# Supplementary material for: ﻿Species delimitation, biogeography, and natural history of dwarf funnel web spiders (Mygalomorphae, Hexurellidae, Hexurella) from the United States / Mexico borderlands
Source: Zookeys. 2023 Jun 14;1167:109–57. doi: 10.3897/zookeys.1167.103463 (PMC10285686; doi:10.3897/zookeys.1167.103463)
Supplement: XML Treatment for Hexurella [file zookeys.1167.103463-treatment1.xml]

<!DOCTYPE tp:taxon-treatment
  PUBLIC "-//TaxonX//DTD Taxonomic Treatment Publishing DTD v0 20100105//EN" "tax-treatment-NSO.dtd">
<tp:taxon-treatment xmlns:tp="http://www.plazi.org/taxpub"><tp:treatment-meta><kwd-group><label>Taxon classification</label><kwd>
                  <named-content content-type="kingdom">Animalia</named-content>
                </kwd><kwd>
                  <named-content content-type="order">Araneae</named-content>
                </kwd><kwd>
                  <named-content content-type="family">Hexurellidae</named-content>
                </kwd></kwd-group><mixed-citation publication-type="journal"><person-group><name><surname>Monjaraz-Ruedas</surname><given-names>Rodrigo</given-names></name><name><surname>Mendez</surname><given-names>Raymond Wyatt</given-names></name><name><surname>Hedin</surname><given-names>Marshal</given-names></name></person-group><article-title>﻿Species delimitation, biogeography, and natural history of dwarf funnel web spiders (<tp:taxon-name><tp:taxon-name-part taxon-name-part-type="suborder">Mygalomorphae</tp:taxon-name-part></tp:taxon-name>, <tp:taxon-name><tp:taxon-name-part taxon-name-part-type="family">Hexurellidae</tp:taxon-name-part></tp:taxon-name>, <italic><tp:taxon-name><tp:taxon-name-part taxon-name-part-type="genus" reg="Hexurella">Hexurella</tp:taxon-name-part></tp:taxon-name></italic>) from the United States / Mexico borderlands</article-title><source>Zookeys</source><day>14</day><month>06</month><year>2023</year><volume>1167</volume><fpage>109</fpage><lpage>157</lpage><pub-id pub-id-type="doi">10.3897/zookeys.1167.103463</pub-id></mixed-citation></tp:treatment-meta><tp:nomenclature><label>﻿Genus</label><tp:taxon-name>
                <object-id xmlns:xlink="http://www.w3.org/1999/xlink" content-type="arpha" xlink:type="simple">7F336E89-9BAD-5FAF-A834-53979E2B9946</object-id>
                <tp:taxon-name-part taxon-name-part-type="genus" reg="Hexurella">Hexurella</tp:taxon-name-part>
              </tp:taxon-name><tp:taxon-authority>Gertsch &amp; Platnick, 1979</tp:taxon-authority></tp:nomenclature><tp:treatment-sec sec-type="remarks" id="SECID0ERABG"><title>Remarks.</title><p>We follow the generic diagnosis provided by Hedin and Bond in <xref ref-type="bibr" rid="B22">Hedin et al. (2019)</xref>: adults males with a gently coiled embolus, posterior lateral spinnerets with four segments, and spermathecae composed of a single bursal opening branching into four or more elongate receptacles. As adults these spiders are also much smaller than other adult mygalomorphs from North America, except for the avicularioid <italic><tp:taxon-name><tp:taxon-name-part taxon-name-part-type="genus" reg="Microhexura">Microhexura</tp:taxon-name-part></tp:taxon-name></italic> Crosby &amp; Bishop, 1925. <italic><tp:taxon-name><tp:taxon-name-part taxon-name-part-type="genus" reg="Hexurella">Hexurella</tp:taxon-name-part></tp:taxon-name></italic> differs from <italic><tp:taxon-name><tp:taxon-name-part taxon-name-part-type="genus" reg="Microhexura">Microhexura</tp:taxon-name-part></tp:taxon-name></italic> in possessing abdominal tergites and six spinnerets.</p></tp:treatment-sec><ref-list><ref id="B22"><mixed-citation xmlns:xlink="http://www.w3.org/1999/xlink" xlink:type="simple"><person-group><name name-style="western"><surname>Hedin</surname><given-names>M</given-names></name><name name-style="western"><surname>Derkarabetian</surname><given-names>S</given-names></name><name name-style="western"><surname>Alfaro</surname><given-names>A</given-names></name><name name-style="western"><surname>Ramírez</surname><given-names>MJ</given-names></name><name name-style="western"><surname>Bond</surname><given-names>JE</given-names></name></person-group> (<year>2019</year>) Phylogenomic analysis and revised classification of atypoid mygalomorph spiders (<tp:taxon-name><tp:taxon-name-part taxon-name-part-type="order">Araneae</tp:taxon-name-part></tp:taxon-name>, <tp:taxon-name><tp:taxon-name-part taxon-name-part-type="suborder">Mygalomorphae</tp:taxon-name-part></tp:taxon-name>), with notes on arachnid ultraconserved element loci. PeerJ 7(e6864): 1–24. <ext-link xlink:href="10.7717/peerj.6864" ext-link-type="doi" xlink:type="simple">https://doi.org/10.7717/peerj.6864</ext-link></mixed-citation></ref></ref-list></tp:taxon-treatment>
