# Supplementary material for: ﻿Species delimitation, biogeography, and natural history of dwarf funnel web spiders (Mygalomorphae, Hexurellidae, Hexurella) from the United States / Mexico borderlands
Source: Zookeys. 2023 Jun 14;1167:109–57. doi: 10.3897/zookeys.1167.103463 (PMC10285686; doi:10.3897/zookeys.1167.103463)
Supplement: XML Treatment for Hexurella apachea [file zookeys.1167.103463-treatment2.xml]

<!DOCTYPE tp:taxon-treatment
  PUBLIC "-//TaxonX//DTD Taxonomic Treatment Publishing DTD v0 20100105//EN" "tax-treatment-NSO.dtd">
<tp:taxon-treatment xmlns:tp="http://www.plazi.org/taxpub"><tp:treatment-meta><kwd-group><label>Taxon classification</label><kwd>
                  <named-content content-type="kingdom">Animalia</named-content>
                </kwd><kwd>
                  <named-content content-type="order">Araneae</named-content>
                </kwd><kwd>
                  <named-content content-type="family">Hexurellidae</named-content>
                </kwd></kwd-group><mixed-citation publication-type="journal"><person-group><name><surname>Monjaraz-Ruedas</surname><given-names>Rodrigo</given-names></name><name><surname>Mendez</surname><given-names>Raymond Wyatt</given-names></name><name><surname>Hedin</surname><given-names>Marshal</given-names></name></person-group><article-title>﻿Species delimitation, biogeography, and natural history of dwarf funnel web spiders (<tp:taxon-name><tp:taxon-name-part taxon-name-part-type="suborder">Mygalomorphae</tp:taxon-name-part></tp:taxon-name>, <tp:taxon-name><tp:taxon-name-part taxon-name-part-type="family">Hexurellidae</tp:taxon-name-part></tp:taxon-name>, <italic><tp:taxon-name><tp:taxon-name-part taxon-name-part-type="genus" reg="Hexurella">Hexurella</tp:taxon-name-part></tp:taxon-name></italic>) from the United States / Mexico borderlands</article-title><source>Zookeys</source><day>14</day><month>06</month><year>2023</year><volume>1167</volume><fpage>109</fpage><lpage>157</lpage><pub-id pub-id-type="doi">10.3897/zookeys.1167.103463</pub-id></mixed-citation></tp:treatment-meta><tp:nomenclature><label>﻿</label><tp:taxon-name>
                <object-id xmlns:xlink="http://www.w3.org/1999/xlink" content-type="arpha" xlink:type="simple">BD232FB7-B147-5F07-83BE-720076519827</object-id>
                <tp:taxon-name-part taxon-name-part-type="genus" reg="Hexurella">Hexurella</tp:taxon-name-part>
                <tp:taxon-name-part taxon-name-part-type="species" reg="apachea">apachea</tp:taxon-name-part>
              </tp:taxon-name><tp:taxon-authority>Gertsch &amp; Platnick, 1979</tp:taxon-authority><xref ref-type="fig" rid="F5">Figs 5</xref><xref ref-type="fig" rid="F6">, 6</xref><tp:nomenclature-citation-list><tp:nomenclature-citation><tp:taxon-name>
                    <tp:taxon-name-part taxon-name-part-type="genus" reg="Hexurella">Hexurella</tp:taxon-name-part>
                    <tp:taxon-name-part taxon-name-part-type="species" reg="apachea">apachea</tp:taxon-name-part>
                  </tp:taxon-name><comment><xref ref-type="bibr" rid="B20">Gertsch and Platnick (1979)</xref>: 29, figs 81, 83–85 (Dmf).</comment></tp:nomenclature-citation></tp:nomenclature-citation-list></tp:nomenclature><tp:treatment-sec sec-type="material" id="SECID0EYEBG"><title>Material examined.</title><p><bold>Near-type locality material: USA – Arizona, Cochise Co.</bold> • 1♂, 1 <abbrev xmlns:xlink="http://www.w3.org/1999/xlink" xlink:title="immatures" id="ABBRID0EAFBG" xlink:type="simple">imm</abbrev>; Chiricahua Mtns., Cave Creek Canyon, <named-content xmlns:xlink="http://www.w3.org/1999/xlink" content-type="dwc:verbatimCoordinates" xlink:type="simple"><named-content content-type="geo-json" specific-use="{&#34;type&#34;:&#34;Point&#34;,&#34;coordinates&#34;:[-109.197800,31.881500]}" id="NCID0EHFBG" xlink:type="simple">31.8815, -109.1978</named-content></named-content>; 15 Mar. 2021; R.W. Mendez leg. – <bold>Cochise Co.</bold> • 1♂; Chiricahua Mtns., Cave Creek Canyon, 1 mi. E Southwest Research Station, FR 42, <named-content xmlns:xlink="http://www.w3.org/1999/xlink" content-type="dwc:verbatimCoordinates" xlink:type="simple"><named-content content-type="geo-json" specific-use="{&#34;type&#34;:&#34;Point&#34;,&#34;coordinates&#34;:[-109.189000,31.880900]}" id="NCID0ERFBG" xlink:type="simple">31.8809, -109.1890</named-content></named-content>; 12 Oct. 2021; R.W. Mendez leg.; RWM 21_050. – <bold>Cochise Co.</bold> • 5♂, 1♀, 2 <abbrev xmlns:xlink="http://www.w3.org/1999/xlink" xlink:title="immatures" id="ABBRID0EYFBG" xlink:type="simple">imm</abbrev>; Chiricahua Mtns., Cave Creek Canyon, FR-42, Snowshed Trailhead, <named-content xmlns:xlink="http://www.w3.org/1999/xlink" content-type="dwc:verbatimCoordinates" xlink:type="simple"><named-content content-type="geo-json" specific-use="{&#34;type&#34;:&#34;Point&#34;,&#34;coordinates&#34;:[-109.196800,31.881100]}" id="NCID0E6FBG" xlink:type="simple">31.8811, -109.1968</named-content></named-content>; 20 Oct. 2021; R.W. Mendez, R.A. Mendez leg; RWM 21_057.</p></tp:treatment-sec><tp:treatment-sec sec-type="type material" id="SECID0EEGBG"><title>Non-type material.</title><p><bold><italic><tp:taxon-name><tp:taxon-name-part taxon-name-part-type="genus" reg="Hexurella">H.</tp:taxon-name-part><tp:taxon-name-part taxon-name-part-type="species" reg="apachea">apachea</tp:taxon-name-part></tp:taxon-name></italic> Eastern Lineage – Arizona, Cochise Co.</bold> • 3♂, 4♀, 7 <abbrev xmlns:xlink="http://www.w3.org/1999/xlink" xlink:title="immatures" id="ABBRID0EYGBG" xlink:type="simple">imm</abbrev>; Chiricahua Mtns., Price Canyon,<named-content xmlns:xlink="http://www.w3.org/1999/xlink" content-type="dwc:verbatimCoordinates" xlink:type="simple"><named-content content-type="geo-json" specific-use="{&#34;type&#34;:&#34;Point&#34;,&#34;coordinates&#34;:[-109.238700,31.726600]}" id="NCID0E6GBG" xlink:type="simple">31.7266, -109.2387</named-content></named-content>; 16 Mar. 2021; R.W. Mendez leg. – <bold>Cochise Co.</bold> • 3♂, 6♀; Dragoon Mtns, 1 mi E West Stronghold trailhead, Cochise Trail 279, <named-content xmlns:xlink="http://www.w3.org/1999/xlink" content-type="dwc:verbatimCoordinates" xlink:type="simple"><named-content content-type="geo-json" specific-use="{&#34;type&#34;:&#34;Point&#34;,&#34;coordinates&#34;:[-109.989900,31.922300]}" id="NCID0EJHBG" xlink:type="simple">31.9223, -109.9899</named-content></named-content>; 30 Oct. 2021; R.W. Mendez, K. Silvestre-Bringas, E. Ciaccio leg.; RWM 21_061. – <bold>Cochise Co.</bold> • 5 <abbrev xmlns:xlink="http://www.w3.org/1999/xlink" xlink:title="immatures" id="ABBRID0EQHBG" xlink:type="simple">imm</abbrev>; Dragoon Mtns, 2.8 mi up NF-345A, 0.4 mi down ravine, <named-content xmlns:xlink="http://www.w3.org/1999/xlink" content-type="dwc:verbatimCoordinates" xlink:type="simple"><named-content content-type="geo-json" specific-use="{&#34;type&#34;:&#34;Point&#34;,&#34;coordinates&#34;:[-109.983000,31.903600]}" id="NCID0EXHBG" xlink:type="simple">31.9036, -109.9830</named-content></named-content>; 21 Aug. 2021; R.W. Mendez, M.A. Leimroth leg.; RWM 21_027. – <bold>Cochise Co.</bold> • 3♂, 3♀, 2 <abbrev xmlns:xlink="http://www.w3.org/1999/xlink" xlink:title="immatures" id="ABBRID0E5HBG" xlink:type="simple">imm</abbrev>; Dragoon Mtns, 2.8 mi up NF-345A, <named-content xmlns:xlink="http://www.w3.org/1999/xlink" content-type="dwc:verbatimCoordinates" xlink:type="simple"><named-content content-type="geo-json" specific-use="{&#34;type&#34;:&#34;Point&#34;,&#34;coordinates&#34;:[-109.983500,31.899700]}" id="NCID0EFIBG" xlink:type="simple">31.8997, -109.9835</named-content></named-content>; 17 Nov. 2021; R.W. Mendez, C.A. Hamilton leg.; RWM 21_076. – <bold>Cochise Co.</bold> • 1♀, 4 <abbrev xmlns:xlink="http://www.w3.org/1999/xlink" xlink:title="immatures" id="ABBRID0EMIBG" xlink:type="simple">imm</abbrev>; Dragoon Mtns., Middlemarch Canyon, E of Middlemarch Pass, W of Pearce, <named-content xmlns:xlink="http://www.w3.org/1999/xlink" content-type="dwc:verbatimCoordinates" xlink:type="simple"><named-content content-type="geo-json" specific-use="{&#34;type&#34;:&#34;Point&#34;,&#34;coordinates&#34;:[-109.939900,31.872900]}" id="NCID0ETIBG" xlink:type="simple">31.8729, -109.9399</named-content></named-content>; 23–24 Jul. 2021; M. Hedin, R.W. Mendez leg.; MCH 21_084. – <bold>Cochise Co.</bold> • 1♂, 2♀, 4 <abbrev xmlns:xlink="http://www.w3.org/1999/xlink" xlink:title="immatures" id="ABBRID0E1IBG" xlink:type="simple">imm</abbrev>; Pedregosa Mtns., Prune Canyon, <named-content xmlns:xlink="http://www.w3.org/1999/xlink" content-type="dwc:verbatimCoordinates" xlink:type="simple"><named-content content-type="geo-json" specific-use="{&#34;type&#34;:&#34;Point&#34;,&#34;coordinates&#34;:[-109.380000,31.566800]}" id="NCID0EBJBG" xlink:type="simple">31.5668, -109.3800</named-content></named-content>; 17 Apr. 2021; R.W. Mendez leg.</p><p><bold><italic><tp:taxon-name><tp:taxon-name-part taxon-name-part-type="genus" reg="Hexurella">H.</tp:taxon-name-part><tp:taxon-name-part taxon-name-part-type="species" reg="apachea">apachea</tp:taxon-name-part></tp:taxon-name></italic> Central Lineage – Cochise Co.</bold> • 1♂, 1♀, 1 <abbrev xmlns:xlink="http://www.w3.org/1999/xlink" xlink:title="immatures" id="ABBRID0EWJBG" xlink:type="simple">imm</abbrev>; SW of Winchester Mtns, Johnny Lyon Hills, W of Keith Peak, <named-content xmlns:xlink="http://www.w3.org/1999/xlink" content-type="dwc:verbatimCoordinates" xlink:type="simple"><named-content content-type="geo-json" specific-use="{&#34;type&#34;:&#34;Point&#34;,&#34;coordinates&#34;:[-110.223700,32.115400]}" id="NCID0E4JBG" xlink:type="simple">32.1154, -110.2237</named-content></named-content>; 17 Jan. 2022; R.W. Mendez, M.A. Leimroth leg.; RWM 22_009. – <bold>Cochise Co.</bold> • 3♀; Whetstone Mtns, French Joe Canyon, <named-content xmlns:xlink="http://www.w3.org/1999/xlink" content-type="dwc:verbatimCoordinates" xlink:type="simple"><named-content content-type="geo-json" specific-use="{&#34;type&#34;:&#34;Point&#34;,&#34;coordinates&#34;:[-110.397600,31.809200]}" id="NCID0EHKBG" xlink:type="simple">31.8092, -110.3976</named-content></named-content>; 23 Aug. 2021; R.W. Mendez leg. – <bold>Cochise Co.</bold> • 6♂, 3♀, 4 <abbrev xmlns:xlink="http://www.w3.org/1999/xlink" xlink:title="immatures" id="ABBRID0EOKBG" xlink:type="simple">imm</abbrev>; Whetstone Mtns, French Joe Canyon, E French Joe Spring, <named-content xmlns:xlink="http://www.w3.org/1999/xlink" content-type="dwc:verbatimCoordinates" xlink:type="simple"><named-content content-type="geo-json" specific-use="{&#34;type&#34;:&#34;Point&#34;,&#34;coordinates&#34;:[-110.394500,31.810700]}" id="NCID0EVKBG" xlink:type="simple">31.8107, -110.3945</named-content></named-content>; 14 Nov. 2021; R.W. Mendez, C.A. Hamilton, M.A. Leimroth leg.; RWM 21_075. – <bold>Pima Co.</bold> • 4♀, 3 <abbrev xmlns:xlink="http://www.w3.org/1999/xlink" xlink:title="immatures" id="ABBRID0E3KBG" xlink:type="simple">imm</abbrev>; Whetstone Mtns, 0.5 mi SE Willow Spring, Apache Canyon, <named-content xmlns:xlink="http://www.w3.org/1999/xlink" content-type="dwc:verbatimCoordinates" xlink:type="simple"><named-content content-type="geo-json" specific-use="{&#34;type&#34;:&#34;Point&#34;,&#34;coordinates&#34;:[-110.457100,31.819300]}" id="NCID0EDLBG" xlink:type="simple">31.8193, -110.4571</named-content></named-content>; 22 Aug. 2021; R.W. Mendez leg; RWM 21_030. – <bold>Pima Co.</bold> • 3♀, 3 <abbrev xmlns:xlink="http://www.w3.org/1999/xlink" xlink:title="immatures" id="ABBRID0EKLBG" xlink:type="simple">imm</abbrev>; Whetstone Mtns, 0.75 mi E Willow Spring, Apache Canyon, <named-content xmlns:xlink="http://www.w3.org/1999/xlink" content-type="dwc:verbatimCoordinates" xlink:type="simple"><named-content content-type="geo-json" specific-use="{&#34;type&#34;:&#34;Point&#34;,&#34;coordinates&#34;:[-110.448700,31.825200]}" id="NCID0ERLBG" xlink:type="simple">31.8252, -110.4487</named-content></named-content>; 22 Aug. 2021; R.W. Mendez leg; RWM 21_029. – <bold>Santa Cruz Co.</bold> • 4♂, 8♀, 2 <abbrev xmlns:xlink="http://www.w3.org/1999/xlink" xlink:title="immatures" id="ABBRID0EYLBG" xlink:type="simple">imm</abbrev>; Mustang Mtns, NW Mustang Peak, <named-content xmlns:xlink="http://www.w3.org/1999/xlink" content-type="dwc:verbatimCoordinates" xlink:type="simple"><named-content content-type="geo-json" specific-use="{&#34;type&#34;:&#34;Point&#34;,&#34;coordinates&#34;:[-110.470900,31.685200]}" id="NCID0E6LBG" xlink:type="simple">31.6852, -110.4709</named-content></named-content>; 14 Nov. 2021; R.W. Mendez, C.A. Hamilton, M.A. Leimroth leg.; RWM 21_074.</p><p><bold><italic><tp:taxon-name><tp:taxon-name-part taxon-name-part-type="genus" reg="Hexurella">H.</tp:taxon-name-part><tp:taxon-name-part taxon-name-part-type="species" reg="apachea">apachea</tp:taxon-name-part></tp:taxon-name></italic> Western Lineage – Pima Co.</bold> • 2♂, 2♀, 8 <abbrev xmlns:xlink="http://www.w3.org/1999/xlink" xlink:title="immatures" id="ABBRID0EUMBG" xlink:type="simple">imm</abbrev>; Santa Catalina Mtns, Redington Pass, 1 mi W Youtey Pasture Tank., Redington Road, <named-content xmlns:xlink="http://www.w3.org/1999/xlink" content-type="dwc:verbatimCoordinates" xlink:type="simple"><named-content content-type="geo-json" specific-use="{&#34;type&#34;:&#34;Point&#34;,&#34;coordinates&#34;:[-110.550800,32.310700]}" id="NCID0E2MBG" xlink:type="simple">32.3107, -110.5508</named-content></named-content>; 2 Oct. 2021; R.W. Mendez, D. Roth leg.; RWM 21_044. – <bold>Pima Co.</bold> • 1♀; Santa Catalina Mtns, Nugget Cyn., E Peppersauce Cave, <named-content xmlns:xlink="http://www.w3.org/1999/xlink" content-type="dwc:verbatimCoordinates" xlink:type="simple"><named-content content-type="geo-json" specific-use="{&#34;type&#34;:&#34;Point&#34;,&#34;coordinates&#34;:[-110.710600,32.524900]}" id="NCID0EFNBG" xlink:type="simple">32.5249, -110.7106</named-content></named-content>; 11 Jul. 2021; R.W. Mendez leg. – <bold>Santa Cruz Co.</bold> • 4♂, 7♀, 1 <abbrev xmlns:xlink="http://www.w3.org/1999/xlink" xlink:title="immatures" id="ABBRID0EMNBG" xlink:type="simple">imm</abbrev>; Patagonia Mtns, 0.5 mi N Harshaw/Duquesne Road jnct, <named-content xmlns:xlink="http://www.w3.org/1999/xlink" content-type="dwc:verbatimCoordinates" xlink:type="simple"><named-content content-type="geo-json" specific-use="{&#34;type&#34;:&#34;Point&#34;,&#34;coordinates&#34;:[-110.688500,31.391700]}" id="NCID0ETNBG" xlink:type="simple">31.3917, -110.6885</named-content></named-content>; 6 Nov. 2021; R.W. Mendez, M.A. Leimroth leg.; RWM 21_062. – <bold>Santa Cruz Co.</bold> • 1 <abbrev xmlns:xlink="http://www.w3.org/1999/xlink" xlink:title="immatures" id="ABBRID0E1NBG" xlink:type="simple">imm</abbrev>; Patagonia Mtns, 1 mi E Harshaw Road, <named-content xmlns:xlink="http://www.w3.org/1999/xlink" content-type="dwc:verbatimCoordinates" xlink:type="simple"><named-content content-type="geo-json" specific-use="{&#34;type&#34;:&#34;Point&#34;,&#34;coordinates&#34;:[-110.709900,31.465900]}" id="NCID0EBOBG" xlink:type="simple">31.4659, -110.7099</named-content></named-content>; 5 Sep. 2021; R.W. Mendez, M.A. Leimroth leg.; RWM 21_035. – <bold>Santa Cruz Co.</bold> • 3♂, 3♀, 1 <abbrev xmlns:xlink="http://www.w3.org/1999/xlink" xlink:title="immatures" id="ABBRID0EIOBG" xlink:type="simple">imm</abbrev>; Patagonia Mtns, 1.5 mi W Harshaw/Duquesne jct., Duquesne Wash, <named-content xmlns:xlink="http://www.w3.org/1999/xlink" content-type="dwc:verbatimCoordinates" xlink:type="simple"><named-content content-type="geo-json" specific-use="{&#34;type&#34;:&#34;Point&#34;,&#34;coordinates&#34;:[-110.711400,31.385600]}" id="NCID0EPOBG" xlink:type="simple">31.3856, -110.7114</named-content></named-content>; 18 Nov. 2021; R.W. Mendez, C.A. Hamilton leg.; RWM 21_078. – <bold>Santa Cruz Co.</bold> • 1♀, 3 <abbrev xmlns:xlink="http://www.w3.org/1999/xlink" xlink:title="immatures" id="ABBRID0EWOBG" xlink:type="simple">imm</abbrev>; Santa Rita Mtns, Adobe Canyon, 0.5 mi S Bathtub Tank, <named-content xmlns:xlink="http://www.w3.org/1999/xlink" content-type="dwc:verbatimCoordinates" xlink:type="simple"><named-content content-type="geo-json" specific-use="{&#34;type&#34;:&#34;Point&#34;,&#34;coordinates&#34;:[-110.760100,31.673000]}" id="NCID0E4OBG" xlink:type="simple">31.6730, -110.7601</named-content></named-content>; 16 Sep. 2021; R.W. Mendez leg.; RWM 21_040. – <bold>Santa Cruz Co.</bold> • 1 <abbrev xmlns:xlink="http://www.w3.org/1999/xlink" xlink:title="immatures" id="ABBRID0EEPBG" xlink:type="simple">imm</abbrev>; Santa Rita Mtns, Madera Canyon; date unknown; M. Hedin leg.; MCH 99_010. – <bold>Santa Cruz Co.</bold> • 2♂, 3 <abbrev xmlns:xlink="http://www.w3.org/1999/xlink" xlink:title="immatures" id="ABBRID0EKPBG" xlink:type="simple">imm</abbrev>; Santa Rita Mtns., Aliso Springs, <named-content xmlns:xlink="http://www.w3.org/1999/xlink" content-type="dwc:verbatimCoordinates" xlink:type="simple"><named-content content-type="geo-json" specific-use="{&#34;type&#34;:&#34;Point&#34;,&#34;coordinates&#34;:[-110.804000,31.735500]}" id="NCID0ERPBG" xlink:type="simple">31.7355, -110.8040</named-content></named-content>; 6 Mar. 2021; R.W. Mendez leg.</p><p><bold><italic><tp:taxon-name><tp:taxon-name-part taxon-name-part-type="genus" reg="Hexurella">H.</tp:taxon-name-part><tp:taxon-name-part taxon-name-part-type="species" reg="apachea">apachea</tp:taxon-name-part></tp:taxon-name></italic> Mule Lineage – Cochise Co.</bold> • ♂, 1 <abbrev xmlns:xlink="http://www.w3.org/1999/xlink" xlink:title="immatures" id="ABBRID0EGQBG" xlink:type="simple">imm</abbrev>; Mule Mtns, 0.5 mi S Mule Pass, Bisbee, <named-content xmlns:xlink="http://www.w3.org/1999/xlink" content-type="dwc:verbatimCoordinates" xlink:type="simple"><named-content content-type="geo-json" specific-use="{&#34;type&#34;:&#34;Point&#34;,&#34;coordinates&#34;:[-109.940300,31.452800]}" id="NCID0ENQBG" xlink:type="simple">31.4528, -109.9403</named-content></named-content>; 13 Nov. 2021; R.W. Mendez, C.A. Hamilton, M.A. Leimroth leg., RWM 21_073. – <bold>Cochise Co.</bold> • 2♂, 3♀, 3 <abbrev xmlns:xlink="http://www.w3.org/1999/xlink" xlink:title="immatures" id="ABBRID0EUQBG" xlink:type="simple">imm</abbrev>; Mule Mtns, drainage off Escabrosa Ridge, <named-content xmlns:xlink="http://www.w3.org/1999/xlink" content-type="dwc:verbatimCoordinates" xlink:type="simple"><named-content content-type="geo-json" specific-use="{&#34;type&#34;:&#34;Point&#34;,&#34;coordinates&#34;:[-109.963400,31.453000]}" id="NCID0E2QBG" xlink:type="simple">31.4530, -109.9634</named-content></named-content>; 9 Mar. 2021; R.W. Mendez leg. – <bold>Cochise Co.</bold> • ♂; Mule Mtns, Fissure Peak, <named-content xmlns:xlink="http://www.w3.org/1999/xlink" content-type="dwc:verbatimCoordinates" xlink:type="simple"><named-content content-type="geo-json" specific-use="{&#34;type&#34;:&#34;Point&#34;,&#34;coordinates&#34;:[-109.963100,31.447300]}" id="NCID0EFRBG" xlink:type="simple">31.4473, -109.9631</named-content></named-content>; 9 Mar. 2021; R.W. Mendez leg.</p></tp:treatment-sec><tp:treatment-sec sec-type="diagnosis" id="SECID0EKRBG"><title>Diagnosis.</title><p>This species differs from all other congeners in possessing a diagnostic comb of robust spines distally on the prolateral surface of the male I patella, with a dorsal-most spine that is long and distinctively curved (Fig. <xref ref-type="fig" rid="F5">5A–D</xref>). The patellar comb is combined with a conspicuous brush of robust prolateral spines on tibia I, again with a dorsal-most spine longer than the others (Fig. <xref ref-type="fig" rid="F5">5A–D</xref>).</p><fig id="F5" position="float" orientation="portrait"><object-id xmlns:xlink="http://www.w3.org/1999/xlink" content-type="doi" xlink:type="simple">10.3897/zookeys.1167.103463.figure5</object-id><object-id xmlns:xlink="http://www.w3.org/1999/xlink" content-type="arpha" xlink:type="simple">0A87F1FC-D403-50D2-AFBF-E76952DDA474</object-id><label>Figure 5.</label><caption><p><italic><tp:taxon-name><tp:taxon-name-part taxon-name-part-type="genus" reg="Hexurella">H.</tp:taxon-name-part><tp:taxon-name-part taxon-name-part-type="species" reg="apachea">apachea</tp:taxon-name-part></tp:taxon-name></italic><bold>A</bold> ♂ leg I, prolateral view, Mule Mtns (SDSU_TAC000684) <bold>B</bold> ♂ leg I, prolateral view, Cave Creek Canyon (SDSU_TAC000685) <bold>C</bold> ♂ leg I, prolateral view, Mustang Mtns (SDSU_TAC000686) <bold>D</bold> ♂ leg I, prolateral view, Redington Pass (SDSU_TAC000687) <bold>E</bold> ♀ spermathecae (Mustang Mtns, SDSU_TAC000688) <bold>F</bold> live ♀, Johnny Lyon Hills (RWM 22_009).</p></caption><graphic xmlns:xlink="http://www.w3.org/1999/xlink" xlink:href="zookeys-1167-109_article-103463__-g005.jpg" position="float" orientation="portrait" xlink:type="simple" id="oo_864130.jpg"><uri content-type="original_file" xlink:type="simple">https://binary.pensoft.net/fig/864130</uri></graphic></fig></tp:treatment-sec><tp:treatment-sec sec-type="variation" id="SECID0E3SBG"><title>Variation.</title><p>Representative variation in male leg I patella/tibia spine counts (including some spines tending towards the ventral surface on the patella) is as follows: <bold>Mule Lineage</bold> – Mule Pass (7, 10), Fissure Peak (6, 10); <bold>Western Lineage</bold> – Redington Pass (5, 8), Duquesne Wash (6, 11), Aliso Springs (5, 7); <bold>Central Lineage</bold> – Johnny Lyon Hills (3, 15), French Joe Canyon (6, 12), Mustang Mtns (7, 12); <bold>Eastern Lineage</bold> – Cave Creek Canyon (5, 10), Price Canyon (4, 12), Cochise Trail (5, 9).</p></tp:treatment-sec><tp:treatment-sec sec-type="distribution" id="SECID0EKTBG"><title>Distribution.</title><p><italic><tp:taxon-name><tp:taxon-name-part taxon-name-part-type="genus" reg="Hexurella">Hexurella</tp:taxon-name-part><tp:taxon-name-part taxon-name-part-type="species" reg="apachea">apachea</tp:taxon-name-part></tp:taxon-name></italic> is represented by a series of four phylogeographic lineages distributed north-south through the Cordilleran Gap of southeastern Arizona. COI suggests divergence times between the four clades spanning from the late Miocene to the early Pliocene (Fig. <xref ref-type="fig" rid="F4">4</xref>); these time estimates are slightly younger (<xref ref-type="bibr" rid="B35">Masta 2000</xref>; <xref ref-type="bibr" rid="B14">Derkarabetian et al. 2016</xref>) or approximately coincident (Bryson et al. 2013b) with sky island divergence times for other co-distributed arachnid groups. These estimated times are much earlier than the last glacial maximum, when potentially suitable oak and pinyon-juniper forest connected the sky islands (summarized in <xref ref-type="bibr" rid="B40">Moore et al. 2013</xref>). With two exceptions (discussed below), populations from individual sky islands form monophyletic genetic groups (Figs <xref ref-type="fig" rid="F1">1</xref>, <xref ref-type="fig" rid="F2">2</xref>, <xref ref-type="fig" rid="F4">4</xref>), suggesting little movement between ranges.</p><p><italic><tp:taxon-name><tp:taxon-name-part taxon-name-part-type="genus" reg="Vaejovis">Vaejovis</tp:taxon-name-part><tp:taxon-name-part taxon-name-part-type="species" reg="vorhiesi">vorhiesi</tp:taxon-name-part></tp:taxon-name></italic> and <italic><tp:taxon-name><tp:taxon-name-part taxon-name-part-type="genus" reg="Pseudouroctonus">Pseudouroctonus</tp:taxon-name-part><tp:taxon-name-part taxon-name-part-type="species" reg="apacheanus">apacheanus</tp:taxon-name-part></tp:taxon-name></italic> group scorpions, often collected with <italic><tp:taxon-name><tp:taxon-name-part taxon-name-part-type="genus" reg="Hexurella">H.</tp:taxon-name-part><tp:taxon-name-part taxon-name-part-type="species" reg="apachea">apachea</tp:taxon-name-part></tp:taxon-name></italic>, were diverging in this area throughout the Miocene (with occasional Pleistocene divergences between geographically adjacent ranges) and were dispersing from south to north and east to west, respectively (Bryson et al. 2013a, b). <italic><tp:taxon-name><tp:taxon-name-part taxon-name-part-type="genus" reg="Vaejovis">Vaejovis</tp:taxon-name-part></tp:taxon-name></italic> Koch, 1836 exhibits a similar pattern to <italic><tp:taxon-name><tp:taxon-name-part taxon-name-part-type="genus" reg="Hexurella">H.</tp:taxon-name-part><tp:taxon-name-part taxon-name-part-type="species" reg="apachea">apachea</tp:taxon-name-part></tp:taxon-name></italic>; a series of lineages oriented north south, but most extending much further north in <italic><tp:taxon-name><tp:taxon-name-part taxon-name-part-type="genus" reg="Vaejovis">Vaejovis</tp:taxon-name-part></tp:taxon-name></italic>. The biogeographic origin for <italic><tp:taxon-name><tp:taxon-name-part taxon-name-part-type="genus" reg="Hexurella">H.</tp:taxon-name-part><tp:taxon-name-part taxon-name-part-type="species" reg="apachea">apachea</tp:taxon-name-part></tp:taxon-name></italic> remains unclear, and material from northern Sonora and the gap between <italic><tp:taxon-name><tp:taxon-name-part taxon-name-part-type="genus" reg="Hexurella">H.</tp:taxon-name-part><tp:taxon-name-part taxon-name-part-type="species" reg="apachea">apachea</tp:taxon-name-part></tp:taxon-name></italic> and <italic><tp:taxon-name><tp:taxon-name-part taxon-name-part-type="genus" reg="Hexurella">H.</tp:taxon-name-part><tp:taxon-name-part taxon-name-part-type="species" reg="zas">zas</tp:taxon-name-part></tp:taxon-name></italic> sp. nov. (Fig. <xref ref-type="fig" rid="F3">3</xref>) will be needed to clarify this directionality.</p><p>A comparison can be made with Yarrow’s Spiny Lizard, <italic><tp:taxon-name><tp:taxon-name-part taxon-name-part-type="genus" reg="Sceloporus">Sceloporus</tp:taxon-name-part><tp:taxon-name-part taxon-name-part-type="species" reg="jarrovii">jarrovii</tp:taxon-name-part><tp:taxon-name-part taxon-name-part-type="subspecies" reg="jarrovii">jarrovii</tp:taxon-name-part></tp:taxon-name></italic> Cope, 1875 regarding the Central and Eastern Clades in <italic><tp:taxon-name><tp:taxon-name-part taxon-name-part-type="genus" reg="Hexurella">H.</tp:taxon-name-part><tp:taxon-name-part taxon-name-part-type="species" reg="apachea">apachea</tp:taxon-name-part></tp:taxon-name></italic>. <italic><tp:taxon-name><tp:taxon-name-part taxon-name-part-type="genus" reg="Hexurella">Hexurella</tp:taxon-name-part><tp:taxon-name-part taxon-name-part-type="species" reg="apachea">apachea</tp:taxon-name-part></tp:taxon-name></italic> often live at lower elevations than <italic><tp:taxon-name><tp:taxon-name-part taxon-name-part-type="genus" reg="Sceloporus">S.</tp:taxon-name-part><tp:taxon-name-part taxon-name-part-type="species" reg="jarrovii">j.</tp:taxon-name-part><tp:taxon-name-part taxon-name-part-type="subspecies" reg="jarrovii">jarrovii</tp:taxon-name-part></tp:taxon-name></italic>, but both utilize rock outcrops and canyons in Madrean Oak Woodlands. <xref ref-type="bibr" rid="B53">Wiens et al. (2019)</xref> find a similar east-west split around 4.5 million years ago in <italic><tp:taxon-name><tp:taxon-name-part taxon-name-part-type="genus" reg="Sceloporus">S.</tp:taxon-name-part><tp:taxon-name-part taxon-name-part-type="species" reg="jarrovii">j.</tp:taxon-name-part><tp:taxon-name-part taxon-name-part-type="subspecies" reg="jarrovii">jarrovii</tp:taxon-name-part></tp:taxon-name></italic>, divided by the San Pedro River other than Mule Mountains specimens (which fell sister to their western clade). The San Pedro River can be an important barrier resulting in separate lineages inhabiting the sky islands to either side, again seen in the <italic><tp:taxon-name><tp:taxon-name-part taxon-name-part-type="genus" reg="Vaejovis">Vaejovis</tp:taxon-name-part><tp:taxon-name-part taxon-name-part-type="species" reg="vorhiesi">vorhiesi</tp:taxon-name-part></tp:taxon-name></italic> group. The rarely sampled Johnny Lyon Hills (RWM22_009), east of the river, should receive more attention to see where their biogeographic affinities typically lie.</p><p>The Santa Rita and Patagonia Mountains are closely adjacent, divided by the headwaters of Sonoita Creek. Oak forest comes very low here, connecting the ranges with suitable or near-suitable <italic><tp:taxon-name><tp:taxon-name-part taxon-name-part-type="genus" reg="Hexurella">Hexurella</tp:taxon-name-part></tp:taxon-name></italic> habitat. As a result, it is not surprising that <italic><tp:taxon-name><tp:taxon-name-part taxon-name-part-type="genus" reg="Hexurella">H.</tp:taxon-name-part><tp:taxon-name-part taxon-name-part-type="species" reg="apachea">apachea</tp:taxon-name-part></tp:taxon-name></italic> populations may have had contact between these ranges, although the divergences in the Western Clade are not recent (Fig. <xref ref-type="fig" rid="F4">4</xref>). Similarly, the Pedregosa Mountains are a subrange of the Chiricahuas. This emphasizes the need to include samples from multiple locations per sky island when studying regional species.</p></tp:treatment-sec><tp:treatment-sec sec-type="natural history" id="SECID0EE2BG"><title>Natural history.</title><p><italic><tp:taxon-name><tp:taxon-name-part taxon-name-part-type="genus" reg="Hexurella">Hexurella</tp:taxon-name-part><tp:taxon-name-part taxon-name-part-type="species" reg="apachea">apachea</tp:taxon-name-part></tp:taxon-name></italic> is primarily found in low elevation Madrean oak communities between 1400–2075 meters. Nearly all collections have come from flipping small to medium-sized rocks in oak litter (Fig. <xref ref-type="fig" rid="F6">6E</xref>). Common oak species include <italic><tp:taxon-name><tp:taxon-name-part taxon-name-part-type="genus" reg="Quercus">Quercus</tp:taxon-name-part><tp:taxon-name-part taxon-name-part-type="species" reg="arizonica">arizonica</tp:taxon-name-part></tp:taxon-name></italic> Sarg., <italic><tp:taxon-name><tp:taxon-name-part taxon-name-part-type="genus" reg="Quercus">Q.</tp:taxon-name-part><tp:taxon-name-part taxon-name-part-type="species" reg="emoryi">emoryi</tp:taxon-name-part></tp:taxon-name></italic> Torr., <italic><tp:taxon-name><tp:taxon-name-part taxon-name-part-type="genus" reg="Quercus">Q.</tp:taxon-name-part><tp:taxon-name-part taxon-name-part-type="species" reg="rugosa">rugosa</tp:taxon-name-part></tp:taxon-name></italic> Née, and <italic><tp:taxon-name><tp:taxon-name-part taxon-name-part-type="genus" reg="Quercus">Q.</tp:taxon-name-part><tp:taxon-name-part taxon-name-part-type="species" reg="toumeyi">toumeyi</tp:taxon-name-part></tp:taxon-name></italic> Sarg.. Other plants that can also provide suitable litter include the sumacs <italic><tp:taxon-name><tp:taxon-name-part taxon-name-part-type="genus" reg="Rhus">Rhus</tp:taxon-name-part><tp:taxon-name-part taxon-name-part-type="species" reg="trilobata">trilobata</tp:taxon-name-part></tp:taxon-name></italic> Nutt. and <italic><tp:taxon-name><tp:taxon-name-part taxon-name-part-type="genus" reg="Rhus">R.</tp:taxon-name-part><tp:taxon-name-part taxon-name-part-type="species" reg="virens">virens</tp:taxon-name-part></tp:taxon-name></italic> Lindh. ex A. Gray, and rarely <italic><tp:taxon-name><tp:taxon-name-part taxon-name-part-type="genus" reg="Cercocarpus">Cercocarpus</tp:taxon-name-part><tp:taxon-name-part taxon-name-part-type="species" reg="montanus">montanus</tp:taxon-name-part></tp:taxon-name></italic> Raf. (Mountain Mahogany) or <italic><tp:taxon-name><tp:taxon-name-part taxon-name-part-type="genus" reg="Celtis">Celtis</tp:taxon-name-part><tp:taxon-name-part taxon-name-part-type="species" reg="reticulata">reticulata</tp:taxon-name-part></tp:taxon-name></italic> Torr. (Netleaf Hackberry.) Additionally, <italic><tp:taxon-name><tp:taxon-name-part taxon-name-part-type="genus" reg="Piptochaetium">Piptochaetium</tp:taxon-name-part><tp:taxon-name-part taxon-name-part-type="species" reg="fimbriatum">fimbriatum</tp:taxon-name-part></tp:taxon-name></italic> (Kunth) Hitchc. (Pinyon Ricegrass) and <italic><tp:taxon-name><tp:taxon-name-part taxon-name-part-type="genus" reg="Juniperus">Juniperus</tp:taxon-name-part><tp:taxon-name-part taxon-name-part-type="species" reg="deppeana">deppeana</tp:taxon-name-part></tp:taxon-name></italic> Steud. (Alligator Juniper) are useful indicator species, although they are not used in web construction. Aggregations of spiders are usually found along gentle slopes above low riparian corridors or rock outcrops; at the upper end of their elevational range spiders also inhabit north-facing ridgelines.</p><fig id="F6" position="float" orientation="portrait"><object-id xmlns:xlink="http://www.w3.org/1999/xlink" content-type="doi" xlink:type="simple">10.3897/zookeys.1167.103463.figure6</object-id><object-id xmlns:xlink="http://www.w3.org/1999/xlink" content-type="arpha" xlink:type="simple">DE551B7F-1C70-56B1-83D7-CE426E3453B6</object-id><label>Figure 6.</label><caption><p><italic><tp:taxon-name><tp:taxon-name-part taxon-name-part-type="genus" reg="Hexurella">H.</tp:taxon-name-part><tp:taxon-name-part taxon-name-part-type="species" reg="apachea">apachea</tp:taxon-name-part></tp:taxon-name></italic><bold>A</bold> ♂ palp, retrolateral view, Mule Mtns (SDSU_TAC000684) <bold>B</bold> ♂ palp, retrolateral view, Cave Creek Canyon (SDSU_TAC000685) <bold>C</bold> ♂ palp, retrolateral view, Mustang Mtns (SDSU_TAC000686) <bold>D</bold> ♂ palp, retrolateral view, Redington Pass (SDSU_TAC000687) <bold>E</bold> habitat, Whetstone Mtns (RWM 21_029) <bold>F</bold> web, French Joe Canyon (RWM 21_075).</p></caption><graphic xmlns:xlink="http://www.w3.org/1999/xlink" xlink:href="zookeys-1167-109_article-103463__-g006.jpg" position="float" orientation="portrait" xlink:type="simple" id="oo_864131.jpg"><uri content-type="original_file" xlink:type="simple">https://binary.pensoft.net/fig/864131</uri></graphic></fig><p>The litter utilized by <italic><tp:taxon-name><tp:taxon-name-part taxon-name-part-type="genus" reg="Hexurella">H.</tp:taxon-name-part><tp:taxon-name-part taxon-name-part-type="species" reg="apachea">apachea</tp:taxon-name-part></tp:taxon-name></italic> is generally compacted and dense, yet well-draining and without much active fungal activity. Webs are constructed at the transition between litter and soil, consisting of numerous short and interconnected branching tunnels that open into small, space-filling funnel webs wherever voids are present in the leaf matrix (Fig. <xref ref-type="fig" rid="F6">6F</xref>). <italic><tp:taxon-name><tp:taxon-name-part taxon-name-part-type="genus" reg="Hexurella">Hexurella</tp:taxon-name-part></tp:taxon-name></italic> in general are capable of excavating burrows in the top few centimeters of substrate, and often construct a shallow retreat.</p><p>Despite their small size, <italic><tp:taxon-name><tp:taxon-name-part taxon-name-part-type="genus" reg="Hexurella">H.</tp:taxon-name-part><tp:taxon-name-part taxon-name-part-type="species" reg="apachea">apachea</tp:taxon-name-part></tp:taxon-name></italic> are typically found in fairly dry microhabitats, especially when compared to the commonly syntopic funnel-web spider <italic><tp:taxon-name><tp:taxon-name-part taxon-name-part-type="genus" reg="Euagrus">Euagrus</tp:taxon-name-part><tp:taxon-name-part taxon-name-part-type="species" reg="chisoseus">chisoseus</tp:taxon-name-part></tp:taxon-name></italic> Gertsch, 1939. In captivity, <italic><tp:taxon-name><tp:taxon-name-part taxon-name-part-type="genus" reg="Hexurella">H.</tp:taxon-name-part><tp:taxon-name-part taxon-name-part-type="species" reg="apachea">apachea</tp:taxon-name-part></tp:taxon-name></italic> has proven to be remarkably desiccation tolerant, requiring no substrate moisture as long as the temperatures remain stable between 20–25 °C and the room has some ambient humidity (10–20%). Like western taxa, <italic><tp:taxon-name><tp:taxon-name-part taxon-name-part-type="genus" reg="Hexurella">H.</tp:taxon-name-part><tp:taxon-name-part taxon-name-part-type="species" reg="apachea">apachea</tp:taxon-name-part></tp:taxon-name></italic> must survive high temperatures and low humidity in the dry season. Egg sacs (laid in late March) have invariably molded when enclosures are kept moist, and the sacs observed in the field are usually placed above the webs, away from the soil in cracks under rocks. In captivity and in the wild, egg sacs are coated with debris, behavior like <italic><tp:taxon-name><tp:taxon-name-part taxon-name-part-type="genus" reg="Euagrus">E.</tp:taxon-name-part><tp:taxon-name-part taxon-name-part-type="species" reg="chisoseus">chisoseus</tp:taxon-name-part></tp:taxon-name></italic> (RWM, personal observation). Adults likely take two years to mature based on the two overlapping size classes of juveniles usually seen in the wild and captive growth rates, with mature females living for at least two years after maturing.</p><p>While patchily distributed throughout their range, <italic><tp:taxon-name><tp:taxon-name-part taxon-name-part-type="genus" reg="Hexurella">H.</tp:taxon-name-part><tp:taxon-name-part taxon-name-part-type="species" reg="apachea">apachea</tp:taxon-name-part></tp:taxon-name></italic> can be dense in appropriate habitats, with 8 males and &gt;75 immatures and females observed (not all collected) in 2 m<sup>2</sup> in one collection (RWM 21_057) from the type locality in Cave Creek Canyon, Chiricahua Mountains. Small rocks will often have at least one adult female and three or four subadults under them. Despite their proximity in the wild, <italic><tp:taxon-name><tp:taxon-name-part taxon-name-part-type="genus" reg="Hexurella">H.</tp:taxon-name-part><tp:taxon-name-part taxon-name-part-type="species" reg="apachea">apachea</tp:taxon-name-part></tp:taxon-name></italic> (and <italic><tp:taxon-name><tp:taxon-name-part taxon-name-part-type="genus" reg="Hexurella">Hexurella</tp:taxon-name-part></tp:taxon-name></italic> in general) do not tolerate cohabitation and readily cannibalize. Mature males have been collected in the field from early October through April; it is unknown if these are overwintering or a different set of males. Males are found running through litter, in 4–5 cm temporary retreats that may function as sperm webs, and the webs of females. Males and juveniles will descend via draglines, permitted by their small size.</p></tp:treatment-sec><tp:treatment-sec sec-type="discussion" id="SECID0E5DAI"><title>Discussion.</title><p>Because of an overall shared male palpal (Fig. <xref ref-type="fig" rid="F6">6A–D</xref>) and leg I patella/tibia morphology (see above), we did not explicitly test a multiple species hypothesis for <italic><tp:taxon-name><tp:taxon-name-part taxon-name-part-type="genus" reg="Hexurella">H.</tp:taxon-name-part><tp:taxon-name-part taxon-name-part-type="species" reg="apachea">apachea</tp:taxon-name-part></tp:taxon-name></italic> using genomic algorithmic analyses. However, given the depth of nuclear and mitochondrial divergence and consistently recovered phylogeographic clades (Figs <xref ref-type="fig" rid="F1">1</xref>, <xref ref-type="fig" rid="F2">2</xref>, <xref ref-type="fig" rid="F4">4</xref>), we suspect that such analyses (DELINEATE in particular) would indicate multiple species in this complex. We here favor the more conservative single-species hypothesis, pending additional collecting efforts to the south, north, and east.</p></tp:treatment-sec><tp:treatment-sec sec-type="conservation status" id="SECID0EIFAI"><title>Conservation status.</title><p>Widely distributed and sometimes common in mostly mid-elevation habitats, viewed as secure.</p></tp:treatment-sec><tp:treatment-sec><!--Section generated to contain objects referenced in tp:taxon-treatment.--><fig id="F4" position="float" orientation="portrait"><object-id xmlns:xlink="http://www.w3.org/1999/xlink" content-type="doi" xlink:type="simple">10.3897/zookeys.1167.103463.figure4</object-id><object-id xmlns:xlink="http://www.w3.org/1999/xlink" content-type="arpha" xlink:type="simple">72A6DAB6-8166-5A43-A6BC-7C6D8B4C58E6</object-id><label>Figure 4.</label><caption><p>Mitochondrial COI time tree, based on 2.5% substitution rate analysis. Bootstrap values from whole mitogenome phylogenetic analysis (see Suppl. Material 5). Upper left inset: Density plot of tree root heights estimated using different COI substitution rate values.</p></caption><graphic xmlns:xlink="http://www.w3.org/1999/xlink" xlink:href="zookeys-1167-109_article-103463__-g004.jpg" position="float" orientation="portrait" xlink:type="simple" id="oo_864129.jpg"><uri content-type="original_file" xlink:type="simple">https://binary.pensoft.net/fig/864129</uri></graphic></fig><fig id="F1" position="float" orientation="portrait"><object-id xmlns:xlink="http://www.w3.org/1999/xlink" content-type="doi" xlink:type="simple">10.3897/zookeys.1167.103463.figure1</object-id><object-id xmlns:xlink="http://www.w3.org/1999/xlink" content-type="arpha" xlink:type="simple">55B8868C-E794-5E36-ABDD-624A4EB40A6E</object-id><label>Figure 1.</label><caption><p>Ingroup-only <abbrev xmlns:xlink="http://www.w3.org/1999/xlink" xlink:title="ultraconserved element" id="ABBRID0EABAC" xlink:type="simple">UCE</abbrev> concatenated <abbrev xmlns:xlink="http://www.w3.org/1999/xlink" xlink:title="maximum likelihood" id="ABBRID0EEBAC" xlink:type="simple">ML</abbrev> tree. Specimen numbers correspond to those in Suppl. material <xref ref-type="supplementary-material" rid="S1">1</xref>. Nodal values correspond to bootstrap / <abbrev xmlns:xlink="http://www.w3.org/1999/xlink" xlink:title="calculate gene" id="ABBRID0EMBAC" xlink:type="simple">gCF</abbrev> / <abbrev xmlns:xlink="http://www.w3.org/1999/xlink" xlink:title="concordance factors" id="ABBRID0EQBAC" xlink:type="simple">sCF</abbrev> (<abbrev xmlns:xlink="http://www.w3.org/1999/xlink" xlink:title="calculate gene" id="ABBRID0EUBAC" xlink:type="simple">gCF</abbrev> and <abbrev xmlns:xlink="http://www.w3.org/1999/xlink" xlink:title="concordance factors" id="ABBRID0EYBAC" xlink:type="simple">sCF</abbrev> values rounded to nearest integer). Inset upper left – Rooted <abbrev xmlns:xlink="http://www.w3.org/1999/xlink" xlink:title="maximum likelihood" id="ABBRID0E3BAC" xlink:type="simple">ML</abbrev> tree with bootstrap values shown for primary lineages (see also Suppl. material <xref ref-type="supplementary-material" rid="S4">4</xref>). Inset upper right – adult male <italic><tp:taxon-name><tp:taxon-name-part taxon-name-part-type="genus" reg="Hexurella">Hexurella</tp:taxon-name-part><tp:taxon-name-part taxon-name-part-type="species" reg="rupicola">rupicola</tp:taxon-name-part></tp:taxon-name></italic> (San Diego County, CA).</p></caption><graphic xmlns:xlink="http://www.w3.org/1999/xlink" xlink:href="zookeys-1167-109_article-103463__-g001.jpg" position="float" orientation="portrait" xlink:type="simple" id="oo_864126.jpg"><uri content-type="original_file" xlink:type="simple">https://binary.pensoft.net/fig/864126</uri></graphic></fig><supplementary-material xmlns:xlink="http://www.w3.org/1999/xlink" id="S1" position="float" orientation="portrait" xlink:type="simple"><object-id content-type="doi" xlink:type="simple">10.3897/zookeys.1167.103463.suppl1</object-id><object-id content-type="zenodo_dep_id" xlink:type="simple">8046293</object-id><object-id content-type="arpha" xlink:type="simple">45951719-7B84-5D83-80FB-8B0D537D138E</object-id><label>Supplementary material 1</label><caption><p>Molecular and morphological voucher information</p></caption><statement content-type="dataType"><label>Data type</label><p>occurences, morphological, phylogenetic</p></statement><statement content-type="notes"><label>Explanation note</label><p>Voucher specimen and genomic data information.</p></statement><media xlink:href="zookeys-1167-109_article-103463__-s001.xlsx" mimetype="application" mime-subtype="vnd.openxmlformats-officedocument.spreadsheetml.sheet" position="float" orientation="portrait" xlink:type="simple" id="oo_864142.xlsx"><uri content-type="original_file" xlink:type="simple">https://binary.pensoft.net/file/864142</uri></media><permissions><license xlink:type="simple"><license-p>This dataset is made available under the Open Database License (http://opendatacommons.org/licenses/odbl/1.0/). The Open Database License (ODbL) is a license agreement intended to allow users to freely share, modify, and use this Dataset while maintaining this same freedom for others, provided that the original source and author(s) are credited.</license-p></license></permissions><attrib specific-use="authors">Rodrigo Monjaraz-Ruedas, Raymond Wyatt Mendez, Marshal Hedin</attrib></supplementary-material><supplementary-material xmlns:xlink="http://www.w3.org/1999/xlink" id="S4" position="float" orientation="portrait" xlink:type="simple"><object-id content-type="doi" xlink:type="simple">10.3897/zookeys.1167.103463.suppl4</object-id><object-id content-type="zenodo_dep_id" xlink:type="simple">8046289</object-id><object-id content-type="arpha" xlink:type="simple">9B6AA67E-6D35-57C4-BDA4-7CB2C631B320</object-id><label>Supplementary material 4</label><caption><p>Ingroup + outgroup <abbrev xlink:title="ultraconserved element" id="ABBRID0EJMBK" xlink:type="simple">UCE</abbrev> concatenated <abbrev xlink:title="maximum likelihood" id="ABBRID0ENMBK" xlink:type="simple">ML</abbrev> tree. Specimen numbers correspond to those in Suppl. material <xref ref-type="supplementary-material" rid="S1">1</xref>.</p></caption><statement content-type="dataType"><label>Data type</label><p>phylogenetic tree</p></statement><media xlink:href="zookeys-1167-109_article-103463__-s004.pdf" mimetype="application" mime-subtype="pdf" position="float" orientation="portrait" xlink:type="simple" id="oo_864145.pdf"><uri content-type="original_file" xlink:type="simple">https://binary.pensoft.net/file/864145</uri></media><permissions><license xlink:type="simple"><license-p>This dataset is made available under the Open Database License (http://opendatacommons.org/licenses/odbl/1.0/). The Open Database License (ODbL) is a license agreement intended to allow users to freely share, modify, and use this Dataset while maintaining this same freedom for others, provided that the original source and author(s) are credited.</license-p></license></permissions><attrib specific-use="authors">Rodrigo Monjaraz-Ruedas, Raymond Wyatt Mendez, Marshal Hedin</attrib></supplementary-material><fig id="F2" position="float" orientation="portrait"><object-id xmlns:xlink="http://www.w3.org/1999/xlink" content-type="doi" xlink:type="simple">10.3897/zookeys.1167.103463.figure2</object-id><object-id xmlns:xlink="http://www.w3.org/1999/xlink" content-type="arpha" xlink:type="simple">143B4816-E010-5144-B770-DE1D0BF21D3D</object-id><label>Figure 2.</label><caption><p>Ingroup-only <abbrev xmlns:xlink="http://www.w3.org/1999/xlink" xlink:title="ultraconserved element" id="ABBRID0EUVAE" xlink:type="simple">UCE</abbrev> ASTRAL species tree. Specimen numbers correspond to those in Suppl. material <xref ref-type="supplementary-material" rid="S1">1</xref>. Included are local posterior probability values. Branch lengths in coalescent units for internal branches only, terminal branch lengths arbitrary.</p></caption><graphic xmlns:xlink="http://www.w3.org/1999/xlink" xlink:href="zookeys-1167-109_article-103463__-g002.jpg" position="float" orientation="portrait" xlink:type="simple" id="oo_864127.jpg"><uri content-type="original_file" xlink:type="simple">https://binary.pensoft.net/fig/864127</uri></graphic></fig><fig id="F3" position="float" orientation="portrait"><object-id xmlns:xlink="http://www.w3.org/1999/xlink" content-type="doi" xlink:type="simple">10.3897/zookeys.1167.103463.figure3</object-id><object-id xmlns:xlink="http://www.w3.org/1999/xlink" content-type="arpha" xlink:type="simple">0634865E-AD80-5228-80E7-14DFCC3A5FE6</object-id><label>Figure 3.</label><caption><p>Map of all collection localities. Phylogeographic lineage names for <italic><tp:taxon-name><tp:taxon-name-part taxon-name-part-type="genus" reg="Hexurella">H.</tp:taxon-name-part><tp:taxon-name-part taxon-name-part-type="species" reg="apachea">apachea</tp:taxon-name-part></tp:taxon-name></italic> as in text. The unsampled type locality of <italic><tp:taxon-name><tp:taxon-name-part taxon-name-part-type="genus" reg="Hexurella">H.</tp:taxon-name-part><tp:taxon-name-part taxon-name-part-type="species" reg="pinea">pinea</tp:taxon-name-part></tp:taxon-name></italic> is designated with a special symbol; all other type (or near type) localities were sampled, see text.</p></caption><graphic xmlns:xlink="http://www.w3.org/1999/xlink" xlink:href="zookeys-1167-109_article-103463__-g003.jpg" position="float" orientation="portrait" xlink:type="simple" id="oo_864128.jpg"><uri content-type="original_file" xlink:type="simple">https://binary.pensoft.net/fig/864128</uri></graphic></fig></tp:treatment-sec><ref-list><ref id="B20"><mixed-citation xmlns:xlink="http://www.w3.org/1999/xlink" xlink:type="simple"><person-group><name name-style="western"><surname>Gertsch</surname><given-names>WJ</given-names></name><name name-style="western"><surname>Platnick</surname><given-names>NI</given-names></name></person-group> (<year>1979</year>) <article-title>A revision of the spider family <tp:taxon-name><tp:taxon-name-part taxon-name-part-type="family">Mecicobothriidae</tp:taxon-name-part></tp:taxon-name> (<tp:taxon-name><tp:taxon-name-part taxon-name-part-type="order">Araneae</tp:taxon-name-part></tp:taxon-name>, <tp:taxon-name><tp:taxon-name-part taxon-name-part-type="suborder">Mygalomorphae</tp:taxon-name-part></tp:taxon-name>).</article-title><source>American Museum Novitates</source><volume>2687</volume>: <fpage>1</fpage>–<lpage>32</lpage>. <ext-link xlink:href="http://hdl.handle.net/2246/5425" ext-link-type="uri" xlink:type="simple">http://hdl.handle.net/2246/5425</ext-link></mixed-citation></ref><ref id="B35"><mixed-citation xmlns:xlink="http://www.w3.org/1999/xlink" xlink:type="simple"><person-group><name name-style="western"><surname>Masta</surname><given-names>SE</given-names></name></person-group> (<year>2000</year>) Phylogeography of the jumping spider <italic><tp:taxon-name><tp:taxon-name-part taxon-name-part-type="genus">Habronattus</tp:taxon-name-part><tp:taxon-name-part taxon-name-part-type="species">pugillis</tp:taxon-name-part></tp:taxon-name></italic> (Ara­neae: <tp:taxon-name><tp:taxon-name-part taxon-name-part-type="family">Salticidae</tp:taxon-name-part></tp:taxon-name>): recent vicariance of sky island populations? Evolution; International Journal of Organic Evolution 54(5): 1699–1711. <ext-link xlink:href="10.1111/j.0014-3820.2000.tb00714.x" ext-link-type="doi" xlink:type="simple">https://doi.org/10.1111/j.0014-3820.2000.tb00714.x</ext-link></mixed-citation></ref><ref id="B14"><mixed-citation xmlns:xlink="http://www.w3.org/1999/xlink" xlink:type="simple"><person-group><name name-style="western"><surname>Derkarabetian</surname><given-names>S</given-names></name><name name-style="western"><surname>Burns</surname><given-names>M</given-names></name><name name-style="western"><surname>Starrett</surname><given-names>J</given-names></name><name name-style="western"><surname>Hedin</surname><given-names>M</given-names></name></person-group> (<year>2016</year>) <article-title>Population genomic evidence for multiple Pliocene refugia in a montane‐restricted harvestman (<tp:taxon-name><tp:taxon-name-part taxon-name-part-type="class">Arachnida</tp:taxon-name-part></tp:taxon-name>, <tp:taxon-name><tp:taxon-name-part taxon-name-part-type="order">Opiliones</tp:taxon-name-part></tp:taxon-name>, <italic><tp:taxon-name><tp:taxon-name-part taxon-name-part-type="genus">Sclerobunus</tp:taxon-name-part><tp:taxon-name-part taxon-name-part-type="species">robustus</tp:taxon-name-part></tp:taxon-name></italic>) from the southwestern United States.</article-title><source>Molecular Ecology</source><volume>25</volume>(<issue>18</issue>): <fpage>4611</fpage>–<lpage>4631</lpage>. <ext-link xlink:href="10.1111/mec.13789" ext-link-type="doi" xlink:type="simple">https://doi.org/10.1111/mec.13789</ext-link></mixed-citation></ref><ref id="B40"><mixed-citation xmlns:xlink="http://www.w3.org/1999/xlink" xlink:type="simple"><person-group><name name-style="western"><surname>Moore</surname><given-names>W</given-names></name><name name-style="western"><surname>Meyer</surname><given-names>WM III</given-names></name><name name-style="western"><surname>Eble</surname><given-names>JA</given-names></name><name name-style="western"><surname>Franklin</surname><given-names>K</given-names></name><name name-style="western"><surname>Wiens</surname><given-names>JF</given-names></name><name name-style="western"><surname>Brusca</surname><given-names>RC</given-names></name></person-group> (<year>2013</year>) <article-title>Introduction to the Arizona Sky Island Arthropod Project (ASAP): Systematics, Biogeography, Ecology, and Population Genetics of Arthropods of the Madrean Sky Islands.</article-title><source>Proceedings RMRS</source><volume>2013</volume>: <fpage>144</fpage>–<lpage>168</lpage>.</mixed-citation></ref><ref id="B53"><mixed-citation xmlns:xlink="http://www.w3.org/1999/xlink" xlink:type="simple"><person-group><name name-style="western"><surname>Wiens</surname><given-names>JJ</given-names></name><name name-style="western"><surname>Camacho</surname><given-names>A</given-names></name><name name-style="western"><surname>Goldberg</surname><given-names>A</given-names></name><name name-style="western"><surname>Jezkova</surname><given-names>T</given-names></name><name name-style="western"><surname>Kaplan</surname><given-names>ME</given-names></name><name name-style="western"><surname>Lambert</surname><given-names>SM</given-names></name><name name-style="western"><surname>Miller</surname><given-names>EC</given-names></name><name name-style="western"><surname>Streicher</surname><given-names>JW</given-names></name><name name-style="western"><surname>Walls</surname><given-names>RL</given-names></name></person-group> (<year>2019</year>) <article-title>Climate change, extinction, and Sky Island biogeography in a montane lizard.</article-title><source>Molecular Ecology</source><volume>28</volume>(<issue>10</issue>): <fpage>2610</fpage>–<lpage>2624</lpage>. <ext-link xlink:href="10.1111/mec.15073" ext-link-type="doi" xlink:type="simple">https://doi.org/10.1111/mec.15073</ext-link></mixed-citation></ref></ref-list></tp:taxon-treatment>
