# Supplementary material for: ﻿Species delimitation, biogeography, and natural history of dwarf funnel web spiders (Mygalomorphae, Hexurellidae, Hexurella) from the United States / Mexico borderlands
Source: Zookeys. 2023 Jun 14;1167:109–57. doi: 10.3897/zookeys.1167.103463 (PMC10285686; doi:10.3897/zookeys.1167.103463)
Supplement: XML Treatment for Hexurella pinea [file zookeys.1167.103463-treatment3.xml]

<!DOCTYPE tp:taxon-treatment
  PUBLIC "-//TaxonX//DTD Taxonomic Treatment Publishing DTD v0 20100105//EN" "tax-treatment-NSO.dtd">
<tp:taxon-treatment xmlns:tp="http://www.plazi.org/taxpub"><tp:treatment-meta><kwd-group><label>Taxon classification</label><kwd>
                  <named-content content-type="kingdom">Animalia</named-content>
                </kwd><kwd>
                  <named-content content-type="order">Araneae</named-content>
                </kwd><kwd>
                  <named-content content-type="family">Hexurellidae</named-content>
                </kwd></kwd-group><mixed-citation publication-type="journal"><person-group><name><surname>Monjaraz-Ruedas</surname><given-names>Rodrigo</given-names></name><name><surname>Mendez</surname><given-names>Raymond Wyatt</given-names></name><name><surname>Hedin</surname><given-names>Marshal</given-names></name></person-group><article-title>﻿Species delimitation, biogeography, and natural history of dwarf funnel web spiders (<tp:taxon-name><tp:taxon-name-part taxon-name-part-type="suborder">Mygalomorphae</tp:taxon-name-part></tp:taxon-name>, <tp:taxon-name><tp:taxon-name-part taxon-name-part-type="family">Hexurellidae</tp:taxon-name-part></tp:taxon-name>, <italic><tp:taxon-name><tp:taxon-name-part taxon-name-part-type="genus" reg="Hexurella">Hexurella</tp:taxon-name-part></tp:taxon-name></italic>) from the United States / Mexico borderlands</article-title><source>Zookeys</source><day>14</day><month>06</month><year>2023</year><volume>1167</volume><fpage>109</fpage><lpage>157</lpage><pub-id pub-id-type="doi">10.3897/zookeys.1167.103463</pub-id></mixed-citation></tp:treatment-meta><tp:nomenclature><label>﻿</label><tp:taxon-name>
                <object-id xmlns:xlink="http://www.w3.org/1999/xlink" content-type="arpha" xlink:type="simple">30EF2906-52FB-5DD8-8800-349781158EA2</object-id>
                <tp:taxon-name-part taxon-name-part-type="genus" reg="Hexurella">Hexurella</tp:taxon-name-part>
                <tp:taxon-name-part taxon-name-part-type="species" reg="pinea">pinea</tp:taxon-name-part>
              </tp:taxon-name><tp:taxon-authority>Gertsch &amp; Platnick, 1979</tp:taxon-authority><xref ref-type="fig" rid="F7">Figs 7</xref><xref ref-type="fig" rid="F8">, 8</xref><tp:nomenclature-citation-list><tp:nomenclature-citation><tp:taxon-name>
                    <tp:taxon-name-part taxon-name-part-type="genus" reg="Hexurella">Hexurella</tp:taxon-name-part>
                    <tp:taxon-name-part taxon-name-part-type="species" reg="pinea">pinea</tp:taxon-name-part>
                  </tp:taxon-name><comment>Gertsch &amp; Platnick (1979): 28, figs 70–72, 74, 76–80 (Dmf).</comment></tp:nomenclature-citation></tp:nomenclature-citation-list></tp:nomenclature><tp:treatment-sec sec-type="material" id="SECID0EHHAI"><title>Material examined.</title><p><bold>Near-type locality material: USA – Arizona, Yavapai Co.</bold> • 1♂, 1 <abbrev xmlns:xlink="http://www.w3.org/1999/xlink" xlink:title="immatures" id="ABBRID0EPHAI" xlink:type="simple">imm</abbrev>; Brushy Mtn., W of Skull Valley, SW Grasshopper Spring, <named-content xmlns:xlink="http://www.w3.org/1999/xlink" content-type="dwc:verbatimCoordinates" xlink:type="simple"><named-content content-type="geo-json" specific-use="{&#34;type&#34;:&#34;Point&#34;,&#34;coordinates&#34;:[-112.747500,34.555500]}" id="NCID0EWHAI" xlink:type="simple">34.5555, -112.7475</named-content></named-content>; 13 Apr. 2022; R.W. Mendez leg.; RWM 22_099.</p></tp:treatment-sec><tp:treatment-sec sec-type="type material" id="SECID0E2HAI"><title>Non-type material.</title><p><bold>USA – Arizona, Mohave Co.</bold> • 1♂, 3 <abbrev xmlns:xlink="http://www.w3.org/1999/xlink" xlink:title="immatures" id="ABBRID0EDIAI" xlink:type="simple">imm</abbrev>; Cerbat Mtns, SW Antelope Springs, Antelope Canyon, NE Mt. Tipton, <named-content xmlns:xlink="http://www.w3.org/1999/xlink" content-type="dwc:verbatimCoordinates" xlink:type="simple"><named-content content-type="geo-json" specific-use="{&#34;type&#34;:&#34;Point&#34;,&#34;coordinates&#34;:[-114.203900,35.596200]}" id="NCID0EKIAI" xlink:type="simple">35.5962, -114.2039</named-content></named-content>; 6 Apr. 2022; R.W. Mendez leg.; RWM 22_087. – <bold>Mohave Co.</bold> • 4♂, 1♀, 3 <abbrev xmlns:xlink="http://www.w3.org/1999/xlink" xlink:title="immatures" id="ABBRID0ERIAI" xlink:type="simple">imm</abbrev>; Music Mtns, NW Garnet Mtn., Fox Canyon, <named-content xmlns:xlink="http://www.w3.org/1999/xlink" content-type="dwc:verbatimCoordinates" xlink:type="simple"><named-content content-type="geo-json" specific-use="{&#34;type&#34;:&#34;Point&#34;,&#34;coordinates&#34;:[-114.049100,35.819600]}" id="NCID0EYIAI" xlink:type="simple">35.8196, -114.0491</named-content></named-content>; 7 Apr. 2022; R.W. Mendez leg.; RWM 22_088.</p></tp:treatment-sec><tp:treatment-sec sec-type="diagnosis" id="SECID0E4IAI"><title>Diagnosis.</title><p>The femur I prolateral surface of male <italic><tp:taxon-name><tp:taxon-name-part taxon-name-part-type="genus" reg="Hexurella">H.</tp:taxon-name-part><tp:taxon-name-part taxon-name-part-type="species" reg="pinea">pinea</tp:taxon-name-part></tp:taxon-name></italic> includes 6–10 larger spines (with a single exception), differing from populations of <italic><tp:taxon-name><tp:taxon-name-part taxon-name-part-type="genus" reg="Hexurella">H.</tp:taxon-name-part><tp:taxon-name-part taxon-name-part-type="species" reg="zas">zas</tp:taxon-name-part></tp:taxon-name></italic> sp. nov. which possess 11 or more long spines.</p></tp:treatment-sec><tp:treatment-sec sec-type="variation" id="SECID0EZJAI"><title>Variation.</title><p><xref ref-type="bibr" rid="B20">Gertsch and Platnick (1979)</xref> illustrate the holotype male femur I prolateral surface with ~ 10 larger spines. A male from just west of the type locality at Brushy Mtn (Fig. <xref ref-type="fig" rid="F3">3</xref>) is similar in condition, possessing nine large spines (Fig. <xref ref-type="fig" rid="F7">7A</xref>). Males from the more northern Music Mountains possess a femur I prolateral surface with a range of spine numbers (8, 10, 10, 11; Fig. <xref ref-type="fig" rid="F7">7C</xref>), overlapping the condition found in type or Brushy Mtn samples. The Cerbat Mountains are geographically adjacent to the Musics (Fig. <xref ref-type="fig" rid="F3">3</xref>), although separated by lower elevation inhospitable habitats. The single male from the Cerbats only has six large femur I prolateral spines (Fig. <xref ref-type="fig" rid="F7">7E</xref>).</p><fig id="F7" position="float" orientation="portrait"><object-id xmlns:xlink="http://www.w3.org/1999/xlink" content-type="doi" xlink:type="simple">10.3897/zookeys.1167.103463.figure7</object-id><object-id xmlns:xlink="http://www.w3.org/1999/xlink" content-type="arpha" xlink:type="simple">D58D8675-64DC-5B1C-A098-BCAA8E8CD2B2</object-id><label>Figure 7.</label><caption><p><italic><tp:taxon-name><tp:taxon-name-part taxon-name-part-type="genus" reg="Hexurella">H.</tp:taxon-name-part><tp:taxon-name-part taxon-name-part-type="species" reg="pinea">pinea</tp:taxon-name-part></tp:taxon-name></italic><bold>A</bold> ♂ leg I, prolateral view (SDSU_TAC000691, Brushy Mtn) <bold>B</bold> ♂ palp, retrolateral view (SDSU_TAC000691, Brushy Mtn) <bold>C</bold> ♂ leg I, prolateral view (SDSU_TAC000689, Music Mtns) <bold>D</bold> ♂ palp, retrolateral view (SDSU_TAC000689, Music Mtns) <bold>E</bold> ♂ leg I, prolateral view (SDSU_TAC000690, Cerbat Mtns) <bold>F</bold> ♂ palp, retrolateral view (SDSU_TAC000690, Cerbat Mtns).</p></caption><graphic xmlns:xlink="http://www.w3.org/1999/xlink" xlink:href="zookeys-1167-109_article-103463__-g007.jpg" position="float" orientation="portrait" xlink:type="simple" id="oo_864132.jpg"><uri content-type="original_file" xlink:type="simple">https://binary.pensoft.net/fig/864132</uri></graphic></fig></tp:treatment-sec><tp:treatment-sec sec-type="distribution" id="SECID0E2LAI"><title>Distribution and natural history.</title><p>The northernmost known <italic><tp:taxon-name><tp:taxon-name-part taxon-name-part-type="genus" reg="Hexurella">Hexurella</tp:taxon-name-part></tp:taxon-name></italic> species, distributed from the Music Mountains on the Colorado River to the Sierra Prieta near Prescott, at elevations between 1400–1575m (Fig. <xref ref-type="fig" rid="F3">3</xref>). Despite sampling at numerous locales throughout its range, this species has proven to be elusive. The three recent collections have all been from different habitats, and multiple attempts at the type locality have failed to produce specimens. The type series was reportedly collected from “duff of Pinus ponderosa forest (<xref ref-type="bibr" rid="B20">Gertsch and Platnick 1979</xref>),” however, we have been unable to recollect them from this kind of litter. At the Brushy Mountain and Music Mountains locales, webs were constructed in nearly completely inorganic granitic gravels under medium to large-sized rocks along slopes. Dried <italic><tp:taxon-name><tp:taxon-name-part taxon-name-part-type="genus" reg="Quercus">Quercus</tp:taxon-name-part></tp:taxon-name></italic> sp. or <italic><tp:taxon-name><tp:taxon-name-part taxon-name-part-type="genus" reg="Fendlera">Fendlera</tp:taxon-name-part><tp:taxon-name-part taxon-name-part-type="species" reg="rupicola">rupicola</tp:taxon-name-part></tp:taxon-name></italic> A. Grey (Cliff Fendlerbush) leaves were sometimes incorporated into the webs, but spiders were not found when specifically targeting litter at these locales. The exposed Brushy Mountain locale had sparse vegetation and few trees, while the Music Mountain locale was shaded in a stand of pine-oak forest. At Antelope Springs in the Cerbat Mountains, <italic><tp:taxon-name><tp:taxon-name-part taxon-name-part-type="genus" reg="Hexurella">H.</tp:taxon-name-part><tp:taxon-name-part taxon-name-part-type="species" reg="pinea">pinea</tp:taxon-name-part></tp:taxon-name></italic> was densest (though still uncommon) under stones in a thick patch of <italic><tp:taxon-name><tp:taxon-name-part taxon-name-part-type="genus" reg="Ephedra">Ephedra</tp:taxon-name-part></tp:taxon-name></italic> sp. above the spring (Fig. <xref ref-type="fig" rid="F8">8B</xref>). <italic><tp:taxon-name><tp:taxon-name-part taxon-name-part-type="genus" reg="Quercus">Quercus</tp:taxon-name-part></tp:taxon-name></italic> sp. and <italic><tp:taxon-name><tp:taxon-name-part taxon-name-part-type="genus" reg="Ptelea">Ptelea</tp:taxon-name-part><tp:taxon-name-part taxon-name-part-type="species" reg="trifoliata">trifoliata</tp:taxon-name-part></tp:taxon-name></italic> L. (Common Hoptree) litter had been blown or washed under many of the rocks.</p><fig id="F8" position="float" orientation="portrait"><object-id xmlns:xlink="http://www.w3.org/1999/xlink" content-type="doi" xlink:type="simple">10.3897/zookeys.1167.103463.figure8</object-id><object-id xmlns:xlink="http://www.w3.org/1999/xlink" content-type="arpha" xlink:type="simple">19660121-12EE-5DF0-9748-F6A37D5FF0BF</object-id><label>Figure 8.</label><caption><p><italic><tp:taxon-name><tp:taxon-name-part taxon-name-part-type="genus" reg="Hexurella">H.</tp:taxon-name-part><tp:taxon-name-part taxon-name-part-type="species" reg="pinea">pinea</tp:taxon-name-part></tp:taxon-name></italic><bold>A</bold> live ♂, Brushy Mtn (RWM 22_099) <bold>B</bold> habitat, Cerbat Mtns (RWM 22_087).</p></caption><graphic xmlns:xlink="http://www.w3.org/1999/xlink" xlink:href="zookeys-1167-109_article-103463__-g008.jpg" position="float" orientation="portrait" xlink:type="simple" id="oo_864133.jpg"><uri content-type="original_file" xlink:type="simple">https://binary.pensoft.net/fig/864133</uri></graphic></fig><p><italic><tp:taxon-name><tp:taxon-name-part taxon-name-part-type="genus" reg="Hexurella">Hexurella</tp:taxon-name-part><tp:taxon-name-part taxon-name-part-type="species" reg="pinea">pinea</tp:taxon-name-part></tp:taxon-name></italic> males have been the most difficult to collect of the three eastern species. This is likely in part due to the gritty soils seemingly preferred by this species, allowing males not attached to a web to quickly escape into the rapidly collapsing substrate when flipping rocks. At a second locale in the Music Mountains a male was lost because of this; no other individuals were found. Additionally, population densities seem low in <italic><tp:taxon-name><tp:taxon-name-part taxon-name-part-type="genus" reg="Hexurella">H.</tp:taxon-name-part><tp:taxon-name-part taxon-name-part-type="species" reg="pinea">pinea</tp:taxon-name-part></tp:taxon-name></italic>, comparable to the Mojave species <italic><tp:taxon-name><tp:taxon-name-part taxon-name-part-type="genus" reg="Hexurella">H.</tp:taxon-name-part><tp:taxon-name-part taxon-name-part-type="species" reg="ephedra">ephedra</tp:taxon-name-part></tp:taxon-name></italic> sp. nov. and <italic><tp:taxon-name><tp:taxon-name-part taxon-name-part-type="genus" reg="Hexurella">H.</tp:taxon-name-part><tp:taxon-name-part taxon-name-part-type="species" reg="xerica">xerica</tp:taxon-name-part></tp:taxon-name></italic> sp. nov. The reduced monsoonal rainfall and cooler winter temperatures throughout the distribution of this species may play a role in keeping populations smaller in this species.</p></tp:treatment-sec><tp:treatment-sec sec-type="discussion" id="SECID0EUQAI"><title>Discussion.</title><p>DELINEATE and SPEEDEMON <italic>ε</italic> = 0.0185 analyses (Table <xref ref-type="table" rid="T2">2</xref>) recover Cerbats+Musics (North) as a separate species from Brushy Mtn (Central). We here conservatively treat these as conspecific based on overlapping patterns of male femur I spination (Fig. <xref ref-type="fig" rid="F7">7</xref>).</p><p>The type locality for <italic><tp:taxon-name><tp:taxon-name-part taxon-name-part-type="genus" reg="Hexurella">H.</tp:taxon-name-part><tp:taxon-name-part taxon-name-part-type="species" reg="pinea">pinea</tp:taxon-name-part></tp:taxon-name></italic>, “5 mi. west of Prescott” (<xref ref-type="bibr" rid="B20">Gertsch and Platnick 1979</xref>), is in the Sierra Prieta (Fig. <xref ref-type="fig" rid="F3">3</xref>). We have not examined type specimens and have been unable to re-collect specimens from the type locality. The Sierra Prieta range is bordered by the Santa Maria Mountains (including Brushy Mountain) to the west, but habitat here is not perceived as contiguous, with the intervening lower elevation Skull Valley. The Sierra Prieta is bordered by the Bradshaw Mountains to the south, and seemingly connected by <italic><tp:taxon-name><tp:taxon-name-part taxon-name-part-type="genus" reg="Hexurella">Hexurella</tp:taxon-name-part></tp:taxon-name></italic>-appropriate habitat. More sampling in the Sierra Prieta to Bradshaw Mountains region may find a contact zone between <italic><tp:taxon-name><tp:taxon-name-part taxon-name-part-type="genus" reg="Hexurella">H.</tp:taxon-name-part><tp:taxon-name-part taxon-name-part-type="species" reg="pinea">pinea</tp:taxon-name-part></tp:taxon-name></italic> and <italic><tp:taxon-name><tp:taxon-name-part taxon-name-part-type="genus" reg="Hexurella">H.</tp:taxon-name-part><tp:taxon-name-part taxon-name-part-type="species" reg="zas">zas</tp:taxon-name-part></tp:taxon-name></italic> sp. nov.</p><p>Suitable habitat sampled west of the Colorado River in southern Nevada and the Virgin Mountains failed to produce <italic><tp:taxon-name><tp:taxon-name-part taxon-name-part-type="genus" reg="Hexurella">Hexurella</tp:taxon-name-part></tp:taxon-name></italic>. However, due to the often-patchy distribution of this genus and the local scarcity of <italic><tp:taxon-name><tp:taxon-name-part taxon-name-part-type="genus" reg="Hexurella">H.</tp:taxon-name-part><tp:taxon-name-part taxon-name-part-type="species" reg="pinea">pinea</tp:taxon-name-part></tp:taxon-name></italic> (or perhaps other undescribed <italic><tp:taxon-name><tp:taxon-name-part taxon-name-part-type="genus" reg="Hexurella">Hexurella</tp:taxon-name-part></tp:taxon-name></italic> species), more collecting is needed in this area.</p></tp:treatment-sec><tp:treatment-sec sec-type="conservation status" id="SECID0ERTAI"><title>Conservation status.</title><p>Likely secure in appropriate habitats, although uncommon.</p></tp:treatment-sec><tp:treatment-sec><!--Section generated to contain objects referenced in tp:taxon-treatment.--><fig id="F3" position="float" orientation="portrait"><object-id xmlns:xlink="http://www.w3.org/1999/xlink" content-type="doi" xlink:type="simple">10.3897/zookeys.1167.103463.figure3</object-id><object-id xmlns:xlink="http://www.w3.org/1999/xlink" content-type="arpha" xlink:type="simple">0634865E-AD80-5228-80E7-14DFCC3A5FE6</object-id><label>Figure 3.</label><caption><p>Map of all collection localities. Phylogeographic lineage names for <italic><tp:taxon-name><tp:taxon-name-part taxon-name-part-type="genus" reg="Hexurella">H.</tp:taxon-name-part><tp:taxon-name-part taxon-name-part-type="species" reg="apachea">apachea</tp:taxon-name-part></tp:taxon-name></italic> as in text. The unsampled type locality of <italic><tp:taxon-name><tp:taxon-name-part taxon-name-part-type="genus" reg="Hexurella">H.</tp:taxon-name-part><tp:taxon-name-part taxon-name-part-type="species" reg="pinea">pinea</tp:taxon-name-part></tp:taxon-name></italic> is designated with a special symbol; all other type (or near type) localities were sampled, see text.</p></caption><graphic xmlns:xlink="http://www.w3.org/1999/xlink" xlink:href="zookeys-1167-109_article-103463__-g003.jpg" position="float" orientation="portrait" xlink:type="simple" id="oo_864128.jpg"><uri content-type="original_file" xlink:type="simple">https://binary.pensoft.net/fig/864128</uri></graphic></fig><table-wrap id="T2" position="float" orientation="portrait"><label>Table 2.</label><caption><p>Results of species delimitation analyses, showing support for each species across different methods and parameters. Fixed = Lineage constrained as “known” in DELINEATE analyses. Merged cells denote lineages recovered as a single species. “<italic><tp:taxon-name><tp:taxon-name-part taxon-name-part-type="genus" reg="Hexurella"/><tp:taxon-name-part taxon-name-part-type="species" reg="pinea">pinea</tp:taxon-name-part></tp:taxon-name> complex</italic> S” and “<italic><tp:taxon-name><tp:taxon-name-part taxon-name-part-type="genus" reg="Hexurella"/><tp:taxon-name-part taxon-name-part-type="species" reg="pinea">pinea</tp:taxon-name-part></tp:taxon-name> complex</italic> FS” correspond to <italic><tp:taxon-name><tp:taxon-name-part taxon-name-part-type="genus" reg="Hexurella">H.</tp:taxon-name-part><tp:taxon-name-part taxon-name-part-type="species" reg="zas">zas</tp:taxon-name-part></tp:taxon-name></italic> sp. nov.</p></caption><table id="TID0E5RBI" rules="all"><tbody><tr><th rowspan="2" colspan="1">Lineage</th><th rowspan="1" colspan="2">SPEEDEMON</th><th rowspan="1" colspan="2">DELINEATE</th></tr><tr><th rowspan="1" colspan="1"><italic>ε</italic> = 0.02</th><th rowspan="1" colspan="1"><italic>ε</italic> = 0.0185</th><th rowspan="1" colspan="1"><italic>ε</italic> = 0.02</th><th rowspan="1" colspan="1"><italic>ε</italic> = 0.0185</th></tr><tr><td rowspan="1" colspan="1">
                  <italic>
                    <tp:taxon-name><tp:taxon-name-part taxon-name-part-type="genus" reg="Hexurella">H.</tp:taxon-name-part><tp:taxon-name-part taxon-name-part-type="species" reg="apachea">apachea</tp:taxon-name-part></tp:taxon-name>
                  </italic>
                </td><td rowspan="1" colspan="1">100</td><td rowspan="1" colspan="1">100</td><td rowspan="1" colspan="1">Fixed</td><td rowspan="1" colspan="1">Fixed</td></tr><tr><td rowspan="1" colspan="1">
                  <italic>
                    <tp:taxon-name><tp:taxon-name-part taxon-name-part-type="genus" reg="Hexurella">H.</tp:taxon-name-part><tp:taxon-name-part taxon-name-part-type="species" reg="encina">encina</tp:taxon-name-part></tp:taxon-name>
                  </italic>
                </td><td rowspan="1" colspan="1">100</td><td rowspan="1" colspan="1">100</td><td rowspan="1" colspan="1">Fixed</td><td rowspan="1" colspan="1">Fixed</td></tr><tr><td rowspan="1" colspan="1">
                  <italic>
                    <tp:taxon-name><tp:taxon-name-part taxon-name-part-type="genus" reg="Hexurella">H.</tp:taxon-name-part><tp:taxon-name-part taxon-name-part-type="species" reg="rupicola">rupicola</tp:taxon-name-part></tp:taxon-name>
                  </italic>
                </td><td rowspan="1" colspan="1">100</td><td rowspan="1" colspan="1">100</td><td rowspan="1" colspan="1">Fixed</td><td rowspan="1" colspan="1">Fixed</td></tr><tr><td rowspan="1" colspan="1">
                  <italic>
                    <tp:taxon-name><tp:taxon-name-part taxon-name-part-type="genus" reg="Hexurella">H.</tp:taxon-name-part><tp:taxon-name-part taxon-name-part-type="species" reg="uwiiltil">uwiiltil</tp:taxon-name-part></tp:taxon-name>
                  </italic>
                </td><td rowspan="1" colspan="1">99.64</td><td rowspan="1" colspan="1">100</td><td rowspan="1" colspan="1">Fixed</td><td rowspan="1" colspan="1">Fixed</td></tr><tr><td rowspan="1" colspan="1">
                  <italic>
                    <tp:taxon-name><tp:taxon-name-part taxon-name-part-type="genus" reg="Hexurella">H.</tp:taxon-name-part><tp:taxon-name-part taxon-name-part-type="species" reg="ephedra">ephedra</tp:taxon-name-part></tp:taxon-name>
                  </italic>
                </td><td rowspan="2" colspan="1">99.60</td><td rowspan="1" colspan="1">100</td><td rowspan="1" colspan="1">Fixed</td><td rowspan="1" colspan="1">Fixed</td></tr><tr><td rowspan="1" colspan="1">
                  <italic>
                    <tp:taxon-name><tp:taxon-name-part taxon-name-part-type="genus" reg="Hexurella">H.</tp:taxon-name-part><tp:taxon-name-part taxon-name-part-type="species" reg="xerica">xerica</tp:taxon-name-part></tp:taxon-name>
                  </italic>
                </td><td rowspan="1" colspan="1">100</td><td rowspan="1" colspan="1">100</td><td rowspan="1" colspan="1">100</td></tr><tr><td rowspan="1" colspan="1"><italic><tp:taxon-name><tp:taxon-name-part taxon-name-part-type="genus" reg="Hexurella">H.</tp:taxon-name-part><tp:taxon-name-part taxon-name-part-type="species" reg="pinea">pinea</tp:taxon-name-part><tp:taxon-name-part taxon-name-part-type="subspecies" reg="complex">complex</tp:taxon-name-part></tp:taxon-name></italic> C</td><td rowspan="2" colspan="1">99.99</td><td rowspan="1" colspan="1">99.98</td><td rowspan="1" colspan="1">100</td><td rowspan="1" colspan="1">100</td></tr><tr><td rowspan="1" colspan="1"><italic><tp:taxon-name><tp:taxon-name-part taxon-name-part-type="genus" reg="Hexurella">H.</tp:taxon-name-part><tp:taxon-name-part taxon-name-part-type="species" reg="pinea">pinea</tp:taxon-name-part><tp:taxon-name-part taxon-name-part-type="subspecies" reg="complex">complex</tp:taxon-name-part></tp:taxon-name></italic> N</td><td rowspan="1" colspan="1">99.98</td><td rowspan="1" colspan="1">100</td><td rowspan="1" colspan="1">100</td></tr><tr><td rowspan="1" colspan="1"><italic><tp:taxon-name><tp:taxon-name-part taxon-name-part-type="genus" reg="Hexurella">H.</tp:taxon-name-part><tp:taxon-name-part taxon-name-part-type="species" reg="pinea">pinea</tp:taxon-name-part><tp:taxon-name-part taxon-name-part-type="subspecies" reg="complex">complex</tp:taxon-name-part></tp:taxon-name></italic> FS</td><td rowspan="2" colspan="1">99.94</td><td rowspan="1" colspan="1">100</td><td rowspan="1" colspan="1">100</td><td rowspan="1" colspan="1">100</td></tr><tr><td rowspan="1" colspan="1"><italic><tp:taxon-name><tp:taxon-name-part taxon-name-part-type="genus" reg="Hexurella">H.</tp:taxon-name-part><tp:taxon-name-part taxon-name-part-type="species" reg="pinea">pinea</tp:taxon-name-part><tp:taxon-name-part taxon-name-part-type="subspecies" reg="complex">complex</tp:taxon-name-part></tp:taxon-name></italic> S</td><td rowspan="1" colspan="1">100</td><td rowspan="1" colspan="1">100</td><td rowspan="1" colspan="1">100</td></tr><tr><td rowspan="1" colspan="1">
                  <bold>Total species</bold>
                </td><td rowspan="1" colspan="1">
                  <bold>7</bold>
                </td><td rowspan="1" colspan="1">
                  <bold>10</bold>
                </td><td rowspan="1" colspan="1">
                  <bold>10</bold>
                </td><td rowspan="1" colspan="1">
                  <bold>10</bold>
                </td></tr></tbody></table></table-wrap></tp:treatment-sec><ref-list><ref id="B20"><mixed-citation xmlns:xlink="http://www.w3.org/1999/xlink" xlink:type="simple"><person-group><name name-style="western"><surname>Gertsch</surname><given-names>WJ</given-names></name><name name-style="western"><surname>Platnick</surname><given-names>NI</given-names></name></person-group> (<year>1979</year>) <article-title>A revision of the spider family <tp:taxon-name><tp:taxon-name-part taxon-name-part-type="family">Mecicobothriidae</tp:taxon-name-part></tp:taxon-name> (<tp:taxon-name><tp:taxon-name-part taxon-name-part-type="order">Araneae</tp:taxon-name-part></tp:taxon-name>, <tp:taxon-name><tp:taxon-name-part taxon-name-part-type="suborder">Mygalomorphae</tp:taxon-name-part></tp:taxon-name>).</article-title><source>American Museum Novitates</source><volume>2687</volume>: <fpage>1</fpage>–<lpage>32</lpage>. <ext-link xlink:href="http://hdl.handle.net/2246/5425" ext-link-type="uri" xlink:type="simple">http://hdl.handle.net/2246/5425</ext-link></mixed-citation></ref></ref-list></tp:taxon-treatment>
