# Supplementary material for: ﻿Species delimitation, biogeography, and natural history of dwarf funnel web spiders (Mygalomorphae, Hexurellidae, Hexurella) from the United States / Mexico borderlands
Source: Zookeys. 2023 Jun 14;1167:109–57. doi: 10.3897/zookeys.1167.103463 (PMC10285686; doi:10.3897/zookeys.1167.103463)
Supplement: XML Treatment for Hexurella rupicola [file zookeys.1167.103463-treatment7.xml]

<!DOCTYPE tp:taxon-treatment
  PUBLIC "-//TaxonX//DTD Taxonomic Treatment Publishing DTD v0 20100105//EN" "tax-treatment-NSO.dtd">
<tp:taxon-treatment xmlns:tp="http://www.plazi.org/taxpub"><tp:treatment-meta><kwd-group><label>Taxon classification</label><kwd>
                  <named-content content-type="kingdom">Animalia</named-content>
                </kwd><kwd>
                  <named-content content-type="order">Araneae</named-content>
                </kwd><kwd>
                  <named-content content-type="family">Hexurellidae</named-content>
                </kwd></kwd-group><mixed-citation publication-type="journal"><person-group><name><surname>Monjaraz-Ruedas</surname><given-names>Rodrigo</given-names></name><name><surname>Mendez</surname><given-names>Raymond Wyatt</given-names></name><name><surname>Hedin</surname><given-names>Marshal</given-names></name></person-group><article-title>﻿Species delimitation, biogeography, and natural history of dwarf funnel web spiders (<tp:taxon-name><tp:taxon-name-part taxon-name-part-type="suborder">Mygalomorphae</tp:taxon-name-part></tp:taxon-name>, <tp:taxon-name><tp:taxon-name-part taxon-name-part-type="family">Hexurellidae</tp:taxon-name-part></tp:taxon-name>, <italic><tp:taxon-name><tp:taxon-name-part taxon-name-part-type="genus" reg="Hexurella">Hexurella</tp:taxon-name-part></tp:taxon-name></italic>) from the United States / Mexico borderlands</article-title><source>Zookeys</source><day>14</day><month>06</month><year>2023</year><volume>1167</volume><fpage>109</fpage><lpage>157</lpage><pub-id pub-id-type="doi">10.3897/zookeys.1167.103463</pub-id></mixed-citation></tp:treatment-meta><tp:nomenclature><label>﻿</label><tp:taxon-name>
                <object-id xmlns:xlink="http://www.w3.org/1999/xlink" content-type="arpha" xlink:type="simple">3216A27B-5BF0-50F3-8F35-CF991344D7F7</object-id>
                <tp:taxon-name-part taxon-name-part-type="genus" reg="Hexurella">Hexurella</tp:taxon-name-part>
                <tp:taxon-name-part taxon-name-part-type="species" reg="rupicola">rupicola</tp:taxon-name-part>
              </tp:taxon-name><tp:taxon-authority>Gertsch &amp; Platnick, 1979</tp:taxon-authority><xref ref-type="fig" rid="F13">Fig. 13</xref><tp:nomenclature-citation-list><tp:nomenclature-citation><tp:taxon-name>
                    <tp:taxon-name-part taxon-name-part-type="genus" reg="Hexurella">Hexurella</tp:taxon-name-part>
                    <tp:taxon-name-part taxon-name-part-type="species" reg="rupicola">rupicola</tp:taxon-name-part>
                  </tp:taxon-name><comment>Gertsch &amp; Platnick (1979): 31, figs 4, 32, 82, 89–91 (Dmf).</comment></tp:nomenclature-citation><tp:nomenclature-citation><tp:taxon-name>
                    <tp:taxon-name-part taxon-name-part-type="genus" reg="Hexurella">Hexurella</tp:taxon-name-part>
                    <tp:taxon-name-part taxon-name-part-type="species" reg="rupicola">rupicola</tp:taxon-name-part>
                  </tp:taxon-name><comment>Platnick &amp; Forster (1982): 8, fig. 22.</comment></tp:nomenclature-citation><tp:nomenclature-citation><tp:taxon-name>
                    <tp:taxon-name-part taxon-name-part-type="genus" reg="Hexurella">Hexurella</tp:taxon-name-part>
                    <tp:taxon-name-part taxon-name-part-type="species" reg="rupicola">rupicola</tp:taxon-name-part>
                  </tp:taxon-name><comment><xref ref-type="bibr" rid="B22">Hedin et al 2019</xref>: figs 1, 3, 4, 5, 6.</comment></tp:nomenclature-citation></tp:nomenclature-citation-list></tp:nomenclature><tp:treatment-sec sec-type="material" id="SECID0EM3BI"><title>Material examined.</title><p><bold>Near-type locality material</bold>: USA – <bold>California, Riverside Co.</bold> • ♂, 1 <abbrev xmlns:xlink="http://www.w3.org/1999/xlink" xlink:title="immatures" id="ABBRID0EW3BI" xlink:type="simple">imm</abbrev>; west of Temecula, Rancho California Rd, <named-content xmlns:xlink="http://www.w3.org/1999/xlink" content-type="dwc:verbatimCoordinates" xlink:type="simple"><named-content content-type="geo-json" specific-use="{&#34;type&#34;:&#34;Point&#34;,&#34;coordinates&#34;:[-117.169400,33.497300]}" id="NCID0E43BI" xlink:type="simple">33.4973, -117.1694</named-content></named-content>; 22 Dec. 2021; M. Hedin, R. Monjaraz-Ruedas, G. Azevedo leg.; MCH 21_107; <bold>Non-type material</bold>: – <bold>California, San Diego Co.</bold> • ♂; 1.3 mi W of Guatay, Old Hwy 80, N side Guatay Mtn, <named-content xmlns:xlink="http://www.w3.org/1999/xlink" content-type="dwc:verbatimCoordinates" xlink:type="simple"><named-content content-type="geo-json" specific-use="{&#34;type&#34;:&#34;Point&#34;,&#34;coordinates&#34;:[-116.575400,32.854100]}" id="NCID0EJ4BI" xlink:type="simple">32.8541, -116.5754</named-content></named-content>; 26 Jan. 2002; M. Hedin leg.; MCH 02_029; – <bold>San Diego Co.</bold> • ♀, 1 <abbrev xmlns:xlink="http://www.w3.org/1999/xlink" xlink:title="immatures" id="ABBRID0EQ4BI" xlink:type="simple">imm</abbrev>; 1.3 mi W of Guatay, Old Hwy 80, N side Guatay Mtn, <named-content xmlns:xlink="http://www.w3.org/1999/xlink" content-type="dwc:verbatimCoordinates" xlink:type="simple"><named-content content-type="geo-json" specific-use="{&#34;type&#34;:&#34;Point&#34;,&#34;coordinates&#34;:[-116.575400,32.854100]}" id="NCID0EX4BI" xlink:type="simple">32.8541, -116.5754</named-content></named-content>; 24 Mar. 2002; M. Hedin leg.; MCH 02_045; • ♂, 1 <abbrev xmlns:xlink="http://www.w3.org/1999/xlink" xlink:title="immatures" id="ABBRID0E34BI" xlink:type="simple">imm</abbrev>; 1.3 mi W of Guatay, Old Hwy 80, N side Guatay Mountain, <named-content xmlns:xlink="http://www.w3.org/1999/xlink" content-type="dwc:verbatimCoordinates" xlink:type="simple"><named-content content-type="geo-json" specific-use="{&#34;type&#34;:&#34;Point&#34;,&#34;coordinates&#34;:[-116.575400,32.854100]}" id="NCID0ED5BI" xlink:type="simple">32.8541, -116.5754</named-content></named-content>; 29 Feb. 2004; M. Hedin leg.; MCH 04_002; • ♀; 1.3 mi W of Guatay, Old Hwy 80, N side Guatay Mountain, <named-content xmlns:xlink="http://www.w3.org/1999/xlink" content-type="dwc:verbatimCoordinates" xlink:type="simple"><named-content content-type="geo-json" specific-use="{&#34;type&#34;:&#34;Point&#34;,&#34;coordinates&#34;:[-116.575400,32.854100]}" id="NCID0EL5BI" xlink:type="simple">32.8541, -116.5754</named-content></named-content>; 28 Jan. 2006; M. Hedin leg.; MCH 06_010; – <bold>San Diego Co.</bold> • ♂, 2 <abbrev xmlns:xlink="http://www.w3.org/1999/xlink" xlink:title="immatures" id="ABBRID0ES5BI" xlink:type="simple">imm</abbrev>; south side of Viejas Mtn, off I-8 at Williams Rd, <named-content xmlns:xlink="http://www.w3.org/1999/xlink" content-type="dwc:verbatimCoordinates" xlink:type="simple"><named-content content-type="geo-json" specific-use="{&#34;type&#34;:&#34;Point&#34;,&#34;coordinates&#34;:[-116.731900,32.835700]}" id="NCID0EZ5BI" xlink:type="simple">32.8357, -116.7319</named-content></named-content>; 19 Dec. 2021; M. Hedin leg.; MCH 21_105; – <bold>San Diego Co.</bold> • 2♀, 1 <abbrev xmlns:xlink="http://www.w3.org/1999/xlink" xlink:title="immatures" id="ABBRID0EA6BI" xlink:type="simple">imm</abbrev>; near Viejas Mountain trailhead, off Boundary Truck Trail, <named-content xmlns:xlink="http://www.w3.org/1999/xlink" content-type="dwc:verbatimCoordinates" xlink:type="simple"><named-content content-type="geo-json" specific-use="{&#34;type&#34;:&#34;Point&#34;,&#34;coordinates&#34;:[-116.740000,32.855000]}" id="NCID0EH6BI" xlink:type="simple">32.8550, -116.7400</named-content></named-content>; 11 Mar. 2022; R.W. Mendez leg.; RWM 22_061.– <bold>San Diego Co.</bold> • 2♂, 6♀, 5 <abbrev xmlns:xlink="http://www.w3.org/1999/xlink" xlink:title="immatures" id="ABBRID0EO6BI" xlink:type="simple">imm</abbrev>; San Ysidro Mtns, NW Lupe Spring, off Cottonwood Creek road, <named-content xmlns:xlink="http://www.w3.org/1999/xlink" content-type="dwc:verbatimCoordinates" xlink:type="simple"><named-content content-type="geo-json" specific-use="{&#34;type&#34;:&#34;Point&#34;,&#34;coordinates&#34;:[-116.773800,32.590600]}" id="NCID0EV6BI" xlink:type="simple">32.5906, -116.7738</named-content></named-content>; 10 Mar. 2022; R.W. Mendez leg.; RWM 22_058.</p></tp:treatment-sec><tp:treatment-sec sec-type="diagnosis" id="SECID0E16BI"><title>Diagnosis.</title><p>Following the original diagnosis of <xref ref-type="bibr" rid="B20">Gertsch and Platnick (1979)</xref>, <italic><tp:taxon-name><tp:taxon-name-part taxon-name-part-type="genus" reg="Hexurella">H.</tp:taxon-name-part><tp:taxon-name-part taxon-name-part-type="species" reg="rupicola">rupicola</tp:taxon-name-part></tp:taxon-name></italic> is similar to <italic><tp:taxon-name><tp:taxon-name-part taxon-name-part-type="genus" reg="Hexurella">H.</tp:taxon-name-part><tp:taxon-name-part taxon-name-part-type="species" reg="encina">encina</tp:taxon-name-part></tp:taxon-name></italic> in that the prolateral surface of male femur I lacks spines (Fig. <xref ref-type="fig" rid="F13">13A</xref>), distinguishing these two taxa from all other western clade members. <italic><tp:taxon-name><tp:taxon-name-part taxon-name-part-type="genus" reg="Hexurella">Hexurella</tp:taxon-name-part><tp:taxon-name-part taxon-name-part-type="species" reg="rupicola">rupicola</tp:taxon-name-part></tp:taxon-name></italic> differs from <italic><tp:taxon-name><tp:taxon-name-part taxon-name-part-type="genus" reg="Hexurella">H.</tp:taxon-name-part><tp:taxon-name-part taxon-name-part-type="species" reg="encina">encina</tp:taxon-name-part></tp:taxon-name></italic> in also lacking the distinctive femur I ventral spines found in this latter taxon (<xref ref-type="bibr" rid="B20">Gertsch and Platnick 1979</xref>: fig. 86). These authors also note that <italic><tp:taxon-name><tp:taxon-name-part taxon-name-part-type="genus" reg="Hexurella">H.</tp:taxon-name-part><tp:taxon-name-part taxon-name-part-type="species" reg="rupicola">rupicola</tp:taxon-name-part></tp:taxon-name></italic> and <italic><tp:taxon-name><tp:taxon-name-part taxon-name-part-type="genus" reg="Hexurella">H.</tp:taxon-name-part><tp:taxon-name-part taxon-name-part-type="species" reg="encina">encina</tp:taxon-name-part></tp:taxon-name></italic> differ in the separation of the embolus from the conductor, being separated versus closely appressed, respectively (<xref ref-type="bibr" rid="B20">Gertsch and Platnick 1979</xref>: figs 87 vs. 90).</p><fig id="F13" position="float" orientation="portrait"><object-id xmlns:xlink="http://www.w3.org/1999/xlink" content-type="doi" xlink:type="simple">10.3897/zookeys.1167.103463.figure13</object-id><object-id xmlns:xlink="http://www.w3.org/1999/xlink" content-type="arpha" xlink:type="simple">75A8F6A3-78D8-565A-B3BD-E96F1C08B13C</object-id><label>Figure 13.</label><caption><p><italic><tp:taxon-name><tp:taxon-name-part taxon-name-part-type="genus" reg="Hexurella">H.</tp:taxon-name-part><tp:taxon-name-part taxon-name-part-type="species" reg="rupicola">rupicola</tp:taxon-name-part></tp:taxon-name></italic><bold>A</bold> ♂ leg I, prolateral view (SDSU_TAC000682, San Ysidro Mtns) <bold>B</bold> ♂ palp, retrolateral view (SDSU_TAC000682, San Ysidro Mtns) <bold>C</bold> live ♂ in web (San Ysidro Mtns, RWM 22_058) <bold>D</bold> live ♂ in situ (Viejas Mtn, MCH 21_105), <bold>E</bold> ♀ spermathecae (SDSU_TAC000683, San Ysidro Mtns) <bold>F</bold> Viejas Mtn (MCH 21_105) microhabitat.</p></caption><graphic xmlns:xlink="http://www.w3.org/1999/xlink" xlink:href="zookeys-1167-109_article-103463__-g013.jpg" position="float" orientation="portrait" xlink:type="simple" id="oo_864138.jpg"><uri content-type="original_file" xlink:type="simple">https://binary.pensoft.net/fig/864138</uri></graphic></fig></tp:treatment-sec><tp:treatment-sec sec-type="variation" id="SECID0EWDCI"><title>Variation.</title><p>We have examined adult males from three locations in San Diego County (near Guatay, Viejas Mtn, San Ysidro Mtns), south of the type locality in Riverside County. Males from all locations are similar in condition, lacking spines on the prolateral surface of femur I (Fig. <xref ref-type="fig" rid="F13">13A</xref>).</p></tp:treatment-sec><tp:treatment-sec sec-type="distribution" id="SECID0EAECI"><title>Distribution and natural history.</title><p>Known from inland chaparral in Riverside and San Diego Counties. Temecula specimens were uncommonly found under stones in north facing <italic><tp:taxon-name><tp:taxon-name-part taxon-name-part-type="genus" reg="Adenostoma">Adenostoma</tp:taxon-name-part><tp:taxon-name-part taxon-name-part-type="species" reg="fasciculatum">fasciculatum</tp:taxon-name-part></tp:taxon-name></italic> Hook &amp; Arn. (Chamise) chaparral, while Viejas Mountain specimens were found to be common under well-set intrusive igneous rocks in more exposed, south-facing Chamise chaparral (Fig. <xref ref-type="fig" rid="F13">13D, F</xref>). The Guatay Mountain collections are north-facing and from slightly higher elevations, with a richer plant community (<italic><tp:taxon-name><tp:taxon-name-part taxon-name-part-type="genus" reg="Quercus">Quercus</tp:taxon-name-part></tp:taxon-name></italic> sp., <italic><tp:taxon-name><tp:taxon-name-part taxon-name-part-type="genus" reg="Adenostoma">A.</tp:taxon-name-part><tp:taxon-name-part taxon-name-part-type="species" reg="fasciculatum">fasciculatum</tp:taxon-name-part></tp:taxon-name></italic>, <italic><tp:taxon-name><tp:taxon-name-part taxon-name-part-type="genus" reg="Arctostaphylos">Arctostaphylos</tp:taxon-name-part></tp:taxon-name></italic> sp., etc.) but again with intrusive igneous rocks prevailing. Like other western <italic><tp:taxon-name><tp:taxon-name-part taxon-name-part-type="genus" reg="Hexurella">Hexurella</tp:taxon-name-part></tp:taxon-name></italic>, <italic><tp:taxon-name><tp:taxon-name-part taxon-name-part-type="genus" reg="Hexurella">H.</tp:taxon-name-part><tp:taxon-name-part taxon-name-part-type="species" reg="rupicola">rupicola</tp:taxon-name-part></tp:taxon-name></italic> must deal with long periods of hot and dry conditions in the summer.</p></tp:treatment-sec><tp:treatment-sec sec-type="discussion" id="SECID0EAGCI"><title>Discussion.</title><p>The gap between <italic><tp:taxon-name><tp:taxon-name-part taxon-name-part-type="genus" reg="Hexurella">H.</tp:taxon-name-part><tp:taxon-name-part taxon-name-part-type="species" reg="rupicola">rupicola</tp:taxon-name-part></tp:taxon-name></italic> and the Mojave species requires further sampling. We however note that many devoted mygalomorph biologists have sampled for decades in this region (e.g., Wendell Icenogle in Riverside County) without detecting <italic><tp:taxon-name><tp:taxon-name-part taxon-name-part-type="genus" reg="Hexurella">Hexurella</tp:taxon-name-part></tp:taxon-name></italic>.</p></tp:treatment-sec><tp:treatment-sec sec-type="conservation status" id="SECID0EYGCI"><title>Conservation status.</title><p>Likely secure, and likely with a slightly larger distribution than is currently known.</p></tp:treatment-sec><ref-list><ref id="B22"><mixed-citation xmlns:xlink="http://www.w3.org/1999/xlink" xlink:type="simple"><person-group><name name-style="western"><surname>Hedin</surname><given-names>M</given-names></name><name name-style="western"><surname>Derkarabetian</surname><given-names>S</given-names></name><name name-style="western"><surname>Alfaro</surname><given-names>A</given-names></name><name name-style="western"><surname>Ramírez</surname><given-names>MJ</given-names></name><name name-style="western"><surname>Bond</surname><given-names>JE</given-names></name></person-group> (<year>2019</year>) Phylogenomic analysis and revised classification of atypoid mygalomorph spiders (<tp:taxon-name><tp:taxon-name-part taxon-name-part-type="order">Araneae</tp:taxon-name-part></tp:taxon-name>, <tp:taxon-name><tp:taxon-name-part taxon-name-part-type="suborder">Mygalomorphae</tp:taxon-name-part></tp:taxon-name>), with notes on arachnid ultraconserved element loci. PeerJ 7(e6864): 1–24. <ext-link xlink:href="10.7717/peerj.6864" ext-link-type="doi" xlink:type="simple">https://doi.org/10.7717/peerj.6864</ext-link></mixed-citation></ref><ref id="B20"><mixed-citation xmlns:xlink="http://www.w3.org/1999/xlink" xlink:type="simple"><person-group><name name-style="western"><surname>Gertsch</surname><given-names>WJ</given-names></name><name name-style="western"><surname>Platnick</surname><given-names>NI</given-names></name></person-group> (<year>1979</year>) <article-title>A revision of the spider family <tp:taxon-name><tp:taxon-name-part taxon-name-part-type="family">Mecicobothriidae</tp:taxon-name-part></tp:taxon-name> (<tp:taxon-name><tp:taxon-name-part taxon-name-part-type="order">Araneae</tp:taxon-name-part></tp:taxon-name>, <tp:taxon-name><tp:taxon-name-part taxon-name-part-type="suborder">Mygalomorphae</tp:taxon-name-part></tp:taxon-name>).</article-title><source>American Museum Novitates</source><volume>2687</volume>: <fpage>1</fpage>–<lpage>32</lpage>. <ext-link xlink:href="http://hdl.handle.net/2246/5425" ext-link-type="uri" xlink:type="simple">http://hdl.handle.net/2246/5425</ext-link></mixed-citation></ref></ref-list></tp:taxon-treatment>
