# Supplementary material for: ﻿Species delimitation, biogeography, and natural history of dwarf funnel web spiders (Mygalomorphae, Hexurellidae, Hexurella) from the United States / Mexico borderlands
Source: Zookeys. 2023 Jun 14;1167:109–57. doi: 10.3897/zookeys.1167.103463 (PMC10285686; doi:10.3897/zookeys.1167.103463)
Supplement: XML Treatment for Hexurella encina [file zookeys.1167.103463-treatment8.xml]

<!DOCTYPE tp:taxon-treatment
  PUBLIC "-//TaxonX//DTD Taxonomic Treatment Publishing DTD v0 20100105//EN" "tax-treatment-NSO.dtd">
<tp:taxon-treatment xmlns:tp="http://www.plazi.org/taxpub"><tp:treatment-meta><kwd-group><label>Taxon classification</label><kwd>
                  <named-content content-type="kingdom">Animalia</named-content>
                </kwd><kwd>
                  <named-content content-type="order">Araneae</named-content>
                </kwd><kwd>
                  <named-content content-type="family">Hexurellidae</named-content>
                </kwd></kwd-group><mixed-citation publication-type="journal"><person-group><name><surname>Monjaraz-Ruedas</surname><given-names>Rodrigo</given-names></name><name><surname>Mendez</surname><given-names>Raymond Wyatt</given-names></name><name><surname>Hedin</surname><given-names>Marshal</given-names></name></person-group><article-title>﻿Species delimitation, biogeography, and natural history of dwarf funnel web spiders (<tp:taxon-name><tp:taxon-name-part taxon-name-part-type="suborder">Mygalomorphae</tp:taxon-name-part></tp:taxon-name>, <tp:taxon-name><tp:taxon-name-part taxon-name-part-type="family">Hexurellidae</tp:taxon-name-part></tp:taxon-name>, <italic><tp:taxon-name><tp:taxon-name-part taxon-name-part-type="genus" reg="Hexurella">Hexurella</tp:taxon-name-part></tp:taxon-name></italic>) from the United States / Mexico borderlands</article-title><source>Zookeys</source><day>14</day><month>06</month><year>2023</year><volume>1167</volume><fpage>109</fpage><lpage>157</lpage><pub-id pub-id-type="doi">10.3897/zookeys.1167.103463</pub-id></mixed-citation></tp:treatment-meta><tp:nomenclature><label>﻿</label><tp:taxon-name>
                <object-id xmlns:xlink="http://www.w3.org/1999/xlink" content-type="arpha" xlink:type="simple">9B48708C-D75F-51FB-BF48-9F99371100D2</object-id>
                <tp:taxon-name-part taxon-name-part-type="genus" reg="Hexurella">Hexurella</tp:taxon-name-part>
                <tp:taxon-name-part taxon-name-part-type="species" reg="encina">encina</tp:taxon-name-part>
              </tp:taxon-name><tp:taxon-authority>Gertsch &amp; Platnick, 1979</tp:taxon-authority><xref ref-type="fig" rid="F14">Fig. 14</xref><tp:nomenclature-citation-list><tp:nomenclature-citation><tp:taxon-name>
                    <tp:taxon-name-part taxon-name-part-type="genus" reg="Hexurella">Hexurella</tp:taxon-name-part>
                    <tp:taxon-name-part taxon-name-part-type="species" reg="encina">encina</tp:taxon-name-part>
                  </tp:taxon-name><comment>Gertsch &amp; Platnick (1979): 30, figs 73, 75, 86–88 (Dm).</comment></tp:nomenclature-citation></tp:nomenclature-citation-list></tp:nomenclature><tp:treatment-sec sec-type="material" id="SECID0ETICI"><title>Material examined.</title><p><bold>Near-type locality material</bold>: MEXICO – <bold>Baja California Norte</bold> • 5♀, 1 <abbrev xmlns:xlink="http://www.w3.org/1999/xlink" xlink:title="immatures" id="ABBRID0EDJCI" xlink:type="simple">imm</abbrev>; Hwy 3, just N Ejido Zapate, N end Guadalupe Valley, <named-content xmlns:xlink="http://www.w3.org/1999/xlink" content-type="dwc:verbatimCoordinates" xlink:type="simple"><named-content content-type="geo-json" specific-use="{&#34;type&#34;:&#34;Point&#34;,&#34;coordinates&#34;:[-116.505600,32.169200]}" id="NCID0EKJCI" xlink:type="simple">32.1692, -116.5056</named-content></named-content>; 25 Mar. 2022; M. Hedin, R. Monjarez Ruedas, R.W. Mendez leg.; MCH 22_024 • 5♀, 8 <abbrev xmlns:xlink="http://www.w3.org/1999/xlink" xlink:title="immatures" id="ABBRID0EPJCI" xlink:type="simple">imm</abbrev>; Hwy 3, just N Ejido Zapate, N end Guadalupe Valley, <named-content xmlns:xlink="http://www.w3.org/1999/xlink" content-type="dwc:verbatimCoordinates" xlink:type="simple"><named-content content-type="geo-json" specific-use="{&#34;type&#34;:&#34;Point&#34;,&#34;coordinates&#34;:[-116.505600,32.169200]}" id="NCID0EWJCI" xlink:type="simple">32.1692, -116.5056</named-content></named-content>; 15–16 Jan. 2023; M. Hedin, D. Leavitt leg.; MCH 23_001. <bold>Non-type material</bold>: – <bold>Baja California Norte</bold> • 5♀, 1 <abbrev xmlns:xlink="http://www.w3.org/1999/xlink" xlink:title="immatures" id="ABBRID0EFKCI" xlink:type="simple">imm</abbrev>; road to Cerro Bolla, southeast of Valle de Las Palmas, <named-content xmlns:xlink="http://www.w3.org/1999/xlink" content-type="dwc:verbatimCoordinates" xlink:type="simple"><named-content content-type="geo-json" specific-use="{&#34;type&#34;:&#34;Point&#34;,&#34;coordinates&#34;:[-116.645400,32.330000]}" id="NCID0EMKCI" xlink:type="simple">32.3300, -116.6454</named-content></named-content>; 25 Mar. 2022; M. Hedin, R. Monjarez Ruedas, R.W. Mendez leg.; MCH 22_023.– <bold>Baja California Norte</bold> • 7♀, 4 <abbrev xmlns:xlink="http://www.w3.org/1999/xlink" xlink:title="immatures" id="ABBRID0EZKCI" xlink:type="simple">imm</abbrev>; road to Sierra San Pedro Martir, W of Hacienda Sinaloa, <named-content xmlns:xlink="http://www.w3.org/1999/xlink" content-type="dwc:verbatimCoordinates" xlink:type="simple"><named-content content-type="geo-json" specific-use="{&#34;type&#34;:&#34;Point&#34;,&#34;coordinates&#34;:[-116.096000,30.981500]}" id="NCID0EALCI" xlink:type="simple">30.9815, -116.0960</named-content></named-content>; 28 Mar. 2022; M. Hedin, R. Monjarez Ruedas, R.W. Mendez leg.; MCH 22_037.</p></tp:treatment-sec><tp:treatment-sec sec-type="diagnosis" id="SECID0EFLCI"><title>Diagnosis.</title><p>Easily distinguished from sister taxon <italic><tp:taxon-name><tp:taxon-name-part taxon-name-part-type="genus" reg="Hexurella">H.</tp:taxon-name-part><tp:taxon-name-part taxon-name-part-type="species" reg="uwiiltil">uwiiltil</tp:taxon-name-part></tp:taxon-name></italic> sp. nov. in that the <italic><tp:taxon-name><tp:taxon-name-part taxon-name-part-type="genus" reg="Hexurella">H.</tp:taxon-name-part><tp:taxon-name-part taxon-name-part-type="species" reg="encina">encina</tp:taxon-name-part></tp:taxon-name></italic> male femur I lacks spines on the prolateral surface (<xref ref-type="bibr" rid="B20">Gertsch and Platnick 1979</xref>, fig. 86); see <italic><tp:taxon-name><tp:taxon-name-part taxon-name-part-type="genus" reg="Hexurella">H.</tp:taxon-name-part><tp:taxon-name-part taxon-name-part-type="species" reg="rupicola">rupicola</tp:taxon-name-part></tp:taxon-name></italic> diagnosis above for differences between <italic><tp:taxon-name><tp:taxon-name-part taxon-name-part-type="genus" reg="Hexurella">H.</tp:taxon-name-part><tp:taxon-name-part taxon-name-part-type="species" reg="encina">encina</tp:taxon-name-part></tp:taxon-name></italic> and <italic><tp:taxon-name><tp:taxon-name-part taxon-name-part-type="genus" reg="Hexurella">H.</tp:taxon-name-part><tp:taxon-name-part taxon-name-part-type="species" reg="rupicola">rupicola</tp:taxon-name-part></tp:taxon-name></italic>.</p></tp:treatment-sec><tp:treatment-sec sec-type="description" id="SECID0EGNCI"><title>Description of previously undescribed</title><p>♀ (SDSU_TAC000681; Fig. <xref ref-type="fig" rid="F14">14B, C</xref>). Total length (including chelicerae) 4.10, cephalothorax and appendages dirty light brown (in alcohol), legs blotched with pigment. Eye tubercle with dark pigmentation beneath. Fangs concolorous dusky, clothed with long, basal hairs projecting inwards. Abdomen mottled dark purple with whitish background, densely covered with fine hairs. Tergal plates slightly lighter than abdomen, anterior oval plate covering most of abdominal width, posterior oval plate covering ~ 1/3 of abdominal width, both plates covered with fine hairs. Carapace (including chelicerae) 1.87 long, 1.37 wide, suboval in shape as viewed dorsally, gently rounded in front, slightly invaginated behind. Low and convex viewed laterally, inconspicuous fine hairs in ocular region and along carapace edges, without evident cephalic grooves, conspicuous inward-pointed triangular mottled pigmentation above three front leg coxae. Thoracic groove shallow, linear, slightly pigmented,0.2. Eyes set on low tubercle, ~ 1/3 width of anterior carapace, offset from anterior carapace edge by approximately same distance as tubercle length. Anterior lateral eyes ~ 1/3 third larger than all others, themselves ca. equal in size. Anterior eye row procurved, posterior eye row approximately straight. Sternum 0.9 long, 0.8 wide, sparsely covered with long hairs, sternal sigilla not obvious. Labium 0.1 long, 0.4 wide, gently rounded along whitish anterior edge, with forwards-projecting hairs. Endites 0.45 long, 0.4 wide, whitish and thickened medially, conspicuous forward projecting hairbrushes on prolateral edge. Chelicerae 0.7 long, 0.3 wide at base (viewed from above), promargin with three large teeth, microteeth between, retromargin with two basal microteeth. Leg formula 4132. All legs clothed with fine hairs; legs I and II mostly without dorsal or lateral spines but with ventral spines on tibia and metatarsus, legs III and IV with more numerous spines on all surfaces, and with conspicuous spines distally. Paired tarsal claws with 5–7 microteeth. Leg I (prolateral view) total length 3.4 (1.18, 0.6, 0.8, 0.5, 0.4). Palp (prolateral view) total length 2.2 (0.9, 0.4, 0.5,0.6), clothed with long hairs, four spines on ventral tibia. Abdomen 2.2 long, 1.3 wide, suboval, somewhat flattened. Posterior median spinnerets slightly shorter than anterior laterals, posterior lateral spinnerets tapering, four-segmented, third segment slightly longer than others and pseudo-segmented. Spermathecae with medial and lateral receptacles ca. equal length; small pockets lateral to receptacles blunt-tipped (Fig. <xref ref-type="fig" rid="F14">14C</xref>).</p><fig id="F14" position="float" orientation="portrait"><object-id xmlns:xlink="http://www.w3.org/1999/xlink" content-type="doi" xlink:type="simple">10.3897/zookeys.1167.103463.figure14</object-id><object-id xmlns:xlink="http://www.w3.org/1999/xlink" content-type="arpha" xlink:type="simple">6DDF10FB-945C-5C78-8578-6FCD711150FA</object-id><label>Figure 14.</label><caption><p><italic><tp:taxon-name><tp:taxon-name-part taxon-name-part-type="genus" reg="Hexurella">H.</tp:taxon-name-part><tp:taxon-name-part taxon-name-part-type="species" reg="encina">encina</tp:taxon-name-part></tp:taxon-name></italic><bold>A</bold> ♀ live (NE end Guadalupe Valley, MCH 23_001) <bold>B</bold> ♀ dorsal view (SDSU_TAC000681, NE end Guadalupe Valley) <bold>C</bold> ♀ spermathecae (SDSU_TAC000681, NE end Guadalupe Valley) <bold>D</bold> near type locality habitat (NE end Guadalupe Valley, MCH 23_001), spiders common under rocks along bank <bold>E</bold> web (road to Sierra San Pedro Martir, MCH 22_037).</p></caption><graphic xmlns:xlink="http://www.w3.org/1999/xlink" xlink:href="zookeys-1167-109_article-103463__-g014.jpg" position="float" orientation="portrait" xlink:type="simple" id="oo_864139.jpg"><uri content-type="original_file" xlink:type="simple">https://binary.pensoft.net/fig/864139</uri></graphic></fig></tp:treatment-sec><tp:treatment-sec sec-type="♀ Variation" id="SECID0EWOCI"><title>♀ Variation.</title><p>Females conspicuously large, with specimens from west of Hacienda Sinaloa (MCH 22_037) the largest females we have seen for this genus.</p></tp:treatment-sec><tp:treatment-sec sec-type="distribution" id="SECID0E2OCI"><title>Distribution and natural history.</title><p>Spiders at the Ejido Zapate locale were found to be exceedingly common under rubble and small stones in very exposed situations in coastal sage scrub (Fig. <xref ref-type="fig" rid="F14">14D</xref>). While collections here are from winter and spring months, these microhabitats must be extremely dry in the summer, and we hypothesize that these small spiders retreat into small void spaces deeper in the soil matrix during these times. At all localities <italic><tp:taxon-name><tp:taxon-name-part taxon-name-part-type="genus" reg="Hexurella">Hexurella</tp:taxon-name-part><tp:taxon-name-part taxon-name-part-type="species" reg="encina">encina</tp:taxon-name-part></tp:taxon-name></italic> was observed making webs directly out of small voids in clay banks without connecting leaf litter, reminiscent of scaled-down versions of the retreats sometimes created by <italic><tp:taxon-name><tp:taxon-name-part taxon-name-part-type="genus" reg="Megahexura">Megahexura</tp:taxon-name-part><tp:taxon-name-part taxon-name-part-type="species" reg="fulva">fulva</tp:taxon-name-part></tp:taxon-name></italic> in mesic habitats to the north.</p><p>The Cerro Bolla and Hacienda Sinaloa collections were from north-facing situations with richer plant communities, and webs were frequently made in a matrix of both leaf litter and millipede frass at the later collection (Fig. <xref ref-type="fig" rid="F14">14E</xref>). Plants providing shade and litter include <italic><tp:taxon-name><tp:taxon-name-part taxon-name-part-type="genus" reg="Malosma">Malosma</tp:taxon-name-part><tp:taxon-name-part taxon-name-part-type="species" reg="laurina">laurina</tp:taxon-name-part></tp:taxon-name></italic> (Nutt.) Nutt. Ex Abrams (Laurel Sumac) and <italic><tp:taxon-name><tp:taxon-name-part taxon-name-part-type="genus" reg="Rhus">Rhus</tp:taxon-name-part><tp:taxon-name-part taxon-name-part-type="species" reg="integrifolia">integrifolia</tp:taxon-name-part></tp:taxon-name></italic> (Nutt.) W.H. Brewer &amp; S. Watson (Lemonade Berry) at Hacienda Sinaloa, and <italic><tp:taxon-name><tp:taxon-name-part taxon-name-part-type="genus" reg="Quercus">Quercus</tp:taxon-name-part><tp:taxon-name-part taxon-name-part-type="species" reg="agrifolia">agrifolia</tp:taxon-name-part></tp:taxon-name></italic> Née at Cerro Bolla.</p><p>The larger sizes seen in <italic><tp:taxon-name><tp:taxon-name-part taxon-name-part-type="genus" reg="Hexurella">H.</tp:taxon-name-part><tp:taxon-name-part taxon-name-part-type="species" reg="encina">encina</tp:taxon-name-part></tp:taxon-name></italic> and <italic><tp:taxon-name><tp:taxon-name-part taxon-name-part-type="genus" reg="Hexurella">H.</tp:taxon-name-part><tp:taxon-name-part taxon-name-part-type="species" reg="uwiiltil">uwiiltil</tp:taxon-name-part></tp:taxon-name></italic> sp. nov. may be an adaptation for the exposed microhabitats they inhabit and the increasingly arid conditions moving south into Baja California Norte. The larger size could help with water loss as the surface area/volume ratio shrinks.</p></tp:treatment-sec><tp:treatment-sec sec-type="discussion" id="SECID0EASCI"><title>Discussion.</title><p><xref ref-type="bibr" rid="B20">Gertsch and Platnick (1979)</xref> cite the type (and then only known) locality for <italic><tp:taxon-name><tp:taxon-name-part taxon-name-part-type="genus" reg="Hexurella">H.</tp:taxon-name-part><tp:taxon-name-part taxon-name-part-type="species" reg="encina">encina</tp:taxon-name-part></tp:taxon-name></italic> as “<italic>40 mi. south of Tecate</italic>, <italic>Baja California</italic>, <italic>Norte</italic>”. The main highway from Tecate (Hwy 3) goes approximately straight south, with our Ejido Zapate (N end Guadalupe Valley, MCH 22_024, MCH 23_001) collections being very close to this distance from the border. We presume that these collections represent <italic><tp:taxon-name><tp:taxon-name-part taxon-name-part-type="genus" reg="Hexurella">H.</tp:taxon-name-part><tp:taxon-name-part taxon-name-part-type="species" reg="encina">encina</tp:taxon-name-part></tp:taxon-name></italic> and describe the previously unknown female from here. Despite collecting attempts at this and several other locations we have not yet collected an adult male <italic><tp:taxon-name><tp:taxon-name-part taxon-name-part-type="genus" reg="Hexurella">H.</tp:taxon-name-part><tp:taxon-name-part taxon-name-part-type="species" reg="encina">encina</tp:taxon-name-part></tp:taxon-name></italic>.</p><p>The southernmost record for this species (west of Hacienda Sinaloa, MCH 22_037) is south of the type locality of <italic><tp:taxon-name><tp:taxon-name-part taxon-name-part-type="genus" reg="Hexurella">Hexurella</tp:taxon-name-part><tp:taxon-name-part taxon-name-part-type="species" reg="uwiiltil">uwiiltil</tp:taxon-name-part></tp:taxon-name></italic> sp. nov. (Fig. <xref ref-type="fig" rid="F3">3</xref>). Males are unknown for the Hacienda Sinaloa location, and specimens from this location are somewhat phylogenomically divergent from northern locations for <italic><tp:taxon-name><tp:taxon-name-part taxon-name-part-type="genus" reg="Hexurella">H.</tp:taxon-name-part><tp:taxon-name-part taxon-name-part-type="species" reg="encina">encina</tp:taxon-name-part></tp:taxon-name></italic> (Figs <xref ref-type="fig" rid="F1">1</xref>, <xref ref-type="fig" rid="F2">2</xref>, <xref ref-type="fig" rid="F4">4</xref>). It will be important to collect adult males from this location.</p></tp:treatment-sec><tp:treatment-sec sec-type="conservation status" id="SECID0E5UCI"><title>Conservation status.</title><p>Likely secure, and likely with a larger distribution than currently known.</p></tp:treatment-sec><tp:treatment-sec><!--Section generated to contain objects referenced in tp:taxon-treatment.--><fig id="F3" position="float" orientation="portrait"><object-id xmlns:xlink="http://www.w3.org/1999/xlink" content-type="doi" xlink:type="simple">10.3897/zookeys.1167.103463.figure3</object-id><object-id xmlns:xlink="http://www.w3.org/1999/xlink" content-type="arpha" xlink:type="simple">0634865E-AD80-5228-80E7-14DFCC3A5FE6</object-id><label>Figure 3.</label><caption><p>Map of all collection localities. Phylogeographic lineage names for <italic><tp:taxon-name><tp:taxon-name-part taxon-name-part-type="genus" reg="Hexurella">H.</tp:taxon-name-part><tp:taxon-name-part taxon-name-part-type="species" reg="apachea">apachea</tp:taxon-name-part></tp:taxon-name></italic> as in text. The unsampled type locality of <italic><tp:taxon-name><tp:taxon-name-part taxon-name-part-type="genus" reg="Hexurella">H.</tp:taxon-name-part><tp:taxon-name-part taxon-name-part-type="species" reg="pinea">pinea</tp:taxon-name-part></tp:taxon-name></italic> is designated with a special symbol; all other type (or near type) localities were sampled, see text.</p></caption><graphic xmlns:xlink="http://www.w3.org/1999/xlink" xlink:href="zookeys-1167-109_article-103463__-g003.jpg" position="float" orientation="portrait" xlink:type="simple" id="oo_864128.jpg"><uri content-type="original_file" xlink:type="simple">https://binary.pensoft.net/fig/864128</uri></graphic></fig><fig id="F1" position="float" orientation="portrait"><object-id xmlns:xlink="http://www.w3.org/1999/xlink" content-type="doi" xlink:type="simple">10.3897/zookeys.1167.103463.figure1</object-id><object-id xmlns:xlink="http://www.w3.org/1999/xlink" content-type="arpha" xlink:type="simple">55B8868C-E794-5E36-ABDD-624A4EB40A6E</object-id><label>Figure 1.</label><caption><p>Ingroup-only <abbrev xmlns:xlink="http://www.w3.org/1999/xlink" xlink:title="ultraconserved element" id="ABBRID0EABAC" xlink:type="simple">UCE</abbrev> concatenated <abbrev xmlns:xlink="http://www.w3.org/1999/xlink" xlink:title="maximum likelihood" id="ABBRID0EEBAC" xlink:type="simple">ML</abbrev> tree. Specimen numbers correspond to those in Suppl. material <xref ref-type="supplementary-material" rid="S1">1</xref>. Nodal values correspond to bootstrap / <abbrev xmlns:xlink="http://www.w3.org/1999/xlink" xlink:title="calculate gene" id="ABBRID0EMBAC" xlink:type="simple">gCF</abbrev> / <abbrev xmlns:xlink="http://www.w3.org/1999/xlink" xlink:title="concordance factors" id="ABBRID0EQBAC" xlink:type="simple">sCF</abbrev> (<abbrev xmlns:xlink="http://www.w3.org/1999/xlink" xlink:title="calculate gene" id="ABBRID0EUBAC" xlink:type="simple">gCF</abbrev> and <abbrev xmlns:xlink="http://www.w3.org/1999/xlink" xlink:title="concordance factors" id="ABBRID0EYBAC" xlink:type="simple">sCF</abbrev> values rounded to nearest integer). Inset upper left – Rooted <abbrev xmlns:xlink="http://www.w3.org/1999/xlink" xlink:title="maximum likelihood" id="ABBRID0E3BAC" xlink:type="simple">ML</abbrev> tree with bootstrap values shown for primary lineages (see also Suppl. material <xref ref-type="supplementary-material" rid="S4">4</xref>). Inset upper right – adult male <italic><tp:taxon-name><tp:taxon-name-part taxon-name-part-type="genus" reg="Hexurella">Hexurella</tp:taxon-name-part><tp:taxon-name-part taxon-name-part-type="species" reg="rupicola">rupicola</tp:taxon-name-part></tp:taxon-name></italic> (San Diego County, CA).</p></caption><graphic xmlns:xlink="http://www.w3.org/1999/xlink" xlink:href="zookeys-1167-109_article-103463__-g001.jpg" position="float" orientation="portrait" xlink:type="simple" id="oo_864126.jpg"><uri content-type="original_file" xlink:type="simple">https://binary.pensoft.net/fig/864126</uri></graphic></fig><supplementary-material xmlns:xlink="http://www.w3.org/1999/xlink" id="S1" position="float" orientation="portrait" xlink:type="simple"><object-id content-type="doi" xlink:type="simple">10.3897/zookeys.1167.103463.suppl1</object-id><object-id content-type="zenodo_dep_id" xlink:type="simple">8046293</object-id><object-id content-type="arpha" xlink:type="simple">45951719-7B84-5D83-80FB-8B0D537D138E</object-id><label>Supplementary material 1</label><caption><p>Molecular and morphological voucher information</p></caption><statement content-type="dataType"><label>Data type</label><p>occurences, morphological, phylogenetic</p></statement><statement content-type="notes"><label>Explanation note</label><p>Voucher specimen and genomic data information.</p></statement><media xlink:href="zookeys-1167-109_article-103463__-s001.xlsx" mimetype="application" mime-subtype="vnd.openxmlformats-officedocument.spreadsheetml.sheet" position="float" orientation="portrait" xlink:type="simple" id="oo_864142.xlsx"><uri content-type="original_file" xlink:type="simple">https://binary.pensoft.net/file/864142</uri></media><permissions><license xlink:type="simple"><license-p>This dataset is made available under the Open Database License (http://opendatacommons.org/licenses/odbl/1.0/). The Open Database License (ODbL) is a license agreement intended to allow users to freely share, modify, and use this Dataset while maintaining this same freedom for others, provided that the original source and author(s) are credited.</license-p></license></permissions><attrib specific-use="authors">Rodrigo Monjaraz-Ruedas, Raymond Wyatt Mendez, Marshal Hedin</attrib></supplementary-material><supplementary-material xmlns:xlink="http://www.w3.org/1999/xlink" id="S4" position="float" orientation="portrait" xlink:type="simple"><object-id content-type="doi" xlink:type="simple">10.3897/zookeys.1167.103463.suppl4</object-id><object-id content-type="zenodo_dep_id" xlink:type="simple">8046289</object-id><object-id content-type="arpha" xlink:type="simple">9B6AA67E-6D35-57C4-BDA4-7CB2C631B320</object-id><label>Supplementary material 4</label><caption><p>Ingroup + outgroup <abbrev xlink:title="ultraconserved element" id="ABBRID0EJMBK" xlink:type="simple">UCE</abbrev> concatenated <abbrev xlink:title="maximum likelihood" id="ABBRID0ENMBK" xlink:type="simple">ML</abbrev> tree. Specimen numbers correspond to those in Suppl. material <xref ref-type="supplementary-material" rid="S1">1</xref>.</p></caption><statement content-type="dataType"><label>Data type</label><p>phylogenetic tree</p></statement><media xlink:href="zookeys-1167-109_article-103463__-s004.pdf" mimetype="application" mime-subtype="pdf" position="float" orientation="portrait" xlink:type="simple" id="oo_864145.pdf"><uri content-type="original_file" xlink:type="simple">https://binary.pensoft.net/file/864145</uri></media><permissions><license xlink:type="simple"><license-p>This dataset is made available under the Open Database License (http://opendatacommons.org/licenses/odbl/1.0/). The Open Database License (ODbL) is a license agreement intended to allow users to freely share, modify, and use this Dataset while maintaining this same freedom for others, provided that the original source and author(s) are credited.</license-p></license></permissions><attrib specific-use="authors">Rodrigo Monjaraz-Ruedas, Raymond Wyatt Mendez, Marshal Hedin</attrib></supplementary-material><fig id="F2" position="float" orientation="portrait"><object-id xmlns:xlink="http://www.w3.org/1999/xlink" content-type="doi" xlink:type="simple">10.3897/zookeys.1167.103463.figure2</object-id><object-id xmlns:xlink="http://www.w3.org/1999/xlink" content-type="arpha" xlink:type="simple">143B4816-E010-5144-B770-DE1D0BF21D3D</object-id><label>Figure 2.</label><caption><p>Ingroup-only <abbrev xmlns:xlink="http://www.w3.org/1999/xlink" xlink:title="ultraconserved element" id="ABBRID0EUVAE" xlink:type="simple">UCE</abbrev> ASTRAL species tree. Specimen numbers correspond to those in Suppl. material <xref ref-type="supplementary-material" rid="S1">1</xref>. Included are local posterior probability values. Branch lengths in coalescent units for internal branches only, terminal branch lengths arbitrary.</p></caption><graphic xmlns:xlink="http://www.w3.org/1999/xlink" xlink:href="zookeys-1167-109_article-103463__-g002.jpg" position="float" orientation="portrait" xlink:type="simple" id="oo_864127.jpg"><uri content-type="original_file" xlink:type="simple">https://binary.pensoft.net/fig/864127</uri></graphic></fig><fig id="F4" position="float" orientation="portrait"><object-id xmlns:xlink="http://www.w3.org/1999/xlink" content-type="doi" xlink:type="simple">10.3897/zookeys.1167.103463.figure4</object-id><object-id xmlns:xlink="http://www.w3.org/1999/xlink" content-type="arpha" xlink:type="simple">72A6DAB6-8166-5A43-A6BC-7C6D8B4C58E6</object-id><label>Figure 4.</label><caption><p>Mitochondrial COI time tree, based on 2.5% substitution rate analysis. Bootstrap values from whole mitogenome phylogenetic analysis (see Suppl. Material 5). Upper left inset: Density plot of tree root heights estimated using different COI substitution rate values.</p></caption><graphic xmlns:xlink="http://www.w3.org/1999/xlink" xlink:href="zookeys-1167-109_article-103463__-g004.jpg" position="float" orientation="portrait" xlink:type="simple" id="oo_864129.jpg"><uri content-type="original_file" xlink:type="simple">https://binary.pensoft.net/fig/864129</uri></graphic></fig></tp:treatment-sec><ref-list><ref id="B20"><mixed-citation xmlns:xlink="http://www.w3.org/1999/xlink" xlink:type="simple"><person-group><name name-style="western"><surname>Gertsch</surname><given-names>WJ</given-names></name><name name-style="western"><surname>Platnick</surname><given-names>NI</given-names></name></person-group> (<year>1979</year>) <article-title>A revision of the spider family <tp:taxon-name><tp:taxon-name-part taxon-name-part-type="family">Mecicobothriidae</tp:taxon-name-part></tp:taxon-name> (<tp:taxon-name><tp:taxon-name-part taxon-name-part-type="order">Araneae</tp:taxon-name-part></tp:taxon-name>, <tp:taxon-name><tp:taxon-name-part taxon-name-part-type="suborder">Mygalomorphae</tp:taxon-name-part></tp:taxon-name>).</article-title><source>American Museum Novitates</source><volume>2687</volume>: <fpage>1</fpage>–<lpage>32</lpage>. <ext-link xlink:href="http://hdl.handle.net/2246/5425" ext-link-type="uri" xlink:type="simple">http://hdl.handle.net/2246/5425</ext-link></mixed-citation></ref></ref-list></tp:taxon-treatment>
