# Supplementary material for: ﻿Species delimitation, biogeography, and natural history of dwarf funnel web spiders (Mygalomorphae, Hexurellidae, Hexurella) from the United States / Mexico borderlands
Source: Zookeys. 2023 Jun 14;1167:109–57. doi: 10.3897/zookeys.1167.103463 (PMC10285686; doi:10.3897/zookeys.1167.103463)
Supplement: XML Treatment for Hexurella uwiiltil [file zookeys.1167.103463-treatment9.xml]

<!DOCTYPE tp:taxon-treatment
  PUBLIC "-//TaxonX//DTD Taxonomic Treatment Publishing DTD v0 20100105//EN" "tax-treatment-NSO.dtd">
<tp:taxon-treatment xmlns:tp="http://www.plazi.org/taxpub"><tp:treatment-meta><kwd-group><label>Taxon classification</label><kwd>
                  <named-content content-type="kingdom">Animalia</named-content>
                </kwd><kwd>
                  <named-content content-type="order">Araneae</named-content>
                </kwd><kwd>
                  <named-content content-type="family">Hexurellidae</named-content>
                </kwd></kwd-group><mixed-citation publication-type="journal"><person-group><name><surname>Monjaraz-Ruedas</surname><given-names>Rodrigo</given-names></name><name><surname>Mendez</surname><given-names>Raymond Wyatt</given-names></name><name><surname>Hedin</surname><given-names>Marshal</given-names></name></person-group><article-title>﻿Species delimitation, biogeography, and natural history of dwarf funnel web spiders (<tp:taxon-name><tp:taxon-name-part taxon-name-part-type="suborder">Mygalomorphae</tp:taxon-name-part></tp:taxon-name>, <tp:taxon-name><tp:taxon-name-part taxon-name-part-type="family">Hexurellidae</tp:taxon-name-part></tp:taxon-name>, <italic><tp:taxon-name><tp:taxon-name-part taxon-name-part-type="genus" reg="Hexurella">Hexurella</tp:taxon-name-part></tp:taxon-name></italic>) from the United States / Mexico borderlands</article-title><source>Zookeys</source><day>14</day><month>06</month><year>2023</year><volume>1167</volume><fpage>109</fpage><lpage>157</lpage><pub-id pub-id-type="doi">10.3897/zookeys.1167.103463</pub-id></mixed-citation></tp:treatment-meta><tp:nomenclature><label>﻿</label><tp:taxon-name>
                <object-id xmlns:xlink="http://www.w3.org/1999/xlink" content-type="arpha" xlink:type="simple">0800911D-ACC1-5116-8EFC-E99596DDC3C9</object-id>
                <tp:taxon-name-part taxon-name-part-type="genus" reg="Hexurella">Hexurella</tp:taxon-name-part>
                <tp:taxon-name-part taxon-name-part-type="species" reg="uwiiltil">uwiiltil</tp:taxon-name-part>
                <object-id xmlns:xlink="http://www.w3.org/1999/xlink" content-type="zoobank" xlink:type="simple">https://zoobank.org/D57E0E61-DFF8-4ACC-8442-658F181D3086</object-id>
              </tp:taxon-name><tp:taxon-status xmlns:xlink="http://www.w3.org/1999/xlink" xlink:type="simple">sp. nov.</tp:taxon-status><xref ref-type="fig" rid="F15">Figs 15</xref><xref ref-type="fig" rid="F16">, 16</xref></tp:nomenclature><tp:treatment-sec sec-type="material" id="SECID0EUWCI"><title>Material examined.</title><p><bold>Type material: <italic>Holotype</italic></bold>: Mexico – <bold>Baja California Norte</bold> • ♂ holotype; Arroyo Salado, E of Hwy 1, <named-content xmlns:xlink="http://www.w3.org/1999/xlink" content-type="dwc:verbatimCoordinates" xlink:type="simple"><named-content content-type="geo-json" specific-use="{&#34;type&#34;:&#34;Point&#34;,&#34;coordinates&#34;:[-116.065400,31.260300]}" id="NCID0EJXCI" xlink:type="simple">31.2603, -116.0654</named-content></named-content>; 28 Mar. 2022; M. Hedin, R. Monjarez Ruedas, R.W. Mendez leg.; SDSU_TAC000677. <bold><italic>Paratype</italic></bold>: • ♀ paratype; data as for holotype; SDSU_TAC000678; <bold>Non-type material</bold>: • 7♀; data as for holotype; MCH 22_041.</p></tp:treatment-sec><tp:treatment-sec sec-type="diagnosis" id="SECID0ETXCI"><title>Diagnosis.</title><p>This species differs from all other members of the western clade in that the male femur I includes a patch of 10 prolateral spines (Fig. <xref ref-type="fig" rid="F15">15A</xref>), reminiscent of the femur I morphology found in eastern clade members <italic><tp:taxon-name><tp:taxon-name-part taxon-name-part-type="genus" reg="Hexurella">H.</tp:taxon-name-part><tp:taxon-name-part taxon-name-part-type="species" reg="pinea">pinea</tp:taxon-name-part></tp:taxon-name></italic> and <italic><tp:taxon-name><tp:taxon-name-part taxon-name-part-type="genus" reg="Hexurella">H.</tp:taxon-name-part><tp:taxon-name-part taxon-name-part-type="species" reg="zas">zas</tp:taxon-name-part></tp:taxon-name></italic> sp. nov. (Figs <xref ref-type="fig" rid="F7">7</xref>, <xref ref-type="fig" rid="F9">9</xref>).</p><fig id="F15" position="float" orientation="portrait"><object-id xmlns:xlink="http://www.w3.org/1999/xlink" content-type="doi" xlink:type="simple">10.3897/zookeys.1167.103463.figure15</object-id><object-id xmlns:xlink="http://www.w3.org/1999/xlink" content-type="arpha" xlink:type="simple">4664A413-441B-5ED9-B023-F4330E7D86D9</object-id><label>Figure 15.</label><caption><p><italic><tp:taxon-name><tp:taxon-name-part taxon-name-part-type="genus" reg="Hexurella">H.</tp:taxon-name-part><tp:taxon-name-part taxon-name-part-type="species" reg="uwiiltil">uwiiltil</tp:taxon-name-part></tp:taxon-name></italic> sp. nov. <bold>A</bold> ♂ leg I, prolateral view, holotype (SDSU_TAC000677) <bold>B</bold> ♂ palp, retrolateral view, holotype (SDSU_TAC000677) <bold>C</bold> ♂ holotype (SDSU_TAC000677) <bold>C</bold> ♂ holotype (SDSU_TAC000677), live.</p></caption><graphic xmlns:xlink="http://www.w3.org/1999/xlink" xlink:href="zookeys-1167-109_article-103463__-g015.jpg" position="float" orientation="portrait" xlink:type="simple" id="oo_864140.jpg"><uri content-type="original_file" xlink:type="simple">https://binary.pensoft.net/fig/864140</uri></graphic></fig></tp:treatment-sec><tp:treatment-sec sec-type="description" id="SECID0E2ZCI"><title>Description of ♂ holotype</title><p>(SDSU_TAC000677; Fig. <xref ref-type="fig" rid="F15">15</xref>). Total length (including chelicerae) 2.7, cephalothorax and appendages pale tan (in alcohol), eye tubercle with dark pigmentation beneath. Fangs colored like cephalothorax, with long, basal hairs projecting inwards. Abdomen mottled dark purple with whitish background, evenly covered with fine hairs, tergal plates barely lighter than abdomen, anterior rectangular plate covering most of abdominal width, posterior oval plate (with posterior indent) covering ~ 2/3 abdominal width, both plates covered with fine hairs. Carapace (including chelicerae) 1.23 long, 0.88 wide, suboval in shape as viewed dorsally, gently rounded in front, slightly indented behind. Carapace low and convex viewed laterally, very sparse fine hairs in ocular region and along carapace edges, without evident cephalic grooves, inward-pointed triangular mottled pigmentation above three front leg coxae. Thoracic groove very shallow, linear, slightly pigmented, 0.1. Eyes set on low tubercle, ~ 1/2 width of anterior carapace, offset from anterior carapace edge by slightly less distance as length of tubercle itself. Anterior lateral eyes ~ 2× as large as others, themselves ca. equal in size. Anterior eye row procurved, posterior eye row approximately straight. Sternum 0.6 long, 0.5 wide, sparsely covered with hairs, more hairs on lateral edges, sternal sigilla not obvious. Labium 0.1 long, 0.2 wide, with forwards-projecting hairs. Endites 0.25 long, 0.3 wide, whitish, and thickened medially, forward projecting hairbrushes on prolateral edge. Chelicerae 0.4 long, 0.1 wide at base (viewed from above), promargin with three large teeth, microteeth between; retromargin with three basal microteeth. Leg formula 4132. All legs clothed with fine hairs; legs III and IV with more numerous spines on all surfaces, and with conspicuous spines distally. Leg I thickened, femur one-third as deep as long, prolateral surface of femur with patch of 10 spines, two spines at femur/patella junction, tibia and metatarsus with three and two ventral spines, respectively (Fig. <xref ref-type="fig" rid="F15">15A</xref>). Leg I (prolateral view) total length 2.6 (0.875, 0.4, 0.5, 0.5, 0.3). Palp (prolateral view) total length 1.7 (0.5, 0.3, 0.5, 0.4). Palp clothed with fine pale hairs and weak spines. Palpal tibia thick, cylindrical, ~ 2× as long as deep, five thicker distal spines on retromarginal tibia/ tarsus joint. Abdomen 1.5 long, 1.0 wide, suboval, somewhat flattened. Posterior median spinnerets slightly shorter than anterior laterals, posterior lateral spinnerets tapering, four-segmented, third segment slightly longer than others and pseudo-segmented. Embolus closely appressed to the conductor (viewed at 10X magnification).</p></tp:treatment-sec><tp:treatment-sec sec-type="description" id="SECID0EJ1CI"><title>Description of ♀ paratype</title><p>(SDSU_TAC000678; Fig. <xref ref-type="fig" rid="F16">16A–C</xref>). Total length (including chelicerae) 5.0, cephalothorax and appendages dirty light brown (in alcohol), eye tubercle with dark pigmentation beneath. Fangs concolorous dusky, clothed with long, basal hairs projecting inwards. Abdomen mottled dark purple with a whitish background, densely covered with fine hairs. Tergal plates lighter than abdomen, anterior oval plate covering most of abdominal width, posterior oval plate covering ~ ½ of abdominal width, both plates with fine hairs. Carapace including chelicerae 2.2 long, 1.6 wide; suboval in shape as viewed dorsally, gently rounded in front, slightly invaginated behind; low and convex viewed laterally; inconspicuous fine hairs in ocular region and along carapace edges, without evident cephalic grooves, mottled pigmentation above three front leg coxae. Thoracic groove shallow, linear, slightly pigmented, 0.2. Eyes set on low tubercle, ~ 1/3 width of anterior carapace, offset from carapace edge by approximately same distance as tubercle length. Anterior lateral eyes ~ 1/3 larger than all others, themselves ca. equal in size. Anterior eye row procurved, posterior eye row approximately straight. Sternum 1.2 long, 0.9 wide, sparsely covered with long hairs, sternal sigilla not obvious. Labium 0.1 long, 0.4 wide, gently rounded along whitish anterior edge, with forwards-projecting hairs. Endites 0.5 long, 0.4 wide, whitish, and thickened medially, conspicuous forward projecting hairbrushes on prolateral edge. Chelicerae 0.7 long, 0.3 wide at base (viewed from above), promargin with three large teeth, microteeth between and basal to last promarginal macrotooth; retromargin with single basal tooth. Leg formula 4132. All legs clothed with fine hairs, legs I and II mostly without dorsal or lateral spines but with ventral spines on tibia and metatarsus, legs III and IV with more numerous spines on all surfaces, and with conspicuous spines distally. Paired tarsal claws with 5–7 microteeth. Leg I (prolateral view) total length 3.9 (1.3, 0.75, 0.8, 0.5, 0.4). Palp (prolateral view) total length 2.2 (0.9, 0.4, 0.4, 0.5), clothed with long hairs, three spines on ventral tibia. Abdomen 2.8 long, 1.9 wide, suboval, somewhat flattened. Posterior median spinnerets are slightly shorter than anterior laterals. Posterior lateral spinnerets tapering, four-segmented, third segment pseudo-segmented and slightly longer than others. Spermathecae with thin medial receptacles slightly longer than lateral receptacles; small pockets lateral to receptacles with nipple-like extensions (Fig. <xref ref-type="fig" rid="F16">16C</xref>).</p><fig id="F16" position="float" orientation="portrait"><object-id xmlns:xlink="http://www.w3.org/1999/xlink" content-type="doi" xlink:type="simple">10.3897/zookeys.1167.103463.figure16</object-id><object-id xmlns:xlink="http://www.w3.org/1999/xlink" content-type="arpha" xlink:type="simple">94875659-55E2-5167-8020-01E06E2A8DEC</object-id><label>Figure 16.</label><caption><p><italic><tp:taxon-name><tp:taxon-name-part taxon-name-part-type="genus" reg="Hexurella">H.</tp:taxon-name-part><tp:taxon-name-part taxon-name-part-type="species" reg="uwiiltil">uwiiltil</tp:taxon-name-part></tp:taxon-name></italic> sp. nov. <bold>A</bold> ♀ paratype (SDSU_TAC000678), dorsal view <bold>B</bold> ♀ paratype (SDSU_TAC000678), live <bold>C</bold> ♀ paratype (SDSU_TAC000678), spermathecae <bold>D</bold> type locality habitat (Arroyo Salado, MCH 22_041), spiders found in small ravine at arrow <bold>E</bold> type locality microhabitat.</p></caption><graphic xmlns:xlink="http://www.w3.org/1999/xlink" xlink:href="zookeys-1167-109_article-103463__-g016.jpg" position="float" orientation="portrait" xlink:type="simple" id="oo_864141.jpg"><uri content-type="original_file" xlink:type="simple">https://binary.pensoft.net/fig/864141</uri></graphic></fig></tp:treatment-sec><tp:treatment-sec sec-type="variation" id="SECID0EZ2CI"><title>Variation.</title><p>Only a single male is known. We did not dissect and compare spermathecae from other topotypic females, but these non-paratype specimens are like the paratype in body size and markings (e.g., dark abdomens, dark carapace edges, etc.).</p></tp:treatment-sec><tp:treatment-sec sec-type="distribution" id="SECID0E52CI"><title>Distribution and natural history.</title><p>Only known from the type locality, a north-facing ravine in low coastal desert (Fig. <xref ref-type="fig" rid="F16">16D, E</xref>). Females and immatures were common under small to medium-sized rocks and litter along the slope. Vegetation consisted of abundant annual ground covers with shade and litter coming from tall shrubs growing along the drainage, likely <italic><tp:taxon-name><tp:taxon-name-part taxon-name-part-type="genus" reg="Rhamnus">Rhamnus</tp:taxon-name-part><tp:taxon-name-part taxon-name-part-type="species" reg="crocea">crocea</tp:taxon-name-part></tp:taxon-name></italic> Nutt. (Redberry Buckthorn). The microhabitat was like the Hacienda Sinaloa locale, with dry millipede frass making up a considerable amount of the matrix the webs were constructed in. The litter, frass, and rocks overlaid a gravel mixture the spiders could easily retreat into, and at least one male was lost this way.</p></tp:treatment-sec><tp:treatment-sec sec-type="etymology" id="SECID0ET3CI"><title>Etymology.</title><p>A noun in apposition which means spider in the Kiliwa language. The Kiliwa are indigenous peoples of northern Baja California, originally inhabiting an area surrounding the Sierra de San Pedro Mártir. The Kiliwa language is in danger of extinction, with fewer than 50 speakers in a recent census. We honor them and their language by naming this species in the same way they named these spiders centuries ago.</p></tp:treatment-sec><tp:treatment-sec sec-type="discussion" id="SECID0EY3CI"><title>Discussion.</title><p>Both mitogenomic and nuclear phylogenomic data support <italic><tp:taxon-name><tp:taxon-name-part taxon-name-part-type="genus" reg="Hexurella">Hexurella</tp:taxon-name-part><tp:taxon-name-part taxon-name-part-type="species" reg="uwiiltil">uwiiltil</tp:taxon-name-part></tp:taxon-name></italic> sp. nov. as sister to <italic><tp:taxon-name><tp:taxon-name-part taxon-name-part-type="genus" reg="Hexurella">H.</tp:taxon-name-part><tp:taxon-name-part taxon-name-part-type="species" reg="encina">encina</tp:taxon-name-part></tp:taxon-name></italic> (Figs <xref ref-type="fig" rid="F1">1</xref>, <xref ref-type="fig" rid="F2">2</xref>, <xref ref-type="fig" rid="F4">4</xref>), also endemic to northern Baja California Norte.</p></tp:treatment-sec><tp:treatment-sec sec-type="conservation status" id="SECID0EG5CI"><title>Conservation status.</title><p>This species is currently known only from a single locality, with bounding locations for <italic><tp:taxon-name><tp:taxon-name-part taxon-name-part-type="genus" reg="Hexurella">H.</tp:taxon-name-part><tp:taxon-name-part taxon-name-part-type="species" reg="encina">encina</tp:taxon-name-part></tp:taxon-name></italic> to the north and south (Fig. <xref ref-type="fig" rid="F3">3</xref>). More collecting effort is needed to understand the distribution and conservation status of <italic><tp:taxon-name><tp:taxon-name-part taxon-name-part-type="genus" reg="Hexurella">Hexurella</tp:taxon-name-part><tp:taxon-name-part taxon-name-part-type="species" reg="uwiiltil">uwiiltil</tp:taxon-name-part></tp:taxon-name></italic> sp. nov.</p></tp:treatment-sec><tp:treatment-sec><!--Section generated to contain objects referenced in tp:taxon-treatment.--><fig id="F7" position="float" orientation="portrait"><object-id xmlns:xlink="http://www.w3.org/1999/xlink" content-type="doi" xlink:type="simple">10.3897/zookeys.1167.103463.figure7</object-id><object-id xmlns:xlink="http://www.w3.org/1999/xlink" content-type="arpha" xlink:type="simple">D58D8675-64DC-5B1C-A098-BCAA8E8CD2B2</object-id><label>Figure 7.</label><caption><p><italic><tp:taxon-name><tp:taxon-name-part taxon-name-part-type="genus" reg="Hexurella">H.</tp:taxon-name-part><tp:taxon-name-part taxon-name-part-type="species" reg="pinea">pinea</tp:taxon-name-part></tp:taxon-name></italic><bold>A</bold> ♂ leg I, prolateral view (SDSU_TAC000691, Brushy Mtn) <bold>B</bold> ♂ palp, retrolateral view (SDSU_TAC000691, Brushy Mtn) <bold>C</bold> ♂ leg I, prolateral view (SDSU_TAC000689, Music Mtns) <bold>D</bold> ♂ palp, retrolateral view (SDSU_TAC000689, Music Mtns) <bold>E</bold> ♂ leg I, prolateral view (SDSU_TAC000690, Cerbat Mtns) <bold>F</bold> ♂ palp, retrolateral view (SDSU_TAC000690, Cerbat Mtns).</p></caption><graphic xmlns:xlink="http://www.w3.org/1999/xlink" xlink:href="zookeys-1167-109_article-103463__-g007.jpg" position="float" orientation="portrait" xlink:type="simple" id="oo_864132.jpg"><uri content-type="original_file" xlink:type="simple">https://binary.pensoft.net/fig/864132</uri></graphic></fig><fig id="F9" position="float" orientation="portrait"><object-id xmlns:xlink="http://www.w3.org/1999/xlink" content-type="doi" xlink:type="simple">10.3897/zookeys.1167.103463.figure9</object-id><object-id xmlns:xlink="http://www.w3.org/1999/xlink" content-type="arpha" xlink:type="simple">F18F72B4-FA60-5999-9A5F-BE9B58B853D7</object-id><label>Figure 9.</label><caption><p><italic><tp:taxon-name><tp:taxon-name-part taxon-name-part-type="genus" reg="Hexurella">H.</tp:taxon-name-part><tp:taxon-name-part taxon-name-part-type="species" reg="zas">zas</tp:taxon-name-part></tp:taxon-name></italic> sp. nov. <bold>A</bold> ♂ holotype leg I, prolateral view (SDSU_TAC000693, Mt Ord) <bold>B</bold> ♂ holotype palp, retrolateral view (SDSU_TAC000693, Mt Ord) <bold>C</bold> ♂ leg I, prolateral view (SDSU_TAC000692, Bradshaw Mtns) <bold>D</bold> ♂ palp, retrolateral view (SDSU_TAC000692, Bradshaw Mtns) <bold>E</bold> live ♂, Mt. Ord (RWM 22_102) <bold>F</bold> ♀ paratype (SDSU_TAC000694, Mt Ord).</p></caption><graphic xmlns:xlink="http://www.w3.org/1999/xlink" xlink:href="zookeys-1167-109_article-103463__-g009.jpg" position="float" orientation="portrait" xlink:type="simple" id="oo_864134.jpg"><uri content-type="original_file" xlink:type="simple">https://binary.pensoft.net/fig/864134</uri></graphic></fig><fig id="F1" position="float" orientation="portrait"><object-id xmlns:xlink="http://www.w3.org/1999/xlink" content-type="doi" xlink:type="simple">10.3897/zookeys.1167.103463.figure1</object-id><object-id xmlns:xlink="http://www.w3.org/1999/xlink" content-type="arpha" xlink:type="simple">55B8868C-E794-5E36-ABDD-624A4EB40A6E</object-id><label>Figure 1.</label><caption><p>Ingroup-only <abbrev xmlns:xlink="http://www.w3.org/1999/xlink" xlink:title="ultraconserved element" id="ABBRID0EABAC" xlink:type="simple">UCE</abbrev> concatenated <abbrev xmlns:xlink="http://www.w3.org/1999/xlink" xlink:title="maximum likelihood" id="ABBRID0EEBAC" xlink:type="simple">ML</abbrev> tree. Specimen numbers correspond to those in Suppl. material <xref ref-type="supplementary-material" rid="S1">1</xref>. Nodal values correspond to bootstrap / <abbrev xmlns:xlink="http://www.w3.org/1999/xlink" xlink:title="calculate gene" id="ABBRID0EMBAC" xlink:type="simple">gCF</abbrev> / <abbrev xmlns:xlink="http://www.w3.org/1999/xlink" xlink:title="concordance factors" id="ABBRID0EQBAC" xlink:type="simple">sCF</abbrev> (<abbrev xmlns:xlink="http://www.w3.org/1999/xlink" xlink:title="calculate gene" id="ABBRID0EUBAC" xlink:type="simple">gCF</abbrev> and <abbrev xmlns:xlink="http://www.w3.org/1999/xlink" xlink:title="concordance factors" id="ABBRID0EYBAC" xlink:type="simple">sCF</abbrev> values rounded to nearest integer). Inset upper left – Rooted <abbrev xmlns:xlink="http://www.w3.org/1999/xlink" xlink:title="maximum likelihood" id="ABBRID0E3BAC" xlink:type="simple">ML</abbrev> tree with bootstrap values shown for primary lineages (see also Suppl. material <xref ref-type="supplementary-material" rid="S4">4</xref>). Inset upper right – adult male <italic><tp:taxon-name><tp:taxon-name-part taxon-name-part-type="genus" reg="Hexurella">Hexurella</tp:taxon-name-part><tp:taxon-name-part taxon-name-part-type="species" reg="rupicola">rupicola</tp:taxon-name-part></tp:taxon-name></italic> (San Diego County, CA).</p></caption><graphic xmlns:xlink="http://www.w3.org/1999/xlink" xlink:href="zookeys-1167-109_article-103463__-g001.jpg" position="float" orientation="portrait" xlink:type="simple" id="oo_864126.jpg"><uri content-type="original_file" xlink:type="simple">https://binary.pensoft.net/fig/864126</uri></graphic></fig><supplementary-material xmlns:xlink="http://www.w3.org/1999/xlink" id="S1" position="float" orientation="portrait" xlink:type="simple"><object-id content-type="doi" xlink:type="simple">10.3897/zookeys.1167.103463.suppl1</object-id><object-id content-type="zenodo_dep_id" xlink:type="simple">8046293</object-id><object-id content-type="arpha" xlink:type="simple">45951719-7B84-5D83-80FB-8B0D537D138E</object-id><label>Supplementary material 1</label><caption><p>Molecular and morphological voucher information</p></caption><statement content-type="dataType"><label>Data type</label><p>occurences, morphological, phylogenetic</p></statement><statement content-type="notes"><label>Explanation note</label><p>Voucher specimen and genomic data information.</p></statement><media xlink:href="zookeys-1167-109_article-103463__-s001.xlsx" mimetype="application" mime-subtype="vnd.openxmlformats-officedocument.spreadsheetml.sheet" position="float" orientation="portrait" xlink:type="simple" id="oo_864142.xlsx"><uri content-type="original_file" xlink:type="simple">https://binary.pensoft.net/file/864142</uri></media><permissions><license xlink:type="simple"><license-p>This dataset is made available under the Open Database License (http://opendatacommons.org/licenses/odbl/1.0/). The Open Database License (ODbL) is a license agreement intended to allow users to freely share, modify, and use this Dataset while maintaining this same freedom for others, provided that the original source and author(s) are credited.</license-p></license></permissions><attrib specific-use="authors">Rodrigo Monjaraz-Ruedas, Raymond Wyatt Mendez, Marshal Hedin</attrib></supplementary-material><supplementary-material xmlns:xlink="http://www.w3.org/1999/xlink" id="S4" position="float" orientation="portrait" xlink:type="simple"><object-id content-type="doi" xlink:type="simple">10.3897/zookeys.1167.103463.suppl4</object-id><object-id content-type="zenodo_dep_id" xlink:type="simple">8046289</object-id><object-id content-type="arpha" xlink:type="simple">9B6AA67E-6D35-57C4-BDA4-7CB2C631B320</object-id><label>Supplementary material 4</label><caption><p>Ingroup + outgroup <abbrev xlink:title="ultraconserved element" id="ABBRID0EJMBK" xlink:type="simple">UCE</abbrev> concatenated <abbrev xlink:title="maximum likelihood" id="ABBRID0ENMBK" xlink:type="simple">ML</abbrev> tree. Specimen numbers correspond to those in Suppl. material <xref ref-type="supplementary-material" rid="S1">1</xref>.</p></caption><statement content-type="dataType"><label>Data type</label><p>phylogenetic tree</p></statement><media xlink:href="zookeys-1167-109_article-103463__-s004.pdf" mimetype="application" mime-subtype="pdf" position="float" orientation="portrait" xlink:type="simple" id="oo_864145.pdf"><uri content-type="original_file" xlink:type="simple">https://binary.pensoft.net/file/864145</uri></media><permissions><license xlink:type="simple"><license-p>This dataset is made available under the Open Database License (http://opendatacommons.org/licenses/odbl/1.0/). The Open Database License (ODbL) is a license agreement intended to allow users to freely share, modify, and use this Dataset while maintaining this same freedom for others, provided that the original source and author(s) are credited.</license-p></license></permissions><attrib specific-use="authors">Rodrigo Monjaraz-Ruedas, Raymond Wyatt Mendez, Marshal Hedin</attrib></supplementary-material><fig id="F2" position="float" orientation="portrait"><object-id xmlns:xlink="http://www.w3.org/1999/xlink" content-type="doi" xlink:type="simple">10.3897/zookeys.1167.103463.figure2</object-id><object-id xmlns:xlink="http://www.w3.org/1999/xlink" content-type="arpha" xlink:type="simple">143B4816-E010-5144-B770-DE1D0BF21D3D</object-id><label>Figure 2.</label><caption><p>Ingroup-only <abbrev xmlns:xlink="http://www.w3.org/1999/xlink" xlink:title="ultraconserved element" id="ABBRID0EUVAE" xlink:type="simple">UCE</abbrev> ASTRAL species tree. Specimen numbers correspond to those in Suppl. material <xref ref-type="supplementary-material" rid="S1">1</xref>. Included are local posterior probability values. Branch lengths in coalescent units for internal branches only, terminal branch lengths arbitrary.</p></caption><graphic xmlns:xlink="http://www.w3.org/1999/xlink" xlink:href="zookeys-1167-109_article-103463__-g002.jpg" position="float" orientation="portrait" xlink:type="simple" id="oo_864127.jpg"><uri content-type="original_file" xlink:type="simple">https://binary.pensoft.net/fig/864127</uri></graphic></fig><fig id="F4" position="float" orientation="portrait"><object-id xmlns:xlink="http://www.w3.org/1999/xlink" content-type="doi" xlink:type="simple">10.3897/zookeys.1167.103463.figure4</object-id><object-id xmlns:xlink="http://www.w3.org/1999/xlink" content-type="arpha" xlink:type="simple">72A6DAB6-8166-5A43-A6BC-7C6D8B4C58E6</object-id><label>Figure 4.</label><caption><p>Mitochondrial COI time tree, based on 2.5% substitution rate analysis. Bootstrap values from whole mitogenome phylogenetic analysis (see Suppl. Material 5). Upper left inset: Density plot of tree root heights estimated using different COI substitution rate values.</p></caption><graphic xmlns:xlink="http://www.w3.org/1999/xlink" xlink:href="zookeys-1167-109_article-103463__-g004.jpg" position="float" orientation="portrait" xlink:type="simple" id="oo_864129.jpg"><uri content-type="original_file" xlink:type="simple">https://binary.pensoft.net/fig/864129</uri></graphic></fig><fig id="F3" position="float" orientation="portrait"><object-id xmlns:xlink="http://www.w3.org/1999/xlink" content-type="doi" xlink:type="simple">10.3897/zookeys.1167.103463.figure3</object-id><object-id xmlns:xlink="http://www.w3.org/1999/xlink" content-type="arpha" xlink:type="simple">0634865E-AD80-5228-80E7-14DFCC3A5FE6</object-id><label>Figure 3.</label><caption><p>Map of all collection localities. Phylogeographic lineage names for <italic><tp:taxon-name><tp:taxon-name-part taxon-name-part-type="genus" reg="Hexurella">H.</tp:taxon-name-part><tp:taxon-name-part taxon-name-part-type="species" reg="apachea">apachea</tp:taxon-name-part></tp:taxon-name></italic> as in text. The unsampled type locality of <italic><tp:taxon-name><tp:taxon-name-part taxon-name-part-type="genus" reg="Hexurella">H.</tp:taxon-name-part><tp:taxon-name-part taxon-name-part-type="species" reg="pinea">pinea</tp:taxon-name-part></tp:taxon-name></italic> is designated with a special symbol; all other type (or near type) localities were sampled, see text.</p></caption><graphic xmlns:xlink="http://www.w3.org/1999/xlink" xlink:href="zookeys-1167-109_article-103463__-g003.jpg" position="float" orientation="portrait" xlink:type="simple" id="oo_864128.jpg"><uri content-type="original_file" xlink:type="simple">https://binary.pensoft.net/fig/864128</uri></graphic></fig></tp:treatment-sec></tp:taxon-treatment>
