# Supplementary material for: ﻿Species delimitation, biogeography, and natural history of dwarf funnel web spiders (Mygalomorphae, Hexurellidae, Hexurella) from the United States / Mexico borderlands
Source: Zookeys. 2023 Jun 14;1167:109–57. doi: 10.3897/zookeys.1167.103463 (PMC10285686; doi:10.3897/zookeys.1167.103463)
Supplement: Supplementary material 1 — Molecular and morphological voucher information [file zookeys-1167-109_article-103463__-s001.xlsx]

## Sheet: Sheet1
Collectors	FIELD #	Event date (YYYY-MM-DD)	Scientific Name	Geographic_Lineage	Male	Female	Immature	UCEs Voucher#	Morphology Voucher #	Country	State	County	Specific Locality	Decimal latitude	Decimal longitude	Elev (m)	Habitat
RW Mendez	RWM 22_018	2022-02-17	Hexurella ephedra sp. nov.	1_Western.1			2	SDSU_MY5288, SDSU_MY5289		USA	CA	San Bernardino	Granite Mountains, Deadman's Hills, 0.5 mi behind Amaral Spring	34.5148	-117.064	~1150m	Edges of large boulders and rock piles along canyon bottom
RW Mendez	RWM 22_018	2022-02-17	Hexurella ephedra sp. nov.	1_Western.1	1		1		SDSU_TAC000680 (holotype)	USA	CA	San Bernardino	Granite Mountains, Deadman's Hills, 0.5 mi behind Amaral Spring	34.5148	-117.064	~1150m	Edges of large boulders and rock piles along canyon bottom
RW Mendez	RWM 23_032	2023-04-04	Hexurella ephedra sp. nov.	1_Western.1	2	1	6			USA	CA	San Bernardino	Granite Mountains, Deadman's Hills, slope above Quail Spring	34.5367	-117.082	~1040m	buried talus over washed gravel, large granitic outcrops
RW Mendez	RWM 23_032	2023-04-04	Hexurella ephedra sp. nov.	1_Western.1		1			SDSU_TAC000695 (paratype)	USA	CA	San Bernardino	Granite Mountains, Deadman's Hills, slope above Quail Spring	34.5367	-117.082	~1040m	buried talus over washed gravel, large granitic outcrops
RW Mendez	RWM 22_014	2022-02-14	Hexurella xerica sp. nov.	1_Western.2			2	SDSU_MY5286, SDSU_MY5287		USA	CA	San Bernardino	Ord Mtns., Ord Mtn., Sweetwater Spring	34.6918	-116.823	~1500m	Talus along side edges of brushy, steep ravine below spring
RW Mendez	RWM 22_014	2022-02-14	Hexurella xerica sp. nov.	1_Western.2	1				SDSU_TAC000679 (holotype)	USA	CA	San Bernardino	Ord Mtns., Ord Mtn., Sweetwater Spring	34.6918	-116.823	~1500m	Talus along side edges of brushy, steep ravine below spring
RW Mendez	RWM 23_035	2023-04-08	Hexurella xerica sp. nov.	1_Western.2	3		1			USA	CA	San Bernardino	Ord Mtns., Ord Mtn., Sweetwater Spring	34.6918	-116.823	~1500m	rocks around margins of Forestiera thicket
RW Mendez	RWM 23_034	2023-04-07	Hexurella xerica sp. nov.	1_Western.2	3	3	1			USA	CA	San Bernardino	Stoddard Ridge, Traer Agua Canyon, W Sawtooth Mtns CG	34.6716	-116.996	~1200m	volcanic canyon, stones over washed gravels
RW Mendez	RWM 23_034	2023-04-07	Hexurella xerica sp. nov.	1_Western.2		1			SDSU_TAC000696 (paratype)	USA	CA	San Bernardino	Stoddard Ridge, Traer Agua Canyon, W Sawtooth Mtns CG	34.6716	-116.996	~1200m	volcanic canyon, stones over washed gravels
RW Mendez	RWM 23_033	2023-04-06	Hexurella xerica sp. nov.	1_Western.2	4	4	4			USA	CA	San Bernardino	Stoddard Mtn, canyon directly N of summit	34.7003	-117.124	~1300m	metavolcanics overlying gravel, N-facing canyon slopes
M Hedin, R Monjaraz Ruedas, G Azevedo	MCH 21_107	2021-12-22	Hexurella rupicola	1_Western.3	1			SDSU_MY5164		USA	CA	Riverside	west of Temecula, Rancho California Rd	33.4973	-117.169	370 m	N-facing chamise litter
M Hedin, R Monjaraz Ruedas, G Azevedo	MCH 21_107	2021-12-22	Hexurella rupicola	1_Western.3			1	SDSU_MY5165		USA	CA	Riverside	west of Temecula, Rancho California Rd	33.4973	-117.169	370 m	N-facing chamise litter
M Hedin	MCH 04_002	2004-02-29	Hexurella rupicola	1_Western.3	1		1			USA	CA	San Diego	1.3 mi W of Guatay, Old Hwy 80, N side Guatay Mtn	32.8541	-116.575		under rocks, mixed woodland
M Hedin	MCH 06_010	2006-01-28	Hexurella rupicola	1_Western.3		1				USA	CA	San Diego	1.3 mi W of Guatay, Old Hwy 80, N side Guatay Mtn	32.8541	-116.575		Berlese, oak litter
M Hedin	MCH 02_045	2002-03-24	Hexurella rupicola	1_Western.3		1	1	SDSU_MY0139	SDSU_TAC000387	USA	CA	San Diego	1.3 mi.W of Guatay, Old Hwy 80	32.8535	-116.576		Berlese, mixed chaparral
RW Mendez	RWM 22_061	2022-03-11	Hexurella rupicola	1_Western.3		2	1			USA	CA	San Diego	near Viejas Mountain trailhead, off Boundary Truck Trail	32.855	-116.74		soft clay banks, previously burned chaparral
M Hedin	MCH 21_105	2021-12-19	Hexurella rupicola	1_Western.3	1		2			USA	CA	San Diego	S side of Viejas Mountain, off I-8 at Williams Rd	32.8357	-116.732		chamise chaparral, gabbro
RW Mendez	RWM 22_058	2022-03-10	Hexurella rupicola	1_Western.3			1	SDSU_MY5317		USA	CA	San Diego	San Ysidro Mtns, 0.25 mi NW Lupe Spring, off Cottonwood Creek road	32.5906	-116.774		mossy clay hillside covering talus
RW Mendez	RWM 22_058	2022-03-10	Hexurella rupicola	1_Western.3	2	6	5			USA	CA	San Diego	San Ysidro Mtns, 0.25 mi NW Lupe Spring, off Cottonwood Creek road	32.5906	-116.774		mossy clay hillside covering talus
M Hedin, R Monjaraz Ruedas, RW Mendez	MCH 22_024	2022-03-25	Hexurella encina	1_Western.4		2		SDSU_MY5269, SDSU_MY5271		Mexico	Baja California Norte		Hwy 3, just N Ejido Zapate, N end Guadalupe Valley	32.1692	-116.506	~450m	S-facing soft sage habitat
M Hedin, R Monjaraz Ruedas, RW Mendez	MCH 22_024	2022-03-25	Hexurella encina	1_Western.4		3	1		SDSU_TAC000681	Mexico	Baja California Norte		Hwy 3, just N Ejido Zapate, N end Guadalupe Valley	32.1692	-116.506	~450m	S-facing soft sage habitat
M Hedin, D Leavitt	MCH 23_001	2023-01-15	Hexurella encina	1_Western.4		5	8			Mexico	Baja California Norte		Hwy 3, just N Ejido Zapate, N end Guadalupe Valley	32.1692	-116.506	~450m	S-facing soft sage habitat
M Hedin, R Monjaraz Ruedas, RW Mendez	MCH 22_023	2022-03-25	Hexurella encina	1_Western.4		1	1	SDSU_MY5266, SDSU_MY5267		Mexico	Baja California Norte		road to Cerro Bolla, southeast of Valle de Las Palmas	32.33	-116.645	~560m	chamise roadside, oak canyon bottomlands
M Hedin, R Monjaraz Ruedas, RW Mendez	MCH 22_023	2022-03-25	Hexurella encina	1_Western.4		5				Mexico	Baja California Norte		road to Cerro Bolla, southeast of Valle de Las Palmas	32.33	-116.645	~560m	chamise roadside, oak canyon bottomlands
M Hedin, R Monjaraz Ruedas, RW Mendez	MCH 22_037	2022-03-28	Hexurella encina	1_Western.4		3		SDSU_MY5276, SDSU_MY5277		Mexico	Baja California Norte		road to Sierra San Pedro Martir, W of Hacienda Sinaloa	30.9815	-116.096	~70m	N-facing rocky hillside, roadside banks
M Hedin, R Monjaraz Ruedas, RW Mendez	MCH 22_037	2022-03-28	Hexurella encina	1_Western.4		4	4			Mexico	Baja California Norte		road to Sierra San Pedro Martir, W of Hacienda Sinaloa	30.9815	-116.096	~70m	N-facing rocky hillside, roadside banks
M Hedin, R Monjaraz Ruedas, RW Mendez	MCH 22_041	2022-03-28	Hexurella uwiiltil sp. nov.	1_Western.5		2		SDSU_MY5280, SDSU_MY5282		Mexico	Baja California Norte		Arroyo Salado, East off Hwy 1	31.2603	-116.065	~180m	N-facing ravine on hillside off road
M Hedin, R Monjaraz Ruedas, RW Mendez	MCH 22_041	2022-03-28	Hexurella uwiiltil sp. nov.	1_Western.5		5				Mexico	Baja California Norte		Arroyo Salado, East off Hwy 1	31.2603	-116.065	~180m	N-facing ravine on hillside off road
M Hedin, R Monjaraz Ruedas, RW Mendez	MCH 22_041	2022-03-28	Hexurella uwiiltil sp. nov.	1_Western.5	1				SDSU_TAC000677 (holotype)	Mexico	Baja California Norte		Arroyo Salado, East off Hwy 1	31.2603	-116.065	~180m	N-facing ravine on hillside off road
M Hedin, R Monjaraz Ruedas, RW Mendez	MCH 22_041	2022-03-28	Hexurella uwiiltil sp. nov.	1_Western.5		1			SDSU_TAC000678 (paratype)	Mexico	Baja California Norte		Arroyo Salado, East off Hwy 1	31.2603	-116.065	~180m	N-facing ravine on hillside off road
RW Mendez, MA Leimroth	RWM 22_009	2022-01-17	Hexurella apachea_central	2_Eastern	1		1			USA	AZ	Cochise	sw of Winchester Mtns, Johnny Lyon Hills, 1000' W Keith Pk	32.1154	-110.224	~1630m	Steep rhyolitic? ravine, silty talus w Acacia/hackberry/R. virens litter
RW Mendez, MA Leimroth	RWM 22_009	2022-01-17	Hexurella apachea_central	2_Eastern		1		SDSU_MY5309		USA	AZ	Cochise	sw of Winchester Mtns, Johnny Lyon Hills, 1000' W Keith Pk	32.1154	-110.224	~1630m	Steep rhyolitic? ravine, silty talus w Acacia/hackberry/R. virens litter
RW Mendez		2021-08-23	Hexurella apachea_central	2_Eastern		3		SDSU_MY5127, SDSU_MY5128		USA	AZ	Cochise	Whetstone Mtns, French Joe Canyon	31.8092	-110.398		flipped under deeply set rocks in oak litter shaded gully
RW Mendez, CA Hamilton, MA Leimroth	RWM 21_075	2021-11-14	Hexurella apachea_central	2_Eastern	6	3	4			USA	AZ	Cochise	Whetstone Mtns, French Joe Cyn, 250' E French Joe Spring	31.8107	-110.394	~1700m	Deep oak litter in rocky side drainage
RW Mendez	RWM 21_030	2021-08-22	Hexurella apachea_central	2_Eastern		1		SDSU_MY5152		USA	AZ	Pima	Whetstone Mtns, 0.5 mi SE Willow Spr., Apache Canyon	31.8193	-110.457	~1640m	alluvial MSS w thick oak/pine litter in slot canyon
RW Mendez	RWM 21_029	2021-08-22	Hexurella apachea_central	2_Eastern		3	3			USA	AZ	Pima	Whetstone Mtns, 0.75 mi E Willow Spr., Apache Canyon	31.8252	-110.449	~1640m	oak litter in rocky drainage
RW Mendez, CA Hamilton, MA Leimroth	RWM 21_074	2021-11-14	Hexurella apachea_central	2_Eastern			1	SDSU_MY5180		USA	AZ	Santa Cruz	Mustang Mtns, 0.25 mi NW Mustang Pk	31.6852	-110.471	~1700m	Dry oak litter in rocky drainage
RW Mendez, CA Hamilton, MA Leimroth	RWM 21_074	2021-11-14	Hexurella apachea_central	2_Eastern		1		SDSU_MY5181		USA	AZ	Santa Cruz	Mustang Mtns, 0.25 mi NW Mustang Pk	31.6852	-110.471	~1700m	Dry oak litter in rocky drainage
RW Mendez, CA Hamilton, MA Leimroth	RWM 21_074	2021-11-14	Hexurella apachea_central	2_Eastern	4	7	1		SDSU_TAC000686, SDSU_TAC000688	USA	AZ	Santa Cruz	Mustang Mtns, 0.25 mi NW Mustang Pk	31.6852	-110.471	~1700m	Dry oak litter in rocky drainage
RW Mendez, RA Mendez	RWM 21_050	2021-10-12	Hexurella apachea_eastern	2_Eastern	1				SDSU_TAC000685	USA	AZ	Cochise	Chiricahua Mtns., 1 mi. E SWRS, FR 42, Cave Creek Canyon	31.8809	-109.189		ryolitic small rock talus, compacted oak litter
RW Mendez		2021-03-15	Hexurella apachea_eastern	2_Eastern	1		1	SDSU_MY5075		USA	AZ	Cochise	Chiricahua Mtns., Cave Creek Canyon	31.8815	-109.198		Under rocks deeply set in oak litter
RW Mendez	RWM 21_057	2021-10-20	Hexurella apachea_eastern	2_Eastern	5	1	2			USA	AZ	Cochise	Chiricahua Mtns., Cave Creek Canyon, FR-42, Snowshed Trailhead	31.8811	-109.197		Voids in dense oak/juniper litter, small rhyolitic rocks
RW Mendez		2021-03-16	Hexurella apachea_eastern	2_Eastern			1	SDSU_MY5053		USA	AZ	Cochise	Chiricahua Mtns., Price Canyon	31.7266	-109.239		Under rocks deeply set in oak litter
RW Mendez		2021-03-16	Hexurella apachea_eastern	2_Eastern		1		SDSU_MY5057		USA	AZ	Cochise	Chiricahua Mtns., Price Canyon	31.7266	-109.239		Under rocks deeply set in oak litter
RW Mendez		2021-03-16	Hexurella apachea_eastern	2_Eastern	3	3	6			USA	AZ	Cochise	Chiricahua Mtns., Price Canyon	31.7266	-109.239		Under rocks deeply set in oak litter
RW Mendez, K Silvestre-Bringas, E Ciaccio	RWM 21_061	2021-10-30	Hexurella apachea_eastern	2_Eastern	3	6				USA	AZ	Cochise	Dragoon Mtns, 1 mi E West Stronghold Trlhd., Cochise Trl 279	31.9223	-109.99	~1700m	Dry, compacted oak litter layer on protected oak/juniper hillside
RW Mendez, MA Leimroth	RWM 21_027	2021-08-21	Hexurella apachea_eastern	2_Eastern			1	SDSU_MY5147		USA	AZ	Cochise	Dragoon Mtns, 2.8 mi up NF-345A, 0.4 mi down ravine	31.9036	-109.983	~1900m	Shaded ravine bottom, rocks below granite outcrop
RW Mendez, MA Leimroth	RWM 21_027	2021-08-21	Hexurella apachea_eastern	2_Eastern			4			USA	AZ	Cochise	Dragoon Mtns, 2.8 mi up NF-345A, 0.4 mi down ravine	31.9036	-109.983	~1900m	Shaded ravine bottom, rocks below granite outcrop
RW Mendez, CA Hamilton	RWM 21_076	2021-11-17	Hexurella apachea_eastern	2_Eastern	3	3	2			USA	AZ	Cochise	Dragoon Mtns, 2.8 mi up NF-345A, 1000' down trail, short mine shaft	31.8997	-109.984	~2100m	Pure Cercocarpus montanus litter, small rocks near mine mouth
M Hedin, RW Mendez	MCH 21_084	7/23-24/2021	Hexurella apachea_eastern	2_Eastern			1	SDSU_MY5136		USA	AZ	Cochise	Dragoon Mtns., Middlemarch Canyon, E of Middlemarch Pass, W of Pearce	31.8729	-109.94	~1600m	N-facing oak woodland, below rock outcrops
M Hedin, RW Mendez	MCH 21_084	7/23-24/2021	Hexurella apachea_eastern	2_Eastern		1	3			USA	AZ	Cochise	Dragoon Mtns., Middlemarch Canyon, E of Middlemarch Pass, W of Pearce	31.8729	-109.94	~1600m	N-facing oak woodland, below rock outcrops
RW Mendez		2021-04-17	Hexurella apachea_eastern	2_Eastern		2		SDSU_MY5131, SDSU_MY5132		USA	AZ	Cochise	Pedregosa Mtns., Prune Canyon	31.5668	-109.38		dry oak litter under rocks at base of scree slope
RW Mendez		2021-04-17	Hexurella apachea_eastern	2_Eastern	1		4			USA	AZ	Cochise	Pedregosa Mtns., Prune Canyon	31.5668	-109.38		dry oak litter under rocks at base of scree slope
RW Mendez, CA Hamilton, MA Leimroth	RWM 21_073	2021-11-13	Hexurella apachea_Mules	2_Eastern	1		1			USA	AZ	Cochise	Mule Mtns, 0.5 mi S Mule Pass, Bisbee	31.4528	-109.94	~1700m	Oak litter buildup in drainage next to roadside
RW Mendez		2021-03-09	Hexurella apachea_Mules	2_Eastern			1	SDSU_MY5064		USA	AZ	Cochise	Mule Mtns, drainage off Escabrosa Ridge	31.453	-109.963		Under rocks in oak litter/ricegrass
RW Mendez		2021-03-09	Hexurella apachea_Mules	2_Eastern	2	2	2			USA	AZ	Cochise	Mule Mtns, drainage off Escabrosa Ridge	31.453	-109.963		Under rocks in oak litter/ricegrass
RW Mendez		2021-03-09	Hexurella apachea_Mules	2_Eastern		1		SDSU_MY5066		USA	AZ	Cochise	Mule Mtns, drainage off Escabrosa Ridge	31.453	-109.963		Under rocks in oak litter/ricegrass
RW Mendez		2021-03-09	Hexurella apachea_Mules	2_Eastern	1				SDSU_TAC000684	USA	AZ	Cochise	Mule Mtns, Fissure Peak	31.4473	-109.963		under rock loosely set in oak litter
RW Mendez, D Roth	RWM 21_044	2021-10-02	Hexurella apachea_western	2_Eastern	2	2	8	SDSU_MY5157	SDSU_TAC000687	USA	AZ	Pima	Santa Catalina Mtns, Redington Pass, 1 mi W Youtey Pasture Tnk., Redington Rd	32.3107	-110.551	~1300m	Sheltered drainage, rhyolite outcrop
RW Mendez		2021-07-11	Hexurella apachea_western	2_Eastern		1		SDSU_MY5126		USA	AZ	Pima	Santa Catalina Mtns, Nugget Cyn., 1000ft E Peppersauce Cv	32.5249	-110.711		Under large rocks in small, shaded talus area
RW Mendez, MA Leimroth	RWM 21_062	2021-11-06	Hexurella apachea_western	2_Eastern		1		SDSU_MY5175		USA	AZ	Santa Cruz	Patagonia Mtns, 0.5 mi N Harshaw/Duquesne Rd. jnct	31.3917	-110.689	~1400m	Gentle, oak litter filled drainage
RW Mendez, MA Leimroth	RWM 21_062	2021-11-06	Hexurella apachea_western	2_Eastern	4	6	1			USA	AZ	Santa Cruz	Patagonia Mtns, 0.5 mi N Harshaw/Duquesne Rd. jnct	31.3917	-110.689	~1400m	Gentle, oak litter filled drainage
RW Mendez, MA Leimroth	RWM 21_035	2021-09-05	Hexurella apachea_western	2_Eastern			1			USA	AZ	Santa Cruz	Patagonia Mtns, 1 mi E Harshaw Rd	31.4659	-110.71	~1490m	Deep, sheltered small rock talus w oak/sycamore litter
RW Mendez, CA Hamilton	RWM 21_078	2021-11-18	Hexurella apachea_western	2_Eastern	3	2	1			USA	AZ	Santa Cruz	Patagonia Mtns, 1.5 mi W Harshaw/Duquesne jct., Duquesne Wash	31.3856	-110.711	~1790m	Gentle, oak litter filled drainage
RW Mendez, CA Hamilton	RWM 21_078	2021-11-18	Hexurella apachea_western	2_Eastern		1		SDSU_MY5193		USA	AZ	Santa Cruz	Patagonia Mtns, 1.5 mi W Harshaw/Duquesne jct., Duquesne Wash	31.3856	-110.711	~1790m	Gentle, oak litter filled drainage
RW Mendez	RWM 21_040	2021-09-16	Hexurella apachea_western	2_Eastern			1	SDSU_MY5154		USA	AZ	Santa Cruz	Santa Rita Mtns, Adobe Canyon, 0.5 mi S Bathtub Tank	31.673	-110.76	~1460m	Small rocks in dry, firm oak/pine litter, N-facing slope w pine/poison ivy
RW Mendez	RWM 21_040	2021-09-16	Hexurella apachea_western	2_Eastern		1	2			USA	AZ	Santa Cruz	Santa Rita Mtns, Adobe Canyon, 0.5 mi S Bathtub Tank	31.673	-110.76	~1460m	Small rocks in dry, firm oak/pine litter, N-facing slope w pine/poison ivy
M Hedin	MCH 99_010	unknown	Hexurella apachea_western	2_Eastern			1	SDSU_MY0059		USA	AZ	Santa Cruz	Santa Rita Mtns, Madera Canyon	31.71	-110.87
RW Mendez		2021-03-06	Hexurella apachea_western	2_Eastern			1	SDSU_MY5071		USA	AZ	Santa Cruz	Santa Rita Mtns., Aliso Springs	31.7355	-110.804		Canyon bottom, under rocks among oak litter/ricegrass
RW Mendez		2021-03-06	Hexurella apachea_western	2_Eastern	2		2			USA	AZ	Santa Cruz	Santa Rita Mtns., Aliso Springs	31.7355	-110.804		Canyon bottom, under rocks among oak litter/ricegrass
RW Mendez	RWM 22_100	2022-04-14	Hexurella zas sp. nov.	2_Eastern	5	3	2	SDSU_MY5315, SDSU_MY5316	SDSU_TAC000692	USA	AZ	Yavapai	Bradshaw Mtns, 2.15 mi S The Cements, off W Wagoner Rd	34.1374	-112.448	~4375m	White sedimentary conglomerate outcrop, drainage in sheltered ravine, sparse oak litter
M Hedin, A Schönhofer, C Richart, A DiDomenico, E Stiner, K Emata, E Garcia, D Sitzmann	MCH 12_009	2012-03-24	Hexurella zas sp. nov.	2_Eastern		1	1			USA	AZ	Yavapai	Bradshaw Mtns, Crown King Road, near Perkins Tunnel Spring	34.2263	-112.309		N-facing hillside above stream, dense oak + pinyon
RW Mendez, MA Leimroth	RWM 21_082	2021-12-11	Hexurella zas sp. nov.	2_Eastern			2	SDSU_MY5194, SDSU_MY5195		USA	AZ	Maricopa	Mt. Ord, 0.5 mi NW Mt. Ord summit, FDR-1688	33.9119	-111.415	~1800m	Burrows along roadside/small rocks in litter
RW Mendez, MA Leimroth	RWM 21_082	2021-12-11	Hexurella zas sp. nov.	2_Eastern		6	3			USA	AZ	Maricopa	Mt. Ord, 0.5 mi NW Mt. Ord summit, FDR-1688	33.9119	-111.415	~1800m	Burrows along roadside/small rocks in litter
RW Mendez	RWM 22_102	2022-04-15	Hexurella zas sp. nov.	2_Eastern	10	1			SDSU_TAC000693 (holotype), SDSU_TAC000694 (paratype)	USA	AZ	Maricopa	Mt. Ord, 0.5 mi NW Mt. Ord summit, FDR-1688	33.9125	-111.415		rock in scrub oak / pine litter
RW Mendez	RWM 22_099	2022-04-13	Hexurella pinea	2_Eastern	1		1	SDSU_MY5314	SDSU_TAC000691	USA	AZ	Yavapai	Brushy Mtn., W of Skull Valley, 750' SW Grasshopper Spring	34.5555	-112.748	~1584m	Granitic? rocks over gravel/dry litter along ravine
RW Mendez	RWM 22_087	2022-04-06	Hexurella pinea	2_Eastern	1		3	SDSU_MY5310, SDSU_MY5311	SDSU_TAC000690	USA	AZ	Mohave	Cerbat Mtns, 500' SW Antelope Sprs., Antelope Cyn., NE Mt. Tipton	35.5962	-114.204	~1400m	Dirt covered metamorphic talus, mixed litter of ephedra, chamise, oak, etc.
RW Mendez	RWM 22_088	2022-04-07	Hexurella pinea	2_Eastern			2	SDSU_MY5312, SDSU_MY5313		USA	AZ	Mohave	Music Mtns, 1.2 mi NW Garnet Mtn., Fox Canyon	35.8196	-114.049	~1524m	Granitic, dirt covered talus/gravel w mixed litter of oak, pine, small bushes, grasses
RW Mendez	RWM 22_088	2022-04-07	Hexurella pinea	2_Eastern	4	1	1		SDSU_TAC000689	USA	AZ	Mohave	Music Mtns, 1.2 mi NW Garnet Mtn., Fox Canyon	35.8196	-114.049	~1524m	Granitic, dirt covered talus/gravel w mixed litter of oak, pine, small bushes, grasses
J Bond, C Spruill, D Beamer	JEB 04_020	2004-03-14	Aliatypus gulosus	Outgroup		1		SDSU_MY2586		USA	CA	Los Angeles	Puente Hills, intersection Azusa and Tomich Rd	33.9816	-117.934
M Hedin, J Bond	MCH 02_003	2002-01-07	Aliatypus isolatus	Outgroup		1		SDSU_MY0101		USA	AZ	Coconino	West Fork Oak Creek, off Hwy 89A, N of Sedona	34.9896	-111.749
M Hedin	MCH 02_028	2002-01-19	Megahexura fulva	Outgroup		1		SDSU_MY0071		USA	CA	San Diego	El Monte Park Rd, 1.8 mi E El Monte Park entrance	32.8839	-116.821
M Hedin	MCH 20_011	2020-02-10	Megahexura fulva	Outgroup		1		SDSU_MY4841		USA	CA	San Diego	Palomar Mtn SP, west side	33.3398	-116.924
					84	116
