# Supplementary material for: ﻿Species delimitation, biogeography, and natural history of dwarf funnel web spiders (Mygalomorphae, Hexurellidae, Hexurella) from the United States / Mexico borderlands
Source: Zookeys. 2023 Jun 14;1167:109–57. doi: 10.3897/zookeys.1167.103463 (PMC10285686; doi:10.3897/zookeys.1167.103463)
Supplement: Supplementary material 2 — Custom scripts for bioinformatic analyses [file zookeys-1167-109_article-103463__-s002.zip]

Archive with 10 entries (9 files):
- Scripts-Hexurella-Supp1/
- __MACOSX/._Scripts-Hexurella-Supp1
- Scripts-Hexurella-Supp1/fasta_drop.py
- __MACOSX/Scripts-Hexurella-Supp1/._fasta_drop.py
- Scripts-Hexurella-Supp1/.DS_Store
- __MACOSX/Scripts-Hexurella-Supp1/._.DS_Store
- Scripts-Hexurella-Supp1/mtDNA_alignments.sh
- __MACOSX/Scripts-Hexurella-Supp1/._mtDNA_alignments.sh
- Scripts-Hexurella-Supp1/filtering_script.sh
- __MACOSX/Scripts-Hexurella-Supp1/._filtering_script.sh
