# Supplementary material for: ﻿Species delimitation, biogeography, and natural history of dwarf funnel web spiders (Mygalomorphae, Hexurellidae, Hexurella) from the United States / Mexico borderlands
Source: Zookeys. 2023 Jun 14;1167:109–57. doi: 10.3897/zookeys.1167.103463 (PMC10285686; doi:10.3897/zookeys.1167.103463)
Supplement: Supplementary material 2 — Custom scripts for bioinformatic analyses [file zookeys-1167-109_article-103463__-s002.zip › Scripts-Hexurella-Supp1/mtDNA_alignments.sh]

#!/bin/bash

########################################################################################
# Written by Rodrigo Monjaraz-Ruedas 2022
# Used for getting mtDNA data from UCEs "by catch" in "Taxonomic Revision of Hexurella" 

# Fill in variables and run it with: sh bwa_mtdna.sh
# Make Sure you have Installed Samtools v1.15 or above, otherwise function "consesnsus" will not be available.

# In BWA mem -B can be decreased all the way to "2" for those samples we are not recovering any gene, but make sure to blast the sequences later
# to confirm the sequence is not contaminated or some random noise.
########################################################################################

clean="" # Set Directory with Clean Reads
wrkdir="" # Set Working Directory
reference="Hexurella_reference.fasta" # Fasta file with your mtDNA Reference
cores=$(nproc --all) # For using the maximum number of cores available

# Activate conda env. - change accordingly with your Own Enviroment
eval "$(conda shell.bash hook)"
conda activate popgen

cd $wrkdir
mkdir reference; mv $reference reference

# Index Reference
cd reference
bwa index $reference
cd ..

cd $wrkdir
mkdir exploded-mtdna

# Map reads against reference using BWA
for folder in $clean/*
do
name=$(basename $folder)
cd $folder/split-adapter-quality-trimmed
bwa mem -B 5 -t $cores $wrkdir"/reference/"$reference $name"-READ1.fastq.gz" $name"-READ2.fastq.gz" | samtools sort -o $name"_sorted.bam"
samtools consensus -A -m simple $name"_sorted.bam" -o $wrkdir/exploded-mtdna/$name"_mtDNA_genes.fasta"
rm *.bam
done

cd $wrkdir/exploded-mtdna

# Rename Files so we can expor it to phyluce
for i in *.fasta
do
name=$(basename $i _mtDNA_genes.fasta)
sed -i "s/>/>$name |/" $name"_mtDNA_genes.fasta"
sed -i '/^[^>]/s/N//g' $name"_mtDNA_genes.fasta"
sed -i '/^[[:space:]]*$/d' $name"_mtDNA_genes.fasta"
done


# Get monolithic fasta file of mtDNA alignments and get number of taxa
cat *_mtDNA_genes.fasta > ../all_mtDNA_alignments.fasta
taxa=$(ls *.fasta | wc -l)

cd $wrkdir

source ~/miniconda2/etc/profile.d/conda.sh
conda activate phyluce1.7

# Align and Trim with phyluce
phyluce_align_seqcap_align \
    --input all_mtDNA_alignments.fasta \
    --output mafft_mtDNA_alignments \
    --taxa $taxa \
    --aligner mafft \
    --cores $cores \
    --incomplete-matrix \
    --output-format fasta \
    --no-trim

phyluce_align_get_gblocks_trimmed_alignments_from_untrimmed \
    --alignments mafft_mtDNA_alignments \
    --output mafft-gblocks_mtDNA_alignments \
    --b1 0.50 \
    --b2 0.50 \
    --b3 10 \
    --b4 4 \
    --cores $cores

phyluce_align_convert_one_align_to_another  \
    --alignments mafft-gblocks_mtDNA_alignments \
    --output mafft-gblocks_mtDNA_alignments-fasta \
    --input-format nexus \
    --output-format fasta

rm -r mafft-gblocks_mtDNA_alignments

source ~/miniconda2/etc/profile.d/conda.sh
conda deactivate
