# Supplementary material for: ﻿Species delimitation, biogeography, and natural history of dwarf funnel web spiders (Mygalomorphae, Hexurellidae, Hexurella) from the United States / Mexico borderlands
Source: Zookeys. 2023 Jun 14;1167:109–57. doi: 10.3897/zookeys.1167.103463 (PMC10285686; doi:10.3897/zookeys.1167.103463)
Supplement: Supplementary material 2 — Custom scripts for bioinformatic analyses [file zookeys-1167-109_article-103463__-s002.zip › Scripts-Hexurella-Supp1/filtering_script.sh]

#!/bin/bash

## Cleaning script using Phyluce and CIAlign, please cite software accordingly, script created by Rodrigo Monjaraz-Ruedas

## Phyluce and CIAlign need to be installed in their respective conda envs before running this script.

eval "$(conda shell.bash hook)"

folder="/Users/Roderick/Desktop/50loci_34Taxa_AIM_loci" # Folder of sequences to be cleaned
clal_env="phyluce1.7" # Conda Enviroment with CIAlign and Phyluce
cores="10"
div="0.70" # Percentage of identity to keep i.e sequences with less than 70% iidentical sites will be dropped default for Clal is 0.65 increase to 0.80 if needed
len="100" # Lenght of the sequences to be dropped less than 200 bp will be dropped can be reduced if neccesary to 150 if short alignments
mintaxa="4" # Minimum number of taxa for a second filtering after removing short or divergent sequences with phyluce and for getting NEXUS files in a single run
Format="fasta" # Input format of your alignments
taxa="34" # Total number of taxa
length_perc="0.70" # Percentage for removing sequences shorter than.
percent="0.80" # Percentage for completeness matrix

conda activate $clal_env

mkdir TemP

if [ "$Format" == "nexus" ]
  then
    echo "Alignments nexus formated"
    phyluce_align_convert_one_align_to_another \
       --alignments $folder \
       --output $folder"_F" \
       --input-format nexus \
       --output-format fasta \
       --cores $cores

    WorkingFolder=$folder"_F"

  elif [ "$Format" == "fasta" ] 
    then
    echo "Copying folder"
    cp -r $folder $folder"_F"
    WorkingFolder=$folder"_F"
fi

cd $WorkingFolder
for file in *.fasta;
do
  name=$(basename $file | cut -d. -f1)
  CIAlign \
  --infile $file \
  --outfile_stem $name \
  --remove_divergent \
  --remove_divergent_minperc $div
done;

for fasta in *_cleaned.fasta
do
  name=$(basename $fasta _cleaned.fasta)
  fasta_drop.py $fasta ../TemP/$name".fasta" $length_perc
done
cd ..

phyluce_align_filter_alignments \
--alignments TemP \
--output $folder"-ClAlig" \
--input-format fasta \
--min-length $len \
--min-taxa $mintaxa

phyluce_align_get_only_loci_with_min_taxa \
--alignments $folder"-ClAlig" \
--input-format fasta \
--taxa $taxa \
--percent $percent \
--output "Alignments_"$percent \
--cores $cores

phyluce_align_get_taxon_locus_counts_in_alignments \
  --alignments "Alignments_"$percent \
  --input-format fasta \
  --output "summary-taxa-"$percent"-cleaned".csv

rm -r TemP $WorkingFolder

source ~/miniconda2/etc/profile.d/conda.sh
conda deactivate

echo "
      ################# Sequences Cleaned and Filtered ###########################

      "
      
