# Supplementary material for: ﻿Species delimitation, biogeography, and natural history of dwarf funnel web spiders (Mygalomorphae, Hexurellidae, Hexurella) from the United States / Mexico borderlands
Source: Zookeys. 2023 Jun 14;1167:109–57. doi: 10.3897/zookeys.1167.103463 (PMC10285686; doi:10.3897/zookeys.1167.103463)
Supplement: Supplementary material 3 — Input matrices, analysis log files, and output tree files for nuclear and mitochondrial analyses [file zookeys-1167-109_article-103463__-s003.zip]

Archive with 1,286 entries (1,286 files):
- 1_Hexurella_80p_Outgroup_Concatenated_partitions.txt
- __MACOSX/._1_Hexurella_80p_Outgroup_Concatenated_partitions.txt
- 1_Hexurella_80p_Outgroup_Concatenated.fasta
- __MACOSX/._1_Hexurella_80p_Outgroup_Concatenated.fasta
- 1_HexurellaUCES_IQTwithOutgroup_concat.contree
- __MACOSX/._1_HexurellaUCES_IQTwithOutgroup_concat.contree
- 1_HexurellaUCES_IQTwithOutgroup_concat.log
- __MACOSX/._1_HexurellaUCES_IQTwithOutgroup_concat.log
- 2_Hexurella_80p_Ingroup_Concatenated_partitions.txt
- __MACOSX/._2_Hexurella_80p_Ingroup_Concatenated_partitions.txt
- 2_Hexurella_80p_Ingroup_Concatenated.fasta
- __MACOSX/._2_Hexurella_80p_Ingroup_Concatenated.fasta
- 2_Hexurella_IQTNoOutgroup_concat.contree
- __MACOSX/._2_Hexurella_IQTNoOutgroup_concat.contree
- 2_Hexurella_IQTNoOutgroup_concat.log
- __MACOSX/._2_Hexurella_IQTNoOutgroup_concat.log
- 2_Hexurella_IQTNoOutgroup_concordance.cf.tree
- __MACOSX/._2_Hexurella_IQTNoOutgroup_concordance.cf.tree
- 3_Hexurella_ASTRAL_80p_Bootstrap50.tre
- __MACOSX/._3_Hexurella_ASTRAL_80p_Bootstrap50.tre
- 3_Hexurella_ASTRAL.log
- __MACOSX/._3_Hexurella_ASTRAL.log
- 4_Hexurella_mtDNA_Concatenated_partitions.txt
- __MACOSX/._4_Hexurella_mtDNA_Concatenated_partitions.txt
- 4_Hexurella_mtDNA_Concatenated.fasta
- __MACOSX/._4_Hexurella_mtDNA_Concatenated.fasta
- 4_Hexurella_mtdna.log
- __MACOSX/._4_Hexurella_mtdna.log
- 4_Hexurella_mtdna.tree
- __MACOSX/._4_Hexurella_mtdna.tree
- 5_Hexurella_COI_Time-Tree_constrained.tre
- __MACOSX/._5_Hexurella_COI_Time-Tree_constrained.tre
- 5_Hexurella_Time-Tree_2.3.tre
- __MACOSX/._5_Hexurella_Time-Tree_2.3.tre
- 5_Hexurella_Time-Tree_2.5.tre
- __MACOSX/._5_Hexurella_Time-Tree_2.5.tre
- 6_COX1.phy.mdsx
- __MACOSX/._6_COX1.phy.mdsx
- 7_Hexurella_DELINEATE_Result.trees
- __MACOSX/._7_Hexurella_DELINEATE_Result.trees
- ATP6.fasta
- __MACOSX/._ATP6.fasta
- ATP8.fasta
- __MACOSX/._ATP8.fasta
- COX1.fasta
- __MACOSX/._COX1.fasta
- COX2.fasta
- __MACOSX/._COX2.fasta
- COX3.fasta
- __MACOSX/._COX3.fasta
- CYTB.fasta
- __MACOSX/._CYTB.fasta
- ND1.fasta
- __MACOSX/._ND1.fasta
- ND2.fasta
- __MACOSX/._ND2.fasta
- ND3.fasta
- __MACOSX/._ND3.fasta
- ND4.fasta
- __MACOSX/._ND4.fasta
- ND4L.fasta
- __MACOSX/._ND4L.fasta
- ND5.fasta
- __MACOSX/._ND5.fasta
- ND6.fasta
- __MACOSX/._ND6.fasta
- rrnL.fasta
- __MACOSX/._rrnL.fasta
- rrnS.fasta
- __MACOSX/._rrnS.fasta
- uce-2007.fasta
- __MACOSX/._uce-2007.fasta
- uce-2008.fasta
- __MACOSX/._uce-2008.fasta
- uce-20021.fasta
- __MACOSX/._uce-20021.fasta
- uce-20050.fasta
- __MACOSX/._uce-20050.fasta
- uce-20068.fasta
- __MACOSX/._uce-20068.fasta
- uce-20073.fasta
- __MACOSX/._uce-20073.fasta
- uce-100641.fasta
- __MACOSX/._uce-100641.fasta
- uce-200105.fasta
- __MACOSX/._uce-200105.fasta
- uce-200106.fasta
- __MACOSX/._uce-200106.fasta
- uce-200107.fasta
- __MACOSX/._uce-200107.fasta
- uce-200108.fasta
- __MACOSX/._uce-200108.fasta
- uce-200110.fasta
- __MACOSX/._uce-200110.fasta
- uce-200111.fasta
- __MACOSX/._uce-200111.fasta
- uce-200112.fasta
- __MACOSX/._uce-200112.fasta
- uce-200113.fasta
- __MACOSX/._uce-200113.fasta
- uce-200116.fasta
- __MACOSX/._uce-200116.fasta
- uce-200117.fasta
- __MACOSX/._uce-200117.fasta
- uce-200118.fasta
- __MACOSX/._uce-200118.fasta
- uce-200121.fasta
- __MACOSX/._uce-200121.fasta
- uce-200126.fasta
- __MACOSX/._uce-200126.fasta
- uce-200127.fasta
- __MACOSX/._uce-200127.fasta
- uce-200129.fasta
- __MACOSX/._uce-200129.fasta
- uce-200134.fasta
- __MACOSX/._uce-200134.fasta
- uce-200148.fasta
- __MACOSX/._uce-200148.fasta
- uce-200149.fasta
- __MACOSX/._uce-200149.fasta
- uce-200152.fasta
- __MACOSX/._uce-200152.fasta
- uce-200161.fasta
- __MACOSX/._uce-200161.fasta
- uce-200206.fasta
- __MACOSX/._uce-200206.fasta
- uce-200230.fasta
- __MACOSX/._uce-200230.fasta
- uce-200231.fasta
- __MACOSX/._uce-200231.fasta
- uce-200250.fasta
- __MACOSX/._uce-200250.fasta
- uce-200258.fasta
- __MACOSX/._uce-200258.fasta
- uce-200302.fasta
- __MACOSX/._uce-200302.fasta
- uce-200329.fasta
- __MACOSX/._uce-200329.fasta
- uce-200331.fasta
- __MACOSX/._uce-200331.fasta
- uce-200333.fasta
- __MACOSX/._uce-200333.fasta
- uce-200340.fasta
- __MACOSX/._uce-200340.fasta
- uce-200361.fasta
- __MACOSX/._uce-200361.fasta
- uce-200387.fasta
- __MACOSX/._uce-200387.fasta
- uce-200396.fasta
- __MACOSX/._uce-200396.fasta
- uce-200466.fasta
- __MACOSX/._uce-200466.fasta
- uce-200508.fasta
- __MACOSX/._uce-200508.fasta
- uce-200512.fasta
- __MACOSX/._uce-200512.fasta
- uce-200530.fasta
- __MACOSX/._uce-200530.fasta
- uce-200558.fasta
- __MACOSX/._uce-200558.fasta
- uce-200580.fasta
- __MACOSX/._uce-200580.fasta
- uce-200581.fasta
- __MACOSX/._uce-200581.fasta
- uce-200582.fasta
- __MACOSX/._uce-200582.fasta
- uce-200583.fasta
- __MACOSX/._uce-200583.fasta
- uce-200589.fasta
- __MACOSX/._uce-200589.fasta
- uce-200607.fasta
- __MACOSX/._uce-200607.fasta
- uce-200621.fasta
- __MACOSX/._uce-200621.fasta
- uce-200628.fasta
- __MACOSX/._uce-200628.fasta
- uce-200646.fasta
- __MACOSX/._uce-200646.fasta
- uce-200675.fasta
- __MACOSX/._uce-200675.fasta
- uce-200676.fasta
- __MACOSX/._uce-200676.fasta
- uce-200694.fasta
- __MACOSX/._uce-200694.fasta
- uce-200729.fasta
- __MACOSX/._uce-200729.fasta
- uce-200761.fasta
- __MACOSX/._uce-200761.fasta
- uce-200773.fasta
- __MACOSX/._uce-200773.fasta
- uce-200776.fasta
- __MACOSX/._uce-200776.fasta
- uce-200783.fasta
- __MACOSX/._uce-200783.fasta
- uce-200787.fasta
- __MACOSX/._uce-200787.fasta
- uce-200788.fasta
- __MACOSX/._uce-200788.fasta
- uce-200789.fasta
- __MACOSX/._uce-200789.fasta
- uce-200798.fasta
- __MACOSX/._uce-200798.fasta
- uce-200808.fasta
- __MACOSX/._uce-200808.fasta
- uce-200830.fasta
- __MACOSX/._uce-200830.fasta
- uce-200834.fasta
- __MACOSX/._uce-200834.fasta
- uce-200835.fasta
- __MACOSX/._uce-200835.fasta
- uce-200838.fasta
- __MACOSX/._uce-200838.fasta
- uce-200847.fasta
- __MACOSX/._uce-200847.fasta
- uce-200850.fasta
- __MACOSX/._uce-200850.fasta
- uce-200856.fasta
- __MACOSX/._uce-200856.fasta
- uce-200857.fasta
- __MACOSX/._uce-200857.fasta
- uce-200887.fasta
- __MACOSX/._uce-200887.fasta
- uce-200901.fasta
- __MACOSX/._uce-200901.fasta
- uce-200907.fasta
- __MACOSX/._uce-200907.fasta
- uce-1001715.fasta
- __MACOSX/._uce-1001715.fasta
- uce-1001848.fasta
- __MACOSX/._uce-1001848.fasta
- uce-1001849.fasta
- __MACOSX/._uce-1001849.fasta
- uce-1003336.fasta
- __MACOSX/._uce-1003336.fasta
- uce-1003340.fasta
- __MACOSX/._uce-1003340.fasta
- uce-1003531.fasta
- __MACOSX/._uce-1003531.fasta
- uce-1003764.fasta
- __MACOSX/._uce-1003764.fasta
- uce-1004445.fasta
- __MACOSX/._uce-1004445.fasta
- uce-1004449.fasta
- __MACOSX/._uce-1004449.fasta
- uce-1004451.fasta
- __MACOSX/._uce-1004451.fasta
- uce-1004838.fasta
- __MACOSX/._uce-1004838.fasta
- uce-1005657.fasta
- __MACOSX/._uce-1005657.fasta
- uce-1005658.fasta
- __MACOSX/._uce-1005658.fasta
- uce-2001017.fasta
- __MACOSX/._uce-2001017.fasta
- uce-2001018.fasta
- __MACOSX/._uce-2001018.fasta
- uce-2001020.fasta
- __MACOSX/._uce-2001020.fasta
- uce-2001036.fasta
- __MACOSX/._uce-2001036.fasta
- uce-2001065.fasta
- __MACOSX/._uce-2001065.fasta
- uce-2001069.fasta
- __MACOSX/._uce-2001069.fasta
- uce-2001085.fasta
- __MACOSX/._uce-2001085.fasta
- uce-2001114.fasta
- __MACOSX/._uce-2001114.fasta
- uce-2001115.fasta
- __MACOSX/._uce-2001115.fasta
- uce-2001119.fasta
- __MACOSX/._uce-2001119.fasta
- uce-2001163.fasta
- __MACOSX/._uce-2001163.fasta
- uce-2001180.fasta
- __MACOSX/._uce-2001180.fasta
- uce-2001193.fasta
- __MACOSX/._uce-2001193.fasta
- uce-2001195.fasta
- __MACOSX/._uce-2001195.fasta
- uce-2001245.fasta
- __MACOSX/._uce-2001245.fasta
- uce-2001246.fasta
- __MACOSX/._uce-2001246.fasta
- uce-2001247.fasta
- __MACOSX/._uce-2001247.fasta
- uce-2001249.fasta
- __MACOSX/._uce-2001249.fasta
- uce-2001263.fasta
- __MACOSX/._uce-2001263.fasta
- uce-2001274.fasta
- __MACOSX/._uce-2001274.fasta
- uce-2001281.fasta
- __MACOSX/._uce-2001281.fasta
- uce-2001308.fasta
- __MACOSX/._uce-2001308.fasta
- uce-2001328.fasta
- __MACOSX/._uce-2001328.fasta
- uce-2001364.fasta
- __MACOSX/._uce-2001364.fasta
[truncated: 986 more entries]
