# Supplementary material for: ﻿Species delimitation, biogeography, and natural history of dwarf funnel web spiders (Mygalomorphae, Hexurellidae, Hexurella) from the United States / Mexico borderlands
Source: Zookeys. 2023 Jun 14;1167:109–57. doi: 10.3897/zookeys.1167.103463 (PMC10285686; doi:10.3897/zookeys.1167.103463)
Supplement: Supplementary material 3 — Input matrices, analysis log files, and output tree files for nuclear and mitochondrial analyses [file zookeys-1167-109_article-103463__-s003.zip › 1_Hexurella_80p_Outgroup_Concatenated_partitions.txt]

p1_uce-1001469 = 1-322
p2_uce-1001715 = 323-1218
p3_uce-1001848 = 1219-1712
p4_uce-1001849 = 1713-2264
p5_uce-1003336 = 2265-2906
p6_uce-1003340 = 2907-3529
p7_uce-1003531 = 3530-4150
p8_uce-1003764 = 4151-4997
p9_uce-1004445 = 4998-5582
p10_uce-1004449 = 5583-6039
p11_uce-1004451 = 6040-6617
p12_uce-1004838 = 6618-7251
p13_uce-1005657 = 7252-7773
p14_uce-1005658 = 7774-8142
p15_uce-100641 = 8143-8779
p16_uce-20010066 = 8780-9224
p17_uce-20010120 = 9225-9990
p18_uce-20010144 = 9991-10504
p19_uce-20010145 = 10505-11440
p20_uce-20010147 = 11441-11980
p21_uce-20010148 = 11981-12643
p22_uce-20010149 = 12644-13230
p23_uce-2001017 = 13231-14058
p24_uce-2001018 = 14059-14852
p25_uce-2001020 = 14853-15436
p26_uce-20010222 = 15437-16101
p27_uce-20010291 = 16102-16887
p28_uce-20010293 = 16888-17874
p29_uce-20010301 = 17875-18414
p30_uce-20010302 = 18415-19022
p31_uce-20010304 = 19023-19819
p32_uce-20010305 = 19820-20346
p33_uce-20010306 = 20347-21073
p34_uce-20010308 = 21074-21631
p35_uce-20010314 = 21632-22034
p36_uce-20010317 = 22035-22570
p37_uce-20010321 = 22571-22901
p38_uce-20010324 = 22902-23728
p39_uce-20010328 = 23729-24319
p40_uce-20010329 = 24320-24757
p41_uce-20010332 = 24758-25169
p42_uce-20010337 = 25170-25803
p43_uce-20010338 = 25804-26276
p44_uce-20010344 = 26277-26958
p45_uce-2001036 = 26959-27406
p46_uce-200105 = 27407-28268
p47_uce-200106 = 28269-29166
p48_uce-2001065 = 29167-29886
p49_uce-2001069 = 29887-30476
p50_uce-200107 = 30477-31155
p51_uce-200108 = 31156-31978
p52_uce-2001085 = 31979-32582
p53_uce-200110 = 32583-33409
p54_uce-200111 = 33410-34350
p55_uce-2001114 = 34351-35227
p56_uce-2001115 = 35228-35663
p57_uce-2001119 = 35664-36144
p58_uce-200112 = 36145-37114
p59_uce-200113 = 37115-37805
p60_uce-200116 = 37806-38727
p61_uce-2001163 = 38728-39353
p62_uce-200117 = 39354-39726
p63_uce-200118 = 39727-40566
p64_uce-2001180 = 40567-41068
p65_uce-2001193 = 41069-41656
p66_uce-2001195 = 41657-42132
p67_uce-200121 = 42133-42804
p68_uce-2001245 = 42805-43620
p69_uce-2001246 = 43621-44268
p70_uce-2001247 = 44269-45164
p71_uce-2001249 = 45165-45629
p72_uce-200126 = 45630-46158
p73_uce-200127 = 46159-46751
p74_uce-2001274 = 46752-47268
p75_uce-2001281 = 47269-47885
p76_uce-200129 = 47886-48664
p77_uce-2001308 = 48665-49423
p78_uce-2001328 = 49424-49963
p79_uce-200134 = 49964-50664
p80_uce-2001364 = 50665-51097
p81_uce-2001383 = 51098-51706
p82_uce-2001402 = 51707-52217
p83_uce-2001411 = 52218-52632
p84_uce-2001420 = 52633-53093
p85_uce-2001453 = 53094-53788
p86_uce-2001470 = 53789-54252
p87_uce-200148 = 54253-55186
p88_uce-200149 = 55187-56110
p89_uce-2001496 = 56111-56636
p90_uce-2001497 = 56637-56934
p91_uce-2001499 = 56935-57588
p92_uce-200152 = 57589-58165
p93_uce-2001524 = 58166-58722
p94_uce-2001526 = 58723-59061
p95_uce-2001528 = 59062-59701
p96_uce-2001556 = 59702-60117
p97_uce-2001582 = 60118-60877
p98_uce-2001598 = 60878-61446
p99_uce-200161 = 61447-62149
p100_uce-2001647 = 62150-62952
p101_uce-2001664 = 62953-63585
p102_uce-2001667 = 63586-64070
p103_uce-2001679 = 64071-64805
p104_uce-2001728 = 64806-65148
p105_uce-2001736 = 65149-65895
p106_uce-2001750 = 65896-66581
p107_uce-2001767 = 66582-67157
p108_uce-2001779 = 67158-68022
p109_uce-2001788 = 68023-68673
p110_uce-2001840 = 68674-69306
p111_uce-2001893 = 69307-69998
p112_uce-2001959 = 69999-70657
p113_uce-2002012 = 70658-71003
p114_uce-2002026 = 71004-71414
p115_uce-2002033 = 71415-72213
p116_uce-2002050 = 72214-72939
p117_uce-200206 = 72940-73355
p118_uce-2002070 = 73356-73989
p119_uce-2002071 = 73990-74623
p120_uce-2002073 = 74624-75401
p121_uce-2002074 = 75402-76256
p122_uce-20021 = 76257-76951
p123_uce-2002138 = 76952-77429
p124_uce-2002139 = 77430-77939
p125_uce-2002180 = 77940-78447
p126_uce-2002181 = 78448-78957
p127_uce-2002187 = 78958-79436
p128_uce-2002193 = 79437-80052
p129_uce-2002199 = 80053-80583
p130_uce-2002220 = 80584-81046
p131_uce-2002222 = 81047-81918
p132_uce-2002250 = 81919-82726
p133_uce-2002261 = 82727-83138
p134_uce-2002263 = 83139-83784
p135_uce-2002267 = 83785-84208
p136_uce-2002287 = 84209-84941
p137_uce-2002296 = 84942-85923
p138_uce-200230 = 85924-86517
p139_uce-200231 = 86518-87294
p140_uce-2002313 = 87295-87836
p141_uce-2002436 = 87837-88409
p142_uce-2002451 = 88410-89036
p143_uce-2002480 = 89037-89773
p144_uce-2002487 = 89774-90454
p145_uce-200250 = 90455-91017
p146_uce-2002516 = 91018-91703
p147_uce-2002517 = 91704-92079
p148_uce-2002518 = 92080-92795
p149_uce-2002542 = 92796-93391
p150_uce-2002569 = 93392-94061
p151_uce-200258 = 94062-94505
p152_uce-2002588 = 94506-95012
p153_uce-2002634 = 95013-95442
p154_uce-2002642 = 95443-96090
p155_uce-2002643 = 96091-96535
p156_uce-2002661 = 96536-97398
p157_uce-2002672 = 97399-97656
p158_uce-2002675 = 97657-97895
p159_uce-2002692 = 97896-98258
p160_uce-2002698 = 98259-99000
p161_uce-2002699 = 99001-99742
p162_uce-2002701 = 99743-100314
p163_uce-2002702 = 100315-100860
p164_uce-2002712 = 100861-101467
p165_uce-2002745 = 101468-102091
p166_uce-2002753 = 102092-102773
p167_uce-2002763 = 102774-103682
p168_uce-2002764 = 103683-104537
p169_uce-2002771 = 104538-104860
p170_uce-2002782 = 104861-105155
p171_uce-2002817 = 105156-105773
p172_uce-2002830 = 105774-106419
p173_uce-2002836 = 106420-106914
p174_uce-2002862 = 106915-107169
p175_uce-2002907 = 107170-107765
p176_uce-2002926 = 107766-108455
p177_uce-2002932 = 108456-109037
p178_uce-2002934 = 109038-109798
p179_uce-2002948 = 109799-110124
p180_uce-2002952 = 110125-110602
p181_uce-2002974 = 110603-111269
p182_uce-2002979 = 111270-111740
p183_uce-2002980 = 111741-112578
p184_uce-2002994 = 112579-112845
p185_uce-2002998 = 112846-113697
p186_uce-2003001 = 113698-114172
p187_uce-2003008 = 114173-114631
p188_uce-2003014 = 114632-115215
p189_uce-2003018 = 115216-115807
p190_uce-200302 = 115808-116248
p191_uce-2003033 = 116249-116811
p192_uce-2003044 = 116812-117227
p193_uce-2003082 = 117228-118052
p194_uce-2003085 = 118053-119077
p195_uce-2003086 = 119078-119869
p196_uce-2003134 = 119870-120437
p197_uce-2003144 = 120438-121019
p198_uce-2003152 = 121020-121694
p199_uce-2003162 = 121695-122664
p200_uce-2003169 = 122665-123260
p201_uce-2003194 = 123261-123882
p202_uce-2003195 = 123883-124244
p203_uce-2003200 = 124245-125032
p204_uce-2003201 = 125033-125762
p205_uce-2003212 = 125763-126250
p206_uce-2003214 = 126251-126596
p207_uce-2003236 = 126597-126985
p208_uce-2003288 = 126986-127274
p209_uce-200329 = 127275-128099
p210_uce-2003292 = 128100-128584
p211_uce-2003294 = 128585-129031
p212_uce-2003300 = 129032-129515
p213_uce-200331 = 129516-130014
p214_uce-2003313 = 130015-130667
p215_uce-2003324 = 130668-131314
p216_uce-200333 = 131315-131859
p217_uce-2003342 = 131860-132289
p218_uce-2003376 = 132290-133129
p219_uce-2003382 = 133130-133600
p220_uce-2003384 = 133601-134022
p221_uce-200340 = 134023-134895
p222_uce-2003424 = 134896-135377
p223_uce-2003426 = 135378-135739
p224_uce-2003428 = 135740-136184
p225_uce-2003431 = 136185-136643
p226_uce-2003442 = 136644-136986
p227_uce-2003446 = 136987-137883
p228_uce-2003472 = 137884-138365
p229_uce-2003503 = 138366-138768
p230_uce-2003510 = 138769-139711
p231_uce-2003543 = 139712-140360
p232_uce-2003544 = 140361-140873
p233_uce-2003571 = 140874-141374
p234_uce-2003592 = 141375-141860
p235_uce-2003612 = 141861-142555
p236_uce-2003646 = 142556-143015
p237_uce-2003685 = 143016-143862
p238_uce-2003687 = 143863-144497
p239_uce-2003689 = 144498-144793
p240_uce-2003697 = 144794-145275
p241_uce-2003718 = 145276-145716
p242_uce-2003732 = 145717-146023
p243_uce-2003742 = 146024-146336
p244_uce-2003762 = 146337-147163
p245_uce-2003800 = 147164-147535
p246_uce-2003802 = 147536-147850
p247_uce-2003818 = 147851-148351
p248_uce-2003844 = 148352-148859
p249_uce-200387 = 148860-149860
p250_uce-2003875 = 149861-150164
p251_uce-2003885 = 150165-150746
p252_uce-2003912 = 150747-151097
p253_uce-2003920 = 151098-151507
p254_uce-2003932 = 151508-151974
p255_uce-200396 = 151975-152758
p256_uce-2004021 = 152759-153357
p257_uce-2004056 = 153358-153776
p258_uce-2004063 = 153777-154096
p259_uce-2004064 = 154097-154824
p260_uce-2004069 = 154825-155373
p261_uce-2004070 = 155374-155748
p262_uce-2004081 = 155749-156479
p263_uce-2004120 = 156480-157046
p264_uce-2004127 = 157047-157492
p265_uce-2004133 = 157493-158006
p266_uce-2004135 = 158007-158459
p267_uce-2004138 = 158460-158940
p268_uce-2004147 = 158941-159601
p269_uce-2004148 = 159602-159865
p270_uce-2004149 = 159866-160189
p271_uce-2004254 = 160190-160932
p272_uce-2004271 = 160933-161799
p273_uce-2004295 = 161800-162158
p274_uce-2004366 = 162159-162793
p275_uce-2004387 = 162794-163345
p276_uce-2004414 = 163346-163860
p277_uce-2004423 = 163861-164429
p278_uce-2004447 = 164430-165050
p279_uce-2004448 = 165051-165482
p280_uce-2004488 = 165483-165878
p281_uce-2004495 = 165879-166394
p282_uce-2004521 = 166395-167237
p283_uce-2004526 = 167238-167924
p284_uce-2004534 = 167925-168568
p285_uce-2004572 = 168569-168823
p286_uce-2004574 = 168824-169408
p287_uce-2004576 = 169409-169874
p288_uce-2004577 = 169875-170314
p289_uce-2004591 = 170315-171080
p290_uce-2004610 = 171081-171397
p291_uce-2004611 = 171398-171993
p292_uce-2004628 = 171994-172731
p293_uce-2004652 = 172732-173170
p294_uce-200466 = 173171-173766
p295_uce-2004661 = 173767-174181
p296_uce-2004701 = 174182-174624
p297_uce-2004729 = 174625-175109
p298_uce-2004732 = 175110-175729
p299_uce-2004753 = 175730-176477
p300_uce-2004755 = 176478-176922
p301_uce-2004756 = 176923-177192
p302_uce-2004770 = 177193-177675
p303_uce-2004771 = 177676-178129
p304_uce-2004797 = 178130-178773
p305_uce-2004834 = 178774-179151
p306_uce-2004842 = 179152-179754
p307_uce-2004843 = 179755-180502
p308_uce-2004846 = 180503-180722
p309_uce-2004848 = 180723-181218
p310_uce-2004860 = 181219-181876
p311_uce-2004863 = 181877-182813
p312_uce-2004864 = 182814-183371
p313_uce-2004865 = 183372-184084
p314_uce-2004875 = 184085-184504
p315_uce-2004877 = 184505-185043
p316_uce-2004882 = 185044-185840
p317_uce-2004884 = 185841-186491
p318_uce-2004888 = 186492-186844
p319_uce-2004889 = 186845-187762
p320_uce-2004891 = 187763-188442
p321_uce-2004900 = 188443-189183
p322_uce-2004903 = 189184-189586
p323_uce-20050 = 189587-189994
p324_uce-2005019 = 189995-190660
p325_uce-2005020 = 190661-191502
p326_uce-2005027 = 191503-192003
p327_uce-200508 = 192004-192640
p328_uce-2005093 = 192641-193048
p329_uce-2005094 = 193049-193647
p330_uce-200512 = 193648-194071
p331_uce-2005132 = 194072-194911
p332_uce-2005136 = 194912-195769
p333_uce-2005139 = 195770-196451
p334_uce-2005141 = 196452-197148
p335_uce-2005148 = 197149-197538
p336_uce-2005189 = 197539-197899
p337_uce-2005211 = 197900-198588
p338_uce-2005231 = 198589-199292
p339_uce-2005284 = 199293-199885
p340_uce-200530 = 199886-200948
p341_uce-2005333 = 200949-201470
p342_uce-2005361 = 201471-202024
p343_uce-2005362 = 202025-202414
p344_uce-2005379 = 202415-203023
p345_uce-2005380 = 203024-203539
p346_uce-2005381 = 203540-204118
p347_uce-2005407 = 204119-204532
p348_uce-2005518 = 204533-205171
p349_uce-2005519 = 205172-205574
p350_uce-200558 = 205575-206087
p351_uce-2005609 = 206088-206459
p352_uce-2005617 = 206460-206975
p353_uce-2005629 = 206976-207301
p354_uce-2005648 = 207302-207831
p355_uce-2005651 = 207832-208493
p356_uce-2005664 = 208494-209339
p357_uce-2005691 = 209340-209807
p358_uce-2005697 = 209808-210368
p359_uce-2005700 = 210369-210797
p360_uce-2005724 = 210798-211505
p361_uce-2005731 = 211506-212166
p362_uce-2005764 = 212167-212862
p363_uce-2005793 = 212863-213807
p364_uce-2005798 = 213808-214200
p365_uce-200580 = 214201-214790
p366_uce-200581 = 214791-215791
p367_uce-200582 = 215792-216485
p368_uce-200583 = 216486-216960
p369_uce-2005831 = 216961-217439
p370_uce-2005832 = 217440-217723
p371_uce-2005839 = 217724-218079
p372_uce-2005850 = 218080-218441
p373_uce-2005855 = 218442-218904
p374_uce-200589 = 218905-219359
p375_uce-2005940 = 219360-219903
p376_uce-2005984 = 219904-220435
p377_uce-2005985 = 220436-221038
p378_uce-2005991 = 221039-221577
p379_uce-2006021 = 221578-222013
p380_uce-2006026 = 222014-222392
p381_uce-2006066 = 222393-223050
p382_uce-2006067 = 223051-223681
p383_uce-200607 = 223682-224045
p384_uce-2006111 = 224046-224719
p385_uce-2006115 = 224720-225277
p386_uce-2006116 = 225278-225632
p387_uce-2006138 = 225633-226351
p388_uce-2006153 = 226352-226693
p389_uce-2006157 = 226694-226972
p390_uce-2006160 = 226973-227568
p391_uce-2006162 = 227569-228365
p392_uce-2006194 = 228366-228814
p393_uce-2006207 = 228815-229542
p394_uce-200621 = 229543-229982
p395_uce-2006247 = 229983-230694
p396_uce-200628 = 230695-231398
p397_uce-2006284 = 231399-231947
p398_uce-2006300 = 231948-232610
p399_uce-2006343 = 232611-233003
p400_uce-2006411 = 233004-233796
p401_uce-2006436 = 233797-234288
p402_uce-2006443 = 234289-234828
p403_uce-2006448 = 234829-235547
p404_uce-200646 = 235548-236293
p405_uce-2006512 = 236294-236894
p406_uce-2006549 = 236895-237660
p407_uce-2006557 = 237661-238355
p408_uce-2006577 = 238356-239041
p409_uce-2006578 = 239042-239773
p410_uce-2006579 = 239774-240676
p411_uce-2006594 = 240677-241307
p412_uce-2006634 = 241308-242128
p413_uce-2006654 = 242129-242817
p414_uce-2006672 = 242818-243264
p415_uce-2006677 = 243265-243596
p416_uce-2006702 = 243597-244047
p417_uce-2006709 = 244048-244410
p418_uce-2006741 = 244411-244830
p419_uce-200675 = 244831-245364
p420_uce-200676 = 245365-246158
p421_uce-2006767 = 246159-246552
p422_uce-20068 = 246553-247218
p423_uce-2006830 = 247219-247837
p424_uce-2007 = 247838-248217
p425_uce-2007036 = 248218-248574
p426_uce-2007064 = 248575-249076
p427_uce-2007089 = 249077-249597
p428_uce-2007104 = 249598-250120
p429_uce-2007110 = 250121-250603
p430_uce-2007155 = 250604-250988
p431_uce-2007156 = 250989-251721
p432_uce-2007157 = 251722-252202
p433_uce-2007165 = 252203-252942
p434_uce-2007167 = 252943-253525
p435_uce-2007205 = 253526-254359
p436_uce-2007286 = 254360-254997
p437_uce-2007287 = 254998-255735
p438_uce-200729 = 255736-256252
p439_uce-20073 = 256253-256751
p440_uce-2007333 = 256752-257384
p441_uce-2007352 = 257385-257766
p442_uce-2007388 = 257767-258573
p443_uce-2007409 = 258574-259178
p444_uce-2007458 = 259179-260061
p445_uce-2007491 = 260062-260748
p446_uce-2007492 = 260749-261115
p447_uce-2007528 = 261116-261521
p448_uce-2007575 = 261522-262311
p449_uce-2007600 = 262312-262962
p450_uce-2007603 = 262963-263775
p451_uce-200761 = 263776-264501
p452_uce-2007678 = 264502-265124
p453_uce-2007690 = 265125-265729
p454_uce-2007720 = 265730-266105
p455_uce-200773 = 266106-266686
p456_uce-2007744 = 266687-267159
p457_uce-2007754 = 267160-267618
p458_uce-2007756 = 267619-268162
p459_uce-2007758 = 268163-269088
p460_uce-200776 = 269089-269842
p461_uce-2007760 = 269843-270306
p462_uce-2007761 = 270307-271212
p463_uce-2007774 = 271213-271704
p464_uce-2007793 = 271705-272458
p465_uce-2007805 = 272459-273017
p466_uce-2007828 = 273018-273870
p467_uce-200783 = 273871-274579
p468_uce-200787 = 274580-275261
p469_uce-200788 = 275262-276043
p470_uce-2007884 = 276044-276855
p471_uce-200789 = 276856-277729
p472_uce-2007897 = 277730-278228
p473_uce-2007906 = 278229-279079
p474_uce-2007908 = 279080-279818
p475_uce-200798 = 279819-280621
p476_uce-2007993 = 280622-280838
p477_uce-2008 = 280839-281231
p478_uce-2008028 = 281232-281824
p479_uce-2008029 = 281825-282282
p480_uce-2008071 = 282283-282762
p481_uce-2008079 = 282763-283158
p482_uce-200808 = 283159-283923
p483_uce-2008080 = 283924-284241
p484_uce-2008098 = 284242-284848
p485_uce-2008102 = 284849-285481
p486_uce-2008109 = 285482-286068
p487_uce-2008134 = 286069-286798
p488_uce-2008205 = 286799-287516
p489_uce-2008210 = 287517-288254
p490_uce-2008224 = 288255-288927
p491_uce-2008230 = 288928-289502
p492_uce-2008231 = 289503-290171
p493_uce-2008247 = 290172-290725
p494_uce-2008254 = 290726-291623
p495_uce-200830 = 291624-292393
p496_uce-2008323 = 292394-293349
p497_uce-2008327 = 293350-293960
p498_uce-200834 = 293961-294705
p499_uce-2008340 = 294706-295125
p500_uce-200835 = 295126-295952
p501_uce-200838 = 295953-296505
p502_uce-2008404 = 296506-296819
p503_uce-2008406 = 296820-297256
p504_uce-2008467 = 297257-298094
p505_uce-200847 = 298095-298534
p506_uce-2008495 = 298535-298964
p507_uce-200850 = 298965-299761
p508_uce-2008551 = 299762-300527
p509_uce-200856 = 300528-301087
p510_uce-2008562 = 301088-301639
p511_uce-200857 = 301640-302170
p512_uce-2008609 = 302171-302588
p513_uce-2008624 = 302589-302965
p514_uce-2008635 = 302966-303439
p515_uce-2008640 = 303440-304202
p516_uce-2008644 = 304203-305006
p517_uce-2008648 = 305007-305487
p518_uce-2008681 = 305488-305872
p519_uce-2008695 = 305873-306186
p520_uce-2008705 = 306187-306914
p521_uce-2008729 = 306915-307408
p522_uce-2008734 = 307409-307817
p523_uce-2008735 = 307818-308456
p524_uce-2008739 = 308457-309053
p525_uce-2008745 = 309054-309709
p526_uce-2008784 = 309710-309927
p527_uce-2008786 = 309928-310463
p528_uce-2008808 = 310464-310807
p529_uce-2008854 = 310808-311740
p530_uce-200887 = 311741-312225
p531_uce-2008876 = 312226-312737
p532_uce-2008877 = 312738-313272
p533_uce-2008904 = 313273-313634
p534_uce-2008919 = 313635-314014
p535_uce-2008943 = 314015-314459
p536_uce-2008975 = 314460-314889
p537_uce-2008990 = 314890-315716
p538_uce-2008996 = 315717-316082
p539_uce-2009002 = 316083-316840
p540_uce-200901 = 316841-317417
p541_uce-2009018 = 317418-318335
p542_uce-200907 = 318336-319076
p543_uce-2009089 = 319077-319931
p544_uce-2009091 = 319932-320213
p545_uce-2009100 = 320214-320728
p546_uce-2009103 = 320729-321080
p547_uce-2009109 = 321081-321677
p548_uce-2009129 = 321678-322054
p549_uce-2009164 = 322055-322810
p550_uce-2009170 = 322811-323350
p551_uce-2009189 = 323351-324041
p552_uce-2009197 = 324042-324869
p553_uce-2009209 = 324870-325161
p554_uce-2009265 = 325162-325427
p555_uce-2009273 = 325428-325709
p556_uce-2009276 = 325710-326071
p557_uce-2009307 = 326072-326907
p558_uce-2009314 = 326908-327653
p559_uce-2009386 = 327654-328598
p560_uce-2009396 = 328599-329163
p561_uce-2009446 = 329164-329621
p562_uce-2009459 = 329622-330376
p563_uce-2009490 = 330377-330913
p564_uce-2009535 = 330914-331550
p565_uce-2009537 = 331551-332265
p566_uce-2009538 = 332266-332955
p567_uce-2009540 = 332956-333554
p568_uce-2009554 = 333555-334457
p569_uce-2009564 = 334458-335124
p570_uce-2009605 = 335125-335722
p571_uce-2009615 = 335723-336245
p572_uce-2009649 = 336246-336857
p573_uce-2009681 = 336858-337326
p574_uce-2009683 = 337327-337982
p575_uce-2009701 = 337983-338768
p576_uce-2009707 = 338769-339549
p577_uce-2009708 = 339550-340151
p578_uce-2009760 = 340152-341010
p579_uce-2009809 = 341011-341693
p580_uce-2009821 = 341694-342132
p581_uce-2009831 = 342133-342555
p582_uce-2009855 = 342556-342911
p583_uce-2009889 = 342912-343292
p584_uce-2009896 = 343293-343704
p585_uce-2009901 = 343705-343978
p586_uce-2009917 = 343979-344874
p587_uce-2009926 = 344875-345314
p588_uce-2009956 = 345315-345956
