# Supplementary material for: ﻿Species delimitation, biogeography, and natural history of dwarf funnel web spiders (Mygalomorphae, Hexurellidae, Hexurella) from the United States / Mexico borderlands
Source: Zookeys. 2023 Jun 14;1167:109–57. doi: 10.3897/zookeys.1167.103463 (PMC10285686; doi:10.3897/zookeys.1167.103463)
Supplement: Supplementary material 3 — Input matrices, analysis log files, and output tree files for nuclear and mitochondrial analyses [file zookeys-1167-109_article-103463__-s003.zip › 1_Hexurella_80p_Outgroup_Concatenated.fasta]

>MY0059_Hapachea_SantaRitaMtns_MaderaCyn
TGCGTTGATTTTTTGAAATCAAATCTGAGTAGTGATAATGCATTTATGCTTTTGACACAAGCAAGATTATTTGATGAACC
TCAGCTTGCTGCCTTATGTTTAGAGACAATTGACAAGTGCACATCAGAAGCCCTTGCTGCTGAAGGGTTCACTGATATTG
ATCATGAAACATTATGCGTTGTTCTTGAAAGGGACACCCTGAGGATAAGAGAAGCAAAGTTATTTAGTGCAGTTGTAAGG
TAAGTAAATATAACAATGTATTTCAGCTTCTAAATATTAATTTTAACAGAAGTGTTGTTTTCTTATAAATTTATTGATGG
TTGTGTGGTAGGTGTTGGCTGCAGTGGTCCCTGAAGAATCGGCCATAAGATCGTGGACATGAGATCGCCACAAATCTTCC
ATATCATCAGATGAACCTGATGGTAAGTGTACAACTGCAGCCAAAGGAGAAAAGCTCGGCGAAGTATTACTCAAAGTCAA
ATCACCATCACTTGCGAGGCTGTGTGTTGAAATAGATGCTGGACTAGATGGTCGACGTTTGTGTTCGAGTAAAGGCAGGG
AACTTGGTGGGAAAACATAGCCACCACTGGAACTAGGCAGTTCCGAATGAACGTCGTCTAATGGTGAAACACTTCCCATT
TCATCATCCGAAGATTCCTCTTTTCGTGGGCTTAAAGTAGAATTGCTGATATTTAGTCCATGTTTGGGTTTACTTCCATC
ATCACTGCCATCATAATTAGTAAGCGAACGTCTACGCACTCCCCAGTTGAAATTATCCAAGCTCTCACCTTCTTGACTTT
CCAGCTCATATTCTAAGAAGTCAAAATCCTTGAACACACCGAACTGTGCATTTTCGGGATGGGTATCTTCCAATTTGCTA
TCTGCAGACATGTCATTGTTTGTACCAGAAATTTCTTCGGTGCTACTGCACATGGAGGACTGGTGCTCAATTATATCACT
GCTCTGGCTAAATATAACAGATGGGCTCTTTGGAAGTCCAACCCTTTGGCCACAGCTGGTAAGCAAACCTATCAAATGTT
CACGAGTTCTTGCTTGAGATAGCCATGGACGTTTCCAACCAGAAACTGAACCATTTTCGGTAAATGAATGATTGTGTGAA
AGACTACGGCGAGGTGATGCGGTAGTGCCTTCTTCCTTCTCAGTGGAACCATCTTTGGTAGATTCATTATGCTGATACCG
CACTCCCACAATCGGTGT??????????????????????????????????????????????????????????????
????????????????????????????????????????????????????????????????????????????????
????????????????????????????????????????????????????????????????????????????????
????????????????????????????????????????????????????????????????????????????????
????????????????????????????????????????????????????????????????????????????????
????????????????????????????????????????????????????????????????????????????????
????????????????????????????????????????????????????????????????????????????????
????????????????????????????????????????????????????????????????????????????????
????????????????????????????????????????????????????????????????????????????????
????????????????????????????????????????????????????????????????????????????????
????????????????????????????????????????????????????????????????????????????????
????????????????????????????????????????????????????????????????????????????????
????????????????????????????????????????????????????????????????????????????????
????????????????????????ATTACTCTCATTAAAGGTACTGCAACTGCCAACATAAACCATATTTACATTATAAA
CAGATGTGAAACACCTACAGCAAACAGTGCTGATTTGCCTTTTCCTGTTTTTGCATTTGTTTATTTTTAGTATTTTTGTT
GTTCCTAATCAACGTGTCCTCCAATCAAGAGATGTGATAAGATGTTACTATAAATGTATGTGCTATGCAGAAGTGCTGCA
TTTATTCATATATATTTCTGTTCTTAAAATTATAGGTTATTGCCTGTGTAGGGCAGCAAAATGTTGAAGGAAAACGTATA
CCCTTTGGTTTTAGAAAGCGAACATTGCCTCATTTTATTAAGGATGATTATGGCCCCGAGAGCAGGGGTTTTGTGGAGAA
TTCGTACCTTGCTGGGCTGACACCGTCAGAATTCTTCTTTCATGCCATGGGAGGTCGTGAAGGTCTCATTGATACTGCTG
TCAAGACAGCTGAAACAGGTATTGTTTCCCTGTTTGAAATCATTGATGAATATTTGTAAAGATGAAATGTATAAACAATA
TACCAGCTAGGTCCAGTTTTGTTTTTCTAAATTGTGTGACTGAAAGATGCTGTATTCTTTATGGACATATCTGGTTCTGA
TTTCATGTATA-GGTAATTGTTGCAATAGTGGAGATAAGTAATCAGAGTGAGTCCATTGTGCATGTGTTTGCTAAGATTG
TTTTGTCATTCATTTGTGAAATTTGAGGAGTAATTTTTTTTTTAAATGTGTATGCTAAGGACAGTTTGTTATTCTTATTA
AATTAACATAGTTTGAACCATGTTTCTGTATTGAATCAGTTGTGTGTTCTTTGTTGAGTTTTTCCTTGATTTTCAGGTTA
TGGGAATAGAAGCTGTACGGAAGGCAGTTGAAAAGGAAATGAATCATGTCATCTCTTTTGATGGTTCTTATGTCAATTAC
AGACATTTAGCTTTGCTTTGTGATGTTATGACAGCAAAAGGTCATCTCATGGCTATTACTCGTCATGGAATTAATCGCCA
AGACACCGGACCACTAATGAGGTGTTCATTTGAAGAAACTGTGAGTTCATATATTTGTTTTACATATTATTTTTTTCAAG
TGAGTAAATTTGGGAAATATTATTTAAACTGTTTTTAAGCTCTGTTAAGTTAAAA-------------------------
--------------------------------------------------------------------------------
-----ATGTAACTTCTCGGACAAGTGGAATGATACGAAACGGAAAGCTTATATCCTTGGTTATTCTATACCTCATTAACT
CAAACTCACCATCTGGTGGAATAAAACTAATGCTGTGCTCACTTTCAAACTTGCTTAGCTTAACACATTGGTGAAACTGG
CAATCATCAATTGCAATCGATGTTTTACCGGTACTTCTGCTGGGATCATCCAGAGTGCTTGTCTTCCCTTTACTTTCCAT
CGTTATTTTATCATTTATTCCAAATTTGCATTCTGGCATTCCAGAGAGGTAGGATTTCATGACCACTCTGCCTGCAACAT
GGGCACTAAGAACCTGACCTTGTGGTGACATCAGTAGATTCACATATTCCAAAACATCAAGAAAGAGTTCATTCCTGCGA
TATTTAATGCCTTCTCGGCGCCATCCGATTTGCCCAGTTACTTGGGTGGTAATTTGTGTTTGCTCCTCTTTGGTCTGAGA
TTTTACACCTTGCTGAGTGATAAAGGTTTTCAGGATGCCTGTGTCAGTATTCTGAGGGTAGCCAAAATCTAAGATTTCAT
CCAGCAGCTCATAAATCAGAACAAAATTATTTTTCACATTTTCCTCACTTATTTTTCCAAAATAAGACTGTGGTGTCCAC
GGAAAGGTGGTTATGATGACATTGATCTTGTGATACCTGCACCTATTTCACAAGTAGTCACTGGTCGTCAAGGTCTGTAT
CAACAGATCAATATCCAGCAGAAATCCATGACAGTACAAGAGTTCAAGAAGATGGCTGAATCGGCTAAGTTCAAAACTCC
ATCTCATTTTGATTATGAAGACCTTGAAAGAAAATACTGGAAAAATATTACATATAACTCACCAATATATGGAGCTGATG
TGTCAGGATCTCTTTATGATGATGGCATTGAAGAGTTTAATATACAACATTTAAACACAATTCTTGATTTAGTGGCCGAT
GATTATGGTATACAGATTGATGGTGTTAATACTGCCTATTTATATTTTGGAATGTGGAAGACAACATTTGCATGGCATAC
AGAAGATATGGATTTATATAGCATAAACTATCTTCATTTTGGTGCTCCCAAATCATGGTATGTTATTCCTCCTGAACATG
GAAGGCGCTTAGAAAGACTTGCTGCAGGATTCTTTCATGGCAGCTTTCAAGCCTGTGCAGCATTTTTGCGTCACAAAATG
ACAATTATTTCTCCTCAAATCCTCAAACAGTACTCTATACCAGTAAATAAAATAACTCAAGAGCCTGGTGAATTCATGAT
AACTTTTCCTTTTGGTTATCACTCAGGTTTTAATCACGGCTTTAATTGTGCTGAATCAACAAACTTTGCAATGCCTCGAT
GGGTGGAATATGGCAAGAGAGCGCTTTCTTGCACTTGTCGGAATGATTGTGTAAAAATTTGCATGGACATGTTCGTTCGC
AAGTTTCAGCCTGACAGATATGAGCTTTGGAAACAAGTTGTATGTATTTGTTTTGCGTTGTATTGCTTATCCATTCAATG
CCAAACAGCCTACGGATATGACAAGGAGACAGACAAAAATTACAAAGCAACAACTCGAAACAATACAGGGACGTTTCCAG
TCGTTCTTGAAGGGAGAAACTCAGATTGCAGCTGACGAGGCCTTCCAAAATGCAGTGCAAAGCTATTATGAAGTTTTTCT
TAAAAGTGATCGAGTACAACACATAGTTCAAAGTGGTGCTTGTTCAGGACATGACTTCCGTGAGGTGTTTAAAAATAATA
TTGAAAAGAGGGTTCGCAGTTTACCGGAAATTGATGGCCTTAGCAAAGAAACTGTTCTCACATCTTGGATGAGTAAATTT
GACGCGATTTTTCGTGGAGATGAAGATACCAGAAAACCACAAAATAGGTTACAACAAAATATTGCTTCTGAATTAATACT
CAGTAAGGAGCAGTTGTATGATATGTTCCAAAACATTTTGGGTGTGAAGAAATTTGAACATCAGCTACTGTATAATGCTC
TGCAGGTAAGTTACTATAGAAATTATTATTTATGAGTTCTGTGTATACTAATAAATTTTGATATGTAAAAGGACATGCCA
GTGATGTATTTGAAGCCTATCCCCAACTTCTTACAGAAATGGTTCTAAGACTTCCTTATCAAATAAAAAAGATCATGAGC
CTACATCCATCTGCACAGCCTGTTGTATTTAGCCAAACTTGGTTTGTGTACTTGTGCGAGTACATGATGATGCAGCAGAC
ACCATTTGTTCGAAGGCAAGTAAGGAAGCTGCTTCTGTTCATATGTGGCTCAAAAGATAAGTACCGTCAACTCAGAGATT
TCCATGCTCTTGAATCTCACATGAAAGATGTAAAGAGCATTTGCCAGCAGGGTGGTTTTGAAGGTCAAATGACTAGTAAT
GCAGCAATCAGCCTGTCATATGATTCTCTTATTACCATGATAGAACATTTGAAAGCTTGCAGTGAAATATCTACTTCAAG
AACTTACAACTGGCAAAAGTTTTGCCAGAAAGACGAGAGGCTGGTCAAACAGAACTCAAGATTGAGTTCCCTCTTCCAAT
TGTTGCCTGCAATTTAATGATAGAGTATGCAGACTTTTATGAAAATATACAAGCTTCATCTGAAACCCTTCAGTGTCCTC
GCTGTAGTGCTTCAGTTCCGGCCAATCCCGGTGTTTGTGCAAACTGTGGAGAAAACGTTTTCCAGTGTCACAAGTGTAGG
GCTATAAACTATGATGAGAAAGACCCTTTTCTCTGCAACTCTTGTGGTTTTTGTAAATATGCAAAGTTTGATTATACCAT
TACAGCCAAACCATGCTGTGCTGTTGATCCTATAGAGAATGAGGATGATCGTAAAAAGACCATTGGTACTATTAACAGTT
TGCTGGAAAAAGCTGACAGAGTTTACAAACAACTAATTGGGAATAAGCCTGCCTTGGAGTTCCTGTTGCTTCGCATATAT
GAGCATGGACTTCTAGAAAAAGGTGCTGAAGACGGTGGCGGGTCAGCCTCAACTGGAGCTGCAGTTTCATCAACTAATGT
GAACAGAGCCATTCAGCAGTTAGCTCAGCGCTACTGCACTGACTGTAAGGCCTCGTTCAAATCAAAGAAGGAAAATGGGA
AAACAAAACAGCAAACTGAAACCCGAAGTTTTGGAAGATCTTCGTCAAAACACAGAGTTTACAGATGCTGAAATTCAAGA
ATGGTACAAAGGGTTTCTCAAAGACTGCCCCAGCGGACATCTTTCCATTGAAGAATTTAAAAAAATCTATGGAAATTTTT
TCCCGTATGGTGATGCTTCTAAATTTGCGGAACATGTTTTTCGCACTTTCGATGCAAATGGTGACGGGACTATTGATTTC
CGGGAATTTCTTTGTGCCCTGAGTGTGACCTCCCGAGGAAAGCTTGAGCAGAAATTAAAGTGGGCTTTCAGTATGTATGA
CCTGGATGGCAATGGATATATATCTCGACAAGAGATGCTGGAAATTGTTACGGCAAGTGTTTGCGTTTGTATTACTTTTT
AATTTTAGAATATATATAGCAGATTGTATGAGTAATGGAATTCTAAAACTTGTCAG---TCAAATCTTTTGACTTACTGG
TTGCTACTGAAAACATGACTTATCTAGTGCTGTTGTTAGGAAAAGTAGTAACTTTAGTTGCATAATTTTAAGCAAGTGAT
GGCTTAAATTTGAAGGCAATTATTCCAGAAAACTTCTGTTTTATTTA----AATAAAACTTGTGTGAATGATAAATCAAA
GCTAACATATGGG-AAACAAGGCAATACAATAAATAGCTGATTAATTGCAGCCACCATTTATAATAAAGAAAATATAATA
TACACAAATAGAGATAACCTGGTTAATTTATTCTCTAAGAAAATTTCAGAAAATTAAAAGCTTACTTTATCAATAATTGA
TTGCATGTGTGACTTATGTGCTGTATCACCATAAAGAAGCGAAGACCACTGCTCTGGTGCTATTCGAAGACCTGCTTCAG
TTGCTATTTGTACAATTTGAGCATCATGTTCACGTCTGAGAGCTTCATATGTGCGGAACTCCTCTTTTAGTTGCATAAGG
GATGAATCCCCTTCTCGTTTGGAAACCTGTGAAAATAAACACTGTTTTTAAATAAAAGAAATCAAACTGAAAAATGACAA
GAACTGCCCCACCCCCAAAGCCTCAACAACTCTAGTACTTGCAGCAATCTTTCATAAATCAA------------------
--------------------------------------------------TACATATCTCAAGAATGTTAACAGCATAGA
AATTATAGATCTAGTTATTACAAGAAAACACTCAATAGTTGTTTCACATACCTGGACCCAGAAACTGACAACCTCGGGCT
CTCACTGCAGCCCATAAATTAGTTGACAACT-TTGCGGATTTTGATGCTGTAAAATGAGCTCAGTAACAGAACGCTCACC
AAGGGAACGAGCTGCACGCATTGCACGAGTGCGACCTTCTTCTTCTACAAGCTGACAATTAATAAGTGTGACTAATTTCC
TCTGCATTGGTCGGCTTAGTGGACTTGTCTGTGTTCCACTACATGATGGATCTGGAAGAGAAACTATATACAGAATCAAG
CAATGAGTGACTACAGTTTGTCCTTACTGACAAAGTGAATTATGCCTCTCTGGCAGGAACATAGGAGCAACCATAACAAA
TGCATCAGCAAAATTGTTAACATGTGCTTTCCAAAAAAATATGTACGTAGATGATGTCATGATCACAAAATGCAAGAATA
AAAATATGTTTTCACTTCGGTCCAAAAAATCCTTGCCCAGTTAGGTTATTTTGAGTGTTCAACTGACTTCCACGTGTATT
TGTAGCATAGAGCTGCTGCTGAAAATTATGAAACTGTACAGCATAATTGGGATCTGCTGTAGTTGGGCCATAAAAAGGGG
ACTGTTTATAATTGAATGACTGCCCCATTGAAGGTGGAAGAGGTTGAGTTGCATCGGGTGGCATTCCAGCTAGTGAAATA
GGCATTTGTTTATTAGGAAACATAGTAACACTTTGTCCTCCACCCATTGAGTTTATTGGCATCACTTGTGAGCCATGCAC
TGCACCAATGGGCCCAGGTGGACGACCAAAGATAGTTGATTCTGAGCCTGGAAGCCCTGTTGCAGATGGAAACATCTGTC
CACCAGTCTGACTAACAACACCAACTGTAGGAGATGAGCCTCTCATCATAGGGCTCATCTCTCCAATCTTCATGTCTAAA
AGATGTGGATTGGCAGCATTATATAAAGTGGAAAAGATTGTATTGCCTTGCTTAGGTAGTATAAATTTTTTATTGCAGAT
GGACCAGTTTTGGTACATACTACAAATGGTGATCTACTTCGGTCTCTAGAAGCACCCGAGAATTTCCGTTCCCCTGAACT
GTGTGCTCTATGTAGAGAGGGCTTAATAGTGGTGTGTTATGACCAGTGCAATGTATGCTGTTTTACTATAAATGGGAGAC
GTTTACGTAGTGAATCACATCATCATCCGATCCAGGTACTCGCTATATTTTTCTTTACTTTGTGTTATTTGACTGGTCCA
TTTTATGTTACTACATTTTTCATATTGTGTGGTCTGATAAAACATATTTTATATTATATGAAGAAGGGAATAAGACTGGG
TTATAATGTGTAATTGTCTTTTGGACCACCCTCTCGCAGAAGTCGTGGTCGTGAGGGATGGGTTCGAAGTTACCAGGCGA
AGGGGATCCCGAGAAGGCGTTGGACGGGGGCTGATTCCCGATCCCTTCGGGTCCTCCGGCATCCTCGCTGCCGAGCTTCG
GAAGAGACCTGGAGTCGGGAAGAAAAGAAAAGACGTGAGATCCGCCGGTCGTCGTACCGCAGTACACTGCCGCAGGGATG
ACCAAGAGGCTGCCATTGCCTGCGGCCGGAGACACCACCGTCTCCGTCTTTTGGGGGACGGAGGAGGACCGCCGGCCGCA
GTGGCGCTTGTTGGCCAGTGCGGTCGGGGTCACTGAAAGCTCCACGTTCCGCGGCCGGAGCACGGGGGTCACCCCCCATT
TCTCGGCAATCTGTAGCCGCGAAATTTTGGCTCGGAATCTTCGCCAGCGCGGATGGACTTGGACGAGTGTTTGCGCGGGA
ATGAAGGCGAGCCTCCGACTGCAAAGAGGCCCGACCCCTTGTGACTGACAGTCGGTAGCCCGGATGGCGGGATCGGTAAG
GCGAGAAGAGGAGAGCAGGGGGCGCTCCCTGGCACCCTGAGAGCCGCAACCAGTTACGTCACCGGCTCTCCCCCTCTTCT
TCTCCACTCCTGTTGATGTCCATCATCCAAACTCTCGCTTCCTTCTCAAGAAAACGACACTAAACGATCCCCTTCCACTC
GCGAAGTAGAATTCCCACTCCAGAATTTAAAAGGAGTGTGTGACGATCTCGTAACTGACATTTCTGGAGGTCATTGAGGT
GACCTTTCTTCTTGTAAATTCCAGTGTTGAAAGGGGATGAATCCATGTCCTTATCCTCACCCCCACCTCCTTGGTGTTTA
TCCTCGGCGGGTCTGTCATTGGGAGCATGCTCCGAATGATGAGGAGGCTGGTAAATGTGTTGAGGCATATAATGCGTTTG
CTGCTGCCGAAGTCTTTTATCACCTTTAGAAGGCCTGTTCCTCGGAGCAGTGCCATACTGCATGAAGTACTGCTCATAGG
GAAACGCTGCAGGTTGGTAGGAAGACACTGGACTCATTGGCCGAGTGGATGGTATGTAGATGGGTTCTTCATGGCCTGGA
ATTGGAGGCCTACCAGGTCGTTTTACGCGTCTTTCGGTGTACAGTCCCGAACCACCATATATACTAGCCGGGCCATTAAA
GTGACCTATGACCGAAGCAGGGCGAAATCCATTCATCATGCGACTTGATCCATTGGCGATTGGAGGTGGCATATCTTTCT
GTTTTTTCTTATTTTTAGACTTCGTTGCAAACCGGGAATAAAAGCAGAAAACGTCAAATCGGTGTACATAAGGACAACAT
AATGGAAAATTTTTGAATTAGGATGTACAAGGCATGTTTGTTTTGGAAAATCCAAGAGAGCCTTACCATTTTCTGGCATC
CATGTGCCCAACGTTACCGTGATGGTCCAT---GGAAAAGGCTTACGCCCAAACACCTGCGAATCCCAGGCCTAGCAAAA
GACTGTTCCTTCACGAAAACATCCGCAGATTCTTAATCACACTCCACTACGAAATTAATCGCTCTCGTTAACCCGTTCTG
TCGTTTTTTTTCACGTTCCCAAAAGAGATTCCCTCCTCGGAGATAAATCCGAAAAGGGAAGATGAAGGCACCTGGCACTC
ACGCACGCCATGATAGAGGGCGGTGGCGAGGGCGCGAAAGGGATGCTGGGTCACGTGGACAATTAGTTGTCATTGGTCTT
GGGCAAAGATGGCTGCAAATGTTCAGTCTTTGGTACAGTATTGGAAAAAATTGGACTTGCCACAGTTGCAGGTAAGCAAA
TTTTGTGTCTATTTGAGAGGTGGGCCACCATTGGACCCCCCTGTATCGATGTGCATCGAGAGCCGGCGTCCCGAGG-CCC
CGGAGGCCCGGTTTTGGGCGTCGGAGGGAAATTATTGATAGGTTATCAGTGCCGTATCGATGTATTTTATTCGGCGGAGT
GTTTTGGGCGTAGGGTGCCTTCATTTGATGGTGCTCGCATTGATGACCGAGTGACATCCAGCGGAGGGGATTCGGGGTGG
AAAAGGGATCCCAATTTTTCGGTCTCTTCTCTGTTTCTCCATGTGTAGGGATGGGTTTAAACAGCGCGAAAGGAGGAGAT
ACCACTACACTTTTCTTCCCTGGTGTCGCTCGCGACGGCTCTCAGCTGGAGTTCTTCCCGCAAGAGGAGGAGAAAGATGC
TCGTAATTCAATGAACTCGTGAGAGTGACTACGGAGGGAGGTGATAAGCTGAGTTTTGTGTTGAGGGGGAGTCATGCAAA
GTGTTGTCCAAGCAACAGTGAGCTTGACGACCGTTATTGTTCTGGAGGACTGACTGTTGCTGCTTGAACGCTACTGCACA
ATCTCCCCCCCCCTATGAACGATCCCAAATTACACAGACTGCACGTATGCAAGCGATGACTACCTGCTTGTTGGACAGGA
AGTAATGATGATTGACACTCCACCTTAATTAAGTAATTAGTGGTCGCCATTTTCGCTTAATTGCCCCGGTTACGGTGTAA
CGTCAACCACAAGCGGGGATCCGGCAGAGATGGCCACGATCTTTCCGAATGGGAACCCCCCCCACACCATACCCCGTCCT
TAACTTCCCCCCACTTTGTAGGACCGCTCCCCCCACCCCCCCCCTGACCCCCCATTTTGTGTCTGAGTCAGACGACATTT
TGAGGCGGGAGCGACATAGCT--GCGTCGGTACCATCTTGCCTTTCCAATTTATCCCCTTGAAGAATAATCAGATCGTAG
ATTAGGTGGGGGCGGCGGACGATCATTTCTCCAGGTTTTGCCCTGGGACTTACTTTTCAAGAGTAAAACTGGGGGGGAGT
AAAGGGGGTTAATCTAGGCTGTGCGAAGAAAAAGAAGAAGTAGACAAAAGGAAAACGGTTCACTCCCAAACACGCTCCCG
AACCCATTCACCCACTCACCCACCCACTTCCCAAGAAAATCTTGAGCTCACGTGCCCACACTTAAAACGGGCCAAATGGA
CTAATATGTAAATGAGGGTTTTGCAATTACCGCTCGCCGTATCAGATATGCGGCATTACAACCCCTTTATTGCGCAAATT
ACAGGAAAATATGTCGGCTTTGTGGCAGTAATTAACATTGCTATCCCTTGATTAGAGGGGGGTGGGGTGGAGTGGGGGGG
GCGCCGAGGAGAGGAGTCAGCGCCGCTGATGTAATTAGAGGAGAAGCCCAAGATGAACCTTCCAGCATCCCTTTTCTCCA
ACTTCTCTCTCACTGTGTGAGTGCGGCTCCGTATCTGTTTCGATTGAGGAAAAGGCCTGGCCAGTCGACCCCCCCTCCCC
CAAACGCCCTCTCCCTTAACAAAAGGTGGGTGGGAGATTTTTATGCAAGCGCTGAATAGTTTACAGCTCG----------
---CGCGCCCCCGGCGACGCAAAGACAGACAAGGTGACGGTCCGAATCAAGTGTGGACCTTTTACTGCAAAAGGGAAGAC
GGGGATGAAGAAGAGAGAAAAAAGAAAAGGGGATAAAATGTTGATGCGGATGCTTCGAGAATGTTTGTGCATCCACCGAT
GCAGGAGGAGGCGCGCACTAGTGTGCGACCGCTGGAAGATTACCATTAATCAAGGCAGGCCCTGCTTCATTATAAGCAAA
TGGGTTTTAATTTGCCATTGTTTAGAAGCTGGAGAAGGGAGGAGGGAGGAGGGAGGGAGGAAGAGTTGTTCTGCGAACGA
ACAGTTCAAGCATTTTAGATTTATATAGCCGTTCATCGCGGGACTGGCCATGAATATTCATTAAGAACCTTAATAACTCC
CCAGTAATAACTATTAACTCCCAAAGTCTGGGCCGAGCGCGCTCCTCCACTCGGTAATTAATTCTCCCAAAGTCTCCGGG
ATAGCTCCCAACATCCTTCTCCGTTTGACTCCCTTCTTTCGGGATCCTAACCACCCAACCGGCGAATCTCGCGCGCGCAA
CATCCCCGCTTTATTGCCCTCTTGAATCACCAACACTGGTGTGATGCATTACTAAAAGTGGATTGTGATGCCTAGCTTTA
AAACCCTTAACTAGTTCACAAGACATAACGAAGATCAAACTTTACCAGTATGCGGACAGTATTCTCTGCAGTGTCTTGAA
TGTGTGTTGGGGGAAGCAACTCTTGAAATATGAAACCACACCTACGTTCACCTTCCTTTGGTAAAGAAAGGAGTGCCCTA
TATTGTAATATTGAGATCAAAGTTTAAACATACTATTAACTCACTCACAGCCTCCTGTGTTTCATTGCCTTTGCAACAGC
CATCCTTTCAGCATCAGTAAAGCCAAGGATGCTCTGAATAGCTTTTAGGTGCTCCTTATCTTTCTTCGTAAGGAAATAAA
AGACAGCATCTTTTAGAAAACGCAGGGTGTACTCTGCTTGTCGATCCCCCATTCCTCGGGTGGCCTCCCGATACAACTGC
TTCGTCTGTTCCAGCTCACCTTCGAGCTGGTGAAGCTGTCTCAACAGGTCGGGAACCGACACACGCTTTGTTGACCTCTG
CGTGAAGTCCATTGTTTCTTCAGCTTGCTCGAATCGAGCAGCTTCCTGACCTTTCCTAGAGGAGATAAAAAGCAACAGAC
TAAACAAATGCAAGCAGACCAAATAAGATCAGGGAAAGGTCAAATTTTAGTCAAAAGCTGCAAACAAAGAAAAGCAAAAT
AAAAATAAAAAGAAGGGCTTGTCGCACATATCTGCCAATGAAAATATCTTACTTTTCAGATATTCTAAACAAGTTCTCAA
ATAATGCTGGTTCACAA-CCTGCTAACTGGGCCTTTTTAAATTCTTCACTTCCTGGGAAGTCGAGTCAAAACAGCAACAC
ACAGATACAGAGAAGAATCCATATTAAGAGCACTACTATATATGCAAAAGAGTTCTATAGATATATAGTTCTCTAACTAG
GATACAGTCATAATATAAATCCACAACTATGCTAAAGGGTGCATATTCACATAAAATGTAAATAGAATACTTCTTGGCAC
AGGGTCAACTAAAATACGGGCCTTTAATGATCTGCAATAGCAAATATATCACATCTGAACTATCACTGTTCTTACATCTA
AGGAAATAATAAACTGAAGTAGATTAACAGGATGTGCACTACGATTTTGAATGGAAGTAGATTAACCCAGAGACTGAGAT
ACAAAGACAGACTTGAAAAATGTTCTTCCACCTGTACATTTTGAGATACATCTCATTATGCCACTCCTCCTGAGCTTCCA
TGTCCCTCTGAACTCCTGATAATTGACTTTCCAGCGTGTGAATTTTATCCTGTGCTCGGTCAAATAGAGGTCGTAATTCT
AAATACCTGTATAAAAGAAATATAATTATTCATAGGCATACTTCATTTGGGGTTTTTGATGACATTCAAGTTATGCACCA
ATACAATAAAACTATTTAAGTAACTGCATCATTATTCCGAAATACAACAGCTCAAAATTTGTTACATTTATCACAG----
------ACTTTTGCCGCAAAAGCTTACCTCATTTTTAGGCTTCTATGGTTTTATT-TAGATATTTTTAAATAAGATTAAC
TATGTTTCATTTCACATTTAAGAGAAAACACTTCTTCTGCTTTTAAATATATTGAATTTAAGTGTTATTATTAGCAAATA
TAAAAGTATACATGTTTTGTTATTTTAAGCTTAAATTGTGTTTGTGGGGTAAGTATTTCATAAAATGAAAGACATCTCTA
ACTGATTCCCCCCTTTTATGTAGGTATTATCACTACCTGTATACCCATTATCTCAGCAACCTACTTCACAAGACAGTGGA
CCAATCCCAGAATTGCGAAGACATCCTGCTCAACTTCCTAGTCAGTCATGTTACCAAGTTACCTCCAATCAAGGTGACTC
AACGGAAGCAATACAAGGAGACCATGCTCTCAAGTGGAGGAAACAAAGTGTTTCCTTCCCCTTGGAATGACCCAGACCAC
TTCGTCCAAAGACAAACTTGCATCAATACCTTTGCCAAAATGTTTGGCTATGTTCCCTTGGTGAGGTCAAATCTGAGGTT
GGACCCAGTCCTCTTCAAGGACCCAGTATCTAACTTAAGGAAACGATATCGAAAGATGGAACTTGCTGGCAGCTAGTGAA
GGTTTTTTTTTATGTTCTGTTCTCGAAAGTAAGGCAGTCGGTGGTAGACTTCCGTTGCTGTTGAACGCATATGTACAAAG
ATTATTTCTTTGTTACTTGGGTCTCTGAGTGTTTAGCTGAAGGTGGAAGGTACAAATGTCCAGATACAATGCTTGCTAGA
TGTGATCCTGCAAAAGTGGATTTGTTGCTTACACAGTTTACAAATTCAGAATCTGATTTCAAAACAAATCAGGTCAAATG
GCATGAGATGTGCATTAATTCACCTTCAGCTATTAAAGAAGTCCTAATTGCATGGGAACATGGTGCCTTATCAACAGATA
ATGTGAAGATGATTTTAGATCATGTCAAGAGCCGCATGTGCTGTTTGCCAGTTTGTATATCTGCTTGGCTTTGTAACTAC
ATAAATGTTCTGCATCATGAAGAAAGGCTGAAACCAATGAATATGCTTCAGCATTTTATGACACCTCTTCTTGTGGAGTC
AGCAGCCTCTCCTGCAGAATCAAGTTCATCAAGTAGTGGCTGCCCTAACTCACAGCAACAACTTCCAGACCAGGGTAATT
TATTTTATAAAGAGCGGTCAACCCTTATGGCTGGCATAATAAAAAAGATGATGTATGATTTACACCCCCCGATGACTGCA
AAAAGCAAAGGAATGCCTATAGCTCATGGTATCACTGTGAAAACACCTTCTTGGGAAATTATGGACAGTATAATAAGTGC
CATTCAGTGCCGTGGTTGGCTTTGAAGATCTAAAATGTAGGCATCCAGAGAAGGGACAGAGAGGGATCACGCTTGTATGA
ACAGGGACTAGGGATGTTATTCTCATTAACCGTTTCCTCAATTTAGTGTGCTTTCCCCGAAGATCTCGGTCCACCCTTCC
ATGACTGCTAAATAATGGGGTATCGGTTACTCGGCAGTCAGCATGACACTAGTGTTACCACGATCCAACGAAAGTGAAGA
GCCAAAAAGTACAAGAAGAAGAAGGAGGAATAGAGAGAGAGAGAAATGGGGAGGGGACAAACTCGGAGAGGATGAGGAGG
AGAAAGATATCTGGGCATTCTACGGGTGGTTTGCTCGATCTGCGACCTTTGTTTTTTTGGCTTGAATTCGTCTCTCGGCG
CACCCCAATTTTCTGTAATGTAAGCCTGGCGTTGCATAGCACGCACTGGCGTGACGACGCGGTTCCTTGGGCACACATTG
ACGCTGTCTCTCCCTGACATGCATGGATGCCCACTATCCAGCAACACTGACCCCCACTGCCCAGCTTTCAACTTCCCCCA
CCCCCGGCACAATTTTCATGACACAGTCAAGAGCGACCATTTTGTACTGACAAATGCTATCACAGCACTTATAACACCGA
TCAGCGGATATCTCCGCGCCATTCCCTCATTGTTCTTCAACTTTCTCCCCTTTTTTTATATTCTGCCATTCGCTTACCTA
GTCCATCTTGTTCTTATCATTAGTGATGACATAAAGAGATGGATGATATATGATTGTCCGAAAGCTTCAGCATTTTGAGC
ACAAGTATGTCAGCCTATGCCTTCACAGTGTTCAACACAATTCAAGGAATATTTATTTTGGTATTCTACTGCATAATCAA
TGAAAAGGTTTGTGTTTTTTCTCCCTTTATATTATCTGATAAATAATCATGTTTCATCAGTTTTCCAATTCTTCTATGTC
ATGAGCAGTTTTAGTTTTTTGTGGGCTGAAACCTATTTTCAGGGTGCTAAGCCTTCCAAGTTGCCTTCACCCTCTCTGTT
TGTTTCGTATTTCTGTTTTTATATTACTATATACTTTGTATAGTATTCCAACAATACATTTTGGCAATTATATTCAATAT
GTTCATAATCTCCGATTTTATTTTTCAGATTCAGCCTGAATTGGAAAGGTTAAGCCAGTGCTGGTTACCAGCTCAGCTGC
AGAGATCAAAAGGCAATCTTCCCCCTGCTGCTGCCTTGACTCCAGGGTCTCCAGGCCAACATAGTGTGGGTACTCCCTGC
CCTCCCCTCTCTGTATGCACTAGTCCCTCAGGTATTTTCCCTGCACCCTCTTGACCCATACACATGCATGTGTCCTCAGT
GCTCTCGTGTCCTGTGTACCTCCTTCCAAAATGCCGCATTCCATATGTTCTATCTCCCACCCATTTCCATTCCTGCTTCT
CCCACTTTTATATGTTTTAAACTCTTTAATCTTTCTTTTCTTTTACTAGAATCAGTGCAGTGAAGTGACGTCTGTAATGT
ATTGTTTCTATTAAAAAATGTGTAACTAATACCTTATTGTTATGCGTGTACATGGTGATATTAGCTTTGTACATTTGAGT
GTCTCTAATCCCGAATTTTGAAATGTGGTACCCCCCACAGAGCAGCACCAGATACTGGAACTTCATTAAAATGGTCAATA
GAGCTCAGAAATATTTTGAGATCTTTCTAGACGTAGGTGAAAATGGTTTAATGTTTTTATGGGCTAAAAATGTATTGTCA
TTGTATAAAATGCAAATGCCATAATAATGGATGTCACTAAAAATCTTTCTCCCAAAAGATACTAAATCAAAATCTTATAA
CAGTTGTTCTGAAGCAAAAACATTGTTTTCCTTTTTTCACATAAATATGTAACATGAAACCTATCAAAACATCCTTTAGT
TGCTAAAACAATCACAAAATATTAATTTGGGTTTTTAAATAATGTCAGTTTACCTGCTTAGATAGCCACACTTTTAAAAC
TGGCATTCCAGCAATGATGGAATTTGGATCTTCTTCAGCAGCTGAATTTACAGTGTCGTTAGCACCAATAACTAATGCTA
AATCAGTTTCAGAGAAATCGGAATTGATCTCATCCATTTCCAGCACAACATCATATGGGACACCAGCTTCAGCTAACAAC
ACATTTAACTGTCCTGGCATTCGTCCTGAAAGATATTGGACACGCATTTTAAGATAACTGAAAACTGGTGAATTTTTTTC
AAGTAATTTTTTGTTACCACTGCATTTTGTTAATACTGCACTCTCATCAATTAAAACAATATCCCAGTCAACATTTTTA-
--------------ATTTTCAATTTGCACAAAGCTATTACTTTATAGAGAATTACCAAACTTAGTGGAAGTTCAATATTA
TGAATGAAATATAAAGGTTACGCCAGCAAATAAAAGAAAACATTTCCAAAATTCTCATCTTGCACATAAGACAAGATTGC
ACAAAAAGAACAATAGGAGTTTAAACAAGAGTCACAGGCATATTGTTCAAAAATGAAGCTTTCATAATTCCCACCTTGCA
CATAATATAAGACAAGATTGCACCAGAAGATCCAATGAGAGCTCCAACAATAGTCATAAGATTATTGTTTAACATAAAGC
CTTCAGCACACAAAGCCCACCCTGAATAGCTGTTTAGTACAGTGATAACCACTGGCATGTCAGCACCTGAAACAAAATGA
TTTATTATAATTATTGACTTTTTTTAGTTCTATAATCATAAACGTAGTTGATTACAGATATTTTTTTTTTTTTGCTGTAA
CTCAATACTTTACAAATTTTAATACACCTCACAGGCTTAATTTACCTCCAATGGCAGCAGTTAAGGTAACTCCCATGATC
ATTGACAGTGCACTAGTTGCTCCAAGACAACTCAGGCCAGCAGCACTGCTACTTGACATAAGTCCAGATTTAAAATCAGG
GTTTTAAAGGAATAGTGTATATCAAACTTATTGAATTTAAGACTTTTACAAAAGTGTAAAAAGAAAGAAAAGCCTGAGGA
CTACAGGCCTATTTTCAAGCTGTCCAAAAAAGTTTAACCATATTTCAAGTGGTTTCCTTGATTGTTGCGGAGTTGGATGA
GGTTTATAAAAACAAAAACCATGGTCATTCAATAAAAAGT--------------CATTTTTGGTTTTTAGAAAAAGTGAC
CAATTGGTAAGCATTAATTAAAATAACTAACAAATAACATGATTTTTAATTTTTTGTGATTTACTGATTGATTTTTGACT
TTGTATACTCCCTGTCAAGTAGCTCATGGAGGATGGGATAGCTAATGAGCAAGCAAGTGCCTCTTTGCAATGACAGTAAT
GTTCAGTTAAGGTTCCTTTGCCCAGATGATGTTCCAGAAGTGAAAAAGCTATGCACAGAATGGTTCCCTATAGAGTAAGA
ATGACAATATAATTGGCCATCCTTTTAGATGGCAGTTCCAACCTTTAATCTGTTGTTAAAACGTGTTTGTGGTGAGAATA
TGACAAACAATTGTTACAAAGTACCCAAAGAAACTGGGAGGGTTGGTGCATATTACATAATAGTAGTACATTGTGTTGTG
TATAATGAATTTAGACATTAATATATGGTTAAAACAGAACAACAATTTTAATTCCAGGATTTTGTCACACTAAATAAGTA
CATAAG-ATGGTATGTAATTTATTAATGACACTTTACATTAGAAATGCTGACAGCAATTACGTAAAATAACACGATTAGT
CCAACAAAAAGTACAAGAACGATTATCAAACATACCCATATTAACACAATTTTGGTCGCCCTGTCATAACGACCAAAAGA
TACGAAAGGCAGCAAAGCATATGATAACAGAAACCCGAAAACAAACCCAAAGATATGAGCATAATTATCAACCCATGGTA
ATAGGCCCACAAGAAAAAGTACTAGGGCTACTCCACCCAATCGCAACAGAGCCATGCCTGGATGCTTCAGCATTTGCCAA
CAGTGAATGACTTCCACAAAGAGGCATGCAAGAAGACCAAACTGTGACCCAGCAGGTCCAACCTAAAAGGTAACAGAAAT
AGAAAATTGAAACAAAAATGTTTAATCACCCAAACAACAAAATTCATAAGAAATATTATTATTCACTTGCAATTAAATTA
TTCATCGTTCAAATTACTTTTTTCCTTGAATTTCAAATCTTTGTAAACAATGTGATAAAACCATCATGGACTTCACACTT
GTTTGAGAAGGAACTTGCTATCAAGGTGACAGTTGAGAAAATCTAATATGATATGAAATTAACTTTTTACATAGTTATTT
ACAATACAGAACATGTGGCTCATTTTGGAATCAAACAACTTTTATGAACAAATTTACTGCAATTGATAACGTGTTAGTAT
GGTAAAGTTTTCTGCTTTTCAGCTGAATGGTAAACAAATGAGAGCTTTTTGAAGCCCTAAATATGTTACAATCAAAGTAG
T-AAAAAATGTGGCAAAACTTTTATTTATGTGTTGCGCATTACATAAGTAAATATTGGAATATTATTTGTTGATTTTATA
TTTTTATTGAATTTATTGCAGCATCTAGTGCCTCAGTTGCCTCTAGTGCCTCAGATGAGTCTAATGCAAGTGATTTCTCA
AGTCCGACTCGAAGGCCGTCCAATGATAACCTGGATGATAGTAGACTACTTAATGATTTTTCGCAAAATCCTTTGGGATT
AAATGGTCCGGCAGGAATTTCTAGACAGCAGCTGCTTAGTGGCCCTTGTCCTATATGTGGAGACAGAATATCTGGCTTTC
ATTATGGAATATTTTCGTGTGAAAGCTGTAAAGGTTTTTTTAAGCGAACAGTACAGAACAAGAAGAACTATGTTTGTCTT
CGAGGAGCTAACTGTCATGTTGCTATTAGTACCAGGAAAAAATGCCCTGCCTGTAGATTCAACAAATGCTTAAGGATGGG
TATGAAATTAGAAGGTAGGTGTTAATGAAAAATAGTAAAACGTAATATTGAGTGACCTGTCTATTAACTTAACTTTCTAT
GAAGGTTAAAAAGCATTTTTTTGGATTCTGGATAATGACACCA---CAAGGTGCTTTTAGACTAATCATATATAAGATAC
ATTGTGTTAGATATCGATCACTTCGTCTTGTCTGGTATTGGAGAAACAAAATATGTTCTTTTTTCTTGTACAGAGGTTGC
TGAAGGATTCGTTTGCCCAGATCCTTCAGATGTTGATCAGCCAGGACTCTACAGCAGACATGCCCACCCAACCGATTGCA
GAAAATTCTACGTATGCATTGAGGGCACTGCCAGGCCTTATGGATGCAGTCTGGGAACAGTGTTTAATGTAGACAGCCTG
CAATGCGACGAGCCCGAAAATGTGCCAGGATGGTAAGCTTTAATAGATTGTTTTCTTTGCTTATACATGTTTTTTTAAGA
AGTGTTTGCAT-AAAAGAATATGTTCTAATTCATATTTTGTCAAAGATTCTAGTATTTTTTTTAAAAATGCGCACATTAA
TTAATTCTAAATAAATATTATGATAAATGTCAGCTCTTAAGAAAACTTTAGAGAACTGAGCTCTTAGCATAACCCCAAAT
TTCATACAAAGTAAGTATACATACCCTAACAAAAGCTGCTGGAAACCATCCACTTTGCCCTGCTCGTGAACCCCACCACC
ATTCACGATCACTAGTATCAGTAACTTCAATTATATCACCAGCTCGAAATGGCAACTCTTCGGCATCTAGAGTTTCATGA
TCCCATAGTGCCTCAGCATACATTGTCCCTTCGCTAGATAGCTAAGACATTTAAAAGAAACAGTTTTGTTTTTAGCATAA
ATTTATGGTACAGGAATAACAAACATTTTCTTTAAAAGTCTATTCAAATAACAAAAAATAAGCTTTGTA---TAACACTG
CAATTTTAGAAAATCAACTTGTAGTTTGACTATGCCACAAGTACATCCCAAATCTCAGGTTTCTTTAGCACCCAAAGCAA
TTATGACAGAAATAACGGATAGCGAAGAAAGTGAGGAGATGAAAAGTCGGCTGAAATTCCCCTTATCGACGATCAGGAAT
ACTGCACAGATGATCCAAATTTAGAGAATGCTTCTCTTCTCAATGAACAAGGTCTGACAGATGCGGAAGGTGCACTAAGT
GACTTAAATTCCATTATCAATGATCCTGGACACGATGGTGATATGGACGACACCAGTATATCTTCAAGAGCCAGTAGCAG
AATGTTTGACAGTGATCAGTTATTGAGCGTAGATTCCTTAAACATAATGTACGACTCCGAATATGACAACTATCGGCCGG
GAATGGTCAGTGATGATGACATTTTTCACCCGGAAGTACCGAGTGACGTGGACTTGGACTACCTGGATGATGCCAATATA
GAAAACATAAGAGCACTATCGAAAAACATTACTCGAAACTTCGGACAACCCGCCAAAGGTGATGACGACAGTGAACTTGG
CTGATTCACTATTTGTTATCGATAAAGGTAACAAATCTATGCTCCCTACTTCTGCATATTGTCCCAATTTTTTCTTTGTT
TGTAGGATCTGTATTCAGTCATGATCAAAGGTCCCAAGCGCACTCCATATGAAGATGGCCTTTTTTTCTTCGATTTCCAA
CTTCCGGCTGATTATCCAAAAATTCCACCATTGTGCCATTATATATCTTACTGTC---AGAAGCTCAATCCAATTTTAT-
-GAAGGTGGAAAGTTGTGT---AGCTT-----GGACCTGGGGTGGAAAGGTAAAAAAGAGAAACTATATTTTATCTGTTT
TTTCATTGGTTGAAAAATGCTGAATTTTAAAATTTTGTTTTAAGGGGAAGGGGAGACCAGAAGTTGATGGCAGGGCATCA
CAAGAGTTCTGGATCACATTTGTGTGAATGCTGCACTTAAACGAGCGAGTGCCAAACTGGTGAGAGTACTTACAAGAACA
TGTACAAAATAAAGCAGTCAGAGCCTGACAAAGGGTGGTTTTCTCATTTCACCGGAATACACCCTCTTTCACCGGGAACA
AACAACAACACAGTGCCTAAAATCAGCAGCATAACAGTCCATTTTTTTGTTTTTTGTTTTTTCTCAATAATGCACAACAG
AGCTTGTACGTATGCTCTTGTACTACATTTGGTTCGGCATCTCTCCAAGTTTGGTATTATCACTTGCTGCCCTCAGCTGA
CTTATCTGTCAGTTCTTTCATTTTGTCAACATAATCTGCAAATATATCTCGAAAACGAGACCATGACTTCTCTGGAATGG
TAATCGCTGTTCGAAAGTTGCTTTTCACCTGCGAAATATA--AGAGTAAAATGAATCAGCAAACTGGTCAAAAAGACTTT
CACTTCATGTAAGGCTAAAAACCTACTTAAATAAACTTAAAGACTGAATACCAACATGCTCATAAGTGTAATTATAGATA
CTAATTATTATTATGATGTTTTAAAAACACAAACAGAGAGGGAACTGTCTAGGGAATAAGAATTTGGTAATTAAATTTTG
AATGTCTTATTTGTTTTTAATCACTGACAATGTAAGAAAAATCTGTTTTGTAGTAAATTGTTCCTCCAATTAAGCCTAAT
GCAAGGTGTCTCCCAAAAAATCACATTAATGAAAGACGACTGTCTGAACGATATTCTTTTTCTTCCTGCTTCTTCTTTTT
CTGGCTGTTCCTTTGCCAGAGAAGTATCAGGCATTTCTAATTGGAAATGCAGATGTTCTAATGGAAATCCCGTTTGAAAA
TGCACGCCGTGGAAAAGTTTAATTCATTAAAAAAAGAGGTGAAGAGAATGACGATGGGGCAGGGAGGGAGATAGCTCAAA
GGAATAAGAATAAGGGTTGAGGAGAAGAGGAAAGAGGGTTCTAGTAAAGTTTGAAGCATTGGTGGCAGCAAGGCAAGACG
AAATTGTCGGTCGGGTGTTCATGTGTGGTCTCTCTCTCCCGTTTGCTGGTCGATGGGGCCCTAGCATCGATCTTAATCTC
GTGTGAAGCCTTTGTCAAATGATTAGTCCCTCATTACCACCGCCGGAGCAGACCGGAGGCAGCTCTGGAATTGTTTACGG
TTCCACAACCCCATTTGTGCGGGTGTGGAAGGATCTGCGGGCGGGACGGAAGAAATGAGGGCGGGAGACACTCTGCAAAG
ATGCGAAGAAAGACGATGGAGAGAAGGTGGGGGGGGGATTCTCAGATGG-GGGGGGATGGAAAGGACAAAGAGAGTGAAA
GCA----ATTTCTCTGAAAATTGTAAGTATATTTTGTTTAAAAGGTAAAAGCCTTTGTAAGCAATATGTAATTTCTTTTG
AAGTTGTGAACATTTTTTATGGATTAATGTTCTTTAGAGTCCCTAAGCCTGAGGAAAATGAAGATCCATCTCAGAGTCTG
ATGAAGCTTATGAAACAGATGTATGATGATGGTGATGATGAAATGAAGCGAACTATTGCTAAAGCATGGACAGAGGCAAG
AGATAAGCAAGGTGGTCCCCCTGAGATGTTATAAAATAAAATCAACTCAAAATATATGTATAAAAGGGCATATGTTACGT
AAATGTCTCATTGCATGCTAGCTTCTGTCACATGTATGTAACTGCTATTGGAAAACAATAAAAAAAATCAGTACCGTAAA
ATTCTGCTATTTTTGTTAAGTGTCACTTCTTTTTTATTAATGTGTTGTTTTCTGTTTCTTGTGTGTAGGCAGTCGTGAGA
CGGCGTTCATCTACGCCATCACGAGCGCCGGGGCGACGCACGCGGTGACTCAGGCGTGCAGCGCGGGGAACCTGACGGAC
TGCTCCTGCGACACGTCCCGCCAGGGGCAGAGCACGCCCGACGGCTGGAAGTGGGGCGGCTGCTCGGACAACGTCCGCTA
CGGGATGATGTTCGCCCGCCAGTTCGTGGACGCCCCCGAGAGGGCCGAGAGGAAGAGGGACGTCCGGGCCCTCATGAACC
TCCACAACAACAACGCCGGGAGACTGGTCAGTGGTAGTACTCTCA--------ATGAACACCTGAACTCCTAAAACGATT
GAGGGTTATATCGGACAAAAAAATTTGAAGTGTTTCTTCGTCGTTAATTTTTTTCGGCAAAGTTAAACATAAATAACTAA
TAAGACTTTTTCAACATTTAATTACAAAGCTTTCAACATGTTTTTAAGCCAATATCATGCAAAACAATTAACATAAACAA
ACGAGTGATTTGGGAAGGTTGCTACCAGACAACACGTACACCCACGAAAGATCGCTTGCATTAAGGGCGTATACTGTTTT
AATTTTCTCTATATACGCTACGGACACTGCACTGTAAACACTCATTTCACTTACTCTAGATATTTCCTGTACACTAGATT
TGTAGTTCTTCTTGGTAAGATTTGACACTGAATAACTAATATGAGACAAAGCAAAAGACAACGAGTCTAGGTTCATATTT
CCATGAATACGACACTGAAAGCTTCAAACGGCTTTGAAGCTTTCTTATCCGAACAAATTAATATACAAAATGAACTCTTT
CGCCTCCTATTGAAACCATATACCAAATTGCTAAAACACAACATCGATGAAGCTATCACAACAAATCATCCAGTAAAATG
GCGACAGCAAAATCACAATATTGATTGCCAGGTCCCAGCCGTGTC-GTCGTCTGGTTGCAGAACATGGTTGAAAGCAGCA
GAGTTTGCATTTCAATCGAAATGTTCGTTACGCATTTCAAATATCTTTGAGCAGTCAAGTTTATGAGTATTGCTTTTTTA
TTGATAATGTTACAAGAACAAAAAGAAATCTTATATTCTTGGTCAGTTTAGTATTTGATTTTTAAACATGTGAGCTATTT
GGTTT-AATTATGATTTTCTTTGTAGGTGTATTCTAGGGGAATTGTTCACCAAAAAGCCTATCTTTCAAGCTAATCAAGA
AATGGCCCAACTTGATACTATTAGTCGAATATGTGGTACTCCATGCCCAGCAGTCTGGCCTAAAGTTATTCAGTTGCCAC
ATTGGCACACTTTCAAACCCAAGAAACAGCATCGTAGAAAACTTCGAGAAGAATTTTGCTTGTAAGTGAACACATGATTA
TGTCCTCACGTACAATTGATTTTGCAAGTGAAAAATGTATAATACAT-----------GTTTTGTGGTAACAGTAGTTGC
TTTAGTAATTTTTTATTCATTAATTACTTACAAATATTGTGCGGTACAAATTGTGAATCCGTATGCCTAATCATAGTGTA
TAATCAAACACTAGATTTATGTATGTATTGTTGTTTAAAATTATGTAACCAAGCAAATGTATAAAACTGCAGAAGAGTGA
TGGTATGTTGGGATAGAATTGAAACACTGCAGAGTTTGAATATTTAGTTTTATTTCTTCATTTATGGTTTCAGTGATTTG
TGTTGCTGATTTTCATTGACATACATACATTATGTGTCCTTGTAATTGCTTCTCTGCTTATTTTAGCTTTCGATGGGATC
TTATCGAAGCAACAGTCCAGCAGATCACTCGTGCAGTGCTCCAACTTCTCCTGTATCTCATAGCCTTTCTCCATCAAGTT
CACCCGGTCTGGGTCAAAATTCAACTTTAAGTAAGAGCCCATTCACTGACACCAATTACTATGTTCAACAGCAGCAGCAA
CAAACCAGTGCATTACAACATCAGCTTGAGCAGTTCAAAATGGTGAGTGAATATCAGTTTTTCTTCATACTTGTAAACGT
AATAGAAATGTCTGGTGAAACTATCCCATCTGAAAATCTCAGTCTTCCCGCAACGTATTTGTGTTTTTTGTTGTGCTTTT
AATCACTTTTCAACTCCAGTCTAACTGGTTTCAGTTGTCAATAATGCTTCTGTTCTGGCCTTTGAGCCCTCTAAATGTAT
TTTTTTGGAAGCAATGACATAATCGTTTCTATTTTTTCGTTTGTATTCCTTTTCATGTATCTTATCTGATGAATTTCAAT
GCTTTTTTCTTGTTTTGTAGTCAAAATTCATTTATTACATTA---GCATTCTGCTTTGTATTCCATGTACAGGTTGATCA
GAAAAGCTCAGGTAAAACTGCTTTACAAGTTGCGAGTCATCAGGGATACTTAGAGATTGTTCGATTACTATTAGCTGCTG
GAAGTAGCATGGAGGTTCAAGACGATGATGGTGACACTGCGCTTCACTATTCAGCCTTTGGGTAAGTAGATAAACTGAAT
GCAGTTTTTATTGTTGTTAAAGTGATAACTTTTAAAATTTATCTTTTGTTAAAAAAGGTCGGAAATGGGTTTTTACAATT
GTAATAGAGCAAGGGTCTCATGTGAGGTTCCAAATTCAATGAATTTTATACTACTGAGTCCGTTAAGAAGAAATGAGCTG
CCAGCCATAGTGTTTTGAAGAGCCTGTTCGGTATGCCTCTGTAACAGCTCTAAAGTATTGGGTTCATGTGGCAAAGGAGG
TGGTGGTGGAGGCAAAGGCTGCATCAGACCACCGCTTTCACTCACGGTTGTAGTGGATGTAGATTGGGTAGCAGAACATG
TAGCATTCTGAGATGACGATACACTTTCACCTGCTCGTGCAGTGGGAGCCGTAGTTGTTAAAGACAATGCTCCTGCAGAA
CTTCCGTCTGTACTTTGCGGTGGCGTTAAAGCTGCAGTGCCAGTTAGAGAACCAACTGACGTAGCTACGGGAGCAATACT
GCTGGTAGCAGGGTTAGCTGATCCAACCAACTGATTTTGAAGCTGCTGAATAACTTGAAGCTGAATGATCTGCTGCTGCT
GCAGGGTGTACAGGGCCGTGTGCAGAGCGGCTAGATGTGGGACACTGTTGGCACCAATTCCTTGCTGGGCTACTGCTACT
CGCGTGTTTTGTAGAGTCTGTAAAGTAACATTGGTGTCCGGTAAAGAATGAGTGAGAATATAATGAGGTAGACTTGGTGG
AAGAGAGGCAGCCATAGATTCAACAGGGGTTTTTTTCGTGACATTGCTTACAATATTCATACTGTTTTGATTCAGCGATG
AAGATTCCACTTTGGAGAATCCGTCAAGCTCTAGAGGACGATCATCTGCATCAACAGCACTTTCCTGAGAATTCTTTCCA
ACAATGAGTGGTGGAAGGTCTTCGCTGTCTGGAGAATCTGGCTTATCGCAGGATGTTTGCCCAAGATAAGAAAACGACGA
AACATCGCGGCTATACCTGTCAGTATCGAGAAAGAACTTCGAAGTGTAAAACAAGCTACTACGAAAAAAAAAACCCCTCC
AAAGAATTGTGTCATTGTCTTAATACCAAGGAGAGAAAAATCTGTCGACATTCACTCTTACTTCATAGTTTAATCCTAAC
AAAATTAATCGGGACATATAATTCTCGCGAAATAAATAGAGAAAAAGAAGACTGGAGGATCTGAGGCCGTAACTTCTGTC
ATTAAGCTTAGAAGATTTTTTTGGAGGGGGGGGGAGTGGAAGAGTGAGGAAGTTTGAGAAGCGTCATTTCAGGTGACGTC
ATCAAGCACAGCCATCCCTGGTCCCAAGTAATAAAGGTAGTTAAAGTATTAAAGTGTGGTCCTCAGGCGGGGCGATTTAT
TCGACCCCTTGACGTCCCCATATCCGGGCAAATCCCCTTTTTGCCACGGCCTCGGTCCATTAGACGAGCCTGCCAATTTT
TCTCGATCAACCTCTCGGCGAAGCTGGCGATTAAGTTTAATTCTCGTAAGTGATTTGGCAGGTTTTTATTGGCTCGTCCT
CCGTTGGATGAGGCTATATATTAATCGAAGACGTTACCTCCAAAATAAGCGCATTTATTTTCTATACGCTACGTCCGCCT
TAATTCGCCGCTTCTGACTGACCCAAAACCCGGACGAACCTTCTAAGTCGCCAGTAAGCCACACATTTGTCTTGTCGAGG
AATTTTGGATGGAGAGAGAGAAGGAAAGAAGGAGAAGGTGGGATGGATGGTGTATATCTTCACCACTCACTCAGTTGGGA
CCATCCATGAAGCCTGTGCAGGGTGCAACCTGAGGGAGATACGGGTATTAAGAAGGGGAAGGTGTAAATGAAAGGAAAAT
GCGAATGCACCGGCATCGACGGGATAAGAAACTCGTGGAAATGGAATTTTATTGTGGGTTACATATTCAAAAAACTTAAG
AGAGGAATTTAAAATCAGTGTTTTAACTGAGCCATAATCTGCTTGTGTGCATGTTATATAAATTCGATGATGAGCATGTA
GTTTTTCTTTGCTTGGAGCTGAATGAATATGAGCATGGAATCATGGCTATGGCAGTATTCGTTGCACCCTGCATGTTTTT
TTAACAATTTGTTTATTTTTATAGTAAATATAATGACAATAATGCTAACCTGTTTCAGAATAAGAGGCACAGACCTTTTG
GCTCAGTCATAATTGTGGATCATTCTAAGCCGCCAGAAGTAAATCTTGGCAGTAACCTTGCTCCAAACGATCGTCATGAC
TCCGTCCAAGTTGTAAGCTCCACGTACAGTGAATTGGCACCTGACAACCCAACAACAGGGCATTCTAATACTCCCATTGC
TATACCTGCAGAAGTGGAAGTGGTTTCAGAAACAAAGTCAGTATTTTTTACCTAGTTTAAGAAATTTTTGGCAGTGATGA
AAATACAAAAGTAAATTAGAATTGTGCTGTATGTGAGAAATGTGTTTTGGAGTACATATGTTACTGAATAACTGGAACTT
ACCAGAAAGAGATGAGCAAGATGGTTAAGCATTTTACATGGCGAAATTAACAA-----TTTGCTTCAAAATTTTTTTGTA
TAGTCATCTCATAATTCCAGTATCCTAACATGCATCATATTCAAAAAAAATTCTTAATTTTTTCACAAAATTACTCAAAC
ATAGATGAGCAATACTTCAAGCAATTGAAGAGCAAAACCTAAAACTATGAGCCTGTTAGCTTGCTTTATTTCTCAAAGGT
ATTTTGTATTACACTATATTTTGGATGGGGAAGGGGGAAGAGTCCAGGCATAATTGTATATACTGGTTTTTGTTTCCAAA
AAATTAAACTTCTTACCTTAAATAAATCACACCCCACATATATGTTCGAAACCACATTGTTGTCCCACTGTTAGCTTGGT
ATTTACGTATCAGAATGGGATGTGGAACTGGAAGTAAACCAACTAATGTTCCATGCTGCAGGAATTTCAAGATTTCACTT
TCATCAGTGAGACCCCTAATAAGCAAACAATAAATATTTATAACTATGGAAGACAAAATATAAAACAGAAGTTATAGGCA
CACTTTTCTTAATTACTTTTGTCATAACTTTATTTAGCTTTGTACTTTGCATTCTACGAAATT-GAAAAAAAAGAGCCCC
AACTCACTACTGTTATGCCTGGGGATTTAACAAATAATCAATATAGTTTTTGCCTTTGAACTTATTAAACCTATTTAAGG
AGCTTGTACTACTTTGCCAAGATATGTATATAGAATGAAGGGGGGAATAAGTGGTTGCCTGCAAACGATACGGAAACAGA
AAGGAACAAAAAGAATGAATGAAGGAAGGTGGGAGAGAAATGGAGAGAAATTACTGACACATGAATAAACGAAGGGAAAA
AGAGAACGAAGAATGGAGAAAGAGGAGCAAAATGCAAAACAAAGAGTGGAAGAAGGACAAAAAAAGTAGATTCAAAGGGG
GAATTATATTAGAGAGAAAGATGTTAATTCTGTTCCCCAAATCACGTGCCTAGGCATAATGCAATATTGCGCCTGTAATG
AATACCGATGAAGAAAGGCTTAAATGCGCCTAATTAGATACAGGACCAATTAATGCAACGCGGAGAGCAGTTTTCTCGCA
TCCATCCATTCATTCCTTCCTTTTCCTTGCAGAAAGGAGGTCTTTTGGAAAACGTACCTTTTCCACCT---------TCC
TCCACTTGAGGAATTTTATATGAGCTCACTTGATCAGAAAACATCATCTTGTAAAGGAAGGAAGGAGGATCTCCAAAGCT
CTGATCACTACGAAAGAAAGCGAATGACGAAAATTTCCAAAGTGATTAACACGTGATGTTCTTCCACTTTTTTTAGTGCA
CTTTAATGTAATTATGTTACTTCATCCACCCTGGCAAATAACTGAAAAGCATTAGGACATAAATTTTCCTAAATCTAATT
GGGATAAAGATCCTGAAACTGGTGCGAGGTCAGTATTTTTTAGAGCCATCCTAGCATATTCCGGAAAAAAAAAGAAAAGT
AGACTTTGTGCACAACCAATAACATATGGCAAAGAATCATTGCTTTATGTACAAGAACATCCAGATGTGGCTGCTTGTTT
TTCCGCAGAAGAGCAGTCAATGCTCTTTCGGACTCTATATGATATGGGGCAATCCTGGGAAATGGATGTTGGATGCATTA
TTGAAGCGAGCCCGATGAATTTTTAATAGCGGCCAACACCGCACTCATGGAAGTCTCTCCTGTATGAATTCGAATCTCCA
CTCTACCCTCACCCGCCTCCCTTCCCCACCCCACGACAACCCCCTTGCAACCCGTCACAAAATATTCCCAGTGGCTCTTA
ACCTTTGATTTAGAAAGGCAAACTGTCCTCATAGAGATTACATCTGTGATCTCTTCTGCGTAGTCTCTAGTGGCCTCGTC
TCAGATAGGTGGAATCCGACTCCTCTTCCTTCCCTTGATTTTGTTTCCCATTCCTCCTCTTGCCATCATCTTCGCCGCCT
TATTGGCTTTATAACTCCAGTTTTATGACGAATATGAGACGTGGAATTTTCCGCTTCAGTCGCGTCAAAATTTTGGTTCA
GCAGTAACTGATATTTT-AAAGAAGCAAGGTTATGCTTCTTAGTACAGGAAAAATATTAAACATTCATAAAATGCTGGCA
GAATGGGCATAATTTATTGGCTTTCAGGATAGAGCCATTAAACATGCGGTGTATACAA----------------------
------------------------------------------GAGGTTGATACAAATATTTGAAAATTAGTAAATGTAGC
ATCCTCACTTTCATGTTTGAATGAAATAAAGTGAAAAAATATTCCACTTCTTGGTTATCTGTTTCAGGTGTACTATGGTG
CAAAAACAGTTGCCTTTTCATACAAAAAGATTGAAAGCAACAATACTTTCACCACTACGTTAACTGAACTGAAGAAATAT
ACTTTGTATAGTATTCAGGTCCTAGCCTTTTCTCGCATTGGTGATGGTGTCTTAAGCGTTCCACCCTTATCTGTTCGAAC
TTATGAAGACGGTAAGCTATGTTTGAGTGAATCTGTTGTTGTGGTGTTTTTTCATATTCTATTTTGGAATGTTAACTGAC
AATGATCCAGTGTAGTGACCGATGAAATGGGCAAGAAAGGTATTCTGAGGTCTGGACGTACCCCTTGATGACCCTTGAAT
ACATTGGTTGTATGGAAATGAGTAATTGTTCCATATACTTACCATTGTTAATTTGTATTTGGAACCCTCACAAGA-----
----------------------AAGTTATTTTGTTCCAATTCCTTTTCTTTGGATAACATGAAAGTGACAGATAAGAGAA
ATTGGAAAACCTAATATCAGAATAATTAAATGATTTCAAAGGCGATGGAAAGAGAAATGTGAAGTGTTGGAGACAATAAA
TCTGGGCGATAAGCAAATTCAAACGCCGGGTCTAGCTGAGAGATAGTCTATGGCGAGATTACATGCTCCTAATTAAATTT
CGTCACTCTATGGAAGTGGGAATATAAAGTGAACTGTTTAATCACATCGGAGGAGTACTGGGGTGGATAAATCCCTCACT
CGCAGTCTTCTTCCGTCCTTCCTTCCATCCCCTTCTGGAATCCCAAATCCCCCACTTTCTGAGTCATCGACGCTGAGAAG
CGGCCAACAAATATGAATAATATCTTGATTGGGGTTTATTGGGGTCGCGCCCGATGTAATTGCCTAATTATGTGTGACGA
CAACGGAGTGAGGGAACAGGGGACTTCAGATTCACGGGGGGTCCCCTCCCAAAGTATAAGCGGCTGTCGGATCCAAGGCG
GAGCTCGCCGTGAAAACGGATAATATGAAAGCGGGGTCGCTCAAAATGAACAAAATACTTAACGCAATTTAGTTTCATTT
GCAGGGCAATATTCGTTTAGTATTTTGTCTTTTAAGATAATCACTAAATGACAAAAATGTGACATATTTGAAACAGCTAG
TTCACCTGAGACATGCCCAAAATAGGAGATGGAACGGCAATGGGTCACATCGGGTCTGATCACCAGTGTTTTGAATTAGA
ACAGACAAATTTCGAAAGGAAAAAAAGCTTGTTCCTTGCACTAAAAACTAA-TTCATTCACATTATCAAGTAACCAAATG
TAAACTCTTCCGGGAGATCATTGTCCTTTTTTTTGTAGCACCATGACCGTGAAACTTTACTCTGATTAGGCAGTATCTTA
AACGGCAGTGAAATGTACCCATGCGTGGTAAAAGCAGCAGTGATCATGAGCCTGAAAGTTCAAGGAGGGTGGGAGGGTGG
AAATGGGATGGGTGTGACAAGCAAAGCGACTGAGCTGGGGTCACCGACAATGAAATCGGATCGCCTATGAACCAGAAAGA
GAAGATTGAAAAGGATGAGATGAAAGATGTGCGGATGAGAAAAGAGGAGTACGAAGAGCAAACCCCCATTTCGTTCCTTT
AGATTCGGCGAGAAGCGAGATAAAGGACGGGGTGAGGGAAGGGAGAAGTATGGATGGAAGCTGAGAATGGAAGGACTCAG
ACTCTCCTGCTGACAAATGAACTTGTGGCAACTATTTCCGAGGTAATTCAAATGCTAATGAGCCACTGTTATTTTCTGCC
TCTGCAGATTCTCGGCATCTCATTTGAATGTCTCCCGATAGCTCTCCTCCACACGCCAGGCGCCCCGGTAGATGTCAAGT
TGATTTGAATTTCCATGCCACATCCATCTCCCAAGACACTCTTGCCTCGTTTCAGTCGTCCACTTCTTTAAAAACCAAAT
GACTTTAAACCTCATTCATCTATTCTCGGTTTTCTGGTAGCCACCTTCACCGCCAAGTCTATCTTCCCTGTCGCCTTCCC
CTTATAAACCTTGGTTTTCTCGCACCCGCCCTGATCCCCCTTCACCATCTTTACAAGGACGAGTAACGCGCATCCCCGTT
TCTTCTTTATACAATATCCTATTGTCACTGCCTACAAAGATACTTCGGCGGTGGGCAATCTCCATTCCAAAACTTTCTCT
TTCTTTCTCTTCATCTTTCGGATGCTTCTGATATTAAACAATCACGTTAAACGTTGCAAAGCACCTCACCACCACTAACG
AACAGTAATCGAATCCTATTAATGAACACCTACAAGGCTTCAGAAATTTGCTTACTGAACTATTTTGTATACACATATAA
TAACATTCCTTACAGAAATTAAAGTACCATATAATTTCAAACTGTTTCTTCCTGTTAGCGATAATGAGCAACAAGAATCG
TTTCATCAGTACGAGAACAAAACACTTCCATTTGCGATCAGAATTCTTCCAAAGCTGCTGATTGCCATCGATCGTAGGTG
CACTGTGAGTTGAAAGGTGGCCGAAATTCTCCAACAGAATCCTCTTAAGCGTTCCATCATCACTTTTAGAACTTGGTGGC
GCAGGTGAGGTCGGCATCAGGCTGAAGAGGAAGGGACATTCAGGCCTTGTACTGCATTTTAGATCCCACATGCCCTATGA
GATGTCCCCCTGACAACTGGTCATACTGAGGCATGGAGAGGTACAGGGGTCAGTCACTGAACACACACAACTTAAATGGC
ATGCAAGCATACACAAAGCATTTATATGATGCAAAAGAGAGGCAAACAAGCACAGACGGACAGGGTGTGTGTGTGTCAAT
AAAAATATCATTAGAACATTCGATTCCATGCAAGTGCCATGTAGAAGAGCATGCTGGTCAATAAATAAAACAAACACTTA
ATAATTTTCAGTGATCTCAAATGAAGTATCGTGGGAAAATATGCTTTATGTAAATAAAACATGCCAGTTTTGACCTGAAA
GTTAAACACAATGTTTGTTAAATATATTACGTACATGCATGTCGTGCCATTTTTTAGACTTTCCAGGCAGAAAGAAGAGA
AACAAGGTAATAAAAAACATGCTGTTTCTGCATTATCAATTTCTGTCGGCTTTAAGT----------------------C
AATTAAAAATTGCCAGGGTAATATATTACCTTGGCATTCACCCACAAGAACATGACAACCACCATATCAGCTGAAAACAT
AATGTTAAAGTTCACAAAAACTTACCTCTAAATAGGCACTATCACTGGGATCAAATGTAGAATTCACATGCTGAAACGTG
ATGTCTACGTGAGGAAAAACATGAAACCACTCAGCAATGTGTGAAATGTGATATGTTTCATGTATAAAATCAACATGAGC
CATGGCTCTCTGAAAAGTATAAAAAAAATTTCAAGCCTAATTCACTAT--AGTCTTGTTTTTTTTTATCAAAAGAGTTCA
GAGTTTTATGAAGAAAATTTAATTATCAATGACAACAATATTTCAGTAATGTGACCTTTACAA-----------------
------------------------------------------------------------------AAGCCACGAAGAAT
CTACATTTTAACAAATTTAG-ATATCAGTTCAAAATATGATATTAACTTTTACCAACTGTGACATCAAAATGGAATTTAC
CGAAACAACAGTGTTTCCATTGAGTATCCAGATGATACGTGGCTTGGGGTTGCCTATAACTCTGCAGCAAAACTTGGCCC
ATTCACCTTCAGTCACTACTTGGGGCTCCGGTTTCATCACAAACATTGGGCGGCATCTTTCAGGTGGAACTTCTTCTAGA
GACACAACTCTACAATGCACGAAAAAGTGGAATTT---TTCAATAAAATTTAATATAATAATATAGCTTACATTGAAGTA
ACACTGAAAATGTCCAATATTCTGAGGAATACAGTGAATAACAGAGGAATATAATAAAACAAAACCGGAGGTCGAAAGCG
AAAAGAAGGGTCGGCAGGGGGGGGGACGGGATGAGAATTGAATAAAACGAAGAATATCATTTCGTCTTCTGTTGCCTCCT
CCCCCGCCCCATCTTTGGAGCTCCCTTTCGTTCCTTTTCTCGTTTTCGGGTCCCGTGTGTAAGTCCGCTGAGGTGGGGGT
TGGGGGAGAACCTCAAACTCGAAAAATCACCCAGTCTCCGAGTGAGAGAGAGGGAAAAAAAGAGATGCCCGAGACAGGAG
ATGAAGATGGAGAGAGGTAAAGTGATGCAGAGGATAAGAAACCGAAGACGATGGAGAAAAGGAGGCAACCAGCCATAAAT
GTATGTAAAGGATGGCGTCGATCACGTGTAGTCGGGGTATTAGTGCTAGCCTGGGGAGAAGTGCAAACATCTGTCAAACT
GGGACATGAAGGCGTTTGTTATACACTGGGATTAGGCCTATCTCCCGCGGGGTACTTCTTGTAATGAGCCATCTGACAAG
GCTGCCGGAGATTATGCATATAAATTATGATTGGGGGATTTGCCAGTCGTATTAGGCCGTCTCTGTGTGAAGGGTACATT
ACCATATTATCTTCCGTAATGCCTTTAGATGGAGCATGTAAAAGGAAAAGAGGGAGCCTGCCTGCCTGCGTGCATTGGAG
GGTGGGCGAATATTCGCTGTTTTCCAAGCACCGTCAAGGAAGAGCGAGAAATGAATGGGGGAAGGAGGGGAAGAGATGGG
AGTGTCCCGGTAATTCCCCTAATTTACATGAGCCAACAATATTGAGGTGCCAGAAAAGGCCAAAAGGCGAATTTATTAAA
TTGTTTGCCCAGAAAAGTAGCGAGCTATGTCAGAGGCCGATTATTCATCGGAGAGAAGAGACTCATTTGCCCGGGAAAGG
GATCACGGGAATCGAGGAGTGGAGGGGAGAAGGGGAATATAACCCCCCCCACCGGAATGTCTCCCAAAAGCTTGGAAGAG
AGCGGAAAATACTGTTGCGTGTTAAGGCCAAAGTGTAAAATATGAAGCATTGGGCCTGTGTCCCCGGGTGGATTGGTGCA
AGAGGGAGAGAGAGATGGGCAGATTGCTAAGCCATGTTTCACTCTGTACTCCAATCTCCCTTGCGACAGCCAAGTGTCAT
AGGAGCGCGTCAAGGGAGGAATTCAGGGGTCGACACAGGGGAACCAAAAGGAATAGACACACAAAGGTCGAAGCTGAGAT
AGTGATGCCAAGAGGGCGGGTGGTGGGGGTCAGAAGAGAGCAAGAAGACAAATCTCTCTCATCCAATGACAGTGTCCGGC
AACCTCTTGGAAATAGCCACCGAAAGCACCGATTACCACGGCGAGCGGCCATTAAAGGACACCGATCTACTCTTGGAGGA
AGAATAAAACCCGGACTATATGAGCCATAGATCATTGGAAGTGCGGCCTCGTCCACTCTCTGGAGATTCTGTTGCCATGA
CGATGAAGTGAAGTTTTTTGTTCAGGTGACAGGAGGAAGGAGACATGGGCTAGTGGTCATCTCCCAAGCTCGGACATTGC
CTTCGATTCCACATTTTTTCTTCCGTGTCTATTCTTCTCCTTTGCTTGGGGCCATGCCTGATAGGTTTTTCCATTCCCAT
GGAAAAGTTATTCCATATGCTTCTAACTTCTTCCTAGTTGTATTGACAAGGTGTCAACTACCTCCTTCATCGGACGTGCA
GCACTTTGATAGAACTCATGGTGCTACCTACAGCCTTAGAGATTGAGAAAAGAAGGTTGTGTTCGAGCAGCGAGTGGATG
GTGAGGATAGTGATTCTGGGGTCCGTGGGGATGGTGGGGTCCCAAGTGTCCAGGCCCTCCCACCACCGGAGGAACAACGA
AGGGTCCCATGCCCATGCTGGACATGAGACTGGCGGCCCCACTGGCGGCGAGGGAGCCACTGTAGGTGGAACATGGAGAT
GTGAGGGACATGGAACTGATGGGGTTCACCGGGGAACAGCAGGAATTGGGGCTCGGACAAGGGGAATTGGCGGAGGTGGG
TGCAGTGAGGTTGATTCCCACGGATGTGGAGGTGCTGATGATCGAGTCAGTATGTAAACGAGTTCGTCCACGTTTTTTCT
TACTTGGAGTGCCAGAGGCGTTGGGATCCTTATGGGCGGTACGCATGTGGTCCATTAGTGCTTCAGCGTTCATGCAGATC
TTGTGACACACAGGACAGGACTGGGAATTGGCCCCACCGATGAGAGCGGCGTGTTGCTGAAAAGAAAAAGGCAAATGCAA
TGATATTCCAGTAGGAACACCAACGCATAAAGTGTATACATATATTCAGTTGAACAGGAAAGTATTGATCAATTAATGTA
ATAGTATGACAGTGCCACAATGTTAAAACAGCACTCTACGTGCATTGCTGTTTTTACAAGATAGTGTGAAAGCCATGATT
CGACGACGTGAGATGATTACCGCTAATGTTTGCACTAAATGAGGCTTGGAACCTCTGCAGTAAGTTACTTATCAGCTGTG
TAATCAGGACTTTTCTCCGTCCAAACTACTCTGGTCTCTTGCATACTGAATAAAATGTACTGCAAACAACTACTGCTGTC
ATAAACACTACCAAGATCTTAGGGACTATTTCGCAGCGGAAGTGCTGACATTCTAGATTTTATAGTGCTTTTCTGTAAAG
GTGAAACGGAGTATAAATCTTACTCGTTACCCTGCTGGCTACCCTTTTGCAATTGCCGTCCTAACTCTTTTGATTCTTCA
GGAAGAGGAAGAAGAAGAAGAGGAGGAAGAGGAAGAAGAGGTAGAGAAGGAAAACAAGGAGAACGTGGAGGAATCCGTGG
ATGAGGTGTTTCTCCTGGAGCGCAAGAGGAAGCACAGCCTCAAATACAAGCGCAGTTTCTTCGTCCGCATGGTCTCTGAT
CCGAAGTTATACAATCCAAAGATTGTGCGAGCCCTGTCGTCCACAGGCAGTCGTCGACACACCAGCGACCCCGTCGACAG
TGACACTGGGGTCGTCACACCAGTATAAGAGCGGATACACTATTTTGGACTGTATAAATTTAGCCGGACTTCTCGGTCGT
CTCCTTTAAGTGTTACGTTCACCTATGTAACTGCTCCCTTCCCACAATTCCCCAAATTTTCATTCTCAATAGCTTTTTTG
GCAAAAGAATCGTTCTCTACTTTGCACTGCCCACAACAGCGTTGGACATACTATCTTGTACTTCGAGGTTACTTGAAAAC
ACTTTTGCAGAAAACGCGCGCAGAGCAACAGCTGTATCTATCCCGACGCTTGGACACAAGAACAGTTAGGGGGTACACTG
CCGATAGAACTAATTAGTGGATAATGGAGATTTGCATTCTCTCACCGTCCCCCCCCCCTCCCACATCTCCCCCACACACT
CACAACTCCCTAGCACTCTGTAATTACAAACCTTCCAGGATCAGGAGTAATTAACAAGGGAATTAGAGAGAGGTAGCAAA
CAACAGTATCCAAGATATGTGTGTCTCTGCAAGCGATGGTTTTGGTTGTCTTTGAACTGCCGCTTCAGTTCTCCTATTTC
TTTGCTTTCGTCCCCCCCTACACATACCCCCCTTACGCTCCACTTCGATGAAGAAAAGAATGTCTTCTACACCCCTCGAA
AATTCACGAGAAAGCCCTCCTCTTCAAAAAAGTTTTTTGCAGAGTTTAGTGCCACGTAAAGATCTGGGCTCTGTTGTTGT
TACCCTGCGAAAAGAGGGAGCAGAGCTGCCATTTTTCTAACGATCCCTGTGACGACACGAAAGTTTGAAACCA--AGAAG
AAGAAGAAGGGATCGGGATGTTGGTGGGGGGGGGATGGAACCTTCCGAGCCTCCCCTTCATCCGCCATGCTGTCTATGGC
CACGTGACGTCATCGCCGATCCGAAGGCGTGGACACTGGATATCTGTCCAATAGGAGCCGAAGACCACGGCTCTGGTCAT
AAATCACTGCAGTGACAGATATTTGACAGCCGATGATGGATGTCCGTGCATAGTAAATGGCGCATTGATTTCTAGGCCAG
CCTCCCCCCCCCTCCCTCCCGGTTTTCTGTTGGTGGGTTTTCTGTGCCGGGTAGGCCTTTATGCAGCCGTCAGGGCCTCG
GATAATGGATGACTTTCCGAAACCCTGGGGGTCAGTGGCGATGTACTTCTTACAGAGCCTTGCTCTTTTGCCGCCTGCGT
GAGACAGTCTTCTTAACGAGAATATAAGAAGACCAGCTTTCGGTCGCTAATATCTTTGTCGTACGGGGCGTTCGGGATGC
TACTCCTGGGGGTGGCTGTGCTAGACACGGACTGGAGAGGAAAAGGGAGGGGACACAATATCGCTCGGGGGGATTGTCCC
CAGTGACCTATCAGTCTTTTCTGTTTCTTGCTGGATGCTACAAATCCTCGCCTCCTCTTGCAAACTTCTCTGTACGATTC
TCTCGCTTTCTACG---------ACATGTTCCGATTGTTTGTATCAGTTCTTGTGAAATATAAATATTGCAATTTTTCTA
TGTCTGTAGTGAATATTCTGTTCTCTTTTTACGGTAGTGCTGAACTTTTTTAATTGTTGTCCATTTTTCAGGCTCGTTGT
GATGCGTCATCTTTTGAAAGTGTGCGGTGTACATTTCAAGCCGATTCAGGTGTATGGTACTATGAAGTTACTATAATTAC
ATCAGGCGTTATGCAAATTGGCTGGGCAACAAGAAATAGCAAGTTCCTAAACCATGTGAGTTACTTTTGTGTCCTTTTAA
CTCTTCATTTCATAAACAGGCTTTGAAAAAGTGACTATTCTGTTGGGACGAGAAATAGATGTAGCCTTAAAGAAATCTGC
TGATTTTTATCCCTTTCTTTTTATTACTTGGATGGTGACATAAAAATCAATTTTTTTAAAGCTAGCTATAATCCCAGATC
CTAAATTTTTCTTACACGCTTTTATTTAAAAAATTGAAAAAACGAAGTCTAAAAAACAGTCTCTTGTTTATGAACTTCAC
ACTTTTAGTAATTGGCTGTATTTCAATAAATTTAACTTCGTAGTTTTTCTTTTTCCCATACACATAGGTGAACATTCACA
TTAATTCAATGCATACCTCTAAACACATCATTTGAATGAAATGTCTTATATTCCACACCATACTGCATGAAATCACTAGA
AAAGGAAATATTGCTTAGTCTTACCTTCAATGACTGCATGTAAGATTTATGACAGCTTAAATGTAAATAATGCCCACAGG
ACTGAACATGAACTCCACCTTCCCATCCAATGTTTACTGCCATTTGCCAATAATTCTGAAAATAAAAAAAGATAGGTACT
ATATAAAAAATGCATAAAATGACATATTACAGAATCCCAAAGCCATTA-TCCACAGAAGAGTGATCACATAAGCTTTTAA
AAGTGGAATTAATATTTTGCAAGATGGGCACTCTCAAATTTAGAATATATTTAAACACTTTAGTGTAAAGTAACAAAATC
TT-----------------CGATACATAAGTTTATCCTTCAAAAGAATCTCAAAGGAAATTTTTCACAAGTATGAGTAAT
TTTTCATTGTAACGGAAAGCATAAAAAAATTAATATATCAAAAGTAAAAATACATTTTTATTTAACAGGAGACTGTAGTT
AAATTTGGGAGTTTAAAGAATTACTAACAAACAGCAATAAAAACATTTCATTACAAAATACATTTAATACATATCATATG
CACATACCCAGATTCTTTCATGACACTTTTATCTCCACAGTCACACGCACCACCAGCTTGACTACGAAACATGTTGAAAT
CATGTTCTTCGTGGTTTCCTCTTAAAAAACACTCAGAACACAAGGACATACAGGGAGAAATACCACATGTTCGACAACGA
TAGGCAACAAAATTGGCAGTCCAAACGAGACCACACGTAGTAGCATTGTCATACCTTCTTACTGTAATATATATAAAAAA
GATCTCTTAGAAAGATGAAAACTGCATTAACATAATTTTGAGGTGATATAAAACATGAGTGGACAGAGGGGTGGGTAAAT
TGTGATCGTGTCGACACAAAGCTGGCACTGTTTTAAAACTTTTTCACGAATTTACTGTCGAGCTCGTGTGTCTCCTGTTA
CTGCTGTTGATTTTTATCCTTCATGGTGATGGGATGTTCGCCGTGAGACATGCTAGGCATGGACGCATAGTTCCTTATCT
GGTGAAGAGAAATGAGCTGATTGGGGAAGGAATTGTGGCTCGACTTCACTTCCATAGAACCCATCGGGTTCGTGCTTTTG
GGGAAATTAATGGGTTCGTACGGGAAATACGAGGTACGTGTTGATGGCATGGACAACTGTGGCCCTGAGGAGATGGGCAG
CATTCCGGACTGGATGGGTGTGAAAGCAGACGTGTTCTTACTCGAGGGTGGAGGGTGAGCTTGTGCCATCGAAGAGGTAT
CGTATTGATTCTGGCCCAAGTGAGAACTGAGGTCATGGTCCCTGCCGTTTGTGTGATTGGCACTGTTAGCCACCATCTGC
TGTTGCTGTTGTTGTTGTTGCTGCTGCTGCTGCTGCTGTTGTTGTTGTTGACGTGGATCCATGTGAAGTCTCGCGTGATG
GTCGTTCATGCTGTTTTGGAGACACGTGTCTGACACGTGCGGATGCAAATGGTGGGTTGGTGGGGACATGGGAGAGGCCA
TGGATTCTTCCTTTACTGTTATATTTTCTTCAGAAGAC--ACTTATAGACATTATTTATGACATATTACCTAAGACTTCT
CTAAAGATTCAATGTTGTAGAACCTTTCACAACACTGTCACTTGACAAGATTAGAAGAGTTGTGCAATTTTGTATGCAAC
CTACATAAGTTCCTAACTACTGGAACTCACAACCTTATAAAAATAAGGAATATGAAAAGTCTCAACATAAATTCAATACA
TACCTGTCGCCTTTGGGTTATCTAAGCTTTTTCCCTTATAAATACTATTTATGTCCAATGCAACATACTTCGACTTTCCT
TTCTCCCCCTTTGCATTTAACCCCGAAACTGTAGACATGCTGATCAGAAGAAGTCATTGAGTATATAGCAATGCACCCAG
GGAACGGTCCGCTCCCTACAAACAAAAGAAAATTTGTAACAAAATTCACAAGAATTTCACTGAATAAC-AAAAACATTGC
CTAATTAAAAAAAAATTAAATTTAAAGCAATAAAGTTGTGTTACATATATGTATTACATACTGATCTTGAGTTTGAAGAT
TTTCAAT-GAGGTGTGAGCAGGTCAGTAAACAAAAGTAAGGTGAGAACTGATCACTAAAAATTCAGAGTCCCTAAGGGGA
ATTTTTCTTGAAAATTCAGCCTGCCATCCATTTGTTTTTCCGAGTGAGTGGAATTTGTAAAAAAAACTAGGTACTACATC
TCTTTTCCAATATGACTTAAGCAAATCCTTAAAAACAACAACCTTGGGATAAAAGTTGGTGTTTTAAACTGACAAAATAA
ATTCTCTAAATTTTACATAAAAAATATAATTAATAATTAAAAATTATTCAAAGTTGAATCTGGGTCTGTATCATTTATTG
TCATGCCACCAAGTGCAGTAACCTGATGAGTTGCTTAGTGACATGACAAATCCTATTGTTTTACATTATATGTTTCAAAT
TTTTATATATATATACTGGGATATAATACCTTCGGTGTAGGTTGCGAGTGTGAAGAAGCTGGCTGCGATTGTGGCGACTG
CTGCTGATTTCCACTGCTTTCTTCTCCTTTGCCTTTCTCTTTGGTTGCACTGCCCCATCCTTGACCACCACTAGGAACAA
GGTTGATATTGGGATTATTACCACTATTTTCACTCTTCAAACTAGGTAAGTTAGCTGGAGGAGGCATGCGGCGGCCCGCA
CCAACTTTCCCCAATGATTGCAAGCCATGCTTTGGTTGTACTACAAAT-AAATTATAGTTACTCAGGTCAGAAAGTTTGC
AGAAAGGAAAAAAAACAGAAATGAAAGTATAAGTTATAAACAGATTTATTATATTGGCTTTACTCCATATCTTCAGCAAT
CTTTTTCTCCATAGGGCAAGAAGGT---CAAGCTATACAAATGAATTTTCTCCTTACATTCCATTTTTCATCATTTAATT
AAACTTGCAGTTGTTATTATCACAAAGATGGTGCTGCAGAAGTCCCGCCAACAGGATTACTATTGTTTGTGTTGCTAGGA
GGCATAATTCCACCTCGTGATGCTGAGGTAAAAGGACGTTCTCTTGCATGTGGTTGTGAGGAGGGAAGTGCCTGTGGCTC
TGCAGCAGGTAGCTGACCGTTCACGCCACTGCCACTGTTCTGTTGCTGGCCTCCGGTTGGTCCAGGTGATACCTGTTGTT
GATGCTGCTGAAGAGTGCCACGACCCCAACTTCCTTCGGCTGAAGTTTAGAAACAAAAGAACTGAATTTAAGCATTGGAA
TTTTCAC--ACAATTTTTGTAATTTTATTCAAAACTAGCAAATTTTTTTTTAAAAAAAATGAAATATACATACTTTGTGG
CCTTAGACTTGGTCCTGGACCATACTGCGAGTCTGCATTTGACTTCTGGCTGCCTTCTATTTGTGCATCTCCACCAGCTA
ATTTCGGGAATTCCTGAGGAAAAAATGGCGACTGCTGGGCCAAGAAGCTGCGTTCTTGACCACCATCCTCTTGGTTTGAC
GTAACACTGCTCCAAGTTTTGCTTCCCCCAGATGTAACTGTTGCATTTGTTGTAGTTTGTGTCTAATAAAGATGGAAACA
GCAACATTTTATATATGAACAAACCAGACATCCAGCAGCTGCAGAATTAATTAACTACACCGAACAGCAAAGAGATAGAA
TTTTTTTAATACTTGATTGAATCAAATTCGCCTTATGAACATACTAGCTGTTTTCAAAAAAATACTATGATTCTCTAGAT
ACTGGTTTTCTGGAAGATTTATTATCTTCCAAAAAACCAGGTATCTTGGAAACTTTTTTTATAAAAAGCAATAAACACTT
GAAATAACTTAAAAATTGAGAGAAGGAAGACTTTACTACAAATAAGCGTGTTGCATTCTTTGGTTGATGCTTCTAACTTT
CCTCTTAGAAGCCTCGACTCTTCACGAGCTTTGTTACGCTCTGTTCGAACCTTGCTCCACTTCTCTCTCCAGTTGGCAGT
GCAATCTGACCACCATCGCATGGTTTTCTCCATCTGTGTGGCCCGAGCTCTAGCCTCCTCCAGTTCCCTGAGTCGAAGCT
CCTCCTTGGCTTCCCATTCTGGATCATAGTTGTGATGATGGTGATGATGGGAAGACAGGGAATGCTGGGATACATCACTA
GGCATATCACCATGCTCTGACCACTGAGTAAGGGTACTACTCACATGCCGCTTGACGGAACTCGCAGTAGATCCAGCATG
GGACATCTTGCTAGTCACTTCATACCTAAAAAATGAGAATCATGAAAGAACTCTTCAATTAAAATAC-AAATAAATCAAG
TGTGACAATTTTGTTGTCACAGTAAAGATCTCATAAAACACCACTACTTGCCCAAGCTCAAGTAAACTCCCAAGGATTTA
AAACCGGTGCTCCAAAAAATTAAAGGTAATTAAAGGAAAGACTAAGAGAGAGAGAAGAACGGGAATAAAAGGAAAAGCTG
GCGAAAAAGCTGCACATTTCGGTTGAGGCAGACACAGTCGGAGGTTTTTAAATCCGGGAAATAAATAAAGTTAATTCGAC
TTGATGTTCCTTAGCGGGGCCAGGCATGGGAATGCGTTAGAAATGTCAGTGTAATTAGTGTTTAGGCATAGGTATACCGG
GTGATAATTTATCTTGCAGATTACTGTAATTGAGCACGCTCGTACAACCCGAAGTATTCACGTATTTCACATCTTCGCAC
GCGCTCGACGACTGCCCATCTCTACGTAAGGAAAAG-AGGGGAAGGAGGGGGCACTTGCCAAGAGGGCGTAAATGCTAGC
GCTGATCAATGGATCATAATTCATTTAAAACGCACGACCAGCGGTAATTATAAACGTATAAATCATTTCGAAAAGTAGAA
GATCACTAAGTATGTATTTTTCATACTACCATAAAAAAAAAGGGCAAGACTACAGGCCTCAAATATGGACACACATGGCC
CATTTTATCACTTAAAATGCAACTTACTATTTGCAGATGAGATCAGTTTAAGAGAACAATTAAAAGTAATTTTTGAATGT
ACCTAGAGCTCCACCTCCAGCACCAGGATCATCAAGATATGGATCTTCAATTGGTAACCTCAAGAAATGAAGAATACATT
CATCTTGTGTACGACTACCAACATGCTCACAAACTTTATTCCAATCATCTTTGAACATTTCTAAAGCTTCCAGTAATAGC
AAAGTCTCCTGTTCTGTCCACTCACGTGAAACTGTAGCTGCAGCTTTGTTCTAGAATGAAAGGTTTAAGGAAGTTAACGT
AATCCTCACAAAACATATAAGAACTTTCTTTTTAATTTTGCTTGAATGGACAAAAAGTAATAAAAATAAAGGGAAATCTT
TCCCTACTTTCATGTATGCATTTTTCTTGGCATACTGATCCATCCTAAGTCCATAATTGTCGTTAAGTGGAGCTTTAGCA
TTTGCATCTTCTGACTTAACTTCAGCAGATT------------AAATTAATAATATACATCTTCAAAAATCTGCATAAGT
CAAAAAAAGAAAGATCATGGCAAGTGTTCTCCACAATGTTGCTGATTTAACATCACAATTGTTTATCACAAAATAGGCAT
CAGCCATTAAGTATACAGGCATATGTAAACAAATTTACATTGATACTTATGGATCTAAAGTACTCTTATCTTTGTTTGGA
ACGATATTTTGGTTCGTCTGGTCATTTTCGTGCTCAACAAAGTCGTCAAATAAACTTGGCCAAGCTTCACTGTCATCGTA
AGTGCTGAGGTCTTCACCCACCGACTCGGAAAAATTCAAAAACATGTTCCATGTATCTCTAGATATACTGTGGATACTTG
GGTGCTTTTCCAAGAAAGAAATCCACCTGTGCAAAATAGGTGGTTCTCGATAAAAAAATACTAGTCTCCAGAGCTGAATT
GCCATTTCGCACAATAAAACCCTCTGACCAGCTTCTAAACCAAACTTAAAAGTAAAACGATAAAAAT-GCGCAGAGTCTT
CGGGTCCGCGGGATCCCTCCGCCGTCGACCTCAGCAAAGAGAGAGAGAGACTCGTGTGAAACCGTTCATGGCGCTCGGAC
GTCCGACAATCTCCCACCACGGCTCACCATCGTCCGCCATGTCATCCTTCGACGGTCCCCGTGCAGGCGGTCGGCCCCTG
GGTTCCAAAGACTGGGACACCGGGGCCGTCCAGCTGCCCACAACCCTCCGTAGTGGGACTGCCTGAGTTGTTGTTCCGTA
GTCGGAAATGAATAGCGCCGCAGTGATAGGCCGGCAACTGCGGCAACATCAGACAACAGGCCGAACGTCAGGACCTCTAG
TGCCCCCTTCTCCGCACAGGGGCCGGCCGAGAACGCCGTCCCACCAACCGACCCAGCAGCAGACCCATTCTGTCCAGCAA
GGCTCCGGCCAACAAGGAAAATCATCCAAGACGGAGAAGAAAAAGGAAGAAGCGAAGATGACGAGCTGCATCTCCTTCCG
ATGCATTTGGCTGTGCTTCAAGGCGCTGAGCGGAGGGATCCTCATGATCGCCTTCGGTCTGGGGATGACAGTCTTCGGAT
TCTACGCCGACACTTTCGCCGTCCAAGAAGTCCAGGAAGGGAACAATTTTATCTCAGTGATTTTGCTATTTCCAATTCCA
CTCCCTTTTTTCCCTCATTCCATTTTGGTCTTTTTTCCCCCCTTCCTTTGGGTCGTACCTCGCTGACGAAGAAGTAGTGT
ATTTTCTTTTGCCGTAATGTCATTAATTCCATAAAGACGACACATGATGGAGGTGAAGAGAGAGAGGGTCCACCTCACCA
TAGATGGAGATCCAGAATATCAAATTTGAAATATATCTTAATGAACCCCCCTTCGACTCCCCCAACCCCTTTCGGAAGTT
CGAACATTAATTACGCGCCAAAAGTCCTAATGATGGAGACGCCAAGAAGAAATTAGGGGAGAAAAAATCGTTAACAGCAA
TTAAGTCGCTTATTAATTACGTTATGATGAGAAATAAGCTTACGTTAATCTCTGCAAAAGCCGCTTCAAAAGTAATAAAA
TTAACCCAAGCAGGAGACAGTGTTGAAAGGCAAGGGGAAAAGAGAGAGAGAAAACGAGATTTTTTCCATTTTCTTCCTTC
TGTCTCTCTTTCCTTTCAGGACGAGGATGTTGAGGATGTTGTTGCTGCTTTTGATGGCAGAGATGATGATGATGTCCTAG
TCACGTAGACATAGCTTTAAGCTCCACGGATTGATCTTCCTTACGCAAACTAGATTGAAATGCAATTACGAGTAAGAGTT
GCTCATTTTAAGTTCAAATTTCATCATTAGAATTAATATCGATTTTTCTTTAGCTATGAGGAAGGACTTCGTCGTCGTCG
TCGTGTTGGGAATGACTAATAAACATGGTAAAAGCACTCAATATCAGTCCAGATTTCCAGCGACCTGGGAGGCTTGATGT
TCTACTGGACATGCCACCTGTCAGTAGGGATCAGCAGTTAAAGAATTCGTGGAATCCTAATGACAGATCTTTAAACATTT
TTGTTAAAGAAGATGACAAGCTTACTTTTCATCGCCATCCAGTGGCTCAGAGCACTGACTGTATTCGTGGCAAAGTTGGA
TATACCAGAGGTCTTCATGCATGGGAAATCCACTGGAGCATGCGACAGCGAGGTACCCATGCTGTAGTTGGTGTGTCAAC
CCGAGAGGCTCCACTCCATTCAGTAGGCTACCAGTCATTAGTTGGAAGTAATGCAGAATCATGGGGATGGGATCTTGGAC
GTAATAAACTTTATCATGATGTCAAAAATAATCCAGGTGTCACATATCCTAGAATCTTAAATTCGGATGAAACTTTTGTT
GTTCCAGATACTTTCCTTGTTGTTTTAGACATGGATGAAGGAACATTATCATTTGTTGTTGATGGACAGTATTTAGGAGT
TGCATTCCGTGGGCTGAAAGGGAAGAAGTTGTATCCCATTGTCAGTGCTGTTTGGGGACATTGTGAAATAACTATAAAGT
ACTTTGGAGGACTTGATCGTAAGTCGCTTTCTCTCTTATATCTGATCCAATTCTTTAACAATTTCATATTGTTATTTTTA
CTCTTTTGTACAATATTTATTTCTTACAACAGCAAATGATTTATAGTGCAAGTGGTTTCTTTAGCGAGATCGTTTGCCAT
GTCATAATGTCCAACAAAAATAAATTTTTCACTCGTGTATGTATATATTGTCTATCAAAGAACCAGGGCAGTTCAAATGA
AACTGTTATTGTTTGCGGGTTTTTTTCCAGGAAAAATGAAGCTGCAAATCGTCCTAGAGAGACATACCAGCCTAAGAAAC
TTCATGAAATAAACATCCCATCATTACATGATGACATGTCACCCCAAGTTGAAATTGGAGGTAATGTTAATGGTGCTACC
CTACACCCAACAATTACAGGTAAATAGTAATAATGTATTTAAGCAAATGGTAACTTTGAAGTTAGGGCTGCGGACAGTGC
TTTGCTTACATCTTTCTTCTAAGCCTATTCTGCTTTGCCTCTTTGGGTAAATATAAGGTTTTTTCCTACGATTTTTTCTT
TCTTTTTGCAACGATATTTTTGAGGAACCATATTGGCATTAATTGTGCATTTTCTGTTTTTTTTTCTCTGTACCGGTACT
TTACCTGTTTCAATCTGAATAACTGCCTTCTTTCAGTTTCCTTTTAAAGTCATCAGGCAAGAGGAAGAAAAGAGTCGGCG
GAGGAGGGAACACTATCACCACCGTACCACGGAAAAGGGGCGACTATGACTAATGACTGTGGAGGAAGCCAAAATTCGGG
CGATGTGTCGCAGAGAGGGGTTGAACCCCCCTTTTCACAGTGTGGTCGGGTTTCCATGTCTCTTTCTTGCCACCCCCCAA
CCTACCCTCAAGAAAAGCCCGGTTTTTCTCTTCGAAAACCATCTTCTCCACGGGCTCCGCAGCAAGGAAACAATATGACC
AGTAATTCAATGTCTCCCATTCTGCAGTGTGAAGACAGACCAACTGGAAATGATGTTCCGTATCATTAATTCTTGAAAAA
AAAAGCTCGAGGGAAAGCGCAGCATACTTTCGGGCTCCACCCACCCGGCAACAGCCATAGTGGGTGTCCATCATTCTGCG
TCTCTTGCAGGCGAATACATTTCCATATCATAAACGGCAAAGAAAAGAGACACCCAGGATTACCCCCTTCTTTTCCTCGA
TGCTTCGCACTTCTTCTTTCATGCTTCTCTTATTTTCGTTTCTCGAGAAAACTTTGCTCCCGGCCGAGATGAAAATAGGA
CCTTCGATGTCACTCTGGACGGGTGGCAACCATGGGACAATTCCCTTCTCTCCCATGAACTCCAACTTTGGAACACTTTT
CCATACAGAGAGAGGAATTTAACAAGTATTCAGTAATAATTGATAATTTTTCAGCCTTCCTTAAATGTTTCATCTTATTC
TAAAAAGACAAAAAAGTCTTGTTTTCTGTATGCAATTGTATTTATTTTCCTCAACTATTTTCAGAAAATCACATTCTGGA
GGATGTTAACAAGTGTGTCCTGGCTTTGCAAGAAGGTGATGCGGACACTTTGGATAGGACTGCTGGGGCTATTCGAGGGA
GATCTGCTCGTGTTTGTAATGTTGTTGCAGCTGAAATGGATAACTATGAGCCGGGTATATATACTGAAGGAGTCTTGAAG
GCTGTTGCAGTACTCAGAGATCAAGGTTGTAATATTTTAATCACTAGCATTCTTTAAAATTCATTTAGTATTTTTAATTA
CTCTGAAGATATTATTGAAATATTGGGAGGGAAATAAAATGCATGAAAATTCCATAGTATAAATTATCACTTTTTTTAAA
GAAAAAAAAATGATCATTTATTTTAGTCACTTTGAAATAGTGACTGAAATAAATCATTTTTCTGTGTGTTGGTTTAGAAA
GTTAAGCAACACTGACAATGCTGTGCTGTTACCTGCTTCTTCTTTCTTGTGGGGAAAAAAGCTATTTTTTATGCCACATA
TTTGTTTAAAAACATTTTATGTCTAGGAATTTGAAGAAGATGCTTTATCTTGGGAAGAAAAGCTGAATAGGATTAATGCA
TTGTTTGACGTGTGGATAGATGTTCAGAGGAGATGGGTATATCTGGAAGGCATCTTCTCAGGAAGTGCTGACATTCAAAC
ATTGCTGCCTGTTGAAACTTCAAGGTTTCAGAGGTACTGTTTGTAATTTTCTATTCCCCTTATTATTAATGAGCATAGTC
ATCCAAGGCTTGAACCTTTTAAAAAATCAGATATGAAGTAAATTTGTGACCAGTGTTTTGATATTTTATGAATTTCTTAA
AATGTTTGGATTCTTAACCACTTACTTTTAATAACAATACTTGTCAACACTTTCTAACAGTGTTGGCTTTTTTGTGAAGC
GATTAAC---TAATAGAAATGTCAAAGATGTTTCTAGTATATGCATGAAGATAGTGTTTAGTAGAAGAACATGGAAAAAA
AAAACATGTTACAGGTTGACTTACATACATACAGTCCACTAAGGAAGACAAACTTACCTCCGCGCATCATTCCCGGTGGT
GGACCCCTCATTCCTGGAGGTGGTCCTCCCATAGGCTGTTGCATCCCTCGCCCCATTGGCATTTGGCCAGGGGGCATACC
ACGACCCATCATTCCTGGTGGAGGTCCCATCATACCTGGTGGAGGGCCACCACGCCCTGGCATGGAAGGAGGAGGAGGGG
CACCCATTCGGGCTGTCGGTGGCGCAACAGAGGATGGTGGAGGTGGTCTCATCTGAGGTGGAGCAGCTGCGGCAGTTCCT
CGGCCCTGCGGTGTCATCACCTGTGTGGAAGGTCCACCTACACCACGTACTGGACCCTGCAAACCTAAAACGTAAAATGA
AATAACCAGTTTTTGGAAGGATTTCTGAAATACTTCAAATTATATGCCACGCATCTATTCAAGGTATAAATTTTGAAACA
GTGAGTCTTTTTGTAGAATTTTATCTTGTGAAAAAGTGTTTTTATTATTCTTTAAATTTTAGGTGATTCTTGGGCTTGCA
AAACAATTTTGACAGAAGGTCACCAAAGAACAGTTCGATGTGTTGCGTGGTCACCATGTGGAAATTACTTGGCATCTACT
AGTTTCGATGCGACTACTTGTATATGGGATAAGAAAAGTGGCGAGTTTGAATGTATAGCTACTCTGGAAGGTCATGAAAA
TGAGGTGAAATGTGCATCTTGGTCTAGTTCTGGTCAATATTTAGCCACATGCAGTCGTGACAAAAGTGTTTGGATATGGG
AAGGTGAGAGTAAAATTTTTTATTCTGTAAGATTAATTCCATCACTTTTGTTTTGTCCCAACCTTCTTCTAA--------
--------------------------------------------------------------------------------
--------------------------------------------------------------------------------
GAATATAGACGACAGGAATTTGAAAGATTTCGTTGTGGACAAGCTTTTTACTCTGTTGTACGTCCGATACCACCTGATGT
TTGTAAAAAGTACCTCTTCAGCATTGGCTTTTTTGTTTATGATAAGGCTCATGGTAAGCTTAGAATTCACCATTTGGCAC
AGCATTTAACATGCTCTCAGTTCCATATTAATTTTCTGCCAGCTAATGATATATAACA----------------------
-----------------------------------------------------TATTCGATAAACGTTGTGGTAAAGGAA
TCCTTTTATTTTCAGGTCTGAAGTCCCATGAGAAATTCATCGGCTGTCTACGAACCTTTTATTTCAATGATAAGAGTGTC
CTTTACGCTCTTTACGAAGGAGATCAAACAGCAAGGTATCACAGCATGTTTCCCGTGGAATATGGATGCAGTCCTAGTAA
TGTTATTCCCATGACTTTCCCACTTCCAGAATCTAAATTGGTGCTAACCCAACCTAGTAGAAACAAACTTCAGCTCTCGT
TAGAGTTTAAAACTTCACAAGCCAATTGTGTTTTAGCATCTGGTGAAATTAAAACGGAGAAAGGAATTGGGACCTGGGAG
GTAAGATGTAAGTTTCAGCCGCTGTTGAAAAACTTACCATTGATCAATATTTTTACATAAGACCATTATAAAACATTATT
TCATTGTCATCATCTTGTTTCCGTATGTCTCATTTATTTTTTTCCAGTCTGCTGTTATAATGTTGTATTAATAGCTTTGA
ATGTTATCTTCTTGTCCTTTGATTTTCTATGTCGTGCTATTGGAAATCTGGGGTCGAATTGAGGTAAAAATAACTTGTTT
TTATTTCATGCCTAAGGAAAACAAACATGTTTTTGGTGGTGTTAACATTTCAATGAATTTCAGGTGGTTTTACAGAGAGG
AATTGCGATGTTTTATGTGAATCCTGGTCGCTGTATGTTTTTTAATAAGTCATGATCACTTTCTAATGATACTAATGTCC
CATTTTCTTCAGGAGGTACTGAATAAGGCTCGTCCCGAAGCAACCAAAGCTGTGTTCCTAGTCACGGATGGATATTCAAA
TGGTGGCGATCCTCGGCCAGCGGCCAAGGTCCTTCGTGACCAACAGGTGGAAATCTTTACTTTTGGCATTCAGAATGGCA
ACGTTCGTGAACTCTTTGACATGGCATCCGAACCACCAGAGGAACACAGTTACATCCTTGACAGCTTCGAAGAATTCGAA
GCCTTGGCCAGAAGAGCTCTACACGAGGGTACGTCCCCTTCATGCATTGCATTTCTCAACCTAAACTTTTATCGAAGCAA
TTAGCTACTTGAGTAAAGACTCCGTTATTTAACATACATATCACTTACAGCACACCAGTGCATTTTCACTCAGTTTCTGG
ACTGTGCTGTTTTAAGTTTCGGTGATCACCGCGGAAAACCTTTTGGATGGATAATCTGAGATACCCTATGTACTCCTGCC
TTTTGCATAAAATAATGTTGTTCATTTCTGAATGAATAAAAACTGTAATTTGTTGAAGAAATTACTCTTTTTTTAAAATA
TGCGTTTGCTTGCGAAGAATGCTTGTGTGAGTGTTTGTCTGTGTCCATTAAACCTTATCCGTGCTGTTGAAAATCCATTC
ATCATTCGTTTGTCTCAATGTGTACCTTATTTTTTTTCTCTTAATTTTTGTTTGTTTTTCTTTGATCCCAACAAAAAAAA
AGAACCTTACCCAACTCATTCTAATCTATATCATTTGTCTCGTTTTTTTTTCTCTCTCCTATATGTTTTCCACCTGTGCA
GCATGGAATTGCATAAGAACCTCCACCTGACCTCGACCCCTTCCTCGACCTCTGCTACCATGTCGATCTCCACCCCGAGT
CCCTTGGCCATCCCACTGAACCAGCTGGTGAAGGCAGCCCCTCTCACCCTGCTGCAACTGCAGGATCGGCCGCCACCCCA
ACCACTTCTGCCCTCTTTGATCTCGCTATGCTCACCAACCAGTCACGCAAAAATCTCACCACCAAACTCAGAGCCACGGC
CACACACAATGGCAACAAGAAGTCAGAGAGGAATAAGTTCACACCATACTAGACTGACGCTGCCTGATGCGGGAGAGGAT
GTTACAATGAATGGGCACGTTCAGATGAGTGTGTGGGTGTTCCTTCGCCATTGCTCTCTTAAACTGGCACACTGGGTTCT
CTTTATTTTTTCTCATCTTCCTCTTCCAATACCAATAGAAGCAGGATGGAACTATCTCGCCGAACGTTGTTTAGGAGGAC
TAACCTTGTATGAAAATGTGTCTTTGAATGGGATAGTAGCTGTGGACGGACAGCTTACTGTATAGCTTTATTATATATTT
TATGTCAGCGTTTTTCGAGAGGAATATGAAATTTCTTAGGATATTACTGTTATTATTTTGCAGTCACATGGATCTCGTAT
CACTTGCACAAAGTGATTTAGGATGCGATACTTCGCTGTTCTTATTTTTGTGTCATTCCCTGTATTTTTACTTTGAAAAG
AAATGCGAGCTAGTTGCGATGAAAGCGTACTTTGTTGTGTACACTTAGACCCACCCCCACATTTTTTGTGTTCCTCGAAA
CTCGTGTCCATTACAAAAAGCACAACCAAATATGGAGTTGCTTACACCAACCAAACACACACACGCAAGAAAACTGAATT
ATTGAGAGAACTAAACAGAGAGCAGTGGTGAGTCTTGTCCAAGTACAAAAACAAAGCCAGGTGGAAGGAGAACTGGAGTT
CTCCACTACATATCACATTTTTGAGATATTGTATATGCACTATTTCTAGATGTAGTTGTTATTGTATATTATACAAGTGC
ATCTGGCAAATTAGCTCAGCCGGGCATTAGGCCTAACAGTTCGGTAGTGTTGTTGTAATCCGTTGATACACTTGTTGTCT
TTTTTCCCGGCTTGTGAAACATTTCACAGCTGATCATGTTTTGAGAGCAAAAAAAAACGTTCATAAAAATAAAATAAATA
TATACAAAATATATACAGAGTGTTGTAAAGTTACCAAGACAGCAAAAAGGTGGAAAATCACAGGGATTTCTAGTTCACAG
TTGATCTCCAAGAAAAGTAATATACTTTTGCCAAAGGGTTCAAGGTTAAATTGTGAAAGAGGTACAATAAGCTCAATGAA
GTTTCTGTTAGCGTGAAATTGCACTTAGGCTACCCGAGTTGGAGTTCACAATCGTTGTCAACCTTAAGATGCCTTAAGAG
CGCTGTAGGTCATAAATCTGGACCAGTTCTTAGGAAACGTTTTTAGATATTTGCTTAAAAAATTGGGTTGTTCACTCTAA
GGAGCACTTCATAAACTACACACAGTCATGTTTGTGGTGTGACCACACTGGTGATCAAATTGAAGTATGTGAAGATGCTG
ATATTGTTTTTTTATTTAAAATCTTTGTCATAAGCAGATTCTTGTGTTTTCTAATAGGCATAAATACCCCATGCTGTTTG
ATGAACCAGTACCTCTGATGGCTGGTAGATGGTATGTTGCGTGGGCTAGAATATCAGGCCCTAGCAGTGATTGCGGTTCG
AGTGGGCAGTCTTTGGTGACCACCGAAGATCAGTAAGTAGATTAGTTAATTATTTTGATGTTATGTCAATGAATTTCACT
GATACCAGTATTTAAAAATTTATTGTTGTCATACAGGAAAATATACAATCAATTTGTATTTGAGTCATTTGAGCTTTTCC
CCAAAACTATCCTGGAATAACTTACCTGATAGACTGGTGATTCAAGCTGACCATACTTGTGTTTTGAATCAGTAGATTTT
GTTAACTTATTGTTACTGCATGAAATTTTCATTTGCTGTGTTTTTCCCCTTATTTCTTGATAACCATCTTTATATTGGTA
ATTTTTTAGCAAAGTGGGAGCAATAATGATCCATCACACACTCAAAGATGGAAAACAGTAGCCATTGTTCGTGGGACGTT
TGGTCCAGAAGATTGCTACTGTGATGTTGCAGAAATAAAATTTGAAAGGCCAGTTCCTGTGAAGGTAAAGATTTCCCTTG
AGTTAAAAAATGGACATTTAATGAAAGTTTTATGATGTTTGTAAACTTATTTTTTTTTTATGTTTTTGTGCAGGATATGT
CATCTAGTCCAGTTGTTAAATCTGTTACACAGACGGGCACACAGACTAGTCCAGACGGCAGTTTGAAGAGCCATTTCAAC
ATTGGCAGTACTGGAGCTAAAGAGGAGTCTTCCAGAGTGTCACCTAAGTTAACAAGAAAGGATCGATCAGTGAGGCAGTT
TCGTACAAAGAGAGAGAGAAATAATTCACCATCTGCAGTGCAAGCTGAAAAAATAAAGGAGAAAAATATTGCAAAAGAAA
TTGTAAAAGAAGCCATATCACCATCTGTTGCTGAGTGTTTGCGAGCTGTGTTTGCAGCTTTTTTATGGCATGAAGGCTTA
GTACATGATGCCATGGCTTGTGCTTCTTTTTTAAAATTTAACCCTACGTTGCCAAAGCAGATCACTAAAGTTCCACATGT
GACTGTACGTGAAAAAAGGGATGGCTCGTCTTTAACCAGGGAGCAACGAGCACGCTACCGACATTCTGTGGAAGTAGCAT
CTCCTAGTCTTTTAACTTTTCAATATTTTGATTCTTTTCAGCCAACACCTTTCAATGCCAATATAAATAAGAATAAACTT
CGTAAAGCATCTGTGCCAATTAATGAAGATGTTGTTATTGAGATGTCAAAAGATGCCATAAGTCAAAACTAAACCTCAGA
AGGCAAAAAGGCATTTCATGTTACACTAATTTAACCAAATTCCACTCTGGTTATATGAGGAGTACATAATTTAATATATA
AGGCATCTACATAATTAATGACAAATATTATCACTTAGCCATTGAAAATCTTTCACCACAGCCCAATGCATATGGACACC
ACCCAAAACCACTAGGACATGCATAATGTTGTGGCTATTCAAAACATAGTCGAATTTTCCAGGAAACCATCGTTCTGGTA
TCAATGAAGCACTTATCACAGCACCAACGAGTGACCAAAGGTCTTGCATGAAAACATGATATAAGGCCTGTAAAATACAC
AAGAAATGTATAAATAACAATGTTTTTCTAAAGTACCCTAAAATTTCTGACATGACATTTACATAAAGTATTCTCAAAAC
AGCACACTTTTTGCTGATATACATGCAGCTTTAAGATAACCCATACCATTCTTTTAAATTCATCAGATTTGACATTTAAA
TAAATTATATTTTCTACATACAGCACTTAGCAGAAGATAAATCGCAGCAAAATGCAATAAGTACATTGATGGAAAA----
TTTTTTGTATAAGTATATTGAGAGGGATGGTGAGGAACATGGATGTCTGTTTTAGAGGGGTTTGAAGTTTGTTTCAAATA
AAAACCCTGGAAACAGTGTTCTAAAATTAACCTAAAAAGTGAATACCTTTTTGGGTAGCCTTGTGCAGCTAACAAATAAA
AGTTTTAATTTATTTACTTTCATGTGATTTTTCAGCTCTCAATTTGTCTGTCATTCTACCTATAAATGCATTCCAAGTTG
GTGGTATTGTGACACACAGGATGATTGTGGAGATCGCTCTGATGAACCTCCTGATTGCCCTCCGTTTCACTGTAGTCCAG
GTCAGTTCCAATGCAAGAATGGCAACTGTATACAACCAAACCAGTTGTGTGATGGTGTCACACAGTGTCGTGATAAATCT
GATGAAATGGACTGTGGTGAGTGTTCA-TTTTTTTTTTTAATTGTATCAAAGTATTTATTATATGTCCTCATGAAAAAGA
ATTGTTTGCATTGAAATAGTTACCATAACATTTCGCATGTAATACACATGCTAAATTTAGATTCTAAGAGAATTGACGCT
CAGATAAACCAGAAAAGGGGATTACATATTTATGCTATCTGCTAATCTTTCCTTCAATGTTCTGTCACTAATTACACATA
TATAAAAAAAACAA-AAAGTACTCAATTTGCAGTACAGAAAAACATTATTACATTTGGCGTGCTGGTCACACAGAGCAGC
TGCTCTCATATCACAAAGTCTGATTGTTCCTTTGCTACTACTATACACAAACACATTACACTGAGATGGGTGAAATTCAG
CTGCTGTTATCACTTCTGTCAGTTCTTCCATATTTGTAGGCTTGATGTCAACAATATCTAAAAGAAGGTCAAGGATGAAG
AAACATCCAAACTTTTCATTTACTGTTACATAGGTTGTTAGACCTTTTGCATCTGCTTCCCTTAGCTGTAAAAGAGTTGA
TATAACAAATTCAGATGAATTGGAAGAATCAAAAGATGAATTGGCCAAAAATGTGTCACGTTTAGTTTTGGACTGTAGGT
TATAAATGAAATCAAATTCTCTTCCTATATCTACACCATACTTTTTGTCAATAGAAATATAATGTATGCCTGACGTTTTA
TTTACATCTACCACAAATGTATCTTCTTTAGATGAGAGAAAAAAGTCAACACCACCATCTGTAACATCCACCACTATTCT
GATGTCAACGTTCATGTACCTAGGTTGAACAGCAAAAAAGACAGTACGACCTTCAAGTAGAGGACCTGGTTTTCTGTTGC
ATTCATCTAGAATGAGCAGAAAAAATGTTAAAAATATACAGAAAATTTGATTTCAAAATAAAAAGCACTGTGTAAAAAGC
ACTGTGTGCTTAAATCTTTAAAAATGCTTTTTGGTACATTTGAAAATGACTGGGCTATTTGAAAGTTAATGTAACAAAAG
CACTCTCAAGTCATAAAATCCAAAAAAGCAGGACTATAAATTCCATGCAAACTAACTTGAAAAGTAAAGGAAAGGAAGCA
GTAAGCAGAGTGTAACAATATAGAATTTTCCGGATATGAAACAGATTCAAAGTAAAAGTTCAAAGGACCTTACTTCATAT
TGAACAAATTTGTTGGAATCAGCAAGATCCATTTCCTCAATTTTGGGTGGGTTGTCAACAGTGGCCAGAGCAAGGCAACG
CAGAGTATCACGACCAGTGCCATAAACTCTTGTAACATCAAGAATCTTATTCATCATGGCAGAAGTCATGGGAACTTTGG
TATTACCAACACGAACATGGCTGCAACGATCCAACACACCTTCTGGGGCACCCTAACAGAGATTCAATGAAAATTAAGCA
CTCCATATCACAACATTACATGCAAAGGAAACCAATGCATTA-----ATTAAATATGAATATACCAAAATATCCTCAATG
AAAAAACAGTGGTCTTCTTAAAAAACTTCAAGGCTTTTTATACAGAATGTTATAGTGACAATATTTTTGATTTGAGTTAC
CTAAAAGAGTAAAATGTATTGGTGTATAAAAAAGAAGCAATACAGTGACGCAGTCTGCTTTTTCTGAACCTTCCACAGGA
CGATGCCTGGAAAGTTTATTTCGATCAGCCTGCTCAAGATATTGTAGATGAATTTGCTATGAGATATGGCATTGAGTCCA
TCTACCAAGCAATGACGTAAGTTGAGCATTTTT-ACTGTCTTGTTTCGTGGATAAGATGGTTCTTTATTGATGATTTATT
GTTATTTAGTTAACTTTAGTATTTGCATAAAATGTTATTGATCTATTTTTCAGACATTTCCACTGCCTTTCCACAAAATA
CATGTGCCAAGGAGTTCCCGCTGTAATGAGCACACTACTAGCGAATATCAACGCCTACTATGCACACACGGCTGCCTCTT
CAGCAGTTTCAGCAAGTGATAGATTTGCTGCATCTAACTTTGGTGTATGTATATTTTGTTTTGTGGCACTTACGTTTGGA
TGATAATTATATATAACCAAGTTTGATTGATATTTACTGTTGAATAAATTTCCGAACCATGTCTTTCCTGCTGTGTTATA
ATTTCTCATGTGAAAATAATTATGTATGCTGATATGTCTTATATCCATTTATGCAGAGGTTTAGAACATTAAGCACTTGA
TGTTTTTTCACTGTAACTAAC--AAAAAAAATTGTTTTCCCATTGTAGAAAGAGAAATTCGTAAAACTTTTGGACCATTT
CCTAAAATGCACTGTAGAACTGAAAAAGTGTACTTATTTTGTGCACATTACTGTTAACTTTAAACATGAGCATACTGAAT
GAATTCCTTAGCATGATTACAAAAAAATCCAAACAAGAAAAAAAATCATGGTATTATACACTGCACTAATTAAAATTTTA
CAAGGTTAGATAAAGACACGAAAACTAACATGCCGATGCTTTGTCAACTCTCCGTCTTCCCCCTTGACGTTGATATGGAG
GAATATTTTCCAGTGCATCAGTCCGATCTGTAAGATCCCCACCAGGTCTTATACCATCAGAAAAAATCACTTGCTTGGGC
TCTCCCCTAGGTTTATTTCCTAACAGATTAAAACAGAATTACATATATTGTTGGTACTAAGGCAAAAGAAACTAGGAATA
TTTTTTTAGATTCCAGAATTTTATAACTTAGAAAAACAGACAAAAAAGGTTGATATTGTCTGCTTGGCATTACAAGCAAG
AAAATTCATTTCATGGATTCTTTTTCAAGTTTTGGTATACATTTCCTGACTTCTTTAGGTTTTCCAGTTAGTTTTGTGTA
CAATTTAAGTCACTTCATCTTCCTCCATATATTTGGATATTTCCTCAGCACTTTTATCCATATCTTTCTCTAAGATATCC
TGCTCGGGGAGAGACATTTCGTCCTTGTCTGGCGGACACTGAAGACACCTACCAACAAAAAAAGAAACAAGTTCCAGTCT
TATGAAGAAAAATATACACAACCAAAACAGCATTGGTAAAAAGTAAAAGAACGGCAGTTGTTGATTAAAAAGGTTTCACA
GTACTTTGCCGAATGAAATGATTTAAAAATTCCCCAAAATATAGAAAATTAAAATACCTGCTTTCACTTATTCCATAATT
CAAACAGGTGGATCCTACACATTCACAGCAACCATCGTGAAACCAACGATAACTCGTGGCACCCATGGAGGAGCACGAGC
TTTTGCACTTGTTCCATGACATACACTGCGACATATAGGCAACAGTGCAATTTACTTGGATTTCTTCATTTGCAGTATTG
TCTGATGTAGCTACAAAAGCAAAACGTAAATGGTAATATACAACTGACACCATGGCAAAGCATTTCATTTAAAAACTCCA
CTATTTGAACGAACTTTTATATGCGTAAAC--CAAAACATTTCAATGAACGATGTGTTAAAGTTATGTCTCAAAATAAAA
AACTACTTCACAGGTAGTGAAG-----------------------------------------------TTTTGTTTTCA
GCTTTAAGAAGCTCAGAATACCAATTTTGGATGTTTTTTGTGGTGGCAGTGTGAGTGTACTAAAATTCAGATAATAGCTG
TTTTAAATTTAGTAGTTCATGAAAAATTTAATAGTTGAATTACTTTACAGCATAACTAGTTGATTTAAAATTGACCATCT
CACATAGCATTTAGTTTGTATTATCTGAGTTTCTTAAATGAGAGGGAACAACAATGTTGTTAATACTTACATTCCAGGGT
TCTTATGGATCCAAGAAGGAAGAGCAAAAAAATTGCAATCCGTGGAATTTTTCCTGGTGCTCGAGTTGTTCGTGGTGTTG
ATTGGCAGTGGGAAGACCAGGATGGTGGTAATGGACGGCGTGGAAAAGTGACCGAGATTCAAGACTGGAGTGCTGCAAGT
CCACGTAGTGCTGCATACGTGATTTGGGATAATGGAGCCAAAAATCTGTATCGTGTGGGATTTGAAGGAATGGTTCGTAT
TAAGGTTTCTCAAAACAATTTTTCAAACTTGTTTTGTGTTTTTTATGAGCTTATGTGTTTGGGAATTCAAGGTATATACA
TCAAAAAGGTGAAAGCTGAAAAAGCTGTATAATAAAGATATCATTTTATGTTACATTTATGCAGCCTTTTTGTATATCAA
CATACCACTGTTCGGCAGAAATCCGATTTCAATGTGGAATAAAGAAACTGAAGAGACATCTTCACTTGGGGCTGTGGAAA
TGTATATCAAGTGGCTTTCTTTGCCATTTCATCTAGCTGCATTTTCTGGAAACACTGATAACAGTTTATAAATTTTTATC
TCTAAGTAGTAAATTTTATGTAATGTTTTTTGTA----TAAGTTAATTTTTTATTGACGTAAGTAACTGTAGCCTTACAT
TA--TTTTTTTTAAATGTTAATTTTCTTGGAATTCATATTCTCTATCAAAATCTTTACTATTGTTTATAT----------
------------ATTTTCTTTAATTATGAATTTTTCAGTGGTTTGTTGAGTGGTCACATTTTGGGCTCTTACCTACAAGA
GCGTCTTGATCGCATGACATGGTATAGAGGAGAACTGTTGACAATGGCTCGTGATCTTGGCTTCAGATTAGTTCCTGCCT
TCAATACCACCACTGGAGTGCCTCATCCTAGGGTACTATTGTGTAGTTCTGCTTTATTTTTTATGGTCAATCTGTAATTG
AAACTTTTTTACATGTAGTTTTATACCATTCATACAGGGAATATAAAAGCCCTTTGAATTCATTGTGAATTTTCTTAATG
CTTAACCAAGCCCAAGAACAGCATTTTTTTTTATTATAAGGATGATATAACTTTTTATCAGAAAGAAAAAAAAGTTAAGA
AACCTCATGGAACCATTTTGTGTGGTTTCTTTTTTTAGTCATGCAAGCTTATATCTTAGAAATAAACTTTTGCAATGATC
TGTTTTTTCTTTGAAATTTTTGGTAATGTAAAATAATTTTAATCTTTCAGGCTTTAATGAAAAATTGGAACCTTTAAAAT
GGGTAATCGATGTTACCGTTGGTTACCCCGACTGCTCGAGCCCTTTGGATTTGTTAGCAATCTGTGCGTCAACCCGTCCT
TCATGCACCACATACATGCATTATCGCCGTTACCCTGTGGAAGAGGTGCCATTAGACAGTATGGATTCTTTAAGGGACTG
GGTATATGCTCGATGGGTAGAAAAAGAAGAGCTATTAAAGGAATTCTATAGCTCTGGGATTTTTCCAGCATTGCCTCAAA
ACCAACAAGGCTACAGTAGTAGCTCTCATCACCCGGTTCCACGGAAAAAAGCTCACATGGTGACTTTAAACAATTGGTGG
ATTGGGTTTCTTCATGTGTTTTTCTTTTCATCATCAGTTTTACATTGTTACATACTGCGCAGGTTGTGGTTTATCCCCGA
TTCAAAATTTTGAAGTTGTGGTAAATTTAATTTTAATGTATTGTAAATCAGAGGTATGCATGGTGAATGTTTAGCTTTAT
TTTGGGGATTAGTAAAGCTTAACAATCTTTAGTACTTTTTTCAAGTTACGCATAAATGATTTTAATCATTTTCAACTGTA
GTTTTCAATGTATTTTTTACGTCTTTTGAAAGTTTATCTGGAAGTCAAATTTGAGCTGGTTTATTTCACTTTCAATGTAT
A----------GAGGTTATCTTTTCAGATGGTTGCAGTGCATGATTTTTTTTCTTTGTTTTAGCCACAGTGCCTCCTTTT
TACCGTGAAATGTATGATATTGTATGTCCAAATCAGGAAAATGTTGTTGATCAAGATATGTTTATCAAGTTGCTTGTGAA
ATCAAGTCTTCCAAAACAGACACTCTCACAGGTAAGTGTTTTTTAAACTGTTAATGGACATTACAGTTTTATTGTGTCTG
TAATTTGTGTGTAAAACTGTGATTTTTACAAACTGAAATAAAGAAAACTTTCTCCGCCTTATTGATTACAATGATTACAT
AGAGATATTATGACCATAATGATGTTTTTAACATGTTTATATAGAATCCAGCTGTGATACTAATTTAAACAGTATTTAAC
CTTGATTAACACTCTGTATCATCCCACAACAAGGTCATGATTTGTTAGCTGCTTGATTGTGGTGTTGCAGCTTTCTGTAT
GTTATTCTTATTCACTCGCCGAATTGCGCCTAAGAGCATTCCTTTTTCATTTTTCCAGATCGCAACAATGTGTACCGAGA
TTACCTGTACAACCTGGAGAAACTGACAGTGTTCGTGGAAGAGAAAGGCCGTCTGGAGAGCAGCACAAGCGGTTCCAAAT
GCGCTTCCATATCGAGGCTCAACAATGCCTTGTTTCGACGCACACTGCACTTCGAATGTCCTTCCCATCTCAAGGGACGC
TACATCTACGTCAAGGCCTACGGTGTACCTAGCCGATGGAACAGATTATATTCGGCCATTTTGTGCGAAGTTCGAGTCTA
CTAACAACAACACAACAAAAAGTCCTACAGTGATGGACAATAGAAAATGTTTTGCATTTTGTTTACCAATGGATGGTAGT
GCTAATGAAACTGAACACTAATAATTATCACTTGAACATCATTGCGGTATTGTTCACACTTTGCTGACATACGCAATAAG
GCAAGATGCTGAGTAGAACAGTACAAAATGGTGGGCAAACTGTTTAACATCAAAAGCTTTCAGATTTGACCAGATACGGA
AATCCAGGTATCACATCATGTTCGCTAACTAAGCCCCTTCCCCCACCCACCCGAGAGACAAAGGTGTCACTCACCTGTCC
ACTCTGGTTGCTCTCAGGCAAGGGAAGGGGCTTAGCCACACCTATGCGCACCACTCCTTTTGGTGCCCCCTTCAGCGCTT
GCACCGCAGCATCCAGGCTGGCATTCTCCAGGTTAATGTCATTGACAAACAGCAAACGATCACCAGGAATCAGTCGTCCA
TCTTGCTGTGCTACACCACCTGGAACAAGGCTTCGTATCACTATCACTGTTTCGTTTGGATTCATTGGATCCTGAATTGG
GGGAAAAAACACGATGTAATTATGTAAACAACTAACGAGCACAAAACTTCTCAGTTTTTATTAGTATTACTCTAGGTTTA
AACATTCCAATACTATCTAGCTTTGAATTTGTATTGTCACCATACAGTATGAAATCAAATGTTCAGTAACCAATGTATTT
TAAAACAGATTTATCACATCAAAGGAACATATGAACTCAGTAACTGTGCTTTGCAGGCACAGTTTTCGCAGTGCATAGGG
CAATCCTTGCTGCCCGGTGCCCTTTTTTCAGAGAGATGCTCAACAGTTTATCATCTATTTGCACTGAGGTAGCAGTAGAC
ATTGATATAGCTGGTGTGAGCATATCAATGTTTAATGAACTTTTGCGATACCTCTACACAGGGGAACTGTCCGTGTCAGA
GGGCTATGGTGGTAACTTTGATATTTTGTTTCAGTTAAGTGAACAGTTTGGAATTCCAAACCCTTTAGAACAAGACTTGA
AGTACTTACTTGAAACTGGAATTTATAGTGATATTTCTTTAAGCTTTACTTCACCTGGTGATACTGGTCATTCCGTCATA
CGTGGCCAAGCTGCATATATCTGTGATCATATTCTGACTGATGCTGAAGGCAAACCATGCAAAATCTGCCATGGAACAAA
TGAATTTTGGTGTCATCGAGCCATCTTGTCAGCTCGCTCACCTTTCTTTCGCAACGTGATTCATCGTCAGCAGCGTCGTT
GTGCTGAATTGCAAGAAACTCACAGAACACGAATTTTGTTAGATGACAGTGTAATACCAAGGAGATATGCTTGCATATTG
CTTCGTGCTGTATATCAAGATGCATTAGAGTTTGGTGCAGTTTTAAGTGATGGCTCTAAAAAAGGAAGTCTGACAGATGT
TCATGTACCACAAACTACAGTGAATTATTTTTGAACTTTTTATTTTTTACAAATAAAAAAATTATATCAATTTTATATTA
TACAATTAACACACAATATCAACTTAAATTCCTGTATGAAGAGTACTCTAATGATTTTCTTTTTAAAATTCTTTCTATGT
TCTGGGGGCCTGGCAAAGTAAAATCAGAAAACATGTCACTTCATTAATACGAAAGTTCTTCCACAAAATCTGATCAATAA
TTACCTCCTTCTGTTTCCTGCCAAACAATGCCTTCCAGCATAACACTAGTACCTGGTTCACATGGTCCTAAGCAATCAGG
CTCAGTTATAGTTCCAACTGATGTACAAGTGCTAGTGTCTTTCATCTCTGGCGGTACAGGAGAGCAAGCAATATCCACCT
AAACAAGTAATCAAACATCATACCACTCCTGCAAACATTAAAAACTACATTAACTATGTTACATAGAGCTATACAAAACT
AACCAATACATGGATGTGGTTCTGTTTTTCCACCATAAAAATTACAAATGTCATTAGATTTCACATGGCTGGCTCATTGT
TAACCCTTAACACAAACAGGTCTAGAGATGTGCAATTATAGTGCGGCTCATCGTTTGGGATCAGTGCTGAACATTTCCAG
CTAATTCAGATATTGAGTATTCTAAACAGTTCCATTCATTTTAACATGTGGGTGACGTGCAGAATAACTTGTGAGTTGAT
GGATAGCGAAGTTGTGAAAGGAGTGGATGCGAAGTGACGAAAAATACGAGGTGGGTGGGTGGGTGTGCGAGGCATGAGGG
GGAGTCAGAACAATTTTAAGACTGGGCCGATGCCCTTAAAGAAAAGGGAACTTCGCGAAGTGAGTGCAGTGTATATCGGC
AGGTCGCCTAGGGTTTTTTCCTTCGGAACATATATATCCGGTCCAAAATAGCCGAGCCCAGTTACTGAATCAGAGAGGTG
AGTCGGCTTAAAAATAACCGCTTCTATGAGTGCCTAAACCTCAGAATAACGGTTACTGGCTAGCTGGAATTAGAAGTTCT
AAAGGCGAAACCTTCCAAAATTAACAACAAATCTAAACAGTAGGGGACACCGTGGCTGAAGAAGAAGACGCTATGCCACT
TTTGCCCCAACGAAGAACAGAGGCAGAACGGCAAATTCACATCTCCATCCACCATGAGACGAAAAGGATATGCTCAATGG
ATTAAACTACAACCCAGGATTACACTGCTCAGGATTAACGTGTGAGATTATGTAACGGTGTCCAGCTGGTGCTCCTCCGA
CGACGTCAACACTTAAACACACACCCAGTGAGTGTCGAGCTTCTAGTGGTGATGGTGGTTGGTTAACCACGT-AGTGTCA
ACGATGTCAGTCGTCAACAAGTCGACAAGATACTCCGGATATTTCTTCAACATGTCTAGAACATCTTCTGGTGACATTAG
AGGATACAAATGACAGAGCTACAACCTCCTCTGAAGGAAAATAAAGTGAGTTTTTTTACCGTTATTTGCGGGTAATTCGT
ATCTGAGTAAAACCCGTCTTGCACCAGTTTATTGATTCAGGAAAAA-GTATGTAACCATCATTTTTATACCGAATGAGTG
GAAAATTGAGGCGATATATAATCCTTTGTTATTTTCAGAAACTTCAAATAATGCTGTTGTCGCCACTTCAGGAGCTTTCC
TCTATCCCTCATCCCGACATACGTCAAAAGCAACTGGACTGCGTTTTACAGGTGTTGCATAGCAGTGGTGACGTCATATC
CAGCGGGTGGCCTCAGCTTTTGGATGTAATTGGTGCTATCAATGAAGCTCATGGGTTAGTTACGTATTTTTATTTGGTTT
TCGTTTAAGGCGATTGTTCTAGTGTTGTTGCACAGTAAGAGTCTTATTTA---------CTTTTCCAGGTGACAAAAATG
AGGTAATAT---TGTATAGATTGTTCGTTGTTGTTTTTCACAGGGAAGCTTTAATCCGCTCCGCATTCCAGTGCCTTCAG
TTGGTGGTTGCCGATTATCCACCGATTATGCCTTGCACCTGTATGCAATTGTGTGTTGATACTGCCGCAAAGTTTGGCTC
CCAGAATCAAGAGTTGAATGTGTCTCTAGCGGCAAACTGAAAGAATTTATATTTAGTCTTCATCTGGCCAGCATTTCCTC
ACTAGAATGTTCTTAAATGATATTTAAACAGTTATATCTTTAGCGACTTATGTGGTTTCCAGGATCTCTGTGGCGATACA
TTCGTTCCAGCATGTCACTTTCTGGATACATGCCTCCCCTTTGTGATCCACTTGATGGTCATCTTCTTCTAGATGGAGGT
TATGTGAACAACCTGCCAGGTTAGTAATACTATTTTATTGTATAAATATTTGTCATTTAGCTAGCTACAGGTCTTCCTGT
TTGTTGGCTACTTTTTTCATTAGGCTGTCTATGGCGTTACGTTCGTGCCAGCATGACATTCACTGGGCCTTTGCCACCAT
TATGTGATCCTGTGGATGGTCATCTACTGGTTGATGGTTGCTATCTGAACAATTTGCCAGGTATTATACTGAAAATCTGG
TGTATCTGTTGATTATTTCTTGCCTAGTTTCACGGAAATTTGCATTCAAATCAGTGTTACAGCAGTAAGATAACAGTTAA
ATATCTCAAAGCCTCTAAATGTAAGAACATTGAATTGATCCTAAATTTTTTTCAAACATATCTAAAAATCGTGTATATTT
AAAGTAAATGTAATATTAGCACCCAAGTAGATAATAGGGGGAGGTCTTGTTCATTAAGTAAAGGGAAGTCTAGTCTGTGA
GAGTCCTGAATACGACCACTATCTATGCCTGACATTGAATGGCCTCCCCCTACAGGAAGCTTAATATGATTGCTAGAAGA
ACAAGATGCATTCACCACTCTCATCCCACACAAAGGAGTTTGAGATAGAGGGAAAGAATCAACGAGGCATCTTGGGACGG
GTGTTGAATGTGAAGAAACAAACCCGGGCAAACATTCGGCATTAGAAACAGAAATTCTTGAATCATATGTATTGATAATA
TTTATATATGTATTCATAGATGTGGTCGTATTCAATAAAAAATGAGACGATTCAGAGGACTCATCACAGTTGACATTGTC
ACTTGCAACAGAAGCAGAAGATGTAGCTACAGGTAATTCATTAGAGGTTGATGGTACATACTCTTGTACTTTTTCATCTA
CATTTTCTGTTACTTCAGTCTGTGCAGTATTTTCACCAGATGCACGAGCTGGTTGAGGTGGAGGCATGGAACTCTGATTT
GATGAGCTAGAATCAGCTGCATTTGGAGTTTCCGAATTACTGTCTTGCAAACTGGTGTTTGATACCACTGGCTCGGCAGG
CTTACTGTCTGGGCTCTTTGTTTCCGGTGACAGTTGGTTATTGTCAACAGAAGGATTAGAGTCACTTTTACTGTCTTCGT
GCTCGCACGTTAGCTCTTCAGTGTGCCTCCAAAGATCCTCCAAACTGTGCTCTGAATGCATTGACTCTCTGTGAGAGTGA
ACCCTTTGCTTTTGAAGCAGCGTACCAGATTGTGGTGGATGCAGCAACCACCAATGTGATGACTTCGTCACAGCTGTTCA
CAGTGGCACGGTACATGGAACATCGTGGTTATCCCCATCGTGCTTATAAACTTGCTGTTTTGGCTATGAAAGGTGTTCAC
TTAGCATACAATCAGGATAATCATCCTGCTATAAATGACATTCACTGGGCCTGTGCTTTAGCACATTCCTTAGGGAAATC
TGAACTGACTAATTTGGTTCCCCTCCTTGTTAAAAATGTGCAATGTGCCACAGTGTTGTCGGACATCTTGAGACGTTGCT
CGATGGCTGCTCCCGGAATAGCCACCCTGGATGCCAAACGCCGATGCATCAAGCCCTTGTCTCTTGACAAGCCACCTCTC
AGACAGTTGCTCGAGGCGGCCATCTCTGCATATGTTAATACTACTCACTCCCGTCTCACACACATTAGTCCACGCCATTA
TGGCGACTTTATTGAGTTCCTCAGCAAAGCACGAGAGACATTCCTATTAGCACAGGATGGCCATATTCAGTTTGCACAAC
TTGTTGACAACATGAAGTGTTCAGGTGTATTGGATTTTGCATTGTTTTTGTCCATGACCCGAAGTCAATGCTTTATCGTT
TCAAAGAATCTGTTTAATTTTCTTTTAGTGACATTCGGCATGATGAGTCCCAACATGTATTACATGACCAAAGTGATAAG
CGAACTGTTTTTGGAATCCCCGTACGAAGACACCAGGAATAATGTCAAGGGATCCACGCAAATTATAGACTTTTGGCGGG
TGAGTCTCTTCTTAAAGTGTTCTTATCTTCTTACGAAAGCATGTC--GTCGTCTCGAGTGAAGTAAGTCT---TCTGTTT
GTTCTGAACTTAGTTTGAGAAACGTGATGCACGACTGTCTGTTCCTCCATGGACCTCATCGGCGAGAGGCTGAAGGCGAC
CTTTCCCGAAATGGTTGTTCCCGAGAGGACCATTCTGTACAAGGCCCTGGGTACTCTCATCAAGGAGCGCAAGTTGTACC
ACACTGGAGACGGTTATTCCGTGGTCACCCCGGACACTTTCCGACTCCTGGCCATGTCCCCTCCTCTGGAGAGGCAAATG
CTGCTCACCAACGAAGAGGCTATCGTCCGCTTACACGGAACGGCCATGACACTGTCCGCTGATGGCGAGCTCTCCAGGAC
AGCGTGCACTCAGACCACCCAGAGGGACATGCTGACCACTTGGTCCTCGGCAGAGAGGATACTCGTGCCGAGCAGATCAT
CCTCCGGGGATCCCAAGATAGGAAAACTGAAGAGAAGTCACTCCTTGAGACTACAGGCAGACAGATGTCAAAACCGAAAG
GAAAATGAGAAACGAACAGATGAAGAAACTTACCAGGTACTCTTCAATGCGTCTCTCGTACTGGTATCCCCTCTGCACTT
TTGTGGCATTGAGGGCATGGGAAATATGCAAAGCACTGGCATCGAACCTCCCAGACATATTATCACGATGTCGTATATCT
CCATCATGGGTCCTGGGAGAAGATAGTGCACTTTTAATGCCCAAGGCATCGGCGTCGAAGGTGCCCTTGCCGAAACCCCG
GATCTGGTCGTTCACTAGATGATTTGTCTTGGGAACGCTGAGGGCGGCTTTAATCCCCACTGACATACCATCCAGGTGAC
CGGGACCCGTCTTGGGCATATGACTCTGACAGTATACCTCCTTGTCCTCCTGGTCCTGCTGGTTGTTGTAATAGGTACGC
AGGGTCAATTTGGTCCCGCACACCAGGCACTTGAAACATCCCTGATGGAAGAAAGTGAAGTCTTTGAGAGGTCCCACCTT
GTCCACCTGGTACACGGTCTGTCCACACCGCAAACATGTGTTCTCGTACCGATTCATGCTTTTTCAAATTGACTTGACGG
GGCGCGAAGAAACTTCGTTCGGTACTGTACGAAGAGGTGCCAACGTCAGACAACCGACACGTCGAGCACCTCCGACGAAT
TTGACACTCCCGGTCTTCGCTGATTGTGAAACTTTT-ATTTTAGTCCAGACAAGGTGAGAGAGATTACATGATTGTAGAT
TTGTCCCAAAGGGGATTGCTGGACGAAGCCTTGAAAAAAGGGGGCAACAACAAGGACTCGATGAGGGGTACGGCGGAGGA
GGTGGAGGAGGTGGTGGAGACTATTACAGCGGCGGTGGTGGTGGCGGCGAACACTACGGAGGCGGCGGTGAAGAACACTA
CGGAGGTGGTGGTGGCGAAGAGTACGGAGGCGGTGGAGGCGACCACTACGGAGGCGGAGGTGGCCATCACTACGAGTACA
AGAAGTACAAGGAACTGATCGTCCACGTCATCCACAAGGACGTTCCAGTCTACCACAAGGTGGCCATCCCCAAGCCAGTA
CCTGTTCCCAAGTACTACCCAGTGCCTAAGCCGGTGCACGTCCCTCACCACGTGCCAGTTCCCGTGAAGGTCCCAGTCTA
CAAGACCATCCCCAAAGTCATCACCATCCCCAAGACTGTTCCAGTCCACAAGATCATCCACGTCCCCAAGCCAGTCCCAG
TGGGTGTTCCAGTTCCAGTCTACAAACCAGAACCCTACCCAGTGTACAAGACCATCCACGTTCCCAAGCCATACCCAGTT
CCAGTTCATATCAAGGTGCCAAAATACGTTCCAGTGCCAGTCCACAAAGTCATAAAGGTTCCCAAGCCATACCCAGTCCC
TGTCAAGGTGCCTGTCTACAAAGAAACGTTGGTTAAGAAGCCAGTCGTCCTCCACGTTCCGTAAGTATTCAAATTACATT
CATTTTTATATTTATGTAGGTTACTTTTGCTGTTGTTGCACTGTACTGCACCGAATTTGATTGGCACTGATGCTAGAATT
TAGCCAGCATTACACAATTTTTTGCATTTGGTTAGTC--TTTTTTTTTAAAGTAATTTGTATTTTTTTTACTTCCAGAAT
TCATCTTCTGCTAGCCTGAATAGCACAGATGTTGGAGCCAACAATTTTGCTACAATACGAACAACATCTATTGTTACACG
CCAGATTAAGGAGCATGAGCAAGAAAATCATATGCACGAACAGATGTCGGGTTATAAACGAATGAGACGTCAGCACCAAA
AGGCCCTGATCCAGGTAAGGAGTGTTTTTGCTTTAAAAATAACTTCGTTAAAACAATTTACGGTTTCAAAAAACATTATG
GTATTGGACATATTATTCCTTTTCCAAATCCAGAAGCACTCTTAATCTGAATATTTCCCTAAACCTTAGAAACAAATAAT
TTTGATTGTTTATTGGAATTGCTTTTCACCAATTATTTATGATGAGACTTCTATAATAATTGTCACAAATTTTATTGAAT
TTTTAATAATTATTTCTACGGCATATTTTTATTCCACAGTTTGTAGCTTTTAAATATGTGGCATGTTGAAAGTCTTGCAC
TTTTGTGTGGAAATCTAAGTTCAATGTATCCAGATCTTACTTCCATCAGTAACTATTTTATTATGTTAATGCATTATGTA
ATTTTTCCTTTTTTGTGTGTGTCCTTAGCTCCATAACCACTGTGCCTCTCAAGTCAAGCCAGAATGTACCCTTGGGGAGC
ATAGGGATCATATCTTACCTCCTACTTGTATTTGCCCCATTGTTTTAGTAAGTAGGAAAAGTCCGAAGCTATTTAATGTT
TTCATTTAAAACTGCTGTCATTCTACCTATGAAATATTTTTTGCAAACTGAATACTAAAGTGTCAGAAAAAGTGTTAGCT
GTGTACTGTAAATTCAGATCTCTATTTTTCTGTAGCCTTGAATCAGTATGAATAAAATTTGATGTTCTTCTGGTGTTAAA
GAGTAACACATATTTACTATGGCATTTGATTCAGAAGCTAAAAGTAATCGTCTGCAGTTCATTATCATTTGAAGAGTGCC
GATTACAAAACTTTCATTCTAGGAAATAATAATATTCAGAATCTTGAAAAACACATTTTTTCTGACTTTTCTGAAATAGG
GTAATTTTTTCTGACAATTACAGATTTTCCCAGTTTTTCAGGCAATGTACAAACTCTGGTATCCTTACAAAACCATGAAA
TACATATATCACTACAGCAAAATTTTTAAAACTAAAAAATGTTTCTTTATACAAATTAATCAGAAAAAAAAACTTACTTC
CCAACACAAGTTGTTTATAGTTTTTGTAACATATATCTCATCATCACTGTCAAATGTCAAATGATCTGGAGGACCTTTGT
AAGGAAACCTTGCTCTCACTTTACCTTCAGACAAATAAAAATGTAGGAAAAAATAAAAATTCAGTGAAACATTAGTACAT
TAAGAATGATTACGTGGGACAATACATTAATTCCAAATAAATAGCTGCAACATTTTATAGTTTTTCAAAT----------
--TTTCATATGTTAAGCATA----------TGTTGCAGAAATTTACCTCCTAAGGTTAAAAGAAAATAATTTGTATGGGT
TATAGTAAAACAGCCCAAAGCCCATAAATCAATGTCATGATAAAAAAAAATGTAGAAAAGATTACAACACATTACCAGTC
CTTGTCAACAGAAGTGCTCCTTATTTTTATT-AAAAAAGTCATTCTTTTATGTTGCAAAAAAATCAGATTTACCCAGG--
-ACTGCACTACTCTAAATGATATGAACTGAAATGAATGAATCTGACTTGTTTCTACTGTAAATAATCAAACATTTAAATT
AAATGCAAAAGAAAAATCTACAACAATTACATTTCACTCCTAAGCATGACAATTGAAGTGGTTTCACTTTTATGCATAAA
AAACATGATCAGTTACCAAGTTCTTGAGTGATTTTCTTCTTTAGGAATTCCATTTTTGAAGCTTCACCATGAACCAATAG
CACTTTTGCAGGTTCACAATGGCGAATTAATTGCATTATTCCTTTGGCATCGGCATGAGCACTAAATGACATATATTGAA
CAGACATCTTCACTTCAACCTGCATATAATAAATAGTACCAAAAAAGGAAAAAATTGTTTTAATTATCAAAACATATAAA
AAGTTATGAGTGCATAAAAGAAAATAATTTCACATTTAACAGAGCAAAAAAAACTTACAACTTGACGATTTTCAAATTCG
ATTTTTTTACTGCCACTCAGCACTTTATGGCCAACTGTACCAGCAACACAATATCCAGGCATAATAACCTAAAAAAAAAG
AAACGAAGAAACACAACTTTATACAGCGTTATAAGAAAGCAAAATATTAAAAACTTGACGAACAAACATTATTAACTTAT
CTTTTCTAAAAATGTTTAAAAGGGAAAATGAAATCATTCAAGAATCATTTGGACCTTCCTCTGTATCCGGAGTCCTTGGT
CTTTTGCGCCTCTCGGAGCTATTCTCATTTCGGTTGCCTCGGGAGTGATCATCCCACCAGCCCTGATGATTGCGATTCCA
GTTTCTGAATTCACCATGACGATCTTCTTGTTCGGAAACGGACCACTGATCTCTGCCTTGTCCTCTTGGGGGCCTGTCAT
AAAGTGTGTCATATTGTTGGTTATCATACATGTTGTTTCTTTGCCAGTGGTTATCTAATGAGCCATAATAATCTTCAGAT
GAAGGTATGTCATTTCGAACACCAGCTCTTCGTGTAGATGAGAATGTCTCTTCTTCTCGGAAATTGCTTCTAGAGGGTGA
CTGATAATAACTGTATGGACCAGGGTCAGCAAAGTCAACACGCAGTCTCTTGTCTTGTCCACCTAAAGGAAATCCTCTCA
TTTCTTGGCAAGCAGCCTGGGCAGCATCAATGCTGTCATACTGGATGTATGCATGATTTTCACCTTTAACAAAGTCTATC
TTTCTAATCGCACCAAAACGATCAAATTCCCTCTCTAAATGTGAAAGAGATGTCCATGGCCCAAGACCTCCAACCCAAAT
GCGGGTTGTAGGAGTAGCTTTACCATAACCTATTTTACATTGAAACTTTCCAATGTATTGACCAGACATTTCAACTTTTG
CCCTGTGAGCCATGTCCAAATTCAAAAACTTTATAAATGCATACGCGTTTCCTTGGCCAGGTGGTGGCCGTTTCACATCA
ATATCTTCGACAATACCATATCTTTCAAAAATCCGTCGCAACTCTGCTTCTGAAATAGTTACTTCTAAGTTGCCCACAAA
CAACGTTCTGGTGGCTAACCAGACAATGGCTAAGATTCAATCATCAGTCAAACCACCCGTGGATTCTATGAAACTCAATG
TGTTAATATTTGGTTTGGACTCAATGTCTCGTCTACACTACATGAGAAAAATGCCGGAGACATTTAGATACTTAACTAGT
GATCTGAATGCTACAATCCTGAAAGGCTACAACATTGTGGGGGACGGGACTCCTCAAGCCCTTATTCCAATTCTTACAGG
TTCAACGGAGCCAGAGCTTCCCGAAACCAGGAAAAGGATGAAAAATGCCAATTATGTTAATGTTTATCCTTTTGCTTGGA
AAAATTTTAGTGCCAATGGATATGTTACTGCTTTTGGTGAAGACTGCCCTTCTACTGGAATATTTACTTACAGGCTTAAA
GGCTTTGGTGATATACCAACGGATCATTATTTACGCACAATGTACATTGAAATCGAAAAAAATCTTAGAGATCATCCGAA
ATTCTGCTTGGGAAACACACCTCGTCATCAGGTTTGTACATCTTTGCCAATTCTTTACTTAATTAATATTATAAAACATT
TCCAACATAGGC-----------------------TGTAACATTTAAAAACTAATATCATTATTGGAGAAAAT-------
--TTTTTTTTTATGAAATTGTGTTTAAATGTTGGGGGCTTAGTGAAAACCTGCAAGAAATTTGATTTTATTAATAAATTA
CTTTTCCTGTCAATTGTTTTTCACACTAATTTTTTCAGGGATATACTTCATTCTGGAATGACTGTATATCATCTGGGCTC
CGTGGCTGTATATTAGTTGAATTAGCTATACGAGGAAGAATTGAATTAGAAAAGGCTGGAATGAGACGACGCAGCCTACT
GATGAGAAAAGTATTAGTGAAAAGTGATTCTCCTACTGGTGATGTATTACTAGATGAAGCATTAAAGCATGTAAAGGAAA
CAGAACCACCAGAAACTCTTCAAAGCTGGATTGATTATCTGAGTGGTAAATATTCTTGTATTTTCTTTTTTCAACTGTGA
CATGGAAGAACCTATAAAACTGTTTCTCATTTAGGCTTCACATATTGATCATAAGCATGTAAATATTGACAGATCAATTT
TTTAAACAGAAATTTTTTCATATAAAGTACTGTTGTAGCCACTGGATCAGCCAGAAATTTTTTTTAGTGAAATGGAACAT
GTCTGTTTTGAAAGATGGTGCTAAGTGCTTCACTTTACAAAAGCAGCAAACACCCCCCACATTGTTTCATTAGCACTTGG
TTTCATGCTTTCTGCTTCTATATCTAGATCTAAAAGTTCACGAACTCGTTTCATGGCAACCTCATAGTCATCATCGGACA
GTGGAGCGAAGGCATTCTCTAGGACATCTGAAGAATGGGCAAGAATTATAAGTGATAGCATTCTCTTATCCATTCTGTGT
GGATCATTAATCCACTTGCCCAAAACAGCATCTTGAACCTTTTTAACAAGTTTAGTCTTAGAACTGGAGTCGGTCAAAGG
ATGAGTAGTCATATCAAAAAGGAGAAAATTCTGCTTCTCCGTTGTCAAAACACCTTTCTCCACTAAATTCTTTGCTAATC
TTTCCCGGACATTTCTTAGCTGGTACTTAAGCTTAAGTGGATTCCATGTTTCACCTAAGAAATTCAAATAAAAAGATTCT
GTAAGACAGTTAGTACTAA--------AGAGTCCCATGGGTG-CCGTTATTCAGAGGTTTTACTGTAATTAGGTATTGAT
GTTTATTCAGAATATCATGTTGTGACATATTGGTATATATATTATTTTGAAAAAAAACCAGGTAGTAACATCATCTTCGG
GTACCCAGGCAATTGCTGTGCCACAAGCAGGCGGTGGTGTGTCTATAGTTCACGTTGCCATTCCAAACCAACCAGTTCAT
GTTCAATCAGTTATTCAGCCAGGACCTAATCAACAATCTGTGATACAAGCTCCAGGTGGAGCTACTTTGCAATCTGTTCA
GGTAATGAGACTGCTTTGTTTCATTGGTTTTTAATGTGTTACTTTTATACATTTTCTGGGCACAGTCATTAATATTCAAC
TCCCTTGACTTTGTCCTCAACTTCTGACAACAACCAACACTTTTTAAATACATTTCC------------TGCATGGTCAC
TAAT-------------------------------------------TTTATCATTCACCTTGTGTTCTGTGTGTGTAGG
AGAGTGGCATTGTAGTTGTTGTGAAAAGTGTTAGTTGTGTACGTGTTATGTGTTTGCAGACGTTGATATTGTGTATTGTC
GTCTGGCTTGTCAAACCGGCTCCTGAAGCTGTTCTGCTCAAATCACCAGGTATGAGGACCCGCGCCCTGGCCTTGCACCA
GCAGGGCTGGTCCTGGACCAAGATAGCCACTGAGTTGGGCTGTCATCGCACGACGGTGATGCGCCTGGTGCACAAGTGGC
AGCAGACCGGATGCATAGCAGATCTACCTCATCGGCGGAGGCCCAGGGCCCTGCCAGCCCATCAGCCCCAGCAACAGCTC
AACAGGAATGGAATGCCTCTCCCAGCACATCATCGGTGAGTTTTCTTTTGCTCTATCATAAGTCTCGTATCTACATTTTA
AATGTCAGGGAACACCCGCAGTCA-TTTTACATCGTCAGGGAGCAATTAAAGCATCCGCCAACATGGACGAGATTGTACT
GTTTAAAAACATATTTTTATAAAATGCTTTTTAATGAAGTACACCTTGTTTTAATAGGTTGAGCTTATTTTCACTATACA
AGATACATACTAAAAAAGATCTGCACCATGGCAGAATTTGTTTAAAGTTATACCTTCACATTTAGTTCCAAAAATTCAGC
TCCAAAGGATTCCACCTGCTCCTTCACAGCAGCTCTTGTATCAAATGCTCTAACAATTGCACCCATATTTTTGGCAGTCC
CAACAGCTGCTAATCCCGCAACTCCACCCCCAATGACTAATACTTTTGCTGGAGGTACTTTGCCTGCGGCAGTAATTTGA
CCTTTAAAAGAAAGTTGCATTTGAGGATGACTGAAACAGTAATTCAAGATCATCAAGTAATAAATAAATACCAGTCTTCA
GATTTAGATTTTTTCTGACCCACAAAATTTAAACTCTTTTAAAGTATAACAGCATGAGAATTGCAATTACACCTTT????
????????????????????????????????????????????????????????????????????????????????
????????????????????????????????????????????????????????????????????????????????
????????????????????????????????????????????????????????????????????????????????
????????????????????????????????????????????????????????????????????????????????
????????????????????????????????????????????????????????????????????????????????
????????????????????????????????????????????????????????????????????????????????
????????????????????????????????????????????????????????????????????????????????
????????????????????????????????????????????????????TAACCGAATGGATATTATTCAGTTTGTC
ATTTTACCATGTTGATAATACTTTGTCCGCATTTGTCCTTCGTCCTTTCTGGCTTTGACTTTTTATGCTTTCTTTTCAGT
GGGAGAAGTTGGAGATGTCTCCCGTGGAACAGAGAAAAGTGTTGTGTTCGATCACGTTTCATGTGGTCGCCATCACGTGT
GTGGTTTGGTCCCTGTACGTTCTCATCGATCGCACAGCGGAGGAAATGCGGACGGGATTACTGGAATGGCCCTTTTGGAC
CAAACTGATCGTCGTGGCCATCGGATTCACCGGAGGCCTGGTGTTCATGTACGTTCAGTGCAAAATGTACGTTCAACTGT
TCAAACGTTGGCGCGCCTTCAACCGCATCATCTACGTTCAGAACGCCCCCGAAAAGTCCGCCATGTTTGCGGCCGAACTC
GGCGGCTCCGTCCTCAAAGGGGATCTCTCGGACAACGAGAAACGCTTCTCGCCTGACGAGGAATTTCACAGCTGCCAAAG
TGGGAGCAGTGACACTGTCAACGAAGTTTGTCCAACTCTTTTGTATAAGCTCTCTTCTTGTATAGCATCCACTACTACTG
GCTGTGTCCTATTACTTCAACTTGAAATGCTTTCTTTTTCTAGGTCGTGTTGGGACGGCTGTAGCTCTTCGTGCAAAGGC
ATTTGGTTTTAATGTGATATTTTATGATCCTTATCTTCCCGATGGCATTGAAAAATCTTTAGGACTTACAAGAGTTTATA
CATTACAAGACTTACTTTTCCAGAGTGATTGTGTATCATTGCATTGTACCCTTAATGAGCACAACCATCATTTAATTAAT
GAATATACCATCAAGCAGATGAGACCAGGTAAGACATCAAGTAAGAATCACGTATCTACAGTTCAGTATTACTAGTTCAG
ACTGAAATAAAAAGGGATGTACCGATGCATTGTTAGTGTCCGCCGATTTTGGTCTACTGTCAGAATCGGCATCCAGTATT
TCTAGTATTATATCTTGGAACCTTTCGTGCTGCAGCATTATTAATCATTTTGTGTTTTGTTACAATGTCTCCCTAATTTT
TTACTGTGATTTTCTTTTTTAATTGTGTACTGTCTTTTAAAAGTGTTAAATAACTCTTCTAAAGAGTGCCTGCAAAATTG
TTTAACAATTTTTGTAATCATGTTTTTACTTGTAGGTCCACTGAAAGATGCTCCCAACCTCATCTGTACTCCTCATGCGG
CGTGGTATAGTGACGCTAGTTCAACAGAATTGCGTGAGATGGCAGCCTCAGAAATTAGGAGAGCCATTGTTGGTCGCATC
CCAGACTCACTACGAAATTGTGTTAACAAAGAGTACTTTGTCAGTAGTGGGTATGGCGAAAGTATTAATGGAGCCAGCGG
GTACAACTACAATCCCATGGGGGTTCCTCATTCCACCACCCTCGAACCCTTGTCTACATCACCAGCCATCCCTACACCTC
ATTCACAGCCTCATTCAACTCTTCAAGACACCCCCAATCACATGGCTCCCAAGCCGGAAAGCTCCGAAGTTCATTAGCTG
CTGCTCCTCCTTTTGCCGTGCCATGAAATCGCATCCCACCTACTTCTTTCTCCAGCAAGTCAGGGCTTATACATACCAAG
ACAGCTTTTTTAACAATCCATCTGCAGATTGTTAAATCTAATCCATTGATGTCTGTCTGGACTGCATTGTATTATCAGCC
ATCCAGTCTTGTGATTTAATAGAAATATAACCCTGGGGAATTTGAATGCCTTTTCTCCCTCAACTGTGTAACAAGCATTT
TTATAATAGATTTGTAAAAAAAATAGCATAAAATGTGTGGTGAATTGAATTATCTTCCTCCCATACTAAAGAAAAAAACA
AAAGAAGAGTGTATTAAAGTGTCTGGAACAAATGAACCTTGCAACAAACTTCATTTTAAAAAAATAATTCAAAAGCATAC
AGATGACTCATTGGGTGACTGCTCATTTCTTAACACTTGTTTTCACATGGATACTTGTAAATATGTTCACTATGAAGTTG
ATTACTCCACAGTGACACAGAGTTCAAAGTCTCAAAAAAGTGATAAATTGGATGTAAAAGTAGCACACGATGGCAAGTTA
CCTGTACTGTTTTCACCTCAGTGGATTCAATGTGATCTCCGTTACTTTGATATGACAATACTAGGAAAGTTTGCTGTTGT
TATGGCTGATCCTCCATGGGATATTCACATGGAGCTCCCTTATGGTACCATGTCTGATGATGAAATGAGACGCTTAAATG
TTCCTAGTTTGCAAGACGAGGGACTTATATTCTTGTGGGTTACAGGGAGGGCTATGGAATTAGGAAGAGAGTGTCTGCAG
CTATGGGGCTATGAACGTTGTGATGAAATCATATGGGTTAAAACAAATCAGCTTCAAAGAATAATAAGGACAGGCAGGAC
AGGTCATTGGTTGAATCATGGAAAGGAACATTGTTTAGTAGGCGTTAAAGGTAATCCTAAAGACATTAACCGTGGTCTTG
ATTGTGATGTAATTGTTGCCGAAGTGAGAGCTACTAGCCATAAGCCGGATGAAATATATGGCATTATTGAAAGGCTCTCT
CCAGGAACAAGAAAAATAGAACTGTTTGGGAGACCGCATAATGTTCAGCCAAACTGGATTACGTTAGGTAATCAGGTAGA
TGGTGTGTGTGTAATTATTCGTGCCATTGTATGATTTATTATTAAAAATAATTGTTTTTAGATGAAAAAATTACTCATAT
GGTTGGAAGTTATGCTCCCAAACTGGAATTGCAATCGTACTCAACTCCGGTGGATGAGATGCCTTCAGGATTACTGACTA
GGGGCACGTACACAGTTAAATCTTTGTTCACAGATGATGACAAGAACGAGCACCTTAAGTGGGAATGGAGCTTTGAGTTG
AAAAAAGACTGGGAATGATTTCTCTGTTTTTATATGCTTGCAAGTATGCAATATTTGTGCATATTTTCTGAAAACTAACG
GTGATTTACAGAAGTAAACAATCTAGTATCGATTTCTCCTGCAATAAGTTTCAGACTTCTGCTGTTAAAGATTTAAATGA
CTAGATGTAAATACATTGTTCGTGCTCGCAATGTCAAGTTCCGTGGAATAAATCCACTGTTTTATTTTCGTGTGGAGTTT
ATTCTTTTATTTTAGTTCCTAGAACCGTTAAATTATTTCCTTTAATGCCCTGCTTTGCTCCAACACTGTACCGATTCCAC
GGGAGTCAGAATTCAAGTAGTTATTCACCCGATCAAACTGACATTGTTCTGTGTTGTTTTGGAGTCAGAAAGTCATTGCA
CATACGAAATGGCCTTTTTCGTATCGGTTGCTCATCTGATGCTGTAATCCTTGCGATGTTTCTTACTTCCAGGTACCATG
TGGTTTTGACTGATATAGATGTCGACGTCATTGTCCTTCCAGATGGACCGACCATTCCAATCGGATTCGCATTCCGTGGA
GGAATGGGCCGAACTGGCCGAGGCCAGCCTTCCATTCCCCCTGTGCTTTTTCTTTCGAATGAAATTGCCCCCCGTGTAGG
GATGATAACCCGCAGGTCGGGTGAGGGACTTTGACCTTTGGATGTCGGCGTGGTTCACCATGCCATTCGAAATTTTTGAT
ACGTGTGAGTAGGAGAGGCGTGACTCGTTATCGTGTGCGGAGTAGGCTTTCGCGAAACCATTAGACACCTTGGGATACTC
TGGTTTATGAAGATGACCATCGCTAGGGCCCCCCTGGAAGGATCCAGCGGTTTAGAGGATATAAGACAAGCCATCGAACA
GCTCGCGGTGAGGACCCACGGGTCGCGGAACAGCTATTCCACTTCGACCTATTCTTCCATGAGTGGCAGCGAGTCGGAAC
CTGTGAGACGGTTGATACGTCATTCCAGTCTCGAGACCATCAACACGAACATCACCAGTGCAGACGAATTCGTGTGGGTG
GACAATCACACCAGGTTGGTGGAGTTACAAAGAGTGCCGTGGTCCAATCACGACATTCTCAAAGTGATCCAGACTGGAAG
ACTGAGAGAGCATCTCAGTCACATATCAATGGAAACGGTTCCCCGTCTGGCTTACCTCCTCCAGAGACCTCTAGTGCGCG
TCGCGCGTGAGACTCAGCGCTTTTCGAGAGCTTTGGGTATGTGTACAATTCAGCCGTGAAGGGGGAGGCCAAATTGATTT
ACTTCTATTCACCAAGCACAAATGAGGTGACATGCAGAAGGAATCGAATAACCTGTGGCTGAAGATCACGCCAGTAGACT
GGCGTATCCGCCGCCTCTATTGCACCCAATGGCTTGATTTGATTTTTAACCCTGGAGACTGTTGGGGGTGGTGGGGTGGG
GTTGGGTTTTAGGGGACGGAGGTG-GGGGGGCATAGGGCGTGGGACACGCGTGTGCTGCCCGTTGGAGGCCGCCTTCCAC
CGTCGCGAATTTCATCAAGGGCCCCCCGTGACGTTCCCATTTGGAGGAGCCTGATCGAGTCAATGAAGGCAATTTCGACT
GCAAATTTGTTTTGAGAGCAGAGCAAAACGATGATTGAATTTGTGATTCAATTTGTGCGGGGTACTGTGCACCTACGCGA
GCACCTTCACTCACTCTCTTTTCTCCATCCATCTATCGCCCC-----CCCCCACCTCCAAAATACCCTCCCCTCTTTCTA
ACGGATGGATCGACGGTCTTGAGGAAAAGACCGCCTCAGAAAAGAACACAAGAAGGTTGCGGGCTCACTTGGGAGTGGGC
CACACGAATGGAAGAAAGACCCAATTGCGAAGAAGTAAATAAAAAATACGGAAGGGCACCGAGAATGGGGGGTGGGGGAG
GGGCACCGGTGAATGGTGATCGAACGCGCGGACACACGCCTGCCAAGTAAACACCTATCCTTTCATTTTGCAGTGCAAAC
TTTAGATATAGTTAAGTTAGCCGCCACTCATCTGAATGCAGATCAAATACTAGTTTCATGAATTTTGGTAGGTTCCGTCA
ATAAATGATATCCGTGGGCAGGGGGGCTGGTCACATTTGCATGATTATTATTGGCAGTCAGTGAGGTATTGGAAGAGGGT
GATGAGGAATTGACTGGCGTAATGCTTGTGGTTGTGGTTGGTGAATTAGAAGGTGTTCCCTGGAGCCGAATGGGTGACTG
GTGCTGAGATGGCAATCGATCCATCAATGGTGCAGTTTCATGTACATCATTTTCAGCAGAATTAACTCTAGGGACATACT
GTGTGTTGTTGTGGTTCATGTTCCTGCTTGATGAACAGTTCGATACAGCATTTTTTTGTAAGTCTGGCATCTCATATGGG
TGGTCGTTGGGAGATGGGGTTTTCACATCCTCGTCAATGTAGCTAATGTCAGAAAGTTGCCTTGGGTGACTACGAGAACT
ACGTAAGCTGTGTAAACTATGAACACTACGCCTTTCTTCCATATCTTCCAAAGTGCTCTTAAAGGCCCTGACTACTCGCA
GCTGTGAAAAGGAAAAAAATGAGGAAACATACAGCATGACAAATGATAAAACAGGAAGGTTAAGGCATAAGTAAGTAAAC
TATTAGCACTATTCAATTAAAAACACTAATGGGGAAGATGCTTTAAAATTTACAGAAACAATGCTATGTATTTTGCATAC
ATTCAATGCTTTAAAAAATCCCTTGGCAAAGAAAACATTCATGCCACTAAACTTTAATATACCAAGCAGATTTTCATACA
GGCAACATAAAAGCATATGCATTTACCAGCAATAATAAAACATGCAACAAAGGCAGTTACTTCTCAAAAATCCCAAACAT
GCACAAAATAAGATGAATAAAAAGCACTTAACATATTCAGATCCTTTTCTGAT---AACATAACCACCAAATATAAGTGA
ATAATTCACCTGATGTGCAAGAGGATCTTCAAAAGGTGGCCTTAACATCCCTGACGCTGGATGAAGCAATTCTGATCGTG
ATACCATGCCCTGCCTTGGACCTCCTGAAGCATAACCTGTTGGAGGTAACAGAGGATGAGAACTAGAAGACCCATGAACT
TGCGGTTCCATTGACGGGTGGGAGGGAACAACCATGGCAGCTGCTGCAGCAGCAGCTGCAGACACTGCATCATGTGGATG
AAGATGTAAATGTGTATGTGCATGTGCATGCGTATGAGCATGAGTATGCAGTTCTGGGGCTAATCCAGCCATTTGCAATC
TTAAAAGTGGGTCAGTACTTAGCATTAATCTTTCTGAATGCACCCTTTCTGCATTTATTCTATCCATTGTTGCCTCTGTT
ACGGGCACACTTGCGCCCATACTTAGCCGTTCTCTTTCTGCAGGTGTATATAGTCCAAAATGGCCATGATTCATGCCACC
AGGTCCAGAAGGCATTCCCACTGCTGGACCACCTTGAAGGCCAGAATACCTTCTTTGGAGTTCTATCCAGTGAGGATCAT
ATGATCCTGGAGGAAGCCGGGATTTCATCTCAAATTCATCTCTGCATTTCAACATGCAAAAAGTAAATAAGTTGTAATAA
GCAGAATTCAAGTTAATATGTATTTTCTAATTTTAAATTCCTATGCCTGTCTTGTAGAATATGTAATGAAACAAATCATT
TGGGGGCTATAGTGTTTGGTAGCATCAGAAAACTAGCATTGGTTTTAAATTTATGAAATATAAATTAGATCACCGTTCAG
CACTTGGGGTTTTAACAGCTAGTATGCATAAATGAAGCACTAGTAACTGACTAACTCCAGTCTTCTACCAAAACTGAGGT
GGGAGGCTTCTGAAATGTTGCCTCCACTTTTCTTCTTAGCATACATAGCTGTCGTTCTGTCTCTTTCTTTAACCTCCTCA
GGTATCGCTTTGCTGAGATCTACTACCGGAGAGGGGAGTCTACTCACAAAGGACGCGCTGTCCCAACGCGTGTTGAAACT
GTGGTCCTTTTCTTGCCAGACGTTTGGAGCTGCCTACCCACCCGTGTGGAGTGGGATGGCTTGATCATCGACTACAAAAA
ACAGCTTCAGGGGAAGCTTCAGGACGAGATGGAGAATGACGACGACATTCAGGCACTGATGCTCTTCCTTATTGGTTTTT
TTATTTTTCTCTCTTTATTTAGATTTTGATGGCAGATCAGGCCAAACTGTCCAGCCATCCATCATTGGCTAGCTATAACC
TTTGCAAATGAACTACCAGTTTTGGCAGGTGATGATTTATCTTCTGCATGTTTTGAACTAATTGGTAAAAAATGTCCTTG
CTGTAAGTTTATGGTCACATGCTTAATGTCTTGTGACTTTTTTATCTGTGTACATAACTGATGCTGGTACAATGTGTTTT
TTTTTAATATGTGTTGTTCAAAATGTACGAAAAGTTGAGTTTCAAAATTTAATGAACAGAAAACATTGGAATTAATTTCA
TGGCTTATGAAAAGTTTTTTGCTCTGAAGTTCAACTTGTTAAATATTATTATGTTTGTACAGACGACCGGTTGCAAGATC
AGCCCATGGTGCTGCCGTTTATGATGGTAAACTATGGATATTTGCTGGGTATGATGGAAATGCAAGACTGAATGATATGT
GGACCATATCACTTCTTGGGGATTCAAGAACTTGGGAAGAAGTAAGTGATGAAGGGAATGGTCTATTTTTTTTATTGGTA
TTTTTGTGTGCATTTTACCGATTTGATCTGGGGTATATAGCATTCAAGGTATGTCGGATTACTAGAATTTTACTAGATGA
TCTGAAAAAAATTTTAGCAACCAAAAACTGTGGAAATCACATGATTAACCGGATGAAATATGATGTTTTCTCAATTAGTA
ATTGCTCAGATGCGCAGAAATATCTGAAGAAGTTTTCTCAACATAAATGATAATTCTGTAATTAATTTTTACTAAAGAGT
TCTGTGATATTTTAGAAATCGAAAGCATATAAGAAATATTCAGGCATTTGATGATGCAACAGTTTTATCTCTAAGTAAAC
AAAACATTTTTCAAAACAGTGACATACCAGAGCTATCGGATCCTCCTTCTGGACTACCGCTGGAGTACATAGTAGCCAAT
TTTCCATCAAGAATAAAACGAAACCACCCATTACTGCCATTAGACAGTTCAAGAGCAGCAGCATCACTCCACAAATACAA
ACAATCTCGTCCTCGTACTATGCTCCAGTCTTTCCAGTGGTACGGACGTCCAGGTAAAATTTCTTTGGCATCTTCCACAG
TGAAATCATCTTCCTCCTGAAACATGACAGTACATAATAGTTTTGTGTCATTTAAAATATTATTTTATAAG------AAA
AAAAAATGTCGCATTTTTTGACCACTCAAGTTATGACGCTAATTTTACCATGTTTTAGAAAGGAAAACAAAATGAACGCT
GTTTCACTTGGCTTCGACAAATAGATTTGCTCGAACTTCACCAAATAGCGAGGCTGGAAATATAAAACAAAGTCTTACAA
CGGTACCGTAGTCATAACATTTAAACCTAAATTGAAAAAAAGGAGCAAAATGTAGTAATTTTAGTTTAGAAAAAGGGTGA
AAACCATTCAGTTATCTAATAAAGAAATATCGGAAACCTACTGGATTTTCCACTTCTCCCGTGGCATGCTGGGCTTCCGC
CTGAAGATCAATCTGCGGCGTATCCTCCACAATTCTTTGAACTGACATCTGAATGAACTCGTCAAACGAGTCCAGCTGCT
GACGAACCAGGCCTTTCTCGTCAAAATAGGCGCTGATGACAATCCAGCATGCTTCCTGCCAGAGATCGGCTGTTATCTCT
TCGGACTCATCTTCCTCAAAATTTTCTACCATATGAAAGAAA--------------------------------------
---GAGCTGGATTATAAGGTTGTAGCTCAAAGCACATGATCATAAAAAGGTTCTACGAGAATGGGCCCTTAACACACATT
CCAGACTTCAGATAGTTCTGATTTTTGAAATATTGTTATTATTTAACATACATCACATACAATAGAAATTACATGTAGCA
AGAGTAAAGATTTCCATTTCTCGTTTGTCTTTGGCCGCCATTTTACTTCGGAGATTAAGCTTACTAGACTCTTTCCTTTA
CTTCCATGCCAGTAAACAATTCTAGTAGTTTCTGGTAGTGCACTGCTTTTAGGCAAAAAAATTCTGTTTATGATTTGGAG
CACACCGTTTTTTTCCATGAAATAGAAGAAGTTAGCTGCATGTTCGAAATAATAAGGAATTAATTAAAAAGCAGCCTGAT
CAGCATAAGTTATGTACAAAAGAATTGTTTCAATACTAACTTTGCTTTCTTTTCTTCTGCTTTTGATGGCTTTGTCCTCT
GATATCGATCACCCATTCGGGATCCTTCCAGTCTACCCACAAGGGAAACCACCTCACCAGTAGCTTCATCTCTTGGACGA
CGTTCAATTAAACGTGTATCAGCTTGTAAAACCAAATTTGAGTTCTAAAGCAACAGGGCAAAATTTTACAATACAATAAA
AAAAGATAAAATAATTACCAGAAATATTTCATATATTCAATAATCAATATCATATATTTATTTTAATTCCCTAAGACAGC
ACACATAAAACACTTTTCCATTAATAATTTTTCATTACTAATTATGTTATAAAATTAAACTATTTTATTTATATTTTTTG
CTTTCACATAGTTTTGTTTATCCCATCACAGTGCTTACTAACAGAGATGCCAATCATTCCACTTTTGGAAAACTTTTTTA
CAAATATGGTATAATCAAACAATATTTCTTGTTAAACACTCATCGCTTCATTTTACGATCATTATTTGTTGCCTGTTATG
ACACCTTTTTAATTTATTTAATATAGAATGTCAATTGTGTGACAATCACACAATTACAATTCATTTGGTGAACATATTGC
CATTAAACACAAGTCCTTACGTTACATTATTTTATATTGGGAAAGAATCAAGAACAATCTCCATGCATACCAGAATTATC
TGTTCCTCAAATTCACTGCCCAAATATTTTTGGATAAATGAATTTTATGCAAAATATAGTCTACAACATTTTTGTTGATA
TTAAAGGAACTTACCCAATGTTTTTTATCAACTTCCTCATCTGCATCCCACTTCCTAGTTAAAAAAGGATATTTTTTCCC
AATTATTTCACCATCAAAGAAAGTTGTAAGCATAGGATATTCTTCTGTTAGGCCTTTTATTTTTAAGTAGCCACAAAGAT
AGGCATTTTCTTCATCTACATTCTACAGAAGAAAAGGACACTGCATATAGTTTGCATCAAAGGTCCGTCTTTAAAACATA
AAAAGCACAAAAACAGAATAAAATTACAAATTTTTATGCCAAGTTCACAATTGTTCATTTAATTGATTGCAACAAAATTG
TAATAATTTGCATCAAACCACATAGTGCCCCCTTTTGTCTTTAGACTTCAGTGGCAGAGAATTCTTGTCGTAAATAGTTA
TTTGAAAATAGAGAGAACATTGCAAATTAAAGGAAGCAAGGAGAAAATTGCTACAATTAAAGTTAAATATGATGCATCTT
TTTGGGAGTTTTGAACTTCTCATCAATGTTCTATTTCATTTTGTCTAAAATCAGTAGTAAAAAGAATTTGTCTATTCTTT
TTTAGGCTGTCAAGCAGTTATACATGCTTGTTTTAGGCCTTGACGTTATAGGCAATCCAGTTGGCCTTATTATGGGCTTA
GGCGAAGGAGTTACTGATTTGTTTTATGAACCTTTCCAAGGTGCTATTCAAGGGCCTGAAGAGTTTGCAGAAGGTCTTGC
ACTAGGAGTTAAATCCCTGCTTGGTCATGCAATAGGTTGGTGTAGTCTTTTGTTTATTGTTTCCTTTATGGTAAATTTTC
CATTTGATATTAAACTGAAACTTTTTTTTCTAAAATAAATACAGGAGGTGCTGCTGGTGCTGCATCAAGAATTACTGGAA
CTTTAGGCAAAGGGCTTGCTGCATTGACACTTGATGAAGAATATCAAAAAAAGAGGAAAGAATAATGATTTATATCAACT
TAAAAATGTGACTTACTATAGAGGTATCAGCAGCATAGGATGGCATTTCATACAGTTGTTCTACTTCACTATCATCATCT
GCATAGCCAATCATTTTGGGAGGAATTGATGGAGTGAATGCTGTGATTTCTGGACTGCAAAATTACAAAACAAAAATTTC
CTATAATATCAAAATAAGACTCATATATTAAATGTTCTCTTACTTTCTG-AAACACGATTCTTAAAGTTTCCCATAACAT
AATTGGTTATGACCTACCTTGGTGTTTCAGCCCAAGCTTTCCTAGGTCTGTACTCTGGTTCGGAAACTTGTATTTTATGG
CTAAAACTATCATATGGGCGGACATGTGAATTGGTAGTACCATTCATTCTTGTAAGAGGCTTGGACGGCTTTTTCTCCCA
TCCATCAAGTACTTCTCTCGTTACCTGGGGAACAGTCTGTCGGGCAAATCGTTTACTGGGTGACCTATTAATAAAAAACA
TTTGAAACCTCTAAGCAACGTATGTATGAAATGGTTACAAGTAAAAAAAACATTAATGGTCTCTGGATAGATTTTTAAAT
AATTCGCTAAAACAAAGTGAGTAAGTTCACATTTTTCAGGCTTTTGCTGCTTTTTATTTTTTTACAATTTTCTATTATTT
CCAACTTCCTGGTACCAAGACCACCATCTATAGGCCTCCCTTCTGAAACGTATTCAACTAAATATTTTAGATATAATAAA
GGAAACATACTTGCTTCTGAATTTGTTCTTTAAGGCTATGTATGTAACAAAACTGAATGCTTAACTAGTTTGAAATACTT
ACATTGCACAGCATAACTTGCCAGCAAGACAGCTGTCGCTGAAGGAACCATCAATTTACCATCAAGTATATCCTTCTTCA
GTTGCAAAAAGAAGTGATATCTGCATTCGAGGAAGCAAAAATACTGGATTATTTTCAGTGATATACATTCTGATTAAAAC
AAATCACTAAAAATTACAC------------------------------------------------------------A
CAACATATAGAAATGGCAGCTTTGGATCTTATCTTTAAGAAATGTTCTTGAGGTCAAGTAATTATAGGAGTAAGAGTAAA
ATTAGAATCATCGGTCCTGATGATGAAATTGGTTTTTTAGAATATTGGCCTTTTTAACTGGTGGTCATTCACAGAAGTTT
CACCACAGTTTACACGACTACATTATTACTTAAAAACTGGGACATTGGCAAAGCATTACACTGAAATTAATGTAGTTATA
CTACCTCACTTACATCAATTTCGAATGTCTGTTGGGAGTCGTCCAGGAAGAACACAGTGCAACGGATAGTCTTGACACGT
TTTTCTCGAGCTAGTTCTGAGGCCCGCACGTTGTATGTGCCACTCGATCCAACAAAAGCCCTCCTGGACATGCTCCGCTA
CTGACCACTGGAAAGTGAAGACATGTTTATCAGTCATCAAAGTAAAAAAAACAGCTTTGAAAAGATATTCTTACTGTAAC
ATACATTTGTTACAATTTTTATCTCAAAAATTCTTGGTCCTCAAAAATGTACTTTTGGAAGTTGAATTTTTTTAAAGTTT
TAAAAGACACGTGTACAGAGCAAGTAGTTTAAAATGTCCAAAATAAAATGTGTTATTAGCTGGACATTCACTATATTATA
ATATGCTGAAGTGAGGAAAGTTTAACAATACATCCCAAATTTTTTTAATGCTCTAAACACTTTCATAAGATTAATACCAA
GCCTTTTCGCTCGACCACCTAGTCAGGACTATAGAGTGGACATACAATGCAGTACTGGAGGAGGGGGTGAGAGTCAGTTT
CATCGACTCAACCATCACCCTCACCATCCTCATAGCGCATCGCTTCCACCTCTTGGAATTAGTCCCTTTGAGGCTCATAA
CCCTTTTGAAAGGGGACCTATAGGAATGGACACGAGACCCAGGCCATCTCCTATCAGTCTGAGCTTCGAACCTCAGATGG
ACTTCTACTCCCAGCGGCTGAGGCAACTTGCAGGTGCTACCAGTCCAACAATGGCACCTTCACCAAGAAAATTAACTCCA
CCATTCTCTCATCCTCCTATTTCCTCCACCTCACAGCCTTCCACTCCAACATCTACTCCACAGCCAGGTCTTCCTCTACA
TGCTAGTGGTAATGCCCTACCGGTGTCTTCCCAACCTCAATTACAACATCATCACCACCAACACCATCACCAAAACCAAA
ATCAACCTCAACCGTCTTCTGCTTCGTCGACTAGTAGTAAAGGTGGTGATGCCCCCTCTTCTCCAAAGTTGCTCAAGTCT
TGGTCATGTGAGTTCTGCGGCAAGTCATTTAAAGAGTTCCTGCACAACTCCTTTGCCAAGTAATGACTAGAAACCTCCAA
GAAACTTTCGGGTATTTAAATAAAATACGCATTCTTCTCAAACTGGCGAAATTTCTTTCACCACTGAAAGTAAAATAAAA
ATGAATTGATCCCAACAGGATCTTTTATTCAGCATGGAGAATGAGTCCCTTACCTGCAACTTTCCGTTCGAACTTTCTGT
GGGAAGAGATCCGTGTTGATGATGACCATCCAGTCACCAGAGATACTCTCTTGTGCCCATCCGGGTCTCATAATGTTGGC
TTCGGTCTCACATGCGAAGCTACCACGAGCAGCTGGACTGTCACCGAAATGGTTCTTGAAGAGTTCGGGATCTCCCACAG
TCTGGAGTTCTTCATACATGATTCGAACTTTGGTCATGCTCTTGTCAACAACTCTATTCACGAAATCACTGGAAAAGAGA
GTAAAGGAATAATTTCACTACTGCGGAAGAAAGGAATAACGTCCGGTAAGTCACTGTAATTTGAATACCCGACTTCGTGA
GAAGTGTTACACATAACAACGAACGATGTACTTTTATCAATTACACTCATGATCATCGTGAAATTCAGTGTTAGATCTTA
TCCCTTTGTAAAGATAGTGGACATGAACGATGTCTTTCCGCGTTTGATTGGACATGACACGGACTCTCTCCAAACACTTG
TGTACAAGAAGAAGACCTGGTATTCGCGGAGAAAAGTTTGGGGGGGAGGGGGTTGAAGAGGAGGAGGAGGAGGAGGAGGG
AAAAGGAGCCAAGATTTAATGCAGTCATTAGCAGAGGCACCAAATCCAATGCTAGTGTCAACATCCCGTTTCGCCTCTGT
ACCTTGTTTTCACAGTATACTAAAGGAGTCCCCGTAATCGGGTTAAATCTGTAACTACATCACAGAACGTGTCAGAAATC
AGTTTAGCTTAGGAGCTCAATGACAAATATTCAGAGCTTGGCGAGGGTGACGCGCTGGGGGAGCTAGTAAAGGGGCGTTT
ACTATACCCTCCAGCAACTTAAGGCGCTCAAGTGAAAGGCCATTGATCGAGGCACACGCTAATTTGATTTGGAGAGTTTA
ACCCTCCGTTCAGAGTCTCGAGGAGTATGTTGCAATAAATAGTGCATTTGTTTTTTTTTCGGGTTTGATGTGAATTCCCC
CCCTGTTAATTGTGTTCGTTTTGTCTTTTCCAAGCCACAGCGGCCAACAATTTGAGCAAATCCCTTCCCAACGCCTCGTC
CGATTCTGACCTGTCGCGCATGCGCTACCAGCAGAACCGGAAGTCCCCTTCCCTCAGCAACGTCATTTCCGAGACAACAT
CCAGGCAAAAAGAGAATAACTCGGCCAAGTACTTACTCAAAGAGATGCACTCACACAAGCTCTACATGGGTGAGAAAGTT
GCTCAGGTAAGTGAAGAAGACTCCGTTTATTTCAAGACATTTTGCATTATTCCCGTCTGATAGTCTGTCAGAAGCAACCA
AATCCAATTATCTTTGTTGGATGTTGCACAGTTTAAAATTTATCAAATGATTTACCAGTTGATCCTTCCTATGTTATAAG
CACTTCCTAATGATACTGGGATTGTCCACATGCTATTGTTCTTTATGGAAGAAACTACTTTTTACATTGATTGTATCTTA
CTTTGCAGATATGGAATTGCTGGAGAAGTAAATGTTCAGGGTGAGGTGGTGAAAAAATTGGATGTTCTATCCAATGACCT
ATTCATAAACATGATGAAATCTTCTTATGCAACATGTCTCATGGTGTCAGAAGAAAATGAAAATGTGATTGAAGTTGAGA
CTGAGAAACAAGGCAAATATATTGTCTGCTTTGATCCTTTGGATGGATCTTCGAATATTGACTGCCTAGTTTCCATTGGC
TCCATATTTGCAATTTATCGTAAGGTTAGGTTTTTGTTATTTTTTGAAGCATTTGTTTAGGTGTTTGACATCTGAATAGA
TTGCTTGTAGAAGGATTATCCGTATGAAATAA-GAATTTACTCTGAATGATCCTTATAGTTTAACTCAGAAGTTATTTCA
TCTGTACCTGATTCTGCGTAATTTCTGTTGTTACCACTTTGTTCGTCAAACAGAATTCCTAAAGAAATTTTCTAGTTTTT
GGTAGGGCGTAGAAAAGTTGTCGAAAATTCCTTTTTAGGTAGGCGAGTTGATAAATCGTAAACAAAATCAATATAAACAC
GAGCTTTTGTATTCTACCAATCGGATTTACGAGCGTGACGTCAATATCTGTGTGTGTGATTACCAGGCATACTGAAAACA
TCAGCACGTTTGTCGGATTTTAGTTTGTATAACTATTTTTAAGACGTGTTGTTCCTCAAAATGGAATCTCTTCGGGAACA
AGTTATGATAAATCAGTTCGTTTTAGCAGCAGGGTGTGCTAGGGATCAAGCAAAGCAGCTACTTCAAGCAGCTCATTGGC
AATTTGAGGTAAGATTTTGGATCGACGAAGTAATGCTTATCGTTGGCCTCTTTGAATCCTGCCTTCTAGAATTTCCTGTT
ATTGTGGAGTGTTTGTGTTTATACGACATGGTTTTCTTGTTCGCTTGTTTACGTATGCATGATTTAAGGTCACTGATATA
ACCTAATTGAAAATTACTATGTTTTGTCTTTGATTTAGACGGCGTTAAGCATATTTTTTCAAGAAGCAACAGTGCCAAGT
TGTCGTCATCCAATATTGTCAGGCAACTGGCAAAATTCACCATTACGTCTAGTCAGGTAACCAAAGTAACTGACGAAGCA
CCCGGCTACCATCTGGAGTATCTGTGATATTGTGATTATGATGGCAACAAAGCGTGGTAACTGGAATCGCATGGCTCTCA
TGGCATAGTATGAATACATCAGGGAATGAGCAAAGTAATTCATTACAACAAACCATCTTGCAGGGGCTATATGCTCGGTG
TAACTGTACCAAGTGAAGAGTAGCACAGTAATATGATGATACCAATGGAGGAAGATGAGCTGTTGCTTTCGAAGGACAAT
AAAAATGGTGTCTCCAAGCTCCGGCACTTTTGAGAGAGTGAACATCCAGGTCCAAAAGCCGCTCACTTTGACATCTTCAA
TAAAACTGGGATTGCATACAGAGTGAGTGAAGCCAAACTCTTGTAAAACATGGGCAGCTCTTGAACATTTGTTCAACATC
AACACGACACGGACAAGTGGCCATCCAAAGCAACTTCAAGCCCTGTATAATTATCTTGCTTTCGGGGATGATCGCCTGGC
TGGTTCCTCGTCATTCCTGAATCACATTAACGGCAAGGACAAGCTTTGAAGGGAGAGAGAGGAGGACAA--GAGAGAGAG
AGAAAGTTAAACCACGTGCATTTGATGGCTGGCTGTCACCGACGTCAGTGCCATCGATCCGCCTCGTCGGGAGTGGCCTG
TTACGTGAGACGGGCGCCATTGGCCGAACCCGCTCCCGGCGAGCTCTCTCCGCCGCCGTACCACGTGGGATGGCTTGGGC
AACGCCTGGGAACAGTCATGTTTGTTGATTAAGCCAATCTGAGCGTGAGAGCATATCCGCAATCGCTCTTGTCAAACCGC
TGGTACGGGTTGTCTACCCTGCTGGCTGCTGCTGTAGGTTACGGCCCAGGGCATCTTGGAAGAACAAGCCTTTTTCTTTT
CATATAATTTTTTTTATTCCCTCTTCTTTATTGTGTGCCGTTGTGAGCCTGCTTTTCCAGTGAGGAGCCATCTCCAGGAC
GAAAGATTGCTTCGCCATCCAGCAGCGGCGACGGCGTCCAGTGTGTGTGTGCGTTTTGGAAGGTGCCTATCTATCTGATT
GCCGCGAGTGAAGTGAGTGCCACACACAATGGATACAAAGAGGGAAGGAAGACTACGCTGGTCGCTGTAGTTCGTTAGGC
CTAGCGCCGGAGTGGATTTCTCGTGGTGTATATCTCCGTGTTTCGTCTCCGCTTCGGGATTTTTCGGAAGAGCCATCGTT
CGTCGGTTACGTCTTCGGGAGAGGTGATCTTGGTCGTCTTGTTTTTTTAGGAAGAATGATGGTTAGGAAGTAGCCCAGTT
TGCTCTGTCAGAAAGAGAAATGCATCAGCACAGACGAAGAAAAAAACGACCCAGCTATGGGGTGAGGACAGTGGAAATTA
CAAGAGGAAAAAATGGCTTTGGTTTTACTATATCCGGGCAAGCCCCATGTATTCTGAGTTGTATCATTACTGGAAGCCCG
GCGGAAAAAGCTGGTCTAAGGCCTGGTGATTTTCTAATCGCTGTCAATGGACTGAAATACAGCCTACCTCCAAGTTATAT
TTCTGTCTTCTTCTAAAAGGATTTTTTTTTAATTTTTAGGTTGAAATGGTTTACTCTTTGCTTTCCATGCTGGGCAGCAA
CGACAAAGATAGCATGAGTAGAACACTTCTTGCGATGTCAAGTAATCAGGATAGCTGTATAGCCATGCGGCAATCAGGTA
AAACTTCTGAGTTTTAGCATTGTATTGTGGAAGAAATATATCAGTGAGAAAAAGTAACAACAAAACATAAATCAAAATCA
TCAATGGCAACACAAAAAGACAAGATTATATACCATGAGGAGCTCCAACATTTTGGCCTCTTTGCATTACTGGATTAATA
CTTGTATTACTACCAGCATTAAAAGGTAAACCCAGAGCTGCATATGCTCTTTGCATATCAGCAGGGGCAGGACCTTGACT
TGGTTGATTTTGTTGTACAGCTGCAGCTATATATAACATAAAACCCAAACAATATTTTTATCAGAAATATGTAGTAACAA
TCACACTTTTTTTGCAAACATTAAAACAACTCAATGTACAATTATACCTTTTTTATGTTTATTTTAACTCTGTTAAATAG
GCTCTTACCAAGTCATTTGGTTTGTATATTTCATATATGTTTTATAGTTCATGTATTTCCTTTAAAATATTGCTTCCCAC
AAGACTAGGAAGTTAGTTCTTGTAACTCAGGATTTATAGTTTCTGCATTCCTAATAACCGCAACTGTGCTTATAACTTAA
ATTGTGCT-AAAAATATTTTTTGTATTTAATTTTCTTAAGCATTTTTTTGTTCTCTAGATTGTGTCCCGTTTTCAGCTTG
CATAATAGCAAATGTTCAAGGTGGTTGTTTCATAGAGGAAAACATCACGGCATAAATCTGTCTGAGATAGAGGTTATCAG
TTTGAGGCCTGAAGAGGCTGGTGGAATGTTTGATTTCGATGAAGGGGATAGGTTTTCCTTTGAGGATAGTGACAGATTCG
AAGAGGATTCCCTTTGCTCCTGGATAAGTGAACCAGAAAGCTCTTGCAATAATTGGAGAGGTTGGAAGAAACAGAATGGC
AATGGCTGTGGAGGGTTTCATTTGTCTCATCCAAAAGCTGGCAAAGGTAATGTATGACCGTGAAGGGTTTCTTTTTTACA
GTAGTGACTAAACCCTTCTGTATATCAATATGCAATCAATTTAATTACAATTAAGAAAAGTTTAGGTACTTACCTAAACC
CTTCTGTTATCAATATGTAGTTAATTTATTTAGGCTGTCTATTCAATATAAAATAGGAGGATTTTTTTTATGTATTTAAG
AGATTTTTGTCATAACTGAAAGATTTTATGTTGCTCAAAAGGACTATAATACTGTAAGCAAATTACATGTGGGCATAAAA
ATAATATGGTTACACTGTAAATGATTATCAACTTCAACTTGATTTTATATACATTTTCTGAATGCATATCTTCTTGGCTG
TTAGTTACTTTTTCTTTTACTGTCACAATTTCATAAGTATGAAAAAAAAGTTTTTGTTGAAGCATGA-------------
-ATGCTTTCCTTATTTCTATTAAATTTGATCATGCCTAAAAACTTTAACATGTATGCTTGTATTTTTCTTCTTTCAGATC
CAACTGCTGGTGCTTCTGTCAATGAACAGACTACCTGGTGTCTAGATGGCTCAACTCTTCATGACAACATTAGAAAAATT
TTGATTAAGTTGTGTGTTCCATCACCTATAGTTTTTAGTGATGTAAATTACCTTTCTTCTACCGCACCTCGTGCTGCCGC
CGAATGGGCTAGTTTATTGAGACCTTTAAGGGGCAGAGAACCCGAAGGACTCTGGAATCTTCTGTCAATTGTGAGAGAAA
TGTTTCATCGGAGTGACAGAAATGCAATTCCTTTGCTTGAAATATTAACAGAAGAGGTTTTACAGTGTGATCAAGTAAGT
TCAAACTTCCAGTGACAAGCAGAATGTTTACTTTCATATGTTTATCTGCAAAAGGTTCTGTTTATACGGATCTTGTGTTA
TTGAGAGCAGTTTTATTTCATACATGGGCCCACATTTTAGTCCTAAGTCTTATTATTTGTGAACTAGATTGTCCTGTATT
GTGAGACAAAAGATTTTTTTTTTTTCAAAAATTCCTTGAGGATTTTTAGGCTATATGACTAATGTTATAGCCACAGTTTA
ATTGAGTAAAACTTTTCTATGTACAGAAAAACCTAAAAAATGTGCTGTTGTGTTTAAAATTGAAATTAATTCTTGACCTT
GATTTTCTTTTTAAGGTATGGCTAGCATTGATAGTAGTGCCCCAGAAACAACATCCAGTGACAACTCCCCTACTGTTGTA
CGGCGTAGCACTTGGTTGAAACAGTGTGGTCCTGGGAGTGACAGCGGGAGCAGTGGAGAAAGTAGTGATTCATTTGCTTC
GAGTTCTTCTGAAGACAAGGCCCCTAGGTCAAAGTCTAGAGAAGGGGAAAAGTATGTTTTACTTTTTTTGATTATGAGAG
CAATTACAAATGTATGTTCACATGTAACTCAAGTACAATGTTCCAACTTT-AAAAAAAATCCAAAATTTTGTATTCACGG
AAATATTGTGATTTTTTATTCTTGGTTAATTTACAAGTGAAATATTAATTTCCACTTGTAAATGAAATTTTGTT------
--------------------------------------------------------CTTAGGTATGGCCTTTATGAAGAA
AG-------------CATGTCAGTAGCTCGGAATCAAGGCACTCAGTGAATATCATGAATGGCAATGGAGAACCATCGCC
CATGGACGGAATTTTGGCCACACCTCCACCTTGCGAACATAATTCTGTTTCATCACACAGCCTTCAATTCAGTCAGGTTG
AAGGAGTCATTACTACTGTGCCATCTGTTCAGGTTTTGCCGCCACTGACATGCCCCCCTGTGTCATACACTTTGGCTTAT
CCAACATCACCGTATGGCTACATGCCCTTTTCTCATTCTCATGTGCCCTTGCATCCAGCTTATGTGCCATCACCTGCAGC
TTACCCGTATGCACCATTAGCTAATTTGTCATATTATTCTCCTGCAGTGA--------GCTCATAT--------------
------------------------------------------------------------AGACAATTCCACACAAAAGT
AAATTTAAAGCTGCTAGTGGAATTTAATCCAACACCTCAGCAAATCATAGCCTCTGGAGTTAAGAATTTCAATCCTAGAA
GATCATCCAAGTTCTTAATCATCGCACATT-TGCTTTAATTAAAAGATAAAATTGTTGCCATCGACATTCCAACAGGA--
-ATTGTTCAATAAATAAATGTTGAATAAGATAATTGTTATATTACCTCATAATCCATTTCCAAGCATGCAAACATTGGGT
TTTCAAATCCAACATCCACACCAACCATGTGATACACCAAAGTATTAGATTTGTGTGCTTCCAGTGGAGATGATATGGTA
AGACGAGCAGCTGCATCCCTGTTAAGAATGTACACTAACTTCTGTTTTTCAGTCGCACCTTAAAAATAAAACTTTAAAAT
GTTATAAATTTTATTGTTATACATCTGTGAAGGAGTTACAAATAAAGTAAATATAGTTCTCAAATGTTTGACTTCATCAA
TTCTCATATTACCTAAAAACCAGTGGTGTTAACAAACAGGTTTAAAACCCCTTGGTTTTAGTTAACATGAGAACTGATGA
AGTCAGGCAACTTTTCAAATTGAAAGCACG---ACACACGTC-----------AAAAGAGGCGGAAA-------------
---------------CGCCCCCTATTCTCCCTGAGGATAATCG------CAACATTATTTTGTGGTCTATTCCTAACCAA
CTAGTATTTTGTTTCCTTTGAAATGCTTTTATGAAAAAGTTATGATGTAATTTGTGAACAAATTA--TGTCTTCATTCAA
AAAACTACTTTTCTTTTTAGAATTCCTTATGGCCCATGACTTTTGGTCTTGCTTGTTGTGCAGTCGAAATGATGCACATG
GCTGCCCCCAGATATGATATGGACAGATTTGGTGTTGTATTTAGAGCAAGTCCACGACAGTCTGATGTCATCATAGTTGC
TGGTACTCTTACAAATAAGATGGCGCCTGCATTAAGGAAGGTATATTGTCTTTGTGTTTCTATTTCCAGAGCTCATGCAT
GTATGACATCCAATATAAAGATCATAATATAAATTACCTGATATTCAATGTGTGTGATGCTGTAAGGATGTTTTATATGT
ATGTCACTTTGCTTGTATATGAAATGTGACATAAGCTCTTTGATATTAACCTAGTATCTACTATTTCTTAATTGTGAAAT
GTTACATATTTAAATTATCATTTTTCACCTGACCTTTTCTGTTTATTTAGGTGGAAAAATCATTTAAAAAGAAAATTTAT
TACAATAACTGGTTTATCATAAATATTGTAATAATTTTATCTGAACCTATAATGTTGTGCACTGTACAGGATAAAATGGC
ACATGTAATGCAGTAATATTATTAATCAGTAATAACATTACTGTTAATGCAATAATCAGTTGTCTGAAATTTAGATGCTT
TGTATTTGCTTTTAGGTCACCCTGGAGCAACAGTTATGATCCTCCCTTGGAAGATGGTGCAATGCCATCAGAGCGGTTGC
GAAAACTGGAAGTAGATGCAAACGAAGCTTTTGACCAGTATCGTGAAATGTATTTTGAAGGTGGAGTTTCTTCAGTGTAC
CTGTGGGACTTAGAGCATGGATTTGCAGGAGTCATCTTAATCAAAAAAGCTGGTGATGGTTCCAAAAAGATCAAGGGGTG
CTGGGATTCAATACATGTAGTTGAAGTCCAGGTAGGGGAACAATACTCCAATAAGAATGGTCTTTCTGAGTATATTTCTT
AAAATCCTTGTAGAATGCTTAATGTTGTCAATCGTGTGATAGAGTAATAATTTTATTTATTATTTTTCAAGTTTTTTTAC
AGAACAGAAACTTGTTAAATATTAATACCACCAGACAGCATTTTTGTCACTGTGAATGGTTCATGTATCTAGGACTGTTC
CTCATGGTTCAGTGGCCCTAGGTTTAAATTCTCTCGAACATGCTCGTGTAATAGGACCACATGGTCTTGTGCCATCACCA
GCAAAAGATACTCTTAGCCATTCGCAAGCTTCACCATTGTGGGGACCACTGACACCTTCTCCCACCGTTACAACACTTGC
GAGTTCTGGTGTTGATCACTTTCGGACCAGAGAAATTTTACAAGGCAGGGGACCTGTGTCTGAACACGAAAGGAGATTTG
ATCATCTAGCTTCTGTGATGTCACCCCGTGACCGGTGTAACAATAGTGAACTGTCCCGTCAACTTTCGGCAGCAATGGAT
TTGGAGCATGCAGCAGTCGCAGCAGCAGCTGCTTATGATCGCTCCAAACTTCTTCCACCTCCTTTGAGGACAAACGAATC
TCCATATATGACCCCACCAGCGCTTCCACCTGTTTCTGCTTCTAGTTTCTTTTCTCCCCCAGTCAGTCCCTACCTCAACA
GTATGTGTAGTGCTTCAAGTAGGACCAAAGCAGGAGCCCCAACAATGTTGAATGGGATTCCTCCTCCATTAATACCATGC
ACATTTCCTGTACAGAATCACACAAGTTTCCCCACCAATAGAACATCTTCCCCTATGGCCCACAAACTTGGCAATGTTTC
AGGTTCTAGTGTATTAAACTTGCACGACTCCTACTTCTCAAAAGAGAGACGCGAAGTAAATGGTCATCCTTCAGACTTGG
ATGCACACTTACGGTTATGACAGATGTTGAATGTTGTAGTAGATGGTACATAAAGGTTGTGTATATATTTTCTTCTGTAA
TGTAAAGTATGCACTGAATAATAATAATAGAATGTCTTGAAACACTTGTTCAGAGAGTTTATTAGACATAATTTATATTT
TGGTATGGCTGCCGCTCTGAGAGGTTCTCGGTCAAAAGGAGCTTCAGCAGCGCCGAGGTAGGAGGGCTAAGGAGAAAGGG
AGGCGCTTCTTCTGGCCACATCGCACACCGACAGAGACAGACACAACACACATGTAGACAGAGAGAGACGACGTGTTACG
AGACTCACCTCTACAAGCCCTTTACGAAAGTTTTCTTCGAACCTTCTTCTCCTTGATGTGCAATTAACGCTGGATAATTC
GCACTTATAGCAGCCGCAACGAGCAAAAAGTGAATCGCGGGAGCAACGGTTACGTACTTAAAGTTCGTCTGGCGTGTGAT
TGGCCGGCGCGAGTCACGTGGCCGCTAGGGCCGTACCATATTTGGAATAATGTGCTATTAAAAGTGTGCCAGAGGTTTCC
CGGAGAGCAGAACGGTCATAATTCATCAAAATTGCGAGGGATATTGGCAGAATTATTGCCGCGCCACAAATCATAGAGGA
CTGATGAGTTCGTATCAGTTCGTAAATTCACTGACATCCTGTTACGGCCCAGGCAGGCAGGATCCCACGGCCCAAGACTA
CTATACCCCTCCCGTGCAGGCTTACGGGAACTGTTACAACGGTCCTGCCTCGCCTGTCCAACAGTACGGACCTTACACCG
CTCCACAGGCCGTTTCTCACTTGCAGCAGAATGGTGGCGAACATCATTATAATAGTTGCTCCCAGAGACTCGCACACCCT
AACCCAAGTCACAGTCCGAGAACTCCGACACCGTCGGTTACCCCAGTGCCCAGCTGCAAATACGCCGAACCGATAGCGGC
GGCCTCGTCTCCCCAGGACCTCAGCACCACGAGCAGCAACTCGCAACCACCAGAAAGTGTGTTCCAGGGATGTGTAGTCT
ATGGCACCTCAACAAGGTTTCTTCGGCAAAAATCATGGAGTCGTTGTTTAGCTACAGCA-CCCGTTCCTCCAGGTGGAAA
AAAAGTGTTTGTTAGAGATAAGCCCCACTGTAACATTGGTACAATTGGACATGTTGATCATGGCAAAACCACTCTCACTG
CTGCAATTACAAAAGGTGTGAATTTTTGTTGAGTAGCATAAAAGTTGTACTTGTGCAATTTATTGTTATTTCTTATTGTT
TGATAAATGCATAATACACAAGTTTTCGATATGTAAAGTAATTTATCATATAGAAGTCATGTTGTGGTCTTTTACCAGTT
ATCTTTAATGTTTTTTTCAAGTTCTGCTTTTTTCTTTGCAGGTACATGAAATACCTGTACCCGTACGAGTGTGAGAAAGA
GAAACTGAGTACAGCAGAGGAACTCCAGGCAGCCATCGACGGCAACCGACGCGAAGGTCGGAGGTCGAGCTATGGCGGCG
GTTACCCGGAGATGATGGCCGTCTCCAGGAACTCTCACCATCCTTCTTCTCTACCATCTCACGGTTCCTCAGTGTTGAGC
CTCGTCTCTCGGCCAATGAACGGACACAGTTCGAA?????????????????????????????????????????????
????????????????????????????????????????????????????????????????????????????????
????????????????????????????????????????????????????????????????????????????????
????????????????????????????????????????????????????????????????????????????????
????????????????????????????????????????????????????????????????????????????????
????????????????????????????????????????????????????????????????????????????????
????????????????????????????????????????????????????????????????????????????????
????????????????????????????????????????????????????????????????????????????????
?????????????TGCATGCAGTCTGTGTAACCAAGCGAACAGACTTTCACGTACTTCCCATGCTGCTTTAAATACTGAG
CTACTAAGAAGCTCAGCAGCATTGGAAGTACGTTAAGGTCACAGGTTTGAGTCCCATCTCAGTCCAACACAAGAAGCAAT
GGAAAGACTAAATAAATTTAGTGACTCGTGCAATATCTTTGTATTAGGATTGTTGAAAAAAATTATTTGAAATCTGTTTA
AATTAGAATTATGCTTTTTTTTAGTATCTTGCACCAGAAGTGTTGAGGAAGCAAGCTTATGATAAAGCAGTGGACTGGTG
GTGCCTTGGAGCTGTTCTATATGAAATGATGTATGGCTTGGTAGGTTAAATGTTCTATTGTTTTTTTTTTATTCTGTTGG
CCACATGTGATGTCTTGGTGGGTAAATTGGTTGTTTGATCTATTGTGTATGTATTTTAAATTGTAAAATATCTGAAGTGA
TTAATTTTAAGTTTATTTTGGAACGTCATAGAATATTTCTCTTCATTATTTACTTTTTTTTAGTTAATACCAGATGTTAT
AAGTACTTGTTTTTTTAATAAATTGTTTCTTAAACTTTTGTGGTCTATGGAGAGCAACTTACAGTCAACATGTCTAAATT
CTATATGAAAAAAATAAATTAAACGAAGCGGGCCTCTCTCGCAAAACGCCGAAAACGTGGCACTCCGATCCCAGATACCG
TTCTCCTTCTATGATCCGGATCCAAGGATGCTCAACAATATCCACGGCGGATCTGCTCCCTTAGGTGAGTCCATCCCTTC
CCTTTGCCTGGAATCCCTTCTCTCTATCTATCCCGACAGCGCCTCCCAAAGACAATTAATTGAGTTATTTCCCCCTCTTT
CATTAGCTCGTTCTGATTTGATAGGTTTGCTGCTGATTAAATTTGTGAAGCGGGATTAACCAGTTTGCTTCCAGCCTATT
CTCTGCTCCCTCCTAAATGTAATTTGCTCTGGTGTGTTTGCGTCCGCGCAGATGTAAAGGAGTTTCGGGACCCCTGCATC
CCTCTCTTTTTCTTCTTTCTCTCGATCTCCCTTTTGGCCCCCCAAAAATAGAGTGCGGTCTCCGTGTGGTCGCCGGCGGA
AAAGAA-------------------AGGTCAACT-------------------GCTGAGCAC------------------
-CATTTTTTGCTGCAAATGTTGTCGTAAATACATTGGTGATTGCCGTATACCTCCGGAACTAGCAGCAGCTGCAATGACA
GCCGCTTGTGCAGCGGCCTGTGCACCACCTGTAGGTGGAGGCATTGTAGTTGCTTTGGGATACTGGTTTGGAGGT-----
---------------------------------CAGATCCACTGCTATAAGAGCTAAAAGGTTAGCTGCCTTATCCTCAG
AATATAAAAGATGTGTATGAACTCTTCTTTTGTGTAAATTTTTACACAATTCAGAAGTCTGTATAAATGAACAAACAGGT
TCAATAAATCTGTTGAATAAATAACGAAAATTACTTACGTATCATAAAGATTTAACAACCAGTTCAAGCATAAATCAAGT
GATAAAGGTATGTTGATCAGTGTAGAATTTTCTGTGGCGATGCCTTCATATATCGTAGATAAGCATGTAATCATTTCAGG
AACACTTATCAATTTATCATTTTGAGCTCTAAGACCATGCTGATCAAAAGCATTAATGGCATTATTCATATTCACCAGAT
CCACTGAAAAACAGAAATAAAGTCAATCTAATGAATTAATAACAACACAGCAATTAAAAAAACAGCATATCAGAAAAAAA
TAAAATAAAAATCCAAATGTGAATTAAAAATTAAAAAAATGGCTGTTAAAGGATTAAATTAAATAACTGTTACAAATACA
ATATGAATTCACTTACAGCACAATCGCTTTTGGACTGTACGCAGCTTCATTGCAGTTCTGTATGCTGAATACCGAATATC
ATTCATGATCTTCACTGCTTTCGAGATATATTTACCTTCTGAAATGCTTCCTGCTGCCTTCCCTTCCTGACCCCATAAAT
TTTTCTCTTCCAAAAAAATTCGAAATAGTCTACTCCTCTCCCTCTATAACTAGAAACCACTCTATCCCCATTTGTTCAGT
GCTGCCCCCTACAAGCCACTGGAGCCGTGACAAACGCTCTCTCTTTCCGGAAGACCTACGAGTGCGGCATCGATGGACCC
TCCACGAAGACCTCTGCTACCACTGGCTGATGGATGAATGCTCCTGGCCACAGTGCAACCGAGCCTGCCCTCGTCTTCAA
AACCCCTTCACGGGTGAAGAACTGGACTTCATCGAATTGCTTAAATCTTTTGGTCTGGATATGAGCAGCGTGGCAAACGC
TCTGGGAATTGATCTGGTAACGCTGAATGACATGGACCACGATACCTTATTGCAGCTCCTCACCCAGCAGACAAACAAGT
AAGCCTCACATTATAGTTACAAACTTCTTCCACCTTTTTTCAAAGTCACATTCATTTGAAGTGACTTTTGTTTCTACCTC
GTAAAACATGCACAAAACAATAGGCATTTATTCATTGAAATGTACATAGATAGATTCACTTCCATGTTCAGTGTTTTAAA
TAATGCTTGTACTATAGTTAATGTACTATAGTTATTGTAGTCACCAGTGAAAACAGTATAATTAAGAGCAAAAACGAAGA
CGAAAAGATAAAGAAGAGGGGTAAAAGGGGAAGTATTTTCATTACTCTAATTACCACGGCGGTGTATGCCTAACAATAAT
TGTTTAATGTGGTGACATTAGTGATGTTGGAAGGGGACGAGATAGCTGTCTTGCGAGGAAAACTTTCTCTCTTATTACGA
GCGATTTGTTGCTTTGGCCAGCAAGTCTCGGGAATCGATGGCCAAGTATCTATAGAGAACATCGGCGGCTTCGGGAAGCA
GATAAAAATGACATATTACACGATAAGACATCACCACTGAAACAAAGCCACCTAATTAATGAGTTAGATTAGTCGTGCCA
AGTGCTAATAGCTTCCTCAAATTGTGCCTGTATTCGGATGTTAATTAGTGCGATGTGGTCCGTTAATGGCGCTTCCAGGA
AAACCATGGGTGATTGAAATCTTCAGTTGAAAGTGGAGGAGGACCACATGCACGAGCATGGAAGATGGCAGGACAACGTG
GCACATGCGTTTTTATCAAATTTCAGCCGGGCTCGTACGAGGCATTAAAGACTTTTGAAGAAATGAAAATGAATGGAACC
CCGTGAGCCACTTGGAGAAGATTGGTTAGAAACAGAACGGGGGGATTAGTTACAGCAAACCTTTTGGCCCATACCTCTCT
CTATCAGAGTTCGTAATAACTTATCCGACGTTACGCACCCCAGCTGCTCCCCACCCACCCCCAGTCAACAACTTTGTCTT
ATCTCAACCTATTACTCGGAACACCGTGGTCGTATGCCTTCTGCCCGCTGTCCACTCAGATGGGCTGTTGTATATCGGCC
TCACTACTAATGGCAAATGTTATATATGGTCCTAGACCTCACTTCATCCCCCACCCCCACGGCTCCCTCCCGTTTCACCT
CCGTCCTTTCTCTCCGCGCAACGCTTAATTACTATAGCATAACATGCAAATTACTCGCCGTCATCGCACGAAATTAATAT
ACACCGCAACGTCCCGCATGTTGACTGCACGGGTCCGTCTTCCACATGGGAAAATGGAATGGAATAATTAACTAAGTGGA
CCGGAAGCGGCACGGCCGTACTACTCTCGTTAATGATTCGAGAGTTGGCGTCACTTCCGGTTGGCCAACGCTCTCTCCCT
CTTCCCAACGTTCCCGAGGATGAGGAGGAGGACGCTGAGATGTTAGCCAGAGCTGAGCACCTGAGCTAGCCGCGTGGTGG
CCGGCCACCCGGCAGTTACATCTGGCCCTCAGCACAGATGAGTTCGAAAATGAGACTCGGGATGAGATGGAAACGGTCTT
CGACAGATAACTCAGGTGATCACAATAATGGACGATTTTGCGAGGCATGCGTCATGGCTACGGCGTGCGGACGAGCGCGA
CCTTCGGCCTGGCGTCCCACTACCGTCCCAAGAGCAGCGCCCGGGGATCCTTGTCGTCCATTCCAGCTGAGCAGGCCGAC
CCAGCGAGCGACCGGGACAGGAAGATCGACGACTTCCGAGGAGGATTCGTCCTCAAATCTCGAAGCGACGAACCACCCGC
GAGAAGGAGATCTCTCGTCGAGAAATCGACCAGCTTCAAGAAAACCATTCTCCAGGTAAAGAGGCGCTCTATTCGAGTGG
GCTTACATGCTGTACTCATTTAGCTGTTATGTTCTGGGATTGCAGAATTTTCGGAAGAACTGTCAACACTATTTCTTCCT
TGTTCATGATGTGTAGAATGTGGCCTATGAGAAGAATCGTTGTAAGATCTAGGCCTTTGATGCATATCAATTAAAGTTTT
TTCCAGACCTTCTACAACAGTCCTCTCTCTTGGAGACTTGGAATCTTGTCTCATGTGCATGGTCGCAGCAACAGGAGAAC
CTTTTCCATCTTTTGGAACAGCAAGACTAGGTTGGGCAACAGCAGCATTAACTAATGTATTAAATGCATCATGACCTGAA
GGTGGAACTGATGAATACACTGTTGGCTGTGGGTGACGAGGGGAAGGAGTGGATTTTCTAACAGTCGCAGGGCTGACTAC
ATCAGCTCGCAGGTCCGCAGCTCTTGGTGAGGATGACTGTGGGGCCTGTATTACGGACGGTTTTCCAGTTCCCCATGTAA
TGCTGCGATGAATAACATTCTGCCTTCCTGAGCTTTGTGCCATCAGTTACATCTTGGATGGAACGGTATGAATTTTGAGT
ACAACTACACATAACAGACATTGTTTTCAAAACTGAGAACTTATTATAAATTTCATTTTTCCAACATCGCGTTAAAGTAT
CTAAAATGCTTCCAAGCAATAATTTCAGAATTAAAAGGAAATTAATTTTAAAATA-------GGGTCAAAGAAAAACCAT
TTGTCAATGTTAAACTGCAATTGTAAGACAATACCTTTTCTAGAATTTTCAACCACATCTACACCAAACTGTACAATATC
TCCTGAGCAAACTTCCCTAGCAGGAGATTCCTCGGAGCCTTTACTAAGCCTTTGATTGTTTACAAAAGTGCCATTGCTGC
TTTTGGTGTCTTGCAGATAAAACTATGTTAGGAGGGAGAAAAAGAAAACATCAAAATACTTTCACAAAAGCTGCTGATAA
GGTATCTTATTAATTTTACATGTGACAAAAGGAAACACCTCAGAAAACATAAAAAAAGTATCTACACAATAAAAAGCATT
CATATGAGTGACATATTTAGAGCAAGCTTTCAACCACAGGTGTTCCCTTAAAAGAATATCGATATTTTTTTGGATATCAA
AGAATGGAATTTTTTTCAGAATGATCTTTCAAGATCAAGTATGCAACATTATGGCATTAAAAAACAAATCGTTATTTTGG
ATATCATAATGCCTGTAGGACTCGAGCTGCATTCTCTATCCTGAGTTAATCTTTCCATTCTCTCGAGGGCCTGGGATGAT
GATGAAGTGAGGGTTGAATAATGAGGTATGCTAGATCGAACACCCGAAGTTGATGGCTTCCCGAATTCGACATCCAGTCG
GTCCATCTGGTCAAATGCCATCATTACTTGTTCCTTAGTAATTCCACTGTTCCGCAGTCTCCGGATCAGCTCTATCTGTT
CAATGGTGAACAAAGCACTAGCCATTTTTGTAGAAAGGTTATCAACTCTGTTAGGCATTAAGTCCTCAGGTTGTCATGCC
TATGCTCTTGAAGCCTGCAACATTGCAAAATTTTAAAAAAGTTTAAAATACTAATTTTCTAAGAAAATGCTCACATCATA
CAAGAAATAAGTAAACTTGTTACAATGAATTGTTAAAAAAATAATAATGTAAAATGAACTTACTTTAAGCCTATCAATGT
TAAAAAGGTCGGCATCGTTTCATTTATACGTAATCATTTTTGCCACACCAAAAATGCAGAAATCTTTCAAGGGTTGGTAA
GAAAGGCTCAAAAATGCCACTATTCATTGATGATGTGTAGAAATAAGAGACCCGTTGCTTTGTTCAAATATGATAATTGC
TTATGCCGATATTCAAAATGTCGGCAAAACGCAGAGCTCTTGCTGAGCGATACGGTTATATTCACTCCTGACAACTATGA
CCTTGATTTTACATTTTTTTAATACACAAAGAGGTTTACCTGCGTTTCCGTCGAGTTCGGACAAGCTTCCATACTCCAAG
ACTTTCTCTCGGCCATAGTTTGAGGCCTGCCGAACGATTTCCACCGGGTTGAGCTACTTGCCATAATCATTACACACAAC
CGTACTGATTCGGAATATGTCAACCCATAATTTACTCCATCACAATAAAGGAAGCTGCCATCTTTAAACATAATCTCCAC
AGCGCCCTCTGGACCAAGGTCAACTCCATACATATTCTCAATCACGGAATAGTAAGTTAAGATCCGACGGCAGAGGTTTA
TCGGAACAAGTTTGTACATCCAGTCACTTGGGGAAAAAAAAATCGAAACGAAACGCTTTCGAAAAAAAAAACACAAATTC
GAATCAAAATAGCATTTCTAACGGGCTTCTCCGAGCAAAAATAGAACCTCCGACTGTTTTTTTTCTGAAAAAACCCAAAA
TTTGTCATAGAGTTTATTTGTTGAAACTTGTTGATTAGGAATGGCTTATCGACCAGTACTGTACGACTAAGTTAATTACT
TTGAGAAAAAATTTTTTTAGTAGGTACATGTATTTACACTTTTGAAAGAAACTGAGGTGAATACATAGTTATTTTTGTGA
ATTTAACTTCAATGTAAACAGGTGCCTTAGAAGAGGAACAGGAGCGAGAAGCTGAACAGTTGGCTGAAAAAGAGAGGCAT
CAGCTTAAACACAGAGAACTCTTTCTTTCTAGACAGGTGGAGACCTTGCCAGCAACACATATTCGTGGCAAATGCTCTGT
AACATTATTAAATGAGACAGAATCTTTATTGTATTACCTGAACAATGCAGTTGTATTTTCCT-AAAATTTATAATTAACT
GTTTTAGTACTCTGAAGTACTTTTT-AATCTACTGTGAAGGAAAAGAGGTGTATTAATTAAATCATTTTTTTCCTTGATG
CTGTTTCTTGGGTAAATACCATAGATCAAGAAACAGATGAAGTAGGAGACTTTTAAACAAGTGGTTATATGTTATATTTT
GTATGCAAATATTTTTGTCAATCCAAAAGTATTGCTACTGAGAGTTTTTAACATAGCTTAAATTTATTTGTTTAGTAGTA
TGTGTAGAGCTCATAAATGTGTTCACATATGTATTTTGTTTTCTTTTCTTCAAGGTTATGCAGTTTGGACGTATTGATGG
CAATGCATATACACTTGACTTCCAATATCCATTTAGCGCCCTCCAAGCATTTGCAGTTGCTCTTGCCAACGTTACTCAAC
GATTGAAATGACATCCAATCACCTTTTCATTGCGATTTATTTGTCAGGCTGAGACTGTTATTGCCATACCATGTGAACCT
ATTTCAGTTGAAATCATATGTACAAACAGAAGATAGAATTCATTCTAAATCTTAGTTATAAGTAACTGATAAATAGCAAT
TTGTCAGGGTAAATCAATGAAAGGTACATAGGTACTATGTAATAATTTAAGTGCTCCATGATATATGATACCTGAGACTA
GCTTACATATATTTTCCTGGGCATGGATACTGACTTAGTTGTTACAATGTTTATTCTGTGATACTTGTCCAGAGGTAATT
TAAGTGTTCAGCTGTCAGATATCATAGCAGTGAATCTCATTTAGTAGTGTCACATTGTCTAGTTATGCTCAATTTCATTC
ACTCTCTAGTGCGCAAATTTACCTGCAATAAACATTCTTTTAAATCTAATAAGCGCCGAATACCGTTTTCGTGGGGGAGC
GACGCATGCGCACTATGCAACAAGGTTTATGCCCTGAATGAAAACAAACTGTGTCGGAGCCGAAAGGTTATTTGTATGGT
GAAGTAATTCAATGTATGATTCGGAAGGTTTAAACCACTGACCGGATTATAGGAGTTACCTGGGAATATGAAGCGGCGAA
ATGCCGATTGTGGAAAAATTAGAAGGCCTGTGAAAAGAACCAAAATAGTTGAGGGCATATATGGAAGGTACGTACAGCTT
TTTAGGCTTAAGTAGGTTACCTACGGTTTGAGCTGTTGAAAGGTTCACAGCGTGGGGTTATTGGCGCGCTTGCACCTGAA
TTTTGGCGGCGAAGGATAGCAACGACTATTTGAAAACTCTTTATTTGAAACTGTATCTTGTTTATATATGCTGGCTAAGC
CATATGAGCACACAGCATTCAAATTCTTTAATGATGCCATTTGAAATATGCACAGAGGAAGTTCAGTCAACTGGTTATTA
GAGATATCAAGCCTAGTAATAGCCATCAAAGCTGTTCCTTGATTTCGTGCCGTAAGTTTTAATTTCACATTGTGTGCTAA
ACTCGCACTGACTAGCCAGTCTTCTCGTATATAACTAAGACATTTTTGACCATGCCAGTTGATCATAACAGGAGTTGTTG
GAAACATAGAACTAAACGTAACACTCCCTAAAAGACCTCCAAGATGTGATGATGGTATAACGTCAAGGGCTTTTTTATTA
ATTTTGAACTCTGGATCTTGATAAGCTTTTAATGTTAACAGTTTTGAGGCAATATGCTCATCTTTATGACAGCTAGCAAC
CTTTAAAGCTTTACAACTGTCATCACGTGCCCCATAACGTACTAAACAATCAACCATATTGACATCTCGGTAAAATCAGT
TTCTTATAAATTAATGGACTATTTTAACTGGG----------------TTTGGAATTTTTGCTGTATGACTGTGGAAATG
AATAACAATTGTGGAAAACCTACAATCGTTGGCATCTCCGATAAGAAATCAGCTTGTATTTTTTAAAGATTTAGAATTTG
CTGTGCACAAGAAAAATTCTTTCCCTTACGACAGCTTTTATGAAAAAAATGTCTGAGGAATTTACTTACCATCGATAATC
TTCAGCATTGAGTAAGAAGTAAGTACACACAATGGTGACACAAACTGTCACAATAGCAAGGATAATGAACACAAGCAGCA
TGAAGCCATACACATAATATATCTTGTAAGCCCAGAATGATGTAAAGATGAAATACCTGAAAATTGAAAAGTTTAAATTT
CTAATGTTTGGGAGAAATGCTGGCAAAAACATGTACACACAAAGAAATTAAAAACATGTGAATTATTACATTAATTAAAG
AAAATAATGAAATTGATTTTTTAATGACAAGGTAAAAAAAATCTACCCTCATATTTCAGTCTTCTACTTTCCCTTTGCTT
GACTAAAAAAGTTAATATGTTTAACACCATTTGTCACAAAAAGTAAAACTTATTTTATTCGAATTTCATTCAACTCAGTC
ACCTCCCCACCTGAAATGACACTTGTGACAGAATGGACAATCTGCTTGCTTTGTGTTCATTTGTAAAACTTTTTTTTTGC
TTATTGCTTAATTTCAGATCAAAATTTTGCACTTACGTAAAAGAAGAAGGCAATACATCGGAAGTAGCAGAAGACCCAAT
TGACGAGCAAAGTTCCAAAAGTAAAAGGCAGGCAATTGATCCTTACACTTGGGAACCAGTGCAGACCAGGTGTTCACTTT
TGCTAGTTGCAGATTATAGGTTTTATGAAAATATGGGTGGCAGTAATTTAAAAGGAACAATAAACTTCCTGGTAATTTGT
GTTGTTTTTTCTATAAAGAAACTATTTTGCTATGTTTTGTATTTAGTGAATGTTAATTTGTGGCCTAAAATGAGAAATAA
TGGTAATTTTGTAATTACTGTAAAAGATGCATGAGAAATGTTTCGCTATGTATTATTTTATCTCAATGAAACAGTTGAGA
ACTGTTTTGCTGTGTATCACTCAAGCAAATGTCTACAACCTCTTGTTGTGATGTAAGTAAAAATTTTATGCATTTTTCCT
TCAAGGATTATGCTGACACAGCTAGATTATTAGCAGCTGAAAATGTAGATAGAGAAGCACTGATGAAATATGCAAGAGAT
GCTGCACAATTTGCCACCGACTACCAACTCCCAGATGTGGACTTTGCTGTCAATCATTATGGACAGGCAGACGTAGCAAT
GTTTGATTTTACTTCTATGTATGCTGCAGAAAACGCGTGTCGTGTGATGGAAAGAAGAGGCCACCGACTTCTACAGGGTC
TAGTGGGAGATAGTCTACTAGAGGTATTTAGGTTTTGTAATATGCATTAATTCTGTTTTAACCATGTTTTACCTATAGTC
TGCGTTGTCTTGTTTCAATTCTTTTCTTACTATAGCCTTTCTGGCCTACTGGTTCAGGATGTGCTAGAGGCTTTCTAAGC
TCCTTTGATTTAACATTTGAATCGTAGGAAATATTGTTTATCTCTGTTTTTTCTTGGAATATTCGTTAATGTGTATCAAC
TGTGTAAAATTGTAATGTTTTTGCCTATTATTTAGCTCTTCCATGTACAACCAACACATACTGCAGTGGTAACATGTCTT
CTGTTACGTACACCTCAACCGCCGCAGCTGGAAACAAGTATGAAAATTCCCGAGCACAGAATTACTCAACAGGTTCCACC
TTGTCTCTTCCGGCAAGTTTGGATGAAGGAAGTCAAGCTTCAAGTGCGTCTGCATCATCTTCAATACCAGATGATCAAAA
CTCATCCAAAGCTAGTTCAAAACCTAACTTTTCTTATCCACCCACTCCAAACACATTGTCTTCACCCGGTGCTGCTTCGA
TGTCATCATTTCACGATGAATTAGAATGCATTTCTAGTCCAGGATGGCCAAGAACACCAGCCAGTCCTGTAAGTTTTCAG
TGTTATAATAAACAAAATATTCGTCCTTTTGTTCTTTGCAATTATTTGTAAAGAAAAAGTGCATGTTTGGTACAGTGCAG
TCGCGATTATCAGTAAACAACTAAAATATTATTTATGATCTCAAAAAAATTATTTTCCTTTTGTATTTCCCTTTATAGTA
ATTGTATGCTTTACAATATGAGAATTTAATTTTCATTTTTTATTCTATTTCATTGTTTTTCAGTTTTAGATGTTGCTGCA
TTTGAGAGACTTCTTGGGCCCTGTATGGACATAATGAGTCGTAATGTCGAGCATTATCGAAAGCAAATTGTTCAGCTTTT
TGGTTCAGAAGCAAATATCAGTGACTTGCGATGATTTTGTTTATTCACAGTCACCTCCAGGCTGACTCTGGTCAAATGTC
ATAATTTGTCCTGAACCATGCCTAAGTGGTCAGCTTTGCTGCTCACAAGTGTTGTTTGTTTCTCTAGTCTTACATTGTCT
TCTTCTGTGACTGAGAAATTATAAATGTATTATTCATGACATTAAATATTCTATGATTTATTATAATCCCCATGCAGTGC
ATTATTCTTTTGCTTGTTGCTTTGTCATTAGTTTAAAATGTCATTATTGTGTGAACCGTAAATATATTGCTGTTTCATTT
CTCAAAGATGGACGAAAAATAAAATAAATAGCTAACAATATATGATTTTTTTTTTAATTTACTGCTTCAGTTTTATCTTC
TGCCTAAGAGATAAATGTGCAAATGCTATATTCCTCTAACTCCTGCTCCTCTTTAGCTTTAGATTAACATCTGCTTGATT
TTCACAGTCCCTGGCTTGAGCTCTCATGGCAGTATGAAGAAAAGGGCTGCACCCCCACCACCCACTCACATAACCAGTAA
CAGCCCAGCAACACCTGGCCATTCCCGCACACCTTCTGACCCGGGGCTTTCCCAGTCCCCGTCAGGAAATGTGCATCGAC
GCAACCATTCAACTGACCTTGTGTCCTGCGGCTCACACTCGGTGAACAATTCTGGCTCCTCGGGTGGTGGCACACCCGTG
GATTTCAACAGCAACAGCAATATGTTGAGGTTCCAGTCATCTGGGGTTACCCTGGGTAGGAGGATATTCAGCTCTTTTAA
CTCTTTCTTTGCTACCCACTCTGGGTTTTGGTTTTTCTGTCAGTATCCTCATCTGTAAATCTGCTCTTAATTTCTTCTTT
AATGCTATTATATTTTTTGAAGAGTTACTGTTTTTGAAAGAACATTTACCTAAGAGAAATATTTTTGTCACTGTTTTGTA
ATAATTTTTAAATGTTTTG-----TTTTTGTAAGCTGTGATTTTGCATTTTTAGTTACTCTCAAAAATTTGTTCAAATTG
AAACCCTGCCAAAGGTTTCGCCACACTCTGAACCAGAGCCTTCCGATTTTTCCCTTGTTGATGCAGCTGGACGTTCACCG
AATGGGATCGTCGGCTGTTACTATCAGTGTCGTCTTCCCTCGTTTTTACTCTCCGCGATTCTCAAATCAAAGCATACAAA
CAAATATATCAAACATCGAGATAAATACACATACCAAAGCAAAATGTAATAAGAATGAAACAGTTTGCCAAAAAAGATTC
GCAAAAAAGTAAAAGGAAAACGTACTTTTCACCGGTAGGGGGCGATGCGCAGCTAATGTAAGAGCTGAGCGAATAGGCCA
ATGGCAGAGTCCGGGTTTTTATATCTGAGTGTGACGTAGAGGTTGGTCCTGGAGAATAAGGTTGGTCCATGAGAGGAACT
GCTGCATCGAGAGGACTGAGTCCAATCACATCCTTAGTCGTGACAGATCAATTTATGTTTCTATGGTAACAAGGTCGGTG
TGGTCCTGAATGTCTTGACAGGTGTGTGACGGTTCAACTTCACAGCATGTACGCAAAAGGGAAAGGCTCTACCGTACCTT
CAGATGCTCAAGCTAGAGAAAAGTAAGTTGAAAATGATCCATGTAGCGATTGTTCTGAGAACCGATTCTGTGGGTTTCGA
CTTGTAATCCTTCCTTCTCTCTTTGGAAGCTTTCCCGCGATTCTCGTCATGGCAAATCTCCAACTCGTGAAAAACGTGTT
TCCGATCGCCGTCCGCAACCGATCAACCGAGTTGCCATGCTAGGCAAAGTTGTCACTCTTGTTCTATGACACTGTCCACA
AAGTTCTTCCTTATTTAAATGTAACATTGGTCATCTTCCTGTGAAAGAACTGCTTTCTATTAAAGTGTATTTTCCGTGCA
TGCAGCGAGGAAGTGAGCATGGCCCAGTTCGGAGGCATATGGCCAGGATTGTTCCATGCTTCCTTCGAGGGGTGGAAGGT
TTCACGCAGGGAAGTTATCCTGAACTTGAAAGATTTTATTAGCACGATCCCTAATGATTTTAAACAGTTCGATATCTAAA
AAAAATGAATGTATTATATTTCCTAATAATCAGCACCAGTTGAATCATGATATTTTGTCCCACCAAAATTCACAATTTAA
ATATATCCTCAATTCATGTCTGTAATACTCACAACTCCAAAGTTCACACGAAAAAAGTTTTGCAAACAGATAGTATTGTC
ATTCCTAAAATATTGGTATGAACCAATGCCAGCGTTACATGTTCTGCTTAACCATGCCCTCTATTATTGTGTGGAGCTGC
TTCCCAACCTTTTCTCACACTGATAAACCTTCCTTCGTGTGTCATTTCCAGGTTCATCTGGTTCTTATTCTCCAGCCAGC
CACAGAATGAACACGTCCACTCCACGAAGAGGTGAAGTTTCAGCTGAAAAACTGCTAAAAGAAACACTCTTAACTGTCTT
TGTTCTCTTTTGCCTACAGTTCCACCTAATATTCATGACCTCCATATGCTGGCAGAAACTTGCTACTAACCTTGCATTTC
TTTTTTATTGTTGGGGCCAAATCACTAACCTTACTTATATTGTTACTTCCTTATTGGATTTTGTTTCTTTTTTTGTTTAT
TTGTTTTATGTATCTAGTTTTAGTGACAATTACCTTACAGTGTTGATCATGGTTTAGTAGTCTTCTTTTTTTATCCTATG
ATAAGGCGTCGATTATCTCGATTGATGGATGTTTAAAAAACAGTTTTTGTTCATGGTAATTTGTCTACAGATAAATTAGT
TTCAGCTTGAGTGTAAAAGCAAAAGTTTTTAGCTAGAAAAGCTGTTTCCAAACATGC-AAAAAAAGAAAAAAAATCAGAA
ATCCCAATGATTAAATTTAATTTAGAATGTGATTGAAAAAAAGGCCAACATAAAGGTTATTCTGATTATATGTGAGTAAT
T------TGTATTGCTAAATTGAATATTAACATGTGATGAATATGTATTTGTGATTTCTATGTTTTTCGGACTTCAAATT
CTTATTATGTAAGCATTTTTCAGTTAAGGAGAAGATCTTACTGGACAAAGCTGCCTGGTCAGAAGCGGCCAATTCTGACC
CCGATGCCTTGAACATTGATGAATTTCTCACATTCCGCCATCCGGAACATAGCCATGTATCACTTCTCAATATGGTCAGT
GATATCATTGCCAGTTTAGGTAATTACTTTGCAATATTGTTGCTACTGAGTCATTATGTACGAGATGTAGATCTTATAAA
TCTTCCAAACCAGTGGTTTGAAATATCCAGGGTTCAGAAAAGGACAAATCCTTTTAAATTTCCCACAATCCATTTTTTGG
TGTAGAAAAAAAAAATCGTGATGAAGTTGACATTATTGGTCCGGGGACGTCGAAGTTGTGGAGCAGCCATGTCATGATTG
AATGAAACAGGAACGAATGTGTAGAGACTTGGGCGGGAGACCATTGGTGAAGAAGGGGGGTGGTAGAAGAGCTGAGGTTG
AAGAGCAGGGTCTTGGGAGCATGATATCAGGGATGCCTAGGTTTCCACCGTAAACGATATCTTCCGCTTTCCAAGACAAT
ATTCAATCGACAATGTCTCATGCGAACAAAGCAGGCAGAAAAATTCATTCCATTTATCAAAGTAATCAAAAACTGAATTT
ACATATTATGCTAACTGCTGTTGACTTGGCTGGAAGCCACGCTGTGGCGAGTGGGGAAGACATCCACATGACAGTTATGA
ATGAAGGAAAGAGAATCAGCATTCTGTGATCTATTCCATTTTTGCAAAAAAGACGCCGCACGCCGAAATGGGAACCCTGC
AGAGAGAGAACAAGAAAAGTAACAGTAGCGGCATAAAACGAATGGAAGAGAACTGGAAGCGACTAAAAATTCTAGAATGG
GATTCTCTAGCCTATTCTTCTCTCCAGCATCCAGTTATTGAAATGATAAAACCGCTGCTTTAACAGAATACATTATACAA
ATTAAAAGGTAAAAAAAAAATATTATCTGGTTATTTAAAAAAAAAGACTCCAACAGTACAAAAAAATTTAGTTGAGGATA
GTTCATAAATAAAAA-AAACTAATTCACCAAAATAGAGCGCAAAATTAAAAAGTAAAAAAAAAGGCGGTACATTTAAAAC
ACATTGCTGAAAGCAACTTTATGCTAAATGCTTGGAGATGCGATAGAAGCATTGCAAGACACGAA-ATATATATATATAC
AGACAAAATCAGGTAGTATTTACATACTTACCAATAAATCTGACTGTGGAACTGATAATAACAATTTTACGAATGTGTTC
AAGGCATCATCCAAGGCACTATCTCCATACAGACGAAAGACACCAAAATTTACATAACCGCCACACAGAGCTGATTTGAG
CATAGAGAAACATATTGATATTCCTTTTAATGTAATATAAGTTAAGAAAAATCCCAAGTACCGGATAACTTGAATAAACA
CAAGGATCTATCTATTGGTTGATGTAAATACATACAAATAATACAAGCAAAACAATTAGGAGATAAAAAGAAATCCTTTC
TAGCCTACCAAAGTAAGGGCATAAAAAGAAAAGTTCAATGTTAAATCTAAAAAAAAAGGGAGTAATTGCTCAAAAGTTAA
AAAAAGTTTTAGGTCAAGGCTGAAATATTATCGTGAAATTTTTTTTCAGTGAGTGGAGGGAAAAAACGTGTTTTGTAAAA
TTGCATAAATTAATAAATATTAAAATATCGGTTATCAATTTTTTTATTTGAAAGAATAACGAACACTAAAATTGTTTTCG
CGGAATTCTCTATCTTTACATGGCAGTTGCTGCATTTTCCCAGCACAGTCATATATCAAGAGTTGAAAGGAGGAGTAATT
CGTTTAGAATTCATTGAGGAAGCATTGTTTTCGGCAATAAAAGGAAATACATCGGTTCGATTTTCTCCACGATCGACTAA
CCAATGACAAATGGCAGAGAGGCGGCGACATTACGCAAGTGCCCGTGGACCAATCACAATGAAGAGAGTGGCGTGTTGCG
TAGTAATACATGTTATATGCAAGTGACGAGACAGGTTCTTTAGTGACGAAGTCAGGGCATCTTGACGTGGCAGCTACGTT
ACTACCAATTTATCCAGTCGGGTTGCGGCAAAGTTTGTGACGAGAAATACGTAACTGGTAAGTACTCAGCTGAGCAATAA
TAACAATCACACATGGTGTCCAACGTGGCTGACATTATTTATGCCGATATGGATTTAAGATTTTGAACTGTGATGATTAA
TTTTGTTTTCCCTCCTCTTATCGGTGTAAATGCACCACTCGTTCGATGTCCTTGAGTGTTATAAATGGCTGGACTGTTGA
ATGTAGATGTACAATAATGTTACTTTGTGCTTTTCAATCTAAGGATTCAAAATTAGTCTCGGAGTAATTATTTAACTATC
ATTTAAATCACTAGCAAGGAGAGTTATGTTGCAACTGACATCTGCCAGATTCATTGTTGATTGTTGATATTCCTTATATG
GCGTTATATGGATTGCTTCTGATTAGTGCGAATGCCATGGGTCACTTACCAAAGTTAGTGTTTTATACTATTTTTATTTT
CTCTTAAAATATCGTCTTTTTTTATTTTTATATGCGTGCATGTTTAATTGCTGCTGAATGAAAACTTTACCTGGAAAGTG
GATTTCCCAATAGTAGGAAATCGTCAGTAGGGTTGGGTTGCTCTGATAACTCAGTTTTTGCGAAAAATGCAAAGCTGGTA
ACCTCATGACTTTTGTGCCCTTATCAGTTCATAGATTGCTCATCCGTTTTTGAGTGTGTCCCATGCATATCACTAACATC
TCCTTTTTCCTAGAAGCCTCTGGTACACCATCACGGCGACTTGCATGCCGATAAAATGCGTCAGTGCGAAGTGCACATGA
AGAGCCCGAAGGTGAATCTGTGCAGACGATGGCTGAATAAGTTCCCCTCTCGCTCCAAACGCATTGATGTCCTCTCTCGA
ATTTTCTTTCCTCTCATGTTCGCACTCTTCAATCTGGTCTACTGGACGACCTACCTCTTCCGAGAGGAGCAAGTGGAATA
GAAAGCACCAAGTCCGGTCCTTCCTTCTGCTCTAACGGATGATACCACCTCTCTGTTACCTGCTCGCAAAGACAAACCAC
AGAATCTGGCAGCTCTTCTCCAACGAAACATTTCATCACTAATCAACTCTAGTTCTTCCTTGTGCTTTTTGAAGATATCA
CTTTTTGTGTTACAGTTCTAAACTTGGAATTGAACATCCTTACTTTTACTGAATTTTTCTGCATCCTTGTTTTTG-TTAA
TTCTTAAGGCTTTATTGAACTTTTCTGTTTTTTAAACAATGCGTTATACATTTTCTAGTTTTTTTTTTATAATTAGAAAG
CAGTTATCTTTTCCCTATATAAATGAAGTTTCTTCTGTAGGCTTTTGCAGATTTCATCTTTTAATGGAAAAATGAATGCT
CTAAATGAAGTGAACAAAGTTATAGCAAGTGTGTCATATTATTCCCACCGACATAGTGGTATTGAAGAAGAAGACTGGCT
AACTGCAGAACGAATGGCCGTAAGTTTTTTGTATAGTAATTTACTAATCATTCATGTTAATGATTCTTTGTAGTGGCCTT
TTCATTAAATTTGGTCCCAACTGAAAACCAAAGAAAATAGTATTTTCTCTTTAGGAGGTTTCCATAAATAATGTAAGGCT
TAAATTAGAGAGTGAGGCAGACTAAATGGAGTAGCTTATATCATGTTACATGAAGGAGGGCACATTTTATTAAATGTCTA
GGACTGAAGGGTATGTGAAATCATAAAAAGAAAAGTATTTTTTGTGCAAAATTACTTTTACTTTTCAAAAAATAATATGT
TTGTTTTTAATTCATTTTAGGTTGTTTTGTGCAGTGGTGAAGATATAGCTAATAGAGCAATTGAACTGTTAAAAGAAACT
TATACAAATTTAGGGCCACGTTTACAGGCAAATCAAATAGACATTCATGAAGATTTTGTTCAATCATGTATGGATCGATT
AAAAGCTGCATATGATACAATTTCCATCCTTGAGCGAGATAAAGATAGTGTAAATAGATTACGACAAGAAACAACAAGGA
TGGTGAGAGTTCTAAAAGTGCTGCGTGAGTATGTGGGTCAATGTGATGGTGATTATGGAGAAGATAGGTCAATCCTCCCT
ATGG????????????????????????????????????????????????????????????????????????????
????????????????????????????????????????????????????????????????????????????????
????????????????????????????????????????????????????????????????????????????????
????????????????????????????????????????????????????????????????????????????????
????????????????????????????????????????????????????????????????????????????????
????????????????????????????????????????????????????????????????????????????????
????????????????????????????????????????????????????????????????????????????????
????????????????????????????????????????????????????????????????????????????????
????????????????????????????????????????????????????????????????????????????????
????????????????????????????????????????????????????????????????????????ATTTTTGA
TGACAACGCCATTTAAAAATTTTTTAATTACCTGATAAATATATTGCCTTCCATCAGCTGCTTTTGCTATTCTGAAGGAA
CTCCTATTTAAAAGCCGCTGACTTTCCCTTCCTCGTCTTCCGACTCGAAGCATCAAATCGTACCATACCTTCTGTAAAAG
GCCCCTTGGTGTACTTATGGCGTGTTCAAAATAATGTCGAAGTTTACGTCTATCATCCATATCAACCATTTGTAATTCTT
TATGACATGATGTGCCTCTGGATTCCTTTTCGAGATCTTTCAAAACTGCACGAAACGTTTCGTTCGCCTCATTAAAAATA
TTATCTTTAACGATGTCAATTTTTCTGTGCACCATTGGAGAACGGTAATAACGGCTAATTGCATAGCGAATGGCAATCAA
TGAATTAACACTGAATCTTTGGCCATCTTTAGTGCGAGCTTGGCCATAGAAGCCCTTCAGCATATGAGCTATATCTCTCG
CCGGCAAATTATTAATGGCATCCACACCATGCTGTGAGCAATACTCACGAAATAGTCTGACTCCATATCTCGTAGCTTGT
CTAGTTTTCGCATTGTCCGGTTGAATAGCTGAGTTGTTAACATTCTCCATGTGTACTATACCAGATAGCCCGGCATCCAT
CTTGAAAAACTAAAAATTATAGTACACATACGCATGCGCAATATAATTTAATTTTTAATTCCTCTAATCTCATAGCCGCA
TATTCTGACAATTATAGCATGTTTGTGTTCTATCTACACCCTGAATTAAATCATTTTTTCCTGCGCAATGTAAAGTAACT
TAACAGCAGCTTGTGATGTATTATATTCTCTCTGTTTTGTAATATAAAGAAACTGAAAATTCTGCTCATGATGTATTATG
TTTTCTCTGCTTTGTAATTTCAGGAATATTCAGAAGACAGTAATTCTGAGCCCGATGTTGATCTGGAAAACCAATACTAC
AATTCAAAATCCTTGAAAGAGGAAGATCCAAATGCTGCACTTAACAGCTTTCAGAAGGTATGAAACTCATTATTTCACTG
ATAGTTTCTCATTTGTTGTCATCTAGTTTAATGCTGACATTTTCAAACAACGTATGTTCTTCCATAACTTACTTGCAAAT
ATTTTGCTTTTTAATACACAGAAGCATTTACTTGCTTTTCGGTTGTCTTTTTGATCAGGT--------------------
-------GCTTTCTTATTTTTAGTCATGAACTGTCCAGGTGGCATTTTGATACTTATGTTCTATTGTGATGTTTTATTAC
AATATTTTTCCTAGGCTTACAAGCAAAAAGTGTACGGAAAACAGTATGTATGGTTCCTAATTGGGTGGTATGAAGATGAT
TGGTTCCGATTCCCAGACAAAGGACACAATTGCACGCCAGAGCAAATGAAGGAAGCTGTAGAGGGCCACTTGACAACCGA
AGCACTCATGCTGAATCAAGGCAGCAAACCAACAATTTCAGGAATGGTACTAATACACCTTTGCTTTTCGTTCAAATGGT
TGTACAATGGAACTTCTGTAAATGAATTTTTCTCTATAGAATTGTTTAATGATAAATATCGAAAAATATTTTCCAATTTA
TTTTGACTGTAAAGTAGATGTTTTTACAACTTTATA-GTTTTAGTTGTATTGGATGTTTGTGTTAGTGAAATTCTTTGCT
TTTTAGATTTAAAGCTGTAGCTTATATGGGTGATGAAGAGCTTTCAGCTGCTTGGGATAAAACCAAGAAGGATGCCAGGA
GACAAGCAGCAGAACTGGCAGTTAGAGGTTTGGTTGCCAATGGAGGTTTTGGAAAGTTCAGTTCTATAACATCAAACGTA
AGTTTCTTCAAGATAATTTCATATATTCTTACTATTCCCCATGTTTTTTTATTATTGAGGTCCAATATCAGTTTGATGTC
TCCGGATGTTATTAGTTTGTTCCGATGCTTATTATTGATTTTGTGTTACTTTGGTGTCATCTCATGCGATGCTTTTTCTT
CCAGAATTCCATTCGCCACAACCTCTCCCTGCACAACCGGTTCATGCGGGTGCAGAACGAAGGCACGGGCAAGAGTTCGT
GGTGGATGATTAACCCGGATGCCAAGCCCGGGAAGGCGGCCAGGAGAAGGGCCACCAGTATGGAGACCCAGAAGTTCGAG
AAGAAACGGGGCCGGGTCAAAAAGAAGGTGGAAGCCCTCCGGAACGGCTCCAACGTCGGCACGCCGAGCCCCAGACGGTT
CTGTGCGGGATGGCAGAAGCACAAAACTCACAAGGCACAAGACTTTCCAGTGCCCTGACCTGATGGGGGAAGAACGCGTG
CTGTCTTTAGAGATCACTTTCTCCATAGAGAGCGGTCGAGAAGGACATGTAGTCCAGAGCACCGGGGATGGTCCCGGGGC
CTTTGTATTGACCCATGCGCTGGATGCAATACTCAGCCTGATCTGGAGGAAGTTCCCTTCGTAATTCGTCAGCAGTGATG
AAAGGCTACAAAGTACAACAATCGACACTCTCAGTATAAGACAATGTCCACAAAGGCACTCGGACGGATGCGAAAAACAC
AATAAGAAAATATATAAAACTCACCTTGTCACCAGCCAGAATTCTGAAGGAATCGATTATCTGCTCAGCAGTATCAGAGT
CCGTGCTCTCCCTTGTCATGAAATCTAAGAAAGCATCAAAATGAACATAGCCCGTATTGTTAGGATCTACTACACTCATG
ATTCGTCGGAAATCAGCTTCACCCTGTAAAAGAGAAAATCCATTAAAAACAACACTACAACAGAATAAAGGATGCAATTT
AAAAAGACTCTGGCAAAGTTAGAGGCATCTACAACAGTGAGTTATAATTGCCACG-------ATTTGATGCAATTCTGTT
CAATATAAAATGTAACCAGTTCTTCCACTGCATAAAACAATAACAAATTGTACCTGTCTGTCATTGCGTATGTTGTAACC
TAAACTAACAAGGCAAGATTTGAATTCTTCGGGTGCCAAGCGTCCTGTTCTGTTCTTGTCAATGAACGACATACGGAACT
CATTCAGTTGCTCTTGCGTTAGCTCAAAACAAGTTCTAAATGAAATCTGGATTTTAGTATCTTACGTGTAATAATTAAAT
TCTATAAGAAATAATGAAAAACAGTAATACATCAATTATTACACAAAGTTTTCAAATATCTTAACCAATGAAAAACAACA
ATGCATTACTTGATTCTCGAACAAATGTGTAACATTTCTCATCAGTCTGCCAACCGCAATGGTATTCTGTATGACATGCA
TGACAGTTATGCAGTTTATCACAGTTACTGCTCTCTGCTACATCACATCCACTAAGTTCAGTCACAACCTATAATTTTTA
ATAAAAATCCATGTAATGATACATTAAATCCAAGCAATCACCTTTAGCATTCACTAGCAATCATACAATTCATCCAGAAA
CTGACTTTCACATTTCAAGTTTGGCAATCAAGCTATCTAAAAAAAAGATTTACCAATACTAAAATAAAATTCACACTACC
AAGAAAATTGAATTTACTGATACCAATATTTTTGTTATTCACTACTTTAGTTGCAATCAATATCAATAAACCTTCAAAGA
CTTTTCTAACCAGAATCCACTTTCCACCAAAAAATTCACGTTAACATCAGTTACTGACCTGTATATTTAGGATCACATCT
GCAGACATGGTGTTCACTATCACATTTTCCATTCTCACTACAATCATTTGGACAAATTGGTACTTCACATGCTTCACCAG
TCCAACTTGCCCAACACGTACAGAAACCATCCAGACATATTCCTCTTCCTGAACAATTCCTGGGACAGCTATTAATGCTG
AAATACACAATAGAATTTAACTTCACAGTACTGAAAATACAACAAAATATAATCTTTTTCAATATTCACTCTGGAATATC
ATACCATTTAAGAACAATAAATATTGAAGGTCAATAAACTACACACACACAATGAAGAATGAAGCACATGGAATACAAAA
TACATTTTGTATCAGGCAATGGCTTACCTGACAAAAAAACTTTTGTAAAATGCTTTGAAAATTTAGGTGCTTTTCTGATG
CAACTGTTCTTATCAATATATAGAAGAAACAAACCCTTAAATTTCATATACTTTTGTTACATGAAATATTAAATACTGAA
TTCAATTTAAACTTACTTGACTAGTTATATATCCAAAAGCAAAAGCACTCAAAATCCATCCTTGCCAATAAAGGTTCCAT
CTGTATTGGTCAGTCATAGGAATAATGGCAATTGGCATAATAATCCGATCGGCAGCATTTATAAAGTTTGCTAAAGAACA
CAGTGCTATTGTCCTTGACGTTTTAGCCAACATCATGAGATATCACAAGTTTACAAACATGTCTGAACTGTACATTAGGC
TTGGGAGAATAACAATACATCAAATATGATAAAACCCTGCTTGTTGAAAATTCCAGATCAACGTCTAGAAAAATAATTCC
ACTGGGAGTTTGTCAGAAGTGGCTCAGCTTAAACCTGTCAAGAAGAAACT-------GAGCACAGGTGCACACAACTTTA
ATAAGAGCTTATTCACGAGCATCTTTACTCAGGTTGATGGTTAGAGCTTCAAGTCGTTGGCGATCTTTGATGCTATGTTC
TTAAAACCAATAGATGTACCCGAGATGCGTTTAAAGCGAACACCATTCAGTGAAAGACGCGGAAGCTTACACACTTCGAT
TTCCCATTGAACTAACGAGTCTGTATTTGGATCACCATGCACGCATAGTAGTAAAAACTTCTCACGTTGTTCATAATCAC
AGTTGTTCTTATCTAATACTTTTCTTATTTCTTGCATTATTTCATTAGGATCTCTAGAAGATGTTGTTTTCATGCTCCAG
GTGAACCTCAGAGACCGTGGTTTTACCTGATCGTCATTCATGGGCCTAGAATGAGAAAATAGTTAACTATTTTAATATGC
CAAAACAAACTTTTATCCCAGGGACTCTAAAGTTTACTCAATTCCAAAGATCTGATTGGTTTGGCTTTGCTCGCTATAGG
CTGGTTGCCGAGTGTGTGTGCGGCTATGCGTGACTTTGGTGTTCATGCTATAACCGACTTTCTTTATTCTCTCCCTTTTG
CCTGGGTTAAATTATCTCTTTTATTTCTAAACCAAATATTACTTGAAGATTGCCACTGTTTGCTTAGAAACACGAAGCTC
TCTCTCTCACTCACTCTCTTCGGTTCGCTCTCTCTCTCTCTTTGCAACATAATGACATCTCGGGAGTGTTTGCATAGCCA
ATATATTTACCCACAATCTGCCAACCCTCACAAATTATCTTTGAACAAATATGTAAATATTTCAAGACCAAATATGTACC
AAGATGAGCGGCAACACACTGGACGAAGCCAAAGAGGAATTCAGTTTGCGAGCAACTTTCCTTCAGATATGAGCACATGG
ACAAAGTGTGTGTGTGGATATCTTTAGAGCTGCTCGGTCCCTAGGAGCGGAGACATGAGTCCAAGGGATTGCTGGGCATT
TGACAGCAATACACAGCAAAGTGGCCCCTTGAGATGAGGTCCGAATGGATATTTCGAGCTCTAAGCCATCCCCTTACCTG
GCCAACTTCGAGGTGCTAAAGTCATTTTGGCATTTAAAAATATTCCTCAATAGGTGACACAAATTGAATTAGTATGTGTT
TGAGAAAATGTATTATATGCAATATTTAAAGCTCTTTTATTTTTGCAGTTGATGCAAACGCTTGAAGAAGACGAATTTTC
TAGGAAGAACAAACTAGCTTGGAAACTGGAACAAGTACATGCAATAATGAGTGGAGAGTCGGAAGCGTGACAGTACCATT
GGCAGTCAGTGGACGTGTGACATCGTCAATGTCCGATTAATTGTTTTGTCAGACCTTCACCGATTGCCACGGCTTTTGTT
ACATAGGACAGTCCCGCTCCGTGTGTCGGGTTTTTCCGTCACTATGCAATACAGAATGCCCTCTGAGGTGCAATTAGGTG
TGGCGATAATGAACAGAAGAGACTCCGGAAATAAATTAAAAGTGTGTTAATTCCACCCTTTCTGCCCCCAGTTCCTAGAC
AGCAACGAAAGCCATGCAAAAGGCAAGACTCTTTTAAGTATCAGTTGCAGTTTTGAATTGACTTGCACATCGGCCGATTC
CATTGTGCACTGACAAGTCCATGCATGTGTCTCGAATGCAATCTTATCACAAGACTATTTTTGGTTGGCCTTCAACCTGA
CATCATATATATATATTTGATGTTCTTTTAAAGCAAATAAGAGACAAGGAAGCAAAAGCAAGAGCAACTATTTTAGAAAT
GATTGGTGATATTCCAGATGCTGATGTAAAACCTCCTGAAAATGTGCTTTTTGTATGTAAGCTAAATCCTGTTACAACCG
CTGAAGATCTGGAAATTATATTTTCCCGTTTTGGTCCCATTAAAAGTTGTGAAGTTATTAAGGATAAAAAAACAGATGAG
TCATTGCAATATGCATTTATTGAATTTGAAGAAGAAGAGCATTGTGAGAATGCTTACTTTAAAATGAACAATGTTTTAAT
TGATGACAGAAGAATTCATGTTGATTTCAGCCAGTCTGTCGCTAAGATGAAATGGAAAAATAATCAAATGCAAAGTAATC
AACCTCCTAAGTCTTCAAAGAGACAGACATTTGTTTTAAAAGACAACTCAAGAAAAAATGACAAATATGATCTTATTTTT
GATTCCAAAGAAACTTTGGACAGCCGTGATGAAACAAGACGTCGGGAAAGATCCAGGAAATTAGAAGAATCCCACGCTCA
TTTGACAGGAAGCATGATTGGAGAATAGGATGGTGAAGTTGGGGAATAACTTGGACTCTGTGGAGTCAATGATGGAGAAG
TTGGATCATACGATGGTGATATCGAATAGCTTGGAGATGCTCCACCTGGACTTGGTGGTATGTATGGCGAAGCCGGAGAT
CCTGGAGACATTGGCTGTGGAGACCAGCCTGATGCATAACCAGGGCTGTAACCACTAGCATCGCTAGCTGCTGAAGGTGA
AAATCCTGCAGCTCCAGGTGTCATTCCACTTCCTAAGCCAGGCGACCATATACTTGCATATCCAGGTGTTCCAGGTTGGT
TCCATGGTGTCATCTGAGGTGACATAGCACTAGTAGGGCTAGCTGCTCCACCAAAGAAAACTCCAGGTCCACCTGAAAAC
CCAAGAATATGGTGAACTGCAAAATCAATTTCAAATGAAAAAATGGGCAATCAGAAGAGACCAGTCTTACCAAGAAGTTT
ATATCATCAAATCCATTAATGATTAAAAGGTTTTCATACTGAGGCAAACCAAGGGAAGCAAGCCATTGTTCTACACTGGC
ATAGCAACAGCTGCTGTAGGATTTCTGCGAATCTAATAAAAAAAAAACTTTTATGAAACAAAAATGCTCCAGTATTTTAA
AGTAGGCAAATTACAGCATCACACCAAATACAACAGATAAGCTTACATGTCAGTGCGTTAAGCTTAAGCTGAATGAATTT
ACATTCT-AAAAAAAAGCAAAATGAAA-------------TACTTGCCTACTCTAAAGGCTTTGGCAAACTTTGACTCAA
CATCCTGAGCAAAAACAGATTCTCTTGCAATACTTCCACCAAAAGATGCCATAATATCAGCTATTTCAGCCCATTCCGCT
TTTTCATCAAACGGGCTCATCACAGACAAACTACTTCGGTTGCTACTTCTACCGCTGGAATCAGCAGAACTAGACATAAC
AATTTTGTTTTTATCATCCTCCATGACTACACTAACATTCTCATATATGTTACTGGACTTCTGAGTAGATAACTGACTGC
CTCTCTTCCATAAATTGACAGGAAGATGGAAGGTTTGCCTTGGTTTTTCACAATGAAGAACTGACCCTCGACACAAACCT
ATAAAAACAGAGCCGGTAACATTATACAATTAATACATATCAGTATTAGAATTTTTAATAGAAAATTTATAACATACATT
TGTAGAATTTTGTAATTTAATAACCTGTTAAAATTTCGTACTTTATTAGAAGCAGAAAGATCTTCCCCTCAACATCCTAC
ATGAAGGATGCCTTGCCGAGAGCACGGGTCTGTTGGCCGTAAATGATGAAGTGCTCGAAGTCAATGGCATTGAGGTGGCT
GGAAAGACTTTAGATCAAGTGACTGACATGATGGTAGCCAATTCTTCCAATTTGATAATCACAATCCGTCCTGCCAATCA
GTCTAGTGTCGGTTTCTCGCGACGGGGCTCGGTCGGCCATTCCTCTCAGATGTCTCACGGGTCTCAGCATTCCAACCAGT
CCCTCCCCAGTGATGAAGACCATTTTGAGGAGGATGAAATCAGGGATCACACTAGTGCTTTGTGTTTTGAGAACACATCG
GAAAGGCCACCCATGTCTGAAGATGATGGCGTTGTCACACTCTGACGATTTCAGGAGTCAGTACTTTGCTAATCTATTCA
AACACTGGGCGATTCCAGAAAACGAGAATATTTTTTATTCTGCATGCACCCACTTATACAAAAAAGAAATGGTATTTCTT
----------------------------------------------------TCTAAATATTGGCTTTCTCATCCACTGC
ATGCAGAACAGATCTTCTGCTTTTTTTTTTACTAAGTTGAATTTTAACT--TTTTTTTTTCTTCCAGTCTTTGAAGTATT
CATTCCAGACTGCTGACAGGTTGTGTTTTGTTATGGAATATGTGAATGGCGGAGAACTCTTTTTCCATTTGTCAAGGGAT
CGTATGTTTTCTGAAGATAGAACAAGATTTTATGGTGGTGAAATTCTTCTTGCCTTGGACTATCTACATTCACGAGGAAT
AATTTATCGTGACTTGAAGGTAACCAGTTTGGAAGAAATATGAAAATACTGTTCCAGAAGTGATAC--------------
----------------------TTCCTTTTCCTAGATTGTTTCCATAAAATTAATTCAGAAGACAGTGTATTAAATTACG
CAATCACTTCTTGCGCCACTGATTGCGAAGCTTTCCTCACTTTCATTTCTTTCGACTCTGGTCAAGTTCGTGGCATTGGT
GTGGCCCGTTCGTTATCGCTTTGCTGTGATTGCCGTGAGATTTTGTGTACTACGTCTACATTTCCCTGTATATAGTGCGT
AGATATTTTACCACTTTTTCCACATTGGCTCCAACTTCAGCCTTTAAGTATCTTTTTTTTTAAGTATTTGCTATTCGTTT
TTCTATCGGAGAATTGGAATAGGTTGTCGGTGAAGGTATTGTTTGTCGCGGAAGAACATTAAGTCATACGTGACTTGGAG
GATATGTGGGAAGTTCGCCATATTGTCACATGTTCATTTTCGCCACTCACATGACCTGTTGTTTGGCCCCGTGATCAACC
TCTCACCACTTCCTGGCAAATTCAAAATATTTACCCCTGGCCACATGGATATGCTTGATCAGGACTTGGACGAACGGTAT
GAAAATGACCCTATTGGGCTTAAATCATGTTTTTGTATTTCCGGGTGTCTTTTGCATTGGGGAGCGCAGTTGGTTTTGTG
TGCGGTCAGAGAAAATGCCATTGCAGTGCTGGGATATCCACAGCAGGAAGTAGATGTAATAACCAAGTGTTGCATTTCCA
CTTACAGTTTAAAATACATATCTTAACACCTTGCCCATTTTTAATTTGTAGTTTTTTTAGCAAAAATTTTACATGCGTAA
AATTTACGTCATGTGTTTGTACTACTGACCTTATAAGTACATCTGCGTTTTATGTACTGCTGGCGTGCTAGTAGACACGA
GATTTTAATATGGTTACTGAATCCTGATCACACACACACTTTTCTTACCATATGCCAAAAAATAATAATTCGCTGAGTAG
TGCTACTGGTAAGAAGCCATAAAAAAATGGATCAAAATTAACAAGTTTCTCATACAGCTTATGATAAAAGAGTTGTAGGC
AATCACCAAAGAACTTGTACATGTGTTCAAAAACAGGACACACCTGTTTCTGGAAGGAAACAAGCTGTTAATGCTGAGGC
CTGCAGCAAGGCGTTGCTTTGCACAAGCAGATAGGCATTGTAGAAAATCATCCCGAGTCTCTGGGGTGTCAGGTGACATA
TCTTCATTGTATGTGCAGCGCATGAGTTCCAGGCGTTGTCTACAAGTTATTCAGCAAACATCATATTAGATCTATGCATG
TCCAAGATCCATGACAAAGATGTCACAACCCAGCTTAAAGAAAACTTTCACTCAAACATATTAAAGAAATGATTTTAACG
AAATTACGAAAAAAAGCATGACTTACTGTGGCATGCATTAGCTGCTCTTTAAGCATCTCAACTTCTTCCCTCAATTCACG
GATGATCCTAGCATTAGGATCTTCATTGATAACAGCATGGTTGACAATTCGTTTTGCTCTGTCAGCATAACGAAGAGTTG
AGAGAGTTTCTTCATAATTATCTGCTGCAGGACTTATGGTGGCAACCATGACTGTTTTGCTGTTACCACCAAGGTTGTCC
TGAAATGTGAAAAAAATCATTTCAACAAAAAAATGCAGGACATAATTACCAAAATAAAAATTGCACTACCTAAAAAGAAT
ATGATTCAGTATGTTTGCAAAAAATCGGTAGGAAAATATTCAATGTAAAAAGCACAATAACATCTCTTATTTCCCGGGCC
TAAAAAATATTTCAGTATCCCAGTTCTTGACAATATTCTCAATTTATTCTTAGAAATTTTGCAACAATTATTATAAATGC
CTCTGAAATGATTTTGTAAAATTGTTAATTTGAAAAAAACTTTGTAACACTTGCTTTTATTTTAGAAAACACACTTTGTG
CTGGTGATCATGTATCATGGCATTGTCCATTAGATAACAGTGAGTCACGTATTCAGCACATGTTAATGCACGAAGATCCA
CAACTGGGCACAGTTCATACTCCCTTTGGACCAGTGACATTTATTCAGGTACCCAAGAGAGCTAGAAAATTTCTGTGAAA
TATTAGTGTATTCCATGCTTTTTCTGCATTCACTTAAAGGATTGTGTGTTGTTGACCAAATTATAGTTAAATCATGTTTG
TATGTGTCTATGCTTGTAGCATATATTATTCCAAAGCATCAGTAGAGTGCACTGTTGCCAAATCGTATATATCAATTTGT
ATTAACAACAAAT--CAATTTTAGACAACCATGATCGTGCGTGTCAGTACTGATCTGCGAATTCTTTTCTTCACAGTCCC
GGACTGAGCTGGAGAGATGTTCAACATTTGACTGTCCTGACATCCAAGAGGAACTCCTTGTATGACAGCAAAGGACGGTT
CCACTGGAACATGAATGGAGTGGGATTGGAATTTAATCACCTTTTCGGCTTCGGAGTTTTGGATGCTGGGGCAATGGTGG
CTTTGGCTAAGATCTGGAAGACGGTACCTGCCAGGTATCACTGCGAAGCTGGCAGTAAAACGTCGCCGCAGTGAGTAATA
CCCTTTTTTTGCGTATCAAAATCTCAGTGTTTTTTGAGAAATGCACATTCCTGTGATACTTCACTTTCACGTGGTTTTTC
AGGATATAGCTTCTATAAACTCCTTATTGCCATAGCAGTTTTTCTCCTACTAATAGATTGATTTCTAATATTAAGATTCC
GTTTTTTTCTCACAGAAAATGCCAGAAAAACCAAAAGTATTTAAAGAAAGACAGGGGCTTAACAGGCGCCGTGGTGCCAT
GCGGCGTCGTGTTCATCAAATTAATGGACATAAATTCATGGCTACTATCCTTAGGCAACCTACGTTTTGTTCACATTGTA
GGGAGTTTATTTGGTAAGTTATTGTTTTTATGTAAAGGTAAAGTTTTTTATGCTATGCCATTTTAAAATATCTCTGAAGC
ATTATTTTTTACCTATCTGCCATCTCAGATTGGAGTTGTTGCATTCTCAGTGTACTCAGCTTTAATACAACCTAGTTGTT
CTTGTACTAAAGTTGCTGTGCAATAAGTAACAATGTTAATAAAGAGCCAGATCAGTAAGATCCATTTGCAATTCTATAGG
GAAAAGCAAAGCATACAAATACATATTTTCCTGCTTAATAGATTTAAGGTATTCTTATTTCATAACTTTTTATCTAATGT
TTCTCA--------GTTTTTCTTTTTAAAAATGTTAGCCAAAAATGATTGTTTTTCTTTGTGTCATTTAACAGAAAACGA
AACGAGATGTTAATAATTTTGATCAAGATTTTACCAAAGAGGAGCCAATTCTGACCCCTGTGAATTCCGAAGTCCTTCGA
AACATCAATCAGGAAGAGTTTCGAGGATTTTCTTTTGTCAATGAAGACTACAATCCTGCCAAATTTGTATGTGATGGTCC
TGCAACATAGCCACTGTTAACAGTGGATGCCTGAACCTTTGTGTGAAAAGTCTAGTCACTAGCTTTGCATCCTTCGAGAG
ACACCTCTCTTGTACAGTTCAGGTTGGCCCATGCACAGGTGTTCTGTTCTATTTATACATAGGCCAATTGAAATAGAGTG
CCCTTCACGTTGTATTGAGTGTTTCATCATAATTCATATTTGGTATCATCCTTTATCCTTGAGAATGGACACTATTTGTA
GGCATATGTGTGTAAATTGGTTTTTTCTTTTGTTGAAGAAAAATGGGTTATAATCCCTTCTTTTGCATTTGGACATTATG
TGCTTGTGGTGATTTGTGCTGTTCATTATGAGAATGAAACTTCATTTCTTCTTTCATTTGATAACTTTTCTCTTACTTGA
CAAAAGCTTACCCATTAGATTGGAATTTGCGATTAATTGAAGATTGGCATGTTGGAAGGGTACCATACTGGCTTAATCGG
TCATGAGTATATAATAAACACATTTTGTGTATACTTTGAGTGTTGTATATACAGGCCACAGTTATGGAAGGCTGTATATA
TTTATCAATATGTTCTTTTTCCAAAAAACTGATTTTTTTAATCTTCTTTCAGATGAAGTGGACATTATTGGCTACAACAG
TAACCAAAGTGATACTGATGACCACAGCAGCATCCAGAGTCTTACGAGTGATGGAGGCGTTGTCATCAGCACCAAACGGC
TATCATTGGCCGAGCAAGAGGCCATCTAACACTACCTGGGCCCTCTCCTTCTCCTCCGCTAACTAGCACAATAGACTGTG
TCCAAATATCTGAAGAGGGTATGTGCACCCTTGCCACCCACTTTTTTCAATGTGAAACCCATAGTTGGGAGGGGAATACA
AAAACAAAAAAAAAGTTGTTTGGATATTGTTGAGGTTTTTATGGTTTTACTTTGCAAAGCATCTCTAGTTTCCTGAGGAA
TATTTGCACAGTACCAATCATGAATTGATGAACTAAATGTAGCTAATACACCCGTAGAATTTAAATGCTCGACATTGGCG
TGATATTTTATTGTCTGGCCATGCATGTCCGTGAGCTTTCCGCCGAATGTATGGAGAAGTGCTTCTGGTGCACAAGTGTC
CCACTTTTTGCAGCCTTGGCTTGGAAACACATATGCATGAGCTTTACCTTCAATCAAGAGCAGTACCTGGAAACAAAATT
ATCCTTTTCAGATTACAGAAACAAAAGCTAACAATGTCTTATCCTGAAAGAAAGAAACATCTGCAAGCATTTTACGACTT
CAAACATTATACTCAACATCAACATATTTTTCAAGCCAAAATTTTCATTGATTCTGAAAGGTGGATAATTTATTATAGGC
TGGCTACACATGGGAATGAAGCACGGCTTCGGATACAGAACTTCGAAACCGGAGGGCATCACCAGCACGTAACATGTAAA
AAAAACTGAATTTCCTTTACCGGAACCATTTTCATGCACTCATTTGTACACGTTTTTACTACATTACACATAACACTTAG
ATTATGGCAAAGCGATGCTAAAGATACACAGCTGCTCTATCACCTGAAAAGGAGGCTTAGCGACTAAGTGGCGCGATCTC
GATTTCTATATAAACATACAACAAGGGTGCTAAAAACCGTAGCATGCAATAAGGAATACGATTTTGTAATTGGTAGCGGT
AAATTCTATCATTTCCGTGATTGGGAGCAGCTGGATACCATGTTTACTCTGAAAATTTTATCAGCAAAATAATATTCAGA
AAACACTCACCCGTCATGTAACATGCCAATGTCCGACGGGGTTCTCATTGGCTGTTTCAGGGAGTGCTTTACCGCAACGA
CGCGTGACGTCACTTTAGTCGATAACATTATTTTACAATTTTGTACAGTTTTCGTTTCAATTTAGTGATTTTTGAAAGAG
TGCAAATAGGAATCTGTGGTTGTTCCTATTCCTACAAACCACAGTTTTACAGATTTCGCGCCGAGGATGAGCAACAGTCA
AGATAAACGAAGGAGGGCACAACTTGATGACGTCACTGGGAAGAAGTATAGGTCAGCCATGCGCCAATGCGAGTCGACGC
CACTCATTTCGTTGGTCACCCATGGATCCGTTTGCTGCCAAGAGCCAGCGAATAACGATGAAGCTGGATAGGTACGTGTA
CTCTCTGGCACGCTTGCTTTCGTTGACGGAAAGTGCACATGCAGTTGAGAGTTGTAGGTCGCTCTGGTGTGTTTACTCAC
CAACCGTGATTTACTATTTGCTTCTTCATAATAACGTGATCTGGAAAAGGTAAATTACGAAGAACCGTCAGTGCTTCTTC
TGCTGCAGCGTGCCTTGCTGCTTGTGCGGTGCGCCCCTCGCCAAAGAACTGCCGGTTCCCCACTTTAAGCGACACATAAT
ATGTAGGTATCTTGGGATAATGATAACGTTGGTTATACATTCCACGAAAATTCAAATTGGGAATATACTGTGGCCTTTGT
GGTTCAACTAACTGGTATACAGCTGGTTCTCCTCGTTTCATTGCTAAGGCATTTAATTCCACAGTAGGAGTTATAGGACT
TAGTGTTTTCCTCTGACTTTTGGGTGGAGGGTGTTTGAGTGATGTCTGTTCAAGAGCAATTGCAGCAGCAGCATGCTGCG
CTTTTTTGATACTGGGACCAGAAGCTGTGTATTCCTCGTCATCCAGTTTCAGCACAACAGTGAAGGTTTTTTTGTGAGGA
GGACCTGATTCATCCACTAGTCTGTACTGATGCTGGACCTGCAAATTAAAAA----GGTGATATCTTAGAAAAAAAACTG
GCTGTAATTATTTATGCAATGTTAATTATCCTGCAAGTTAAATAAAAAAGA-TTCATAAAGCAGTTGCAATCACAATGGA
GTTTTGTTTTTTCAAAGTGGGAGGGTGGTTGCCTCTGATTGTTAGGAGCCGCCATTTAAGGGCGGGCTCAGGAGGACTTA
CTCTGCAGGGTCATTCCAGCCGTGGAGAAGACCGAAGGAGGAGGCTGGTCATGCCTGTGGCGAGAAGAGGCGGCGGCCAC
CATGCCGCACGGGGGTGGGCCCACCGCGGCGCTCGGGCTGCCGAAGGACCGGGGCATCCCGGCCCCGCTGTACCTGTAGG
CCGTGGTCATCTGGCTGCAGGAGCCCAGGTCGGCGTAGGAGCAAGGCAGCTGGCAGCTCGGCAGCTCCATGGTGCCCAAG
GAGCAGCTCGGATCGAAGGTCGGCTGGTTCAGATACGAATAGTCCATGGTCGGAGACGCTGGCGGAGATGCGGCGGATCA
GGATGCACTTCTCGCTCCCGTAGTCAGAAGGATGAATAGAGCCGTTGGAGTTTGTGTTGTCTCCCGAGCTCCCCCTCCCC
TCCCACTCTGCCACCCCCGTGGCCCTGTGCTGCCAGGAGGGTGGGTCAGGGTTTCAGCCCGCCTCGCGTCACGTCAAGTT
GAGTTTCCCATGTCCGTTGACTATTTTGGGCTTCTTTTAGTTGTGTGTGTTTAATGTCTCTAAATATAAAAGCTGGGAAA
AATTTCTTAGTTAATTCATGCACTGCAGTTTTGAGCAGAGAAGTTGTTTGTCAGTGTGTTGTTAAAAATATCTAATTCTT
TGTTTCAGGAGTACGGTGTTAATTGCTCAGATATTACCTGGGAAACAATCTATAGCCATTGTGATGTATTTGCTTTTGGC
CATTTTTTTGGCTGGGCAATGAAAGCCATGCTTGTTCGACATTATGGCATTTGTTGGACGATTAGTGTGACATGGGAAAT
TACGGAGGTATGCTGCTTTTGATTTTAATAAACTTTTTACTGTAGCATCCTAAATTTTATTTTTAATTTGAAACAGAAGT
AAGGGATGAAAACTACTTATGCATGGCCTTTTCTTTAAGGTTGCTTTTGCTCACTTACTTCCGAATTTTGTGGAGTGTTG
GTGGGATGCTGCCAGCTTTTTACTTCTATAAAAGCACAAAAATTGTGTGAATGTGTTGTCAACCCATTTTATTTTGCTTA
GATATGCTTTTTATGAGAAGAATGTATGCTTAATAACATGTTGCATTTCCAACACGGTTTCAAACCTGTTTTACCCTTTT
GGTGCTTTCTGTTGGTTTTTCAGGTGAGAAAGGTGTGGCTTACACTTTGGTTACAGATAAAGACAAGGAATTTGCTGGGC
ATCTGGTACGGAATCTTGAAGGTGCAAATCAACCAGTTCCGCAAGCTCTTCTAGATTTGGCATTACAGGTATTAATTTTT
TTGCAGTTTGCCTTTTCTCTTTCACCTTAGTTAAAACCCAAAGAAATTTAAGA--TTTCAGAAACCTTAAAGGAATTTGG
GATGATCTTAAATATACAGTATTATGTAAGATTATTCATTCAAAAGTCTAAGGAATGAATTTAGCTGTAACTTCATAATT
TTTGATTCGCAAATATTAAACAAGGGAAAAGTTTCCTTTCCTCAAAGCCGAGGTGACGAATGTCTTGGATGCTGTTCTTA
CTGAGGTTCAGAAATTTAAGGTTCGTAAGGCCACAGAAAGGATGTTCTGGAAACGAGACTATGTTGTTGTTAGACAGGTC
AAGGTTCTCCAGTTCCCTTACTCTCATCAGTGCATTTGGCTCGATGGTGAGTGTGGACCGTCCCTGGTCGTACTTTCCAG
TGTGAATGGTGAGATTCCGAAGTCCAGACAGCCCAACGAATGCGGCCTCTGGTATTTCCGAAAACTGGCACCTTTCGAAC
CGCAGGGCCTGTAGGTGTCTGAGGTGGGCTAAGGAACTGTTGGTAAGGCGACCCTCGGTGTGGCGTTGATCACAGACGAT
ACTGAGTCCGACAGTGTGTGCGGACTGTATAAGGCTGAAGTTGCTGGTGCTGTCGTCGCCTTCGGCACCAACGACATCAA
CGTGGCACGTAAGATAAACTCTGACGTCTCCATTGTGTCTCGTCGTAGTCCATTCACAGTCATTAGGAGCTCCGTAGTCC
ACACCTAAACTGAGCTTCCACAACGAAGCTACCGTTAGGATAAAAGTCGGAAAAGCTTTGAATTCCATCCTACTTTTCGC
TACACTTTACTACAAAAATAAATACAGAAATCTTGTAATTTAAAATCTGGTTCCATTCACACTATACTGACCTTATAAAC
GAAATTCTCGCCGATGTTTCTGATTGCCGCATAAGAAATTTTCTCCATCAGCAGACGTTCCAAAGTAGCCGATTAAAGCT
AGGAATTTATACTTAAAATAGTTATCAAATTTTGGTTAGCCATGACATCATCCCATCCAGGAGCAAGCTTGACAGCTACT
GCTTTTGTAGACAAGATTGATCCTTTCAAGAAGGGATCCCTGAAGAGAAAACCAAAGAAATCTCAGGGTTCTTCTAGATA
CAGGTCTACAAATGATGTTGAACTTCAAGCTTTGCCTCTTCTGAAAGGTAAGGAAATTACCTCATGTACAGTATATAGTA
AAACATAATGATACAGTTGAAGTTTAAATTATTTTATTCCAAGTCTGGCCTTCATCTTCCAAGTACT--------AGCAT
AATAAACACAAAAACATTTGAGTTTGTATTTGATGTAAATTAAATTTTACAAATTAAACTACCTGAAAACATAAATGGGG
TTTACAGATCGGCATGCATCAAACCAACACGCACACTTGCGTACTTACTCTCTTTGCTTTGGCCTTGTTTCCGACGTGGC
ATAGCTCTCTTAATGTTGCTTTCGATCAACCCAGTTCACTGCTACCAGAGGGAAAATCCCACATACTCTGATTTGTCACA
CAGCACCACATTGGCTTCCAGTGGGCGATCCCCCTTCTCTCCACACAATCACTCACAATTCATCTTCTACTCATCG-CAC
CAAATCATGATGGATCGTAAAGTCTAGTCAACAAATACCAAACGAACACAATCTAAATGTAACAGAGCTTAACTAAACTA
CCACCAAAAAAATTCCAAACCATTCGTTTCGCTGGGCACCCCGTCTACGACGAACTGTGTACAACCTTGAGTGATGACGT
CAGTGGACACCCGCCAAATCGCCAACGAGGTTGAAGGATATCCCTGGCCGCCATGTTGTCAGGTGATCCGCTTGTTTGTG
GAGGTTAGGT--AGGCGATTCACCAGCACGTGGAATTCTCCTCAACTGTGCATTTCTTGGGGTGGATCCCGAAGGTTGTC
TGGGAAGGGAATTCATTTTCGCTTTCTTTTATGCAAACAATCTGTTCACTTTTAAAAGGTGTCTCTAAGTGAGTGACATC
GCTGTAGGCGTCGTACTATTTTCTCAGTAGTTCGTATTATCTCGATATAAAAAGTTATATAAATAATATGTTTTTAAACG
CGGGGACACACTGAAGGGAAATAAACATTGTTTAAATATGATATTCGCGCACTTTATCGATTCAGAGTCGTTTGACATTT
GTACATTTCGGAGACATCGTGT-----------------------------------AACAAGACATCATTAATTATTTA
AATGTGAGAGTGTTTCAAAATATATTCAAATAAATT-TTGATAATGGAGACTTCTGTTGGGAAAAAGCTTATTCATTTCA
TTTAGCAGCACTTTATTTTCATTGCTCTCCTTATAATGTCAAATAGTTTTTCAAACGTTT-------CATTGGAAGAGAA
ATAAAGTAGAAACTAACATGCCTATTATTTCCTTTACAGATGAACTGGTTCAAGAAAAGGAGAAATACAAGGCAATTTCC
GATGAGCTGGACCAGACATTCGCAGAACTCACTGGCTATTAAGAGTCTGCCGACATGCTTACATATTTCTATGCATCTCT
ACACAAATTCCATTTTGTATGTTACTCTTACAACATGGATACGTCATTGCCTAACATCCGTATATTTGTTTCTAAACTTG
GGATCGGTGGCCAATAAACATCCTGTTTCTCTGTAGTTGACCCGAAAATAATCTGATTCTGTGTGGTGTGTGTGTATAGG
TGGGCCTAGATTTGTTGGGTACAAAACATGAGAATCTGAGCCATGTTCGCGATAATTATAAAATGAAGAATATTTAACTA
AAGCAACCTTACTGAATTACTTTGCCAATTGTGGTGACTCCCGAGCAGTGCTCTCTAGGGATAAGAAGGCTTTTTTTTCT
ACACAAGACCATAAGCCAATTAATCCTGCTGAAAAAGAACGTATTCAAAAGGCAGGTGGAAGTGTTATGATACAAAGGGT
GAATGGTTCTCTTGCTGTGTCTAGAGCTCTTGGAGATTACGAATATAAGCAAGTAGAGGGTAAGGGACCTTGTGAACAAC
TAGTCTCTCCTGAACCAGAAGTGACTGTCCAGGAAAGAAACAATGATTTAGATGAGTTCTTAGTTTTGGCTTGTGCTATG
CATTTTAAATGTTTAATGCACCTTTTTCAAAAAACAAACATTTTAAAGGGTCAACTTATTTGAAAATAATGAAACATGAA
ATTACCTGTATGCCGGATCATCTTGATTTGAGGCACGGGCAACATCTTCAGCAGATGCTCCATTTACAGCAACACATATA
GCAACCTTTTCCATGGCAAGTTTAACAGCTTTATCCACTGGTGAAGAAACTAGAAGTATGCTATCAGAATTCTGTGTGCT
TTATTTTCATCAAGAAATATCATCTTGCTAAGTAAGCAGAAACAAATGCCAATATATACCAGGTGAGTTAGGAAACATGA
AACGATGACACATATAACGGAAGTACTTCTCAGGCCGATGAAATAAGAACGTTTTAATTAGTGGGTACCGAGAAATTAAG
TAAATGACTTTGATACACATCTCCATAACATTTCAAATTGGAATCATTCAATACTGATCTATACTTAAGCATTTTATGAT
AGATTATGTCTACTTCATTTATTTAATAACCAACTGTTTCAAAAAAGCAAAAGATGCAATACTGGTAAAACAGAAACATG
AGCAACTTAATAACGTACCTTTAAACCAGTTCTGTGTATCTTTTCAGTCAGCTGATCAACAGCAATATTGCTTGGTGCAC
ACACTAAGACAGGTCCATTACTCTGCCTAACTAGATGATAAACAATAGTAGCGGAAGTTACTGTTTTTCCAGTACCAGGT
GGTCCCTAAAAAAAGATAGAAAAGGAACAGTAATTTAAAATTTTCTTTTCC-TGTCTAAATAAAATACAAGAATGTTCAA
AAATT-----AATACAAAGAAATTTTCAAGTTCTAAAATCATCCACTTTTACTTGATGTTGAATTTTAGTAACTGAGACT
CCGTATCTTGCATGTGCATAACCTTGGGTAATTACAAATCAACTGTGCCAAGTAGGAGTACACTTTCATGATACAAAGTA
AGACTGCATACCTTGAAACGTTCTTCTAAAAGTGACAGTTCGCTGATCAGATCTGTTATTGCATTGGTGAAGGCTTCTTG
GGGAGAATAATCAGGAGTTGTCTGAACACGAAGCAAAAATTTGTGCTCCAGTGGATGGGGAACTTTATATGCAGCAAACA
AAACATTGGGATCCTTCAGCAACTGACTAAAACAGAAAATTTCCTATTATTAACTGAACACAACTTCACAGAATGACATA
TTAACATTTGCATTTCAAAGTAATGATAATGTGCAAATTTTGTGGTTGATTTTAACATCTGTATTTTGTTTTTTAAAGGT
ATTATTTGTACTCATGGGCCTGTCTTTTGCTCGAGATGAAGTTCATTGGCTGTTGAGGCATTGTGAAAATCTTCCGCAGA
GGCAAGGGAAAGTGCGTACCCAGCCTGAGGACTTAGTTGACAGACAGCTTCCGGAATTATTGTTTCACATGGAAGAACTA
AGAGGTATAATTGAAACTGTAATTTACAGCATGTAAACTTTGCCCCTCATAATCTCATACAGCAAGTTTAGCCAGAACTA
TGAATCAATCTTTTTTTTTAGTTATATACGTAGCTCAAGTTCACTGTGCATAGTAAATTTCCAATACTGATGCCACAGCA
CAAGCCAGTCGGTGCTACAGCACCATTTCTTTTTAACTTTGCAGTTTCGTATTGAATGCAGCAGAAAAACCTTCTATCCA
ATATATCGCAAAAGAATGTAAGGCTGTAATCCACAGCAGTCATAGTGTACATTTTCAAAAG------GCAATAACTCTTC
TGTGTCGGTATTTATCGTGCAATAACTACAAAATATTTCCCACAAAACAGTTTCAAACTTGAATCTTTAGTTGACTCTAA
CTTTTTCCTTTCCCTGCTTACAGGCATCTACTTGACGGTGGTGATGGCCATAACTTCCATTTCTGTCGTGGTCACAGTGG
TAGTTCTCAATTTCCACTACCGTGGCCCAAGCAGGAAAGAGGTACCACTTTGGCTTCGTCAGTTAGTCCTGGACAGACTC
GCAACCTGCACTTGCTACTCGCCCACGAACAGTAGCACCAAGAGACCGACTTTCGGTCACTACGAAAGTTCCGTCCTGCG
TGACGCAGGCACTGCCTGTTTCAAGGCAGAGGCCCTAAGACTCACCATCGACAGTCTGCAAGAAGACCTCAACGAGAACC
AGGATCTTCAGGGCAACGAACCGGTGTCCAGTCTCAACCTGGGAGACTTTCAAGCCAAAAAGCGCTGCGGCAAGAATCAA
GGTTCCTCGTCGGGAGGAAGTGCAGGTGCTCAGGGTAAGCCCGGTAATGGCAGGGTACAGGACGAGATCCTAAGGACCCT
CAGGTACCTGCTCCTTAGGCAAGAACAGGAAGATTACTACGTGTTTGTTATTACCTCGGCATAGACATGGAACTGGGTTG
CAGTTGAAGTCCTTCTTCAGCGGGAGAACATAATTTCTCCATTGTGCGGCGCGGCGGTCTCTGGTACCGTCCATTACCCG
TCTTCTGACACAACGGTCCCTACGCAAGCCAGGTAATGACTTCAGGAATATAGCTTCGCCCACCCAGTAACTATCTTATC
AAAAATTTAAGGCCCTGGCGTCGGTTCCCGGTGTGCCGTCGCCCAGAGTTCGTCACGTTTCTAGCGGCACGCTATCAGCA
GTCTAATAGCATTCGTGCGAAGCGGGAAAGGACCCGCCCGCCAACCCTCTTACCCGCCGACGATCTCCTTCTCGGAGTCC
TGGGCACTGCCTCTAGGTGTCCGCGTCGTGCATGGCCATGGAGGGATGTGGGGCCAACGGGTGATGGTGCGAGCCCATCA
TGGTGTTCATACCATGTGAGTAGATTGGTCCGTGCAGCTGTGGATGGGAGCTGACCGCGCTACTCTCCGTAGGCATGGAC
AGCGGAGGAAGTGACGAAGGACAGATGGGGTCGAGCAGGTCCATGGCATCCATGCCGGAGTGAACCATCTGGGTGTGGTG
AGGTCGACTGTTGGCGGCGGCATGGCCGGCACCCATGCCTGGATGATGGGCGTACATCATGTCGTGCTTTATGTGGAGTC
CCGGTCCGGCAGAATGAGCTAAAAATAAAAAATAATAAATTTATACATCTTGGAATATTCCATAACAAACATATAATATG
GAAGTACAAAAACACACTCTATCCAAGCTGTATCCTGCTTTACAGCACATCTAAGAC-----------------------
-ACAAGGACTTAAGAGTTTCTTTGGTACTCACCTGTTTTGCACCTAAAACAACTGGCACCATACATTCTGGTTCTGTAGC
CTGCATACTTTCATCAATGAGAATAGAGTAGAATTTGAAACGTGCTAATCGCGGATCACCAGCACCAACGCAAGTACAGC
AAATGACATCAGCTGCCTAGTGGATTAAGGGAATTCAGTTAATAGGATAATTTCAAACCATCACGAGCTAATTCTTTTTT
GATGAAATCAAGAAGCATACATTACCTCCAACAGTTCCTTTTCACAAGCTTTTTTTAACATCCTGTATCGCTTTTCATCT
GCTGAGGAAAGTTCACCTGTTTCATCTTTCACATTACTGAAATATATAAGTTACTTCAGTAATACAAAGGAATTGTTAGG
AGCTAAAATAAAAAGTTTCACAAATGTAATTTGCTCCCAGGAAGTAAACAACATGACAGTACTGAAGTGCAGGAAGGTTT
TAAACACTTACAAGAACAGTTTCAGGATTATCACAGGAGGGACACAAGACAAAGCGCCTGATAAAACCATCCAACAAGTC
TTGAAGTTTTGCGGCTTCATGAGAACCATTCACAATATAACGTTCATTTTTCAAATCAAACTGAGTCTGAGCGCCAAGTT
CACATCCAAAATACTTTGTAGGATCTGGGAAAAAAAAATTAAGAGCATATTCATGAATAACATAAAAAACAAACCCAGTG
TCTACCACAGCACTAAGATAATCTAATTACTAGAGACCAGATTACATACACTAACAAAGCATTGAATATGCAGAAAAATC
CCAGAAACATGCAAAACAAAAAAAGGGACTTAAAAGGATAAATATTCATTTTTGGAAATTAATGTGCAGGTCTTTTACTT
TTTCGTAACTGAAAATTATACATTGTTTGGCAATGATTTCATGCAAAGTTTCCATTAATATTTTTCGTGTTGCTTCTCTT
TCAATAAAGTAGGAAATCTAGGAATTTGTTTTGCTTATTTGAAATGACTAATATTTCCATTATTTTGTTTAATATTATTG
TATATTTTGATTTTCACATGGCTTATGGAAAAAAACTCCTTAAAAAGCATAATGAAAATTTTAAAGATAAACTAAAGAAT
TCTTTCACTGTTAACAAATCCAGAAACGTTTGCTTGAGCTGTTTGTATTGTGTGTGTCGTCAGGCCCTGCCATTTTGTGT
GTGGGTGTCTGTGGCTCTTGTGCTAGCACCTCACTCTCCACACGAGCGATTGTATGTGCGTGCGTGCGTGTGATGATGTC
GCACATTCCTGTGATCACTTCTTCTCCCCTTTCTCCTGTTTCTTTCCAGCCCACTGGCTAACACATCGCACGGCGGCCCC
AGGACCGCGTCCGACGACACATTCGCTGGCTTACACCTAGCCTATGAAGTGAAAAAACTCATGTATGCCTCTACTTCTTC
TCTTACTTCCTCTTTTCACGCTAGCTGTCTGCTTTTCATATTTTTGTCTGTTTTTGTGCAATAGCTGATAAATAGTACTC
TCTTACGTCATATTATGCACATCTTCAAAGTGTTTCTAAAATTCTGGCATTGTGTATTACTCTTATCATGGAAGCTGTGC
TTCTGTACAATTTAATAAGTTAAAAATGGTTAATCTTGAACAGATATTGCTTGAGGGGGAGGTTCTTACCCTTTCCAATT
TACAGACTGTGTTATGTGTAGTCATGTTGTCATATTATTAAAATTTGCCTCATAAAATTTTATTTATGGTCTTCAAGTAT
TTCTTGTATGCACTGAAGTATTTGTTGTACGTCACTAACTATTTTACTGGTACCATCGGTACCTTCTTTTCACTTAACTG
TTATATTTCTTAATATTTTTTTTACAAATTGTATCATTGAAAGTTTGTTTTTTGTAGGTAAACCTAGAGGAATAAGAACT
GCACGTAAACATAGAGATCACCGACGTGATCAGAGATGGCATGACAAAGATTATAAGAAGGCTCACTTGGGGACAAGGTG
GAAGGCTAATCCTTTTGGAGGAGCTTCTCATGCCAAGGGAATTGTGCTTGAAAAAGTGTAGGTAGAAATTGTCATTCTCT
TGTAAATACAAGGACCTGTAATTTAGTGGACAATTTTTTCCTATTATAGCCTTTTCTGTCAGGTGTAATGCAGTTAAACT
TACTATGATGAGGACTACACCAAGAAACTCTTCCGCTACAGTTAATACCTGTCTGGTATTGTCATCTTCTGACTTTCGGC
TACTGGTGCCATCATAGGTTTCACTAGACCAGTTTAACAGACCATATTTATATATCAGATGTATTAGAAATTCATTACCT
TCAATCATTGAGGCTGCAATTTGTAACATTAAAACATCTCTATCAAACATTTCATCTCTAAGACGAACATTGTGGTAGAA
ATAAACCTGATTTAAGAGAGAATAACCATTTCTCCTCCACATGCCAGCACGAAACTGAGCTAACATAACTAATGTTCTCA
GAGGAAGTTCCATCAGTTGCTCAGGACTAGGTTTTTCCACAGTATCTAACTGAAACTGAGGACCTTCATAGTATAAGCCA
TGTTTTTCTAAATACAAGAACAGACCAGCAGCAAAACGTGATAAAGGAAGATGAATTGTCACCGGCATTGTACTCACATC
ATAATCAATGCAGGTAGCAGAATGGTTAGCAATTTCAACTCCAATGGGGATCATTTTTTGCTGAGAATTCTGGAAAACCC
TCAAAGTTGCCCTAAATGCTTTGATAGACCATCAAGGTTCACCACCCAATGGAATTGTGCAAAGTCCTTCCGCTTCTTCG
TGTCGACTATATGAGCTGTTTGTTAATCAGGATAGAGGAGATGAACGAGACATGAGAGAGAGGGGAAGCATTAAAAGTGC
TGATGGTGAAAGCTCTTGTACTGATCCACAGTCTCATATGAATGGCAAAGTAAGGAAGGTAGGAGCGGTATTTAAGTTTA
AGTAGTAGGTGAGGAACAAGAGCCAGTAGATGTAGACACCATCTGATGCCTAGAAATTGACTCCTCAGTAGTTGAGTAGA
ATCTTTAGAACTGTTTAGTAGAACAAAAAATTAAAAGTTCTAGTATACTGAATAATT???????????????????????
????????????????????????????????????????????????????????????????????????????????
????????????????????????????????????????????????????????????????????????????????
????????????????????????????????????????????????????????????????????????????????
????????????????????????????????????????????????????????????????????????????????
???????????????????????????????????????????????????????????????????--CACTATCAATA
GTCTGCACTGCTTTGCACTTCAGCGCTGGTTTCTTTTTTCCATACACCTACTGTGATTGTGAACATTTTATGTACAATCC
TTGTTTTGCTATAAATAGTTTTAAAAGGAAAAATATACATTAATTTTTATCCATATTTTAGCTTATTGATATTAGTGATG
ATGGTTTTGTGACACTGATGAATGACAAAGGGGAGACCCGTGATGATCTCAGAATCCCTGAGGGAGAGTTGGGACAGAAA
ATCAAAGATGAATTCGGAAAAGAGGATATTACGGTTATAGTAAGTATT-GTACTTTTTATCGCAAGTGCTTATTTGAGGG
GCATAAAGTGTTATTCTCATTGTAATAGTTT-------------CTACAGAACAATTCCCAATTCTTAAAGTTAAAACAT
CCAATTATGTTTTTAATTGGGAATTT--------------------GTGTGATTCCTAGTTTCCTTCATGATGTATATGA
AAAGCAGAAAATAAAACATATTCAGGTGGATGATGATTCAAGCAGTTCGGATGAAATGTCTGAAAACATTTATGAAAAAC
CTAAGCACTGGGTGCCAATCTCGGAATGCCAAAAACAGTACAGGGCAATATCATCTGAAGAAATGAAAGTTCCTGAGACA
TCTAGAAATATTTGTCACAGCCCCTTTCGAAATGTTTCAGAACCTCATGATGAAATCCCTGTTTGTAGTCCTGCAGAGGC
CATTTATGATCCTATTTACAAACACTCTGAAGTGCCATATAATCAGACTTATGAAACCATTCCCCAACACTCTGTTCCAG
ATCTTTTACAGTTGCAGGAAATTAAGCATAGTGATGCATCAGATGCAGATGATGAAGCAAGTCGAGATTTCGATACATCG
GTTAATCTTAGTATACCCTCCTATCAGTCTGCCATTTTGGACCAATGTCGTAGTTCGGAGGATCAGAACATAGTGTGCAA
GTATGATGGTCATTCTTCTTTTGATTCTGAAATAGTTTTCTATTCCAGTGCAGAATGTCCTGAACAAGCAACATGTAAAT
CAGAGAGTGTGTGTCAATTTTCTAGCCTACAATTGCCCTCGGCTGTTGTTCCTGATTACAACAAAGAACTTTCTAGAACT
TATAGTAGTTTGTCAGTTGCATCAGTATCAGGTGCACATTCTGTAGTACCAGATTCTGTAGAAGAAAAGGCTCATCTGCA
AAAATTCAGGGTTTATACTACGAAATCTGAAAATCGCATTTCTATAAATATAAGCTAACACCGTGTACTTGTAAAATGTG
CAGCTGGTATCTTTCAGATATAAAAAGCAGCTTTTCAAATAGAAACACAATAGTATAAATCAAAGTTTTATAGCTATCAG
CTTTTGGTAAAAAGAGAGGAAAGTAAATAAACGTATTAGTTAACATCAGTGATCGTGAATTACGTCACTGATGAACACGA
TAAATTTTTACGTAGACGTAAGAAGAAAGATATATAAACCAAAAGAGAGTCCATTACTCACGGGTCACGCACCGAACTCA
AGAGTGCGAACGACCACTTCATCTGATAGAGGTCCGGCTCCTTGATCGTTGAATGCCTGAACAACGACAGTGTACTTGGT
GGCTCGTCTCAAATCAGTGATATCGCAACTCCTGTCTTGACCTTCCCGGACTTCTACTGTCTTATAAACGAAAGAATCCG
ACGAACCCATAACCCGGTATCCGATGTAAAAGCCTTTAATGTATCCGTGCTGCAAAGACTGCAATGGAGGCTGAAAAGAA
AAAACACATTAAAGAATAAATCGTTTCCCAAAAATTAACGTTACAACAAAAAC---ATCAATTTTATTACTTGTCTCTAT
TTCAATGACTTGTTCTTCAATGTCAGTTGTCTCTCTTGTCACATCCTTTCTACCATTCAATAAGTTATGCTATATTGTGA
GTTTTCTGTTGTATGAAATATTTTTTAATATAGTTTACTTTCTTTTTTTTGCGCATTTAGGATGTTCAAGATGATTTGGA
AGATATGTTGGATCAAGCAAATGAAGTACAAGAAGCTCTTGGTCGTAGTTATGGAATGCCTGAAATAGACGAAGACGAAT
TAGAAGCAGGTAAATACCTTGTAGATGAAGGAATAAAAATAAAAGTTATTTATTATTTGCAAAATAAAACAACAGAGATC
ATTTTTAGGTTCTTTAAACAAGAAAAAGGTGTTTTTCTAAATCAGCTTTAAGTCCTTACCTTTTATTTTCCAATTTAAGA
ATTCTTGAAAGTGCTT????????????????????????????????????????????????????????????????
????????????????????????????????????????????????????????????????????????????????
????????????????????????????????????????????????????????????????????????????????
????????????????????????????????????????????????????????????????????????????????
????????????????TACTATCACGAAACGGGAGTACTTACTGGCAAATCGAGGATCCGGCGTCGTGCTGTACCATCCC
GGGGCGGTCTGGCGGACGTCTCCGTAGTGGGCCGATATGTCGGTCCCGTTGCAGTACTGCGTCGGGAAGGTGTTGGGGTG
GGAGAGCTGGGACATGTGCATGTAAGGGTTGGTGACGGGGACGTTCATGGCGCTGCTGTGGCCTGTGCCTGGTGGTGGTG
GTGATGAGGTGCTCGGTAAGAAGACGGGTGGTTGGCCAAGGCCGAGGACAGTCCGGTGTTGTCGACGAGGGCAACGGAAG
CTGCGGCGGCGGCGGCGGCGACGGCCTTCTTGTAACTCTCCTCGAGCGGGCTCAAGATATCGGTGACGGAAAACGGCGTA
GAATGTTTTGGACTCAGGGACATTGCTTTCCCCTTGGCCACTGGTTGGGGTCAGGGAGGCGCGTGCCCCGGGAAAAGGCA
CACTCACCCTCACGGGAACGGGGTATCCAGTTCCAGCAGCAGCGAGCTCGGGAATAATGCGGGCCAACTCGGATTTGAAT
GACCCTTTCCTTC--CTCTGGATGGAGGGCGCACACGCAACCCAGGCAAGCAAGCAATCACTCCGGAGACACACACAAAA
AAACAAAAGATCAGTGAGAGGAGTCCGTCGATGATGTCCTGAGAGGATTCTCTCTCGCTAAGCTACTTCGGCTGACACTT
CCAGGTTGAAAATGTTTCACTGCTTATATATATTTTGCTTTTAATTAGCGTCATGGTTATTTTTATAATGGAGTCTTTTT
GTGATCCATTTTGCATAGCAATGCATGCAACAGAGTAAATAATTTTGTGATTGCTTTCCATTCACTTTGAAAATGTTATT
TTTCGGTACTGTGACTATTTTGTCATTGTGAACTGATGTGCATTTATATTAATATGTTTCTACTTTCCAGCTATGACAAT
CAAAAAGAAGTTTCAAACAAAGTATAAATTGCCAACCCTTAACTGGATAGCACTTAAGCCTAACCAGGTTAAAGGGACCG
TATTTAGTGAGCTGGACGATGATAAACTATATAGTGTAAGTTTTTTTACAGTATTTACTTTATCATTCTTATTTATAGTA
AAATTAATGCACTCCGAATTACTTTAATTTTGTTATATCATTCGAAAACTCTCCCCCCCCCCAAAGTAAAAAGTTAAATC
CAACTCTCTGAAAAACCAAAACCAATATTAATAAAGTACAACAGATAGAGAACTGTCGTATTGTTTTTGTACAAAGCCAT
CTCTGGGGCAAAA???????????????????????????????????????????????????????????????????
????????????????????????????????????????????????????????????????????????????????
????????????????????????????????????????????????????????????????????????????????
????????????????????????????????????????????????????????????????????????????????
????????????????????????????????????????????????????????????????????TAACAAAATCAA
AACAAGATGAACTTAAGAGATCAGTAATGAAAAT--GAACTTTCTTGCCCAGGATGAACATTCCACCACAATCAGTGCAC
TATCAATCTTGTAACAAATGCAAATAGTATTTAAGATAACTTGGTGTAATACAAAATATATTATAAAATGCAAAAAATGT
GTGTGAAATTTCATTGCTTTATAAAAACAACATACATCATTTGGCAATCAATTACTGAATGAGAATCTACATATATAGAT
TGCTACTGGAGCTGTTAGAATAGCACAAATCTTCAAAACCTACTCTTAAAAAACGTCCACGGGAATTTTCTTTAAGGTCC
AAATAATAACGACGGTTATCCTTAACTATAATTTCACTTTTTAGCTTTCCATCTTCTGGTACATTGTCTGGATTAGGAGG
ACCTGAAAGAGTACATATATGATATTTGTTTCCCATATTGCTTGCTTTCATAACAAATTAAGCAAGCCAATTTCAAGCCA
CTGTCAGTCCAAATTTATGGAATACAGAAATAAATCAAAACCTTTTGACATAAAAAAGAATGGAAATGTATCTAACTACT
TATCTTCTATCC-CATTACAATAATTATTACTATCCAGATAATTAAGAAAACTGCTAAATAATCAAAAATGGCTATAGAG
TAACTCATCATATTATGGAAAAATGATTGTTTATATAAAAAGATTTTGTTGGATTATTATATTTATGAAATTTATAATCA
AAAATACAGCCAAATTAAATACTCTCAATGTGATTTAAAATGTAACAAACAAAAGAAAAAACCCTACTAAACAGAGATTA
AAATAGACCACACAGCCAATTTTTTTGCCATTCAGTTGCAATAGTTTTTTATGATGCAGCTTAGTTTTTAATTCATTTTA
AAAAAGAACTTCAAGGATAAAAATATTTTTTATTAGCAGAGAATCAAGTTGTTCAAAAAATAATGGTCATTAACAAACAA
ACAAAAACCTTACCTCTAACAGGTGCCCCATCCATTATTTCATATTTCGCCACAGTTTCATTATCACTGTAAGAATTTGG
TCCAGATCCAGTTGTTTCACGCTTGATGATCGCAATTTCCATGTGTCTAATCTTAATACGAACTAACAGGAAATATATTT
TTCCAACAATAACATCTCTCAAATGATACCTGAAAAATAATGTCTATATCAGTTTTCATTTTTGTTTCAAAACATAAAAT
TTAAATATAATGCAAAATATCAATCACCTTTCAATAAACAAAAAAAAA--------------------------------
------ACCAAATGTGAAGCACTTGACAAAACTGTAAGAATGTCATAAGTGCAGATTTTAAAAATATTTCCTGAATATGA
TATACGATAATTTTCATTCACAGTGTTTTGATAAACAGGAAAGAAAAAAAACCCGCCAATAAAAATGAATGCAAAATTAT
TTAGAGCTGGGATAAAGGTGGATGAGAAGCATTTCTACTTAGATCAACCAAAGCAATGTGATTTGTGGAAAATTCCTAGC
AACCAACAAGCGGTTTTGTGTTAAAAATTATGGAAGCATGTTTATTAACAAAATACACTACACCGATAAAAAGCATAAAT
ATAACTAATCCCATAATCAGTGTACCAATTTCTTGCAGTAAACTAGGCTGGAGGAAGAGCCTCACAGAATTCTCAGTCCA
TACACTTTCAGTCCATGTAGAGTACTCAGTAGACTTCCAATCTAGATGCGAAACTTCAGAGTAAGTGAGCAGGTACACAC
AGATCTTAACAGTATGTTTGCATACTGTGACTTGACTGCACAGGAGAGCTCACATAAATGGCATCACTGCATTGGCATCT
GTTCAGTAACTAGTTTGACAACTGTGGGATGAAGTATGGCCCTTGTCAACTAGTGCTTGGCAGAATCACAAAATAAAAAG
GGATGTCAAGCTCGGTTTTGCTAAACAAGGAATCCTTCAGACATATTTGCATTTAGCTGAGCTCTCATTGTTTGAATGCT
ATTAATAATTTTCTTCTGATGTCCCACTAAAGTCACACCTAAAGATGTTAGATCTTTGAGGGAAAGCCTTGTCACAGCTT
CCATTGTAGTGATACCAGCTTGCTGAAAGTTTTCTTGATATCGAGCCATCTTGATACCGTTTAACCATTCTTCAACTGTC
TTAAACTGTGTCATATCTGGTGCACTAGGATCTAATGGATTTTGATGGCT---AGGAGAGAAAATACATCTTTTTTAAAT
GTCATGATTTTTTCTCAGGTAATATTAATTATTTGACTCGGTATTAAATTTTTTTTAGATGTATCATACTGTTATTGGTA
TTGAGACGTTTGCTTTTCAAGTGCAACAGGATGATTGCAGTCTTCAACCACCACATGCCTTTAAATTATGTCAGCATGAT
GTCCCACAGTCGCAGTGTTCGAGTACTACAGCAGTTTTGCCATGTCCATGCCCAGATGATATAAAGTATCGAATGACTCG
TCTTTCAATCGATGCAATTGATGTTTGCATTGTTGAAAGTGGTACTGCCATTGAAATAGAGGCAAGAGAATCTTTTCTTT
CATATTTTTTTTATTCTTGTTGAATATTTCTTGTTCGTCCTATTCCTTGTTCATCCCATCCCAACTTTTTTCATCCAGTA
ACAACAATACTTTCACTATCGTTCGTTTGTAATGTATTAAATATCTTTGAAAATTTTCTCATACTGATAAGAAGCGCAGG
GCATCTCTGCTTCGACGTCTCAGCAGCAAACGGGCCAGTGCTGAAATTCAGGGTGTTTCTGGTCTCCTGTTCTCACACCT
AGCCGTAGCTTTCAGTCCTTTACTCGAACCCTTGCTTCAGCTGATAGTCTCCCAGCATCCCCGACACGTACAAAGAGTCC
CCGTTCACCCCCAACTGCTCGTTTGTGTTCGCAATCAGACTCCCCACATTCTACTGGGAATTCATCACAGAGTAGTTCTC
CAAGTTCAAGTGTACCAAACTCTCCTGCCAGTTCAACTCATCTGCCTCATTTTCCCCGTCCAAGCTCTTTGCATGGATTG
AAACATAAACTCACGCAGACTTTTCACACCCCAAGACGGAAGTCTGTTGGCCATATACCACTTTCTCCTTTGGCTCGAAC
TCCATCACCATCACCCATTGCTTCAACTTCTCCAACTCGATCTCCATCTCCACTAGCTTTATTACCCACATAACTATAAG
AAGTCCATTTTTCACTCATATATAAAACACGCAATTACAATACATCCAATTGGAAACTAAGACAAGAGGAAATAAATTGG
ATGAGATAAAGATCAAAATTTATTAAAAAAATAAAGAAAACCCTTCTGATAATAACGGTGGCACAGT-AAAAAAATCAGA
ACTCAGAATAGAAACAAAATGTTTATACGTAGAAGAAATGAAAACCCTCACCTGCTTCCACTCATGACATAACCAACTGA
TTCATAGGCTTCAATCTGTTCACTTGTGAGGCCAATTTCACCTCTCCTAGGAATTCTTTTACCCTCAGCAACATAAGCAG
CCATAGCAGCACCTTCCCCAGGTAACAAAGCTTTTCCATAGCTGGAAAAGACCACATCATGTACACCCAGAAGCAACTCA
AGTAATTCAAATGATAAAACTAGCAAAAAATCAACATCATGTCATAGAAAGGTTTTACTATTTCAAGCATCTGGATGGTT
TTACATCAAATAAAAGATGGGTGCAACGTCATATTTTACAAACAAGATATTAAAGCCAAAGGAAATAAATTCCATACTGG
CAAAAGAGGAAATTTCTCGTCGGAATATAATGAGGAACTGGTTCTCAGATTAATTTTTCCCAAGCTTCAATTTCATCACA
AGCTTCTGCACTCGATGGCTTGCTGACAGAGAATGGACTGAAGACGGCAGAGAAGGCCAGGACCAGGTGACTTCCGAAGT
CCATGTAGAAGGCATTGCCCCACTCACCACTTTGCATGTACAGGGCGTGAAGAATGGCCAGTGGCCTCAGAATAACAAGC
CAGATGAAATTGTAATACAAGGCCATGTCCACAAAGGTGTTGGTTTTGCAGCCGTACTGGCATACAGACTTTCTAGACCA
TGACAAGAACCCTGTAAGAGAAAGAGAACGAGACATCGGTGCATGAGCCGCACCGCCAACAAAGCCAAGAGAACGGCTCC
TGTCTCAGCGGCAACAAAATGTTGCAAGAGGCAGTGCCTGCGTGCTCCTAAAAGCAACCAGTGACCATTGGCTAAGGTAT
ATCCTATGTACGGAGCCCAACTGCTCAGGTACAACACACCAGCAAGTAGTACAGCTCCGGTTGTCAAGGCGTGTATGCAG
GTACGGGGTTGCCAAGTAAGTCGAAGCAACGCTCGGATATTTAGGAGATAAACAGCCGATACCAGAGTGAGACGGAGGAT
ACTCGTTGCCAGGACAATGAGTTCCATCTGGTTCATCACTTTTATCCTCACAGTCATAATTTCCATCACAGTACCATGAT
TTTGGTATGCATATACGGGATGTCCTACACTGAAAAGATTTGTCTGTATCACATTGATCTGGTGCTCTTGATGCTAATTG
ACAGAAAAACAACAGACATTATTATAAATGTCTTTAATATTTTGCATTACAACTGATGATCATAACTCAAAACAAGTCAT
CAAATATTATATTTAATCTAGGTTACACTTACGACAATTCCTTTCATCTGAACTATCTTGACAATCTGACACTCCATCGC
AGTGGTAGCTCTCATGGATACACTGTTTCTGATTAGCACACTGAAACTGTGAAGAAGTGCAGGATATGGGAGGGCAGTTC
TGCTCATCAGCTTGATCAAAGCAATCATTGTCGCCATCACAAACCCAACTTTGAGGAATACAATGACCAGAACCAGGACA
TGTGAACTGATAGTAAGCACAGGTTTTCTCAGCTACGGATAAAAAGATAAGAAAAACTAGTAGTTCAAAGTTATATACAA
TGTACAAAAGTATTCTACAGGTCAATATGCAAAAAGGTCAACTTAACGCTCCTGAGATAAGTGAAATTCTAGTGGAAATG
CCACATTTATTATTGGTCTAACTTATAATGATTGTGGTGTAATGGTAAATAACCCATAATAGGATAAAAGTATAGGAGAC
TGCACAGAAACAATATAAAACTACCTAATTCCTATATCACCATGATTGTTCAACCAAGAAGGAAAAATTTTTTTTATATT
TATAGAACAAAGCAATCACACAACAGGATATGAAGAAATTTTACTGAAACTGGCATAAACTAAACATTTTCAAGCATTAT
TATTTCTTTTCTTAGACCTTTTGTGCTAAGGTGTTAGAAAACACTGAATGAAAGCAAAATACTGATGACAGTGATCAAAA
AGCACACCAGGAAAGGATCTGTTAAGAGGTAACAGCGTACACGCATCCGACTATGATGCTTCCTTTCTTGCTCTCACGAC
TGAAGAGCTCCTTAACGCAGAACACACGGGAAGAGCTGCAAAAGGCGCAGGGACCTTTGGTAGGGTGAAAACAAACAAGC
TCCAGGTGCCACATAGGTTAAGTTTCCAAAAGAACATGCCAACGACACACCTGTTCTCCTCGATTTTCCCTCATGTCATT
CCAGTGAGCTAACTCCTCTTCACCACTGCTGTTTAAACCAAGTGAAAACCAACCAATCATTTCTTTTCTTTTCATGCTTC
GTTTATTGTAAACGGAAATCATCAATGTTACATCAGGCAACTGAAACAATGCAACCTACAAAAAAAACAACCTAATTAGT
TTGGAATGTTACAACTACATCTCTAACAAGGAATCACAATGTTTATACAATAGCAAAGTTTATTAAATTTTTTTTACAAA
TCTTAAGTTTTGCAAATTTCAGGAAGAACAGAAAAAGTAGAAGATAAATTTCTTTTGACAATTACAAAATGTCATCTTCT
GAAGCATATTCTGTTTTCAAATACCACAGGGTTTGCTGCTGTTGTCAGAATTAGCATTTCTAAGTGCTAATTAAATTTTG
CTATATTTAAATATAAATAAAAATTAGAATGTGCCTAGTACGTAGGTCGTGAACACTTTGTATATCCTCTCGTACTTGCT
GTAACAGAACATGGGATGAATTAGAGTCCATTAAAAGATCGAATCATTAAGATTTGCCTGTAGTGAGTGGGGTTACCTAA
AGGGTCCACAGTGCCAGGAGGGTGGCAGCCAGACACAGGCGAATCCCACGGGCAGAGTGCACAGGAAGAGCATGATGAGG
AGGAGGGCGTAATAGAAGTTGTTGGAGCGTGAGGCCCGGAACACCGTCTCGTGGGGGATGTTGGCCGTGAGGACAGCCCA
ACTCCTCACGTACACCAGGATGCACAGCTTGGCCGTGTTGATGGCCGGAAGACCCGGAGAGAAGAACATCCCCATCCTAT
TCCGACGCCCAGGAAGACCGCTGTGGTCTGTGCCACGGTGACGGGACACAGTGCAACACCATTCGTGGGAAATTCGAACA
GAAGATGGGATTAGGTAGGTCAGTAAGATGACTTATGTTATACAACCTTAAGGTATTGGACGTGAGGAACTTTTAACAAC
CTTTCGTGTGATTGCCATTCATTGTGTGGTTTCCGTATCTCAGGTTACGTGGAGGTTGTGGTTGTCCCGAAGGGGGCTCG
CAACGTCAGAGTGGAGGAACTCGGAGAAGCCATTAACTACATCGCCGTCAAAGGTGAAGAGGACGACGAGTTCTATTTGA
ATGGTCAGTGGTTCATCCAGTGGAGTGGTGAGTACAAGGCTGCCGGAACTATGATGTACTACCAGAGAGACGGCGAGAAA
GAATCCCTCCATGCTCCGGGACCTACGAAAGAGAATCTCAGGATCTTGGTGAGTATCGGAACTCCTACTATTCCGGAGTT
ATTCCATAGTTCATTGGGACCGGTATCTAAAGCCAGAACCTTCAACAAGTTGTGGTAGCGTTCTGGACGCGTACTATGGC
AAGGGAGCTTTCTCGAGTCTTTGGGGAACTTCTACGGGAATGTCATCTTTGTTGATACAATGCTAGAGTGAAAACTTAAA
AAATGGAAAATTCATCAATCAAGCACTTACACCAAGGGATCATTCACATACTTGACTGAAACTATTTATCAAGTATTCTT
GCATACAAACAGTAGGCAATATTACCTATTTAAAATAAAACATACTTACGGCAGCTAATAAACATGTATTTTCTCTTAAT
GCTCCTACACATCCTGTGAAGCCAATTGTGAATGTAATGATGCCAGCTATGATCAGTACAAATGCTGGATCTAATGTGAT
ATTTGTGAGTTTGCTTAAGTTATTGAAAATGTCTTTTTCAGTCCATGCCCAAATACCAACCACAAAAATTCCAAGTCCAA
GAAGCTGAAAAGAAGAAAATATCCTTTAAAAAACAGTCAAAAAAACGTCACAGATTTTCTACTTAGAAAAAAATTCACAG
ATGAGCCCTCATGAAAAAATGGTCCCTCATGAAAACTAATCTTATGTTTTACTGATTTGCATTGAATGAGTGCCAATTTC
ATGAATTTTTATTAAAGGTTCACTGATGAAAAAATTTTTGCATTAATCCATATCTTTATGTAGTTCAACCTGAATCAGTT
TTGGAATCTGAGCTTGATGTTCTCAAAGAAGTAGGCCCATCAGACATTGGTTTCATCCAGTGTACTGAGATTACAAATCA
AAAACAGCTAAATAGCTCAGTGTCACCTAGCACTGCTGGTATTTCCAGTATTCATACTCTGAGTATGAGGCAGAATTCTG
AGTTGTCACGTTATTTTTCGCATGGTGTTCTTCAACGACAGAAATCTGATCTAACTCACACAAAATCAAGTGAAGTTTTT
GAAACTGGATCTATACCTGAAACACACCAATTAGCCACAAAGCCAGTTCCCTCTCCACGCCTTCCTCGTAACAAGAAGGC
AGAACGTAAGCTGTCCAAGGATAGCAAACTGGAAGATGGCATAAAAAATATCAAAGATCTTCGTGAGATGATTGGAGAAA
GCGCATCCCTCTTTGGTGTGAATTTAAAGCAAAGAGATACAGTGGATGAAGATCTATGTGGTATTGTAACTACTCAGTCA
CCGCCACCACCATTTGGTTGAATGAGGGACAATGACTTTTCCTATTAGAAGAATTCCCTCAGATGCATTTTTTTAAACAT
TTGCTTGATTAATTATCCATGATTATTAAACATGATTGAATATTTAGAAATTATTTCATAAATCAAAAAAATTCATACAG
ACAATTGAAGAACAAACCTGTAGGGCTTGGACAGTTTCACACAATTCAATGACAAACCAGATCTTTGCCTTACAAGGATT
TAGCATGTATTCATCAACCAATTCATTCAAAATCCTACTGGTTCCTTCTGCCTCCGTATTTGAACCAACAATTTTGGCAC
CACACTCATAGGATGCATAGTTTCGTTTCCGTTTCTGACTAGTAATCTTTTTACCTGTTGGTCCGCTAGAAGGAATTTTG
AGGCCTGAAAGATCCATGATTAAAATATATTTAAAGATCTACAAGGGATTTCACTCAATTTACAAATGATCATAGCTCTG
CACACAACTACAGTAAGACAAGTAAAATACAAAGAAATGTAAAGATGTAATTTTGATTTGTAACAAAAGTAACCACTTTT
CACCTTAAAGTCTTGAAGATTTTTTACTT---------------------------------------------------
-----------------------------------------------------------AATCATCCTGGTTTAGTATTA
GCTCAAATGCAAGCATCAAATAATCCAGTCATTTTGATGATAAAACCAGATTCTATTTTGGTCCAAGAGATTAAATTCTT
ATCTGCTAAATCAAAGATTACAGATATGGTAGCCATTAGACATGTCATATCTTGTGGGGAGCTTCGTACCACACTAATAC
TCTTATGTGAAGATGGCAGTTTACGAATTTACATGGCAAACCAGGAACAAACTGGTTATTGGCTTACACCAGCTTTTCAA
CCATCCTTATCACCAGTTGCAACGAAGCCTTCAAAGAAGAAAAAGGCTGCCAAAAGTGGTCGACCAGTAGGTAGTGTGTC
ATTTCCCATTGATTTCTTTGAGCATTGTAATCCTATGGGAGATGTAGAATTTGGTGGCAATG------------------
--------------------------------------------------------------------------------
----------TGCTACAAAACCATGCTGAAGCACGTTTGTGTCCATCAAATGGAAAATGATGTTTTCGATATTGAAAATA
TTTGTTTTCTCGATAGGAACAGCCTGAGAGGTCTGGTGGTCTGTGCCTTCAAGGACTTTCCTTAAGTTCTCAAGGATCCC
AGCATGCTTCATCTATAGAAGGTGGTCACTACTCGGACACAACAGCCTCTGCTGGTGCAAGTGATGATGAGGGTAGTACT
GCAGCAACAGATGGGTCCACGTTGCGTACATCTCCAGCAGAACAGGTAACAGTAACGTATTATTATTTTATTGATGTTGT
CATATATTTCTTTTTAATTGGTGTTAATATATATTCAAATTGATTTTGAAATGTG-TTTCTCATTTAAACAAAGAAGTTT
GTCCAGGGAAATACATTTTAAAATGAAGGGTAAAACACTAGATGCATGTCACAGTATATATATAAGAAACATTAAACCAA
ATCTCTAGCAAATACTACAAGTACCTGATCATTCCAAGGATCAACAGTTAGACCCTCATGCAAGCCATCTGTGTCTGTCC
CTTCCATACCAGAACGTATGTAATTTATCAAAGCATCAAAAATATATGCGACATGCTTTAAAGCCGAAACATCGATGTTT
GGCAATGAATCAAAATGCTCGTTGTTGTGTGCTCTCATCAATGACAAGGCATATGATAAAAAGTCTCTTCTTGCTGATCC
CCCATCAGTGGCTGAAATCAAAAAGCAGTCTTTAAAAATTTGCAGAGTAACACTTGCATATAAATTCTTTTATTAGAATA
AAAAGAAATTATGTCTCTTTAAATTTTACAACACCTGTACAACACATATTCCAAATATGTAAAGTCAGTCGCAAATTTAC
AACATCCATAAGAAAATGGGAATTTTGTTTTTTACACTTAATAGCACCTGAATGTTGATGAGCTTAAAAGTGCACTCAGC
TGCAAATTAAAAACATTGGGATCTCACCTGGTGCAACTCCAAAAAATCCATATTCTGGATTAATGGCTCTCAACTGACCA
TTTTTGTCAAACCTCATCCAACATATATCATCCCCAACACACTCCACTTTATATCCAGGTAGAGTAGGATTCATCATTGC
CAGATTAGTTTTTCCACAAGCACTAGGGAAAGCAGCAACAATGTATTTTTTTTGGCCTTTGGGGTTTGTAATACCTAGGA
TCTAAAAAGAAGTTATATATGCAAGATGATCATAAAACAAAATGACATGACACAAATAGCATAAATATTTATTTTAATAC
AGAAATGTATAGTAGTTTAGAAAAATAAAGATGGTCTGAAGTGTTTAGGAATATTACAAAATTATTCACTTGTTGAAGAG
ACAAACTGAATTATTTTTGAGTTGCTGGAAAGGGACGGGGTGTTTCGGAGGGAGGGAAGGAAGGTCGAAAAGATTTGCAC
ATGTAATTAAAAACGCGATTTAATTAGGAAGTGTTGAAGGTTAGCGCTTAGGGCCGTCACAACTGTGTGCACAGTGTGAA
GAGGTGTGCGCAGTTTCTTGCTCGTCTGTTGAGACCCCAACAGAAAGACTCCTTTTACGATTACACTTTTTGGCACGTCC
GTTGCTACTTCATTAATAAACCTTCCTAATTAATTCTTTCGGAAAAATGAGTCTTGTTTTAATGAGTGTGTGTTTTGTGT
CTTCTTCTCTGCGGGTGAAGGTGATGAGGAGGCACGGGGAAGGGGGGGAGAAGGGAGAAGAACTGAGGGAGTAGTGCCCG
TTGCACCTGCACCTTTTAGAAATATTGCAGTATAATTTGTGCTTAATTGGTGTTTCAATTAGTGCGGTAATTGTAATGCA
ATTAGAGCAATTAATACTCTCCTTTCAATAATTTTCAGAAGTAAAAGTCCTTGTGAGAGCAAAAAAAAAAAACAGGCCAC
CATGTGGAAAAAAAGATCTGGAAGGTTGTTCTTAATGAAAGGCAAGTTTATATAGTTTTTAATTGTCTTTTTAGTGTCAT
TAGCAAGAATACTTAATTGATAAAAAGTCAAGTGAGACTTTTTCCTTTTCTGGATCTTCTAGGATAATTCCGAAATACAT
GGTGATCGGTGTCAGGACTGAAGAGTTTTTGATCTTTTGGTGTCATCGAAATTGGGATCCAATCCCTAGAGCACATGGAG
CAATGTTTGCATTCAGCCAAAAGAGCAACGAAAAAGTTTAGTGAAAATCATGTAGCCATACATATTGACGGCGAGTCAAT
GAGATATGCAGTAGTTATTTATAAACCAATTATTACTGAAAAATTCCTTTTCAATTTAGAGTATTTTTCTATCAGATGAA
AAAGCTTCCTGTTAGAAAAAAAAACGTTTTATATAGAATTATATCTCAGACTGAATGAATTCTCAGTCAGATAATAATTG
TGATGTATTGTGTGAATCAAAAGAAATAAAGAGACACAAGACACAATTTCGTCCATCACACCCGACTGTTTATTGTAACA
CGGCTTTTAAGCGATCTACATAGGCCATGTGTAAAAACCTATACCATCTGAACCGATATACCAAAAATAGACCGGCACAA
ACATGTATATATATAAAACAACGTCTATACTAGCCAGGTCTTTGGATGGGGGGAGCTTAGTCTGGACAAGGGAGCTCATA
TTGTTAGTTTTGGAGGAAAGGAAGGAGTTTTAAGAAGCAGATAGCATATTTATAGTATTTTCCTTTTTTATTCTTTTAGA
CATGGGTGGTGGTGGTTTCGTTATGAGATGGACAACAATAATAAAACAAGGAACATTTTCACGGGTGCTGAAGCATTGAT
ACAGGCCAAGCAGATCTTGTTGCAGTACTGCAACGCCTTAAAAAAAAATATCAATTAAAACGTGGGTACCACATTAGTAT
ATAT----------------------------------------------------------------------------
--------------------------------------------------------------------------------
--------------------------------------------------------------GGAACGCTCAGAGGAACT
TGAGACAGATCTGGGATCTTTGGAGCTTGGACAGAAGGAACACTTGTGGCCGGGCCTGAAACCTGTAAGGTTTGAGGCAG
CGTTAAAGAGGAACTTTCATTTGTCATTGCAGGTGGCTGTTGTTCAGTTTGTTCGGGTCTTTCAATTAATGGAACACTTA
AATCGACCTGACCGGTTATAGCTAGTTCATGAAGTTTTGATGCTCTTGTCTGGTG-------------------------
--------------------------------------------------------------------------------
--------------------------------------------------------------------------------
--------GGTCTCTTCGATCAACCGGGTCCTCCGCAATCTGGCAGCTCAGAAAGAGCAGCAGCAACAACATCACCCACA
TCAGTTGGCCGTCCCCGGTCCGGAGTCCGTGTACGACAAGTTGAGGATGCTGAACGGCCAGCCCTGGCCCTGGTACCCGA
CGAGTGCCTCGCATTTAGCCGCGGGCGTCCCGCACGCGGCCTCGCCAGCGGGCCTGACCGCGGCTGCCGCAGCGGCCGCC
GCCGCTGGCGGCATCGTCACCCCCCCCCCTCTGAATCTTCCAAAAGCAGAGAACGTATATTAGCCCCCGGAGCTCTTGGA
ACGTATGGCAACGATAAAATTTTAACGCCGGGTCTCAGAGATGCCAGCCGGTCCCAGTGTTCGAACAGTCCAGAGCTACA
TCTGTCTCAAGCAAAAGTCTCCTCCATTAAGGAAATGAATTCCAAGAAGCCAGACGGAGCTGGAGCTGTTATTTGTGGGG
GGCTTACATCAACCTGGATTAGATCTGCTCCCGGAGCCTGCCATAAAACTTCAACCGACTGGAAACACTCACCGCCTCCT
CCTCCTCCTCTCCTCTCTCTCTTGGCCTTCCTCTCATCTTTTCCTTTGCTCATTTCTTTGCTCTCCTTTCTTTCCCCTCG
GCCATCAAAAGACTTTAACTCTCATCTTGTTCTTCTCTTAACTAAGAATTGTGACCGGCTCCAATAAAGTGAGCTTTCAT
TTACGAAATGAGGAACATTGTTATTGCTCTTGTTGTTGTT---CTGCCGCTGCTTGTGCAGCGTCAGATGGATGTCTCTG
TCTCAGCTAAAAAGGGAAACATCTCGCGACGGTTATATTAATCGATTTTTTAGCAATATGGAATGCCAGTATGTGGCCAC
ACAGAGGGGAGGAATTGCTTTGCTGTATGAAGGGCACCGTTACAACAAAGTAAGGGACGGAAAAGAGGGTACAGTTTATT
GGCGTTGTGCAAGGGATCGGCAGTGCCCAGGCCGGGCTGTAACTGTGTACAGTCGCATAAAAAAGGCTAATAACAAGCAC
AACCACCCTCCGGATACCTGGCGGAATAAAGTAGACCAAGTTGTTTCTGATTTAAAGTTGCGTTCTCAGGAAGAAGTGAC
TCCTTTACCCAATTTGTTTACCGAAACCTTGAAATATTTGGCGGTCAATCCTCAAATGGCAGCACTTGCAACCATGGTCC
CATCTTTGTCAGCCATTAAAGCTGTTGAACGGACACAGAATCGTGGTATGAATCCAGTGACTTCCTTTAGAGATGCTAGC
CCTGATGATGATTGGTTGTTGTCAAACAGTAAGTTTCCGACCTTTCTCCAATCCTTTAAGGGAATTGTTTACTATTCT-T
TATTTATTTCAAGTGTTCATAACCAGAAAAGCCTTCATTTCTAAAAGTTTTCAAATCCATTTATCTTCAGAAAGCATGTG
TGTGTTTTTATTTCAGATGGACTGGCTGGACAGCTACCATCAGATCTGCCGTGACGTTGTTGGGAAAGCCTTGCGAGAGC
AGGGTAGACTCAGTGCCTTCCAATGGTTGATGCGTGAAACACAACCACTGGGTTAGCTTATCAACACCCAACCAATGAAA
TATGATGCTAGTGTCTGTTGAAATTTCGGGTTTGGGTTTTAGTGCCAAAGACGAAGCTGGTGGTATCCATGACAAGTTGG
ATATTACCATGTGAAATAAGGCAATAGATGTTAGGCTTAAAGCCAACAATTATTTTGTGAGTCATGTCTGTTAGCTAGTA
TTTGAAAGACTTTTTTCTTCATTTGTTTACAATTTTGGTGATGTGAAAGAAAAAACTTTTACTTTCAAGACGAAAAATAA
TTATGAAGCTATTGATAATGTGACTT-AAATGACTGTTACTCATCTGGCTTATTGTCCTTTTCTTAACATTAAAAATAGC
TCGCATTTTTGGTAGCGTGGAATATATATATTATGTATGTTCTCCTACCTTTTAAATCCT--TTTTTTTAAACTAAGCTT
ACTTATATAAGAGGCATGTTTCTTAAAAAAAAATGTAATCTTACCCAAGTTTATTCTGCATGCACATTTTTTGTAAAGAA
TATATTGTTTTTGTAGGTAGTTCGTTGCATCTGTCTATTGAATCATCCCATTCCAAATACAAAGGATGCACTATCATGCC
AGATCATCATTCCACAAAAGCAAGTAGGGCGTAAATCTGGTAAGATTTGTTGGCTTTGAAGGTTTCTATGCCAGTTTACT
GATTGTAAAGATAGTAAAAATGTCACACTGAATAACATATTTACATTTACCGGAGTGTGTGGTTTCCCCTATGTTCAGGT
GATCCCTTGTCCTCTCAACAAGCATAGCAACTCCACATGACTATCCTTTGCATGGTTGTCGGCAAATGGCATTAGCATTG
TCCAAGTATTTTCCACACTTCAGAAAAAAAAAGATCTTTCTTTTGGTGACTGCTTTTCTTATTTGGCAAAACCTCTTTGG
ATAGTGGTAGTCAGTTACGTTGCATTCTTTGTGTGGTTCACTGAAAATATACTGTATGAGACAAATTATTTTCATTGATA
AATGCTCTATGATGTTAATTGAAATGTAAAAAAGCACATTCCATTCCGATTACTTTGTTTTTCCTCCAAAGAGTGCTGCC
ACTACACAAGGAAATGTTAGCCGGTGGCTGTGCTGGATTTTGCCAAATTATTGTTACCACTCCAATGGAGCTTTTGAAAA
TTCAGTTGCAGGATGCTGGTAGAGTAGGTAGGTATTTTAAATTTCTTCTTGTTGTATCAGTCATGTGCTTTTAATCCTCC
GATTTATGCACTTAACTTTACATTTGCATGTTTATGCGAAAAAATGAATTGGTATTGTTATTTATAAGGATTTATATTTT
ATAAATGTGTCATATATCCAGCAATTTTTTTTTTCAGCGGCAAAAGGTGCAGCTCAAGGAGAAACAGTTGTTGCTACATC
AGCTACTTCAGTTGCCATTCAGTTACTGAGAACACGGGGAATTGCAGGTTTATATAAAGGTACTGCTGCTACTATGTTAC
GAGATGTGAGCTTCTCAGTAGTGTATTTCCCACTTTTTGCCCATCTGAATGCTCTTGGGCCAAGAAAAAAAGATGGTAGT
GGTGAAGCTGTATTTTGGACTTCATTCTTAGCGGGCTGCGGAGCTGGTTCTACGGCAGCATTTGTAGTAAATCCATTTGA
CGGTAATGTTGCTGTTCTTTCTTTAAGTACCTTCCCTTGTTTATATGAAATGAAATTGCTTTTGTTTTGTTTTATCATGT
ATAGGAAAATAGTGATTTAAACAAGGATAGATTAACTTGCTGTGAGGATTTTTAATCAGATAGTATTTTTGTTAAAATAT
TAGTGTTTTTCTTTTTCTGATTTACTGTTGCCAATGTTTATCTGTAATTGCCATGTATATTTTCACTATGAACAAAGGTT
TTTATGTGGCCACCAGGGCTGATTTAAGAAAAGTGAACGAGAAATGCACTCATTATCATACTAACACTGAATTCTCATTT
TTTTAATATTCCTATGGATGCACTAGAAACACACTGACCTCAAAGAGTTTCAA--TGGTCAGTTTGAATAAAAACTTACC
AATACGACCAATCTTCATTCCAGAACGTGCCAGGGCTCGTAAAGCTGACTGAGCACCAGGTCCAGGTGTTTTAGTTCTGG
TCCCACCAGTGGCTCGTAACTTGATATGCAATGCTGTAATTCCAACAAGTTTGCATTTTTCAGCAACATCTTGTGCAGCT
AACATAGCTGCATACGGGGAAGCTTCATCTCTGTCAGCCTTCACTTTCATACCACCAGTTACACGAGCTATCGTTTCTCT
GAAAGGGGGAAAAAAC--TCTAGAACCTGAACAAATGTCAATTTTAACTAAGAAGTTAGTACAGTTAACAAGTACATTAA
TATCTGCATTAATAGAA------CTTTTTGTAAACTGGGTAATTCTAGGTCAAATCACCCGAGGGCAGTTGCTTATGTGT
TTCACATTTTGTTGAGAAATTTTTCAAGTATTGTACTATTTACAGGGGTATAAAACACCACAAAGTTTTGGAATATTGGA
AACAGTGATACTGAGCGAATGATTTGGCAAAGTTTGTTGCAATTGCCATTTTTGAAGCAAAAACAACAGATGTCTTTACT
TTTGTTCAAAACTCTCAGTCTTTCTTCAAGTTCAAGCTCCGAAGCACTGTTGAAAGGTACTGGTTCCGTTGAACTGGGAT
TTATGTCCCAAGATCCTAGCATACGGGCAGCTGAACTTGCCAGAGGTAGAAGCCGTAATCAACCCAAAAGTGATCGCGAT
AAAAGATTTGTAAGACGTGCTCATAGTGAGTTGGAAACATGCCCGGAAAAACCTTCTCCGAGTGTTCCACCTTCTCATCC
GGTTAGTTTAGAAATGATTGGAAGAAGCAGTAGTAGTGGAATTGTTTGTCACTCAAGGGCTGCTGTTCCTCTTCGAAGTG
TAGAGTTCTTACGCCCTAGTTTTAGTGAAGCTATCAAACCAATAGTTGAACTAAATGATGAGCATCAAATTTCATACACC
GAAAACAGTAAACATGATAATGTACAAAACTTAATGCATGATGATGAATCGTTATTACACTTGTGGAATGTGTTTGGATG
TAAATTTGCAGTTTCTGGAGCTGTGTACTCTGTGCAGGTTAGGGAAAATGAGTGTATTCTAGGTAATTTTATTTTTATAC
CTTAATTTCCTTTGTTCATTTGTTGGGAAGTTATTTGAAATGAGATATTTTAAAGGTGTATGTGATAATCTATATAAACT
TGTTTGTGTTTCGATGCTGAACGTATTTCAATATTATTTTTAGATGGCAACATACCAGACTTATCAGGATTTCATACAGC
AAAATGAAGATAGAGATGGCATTAGATTTACCTGGAATGTTTGGCCCTCAAGTCGTTTAGAAGCTACTCGCCTGGTTGTT
CCCCTTGGTGCCTTGCTTACACCACTGAAAGAAAGACCCGACCTTCCTCCAATACAGTATGACCCGGTGTTGTGCAGTAG
ACCTACATGTCGTGCTATTCTGAACCCCTTATGGTAAGATGTCTAATATGCTAGTGTATTTTAAAGAATTTAATTTCTGA
AGTTAACGAAGTGTTTTATTCCTAATGAAAATTAAAAATTTGCTTCTGTTGGCTGTAGTTTTTGCATGTAAATTCTTTTT
CAAAAAATTATACAAGAACTTTAACCGCTATCAACGGTTCAGATATCCAGCTTAATATATTAACGTTAACAAACTTGCAA
AGAAGACGTGTTCCTTACCTCTCATCGCAGTCGCAGTGGCTGATGGTCTGGATTCTGAAGTTGAAGAAGTTGTATTTGGT
CTCGAATCCCTCGATGGTGTGTGGACAGTGGTCGTGATCCCGGCAACACCTGTCGGCCGCCGCGTTGTAGCCCAGGTCGG
AGAATTTCCTGGTAGTGCTCCCGGATCCGCACCAGCGGGTCCCCGGGTAGAAGAGGGAATCCTTGATGTTCCGCTTGAGT
CTCTGGAGGGTCTCTTCGCCTCGGGGCCCCCTTTGACGCATCATTTCTCGCAGACGTTGGTGGAGGCCGTGACACTGGTC
CCGGAGTGACCGGTAGTCCGTTCACAGGAAATGGATTTCGAAATTGTTGTCGGACTCTCCAAACCTTCATCTTCACTGGC
AGTTGAAAAATGCTTTTTCTTTGGAGAAACAGGAAGATATCCACTATCTTGTTCCCTATGTTTTTGATCATGGATTGTCA
TTGTACTGTAGCGAACAAAAGAGTAATTGCAGTTGGGACGAATGCAATGGAAATGCCTGTTTATTTTGTTGCTGTGGCAT
CCTGGAAGACGGCAGTCAACATTGCGGTCAAAAAACACAAATCCATCCATGATGTCAATGTTATCGTGGAAATCTTTTGA
ATGCAGCAACAGAATATCATTGCGATCTGTCACATAATAGCAACGTGGCTGGGTGCAATGAAAGTGGTGCTGACCGTAAA
AGGCACATAATTTATCAGGACAGATACTTTTGTCAGGATATACATAAAATCCCTCTTGAACCTGTGTTTTGTAATGTAAG
TTATTTATTACTAAAGGTTTAAAGTATATTTTCATTATTTGTGCAATTTTTTCCAGAAGCGAGAAATGGTGATTATATTC
CAACAAGGGAAGAGACAGAAGAACTAGAGAGAGCACTTGCAGCGGTTTCTAAAGACGTCCACTTAGCTAAGGAATCGTTA
GCAAAGTTGTCAGCTACTGACCCAGATCTTGAAGAACTGGAACGTACTATTGACATTCACGGAGGTTTGCTTGGTGCCGA
AAATTTGACAAGTGCAATTGATGAAAGTACTTTTCACGAGCTGACTAACAGTCATATTGATGGCTTAAATGTAATTACAA
GTACCTTTTCTAACAGTGACCTCAATTCGCTCTCGCAGGCACTTTCCAGTATAGCTCCTGAAAATCTTGAACAGAATCAT
CTTCCAGCTGTTTCTGACAGCCAACTTATTTCTACTTCTGTAGTGACTGTGCCTCTGTTGTCGGCAGACTATTACTAACA
TCTACAGGCTTTTTCCACTCATCGCTGAACAGAACTTTAGTTGGAAAAGCATCGGGTTCTTGGGAGGAATTCAAGTTCAC
ACCACCAAACAAACATTTTCCTGATTTTTTGCCTCAGCTTCTACTCA--GGCATACAGAAAATTACTCGGTTACTTAATA
CATATTCAAAAATTAGACCATTTCTAAATTCACTAAAATAACATAGTATCAAAAAACATGAAACATTTACTTACTTCACA
CGACTGCCTACTATCCATCACCTTGAGAATGAAGTCCTGTACAGCCTGCTGTAAGAATCCATTGGCAGTGGATCTCATGT
ACTGGTCCATGAGTGTGGTTGTGAGAGATGCTGACCGGAAAAGAGTGGATGTATCATCTGGAGCAGTGAAACAGGACAAA
TCTGACTTTGTATAAACATGCTTTCCACCATATGAATTCAGTTTACTAGCAAATTAAAAAAGTTAAAAAATTTGAAATCT
GAATAAATTGAAGAAAACAGCAAACTGGCATAAAGAGGGTACTTCC-AAGCAGACACTCTGT-TTTTCAGCATTACTTAT
AACGTTGAGGTGATTCACAGACAAGCGTGTAAACGGCATGTCCAATAAATAGTTCATGGACAAAGATTTCTGCCATGAGT
GTTTGTAAATGAGAGGTTTCATTGTATCCACAAAAAGGTGTACACCATTAAGAGATTGAGTAATTTTTAATACAAACCTT
TAAAATATCAGACCAGGCTTTAACTTTCCTCAGAAAGTGCACAGCTTGCTTGGTTTTAGTATACTCTTGTATTTTATCAC
TAACAACCAATGGTACTTCAGGAGTTTCCTCTATTTTGTGCCCTTTGGACAGAACTAATGCAGGAACACCAGATGCAGCA
ATAGCAGAACAAATGGCATAGCGACGCTGATTTATGTTAATCCTCCTATGCCATCTACGCCAAGTCTTAGTTGGGGCAAA
CATACGTCCACCACGGCACATATTACCAAAGGCACCTTGACCAGAACGATGAGTTCCTCCACCACGTACACGAGGAATAC
GAGCTACTGCTCTTCCAGTTCCCCAAGATTCGGCAGAAGTCTGATGACCTAAAATAATATACAGATACATATAGATACAA
ATAAAAAATAAACTCATACATGCCAAACAGATTTGAGAGAGCAGTACGGTAAACTGAACAAATATATCTTAATGCAGTGC
GTCTTATGCTTTTTGGAGCAGTGGATGCCCACATCAGTTTTTCATTAGCTGAAGACCCCTAAATTGGCCTTCCTGGAGGG
AGGAAAAGAAGGACTCCTACAATTTACAATGTAGCAAGTACAATTTAGCCAGGAACATTGTATAATTTCAATTCCCG???
????????????????????????????????????????????????????????????????????????????????
????????????????????????????????????????????????????????????????????????????????
????????????????????????????????????????????????????????????????????????????????
????????????????????????????????????????????????????????????????????????????????
????????????????????????????????????????????????????????????????????????????????
????????????????????????????????????????????????????????????????????????????????
????????????????????????????????????????????????????????????????????????????????
????????????????????????????????????????????????????????????????????????????????
????????????????????????????????????????????????????????????????????????AAAAAATA
ACCCCTTTAGTTGCTAATGCATATCCATCACTTAGCATTATTTAATCAAAGAGGCAAGATATTGTAGATTTTGTTAAAGT
TGCTTCCGATTTTTAGTGTTTAGCTAGTTTTTTTGTATTTAACATTCGCTTTCCATTTCAGCCTAAGAGGAAGTATGACA
GGCAGCCGTCTTTCATTGACGTTACAGCAAATGAGCTCCATCCATATCAGCTGGAAGGTGTTAACTGGTTAAGGTTTTCA
TGGGCAAATGGTACAGATACAATTCTTGCTGATGAAATGGGTCTCGGGAAAACAATCCAGACTATTGTTTTTTTATATTC
TCTGTACAAAGAGGTTAGTAAGTTAAGAAATTTTAGTTACATATTGTCTGACTTCGAAAGATCTTGTAGTAATATGTCAT
GCTACCCCATAACTATACTTGGTTTTTATGAATTTTAACAAACTGTGATACCTTTCTAGTCCCATGTCACTCAGACCCAT
CCACCCCGTGCTCAGGGCTCCTCCCGCAAACGACGCCGTCCCCCCCCTCCCGACTCACTCAGCTGGCCGGCAGCGGGACC
AACAGCCTCCGCCCCTTTACTTCCTGGCCACTCGACACCAAATTGCCCATCGCTAGCCTTTGTGTCCCAGAGCCCGACGG
CGAAGCCCCCACCCCCGCGTACCTCGGGTGGACGGACAGGCGTGAAACTCCGGCGAGCGACGGACAAGCAGGCCATCCTC
GCTGTCGCCGCGTTCTTCATCACCGCCGCCGCAGGACAATGTCCTTCCTGGCACTGGACTCATGCTCATGGCAGGTAAGT
ACCAGTCTCCTCTCTCTTTACCAAAGACGGATTTTTTTTCTTCTTCTTTGCTCCTTCCTTCTCCTGATCTCTCTCTAAAC
ATTTCCCTGGCATCAGCGGCATCAGCTGAGTTCATCATTTGTCCTGATCGTATACTTGGGAGCAACTGGTTTTTTTCTTT
TAGTGTAGAAATTTAAGATTATGTAGAAGACCATTGGTTGTTGTCACAGGAAATTACCCTATAGTAAAGTTT-------T
C--TATATGTGTTTTTCTTCATATCATTTACTTCTGTAGGTTTTTGTTAATAGTAATTAAGCATTTTTATGTTCGTCTGT
TTTAGGAACTGGAAGGGTTGATTGGAGTCAGTAAATTGGCCCACAAGCTACTCAGCAAGTACATAACCTTGGATGATTTT
GATGCTATGTTTCGTGAGGCAAATCATAATGTTCTTGCTCCATATGGTCGCATATGCCTTCATGTGTTTTGGGAACTTAA
TTATGACTTCCTTCCAAATTATTGCTATAATGCAGCTACAAACAGGTTAACCTCTATATTTTCAAATTCTCTACATATTC
AGAATTTTATGAAAAGTGTTCCAGTGCCTACTAATTTTCTAACTGATATTGCAGTAAATTTAGTGTATATGATGAACTTT
TATGCATTTGAGTTATAAGTATTTAACCTATGTTTATAGCAGATATTTTTCATCTACTTTAATGATCTGGAGCTTTTTTT
GCATTCAGTGTATTCTCAGTAGTGGTTATGATTATCAGTTCTCGGGTTATTAATTGAGGCAAAGATGAAAATTTAGATAC
TTTCCCAAAACTTTGGATTTAGTCTGTGACAATTTGCATTTTAGAACTTTTTTGTAAGAACTTCATGCAAAGTATGGACG
AATAGTACGAGTATTAGGAAGATAGACACAGACCACAGACAAGTCCTTTTTCCAAATGGACTTTGGCATCCTTCATGGCA
TAGGCATAGGCAATGGCAGACGGCGGAAGTGACGCCCTGACATAATCTGGTGACGTCAGCAGCGTTAAGGAAAGAAGGAA
AAAGAAGTTAGTAGTTAAATAAAAATTTTCTCTCGTAGTGGGAGGGATTAGTATCAGAAGATTTCAAGAAAGCAAAATAT
TTCGAAATAATAAAAAAATATTTGCAAAGCA?????????????????????????????????????????????????
????????????????????????????????????????????????????????????????????????????????
????????????????????????????????????????????????????????????????????????????????
????????????????????????????????????????????????????????????????????????????????
????????????????????????????????????????????????????????????????????????????????
????????????????????????????????????????????????????????????????????????????????
????????????????????????????????????????????????????????????????????????????????
??????????????????????????????????????????????????????????????????????????ATTTTG
GTATTTATAATGCAGTTAAACAAACTGTATTGCAAATTTCATAAAGCTATAAATTTGAAAATATTTTGTTTACAATACCT
TATAAATAGTAATGTATCATTTTGAAATTTGATTTTTTTTATTCTGTTTGCTTATTGTCTATCATGGTATAATCTACTTC
ATTTGTATTATGAACAGTATTTTTTGCATGGAGTTGGCAATGGATTTTGCAGTATCTTTTTTTTTCCAGATTTATTATTT
TGAAAACTTTAAGAAGAGACCTTATAGACCACCTTCCTCTCCCGCGAAGACTTAAAGACTACCTCAATACCCCTCATTAT
TATTCAGAGGAACTTGCAAATCTTTCTCTGCAAGCTAAAAAATGTCCAGAAAGCAAGCCCTCTTGTGGGCAATCTAGTCA
ACAGGGAGCAACTCTTTCAGAAAGTGTGTCGTCTTCAGATCAACAGTTAAACAATGGATGATGTTTGCAATCCTTAGGTG
GTGAACACTGTTTAACTTACAATTTGCTTATTGCGTTTATCATACTCAGTGTTTAATCAAAGCATACCACATTTCAGGAA
TTTTTAATTTATTAAATGTGAACTTAGTAGGCAATTTGTGAATGACAGAGTGTGTGTTTTTTTATGCGTGCCAGAATGCT
TAAATGTTGATGTGGACAAACATATTTTTATATGTAATCCACAGTAACTGTTTCGTGTCATATATGCACATGACATTTAT
TAGTGTGTGTCGGAGTAAAGTTAGGATGAAGATGATGAAGAAGATGGTAGAAAAAGGAAGCGTAAAAAGCCTAGATATGG
TGGTTTCATTTTAGATGAAGCTGAAGTAGATGATGAAGTTGAGGAAGATGAGGAATGGGAGGAAGGTGCAGAAGACATTA
TTGACCGGACACGGCCAAATGAAGAGAATACGTCCAGAGATATTGATAGTCATCGCCGTTTGCAGATGATGTGGACGTGA
GTATATTTCTGTTGCACCTGTGGGAAAAAAATTACATTATGTTCCGCAACTGGGGTCAAAATTTCAGCCCATCGCAAAAA
CCAAATGATTTGAACTCCCGATCGTGCAACAGCAAAGGTGGCCTGAACTCATCAGAGGGACACAAGAATTGTGACGAAGA
ACACGAACAGCAGATTGATAATTCCTCTACAGTCCTGGAAAAAATAGCAAGTCTATATGCAGAAAGATTGCTCAGTGACA
TAACATTAGAAGTTGGAGGAAAGCAATTTGCAGCACATAGATTGATTCTTTGTGCTTCTAGTGATGTGTTTCAGGTTGGT
TTTATTATGGATTGTTATTTTTACAGTTATTGCTTTGTATATTCATGTTCAATGATATTCTTGATCTTGACAGGCTGCTA
TATTTGTAGAATAAATGCAATCCATTATTTATTAAAGATTTAAATTAAAAAAATTGAAGTTTAATAAGAAAAGAATGTGA
TCTTTTTATCCGTGTCCAAAATGATGACCGAGGACTGAAAGTCGGCGGGGAAAGAGGAGGAACGGCTGATACAAAATACT
GGCTTGGGAGCACATTTAGAGAGGCAAATGCATCCGCGGACCGAAGGAGAACTGACTCTCTCTCTTGTGTCTCCGTGAGA
CTCGGTGCATTGTAATAAGACATAAAGTATCCTCGTGGAAAAGGACTTCATTAGTTAACAAGGGCCCATCGCCAAATGAG
TGCTCGGCAGTGCTGCTGTTGCTGCTGCTGCTGCTGCTTGATGCCCCCATGGGTCCCATGGCGGGGGATCCAGTCATCAG
ATTAGTCGTCATTAACGGCTAATGCAAATGATGAGTTACAAGCGCGGTGCGATTCCTTGTGAGGATGGCAACCCCTCCAA
ATCC--CCCCCCACCGACCCCCTTATACCATCCCATACACTATGCCACAAAGACGACTTAATTCATCAGGCAGCCCTCGA
TGGCAAATTAAACGCATAACCGTTGACTGCTCAGTTAACAGACACTAAGGAGGAAATATGTGATCCTCTTCTACTTTCGC
CTTCAAGGTTTTGCCAAAGATACGCCAGACCATCCTTTAACTTTTGGACACCCCACACCTCAAACCCCCCTCTCCACACT
TTCCAATTGGAAAAATGGCAGTCCAAAAAGGAAAAA????????????????????????????????????????????
????????????????????????????????????????????????????????????????????????????????
????????????????????????????????????????????????????????????????????????????????
????????????????????????????????????????????????????????????????????????????????
????????????????????????????????????????????????????????????????????????????????
????????????????????????????????????????????????????????????????????????????????
????????????????????????????????????????????????????????????????????????????????
????????????????????????????????????????????????????????????????????????????????
????????????????????????????????????????????????????????????????????????????????
????????????????????????????????????????????????????????????????????????????????
????????????????????????????????????????????????????????????????????????????????
????????????????????????????????????????????????????????????????????????????????
?????????????AATGTATGTAATGTTGTTTTTAAAGACAACTCTATGAGGAACTTTCAGGGCTGGCGTCAAAGGTCAA
ATACACGACCCATGTAAACAAGAGTGAAGAAGAGTGGTAATGTTTAACTTGGAGGGACAACATTGTTGTGAT---GGCGG
CGGCGGCAAGAACTCTAAAAGATGACGTGGATGCTCAGGAGGAAGAGGAGACTCCTCCATCACGGACTCCGAGAACCTAA
CTGCCAAAAACAACCTCTCTTAATGGATTTCACATTAGAGGAAAGAACTCAGCGGCCACAAAGCCAAAAGGGACAAATGG
AATAGGGCGGGAAAATGCGGATGGAGCGGGGTGACCCGCCCCTAGGGTCTTTTCCAA-TTTTTTTTTCTATTTTTCCCAG
TCTCTTCAGAGAAGTTTGGGGGGTCCTTAGTCGTTAGGTTGATTGGGTAATAACGGCCTTCCCTGGCAACGGACGGACTG
ACGGGGTTGAAGAGCATGAGGATCGGCCGCATTTCTTCTGATGGCCCATTCCTTGCACTTTACTTTCCCCTCGTTCTCCT
TTTTCTCCAGATTAATTAAAGCAAACTTCTCTCTTAAAGCCCCGGTTTTCGAAAGAGTGAAAAGAACTTCCGAGGTCGCG
TGTTTATTTTTGGTTTGCCCAAACTTTTCACCCTTCGATCAACACGGGGCTGTTAAAAGGAGACTTCCTCCTGTTTTATT
TGAGCTCTCTCAAGCCAACTGTGTGCAATCACCGTGAAGAGATCTTCTCTCGGTCTTCCTTGAGCCTCAGTCCAGAAGCT
GCACTAACACGCTCTTTGGCAAGATTCAACTTGCGCCCCATGCGTCCGTTCTAGTAATAAAGGTTGATGGATTGCTAAAC
AGTAATTGCCCGGGCCTTAACTTTCCTTGGCAGTGCGGTCCACGCAATTTGGTTAGCCCCCCGCTATTAGCATACAAATT
GCGCCAGTGACGACTAATTAGAAGACTTCGCGATCCGA----GAGAGAGAAGGAGAAAGAGAGCCACAGGAAATTGGTCG
GCGGTTTGGAGGTTGTGAGGGAGAGTGGGGGGGGGTAACAGAGAATCTGTAAGTTACCGTGTCGTTGCACAACTGGGTAA
CAGGGGGGACTTTGGGAGGTGTGCAAGGTGGATCAACTTAATTACTACCTGTGCGTCCGTCCAATCGTCCAATGAGCCTA
CTCTTCAGTTGGCATTTCCAGCTTCCTCTAACTTCTTTACTTTGTGACTTGCCGTAGCTTTTGCTCTTTGGCAATGTGAA
TTTCTTTCATTTATCTCCATCCTTATGGGAAATGATATGTATTTTATATTTTTAATCTGTTACATTGAAGAAATGATTGG
TTATTTTAACACATGTACATGTGCATTCCTGATTTATTTTAACCTTTTTATGAATTTTTAATTGTAGGATTTAATGGTTG
GAGATGAAGCAAGTAAACTTCGATCAATGCTTGAAGTAGCGTATCCAATGGAAAACGGTATTGTTAGAAACTGGGAAGAT
ATGTGTCATGTCTGGGACTATACATTCGGCCCATCAAAAATGAACATTGATGCTAAAAACTGCAAAGTGCTTTTAACTGA
ACCACCCATGAATCCTCTGAAAAACAGGGAAAAAATGATAGAAGTATGCTGTTTTTTAATAATATTCTGATGACT--AAT
AACTCAGTTAATGCAACCACCAGTAGATAGTAGTGGGGGGAGAGGTGTGCGTATATATAAATAATAAGGCTTTTAATGGA
CGAAGGCAGTACCTGGGCGTGAGGACATGACAGATTCGTTGAGGGAGATGGTGGAGGGGTTAGATAAAGAAGGGATGACG
CTGGGGGTGCTGGGGGTTAGTGG---GGGGGAGAACTTGGGAATAGGAAGGAGTAGTACATTTTCAGTATGGCGCAACAA
ATCATGTTAGCATCAGCCCTTAGAGTATGCTGTTGTAAATCCCAAAAATCCATTATCTAATTTCATTAATTTTGACGTCA
GCCAACCGGCTAATAGGTTTGTAACGCTTAATGGGTTTCTATCGATTTATTGACGCCAGTGTGTTTCAGGTGGAGGGGGC
TAGTGATGGGGGGGATTTTAGATGTCGTGGGTGGTGGAGGAGGATGGAGAAAAGCAATATAAGATCCTTCCTTCCATCGC
CTCTGTCTTTTCAAAAGGATCTAAACTCCCCCTCGCCCCCCCGAACTACTTTTCCGTACCTCATCTCTTGATGGAAAGTG
CTTTGATAGCCATAATATTATTCTTGCGTCTTAGACAGGGTGCAATATAATTGCTTTATTCGTAGCCAAGGTGGATTCTT
TCCCTGACTCCCCCCTCTTTGCCACTGCAAATTTTCCAATATCTTAACCCCCCTTCCCCCATTCATTTGAGTTCATTTTG
GCAAGGTCTCTTTAGCCGTGTTTCACCCCCGAAAACGATGGCAGTATAGCCTAGCTCGAGATCATTACATCTGTTTGCCG
AGTGTTCCCTCCCAATCTTATTCCGTTATTAATTATTAACGAGTCTAGATTGATTCGAGCCGAGTCGTAATTTGCCTTTG
CGGACTGCTGTATAATTAAGTTTAATTTAATCCAAGGGAGTAATACCGGTTTAATTGCCTACACAACATGGCGGCGTAAT
TAAACGAAATTTTGTTTGCTTCACACTTGGCACCGACCGGCAGAGGGCGCCCCCTCCGCTAATAAGCCGACGGGGCTCAG
CGCCCCCTCCCCGCCCGCACCGCTTTCCCCGCTCCTTTTCCGGCGGCAGCAGCCAATAATCCGATGGCCGCGCCAAGTGC
CTCGCGCCCTTCCGAAGGAAGGAGTTATTAGTTTAATTAATGGCGATGAGAACCAGCAGTCGTTTTGTAATTAAATCTAA
TTTTAGTCGTATTTAATTTAATTGGCGAAGGAAGGGAGGCAGGAGTAAGGAGAAAAAGGAATCTCGCCCGGTGAGCGACA
CGCCGCGGGTAATACTCCTGCTCCCAGCTCAAGACAAATCCACCTTTGTTCCAATCTGTTGAGTTCCCAGGGTTTGTTAG
TTCGGTAACAAATTGATTTTATTAAGTAAAGATGGAAACATAATTACTTGGCTGCATTTAAAGACTGAAAAAAAACAAAT
AATAGCAAAATGC-AAAAAGAAGGGGTTACAATACTTCACAAGTGAAATTAATCAGAACATTCTGCGTGATTTTCGATTA
GGCTACCGTGTATATATGAACTTATTCACATGAAAAATCAGACCGCGATAACTAAAATTTTACTCTTTTACCTGAGGCCG
TTGAAAAGTTGCTTGGATTTTTCCAACAGATGGCAGAATTCGTTGACTATTTTCCTCTCTTGCTCTTCGATTTCATTCAT
GATCGCCATCCTTCGTGAAGCATGTTGGGAAATTTCTTCGTCCAAATGATGAGAAATTGACCTGCTGCGCTTTGATAAAT
TTCCTAAACTACTCGTACTTTTCTGCATGGACTGTAGGCCGTAA-GCCTTTTCTCAAGCACGTTAAAAAAACCCACTAAT
ATAATTTTTAAACAAAAATCAACGTACTAGTATAAAATACAAACAGCCTCTGCTGACGCGTGCTTATCGACCGCACTACG
GGATGATCAAACAAGATTT--TGCCGGACTCAGA----CATTCCACATGCTACTTGGAGACATCTATAGAAACTAGAAAT
CGAATCAGGCTCTTCTGGCTCCATGCCAAAGCATGAAACAAAGCCAAGGAACGATCGGGCACACACGTTAATTTAAATAA
AGACTTGAACTCACTTGCATAGAATTTGAGATGGTTTCTCTTTCTGCTAAGATCTCGTGCAGATTGTGTGTTCCGAGCAT
GTTGCGCAGGGTAGTCTGGGCCAAGAGCCTAGTGCTATGATGGGCGTTCTCGACATTCGCAACGGATACCGTAGCATTGT
GCACTCGGTAGTAGACCACAGCATCCACAGAAACAGTAACAGAGTCCTTCGTCAAAACCTGCACAGAGACGGCAAATGCT
AATTAGGTAATGTACATGGTTACCACTAAAATAAATAATCAATTAGGACTGAAAAGTTTGCTGTGGATAAAAAAAAAAAG
TTCAAAAGTTTCCCCAGATTACATTACTGATTGCAAATTCTAACAGCAATTATTTTCTGTATAAACGAATATTTGCCCTA
TTTTTTTAAAGGCAAACAGAGCTTAACACATAGCAAGTTCCATTATGTGAATATAAAACGATAAACATTTCTACAAGAAG
ATATATCTGGTTGTCACCAAAAGTTGTCAGCAGTGTTTAAAGGTATGCCGTATATTGCAAGTTTCGAGGAAGCTTTCCCT
TCCTGAAAAGCAAACCAAATGACAGAAGGTAATATTACCCATTTGGGAGGATAAGGGACATCATATATGTGTTCGTGCCT
CCCGAATTCTCTCCGCAGGCTTTGACTACAAACAGACTCAGGGGAGCCTTGTTTCTGAAACATAGGAATGTGGCTCATGG
CATATGGAGAAGGGTAATACAGTTGATCTTTGATGGGACTTCCACTACCTGTACTGCCAGCCTGTTTTCTTTCCATAACA
GACATACTCATCCCTTCCCCAGTCTTGTCTTCGCGCAGACGAGAGTCTGAAAAAAGAGCATTTTGACACTTCTAAGATTG
TGGTAATGAATGGACAGTGGTTATAAACATGCTATGCTGGTTGCATTCTTTTTGCTGATAATTAAAAAGAACTTTTGAAT
TAACTAAAAACAAATTTACACATATGGCTTAAGCACAAGGTGTCTGCAAAGCCATCTTCTGAAAATATTGCAACAAAAAA
AGGTATAATTACAAATACTTCTGTATCTGGCTCTCAAACCAAAGAACATATAATTTAAAAGAACATTATTGCAATTAATA
ATGAGAGAAACATGAGAGTTGACCAGTTGCTAACGAGAGAAACATAGAAAAAAACTGGTAACTACAGAAAAGTAAGAAAA
ATTTCAGTGATTTATTGCCTTTTTAACAAATTCACCAGTACCACCCCTCTTTTCCCGTGCCTATTTGTTAATTAAACCAA
AACAAGCCGAGGTAGAATGTTCATTTT---------------GTGAAAA-AAAGGGACAACTTTGTTTCCACTGACCCTT
CGTTACCTGGACTCTCTGTGGGACGTCATATGTGTGTTCCGTTATCCGGCCTCGAGTCCTTTGCAAACTGTCGGGGGACT
CTTCCAAACTTCTTCGATCTGCGGGATTGGTCGGAATATGCGTCGTGGCGTAAGGCAGAGGGTAATACAGTGGCTCCCTC
TGGGAGTCATAAACCGAATTACCCTTTGCCTTACCATATGAACTCATGGAAATATCGTCAGCTCGACCTCCGGATCCACG
AGAGTCTGAAAAGAAGGGCCGGATAAAGAGATATTCCAAGAATAGGTCACACACTTTCAACAAGAAAATAATATTTTGCT
CCTATTTAACTTGAAACAAATAAAAATATTCAAAGCCCTCAGCTTACATCCCTTGCCCCCTAAAAATATTGCTTTTACCA
TAGAAAGAATTGAAAAAAACAAACCTTGTAAACTTTGGAACGAACGACGATTATCTTATAATACTTTATACTGTTTCTAA
ATGTATCGGTCATCAAGGTAGTTTGTATATTTTATTAAATCTTATAAATTCAAATAATAATTTAACTT--GCTTGAATTG
ATGTCTTTAGATCAAGTTGCCAATTCAATATTCTGAAATTTTTAAAATATTCCTTTAGAGAATTAACCTTTATGATTTTA
AGGCTGGTCACTGCCATAAAGAATCTTTTTGTTATGAAGAGCTAACTAGTCACGCCACTTTTCGAAAGTTGCCGACCCCT
CATCTAGAGGCACAATGAAATTCTGCACATTAAACGGTGCAACTAACCCTTCTCACTGGAAAGGGAACGTCGTACGAATG
ATAATTCTGTGGGTCACTAGGAGTTCTGGTACTCGACCTGAGACTGTCAGATTCACTTCCCTCTTCCACCACGTACCCAG
GAACTCGTGTCGTCGCATATGGAGACGGAAAGTACAGAGAATCCTTCGGAACTTCGTAGGCCGTCTCTCCTCTACCCTTC
TTGCCCAAGACACTCATGCTCAAAGTGTCCCCTTTGTGGGACTGCCTGGACTGACCATCTGGAACGAAATGGCACATGGT
CTACACTCTTTAAAATCACCTATGAAAGTATTGCAAATATTGAAACAACAATAAATTTCAAGTTAAAAGAATGCTTTCAG
ATAACTATGACTAATCCATCAACAGGAGACCGTTATTCTTTCTTGCAGATTAATTAAGTAAACTATCTTTGATTCAAGCG
ATATTTAATCTGCTTTTGGCGGTTCATGTGTAAAAATATCATGCAGTAATGTTGCAAACAGTGTTATTATATTTTCTTGT
TGTATTGAGTATTCATATTTTAGAATTGCATTATGAATCAAAATTTGAAAAATAGTCAATGTTCAAAATGCATTTAACTC
TTTGAAATTGAAATGGACTGAACGCTTTTTTGTATGCTCTTTTCAGGCTGATAGAGTTGGCAGTGAATTGAAATCAATGA
TTCAGTCTCCCCCTGGATATCATTTTGTTGGAGCTGATGTAGATTCTCAAGAACTGTGGATTGCTGCAATTCTAGGCGAT
TCTCAGTTTGCTGGAATGCACGGTAATATTTATTTATTCATAACATGATTTAGAGGAATGTTTCGTAAAAGTGAAAGTGT
AATGTTCATGTAAAAGTGAAAGTACAATAAAAAGAGATTCTGATTTTTACAAGAGTAATATGTGTATAATGGTGAAAAGT
TAATAATTTATTAATGCCTGATACTTCACTGTTCATGTATTGTATTAAGTTGT--------------TATTTGTTTCCAT
TTTTTTCTGTAGCCATTATGACCAGTAAAGGTACAGACTCTATTATCCAAATGGATAAAGTACTTCTTCACTTAGAACAT
AAGGAATTTACTGTGGAGCCTCCTATTCTTCAGTCTCTACAGCATTTGACGCAGTGGGTAGCAGATTGTGCGATTTACCT
GTTGGCATCTTTACCTCACCAGTATCATAGTCACATGAGATTTCCTGGTGTAAGTAAGACATTGTGTGATTACTTTTAAG
TTTTTGGTTTTGAAGTTATTACATATATAACTAATTTAGAAAATATTTCATGCAGCAGTGTAAATTTTATAGAAAAACAA
TCATTCTCGAATAGGAAAACAGCTGGATTAAAGCAAATGGAATACTTATATATTGATCACAAAAAGAGACACTAGTCAGA
ATATGCATCCACAACTGATCATTTTTTGAAACAACAGCTCAAGACTCAAATATCAGAAATTCCTGGTGTGTGAGGCTTGA
AACTTTAGGTGATATCTTTAAAAGACGATTTGTTTCGTTACCTTTGCTACTAGAGCGATACCTCTCCGCTGGTCCCCAAA
TCCTAACTGTTCCATCATCGGAGGCACTGGCTAGCATGCTCGGATAAGCAGGATTCCAGGACACACAATTCACTGTGCGT
GTGTGACCAGTTAGGACAGCAATCGGCAGCTCTCTCTTTATGTGCCAGATGTAAACTTTGTTGTCTGAAAAGAGGATGCC
ACAAAACATTAGAAAACCCATTCCAGGTAGAAATGTTGGTAAAAAATTGCAACTAATGACTTGTTAATTGGAAATTAATT
GAGGTGCATGCATGCCATGAGTTGGGAACAGTTCTAAAGTGTTTTACATTGACAACATCGACAGGAAACAGTGAGTAATT
GACCGACCTTCACTCCCACTAGCTATGAACACTTGATTTACACCTCCAAAACAGGAATGAATTGTGTAGTAGCCTTGGGT
GACACCTTGGAATTTCCTAACAAGGCCGTGCAGTGTAATAGAAACAGAAACTACCAACCCTAAAGATGTAATTTTCTGCC
TTTTGAAAGATGGTCTTAATTTTTCGCC-CCTAAAGGTATCTGAGAAGAGACATCAAGCAGGAAAACATT-GTTGACGTC
AATAAACACGTTTCGTAATTCAACACACCTGCGGAGGCCCGGAAAAATCTACGCAGTAAAGCCTTGGGCATTAGATATAT
TTTTGGATGATTTTTGTTTCCATATTTTAAGCAGATGTTTAATGGTAAAATTGATCTGAAGTGATACCTACTTTAGCCCA
AGGCCCCTTAAATGTTGGCCGATGAGTCGAATAATGTCTTGATCAGTCTGAGATCTTATCTTTGTGGATACTGTTTTATG
AACTTCTCCGTTGATTTCCAGATCATCTGCAAAGGAACAAGTACCATTTTGCATGTCATTACTTGTTGAAGCTGCTTCAC
CATTGTGTTGAGGACAACCATTACTTGCTTGCATGTTACTAGCTGCTGCTTCGGAAAGGCGCTGCTTTTTCAAGGGTGGG
GGAGACACTCCACCGTCGTCTGACTCTGCACTCGATGCCAGGCTTGCTCGAAAAAGAACTTTTTGGGATCCACTTTAATG
ATTTGGTGTCCGAGATTCACACACAATGATTTTTCAAGACCCAGCAAATACCTCATGCAAAGTCCACCTATGTCCTGTTA
CACCACCATCAACTTTTGTAAACACAACACTCTGCTTAACCACAATCTCAGCTGTGGCTTCTCGTTCCTTGCGTGACGTC
ACACGTGTGAGCTGTTGGATAGAATATCATCTCACT---TTTTTTTTAAATCCACTAAAGCATAAAGAGGCCACAAAAGT
TACACAATTGTATAACTTTTTGGGAACGGCCCAAATGAGGACGGTCTCTAGATATATGGAGCTTGAGC--GACTGCCTGC
AATAAAAAAATGAAAAAGAAAGAAGCACTTTTACAATTTCGCCGGAAACATGCTTATTTTGAAAGTCGAAGGAGCACCTA
CAGATGCAGTACTTACTAAAGAGTCCAGAAAACATGCTTGAAGTCTGAGCAGCAATGCCATTGAGTTCACTGCTCACTGT
TGATATCAGTGATCCTGGACTTGATCCTCCATCTCGAGTGACAATTTCGGATGATTCCGGGAGCCGCCTTTCTCGATTCA
TTGGTTCTCCAAATGCTTGGAGATTCTAGATAAAATACGTAAACAAAATCATTAGACATACAACTCAGTTGAAAATAAAG
AAAATTTCCTTCAGAAAGCTCAACATACTTTCAACAAAGTCTTTTTCCCTGCTTCCCTGGCTGTTTAGTCACTTCCAGAG
CAGAGTGAAACATGCCTTGATCTATTACGTTTTATTATTTATGTTGAGCACATTGAACATCTCCGTAATTATCTGAAAGC
CTTATTACATAGTTTCTCAGATACTGGATCCTGCATTGTAATATAATCCTCACTTCAATAGTTTTCAAGACTAAACTTGA
TAGCAAGTTTATCAATAATAAAACAAACAGCAACAAAATTGCTACTATACATTACACACTGCAGATTATTTCATTACAAC
TGAAATCTTACCTTCCAGATAAATCTGTGACATGGACAAAGGTATCATTGAAACTGGCATATATGTGTGCTACTCCAAAA
ACATTTTCACCTTCAAGGGCTTGCGGTCCAAGTGCCACAACAGGCTGCTCTTCCTTTTGTTTTCCTTTACGGGGAGCCAT
TTCTGAAAAAAAACCAGATCAATTCAGTTTAAAAAGAATACACTAATGGTAAAACTTATAAAGTAACACATAATCAGCAA
GG----------TAAAAATTAGTATTGCCCCTCCGG-------AACGAAGAAAAAATTCCCCCCCCACGAAGCGGGGCCT
ATGTTTACACGATACAACACGAACAAGAAGTTTTTTTAAAAAA-----------------------AAAACGCTGCGGCT
GACTAGTCAGCCATCAGGAAATTCCCATTCAATTCTTGGTCAGTACACCAGTACATATGACTGGCTGCAGAAAGTGGATC
TAAAACAGCAATTTAGGGTTCCGCGACCACCTGTAGAGAAACACAGACGGCATTCCGACTCTGATCATTTCATCCCTCCG
AAGCGACCCTGCACAACTTTTACTAGCAGTGCCTTGGCAGACTTGTTACGTAGGAAAGTTGTAGCCAAACGCACTTCTCG
AACGGGATCGGACCCAGGTGAACCAATCAACATGGACAGCTCTTTTCCTATCTGCAGCACGTCAATTTCTGCCTGCTCAA
TTCCTTTTTCAATACTTCCAAAGTACACATCGGTTCCAGCCTCGCTTAATAATTCTCTGGATTCGGGCATTCAAATGAAC
CAAGAGGA------------------------------------------------------------------------
----------CAGTTATTCAATTTTTACTTATTTTGGAACTTTTTTCTCCCTCTCCTTTTTTATTTTTTATGTTCTCATA
TATGAACATTTTTGGTAATGTTTGTGTGTATGTTATTTTTATAGCCTCTGTATATCCCACCTTACGTAAGCACCTGTGGA
TTTACAAGCAGGTTGCGATCCCCTCGACTATGGGATCCTTCCAACCCAGATCACAAGAAATCCAGTCCACCTCCATATAC
TCCACCACCAATGTTAAGCCCTGTACGAAGTGGATCAGGGCTTTTTTGGCATATAATTTCCGGATCAGGGAGTCTAACAC
CTAAATCTGCTCCTATTACACCAAGTTTTGGTTTGTTTCGCAGAGGTTAGTAATTTGGTTTGTTCTGGTTTGATATTTTA
GTTAAATTTTTTTCTCTGTTGATTGCATTATGTTTGATAGTGAAATATTTCTAAGTTTCAATCACCAAATACTTCACGCG
TACCATTGTGTGAAGTGTTTGAAATATTATAACCTGTGTAATGTTTTAGCGTGAAAATTAGAAGTGAGAATTCCTTTAAA
AA-GAAATGTAACACTTTTCAATGGTATGAAACATTATATTAACAAAGTGTTATATACATGTACAGAAAATGGAACACTT
CTCTCACCTTATTGTCAACTTTTTCTGAGAGAGCAATGTGAAGCGGACAGCCGATGATTGGAGATCCAGAATTGACATCA
GCTCCTGAATCAATGAGCAAACGAACCATGTCGGCATTACCTCTGAGAATGGCGAAATCTAATGGACTTGGCTTGAGGTA
ATCTGATGGGAACCTGACAACCGCTCCCCTGCCAAGCAGCAGCCTCACAGTGTCCATGTTTCCACTGAGCACGGCGTAAT
-----------------------------------------------------------------------GATCTACTA
TTACAGGAGTACAAGTCGGTTTCCCGGGAAAATGTCTAATTTGCAGCGGGACTTTTTCATTCGACAAAACGACTCATGAA
TTTCCGCTACACAATGAAAAGCACTAATCTACTTCAGAATACACAATCTACTCGAAGCACTACAGGGAAGTCTAAAAAAG
TCTATTCATTCGAGGAACTGAATGCACCACAGTCATTTCGACCAGGTCACACTTCTATTGTAAATGGGCTACAATGCTGA
GGATTAGTGAATACGATGGTAGGTCAGTCCTATTTACTAGCGGATGGGGTGGAAAAGGGATCTGATTGTTCCAAAAGCAC
CACAGAAGAGCAGTGGTGCTGTGCCGTTTGGGTGACAACTTACTTGGCGTGCGGGACACAAGTTTCAGTGGACGTAATAC
TCGGAAGGATCGAAGCATACGTAAATCTAAGTTTTCACTCTCTTCAGCCGTAATGTTTATGATCCTGAAACAAGCAAAAT
CTTTCGGTCAGCTCTCAAAATGAAGTTTCTTTCCGTTGTAAAAGTTGGCATGGTTTCATATACAAAGTTTAAATGGTTTT
AAAAGTTGAAACAAAGCTACAAATTTAAAAAGGTGAAAGGGGGATTTACATGTCAATTTATTACACAGGTATGAAGTTGT
CAATTTTTACTTGAAACACATCAGCAAATCAAGTTAAGAATTTCATTCCAACACAAGGTCGGTCAGAAATTGACAGTGAC
AGCGATAAAAGCAAGTCCGCTGCTTTGAGCCATAACCAAAATACGTAATCTTAGTATTGAAATGTCTGCACGGTACACCT
AGATTATAGTTTTCCAGGCTGCTGTGAAAATTATGCATAAACAGTATGGTAATGTAACCTAGTGAAAGTGTTGCAAGTAG
TAAATTAAACATTTTAGGCAGTATTGGCTACCTATTAAACTATGGATCTTTACCCTTGTTCCTCTGTACTTCAATTTACA
ATGAGGTTATTTTAAGCATTTCATATTTATTCTAATGCCATGCTTTTTTATTGCCTTTACTGAAAACTGAAACAAGTGAA
TCAAGTTTTTTTTAATTGTTTTTATGAATATTAGGTAGCTGAGCGTGCTCTTTATTTTTGGAATAATGAGTACATTTTGA
GTTTGATAGAAGAAAATAATCAAGTGATCATGCCAATCATGTTCCCTGCCCTTTATCGTATATCCAAAGAACATTGGAAC
CAAACGATTGTTGCTCTTGTGTATAACGTGCTGAAGACTTTTATGGAGATGAACTCCAGGTTATTTGATGACCTTACAGC
ATCATATAAATCTGAAAGGCAAAAGTAAGTTTCCTACTTTCCTTCTGATTCATGCATACCACTAGTAGTTACAAATTTTC
AGGTGGTTTATTTCTTATCTATAATTTCATTATGTAAATAGTTTCAATATAAAAAATTTGTCACTTAAATTCTATGTTTT
ACATGATGCTATGTTGATAAAAATCCCCTTCCATTGCTGGTGTGGGAGACTGTTTTTAGAGGTTCCAAAATTAGACTCCA
AGATTTTAAAACATTTGTTTTTATCTGATTTCTATGCTTAATTCATTATAAACTGTGTGAAAAATTTAAAAATAGTGATA
AATTTGATAGTTTATCCTTTTAACCCTTTTCTTTTAGCGTATACCTATTTTGTTGTCATCCAGACTTCATCTTATTGCTA
TTTTCTCTGTTGGACATGCGATGTTTTAGAGGTGGCATCCATCTGAACTGAAGAAGGTAAAATGTCTGCCACGAGTTTTC
ATTCTACGACTCGAACGGGCATGCTGGAAGTATACGCTCGTCAACAGTGGCACAAAGTGTTAGTTACATTAGAAGAAGAC
TGTTTAAGTATTAGTTTAGATGATAGTTACGACATTACGAATGGTCCGACAAATGGTCTATCAGACTCTGAGCCACCACC
GGATGTCCCGGAGAGTATTGCTAATCAAAAACGAATTGTGAGAGTTATAAAGCAAGATAATAACGGTTTAGGAATAAGCA
TTAAAGGTGGGAAGGAAAACAAAATGCCCATACTAATTAGTAAAATATTTAAGGGCATGGCAGCAGATCAAACGGAACAA
TTGTACGTGGGTGATGCAATTTTGTCGGTGAATGGTGAGGACCTAAGGGAAGCAACTCATGACGAAGCTGTCAGAGCCCT
TAAAAGGGCTGGAAAAATTGTTGACTTAGAAGGTAAAAATAGATACGTTTTTAAGTGTATGTAGCAAATAAAAGCATTCA
TAAAACGTAATGCAATAACTAAAATATATTTTAAATGGTCCTTTACTTGAAATGCAGTCTATTTCGCTTCCCAAAGCGTT
CATGTTTTTTCGTAGTTTTTCCTTGTTTGAGTGGAGTAGCATATTGAAAGGTTCTCTTAGGCATACTCATGGGTTATTGG
AAAAAGCAATGCCTGAAATGTTACGGAAAAATTGCTGAAACTTTTGAAGTGAATTTTCTGTAATTTTTCCATAATTTGTT
GTAGTTCTAGTTCTTAAATTGTGAGTATGCATTTATTGATTTCCATTTGTAATTTTTGTTGTCACCATTTTATATTGATA
TAATAATATAACCATTTTATATTAATATAGTTTTATAGCCATTTTATATTGATATAATTATTTTAAAGAACATATTGAGA
TCATGCAAATTTTTAAACTAAGTTTTTTTCAACACAGATTCACGATGATTCTGGTGCCATTCAATGGCGACCTGTGTTTC
TGGCCATTACAGACAGAGATCTCTTGCTGTATGATCTTGTGCCTTGGACAAAAGAAGCTTGGGTTGTACCTGTGAACAGC
TTGCCCCTTGTGCATACTAGGTTCGTAAAACAGATGGTGACCTG-TTTTTACATTGTTCAATTGTTCTCTTAGAAATTTC
CTTGGTGAGAAGTTTGCTGTGGTTTAAACAAGGATTACTGCAATTATAAAATCTCCATTTTTAAACTGGGAAATTTTTGT
ATGAGCAGGAAAAAAATACATTTTAAATGAAACATTTCTCGAAAATTTTTGAATGAAAATTTTGAAATGTAGCTTTTTGA
AGTCTAAAAAAAATACTTTTTAATATTTAAATCTAGAATGGTGCATTCTTTCTCTTCCTGCTGACTATTTAAATTTTTCA
TTATATCGGGCCCTTTAGTGTTGTCAAAGCCACTGCCTTCAGTTGGTGTTTTAGCCATCTTGTCTGGCTTTCTTGGTATA
GCAAATTTGCCAACAACTGGATCAAAATTATCAGATATGCCATCACTTGCTAAAAATACTATATCCCCAGGATCAACTTC
TGTCATGGCTACTGTCAAGTTGTTCAATTCAGGATTTACACCATCAACAGGTCCTAAGGCACCAAGTGCATCTCTCATGT
CCCGCATGGAATAGATATCATGAGAACCTAAGATAAAAGACACCAAGAAACAAGTAAATTATTTAAACCTATAATACAGA
AATGTTGAAAATAAAAAGTTTACTCAGTGATATAAAATGTTATGAAGTACTTTCTAACTGAATCGTTCATTTTTTGTGAT
ACGTACATATCATTCTTACCAGTAGAGTCATTGATCTTTTTTCTAAATGAATATGTTTACTGTTATAGGTTGTTGCCCAG
CTCTTTGAGAAACTGGATTGTGATCAAGATGGTCAGATTAGTTTTGAAGAGTTCCTTCAGGGGCTTTTTCAACATGGAAA
GCCAGAAGTCTGTGATATTGACCTTGAAAAGGACAAAAAACCGAGCTCTGTTTTTAAAGACCCTTCTAGAGATGATCATC
AAATATCCACAACTTCTATATCTGGAATATTTTCTTGTGTTGATCCAACAAGCACAGGG?????????????????????
????????????????????????????????????????????????????????????????????????????????
????????????????????????????????????????????????????????????????????????????????
????????????????????????????????????????????????????????????????????????????????
????????????????????????????????????????????????????????????????????????????????
????????????????????????????????????????????????????????????????????????????????
????????????????????????????????????????????????????????????????????????????????
????????????????????????????????????????????????????????????????????????????????
????????????????????????????????????????????????????????????????????????????????
????????????????????????????----------------------------------------------------
--------------------------------------------------------------------------------
---------------------------TCCAGGATCTTCATCCTCACTGTTAAAAAATCAAAATAAATCATGCTCCAGAA
AACTACTACATAAAAAATGTATGCAT------GCAATATCTAAAATTATTCTTAAAGTATTTGTTACCTTTCATCATCTT
CACCTTCCAGGCCATTTTCTACTTCTATGTCTGGCACTAAAAAGTACTGCAAGGGATTCGGCCACATATCATCTTTTATA
ACCTGAATTGAGATAAGTATATTTTACAAAAGTTCCCAAAACGCAACACACTATCAAAGCATCTTCTTTCGAAATTTCCC
ACATGAATTTCATACTCATTTTAATACTTTTGAGACACATACAATGCTAATTAACTTAACCAACATATACCATTCGACAG
CTACCGTTAAAAAAGCTAAAAACATACAAGAAAGAACAAAGCAATTGAAATTCTTCAACACCCAGTAACAGAAGAACAAG
AGAGTAATAAAAACTATAAGCATACACGGGCCATTCAAAAATTACTATTTTTGTCTTACA--TTTTAACACCTACAATTT
TTTCTCTTAAATTTTTATCATTATAAATTGAGTTCGCTCTGTGATAAAAACTGAGGTTTACCTGGCAGTTTATATTTCTA
CCTTTCGTTTCCCAGTTTTGACACTTTTCTATGAATGACCCTCACGTGCATTATAATCCAATATATAAAACTGCAATGTA
AAAAAAAACATAAAACATATCTATACAAATGATAATTACTTTGCCATTTATTTCATTCCTACCTGTGATCTGAAAAGGTC
TCATTCTCATTTTCAGCATGAAGTGTTCCTGCAGTAGCAAACATTATTGTTGTGTCTAAGTCCCCAATGATACCACTCAC
AGTGCTGGCAGCATTAATGCACGCCTGAGTTCCTCTGGAGCCAGCTTGTAAAGCTGCAAGTACATGTGCTACCTACAAGA
AGTAAAGATATAAAATGAATTTTCCCTATATTGTTTATTATAATTTGTCAAAAGTGTTTACATTTTTTCAAACAGTGTTC
AGTGTTTATAGTTTTAGAAGTTAAAAATAACTGCTAGTTACATTTACTCCAATGCATTGAAAAGTTCTAAGCTAAGAGAA
AAAAATTCAAATTGGAATTAAGAAAATATGCTTGGGAAGTGAAGATTGTTAACTTTTTCAGAATGGCCACACATATTAAC
TACAATTGGATTTTTATTCCGGCGGTCTTCGACATTAAGTGTTGAAGGTGGCAAAATCCATAGTACTACAGATTCAAGAG
CCACAACAACGTAAAAAAGATAAATGAAAAATGCCACAATATTAACCACAATTGGATTTTTATTCTGGTGGTCTTCAACT
TTACCTGTTGAAGGTGGTAACAGCCATAGTTCTACAAATTCAAGAGCCACGACAAAAAATGATAAATAAAGAAGTATTGA
CACGGGATAACTTGTTGCTCCATCTAGATGCTTTTAATTGAAACTAGTGCTGAAGCGGTCACAGAGGACAAGGCCTTTGT
TTAAATTGAGTGGCTCTTGAAGTGCATGCATAGACATGGTGAGCTGAACTATAATCGTTGCTCTTTTTGTTTTTTGTTTC
TTTCAACGCCTTGCTGCTTGCTGTGTCATGTGCTGCAACCTCTGCCCACTCCTGCCACCTGCCAAACGTTGGCCCAAACA
CCACGAATCTGCCGTGCATACTAATTAGCCCCACGTGGTCGAGACTGTGATCAGCAAGAAGCGCCCTCGTGACCCTGCTG
ATGACCTCATTCTGGTATTGGCCCTTACTGCTTTTGCATGTAGCTCTTTTTTTAGTATGCGATTAAAAGGAAGGCACAGG
GAAAGTCCAAATCTTTTTTCAGAGATTATTTTTAATTTTTATCATCATAAAAACAATAAAGTATTCTCATCAGTAACCGT
TTTTTTTATTAACTTTCAGTAAAGAGCCTAACATTTGTGGTAATTCTACTTTAAAACACGGAAATTTAAACATCTATTTG
CTTTTTTTATGGTGTGTTATACTTTTGAATAGTATTGTTTTGGTAATCTATTGCAAAGTGTTTCGTGTAAACTTTCACAT
GAATACTGTCTGACCTATTGTTGAATGAAACACAAGAGCCGCAAGGGTTTTGCGTACAGGTAGTATCCTCCGATCGATAA
TAACATTAGCAAATTGACTGAAATTGTATATTTCGATGTTCTTAGCAATTCCTTCTGCAGTAACTGAAAGAACCAAACGC
ACAAATAATGTGTTCAAATAGTGCAGCATGTAAAGAATTTTTGCAAATTTTGAGGTAAGTGAGGAATTGTATCATCAGTT
GTTTAATGCAAAACAAAAATGTGTAATGAAGAATAATCAGCGTACAGTTTCTTATTTTAAGATTAAAGAGTATACGGCCA
GATTCAGAATAACAATTACCTCATTGGAATCAAATGGTTTTGGTTTCAAAGCAGGAACATGAATCTCTTCATATCCCCTT
CTTTGTTTTCTAAAAGATCCATCAGGAAGTTGGCATCGTTTATTTGCCATAAAATGACTGCCCTGGGCAAAGGTTAAGTC
CTCTAAATCCAAAATTCGACACTGCTGGAGCTAAAAAATTGCAAACAAAACGATTTTTCTTAGAGATGGGAAAAGGAAGG
ATTATTTCATACATAAAAAAATCAACAAGGACTTCATTTTTAGATACTTAAATGAAGAAAAAAAGTAGTCACAAGCGTAT
AACATAAAAAACAGAGAGAGTACAACTTAAAGATGGCGCCACAA-AAAAGTGATTTTTCTTTTTACTCTATTTTTGTACT
TATTTTCCTTTTTTCTTACCTTGTCAGAGCACAGTATTTGCTCAGACCACCCGACAGCTGCCGGAATGGCTCACCGTGCT
GAGAACTTTCGCCAATCTTCGTTATGGGTCGTTTCTGTACGTCACCTGGTTCATGGGATTCGGAATTGGCCTGGTGTTCA
CGTTCCTATTCTGGCACTTGCAAGACTTGGGTGGCACACCCACACTCTTTGGAGTTGCTTCCGTCATCAACCACATTTCC
GAAATTTTCGCCTACTTCTTCAGTTTCAAATTCATTCGCCAAATTGGACACACGAAGGTAAATATGCCCTAATATTTTTA
AAAGTGTCCTTACTAGAAATTCGGCCTTGAAGGACACTTGACTATGGCCGTTCAAATGCATTACATATTGAAGCTTTTTT
GAGACTGTGAGTAAACAGGTGATGTTAACTTTTACTTTTTTGCCATTAAAAGGTGCTTTGCGTTGGACTGGAAATATTGG
ACGATTTCTTTATATATCCTGGCTTGTATCCTGTTAATGTACAATTTTGCCTAGAATTAAATGACATTTAATTACTCATG
AAAATGTATTACATACCATAACGAAGATCACATATTTGGGCATCTTTCCTCTTAAGTTTATCACAAATTTTATCGGCAGG
TACACCCCAACTTAGAGGCTTTGACATTTCAGCTACAATAGATGTTGCAGATTCTTCCAAGCCACCAAGGTAATAACACT
GCAAAAAA----ATTAATCATGGTAAAATACAGTAA---------TTCATTGCAAGTCACCCAGCAGCATTCTGGATCAG
CCATAATCACATTGCATGATGCTTGAATGTCTATCTGCTTGTCTATTAACTAAATTGTTTGTTAATTTTTTTTATCTAAA
TACAGATTTTTAGAAAAAGCAAGTACAGACTATTTGAGAATTGCTGGCAGATCACATCTGGCCGGTAGATGTCAGGATTT
CCCATGATTGATCTTGAAATTAAGACAATTGCAGTTATGGCATATCAAAATTATCTCCAAGTGTATTCGAAATGCACTAG
CAATTGTTGCAGGCTCAATAATTGTAGATGTATCAGTTACTAGAACTCTGACTGTATACTTTGAAAATGCTTCATACCTT
TTTTTTTTCAAATTACAGAATTAATTACTAGTTAAT--TTTTTTGACGGTTTTGTTTTATATTTCAGCATGAATGAAGTG
GTTTGGGCGGACCGACCACATGAAGTATTAACCAACGGCCATCCAGAAATGAGTGGGGTGCAGTCAGGAAGGCATGTTGC
TACCCGTTCACAAGATGATGCCATGGTTGGGTACTTCTTTCAACGCCCTCAGACTGATCCCGATTTTCAGAATTACAGTA
AACAATCAAGATGGGCATTAGGCGATGACAGCGTACTTGAGGTATGTGGCTATTTATTAATGAGTAATGGTATTATTTTT
TCTGTTACAGAAAGTTTTTGAAGAAAAATTGCAAATTAATTGCATAAAATTGCAGAAATTTTTTTTCTTCTCGAAAAATG
GTATTGAACAGAGCGATGACAAGTTCGGCACTTCAGGTTTTTCTTGTGCAGATCCTAACCAACAGTTTTTCATGGAAGTA
AGTATTCCTTC----TGCATAAAGTTGTACTGATTTTCTGCCCCAAAACTTTACTAAGGACTATTTTTAACTGTCCATTT
CGTTTTTAGATGTATTCGCGAGGTCAAGGGCAGCCTCTTCCAGTAATGGGTCAGCAGCAGTTTTCCATGCAGCAACAAGG
ACAAATGCAACCTGCAAATCCTACAGCATCTCCTGCTCCATTTGCCTCCAGCCCCTATGTTATGAACCAGGATCCTTATG
CGGCTGCACAAATGGGGACAATTATGCCAGGTATCTATATAGGTGATAGCTAACACAACAAAACCG-TTTTAACAACAAT
CGAAGCAGCCCCATGTTAATTATATCATAGGGGTGTAAAAACTCTGAACATATCTGGTCGATCAGGCATGGTGGTCGACT
TCTTCCAATGGTTTTAATTTTAGATTATTTTAGTAAAATTTTAGCTTTGTGTAATTTTTAATCCCTTTTCCATATTCTTT
TAATCTTTTTAAATTTAAAAAATTAAAACTATGTCCTTCCTTTGGAATGAATGTGTATTCACTAGTGGTTTGTTGTTTAC
AGGTGTTTTCCCTTTCAACTCATCCTTATGGTTGTCGTGTAATACAGCGTATTTTAGAGCATTGTACCCCAGAGCAGACA
ACCCCTGTATTAGAGGAACTTCATCAGCATACCGAACAACTAGTTCAAGATCAATATGGCAATTATGTTGTACAGCATGT
TCTCGAACACGGTTGCCAAGATGATAAAAGCAAAATAGTTAATGTTGTAAGGGGGAAAGTTTTATCTCTGTCTCAGCACA
AGTTTGCAAGGTATAGTACCCTATTAGTTTCAGCTCATAATTTAATTGCTATGGGGAAAAAATGTGCAAGTGAGAATGCT
ATGCTTAATCATTGTTGAATTATATAGTATGGCACTTTTTTTTTTTCTAGCAATGTTGTTGAAAAATGTGTTACACATGC
ATCAAGAGCTGAAAGAGCTGTGCTCATAGAAGAAGTGTAACAAAAGACTTCAGCTTTTCATGAAGACGGGCCATAAAGGC
TGTCCCTGGGGTAATGCAATTAGAATCAAACCTAGCTTCTTTTGGTAGTTCTTCACCATTGTCACGGGCTTTCTGTTCCA
ATATTTCAGCATCCCGAGCAGTTCTAAACCTTCTACCTCTCTGCTGGTTCATCTTAGCTCGGGGAGCAACTCCATCAACA
GCCATGAAGAAGACCTTTTTCGGTTTGATCATTTTGAATAGGAAATCAATATAATGGAATATATCGGCAAATATTTGATC
TTCCGTAATTCGAAAATGAGGATCATCATCATTGGGATGAGAGCACACGTGAATTATGCCGTTCATGTCTAAGTAAAGAT
TATCAAACTCTGGTATTTGGTATTCTTTAATAACTTCACTTAAGCATGGGTAAGTAGAATGTGTGACAAAATAATACTGA
TTTTGGATCATTTTAAATTTTGACTGTTGATTTTTTTTTGCACCGTAAATTTACATTTCGTGTGTCATTATTGGCAGCAT
CTGGTCATTATTCTTAAAGATTTTTTATTATTTCGAAAATGTCTCAAAAAATTTAACAGTACAGGGATGATAAATATTA-
TTGCTTCGTTTACAGAAGTTTTCGCTGACAATAACAGTCATCCTGGTGCCATCAAGGAAGCCTGTTATGTCTGGTGACCA
CAGGACGGTGATAAAAGGTGCTCCAAGTCAATATGTAAAGCTCAATGTTGGTGGTTCTCTTCATTACACAACCATCGGTA
CACTGACTAAGCATGATAGCATGCTGCGTGCTATGTTCAGTGGCCGACTGGAAGTTTTGACTGATTCTGAAGGTAAGTCA
AGTTGTTTTAGTGC--------TTTGTAGACTCTTGCATCACGATGGTTTTTATCAGATTTATACTTTTTTAGACTAGAT
GTGGATAGTATGTATAGTAATATAAACAGCAATCATTAATTCTTATTAACTCAACTTCCTCAGACACTAGGTTGCATGTT
TCTGATGCCATCCTGTGTTTACAAACCATCTTCATGGCAACTGTCACTGTGAATTCAGAGTTTTAACATTTTATTTGTCA
ATTCCTGCTTTACTACCTTGGTGCTTTTTCTCAGGTTGAATTTCCCGAAGCACGCATTTATGAAGAGACTCTGAATATTC
TCTTGTATGAAAACCGAAATGCCCCCGATATGGATTTGATGCAAGCCACCAGCACTCGTGGAGCTGTATCAATGGGGACT
TCGTATACGAGCGATGATGAAGATGACCGCAGAACACCGGGATCGTCTTCACGTGAGAGCAGAGATAACTGCCACTTGAA
CAGAATTCGCAGTACCAAACAAACAAGTTAAACTTTGTCCAAGATTTGACTGTTTGACACCTTGTTTGTATTATTGTGTA
ATTATTTCTATGTTTTATCACACAATGTGAACTGTAGAAAATCACAAAAATGAAAGTCTTTCATGGGTTTTGGAGCCTTG
ATACTTTTTATCACAAATACCCAGGATAACAATAGGTAGATGAATCATATTTATAATACAAAAATCCAAAAGAGATGAGG
TTTTACTTGTGATACGAATTGCGGTCGAGATTGTATTTATAGAAACTTAAGATTAATAATTACCTGGGCACTTTTATAAG
CCAACTTAATCTCCACCTCACTGCATTTGGAACCAACCCAAATGAAAACTTGAACTCCGTTGTCTAGAATCATTATGTCA
TCATCTGCTAAATCATCCTGACAGAAATCTGCACACTTTTCAGAGATGGAGAAGTATCCCTTCTCATTAGAGCAACGAAA
AAGTCGGGTGTGGTTCATAAAGTCAGCATCCTAGAAAACAGAGAATAAACAGCATTTCCATTATAATAAATAAGAAAATA
GGTAATCTAGGAAATACACATAAAATTTGGAGACATTCACGGAAAACAAAAATACTTTTGAAGTGAAACTTCTGGCAGGT
AGTATAATTTAAAACAGTCACGTAACCTGCATTATTGATGGATGTCTCTGTTGACAATTTGTCTCAATGGAAGGAGTATC
TTCTTCTCCGGAAAGAAGAACTTCAGATTCTGGAAATATTTCTTGTTCTGATCTCAGATATTGGATCTTCATTTTTCCAT
TAACCATGGATTGCTTCCAGCGACCATGTTTCTGCATAAGAAAGTTGTCAACCACCCAGAATATGAACACCTGAAAGACA
AATGCAGCATTGTTCTGTTAAATGCTAAGGTTGCAAATGATATTGTGCAACTGGTGTCAAATTCACAACAATTATAGTTT
GAAAACTGTGGGCCCTTCCATGTGCTTCGACAGGTATGCAAACCCCATAAAACATGGAATAAGAAAGAGTACGGGGGGGG
GGGCTTAACTTAGTTCGGGGGTCGAATGGCGTCATAAGAATGAGGGAAGACCCACGAACGGTTGTGTGGAGGTTTGCAGG
CAGGGGGTGACGAAACGGCATCCAAGTTAAGGGGGACTCCCTCTATTACGTCTGCTGCCACGAGATAAAGGCGCACTGAA
AGCTGGGAAGACTGGGGTCTCCATTTACCGTCGGCTTATCATATCAAACCACACGGGCGGCTATGGTTGGTTGCCTGTTT
ACAAAAGCCCGCTTCCTATTGGTCGATAACAATAACCATTCTATCTCTACTCGTGATAACACTTATCGTCAACCGCCATG
CATCCAAAGAAGAAGAAAAAATGTTCACTTTCATGATTTCTTCCCCCCTTCCCCTCCCGTGAGTAGGGATTACGAAGGGC
CCGATAAAAGCCGATATCGGTTCCCAACTCCGGCGAATGTGCAAGCCTGATAACGAGAGGTGATAATGTAAATGAACATT
TCGGATTTTGTCCCCATGCATGAAGAGAAGGCAACTAAAAAGCGCGATCCAGAAAAGGTCCCAGAAGGAGCAATACCAGC
CTATCTTTTGGATCGGGAAGGCCAACTTCGTGGAAAAGTGCTTTCCAACATGATCAAACAAAAGCGTCGAGAAAAGGCAG
GTAAATGGGATGTGCCTGTACCAAAAGTTAGAGGTATTAGTGAAGCAGAGACTTTTAAAGTCTTAAAAACTGGAAAGCGT
AAAAAGAAAGCTTGGAAGAGGATGGTTACAAAAGTTTGTTATGTGGGCGAAGGATTCACTCGAAAACCTCCCAAATTTGA
GAGGTTTATTCGTCCTATGGGTTCATTATGTGAATTGGAATGCATATCCGAACACAGCTTTCCATCTGAGTCATAACACA
TTTGATGATGCTGATGATAATGCGGATAGCGCATGGCAGATCCATTGCCACTATACACCATCCACTCTTTACTATCTAAG
TCAAAAGTAGGAAACCGCCTCGAGAGCCGTTTCTCACCTTTGGATGCATTTGCTATGTCCTGGAAGCGTTTCATGATAGT
ATACTTTCGGAAAGCTCTCTGGATTGTCAGAGCTGCTTTGCGAGCACATACTCCACCATATTTCCTTTCCAGCATCTCAA
CTTGCTTGTCTAGCAAGTCCTGAGATAACTCATACCTGAAAGAATGCATGGCATACTATTAACGAAAACATATCTAAATG
GGTCAAAAATTAGGCCATTATTAACAAAAAAGGAAAATGGACAAAATGATGGCATACTATTAACAAAAACAACGTAAATG
GGACAAAAATTAGCATAAAGCAATCAACAGCTAATAAAATACACAAATTGAACAAATAT---TTTTATCACAATTCCAGA
AGGTCGGATTTCTAGTACGAATGCACTTGTAAAGTGTGTTGCATCTAATGGCGGCTTGTTTGACATTTCATGGGCAACAA
CCG--GATAGAACAATGTTTTATGTAATTT----------GCGTTTCATTAAGTAACACTTAAGTGTTTTGTATAATTTT
CTTTCTTGCAGTAGCACCTGCGTGTCAGCTGATATCTGGCATCGAAAATGTGGCTGTTTCACCTTACCGTGTTCACAGCA
GCTACCGAAGACCACCAGGTGGTGACAGTGATCATGGCTATAGTACCATGACACCCCACGAAGACTCTGAACACGCTCCT
TATTTTGAACCTTTATTAATTGGTAAGGACAAATATTGGTCGCCCACCTCACAGCAATCAACCAGTAGCTGTAGCAGAGC
ATCGTCACCAGCTTCTAGTGCTATACATCCGCCAATTACAGTGCCACCTGTGACTTATGTACCTTCATCACCAAAAGAGA
CATTTTTGCATCCTTGGATGGTGAAAAAGGACTGCATGCCGACAAGTCTTCCTGAAAGTCGCTTTCACGGGTCCTACGTT
CTTGCACAAGTTCAAGTCCATTCTGCAGACACTGACTGAAGCATTTCCTAATTGTAAATATGTATAGTTGTTTTACAAAT
TCCACTTTGTATGGAAAGAAACAGAATAGAAAAAAAGAAATAATAATGATGACGAAAATACCAACAATCATACATTTAGG
AACACAGTCAAGATGGGCCAAACACGGGAAGAAACCTCATTGCTAAGTAGGCTTTTAACATGGTTAGCTCTGGATGCTGT
GGAGTTGGTAGCATCTAATGCATCTCTCATGGAAATTTATTGACGAGGGTATGGGTGGGAAAGCAGCCTCATACGAGAGA
GAGAGAGCCCCAAGAGCAAGGCCGGGTAAAGAAAGAAGGAAGGAAAGAAGAAGGGAAAGCGGAGGTAGTGGTAACAAGGG
CGTGGACTCACATCCGTTCGTACAGAGACCCTCGCCAGACCCCATTTAGATTTTACACTGGGCTGATCTTAAATTGCACA
GGATAGCTAATGTGTTTCAGCGCGGGGGTTGTTTGCGAAAATTCCATCATACAGTTCATTAATTTCTCATTCCAATGTAA
ATGAAGACAGGCCTTGTAATGACATTTTACGGCAGGAGAAGGTGGAACAGCAGGATCGAAAACATGGGGTGGGATTGTAA
CTGGCACCAGAAAAGTCTTCATGGACCTCAACATACACACGTACTCACGTTTTCTATGAGATCCAGAAATACGATGGGAG
GGAAATACCTTGCAGTTACAGCGACCATTTGTGTAAAATGAAAACTGCTTTTGCATTAAAAAAAATTATTTCTCTTTTCT
TTCGCATTTTTTGTTTAAATTTTGGATCAAAAGAATATAATTTAAAATGCTTTTCTAACTATATCTCTGCGAATTACGAG
AAACTAACGTTTTAAACATAAGCCCTAAAAATCTCCACTGAATGGAACAGGGATGGAAAAACATACCTGAATAGGAATAA
GTGGTAATTTATTAAACAGCAACAACTTCCAATAGAAAGGGGAAACAGGCCTATTTATTAGCTATATTATAATGTTCATA
GCTGAGAAAAATATTCATTGTATCAAATACAAAAGAAAGAGGGATGTTAAAGGATATGAGAATACACAGATTATCAATAC
TGGTCCAGATTCTGGGAATGGATGAAGATAATCCCACAGAAGTGCAAACATTGCTGCTCCAACTGCTATGGCTGAAAGAG
CAAGGCGTCCATCCATCAATGAATGACTTTCAGTATACTTTAACTTCTCAGTAAAAACCTGAAAAAAACAGAGCAACCAT
TAGGAACAAATCTGCACATTACTACGTATTCTTAAGCTATTGCACGAACACTAGCTGACTAAATGTATTCACTTACCTTT
TTCACAGCATCATCAAGAGCATTTTTTACTGCCGACCCATCCCATTTATTTCTTAATGGTTTTTACTGCATGCAAGATTT
AAACATGATCCCTATGACAAAAAATATGAAATTTATAAATACCTTGAATGTAATTTTTGGTGATGTCAACTCTCTGAAGT
ATGGGAATGATATATGCTCCAGTTTTACCTGTGCCATTTTTTGCTCGAGCTAAAATGTCTCTGCCAAGAAGAGCAATTGG
AATACTAGCTTCCTGAATTGGAGATGGCTTTTCCCATCCTTTTTCAAAAATCCCCATTAACAGCTCTCTTTTCAGACAAA
AATCTTCAAACTCATTGCCTTTGGTGTCTGTGACATCCTGAAATTAACCAGTACGTAAGTCTAGAAATATATTTATCATA
ACGTTTAGGAGCAAGGAAAATAACTGCAATTTTTTCCATAGCCATTAGCATTACATCTAATGTGTTTAAAAACATGACAA
TACAGTTAAAAACATTCAACAGAAAATCTTTCAGCAAATTACAATACAAAAACTTGTTCCTTGATATGTTCACTAAAGTA
TCTTAGGTCCAAGTATTTTTCTTGTGGAATAAATTTACGACAAAGGTT---------TTAAAAGGTTGATGTCTGCAATC
ACTAGCATTACATTTTAATTTGCTACTGCCACCTTGAAAAAAATTAGCTGGGTTCACAGACCCAACTTAATTGCTGTAGG
GTGAAAAACTTGAAGATTTGTAACTTACCTGTGTGTAATGTATAGTACATGGCCAAAACAGAAGCAACACCGTTTTCTTG
AATATATGCCTGGTATGCATCAGGAGGAGGGCCATAATGTTCAATTGTTATTAAAGCAGTTTCTCGATCGTCTTGTGGT-
GTTTAGCATTTAAACCACGAATCTGCAATATTGGAGTAA----GACATGTCAACGACTAAAAATTCAATAA-CAGCAAAA
ATACACTAATAAAGGGCAC---AAGAAAAGCAAGACACATTGTGAATGAATTAGCCTCGGTACTTCCACACATTTTT???
????????????????????????????????????????????????????????????????????????????????
????????????????????????????????????????????????????????????????????????????????
????????????????????????????????????????????????????????????????????????????????
????????????????????????????????????????????????????????????????????????????????
????????????????????????????????????????????????????????????????????????????????
????????????????????????????????????????????????????????????????????????????????
????????????????????????????????????????????????????????????????????????????????
????????????????????????????????????????????????????????????????????????????????
?????????????????????????????????????????????????????????????????AGAAACTTTTGAACC
TAAAATTAGGTAATGAAAAGGATGAGCTTAACCAAACAAAAAAATTGGGGAGTTATCACAAGACTTGAATAAGAATATAT
TGAAATGCCATAAAGCAAAATCATTGATGATGTGATTGGATTAGTAAGTTTTCTTCTTCATTAC-GAATAGAGAAGTTTT
TACATATAATTCCTGAAATTGTAAAATATTTTGATAAAAATTTTGCATTCATATATAAATTTCTACAGATCTAGTACACA
CCAAATGTGCAGCTTGTGGCACAAGTGAGCTCCCTAAAGGTGGAGGAAGAAATGGACTATGCTGATGCATGTGCGTATGC
TGATGTTGATGTTGGTGCATTTCAGTCCGCATGTACGGAGGAGGAGGTATGTTTATGGAGCGATCCTGGGATGCAAGGAA
TCTGGTATCCAGTTCCCTGCGAAGGAGATCTTGGTCTAAAAATAGAATAACACAAAGGATCATTTAAAAGTAAGCAATTT
GATGATTGAACAACGTGCACAGGTTAAAAAATTTTATGACATCATAATAGTTACTTAATAAAATAAAAAAATGCTTTCTA
TGAAATCAAAAATTTTCAAAATTTCCCCTTGGACAACTATTAAATCTAGTGATTAGTACATATCCTCAACGAACATATCT
CTTACACACACAGGTAATTGTAGTTTAATTGTGGACTACACCTGGTTCTCCCCAGCATGAGTGTATGTCTAATAAATTGT
TGAATTTGTGTCTAAACTAAACAGATACATCATAATTTTTGAGATTAAATGTTGCATCTTTGTTATTTTCATATAATATG
ATGATTCAATTTTATTAATATTTCTGAGAATTTTAAAGTATTTCA---GTTTGTTTTTTTTTTATAATATGCCATAGGTA
TATTGGGGTTTGTTCTGGTTTGAAAGTTGCTTCTGGACTTCTGTTCTTCCTTGACTGGATGTTAATATCATGGAAGCACA
AGAAAGACATTGAGCAGCCACCAACTATGACTGTGGGTGAAATTGTGTCTTCCATCATATCACTTGATCGACTATCTGCA
ATGGGCTGGGCCGAACTTCCAACAGAAAGTTGTAAAGATGTGCCTGAAGACACCCAACCTCTTGACAATCTACATGAAGA
TTTTACTTCAAAGGCTATGAGAAGAAACAAGAAATGTTCAAAAAGAGACAGCTTAGTCAGTGAAAAGTCCTTTTCTCATT
GAACTAAAGTGAAATTTTTAAAAGAGATGAATTTGTATGAAGGTAGTAGTACAGTTGCATATCTTGCAAAATGTTGTGCC
TCATGAAATGTCCTTATTTATTTTTATTACATCTAATCCATCCAACTGCTCTTGCATATTGTAATGGAAGCAACTGTGAC
ATACAAACAAGTGGTAAAAGTGCTTTTGAACAGTTCATTTTTTTACATATATTTTTGTACAAATGCTGCTTCACTTGAAA
TGACATTTTCTTACCACTAGTCAAAGCAGAAACCACAGTCACAGTGCTATAGTTGTCAGGATGTGAAGGAAACTTTAACA
AAAAAAAACCTGTGCTGATCTAGATGACCGATATGGTAGAAAGCATTCCCACAAAGGTCACATTATATGTCTTTCTATAC
GAAGTAAATCCTTCACCATTATCACCAGCATATAGCACTCGGAATGACGCAGATGGGTGGCATAAAAACTGGCAGGTCAC
AGCCGTTCCTTGTGGCTATATCAGGCAGTGTTTCACACCATCACAACCACCCTTCCTGCATGCAGTTTAAACAGAAAAAG
AATGAGAATCTAGCAACAGCCAAGTGCCATCACAAGAGTTCATACTGGTGTAGATGCATCCGTTGGATGATATCTCTGCA
GTCATTGAATACCCGTCGAATGTTTTCTGTATCCACAGCACAAGTGAAATGGGGGTAACAATAATGTTTTCCATCACCAC
TTGCAGTGCTGATACGCTTAAAAAGAATTTTGCCTCATGAAAACATTTGAAAAAAAGGACGTATACAAATACATACACAG
GTTAAAGAACGAAAATACATAAAATACTACTGAAAACATAAAATACTAGTAGCACAGAGAATATTTAAGAGTATATTTTT
AATTGTTCAATAAAACAACAACAGATATAATAGTAAAAAAATCATACACTGAAGGCAAACATCCCACTCATTTCAAAACA
AAATTCAGTGTGCAGTAACTAAAAAATAAACTCATCTGAAATGGCCATGAAAAGAAATCCATCAGAAATGATTTCAAGGT
TTTACAGAAAAAAATTACTCTTAATATTTAAGCACCATGACAAAGAA-----------------------------GGAA
AACTTCCATCCCGGAGAGCACCAGCGACCATTCGGGAACCATGATGGGTCCGAACGGCTGCTCTCCAGTGGAGACGATGC
GAAAGTACATGGAGTCCTTGCCTCAGGAGGTCAGCTGCAAGGAGGAGCTGACGGACTTCCACTTTTGGAAAGCGGTCAGA
ACGGAATTCCTGGCCACCCTGTTGCTCACTGTCCTCGGCTGCGGATCCTGTCTTCGGTGGAAAGCACCGCCTTCCGACGG
GTCAGTCGCAGCCGCCGTCGAGCTCCGAGTAGCCTTGGCTTTCGGACTAGGTGTCGCCACGATGGTCCAGTGCATGGGTC
AAGTGAGTGGAGCCCACATGAACCCAGCTGTCAGCGTGGCCAAGTAAACATAACTACGTGAAATGGTGATGGCGCTGGAG
AAAAGAGAGTGGTTTAAAGGCACGATGATCGAAAAAGAGAGCCATGAGAAATCAGGGAGCGGGAAATAATACTTGTCTAT
TTTCTTGGGTTCATTTTTGAGCTGATAGAGCAGGAGAGAGTGGGGAAGGGAGG----GAGAAGAAAAAGAAAAGGTCGAG
GAAAGCTTTGCAAGAACAACCGCATGGTAATCTCTGAAGTGGGAGCCGGTGGCTCCTGATGAAGAAATACGGAAGGAATG
CCTTCCGGAGCACAATATTTCAGAGTGGCCATATTCCGGCGCGGAATGGGCCATAAAGCACGTGACCTGTCGGCAAACGC
ACCGGCCGTAAACTCGACCACGTGCTGCAGCAATGGGTCCCGAGGCATGTCGGGATTGAAGATCTTCCACCATGAACACC
ATCCCAGAAGCTGAAAGTATGAGATGACTAAAAGTCTCCACCCTTCTCTTCCTTATCTTGCATCCATCCCCTCGGTGTTC
ATCCAATTCGATGAGCTCCTCCCACGTCTCCAAAATCCGGTGTCCACGTCTCGGAGGTTGGAAGGCAAATAAGAAAATAA
ATTCCCCCACTAGTGTTTTTCTGGATCGCTGTGGTTGGAGTGTTTCTCTTTTTCGTGCATCGCTGGCGTTGGTTGAGCGA
ACTTAACGCGGAAGCTGCATCTGGAGGATTGAGGGAGAAAGAGGGAACCTGCTTTACAGTCCTGGAGGGAGGCTAAGGCT
CGATCGTCTTCTTCCCAGGCCGGTTGATGTATATTATGCCTTTACTGTTTTCACTAAACAGGCCTATAAATATTCGCAGG
TCTAGCCATGCGTTGGCTGTCAGGGAGACCGGAGCGGCGAGCTGATTTACCGCGGCCTGCCGTCGCCACTTCCTGCGTCT
GTTCGGGGTGGGCAATAAGTCCTGGTTGGACCCCTAAAGCAACCCGCGGTGCAAACTCGAAGCAATATCGGTCCGGTCCC
TCAGTGTCCATTCCGAGAGACGGCCAGCGGCCGAGATTTATGGGCCTTATGTCGGCGGATATGAAAGCCATATTTTTCAC
GTGTCCCCCCTCGTGCCTACAGACGTGATTGTCCGTGCACACTTGCTGAAAAAACCATTGTTGCCTCTTTTAGAGCATTT
GCCCACCCCTCTAACTACCTCCTTTTTCCCATACGCCATTCCGCCGGGGTGACAAGGGCCGAAATTTCATTTCGCACCAC
TACGGAGCACCAGCTGGTTTCAGGTAGTGGACAACACTTCGGCAGCATCCATAGATAATGGGATCCCAAGAACCGCACCT
CGACTTTACTGCCAGCAATTTTTCTTTTCTCTTTCGCTGCTGTATTACATCCTTGGCTTTCTTCCCTCTTCTCCTTGATG
AAGCTCTGAATGATCTCCACTGCCATACTGTTCTGCAATATGCCATTAGCTCGGATATCTGTTCAAAGCTAAACTCTCGA
CACTTCCAATCGAGTTGCTGGGGTTTTTCAAGTTCTCGTTGTACCACCCC-----------------------GCACAAC
TTTATATAACCGAGAAAATAAAACATTTTAATTCATTAAAAATATGTAAACATGTTTATTGACTCCCATTTCCTTGGGCC
CCTTCTCAATGTGCAGTTGTTTAATACTAAATATTATGCTTGAACCATTGTCTTTCTTTTCATAATTGCTTCAGCATGTT
TAATGTAGCCCCAAGTTGTCCGCTACTTTGTGTCTTACTGAATTTATTTCTAGTGAGGCTTCCAGGTCTTTATGCTTGAA
TATGGCATGTTTTGTACCTTGAATAGTGAAGAGTTCTTT------GCCTTTTTTTACACCTTTATAGGGTTTGCTGCAGC
AGGGATTAATGCAACAAAGTCTTCAAAACCTTCAACTACAGGCAAGCCAAGCTGCCGTATCTCTACCTCAGGGAGTGTTG
TCTTCTCAGGCCGCTGCAACTGTAGCTGCTGCTGCTGCTGCTCAACAGCAACTTCAGCAACTCCAGCAACAGCATCAACA
ACCTTCCCAGCACCAACAGCAAACACAACAACAGACACGGCCACCGCCATCAGCAGGGTTGCCGCAGCAGCAACCATCTC
AACCCGTCATTGTAACTCAGGCACAACTTCCTCCAGCACAAAAGGTTAGCAGTGGCAAAACTTTATCTTATAAAATTTCT
GATGTACCTAATTTGAAAATTTGTCCAAATTATTTTTTTTATAATACATATTTGTTTTTAATTCTCTGTGAGCAGGTTAA
ATATGTTTTGTTTTATACTTATAACATTCTTATATGTTTCCTTTGAAGGTTTCACCCAAGGAGATGTGGGCCTTGCAATG
GGAAAGTTGTATGGAAATGACTTTAGTCAAACCACTATCTCTAGGTTTGAAGCACTCAATCTAAGTTTCAAAAATATGTG
TAAACTAAAACCATTACTGCAGCGATGGTTAGAAGATGCTGATGCATCAATGAACAACCCTGCTGCCCTTACTAATGCAC
ATACTACTCCCGAGTCCATTGGCCGAAGACGAAAAAAACGCACCAGTATTGAAGCAGCTGTAAGAAACGCCTTGGAAAGT
GCTTTCTTGCAGAATCCTAAACCAACATCTGAGGAAATATCTATGTTAGCGGAGTCTTTGACTATGGAAAAAGAAGTCGT
CCGAGTGTGGTTTTGTAACAGGCGCCAAAAAGAAAAACGGATTAATCCTCCCCCCAGTTGTCCTGTGTCCTGTCCCACAT
TAAACCCTTTAATTTATAAACAGGAAATATATTTAAATATTTTCTGTTATTGTTTTTAGTGCAAATATTTTAAAAACTGT
TACTTTCATACTCCTCAGCATCAAAAATTAAATAAAAAATAAACTACCTAGCAATGCTTGAAGGCTTGCACTACACTGAG
TTAATCTTTCTCCAGGATCTGACTGTGGAAAAAACACCGAAGCTGGCAATCCATTTGATGCTGGTTCAAATCTAAAGCCA
ACAGATATTAATAATTCTTTCCATCCATTTGCTGGCCCAACTTTATTTTCGATACTTTTTTGAGTAGTGTACATGGCATT
TTTATGACCACGATGAATCCGCTGAAGTGACTTTTCAACCTGAAAATAAATGAATGTGCTTTCACAAATATAAAAATATT
TAAACAAGGGGAAATTATGAAATTCATATACCAAAGTGATTGATATGTTCCTCCACAATTAATGCTCAGGCATGACTCAT
TCAGTATAGCGAAAGGAACTAAATATAAATCACCATCTAACACCAGAAGTATTTCTGTGGGATCTGGATCTTTTGGTAAG
TTGTCCTCAATTGGTGCTATAAGAAGTTCATACAGAGCATGCAAAGGAGCAGGGCCTTGCCACTGAGCTCGTCGAGATCT
TATACTTCCAGGTCTGCTGGTCAGGCCACTTGCAATGCTGCCAACACTGAAGAGGCTACTTAAGCTATAGTTACTGCTGT
TGAACAAATGGTTGCGGTTCACCATTCTTAAAAACCCTGTACGATTATTCATAAATATCCAACTAGTCATACTTATTAAA
AAAATTGAAATGAAATATCCAATAATTACCCAGAGCTTTGGCCACAGCAAGGTCCTGCTGCATGTATGCAATAGCACGAT
CTAAAGTGTTTAGAGCCCAATATGCAGAACTCAAAGCTGAGAAAACAGATCCACGTAACTTCAAGCTGCATGTTCCGATT
CGTAGTGCTGATTCAAGTACAACAACAGCAGCTGCATGATGACCAGATGCCAAAAGCTCCTGACCAACCACAGATGTAAT
TACAAAAGGAGACTTATCTAAACGCATAGTTTGAAGCTGGCGATATGTTGGCTCCAGAGTTGCTGCAAATGAAAAAGTTT
CAATACTTCCTAAGTGCCCGGAACTTTCCGAATCAACTGAATAAGCGCTCTCTC--------TGGCTTAGTGATGAACAT
GCTGTAGAATATGAAGTTTCTTGTGA-----------------------------CTTCTCCTGAAACATCCTGAGATGT
TGCACAAGTGTCATATTCTGAACCATGTCCACTTAATACATTGATTTCAAATTCAGATGAACATGGCCGACTTGCAGCAG
GTGTGCTCTGAGGTGTTCTTTCATTACCAGAAGTTTCTACAGAATAATAATGACTTTCAGTTTCACCCGAGCTGGAAAAT
GATTCCTCTTTTCTTTGTGAGCTGACAGTTTCATATTCCTCGGTGTAAATGAATGTTCGAACCAGTTCCCTGTTGAGGGC
GACAATGCCGTTGAGCATGCTGGCCTTGAAATAGGGCGACCGATGGGCGGCGAAGCGGACGTCCGTGATGGGCGGCCTCT
CCTGCTTCAGGATGACGCTGAAGATGTCCACGTTCTCCCGCCGCGTGGTGGTCAAGCTGGCGATCATGTCACGGAACTTG
TGGTACTTGCTCTTCACCTGGCGATTCTCGGTCCAGTTCCAGACGCGGACGAAGTCCTCGGCGCTGATCCCTGCACAACA
CAACAACAGTCACGTCAAAAATTCAGTTTCAAAATACACTACGTATAGAGCGGGCA------------------------
-------------------CGATTTTT-TGAGTCAACTACTCTAAAACGACTGGGTGTATTGACCGAATGTCACGAAAGG
CTCTTTTTGAGTTTGTTTCACCCCTTAACTTAGTAATTATCAACACTATTTGTTTGAATGGTAAACTATTTATCTTAATT
CCATAAAAAAATTTGTCTTATTTTGTGTTAATTGATGCTATGGTCAAGATGTTTTTCTCACAGGTAGAACATGATGATGG
TATTGTGCTTTACTTGGATACATCTGATGAATCTGTTAGTAACTGGATGAGATTTGTGAGGCCAGCGGACAGTCATAAAG
AACAAAATTTAGTTCTTGTACAAGTTGGATCAGCTCTTTACTTCAATACAACTCGTCATATTAATCCTAAGACTGAACTT
CGTGTTTGGTATTCAGCAGCATATGCAGAAAAATGGGGTCTTCCTCAATTGGAACCTACAGAAGAAGAAAAACGTGGTAA
CACAATTTCTATGTATTTATCCCTTGTATGAAAAAATCTTTTTTACTCTTACAGTGATCGATTTCCCATATCTGCATCTT
TTT-AAATGTAAAATGGTACATAAAAACTACACTCTTGTTTACACGAGACTCTAGGTTATGTTTAAGGCAGAAGATGCAG
TGAAGTGAATTAAAAACATCAGCATGATTACAACTCTGCGGTAGACCCTCTCCATGACATCTGCCCAAATCCTGTACTGT
ATGTAAGGCTACCACCAAAATAATCAGCTGGTGGCAAAGGTGGTGGACCACCACTTTGAGCCTGATACTGTCCTTGAATA
TAGTGGTTCAATTCCTCCTGCGTATCAAATATCATCACCATGAAAGGGGAACCTGGAACATGTTCCCCAGACCATTTTAC
CTCTACTCTATAATCACCAGGTTCTGTAGGGTCATATTTGCAGAGAATCGTGCGATCTTTTTGGCTTTCTCTCTGCATTT
CGACACGGAAAGCACCTGAAAAGAAAAAATATAATAGAGGTAGTTTAAATCCACACAAGTGTTAACGCTGATGATCTAGA
TATACCACAAACTTTGTTCCTAATTCAAGCAATAAAAATATTGTCATGTATCCATATGCATTTTTTTGGTCCCAGTAGAG
CCAATAGCCTCAGTTTCTGGCTGATGTAATGATTGTGCAGATATGTGAGTAGGCGACTGTAAGTTAAGAGTGAACTGAGC
ATCAGATCTAACTTCCTGAAGTGGACTGTCAATAGATTCAGGAGAAGGTCTCTGGGAGCCTGGTGAGGAACATGGACTAG
TAACAGGAGAATGCATCATTGTGAGATATGGATGAGGAGAAGGGCAAGGTGAGCTATCTGCACTAGCTCCTCCTTCAATA
GTAGGCAGTGTTACTTGGAGGGTATCTTTTAAAGATGCACCAACACTCTGACCCATTGCTGCTGCTGCTCCCCATGGCTT
CCAAGGAGGTAAAGACTGTGGGGGCAAAGGTCTTTCTTCATCATGAATACTGGTGGAAAGTTTGGGAACATCCTGCTTCC
CAACCTGACATGAATTATCTGCTGCTGTTATGGTTGAACTGCTTGAAAAAACTTCTAAACCACTAGCTTGTCGTTCTTTG
GTTTGTTCATTCTGCTCATCCACAGCTGTTAAGGATTTCTTCTGAAGATATCGTCTTCGCACTTTTTCACTTTCGGGAAG
AAAATCGTATGAATGACAGAAACCTTGATACGAGCGGCAAAAACGTCATTTCAAAAAACAGTTGTGTTGATATTCAGGTT
AAAACAACATTTCGAATTGTTTACATCTCTACAATGATAAATACACTCTCCGAAACTTAGGTACTCTAAATCATTCACAT
CAATATTACAGAAGGCAATGACCCTCCTAAACGACATACGTTTTACACATTTAATCTTTTACTTACTCCACTCTTGATGG
CTTTTGAGGTAGATATCCTTCTGTGGAATGATTTTGATGGCTCGGTTTCTCCATCACTTTCTGAAGATTCATCTGTGGCT
GGATCCGATCCTAATTTATCTGCTAAGCTAGCAGCACACTCCAACCCAGTCGCCATCTTCCATGCCTACTGAATTTTGAA
TTGTTGTTACCCATAGATGGCGTAGCGGCGATCAACTTCAAATCGTCTGCTACGTCCCGCTGTGACGATTTCATTGGTTG
GTGGAGACTCTGGTAGAAACAGTTCCTTGTCGGACATTAAAACAGGAGCAAGTATAAAACCATACTCAGAGTAATTAAAG
CGAAGCAGCACAAGACAGGAAGATCCTTTGAATTTTGCAGAACATATTTATTTCCAAACACTTAATTGACAGCACGATAC
CATTGGACGAACGATATAATATCCAGACAAATAAAACTAAACCATGCTGAAGTATTTTGGCATCAATTTCAAACCAAAGG
GTTGGTACTGACCTTGTGGAAATGGCAAGCGCATTTCCCTTGTAAGAAGTCCTTGTACCTTGGCACGGTGATATTGAAAG
TATCGATCACCTCAAAGTTATAATGCTTTGCAAAGTCAGCCAAGCCCATGGAATGCAGCAGCAGTTTTCGTTGTTCTTCC
TGAAAGAGTTTTTTTTTTATACTGTACACGATCACATTTACCAGCTCAGAGCCTTAATTCGCTCTTTTATTTCATTCATT
ACTTCACATACTTCGAACGAAGAACGTGGCCCAAATGACTTACCATGGAGAGCGTATGAACGCCTTCCACAGGTAAATGA
AAACCTGCTCCTAGTGTCTTCATAACGAGCCTGATTCCTTGAAGGTGTTCCCTGAAATTTCTTTGGGAGAATCTTTTTTT
AACTTTAGTTTTTTAAGTGCCATTTGAAATTTCTTTACATAGAAATATTGTTTTGTGTTTATTCTAGGTATTTGATGCTA
TTATGAATTACAAAAAGGAGGAGACAACCCGCCTGTTAGAAAAGTTGAATGTAGTCTTGAAAGGTGATGACAAGGAAAAA
GATGGAAAAAACTTGCTTAAGGTGGTTATGCGAACATGGCTTCCCGCTGGTGATGCTTTGCTTCAAATGATAGCCATTCA
TTTGCCATCCCCTGTTACTGCCCAGAAATACAGAATGGAAATGCTTTATGAAGGCCCTCATGATGATGAAGCTGCTGTGG
GTAAGAACAATGGAATATTTTGACTTATTTTTACAGTAGGTTAATTGAAAAAACGAATATTCAAGCATAATATGTGTGAA
--------TTTTTAAAAAAGGCAACATTAGCAATATTTTTCCTAATTTTTTTGATCTACAAAAAAAAAATTCTAATGAAA
AACTTACCTAAGAGAAGCAATTTAACTTCTCGAGCTTGTTTTTCGCCATCAGCACGTAGATCCTTATCAATTTTCTTCGA
TCTCTCTACAGCTTCTTTATCAGCAGCTGAACTTACTGCACAACCCATTTTAATAGCCTAAAAATACCGGAAAATATTAA
GCAAATCTAAAGTTAGTAACTTCATGTACGTATCAATAGTCTCCGACGTTGACTGGGATCACAGGATGCATCTTCGTTTG
CGCTGACAACCACTAGTTGATGCCGGTAACTCCCGAATACGAGAAATGAAAGATGAAACTATACCAAAGCTTTTTTATTT
TCCCCCGTAGAAAATGGTTTAGGAGTAACTTTTTTGTAAAACTTGTCAGAAGTTTCAGTATTTTACTTAGGTGAAGTATT
TTTAATCAGCTGAGAAAACCTCTAACATGTTATCAGAAACTGTATTTCCTCCTTTTTTATTTGTTGTAAGTGTTGCAATT
TTTAACTTTTAATATGTATAAATTTTTTATTTCAGCTACCTTTGGTGACTTCACGTGGAATCCAACTTGCTGCTTTGTTC
ATGCAAGGTGTAGAAAATGCATTGTTTGCAAATGATGCCTGTGGTGCTCCAATACCCTGGCTTATGTGTTGTCCTTGGTT
ATTTTTCGATGGTAAAATTTTCCATCGAAAATTGCTCAAGGCAAATGGTGCCAAGAATCTCATTGACCTCTGTGATAATC
ATGTATGTTTGCATTCACTTTTTTAAATAACTATTATGTGCCTTTTTCTTTAGTTTTTAAAAGCATAGAAAGAAATG-AA
ATATGTAAGATATTGTAATATTAGGTCAGTTATTTTTAATATATGCATCTCAAGTTTGCTGAAATGGTCATATATATGTG
TTAGAAATGTGATTGGGCTCATATCTCACTACTAGAGAGGTACTGAGGCCAGAATTTTTACCGGTACCGCTCTTTGAACC
GACACTTAAATATTTTCTATTTTGGACAACTTTTCTGTAAACAAATATCTAGACATACCATTCTTGATTGCAGTTGTGTT
TTTGTCTTACTATTTGTTATATGTTCAATCTGAATATGGTTTTGTTATTGTAATAAAGCATACTTAGATATTTAGGCAAA
ATTGTAATGTACAA--------------TTTTTTTATATTTGTAGAGCATGGTTTTTAA--TAGTCATTTTCATATTTTT
TCTCACTTTAGGGCACCAGCGAGTTGTGCCTCGTGGAGGTCAATTAGAAGTAGCTGGAGTTGTTGTTGGAAGCTGGGGAC
CAAATTATGGACAAGGCCCGAGGTCTCCCAGCCAAAATATTCCTCCACAGGTTGTTTCTGTTGGAGGTGCTACAAGGTAA
GCCCTACTATCCCTCCAAACTTTGAACATGTCCCAAATAAAAAGTGTGTATAATTTATAAAATTGTTAAAATTTCCGTTT
CAAAGTGGAAATTTTCTTTTTCAGAGGTAGGGGTGGAAACCACATCTTAAGTGGAGGGCGAGGTGGCCCTTTAGGAAGAT
CGCCTATTATTCATAATACCAAACCTGGTTCAAACCAGGGGGCGGTAAGTTATTCTGCTTTCTCACATTACGGAAGATCC
AAGAGAGAAAACATTGGCGGAGGGAATTCATTTTTTT-TCCAGATGTTGGTGTGTGATATGTGCCGAGGAGCCATTGTTG
TGCTTTCTTGCAGTGGCGACAGGTGGCGGTGCGGAGCGTCTACGGACTTGAACGCTAAGGAGCATAGAGGGTCAACGCCT
GGACGATCTTCGGATCATGCTTAGAGCCTTCTTTAAATTCTTCTAACGACAACTGGTTATCATGATTCTAGAAAAATAAA
CGTAAAAATTAGTCTCAGCAACAATTTGGGTTTCATTAAAATCACATGCATCACATGCGATAAATGAAAACGAATTTTAA
ATGGCGTTTTCATTCAAGGCTAACCGAAATGGCGTAAAGTACTCCAAAAGGGTAGATCAATGTTATATCTACCATTGGTT
ACTTTTGATAAGTTTTTACCCACCCTTTATTATTATTGTGATCTAGAAATAGGAGACTTCTACTCAGCCAATATTTTGAA
TTG------------------AAATATTTTAATTTGTAAAAGCCATTTATATTCACAAGTATTTTCTTTTTAAGCAGTGG
CTTGCTATTCAAGAAATATGTTCTTTTGTTGTTATTTTGTCTTTGGTAAACAAAAAATCTTGCATTTAGAAGTAGGGCCA
GCTTCTGTGATGGTGGGCAACATGGTGCAAGGTGTTCGATTGGCTTCTGCTCAAGGTCGGGATATTGGTGTTATTGATGA
CGACAGTGATACTGCCAGGAAATACCAGTTCATATCTGAAATTCTCAAATGGAGGGTTACTACTACAGCAGATCACGTTA
TCTTCACTTTATTCAATTCTAAGGTTAGTTGATTACTACTGCATTTTTTTCCTATTTATGGTGTATCAATTAATAATATA
ACCAAGAATCTTACTGGTGTATTTTTATTTAGATATGCTGTAGAAAAAGTAATATGTGCATGACCAATTAATTCGTATCA
ATAAGGCTATTTTTGGCTAAAGACTGGGACTTAATTGTTCTAATATTTTGATCAGCATGTGTAGCACATAAGTCCTTTTC
TGCTCAGGTAAATGAAATATGTTTAAAGTGTAAGTGTAGCAAACGCAATTGTTTAATCATGGGATAGTGATGGCTTAAAC
AGATATCTTTTTCTTCTTTTTCTACAGTGCTGTTTTCACATGGACAAATTTGCTTGTTGTGGTTGTAGAACTGGATGGCA
ATGAAAATGAAGCATTAGACCTCGTACCACTAGTCACCAATGTAGTTCTGGAGGAGCATCAATTAATTGTTGGAGTAGTA
GTTGTAGTTGACCCTGGTGTAGTGCCTATCAATTCTCGTGGAGAAAAGCAAAGAATGCATCTCAGAGATGGATTTTTGGC
CGATCAGCTGGACCCTATATATGTGGCTTATAACATGTAGTGAACTTCTTTAAACATGTTACATTTCAATATATTTGTGT
AGGCCAA-AGTGATCGTGTCTCATGTTTCAAGCACTCTGCAATCGGTGGCAGGTGTGGTGATTACTCAAGCAAGTGATGA
ACTGCATCCACTTAAGACATATGTTTGCTTATAGCTGTGATTATGTAAGGGCATTCCTTTTATTTCCGTATGAAACAAGT
TTAAAAATCAATATACACAAGCCAACCATGAAGATTTGATAAATTTGCAAATACAAAACTAAAAATGAAATGTACAGATA
TTAAAGGGGACCTACCATGAGGTTTAAATTCCTTGGAAAGAGCAAGGGCTATATCTTTAAACCAGACATTCTGGGTGCTG
ATGATATGTCTGTGATTTGCTGCATTAGGGAGAGTCATTGCCTTTAAATGAGCAAGAGCAACATCTCTCACATCACACAC
AGCAAAATTTGCCTTTGGAACCATTGGCATTGATCTTTCCATCAGCCTTTTAATTATCTGTAGAAATGAAGGAAAATAAC
CTTAAGTTCTGTGACATAACATGTAATCTAATTTCAAATAGGAAATTTTTTTTTCCTTTTTTTGCTCTCACCCATCCAAC
AGGAACAATTAAATTAAAGATGGGGAAAGGAAAAATATGATTTTTTATTGCAATAACCGATTGTAAAAACAGTGTGCTAA
AAAAATTAAATAAAATGCCACCTACTTTAAAATTAATGATTAATTTCGATCTCTTTAAAACCTTATCCAAAAATATGTAA
AAAAAGTTGGGACATTGAATTAAAGAATCTGTAATTCATGGTATTCTTTAATCCTAAGCTGCTTAAAGGACAGTAATACA
AGGTCACATGATTTGAGCAAAAAGTGTTTACTACAACTCATGTCCCTAAATATATGACTTACAACCCACTCTGTGTGCAG
TCTCCTTGAACTTACTGAGCAGCAGTTCCTGACGCCTAGGTTTAAAATAAGTTCCAGCAATGTCTTCCTTTTCCCCTTTC
TCCAATTTCTGTAGAAAAAAAAAAACAAGATTATTTTTCTATTACATCACATTTTTAATTTTCCTAATATTACTTATAAA
TAAGCACAGTTGCTGACTATAAGGAGGGGGGGGACACATGAGCCACAGGGCAGATTTTAATCATAAGTACACAATACCCT
CTATTTCTTGCAGCACCCAAGCAGTCATTTAACATTGACAGTGTATAAGGGTCATTCCAAGGAAAACATTCAATTTTTGA
AAGTGGAGACAATGTGTGGCTGAAATTCTTAATGTATTCATCCAAAGAAATACTTTACGGAAGAGCATTATTTATTACCT
TTCTGCGCCCTGCTTGCTCTGCTCGAGATCTTGAAAAACACATATAAAATCCATACATAAATAATTCAGGAAAGCGAATC
AGCTCCAAAGCAGTTCCAATGAAGCTTGCCGTAATCACATAGTTCACAAAAAAAGCTCCATTTCCAGACAGGAATACACA
CCTAAAAAAATTTTATCATAATAAAAAATATAGGCAATTAAAATTCTGTATGAAAGAAACAAACATAGAAAAATTTTGCA
TTGTTAAGAACAAAACAGCTGCAACTTGAATAAAATACTAAGATTCACTGATATTTATCTTCAGCGAATCGAAATTAAAA
CTCGAAACAGATAAGGGGATTAACAACAACTTCAGAAAGTGCACATATAGAAATTATGGAATGTGGAACTTACCGTCACA
ACTATATATGCCGTAATGTTTGCCCGAACTTCGGTCACCACATACTCTGCAGGGAATGTCCAAGAGCCGGTCCTCTAGCC
GCAATCAGATAAAATAGGACGATCTTAGAACACCAAACACCACACCCTAACATACTTCAGGTACATTTCAAATTTTTAGA
AATGAGTTCAACATTTCTAGTGTGCATAGAATTTCTTTTTCTCAGAACATACACTGTAGTAATAAATGAACGTGTATCAT
ACAAATGATACTTTGCTTGCCAAATTAAGAATTTT---AAAAAAAAACTGTTCATTGTTTTTACTTTTATTTTGCCATAA
TTTTGCAAATGTGCTTTTCAGGAGTCTTTTTGACGTATATTTGAAGCCCTATTTTCTGGAAGCCTATCGACCAATTCACA
AAGGGGATCTTTTCCTCGTACGCGGAGGTATGAGAGCTGTCGAATTCAAAGTAGTTGAAACTGACCCTAGCCCATATTGC
ATTGTTGCTGCAGATACTGTCATTCATTGTGAAGGAGATCCAATCAAGAGAGAGGTACATTTCCAGAGATATTACGAAAT
ATTTCTTCTGTATTAATTTTAGATAAAATAGCCTTTTAAAAACATTTAAGATTGCAAGGAATTTTCCTTTTGTAAAACA-
-CATTTTGTGCGTTTTAGACTTGATAACATAACTGAAGATGAAGCATTTTTGTAAAGAAAATAATACATGATTTAATTCG
TATTAGCTAATACTTTAGAAATTAATAGCACATTTAATTTTACATAGTCATGACAATTCCCGAACTTTAATTGAATTTAA
CGAACACACGTGGAAGATCTAAATGTAGAGGATTTATGTGTATTATGCTGTTTGCCGATCCCCGATAACGCGCCATTGTT
GTGCGGATGTTGTTGTAGGTCCGTAATGCTGGGTGGCCATCACAGCAAAGCTCTCAAACTCTTCGCCTCCTCCCCACCCC
ACCTTCAGTGAAGTTTTACTCCCACACCCCCTTCTCCAAACTCACGCTCACTCACTTCTTCCTCTTCCGCATCCCGGGCT
TCCGAAGCTATCACTCGTTGCCACCCTCCTCAAAAGGTTCCTCCTTTTCGCCCCCCCCCCATACACACCCTCACTTAGTT
GCACGGAGTGACTATTATTTATATTAATGGTCGTGATTTACATAACTGATGCGGACTCTACTTCATCATGCCATCATCAT
TTACCATCCGCTGGTGGGGCATTGGGGGGAGGGA-----AAGGGGGCAACTATCGCGCCGATGCTCCGACATACTTGGCG
CAATTATTGATGGAGAGAAAGGTTGAGAGACCGACTCGGCATTCAAACTCTCAACTTCGTTGGATCCGAAGTTGAAGGGG
----GGGGG-GGGGGTATCTTTTGATGATTGACACAGACTACGAGTTGATTCTCGCTTCTCTCAGTTTCGTCATTTGTCA
ACTTTCAATCATCTTACCTTCGATTTCGCTTTCACAATGGAAAAAA-TGAAGTCCAGGTAAATTAAAAGAAACATTGCTT
TAAAAAATGTATATTTGTTTTTTTCTCCTAGCCAAATGAAGTTTTTGCAGTTTGCAATTTCTGAAATAAATTTTGCAAGA
AAATCGAGTTCTGCTGAATTTGATTTCTTGCATCAGAAATTAAAAAAAATTCAACTTTCATTGCTGAAAACAAATATTAC
GG-TTTTTTTTTAACTGCAGGTGTCATCGGTGTCGCCGAACTCTGCAATAAAATCAACGAAAGATGTTTTTCTTATTTCG
ATGAAGAAATAGCAAAGGCTTTTTCAATTTATTGCGGAATCAGTATCATGCACGTGAGTACGAATAATACAGAAAC----
----------------------------TCATATAACCACTGTATAATTTTCTGTATGATATTATATTAACTGTCATCCG
AATCTTGCAGTCACTGATGTGGAAAAAAGTTCGGGATGCGCAGCACAGAAGTCGCCTATCCAATGAGCTTATGATGTATC
ATATGCAAGTAAGTCAACAGAATTCTGCCACATATCAGCAGTTTGGCTGTTTTGTTGAACGGGGTGCTGAGATAGCTGAT
GATGGTTCACAGATCCATACTGGCTTGGATACGGAGAAGTATTCTGATTCAGCTGAGCTGACGGTGTGCTGTTATGAGGA
ATTTGTTGCCCATAATGGGTACCACTGATATTCCTGTTTTGATATGCCATCTGATTGGGCATAACAGTTCTAGGTGGTGC
TTGTGGTGGCTGCTGCTGCTGCTGCTGGGATCCTGGTGGCGGAAGTGAATCGCCTAAATGATGAAGACGGGGCCCTGAGA
CATACTGATTGCCCATGTCAGCCGTTGGCATCTGACCACCATAACCAGGGTACTGATGAAGTTTTTGAGGCACTTCACTT
TGTGGATAACCATGAACTGCTGCTCCCTGATGATATGAACCCATACCACCAGGGTTCATCTGAGATCCTGGCTGTGCCTG
ATGAACCTGCTGATGAGGCACCATGCCCTGCATTAAAGCATTGGGATTCTGAGGTGGACCACCTGTCATAGTTTGGGGAA
TCATGCCAGGGCCTGAAGAATTTACAGGACCAGCATGGCTGTAGCCTCCAGTATTGACCATGCCAGTAGTTTCTTCAATC
ATTCCACCTGTCCCCACACCATACACACCATCTCCTAAAATATGATATTCTGCCATTGCACTTCTAACAGTCACTTCCTA
GAACATTCTTCATGATCCAGTGAGCAATC---CAGTCAAAAACAAAATTTTAGTATGAGATGTTTTACTTTTTTCAAAAC
GTATTTGATAGCCCACTTCTGAACCATATTCATTCAATGTTTCATAGGCCACACGCTTGCTTAAAGAAGTACAAGCAATT
CTTCTTGGTTGAGTACAAGCAATACTATCGAATCCTGCAGCTAATAAATACTGTGGAACCTGGGTTGATTTTCCACATCC
AGTGTCACCCGCTACTAATACTACTTGATGTTTTCGGACATTGTTGACAATCTCATTACGATAATTTGATATAGGCAAGT
TTGCCTGATCCTGATGCAATTTCCTCACCTTTGCATATTTCTGCTTCTGCAAAAAATCAATATATAAATGCAGTACATAG
CGAAATTCCATTATTCTTTCTTGAGACAGTCCAGAATCAAAATCATCCTTATAAATATGACCTCTTCTTCTCTTTCTTCC
CAAAATATGCATCGGGAAAGGAAGGAACGACCTCTATCGCATCATCTTCTAGCAATCCAATTTCGGGGTGTGTGTGTGTC
TATGTTTC---------------GGTAGGGTTTTGCTGGCCCGCGAGTTGGCGACGATTCGTTGCTGCAGCAGAGCTCTG
GCTCTTGCTGCTCCTCTTTCTCAATGGTAAAGGTCGGTGAAATATTGATGGCGGGACCGTGAGGTAATGGACATTGCTCT
CCGTGCGCCTCTCCCCGGGGATGGAGAAAAAACGCGGCAAATGGGAATGTAATTGCGTTAGAGTATCACCGAAGTGAGAA
ACCTTCTTGGGTTTGGTGTCCCGCAAGATCCAGCTTCGGCAATCTCCTACCTGTCCGAATTACGACTGCCGTTATGGCGG
TGGCCCGGAATTATTTTACCCCAGTAATGGACACTTGCAGTATCGACTTCATGCAAGTTTTAGTTTCAGTCTTCTTCTCC
ACTCCCCACCCCTCTCCAACTCACCCCCCACCATCAACCAGCACGACCGATTTCTTCTTATTTCAACTCCCGAACGGTTC
CAACCTCATCTCCAAAACCCACATCTTGCTTGCAGCCGAAAGGTGGAAATGTGCGCACGGACTGAAACACTTCTCCTCCT
TCTCCTCCACCAACTCTGTTTTACATTTTCGCCCGATCAAAAGTATTTTATGTTAACTATGAAATGTCATCTGTTTTTTT
ATTAGTTATTGTACTCTAATACGAGATCTTAGACATTATTGTCCTGTTGATTTTGCTGAAATTTCTATTCTCATGAAAAT
GTCTTGTTTTTACATAACTGAAAGTTTTAGGGCAATAAAGCAATATTTATCAACAGTTCTTTTTTTTCACTTTTTGATCT
GTAAGTTAAGCTTAATGGGCAAAGGTACTGTTTGATTTCTTTACAGGATATGTAAATGTAATCTTAATTGTACAATGGTC
GTTTTTTAGGTTGCTGGGTCTATGAAGTTAGAACTGGCTCAGTATCGGGAAGTTGCAGCTTTTGCCCAGTTTGGTTCTGA
TCTTGATGCATCTACACAACAACTGTTGAACAGAGGTGTCAGGCTGACAGAGCTATTAAAACAAGGCCAATATGGTAAGT
TTTTTTTCAGTGAAGCAGTCAACAGTTTTATTTGGAATGCTTTTGACACACTATAGATCCAGTGACACTGAATATGTGTT
ACAATGCAAAGGAATAATTTGAAAGAAAAAACAGATTTTGCAAAGTATAATAAAATGTTATAGGTAAACAAGGGTTACAA
AAATAAAAACGGAAGTGCAGCTTGAAGGAAAGAC--TTTGAGATGAGGACAACAAAGTTATTCAGGTTGTGTGTTTCTGC
AGGGTTACTTACAAATTTGTGTGGAAAGAGTGATAAGTTGTGTGTTTTTCAGGTGTTCACAGTGAACCCTACTGCTCGGA
ATATGGCGGCCCTTTATACCCCGGAGGTCCTCACAGTCCCTACAAACTGCAACGTCATGCCGCCAACATCAGGGAGCGTA
AACGGATGCTGAGCATTAACAGCGCCTTCGACGAACTCCGATGTCATGTCCCGACGTTCCCGTTCGAAAAACGACTCTCC
AAGATCGACACCCTCAGACTCGCCATCGCCTACATCGCTCTCCTCAGGGAGATCCTCGTCTCCGAATACGACCCCTTGAC
CCACATCGAGAAATGCCTCAAGGGGGAAATCAAAGGGGAACACGCTGGAGAGTGGAACACCAGTGGTAAGCAAAAAAAAG
AATTTTTGTTCATT--AACCAGATCTGATAAAATTAAACCGACCCAAAACAAATCCCTGAGGAACACCTGAA--------
-----------------------------------TGATTCAGTGTTCATTACCATTTCTGCTAAAGTCAATGAAACAGA
AGAACTCATGTGCGAGGCTTTTTTTGTTATAATACTGTAATTCAATTGCTTTAGCTGAAAATGTTGCATGCAATGAAGTA
TTGGTTTGGATTGTAGCGTATTAAAAACTTTACTTTCAGTAGCATTTGCAAAACTGCATTAAAAAAGGTATCCTTACTCT
GATATACATGTCTGGAAGATGGTTTAGGATTTTTGTTTACCTCAGCATGTTACATTTTATATTGTAAATTTGCTCCAATT
AACTTTTTTTGAATAATTATGCCATAATTTTTTTTTTCACAGAAATTTTTTGGTGTACGTTTAAAACCAGTTCGTGAACT
GCTTCCTGCTAAGCCCGTCAGTGGTTTCACAATTGAACCATGGTGGATTGTTCAAGTTGGCTATGTTACCGAAGATGACA
TAAAGGTGAAGATGTTATTATATATGAATCGGTTTTCAAGAAATCTTAGCTCATATTACTTTGTTCTCTATTTTCTTTAC
CATTTACTAATTTTAAAATTAATTGTTACTGAAACATAGAGGGAATACTTATTTTGAAATATTTGAGACCAATTGTTGTC
CAATCAAAATCTAAGAATTTTCACCCTAAAATGGAAAGCAATGGCAGCTATGAAATAAACTATACAAGACTGCTACCAAT
AAAACATTGAAAGATAATGGTTTCTACACAGGCTGTTCTTGCCAATAAATTATTTGTGTTTACAAGTGGAGGGGCTTGAA
GAGCACGTTTTAAGACAGGCATATCTTCAATGTTTTCACTCTTTTCTGCATGTTCCTGGTCCATGACATCTTTCACTTTT
TCATCCATTGCAGAGCGTGGACTAGAACACACAGACATGGTAGGTGTGGTACTTGGTCCATGTTCCTTACCACTCTCAAT
ACCAGAGTCAGTAGGAGAGTCCACACGGCGAAGTTTTGGATAAACCTGCCCTTTTACAGGACTGTCAATGAAATACCCCT
CATCACCTGAACTACTGCCTTGTTCTGATGCATTACAGTCTCCATTACCCTTAGGCATATTGTGATATTCACCATTCTGT
TGTGGTTCAGCAGGCCAAACATCCTCACTACCATAACACCGTGAAATTAACTTCTCTTGTACTCGTTTTCAATGACGTTC
TTTAAATTGGTATATTTTTCCCTTTAAATCATGACACATTACTGAACAAAAATAGAAGCCTTACTTGATAATGCAAAATT
GTTTCTATGTAGAAAAGTCAGTTTACCTATAATATGCAACAATGAAATAAACACA--GAGACAACATAATTGTGATAGCT
GTTTACTGACTTTACGAATAACTTAATTCACTGTCCAGAGTGTTTCAGCAGAGAAACAAACAGTTTTATCAGAGCAACCC
TTCAGTAGAATATGTACAATAGCAGGGCTGCAGAGACACAAAATATAGACACTTGAAATTTTCACATCAAAAATAGAGCA
GCTGAACTTGGTGGAAATCACAATGAAAGAAGTGAAAATATCTGCTGGTACTCTTTGCAGTGATGGCATTTGAGCAAATA
TGGGAAACAGATGCAATGAAAAATGTCAATTACAGCCAACCTGTATTTCTTCTTAAACCTGTGCCTGTACAGAATGAAAA
ACAAAAACAAAACAAATTTACAATTTTTACATGTTGCTTTCCCTGCCTGACACTCATAAACTGAATTAGGTCATTCAGCT
GAAATCCTTTTAAGCTCTTGTGTTTCAAGTGAAGCAGTGAAGAGCAACACGTTTTCCTTACATAATTTATATATATTACA
AGTGTAGTGGGTTTTTCTTACAGTTGGGCTCACTAATTCATGTACAATGATTTTACTTTGAAAGTAATGACCTGGGCCTT
TTTATGATGCTGTATCACTAACAGTTCTATGGGGAATAGACTCTTCGTGCAAAATTACATACTCTCGAGTGCTAAAGCCA
AATTTTAACACATCTTTTTCAAGCAGTTCCATATAACGACGAGGTTCAATTTTTTTATTGTTTAGAAAAGTACCATTAGA
AGACTCCAGATCTATTATGTAAGGACGAACTCGCTTACCCGTGGTGCCATCCTCCCTTTGGTAATTGACCAAACGGAACT
GGAGGACAGCATGCTGTTTGGAGCATGAGGGATGGTCAATTGGTATGTCAGCCACCAAACGAGTTCTGCCAAAAAGATAA
GCACTCTGCCGATGTATGGGAATAAATGGCAAGTCCTTATCTCCTTTGAAAGGATATAAGCGCCATTTTCTTTTCGGTTT
GCGAGCTTCCATCGGCTCATTGTATTTTATAACTACCCCATTGTAGACATTGGTGTCTTCTGCAAGTTTTCCAGAAACAT
TAAAATTAGGTTTTTCCTTATCTTTAACACTCTTGGATCCAGCCGAATATTTTTATTATACTGCACATCACCTCCAGGCC
ATCAAGCTTTTTTTAGGTAAAAACGTTACAGTTAATGAAAACTCACATTTTTTCATTTTACATGTAACAGATGTTATCTT
CTTAAAACTGACAACTATCATCACTGGTGAGTGTTTCACAAAGGTTTATTTGTTTTCTTTCAGTGTGGCGGAACCACTCA
TATTCTTCGCCTGGGATGGTCTCCTGATGGTCAGTCATTAGTTTCTGCGCATGCCATGAATAATTCTGGTCCCACAGCTC
AAATTATTGACAGAGATGGATGGAAAACAAATAAGGATTTTGTTGGGCATAGAAAGGCCATCACGTGCGTTGTAAGTTGT
ATTATAATAGTCTCAACCTAAAGTTTCTGGAAATGGATGCCTGTAACTTGGTTAATATGTTGTAAAAATGTAATTATTTA
CATTTTTTTTTTTAAAGACTTTGGTATTTAATTTTGTATGTTTTTCAGTTTTTATTACTGAAATAAACAACCCTATTGCC
AGTTGCAATACTTTTTCATAACTTAATACTCTCCGATCCGTGTCAAGCAGTACATTGTTCTTTACGCCCCTAAATTCATC
ACTGCAGAATTTAATCAACGAAATAATCGGTATATTTCACGAAAAGACGATTAAAAATAGCTTAGAAAAGGTATCTCCAG
CTCCTTCCCCATTACGGAAACATGGCTGCAAACATTGGCAGTTGTCAAAGTAATGACAGCTTAGTACTTACTCATCTCCG
TCGGAGCACAAGCCAGTAGTTTCATCGTATTTGGAACAGTAAACATCCGGATTGTAATTAAAAGTTCCGTCTCTCTTTCT
GACAGGTCTTCGACGACGTTGATTCATAAAATGCCAGTAAAAGCACGTGAAAGGTTTGTGTTGTGTGCATTTGTGCTGCA
GAAACAGTGGACACTGGTCGACACGAAATTCTTTTAAATATCTAAAAGAAAAAGTTACTTTTCAGAACTTTAACATAACT
GACGTATCATCTAACATTTAAACCGTTTTTCACACTACTCATAGAGGTCAACACACTTACGTGTAATGTATTGGTTTCTC
TGCTTGAGGGACCGATGTAACAGATTTCGCTTCAGAAGTAGACGGCATTTTGGATTCTCAACCGGTGGCGCACATATTTC
TGCGCAGGTGACGCTTCTGAGATGGAGCACCTTATTGGCTAAGAAAACCACGTGACCTATTGGCTTTTTTATTTATACAA
ATTAAAAAAACTGATGCAAAAGTAAAAATGGTCAGCTTGTTCGAGAGTTGGACTTCAATCCAAACAAACAGTACCTAATA
GCTACATGTGGTGATGATTGTCAGATTAAATTCTGGGATGTTCGTAATACGGAATTACCCCTTTTAGTCCTTTCAGACCA
CTCTCATTGGGTATGGAGTGTTCGTTATAATTCCTCTCATGACCAACTTGTTTTGTCTTCAAGTAGTGATTCTCGTGTCA
TATTGTCGCGAGCAGTATCTGTGTCTTCTGATCCATTTGGTCATTTAATTGAAGATGATGAAATCCCCCATTCTGAAGAA
AATGGAAATAATTCAAAGGGTATTTCTGATGGAGTTATTGCAGTGTATGAGGAGCATGAAGATAGTGTATATGCTGCCGA
GTGGTCAAGTGCCGATCCTTGGCTGTTCGCATCTTTAAGCTATGATGGTCGTTTAGTTATCAACAAAGTGCCACGAACAG
AAAAATACAGGATATTGCTTTAATAATTGTGATATGAAGTTGTTAGGTTTCTCTTGATAGGTATTCAATTGTATATTGGT
AATTTTATTACAAATTTGCAAAC-TTTTTTTGCCTTTAGAATGTATTTTGATGGAATGGTGTGATTCAAATATTTATAAT
AAATATGTATTATCACAGTTGAAGATATATACCATGCATTTGTAAACACTTTTCGCATTCCAAAACATCTAACATCTATT
TTAAGTGTCAATGACTACTTTTTGCTGTCAAATAGAAAATTCAATCATCTTAACTTTTATTATCCTTACAGTGTTACTAA
ACTAAGAAAAAACACTAACTGATTTACTAGCAATTACATTCCAAGTAAACTATCTTTTACACGAAATTAGTGTTTGTAAA
AAGATTTGATTGCAGACAATAATAATTATATTCTGTACACGAGTTTTACAAGAAATACTGAGAAATGAGCACAAAAAAAT
ACTTCCAC---ATACAGAACCACACTTGAAAATTACCTGTCTCTTTAGGGCTATGCAGAATACATAGCTGGAAGATGCCT
GTTGAAAGCAAGCTGTATCAAAAGTAAGGCAACCTTTGGTGTCAGCTACTTTTATCCAATCAATGTCATGGCCATCTAGT
GCACCAACTGGTATTAGCCTGACATTACGTTGCTTGCCTAAGAAAAGTAACAGAGAAAAAAATGTAACATATCCATCTCT
ACTATTAGAAAAAAAAATAATTAAAAGTTAAAAAAAAAAACTATATCTGTCATGTCACACAGCAGCAATAGAATGTGTAG
AAGAAATTAGAAGTGAAAATTTATATATTTGTACTCAGGATTG------CTTCATTTTCAACTCATTT------------
--------------ATGCTAAATTAACGACTTTATGTATTGCAAGTGATTTGTCAGTACTCAATCTTTCCTGTAGGCGAG
GAATTGTACACCTCCGCAGGGCGGAACTGAGAAAGATTTTTCTCCACCAAAGAGTGCCGTAGCCGCTAATGTTCAAATAA
GGGCCAC---CATCCCCTCCTCCCACGGCACCTTCAAGGAGGATGGAGGCGTCGTAGCATATTTGTCCGCCAGGTGTCTC
TTGCGGGGAATCCTCATCTTTCCACCTTCCGGTTGAACGGAAGAATTCTCGGTAGCTAAGAATGTAATCCTCAGCGGGGC
CCCCGTTCGGGGCCCGCTCTTTCTCCCGCCCTTCTAAACGAATTCGTTCCGCACAAACTGTTTGCTTCTCGGCCAGATCA
TTAGTGTGAGACGCCGATCACTTTACTTGACCGCTGCAGGATTAGGCTATCAAGGGAGCGAGCACCGTGCCTTCACGCTC
CGATGGACCCGCCCTAAGCCCCCTAAAGCACCCAGCGCCTCTGAACCGATTTTCCGCTTCTCGACCGTCAGCCCATTCTC
TCCCGCCCCCCGCGACTCCAACATCTTGTCCGCAAATGTAAAGGCGAACCCGTATGCAGTGCTGCCATCTATTGGACACT
CTAGGCCCTCATCGTGGGCATGCTCAATCCGTAGAGTATGGTCATGGTTCCTCAAGGGAAAAGACAGCGAGAACATGGGC
ATGAGGCAGCGGAACGTTTGATGGGACCAGTCCTTAGCTCCTTGGACCGGTCAGAAACCGGAACACGACTTTTCCGTACA
CAAGGATGAGCATCTTTGTCTCTCGATAGATTTGGGAGATGTCCTTGATGTGGGAGAACAATCAGGCCGGTGTACACGCC
TGTCCAATAACGCCATCCAAGCCTGCTTCCCCACAGAGGTCCTTAAACTAGCATTCGGACTATCTCCAGTTGCTATAGAT
GCTTCCGCATCCACTTGTAAAAGGTCCCTGAAGTCTCTGAAGTCCCTGCTGCTGGGGCATTCAGTCCTTGGTCTTTTAGC
GTGAGCAACCGAGAGATCGAGAGGATCGAGTCTGCTTTCACCGTCGGCACTTCGTTTCACCGCTCCTTTCAGATAATTCT
CGAGCTGTGAGGCACTTTGAGCACTGGCAGTTCGAACCAGGTTCAACAAGGTTTGCGAAGACGAGAAGTCAGCTATGCCG
CAAGGTCCACTCATACTGACTGAATTGTTTCCCACACTTCGGCTATCACTGACTGCTGGAGGACTGTTCTGGTTATCCAG
TTTCCTGTTCGCGCTGCTGCTGCTGATGGTGCCAGTTGCAAGACCACCACCAGCAGCACCTCCGTTGCCTTCGATGTCCA
CACCGCGCACAAGAAATGACGAAGCACCCTTGAAGGCGAAGGAACTGTCAAACCCACGAACCATTCCATTTGTCTGACCC
AAAGGAAAGCTGAAAAAGTGGAAAAGAAAGGTAAATTTGCGCGTCGCGGAATCATTTTTCCGGGCGACCCACGCGCCGAC
CCCGACAGCTTCCTCCCGACACACATCCCATTATCCCGTCCCAGATGGGACACGAGGCTGTGCAGCCTACCTAGGCCTCC
GAAGATCTCGGTCCTGGGATTACGGAGGCAGCAACTGCTTTAAAGTTGAAAGCGGCAGAGGAGAGAGAGGAGGACATGAA
ACGATGCCGCCGACACGGGAGGATGAAAGGCAAGATGGGCGCCCCGCGCACTAATCCCCTATAATGAAGATTACATTAGA
ACGGTAAGTGAGCTGCTCAGAGCCACAAAAAGATGGCCCATGTTTATGGAATTAATTCCCGCCGTCTGCTCGACGGCCCT
CTAATGATATTAGAAAGGCGTTCGGTTCATGTAATTAGTGCAGCCGTTTGGACCGCCAAAGAAGAGACCCGCCTCCTCCA
CCCCTCCTCCTCCACGACAAACCAAGAACACAACCTGTCGGATCCCCCCCCCCCAACACACACACACACAGCCCTTTGGT
GGGGGAAGGACCCAGCCCCCTCGCTCCTGAAATAAAGACGTTTCGGTGTCCGACCAACAGTTTTCAATTCCGTCTCGCTG
CAGAAGAAGAGCGATTTTTCGAATGGGTGTCGCTACATCTTCCGACACAGCGCAATAACAACGCCTCTTCCCCGCACGCG
GGATGACAGCAGGAGAAAGAGTTGAAAGTCAGTAAGTCGAGCCTTGAAGGGCTTAGTCAGCTGCGAGCAAGTTGCTGACA
AATCACGGCAAGCAATCACTCCCTCACAACAGTCTAATTCTTTGTGATTAGTGCAGAGTTGCCAATAGGTACAACGATGG
CATTCATGCATGCCAAAGTCCCGGCACGAGGAGAAGACTCGCCAAAGACTCCTCCTCCCTTCTAGACTGACTGCCTGGAC
TTAATCCTTGTTCATGATGCAGGAGCTGGCTGGCAGTTTGGGACCTGTGCAAAGGTAGGTTCAAGGGGGCAGGGGGGGAA
TTTCGGGGGATCACTAATCCCAACATCAACAATCAGATCCCGGACCGTGGCTTATCGTCGGGCCCCGCCACCGAGAAACA
CGCGCCAGATTTCACAGGGCCTGAGCACTGAGCTCATTTTTCACAACAGTGGGCACCACCAAAAGAAAAACTGGTTGATT
CTCTGGAGGGGAATTTCAATAGATTAAAGAAAAAGTTGGATCCACGACTTTTCTTTCTTTCCTTCTCCGCCCCCCCCCCG
TGTTTTTTCTTTTTTGCTTCGTTGACTTAAGAATTTCGCTATTGGCAGGCGTCATTAGTACAACTCCTAGTGCGACATCT
GAAGGAGACATTCGTCAAACACAAGAAAAGATTTTTTTTCCATCCCCCCTCTTCAAACGAAAAAAAAAACCCAATCGCAC
GCCTACAGCTTTATATCTGGGGTAGGTAAATAGAGTTTATACTGCCTGTATTAATTAGTTCCTGATTTGTTAGGGCAAAG
AATACTGCAAGTTACTTGTTTCCTTTTCGATTATTTTCTTCTTCTTCGGGATCTTTCTGCCGAGTGAAATGACAAAGAAA
AGAAAAGAAAGAAAAAAAAAAACCCGCGTTGGAAGGAAGAGTGTCATTTTGTTTTTGTGTGCGTGCGCTGATTTTGGTAC
CGTAAATAGCGGTTGACAGTGTCAGTTGTTCTTTTCTTTGTGCATTACCTGCTGGATAGAAAGGCGTTTCTTGAGCGGTA
AAATCTCGCTAAGGACAGTTGTTGGTAGGTGTAGGACAAGGCGGGAGGGCCCCCTTAATCCCAGTCCACTGACAAAGCCA
GAAATCCCCGTAATGTATCATTTTTACCTAGGCCTTCTGACGACTCCCGTGCCTGGCTAATAGGATTAGGTGGCGCTCTG
GCAGGTATGCAAATGACTTAGCAACCTGTCTTTCTACTTTATTAATTTGTCTCCGCCATCAAAGAGGGAATG-TTTTTTT
TTCTTCTTCTTTCTCTTCTTCTTTTATTTCTTTTTAAGAAGGGGGCCCCCACAAAAAGCATCTTCTCCTTCTCCGCTTGT
GTATGCGGCGTGTAATCAGGGCGTGTCAGTTTGTATCAGGCCCTCTTGGCAAAGGCAGACTACCCAAAGACGGCTTCCTT
AGCCGGTCTTCTTGTCAAATTTTAATCCCGACTCATCATTTTCCAATGGCTTCACATCAGCCACCCATATCGGCCTGTCG
CGCTCAAGCCACCAGGATTAACTGGCCCCAAATGCAATTACAAGAGGCCGCGGATTTCATTTCCGAGGGATTAGGGACTC
GGGAACCAGCCTCTGGCGGCAACGCTCAGACCCTTCAACAAACGTCTCATAAATTAAGGACTATTAATTGCCTTTATGTA
TTATTTGTAAATTGCTATTTGTTTTACCAAACCTAAGAGCTAAATCATTTTAGAAAAAAATTCTAAAAATGATTCAGTAA
AAAGTGCTTAGTCGGGCTCTATCATCACTTACATTTAGTCTTGAAAATGTTCAATAGAAGTTTAATACAATCAGAAAAAA
GTGCTAAGATAGTAATTATGAATACAGTATTTTGATTTTAAAAAATGCTACCTTACCAAGCATTCACAAGTTTGGCACTG
ATATATCCATTGATCACCATTGCGGTAAGAAATAGGAGCCTCCTGATGCTGGCAGACAGAAGAATGGTCACAGTGAGGAC
AACACAGCAAATTTGTATTAGTTTTCGTACAGTCACATTCAATTGGGTCACAATTAACAACACCATTAGTACATCGACAT
CTTGTACAGGTATCTGAGAGCCATGTTTCTCCACTTAGTCTTTCTTCCCCATAATACATGCAATCTGCAAAAATATTTAA
AATGTAAAATTTTTTAATGCTATAACATAAAAATGCCAACAGTGAATTTACTTTCACAATAGTCTGATAATTGGCTATAA
AGTACATCACGGAATAAGTAATATCCATGGATTATGCGTTTCCTTTTTTACACTTAACGATCATGTGAAAATGGCGGTCG
GTTTCACGTTCAATATGGTGACAAAGGAATACCGACGATATCTTTGTTCGAATGGCGCTCTTTATGAAGGACGGGTAAAT
GCAAACTTTTTACATTGCGAGGGGTTGCTGGTCACGTGGTTTCATTGTTGAAACGCGCCATTTCAAGGCGTTGTCTGTAC
CGCAGTTTTGAATCGTTTTCGCCGTCGCAATATGGATACCGTCTTACACGTTATATAACTCCTCTTGGATATGTGCGAAC
TCCCAACATCCTGCTGGTCATCGTAAGTAGTCTTATGTTTTGTCGGTCAATGGAATCACTTGCATGTTGTCACCGGCTCC
TCTTAGGATATGTTGTTTAGCCGCTATGGCACCCGCCCTTACGAAGGCGGTTAGTCAACCAGAGGATTTTAATTTACCGT
ACTTTTATCAGAAATCTGGTATTTATATTTCTGGTTATCCCCTGCTGTATTCTGGAAATGGTAATGCGTCTTTGAAGTTT
CTCGATTGTAAAGCTGAAGAGGGACGATACTCGCCGTTAGCAGACAGCATTGTTTTGCTGCCAAACAAAAACTTTTCACC
GAAAAGTAGGTTTACTAAATGGCTAGTCAATGCAGATAAGCGAAATCTGCGCAATTTGCATGTGAACGGTCTTAACGGTC
ACTCATGTGAAGAACTTGCAGAGATTTGCAATGGTTTACAACCTTGCAGTTGTGTAGGTGTTAACCATCCTACATCACAT
ATTTCCTGTAAGAATACAATGAGTAATGATACTCTTGTATATAAGGACCCACCGTCCCAAATCCATCAGGCCCAGATGGG
CTCTCCGACATCCCCGGACTGTGCCATGACAGGAGGTGGAAATGGACAACCAGTCATCTACCCGTGGATGAAAAAAGTTC
ACGTCGGAACAGGTGAGTCACTTCATCTCCAATACTTCTCCTCTCTCCTCTTCCTCCTTTTCCCGAGAAAATCCTAAAGT
CTTCTTTAAGTGGAAAAAATGCGCATTAATGAAGTGGATCGTGTCGCAAATCGTTGATCTCTTTGCTCGCCCCATTAAAT
TGTGAGGAAAGAGCTGGTCGAATGACTTAAGTGAGGTTAACTAGACTTTAATGGAGGCCACGTGCTCATACACGATAAAT
AGCGACCATAATCATAAATTATAACGCACACTCGCCACTGCTAAAGCGCGCTGTGAAAGGGCGCTGACTGTCGAGCTCGA
ATTTAACTCAGGCAATAACAATAAATCAAGCAGCGTCCTCACGTAAACGGCTTAGCCGGCTCCCCCCTCTCTCACTCGCT
TCCTTTTTTCTCGCTCTTGCCACTCTTCACCCTCCCATTTCTTCACCCTCAATCATTGTTCCTTATCTTTTTTATTGCCT
ATACGTTTTTAGTTTCAAAAGAAAAAGTCAACTTGTTGATAGTAGTCAATCGGACTCCTCTCGATGGCCCTCGCGAGCGG
GACACACGACTCAAAAAGGCAAATCGACTCTCTTGAACGTCCTTTCTGGTTTCAGGTGAGTGTTGTTTGTGCCTTTCGCC
TGACCTCGTTCCGTTATCTGCCTTCGAATGGTCCCGGAGTTCTTATTTCTTTTGCAGCGGACAAAAGGTGGAGGGTAACA
TCCTGGTGAACGGGGTGGAGAGGAACATGCACGTGTTTCGTAAACTGTCTTGTTACATCATGCAGGACGACCACCTTCTG
CCTCATCTGACCGTGAAGGAGTCGATCAACTTGGCTGCCAAACTCAAGATTCCCGGATCGGTCACCAAACAAAACAGACA
AAAGGCGGTGAGTGAATTTTTTGCACAACTGAGGGTGGAGCCCTTCGTGCACCTTTCAAACGCGAGAAAGCACACATTTG
AATAGAATCAACTTATATGAATACGGGTTGCTAAGTGGCGTGCTAGTTACCAGTTATGGCTGAAACACACTGTAATACAA
CAGTAAAAGACATACTGAGAATAGTCAAAAAGCCTGCTTCCCCAAAGTGGATGTTCACCTCTTCCACCATTGTGGAAGAA
GCAAGCATTACTTCCATCAAACTGGTTTAAGCCATCTAAAACATTTTTCGAAGCATGACTGTGAACTACATCCAACAAAA
TATAAAGGCCTTGGTTATGTGCATTGTCAATAAGTTCTTTCAGTTCTTCTGGAGTACCAAAACGGCTGTCAAAAGAAAAT
TAGAAAG-AAAATTATGAATCAGAATTGTAAAAAGATAAAACTGCTTTAACTACTTATTGGAAAAAACACTGTTACTTGT
TGTTGATTTGTT-------TGATGTTGTTGTTGATTTGTCCGTTGTTGTAATGCTGTTGTTGATTTATTTTCAGGGCTCC
AAGGCGCCAGGAGCCAAGAGGTCCCGGTCGACCAACGACAGATATTTGTCGCCCCACGAGAACAGCAGCACTAGTTCCAG
CATCCCTCCTCTGCTGATGATGAACTCGCAGCTGCTGGCTCAGCATCAGTTGCAGCAACTCCTTCAACAACCCTCTCCCA
CCCAGCTGCAACAGTTGCTCCAACAGCAACAGTCCATCTTTCTCCAACAGCAACAAGTAAGACGAAACATGGTTCCTTGT
CTCTCCTTTTACTACCGAATCGATACATGATGTAAGCAGGGATTATATTCAAAACACTCGTATTTAACAACCGGTGATGT
AATATAACAAACGGTACGGTAAAGTCCGTCTACTTACTAGCTGGATAAAACATGCCCGAGCTTTCCTCTATTTGCTTGGA
CTCCTCTACTGCTTTTTGGGAGTGGCCATAATAGCTGACATATTCATGTGTTCCATCGAAAAGATTACCAGCAAGACGAG
AAAAATCGTCCTCTCCACCGCCAGCGAACTCGAGCCCGAAATAATCGAAGTCAAAGTCTGGAACGACACCGTCGCCAATT
TGACACTCATGGCTCTCGGTTCCAGTGCACCGGAAATACTCTTGTCCATCATCGAAATTGTTGGGAATGGGTAAGTTCCA
ACAAGAATTCGTTGCTTTACTTAAAAAACAAATCTCTGTCAGTTAATGTTTCCACGTAACCATCACCCAACAAGGAGGCA
GAATATGGTGGTTCATCAATGGATTCATTTTCAGCAGATAGATTATTGCTTTTCTCACTAGCATTAGGCATATCACTTGC
TGTATGAGTTTTGTTCTTGATGTTGTCTCCTTGTGAATTAGATGCACTTTCAGTCTTGTCCCGTCCTTCTTCTTCATTTT
CCTCACAAAGCCTTTGTATTGCCATGGCTACTGAATCAAATATGCCTTGCGTTGAATTTTCATCTTCATCTGATGAAAAT
GAGGGTGCTTCTGGATTTGGCACTACCATTTCTTTCTGAAGTGTAGAACCAAACAGAGTAGGATCCAGTGAAGGAGTTTC
ATCAAAGTTATCTTTGTCATCTTGTTCAAGCTCTCTTTTCTTTTCATTTCCATCCTCCTTATTATCATTTTCTGTTTCTG
AGCTTTCCTTTCCAAGCATCCAATCCTTTTATTTATTTTTAGTAATTTCAGTTTAATTGCCCGTTTAAGAAAAAGTTCAT
TCTGTGTATTCATTTATGTAATCAATGCCCTTATTAAACATGCTTTAAAATAATTGTTTATGTGCACTGTTTTTAACAGG
AGTTGTTCTGTAATTTGATTTTGAAGAACTGAACCAGCTTCTATTTCAATTCTAGAACATGGAAAATGAAGAGGACTTCC
TTGCAAAAGCTAACAGTGATATTGCTCAAATGTGTGGTGCTCTGATACTTATATGGCAACAATTTCTAGAGATAGTTGTG
GGTAGGGAAAAAGTTCGTCAGCATTTATCTCGGCAGCGACACTTTCAGCGAGTGAAACGGTTTGCCGAGGGTTTTTTTAT
TATTGAGAGGACGCGGGATTCAGCTCTTACACCCTGTGATAGCAGGTAGATTTCTTCAATTAATATTTTTTGGTATTCAT
TTTTTGCATTTTCATTTTTAATGGTAAAATGTTTTGTATATTATTCCACCTATGTCTGGGTAGAGTGGGGCATCTTTTAT
GTTTGAATTGAGCTCTGCAAGCCTGCCCTAAAAGATTCGTCCTTACAAGGTTGGTGAAATATTCTTTATTTCTTTAACTT
GTGATATTAAATCTTTATCTTTGTAAAAACCTTCCTTATCCGTTATATGATGATTAAATTGTTTTTCTGATATTTTTTTC
AATTTTCCATATTTTAAAAGTAGCTAAGAATTTTAGTTCAGTAGGTTTGATATGAACACCGTTCTGACTAAGCTTCTATT
TCTTGGCAGGTACTGTTTACCGTGAAATGGTAACAAACCTCATTCAGCCAATTATCCAAAAGGCAGATGTTTCCCTCCTC
CGGTACGATGTCCATCATGCTCTGCCCAGTAGTGCCAATTCTTTGATCGGGAGAGCAGCCCACATTGCCGTCTTAGACTC
TGAACTCTTTATTGAGAAGTTTCTAGCCGTTTGTGGACTCAGGTTTTTTACATAATATACACAATTTTTACACAATGTAT
GCATTGTTGAGGAATGAACTGATGTGTCAAAAGATAGCTG---TTTTTTCTGTAATTAGATAGGATTTATTTATTGATAA
TTTTGTTTCCCTTTCAATAGT----TTTGTTGACATGCAAAAATATTAAATTAACTGCTGTTGATAGTTTTATTTATATT
TACAGATTTTTGTGCCATCTGTTTTCTTTTTAAAGATCTGATTTATCATTTTATTTATTTATAATCATTTTAACTGTTCT
GTACAT--ATATATACACATTTACATGTAAATAGCAAACATGCATCCTGTTTAATTATTAAATGTTGTGACCAAATATTT
TTGTTATTTTTATTGTTTAGGGCTGCTCAGTTTTTAAAAGTAATGGCTGATTCACAAGCCCTTCAAGAGTCACAGAATCT
ATCAATGTTTTTAGCTACTCAAAACAAAATTAGAGACACGCTGAAAGAAAGCATGGAGAAAATTCAGGGCTATGAGGAAC
TTTTGGCAGATGTAGTTAATATTGCAGTACAGATGTATGAAAGCAAGATGTACATGCTTCCAAGTGAAAAGCACATGCTA
GTGAAGGTGAGAACTTTGAAGTGTAAACTCAATATTACAGTTATCTTAACTGTTGTCTTTCTCATAAGTTAGAGTTGGAA
AACTCTTTCGTACCTGATGTAAATAGGCAATCTGTCAACATGATTAATTTCATATTTAATTTTGTTTAAGAATTTTCTGG
TGACTAAACCAACATCCAGAAAAGCCAACTTGAAAAGAAAAACTTCCATTTATTACAAACAT-TTTTTTCTACGTAAGCA
ATTTCACAGTTCTAAAAAATTGTACTCGAATTATAAGAAATTAAAAGCAGAAAAGAAAATTTTCAAAAAGTGTAACATGA
GATATTTTGGTAAACTGAAATGTTTGTAAATAATTCGCTAAATATAATAATAATTACCATCTCTTCTCTAATGGAATAAT
CTGCAGTTTCTAAATATGATAACATTTCACCAACTATTTCTTCAGAATTGCTTTTATCACACATGGCATAAAGGAGGTCA
ACAGCACGCTGCCTCACACTGACATCTCTCTCAGTCTAAAAAAAATTAAAAATAGATAGAAGTTTAAAAAACAACAGATA
CTACATAATTTATGGAGAACATGATACCAAAATTGATTTAGAGTTTCCATAAAATATCCCACCTTTTTCAATTCTTGTTT
GATATAAGTCAGATCTATTTTTACATCTATTTTATCAGAAGAAATTATTATGGCACATGAGGTTCAGGAAAAACATCACA
TAAATTAAGAATTTGGTAGAGATTCCAAGTACTTATTTGTAACATGACGGACTTCAATAATGTTTCAAAGATCAGATAAT
TAATACTCATATAGGGGGAATGTGCTAGGCTGAAAAATGAATGTATTGATAAGTTTATTATATTCTCTAGAAGACCTTGT
TGTTGCTATA------TTCTTATATAAATTCATATGTGAATTTTCTAGGTTACAATTGTTATGTTTTTAAGCAGTGATGA
TTTATTTACCCGGAATTCTTAAAATAAAAATG--TTTTTCTCATTAAAACAAGGTGATTCATTTCAGGATATTGTTGATG
ATGATGTGGAAGACAGTGGATCAGAATGTGTTATATGCATGAGTGATGCCAGGGATACATTAATATTGCCTTGTCGCCAC
CTTTGCCTCTGTAACAGTTGTGCGGATTCTCTTCGGTATCAGGCGAACAATTGTCCCATATGTAGAGCACCATTTCGAGC
TCTTCTTCAGATCAGAGCAGTTAGAAAAACCACCACAGCTCTTCCACTTGTTAGCCACAATGGAGATAATCAGGTTTGTT
ATAATTTAGATTGCTATAAACTGTTTATGAACTTATTATTTTATTATTTCTAAGTTCTGTGAAAAATATTTCAAATAATT
TTTACTCATAACATTCATTTTGTTTTTTGCATATGTATTATTATGTAAAGCAAATCATGAAATTGGTTTTGCTATTTTCC
AGTTTACATAGTTTTAATTCTTTTTTGTGTTCTTTTCAATCCAGGTGGCGTTTGGTTCAGGCAGCTTTTCCACATGTCAT
GCACTGTTGTGCTGCTTTGCTTTATCGCCGTAAAGACCGCTGCCTGGATAAACTGGGCACAGCCGAGACAAAATTACTCT
ACACTTTGCATTGGATCATTTTAGATGCTGCAGAAGAATGTGCAGATGCAGAAGTTGATCATGGAAACTTTCATCCTCCA
AGTCATTATTTATTTCCAATATCAGCAATTCAGGTAGGAAGCTTGTATAAAATAATTAATGGATTGCTAAGGAAATAGTC
ACTTAAAAAAAAACTCATAAAATTTTTAGCACTTTTTCATCATTACTGCTATGAAGTATTTCTTGAAGTTTTTCCTTCTC
GTATTGTGCACAATACGAATATTATAATAAAGGACCATTTACTAATTTCTTAAACAAAAGATTCCCTGAAAGAAAAACTT
TTCCTTCGTATAAAAAAGGAGGCCAATTACCCTTAACGAGAACTGTGCATACTGTCCTTCTTCAGTCACTTCATCAATAG
AACACCTACGGAGATGAGCATGGAGATAACTGATGATCAAGCGATCAGCTGGTGTAGACACACTGCATGCCAGTGACATA
AGCTGCCAGTGGCGTAAATTTACTCTGCTATTGGGATCTGCAAACAAAATATGATTATATTAATAGGAAAAGTAATACAG
AAATAAACATTTATCTGTGGTTCTTTGTGTCTTTGTTCCTGAACAGTGTGAAATAATGTGACTTATGTTCTCTTTTCATC
ACTCTCCTGATGTTAACTTTCCATATATTTCTCAGGGTCGCTGTTGTTGGCAATGTGGATGCTGGGAAGAGCACATTACT
GGGAGTCCTTACACATGGCGAACTTGACAATGGGAGGGGTTTTGCCCGACTGAAACTGTTTCGTCACAAGCATGAAATGG
AATCTGGTAGGACCTCGAGTGTTGGAAACGATATCCTTGGATTTGATAGCTGTGGAAATGTTGTAAACAAACCAGATACT
CATGGTGGTCAGCTAGACTGGGTAAAAATCTGTGAAGCTTCGTCAAAGGTTCGTTTTATTTTTTTCTCTAATGACTAAGC
GAAATTGCTGCTTCACTGTTGTGAACACTTTTTTTTAAATTTCAGTAATTTAAAGAA-------ATAATGTAAAACAAAT
AAAGCTTTTGTCAGTTAAAGATAATGTGTGTGATGT????????????????????????????????????????????
????????????????????????????????????????????????????????????????????????????????
????????????????????????????????????????????????????????????????????????????????
????????????????????????????????????????????????????????????????????????????????
????????????????????????????????????????????????????????????????????????????????
????????????????????????????????????????????????????????????????????????????????
?????????????????????????????????????????????????????????????????????????????AAA
AAGATTTGAAATGTCAAGGTAGTGCAGTTTATTTCTACCAGGGTGGAAAATTGTGATATGTGTTCATACAGTACTTAAGA
TCATTAACAAAAGTCA-----CAAATTCAAACAAACTGTAGAAAAGCAAGTCAGTGGCTTTTGTCAAATATGGTGTTGCA
AAGTTTCACAATCAGATATGTTTTCATTTTACCTTTAGTAAACGAGACTTACCATGTGCACAATGTCCCTGTGTCCATGA
GCAGAAGCCAGATGGAGAGCCGTGTCATCTCCCATGTTCGTAGCATTGATTCGAGAACCTCGCATTATAAGCATCTCAAC
AATGTTTGCTCTACCTTCTTTGGATGCCCAATGCAAAGGGCTAAATCCATGGTCATCACTAAAAAACAGACAACATACAA
ATATTGATCAGCAATTAGGAATAAAAAACAAATTCATAACACCAAAGACTGAATAACTCAAAATTCAAGAATCATTTTCT
ACAACAAAAGAAAATGGACACAATTTTTAATATTTCTGAAAATCCCACCACGTCCACCGACGAGCCGAGGAGGTGGTGTG
TTACCGTGGATTCGGGTGCTTCCGAGACGAAGGGGCCTTCGATTATTTGGACACCTTGCCCGCCTCTCCCGAAGCCATCG
GAACGAAGTTCGTCCTGTACACGAGGAAAAACCCCGTGGAAGGAGATCTGCTCTGGTACGACAACAGCTCGTCCTTGTAT
TTCTCCCACTTCAACGGCAGCAACCCAGTCAAGATCATCATCCATGGATTTGGAAGCAGTGGAAGAAAAGCTTGGGTTCT
GCAAATGACCGAGGCCCTTCTCTACATGGTAAGTAATCGCACTAGCTACCCATTACATTCATTAAGGTGATATCGGGCTC
ATCAAAGGAAGTATCAAGGACCTGTTGGACCCCTGAGCTCCCAAACCTGTGAGCATACACCCCGACGCCCAATCTGAGGC
TTATTTCTTATTCAATATACATTTTTTTAAGAACATACCCCATACTGTTGCTCCCTTGTCGTGTCCCACATCCCAGCAGC
CGAGTCCCGGGGCCGCGGGAGCCCTATGTCAAGCCATGGCCCCTACCATGCTGTTCGAAGTGGGAAGACCGAGTCCACCC
GATCCGAGTGGCAAGGGACCTCCGCTCGAAGACAGCGAGAGGCCGGACAGTCCAGGAGCACTGTTCATGTGCATAGGAGG
TGACGTGACAAAGGAACCTGCCATGGAGATGGGCATGTTGCCCTGGTGCATGTAGTGGTTCATGGTCACTGACATGGTCG
ACATTGAACCCAACTGCCCTGCCGGGCCGAAACTGGAAAAAGTTTTATCCAAGGGTTTTAGGCATTCGGGAATAGCTAAA
CAACCTTTCTTCTTTTTGCTCTTGGAAGCACTTATTCTAAAACGCATGAAGCAAGGTCACGTGTTGAGCCTCCAAAATGA
GCAGGATGAACAGAAATCATCAGATGCGCATGAATAAAAAAACATCGTTAAACATGGTTAGTAAGCCTGAACTGAACAGG
AAAACAGAAAAAGCACGGTAACAGGTATGAGCAGTAAGAAAATCATGCATGAGCAACAGAATATGAGTCAGAAGTGTTAC
ACTGAGAAATGCAGACACTGAGTAAAAACAGAGAAAAGGTAAGAAAGAGAAAAGATAAAGTGAAGAGTATAAGGGAGATC
TTACCAGAAGGGTTAGAATAGTGAGTATCTGTGTCAGAACTCCACAACACTATGCCATTGTTAGTCAAAGTTCTGCTATA
GCCAGACCACAAATTCTTGTCATCTGTAAGAGTAAGGGGATTCTCATTCAAACAAAAACATGCCAATCAATCGCCAGGCT
CCGCGAGTTCATTTTCAATTTTGCTTCATTTGTCTTTTACAGAACAAGAGTTAGTGGTCCGCATCATATAAAAGCAATTA
CAACAACATCATCATAGAATTATCAACCGCATGCACATGCTGCTTGTCACTATCATGACAACTGATTGTAACAGACAATG
AAGGGTTGTTGACGAAATGTGAACTCATTTCGAAGCGGCAAGGATAAACATGGTGTAAACTCACACAAAACAACGCTTAT
CTATAACAAACAAAGCTCAGTTTACATATTCTCACAACATTTGGTGGTGAACGGGGGACAAGGCGGAAGAAAAAGCCGTA
CTACCTTCTCTTTGCTTGCTGGAGCCGCAGTTGCTGAGGGCCGAACCCAGGGTGGTGATCATGTTGGAAGTGGGCACTTT
CTCCTCCCCTGACGAGACCAGGCTGGACCCTCCGCCGTAGTCGCCATTGCCGCCGGATCCGTGACCCGTCACGGTATCCG
GAGTAGCGTCCTTAGGAGGTGTCGGCGGGAAGCTGAAGAGGTGGGGACTAGAATGTGGAGGTAAAGAACTGGGAGCCGGG
TGAGGAGGCGCGTGGACCCCCAGAGGACCCGCTGAGGGACTCCCGTGGTGAGGTGGTTTGCTGGAGAAAGGGGAACACCA
GGCTGATCCGTGGGCCGGATGAGGCACCATCGGCTTGGCACCCTCCGAGATCCAAGTGTGGAGAGGGGTGTGGAAGTGTG
GCCTGCACATTTGGCTACTCGGCATCCTCGCTGCAAAGAAAC--------------------------------------
--------------------------------------------------------------------------------
---------------------------------------------ATACCTTTCTTGCAATTTTTTGCTTTAGGCCTTCG
GGTGCTTTCTAGCTTGGGAAACACGTCACGTGAGTATCCCAGCTCTCAACGATTCTAAGTACATCGGCATGAGTGTGTAC
AATGTAGTGATCATGTGTGTCATCGGAGCTGCTCTTTCCTTCGTTCTCCGGGAGCAACAGGATGCCGCATTTGTCATCAT
TTCCATTTTCATTATGTTTTGCTCCACAACCACCCTCTGCTTGGTATTCGTTCCGAAGGTGAGACTGGTGAGGCCCAAAT
TAAAATAATTATTGCTATGTCCGTCTGGCTTCTCCTTCTTTCTTATAGTGATTCTTGTGTTCCGTGAGTTAGAGTGGAAG
GATATGGTTAAAGTAGTCCCTAGTATTACACCGATTATAATGAGGGAAATTAAAAGCTTGGATACATATATGTCGCATAG
TTGTTGCCTACGGACGCTTCATTGCTTTCTGATCGAGAACATCATCAACGGAATTTAAAATAAAAAAGAGACAAGCAAAG
GAAACAAAAGGTATTTGGAAATAATGACATCATTTTCTAAATTTAGAATATCGGAATGGTGAATAAAGTGACTATATTCC
ACAAAACTCCCAATTTAGTTGTCTAAATTCCAAAGCAGCACATTTTCTTTCAGTGGTATTAAAAGTCCAACACATTCCCA
ATCTATAGTACCATTGATGCACATGTATGTTATGAATACAAAATAAACAAG-AAAGATAGATGAGTCACTTTATTTGTAA
CAATGCAGAGCATTTTATATCATTTTCCTTAATATGACATTGATCTTTTCCTCACGGTTTCCAAAATCACCACCTTCCAC
GTAGTGAATTGTCTTCTTCCGCCATCCTCCCTTGGGATTGTTTAGCTTGAAATGCCACAAGAAATTGGTAGCTTTCTTGA
AGTTTGGTCCAACAGTATAAATCTCATGAATCAAATCTTCCATACAGATGATACCGTATTTCTCTGAAAGAAAAACATTT
CCATTTATGGACGTGTCAATATTTCAGAAAAACTGCTCTGCAAACTCGTATTAAAAAAAAGTTTAAAGGGTGTTGTAGTC
AAAACTCCTCGACTACTGATGAAAAGAAAA-------AGTTACTCTATAACAACTCAATCCGACTATTTACGAATTCCAC
AAAATTAATCGATGCTTTCTGTAAATTTCGCCATTTGTTAAAACATTGGAAATATATTGCATGTCTACGTAATGTTTCTC
ACAAAGCATACGGCGTGATATTCTCATTGTAGTCATAGGAAACACTTAGTATTCTGCATTCAAATTCAGAATAGTTCATG
ACATCACTGACGTTACCTCATTTCGTGATAGTAATGTTTCTTACACTGGCATTTTAGATAGTTGTTTATTTATAGAAATG
AAAGCACTTGTGAATAATTTTTTAAGAGAATTAAACGTTGTGAAACTTTTGCTTGCTTTATTTTTAATTTTGCTTGGGCT
TGTTTTTAATTCGTGGTTAATTCTCTGTCTGCTGCAGGAGGGCCGACAAAAGATGATCGAACCGCCTGTTCCCAACAAAC
CCATAGAGAATCCCGCCAACGGGGCACCTGACCTTGATGCCATCTTCGGCAAAAAAGCAGACAGCCTTTTCGGCGTTAGT
CCAAGCGACATTGATAAGTACTCAAGGGTTGTGTTCCCAGTTTTCTTTGTTTGTTTTAACCTTATGTACTGGATCATCTA
CCTGCACATCAGTGACACCATAAACGAAGAATTCGTATCTTTGGGTTCCCGTTAGAACGCTCGAATGACACGTGTGACAT
TGCCAAAACAGCCGTTAAACATCAGGAAAGCAGACAAAGCTAAAATAAAAAAATGTTCTAGTTGCTATCAATAAAAGTAT
GTAGAGTATAATGGAGACCGCGTACAGAACCCTTCTCTGCACAAGTTAGGCAAGCATATATATATTTGTTCTTTCTTGTT
CTGTTAACATCAGTTGTGATGGGTTAGTGTCTACAATGGCGGACAACCCGCGAGCACCACCGTGCACACACTCACACACG
GAGACCCCTCGGAAAGGCATGTGAACACCACTCAGTGCATCGGAAAAGAGAGGACACGAACGACGAAAAAACCCTCGCCA
CGAGGAGCCCCAAAAAAGCCCTCTTCCCGTCTCTCGGTTGCGTGTGCGACTGATGTCCTCCTCGGGAAAAGTCCCGGGAC
GGAGGATTGCGTCCTCGTGAGCGTGTCCCGCCCGTGTGCAGTGGTGTGGCAGGAGTGGACCAGTTTCCCCCCCTTCCTTG
CGACCTGGCCGTAAAGCTGTGGCCAAACTTTGAAGACGTTCAGAGCCGGGGGGGAAGCGGGGACAATTTCAGCCCTTCTC
TCACCGGCTTCCTGTCGTACCGGTCCGGACATCAGCTGTGCGGGAGTCCACCCTCCTCGGGAGCCGTGGCGGCATTCCAA
CCGGCGGCCTCCTCCTGCGCTCCTTTCTCCTCGGGCCAGAGCACCCCGACGTCGGCAGGCATGGCCTACCTCAAGTCTTC
ACCTTACTCCGTGAACGGCATCGGCCTTCCTTCACCAGGCGTTGACCTTCTCCATCCCACGGTTGGCTATCCCGGTAAGC
AGCTTAACTCTCCTGCCTCTCTTTTTGCCGCGATTTTTTTTTGTTTACAGGTTTGGTTCAAGAATCGAAGAGCCAAATGC
CGGCAACAGCAGCAGCAGCAGAACGGCGGGACGACCAAGACGCGGCCCAAGAAGCCCAAGAGCCCGCCGTCGTCGTCGAC
GCCGCCGTCTTCGCGCGACTCGCCGTACAAGCCGCCGAGTCTTCCCCCTCAGTCCTCGGCGCCCTCGGTGACCTCCAACA
GCAGCGGGGCCATCTGGAGTCCGGCGACCATCACCCCCGTGGCCGCCGCGCCGCCGAGCTGATGGGCGGCGTGAGCAGCA
GCTGCATGCAGCGGTCCTACCAGATGAGCGGCAACACTCCGCCGAGCTGCTATTCCCAGTCCTACGGACCCACGTCCTAC
TACGGCAACATGAACATGGACTACCTCCCGCCGCCGATGCCTCACGCCCAGCTGGCCGTCACCACCATGGCCTCGCTGAA
CCAAATGAGTGCGCCTGCCATGACCTCTCACATGGCGCCCGTCGGACTCTCCTCGGCGCAGTCCCTGACTCCGAGAACAC
CCCCCATCAACGGATCCATCCCGCCAAATGACTGCCTCGAATACAGCAGCGATAAATCGGCAGCATGGAAATTCCAGATG
CTGTGAAAAGGCGTCAACACCTCAACACGAAAAACAACAGCAAACGAACTGTGAACGGTTGGTTCGGTGGTTTCGAGCCG
TGATGGATAGGCCGACATTAGCAAGGAAAGCGCTTTCAGTAGCTTCCCACAATTCTCAGCACTCCGTTGCCGATTACTGC
ACAGCCAACGGTAGCCACATTAAAAAAGGAAAAGTTACCGGATTCGGTGAGTAACGGCTCGGATGTTACGGACGATCAAC
ACAACGATTCCATTATCTGTCGCCAATGCCGGCGCTGTAAATGCGAAGCGTGTCGGAGTCCGAAGAAGTTGCCTTCGAAA
TGGATTTGTAACGACAAATGTCTGTGTTCGGCCTCTTCCATAGTGGATTATTGTTCATGTATGTGTTGTGTGAAAGGCAT
CTTCTATCACTGGGCGAAGGACTACGAGATGGATAATGACGTCTCGTGCGCAGATCAACCGTGTTCCTGTTCACCTCACC
AGAGATTCCTGAGGTGGGGATGTCTAGGTGTTCTGTCTTTGGCACTGCCGTGTCTCTGTTTCTACTGGCCCCTGAGGGGC
TGTGTCAGGATGTGCGAGGCATGCTATACACACTGTTATGGACAGGGCTGTCAGTGCACACAGCCACACAGGACTGCCGT
GCCAATCGAACAACACACACACAATAACAAAAATTTCCAAGGAATTTTTGACAATAAAGAGGGTTTGTACTTTGGACTTG
CACAAAATTTTTGAGAAAATATTCAAATCATTAACTGTGCTATCTTACTTAAAG------ATTCACACACACGACAGATT
TCATAGCAAAGGTTTTCACCGAGAACAGTATGCTCACCAGATTCCAATAAATGATAGGATGCTGGTCGACAAATTCCGAC
TTTGTCAAACAGTTATCGCCCTCGTGCTCTAAAACGTTCTCCATTTCCTTCCTCAGAACTAGTGGGCTCAAATAAGGCAC
TGTAATTGGCTCAACAGAATGTACATTGATGTTAGAGTTCAATTTCCTAACATCACCGACAGAAGAACTAGTGGATGGAG
ACTGATGTGAACCTTTGGCATCTGTAGACGGAAGTGAGCTGGAGAAACCAGTGTCTTCAAATAAACTAGAAGTGGAATTC
TTCGAGCTGTAGGAAGATACCATATCCCTTGTCCCAGAGTAGACCTAGCTAAATCGCTTTCTCGCAC-CTCACCACATGT
CATCAAAATCCTTAGTTTTCAAGATGAAATTTACAAGAATTGCTCGTTTAATAGTATTCGGGATTCGATTTTAAAATAAG
-TTAATATTTTC-TTGTTTTCTCATAGATCGTTGACGGGTGAGGGTAATTTCAACTGGAGGTTTGTTTACCCTTTCGACT
ACCTTCCTGCAGAAGAGAAAATCGTCATTTCTCGGAAAGAATCCCTCTTCTCTTGGGACGAGACGGAGTGCAAAATCCCA
GCTCGATTAGAACTTCAAGTGTGGGATGCAGACCATTTCTCAGCCGATGACTTTTTGGGTAACCTGCATTTGGAAATCCA
TTAAAAATCGTTAATTTGTGCAATATTTATCGCAATT---TGATCAGTGATGCAGTTGTATCTCATTGTTAATGTCATAA
TATGTGGTTACAGAATATCGTTTGAGAGAAGTTCATCTTTTGATATCTACTTCACATACGGGAATTTTACCTACCAAGAT
GAAATTCACCTGCAACATGTTTGGTATTGCGACTGATTCCGCCCGCGTTAAAATCGATCAATTTCCTACGGCAAAAGTTC
AGCGCGCGATTGATTCCAGAAACATATGAAATTTTCTATTACACAGAGACTTTACTCTAATACCAGAGGAAAAT-TCAGT
CACAGGCAAATTAACTTAATGAAGTGTTATTGATAATGAATGCTTACTAACCATCTTCTCAAAATTCACAAGTCCCTCCA
TGTAGGTTTTGTTGCCCTCGTGGGAGAAGGTCATGTCCTTCAAGAGCAAGGGCATGAAAGGAATGATAGGAGGAACAAGC
TTAGCCACAGTAAGGCGATACCTTCGATGATTCCGAGAAGGATCAATCAAGGTTTCAAACTCTGCAAAAGTCCGCTTCAG
TTTGTTGGGCAGTCGATCCCAGGTTTGTGACAGTCTGCTCACAGCCACGTTGCTGAGGCCCATCACAATGGCAAAAAAAC
TATTTACAAGGTAGGGAAAGTGAATTTAAACGGAGATTCATACGCGTGAAGCGTAAGAGAACTCCACGATACGCAAATCC
GATTCTTTCGAAAATAAAATAAAATGCAGCGTTTGTTTTCTTTTGCCTGAGAAAGATTTCTCCGCTCCCAAATATAAATC
AGAGCCCCGCGATCTTCGACCTATTCCTTCCTTATCTTCTTCTCTTCGCGCGACTATTTTATTCAACCAAAAAATACTGA
GCCCTAGGAATGTAAAAACAATATTTTTCTTAATTCTCTTTGGGTTCTCTTTTTTCTTTATAATGTATTCTGGTTTAAAT
CCTTCAACCGCCGGCTCCAAAGCCATAACTCGAGGGTCGGGATGCGGGCCTTTTGTCAGCCAAGGCTCCTATTAAGGTTA
ATGTTGCGGGAAGGGTCACCCTATGGAAGCGGTTAGCCCTCCTCATCCCTTTTATAGGCCATAAAATTTATGCCGCGGCA
GTGGATACTCCCCCAGGCCTCTGTCCGGAATAAATCAACCTCGTGCACAGACCATAAAGTCAACCCAACGCTCCTTCTCC
CCGCCCGCTCCCGGGGAGAAAGATCCGAGGGATGCTCAAGAAAAGCTCCAAGAACCTTGTCCAACCTATGCTCTCCTTTC
CACCGAACATCCCTTATTCATCGGTACATGTACAGGTCATAGAAAGAAGTAATCACTTGTGCTACACTTCGGACAAAACC
ATCCATCATGCAGTGCAAATTTAGGAAATACTTTATACTTCTTCCAGCCATGCTCATGAGTGACTCAAACTTCATCACCC
GAAAACATGGTCTAGAAGATCTGATTCATGTTGCGTGCAGACAATTCACCCTGTGTTTGATCGTATGTTAAGGAACAAAT
TCTGTTTATTGCAGAAGGTCTTTTTTTGCTGATTTTAGTTCATAGAGAAGCTTTTCATAAAAAGAAAACTTTAGCATAGG
CAAAAATTTCAAAACTCCACAACTCAGTTTCAAAAATTCCACAAAACACTATTCACAAACTTACTACTTGTAGGTGTCTG
AACGAATATATTCAATAACATGTGTCACACCAAGCAGCAACTGATCTGCAATTGGGGGAACCCATGGATTGTTATCCATT
CTCACAACACAGTGCTGTCCAAGTAAATCCAAATTACCTAATAAAGAAAACGAAAAGCATAAATACCATCACATATTAAT
ATTGAAATACCAGAAAAATTCCTCTTAAGAGTTAAAAGCACCTTCCTTATCATATAAAACTAAAACAATTCACTATCAAA
AGAAATGACATATTTACTGCAGATATAATATTCTACATTTAACCTGTTATTGTAATATGTGTACATACAAGGTGGTGTGC
TAATTCTGTAAGAAGCCATTTCCTCTGAAATATCCAAATATTGAAGATATACAGTCAAATGTTTTCAAATATTTTTTTAG
TTATTTCTGATATTTTTATGTAGTAACTGTTCTGTAATTTGTTTGGTACATCTACTCAATATGTAAAAGATTATGGGTGT
GATCAAAATATTTGTGATATGAGTTTCATAGCATTAATTTTTTTTTACTTTCTTGTGAATGAATTGTAGAAGCATATACG
TTTATGGCACACCTTTAAATTAGTTCCCCAGAAGCTAGTAGTGCTTATTCAGTATCCTGTGTAATGAAGTCATTTGTTTT
TATTTTTTCATGTGCATGGCTATTTTTGTTATCACTGAAATTTAACATGATCACACTTCTAAACTTCAGCATGAAATATT
TTATTCTTATGCGTAAGACCGCTGTGTGTCTTTATCTACAGGTATGAAGGTCTAAGGGGATTTTACAAGGGGTTGCCTGC
ATATTTTCTTCATGTAACACCCAACATATGTATCGTCTTCCTCATATATGAGAAACTGACCCCATCTGCAGATCGTGGCA
GTATTCTCAATGAAGAAGAAGTTCGATGACAGTGACCATTTTTTAGGAGCAATCGGAGACAGTATATGCTTTTAGACATG
AGTTTGTTTTGATTCAATTTAAATGAGGGAACATTGTGATAAAAACAAGCTCATATTGAACTTGGGTGGGAATTATTAAT
TACATTCTGTAGTATATTATTTTTTATGTGTATATATTAATGTACACTTAGTTTTTCTTGTTGTAAAGTGGAGAATTATC
CAAGGTATATTGTTCTCTGCAAGACTGTACAATTTGTTAATGAAGTCTGTGGTAAGAAGCATTTAAACTTATGTTCCAAA
ATTGTTCTGTACTATGGAAGTTTGAAAAAGTAATATAAAGTGAGGATGACTTTTCTATTAATATTAGATAAAAAG-----
TTATACTTGGTTGCTGAAAAGTGATTTCTGTGTTAGTTATTCATGAAGCAATTGTAGAAAAATTCATATTATAATGAAGA
CTGGCAATTTTTAAATGATAGTTGTAGTTAACATTGTTT----------TTATGTGTAACATTGTATTTATTTCATCTTC
TGTTTTTCTCACTTTTACAGAGGGGCAATTTCAGAGTGATGCTCTGTTAGTTCCCGAACATTGTCTTTTTGATCATATTC
ACAACCAAAGTATATGCCAAACATTTGATGAATGGAATAACACTGCTGCTCATAGCTGCTTGGATCGAGCCATGCACCTA
CGAAGTTTTGCCATGTTGCTTCCTTGTGGAGTAGATTTGTTTTCTGGAGTCGAGTTTGTTTGTTGCCCAAAAAATGGTAA
GTAATCGAATATTCCCTCATGTTTATTCGTTTACCTATGGTAAAAATGTTTTGAGAATATGTTCAAACTTACTTTTTTGA
TGAAGGAAGTTGTCCGTTCCGGACACATTTCCTTTTTTGGGGAGAACAGTCAGATTCATTATATGTAATCAGCTCATGAT
GAAGTCAGGTGTAAAAATAAGATTAGCTAGAGAGAATATTATAATTACAATTAGATTTTTAGTTCAGAGAACCACTCTTA
TGTTACAAGCAC--------ATTTTCAT????????????????????????????????????????????????????
????????????????????????????????????????????????????????????????????????????????
????????????????????????????????????????????????????????????????????????????????
????????????????????????????????????????????????????????????????????????????????
???????????????????????????????????????????????????????????????????????????ATCTA
TTAACTTCATAAAACCTAAAACCGCACATTTCTTCGCCTTCTCTTCAGCTTTGAATCAAACCAGTTCTACTGCATCGTAA
TAAAAAAGGCAGTATGTGTCTTACCTGCTGCGAGCTGCTAGGACCGCTTTAACAGCACATACTGGTTCTCTAGTATCGCC
AACCAGGAATGTGACGTCACAGAGTTCCGGCATGCTGGCTAAAAATTTCATGTCTTCAGCAAGCCCAGTTTTATTCTCGA
ATACTGAGTAATCATCCACATCTTCTCCTTCAACCAGATCGTCTGACATCGTACCGGACTCTGCAAACAGCGGAGAAAGC
TTTTTTTTTAGCAATCTGGGTTATACATAATTCAAATCTTTATTAACAGCTTACAGCAACAA-------AAAAAATTAAA
AATTACTAAAGGACTATGGCACATATTATGCATTATAAATATATGATGTACGAATAACATTTGCAATGCACAACAACAGC
ACACAATAAAAAACAACCTGCTCAGCAGGATTTCAAACTATCTATCAAAAACAGTAATACATACAACAAATTCAAAACAA
CTCCTGAACTAAAGCATACACAACAAACAAGTTTACATAAGTAATTTTACAAACTGCCAACATTACTGAATCTCTTCAGT
TTTTCTGGGAAGTTATCTTTATACAACACAGGATCAGCACGAAATTCAACAGTTTTCAATGGCATTAGACCATAGATTTC
ACTAAATCGATTGATGCATTCTGATCTTTCAGCCATGTGAATAACATCAGCAGAAAGCATCTCCACATTGGTACATTCTG
GGCATTTGAACTTCTTACGAGGAGTAACCTTAATAGGAGCTTTTCCAGTCACATTGGCCACTAGAAAATTCATTGCAATG
TCTTCACAATTCATGTGTTCATCAACCCACTCTTTAATACTTCCTGGCATTGAAGTTGTGTACAGGTAGCTATAATACTG
GAAAAACAAAACAATTTATACCAACAAATTGCATTGCATTTTTATTTACCGCACATGATGAAAATAACAGTTCTGATTAT
CAAACATTCCAC--------------------------------CTTCATGACAAAGGCTACTCTAATGCACTCCCCTAC
CGAAAAACAAATTTCCTTTTTCATGCTCCCAGTAGACTATTAATACTGACAAAAGATGAAATGACTTTAGACATCTACCC
GACGAGGGAGGAGAATGTCCTGATCTGTCTGGGATCCGACACTGCTTCCTACCTGGTGGGGCTCATCTATCCTTTCATTC
TGATCGGTTTCTGCACCGTGTATGCCTTCAAGACTCGAAAGTGTCCCGACGGATTCAACGAGGCCCGATACCTCACCTTC
ACCAACTACACGACGTGCGTCATCTGGTTGGCCTTCCTACCACTCTTCGTTCTGAGCACGAGCAACGCCATCCGCTCAGT
CACCCTCAGTTTCTTGCTGAGTCTGAGCGGGGCTGTCCAGTTGGCCTGTCTCTTCATGCCCAAGGTGTACATCGCCCTCT
GCAAGCCGGAGAAGAACACCAAGGAGAGCGTCATGTGTCATCACAACAGGAACTCTTCGAGTCTCGCCCTGCCCGCTTCG
CCGATGCCTCCGTCAACGCCATCCATTCTAGTCAATGGAGGTCAGTCATTCTTGCCTTTT--ACTTCATCTCAATTTGCC
TTTTACAGCCCATGTAACGCTAAGTCCCCTTGTTCCATTCTGTGCAGGAAATTATACACCATCGAATTTTCATTTTAGTT
TACGAAAGGAATGTTGTCAGTTGCGGAAAAATTTCGGGAAGGACGCTCTGTTTCTTAAAAAATATGTACAAACGGCACTA
AAATACTCTGTATGCCTTCTTGCTCAAAAGCAGATAAGCCAGCATCAAAGGTTTCCTATGTAAAGAAAACACAAGCAACT
AAAAATTTACGTAACTGTAGGAAGCCATAAACACAGTGAATGATTTGCAGTGCTTAGGTACAAAAAATTTCTATGTCACA
GGCTTACTTGTTTAGTTAGAAGAGTTTGAACTGAGGATAGATCACGTCCATAATCTTCCGATCGAACATGGGTTTCTTTA
TCAGCTGGAAAATGAAATCAGTAAGAGACTGGTGACCTTATGCAAAAACCAAAACTAAAAAATACACAAATTCTAAAGAA
CTTTTACTAGTAACATATCAAATTACAGTTCAAGTTCACCAAACAGATAAAAAACATACCTATCCAACTCTCAACAACAT
CAGCCTTCCACATAAACTGCAGATAAGCTGAATTATCCTTCAGCTTACTCTTCCTACATGTAGCACTAGTGTCCAAGGCA
TTCAGCCTATCATGCAATTGCTGCAAGCGTTGGCCAATGCTGTCAGAGTGATGATTCCCCTCAGCAATCAGCTGCTGTCC
TTCTGAAGATATACCCACGCATCGATCACGATGCACCATAAAATCAACTTCAAATGCTTCATGCTTCTTAAGCAGCCCCT
AAAATACGAAGAAAA---------------------------------------------AACGTACCAATATAAATATA
TATGAAAAAAAATTGAAGGGCAAGGACAACAAATCTCTGATGGTTAAGTTTCCCAGGTGATTAAAAATTTCCTACTGACC
TATGAAATGTTACTAAGACCATTCTCATTGGCATCATGATCGGTTTGTGCATCATTCTGACAGTGGCAGGAAACATTCTT
GTACTCACGGCCTTCGCAGTTGAGCGGAGCATCCGGCAACCCAGCAACTATTTCATTGGATCCCTTGCATTATCAGACCT
TTGCATCGGTGTGGTGTCTATGCCCTTCTACGCAGTGTACGTTCTAATGGGGAGGTGGGAACTAGGACCCATCACGTGTG
ACTTATGGCTGGCGACTGACCACACAGTCTGTCTGGTCTCCATTTACACTGTTCTCCTCATTACAATCGACAGGTTCTGC
TCAGTGAAAATTGCTGCTCGGTACAGAAGTTGGAGAACTAAAAACAAAGTGATGTGGATGGTCGCTGTGACATGGATTGT
TCCATTCCTTGTTTTCTTTATCAGTATTCTAGGATGGGAACACTTCATAGGCTACAGAGATCTTCTTCAAGGCGAGTGTG
CAGTGCAGTTCCTTAAAGACCCAATCTTCAATACTTCTTTGATAATAGGGTACTTCTACTGCACTCTTATAGTGTTATTT
TGGTTATACTGGGGCATTTATAGGACGGCTAGTCAAATGCAGAAGCGGTCTGAAGAGAAGCAGAGAAAGCTGCAGTCTTT
AGTATCTTTGGGACGGGGACCAAGCGAATGCAAAGGTACCATTAGTATCTCCAAAACTCAAAGTACACTTCTAAGCCAAG
AGAAACCCAAAACTGATGGAGTTTTATTTTTAATGATAACCTAATTTAAAAATATCCAAACTGTTATAGAAAAAAAGCAA
CTGAATACTGACAGTTATTTCCTACTATCATCTCAGAACACAGAAAGAACAAGCACATACCTCTTGGCTTTGCTGGAAGG
TCAATTGGTACAGTTATTCTTCTAACAAGATATTCTGATCTCAATCCAAAGACGCCAACATCACGCCTTTGCAGAAGTTC
TACAGTTTGAACCTCTGTTTCTGTAGATATTGTATTGGTTCCACTAGGAGGTGGTTTGGCTTGAACATCATCCCATCTTA
TACATGCCCATAAAATGCGAAGCTGAAGGGCAGCTGAATGAACTGATGTTATTGTCTGAGTTCTAAATTGCCACGATGTA
CGAAAACTTGGACGGGGACACGTGCCATAAGGCCATATGTATTGGTTAACCTTGGCTGAGTAGTTAAATCCACTAACTTC
CCTCATGCCACTTTTGCGACACAGTTTTTGCAATTCATGAGGAGGTATAGCAAATATGCTCCTCTTTTTAGATGGTGTGA
GAAATCTACAGCAAGGTGGCAAAATCCCTTTACCAGTTCGTTTACTGCTTTTTTTATATGGCTTTACAATTTTTCCTAAA
GAGAATGCCCAGCTTCCTTGTTTTCGTTATTTTTCGTTTATAGAAAACCGAGAAAAACGTGAAATAACTTAGGAAATTCC
TGTTTGTCTTCCGTTTTTTGTTTTTAGCAAAACGCTTGCAAAAATGAGGTAGTAAAATTTTTGCGCGTTGGTGCTGCGAA
AAATGCTTATCACATCGCACTTTCAGTTTGGGAGCGGCAGTATTTGGTTTTGTGAGGAAGCTTCCCTCGCGACTGGTTTA
CACTGCGTGCGCGGGTAATTATGCGCATTGCAGAATGCAAGAAGTATTTATGGCGTTTGTGTTACAGTTAGTGGTATTGT
ATTACATTTCTGGTGGTTCTGTGTAAGCATCATACCTTGTATATGTCCGCAGGAACGTAAAAAGAAGAGGATTATCCTAA
TATGTCGGCGAGCAATGCAAAGATCTCCACTTTGGAGCGTGCTGTAAAAAGTGAGTTGTTTTTATACGTAGGCTTAGTAA
CTAGGAAAACCGAAAGATTCAATGGGATTTACAACAATCCGCCATTTTGTGTTAATATTTAACTGAATTAACCTCTAATA
CATAAAATTTGAAGCACGGGATGTAATGTGATGCATAAACTTTAATTGATGAAAATAATGTGAATGAATGTTATCTTTTT
CTCTGTTGCTAACTTACCAGTAATATATATATGATAATATTTTTTGTGTTTTGTAATGTTGATGAACACTTCTGTTTTTA
GCTTGATGTAAAAGAAGCCAAAGAATATGATTCAACAAAACTTCAGTGGGATGTCTCTGAAGAAGAGGAAGAAAAAGATG
AAGAAGAAAGTGCAGTTGAAGACTCAGACCTTGCTACAGATGATGAAATTGATGATGATTAAAAACCTTGAAAGGAACAA
TCTCATAATGGGAATCAGTACAACATTGCCTGTGATTGTCTGGAAGACTTTCCAAGACAAAAATAGACATTTCAGTCAAA
ATAAATCTGACACTGTGAATATTTT-------------------------------------------------------
------------------TCTCTTTGATTATACATCTGAAAGAACAACAGAAAGGTTTCTT------TTTCTTTCTCTCC
CTGCTTTGGTCGTCTTTACATTCACTTAGAGCCCGACAGTTACTTTCTAAGAACCTCAAAAGATCTAATGCAGCTAATGG
TCTTCGAAATGAGTGTATGTTGGCAGAGAACAGACAGCAAAATCTCTATGGTTAATGCATGGGACTGTGACAGCTTGCTG
ATGGGTCTTGTTCAAGGAAGAACGACTTCGTAAGAGTAAAGAGGGGATAGGGGGGATAGGATGATGGCTGATATGAGAAG
AAAAAGAAGTTTGAGGTGATCTATCAAAAGCCGAGTGGGCGGAGTAGTGAGGGCCAAAAAATACAGAGAGGGATCCCAAC
GTTGCGAAATGGTTCAAGGAGTGAAGACGGCCTGAAATGTCCCAATATTTCTTTATGTCCTCCTTTCGTCTATTTCCCAT
AGTCATATTGGAAGGGAGAAAGGTTCTTAGAGAGCAGCCATGATTGTTTTTTCAACTTCAAAACTTAAAGTAGTTACTTT
TAACAGCTCAGCACCACATGGATATCACATATTGGCTTTTAATAATTATGAAAAAGATTTTTCGCAATCGATCTT-ATAC
TGCAAACTAATCATTAAACTCCAGTAATATGGTTTTATTTATATATCTTTTATTATTTACTTTTCAGGTACCAACACTGG
GATCTCAAGAAGGAGCTTTTGAAAATGTGAGAATGAATTACTCAGGTGAACAGGGCCAAACTATCAGGCAATTGATCAGC
TCTCATATGATTAGAAGAGTTGCTATGTGTTGCCTTGCTTCTCCTCATGGTAAAAGACAGCATTTAGCTGTCAGCCATGA
AAAGGGTAAAGTAAGTAAAAATTGCTTGACATCATTATCACTTTTTAATTGAAAATGCTTATTTAGATTGGGAACTGTTT
CTTATCTAAAGACCTGTTTAATACTTGCAACCTTTTTAACTGAACTTGTAAAGGAATTTGAATTTTTAAAATGCTTTTAT
ATATATACTCACCCATTATTTAGACACTACTCTCCAAGTAGTGTAACCCAGGGTGATCCTTTATATACTGTATACTTTTT
AGTCTAAAGAATTCTTATATATGTTGTGTACTTTCTTTAATCTAAAGTTAATTGAACGTGACATCTTTCCAGGTTGGAGC
AGGTGTCAAGTGATGAAAGAGTTGGTTCCTTAGCTGAGAATCTCATGGAGGCAATTAAGAAGAATCCGAGTGTAGCACAA
AAGATAGAAGAAGTACGAAAACAAACCAAAGACGAGAAAAAAAGACTGGCTATGGCTATGAGGGAAAAGCAGCTTGGAGC
ATTAGGGATGTGCACTAACGAGAAAGGACAGGTATGTGATATTTTGGTTTGAAAACTTAAGAAAAATTTACAGGAAATTT
TATGAAATCTCACAAATAAGCTCCTGTTGTGCACACACGGCAAAAAACACAGTCACAAGTTTCACAGAAGAGAAGTTCCT
GGGTAGAGTGAACTGAACATTTTGGTATAACTTCTCTTCTCTGCCTCGACATTAAGTCCAAAAGTTGATTGACCAGAAAA
CTTGGCGGAAGTGCACTGACTCCTCCACGTGGAAGTGGAATGGTTTCCCTACAAATAGGACAGCGAAAAGAACCAGCATC
TCGTACACCATTTCCTGCAGCAATCCTCTCAAGACAACTCCTACAGACAGTATGTGAGCAAGGCAGCAATTTAGGAGTAT
GATCTTGTCCATCATATGTGCACAGACAAGTCCCACAGGTTAAGAAACTTTCACTAAAGTCTTCATAGTCTATAGAGACA
GTTTCAACCAATGTAGATGATGTCATGTTTACAAACTGCTTAGTACCTGAAAAAGTAGAATGAGGTATGAATAACAATTT
AAGTAACTTATACAGTTAATGCAATGCATGAAAGGCTACAAAGAAATACCAGTTTTGTGTAAAGAACATCAAAATTTGAC
ATCAGGCGGAAGAGGTGGCTTACTCGCAAGGACTTTAGTTTCCTTAAGAAGGGGTAAATCAGGAGGAGGAGGTGGTGGTG
GAGCTTTAGATCTGGAGGTTTCTTCATCCACTGCTTGTTTTTCGACTCCTGCATTTGTCGGCGATGGAAGAGGAGGAGGT
GTCGGAGGTAGAACTTTAGGTTTTAGTTCTTCGGATTTGGATTCAGTCGGAAGCGGTGGTGGCGGCGGTGGAACCACAGA
TTTAGGTTCCTCAGTAAGCTTCTTCTCACTTCCTCTGCTGCTGGTTTTCGATGCCGTGGATGTCTGACGAGTAACAGGTT
CTTTAGTTGTCCTTTTATTTTCCGATTTGTGACTCGTGTCTTCAAGAGGGGCATCGACTTGTTCTGATGCTCTCCGAGAC
AGGGTCGCTGGCGCCTGAATTTCTTTTGGTGGCGGCCTTTTGTTGCGGATGGCCACCAGGTCTTCCTGGTGGTGAGGAGA
GAAACTGACCTCGTTGTCATGCAGCTCGTCCTCATCGTCCTCTTCGTCATCTTCTGGGTCATAATGGTCATGATCTTCAA
TGTCGTCTTCTATTTCTTCTTCCTCGTCATGGACGTCGTCGTCACCATCGTGGTAAATGCCTTCGTCTGTACTCAGGCTG
CTCGCTTCACGAGAGGATTTTTTCGTCCTTCGGCGACTGGTACTACTCGCTTGGCTGTCTTGGTCGTCGTAGTCGGGTAA
AGGATCGCTAACGTCAGACACACTTGTAGAATCCTCACTGGCGGAAGAGTGGTGAACTTCAACTGTCACTGAGAAAATAA
ACAGAAAAAAATACACTATGATTGACTTGATTCTAATTTTAAATATATATTACACAATAATACATATCCATTCTTTACTA
GTAAGTACTCACATGTTTTCATTCGACTTTTTAACTTAAAAATGAATA----GTTCAGGAATCCCGTTTAT---------
-GAAATGTTAACTGTTAGAAC---------------CAAGACTAGTGTAAACATACTTGCAAGATTTTTTGTTTGAAGTA
GCTAAGATAATGGTTAGATTTAATTTAGATGGCATCACAATACCTAAATTTAATTTTGTTTTAATTTGCATTTTCCTGTA
TTAGATATTGGGTCCTGTTCGGAATAGCGTTTTCCCTGTGTTAAAATATGAGCTAGTTAGAAACCGATTTTGAAATTCGA
TATGCCCCAGACATAAGTTATGCATAGTGAATGTATTTCACAATTAATTTTGCTCTATATTTCAGGGTTTTATACCAGCA
GCAGAATCAGCCAATGGATGCCTTGCAAGCTTATATATGTGCTGTGCAGCTTGACAAAAGCCACACACCTGCATGGACAA
ATTTGGGTATATTGTATGAAAATTGTAATCAGCCTCAAGATGCCCTGAAATGTTACCTGAATGCAAGCCATGGAAAAGGT
TTGTTTCGATGAGTTTTCTCTGGTTATGAATGTGGA-AGATGATTTAATAGTAATTGGCATGTAATGAATATATTAAATA
TTTATTTCTTCCAGGTCCTGCAAATCCAAATCTCTCTGCAAGAGTGAAAATATTGCAAAACCAGCTGTCTGCTGTACCAC
CATCAAATATTCAACGGTAAAATCCTAAAAAAAATTTCATTAAAATGTTTTTACATTTTTTGGTAGTAATTGTTTTTTAT
TTACAAATATTAATACCTTAAGCTCACTTACACATTGCAGCAAGTA-----------------------ACCTTTTAAAA
AGTT---------ACAGAGTAATCAATAGTAGCACTAACCTGGCAGCTATGTGGAGTATCGTGGCGCCATCTTTGTCCCT
GTCCCAAAGAGTGCAGTCTGTATTCCTCAAGAGCCAAACTAGGGCCGGCAACTTCCCCATGGCCGCTGCATCATGTGCAG
GGGTGGCACCCACAAACGATCGCACATTCGCTCTCATTGCACATTTGCTAATCAGGAATTCGAGCACTTTGACATGTCCA
CCACGGGCCGCGTAGTGCACACATGTGGCACCAAAGTCATCGTGAAGGCCTTGGAGCAGTTCTTGCTTCTTCTTGAGCAG
CTGAAGGCCTTGCAGGTCACCTTCTCTCGCTGCCACCAAAGCACGATGAATGAGCGGTACTTCGGGAGTAACGTTTTAAA
TTTTCAGTCAATTAAAAAGCTTGTTTTTTTCCTAT----TTTTTTTACTTAAGTGGTTATGTGATTTTTAAGAAACAATA
TTTTTCTATTTAGGTCGTGCTTCTGAAAGGCTATGAATTTCCGCCATGCGATGATAAAGCTAACAAAAACGTCAAACTGT
CATGCCTTTGCATTCTTTTACCTGTCAGAGTATTATTAT---TAAAGTACTTTCAACTTCACGAAAGGGAATTCTCTTGA
AGGTTCTAGTACCCGTTCAGTTAAAGAGCCATTCTCCTTTAGCCACACGACAGGGTTCTTCGTTTCTTTTGATTACCCTA
CTTCCACTTCTTCTGAGCTATGTGACTTTAGCCAGAGAGATTTTTAAGTCTGATGTGTATTATTGTTAACAAAGATGATG
ACGTCACGCGTCACAAACCTCATGCGCTCCTTCCTGCAGCTTGATTCCTCACTACTCCATTTTACCCTGCAAACGCCGGT
CTTCGGACAAAGACAACTTGTTTTCCCGTTGTTTTGATCTAAATGGGTGACATCTGAACATCATATTTAGCAATCGCAGT
CCTTATCATCGGCGTAGTCGTAAGTACCCGTTAGTATGTAATTAAATAGGGAATCTGATTCCAAAAAGGATCATTTCTCT
TATTAGTTAGCGTGTGTGTTCATTGTCCCATTGAAATACTAAGTACTTATGTCGTATTCTGCTTACTTAGCAATCGTCTG
TTGGGTGAGTTCGATTTATTCCGAAGGGAAACGATGATGGCAGAAAATGGTACTCCTTTTGCTTTCACGTCTTGGGTAGT
CGTGACTCGGGTTTACATCACTACCTGTCAAATAAACATGTGACTGCCCTCTATTTTAATGCAATAGTTTGAATAAAAGT
ACCTTGATATGAATGTTTACTTCCTATCAGATGTTTGATGCTTTAAGGAATTTAAAATATCCAATATGTCAAAATTTGCA
TGCGGTTTTGTGCCTGTAATCTTGGATGTTAGTGTGAACTTCAAAAATCTGGTATTTAAATTTCTCTTTGCTCTCACAGG
TGTATATAGCTTGTTTTTTTTTGTTGCAAAAATTAGGATTATATGGATGATGTGCATGGCAAAGAAATTCCCTTAATGCA
CACAACAGTAAAAATTCCTGGTCAGAAGCCTCGGGGCTCTCGGACACAAGGGACTTCAACTAGTGCCTCTTCTCATCAAG
TTAATGAGCTTGCATCAGACCTTAGCAGTTTGTCCATAGCTGGAGGTAAAGTTTTTTTATAATCTTCATCTCTCTACAGT
GACAGTGAAGATAACTGCATGTGCTTGGAGTATTTATTCAATGTGCTAGAAGTGTTTTATTCAGTGTCCTTGTGTTACAT
ATAGCAAGACTTTCTCTAATGTTTAGAGTAAAAAAGCTACAAAACAAATTGATCTGAACATGCAAAAGTTCTTTGTTTAT
TCTTCTGACAAAAAAAAAAACAATTCAATGTTAGCAGTGTTTGCTTGAAAAATCTGAAATCAAGCCTTTGTATTAGAGAA
CTAGAA----ACAGATATGCTACTTTCTAAACAGCCGAGATAACTATGCTTTTCTTGAAAAGGAAAAACAGCTACATAAA
CTTTCCCAAATGCACAGAAGTATATAATATTACTCAAATGTACAAAGTTACCTTTCAATGGACAATATCGTGGAAGCCTT
TCAGGATATAGTGTACCCTGCTGCATAAGGCACGTAACATTTGCTATTTCTTGCTTGCAGGCTTGAGTTGTGGCTCGGTG
AATAGCAGATATTGCTTCTCGTACAGTGATATTGCACCATGGCACAAAATCTAGTTCATCTATGTTCAATACATCATCTG
TCCTATCAAACTTTTTTGTTCCATTATTAATATGTACAGAATTTTTACTCACATTAGACAAAACCGAAATTTTCAGATGT
TTTAAATCTTGCACTTTGGGAACAGCTACATCCACAACTGCTCTCTGCTTTTCAACATCCCTAGCTTGCATTAACCGGCT
ACTGCTATCCTTCATAACTCTATCCCAAATGTTGCTAGGTGCATCTTCATCATCAACAACATAATCTTCAAGAAATTTAC
TATGCAAATGTTCTTGATCTGAGGCCTGAGGAGATGAGTCCTTAAATGTTACCTAAAATCTCTGATGCAATATACAATAC
AGGTAATGAGAATATGCTCTACAATAGCTGAAACGCAAAAAATTCACGAAGTTGTTAAGTATATATTCAGTACTCACCAC
CATATCTGATGCTTTGGAACCGGCACTAACGGCTGAAGGAGACCGTTCCAGTGAAACCGAAACTGGTTGGTCCGTGGCAG
GGGATGTGGAGGTTGTACTGACCGGGATACCCCCACGGGCAACGATCAGTTCAACAAGACCTCTGGCCTGCTGCAGAATG
CTTATGGCCTGTTGGTGAGATATATTGCTGTCCAGTGGTTGCCCATCAATGGCAAGGATCTGGTCACCTTCTTGAAGATG
GCCATCTCTGCAAGAAAGAGAAAAAATAATTTTATTGCAATTATAACCTCGATTTCGAGGACACATTTTTA-GGAATTTT
TAGTTAGTGAAACATTATTGATAGTGCAACTATAAACCTGCCAAATATATTACTATAACACGTTACAGTCCACCTGGTAT
TATACCGAAAGGTAGCAGTCTTACATGAGCTGCAATAAAAGCTATTAAGATATAACCGTTCCTTTTGGAAAGCTCTTCTT
CTGTTCTTTTTCTTCTTCTTCTTCCCCAGAAACACTAAATCATATCTGATGTAAATTAAACTAAGCTTTCCACAGATACG
GGGAGCGACATTTAAATTTTAAACACCCCTGGCTTCCTTCCTCGGTATGGGTGAATAATTACGGAGCGCCTTCCCATTTT
ATTCCTTCCTAATTTTTGCGCTTTTCGGCGGGAAGTGAAATTATAGCATCTTCAACTGAAAAACCAATATCATTATTCAG
GAAATTTGATGTGCCGAACAAAGAACATCGCTCCGGTCTCCATTTCCACTCGGATAGCTCGTGGCCCAGCGTATGTCATT
TTAGTGTAGTTATTGGTCCGTGCAGGCTCCGTGGGGAAATGGCCCACGTTAAGCAGATAAACCGAATTGCAGCAAATCAG
CATAAATTCAATTATGCCACCAAACTCAATTAAGCTAAATGTGATTACATTGTTTAAATTAACTCTCCTTATTATTCCGG
GGTGCTCATAGCTCTGGCGCACGCCCTTCCGCCAACGAACGAGGCCGCCTTAAAAATGTCTCCCGGATCCAAAGGGTTTC
CAGAAATTTCACTTTTGAAAGTTTATCTGTTGGGTAGATGGGGATGGGGAGGAGGGGATGAAACACAGGAGGAAAAGGAG
CGAGAAGGAAAAGGATGGAATGCATTGTGCTTCGAGGGGGAATGCATCCGCCAAAAGAAATGGCGATGATTTAATGATTT
TACACCAGCGAGTCAGTGAACTAAACTTATTTTAACAGCCTGGAGGAAGTGGAGCTGACTCCTTCTCTCGCTCGGTTAAA
ATTTCTCTCTCAGACCAATAACTTAGTTAAAGTTTTGCATAAAGTTTTTCTTGG-GTTAAAAATTATAAATGTTT-----
-----------------------------------------------------AGAAAAAAATATTTTCTGTAGACATTA
ATTAAAAAAGAATATTTTTATTTACTGTAATTTTTTTGTGGAGCGGAGTAAAGAAAAACTCTTATTTTACATAATGTTCT
TTTTGACAATATTGGACTTGTCCTACAGAACATTAGCTGTGAAAACTTCGAATCTTGTTATTATTTCACAGGCTCAATGT
ATTGATGACACATTTGAAGTAGACAAAATTCAGTATACTCTGGACTTCAGAATCATTGATGGTGATGTTGGCTTACCTCA
GAATTCTTTTAGAACTTCTGATTTTTTGCCTCATGGTAAGAACATTTTTTATTATATAGTATGTTTCATTAATTTGTCCT
AGTCTTGTGTTAAATATAATCCATCTTTGGATGCATGTATTTGCAAGAAAAAGGTACAAATTCCCAAGCAAACTTCCCAT
ACTCCTCTAACAAAACAGCTAATAAGTATAACAGGACCATGCAGGCTATCATTTTACACTAAACTAAAAATTGTCATAGT
GCTTGTATGCATGTTAGTGCAAAGTTGTACGTGGAGATAAGGGCCGTAGGAAAAAATCCCAAGAGCATTGTGCCAACAGT
AGCATGGATGTAAATGCAGTGGAAGTGATGAATTTTAATTTTTGATATTTTATTTGTATGTCCATAACCTACTGCTTCTG
CACCAGGAAATTTCCGTTGGGTAAAAATAAATTTCAGTGGTGTTTTGCTTAACTCATCCATGCTAGCATTGTTACAATTC
AGTCATACTTCGTGTGACCAGTTATCAAAAAAATTTCCATACTATTTAATTTTTTTTATAGTTACACTATCTC---ATAT
AAATTTTATTTTTTTTTTAGTGCTTTCTCGATGAATATTCCAAACATTCCTATTCAGATTCTGGCAGTAACAGAAACAGG
AAGTGCAAATGCCTTTTTTTCCAGTGATTTATCTCATCAGTTAATTACCGAAGGCAATGCTGTAGCTGACAAACTACAAG
CTCATTTCATGACTTCCAGTTCGACATGTCAACAGAAAAGTAATTTAAATATATTGAATTGTTACATTATTTTGAAATCC
AAATGCAGATAGTGGACTAAAAATACAGCAATGTAGTGGAATGGTATACATTATTGTAAATATCCTTTTGTAGGCTAATC
TATCCTTCCAAAAAAGCGTCTTTGAGTATTTCCTAAGTACTCTTAAGAGCTGATATGCAGCAAGTTGAAAAAATCATCAA
AGACAACTTTAATTTCATTCTCCCCATAACCAGTGACCACACATAGTGTGGGTGGTTACATTACTGGTTAGATTTCTGTT
GTATGTTAAAACTTCTAAATTGCACTTAGGTAACTGATTTAAGACATACTTCTATTTCAAATTTTTGTTGACGAAAAATT
AAGTGCTTTCTGCTATAGTTCGATGCTGTTTGTTACAAAGTAGTATCCATTGGTAATTTCCATCCACTTCCACCCAAGTT
GATGCATTCATGTATTTAAGTATGTGTTAATTAGACATTGTTTTGCTTCCCTGTATTGTAAGCATAAAGAACTCCCATTT
CACCTATCTTCTTTAAAAGAAATTCAGTACAGTAAGATATAATTTTTAGTGGTTGTCTTCCAACTTCTTTGTGTTGTGTA
GGGTATGGGGCGTATCCACCACCACCTGAACCGGCTCCTCCAGATTTGCCCCCTTCCCGAATGAAGAAGGGATCTTTAAC
AGCCGGCCATCATGCTTCTCGCACAAGCTTGGATGAGGGTACTTGCCCACTCTTATCAGTTATATTTTTGCTTTTAAAAA
GTAGTAACAGCTCTCCTTTTGTTTCTACCTTACTATGCATATAACTGTAAAAAAGTACTGGTACTAAAAAGCTGAACATG
CTATGCATTGTGCCAGTACTTTTTGAAAAATATATTTGAGAGTATTTCTCCAAATTCTATAAATTATAATTAGATGTGAT
TACTAGGATGTTTTATATATATATAGTTCAAAAATCAAAATAAGGAATATATCAGTATTGTGATATGCTGGGATATAAAT
GTTTCATATGGAAGGATATCATGATTTGATAGATTTAGCTTATAATAAGCAATTTTTTTTACTACTTTCTGTCTTCTAGA
TTTTGTTTGAGGGTGCACTGTTCTTAAATAAGAAAGCATGCATTTTTATTTGACTTTTATTAATGCAATATAATGCTTTT
ATTGAATAAGCCTTGCATATTCTAGTACAAAATGGCAGAATGGTATTTATTCATTTTTCATTATTCTTTTGGGGTTTAAA
TGCATATTAATGCTACTGAGCTGCTGTATTTCATTTTTATCAGTTGCAGTGACTTTTTTTTCTGTTAATAGCTTCTCATT
TGATTGCAAATGAATTGGGCTTACTTTGGTTTTCTTGTTTCTTTTCTTCTTTCTTGCACAGAAAAATGCACGGGCAGGTG
AAAACTTTGACCCTATCTTCACGAATGCCAAAACAACGTTGACCCCAGCTGACTCCGTGGTGATCAGCAGCTTGGCTGGC
AACGAGTTTGAAGGTTTCACCTTTGTTAACCCATTCTTCAAGCAGCCCAAAGAAGATGTTTAGAACATTTTTC-TTTTTT
CTTCTCAAATTCTTCAGTCACAACTTTTGAACCCTGTTCATTTGTCGGACATTGAGCGATGGCCTTTCCCCCCTCTCTTT
TTCCGTGATGACATATTTGTGAATGTTGAACATCGGTGTCCAATAAAATGACATTTGTTGCTTGAATAAGAAGCTTATTT
TTTTTATTATTTGTTTGAGCAATTAAGTGAAACATATTCCTATTGTGGTTAGTGCTTGCAGCTACTAGAAATATCAATTG
ATTTTTTCCCTGTAGATTGTGATTTAGTAACACACTTTCCAGGCTACCATTTGCAAATTTTTAAA-TTGAAAGTAATGAA
TTTTTTACGATAAAAACAGAAGGTCTTGCTTGTTTACATGAGTGTATCACTTGTACTGTATCCAGCTGAGCAGTGTTATC
AGCTCGTCAATTGTTTTTAATGCATTACTAATTGGAATTACAAATTTCTTTTCATGCTTATTGCAAAATAGAGCATCTTC
AGGTTTTGAAGCATCTTTCATGTAGCTCTGGCTTACAGTCTTTATCTTACACTAATTGTCATGTGCTTTCGTGCTTTCTT
TGCTGTTTTGTAGATAATTGCATTAAACTCGCTGTACTTATATTCCCTGCTGCTAGGCTCTGATTCTGAAAGTGAATGGA
GTTCATTGGAGCGCAGACAAAGAGAGGTTTATAGCAAAGTGAACCGTAAACCTACCCCTCACAAGAAAACTCGAAAAAAA
CGTGGCATCCCTGTAGCTCCTCCTCGGATCCCTTCATTTGAGGGGCCTCCACCTCCACTCCCACCATTTCCTGGGGGTCA
GAGGATTGTGACAGCTCAATCTCTTGATCCGCTTGACAAAGGTACTGCCCACCACTTTAACTGAATGAATTGCTGCATGT
TGATAACAGGTTTCAAAGGTTGCAC-TTGCATGCAATAGCAGTTCCAGAGTAAAGAATCTAATACGTCCCTAACACTTCT
GCTTTCTTTTGTCTGCACTTTTCTTATTCTTTTTAATATAACTCTATATATCGTTTGCCATGTGCTGTTAACTTAAATTT
ACAGCTTTAATCAGTTCTGGAGCAAAAACAATTTTGCTTCTTATTTTAAAGTAAGAATATTATTGCTTCAAAATCAGCAA
AAGCATTAAATTTAAGCAAATATGTGTATGATATGGCCTTATACAATGTGGATATTACCGAAGCAATATCGAGAGAAATG
TAAAATTTCACTTAAAAAGAACTATGCTGTAATAAAGAACTTCTATAGTGCAGCAGTGTCGCCGAAGTGCAATTCATAGC
AGAAACAATTGTATTTTACTTACGGGAAGTTTGCTACTTATGAGGAGATCAACGACATCGGCTCTCAGAGTGTCCCTGTT
TTTGTCCAAGAATCCGTCGACGGAGTACCACACTTGTCCAGCATAGTGTTTGACTCCGAATTCCATGGAGGACATTCGTG
GACGACTGTACAGGTCATTCAGCGCGTGATTGTAATGACACTTCTCCAGGAATGATAAATCTGTTGCCTAGAAGAAAGAT
ATGCAATATTCCCGATTGGATGAAATCAAGTTTACTTTCTCTCAGCAAATAATATCAAAGAAATTTCAAGGAATGATCAT
CATTGAAATGGATATTTGGGTGGAATTACCTTTGGAAAGTTGCTTTCATCGTCCAGTAGAGGCAATATCACGCTCGGCAT
TTTTCCTTTCTTCACTTTGGGCGATTATCTTCGGCTAAATAAGTTTCGCTTTTAATCACTTAGTCGAGGGCAGAAAAAGA
CATAATAATTATTATTTTTTGGCTTTTGGTATCGTAGGAGAAGGAAGAGATAAGGGGGGAGGGCTTTGGGTTCTTGGTCC
GTCTTTCATTTTGTGCAAAGGCAAGCTCTTTCATGTTTCACATAATCGGGCCAAATGAAATTCTTCTTCTCATTTCGTCC
CCGGTTCGGACGACTGCAAAGAAGTACAAAGTGTAAAGCAGTGTTTGGCTTTCCGCATGGAGTTGAATACTAATTGCATT
AGCAGCATTAAGCGCAGGAGAAGGCCTAATCAAGAAATAGCACTTGTAACTACCACATCAATGCCACGTTCGGCCTGCTC
TTCCCATTAATTTGGGCAATAAAGGGTTGCTACTGCCACCGCCACATGATACAGTCTCTAATTAGGGCAGCCCCATTGCC
AAGATTACTTCATTTATTCGGCTAATACGTGCGGAAGGTAGCAGCAGACCTTGCTCAAACCTCAGCAAGATGATGGCGGT
GAGAATTATAACGAGAACAACGCTTACTGTTTGAATGTGTGTGTGTGCAGATGAGTGTTCTCACCCACCCATTCACCCAC
CCCTGCCCTAAACAGGGAACCCCTTTCTATAACCTTCGCACCCCACCCGCTCCATAGCATGCACGAACTCACACACCGTT
TGTTTATGTAATGAACCGTACTTTGTGAAGCAAGGGACGGGCCACCCTCTTGACGGCGGAGGAAAACCGAGGGGGGCATT
TCTCTGTAAGTGAAGCCGCTCAATTGCAAACTGAAGACGAAAAGAAGAAATTTAGAGAAAAGAGAAGCAAAAGAAAAGAA
AAAACGGCATAACTGGGTCTGCTTCTGTGTTCACGGGCGAGAGAGTCTTCGGCATATTTAGCTGATGAGGAGCAAGATGG
TTTGCAGGCATTGGGAGGGTCTTTGTTTATGAGCACAGAAGTGTCTCCAGGCGGGGATACAGGCCTTGCTTACACCATTT
AATTACCGACAGAGAAACTATCTCTTATTCATAAAGGGGGGAATTCCAGGACATTGGATCCAGGCCTCATCACCACTGCA
TCTCGCTTTAGATGAGCAGTGGGTCGGAATGATTGAAAATTCTCGACCACTTGCAGAAACTAGCCTCGGTTTCATAGATT
GTTATATTAAACATGGGATTAATTAACGCCAGTGTTTTACAAGAAAATGTTTCTAACTTCGCATTCTTTTCACGAATTTC
TTTGTTCCAGTCGCAGTTTTCATAACCGTATGAGCTGTGCTTTTTTATCCCATTTTAACTTCCCCTTCTCTCTCTTTCCT
TCTTTCATGTTCCTTTCGCATTTTTTGCCTTCAGAATCCATGGCGCTATGCTTAAATTACTCGGCGGCTCCAGTTCTCTC
TCGCCATTTTTGCTCTTTGAAAATAATGCTCCTAGTGCTTCCCTTTTAAATTAATTTGAGAGAATAAGTTGCTGATGCGG
TAAAACTGAGAATGGTTGCTATTATTATTATTATAGTCGGCTGATTGCCACCCACAATAAATTAAATATCCTCGACCTTT
CATTTTAACCCGATTTGAGAAAAAGGAGCGCTGACTTCGAGGCTCTCTTTATTGCCTGAACGTGCTGCGCCTCTGAGAAT
CAACTCTTCCTCACTGACATTGCTCCAGGGATGCTGTTGCTCTCAACCAATGACTGGATAGCAAAACATCTGGTTGTTCA
GATCCGCCATTTTAGATCCATCTTTCAACCTACTGGGAGTGGAACTTTGTGCGTGGTCAGCTCAGGTAAGAGGAAAAAGA
AAATTCCTCACTGGTCAAGTGTAAGGCAAAGGTCGGACGCGTTCTCGGTGCCGTGGATTTGCCTCTATTTCCGCTTGTGT
GTGTCGGGGTTCGTTTCGAACCCAATTAACTAGGATTTACCACGCTGGAACTAATGGAACTAGAGAATATCGTTGCAAAT
ACGGTGTATTTGAAGGCTAGAGAAGGTAGGTTTTAACCGCAACCTTGCGTTAAACTACCGCATGAAACAAATTGCTGTAT
ATTTTGAATTTATGACAGCCTGCACTTTCAGTATATT-----TATGATTTATACGATTGATATTCAAAGACCGCCCTTGT
GGTACTAGGTTAGATTTTTTCTATCCATACACGTTTTCCGTAACGCGAAATGCCTCGGCTAGTGACAAAACTTCGTATTT
TGCACTTAAAATTAGTTACCACTTTTATTTAATCCGTAATTTACGCAGACCTTCACGATTTTGTGGAAGTCGACAAATTC
TAAGTTAGTGGGCGAGTACAAAAAGTTAGGAACTGATGTTGATGATATTTAGGTGTGTACCAAATTCAAGCATCTGAAAA
CAATTGCAACTAACCTTCCCGTTTTCATACCATAGGAGTGCATGATTCCTTGACAACACCTTGCAATCAAATATTGCATT
GTTAGAAGCAGGTCGACACCTTGCAACTGACCTTCCAACCTTTACAGGTTGATCTAGAACTAGATATCTCTCTTGAAAAG
GGTGAGAATTGGGCCTTGAAGTCAAAATGACTCGGGGCACAATCTAAGATTTTTATAACTAAATTGTGTGTTTTAATCGA
TTTCTTTTCTGGAACAGATAATAACTGCTCCGAGCTCTCCTCTTCGTCGAAAGGCTAGTGTTGCTCATAACCTTGACAAA
TTGGAACGTCCCAGTGATGTGCCTCATCTTGGAGCTTTCAGATCACTTCACAGCAGTACAACATTTTTAGCTCATGATAT
TGAAGCTGGTTCACATACTGAAAAACCTGAGCCTAAAATACCTGTTGTAGTTACAATGAAAGAAAAAACAAAGGCCAAAG
AGGAGTTGCCAGTTTTAAAATATCTAAAATCGCAGGTAGCAATTAGTTTTCATACCTTTTTCTGTTTTTTTTT---TATA
GTGAACTAATTAACAGATTGTGGTTTTTCTTACCATTAATGATGGAAGAATCATCTCCATGCATCTCACTAAATACAACT
AGCAATTATGCATCAATGTCTAATTTGATTGGAAATACTAAGTACAACTGACAGTTAATGCAACAATGTCCAATATGATT
GAAAATATCAAACTGAATAAATATAAGTTGAATTACCAAATGGGGGGAGAACTAGAACATATTCTGTATTACACTGGGGG
CAAGAAACAACAGCTGTACTGTTCCCTTTTTGCTTTTCATCAATCCACCGCTGCAGGCAGTTCTGATGTACCCACTTTGT
TGTTCCACGACATCTGCAGGGTTGGACCCATTCTGCATCTTGATCATCATCTTCATTTGCAAAACACACCCAGCAACTTA
TTCTATTGCTAAAGCAAAATAATACTTTACTATCAGAAATTAATATAAAAAGAAAAGAAATTTATACTTTAATCAATAAA
GGTGCAAAAGAACTCCTTATACAATTTTACAACATGCAGGAATTAT------------------------ACAAGATGTA
TACTTTAACCTCTACATTCAGAAGTGTTCTGGCAATACAGCATTAGAATGCAACACTTTAAACAGTTGGTTCTGCAGTGC
GCATCAGACGCAACTGGAAGTGACAGTCGAAGAGGCAGACGTGGCTGCTCGCCCAGCTGACCGAAGAAGCCAAAAATCTC
C-AAAAAAACGGTCCTCTGTCAACTAATGGGGGATTATAACTTCACCGTCAGTTCGAGCGTGACTGCCTTACCACCCGTG
GACTTCCAGAAGCCTTCTAACGGTACATCCCTCTTCTTCTCTTCCGACCGGGTTGCCCATACGATGCAAGATGATGTGCT
CCTTGAGAAGTCAGCCGGTAAGCAGCAGCTGTCTCCTGCTTCAGGAAATACCTCCAATGGTGATCAGTCACTAGACGAAT
TTTCAGGAAGGAACCAGAATAATGAAGACGCAGTACCTGACGTCCACGCTCAAAACGAGAAGGTCTTGGATTCTTCAAAC
GGTGGAAATTCAAGCACTCCCTTACAGTTGGAATTCTCGGAAAACAGAAGTGCTTCTGGGGCGAATTCGACGACGTCCGT
GGTTCTCCCGAGATCATCCTCCTGAGATGTGACTCGTCCAGGTTCCGAGGAGCTTCTTCTGACTGTTTTCCGTCGTCATC
CATCGGGGTGGTCTCTGTTTATCCCCAGTGTGCGTTGTAAACACGGTCCAAAGTGGATCCCTTAGTGCTGCTATGGCTGA
ACCAAAATCGGGACGACGACCTGGACAAGAGCCCGGGTCAGCGGGTCAAGCGAAGGCGCCGGACTGACCGTTCGGACATA
GACATCAAGAAGATCGTGAAGGACCTCCTGACTCCGTCGGTGTCCACCACCACCGCCGCCCCGCCGTCCGGAAGAGGTCC
GTCGGGGATGAGAGTTCCCCCGAGGTGTCCTCCTCCAACATCAGCCCCGAACCCAACACCACCACCACCACGGGGGTCAG
CCCGGTACCCAGTCTGGCCCCCTCCGATATCGGGGAGGTGGA--------------------------------------
--------------------------------------------------------------------------------
-------------------AAGACGATCTGGATCTGATGCCATTTTGCAGACTAGTTCATCATGAGAAAATACACAAAAC
CGGTGGAGCATACCGTAATGAGCCACGCACACTCGACCAATGGGAAGCTAACAGAAAAAAAGAACTGTTAAAGAATGCAT
AATTTGGGGTGA--------------------------------------------------------------------
--------------------------------------ATTTTATATATACACAGATTGCTTGTATTTATCTTCATTTTC
CGACCAGTATTTTTTAATATGAAGAGCGAGGCCTACCTGGTAGAGGCTGTGATGGTGTAGGTGCTGTAGTTGTGGCCATC
GAATTTCTACGAAGACCAGTTGAGATGGTTAGGCTTATGAATTTTCAAATATTCTGTCATATGGAAACGAAGAAACATTA
AGAATGAACAGAACAATATTGATAAAAATTATCAA--------CAATCCGTCAATTTCCGAACATACACATGACGTCTCG
CTGTTGAAAACCGATGAACGAGATCGTACAGGATCATTAGTGAGCATGCGCAATATTCGATTTCCGGTCCTCCCACATTG
TTATGGCTGCCAAGACCGTGGGATGAGAGAACTCTCCGAAGATAGATGGATATTTTTTACTAGGTGACCAGAGATAGTGC
CAAAATGGGGTGAGAAGTCGCATTTTTGATTTTCAACCGGTTATTTTGTATTAAAAAGAGAAAAAAAGTAAGAATTTAGA
TTCTTAGGAGTGCAGTGTTATGTTATTCGAAGCCTTACTGACGTACGAGGATGCTCGAAAGAAATACAGTAAATTAATAT
GAAAATCGAGCGTGTGTTTTTATTAAAAAAAGTTAATACTGTTTCGATTATTGCTAAGCACTTAAACTCATTCGTTGATA
ATTAGTAGCTTCGTTATGATCTCGAATTAAAGGTTCAAATGTTTTCCTATTTTGCCGGTCGTGTTATCATCAGGATTTCA
GACAAAAGCATGGAAAGTATAGGACAATAATGATGTTAGTATTTCAGTATAAAAATGGTATTCATACATCATATTTATAC
ACCTATAATCTACTCACTGGAACACCTTGGGAAATCAGCAAATTAGGATTCATTATTGTAACCAGCTGGTGCAACAAATC
AGGCTGAGTCTCAAAAAGTTCTGGGGCAACTGATCTCATGGCATCTTCAAAGGATTCTGCTTTTCCTCCTGGGACACCAT
ACCACGTTTTAGGCTCGCCCCTAAAAACGACAAAGAAATATCTTATTGTAGGAAATTTGAACAGTATTTGCAACAATCAC
ATGACACTTTGACATCCGTGCTTGATTGTGCTTAAAGGTGCTGCTCTTATTTTAAGCTATTATGACTTAGTAAAATAATG
GATCTTCAAAACCATAATAAAGTCATTCTTCTTTATCTGCTGGTATTGTAGTGTTATGCCGTAATGGGATTTCACTAACC
TTAATTAAGTGTCTAATTGGTCTTATCATCATCTGTGTAGCCATTAGAGAATAACTAGGCCCCTGCCATTCATGCCAGTA
AATACCTTTATACTCTTGTGCAGTAAGACCACTTAAATATTGTCCATTAAGGTTGGAGGCATCACACTGATTGTACCACC
ATCCACCTGTATGATCTTTAGCACAATGGCCTCCCTCCCATCTGTCATTATCAACATCTATTGTGGAAAATGGCACAGAA
GCATGATAAGTCATTCCATCACCTACAAATAAAAAGAGATCATATATTTGAGAAAACTTGGAGAATCACAAATCATATAA
CAAATAATCAGTTGAGTATGA-----------GTACATGAGGAGGGGGGGTGAGACCCTCCCAAATTTTTTTTAACTATA
AGGAAAGTGAAATGAAAGTGCATTATAGTAAATCAGATTGCATTTCCATGAATTCCTTGCATAAATCATTAACTCTTAAT
CCACATCAACTCAGTGTGGTCACTTGATGAAGACTGGAATCCATATTTTTTATTAGAAATTATATCCATGTTTGTACTGA
AGTCTGCTGTTTTGAAATGCTGCTTCAATTCTCATGACTGATTATTTATAAGCTTGGCAAGTCATAATTTTATTTCCAAT
CATTTTTGTTTTTTATTTTTCTGTAATACTAAAGTTATTATTTTGAGGTTCATCATAAGTGTTTTTTTGTTCTGCAGAAC
TTTATTGTACGTCAGTCAAGCAAGCCAAACACAATGGCATTATCTGTCAGGCTGCCAGAGACTAAAGGACCCTATGTTGA
ACATTATTTGATCGAAACTGTAGGTGATGCGCAACTGAGGCTTGAAGGTTCCGATAACAACTTCCATGCAATTCCTATGC
TTGTAGCTCATTACTGTCAATGCTGGTGAGCTATCTTATTTGTGGTTCTGAAATTGTGTATTTCAGAAGTAATTTTAGAA
TATGTTTTAAAAAATGAAAAAAATTCAAAAGGTTTCTTCAAAAATAAAAAAAAGATAGGATTTTATTATTTCATGTTTTG
GTCCAAATTGTGCATTTACCAGACGTAAAAATGCCGTGGAAAAATTACTTTCAGTATTAAATGCTATCTCATTAATTTTT
TAAATTCACATTTTTTTCTTCGTAAGTTTGATTTTTACCACATTTGTCTTTTGTAAATATTATGACCTCAGTTTTGTGAA
ATTTCTCTCAGGTTATGTTTGGCTGTGTAGAAACCGCACTTCAACAAAACGTTTGGGAGAGCTTGTTATTGTGGAAACTC
GCAATGAGGATTCACCTTTGAGTTTCGGACTATTCCCAATTCTGGGCATCGATGTCTGGGAGCATGCATATCTTCTGAAA
GTTCATAATCATCGGCACAAATACACAGAAAACTGGTGGTTTGTTGTTGACTGGACAAAAGTTAGTGAGTTGGATGACTG
GTGGACTAGAGTAAAACTACATGATGAGCTATGATATATTTAAAACTGTTAAAAAGAGTTTGTTTTTTTTTACATATTTT
CATAAAATGTTATTGCAACAGTAATGAACTATATATATATATGATTTTTATTATCCTTACAAAACGAATGCTTTAGAATG
TTCATTTTATTATTTTAGGAAATACTTTTTGCACCAAAATATTTAACGAATTTTGGTGAATTAGTGCTAGCCCCTGGGAA
TTTACCATTTGTGAGAGGTTTGAACTTCTATGACTT------------TTAGGGTACGAAGGAATATAGGTAGGCTTCTT
CAGTAATGAGAATCGATACGTAAATATCAACAAGATATATGAATAATCTACTTACCTTGAAATAATCCAAATGTTGTTTT
TAAAAAACGTGAAATTCTGAGAGCCAATTGCATAGGCATAAACACAAATGC-AGAAACAATCTGTGCCAACAATCCGAGG
AGGATTTAAGATTATGGCAGAGGCTGTTGTTTTGTTTATACTCCGGTGGCATGCATGCAAGCAAGAGATGTTTGCAAATA
ACCCTTACCTCTAAATCCTCATAGGACTTGAAACAGAGAAAGGCAAATCCATCTACGATATCCTCTTGGAATATTGGTTC
TTTATTTTTCTTTTTCCTCGAGGGTGGTCTTTTCTGTGTGACGGGCGAGTCGTCCCCTTCTTCTGCACTCAGATCCCCTA
GTTTCCGACTCTGGGCCGCCGCCTGCCTCTGCTTTAACATTCTGGCAGCCCTATCTCGGCGTTTGTTCTTTTGGGTTTGA
TTTCTCTGCCTCGGCTCACCCTCCATTGCGATCACTTCGACGTGGTCGCACTAATCCAAAGCACACTATCCGTACGGCAT
TCTCCAAGAGGGAAGGAGTAATCCTCGAGACCTAATCAACACACTAATTCGCGAAAAAACAAAACCGCTCCACAAAGCAT
GAGAGTCCAACGTAGTTGTTACTGTTTCCGACGAAGCCCACCACCCTCAAATAGTCACGAAGGGAGTGGGGGGATTGGCC
CCAAACCTGGATCAGCTGTAGCAGAAAAGAGAGCAGTAGGAGAAGCCTACCCGACGTTGTTCCAGTTGACAACGCCAAAA
AAGAAAGATATGTTTCCCAACTGAACGAGTGCTGAGAGAGGGGAAGACCGTTTGCCGGTTAATTGCAGTTTTCGCCGTAT
TTATCACTCGTTGTTGCATCGCGCCCCCACCCTCCACCCCCGACACCGTCTCTCGCCTTCCCACCACCACCCTAGTCCAT
TGAAGCATTTCAAGCATAGCTCGTTAATTATGCACAAAGTCTCGGAAATTAGCCCTGAGCATGAAACACAGTTAATTAAG
GTCCACCTGCACACACTGCTCTGTGGTCTCTGTACCGTGGCCGTACGGACAGTACGACACCCACACACCCG--TCTCTCT
CTATCTCTCCGTGCATTCCGCTCTTCTCCCTCTTTCTCTTGTTATATGCTATTTCGGGGTTACATTATTACGGACAAACC
CAGCACCCAAACAACCTCCGCATCCATCCGTGGGTAAAAAGACACCAACATCACCGTTCTTAGAACCACAACCCCCTGCC
ATTGTCACTTTACAAGGATCTGCCTCTGTTTCTGTCACATGGTTATGATGTCCCACAGGTTCCAACCCCGAATATAGCCA
TCCGTTGTGCCAGGAAGATTGCACCGGAGAAGTGATCACCTGCTGGTGCAGCAGCCAATTTGGTGGAACATCCTGAGCCT
TCTGAATTGGCCTGAAATGCATGCTGCATGGAAAGGGTGGAGTCAGATGGCTGGACACAGTACTCGGGAAAGATCTTTCT
ACTGATGATGGCTGCCTTACCGAACTCAAGTCTTCGGCAAAGAATGAACCGGTGAGTCCAGGGCTGCTGGTGTGGAATCG
CGATGAATGGGCTGTTGCAAGGGAAGGACTTAAGTGCAGATGATGGTGACTACTTTGGCCACTGCCATCACTGCGGATGC
TTCCCCTGGCACCGGCATGGTTGGACGGAATCAGGGAGTGAGCAGCAGCTGGGGATCTCATAAAGCCTCCCTCTTCATCT
TCTCCACCGGGAAGAACAAACTTTCCATTTGCTGAGCGACTAATCCAACCCAAGGGTTGAGAGTACTCAAGCTGAACATT
GTAGCGCACACCTCTCGGGTGCCGTATGTGGCCTGGCCACCCGTGGAATGTTTTTGTTCTTTCTCGGGTGTTCACTGCTA
AGCCTAACCTACCTAAGCTGGCCAAACAGGGGAACTTTAAACTTGGTATTCCGCTTTCTTCGTGTCTGAAACAAAACAAA
GAAAAGTTTTTCAAAGAACTGGAATACTTTTTATGACTCGGGAATTTATCTAATTTTTACAAAAACACTTTATCTGATAC
TTGAGGTTATTTAAAAAAATCCCAAAAAATTTCACACGGGTACAAATGCTATGTATTTACATCTGGCTATCACGGTAGTA
ATCAAATAACTCACAATAATATAAAAATCACAATTTACTGATGACAACAATAGGGTTTTTAGACTAACAAAAATTAACAT
ATACCTTAGCCTTTCTTTTAATGGTTTCGCATCTATATAATCAAGGGGAAGGAAAGTTTCGGCCTCCAGCATCTGCTCTT
TTAAATACTGAATACATGACCTTCCGGTACGTTCTGTGTCAACTACTATGGCTTCCATATTCTTTCCGAGAACTTTAGTA
ATGGCAACATTGTATCTCTTATGTATTGGCTGACACATGTTTACAAGACGATCATACTGAAAAATAACAGACATCAAAAT
AAAAAAATAAAACAGTATGTAGGACATTTCAGTTGCCATTTAAAATTTTAAGACTAAGAACACTTCAACAACTGCAACAC
ATTTTTATTGACAAAAACCTCGAAGATTAATTACAGCAAAATACAAATTGGTTTCTGTAAATATATTTAAAAAATTGTTA
GTTAAAATTACTCAATGGTACTTGTCCACTGTTGCAATGAATCAATATCAAAAATTACATCTAAAACAGCTCAAGAAATT
ATATAAACTGCAACTGCTGTCT-------GAGATGTGAGAGAACAGATGTCATGAAAGTTATAAAGAAAGGTATTCATAA
TGTTTAAAGTATTAGGTGCTTATATTATTGGACCTTTAAATTAGCATTGTATTAAAAAAGATACTTTTTATTTTTAATAT
TTCATTGTTTGACGTTCAAAAATTCTTATTTATGTTTAATAGTGACTTGGTAATGCCTAAGCTTCCTCCAAATGGCTATC
CATTAGAACATCCGTTTAACAAAGATGGATATCGCTACATTCTTGCAGAACCAGATCAGCATGCTCCTTTCAGGCAAGAA
TTTGATGAAAGTCAAGACTGGGCTGGCAAACCGATTCCTGGATGGCTCTTCCGTAAATTAACTCCTGAAAGGGTTCTCCT
TGCAATGCACGATCGAGGTAAGTGTTTTTAGGTCTGAGCACTTTTTAAGTGGTAGAAATAACAAAATTTTCAACACCAGC
ATTACTTTATTTGAACTTTCTGGATAAGATATTTGCATATTACTGAAAAAAGAGAAGTGGGATATTTTATATTTTAAATT
AAAAGTGCAAAGCAAGATAGTGTAATTACGAGAGGTATTCATCATGTAGATAAATCATTTGTAAGCAGAAGTCATCCTTT
CTCAATGTATTTGTTCAGAGAATTGGCATGGGGAATGGTCATCTTGGCGGCCATCTTGGTGAGGGCCGGGGCCGAGAGGG
ACTCCAGCTCGACGGGTCCTGGTGGCGGGGCCTTGTCGCACGAGGCGCAGAGGAAGTGTCGCTTGAGGGCCATCCTGAAG
TCGCTCATGTGGTAGGCGTAGAGGAAGGGGTTGACGGCGGAGTTGGCGTGGGAGAGGACGATGAAAACGTCCAGGAGCCA
GGCGGGGGTGGCGCACAGGGGGCAGAACGCCTCGATGGTGTTCACGGTGTACAGGGGTATCCAGCAGATCATGAAGAAGA
CGACGATGATGGCGAGGTTCTTGGCCGTCCGTACCTCGCGCTTGTTGGCGTGATGCGCGACCCGCCCCTGCTGCGGCGCG
CTCGGGGTCGTCACGTGCTGTAGGCTGCGTTCAGACCCGGACAAAGAGGCGTCGCCACCAGTGGCGCTTCCCGGTGGGGA
TCTCAGGTTGTTGCGGGGATGCTGCTGCTGCTCGAGGGCTGTTATCTGGCGAAGCTGGAAAACAACAACGACACCATTAA
CAACGCAGTCCTGACCAAAGAAATCAATTGCAAAAATGCAGCTGATGTACAAAAAGTACATAAATTTAATTTGTTACAGT
GCTTGTTTCCTTGGTAAATGCTGTAACGCCTATTGAAAATATTCTTTCACTGTTATATTGGCATAAAAAAAATAGGCTTT
TCTTTTTTGGTACTATGTAGTGGAAAATCTGTTCGCTCCAACTTTCTGTGTCTTTTAGGTCTTTTCGTCCTGACTTCCTG
CTCATTCGTCAACACATTCGCGATGCCAACGAAGATTACAGAAATCTTTTACTAGGATTTAAATATGGCGGCGTGCCTAG
TGTGAATTCCTTACACAGCTTGTATAACTTTCAAGACAAGCCCTGGGTGGTAAGTTACATCCTTGGCGCCCATCAAGTGT
TTTATAACTATAATTGATTCCTATATGCATAAAATAATGTTTATATATGTAATGTATTAGCAACCGTAACGAATTTTTAC
GCCTTTAAGTTAATCAATTCCCCAAATTATATATAAAAGAAAATGCAAGATGTCCGCCATCGAAGCCGTATGTCATAAAC
AACTGAAAAGAATTAAAACATTAGAGAGCGCAACAATGTTTAAAAAACTTCTACTTTGAGTAGCAAAATTTCAAATGTTT
TGAATCATGAGCTATGAACCCTAATCATTGTGGGTCGTGAAACGCCTTTCCCCCGAACACCGATCTTCATGATTTATAAA
CCTTTTCTGCGCTTCCACCCGCCCTTTCAACTGTCATCCCTCCCGATTGCCAACAGCCCTTGCTTTGTGTAAAGAGATTT
GGGTTGATGACGAGAAGCCGGGGGACGTAGCAACAGATAGATGCTCAGATATCGAAAAACAGACGTCGTGTGGGGAAGCT
CAAGATTGGGCGAGAGAGGGAAAAAGAGCAAGGGAATTCGGATATGGCTGTGGATGAGGTGGAGGAT----GGGAGGGAG
TCGGGGGGGGGGTCGTACACAGTGAACGTGACGAAGCTTTATGAGGTTGGTTGACGCCTTAGCCGACAAAATATTGCTGC
AAGCATATTGTCTAAAACCAACCGTTGTCGCATTCCAGTCCTTTATTAGCCACGGTCGGAGCCAGGGACTCTTTGGCCCA
TTATTGAAAATTCCTCAGCCCCACTCATTAGGTTTGGTGTGAGTTAGGAAGAATGAGAACGTAGCGTTGGCAACGGGAAC
AGCGGTGAAGCACGTCGTCCGCTTCTTGCGCCCCCAGTGTTGGTGCGCGGCACGACACAAAAGGACTTGCAGGCCCCGAA
TGCCGTGGAAGGTTTGGGATGGGAATTCCATCCCACCCCAATCCATCTATCCTCCTGGATTCACTCGCTCGCCAAGTCGA
TTGGAATGGCTGATCACAGTGCACCGACCACTAGATACATAATTTACTAAATTGTAAGGTCAAAAACTTCCACTGAAGAG
GAAAATACATCTACTGACGGATCAGCCCTTCGAAATGGCCTTTCAAATCAGAGTAAAATTAAAACTGTAAAAAAAAAATC
AAAGGCCA-TAAATGTTGACGGACTCCAACTCTTTGCTCGCAACTTTTCTGCCGTTGCTCGCTTGACACTTCGGTAATTT
CATTGTCCCCGCGAATTTTCGCAGGACGTTTCCCTGAGGGGCCTCTTCTTCCTGCCCCCCTCCCCCATCCGCACGCACTA
GCACTCCCTGTTTCCTATATAGGGGATGCGGGAGGGGAGGGGTTCAGGGGATGTAAAGCAGAAAGGACCAGAAATAATAA
CCTTCGGTGTACTTCTGTGCTCGCATAAACCACTTGCTTCCAGTCAGTAGTTCGCTACTTTCGGAAGTCCCTCGTTCACT
CCTCCACCATCTGACTATTTTGCAAAGACAATTTACCTCTTTAGGCAGCTAGTGTGTGTATTCTCCCAATTTCCGATGCG
GGATTCTGACAGTAATTTGCTCTGTGTTTTAATCTCGTTTCGAGCGAGCTCATAAATAATTATTAGTTCCTATCCACCGC
TTTTGCTCTTTTCGGGTAGATGCAAACTTAGTCCTTACATGTCACCACCAACGGCAGACGAAAAGAATCTCAACTCGCTC
CAGCCCCATACTTTGCCATTCCCCTCACTTCTAAATTACCCTCCACCCCAATTCCCAATTTACCACCTC-----------
--------------------------------------------------------------------------------
-------------------------------------------------------------------------ATGCATG
TAGAAGAATTTACACAATTTATTTACACTATACCTCCAAGTCCTAACAGCCCTTCCCAGTTCCCATACGCAAAACTGCTC
ATCTGCGCACTGCGCAGCATCTGTCACGGACCAATCCTATGACGTTTCATTAAACGTTTCGGACGATATATTTCCCTCAA
ATAAAATATAAGAAATATTACATTACCCATTTTTAAAATATTAATAAAACTTTCATATTTTAAACCAATGGTTGACGATA
TTAAAAATGAGTAAATATCACTTTTGAAATTTATTTTTTCCCATCATTCACCGGTAGTGGATGTCCGCCATCTTGTTTAT
TTTTGTGACATGAGGTAACAGAGAACAAGAGAGAATAGTGGGAATTTAATCGGTGAACGGCTGGCTTATTGTGGTGGGAG
ATACAATAATTTTGCGACTATTTTGGTTTGAACTCCGGTGTTTGGGTGTTAATGCCTTCCCCTTCTAGGGGGGTTGACAC
CAGCAGACATTGGGCGAATAGCGAGCAAGTATTTTAAAGTGAGCGTGTCTGGAAAGAATTTGGCGACAGGTTCGGGGAAA
GAGCGATCTGTAATACACGTAAAATCTAAAAAACTACGAGAAGGCTATTACTTACCTGTCTCGAATATGAACCATTTAAA
CCAAGGTTTACACGATAAAGATTATCACTTTTCAGAGTCTGAAGAAATGGATACTCGTGAAGGTAGGTGATTTCGTATTG
TTTTCGAATAGTAAATTTCACACAGATTTTTCGGTGGTCTAAGAATTTTACTATGTAGATTTTGTGTTGATGTCACAGGT
GTAAAATTTGGTAGATTTTTCTTTGAAACAACAATATTGTATTAATTAGATTATCATCCAATATATTTGCTCCTTTTTTA
TGCCTAATAGTATTGCCGCTCGAGACGTAAAGTCAAATTGTGTTTGCTTCGATATTTTAGAAAAAGTACTATTTAAAGAA
TATTATTCAAAAAGCCTGCTTTATTATTAGCACATTTTTCACTATGTATTTCAAATACAATTAACGAATTAAATTGTTGT
AACAGTTTTTG--------CCCTTTTCTGTTTTTGGTAGGTAAAATTAATGTTTACCATTATTTATGTAATTTCTTTTCA
GTCTGATTTTTTTTTATGTTTTTCCCTAGGCACTTTTATTTTAGAGTATGTTGGTGAGGTAGTAAGTGAGCAAGAATTCC
GTCATAGAATGGCAGAACGATATCGTAATGATCAGCATCATTATTGTTTAAATTTGGACAGTGGTATGGTGATTGATGGT
TATCGTATGGGAGGAGAGGGAAGGTTTGTAAACCACTCATGTGAACCCAACTGTGAAATGCAAAAATGGTGAGTATATAA
AATTTTTATTCAGTGAAAATGCAGTGTAATTTTAATTAACTGTCCCATATGCAAGGAAGGGGTCAAAGGATGTGGGACTG
CATGTTGCTAGGTTTTAAGAATTTAAGTTTTTTCTATATTTTATTATCATCTCAATAAAAAATATGTATTATTACTATAC
TCTATATATATCTATTCATATGTAACAGCTTATATCCTCTTTACCGTTTGATATACTTCACAATTCTCTAATTAAGTTCG
AAATTTTCGATGAACTTTTTTCGACCATTTTTGAGATGCCATTTATGTCATTGTATTTTTTTCTGCTATGAGTAAAAATC
TTAATTTGAGAAATTCCTGTTCTTGTGTGTCAAAGGGAAAGGTCATTCAGTCGGACGAACTGCGAGAACAAAAAAGGAGG
AAAACAGAATGGCCCCATCTAAGTGAATGTGTCCATCCTACAAAATTCCTTGACTTGAGCTTTCTCTGTGGTTTGAGCAA
AACACTTCGGTTTCCAAGGAGACGCCTAAACACGCCGCAGTATAAACAGTTCATTTAGTGATGGCACCAAAATGGTTCCC
ATGGGTCCCAGTTCTTAATTGCAAATGAAAGAAAATTAGGGTTGGCCTCATCCGGGTCCCTGACAACTCGACTCTACTCT
GGCCTCAACCGTTTCCGACGATTTTATTAAACTGATTCTCATTATCATATTATGTTGCACACACACAAGACTTTTCATAA
TGCTCGACCGCTGCACGCCAAACCCTCAAAGACACCGAGTAACCTGCCGAGCTCATTAGTTGTCGCCGAGTCATAATTAA
TACAGAGAAAATGCACTTCTGCGGATATAGTAGAAGTGGACTGAAATTCCTTTCTTAAAATGTTGACTGAAATTCGAAGC
CAATGCATTTTTAAAGTGTAATCCGAATGGCAATCAGGTAGAAAATACATGATAATGAACAGAGCCTAGATTTCCTAGCA
AACTTTTACTTCCTAACAGAACATGTCAGCAGATTACATTTCATTGACTCCGGAAATGTCTCTCTTGAAACAGAATCAGA
AATAAAAAGTCTGAAAAGAGCATGCTTACTTACATCCAACAAAGCATGAAGATGTGTATCTTCCAGCACTGACATAAGGA
AATCCCTGTCCTTCTCAGGGCATTCTGTAAGGCAATGTATGTCATCCAAACTGTCCAGTACCATTGACACTGCTCCTTTG
TGAAACAAAAGTGGGACCTCACTCAGAAATTGAAATATTGGAAAAAAAAGTTCATAACAAAAACATATATTTTAAAAGGC
AGTTAAGAAATTTTCACAGTTTTTCAGATGTTTTTAAAATATGCCCTATTTAAAAATAATTATCTTTCACAAAGTACAGT
TATGATGATTTTTCCTAACTTTCCCATATTTTCTCGAAGAAATGTCTGTGACTTTCTTCTCCTCTCTTGCATCTTTCCCC
CATCCTCTCTCTTTCTCTCCGAGAAGAGAAAGAGGGAAAAGAAAGAGGTGAATGCCAAGAGAAAATTGGCCTCGGATGCT
TTGAGCTTCGTTTCCGTCCCCTCTCGGTGAATCCCTTGTGTCTCTTCCCCGCCGGTTCCTAATACCGTTTCTAATGTGAA
GTAATAACCAAGTTTTGGTGTGTGTGCTGGGAAGAGAGGAGAGAATGCCTCGTCGTGCCCGCGGCGGGCTTGAGATGCTC
ATCAGATGCGGGGCCCAGTCGTCCGTCCCCAGAGTCCACGCACTCGATATCTCGCGTTGACAACCTCATTAACAAAAATC
ACCCGGCTCATAAAGCAAAAGGCTTCTTGAGAATTCTTTCGGGTTCATGCTTGTATACAAATAGCTTCTCGATACAATTA
CTGGCAACTACTTCGGCGCAAGAGATGCTTCTTCTCTCCTACTCATGCAGATGAATCCCAGCATACGCGATTTGGCCAAA
TCTCCGAGGGGACTCCATCTCTTGATCTCCGACGCTTTTTGGATTTTTTTTACAGTTACTTTTTTCTCACCATTCCCCCC
CCCCACCCTCTTCTTTACTTGTTATTTTTATTTGCGCCCTATTTCTTTGATTTTAGATCTCGCTTTTTTCTTTCTCTGTT
TTCTCTCAAGTTTTCATAACAAATACGTAAAAGTAAAATCTACAAAAGCAGAGTGAAATGGCATCTTTTTTGAAATCTCG
ATCCTGCGATATGAGATTTGGGGAGAGGATCATTACTCAGCTAGTTTACATGCACAGGAATTTCACGCAACAAAATTATA
ATTTTTACGCTGCCTTAATTGATAGATATTATATTGAGAGTATTTTTCGCGATGATGAAT-CTATAATCCTTGTCTCTCT
TACAACAGGAGATCATCTTGAAGCGAGCGGCTGACCTCGCAGAAGCTCTGTACAGTATGCCTCGGAACAACCAGCTGGCT
CTGCCGGCACCCCGGTCACCGGCCCTGAACAACGCCGCCGCCATGTCCGGCTTCAACGCCTACACAGGTCAGCTGGCGGT
CAACGTGCAGGAGAACGGTAGGGAGCATTGGCCCCACGTTCCCAAAGCCTACTGCCAATTGCCAGGCAATGACAATAGGC
CCACAATTCTATTGGTGTTTTGCATGACCAATTCCCTGCTGACCTTTTTGCACGTTGGCCTGGAGCTTTTTTTTTCTTGG
ATGTATCGATTTGCTTTTGCCCTTTAGTTGATGTGCATTTTATTTGATATTGAAGGAAACGTGTTAAACGCAAATTGTGT
TACCTACTGTATTATGCATGCAATTATACAATGAGTGACATCTTGTTCTTTTGTTTTTCAGCTGTTGACTTTTTTAATCA
AATTAACATGCTATATGGGACAATAACTGAATTCTGCACAGAGGAAACATGCGCAGTTATGTCAGCAGGGCCAAAATATG
AATATCATTGGGCTGATGGCCAGACTGTTAAAAAGCCTATTAAGTGTTCAGCTCCAAAGTACATTGATTACCTTATGACG
TGGGTGCAAGATCAACTAGATGATGAAACACTTTTTCCATCAAAAATAGGTAATCACTTAATCTTGTTTTATATAGAATT
TTAATTTTTTAGTCATGTATGTAATGTAAACAGTATATTGTGCATACTTTTTCTTTTTTTACTCCCTGCTTTACATTATA
CTAATGCCTTTTATCGTAATTAAATTGTGTTATGTGTCATATTTCAGGTATAATTATGACTCCTACTAGGGAGTTAGCAA
TGCAGATAACAAAAGAATGCAGGAAGTTTACCAAAGCTTTGGGGTTGCGGGTTGTATGTGTTTATGGAGGAACGGGAATA
TCAGAACAAATTGCAGAACTAAAACGCGGTGCAGAAATAATTGTTTGTACTCCAGGAAGAATGATAGACATGCTTGCTGC
CAACAGTGGTGAGTGGCTTTTTTTTCTGCTTCATCAGTGAAAACTTTGCTTTTGTTTAGGTATTTCAAAATATGGGGAGT
CAATGGCAAAAATT-ACTGTGATTAATTAAAATACTTTGAACCTTAGAAATGCCATAGCTAAAAACTCCATTGTAACACC
CGATTTAAACGCTTCCTTTGCTTGAAGGAATGTCTGCAGAATGCCTTAAAAGTTCAAAATTTTCACAAACGAGAATTACG
TTATTTCGCGACGGGTAGGTTTCTGTAAACCAGCTGTTCTTTCTGCCATTCACACTCCCCTCTTTCCAAAGCAAATCATC
CGGCAGGATGGAGCAGTGCTGCTTACTGCTGTAGTCTAATGGAGTCTGCTAGTTTTGCTATTCCTCGGACTCATGGATTT
CGGTTTTTTGTGTTCGGATTGCTAAGATGTATCCTACGGAAAAATGATGCCGAAAATACGTGCTGCGTAGCCAAAACATA
GTGCAGTAAATATCAGTGTTTGTATTGTGTTTACGGAACTAAGCCTACCCTCACTCAAAATGGCGGACTTGGAGGCAGTT
CTGGCAGATGTGAGCTATCTTATGGCTATGGAAAAGAGTAAATCTACTCCAGCAGCAAGAGCCAGTAAGAAAATAATTCT
GCCGGATCCTAGGTGGGTGTGAACAACTTAATTATTCGCTTCGGCAATGCCCATTTGTTGTTCTGTCTCCATCATAACCA
GGTCATTCTCATCAGTAAACACTCAATCGCACTTGCTTCCCATTAAAAAATAAATGCACTATATCAGCCATATAAAACAA
GTACTATAATATACATTCTCACAATATATACAATGTATATAAATTTTTAGTGTTCGGAGTATGATAATTTTTTGGAGATC
ACAGGGACAGATTTAATGTGACCTGCAAGGTGTAGCAGGTGTAAACACTATACAATCGCAGTTATTTTCCCGAAATTATA
TGCTTAGATTTGAATGCTAGACAAAGCATGGCAAATGACAAAAGGATCAAAAACTCCAAATAAAGGCATGGTTTTTGTTT
GGCTGATATTTTGCCAAAAGGAACCAACCAAAAACAAAAAAAAACATATGAACGGGGGTGACAAAGTAAATGCATGCTTT
GTCTCCTAGCTCTAAGGTGGAAGGAAAATCAAGGGGGGCCCTACCTGTGGATGTCGAGGGGCAGGATTGCCGGTCCAACA
ACATTCGGGAAAAGGATCCTCCGTCTACAAAAGGTAGAAACAAAAAAACACAAAATCACTACGTGGACCGCAAACACAAA
CAAAAAACCCAAAACAGAACTAAATGACACTAAACAAACAAACAAAAGGTTGCCACAAAAGGTGAAGACACACATGCGTG
TTGCAATCAATGCAAAACAGACTAAATCATTCGATGAAAAAGCCATTCATTTGCAAAATCTGAAAGTGTAAAAGAAATTA
AGAACTGACTTTTGCATTTTCAGACATGGTGTGCTGCTGGAAACTGCTTTAGTCTTCAGAAAGAGCATGAGACAGCTATA
AAGTTTCTTCAGAGAGCAGTGCAAATTGATCCAGAGTTTGCTTATGCATATACACTCTTGGGACATGAACATGTAATGAC
TGAGGAAATGGACAAAGCCATGACGTGCTTTCGAAATGCAATTCGAATAGATCCTCGACATTATAATGCATGGTTGGTAG
ACGACACTTTCATTTTCTTGATAATTGAGTATTATATCTATGAACATAAGGTGTCTTTTCAAAACAATTATGGGTAAGAA
ATTTGTGAATATGGTGCTATTCGAAATGTCAGAAAAAAATATTTGCATCAGGAAAAGTTATTGTGCATTTAATTGGCAAA
TATGTGAAGACCAAAAGAAACAGCCCAAAGAGCGATCGAAAATAATTTCTTTATTGGCATTGTTAACTGCTGTCAAAACC
TCCCGCGATATCTAAAAATGAATCTGATAAACTGCATATCATTTAGATGACTTTATATTTATCACAGTGCTGTGAAAGAA
ACATCCAGATGTCGGGACCTTCATGCGGAAAGGGAGCGGCATACCGGGCCAATACCTCGAGAATCATGTGGAATTGTCGT
CCGACATTTGGCATGTGGGAACTTTACAGCGTATCGCATGTAATGTTAAGAAAAGCTGTCAATATGGTGTGTGTGTCAGT
GCGTGTGCTTCCGCAGAAATGAGAAAAAGAAAAGCAGAAAGAACAAAAGACTACACCAAACACTTACAATCAAACTCACT
CTGCCAGCGCTTGAGACCTGCTTCTGTGGCGAGCTGACTCTTGGACCGACTGCCCATGCCCCAACCAGCCCAGTTACCGA
GCCTTGAAAAGTAACGAAACACTGTTGGGCTGGATGAGGGAGTTTTGGAACGTACAGAATCATGGGGATCAGGCACCTAA
ATTGAATAGAAAATGAACTGAAATAACTTACAGAAATGCACTCTCATGATTCATAATTAACAAAAAACAAGGCACAACAC
AGTGGGTTTACAGATGGCAACCTTCATTACAATGTGCAACAGGTTTTCAATGAATATAGGTGTATACATGTAGTTATCAG
CAAAAGTACATTAACTGTCGAAGTTTTGAAGCGCGGACTTTGTTTATTGCAGATACTAGTGTGATATCCTGTTAGATGAA
AAAATTACGACTGAAACGTGTTAACCCTTTCGAATCAGATGACAACCACACCACCATGCTTTATGTACACATAAATAGCA
CCAAATAAAAACAAATGTCAACATTTTGGCTATAGCTGTAAAAAAATTAAAAACCAAACCGCTTTTCAAACCAATGTATA
TAATTTCCAACTACTTGTTTCTTATCCACACTTTTACCAAATATTGGTCGATAGTGAAATGAGAATGAATTAAATTTATG
ACATCTGGACTCCTTCAATATAAACAAGCTTGAATAACATTGTAGCATGCCACTTGGACGTCATCATTCACATTATTTTA
CTCACTTCAAGCGTCCTAATTTCATGTTGTGTTAATTCGGCGCTTGTCGCACACTGTGTTCTTAACCCATCAAGATGGTC
TGCATTGATGTCTATCATAGCTTGAGCAGTATTGCATGCTTCTATAGCTTTGTTAACATTGTCCTCGCCTTCACTGTCTG
CCATGGTTCTAATAGCGAAGTTCCCTTGTTGACAGGCATCCGGACATGATGACTGCGAACTATTACATGTGATGAATTAC
AACTCAAGCCAACAAAATTTACTTCCATTCTTCCTACCCGCTAAGGACAGTCAGCCATGATGAATGTTAGTCACGTTTTA
TCTCGTCAGATATCGCAACATTGCGGTAAACACGAGATCCCGAAAAACAAAAACGAATGGAGTGGATGAAAACTGTGTGG
TTCCGTTAAAGTGCTTCTGGAGTAACACACAGAAGCTGAAATGGGTTACTATTTATTAAAGCAGCAAGCAATAGAGATGA
AAACTGGACAACCAAAACCGCAAGAGTGAGACAGAAGCTTCGGACCTGAACTAATAAGAGAATACGACTCCTGTTATGTG
AATTAAGACAACATGATAGAAAAATAATTTTCTTACTTTAATGAGGTCTCCGAGTAACTTGTTAGCTTCAGTATATGCTT
TCTTGATTTTTTCAAAATGCTCTCCAAGACCAAGACTAAAGGCTTGGAACTGCAAATTTGTGTACTGACCACCTGGTATC
TCATTTTCATACACATCAGCATTACCGCTTTTCATAGTCACAGTACACTCAAAGGGAGCATAAAGTGTTCGAGTTTGCTC
CCAATATGCAGAGTACTTGCTCACGTTTTGCAATGAAATGCCTACATAAAAGACCAGGGACACTTTTAATCAGAAGATAA
ATTCTTACTCCAAAAAGAGCTCTTTCACTCTTTACACTAGACTTAAAAAACTGGATTCTTTGAATCTAAGATTAAACCAA
AATTTATATTACAATTACTAAGAAGTCAATTTGGAAAAACGTTAAAAAACGGTTTTTTATCTATATAGTGAAATAATTTG
GCGGTAACTGTGCGACTTTGTTTCATGAAGGTTTGACTGTATTTGTTTGCCACTAATGATTTTTCTTTTCATTCCATGAT
TTCAT----GGTGGAGTGGATAGCCTATGTACTGAATTTCTAATAAAATGTAATGGTTTCTTATTTT----ATTACTTTC
TATCTGCATTAGTCCCGCCACGTTTTGACACAAAGTTCCGAAGTGAGACAGTTCGTAAAGGTGAAGTTGTCAGGCTGCAA
TGTGAAGCCACTGGAGACCATCCGATGACAATCGTTTGGAATATAGACAAGCAGCCGCTCAATCCTGACGAAGATCCACG
GTATTTATTTTGAAGTTGTATTTATTCAAATGATTGCTTTCATTACTCAATTTTCAAAAATCGCCTTCTACCTAAACGTT
AATATAATAGTCCTTAAAGGCATCTAAACTATAAATGGGGATGAAGAGTGAAGCTTTTATACAGCTGTCATCCATTTATG
GGTTCACTTATCATTATGCTGTTTAATCTGATCAATGCATTCAAAGGGCAAAACAAATTTAAATATTTTTCGTAAATGTT
TAATGTAACCCTACACATAACTTGATAAACATAGCATTTGAAATATTTTTAAAATGCAGAACTATATTACATTTATTTTA
GAAAGTCACAAAATTAATTGCTGTTTTTAATGAGTACAATAAAGGCTACCTGTTTCAAGTTCAGTCCCTTGAAGACTGGC
AACAACAGCTCCCATGCTTGGCTGCGAAGTCATTCCAGACATAGAGTCCACAGCAACGTCAACAATGTCAGCAGATGCTT
CAGCACAAGCTAAAAGGCAGGCAACACCTGCTCCAGCAGTATCATGAGTATGTACATGAATAGGAATATCAGGATGCCGC
TCACGAAGAGAAGTTATAAGAAGCTTAGCCGCCTGTGGTTTCAGAAGACCAGCCATGTCCTGATTAAAAAAAACATTCAG
TTTGCAAATGTATTAAAATTACAGTACTGCCCAAATTATAGCAATTTGGAATTATATATTCTGAATAATGCAGAAATATC
AGCAAAAAAATAAATCCTTTAATAATTTTGAAACTGCAT---GTGGGGTG-AACCAAGGTTTGCCTTTCCCTTAAACGTA
AACTTGTGACATCCCCGGGGAAACGTGTCTTTCACTGTACAAAATTTACGCATTTTTTGTATTACGTCCCATCGGTGGTT
AAAAGTCTTTCAAGATTCGGACACTCTAACACTGTCGCACCAATGCTGCTTCTTCGGAGAGTCATGGAAGTGACCAGCAT
CCACTTGTTATGCCTTGGGTCGTACCGTTCCACCGTACTCAGACTGGAACTGCCGTCATTGCCTCCAATGGAGTAAAGGT
AGCCTTCAGTCTCTACCACTTCGTGAGTGGTCCTAGTAAAGAGAATTTCCAGTTACATCAACAGCTAACAAATATTTTAC
AGTTAAGATACGGAGTACCTAAACCTTGTTTTTTTTACTTGTATTGACATTAAGTTTATTTGTATGGTACCAGTCAAAAA
AATTCCAAGGAACTATTCTGGAATAGA----TTTTGAAGTATCAGTTAATATGAGTACGTTCATTTCATTTTATTTAAGT
TTTTCTTTTTAGGTCAGCGAACCAGCAGTTGTTATTGATGCAGTAAAAAAGGCCGAAGACCGAGATGACTGTTTGGTAGT
ACGGTTATATGAATCATATGGTAGTCGTGTGCATGTGGTATTGAGAAGTTGTCTTCCTATTAACAAAGCAGTACTGTGCA
ATGCATTAGAAGACATAGTCAATTTACCTGGCCAAAAAGTCAAATGGAAAGGAAACAATTTGGAGCTTAATTTTTTGCCC
TTCCACCTCCTCTACTAATGCAACAGGTGTTAACATCTGGATATACAGATTAGGGAA---TCATCTTTTTCGAGAAATGA
ACCATATGGTGTTGTGTAGTACAGTGTTTTTTTGATATTAACCTGTATGTTTGAACTGTTTCTTTTACAGTTCGATGGCA
TGCATGTGGTAAGTGGATCTTTGGACACTTCTATCCGTGTGTGGGATGTGGAGACAGGAGCATGTAAGCACACGTTGATG
GGCCATCAGTCTCTGACATCTGGAATGGAACTCAGGAACAATACTCTTGTATCAGGCAATGCCGATTCTACAGTGAAAGT
GTGGGACATCACTAGTGGCCAGTGTTTACAAACTCTTGCAGGTTTGTCATTCTTTTGAGAAATTTTACATTAGAAGTAAA
CGTCTCCACTCATAATCTTATTTGAGATTTATCTTGTTTTATTA-----GCAATTGAATTAGGATGTATACCTTCCATTA
ACTGCACTGCAGAACTAATACAAGTAGATGTAAAATATGATTGGCTATAAACAATTTTGGAAAAATATCTTTGTGCACAA
AAAAACTGATTACTCTCAATATTAGTTTATTATAGTAGAGCATTTGTAGTTTCAAACAAGGGCAAACGCTTATATTACAG
TAATTATTTATTTTTCAAAAATGACAGACATACCAGCGTATTCAAATACACTTAAGCAACATAAAAGTAAGAAAATTTAA
GCTTCTACCTGAACCACTATGCACACTGCCTTCTCGCACAAAGTTCTTGCAGTTGCTATTGTTTTCATTGGTGTAACTGA
AGGGCATGGGCACAAAACCAGTATTTTGTGGGATGTAGCTACCAGAATAAGGCATCTGATTCCCCCATGGGGAAGGTGCT
GTGGGTGGAGGCAACGGCCCTAAGGTATCACGGTCAGCTTCACTCACAGAATCATCCTCATTCAGTTTTAGAGCAGCAAC
AGCTAGGTAAAAACCAGTAAGGTAATTTTTAGTGTTGATTACACTATTCGTGCAAAAGTGGGAACAAAAGACTTATGAAA
CCATTTCACTGTTAGTTGATAAACTTTAAAGTTAGTTTACTTTAAAGCTGAACAAATTCATTTTCTAACACCAGTTTTAA
GTTCAAAATGTTGGAGACATACTGTAAACAAAGAGCAATAATAAATAGTCACTCTAAAAGATACACATTTTTTGACAAAT
TCAGTTGTTGCTGTTTCTCAAATAAACACATAAATCTTTAAAAAAA-ATCTAACATAAGGTTTCAAAAAGCTACCATCCA
TTTGAAAGAGGAACACATCATGCAACGATCATTACACAAATGAATATTCTCCAATGAGGA-----TGATCTGTGGTGAAT
GGAGGGTTCACTTAGGGGTCAAATTCCCAAGGGGGAAAAATGCTCAAGCATTAACTGTGA-----------AACATAAAG
CTCAACCACAACAGAAAACACCTTCATACAAAGATAAAGGAACAAAGTGAAAGAGAAGATAAACAACAACAACAACCACA
ACAACAAGAGGCAACGTCATCAGTCCTTGTGGTGCAGAGAGGTGTGATGGGGGGAGAGAGGAAGAAACGGGGAGCATGCG
AGTGCATGAACGGGCATAAAAAAGGCAACGAAAGGACTCAATTACCTTTTTCAATGAATCCACATACCAATCTACCAGGT
CAGTCATGTGCTGCACCAACAACATAAAGGACTAGGTGTCAGAAATAGGCTTAGCAGGGAAACAACACTTCCAAAAATGG
GGCTTTTCTAAGGGAGTCAAAACAGTCAAGTTGTTCCTTTTTAAGAAAAACAAAGAAACAAAAGAGAGAGAGAACACACA
CACACAAAGACGTATCATGTGTTTCCAAAGTAA---AAAAAAAAAGAAAATTCAGGCAAAAAAAAACCTTCATGC-----
--------------------------------------------------------------------------------
----------------------------------------------ATTTGATTCCTCGGTGGTAGGCCGGGTGGCCTGA
TTTGAGGTATTTTCATCTTTTTAAACATCTAGTTAAAATATACCACAGAAATCTGAATATTTACGTAACACAAAAGTCAC
TTTGTTATGTTGAATTTATTGCCGTTGACTTATGGCGGCGTCAAAAGAAGTGACGTGTACCTCAATTGCGAACTGTTGCA
GTCCTCCTATGTTAATGGGTCCCTCCTCTGTAGCATAGAGGTTGCAACCTCCAACACAAAGGTCACTTGTTGGGCACACC
ATCCCACAGGATAATCCAACAGGGTTGTCAGACAGGATTACTTTGGCTGCTCCATAGTAGTTCTGAGAACAGACAAGGAA
TGTAGCAAATAGGTGTACAAAATGCTACGGTCTACATTCATCATTATATCTCCAATTTAAGATT---------ACCTTTG
TAGAGATACTGGTTATGAAAGCTTTAATATCGATTTGTGTCGGGCATATAACCTAATTCAGAGTTAAGAATAATTCAGTA
TCAGTTTGACATTATAGAAGTTATGACTAATGCCCTTTATAAAAACCTTACGTATAAAATATGATTTCTGGGATTTGGCC
ATCTTCAACCGATGTACCATTATTGTTCCCAGCAGCATATGTGAACTGAAACGTAACTTTTCCTCCACTTGGGCAGTCTA
ATGTTATTTTTCTCACACCTTTAGTACCATAATGAGAATCTGGACCCTAAATATAAAGAAAAAAAAAGGCATACTTCTAT
AATGCCAGATCTGTAAGAAAGCAATAGCTACATTTTTAAATACCTTACCACCACATACTTCTGGATAGCTAGATCTGTGG
TAGCAAGCAATTGCACTTTTTCATTTCAGTGATTCGCAATTGGATTACAATAATGCCACAACACATTCCTCAAAGTAAGA
TTTTTTTAGTACTAACCTTTGATTGTCGGGTGATTTAGCAATGTTGGGGATAACATGGATTTCCACCCAGTATACCACTT
GGTGACTTCCTCATAATTTGGACTGTGAGTAAGCCATGTGTACAATACTTGCAACCATTTTGGAAAGAAATTCTTTTCCA
ATAAGCTAACCATACAAGGATCGGGAATCATATCATCCCATGCCATCACCCAATTCCAAACATCTGAAATGG-GAAAAAA
TACACTTTTACTTTTGTACTTGAAAATTCGTCTTTAGACTGGGATAACAAAAAAAACTAGTTAAAAATAAAAATACTTCC
ATTTTAAAAACACTTAGCACAAAGACCGTATTGCGTAAATACTTGCCAAAGAGGTAAACATGGACACCAAACAATTAATA
CTTTTACTCAATTTTGACCAAAAAATGGTCCTTCAAGGTTGTAAACAATGCTATGAAAATATCCTTCCCGTATTCCAATC
AGACACTTCAATGTTTATTAAAAAAGAACATTACAGCATTAAACCAACTTACCAGCATTACACATCATCTTGGCTAACAG
TTTAGACACAATACATCCACGCTTCCTCATCTTGCTTTGCTTGCTATATGGCAGGTAAGGTATGACACCAACAATTTTCC
TCGCACAGGAAGTTTTGCACGCATATGCCATGATCAGCAGCTCCATGATGTTGTTGTTCACATCCCTGAAAAGAAATTGG
GTGAATTACATGATAAAGAAAATATATAAGATAAATAGAGATTAATATCAGTGAACATACATTCATAGAATAGTACAATT
TCTGTCAACATAGCTGTACAGAAATTCTTGTATACAGAAGCGATTGGTGGAGAAAGCAATGTTGTATAAACTGACGAATC
AAAATCTTGATATAATGAAGTTTAGAAGAGGAAAACAAGTAGAGAGTCAATGGATGTTTGGTGGTGTCAATAGGGGTTTG
ATCGCATCAGTTGATGCTTGTGAAAGACTATTAATCCTCCAATTGCCGCAGTTCCTCCAATGCAGAAGCAGGCTCTTATG
GAAAATCAACAAAGTGGACAGCTTATGACTATGACACCACCAGTGTCTTCAGCATCAATAATTACCACTCCTAGTCAATT
TGCACAAAATGATGAGCTTCCTCTTCCACCTGGTTGGTCTGTTGATTTTACAATGAGAGGACGGAAGTATTTTGTGGATC
ATAACACTAAAACAACACACTGGAGCCATCCCCTTGAAAAAGAAGGATTACCGACAGGTTGGGAAAGAATTGAATCTCCA
GATCATGGCATTTACTATGTCAAGTAAGTGTCTTCAGTCTTTGCTGTGTATTTCATAGTGATGAAGATTTTTTTAATATA
ATGCATAACCTACGGAAGTATTTTTAAGAGCGTCTTTTTTTACAAGTTATAAAGTATTTTATTATTCATATGCATCTTTT
GCTTGTTTTTTTTTAAGTAAATCTTTTGACCTAAATTCTAATTATTATCTACGAAGGGAGACTTTGGCAAAACTGACAGA
AATCGTTATTCGAAATCACCAGTTCTATTTACATTAAT--AAAAAAAAACATTTCAATGTGAATTAAATTGTCGTACGTA
CGGAGAATGAATCTGATGTAAAGAAAAGTAAATAATAAGGATAAGATACCTACACAGCTCCACTGACCTTTGAAGGGCAC
GGTCGGTTGTGCAAACTGGTGGGCCAAATGATGGGGAAAATACATGGGTGGGAGGGGAAATCGGGCGTGAGAACCCTGGC
TCATCATGTTCTCCACGCAGGATTGGCTGCTTAGCGGTCCCCTAAAAAAGTCACAAATAAAACAACCCTATAGGACAGCA
AATCCAAACAAAAGTTCCTGATCCTTAAAATTCTGAAAAAAAAATATATATAATATGAAGATGTATTGCGACACTGTCAT
GTTTTATTAAAATTACAAATTAGTATTACTAAAAATCCACGCAGGAGTTGCAGCTGGGGAGGAGGGAGGGAGGCGAGGAG
ACAGAACAGCGCTCAAAGGCGAAAAGAGAAAAAAAATGGCGGACGGAATGTATAATTGATTTCCTGCGAGCCACGAAAGT
CCGTAATATTTTTATGAGATTTTCTTCTTCTTCTTCTTCTCTCCGTGCAGCAAAAAGTGGCAACGGTTGATAATAAAGAA
GGAAGTTGCGTTTTATAGCGCAAACTGGGTCTTCATGAATAGTTCATACGAATTAGAGTCGGCACCTAACGAAATTAAAA
CTTTTTACGAACCCTACGCAATTATGCAGCATTTGCAATGGACTAAATTTTCTTGCAACGCTCAATGAAGAGTGGGAAGG
AAAAAAAAAGAACGCATAATACGAAAGAGGTGGAGGGGGGCAAAAATGGTATCGAGCTGAAGGAACGCAGCTCTAGTTAA
AATGATTATGTTCTTTCCTTGCACATGTTTAATCCAAATTACTGATGAACACTACAGAATTAGATTTTTTAGCTTTTTTA
TTCCTTTTTTTTTCCTCCGTCTTCGCCTAAAGAGGAGGCGCTACTCGCTCTGTTTCAAAATTTAGTACAGAGTTGGCTAA
AATATCTCTGAAACAGGAGCTCACAGCACAGTTGTTTTACATTAAAAACACCTTTCTGACAGCAGGTTCATGGCCAGGAA
CAATTCTACATAATCACATCCACCTGGCAATGAACTTCACTAGTGCAGAGCAGTCACAGAAATTAAATTTAAGACAGTTT
ATGCAAACAGTTTTTCAAAGCATGTGTGGCAGTATGGCTTATCATTCTGTTCCTTGAAGGTTCCTTTATTCAGCTGTTTT
AGGCAGAAAGAACACACAAAGTGCTCAGGATGAAACTTGCGGGACATGGCGGTAACACAACGACCGCTAATGGGCTTGTG
ACATCCTGCACAAAGGGATCCACGTTTCGCATGGTAATGAAGCTCACAATAAGGCTGACCTTCATGGTCAAAAAAGCTAC
CTCCGTTGAAAGGCTGCCGGCAATCCTATAAAAAAAACCCCTAGATATTTAAAATGAGTTCTTAAAAAGTAAATGAAGAT
TGTATTGCACCAAATGTAACATTTGAGTATTTTTCATGGTGGGTTAATTTTGTCAACAACAGTTCAGTAAATGACTAATT
TGGACAAATGATGTTCAGTTAAATGATTTGAAGGAAGAATAGTATCACAAGAATCAGTTTTAGAGCACACAGAGCATTTT
GCATCTTTAGTATTTTCCTCGGGTGATGACATGTTTCGACTGTCTTCTAAATGTTGATTTAGAAGACAACTGCTATCACC
AAGCGGATGCTTTGTGTCACACTCTGGCTTTAGGCCCT---CATTGTGATGATGTAATGGTTCTGAATCTTGCTCAATTT
CACTACCCATGATATCAGGAGAATTATTCCTAGGAGACAACTCATCCCCAACTAAAGTCCTTTCACTGTCTGTAAGGCTA
CTATCTTCTGACTGATCACTATGCGCAGCTTGATTACTTTGGTAACTGTTTGATGAATAATTGTCACCAACTTCACTATC
ACCTAAACCCTCATCGTAATCTTGAGACGAGTCATCTGGTGTCACCGATGTTTGTGTCCTTTTAGAATTATCTGGATTAT
AAAAAGCATGAATACTTTTAGCAACATCAGAAATAAACTTTGCGTGATCAGCATCCTTTGTTAAATTTTCACTCCCACTG
GCAGGAATAAATTCAAATTTGATATCTGTGCAGTAGTTTGGAATAGAACTGGCACATCTTCTTCACCTCTCTCGAAACGG
CATCGTCTTACACCTGAAAAGGATTTTTTAATGGGCTCGCCAGTCTCTCTGAATACCTCATGTCCTTAGTCGAAAACTCT
CTGGAGGACTTCCCAAGTCTACCGAGATTAGAAGCCCAGGAGTGCATGAAACGCAGTGTCTGCGAAGCTCACAATCAGCC
GAAAAAGTACGGACTTATGGGACTTGTTCTGCAGTTGCTCTTTCCGTAAGTAAAAAAGTCTTCTATCCTGGACGTTATAA
ATGTGGGACTCAATAAAAGCCTCAACAACAAATTTCCTTGAACTGGAAGAGGCAATTGTAGTCTCATTAAGTAGAAAATG
ATGAGTAATTTGGTTGCTGTAAAGAATTGTTCGCCAAACTATCGCTTTCAATGTACAAAGTTTTGATTGAGTAAAAATGC
GCCAAGTGTGTGAAAATAGTGTTAAATACTTAATTGAAATTGTTCTTACCTCTTCTTCTGTGATGGTGTTGACAGAGTCC
ATGCTCTGACTCATAGTCATAGATGTCTCAGTGACTGCCGTCGACATATCCGGCAGCTGCTTCGTCGTAATTGCTGTGGG
TGAAATGACTGCTAATTGATGGAGTTCCCAAAGTTGCAAAATCTCGAACCGAACTTTACGAATAAAAAAAACAGTACTCG
ATCGAGGAGGTGGTCCGTCGGAGAGCGAGAGATCCACACACACACAGATTGAATGATCCCTTGGCTTGAGAGAAGGGAGA
GAGAGTGAATACCTCGCTTGCTTCAGGTGAGTGGGGATCGCCTGAAATCAAAGGAAAGTAGACAGTAAGTACAAAATAAT
TTAAAACACAAATTACTATATACTTACTGGATTCCAATCACTCAGATCGTGAAGAGTTCCCTTCTTTCCCATCAGCTTTC
GATACACAACCATGGGAAAATGAACATCAAGAATAATGTTATTGTAGATAGCCAAACCCAAAATGATACCAATGAGAGTA
AACTGTGCATCACTTTCAAATGATGTGGGATTAAACCAATAGGTCTGTGTCTCAGAATTCAATGAAAACATAGCTAGAAA
TGGAAAAAAATATTATAAACATATGGATTAATGAAAAAGAGTTGACAAAATAAAATCGATATCACTAGGAAAGTATATTG
AAGAAAAGTCTCATCCCTCCATCACTCGTCCTCTGCTCCTCCTCCACCCCTTTTCGCCCTCCGACAGCCAAGTACAACGA
GAATCTCCACCTTTAGGGTCTTCTCCGGGAGCCCCGAGTGGTGATGGGAGGTTGAGGAGAGGTGTAGGGGTGGGTGGGGA
GGAGATGGGAGGGGA----GGGTCCCCGGCACAGTTGTTTCCAGAGCGTGTCGCACTCGCGCACGCACGCACTTACATGC
GAAAGAGAGGCCACATTAAAGGGGGAGCGCTGGCGACCATAAAGCCGCCCCGGCGCGCCATGGAGGGGGTCCTGGAGAGC
GTTGATGTTCCTGGAGTGTCGCCGTCTTCAGCGTTTGTCAGCGCCTTTTCGGGGAAGAGAGATGGGTCCCCTCAATCCTC
TTAGTCGGGCTATTCGTGTGCCCGTGCCGCAACGCTGCGCTCCGGGATTACTTAATCTTTCCCATCAGATTCGCGGCCGG
AACTTGTTCACGTCTTTATTGCCCGAAAGCCGTGTTGACCAATAGGATTAGAGTCAGCGTAGGCTTTATGTCTTCTCGGA
GGATACTGCCAAGAAGAG---GAGAGAGCGAAGGAACGTAGAGAGTGAGAGAAAAAATAAAAGAGAGCCCCGAAAAGGCC
TGTTTCTTTTTTTCTCTCTCGAGGAAACGGAAGGCGGGGATGATAAGTGAAGGGGGTGTTAGATTAAAGGGGGGATTGGG
AATTAGGAACGATGATGGGAAGTAAATTTTCTTTAAAATGAAATGAGACTTTGGCTGTAATAGCTCACTGAGGGATCCAC
GCGTCTTTTATTTCCGTCCTCTGAAAGACCGGGAATATCGCTTTTGAAATTCCTTGTGAGTCTGGCCCTGAAAAAGACTT
TCTTTTTTTCACTTTGGAAACGTATTTAGCTGGAGATTAAAGTGTTAAATAAATGTTTATCTACATCTTCAACAGGTTCA
ACAAAATCTGAATTATCTTGTTTGGCACATCTTTCATCTTTGTGTCTTTGCAAACTATCTTCATCCATTTTAAATAAAAA
ACCAAACCCCACCACAAGATGCGAAGGAGGCAGATAATTCTTTTTCCCTCGTATCATAAAACTTCCAGGTGTAAGGTATT
CTCCTGTTGGAGCTGTTTTTGAAACTTGAAAGTGATAAACCCACCATGCACTGGTAACAATTTTTGCATCCCAAGCACTA
CTGTAGCATAATGCCATTGTACCAGCTTCATTCAATGTCTTGGGAGGAACATCTACACCACTTGGGTTCTTTATTACGAT
GCTGCTAGCACCATGAATGTCGGCATGGACATAAATGTCACCTTGTTTCATATATCGTTTAACAATTAATTCATTCTGTT
GGATGTCTCTACCAGCAATCACTAAATAATTTTCTGAACTTATGAACCACAAAAACTTTTCAAACCTGTACTGTTCTTAA
GAATTCCAATACCACCATATTCCGAAACACTATCAGCAAAAGTCTTCTTAACATCTTGTGGACTTCCCTGGCTCTCAAGT
GGACGATGGGAAGATGCTGTATGGAGTGCCTCTAAAATTTCTTCATGGTATCCATTCAAGCTTTTAAGCGTACGTTCAAC
TTCAGTAAGGGCATCACTGTTTCTGTCCATATTATTGTCAGATTGACTAGTAATATCTTGGTTGTCAGACTGAGATGCTT
CATCACTCCATTTTTCTTTATCACCTCCTCTCATAGCATGTTTTAGGATACCTTTTTCTGGTACCTTTGATAAATTATTA
GGAGAGAGCTCTATAAAAGCAGAAGTTTCATCAAGCAGTTCTTCACCATCGGAACAAGATGTATCTTTTAGTTGCAAAAC
TTGCTGCCTTTTTAGTTCCTGAAGTTTGTCTTCTCTAAAAGAGATAAAAAAAAAGAAAT-AAGTACAGAGAAAAGTATAG
TTTGTCAGTTACAATGCAACAATACTATCAAAACTATTATGTTATAAAATGGGATTCTTATGGTAATAATGGATTCTTTA
TACAATTAATAGTAATTAAATCAACTTTCTGTTGATTAGAAAATGAAGGCAGCAACATGCAAAACTGACCTATAAGATGG
CATGCTCCCAAAAGTAATGATCCTGTTAACATTTTCTTGTGAAGAACTTTCCTCTGGTTTAATGGAGCTCGGTGGACCAG
GAAGTTTTCTATTCATATGCTTTTTCAGGTGGGATGGGTCTGGCTTTGGCATGGAACTCTGTCTTCTGACAAATGTGAAA
TTGCAGTTAATACTTCACAAACATATTATATGGGCCAAATTTATATTTTGAAAAAAATATTTACGTTGGAATTCTCATTT
TGACAAAACAGAATAAAATCTTGGCTCGGATCTAATATAGTACAAAGATCTGCAGCGAAAAA------------------
-ACTTCATATTCTGCTTCTTGAGGTTTCATCCAGAATATTTCGTGATATGTTTACTTTATGATGAGGAACCTACAACTTC
ATTCAGTTACTACATACTGGTACAGATATAAAATACTAAATACAGGAAATCAAGACAAACCTTAATTTGCATGACCGCAG
TAAACGTGTCAGAGATACACAGTTTCCTTCAATGATGCCTCTGCCAACTGTCGGAACAGCACACGTGCGACAAGCAACAT
ATAATGCACAGGCTAACCAATGTAATGCATCTCCCTAAAATCAAGGGACACAATGAAAATCAATCTTCTTTGCTGGAAAA
AAAATTCAGTACCAAATTAAAAATATTTCTTTTATTATAGATTGCACAACATTATACTACAAATCATTGACATATCATAG
ACAAGAATACATCCTAAAAACATTTTAAACCTTAACATACTTTAAAACTGCTGTTTTCAGATTGCTCCATATGCTTCTGT
GATCATAAATGGAATATATTGGGCTATCAATTCTCCTAAATTACTCACCATCCCTGATGCCAAGCATTTGCTCCAACCTA
GTTACACCCCATGGCTTCCATCTAGTGAAGGATCCCCATCTTTACCGCATCGATTGTTGGCCATCTGTGACATCAGTGCA
GATCCTGGTGGCTCCATTGAGTTCATGACTGAATGTACAACTATTGACACTCCTTTCTGCCTGTATGATGCTGAACAACA
TAAGAACAGCGAGAGGTATGGGTTT-TGTTAATAGAGATTCAAACAAGTGTATCCAATAAAATTTCATTATTACAGATGT
TTTGAATGCATTATTTTTCTTCATAAATGCAGGCTAACAATTGCAGTTATAATAAATTCTATGTTTAATGAATAATTCTG
ATGACACGTCTTGTATATTTTCTCAATGTCTAGGGTCGCAATGTAATAATTGAACAGACCTGGGGGTCACCAAAAATTAC
AAAAGATGGTGTGACAGTAGCTAAAGCAATTGAGCTTAAAGATAAATTTCAAAATATTGGAGCCAAACTGGTACAAGATG
TTGCTAACAATACTAATGAAGAAGCTGGTGATGGCACTACGACAGCCACAGTTCTAGCCAGAGCCATCGCAAAAGAAGGA
TTTGAAAAAATCAGCAAGGGAGCAAATCCAATTGAATTTAGGAAAGGTAATTACTTCAGTTGAAATCAGTTTGCATACCC
AATTATTCTTCAGCAGTGTTTGTTTAAAATAGCAATTAAAATACAGTAAAACGGTTACATCCGAGGGAGTCAACGTCAAG
GACCACCACCATCACGGCGGATCCTCCGCGAGTCGGAGGCTAGGGACGTCCATCACGACGCCCACGGGAGCCTCTCCGGC
CGGTGCGTCGGTGCACGTGTCCTTGACCAAGAGTGGTGTGATCCTCGGAGAGGGCTCCTTAGGGGCTAAGGTGAACGAGG
TGAGGCCGCAGAGGCCCCGCTTCGAGATCAACCCGGACAGCAAGAGGAGGATACACAAGTGCCAATTCACTGGGTGTAAG
AAAGTCTACACCAAATCCTCACACCTCAAAGCGCACCAGAGAACACATACAGGTAGGTCTGTGTAATAGTAGTGTGACAG
TTGAATGTATACTGATGAACTTATTCAGTTCATACTGTGCAACGTTAAGGACAAGTTCAGTGGGCTTTTGGCTGGACTAG
GACGGGATAAACTCTATACATGAACATTTTACACAGCATACAGTTCAATTTTAACTGCACTTAGATAGGGATCAGATAAA
AAATAAACATATCTACAGAGCTGTGATTGTCACACTTTCTTACACTAAGATCACCACGTCAATCTAGTCAACACTTACCA
GATAATGCCACCTTATCAGCTAACAGTGAAGGAAAAATACTTTTAACTAGCCTCTTTCTAAAGCTAGCTACATTGTATTA
TATGCTTTGCTAAGAGATAATAATTTATCCTTTGTGGAACAATGGATGGCTAGGGTGATTTAAATGAATTGTCTACTGGA
ACTTTAGTGGTGAGGAACCAAAGGAAGATGCAGAAGGAGTGAGGGAAAAAAGGGCGGAGTCCATGGCACAGGACCCTGTG
CTCGAGTGACTACCAGAGCTGGACCGGGAATGTAAGGCAGTAATGGAGGATGCTATGGATTGTGACGACTGCGAGTGGAA
CACAGGAGGCCTCTTCTCACTGCTTCGTACACAGTCTTGAATTAAGTCCATTGGGTTTTCTATCACAGTTGGGTTTGATA
TAACTTCGGTTGTTTCTTCAGTAACTTCTGGCTTTTCTATTTTATCTTCAGACTCGCCATATAACTTCAATGCAATGGCA
AGGTCGTGCAATATTTCAGTCTCTTTCTCTTCAATTATCTTGAAACGGTTATTAAAAAGCATAAAGTGTGAAAAGAGGCA
ATTTAAATGGGCATGGAGGTTGAGTAGCACTATTTCTTTGAAGTGAATGTGATAAATATGAGCCAAAACATGAAACAATA
GTCGCTGAATTTTCTTGACTAACGATTCGAAGGAGCATATTTCAATCTTTCTTTGAATGGTTTTGAAACTAGTTAATTTT
CTTATGTCTTTAACTATTGTATAAAATATTTTGCTCAAAAGGAGCA-TTTTTTTGTATTTAACAGCTTTTGAATCACCCC
CTCCTTACCAATCTCCAGCTAAAGATCTGTCCAGTCCTGTCAGTCAGCCCAGAAGTAGTAGTAATGTCCATAGTGAAACT
ACATCAATTTCCACCCGATGTATATCCAGTGATGAAGAAATCAGTCGTTCTCCAACCTCTCCACTTCATAGCCTGAGAGA
AGAGAGAAGTTTTGCTGCTTCTCCTAGATCTGAGACTGACACAGAAATTCGTAGGAAGGTATGTGTTACCATGTAGCTGT
TTTGTAAAAACACCAATGATGTGAAGTTCCAAAACATCACATACAGAAAAACACAAATACTACTCTATATAAGTTAACAA
AAAATCACCAGTATGTAACTAGATAGACAAATCTAATTTGCACACCAAGACCTAAACTAGCAAAACGAATACTGTGTTTT
TAAATATAATGATAAAATCCACATGAATCATTAACAGGTACTTCACATTCATGCAGTACACAACATGTATGGATGAGCAC
TTATGGGCCTACAAACAGCTCATTTGAGATGCATGTAGACAAGAATGCATAAAAAGATTGGTGTATAATATACTATATCA
CTAGTTATTCCACAATAACTCCTTATTGGAGTATTACACGATTAGGAATCATAAGCTCACAGATACAATAGTCAATACCA
CAAACATCTGAGATAAAGGGCACCTGCTATTTTTTGTACTATCTAACCATCACTATAAAATGGACAGACTAGTGTTAGTA
TTCAGTTAGAACACCATGGCTGTATTTTAGAGTGCACACAAAAAAAAAAAAATTCTTCATATCTGTTTAAATGCTGAACA
CATGCAAATGGAGGGGATATTTTAATTAAAAATTACTACCAGTGATTTTAGCAATAAGTTTCTGTGCCACTATTAATTCC
AGATTCACCTATACTAACAAATTACTAATTTATGGTAAACCTCACAGCATCTATTTTATGACAAATTGTATGTTTTTGAC
ATTATAGGCTTCAACTAAATTTCAAGAAACTTTTTGCCAT--TTTCCAATTTTCTTTTCAGGTAACTCTTGTAGACACGC
CTTGTATTCTCGAAAATCGCAAGAACGCCGAACGAGGTTATCCCTTCAACGACGCCTTCCAGTGGTTTATCGATCGTGCT
GATGCCATTTACGTCGTCCTCGATCCCACCAAAGTGGACATCGGAAGCGAACTGAGTGCCGTCATCGACCAACTCAAAGG
AAGAGAAGTTCGCTTTGTGCTGAACAAGGCGGACACCATCCGCAGAAGTGACTTGATGAAAGTAGTGGGACAGCTCTTCT
GGAATCTCTCCCCGTTGATGAGCAGCACGGAGGCCCCCGTCATCTACGCCGTGTCCCTCTCCACCAAACCCTACAGCCCC
ACGGCCCCGGCCAAATTCCTAGCGGACCAAGAAAAGAACTTCTTGTACGACCTTCGTGAGACGCTGGACAAAAGGGTTGA
GAACAAGATTCTGTTCGCCCGTCGACACGCCCTCAGGGTGAGGAATCATGCCAAGATGGTGGACTGCTATCTCGCCTCTT
ATTACAGACACAAATCCATCTTCAGCAGTAAGAAGAATGTGGCCAAACTCATCACCGTTTTTTCAAACAAACATTTTTTT
AACACTTAGCTTTTAGCAAAACTGTAACTTAAGTGTTAGAGTACTCGGTTCTCTGCTTTACATATGCTGTACCTAGCAGA
GTTTCAGCAAAGGGCGAAATATATATCTAAGCCGAAAACTGTTTGTAAAAAATATATAACCTTTGTTCATTTTAATTTTT
ACACGCAGAAACTGTTGAAGCAATTAAAATGGAAAAGAAACGTAAATATGTTAAGTTTTTTCATTTCCTGTTATCCTAAC
GAATAATTTCACTATGCTATTCATTTGTGTTACACAATCTGTACTTGCCCTAAAACAAAGCAATAAATCAAATTTGCACT
GTATAAATAGTTGAGGTAAGTAATAGAAACTATAACTTTTATTACTTCCTCTTTCCCGCAGTGATCTTCAGTATATGTCA
GGACTTCCAGTTAAACTTTCACGCCATGTACGCATGTGTGGGGTTATGGAACACTTTCTTCCTAATCATTTTTTCCATCT
TTGATGTCAGTAGAATTATGAAATGGTCGACGAGGTAAGCTAATTTTAAATCTTCGAAGTCCTTTTCATCTTACATTGAC
ATGATTTCTTGAAATGCTCCCACAAAGCGAAAGGACATTTAGTATGTAAACGCAAACAATCATTTCGTTTCCTTTGACGT
CAATATTATTGAAGAGCTCGGTTTCACATAGTCTTTTACCTTACTACTTTTGCCAACGATGAGCAACACATCCCTGTTGT
CGGAAAGGTGACCTTTTCGCAGAAAGTACTTAAACTGCTTTTCAAACGGAAGGATGAGTGATGCTTTAATTTTTAAATGT
TGGTGGCTAAGCAATTAAAAGAAAGCAAATGGGGCGCGAAAATATAATTTTCCCAACTGTAAGAGTACACCAAAACGTGC
ATGCCTAACCAACTTTATTGTTTGGGAAATTACTGCAACTATCAAAAATAAACCTTCCAAACACATTTTTTTTCCTGCAG
TAAATCCAGACCTTGACTAACCAGGGTACGTGTCTACCTCTTTGGGTGAATACTCCTATTAAAAAAAACAATTGCTCTTG
CGAAGTAGTGTACTCACCAGGCGAGGCTCCGGCCTGTGGTCTTATTCAGTCCTCGCTGTGTGCAATGAAGAACGCACTGA
GTGCCTCTCCGTGTAACCCGTCCCCAGGATAGGGGCAAGAAGGGTGGGGAAAATTATTGTTGTCCTCACTATCCATATAA
GGGGGAAAGAGACTGTGCGTCATGAACAGTCTCCCTCCCCTGATTGGTTACCTCACCCCACGTGCTGGGTGTTTCTCTGG
GTAGAGCGGCTAATGATGACGTAGCTCACCCTAAAGGGCGGGGGTAAGAACCGGCCGCCGCACGGCAGGGCTGCTTCCTT
GGCAAAGGGAAAATCCGTCGGGGCGCAGCCACCGCCTCACATCGCGTAAGAACTCTGCGCACATGCTTTTCTCCTTCGCC
ACAAAAAAACCCAAAAAACCTGTACAGCGCGGCGCGCTCTTCTTCCTTGCCTTCGAAGCGGTTTTTAATACGCCAAAAAG
GAATGGCACCCACTTCTTCTCTTTGATCTTTCCAAATGAAAAGGACGGCCCCCCTGAACGCTATGTTGTTTGGGACCATA
AATCCATCACTGACGAGTGGTCATATCAGTGAGGAAACAGTGGACCGTGCTATCCGTAGAGAAGGGTCAAGCAGTCATCA
ACTTCTGCAAGAGTAACGAAGGTCAGGTGGCGAGAGGTAACAAAATGCAAGGTTTTGTCGGTGAAGTTTTTCCTTCAAGC
TGCTGCCGCTGTACGGCTCGATTATGCACCTCCTCACACTAATTACATGCCATCTTTTTTTGTCCGACGGCGTTTGATCG
GCGATATCCTCGAAAGCGTAGAATCCTCAGAGATCGGTTCAAAATAACGGCAAAAACAGATCGAAACAACCCTTTAGACA
GTAACAATCTCAAAGTGTTTACTTCCGTATCAGCTGACGTCGCGTCACATCAGACAACTCAAACAATTTTACACAACATG
GCGTGCCCTCACCCTCGTCACCCGCACACACACACACAGTGCACGGGGTTTTCGCTAAAAGTAGCACGGGCGAAGTAAAC
AATTGTTTATTGTAAACATCTTTGCTTTCGATGATTGGATGAAGGAAGGACTGATAGAAAAGTGGTCTCGGAGCACTGTT
AATCCGGATGGCGAATTAAGAGGGGGGTTACCAAGAGCGTAGCACTGTTGGCATGGAAACGGAGAGCTCCGAGTGGAATC
TTGAAAGGCTGATTTTCACAAAGAGAGAGGTGCACAGCCATTTGGTGCTAACTGATTAATGACAAAGACGTCATTCAGCC
GCAGCCTCCCCCGGGGTGCATTGCGCCCGTACATTGCGCTCGCTACAAGGAGCAATGGCTGAACTTCTCATGCACTGAAA
AATCTTCAGACCTCCATGTTCTATAGCCATTTGCATCTTCCTACTCTTTAGTCCTAATTACTTCTTTTACTTCTTTTTTT
TTATTTCTTTT?????????????????????????????????????????????????????????????????????
????????????????????????????????????????????????????????????????????????????????
????????????????????????????????????????????????????????????????????????????????
?????????????????????????????????????????????????????TGTTGGGGTTCGACGTCACAACTGTCG
TGTAAATAATCTGGCTCATAAGATGACTGTCGGTTGTGTATTTGTTATCGCGTTTACGTAAAGCAGCATGTTGTGTAGAA
TAGTGTTGTTCATTTTAACCTGCCGAGTAGATTAGACGACCAATATTAAAAATGTCCCCAAATGGTAGGAAAAGACAAAA
ATCTGATCAGAATGTCGTCAAAGAAACTATACATAGTGGTCATTTTATGGTGTCTGATATTGATGACTCCGAGGCCCACG
ACGAAGATGAGGGTCCGTCGTTAGTTGTACACGAATCAGATTGTGATCAGGAAAGTTCTCCAATTCCTGTACGTGGATAT
GATTTTGAAACAGCTTGCAAAGAAACTTCAAAAACCTACACATTTGGCCCCAGGAGTTCTCACTCCATTTCAATAGATGC
ATCACTCACGAAATTGTTTGAATGTATGACTTTGGCTTACAGGTATAAATAGTTATATGCGTATTGTGGAATTCTTTTAA
CTCAGGTTCACATAAATCCAAAAATTCAGGATAAATTAAAGAAGAATGAAAACATTAGAGTGAATGAGCTCTTACCTCAT
CACAAACATTCTTTACATATGGGTCAAATCCAGTAACATTTTCATCCACCATTCTTAAAGCCTTTTGAAAAGCTTCTTCA
AATGATCGTCCAATAGCCATTACTTCACCAACACTCTTCATAGAGCTGCCAATCTAAAATGCAAAGAACAGATATATAAG
TTAACCAAAAAAACAACTGCTAAAAAACAAAATATGTTCAAACACAAGTTACTAACTCTGGATTCAATAATAAGTTAAAA
TGGAATAACTGTTCATACATACATACTCAGGTTATCTGCAAATGAGATCATAGCTCTGTTGGCGCAGATGTTGATGTTGT
GGTGAGTTGTTGTAGGCCTGTTGTAAGGAGGCAGGTGATGAGTGGGCCCGCGGATGGTTAATTTGCAGACCACTTGGCAG
TTGCTGAGGAGGCTGAGGGGACCCGGCAGGGACGGAGGGATAATTCGTCCCATCCGCACTCGATTCCCGACTGTGAGATG
CAGACTTAGATCCCTTTTCTGGCTGCTGGAAAAACGAAGGAGGAAGATTTCGTAATCTCATGGGCACAGTTAAAGGCACT
TGATATTCCTTGGGGTGGATGACTGCATTGAAGAGCTCGTCCAACTTGGTTTCACTATCACTCCGTATGTGAACGATGTG
ATTAGGCCCCTTCTGTTCGATGACATCCCTTTGTTGGGACATCTTGCCTGAAATTCGGAGTTCGGATATCACCAAACAAG
AATCGATGTCACCCAACAAAGGGTTGTCTACAACGAGCCCACGGAAAAGTGAAAACTTACCATCAGCACAATAACATACC
GCGGCACCTTCGTTAACACTGGACCAGCAATCCCGACACCCAACACTTCGCCCTCAAATGTGTATTCCTTCGCCCAACTT
ATGATTTTCTTGCTGCTCAATATCCCAGTTTTCAAATTTGGCACGAAGACTTTTAGCTTTGTCTGCTTCCACAACAATAT
CATCATCAGCTTTGTAGCTTGCACGCACGATATTTGGATCTCTTTCTGGCTCTGGAGATGAATCATGATGATTATCCTCT
TTGGTATATTCTCGAGGAGGAGTAATACGTTTAAGAGGTTTGGGGCCAGCAGGAGCAGAGGGTGCTTCCTTTTCAAGAGC
TTTAAATTTATCAAGCATTCTGCGAGCTGTATCTGTAACAGGAATCTCTTCACATGTGTCAGCTGAACGAACTATATTTG
GATCATGAGAAACTTCCATTTCTGGAGATCATCCTTGACAATTTCACGAGGTGGATTTCTGTTTAAAAAGTAGCCGTGCC
ATTCTTTTTGGCTGTTGTTCGTCTGGAAATAGCGCACATTTAGAGTTTTTTTTTTGTTACCTAAGACAACTATTTTTGAC
TGATTTCAGAACAATTTTAAATAGTCACTAGTTGAATAAGTAAGTTAAGTGGAATGCTAATTGGCCTCAGCTTTTGTAGT
AAAGTCTGTGTGCAGTACCTATCTCAGGGCTTTGTGATCACGTTCTGCAACAGAGTAAAAGTACCTTAAAGTGTTCAACT
TGTAAGGGACCATCCTTGGAAACATGAAACCAAAACCGAGCCATTACTGTTGTGGCAAAATCAAACTAAGTTCATTGTAA
CTGCCTTCTAGAGCATAACGGGTATTATCCACTGTTAAATGTACAGATTTTCATAATTCATATCAGATACTTGATGATAC
TGCATGCCTAAGAAGTACATTATTTTTTGTGTTAAGTACTAGTTATGAGTGTTTGCGTTATATAAACCTTGTATACACTG
ATGTTTAACTAATTGTATTCCAAATAAAATTCACTTCAATTTTTCTCGCTGGTGAATTCATTTACCTTCATTACATTTTA
AACAACTTATCACTCAATTGCGTCATAGTCACGGTGGAAATGAAAAGATTTCACATGTTGCCGTTTTTAGACCAAAACAG
AGGTCAAAGTACTATTCCCCGGGAAGTGAACGTCGTGCGGAAGACAGTGTGAGTTGCTGATTAGGTGAACAGGATATCCT
TCTCGAGGGGAATTGTAGACTCCCAACTAACAATAAAAGATACAGATTTTAATGATAGGGCTGCGTACATGTGCGTAGCT
ACAAATGACTTGGGAACAGTGAATGGCACAACCTTGGTCCGTATTAAGGGTAAGTTTTTTTCCTCTATTTTGCTCTCATC
AGTAAAGAACATTAGGTTTAATAAATTCTAAATTTTAGGGATTCTAATTTTTTTTAGATAAATATGCAGCTTTGTGGCCT
TTCTTGGGTATTTGTGCTGAAGTTGCCATTTTATGCACGATTATATTCATTTATGAGAAAAAGCGACAGAAGCCAGATTT
TGATGAATCTGAAGCTGATCATAACACAGAGAAGTAAGTTTTATTCAAATTATGGTTGTAAAAGTTGTTTCTGTTCTTGT
ATTTGTTTCTAAAAGCTTTTTTAAGGAGCTTCCTTTGGTTTGACTGAAAATTGTCTTTTAAAGGGATGCCACTTGAATAA
CATATTGACACTGAAGAAAATTACAATTGCTTGTAAATTATTTTAGTATGTATAAAAAGCAGAGGTTGATCTCCTCAGCG
TGGTACCAGTCCAATTACTTCATCCAGATCTCCAATGGTTGTTGCAAATAATGCACAGATCCATCAACAATTAGCTCAGC
AACTTCAAGCCCTATCATTAAGTTCTAATTGTTCGTCTCTTTCTTCCCAGTCTCGTATGGAGAACAGTCTTCATCAAGGT
AGTTCACAAAATGGGAAATCGTCTTGGTATTCATCATCTCCACAGCCCTCATATGCTTCATCTAGTTCAGGAAGACTTAG
TCCTACACCAACTATAAGTAGCAGTGAATACTCAGTTCCTCCAGTGTTTCATCTAAAAAGAACCCCTCCTCCAGCATATA
CTCCTCCATCTTCGTATTCTTCATCTCCACAGCCTTCACCTCAACATCATTCTACTTCACCAGCAACTGTTGGTGTCAGT
TCTGTTACTTCTATACTACCTCGTCCCACTGCTCTTCAAGCTTGGAGTTCACGCCAAGCTAAATCACAGTCACCAGTTAT
TATGCAGTCTGTTAAAAGCACACAAGTTCAGAAACCTGTTCTTCAAACTGCTGTTGCCCCTACAGCTCCTCCACCAACTT
GTACTACTGCTGCATCGTTTGCATCTTCTTGTTCACCTCCAGTGCCTTCAAATCCACCGCCTCCGCCTCCTTATCCAATG
CATAAAGTTCCTTCTTCTGCTAATGTGAATAATTCTGTAACGGTCACCCAAATCAACGAAAAGGTAACTTCATAAGAAAA
ATCTCAACACTTTACGCTACACCAAATACTACAAAGCTGCAAATGACAAATATTTCCCCCAGGTTAATAATACACACTGA
ACTGACAGGTGATAAAGATTCTATATCACGCAATAAATGAAAGTAAATAACCAAATGTTGGAAAACACAAATTTTTACGT
ATCTGTATCTCTTACGGGCATTAAATAAGTTTTAGCGATCACACAATTATTCTGCAGTAACACCTGAAGACATTCCGATG
CCATGCAGAAAAAAAAATTTAAACTATGCTGGCGAGGGTCTTTAGCCCTCGGCGGCAATAAACGACTATGTACATAATAT
ATATGGTGAACTTACCAATGCGAAGAAATTGGTATGACAGTCTTCAAGGCTAGCGCCATTCGTAACAAAATTAGGGTGCG
TCATGGTGTCCCCATGGTCCAAGTCGTCCTTAGGACTATATCAGATATTTATTAGGTTACTTCTACACCCATTTATGCAG
TAAAGCTTGTCCAAGCTAACAAAAATACTTAAGAAGATGGCGACTGACGACAGCTATGGCGGATTGGAAACAACAAGGCG
CTAAGTGACAGCGATTGTGATTGGATAACTGCAATCACGTGTCGAAGGTCACTACGTTTCATTGCTACTGCTTAAACTCT
GTCCAGCCTAGGTGCTAATAATTTGTATGTCATAACAGATGAAATTTCTCCGAAATTCCATTCGCTCAATTTAGGTACGA
AGATGAACTTCACCAGAATTCTCACAAAAACCTGCAGATACAGATCTAACCACAACTCATGATGCCTTTTAATAAACAAC
ATCATCCAAATTGTCCCATGGATCTGCTCGCTCAGAGTCATATATAAACAAACAGTGTACTATCAGCAGATCTAGAACTT
GAACGGATGTTAGAACACAACTGGACAGGACAACCATCATCCAAAAGTCTATAGGAAACATATTTGACAAGATATAAGTT
AAATACAAGGGAAAGGAAAATAGAACAAAGCAAAGACTGAGAGCACGAAAGTGGCGGCTGTAGCTCTGACTTCTTGATGC
ACTAAGGGCAAGAACAACAGGCTCAGTGATCTCGAGCATGGTGGGTGTCATTATGATCAGGGTATGGTTCATGTTTCATC
CAGAACGCCACAGTGAAGTTATCAGTTAGGTTATGGCTGAGAGTTGACTCTGGAATAACAACTGCATTAGATGCACCGTC
AAATTCATAGATTTGATCACTCTCATGGCCATCATCTGTTGGAAGATTACGAGTCCACTCAGCTCCAATTCCTGG-CTTG
GTAGTAAGTCAACGCTGTCAGAACTTGCACCTGAAAAA-----------------------------GAGGTGGATAAGA
GCAACAACCCTCGAAGCAAAACAGTGAAAAGAAGTGCTTGAGGGGAAGAAAACGGGAAAACGGGGGTTGTTAGCACTCCG
TGAATAATGCGTCAGCTGTTTAGCGGAAGTAATTAATGAAGTTTTCCATTCCAGAGCACTCCAATGAGAAGCGCAATTAA
AATTTCATCCGAAAAGACCCAAAAGACGGACAATCAGGGGAAAGAAGAAAAAAAAGAAAGGACGAGCGCGGTTTCGATAC
AATTGAGCAGCCAGTCATGCGGATGAACAATAACAAAATAA-ACAATTTTCACTAAAAACTAAATGCACAAAAAATTCAA
GCATTTCATTTGCAAATATATAAACTCATAGATAATTACCCAGTTGGCCTTTCCCACTGAGTTGTCCTAGCTGCATGATT
AACATAATATGTTCGACCATTTGCGTCTTGCCGCTCTTCCCAGCCTGGGGGAAGAGGAGATTGACTGGACGGAGAATTGG
AAACCAAAATCGGTGTTGCTGCCATAACCTCTTCTGAATATGTTACATTATCAGCATTAACCATTTCCCAACCAACCTGG
AAATAATCCTTTCTTAAATACTGCATAATATCAAACAAATATGAACAACATTGCAACTGCCACTATAAGAAATATCGCCA
AAGAAAAAGTGGTTTTATGTTTCCTTGGTCAATCAGCTTCTAATCATTTGTATGCAAGAGAAGTCTTCCTTTTCTTTCTT
CATGCACATTTTCAGA-AAAAAAAGAGGGAGAGAGTGGGAGATTGGACAGGCATGTAGCCGGAGAAGAGAGGGAGAAGAA
ACAATGAGTAACCTCCCATTCCTCCCTCCTCCCAGAGATTTCCAATTTTGGGCATTTTTTGTGGCCTTCCTTCTCCCCAG
CATCTTTTTCCTTCTCTCTTTTCCCTCGCGTGCTGCATCTTTTCCAAGTTGCCTTTTCTGGCAGACTCAGTTAATTAAAT
GAGCTCGCCTTTCTTCCACTGCAAATGAAACTCGCCCTGCACATTAATTCACGCGTAAATATTTGATGGCAAATCGTTTT
GGAGCCGAAGAGCTGTTGGTCTTAATTTGGTTTGGACCAGCGGGCCCCGGGTCTCTCAGTCTCTTCTGGGCTCTGTAATT
GAACGATGATGTAGAATCCAAAAAGCCCTAATCTGATTTGTAGTCATCAACATCCATTACAAGACCGTGTTCCCAGAAAC
TGTGCGGGAACTAAGTTCTATCTAATGGATATTGCTCGTTTGCTCGCACGGAAGGACTTACTTCCTCTTTTGCCTTATTC
TTTCCTTTGACCCCCCCC---CCTACACGTCTAGTACCCCCGTCTAGGCCCAGCATTCCTTCACCTTTCTTGTTATAAGT
CCAGAAGCCCTCATAAATGGGTGCCACTCAGAGAAGGATTTTTTT-TCCACTCTTCTATTTGTTTTTACCTAAATATCTT
CTCTTTCTGATTTTTTTAATAACCGACTCGTGTTAAAAGCATTTTTGAATTGTTTATGTACTTCGTAGTTGCATATTTTT
TTTCTGACAGCTGATAATAGATCAGTGTATTATACAATGAGCATAGAGCAATGTTGTTAAAACGCAGAAATGAGCACAAA
GCAAAAAACTTTGTTTCAGTCTTGGTTCAAAGAAGAAACTGTTCCTGGTCCCTCAAGAGTAAGTGATTTCCAAAAACCAA
AACCAACCAAACGACGCCCGAAGAAAGATGTTCAAGCAAGCAAAGAAAAAGACGGCAATACTACAGACTCATTGTGGAAA
CAAAACATTCCATTCTTGCAGCCCGGACCAAGTTCAGCAAATGGCCAGGTTTCTTCGGAAATTGTTGATTTTGATATGGA
TGCTGGCAAAACATGGATTTACCCCACAAATTTTCCCGTGAGAGAATATCAGTTCTCCATTGTACAGAAAGCATTATTTA
ATAACACACTGGTAGTCTTGCCAACAGGTTTGGGTAAAACGTTCATTGCAGCAGTTGTCATGTACAATTTATACAGGTGG
TATCCACATGGAAAAGTTGTATTCATGGCTCCAACGAGGCCTTTGGTTGCCCAGCAAGTTGAAGCATGTTTTAAAATTAC
TGGTATTTCTCAAGATGATACTGCACAAATGACAGGTAAATAATTATTCTGGCTGTTATTTGAAAGAATTTAAATATTAG
GTATATCTGATTTTTTTAAAATTGGTTAAATTACTGTCTTGTTTAATGAATCTTGTATCTGAGAAGTTCATTTATGAAGC
CTTGTGATTGCATCATTCTACCTGTGAATTATAAGGTTGAGTTTTTCTGTCATTTTTCCTTTTACTAGTTGTATTTTTCT
CATTCACAATTTTTGATGCCTAAAAAGTGAAGCTAGTTAAAGATTGTTTTCAGTACATTCATTACATTTGTATTCAGCTT
CTTTTGTTTTGAGATTTGTTAATCAGTACATCCCTGGAAGTGTGACTGGCCCTTTTCTACCGATTTCATGATTCATTGTG
CTGTGTCTGTATATAATGTAAGCATAAGTGTATTATTAGGCTCTATTTCAGTTTTGTAGTTCTTTCATTTCAGTGATTGT
GTATTTACTGTCATAAAGCTTGTATATGATATGAGTGTGGTGGAAAGTTTATTGTATTGAATGACATTTTTTAAAAACTG
ACGATTTTTTATGTTGTCTGTAACCACAGGCGCAGTAGTAGCTGTAATTGGTATGCTGTGGCAGTCACATGGTGCTCTTC
CTGTGCTGATCCAGAACCTGATCCAGTACGGGCTGTTGCTGATAGTGTCCTGCGGAAAGGGGTCAGAAATCTCTGGTTGA
ATGAGGCATGAAATGGAAATTTTCATGTCTAATGTAAATCTTTTGATTGACGTACATGGGCAACATATGTTACATAATAT
TTTTAAAATGTCCCCCTTTTCTAAGTAATATTTTTAAAATTTCACCCCTAAATTTGGCCTTTGTTTTTTCCAAATTTTCT
CTTTCAGAAATTTAGCTTTGGAAATTGATTTTTTGGGGTTACTTTCTTAATTGTTAATATCTGGTTAACAGTGTAGAGCC
AGTCATCTACATTTGAAAATGTTGCCTT-AAAAAAAAGCAGAATCCTTACATACTCATCAAAATTAATTGCATTTTTATT
TTTTCTGACAATTTGGCTTTAAAGCTGCAACCTTATCTGAAACCTAAAACAACAGGATACTATTTCTAAACACTGTAAAG
AACTCTGATCCCATTTCCAGAGAAGATAAAGACATCATTCTCAAAAAGCATAGGATATCAGCTTTAAATTGAGCTTTAAA
TTAGGGCGATATGGACAAGGCTGATATTTTTACCTCCTCTATTCGGACTCTCTCCAAGGAGCTTCATCCGAAAATCGATG
TAATTTTCTTTGTCATTGTAACTGCTTCCGCTGCCCCGGTCATTCAGTCGGACAACACCTTCGCCCACGATGTGGAAATA
AAGGCCTACACACACAGAAAAAAAAAACATTAGCCAGGCATCAGTTAAAGCCCACGTCAAAAATAAAAGCACAGAAATTC
AATAACAGCAATGCAACGATAATCCCCATTATACAATGAATACAAGAGGAGTCATTAGATAAAGCATGAAAAAAAAATCG
GGGAAAACATTTTTTTAGATAAATTATAAGTTATGTGAAACACTAAAAATAGACATATAGTAAATGGACAGTAAGTTAGA
GAGCTATTCGTACGATGGAGTTTTATCCCTCTAAAAACCAATAACAGCATCTGGCAGACAAACATTTCAAAATTACTTAT
CCTATGCCAGATATTCAAACAATGCATCCAGGTTAATGAAAATACATGAATCACACAAATTATATGAGAATAAAAAACAA
CCAACCGGCTGACTAATCCTCCATCTGTTAAATTGTGCATTAAAGTCTGAGATCGACGAAGGGCTTCTCTTCGCCCCTTG
CTCAAATTGACTGCTTCCCGCAGAGCAAACATCCAGTTGTCAAGACCTTTTGAAGACCATAGTAATAACTGTTCTTCTTG
GGCTACACGAAGGGCTATAACACCATCTTGCTTCTTATCCATCCACTGAAGATCATCAACATCGGCCAAACTTACCTAGA
ACAATACATCAGGATCAGTAACTTACTGACATTTAATGAGTATGCAATTAACAGTTCAATGAGATCTACACTTAAATACA
CCATTACA------AGAGATCTTAATAACATTCTAAAAATAAGTACACTTCAATTTTTGCCTTAAAAAGCACCTTGGAAT
TCTGAAATATCTTTCCGTTATCTTTCAATAGAATTTCAATTATTAAATATCAAGAATGCAGCAGTGTCTTGAGAAAAGGG
TTGGGGCTGGGTTTTTTTCTATAGCTAAGTATTGGGATGTCAATGTAGGTCTATGAAAACCATTGTATTTTTAAAAAATT
AGTGATGTTATGTTGTTTTTTTTAAACAGGTGAGGGCCTCTCCACTGCTGATTCATGGCAAAAAAGGCAAGAGTTATGCA
ATGTTTTGGAACACTTATTACTAACTGATCTGGACTATGCCTTGGACAAGAAAGTTGAGCAAGATCTGTGGAGCTATGTC
TTCAGGAACCCCATATCTGCATGTCAGTCAAAGGCCAAAGAGCACAAGGTATGTTTCTAAACTTCTTAGCTCAAAATAAA
AATTTCCTTGTTAGCAGAGCACAAAGTTTCAAACCCAACTCCACTTGGCAAAAAAAATCTTCACTCGCCATGTCGATCGA
CTTTAGGACATCTGGCCAGCGCAAGGTCTTAAGAAATAAGGCCTCCCCAATACTCCAAAAAATATGGGATCCGCGATCAA
TTCCAAGATTTAAGCATTTGCAATAGACT-------GTTGACATCCACAATCGATCGACTCCGAGACAGAAGCAATAAGA
CCTCTGCGATCGACACCAAGAAATAAAAGATCAACTTCAAAAAACGAGGATGGACTATGATATGGCTTTTTGGTATGAGC
AACAGGGCAAGAAAAATTTCCCCAAAATGATGCCATTGAACATGCAATGAATCTGTTTCAAATTTAGCAGAGGGCATCTT
CTTTAAAAATTATGGTATTAAATTGCAAAAGAAAAAATTACTCAGTTAAAATCTATGGTAAGCACACATTTGTTATCAGT
CATACCTAAACTCTGAGGTGGCTGAAAAACTCTCATGCTCAGTTATGGAGAAAACACACAAGAAACCTTCCCCAGATCTA
AAGTAATTGTCTCGTATGGCAGCATAATCCTCCTGCCCAGCAGTATCCAAAATGTCAATCTGAACTTCTTCACCATCTAG
CATCACCTTCTTGCGATAGGAGTCTGCTTTTGTTGGCTCATAGTCTTCCACAAACTAAAAAAAATCACATCAACTGAGAT
GCAAAAGGCACATAAATATGAAGTGCTACTGAAACTGAAATATTAAACCATCCTTTAAAAAAACACAATGTGGAAATGTC
TTTGCATTTTGCATCAAAACTGAAGAATGCTCTTGTTTTGTCTTGGATTGTTTATATTGTGTCAGATGATTTTTATTATT
GTTTTTATTATTTGTTTGCAATGTCTATTTTTCTAATACTGAATAGTTTTCAATTTTATTAAAAGCCAGTTTTCCTTTTT
CTGTTTACTGAACTTTGCGTATAACTAGCACTATCAGTATGATGTAATAATATGACACACTTTATTTCTTTACTTGCTTC
CAGTTTGTTGACCAGCAAAGATTTTATCTTGCCTCTGATACTGATTTACTGATTGATACATTCAAGACTGAAATTGCTTT
CTTGAAGACCAGCTGGCATATGCTGGGCCGACCAACTGTTGTACTAATTTTGCAGAAATCGGTTGTAGGTGGGTGAGAAC
CCCCAAAATGATTTGCTTTGGTGTTGGTAGATTTTACCATGATTTTTTGGCATTCACTCTGTGTATGTTGCCTGTCATGA
TGCATGTTTTGATTGCACAATATGTATGCATGTTTGGGGAATGTAATAGTTTTATAGCATGTGGTAGATAACTTTACAAG
AGATACCATCAATCTGTAAAATCCAGGAAGTTTTTTTCAACGCAATCTTTTGTGTGCTAGTTGGCATGTATTTATAATTA
TAATAAGTGTTATCTTTATTAAAGTATTTAGTAAAAGACATGACCAAGGGATATAATTTTTTCCTCACCTTAAACAGAAT
TTTTTTTTTGAAATTACATTTTGGGTGGTAATAGTAATACCTGATCCGTAGGAAAGACTTATTAGCAATGCCTTTAAAAC
AAATTACAGTTTTTTTCTATTAGATGCTTCTAAATTGGGAAAAAAAAGTGCCAGCGTCAAGAGCAAGAAATATTGTCACC
ATAAGAACTAATGTTGTTTAAAAAAGATAATATATATTTTATCATTTTAGAAAAAGGTCAATGGGGATGCTACACTCTGC
TGTTGTGCCAATATTCCAAGTGTGAGACCCTGTGGTGGAGCTGCTGGCATTTGCCAACACTTTTACGACAGTGCTCCAAG
TGGATGCTATGGCACCATGACATATCTAATCCGATCTGTTGCCAGTACCTTGGACTGCCTACCAAAAGATGAACTAGATT
GTACTGTTAGTTAAAAAGAAAAATGTCTGATCTATTTACTACAGTATTTATCAGCTGTATATTCCCCCTCATATGCAATA
CAGATGCTCAATTCTTTTCTGTATTTATCAAAAATACACATCATGGTGCACTTGTGGAAAGAAACTGCCACTTTTTTAAT
ATTGTGATAAGCTAAGCTGATCATGTTACAACTGTAAAGATTCGAATTATTTCTTTTTATGATATTTTGTATTAGAATGT
TATACTTTCTGTATTGTTATTATTATAC------TTTTGAATGTATTTTATCACTCAACATTAATGTTGGAGATCTGTGG
AGCAATGATAAAACGGCTTCGCCATTATGTTTCTGAACGAAGAAACAGTTCCTTAAAATGAAAACAATGATTTTAAGCGT
AGTTTTTGGATGGTCAAAGAACCTATAATCAATAGTCAACTCATTTCTATATCGAAATTTTGCTAGGATCATTCAGAAAG
GGAGGGGCCTAATATGAGTTATTCTATTTCAATTTATTATCGTTACTGTTGAGAAAATGAAGTGGGTTACCTTTTCCATT
TCCGTGGTTGACAGAAGTACCACAGGTGCTGCTTGTTGGTGCCCTTTTGTATGTGGCGCTGTTCATGGTGAGCTTCCGGA
CATTCTTATCCGGATGGAAGATGATGATGTACACTTTAGGAGAGAACAGGCAAAACAGAGCCACGTACGCGCTCAGTGAC
GTCGATACGCACAGAGTCGTAATCTGTACCTATGCGTTAAAATAGAGTCAAATAGATCAATTGCATTATATATCACATGT
CAGACATTTCATCAGTCGCAATTCAAAATAGAGCATTAGCCATCTAAAACACATTTCAATAATTATTTCCTTGCTGCCAC
CTTTTGACAGTTTTTTTATATCCCCAGTTAAACCCTTTGGTTCAATGACGAAAGCTGAAAATTGTTGTATAGTAATTCTC
AGAATTGACTTACTTATACATTTATTACAAATGATTCTGTTTTTAAGGAGTAAGAAATCATCTTACCTCAAACGAGTTAC
CCGTTCCGAAGTAAATCGGTACAAATGCCAACCATATGATGCAAGTGGTGTACATGGTGAATCCAATGAATTTGGATTCA
TTAAAGTTTTCTGGAATTTTCCTGGTTTTAACAGCGTACACCGTGCATATGGTAATGAGCAGCATATTGTAGATGAGAGA
GAGCAGGAAACTGGAGTCCCGGATGCTGCATTTGAGAATGACTTGGTTCCTCTTGCCGTCCGGAGAATACTGTCTCATGC
CCGGCGGCTCTAAAAGAAACCACACTGCTGTCCCAATCACCTGGACGGAAATGAGCACCATGGTGATGGCCACCTGGGAT
TTTGGACTGATGAAACTAGGCCTTCTTGCAGAGCGTCTCGCACTCTCGAAGATCCGTGATATCCTGTTAGTTTTGGTGAG
CAGGGAAGCATAGATGATGGAAAAGGAGAACCCAATGCCGAACCTCTGAAGTCCGCACATGGCTGGCGAGGGCTTATTGA
GCATCACAAAAGTCATCATGTAACAGAAGAGAATGCTGAAATTTCTCGTATTGTTTTCTGCATAATCAGAACGCCTAGAA
GACATGCAAAACAGCTACGGTAGCAAGCGAACCATTTCCCGTTACACTACATCGGGGAGAAAAAAAAATGGAAAGTTACC
ACCAATTATTCGACTAGCATTTAAATTTTACATCTGTACCCAGTGCGATATGAATTTGCGTCAACAATCTGAAATACTAC
TTCACAACTCGCGATCACAAGACCAACCCCTTAAATTTCTGAAGCAGAATGGAGTTAGCCGTGATGGTACTGCTTTTTAG
TTCCGTAAATATTCGTGGCACTAACAAGCTTATACTGCCAGTGCCTAATTCTGAATTCATACACAACTCGCGTATTTTAT
GAAACTTCGTACAATGGTAAGATTAATAAACTCCCTTACCTCCAAATGATAATTCTTCGGGCATGATTTTATCCCCTTGA
CGTTCGCCATGGAACAATAACACAGTCCGCCATTTGCAATAGCTCCACGGCGCATGCCAAACACAATTTCGGAAGCTGAC
GGGAAAATGCAGAAAATGAAACGAATGATCAACAGAGGACAGCACTAGTCGTCTCCTGCGAACAGCTTCAAGTC-AAACG
AAATCTAGGCCTCCCACTCTTCAGATACTTTCATTTTCAAAAGTGACGTCACAACTCTAGAAAAAGTATTTTTATCTGTA
AAAGCGAATTCTTTCTTCTAAACACCTTTGAGGGAGTCATTTAGGAATTAATAAACTTTTTCTAAATTGTCTTTGATAAT
CTCACGGGGAACGACTCAAAAGGATTT-------------------------------AAGTATCTCACACTATATTTAA
TCAATTTCAACCTTCCTCAAATATTACAGAAACGTCTTTTGGAAATATTTCGAATCTCTGTAATCATCACAAAGTTCCAT
GATTGCTTCATGCGTGTTACATTCACGCAATCGGCCAAGCCTGGTATGGGGTAGGCGCTCTAAGGTATGCCACAAGACCT
CATGTTTCACACCTCCGACATTGATTATAACACGCCGGTTCAGTGCTTTGCTCCGGATAATCATGAACGACTCTGGAGGC
AAAGACGTCATGGACCTGGAGTGAGCACGATTCTGCTGCTGAAGTGGGCCAATCAGTTGGGCCTGAGCACTGTACTGTTG
TACCACATCAGCAAACTGTGGCTGAGGAGTCATTGTGGGTTGAGGTTGTACAGAGGGGCTTTGGGTTGAGGTTGTTTGCT
GTGTGGCTGGCGTTAATGTGAATACTCCAGAACTGGTCTTTTCCATTTTGTCCGAACCGGTCATCCTCATTGCCCTCCCG
TTGCCTTACAGGAATAGGAGGGCTAATTTTTCAACCTACAGGCACACTGACACATAGAAAAGACAAGCAGCCTCATCCAT
AGTGATCAGTTTTTAATCGCGAGCTGTCTTTCTTCCTCATTATTGGACTCTATGTCACAGGTACAGACATAACTTTAAAT
TCCAAAAAATGAGAGATAACATGTTTCTGCATAATTGGTGTTCCAGAAGACCACATCAGGCAGAACCCCTGTCACAAAAA
AAAAACATGGAATCTAACTGCTCCAGCTGATGACGAATGTGCTCAGCATCTTCCCTGCTCGCTGTTTCCAGTAATTCCCT
TGCAGTTCTTCGCACCGATTCCATATTATTGGAACGATTTTTAAGCTCGTCTTGGAAACTCTGAAATAATAATAAAATTC
ATGATAAACAGTTTCATTCTAAAGAAATCCATTTGCAAC--AAAAGAGGAAATGGAGTCAGCACTTACTTTATGTTGATC
TACTAAAGCCATAACTGTATCCAAATCACCATGAAGCAGCTGATCACTGATTAAAGCAACTTTGGACTTCTCCAACCAAT
CAATAAGTGCTTGGACAGCATCTTTGAACTGACCAGAAAACAGCAAAGCTTCTTCCAGTTTCCTTTGCCTACAAGCGGGA
TGGAAAAATTAAAAATACAACAAACCCTTTCACAAGTTGTAGCCTCCACAAATTAAGCATAAATATTACAAATTATAGAC
AGGTAGAGAAAAATGTGCCTGTAATGACTAAAATATGCAATAAAAAATCTGAAAAGGCAGACCATCCCATTATATTCTCA
CCATCAAATATACTAATGAACCTCTTAAAATATTTACCGCACTCAAGAGGAACAGACCAAAGCCTTTTTGGATGGCTTCA
ATGAAGTCCTACCCCTAGAATGGCTGCACTACTTTGACGAACGGGAATTGGAGGTTTGATTACGAGATATTAGAAGAATT
TTTCTGTTGAGGCAAATGCCGATATGTTAGAAAATGTTTCATTTACGTTTTGTTTTAAAAAATATTTCAGCTGATGCTCT
GTGGGATGCAAGAAATCGACATAGAGGACTGGCAGAGGAATACGATTTATCGTCACTACACGAGGACCGGAAAGCAAATA
ATCTGGTTTTGGCAGTTTGTGAGAGAAATGGACAATGAAAAGAGGGCACGGCTCCTGCAGTTCGTAACTGGAACTTGCCG
AGTCCCAGTCGGAGGTTTTGCTGAACTGATGGGTTAGTATTTCGCTTTACTTTGAAAATAAACGTTAATATACATTAAAA
CTGTTACTATGCCAATATAATGCTTTTGAT-AAAAAAAGTTTGAGGTATACTTTTTGTTACAGGGAGTAATGGTTTTTGC
ATCGAACACGGAATATACTGGTCAAGTAAGTATTAATTGACCTTAGTAATATGGGAAATTTTGCTTAGTTTTCAGTTTCT
GCGAATTGTACAAGCAGAAATATATTAGTTTCCAGTTTTAT-TATTTTTTTACTTAAAGAACCTAATTGCGTTTTATAAA
TGGTGTTTGTCACTAGCATTTTATGTTTCTGTATAAAATCCTTACTTACAAATTAAAAAAAAAATTCCACAGGAAACGTA
TGTTTGGGAGTACTATCAAAAGCGTTGCTGGGACTTTTTTCCTGTTGGGGATTGCTTCAGAAAGCAGTATGAAGATGAAC
TAATGGGTGGAACCAGCTAGAACTGAATACTGCTCTCACAAGTCATAACTTCTGTCCAAAAGTGATAGTGATAATGTGTA
CCAGCGTTTCGTGTGTGATATCCGGTGGCATGTCTCTCACACTGATAGCATAGCACAGATGTGTCTTACCTATTGTTCAC
AGCTTGTGTTAAGGGCATCGGGTAATAAAGTGATTTTGTGGATTTTCTTCCTTCTTGTGTGTTTATTTTTCCACATTACT
CAGAGCATTCTTTTCCTTGCTTCCAATGTTTGGTACATACATGTGGCTGGTGTCAACTTACCATTTATTCCAATCAATGG
ACCAGGTCTCCAAGTTTCAATTCTTTGACCAGCATTATTATACTGACATAGGTTAAGGCCATCAACTACATGAGGCTGTA
CAAAACCATTTGATATATTGGATATTACACCATTTCCCACATTTAATGAAGGTACAGATGGAGCAACAGCATACAGGACA
GAGTTGTGTATTTGATCTTCTAACTGTCGTAACCAAAGTGTCAAGGAGCGTCGATCCTCACTGGAAATGGCAGGATGAAT
GAGTGAGTATGAAAGAAGTTGTCTGCTTTCTTCAATGTGGACACCATGAGAAATAGAATGTGCCAGTATCTTTGGTATTA
ATTCAAGGTATTGAGCTTTAGCATCTTCATTGCCAGGTCTTAGCAAAGGCAGATGGGAAAGAAGATGAGCCACAGCCATC
TCCTTCGTTTCATTGCTCAAACTGTTGATAAAAGCTGCAAGAAAAAAAGTCAAACTTACCTCCACTCAGTGGAATCGGGT
GTCGGGTAGCGCCGGAGACATTTTACCACGGTCCACGCTTTCGGACGGCTGAGGGCTGGAGCGTGTTGGTAGTAAACACA
AACATATTCATCCGCCGCCGGCTTCGGGCTACGGGATAAGAAAACGGGCTCGTACTTTCTGTCTCTCCCTCGCTAACGCA
ACGCTCGTCGAAGTTAGGCCTTCCTGCGAACTTTTTTCCCCAACCGGCGATTGAATGGCCGGGACTACTTTCTCGTCGCG
GAGGGAGTGATTGTGATTCAAGGCGGGGCAGCGTCCCGGTGCATGACGTCACGCGCACCTGCTGGGTAAACAGAGAGTGA
AAGACAGACGAACGGACGGAGAGAGCGAGAGAGCAAAACGGACAAATTTAGATCCTGGCTGTGCCGCGAATGATACAAGG
TCACGTCTCGCGAGCAGACTTCACCTCCTTCGTTCTTCCTTTTGTTGTTTTTTTTCTGTTTGCTGTGTTGCTTGTGTTCT
TTTGGTTATTTTGTTCACTCTCTTTCTCCCTCTCGCCAAGATAGAACCTTGTTAAACAGCTTTGTGACTATGTTTTATTT
CCATTTTTCTTTTACTTCTTGGAAATGGACCATGTTTATCAAAAGGAAAGATTGCGGCTCCAAGATTTCAAACAAGATTC
AAGAGACTGTTCAGCTTTCTGATAGGCTTCAATGGTAAAAGGTATGCAAAGTTTATCTATTTCTAGATGCTTTTGGTCAT
CCCAGTTTTGAAAACTTCTTTCTTTTAAGTTCTACATTATTGGAAAAACTAATTATAACATGCACATTTTTAAAAACATA
ATGAAAAACTTACTTCACTAGTGTTTTTTTATAATTCAGCAGAACTAGGATTTCATCTTCATCACCCATCCAATGGATGA
CCAAGGTAAACCATAGATACTTCTGTATTCCCATACACAGCTGAAATTGCAGGATACAGTTTTTTGTCTGGAAGTCCTCG
AAAAGCCACACCAAGAAATTCGTAGTTCCTTTCAAATGCAAGAGTGTTGTCCTCACAGTCCAGGATCACTCGTATTCTTT
CTCCAACCTGCACAGGCACCATGGGAGCAAAATCCATGACTTGCTGCATAATAAATGAAGCACTTATGTGAAAATATAAA
TAATGATAAATATCTAACATTTGTTTTTCTCCACCTTATGGAAGAGGTTCCTGGTTCCACTTTCCATTAATGCCTTAAAT
GGTTATAATTAAACCATAAACTTACCACAGCATTTCCAAAAATGTACATTTTTTTCACTTGTAGAGATGCTTATATTTTT
CTTAAATGAACCTCATAGGGAATGGTCACTAGCCAAAACAATGCTAAATTCAGGTGAACTAAAATCATCACACTGCAGAA
AAACTATTACCAAACCTAATACCTTTTCAGCTGGACTTCAAGGTGGTGCTTCCGTAAGGAGAGATGACCCTACATCACTT
TTCCGTCTGTGAAATCGAATCTTTTACCTATCACCCTCTTCCTTTTCTTTTCCACTTCGATTCTCCCTTTTTTCCCAATC
TTCT---TCCCCCCCCCACCATTTTTTGGAACTAGGTGACTTCTGTGCCACGTCCAGCAAAGAGGAGAGTGTTTCACTTT
ACTCTCGTTTTTTTTTCTTTTCTTCTTATTTGGCGACCCCTCCAATTGGAAGTCTTCATCCCCCTTCATCCGCATCCGAC
CTGAGGTCCCCTTGGGTGGGTTCCGTCTATTTCATCAGCACAATGGTTCGGAATGGAGTGCCCTCTTTTGCCCTTTCCCC
CCACTATCATCGTCCAATGATGCGATCCATTAAATACACTCCGGCCACTTTACCGATCCCGCAAGAGGCTGGGGTGGAGG
TTGGT-----------------GGGGGAATAGGCGGGCGGTGACGCTGGGGGGGCAAGGGAGGCGCTCTCGCTTGGAAAA
TTGAATGCAAATCAGGCCAGTCCCCATCGATCCTCTTCGTCCATTATCGTGGCAGATGATTGGCCCGCGCCAAGTGCTGA
GTCCGCACCTTCACAAAATGGAAGACGGCATTTCGAACAGCGTTTCTTTTCTCCCACACCATTTTAGGACCAAAGGACAT
CTTCTTTCCCTTCTCTCTCTTTCTCCCTTCACCGGAAAAACGCCTACAAAGAAAGTGCACTGTGAATTCGCGTTAGGGCT
GTCTTCTTATCTCTACGGGCGAAAAAAGAGTCGCCATTCTTATGCCCCCAATAATTGTTTTCCTTCCACTCCCCCCCACC
CGGTAGCTCCACAAGCATCCATTCTCCCAAAACAATCCGGCATTTCTCCGTTCGGTGTTATTCCTCTTCGGTCATTTTGA
CATTTTTCTGAAAAACGGCAAGAAAATAGGAAGAAGAGGGAAAAACTAGAGACTGGGAAAAACGTATTTTGTGAGGAGAG
ACTGGGGGGGGTGGAGAGATGTTGAAATCGAAGGCCCATTTAGACGTAATATCCCGGGCAAAGAGCCTGATCAATATTGG
ACTATCAGTTGGGGAAACCGATAGCAACAACGTATCAAAATCCATTCTTCAAACGGAAAAAACATTAAGGCAACCTCGGG
GAGACTGGAGAAGGAAAATGATCCCTGGCCCTGGAGACGCCATATGTCCCGGAGAGACCATGGGATTCTTTCCC---TCT
CACTTCTTCTCTCATTCCTTCATTCCTTCATTC-------TTTCTTTCTTGTATTCCCTACCAACATGTGTGTAAGAGTG
TGTCCTGATGAGGCAGAGCATACTGCCCATGGCTTATTACGTAGCCCACGGGGTCTAAGCGAGAATTGAAACAACAAGGT
CCACCCAACAGCCTCCTCCACAACAACAGCCACAACAGGCTTCACAGCCTCCTCATCAGTCTCAGTCAATGCCACATCAC
CAACAACCTCCTCAGCAGCAGCCACCACCACCACACCAGCAAAACCAGCATCAACAGCACCAACCCCCTAATCAACATCA
GATGCACCATCAAAATAGACACCACCCTCACCAGCAGTCTCCTTCACCTCCACAGATGGCCCACCAATCTCCCCATCCAT
CACAGCAACAGCCCCAACAACAGCAGCAACAACCGCAACAGCAACCACCACCTCCTCCACAACCTCAGCATCAGTCTCAG
CCGTCGCACCCTCAACATCAGCCTCAGCATCATGGTCCCCCTCCTCCTATAGTGCAGCCACATCCATTTCAAGCATTGAA
CTTGCAAACCTGACTGGCGGGGTGCACCCTGTTGGGTGCACTGAACAGACTCTCGACTTTCAGTGGTCAGCACTGATTAG
TGATTAAAGCATTATCAAATGACCTGATTTCCATTGTGGTGATGGTAGCTATTCTTTTACATATGCATAAACTATATCTT
GATTGGCTTCTAATTTTGCTGCTGTTACCTGCCCGGTATGCCTCCGTGGCCTTTCAGTGGGTCATTGGTAGTCGGCGTAA
TTTGTGCTGAAAATCAGAAGTGGTTGTTTACACTGTGTGGAGTCTGTTTAAACTGTGTTTAGTTGAAGTTTTGCAATGAA
TCCCACAGTCAACATCACCATGGTGCCATGCAATTGTTTATCCTGTTATTGATTTATTGTCTGGTATTAAATGTTTATTG
TGTAATTGTAAGGAACTTTCTTATTTCTCTTATTGAATTATATTTGCATGTGGGTCGACCCCTGATAAGTGCTCCCAGCA
TCATCCCAAACTGCCAAAGATGCTCTCTTTTGCTGCCATGAATATCACCCCTCCTCGCTGTCGACAATAAATTACCCTCT
TTTCTGCCGTTTCCTCGTAGATACGGTTTAATTCGACATTACAGTTAATGGAGCGATCCGTAACCGCCGCTCTGGAGATG
CTCTCTCTCTC---TGCTCTCGCTCTTTCCTCCCCAGCATCCTGAGATGCTGAGGAAACTTGGGGGCATCCAGGGTGGGA
GAAGCGATTAATGGCCGTTCATCAGGGGCTTAATCGCGTGCCAGGGACACCTGGTGGTCGAGAGGAGAATTAATTGTCGC
TTCCCGCGCTAATCCTTCGGGGAAAGGCAATGGCCACGCCCCCTCCTTCTTCCTCCGCGCATCCCGATTGGCCGACGCAG
CCGATTCATCTTGCCTTCCCATTGTTCCGTTCAAACGGAGAATAATCGCTATTGGCCATTAAAGATGCAATTATTGGGTA
AAATCGTTTCATACATGGTAATGACGGAGGTGTTTTTTTTTCTTCCGACATCCAAGTTTTTTTCTCTCTCTGTTTTTCCT
AAGGAGGAGGTTTTATATTTAGAGGCTTCTTTCTTTTTTCACTTCATTTTTTCACCATCTTTTGATCTCCGGGCGGCCTT
TTTTTTCACAATGTTTTCTCTAAAATTCCCAGTTGTAGTAGAGCCACGTAACAGCCTCA--GATACTGGTAAATCTCCGT
TAGTACTACCATGACATTTTTCAAGTTTAGCGATGGCAACTTTATCTTTTACATTTCCTCGAGCTGAGGGTTTTGAACAA
GAGGCATCACTGCTGACACTCGAACGGGACAACCTGAAAGTCGAGGTCGAGGAATCTTGCCGACTGCAAGAGTTGCTGGA
GTCTTGAGACAGCTTCTGCGTGCAGGACCACGAATTTCTTCGGGCACCTCTTTCTAGGAGCCTGAGAGGTATTTGACCTT
GTCTCCAGCTGTCTGAACGTGACGAAAAATTCTCACTTGATATACTGGATCCTCTCTTTTGACTCTGATTGGTGTCTTTC
TGAGTTCGAGTTGCAGTTCTTGGGTAGTCGTCACTTCTTGCTTGCGTCGGATAAGCAAGTCTAGCAATTCTACAATTGTG
CTGAATAGAAGAAAATAAGAAGCATTCTATGCCATTTTAATTTGCAGCCGCCAAGCAGATTAGCATTTGATTAGAAAAAG
ATTGTAAGCGAGCAAAAATCTGGATTTAAGCGTTGCTATAGAAAGGCACTAACCTGCTGCACAAATCCTGGAAGCAGCTT
AGGAGGAATTTCACAACAACAAACACGATGAGTCATGGATATCAATTTCCTCCAACTGCCAGAACGTTTTATGGAAAAGC
ATGTACCTCGAGTACGCTAACAATTTAGAAATGCCATAGAAACTGGGATCTTTGTAAAGAAGTTAAAATGCAAAACATTT
TTTCATAACATAGAGATATTGCATAGCTTCTTTAAAAAGCCAAATACTCCCAGTTTCAAAATGAATAGCAGAACATTAAA
ATAACGTTTACATCGCAATCCGTATTGTTGTGAATAACTGCTAAATAGGTTAACTCATTATTTCCTGCTCCAGCATTCCT
TATCTGAAACTGCGGAAGTGTTGCCTTTTGAACCAGAAAGAACTTGCCAACAAGAGCCTCTCATCACCACTTTTCAAGAA
CTTTATTTTTATACTGATAGTTTCGAGGAAGCCAAGGAAAAAATGAGGTAAGTCCGTCTATTTATCTAAATGTATTTGTG
TAAAAAAATTTTTGCTGTCATTGTTGCTGACAGATTTAGATTTTCTCTCCCATCTTCACTTTCTTTCATATCCTTGTCTT
TATACGTTTTCCTCACTCTGTCCATCCATTTTACCTACTGCCATTCCCAAAACATAACCGCAAAACAAAGAAACTGCACT
GAATTTTATTCAATTATTGTATAAATCTTAAAATATTACCTGAATATACATATTCTTGCTTCTTTTAGGAATGCAAAACC
TGTCCTGCAGCGAAGGGGCCATGGGCATGGGTCACATGGGTGGAATGGGAGGCTACACCCAAATGTCTCAGTTGCGATCC
CCCGTTCATTCCCAAGCCATGCTGTTGCCAGGCCATCCACATGCCATGATGATGGCTCATGGACCAATGGGACATCCGGG
ACTGCCACCACAAGGCTCTCCTTATGACAACTCGGGTCAACATGTCATGGATATACATGCCAGTTAAAATGGCCCCCCAA
AAAGGAATGAACCCTCAGTGTGGATACTGGGGACAATTCTTCATCTCTCACCAGGGACCACGTCGCTTTTCTGCTTCAGC
TGCTCAGGGCGTCCTGGCTTCTGCCCTGCGCACTTACACGCTACCACGAAGTTCCAGCCGTGGAAGTTCCGTCAAAAGCG
ACACCAGTGTGGACAGCGAAGAATCCATAGTGTCCGTTATTCCACGTAAGGGTAACAGCATTACCAGCGACACGAGCGTG
GATAGCGAAGAAAGCGTCATATCGGTGATACAGAGGAGTACGAGTGAGATAGAGACTCTAGCGAGAGAGAACGGCCTGAG
GAACATTTCCAGGTTGGGAAGCAGATCGGCTCAGGCCTCGCCCGTGACAGTCCTCAGCAGCCAAACGTCTTCGGCTGAAT
CGTCTCCTCCTCAATCGGGTAAAATTTCCAAACAACGTGACCCTGGTCCGTTTCCTGGAGCTGAGGCAGCAGGTCAGTGG
GAGAGAACCTGATCTCCCTGCGTGCATGCAGCGCTGCAACACGTGCAAGGAGAAGGGACAGCTCGAAATGTGTGCCCACT
GCAATCGCAAAGTGTGCAAGGACTGCAAAGTGGCCCACGTGGACATCCTCAGAAAAGAAATAGCTCTCATCAACGAACAG
GTTCGACAGGGGTTGAAGCAACTCTCGACGGCCCTAACCCAAACGGAAGAAAATGCTGCTACAGTACAAAGTAGATAGAT
AAAACACAAGTATAATCCTTGATTGGCACATGTATCATCATATGTAAACATTAGGCCTCATGTCGAAGAGGGTTTCACAG
CACACGACGTGTTACTTAAATAAAACATCCTACTTGTAAGCTACTAAAGGGATGAAACTGTATCTTCTAAATACTTACTT
TCTACCGCCAATCAAACAACACACAAAAAAATTCCATGATGAGACTTCATTTAGGTTACATGGAAATCAACAGCGAATTA
CACGTTGTAAGGATGATCACATTTCACTGTTCAAGAATCAAAACACGAAATTATCCGAGTTCAACATAATACTTACGGGC
TGTGATTCTGTGATGAAATAATTTTTGATGTGAAGAAGTAAACATTAAATCCATGGCGTATGTGTTGTCCGTAGCCTTAG
GCTTGGCGTACTTGTATCACTCGACCAATGACTATCACACCTGTGACCCTCGGACGAGGAAGGTCAATTTGTTTGCGTCG
ATTACTGCCATTTTTAACACCATTATAAACATATATCAGATATCCAGTGGTGAAGGTAATATCCACGCTAGAGGATTACA
GCACTACGTCACAGAAATAATTAAAACCCATCGCTTTTTCCTATTCTAAAGATCAGTTACAAAGTCTACCAATGGCCTGA
ATTGGAAAAATATGGCTTTTTCTCCCATAGTTCCGTTTTGTTACTCTCGAAAGCAATTTCATAATGGGATTGTGCATAAT
GTAGATGGAGCTTCAGTAGGTGACGTGTCAATAGACGTGGCTGGCTACGCGACTGGAAATTGCCATTGGAAAGTCAGGTG
TTTGTAGTAAATAGCCTGGAATTTTAAAAGGTAAATTTGTATTTTTTTTTTGCTATATTTTATTCTTTTGCGAAAAAGAG
CTTTCAATTCAAATGATTTAAAACATATGTAACTATGCTAGAAAATGTCAGAGCTTTTATCAAAAAAGAATGGAACTCAC
CTTATCCATTGAGAACAGCATTTGATACTGTGGAACCAATGCATTTTTAGGCTCTGTAAGAATTTGCACTAACATTTTCT
CATCCAGACTATGAAGAGGAACCACAACAGGAAAACGACCAACAAACTCAGGTATCATACCGAATTCTATTAGATCTCGA
GATTCCACAACTCGAAGAAGAGCATCTTTCTCAGCATTATCATCAACAGTATTTCCACCATTGACTACATTAGCAATTTC
GGCAGCAGATGCAGCTCTCCTACCCGGTGATTCTGAAACTGGCGCTCCAAAACCTAAATACTGAAATATTTTTAAAACTT
ATTACTACATGTATTACATATTCAAAAATTTTAACAACGAGATCCACAATCGGAGGGTCGCCCTCGGGATCACGTGCGTC
CAGTGCACCCCGGTGCAGCTGGAACTCCTGAGGCGGGCCGGAGCCATGCCGGTGTCGTCGCGGCGATGTGGACTCATCAC
GAAACGGGAGGCGGAGAGACTGTGCAAGTCCTTCCTCGCCGACACCAAGCCGCCGAAGCTCCCGGACAATTTCGCTTTCG
ACGTCATCCACAACTGCGCCTGGGGTTGCAGGGGATCCTTCGTCCCCTCCAGGTACAACAGCTCCAGGGCCAAGTGCATC
AAGTGCACCTACTGCGGTCTCTTCTTCTCCCCCAACAAGTTCATCTTTCACTCCCATCGTCTGCCAGACTCAAAGTATGT
CCAACCAGACGCCGCAAACTTCAACTCTTGGCGAAGACACATTAAACTTGGCGGCTCGCCACCCGAAGAAGTCGTCTACG
CCTGGGAAGACGTCAAGGCCATGTTCAACGGAGGAAGTCGCAAGAGGGTCATGAGCTGTCACAGCGACTCCAGGAACGGT
GGTGACCACAAGCGCTCTCGGACTGTGACCAGTCGATCGGACTCGACCACCTCCATCGGCGAGGGTTCACAGCAGGCCAA
GGCCCCTTACTTCCCAGTGGTTCCTCTGCCCAATAA
>MY0071_ElMontePark
-------------------------------------------------------CTCAAGCTAGACTGTTTGATGAGCC
ACAGCTTGCAGCTCTGTGCCTGGAGACCATTGATAAGTGCACCTCGGAAGCTCTTGCTGCCGAAGGATTTACAGATATTG
ACCATGAAACATTGTGTGTGGTTCTTGAGAGAGATACTTTAAGGATAAGAGAAGCAAAACTGTTCAGTGCAGTTGTGAGG
TAAGAGTATGTGGTGG-------------------------------------------TTTGTATATATTGATTAAAGG
TT------------------------------------------------------------------------------
--------------------------------------------------------------------------------
----------------------------GAAATAGATGCTGGGCTTGATGGTCTGCGTTTATGGTCAAGCAAAGGTAAAG
AACTAGGTGGAAAAACATATCCAACATTAGAACTTGGTAGTTCTGAATGCACATCATCCAATGGTGACACACTACCCATT
TCATCGTCGGAAGATTCTTCTTTGCGGGGACTTAAAGTAGAATTGCTCATATTAAGCCCAAGCTTGGGTTTGCTTCCATC
ATCATTGCCATCATAATTGGTGAGTGAACGTCTGCGAACACCCCAATTGAAATTATCCATGCTCTCACCTTCCTGACTTT
CTAACTCATATTCTAAGAAGTCAAAATCTTTAAAAACACCAAACTGAGCATTCTCAGGGTGTGTGTCTTCTAATTTGCTA
TCAGCAGACATGTCATTGTTTGTAGCAGATATTTCTTCTGTGCTGCTACACATTGATGACTGATGTTCAATAATGTCACT
ACTTTGACTGAATATAACAGAAGGACTCTTGGGAAGGCCAACCCTTTGCCCACAGCTGGTAAGCAAGCCTATCAAATGTT
CACGGGTTCTAGCTTGTGAAAGCCATGGTCGCTTCCAACCAGATACAGATCC----------------------------
--------------------------------------------------------------------------------
--------------------------------------------------------------------------------
---------------------------CATAATAAATAAT--------------------------AATAATGGAAGAAA
AACTTGAACTTCAAAAGTTGATGGAGCGTGTGCCTATTCCCATCAAAGAGAGCATGGAAGAATCTAGTGCCAAAGTGAAT
GTATTGTTACAAGCTTATATATCTCAACTTAAATTAGAAGGTCTAGCCCTAATGGCTGACATGGTATATGTGACCCAAAG
TGC-ACAAGACTCA------------------------------------------------------------------
--------------------------------------------------------------------------------
--------------------------------AAAA-------TTCTTTGGTTTTAATTTGTACCCACTCAAT-------
---------------TTTCACTTTACTTTGGATTGCAAATAATAGTACTGTATTTTCA--------------TACTTCAA
ATCAACTACTGCTCAATCTAT--------------TTTAGGTGGCAGTCTATGTCTCCACTTCGGCAGTTTAAAAAAATA
CCTGAAGATGTGGTAAAAAAAATTGAAAAGAAGAATTTTCCTTGGGAGAGGTTATATGATTTGGGACCAAATGAGATAGG
TGAATTTTTGAGGATGCCCAAACTGGGAAAGACGGTTCATAAATATATCCACCAGTTTCCTAAGGTTGAATTGTCTGCTC
ACATTCAACCTGTAACAAGATCAACACTGCGGGTGGAGCTTACCATAACCCCTGATTTTCAGTGGGATGAAAAAATCCAT
GGATCATCTGAGGTAAT--------------GCATAAG------------------------------------------
------------------------????????????????????????????????????????????????????????
????????????????????????????????????????????????????????????????????????????????
????????????????????????????????????????????????????????????????????????????????
????????????????????????????????????????????????????????????????????????????????
????????????????????????????????????????????????????????????????????????????????
????????????????????????????????????????????????????????????????????????????????
????????????????????????????????????????????????????????????????????????????????
????????????????????????????????????????????????????????????????????????????????
????????????????????????????????????????????????????????????????????????????????
????????????????????????????????????????????????????????????????????????????????
????????????????????????????????????????????????????????????????????????????????
????????????????????????????????????????????????????????????????????????????????
????????????????????????????????????????????????????????????????????????????????
????????????????????????????????????????????????????????????????????????????????
????????????????????????????????????????????????????????????????????????????????
????????????????????????????????????????????????????????????????????????????????
?????????AACTTCTCTAACAAGTGGAATGATACGAAACGGAAAGCTTATATCTTTTGTGATCCGATATCTCATGAGCT
CAAATTCTCCATCAGGTGGAATGAAACTGATACTATGCTCACTTTCAAACTTGCTCAATTTCACACACTGATGAAACTGA
CAGTCATCAATAGCAATGGATGTTTTACCAGTGCTTCTACTTGGATCATCCAATGTGCTTGTTTTGCCTTTGCTCTCCAT
GGTTATTTTGTCATTAATTCCAAATTTGCATTCTGGCATACCAGAAAGATACGATTTCATGACTACTCGGCCTGCCACAT
GGGCACTGAGAACCTGCCCTTGGGGAGACATCAGAAGATTGACATACTCCAAAACATCCAGAAAGAGCTCATTTCGACGG
TACTTGATACCTTCACGACGCCATCCTATCTGCCCTGTTACTTGGGTAGTTATTAGTGTTTGCTCTTCCTTGGTTTGAGA
CTTTACTCCTTGTTGGGTAATGAATGTCTTCAAGATACCTGTATCAGTGTTTTGAGGATAACCAAAATCTAAAATTTCAT
CCAAGAGCTCATATATCAAAACAAAATTATTTTTGACATTTTCTTCA-----------------------??????????
????????????????????????????????????????????????????????????????????????????????
????????????????????????????????????????????????????????????????????????????????
????????????????????????????????????????????????????????????????????????????????
????????????????????????????????????????????????????????????????????????????????
????????????????????????????????????????????????????????????????????????????????
????????????????????????????????????????????????????????????????????????????????
????????????????????????????????????????????????????????????????????????????????
????????????????????????????????????????????????????????????????????????????????
????????????????????????????????????????????????????????????????????????????????
????????????????????????????????????????????????????????????????????????????????
?????????????????????????????????????-------------------------------------------
------------------------------------------CCAAACAACAGCTGGACACAATACAAGGACGTTTTCAG
TCGTTTTTGAAAGGAGAAACCCAAATTGCTGCTGATGAGGCCTTCCAAAATGCTGTGCAAAGCTACTTTGAAGTCTTTCT
CAAAAGTGACAGAGTGCAACGCATCGTTCAAAGTGGTGCCTGTTCAGGACATGACTTTCGCGAAGTGTTCAAAAATAACA
TTGAAAAAAGAGTACGTAGTCTACCTGAAATAGACGGCCTTAGTAAAGAAACTGTTCTAACATCATGGATGAGTAAGTTC
GATGCTATTTTTCGCGGTGATGAGGATACCAGGAAACCACAGAACAGGTTACAACAAAATATTGCCTCTGAACTTATACT
CAGT-TTGAACATCAATT--------------------------------------------------------------
--------------------------------------------------------------------------------
-------------------TCCACAGTTGCTTACAGAGATGGTTTTAAGACTCCCATATCAAATTAAAAAGATTGTGGGC
TTACTTCCATCTTCACAACCAGTAGTGTTTAGCCAGACCTGGTTTTTGTATCTATGCGAGTACATGATGATGCAACAGAC
GCCATTTGTTAGAAGGCAAGTAAGGAAGTTGCTTCTCTTCATTTGTGGCTCAAAAGATAAATATCGTCAATTGAGAGATT
TTCATGCACTTGAGTCACACATGAAAGATGTAAAGGTTATTTGCCATCAGGGTGGC------------------------
--------------------------------------------------------------------------------
---------------------------------------GCTGGTCAAACTGAACTGAAAATTGAATTTCCCCTCCCAAT
TGTTGCATGTAATTTGATGATTGAGTATGCAGATTTCTATGAAAATATACAAGCTTCTTCTGAAACTCTACAGTGCCCAC
GCTGCAGTGCTTCTGTTCCTGCCAATCCTGGGGTATGTGCCAACTGTGGAGAAAACGTTTTTCAGTGTCACAAATGCAGA
GCTATCAACTATGATGAAAAAGATCCTTTCCTGTGTAACTCATGTGGGTTTTGTAAGTATGCCAAATTTGATTACACCAT
TACTGCCAAACCTTGCTGTGCGGTAGATCCTATTGAGAATGAAGATGACCGAAAAAAAGCCATCAGCACCATTAACAGTT
TACTTGAAAAAGCAGATCGTGTTTACAAGCAACTTATCGCAAACAAACCAGCTTTAGAGTTTTTACTTTTGCGAATATAT
GAACATGGGCTTCTGGAGAAGAGCCCTGATGATAACAGTGGATCCACTTCAACTGGGACTTCAG----------------
--------------------------------------------------------------------------------
--------------------ACCTGAGGTTTTGGAAGACCTCCGACAAAACACAGAGTTCACAGACGCAGAAATCCAAGA
GTGGTACAAAGGTTTTCTCAAAGACTGTCCTAGTGGCCACCTCTCTATTGAAGAATTTAAAAAAATATATGGCAACTTTT
TTCCGTATGGTGATGCTTCCAAATTTGCAGAACACGTGTTTCGCACATTCGATGCCAATGGTGATGGAACTATTGATTTT
CGAGAATTTCTCTGTGCCCTGAGTGTAACATCTCGGGGAAAATTGGAGCAAAAATTAAAGTGGGCTTTCAGTATGTATGA
CTTAGATGGCAATGGATATATATCCCGACAGGAGATGCTAGAAATTGTAACAGTAAGAC---------CTATTTCTTCAT
TGTTTTACAAAATATTTTTTGTGCTGTA------------------------TTTTTTTTGCTTTGTCCCTTGTTACTAT
GTAGTTCTAACAACATATATTTTAAACTTTCATTAAGGTGTGGA---------TAAGTT---------------------
---------------------ATTCTGCATGTCTTATGTTTAACC-----------------------------------
----------------------------------------ATAAATTGC-------------------------------
---------------------------------------GAAATGCAATAAATATTGAATCTCACTTTATCAATGATTGA
CTGCATATGTGACTTATGAGCAGTGTCCCCATAAAGAAGAGAAGACCACTGTTCCGGTGCAATGCGAAGACCTGCCTCAG
TAGCTATTTGGACGATTTGGGCATCATGTTCTCGTCTAAGAGCTTCATATGTTCGAAATTCTTCTTT------------G
A-------------------------------------------------------------------------------
--------------------------------------------------------------------------------
-----------------------------------------------------------------------------TAA
AATACTA-------------------------TTATTGTTGAAAATTTTACCTGGTCCCAAAAATTGGCATCCTCTGGCT
CTTACAGCAGCCCACAAATTCGTAGACAATTGCTGTGGATTTTGATGTTGCAAGATCAATTCCGTAACAGATCGTTCACC
AAGAGACCTAGCCGCACGCATGGCACGAGTACGTCCTTCCTCTTCAAC--------------------------------
-------------------------------------------------------------------------------G
CAATGAGTGACTACAGTTTGTCATGAATGACAAAGTGAATTATGCCATGCTGGCAGGAACATAGGAGCGACCATAACAAA
TGCATCGGCAAAATTGTTAACATGTGCTTTCCAAAAAAATATGTAGGTAGATGGCATCATGATCACAAAAAGTGAGAATA
AAAATAGGTTTTCACTTAGGTCCAAAGAATCCTTGCCCAGTCAAACTATTTTGGGTGTTGATTTGACTCCCGCGTGTGTT
AGTGGCATATAGCTGTTGTTGAAAGTTATGAAATTGCACAGCATAATTGGGATCTGCTGTAGTTGGGCCATAAAAAGCAG
ATTGTTTATAGTTGAATGATTGACCCATTGATGGAGGCAAAGGTTGTGTCGCATCAGGTGGCATGCCTCCTAAAGATATT
GGCATCTGCTTATTAGGAAACATAGTAATGCTTTGTCCTCCACTCATAGAATTTAATGGCATCATCTGAGTGTTGTGTGG
GCCACCAGATGGACCAGGAGGGCGACCAAACATGGACGACTCTGAACCTGGAAGACCTGTTGCAGATGGAAACATCTGCC
CGCCAGTCTGAGATACAGCAC-----------------------------GGCCCCATC?????????????????????
????????????????????????????????????????????????????????????????????????????????
????????????????????????????????????????????????????????????????????????????????
????????????????????????????????????????????????????????????????????????????????
????????????????????????????????????????????????????????????????????????????????
????????????????????????????????????????????????????????????????????????????????
????????????????????????--------------------------------------------------------
----------------------------GGTTGATTCCCGATCCCTTCGGGTCCTCCGGCGTCCTCGCTGCCGAGTTTCG
GGAGAGACCTGGAGTCGGGAAGAAAAGAAAGGAAGTGAGATCCGTCG---GTAGTACTGCAGTAGACCGCCGCGGGGATG
ACCAAAAGGCTGCCATTGCCTGCGGCCGGAGACACCACCGTCTCCGTCTTTTGGGGGACGGAGGACGACCGTCGGCGACA
GTGCAGTTTGTTGCCCATAGCCGCCGAGGTCACCGAAAGCTCCACGTTCCGCGGCCGGAGCACGGGGGTCACCCCCCATT
TCTCGGCGATCTGTAGCCGCGAAATTTTGGCTCGGAATCTTCGCCAGCGCGGATGGACTTGGACGAGTGTTTGCGCGGGA
ATGAAGGGCAGCCTCCGAGAGCGGAGAGGCTCGGCCCT---TGTGTGGCACTAAGTGGCCCGGATGATCGTATCGGTAGA
GAGGGAGGGAGAGGCCAGGGGGCGCTTCC-----ACCCGACAGCCGCAACCGGTTACGTCATCCGCTCTCCATCCCT---
---------TCTCTGTTGTCCATCACTCCCACCCTCCTCTT-------GGAAAATAGCCCGGAATGACCTTCCTCCTGTT
GGGAATAAGAATCCGCATTCTCAAAATTAAATGGGATG--------------------------------TCGTTGAGGT
GGCCTTTTTTCTTATATATTCCAGTATTGAAAGGAGAAGAATCCATGTCTTTATCGTCACCCCCGTT------GTCTTTA
TCCTCGGGTGACCTGTCGCTAGGGTGATGTTCGGGATGGTGCGGAGGCTGGTAAACATGCTGAGGCATGTAGTGC---TG
CTGCTGGCGTTGCTTTTTCTCACCTTTCACGGGCCGATTTCTTGGAGTAGTTCCATACTGCATGAAATATTGCTCATACG
GGAATGCTGCAGGTTGGTACGAAGACACAGGACTCAGGGGACGTGTCGATGGTATATAGATGGGCTCTTCATGGCCTGGA
ATGGGTGGCCTACCTGGCCGCTTCACGCGTCTCTCTGTATACAGACCAGACCCCCCATACACACTAGCAGGGGCGTTGAA
GTGACCGATGACAGAAGCAGGTCGGAATCCATTCATCATGCGGTTCGATCCATTTACCATTGGAG---GCATATCCTTCT
GTTTCTTCTTGTTCTTGGACTTGG????????????????????????????????????????????????????????
????????????????????????????????????????????????????????????????????????????????
????????????????????????????????????????????????????????????????????????????????
????????????????????????????????????????????????????????????????????????????????
????????????????????????????????????????????????????????????????????????????????
????????????????????????????????????????????????????????????????????????????????
????????????????????????????????????????????????????????????????????????????????
????????????????????????????????????????????????????????????????????????????????
????????????????????????????????????????????????????????????????????????????????
????????????????????????????????????????????????????????????????????????????????
????????????????????????????????????????????????????????????????????????????????
????????????????????????????????????????????????????????????????????????????????
TCGGAACTCCAA-----------------------GCGAAGCAGTGAACTGGA----ATAATCGGGCGGGGTCGGAATGA
GTGTTGTCCAAGCAACAGAGGACGTTTCGGCCGTTATTGTTCCGAAC-----ATTGTTGCCGCCT---CGCCGCCGTTCC
CTCATCCCCCCACC-------CACCCAAACTACAG----------TATGCTAGCGATGACTACCTGCTTGTTGGACAGGA
AGTAATTATGATTGACACTCCACCTTAATTAAGTAATTAGCGGTCGCCATTTTCGCTTAATTGCCCCGGTTACGGTGTAG
CGTCAACCGCAAGCGAA---CCGACCGAGATGGCCACGATCCTTTCGAA-------------------------------
-----CTCTCCCCCCCCCT----------CCTCCGCC----------CCCTTCCCCGCGTGTCTGAGTCAGACGACGTTT
---GTCGGAAGGGATATGGAAACGTGTCTCCGACATACTGCCTTTCCAATTTGTTTCAGT--------------------
-----------------ACCCAGCCCATTTCCATCGCT-------GGATTCGCCCGTCTGGTTCAGCAGGCGGGGGAGGG
AAGAGGGGCTAATTCC----GCCTGGAAAAGAAG--------A-----CACACAACGGATCCTTTCC-AACACGGGCAAG
GGCGCCCCCTCCCCCGGACCCACCCCACTCCCAACAAAATCTTACTCGCACGTGCCCACACTTAAAACGGGCCAAATGGA
GTAATATGCAAATGAGGGTTTCGCAATTACCGCTCGCCGTATCAGATATGCGGCATTACAACCCCTTTATTGCGCGAATT
ACGGGAAAATATGTCGGCTTTGTGGCAGTAATTAACATTGCTATCTCTTGATTAGAGG---GGGGGACGGGGGGGGAGGG
GCGCGCCAGAGGAGTGAGAGAGCCGCTGATGTAATTAGAGGAGAGGCCCAAGATGAACCTCGCAGCATCCCTTTTCTCCA
ACTTCT-------------CCTCCCGCATCCTATCTGTTTCGATTGGAGGAAGGCCCTGGCCAGTCGACCACT-------
----------TCCCTTCGGTGGGGGAGCGTGGGGGGATTTTTATGCAAGCGCTGAATAGTTTACAGCTCTGCTCATATAT
CTT-------------------AGACAGACAAGGTGACGGTCCAAATCAAGTG--GACGTTTTACCACCGAAAGAGTACC
A---GAGGAGAAGAAAGAAG--------AGGGATAAAATGTTGATGCGGATGCTTAGAG-ATGTTCCTGCATCC------
--CGAAG--------CAGCACTGTGCGACCGCTAGAAGATTACCATTAATCAAGGCAGGCCCTGCTTCATTATAAGCAAA
TGGGTTTTAATTTGCTATTGTTTAGAAGCCGG-----------------------GGGGGAAGAGTTGTGTTTCTAG-AA
CCAGTTCAAGCGTTTTAGATTTATATAGCCGTTCATCGCGGGACCGGCCATGAATATTCATTAAGAGCCTTAATAACTCC
CCAGTAATAACTATTAACTCCCAAAGTCTGCCCCCCGAGCGCTCCCCCACACGGTAATTAATTCTCGCAAAGTCTCCGGG
ATAGCCTCTAACATCCTTCTCCGTTTGACTCCTTCGGCTCCTCCCGCTAACCACCCAACCGGCGAATCCCGCGCCCACAG
CACTCCCGGTTTATTGCCCCCTCCTACTGC--------------------------------------------------
--------------------------------------------------------------------------------
------------------------------------CATGTCTAGAGAGCCTATC--ATAGACCAGAGCCTTGTGTCCAA
CAATAAAATAAGGTGATTAAGGGTTAAACATACTATTAACTCACTCACAGCCTCCTGTGTTTCATAGCCTTTGCAACAGC
CATCCTTTCTGCATCGGTAAAACCAAGGATGCTCTGAATGGCTTTTAGGTGCTCCTTATCTTTTTTCGTAAGGAAGTAAA
AGACAGCATCTTTTAGAAAACGCAGGGTGTACTCTGCTTGTCGATCCCCCATTCCTCGGGTGGCCTCCCGATACAACTGT
TTCGTCTGCTCCAGCTCCCCTTCGAGCTGGTGAAGCTGCCTCAACAGGTCGGGAACCGACACACGCTTCGAAGACCTCTG
CGAAAAGTCCAGCACTTCCTCAGCCTGCTCAAACCGAGCAGCTTCCTGACCTTTCCTAAAGGAGATAAAAAGCAAGAGAG
AAAATAAA-------------------------------ATGAAAACCAGTAATAGGTTGTGCATGAAGAAAGAAAAAAT
AAATAAATCAGGTGA-----------------------------------------------------------------
----------------------------------------------------------??????????????????????
????????????????????????????????????????????????????????????????????????????????
????????????????????????????????????????????????????????????????????????????????
????????????????????????????????????????????????????????????????????????????????
????????????????????????????????????????????????????????????????????????????????
????????????????????????????????????????????????????????????????????????????????
????????????????????????????????????????????????????????????????????????????????
????????????????????????????????????????????????????????????????????????????????
????????????????????????????????????????????????????????????????????????????????
????????????????????????????????????????????????????????????????????????????????
????????????????????????????????????????????????????TGACTCTTCATGT---------------
---------TTGTGTGTCATTAATTTTCTTTTAAATAGTTCGTGCAATGCCACTG---------ACTATAGATATTTCCA
ACGGTAAGTCTTTTCTTTATTAGGTACTACCATTACCTGTACACCCATTATCTAAGTAACCTGCTTCACAAGACAGTGGA
CCAATCTCAGAACTGCGAAGACATCCTGCTCAACTTCCTAGTCAGTCATGTGACCAAGCTACCCCCAATCAAAGTGACAC
AACGGAAGCAATACAAAGAGACCATGCTATCTGCTGGGGGGAGCAAAGCTTTCCCCTCCCCATGGAATGACCCGGATCAC
TTCGTCCAGAGACAGACTTGCATCAACACCTTTGCCAAGATCTTTGGCTATGTTCCCTTGGTGAGATCGAACCTTAGGTT
GGACCCTGTCCTCTTCAAGGACCCTGTCTCTAACTTGAGAAAGCGGTACAGGAAGATGGAGCTGGCTGGCAGCTAGTGAA
GG-GCCATTTTATATTCTGTTGGAGGGAGT--------------------------------------------------
-------CTTTGTTACTTGGGTCTCCGAGTGT---GCTGAAGGTGGGAGATACAAGTGTCCTGATACAATGCTCGTTAGG
TGTGATCCAGGTAAAGTAGATCTGTTACTAGCACAATTTACTAAATCTGAATCAGATTTCAAAACTAACCAGGCTAAATG
GCATGAAATGTGCATTAACTCACCTTCGGCAATAAAGGAAGTGCTTATTGCGTGGGAGCATGGAGCTTTATCAACTGACA
ATGTAAAGATGATCTTAGACCACGTAAAGAGTCGCATGTGCTGTTTACCAGTATGTATATCTGCATGGCTTTGCAACTAT
ATAAATGTGCTGCATCATGAGGAAAGACTGAAACCTATGAACATGCTTCAACATTTCATGACTCCTTTTCCTGTAGAATC
AGCAGCTTCTCCAGCAGAACCGAGCTCATCAAATAGTAGT---CAAACTTCACAGCAGCAAGGAACGGATCAGGGAAATT
TATTTTACAAAGAGCGCTCTACTCTTATGACTGGTATAATTAAAAAAATGATGTATGATTTGCATCCTCCACCAACAGCA
AAGAGTAAAGGTATGCCTGT------------------------------------------------------------
--------------------------------------------------------------------------------
-----------------------------------CCTCAATTTAGTCTGCTTTCCCCGAAGAGCTCCGTCCACCCTTCC
ATGACTGCTAAATAATGGGGTATGGGTTACTCGGCAGACACCAAGACACTGGTGTTACCACGATCCAGCGAAAGTGAAGA
GCCAAAAAGGAGA-----------------------TCCACAGAATGAGGGAGGGGACGGGCTGGTAGAGGAGGAGGAGA
AGAAAGATATCTAGGCATTCTACGGGTGGTTTGCTCGATCTGCGACCTTTGTTTTTTTGGCTTGAATTCGTCTCTTGGCG
CACCCCAATTTTCTGTAATGTAAGCCTGGCGTTGCATAGCACTCACTGGCGTGACGACTCGGTTCCATGGGCACACATTG
ATGCTGTCTCTCCCTGCCATGCATGGATGCTCGCTATCCAGC-------------CCCGACGTGCCTTCAACTTCCCCCT
C--------CAATTTCCATGACACAGTCAAGAGCAACCATTTTGTACCGACAAATGCTATCACGGCATTTATAACACCGA
TCAGAGGATATCTCCGTAGCACTTGTCCATTGTTC--------------TTTTTTCCA-------TCGCCGGATCACCTA
GCCAGGCTTGTTCCGAACATTAGCGATGACATGCTGAGATGGATGACA--------------------------------
-------?????????????????????????????????????????????????????????????????????????
????????????????????????????????????????????????????????????????????????????????
????????????????????????????????????????????????????????????????????????????????
????????????????????????????????????????????????????????????????????????????????
????????????????????????????????????????????????????????????????????????????????
????????????????????????????????????????????????????????????????????????????????
????????????????????????????????????????????????????????????????????????????????
????????????????????????????????????????????????????????????????????????????????
????????????????????????????????????????????????????????????????????????????????
????????????????????????????????????????????????????????????????????????????????
????????????????????????????????????????????????????????????????????????????????
????????????????????????????????????????????????????????????????????????????????
????????????????????????????????????????????????????????????????????????????????
????????????????????????????????????????????????????????????????????????????????
????????????????????????????????????????????????????????????????????????????????
????????????????????????????????????????????????????????????????????????????????
????????????????????????????????????????????????????????????????????????????????
????????????????????????????????????????????????????????????????????????????????
????????????????????????????????????????????????????????????????????????????????
????????????????????????????????????????????????????????????????????????????????
????????????????????????????????????????????????????????????????????????????????
????????????????????????????????????????????????????????????????????????????????
????????????????????????????????????????????????????????????????????????????????
????????????????????????????????????????????????????????????????????????????????
????????????????????????????????????????????????????????????????????????????????
????????????????????????????????????????????????????????????????????????????????
????????????????????????????????????????????????????????????????????????????????
????????????????????????????????????????????????????????????????????????????????
????????????????????????????????????????????????????????????????????????????????
????????????????????????????????????????????????????????????????????????????????
????????????????????????????????????????????????????????????????????????????????
????????????????????????????????????????????????????????????????????????????????
????????????????????????????????????????????????????????????????????????????????
????????????????????????????????????????????????????????????????????????????????
????????????????????????????????????????????????????????????????????????????????
????????????????????????????????????????????????????????????????????????????????
???????????????????????????????????????????????????????????---------------------
-----------------------------------------------------------------------ACCAAAAGA
CACG----------AAGCGTATGATAATAAAAACCCAAAAACAAACCCAAAGATATGAGCATAATTATCAATCCATGGTA
GTAGGCCCACAAGAAAGAGTACTAGGGCTACACCACCCAAACGTAACAAGGCCATGCCTGGGTGCTTAAGCATTTGCCAA
CAATGAATGACTTCAACGAAGAGGCATGCAAGCAGTCCAAACTGTGACCCAGCAGGTCCAACCTGGGAGG----------
---------AGGG---------------------------------------------------------------AATA
CAAAAGGTTTG--------------------------------------ATGAAGTACAACCCAGAT-------------
------------AATAACAAGAAAAG------------------------ATTAAAAGCAAAATTTTCTTATTTTTAATT
TTGATGTGTAG-----------ATAAAAAAAAGAATTATTATTATTAATAAATTTATTCAAACTTTCATTGTCT------
--------------------------------------TGGTTGGTTTTGAGAGGGTTTGTTACAATAGGTTTTAAACTA
TTATGAATATTGGAAAGAAAATTATTTTTCTGTCAAACTTAACAGAAGTGTAGGCTGATATATTCAGTATGAATGATGTA
GTTTAATTAAATATTTTACAGCATCCAGTGCCTCCGTTGCCTCTAGTGCCTCAGATGAGTCCAATGCAAGTGACTTCTCA
AGCCCAACTCGAAGGCCGTCCAGTGATAACCTTGAAGATAGTAGACTTCTCAGTGATCTTTCTCAAAATCCTTTAGGCTT
GAGTGGTCCTGCAGGGATTTCTAGGCAGCAGTTGCTCAGTGGACCATGTCCCATCTGTGGAGATAGAATTTCTGGTTTTC
ATTATGGAATTTTTTCATGTGAAAGTTGTAAAGGATTTTTCAAACGTACTGTGCAGAATAAGAAGAACTATGTTTGCCTT
CGAGGAGCTAATTGCCATGTTGCAATCAGCACCAGAAAGAAATGCCCTGCGTGCCGGTTTAATAAATGCTTACGAATGGG
AATGAAACTGGAAGGTATGTGGGA---------???????????????????????????????????????????????
????????????????????????????????????????????????????????????????????????????????
????????????????????????????????????????????????????????????????????????????????
????????????????????????????????????????????????????????????????????????????????
????????????????????????????????????????????????????????????????????????????????
????????????????????????????????????????????????????????????????????????????????
????????????????????????????????????????????????????????????????????????????????
????????????????????????????????????????????????????????????????????????????????
????????????????????????????????????????????????????????????????????????????????
????????????????????????????????????????????????????????????????????????????????
????????????????????????????????????????????????????????????????????????????????
????????????????????????????????????????????????????????????????????????????????
????????????????????????????????????????????????????????????????????????????????
????????????????????????????????????????????????????????????????????????????????
????????????????????????????????????????????????????????????????????????????????
????????????????????????????????????????????????????????????????????????????????
????????????????????????????????????????????????????????????????????????????????
????????????????????????????????????????????????????????????????????????????????
????????????????????????????????????????????????????????????????????????????????
????????????????????????????????????????????????????????????????????????????????
????????????????????????????????????????????????????????????????????????????????
????????????????????????????????????????????????????????????????????????????????
????????????????????????????????????????????????????????????????????????????????
????????????????????????????????????????????????????????????????????????????????
????????????????????????????????????????????????????????????????????????????????
????????????????????????????????????????????????????????????????????????????????
????????????????????????????????????????????????????????????????????????????????
????????????????????????????????????????????????????????????????????????????????
????????????????????????????????????????????????????????????????????????????????
????????????????????????????????????????????????????????????????????????????????
????????????????????????????????????????????????????????????????????????????????
????????????????????????????????????????????????????????????????????????????????
????????????????????????????????????????????????????????????????????????????????
????????????????????????????????????????????????--------------------------------
------------------------------------CTAATTGGAAATGCAGATGTTCTAATGGAAATCCCGTTTGAAAA
TGCACGCAGTGGAAAAGTTTAATTCATTAAAAAAAGAGCTGAGGAGAATAACGATGGGGGGGAGGTGGGGATTGCTCAAA
GGAATAAGAATAAGAGGGGAGAAGGTGTGAGGGAGGCGTTCTGGTAGAGTTTGAAGCATTGGTGGAGGCAACCCAAGGAG
AAATT----GTCGGGTGTTCATGTGTGGGGGAGTTCTCCCGTTTGCTGGTCGATGGGGCCCTGGCATCGATCTTAATCTC
GTGTGAAGCCTTTGTCAAATGATTAGTCCCTCATTACCACCGCCGGAGCAGACCGGAGGCAGCTCTGGAATTGTTTACGG
TTCCACAACCCCATTTGTGCGGGTGTGGAAGGATCTGCGGGCGGGGATGAAGAAGAGCGGGAGGGTGGGACTCTGCAAAG
ATGCGAAGAAAGACGATGGAGAGAAACT--GGGGAGTGG---CAGGGGGTATGGGGGAAGAAAGGACAAAGAGAGTGAA?
????????????????????????????????????????????????????????????????????????????????
????????????????????????????????????????????????????????????????????????????????
????????????????????????????????????????????????????????????????????????????????
????????????????????????????????????????????????????????????????????????????????
????????????????????????????????????????????????????????????????????????????????
?????????????????????????????????????TCCTGTGACATTTTCTGTTTCTTATGTGTAGGTAGCCGGGAGA
CGGCCTTCATCTACGCCATCACGAGCGCCGGGGCCACGCACGCGGTCACCCAGGCGTGCAGCGCCGGCAACCTGACGGAC
TGCTCCTGCGACACGTCCCGCCAGGGGCAGAGCACGCCCGACGGATGGAAGTGGGGCGGATGCTCGGACAACGTCCGCTA
CGGGATGATGTTCGCCCGGCAGTTCGTGGACGCCCCCGAGCGCGCCGAGAGGAAGCGCGACGTCAGGGCCCTCATGAACC
TCCACAACAACAACGCAGGCAGGCTGGTCAGTAACCCT---------------CATTATGCTTGTGCTTTGGGACACCTT
------GGTGTGAAAAACAAATGCTTAACACGTATACTCAGATACATCTTTCTCAACCGAAGT-----------------
-------------------ATTCTTGAATCTTTCGTAAAAAGAATCTACCGATAT-ATGAAAAA------ACA--AATAT
TGGCAAGACATCGCAAATTTAATATCTAAAAAAGCCTTAATCCCAGGCAGCGTAGTAGTGACAGGAACTGGTTT------
-----------CGAGAACTTCAGAGGTTAAGATTTCAATACATATATCACTTACTCTAGATATTTCTTGAACACTAGATT
TGTAGTTCTTCTTAGTAAGATTTGCCACTGAATAACTAATATGAGACAAAGCAAAAGACAACGAGTCTAGGTTCATATTT
CCATGAATACTACTCTGAAAGCTTCAAACGGCTTTGAAGCTTTCTTATGGAAACAAATTAATATATAAAACGAGATTTTT
CGCCTCCTATTGAAACCAGATATCAAATTGCTGAAACACAACATCGATGATGCGAGCACGACAAATCATCCAGTACAATG
GCGACAGCAAAG-CAAAATATTGATTGCCAAGTTCGAGTCTTTCCGGTAGGCCAAATATG--------------------
-------------------------------------------?????????????????????????????????????
????????????????????????????????????????????????????????????????????????????????
????????????????????????????????????????????????????????????????????????????????
????????????????????????????????????????????????????????????????????????????????
????????????????????????????????????????????????????????????????????????????????
????????????????????????????????????????????????????????????????????????????????
????????????????????????????????????--------------------------------------------
--------------------------------------------------------------------------------
--------------------AGCTATGGATAAGCTTAAAACTT-----------------TTTACA--------------
----------------------------------TTTTAT-----------------TTGAAAAAGCTTTCAATGGGATC
CTACCGAAGCACTAGTCCGGCGGATCACTCTTGCAGTGCTCCAACTTCACCTGTGTCACATAGCCTCTCCCCATCAAGTT
CGCCTGGTCTAGGTCATAACTCTACTTTAAACAAGAG-------------------------------------------
--------------------------------------------------------------------------------
--------------------------------------------------------------------------------
------------------------------------------------------------------------------??
????????????????????????????????????????????????????????????????????????????????
????????????????????????????????????????????????????????????????????????????????
????????????????????????????????????????????????????????????????????????????????
????????????????????????????????????????????????????????????????????????????????
????????????????????????????????????????????????????????????????????????????????
??????????????????????????????????????????????----------------------------------
-----------ACCAGGCAGAGCCTGCTCTGTGTGTCTCTGTAACAGCTCCAAAGTGTTGGGTTCGTGGGGGAGTGGAGG
AGGTGGC---GGCAAAGGCTGCACCAAGCCATTGCTTTCGCTAATGGTCGTAGTGGGAGTAGACGATGGAGCGGACGATG
CAGCACTGGAAGTAGTCAACAAACCATCGACTGTCCGTGCTGTGGGTGCCGTTGTTGTTAGGGACAAAGCTCCGGTAGAA
CTTCCGTCCGTACTCTGCGGCGGTGTTAGGGCCACTGTACCAGTAAGCGAACTAATCGATGATGTCACTGGTGCAATGGT
GCTGGCCGAAGAGTTTGAAGACCCAACCAGCTGGTTCTGAAGTTGTTGAATAACCTGAAGCTGAATGATCTGCTGCTGCT
GCAGGGTGTACAGGGCCGTGTGCAGAGCGGCGAGATGAGGGACGTTGTTGGCACCAATTCCTTGTTGGGCCACGGCAACT
CGTGTGTTCTGAAGAGTTTGCAGAGTGACGTTAGTGTCCGGTAAAGAATGAGTGAGGATGTAGTGAGGTAGACTTGGTGG
CAACGAGGCAGCAATTGCTTCAACGGCACTCCTTTTGTTAGCGTTGTTCGTGACACTTGCATTGTTCTGGTTCACCGCTG
AAGATTCCGATTTTGAAAATCCTTCCAACTCTAGAGGACGATCTTCGGCAGCACCAACCATATCTTGAGAGCTCTTCCCG
ACAAGGAGTGGCGGAAGGTCACCACTGTCGGGAGAGTCTGGTTTG-----------------------------------
----------------------------GCAAAAGTGTGCCATATG-AAATCCAGATAGTACACAGAAAAAAAAACGTGC
-------------------------TCGGAGG------------------TTTCGCCATATTTCAAAGTCTAATCCAAAC
TAAATAAACGAAGAC--ATAATTCTTTTGAAATAAATGAAAGAGAAGGGAAGTGGTGAGCTTGACGCCGTAACTTTTGTC
ATTAAGCTACGAAGAAAAACTTGTGCTGGGGAAATCCTTGGGAAGGGAGAGGTTTGAGAGGCGTCATTTCAGGTGACGTC
ATCCAGCACAGT--GCGGTGGTCCCAAGTAATAAAGGTAGTTAAAGTATTAAACTGCGGTCCTCAGCCGCGGCGATTTAT
TCGACCCCGTGACGTTCCCATATCCGGGCAAATCCCCTTTTTGCCACGGCTTCGGTCCATTAGACGGGCCTGCCAATTTT
TCTCGATCAACCTCTCGGCGAAGCTGGCGATTAAGTTTAATTCTCGTAAGTGATTTGGCAGGTTTTTATTGGCTCGCCCT
CCGCTGGATGAGGCTATATATTAATCGAAGACGTTACCTCCGAAATAAACGCATTTATTTTCTATACGCTGCGTCCGCCT
TAATTCGCCGCCTCTGACTGACCCAACCCCCGAGCGCACCTTCTAAGTCGCTCGTAAGCCACACATTTGTCTTGTCGAGG
GAT------------------AGCTGAGGAGGGGGCGGCAGGAGCGATG--GTTTGTCTTCACTACTCCATCAGCCCGGG
CCATTGTTGACGGTGAGCGAACATGTTAGGTAGGGGAGGTAGGGTTCGAGTGAGGCAAAAAGTGTAAATGAAGAAAA---
----------------------------------GCGAGAAAG---??????????????????????????????????
????????????????????????????????????????????????????????????????????????????????
????????????????????????????????????????????????????????????????????????????????
????????????????????????????????????????????????????????????????????????????????
????????????????????????????????????????????????????????????????????????????????
????????????????????????????????????????????????????????????????????????????????
????????????????????????????????????????????????????????????????????????????????
????????????????????????????????????????????????????????????????????????????????
????????????????????????????????????????????????????????????????????????????????
????????????????????????????????????????????????????????????????????????????????
????????????????????????????????????????????????????????????????????????????????
????????????????????????????????????????????????????????????????????????????????
????????????????????????????????????????????????????????????????????????????????
????????????????????????????????????????????????????????????????????????????????
????????????????????????????????????????????????????????????????????????????????
????????????????????????????????????????????????????????????????????????????????
????????????????????????????????????????????????????????????????????????????????
????????????????????????????????????????????????????????????????????????????????
????????????????????????????????????????????????????????????????????????????????
????????????????????????????????????????????????????????????????????????????????
????????????????????????????????????????????????????????????????????????????????
????????????????????????????????????????????????????????????????????????????????
????????????????????????????????????????????????????????????????????????????????
????????????????????????????????????????????????????????????????????????????????
????????????????????????????????????????????????????????????????????????????????
???????????????????????????????????---------------------------------------------
---------ACTTGAAAGATGG----------------GTTGGAACAATTGCAAGATGGCAGGGGGAA--AAAAAGG---
-GGTTCCTCGCATAGGGAAATGC----------------------------------CATCCAGCTGAGGTTACGCGTTT
TTCCACGGAAGAGCAGTCAATGTACCCTCGGACTGTATATGATAT-GGCCAATCCTGGGAAATGGATACCGGCTGCATTA
TTGAAGCGAGAGGGATGAATTTTTAATAGCGGCCAACACGGCACTCATGGAGACCTCTCGTATATGAATTCGAATCTCCA
CTTT-------CCCTCTCCCCCCACCTCCTCGA--------CCCGGGCAACCCGTCACAAAATATTCCCAGTGGCTCTTA
ACCTTTGATTTAGAAAGGCAAACTGTCCTCCCAGAGATTACATCGGTGATCTCGTCTACGTAGTCCCGGGGGA---CGCC
TGGGGTAGGTGGGATCCAGGGCTTCTTCC---------------------ATCGCCC-------ATCATCTTTTTCGCCT
TATTCGCTTTATAACGGCC-TTTTATGTCGAATATGCGGCGTGTTGCCTTCCGATTTTGTTGCCCTCAAAGCCCCAT---
------------ATTTCAAGAAGCTCATA-----------T------CGCCGGGCATCAAACATGCAGGGGATTCGTGAT
GAA---------------AATTTTGAAAATTGGGCGTT----------GCGCGTAAAT??????????????????????
????????????????????????????????????????????????????????????????????????????????
????????????????????????????????????????????????????????????????????????????????
????????????????????????????????????????????????????????????????????????????????
????????????????????????????????????????????????????????????????????????????????
????????????????????????????????????????????????????????????????????????????????
????????????????????????????????????????????????????????????????????????????????
????????????????????????????????????????????????????????????????????????????????
????????????????????????????????????????????????????????????????????????????????
????????????????????????????????????????????????????????????????????????????????
????????????????????????????????????????????????????????????????????????????????
????????????????????????????????????????????????????????????????????????????????
????????????????????????????????????????????????????????????????????????????????
????????????????????????????????????????????????????????????????????????????????
????????????????????????????????????????????????????????????????????????????????
????????????????????????????????????????????????????????????????????????????????
????????????????????????????????????????????????????????????????????????????????
????????????????????????????????????????????????????????????????????????????????
?????????????????????????????????????????????????AGTCGAGTT----------------------
--------------------------------------------------------------------------------
---------------------------------------------------------------G----------------
--------TGGGGGGAGGGAGTGGAGCGATTGAGTTGGGGTCATCGACAATGAAATCGGATCGTCTATGAACCAGAAAGA
GAAGATTGAAAAGGATGAGATGAAAGATGTGCGGATGAGAAAGGAGGAGCAGGAAGAGCAACCCTGCATTTCATTCCTCT
GGATTCCACGAGAAGTGAGATAAAGGCCGGAGGGAGGGAGGGGAGGAAGATGGGTGGAAGTTGAGGATGGAAGGACTCAG
ACTCTCCCGCTGACAAATGAACTTGTGGCAACTATTTCCGAGGTAATTCAAATGCTAATGAGCCACTGTTATTTTCTGGC
TCTGCAGATTCTCCGCATCTCATTTGAATGTCTCCCGATAGCTCTCCTCCAGGCGCAAGGCGCCCCGGTAGATGTCAAGT
TGATTTGAATTTCCATGCCACATCCATCTCCCAAGACGCTCTTGCCTCGTTTCAGTCGTCCACTCCTTTAAAAACCAAAT
GACTTTAAACCTCATTCATCTATTCTCGGTTTTCTGGTAGCCACCTTCACCACCAAAGTCTATCTCTTTTCCTTTTACCC
ACCACCCACCTTGGTTTGCTCAC-TCCGCCTTGCCTGC----------------------------------TCCACCAC
CCATCCCGACACAATATCCCATTGT----------------------------GACGATTTCCATTCCGAA---------
--------------------------------------------------------------------------------
--------------------------------------------------CTTACTGGACTACTTTGTTTACAGACACCA
-AACACTCCTTACAGAAGCCAGAGTTCCA-AGCATCTTGCATGTGATTTTCATGCAAGTTAAAAAATTTAACAGAAGTCA
CTTGACAA-------AACAACACATGTACAACTGTGATTAGAATTCATCCACGGCTGCTGATTGCC----ATCAAGGGTG
CAGTGCGACTTGAAAATTCACCAAAATTGCTTCGTGGCATCTTCTCAAGAGATCCATCGCC---CTTAGAACTTGGTAGC
GCAGGTGAGATCGGCATCAGGCTGAAGAGGAAGGGACATTCAGGCCTTGTAGTGCATTTTAGATCCCACATGCCCCATGA
GATGTCCCCCTGACAACTGGTCATACTGAGGCATGGAGAGGTACAGGGGTCAGTCACTGAACACACACAACTAAAACTGC
ATGCAAGCATACAAAGAGCATGTATAGGATGCAGTAGAGAAAGCCATCAAGCATGATAGGGAGTGGTTAAATAAATCACA
AGATTTATTTTTCCCAAAATCGATTTCATGCCAGAG---------------------------TGTAAATCTCATACT-A
AACATTTATATTAATCACAAAC---------------------------------AAGGCATGCTAGA--------GGAA
AATGAGCATGCTACATC--------------TGCTT-----------------------------TTCAAT---------
---------------------------?????????????????????????????????????????????????????
????????????????????????????????????????????????????????????????????????????????
????????????????????????????????????????????????????????????????????????????????
????????????????????????????????????????????????????????????????????????????????
????????????????????????????????????????????????????????????????????????????????
????????????????????????????????????????????????????????????????????????????????
????????????????????????????????????????????????????????????????????????????????
????????????????????????????????????????????????????????????????????????????????
????????????????????????????????????????????????????????????????????????????????
????????????????????????????????????????????????????????????????????????????????
????????????????????????????????????????????????????????????????????????????????
????????????????????????????????????????????????????????????????CCCGAGTTCGGAGGAG
GAGGA-----------------------GGAGGGGAATTGAATAAAAGGACGAGCG-------------------GC---
---------CCCCTCGGAAACTC--------TCCCTTTCTCTCCTCCAGCTCCCGGGCATAAGTCCGC------------
-AGGGGGGAACCTCAAACTGGAAAAATCACCCAGCCTCCGCG-----------------AAAAAACGCCACAGACAGGAG
ATGAAGATGGAGAGAGGTAAAGTGATGCGGAGGATAAGAAAGAGAACACAATAGCGCAAGGAGCGCAACCAGCCATAAAT
GTATGTAAAAGACGGCGTCGATCACATGTAGTAGGGGTATTAGTGCTAGCCTGGGGAAAAGTGCAAACATCTGTCAAACT
GGGACACGAAGGCGTTTGTTATACACAGGGATTAGGCCTATCTCCCGTGGGGTACTTCTTGTAATGAGCCATCTGACAAG
GCCGGCGGAGATTATGCATATAAATTATGATTGGGGGATTTGCCAGTCGTATTAGGCCGTCTCTGTGTGAAGGGTACATT
ACCATATTATCTTCCGTAATGCCTTTAGATGGAGCATGGAAGAGGAAGAAGAAGAGGGGGTGGGCGCGCGGAGGCTGGGG
GGAATATGCTGGTGCGCTGTTTTCCAAAG-CGCCGGCCGAACAGCGAGAGATGAAAAGGGCGG--GAGGAGGGGGAGGGG
GGTGTCCCGGTAATTCCCCTAATTTACATGAGCCAACAATATTGAGGTGCCAGAAAAGGCCAAAAGGCGAATTTATTAAA
TTGTTTGCCCAGAAAAGTAGCGAGAGATGTCAGAGGCCGATTATTCATCAGAGAACC-GAAGTCATTTGCTCTCGAAGGG
GATCACGGGAAAGGGAAATGAGGTTGGGGTGGGGGAGAGGGGAGACGCGGGCACCAATCGCTTCCGAAAGCCGG---GAG
AGCGGAAAATACTGTTGCGTGTTAGGGCTAAAGTGTAAAATATGAAGCATTGGGGCTCTGTCCCTCAGTGGATTGGTCTA
AGAGGTCGAGAGAGATGGGCAGATTGCTAAGCCATGTTTCACTCTGTACTCCAATCTCCCCTGCGACAGCAAAGTGTCAT
AGGGGCGCGTCAAGGGAGGAATTCAGGGGTCGACACAGGGGAACCGAAAGGAATAGACACACAAAGGTCGAAGCTGAGAT
AGTGATGCCTGGAGAGCGGGGG-----GGTCAGAGGAGCG--AGAAGACAAATCTCTCTCATCCAATGACAGTGTCCAGC
GTCCTCTTGGAAATAGCCACCGAAAGCACCGATTACCACGGCGAGCGGCCATTAAAGGACACCGATCTACTCTTGGAGGA
AGAATAAAACCAGGACTATATGAGCCATAGATCATTGAAAGTGCAGGCTCGTCCAGTCTCTGGAGACTCTGTTGCCATGA
CGACGGAGTGAAGTTTTTTGTTCAGGTGACAGGAGGAAGGAGACATGGGCTAGTGGTCATCTCCCTGGCTCGGACATTTC
CTTCGCTTGGACTTTTTTTCTTGCGTGTCTATCTGGCCTTCTTTCTTCGGGCCATGCCTTCTGCGCTTCTTCCTTCTCTT
GCTTTTCTTATCCT-----CTCTCTCCT-CTTTGCAAGTGCATGG-----------------------------------
--------------CTCATGGTGCTACCTACAGCCTTAGAGATTGAGAAAAGAAGGTTGTGTTCGAGCAGCGAGTGGGTG
GTGAGGGTAGTGATTCTGAGGGGCGTGTGGATGGTGGTGGCCCAAGTGACCAGGGCCTCCCACCACCGGAGGAACAACGA
AGGGTCCCATGCCCATGCTGGACATGAGACTTGCGGCTCCGCTGGTGGACAGCGAGCCGCTGTAGGTGGAACATGGGGAC
GTGATGGACATGGTGCTGATCGGGTTGACGGGGGAGCAGCAGGAATTGGGGCTCGGACAGGGGGAATTAGCTGAGGTGGG
TGCAGAAAGGTTGACGCCAGTGGTGTTGGAGGTGGCGATGATCGAGTCAGTATGTAAACGAGATCGTCCCCGTTTTTTCT
TACTTGGTGTGCCGGAGGCGTTGGGATCCTTATGGGCGGTTCGCATGTGGTCCATGAGGGCTTCGGCGTTCATGCAGATC
TTGTGACACACAGGACAGGACTGGGAGTTGGCCCCACCGATGAGAGCTGCATGTTGCTAAGGGGAGAGAAATACAA----
-GACAATCAGAAATGGGCACCAACAGCGGGGACGAATGTCCTTCTGCAACTG------CCAGTACTTTCAAATCAACACA
--------------------TGTT----------------------------------------------GGTTACCCTT
GGTTGGTTAGACATCA--------AATGTTGAGGTTTAAAGAATTTTGGCAGCAACAC---------CTAAACATTTAAA
TAATAACAACTTACCGCGGTTTAGACGATACTG---------------------ATGCAATACCAAACACTGGTGGTGAC
ATAAGCA?????????????????????????????????????????????????????????????????????????
????????????????????????????????????????????????????????????????????????????????
????????????????????????????????????????????????????????????????????????????????
????????????????????????????????????????????????????????????????????????????????
????????????????????????????????????????????????????????????????????????????????
????????????????????????????????????????????????????????????????????????????????
????????????????????????????????????????????????????????????????????????????????
?????????????????????????????????????????????????????????????????????????TCCGTAA
GCACTTCGAGAAAATGCTCA-AATGCAACAGCTGTATCTATCCCGAC-CATGGACGCAAGAAGAGGAGGGCAGAGAGCTG
CCGATAGAACTAATTAGTGGATAATGGAGATTTGCATTCTCTCACCGGTCCCCCACCCATCTAGACCGCCCCCCC-----
-----CCCTCCTGCACTCTGTAATTACAAACCTTCTAGGATCAGGAGTAATTAACAGGGGAATTAAAGAGAGGTA-CAAA
CAACAGTGGCCCGAG---ATGTGTCTCTGC-AGCCATGGTCGTAGTTGTCTTTGAACCACCGCTTCAGCTCTCTTGTTTC
TTTGCTTTGT------CCTCCGCGCGCCTCGCCTCCACCCGGCCCC------GAAAGAAAAAGTCTGTACACCCCTCGAA
AATTCGCGAGAAAGCCCTCCTCTTC-AAAAAGTTTTTCGCCGAGTTTGGGGCGACGTAAAAATC----GGCTGTTGTTGT
T------CCAGGAGTGAGAGCGAAGCTGCCATTTTTCTAACGATCCCGGTGACG-----AAAGTTTGAAGCGAAAAGAAG
AAGAGGAAGGGATCGGGGAGCGGGGGGTGGGGAGGTGGA-------------TCCCTTCATCCGCCATGCTGTCTGTGGC
CGCGTGACGTCATCGCCGATCCGAAGGCGTGGACAGTGGGTAGCTGTCCAATAGGAGACGGAGACCACGGCTGCGGCCAT
AAATCACGGCAGTGACAGATATTTGACAGCCGATGATGGATGTCCGTGCATAGTAAATGGCGCATTGATTTCTAGGCCAG
CCT------------CCCCCGGTTTTCTGTTGGTGGGTTTTCTGTGCCGCGTAGGCCTTTATGCAGCCGTCAGGGCCGCG
GATAATGGATGGCTTTCCGAAACCCTGGGGGTCAGCGGCGATGTACTTCTTACAGAG-CTTGCTCTTTTGCCGCCTGCAT
GCGACAGTCTTCTTAACGAGAATATAAGAAGACCAGTCTTCGGTCGCTAATATCTTTGTCGTCCGGGCCGTTCGGGACGC
TACTCCT-GGGGTGGAGGTG--------------GGGTGGCTAGGGGCTGCGAGA-----------------------CA
GCTCGGGGGATCAGTCTTTTCTGTTTCTTGCTGGATGCTACAAATCTTCGCCT-----------------TTTACGATTC
TC----??????????????????????????????????????????????????????????????????????????
????????????????????????????????????????????????????????????????????????????????
????????????????????????????????????????????????????????????????????????????????
????????????????????????????????????????????????????????????????????????????????
????????????????????????????????????????????????????????????????????????????????
????????????????????????????????????????????????????????????????????????????????
????????????????????????????????????????????????????????????????????????????????
????????????????????????????????????????????????????????????????????????????????
????????????????????????????????????????????????????????????????????????????????
????????????????????????????????????????????????????????????????????????????????
????????????????????????????????????????????????????????????????????????????????
????????????????????????????????????????????????????????????????????????????????
????????????????????????????????????????????????????????????????????????????????
????????????????????????????????????????????????????????????????????????????????
????????????????????????????????????????????????????????????????????????????????
????????????????????????????????????????????????????????????????????????????????
????????????????????????????????????????????????????????????????????????????????
????????????????????????????????????????????????????????????????????????????????
????????????????????????????????????????????????????????????????????????????????
????????????????????????????????????????????????????AC--GAGTGGGTAGAAGTGGGAGT----
-GTGGTTTTCGTCACA-AAAGCTGGCACTGGTTGAAATC--CTCAGAGGATTCCGCTGAATGGTCACGTGTCCCTACTTA
CTGCTGTTGGTTCTTATCCTTCATCGTGATGGGATGCTCGCCGTGAGACATACTGGGCATGGACGCATAGTTCCTTATCT
GGTGAAGGGAAATGAGCTGGTTGGGGAAGGAATTGTGGCTCGATTTCACTTCCATAGAACCCATTGGATTCGTGGTTTTG
GGGAAGTTGATGGGTTCGTACGGGAAATACGAGGTACGTGTTGATGGCATGGACAACTGAGGCCCAGAAGAAATGGGCAA
CATACCGGACTGGATGGGTGTAAATGCCGACGTGTTCTTACTCGTGGGTGGAGGGTGAGCTTGTGCCATAGAAGAGGTAT
CGTATTGATTCTGGCCCAAGTGCGAACTGAGGTCATGGTCCCTGCCGTTTGTGTGATTGGCACTGTTAGCCACCACCATT
TGCTGCTGCTGCTGCTGTTGTTGCTGCTGTTGCTGCTGCTGCTGTTGCTGACGCGGATCCATGTGCAGTCTCGCGTGATG
GTCGTTCATACTGTTCTGTAGACACGTGTCGGACACGTGCGGATGCAGATGATGGGTTGGTGGGGACATTGGAGATGCCA
TGGA????????????????????????????????????????????????????????????????????????????
????????????????????????????????????????????????????????????????????????????????
????????????????????????????????????????????????????????????????????????????????
????????????????????????????????????????????????????????????????????????????????
????????????????????????????????????????????????????????????????????????????????
????????????????????????????????????????????????????????????????????????????????
????????????????????????????????????????????????????????????????????????????????
????????????????????????????????????????????????????????????????????????????????
????????????????????????????????????????????????????????????????????????????????
????????????????????????????????????????????????????????????????????????????????
????????????????????AGGATTCAGTCGATTATTTAAAACATTCTGTAATTC------------TCTATTTTTCTA
-----CAACAGACCACCCCAACTTAACAAATTGATTAATAACCATAGGGAAAAAATTATTAAATAAGGTCTTTTCTGCAT
TTG---------------ACACACAATATTTTCTGTGTAGTTTGTGAATGTGAAGAAGCTGGCTGCGATTGTGGCGATTG
CTGCTGATTTCCACTGCTCTCTTCGGTTTTGCCTTTCTCTTTGGTAGCACTGCCCCATCCTTGACCACCACTAGGAACAA
GGCTGATATTGGGATTATTACCACTGTTTTCACTTTTCAAACTTGGCAGATTGGCTGGAGGAGGCATACGGCGCCCCGCA
CCAACTTTCCCCAATGATTGCAAGCCATGTTTTGGTTGAACTGCAATACATAATACATAAGATAATAACAAAAACATCTC
ACAAATTAAACAGACAAAAAATATAAATTTA---CATGTGCAAATTAAATAC-----------------TTCCTAACAAA
AGTTGCCATTTTAGCAAAAGAGAACTATCAAGGTAATGTAAGGAC------------------TTACTTATAACATCATT
A------------TTCCTATCATA----????????????????????????????????????????????????????
????????????????????????????????????????????????????????????????????????????????
????????????????????????????????????????????????????????????????????????????????
????????????????????????????????????????????????????????????????????????????????
????????????????????????????????????????????????????????????????????????????????
????????????????????????????????????????????????????????????????????????????????
????????????????????????????????????????????????????????????????????????????????
????????????????????????????????????????????????????????????????????????????????
????????????????????????????????????????????????????????????????????????????????
????????????????????????????????????????????????????????????????????????????????
????????????????????????????????????????????????????????????????????????????????
????????????????????????????????????????????AGGGTGTTACATTCTTTGGTTGCAGTCTCCAACTTC
CCTCTCAAGAGTCTTGATTCTTCACGCGCTTTGTTGCGCTCTGTTCTGACCTTGCTCCACTTCTCACGCCAGTTGGCTGT
GCAATCCGACCACCAGCGCATAGTTTTTTCCATCTGAGTAGCCCTAGCTCTAGCCTCCTCGAGCTCCCGGAGTCGAAGCT
CTTCCTTGGCCTCCCATTCTGGGTCATAGCTATGGTGATGGTGGTGGTGGGAAGACAGAGAATGTTGAGATACGTCACTT
GGCATGTCACCATGCTCTGACCACTGAGTGAGAGTGCTACTCACGTGACGCTTGACAGAACTCGCAGTAGATCCAGCATG
GGACATTTTTCT-GTCACTTCATACCTATAAAATTATATCTACCAAGCCATTATAACATAAAAGTGCCAA----------
-----------------------------CTCATAAAACACGCTCAGTTACGCAAGGCGAAGTAAACTCCCAAGGATTTA
AAACTAGTGCTCCAAAAAATTAAAGGTAATTAAAGGCAGGAGTGAGAGGGGGAG-----CAAGAATACGAGGGAAAGA-G
GGAAAAAATATG-----TTTGGGGGA--------TCGTCGGAGGTTTTTAAATCCAGGAAATAAATAAAGTTAATTCGAC
TTGATGCTCCTGCGCCGACGGAGCAACGGTG--GCGTTAGCCATGTCAGTGTAATTACTGTTTAGGCATAGGTAAACCGG
CCGATAATTTATCTTGTAGATTACTGTAATTGAGCAAGCTCGTACAAGCCGATGCATTCACGTATTTCACGTCTCTGCAC
GCGCAATACGTCTGCGTGT---GCTTCGGGGAAAGGGGATCCAGGGAGAGAG---------AGAGGGAGTGAATGTTCCG
ACTGATCAATAGATCATAATTCATTTAAAACGTACGACGACCGGTAATTATAAACATATAAATCATTTGGAAAAGTGG??
????????????????????????????????????????????????????????????????????????????????
????????????????????????????????????????????????????????????????????????????????
????????????????????????????????????????????????????????????????????????????????
????????????????????????????????????????????????????????????????????????????????
????????????????????????????????????????????????????????????????????????????????
????????????????????????????????????????????????????????????????????????????????
????????????????????????????????????????????????????????????????????????????????
???????????????????????????????-------------------------------------------------
-AAATAAAATTAAAAAA----AAATATTCCAGACAAGGTTGCCCACAAAACATCACAATT--ATATCACAAAACTGGCAT
TAGCCATTAAGTACACAA--GTATGCAATTGGTTT--------ATTTTATGTCTCTAACACATTTTTATCTTTATTTGGA
ACAATGTTTTGGTTTGTCTGGTCATTTTCGTATTCAACAAAGTCATCAAATAAGCTTGGCCAAGCTTCACTATCATCATA
TGTACTAAGGTCTTCACCAACTGATTCTGAAAAGTTTAAGAACATGTTCCAGGTGTCTCTTGATATACTATGAATACTTG
GATGTTTTTCTAAAAAAGAAATCCACCTTTGCAAGATAGGAGGCTCTCGATAAAAGAATACCAGTTTCCAAA--------
--------------------------------------------------------------------------------
------CCTGAGATCCCTCCGCACCCGACCTTAGCAA----AGAGAGAGACTCGTGTGTACCCGTTCATGGCGCTCGGAC
GTCCGACAATCTCCCACCACGGCTCACCATCGTCCGCTATGTCATCCTCCGACGGTCCCCGTGCAGGCGGTCGGCCCCTC
GGTTCCAAATGCTGGAACACCGGGGCCGTCCAACTGCCCACAACCCTCCGTAGTGGGACTGCCTGAGTTGTTGTTCCGTA
GTCGGAAATGAATAGCGCCGCAGTGATAGGCCGGCAACTGCGGCAACAGCAGACAACAGGCCGAACGTCAGGACCTCTAG
TGCCCCCTTCTCCGCATAGGGGCCGGCCACGAACGCCGTCCCATCAACCGGCCCACCAGCCGCAACAATCTGTCCATCAA
GGCTCCGGCCAGCAAGGCAAATCAGCCAAGACGGAGAAGAAGGAGGAAAAAGCGAAGATGACGAGCTGCATCTCTTGCCG
ATGCATCTGGCTCTGCTTCAAGGCGCTGAGCGGAGGGGTTCTTATGATCGCCATCGGCCTTGGGATGACAGTCTTCGGGT
TCTATGCCGACACTTTCGCCGTCCAAGAAGTTAACGAGGGAAACAATTTTATCACAGCGGTTATGCTATTTCGAATTCAA
CTCCTTCTTTTTCTCCACTGGATGATTATTATTATTTTTTTA--------------------TCTCAGCACAGGGAGGGC
ATTTTCTTTTGCACTAATGTCATTAATTCCATAAAGACGGCGTAAGGTGTAGGGCG-----------GTCTACCGCACGG
CAGATGGGGATCCAGAATATCAAATTTGAAATATATCTTAATGAACCCCGTTTCGTTTCCCCC----CATTTCGGAAGTT
CGAACATTAATTACGCGCCAAAAGTCCTAATGACGGAGACGCGAAGAAGAAATTAGGAGAGAAAAAATCGTTAGCAGCAA
TTAAGTCTCTTATTAATTACGTTATGATGAGAAATAAGCTTACGTTAATCTCTGCAAAAGCCGCTTCAAAAGTAATAAAA
TTAACCCAAGTACGGTCCAGTGTTGA--------------AAGGAAAGAGATTTTTGCCTTCCTTTTTTTTTATCCCTCC
TCTTCCTTTCCTCCTCCTGGCTGCTGTTGTTGGTG-------------CTTTGATGGTGGTGGTGATGATGTCGTCCTAG
TCACGTAGGAATACACCAAAGCCTAGCGGATTGAGCACCCTTACGCAAACTAGATTGAAATGCAATTAGGAAT-AGAGTA
TCTCATTTTAAGTTCAAATTTCATCATTAGAATTAATATCGATCCTTTGCTCTCCTCCC----------------GGGCG
CGTTGGCAGGGGCAGCAAATAGGC--------------------------------------------------------
--------------------------------------------------------------------------------
-------------------------------------GCCTGTGGCTCAAAGTACTGACTGTATCCGTGGCAAAGTTGGC
TATACTAGAGGTCTTCATGCATGGGAAGTTCATTGGAGTATGAGACAGCGTGGTACCCACGCTGTGGTTGGTGTTTCAAC
CCGTGAAGCTCCACTCCATTCTGTAGGCTACCATTCCTTGGTTGGGAGTAATGCTGAGTCTTGGGGCTGGGACCTTGGAC
[truncated: 17,466,212 more chars]
