# Supplementary material for: ﻿Species delimitation, biogeography, and natural history of dwarf funnel web spiders (Mygalomorphae, Hexurellidae, Hexurella) from the United States / Mexico borderlands
Source: Zookeys. 2023 Jun 14;1167:109–57. doi: 10.3897/zookeys.1167.103463 (PMC10285686; doi:10.3897/zookeys.1167.103463)
Supplement: Supplementary material 3 — Input matrices, analysis log files, and output tree files for nuclear and mitochondrial analyses [file zookeys-1167-109_article-103463__-s003.zip › 1_HexurellaUCES_IQTwithOutgroup_concat.contree]

(MY0059_Hapachea_SantaRitaMtns_MaderaCyn:0.0089803218,(((((((MY0071_ElMontePark:0.0022260717,MY4841_PalomarMtnSP:0.0021756810)100:0.1508474254,(MY0101_Aliatypus_isolatus:0.0258207810,MY2586_A_gulosus_LosAngeles_PuenteHills:0.0232018313)100:0.1374025666)100:0.4478618774,((((MY0139_Hexurella_SanDiego_Guatay:0.0135599530,(MY5165_Hrupicola_Temecula:0.0019097183,MY5164_Hrupicola_Temecula:0.0077129873)100:0.0115456600)97:0.0012154684,MY5317_Hrupicola_Cottonwood_SnYsidroMtns:0.0157647054)100:0.0079372695,((((MY5267_Hencina_CerroBolla:0.0030654698,MY5266_Hencina_CerroBolla:0.0028176561)100:0.0054256595,(MY5269_Hexurella_GuadalupeValley:0.0033478434,MY5271_Hexurella_GuadalupeValley:0.0031679433)100:0.0057265843)100:0.0020565466,(MY5276_Hexurella_SanPedro_Martir:0.0019580281,MY5277_Hexurella_SanPedro_Martir:0.0015462496)100:0.0083349287)100:0.0095267401,(MY5280_Hexurella_ArroyoSalado:0.0012359540,MY5282_Hexurella_ArroyoSalado:0.0069903864)100:0.0162873079)100:0.0033336566)100:0.0012744914,((MY5286_Hrupicola_SweetwaterSpr_OrdMtn:0.0023834051,MY5287_Hrupicola_SweetwaterSpr_OrdMtn:0.0009229930)100:0.0168935004,(MY5288_Hrupicola_Deadman_Hills:0.0027116596,MY5289_Hrupicola_Deadman_Hills:0.0031539810)100:0.0126570821)100:0.0029418127)100:0.0249151664)100:0.0127228117,(((MY5194_Hapachea_Ordsummit_MtOrd:0.0040875622,MY5195_Hapachea_Ordsummit_MtOrd:0.0037494875)100:0.0082913087,(MY5315_Hexurella_WagonerRd_BradshawMtns:0.0033374655,MY5316_Hexurella_WagonerRd_BradshawMtns:0.0028338787)100:0.0071443545)100:0.0026901127,(((MY5310_Hexurella_AntelopeCyn_CerbatMtns:0.0025418098,MY5311_Hexurella_AntelopeCyn_CerbatMtns:0.0027645636)100:0.0015486421,(MY5312_Hexurella_FoxCyn_MusicMtns:0.0016673971,MY5313_Hexurella_FoxCyn_MusicMtns:0.0011131205)100:0.0016864942)100:0.0067884316,MY5314_Hexurella_Grasshopper_BrushyMtn:0.0136783859)100:0.0051614484)100:0.0222041522)100:0.0181040688,((((((MY5053_Hexurella_ChiricahuaMtns_PriceCyn:0.0030498371,MY5057_Hexurella_ChiricahuaMtns_PriceCyn:0.0097493073)100:0.0056634256,(MY5131_Hexurella_PedregosaMtns_PruneCyn:0.0014407513,MY5132_Hexurella_PedregosaMtns_PruneCyn:0.0010249164)100:0.0078719581)100:0.0018010009,MY5075_Hexurella_ChiricahuaMtns_CaveCrkCyn:0.0091310283)100:0.0023393267,(MY5147_Hexurella_DragoonMtns_NF_345A:0.0044831671,MY5136_Hexurella_MiddlemarchCyn:0.0052806633)100:0.0071328964)100:0.0007690559,((((MY5127_Hexurella_WhetstoneMtns_FrenchJoeCyn:0.0133288303,MY5128_Hexurella_WhetstoneMtns_FrenchJoeCyn:0.0122163099)100:0.0027044224,MY5152_Hexurella_WhetstoneMtns_ApacheCyn:0.0088375419)100:0.0011387458,(MY5180_Hapachea_MustrangPk_MustangMtns:0.0052177010,MY5181_Hapachea_MustrangPk_MustangMtns:0.0069586035)100:0.0041837502)68:0.0005522753,MY5309_Hapachea_JohnnyLyon_Hills:0.0116866610)100:0.0017081688)100:0.0009685890,(MY5064_Hexurella_MuleMtns_Escabrosa:0.0051114141,MY5066_Hexurella_MuleMtns_Escabrosa:0.0044387196)100:0.0082040626)89:0.0003456317)100:0.0008317504,(MY5126_Hexurella_SantaCatalinaMtns_NuggetCyn:0.0096561609,MY5157_Hexurella_SantaCatalinaMtns_Redington:0.0097534461)100:0.0021449061)100:0.0009012813,(MY5154_Hexurella_SantaRitaMtns_AdobeCyn:0.0104885022,(MY5175_Hapachea_HarshawRd_PatagoniaMtns:0.0039620634,MY5193_Hapachea_HarshawRd_PatagoniaMtns:0.0037030424)100:0.0074336596)72:0.0008166219)100:0.0017293275,MY5071_Hexurella_SantaRitaMtns_AlisoSprings:0.0084674410);
