# Supplementary material for: ﻿Species delimitation, biogeography, and natural history of dwarf funnel web spiders (Mygalomorphae, Hexurellidae, Hexurella) from the United States / Mexico borderlands
Source: Zookeys. 2023 Jun 14;1167:109–57. doi: 10.3897/zookeys.1167.103463 (PMC10285686; doi:10.3897/zookeys.1167.103463)
Supplement: Supplementary material 3 — Input matrices, analysis log files, and output tree files for nuclear and mitochondrial analyses [file zookeys-1167-109_article-103463__-s003.zip › 1_HexurellaUCES_IQTwithOutgroup_concat.log]

IQ-TREE multicore version 2.2.0.3 COVID-edition for Mac OS X 64-bit built Sep  5 2022
Developed by Bui Quang Minh, James Barbetti, Nguyen Lam Tung,
Olga Chernomor, Heiko Schmidt, Dominik Schrempf, Michael Woodhams, Ly Trong Nhan.

Host:    Troglostenochrus.local (AVX2, FMA3, 16 GB RAM)
Command: iqtree -p ../Hexu-OutGroup/hexu-outgroup-80p -m MFP+MERGE -mset mrbayes -rcluster 10 -B 1000 --prefix conca -T AUTO
Seed:    731665 (Using SPRNG - Scalable Parallel Random Number Generator)
Time:    Sat Nov 19 09:05:56 2022
Kernel:  AVX+FMA - auto-detect threads (12 CPU cores detected)

Reading 588 alignment files in directory ../Hexu-OutGroup/hexu-outgroup-80p
Reading alignment file ../Hexu-OutGroup/hexu-outgroup-80p/uce-1001469.fasta ... Fasta format detected
Reading fasta file: done in 0.000298023 secs using 90.93% CPU
Alignment most likely contains DNA/RNA sequences
Constructing alignment: done in 0.000576973 secs using 1116% CPU
Alignment has 40 sequences with 322 columns, 155 distinct patterns
86 parsimony-informative, 22 singleton sites, 214 constant sites
                                              Gap/Ambiguity  Composition  p-value
Analyzing sequences: done in 1.97887e-05 secs using 414.4% CPU
   1  MY0059_Hapachea_SantaRitaMtns_MaderaCyn         0.00%    passed     98.97%
   2  MY0071_ElMontePark                             30.43%    passed      6.92%
   3  MY0101_Aliatypus_isolatus                       0.00%    passed     82.61%
   4  MY0139_Hexurella_SanDiego_Guatay                0.93%    passed     91.35%
   5  MY2586_A_gulosus_LosAngeles_PuenteHills         0.00%    passed     85.85%
   6  MY4841_PalomarMtnSP                            35.71%    passed     10.38%
   7  MY5053_Hexurella_ChiricahuaMtns_PriceCyn        0.00%    passed     97.71%
   8  MY5064_Hexurella_MuleMtns_Escabrosa             0.00%    passed     99.25%
   9  MY5066_Hexurella_MuleMtns_Escabrosa            20.81%    passed     74.54%
  10  MY5071_Hexurella_SantaRitaMtns_AlisoSprings    21.12%    passed     61.51%
  11  MY5075_Hexurella_ChiricahuaMtns_CaveCrkCyn      9.94%    passed     77.20%
  12  MY5126_Hexurella_SantaCatalinaMtns_NuggetCyn    0.00%    passed     98.27%
  13  MY5127_Hexurella_WhetstoneMtns_FrenchJoeCyn    43.79%    passed     20.39%
  14  MY5131_Hexurella_PedregosaMtns_PruneCyn         0.00%    passed     97.61%
  15  MY5132_Hexurella_PedregosaMtns_PruneCyn         0.00%    passed     97.61%
  16  MY5147_Hexurella_DragoonMtns_NF_345A            0.00%    passed     99.53%
  17  MY5152_Hexurella_WhetstoneMtns_ApacheCyn        0.93%    passed     99.36%
  18  MY5154_Hexurella_SantaRitaMtns_AdobeCyn         0.00%    passed     99.19%
  19  MY5157_Hexurella_SantaCatalinaMtns_Redington    0.00%    passed     97.80%
  20  MY5165_Hrupicola_Temecula                       5.90%    passed     99.24%
  21  MY5175_Hapachea_HarshawRd_PatagoniaMtns         1.86%    passed     99.53%
  22  MY5194_Hapachea_Ordsummit_MtOrd                 0.00%    passed     97.13%
  23  MY5195_Hapachea_Ordsummit_MtOrd                 0.00%    passed     97.13%
  24  MY5267_Hencina_CerroBolla                      10.56%    passed     95.47%
  25  MY5269_Hexurella_GuadalupeValley                8.39%    passed     99.82%
  26  MY5271_Hexurella_GuadalupeValley                0.31%    passed     93.30%
  27  MY5276_Hexurella_SanPedro_Martir               37.58%    passed     68.54%
  28  MY5280_Hexurella_ArroyoSalado                   0.00%    passed     90.37%
  29  MY5282_Hexurella_ArroyoSalado                  78.57%    passed     51.47%
  30  MY5286_Hrupicola_SweetwaterSpr_OrdMtn           0.00%    passed     85.30%
  31  MY5287_Hrupicola_SweetwaterSpr_OrdMtn           0.00%    passed     85.30%
  32  MY5288_Hrupicola_Deadman_Hills                  0.93%    passed     96.96%
  33  MY5289_Hrupicola_Deadman_Hills                  0.00%    passed     97.68%
  34  MY5310_Hexurella_AntelopeCyn_CerbatMtns        17.39%    passed     90.14%
  35  MY5311_Hexurella_AntelopeCyn_CerbatMtns        16.15%    passed     90.95%
  36  MY5312_Hexurella_FoxCyn_MusicMtns               0.00%    passed     98.08%
  37  MY5313_Hexurella_FoxCyn_MusicMtns               0.31%    passed     96.78%
  38  MY5315_Hexurella_WagonerRd_BradshawMtns         6.52%    passed     96.45%
  39  MY5316_Hexurella_WagonerRd_BradshawMtns         0.00%    passed     97.13%
  40  MY5317_Hrupicola_Cottonwood_SnYsidroMtns       21.74%    passed     91.49%
WARNING: 1 sequences contain more than 50% gaps/ambiguity
****  TOTAL                                           9.25%  0 sequences failed composition chi2 test (p-value<5%; df=3)
Reading alignment file ../Hexu-OutGroup/hexu-outgroup-80p/uce-1001715.fasta ... Fasta format detected
Reading fasta file: done in 0.00123405 secs using 1185% CPU
Alignment most likely contains DNA/RNA sequences
Constructing alignment: done in 0.00148988 secs using 1130% CPU
Alignment has 46 sequences with 896 columns, 318 distinct patterns
209 parsimony-informative, 30 singleton sites, 657 constant sites
                                              Gap/Ambiguity  Composition  p-value
Analyzing sequences: done in 4.3869e-05 secs using 1030% CPU
   1  MY0059_Hapachea_SantaRitaMtns_MaderaCyn         0.00%    passed     93.82%
   2  MY0071_ElMontePark                             34.82%    passed     65.29%
   3  MY0101_Aliatypus_isolatus                       0.00%    passed     84.74%
   4  MY2586_A_gulosus_LosAngeles_PuenteHills         0.00%    passed     83.76%
   5  MY4841_PalomarMtnSP                            32.48%    passed     76.25%
   6  MY5053_Hexurella_ChiricahuaMtns_PriceCyn        0.00%    passed     97.28%
   7  MY5064_Hexurella_MuleMtns_Escabrosa             0.00%    passed     92.52%
   8  MY5066_Hexurella_MuleMtns_Escabrosa             0.00%    passed     92.52%
   9  MY5071_Hexurella_SantaRitaMtns_AlisoSprings     0.11%    passed     92.98%
  10  MY5075_Hexurella_ChiricahuaMtns_CaveCrkCyn      0.00%    passed     98.91%
  11  MY5126_Hexurella_SantaCatalinaMtns_NuggetCyn    0.00%    passed     96.93%
  12  MY5127_Hexurella_WhetstoneMtns_FrenchJoeCyn    68.19%    passed      9.45%
  13  MY5128_Hexurella_WhetstoneMtns_FrenchJoeCyn    71.21%    failed      4.98%
  14  MY5131_Hexurella_PedregosaMtns_PruneCyn         0.00%    passed     97.74%
  15  MY5132_Hexurella_PedregosaMtns_PruneCyn         0.00%    passed     97.74%
  16  MY5136_Hexurella_MiddlemarchCyn                 0.00%    passed     93.29%
  17  MY5152_Hexurella_WhetstoneMtns_ApacheCyn        3.68%    passed     97.08%
  18  MY5154_Hexurella_SantaRitaMtns_AdobeCyn         0.00%    passed     98.34%
  19  MY5157_Hexurella_SantaCatalinaMtns_Redington    9.60%    passed     93.91%
  20  MY5165_Hrupicola_Temecula                       0.00%    passed     97.69%
  21  MY5175_Hapachea_HarshawRd_PatagoniaMtns         0.00%    passed     95.81%
  22  MY5180_Hapachea_MustrangPk_MustangMtns          0.00%    passed     97.80%
  23  MY5181_Hapachea_MustrangPk_MustangMtns          0.00%    passed     95.14%
  24  MY5194_Hapachea_Ordsummit_MtOrd                 7.70%    passed     84.51%
  25  MY5195_Hapachea_Ordsummit_MtOrd                10.16%    passed     86.96%
  26  MY5266_Hencina_CerroBolla                       0.00%    passed     97.81%
  27  MY5267_Hencina_CerroBolla                       0.00%    passed     95.98%
  28  MY5269_Hexurella_GuadalupeValley                0.00%    passed     98.63%
  29  MY5271_Hexurella_GuadalupeValley                0.00%    passed     99.22%
  30  MY5276_Hexurella_SanPedro_Martir                0.00%    passed     99.91%
  31  MY5277_Hexurella_SanPedro_Martir                0.00%    passed     99.91%
  32  MY5280_Hexurella_ArroyoSalado                   0.00%    passed     95.05%
  33  MY5282_Hexurella_ArroyoSalado                   0.00%    passed     95.05%
  34  MY5286_Hrupicola_SweetwaterSpr_OrdMtn           0.00%    passed     94.05%
  35  MY5287_Hrupicola_SweetwaterSpr_OrdMtn           3.46%    passed     86.90%
  36  MY5288_Hrupicola_Deadman_Hills                  0.11%    passed     98.92%
  37  MY5289_Hrupicola_Deadman_Hills                  0.00%    passed     99.29%
  38  MY5309_Hapachea_JohnnyLyon_Hills               16.07%    passed     99.94%
  39  MY5310_Hexurella_AntelopeCyn_CerbatMtns        20.20%    passed     83.86%
  40  MY5311_Hexurella_AntelopeCyn_CerbatMtns        23.66%    passed     85.10%
  41  MY5312_Hexurella_FoxCyn_MusicMtns              19.08%    passed     61.50%
  42  MY5313_Hexurella_FoxCyn_MusicMtns              12.28%    passed     87.52%
  43  MY5314_Hexurella_Grasshopper_BrushyMtn         60.71%    passed     35.15%
  44  MY5315_Hexurella_WagonerRd_BradshawMtns         0.00%    passed     99.30%
  45  MY5316_Hexurella_WagonerRd_BradshawMtns         0.00%    passed     99.30%
  46  MY5317_Hrupicola_Cottonwood_SnYsidroMtns        0.00%    passed     97.70%
WARNING: 3 sequences contain more than 50% gaps/ambiguity
****  TOTAL                                           8.55%  1 sequences failed composition chi2 test (p-value<5%; df=3)
Reading alignment file ../Hexu-OutGroup/hexu-outgroup-80p/uce-1001848.fasta ... Fasta format detected
Reading fasta file: done in 0.000711918 secs using 1177% CPU
Alignment most likely contains DNA/RNA sequences
Constructing alignment: done in 0.000828981 secs using 1149% CPU
Alignment has 46 sequences with 494 columns, 271 distinct patterns
180 parsimony-informative, 36 singleton sites, 278 constant sites
                                             Gap/Ambiguity  Composition  p-value
Analyzing sequences: done in 2.19345e-05 secs using 259.9% CPU
   1  MY0071_ElMontePark                            59.51%    passed      7.21%
   2  MY0101_Aliatypus_isolatus                      0.20%    passed     35.87%
   3  MY0139_Hexurella_SanDiego_Guatay               0.61%    passed     95.82%
   4  MY2586_A_gulosus_LosAngeles_PuenteHills        0.00%    passed     55.73%
   5  MY4841_PalomarMtnSP                           58.30%    passed     36.59%
   6  MY5053_Hexurella_ChiricahuaMtns_PriceCyn       2.63%    passed     91.16%
   7  MY5064_Hexurella_MuleMtns_Escabrosa            0.00%    passed     94.60%
   8  MY5066_Hexurella_MuleMtns_Escabrosa            1.21%    passed     94.23%
   9  MY5071_Hexurella_SantaRitaMtns_AlisoSprings    0.00%    passed     97.56%
  10  MY5075_Hexurella_ChiricahuaMtns_CaveCrkCyn     0.00%    passed     88.96%
  11  MY5127_Hexurella_WhetstoneMtns_FrenchJoeCyn   46.56%    passed     42.24%
  12  MY5131_Hexurella_PedregosaMtns_PruneCyn        0.00%    passed     93.32%
  13  MY5132_Hexurella_PedregosaMtns_PruneCyn        0.00%    passed     93.32%
  14  MY5136_Hexurella_MiddlemarchCyn                5.26%    passed     94.08%
  15  MY5147_Hexurella_DragoonMtns_NF_345A           0.00%    passed     91.82%
  16  MY5152_Hexurella_WhetstoneMtns_ApacheCyn       0.00%    passed     94.67%
  17  MY5154_Hexurella_SantaRitaMtns_AdobeCyn        0.20%    passed     96.20%
  18  MY5164_Hrupicola_Temecula                     69.84%    passed     55.07%
  19  MY5165_Hrupicola_Temecula                      5.67%    passed     99.07%
  20  MY5175_Hapachea_HarshawRd_PatagoniaMtns        0.20%    passed     96.55%
  21  MY5180_Hapachea_MustrangPk_MustangMtns         0.00%    passed     95.39%
  22  MY5181_Hapachea_MustrangPk_MustangMtns        13.36%    passed     99.48%
  23  MY5193_Hapachea_HarshawRd_PatagoniaMtns        4.25%    passed     99.21%
  24  MY5194_Hapachea_Ordsummit_MtOrd                0.40%    passed     98.60%
  25  MY5195_Hapachea_Ordsummit_MtOrd               12.96%    passed     92.13%
  26  MY5266_Hencina_CerroBolla                      1.21%    passed     99.82%
  27  MY5267_Hencina_CerroBolla                      1.21%    passed     99.82%
  28  MY5269_Hexurella_GuadalupeValley               1.82%    passed     94.83%
  29  MY5271_Hexurella_GuadalupeValley               1.82%    passed     94.83%
  30  MY5276_Hexurella_SanPedro_Martir               0.81%    passed     98.79%
  31  MY5277_Hexurella_SanPedro_Martir               1.01%    passed     98.28%
  32  MY5280_Hexurella_ArroyoSalado                  4.45%    passed     99.19%
  33  MY5282_Hexurella_ArroyoSalado                  4.45%    passed     99.19%
  34  MY5286_Hrupicola_SweetwaterSpr_OrdMtn          0.61%    passed     94.99%
  35  MY5287_Hrupicola_SweetwaterSpr_OrdMtn          1.21%    passed     97.39%
  36  MY5288_Hrupicola_Deadman_Hills                 0.61%    passed     99.22%
  37  MY5289_Hrupicola_Deadman_Hills                 0.61%    passed     98.98%
  38  MY5309_Hapachea_JohnnyLyon_Hills              39.47%    passed     29.73%
  39  MY5310_Hexurella_AntelopeCyn_CerbatMtns        5.26%    passed     85.74%
  40  MY5311_Hexurella_AntelopeCyn_CerbatMtns       10.32%    passed     99.12%
  41  MY5312_Hexurella_FoxCyn_MusicMtns             13.16%    passed     80.75%
  42  MY5313_Hexurella_FoxCyn_MusicMtns             18.42%    passed     50.76%
  43  MY5314_Hexurella_Grasshopper_BrushyMtn        38.87%    passed     24.86%
  44  MY5315_Hexurella_WagonerRd_BradshawMtns        6.07%    passed     98.91%
  45  MY5316_Hexurella_WagonerRd_BradshawMtns       17.61%    passed     28.67%
  46  MY5317_Hrupicola_Cottonwood_SnYsidroMtns       8.70%    passed     92.95%
WARNING: 3 sequences contain more than 50% gaps/ambiguity
****  TOTAL                                          9.98%  0 sequences failed composition chi2 test (p-value<5%; df=3)
Reading alignment file ../Hexu-OutGroup/hexu-outgroup-80p/uce-1001849.fasta ... Fasta format detected
Reading fasta file: done in 0.000647783 secs using 1175% CPU
Alignment most likely contains DNA/RNA sequences
Constructing alignment: done in 0.000828981 secs using 1160% CPU
Alignment has 42 sequences with 552 columns, 319 distinct patterns
215 parsimony-informative, 42 singleton sites, 295 constant sites
                                             Gap/Ambiguity  Composition  p-value
Analyzing sequences: done in 3.19481e-05 secs using 560.3% CPU
   1  MY0071_ElMontePark                            24.82%    passed     35.33%
   2  MY0101_Aliatypus_isolatus                     11.59%    passed     31.58%
   3  MY0139_Hexurella_SanDiego_Guatay               0.72%    passed     99.85%
   4  MY2586_A_gulosus_LosAngeles_PuenteHills        9.06%    passed     28.91%
   5  MY4841_PalomarMtnSP                           22.64%    passed     30.83%
   6  MY5053_Hexurella_ChiricahuaMtns_PriceCyn       0.00%    passed     99.44%
   7  MY5064_Hexurella_MuleMtns_Escabrosa            0.00%    passed     98.75%
   8  MY5066_Hexurella_MuleMtns_Escabrosa            3.26%    passed     97.97%
   9  MY5071_Hexurella_SantaRitaMtns_AlisoSprings    0.00%    passed     87.83%
  10  MY5075_Hexurella_ChiricahuaMtns_CaveCrkCyn     0.00%    passed     99.93%
  11  MY5127_Hexurella_WhetstoneMtns_FrenchJoeCyn   30.62%    passed     99.73%
  12  MY5131_Hexurella_PedregosaMtns_PruneCyn        0.00%    passed     99.01%
  13  MY5132_Hexurella_PedregosaMtns_PruneCyn        0.00%    passed     99.01%
  14  MY5136_Hexurella_MiddlemarchCyn                0.00%    passed     88.40%
  15  MY5147_Hexurella_DragoonMtns_NF_345A           0.00%    passed     99.15%
  16  MY5152_Hexurella_WhetstoneMtns_ApacheCyn       0.00%    passed     96.12%
  17  MY5154_Hexurella_SantaRitaMtns_AdobeCyn        0.00%    passed     99.34%
  18  MY5175_Hapachea_HarshawRd_PatagoniaMtns        0.00%    passed     99.99%
  19  MY5180_Hapachea_MustrangPk_MustangMtns         0.00%    passed     96.73%
  20  MY5181_Hapachea_MustrangPk_MustangMtns         5.07%    passed     93.73%
  21  MY5193_Hapachea_HarshawRd_PatagoniaMtns        0.00%    passed     99.81%
  22  MY5266_Hencina_CerroBolla                      0.00%    passed     96.73%
  23  MY5267_Hencina_CerroBolla                      0.00%    passed     96.73%
  24  MY5269_Hexurella_GuadalupeValley               3.44%    passed     87.18%
  25  MY5271_Hexurella_GuadalupeValley               4.71%    passed     94.54%
  26  MY5276_Hexurella_SanPedro_Martir               2.90%    passed     92.92%
  27  MY5277_Hexurella_SanPedro_Martir               2.90%    passed     92.92%
  28  MY5280_Hexurella_ArroyoSalado                  0.00%    passed     90.39%
  29  MY5282_Hexurella_ArroyoSalado                 11.05%    passed     81.87%
  30  MY5286_Hrupicola_SweetwaterSpr_OrdMtn          2.72%    passed     98.70%
  31  MY5287_Hrupicola_SweetwaterSpr_OrdMtn          3.26%    passed     97.34%
  32  MY5288_Hrupicola_Deadman_Hills                 1.27%    passed     98.65%
  33  MY5289_Hrupicola_Deadman_Hills                 1.27%    passed     97.98%
  34  MY5309_Hapachea_JohnnyLyon_Hills               5.07%    passed     96.42%
  35  MY5310_Hexurella_AntelopeCyn_CerbatMtns       47.64%    passed     70.44%
  36  MY5311_Hexurella_AntelopeCyn_CerbatMtns       48.91%    passed     25.00%
  37  MY5312_Hexurella_FoxCyn_MusicMtns             28.99%    passed     53.82%
  38  MY5313_Hexurella_FoxCyn_MusicMtns             34.42%    passed     57.98%
  39  MY5314_Hexurella_Grasshopper_BrushyMtn        53.80%    passed     54.15%
  40  MY5315_Hexurella_WagonerRd_BradshawMtns       17.21%    passed     86.42%
  41  MY5316_Hexurella_WagonerRd_BradshawMtns       10.33%    passed     98.73%
  42  MY5317_Hrupicola_Cottonwood_SnYsidroMtns      30.07%    passed     54.82%
WARNING: 1 sequences contain more than 50% gaps/ambiguity
****  TOTAL                                          9.95%  0 sequences failed composition chi2 test (p-value<5%; df=3)
Reading alignment file ../Hexu-OutGroup/hexu-outgroup-80p/uce-1003336.fasta ... Fasta format detected
Reading fasta file: done in 0.000718117 secs using 1181% CPU
Alignment most likely contains DNA/RNA sequences
Constructing alignment: done in 0.00095582 secs using 1156% CPU
Alignment has 42 sequences with 642 columns, 341 distinct patterns
191 parsimony-informative, 71 singleton sites, 379 constant sites
                                              Gap/Ambiguity  Composition  p-value
Analyzing sequences: done in 3.60012e-05 secs using 1175% CPU
   1  MY0059_Hapachea_SantaRitaMtns_MaderaCyn         0.16%    passed     97.25%
   2  MY0139_Hexurella_SanDiego_Guatay                0.31%    passed     91.34%
   3  MY5053_Hexurella_ChiricahuaMtns_PriceCyn        0.31%    passed     99.89%
   4  MY5064_Hexurella_MuleMtns_Escabrosa             0.16%    passed     99.46%
   5  MY5071_Hexurella_SantaRitaMtns_AlisoSprings     1.25%    passed     75.80%
   6  MY5075_Hexurella_ChiricahuaMtns_CaveCrkCyn      0.31%    passed     99.80%
   7  MY5126_Hexurella_SantaCatalinaMtns_NuggetCyn    1.25%    passed     89.25%
   8  MY5127_Hexurella_WhetstoneMtns_FrenchJoeCyn    57.79%    passed     53.32%
   9  MY5128_Hexurella_WhetstoneMtns_FrenchJoeCyn    76.48%    passed     21.75%
  10  MY5131_Hexurella_PedregosaMtns_PruneCyn        14.49%    passed     39.24%
  11  MY5136_Hexurella_MiddlemarchCyn                 2.49%    passed     92.75%
  12  MY5147_Hexurella_DragoonMtns_NF_345A            0.31%    passed     82.56%
  13  MY5152_Hexurella_WhetstoneMtns_ApacheCyn        0.31%    passed     94.05%
  14  MY5154_Hexurella_SantaRitaMtns_AdobeCyn        25.23%    passed     36.48%
  15  MY5157_Hexurella_SantaCatalinaMtns_Redington   15.58%    passed     74.79%
  16  MY5164_Hrupicola_Temecula                       5.92%    passed     96.71%
  17  MY5165_Hrupicola_Temecula                       0.31%    passed     75.37%
  18  MY5175_Hapachea_HarshawRd_PatagoniaMtns         0.31%    passed     95.29%
  19  MY5180_Hapachea_MustrangPk_MustangMtns          0.47%    passed     96.52%
  20  MY5181_Hapachea_MustrangPk_MustangMtns         14.49%    passed     87.82%
  21  MY5193_Hapachea_HarshawRd_PatagoniaMtns         1.25%    passed     85.46%
  22  MY5194_Hapachea_Ordsummit_MtOrd                13.86%    passed     82.79%
  23  MY5195_Hapachea_Ordsummit_MtOrd                 2.34%    passed     93.50%
  24  MY5266_Hencina_CerroBolla                       0.47%    passed     98.23%
  25  MY5269_Hexurella_GuadalupeValley                0.62%    passed     99.34%
  26  MY5271_Hexurella_GuadalupeValley                0.47%    passed     77.48%
  27  MY5276_Hexurella_SanPedro_Martir                2.80%    passed     75.95%
  28  MY5277_Hexurella_SanPedro_Martir                3.74%    passed     84.36%
  29  MY5280_Hexurella_ArroyoSalado                   0.62%    passed     92.38%
  30  MY5282_Hexurella_ArroyoSalado                   0.62%    passed     93.27%
  31  MY5286_Hrupicola_SweetwaterSpr_OrdMtn           0.16%    passed     77.68%
  32  MY5287_Hrupicola_SweetwaterSpr_OrdMtn           0.16%    passed     77.68%
  33  MY5288_Hrupicola_Deadman_Hills                  0.00%    passed     73.86%
  34  MY5289_Hrupicola_Deadman_Hills                  1.56%    passed     84.23%
  35  MY5309_Hapachea_JohnnyLyon_Hills               20.56%    passed     95.41%
  36  MY5311_Hexurella_AntelopeCyn_CerbatMtns        25.23%    passed     98.70%
  37  MY5312_Hexurella_FoxCyn_MusicMtns              13.71%    passed     99.74%
  38  MY5313_Hexurella_FoxCyn_MusicMtns              22.12%    passed     92.17%
  39  MY5314_Hexurella_Grasshopper_BrushyMtn         25.39%    passed     83.08%
  40  MY5315_Hexurella_WagonerRd_BradshawMtns         2.34%    passed     94.44%
  41  MY5316_Hexurella_WagonerRd_BradshawMtns         2.34%    passed     96.89%
  42  MY5317_Hrupicola_Cottonwood_SnYsidroMtns        4.36%    passed     67.87%
WARNING: 2 sequences contain more than 50% gaps/ambiguity
****  TOTAL                                           8.63%  0 sequences failed composition chi2 test (p-value<5%; df=3)
Reading alignment file ../Hexu-OutGroup/hexu-outgroup-80p/uce-1003340.fasta ... Fasta format detected
Reading fasta file: done in 0.000733852 secs using 1181% CPU
Alignment most likely contains DNA/RNA sequences
Constructing alignment: done in 0.000936031 secs using 1163% CPU
Alignment has 45 sequences with 623 columns, 344 distinct patterns
200 parsimony-informative, 75 singleton sites, 347 constant sites
                                              Gap/Ambiguity  Composition  p-value
Analyzing sequences: done in 2.81334e-05 secs using 376.8% CPU
   1  MY0059_Hapachea_SantaRitaMtns_MaderaCyn        17.66%    passed     51.18%
   2  MY0139_Hexurella_SanDiego_Guatay                4.01%    passed     94.46%
   3  MY5053_Hexurella_ChiricahuaMtns_PriceCyn        0.96%    passed     86.87%
   4  MY5064_Hexurella_MuleMtns_Escabrosa             0.16%    passed     80.75%
   5  MY5066_Hexurella_MuleMtns_Escabrosa             0.00%    passed     77.67%
   6  MY5071_Hexurella_SantaRitaMtns_AlisoSprings     0.64%    passed     76.33%
   7  MY5075_Hexurella_ChiricahuaMtns_CaveCrkCyn      0.64%    passed     91.06%
   8  MY5126_Hexurella_SantaCatalinaMtns_NuggetCyn    1.28%    passed     95.87%
   9  MY5127_Hexurella_WhetstoneMtns_FrenchJoeCyn    55.06%    passed     44.61%
  10  MY5128_Hexurella_WhetstoneMtns_FrenchJoeCyn    67.90%    failed      4.46%
  11  MY5132_Hexurella_PedregosaMtns_PruneCyn         6.58%    passed     72.83%
  12  MY5136_Hexurella_MiddlemarchCyn                 0.00%    passed     86.18%
  13  MY5147_Hexurella_DragoonMtns_NF_345A            9.31%    passed     98.33%
  14  MY5152_Hexurella_WhetstoneMtns_ApacheCyn        0.16%    passed     96.31%
  15  MY5154_Hexurella_SantaRitaMtns_AdobeCyn         0.48%    passed     92.77%
  16  MY5157_Hexurella_SantaCatalinaMtns_Redington    0.48%    passed     80.96%
  17  MY5164_Hrupicola_Temecula                      42.05%    passed     83.64%
  18  MY5165_Hrupicola_Temecula                       6.42%    passed     85.18%
  19  MY5175_Hapachea_HarshawRd_PatagoniaMtns         0.00%    passed     91.41%
  20  MY5180_Hapachea_MustrangPk_MustangMtns          9.31%    passed     85.80%
  21  MY5181_Hapachea_MustrangPk_MustangMtns          0.00%    passed     81.49%
  22  MY5193_Hapachea_HarshawRd_PatagoniaMtns         0.16%    passed     77.03%
  23  MY5194_Hapachea_Ordsummit_MtOrd                16.37%    passed     97.29%
  24  MY5195_Hapachea_Ordsummit_MtOrd                 2.09%    passed     96.89%
  25  MY5266_Hencina_CerroBolla                       9.15%    passed     71.64%
  26  MY5267_Hencina_CerroBolla                       9.15%    passed     71.64%
  27  MY5269_Hexurella_GuadalupeValley               14.93%    passed     62.05%
  28  MY5271_Hexurella_GuadalupeValley               23.43%    passed     62.26%
  29  MY5276_Hexurella_SanPedro_Martir               17.01%    passed     75.38%
  30  MY5277_Hexurella_SanPedro_Martir                9.15%    passed     84.14%
  31  MY5280_Hexurella_ArroyoSalado                   5.62%    passed     87.70%
  32  MY5282_Hexurella_ArroyoSalado                   9.63%    passed     89.92%
  33  MY5286_Hrupicola_SweetwaterSpr_OrdMtn          22.31%    passed     87.60%
  34  MY5287_Hrupicola_SweetwaterSpr_OrdMtn          22.31%    passed     87.60%
  35  MY5288_Hrupicola_Deadman_Hills                  7.70%    passed     99.40%
  36  MY5289_Hrupicola_Deadman_Hills                  9.47%    passed     95.42%
  37  MY5309_Hapachea_JohnnyLyon_Hills               12.36%    passed     81.80%
  38  MY5310_Hexurella_AntelopeCyn_CerbatMtns        17.01%    passed     89.12%
  39  MY5311_Hexurella_AntelopeCyn_CerbatMtns        24.08%    passed     86.14%
  40  MY5312_Hexurella_FoxCyn_MusicMtns              11.24%    passed     91.68%
  41  MY5313_Hexurella_FoxCyn_MusicMtns              16.05%    passed     87.22%
  42  MY5314_Hexurella_Grasshopper_BrushyMtn         19.90%    passed     93.30%
  43  MY5315_Hexurella_WagonerRd_BradshawMtns         8.03%    passed     93.61%
  44  MY5316_Hexurella_WagonerRd_BradshawMtns         3.69%    passed     94.15%
  45  MY5317_Hrupicola_Cottonwood_SnYsidroMtns        5.78%    passed     86.42%
WARNING: 2 sequences contain more than 50% gaps/ambiguity
****  TOTAL                                          11.55%  1 sequences failed composition chi2 test (p-value<5%; df=3)
Reading alignment file ../Hexu-OutGroup/hexu-outgroup-80p/uce-1003531.fasta ... Fasta format detected
Reading fasta file: done in 0.000779867 secs using 1180% CPU
Alignment most likely contains DNA/RNA sequences
Constructing alignment: done in 0.000864983 secs using 1111% CPU
Alignment has 48 sequences with 621 columns, 208 distinct patterns
134 parsimony-informative, 18 singleton sites, 469 constant sites
                                              Gap/Ambiguity  Composition  p-value
Analyzing sequences: done in 2.7895e-05 secs using 294% CPU
   1  MY0059_Hapachea_SantaRitaMtns_MaderaCyn         0.00%    passed     99.60%
   2  MY0071_ElMontePark                              3.70%    passed     95.23%
   3  MY0101_Aliatypus_isolatus                       0.00%    passed     78.95%
   4  MY0139_Hexurella_SanDiego_Guatay                0.00%    passed     99.35%
   5  MY2586_A_gulosus_LosAngeles_PuenteHills         0.00%    passed     66.35%
   6  MY4841_PalomarMtnSP                             7.73%    passed     93.41%
   7  MY5053_Hexurella_ChiricahuaMtns_PriceCyn        0.00%    passed     99.00%
   8  MY5064_Hexurella_MuleMtns_Escabrosa             0.00%    passed     99.15%
   9  MY5066_Hexurella_MuleMtns_Escabrosa             0.16%    passed     98.67%
  10  MY5071_Hexurella_SantaRitaMtns_AlisoSprings     0.00%    passed     96.11%
  11  MY5075_Hexurella_ChiricahuaMtns_CaveCrkCyn      0.00%    passed     99.34%
  12  MY5126_Hexurella_SantaCatalinaMtns_NuggetCyn    0.00%    passed     99.74%
  13  MY5127_Hexurella_WhetstoneMtns_FrenchJoeCyn    67.47%    passed     76.95%
  14  MY5131_Hexurella_PedregosaMtns_PruneCyn         0.00%    passed     99.34%
  15  MY5132_Hexurella_PedregosaMtns_PruneCyn         0.00%    passed     99.34%
  16  MY5136_Hexurella_MiddlemarchCyn                 0.00%    passed     99.67%
  17  MY5147_Hexurella_DragoonMtns_NF_345A            0.00%    passed     99.67%
  18  MY5152_Hexurella_WhetstoneMtns_ApacheCyn        0.00%    passed     99.56%
  19  MY5154_Hexurella_SantaRitaMtns_AdobeCyn         0.00%    passed     99.50%
  20  MY5157_Hexurella_SantaCatalinaMtns_Redington    0.00%    passed     97.06%
  21  MY5164_Hrupicola_Temecula                       1.77%    passed     99.77%
  22  MY5165_Hrupicola_Temecula                      14.65%    passed     89.65%
  23  MY5175_Hapachea_HarshawRd_PatagoniaMtns         0.00%    passed     99.54%
  24  MY5180_Hapachea_MustrangPk_MustangMtns          0.00%    passed     97.65%
  25  MY5181_Hapachea_MustrangPk_MustangMtns         17.87%    passed     92.49%
  26  MY5193_Hapachea_HarshawRd_PatagoniaMtns         0.00%    passed     99.54%
  27  MY5194_Hapachea_Ordsummit_MtOrd                10.63%    passed     85.88%
  28  MY5195_Hapachea_Ordsummit_MtOrd                 0.00%    passed     99.72%
  29  MY5266_Hencina_CerroBolla                       0.00%    passed     98.51%
  30  MY5267_Hencina_CerroBolla                       0.00%    passed     98.92%
  31  MY5269_Hexurella_GuadalupeValley                2.90%    passed     99.86%
  32  MY5276_Hexurella_SanPedro_Martir                0.00%    passed     96.94%
  33  MY5277_Hexurella_SanPedro_Martir                0.00%    passed     96.94%
  34  MY5280_Hexurella_ArroyoSalado                   0.00%    passed     99.83%
  35  MY5282_Hexurella_ArroyoSalado                   0.00%    passed     99.83%
  36  MY5286_Hrupicola_SweetwaterSpr_OrdMtn           0.00%    passed     99.68%
  37  MY5287_Hrupicola_SweetwaterSpr_OrdMtn          26.09%    passed     49.45%
  38  MY5288_Hrupicola_Deadman_Hills                  2.25%    passed     97.63%
  39  MY5289_Hrupicola_Deadman_Hills                  0.00%    passed     98.67%
  40  MY5309_Hapachea_JohnnyLyon_Hills               14.01%    passed     92.06%
  41  MY5310_Hexurella_AntelopeCyn_CerbatMtns         7.73%    passed     89.78%
  42  MY5311_Hexurella_AntelopeCyn_CerbatMtns        16.75%    passed     88.80%
  43  MY5312_Hexurella_FoxCyn_MusicMtns               6.44%    passed     99.80%
  44  MY5313_Hexurella_FoxCyn_MusicMtns              11.11%    passed     83.43%
  45  MY5314_Hexurella_Grasshopper_BrushyMtn         24.96%    passed     58.77%
  46  MY5315_Hexurella_WagonerRd_BradshawMtns         0.16%    passed     98.45%
  47  MY5316_Hexurella_WagonerRd_BradshawMtns         6.12%    passed     99.08%
  48  MY5317_Hrupicola_Cottonwood_SnYsidroMtns       23.99%    passed     80.23%
WARNING: 1 sequences contain more than 50% gaps/ambiguity
****  TOTAL                                           5.55%  0 sequences failed composition chi2 test (p-value<5%; df=3)
Reading alignment file ../Hexu-OutGroup/hexu-outgroup-80p/uce-1003764.fasta ... Fasta format detected
Reading fasta file: done in 0.00104499 secs using 1183% CPU
Alignment most likely contains DNA/RNA sequences
Constructing alignment: done in 0.00119495 secs using 1162% CPU
Alignment has 46 sequences with 847 columns, 290 distinct patterns
181 parsimony-informative, 65 singleton sites, 601 constant sites
                                              Gap/Ambiguity  Composition  p-value
Analyzing sequences: done in 3.60012e-05 secs using 491.7% CPU
   1  MY0059_Hapachea_SantaRitaMtns_MaderaCyn         0.00%    passed     99.42%
   2  MY0101_Aliatypus_isolatus                       0.00%    passed     88.62%
   3  MY0139_Hexurella_SanDiego_Guatay                0.00%    passed     99.06%
   4  MY2586_A_gulosus_LosAngeles_PuenteHills         0.00%    passed     84.18%
   5  MY5053_Hexurella_ChiricahuaMtns_PriceCyn        0.00%    passed     99.94%
   6  MY5064_Hexurella_MuleMtns_Escabrosa             0.00%    passed     99.63%
   7  MY5066_Hexurella_MuleMtns_Escabrosa             0.00%    passed     99.63%
   8  MY5071_Hexurella_SantaRitaMtns_AlisoSprings     0.00%    passed     99.88%
   9  MY5075_Hexurella_ChiricahuaMtns_CaveCrkCyn      0.00%    passed     99.93%
  10  MY5126_Hexurella_SantaCatalinaMtns_NuggetCyn    0.00%    passed     99.81%
  11  MY5127_Hexurella_WhetstoneMtns_FrenchJoeCyn    44.39%    passed     56.09%
  12  MY5131_Hexurella_PedregosaMtns_PruneCyn         0.00%    passed     99.96%
  13  MY5132_Hexurella_PedregosaMtns_PruneCyn         0.00%    passed     99.82%
  14  MY5136_Hexurella_MiddlemarchCyn                 0.00%    passed     99.26%
  15  MY5152_Hexurella_WhetstoneMtns_ApacheCyn        0.00%    passed     99.89%
  16  MY5154_Hexurella_SantaRitaMtns_AdobeCyn         0.00%    passed     97.66%
  17  MY5157_Hexurella_SantaCatalinaMtns_Redington    0.00%    passed     99.77%
  18  MY5164_Hrupicola_Temecula                       7.08%    passed     98.18%
  19  MY5165_Hrupicola_Temecula                       0.00%    passed     99.85%
  20  MY5175_Hapachea_HarshawRd_PatagoniaMtns         0.00%    passed     99.75%
  21  MY5180_Hapachea_MustrangPk_MustangMtns          0.00%    passed     99.96%
  22  MY5181_Hapachea_MustrangPk_MustangMtns          8.26%    passed     78.56%
  23  MY5193_Hapachea_HarshawRd_PatagoniaMtns         0.00%    passed     99.57%
  24  MY5194_Hapachea_Ordsummit_MtOrd                 3.07%    passed     98.85%
  25  MY5195_Hapachea_Ordsummit_MtOrd                 8.85%    passed     98.89%
  26  MY5266_Hencina_CerroBolla                       0.00%    passed     98.63%
  27  MY5267_Hencina_CerroBolla                       0.12%    passed     97.87%
  28  MY5269_Hexurella_GuadalupeValley                0.00%    passed     99.15%
  29  MY5271_Hexurella_GuadalupeValley                0.00%    passed     98.17%
  30  MY5276_Hexurella_SanPedro_Martir                0.00%    passed     99.06%
  31  MY5277_Hexurella_SanPedro_Martir                0.00%    passed     99.42%
  32  MY5280_Hexurella_ArroyoSalado                   0.00%    passed     97.13%
  33  MY5282_Hexurella_ArroyoSalado                   0.00%    passed     97.13%
  34  MY5286_Hrupicola_SweetwaterSpr_OrdMtn          29.63%    passed     81.23%
  35  MY5287_Hrupicola_SweetwaterSpr_OrdMtn           8.85%    passed     99.50%
  36  MY5288_Hrupicola_Deadman_Hills                  0.00%    passed     98.67%
  37  MY5289_Hrupicola_Deadman_Hills                  1.18%    passed     98.01%
  38  MY5309_Hapachea_JohnnyLyon_Hills               10.98%    passed     90.54%
  39  MY5310_Hexurella_AntelopeCyn_CerbatMtns        28.93%    passed     91.08%
  40  MY5311_Hexurella_AntelopeCyn_CerbatMtns        24.44%    passed     85.88%
  41  MY5312_Hexurella_FoxCyn_MusicMtns              26.80%    passed     94.26%
  42  MY5313_Hexurella_FoxCyn_MusicMtns              19.72%    passed     95.06%
  43  MY5314_Hexurella_Grasshopper_BrushyMtn         24.20%    passed     91.00%
  44  MY5315_Hexurella_WagonerRd_BradshawMtns         3.90%    passed     98.95%
  45  MY5316_Hexurella_WagonerRd_BradshawMtns         0.24%    passed     95.15%
  46  MY5317_Hrupicola_Cottonwood_SnYsidroMtns        7.56%    passed     99.70%
****  TOTAL                                           5.61%  0 sequences failed composition chi2 test (p-value<5%; df=3)
Reading alignment file ../Hexu-OutGroup/hexu-outgroup-80p/uce-1004445.fasta ... Fasta format detected
Reading fasta file: done in 0.000747919 secs using 1180% CPU
Alignment most likely contains DNA/RNA sequences
Constructing alignment: done in 0.000814199 secs using 1144% CPU
Alignment has 48 sequences with 585 columns, 219 distinct patterns
137 parsimony-informative, 37 singleton sites, 410 constant sites
                                              Gap/Ambiguity  Composition  p-value
Analyzing sequences: done in 5.6982e-05 secs using 952.9% CPU
   1  MY0059_Hapachea_SantaRitaMtns_MaderaCyn         0.00%    passed     95.46%
   2  MY0071_ElMontePark                             35.90%    passed     20.45%
   3  MY0101_Aliatypus_isolatus                       0.00%    passed     55.95%
   4  MY0139_Hexurella_SanDiego_Guatay                0.00%    passed     98.68%
   5  MY2586_A_gulosus_LosAngeles_PuenteHills         0.00%    passed     45.37%
   6  MY4841_PalomarMtnSP                            32.99%    passed     53.74%
   7  MY5053_Hexurella_ChiricahuaMtns_PriceCyn        0.00%    passed     97.30%
   8  MY5066_Hexurella_MuleMtns_Escabrosa             0.00%    passed     98.66%
   9  MY5071_Hexurella_SantaRitaMtns_AlisoSprings     0.00%    passed     98.37%
  10  MY5075_Hexurella_ChiricahuaMtns_CaveCrkCyn      0.00%    passed     99.40%
  11  MY5126_Hexurella_SantaCatalinaMtns_NuggetCyn    0.00%    passed     95.29%
  12  MY5127_Hexurella_WhetstoneMtns_FrenchJoeCyn    62.91%    passed     86.17%
  13  MY5131_Hexurella_PedregosaMtns_PruneCyn         0.00%    passed     98.51%
  14  MY5132_Hexurella_PedregosaMtns_PruneCyn         0.00%    passed     98.51%
  15  MY5136_Hexurella_MiddlemarchCyn                 0.00%    passed     98.20%
  16  MY5147_Hexurella_DragoonMtns_NF_345A            0.00%    passed     98.20%
  17  MY5152_Hexurella_WhetstoneMtns_ApacheCyn        0.00%    passed     98.68%
  18  MY5154_Hexurella_SantaRitaMtns_AdobeCyn         0.00%    passed     98.20%
  19  MY5157_Hexurella_SantaCatalinaMtns_Redington    0.00%    passed     99.00%
  20  MY5164_Hrupicola_Temecula                      32.48%    passed     71.57%
  21  MY5165_Hrupicola_Temecula                       5.47%    passed     96.81%
  22  MY5175_Hapachea_HarshawRd_PatagoniaMtns         0.00%    passed     99.59%
  23  MY5180_Hapachea_MustrangPk_MustangMtns          0.17%    passed     98.48%
  24  MY5181_Hapachea_MustrangPk_MustangMtns         18.46%    passed     97.94%
  25  MY5193_Hapachea_HarshawRd_PatagoniaMtns         0.00%    passed     99.91%
  26  MY5194_Hapachea_Ordsummit_MtOrd                 0.51%    passed     97.16%
  27  MY5195_Hapachea_Ordsummit_MtOrd                 0.51%    passed     94.94%
  28  MY5266_Hencina_CerroBolla                       0.00%    passed     95.97%
  29  MY5267_Hencina_CerroBolla                       0.68%    passed     96.85%
  30  MY5269_Hexurella_GuadalupeValley                0.00%    passed     97.35%
  31  MY5271_Hexurella_GuadalupeValley                0.00%    passed     98.61%
  32  MY5276_Hexurella_SanPedro_Martir                0.00%    passed     98.55%
  33  MY5277_Hexurella_SanPedro_Martir                0.00%    passed     98.55%
  34  MY5280_Hexurella_ArroyoSalado                   0.00%    passed     88.18%
  35  MY5282_Hexurella_ArroyoSalado                   0.00%    passed     90.34%
  36  MY5286_Hrupicola_SweetwaterSpr_OrdMtn           1.54%    passed     97.62%
  37  MY5287_Hrupicola_SweetwaterSpr_OrdMtn           2.22%    passed     98.76%
  38  MY5288_Hrupicola_Deadman_Hills                  2.05%    passed     98.88%
  39  MY5289_Hrupicola_Deadman_Hills                  0.00%    passed     97.42%
  40  MY5309_Hapachea_JohnnyLyon_Hills               36.07%    passed     95.51%
  41  MY5310_Hexurella_AntelopeCyn_CerbatMtns        15.73%    passed     52.58%
  42  MY5311_Hexurella_AntelopeCyn_CerbatMtns         0.00%    passed     98.37%
  43  MY5312_Hexurella_FoxCyn_MusicMtns              12.48%    passed     87.75%
  44  MY5313_Hexurella_FoxCyn_MusicMtns               7.18%    passed     86.32%
  45  MY5314_Hexurella_Grasshopper_BrushyMtn          3.42%    passed     87.87%
  46  MY5315_Hexurella_WagonerRd_BradshawMtns         2.91%    passed     92.31%
  47  MY5316_Hexurella_WagonerRd_BradshawMtns         1.54%    passed     95.28%
  48  MY5317_Hrupicola_Cottonwood_SnYsidroMtns       35.56%    passed     84.01%
WARNING: 1 sequences contain more than 50% gaps/ambiguity
****  TOTAL                                           6.47%  0 sequences failed composition chi2 test (p-value<5%; df=3)
Reading alignment file ../Hexu-OutGroup/hexu-outgroup-80p/uce-1004449.fasta ... Fasta format detected
Reading fasta file: done in 0.000588894 secs using 864.5% CPU
Alignment most likely contains DNA/RNA sequences
Constructing alignment: done in 0.000752926 secs using 832.4% CPU
Alignment has 45 sequences with 457 columns, 216 distinct patterns
78 parsimony-informative, 52 singleton sites, 327 constant sites
                                              Gap/Ambiguity  Composition  p-value
Analyzing sequences: done in 3.91006e-05 secs using 521.7% CPU
   1  MY0059_Hapachea_SantaRitaMtns_MaderaCyn         0.00%    passed     96.93%
   2  MY0071_ElMontePark                             39.39%    passed     72.03%
   3  MY0101_Aliatypus_isolatus                      11.82%    passed     40.38%
   4  MY0139_Hexurella_SanDiego_Guatay                0.00%    passed     99.94%
   5  MY4841_PalomarMtnSP                            41.14%    passed     69.13%
   6  MY5053_Hexurella_ChiricahuaMtns_PriceCyn        0.00%    passed     95.88%
   7  MY5064_Hexurella_MuleMtns_Escabrosa             0.00%    passed     99.17%
   8  MY5066_Hexurella_MuleMtns_Escabrosa             0.00%    passed     99.17%
   9  MY5071_Hexurella_SantaRitaMtns_AlisoSprings     0.00%    passed     98.38%
  10  MY5075_Hexurella_ChiricahuaMtns_CaveCrkCyn      0.00%    passed     98.67%
  11  MY5126_Hexurella_SantaCatalinaMtns_NuggetCyn    0.00%    passed     98.39%
  12  MY5136_Hexurella_MiddlemarchCyn                 0.00%    passed     98.34%
  13  MY5147_Hexurella_DragoonMtns_NF_345A            0.00%    passed     99.38%
  14  MY5152_Hexurella_WhetstoneMtns_ApacheCyn        0.00%    passed     98.39%
  15  MY5154_Hexurella_SantaRitaMtns_AdobeCyn         0.00%    passed     99.21%
  16  MY5157_Hexurella_SantaCatalinaMtns_Redington    0.00%    passed     99.38%
  17  MY5164_Hrupicola_Temecula                      29.10%    passed     81.95%
  18  MY5165_Hrupicola_Temecula                      16.41%    passed     98.71%
  19  MY5175_Hapachea_HarshawRd_PatagoniaMtns         0.00%    passed     99.79%
  20  MY5180_Hapachea_MustrangPk_MustangMtns          2.63%    passed     88.19%
  21  MY5181_Hapachea_MustrangPk_MustangMtns          0.00%    passed     98.39%
  22  MY5193_Hapachea_HarshawRd_PatagoniaMtns         0.00%    passed     99.40%
  23  MY5194_Hapachea_Ordsummit_MtOrd                28.23%    passed     82.76%
  24  MY5195_Hapachea_Ordsummit_MtOrd                 8.97%    passed     98.41%
  25  MY5266_Hencina_CerroBolla                       3.28%    passed     98.50%
  26  MY5267_Hencina_CerroBolla                       0.00%    passed     99.94%
  27  MY5269_Hexurella_GuadalupeValley                0.00%    passed     99.77%
  28  MY5271_Hexurella_GuadalupeValley                0.00%    passed     99.77%
  29  MY5276_Hexurella_SanPedro_Martir                0.00%    passed     95.96%
  30  MY5277_Hexurella_SanPedro_Martir               14.88%    passed     86.63%
  31  MY5280_Hexurella_ArroyoSalado                   0.88%    passed     97.42%
  32  MY5282_Hexurella_ArroyoSalado                   0.00%    passed     97.60%
  33  MY5286_Hrupicola_SweetwaterSpr_OrdMtn          43.11%    passed     97.58%
  34  MY5287_Hrupicola_SweetwaterSpr_OrdMtn          12.25%    passed     98.93%
  35  MY5288_Hrupicola_Deadman_Hills                 30.63%    passed     98.66%
  36  MY5289_Hrupicola_Deadman_Hills                  0.00%    passed     99.09%
  37  MY5309_Hapachea_JohnnyLyon_Hills               15.54%    passed     98.56%
  38  MY5310_Hexurella_AntelopeCyn_CerbatMtns        49.02%    passed     44.80%
  39  MY5311_Hexurella_AntelopeCyn_CerbatMtns        21.66%    passed     86.24%
  40  MY5312_Hexurella_FoxCyn_MusicMtns               1.31%    passed     98.80%
  41  MY5313_Hexurella_FoxCyn_MusicMtns               8.53%    passed     98.35%
  42  MY5314_Hexurella_Grasshopper_BrushyMtn         35.67%    passed     64.31%
  43  MY5315_Hexurella_WagonerRd_BradshawMtns         0.22%    passed     99.29%
  44  MY5316_Hexurella_WagonerRd_BradshawMtns         9.19%    passed     95.42%
  45  MY5317_Hrupicola_Cottonwood_SnYsidroMtns        4.60%    passed     99.93%
****  TOTAL                                           9.52%  0 sequences failed composition chi2 test (p-value<5%; df=3)
Reading alignment file ../Hexu-OutGroup/hexu-outgroup-80p/uce-1004451.fasta ... Fasta format detected
Reading fasta file: done in 0.000732899 secs using 1044% CPU
Alignment most likely contains DNA/RNA sequences
Constructing alignment: done in 0.000882864 secs using 1149% CPU
Alignment has 46 sequences with 578 columns, 270 distinct patterns
136 parsimony-informative, 45 singleton sites, 397 constant sites
                                              Gap/Ambiguity  Composition  p-value
Analyzing sequences: done in 3.60012e-05 secs using 1133% CPU
   1  MY0059_Hapachea_SantaRitaMtns_MaderaCyn         0.00%    passed     99.95%
   2  MY0071_ElMontePark                             12.63%    passed     55.61%
   3  MY0101_Aliatypus_isolatus                       0.00%    passed     58.29%
   4  MY0139_Hexurella_SanDiego_Guatay                0.00%    passed     94.31%
   5  MY4841_PalomarMtnSP                            15.40%    passed     50.58%
   6  MY5053_Hexurella_ChiricahuaMtns_PriceCyn        0.00%    passed     98.62%
   7  MY5057_Hexurella_ChiricahuaMtns_PriceCyn       68.51%    passed     36.83%
   8  MY5064_Hexurella_MuleMtns_Escabrosa             0.00%    passed     97.59%
   9  MY5066_Hexurella_MuleMtns_Escabrosa             0.00%    passed     98.02%
  10  MY5071_Hexurella_SantaRitaMtns_AlisoSprings     0.00%    passed     99.62%
  11  MY5075_Hexurella_ChiricahuaMtns_CaveCrkCyn      0.00%    passed     98.05%
  12  MY5126_Hexurella_SantaCatalinaMtns_NuggetCyn    0.00%    passed     98.05%
  13  MY5127_Hexurella_WhetstoneMtns_FrenchJoeCyn    59.69%    passed     39.57%
  14  MY5136_Hexurella_MiddlemarchCyn                 0.00%    passed     98.86%
  15  MY5147_Hexurella_DragoonMtns_NF_345A            0.00%    passed     98.86%
  16  MY5152_Hexurella_WhetstoneMtns_ApacheCyn        0.00%    passed     99.76%
  17  MY5154_Hexurella_SantaRitaMtns_AdobeCyn         0.00%    passed     98.10%
  18  MY5157_Hexurella_SantaCatalinaMtns_Redington    0.00%    passed     98.84%
  19  MY5165_Hrupicola_Temecula                       0.00%    passed     99.08%
  20  MY5175_Hapachea_HarshawRd_PatagoniaMtns        11.07%    passed     98.60%
  21  MY5180_Hapachea_MustrangPk_MustangMtns          0.00%    passed     98.01%
  22  MY5181_Hapachea_MustrangPk_MustangMtns          0.00%    passed     99.76%
  23  MY5193_Hapachea_HarshawRd_PatagoniaMtns         9.00%    passed     98.49%
  24  MY5194_Hapachea_Ordsummit_MtOrd                23.53%    passed     79.29%
  25  MY5195_Hapachea_Ordsummit_MtOrd                26.82%    passed     77.91%
  26  MY5266_Hencina_CerroBolla                       0.00%    passed     98.73%
  27  MY5267_Hencina_CerroBolla                       0.00%    passed     98.73%
  28  MY5269_Hexurella_GuadalupeValley                0.00%    passed     97.77%
  29  MY5271_Hexurella_GuadalupeValley                0.00%    passed     98.88%
  30  MY5276_Hexurella_SanPedro_Martir                0.00%    passed     96.12%
  31  MY5277_Hexurella_SanPedro_Martir               50.87%    passed     37.45%
  32  MY5280_Hexurella_ArroyoSalado                   0.17%    passed     98.83%
  33  MY5282_Hexurella_ArroyoSalado                   0.00%    passed     96.43%
  34  MY5286_Hrupicola_SweetwaterSpr_OrdMtn           0.00%    passed     99.85%
  35  MY5287_Hrupicola_SweetwaterSpr_OrdMtn           3.81%    passed     96.85%
  36  MY5288_Hrupicola_Deadman_Hills                  0.00%    passed     98.86%
  37  MY5289_Hrupicola_Deadman_Hills                  0.00%    passed     97.62%
  38  MY5309_Hapachea_JohnnyLyon_Hills               17.99%    passed     96.46%
  39  MY5310_Hexurella_AntelopeCyn_CerbatMtns         5.19%    passed     95.21%
  40  MY5311_Hexurella_AntelopeCyn_CerbatMtns        12.80%    passed     86.84%
  41  MY5312_Hexurella_FoxCyn_MusicMtns              18.86%    passed     89.29%
  42  MY5313_Hexurella_FoxCyn_MusicMtns              17.82%    passed     86.64%
  43  MY5314_Hexurella_Grasshopper_BrushyMtn         29.93%    passed     94.63%
  44  MY5315_Hexurella_WagonerRd_BradshawMtns         5.88%    passed     96.17%
  45  MY5316_Hexurella_WagonerRd_BradshawMtns         0.69%    passed     98.84%
  46  MY5317_Hrupicola_Cottonwood_SnYsidroMtns        3.46%    passed     93.39%
WARNING: 3 sequences contain more than 50% gaps/ambiguity
****  TOTAL                                           8.57%  0 sequences failed composition chi2 test (p-value<5%; df=3)
Reading alignment file ../Hexu-OutGroup/hexu-outgroup-80p/uce-1004838.fasta ... Fasta format detected
Reading fasta file: done in 0.000821114 secs using 1181% CPU
Alignment most likely contains DNA/RNA sequences
Constructing alignment: done in 0.00097394 secs using 1157% CPU
Alignment has 50 sequences with 634 columns, 357 distinct patterns
244 parsimony-informative, 69 singleton sites, 321 constant sites
                                              Gap/Ambiguity  Composition  p-value
Analyzing sequences: done in 2.28882e-05 secs using 148.5% CPU
   1  MY0059_Hapachea_SantaRitaMtns_MaderaCyn         1.10%    passed     99.40%
   2  MY0071_ElMontePark                             20.98%    passed     34.17%
   3  MY0101_Aliatypus_isolatus                       1.26%    passed     87.05%
   4  MY0139_Hexurella_SanDiego_Guatay                0.79%    passed     94.78%
   5  MY2586_A_gulosus_LosAngeles_PuenteHills         0.63%    passed     91.14%
   6  MY4841_PalomarMtnSP                            17.82%    passed     38.11%
   7  MY5053_Hexurella_ChiricahuaMtns_PriceCyn        0.47%    passed     99.36%
   8  MY5057_Hexurella_ChiricahuaMtns_PriceCyn       69.87%    passed     10.16%
   9  MY5064_Hexurella_MuleMtns_Escabrosa             0.47%    passed     94.26%
  10  MY5066_Hexurella_MuleMtns_Escabrosa             0.47%    passed     95.33%
  11  MY5071_Hexurella_SantaRitaMtns_AlisoSprings     0.95%    passed     98.74%
  12  MY5075_Hexurella_ChiricahuaMtns_CaveCrkCyn      0.47%    passed     98.82%
  13  MY5126_Hexurella_SantaCatalinaMtns_NuggetCyn    0.47%    passed     97.66%
  14  MY5128_Hexurella_WhetstoneMtns_FrenchJoeCyn    60.73%    passed     49.02%
  15  MY5131_Hexurella_PedregosaMtns_PruneCyn         0.47%    passed     99.32%
  16  MY5132_Hexurella_PedregosaMtns_PruneCyn         0.47%    passed     99.72%
  17  MY5136_Hexurella_MiddlemarchCyn                 0.63%    passed     99.71%
  18  MY5147_Hexurella_DragoonMtns_NF_345A            0.63%    passed     98.41%
  19  MY5152_Hexurella_WhetstoneMtns_ApacheCyn        2.37%    passed     83.68%
  20  MY5154_Hexurella_SantaRitaMtns_AdobeCyn         0.47%    passed     96.96%
  21  MY5157_Hexurella_SantaCatalinaMtns_Redington    0.47%    passed     99.15%
  22  MY5164_Hrupicola_Temecula                      14.04%    passed     76.72%
  23  MY5165_Hrupicola_Temecula                       2.05%    passed     99.04%
  24  MY5175_Hapachea_HarshawRd_PatagoniaMtns         0.47%    passed     98.63%
  25  MY5180_Hapachea_MustrangPk_MustangMtns          2.21%    passed     90.17%
  26  MY5181_Hapachea_MustrangPk_MustangMtns          0.47%    passed     98.21%
  27  MY5193_Hapachea_HarshawRd_PatagoniaMtns         0.47%    passed     98.31%
  28  MY5194_Hapachea_Ordsummit_MtOrd                 0.47%    passed     99.48%
  29  MY5195_Hapachea_Ordsummit_MtOrd                 8.04%    passed     94.80%
  30  MY5266_Hencina_CerroBolla                       3.79%    passed     96.40%
  31  MY5267_Hencina_CerroBolla                       0.79%    passed     96.67%
  32  MY5269_Hexurella_GuadalupeValley                0.79%    passed     94.38%
  33  MY5271_Hexurella_GuadalupeValley                3.15%    passed     87.72%
  34  MY5276_Hexurella_SanPedro_Martir                0.79%    passed     96.61%
  35  MY5277_Hexurella_SanPedro_Martir                0.79%    passed     96.61%
  36  MY5280_Hexurella_ArroyoSalado                   0.79%    passed     99.27%
  37  MY5282_Hexurella_ArroyoSalado                   5.52%    passed     90.30%
  38  MY5286_Hrupicola_SweetwaterSpr_OrdMtn           0.79%    passed     91.36%
  39  MY5287_Hrupicola_SweetwaterSpr_OrdMtn          17.35%    passed     56.34%
  40  MY5288_Hrupicola_Deadman_Hills                  8.83%    passed     99.93%
  41  MY5289_Hrupicola_Deadman_Hills                  6.47%    passed     87.50%
  42  MY5309_Hapachea_JohnnyLyon_Hills                6.15%    passed     95.23%
  43  MY5310_Hexurella_AntelopeCyn_CerbatMtns        23.97%    passed     84.49%
  44  MY5311_Hexurella_AntelopeCyn_CerbatMtns        11.99%    failed      0.01%
  45  MY5312_Hexurella_FoxCyn_MusicMtns              18.61%    passed     56.88%
  46  MY5313_Hexurella_FoxCyn_MusicMtns              19.24%    passed     76.40%
  47  MY5314_Hexurella_Grasshopper_BrushyMtn          0.47%    passed     98.58%
  48  MY5315_Hexurella_WagonerRd_BradshawMtns         0.47%    passed     98.45%
  49  MY5316_Hexurella_WagonerRd_BradshawMtns         0.32%    passed     97.46%
  50  MY5317_Hrupicola_Cottonwood_SnYsidroMtns       25.24%    passed     65.73%
WARNING: 2 sequences contain more than 50% gaps/ambiguity
****  TOTAL                                           7.33%  1 sequences failed composition chi2 test (p-value<5%; df=3)
Reading alignment file ../Hexu-OutGroup/hexu-outgroup-80p/uce-1005657.fasta ... Fasta format detected
Reading fasta file: done in 0.000644922 secs using 1134% CPU
Alignment most likely contains DNA/RNA sequences
Constructing alignment: done in 0.000775814 secs using 985.4% CPU
Alignment has 46 sequences with 522 columns, 239 distinct patterns
135 parsimony-informative, 29 singleton sites, 358 constant sites
                                              Gap/Ambiguity  Composition  p-value
Analyzing sequences: done in 1.78814e-05 secs using 279.6% CPU
   1  MY0059_Hapachea_SantaRitaMtns_MaderaCyn         6.13%    passed     99.14%
   2  MY0071_ElMontePark                             61.88%    passed     12.68%
   3  MY0139_Hexurella_SanDiego_Guatay                1.15%    passed     94.80%
   4  MY4841_PalomarMtnSP                            69.16%    failed      4.12%
   5  MY5053_Hexurella_ChiricahuaMtns_PriceCyn       23.75%    passed     99.70%
   6  MY5064_Hexurella_MuleMtns_Escabrosa             0.19%    passed     99.24%
   7  MY5066_Hexurella_MuleMtns_Escabrosa            11.49%    passed     88.03%
   8  MY5071_Hexurella_SantaRitaMtns_AlisoSprings    41.00%    passed     31.67%
   9  MY5075_Hexurella_ChiricahuaMtns_CaveCrkCyn     58.81%    failed      1.35%
  10  MY5126_Hexurella_SantaCatalinaMtns_NuggetCyn   13.79%    passed     93.93%
  11  MY5131_Hexurella_PedregosaMtns_PruneCyn         1.15%    passed     99.37%
  12  MY5132_Hexurella_PedregosaMtns_PruneCyn         3.07%    passed     99.42%
  13  MY5136_Hexurella_MiddlemarchCyn                 0.38%    passed     99.83%
  14  MY5147_Hexurella_DragoonMtns_NF_345A           32.57%    passed     27.17%
  15  MY5152_Hexurella_WhetstoneMtns_ApacheCyn       66.09%    failed      2.00%
  16  MY5154_Hexurella_SantaRitaMtns_AdobeCyn        35.63%    passed     24.88%
  17  MY5157_Hexurella_SantaCatalinaMtns_Redington   36.02%    passed     35.90%
  18  MY5164_Hrupicola_Temecula                       1.92%    passed     86.01%
  19  MY5165_Hrupicola_Temecula                       0.77%    passed     79.56%
  20  MY5175_Hapachea_HarshawRd_PatagoniaMtns         0.38%    passed     96.74%
  21  MY5180_Hapachea_MustrangPk_MustangMtns          0.00%    passed     99.85%
  22  MY5181_Hapachea_MustrangPk_MustangMtns          0.00%    passed     99.59%
  23  MY5193_Hapachea_HarshawRd_PatagoniaMtns         0.38%    passed     96.42%
  24  MY5194_Hapachea_Ordsummit_MtOrd                 0.00%    passed     98.53%
  25  MY5195_Hapachea_Ordsummit_MtOrd                 0.00%    passed     98.53%
  26  MY5266_Hencina_CerroBolla                       0.00%    passed     92.22%
  27  MY5267_Hencina_CerroBolla                       0.00%    passed     90.17%
  28  MY5269_Hexurella_GuadalupeValley                0.00%    passed     79.73%
  29  MY5271_Hexurella_GuadalupeValley                0.00%    passed     79.73%
  30  MY5276_Hexurella_SanPedro_Martir                0.00%    passed     83.27%
  31  MY5277_Hexurella_SanPedro_Martir                0.00%    passed     83.27%
  32  MY5280_Hexurella_ArroyoSalado                  22.99%    passed     78.91%
  33  MY5282_Hexurella_ArroyoSalado                  22.99%    passed     84.22%
  34  MY5286_Hrupicola_SweetwaterSpr_OrdMtn           0.00%    passed     93.22%
  35  MY5287_Hrupicola_SweetwaterSpr_OrdMtn           0.00%    passed     93.22%
  36  MY5288_Hrupicola_Deadman_Hills                  0.00%    passed     90.16%
  37  MY5289_Hrupicola_Deadman_Hills                  0.00%    passed     90.16%
  38  MY5309_Hapachea_JohnnyLyon_Hills                0.00%    passed     98.21%
  39  MY5310_Hexurella_AntelopeCyn_CerbatMtns         3.07%    passed     91.91%
  40  MY5311_Hexurella_AntelopeCyn_CerbatMtns         0.00%    passed     92.25%
  41  MY5312_Hexurella_FoxCyn_MusicMtns               0.00%    passed     94.60%
  42  MY5313_Hexurella_FoxCyn_MusicMtns               0.38%    passed     95.49%
  43  MY5314_Hexurella_Grasshopper_BrushyMtn          0.00%    passed     94.60%
  44  MY5315_Hexurella_WagonerRd_BradshawMtns         0.00%    passed     95.65%
  45  MY5316_Hexurella_WagonerRd_BradshawMtns         0.00%    passed     98.21%
  46  MY5317_Hrupicola_Cottonwood_SnYsidroMtns        1.34%    passed     79.83%
WARNING: 4 sequences contain more than 50% gaps/ambiguity
****  TOTAL                                          11.23%  3 sequences failed composition chi2 test (p-value<5%; df=3)
Reading alignment file ../Hexu-OutGroup/hexu-outgroup-80p/uce-1005658.fasta ... Fasta format detected
Reading fasta file: done in 0.000451088 secs using 1179% CPU
Alignment most likely contains DNA/RNA sequences
Constructing alignment: done in 0.000540018 secs using 1151% CPU
Alignment has 43 sequences with 369 columns, 220 distinct patterns
86 parsimony-informative, 93 singleton sites, 190 constant sites
                                              Gap/Ambiguity  Composition  p-value
Analyzing sequences: done in 2.6226e-05 secs using 305% CPU
   1  MY0059_Hapachea_SantaRitaMtns_MaderaCyn        10.30%    passed     88.18%
   2  MY0071_ElMontePark                             49.59%    passed     55.99%
   3  MY0101_Aliatypus_isolatus                       0.00%    passed     63.46%
   4  MY4841_PalomarMtnSP                            61.79%    passed     22.86%
   5  MY5053_Hexurella_ChiricahuaMtns_PriceCyn        0.00%    passed     97.77%
   6  MY5064_Hexurella_MuleMtns_Escabrosa             0.00%    passed     99.31%
   7  MY5066_Hexurella_MuleMtns_Escabrosa            15.99%    passed     92.73%
   8  MY5071_Hexurella_SantaRitaMtns_AlisoSprings     0.00%    passed     99.13%
   9  MY5075_Hexurella_ChiricahuaMtns_CaveCrkCyn      3.25%    passed     99.96%
  10  MY5126_Hexurella_SantaCatalinaMtns_NuggetCyn    0.00%    passed     99.21%
  11  MY5131_Hexurella_PedregosaMtns_PruneCyn         0.00%    passed     98.73%
  12  MY5132_Hexurella_PedregosaMtns_PruneCyn         0.00%    passed     98.73%
  13  MY5136_Hexurella_MiddlemarchCyn                 0.00%    passed     99.46%
  14  MY5147_Hexurella_DragoonMtns_NF_345A            0.00%    passed     99.46%
  15  MY5154_Hexurella_SantaRitaMtns_AdobeCyn        28.46%    passed     66.97%
  16  MY5157_Hexurella_SantaCatalinaMtns_Redington   23.85%    passed     93.94%
  17  MY5164_Hrupicola_Temecula                      34.69%    passed     90.19%
  18  MY5165_Hrupicola_Temecula                      26.83%    passed     83.20%
  19  MY5175_Hapachea_HarshawRd_PatagoniaMtns         0.00%    passed     97.11%
  20  MY5180_Hapachea_MustrangPk_MustangMtns          0.54%    passed     99.29%
  21  MY5181_Hapachea_MustrangPk_MustangMtns          1.36%    passed     99.95%
  22  MY5193_Hapachea_HarshawRd_PatagoniaMtns         0.00%    passed     97.11%
  23  MY5194_Hapachea_Ordsummit_MtOrd                 0.00%    passed     98.45%
  24  MY5195_Hapachea_Ordsummit_MtOrd                 0.00%    passed     98.45%
  25  MY5266_Hencina_CerroBolla                       0.00%    passed     93.89%
  26  MY5267_Hencina_CerroBolla                       0.00%    passed     93.89%
  27  MY5271_Hexurella_GuadalupeValley               11.11%    passed     99.77%
  28  MY5276_Hexurella_SanPedro_Martir                0.00%    passed     93.30%
  29  MY5277_Hexurella_SanPedro_Martir                0.00%    passed     93.30%
  30  MY5280_Hexurella_ArroyoSalado                   0.00%    passed     95.50%
  31  MY5282_Hexurella_ArroyoSalado                   4.88%    passed     85.93%
  32  MY5286_Hrupicola_SweetwaterSpr_OrdMtn           9.49%    passed     64.99%
  33  MY5287_Hrupicola_SweetwaterSpr_OrdMtn           0.00%    passed     95.81%
  34  MY5288_Hrupicola_Deadman_Hills                  0.27%    passed     96.22%
  35  MY5289_Hrupicola_Deadman_Hills                  2.44%    passed     93.23%
  36  MY5309_Hapachea_JohnnyLyon_Hills                0.00%    passed     98.96%
  37  MY5310_Hexurella_AntelopeCyn_CerbatMtns        10.84%    passed     87.16%
  38  MY5311_Hexurella_AntelopeCyn_CerbatMtns        19.51%    passed     92.83%
  39  MY5312_Hexurella_FoxCyn_MusicMtns               0.00%    passed     95.55%
  40  MY5313_Hexurella_FoxCyn_MusicMtns              22.22%    passed     96.46%
  41  MY5314_Hexurella_Grasshopper_BrushyMtn          0.00%    passed     95.68%
  42  MY5315_Hexurella_WagonerRd_BradshawMtns         0.00%    passed     99.11%
  43  MY5316_Hexurella_WagonerRd_BradshawMtns         0.00%    passed     99.11%
WARNING: 1 sequences contain more than 50% gaps/ambiguity
****  TOTAL                                           7.85%  0 sequences failed composition chi2 test (p-value<5%; df=3)
Reading alignment file ../Hexu-OutGroup/hexu-outgroup-80p/uce-100641.fasta ... Fasta format detected
Reading fasta file: done in 0.000859022 secs using 1181% CPU
Alignment most likely contains DNA/RNA sequences
Constructing alignment: done in 0.000985861 secs using 1003% CPU
Alignment has 51 sequences with 637 columns, 235 distinct patterns
132 parsimony-informative, 21 singleton sites, 484 constant sites
                                              Gap/Ambiguity  Composition  p-value
Analyzing sequences: done in 2.59876e-05 secs using 200.1% CPU
   1  MY0059_Hapachea_SantaRitaMtns_MaderaCyn         0.00%    passed     99.54%
   2  MY0071_ElMontePark                              7.22%    passed     65.56%
   3  MY0101_Aliatypus_isolatus                       0.00%    passed     71.13%
   4  MY0139_Hexurella_SanDiego_Guatay                0.00%    passed     94.31%
   5  MY2586_A_gulosus_LosAngeles_PuenteHills         0.00%    passed     74.71%
   6  MY4841_PalomarMtnSP                             1.57%    passed     80.87%
   7  MY5053_Hexurella_ChiricahuaMtns_PriceCyn        0.00%    passed     99.98%
   8  MY5057_Hexurella_ChiricahuaMtns_PriceCyn       63.11%    passed     24.48%
   9  MY5064_Hexurella_MuleMtns_Escabrosa             0.00%    passed     99.52%
  10  MY5066_Hexurella_MuleMtns_Escabrosa             0.00%    passed     99.52%
  11  MY5071_Hexurella_SantaRitaMtns_AlisoSprings     0.00%    passed     99.54%
  12  MY5075_Hexurella_ChiricahuaMtns_CaveCrkCyn      0.00%    passed     99.62%
  13  MY5126_Hexurella_SantaCatalinaMtns_NuggetCyn    0.00%    passed     99.79%
  14  MY5127_Hexurella_WhetstoneMtns_FrenchJoeCyn    14.60%    passed     89.65%
  15  MY5128_Hexurella_WhetstoneMtns_FrenchJoeCyn    71.11%    passed     24.44%
  16  MY5131_Hexurella_PedregosaMtns_PruneCyn         0.00%    passed     99.61%
  17  MY5132_Hexurella_PedregosaMtns_PruneCyn         0.00%    passed     99.61%
  18  MY5136_Hexurella_MiddlemarchCyn                 0.00%    passed     99.75%
  19  MY5147_Hexurella_DragoonMtns_NF_345A            0.00%    passed     99.67%
  20  MY5152_Hexurella_WhetstoneMtns_ApacheCyn        0.00%    passed     99.67%
  21  MY5154_Hexurella_SantaRitaMtns_AdobeCyn         0.00%    passed     99.35%
  22  MY5157_Hexurella_SantaCatalinaMtns_Redington    0.00%    passed     99.89%
  23  MY5164_Hrupicola_Temecula                      14.13%    passed     98.07%
  24  MY5165_Hrupicola_Temecula                       6.12%    passed     93.24%
  25  MY5175_Hapachea_HarshawRd_PatagoniaMtns         0.00%    passed     99.89%
  26  MY5180_Hapachea_MustrangPk_MustangMtns          0.00%    passed     99.83%
  27  MY5181_Hapachea_MustrangPk_MustangMtns          4.71%    passed     99.30%
  28  MY5193_Hapachea_HarshawRd_PatagoniaMtns         0.00%    passed     99.99%
  29  MY5194_Hapachea_Ordsummit_MtOrd                 3.92%    passed     98.59%
  30  MY5195_Hapachea_Ordsummit_MtOrd                 0.00%    passed     99.67%
  31  MY5266_Hencina_CerroBolla                       0.00%    passed     97.06%
  32  MY5267_Hencina_CerroBolla                       0.00%    passed     97.06%
  33  MY5269_Hexurella_GuadalupeValley                0.00%    passed     98.10%
  34  MY5271_Hexurella_GuadalupeValley                0.00%    passed     98.63%
  35  MY5276_Hexurella_SanPedro_Martir                0.00%    passed     97.06%
  36  MY5277_Hexurella_SanPedro_Martir                0.00%    passed     97.06%
  37  MY5280_Hexurella_ArroyoSalado                   0.00%    passed     98.10%
  38  MY5282_Hexurella_ArroyoSalado                  23.23%    passed     92.88%
  39  MY5286_Hrupicola_SweetwaterSpr_OrdMtn          49.76%    passed     50.83%
  40  MY5287_Hrupicola_SweetwaterSpr_OrdMtn          34.07%    passed     87.50%
  41  MY5288_Hrupicola_Deadman_Hills                  0.00%    passed     90.97%
  42  MY5289_Hrupicola_Deadman_Hills                 12.09%    passed     99.74%
  43  MY5309_Hapachea_JohnnyLyon_Hills               47.41%    passed     50.59%
  44  MY5310_Hexurella_AntelopeCyn_CerbatMtns         6.12%    passed     97.58%
  45  MY5311_Hexurella_AntelopeCyn_CerbatMtns         5.18%    passed     99.21%
  46  MY5312_Hexurella_FoxCyn_MusicMtns               0.31%    passed     99.81%
  47  MY5313_Hexurella_FoxCyn_MusicMtns               2.35%    passed     99.74%
  48  MY5314_Hexurella_Grasshopper_BrushyMtn         11.15%    passed     96.79%
  49  MY5315_Hexurella_WagonerRd_BradshawMtns         0.00%    passed     99.35%
  50  MY5316_Hexurella_WagonerRd_BradshawMtns         0.00%    passed     99.35%
  51  MY5317_Hrupicola_Cottonwood_SnYsidroMtns       28.41%    passed     90.73%
WARNING: 2 sequences contain more than 50% gaps/ambiguity
****  TOTAL                                           7.97%  0 sequences failed composition chi2 test (p-value<5%; df=3)
Reading alignment file ../Hexu-OutGroup/hexu-outgroup-80p/uce-20010066.fasta ... Fasta format detected
Reading fasta file: done in 0.000524044 secs using 1122% CPU
Alignment most likely contains DNA/RNA sequences
Constructing alignment: done in 0.000633001 secs using 1153% CPU
Alignment has 41 sequences with 445 columns, 218 distinct patterns
94 parsimony-informative, 51 singleton sites, 300 constant sites
                                              Gap/Ambiguity  Composition  p-value
Analyzing sequences: done in 3.09944e-05 secs using 1213% CPU
   1  MY0059_Hapachea_SantaRitaMtns_MaderaCyn         0.00%    passed     99.08%
   2  MY0139_Hexurella_SanDiego_Guatay               21.57%    passed     84.74%
   3  MY5053_Hexurella_ChiricahuaMtns_PriceCyn        3.37%    passed     93.85%
   4  MY5064_Hexurella_MuleMtns_Escabrosa            37.08%    passed     61.44%
   5  MY5066_Hexurella_MuleMtns_Escabrosa             4.94%    passed     97.14%
   6  MY5071_Hexurella_SantaRitaMtns_AlisoSprings     5.39%    passed     97.23%
   7  MY5075_Hexurella_ChiricahuaMtns_CaveCrkCyn     50.56%    passed     15.91%
   8  MY5126_Hexurella_SantaCatalinaMtns_NuggetCyn   14.83%    passed     65.84%
   9  MY5131_Hexurella_PedregosaMtns_PruneCyn         0.00%    passed     98.50%
  10  MY5132_Hexurella_PedregosaMtns_PruneCyn         0.00%    passed     98.78%
  11  MY5136_Hexurella_MiddlemarchCyn                 0.00%    passed     99.44%
  12  MY5147_Hexurella_DragoonMtns_NF_345A           29.66%    passed     62.87%
  13  MY5152_Hexurella_WhetstoneMtns_ApacheCyn       22.25%    passed     97.88%
  14  MY5154_Hexurella_SantaRitaMtns_AdobeCyn        61.80%    passed     39.99%
  15  MY5157_Hexurella_SantaCatalinaMtns_Redington   16.85%    passed     95.94%
  16  MY5164_Hrupicola_Temecula                      61.80%    passed     41.30%
  17  MY5165_Hrupicola_Temecula                      45.17%    passed     83.90%
  18  MY5175_Hapachea_HarshawRd_PatagoniaMtns         3.37%    passed     99.66%
  19  MY5180_Hapachea_MustrangPk_MustangMtns          0.45%    passed     98.61%
  20  MY5181_Hapachea_MustrangPk_MustangMtns          0.67%    passed     97.81%
  21  MY5193_Hapachea_HarshawRd_PatagoniaMtns         2.47%    passed     99.84%
  22  MY5266_Hencina_CerroBolla                       0.45%    passed     86.73%
  23  MY5267_Hencina_CerroBolla                       0.45%    passed     82.87%
  24  MY5269_Hexurella_GuadalupeValley                1.35%    passed     77.97%
  25  MY5271_Hexurella_GuadalupeValley                1.35%    passed     67.99%
  26  MY5276_Hexurella_SanPedro_Martir                0.45%    passed     90.05%
  27  MY5277_Hexurella_SanPedro_Martir                0.45%    passed     93.64%
  28  MY5280_Hexurella_ArroyoSalado                   6.97%    passed     83.87%
  29  MY5282_Hexurella_ArroyoSalado                   0.45%    passed     70.04%
  30  MY5287_Hrupicola_SweetwaterSpr_OrdMtn          38.43%    passed     90.34%
  31  MY5288_Hrupicola_Deadman_Hills                  1.12%    passed     88.66%
  32  MY5289_Hrupicola_Deadman_Hills                  0.45%    passed     89.13%
  33  MY5309_Hapachea_JohnnyLyon_Hills                0.00%    passed     96.84%
  34  MY5310_Hexurella_AntelopeCyn_CerbatMtns         2.47%    passed     96.02%
  35  MY5311_Hexurella_AntelopeCyn_CerbatMtns         2.47%    passed     96.02%
  36  MY5312_Hexurella_FoxCyn_MusicMtns               1.80%    passed     95.08%
  37  MY5313_Hexurella_FoxCyn_MusicMtns               1.80%    passed     97.21%
  38  MY5314_Hexurella_Grasshopper_BrushyMtn          1.80%    passed     95.08%
  39  MY5315_Hexurella_WagonerRd_BradshawMtns         0.00%    passed     96.48%
  40  MY5316_Hexurella_WagonerRd_BradshawMtns         0.00%    passed     93.43%
  41  MY5317_Hrupicola_Cottonwood_SnYsidroMtns       40.90%    passed     45.79%
WARNING: 3 sequences contain more than 50% gaps/ambiguity
****  TOTAL                                          11.84%  0 sequences failed composition chi2 test (p-value<5%; df=3)
Reading alignment file ../Hexu-OutGroup/hexu-outgroup-80p/uce-20010120.fasta ... Fasta format detected
Reading fasta file: done in 0.000983953 secs using 1176% CPU
Alignment most likely contains DNA/RNA sequences
Constructing alignment: done in 0.00110912 secs using 1164% CPU
Alignment has 50 sequences with 766 columns, 278 distinct patterns
179 parsimony-informative, 28 singleton sites, 559 constant sites
                                              Gap/Ambiguity  Composition  p-value
Analyzing sequences: done in 3.31402e-05 secs using 365.1% CPU
   1  MY0059_Hapachea_SantaRitaMtns_MaderaCyn         0.00%    passed     99.80%
   2  MY0071_ElMontePark                             19.06%    passed     94.09%
   3  MY0101_Aliatypus_isolatus                       3.00%    passed     44.34%
   4  MY0139_Hexurella_SanDiego_Guatay                0.00%    passed     99.16%
   5  MY2586_A_gulosus_LosAngeles_PuenteHills         3.00%    passed     40.32%
   6  MY4841_PalomarMtnSP                            23.89%    passed     75.52%
   7  MY5053_Hexurella_ChiricahuaMtns_PriceCyn        0.00%    passed     99.92%
   8  MY5057_Hexurella_ChiricahuaMtns_PriceCyn       34.46%    passed     38.67%
   9  MY5064_Hexurella_MuleMtns_Escabrosa             0.00%    passed     99.82%
  10  MY5066_Hexurella_MuleMtns_Escabrosa             0.00%    passed     99.96%
  11  MY5071_Hexurella_SantaRitaMtns_AlisoSprings     0.00%    passed     99.43%
  12  MY5075_Hexurella_ChiricahuaMtns_CaveCrkCyn      0.00%    passed     99.84%
  13  MY5126_Hexurella_SantaCatalinaMtns_NuggetCyn    0.00%    passed     99.74%
  14  MY5128_Hexurella_WhetstoneMtns_FrenchJoeCyn    48.04%    passed     21.16%
  15  MY5131_Hexurella_PedregosaMtns_PruneCyn         0.00%    passed     99.80%
  16  MY5132_Hexurella_PedregosaMtns_PruneCyn         0.00%    passed     99.75%
  17  MY5136_Hexurella_MiddlemarchCyn                 0.00%    passed     97.85%
  18  MY5147_Hexurella_DragoonMtns_NF_345A            0.00%    passed     96.00%
  19  MY5152_Hexurella_WhetstoneMtns_ApacheCyn        0.00%    passed     98.76%
  20  MY5154_Hexurella_SantaRitaMtns_AdobeCyn         0.00%    passed     99.67%
  21  MY5157_Hexurella_SantaCatalinaMtns_Redington    0.00%    passed     99.69%
  22  MY5164_Hrupicola_Temecula                      14.10%    passed     94.99%
  23  MY5165_Hrupicola_Temecula                      10.70%    passed     96.12%
  24  MY5175_Hapachea_HarshawRd_PatagoniaMtns         0.00%    passed     98.30%
  25  MY5180_Hapachea_MustrangPk_MustangMtns          0.13%    passed     99.71%
  26  MY5181_Hapachea_MustrangPk_MustangMtns          0.00%    passed     99.69%
  27  MY5193_Hapachea_HarshawRd_PatagoniaMtns         0.13%    passed     99.71%
  28  MY5194_Hapachea_Ordsummit_MtOrd                 2.35%    passed     97.71%
  29  MY5195_Hapachea_Ordsummit_MtOrd                 1.83%    passed     98.68%
  30  MY5266_Hencina_CerroBolla                       0.26%    passed     97.36%
  31  MY5267_Hencina_CerroBolla                       0.26%    passed     98.07%
  32  MY5269_Hexurella_GuadalupeValley                0.26%    passed     96.30%
  33  MY5271_Hexurella_GuadalupeValley                0.26%    passed     97.78%
  34  MY5276_Hexurella_SanPedro_Martir                0.26%    passed     99.38%
  35  MY5277_Hexurella_SanPedro_Martir                0.26%    passed     99.02%
  36  MY5280_Hexurella_ArroyoSalado                   0.65%    passed     96.31%
  37  MY5282_Hexurella_ArroyoSalado                   0.65%    passed     97.58%
  38  MY5286_Hrupicola_SweetwaterSpr_OrdMtn           1.57%    passed     97.35%
  39  MY5287_Hrupicola_SweetwaterSpr_OrdMtn           6.27%    passed     93.89%
  40  MY5288_Hrupicola_Deadman_Hills                  5.48%    passed     96.30%
  41  MY5289_Hrupicola_Deadman_Hills                  0.00%    passed     99.13%
  42  MY5309_Hapachea_JohnnyLyon_Hills                9.53%    passed     85.62%
  43  MY5310_Hexurella_AntelopeCyn_CerbatMtns        10.05%    passed     83.56%
  44  MY5311_Hexurella_AntelopeCyn_CerbatMtns        15.54%    passed     90.76%
  45  MY5312_Hexurella_FoxCyn_MusicMtns              20.10%    passed     86.83%
  46  MY5313_Hexurella_FoxCyn_MusicMtns              17.89%    passed     92.57%
  47  MY5314_Hexurella_Grasshopper_BrushyMtn         12.01%    passed     85.90%
  48  MY5315_Hexurella_WagonerRd_BradshawMtns         0.00%    passed     98.91%
  49  MY5316_Hexurella_WagonerRd_BradshawMtns         0.00%    passed     96.32%
  50  MY5317_Hrupicola_Cottonwood_SnYsidroMtns        4.05%    passed     97.92%
****  TOTAL                                           5.32%  0 sequences failed composition chi2 test (p-value<5%; df=3)
Reading alignment file ../Hexu-OutGroup/hexu-outgroup-80p/uce-20010144.fasta ... Fasta format detected
Reading fasta file: done in 0.000677824 secs using 1131% CPU
Alignment most likely contains DNA/RNA sequences
Constructing alignment: done in 0.000746012 secs using 1178% CPU
Alignment has 49 sequences with 514 columns, 235 distinct patterns
125 parsimony-informative, 58 singleton sites, 331 constant sites
                                              Gap/Ambiguity  Composition  p-value
Analyzing sequences: done in 3.50475e-05 secs using 1136% CPU
   1  MY0059_Hapachea_SantaRitaMtns_MaderaCyn         0.00%    passed     97.29%
   2  MY0071_ElMontePark                              2.33%    passed     87.07%
   3  MY0139_Hexurella_SanDiego_Guatay                0.00%    passed     99.33%
   4  MY4841_PalomarMtnSP                             2.33%    passed     87.07%
   5  MY5053_Hexurella_ChiricahuaMtns_PriceCyn        0.00%    passed     99.49%
   6  MY5057_Hexurella_ChiricahuaMtns_PriceCyn       46.11%    passed     74.69%
   7  MY5064_Hexurella_MuleMtns_Escabrosa             0.00%    passed     94.73%
   8  MY5066_Hexurella_MuleMtns_Escabrosa             0.00%    passed     96.53%
   9  MY5071_Hexurella_SantaRitaMtns_AlisoSprings     0.00%    passed     98.97%
  10  MY5075_Hexurella_ChiricahuaMtns_CaveCrkCyn      0.00%    passed     98.58%
  11  MY5126_Hexurella_SantaCatalinaMtns_NuggetCyn    0.00%    passed     99.20%
  12  MY5127_Hexurella_WhetstoneMtns_FrenchJoeCyn    43.58%    passed     44.52%
  13  MY5128_Hexurella_WhetstoneMtns_FrenchJoeCyn    42.41%    passed     55.17%
  14  MY5131_Hexurella_PedregosaMtns_PruneCyn         0.00%    passed     99.33%
  15  MY5132_Hexurella_PedregosaMtns_PruneCyn         0.00%    passed     99.33%
  16  MY5136_Hexurella_MiddlemarchCyn                 0.00%    passed     97.24%
  17  MY5147_Hexurella_DragoonMtns_NF_345A            0.00%    passed     97.42%
  18  MY5152_Hexurella_WhetstoneMtns_ApacheCyn        0.00%    passed     99.49%
  19  MY5154_Hexurella_SantaRitaMtns_AdobeCyn         0.00%    passed     99.29%
  20  MY5157_Hexurella_SantaCatalinaMtns_Redington    0.00%    passed     99.69%
  21  MY5164_Hrupicola_Temecula                      21.60%    passed     99.80%
  22  MY5165_Hrupicola_Temecula                       2.92%    passed     96.41%
  23  MY5175_Hapachea_HarshawRd_PatagoniaMtns         0.00%    passed     98.72%
  24  MY5180_Hapachea_MustrangPk_MustangMtns          0.39%    passed     98.80%
  25  MY5181_Hapachea_MustrangPk_MustangMtns          1.95%    passed     98.90%
  26  MY5193_Hapachea_HarshawRd_PatagoniaMtns         0.00%    passed     98.74%
  27  MY5194_Hapachea_Ordsummit_MtOrd                 3.70%    passed     99.44%
  28  MY5195_Hapachea_Ordsummit_MtOrd                 7.78%    passed     99.71%
  29  MY5266_Hencina_CerroBolla                       0.00%    passed     98.11%
  30  MY5267_Hencina_CerroBolla                       0.00%    passed     96.63%
  31  MY5269_Hexurella_GuadalupeValley                0.19%    passed     98.37%
  32  MY5271_Hexurella_GuadalupeValley                0.00%    passed     98.03%
  33  MY5276_Hexurella_SanPedro_Martir                0.00%    passed     99.55%
  34  MY5277_Hexurella_SanPedro_Martir                0.00%    passed     99.55%
  35  MY5280_Hexurella_ArroyoSalado                   0.78%    passed     97.86%
  36  MY5282_Hexurella_ArroyoSalado                  11.09%    passed     93.94%
  37  MY5286_Hrupicola_SweetwaterSpr_OrdMtn           3.11%    passed     98.49%
  38  MY5287_Hrupicola_SweetwaterSpr_OrdMtn           5.64%    passed     97.88%
  39  MY5288_Hrupicola_Deadman_Hills                  5.64%    passed     97.51%
  40  MY5289_Hrupicola_Deadman_Hills                  3.70%    passed     96.12%
  41  MY5309_Hapachea_JohnnyLyon_Hills               11.67%    passed     67.36%
  42  MY5310_Hexurella_AntelopeCyn_CerbatMtns        13.81%    passed     72.28%
  43  MY5311_Hexurella_AntelopeCyn_CerbatMtns        10.70%    passed     91.90%
  44  MY5312_Hexurella_FoxCyn_MusicMtns               0.19%    passed     97.42%
  45  MY5313_Hexurella_FoxCyn_MusicMtns              10.12%    passed     86.39%
  46  MY5314_Hexurella_Grasshopper_BrushyMtn         29.57%    passed     15.96%
  47  MY5315_Hexurella_WagonerRd_BradshawMtns        20.82%    passed     66.85%
  48  MY5316_Hexurella_WagonerRd_BradshawMtns         0.00%    passed     96.83%
  49  MY5317_Hrupicola_Cottonwood_SnYsidroMtns       28.99%    passed     62.79%
****  TOTAL                                           6.76%  0 sequences failed composition chi2 test (p-value<5%; df=3)
Reading alignment file ../Hexu-OutGroup/hexu-outgroup-80p/uce-20010145.fasta ... Fasta format detected
Reading fasta file: done in 0.00110698 secs using 1187% CPU
Alignment most likely contains DNA/RNA sequences
Constructing alignment: done in 0.00136805 secs using 1163% CPU
Alignment has 45 sequences with 936 columns, 444 distinct patterns
171 parsimony-informative, 199 singleton sites, 566 constant sites
                                              Gap/Ambiguity  Composition  p-value
Analyzing sequences: done in 2.7895e-05 secs using 283.2% CPU
   1  MY0059_Hapachea_SantaRitaMtns_MaderaCyn         0.43%    passed     91.88%
   2  MY0139_Hexurella_SanDiego_Guatay                0.43%    passed     95.56%
   3  MY5053_Hexurella_ChiricahuaMtns_PriceCyn        0.64%    passed     97.12%
   4  MY5057_Hexurella_ChiricahuaMtns_PriceCyn       18.16%    passed     94.90%
   5  MY5064_Hexurella_MuleMtns_Escabrosa             0.53%    passed     98.04%
   6  MY5066_Hexurella_MuleMtns_Escabrosa             0.43%    passed     98.32%
   7  MY5071_Hexurella_SantaRitaMtns_AlisoSprings     0.75%    passed     99.56%
   8  MY5075_Hexurella_ChiricahuaMtns_CaveCrkCyn      0.43%    passed     95.15%
   9  MY5126_Hexurella_SantaCatalinaMtns_NuggetCyn    0.64%    passed     98.21%
  10  MY5128_Hexurella_WhetstoneMtns_FrenchJoeCyn    65.81%    passed     72.60%
  11  MY5131_Hexurella_PedregosaMtns_PruneCyn         0.64%    passed     98.51%
  12  MY5132_Hexurella_PedregosaMtns_PruneCyn         0.64%    passed     98.51%
  13  MY5136_Hexurella_MiddlemarchCyn                 0.11%    passed     84.53%
  14  MY5147_Hexurella_DragoonMtns_NF_345A            1.50%    passed     97.11%
  15  MY5152_Hexurella_WhetstoneMtns_ApacheCyn        0.00%    passed     95.06%
  16  MY5154_Hexurella_SantaRitaMtns_AdobeCyn         0.32%    passed     97.82%
  17  MY5157_Hexurella_SantaCatalinaMtns_Redington    0.43%    passed     99.84%
  18  MY5164_Hrupicola_Temecula                      22.22%    passed     67.82%
  19  MY5165_Hrupicola_Temecula                      19.66%    passed     90.44%
  20  MY5175_Hapachea_HarshawRd_PatagoniaMtns        55.88%    passed     10.97%
  21  MY5180_Hapachea_MustrangPk_MustangMtns          0.00%    passed     92.64%
  22  MY5181_Hapachea_MustrangPk_MustangMtns          0.00%    passed     92.40%
  23  MY5193_Hapachea_HarshawRd_PatagoniaMtns         0.43%    passed     98.71%
  24  MY5194_Hapachea_Ordsummit_MtOrd                 2.35%    passed     97.99%
  25  MY5195_Hapachea_Ordsummit_MtOrd                 3.74%    passed     98.08%
  26  MY5266_Hencina_CerroBolla                       0.43%    passed     97.74%
  27  MY5267_Hencina_CerroBolla                       0.43%    passed     95.52%
  28  MY5269_Hexurella_GuadalupeValley               22.22%    passed     47.18%
  29  MY5271_Hexurella_GuadalupeValley                0.43%    passed     99.51%
  30  MY5276_Hexurella_SanPedro_Martir                3.42%    passed     92.15%
  31  MY5277_Hexurella_SanPedro_Martir                0.43%    passed     92.91%
  32  MY5280_Hexurella_ArroyoSalado                   0.32%    passed     97.15%
  33  MY5286_Hrupicola_SweetwaterSpr_OrdMtn           0.43%    passed     99.45%
  34  MY5287_Hrupicola_SweetwaterSpr_OrdMtn           9.51%    passed     96.79%
  35  MY5288_Hrupicola_Deadman_Hills                  3.85%    passed     99.53%
  36  MY5289_Hrupicola_Deadman_Hills                  0.43%    passed     99.88%
  37  MY5309_Hapachea_JohnnyLyon_Hills                3.21%    passed     96.80%
  38  MY5310_Hexurella_AntelopeCyn_CerbatMtns        13.78%    failed      0.01%
  39  MY5311_Hexurella_AntelopeCyn_CerbatMtns         6.84%    passed     99.18%
  40  MY5312_Hexurella_FoxCyn_MusicMtns              16.88%    passed     81.87%
  41  MY5313_Hexurella_FoxCyn_MusicMtns              24.57%    passed     65.08%
  42  MY5314_Hexurella_Grasshopper_BrushyMtn         12.82%    passed     78.34%
  43  MY5315_Hexurella_WagonerRd_BradshawMtns         2.46%    passed     98.08%
  44  MY5316_Hexurella_WagonerRd_BradshawMtns         2.35%    passed     93.70%
  45  MY5317_Hrupicola_Cottonwood_SnYsidroMtns        1.39%    passed     89.67%
WARNING: 2 sequences contain more than 50% gaps/ambiguity
****  TOTAL                                           7.16%  1 sequences failed composition chi2 test (p-value<5%; df=3)
Reading alignment file ../Hexu-OutGroup/hexu-outgroup-80p/uce-20010147.fasta ... Fasta format detected
Reading fasta file: done in 0.000715017 secs using 1178% CPU
Alignment most likely contains DNA/RNA sequences
Constructing alignment: done in 0.000904083 secs using 1118% CPU
Alignment has 50 sequences with 540 columns, 294 distinct patterns
184 parsimony-informative, 38 singleton sites, 318 constant sites
                                              Gap/Ambiguity  Composition  p-value
Analyzing sequences: done in 3.29018e-05 secs using 446.8% CPU
   1  MY0059_Hapachea_SantaRitaMtns_MaderaCyn         0.37%    passed     99.25%
   2  MY0071_ElMontePark                             21.11%    passed     89.47%
   3  MY0101_Aliatypus_isolatus                      17.41%    passed     91.65%
   4  MY0139_Hexurella_SanDiego_Guatay                3.52%    passed     67.11%
   5  MY2586_A_gulosus_LosAngeles_PuenteHills        23.89%    passed     70.52%
   6  MY4841_PalomarMtnSP                            21.30%    passed     91.73%
   7  MY5053_Hexurella_ChiricahuaMtns_PriceCyn        0.56%    passed     96.18%
   8  MY5057_Hexurella_ChiricahuaMtns_PriceCyn       44.63%    passed      5.08%
   9  MY5064_Hexurella_MuleMtns_Escabrosa            25.00%    passed     33.75%
  10  MY5066_Hexurella_MuleMtns_Escabrosa            26.30%    passed     10.66%
  11  MY5071_Hexurella_SantaRitaMtns_AlisoSprings     1.11%    passed     99.36%
  12  MY5075_Hexurella_ChiricahuaMtns_CaveCrkCyn      2.41%    passed     92.55%
  13  MY5126_Hexurella_SantaCatalinaMtns_NuggetCyn    3.15%    passed     97.06%
  14  MY5127_Hexurella_WhetstoneMtns_FrenchJoeCyn    18.52%    passed     79.86%
  15  MY5128_Hexurella_WhetstoneMtns_FrenchJoeCyn    12.04%    passed     77.09%
  16  MY5131_Hexurella_PedregosaMtns_PruneCyn         1.48%    passed     99.95%
  17  MY5132_Hexurella_PedregosaMtns_PruneCyn         1.48%    passed     99.95%
  18  MY5136_Hexurella_MiddlemarchCyn                32.41%    passed     20.37%
  19  MY5147_Hexurella_DragoonMtns_NF_345A            1.30%    passed     97.86%
  20  MY5152_Hexurella_WhetstoneMtns_ApacheCyn        2.04%    passed     88.21%
  21  MY5154_Hexurella_SantaRitaMtns_AdobeCyn         0.93%    passed     98.65%
  22  MY5157_Hexurella_SantaCatalinaMtns_Redington    2.96%    passed     96.03%
  23  MY5164_Hrupicola_Temecula                      25.56%    passed     16.32%
  24  MY5175_Hapachea_HarshawRd_PatagoniaMtns         1.30%    passed     98.67%
  25  MY5180_Hapachea_MustrangPk_MustangMtns         36.67%    passed     29.18%
  26  MY5181_Hapachea_MustrangPk_MustangMtns         32.96%    passed     19.57%
  27  MY5193_Hapachea_HarshawRd_PatagoniaMtns        30.74%    passed     27.95%
  28  MY5194_Hapachea_Ordsummit_MtOrd                30.93%    passed     14.62%
  29  MY5195_Hapachea_Ordsummit_MtOrd                37.96%    passed     32.83%
  30  MY5266_Hencina_CerroBolla                       2.96%    passed     63.07%
  31  MY5267_Hencina_CerroBolla                       2.78%    passed     72.55%
  32  MY5269_Hexurella_GuadalupeValley               31.67%    passed     59.19%
  33  MY5271_Hexurella_GuadalupeValley               31.11%    passed     57.22%
  34  MY5276_Hexurella_SanPedro_Martir                3.15%    passed     69.62%
  35  MY5277_Hexurella_SanPedro_Martir                2.78%    passed     71.09%
  36  MY5280_Hexurella_ArroyoSalado                   2.96%    passed     44.09%
  37  MY5282_Hexurella_ArroyoSalado                   2.96%    passed     47.43%
  38  MY5286_Hrupicola_SweetwaterSpr_OrdMtn           4.07%    passed     76.74%
  39  MY5287_Hrupicola_SweetwaterSpr_OrdMtn           0.19%    passed     55.25%
  40  MY5288_Hrupicola_Deadman_Hills                  9.07%    passed     70.62%
  41  MY5289_Hrupicola_Deadman_Hills                  5.19%    passed     75.35%
  42  MY5309_Hapachea_JohnnyLyon_Hills               27.78%    passed     65.82%
  43  MY5310_Hexurella_AntelopeCyn_CerbatMtns         5.37%    passed     93.02%
  44  MY5311_Hexurella_AntelopeCyn_CerbatMtns         5.37%    passed     94.12%
  45  MY5312_Hexurella_FoxCyn_MusicMtns               4.26%    passed     82.59%
  46  MY5313_Hexurella_FoxCyn_MusicMtns               3.52%    passed     84.74%
  47  MY5314_Hexurella_Grasshopper_BrushyMtn         35.56%    passed     60.42%
  48  MY5315_Hexurella_WagonerRd_BradshawMtns        13.89%    passed     95.06%
  49  MY5316_Hexurella_WagonerRd_BradshawMtns         3.15%    passed     94.27%
  50  MY5317_Hrupicola_Cottonwood_SnYsidroMtns       24.63%    passed     44.09%
****  TOTAL                                          13.65%  0 sequences failed composition chi2 test (p-value<5%; df=3)
Reading alignment file ../Hexu-OutGroup/hexu-outgroup-80p/uce-20010148.fasta ... Fasta format detected
Reading fasta file: done in 0.000867844 secs using 1178% CPU
Alignment most likely contains DNA/RNA sequences
Constructing alignment: done in 0.00100398 secs using 1166% CPU
Alignment has 50 sequences with 663 columns, 343 distinct patterns
232 parsimony-informative, 62 singleton sites, 369 constant sites
                                              Gap/Ambiguity  Composition  p-value
Analyzing sequences: done in 2.59876e-05 secs using 150.1% CPU
   1  MY0059_Hapachea_SantaRitaMtns_MaderaCyn         1.96%    passed     98.40%
   2  MY0071_ElMontePark                             14.33%    passed     20.03%
   3  MY0101_Aliatypus_isolatus                       9.95%    passed     32.77%
   4  MY0139_Hexurella_SanDiego_Guatay                3.17%    passed     93.96%
   5  MY2586_A_gulosus_LosAngeles_PuenteHills         9.95%    passed     37.96%
   6  MY4841_PalomarMtnSP                            26.09%    passed     13.51%
   7  MY5053_Hexurella_ChiricahuaMtns_PriceCyn        0.00%    passed     98.47%
   8  MY5057_Hexurella_ChiricahuaMtns_PriceCyn       53.39%    passed     97.84%
   9  MY5064_Hexurella_MuleMtns_Escabrosa             4.68%    passed     98.73%
  10  MY5066_Hexurella_MuleMtns_Escabrosa            14.03%    passed     94.38%
  11  MY5071_Hexurella_SantaRitaMtns_AlisoSprings     7.39%    passed     99.41%
  12  MY5075_Hexurella_ChiricahuaMtns_CaveCrkCyn     20.51%    passed     75.24%
  13  MY5126_Hexurella_SantaCatalinaMtns_NuggetCyn   31.67%    passed     34.80%
  14  MY5128_Hexurella_WhetstoneMtns_FrenchJoeCyn    61.99%    failed      0.99%
  15  MY5131_Hexurella_PedregosaMtns_PruneCyn         0.00%    passed     99.98%
  16  MY5132_Hexurella_PedregosaMtns_PruneCyn         0.00%    passed     99.98%
  17  MY5136_Hexurella_MiddlemarchCyn                 0.00%    passed     99.04%
  18  MY5147_Hexurella_DragoonMtns_NF_345A            1.96%    passed     96.50%
  19  MY5152_Hexurella_WhetstoneMtns_ApacheCyn        5.73%    passed     98.91%
  20  MY5154_Hexurella_SantaRitaMtns_AdobeCyn         0.30%    passed     95.39%
  21  MY5157_Hexurella_SantaCatalinaMtns_Redington   10.26%    passed     92.94%
  22  MY5164_Hrupicola_Temecula                       4.37%    passed     90.81%
  23  MY5165_Hrupicola_Temecula                       4.68%    passed     88.54%
  24  MY5175_Hapachea_HarshawRd_PatagoniaMtns         0.00%    passed     99.39%
  25  MY5180_Hapachea_MustrangPk_MustangMtns          0.00%    passed     99.39%
  26  MY5181_Hapachea_MustrangPk_MustangMtns          0.00%    passed     99.54%
  27  MY5193_Hapachea_HarshawRd_PatagoniaMtns         0.00%    passed     99.66%
  28  MY5194_Hapachea_Ordsummit_MtOrd                 2.11%    passed     92.94%
  29  MY5195_Hapachea_Ordsummit_MtOrd                 2.41%    passed     99.78%
  30  MY5266_Hencina_CerroBolla                       4.68%    passed     99.33%
  31  MY5267_Hencina_CerroBolla                       4.52%    passed     99.87%
  32  MY5269_Hexurella_GuadalupeValley                3.62%    passed     98.40%
  33  MY5271_Hexurella_GuadalupeValley                3.02%    passed     99.99%
  34  MY5276_Hexurella_SanPedro_Martir                3.47%    passed     88.86%
  35  MY5277_Hexurella_SanPedro_Martir                5.73%    passed     95.70%
  36  MY5280_Hexurella_ArroyoSalado                   3.32%    passed     98.53%
  37  MY5282_Hexurella_ArroyoSalado                   3.47%    passed     98.25%
  38  MY5286_Hrupicola_SweetwaterSpr_OrdMtn           2.71%    passed     90.92%
  39  MY5287_Hrupicola_SweetwaterSpr_OrdMtn           2.71%    passed     90.92%
  40  MY5288_Hrupicola_Deadman_Hills                  3.62%    passed     99.78%
  41  MY5289_Hrupicola_Deadman_Hills                  4.07%    passed     99.57%
  42  MY5309_Hapachea_JohnnyLyon_Hills               10.26%    passed     98.59%
  43  MY5310_Hexurella_AntelopeCyn_CerbatMtns         9.65%    passed     94.40%
  44  MY5311_Hexurella_AntelopeCyn_CerbatMtns         0.60%    passed     99.49%
  45  MY5312_Hexurella_FoxCyn_MusicMtns              15.23%    passed     96.94%
  46  MY5313_Hexurella_FoxCyn_MusicMtns               0.90%    passed     99.87%
  47  MY5314_Hexurella_Grasshopper_BrushyMtn          5.13%    passed     97.74%
  48  MY5315_Hexurella_WagonerRd_BradshawMtns         1.66%    passed     96.58%
  49  MY5316_Hexurella_WagonerRd_BradshawMtns         2.11%    passed     97.97%
  50  MY5317_Hrupicola_Cottonwood_SnYsidroMtns        1.51%    passed     21.13%
WARNING: 2 sequences contain more than 50% gaps/ambiguity
****  TOTAL                                           7.66%  1 sequences failed composition chi2 test (p-value<5%; df=3)
Reading alignment file ../Hexu-OutGroup/hexu-outgroup-80p/uce-20010149.fasta ... Fasta format detected
Reading fasta file: done in 0.000774145 secs using 755.9% CPU
Alignment most likely contains DNA/RNA sequences
Constructing alignment: done in 0.000932932 secs using 807.2% CPU
Alignment has 49 sequences with 587 columns, 226 distinct patterns
139 parsimony-informative, 17 singleton sites, 431 constant sites
                                              Gap/Ambiguity  Composition  p-value
Analyzing sequences: done in 4.98295e-05 secs using 873% CPU
   1  MY0059_Hapachea_SantaRitaMtns_MaderaCyn         0.00%    passed     99.59%
   2  MY0071_ElMontePark                             12.44%    passed     16.65%
   3  MY0101_Aliatypus_isolatus                      10.39%    passed      8.26%
   4  MY0139_Hexurella_SanDiego_Guatay                0.34%    passed     99.94%
   5  MY2586_A_gulosus_LosAngeles_PuenteHills        10.22%    passed      7.06%
   6  MY4841_PalomarMtnSP                            26.92%    passed     12.27%
   7  MY5053_Hexurella_ChiricahuaMtns_PriceCyn        0.85%    passed     98.63%
   8  MY5057_Hexurella_ChiricahuaMtns_PriceCyn       45.66%    passed     72.64%
   9  MY5064_Hexurella_MuleMtns_Escabrosa             0.17%    passed     99.57%
  10  MY5066_Hexurella_MuleMtns_Escabrosa             9.03%    passed     92.74%
  11  MY5071_Hexurella_SantaRitaMtns_AlisoSprings     0.00%    passed     98.75%
  12  MY5075_Hexurella_ChiricahuaMtns_CaveCrkCyn     11.24%    passed     96.88%
  13  MY5126_Hexurella_SantaCatalinaMtns_NuggetCyn    0.17%    passed     99.81%
  14  MY5127_Hexurella_WhetstoneMtns_FrenchJoeCyn    37.65%    passed     80.47%
  15  MY5131_Hexurella_PedregosaMtns_PruneCyn         0.68%    passed     99.77%
  16  MY5132_Hexurella_PedregosaMtns_PruneCyn         3.07%    passed     97.56%
  17  MY5136_Hexurella_MiddlemarchCyn                 5.45%    passed     97.49%
  18  MY5147_Hexurella_DragoonMtns_NF_345A            0.85%    passed     97.81%
  19  MY5152_Hexurella_WhetstoneMtns_ApacheCyn        0.17%    passed     98.93%
  20  MY5154_Hexurella_SantaRitaMtns_AdobeCyn         0.34%    passed     99.19%
  21  MY5157_Hexurella_SantaCatalinaMtns_Redington    1.70%    passed     96.54%
  22  MY5164_Hrupicola_Temecula                      12.78%    passed     71.78%
  23  MY5165_Hrupicola_Temecula                       0.68%    passed     98.71%
  24  MY5180_Hapachea_MustrangPk_MustangMtns          0.85%    passed     99.63%
  25  MY5181_Hapachea_MustrangPk_MustangMtns          0.85%    passed     98.97%
  26  MY5193_Hapachea_HarshawRd_PatagoniaMtns         0.00%    passed     99.56%
  27  MY5194_Hapachea_Ordsummit_MtOrd                 0.00%    passed     98.55%
  28  MY5195_Hapachea_Ordsummit_MtOrd                 0.00%    passed     98.16%
  29  MY5266_Hencina_CerroBolla                       2.04%    passed     96.52%
  30  MY5267_Hencina_CerroBolla                       0.17%    passed     98.30%
  31  MY5269_Hexurella_GuadalupeValley                0.00%    passed     99.13%
  32  MY5271_Hexurella_GuadalupeValley                0.34%    passed     99.19%
  33  MY5276_Hexurella_SanPedro_Martir                0.00%    passed     98.98%
  34  MY5277_Hexurella_SanPedro_Martir                0.00%    passed     98.75%
  35  MY5280_Hexurella_ArroyoSalado                   1.02%    passed     98.61%
  36  MY5282_Hexurella_ArroyoSalado                   0.34%    passed     99.82%
  37  MY5286_Hrupicola_SweetwaterSpr_OrdMtn           0.00%    passed     97.62%
  38  MY5287_Hrupicola_SweetwaterSpr_OrdMtn          28.45%    failed      1.06%
  39  MY5288_Hrupicola_Deadman_Hills                  0.00%    passed     99.28%
  40  MY5289_Hrupicola_Deadman_Hills                  0.51%    passed     99.77%
  41  MY5309_Hapachea_JohnnyLyon_Hills                1.53%    passed     99.13%
  42  MY5310_Hexurella_AntelopeCyn_CerbatMtns         3.24%    passed     98.23%
  43  MY5311_Hexurella_AntelopeCyn_CerbatMtns        10.05%    passed     68.10%
  44  MY5312_Hexurella_FoxCyn_MusicMtns               2.73%    passed     99.64%
  45  MY5313_Hexurella_FoxCyn_MusicMtns               4.60%    passed     99.12%
  46  MY5314_Hexurella_Grasshopper_BrushyMtn          9.71%    passed     85.88%
  47  MY5315_Hexurella_WagonerRd_BradshawMtns         0.00%    passed     99.23%
  48  MY5316_Hexurella_WagonerRd_BradshawMtns         1.87%    passed     96.62%
  49  MY5317_Hrupicola_Cottonwood_SnYsidroMtns        8.35%    passed     89.50%
****  TOTAL                                           5.46%  1 sequences failed composition chi2 test (p-value<5%; df=3)
Reading alignment file ../Hexu-OutGroup/hexu-outgroup-80p/uce-2001017.fasta ... Fasta format detected
Reading fasta file: done in 0.00106001 secs using 945.7% CPU
Alignment most likely contains DNA/RNA sequences
Constructing alignment: done in 0.00120902 secs using 1158% CPU
Alignment has 47 sequences with 828 columns, 334 distinct patterns
308 parsimony-informative, 38 singleton sites, 482 constant sites
                                              Gap/Ambiguity  Composition  p-value
Analyzing sequences: done in 3.19481e-05 secs using 610.4% CPU
   1  MY0059_Hapachea_SantaRitaMtns_MaderaCyn         0.12%    passed     98.69%
   2  MY0071_ElMontePark                             38.89%    passed     37.27%
   3  MY0101_Aliatypus_isolatus                       4.23%    passed     36.40%
   4  MY0139_Hexurella_SanDiego_Guatay                0.60%    passed     92.52%
   5  MY2586_A_gulosus_LosAngeles_PuenteHills         4.35%    passed     18.51%
   6  MY4841_PalomarMtnSP                            39.61%    passed     41.57%
   7  MY5053_Hexurella_ChiricahuaMtns_PriceCyn        7.97%    passed     93.89%
   8  MY5064_Hexurella_MuleMtns_Escabrosa             1.21%    passed     99.92%
   9  MY5066_Hexurella_MuleMtns_Escabrosa             5.07%    passed     99.24%
  10  MY5071_Hexurella_SantaRitaMtns_AlisoSprings     1.21%    passed     99.18%
  11  MY5075_Hexurella_ChiricahuaMtns_CaveCrkCyn      3.62%    passed     99.89%
  12  MY5126_Hexurella_SantaCatalinaMtns_NuggetCyn    0.12%    passed     99.92%
  13  MY5131_Hexurella_PedregosaMtns_PruneCyn         0.48%    passed     99.48%
  14  MY5132_Hexurella_PedregosaMtns_PruneCyn         0.48%    passed     99.48%
  15  MY5136_Hexurella_MiddlemarchCyn                 0.00%    passed     99.72%
  16  MY5147_Hexurella_DragoonMtns_NF_345A            2.42%    passed     95.01%
  17  MY5152_Hexurella_WhetstoneMtns_ApacheCyn       16.55%    passed     99.76%
  18  MY5154_Hexurella_SantaRitaMtns_AdobeCyn         0.00%    passed     98.54%
  19  MY5157_Hexurella_SantaCatalinaMtns_Redington   12.44%    passed     97.82%
  20  MY5164_Hrupicola_Temecula                       0.60%    passed     97.58%
  21  MY5165_Hrupicola_Temecula                       0.60%    passed     97.58%
  22  MY5175_Hapachea_HarshawRd_PatagoniaMtns         0.00%    passed     99.09%
  23  MY5180_Hapachea_MustrangPk_MustangMtns          1.57%    passed     98.77%
  24  MY5181_Hapachea_MustrangPk_MustangMtns          1.69%    passed     99.60%
  25  MY5193_Hapachea_HarshawRd_PatagoniaMtns         0.00%    passed     94.26%
  26  MY5194_Hapachea_Ordsummit_MtOrd                 0.12%    passed     99.44%
  27  MY5195_Hapachea_Ordsummit_MtOrd                 0.00%    passed     99.62%
  28  MY5266_Hencina_CerroBolla                       0.72%    passed     99.99%
  29  MY5267_Hencina_CerroBolla                       0.72%    passed     99.99%
  30  MY5269_Hexurella_GuadalupeValley                1.45%    passed     98.36%
  31  MY5276_Hexurella_SanPedro_Martir                0.72%    passed     99.95%
  32  MY5277_Hexurella_SanPedro_Martir                0.72%    passed     99.95%
  33  MY5280_Hexurella_ArroyoSalado                   0.72%    passed     99.39%
  34  MY5282_Hexurella_ArroyoSalado                   0.72%    passed     99.39%
  35  MY5286_Hrupicola_SweetwaterSpr_OrdMtn           0.72%    passed     99.92%
  36  MY5287_Hrupicola_SweetwaterSpr_OrdMtn           3.62%    passed     99.72%
  37  MY5288_Hrupicola_Deadman_Hills                  1.57%    passed     96.81%
  38  MY5289_Hrupicola_Deadman_Hills                  1.57%    passed     97.01%
  39  MY5309_Hapachea_JohnnyLyon_Hills                4.11%    passed     99.56%
  40  MY5310_Hexurella_AntelopeCyn_CerbatMtns        10.14%    passed     98.22%
  41  MY5311_Hexurella_AntelopeCyn_CerbatMtns         1.33%    passed     99.02%
  42  MY5312_Hexurella_FoxCyn_MusicMtns               2.05%    passed     98.66%
  43  MY5313_Hexurella_FoxCyn_MusicMtns               4.47%    passed     99.33%
  44  MY5314_Hexurella_Grasshopper_BrushyMtn          8.45%    passed     97.22%
  45  MY5315_Hexurella_WagonerRd_BradshawMtns         0.00%    passed     99.99%
  46  MY5316_Hexurella_WagonerRd_BradshawMtns         0.00%    passed     99.99%
  47  MY5317_Hrupicola_Cottonwood_SnYsidroMtns        0.60%    passed     96.00%
****  TOTAL                                           4.01%  0 sequences failed composition chi2 test (p-value<5%; df=3)
Reading alignment file ../Hexu-OutGroup/hexu-outgroup-80p/uce-2001018.fasta ... Fasta format detected
Reading fasta file: done in 0.000971079 secs using 1181% CPU
Alignment most likely contains DNA/RNA sequences
Constructing alignment: done in 0.00116587 secs using 1156% CPU
Alignment has 46 sequences with 794 columns, 350 distinct patterns
207 parsimony-informative, 86 singleton sites, 501 constant sites
                                              Gap/Ambiguity  Composition  p-value
Analyzing sequences: done in 1.50204e-05 secs using 186.4% CPU
   1  MY0059_Hapachea_SantaRitaMtns_MaderaCyn         1.39%    passed     96.75%
   2  MY0139_Hexurella_SanDiego_Guatay                0.76%    passed     96.27%
   3  MY5053_Hexurella_ChiricahuaMtns_PriceCyn        1.39%    passed     82.02%
   4  MY5064_Hexurella_MuleMtns_Escabrosa             1.64%    passed     91.50%
   5  MY5066_Hexurella_MuleMtns_Escabrosa             1.76%    passed     91.30%
   6  MY5071_Hexurella_SantaRitaMtns_AlisoSprings     1.39%    passed     97.68%
   7  MY5075_Hexurella_ChiricahuaMtns_CaveCrkCyn      2.90%    passed     99.16%
   8  MY5126_Hexurella_SantaCatalinaMtns_NuggetCyn    1.39%    passed     90.64%
   9  MY5127_Hexurella_WhetstoneMtns_FrenchJoeCyn    69.40%    passed     37.54%
  10  MY5128_Hexurella_WhetstoneMtns_FrenchJoeCyn    76.83%    passed     26.87%
  11  MY5131_Hexurella_PedregosaMtns_PruneCyn         2.52%    passed     92.20%
  12  MY5132_Hexurella_PedregosaMtns_PruneCyn        33.88%    passed     40.20%
  13  MY5136_Hexurella_MiddlemarchCyn                 1.39%    passed     95.07%
  14  MY5147_Hexurella_DragoonMtns_NF_345A            1.39%    passed     94.69%
  15  MY5152_Hexurella_WhetstoneMtns_ApacheCyn       11.84%    passed     82.99%
  16  MY5154_Hexurella_SantaRitaMtns_AdobeCyn         1.51%    passed     86.04%
  17  MY5157_Hexurella_SantaCatalinaMtns_Redington    5.29%    passed     99.58%
  18  MY5164_Hrupicola_Temecula                      15.11%    passed     92.45%
  19  MY5165_Hrupicola_Temecula                      47.10%    passed      8.98%
  20  MY5175_Hapachea_HarshawRd_PatagoniaMtns         1.39%    passed     97.08%
  21  MY5180_Hapachea_MustrangPk_MustangMtns         13.48%    passed     53.49%
  22  MY5181_Hapachea_MustrangPk_MustangMtns          9.70%    passed     95.81%
  23  MY5193_Hapachea_HarshawRd_PatagoniaMtns         1.39%    passed     98.95%
  24  MY5194_Hapachea_Ordsummit_MtOrd                 0.00%    passed     99.01%
  25  MY5195_Hapachea_Ordsummit_MtOrd                 0.00%    passed     99.86%
  26  MY5266_Hencina_CerroBolla                       0.76%    passed     99.64%
  27  MY5267_Hencina_CerroBolla                       0.76%    passed     99.44%
  28  MY5269_Hexurella_GuadalupeValley                0.88%    passed     99.04%
  29  MY5271_Hexurella_GuadalupeValley                0.76%    passed     99.56%
  30  MY5276_Hexurella_SanPedro_Martir                0.76%    passed     92.83%
  31  MY5277_Hexurella_SanPedro_Martir                0.88%    passed     87.88%
  32  MY5280_Hexurella_ArroyoSalado                   0.76%    passed     94.95%
  33  MY5282_Hexurella_ArroyoSalado                   0.76%    passed     94.95%
  34  MY5286_Hrupicola_SweetwaterSpr_OrdMtn           1.51%    passed     99.90%
  35  MY5287_Hrupicola_SweetwaterSpr_OrdMtn           7.30%    passed     99.55%
  36  MY5288_Hrupicola_Deadman_Hills                  5.67%    passed     98.27%
  37  MY5289_Hrupicola_Deadman_Hills                  0.76%    passed     99.72%
  38  MY5309_Hapachea_JohnnyLyon_Hills               35.39%    passed     17.72%
  39  MY5310_Hexurella_AntelopeCyn_CerbatMtns        17.00%    passed     87.63%
  40  MY5311_Hexurella_AntelopeCyn_CerbatMtns         3.90%    passed     99.90%
  41  MY5312_Hexurella_FoxCyn_MusicMtns               9.07%    passed     88.23%
  42  MY5313_Hexurella_FoxCyn_MusicMtns               9.95%    passed     93.47%
  43  MY5314_Hexurella_Grasshopper_BrushyMtn         13.73%    passed     84.50%
  44  MY5315_Hexurella_WagonerRd_BradshawMtns         3.90%    passed     91.02%
  45  MY5316_Hexurella_WagonerRd_BradshawMtns         0.00%    passed     99.09%
  46  MY5317_Hrupicola_Cottonwood_SnYsidroMtns        8.94%    passed     64.21%
WARNING: 2 sequences contain more than 50% gaps/ambiguity
****  TOTAL                                           9.31%  0 sequences failed composition chi2 test (p-value<5%; df=3)
Reading alignment file ../Hexu-OutGroup/hexu-outgroup-80p/uce-2001020.fasta ... Fasta format detected
Reading fasta file: done in 0.000739098 secs using 1182% CPU
Alignment most likely contains DNA/RNA sequences
Constructing alignment: done in 0.000970125 secs using 918.2% CPU
Alignment has 48 sequences with 584 columns, 240 distinct patterns
198 parsimony-informative, 30 singleton sites, 356 constant sites
                                              Gap/Ambiguity  Composition  p-value
Analyzing sequences: done in 3.79086e-05 secs using 1074% CPU
   1  MY0059_Hapachea_SantaRitaMtns_MaderaCyn         0.00%    passed     99.15%
   2  MY0071_ElMontePark                             13.70%    passed     13.28%
   3  MY0101_Aliatypus_isolatus                       2.23%    passed     97.45%
   4  MY0139_Hexurella_SanDiego_Guatay                0.00%    passed     95.45%
   5  MY2586_A_gulosus_LosAngeles_PuenteHills         2.74%    passed     82.37%
   6  MY4841_PalomarMtnSP                            14.73%    passed     15.32%
   7  MY5053_Hexurella_ChiricahuaMtns_PriceCyn        0.17%    passed     98.57%
   8  MY5064_Hexurella_MuleMtns_Escabrosa             1.20%    passed     80.92%
   9  MY5066_Hexurella_MuleMtns_Escabrosa             1.20%    passed     87.83%
  10  MY5071_Hexurella_SantaRitaMtns_AlisoSprings     0.00%    passed     99.80%
  11  MY5075_Hexurella_ChiricahuaMtns_CaveCrkCyn      0.00%    passed     99.57%
  12  MY5126_Hexurella_SantaCatalinaMtns_NuggetCyn    0.17%    passed     99.29%
  13  MY5131_Hexurella_PedregosaMtns_PruneCyn         0.00%    passed     97.81%
  14  MY5132_Hexurella_PedregosaMtns_PruneCyn         0.00%    passed     97.81%
  15  MY5136_Hexurella_MiddlemarchCyn                 0.00%    passed     98.59%
  16  MY5147_Hexurella_DragoonMtns_NF_345A            0.00%    passed     99.65%
  17  MY5152_Hexurella_WhetstoneMtns_ApacheCyn       25.68%    passed     51.32%
  18  MY5154_Hexurella_SantaRitaMtns_AdobeCyn         0.00%    passed     96.16%
  19  MY5157_Hexurella_SantaCatalinaMtns_Redington    1.71%    passed     97.71%
  20  MY5164_Hrupicola_Temecula                      15.92%    passed     89.20%
  21  MY5165_Hrupicola_Temecula                       4.62%    passed     84.55%
  22  MY5175_Hapachea_HarshawRd_PatagoniaMtns         0.86%    passed     99.14%
  23  MY5180_Hapachea_MustrangPk_MustangMtns          0.00%    passed     96.17%
  24  MY5181_Hapachea_MustrangPk_MustangMtns          0.17%    passed     97.66%
  25  MY5193_Hapachea_HarshawRd_PatagoniaMtns         0.17%    passed     98.72%
  26  MY5194_Hapachea_Ordsummit_MtOrd                10.10%    passed     92.87%
  27  MY5195_Hapachea_Ordsummit_MtOrd                 0.68%    passed     98.09%
  28  MY5266_Hencina_CerroBolla                       0.00%    passed     96.78%
  29  MY5267_Hencina_CerroBolla                       8.90%    passed     90.76%
  30  MY5269_Hexurella_GuadalupeValley                0.00%    passed     99.77%
  31  MY5271_Hexurella_GuadalupeValley                0.86%    passed     99.69%
  32  MY5276_Hexurella_SanPedro_Martir                0.00%    passed     99.23%
  33  MY5277_Hexurella_SanPedro_Martir                0.00%    passed     98.10%
  34  MY5280_Hexurella_ArroyoSalado                   2.74%    passed     96.97%
  35  MY5282_Hexurella_ArroyoSalado                  17.12%    passed     69.81%
  36  MY5286_Hrupicola_SweetwaterSpr_OrdMtn           4.62%    passed     88.75%
  37  MY5287_Hrupicola_SweetwaterSpr_OrdMtn           2.23%    passed     96.54%
  38  MY5288_Hrupicola_Deadman_Hills                  0.00%    passed     94.60%
  39  MY5289_Hrupicola_Deadman_Hills                  1.37%    passed     98.00%
  40  MY5309_Hapachea_JohnnyLyon_Hills                6.68%    passed     98.23%
  41  MY5310_Hexurella_AntelopeCyn_CerbatMtns        11.30%    passed     94.42%
  42  MY5311_Hexurella_AntelopeCyn_CerbatMtns        27.40%    passed     52.75%
  43  MY5312_Hexurella_FoxCyn_MusicMtns               1.37%    passed     99.82%
  44  MY5313_Hexurella_FoxCyn_MusicMtns               0.34%    passed     99.71%
  45  MY5314_Hexurella_Grasshopper_BrushyMtn         14.21%    passed     96.17%
  46  MY5315_Hexurella_WagonerRd_BradshawMtns         8.05%    passed     94.67%
  47  MY5316_Hexurella_WagonerRd_BradshawMtns         0.34%    passed     98.76%
  48  MY5317_Hrupicola_Cottonwood_SnYsidroMtns       15.58%    passed     83.46%
****  TOTAL                                           4.57%  0 sequences failed composition chi2 test (p-value<5%; df=3)
Reading alignment file ../Hexu-OutGroup/hexu-outgroup-80p/uce-20010222.fasta ... Fasta format detected
Reading fasta file: done in 0.000884056 secs using 1158% CPU
Alignment most likely contains DNA/RNA sequences
Constructing alignment: done in 0.00101185 secs using 1136% CPU
Alignment has 50 sequences with 665 columns, 273 distinct patterns
142 parsimony-informative, 32 singleton sites, 490 constant sites
                                              Gap/Ambiguity  Composition  p-value
Analyzing sequences: done in 2.90871e-05 secs using 495.1% CPU
   1  MY0059_Hapachea_SantaRitaMtns_MaderaCyn         0.00%    passed     99.83%
   2  MY0071_ElMontePark                             14.74%    passed     81.86%
   3  MY0101_Aliatypus_isolatus                       0.00%    passed     65.45%
   4  MY0139_Hexurella_SanDiego_Guatay                0.00%    passed     96.61%
   5  MY2586_A_gulosus_LosAngeles_PuenteHills         0.00%    passed     56.75%
   6  MY4841_PalomarMtnSP                            51.58%    passed     67.23%
   7  MY5053_Hexurella_ChiricahuaMtns_PriceCyn        0.00%    passed     99.88%
   8  MY5064_Hexurella_MuleMtns_Escabrosa             0.00%    passed     99.95%
   9  MY5066_Hexurella_MuleMtns_Escabrosa             0.00%    passed     99.95%
  10  MY5071_Hexurella_SantaRitaMtns_AlisoSprings     0.00%    passed     99.56%
  11  MY5075_Hexurella_ChiricahuaMtns_CaveCrkCyn      0.00%    passed     99.88%
  12  MY5126_Hexurella_SantaCatalinaMtns_NuggetCyn    0.00%    passed     98.42%
  13  MY5127_Hexurella_WhetstoneMtns_FrenchJoeCyn    50.23%    passed     94.60%
  14  MY5128_Hexurella_WhetstoneMtns_FrenchJoeCyn    72.03%    passed     84.67%
  15  MY5131_Hexurella_PedregosaMtns_PruneCyn         0.00%    passed     99.58%
  16  MY5132_Hexurella_PedregosaMtns_PruneCyn         0.00%    passed     99.58%
  17  MY5136_Hexurella_MiddlemarchCyn                 0.00%    passed     99.37%
  18  MY5147_Hexurella_DragoonMtns_NF_345A            0.00%    passed     99.37%
  19  MY5152_Hexurella_WhetstoneMtns_ApacheCyn        0.00%    passed     98.96%
  20  MY5154_Hexurella_SantaRitaMtns_AdobeCyn         0.00%    passed     98.96%
  21  MY5157_Hexurella_SantaCatalinaMtns_Redington    0.00%    passed     98.42%
  22  MY5164_Hrupicola_Temecula                      52.63%    passed     85.16%
  23  MY5165_Hrupicola_Temecula                      25.71%    passed     61.46%
  24  MY5175_Hapachea_HarshawRd_PatagoniaMtns         0.00%    passed     99.82%
  25  MY5180_Hapachea_MustrangPk_MustangMtns          0.00%    passed     97.86%
  26  MY5181_Hapachea_MustrangPk_MustangMtns         11.43%    passed     98.50%
  27  MY5193_Hapachea_HarshawRd_PatagoniaMtns         0.00%    passed     99.82%
  28  MY5194_Hapachea_Ordsummit_MtOrd                 0.00%    passed     97.08%
  29  MY5195_Hapachea_Ordsummit_MtOrd                 4.96%    passed     97.83%
  30  MY5266_Hencina_CerroBolla                       0.00%    passed     96.64%
  31  MY5267_Hencina_CerroBolla                       7.82%    passed     98.17%
  32  MY5269_Hexurella_GuadalupeValley                0.00%    passed     99.77%
  33  MY5271_Hexurella_GuadalupeValley                0.00%    passed     99.77%
  34  MY5276_Hexurella_SanPedro_Martir                0.00%    passed     99.56%
  35  MY5277_Hexurella_SanPedro_Martir                0.00%    passed     99.56%
  36  MY5280_Hexurella_ArroyoSalado                   5.86%    passed     98.79%
  37  MY5282_Hexurella_ArroyoSalado                  17.44%    passed     97.35%
  38  MY5286_Hrupicola_SweetwaterSpr_OrdMtn           0.00%    passed     99.78%
  39  MY5287_Hrupicola_SweetwaterSpr_OrdMtn          16.39%    passed     93.58%
  40  MY5288_Hrupicola_Deadman_Hills                  9.17%    passed     99.62%
  41  MY5289_Hrupicola_Deadman_Hills                 41.20%    passed     84.13%
  42  MY5309_Hapachea_JohnnyLyon_Hills               10.08%    passed     94.00%
  43  MY5310_Hexurella_AntelopeCyn_CerbatMtns         0.75%    passed     99.14%
  44  MY5311_Hexurella_AntelopeCyn_CerbatMtns        18.95%    passed     66.58%
  45  MY5312_Hexurella_FoxCyn_MusicMtns               0.00%    passed     98.28%
  46  MY5313_Hexurella_FoxCyn_MusicMtns               0.00%    passed     98.28%
  47  MY5314_Hexurella_Grasshopper_BrushyMtn          5.11%    passed     94.65%
  48  MY5315_Hexurella_WagonerRd_BradshawMtns         0.00%    passed     94.80%
  49  MY5316_Hexurella_WagonerRd_BradshawMtns         0.00%    passed     95.58%
  50  MY5317_Hrupicola_Cottonwood_SnYsidroMtns       20.75%    passed     95.98%
WARNING: 4 sequences contain more than 50% gaps/ambiguity
****  TOTAL                                           8.74%  0 sequences failed composition chi2 test (p-value<5%; df=3)
Reading alignment file ../Hexu-OutGroup/hexu-outgroup-80p/uce-20010291.fasta ... Fasta format detected
Reading fasta file: done in 0.00100899 secs using 1183% CPU
Alignment most likely contains DNA/RNA sequences
Constructing alignment: done in 0.00115395 secs using 1165% CPU
Alignment has 48 sequences with 786 columns, 329 distinct patterns
134 parsimony-informative, 144 singleton sites, 508 constant sites
                                              Gap/Ambiguity  Composition  p-value
Analyzing sequences: done in 2.28882e-05 secs using 148.5% CPU
   1  MY0059_Hapachea_SantaRitaMtns_MaderaCyn         0.00%    passed     99.92%
   2  MY0071_ElMontePark                             25.19%    passed     44.06%
   3  MY0101_Aliatypus_isolatus                       7.00%    passed     99.04%
   4  MY0139_Hexurella_SanDiego_Guatay                0.89%    passed     99.61%
   5  MY2586_A_gulosus_LosAngeles_PuenteHills         7.00%    passed     99.36%
   6  MY4841_PalomarMtnSP                            15.01%    passed     36.98%
   7  MY5053_Hexurella_ChiricahuaMtns_PriceCyn        0.25%    passed     99.98%
   8  MY5057_Hexurella_ChiricahuaMtns_PriceCyn       51.65%    passed     30.84%
   9  MY5066_Hexurella_MuleMtns_Escabrosa             0.51%    passed     99.95%
  10  MY5071_Hexurella_SantaRitaMtns_AlisoSprings     0.00%    passed     99.67%
  11  MY5075_Hexurella_ChiricahuaMtns_CaveCrkCyn      0.25%    passed     99.93%
  12  MY5126_Hexurella_SantaCatalinaMtns_NuggetCyn    0.00%    passed     99.37%
  13  MY5127_Hexurella_WhetstoneMtns_FrenchJoeCyn    31.04%    passed     45.59%
  14  MY5128_Hexurella_WhetstoneMtns_FrenchJoeCyn    69.59%    passed      6.95%
  15  MY5131_Hexurella_PedregosaMtns_PruneCyn         0.25%    passed     99.72%
  16  MY5132_Hexurella_PedregosaMtns_PruneCyn         0.25%    passed     99.93%
  17  MY5136_Hexurella_MiddlemarchCyn                 0.00%    passed     99.93%
  18  MY5152_Hexurella_WhetstoneMtns_ApacheCyn       23.92%    passed     97.90%
  19  MY5154_Hexurella_SantaRitaMtns_AdobeCyn         0.00%    passed     99.85%
  20  MY5157_Hexurella_SantaCatalinaMtns_Redington    0.13%    passed     99.84%
  21  MY5164_Hrupicola_Temecula                       9.03%    passed     81.98%
  22  MY5165_Hrupicola_Temecula                       0.64%    passed     99.22%
  23  MY5175_Hapachea_HarshawRd_PatagoniaMtns         0.00%    passed     99.85%
  24  MY5180_Hapachea_MustrangPk_MustangMtns          0.00%    passed     99.92%
  25  MY5181_Hapachea_MustrangPk_MustangMtns          0.00%    passed     99.85%
  26  MY5193_Hapachea_HarshawRd_PatagoniaMtns         0.00%    passed     99.85%
  27  MY5195_Hapachea_Ordsummit_MtOrd                17.30%    failed      0.01%
  28  MY5266_Hencina_CerroBolla                       0.13%    passed     98.44%
  29  MY5267_Hencina_CerroBolla                       0.13%    passed     98.09%
  30  MY5269_Hexurella_GuadalupeValley                0.13%    passed     97.86%
  31  MY5271_Hexurella_GuadalupeValley                0.13%    passed     98.96%
  32  MY5276_Hexurella_SanPedro_Martir                0.51%    passed     99.38%
  33  MY5277_Hexurella_SanPedro_Martir                0.51%    passed     99.38%
  34  MY5280_Hexurella_ArroyoSalado                   0.76%    passed     99.39%
  35  MY5282_Hexurella_ArroyoSalado                   0.76%    passed     99.39%
  36  MY5286_Hrupicola_SweetwaterSpr_OrdMtn           0.64%    passed     99.22%
  37  MY5287_Hrupicola_SweetwaterSpr_OrdMtn           7.76%    passed     91.30%
  38  MY5288_Hrupicola_Deadman_Hills                  0.13%    passed     99.29%
  39  MY5289_Hrupicola_Deadman_Hills                  0.13%    passed     99.03%
  40  MY5309_Hapachea_JohnnyLyon_Hills                1.53%    passed     99.98%
  41  MY5310_Hexurella_AntelopeCyn_CerbatMtns        10.94%    passed     89.77%
  42  MY5311_Hexurella_AntelopeCyn_CerbatMtns        39.95%    passed     41.60%
  43  MY5312_Hexurella_FoxCyn_MusicMtns               4.33%    passed     99.20%
  44  MY5313_Hexurella_FoxCyn_MusicMtns              24.30%    passed     76.51%
  45  MY5314_Hexurella_Grasshopper_BrushyMtn         22.65%    passed     88.11%
  46  MY5315_Hexurella_WagonerRd_BradshawMtns        34.73%    passed     10.00%
  47  MY5316_Hexurella_WagonerRd_BradshawMtns         0.64%    passed     99.90%
  48  MY5317_Hrupicola_Cottonwood_SnYsidroMtns        1.91%    passed     99.58%
WARNING: 2 sequences contain more than 50% gaps/ambiguity
****  TOTAL                                           8.60%  1 sequences failed composition chi2 test (p-value<5%; df=3)
Reading alignment file ../Hexu-OutGroup/hexu-outgroup-80p/uce-20010293.fasta ... Fasta format detected
Reading fasta file: done in 0.00116992 secs using 1182% CPU
Alignment most likely contains DNA/RNA sequences
Constructing alignment: done in 0.00142503 secs using 1161% CPU
Alignment has 45 sequences with 987 columns, 484 distinct patterns
272 parsimony-informative, 175 singleton sites, 540 constant sites
                                              Gap/Ambiguity  Composition  p-value
Analyzing sequences: done in 2.47955e-05 secs using 290.4% CPU
   1  MY0059_Hapachea_SantaRitaMtns_MaderaCyn         0.00%    passed     99.78%
   2  MY0139_Hexurella_SanDiego_Guatay                2.33%    passed     87.01%
   3  MY5053_Hexurella_ChiricahuaMtns_PriceCyn        0.00%    passed     96.66%
   4  MY5064_Hexurella_MuleMtns_Escabrosa             0.00%    passed     98.58%
   5  MY5066_Hexurella_MuleMtns_Escabrosa             0.00%    passed     99.35%
   6  MY5071_Hexurella_SantaRitaMtns_AlisoSprings     0.20%    passed     99.99%
   7  MY5075_Hexurella_ChiricahuaMtns_CaveCrkCyn      0.00%    passed     99.19%
   8  MY5126_Hexurella_SantaCatalinaMtns_NuggetCyn    0.00%    passed     99.95%
   9  MY5128_Hexurella_WhetstoneMtns_FrenchJoeCyn    65.96%    failed      0.01%
  10  MY5131_Hexurella_PedregosaMtns_PruneCyn         0.30%    passed     95.76%
  11  MY5132_Hexurella_PedregosaMtns_PruneCyn         0.00%    passed     98.23%
  12  MY5136_Hexurella_MiddlemarchCyn                 0.00%    passed     99.74%
  13  MY5147_Hexurella_DragoonMtns_NF_345A            0.00%    passed     99.78%
  14  MY5152_Hexurella_WhetstoneMtns_ApacheCyn        0.81%    passed    100.00%
  15  MY5154_Hexurella_SantaRitaMtns_AdobeCyn         1.11%    passed     97.05%
  16  MY5157_Hexurella_SantaCatalinaMtns_Redington    0.00%    passed     99.28%
  17  MY5164_Hrupicola_Temecula                       3.24%    passed     89.38%
  18  MY5165_Hrupicola_Temecula                       1.01%    passed     92.41%
  19  MY5175_Hapachea_HarshawRd_PatagoniaMtns         0.00%    passed     99.88%
  20  MY5180_Hapachea_MustrangPk_MustangMtns          0.00%    passed     99.94%
  21  MY5181_Hapachea_MustrangPk_MustangMtns          1.32%    passed     99.24%
  22  MY5193_Hapachea_HarshawRd_PatagoniaMtns         0.00%    passed     99.88%
  23  MY5194_Hapachea_Ordsummit_MtOrd                 0.41%    passed     92.75%
  24  MY5195_Hapachea_Ordsummit_MtOrd                 2.33%    passed     87.72%
  25  MY5266_Hencina_CerroBolla                       4.96%    passed     67.31%
  26  MY5267_Hencina_CerroBolla                       7.60%    passed     76.63%
  27  MY5269_Hexurella_GuadalupeValley                1.93%    passed     93.74%
  28  MY5271_Hexurella_GuadalupeValley                1.01%    passed     97.16%
  29  MY5276_Hexurella_SanPedro_Martir                1.11%    passed     98.89%
  30  MY5277_Hexurella_SanPedro_Martir                1.11%    passed     98.82%
  31  MY5280_Hexurella_ArroyoSalado                   1.01%    passed     89.19%
  32  MY5282_Hexurella_ArroyoSalado                   7.90%    passed      7.82%
  33  MY5286_Hrupicola_SweetwaterSpr_OrdMtn           1.32%    passed     99.61%
  34  MY5287_Hrupicola_SweetwaterSpr_OrdMtn           7.09%    passed     93.16%
  35  MY5288_Hrupicola_Deadman_Hills                  1.62%    passed     99.64%
  36  MY5289_Hrupicola_Deadman_Hills                  4.96%    passed     99.42%
  37  MY5309_Hapachea_JohnnyLyon_Hills               11.35%    passed     77.13%
  38  MY5310_Hexurella_AntelopeCyn_CerbatMtns        25.43%    passed     38.46%
  39  MY5311_Hexurella_AntelopeCyn_CerbatMtns        14.69%    passed     81.56%
  40  MY5312_Hexurella_FoxCyn_MusicMtns              13.68%    passed     97.14%
  41  MY5313_Hexurella_FoxCyn_MusicMtns              21.78%    passed     61.90%
  42  MY5314_Hexurella_Grasshopper_BrushyMtn         24.21%    passed     45.51%
  43  MY5315_Hexurella_WagonerRd_BradshawMtns         4.05%    passed     98.48%
  44  MY5316_Hexurella_WagonerRd_BradshawMtns         0.41%    passed     96.85%
  45  MY5317_Hrupicola_Cottonwood_SnYsidroMtns        1.22%    passed     95.38%
WARNING: 1 sequences contain more than 50% gaps/ambiguity
****  TOTAL                                           5.28%  1 sequences failed composition chi2 test (p-value<5%; df=3)
Reading alignment file ../Hexu-OutGroup/hexu-outgroup-80p/uce-20010301.fasta ... Fasta format detected
Reading fasta file: done in 0.000658035 secs using 1184% CPU
Alignment most likely contains DNA/RNA sequences
Constructing alignment: done in 0.000771999 secs using 1148% CPU
Alignment has 45 sequences with 540 columns, 246 distinct patterns
124 parsimony-informative, 58 singleton sites, 358 constant sites
                                              Gap/Ambiguity  Composition  p-value
Analyzing sequences: done in 3.60012e-05 secs using 1064% CPU
   1  MY0059_Hapachea_SantaRitaMtns_MaderaCyn         2.78%    passed     96.12%
   2  MY0139_Hexurella_SanDiego_Guatay                1.67%    passed     72.81%
   3  MY5053_Hexurella_ChiricahuaMtns_PriceCyn        6.67%    passed     96.75%
   4  MY5064_Hexurella_MuleMtns_Escabrosa             0.00%    passed     90.12%
   5  MY5066_Hexurella_MuleMtns_Escabrosa             1.30%    passed     66.25%
   6  MY5071_Hexurella_SantaRitaMtns_AlisoSprings    19.63%    passed     94.39%
   7  MY5075_Hexurella_ChiricahuaMtns_CaveCrkCyn      0.74%    passed     92.05%
   8  MY5126_Hexurella_SantaCatalinaMtns_NuggetCyn    0.00%    passed     80.30%
   9  MY5127_Hexurella_WhetstoneMtns_FrenchJoeCyn    71.67%    passed     41.80%
  10  MY5131_Hexurella_PedregosaMtns_PruneCyn         0.00%    passed     78.85%
  11  MY5132_Hexurella_PedregosaMtns_PruneCyn         0.00%    passed     77.16%
  12  MY5136_Hexurella_MiddlemarchCyn                 0.00%    passed     91.40%
  13  MY5147_Hexurella_DragoonMtns_NF_345A            0.00%    passed     95.65%
  14  MY5152_Hexurella_WhetstoneMtns_ApacheCyn        8.70%    passed     96.56%
  15  MY5154_Hexurella_SantaRitaMtns_AdobeCyn         1.48%    passed     89.22%
  16  MY5157_Hexurella_SantaCatalinaMtns_Redington    0.00%    passed     88.89%
  17  MY5164_Hrupicola_Temecula                      22.41%    passed     56.26%
  18  MY5165_Hrupicola_Temecula                       1.67%    passed     92.66%
  19  MY5175_Hapachea_HarshawRd_PatagoniaMtns         3.15%    passed     99.33%
  20  MY5180_Hapachea_MustrangPk_MustangMtns          0.19%    passed     94.02%
  21  MY5181_Hapachea_MustrangPk_MustangMtns          0.00%    passed     91.17%
  22  MY5193_Hapachea_HarshawRd_PatagoniaMtns         6.67%    passed     98.21%
  23  MY5194_Hapachea_Ordsummit_MtOrd                 6.11%    passed     81.63%
  24  MY5195_Hapachea_Ordsummit_MtOrd                 0.00%    passed     97.27%
  25  MY5266_Hencina_CerroBolla                       1.85%    passed     94.42%
  26  MY5267_Hencina_CerroBolla                       1.85%    passed     94.42%
  27  MY5269_Hexurella_GuadalupeValley                1.67%    passed     83.24%
  28  MY5271_Hexurella_GuadalupeValley                2.04%    passed     84.07%
  29  MY5276_Hexurella_SanPedro_Martir                5.37%    passed     74.13%
  30  MY5277_Hexurella_SanPedro_Martir                1.67%    passed     93.02%
  31  MY5280_Hexurella_ArroyoSalado                   1.48%    passed     75.64%
  32  MY5282_Hexurella_ArroyoSalado                   6.67%    passed     72.51%
  33  MY5286_Hrupicola_SweetwaterSpr_OrdMtn           0.19%    passed     90.43%
  34  MY5287_Hrupicola_SweetwaterSpr_OrdMtn          13.33%    passed     99.23%
  35  MY5288_Hrupicola_Deadman_Hills                  2.22%    passed     99.22%
  36  MY5289_Hrupicola_Deadman_Hills                 13.52%    passed     92.49%
  37  MY5309_Hapachea_JohnnyLyon_Hills                0.19%    passed     87.51%
  38  MY5310_Hexurella_AntelopeCyn_CerbatMtns        14.81%    passed     82.67%
  39  MY5311_Hexurella_AntelopeCyn_CerbatMtns         7.59%    passed     96.62%
  40  MY5312_Hexurella_FoxCyn_MusicMtns               0.00%    passed     99.40%
  41  MY5313_Hexurella_FoxCyn_MusicMtns               6.85%    passed     89.97%
  42  MY5314_Hexurella_Grasshopper_BrushyMtn         46.11%    passed     62.77%
  43  MY5315_Hexurella_WagonerRd_BradshawMtns         6.67%    passed     95.66%
  44  MY5316_Hexurella_WagonerRd_BradshawMtns         0.00%    passed     98.17%
  45  MY5317_Hrupicola_Cottonwood_SnYsidroMtns       10.19%    passed     83.79%
WARNING: 1 sequences contain more than 50% gaps/ambiguity
****  TOTAL                                           6.65%  0 sequences failed composition chi2 test (p-value<5%; df=3)
Reading alignment file ../Hexu-OutGroup/hexu-outgroup-80p/uce-20010302.fasta ... Fasta format detected
Reading fasta file: done in 0.000751019 secs using 1178% CPU
Alignment most likely contains DNA/RNA sequences
Constructing alignment: done in 0.000965118 secs using 1150% CPU
Alignment has 46 sequences with 608 columns, 387 distinct patterns
290 parsimony-informative, 68 singleton sites, 249 constant sites
                                              Gap/Ambiguity  Composition  p-value
Analyzing sequences: done in 3.09944e-05 secs using 454.9% CPU
   1  MY0059_Hapachea_SantaRitaMtns_MaderaCyn         0.00%    passed     97.07%
   2  MY0101_Aliatypus_isolatus                      11.51%    passed     71.62%
   3  MY0139_Hexurella_SanDiego_Guatay                2.30%    passed     97.58%
   4  MY2586_A_gulosus_LosAngeles_PuenteHills        11.51%    passed     56.88%
   5  MY5053_Hexurella_ChiricahuaMtns_PriceCyn        0.33%    passed     98.47%
   6  MY5064_Hexurella_MuleMtns_Escabrosa             0.00%    passed     99.61%
   7  MY5066_Hexurella_MuleMtns_Escabrosa             0.00%    passed     99.98%
   8  MY5071_Hexurella_SantaRitaMtns_AlisoSprings     0.00%    passed     90.05%
   9  MY5075_Hexurella_ChiricahuaMtns_CaveCrkCyn      0.00%    passed     95.59%
  10  MY5127_Hexurella_WhetstoneMtns_FrenchJoeCyn    40.95%    passed     78.70%
  11  MY5128_Hexurella_WhetstoneMtns_FrenchJoeCyn    75.16%    passed     34.33%
  12  MY5131_Hexurella_PedregosaMtns_PruneCyn         4.77%    passed     95.18%
  13  MY5132_Hexurella_PedregosaMtns_PruneCyn         4.77%    passed     95.18%
  14  MY5136_Hexurella_MiddlemarchCyn                 0.00%    passed     98.55%
  15  MY5147_Hexurella_DragoonMtns_NF_345A            0.00%    passed     95.85%
  16  MY5152_Hexurella_WhetstoneMtns_ApacheCyn       26.81%    passed     53.90%
  17  MY5154_Hexurella_SantaRitaMtns_AdobeCyn         0.00%    passed     99.60%
  18  MY5157_Hexurella_SantaCatalinaMtns_Redington    0.00%    passed     99.88%
  19  MY5164_Hrupicola_Temecula                      24.01%    passed     45.13%
  20  MY5175_Hapachea_HarshawRd_PatagoniaMtns         0.00%    passed     98.82%
  21  MY5180_Hapachea_MustrangPk_MustangMtns          0.16%    passed     99.55%
  22  MY5181_Hapachea_MustrangPk_MustangMtns         12.01%    passed     72.62%
  23  MY5193_Hapachea_HarshawRd_PatagoniaMtns         0.00%    passed     99.87%
  24  MY5194_Hapachea_Ordsummit_MtOrd                 2.47%    passed     82.99%
  25  MY5195_Hapachea_Ordsummit_MtOrd                 2.47%    passed     82.99%
  26  MY5266_Hencina_CerroBolla                       0.00%    passed     99.37%
  27  MY5267_Hencina_CerroBolla                       0.00%    passed     99.37%
  28  MY5269_Hexurella_GuadalupeValley                0.00%    passed     99.98%
  29  MY5271_Hexurella_GuadalupeValley                0.00%    passed     99.92%
  30  MY5276_Hexurella_SanPedro_Martir                0.00%    passed    100.00%
  31  MY5277_Hexurella_SanPedro_Martir                0.00%    passed     99.94%
  32  MY5280_Hexurella_ArroyoSalado                   4.77%    passed     28.66%
  33  MY5282_Hexurella_ArroyoSalado                  13.32%    passed     39.55%
  34  MY5286_Hrupicola_SweetwaterSpr_OrdMtn          13.16%    passed     90.06%
  35  MY5287_Hrupicola_SweetwaterSpr_OrdMtn          20.89%    passed     83.27%
  36  MY5288_Hrupicola_Deadman_Hills                  0.16%    passed     99.68%
  37  MY5289_Hrupicola_Deadman_Hills                  4.44%    passed     99.13%
  38  MY5309_Hapachea_JohnnyLyon_Hills               14.64%    passed     84.10%
  39  MY5310_Hexurella_AntelopeCyn_CerbatMtns        18.42%    passed     62.85%
  40  MY5311_Hexurella_AntelopeCyn_CerbatMtns        17.76%    passed     83.21%
  41  MY5312_Hexurella_FoxCyn_MusicMtns              22.70%    passed     79.84%
  42  MY5313_Hexurella_FoxCyn_MusicMtns              12.17%    passed     93.80%
  43  MY5314_Hexurella_Grasshopper_BrushyMtn         33.39%    passed     82.54%
  44  MY5315_Hexurella_WagonerRd_BradshawMtns         5.92%    passed     84.82%
  45  MY5316_Hexurella_WagonerRd_BradshawMtns        17.11%    passed     95.03%
  46  MY5317_Hrupicola_Cottonwood_SnYsidroMtns        3.29%    passed     98.89%
WARNING: 1 sequences contain more than 50% gaps/ambiguity
****  TOTAL                                           9.16%  0 sequences failed composition chi2 test (p-value<5%; df=3)
Reading alignment file ../Hexu-OutGroup/hexu-outgroup-80p/uce-20010304.fasta ... Fasta format detected
Reading fasta file: done in 0.000952959 secs using 1179% CPU
Alignment most likely contains DNA/RNA sequences
Constructing alignment: done in 0.00120497 secs using 1166% CPU
Alignment has 45 sequences with 797 columns, 445 distinct patterns
254 parsimony-informative, 137 singleton sites, 406 constant sites
                                              Gap/Ambiguity  Composition  p-value
Analyzing sequences: done in 3.8147e-05 secs using 1148% CPU
   1  MY0059_Hapachea_SantaRitaMtns_MaderaCyn         1.88%    passed     97.93%
   2  MY0139_Hexurella_SanDiego_Guatay                0.75%    passed     94.36%
   3  MY5053_Hexurella_ChiricahuaMtns_PriceCyn        2.51%    passed     83.46%
   4  MY5064_Hexurella_MuleMtns_Escabrosa             4.14%    passed     98.49%
   5  MY5066_Hexurella_MuleMtns_Escabrosa             1.63%    passed     96.10%
   6  MY5071_Hexurella_SantaRitaMtns_AlisoSprings     0.63%    passed     83.34%
   7  MY5075_Hexurella_ChiricahuaMtns_CaveCrkCyn      0.63%    passed     90.10%
   8  MY5126_Hexurella_SantaCatalinaMtns_NuggetCyn    0.75%    passed     99.99%
   9  MY5128_Hexurella_WhetstoneMtns_FrenchJoeCyn    72.15%    passed      8.05%
  10  MY5131_Hexurella_PedregosaMtns_PruneCyn        11.04%    passed     99.26%
  11  MY5132_Hexurella_PedregosaMtns_PruneCyn         1.25%    passed     95.69%
  12  MY5136_Hexurella_MiddlemarchCyn                 0.63%    passed     90.38%
  13  MY5147_Hexurella_DragoonMtns_NF_345A            0.63%    passed     92.66%
  14  MY5152_Hexurella_WhetstoneMtns_ApacheCyn        0.63%    passed     95.66%
  15  MY5154_Hexurella_SantaRitaMtns_AdobeCyn         6.27%    passed      5.54%
  16  MY5157_Hexurella_SantaCatalinaMtns_Redington    0.63%    passed     95.42%
  17  MY5164_Hrupicola_Temecula                       8.53%    passed     77.89%
  18  MY5165_Hrupicola_Temecula                       4.77%    passed     88.82%
  19  MY5175_Hapachea_HarshawRd_PatagoniaMtns         0.88%    passed     96.87%
  20  MY5180_Hapachea_MustrangPk_MustangMtns          0.63%    passed     83.02%
  21  MY5181_Hapachea_MustrangPk_MustangMtns         11.67%    passed     99.44%
  22  MY5193_Hapachea_HarshawRd_PatagoniaMtns         0.88%    passed     96.29%
  23  MY5194_Hapachea_Ordsummit_MtOrd                 1.25%    passed     98.85%
  24  MY5195_Hapachea_Ordsummit_MtOrd                 1.63%    passed     99.50%
  25  MY5266_Hencina_CerroBolla                       2.89%    passed     87.07%
  26  MY5267_Hencina_CerroBolla                       2.89%    passed     87.07%
  27  MY5269_Hexurella_GuadalupeValley               19.82%    passed     36.58%
  28  MY5271_Hexurella_GuadalupeValley               23.84%    passed     65.67%
  29  MY5276_Hexurella_SanPedro_Martir                2.38%    passed     94.14%
  30  MY5277_Hexurella_SanPedro_Martir                0.25%    passed     94.67%
  31  MY5280_Hexurella_ArroyoSalado                   0.25%    passed     98.30%
  32  MY5282_Hexurella_ArroyoSalado                   7.28%    passed     99.03%
  33  MY5286_Hrupicola_SweetwaterSpr_OrdMtn           0.50%    passed     99.92%
  34  MY5287_Hrupicola_SweetwaterSpr_OrdMtn          17.44%    passed     93.94%
  35  MY5288_Hrupicola_Deadman_Hills                  7.90%    passed     99.36%
  36  MY5289_Hrupicola_Deadman_Hills                  5.02%    passed     99.24%
  37  MY5309_Hapachea_JohnnyLyon_Hills               28.86%    passed     92.29%
  38  MY5310_Hexurella_AntelopeCyn_CerbatMtns        12.67%    passed     91.41%
  39  MY5311_Hexurella_AntelopeCyn_CerbatMtns         7.53%    passed     96.25%
  40  MY5312_Hexurella_FoxCyn_MusicMtns              16.94%    passed     85.35%
  41  MY5313_Hexurella_FoxCyn_MusicMtns              23.46%    passed     97.14%
  42  MY5314_Hexurella_Grasshopper_BrushyMtn         17.57%    passed     87.53%
  43  MY5315_Hexurella_WagonerRd_BradshawMtns         1.51%    passed     97.94%
  44  MY5316_Hexurella_WagonerRd_BradshawMtns         1.63%    passed     97.68%
  45  MY5317_Hrupicola_Cottonwood_SnYsidroMtns        0.13%    passed     94.09%
WARNING: 1 sequences contain more than 50% gaps/ambiguity
****  TOTAL                                           7.49%  0 sequences failed composition chi2 test (p-value<5%; df=3)
Reading alignment file ../Hexu-OutGroup/hexu-outgroup-80p/uce-20010305.fasta ... Fasta format detected
Reading fasta file: done in 0.000693083 secs using 1178% CPU
Alignment most likely contains DNA/RNA sequences
Constructing alignment: done in 0.00085187 secs using 1158% CPU
Alignment has 49 sequences with 527 columns, 273 distinct patterns
186 parsimony-informative, 24 singleton sites, 317 constant sites
                                              Gap/Ambiguity  Composition  p-value
Analyzing sequences: done in 3.79086e-05 secs using 1021% CPU
   1  MY0059_Hapachea_SantaRitaMtns_MaderaCyn         0.00%    passed     91.28%
   2  MY0071_ElMontePark                             46.87%    failed      1.92%
   3  MY0101_Aliatypus_isolatus                       4.17%    passed     55.73%
   4  MY0139_Hexurella_SanDiego_Guatay                0.00%    passed     95.84%
   5  MY2586_A_gulosus_LosAngeles_PuenteHills         4.36%    passed     83.43%
   6  MY4841_PalomarMtnSP                            55.22%    failed      1.13%
   7  MY5053_Hexurella_ChiricahuaMtns_PriceCyn        0.00%    passed     81.99%
   8  MY5064_Hexurella_MuleMtns_Escabrosa             0.00%    passed     95.23%
   9  MY5066_Hexurella_MuleMtns_Escabrosa             0.00%    passed     95.23%
  10  MY5071_Hexurella_SantaRitaMtns_AlisoSprings     0.19%    passed     93.19%
  11  MY5075_Hexurella_ChiricahuaMtns_CaveCrkCyn      0.00%    passed     89.37%
  12  MY5126_Hexurella_SantaCatalinaMtns_NuggetCyn    0.00%    passed     97.24%
  13  MY5127_Hexurella_WhetstoneMtns_FrenchJoeCyn    49.34%    passed     21.63%
  14  MY5128_Hexurella_WhetstoneMtns_FrenchJoeCyn    55.41%    passed     50.03%
  15  MY5131_Hexurella_PedregosaMtns_PruneCyn         0.00%    passed     91.95%
  16  MY5132_Hexurella_PedregosaMtns_PruneCyn         0.00%    passed     93.51%
  17  MY5136_Hexurella_MiddlemarchCyn                 4.93%    passed     92.79%
  18  MY5147_Hexurella_DragoonMtns_NF_345A            0.00%    passed     88.18%
  19  MY5152_Hexurella_WhetstoneMtns_ApacheCyn        0.00%    passed     94.46%
  20  MY5154_Hexurella_SantaRitaMtns_AdobeCyn         1.52%    passed     90.32%
  21  MY5157_Hexurella_SantaCatalinaMtns_Redington    0.00%    passed     90.77%
  22  MY5164_Hrupicola_Temecula                       9.68%    passed     99.01%
  23  MY5165_Hrupicola_Temecula                       2.09%    passed     90.40%
  24  MY5175_Hapachea_HarshawRd_PatagoniaMtns         0.00%    passed     95.21%
  25  MY5180_Hapachea_MustrangPk_MustangMtns          0.57%    passed     92.86%
  26  MY5181_Hapachea_MustrangPk_MustangMtns          0.57%    passed     92.86%
  27  MY5193_Hapachea_HarshawRd_PatagoniaMtns         0.00%    passed     81.38%
  28  MY5194_Hapachea_Ordsummit_MtOrd                30.55%    passed     74.33%
  29  MY5195_Hapachea_Ordsummit_MtOrd                 3.61%    passed     99.82%
  30  MY5266_Hencina_CerroBolla                       2.66%    passed     49.69%
  31  MY5267_Hencina_CerroBolla                       2.66%    passed     42.08%
  32  MY5269_Hexurella_GuadalupeValley                2.47%    passed     47.40%
  33  MY5271_Hexurella_GuadalupeValley                2.47%    passed     48.95%
  34  MY5276_Hexurella_SanPedro_Martir                3.80%    passed     99.60%
  35  MY5277_Hexurella_SanPedro_Martir                0.57%    passed     96.35%
  36  MY5280_Hexurella_ArroyoSalado                   0.19%    passed     93.28%
  37  MY5282_Hexurella_ArroyoSalado                  14.42%    passed     76.88%
  38  MY5286_Hrupicola_SweetwaterSpr_OrdMtn           5.31%    passed     93.64%
  39  MY5287_Hrupicola_SweetwaterSpr_OrdMtn          14.23%    passed     99.91%
  40  MY5288_Hrupicola_Deadman_Hills                  3.42%    passed     98.21%
  41  MY5289_Hrupicola_Deadman_Hills                  2.47%    passed     98.96%
  42  MY5309_Hapachea_JohnnyLyon_Hills               11.01%    passed     86.86%
  43  MY5310_Hexurella_AntelopeCyn_CerbatMtns        15.56%    passed     94.09%
  44  MY5311_Hexurella_AntelopeCyn_CerbatMtns        19.73%    passed     98.38%
  45  MY5312_Hexurella_FoxCyn_MusicMtns              15.94%    passed     95.18%
  46  MY5313_Hexurella_FoxCyn_MusicMtns              33.02%    passed     80.09%
  47  MY5315_Hexurella_WagonerRd_BradshawMtns        13.28%    passed     94.06%
  48  MY5316_Hexurella_WagonerRd_BradshawMtns        11.57%    passed     93.33%
  49  MY5317_Hrupicola_Cottonwood_SnYsidroMtns       30.55%    passed     73.13%
WARNING: 2 sequences contain more than 50% gaps/ambiguity
****  TOTAL                                           9.68%  2 sequences failed composition chi2 test (p-value<5%; df=3)
Reading alignment file ../Hexu-OutGroup/hexu-outgroup-80p/uce-20010306.fasta ... Fasta format detected
Reading fasta file: done in 0.000910044 secs using 1029% CPU
Alignment most likely contains DNA/RNA sequences
Constructing alignment: done in 0.00118089 secs using 828.4% CPU
Alignment has 47 sequences with 727 columns, 389 distinct patterns
304 parsimony-informative, 42 singleton sites, 380 constant sites
                                              Gap/Ambiguity  Composition  p-value
Analyzing sequences: done in 4.98295e-05 secs using 943.2% CPU
   1  MY0059_Hapachea_SantaRitaMtns_MaderaCyn         0.14%    passed     92.47%
   2  MY0071_ElMontePark                             12.10%    passed     94.34%
   3  MY0101_Aliatypus_isolatus                       2.61%    passed     45.32%
   4  MY0139_Hexurella_SanDiego_Guatay                1.51%    passed     90.22%
   5  MY2586_A_gulosus_LosAngeles_PuenteHills         2.06%    passed     40.26%
   6  MY4841_PalomarMtnSP                            26.13%    passed     32.46%
   7  MY5053_Hexurella_ChiricahuaMtns_PriceCyn        8.94%    passed     96.20%
   8  MY5064_Hexurella_MuleMtns_Escabrosa             0.00%    passed     91.68%
   9  MY5066_Hexurella_MuleMtns_Escabrosa             1.10%    passed     83.88%
  10  MY5071_Hexurella_SantaRitaMtns_AlisoSprings     0.14%    passed     95.88%
  11  MY5075_Hexurella_ChiricahuaMtns_CaveCrkCyn      9.90%    passed     95.09%
  12  MY5126_Hexurella_SantaCatalinaMtns_NuggetCyn    0.00%    passed     91.31%
  13  MY5127_Hexurella_WhetstoneMtns_FrenchJoeCyn    71.94%    passed     75.88%
  14  MY5128_Hexurella_WhetstoneMtns_FrenchJoeCyn    79.64%    passed     37.82%
  15  MY5132_Hexurella_PedregosaMtns_PruneCyn         8.94%    passed     90.22%
  16  MY5136_Hexurella_MiddlemarchCyn                 0.00%    passed     97.79%
  17  MY5147_Hexurella_DragoonMtns_NF_345A            0.00%    passed     94.82%
  18  MY5152_Hexurella_WhetstoneMtns_ApacheCyn        1.24%    passed     95.92%
  19  MY5154_Hexurella_SantaRitaMtns_AdobeCyn         0.00%    passed     98.59%
  20  MY5157_Hexurella_SantaCatalinaMtns_Redington    0.14%    passed     90.56%
  21  MY5164_Hrupicola_Temecula                      10.59%    passed     89.75%
  22  MY5165_Hrupicola_Temecula                       1.51%    passed     94.86%
  23  MY5175_Hapachea_HarshawRd_PatagoniaMtns         0.14%    passed     92.78%
  24  MY5180_Hapachea_MustrangPk_MustangMtns          0.14%    passed     90.06%
  25  MY5181_Hapachea_MustrangPk_MustangMtns         15.41%    passed     98.51%
  26  MY5193_Hapachea_HarshawRd_PatagoniaMtns         0.14%    passed     86.89%
  27  MY5194_Hapachea_Ordsummit_MtOrd                 0.55%    passed     97.45%
  28  MY5195_Hapachea_Ordsummit_MtOrd                 0.55%    passed     97.45%
  29  MY5266_Hencina_CerroBolla                       1.65%    passed     99.16%
  30  MY5267_Hencina_CerroBolla                       1.79%    passed     99.37%
  31  MY5269_Hexurella_GuadalupeValley               10.32%    passed     98.59%
  32  MY5276_Hexurella_SanPedro_Martir                1.65%    passed     99.34%
  33  MY5277_Hexurella_SanPedro_Martir               36.59%    passed     40.95%
  34  MY5280_Hexurella_ArroyoSalado                   1.51%    passed     98.15%
  35  MY5286_Hrupicola_SweetwaterSpr_OrdMtn           1.51%    passed     99.82%
  36  MY5287_Hrupicola_SweetwaterSpr_OrdMtn           3.03%    passed     99.34%
  37  MY5288_Hrupicola_Deadman_Hills                  2.61%    passed     97.57%
  38  MY5289_Hrupicola_Deadman_Hills                  2.61%    passed     97.57%
  39  MY5309_Hapachea_JohnnyLyon_Hills                3.71%    passed     92.56%
  40  MY5310_Hexurella_AntelopeCyn_CerbatMtns         7.70%    passed     95.56%
  41  MY5311_Hexurella_AntelopeCyn_CerbatMtns         4.95%    passed     98.97%
  42  MY5312_Hexurella_FoxCyn_MusicMtns              12.79%    passed     81.20%
  43  MY5313_Hexurella_FoxCyn_MusicMtns               5.50%    passed     94.79%
  44  MY5314_Hexurella_Grasshopper_BrushyMtn          7.70%    passed     94.27%
  45  MY5315_Hexurella_WagonerRd_BradshawMtns         0.55%    passed     97.26%
  46  MY5316_Hexurella_WagonerRd_BradshawMtns         0.69%    passed     98.60%
  47  MY5317_Hrupicola_Cottonwood_SnYsidroMtns        5.64%    passed     99.56%
WARNING: 2 sequences contain more than 50% gaps/ambiguity
****  TOTAL                                           7.83%  0 sequences failed composition chi2 test (p-value<5%; df=3)
Reading alignment file ../Hexu-OutGroup/hexu-outgroup-80p/uce-20010308.fasta ... Fasta format detected
Reading fasta file: done in 0.000714064 secs using 877.8% CPU
Alignment most likely contains DNA/RNA sequences
Constructing alignment: done in 0.000861883 secs using 1173% CPU
Alignment has 44 sequences with 558 columns, 297 distinct patterns
169 parsimony-informative, 67 singleton sites, 322 constant sites
                                              Gap/Ambiguity  Composition  p-value
Analyzing sequences: done in 2.5034e-05 secs using 159.8% CPU
   1  MY0059_Hapachea_SantaRitaMtns_MaderaCyn         0.72%    passed     78.98%
   2  MY5053_Hexurella_ChiricahuaMtns_PriceCyn        9.86%    passed     95.07%
   3  MY5064_Hexurella_MuleMtns_Escabrosa             1.08%    passed     99.03%
   4  MY5066_Hexurella_MuleMtns_Escabrosa             0.18%    passed     80.25%
   5  MY5071_Hexurella_SantaRitaMtns_AlisoSprings     0.36%    passed     88.45%
   6  MY5075_Hexurella_ChiricahuaMtns_CaveCrkCyn      0.36%    passed     95.83%
   7  MY5126_Hexurella_SantaCatalinaMtns_NuggetCyn    0.00%    passed     87.95%
   8  MY5127_Hexurella_WhetstoneMtns_FrenchJoeCyn    54.30%    failed      0.14%
   9  MY5128_Hexurella_WhetstoneMtns_FrenchJoeCyn    60.39%    failed      0.02%
  10  MY5131_Hexurella_PedregosaMtns_PruneCyn         0.18%    passed     99.95%
  11  MY5136_Hexurella_MiddlemarchCyn                 0.18%    passed     98.16%
  12  MY5147_Hexurella_DragoonMtns_NF_345A            0.18%    passed     98.60%
  13  MY5152_Hexurella_WhetstoneMtns_ApacheCyn        0.36%    passed     94.43%
  14  MY5154_Hexurella_SantaRitaMtns_AdobeCyn         0.18%    passed     87.15%
  15  MY5157_Hexurella_SantaCatalinaMtns_Redington    0.18%    passed     85.32%
  16  MY5164_Hrupicola_Temecula                      11.83%    passed     98.43%
  17  MY5165_Hrupicola_Temecula                       5.91%    passed     83.15%
  18  MY5175_Hapachea_HarshawRd_PatagoniaMtns         5.20%    passed     99.66%
  19  MY5180_Hapachea_MustrangPk_MustangMtns          0.18%    passed     86.99%
  20  MY5181_Hapachea_MustrangPk_MustangMtns         13.80%    passed     89.59%
  21  MY5193_Hapachea_HarshawRd_PatagoniaMtns         0.18%    passed     93.14%
  22  MY5194_Hapachea_Ordsummit_MtOrd                 0.36%    passed     99.42%
  23  MY5195_Hapachea_Ordsummit_MtOrd                 0.00%    passed     99.61%
  24  MY5266_Hencina_CerroBolla                       1.25%    passed     98.67%
  25  MY5267_Hencina_CerroBolla                       3.41%    passed     99.91%
  26  MY5269_Hexurella_GuadalupeValley                0.72%    passed     99.37%
  27  MY5271_Hexurella_GuadalupeValley                0.72%    passed     98.74%
  28  MY5276_Hexurella_SanPedro_Martir                0.90%    passed     90.75%
  29  MY5277_Hexurella_SanPedro_Martir               11.29%    passed     99.65%
  30  MY5280_Hexurella_ArroyoSalado                   0.90%    passed     94.64%
  31  MY5282_Hexurella_ArroyoSalado                   5.38%    passed     92.40%
  32  MY5286_Hrupicola_SweetwaterSpr_OrdMtn           0.54%    passed     82.50%
  33  MY5287_Hrupicola_SweetwaterSpr_OrdMtn          10.04%    passed     93.64%
  34  MY5288_Hrupicola_Deadman_Hills                  3.41%    passed     56.55%
  35  MY5289_Hrupicola_Deadman_Hills                  3.58%    passed     63.95%
  36  MY5309_Hapachea_JohnnyLyon_Hills                9.68%    passed     88.55%
  37  MY5310_Hexurella_AntelopeCyn_CerbatMtns         5.20%    passed     65.99%
  38  MY5311_Hexurella_AntelopeCyn_CerbatMtns         6.63%    passed     39.97%
  39  MY5312_Hexurella_FoxCyn_MusicMtns              10.57%    passed     27.18%
  40  MY5313_Hexurella_FoxCyn_MusicMtns              13.44%    passed     19.44%
  41  MY5314_Hexurella_Grasshopper_BrushyMtn          1.08%    passed     89.00%
  42  MY5315_Hexurella_WagonerRd_BradshawMtns         1.97%    passed     95.36%
  43  MY5316_Hexurella_WagonerRd_BradshawMtns         1.97%    passed     98.29%
  44  MY5317_Hrupicola_Cottonwood_SnYsidroMtns        0.54%    passed     78.59%
WARNING: 2 sequences contain more than 50% gaps/ambiguity
****  TOTAL                                           5.89%  2 sequences failed composition chi2 test (p-value<5%; df=3)
Reading alignment file ../Hexu-OutGroup/hexu-outgroup-80p/uce-20010314.fasta ... Fasta format detected
Reading fasta file: done in 0.000464916 secs using 974.4% CPU
Alignment most likely contains DNA/RNA sequences
Constructing alignment: done in 0.000645161 secs using 984.7% CPU
Alignment has 41 sequences with 403 columns, 226 distinct patterns
115 parsimony-informative, 27 singleton sites, 261 constant sites
                                              Gap/Ambiguity  Composition  p-value
Analyzing sequences: done in 4.60148e-05 secs using 721.5% CPU
   1  MY0059_Hapachea_SantaRitaMtns_MaderaCyn         0.74%    passed     98.30%
   2  MY0139_Hexurella_SanDiego_Guatay                7.69%    passed     94.46%
   3  MY5053_Hexurella_ChiricahuaMtns_PriceCyn        0.00%    passed     99.57%
   4  MY5064_Hexurella_MuleMtns_Escabrosa             1.74%    passed     98.50%
   5  MY5066_Hexurella_MuleMtns_Escabrosa             0.00%    passed     99.35%
   6  MY5071_Hexurella_SantaRitaMtns_AlisoSprings     7.20%    passed     98.40%
   7  MY5075_Hexurella_ChiricahuaMtns_CaveCrkCyn     16.38%    passed     90.97%
   8  MY5126_Hexurella_SantaCatalinaMtns_NuggetCyn    0.25%    passed     96.45%
   9  MY5127_Hexurella_WhetstoneMtns_FrenchJoeCyn    47.89%    passed     17.86%
  10  MY5128_Hexurella_WhetstoneMtns_FrenchJoeCyn    64.02%    failed      2.65%
  11  MY5131_Hexurella_PedregosaMtns_PruneCyn         0.00%    passed     98.86%
  12  MY5132_Hexurella_PedregosaMtns_PruneCyn         0.00%    passed     99.82%
  13  MY5136_Hexurella_MiddlemarchCyn                 0.00%    passed     92.93%
  14  MY5147_Hexurella_DragoonMtns_NF_345A            0.00%    passed     96.12%
  15  MY5152_Hexurella_WhetstoneMtns_ApacheCyn        0.00%    passed     98.14%
  16  MY5154_Hexurella_SantaRitaMtns_AdobeCyn         0.50%    passed     96.05%
  17  MY5157_Hexurella_SantaCatalinaMtns_Redington    0.74%    passed     95.43%
  18  MY5164_Hrupicola_Temecula                      50.12%    passed     12.75%
  19  MY5165_Hrupicola_Temecula                      23.33%    passed     76.64%
  20  MY5175_Hapachea_HarshawRd_PatagoniaMtns         0.00%    passed     89.52%
  21  MY5180_Hapachea_MustrangPk_MustangMtns          2.23%    passed     99.83%
  22  MY5181_Hapachea_MustrangPk_MustangMtns          0.00%    passed     99.14%
  23  MY5193_Hapachea_HarshawRd_PatagoniaMtns         0.00%    passed     90.70%
  24  MY5194_Hapachea_Ordsummit_MtOrd                 0.25%    passed     75.71%
  25  MY5195_Hapachea_Ordsummit_MtOrd                 0.25%    passed     75.71%
  26  MY5267_Hencina_CerroBolla                      33.00%    passed     62.39%
  27  MY5276_Hexurella_SanPedro_Martir               24.81%    passed     91.10%
  28  MY5280_Hexurella_ArroyoSalado                  61.79%    passed     81.46%
  29  MY5282_Hexurella_ArroyoSalado                  48.88%    passed     20.37%
  30  MY5286_Hrupicola_SweetwaterSpr_OrdMtn          29.78%    passed     83.38%
  31  MY5287_Hrupicola_SweetwaterSpr_OrdMtn          67.25%    passed      7.08%
  32  MY5289_Hrupicola_Deadman_Hills                 34.99%    passed     97.55%
  33  MY5309_Hapachea_JohnnyLyon_Hills                0.00%    passed     98.94%
  34  MY5310_Hexurella_AntelopeCyn_CerbatMtns         0.74%    passed     96.15%
  35  MY5311_Hexurella_AntelopeCyn_CerbatMtns         0.74%    passed     96.15%
  36  MY5312_Hexurella_FoxCyn_MusicMtns               0.00%    passed     92.69%
  37  MY5313_Hexurella_FoxCyn_MusicMtns               0.00%    passed     92.69%
  38  MY5314_Hexurella_Grasshopper_BrushyMtn          0.00%    passed     92.66%
  39  MY5315_Hexurella_WagonerRd_BradshawMtns         0.00%    passed     80.74%
  40  MY5316_Hexurella_WagonerRd_BradshawMtns         0.00%    passed     80.74%
  41  MY5317_Hrupicola_Cottonwood_SnYsidroMtns       18.11%    passed     98.48%
WARNING: 4 sequences contain more than 50% gaps/ambiguity
****  TOTAL                                          13.25%  1 sequences failed composition chi2 test (p-value<5%; df=3)
Reading alignment file ../Hexu-OutGroup/hexu-outgroup-80p/uce-20010317.fasta ... Fasta format detected
Reading fasta file: done in 0.000696182 secs using 1163% CPU
Alignment most likely contains DNA/RNA sequences
Constructing alignment: done in 0.000855207 secs using 1152% CPU
Alignment has 47 sequences with 536 columns, 283 distinct patterns
97 parsimony-informative, 91 singleton sites, 348 constant sites
                                              Gap/Ambiguity  Composition  p-value
Analyzing sequences: done in 2.81334e-05 secs using 487% CPU
   1  MY0059_Hapachea_SantaRitaMtns_MaderaCyn         0.00%    passed     96.91%
   2  MY0139_Hexurella_SanDiego_Guatay                0.00%    passed     98.95%
   3  MY2586_A_gulosus_LosAngeles_PuenteHills        10.26%    passed     10.59%
   4  MY4841_PalomarMtnSP                            57.46%    passed     85.41%
   5  MY5053_Hexurella_ChiricahuaMtns_PriceCyn        0.00%    passed     99.98%
   6  MY5064_Hexurella_MuleMtns_Escabrosa             0.00%    passed     86.41%
   7  MY5066_Hexurella_MuleMtns_Escabrosa             0.37%    passed     93.18%
   8  MY5071_Hexurella_SantaRitaMtns_AlisoSprings     0.00%    passed     80.84%
   9  MY5075_Hexurella_ChiricahuaMtns_CaveCrkCyn     44.40%    passed     63.85%
  10  MY5126_Hexurella_SantaCatalinaMtns_NuggetCyn    0.19%    passed     94.58%
  11  MY5127_Hexurella_WhetstoneMtns_FrenchJoeCyn    56.34%    passed     87.90%
  12  MY5128_Hexurella_WhetstoneMtns_FrenchJoeCyn    30.78%    passed     89.42%
  13  MY5131_Hexurella_PedregosaMtns_PruneCyn         0.00%    passed     93.21%
  14  MY5132_Hexurella_PedregosaMtns_PruneCyn         0.00%    passed     93.21%
  15  MY5136_Hexurella_MiddlemarchCyn                 0.00%    passed     99.06%
  16  MY5147_Hexurella_DragoonMtns_NF_345A            7.46%    passed     99.96%
  17  MY5152_Hexurella_WhetstoneMtns_ApacheCyn        0.19%    passed     93.53%
  18  MY5154_Hexurella_SantaRitaMtns_AdobeCyn         0.00%    passed     95.74%
  19  MY5157_Hexurella_SantaCatalinaMtns_Redington    0.00%    passed     88.27%
  20  MY5164_Hrupicola_Temecula                      42.35%    passed     59.55%
  21  MY5165_Hrupicola_Temecula                      14.55%    passed     40.16%
  22  MY5175_Hapachea_HarshawRd_PatagoniaMtns         8.40%    passed     89.05%
  23  MY5180_Hapachea_MustrangPk_MustangMtns          0.19%    passed     96.20%
  24  MY5181_Hapachea_MustrangPk_MustangMtns          0.75%    passed     94.29%
  25  MY5193_Hapachea_HarshawRd_PatagoniaMtns         0.19%    passed     86.15%
  26  MY5194_Hapachea_Ordsummit_MtOrd                 0.00%    passed     99.53%
  27  MY5195_Hapachea_Ordsummit_MtOrd                 6.34%    passed     97.73%
  28  MY5266_Hencina_CerroBolla                       0.00%    passed     95.73%
  29  MY5267_Hencina_CerroBolla                       0.00%    passed     97.03%
  30  MY5271_Hexurella_GuadalupeValley                0.56%    passed     94.65%
  31  MY5276_Hexurella_SanPedro_Martir                0.19%    passed     96.06%
  32  MY5277_Hexurella_SanPedro_Martir                0.00%    passed     96.26%
  33  MY5280_Hexurella_ArroyoSalado                   0.00%    passed     88.81%
  34  MY5282_Hexurella_ArroyoSalado                  15.67%    passed     74.31%
  35  MY5286_Hrupicola_SweetwaterSpr_OrdMtn           0.00%    passed     88.94%
  36  MY5287_Hrupicola_SweetwaterSpr_OrdMtn          10.63%    passed     91.86%
  37  MY5288_Hrupicola_Deadman_Hills                  0.00%    passed     94.31%
  38  MY5289_Hrupicola_Deadman_Hills                  0.00%    passed     94.31%
  39  MY5309_Hapachea_JohnnyLyon_Hills               30.41%    passed     98.00%
  40  MY5310_Hexurella_AntelopeCyn_CerbatMtns         8.02%    passed     96.45%
  41  MY5311_Hexurella_AntelopeCyn_CerbatMtns        27.05%    passed     72.69%
  42  MY5312_Hexurella_FoxCyn_MusicMtns              24.25%    passed     96.04%
  43  MY5313_Hexurella_FoxCyn_MusicMtns              17.91%    passed     92.50%
  44  MY5314_Hexurella_Grasshopper_BrushyMtn         44.96%    passed     74.27%
  45  MY5315_Hexurella_WagonerRd_BradshawMtns         0.19%    passed     97.98%
  46  MY5316_Hexurella_WagonerRd_BradshawMtns         0.19%    passed     99.72%
  47  MY5317_Hrupicola_Cottonwood_SnYsidroMtns       38.25%    passed     89.69%
WARNING: 2 sequences contain more than 50% gaps/ambiguity
****  TOTAL                                          10.61%  0 sequences failed composition chi2 test (p-value<5%; df=3)
Reading alignment file ../Hexu-OutGroup/hexu-outgroup-80p/uce-20010321.fasta ... Fasta format detected
Reading fasta file: done in 0.00041604 secs using 1174% CPU
Alignment most likely contains DNA/RNA sequences
Constructing alignment: done in 0.000504017 secs using 1176% CPU
Alignment has 45 sequences with 331 columns, 225 distinct patterns
96 parsimony-informative, 71 singleton sites, 164 constant sites
                                              Gap/Ambiguity  Composition  p-value
Analyzing sequences: done in 3.69549e-05 secs using 1047% CPU
   1  MY0059_Hapachea_SantaRitaMtns_MaderaCyn         3.93%    passed     93.61%
   2  MY0101_Aliatypus_isolatus                       0.00%    passed     42.33%
   3  MY0139_Hexurella_SanDiego_Guatay                1.51%    passed     99.23%
   4  MY2586_A_gulosus_LosAngeles_PuenteHills         0.00%    passed     80.19%
   5  MY5053_Hexurella_ChiricahuaMtns_PriceCyn       21.45%    passed     68.95%
   6  MY5064_Hexurella_MuleMtns_Escabrosa            32.93%    passed     42.28%
   7  MY5066_Hexurella_MuleMtns_Escabrosa            26.28%    passed     66.22%
   8  MY5071_Hexurella_SantaRitaMtns_AlisoSprings    12.99%    passed     95.71%
   9  MY5075_Hexurella_ChiricahuaMtns_CaveCrkCyn      8.46%    passed     95.68%
  10  MY5126_Hexurella_SantaCatalinaMtns_NuggetCyn    6.04%    passed     80.10%
  11  MY5127_Hexurella_WhetstoneMtns_FrenchJoeCyn    19.64%    passed     86.27%
  12  MY5131_Hexurella_PedregosaMtns_PruneCyn        46.22%    passed     76.22%
  13  MY5132_Hexurella_PedregosaMtns_PruneCyn        14.80%    passed     63.63%
  14  MY5136_Hexurella_MiddlemarchCyn                 0.00%    passed     87.01%
  15  MY5147_Hexurella_DragoonMtns_NF_345A           25.68%    passed     93.42%
  16  MY5152_Hexurella_WhetstoneMtns_ApacheCyn        0.60%    passed     95.48%
  17  MY5154_Hexurella_SantaRitaMtns_AdobeCyn        16.62%    passed     94.05%
  18  MY5157_Hexurella_SantaCatalinaMtns_Redington   33.53%    passed     56.62%
  19  MY5164_Hrupicola_Temecula                      33.53%    passed     69.67%
  20  MY5165_Hrupicola_Temecula                       1.21%    passed     99.92%
  21  MY5175_Hapachea_HarshawRd_PatagoniaMtns         0.00%    passed     93.23%
  22  MY5180_Hapachea_MustrangPk_MustangMtns          0.00%    passed     92.20%
  23  MY5181_Hapachea_MustrangPk_MustangMtns          0.00%    passed     92.20%
  24  MY5193_Hapachea_HarshawRd_PatagoniaMtns         0.00%    passed     93.23%
  25  MY5194_Hapachea_Ordsummit_MtOrd                 8.76%    passed     98.47%
  26  MY5195_Hapachea_Ordsummit_MtOrd                 1.51%    passed     99.39%
  27  MY5266_Hencina_CerroBolla                       0.00%    passed     99.70%
  28  MY5267_Hencina_CerroBolla                       0.00%    passed     99.70%
  29  MY5269_Hexurella_GuadalupeValley                0.30%    passed     99.84%
  30  MY5271_Hexurella_GuadalupeValley                0.30%    passed     99.84%
  31  MY5280_Hexurella_ArroyoSalado                   2.72%    passed     97.63%
  32  MY5282_Hexurella_ArroyoSalado                   0.00%    passed     98.25%
  33  MY5286_Hrupicola_SweetwaterSpr_OrdMtn           0.00%    passed     98.78%
  34  MY5287_Hrupicola_SweetwaterSpr_OrdMtn           0.00%    passed     98.78%
  35  MY5288_Hrupicola_Deadman_Hills                 26.28%    passed     16.68%
  36  MY5289_Hrupicola_Deadman_Hills                 76.74%    passed     47.35%
  37  MY5309_Hapachea_JohnnyLyon_Hills                5.44%    passed     94.89%
  38  MY5310_Hexurella_AntelopeCyn_CerbatMtns         1.51%    passed     95.81%
  39  MY5311_Hexurella_AntelopeCyn_CerbatMtns         1.51%    passed     95.81%
  40  MY5312_Hexurella_FoxCyn_MusicMtns               1.51%    passed     96.53%
  41  MY5313_Hexurella_FoxCyn_MusicMtns               1.51%    passed     96.53%
  42  MY5314_Hexurella_Grasshopper_BrushyMtn          1.51%    passed     98.11%
  43  MY5315_Hexurella_WagonerRd_BradshawMtns         1.81%    passed     97.33%
  44  MY5316_Hexurella_WagonerRd_BradshawMtns         5.44%    passed     98.31%
  45  MY5317_Hrupicola_Cottonwood_SnYsidroMtns        1.51%    passed     99.86%
WARNING: 1 sequences contain more than 50% gaps/ambiguity
****  TOTAL                                           9.86%  0 sequences failed composition chi2 test (p-value<5%; df=3)
Reading alignment file ../Hexu-OutGroup/hexu-outgroup-80p/uce-20010324.fasta ... Fasta format detected
Reading fasta file: done in 0.000966072 secs using 1180% CPU
Alignment most likely contains DNA/RNA sequences
Constructing alignment: done in 0.00120115 secs using 1094% CPU
Alignment has 44 sequences with 827 columns, 335 distinct patterns
113 parsimony-informative, 140 singleton sites, 574 constant sites
                                              Gap/Ambiguity  Composition  p-value
Analyzing sequences: done in 4.91142e-05 secs using 1038% CPU
   1  MY0059_Hapachea_SantaRitaMtns_MaderaCyn         0.24%    passed     99.62%
   2  MY0139_Hexurella_SanDiego_Guatay                1.69%    passed     94.99%
   3  MY2586_A_gulosus_LosAngeles_PuenteHills         1.21%    passed     72.96%
   4  MY5053_Hexurella_ChiricahuaMtns_PriceCyn        0.60%    passed     99.82%
   5  MY5057_Hexurella_ChiricahuaMtns_PriceCyn       78.23%    failed      0.00%
   6  MY5064_Hexurella_MuleMtns_Escabrosa             1.21%    passed     97.88%
   7  MY5066_Hexurella_MuleMtns_Escabrosa             1.21%    passed     98.68%
   8  MY5071_Hexurella_SantaRitaMtns_AlisoSprings     0.24%    passed     99.69%
   9  MY5075_Hexurella_ChiricahuaMtns_CaveCrkCyn      0.60%    passed     99.47%
  10  MY5126_Hexurella_SantaCatalinaMtns_NuggetCyn    0.60%    passed     98.65%
  11  MY5127_Hexurella_WhetstoneMtns_FrenchJoeCyn    54.53%    passed     70.02%
  12  MY5136_Hexurella_MiddlemarchCyn                 0.85%    passed     99.36%
  13  MY5147_Hexurella_DragoonMtns_NF_345A            0.85%    passed     98.95%
  14  MY5152_Hexurella_WhetstoneMtns_ApacheCyn        0.97%    passed     99.94%
  15  MY5154_Hexurella_SantaRitaMtns_AdobeCyn         0.24%    passed     98.20%
  16  MY5157_Hexurella_SantaCatalinaMtns_Redington    0.73%    passed     98.56%
  17  MY5164_Hrupicola_Temecula                      13.54%    passed     96.92%
  18  MY5165_Hrupicola_Temecula                      41.48%    passed     69.08%
  19  MY5175_Hapachea_HarshawRd_PatagoniaMtns         0.85%    passed     99.42%
  20  MY5180_Hapachea_MustrangPk_MustangMtns          0.24%    passed     99.96%
  21  MY5181_Hapachea_MustrangPk_MustangMtns          5.20%    passed     98.50%
  22  MY5193_Hapachea_HarshawRd_PatagoniaMtns         0.85%    passed     98.89%
  23  MY5194_Hapachea_Ordsummit_MtOrd                 1.33%    passed     95.10%
  24  MY5195_Hapachea_Ordsummit_MtOrd                 4.47%    passed     78.53%
  25  MY5266_Hencina_CerroBolla                       1.33%    passed     95.19%
  26  MY5267_Hencina_CerroBolla                       1.21%    passed     97.72%
  27  MY5269_Hexurella_GuadalupeValley                0.12%    passed     98.57%
  28  MY5271_Hexurella_GuadalupeValley                0.12%    passed     98.57%
  29  MY5276_Hexurella_SanPedro_Martir                1.21%    passed     99.04%
  30  MY5277_Hexurella_SanPedro_Martir                1.21%    passed     99.04%
  31  MY5280_Hexurella_ArroyoSalado                   0.36%    passed     92.95%
  32  MY5282_Hexurella_ArroyoSalado                   8.46%    passed     80.38%
  33  MY5286_Hrupicola_SweetwaterSpr_OrdMtn           1.33%    passed     90.75%
  34  MY5287_Hrupicola_SweetwaterSpr_OrdMtn          17.29%    passed     89.37%
  35  MY5288_Hrupicola_Deadman_Hills                  0.12%    passed     98.05%
  36  MY5289_Hrupicola_Deadman_Hills                  1.57%    passed     99.62%
  37  MY5309_Hapachea_JohnnyLyon_Hills               19.11%    passed     94.69%
  38  MY5310_Hexurella_AntelopeCyn_CerbatMtns        15.11%    passed     95.17%
  39  MY5312_Hexurella_FoxCyn_MusicMtns              22.01%    passed     69.68%
  40  MY5313_Hexurella_FoxCyn_MusicMtns              11.12%    passed     79.62%
  41  MY5314_Hexurella_Grasshopper_BrushyMtn         17.17%    passed     89.61%
  42  MY5315_Hexurella_WagonerRd_BradshawMtns        46.80%    passed      7.42%
  43  MY5316_Hexurella_WagonerRd_BradshawMtns         2.42%    passed     94.99%
  44  MY5317_Hrupicola_Cottonwood_SnYsidroMtns        2.90%    passed     98.13%
WARNING: 2 sequences contain more than 50% gaps/ambiguity
****  TOTAL                                           8.70%  1 sequences failed composition chi2 test (p-value<5%; df=3)
Reading alignment file ../Hexu-OutGroup/hexu-outgroup-80p/uce-20010328.fasta ... Fasta format detected
Reading fasta file: done in 0.000781059 secs using 1033% CPU
Alignment most likely contains DNA/RNA sequences
Constructing alignment: done in 0.000864983 secs using 953% CPU
Alignment has 50 sequences with 591 columns, 183 distinct patterns
113 parsimony-informative, 26 singleton sites, 452 constant sites
                                              Gap/Ambiguity  Composition  p-value
Analyzing sequences: done in 3.60012e-05 secs using 902.7% CPU
   1  MY0059_Hapachea_SantaRitaMtns_MaderaCyn         0.17%    passed     99.55%
   2  MY0071_ElMontePark                             13.03%    passed     13.17%
   3  MY0101_Aliatypus_isolatus                       3.21%    passed     88.34%
   4  MY0139_Hexurella_SanDiego_Guatay                0.51%    passed     98.98%
   5  MY2586_A_gulosus_LosAngeles_PuenteHills         2.88%    passed     84.28%
   6  MY4841_PalomarMtnSP                             5.58%    passed     84.75%
   7  MY5053_Hexurella_ChiricahuaMtns_PriceCyn       22.84%    passed     26.84%
   8  MY5057_Hexurella_ChiricahuaMtns_PriceCyn       37.23%    passed     33.57%
   9  MY5064_Hexurella_MuleMtns_Escabrosa             0.68%    passed     99.11%
  10  MY5066_Hexurella_MuleMtns_Escabrosa             0.00%    passed     97.47%
  11  MY5071_Hexurella_SantaRitaMtns_AlisoSprings     0.00%    passed     99.82%
  12  MY5075_Hexurella_ChiricahuaMtns_CaveCrkCyn      0.85%    passed     99.51%
  13  MY5126_Hexurella_SantaCatalinaMtns_NuggetCyn    0.34%    passed     99.96%
  14  MY5128_Hexurella_WhetstoneMtns_FrenchJoeCyn    58.54%    failed      1.61%
  15  MY5131_Hexurella_PedregosaMtns_PruneCyn         0.34%    passed     99.85%
  16  MY5132_Hexurella_PedregosaMtns_PruneCyn         0.51%    passed     99.64%
  17  MY5136_Hexurella_MiddlemarchCyn                 0.00%    passed     99.97%
  18  MY5147_Hexurella_DragoonMtns_NF_345A            0.17%    passed     99.91%
  19  MY5152_Hexurella_WhetstoneMtns_ApacheCyn        0.34%    passed     99.68%
  20  MY5154_Hexurella_SantaRitaMtns_AdobeCyn         0.34%    passed     99.53%
  21  MY5157_Hexurella_SantaCatalinaMtns_Redington    0.17%    passed     99.76%
  22  MY5164_Hrupicola_Temecula                      27.58%    passed     82.70%
  23  MY5165_Hrupicola_Temecula                      13.54%    passed     43.92%
  24  MY5175_Hapachea_HarshawRd_PatagoniaMtns         0.00%    passed     98.04%
  25  MY5180_Hapachea_MustrangPk_MustangMtns          3.89%    passed     98.12%
  26  MY5181_Hapachea_MustrangPk_MustangMtns          4.57%    passed     91.51%
  27  MY5193_Hapachea_HarshawRd_PatagoniaMtns         0.00%    passed     99.47%
  28  MY5194_Hapachea_Ordsummit_MtOrd                13.20%    passed     78.13%
  29  MY5195_Hapachea_Ordsummit_MtOrd                 4.74%    passed     84.52%
  30  MY5266_Hencina_CerroBolla                       1.52%    passed     97.23%
  31  MY5267_Hencina_CerroBolla                       1.52%    passed     95.67%
  32  MY5269_Hexurella_GuadalupeValley                0.85%    passed     98.59%
  33  MY5271_Hexurella_GuadalupeValley                0.85%    passed     98.59%
  34  MY5276_Hexurella_SanPedro_Martir                0.85%    passed     98.59%
  35  MY5277_Hexurella_SanPedro_Martir                4.23%    passed     87.19%
  36  MY5280_Hexurella_ArroyoSalado                   0.17%    passed     98.96%
  37  MY5282_Hexurella_ArroyoSalado                   0.68%    passed     98.29%
  38  MY5286_Hrupicola_SweetwaterSpr_OrdMtn           0.34%    passed     99.50%
  39  MY5287_Hrupicola_SweetwaterSpr_OrdMtn           3.38%    passed     97.04%
  40  MY5288_Hrupicola_Deadman_Hills                  4.91%    passed     85.78%
  41  MY5289_Hrupicola_Deadman_Hills                  0.34%    passed     99.32%
  42  MY5309_Hapachea_JohnnyLyon_Hills               10.15%    passed     98.23%
  43  MY5310_Hexurella_AntelopeCyn_CerbatMtns        13.20%    passed     89.21%
  44  MY5311_Hexurella_AntelopeCyn_CerbatMtns         6.43%    passed     77.61%
  45  MY5312_Hexurella_FoxCyn_MusicMtns               9.48%    passed     99.52%
  46  MY5313_Hexurella_FoxCyn_MusicMtns               8.12%    passed     99.03%
  47  MY5314_Hexurella_Grasshopper_BrushyMtn          7.78%    passed     53.80%
  48  MY5315_Hexurella_WagonerRd_BradshawMtns         5.58%    passed     92.13%
  49  MY5316_Hexurella_WagonerRd_BradshawMtns         3.21%    passed     81.61%
  50  MY5317_Hrupicola_Cottonwood_SnYsidroMtns        5.41%    passed     80.24%
WARNING: 1 sequences contain more than 50% gaps/ambiguity
****  TOTAL                                           6.08%  1 sequences failed composition chi2 test (p-value<5%; df=3)
Reading alignment file ../Hexu-OutGroup/hexu-outgroup-80p/uce-20010329.fasta ... Fasta format detected
Reading fasta file: done in 0.000550032 secs using 863.2% CPU
Alignment most likely contains DNA/RNA sequences
Constructing alignment: done in 0.000706911 secs using 824% CPU
Alignment has 45 sequences with 438 columns, 233 distinct patterns
99 parsimony-informative, 50 singleton sites, 289 constant sites
                                              Gap/Ambiguity  Composition  p-value
Analyzing sequences: done in 5.6982e-05 secs using 889.8% CPU
   1  MY0059_Hapachea_SantaRitaMtns_MaderaCyn         0.91%    passed     87.24%
   2  MY0139_Hexurella_SanDiego_Guatay                1.83%    passed     94.33%
   3  MY5053_Hexurella_ChiricahuaMtns_PriceCyn        0.00%    passed     89.12%
   4  MY5064_Hexurella_MuleMtns_Escabrosa             0.00%    passed     95.76%
   5  MY5066_Hexurella_MuleMtns_Escabrosa             0.00%    passed     93.90%
   6  MY5071_Hexurella_SantaRitaMtns_AlisoSprings     0.00%    passed     99.77%
   7  MY5075_Hexurella_ChiricahuaMtns_CaveCrkCyn      0.00%    passed     88.89%
   8  MY5126_Hexurella_SantaCatalinaMtns_NuggetCyn    0.00%    passed     98.28%
   9  MY5127_Hexurella_WhetstoneMtns_FrenchJoeCyn    25.34%    passed     70.67%
  10  MY5128_Hexurella_WhetstoneMtns_FrenchJoeCyn    63.01%    passed     15.01%
  11  MY5131_Hexurella_PedregosaMtns_PruneCyn         0.00%    passed     92.22%
  12  MY5132_Hexurella_PedregosaMtns_PruneCyn         0.00%    passed     92.22%
  13  MY5136_Hexurella_MiddlemarchCyn                 0.00%    passed     94.99%
  14  MY5152_Hexurella_WhetstoneMtns_ApacheCyn        0.00%    passed     87.42%
  15  MY5154_Hexurella_SantaRitaMtns_AdobeCyn         0.00%    passed     89.74%
  16  MY5157_Hexurella_SantaCatalinaMtns_Redington    0.00%    passed     99.60%
  17  MY5164_Hrupicola_Temecula                      43.38%    failed      4.49%
  18  MY5165_Hrupicola_Temecula                       4.11%    passed     87.54%
  19  MY5175_Hapachea_HarshawRd_PatagoniaMtns         0.46%    passed     85.51%
  20  MY5180_Hapachea_MustrangPk_MustangMtns          0.68%    passed     96.09%
  21  MY5181_Hapachea_MustrangPk_MustangMtns         15.30%    passed     93.44%
  22  MY5193_Hapachea_HarshawRd_PatagoniaMtns         6.39%    passed     84.32%
  23  MY5194_Hapachea_Ordsummit_MtOrd                 9.82%    passed     85.46%
  24  MY5195_Hapachea_Ordsummit_MtOrd                15.30%    passed     85.75%
  25  MY5266_Hencina_CerroBolla                       7.08%    passed     92.17%
  26  MY5267_Hencina_CerroBolla                       1.83%    passed     91.05%
  27  MY5269_Hexurella_GuadalupeValley                1.83%    passed     84.86%
  28  MY5271_Hexurella_GuadalupeValley                1.83%    passed     84.86%
  29  MY5276_Hexurella_SanPedro_Martir                3.88%    passed     92.88%
  30  MY5277_Hexurella_SanPedro_Martir                1.83%    passed     97.27%
  31  MY5280_Hexurella_ArroyoSalado                   2.51%    passed     74.65%
  32  MY5282_Hexurella_ArroyoSalado                  15.53%    passed     74.90%
  33  MY5286_Hrupicola_SweetwaterSpr_OrdMtn           7.53%    passed     83.80%
  34  MY5287_Hrupicola_SweetwaterSpr_OrdMtn           6.39%    passed     90.27%
  35  MY5288_Hrupicola_Deadman_Hills                  2.05%    passed     97.74%
  36  MY5289_Hrupicola_Deadman_Hills                  2.74%    passed     98.66%
  37  MY5309_Hapachea_JohnnyLyon_Hills               41.78%    passed     31.36%
  38  MY5310_Hexurella_AntelopeCyn_CerbatMtns         7.99%    passed     77.85%
  39  MY5311_Hexurella_AntelopeCyn_CerbatMtns         0.91%    passed     88.68%
  40  MY5312_Hexurella_FoxCyn_MusicMtns               2.74%    passed     97.86%
  41  MY5313_Hexurella_FoxCyn_MusicMtns               2.74%    passed     91.20%
  42  MY5314_Hexurella_Grasshopper_BrushyMtn          7.76%    passed     92.07%
  43  MY5315_Hexurella_WagonerRd_BradshawMtns         4.79%    passed     92.93%
  44  MY5316_Hexurella_WagonerRd_BradshawMtns         0.00%    passed     99.99%
  45  MY5317_Hrupicola_Cottonwood_SnYsidroMtns       36.30%    passed     83.96%
WARNING: 1 sequences contain more than 50% gaps/ambiguity
****  TOTAL                                           7.70%  1 sequences failed composition chi2 test (p-value<5%; df=3)
Reading alignment file ../Hexu-OutGroup/hexu-outgroup-80p/uce-20010332.fasta ... Fasta format detected
Reading fasta file: done in 0.000595093 secs using 868.4% CPU
Alignment most likely contains DNA/RNA sequences
Constructing alignment: done in 0.000699043 secs using 825.4% CPU
Alignment has 50 sequences with 412 columns, 226 distinct patterns
132 parsimony-informative, 76 singleton sites, 204 constant sites
                                              Gap/Ambiguity  Composition  p-value
Analyzing sequences: done in 3.8147e-05 secs using 1035% CPU
   1  MY0059_Hapachea_SantaRitaMtns_MaderaCyn         1.94%    passed     89.90%
   2  MY0071_ElMontePark                              5.10%    passed     63.11%
   3  MY0101_Aliatypus_isolatus                       0.73%    passed     33.05%
   4  MY0139_Hexurella_SanDiego_Guatay                1.46%    passed     96.29%
   5  MY2586_A_gulosus_LosAngeles_PuenteHills         1.21%    passed     35.86%
   6  MY4841_PalomarMtnSP                             6.80%    passed     56.85%
   7  MY5053_Hexurella_ChiricahuaMtns_PriceCyn        0.00%    passed     84.98%
   8  MY5057_Hexurella_ChiricahuaMtns_PriceCyn       24.51%    passed     32.93%
   9  MY5064_Hexurella_MuleMtns_Escabrosa             0.00%    passed     89.97%
  10  MY5066_Hexurella_MuleMtns_Escabrosa             0.00%    passed     94.96%
  11  MY5071_Hexurella_SantaRitaMtns_AlisoSprings     0.00%    passed     91.99%
  12  MY5075_Hexurella_ChiricahuaMtns_CaveCrkCyn      0.00%    passed     95.00%
  13  MY5126_Hexurella_SantaCatalinaMtns_NuggetCyn    0.00%    passed     98.56%
  14  MY5128_Hexurella_WhetstoneMtns_FrenchJoeCyn    24.51%    passed     20.60%
  15  MY5131_Hexurella_PedregosaMtns_PruneCyn         0.00%    passed     95.51%
  16  MY5132_Hexurella_PedregosaMtns_PruneCyn         0.00%    passed     95.51%
  17  MY5136_Hexurella_MiddlemarchCyn                45.63%    passed     40.02%
  18  MY5147_Hexurella_DragoonMtns_NF_345A            2.67%    passed     99.76%
  19  MY5152_Hexurella_WhetstoneMtns_ApacheCyn        0.00%    passed     75.43%
  20  MY5154_Hexurella_SantaRitaMtns_AdobeCyn         0.00%    passed     95.96%
  21  MY5157_Hexurella_SantaCatalinaMtns_Redington    0.00%    passed     88.72%
  22  MY5164_Hrupicola_Temecula                       7.52%    passed     87.28%
  23  MY5165_Hrupicola_Temecula                       1.70%    passed     96.88%
  24  MY5175_Hapachea_HarshawRd_PatagoniaMtns        28.88%    passed     26.45%
  25  MY5180_Hapachea_MustrangPk_MustangMtns          0.00%    passed     82.61%
  26  MY5181_Hapachea_MustrangPk_MustangMtns          6.80%    passed     92.16%
  27  MY5193_Hapachea_HarshawRd_PatagoniaMtns         6.80%    passed     94.68%
  28  MY5194_Hapachea_Ordsummit_MtOrd                24.03%    passed     61.30%
  29  MY5195_Hapachea_Ordsummit_MtOrd                 2.67%    passed     69.55%
  30  MY5266_Hencina_CerroBolla                       2.67%    passed     92.27%
  31  MY5267_Hencina_CerroBolla                       4.37%    passed     97.55%
  32  MY5269_Hexurella_GuadalupeValley                3.40%    passed     85.68%
  33  MY5271_Hexurella_GuadalupeValley                2.91%    passed     70.46%
  34  MY5276_Hexurella_SanPedro_Martir                4.13%    passed     98.21%
  35  MY5277_Hexurella_SanPedro_Martir                3.40%    passed     96.55%
  36  MY5280_Hexurella_ArroyoSalado                   1.46%    passed     97.22%
  37  MY5282_Hexurella_ArroyoSalado                   1.70%    passed     97.41%
  38  MY5286_Hrupicola_SweetwaterSpr_OrdMtn           8.25%    passed     79.80%
  39  MY5287_Hrupicola_SweetwaterSpr_OrdMtn          28.16%    passed     21.67%
  40  MY5288_Hrupicola_Deadman_Hills                  1.46%    passed     92.36%
  41  MY5289_Hrupicola_Deadman_Hills                  1.46%    passed     95.69%
  42  MY5309_Hapachea_JohnnyLyon_Hills                9.95%    passed     89.70%
  43  MY5310_Hexurella_AntelopeCyn_CerbatMtns        33.01%    passed     77.67%
  44  MY5311_Hexurella_AntelopeCyn_CerbatMtns        25.24%    passed     77.06%
  45  MY5312_Hexurella_FoxCyn_MusicMtns              17.72%    failed      1.22%
  46  MY5313_Hexurella_FoxCyn_MusicMtns              10.92%    passed     82.57%
  47  MY5314_Hexurella_Grasshopper_BrushyMtn          7.77%    passed     90.79%
  48  MY5315_Hexurella_WagonerRd_BradshawMtns         0.73%    passed     74.87%
  49  MY5316_Hexurella_WagonerRd_BradshawMtns         8.74%    passed     93.09%
  50  MY5317_Hrupicola_Cottonwood_SnYsidroMtns        1.46%    passed     88.52%
****  TOTAL                                           7.44%  1 sequences failed composition chi2 test (p-value<5%; df=3)
Reading alignment file ../Hexu-OutGroup/hexu-outgroup-80p/uce-20010337.fasta ... Fasta format detected
Reading fasta file: done in 0.000849009 secs using 869% CPU
Alignment most likely contains DNA/RNA sequences
Constructing alignment: done in 0.00109315 secs using 898.2% CPU
Alignment has 50 sequences with 634 columns, 321 distinct patterns
241 parsimony-informative, 40 singleton sites, 353 constant sites
                                              Gap/Ambiguity  Composition  p-value
Analyzing sequences: done in 5.91278e-05 secs using 659.6% CPU
   1  MY0059_Hapachea_SantaRitaMtns_MaderaCyn         0.16%    passed     98.52%
   2  MY0071_ElMontePark                             19.87%    passed     69.41%
   3  MY0101_Aliatypus_isolatus                       3.79%    passed     41.32%
   4  MY0139_Hexurella_SanDiego_Guatay                0.16%    passed     99.24%
   5  MY2586_A_gulosus_LosAngeles_PuenteHills         4.10%    passed     41.95%
   6  MY4841_PalomarMtnSP                            21.29%    passed     59.75%
   7  MY5053_Hexurella_ChiricahuaMtns_PriceCyn        0.16%    passed     99.91%
   8  MY5057_Hexurella_ChiricahuaMtns_PriceCyn       23.66%    passed     34.20%
   9  MY5064_Hexurella_MuleMtns_Escabrosa             0.32%    passed     99.50%
  10  MY5066_Hexurella_MuleMtns_Escabrosa             0.32%    passed     99.67%
  11  MY5071_Hexurella_SantaRitaMtns_AlisoSprings     1.74%    passed     88.51%
  12  MY5075_Hexurella_ChiricahuaMtns_CaveCrkCyn      2.52%    passed     99.24%
  13  MY5126_Hexurella_SantaCatalinaMtns_NuggetCyn    0.16%    passed     97.53%
  14  MY5127_Hexurella_WhetstoneMtns_FrenchJoeCyn    50.00%    passed     65.99%
  15  MY5128_Hexurella_WhetstoneMtns_FrenchJoeCyn    60.09%    passed     84.34%
  16  MY5131_Hexurella_PedregosaMtns_PruneCyn         0.47%    passed     97.46%
  17  MY5132_Hexurella_PedregosaMtns_PruneCyn         0.47%    passed     99.08%
  18  MY5136_Hexurella_MiddlemarchCyn                 0.16%    passed     99.08%
  19  MY5147_Hexurella_DragoonMtns_NF_345A            0.16%    passed     99.88%
  20  MY5152_Hexurella_WhetstoneMtns_ApacheCyn        0.16%    passed     97.08%
  21  MY5154_Hexurella_SantaRitaMtns_AdobeCyn         0.95%    passed     98.21%
  22  MY5157_Hexurella_SantaCatalinaMtns_Redington    0.16%    passed     98.58%
  23  MY5164_Hrupicola_Temecula                      37.54%    passed     81.43%
  24  MY5165_Hrupicola_Temecula                      11.20%    passed     96.60%
  25  MY5175_Hapachea_HarshawRd_PatagoniaMtns         0.16%    passed     99.90%
  26  MY5180_Hapachea_MustrangPk_MustangMtns          0.32%    passed     94.70%
  27  MY5181_Hapachea_MustrangPk_MustangMtns          2.52%    passed     98.19%
  28  MY5193_Hapachea_HarshawRd_PatagoniaMtns         1.10%    passed     99.73%
  29  MY5194_Hapachea_Ordsummit_MtOrd                 4.42%    passed     99.83%
  30  MY5195_Hapachea_Ordsummit_MtOrd                 0.47%    passed     99.84%
  31  MY5266_Hencina_CerroBolla                       2.84%    passed     89.66%
  32  MY5267_Hencina_CerroBolla                       4.10%    passed     94.26%
  33  MY5269_Hexurella_GuadalupeValley                0.16%    passed     97.94%
  34  MY5271_Hexurella_GuadalupeValley                0.16%    passed     97.80%
  35  MY5276_Hexurella_SanPedro_Martir                0.16%    passed     99.58%
  36  MY5277_Hexurella_SanPedro_Martir                0.16%    passed     99.58%
  37  MY5280_Hexurella_ArroyoSalado                   0.47%    passed     99.84%
  38  MY5282_Hexurella_ArroyoSalado                   0.47%    passed     99.82%
  39  MY5286_Hrupicola_SweetwaterSpr_OrdMtn           3.79%    passed     99.75%
  40  MY5287_Hrupicola_SweetwaterSpr_OrdMtn           4.42%    passed     99.89%
  41  MY5289_Hrupicola_Deadman_Hills                  0.79%    passed     95.17%
  42  MY5309_Hapachea_JohnnyLyon_Hills                5.05%    passed     92.92%
  43  MY5310_Hexurella_AntelopeCyn_CerbatMtns        15.30%    passed     94.55%
  44  MY5311_Hexurella_AntelopeCyn_CerbatMtns        10.25%    passed     93.85%
  45  MY5312_Hexurella_FoxCyn_MusicMtns               8.52%    passed     82.87%
  46  MY5313_Hexurella_FoxCyn_MusicMtns              11.20%    passed     93.50%
  47  MY5314_Hexurella_Grasshopper_BrushyMtn         20.98%    passed     83.90%
  48  MY5315_Hexurella_WagonerRd_BradshawMtns         3.00%    passed     99.02%
  49  MY5316_Hexurella_WagonerRd_BradshawMtns         0.47%    passed     97.39%
  50  MY5317_Hrupicola_Cottonwood_SnYsidroMtns        4.89%    passed     97.38%
WARNING: 1 sequences contain more than 50% gaps/ambiguity
****  TOTAL                                           6.91%  0 sequences failed composition chi2 test (p-value<5%; df=3)
Reading alignment file ../Hexu-OutGroup/hexu-outgroup-80p/uce-20010338.fasta ... Fasta format detected
Reading fasta file: done in 0.000565052 secs using 1081% CPU
Alignment most likely contains DNA/RNA sequences
Constructing alignment: done in 0.000690222 secs using 1076% CPU
Alignment has 42 sequences with 473 columns, 234 distinct patterns
123 parsimony-informative, 48 singleton sites, 302 constant sites
                                              Gap/Ambiguity  Composition  p-value
Analyzing sequences: done in 3.09944e-05 secs using 951.8% CPU
   1  MY0059_Hapachea_SantaRitaMtns_MaderaCyn         2.54%    passed     96.55%
   2  MY0139_Hexurella_SanDiego_Guatay               42.71%    passed     33.31%
   3  MY5053_Hexurella_ChiricahuaMtns_PriceCyn        0.21%    passed     98.71%
   4  MY5064_Hexurella_MuleMtns_Escabrosa             0.85%    passed     85.94%
   5  MY5066_Hexurella_MuleMtns_Escabrosa            10.78%    passed     85.37%
   6  MY5071_Hexurella_SantaRitaMtns_AlisoSprings     0.00%    passed     95.56%
   7  MY5126_Hexurella_SantaCatalinaMtns_NuggetCyn    0.00%    passed     90.63%
   8  MY5131_Hexurella_PedregosaMtns_PruneCyn        10.99%    passed     93.72%
   9  MY5132_Hexurella_PedregosaMtns_PruneCyn        10.78%    passed     94.66%
  10  MY5136_Hexurella_MiddlemarchCyn                 0.00%    passed     95.48%
  11  MY5147_Hexurella_DragoonMtns_NF_345A            0.00%    passed     96.88%
  12  MY5152_Hexurella_WhetstoneMtns_ApacheCyn        0.42%    passed     91.42%
  13  MY5154_Hexurella_SantaRitaMtns_AdobeCyn         0.21%    passed     99.32%
  14  MY5157_Hexurella_SantaCatalinaMtns_Redington    2.33%    passed     98.19%
  15  MY5164_Hrupicola_Temecula                      44.19%    passed     70.05%
  16  MY5165_Hrupicola_Temecula                       9.73%    passed     78.38%
  17  MY5175_Hapachea_HarshawRd_PatagoniaMtns         0.00%    passed     95.43%
  18  MY5181_Hapachea_MustrangPk_MustangMtns         66.81%    failed      4.75%
  19  MY5193_Hapachea_HarshawRd_PatagoniaMtns         0.42%    passed     98.91%
  20  MY5194_Hapachea_Ordsummit_MtOrd                 0.00%    passed     94.53%
  21  MY5195_Hapachea_Ordsummit_MtOrd                 0.00%    passed     94.53%
  22  MY5266_Hencina_CerroBolla                       0.00%    passed     92.05%
  23  MY5267_Hencina_CerroBolla                       0.00%    passed     91.41%
  24  MY5269_Hexurella_GuadalupeValley                0.00%    passed     95.19%
  25  MY5271_Hexurella_GuadalupeValley                0.00%    passed     92.66%
  26  MY5276_Hexurella_SanPedro_Martir                0.00%    passed     73.92%
  27  MY5277_Hexurella_SanPedro_Martir                0.00%    passed     73.92%
  28  MY5280_Hexurella_ArroyoSalado                  12.68%    passed     94.78%
  29  MY5282_Hexurella_ArroyoSalado                   0.00%    passed     88.17%
  30  MY5286_Hrupicola_SweetwaterSpr_OrdMtn           2.11%    passed     87.25%
  31  MY5287_Hrupicola_SweetwaterSpr_OrdMtn           1.69%    passed     83.01%
  32  MY5288_Hrupicola_Deadman_Hills                  0.42%    passed     95.18%
  33  MY5289_Hrupicola_Deadman_Hills                  0.42%    passed     95.18%
  34  MY5309_Hapachea_JohnnyLyon_Hills               22.41%    passed     58.22%
  35  MY5310_Hexurella_AntelopeCyn_CerbatMtns        31.29%    passed     55.54%
  36  MY5311_Hexurella_AntelopeCyn_CerbatMtns        16.49%    passed     91.14%
  37  MY5312_Hexurella_FoxCyn_MusicMtns              14.16%    passed     97.09%
  38  MY5313_Hexurella_FoxCyn_MusicMtns              12.05%    passed     97.09%
  39  MY5314_Hexurella_Grasshopper_BrushyMtn         31.29%    passed     54.28%
  40  MY5315_Hexurella_WagonerRd_BradshawMtns        40.17%    passed     72.52%
  41  MY5316_Hexurella_WagonerRd_BradshawMtns        25.79%    passed     70.38%
  42  MY5317_Hrupicola_Cottonwood_SnYsidroMtns        9.09%    passed     63.39%
WARNING: 1 sequences contain more than 50% gaps/ambiguity
****  TOTAL                                          10.07%  1 sequences failed composition chi2 test (p-value<5%; df=3)
Reading alignment file ../Hexu-OutGroup/hexu-outgroup-80p/uce-20010344.fasta ... Fasta format detected
Reading fasta file: done in 0.000708818 secs using 1182% CPU
Alignment most likely contains DNA/RNA sequences
Constructing alignment: done in 0.000985861 secs using 1161% CPU
Alignment has 40 sequences with 682 columns, 372 distinct patterns
228 parsimony-informative, 76 singleton sites, 377 constant sites
                                              Gap/Ambiguity  Composition  p-value
Analyzing sequences: done in 2.59876e-05 secs using 188.6% CPU
   1  MY0059_Hapachea_SantaRitaMtns_MaderaCyn         0.00%    passed     92.95%
   2  MY0071_ElMontePark                             74.34%    passed     16.83%
   3  MY0139_Hexurella_SanDiego_Guatay                1.61%    passed     91.98%
   4  MY4841_PalomarMtnSP                            76.98%    failed      1.35%
   5  MY5053_Hexurella_ChiricahuaMtns_PriceCyn        1.61%    passed     98.15%
   6  MY5064_Hexurella_MuleMtns_Escabrosa             0.73%    passed     97.32%
   7  MY5066_Hexurella_MuleMtns_Escabrosa             0.15%    passed     98.90%
   8  MY5071_Hexurella_SantaRitaMtns_AlisoSprings    10.41%    passed     95.65%
   9  MY5075_Hexurella_ChiricahuaMtns_CaveCrkCyn      5.87%    passed     99.56%
  10  MY5126_Hexurella_SantaCatalinaMtns_NuggetCyn    9.97%    passed     98.39%
  11  MY5131_Hexurella_PedregosaMtns_PruneCyn         0.00%    passed     99.52%
  12  MY5132_Hexurella_PedregosaMtns_PruneCyn         0.00%    passed     99.52%
  13  MY5136_Hexurella_MiddlemarchCyn                 0.15%    passed     97.26%
  14  MY5147_Hexurella_DragoonMtns_NF_345A            0.00%    passed     97.98%
  15  MY5152_Hexurella_WhetstoneMtns_ApacheCyn       13.93%    passed     93.08%
  16  MY5154_Hexurella_SantaRitaMtns_AdobeCyn         3.52%    passed     87.91%
  17  MY5157_Hexurella_SantaCatalinaMtns_Redington    0.00%    passed     99.33%
  18  MY5164_Hrupicola_Temecula                      53.52%    passed     11.72%
  19  MY5165_Hrupicola_Temecula                       5.57%    passed     88.08%
  20  MY5175_Hapachea_HarshawRd_PatagoniaMtns         1.32%    passed     99.89%
  21  MY5180_Hapachea_MustrangPk_MustangMtns          0.73%    passed     98.10%
  22  MY5181_Hapachea_MustrangPk_MustangMtns          3.81%    passed     98.59%
  23  MY5193_Hapachea_HarshawRd_PatagoniaMtns         1.61%    passed     99.64%
  24  MY5266_Hencina_CerroBolla                       1.61%    passed     99.64%
  25  MY5267_Hencina_CerroBolla                       2.35%    passed     99.04%
  26  MY5269_Hexurella_GuadalupeValley                1.61%    passed     80.49%
  27  MY5271_Hexurella_GuadalupeValley                1.61%    passed     80.49%
  28  MY5276_Hexurella_SanPedro_Martir                3.23%    passed     98.98%
  29  MY5277_Hexurella_SanPedro_Martir                3.23%    passed     98.98%
  30  MY5280_Hexurella_ArroyoSalado                   2.93%    passed     98.23%
  31  MY5282_Hexurella_ArroyoSalado                   4.69%    passed     94.82%
  32  MY5286_Hrupicola_SweetwaterSpr_OrdMtn           8.65%    passed     98.12%
  33  MY5287_Hrupicola_SweetwaterSpr_OrdMtn           6.01%    passed     98.55%
  34  MY5288_Hrupicola_Deadman_Hills                  4.40%    passed     99.74%
  35  MY5289_Hrupicola_Deadman_Hills                  1.91%    passed     99.11%
  36  MY5309_Hapachea_JohnnyLyon_Hills               28.89%    passed     86.65%
  37  MY5314_Hexurella_Grasshopper_BrushyMtn         14.22%    passed     82.80%
  38  MY5315_Hexurella_WagonerRd_BradshawMtns         0.15%    passed     90.68%
  39  MY5316_Hexurella_WagonerRd_BradshawMtns         4.40%    passed     91.27%
  40  MY5317_Hrupicola_Cottonwood_SnYsidroMtns        8.36%    passed     92.04%
WARNING: 3 sequences contain more than 50% gaps/ambiguity
****  TOTAL                                           9.10%  1 sequences failed composition chi2 test (p-value<5%; df=3)
Reading alignment file ../Hexu-OutGroup/hexu-outgroup-80p/uce-2001036.fasta ... Fasta format detected
Reading fasta file: done in 0.000540018 secs using 1137% CPU
Alignment most likely contains DNA/RNA sequences
Constructing alignment: done in 0.000722885 secs using 1136% CPU
Alignment has 43 sequences with 448 columns, 263 distinct patterns
132 parsimony-informative, 79 singleton sites, 236 constant sites
                                              Gap/Ambiguity  Composition  p-value
Analyzing sequences: done in 4.91142e-05 secs using 918.3% CPU
   1  MY0059_Hapachea_SantaRitaMtns_MaderaCyn         0.67%    passed     98.03%
   2  MY0139_Hexurella_SanDiego_Guatay                0.67%    passed     90.40%
   3  MY5053_Hexurella_ChiricahuaMtns_PriceCyn       20.09%    passed     91.11%
   4  MY5064_Hexurella_MuleMtns_Escabrosa             0.67%    passed     99.50%
   5  MY5066_Hexurella_MuleMtns_Escabrosa             0.89%    passed     94.77%
   6  MY5075_Hexurella_ChiricahuaMtns_CaveCrkCyn      5.36%    passed     99.91%
   7  MY5126_Hexurella_SantaCatalinaMtns_NuggetCyn    0.89%    passed     91.60%
   8  MY5127_Hexurella_WhetstoneMtns_FrenchJoeCyn    64.29%    failed      0.13%
   9  MY5128_Hexurella_WhetstoneMtns_FrenchJoeCyn    78.35%    passed     15.86%
  10  MY5131_Hexurella_PedregosaMtns_PruneCyn         1.34%    passed     92.94%
  11  MY5132_Hexurella_PedregosaMtns_PruneCyn         1.12%    passed     91.42%
  12  MY5136_Hexurella_MiddlemarchCyn                 0.67%    passed     98.68%
  13  MY5147_Hexurella_DragoonMtns_NF_345A            0.67%    passed     97.13%
  14  MY5152_Hexurella_WhetstoneMtns_ApacheCyn        4.02%    passed     94.51%
  15  MY5154_Hexurella_SantaRitaMtns_AdobeCyn        46.43%    passed     70.07%
  16  MY5157_Hexurella_SantaCatalinaMtns_Redington   23.21%    passed     61.81%
  17  MY5165_Hrupicola_Temecula                      65.18%    passed      8.73%
  18  MY5175_Hapachea_HarshawRd_PatagoniaMtns         0.89%    passed     98.25%
  19  MY5180_Hapachea_MustrangPk_MustangMtns         11.38%    passed     99.93%
  20  MY5181_Hapachea_MustrangPk_MustangMtns         24.55%    passed     85.56%
  21  MY5193_Hapachea_HarshawRd_PatagoniaMtns         0.67%    passed     99.88%
  22  MY5194_Hapachea_Ordsummit_MtOrd                 1.56%    passed     89.95%
  23  MY5195_Hapachea_Ordsummit_MtOrd                31.03%    passed     69.39%
  24  MY5266_Hencina_CerroBolla                       1.12%    passed     99.23%
  25  MY5267_Hencina_CerroBolla                       3.12%    passed     98.44%
  26  MY5269_Hexurella_GuadalupeValley                0.89%    passed     95.23%
  27  MY5271_Hexurella_GuadalupeValley               13.84%    passed     95.17%
  28  MY5276_Hexurella_SanPedro_Martir                0.22%    passed     97.17%
  29  MY5277_Hexurella_SanPedro_Martir                0.67%    passed     97.85%
  30  MY5280_Hexurella_ArroyoSalado                   0.89%    passed     97.19%
  31  MY5282_Hexurella_ArroyoSalado                   8.93%    passed     98.75%
  32  MY5286_Hrupicola_SweetwaterSpr_OrdMtn           1.12%    passed     95.38%
  33  MY5287_Hrupicola_SweetwaterSpr_OrdMtn           2.46%    passed     98.67%
  34  MY5288_Hrupicola_Deadman_Hills                  0.89%    passed     97.37%
  35  MY5289_Hrupicola_Deadman_Hills                  0.89%    passed     98.56%
  36  MY5309_Hapachea_JohnnyLyon_Hills                0.67%    passed     99.64%
  37  MY5310_Hexurella_AntelopeCyn_CerbatMtns         0.22%    passed     95.10%
  38  MY5311_Hexurella_AntelopeCyn_CerbatMtns         0.22%    passed     95.10%
  39  MY5312_Hexurella_FoxCyn_MusicMtns               0.22%    passed     99.23%
  40  MY5313_Hexurella_FoxCyn_MusicMtns               0.22%    passed     89.76%
  41  MY5314_Hexurella_Grasshopper_BrushyMtn          0.22%    passed     89.59%
  42  MY5315_Hexurella_WagonerRd_BradshawMtns         0.22%    passed     89.39%
  43  MY5316_Hexurella_WagonerRd_BradshawMtns         0.22%    passed     89.15%
WARNING: 3 sequences contain more than 50% gaps/ambiguity
****  TOTAL                                           9.81%  1 sequences failed composition chi2 test (p-value<5%; df=3)
Reading alignment file ../Hexu-OutGroup/hexu-outgroup-80p/uce-200105.fasta ... Fasta format detected
Reading fasta file: done in 0.00114107 secs using 865.3% CPU
Alignment most likely contains DNA/RNA sequences
Constructing alignment: done in 0.00139117 secs using 792.4% CPU
Alignment has 49 sequences with 862 columns, 359 distinct patterns
272 parsimony-informative, 53 singleton sites, 537 constant sites
                                              Gap/Ambiguity  Composition  p-value
Analyzing sequences: done in 5.29289e-05 secs using 872.9% CPU
   1  MY0059_Hapachea_SantaRitaMtns_MaderaCyn         0.00%    passed     97.89%
   2  MY0071_ElMontePark                             12.88%    failed      3.99%
   3  MY0101_Aliatypus_isolatus                       1.39%    passed     14.75%
   4  MY0139_Hexurella_SanDiego_Guatay                0.00%    passed     99.43%
   5  MY2586_A_gulosus_LosAngeles_PuenteHills         1.39%    passed     24.42%
   6  MY4841_PalomarMtnSP                            25.17%    passed     19.62%
   7  MY5053_Hexurella_ChiricahuaMtns_PriceCyn        0.00%    passed     95.89%
   8  MY5064_Hexurella_MuleMtns_Escabrosa             0.00%    passed     97.16%
   9  MY5066_Hexurella_MuleMtns_Escabrosa             0.00%    passed     97.16%
  10  MY5071_Hexurella_SantaRitaMtns_AlisoSprings     0.00%    passed     97.89%
  11  MY5075_Hexurella_ChiricahuaMtns_CaveCrkCyn      0.00%    passed     98.04%
  12  MY5126_Hexurella_SantaCatalinaMtns_NuggetCyn    0.00%    passed     98.45%
  13  MY5128_Hexurella_WhetstoneMtns_FrenchJoeCyn    48.03%    passed     88.55%
  14  MY5131_Hexurella_PedregosaMtns_PruneCyn         0.00%    passed     93.58%
  15  MY5132_Hexurella_PedregosaMtns_PruneCyn         0.00%    passed     93.58%
  16  MY5136_Hexurella_MiddlemarchCyn                 0.00%    passed     91.89%
  17  MY5147_Hexurella_DragoonMtns_NF_345A            0.00%    passed     91.89%
  18  MY5152_Hexurella_WhetstoneMtns_ApacheCyn        0.00%    passed     96.64%
  19  MY5154_Hexurella_SantaRitaMtns_AdobeCyn         0.00%    passed     98.78%
  20  MY5157_Hexurella_SantaCatalinaMtns_Redington    0.00%    passed     97.31%
  21  MY5164_Hrupicola_Temecula                       6.96%    passed     96.33%
  22  MY5165_Hrupicola_Temecula                       7.42%    passed     97.49%
  23  MY5175_Hapachea_HarshawRd_PatagoniaMtns         0.00%    passed     94.12%
  24  MY5180_Hapachea_MustrangPk_MustangMtns          0.00%    passed     97.02%
  25  MY5181_Hapachea_MustrangPk_MustangMtns          4.06%    passed     95.53%
  26  MY5193_Hapachea_HarshawRd_PatagoniaMtns         0.00%    passed     94.12%
  27  MY5194_Hapachea_Ordsummit_MtOrd                34.11%    passed     76.36%
  28  MY5195_Hapachea_Ordsummit_MtOrd                 2.44%    passed     99.77%
  29  MY5266_Hencina_CerroBolla                       0.00%    passed     99.69%
  30  MY5267_Hencina_CerroBolla                       2.32%    passed     99.99%
  31  MY5269_Hexurella_GuadalupeValley                0.00%    passed     94.71%
  32  MY5271_Hexurella_GuadalupeValley                0.00%    passed     94.84%
  33  MY5276_Hexurella_SanPedro_Martir                0.00%    passed     97.33%
  34  MY5277_Hexurella_SanPedro_Martir                0.00%    passed     97.33%
  35  MY5280_Hexurella_ArroyoSalado                   0.00%    passed     97.98%
  36  MY5282_Hexurella_ArroyoSalado                   0.00%    passed     97.75%
  37  MY5286_Hrupicola_SweetwaterSpr_OrdMtn           0.00%    passed     99.99%
  38  MY5287_Hrupicola_SweetwaterSpr_OrdMtn          11.37%    passed     98.18%
  39  MY5288_Hrupicola_Deadman_Hills                  0.00%    passed     97.96%
  40  MY5289_Hrupicola_Deadman_Hills                  0.00%    passed     97.27%
  41  MY5309_Hapachea_JohnnyLyon_Hills                9.86%    passed     98.80%
  42  MY5310_Hexurella_AntelopeCyn_CerbatMtns        18.10%    passed     80.90%
  43  MY5311_Hexurella_AntelopeCyn_CerbatMtns        14.73%    passed     78.75%
  44  MY5312_Hexurella_FoxCyn_MusicMtns              12.18%    passed     82.46%
  45  MY5313_Hexurella_FoxCyn_MusicMtns              13.23%    passed     73.85%
  46  MY5314_Hexurella_Grasshopper_BrushyMtn         15.78%    passed     96.09%
  47  MY5315_Hexurella_WagonerRd_BradshawMtns         0.00%    passed     99.14%
  48  MY5316_Hexurella_WagonerRd_BradshawMtns         0.00%    passed     99.14%
  49  MY5317_Hrupicola_Cottonwood_SnYsidroMtns       22.97%    passed     65.27%
****  TOTAL                                           5.40%  1 sequences failed composition chi2 test (p-value<5%; df=3)
Reading alignment file ../Hexu-OutGroup/hexu-outgroup-80p/uce-200106.fasta ... Fasta format detected
Reading fasta file: done in 0.00116396 secs using 1177% CPU
Alignment most likely contains DNA/RNA sequences
Constructing alignment: done in 0.00129914 secs using 1158% CPU
Alignment has 49 sequences with 898 columns, 341 distinct patterns
254 parsimony-informative, 56 singleton sites, 588 constant sites
                                              Gap/Ambiguity  Composition  p-value
Analyzing sequences: done in 1.81198e-05 secs using 281.5% CPU
   1  MY0059_Hapachea_SantaRitaMtns_MaderaCyn         0.00%    passed     98.19%
   2  MY0071_ElMontePark                             12.03%    passed     35.37%
   3  MY0101_Aliatypus_isolatus                       5.57%    passed     64.79%
   4  MY0139_Hexurella_SanDiego_Guatay               20.16%    passed     40.51%
   5  MY2586_A_gulosus_LosAngeles_PuenteHills         5.57%    passed     91.94%
   6  MY4841_PalomarMtnSP                            24.83%    failed      2.08%
   7  MY5053_Hexurella_ChiricahuaMtns_PriceCyn        0.22%    passed     95.88%
   8  MY5057_Hexurella_ChiricahuaMtns_PriceCyn       79.18%    failed      0.08%
   9  MY5064_Hexurella_MuleMtns_Escabrosa             0.11%    passed     91.98%
  10  MY5066_Hexurella_MuleMtns_Escabrosa             0.00%    passed     90.65%
  11  MY5071_Hexurella_SantaRitaMtns_AlisoSprings     0.11%    passed     97.45%
  12  MY5075_Hexurella_ChiricahuaMtns_CaveCrkCyn      0.45%    passed     97.41%
  13  MY5126_Hexurella_SantaCatalinaMtns_NuggetCyn    0.00%    passed     96.78%
  14  MY5128_Hexurella_WhetstoneMtns_FrenchJoeCyn    59.47%    failed      0.16%
  15  MY5131_Hexurella_PedregosaMtns_PruneCyn         0.33%    passed     97.78%
  16  MY5132_Hexurella_PedregosaMtns_PruneCyn         0.33%    passed     98.21%
  17  MY5136_Hexurella_MiddlemarchCyn                 0.00%    passed     95.61%
  18  MY5147_Hexurella_DragoonMtns_NF_345A            0.11%    passed     97.56%
  19  MY5152_Hexurella_WhetstoneMtns_ApacheCyn        6.90%    passed     97.37%
  20  MY5154_Hexurella_SantaRitaMtns_AdobeCyn         0.11%    passed     96.56%
  21  MY5157_Hexurella_SantaCatalinaMtns_Redington    0.00%    passed     97.06%
  22  MY5164_Hrupicola_Temecula                       7.13%    passed     99.19%
  23  MY5165_Hrupicola_Temecula                       5.57%    passed     99.71%
  24  MY5175_Hapachea_HarshawRd_PatagoniaMtns         0.22%    passed     98.05%
  25  MY5180_Hapachea_MustrangPk_MustangMtns          0.00%    passed     95.51%
  26  MY5181_Hapachea_MustrangPk_MustangMtns          0.78%    passed     98.87%
  27  MY5193_Hapachea_HarshawRd_PatagoniaMtns         0.22%    passed     98.68%
  28  MY5195_Hapachea_Ordsummit_MtOrd                 1.34%    passed     95.97%
  29  MY5266_Hencina_CerroBolla                       0.33%    passed     78.51%
  30  MY5267_Hencina_CerroBolla                       0.33%    passed     78.84%
  31  MY5269_Hexurella_GuadalupeValley                0.56%    passed     82.23%
  32  MY5271_Hexurella_GuadalupeValley                0.56%    passed     82.23%
  33  MY5276_Hexurella_SanPedro_Martir                0.45%    passed     82.86%
  34  MY5277_Hexurella_SanPedro_Martir                0.33%    passed     83.31%
  35  MY5280_Hexurella_ArroyoSalado                   0.67%    passed     90.55%
  36  MY5282_Hexurella_ArroyoSalado                   0.67%    passed     90.55%
  37  MY5286_Hrupicola_SweetwaterSpr_OrdMtn          20.27%    passed     40.14%
  38  MY5287_Hrupicola_SweetwaterSpr_OrdMtn           0.33%    passed     94.54%
  39  MY5288_Hrupicola_Deadman_Hills                  0.67%    passed     85.31%
  40  MY5289_Hrupicola_Deadman_Hills                  3.79%    passed     99.28%
  41  MY5309_Hapachea_JohnnyLyon_Hills               15.81%    passed     71.78%
  42  MY5310_Hexurella_AntelopeCyn_CerbatMtns        25.17%    passed     32.27%
  43  MY5311_Hexurella_AntelopeCyn_CerbatMtns        12.03%    passed     75.71%
  44  MY5312_Hexurella_FoxCyn_MusicMtns              11.14%    passed     86.62%
  45  MY5313_Hexurella_FoxCyn_MusicMtns              15.59%    passed     53.78%
  46  MY5314_Hexurella_Grasshopper_BrushyMtn         13.36%    passed     76.11%
  47  MY5315_Hexurella_WagonerRd_BradshawMtns         0.22%    passed     80.34%
  48  MY5316_Hexurella_WagonerRd_BradshawMtns         0.56%    passed     85.87%
  49  MY5317_Hrupicola_Cottonwood_SnYsidroMtns        7.91%    passed     99.64%
WARNING: 2 sequences contain more than 50% gaps/ambiguity
****  TOTAL                                           7.38%  3 sequences failed composition chi2 test (p-value<5%; df=3)
Reading alignment file ../Hexu-OutGroup/hexu-outgroup-80p/uce-2001065.fasta ... Fasta format detected
Reading fasta file: done in 0.000828981 secs using 1179% CPU
Alignment most likely contains DNA/RNA sequences
Constructing alignment: done in 0.00108194 secs using 1149% CPU
Alignment has 45 sequences with 720 columns, 351 distinct patterns
153 parsimony-informative, 151 singleton sites, 415 constant sites
                                              Gap/Ambiguity  Composition  p-value
Analyzing sequences: done in 2.40803e-05 secs using 157.8% CPU
   1  MY0059_Hapachea_SantaRitaMtns_MaderaCyn         0.69%    passed     96.72%
   2  MY0139_Hexurella_SanDiego_Guatay                2.92%    passed     90.61%
   3  MY4841_PalomarMtnSP                            37.78%    passed      6.76%
   4  MY5053_Hexurella_ChiricahuaMtns_PriceCyn        0.69%    passed     96.76%
   5  MY5064_Hexurella_MuleMtns_Escabrosa             1.67%    passed     95.44%
   6  MY5071_Hexurella_SantaRitaMtns_AlisoSprings     0.69%    passed     94.29%
   7  MY5075_Hexurella_ChiricahuaMtns_CaveCrkCyn      1.94%    passed     98.61%
   8  MY5126_Hexurella_SantaCatalinaMtns_NuggetCyn    0.83%    passed     95.79%
   9  MY5128_Hexurella_WhetstoneMtns_FrenchJoeCyn    78.19%    failed      0.26%
  10  MY5131_Hexurella_PedregosaMtns_PruneCyn         1.11%    passed     89.77%
  11  MY5132_Hexurella_PedregosaMtns_PruneCyn         1.11%    passed     89.77%
  12  MY5136_Hexurella_MiddlemarchCyn                 0.69%    passed     97.33%
  13  MY5147_Hexurella_DragoonMtns_NF_345A            0.69%    passed     93.02%
  14  MY5152_Hexurella_WhetstoneMtns_ApacheCyn        0.69%    passed     94.84%
  15  MY5154_Hexurella_SantaRitaMtns_AdobeCyn         0.69%    passed     95.02%
  16  MY5157_Hexurella_SantaCatalinaMtns_Redington    0.69%    passed     91.10%
  17  MY5164_Hrupicola_Temecula                       7.08%    passed     81.70%
  18  MY5165_Hrupicola_Temecula                       8.75%    passed     85.76%
  19  MY5175_Hapachea_HarshawRd_PatagoniaMtns         0.69%    passed     95.72%
  20  MY5180_Hapachea_MustrangPk_MustangMtns          0.69%    passed     98.35%
  21  MY5181_Hapachea_MustrangPk_MustangMtns          0.69%    passed     95.73%
  22  MY5193_Hapachea_HarshawRd_PatagoniaMtns         0.83%    passed     98.42%
  23  MY5194_Hapachea_Ordsummit_MtOrd                 0.69%    passed     96.68%
  24  MY5195_Hapachea_Ordsummit_MtOrd                 4.17%    passed     98.36%
  25  MY5266_Hencina_CerroBolla                       1.39%    passed     85.29%
  26  MY5267_Hencina_CerroBolla                       1.39%    passed     85.29%
  27  MY5269_Hexurella_GuadalupeValley                1.25%    passed     92.12%
  28  MY5271_Hexurella_GuadalupeValley                1.25%    passed     92.12%
  29  MY5276_Hexurella_SanPedro_Martir               25.83%    passed     69.16%
  30  MY5277_Hexurella_SanPedro_Martir                1.25%    passed     85.95%
  31  MY5280_Hexurella_ArroyoSalado                   1.53%    passed     85.42%
  32  MY5282_Hexurella_ArroyoSalado                   5.14%    passed     95.08%
  33  MY5286_Hrupicola_SweetwaterSpr_OrdMtn           1.39%    passed     79.31%
  34  MY5287_Hrupicola_SweetwaterSpr_OrdMtn           7.92%    passed     83.92%
  35  MY5288_Hrupicola_Deadman_Hills                  1.39%    passed     92.96%
  36  MY5289_Hrupicola_Deadman_Hills                  1.39%    passed     92.96%
  37  MY5309_Hapachea_JohnnyLyon_Hills               11.39%    passed     89.41%
  38  MY5310_Hexurella_AntelopeCyn_CerbatMtns        43.33%    passed      6.68%
  39  MY5311_Hexurella_AntelopeCyn_CerbatMtns        17.92%    passed     98.42%
  40  MY5312_Hexurella_FoxCyn_MusicMtns              14.86%    passed     99.69%
  41  MY5313_Hexurella_FoxCyn_MusicMtns              11.11%    passed     96.88%
  42  MY5314_Hexurella_Grasshopper_BrushyMtn         11.53%    passed     99.45%
  43  MY5315_Hexurella_WagonerRd_BradshawMtns         0.14%    passed     99.05%
  44  MY5316_Hexurella_WagonerRd_BradshawMtns         0.28%    passed     99.34%
  45  MY5317_Hrupicola_Cottonwood_SnYsidroMtns       11.53%    passed     98.67%
WARNING: 1 sequences contain more than 50% gaps/ambiguity
****  TOTAL                                           7.29%  1 sequences failed composition chi2 test (p-value<5%; df=3)
Reading alignment file ../Hexu-OutGroup/hexu-outgroup-80p/uce-2001069.fasta ... Fasta format detected
Reading fasta file: done in 0.000731945 secs using 1180% CPU
Alignment most likely contains DNA/RNA sequences
Constructing alignment: done in 0.00088501 secs using 1148% CPU
Alignment has 47 sequences with 590 columns, 315 distinct patterns
157 parsimony-informative, 104 singleton sites, 329 constant sites
                                              Gap/Ambiguity  Composition  p-value
Analyzing sequences: done in 1.90735e-05 secs using 613.4% CPU
   1  MY0059_Hapachea_SantaRitaMtns_MaderaCyn         0.17%    passed     99.54%
   2  MY0139_Hexurella_SanDiego_Guatay                6.95%    passed     84.96%
   3  MY4841_PalomarMtnSP                            51.53%    passed     43.04%
   4  MY5053_Hexurella_ChiricahuaMtns_PriceCyn        0.00%    passed     99.35%
   5  MY5064_Hexurella_MuleMtns_Escabrosa             0.85%    passed     99.42%
   6  MY5066_Hexurella_MuleMtns_Escabrosa             0.85%    passed     99.98%
   7  MY5071_Hexurella_SantaRitaMtns_AlisoSprings     0.17%    passed     99.68%
   8  MY5075_Hexurella_ChiricahuaMtns_CaveCrkCyn      0.00%    passed     98.27%
   9  MY5126_Hexurella_SantaCatalinaMtns_NuggetCyn    0.00%    passed     99.09%
  10  MY5127_Hexurella_WhetstoneMtns_FrenchJoeCyn    66.95%    passed     43.76%
  11  MY5128_Hexurella_WhetstoneMtns_FrenchJoeCyn    71.19%    passed     66.00%
  12  MY5131_Hexurella_PedregosaMtns_PruneCyn         0.17%    passed     96.58%
  13  MY5132_Hexurella_PedregosaMtns_PruneCyn         0.17%    passed     98.33%
  14  MY5136_Hexurella_MiddlemarchCyn                 0.17%    passed     98.66%
  15  MY5147_Hexurella_DragoonMtns_NF_345A            0.34%    passed     99.83%
  16  MY5152_Hexurella_WhetstoneMtns_ApacheCyn        0.00%    passed     99.96%
  17  MY5154_Hexurella_SantaRitaMtns_AdobeCyn         0.17%    passed     98.81%
  18  MY5157_Hexurella_SantaCatalinaMtns_Redington    0.17%    passed     99.16%
  19  MY5164_Hrupicola_Temecula                      39.66%    passed     93.06%
  20  MY5165_Hrupicola_Temecula                       0.17%    passed     75.12%
  21  MY5175_Hapachea_HarshawRd_PatagoniaMtns         0.00%    passed     97.22%
  22  MY5180_Hapachea_MustrangPk_MustangMtns          0.00%    passed     98.57%
  23  MY5181_Hapachea_MustrangPk_MustangMtns         21.69%    passed     46.83%
  24  MY5193_Hapachea_HarshawRd_PatagoniaMtns         0.00%    passed     97.22%
  25  MY5194_Hapachea_Ordsummit_MtOrd                 0.68%    passed     99.74%
  26  MY5195_Hapachea_Ordsummit_MtOrd                 0.17%    passed     99.64%
  27  MY5266_Hencina_CerroBolla                       2.71%    passed     93.16%
  28  MY5267_Hencina_CerroBolla                       2.71%    passed     93.16%
  29  MY5269_Hexurella_GuadalupeValley                1.53%    passed     94.33%
  30  MY5271_Hexurella_GuadalupeValley                1.36%    passed     93.65%
  31  MY5276_Hexurella_SanPedro_Martir                1.36%    passed     88.62%
  32  MY5277_Hexurella_SanPedro_Martir                1.36%    passed     90.87%
  33  MY5280_Hexurella_ArroyoSalado                   0.51%    passed     95.16%
  34  MY5282_Hexurella_ArroyoSalado                   0.51%    passed     96.73%
  35  MY5286_Hrupicola_SweetwaterSpr_OrdMtn           0.17%    passed     97.08%
  36  MY5287_Hrupicola_SweetwaterSpr_OrdMtn           8.14%    passed     96.72%
  37  MY5288_Hrupicola_Deadman_Hills                  4.24%    passed     99.07%
  38  MY5289_Hrupicola_Deadman_Hills                  4.24%    passed     99.07%
  39  MY5309_Hapachea_JohnnyLyon_Hills               26.10%    passed     86.53%
  40  MY5310_Hexurella_AntelopeCyn_CerbatMtns         0.51%    passed     99.83%
  41  MY5311_Hexurella_AntelopeCyn_CerbatMtns         4.07%    passed     98.61%
  42  MY5312_Hexurella_FoxCyn_MusicMtns              16.95%    passed     91.98%
  43  MY5313_Hexurella_FoxCyn_MusicMtns              15.42%    passed     88.92%
  44  MY5314_Hexurella_Grasshopper_BrushyMtn         32.20%    passed     52.17%
  45  MY5315_Hexurella_WagonerRd_BradshawMtns        13.73%    passed     53.85%
  46  MY5316_Hexurella_WagonerRd_BradshawMtns         0.34%    passed     98.88%
  47  MY5317_Hrupicola_Cottonwood_SnYsidroMtns        9.66%    passed     92.66%
WARNING: 3 sequences contain more than 50% gaps/ambiguity
****  TOTAL                                           8.72%  0 sequences failed composition chi2 test (p-value<5%; df=3)
Reading alignment file ../Hexu-OutGroup/hexu-outgroup-80p/uce-200107.fasta ... Fasta format detected
Reading fasta file: done in 0.000760078 secs using 1179% CPU
Alignment most likely contains DNA/RNA sequences
Constructing alignment: done in 0.000905037 secs using 1150% CPU
Alignment has 43 sequences with 679 columns, 229 distinct patterns
43 parsimony-informative, 178 singleton sites, 458 constant sites
                                              Gap/Ambiguity  Composition  p-value
Analyzing sequences: done in 2.28882e-05 secs using 471.9% CPU
   1  MY0059_Hapachea_SantaRitaMtns_MaderaCyn         1.33%    passed     97.75%
   2  MY0101_Aliatypus_isolatus                      14.58%    passed     75.05%
   3  MY5057_Hexurella_ChiricahuaMtns_PriceCyn       64.06%    passed     93.25%
   4  MY5064_Hexurella_MuleMtns_Escabrosa             0.00%    passed     99.11%
   5  MY5066_Hexurella_MuleMtns_Escabrosa             0.15%    passed     99.50%
   6  MY5071_Hexurella_SantaRitaMtns_AlisoSprings     0.00%    passed     98.81%
   7  MY5075_Hexurella_ChiricahuaMtns_CaveCrkCyn      0.00%    passed     97.84%
   8  MY5126_Hexurella_SantaCatalinaMtns_NuggetCyn    0.00%    passed     98.93%
   9  MY5128_Hexurella_WhetstoneMtns_FrenchJoeCyn    65.54%    passed     23.27%
  10  MY5136_Hexurella_MiddlemarchCyn                 0.00%    passed     99.70%
  11  MY5147_Hexurella_DragoonMtns_NF_345A            0.00%    passed     99.70%
  12  MY5152_Hexurella_WhetstoneMtns_ApacheCyn        0.00%    passed     99.59%
  13  MY5154_Hexurella_SantaRitaMtns_AdobeCyn         0.00%    passed     98.87%
  14  MY5157_Hexurella_SantaCatalinaMtns_Redington    0.00%    passed     99.34%
  15  MY5164_Hrupicola_Temecula                      12.52%    passed     68.23%
  16  MY5165_Hrupicola_Temecula                       1.33%    passed     99.65%
  17  MY5175_Hapachea_HarshawRd_PatagoniaMtns         0.00%    passed     99.15%
  18  MY5180_Hapachea_MustrangPk_MustangMtns          0.00%    passed     99.48%
  19  MY5181_Hapachea_MustrangPk_MustangMtns          0.44%    passed     98.96%
  20  MY5193_Hapachea_HarshawRd_PatagoniaMtns         0.00%    passed     98.71%
  21  MY5194_Hapachea_Ordsummit_MtOrd                 0.15%    passed     99.07%
  22  MY5195_Hapachea_Ordsummit_MtOrd                 4.71%    passed     99.72%
  23  MY5266_Hencina_CerroBolla                       1.03%    passed     99.50%
  24  MY5267_Hencina_CerroBolla                       1.03%    passed     99.50%
  25  MY5269_Hexurella_GuadalupeValley                0.88%    passed     99.56%
  26  MY5271_Hexurella_GuadalupeValley                0.88%    passed     99.56%
  27  MY5276_Hexurella_SanPedro_Martir                0.88%    passed     98.78%
  28  MY5277_Hexurella_SanPedro_Martir                0.88%    passed     98.78%
  29  MY5280_Hexurella_ArroyoSalado                   1.03%    passed     99.43%
  30  MY5282_Hexurella_ArroyoSalado                   1.77%    passed     99.89%
  31  MY5286_Hrupicola_SweetwaterSpr_OrdMtn           5.15%    passed     99.67%
  32  MY5287_Hrupicola_SweetwaterSpr_OrdMtn           1.33%    passed     99.83%
  33  MY5288_Hrupicola_Deadman_Hills                  0.88%    passed     99.98%
  34  MY5289_Hrupicola_Deadman_Hills                  0.88%    passed     99.84%
  35  MY5309_Hapachea_JohnnyLyon_Hills                4.71%    passed     98.68%
  36  MY5310_Hexurella_AntelopeCyn_CerbatMtns        13.84%    passed     71.41%
  37  MY5311_Hexurella_AntelopeCyn_CerbatMtns        10.60%    passed     86.01%
  38  MY5312_Hexurella_FoxCyn_MusicMtns              15.46%    passed     97.53%
  39  MY5313_Hexurella_FoxCyn_MusicMtns              16.79%    passed     86.69%
  40  MY5314_Hexurella_Grasshopper_BrushyMtn         22.24%    passed     79.57%
  41  MY5315_Hexurella_WagonerRd_BradshawMtns         0.74%    passed     97.64%
  42  MY5316_Hexurella_WagonerRd_BradshawMtns         0.15%    passed     98.65%
  43  MY5317_Hrupicola_Cottonwood_SnYsidroMtns        7.07%    passed     98.76%
WARNING: 2 sequences contain more than 50% gaps/ambiguity
****  TOTAL                                           6.35%  0 sequences failed composition chi2 test (p-value<5%; df=3)
Reading alignment file ../Hexu-OutGroup/hexu-outgroup-80p/uce-200108.fasta ... Fasta format detected
Reading fasta file: done in 0.00106502 secs using 987.4% CPU
Alignment most likely contains DNA/RNA sequences
Constructing alignment: done in 0.00127101 secs using 1079% CPU
Alignment has 48 sequences with 823 columns, 431 distinct patterns
323 parsimony-informative, 73 singleton sites, 427 constant sites
                                              Gap/Ambiguity  Composition  p-value
Analyzing sequences: done in 4.19617e-05 secs using 803.1% CPU
   1  MY0059_Hapachea_SantaRitaMtns_MaderaCyn         0.12%    passed     91.61%
   2  MY0071_ElMontePark                             26.12%    failed      0.52%
   3  MY0101_Aliatypus_isolatus                      11.66%    passed     17.50%
   4  MY0139_Hexurella_SanDiego_Guatay                0.00%    passed     99.47%
   5  MY2586_A_gulosus_LosAngeles_PuenteHills        21.51%    passed     12.07%
   6  MY4841_PalomarMtnSP                            25.76%    failed      0.61%
   7  MY5057_Hexurella_ChiricahuaMtns_PriceCyn       73.51%    failed      0.07%
   8  MY5064_Hexurella_MuleMtns_Escabrosa             0.24%    passed     97.57%
   9  MY5066_Hexurella_MuleMtns_Escabrosa             0.24%    passed     98.37%
  10  MY5071_Hexurella_SantaRitaMtns_AlisoSprings     0.12%    passed     97.26%
  11  MY5075_Hexurella_ChiricahuaMtns_CaveCrkCyn      0.12%    passed     91.53%
  12  MY5126_Hexurella_SantaCatalinaMtns_NuggetCyn    0.12%    passed     92.26%
  13  MY5127_Hexurella_WhetstoneMtns_FrenchJoeCyn    59.90%    failed      3.18%
  14  MY5128_Hexurella_WhetstoneMtns_FrenchJoeCyn    73.75%    failed      0.50%
  15  MY5131_Hexurella_PedregosaMtns_PruneCyn         0.12%    passed     97.16%
  16  MY5132_Hexurella_PedregosaMtns_PruneCyn         0.12%    passed     97.16%
  17  MY5136_Hexurella_MiddlemarchCyn                 0.24%    passed     95.95%
  18  MY5147_Hexurella_DragoonMtns_NF_345A            0.24%    passed     94.34%
  19  MY5152_Hexurella_WhetstoneMtns_ApacheCyn        0.12%    passed     97.00%
  20  MY5154_Hexurella_SantaRitaMtns_AdobeCyn         0.12%    passed     96.15%
  21  MY5157_Hexurella_SantaCatalinaMtns_Redington    0.12%    passed     91.63%
  22  MY5165_Hrupicola_Temecula                       2.79%    passed     97.24%
  23  MY5175_Hapachea_HarshawRd_PatagoniaMtns         0.24%    passed     96.09%
  24  MY5180_Hapachea_MustrangPk_MustangMtns          0.12%    passed     93.12%
  25  MY5181_Hapachea_MustrangPk_MustangMtns          0.12%    passed     94.51%
  26  MY5193_Hapachea_HarshawRd_PatagoniaMtns         0.24%    passed     95.71%
  27  MY5194_Hapachea_Ordsummit_MtOrd                 4.13%    passed     99.23%
  28  MY5195_Hapachea_Ordsummit_MtOrd                 0.73%    passed     98.90%
  29  MY5266_Hencina_CerroBolla                       2.07%    passed     99.52%
  30  MY5267_Hencina_CerroBolla                       0.12%    passed     99.79%
  31  MY5269_Hexurella_GuadalupeValley                0.00%    passed     99.21%
  32  MY5271_Hexurella_GuadalupeValley                1.58%    passed     97.98%
  33  MY5276_Hexurella_SanPedro_Martir                0.00%    passed     97.32%
  34  MY5277_Hexurella_SanPedro_Martir                0.00%    passed     97.86%
  35  MY5280_Hexurella_ArroyoSalado                   0.00%    passed     96.60%
  36  MY5282_Hexurella_ArroyoSalado                   0.00%    passed     96.60%
  37  MY5286_Hrupicola_SweetwaterSpr_OrdMtn           0.00%    passed     98.90%
  38  MY5287_Hrupicola_SweetwaterSpr_OrdMtn          10.09%    passed     94.12%
  39  MY5288_Hrupicola_Deadman_Hills                 12.15%    passed     97.79%
  40  MY5289_Hrupicola_Deadman_Hills                  1.46%    passed     99.35%
  41  MY5309_Hapachea_JohnnyLyon_Hills                2.79%    passed     91.53%
  42  MY5310_Hexurella_AntelopeCyn_CerbatMtns        21.75%    passed     57.59%
  43  MY5311_Hexurella_AntelopeCyn_CerbatMtns         9.72%    passed     86.93%
  44  MY5312_Hexurella_FoxCyn_MusicMtns              21.51%    passed     38.10%
  45  MY5314_Hexurella_Grasshopper_BrushyMtn          8.14%    passed     96.77%
  46  MY5315_Hexurella_WagonerRd_BradshawMtns         0.85%    passed     99.81%
  47  MY5316_Hexurella_WagonerRd_BradshawMtns         6.08%    passed     88.94%
  48  MY5317_Hrupicola_Cottonwood_SnYsidroMtns        1.82%    passed     86.16%
WARNING: 3 sequences contain more than 50% gaps/ambiguity
****  TOTAL                                           8.39%  5 sequences failed composition chi2 test (p-value<5%; df=3)
Reading alignment file ../Hexu-OutGroup/hexu-outgroup-80p/uce-2001085.fasta ... Fasta format detected
Reading fasta file: done in 0.000701904 secs using 1171% CPU
Alignment most likely contains DNA/RNA sequences
Constructing alignment: done in 0.000933886 secs using 1168% CPU
Alignment has 43 sequences with 604 columns, 358 distinct patterns
195 parsimony-informative, 117 singleton sites, 292 constant sites
                                              Gap/Ambiguity  Composition  p-value
Analyzing sequences: done in 2.90871e-05 secs using 182.2% CPU
   1  MY0059_Hapachea_SantaRitaMtns_MaderaCyn        15.07%    passed     96.30%
   2  MY0139_Hexurella_SanDiego_Guatay                0.00%    passed     99.07%
   3  MY5053_Hexurella_ChiricahuaMtns_PriceCyn        0.17%    passed     93.40%
   4  MY5064_Hexurella_MuleMtns_Escabrosa             7.28%    passed     56.57%
   5  MY5066_Hexurella_MuleMtns_Escabrosa            42.05%    passed     37.55%
   6  MY5071_Hexurella_SantaRitaMtns_AlisoSprings    35.10%    passed     91.01%
   7  MY5075_Hexurella_ChiricahuaMtns_CaveCrkCyn     32.28%    passed     74.70%
   8  MY5126_Hexurella_SantaCatalinaMtns_NuggetCyn    3.15%    passed     78.49%
   9  MY5131_Hexurella_PedregosaMtns_PruneCyn         0.00%    passed     82.50%
  10  MY5132_Hexurella_PedregosaMtns_PruneCyn         0.00%    passed     82.50%
  11  MY5136_Hexurella_MiddlemarchCyn                 0.00%    passed     94.85%
  12  MY5147_Hexurella_DragoonMtns_NF_345A            0.33%    passed     98.77%
  13  MY5152_Hexurella_WhetstoneMtns_ApacheCyn       13.74%    passed     80.32%
  14  MY5154_Hexurella_SantaRitaMtns_AdobeCyn         0.66%    passed     97.52%
  15  MY5157_Hexurella_SantaCatalinaMtns_Redington   77.81%    passed     75.14%
  16  MY5164_Hrupicola_Temecula                       0.00%    passed     99.61%
  17  MY5165_Hrupicola_Temecula                       0.00%    passed     98.69%
  18  MY5175_Hapachea_HarshawRd_PatagoniaMtns         0.00%    passed     99.34%
  19  MY5180_Hapachea_MustrangPk_MustangMtns          0.00%    passed     93.40%
  20  MY5181_Hapachea_MustrangPk_MustangMtns          0.00%    passed     95.06%
  21  MY5193_Hapachea_HarshawRd_PatagoniaMtns         0.17%    passed     99.94%
  22  MY5194_Hapachea_Ordsummit_MtOrd                 6.79%    passed      7.97%
  23  MY5195_Hapachea_Ordsummit_MtOrd                 0.17%    passed     81.60%
  24  MY5266_Hencina_CerroBolla                       2.15%    passed     94.06%
  25  MY5267_Hencina_CerroBolla                       2.15%    passed     96.17%
  26  MY5269_Hexurella_GuadalupeValley                2.15%    passed     87.87%
  27  MY5271_Hexurella_GuadalupeValley                2.15%    passed     91.16%
  28  MY5276_Hexurella_SanPedro_Martir                0.66%    passed     92.06%
  29  MY5277_Hexurella_SanPedro_Martir                0.66%    passed     92.06%
  30  MY5280_Hexurella_ArroyoSalado                   1.16%    passed     68.52%
  31  MY5282_Hexurella_ArroyoSalado                  19.37%    passed     38.03%
  32  MY5286_Hrupicola_SweetwaterSpr_OrdMtn           0.00%    passed     93.24%
  33  MY5287_Hrupicola_SweetwaterSpr_OrdMtn           0.00%    passed     93.24%
  34  MY5288_Hrupicola_Deadman_Hills                  0.17%    passed     97.47%
  35  MY5289_Hrupicola_Deadman_Hills                  2.98%    passed     83.61%
  36  MY5309_Hapachea_JohnnyLyon_Hills                0.00%    passed     98.80%
  37  MY5310_Hexurella_AntelopeCyn_CerbatMtns        16.56%    passed     35.73%
  38  MY5312_Hexurella_FoxCyn_MusicMtns              12.42%    passed     35.92%
  39  MY5313_Hexurella_FoxCyn_MusicMtns              11.75%    passed     35.21%
  40  MY5314_Hexurella_Grasshopper_BrushyMtn         28.15%    passed     62.20%
  41  MY5315_Hexurella_WagonerRd_BradshawMtns        11.09%    passed     62.81%
  42  MY5316_Hexurella_WagonerRd_BradshawMtns         0.17%    passed     73.72%
  43  MY5317_Hrupicola_Cottonwood_SnYsidroMtns        1.99%    passed     95.70%
WARNING: 1 sequences contain more than 50% gaps/ambiguity
****  TOTAL                                           8.15%  0 sequences failed composition chi2 test (p-value<5%; df=3)
Reading alignment file ../Hexu-OutGroup/hexu-outgroup-80p/uce-200110.fasta ... Fasta format detected
Reading fasta file: done in 0.00100684 secs using 1177% CPU
Alignment most likely contains DNA/RNA sequences
Constructing alignment: done in 0.00122285 secs using 1136% CPU
Alignment has 46 sequences with 827 columns, 262 distinct patterns
107 parsimony-informative, 75 singleton sites, 645 constant sites
                                              Gap/Ambiguity  Composition  p-value
Analyzing sequences: done in 3.60012e-05 secs using 1208% CPU
   1  MY0059_Hapachea_SantaRitaMtns_MaderaCyn         0.00%    passed     99.95%
   2  MY0139_Hexurella_SanDiego_Guatay                0.12%    passed     88.47%
   3  MY5053_Hexurella_ChiricahuaMtns_PriceCyn        0.00%    passed     98.10%
   4  MY5057_Hexurella_ChiricahuaMtns_PriceCyn       72.07%    failed      0.95%
   5  MY5064_Hexurella_MuleMtns_Escabrosa            36.40%    passed     16.28%
   6  MY5066_Hexurella_MuleMtns_Escabrosa             3.39%    passed     97.07%
   7  MY5071_Hexurella_SantaRitaMtns_AlisoSprings     0.00%    passed     99.78%
   8  MY5075_Hexurella_ChiricahuaMtns_CaveCrkCyn      0.00%    passed     99.44%
   9  MY5126_Hexurella_SantaCatalinaMtns_NuggetCyn    0.00%    passed     98.30%
  10  MY5127_Hexurella_WhetstoneMtns_FrenchJoeCyn    57.68%    failed      1.69%
  11  MY5128_Hexurella_WhetstoneMtns_FrenchJoeCyn    38.33%    passed     38.52%
  12  MY5131_Hexurella_PedregosaMtns_PruneCyn         0.00%    passed     99.43%
  13  MY5132_Hexurella_PedregosaMtns_PruneCyn         0.00%    passed     99.43%
  14  MY5136_Hexurella_MiddlemarchCyn                 0.00%    passed     98.74%
  15  MY5147_Hexurella_DragoonMtns_NF_345A            0.00%    passed     98.99%
  16  MY5152_Hexurella_WhetstoneMtns_ApacheCyn        1.45%    passed     97.60%
  17  MY5154_Hexurella_SantaRitaMtns_AdobeCyn         0.00%    passed     99.66%
  18  MY5157_Hexurella_SantaCatalinaMtns_Redington    0.00%    passed     99.90%
  19  MY5165_Hrupicola_Temecula                       0.00%    passed     89.83%
  20  MY5175_Hapachea_HarshawRd_PatagoniaMtns         0.00%    passed     99.95%
  21  MY5180_Hapachea_MustrangPk_MustangMtns          0.24%    passed     99.13%
  22  MY5181_Hapachea_MustrangPk_MustangMtns          5.08%    passed     87.82%
  23  MY5193_Hapachea_HarshawRd_PatagoniaMtns         0.00%    passed     99.79%
  24  MY5194_Hapachea_Ordsummit_MtOrd                 0.00%    passed     99.90%
  25  MY5195_Hapachea_Ordsummit_MtOrd                 2.78%    passed     93.17%
  26  MY5266_Hencina_CerroBolla                       0.00%    passed     97.76%
  27  MY5267_Hencina_CerroBolla                       0.00%    passed     94.80%
  28  MY5269_Hexurella_GuadalupeValley                0.00%    passed     94.57%
  29  MY5271_Hexurella_GuadalupeValley                0.00%    passed     93.20%
  30  MY5276_Hexurella_SanPedro_Martir                0.00%    passed     90.14%
  31  MY5277_Hexurella_SanPedro_Martir                0.00%    passed     89.71%
  32  MY5280_Hexurella_ArroyoSalado                   2.18%    passed     91.49%
  33  MY5282_Hexurella_ArroyoSalado                   2.18%    passed     93.48%
  34  MY5286_Hrupicola_SweetwaterSpr_OrdMtn           0.00%    passed     83.11%
  35  MY5287_Hrupicola_SweetwaterSpr_OrdMtn           2.90%    passed     95.13%
  36  MY5288_Hrupicola_Deadman_Hills                  0.00%    passed     94.78%
  37  MY5289_Hrupicola_Deadman_Hills                  0.12%    passed     94.09%
  38  MY5309_Hapachea_JohnnyLyon_Hills                9.07%    passed     84.80%
  39  MY5310_Hexurella_AntelopeCyn_CerbatMtns        18.50%    passed     82.20%
  40  MY5311_Hexurella_AntelopeCyn_CerbatMtns        10.76%    passed     82.42%
  41  MY5312_Hexurella_FoxCyn_MusicMtns              11.85%    passed     94.13%
  42  MY5313_Hexurella_FoxCyn_MusicMtns               8.71%    passed     94.77%
  43  MY5314_Hexurella_Grasshopper_BrushyMtn         13.91%    passed     92.70%
  44  MY5315_Hexurella_WagonerRd_BradshawMtns         0.00%    passed     99.83%
  45  MY5316_Hexurella_WagonerRd_BradshawMtns         0.12%    passed     99.83%
  46  MY5317_Hrupicola_Cottonwood_SnYsidroMtns        0.00%    passed     91.65%
WARNING: 2 sequences contain more than 50% gaps/ambiguity
****  TOTAL                                           6.47%  2 sequences failed composition chi2 test (p-value<5%; df=3)
Reading alignment file ../Hexu-OutGroup/hexu-outgroup-80p/uce-200111.fasta ... Fasta format detected
Reading fasta file: done in 0.00116014 secs using 1181% CPU
Alignment most likely contains DNA/RNA sequences
Constructing alignment: done in 0.001333 secs using 1157% CPU
Alignment has 48 sequences with 941 columns, 368 distinct patterns
211 parsimony-informative, 124 singleton sites, 606 constant sites
                                              Gap/Ambiguity  Composition  p-value
Analyzing sequences: done in 2.81334e-05 secs using 380.3% CPU
   1  MY0059_Hapachea_SantaRitaMtns_MaderaCyn         0.11%    passed     99.57%
   2  MY0071_ElMontePark                             30.92%    passed     55.82%
   3  MY0101_Aliatypus_isolatus                       5.21%    passed     82.27%
   4  MY0139_Hexurella_SanDiego_Guatay                0.21%    passed     97.89%
   5  MY2586_A_gulosus_LosAngeles_PuenteHills         5.21%    passed     79.50%
   6  MY4841_PalomarMtnSP                            35.60%    passed     41.99%
   7  MY5053_Hexurella_ChiricahuaMtns_PriceCyn        1.70%    passed     99.62%
   8  MY5057_Hexurella_ChiricahuaMtns_PriceCyn       72.58%    passed     57.13%
   9  MY5064_Hexurella_MuleMtns_Escabrosa             0.00%    passed     98.53%
  10  MY5066_Hexurella_MuleMtns_Escabrosa             0.53%    passed     99.15%
  11  MY5071_Hexurella_SantaRitaMtns_AlisoSprings     0.00%    passed     99.64%
  12  MY5075_Hexurella_ChiricahuaMtns_CaveCrkCyn      2.66%    passed     99.49%
  13  MY5126_Hexurella_SantaCatalinaMtns_NuggetCyn    0.00%    passed     99.32%
  14  MY5127_Hexurella_WhetstoneMtns_FrenchJoeCyn    67.59%    passed     85.67%
  15  MY5128_Hexurella_WhetstoneMtns_FrenchJoeCyn    72.48%    passed     29.07%
  16  MY5131_Hexurella_PedregosaMtns_PruneCyn        22.42%    passed     26.61%
  17  MY5132_Hexurella_PedregosaMtns_PruneCyn        13.07%    passed     84.65%
  18  MY5136_Hexurella_MiddlemarchCyn                 0.00%    passed     99.32%
  19  MY5147_Hexurella_DragoonMtns_NF_345A            0.00%    passed     99.55%
  20  MY5152_Hexurella_WhetstoneMtns_ApacheCyn        7.55%    passed     96.42%
  21  MY5154_Hexurella_SantaRitaMtns_AdobeCyn         1.38%    passed     99.52%
  22  MY5157_Hexurella_SantaCatalinaMtns_Redington    5.10%    passed     94.34%
  23  MY5164_Hrupicola_Temecula                       0.21%    passed     99.58%
  24  MY5165_Hrupicola_Temecula                       0.21%    passed     99.22%
  25  MY5175_Hapachea_HarshawRd_PatagoniaMtns         0.11%    passed     98.16%
  26  MY5180_Hapachea_MustrangPk_MustangMtns          0.00%    passed     99.32%
  27  MY5181_Hapachea_MustrangPk_MustangMtns          1.28%    passed      7.94%
  28  MY5193_Hapachea_HarshawRd_PatagoniaMtns         0.00%    passed     96.76%
  29  MY5194_Hapachea_Ordsummit_MtOrd                 0.00%    passed     99.79%
  30  MY5195_Hapachea_Ordsummit_MtOrd                 1.91%    passed     99.93%
  31  MY5266_Hencina_CerroBolla                       0.21%    passed     96.24%
  32  MY5267_Hencina_CerroBolla                       0.21%    passed     97.28%
  33  MY5269_Hexurella_GuadalupeValley                0.21%    passed     96.44%
  34  MY5271_Hexurella_GuadalupeValley                0.21%    passed     97.28%
  35  MY5276_Hexurella_SanPedro_Martir                0.21%    passed     97.87%
  36  MY5277_Hexurella_SanPedro_Martir                0.21%    passed     95.30%
  37  MY5280_Hexurella_ArroyoSalado                   0.21%    passed     99.52%
  38  MY5282_Hexurella_ArroyoSalado                   0.21%    passed     99.52%
  39  MY5286_Hrupicola_SweetwaterSpr_OrdMtn           0.32%    passed     99.44%
  40  MY5287_Hrupicola_SweetwaterSpr_OrdMtn           5.21%    passed     93.67%
  41  MY5288_Hrupicola_Deadman_Hills                  0.32%    passed     99.40%
  42  MY5289_Hrupicola_Deadman_Hills                  0.32%    passed     99.40%
  43  MY5309_Hapachea_JohnnyLyon_Hills                4.89%    passed     94.06%
  44  MY5310_Hexurella_AntelopeCyn_CerbatMtns        16.90%    passed     69.61%
  45  MY5312_Hexurella_FoxCyn_MusicMtns              13.71%    passed     65.20%
  46  MY5315_Hexurella_WagonerRd_BradshawMtns         0.00%    passed     96.62%
  47  MY5316_Hexurella_WagonerRd_BradshawMtns         0.00%    passed     96.62%
  48  MY5317_Hrupicola_Cottonwood_SnYsidroMtns        0.21%    passed     99.20%
WARNING: 3 sequences contain more than 50% gaps/ambiguity
****  TOTAL                                           8.16%  0 sequences failed composition chi2 test (p-value<5%; df=3)
Reading alignment file ../Hexu-OutGroup/hexu-outgroup-80p/uce-2001114.fasta ... Fasta format detected
Reading fasta file: done in 0.00104403 secs using 1177% CPU
Alignment most likely contains DNA/RNA sequences
Constructing alignment: done in 0.00130296 secs using 1112% CPU
Alignment has 46 sequences with 877 columns, 406 distinct patterns
237 parsimony-informative, 138 singleton sites, 502 constant sites
                                              Gap/Ambiguity  Composition  p-value
Analyzing sequences: done in 5.88894e-05 secs using 811.7% CPU
   1  MY0059_Hapachea_SantaRitaMtns_MaderaCyn         0.00%    passed     92.15%
   2  MY0071_ElMontePark                             30.10%    passed     72.73%
   3  MY0139_Hexurella_SanDiego_Guatay                3.42%    passed     99.27%
   4  MY4841_PalomarMtnSP                            30.22%    passed     76.08%
   5  MY5053_Hexurella_ChiricahuaMtns_PriceCyn        0.11%    passed     99.20%
   6  MY5057_Hexurella_ChiricahuaMtns_PriceCyn       78.91%    failed      1.98%
   7  MY5064_Hexurella_MuleMtns_Escabrosa             0.11%    passed     86.63%
   8  MY5066_Hexurella_MuleMtns_Escabrosa             0.11%    passed     86.63%
   9  MY5071_Hexurella_SantaRitaMtns_AlisoSprings     0.11%    passed     88.31%
  10  MY5075_Hexurella_ChiricahuaMtns_CaveCrkCyn      0.11%    passed     91.34%
  11  MY5126_Hexurella_SantaCatalinaMtns_NuggetCyn    0.00%    passed     97.40%
  12  MY5128_Hexurella_WhetstoneMtns_FrenchJoeCyn    60.55%    failed      0.35%
  13  MY5131_Hexurella_PedregosaMtns_PruneCyn         0.11%    passed     82.53%
  14  MY5132_Hexurella_PedregosaMtns_PruneCyn         0.11%    passed     77.93%
  15  MY5136_Hexurella_MiddlemarchCyn                25.31%    passed     44.69%
  16  MY5147_Hexurella_DragoonMtns_NF_345A            0.11%    passed     97.38%
  17  MY5152_Hexurella_WhetstoneMtns_ApacheCyn        0.57%    passed     98.59%
  18  MY5154_Hexurella_SantaRitaMtns_AdobeCyn         0.00%    passed     99.11%
  19  MY5157_Hexurella_SantaCatalinaMtns_Redington    0.11%    passed     97.71%
  20  MY5164_Hrupicola_Temecula                       3.31%    passed     99.79%
  21  MY5165_Hrupicola_Temecula                       6.50%    passed     99.71%
  22  MY5175_Hapachea_HarshawRd_PatagoniaMtns         0.23%    passed     96.79%
  23  MY5180_Hapachea_MustrangPk_MustangMtns          0.46%    passed     97.48%
  24  MY5181_Hapachea_MustrangPk_MustangMtns          3.88%    passed     97.79%
  25  MY5193_Hapachea_HarshawRd_PatagoniaMtns         0.23%    passed     97.33%
  26  MY5194_Hapachea_Ordsummit_MtOrd                 0.11%    passed     98.32%
  27  MY5195_Hapachea_Ordsummit_MtOrd                 3.53%    passed     93.21%
  28  MY5266_Hencina_CerroBolla                       3.08%    passed     99.95%
  29  MY5267_Hencina_CerroBolla                       3.08%    passed     99.95%
  30  MY5269_Hexurella_GuadalupeValley                3.19%    passed     99.90%
  31  MY5271_Hexurella_GuadalupeValley                3.19%    passed     99.97%
  32  MY5276_Hexurella_SanPedro_Martir                3.08%    passed     98.24%
  33  MY5277_Hexurella_SanPedro_Martir                3.08%    passed     98.24%
  34  MY5280_Hexurella_ArroyoSalado                   3.08%    passed     99.78%
  35  MY5286_Hrupicola_SweetwaterSpr_OrdMtn          19.16%    failed      0.04%
  36  MY5287_Hrupicola_SweetwaterSpr_OrdMtn           7.41%    passed     95.30%
  37  MY5288_Hrupicola_Deadman_Hills                  3.08%    passed     98.84%
  38  MY5309_Hapachea_JohnnyLyon_Hills                8.78%    passed     98.38%
  39  MY5310_Hexurella_AntelopeCyn_CerbatMtns        18.81%    passed     98.78%
  40  MY5311_Hexurella_AntelopeCyn_CerbatMtns        10.26%    passed     96.81%
  41  MY5312_Hexurella_FoxCyn_MusicMtns              22.92%    passed     89.89%
  42  MY5313_Hexurella_FoxCyn_MusicMtns               9.92%    passed     98.57%
  43  MY5314_Hexurella_Grasshopper_BrushyMtn         20.75%    passed     97.38%
  44  MY5315_Hexurella_WagonerRd_BradshawMtns         0.80%    passed     99.23%
  45  MY5316_Hexurella_WagonerRd_BradshawMtns         3.42%    passed     99.14%
  46  MY5317_Hrupicola_Cottonwood_SnYsidroMtns        7.64%    passed     88.14%
WARNING: 2 sequences contain more than 50% gaps/ambiguity
****  TOTAL                                           8.76%  3 sequences failed composition chi2 test (p-value<5%; df=3)
Reading alignment file ../Hexu-OutGroup/hexu-outgroup-80p/uce-2001115.fasta ... Fasta format detected
Reading fasta file: done in 0.000516891 secs using 1124% CPU
Alignment most likely contains DNA/RNA sequences
Constructing alignment: done in 0.000650883 secs using 1162% CPU
Alignment has 43 sequences with 436 columns, 242 distinct patterns
107 parsimony-informative, 58 singleton sites, 271 constant sites
                                              Gap/Ambiguity  Composition  p-value
Analyzing sequences: done in 5.91278e-05 secs using 690% CPU
   1  MY0059_Hapachea_SantaRitaMtns_MaderaCyn         5.50%    passed     98.86%
   2  MY0139_Hexurella_SanDiego_Guatay                2.52%    passed     74.21%
   3  MY5053_Hexurella_ChiricahuaMtns_PriceCyn        0.00%    passed     98.78%
   4  MY5066_Hexurella_MuleMtns_Escabrosa             0.23%    passed     94.17%
   5  MY5071_Hexurella_SantaRitaMtns_AlisoSprings     0.00%    passed     99.95%
   6  MY5075_Hexurella_ChiricahuaMtns_CaveCrkCyn      0.69%    passed     96.11%
   7  MY5126_Hexurella_SantaCatalinaMtns_NuggetCyn    0.23%    passed     98.08%
   8  MY5127_Hexurella_WhetstoneMtns_FrenchJoeCyn    48.62%    passed     34.70%
   9  MY5128_Hexurella_WhetstoneMtns_FrenchJoeCyn    75.46%    passed     22.57%
  10  MY5131_Hexurella_PedregosaMtns_PruneCyn         0.00%    passed     98.13%
  11  MY5136_Hexurella_MiddlemarchCyn                 0.23%    passed     95.43%
  12  MY5147_Hexurella_DragoonMtns_NF_345A            0.46%    passed     94.69%
  13  MY5152_Hexurella_WhetstoneMtns_ApacheCyn        0.69%    passed     99.55%
  14  MY5154_Hexurella_SantaRitaMtns_AdobeCyn         0.69%    passed     96.53%
  15  MY5157_Hexurella_SantaCatalinaMtns_Redington    0.46%    passed     97.84%
  16  MY5164_Hrupicola_Temecula                      27.52%    passed     72.57%
  17  MY5165_Hrupicola_Temecula                       4.13%    passed     96.19%
  18  MY5175_Hapachea_HarshawRd_PatagoniaMtns         2.06%    passed     88.43%
  19  MY5180_Hapachea_MustrangPk_MustangMtns          5.28%    passed     95.62%
  20  MY5181_Hapachea_MustrangPk_MustangMtns         25.92%    passed     95.41%
  21  MY5193_Hapachea_HarshawRd_PatagoniaMtns         0.00%    passed     99.42%
  22  MY5194_Hapachea_Ordsummit_MtOrd                16.06%    passed     84.78%
  23  MY5195_Hapachea_Ordsummit_MtOrd                21.10%    passed     89.70%
  24  MY5266_Hencina_CerroBolla                      16.51%    passed     66.51%
  25  MY5267_Hencina_CerroBolla                       0.23%    passed     81.25%
  26  MY5269_Hexurella_GuadalupeValley                1.83%    passed     83.62%
  27  MY5271_Hexurella_GuadalupeValley                1.83%    passed     83.62%
  28  MY5276_Hexurella_SanPedro_Martir                0.46%    passed     86.15%
  29  MY5277_Hexurella_SanPedro_Martir                2.06%    passed     84.24%
  30  MY5280_Hexurella_ArroyoSalado                   4.82%    passed     80.53%
  31  MY5282_Hexurella_ArroyoSalado                   0.23%    passed     78.18%
  32  MY5286_Hrupicola_SweetwaterSpr_OrdMtn           2.06%    passed     96.83%
  33  MY5287_Hrupicola_SweetwaterSpr_OrdMtn          10.78%    passed     98.23%
  34  MY5288_Hrupicola_Deadman_Hills                  0.69%    passed     95.41%
  35  MY5289_Hrupicola_Deadman_Hills                  0.23%    passed     87.17%
  36  MY5309_Hapachea_JohnnyLyon_Hills                7.57%    passed     93.53%
  37  MY5310_Hexurella_AntelopeCyn_CerbatMtns         6.42%    passed     94.09%
  38  MY5311_Hexurella_AntelopeCyn_CerbatMtns         5.50%    passed     94.43%
  39  MY5312_Hexurella_FoxCyn_MusicMtns              11.01%    passed     92.95%
  40  MY5313_Hexurella_FoxCyn_MusicMtns               9.17%    passed     95.91%
  41  MY5314_Hexurella_Grasshopper_BrushyMtn         46.33%    passed     85.54%
  42  MY5316_Hexurella_WagonerRd_BradshawMtns        16.97%    passed     84.27%
  43  MY5317_Hrupicola_Cottonwood_SnYsidroMtns        6.88%    passed     96.99%
WARNING: 1 sequences contain more than 50% gaps/ambiguity
****  TOTAL                                           9.06%  0 sequences failed composition chi2 test (p-value<5%; df=3)
Reading alignment file ../Hexu-OutGroup/hexu-outgroup-80p/uce-2001119.fasta ... Fasta format detected
Reading fasta file: done in 0.000763893 secs using 868.8% CPU
Alignment most likely contains DNA/RNA sequences
Constructing alignment: done in 0.00113201 secs using 821% CPU
Alignment has 45 sequences with 481 columns, 268 distinct patterns
106 parsimony-informative, 99 singleton sites, 276 constant sites
                                              Gap/Ambiguity  Composition  p-value
Analyzing sequences: done in 3.69549e-05 secs using 1061% CPU
   1  MY0059_Hapachea_SantaRitaMtns_MaderaCyn        18.09%    passed     55.24%
   2  MY4841_PalomarMtnSP                            29.11%    passed     38.51%
   3  MY5053_Hexurella_ChiricahuaMtns_PriceCyn        1.46%    passed     97.96%
   4  MY5064_Hexurella_MuleMtns_Escabrosa             0.21%    passed     98.01%
   5  MY5066_Hexurella_MuleMtns_Escabrosa             1.46%    passed     97.44%
   6  MY5071_Hexurella_SantaRitaMtns_AlisoSprings     1.04%    passed     97.27%
   7  MY5075_Hexurella_ChiricahuaMtns_CaveCrkCyn     14.55%    passed     71.40%
   8  MY5126_Hexurella_SantaCatalinaMtns_NuggetCyn    1.25%    passed     98.11%
   9  MY5127_Hexurella_WhetstoneMtns_FrenchJoeCyn    60.08%    failed      1.34%
  10  MY5131_Hexurella_PedregosaMtns_PruneCyn         0.00%    passed     98.46%
  11  MY5132_Hexurella_PedregosaMtns_PruneCyn         0.00%    passed     98.46%
  12  MY5136_Hexurella_MiddlemarchCyn                 0.21%    passed     97.64%
  13  MY5147_Hexurella_DragoonMtns_NF_345A            0.21%    passed     97.27%
  14  MY5152_Hexurella_WhetstoneMtns_ApacheCyn        7.90%    passed     89.16%
  15  MY5154_Hexurella_SantaRitaMtns_AdobeCyn         0.83%    passed     98.90%
  16  MY5157_Hexurella_SantaCatalinaMtns_Redington   62.58%    failed      3.19%
  17  MY5164_Hrupicola_Temecula                      64.03%    passed     20.84%
  18  MY5165_Hrupicola_Temecula                      68.19%    failed      0.62%
  19  MY5175_Hapachea_HarshawRd_PatagoniaMtns         0.83%    passed     99.02%
  20  MY5180_Hapachea_MustrangPk_MustangMtns          0.00%    passed     98.92%
  21  MY5181_Hapachea_MustrangPk_MustangMtns          0.00%    passed     98.92%
  22  MY5193_Hapachea_HarshawRd_PatagoniaMtns         0.83%    passed     99.53%
  23  MY5194_Hapachea_Ordsummit_MtOrd                 0.00%    passed     84.07%
  24  MY5195_Hapachea_Ordsummit_MtOrd                 0.00%    passed     84.07%
  25  MY5266_Hencina_CerroBolla                       0.00%    passed     99.28%
  26  MY5267_Hencina_CerroBolla                       0.00%    passed     99.83%
  27  MY5269_Hexurella_GuadalupeValley                0.21%    passed     99.53%
  28  MY5271_Hexurella_GuadalupeValley                4.99%    passed     87.25%
  29  MY5276_Hexurella_SanPedro_Martir                0.00%    passed     91.31%
  30  MY5277_Hexurella_SanPedro_Martir                0.00%    passed     87.13%
  31  MY5280_Hexurella_ArroyoSalado                   2.91%    passed     96.88%
  32  MY5282_Hexurella_ArroyoSalado                   2.91%    passed     92.57%
  33  MY5286_Hrupicola_SweetwaterSpr_OrdMtn          44.91%    passed     73.16%
  34  MY5287_Hrupicola_SweetwaterSpr_OrdMtn          44.70%    passed     69.46%
  35  MY5288_Hrupicola_Deadman_Hills                 39.71%    passed     28.59%
  36  MY5289_Hrupicola_Deadman_Hills                 14.35%    passed     97.90%
  37  MY5309_Hapachea_JohnnyLyon_Hills                1.04%    passed     97.66%
  38  MY5310_Hexurella_AntelopeCyn_CerbatMtns        12.06%    passed     88.11%
  39  MY5311_Hexurella_AntelopeCyn_CerbatMtns         3.74%    passed     84.13%
  40  MY5312_Hexurella_FoxCyn_MusicMtns               7.90%    passed     84.53%
  41  MY5313_Hexurella_FoxCyn_MusicMtns               8.11%    passed     89.50%
  42  MY5314_Hexurella_Grasshopper_BrushyMtn          0.42%    passed     86.64%
  43  MY5315_Hexurella_WagonerRd_BradshawMtns         0.00%    passed     68.07%
  44  MY5316_Hexurella_WagonerRd_BradshawMtns         0.00%    passed     99.20%
  45  MY5317_Hrupicola_Cottonwood_SnYsidroMtns        9.77%    passed     71.45%
WARNING: 4 sequences contain more than 50% gaps/ambiguity
****  TOTAL                                          11.79%  3 sequences failed composition chi2 test (p-value<5%; df=3)
Reading alignment file ../Hexu-OutGroup/hexu-outgroup-80p/uce-200112.fasta ... Fasta format detected
Reading fasta file: done in 0.00119209 secs using 1185% CPU
Alignment most likely contains DNA/RNA sequences
Constructing alignment: done in 0.00138593 secs using 1156% CPU
Alignment has 48 sequences with 970 columns, 405 distinct patterns
203 parsimony-informative, 161 singleton sites, 606 constant sites
                                              Gap/Ambiguity  Composition  p-value
Analyzing sequences: done in 3.00407e-05 secs using 219.7% CPU
   1  MY0059_Hapachea_SantaRitaMtns_MaderaCyn         0.00%    passed     99.28%
   2  MY0071_ElMontePark                              9.90%    passed     16.68%
   3  MY0101_Aliatypus_isolatus                      10.00%    passed     69.18%
   4  MY0139_Hexurella_SanDiego_Guatay                0.00%    passed     96.27%
   5  MY2586_A_gulosus_LosAngeles_PuenteHills        13.40%    passed     67.53%
   6  MY4841_PalomarMtnSP                            42.89%    passed     62.34%
   7  MY5053_Hexurella_ChiricahuaMtns_PriceCyn        8.35%    passed     96.70%
   8  MY5057_Hexurella_ChiricahuaMtns_PriceCyn       71.96%    passed     31.89%
   9  MY5064_Hexurella_MuleMtns_Escabrosa             0.00%    passed     99.91%
  10  MY5066_Hexurella_MuleMtns_Escabrosa             0.00%    passed     99.86%
  11  MY5071_Hexurella_SantaRitaMtns_AlisoSprings    29.38%    passed     72.89%
  12  MY5075_Hexurella_ChiricahuaMtns_CaveCrkCyn      0.00%    passed     98.85%
  13  MY5126_Hexurella_SantaCatalinaMtns_NuggetCyn    0.41%    passed     99.44%
  14  MY5127_Hexurella_WhetstoneMtns_FrenchJoeCyn    40.10%    passed     66.26%
  15  MY5128_Hexurella_WhetstoneMtns_FrenchJoeCyn    65.46%    passed      9.72%
  16  MY5136_Hexurella_MiddlemarchCyn                 0.00%    passed     95.40%
  17  MY5147_Hexurella_DragoonMtns_NF_345A            0.00%    passed     97.22%
  18  MY5152_Hexurella_WhetstoneMtns_ApacheCyn        0.41%    passed     99.28%
  19  MY5154_Hexurella_SantaRitaMtns_AdobeCyn         0.00%    passed     99.65%
  20  MY5157_Hexurella_SantaCatalinaMtns_Redington    0.00%    passed     99.65%
  21  MY5164_Hrupicola_Temecula                      51.13%    passed     55.93%
  22  MY5165_Hrupicola_Temecula                       0.00%    passed     98.69%
  23  MY5175_Hapachea_HarshawRd_PatagoniaMtns         0.00%    passed     98.66%
  24  MY5180_Hapachea_MustrangPk_MustangMtns          0.00%    passed     99.32%
  25  MY5193_Hapachea_HarshawRd_PatagoniaMtns         0.00%    passed     99.25%
  26  MY5194_Hapachea_Ordsummit_MtOrd                 0.00%    passed     98.02%
  27  MY5195_Hapachea_Ordsummit_MtOrd                 0.10%    passed     99.24%
  28  MY5266_Hencina_CerroBolla                       0.00%    passed     96.83%
  29  MY5267_Hencina_CerroBolla                       0.00%    passed     96.83%
  30  MY5269_Hexurella_GuadalupeValley                0.00%    passed     98.91%
  31  MY5271_Hexurella_GuadalupeValley                0.00%    passed     98.18%
  32  MY5276_Hexurella_SanPedro_Martir                0.00%    passed     98.53%
  33  MY5277_Hexurella_SanPedro_Martir                0.00%    passed     98.53%
  34  MY5280_Hexurella_ArroyoSalado                   0.10%    passed     99.01%
  35  MY5282_Hexurella_ArroyoSalado                   0.10%    passed     99.01%
  36  MY5286_Hrupicola_SweetwaterSpr_OrdMtn           0.00%    passed     96.77%
  37  MY5287_Hrupicola_SweetwaterSpr_OrdMtn           3.09%    passed     99.21%
  38  MY5288_Hrupicola_Deadman_Hills                  0.00%    passed     97.66%
  39  MY5289_Hrupicola_Deadman_Hills                  2.99%    passed     19.33%
  40  MY5309_Hapachea_JohnnyLyon_Hills               10.72%    passed     89.62%
  41  MY5310_Hexurella_AntelopeCyn_CerbatMtns        17.11%    passed     60.92%
  42  MY5311_Hexurella_AntelopeCyn_CerbatMtns        45.46%    passed     67.12%
  43  MY5312_Hexurella_FoxCyn_MusicMtns              17.63%    passed     71.11%
  44  MY5313_Hexurella_FoxCyn_MusicMtns              14.02%    passed     74.89%
  45  MY5314_Hexurella_Grasshopper_BrushyMtn         14.85%    passed     86.80%
  46  MY5315_Hexurella_WagonerRd_BradshawMtns         0.00%    passed     99.57%
  47  MY5316_Hexurella_WagonerRd_BradshawMtns         0.00%    passed     99.57%
  48  MY5317_Hrupicola_Cottonwood_SnYsidroMtns        1.75%    passed     96.76%
WARNING: 3 sequences contain more than 50% gaps/ambiguity
****  TOTAL                                           9.82%  0 sequences failed composition chi2 test (p-value<5%; df=3)
Reading alignment file ../Hexu-OutGroup/hexu-outgroup-80p/uce-200113.fasta ... Fasta format detected
Reading fasta file: done in 0.00090909 secs using 1186% CPU
Alignment most likely contains DNA/RNA sequences
Constructing alignment: done in 0.000941038 secs using 1166% CPU
Alignment has 51 sequences with 691 columns, 197 distinct patterns
106 parsimony-informative, 38 singleton sites, 547 constant sites
                                              Gap/Ambiguity  Composition  p-value
Analyzing sequences: done in 2.69413e-05 secs using 590.2% CPU
   1  MY0059_Hapachea_SantaRitaMtns_MaderaCyn         0.00%    passed     99.99%
   2  MY0071_ElMontePark                              2.32%    passed     48.16%
   3  MY0101_Aliatypus_isolatus                       0.29%    passed     80.69%
   4  MY0139_Hexurella_SanDiego_Guatay                0.00%    passed     99.31%
   5  MY2586_A_gulosus_LosAngeles_PuenteHills         0.29%    passed     74.56%
   6  MY4841_PalomarMtnSP                             5.50%    passed     34.33%
   7  MY5053_Hexurella_ChiricahuaMtns_PriceCyn        0.00%    passed     99.99%
   8  MY5057_Hexurella_ChiricahuaMtns_PriceCyn       67.00%    failed      3.44%
   9  MY5064_Hexurella_MuleMtns_Escabrosa             0.00%    passed     99.99%
  10  MY5066_Hexurella_MuleMtns_Escabrosa             0.00%    passed     99.99%
  11  MY5071_Hexurella_SantaRitaMtns_AlisoSprings     0.00%    passed     99.90%
  12  MY5075_Hexurella_ChiricahuaMtns_CaveCrkCyn      0.00%    passed     99.93%
  13  MY5126_Hexurella_SantaCatalinaMtns_NuggetCyn    0.00%    passed     99.99%
  14  MY5127_Hexurella_WhetstoneMtns_FrenchJoeCyn    24.75%    passed     44.26%
  15  MY5128_Hexurella_WhetstoneMtns_FrenchJoeCyn    45.30%    failed      3.01%
  16  MY5131_Hexurella_PedregosaMtns_PruneCyn         0.00%    passed     99.85%
  17  MY5132_Hexurella_PedregosaMtns_PruneCyn         0.00%    passed     99.85%
  18  MY5136_Hexurella_MiddlemarchCyn                 0.00%    passed     99.99%
  19  MY5147_Hexurella_DragoonMtns_NF_345A            0.00%    passed     99.99%
  20  MY5152_Hexurella_WhetstoneMtns_ApacheCyn        0.00%    passed     99.99%
  21  MY5154_Hexurella_SantaRitaMtns_AdobeCyn         0.00%    passed     98.83%
  22  MY5157_Hexurella_SantaCatalinaMtns_Redington    0.00%    passed     99.94%
  23  MY5164_Hrupicola_Temecula                      10.71%    passed     97.50%
  24  MY5165_Hrupicola_Temecula                       0.00%    passed     97.85%
  25  MY5175_Hapachea_HarshawRd_PatagoniaMtns         0.00%    passed     99.93%
  26  MY5180_Hapachea_MustrangPk_MustangMtns          0.00%    passed     99.94%
  27  MY5181_Hapachea_MustrangPk_MustangMtns          2.32%    passed     98.67%
  28  MY5193_Hapachea_HarshawRd_PatagoniaMtns         0.00%    passed     99.93%
  29  MY5194_Hapachea_Ordsummit_MtOrd                 0.29%    passed     98.49%
  30  MY5195_Hapachea_Ordsummit_MtOrd                 0.00%    passed     98.51%
  31  MY5266_Hencina_CerroBolla                       0.14%    passed     93.91%
  32  MY5267_Hencina_CerroBolla                       0.14%    passed     96.90%
  33  MY5269_Hexurella_GuadalupeValley                0.14%    passed     97.51%
  34  MY5271_Hexurella_GuadalupeValley                0.14%    passed     97.51%
  35  MY5276_Hexurella_SanPedro_Martir                0.14%    passed     96.05%
  36  MY5277_Hexurella_SanPedro_Martir                0.14%    passed     97.51%
  37  MY5280_Hexurella_ArroyoSalado                   0.00%    passed     98.84%
  38  MY5282_Hexurella_ArroyoSalado                   0.00%    passed     97.73%
  39  MY5286_Hrupicola_SweetwaterSpr_OrdMtn           1.01%    passed     99.87%
  40  MY5287_Hrupicola_SweetwaterSpr_OrdMtn          10.56%    passed     95.97%
  41  MY5288_Hrupicola_Deadman_Hills                  0.00%    passed     97.33%
  42  MY5289_Hrupicola_Deadman_Hills                  0.00%    passed     97.33%
  43  MY5309_Hapachea_JohnnyLyon_Hills                4.63%    passed     99.80%
  44  MY5310_Hexurella_AntelopeCyn_CerbatMtns        16.93%    passed     98.54%
  45  MY5311_Hexurella_AntelopeCyn_CerbatMtns        17.37%    passed     88.85%
  46  MY5312_Hexurella_FoxCyn_MusicMtns               9.70%    passed     97.71%
  47  MY5313_Hexurella_FoxCyn_MusicMtns              13.17%    passed     98.82%
  48  MY5314_Hexurella_Grasshopper_BrushyMtn         22.14%    passed     94.57%
  49  MY5315_Hexurella_WagonerRd_BradshawMtns         0.00%    passed     97.81%
  50  MY5316_Hexurella_WagonerRd_BradshawMtns         0.00%    passed     96.78%
  51  MY5317_Hrupicola_Cottonwood_SnYsidroMtns        3.76%    passed     94.67%
WARNING: 1 sequences contain more than 50% gaps/ambiguity
****  TOTAL                                           5.08%  2 sequences failed composition chi2 test (p-value<5%; df=3)
Reading alignment file ../Hexu-OutGroup/hexu-outgroup-80p/uce-200116.fasta ... Fasta format detected
Reading fasta file: done in 0.00113297 secs using 1026% CPU
Alignment most likely contains DNA/RNA sequences
Constructing alignment: done in 0.00142694 secs using 1031% CPU
Alignment has 48 sequences with 922 columns, 471 distinct patterns
328 parsimony-informative, 86 singleton sites, 508 constant sites
                                              Gap/Ambiguity  Composition  p-value
Analyzing sequences: done in 3.60012e-05 secs using 441.7% CPU
   1  MY0059_Hapachea_SantaRitaMtns_MaderaCyn         0.00%    passed     93.78%
   2  MY0071_ElMontePark                             17.79%    passed     15.55%
   3  MY0101_Aliatypus_isolatus                       3.58%    passed     78.94%
   4  MY0139_Hexurella_SanDiego_Guatay               25.81%    passed     61.40%
   5  MY2586_A_gulosus_LosAngeles_PuenteHills         1.19%    passed     38.32%
   6  MY4841_PalomarMtnSP                            33.51%    passed     55.40%
   7  MY5053_Hexurella_ChiricahuaMtns_PriceCyn        0.00%    passed     99.16%
   8  MY5057_Hexurella_ChiricahuaMtns_PriceCyn       77.33%    passed      7.48%
   9  MY5064_Hexurella_MuleMtns_Escabrosa             0.00%    passed     99.44%
  10  MY5066_Hexurella_MuleMtns_Escabrosa             7.81%    passed     89.48%
  11  MY5071_Hexurella_SantaRitaMtns_AlisoSprings     0.00%    passed     96.66%
  12  MY5075_Hexurella_ChiricahuaMtns_CaveCrkCyn      6.72%    passed     79.01%
  13  MY5127_Hexurella_WhetstoneMtns_FrenchJoeCyn    51.74%    passed     84.05%
  14  MY5131_Hexurella_PedregosaMtns_PruneCyn         0.00%    passed     98.91%
  15  MY5132_Hexurella_PedregosaMtns_PruneCyn         0.00%    passed     96.65%
  16  MY5136_Hexurella_MiddlemarchCyn                 0.00%    passed     98.59%
  17  MY5147_Hexurella_DragoonMtns_NF_345A            0.00%    passed     99.74%
  18  MY5152_Hexurella_WhetstoneMtns_ApacheCyn        2.06%    passed     95.90%
  19  MY5154_Hexurella_SantaRitaMtns_AdobeCyn         0.00%    passed     98.78%
  20  MY5157_Hexurella_SantaCatalinaMtns_Redington   26.36%    passed     37.12%
  21  MY5164_Hrupicola_Temecula                       3.36%    passed     86.17%
  22  MY5165_Hrupicola_Temecula                      31.56%    failed      2.70%
  23  MY5175_Hapachea_HarshawRd_PatagoniaMtns         0.11%    passed     93.81%
  24  MY5180_Hapachea_MustrangPk_MustangMtns          0.54%    passed     87.65%
  25  MY5181_Hapachea_MustrangPk_MustangMtns          0.76%    passed     94.41%
  26  MY5193_Hapachea_HarshawRd_PatagoniaMtns         0.00%    passed     89.59%
  27  MY5194_Hapachea_Ordsummit_MtOrd                 1.63%    passed     96.96%
  28  MY5195_Hapachea_Ordsummit_MtOrd                 0.22%    passed     97.14%
  29  MY5266_Hencina_CerroBolla                       0.22%    passed     97.85%
  30  MY5267_Hencina_CerroBolla                       0.22%    passed     97.85%
  31  MY5269_Hexurella_GuadalupeValley                0.00%    passed     97.05%
  32  MY5271_Hexurella_GuadalupeValley               11.17%    passed     92.83%
  33  MY5276_Hexurella_SanPedro_Martir                0.11%    passed     93.75%
  34  MY5277_Hexurella_SanPedro_Martir                0.11%    passed     94.69%
  35  MY5280_Hexurella_ArroyoSalado                   0.65%    passed     99.43%
  36  MY5282_Hexurella_ArroyoSalado                   0.65%    passed     99.43%
  37  MY5286_Hrupicola_SweetwaterSpr_OrdMtn           3.80%    passed     93.18%
  38  MY5287_Hrupicola_SweetwaterSpr_OrdMtn           3.15%    passed     94.15%
  39  MY5288_Hrupicola_Deadman_Hills                  0.98%    passed     94.01%
  40  MY5289_Hrupicola_Deadman_Hills                 16.70%    passed     73.08%
  41  MY5309_Hapachea_JohnnyLyon_Hills               15.29%    passed     80.67%
  42  MY5310_Hexurella_AntelopeCyn_CerbatMtns        14.86%    passed     87.14%
  43  MY5311_Hexurella_AntelopeCyn_CerbatMtns        11.17%    passed     86.13%
  44  MY5312_Hexurella_FoxCyn_MusicMtns              13.56%    passed     93.79%
  45  MY5313_Hexurella_FoxCyn_MusicMtns              11.17%    passed     93.18%
  46  MY5314_Hexurella_Grasshopper_BrushyMtn         10.85%    passed     98.02%
  47  MY5315_Hexurella_WagonerRd_BradshawMtns         0.00%    passed     99.02%
  48  MY5316_Hexurella_WagonerRd_BradshawMtns         0.00%    passed     97.38%
WARNING: 2 sequences contain more than 50% gaps/ambiguity
****  TOTAL                                           8.47%  1 sequences failed composition chi2 test (p-value<5%; df=3)
Reading alignment file ../Hexu-OutGroup/hexu-outgroup-80p/uce-2001163.fasta ... Fasta format detected
Reading fasta file: done in 0.000782967 secs using 1183% CPU
Alignment most likely contains DNA/RNA sequences
Constructing alignment: done in 0.00100183 secs using 1148% CPU
Alignment has 48 sequences with 626 columns, 309 distinct patterns
119 parsimony-informative, 135 singleton sites, 371 constant sites
                                              Gap/Ambiguity  Composition  p-value
Analyzing sequences: done in 2.19345e-05 secs using 150.4% CPU
   1  MY0059_Hapachea_SantaRitaMtns_MaderaCyn         0.00%    passed     99.99%
   2  MY0139_Hexurella_SanDiego_Guatay                0.96%    passed     99.24%
   3  MY4841_PalomarMtnSP                            32.59%    passed     26.26%
   4  MY5053_Hexurella_ChiricahuaMtns_PriceCyn        0.00%    passed     98.20%
   5  MY5057_Hexurella_ChiricahuaMtns_PriceCyn       68.21%    failed      3.36%
   6  MY5064_Hexurella_MuleMtns_Escabrosa             0.16%    passed     99.73%
   7  MY5066_Hexurella_MuleMtns_Escabrosa             1.12%    passed     95.93%
   8  MY5071_Hexurella_SantaRitaMtns_AlisoSprings     0.00%    passed     99.87%
   9  MY5075_Hexurella_ChiricahuaMtns_CaveCrkCyn      0.48%    passed     95.97%
  10  MY5126_Hexurella_SantaCatalinaMtns_NuggetCyn    0.00%    passed     98.48%
  11  MY5127_Hexurella_WhetstoneMtns_FrenchJoeCyn    70.61%    passed      7.06%
  12  MY5128_Hexurella_WhetstoneMtns_FrenchJoeCyn    74.44%    passed     21.51%
  13  MY5131_Hexurella_PedregosaMtns_PruneCyn         0.00%    passed     99.50%
  14  MY5132_Hexurella_PedregosaMtns_PruneCyn         0.00%    passed     98.82%
  15  MY5136_Hexurella_MiddlemarchCyn                 0.00%    passed     97.54%
  16  MY5147_Hexurella_DragoonMtns_NF_345A            0.00%    passed     96.50%
  17  MY5152_Hexurella_WhetstoneMtns_ApacheCyn        0.00%    passed     99.83%
  18  MY5154_Hexurella_SantaRitaMtns_AdobeCyn         0.00%    passed     98.61%
  19  MY5157_Hexurella_SantaCatalinaMtns_Redington    0.32%    passed     98.68%
  20  MY5164_Hrupicola_Temecula                      28.43%    passed     37.68%
  21  MY5165_Hrupicola_Temecula                      15.50%    passed     97.18%
  22  MY5175_Hapachea_HarshawRd_PatagoniaMtns         0.00%    passed     98.76%
  23  MY5180_Hapachea_MustrangPk_MustangMtns          0.00%    passed     99.50%
  24  MY5181_Hapachea_MustrangPk_MustangMtns          0.00%    passed     98.16%
  25  MY5193_Hapachea_HarshawRd_PatagoniaMtns         0.00%    passed     98.16%
  26  MY5194_Hapachea_Ordsummit_MtOrd                 3.35%    passed     91.47%
  27  MY5195_Hapachea_Ordsummit_MtOrd                 3.35%    passed     91.47%
  28  MY5266_Hencina_CerroBolla                       3.51%    passed     98.79%
  29  MY5267_Hencina_CerroBolla                      28.59%    passed     77.51%
  30  MY5269_Hexurella_GuadalupeValley                1.44%    passed     95.80%
  31  MY5271_Hexurella_GuadalupeValley                1.44%    passed     98.75%
  32  MY5276_Hexurella_SanPedro_Martir                0.96%    passed     97.91%
  33  MY5277_Hexurella_SanPedro_Martir                1.12%    passed     99.75%
  34  MY5280_Hexurella_ArroyoSalado                   2.56%    passed     89.67%
  35  MY5282_Hexurella_ArroyoSalado                   0.64%    passed     88.76%
  36  MY5286_Hrupicola_SweetwaterSpr_OrdMtn           1.44%    passed     94.39%
  37  MY5287_Hrupicola_SweetwaterSpr_OrdMtn           1.44%    passed     94.39%
  38  MY5288_Hrupicola_Deadman_Hills                  4.31%    passed     94.00%
  39  MY5289_Hrupicola_Deadman_Hills                  1.44%    passed     97.17%
  40  MY5309_Hapachea_JohnnyLyon_Hills               14.70%    passed     96.94%
  41  MY5310_Hexurella_AntelopeCyn_CerbatMtns         4.31%    passed     92.16%
  42  MY5311_Hexurella_AntelopeCyn_CerbatMtns        15.81%    passed     95.83%
  43  MY5312_Hexurella_FoxCyn_MusicMtns              12.46%    passed     97.78%
  44  MY5313_Hexurella_FoxCyn_MusicMtns              25.56%    passed     83.55%
  45  MY5314_Hexurella_Grasshopper_BrushyMtn          6.23%    passed     95.54%
  46  MY5315_Hexurella_WagonerRd_BradshawMtns         3.35%    passed     84.49%
  47  MY5316_Hexurella_WagonerRd_BradshawMtns         3.35%    passed     87.11%
  48  MY5317_Hrupicola_Cottonwood_SnYsidroMtns       17.25%    passed     93.98%
WARNING: 3 sequences contain more than 50% gaps/ambiguity
****  TOTAL                                           9.40%  1 sequences failed composition chi2 test (p-value<5%; df=3)
Reading alignment file ../Hexu-OutGroup/hexu-outgroup-80p/uce-200117.fasta ... Fasta format detected
Reading fasta file: done in 0.000492096 secs using 1180% CPU
Alignment most likely contains DNA/RNA sequences
Constructing alignment: done in 0.000564098 secs using 1181% CPU
Alignment has 48 sequences with 373 columns, 217 distinct patterns
101 parsimony-informative, 39 singleton sites, 233 constant sites
                                              Gap/Ambiguity  Composition  p-value
Analyzing sequences: done in 3.50475e-05 secs using 1210% CPU
   1  MY0059_Hapachea_SantaRitaMtns_MaderaCyn         0.00%    passed     97.58%
   2  MY0071_ElMontePark                              6.17%    passed     33.72%
   3  MY0101_Aliatypus_isolatus                       7.24%    passed     40.96%
   4  MY0139_Hexurella_SanDiego_Guatay                1.61%    passed     99.61%
   5  MY2586_A_gulosus_LosAngeles_PuenteHills         6.17%    passed     43.26%
   6  MY4841_PalomarMtnSP                             6.17%    passed     33.72%
   7  MY5053_Hexurella_ChiricahuaMtns_PriceCyn        0.27%    passed     95.35%
   8  MY5057_Hexurella_ChiricahuaMtns_PriceCyn       38.34%    passed     37.31%
   9  MY5064_Hexurella_MuleMtns_Escabrosa             0.00%    passed     99.10%
  10  MY5066_Hexurella_MuleMtns_Escabrosa             1.34%    passed     99.22%
  11  MY5071_Hexurella_SantaRitaMtns_AlisoSprings     0.00%    passed     96.14%
  12  MY5075_Hexurella_ChiricahuaMtns_CaveCrkCyn      0.54%    passed     94.70%
  13  MY5126_Hexurella_SantaCatalinaMtns_NuggetCyn   30.56%    passed     31.59%
  14  MY5127_Hexurella_WhetstoneMtns_FrenchJoeCyn    59.79%    passed     97.29%
  15  MY5128_Hexurella_WhetstoneMtns_FrenchJoeCyn    58.71%    passed     31.58%
  16  MY5131_Hexurella_PedregosaMtns_PruneCyn         0.54%    passed     96.24%
  17  MY5132_Hexurella_PedregosaMtns_PruneCyn         0.00%    passed     94.20%
  18  MY5136_Hexurella_MiddlemarchCyn                 0.00%    passed     97.98%
  19  MY5147_Hexurella_DragoonMtns_NF_345A            0.00%    passed     94.70%
  20  MY5152_Hexurella_WhetstoneMtns_ApacheCyn       10.19%    passed     87.33%
  21  MY5154_Hexurella_SantaRitaMtns_AdobeCyn         0.27%    passed     98.55%
  22  MY5157_Hexurella_SantaCatalinaMtns_Redington    0.54%    passed     99.18%
  23  MY5164_Hrupicola_Temecula                      11.80%    passed     62.76%
  24  MY5165_Hrupicola_Temecula                      20.91%    passed     89.38%
  25  MY5175_Hapachea_HarshawRd_PatagoniaMtns         2.14%    passed     94.84%
  26  MY5180_Hapachea_MustrangPk_MustangMtns         32.71%    passed     75.86%
  27  MY5181_Hapachea_MustrangPk_MustangMtns         12.33%    passed     98.31%
  28  MY5193_Hapachea_HarshawRd_PatagoniaMtns         0.54%    passed     99.12%
  29  MY5195_Hapachea_Ordsummit_MtOrd                31.10%    passed     88.80%
  30  MY5266_Hencina_CerroBolla                       1.34%    passed     99.94%
  31  MY5267_Hencina_CerroBolla                      14.21%    passed     46.46%
  32  MY5269_Hexurella_GuadalupeValley                1.34%    passed     99.91%
  33  MY5271_Hexurella_GuadalupeValley                1.34%    passed     99.91%
  34  MY5276_Hexurella_SanPedro_Martir                1.61%    passed     99.61%
  35  MY5277_Hexurella_SanPedro_Martir               10.46%    passed     95.47%
  36  MY5280_Hexurella_ArroyoSalado                  35.92%    passed     68.05%
  37  MY5282_Hexurella_ArroyoSalado                   1.61%    passed     99.44%
  38  MY5286_Hrupicola_SweetwaterSpr_OrdMtn          18.77%    passed     89.42%
  39  MY5288_Hrupicola_Deadman_Hills                  1.88%    passed     99.38%
  40  MY5289_Hrupicola_Deadman_Hills                  9.65%    passed     72.89%
  41  MY5309_Hapachea_JohnnyLyon_Hills                9.65%    passed     98.98%
  42  MY5310_Hexurella_AntelopeCyn_CerbatMtns         7.24%    passed     97.66%
  43  MY5311_Hexurella_AntelopeCyn_CerbatMtns        13.67%    passed     50.26%
  44  MY5312_Hexurella_FoxCyn_MusicMtns              18.23%    passed     97.06%
  45  MY5313_Hexurella_FoxCyn_MusicMtns               1.07%    passed     99.01%
  46  MY5314_Hexurella_Grasshopper_BrushyMtn         19.57%    passed     98.40%
  47  MY5315_Hexurella_WagonerRd_BradshawMtns        12.33%    passed     78.61%
  48  MY5316_Hexurella_WagonerRd_BradshawMtns        31.37%    passed     13.26%
WARNING: 2 sequences contain more than 50% gaps/ambiguity
****  TOTAL                                          11.48%  0 sequences failed composition chi2 test (p-value<5%; df=3)
Reading alignment file ../Hexu-OutGroup/hexu-outgroup-80p/uce-200118.fasta ... Fasta format detected
Reading fasta file: done in 0.00110507 secs using 1156% CPU
Alignment most likely contains DNA/RNA sequences
Constructing alignment: done in 0.00122309 secs using 1164% CPU
Alignment has 50 sequences with 840 columns, 297 distinct patterns
127 parsimony-informative, 73 singleton sites, 640 constant sites
                                              Gap/Ambiguity  Composition  p-value
Analyzing sequences: done in 4.00543e-05 secs using 988.7% CPU
   1  MY0059_Hapachea_SantaRitaMtns_MaderaCyn         0.24%    passed     99.08%
   2  MY0071_ElMontePark                             12.74%    passed     17.83%
   3  MY0101_Aliatypus_isolatus                      10.71%    passed     10.81%
   4  MY0139_Hexurella_SanDiego_Guatay               18.57%    passed     79.57%
   5  MY2586_A_gulosus_LosAngeles_PuenteHills        11.31%    passed     14.85%
   6  MY4841_PalomarMtnSP                            24.17%    failed      1.15%
   7  MY5053_Hexurella_ChiricahuaMtns_PriceCyn        0.71%    passed     98.00%
   8  MY5057_Hexurella_ChiricahuaMtns_PriceCyn       45.60%    passed     83.01%
   9  MY5064_Hexurella_MuleMtns_Escabrosa             0.00%    passed     99.45%
  10  MY5066_Hexurella_MuleMtns_Escabrosa             8.10%    passed     89.75%
  11  MY5071_Hexurella_SantaRitaMtns_AlisoSprings    21.07%    passed     64.96%
  12  MY5075_Hexurella_ChiricahuaMtns_CaveCrkCyn      0.24%    passed     99.80%
  13  MY5126_Hexurella_SantaCatalinaMtns_NuggetCyn    0.24%    passed     98.05%
  14  MY5127_Hexurella_WhetstoneMtns_FrenchJoeCyn    35.12%    passed     19.40%
  15  MY5128_Hexurella_WhetstoneMtns_FrenchJoeCyn    72.38%    failed      0.00%
  16  MY5131_Hexurella_PedregosaMtns_PruneCyn         0.71%    passed     99.60%
  17  MY5132_Hexurella_PedregosaMtns_PruneCyn         0.71%    passed     99.03%
  18  MY5136_Hexurella_MiddlemarchCyn                17.98%    passed     89.49%
  19  MY5147_Hexurella_DragoonMtns_NF_345A           46.79%    passed     21.01%
  20  MY5154_Hexurella_SantaRitaMtns_AdobeCyn         0.00%    passed     96.02%
  21  MY5157_Hexurella_SantaCatalinaMtns_Redington    0.83%    passed     97.95%
  22  MY5164_Hrupicola_Temecula                       6.43%    passed     89.05%
  23  MY5165_Hrupicola_Temecula                       1.19%    passed     87.46%
  24  MY5175_Hapachea_HarshawRd_PatagoniaMtns        21.19%    passed     71.67%
  25  MY5180_Hapachea_MustrangPk_MustangMtns          0.12%    passed     99.11%
  26  MY5181_Hapachea_MustrangPk_MustangMtns         17.38%    passed     81.01%
  27  MY5193_Hapachea_HarshawRd_PatagoniaMtns         0.00%    passed     98.95%
  28  MY5194_Hapachea_Ordsummit_MtOrd                 0.12%    passed     98.11%
  29  MY5195_Hapachea_Ordsummit_MtOrd                 4.52%    passed     93.05%
  30  MY5266_Hencina_CerroBolla                       1.19%    passed     95.14%
  31  MY5267_Hencina_CerroBolla                       1.43%    passed     92.53%
  32  MY5269_Hexurella_GuadalupeValley                1.55%    passed     84.76%
  33  MY5271_Hexurella_GuadalupeValley                1.55%    passed     90.88%
  34  MY5276_Hexurella_SanPedro_Martir                1.19%    passed     89.07%
  35  MY5277_Hexurella_SanPedro_Martir                1.19%    passed     89.07%
  36  MY5280_Hexurella_ArroyoSalado                   1.31%    passed     91.25%
  37  MY5282_Hexurella_ArroyoSalado                   1.31%    passed     87.97%
  38  MY5286_Hrupicola_SweetwaterSpr_OrdMtn           1.07%    passed     83.54%
  39  MY5287_Hrupicola_SweetwaterSpr_OrdMtn           9.88%    passed     68.09%
  40  MY5288_Hrupicola_Deadman_Hills                  3.21%    passed     92.79%
  41  MY5289_Hrupicola_Deadman_Hills                  1.31%    passed     89.35%
  42  MY5309_Hapachea_JohnnyLyon_Hills               28.21%    passed     70.28%
  43  MY5310_Hexurella_AntelopeCyn_CerbatMtns        10.71%    passed     82.37%
  44  MY5311_Hexurella_AntelopeCyn_CerbatMtns        10.71%    passed     84.56%
  45  MY5312_Hexurella_FoxCyn_MusicMtns              12.14%    passed     81.42%
  46  MY5313_Hexurella_FoxCyn_MusicMtns               8.33%    passed     96.18%
  47  MY5314_Hexurella_Grasshopper_BrushyMtn         11.79%    passed     93.44%
  48  MY5315_Hexurella_WagonerRd_BradshawMtns         2.98%    passed     95.03%
  49  MY5316_Hexurella_WagonerRd_BradshawMtns         0.48%    passed     98.76%
  50  MY5317_Hrupicola_Cottonwood_SnYsidroMtns        2.02%    passed     90.55%
WARNING: 1 sequences contain more than 50% gaps/ambiguity
****  TOTAL                                           9.85%  2 sequences failed composition chi2 test (p-value<5%; df=3)
Reading alignment file ../Hexu-OutGroup/hexu-outgroup-80p/uce-2001180.fasta ... Fasta format detected
Reading fasta file: done in 0.000575066 secs using 1181% CPU
Alignment most likely contains DNA/RNA sequences
Constructing alignment: done in 0.00078702 secs using 1169% CPU
Alignment has 43 sequences with 502 columns, 286 distinct patterns
131 parsimony-informative, 68 singleton sites, 303 constant sites
                                              Gap/Ambiguity  Composition  p-value
Analyzing sequences: done in 3.79086e-05 secs using 1145% CPU
   1  MY0059_Hapachea_SantaRitaMtns_MaderaCyn         1.79%    passed     94.96%
   2  MY0139_Hexurella_SanDiego_Guatay                1.39%    passed     88.35%
   3  MY5053_Hexurella_ChiricahuaMtns_PriceCyn       11.75%    passed     95.22%
   4  MY5064_Hexurella_MuleMtns_Escabrosa             0.00%    passed     86.69%
   5  MY5071_Hexurella_SantaRitaMtns_AlisoSprings     0.00%    passed     85.46%
   6  MY5075_Hexurella_ChiricahuaMtns_CaveCrkCyn      0.40%    passed     91.39%
   7  MY5126_Hexurella_SantaCatalinaMtns_NuggetCyn    0.00%    passed     92.54%
   8  MY5127_Hexurella_WhetstoneMtns_FrenchJoeCyn    49.80%    passed     84.69%
   9  MY5128_Hexurella_WhetstoneMtns_FrenchJoeCyn    68.92%    passed     51.29%
  10  MY5131_Hexurella_PedregosaMtns_PruneCyn         6.97%    passed     99.13%
  11  MY5132_Hexurella_PedregosaMtns_PruneCyn         7.37%    passed     99.29%
  12  MY5136_Hexurella_MiddlemarchCyn                 0.20%    passed     96.04%
  13  MY5147_Hexurella_DragoonMtns_NF_345A            0.00%    passed     94.62%
  14  MY5152_Hexurella_WhetstoneMtns_ApacheCyn        3.39%    passed     97.31%
  15  MY5154_Hexurella_SantaRitaMtns_AdobeCyn         0.00%    passed     89.51%
  16  MY5157_Hexurella_SantaCatalinaMtns_Redington    0.00%    passed     89.54%
  17  MY5165_Hrupicola_Temecula                      54.18%    passed     27.61%
  18  MY5175_Hapachea_HarshawRd_PatagoniaMtns         0.20%    passed     93.23%
  19  MY5180_Hapachea_MustrangPk_MustangMtns          2.59%    passed     83.98%
  20  MY5181_Hapachea_MustrangPk_MustangMtns         13.55%    passed     97.75%
  21  MY5193_Hapachea_HarshawRd_PatagoniaMtns         6.97%    passed     97.04%
  22  MY5194_Hapachea_Ordsummit_MtOrd                29.48%    passed     68.35%
  23  MY5195_Hapachea_Ordsummit_MtOrd                 6.37%    passed     99.34%
  24  MY5266_Hencina_CerroBolla                       5.78%    passed     93.42%
  25  MY5267_Hencina_CerroBolla                       0.00%    passed     95.04%
  26  MY5269_Hexurella_GuadalupeValley                0.00%    passed     96.35%
  27  MY5271_Hexurella_GuadalupeValley                9.16%    passed     82.67%
  28  MY5276_Hexurella_SanPedro_Martir                5.38%    passed     77.93%
  29  MY5277_Hexurella_SanPedro_Martir                0.00%    passed     95.50%
  30  MY5280_Hexurella_ArroyoSalado                   0.00%    passed     90.47%
  31  MY5282_Hexurella_ArroyoSalado                  10.76%    passed     51.01%
  32  MY5286_Hrupicola_SweetwaterSpr_OrdMtn           2.39%    passed     93.62%
  33  MY5287_Hrupicola_SweetwaterSpr_OrdMtn           2.39%    passed     93.62%
  34  MY5288_Hrupicola_Deadman_Hills                  2.19%    passed     96.81%
  35  MY5289_Hrupicola_Deadman_Hills                  1.99%    passed     98.18%
  36  MY5309_Hapachea_JohnnyLyon_Hills                0.20%    passed     98.47%
  37  MY5310_Hexurella_AntelopeCyn_CerbatMtns         7.77%    passed     97.50%
  38  MY5311_Hexurella_AntelopeCyn_CerbatMtns         5.58%    passed     99.51%
  39  MY5312_Hexurella_FoxCyn_MusicMtns               7.97%    passed     93.04%
  40  MY5313_Hexurella_FoxCyn_MusicMtns               1.00%    passed     99.20%
  41  MY5314_Hexurella_Grasshopper_BrushyMtn         26.69%    passed     71.05%
  42  MY5315_Hexurella_WagonerRd_BradshawMtns         1.39%    passed     99.04%
  43  MY5316_Hexurella_WagonerRd_BradshawMtns         0.40%    passed     94.07%
WARNING: 2 sequences contain more than 50% gaps/ambiguity
****  TOTAL                                           8.29%  0 sequences failed composition chi2 test (p-value<5%; df=3)
Reading alignment file ../Hexu-OutGroup/hexu-outgroup-80p/uce-2001193.fasta ... Fasta format detected
Reading fasta file: done in 0.000717878 secs using 1183% CPU
Alignment most likely contains DNA/RNA sequences
Constructing alignment: done in 0.000977993 secs using 1043% CPU
Alignment has 47 sequences with 588 columns, 332 distinct patterns
212 parsimony-informative, 58 singleton sites, 318 constant sites
                                              Gap/Ambiguity  Composition  p-value
Analyzing sequences: done in 4.69685e-05 secs using 636.6% CPU
   1  MY0059_Hapachea_SantaRitaMtns_MaderaCyn         3.06%    passed     97.38%
   2  MY0139_Hexurella_SanDiego_Guatay                0.17%    passed     50.24%
   3  MY5053_Hexurella_ChiricahuaMtns_PriceCyn        0.51%    passed     86.97%
   4  MY5057_Hexurella_ChiricahuaMtns_PriceCyn       62.41%    passed     66.93%
   5  MY5064_Hexurella_MuleMtns_Escabrosa             1.36%    passed     78.14%
   6  MY5066_Hexurella_MuleMtns_Escabrosa             0.85%    passed     78.28%
   7  MY5071_Hexurella_SantaRitaMtns_AlisoSprings     0.34%    passed     90.56%
   8  MY5075_Hexurella_ChiricahuaMtns_CaveCrkCyn      0.17%    passed     94.65%
   9  MY5126_Hexurella_SantaCatalinaMtns_NuggetCyn    0.68%    passed     85.99%
  10  MY5127_Hexurella_WhetstoneMtns_FrenchJoeCyn    57.48%    passed     49.08%
  11  MY5128_Hexurella_WhetstoneMtns_FrenchJoeCyn    74.32%    passed     78.69%
  12  MY5131_Hexurella_PedregosaMtns_PruneCyn         1.02%    passed     89.00%
  13  MY5132_Hexurella_PedregosaMtns_PruneCyn         1.02%    passed     90.76%
  14  MY5136_Hexurella_MiddlemarchCyn                 0.17%    passed     72.91%
  15  MY5147_Hexurella_DragoonMtns_NF_345A            0.17%    passed     75.61%
  16  MY5152_Hexurella_WhetstoneMtns_ApacheCyn        0.68%    passed     93.90%
  17  MY5154_Hexurella_SantaRitaMtns_AdobeCyn         0.17%    passed     87.96%
  18  MY5157_Hexurella_SantaCatalinaMtns_Redington    0.34%    passed     96.93%
  19  MY5164_Hrupicola_Temecula                      21.26%    passed     65.12%
  20  MY5165_Hrupicola_Temecula                       0.51%    passed     70.09%
  21  MY5175_Hapachea_HarshawRd_PatagoniaMtns         0.17%    passed     77.05%
  22  MY5180_Hapachea_MustrangPk_MustangMtns          2.21%    passed     97.25%
  23  MY5181_Hapachea_MustrangPk_MustangMtns          2.38%    passed     96.81%
  24  MY5193_Hapachea_HarshawRd_PatagoniaMtns         0.85%    passed     83.38%
  25  MY5194_Hapachea_Ordsummit_MtOrd                50.85%    passed     77.80%
  26  MY5195_Hapachea_Ordsummit_MtOrd                 4.59%    passed     86.77%
  27  MY5266_Hencina_CerroBolla                       3.23%    passed     65.85%
  28  MY5267_Hencina_CerroBolla                      13.10%    passed     72.67%
  29  MY5269_Hexurella_GuadalupeValley               10.03%    passed     80.73%
  30  MY5271_Hexurella_GuadalupeValley                0.00%    passed     95.43%
  31  MY5276_Hexurella_SanPedro_Martir               12.76%    passed     48.04%
  32  MY5277_Hexurella_SanPedro_Martir                0.85%    passed     98.38%
  33  MY5280_Hexurella_ArroyoSalado                   0.00%    passed     80.71%
  34  MY5282_Hexurella_ArroyoSalado                   0.00%    passed     80.71%
  35  MY5286_Hrupicola_SweetwaterSpr_OrdMtn           0.00%    passed     86.16%
  36  MY5287_Hrupicola_SweetwaterSpr_OrdMtn           0.00%    passed     86.16%
  37  MY5288_Hrupicola_Deadman_Hills                  0.00%    passed     52.98%
  38  MY5289_Hrupicola_Deadman_Hills                 17.52%    passed     95.57%
  39  MY5309_Hapachea_JohnnyLyon_Hills                0.68%    passed     93.08%
  40  MY5310_Hexurella_AntelopeCyn_CerbatMtns         6.80%    passed     90.83%
  41  MY5311_Hexurella_AntelopeCyn_CerbatMtns         4.93%    passed     90.64%
  42  MY5312_Hexurella_FoxCyn_MusicMtns               6.63%    passed     91.91%
  43  MY5313_Hexurella_FoxCyn_MusicMtns               8.16%    passed     88.15%
  44  MY5314_Hexurella_Grasshopper_BrushyMtn          5.27%    passed     99.12%
  45  MY5315_Hexurella_WagonerRd_BradshawMtns         7.31%    passed     73.14%
  46  MY5316_Hexurella_WagonerRd_BradshawMtns         5.10%    passed     86.74%
  47  MY5317_Hrupicola_Cottonwood_SnYsidroMtns        1.36%    passed     53.72%
WARNING: 4 sequences contain more than 50% gaps/ambiguity
****  TOTAL                                           8.33%  0 sequences failed composition chi2 test (p-value<5%; df=3)
Reading alignment file ../Hexu-OutGroup/hexu-outgroup-80p/uce-2001195.fasta ... Fasta format detected
Reading fasta file: done in 0.000570059 secs using 1147% CPU
Alignment most likely contains DNA/RNA sequences
Constructing alignment: done in 0.000749111 secs using 1158% CPU
Alignment has 44 sequences with 476 columns, 298 distinct patterns
213 parsimony-informative, 43 singleton sites, 220 constant sites
                                              Gap/Ambiguity  Composition  p-value
Analyzing sequences: done in 2.5034e-05 secs using 243.7% CPU
   1  MY0059_Hapachea_SantaRitaMtns_MaderaCyn         0.00%    passed     94.15%
   2  MY0101_Aliatypus_isolatus                      10.29%    passed     48.53%
   3  MY0139_Hexurella_SanDiego_Guatay                0.00%    passed     89.29%
   4  MY2586_A_gulosus_LosAngeles_PuenteHills         9.87%    passed      6.20%
   5  MY5053_Hexurella_ChiricahuaMtns_PriceCyn        0.00%    passed     94.28%
   6  MY5064_Hexurella_MuleMtns_Escabrosa             0.21%    passed     94.66%
   7  MY5066_Hexurella_MuleMtns_Escabrosa             0.00%    passed     88.15%
   8  MY5071_Hexurella_SantaRitaMtns_AlisoSprings     0.00%    passed     94.19%
   9  MY5075_Hexurella_ChiricahuaMtns_CaveCrkCyn      0.21%    passed     93.23%
  10  MY5126_Hexurella_SantaCatalinaMtns_NuggetCyn    0.00%    passed     99.16%
  11  MY5127_Hexurella_WhetstoneMtns_FrenchJoeCyn     9.03%    passed     87.19%
  12  MY5128_Hexurella_WhetstoneMtns_FrenchJoeCyn    64.08%    passed      5.79%
  13  MY5132_Hexurella_PedregosaMtns_PruneCyn         0.00%    passed     81.39%
  14  MY5136_Hexurella_MiddlemarchCyn                 0.00%    passed     94.17%
  15  MY5147_Hexurella_DragoonMtns_NF_345A            0.00%    passed     96.70%
  16  MY5154_Hexurella_SantaRitaMtns_AdobeCyn         0.21%    passed     89.73%
  17  MY5157_Hexurella_SantaCatalinaMtns_Redington    0.00%    passed     95.23%
  18  MY5164_Hrupicola_Temecula                      42.44%    passed     30.80%
  19  MY5165_Hrupicola_Temecula                      25.00%    passed     77.93%
  20  MY5175_Hapachea_HarshawRd_PatagoniaMtns         0.00%    passed     94.03%
  21  MY5180_Hapachea_MustrangPk_MustangMtns          0.21%    passed     89.08%
  22  MY5181_Hapachea_MustrangPk_MustangMtns          0.00%    passed     92.84%
  23  MY5193_Hapachea_HarshawRd_PatagoniaMtns         0.00%    passed     94.03%
  24  MY5194_Hapachea_Ordsummit_MtOrd                14.92%    passed     73.49%
  25  MY5195_Hapachea_Ordsummit_MtOrd                40.97%    passed     30.64%
  26  MY5266_Hencina_CerroBolla                       0.00%    passed     97.31%
  27  MY5267_Hencina_CerroBolla                       0.00%    passed     98.56%
  28  MY5269_Hexurella_GuadalupeValley                0.00%    passed     96.10%
  29  MY5271_Hexurella_GuadalupeValley                0.00%    passed     96.10%
  30  MY5276_Hexurella_SanPedro_Martir                0.00%    passed     99.69%
  31  MY5277_Hexurella_SanPedro_Martir                0.00%    passed     99.69%
  32  MY5280_Hexurella_ArroyoSalado                   0.00%    passed     71.48%
  33  MY5282_Hexurella_ArroyoSalado                   0.00%    passed     79.83%
  34  MY5286_Hrupicola_SweetwaterSpr_OrdMtn           2.73%    passed     46.82%
  35  MY5287_Hrupicola_SweetwaterSpr_OrdMtn           2.73%    passed     46.82%
  36  MY5288_Hrupicola_Deadman_Hills                  0.00%    passed     99.19%
  37  MY5289_Hrupicola_Deadman_Hills                  0.21%    passed     99.01%
  38  MY5309_Hapachea_JohnnyLyon_Hills               13.24%    passed     26.02%
  39  MY5311_Hexurella_AntelopeCyn_CerbatMtns        19.75%    passed     81.09%
  40  MY5312_Hexurella_FoxCyn_MusicMtns              30.46%    passed     79.32%
  41  MY5313_Hexurella_FoxCyn_MusicMtns              60.29%    passed     44.55%
  42  MY5314_Hexurella_Grasshopper_BrushyMtn         47.48%    passed      8.55%
  43  MY5315_Hexurella_WagonerRd_BradshawMtns         0.42%    passed     50.51%
  44  MY5317_Hrupicola_Cottonwood_SnYsidroMtns       12.18%    passed     86.15%
WARNING: 2 sequences contain more than 50% gaps/ambiguity
****  TOTAL                                           9.25%  0 sequences failed composition chi2 test (p-value<5%; df=3)
Reading alignment file ../Hexu-OutGroup/hexu-outgroup-80p/uce-200121.fasta ... Fasta format detected
Reading fasta file: done in 0.000807047 secs using 1093% CPU
Alignment most likely contains DNA/RNA sequences
Constructing alignment: done in 0.000895023 secs using 1169% CPU
Alignment has 46 sequences with 672 columns, 213 distinct patterns
118 parsimony-informative, 24 singleton sites, 530 constant sites
                                              Gap/Ambiguity  Composition  p-value
Analyzing sequences: done in 1.88351e-05 secs using 276.1% CPU
   1  MY0059_Hapachea_SantaRitaMtns_MaderaCyn         0.00%    passed     99.79%
   2  MY0071_ElMontePark                              1.49%    passed     70.83%
   3  MY0101_Aliatypus_isolatus                      11.16%    passed     86.10%
   4  MY0139_Hexurella_SanDiego_Guatay                0.89%    passed     99.57%
   5  MY2586_A_gulosus_LosAngeles_PuenteHills         0.74%    passed     85.70%
   6  MY4841_PalomarMtnSP                             1.49%    passed     70.83%
   7  MY5053_Hexurella_ChiricahuaMtns_PriceCyn        0.00%    passed     99.48%
   8  MY5057_Hexurella_ChiricahuaMtns_PriceCyn       43.60%    passed     82.16%
   9  MY5064_Hexurella_MuleMtns_Escabrosa             2.38%    passed     99.73%
  10  MY5066_Hexurella_MuleMtns_Escabrosa             0.00%    passed     99.35%
  11  MY5071_Hexurella_SantaRitaMtns_AlisoSprings     0.00%    passed     99.62%
  12  MY5075_Hexurella_ChiricahuaMtns_CaveCrkCyn      0.30%    passed     98.98%
  13  MY5128_Hexurella_WhetstoneMtns_FrenchJoeCyn    45.24%    passed     80.52%
  14  MY5131_Hexurella_PedregosaMtns_PruneCyn         0.00%    passed     99.61%
  15  MY5136_Hexurella_MiddlemarchCyn                 0.89%    passed     98.71%
  16  MY5147_Hexurella_DragoonMtns_NF_345A            0.30%    passed     99.44%
  17  MY5157_Hexurella_SantaCatalinaMtns_Redington    0.00%    passed     99.61%
  18  MY5164_Hrupicola_Temecula                       0.15%    passed     98.81%
  19  MY5165_Hrupicola_Temecula                       0.00%    passed     98.75%
  20  MY5175_Hapachea_HarshawRd_PatagoniaMtns         0.30%    passed     99.44%
  21  MY5180_Hapachea_MustrangPk_MustangMtns          0.00%    passed     99.79%
  22  MY5181_Hapachea_MustrangPk_MustangMtns          7.29%    passed     95.77%
  23  MY5193_Hapachea_HarshawRd_PatagoniaMtns         0.30%    passed     99.44%
  24  MY5194_Hapachea_Ordsummit_MtOrd                12.50%    passed     86.34%
  25  MY5195_Hapachea_Ordsummit_MtOrd                 5.06%    passed     94.73%
  26  MY5266_Hencina_CerroBolla                       3.27%    passed     99.92%
  27  MY5267_Hencina_CerroBolla                       1.34%    passed     98.43%
  28  MY5269_Hexurella_GuadalupeValley                1.34%    passed     98.14%
  29  MY5271_Hexurella_GuadalupeValley                0.00%    passed     99.35%
  30  MY5276_Hexurella_SanPedro_Martir                1.34%    passed     99.29%
  31  MY5277_Hexurella_SanPedro_Martir                0.00%    passed     99.51%
  32  MY5280_Hexurella_ArroyoSalado                   0.00%    passed     98.78%
  33  MY5282_Hexurella_ArroyoSalado                   9.08%    passed     86.58%
  34  MY5286_Hrupicola_SweetwaterSpr_OrdMtn           0.00%    passed     99.48%
  35  MY5287_Hrupicola_SweetwaterSpr_OrdMtn           2.83%    passed     99.55%
  36  MY5288_Hrupicola_Deadman_Hills                  2.53%    passed     98.10%
  37  MY5289_Hrupicola_Deadman_Hills                  0.00%    passed     98.69%
  38  MY5309_Hapachea_JohnnyLyon_Hills               14.43%    passed     78.38%
  39  MY5310_Hexurella_AntelopeCyn_CerbatMtns         0.89%    passed     98.94%
  40  MY5311_Hexurella_AntelopeCyn_CerbatMtns         3.27%    passed     99.75%
  41  MY5312_Hexurella_FoxCyn_MusicMtns              19.94%    passed     80.43%
  42  MY5313_Hexurella_FoxCyn_MusicMtns              39.73%    passed     95.76%
  43  MY5314_Hexurella_Grasshopper_BrushyMtn         13.39%    passed     73.89%
  44  MY5315_Hexurella_WagonerRd_BradshawMtns        11.31%    passed     95.28%
  45  MY5316_Hexurella_WagonerRd_BradshawMtns         3.42%    passed     98.82%
  46  MY5317_Hrupicola_Cottonwood_SnYsidroMtns       20.68%    passed     83.76%
****  TOTAL                                           6.15%  0 sequences failed composition chi2 test (p-value<5%; df=3)
Reading alignment file ../Hexu-OutGroup/hexu-outgroup-80p/uce-2001245.fasta ... Fasta format detected
Reading fasta file: done in 0.000984907 secs using 861.5% CPU
Alignment most likely contains DNA/RNA sequences
Constructing alignment: done in 0.00130916 secs using 824.8% CPU
Alignment has 44 sequences with 816 columns, 406 distinct patterns
261 parsimony-informative, 97 singleton sites, 458 constant sites
                                              Gap/Ambiguity  Composition  p-value
Analyzing sequences: done in 5.19753e-05 secs using 900.4% CPU
   1  MY0059_Hapachea_SantaRitaMtns_MaderaCyn         0.49%    passed     94.91%
   2  MY0139_Hexurella_SanDiego_Guatay                3.31%    passed     95.46%
   3  MY5053_Hexurella_ChiricahuaMtns_PriceCyn        1.23%    passed     96.75%
   4  MY5057_Hexurella_ChiricahuaMtns_PriceCyn       74.63%    passed     28.99%
   5  MY5064_Hexurella_MuleMtns_Escabrosa             0.49%    passed     99.61%
   6  MY5071_Hexurella_SantaRitaMtns_AlisoSprings     0.25%    passed     95.61%
   7  MY5075_Hexurella_ChiricahuaMtns_CaveCrkCyn      0.61%    passed     99.12%
   8  MY5126_Hexurella_SantaCatalinaMtns_NuggetCyn    4.66%    passed     72.94%
   9  MY5128_Hexurella_WhetstoneMtns_FrenchJoeCyn    67.40%    passed     67.56%
  10  MY5131_Hexurella_PedregosaMtns_PruneCyn         1.96%    passed     93.18%
  11  MY5132_Hexurella_PedregosaMtns_PruneCyn         1.96%    passed     93.18%
  12  MY5136_Hexurella_MiddlemarchCyn                 1.10%    passed     42.73%
  13  MY5147_Hexurella_DragoonMtns_NF_345A            0.74%    passed     90.32%
  14  MY5154_Hexurella_SantaRitaMtns_AdobeCyn         0.74%    passed     93.70%
  15  MY5157_Hexurella_SantaCatalinaMtns_Redington    0.25%    passed     85.03%
  16  MY5164_Hrupicola_Temecula                       8.58%    passed     97.87%
  17  MY5165_Hrupicola_Temecula                       3.92%    passed     91.25%
  18  MY5175_Hapachea_HarshawRd_PatagoniaMtns         0.25%    passed     93.87%
  19  MY5180_Hapachea_MustrangPk_MustangMtns          0.86%    passed     96.22%
  20  MY5181_Hapachea_MustrangPk_MustangMtns          7.23%    passed     95.71%
  21  MY5193_Hapachea_HarshawRd_PatagoniaMtns         0.49%    passed     95.89%
  22  MY5194_Hapachea_Ordsummit_MtOrd                 2.33%    passed     98.14%
  23  MY5195_Hapachea_Ordsummit_MtOrd                 2.33%    passed     98.14%
  24  MY5266_Hencina_CerroBolla                       0.61%    passed     92.45%
  25  MY5267_Hencina_CerroBolla                       3.43%    passed     76.02%
  26  MY5269_Hexurella_GuadalupeValley                0.61%    passed     97.63%
  27  MY5271_Hexurella_GuadalupeValley                0.61%    passed     98.55%
  28  MY5276_Hexurella_SanPedro_Martir                0.37%    passed     98.12%
  29  MY5277_Hexurella_SanPedro_Martir                0.37%    passed     98.28%
  30  MY5280_Hexurella_ArroyoSalado                   1.35%    passed     78.24%
  31  MY5282_Hexurella_ArroyoSalado                   1.35%    passed     73.12%
  32  MY5286_Hrupicola_SweetwaterSpr_OrdMtn           1.47%    passed     99.99%
  33  MY5287_Hrupicola_SweetwaterSpr_OrdMtn           3.31%    passed     99.86%
  34  MY5288_Hrupicola_Deadman_Hills                  4.53%    passed     80.41%
  35  MY5289_Hrupicola_Deadman_Hills                  4.53%    passed     80.41%
  36  MY5309_Hapachea_JohnnyLyon_Hills                9.56%    passed     83.73%
  37  MY5310_Hexurella_AntelopeCyn_CerbatMtns        13.97%    passed     86.54%
  38  MY5311_Hexurella_AntelopeCyn_CerbatMtns         9.31%    passed     99.80%
  39  MY5312_Hexurella_FoxCyn_MusicMtns              13.97%    passed     87.91%
  40  MY5313_Hexurella_FoxCyn_MusicMtns               9.19%    passed     96.02%
  41  MY5314_Hexurella_Grasshopper_BrushyMtn         20.47%    passed     77.52%
  42  MY5315_Hexurella_WagonerRd_BradshawMtns         3.68%    passed     96.67%
  43  MY5316_Hexurella_WagonerRd_BradshawMtns         3.68%    passed     96.69%
  44  MY5317_Hrupicola_Cottonwood_SnYsidroMtns        7.35%    passed     99.73%
WARNING: 2 sequences contain more than 50% gaps/ambiguity
****  TOTAL                                           6.81%  0 sequences failed composition chi2 test (p-value<5%; df=3)
Reading alignment file ../Hexu-OutGroup/hexu-outgroup-80p/uce-2001246.fasta ... Fasta format detected
Reading fasta file: done in 0.000747919 secs using 1175% CPU
Alignment most likely contains DNA/RNA sequences
Constructing alignment: done in 0.00098896 secs using 1176% CPU
Alignment has 44 sequences with 648 columns, 398 distinct patterns
273 parsimony-informative, 92 singleton sites, 283 constant sites
                                              Gap/Ambiguity  Composition  p-value
Analyzing sequences: done in 1.5974e-05 secs using 256.7% CPU
   1  MY0059_Hapachea_SantaRitaMtns_MaderaCyn         0.62%    passed     91.82%
   2  MY0071_ElMontePark                             13.27%    passed     31.53%
   3  MY4841_PalomarMtnSP                            12.65%    passed     17.28%
   4  MY5053_Hexurella_ChiricahuaMtns_PriceCyn       10.19%    passed     84.12%
   5  MY5064_Hexurella_MuleMtns_Escabrosa             3.55%    passed     95.85%
   6  MY5066_Hexurella_MuleMtns_Escabrosa             3.55%    passed     95.85%
   7  MY5075_Hexurella_ChiricahuaMtns_CaveCrkCyn      0.15%    passed     92.11%
   8  MY5126_Hexurella_SantaCatalinaMtns_NuggetCyn    1.08%    passed     97.54%
   9  MY5128_Hexurella_WhetstoneMtns_FrenchJoeCyn    65.43%    failed      0.05%
  10  MY5131_Hexurella_PedregosaMtns_PruneCyn         1.23%    passed     99.97%
  11  MY5132_Hexurella_PedregosaMtns_PruneCyn         1.23%    passed     99.86%
  12  MY5136_Hexurella_MiddlemarchCyn                 0.15%    passed     99.90%
  13  MY5147_Hexurella_DragoonMtns_NF_345A            0.62%    passed     99.02%
  14  MY5152_Hexurella_WhetstoneMtns_ApacheCyn        0.93%    passed     99.54%
  15  MY5157_Hexurella_SantaCatalinaMtns_Redington    1.23%    passed     99.79%
  16  MY5164_Hrupicola_Temecula                       1.23%    passed     89.16%
  17  MY5165_Hrupicola_Temecula                       1.23%    passed     89.16%
  18  MY5175_Hapachea_HarshawRd_PatagoniaMtns         0.15%    passed     98.13%
  19  MY5180_Hapachea_MustrangPk_MustangMtns          4.48%    passed     99.44%
  20  MY5181_Hapachea_MustrangPk_MustangMtns          0.15%    passed     99.75%
  21  MY5193_Hapachea_HarshawRd_PatagoniaMtns         0.15%    passed     97.13%
  22  MY5194_Hapachea_Ordsummit_MtOrd                 5.56%    passed     72.80%
  23  MY5195_Hapachea_Ordsummit_MtOrd                 0.15%    passed     92.78%
  24  MY5266_Hencina_CerroBolla                      21.91%    passed     88.53%
  25  MY5267_Hencina_CerroBolla                      22.22%    passed     86.55%
  26  MY5269_Hexurella_GuadalupeValley                2.31%    passed     97.56%
  27  MY5271_Hexurella_GuadalupeValley                2.31%    passed     95.37%
  28  MY5276_Hexurella_SanPedro_Martir                2.47%    passed     95.01%
  29  MY5277_Hexurella_SanPedro_Martir                2.47%    passed     96.99%
  30  MY5280_Hexurella_ArroyoSalado                  64.35%    failed      0.02%
  31  MY5282_Hexurella_ArroyoSalado                   0.93%    passed     22.34%
  32  MY5286_Hrupicola_SweetwaterSpr_OrdMtn          31.02%    passed     76.30%
  33  MY5287_Hrupicola_SweetwaterSpr_OrdMtn           0.77%    passed     85.64%
  34  MY5288_Hrupicola_Deadman_Hills                 17.13%    passed     39.54%
  35  MY5289_Hrupicola_Deadman_Hills                  0.31%    passed     86.63%
  36  MY5309_Hapachea_JohnnyLyon_Hills                6.94%    passed     85.08%
  37  MY5310_Hexurella_AntelopeCyn_CerbatMtns         8.64%    passed     92.38%
  38  MY5311_Hexurella_AntelopeCyn_CerbatMtns         3.86%    passed     91.61%
  39  MY5312_Hexurella_FoxCyn_MusicMtns               8.64%    passed     95.89%
  40  MY5313_Hexurella_FoxCyn_MusicMtns               3.86%    passed     88.86%
  41  MY5314_Hexurella_Grasshopper_BrushyMtn         40.12%    passed     47.42%
  42  MY5315_Hexurella_WagonerRd_BradshawMtns         4.63%    passed     95.45%
  43  MY5316_Hexurella_WagonerRd_BradshawMtns         2.16%    passed     83.27%
  44  MY5317_Hrupicola_Cottonwood_SnYsidroMtns        0.77%    passed     69.36%
WARNING: 2 sequences contain more than 50% gaps/ambiguity
****  TOTAL                                           8.56%  2 sequences failed composition chi2 test (p-value<5%; df=3)
Reading alignment file ../Hexu-OutGroup/hexu-outgroup-80p/uce-2001247.fasta ... Fasta format detected
Reading fasta file: done in 0.00107193 secs using 1080% CPU
Alignment most likely contains DNA/RNA sequences
Constructing alignment: done in 0.00134683 secs using 978.7% CPU
Alignment has 45 sequences with 896 columns, 352 distinct patterns
186 parsimony-informative, 63 singleton sites, 647 constant sites
                                              Gap/Ambiguity  Composition  p-value
Analyzing sequences: done in 3.60012e-05 secs using 1108% CPU
   1  MY0059_Hapachea_SantaRitaMtns_MaderaCyn         0.22%    passed     99.68%
   2  MY5053_Hexurella_ChiricahuaMtns_PriceCyn        4.46%    passed     98.80%
   3  MY5057_Hexurella_ChiricahuaMtns_PriceCyn       70.98%    passed     30.34%
   4  MY5064_Hexurella_MuleMtns_Escabrosa             1.00%    passed     98.22%
   5  MY5066_Hexurella_MuleMtns_Escabrosa             1.00%    passed     97.48%
   6  MY5071_Hexurella_SantaRitaMtns_AlisoSprings     0.00%    passed     99.87%
   7  MY5075_Hexurella_ChiricahuaMtns_CaveCrkCyn      0.11%    passed     98.25%
   8  MY5126_Hexurella_SantaCatalinaMtns_NuggetCyn    0.89%    passed     99.47%
   9  MY5127_Hexurella_WhetstoneMtns_FrenchJoeCyn    45.42%    passed     60.16%
  10  MY5128_Hexurella_WhetstoneMtns_FrenchJoeCyn    68.75%    passed     38.64%
  11  MY5131_Hexurella_PedregosaMtns_PruneCyn         0.78%    passed     96.42%
  12  MY5132_Hexurella_PedregosaMtns_PruneCyn         1.00%    passed     96.80%
  13  MY5136_Hexurella_MiddlemarchCyn                 1.34%    passed     99.34%
  14  MY5147_Hexurella_DragoonMtns_NF_345A            1.12%    passed     98.13%
  15  MY5154_Hexurella_SantaRitaMtns_AdobeCyn         0.78%    passed     99.76%
  16  MY5157_Hexurella_SantaCatalinaMtns_Redington    0.78%    passed     97.99%
  17  MY5164_Hrupicola_Temecula                       3.68%    passed     78.18%
  18  MY5165_Hrupicola_Temecula                       3.46%    passed     92.76%
  19  MY5175_Hapachea_HarshawRd_PatagoniaMtns         0.00%    passed     99.69%
  20  MY5180_Hapachea_MustrangPk_MustangMtns          1.56%    passed     98.35%
  21  MY5181_Hapachea_MustrangPk_MustangMtns          0.67%    passed     99.46%
  22  MY5193_Hapachea_HarshawRd_PatagoniaMtns         4.35%    passed     88.86%
  23  MY5194_Hapachea_Ordsummit_MtOrd                 0.45%    passed     99.66%
  24  MY5195_Hapachea_Ordsummit_MtOrd                 1.79%    passed     99.75%
  25  MY5266_Hencina_CerroBolla                       0.11%    passed     88.84%
  26  MY5267_Hencina_CerroBolla                       0.56%    passed     96.77%
  27  MY5269_Hexurella_GuadalupeValley                4.13%    passed     98.24%
  28  MY5271_Hexurella_GuadalupeValley                4.13%    passed     97.75%
  29  MY5276_Hexurella_SanPedro_Martir                0.11%    passed     93.41%
  30  MY5277_Hexurella_SanPedro_Martir                0.11%    passed     93.41%
  31  MY5280_Hexurella_ArroyoSalado                   1.12%    passed     95.38%
  32  MY5282_Hexurella_ArroyoSalado                   1.12%    passed     95.38%
  33  MY5286_Hrupicola_SweetwaterSpr_OrdMtn           2.68%    passed     87.17%
  34  MY5287_Hrupicola_SweetwaterSpr_OrdMtn           7.81%    passed     99.47%
  35  MY5288_Hrupicola_Deadman_Hills                  0.45%    passed     96.42%
  36  MY5289_Hrupicola_Deadman_Hills                  0.45%    passed     96.42%
  37  MY5309_Hapachea_JohnnyLyon_Hills                6.36%    passed     92.35%
  38  MY5310_Hexurella_AntelopeCyn_CerbatMtns        20.42%    passed     71.43%
  39  MY5311_Hexurella_AntelopeCyn_CerbatMtns        17.08%    passed     99.85%
  40  MY5312_Hexurella_FoxCyn_MusicMtns              17.63%    passed     89.52%
  41  MY5313_Hexurella_FoxCyn_MusicMtns              16.07%    passed     85.36%
  42  MY5314_Hexurella_Grasshopper_BrushyMtn         24.78%    passed     59.70%
  43  MY5315_Hexurella_WagonerRd_BradshawMtns         6.36%    passed     83.45%
  44  MY5316_Hexurella_WagonerRd_BradshawMtns         2.34%    passed     98.69%
  45  MY5317_Hrupicola_Cottonwood_SnYsidroMtns        0.11%    passed     95.63%
WARNING: 2 sequences contain more than 50% gaps/ambiguity
****  TOTAL                                           7.75%  0 sequences failed composition chi2 test (p-value<5%; df=3)
Reading alignment file ../Hexu-OutGroup/hexu-outgroup-80p/uce-2001249.fasta ... Fasta format detected
Reading fasta file: done in 0.00060606 secs using 1171% CPU
Alignment most likely contains DNA/RNA sequences
Constructing alignment: done in 0.000692844 secs using 1156% CPU
Alignment has 48 sequences with 465 columns, 240 distinct patterns
143 parsimony-informative, 35 singleton sites, 287 constant sites
                                              Gap/Ambiguity  Composition  p-value
Analyzing sequences: done in 2.90871e-05 secs using 137.5% CPU
   1  MY0059_Hapachea_SantaRitaMtns_MaderaCyn         0.22%    passed     99.32%
   2  MY0071_ElMontePark                              8.60%    passed     62.22%
   3  MY0101_Aliatypus_isolatus                       0.22%    passed     35.04%
   4  MY0139_Hexurella_SanDiego_Guatay                0.00%    passed     78.15%
   5  MY2586_A_gulosus_LosAngeles_PuenteHills         0.22%    passed     46.81%
   6  MY4841_PalomarMtnSP                             8.60%    passed     62.22%
   7  MY5053_Hexurella_ChiricahuaMtns_PriceCyn        1.72%    passed     98.73%
   8  MY5064_Hexurella_MuleMtns_Escabrosa             3.23%    passed     99.38%
   9  MY5066_Hexurella_MuleMtns_Escabrosa             0.22%    passed     99.01%
  10  MY5071_Hexurella_SantaRitaMtns_AlisoSprings     0.00%    passed     97.84%
  11  MY5075_Hexurella_ChiricahuaMtns_CaveCrkCyn     14.41%    passed     89.69%
  12  MY5126_Hexurella_SantaCatalinaMtns_NuggetCyn    3.44%    passed     96.90%
  13  MY5131_Hexurella_PedregosaMtns_PruneCyn         1.94%    passed     99.05%
  14  MY5132_Hexurella_PedregosaMtns_PruneCyn         1.72%    passed     96.89%
  15  MY5136_Hexurella_MiddlemarchCyn                 0.00%    passed     99.97%
  16  MY5147_Hexurella_DragoonMtns_NF_345A            0.43%    passed     99.60%
  17  MY5152_Hexurella_WhetstoneMtns_ApacheCyn        7.10%    passed     94.45%
  18  MY5154_Hexurella_SantaRitaMtns_AdobeCyn        38.06%    passed     63.07%
  19  MY5157_Hexurella_SantaCatalinaMtns_Redington    0.43%    passed     99.60%
  20  MY5164_Hrupicola_Temecula                      15.91%    passed     78.12%
  21  MY5165_Hrupicola_Temecula                       1.72%    passed     99.79%
  22  MY5175_Hapachea_HarshawRd_PatagoniaMtns         0.22%    passed     99.95%
  23  MY5180_Hapachea_MustrangPk_MustangMtns          2.58%    passed     99.76%
  24  MY5181_Hapachea_MustrangPk_MustangMtns         14.84%    passed     79.15%
  25  MY5193_Hapachea_HarshawRd_PatagoniaMtns         0.00%    passed     91.68%
  26  MY5194_Hapachea_Ordsummit_MtOrd                50.32%    passed     28.69%
  27  MY5195_Hapachea_Ordsummit_MtOrd                 1.94%    passed     94.52%
  28  MY5266_Hencina_CerroBolla                       0.00%    passed     95.61%
  29  MY5267_Hencina_CerroBolla                       0.00%    passed     92.11%
  30  MY5269_Hexurella_GuadalupeValley                0.00%    passed     93.34%
  31  MY5271_Hexurella_GuadalupeValley                0.00%    passed     93.34%
  32  MY5276_Hexurella_SanPedro_Martir                0.00%    passed     95.90%
  33  MY5277_Hexurella_SanPedro_Martir                0.00%    passed     95.90%
  34  MY5280_Hexurella_ArroyoSalado                   0.00%    passed     94.87%
  35  MY5282_Hexurella_ArroyoSalado                   0.00%    passed     96.98%
  36  MY5286_Hrupicola_SweetwaterSpr_OrdMtn           0.00%    passed     95.44%
  37  MY5287_Hrupicola_SweetwaterSpr_OrdMtn           1.72%    passed     92.25%
  38  MY5288_Hrupicola_Deadman_Hills                  0.00%    passed     95.35%
  39  MY5289_Hrupicola_Deadman_Hills                  0.43%    passed     93.66%
  40  MY5309_Hapachea_JohnnyLyon_Hills                7.96%    passed     81.63%
  41  MY5310_Hexurella_AntelopeCyn_CerbatMtns         5.81%    passed     93.57%
  42  MY5311_Hexurella_AntelopeCyn_CerbatMtns         2.80%    passed     92.90%
  43  MY5312_Hexurella_FoxCyn_MusicMtns               7.31%    passed     91.90%
  44  MY5313_Hexurella_FoxCyn_MusicMtns              17.63%    passed     79.75%
  45  MY5314_Hexurella_Grasshopper_BrushyMtn         47.31%    passed     20.04%
  46  MY5315_Hexurella_WagonerRd_BradshawMtns        13.76%    passed     38.69%
  47  MY5316_Hexurella_WagonerRd_BradshawMtns         3.23%    passed     84.94%
  48  MY5317_Hrupicola_Cottonwood_SnYsidroMtns       27.10%    passed     87.73%
WARNING: 1 sequences contain more than 50% gaps/ambiguity
****  TOTAL                                           6.52%  0 sequences failed composition chi2 test (p-value<5%; df=3)
Reading alignment file ../Hexu-OutGroup/hexu-outgroup-80p/uce-200126.fasta ... Fasta format detected
Reading fasta file: done in 0.000709057 secs using 1180% CPU
Alignment most likely contains DNA/RNA sequences
Constructing alignment: done in 0.000780106 secs using 1185% CPU
Alignment has 50 sequences with 529 columns, 239 distinct patterns
137 parsimony-informative, 29 singleton sites, 363 constant sites
                                              Gap/Ambiguity  Composition  p-value
Analyzing sequences: done in 2.90871e-05 secs using 168.5% CPU
   1  MY0059_Hapachea_SantaRitaMtns_MaderaCyn         0.19%    passed     88.01%
   2  MY0071_ElMontePark                              6.24%    passed     89.31%
   3  MY0101_Aliatypus_isolatus                       6.99%    passed     88.10%
   4  MY0139_Hexurella_SanDiego_Guatay                0.19%    passed     97.25%
   5  MY2586_A_gulosus_LosAngeles_PuenteHills         6.99%    passed     94.80%
   6  MY4841_PalomarMtnSP                             6.24%    passed     88.34%
   7  MY5053_Hexurella_ChiricahuaMtns_PriceCyn        0.38%    passed     97.80%
   8  MY5057_Hexurella_ChiricahuaMtns_PriceCyn       63.89%    passed      9.25%
   9  MY5064_Hexurella_MuleMtns_Escabrosa             0.00%    passed     99.86%
  10  MY5066_Hexurella_MuleMtns_Escabrosa             0.00%    passed     99.26%
  11  MY5071_Hexurella_SantaRitaMtns_AlisoSprings     0.19%    passed     99.05%
  12  MY5075_Hexurella_ChiricahuaMtns_CaveCrkCyn      0.19%    passed     99.30%
  13  MY5126_Hexurella_SantaCatalinaMtns_NuggetCyn    0.00%    passed     96.40%
  14  MY5127_Hexurella_WhetstoneMtns_FrenchJoeCyn    53.69%    passed      6.87%
  15  MY5131_Hexurella_PedregosaMtns_PruneCyn         0.00%    passed     98.95%
  16  MY5132_Hexurella_PedregosaMtns_PruneCyn         0.19%    passed     99.14%
  17  MY5136_Hexurella_MiddlemarchCyn                 6.05%    passed     79.65%
  18  MY5147_Hexurella_DragoonMtns_NF_345A            0.00%    passed     96.27%
  19  MY5152_Hexurella_WhetstoneMtns_ApacheCyn        0.00%    passed     98.11%
  20  MY5154_Hexurella_SantaRitaMtns_AdobeCyn         0.00%    passed     93.82%
  21  MY5157_Hexurella_SantaCatalinaMtns_Redington    0.00%    passed     99.02%
  22  MY5164_Hrupicola_Temecula                       8.51%    passed     68.32%
  23  MY5165_Hrupicola_Temecula                       1.32%    passed     95.61%
  24  MY5175_Hapachea_HarshawRd_PatagoniaMtns        22.68%    passed     81.74%
  25  MY5180_Hapachea_MustrangPk_MustangMtns         31.19%    passed     95.82%
  26  MY5181_Hapachea_MustrangPk_MustangMtns         21.36%    passed     39.69%
  27  MY5193_Hapachea_HarshawRd_PatagoniaMtns         4.16%    passed     77.96%
  28  MY5194_Hapachea_Ordsummit_MtOrd                54.63%    passed     52.28%
  29  MY5195_Hapachea_Ordsummit_MtOrd                 1.51%    passed     97.18%
  30  MY5266_Hencina_CerroBolla                       0.38%    passed     89.05%
  31  MY5267_Hencina_CerroBolla                       1.70%    passed     95.75%
  32  MY5269_Hexurella_GuadalupeValley                0.38%    passed     84.78%
  33  MY5271_Hexurella_GuadalupeValley                0.38%    passed     92.20%
  34  MY5276_Hexurella_SanPedro_Martir                0.38%    passed     95.11%
  35  MY5277_Hexurella_SanPedro_Martir                0.38%    passed     94.40%
  36  MY5280_Hexurella_ArroyoSalado                   0.38%    passed     98.06%
  37  MY5282_Hexurella_ArroyoSalado                   0.57%    passed     98.67%
  38  MY5286_Hrupicola_SweetwaterSpr_OrdMtn           0.38%    passed     96.59%
  39  MY5287_Hrupicola_SweetwaterSpr_OrdMtn           8.51%    passed     74.03%
  40  MY5288_Hrupicola_Deadman_Hills                  0.38%    passed     96.29%
  41  MY5289_Hrupicola_Deadman_Hills                  0.38%    passed     98.04%
  42  MY5309_Hapachea_JohnnyLyon_Hills               29.11%    passed     99.30%
  43  MY5310_Hexurella_AntelopeCyn_CerbatMtns        10.21%    passed     96.55%
  44  MY5311_Hexurella_AntelopeCyn_CerbatMtns        17.39%    passed     85.97%
  45  MY5312_Hexurella_FoxCyn_MusicMtns              12.67%    passed     64.90%
  46  MY5313_Hexurella_FoxCyn_MusicMtns              19.28%    passed     78.39%
  47  MY5314_Hexurella_Grasshopper_BrushyMtn          5.86%    passed     96.08%
  48  MY5315_Hexurella_WagonerRd_BradshawMtns        10.21%    passed     97.91%
  49  MY5316_Hexurella_WagonerRd_BradshawMtns         3.21%    passed     99.70%
  50  MY5317_Hrupicola_Cottonwood_SnYsidroMtns        5.10%    passed     92.93%
WARNING: 3 sequences contain more than 50% gaps/ambiguity
****  TOTAL                                           8.48%  0 sequences failed composition chi2 test (p-value<5%; df=3)
Reading alignment file ../Hexu-OutGroup/hexu-outgroup-80p/uce-200127.fasta ... Fasta format detected
Reading fasta file: done in 0.000684023 secs using 1185% CPU
Alignment most likely contains DNA/RNA sequences
Constructing alignment: done in 0.00082612 secs using 1172% CPU
Alignment has 44 sequences with 593 columns, 253 distinct patterns
125 parsimony-informative, 64 singleton sites, 404 constant sites
                                              Gap/Ambiguity  Composition  p-value
Analyzing sequences: done in 3.60012e-05 secs using 1047% CPU
   1  MY0059_Hapachea_SantaRitaMtns_MaderaCyn         0.00%    passed     99.09%
   2  MY0139_Hexurella_SanDiego_Guatay                2.87%    passed     85.87%
   3  MY5053_Hexurella_ChiricahuaMtns_PriceCyn        0.51%    passed     97.29%
   4  MY5064_Hexurella_MuleMtns_Escabrosa             0.34%    passed     94.18%
   5  MY5066_Hexurella_MuleMtns_Escabrosa             0.17%    passed     99.32%
   6  MY5071_Hexurella_SantaRitaMtns_AlisoSprings     0.34%    passed     99.33%
   7  MY5075_Hexurella_ChiricahuaMtns_CaveCrkCyn      8.26%    passed     85.76%
   8  MY5126_Hexurella_SantaCatalinaMtns_NuggetCyn    1.18%    passed     98.00%
   9  MY5131_Hexurella_PedregosaMtns_PruneCyn         0.34%    passed     99.50%
  10  MY5132_Hexurella_PedregosaMtns_PruneCyn         0.34%    passed     99.50%
  11  MY5136_Hexurella_MiddlemarchCyn                 0.34%    passed     99.84%
  12  MY5147_Hexurella_DragoonMtns_NF_345A            2.87%    passed     99.97%
  13  MY5152_Hexurella_WhetstoneMtns_ApacheCyn        8.77%    passed     98.36%
  14  MY5154_Hexurella_SantaRitaMtns_AdobeCyn         3.88%    passed     82.62%
  15  MY5157_Hexurella_SantaCatalinaMtns_Redington    0.51%    passed     99.77%
  16  MY5164_Hrupicola_Temecula                      12.98%    passed     84.47%
  17  MY5165_Hrupicola_Temecula                       4.72%    passed     86.72%
  18  MY5175_Hapachea_HarshawRd_PatagoniaMtns         0.67%    passed     96.20%
  19  MY5180_Hapachea_MustrangPk_MustangMtns          0.00%    passed     99.29%
  20  MY5181_Hapachea_MustrangPk_MustangMtns          0.34%    passed     99.66%
  21  MY5193_Hapachea_HarshawRd_PatagoniaMtns         0.67%    passed     90.80%
  22  MY5194_Hapachea_Ordsummit_MtOrd                 0.34%    passed     98.51%
  23  MY5195_Hapachea_Ordsummit_MtOrd                25.30%    passed     79.65%
  24  MY5266_Hencina_CerroBolla                       1.35%    passed     96.37%
  25  MY5267_Hencina_CerroBolla                       1.52%    passed     96.92%
  26  MY5269_Hexurella_GuadalupeValley                1.18%    passed     96.72%
  27  MY5271_Hexurella_GuadalupeValley                1.18%    passed     97.05%
  28  MY5276_Hexurella_SanPedro_Martir                1.18%    passed     93.75%
  29  MY5277_Hexurella_SanPedro_Martir                1.18%    passed     93.75%
  30  MY5280_Hexurella_ArroyoSalado                   0.17%    passed     99.31%
  31  MY5282_Hexurella_ArroyoSalado                   1.35%    passed     95.49%
  32  MY5286_Hrupicola_SweetwaterSpr_OrdMtn          15.85%    passed     81.58%
  33  MY5287_Hrupicola_SweetwaterSpr_OrdMtn          40.47%    passed     86.73%
  34  MY5288_Hrupicola_Deadman_Hills                 18.89%    passed     74.15%
  35  MY5289_Hrupicola_Deadman_Hills                  8.94%    passed     90.73%
  36  MY5309_Hapachea_JohnnyLyon_Hills               23.44%    passed     86.33%
  37  MY5310_Hexurella_AntelopeCyn_CerbatMtns         7.25%    passed     87.23%
  38  MY5311_Hexurella_AntelopeCyn_CerbatMtns         0.17%    passed     86.34%
  39  MY5312_Hexurella_FoxCyn_MusicMtns              12.14%    passed     87.23%
  40  MY5313_Hexurella_FoxCyn_MusicMtns              11.13%    passed     86.76%
  41  MY5314_Hexurella_Grasshopper_BrushyMtn          8.77%    passed     92.60%
  42  MY5315_Hexurella_WagonerRd_BradshawMtns         0.00%    passed     92.98%
  43  MY5316_Hexurella_WagonerRd_BradshawMtns         0.17%    passed     95.49%
  44  MY5317_Hrupicola_Cottonwood_SnYsidroMtns        0.34%    passed     97.19%
****  TOTAL                                           5.28%  0 sequences failed composition chi2 test (p-value<5%; df=3)
Reading alignment file ../Hexu-OutGroup/hexu-outgroup-80p/uce-2001274.fasta ... Fasta format detected
Reading fasta file: done in 0.000633955 secs using 1181% CPU
Alignment most likely contains DNA/RNA sequences
Constructing alignment: done in 0.000811815 secs using 1170% CPU
Alignment has 46 sequences with 517 columns, 270 distinct patterns
119 parsimony-informative, 73 singleton sites, 325 constant sites
                                              Gap/Ambiguity  Composition  p-value
Analyzing sequences: done in 4.41074e-05 secs using 442.1% CPU
   1  MY0059_Hapachea_SantaRitaMtns_MaderaCyn         2.51%    passed     98.78%
   2  MY0071_ElMontePark                             27.47%    passed     65.82%
   3  MY0101_Aliatypus_isolatus                       4.84%    passed     39.08%
   4  MY0139_Hexurella_SanDiego_Guatay               48.16%    passed     27.92%
   5  MY2586_A_gulosus_LosAngeles_PuenteHills         4.84%    passed     35.32%
   6  MY4841_PalomarMtnSP                            62.67%    passed     10.47%
   7  MY5053_Hexurella_ChiricahuaMtns_PriceCyn        0.00%    passed     99.54%
   8  MY5064_Hexurella_MuleMtns_Escabrosa             0.00%    passed     99.85%
   9  MY5066_Hexurella_MuleMtns_Escabrosa             0.19%    passed     99.94%
  10  MY5071_Hexurella_SantaRitaMtns_AlisoSprings     0.58%    passed     98.84%
  11  MY5075_Hexurella_ChiricahuaMtns_CaveCrkCyn      0.00%    passed     99.54%
  12  MY5126_Hexurella_SantaCatalinaMtns_NuggetCyn    0.00%    passed     99.83%
  13  MY5127_Hexurella_WhetstoneMtns_FrenchJoeCyn    70.79%    passed     15.54%
  14  MY5131_Hexurella_PedregosaMtns_PruneCyn         0.00%    passed     99.38%
  15  MY5132_Hexurella_PedregosaMtns_PruneCyn         0.00%    passed     99.38%
  16  MY5136_Hexurella_MiddlemarchCyn                 0.00%    passed     98.28%
  17  MY5147_Hexurella_DragoonMtns_NF_345A            0.00%    passed     99.08%
  18  MY5152_Hexurella_WhetstoneMtns_ApacheCyn        6.19%    passed     99.87%
  19  MY5154_Hexurella_SantaRitaMtns_AdobeCyn         5.22%    passed     99.57%
  20  MY5157_Hexurella_SantaCatalinaMtns_Redington   35.98%    passed     66.33%
  21  MY5175_Hapachea_HarshawRd_PatagoniaMtns         0.00%    passed     99.35%
  22  MY5180_Hapachea_MustrangPk_MustangMtns          0.00%    passed     99.63%
  23  MY5181_Hapachea_MustrangPk_MustangMtns         43.71%    passed     14.51%
  24  MY5193_Hapachea_HarshawRd_PatagoniaMtns         0.00%    passed     99.35%
  25  MY5194_Hapachea_Ordsummit_MtOrd                 0.39%    passed     96.64%
  26  MY5195_Hapachea_Ordsummit_MtOrd                 0.00%    passed     98.14%
  27  MY5266_Hencina_CerroBolla                       0.00%    passed     99.00%
  28  MY5267_Hencina_CerroBolla                       0.00%    passed     99.00%
  29  MY5269_Hexurella_GuadalupeValley                0.00%    passed     99.93%
  30  MY5271_Hexurella_GuadalupeValley                1.35%    passed     97.41%
  31  MY5276_Hexurella_SanPedro_Martir               36.36%    passed     63.13%
  32  MY5277_Hexurella_SanPedro_Martir                9.86%    passed     94.67%
  33  MY5280_Hexurella_ArroyoSalado                   0.00%    passed     98.67%
  34  MY5282_Hexurella_ArroyoSalado                   0.00%    passed     98.67%
  35  MY5286_Hrupicola_SweetwaterSpr_OrdMtn           0.00%    passed     98.04%
  36  MY5287_Hrupicola_SweetwaterSpr_OrdMtn          21.66%    passed     64.10%
  37  MY5288_Hrupicola_Deadman_Hills                  0.00%    passed     96.80%
  38  MY5289_Hrupicola_Deadman_Hills                  0.00%    passed     96.80%
  39  MY5309_Hapachea_JohnnyLyon_Hills               19.54%    passed     44.21%
  40  MY5310_Hexurella_AntelopeCyn_CerbatMtns         0.00%    passed     97.27%
  41  MY5311_Hexurella_AntelopeCyn_CerbatMtns         0.19%    passed     95.84%
  42  MY5312_Hexurella_FoxCyn_MusicMtns               0.58%    passed     96.85%
  43  MY5313_Hexurella_FoxCyn_MusicMtns               0.00%    passed     97.27%
  44  MY5314_Hexurella_Grasshopper_BrushyMtn         12.57%    passed     94.06%
  45  MY5315_Hexurella_WagonerRd_BradshawMtns         0.00%    passed     97.27%
  46  MY5316_Hexurella_WagonerRd_BradshawMtns         0.00%    passed     98.14%
WARNING: 2 sequences contain more than 50% gaps/ambiguity
****  TOTAL                                           9.04%  0 sequences failed composition chi2 test (p-value<5%; df=3)
Reading alignment file ../Hexu-OutGroup/hexu-outgroup-80p/uce-2001281.fasta ... Fasta format detected
Reading fasta file: done in 0.000802994 secs using 1179% CPU
Alignment most likely contains DNA/RNA sequences
Constructing alignment: done in 0.000869989 secs using 1142% CPU
Alignment has 50 sequences with 617 columns, 176 distinct patterns
68 parsimony-informative, 23 singleton sites, 526 constant sites
                                              Gap/Ambiguity  Composition  p-value
Analyzing sequences: done in 2.7895e-05 secs using 315.5% CPU
   1  MY0059_Hapachea_SantaRitaMtns_MaderaCyn         0.00%    passed     99.50%
   2  MY0071_ElMontePark                              3.57%    passed     96.24%
   3  MY0101_Aliatypus_isolatus                       0.00%    passed     91.88%
   4  MY0139_Hexurella_SanDiego_Guatay                0.00%    passed     99.70%
   5  MY2586_A_gulosus_LosAngeles_PuenteHills         0.00%    passed     97.44%
   6  MY4841_PalomarMtnSP                            14.75%    passed     83.07%
   7  MY5053_Hexurella_ChiricahuaMtns_PriceCyn        0.00%    passed     98.96%
   8  MY5057_Hexurella_ChiricahuaMtns_PriceCyn       11.02%    passed     93.82%
   9  MY5064_Hexurella_MuleMtns_Escabrosa             0.00%    passed     99.66%
  10  MY5066_Hexurella_MuleMtns_Escabrosa             0.00%    passed     99.71%
  11  MY5071_Hexurella_SantaRitaMtns_AlisoSprings     0.00%    passed     98.99%
  12  MY5075_Hexurella_ChiricahuaMtns_CaveCrkCyn      0.00%    passed     98.62%
  13  MY5126_Hexurella_SantaCatalinaMtns_NuggetCyn    0.00%    passed     99.61%
  14  MY5128_Hexurella_WhetstoneMtns_FrenchJoeCyn    41.65%    passed     58.94%
  15  MY5131_Hexurella_PedregosaMtns_PruneCyn         0.00%    passed     99.11%
  16  MY5132_Hexurella_PedregosaMtns_PruneCyn         0.00%    passed     99.11%
  17  MY5136_Hexurella_MiddlemarchCyn                 0.00%    passed     99.87%
  18  MY5147_Hexurella_DragoonMtns_NF_345A            0.00%    passed     99.87%
  19  MY5152_Hexurella_WhetstoneMtns_ApacheCyn        0.00%    passed     99.35%
  20  MY5154_Hexurella_SantaRitaMtns_AdobeCyn         0.00%    passed     99.50%
  21  MY5157_Hexurella_SantaCatalinaMtns_Redington    0.00%    passed     99.04%
  22  MY5164_Hrupicola_Temecula                       7.78%    passed     88.94%
  23  MY5165_Hrupicola_Temecula                      15.40%    passed     99.10%
  24  MY5175_Hapachea_HarshawRd_PatagoniaMtns         0.00%    passed     99.61%
  25  MY5180_Hapachea_MustrangPk_MustangMtns          0.16%    passed     99.26%
  26  MY5181_Hapachea_MustrangPk_MustangMtns          0.00%    passed     99.68%
  27  MY5193_Hapachea_HarshawRd_PatagoniaMtns         0.00%    passed     99.61%
  28  MY5194_Hapachea_Ordsummit_MtOrd                 9.40%    passed     99.90%
  29  MY5195_Hapachea_Ordsummit_MtOrd                 6.16%    passed     93.59%
  30  MY5266_Hencina_CerroBolla                       2.43%    passed     97.40%
  31  MY5267_Hencina_CerroBolla                       1.46%    passed     97.86%
  32  MY5269_Hexurella_GuadalupeValley                0.00%    passed     97.05%
  33  MY5271_Hexurella_GuadalupeValley                0.00%    passed     98.65%
  34  MY5276_Hexurella_SanPedro_Martir                0.00%    passed     98.65%
  35  MY5277_Hexurella_SanPedro_Martir                0.00%    passed     98.65%
  36  MY5280_Hexurella_ArroyoSalado                   0.32%    passed     99.46%
  37  MY5282_Hexurella_ArroyoSalado                   0.32%    passed     99.28%
  38  MY5286_Hrupicola_SweetwaterSpr_OrdMtn           1.46%    passed     99.02%
  39  MY5287_Hrupicola_SweetwaterSpr_OrdMtn          12.16%    passed     99.69%
  40  MY5288_Hrupicola_Deadman_Hills                  8.75%    passed     98.56%
  41  MY5289_Hrupicola_Deadman_Hills                  0.97%    passed     99.32%
  42  MY5309_Hapachea_JohnnyLyon_Hills               17.99%    passed     99.14%
  43  MY5310_Hexurella_AntelopeCyn_CerbatMtns         7.62%    passed     99.25%
  44  MY5311_Hexurella_AntelopeCyn_CerbatMtns        16.69%    passed     94.73%
  45  MY5312_Hexurella_FoxCyn_MusicMtns               5.51%    passed     97.27%
  46  MY5313_Hexurella_FoxCyn_MusicMtns              21.07%    passed     99.79%
  47  MY5314_Hexurella_Grasshopper_BrushyMtn         25.77%    passed     99.99%
  48  MY5315_Hexurella_WagonerRd_BradshawMtns         2.92%    passed     99.12%
  49  MY5316_Hexurella_WagonerRd_BradshawMtns         5.51%    passed     99.68%
  50  MY5317_Hrupicola_Cottonwood_SnYsidroMtns       12.64%    passed     77.00%
****  TOTAL                                           5.07%  0 sequences failed composition chi2 test (p-value<5%; df=3)
Reading alignment file ../Hexu-OutGroup/hexu-outgroup-80p/uce-200129.fasta ... Fasta format detected
Reading fasta file: done in 0.00103307 secs using 1103% CPU
Alignment most likely contains DNA/RNA sequences
Constructing alignment: done in 0.00115895 secs using 1133% CPU
Alignment has 49 sequences with 779 columns, 288 distinct patterns
181 parsimony-informative, 42 singleton sites, 556 constant sites
                                              Gap/Ambiguity  Composition  p-value
Analyzing sequences: done in 2.5034e-05 secs using 199.7% CPU
   1  MY0059_Hapachea_SantaRitaMtns_MaderaCyn         0.00%    passed     98.95%
   2  MY0071_ElMontePark                             10.14%    passed     71.34%
   3  MY0101_Aliatypus_isolatus                      12.45%    passed     58.49%
   4  MY0139_Hexurella_SanDiego_Guatay                0.39%    passed     99.03%
   5  MY2586_A_gulosus_LosAngeles_PuenteHills        34.92%    passed     51.18%
   6  MY4841_PalomarMtnSP                            10.14%    passed     69.98%
   7  MY5053_Hexurella_ChiricahuaMtns_PriceCyn        0.77%    passed     98.93%
   8  MY5057_Hexurella_ChiricahuaMtns_PriceCyn       62.64%    failed      4.62%
   9  MY5064_Hexurella_MuleMtns_Escabrosa             0.00%    passed     98.96%
  10  MY5066_Hexurella_MuleMtns_Escabrosa             0.00%    passed     98.27%
  11  MY5071_Hexurella_SantaRitaMtns_AlisoSprings     0.00%    passed     98.95%
  12  MY5075_Hexurella_ChiricahuaMtns_CaveCrkCyn      0.00%    passed     98.13%
  13  MY5126_Hexurella_SantaCatalinaMtns_NuggetCyn    0.39%    passed     99.63%
  14  MY5128_Hexurella_WhetstoneMtns_FrenchJoeCyn    63.16%    failed      4.35%
  15  MY5131_Hexurella_PedregosaMtns_PruneCyn         0.00%    passed     98.13%
  16  MY5132_Hexurella_PedregosaMtns_PruneCyn         0.00%    passed     98.27%
  17  MY5136_Hexurella_MiddlemarchCyn                 0.00%    passed     98.94%
  18  MY5147_Hexurella_DragoonMtns_NF_345A            0.00%    passed     98.96%
  19  MY5154_Hexurella_SantaRitaMtns_AdobeCyn        32.48%    passed     52.68%
  20  MY5157_Hexurella_SantaCatalinaMtns_Redington    0.13%    passed     99.25%
  21  MY5164_Hrupicola_Temecula                      14.25%    passed     92.66%
  22  MY5165_Hrupicola_Temecula                       0.00%    passed     98.95%
  23  MY5175_Hapachea_HarshawRd_PatagoniaMtns         0.00%    passed     98.27%
  24  MY5180_Hapachea_MustrangPk_MustangMtns          0.00%    passed     98.95%
  25  MY5181_Hapachea_MustrangPk_MustangMtns          2.05%    passed     98.72%
  26  MY5193_Hapachea_HarshawRd_PatagoniaMtns         0.00%    passed     98.95%
  27  MY5194_Hapachea_Ordsummit_MtOrd                12.97%    passed     46.40%
  28  MY5195_Hapachea_Ordsummit_MtOrd                 3.34%    passed     94.29%
  29  MY5266_Hencina_CerroBolla                       0.13%    passed     98.64%
  30  MY5267_Hencina_CerroBolla                       3.08%    passed     96.56%
  31  MY5269_Hexurella_GuadalupeValley                0.00%    passed     96.76%
  32  MY5271_Hexurella_GuadalupeValley                0.00%    passed     96.93%
  33  MY5276_Hexurella_SanPedro_Martir                0.13%    passed     98.35%
  34  MY5277_Hexurella_SanPedro_Martir               26.32%    passed     68.05%
  35  MY5280_Hexurella_ArroyoSalado                   0.90%    passed     96.08%
  36  MY5282_Hexurella_ArroyoSalado                   0.13%    passed     98.31%
  37  MY5286_Hrupicola_SweetwaterSpr_OrdMtn           1.93%    passed     98.71%
  38  MY5287_Hrupicola_SweetwaterSpr_OrdMtn           8.60%    passed     88.19%
  39  MY5288_Hrupicola_Deadman_Hills                  0.39%    passed     97.72%
  40  MY5289_Hrupicola_Deadman_Hills                  1.28%    passed     98.05%
  41  MY5309_Hapachea_JohnnyLyon_Hills               17.59%    passed     56.95%
  42  MY5310_Hexurella_AntelopeCyn_CerbatMtns        21.18%    passed     42.83%
  43  MY5311_Hexurella_AntelopeCyn_CerbatMtns        32.86%    passed     79.00%
  44  MY5312_Hexurella_FoxCyn_MusicMtns              17.20%    passed     68.19%
  45  MY5313_Hexurella_FoxCyn_MusicMtns              17.72%    passed     32.71%
  46  MY5314_Hexurella_Grasshopper_BrushyMtn         25.29%    passed     26.72%
  47  MY5315_Hexurella_WagonerRd_BradshawMtns         0.77%    passed     99.39%
  48  MY5316_Hexurella_WagonerRd_BradshawMtns         0.77%    passed     99.39%
  49  MY5317_Hrupicola_Cottonwood_SnYsidroMtns        9.24%    passed     96.79%
WARNING: 2 sequences contain more than 50% gaps/ambiguity
****  TOTAL                                           9.10%  2 sequences failed composition chi2 test (p-value<5%; df=3)
Reading alignment file ../Hexu-OutGroup/hexu-outgroup-80p/uce-2001308.fasta ... Fasta format detected
Reading fasta file: done in 0.000932932 secs using 1187% CPU
Alignment most likely contains DNA/RNA sequences
Constructing alignment: done in 0.00107288 secs using 1164% CPU
Alignment has 48 sequences with 759 columns, 273 distinct patterns
195 parsimony-informative, 34 singleton sites, 530 constant sites
                                              Gap/Ambiguity  Composition  p-value
Analyzing sequences: done in 3.88622e-05 secs using 1112% CPU
   1  MY0059_Hapachea_SantaRitaMtns_MaderaCyn         0.00%    passed     99.15%
   2  MY0071_ElMontePark                             41.77%    passed     30.65%
   3  MY0101_Aliatypus_isolatus                       0.92%    passed     72.80%
   4  MY0139_Hexurella_SanDiego_Guatay                0.53%    passed     98.43%
   5  MY2586_A_gulosus_LosAngeles_PuenteHills         0.79%    passed     90.29%
   6  MY4841_PalomarMtnSP                            55.07%    passed     15.41%
   7  MY5053_Hexurella_ChiricahuaMtns_PriceCyn        0.13%    passed     99.92%
   8  MY5064_Hexurella_MuleMtns_Escabrosa             0.00%    passed     96.22%
   9  MY5066_Hexurella_MuleMtns_Escabrosa             0.00%    passed     96.82%
  10  MY5071_Hexurella_SantaRitaMtns_AlisoSprings     0.00%    passed     96.44%
  11  MY5075_Hexurella_ChiricahuaMtns_CaveCrkCyn      0.00%    passed     99.89%
  12  MY5126_Hexurella_SantaCatalinaMtns_NuggetCyn    0.00%    passed     97.38%
  13  MY5127_Hexurella_WhetstoneMtns_FrenchJoeCyn    47.17%    passed     47.63%
  14  MY5131_Hexurella_PedregosaMtns_PruneCyn         0.00%    passed     97.89%
  15  MY5132_Hexurella_PedregosaMtns_PruneCyn         0.00%    passed     99.02%
  16  MY5136_Hexurella_MiddlemarchCyn                 0.00%    passed     99.95%
  17  MY5147_Hexurella_DragoonMtns_NF_345A            0.00%    passed     99.68%
  18  MY5154_Hexurella_SantaRitaMtns_AdobeCyn         0.00%    passed     98.23%
  19  MY5157_Hexurella_SantaCatalinaMtns_Redington    0.13%    passed     96.88%
  20  MY5164_Hrupicola_Temecula                       3.43%    passed     99.69%
  21  MY5165_Hrupicola_Temecula                       1.32%    passed     99.02%
  22  MY5175_Hapachea_HarshawRd_PatagoniaMtns         0.00%    passed     99.09%
  23  MY5180_Hapachea_MustrangPk_MustangMtns          0.40%    passed     98.36%
  24  MY5181_Hapachea_MustrangPk_MustangMtns          0.40%    passed     98.36%
  25  MY5193_Hapachea_HarshawRd_PatagoniaMtns         0.00%    passed     98.59%
  26  MY5194_Hapachea_Ordsummit_MtOrd                 0.00%    passed     96.86%
  27  MY5195_Hapachea_Ordsummit_MtOrd                 7.64%    passed     99.66%
  28  MY5266_Hencina_CerroBolla                       0.26%    passed     99.24%
  29  MY5267_Hencina_CerroBolla                       0.26%    passed     99.43%
  30  MY5269_Hexurella_GuadalupeValley                0.26%    passed     98.95%
  31  MY5271_Hexurella_GuadalupeValley                0.26%    passed     99.04%
  32  MY5276_Hexurella_SanPedro_Martir                0.26%    passed     98.49%
  33  MY5277_Hexurella_SanPedro_Martir                0.26%    passed     98.10%
  34  MY5280_Hexurella_ArroyoSalado                   0.26%    passed     99.43%
  35  MY5282_Hexurella_ArroyoSalado                   2.11%    passed     99.25%
  36  MY5286_Hrupicola_SweetwaterSpr_OrdMtn           0.00%    passed     97.92%
  37  MY5287_Hrupicola_SweetwaterSpr_OrdMtn          10.94%    passed     89.70%
  38  MY5288_Hrupicola_Deadman_Hills                  0.00%    passed     99.74%
  39  MY5289_Hrupicola_Deadman_Hills                  7.91%    passed     96.40%
  40  MY5309_Hapachea_JohnnyLyon_Hills                9.09%    passed     99.98%
  41  MY5310_Hexurella_AntelopeCyn_CerbatMtns        10.80%    passed     80.41%
  42  MY5311_Hexurella_AntelopeCyn_CerbatMtns         7.91%    passed     98.77%
  43  MY5312_Hexurella_FoxCyn_MusicMtns              19.63%    passed     80.44%
  44  MY5313_Hexurella_FoxCyn_MusicMtns               7.38%    passed     95.08%
  45  MY5314_Hexurella_Grasshopper_BrushyMtn         11.33%    passed     95.83%
  46  MY5315_Hexurella_WagonerRd_BradshawMtns         0.00%    passed     89.78%
  47  MY5316_Hexurella_WagonerRd_BradshawMtns         0.00%    passed     92.65%
  48  MY5317_Hrupicola_Cottonwood_SnYsidroMtns       10.41%    passed     99.91%
WARNING: 1 sequences contain more than 50% gaps/ambiguity
****  TOTAL                                           5.40%  0 sequences failed composition chi2 test (p-value<5%; df=3)
Reading alignment file ../Hexu-OutGroup/hexu-outgroup-80p/uce-2001328.fasta ... Fasta format detected
Reading fasta file: done in 0.000668049 secs using 1184% CPU
Alignment most likely contains DNA/RNA sequences
Constructing alignment: done in 0.000813007 secs using 1140% CPU
Alignment has 47 sequences with 540 columns, 277 distinct patterns
168 parsimony-informative, 105 singleton sites, 267 constant sites
                                              Gap/Ambiguity  Composition  p-value
Analyzing sequences: done in 2.09808e-05 secs using 166.8% CPU
   1  MY0059_Hapachea_SantaRitaMtns_MaderaCyn         0.00%    passed     85.05%
   2  MY0071_ElMontePark                             19.07%    passed     27.86%
   3  MY0101_Aliatypus_isolatus                       0.93%    passed     72.75%
   4  MY0139_Hexurella_SanDiego_Guatay                0.19%    passed     98.15%
   5  MY4841_PalomarMtnSP                            23.89%    passed     29.29%
   6  MY5053_Hexurella_ChiricahuaMtns_PriceCyn        0.19%    passed     97.47%
   7  MY5064_Hexurella_MuleMtns_Escabrosa             0.19%    passed     99.96%
   8  MY5066_Hexurella_MuleMtns_Escabrosa             0.00%    passed     99.73%
   9  MY5071_Hexurella_SantaRitaMtns_AlisoSprings     0.19%    passed     99.26%
  10  MY5075_Hexurella_ChiricahuaMtns_CaveCrkCyn      0.19%    passed     98.14%
  11  MY5126_Hexurella_SantaCatalinaMtns_NuggetCyn    0.56%    passed     97.53%
  12  MY5131_Hexurella_PedregosaMtns_PruneCyn         0.00%    passed     97.27%
  13  MY5132_Hexurella_PedregosaMtns_PruneCyn         0.00%    passed     96.41%
  14  MY5136_Hexurella_MiddlemarchCyn                 0.19%    passed     97.42%
  15  MY5147_Hexurella_DragoonMtns_NF_345A            0.00%    passed     96.29%
  16  MY5152_Hexurella_WhetstoneMtns_ApacheCyn        0.19%    passed     91.93%
  17  MY5154_Hexurella_SantaRitaMtns_AdobeCyn         1.85%    passed     96.33%
  18  MY5157_Hexurella_SantaCatalinaMtns_Redington    0.37%    passed     88.08%
  19  MY5164_Hrupicola_Temecula                      25.00%    passed     31.10%
  20  MY5165_Hrupicola_Temecula                       7.78%    passed     97.48%
  21  MY5175_Hapachea_HarshawRd_PatagoniaMtns         0.37%    passed     98.87%
  22  MY5180_Hapachea_MustrangPk_MustangMtns          1.11%    passed     95.18%
  23  MY5181_Hapachea_MustrangPk_MustangMtns          7.04%    passed     97.40%
  24  MY5193_Hapachea_HarshawRd_PatagoniaMtns         0.37%    passed     97.88%
  25  MY5194_Hapachea_Ordsummit_MtOrd                 0.00%    passed     94.85%
  26  MY5195_Hapachea_Ordsummit_MtOrd                 0.00%    passed     94.85%
  27  MY5266_Hencina_CerroBolla                       1.67%    passed     94.19%
  28  MY5267_Hencina_CerroBolla                       1.67%    passed     93.66%
  29  MY5269_Hexurella_GuadalupeValley                1.85%    passed     90.97%
  30  MY5271_Hexurella_GuadalupeValley                1.85%    passed     92.86%
  31  MY5276_Hexurella_SanPedro_Martir                1.67%    passed     97.15%
  32  MY5277_Hexurella_SanPedro_Martir                1.67%    passed     97.45%
  33  MY5280_Hexurella_ArroyoSalado                   2.59%    passed     96.84%
  34  MY5282_Hexurella_ArroyoSalado                   2.78%    passed     95.29%
  35  MY5286_Hrupicola_SweetwaterSpr_OrdMtn           0.19%    passed     99.69%
  36  MY5287_Hrupicola_SweetwaterSpr_OrdMtn          15.74%    passed     84.25%
  37  MY5288_Hrupicola_Deadman_Hills                  8.89%    passed     94.33%
  38  MY5289_Hrupicola_Deadman_Hills                 11.48%    passed     91.75%
  39  MY5309_Hapachea_JohnnyLyon_Hills                2.22%    passed     99.22%
  40  MY5310_Hexurella_AntelopeCyn_CerbatMtns        25.93%    passed     79.78%
  41  MY5311_Hexurella_AntelopeCyn_CerbatMtns        24.26%    passed     91.45%
  42  MY5312_Hexurella_FoxCyn_MusicMtns               0.56%    passed     84.86%
  43  MY5313_Hexurella_FoxCyn_MusicMtns              24.07%    passed     90.27%
  44  MY5314_Hexurella_Grasshopper_BrushyMtn         10.74%    passed     94.26%
  45  MY5315_Hexurella_WagonerRd_BradshawMtns        23.70%    passed     45.92%
  46  MY5316_Hexurella_WagonerRd_BradshawMtns         0.19%    passed     97.60%
  47  MY5317_Hrupicola_Cottonwood_SnYsidroMtns       10.56%    passed     84.69%
****  TOTAL                                           5.61%  0 sequences failed composition chi2 test (p-value<5%; df=3)
Reading alignment file ../Hexu-OutGroup/hexu-outgroup-80p/uce-200134.fasta ... Fasta format detected
Reading fasta file: done in 0.000905037 secs using 1180% CPU
Alignment most likely contains DNA/RNA sequences
Constructing alignment: done in 0.00110793 secs using 1125% CPU
Alignment has 50 sequences with 701 columns, 361 distinct patterns
192 parsimony-informative, 79 singleton sites, 430 constant sites
                                              Gap/Ambiguity  Composition  p-value
Analyzing sequences: done in 5.10216e-05 secs using 999.6% CPU
   1  MY0059_Hapachea_SantaRitaMtns_MaderaCyn         0.00%    passed     97.68%
   2  MY0071_ElMontePark                             12.55%    passed     62.57%
   3  MY0101_Aliatypus_isolatus                      14.27%    passed     98.75%
   4  MY0139_Hexurella_SanDiego_Guatay                0.14%    passed     98.70%
   5  MY2586_A_gulosus_LosAngeles_PuenteHills        14.41%    passed     96.26%
   6  MY4841_PalomarMtnSP                            12.55%    passed     67.95%
   7  MY5053_Hexurella_ChiricahuaMtns_PriceCyn        1.57%    passed     87.84%
   8  MY5057_Hexurella_ChiricahuaMtns_PriceCyn       52.64%    passed     34.98%
   9  MY5064_Hexurella_MuleMtns_Escabrosa             0.00%    passed     99.10%
  10  MY5071_Hexurella_SantaRitaMtns_AlisoSprings     0.00%    passed     98.00%
  11  MY5075_Hexurella_ChiricahuaMtns_CaveCrkCyn      1.28%    passed     90.32%
  12  MY5126_Hexurella_SantaCatalinaMtns_NuggetCyn    0.00%    passed     97.76%
  13  MY5127_Hexurella_WhetstoneMtns_FrenchJoeCyn    32.52%    passed     53.36%
  14  MY5128_Hexurella_WhetstoneMtns_FrenchJoeCyn    67.90%    passed     99.82%
  15  MY5131_Hexurella_PedregosaMtns_PruneCyn         1.28%    passed     87.20%
  16  MY5132_Hexurella_PedregosaMtns_PruneCyn         1.28%    passed     87.20%
  17  MY5136_Hexurella_MiddlemarchCyn                 0.00%    passed     91.79%
  18  MY5147_Hexurella_DragoonMtns_NF_345A            0.00%    passed     94.75%
  19  MY5152_Hexurella_WhetstoneMtns_ApacheCyn        0.14%    passed     94.28%
  20  MY5154_Hexurella_SantaRitaMtns_AdobeCyn         0.00%    passed     99.05%
  21  MY5157_Hexurella_SantaCatalinaMtns_Redington    0.00%    passed     98.29%
  22  MY5164_Hrupicola_Temecula                      47.93%    passed     53.36%
  23  MY5165_Hrupicola_Temecula                       0.57%    passed     99.73%
  24  MY5175_Hapachea_HarshawRd_PatagoniaMtns         0.00%    passed     99.51%
  25  MY5180_Hapachea_MustrangPk_MustangMtns          0.00%    passed     98.29%
  26  MY5181_Hapachea_MustrangPk_MustangMtns         28.39%    passed     70.78%
  27  MY5193_Hapachea_HarshawRd_PatagoniaMtns         0.00%    passed     99.10%
  28  MY5194_Hapachea_Ordsummit_MtOrd                74.47%    passed     44.19%
  29  MY5195_Hapachea_Ordsummit_MtOrd                34.38%    passed     39.46%
  30  MY5266_Hencina_CerroBolla                       1.57%    passed     98.14%
  31  MY5267_Hencina_CerroBolla                       1.43%    passed     99.27%
  32  MY5269_Hexurella_GuadalupeValley                1.28%    passed     99.78%
  33  MY5271_Hexurella_GuadalupeValley                1.57%    passed     98.90%
  34  MY5276_Hexurella_SanPedro_Martir                1.28%    passed     99.76%
  35  MY5277_Hexurella_SanPedro_Martir                1.28%    passed     99.29%
  36  MY5280_Hexurella_ArroyoSalado                   0.14%    passed    100.00%
  37  MY5282_Hexurella_ArroyoSalado                   2.14%    passed     99.06%
  38  MY5286_Hrupicola_SweetwaterSpr_OrdMtn          40.37%    passed     44.74%
  39  MY5287_Hrupicola_SweetwaterSpr_OrdMtn          28.39%    passed     20.29%
  40  MY5288_Hrupicola_Deadman_Hills                  0.14%    passed     98.69%
  41  MY5289_Hrupicola_Deadman_Hills                  0.14%    passed     99.66%
  42  MY5309_Hapachea_JohnnyLyon_Hills                4.14%    passed     89.85%
  43  MY5310_Hexurella_AntelopeCyn_CerbatMtns         6.99%    passed     98.26%
  44  MY5311_Hexurella_AntelopeCyn_CerbatMtns         0.00%    passed     98.75%
  45  MY5312_Hexurella_FoxCyn_MusicMtns               4.85%    passed     99.46%
  46  MY5313_Hexurella_FoxCyn_MusicMtns               8.70%    passed     97.87%
  47  MY5314_Hexurella_Grasshopper_BrushyMtn         32.10%    passed     35.89%
  48  MY5315_Hexurella_WagonerRd_BradshawMtns        27.25%    passed     24.42%
  49  MY5316_Hexurella_WagonerRd_BradshawMtns         2.00%    passed     99.79%
  50  MY5317_Hrupicola_Cottonwood_SnYsidroMtns       11.98%    failed      4.70%
WARNING: 3 sequences contain more than 50% gaps/ambiguity
****  TOTAL                                          11.52%  1 sequences failed composition chi2 test (p-value<5%; df=3)
Reading alignment file ../Hexu-OutGroup/hexu-outgroup-80p/uce-2001364.fasta ... Fasta format detected
Reading fasta file: done in 0.000525951 secs using 869.9% CPU
Alignment most likely contains DNA/RNA sequences
Constructing alignment: done in 0.000713825 secs using 821.1% CPU
Alignment has 43 sequences with 433 columns, 220 distinct patterns
89 parsimony-informative, 74 singleton sites, 270 constant sites
                                              Gap/Ambiguity  Composition  p-value
Analyzing sequences: done in 4.79221e-05 secs using 966.2% CPU
   1  MY0059_Hapachea_SantaRitaMtns_MaderaCyn         0.00%    passed     91.98%
   2  MY0139_Hexurella_SanDiego_Guatay                0.00%    passed     98.30%
   3  MY5053_Hexurella_ChiricahuaMtns_PriceCyn        0.00%    passed     96.56%
   4  MY5064_Hexurella_MuleMtns_Escabrosa             0.00%    passed     98.00%
   5  MY5066_Hexurella_MuleMtns_Escabrosa             1.62%    passed     97.88%
   6  MY5071_Hexurella_SantaRitaMtns_AlisoSprings     0.00%    passed     98.67%
   7  MY5075_Hexurella_ChiricahuaMtns_CaveCrkCyn      0.46%    passed     95.90%
   8  MY5126_Hexurella_SantaCatalinaMtns_NuggetCyn    2.54%    passed     93.77%
   9  MY5131_Hexurella_PedregosaMtns_PruneCyn         0.69%    passed     99.72%
  10  MY5132_Hexurella_PedregosaMtns_PruneCyn         0.92%    passed     99.77%
  11  MY5136_Hexurella_MiddlemarchCyn                 3.93%    passed     96.84%
  12  MY5147_Hexurella_DragoonMtns_NF_345A            0.00%    passed     99.65%
  13  MY5152_Hexurella_WhetstoneMtns_ApacheCyn        3.70%    passed     89.64%
  14  MY5154_Hexurella_SantaRitaMtns_AdobeCyn         0.00%    passed     96.81%
  15  MY5157_Hexurella_SantaCatalinaMtns_Redington    0.23%    passed     97.81%
  16  MY5164_Hrupicola_Temecula                      19.17%    passed     51.09%
  17  MY5165_Hrupicola_Temecula                      58.20%    failed      0.54%
  18  MY5175_Hapachea_HarshawRd_PatagoniaMtns         0.00%    passed     94.89%
  19  MY5180_Hapachea_MustrangPk_MustangMtns         61.20%    failed      0.56%
  20  MY5181_Hapachea_MustrangPk_MustangMtns         40.65%    passed     27.71%
  21  MY5193_Hapachea_HarshawRd_PatagoniaMtns         1.15%    passed     96.36%
  22  MY5194_Hapachea_Ordsummit_MtOrd                39.03%    passed     23.60%
  23  MY5195_Hapachea_Ordsummit_MtOrd                 2.54%    passed     94.48%
  24  MY5266_Hencina_CerroBolla                       0.00%    passed     76.93%
  25  MY5267_Hencina_CerroBolla                       0.00%    passed     76.05%
  26  MY5269_Hexurella_GuadalupeValley                0.00%    passed     72.30%
  27  MY5271_Hexurella_GuadalupeValley                0.23%    passed     68.62%
  28  MY5276_Hexurella_SanPedro_Martir                0.00%    passed     89.83%
  29  MY5277_Hexurella_SanPedro_Martir                0.00%    passed     89.83%
  30  MY5280_Hexurella_ArroyoSalado                   0.92%    passed     87.19%
  31  MY5282_Hexurella_ArroyoSalado                   0.00%    passed     88.46%
  32  MY5286_Hrupicola_SweetwaterSpr_OrdMtn          32.79%    passed     25.63%
  33  MY5287_Hrupicola_SweetwaterSpr_OrdMtn          67.44%    failed      0.46%
  34  MY5288_Hrupicola_Deadman_Hills                  0.00%    passed     97.46%
  35  MY5289_Hrupicola_Deadman_Hills                  5.08%    passed     94.25%
  36  MY5309_Hapachea_JohnnyLyon_Hills               38.57%    passed     51.05%
  37  MY5310_Hexurella_AntelopeCyn_CerbatMtns         4.85%    passed     86.69%
  38  MY5311_Hexurella_AntelopeCyn_CerbatMtns         2.54%    passed     81.42%
  39  MY5312_Hexurella_FoxCyn_MusicMtns               2.54%    passed     81.42%
  40  MY5313_Hexurella_FoxCyn_MusicMtns               2.54%    passed     86.85%
  41  MY5314_Hexurella_Grasshopper_BrushyMtn         11.09%    passed     57.31%
  42  MY5316_Hexurella_WagonerRd_BradshawMtns         5.77%    passed     95.08%
  43  MY5317_Hrupicola_Cottonwood_SnYsidroMtns       42.26%    passed     24.44%
WARNING: 3 sequences contain more than 50% gaps/ambiguity
****  TOTAL                                          10.53%  3 sequences failed composition chi2 test (p-value<5%; df=3)
Reading alignment file ../Hexu-OutGroup/hexu-outgroup-80p/uce-2001383.fasta ... Fasta format detected
Reading fasta file: done in 0.000734091 secs using 1023% CPU
Alignment most likely contains DNA/RNA sequences
Constructing alignment: done in 0.000928164 secs using 1130% CPU
Alignment has 45 sequences with 609 columns, 296 distinct patterns
160 parsimony-informative, 78 singleton sites, 371 constant sites
                                              Gap/Ambiguity  Composition  p-value
Analyzing sequences: done in 4.00543e-05 secs using 274.6% CPU
   1  MY0059_Hapachea_SantaRitaMtns_MaderaCyn         0.49%    passed     96.37%
   2  MY0139_Hexurella_SanDiego_Guatay                0.82%    passed     98.07%
   3  MY5053_Hexurella_ChiricahuaMtns_PriceCyn        4.60%    passed     95.00%
   4  MY5064_Hexurella_MuleMtns_Escabrosa             0.49%    passed     98.20%
   5  MY5066_Hexurella_MuleMtns_Escabrosa             0.49%    passed     99.05%
   6  MY5071_Hexurella_SantaRitaMtns_AlisoSprings     0.66%    passed     96.50%
   7  MY5075_Hexurella_ChiricahuaMtns_CaveCrkCyn      0.99%    passed     94.26%
   8  MY5126_Hexurella_SantaCatalinaMtns_NuggetCyn    0.49%    passed     95.28%
   9  MY5127_Hexurella_WhetstoneMtns_FrenchJoeCyn    76.19%    passed     27.42%
  10  MY5131_Hexurella_PedregosaMtns_PruneCyn         0.66%    passed     99.64%
  11  MY5132_Hexurella_PedregosaMtns_PruneCyn         0.82%    passed     99.57%
  12  MY5136_Hexurella_MiddlemarchCyn                 0.49%    passed     99.37%
  13  MY5147_Hexurella_DragoonMtns_NF_345A            0.66%    passed     98.86%
  14  MY5152_Hexurella_WhetstoneMtns_ApacheCyn       10.34%    passed     99.79%
  15  MY5154_Hexurella_SantaRitaMtns_AdobeCyn         0.49%    passed     97.96%
  16  MY5157_Hexurella_SantaCatalinaMtns_Redington    0.66%    passed     90.45%
  17  MY5164_Hrupicola_Temecula                      19.87%    passed     90.98%
  18  MY5165_Hrupicola_Temecula                       0.00%    passed     97.41%
  19  MY5175_Hapachea_HarshawRd_PatagoniaMtns         0.49%    passed     96.56%
  20  MY5180_Hapachea_MustrangPk_MustangMtns          0.49%    passed     93.88%
  21  MY5181_Hapachea_MustrangPk_MustangMtns          0.49%    passed     99.05%
  22  MY5193_Hapachea_HarshawRd_PatagoniaMtns         0.49%    passed     99.05%
  23  MY5194_Hapachea_Ordsummit_MtOrd                10.34%    passed     96.94%
  24  MY5195_Hapachea_Ordsummit_MtOrd                 2.79%    passed     71.75%
  25  MY5266_Hencina_CerroBolla                       9.52%    passed     97.35%
  26  MY5267_Hencina_CerroBolla                       9.52%    passed     95.63%
  27  MY5269_Hexurella_GuadalupeValley                2.30%    passed     98.04%
  28  MY5271_Hexurella_GuadalupeValley                2.30%    passed     99.52%
  29  MY5276_Hexurella_SanPedro_Martir                9.52%    passed     99.38%
  30  MY5277_Hexurella_SanPedro_Martir                9.52%    passed     99.38%
  31  MY5280_Hexurella_ArroyoSalado                   0.82%    passed     95.19%
  32  MY5282_Hexurella_ArroyoSalado                   0.49%    passed     96.98%
  33  MY5286_Hrupicola_SweetwaterSpr_OrdMtn           2.13%    passed     99.67%
  34  MY5287_Hrupicola_SweetwaterSpr_OrdMtn          20.69%    passed     91.51%
  35  MY5288_Hrupicola_Deadman_Hills                  0.00%    passed     98.84%
  36  MY5289_Hrupicola_Deadman_Hills                  0.00%    passed     98.84%
  37  MY5309_Hapachea_JohnnyLyon_Hills               16.75%    passed     42.30%
  38  MY5310_Hexurella_AntelopeCyn_CerbatMtns        18.88%    passed     95.65%
  39  MY5311_Hexurella_AntelopeCyn_CerbatMtns         5.25%    passed     80.79%
  40  MY5312_Hexurella_FoxCyn_MusicMtns               3.45%    passed     78.67%
  41  MY5313_Hexurella_FoxCyn_MusicMtns               7.72%    passed     93.38%
  42  MY5314_Hexurella_Grasshopper_BrushyMtn         14.78%    passed     95.67%
  43  MY5315_Hexurella_WagonerRd_BradshawMtns        17.73%    passed     96.82%
  44  MY5316_Hexurella_WagonerRd_BradshawMtns         2.46%    passed     95.01%
  45  MY5317_Hrupicola_Cottonwood_SnYsidroMtns        6.08%    passed     78.53%
WARNING: 1 sequences contain more than 50% gaps/ambiguity
****  TOTAL                                           6.54%  0 sequences failed composition chi2 test (p-value<5%; df=3)
Reading alignment file ../Hexu-OutGroup/hexu-outgroup-80p/uce-2001402.fasta ... Fasta format detected
Reading fasta file: done in 0.000644207 secs using 1179% CPU
Alignment most likely contains DNA/RNA sequences
Constructing alignment: done in 0.000781059 secs using 1179% CPU
Alignment has 47 sequences with 511 columns, 264 distinct patterns
152 parsimony-informative, 67 singleton sites, 292 constant sites
                                              Gap/Ambiguity  Composition  p-value
Analyzing sequences: done in 2.90871e-05 secs using 96.26% CPU
   1  MY0059_Hapachea_SantaRitaMtns_MaderaCyn         0.00%    passed     95.57%
   2  MY0139_Hexurella_SanDiego_Guatay                2.35%    passed     95.00%
   3  MY4841_PalomarMtnSP                             8.41%    passed     88.84%
   4  MY5053_Hexurella_ChiricahuaMtns_PriceCyn        0.00%    passed     99.36%
   5  MY5057_Hexurella_ChiricahuaMtns_PriceCyn       62.43%    failed      0.47%
   6  MY5064_Hexurella_MuleMtns_Escabrosa             0.00%    passed     95.57%
   7  MY5066_Hexurella_MuleMtns_Escabrosa             0.39%    passed     99.98%
   8  MY5071_Hexurella_SantaRitaMtns_AlisoSprings     4.89%    passed     99.73%
   9  MY5075_Hexurella_ChiricahuaMtns_CaveCrkCyn     37.38%    passed     50.77%
  10  MY5126_Hexurella_SantaCatalinaMtns_NuggetCyn    0.00%    passed     92.54%
  11  MY5128_Hexurella_WhetstoneMtns_FrenchJoeCyn    31.12%    passed      6.28%
  12  MY5131_Hexurella_PedregosaMtns_PruneCyn         0.00%    passed     98.33%
  13  MY5132_Hexurella_PedregosaMtns_PruneCyn         0.00%    passed     98.80%
  14  MY5136_Hexurella_MiddlemarchCyn                 6.65%    passed     99.09%
  15  MY5147_Hexurella_DragoonMtns_NF_345A            0.78%    passed     97.58%
  16  MY5152_Hexurella_WhetstoneMtns_ApacheCyn        0.00%    passed     90.23%
  17  MY5154_Hexurella_SantaRitaMtns_AdobeCyn         0.00%    passed     95.77%
  18  MY5157_Hexurella_SantaCatalinaMtns_Redington    0.00%    passed     99.54%
  19  MY5164_Hrupicola_Temecula                       1.57%    passed     98.27%
  20  MY5165_Hrupicola_Temecula                       1.57%    passed     98.27%
  21  MY5175_Hapachea_HarshawRd_PatagoniaMtns         0.00%    passed     96.42%
  22  MY5180_Hapachea_MustrangPk_MustangMtns          0.00%    passed     98.98%
  23  MY5181_Hapachea_MustrangPk_MustangMtns          8.22%    passed     92.05%
  24  MY5193_Hapachea_HarshawRd_PatagoniaMtns         0.00%    passed     90.99%
  25  MY5194_Hapachea_Ordsummit_MtOrd                 6.85%    passed     96.54%
  26  MY5195_Hapachea_Ordsummit_MtOrd                 6.85%    passed     96.54%
  27  MY5266_Hencina_CerroBolla                       6.65%    passed     87.12%
  28  MY5267_Hencina_CerroBolla                      10.57%    passed     84.70%
  29  MY5269_Hexurella_GuadalupeValley               19.77%    passed     61.35%
  30  MY5271_Hexurella_GuadalupeValley                2.35%    passed     81.04%
  31  MY5276_Hexurella_SanPedro_Martir                3.13%    passed     88.14%
  32  MY5277_Hexurella_SanPedro_Martir                2.35%    passed     86.39%
  33  MY5280_Hexurella_ArroyoSalado                   2.35%    passed     81.12%
  34  MY5282_Hexurella_ArroyoSalado                   0.78%    passed     74.40%
  35  MY5286_Hrupicola_SweetwaterSpr_OrdMtn           0.98%    passed     69.62%
  36  MY5287_Hrupicola_SweetwaterSpr_OrdMtn           7.24%    passed     86.89%
  37  MY5288_Hrupicola_Deadman_Hills                  0.78%    passed     73.91%
  38  MY5289_Hrupicola_Deadman_Hills                  0.78%    passed     73.91%
  39  MY5309_Hapachea_JohnnyLyon_Hills                1.37%    passed     95.48%
  40  MY5310_Hexurella_AntelopeCyn_CerbatMtns        11.55%    passed     78.79%
  41  MY5311_Hexurella_AntelopeCyn_CerbatMtns         9.39%    passed     95.29%
  42  MY5312_Hexurella_FoxCyn_MusicMtns              17.42%    passed     39.08%
  43  MY5313_Hexurella_FoxCyn_MusicMtns              14.68%    passed     85.58%
  44  MY5314_Hexurella_Grasshopper_BrushyMtn          6.26%    passed     95.12%
  45  MY5315_Hexurella_WagonerRd_BradshawMtns         9.20%    passed     89.21%
  46  MY5316_Hexurella_WagonerRd_BradshawMtns        11.15%    passed     89.80%
  47  MY5317_Hrupicola_Cottonwood_SnYsidroMtns        1.57%    passed     95.44%
WARNING: 1 sequences contain more than 50% gaps/ambiguity
****  TOTAL                                           6.80%  1 sequences failed composition chi2 test (p-value<5%; df=3)
Reading alignment file ../Hexu-OutGroup/hexu-outgroup-80p/uce-2001411.fasta ... Fasta format detected
Reading fasta file: done in 0.000533104 secs using 1172% CPU
Alignment most likely contains DNA/RNA sequences
Constructing alignment: done in 0.00061202 secs using 1185% CPU
Alignment has 47 sequences with 415 columns, 249 distinct patterns
185 parsimony-informative, 20 singleton sites, 209 constant sites
                                              Gap/Ambiguity  Composition  p-value
Analyzing sequences: done in 2.59876e-05 secs using 261.7% CPU
   1  MY0059_Hapachea_SantaRitaMtns_MaderaCyn         0.00%    passed     99.45%
   2  MY0071_ElMontePark                             15.42%    passed     14.20%
   3  MY0101_Aliatypus_isolatus                       2.17%    passed     20.18%
   4  MY2586_A_gulosus_LosAngeles_PuenteHills         2.17%    passed     62.85%
   5  MY4841_PalomarMtnSP                            15.42%    passed     16.25%
   6  MY5053_Hexurella_ChiricahuaMtns_PriceCyn        0.00%    passed     90.45%
   7  MY5064_Hexurella_MuleMtns_Escabrosa             0.00%    passed     88.45%
   8  MY5066_Hexurella_MuleMtns_Escabrosa             0.00%    passed     85.58%
   9  MY5071_Hexurella_SantaRitaMtns_AlisoSprings     1.20%    passed     97.66%
  10  MY5075_Hexurella_ChiricahuaMtns_CaveCrkCyn      0.24%    passed     89.48%
  11  MY5126_Hexurella_SantaCatalinaMtns_NuggetCyn    0.00%    passed     95.29%
  12  MY5127_Hexurella_WhetstoneMtns_FrenchJoeCyn    43.86%    passed     41.60%
  13  MY5128_Hexurella_WhetstoneMtns_FrenchJoeCyn    43.37%    passed     30.80%
  14  MY5131_Hexurella_PedregosaMtns_PruneCyn         0.00%    passed     78.72%
  15  MY5132_Hexurella_PedregosaMtns_PruneCyn         0.24%    passed     83.18%
  16  MY5136_Hexurella_MiddlemarchCyn                11.33%    passed     83.75%
  17  MY5147_Hexurella_DragoonMtns_NF_345A            0.00%    passed     99.32%
  18  MY5152_Hexurella_WhetstoneMtns_ApacheCyn        0.24%    passed     67.74%
  19  MY5154_Hexurella_SantaRitaMtns_AdobeCyn         0.00%    passed     98.44%
  20  MY5157_Hexurella_SantaCatalinaMtns_Redington    0.00%    passed     98.61%
  21  MY5164_Hrupicola_Temecula                      21.69%    passed     86.03%
  22  MY5165_Hrupicola_Temecula                       6.27%    passed     92.13%
  23  MY5175_Hapachea_HarshawRd_PatagoniaMtns         0.72%    passed     95.33%
  24  MY5180_Hapachea_MustrangPk_MustangMtns         10.36%    passed     91.32%
  25  MY5181_Hapachea_MustrangPk_MustangMtns         37.83%    passed     83.26%
  26  MY5193_Hapachea_HarshawRd_PatagoniaMtns         0.72%    passed     97.02%
  27  MY5194_Hapachea_Ordsummit_MtOrd                11.08%    passed     82.18%
  28  MY5195_Hapachea_Ordsummit_MtOrd                 0.48%    passed     99.32%
  29  MY5266_Hencina_CerroBolla                       0.00%    passed     96.83%
  30  MY5267_Hencina_CerroBolla                       0.00%    passed     96.83%
  31  MY5269_Hexurella_GuadalupeValley                0.00%    passed     92.17%
  32  MY5271_Hexurella_GuadalupeValley                0.00%    passed     92.17%
  33  MY5276_Hexurella_SanPedro_Martir                0.00%    passed     92.70%
  34  MY5277_Hexurella_SanPedro_Martir                0.00%    passed     92.70%
  35  MY5280_Hexurella_ArroyoSalado                  70.36%    passed     73.17%
  36  MY5286_Hrupicola_SweetwaterSpr_OrdMtn           4.58%    passed     99.42%
  37  MY5287_Hrupicola_SweetwaterSpr_OrdMtn           4.58%    passed     99.42%
  38  MY5288_Hrupicola_Deadman_Hills                 59.28%    passed     20.28%
  39  MY5289_Hrupicola_Deadman_Hills                 35.18%    passed     35.50%
  40  MY5309_Hapachea_JohnnyLyon_Hills               53.98%    passed     51.77%
  41  MY5310_Hexurella_AntelopeCyn_CerbatMtns         8.19%    passed     83.38%
  42  MY5311_Hexurella_AntelopeCyn_CerbatMtns        13.49%    passed     78.79%
  43  MY5312_Hexurella_FoxCyn_MusicMtns               0.24%    passed     98.65%
  44  MY5313_Hexurella_FoxCyn_MusicMtns               1.20%    passed     99.31%
  45  MY5314_Hexurella_Grasshopper_BrushyMtn          0.24%    passed     93.30%
  46  MY5315_Hexurella_WagonerRd_BradshawMtns         0.24%    passed     97.95%
  47  MY5316_Hexurella_WagonerRd_BradshawMtns         0.96%    passed     98.24%
WARNING: 3 sequences contain more than 50% gaps/ambiguity
****  TOTAL                                          10.16%  0 sequences failed composition chi2 test (p-value<5%; df=3)
Reading alignment file ../Hexu-OutGroup/hexu-outgroup-80p/uce-2001420.fasta ... Fasta format detected
Reading fasta file: done in 0.000554085 secs using 1178% CPU
Alignment most likely contains DNA/RNA sequences
Constructing alignment: done in 0.000741005 secs using 1172% CPU
Alignment has 44 sequences with 461 columns, 262 distinct patterns
151 parsimony-informative, 26 singleton sites, 284 constant sites
                                              Gap/Ambiguity  Composition  p-value
Analyzing sequences: done in 1.69277e-05 secs using 502.1% CPU
   1  MY0059_Hapachea_SantaRitaMtns_MaderaCyn        52.71%    passed     83.22%
   2  MY0101_Aliatypus_isolatus                       5.86%    passed     81.66%
   3  MY0139_Hexurella_SanDiego_Guatay                0.00%    passed     99.25%
   4  MY2586_A_gulosus_LosAngeles_PuenteHills         5.86%    passed     63.77%
   5  MY5053_Hexurella_ChiricahuaMtns_PriceCyn        3.90%    passed     98.10%
   6  MY5064_Hexurella_MuleMtns_Escabrosa            70.50%    passed     48.57%
   7  MY5066_Hexurella_MuleMtns_Escabrosa            55.75%    passed     55.58%
   8  MY5071_Hexurella_SantaRitaMtns_AlisoSprings    29.28%    passed     93.40%
   9  MY5127_Hexurella_WhetstoneMtns_FrenchJoeCyn    69.41%    passed      7.04%
  10  MY5131_Hexurella_PedregosaMtns_PruneCyn        25.81%    passed     68.89%
  11  MY5132_Hexurella_PedregosaMtns_PruneCyn        11.93%    passed     84.13%
  12  MY5136_Hexurella_MiddlemarchCyn                 0.22%    passed     96.07%
  13  MY5147_Hexurella_DragoonMtns_NF_345A           25.81%    passed     82.90%
  14  MY5152_Hexurella_WhetstoneMtns_ApacheCyn       62.69%    passed     59.16%
  15  MY5154_Hexurella_SantaRitaMtns_AdobeCyn        68.11%    passed     59.07%
  16  MY5157_Hexurella_SantaCatalinaMtns_Redington   58.57%    passed     47.12%
  17  MY5164_Hrupicola_Temecula                       0.00%    passed     95.92%
  18  MY5165_Hrupicola_Temecula                       0.00%    passed     95.92%
  19  MY5175_Hapachea_HarshawRd_PatagoniaMtns         0.00%    passed     98.46%
  20  MY5180_Hapachea_MustrangPk_MustangMtns          0.00%    passed     93.76%
  21  MY5181_Hapachea_MustrangPk_MustangMtns          0.00%    passed     90.99%
  22  MY5193_Hapachea_HarshawRd_PatagoniaMtns         0.00%    passed     92.89%
  23  MY5195_Hapachea_Ordsummit_MtOrd                51.19%    passed     54.62%
  24  MY5266_Hencina_CerroBolla                       1.74%    passed     96.95%
  25  MY5267_Hencina_CerroBolla                       1.74%    passed     96.95%
  26  MY5269_Hexurella_GuadalupeValley                1.74%    passed     97.43%
  27  MY5271_Hexurella_GuadalupeValley                1.74%    passed     97.98%
  28  MY5276_Hexurella_SanPedro_Martir                1.74%    passed     93.69%
  29  MY5277_Hexurella_SanPedro_Martir                1.74%    passed     94.07%
  30  MY5280_Hexurella_ArroyoSalado                   2.17%    passed     89.92%
  31  MY5282_Hexurella_ArroyoSalado                   2.17%    passed     89.92%
  32  MY5286_Hrupicola_SweetwaterSpr_OrdMtn           0.22%    passed     98.57%
  33  MY5287_Hrupicola_SweetwaterSpr_OrdMtn           0.22%    passed     98.57%
  34  MY5288_Hrupicola_Deadman_Hills                  0.22%    passed     93.47%
  35  MY5289_Hrupicola_Deadman_Hills                  0.22%    passed     93.47%
  36  MY5309_Hapachea_JohnnyLyon_Hills                0.00%    passed     99.94%
  37  MY5310_Hexurella_AntelopeCyn_CerbatMtns         0.87%    passed     88.47%
  38  MY5311_Hexurella_AntelopeCyn_CerbatMtns         0.43%    passed     89.21%
  39  MY5312_Hexurella_FoxCyn_MusicMtns               6.29%    passed     92.75%
  40  MY5313_Hexurella_FoxCyn_MusicMtns              10.85%    passed     99.60%
  41  MY5314_Hexurella_Grasshopper_BrushyMtn          5.86%    passed     90.50%
  42  MY5315_Hexurella_WagonerRd_BradshawMtns         0.43%    passed     96.79%
  43  MY5316_Hexurella_WagonerRd_BradshawMtns         0.22%    passed     92.57%
  44  MY5317_Hrupicola_Cottonwood_SnYsidroMtns        0.22%    passed     99.38%
WARNING: 8 sequences contain more than 50% gaps/ambiguity
****  TOTAL                                          14.51%  0 sequences failed composition chi2 test (p-value<5%; df=3)
Reading alignment file ../Hexu-OutGroup/hexu-outgroup-80p/uce-2001453.fasta ... Fasta format detected
Reading fasta file: done in 0.000885963 secs using 1184% CPU
Alignment most likely contains DNA/RNA sequences
Constructing alignment: done in 0.00109696 secs using 1165% CPU
Alignment has 49 sequences with 695 columns, 407 distinct patterns
309 parsimony-informative, 55 singleton sites, 331 constant sites
                                              Gap/Ambiguity  Composition  p-value
Analyzing sequences: done in 2.98023e-05 secs using 516.7% CPU
   1  MY0059_Hapachea_SantaRitaMtns_MaderaCyn         0.00%    passed     82.17%
   2  MY0071_ElMontePark                             18.13%    failed      3.55%
   3  MY0101_Aliatypus_isolatus                       7.48%    failed      0.10%
   4  MY0139_Hexurella_SanDiego_Guatay                0.58%    passed     98.69%
   5  MY2586_A_gulosus_LosAngeles_PuenteHills         7.63%    failed      0.44%
   6  MY4841_PalomarMtnSP                            19.42%    failed      4.52%
   7  MY5064_Hexurella_MuleMtns_Escabrosa             0.00%    passed     86.12%
   8  MY5066_Hexurella_MuleMtns_Escabrosa             0.00%    passed     77.29%
   9  MY5071_Hexurella_SantaRitaMtns_AlisoSprings     0.00%    passed     73.16%
  10  MY5075_Hexurella_ChiricahuaMtns_CaveCrkCyn      1.29%    passed     92.87%
  11  MY5126_Hexurella_SantaCatalinaMtns_NuggetCyn    1.29%    passed     80.11%
  12  MY5127_Hexurella_WhetstoneMtns_FrenchJoeCyn    65.90%    passed     51.04%
  13  MY5128_Hexurella_WhetstoneMtns_FrenchJoeCyn    76.55%    passed     38.31%
  14  MY5131_Hexurella_PedregosaMtns_PruneCyn         0.72%    passed     80.81%
  15  MY5132_Hexurella_PedregosaMtns_PruneCyn         0.72%    passed     80.81%
  16  MY5136_Hexurella_MiddlemarchCyn                 3.31%    passed     93.54%
  17  MY5147_Hexurella_DragoonMtns_NF_345A            0.00%    passed     90.16%
  18  MY5152_Hexurella_WhetstoneMtns_ApacheCyn        1.01%    passed     87.70%
  19  MY5154_Hexurella_SantaRitaMtns_AdobeCyn         0.00%    passed     83.66%
  20  MY5157_Hexurella_SantaCatalinaMtns_Redington    0.14%    passed     95.74%
  21  MY5164_Hrupicola_Temecula                      10.79%    passed     89.72%
  22  MY5165_Hrupicola_Temecula                       0.29%    passed     95.45%
  23  MY5175_Hapachea_HarshawRd_PatagoniaMtns         2.16%    passed     66.34%
  24  MY5180_Hapachea_MustrangPk_MustangMtns          1.15%    passed     97.03%
  25  MY5181_Hapachea_MustrangPk_MustangMtns         11.94%    passed     92.97%
  26  MY5193_Hapachea_HarshawRd_PatagoniaMtns        11.65%    passed     65.81%
  27  MY5194_Hapachea_Ordsummit_MtOrd                21.29%    passed     27.23%
  28  MY5195_Hapachea_Ordsummit_MtOrd                14.68%    passed     81.11%
  29  MY5266_Hencina_CerroBolla                       0.14%    passed     86.57%
  30  MY5267_Hencina_CerroBolla                       0.14%    passed     99.67%
  31  MY5269_Hexurella_GuadalupeValley                0.14%    passed     90.07%
  32  MY5271_Hexurella_GuadalupeValley                0.14%    passed     87.17%
  33  MY5276_Hexurella_SanPedro_Martir                0.14%    passed     86.04%
  34  MY5277_Hexurella_SanPedro_Martir                0.14%    passed     89.23%
  35  MY5280_Hexurella_ArroyoSalado                   0.14%    passed     99.55%
  36  MY5282_Hexurella_ArroyoSalado                   1.58%    passed     99.79%
  37  MY5286_Hrupicola_SweetwaterSpr_OrdMtn           0.29%    passed     79.70%
  38  MY5287_Hrupicola_SweetwaterSpr_OrdMtn           0.29%    passed     79.70%
  39  MY5288_Hrupicola_Deadman_Hills                  0.29%    passed     83.70%
  40  MY5289_Hrupicola_Deadman_Hills                  1.44%    passed     92.00%
  41  MY5309_Hapachea_JohnnyLyon_Hills               37.27%    passed     95.82%
  42  MY5310_Hexurella_AntelopeCyn_CerbatMtns        23.60%    passed     76.65%
  43  MY5311_Hexurella_AntelopeCyn_CerbatMtns        13.96%    passed     75.64%
  44  MY5312_Hexurella_FoxCyn_MusicMtns              21.29%    passed     40.32%
  45  MY5313_Hexurella_FoxCyn_MusicMtns              22.73%    passed     67.24%
  46  MY5314_Hexurella_Grasshopper_BrushyMtn         23.31%    passed     92.61%
  47  MY5315_Hexurella_WagonerRd_BradshawMtns        14.10%    passed     66.70%
  48  MY5316_Hexurella_WagonerRd_BradshawMtns        13.96%    passed     64.95%
  49  MY5317_Hrupicola_Cottonwood_SnYsidroMtns       20.29%    passed     81.27%
WARNING: 2 sequences contain more than 50% gaps/ambiguity
****  TOTAL                                           9.66%  4 sequences failed composition chi2 test (p-value<5%; df=3)
Reading alignment file ../Hexu-OutGroup/hexu-outgroup-80p/uce-2001470.fasta ... Fasta format detected
Reading fasta file: done in 0.000558853 secs using 1175% CPU
Alignment most likely contains DNA/RNA sequences
Constructing alignment: done in 0.000741959 secs using 945.6% CPU
Alignment has 45 sequences with 464 columns, 230 distinct patterns
100 parsimony-informative, 61 singleton sites, 303 constant sites
                                              Gap/Ambiguity  Composition  p-value
Analyzing sequences: done in 3.21865e-05 secs using 1056% CPU
   1  MY0059_Hapachea_SantaRitaMtns_MaderaCyn         0.00%    passed     98.84%
   2  MY0071_ElMontePark                             59.48%    failed      0.36%
   3  MY0139_Hexurella_SanDiego_Guatay                0.65%    passed     79.08%
   4  MY4841_PalomarMtnSP                            69.83%    passed      8.69%
   5  MY5053_Hexurella_ChiricahuaMtns_PriceCyn        0.00%    passed     99.57%
   6  MY5064_Hexurella_MuleMtns_Escabrosa            24.35%    passed     56.84%
   7  MY5066_Hexurella_MuleMtns_Escabrosa             0.22%    passed     95.78%
   8  MY5071_Hexurella_SantaRitaMtns_AlisoSprings    47.41%    passed     31.87%
   9  MY5075_Hexurella_ChiricahuaMtns_CaveCrkCyn     56.25%    passed     25.46%
  10  MY5126_Hexurella_SantaCatalinaMtns_NuggetCyn    3.02%    passed     94.71%
  11  MY5132_Hexurella_PedregosaMtns_PruneCyn         0.00%    passed     95.55%
  12  MY5136_Hexurella_MiddlemarchCyn                 0.00%    passed     98.18%
  13  MY5147_Hexurella_DragoonMtns_NF_345A            0.22%    passed     98.91%
  14  MY5152_Hexurella_WhetstoneMtns_ApacheCyn       14.01%    passed     92.17%
  15  MY5154_Hexurella_SantaRitaMtns_AdobeCyn        14.22%    passed     97.44%
  16  MY5157_Hexurella_SantaCatalinaMtns_Redington    5.60%    passed     95.88%
  17  MY5164_Hrupicola_Temecula                       0.86%    passed     89.01%
  18  MY5165_Hrupicola_Temecula                       0.00%    passed     85.84%
  19  MY5175_Hapachea_HarshawRd_PatagoniaMtns         0.00%    passed     99.52%
  20  MY5180_Hapachea_MustrangPk_MustangMtns          9.48%    passed     91.80%
  21  MY5181_Hapachea_MustrangPk_MustangMtns          0.00%    passed     99.86%
  22  MY5193_Hapachea_HarshawRd_PatagoniaMtns         0.00%    passed     99.48%
  23  MY5194_Hapachea_Ordsummit_MtOrd                 0.22%    passed     98.67%
  24  MY5195_Hapachea_Ordsummit_MtOrd                 0.00%    passed     97.69%
  25  MY5266_Hencina_CerroBolla                       0.00%    passed     85.50%
  26  MY5267_Hencina_CerroBolla                       0.00%    passed     89.38%
  27  MY5269_Hexurella_GuadalupeValley                6.25%    passed     99.16%
  28  MY5271_Hexurella_GuadalupeValley                0.00%    passed     86.99%
  29  MY5276_Hexurella_SanPedro_Martir                0.00%    passed     97.90%
  30  MY5277_Hexurella_SanPedro_Martir                0.00%    passed     97.90%
  31  MY5280_Hexurella_ArroyoSalado                   0.00%    passed     66.12%
  32  MY5282_Hexurella_ArroyoSalado                   4.53%    passed     69.94%
  33  MY5286_Hrupicola_SweetwaterSpr_OrdMtn           0.00%    passed     83.33%
  34  MY5287_Hrupicola_SweetwaterSpr_OrdMtn           3.02%    passed     82.14%
  35  MY5288_Hrupicola_Deadman_Hills                  4.74%    passed     76.89%
  36  MY5289_Hrupicola_Deadman_Hills                  4.74%    passed     95.62%
  37  MY5309_Hapachea_JohnnyLyon_Hills                0.22%    passed     99.67%
  38  MY5310_Hexurella_AntelopeCyn_CerbatMtns         6.47%    passed     94.68%
  39  MY5311_Hexurella_AntelopeCyn_CerbatMtns         6.47%    passed     94.68%
  40  MY5312_Hexurella_FoxCyn_MusicMtns               0.65%    passed     95.50%
  41  MY5313_Hexurella_FoxCyn_MusicMtns               0.65%    passed     95.50%
  42  MY5314_Hexurella_Grasshopper_BrushyMtn          7.54%    passed     90.27%
  43  MY5315_Hexurella_WagonerRd_BradshawMtns         2.37%    passed     98.24%
  44  MY5316_Hexurella_WagonerRd_BradshawMtns         2.37%    passed     95.39%
  45  MY5317_Hrupicola_Cottonwood_SnYsidroMtns       29.53%    passed     97.13%
WARNING: 3 sequences contain more than 50% gaps/ambiguity
****  TOTAL                                           8.56%  1 sequences failed composition chi2 test (p-value<5%; df=3)
Reading alignment file ../Hexu-OutGroup/hexu-outgroup-80p/uce-200148.fasta ... Fasta format detected
Reading fasta file: done in 0.00115085 secs using 1172% CPU
Alignment most likely contains DNA/RNA sequences
Constructing alignment: done in 0.00139093 secs using 1158% CPU
Alignment has 47 sequences with 934 columns, 496 distinct patterns
277 parsimony-informative, 137 singleton sites, 520 constant sites
                                              Gap/Ambiguity  Composition  p-value
Analyzing sequences: done in 2.88486e-05 secs using 180.3% CPU
   1  MY0059_Hapachea_SantaRitaMtns_MaderaCyn         0.00%    passed     95.38%
   2  MY0071_ElMontePark                             23.55%    passed     12.13%
   3  MY0101_Aliatypus_isolatus                      13.28%    passed     69.22%
   4  MY0139_Hexurella_SanDiego_Guatay                3.21%    passed     94.27%
   5  MY2586_A_gulosus_LosAngeles_PuenteHills        12.53%    passed     44.77%
   6  MY4841_PalomarMtnSP                            24.41%    passed     13.68%
   7  MY5053_Hexurella_ChiricahuaMtns_PriceCyn        0.00%    passed     90.16%
   8  MY5057_Hexurella_ChiricahuaMtns_PriceCyn       69.49%    failed      0.08%
   9  MY5064_Hexurella_MuleMtns_Escabrosa             0.21%    passed     95.43%
  10  MY5066_Hexurella_MuleMtns_Escabrosa             0.32%    passed     96.87%
  11  MY5071_Hexurella_SantaRitaMtns_AlisoSprings     0.00%    passed     91.12%
  12  MY5075_Hexurella_ChiricahuaMtns_CaveCrkCyn      0.21%    passed     92.03%
  13  MY5126_Hexurella_SantaCatalinaMtns_NuggetCyn    0.32%    passed     95.64%
  14  MY5127_Hexurella_WhetstoneMtns_FrenchJoeCyn    48.50%    failed      1.46%
  15  MY5131_Hexurella_PedregosaMtns_PruneCyn         0.11%    passed     94.13%
  16  MY5132_Hexurella_PedregosaMtns_PruneCyn         0.11%    passed     94.47%
  17  MY5136_Hexurella_MiddlemarchCyn                 0.86%    passed     99.01%
  18  MY5147_Hexurella_DragoonMtns_NF_345A            0.86%    passed     98.24%
  19  MY5152_Hexurella_WhetstoneMtns_ApacheCyn        2.46%    passed     99.77%
  20  MY5154_Hexurella_SantaRitaMtns_AdobeCyn         0.64%    passed     87.01%
  21  MY5157_Hexurella_SantaCatalinaMtns_Redington    0.00%    passed     94.40%
  22  MY5164_Hrupicola_Temecula                      33.30%    passed     13.55%
  23  MY5165_Hrupicola_Temecula                       3.00%    passed     94.11%
  24  MY5175_Hapachea_HarshawRd_PatagoniaMtns        29.01%    passed     50.21%
  25  MY5180_Hapachea_MustrangPk_MustangMtns         19.27%    passed     54.27%
  26  MY5181_Hapachea_MustrangPk_MustangMtns          0.00%    passed     99.50%
  27  MY5193_Hapachea_HarshawRd_PatagoniaMtns        41.33%    passed     17.59%
  28  MY5194_Hapachea_Ordsummit_MtOrd                 1.18%    passed     82.62%
  29  MY5195_Hapachea_Ordsummit_MtOrd                 0.00%    passed     77.18%
  30  MY5266_Hencina_CerroBolla                       3.00%    passed     89.44%
  31  MY5267_Hencina_CerroBolla                       3.00%    passed     90.34%
  32  MY5269_Hexurella_GuadalupeValley                2.68%    passed     81.46%
  33  MY5276_Hexurella_SanPedro_Martir                3.21%    passed     93.14%
  34  MY5277_Hexurella_SanPedro_Martir                3.10%    passed     93.12%
  35  MY5280_Hexurella_ArroyoSalado                  27.84%    passed     76.72%
  36  MY5287_Hrupicola_SweetwaterSpr_OrdMtn           2.68%    passed     85.08%
  37  MY5288_Hrupicola_Deadman_Hills                  1.07%    passed     71.46%
  38  MY5289_Hrupicola_Deadman_Hills                 77.30%    failed      2.95%
  39  MY5309_Hapachea_JohnnyLyon_Hills               44.97%    passed      6.26%
  40  MY5310_Hexurella_AntelopeCyn_CerbatMtns        10.28%    passed     89.23%
  41  MY5311_Hexurella_AntelopeCyn_CerbatMtns         4.07%    passed     91.65%
  42  MY5312_Hexurella_FoxCyn_MusicMtns               5.67%    passed     94.99%
  43  MY5313_Hexurella_FoxCyn_MusicMtns               5.67%    passed     92.78%
  44  MY5314_Hexurella_Grasshopper_BrushyMtn          9.85%    passed     99.31%
  45  MY5315_Hexurella_WagonerRd_BradshawMtns         0.11%    passed     81.21%
  46  MY5316_Hexurella_WagonerRd_BradshawMtns         0.00%    passed     82.72%
  47  MY5317_Hrupicola_Cottonwood_SnYsidroMtns       44.33%    failed      0.00%
WARNING: 2 sequences contain more than 50% gaps/ambiguity
****  TOTAL                                          12.28%  4 sequences failed composition chi2 test (p-value<5%; df=3)
Reading alignment file ../Hexu-OutGroup/hexu-outgroup-80p/uce-200149.fasta ... Fasta format detected
Reading fasta file: done in 0.00118589 secs using 1185% CPU
Alignment most likely contains DNA/RNA sequences
Constructing alignment: done in 0.0014379 secs using 1153% CPU
Alignment has 50 sequences with 924 columns, 504 distinct patterns
294 parsimony-informative, 158 singleton sites, 472 constant sites
                                              Gap/Ambiguity  Composition  p-value
Analyzing sequences: done in 4.22001e-05 secs using 1166% CPU
   1  MY0059_Hapachea_SantaRitaMtns_MaderaCyn         0.00%    passed     99.74%
   2  MY0071_ElMontePark                             33.23%    passed     90.76%
   3  MY0101_Aliatypus_isolatus                      29.44%    passed     96.88%
   4  MY0139_Hexurella_SanDiego_Guatay                0.32%    passed     90.48%
   5  MY2586_A_gulosus_LosAngeles_PuenteHills        36.58%    passed      7.78%
   6  MY4841_PalomarMtnSP                            35.82%    passed     84.05%
   7  MY5053_Hexurella_ChiricahuaMtns_PriceCyn        0.11%    passed     97.53%
   8  MY5057_Hexurella_ChiricahuaMtns_PriceCyn       65.04%    passed     67.50%
   9  MY5064_Hexurella_MuleMtns_Escabrosa             0.00%    passed     99.71%
  10  MY5066_Hexurella_MuleMtns_Escabrosa            13.85%    passed     99.91%
  11  MY5071_Hexurella_SantaRitaMtns_AlisoSprings     0.00%    passed     97.96%
  12  MY5075_Hexurella_ChiricahuaMtns_CaveCrkCyn      0.00%    passed     99.82%
  13  MY5126_Hexurella_SantaCatalinaMtns_NuggetCyn    0.00%    passed     96.46%
  14  MY5127_Hexurella_WhetstoneMtns_FrenchJoeCyn    53.79%    passed     80.50%
  15  MY5128_Hexurella_WhetstoneMtns_FrenchJoeCyn    70.45%    passed     49.38%
  16  MY5131_Hexurella_PedregosaMtns_PruneCyn         0.00%    passed     98.77%
  17  MY5132_Hexurella_PedregosaMtns_PruneCyn         0.00%    passed     99.06%
  18  MY5136_Hexurella_MiddlemarchCyn                 0.00%    passed     98.96%
  19  MY5147_Hexurella_DragoonMtns_NF_345A            0.00%    passed     99.58%
  20  MY5154_Hexurella_SantaRitaMtns_AdobeCyn         0.00%    passed     99.77%
  21  MY5157_Hexurella_SantaCatalinaMtns_Redington    1.08%    passed     99.24%
  22  MY5164_Hrupicola_Temecula                      11.58%    passed     81.77%
  23  MY5165_Hrupicola_Temecula                       0.22%    passed     92.29%
  24  MY5175_Hapachea_HarshawRd_PatagoniaMtns         0.00%    passed     99.48%
  25  MY5180_Hapachea_MustrangPk_MustangMtns          0.00%    passed     99.96%
  26  MY5181_Hapachea_MustrangPk_MustangMtns          0.00%    passed     99.02%
  27  MY5193_Hapachea_HarshawRd_PatagoniaMtns         0.00%    passed     98.28%
  28  MY5194_Hapachea_Ordsummit_MtOrd                 0.00%    passed     84.60%
  29  MY5195_Hapachea_Ordsummit_MtOrd                 0.32%    passed     92.04%
  30  MY5266_Hencina_CerroBolla                       0.11%    passed     92.05%
  31  MY5267_Hencina_CerroBolla                       0.11%    passed     94.60%
  32  MY5269_Hexurella_GuadalupeValley                0.11%    passed     89.05%
  33  MY5271_Hexurella_GuadalupeValley                0.11%    passed     89.81%
  34  MY5276_Hexurella_SanPedro_Martir                0.11%    passed     92.77%
  35  MY5277_Hexurella_SanPedro_Martir                0.11%    passed     90.77%
  36  MY5280_Hexurella_ArroyoSalado                   0.43%    passed     92.28%
  37  MY5282_Hexurella_ArroyoSalado                   0.43%    passed     94.26%
  38  MY5286_Hrupicola_SweetwaterSpr_OrdMtn           0.00%    passed     97.58%
  39  MY5287_Hrupicola_SweetwaterSpr_OrdMtn           5.95%    passed     89.65%
  40  MY5288_Hrupicola_Deadman_Hills                  0.65%    passed     96.37%
  41  MY5289_Hrupicola_Deadman_Hills                  0.65%    passed     96.15%
  42  MY5309_Hapachea_JohnnyLyon_Hills               32.47%    passed     69.15%
  43  MY5310_Hexurella_AntelopeCyn_CerbatMtns        45.24%    passed     24.26%
  44  MY5311_Hexurella_AntelopeCyn_CerbatMtns        10.71%    passed     98.86%
  45  MY5312_Hexurella_FoxCyn_MusicMtns               8.12%    passed     23.25%
  46  MY5313_Hexurella_FoxCyn_MusicMtns              12.88%    passed     97.68%
  47  MY5314_Hexurella_Grasshopper_BrushyMtn         37.99%    passed     42.31%
  48  MY5315_Hexurella_WagonerRd_BradshawMtns         0.11%    passed     90.19%
  49  MY5316_Hexurella_WagonerRd_BradshawMtns         1.62%    passed     89.80%
  50  MY5317_Hrupicola_Cottonwood_SnYsidroMtns        3.79%    passed     96.80%
WARNING: 3 sequences contain more than 50% gaps/ambiguity
****  TOTAL                                          10.27%  0 sequences failed composition chi2 test (p-value<5%; df=3)
Reading alignment file ../Hexu-OutGroup/hexu-outgroup-80p/uce-2001496.fasta ... Fasta format detected
Reading fasta file: done in 0.000609875 secs using 1177% CPU
Alignment most likely contains DNA/RNA sequences
Constructing alignment: done in 0.000819921 secs using 1180% CPU
Alignment has 44 sequences with 526 columns, 296 distinct patterns
185 parsimony-informative, 51 singleton sites, 290 constant sites
                                              Gap/Ambiguity  Composition  p-value
Analyzing sequences: done in 3.29018e-05 secs using 1225% CPU
   1  MY0059_Hapachea_SantaRitaMtns_MaderaCyn         0.00%    passed     98.57%
   2  MY0139_Hexurella_SanDiego_Guatay                0.57%    passed     97.53%
   3  MY5053_Hexurella_ChiricahuaMtns_PriceCyn        0.00%    passed     97.72%
   4  MY5064_Hexurella_MuleMtns_Escabrosa             0.95%    passed     96.12%
   5  MY5066_Hexurella_MuleMtns_Escabrosa             0.76%    passed     98.97%
   6  MY5071_Hexurella_SantaRitaMtns_AlisoSprings     3.42%    passed     99.86%
   7  MY5126_Hexurella_SantaCatalinaMtns_NuggetCyn    0.00%    passed     92.33%
   8  MY5127_Hexurella_WhetstoneMtns_FrenchJoeCyn    54.94%    passed     65.10%
   9  MY5131_Hexurella_PedregosaMtns_PruneCyn         0.00%    passed     98.92%
  10  MY5132_Hexurella_PedregosaMtns_PruneCyn         0.00%    passed     98.92%
  11  MY5136_Hexurella_MiddlemarchCyn                 0.19%    passed     99.65%
  12  MY5147_Hexurella_DragoonMtns_NF_345A           20.72%    passed     87.76%
  13  MY5152_Hexurella_WhetstoneMtns_ApacheCyn        0.19%    passed     88.71%
  14  MY5154_Hexurella_SantaRitaMtns_AdobeCyn         0.00%    passed     90.03%
  15  MY5157_Hexurella_SantaCatalinaMtns_Redington    0.00%    passed     88.49%
  16  MY5164_Hrupicola_Temecula                      32.51%    passed     90.76%
  17  MY5165_Hrupicola_Temecula                      22.43%    passed     67.01%
  18  MY5175_Hapachea_HarshawRd_PatagoniaMtns         4.37%    passed     99.93%
  19  MY5180_Hapachea_MustrangPk_MustangMtns          4.94%    passed     96.87%
  20  MY5181_Hapachea_MustrangPk_MustangMtns         20.53%    passed     81.47%
  21  MY5193_Hapachea_HarshawRd_PatagoniaMtns         0.00%    passed     99.66%
  22  MY5194_Hapachea_Ordsummit_MtOrd                16.73%    passed     91.36%
  23  MY5195_Hapachea_Ordsummit_MtOrd                 3.80%    passed     97.35%
  24  MY5266_Hencina_CerroBolla                       0.00%    passed     99.32%
  25  MY5267_Hencina_CerroBolla                       0.00%    passed     98.70%
  26  MY5269_Hexurella_GuadalupeValley                0.00%    passed     99.70%
  27  MY5271_Hexurella_GuadalupeValley                6.46%    passed     25.25%
  28  MY5276_Hexurella_SanPedro_Martir                6.84%    passed     20.35%
  29  MY5277_Hexurella_SanPedro_Martir                6.46%    passed     31.34%
  30  MY5280_Hexurella_ArroyoSalado                   0.38%    passed     94.27%
  31  MY5282_Hexurella_ArroyoSalado                   6.08%    passed     87.14%
  32  MY5286_Hrupicola_SweetwaterSpr_OrdMtn           3.61%    passed     94.00%
  33  MY5287_Hrupicola_SweetwaterSpr_OrdMtn           0.00%    passed     91.10%
  34  MY5288_Hrupicola_Deadman_Hills                  0.19%    passed     92.94%
  35  MY5289_Hrupicola_Deadman_Hills                  0.19%    passed     92.94%
  36  MY5309_Hapachea_JohnnyLyon_Hills               24.71%    passed     74.13%
  37  MY5310_Hexurella_AntelopeCyn_CerbatMtns        16.92%    passed     58.17%
  38  MY5311_Hexurella_AntelopeCyn_CerbatMtns        19.58%    passed     49.95%
  39  MY5312_Hexurella_FoxCyn_MusicMtns               6.84%    passed     70.32%
  40  MY5313_Hexurella_FoxCyn_MusicMtns               5.89%    passed     68.54%
  41  MY5314_Hexurella_Grasshopper_BrushyMtn         26.62%    passed     88.56%
  42  MY5315_Hexurella_WagonerRd_BradshawMtns         2.85%    passed     95.14%
  43  MY5316_Hexurella_WagonerRd_BradshawMtns         3.23%    passed     80.88%
  44  MY5317_Hrupicola_Cottonwood_SnYsidroMtns        1.14%    passed     93.60%
WARNING: 1 sequences contain more than 50% gaps/ambiguity
****  TOTAL                                           7.39%  0 sequences failed composition chi2 test (p-value<5%; df=3)
Reading alignment file ../Hexu-OutGroup/hexu-outgroup-80p/uce-2001497.fasta ... Fasta format detected
Reading fasta file: done in 0.000396967 secs using 1182% CPU
Alignment most likely contains DNA/RNA sequences
Constructing alignment: done in 0.000475883 secs using 1200% CPU
Alignment has 48 sequences with 298 columns, 163 distinct patterns
106 parsimony-informative, 28 singleton sites, 164 constant sites
                                              Gap/Ambiguity  Composition  p-value
Analyzing sequences: done in 3.50475e-05 secs using 1016% CPU
   1  MY0059_Hapachea_SantaRitaMtns_MaderaCyn         0.00%    passed     98.01%
   2  MY0101_Aliatypus_isolatus                       0.34%    passed     25.12%
[truncated: 6,521,851 more chars]
