# Supplementary material for: ﻿Species delimitation, biogeography, and natural history of dwarf funnel web spiders (Mygalomorphae, Hexurellidae, Hexurella) from the United States / Mexico borderlands
Source: Zookeys. 2023 Jun 14;1167:109–57. doi: 10.3897/zookeys.1167.103463 (PMC10285686; doi:10.3897/zookeys.1167.103463)
Supplement: Supplementary material 3 — Input matrices, analysis log files, and output tree files for nuclear and mitochondrial analyses [file zookeys-1167-109_article-103463__-s003.zip › 2_Hexurella_80p_Ingroup_Concatenated_partitions.txt]

p1_uce-1001715 = 1-922
p2_uce-1001848 = 923-1430
p3_uce-1001849 = 1431-1970
p4_uce-1003336 = 1971-2626
p5_uce-1003340 = 2627-3259
p6_uce-1003531 = 3260-3875
p7_uce-1003764 = 3876-4722
p8_uce-1004445 = 4723-5325
p9_uce-1004449 = 5326-5785
p10_uce-1004451 = 5786-6359
p11_uce-1004838 = 6360-7014
p12_uce-1005657 = 7015-7568
p13_uce-1005658 = 7569-7954
p14_uce-100641 = 7955-8593
p15_uce-20010066 = 8594-9038
p16_uce-20010120 = 9039-9817
p17_uce-20010144 = 9818-10314
p18_uce-20010145 = 10315-11273
p19_uce-20010147 = 11274-11826
p20_uce-20010148 = 11827-12496
p21_uce-20010149 = 12497-13090
p22_uce-2001017 = 13091-13948
p23_uce-2001018 = 13949-14745
p24_uce-2001020 = 14746-15338
p25_uce-20010222 = 15339-16010
p26_uce-20010291 = 16011-16825
p27_uce-20010293 = 16826-17821
p28_uce-20010301 = 17822-18370
p29_uce-20010302 = 18371-18967
p30_uce-20010304 = 18968-19771
p31_uce-20010305 = 19772-20296
p32_uce-20010306 = 20297-21043
p33_uce-20010308 = 21044-21638
p34_uce-20010314 = 21639-22041
p35_uce-20010317 = 22042-22619
p36_uce-20010321 = 22620-22942
p37_uce-20010324 = 22943-23758
p38_uce-20010328 = 23759-24344
p39_uce-20010329 = 24345-24791
p40_uce-20010332 = 24792-25260
p41_uce-20010337 = 25261-25888
p42_uce-20010338 = 25889-26363
p43_uce-20010344 = 26364-27082
p44_uce-2001036 = 27083-27535
p45_uce-200105 = 27536-28434
p46_uce-200106 = 28435-29379
p47_uce-2001065 = 29380-30110
p48_uce-2001069 = 30111-30720
p49_uce-200107 = 30721-31431
p50_uce-200108 = 31432-32266
p51_uce-2001085 = 32267-32870
p52_uce-200110 = 32871-33786
p53_uce-200111 = 33787-34771
p54_uce-2001114 = 34772-35653
p55_uce-2001115 = 35654-36097
p56_uce-2001119 = 36098-36611
p57_uce-200112 = 36612-37587
p58_uce-200113 = 37588-38304
p59_uce-200116 = 38305-39265
p60_uce-2001163 = 39266-39895
p61_uce-200117 = 39896-40258
p62_uce-200118 = 40259-41118
p63_uce-2001180 = 41119-41623
p64_uce-2001193 = 41624-42246
p65_uce-2001195 = 42247-42748
p66_uce-200121 = 42749-43421
p67_uce-2001245 = 43422-44270
p68_uce-2001246 = 44271-44953
p69_uce-2001247 = 44954-45913
p70_uce-2001249 = 45914-46396
p71_uce-200126 = 46397-46916
p72_uce-2001263 = 46917-47369
p73_uce-200127 = 47370-47993
p74_uce-2001274 = 47994-48513
p75_uce-2001281 = 48514-49137
p76_uce-200129 = 49138-49910
p77_uce-2001308 = 49911-50687
p78_uce-2001328 = 50688-51246
p79_uce-200134 = 51247-51973
p80_uce-2001364 = 51974-52413
p81_uce-2001383 = 52414-53050
p82_uce-2001402 = 53051-53595
p83_uce-2001411 = 53596-54024
p84_uce-2001420 = 54025-54473
p85_uce-2001453 = 54474-55195
p86_uce-2001470 = 55196-55690
p87_uce-200148 = 55691-56676
p88_uce-200149 = 56677-57634
p89_uce-2001496 = 57635-58160
p90_uce-2001497 = 58161-58481
p91_uce-2001499 = 58482-59144
p92_uce-200152 = 59145-59736
p93_uce-2001524 = 59737-60285
p94_uce-2001526 = 60286-60630
p95_uce-2001528 = 60631-61281
p96_uce-2001556 = 61282-61695
p97_uce-2001582 = 61696-62498
p98_uce-2001598 = 62499-63125
p99_uce-200161 = 63126-63863
p100_uce-2001647 = 63864-64693
p101_uce-2001664 = 64694-65401
p102_uce-2001667 = 65402-65878
p103_uce-2001679 = 65879-66584
p104_uce-2001708 = 66585-67044
p105_uce-2001728 = 67045-67388
p106_uce-2001736 = 67389-68153
p107_uce-2001750 = 68154-68856
p108_uce-2001766 = 68857-69326
p109_uce-2001767 = 69327-69913
p110_uce-2001779 = 69914-70817
p111_uce-2001788 = 70818-71517
p112_uce-2001840 = 71518-72167
p113_uce-2001893 = 72168-72865
p114_uce-2001959 = 72866-73527
p115_uce-2002012 = 73528-73884
p116_uce-2002026 = 73885-74250
p117_uce-2002033 = 74251-75064
p118_uce-2002050 = 75065-75819
p119_uce-200206 = 75820-76247
p120_uce-2002070 = 76248-76894
p121_uce-2002071 = 76895-77528
p122_uce-2002073 = 77529-78370
p123_uce-2002074 = 78371-79238
p124_uce-20021 = 79239-79960
p125_uce-2002138 = 79961-80447
p126_uce-2002139 = 80448-81003
p127_uce-2002180 = 81004-81532
p128_uce-2002181 = 81533-82049
p129_uce-2002187 = 82050-82527
p130_uce-2002193 = 82528-83174
p131_uce-2002199 = 83175-83710
p132_uce-2002220 = 83711-84171
p133_uce-2002222 = 84172-85058
p134_uce-2002226 = 85059-85731
p135_uce-2002250 = 85732-86558
p136_uce-2002261 = 86559-86974
p137_uce-2002263 = 86975-87626
p138_uce-2002267 = 87627-88050
p139_uce-2002287 = 88051-88796
p140_uce-2002296 = 88797-89827
p141_uce-200230 = 89828-90423
p142_uce-200231 = 90424-91206
p143_uce-2002313 = 91207-91732
p144_uce-2002436 = 91733-92343
p145_uce-2002451 = 92344-93048
p146_uce-2002480 = 93049-93789
p147_uce-2002487 = 93790-94507
p148_uce-200250 = 94508-95079
p149_uce-2002516 = 95080-95819
p150_uce-2002517 = 95820-96203
p151_uce-2002518 = 96204-96949
p152_uce-2002542 = 96950-97545
p153_uce-2002569 = 97546-98215
p154_uce-200258 = 98216-98659
p155_uce-2002588 = 98660-99170
p156_uce-2002634 = 99171-99603
p157_uce-2002642 = 99604-100255
p158_uce-2002643 = 100256-100691
p159_uce-2002661 = 100692-101576
p160_uce-2002672 = 101577-101831
p161_uce-2002675 = 101832-102055
p162_uce-2002678 = 102056-102566
p163_uce-2002692 = 102567-102929
p164_uce-2002698 = 102930-103697
p165_uce-2002699 = 103698-104608
p166_uce-2002700 = 104609-104999
p167_uce-2002701 = 105000-105580
p168_uce-2002702 = 105581-106115
p169_uce-2002712 = 106116-106735
p170_uce-2002745 = 106736-107408
p171_uce-2002753 = 107409-108123
p172_uce-2002763 = 108124-109032
p173_uce-2002764 = 109033-109890
p174_uce-2002771 = 109891-110268
p175_uce-2002782 = 110269-110567
p176_uce-2002817 = 110568-111201
p177_uce-2002830 = 111202-111884
p178_uce-2002836 = 111885-112398
p179_uce-2002862 = 112399-112675
p180_uce-2002907 = 112676-113290
p181_uce-2002926 = 113291-113988
p182_uce-2002932 = 113989-114565
p183_uce-2002934 = 114566-115355
p184_uce-2002941 = 115356-115692
p185_uce-2002948 = 115693-116027
p186_uce-2002952 = 116028-116499
p187_uce-2002974 = 116500-117182
p188_uce-2002979 = 117183-117669
p189_uce-2002980 = 117670-118515
p190_uce-2002994 = 118516-118761
p191_uce-2002998 = 118762-119644
p192_uce-2003001 = 119645-120129
p193_uce-2003008 = 120130-120588
p194_uce-2003014 = 120589-121174
p195_uce-2003018 = 121175-121743
p196_uce-200302 = 121744-122197
p197_uce-2003033 = 122198-122779
p198_uce-2003044 = 122780-123200
p199_uce-2003082 = 123201-124046
p200_uce-2003085 = 124047-125082
p201_uce-2003086 = 125083-125894
p202_uce-2003134 = 125895-126553
p203_uce-2003144 = 126554-127140
p204_uce-2003152 = 127141-127812
p205_uce-2003162 = 127813-128790
p206_uce-2003169 = 128791-129397
p207_uce-2003194 = 129398-130019
p208_uce-2003195 = 130020-130397
p209_uce-2003197 = 130398-130889
p210_uce-2003200 = 130890-131681
p211_uce-2003201 = 131682-132417
p212_uce-2003212 = 132418-132931
p213_uce-2003214 = 132932-133297
p214_uce-2003236 = 133298-133695
p215_uce-2003288 = 133696-133987
p216_uce-200329 = 133988-134867
p217_uce-2003291 = 134868-135617
p218_uce-2003292 = 135618-136107
p219_uce-2003293 = 136108-136540
p220_uce-2003294 = 136541-136987
p221_uce-2003300 = 136988-137493
p222_uce-200331 = 137494-137993
p223_uce-2003313 = 137994-138659
p224_uce-2003324 = 138660-139344
p225_uce-200333 = 139345-139888
p226_uce-2003342 = 139889-140310
p227_uce-2003376 = 140311-141170
p228_uce-2003382 = 141171-141663
p229_uce-2003384 = 141664-142092
p230_uce-200340 = 142093-143021
p231_uce-2003424 = 143022-143500
p232_uce-2003426 = 143501-143862
p233_uce-2003428 = 143863-144310
p234_uce-2003431 = 144311-144813
p235_uce-2003442 = 144814-145184
p236_uce-2003446 = 145185-146124
p237_uce-2003472 = 146125-146620
p238_uce-2003503 = 146621-147023
p239_uce-2003510 = 147024-147947
p240_uce-2003543 = 147948-148603
p241_uce-2003544 = 148604-149119
p242_uce-2003571 = 149120-149646
p243_uce-2003592 = 149647-150138
p244_uce-200361 = 150139-150585
p245_uce-2003612 = 150586-151280
p246_uce-2003646 = 151281-151794
p247_uce-2003685 = 151795-152668
p248_uce-2003687 = 152669-153312
p249_uce-2003689 = 153313-153597
p250_uce-2003697 = 153598-154111
p251_uce-2003718 = 154112-154608
p252_uce-2003732 = 154609-154907
p253_uce-2003735 = 154908-155405
p254_uce-2003742 = 155406-155700
p255_uce-2003744 = 155701-156073
p256_uce-2003762 = 156074-156880
p257_uce-2003800 = 156881-157242
p258_uce-2003802 = 157243-157556
p259_uce-2003818 = 157557-158060
p260_uce-2003844 = 158061-158572
p261_uce-200387 = 158573-159595
p262_uce-2003875 = 159596-159888
p263_uce-2003885 = 159889-160470
p264_uce-2003912 = 160471-160752
p265_uce-2003920 = 160753-161214
p266_uce-2003932 = 161215-161703
p267_uce-200396 = 161704-162514
p268_uce-2004021 = 162515-163122
p269_uce-2004056 = 163123-163554
p270_uce-2004063 = 163555-163890
p271_uce-2004064 = 163891-164640
p272_uce-2004069 = 164641-165205
p273_uce-2004070 = 165206-165592
p274_uce-2004081 = 165593-166323
p275_uce-2004120 = 166324-166876
p276_uce-2004127 = 166877-167331
p277_uce-2004133 = 167332-167854
p278_uce-2004135 = 167855-168309
p279_uce-2004138 = 168310-168797
p280_uce-2004147 = 168798-169443
p281_uce-2004149 = 169444-169764
p282_uce-2004254 = 169765-170525
p283_uce-2004271 = 170526-171424
p284_uce-2004295 = 171425-171788
p285_uce-2004366 = 171789-172517
p286_uce-2004387 = 172518-173089
p287_uce-2004414 = 173090-173612
p288_uce-2004423 = 173613-174187
p289_uce-2004447 = 174188-174807
p290_uce-2004448 = 174808-175261
p291_uce-2004488 = 175262-175689
p292_uce-2004495 = 175690-176212
p293_uce-2004521 = 176213-177058
p294_uce-2004526 = 177059-177750
p295_uce-2004534 = 177751-178380
p296_uce-2004572 = 178381-178659
p297_uce-2004574 = 178660-179254
p298_uce-2004576 = 179255-179695
p299_uce-2004577 = 179696-180131
p300_uce-2004591 = 180132-180904
p301_uce-2004610 = 180905-181221
p302_uce-2004611 = 181222-181839
p303_uce-2004628 = 181840-182603
p304_uce-2004652 = 182604-183013
p305_uce-200466 = 183014-183615
p306_uce-2004661 = 183616-184030
p307_uce-2004701 = 184031-184477
p308_uce-2004729 = 184478-184969
p309_uce-2004732 = 184970-185581
p310_uce-2004753 = 185582-186349
p311_uce-2004755 = 186350-186806
p312_uce-2004756 = 186807-187078
p313_uce-2004770 = 187079-187574
p314_uce-2004771 = 187575-188034
p315_uce-2004791 = 188035-188531
p316_uce-2004797 = 188532-189183
p317_uce-2004834 = 189184-189562
p318_uce-2004842 = 189563-190171
p319_uce-2004843 = 190172-191005
p320_uce-2004848 = 191006-191502
p321_uce-2004860 = 191503-192162
p322_uce-2004863 = 192163-193107
p323_uce-2004864 = 193108-193670
p324_uce-2004865 = 193671-194394
p325_uce-2004875 = 194395-194827
p326_uce-2004877 = 194828-195364
p327_uce-2004882 = 195365-196172
p328_uce-2004884 = 196173-196851
p329_uce-2004888 = 196852-197220
p330_uce-2004889 = 197221-198160
p331_uce-2004891 = 198161-198862
p332_uce-2004900 = 198863-199651
p333_uce-2004903 = 199652-200066
p334_uce-20050 = 200067-200556
p335_uce-2005019 = 200557-201253
p336_uce-2005020 = 201254-202122
p337_uce-2005027 = 202123-202642
p338_uce-200508 = 202643-203261
p339_uce-2005093 = 203262-203664
p340_uce-2005094 = 203665-204274
p341_uce-200512 = 204275-204698
p342_uce-2005132 = 204699-205572
p343_uce-2005136 = 205573-206440
p344_uce-2005139 = 206441-207161
p345_uce-2005141 = 207162-207898
p346_uce-2005148 = 207899-208299
p347_uce-2005189 = 208300-208665
p348_uce-2005211 = 208666-209373
p349_uce-2005231 = 209374-210107
p350_uce-2005284 = 210108-210708
p351_uce-200530 = 210709-211772
p352_uce-2005333 = 211773-212330
p353_uce-2005361 = 212331-212910
p354_uce-2005362 = 212911-213301
p355_uce-2005379 = 213302-213921
p356_uce-2005380 = 213922-214447
p357_uce-2005381 = 214448-215031
p358_uce-2005402 = 215032-215431
p359_uce-2005407 = 215432-215847
p360_uce-2005518 = 215848-216552
p361_uce-2005519 = 216553-216942
p362_uce-200558 = 216943-217459
p363_uce-2005585 = 217460-218092
p364_uce-2005609 = 218093-218448
p365_uce-2005617 = 218449-218973
p366_uce-2005629 = 218974-219300
p367_uce-2005648 = 219301-219830
p368_uce-2005651 = 219831-220509
p369_uce-2005664 = 220510-221374
p370_uce-2005691 = 221375-221874
p371_uce-2005697 = 221875-222435
p372_uce-2005700 = 222436-222901
p373_uce-2005724 = 222902-223628
p374_uce-2005731 = 223629-224328
p375_uce-2005764 = 224329-225030
p376_uce-2005793 = 225031-225999
p377_uce-2005798 = 226000-226430
p378_uce-200580 = 226431-227014
p379_uce-200581 = 227015-228030
p380_uce-200582 = 228031-228725
p381_uce-200583 = 228726-229197
p382_uce-2005831 = 229198-229672
p383_uce-2005832 = 229673-229952
p384_uce-2005839 = 229953-230308
p385_uce-2005850 = 230309-230670
p386_uce-2005855 = 230671-231158
p387_uce-200589 = 231159-231663
p388_uce-2005940 = 231664-232207
p389_uce-2005984 = 232208-232749
p390_uce-2005985 = 232750-233356
p391_uce-2005991 = 233357-233911
p392_uce-2006021 = 233912-234323
p393_uce-2006026 = 234324-234702
p394_uce-2006066 = 234703-235380
p395_uce-2006067 = 235381-236015
p396_uce-200607 = 236016-236401
p397_uce-2006111 = 236402-237108
p398_uce-2006115 = 237109-237669
p399_uce-2006116 = 237670-238037
p400_uce-2006138 = 238038-238775
p401_uce-2006153 = 238776-239130
p402_uce-2006157 = 239131-239378
p403_uce-2006160 = 239379-240027
p404_uce-2006162 = 240028-240825
p405_uce-2006167 = 240826-241152
p406_uce-2006194 = 241153-241601
p407_uce-2006207 = 241602-242329
p408_uce-200621 = 242330-242766
p409_uce-2006247 = 242767-243486
p410_uce-200628 = 243487-244212
p411_uce-2006284 = 244213-244767
p412_uce-2006300 = 244768-245464
p413_uce-2006343 = 245465-245858
p414_uce-2006411 = 245859-246694
p415_uce-2006436 = 246695-247197
p416_uce-2006443 = 247198-247718
p417_uce-2006448 = 247719-248438
p418_uce-200646 = 248439-249195
p419_uce-2006512 = 249196-249851
p420_uce-2006549 = 249852-250651
p421_uce-2006557 = 250652-251362
p422_uce-2006577 = 251363-252050
p423_uce-2006578 = 252051-252793
p424_uce-2006579 = 252794-253719
p425_uce-2006594 = 253720-254347
p426_uce-2006634 = 254348-255181
p427_uce-2006654 = 255182-255879
p428_uce-2006672 = 255880-256334
p429_uce-2006677 = 256335-256681
p430_uce-2006702 = 256682-257134
p431_uce-2006709 = 257135-257497
p432_uce-2006741 = 257498-257929
p433_uce-200675 = 257930-258483
p434_uce-200676 = 258484-259329
p435_uce-20068 = 259330-260004
p436_uce-2006830 = 260005-260682
p437_uce-200694 = 260683-261377
p438_uce-2006944 = 261378-261691
p439_uce-2007 = 261692-262085
p440_uce-2007036 = 262086-262439
p441_uce-2007064 = 262440-262947
p442_uce-2007089 = 262948-263528
p443_uce-2007104 = 263529-264075
p444_uce-2007110 = 264076-264568
p445_uce-2007155 = 264569-264945
p446_uce-2007156 = 264946-265705
p447_uce-2007157 = 265706-266199
p448_uce-2007165 = 266200-266959
p449_uce-2007167 = 266960-267575
p450_uce-2007205 = 267576-268423
p451_uce-2007286 = 268424-269066
p452_uce-2007287 = 269067-269815
p453_uce-200729 = 269816-270354
p454_uce-20073 = 270355-270803
p455_uce-2007333 = 270804-271461
p456_uce-2007352 = 271462-271840
p457_uce-2007353 = 271841-272494
p458_uce-2007366 = 272495-272823
p459_uce-2007388 = 272824-273667
p460_uce-2007409 = 273668-274274
p461_uce-2007458 = 274275-275170
p462_uce-2007491 = 275171-275882
p463_uce-2007492 = 275883-276253
p464_uce-2007504 = 276254-276623
p465_uce-2007528 = 276624-277078
p466_uce-2007575 = 277079-277868
p467_uce-2007600 = 277869-278529
p468_uce-2007603 = 278530-279372
p469_uce-200761 = 279373-280102
p470_uce-2007678 = 280103-280725
p471_uce-2007690 = 280726-281353
p472_uce-2007720 = 281354-281718
p473_uce-200773 = 281719-282306
p474_uce-2007744 = 282307-282791
p475_uce-2007754 = 282792-283271
p476_uce-2007756 = 283272-283815
p477_uce-2007758 = 283816-284750
p478_uce-200776 = 284751-285528
p479_uce-2007760 = 285529-286010
p480_uce-2007761 = 286011-286949
p481_uce-2007774 = 286950-287460
p482_uce-2007793 = 287461-288276
p483_uce-2007805 = 288277-288847
p484_uce-2007808 = 288848-289572
p485_uce-2007828 = 289573-290444
p486_uce-200783 = 290445-291149
p487_uce-200787 = 291150-291858
p488_uce-200788 = 291859-292676
p489_uce-2007884 = 292677-293501
p490_uce-200789 = 293502-294387
p491_uce-2007897 = 294388-294914
p492_uce-2007906 = 294915-295767
p493_uce-2007908 = 295768-296509
p494_uce-200798 = 296510-297336
p495_uce-2008 = 297337-297729
p496_uce-2008028 = 297730-298324
p497_uce-2008029 = 298325-298799
p498_uce-2008071 = 298800-299281
p499_uce-2008079 = 299282-299698
p500_uce-200808 = 299699-300471
p501_uce-2008080 = 300472-300777
p502_uce-2008098 = 300778-301351
p503_uce-2008102 = 301352-302024
p504_uce-2008109 = 302025-302619
p505_uce-2008134 = 302620-303353
p506_uce-2008205 = 303354-304067
p507_uce-2008210 = 304068-304807
p508_uce-2008224 = 304808-305480
p509_uce-2008230 = 305481-306108
p510_uce-2008231 = 306109-306777
p511_uce-2008247 = 306778-307339
p512_uce-2008254 = 307340-308261
p513_uce-200830 = 308262-309042
p514_uce-2008323 = 309043-310009
p515_uce-2008327 = 310010-310599
p516_uce-200834 = 310600-311355
p517_uce-2008340 = 311356-311793
p518_uce-200835 = 311794-312615
p519_uce-200838 = 312616-313173
p520_uce-2008404 = 313174-313485
p521_uce-2008406 = 313486-313922
p522_uce-2008467 = 313923-314786
p523_uce-200847 = 314787-315247
p524_uce-2008495 = 315248-315686
p525_uce-200850 = 315687-316464
p526_uce-2008551 = 316465-317266
p527_uce-200856 = 317267-317833
p528_uce-2008562 = 317834-318441
p529_uce-200857 = 318442-318974
p530_uce-2008609 = 318975-319402
p531_uce-2008624 = 319403-319782
p532_uce-2008635 = 319783-320268
p533_uce-2008640 = 320269-321062
p534_uce-2008644 = 321063-321876
p535_uce-2008648 = 321877-322358
p536_uce-2008681 = 322359-322737
p537_uce-2008695 = 322738-323052
p538_uce-2008705 = 323053-323802
p539_uce-2008729 = 323803-324312
p540_uce-2008734 = 324313-324722
p541_uce-2008735 = 324723-325368
p542_uce-2008739 = 325369-325980
p543_uce-2008745 = 325981-326639
p544_uce-2008784 = 326640-326857
p545_uce-2008786 = 326858-327385
p546_uce-2008808 = 327386-327723
p547_uce-2008854 = 327724-328659
p548_uce-200887 = 328660-329144
p549_uce-2008876 = 329145-329656
p550_uce-2008877 = 329657-330198
p551_uce-2008904 = 330199-330571
p552_uce-2008919 = 330572-330952
p553_uce-2008937 = 330953-331603
p554_uce-2008943 = 331604-332054
p555_uce-2008975 = 332055-332533
p556_uce-2008990 = 332534-333389
p557_uce-2008996 = 333390-333761
p558_uce-2009002 = 333762-334561
p559_uce-200901 = 334562-335141
p560_uce-2009018 = 335142-336078
p561_uce-2009049 = 336079-336343
p562_uce-200907 = 336344-337115
p563_uce-2009089 = 337116-337984
p564_uce-2009091 = 337985-338269
p565_uce-2009100 = 338270-338806
p566_uce-2009103 = 338807-339155
p567_uce-2009109 = 339156-339728
p568_uce-2009129 = 339729-340076
p569_uce-2009164 = 340077-340855
p570_uce-2009170 = 340856-341429
p571_uce-2009189 = 341430-342114
p572_uce-2009197 = 342115-342956
p573_uce-2009209 = 342957-343248
p574_uce-2009265 = 343249-343513
p575_uce-2009276 = 343514-343864
p576_uce-2009307 = 343865-344736
p577_uce-2009314 = 344737-345546
p578_uce-2009386 = 345547-346531
p579_uce-2009396 = 346532-347096
p580_uce-2009446 = 347097-347569
p581_uce-2009459 = 347570-348379
p582_uce-2009490 = 348380-348944
p583_uce-2009535 = 348945-349597
p584_uce-2009537 = 349598-350353
p585_uce-2009538 = 350354-351067
p586_uce-2009540 = 351068-351674
p587_uce-2009554 = 351675-352586
p588_uce-2009564 = 352587-353270
p589_uce-2009605 = 353271-353889
p590_uce-2009615 = 353890-354428
p591_uce-2009649 = 354429-355040
p592_uce-2009681 = 355041-355493
p593_uce-2009683 = 355494-356162
p594_uce-2009701 = 356163-356976
p595_uce-2009707 = 356977-357757
p596_uce-2009708 = 357758-358368
p597_uce-2009760 = 358369-359231
p598_uce-2009809 = 359232-359927
p599_uce-2009821 = 359928-360366
p600_uce-2009831 = 360367-360785
p601_uce-2009855 = 360786-361170
p602_uce-2009889 = 361171-361599
p603_uce-2009896 = 361600-362007
p604_uce-2009901 = 362008-362281
p605_uce-2009917 = 362282-363215
p606_uce-2009926 = 363216-363657
p607_uce-2009942 = 363658-364105
p608_uce-2009956 = 364106-364758
