# Supplementary material for: ﻿Species delimitation, biogeography, and natural history of dwarf funnel web spiders (Mygalomorphae, Hexurellidae, Hexurella) from the United States / Mexico borderlands
Source: Zookeys. 2023 Jun 14;1167:109–57. doi: 10.3897/zookeys.1167.103463 (PMC10285686; doi:10.3897/zookeys.1167.103463)
Supplement: Supplementary material 3 — Input matrices, analysis log files, and output tree files for nuclear and mitochondrial analyses [file zookeys-1167-109_article-103463__-s003.zip › 2_Hexurella_80p_Ingroup_Concatenated.fasta]

>MY0059_Hapachea_SantaRitaMtns_MaderaCyn
GGGACATAGTGTGGTAGGTGTTGGCTGCAGTGGTCCCTGAAGAATCGGCCATAAGATCGTGGACATGAGATCGCCACAAA
TCTTCCATATCATCAGATGAACCTGATGGTAAGTGTACAACTGCAGCCAAAGGAGAAAAGCTCGGCGAAGTATTACTCAA
AGTCAAATCACCATCACTTGCGAGGCTGTGTGTTGAAATAGATGCTGGACTAGATGGTCGACGTTTGTGTTCGAGTAAAG
GCAGGGAACTTGGTGGGAAAACATAGCCACCACTGGAACTAGGCAGTTCCGAATGAACGTCGTCTAATGGTGAAACACTT
CCCATTTCATCATCCGAAGATTCCTCTTTTCGTGGGCTTAAAGTAGAATTGCTGATATTTAGTCCATGTTTGGGTTTACT
TCCATCATCACTGCCATCATAATTAGTAAGCGAACGTCTACGCACTCCCCAGTTGAAATTATCCAAGCTCTCACCTTCTT
GACTTTCCAGCTCATATTCTAAGAAGTCAAAATCCTTGAACACACCGAACTGTGCATTTTCGGGATGGGTATCTTCCAAT
TTGCTATCTGCAGACATGTCATTGTTTGTACCAGAAATTTCTTCGGTGCTACTGCACATGGAGGACTGGTGCTCAATTAT
ATCACTGCTCTGGCTAAATATAACAGATGGGCTCTTTGGAAGTCCAACCCTTTGGCCACAGCTGGTAAGCAAACCTATCA
AATGTTCACGAGTTCTTGCTTGAGATAGCCATGGACGTTTCCAACCAGAAACTGAACCATTTTCGGTAAATGAATGATTG
TGTGAAAGACTACGGCGAGGTGATGCGGTAGTGCCTTCTTCCTTCTCAGTGGAACCATCTTTGGTAGATTCATTATGCTG
ATACCGCACTCCCACAATCGGTGTCTGAGATAAATCTATAGT??????????????????????????????????????
????????????????????????????????????????????????????????????????????????????????
????????????????????????????????????????????????????????????????????????????????
????????????????????????????????????????????????????????????????????????????????
????????????????????????????????????????????????????????????????????????????????
????????????????????????????????????????????????????????????????????????????????
????????????????????????????????????????????????????????????????????????????????
????????????????????????????????????????????????????????????????????????????????
????????????????????????????????????????????????????????????????????????????????
????????????????????????????????????????????????????????????????????????????????
????????????????????????????????????????????????????????????????????????????????
????????????????????????????????????????????????????????????????????????????????
????????????????????????????????????????????????????????????????????????????????
??????????????????????????????????????????????????CATTACTCTCATTAAAGGTACTGCAACTGC
CAACATAAACCATATTTACATTATAAACAGATGTGAAACACCTACAGCAAACAGTGCTGATTTGCCTTTTCCTGTTTTTG
CATTTGTTTATTTTTAGTATTTTTGTTGTTCTCCTAATCAACGTGTCCTCCAATCAAGAGATGTGATAAGATGTTACTAT
AAATGTATGTGCTATGCAGAAGTGCTGCATTTATTCATATATATTTCTGTTCTTAAAATTATAGGTTATTGCCTGTGTAG
GGCAGCAAAATGTTGAAGGAAAACGTATACCCTTTGGTTTTAGAAAGCGAACATTGCCTCATTTTATTAAGGATGATTAT
GGCCCCGAGAGCAGGGGTTTTGTGGAGAATTCGTACCTTGCTGGGCTGACACCGTCAGAATTCTTCTTTCATGCCATGGG
AGGTCGTGAAGGTCTCATTGATACTGCTGTCAAGACAGCTGAAACAGGTATTGTTTCCCTGTTTGAAATCATTGATGAAT
ATTTGTAAAGATGAAATGTATAAACAATATACCAGCTAGGTCCAGTTTTGTTTTTCTAAATTGTGTGACTGAAAGATGCT
GTATTCTTTATGGACATATCTGGTTCTGATTTCATGTATAGG-TAATTGTTGCAACATGCATTTTTTTTAGTGGAGATAA
GTAATCAGAGTGAGTCCATTGTGCATGTGTTTGCTAAGATTGTTTTGTCATTCATTTGTGAAATTTGAGGAGTAACT-TT
TTTTTTTGTTTATGCATTTTTTGAGCATCGGAGATTTAAATGTGTATGCTAAGGACAGTTTGTTATTCTTATTAAATTAA
CATAGTTTGAACCATGTTTCTGTATTGAATCAGTTGTGTGTTCTTTGTTGAGTTTTTCCTTGATTTTCAGGTTATGGGAA
TAGAAGCTGTACGGAAGGCAGTTGAAAAGGAAATGAATCATGTCATCTCTTTTGATGGTTCTTATGTCAATTACAGACAT
TTAGCTTTGCTTTGTGATGTTATGACAGCAAAAGGTCATCTCATGGCTATTACTCGTCATGGAATTAATCGCCAAGACAC
CGGACCACTAATGAGGTGTTCATTTGAAGAAACTGTGAGTTCATATATTTGTTTTACATATTATTTTTTTCAAGTGAGTA
AATTTGGGAAATATTATTTAAACTGTTTTTAAGCTCTGTTAAGTTAAAA-------------------------------
-------------------------------------------------------ATGTCAAGTGGAATGATACGAAACG
GAAAGCTTATATCCTTGGTTATTCTATACCTCATTAACTCAAACTCACCATCTGGTGGAATAAAACTAATGCTGTGCTCA
CTTTCAAACTTGCTTAGCTTAACACATTGGTGAAACTGGCAATCATCAATTGCAATCGATGTTTTACCGGTACTTCTGCT
GGGATCATCCAGAGTGCTTGTCTTCCCTTTACTTTCCATCGTTATTTTATCATTTATTCCAAATTTGCATTCTGGCATTC
CAGAGAGGTAGGATTTCATGACCACTCTGCCTGCAACATGGGCACTAAGAACCTGACCTTGTGGTGACATCAGTAGATTC
ACATATTCCAAAACATCAAGAAAGAGTTCATTCCTGCGATATTTAATGCCTTCTCGGCGCCATCCGATTTGCCCAGTTAC
TTGGGTGGTAATTTGTGTTTGCTCCTCTTTGGTCTGAGATTTTACACCTTGCTGAGTGATAAAGGTTTTCAGGATGCCTG
TGTCAGTATTCTGAGGGTAGCCAAAATCTAAGATTTCATCCAGCAGCTCATAAATCAGAACAAAATTATTTTTCACATTT
TCCTCACTTATTTTTCCAAAATAAGACTGCATGACTGGTGTCCACGGAAAGGTGGTTATGATGACATTGATCTTGTGATA
CCTGCACCTATTTCACAAGTAGTCACTGGTCGTCAAGGTCTGTATCAACAGATCAATATCCAGCAGAAATCCATGACAGT
ACAAGAGTTCAAGAAGATGGCTGAATCGGCTAAGTTCAAAACTCCATCTCATTTTGATTATGAAGACCTTGAAAGAAAAT
ACTGGAAAAATATTACATATAACTCACCAATATATGGAGCTGATGTGTCAGGATCTCTTTATGATGATGGCATTGAAGAG
TTTAATATACAACATTTAAACACAATTCTTGATTTAGTGGCCGATGATTATGGTATACAGATTGATGGTGTTAATACTGC
CTATTTATATTTTGGAATGTGGAAGACAACATTTGCATGGCATACAGAAGATATGGATTTATATAGCATAAACTATCTTC
ATTTTGGTGCTCCCAAATCATGGTATGTTATTCCTCCTGAACATGGAAGGCGCTTAGAAAGACTTGCTGCAGGATTCTTT
CATGGCAGCTTTCAAGCCTGTGCAGCATTTTTGCGTCACAAAATGACAATTATTTCTCCTCAAATCCTCAAACAGTACTC
TATACCAGTAAATAAAATAACTCAAGAGCCTGGTGAATTCATGATAACTTTTCCTTTTGGTTATCACTCAGGTTTTAATC
ACGGCTTTAATTGTGCTGAATCAACAAACTTTGCAATGCCTCGATGGGTGGAATATGGCAAGAGAGCGCTTTCTTGCACT
TGTCGGAATGATTGTGTAAAAATTTGCATGGACATGTTCGTTCGCAAGTTTCAGCCTGACAGATATGAGCTTTGGAAACA
AGTTGTATGTATTTGTTTTGCGTTGTATTGCTTATCCATTCAATGCCAAACAGCCTACGGATATGACAAGGAGACAGACA
AAAATTACAAAGCAACAACTCGAAACAATACAGGGACGTTTCCAGTCGTTCTTGAAGGGAGAAACTCAGATTGCAGCTGA
CGAGGCCTTCCAAAATGCAGTGCAAAGCTATTATGAAGTTTTTCTTAAAAGTGATCGAGTACAACACATAGTTCAAAGTG
GTGCTTGTTCAGGACATGACTTCCGTGAGGTGTTTAAAAATAATATTGAAAAGAGGGTTCGCAGTTTACCGGAAATTGAT
GGCCTTAGCAAAGAAACTGTTCTCACATCTTGGATGAGTAAATTTGACGCGATTTTTCGTGGAGATGAAGATACCAGAAA
ACCACAAAATAGGTTACAACAAAATATTGCTTCTGAATTAATACTCAGTAAGGAGCAGTTGTATGATATGTTCCAAAACA
TTTTGGGTGTGAAGAAATTTGAACATCAGCTACTGTATAATGCTCTGCAGGTAAGTTACTATAGAAATTATTATTTATGA
GTTCTGTGTATACTAATAAATTTTGATAGGCATTAAAATGGTTAATATGTAAAAGGACATGCCAGTGATGTATTTGAAGC
CTATCCCCAACTTCTTACAGAAATGGTTCTAAGACTTCCTTATCAAATAAAAAAGATCATGAGCCTACATCCATCTGCAC
AGCCTGTTGTATTTAGCCAAACTTGGTTTGTGTACTTGTGCGAGTACATGATGATGCAGCAGACACCATTTGTTCGAAGG
CAAGTAAGGAAGCTGCTTCTGTTCATATGTGGCTCAAAAGATAAGTACCGTCAACTCAGAGATTTCCATGCTCTTGAATC
TCACATGAAAGATGTAAAGAGCATTTGCCAGCAGGGTGGTTTTGAAGGTCAAATGACTAGTAATGCAGCAATCAGCCTGT
CATATGATTCTCTTATTACCATGATAGAACATTTGAAAGCTTGCAGTGAAATATCTACTTCAAGAACTTACAACTGGCAA
AAGTTTTGCCAGAAAGACGAGAGTGTCAAACAGAACTCAAGATTGAGTTCCCTCTTCCAATTGTTGCCTGCAATTTAATG
ATAGAGTATGCAGACTTTTATGAAAATATACAAGCTTCATCTGAAACCCTTCAGTGTCCTCGCTGTAGTGCTTCAGTTCC
GGCCAATCCCGGTGTTTGTGCAAACTGTGGAGAAAACGTTTTCCAGTGTCACAAGTGTAGGGCTATAAACTATGATGAGA
AAGACCCTTTTCTCTGCAACTCTTGTGGTTTTTGTAAATATGCAAAGTTTGATTATACCATTACAGCCAAACCATGCTGT
GCTGTTGATCCTATAGAGAATGAGGATGATCGTAAAAAGACCATTGGTACTATTAACAGTTTGCTGGAAAAAGCTGACAG
AGTTTACAAACAACTAATTGGGAATAAGCCTGCCTTGGAGTTCCTGTTGCTTCGCATATATGAGCATGGACTTCTAGAAA
AAGGTGCTGAAGACGGTGGCGGGTCAGCCTCAACTGGAGCTGCAGTTTCATCAACTAATGTGAACAGAGCCATTCAGCAG
TTAGCTCAGCGCTACTGCACTGACTGTAAGGCCTCGTTTAAGCCAAATCAAAGAAGGAAAATGGGAAAACAAAACAGCAA
ACTGAAACCCGAAGTTTTGGAAGATCTTCGTCAAAACACAGAGTTTACAGATGCTGAAATTCAAGAATGGTACAAAGGGT
TTCTCAAAGACTGCCCCAGCGGACATCTTTCCATTGAAGAATTTAAAAAAATCTATGGAAATTTTTTCCCGTATGGTGAT
GCTTCTAAATTTGCGGAACATGTTTTTCGCACTTTCGATGCAAATGGTGACGGGACTATTGATTTCCGGGAATTTCTTTG
TGCCCTGAGTGTGACCTCCCGAGGAAAGCTTGAGCAGAAATTAAAGTGGGCTTTCAGTATGTATGACCTGGATGGCAATG
GATATATATCTCGACAAGAGATGCTGGAAATTGTTACGGCAAGTGTTTGCGTTTGTATTACTTTTTTAATTTTAGAATAT
ATATATGCAGATTGTATGAGTAATGGAATTCTAAAACTTGTCAG---TCAAATCTTTTGACTTACTGGTTGCTACTGAAA
ACATGACTTATCTAGTGCTGTTGTTAGGAAAAGTAGTAACTTTAGTTGCATAATTTTAAGCAAGTGATGGCTTAAATTTG
AAGGCAATTATTCCAGAAAACTTCTGTTTTA-----------------------AATAGCCAAATAAAACTTGTGTGAAT
GATAAATCAAAGCTAACATATGGGGG-AAACAAGGCAATACAATAAATAGCTGATTAATTGCAGCCACCATTTATAATAA
AGAAAATATAATATACACAAATAGAGATAACCTGGTTAATTTATTCTCTAAGAAAATTTCAGAAAATTAAAAGCTTACTT
TATCAATAATTGATTGCATGTGTGACTTATGTGCTGTATCACCATAAAGAAGCGAAGACCACTGCTCTGGTGCTATTCGA
AGACCTGCTTCAGTTGCTATTTGTACAATTTGAGCATCATGTTCACGTCTGAGAGCTTCATATGTGCGGAACTCCTCTTT
TAGTTGCATAAGGGATGAATCCCCTTCTCGTTTGGAAACCTGTGAAAATAAACACTGTTTTTAAATAAAAGAAATCAAAC
TGAAAAATGACAAGAACTGCCCCACCCCCAAAGCCTCAACAACTCTAGTACTTGCAGCAATCTTTCATAAATCAA-----
--------------------------------------------------------------------------------
--------------TACATATCTCAAGAATGTTTAACAGCATAGAAATTATAGATCTAGTTATTACAAGAAAACACTCAA
TAGTTGTTTCACATACCTGGACCCAGAAACTGACAACCTCGGGCTCTCACTGCAGCCCATAAATTAGTTGACAACT-TTG
CGGATTTTGATGCTGTAAAATGAGCTCAGTAACAGAACGCTCACCAAGGGAACGAGCTGCACGCATTGCACGAGTGCGAC
CTTCTTCTTCTACAAGCTGACAATTAATAAGTGTGACTAATTTCCTCTGCATTGGTCGGCTTAGTGGACTTGTCTGTGTT
CCACTACATGATGGATCTGGAAGAAGAATTATGTACTATATACAGAATCAAGCAATGAGTGACTACAGTTTGTCCTTACT
GACAAAGTGAATTATGCCTCTCTGGCAGGAACATAGGAGCAACCATAACAAATGCATCAGCAAAATTGTTAACATGTGCT
TTCCAAAAAAATATGTACGTAGATGATGTCATGATCACAAAATGCAAGAATAAAAATATGTTTTCACTTCGGTCCAAAAA
ATCCTTGCCCAGTTAGGTTATTTTGAGTGTTCAACTGACTTCCACGTGTATTTGTAGCATAGAGCTGCTGCTGAAAATTA
TGAAACTGTACAGCATAATTGGGATCTGCTGTAGTTGGGCCATAAAAAGGGGACTGTTTATAATTGAATGACTGCCCCAT
TGAAGGTGGAAGAGGTTGAGTTGCATCGGGTGGCATTCCAGCTAGTGAAATAGGCATTTGTTTATTAGGAAACATAGTAA
CACTTTGTCCTCCACCCATTGAGTTTATTGGCATCACTTGTGAGCCATGCACTGCACCAATGGGCCCAGGTGGACGACCA
AAGATAGTTGATTCTGAGCCTGGAAGCCCTGTTGCAGATGGAAACATCTGTCCACCAGTCTGACTAACAACACCAACTGT
AGGAGATGAGCCTCTCATCATAGGGCTCATCATTCTCCAATCTTCATGTCTAAAAGATGTGGATTGGCAGCATTATATAA
AGTGGAAAAGATTGTATTGCCTTGCTTAGGTAGTATAAATTTTTTATTGCAGATGGACCAGTTTTGGTACATACTACAAA
TGGTGATCTACTTCGGTCTCTAGAAGCACCCGAGAATTTCCGTTCCCCTGAACTGTGTGCTCTATGTAGAGAGGGCTTAA
TAGTGGTGTGTTATGACCAGTGCAATGTATGCTGTTTTACTATAAATGGGAGACGTTTACGTAGTGAATCACATCATCAT
CCGATCCAGGTACTCGCTATATTTTTCTTTACTTTGTGTTATTTGACTGGTCCATTTTATGTTACTACATTTTTCATATT
GTGTGGTCTGATAAAACATATTTTATATTATATGAAGAAGGGAATAAGACTGGGTTATAATGTGTAATTGTCTTTTGGTG
ACCACCCTCTCGCAGAAGTCGTGGTCGTGAGGGATGGGTTCGAAGTTACCAGGCGAAGGGGATCCCGAGAAGGCGTTGGA
CGGGGGCTGATTCCCGATCCCTTCGGGTCCTCCGGCATCCTCGCTGCCGAGCTTCGGAAGAGACCTGGAGTCGGGAAGAA
AAGAAAAGACGTGAGATCCGCCGGTCGTCGTACCGCAGTACACTGCCGCAGGGATGACCAAGAGGCTGCCATTGCCTGCG
GCCGGAGACACCACCGTCTCCGTCTTTTGGGGGACGGAGGAGGACCGCCGGCCGCAGTGGCGCTTGTTGGCCAGTGCGGT
CGGGGTCACTGAAAGCTCCACGTTCCGCGGCCGGAGCACGGGGGTCACCCCCCATTTCTCGGCAATCTGTAGCCGCGAAA
TTTTGGCTCGGAATCTTCGCCAGCGCGGATGGACTTGGACGAGTGTTTGCGCGGGAATGAAGGCGAGCCTCCGACTGCAA
AGAGGCCCGACCCCTTGTGACTGACAGTCGGTAGCCCGGATGGCGGGATCGGTAAGGCGAGAAGAGGAGAGCAGGGGGCG
CTCCCTGGCACCCTGAGAGCCGCAACCAGTTACGTCACCGGCTCTCCCCCTCTTCTTCTCCACTCCTGTTGATGTCCATC
ATCCAAACTCTCGCTTCCTTCTCAAGAAAACGACACTAAACGATCCCCTTCCACTCGCGAAGTAGAATTCCCACTCCAGA
ATTTAAAAGGAGTGTGTGACGATCTCAGTAACTGACATTTCTGGAGGTACTGAATCTTCATTGAGGTGACCTTTCTTCTT
GTAAATTCCAGTGTTGAAAGGGGATGAATCCATGTCCTTATCCTCACCCCCACCTCCTTGGTGTTTATCCTCGGCGGGTC
TGTCATTGGGAGCATGCTCCGAATGATGAGGAGGCTGGTAAATGTGTTGAGGCATATAATGCGTTTGCTGCTGCCGAAGT
CTTTTATCACCTTTAGAAGGCCTGTTCCTCGGAGCAGTGCCATACTGCATGAAGTACTGCTCATAGGGAAACGCTGCAGG
TTGGTAGGAAGACACTGGACTCATTGGCCGAGTGGATGGTATGTAGATGGGTTCTTCATGGCCTGGAATTGGAGGCCTAC
CAGGTCGTTTTACGCGTCTTTCGGTGTACAGTCCCGAACCACCATATATACTAGCCGGGCCATTAAAGTGACCTATGACC
GAAGCAGGGCGAAATCCATTCATCATGCGACTTGATCCATTGGCGATTGGAGGTGGCATATCTTTCTGTTTTTTTTGCTT
GCAAC-ACCGGGAATAAAAGCAGATGGGAAACGTCACAATCGGTGTACATGATTAAGGACAACATAATGGAAAATTTTTG
AATTAGGATGTTACAAGGCATGTTTGTTTTGGAAAATCCAAGAGAGCCTTACCATTTTCTGGCATCCATGTGCCCAACGT
TACCGTGATGGTCCA---TGGAAAAGGCTTACGCCCAAACACCTGCGAATCCCAGGCCTAGCAAAAGACTGTTCCTTCAC
GAAAACATCCGCAGATTCTTAATCACACTCCACTACGAAATTAATCGCTCTCGTTAACCCGTTCTGTCGTTTTTTTTCAC
GTTCCCAAAAGAAGATTCCCTCCTCGGAGATAAATCCGAAAAGGGAAGATGAAGGCACCTGGCACTCACGCACGCCATGA
TAGAGGGCGGTGGCGAGGGCGCGAAAGGGATGCTGGGTCACGTGGACAATTAGTTGTCATTGGTCTTGGGCAAAGATGGC
TGCAAATGTTCAGTCTTTGGTACAGTATTGGAAAAAATTGGACTTGCCACAGTTGCAGGTAAGCAAATTTTGTGTCTATT
TGAGAGGTGGGCCACCATTGGACCCCCCTGTATCGATGTGCATCGAGAGCCGGCGTCCCGAGG-CCCCGGAGGCCCGGTT
TTGGGCGTCGGAGGGAAATTATTGATAGGTTATCAGTGCCGTATCGATGTATTTTATTCGGCGGAGTGTTTTGGGCGTAG
GGTGCCTTCATTTGATGGTGCTCGCATTGATGACCGAGTGACATCCAGCGGAGGGGATTCGGGGTGGAAAAGGGATCCCA
ATTTTTCGGTCTCTTCTCTGTTTCTCCATGTGTAGGGATGGGTTTAAACAGCGCGAAAGGAGGAGATACCACTACACTTT
TCTTCCCTGGTGTCGCTCGCGACGGCTCTCAGCTGGAGTTCTTCCCGCAAGAGGAGGAGAAAGATGCCGCGATTCGTGAG
AGTGACTACGGAGGGAGGTGATAAGCTGAGTTTTGTGTTGAGTTAGAGGGGGAG------------GTTAACATGTCATG
CAAAGTGTTGTCCAAGCAACAGTGAGCTTGACGACCGTTATTGTTCTGGAGGACTGACTGTTGCTGCTTGAACGCTACTG
CACCCCAATCTCCCCCCCCCTATGAACGATCCCAAATTACACAGACTGCACGTATGCAAGCGATGACTACCTGCTTGTTG
GACAGGAAGTAATGATGATTGACACTCCACCTTAATTAAGTAATTAGTGGTCGCCATTTTCGCTTAATTGCCCCGGTTAC
GGTGTAACGTCAACCACAAGCGGGGATCCGGCAGAGATGGCCACGATCTTTCCGAATGGGAACCCCCCCACACCATACCC
CGTCCTTAACTTCCCCCCACTTTGTAGGACCGCTCCCCCACCAACCCCCCCTGACCCCCCATTTTGTGTCTGAGTCAGAC
GACATTTTGAGGCGGGAGCGACATAGCTGCGTCGGTACCATCTTGCCTTTCCAATTTATCCCCTTTAAAGCAAAACGAAA
GAAGAAGAATAATCAGATCGTAGATTAGGTGGGGGCGGCGTTTGACGATCATTTCTCCAGGTTTTGCCCTGGGACTTACT
TTTCAAGAGTAAAACTGGGGGGGAGTAAAGGGGGTTAAGAAAAAGAAGAAGTAGACAAAAGGAAAACGGTTCGACTCCCA
AACACGCTCCCGAACCCATCACCCACTCACCCACCCACTTCCCAAGAAAATCTTGAGCTCACGTGCCCACACTTAAAACG
GGCCAAATGGACTAATATGTAAATGAGGGTTTTGCAATTACCGCTCGCCGTATCAGATATGCGGCATTACAACCCCTTTA
TTGCGCAAATTACAGGAAAATATGTCGGCTTTGTGGCAGTAATTAACATTGCTATCCCTTGATTAGAGGGGGGTGGGGTG
GAGTGGGGGGGGCGCCGAGGAGAGGAGTCAGCGCCGCTGATGTAATTAGAGGAGAAGCCCAAGATGAACCTTCCAGCATC
CCTTTTCTCCAACTTCTCTCTCACTGTGTGTGAGTGCGGCTCCGTATCTGTTTCGATTGAGGAAAAGGCCTGGCCAGTCG
ACCCCCCCTCCCCCAAACGCCCTCTCCCTTAACAAAAGGTGGGTGGGAGATTTTTATGCAAGCGCTGAATAGTTTACAGC
TCG-------------CACATCGCGCCCCCGGCGACGCAAAGACAGACAAGGTGACGGTCCGAATCAAGTGTGGACCTTT
TACCCCCTGCAAAAGGGAAGACGGGGATGAAGAAGAGAGAAAAAAGAAAAGGGGATAAAATGTTGATGCGGATGCTTCGA
GAATGTTTGTGCATCCACCGATGCAGGAGGAGGCGCGCACTAGTGTGCGACCGCTGGAAGATTACCATTAATCAAGGCAG
GCCCTGCTTCATTATAAGCAAATGGGTTTTAATTTGCCATTGTTTAGAAGCTGGAGAAGGGAGGAGGGAGGAGGGGGAGG
AAGAGTTGTTCTGCGAACGAACAGTTCAAGCATTTTAGATTTATATAGCCGTTCATCGCGGGACTGGCCATGAATATTCA
TTAAGAACCTTAATAACTCCCCAGTAATAACTATTAACTCCCAAAGTCTGGGCGAGCGCGCTCCTCCACTCGGTAATTAA
TTCTCCCAAAGTCTCCGGGATAGCTCCCAACATCCTTCTCCGTTTGACTCCCTTCTTTCGGGGATCCTAACCACCCAACC
GGCGAATCTCGCGCGCGCAACATCCCCGCTTTATTGCCCTCTTGAATCACAGAAAAACAACACTGGTTTATGTGATGCAT
TACTAAAAGTGGATTGTGATGCCTAGCTTTAAAACCCTTAACTAGTTCACAAGACATAACGAAGATCAAACTTTACCAGT
ATGCGGACAGTATTCTCTGCAGTGTCTTGAATGTGTGTTGGGGGAAGCAACTCTTGAAATATGAAACCACACCTACGTTC
ACCTTCCTTTGGTAAAGAAAGGAGTGCCCTATATTGTAATATTGAGATCAAAGTTTAAACATACTATTAACTCACTCACA
GCCTCCTGTGTTTCATTGCCTTTGCAACAGCCATCCTTTCAGCATCAGTAAAGCCAAGGATGCTCTGAATAGCTTTTAGG
TGCTCCTTATCTTTCTTCGTAAGGAAATAAAAGACAGCATCTTTTAGAAAACGCAGGGTGTACTCTGCTTGTCGATCCCC
CATTCCTCGGGTGGCCTCCCGATACAACTGCTTCGTCTGTTCCAGCTCACCTTCGAGCTGGTGAAGCTGTCTCAACAGGT
CGGGAACCGACACACGCTTTGTTGACCTCTGCGTGAAGTCCATTGTTTCTTCAGCTTGCTCGAATCGAGCAGCTTCCTGA
CCTTTCCTAGAGGAGATAAAAAGCAACAGACTAAACAAATGCAAGCAGACCAAATAAGATCAGGGAAAGGTCAAATTTTA
GTCAAAAGCTGCAAACAAAGAAAAGCAAAATAAAAATAAAAAGAAGGGCTTGTCGCACATATCTGCCAATGAAAATATCT
TACTTTTCAGATATTCTAAACAAGTTCTCAAATAATGCTGGTTCACAAC-CTGCTAACTGGGCCTGTTTTTTAAATTCTT
CACCTTCCTGGGAAACTGCAAACTGTTAAGTCGAGTCAAAACAGCAACACACAGATACAGAGAAGAATCCATATTAAGAG
CACTACGTATATATGCAAAAGAGGTTCTATAGATATATAGTTCTCTAACTAGGATACAGTCATAATATAAATCCACAACT
ATGCTAAAGGGTGCATATTCACATAAAATGTAAATAGAATACTTCTTGGCACAGGGTCAACTAAAATACGGGCCTTTAAT
GATCTGCAATAGCAAATATATCACATCTGAACTATCACTGTTCTTACATCTAAGGAAATAATAAACTGAAAGTAGATTAA
CAGGATGTGCACTACGATTTTGAATGGAAGTAGATTAACCCAGAGACTGAGATACAAAGACAGACTTGAAAAATGTTCTT
CCACCTGTACATTTTGAGATACATCTCATTATGCCACTCCTCCTGAGCTTCCATGTCCCTCTGAACTCCTGATAATTGAC
TTTCCAGCGTGTGAATTTTATCCTGTGCTCGGTCAAATAGAGGTCGTAATTCTAAATACCTGTATAAAAGAAATATAATT
ATTCATAGGCATACTTCATTTGGGGTTTTTGATGACATTCAAGTTATGCACCAATACAATAAAACTATTTAAGTAACTGC
ATCATTATTCCGAAATACAACAGCTCAAAATTTGTTACATTTATCACAG----------ACTTTTGCCGCAAAAGCTTAC
CTCATTTTTAGGCTTCTATGGTTTTATT-TAGATATTTTTAAATAAGATTAACTATGTTTCATTTCACATTTAAGAGAAA
ACACTTCTTCTGCTTTTAAATATATTGAATTTAAGTGTTATTTATTAGCAAATATAAAAGTATACATGTTTTGTTATTTT
AAGCTTAAATTGTGTTTGTGGGGTAAGTATTTCATAAAATGAAAGACATCTCTAACTGATTCCCCCCTTTTATGTAGGTA
TTATCACTACCTGTATACCCATTATCTCAGCAACCTACTTCACAAGACAGTGGACCAATCCCAGAATTGCGAAGACATCC
TGCTCAACTTCCTAGTCAGTCATGTTACCAAGTTACCTCCAATCAAGGTGACTCAACGGAAGCAATACAAGGAGACCATG
CTCTCAAGTGGAGGAAACAAAGTGTTTCCTTCCCCTTGGAATGACCCAGACCACTTCGTCCAAAGACAAACTTGCATCAA
TACCTTTGCCAAAATGTTTGGCTATGTTCCCTTGGTGAGGTCAAATCTGAGGTTGGACCCAGTCCTCTTCAAGGACCCAG
TATCTAACTTAAGGAAACGATATCGAAAGATGGAACTTGCTGGCAGCTAGTGAAGGTTTTTTTTTATGTTCTGTTCTCGA
AAGTAAGGCAGTCGGTGGTAGACTTCCGTTGCTGTTGAACGCATATGTACTACTGT-GCAAAAGATTATTTCTTTGTTAC
TTGGGTCTCTGAGTGTTTAGCTGAAGGTGGAAGGTACAAATGTCCAGATACAATGCTTGCTAGATGTGATCCTGCAAAAG
TGGATTTGTTGCTTACACAGTTTACAAATTCAGAATCTGATTTCAAAACAAATCAGGTCAAATGGCATGAGATGTGCATT
AATTCACCTTCAGCTATTAAAGAAGTCCTAATTGCATGGGAACATGGTGCCTTATCAACAGATAATGTGAAGATGATTTT
AGATCATGTCAAGAGCCGCATGTGCTGTTTGCCAGTTTGTATATCTGCTTGGCTTTGTAACTACATAAATGTTCTGCATC
ATGAAGAAAGGCTGAAACCAATGAATATGCTTCAGCATTTTATGACACCTCTTCTTGTGGAGTCAGCAGCCTCTCCTGCA
GAATCAAGTTCATCAAGTAGTGGCTGCCCTAACTCACAGCAACAACTTCCAGACCAGGGTAATTTATTTTATAAAGAGCG
GTCAACCCTTATGGCTGGCATAATAAAAAAGATGATGTATGATTTACACCCCCCGATGACTGCAAAAAGCAAAGGAATGC
CTATAGCTCATGGTATCACTGTGAAAACACCTTCTTGGGAAATTATGGACAGTATAATAAGTGCCATTCAGTGCCGTGGT
TGGCTGGATCAGAGAAATCCGTTGAAGATCTAAAATGTAGGCATCCAGAGAAGGGACAGAGAGGGATCACGCTTGTATGA
ACAGGGACTAGGGATGTTATTCTCATTAACCGTTTCCTCAATTTAGTGTGCTTTCCCCGAAGATCTCGGTCCACCCTTCC
ATGACTGCTAAATAATGGGGTATCGGTTACTCGGCAGTCAGCATGACACTAGTGTTACCACGATCCAACGAAAGTGAAGA
GCCAAAAAGTACAAGAAGAAGAAGGAGGAATAGAGAGAGAGAGAAATGGGGAGGGGACAAACTCGGAGGGATGAGGAGGA
GAAAGATATCTGGGCATTCTACGGGTGGTTTGCTCGATCTGCGACCTTTGTTTTTTTGGCTTGAATTCGTCTCTCGGCGC
ACCCCAATTTTCTGTAATGTAAGCCTGGCGTTGCATAGCACGCACTGGCGTGACGACGCGGTTCCTTGGGCACACATTGA
CGCTGTCTCTCCCTGACATGCATGGATGCCCACTATCCAGCAACACTGACCCCCTCCCCTCCACACTGCCCAGCTTTCAA
CTTCTCCCCCACCCCCGGCACAATTTTCATGACACAGTCAAGAGCGACCATTTTGTACTGACAAATGCTATCACAGCACT
TATAACACCGATCAGCGGATATCTCCGCGCCATTCCCTCATTGTTCTTCAACTTTCTCCCCTTTTTTTATATTCTGCCAT
TCGCTTACCTAGTCCATCTTGTTCTTATCATTAGTGATGACATAAAGAGATGGATGATATATGATTGTCCGAAAGCTTCA
GCATTTTGAGCACAAGTAATGCTCCTGTCCCTAGCCTATGCCTTCACAGTGTTCAACACAATTCAAGGAATATTTATTTT
GGTATTCTACTGCATAATCAATGAAAAGGTTTGTGTTTTTTCTCCCTTTATATTATCTGATAAATAATCATGTTTCATCA
GTTTTCCAATTCTTCTATGTCATGAGCATTTTAGATTTTTTGTGGGCTGAAACCTATTTTCAGGGTGCTAAGCCTTCCAA
GTTGCCTTCACCCTCTGTCTGTTTGTTTCGTATTTCTGTTTTTATATTACTATATACTTTGTATAGTATTCCAACAATAC
ATTTTGGCAATTATATTCAATATGTTCATAATCTCCGATTTTATTTTTCAGATTCAGCCTGAATTGGAAAGGTTAAGCCA
GTGCTGGTTACCAGCTCAGCTGCAGAGATCAAAAGGCAATCTTCCCCCTGCTGCTGCCTTGACTCCAGGGTCTCCAGGCC
AACATAGTGTGGGTACTCCCTGCCCTCCCCTCTCTGTATGCACTAGTCCCTCAGGTATTTTCCCTGCACCCTCTTGACCC
ATACACATGCATGTGTCCTCAGTGCTCTCGTGTCCTGTGTACCTCCTTCCAAAATGCCGCATTCCATATGTTCTATCTCC
CACCCATTTCCATTCCTGCTTCTCCCACTTTTATATGTTTTAAACTCTTTAAAATCTTTCTTTTCTTTTACTAGAATCAG
TGCAGTGAAGTGACGTCTGTAATGTATTGTTTCTATTAAAAAATGTGTAACTAATACCTTATTGTTATGCGTGTACATGG
TGATATTTACTTTGTACATTTGAGTGTCTCTAATCCCGAATTTTGAAATGTGGTACCCCCCACAGAGCAGCACCAGATAC
TGGAACTTCATTAAAATGGTCAATAGAGCTCAGAAATATTTTGAGATCTTTCTAGACGTAGGTGAAAATGGTTTAATGTT
TTTATGGGCTAAAAATGTATTTGTCATTGTATAAAATGCAAATGCCATAATAATGGATGTTAAATACACTAAAAATCTTT
CTCCCTAAAAAGATACTAAATCAAAATCTTATAACAGTTGTTCTGAAGCAAAAACATTGTTTTCCTTTTTTCACATAAAT
ATGTAACATGAAACCTATCAAAACATCCTTTAGTTGCTAAAACAATCACAAAATATTACATTTGGGTTTTTAAATAATGT
CAGTTTACCTGCTTAGATAGCCACACTTTTAAAACTGGCATTCCAGCAATGATGGAATTTGGATCTTCTTCAGCAGCTGA
ATTTACAGTGTCGTTAGCACCAATAACTAATGCTAAATCAGTTTCAGAGAAATCGGAATTGATCTCATCCATTTCCAGCA
CAACATCATATGGGACACCAGCTTCAGCTAACAACACATTTAACTGTCCTGGCATTCGTCCTGAAAGATATTGGACACGC
ATTTTAAGATAACTGAAAACTGGTGAATTTTTTTCAAGTAATTTTTTGTTACCACTGCATTTTGTTAATACTGCACTCTC
ATCAATTAAAACAATATCCCAGTCAACATTTT----------------TATGGACATTTCAATTTGCACAAGAAGCTATT
ACTTTATTAGAGAATTACCAAACTTAGTGGAAGTTCCTAATATTATGAATGAAATATAAAGGTTACGCCAGCAAATAAAA
GAAAACATTTCCAAAATTCTCATCTTGCACATAAGACAAGATTGCACAAAAAGAACAATAGGAGTTTAAACAAGAGTCAC
AGGCATATTGTTCAAAAATGAAGCTTTCATAATTCCCACCTTGCACATAATATAAGACAAGATTGCACCAGAAGATCCAA
TGAGAGCTCCAACAATAGTCATAAGATTATTGTTTAACATAAAGCCTTCAGCACACAAAGCCCACCCTGAATAGCTGTTT
AGTACAGTGATAACCACTGGCATGTCAGCACCTGAAACAAAATGATTTATTATAATTATTGACCTTTTTTTAGTTCTATA
ATCATAAACGTAGTTGATTACAGATATTTTTTTTTTTTTGCTGTAACTCAATACTTTACAAATTTTAATACACCTCACAG
GCTTAATTTACCTCCAATGGCAGCAGTTAAGGTAACTCCCATGATCATTGACAGTGCACTAGTTGCTCCAAGACAACTCA
GGCCAGCGGTTTTAAAGGAATAGTGTATATCAAACTTATTGAATTTAAGACTTTTACAAAAGTGTAAAAAGAAAGAAAAG
CCTGAGGACTACAGGCCTATTTTCAAGCTGTCCAAAAAAGTTTAACCATATTTCAAGTGGTTTCCTTGATTGTTGCGGAG
TTGGATGAGGTTTATAAAAACAAAAACCATGGTCATTCAATAAAAAGT--------------CATTTTTGGTTTTTAGAA
AAAGTGACCAATTGGTAAGCATTAATTAAAATAACTAACAAATAACATGATTTTTTAATTTTTTGTGATTTACTGATTGA
TTTTTGACTTTGTAGTGTACTCCCTGTCAAGTAGCTCATGGAGGATGGGATAGCTAATGAGCAAGCAAGTGCCTCTTTGC
AATGACAGTAATGTTCAGTTAAGGTTCCTTTGCCCAGATGATGTTCCAGAAGTGAAAAAGCTATGCACAGAATGGTTCCC
TATAGAGTAAGAATGACAATATAATTGGCCATCCTTTTAGATGGCAGTTCCAACCTTTAATCTGTTGTTAAAACGTGTTT
GTGGTGAGAATATGACAAACAATTGTTACAAAGTACCCAAAGAAACTGGGAGGGTTGGTGCATATTACATAATAGTAGTA
CATTGTGTTGTGTATAATGAATTTAGACATTAATATATGGTTAAAACAGAACAACAATTTTAATTCCAGGATTTGTCACA
CTAAATAAGTACATAAG-ATGGTATGTAATTGTATTAATGACACTTTACATTAGAAATGCTGACAGCAATTTTGATACCG
GTGTTTGACCCAAATCGGATGCACGTAAAATAACACGATTAGTCCAACAAAAAGTACAAGAACGATTATCAAACATACCC
ATATTAACACAATTTTGGTCGCCCTGTCATAACGACCAAAAGATACGAAAGGCAGCAAAGCATATGATAACAGAAACCCG
AAAACAAACCCAAAGATATGAGCATAATTATCAACCCATGGTAATAGGCCCACAAGAAAAAGTACTAGGGCTACTCCACC
CAATCGCAACAGAGCCATGCCTGGATGCTTCAGCATTTGCCAACAGTGAATGACTTCCACAAAGAGGCATGCAAGAAGAC
CAAACTGTGACCCAGCAGGTCCAACCTAAAAGGTAACAGAAATAGAAAATTGAAACAAAAATGTTTAATCACCCAAACAA
CAAAATTCATAAGAAATATTATTATTCACTTGCAATTAAATTATTCATCGTTCACAATTACTTTTTTCCTTGAATTTCAA
ATCTTTGTAAACAATGTGATAAAACCATCATGGACTTCACACTTGTTTGAGAAGGATTCTGTGATGACAGTTGAGAAAAT
CTAACTATGATATGAAATTAACTTTTTACATAGTTATTTACAATACAGAACATGTGGCTCCATTTTGGAATCAAACAACT
TTTATGAACAAATTTACTGCAATTGATAACGTGT-TAGTATGGTAAAGTTTTCTGCTTTTCAGCTGAATGGTAAACAAAT
GAGAGCTTTTTGAAGCCCTAAATATGTTACAATCAAAGTAGT-AAAAAATGTGGCAAATTTTTTACTTTTATTTATGTGT
TGCGCATTACATAAGTAAATATTGGAATATTATTTGTTGATTTTATATTTTTATTGAATTTATTGCAGCATCTAGTGCCT
CAGTTGCCTCTAGTGCCTCAGATGAGTCTAATGCAAGTGATTTCTCAAGTCCGACTCGAAGGCCGTCCAATGATAACCTG
GATGATAGTAGACTACTTAATGATTTTTCGCAAAATCCTTTGGGATTAAATGGTCCGGCAGGAATTTCTAGACAGCAGCT
GCTTAGTGGCCCTTGTCCTATATGTGGAGACAGAATATCTGGCTTTCATTATGGAATATTTTCGTGTGAAAGCTGTAAAG
GTTTTTTTAAGCGAACAGTACAGAACAAGAAGAACTATGTTTGTCTTCGAGGAGCTAACTGTCATGTTGCTATTAGTACC
AGGAAAAAATGCCCTGCCTGTAGATTCAACAAATGCTTAAGGATGGGTATGAAATTAGAAGGTAGGTGTTAATGAAAAAT
CAGTTAGTTGATTCACCTAAAGTAAAACGTAATATTGAGTGACCTGTCTATTAACTTAACTTTTCTAGCGTGAAGGTTAA
AAAGCATTTTTTTTGGATTCTGGATAATGACACCAC---AAGGTGCTTTTAGACTAATCATATATAAGATACATTGTGTT
AGATATCGATCACTTCGTCTTGTCTGGTATTGGAGAAACAAAATATGTTCTTTTTTTCTTGTACAGAGGTTGCTGAAGGA
TTCGTTTGCCCAGATCCTTCAGATGTTGATCAGCCAGGACTCTACAGCAGACATGCCCACCCAACCGATTGCAGAAAATT
CTACGTATGCATTGAGGGCACTGCCAGGCCTTATGGATGCAGTCTGGGAACAGTGTTTAATGTAGACAGCCTGCAATGCG
ACGAGCCCGAAAATGTGCCAGGATGGTAAGCTTTAATAGATTGTTTTCTTTGCTTATACATGTTTTTTTAAGAAGTGTTT
GCAT-AAAAGAATATGTTCTAATTCATATTTTGTCAAAGATTCTAGTATTTTTTTTAAAAATGCGCACATTAAACAGAAT
TAATTCTAAATAAATATTATGATAAATGTCATGGGATAAGCTCTTAAGAAAACTTTAGAGAACTGAGCTCTTAGCATAAC
CCCAAATTTCATACAAAGTAAGTATACATACCCTAACAAAAGCTGCTGGAAACCATCCACTTTGCCCTGCTCGTGAACCC
CACCACCATTCACGATCACTAGTATCAGTAACTTCAATTATATCACCAGCTCGAAATGGCAACTCTTCGGCATCTAGAGT
TTCATGATCCCATAGTGCCTCAGCATACATTGTCCCTTCGCTAGATAGCTAAGACATTTAAAAGAAACAGTTTTGTTTTT
AGCATAAATTTATGGTACAGGAATAACAAACATTTTCTTTAAAAGTCTATTCAAATAACAAAAAATAAGCTTTGTA---T
AACACTGCAATTTTAGAAAATCAACTTGTAGTTTGACTATGCATTGACACAGTTTTACCACAAGTACATCCCAAATCTCA
GGTTTCTTTAGCACCCAAAGCAATTATGACAGAAATAACGGATAGCGAAGAAAGTGAGGACGATGAAAAGTCGGCTGAAA
TTCCCCTTATCGACGATCAGGAATACTGCACAGATGATCCAAATTTAGAGAATGCTTCTCTTCTCAATGAACAAGGTCTG
ACAGATGCGGAAGGTGCACTAAGTGACTTAAATTCCATTATCAATGATCCTGGACACGATGGTGATATGGACGACACCAG
TATATCTTCAAGAGCCAGTAGCAGAATGTTTGACAGTGATCAGTTATTGAGCGTAGATTCCTTAAACATAATGTACGACT
CCGAATATGACAACTATCGGCCGGGAATGGTCAGTGATGATGACATTTTTCACCCGGAAGTACCGAGTGACGTGGACTTG
GACTACCTGGATGATGCCAATATAGAAAACATAAGAGCACTATCGAAAAACATTACTCGAAACTTCGGACAACCCGCCAA
AGGTGATGACGACAGTGAACTTGGCTGATTCACTGGCCCTTCTGCATCATATTTCCTCTATTTGTTATCGATAAAGGTAA
CAAATCTATGCTCCCTACTTCTGCATATTGTCCCAATTTTTTCTTTGTTTGTAGGATCTGTATTCAGTCATGATCAAAGG
TCCCAAGCGCACTCCATATGAAGATGGCCTTTTTTTCTTCGATTTCCAACTTCCGGCTGATTATCCAAAAATTCCACCAT
TGTGCCATTATATATCTTACTGTC---AGAAGCTCAATCCAATTTTAT--GAAGGTGGAAAGTTGTGT---AGCTT----
-GGACCTGGGGTGGAAAGGTAAAAAAGAGAAACTATATTTTATCTGTTTTTTCATTGGTTGATTTTAAAATTTTGTTTTA
AGGGGAAGGGGAGACCAGAAGTTGATGGCAGGGCATCACAAGAGTTCTGGATCACATTTGTGTGAATGCTGCACTTAAAC
GAGCGAGTGCCAAACTGGTGAGAGTACTTACAAGAACATGTACAAAATAAAGCAGTCAGAGCCTGACAAAGGGTGGTTTT
CTCATTTCACCGGAATACACCCTCTTTCACCGGGAACAAACAACAACACAGTGCCTAAAATCAGCAGCATAACAGTCCAT
TTTTTTGTTTTTTGTTTTTTCTCAATAATGCACAACAGAGCTTGTACGTATGCTCTTGTACTACATTTGGTTCGGCATCT
CTCCAAGTTTGGTATTATCACTTGCTGCCCTCAGCTGACTTATCTGTCAGTTCTTTCATTTTGTCAACATAATCTGCAAA
TATATCTCGAAAACGAGACCATGACTTCTCTGGAATGGTAATCGCTGTTCGAAAGTTGCTTTTCACCTGCGAAATATA--
AGAGTAAAATGAATCAGCAAACTGGTCAAAAAGACTTTCACTTCATGTAAGGCTAAAAACCTACTTAAATAAACTTAAAG
ACTGAATACCAACATGCTCATAAGTGTAATTATAGATACTAATTATTATTATGATGTTTTAAAAACACAAACAGAGAGGG
AACAACTGTCTAGGGAATAAGAATTTGGTAATTAAATTTTGAATGTCTTATTTCACTGACAATGTAAGAAAAATCTGTTT
TGTAGTAAATTGTTCCTCCAATTAAGCCTAATGCAAGGTGTCTCCCAAAAAATCACATTAATGAAAGACGACTGTCTGCG
ATATTCTTTTTCTTCCTGCTTCTTCTTTTTCTGGCTGTTCCTTTGCCAGAGAAGTATCAGGCATTTCTAATTGGAAATGC
AGATGTTCTAATGGAAATCCCGTTTGAAAATGCACGCCGTGGAAAAGTTTAATTCATTAAAAAAAGAGGTGAAGAGAATG
ACGATGGGGCAGGGAGGGAGATAGCTCAAAGGAATAAGAATAAGGGTTGAAGAGGAAAGAGGGTTCTAGTAAAGTTTGAA
GCATTGGTGGCAGCAAGGCAAGACGAAATTGTCGGTCGGGTGTTCATGTGTGG--TCTCTCTCTCCCGTTTGCTGGTCGA
TGGGGCCCTAGCATCGATCTTAATCTCGTGTGAAGCCTTTGTCAAATGATTAGTCCCTCATTACCACCGCCGGAGCAGAC
CGGAGGCAGCTCTGGAATTGTTTACGGTTCCACAACCCCATTTGTGCGGGTGTGGAAGGATCTGCGGGCGGGACGGAAGA
AATGAGGGCGGGAGACACTCTGCAAAGATGCGAAGAAAGACGATGGAGAGAAGGTGGGGGGGGGATTCTCAGATGG-GGG
GGGATGGAAAGGACAAAGAGAGTGACTGAGCAA----TTTCTCTGAAAATTGTAAGTATATTTTGTTTAAAAGGTAAAAG
CCTTTGTAAGCAATATGTAATTTCTTTTGAAGTTGTGAACATTTTTTATGGATTAATGTTCTTTAGAGTCCCTAAGCCTG
AGGAAAATGAAGATCCATCTCAGAGTCTGATGAAGCTTATGAAACAGATGTATGATGATGGTGATGATGAAATGAAGCGA
ACTATTGCTAAAGCATGGACAGAGGCAAGAGATAAGCAAGGTGGTCCCCCTGAGATGTTATAAAATAAAATCAACTCAAA
ATATATGTATAAAAGGGCATATGTTACGTAAATGTCTCATTGCATGCTAGCTTCTGTCACATGTATGTAACTGCTATTGG
AAAACAATAAAAAAAAATCAGTACCGTAAAATTCTGCTATTTTTGTTAAGTGTCACTTCTTTTTTATATTAGTGTGTAAT
GTGTTGTTTTCTGTTTCTTGTGTAGGCAGTCGTGAGACGGCGTTCATCTACGCCATCACGAGCGCCGGGGCGACGCACGC
GGTGACTCAGGCGTGCAGCGCGGGGAACCTGACGGACTGCTCCTGCGACACGTCCCGCCAGGGGCAGAGCACGCCCGACG
GCTGGAAGTGGGGCGGCTGCTCGGACAACGTCCGCTACGGGATGATGTTCGCCCGCCAGTTCGTGGACGCCCCCGAGAGG
GCCGAGAGGAAGAGGGACGTCCGGGCCCTCATGAACCTCCACAACAACAACGCCGGGAGACTGGTCAGTGGTAGTACTCT
CA---------ATGAACACCTGAACTCCTAAAACGATGAGGGTGTTTATATCGGACATGTGCCTTTTAGTAAGTTTTCAA
TAATTTGAAGTGTTTCTTCGTCGTTAATTAACGCTCTTAAAACGAAAGTTTCCATAAAAATATCACACAACATAAATAAC
TAAATAAGACTTTTTCAACATTTAATTACAAAGCTTTCAACATGTTTTTAAGCCAATATCATGCAAAACAATTAACATAA
ACAAACGAGTGATTTGGGAAGGTTGCTACCAGACAACACGTACACCCACGAAAGATCGCTTGCATTAAGGGCGTATACTG
TTTTAATTTTCTCTATATACGCTACGGACACTGCACTGTAAACACTCATTTCACTTACTCTAGATATTTCCTGTACACTA
GATTTGTAGTTCTTCTTGGTAAGATTTGACACTGAATAACTAATATGAGACAAAGCAAAAGACAACGAGTCTAGGTTCAT
ATTTCCATGAATACGACACTGAAAGCTTCAAACGGCTTTGAAGCTTTCTTATCCGAACAAATTAATATACAAAATGAACT
CTTTCGCCTCCTATTGAAACCATATACCAAATTGCTAAAACACAACATCGATGAAGCTATCACAACAAATCATCCAGTAA
AATGGCGACAGCAAAATCACAATATTGATTGCCAGGTCCCAGCCGTGTCGTCGTCTGGTTGCAGAACATGGTTGAAAGCA
GCAGAGTTTGCATTTCAATCGAAATGTTCGTGATACGCATTTCAAATATCTTTGAGCAGTCAAGTTTATGAGTATTGCTT
TTTTATTGATAATGTTACAAGAACAAGCAAAGAAATCTTATATTCTTGGTCAGTTTAGTATTTGATTTTTAAACATGTGA
GCTATTTGGTTT-AATTATGATTTTCTTTGTAGGTGTATTCTAGGGGAATTGTTCACCAAAAAGCCTATCTTTCAAGCTA
ATCAAGAAATGGCCCAACTTGATACTATTAGTCGAATATGTGGTACTCCATGCCCAGCAGTCTGGCCTAAAGTTATTCAG
TTGCCACATTGGCACACTTTCAAACCCAAGAAACAGCATCGTAGAAAACTTCGAGAAGAATTTTGCTTGTAAGTGAACAC
ATGATTATGTCCTCACGTACAATTGATTTTGCAAGTGAAAAATGTATAATACAT-----------GTTTTGTGGTAACAG
TAGTTGCTTTAGTAATTTTTTATTCATTAATTACTTACAAATACATTGTGCGGTAATTGCAAATTGTGAATCCGTATGCC
TAATCATAGTGTATAACCCTCAAACACTAGATTTATGTATGTATTGTAATGATGTTTAAAATTATGTAACCAAGCAAATG
TATAAAACTGCAGAAGAGTGATGGTATGTTGGGATAGAATTGAAACACTGCAGAGTTTGAATATTTAGTTTTATTTCTTC
ATTTATGGTTTCAGTGATTTGTGTTGCTGATTTTCATTGACATACATACATTATGTGTCCTTGTAATTGCTTCTTTATTT
TAGCTTTCGATGGGATCTTATCGAAGCAACAGTCCAGCAGATCACTCGTGCAGTGCTCCAACTTCTCCTGTATCTCATAG
CCTTTCTCCATCAAGTTCACCCGGTCTGGGTCAAAATTCAACTTTAAGTAAGAGCCCATTCACTGACACCAATTACTATG
TTCAACAGCAGCAGCAACAAACCAGTGCATTACAACATCAGCTTGAGCAGTTCAAAATGGTGAGTGAATATCAGTTTTTC
TTCATACTTGTAAACGTAATAGAAAAAATGTCTGGTGAAACTATCCCATCTGAAAATCTCAGTCTTCCCGCAACGTATTT
GTGTTTTTTGTGTTGTGCTTTTAATCACTTTTCAACTGAACCAGTCTAACTGGTTTCAGTTGTCAATAATGCTTCCTGTT
CTGGCCTTTGAGCCCTCTAAATGTTTAATACTTTGGGATCATTTTTTTTGGAAGCAATGACATAATCGTTTCTATTCCCT
TTTCGTTTGTATTCCTTTTCATGTATCTTATCTGATGAATTTCAATGCTTTTTTCTTGTTTTGTAGTCAAAATTCATTTA
TTACATTA------GCATTCTGCTTTGTATTCCATGTACAGGTTGATCAGAAAAGCTCAGGTAAAACTGCTTTACAAGTT
GCGAGTCATCAGGGATACTTAGAGATTGTTCGATTACTATTAGCTGCTGGAAGTAGCATGGAGGTTCAAGACGATGATGG
TGACACTGCGCTTCACTATTCAGCCTTTGGGTAAGTAGATAAACTGAATGCAGTTTTTATTGTTGTTAAAGTGATAACTT
TTAAAATTTATCTTTTGTTAAAAAAGGTCGGAAATGGGTTTTTACAATTGTAATAGAGCAAGGGTCTCATGTGAGGTTCC
AAATTCAATGAATTTTCTGATCCAGCACTTATACTACTGAGTCCGTTAAGAAGAAATGAGCTGCCAGCCATAGTGTTTTG
AAGAGCCTGTTCGGTATGCCTCTGTAACAGCTCTAAAGTATTGGGTTCATGTGGCAAAGGAGGTGGTGGTGGAGGCAAAG
GCTGCATCAGACCACCGCTTTCACTCACGGTTGTAGTGGATGTAGATTGGGTAGCAGAACATGTAGCATTCTGAGATGAC
GATACACTTTCACCTGCTCGTGCAGTGGGAGCCGTAGTTGTTAAAGACAATGCTCCTGCAGAACTTCCGTCTGTACTTTG
CGGTGGCGTTAAAGCTGCAGTGCCAGTTAGAGAACCAACTGACGTAGCTACGGGAGCAATACTGCTGGTAGCAGGGTTAG
CTGATCCAACCAACTGATTTTGAAGCTGCTGAATAACTTGAAGCTGAATGATCTGCTGCTGCTGCAGGGTGTACAGGGCC
GTGTGCAGAGCGGCTAGATGTGGGACACTGTTGGCACCAATTCCTTGCTGGGCTACTGCTACTCGCGTGTTTTGTAGAGT
CTGTAAAGTAACATTGGTGTCCGGTAAAGAATGAGTGAGAATATAATGAGGTAGACTTGGTGGAAGAGAGGCAGCCATAG
ATTCAACAGGGGTTTTTTTCGTGACATTGCTTACAATATTCATACTGTTTTGATTCAGCGATGAAGATTCCACTTTGGAG
AATCCGTCAAGCTCTAGAGGACGATCATCTGCATCAACAGCACTTTCCTGAGAATTCTTTCCAACAATGAGTGGTGGAAG
GTCTTCGCTGTCTGGAGAATCTGGCTTATCGCAGGATGTTTGCCCAAGATAAGAAAACGACGAAACATCGCGGCTATACC
TGTCAGTATCGTCGTTGAAGTCCACAGAAGGAGTAAACCGCTTCTACTTCAGTCTTTAAAAGTAAAGAAAGAACTTCGAA
GTGTAAAACAAGCTACTACGAAAAAAAAAACCCCTCCAAAGAATTGTGTCATTGTCTTAATACCAAGGAGAGAAAAATCT
GTCGACATTCACTCTTACTTCATAGTTTAATCCTAACAAAATTAATCGGGACATATAATTCTCGCGAAATAAATAGAGAA
AAAGAAGACTGGAGGATCTGAGGCCGTAACTTCTGTCATTAAGCTTAGAAGATTTTTTTGGAGGGGGGGGGAGTGGAAGA
GTGAGGAAGTTTGAGAAGCGTCATTTCAGGTGACGTCATCAAGCACAGCCATCCCTGGTCCCAAGTAATAAAGGTAGTTA
AAGTATTAAAGTGTGGTCCTCAGGCGGGGCGATTTATTCGACCCCTTGACGTCCCCATATCCGGGCAAATCCCCTTTTTG
CCACGGCCTCGGTCCATTAGACGAGCCTGCCAATTTTTCTCGATCAACCTCTCGGCGAAGCTGGCGATTAAGTTTAATTC
TCGTAAGTGATTTGGCAGGTTTTTATTGGCTCGTCCTCCGTTGGATGAGGCTATATATTAATCGAAGACGTTACCTCCAA
AATAAGCGCATTTATTTTCTATACGCTACGTCCGCCTTAATTCGCCGCTTCTGACTGACCCAAAACCCGGACGAACCTTC
TAAGTCGCCAGTAAGCCACACATTTGTCTTGTCGAGGAATTTTGGATGGAGAGAGAGAAGGAAAGAAGGAGAAGGTGGGA
TGGATGGTGTATATCTTCACCACTCACTCAGTTGGGACCATCCATGAAGCCTGTGCAGGGTGCAACCTGAGGGAGATACG
GGTATTAAGAAGGGGAAGGTGTAAATGAAAGGAAAATGCGAATGCACCGGCATCGACGGGATAAGAAACTCGTGGAAATG
GAATAAAAAACAATCTATGTATTTTATTGTGGGTTACATATTCAAAAAACTTAAGAGAGGAATTTAAAATCAGTGTTTTA
ACTGAGCCATAATCTGCTTGTGTGCATGTTATATAAATTCGATGATGAGCATGTAGTTTTTCTTTGCTTGGAGCTGAATG
AATATGAGCATGGAATCATGGCTATGGCAGTATTCGTTGCACCCTGCATGTTTTTTTAACAATTTGTTTGTATTTTTATA
GTAAATATAATGACAATAATGCTAACCTGTTTCAGAATAAGAGGCACAGACCTTTTGGCTCAGTCATAATTGTGGATCAT
TCTAAGCCGCCAGAAGTAAATCTTGGCAGTAACCTTGCTCCAAACGATCGTCATGACTCCGTCCAAGTTGTAAGCTCCAC
GTACAGTGAATTGGCACCTGACAACCCAACAACAGGGCATTCTAATACTCCCATTGCTATACCTGCAGAAGTGGAAGTGG
TTTCAGAAACAAAGTCAGTATTTTTTACCTAGTTTAAGAAATTTTTGGCAGTGATGAAAATACAAAAGTAAATTAGAATT
GTGCTGTATGTGAGAAATGTGTTTTGGAGTACATATGTTACTGAATAACTGGAACTTACCAGAAAGAGATGAGCAAGATG
GTTAAGCATTTTACATGGCGAAATTAACAA-----TTTGCTTCAAAATTTTTTGTATAGTCATAACTCATAATTCCAGTA
TCCTAACATGCATCATATTCAAAAACCCAGATAAAATGTCAAAATTCCTTAATTTTTTCACAAAATTACTCAAACATAGA
TGAGCAATACTTCAAGCAATTGAAGAGCAAAACCTAAAACTATGAGCCTGTTAGCTTGCTTTATTTCTCAAAGGTATTTT
GTATTACACTATATTTTGGATAGGGGAAGGGGGAAGAGTCCAGGCATAATTGTATATACTGGTTTTTGTTTCCAAAAAAT
TAAACTTCTTACCTTAAATAAATCACACCCCACATATATGTTCGAAACCACATTGTTGTCCCACTGTTAGCTTGGTATTT
ACGTATCAGAATGGGATGTGGAACTGGAAGTAAACCAACTAATGTTCCATGCTGCAGGAATTTCAAGATTTCACTTTCAT
CAGTGAGACCCCTAATAAGCAAACAATAAATATTTATAACTATGGAAGACAAAATATAAAACAGAAGTTATAGGCACACT
TTTCTTAATTACTTTTGTCATAACTTTATTTAGCTTTGTACTTTGCATTCTACGAAATT-GAAAAAAAAGAGCCCCAACT
CACTACTGTTATGCCTGGGGATTTAACAAATAATCAATATAGTTTTTGCCTTTGAACTTATTAAACCTATTTGAATGAAA
GAAAAGGAGCTTGTACTACTTTGCCAAGATATGTATATAGAATGAAGGGGGGAATAAGTGGTTGCCTGCAAACGATACGG
AAACAGAAAGGAACAAAAAGAATGAATGAAGGAAGGTGGGAGAGAAATGGAGAGAAATTACTGACACATGAATAAACGAA
GGGAAAAAGAGAACGAAGAATGGAGAAAGAGGAGCAAAATGCAAAACAAAGAGTGGAAGAAGGACAAAAAAAGTAGATTC
AAAGGGGGAATTATATTAGAGAGAAAGATGTTAATTCTGTTCCCCAAATCACGTGCCTAGGCATAATGCAATATTGCGCC
TGTAATGAATACCGATGAAGAAAGGCTTAAATGCGCCTAATTAGATACAGGACCAATTAATGCAACGCGGAGAGCAGTTT
TCTCGCATCCATCCATTCATTCCTTCCTTTTCCTTGCAGAAAGGAGGTCTTTTGGAAAACGTACCTTTTCCA--------
-CCTTCCTCCACTTGAGGAATTTTATATGAGCTCACTTGATCAGAAAACATCATCTTGTA----AAGGAAGGAAGGAAGG
AGGATCTCCAAAGCTCTGATCACTACGAAAGAAAGCGAATGACGAAAATTTCCAAAGTGATTAACACGTGATGTTCTTCC
ACTTTTTTTAGTGCACTTTAATGTAATTATGTTACTTCATCCACCCTGGCAACAAATATTCTTGTAAAGATTCACTAAAT
AACTGAAAAGCATTAGGACATAAATTTTCCTAAATCTAATTGGGATAAAGATCCTGAAACTGGTGCGAGGTCAGTATTTT
TTAGAGCCATCCTAGCATATTCCGGAAAAAAAAAGAAATAGTAGACTTTGTGCACAACCAATAACATATGGCAAAGAATC
ATTGCTTTATGTACAAGAACATCCAGATGTGGCTGCTTGTTTTTCCGCAGAAGAGCAGTCAATGCTCTTTCGGACTCTAT
ATGATATGGGGCAATCCTGGGAAATGGATGTTGGATGCATTATTGAAGCGAGCCCGATGAATTTTTAATAGCGGCCAACA
CCGCACTCATGGAAGTCTCTCCTGTATGAATTCGAATCTCCACTCTACCCTCACCCGCCTCCCTTCCCCACCCCACGACA
ACCCCCTTGCAACCCGTCACAAAATATTCCCAGTGGCTCTTAACCTTTGATTTAGAAAGGCAAACTGTCCTCATAGAGAT
TACATCTGTGATCTCTTCTGCGTAGTCTCTAGTGGCCTCGTCTCAGATAGGTGGAATCCGACTCCTCTTCCTTCCCTTGA
TTTTGTTTCCCATTCCTCCTCTTGCCATCATCTTCGCCGCCTTATTGGCTTTATAACTCCAGTTTTATGACGAATATGAG
ACGTGGAATTTTCCGCTTCAGTCGCGTCAAAATTTTGGTTCAGCAGTAACTGATA-TTTTAAAGAAGCAAGGTTATGCTT
CTTAGTACAGGAAAAATATTAAACATTCATAAAATGCTGGCAGAATGGGCATAATTTATTGGCTTTCAGGATAGAGCCAT
TAAACATGCGGTGTATACAAATCCTT------------------------------------------------------
----------GAGGTTGATACAAATATTTGAAAATTAGTAAATGTAGCATCCTCACTTTCATGTTTGAATGAAATAAAGT
GAAAAAATATTCCACTTCTTGGTTATCTGTTTCAGGTGTACTATGGTGCAAAAACAGTTGCCTTTTCATACAAAAAGATT
GAAAGCAACAATACTTTCACCACTACGTTAACTGAACTGAAGAAATATACTTTGTATAGTATTCAGGTCCTAGCCTTTTC
TCGCATTGGTGATGGTGTCTTAAGCGTTCCACCCTTATCTGTTCGAACTTATGAAGACGGTAAGCTATGTTTGAGTGAAT
CTGTTGTTGTGGTGTTTTTTCATATTCTATTTTGGAATGTTAACTGACAATGATCCAGTGTAGTGACCGATGAAATGGGC
AAGAAAGGTATTCTGAGGTCTGGACGTACCCCTTGATGACCCTTGAATACATTGGTTGTATGGAAATGAGTAATTGTTCC
ATATACTTACCATTGTTAATTTGTATTTGGAACCCTCACAAGA---------------------------ACTACCCTGA
AAGTTATTTTTGTTCCAATTCCTTTTCTTTGGATAACATGAAAGTGACAGATAAGAGAAATTGGAAAACCTAATATCAGA
ATAATTAAATGATTTCAAAGGCGATGGAAAGAGAAATGTGAAGTGTTGGAGACAATAAATCTGGGCGATAAGCAAATTCA
AACGCCGGGTCTAGCTGAGAGATAGTCTATGGCGAGATTACATGCTCCTAATTAAATTTCGTCACTCTATGGAAGTGGGA
ATATAAAGTGAACTGTTTAATCACATCGGAGGAGTACTGGGGTGGATAAATCCCTCACTCGCAGTCTTCTTCCGTCCTTC
CTTCCATCCCCTTCTGGAATCCCAAATCCCCCACTTTCTGAGTCATCGACGCTGAGAAGCGGCCAACAAATATGAATAAT
ATCTTGATTGGGGTTTATTGGGGTCGCGCCCGATGTAATTGCCTAATTATGTGTGACGACAACGGAGTGAGGGAACAGGG
GACTTCAGATTCACGGGGGGTCCCCTCCCAAAGTATAAGCGGCTGTCGGATCCAAGGCGGAGCTCGCCGTGAAAACGGAT
AATATGAAAGCGGGGTCGCTCAAAATGAACAAAATACTTAACGCAATTTAGTTTCATTTGCAGGGCAATATTCGTTTAGT
ATTTTGTCTTTTAAGATAATCACTAAATGACAAAAATGTGACATATTTGAAACAGCTAGTTCACCTGAGACATGCCCAAA
ATAGGAGATGGAACGGCAATGGGTCACATCGGGTCTGATCACCAGTGTTTTGAATTAGAACAGAGACAAATTTCGAAAGG
AAAAAAAGCTTGTTCCTTGCACTAAAAACTTCCACTATTATAATGTAATGAGCCTAAAACTACGGCTCCACCCCTGGGAG
AAATTAGGGCCCTGAGTAGGTATAAACATTAACGGGTTGATTGTAACCCGAAAAAA-TTCATTCACATTATCAAGTAACC
AAATGTAAACTCTTCCGGGAGATCATTGTCCTTTTTTTTGTAGCACCATGACCGTGAAACTTTACTCTGATTAGGCAGTA
TCTTAAACGGCAGTGAAATGTACCCATGCGTGGTAAAAGCAGCAGTGATCATGAGCCTGAAAGTTCAAGGAGGGTGGGAG
GGTGGAAATGGGATGGGTGTGACACAGCAAAGCGACTGAGCTGGGGTCACCGACAATGAAATCGGATCGCCTATGAACCA
GAAAGAGAAGATTGAAAAGGATGAGATGAAAGATGTGCGGATGAGAAAAGAGGAGTACGAAGAGCAAACCCCCATTTCGT
TCCTTTAGATTCGGCGAGAAGCGAGATAAAGGACGGGGTGAGGGAAGGGAGAAGTATGGATGGAAGCTGAGAATGGAAGG
ACTCAGACTCTCCTGCTGACAAATGAACTTGTGGCAACTATTTCCGAGGTAATTCAAATGCTAATGAGCCACTGTTATTT
TCTGCCTCTGCAGATTCTCGGCATCTCATTTGAATGTCTCCCGATAGCTCTCCTCCACACGCCAGGCGCCCCGGTAGATG
TCAAGTTGATTTGAATTTCCATGCCACATCCATCTCCCAAGACACTCTTGCCTCGTTTCAGTCGTCCACTTCTTTAAAAA
CCAAATGACTTTAAACCTCATTCATCTATTCTCGGTTTTCTGGTAGCCACCTTCACCGCCAAGTCTATCTTCCCTGTCGC
CTTCCCCTTATAAACCTTGGTTTTCTCGCACCCGCCCTGATCCCCCTTCACCATCTTTACAAGGACGAGTAACGCGCATC
CCCGTTTCTTCTTTATACAATATCCTATTGTCACTGCCTACAAAGATACTTCGGCGGTGGGCAATCTCCATTCCAAAACT
TTCTCTTTCTTTCTCTTCATCTTTCTCTCTCTCTGGATGCTTCTGTCTATTGGCCCATATTAAACAATCACGTTAAACGT
TGCAAAGCACCTCACCACCACTAACGAACAGTAATCGAATCCTATTAATGAACACCTACAAGGCTTCAGAAATTTGCTTA
CTGAACTATTTTGTATACACATATAATAACATTCCTTACAGAAATTAAAGTACCATATAATTTCAAACTGTTTCTTCCTG
TTAGCGATAATGAGCAACAAGAATCGTTTCATCAGTACGAGAACAAAACACTTCCATTTGCGATCAGAATTCTTCCAAAG
CTGCTGATTGCCATCGATCGTAGGTGCACTGTGAGTTGAAAGGTGGCCGAAATTCTCCAACAGAATCCTCTTAAGCGTTC
CATCATCACTTTTAGAACTTGGTGGCGCAGGTGAGGTCGGCATCAGGCTGAAGAGGAAGGGACATTCAGGCCTTGTACTG
CATTTTAGATCCCACATGCCCTATGAGATGTCCCCCTGACAACTGGTCATACTGAGGCATGGAGAGGTACAGGGGTCAGT
CACTGAACACACACAACTTAAATGGCATGCAAGCATACACAAAGCATTTATATGATGCAAAAGAGAGGCAAACAAGCACA
GACGGACAGGGTGTGTGTGTGTCAATAAAAATATCATTAGAACATTCGATTCCATGCAAGTGCCATGTAGAAGAGCATGC
TGGTCAATAAATAAAACAAACACTTAATAATTTTCAGTGATCTCAAATGAAGTATCGTGGGAAAATATGCTTTATGTAAA
TAAAACATGCCAGTTTTGACCTGAAAGTTAAACACAATGTTTGTTAAATATATTACGTACATGCATGTCGTGCCATTTTT
TAGACTTTCCAGGCAGAAAGAAGAGAAACAAGGTAATAAAAAACATGCTGTTTCTCTCTGTTGCACTTCTGCATTATCAA
TTTCTGTCGGCTTTAAGTCA----------ATTTAAAAATTGCCAGGGTAATATATTACCTTGGCATTCACCCACAAGAA
CATGACAACCACCATATCAGCTGAAAACATAATGTTAAAGTTCACAAAAACTTACCTCTAAATAGGCACTATCACTGGGA
TCAAATGTAGAATTCACATGCTGAAACGTGATGTCTACGTGAGGAAAAACATGAAACCACTCAGCAATGTGTGAAATGTG
ATATGTTTCATGTATAAAATCAACATGAGCCATGGCTCTCTGAAAAGTATAAAAAAAATTTCAAGCCTAATTCACTAT--
AGTCTTGTTTTTTTTTATCAAAAGAGTTATCAACATCAGAGTTTTATGAAAAATTTAATTATCAATGACAACAATATTTC
AGTAATGTGACCTTTAC---------------------------------------------------------------
-------------------AAGCCACGAAGAATCTACAATTTTAACAAATTTAG-ATATCAGTTCAAAATATGATATTAA
CTTTTACCAACTGTGACATCAAAATGGAATATTACCGAAACAACAGTGTTTCCATTGAGTATCCAGATGATACGTGGCTT
GGGGTTGCCTATAACTCTGCAGCAAAACTTGGCCCATTCACCTTCAGTCACTACTTGGGGCTCCGGTTTCATCACAAACA
TTGGGCGGCATCTTTCAGGTGGAACTTCTTCTAGAGACACAACTCTACAATGCACGAAAAAGTGGAATTT---TTCAATA
AAATTTAATATAATAATAACAAGTTATTTGGTCAGAAAATGAGTACATAGCTTACATTGAAGTAACACTGAAAATGTCCA
ATATTCTGAGGAATACAGTGAATAAGCAGAGGAATATAATAAAACAAAACACCGGAGGTCGAAAGCGAAAAGAAGGGTCG
GCAGGGGGGGGGACGGGATGAGAATTGAATAAAACGAAGAATATCATTTCGTCTTCTGTTGCCTCCTCCCCCGCCCCATC
TTTGGAGCTCCCTTTCGTTCCTTTTCTCGTTTTCGGGTCCCGTGTGTAAGTCCGCTGAGGTGGGGGTTGGGGGAGAACCT
CAAACTCGAAAAATCACCCAGTCTCCGAGTGAGAGAGAGGGAAAAAAAGAGATGCCCGAGACAGGAGATGAAGATGGAGA
GAGGTAAAGTGATGCAGAGGATAAGAAACCGAAGACGATGGAGAAAAGGAGGCAACCAGCCATAAATGTATGTAAAGGAT
GGCGTCGATCACGTGTAGTCGGGGTATTAGTGCTAGCCTGGGGAGAAGTGCAAACATCTGTCAAACTGGGACATGAAGGC
GTTTGTTATACACTGGGATTAGGCCTATCTCCCGCGGGGTACTTCTTGTAATGAGCCATCTGACAAGGCTGCCGGAGATT
ATGCATATAAATTATGATTGGGGGATTTGCCAGTCGTATTAGGCCGTCTCTGTGTGAAGGGTACATTACCATATTATCTT
CCGTAATGCCTTTAGATGGAGCATGTAAAAGGAAAAGAGGGAGCCTGCCTGCCTGCGTGCATTGGAGGGTGGGCCGAATA
TTCGCTGTTTTCCAAGCACCGTCAAGGAAGAGCGAGAAATGAATGGGGGAAGGAGGGGAAGAGATGGGAGTGTCCCGGTA
ATTCCCCTAATTTACATGAGCCAACAATATTGAGGTGCCAGAAAAGGCCAAAAGGCGAATTTATTAAATTGTTTGCCCAG
AAAAGTAGCGAGCTATGTCAGAGGCCGATTATTCATCGGAGAGAAAGAGACTCATTTGCCCGGGAAAGGGATCACGGGAA
TCGAGGAGTGGAGGGGAGAAGGGGAATATAACCCCCCCCACCGGAATGTCTCCCAAAAGCTTGCATAGCAATGAGGGTGA
AGAGAGCGGAAAATACTGTTGCGTGTTAAGGCCAAAGTGTAAAATATGAAGCATTGGGCCTGTGTCCCCGGGTGGATTGG
TGCAAGAGGGAGAGAGAGATGGGCAGATTGCTAAGCCATGTTTCACTCTGTACTCCAATCTCCCTTGCGACAGCCAAGTG
TCATAGGAGCGCGTCAAGGGAGGAATTCAGGGGTCGACACAGGGGAACCAAAAGGAATAGACACACAAAGGTCGAAGCTG
AGATAGTGATGCCAAGAGGGCGGGTGGTGGGGGTCAGAAGAGAGCAAGAAGACAAATCTCTCTCATCCAATGACAGTGTC
CGGCAACCTCTTGGAAATAGCCACCGAAAGCACCGATTACCACGGCGAGCGGCCATTAAAGGACACCGATCTACTCTTGG
AGGAAGAATAAAACCCGGACTATATGAGCCATAGATCATTGGAAGTGCGGCCTCGTCCACTCTCTGGAGATTCTGTTGCC
ATGACGATGAAGTGAAGTTTTTTGTTCAGGTGACAGGAGGAAGGAGACATGGGCTAGTGGTCATCTCCCAAGCTCGGACA
TTGCCTTCGATTCCACATTTTTTCTTCCGTGTCTATTCTTCTCCTTTGCTTGGGGCCATGCCTGATAGGTTTTTCCATTC
CCATGGAAAAGTTATTCCATATGCTTCTAACTTCTTCCTAGTTGTATTGAGAAAGTACACCAGAGTCTAACATCAACAAG
GTGTCAACTACCTCCTTCATCGGACGTGCAGCACTTTGATAGAACTCATGGTGCTACCTACAGCCTTAGAGATTGAGAAA
AGAAGGTTGTGTTCGAGCAGCGAGTGGATGGTGAGGATAGTGATTCTGGGGTCCGTGGGGATGGTGGGGTCCCAAGTGTC
CAGGCCCTCCCACCACCGGAGGAACAACGAAGGGTCCCATGCCCATGCTGGACATGAGACTGGCGGCCCCACTGGCGGCG
AGGGAGCCACTGTAGGTGGAACATGGAGATGTGAGGGACATGGAACTGATGGGGTTCACCGGGGAACAGCAGGAATTGGG
GCTCGGACAAGGGGAATTGGCGGAGGTGGGTGCAGTGAGGTTGATTCCCACGGATGTGGAGGTGCTGATGATCGAGTCAG
TATGTAAACGAGTTCGTCCACGTTTTTTCTTACTTGGAGTGCCAGAGGCGTTGGGATCCTTATGGGCGGTACGCATGTGG
TCCATTAGTGCTTCAGCGTTCATGCAGATCTTGTGACACACAGGACAGGACTGGGAATTGGCCCCACCGATGAGAGCGGC
GTGTTGCTGAAAAGAAAAAGGCAAATGCAATGATATTCCAGTAGGAACACCAACGCATAAAGTGTATACATATATTCAGT
TGAACAGGAAAGTATTGATCAATTAATGTAATAGTATGACAGTGCCACAATGTTAAAACAGCACTCTACGTGCATTGCTG
TTTTTACAAGATAGTGTGAAAGCCATGATTCGACGACGTGAGATGATTACCGCTAATGTTTGCACTAAATGAGGCTTGGA
ACCTCTGCAGTAAGTTACTTATCAGCTGTGTAATCCAGGACTTTTCTCCGTCCAAACTACTCTGCGGTCTCTTGCATACT
GAATAAAATGTACTGCAAACAACTACTGCTGTCATTTTTAGTCATCATCCATTAAAAACATTCTTCCAAGATCTTTAGGG
ACTATTTTCGCAGCGGAAGTGCTGACATTCTAGATTTTATAGTGCTTTTCTGTAAAGGTGAAACGGAGTATAAATCTTAC
TCGTTACCCTGCTGGCTACCCTTTTGCAATTGCCGTCCTAACTCTTTTGATTCTTCAGGAAGAGGAAGAAGAAGAAGAGG
AGGAAGAGGAAGAAGAGGTAGAGAAGGAAAACAAGGAGAACGTGGAGGAATCCGTGGATGAGGTGTTTCTCCTGGAGCGC
AAGAGGAAGCACAGCCTCAAATACAAGCGCAGTTTCTTCGTCCGCATGGTCTCTGATCCGAAGTTATACAATCCAAAGAT
TGTGCGAGCCCTGTCGTCCACAGGCAGTCGTCGACACACCAGCGACCCCGTCGACAGTGACACTGGGGTCGTCACACCAG
TATAAGAGCGGATACACTATTTTGGACTGTATAAATTTAGCCGGACTTCTCGGTCGTCTCCTTTAAGTGTTACGTTCACC
TATGTAACTGCTCCCTTCCCACAATTCCCCAAATTTTCATTCTCAATAGCTTTTTTGGCAAAAGAATCGTTCTCTACTTT
GCACTGCCCACAACAGCGTTGGACATACTATCTTGTACTTCGAGGTTACTTTCTTGAAAACACTTTTGCAGAAAACGCGC
GCAGAGCAACAGCTGTATCTATCCCGACGCTTGGACACAAGAACAGTTAGGGGGGGGGGTACACTGCCGATAGAACTAAT
TAGTGGATAATGGAGATTTGCATTCTCTCACCGTCCCCCCCCCTCCCACATCTCCCCCACACACTCACAACTCCCTAGCA
CTCTGTAATTACAAACCTTCCAGGATCAGGAGTAATTAACAAGGGAATTAGAGAGAGGTAGCAAACAACAGTATCCAAGA
TATGTGTGTCTCTGCAAGCGATGGTTTTGGTTGTCTTTGAACTGCCGCTTCAGTTCTCCTATTTCTTTGCTTTCGTCCCC
CCCCCTACACATACCCCCCCTCCTCCTCCTCCTCCTCCGATGAAGAAAAGAATGTCTTCTACACCCCTCGAAAATTCACG
AGAAAGCCCTCCTCTTCAAAAAAGTTTTTTGCAGAGTTTAGTGCCACGTAAAGATCTGGGCTCTGTTGTTGTTACCCTGC
GAAAAGAGGGAGCAGAGCTGCCATTTTTCTAACGATCCCTGTGACGACACGAAAGTTTGAAACCA--AGAAGAAGAAGAA
GGGATCGGGATGTTGGTGGGGGGGGATGGAACCTTCCGAGCCTCCCCTTCATCCGCCATGCTGTCTATGGCCACGTGACG
TCATCGCCGATCCGAAGGCGTGGACACTGGATATCTGTCCAATAGGAGCCGAAGACCACGGCTCTGGTCATAAATCACTG
CAGTGACAGATATTTGACAGCCGATGATGGATGTCCGTGCATAGTAAATGGCGCATTGATTTCTAGGCCAGCCTTCCCCC
CCCCTCCCTCCCGGTTTTCTGTTGGTGGGTTTTCTGTGCCGGGTAGGCCTTTATGCAGCCGTCAGGGCCTCGGATAATGG
ATGACTTTCCGAAACCCTGGGGGTCAGTGGCGATGTACTTCTTACAGAGCCTTGCTCTTTTGCCGCCTGCGTGAGACAGT
CTTCTTAACGAGAATATAAGAAGACCAGCTTTCGGTCGCTAATATCTTTGTCGTACGGGGCGTTCGGGATGCTACTCCTG
GGGGTGGCTGTGCTAGACACGGACTGGAGAGGAAAAGGGAGGGGACACAATATCGCTCGGGGGGATTGTCCCCAGTGACC
TATCAGTCTTTTCTGTTTCTTGCTGGATGCTACAAATCCTCGCCTCCTCTTGCAAACTTCTCTGTACGATTCTCTCGCTG
TTCCGATTGTTTGTATCAGTTCTTGTGAAATATAAATATTGCAATTTTTCTATGTCTGTAGTGAATATTCTGTTCTCTTT
TTACGGTAGTGCTGAACTTTTTTAATTGTTGTCCATTTTTCAGGCTCGTTGTGATGCGTCATCTTTTGAAAGTGTGCGGT
GTACATTTCAAGCCGATTCAGGTGTATGGTACTATGAAGTTACTATAATTACATCAGGCGTTATGCAAATTGGCTGGGCA
ACAAGAAATAGCAAGTTCCTAAACCATGTGAGTTACTTTTGTGTCCTTTTAACTCTTCATTTCATAAACAGGCTTTGAAA
AAGTGACTATTCTGTTGGGACGAGAAATAGATGTAGCCTTAAAGAAATCTGCTGATTTTTATCCCTTTCTTTTTATTACT
TGGATGGTGACATAAAAATCAATTTTTTTAAAGCTAGCTATTTTTTGAAAACATGGTCACATAATCCCAGATCCTAAATT
TTTCTTACACGCTTTTATTTAATAAAAATTGAACCTTACACAAGAAAAAGGAAGCGGTGAGAAAACGAAGTCCTAAAAAA
CAGTCTCTTGTTTATGAACTTCACACTTTTAGTAATTGGCTGTATTTCAATAAATTTAACTTCGTAGTTTTTCTTAATTT
CCCATACACATAGGTGAACATTCACATTAATTCAATGCATACCTCTAAACACATCATTTGAATGAAATGTCTTATATTCC
ACACCATACTGCATGAAATCACTAGAAAAGGAAATATTGGCTTAGTCTTACCTTCAATGACTGCATGTAAGATTTATGAC
AGCTTAAATGTAAATAATGCCCACAGGACTGAACATGAACTCCACCTTCCCATCCAATGTTTACTGCCATTTGCCAATAA
TTCTGAAAATAAAAAAAGATAGGTACTATATAAAAAATGCATAAAATGACATATTACAGAATCCCAAAGCCATTA-TCCA
CAGAAGAGTGATCACATAAGCTTTTAAAAGTGGAATTAATATTTTGCAAGAGGGCACTCTCAAATTTAGAATATATTTAA
ACACTTTAGTGTAAAGTAACCTTAAAAATCTT-----------------CGATACATAAGTTTATCCTTCAAAAGAATCT
CAAAGGAAATTTCACAAGTATGAGTAATTTTTCATTGTAACGGAAAGCATAAAAAAATTTATATCAAAAGTAAAAATACA
TTTTTATTTTTGCCGGAACAGGAGACTGTAGTTAAATTTGGGAGTTTTAAAGAATTACTAACAAACAGCAATAAAAACAT
TTCATTACAAAATACATTTAATACATATCATATGCACATACCCAGATTCTTTCATGACACTTTTATCTCCACAGTCACAC
GCACCACCAGCTTGACTACGAAACATGTTGAAATCATGTTCTTCGTGGTTTCCTCTTAAAAAACACTCAGAACACAAGGA
CATACAGGGAGAAATACCACATGTTCGACAACGATAGGCAACAAAATTGGCAGTCCAAACGAGACCACACGTAGTAGCAT
TGTCATACCTTCTTACTGTAATATATATAAAAAAGATCTCTTAGAAAGATGAAAACTCGCATTAACATAATTTTGAGGTG
ATATAAATGACATACAAAAAACACCTCAATGAGTGGACAGAGGGGTGGGTAAATTGTGATCGTGTCGACACAAAGCTGGC
ACTGTTTTAAAACTTTTTTCACGAATTTACTGTCGAGCTCGTGTGTCTCCTGTTACTGCTGTTGATTTTTATCCTTCATG
GTGATGGGATGTTCGCCGTGAGACATGCTAGGCATGGACGCATAGTTCCTTATCTGGTGAAGAGAAATGAGCTGATTGGG
GAAGGAATTGTGGCTCGACTTCACTTCCATAGAACCCATCGGGTTCGTGCTTTTGGGGAAATTAATGGGTTCGTACGGGA
AATACGAGGTACGTGTTGATGGCATGGACAACTGTGGCCCTGAGGAGATGGGCAGCATTCCGGACTGGATGGGTGTGAAA
GCAGACGTGTTCTTACTCGAGGGTGGAGGGTGAGCTTGTGCCATCGAAGAGGTATCGTATTGATTCTGGCCCAAGTGAGA
ACTGAGGTCATGGTCCCTGCCGTTTGTGTGATTGGCACTGTTAGCCACCATCTGCTGTTGCTGGTTGTTGTTGTTGCTGC
TGCTGCTGCTGCTGTTGTTGTTGTTGACGTGGATCCATGTGAAGTCTCGCGTGATGGTCGTTCATGCTGTTTTGGAGACA
CGTGTCTGACACGTGCGGATGCAAATGGTGGGTTGGTGGGGACATGGGAGAGGCCATGGACACAATTAGTTTACTCTTCT
TCCTTTACTGTTATATTTTCTACTCCTCAGAAGAC--ACTTATAGACATTATTTATGACATATTACCTAAGACTTCTCTA
AAGATTCAATGTTGTAGAACCTTTCACAACACTGTCACTTGACAAGATTAGAAGAGTTGTGCAATTTTGTATGCAACCTA
CATAAGTTCCTAACTACTGGAACTCACAACCTTATAAAAATAAGGAATATGAAAAGTCTCAACATAAATTCAATACATAC
CTGTCGCCTTTGGGTTATCTAAGCTTTTTCCCTTATAAATACTATTTATGTCCAATGCAACATACTTCGACTTTCCTTTC
TCCCCCTTTGCATTTAACCCCGAAACTGTAGACATGCTGATCAGAAGAAGTCATTGAGTATATAGCAATGCACCCAGGGA
ACGGTCCGCTCCCTACAAACAAAAGAAAATTTGTAACAAAATTCACAAGAATTTCACTGAATAACAAAAACATTGCCTAA
TTAAAAAAAAATTAAATTTAAAGCAATAAAGTTGTGTTACATATATGTATTACATACTGATCTTGAGTTTGAAGATTTTC
AAT-GAGGTGTGAGCAGGTCAGTAAACAAAAGTAAGGTGAGAACACTGATCACTAAAAATTCAGAGTCCCTAAGGGGAAT
TGTTTTTCTTGAAAATTCAGCCTGCCATCCATTTGTTTTTCCGAGTGAGTGGAATTTGTAAAAAAAAACTAGGTACTACA
TCTCTTTTCCAATATGACTTAAGCAAATCCTTAAAAACAACAACCTTGGGATAAAAAGTTGGTGTTTTAAACTGACAAAA
TAAATTCTCTAAAACTTTTACATAAACTGAAAAACTAAAAAATAATTAAAAATTATTCAAAGTTGATCGGCACCAAACGA
AATCTGGGTCTGTATCATTTATTGTCATGCCACCAAGTGCAGTAACCTGATGAGTTGCTTAGTGACATGACAAATCCTAT
TGTTTTACATTATATGTTTCAAATTTTTATATATATATACTGGGATATAATACCTTCGGTGTAGGTTGCGAGTGTGAAGA
AGCTGGCTGCGATTGTGGCGACTGCTGCTGATTTCCACTGCTTTCTTCTCCTTTGCCTTTCTCTTTGGTTGCACTGCCCC
ATCCTTGACCACCACTAGGAACAAGGTTGATATTGGGATTATTACCACTATTTTCACTCTTCAAACTAGGTAAGTTAGCT
GGAGGAGGCATGCGGCGGCCCGCACCAACTTTCCCCAATGATTGCAAGCCATGCTTTGGTTGTACTACAAAT-AAATTAT
AGTTACTCAGGTCAGAAAGTTTGCAGAAAGGAAAAAAA-ACAGAAATGAAAGTATAAGTTATAAACAGATTTATTATATT
GGCTTTACTCCATATCTTCAGCAATCTTTTTCTCCATAGGGCAAGAAGGT---CAAGCTATACAAATGAATTGATTTTCT
CCTTACATTCCATTTTTCATCATTTAATTAAACTTGCAGTTGTTATTATCACAAAGAAAGAGCCAATAATCAGACCAGGA
GGACCTGCTGCAAGAACTGGTGCTGCAGAAGTCCCGCCAACAGGATTACTATTGTTTGTGTTGCTAGGAGGCATAATTCC
ACCTCGTGATGCTGAGGTAAAAGGACGTTCTCTTGCATGTGGTTGTGAGGAGGGAAGTGCCTGTGGCTCTGCAGCAGGTA
GCTGACCGTTCACGCCACTGCCACTGTTCTGTTGCTGGCCTCCGGTTGGTCCAGGTGATACCTGTTGTTGATGCTGCTGA
AGAGTGCCACGACCCCAACTTCCTTCGGCTGAAGTTTAGAAACAAAAGAACTGAATTTAAGCATTGGAATTTTCAC--AC
AATTTTTGTAATTTTATTCAAAACTAGCAAATTTTTTTTTATAAAAAAATGAAATATACATACTTTGTGGCCTTAGACTT
GGTCCTGGACCATACTGCGAGTCTGCATTTGACTTCTGGCTGCCTTCTATTTGTGCATCTCCACCAGCTAATTTCGGGAA
TTCCTGAGGAAAAAATGGCGACTGCTGGGCCAAGAAGCTGCGTTCTTGACCACCATCCTCTTGGTTTGACGTAACACTGC
TCCAAGTTTTGCTTCCCCCAGATGTAACTGTTGCATTTGTTGTAGTTTGTGTCTAATAAAGATGGAAACAGCAACATTTT
ATATATGAACAAACCAGACATCCAGCAGCTGCAGAATTAATTAACTACACCGAACAGCAAAGAGATAGAATTTTTTTAAT
ACTTGATTGAATCAAATTCGCCTTATGAACATACTAGCTGTTTTCAAAAAAATACTATGATTCTCTAGATACTTGGTTTT
CTGGAAGATTTATTATCTTCCAAAAAACCAGGTATCTTGGAAACCTGTTTTTTTATAAAAGCAACAAGAGTTTGTTATAA
ACACTTGAAATAACTTAAAAATTGAGAGAAGGAAGACTTTACTAATTAGTTCTTTGACAAATAACATTGGCTTGTTGCAT
TCTTTGGTTGATGCTTCTAACTTTCCTCTTAGAAGCCTCGACTCTTCACGAGCTTTGTTACGCTCTGTTCGAACCTTGCT
CCACTTCTCTCTCCAGTTGGCAGTGCAATCTGACCACCATCGCATGGTTTTCTCCATCTGTGTGGCCCGAGCTCTAGCCT
CCTCCAGTTCCCTGAGTCGAAGCTCCTCCTTGGCTTCCCATTCTGGATCATAGTTGTGATGATGGTGATGATGGGAAGAC
AGGGAATGCTGGGATACATCACTAGGCATATCACCATGCTCTGACCACTGAGTAAGGGTACTACTCACATGCCGCTTGAC
GGAACTCGCAGTAGATCCAGCATGGGACATCTTGCTAGTCACTTCATACCTAAAAAATGAGAATCATGAAAGAACTCATG
AAAGCCTTCAATTAAAATAC-AAATAAATCAAGTGTGACAATTTTGTCTATTGTCACAGTAAAGATGGCTACAGATAAAC
ACCACTACTTGCCCAAGCTCAAGTAAACTCCCAAGGATTTAAAACCGGTGCTCCAAAAAATTAAAGGTAATTAAAGGAAA
GACTAAGAGAGAGAGAAGAACGGGAATAAAAGGAAAAGCTGGCGAAAAAGCTGCACATTTCGGTTGAGGCAGACACAGTC
GGAGGTTTTTAAATCCGGGAAATAAATAAAGTTAATTCGACTTGATGTTCCTTAGCGGGGCCAGGCAGGGAATGCGTTAG
AAATGTCAGTGTAATTAGTGTTTAGGCATAGGTATACCGGGTGATAATTTATCTTGCAGATTACTGTAATTGAGCACGCT
CGTACAACCCGAAGTATTCACGTATTTCACATCTTCGCACGCGCTCGACGACTGCCCATCTCTACGTAAGGAAAAGG-AG
GGGAAGGAGGGGGCACTTGCCAAGAGGGCGTAAATGCTAGCGCTGATCAATGGATCATAATTCATTTAAAACGCACGACC
AGCGGTAATTATAAACGTATAAATCATTTCGAAAAGAACTTCAAAGACCCGCCAGACGCTCAAGGTTCGATTCCTAAGGA
AATTGCTCGCAATGTTCGACCATCTCTCCCATCCATTGGCCTTGGTGAAGGATCGTCATCATCAGCATCTTCCCAGAGGA
GACAAGTCAGCGTCCTTGGGGAACATTTCAATCCCTTCGCGGCCCTTCCAGAAGAGACTTACTGCAGTGCGCTCGACATC
AACAGTCAAGGGGATCCCCGATTCCCTTGGCAAAGAGATGCCGCTATTCAATGCGACCTTTCTCCCAATGGAGAGGGTTA
CAGGTATGCCAGGAAAAATAGTTTCTATATGATATCTCAAGAAGCCAACAAGCTTCAGCAACAAGAACAGAAAAAACAAG
AACAGAATACAACATGTAGTGCATCGACGTCTACATCTCCGTTATCGACTACGGTTATCAACATGGACCAGACAGCTTCA
CTTGTAGAGACTGTGGTAGTTTTCTGCCTAAAGATCACTAACGTATGTATTTTTCATACTACCATAAAAAAAAGGGCAAG
ACTACAGGCCTCAAATATGGACACACATGGCCCATTTTATCACTTAAAATGCAACTTACTATTTGCAGATGAGATCAGTT
TAAGAGAACAATTAAAAGTAATTTTTGAATGTACCTAGAGCTCCACCTCCAGCACCAGGATCATCAAGATATGGATCTTC
AATTGGTAACCTCAAGAAATGAAGAATACATTCATCTTGTGTACGACTACCAACATGCTCACAAACTTTATTCCAATCAT
CTTTGAACATTTCTAAAGCTTCCAGTAATAGCAAAGTCTCCTGTTCTGTCCACTCACGTGAAACTGTAGCTGCAGCTTTG
TTCTAGAATGAAAGGTTTAAGGAAGTTAACGTAATCCTCACAAAACATATAAGAACTTTTCTTTTTAATTTTGCTTGAAT
GGACAAAAAGTAATAAAAATAAAGGGAAATCTTTCCCTACTTTCATGTATGCATTTTTCTTGGCATACTGATCCATCCTA
AGTCCATAATTGTCGTTAAGTGGAGCTTTAGCATTTGCATCTTCTGACTTAACTTCAGCAGATTCTTTTCCCT-------
-----AAATTAATAATATACATCTTCAAAAATCTGCATAAGTCAAAAAAAGAAAGATCATGGCAAGTGTTCTCCACAATG
TTGCTGATTTAACATCACAATTGTTTATCACAAAATAGGCATCAGCCATTAAGTATACAGGCATATGTAAACAAATTTAC
ATTGATACTTATGGATCTAAAGTACTCTTATCTTTGTTTGGAACGATATTTTGGTTCGTCTGGTCATTTTCGTGCTCAAC
AAAGTCGTCAAATAAACTTGGCCAAGCTTCACTGTCATCGTAAGTGCTGAGGTCTTCACCCACCGACTCGGAAAAATTCA
AAAACATGTTCCATGTATCTCTAGATATACTGTGGATACTTGGGTGCTTTTCCAAGAAAGAAATCCACCTGTGCAAAATA
GGTGGTTCTCGATAAAAAAATACTAGTCTCCAGAGCTGAATTGCCATTTCGCACAATAAAACCCTCTGACCAGCTTCTAA
ACCAAACTTAAAAGTAAAACGATAAAAAT----GACGCAAGCGCAGAGTCTTCGGGTCCGCGGGATCCCTCCGCCGTCGA
CCTCAGCAAAGAGAGAGAGAGACTCGTGTGAAACCGTTCATGGCGCTCGGACGTCCGACAATCTCCCACCACGGCTCACC
ATCGTCCGCCATGTCATCCTTCGACGGTCCCCGTGCAGGCGGTCGGCCCCTGGGTTCCAAAGACTGGGACACCGGGGCCG
TCCAGCTGCCCACAACCCTCCGTAGTGGGACTGCCTGAGTTGTTGTTCCGTAGTCGGAAATGAATAGCGCCGCAGTGATA
GGCCGGCAACTGCGGCAACATCAGACAACAGGCCGAACGTCAGGACCTCTAGTGCCCCCTTCTCCGCACAGGGGCCGGCC
GAGAACGCCGTCCCACCAACCGACCCAGCAGCAGACCCATTCTGTCCAGCAAGGCTCCGGCCAACAAGGAAAATCATCCA
AGACGGAGAAGAAAAAGGAAGAAGCGAAGATGACGAGCTGCATCTCCTTCCGATGCATTTGGCTGTGCTTCAAGGCGCTG
AGCGGAGGGATCCTCATGATCGCCTTCGGTCTGGGGATGACAGTCTTCGGATTCTACGCCGACACTTTCGCCGTCCAAGA
AGTCCAGGAAGGGAACATCTCAGTGATTTTGCTATTTCCAATTCCACTCCCTTTTTTCCCTCATTCCATTTTGGTCTTTT
TTCCCCCCTTCCTTTGGGTCGTACCTCGCTGACGAAGAAGTAGTGTATTTTCTTTTGCCGTAATGTCATTAATTCCATAA
AGACGACACATGATGGAGGTGAAGAGAGAGAGGGTCCACCTCACCATAGATGGAGATCCAGAATATCAAATTTGAAATAT
ATCTTAATGAACCCCCCTTCGACTCCCCCAACCCCTTTCGGAAGTTCGAACATTAATTACGCGCCAAAAGTCCTAATGAT
GGAGACGCCAAGAAGAAATTAGGGGAGAAAAAATCGTTAACAGCAATTAAGTCGCTTATTAATTACGTTATGATGAGAAA
TAAGCTTACGTTAATCTCTGCAAAAGCCGCTTCAAAAGTAATAAAATTAACCCAAGCAGGAGACAGTGTTGAAAGGCAAG
GGGAAAAGAGAGAGAGAAAACGAGATTTTTTCCATTTTCTTCCTTCTGTCTCTCTTTCCTTTCAGGACGAGGATGTTGAG
GATGTTGTTGCTGCTTTTGATGGCAGAGATGATGATGATGTCCTAGTCACGTAGACATAGCTTTAAGCTCCACGGATTGA
TCTTCCTTACGCAAACTAGATTGAAATGCAATTACGAGTAAGAGTTGCTCATTTTAAGTTCAAATTTCATCATTAGAATT
AATATCGATTTTTCTTTAGCTATGAGGAAGGACTTCGTCGTCGTCGTCGTGTTGGGAATGACTAATAAACTTCATAGACC
AATGGTAAAAGCACTCAATATCAGTCCAGATTTCCAGCGACCTGGGAGGCTTGATGTTCTACTGGACATGCCACCTGTCA
GTAGGGATCAGCAGTTAAAGAATTCGTGGAATCCTAATGACAGATCTTTAAACATTTTTGTTAAAGAAGATGACAAGCTT
ACTTTTCATCGCCATCCAGTGGCTCAGAGCACTGACTGTATTCGTGGCAAAGTTGGATATACCAGAGGTCTTCATGCATG
GGAAATCCACTGGAGCATGCGACAGCGAGGTACCCATGCTGTAGTTGGTGTGTCAACCCGAGAGGCTCCACTCCATTCAG
TAGGCTACCAGTCATTAGTTGGAAGTAATGCAGAATCATGGGGATGGGATCTTGGACGTAATAAACTTTATCATGATGTC
AAAAATAATCCAGGTGTCACATATCCTAGAATCTTAAATTCGGATGAAACTTTTGTTGTTCCAGATACTTTCCTTGTTGT
TTTAGACATGGATGAAGGAACATTATCATTTGTTGTTGATGGACAGTATTTAGGAGTTGCATTCCGTGGGCTGAAAGGGA
AGAAGTTGTATCCCATTGTCAGTGCTGTTTGGGGACATTGTGAAATAACTATAAAGTACTTTGGAGGACTTGATCGTAAG
TCGCTTTCTCTCTTATATCTGATCCAATTCTTTAACAATTTCATATTGTTATTTTTACTC-TTTTGTACAATATTTATTT
CTTGTCCACAACAGCAAATGATTTATAGTGCAAGTAGGTTTCTTTATGTTTGATAAGGCGAGATCGTTTGCCATGTCATA
ATGTCCAACAAAAATAAATTTTTCACTCGTGTATGTATATATTGTCTATCAAAGAACCAGGGCAGTTCAAATGAAACTGT
TATTGTTTGCGGGTTTTTTTCCAGGAAAAATGAAGCTGCAAATCGTCCTAGAGAGACATACCAGCCTAAGAAACTTCATG
AAATAAACATCCCATCATTACATGATGACATGTCACCCCAAGTTGAAATTGGAGGTAATGTTAATGGTGCTACCCTACAC
CCAACAATTACAGGTAAATAGTAATAATGTATTTAAGCAAATGGTAACTTTGAAGTTAGGGCTGCGGACAGTGCTTTGCT
TACATCTTTCTTCTAAGCCTATTCTGCTTTGCCTCTTTGGGTAAATATAAGGTTTTTTCCTACGATTTTTTCTTTCTTTT
TGCAACGATATTTTTGAGGAACCATATTGGCATTAATTGTGCATTTTCTGCTTTTTTTTTTCTCTGTACCGGTACTTTAC
CTGTTTCAATCTGAATAACTGCCTTCTTTCAGTTTCCTTCACTGTACGTTTTTAAAGTCATCAGGCAAGAGGAAGAAAAG
AGTCGGCGGAGGAGGGAACACTATCACCACCACCGTACCACGGAAAGGGGCGACTATGACTAATGACTGTGGAGGAAGCC
AAAATTCGGGCGATGTGTCGCAGAGAGGGGTTGAACCCCCCCTTTTCACAGTGTGGTCGGGTTTCCATGTCTCTTTCTTG
CCACCCCCCCAACCCCAACCTACCCTCAAGAAAAGCCCGGTTTTTCTCTTCGAAAACCATCTTCTCCACGGGCTCCGCAG
CAAGGAAACAATATGACCAGTAATTCAATGTCTCCCATTCTGCAGTGTGAAGACAGACCAACTGGAAATGATGTTCCGTA
TCATTAATTCTTGAAAAAAAAAGCTCGAGGGAAAGCGCAGCATACTTTCGGGCTCCACCCACCCGGCAACAGCCATAGTG
GGTGTCCATCATTCTGCGTCTCTTGCAGGCGAATACATTTCCATATCATAAACGGCAAAGAAAAGAGACACCCAGGATTA
CCCCCTTCTTTTCCTCGATGCTTCGCACTTCTTCTTTCATGCTTCTCTTATTTTCGTTTCTCGAGAAAACTTTGCTCCCG
GCCGAGATGAAAATAGGACCTTCGATGTCACTCTGGACGGGTGGCAACCATGGGACAATTCCCTTCTCTCCCATGAACTC
CAACTTTGGAACACTTTTCCATACAGAGAGAGGAATTTAACACTTTTCCGAGAAGTATTCAGTAATAATTGATAATTTTT
CAGACCTTCCTTAAATGTTTCATCTTATTCTAAAGAGAAAGACAAAAAAGTCTTGTTTTCTGTATGCAATGTGTATTTAT
TTTCCTCAACTATTTTCAGAAAATCACATTCTGGAGGATGTTAACAAGTGTGTCCTGGCTTTGCAAGAAGGTGATGCGGA
CACTTTGGATAGGACTGCTGGGGCTATTCGAGGGAGATCTGCTCGTGTTTGTAATGTTGTTGCAGCTGAAATGGATAACT
ATGAGCCGGGTATATATACTGAAGGAGTCTTGAAGGCTGTTGCAGTACTCAGAGATCAAGGTTGTAATATCTTTAATCAC
TAGCATTCTTTAAAATTCATTTAGTATTTTTAATTACTCTGAAGATATTATTGAAATATTGGGAGGGAAATAAAATGCAT
GAAAATTCCATAGTTTTTGTTTAAGTTTTGAATTTGATTTATAAATTATCACTTTTTTTAAAGAAAAAAAAATGATCATT
TATTTTAGTCACTTTGAAATAGTGACTGAAATAAATCATTTTTCTGTGTGTTGGTTTAGAAAGTTAAGCAACACTGACAA
TGCTGTGCTGTTACCTGCTTCTTCTTTCTTGTGGGGAAAAAAGCTATTTTTTATGCCACATATTTGTTTAAAAACATTTC
TTTTATGTCTAGGAATTTGAAGAAGATGCTTTATCTTGGGAAGAAAAGCTGAATAGGATTAATGCATTGTTTGACGTGTG
GATAGATGTTCAGAGGAGATGGGTATATCTGGAAGGCATCTTCTCAGGAAGTGCTGACATTCAAACATTGCTGCCTGTTG
AAACTTCAAGGTTTCAGAGGTACTGTTTGTAATTTTCTATTCCCCTTATTATTAATGAGCATAGTCATCCAAGGCTTGAA
CCTTTTAAAAAATCAGATATGAAGTAAATTTGTGACCAGTGTTTTGATATTTTATGAATTTCTTAAAATGTTTGGATTCT
TAACCACTTACTTTTAATAACAATACTTGTCAACACTTTCTAACAGTGTTGGCTTTTTTGTGAAGCGATTAACTAATAGA
AATGTCAAATGATGTTTCTAGTATATGCATGAAAAATCCAGAGATGTAAGATAGTGTTTAGTAGAAGAACATGGAATGGT
AATTACACCTCCAAAAAAAAACATGTTACAGGTTGACTTACATACATACAGTCCACTAAGGAAGACAAACTTACCTCCGC
GCATCATTCCCGGTGGTGGACCCCTCATTCCTGGAGGTGGTCCTCCCATAGGCTGTTGCATCCCTCGCCCCATTGGCATT
TGGCCAGGGGGCATACCACGACCCATCATTCCTGGTGGAGGTCCCATCATACCTGGTGGAGGGCCACCACGCCCTGGCAT
GGAAGGAGGAGGAGGGGCACCCATTCGGGCTGTCGGTGGCGCAACAGAGGATGGTGGAGGTGGTCTCATCTGAGGTGGAG
CAGCTGCGGCAGTTCCTCGGCCCTGCGGTGTCATCACCTGTGTGGAAGGTCCACCTACACCACGTACTGGACCCTGCAAA
CCTAAAAACGTAAAATGAAATAACCAGTTTTTGGAAGGATTTCTGAAATACTTCAAATTATATGCCACGCATCTATTCAA
GAATTATAATTCAAGGTATAAATTTTGAAACAGTGAGTCTTTTTGTAGAATTTTATCTTGTGAAAAAGTGTTTTTATTAT
TCTTTAAATTTTAGGTGATTCTTGGGCTTGCAAAACAATTTTGACAGAAGGTCACCAAAGAACAGTTCGATGTGTTGCGT
GGTCACCATGTGGAAATTACTTGGCATCTACTAGTTTCGATGCGACTACTTGTATATGGGATAAGAAAAGTGGCGAGTTT
GAATGTATAGCTACTCTGGAAGGTCATGAAAATGAGGTGAAATGTGCATCTTGGTCTAGTTCTGGTCAATATTTAGCCAC
ATGCAGTCGTGACAAAAGTGTTTGGATATGGGAAGGTGAGAGTAAAATTTTTTATTCTGTAAGATTAATTCCATCACTTT
TGTTTTGTCCCAACCTTCTTCTAA--------------------------------------------------------
--------------------------------------------------------------------------------
---------------GAATATAGACGACAGGAATTTGAAAGATTTCGTTGTGGACAAGCTTTTTACTCTGTTGTACGTCC
GATACCACCTGATGTTTGTAAAAAGTACCTCTTCAGCATTGGCTTTTTTGTTTATGATAAGGCTCATGGTAAGCTTAGAA
TTCACCATTTGGCACAGCATTTAACATGCTCTCAGTTCCATATTAATTTTCTGCCAGCTAATGATATATAACA-------
-------------------------------------------------------------------------ATATTCG
ATAAACGTTGTGGTAAAGGAATCCTTTTATTTTCAGGTCTGAAGTCCCATGAGAAATTCATCGGCTGTCTACGAACCTTT
TATTTCAATGATAAGAGTGTCCTTTACGCTCTTTACGAAGGAGATCAAACAGCAAGGTATCACAGCATGTTTCCCGTGGA
ATATGGATGCAGTCCTAGTAATGTTATTCCCATGACTTTCCCACTTCCAGAATCTAAATTGGTGCTAACCCAACCTAGTA
GAAACAAACTTCAGCTCTCGTTAGAGTTTAAAACTTCACAAGCCAATTGTGTTTTAGCATCTGGTGAAATTAAAACGGAG
AAAGGAATTGGGACCTGGGAGGTAAGATGTAAGTTTCAGCCGCTGTTGAAAAACTTACCATTGATCAATATTTTTACATA
AGACCATTATAAAACATTATTTCATTGTCATCATCTTGTTTCCGTATGTCTCATTTATTTTTTCCAGTCTGCTGTTATAA
TGTTGTATTAATAGCTTTGAATGTTATCTTCTTGTCCTTTGATTTTCTATGTCTTTGTGCTATTGGAAATCTGGGGTCGA
ATTGAGGTAAAAACGACTTGTTTTTATTTCATGCCTAAGGAAAACAAACATGTTTTTGGTGGTGTTAACATTTTGCAATG
AATTTCAGGTGGTTTTACAGAGAGGAATTGCGATGTTTTATGTGAATCCTGGTTCTAAAGAGGATGTCGATGAATTGCTT
ATGGAAATTTTGATATCGCTGTATGTTTTTTAATAAGTCATGATCACTTTCTAATGATACTAATGTCCCATTTTCTTCAG
GAGGTACTGAATAAGGCTCGTCCCGAAGCAACCAAAGCTGTGTTCCTAGTCACGGATGGATATTCAAATGGTGGCGATCC
TCGGCCAGCGGCCAAGGTCCTTCGTGACCAACAGGTGGAAATCTTTACTTTTGGCATTCAGAATGGCAACGTTCGTGAAC
TCTTTGACATGGCATCCGAACCACCAGAGGAACACAGTTACATCCTTGACAGCTTCGAAGAATTCGAAGCCTTGGCCAGA
AGAGCTCTACACGAGGGTACGTCCCCTTCATGCATTGCATTTCTCAACCTAAACTTTTATCGAAGCAATTAGCTACTTGA
GTAAAGACTCCGTTATTTAACATACATATCACTTACAGCACACCAGTGCATTTTCACTCAGTTTCTGGACTGTGCTGTTT
TCAACATAGTCTTCAAAGTCATTTGTGTCTCGGAGACTGAAAAAATAAAGGTAAGTTTCGGTGATCACCGCGGGAAAACC
TTTTGGATGGATAATCTGAGATACCCTATGTACTCCTGCCATTTTGCATAAAATAATGTTGTTCATTTCTGAATGAATAA
AAACTGTAATTTGTTGAAGAAATTACTCTTTTTTTTTTTTTAAAATATGCGTTTGCTTGCGAAGAATGCTTGTGTGAGTG
TTTGTCTGTGTCCATTAAACCTTATCCGTGCTGTTGAAAATCCATTCATCATTCGTTTGTCTCAATGTGTACCTTATTTT
TTTTCTCTTAATTTTTGTTTGTTTTTCTTTGATCCCAACAAAAAAAAAGAACCTTACCCAACTCATTCTAATCTATATCA
TTTGTCTCGTTTTTTTTTCTCTCTCCTATATGTTTTCCACCTGTGCAGCATGGAATTGCATAAGAACCTCCACCTGACCT
CGACCCCTTCCTCGACCTCTGCTACCATGTCGATCTCCACCCCGAGTCCCTTGGCCATCCCACTGAACCAGCTGGTGAAG
GCAGCCCCTCTCACCCTCGCTGCAACTGCAGGATCGGCCGCCACCCCAACCACTTCTGCCCTCTTTGATCTCGCTATGCT
CACCAACCAGTCACGCAAAAATCTCACCACCAAACTCAGAGCCACGGCCACACACAATGGCAACAAGAAGTCAGAGAGGA
ATAAGTTCACACCATACTAGACTGACGCTGCCTGATGCGGGAGAGGATGGTTACAATGAATGGGCACGTTCAGATGAGTG
TGTGGGTGTTCCTTCGCCATTGCTCTCTTAAACTGGCACACTGGGTTCTCTTTATTTTTTCTCATCTTCCTCTTCCAATA
CCAATAGAAGCAGGATGGAACTATCTCGCCGAACGTTGTTTAGGAGGACTAACCTTGTATGAAAATGTGTCTTTGAATGG
GATAGTAGCTGTGGACTTGGACAGCTTACTGTATAGCTCTCTTTTTATTATATATTTTAAAAGAGGGTTACATATGTCAG
CGTTTTTCGAGAGGAATATGAAATTTCTTAGGATATTACTGTTATTATTTTGCAGTCACATGGATCTCGTATCACTTGCA
CAAAGTGATTTAGGATGCGATACTTCGCTGTTCTTATTTTTGTGTCATTCCCTGTATTTTTACTTTGAAAAGAAATGCGA
GCTAGTTGCGATGAAAGCGTACTTTGTTGTGTACACTTAGACCCACCCCCACATTTTTTGTGTTCCTCGAAACTCGTGTC
CATTACAAAAAGCACAACCAAATATGGAGTTGCTTACACCAACCAACACACACACACGCAAGAAAACTGAATTATTGAGA
GAACTAAACAGAGAGCAGTGGTGAGTCTTGTCCAAGTACAAAAACAAAGCCAGGTGGAAGGAGAACTGGAGTTCTCCACT
ACATATCACATTTTTGAGATATTGTATATGCACTATTTCTAGATGTAGTTGTTATTGTATATTATACAAGTGCATCTGGC
AAATTAGCTCAGCCGGGCATTAGGCCTAACAGTTCGGTAGTGTTGTTGTAATCCGTTGATACACTTGTTGTCTTTTTTCC
CGGCTTGTGAAACATTTCACAGCTGATCATGTTTTGAGAGCAAAAAAAACGTTCATAAAAAAATAAAATAAATATATACA
AAATATATACAGAGTGTTGTAAAGTTACCAAGACAGCAAAAAGGTGGAAAATCACAGGGATTTCTAGTTCACAGTTGATC
TCCAAGAAAAGTAATATACTTTTGCCAAAGGGTTCAAGGTTAAATTGTGAAAGAGGTACAATAAGCTCAATGAAGTTTCT
GTTAGCGTGAAATTGCACTTAGGCTACCCGAGTTGGAGTTCACAATCGTTGTCAACCTTAAGATGCCTTAAGAGCGCTGT
AGGTCATAAATCTGGACCAGTTCTAAAAGACATTTAGGAAACGTTTTTAGATATTTGCTTAAAAAATTGGGTTGTTCACT
CTAAGGAGCACTTCATAAACTACACACAGTCATGTTTGTGGTGTGACCACACTGGTGATCAAATTGAAGTATGTGAAGAT
GCTGATATTGTTTTTTTATTTAAAATCTTTGTCATAAGCAGATTCTTGTGTTTTCTAATAGGCATAAATACCCCATGCTG
TTTGATGAACCAGTACCTCTGATGGCTGGTAGATGGTATGTTGCGTGGGCTAGAATATCAGGCCCTAGCAGTGATTGCGG
TTCGAGTGGGCAGTCTTTGGTGACCACCGAAGATCAGTAAGTAGATTAGTTAATTATTTTGATGTTATGTCAATGAATTT
CACTGATACCAGTATTTAAAAATTTATTGTTGTCATACAGGAAAATATACAATCAATTTGTATTTGAGTCATTTGAGCTT
TTCCCCAAAACTATCCTGGAATAACTTACCTGATAGACTGGTGATTCAAGCTGACCATACTTGTGTTTTGAATCAGTAGA
AACATCATTTTTGTTAACTTATTGTTACTGCATGTTGCTAAATTTTCATTTGCTGTGTTTTTCCCCTTATTTCTTGATAA
CCATCTTTATATTGGTAATTTTTTAGCAAAGTGGGAGCAATAATGATCCATCACACACTCAAAGATGGAAAACAGTAGCC
ATTGTTCGTGGGACGTTTGGTCCAGAAGATTGCTACTGTGATGTTGCAGAAATAAAATTTGAAAGGCCAGTTCCTGTGAA
GGTAAAGATTTCCCTTGAGTTAAAAAATGGACATTTAATGAAAGTTTTATGATGTTTGTAAACTTATTTTTGATGTGCTC
CTTTTTATGTTTTTGTGCAGGATATGTCATCTAGTCCAGTTGTTAAATCTGTTACACAGACGGGCACACAGACTAGTCCA
GACGGCAGTTTGAAGAGCCATTTCAACATTGGCAGTACTGGAGCTAAAGAGGAGTCTTCCAGAGTGTCACCTAAGTTAAC
AAGAAAGGATCGATCAGTGAGGCAGTTTCGTACAAAGAGAGAGAGAAATAATTCACCATCTGCAGTGCAAGCTGAAAAAA
TAAAGGAGAAAAATATTGCAAAAGAAATTGTAAAAGAAGCCATATCACCATCTGTTGCTGAGTGTTTGCGAGCTGTGTTT
GCAGCTTTTTTATGGCATGAAGGCTTAGTACATGATGCCATGGCTTGTGCTTCTTTTTTAAAATTTAACCCTACGTTGCC
AAAGCAGATCACTAAAGTTCCACATGTGACTGTACGTGAAAAAAGGGATGGCTCGTCTTTAACCAGGGAGCAACGAGCAC
GCTACCGACATTCTGTGGAAGTAGCATCTCCTAGTCTTTTAACTTTTCAATATTTTGATTCTTTTCAGCCAACACCTTTC
AATGCCAATATAAATAAGAATAAACTTCGTAAAGCATCTGTGCCAATTAATGAAGATGTTGTTATTGAGATGTCAAAAGA
TGCCATAAGTCAAAATAGTGCAAAAATATGAGTCCCTAAACCTCAGAAGGCAAAAAGGCATTTCATGTTACACTAATTTA
ACCAAATTCCACTCTGGTTATATGAGGAGTACATAATTTAATATATAAGGCATCTACATAATTAATGACAAATATTATCA
CTTAGCCATTGAAAATCTTTCACCACAGCCCAATGCATATGGACACCACCCAAAACCACTAGGACATGCATAATGTTGTG
GCTATTCAAAACATAGTCGAATTTTCCAGGAAACCATCGTTCTGGTATCAATGAAGCACTTATCACAGCACCAACGAGTG
ACCAAAGGTCTTGCATGAAAACATGATATAAGGCCTGTAAAATACACAAGAAATGTATAAATAACAATGAAATTTTTCTA
AAGTACCCTAAAATTTCTGACATGACATTTACATAAAGTATTCTCAAAACAGCACACTTTTTGCTGATATACATGCAGCT
TTAAGATAACCCATACCATTCTTTTAAATTCATCAGATTTGACATTTAAATAAATTATATTTTCTACATACAGCACTTAG
CAGAACGATAAATCGCAGCAAAATGCAATAAGTACATTGATGGAAAA----TTTTTAAACCATACAGCTTGTATAAGTAT
GTGGCATTGAGAGGGATGGTGAGGAACATGGATGTTCTTTGAAGTTTGTTTAAATAAAAACCCTGGAAACAGTGTTCTAA
AATTAACCTAAAAAGTGAATGACCTTTTTGGGTAGCCTCTGTGCAGCTAACAAATAAAAGTTTTAATTTATTTACTTTCA
TGTGATTTTTCAGCTCTCAATTTGTCTGTCATTCTACCTATAAATGCATTCCAAGTTGGTGGTATTGTGACACACAGGAT
GATTGTGGAGATCGCTCTGATGAACCTCCTGATTGCCCTCCGTTTCACTGTAGTCCAGGTCAGTTCCAATGCAAGAATGG
CAACTGTATACAACCAAACCAGTTGTGTGATGGTGTCACACAGTGTCGTGATAAATCTGATGAAATGGACTGTGGTGAGT
GTTCA-TTTTTTTTTTTAATTGTATCAAAGTATTTATTATATGTCCTCATGAAAAAGAATTGTTTGCATTGAAATAGTTA
CCATAACATTTCGCATGTAATACACAGAATTGACGCTCATTTTGAATAAACCAGAAAAGGGGATTACATATTTATGCTAT
CTGCTAATCTTTCCTTCAATGTTCTGTCACTAATTACACATATATAAAAAGAAAAAGTACTCAATTTGCAGTACAGAAAA
ACATTATTACATTTGGCGTGCTGGTCACACAGAGCAGCTGCTCTCATATCACAAAGTCTGATTGTTCCTTTGCTACTACT
ATACACAAACACATTACACTGAGATGGGTGAAATTCAGCTGCTGTTATCACTTCTGTCAGTTCTTCCATATTTGTAGGCT
TGATGTCAACAATATCTAAAAGAAGGTCAAGGATGAAGAAACATCCAAACTTTTCATTTTTCTAGAGATTTTGAGGTCTG
TGCACTGTTACATAGGTTGTTAGACCTTTTGCATCTGCTTCCCTTAGCTGTAAAAGAGTTGATATAACAAATTCAGATGA
ATTGGAAGAATCAAAAGATGAATTGGCCAAAAATGTGTCACGTTTAGTTTTGGACTGTAGGTTATAAATGAAATCAAATT
CTCTTCCTATATCTACACCATACTTTTTGTCAATAGAAATATAATGTATGCCTGACGTTTTATTTACATCTACCACAAAT
GTATCTTCTTTAGATGAGAGAAAAAAGTCAACACCACCATCTGTAACATCCACCACTATTCTGATGTCAACGTTCATGTA
CCTAGGTTGAACAGCAAAAAAGACAGTACGACCTTCAAGTAGAGGACCTGGTTTTCTGTTGCATTCATCTAGAATGAGCA
GAAAAAATGTTAAAAATATACAGAAAATTTGATTTCAAAATAAAAAGCACTGTGTAAAAAGCACTGTGTGCTTAAATCTT
TAAAAATGCTTTTTGGTACATTTGAAAATGACT-GGGCTATTTGAAAGTTAATGTAACAAAAGCACTCTCAAGTCATAAA
ATCCAAAAAAGCAGGACTATAACCAGTGACTGCAAACTAACTTGAAAAAAGGAAAGGAAGCAGTAAGCAGAGTGTAACAA
TAGAATTTTCCGGATATGAAACAGATTCAAAGTAAAAGTTCAAAGGACCTTACTTCATATTGAACAAATTTGTTGGAATC
AGCAAGATCCATTTCCTCAATTTTGGGTGGGTTGTCAACAGTGGCCAGAGCAAGGCAACGCAGAGTATCACGACCAGTGC
CATAAACTCTTGTAACATCAAGAATCTTATTCATCATGGCAGAAGTCATGGGAACTTTGGTATTACCAACACGAACATGG
CTGCAACGATCCAACACACCTTCTGGGGCACCCTAACAGAGATTCAATGAAAATTAAGCACTCCATATCACAACATTACA
TGCAAAGGAAACCAATGCATTAATTAAATATGAATATACCAAAATATCCTCAATGAAAAAACAGTGGTCTTCTTAAAAAA
CTTCAAGGCTTTTCAAATGTTATAGTGACAATATTTTTGATTTGAGTTACCTAAAAGAGTAAAATGTATTGGTGTATAAA
AAAGAAGCAATACAGTGACGCAGTCTGCTTTTTCTGAACCTTCCACAGGACGATGCCTGGAAAGTTTATTTCGATCAGCC
TGCTCAAGATATTGTAGATGAATTTGCTATGAGATATGGCATTGAGTCCATCTACCAAGCAATGACGTAAGTTGAGCATT
TTT-ACTGTCTTGTTTCGTGGATAAGATGGTTCTTTATTGATGATTTATTGTTATTTAGTTAACTTTAGTATTTGCACCC
CCCATATTTGGTAAAATGTTATTGATCTATTTTTCAGACATTTCCACTGCCTTTCCACAAAATACATGTGCCAAGGAGTT
CCCGCTGTAATGAGCACACTACTAGCGAATATCAACGCCTACTATGCACACACGGCTGCCTCTTCAGCAGTTTCAGCAAG
TGATAGATTTGCTGCATCTAACTTTGGTGTATGTATATTTTGTTTCTGTGGCACTTACGTTTGGATGATAATTATATATA
ACCAAGTTTGATTGATATTTA-----------CTGTTGAATAAATTTCCGAACCATGTCTTTCCTGCTGTGTTATAATTT
CTCATGTGAAAATATATTACTCATTATGTATGCTGATATGTCTTATATTCCATTTATGCAGAGGTTTAGAACATTAAGCA
CTTATGATGTTTTTTCACTGTAACTAAC--AAAAAAAATTGTTTTCCCATTGTAGAAAGAGAAATTCGTAAAACTTTTGG
ACCAGCTTCACAATTCCTA-AAATTTCCTAAAATGCACTGTAGAACTGACACTATATTATTTTAATCACAACTTCTTAAA
AAAGTGTACTTATTTTGTGCACATTACTGTTAACTTTAAACATGAGCATACTGAATGAATTCCTTAGCATGATTACAAAA
AAATCCAAACAAGAAAAAAAATCATGGTATTATACACTGCACTAATTAAAATTTTATAACAAGGTTAGATAAAGACACGA
AAACTAACATGCCGATGCTTTGTCAACTCTCCGTCTTCCCCCTTGACGTTGATATGGAGGAATATTTTCCAGTGCATCAG
TCCGATCTGTAAGATCCCCACCAGGTCTTATACCATCAGAAAAAATCACTTGCTTGGGCTCTCCCCTAGGTTTATTTCCT
AACAGATTAAAACAGAATTACATATATTGTTGGTACTAAGGCAAAAGAAACTAGGAATATTTTTTTAGATTCCAGAATTT
TATAACTTAGAAAAACAGACAAAAAAGGTTGATATTGTCTGCTTGTGCATTACAAGCAAGAAAATTCATTTCATGGGATT
CTTTTTCAAGTTTTGGTATACATTTCCTGACTTCTTTAGGTTTTCCAGTTAGTTTTGTGTACAATTTTAGGTATTATCAA
CTTGTAAGTCACTTCATCTTCCTCCATATATTTGGATATTTCCTCAGCACTTTTATCCATATCTTTCTCTAAGATATCCT
GCTCGGGGAGAGACATTTCGTCCTTGTCTGGCGGACACTGAAGACACCTACCAACAAAAAAAGAAACAAGTTCCAGTCTT
ATGAAGAAAAATATACACAACCAAAACAGCATTGGTAAAAAGTAAAAGAACGGCAGTTGTTGATTAAAAAGGTTTCACAG
TACTTTGCCGAATGAAATGATTTAAAAATTCCCCAAAATATAGAAAATTAAAATACCTGCTTTCACTTATTCCATAATTC
AAACAGGTGGATCCTACACATTCACAGCAACCATCGTGAAACCAACGATAACTCGTGGCACCCATGGAGGAGCACGAGCT
TTTGCACTTGTTCCATGACATACACTGCGACATATAGGCAACAGTGCAATTTACTTGGATTTCTTCATTTGCAGTATTGT
CTGATGTAGCTACAAAAGCAAAACGTAAATGGTAATATACAACTGACACCATGGCAAAGCATTTCATTTAAAAACTCCAC
TATTTGAACGAACTTTTATATGCGTAAAC--CAAAACATTTCAATGAACGATGTGTTAAAGTTATGTCTCAAAATAAAAA
ACTACTTCACAGGTAGTGAAGG----------------------------------------------------------
-----------------ATTTTTAAAAGATGTCTTTTGTTTTCAGCTTTAAAGAAGCTCAGAATACCAATTTTGGATGTT
TTTTTGTGGTGGCAGTGTGAGTGTACTAAAATTCAGATAATAGCTGTTTTAAATATTAGTAGTTACATGAAAAATTTAAT
AGTTGAATTACTTTACAGCATAACTAGTTGATTTAAAATTGACCATCTCACATAGCATTTAGTTTGCTATTATCTGAGTT
TCTTAAATGAGAGGGAACAACAATGTTGTTAATACTTACATTCCAGGGTTCTTATGGATCCAAGAAGGAAGAGCAAAAAA
ATTGCAATCCGTGGAATTTTTCCTGGTGCTCGAGTTGTTCGTGGTGTTGATTGGCAGTGGGAAGACCAGGATGGTGGTAA
TGGACGGCGTGGAAAAGTGACCGAGATTCAAGACTGGAGTGCTGCAAGTCCACGTAGTGCTGCATACGTGATTTGGGATA
ATGGAGCCAAAAATCTGTATCGTGTGGGATTTGAAGGAATGGTTCGTATTAAGGTTTCTCAAAACAATTTTTCAAACTTG
TTTTGTGTTTTTTATGAGCTTATGTGTTTGGGAATTCAAGGTATATACATCAAAAAGGTGAAAGCTGAAAAAGCTGTATA
ATAAAGATATCATTTTATGTTACATTTATGCAGCCTTTTTGTATATCAACATACCACTGTTCGGCAGAAATCCGATTTCA
ATGTTTTTGGACACAATTTCGTCGGAATAAAGAAACTGAAGAGACATCTTCACTTGGGGCTGTGGAAATGTATATCAAGT
GGCTTTCTTTGCCATTTCATCTTTTTCTGGAAACACTGATAACAGTTTATAAACTTT---CATTTTTATCTCTAAGTAGT
AAATTTTATGTAATGTTTTTT----GTATAAGTTAAT-TTTTTATTGACGTAAGTAACTGTAGCCTTACATTA--TTTTT
TTTAAATGTTAATTTTCTTGGAATTCATATTGGTTCTCTATCAAAATCTTTACTATTGTTTATAT---------------
---------ATTTTCTTTAATTATGAATTTTTCAGTGGTTTGTTGAGTGGTCACATTTTGGGCTCTTACCTACAAGAGCG
TCTTGATCGCATGACATGGTATAGAGGAGAACTGTTGACAATGGCTCGTGATCTTGGCTTCAGATTAGTTCCTGCCTTCA
ATACCACCACTGGAGTGCCTCATCCTAGGGTACTATTGTGTAGTTCTGCTTTATTTTTTATGGTCAATCTGTAATTGAAA
CTG-TTTTTTTTTACATGTAGTTTTATACCATTCATACAGGGAATATAAAAGCCCTTTGAATTCATTGTGAATTTTCTTA
ATGCTTAACCAAGCCCAAGAACAGCATAA--------------------------------------TTTTTTTTATTAT
AAGGATGATATAACTTTTTATCAGAAAGAAAAAAAAGTTAAGAAACCTCATGGAACCATTTTGTGTGGTTTCTTTTTTTA
GTCATGCAAGCTTATATCTTAGAAATAAAGCTCTGGTATCTAACTTTTGCAATGATCTGTTTTCTTGTTCTTTGAAATTT
TTGGTAATGTGAAAATAATTTTAATCTTTCAGGCTTTAATGAAAAATTGGAACCTTTAAAATGGGTAATCGATGTTACCG
TTGGTTACCCCGACTGCTCGAGCCCTTTGGATTTGTTAGCAATCTGTGCGTCAACCCGTCCTTCATGCACCACATACATG
CATTATCGCCGTTACCCTGTGGAAGAGGTGCCATTAGACAGTATGGATTCTTTAAGGGACTGGGTATATGCTCGATGGGT
AGAAAAAGAAGAGCTATTAAAGGAATTCTATAGCTCTGGGATTTTTCCAGCATTGCCTCAAAACCAACAAGGCTACAGTA
GTAGCTCTCATCACCCGGTTCCACGGAAAAAAGCTCACATGGTGACTTTAAACAATTGGTGGATTGGGTTTCTTCATGTG
TTTTTCTTTTCATCATCAGTTTTACATTGTTACATACTTTATCCCCGATTCAAAATTTTGAAGTTGTGGTAAATTTAATT
TTAATGTATTGTAAATCAGAGGTATGCATGGTGAATGTTTAGCTTTATTTTGGGGATTAGTAAAGCTTAACAATCTTTAG
TACTTTTTTCAAGTTACGCATATTTTCAACTGTAGTTTTCAATGTATTTTTTTACGTCTTTTGAAAGTTTATCTGGAAGT
CAAATTTGAGCTGGTTTATTTCACTTTCAATGTATAAGGTTATCTTTTCAGATGGTTGCAGTGCATGATTTTTTTTCTTT
GTTTTAGCCACAGTGCCTCCTTTTTACCGTGAAATGTATGATATTGTATGTCCAAATCAGGAAAATGTTGTTGATCAAGA
TATGTTTATCAAGTTGCTTGTGAAATCAAGTCTTCCAAAACAGACACTCTCACAGGTAAGTGTTTTTTAAACT-----CC
GTTAATGGACATTACAGTTTTATTGTGTCTGTAATTTGTGTGTAAAACTGTGATTTTTACAAACTGAAATAAAGAAAACT
TTCTCCGCCTTATTGATTACAATGATTACATAGAGATATTATGACCATAATGATGTTTTTAACATGTTTATAGAATCCAG
CTGTGATACTAATTTAAACAGTATTTAACCTGATTAACACTCTGTATCATCCCACAACAAGGTCATGATTTGTTAGCTGC
TTGATTGTGGTGTTGCAGCTTTCTAACAATTACTGCAACTTACTAACCATTACAAAAATGAACTCCGGGAAAAAAAGGAA
GATCGGCTTACCCAGAAAATCTGCTAATACAGAGAGAGCCCCAATACAGAGACCACCAAAAGCTGCTGCTGTTGGAATGT
ATCGGTTCAGTTCGTGAATCATAGATTTTTCTCTGTGACCTCTCATTACCATCTGTTGCTCCTTCAGCTGCTTGGCAACC
TAGTTAAAACAAGAATAAAAACGCACGAATG-AAAAAAAGCAAATAAATCCAAAATATCAACAAAGAAAACAGAACAGTA
TTTTATGAGAAAGCAATTGAAACCAGATATTAAAATAATGAGTAGTGTCAAGAACCTAACCTGTTGGATCTTGTACAATA
TTGCTTACAATCCAAGACAACTCCCATTTAAAGGTTCTGAAATTTTGTCGCTGTCATTTACTCGCCACTTACCTCCCATT
TTCATCTTATTCACTCGCCGAATTGCGCCTAAGAGCATTCCTTTTTCATTTTTCCAGATCGCAACAATGTGTACCGAGAT
TACCTGTACAACCTGGAGAAACTGACAGTGTTCGTGGAAGAGAAAGGCCGTCTGGAGAGCAGCACAAGCGGTTCCAAATG
CGCTTCCATATCGAGGCTCAACAATGCCTTGTTTCGACGCACACTGCACTTCGAATGTCCTTCCCATCTCAAGGGACGCT
ACATCTACGTCAAGGCCTACGGTGTACCTAGCCGATGGAACAGATTATATTCGGCCATTTTGTGCGAAGTTCGAGTCTAC
TAACAACAACACAACAAAAGTCCTACTGAAAGTGATGGACAATAGAAAATGTTTTGCATTTTGTTTACCAATGGATGGTA
GTGCTAATGAAACTGAACACTAATAATTATCACTTGAACATCATTGCGGTATTGTTCACACTTTGCTGACATACGCAATA
AGGCAAGATGCTGAGTAGAACAGTACAAAATGGTGGGCAAACTGTTTAACATCAAAAGCTTTCAGATTTGACCAGATACG
GAAATCCAGGTATCACATCATGTTCGCTAACTAAGCCCCTTCCCCCACCCACCCGAGAGACAAAGGTGTCACTCACCTGT
CCACTCTGGTTGCTCTCAGGCAAGGGAAGGGGCTTAGCCACACCTATGCGCACCACTCCTTTTGGTGCCCCCTTCAGCGC
TTGCACCGCAGCATCCAGGCTGGCATTCTCCAGGTTAATGTCATTGACAAACAGCAAACGATCACCAGGAATCAGTCGTC
CATCTTGCTGTGCTACACCACCTGGAACAAGGCTTCGTATCACTATCACTGTTTCGTTTGGATTCATTGGATCCTGAATT
GGGGGAAAAAACCACGATGTAATTATGTAAACAACTAACGAGCACAAAAAACTTCTCAGTTTTTATTAGTATTACTCTAG
GTTTAAACATTCCAATACTATCTAGCTTTGAATTTGTATTGTCACCATACAGTATGAAATCAAATGTTCAGTAACCAATG
TATTTTAAAACAGATTTATCACATCAAAGGAACATATGAACTCAGTATGTCTAAGAATGTACTGTGCTTTGCATCTGATT
TACCAAGGCACAGTTTTCGCAGTGCATAGGGCAATCCTTGCTGCCCGGTGCCCTTTTTTCAGAGAGATGCTCAACAGTTT
ATCATCTATTTGCACTGAGGTAGCAGTAGACATTGATATAGCTGGTGTGAGCATATCAATGTTTAATGAACTTTTGCGAT
ACCTCTACACAGGGGAACTGTCCGTGTCAGAGGGCTATGGTGGTAACTTTGATATTTTGTTTCAGTTAAGTGAACAGTTT
GGAATTCCAAACCCTTTAGAACAAGACTTGAAGTACTTACTTGAAACTGGAATTTATAGTGATATTTCTTTAAGCTTTAC
TTCACCTGGTGATACTGGTCATTCCGTCATACGTGGCCAAGCTGCATATATCTGTGATCATATTCTGACTGATGCTGAAG
GCAAACCATGCAAAATCTGCCATGGAACAAATGAATTTTGGTGTCATCGAGCCATCTTGTCAGCTCGCTCACCTTTCTTT
CGCAACGTGATTCATCGTCAGCAGCGTCGTTGTGCTGAATTGCAAGAAACTCACAGAACACGAATTTTGTTAGATGACAG
TGTAATACCAAGGAGATATGCTTGCATATTGCTTCGTGCTGTATATCAAGATGCATTAGAGTTTGGTGCAGTTTTAAGTG
ATGGCTCTAAAAAAGGAAGTCTGACAGATGTTCATGTACCACAAACTACAGTAGAAAAAA-----TAGTTCCACTAATTT
TTTTTATGATATATCGCTCTGTTTTGTTCTGTCTTCTAAGAATTTGAAGTTTAAAGTATTTATTAACAGGAGCACCTGTT
TATAACGTATGTTGTGATCATTTTCCTATATAATAATGTATTTGTTCTTCGGTAGTAAACCCTGGAGGATGGGCACCGGC
ATCAGTGTTGAGGGCAGTATATAAGCGTGAATATCCAAAGTTCCTAAAGCGCTTTACCCAATATGTGAAAGATATGACTG
AAAAACAACCCATTATGTTCTGAAATTGCAAAATTCCATAAACTTGTGGTCATCGAGATTATTGCCCAGCTCTCACTTTG
GAAATGTAATGGAGTACATTTTGACAAAATTGAAAGAGGGGAACGACGGAAATGTCTTCTAGTATTGCTTCTTAGCATAT
AAGATTAAGCCATCCAAGTAGATCCGTTGCAATTTATATTTCAAAATACAGGAATTATGATTTTTGAACTTTTTATTTTT
TACAAATAAAAAAATTATATCAATTTTATATTATACAATTAACACACAATATCAACTTAAATTCCTGTATGAAGAGTACT
CTAATGATTTTCTTTTTAAAATTCTTTCTATGTTCTGGGGGCCTGGCAAAGTAAAATCAGAAAACATGTCACTTCATTAA
TACGAAAGTTCTTCCACAAAATCTGATCAATAATTACCTCCTTCTGTTTCCTGCCAAACAATGCCTTCCAGCATAACACT
AGTACCTGGTTCACATGGTCCTAAGCAATCAGGCTCAGTTATAGTTCCAACTGATGTACAAGTGCTAGTGTCTTTCATCT
CTGGCGGTACAGGAGAGCAAGCAATATCCACCTAAACAAGTAATAATCAAACATCATACCACTCCTGCAAACATTAAAAA
CTACATTAACTATGTTACATAGAGCTATACAAAACTAACCAATACATGGATGTGGTTCTGTTTTTCCACCATAAAAATTA
CAAATGTCATTAGATTTCACATGGCTGGCTCATTGTTAACCCTTAACACAAACAGGTCTAGAGATGTGCAATTTAACTCT
ATAGTGCGGCTCATCGTTTGGGATCTGCTTGTGAAACGAGATAGTGCTGAACATTTCCAGCTAATTCAGATATTGAGTAT
TCTAAACAGTTCCATTCATTTTAACATGTGGGTGACGTGCAGAATAACTTGTGAGTTGATGGATAGCGAAGTTGTGAAAG
GAGTGGATGCGAAGTGACGAAAAATACGAGGTGGGTGGGTGGGTGTGCGAGGCATGAGGGGGAGTCAGAACAATTTTAAG
ACTGGGCCGATGCCCTTAAAGAAAAGGGAACTTCGCGAAGTGAGTGCAGTGTATATCGGCAGGTCGCCTAGGGTTTTTTC
CTTCGGAACATATATATCCGGTCCAAAATAGCCGAGCCCAGTTACTGAATCAGAGAGGTGAGTCGGCTTAAAAATAACCG
CTTCTATGAGTGCCTAAACCTCAGAATAACGGTTACTGGCTAGCTGGAATTAGAAGTTCTAAAGGCGAAACCTTCCAAAA
TTAACAACAAATCTAAACAGTAGGGGACACCGTGGCTGAAGAAGAAGACGCTATGCCACTTTTGCCCCAACGAAGAACAG
AGGCAGAACGGCAAATTCACATCTCCATCCACCATGGAGACGAAAAGGATATGCTCAATGGATTAAACTACAACCCAGGA
TTACACTGCTCAGGATTAACGTGTGAGATTATGTAACGGTGTCCAGCTGGTGCTCCTCCGACGACGTCAACACTTAACAC
ACACCCAGTGAGTGTCGAGCTTCTAGTGGTGATGGTGGTTGGTTAACCACGT-AGTGTCAACGATGTCAGTCGTCAACAA
GTCGACAAGATACTCCGGATATTTCTTCAACATGTCTAGAACATCTTCTGGTGACATTAGAAAGGATACAAATGACAGAG
CTACGCCATCCTCAGGAGAAAGCGGCACTTGGACACAAGTATGAACCTCCTCTGAAGGAAAATAAAGTGAGTTTTTTTAC
CGTTATTTGCGGGTAATTCGTATCTGAGTAAAACCCGTCTTGCACCAGTTTATTGATTCAGGA-AAAAGTATGTAACCAT
CATTTTTATACCGAATGAGTGGAAAATTGAGGCGATATATAATCCTTTGTTATTTTCAGAAACTTCAAATAATGCTGTTG
TCGCCACTTCAGGAGCTTTCCTCTATCCCTCATCCCGACATACGTCAAAAGCAACTGGACTGCGTTTTACAGGTGTTGCA
TAGCAGTGGTGACGTCATATCCAGCGGGTGGCCTCAGCTTTTGGATGTAATTGGTGCTATCAATGAAGCTCATGGGTTAG
TTACGTATTTTTATCCTGTTGGTTTTCGTTTAAGGCGATTGTTCTAGTGTTGTTGCACAGTAAGAGTCTTTATTTACT--
--------TTTCCAGGTGACAAAAATGAGGTAATATTGTATAGATTGTTCGTTGTTGTTTTTCACAGGGAAGCTTTAATC
CGCTCCGCATTCCAGTGCCTTCAGTTGGTGGTTGCCGATTATCCACCGATTATGCCTTGCACCTGTATGCAATTGTGTGT
TGATACTGCCGCAAAGTTTGGCTCCCAGAATCAAGAGTTGAATGTGTCTCTAGCGGCCATTGGACTGTTGGTATGTCCAA
ACTGAAAGAATTTATATTTAGTCTTCATCTGGCCAGCATTTCCTCACTAGAATGTTCTTAAATGATATTTAAACAGTTAT
ATCTTTAGCGACTTATGTGGTTTCCAGGATCTCTGTGGCGATACATTCGTTCCAGCATGTCACTTTCTGGATACATGCCT
CCCCTTTGTGATCCACTTGATGGTCATCTTCTTCTAGATGGAGGTTATGTGAACAACCTGCCAGGTTAGTAATACTATTT
TATTGTATAAATATTTGTCATTTAGCTAGCTACAGGTCTTCCTGTTTGTTGGCTACTTTTTTCATTAGGCTGTCTATGGC
GTTACGTTCGTGCCAGCATGACATTCACTGGGCCTTTGCCACCATTATGTGATCCTGTGGATGGTCATCTACTGGTTGAT
GGTTGCTATCTGAACAATTTGCCAGGTATTATACTGAAAATCTGGTGTATCTGTTGATTATTTCTTGCCTAGTTTCACGG
AAATTTTGCATTCAAATCAGTGTTACAGCAGTAAGATAACAGTTAAATATCTCAAAGCCTCTAAATGTAAGAA-CATTGA
ATTGATCCTAAATTTTTTTCGCAAAACATATCTAAAAATCGTGTATATTTAAAGTAAATGTAATAGGGTTACAACTTTAG
CACCCAAGTGGTAGATAATAGGGGGAGGTCTTGTTCATTAAGTAAAGGGAAGTCTAGTCTGTGAGAGTCCTGAATACGAC
CACTATCTATGCCTGACATTGAATGGCCTCCCCCTACAGGAAGCTTAATATGATTGCTAGAAGAACAAGATGCATTCACC
ACTCTCATCCCACACAAAGGAGTTTGAGATAGAGGGAAAGAATCAACGAGGCATCTTGGGACGGGTGTTGAATGTGAAGA
AACAAACCCGGGCAAACATTCGGCATTAGAAACAGAAATTCTTGAATCATATGTATTGATAATATTTATATATGTATTCA
TAGATGTGGTCGTATTCAATAAAAAATGAGACGATTCAGAGGACTCATCACAGTTGACATTGTCACTTGCAACAGAAGCA
GAAGATGTAGCTACAGGTAATTCATTAGAGGTTGATGGTACATACTCTTGTACTTTTTCATCTACATTTTCTGTTACTTC
AGTCTGTGCAGTATTTTCACCAGATGCACGAGCTGGTTGAGGTGGAGGCATGGAACTCTGATTTGATGAGCTAGAATCAG
CTGCATTTGGAGTTTCCGAATTACTGTCTTGCAAACTGGTGTTTGATACCACTGGCTCGGCAGGCTTACTGTCTGGGCTC
TTTGTTTCCGGTGACAGTTGGTTATTGTCAACAGAAGGATTAGAGTCACTTTTACTGTCTTCAGCGCTGTGCTCGCACGT
TAGCTCTTCAGTGTGCCTCCAAAGATCCTCCAAACTGTGCTCTGAATGCATTGACTCTCTGTGAGAGTGAACCCTTTGCT
TTTGAAGCAGCGTACCAGATTGTGGTGGATGCAGCAACCACCAATGTGATGACTTCGTCACAGCTGTTCACAGTGGCACG
GTACATGGAACATCGTGGTTATCCCCATCGTGCTTATAAACTTGCTGTTTTGGCTATGAAAGGTGTTCACTTAGCATACA
ATCAGGATAATCATCCTGCTATAAATGACATTCACTGGGCCTGTGCTTTAGCACATTCCTTAGGGAAATCTGAACTGACT
AATTTGGTTCCCCTCCTTGTTAAAAATGTGCAATGTGCCACAGTGTTGTCGGACATCTTGAGACGTTGCTCGATGGCTGC
TCCCGGAATAGCCACCCTGGATGCCAAACGCCGATGCATCAAGCCCTTGTCTCTTGACAAGCCACCTCTCAGACAGTTGC
TCGAGGCGGCCATCTCTGCATATGTTAATACTACTCACTCCCGTCTCACACACATTAGTCCACGCCATTATGGCGACTTT
ATTGAGTTCCTCAGCAAAGCACGAGAGACATTCCTATTAGCACAGGATGGCCATATTCAGTTTGCACAACTTGTTGACAA
CATGAAGTGTTCAGGTGTATTGTACTGATTTTGCATTTCTGTTTTTGTCCATGACCCGTAAGTCAATGCTTTATCGTTTC
AAAGAATCTGTTTAA--------TTTTCTTTTAGTGACATTCGGCATGATGAGTCCCAACATGTATTACATGACCAAAGT
GATAAGCGAACTGTTTTTGGAATCCCCGTACGAAGACACCAGGAATAATGTCAAGGGATCCACGCAAATTATAGACTTTT
GGCGGGTGAGTCTCTTCTTAAAGTGTTCTTATCTTCTTACGAAAGCATGTC--GTCTGTCTCGAGTGAAGTAAGTCT---
TCTGTTTGTTCTGAACTTAGTTTGAGAAATACGTGATGCACGACAGGCGACCTTTCCCGAAATGGTTGTTCCCGAGAGGA
CCATTCTGTACAAGGCCCTGGGTACTCTCATCAAGGAGCGCAAGTTGTACCACACTGGAGACGGTTATTCCGTGGTCACC
CCGGACACTTTCCGACTCCTGGCCATGTCCCCTCCTCTGGAGAGGCAAATGCTGCTCACCAACGAAGAGGCTATCGTCCG
CTTACACGGAACGGCCATGACACTGTCCGCTGATGGCGAGCTCTCCAGGACAGCGTGCACTCAGACCACCCAGAGGGACA
TGCTGACCACTTGGTCCTCGGCAGAGAGGATACTCGTGCCGAGCAGATCATCCTCCGGGGATCCCAAGATAGGAAAACTG
AAGAGAAGTCAGGCAGACAGATGTCAAAACCGAAAAAGGAAAATGAGAAACGAACAGATGAAGAAACTTACCAGGTACTC
TTCAATGCGTCTCTCGTACTGGTATCCCCTCTGCACTTTTGTGGCATTGAGGGCATGGGAAATATGCAAAGCACTGGCAT
CGAACCTCCCAGACATATTATCACGATGTCGTATATCTCCATCATGGGTCCTGGGAGAAGATAGTGCACTTTTAATGCCC
AAGGCATCGGCGTCGAAGGTGCCCTTGCCGAAACCCCGGATCTGGTCGTTCACTAGATGATTTGTCTTGGGAACGCTGAG
GGCGGCTTTAATCCCCACTGACATACCATCCAGGTGACCGGGACCCGTCTTGGGCATATGACTCTGACAGTATACCTCCT
TGTCCTCCTGGTCCTGCTGGTTGTTGTAATAGGTACGCAGGGTCAATTTGGTCCCGCACACCAGGCACTTGAAACATCCC
TGATGGAAGAAAGTGAAGTCTTTGAGAGGTCCCACCTTGTCCACCTGGTACACGGTCTGTCCACACCGCAAACATGTGTT
CTCGTACCGATTCATGCTTTTTCAAATTGACTTGACGGGGCGCGAAGAAACTTCGTTCGGTACTGTACGAAGAGGTGCCA
ACGTCAGACAACCGACACGTCGAGCACCTCCGACGAATTTGACACTCCCGGTCTTCGCTGATTGTGAATTTT-ATTTTAG
TCCAGACAAGGTGAGAGAGATTACATGATTGTAGATTTGTCCCAAAGGGGATTGCTGGACGAAGCCTTGGAAGCAAGATA
AAAAAGGGGGCAACAACAAACTTCGGTGGTGGTGGTGACTATGGTGGACTCGATGAGGGGTACGGCGGAGGAGGTGGAGG
AGGTGGTGGAGACTATTACAGCGGCGGTGGTGGTGGCGGCGAACACTACGGAGGCGGCGGCGGTGAAGAACACTACGGAG
GTGGTGGTGGCGAAGAGTACGGAGGCGGTGGAGGCGACCACTACGGAGGCGGAGGTGGCCATCACTACGAGTACAAGAAG
TACAAGGAACTGATCGTCCACGTCATCCACAAGGACGTTCCAGTCTACCACAAGGTGGCCATCCCCAAGCCAGTACCTGT
TCCCAAGTACTACCCAGTGCCTAAGCCGGTGCACGTCCCTCACCACGTGCCAGTTCCCGTGAAGGTCCCAGTCTACAAGA
CCATCCCCAAAGTCATCACCATCCCCAAGACTGTTCCAGTCCACAAGATCATCCACGTCCCCAAGCCAGTCCCAGTGGGT
GTTCCAGTTCCAGTCTACAAACCAGAACCCTACCCAGTGTACAAGACCATCCACGTTCCCAAGCCATACCCAGTTCCAGT
TCATATCAAGGTGCCAAAATACGTTCCAGTGCCAGTCCACAAAGTCATAAAGGTTCCCAAGCCATACCCAGTCCCTGTCA
AGGTGCCTGTCTACAAAGAAACGTTGGTTAAGAAGCCAGTCGTCCTCCACGTTCCGTAAGTATTCAAATTACATTCATTT
GTTATATTTATGTAGGTTACTTTTGCTGTTGTTGCACTGTACTGCACCGAAAATTTGTCCTTATTGGCACCTGATGCTAG
AATTTAGCCAGCATTACACAATTTTTTGCATTATTGGTTAGTC--TTTTTTTTTAAAGTAAATTTGTA-TTTTTTTTTAC
TTCCAGAATTCATCTTCTGCTAGCCTGAATAGCACAGATGTTGGAGCCAACAATTTTGCTACAATACGAACAACATCTAT
TGTTACACGCCAGATTAAGGAGCATGAGCAAGAAAATCATATGCACGAACAGATGTCGGGTTATAAACGAATGAGACGTC
AGCACCAAAAGGCCCTGATCCAGGTAAGGAGTGTTTTTGCTTTAAAAATAACTTCGTTAAAACAATTTACGGTTTCAAAA
AACATTATGGTATTGGACATATTATTCCAATTTTCCAAATCCAGAAGCACTCTTAATCTGAATATTTCCCCTAAACCTTA
GAAACAATAATTTTGATTGTTTATTGGAATTGCTTTTCACCAATTATTTATGATGAGACTTCTATAATAATTGTCACAAA
TTTTATTGAATTTTTAATAATTATTTCTACGGCATATTTTTATTCCACAGTTTGTAGCTTTTAAATATGTGGCATGTTGA
AAGTCTTGCACTTTATACTGTGTGGAAATCTAAGTTCAATGTATCCAGATCTTACTTCCATCAGTAACTATTTTATTATG
TTAATGCATTATGTAATTTTTCCTTTTTTGTGTGTGTCCTTAGCTCCATAACCACTGTGCCTCTCAAGTCAAGCCAGAAT
GTACCCTTGGGGAGCATAGGGATCATATCTTACCTCCTACTTGTATTTGCCCCATTGTTTTAGTAAGTAGGAAAAGTCCG
AAGCTATTTAATATGTTTTCATTTAAAACTGCTGTCATTCTACCTATGAAATATTTTTTGCAAACTGAATACTAAAGTGT
CAGAAAAAGTGTTAGCTGTGTACTGTAAATTCAGATCTCTATTTTTCTGTAGCCTTGAATCAGTATGAATAAAATGTTGA
TGTTCTTCTGGTGTTAAAGAGTAACACATATTTACTATGGCATTTGATTCAGAAGCTAAAAGTAATCGTCTGCAGTTTCA
TTATCATTTCTGTTTGAAGAGTGCCGATTACAAAACTTTCATTCTAGGAAATAATAATATTCAGAATCTTGAAAAACACA
TTTTTTCTGACTTTTCTGAAATAGGGTAATTTTTTCTGACAATTACAGATTTTCCCAGTTTTTCAGGCAATGTACAAACT
CTGGTATCCTTACAAAACCATGAAATACATATATCACTACAGCAAAATTTTTAAAACTAAAAAATGTTTCTTTATACAAA
TTAATCAGAAAAAAAAACTTACTTCCCAACACAAGTTGTTTATAGTTTTTGTAACATATATCTCATCATCACTGTCAAAT
GTCAAATGATCTGGAGGACCTTTGTAAGGAAACCTTGCTCTCACTTTACCTTCAGACAAATAAAAATGTAGGAAAAAATA
AAAATTCAGTGAAACATTAGTACATTAAGAATGATTACGTGGGACAATACATTAATTCCAAATAAATAGCTGCAACATTT
TATAGTTTTTCAAAT------------TTTCATATGTTAAGCATA----------TGTTGCAGAAATTTACCTCCTAAGG
TTAAAAGAAAATAATTTGTATGGGTTATAGTAAAACAGCCCAAAGCCCATAAATCAATGTCATGATAAAAAAAAATGTAG
AAAAGATTAGTATGGAATTATTCCAACAACACATTACCAGTCCTTGTCAACAGAAGTGCTCCTTATTTTTATT-AAAAAA
GTCATTCTTTTATGTTGCAAAAAAATCAGATTTACCCAGG---ACTGCACTACTCTAAATGATATGAACTGAAATGAATG
AATCTGACTTGTTTCTACTGTAAATAATCAAACATTTAAATTAAATGCAAAAGAAAAATCTACAACAATTACATTTCACT
CCTAAGCATGACAACA-----------TTGAAGTGGTTTCACTTTTATGCATAAAAAACATGATCAGTTACCAAGTTCTT
GAGTGATTTTCTTCTTTAGGAATTCCATTTTTGAAGCTTCACCATGAACCAATAGCACTTTTGCAGGTTCACAATGGCGA
ATTAATTGCATTATTCCTTTGGCATCGGCATGAGCACTAAATGACATATATTGAACAGACATCTTCACTTCAACCTGCAT
ATAATAAATAGTACCAAAAAAGGAAAAAATTGTTTTAATTATCAAAACATATAAAAAGTTATGAGTGCATAAAAGAAAAT
AATTTCACATTTAACAGAGCAAAAAAAACTTACAACTTGACGATTTTCAAATTCGATTTTTTTACTGCCACTCAGCACTT
TATGGCCAACTGTACCAGCAACACAATATCCAGGCATAATAACCTAAAAAAAAAGAAACGAAGAAACACAACTTTATACA
GCGTTATAAGAAAGCAAAATATTAAAAACTTGACGAACAAACATTATTAACTTATCTTTTCTAAAAATGTTTAAAAGGGA
AAATGAAATCATTCAACATGTTTAGGTTCTACTATCAAATCAACATAGAACGAGAATCATTTGGACCTTCCTCTGTATCC
GGAGTCCTTGGTCTTTTGCGCCTCTCGGAGCTATTCTCATTTCGGTTGCCTCGGGAGTGATCATCCCACCAGCCCTGATG
ATTGCGATTCCAGTTTCTGAATTCACCATGACGATCTTCTTGTTCGGAAACGGACCACTGATCTCTGCCTTGTCCTCTTG
GGGGCCTGTCATAAAGTGTGTCATATTGTTGGTTATCATACATGTTGTTTCTTTGCCAGTGGTTATCTAATGAGCCATAA
TAATCTTCAGATGAAGGTATGTCATTTCGAACACCAGCTCTTCGTGTAGATGAGAATGTCTCTTCTTCTCGGAAATTGCT
TCTAGAGGGTGACTGATAATAACTGTATGGACCAGGGTCAGCAAAGTCAACACGCAGTCTCTTGTCTTGTCCACCTAAAG
GAAATCCTCTCATTTCTTGGCAAGCAGCCTGGGCAGCATCAATGCTGTCATACTGGATGTATGCATGATTTTCACCTTTA
ACAAAGTCTATCTTTCTAATCGCACCAAAACGATCAAATTCCCTCTCTAAATGTGAAAGAGATGTCCATGGCCCAAGACC
TCCAACCCAAATGCGGGTTGTAGGAGTAGCTTTACCATAACCTATTTTACATTGAAACTTTCCAATGTATTGACCAGACA
TTTCAACTTTTGCCCTGTGAGCCATGTCCAAATTCAAAAACTTTATAAATGCATACGCGTTTCCTTGGCCAGGTGGTGGC
CGTTTCACATCAATATCTTCGACAATACCATATCTTTCAAAAATCCGTCGCAACTCTGCTTCTGAAATAGTTACTTCTAA
GTTGCCCACAAACAACGTTCTGGTGGCTTTGTCATCTTAATGTGATGGCAGGTGTTAAACGCAACCAGACAATGGCTAAG
ATTCAATCATCAGTCAAACCACCCGTGGATTCTATGAAACTCAATGTGTTAATATTTGGTTTGGACTCAATGTCTCGTCT
ACACTACATGAGAAAAATGCCGGAGACATTTAGATACTTAACTAGTGATCTGAATGCTACAATCCTGAAAGGCTACAACA
TTGTGGGGGACGGGACTCCTCAAGCCCTTATTCCAATTCTTACAGGTTCAACGGAGCCAGAGCTTCCCGAAACCAGGAAA
AGGATGAAAAATGCCAATTATGTTAATGTTTATCCTTTTGCTTGGAAAAATTTTAGTGCCAATGGATATGTTACTGCTTT
TGGTGAAGACTGCCCTTCTACTGGAATATTTACTTACAGGCTTAAAGGCTTTGGTGATATACCAACGGATCATTATTTAC
GCACAATGTACATTGAAATCGAAAAAAATCTTAGAGATCATCCGAAATTCTGCTTGGGAAACACACCTCGTCATCAGGTT
TGTACATCTTTGCCAATTCTTTACTTAATTAATATTATAAAACATTTCCAACATAGGC----------------------
-TGTAACATTTAAAAACTAATATCATTATTGGAGAAAA---------TTTTTTTTTTATGAAATTGTGTTTAAATGTTGG
GGGCTTAGTGAAAACCTGCAAGAAATTTGATTTTATTCGATAATAAATTACTTTTCCTGTTTCCCAATTGTTTTTCACAC
TAATATTTTTTCAGGGATATACTTCATTCTGGAATGACTGTATATCATCTGGGCTCCGTGGCTGTATATTAGTTGAATTA
GCTATACGAGGAAGAATTGAATTAGAAAAGGCTGGAATGAGACGACGCAGCCTACTGATGAGAAAAGTATTAGTGAAAAG
TGATTCTCCTACTGGTGATGTATTACTAGATGAAGCATTAAAGCATGTAAAGGAAACAGAACCACCAGAAACTCTTCAAA
GCTGGATTGATTATCTGAGTGGTAAATATTCTTGTATTTTCTTTTTTCAACTGTGACATGGAAGAACCTATAAAACTGTT
TCTCATTTAGGCTTCACATATTGATCATAAGCATGTAAATATTGACAGATCAATTTTTTAAACAGAAATTTTTTCATATA
CGAAGTACTGTTGTAGCCACTGGATCAGCCAGAAATTTTTTTTGTAGATACATATTCATCAGCCAAACTAAAATGGAACA
TGTCTGTTTTGAAAGATGGTGCTAAGTGCTTCACTTTACAAAAGCAGCAAACACCCCCCACATTGTTTCATTAGCACTTG
GTTTCATGCTTTCTGCTTCTATATCTAGATCTAAAAGTTCACGAACTCGTTTCATGGCAACCTCATAGTCATCATCGGAC
AGTGGAGCGAAGGCATTCTCTAGGACATCTGAAGAATGGGCAAGAATTATAAGTGATAGCATTCTCTTATCCATTCTGTG
TGGATCATTAATCCACTTGCCCAAAACAGCATCTTGAACCTTTTTAACAAGTTTAGTCTTAGAACTGGAGTCGGTCAAAG
GATGAGTAGTCATATCAAAAAGGAGAAAATTCTGCTTCTCCGTTGTCAAAACACCTTTCTCCACTAAATTCTTTGCTAAT
CTTTCCCGGACATTTCTTAGCTGGTACTTAAGCTTAAGTGGATTCCATGTTTCACCTAAGAAATTCAAATAAAAAGATTC
TGTAAGAATTTTCAAATTATATTCAAATGTTATATCACAGTTA---------AGAGTCCCATGGGTG-CCGTTATTCAGA
GGTTTTACTGTAATTAGGTATTGATGTTTATTCAGAATATCATGTTGTGACATATTGGTATATATATTATTTTGAAAAAA
AACCAGGTAGTAACATCATCTTCGGGTACCCAGGCAATTGCTGTGCCACAAGCAGGCGGTGGTGTGTCTATAGTTCACGT
TGCCATTCCAAACCAACCAGTTCATGTTCAATCAGTTATTCAGCCAGGACCTAATCAACAATCTGTGATACAAGCTCCAG
GTGGAGCTACTTTGCAATCTGTTCAGGTAATGAGACTGCTTTGTTTCATTGGTTTTTAATGTGTTACTTTTATACATTTT
CTGGGCACAGTCATTAATATTCAACTCCCTTGACTTTGTCCTCAACTTCTGACAACAACCAACACTTTTTAAATACATTT
CC------------TGCATGGTCACTAAT---------------------------------------------------
------------TGACTTTATCATTCACCTTGTGTTCTGTGTGTGTAGGAGAGTGGCATTGTAGTTGTTGTGAAAAGTGT
TAGTTGTGTACGTGTTATGTGTTTGCAGACGTTGATATTGTGTATTGTCGTCTGGCTTGTCAAACCGGCTCCTGAAGCTG
TTCTGCTCAAATCACCAGGTATGAGGACCCGCGCCCTGGCCTTGCACCAGCAGGGCTGGTCCTGGACCAAGATAGCCACT
GAGTTGGGCTGTCATCGCACGACGGTGATGCGCCTGGTGCACAAGTGGCAGCAGACCGGATGCATAGCAGATCTACCTCA
TCGGCGGAGGCCCAGGGCCCTGCCAGCCCATCAGCCCCAGCAACAGCTCAACAGGAATGGAATGCCTCTCCCAGCACATC
ATCGGTGAGTTTTCTTTTGCTCTATCATAAGTCTCGTATCTACATTTTAAATGTCAGGGAACACCCGCAGTCATTTTACA
TCGTCAGGGAGCAATTAAAGCATCCGCCAACATGGACGAGATTGTGGGTACAACTGTTTAAAAACATATTTTTATAAAAT
GCTTTTTAATGAAGTACACCATTGTTTTAATAGGTTGAGCTTATTTTCACTATACAAGATACATACTAAAAAAGATCTGC
ACCATGGCAGAATTTGTTTAAAGTTATACCTTCACATTTAGTTCCAAAAATTCAGCTCCAAAGGATTCCACCTGCTCCTT
CACAGCAGCTCTTGTATCAAATGCTCTAACAATTGCACCCATATTTTTGGCAGTCCCAACAGCTGCTAATCCCGCAACTC
CACCCCCAATGACTAATACTTTTGCTGGAGGTACTTTGCCTGCGGCAGTAATTTGACCTTTAAAAGAAAGTTGCATTTAG
GATGACTGAAACAGTAATTCAAGATCATCAAGTGAATAAATAAATACCAGTCTTCAGATTTAGATTTTTTCTGACCCACA
AAATTTAAACTCTTTTAAAGTATAACAGCATGAGAATTGCAATTACA?????????????????????????????????
????????????????????????????????????????????????????????????????????????????????
????????????????????????????????????????????????????????????????????????????????
????????????????????????????????????????????????????????????????????????????????
????????????????????????????????????????????????????????????????????????????????
????????????????????????????????????????????????????????????????????????????????
????????????????????????????????????????????????????????????????????????????????
????????????????????????????????????????????????????????????????????????????????
??????????????????????????????????????????????????????--TAACCGAATGGATATTATTCAGTT
TGTCATTTTACCATGTTGATAATACTTTGTCCGCATTTGTCCTTCGTCCTTTCTGGCTTTGACTTTTTATGCTTTCTTTT
CAGTGGGAGAAGTTGGAGATGTCTCCCGTGGAACAGAGAAAAGTGTTGTGTTCGATCACGTTTCATGTGGTCGCCATCAC
GTGTGTGGTTTGGTCCCTGTACGTTCTCATCGATCGCACAGCGGAGGAAATGCGGACGGGATTACTGGAATGGCCCTTTT
GGACCAAACTGATCGTCGTGGCCATCGGATTCACCGGAGGCCTGGTGTTCATGTACGTTCAGTGCAAAATGTACGTTCAA
CTGTTCAAACGTTGGCGCGCCTTCAACCGCATCATCTACGTTCAGAACGCCCCCGAAAAGTCCGCCATGTTTGCGGCCGA
ACTCGGCGGCTCCGTCCTCAAAGGGGATCTCTCGGACAACGAGAAACGCTTCTCGCCTGACGAGGAATTTCACAGCTGCC
AAAGTGGGAGCAGTGACACTGTCAACGAAGTGTAAAAATTTGTCCAACTCTTTTGTATAAGCTCTCTTCTTGTATAGCAT
CCACTACTACTGGCTGTGTCCTATTACTTCAACTTGAAATGCTTTCTTTTTCTAGGTCGTGTTGGGACGGCTGTAGCTCT
TCGTGCAAAGGCATTTGGTTTTAATGTGATATTTTATGATCCTTATCTTCCCGATGGCATTGAAAAATCTTTAGGACTTA
CAAGAGTTTATACATTACAAGACTTACTTTTCCAGAGTGATTGTGTATCATTGCATTGTACCCTTAATGAGCACAACCAT
CATTTAATTAATGAATATACCATCAAGCAGATGAGACCAGGTAAGACATCAAGTAAGAATCACGTATCTACAGTTCAGTA
TTACTAGTTCAGACTGAAATAAAAAGGGATGTACCGATGCATTGTTAGTGTCCGCCGATTTTGGTCTACTGTCAGAATCG
GCAAAATTTTGGGGGGGGGATTATATCTTTGGCGGAACCTTTCGTGCTGCAGCATTATTAATCATTTTGTGTTTTGTTAC
AATGTCTCCCTAATTTTTTACTGTGATTTTCTTTTTTAATTGTGTACTGTCTTTTAAAAGTGTTAAATAACTTCTTCTAA
AGAGTGCCTGCAAAATTGCTTTAACAATTTTTGTAAGTCATGTTTTTACTTGTAGGTCCACTGAAAGATGCTCCCAACCT
CATCTGTACTCCTCATGCGGCGTGGTATAGTGACGCTAGTTCAACAGAATTGCGTGAGATGGCAGCCTCAGAAATTAGGA
GAGCCATTGTTGGTCGCATCCCAGACTCACTACGAAATTGTGTTAACAAAGAGTACTTTGTCAGTAGTGGGTATGGCGAA
AGTATTAATGGAGCCAGCGGGTACAACTACAATCCCATGGGGGTTCCTCATTCCACCACCCTCGAACCCTTGTCTACATC
ACCAGCCATCCCTACACCTCATTCACAGCCTCATTCAACTCTTCAAGACACCCCCAATCACATGGCTCCCAAGCCGGAAA
GCTCCGAAGTTCATTAGCTGCTGCTCCTCCTTTTGCCGTGCCATGAAATCGCATCCCACCTACTTCTTTCTCCAGCAAGT
CAGGGCTTATACATACCAAGACAGCTTTTTTAACAATCCATCTGCAGATTGTTAAATCTAATCCATTGATGTCTGTCTGG
ACTGCATTGTATTATCAGCCATCCAGTCTTGTGATTTAATAGAAATATAACCCTGGGGAATTTGAATGCCTTTTCTCCCT
CAACTGTGTAACAAGCATTTTTATAATAGATTTGTAAAAAAAATAGCATAAAATGTGTGGTGAATTGAATTATCTTCCTC
CCATACTAAAGAAAAAAAAATACATAAAGTTACACATTAGTCTGCTCTTATTAAACCACTAAATGTAAATCTTGCTAGGC
TCATATCTCCTTTGGATTAATTCATTTCCATTGCTACGCTCGTAAACTCTTCTAGATTTAATAATTAATTTCATTCCCGC
GCTCGTAATCTCTTTCGGATTACGAGCGTAGCAACAGAATTT--AGTTACCATTTTACTTGTTAACAAATTAATATAGGT
AAAACATATTTTAATTAACAAGCTCTCAAGACCCAAAACAAAGCATGAAAATAATAGTATACAATATACCGATAGCAAGT
CAATTAACTTTCAAGATAAAATTCATTTCGTATTTTCCCACCTTGGTGAACCGCAACATTACAGCCTTGACCATCACAAT
AAACCAAGGGGTTTTCAGCCCATCCACGCTCATCAGAGCATACACAGCATCCACCAACCATCTCCTTCATTTTGTAAAAC
GATCCTAGGTAAATAAGAATATTTTCCGAAACTGCCTCATTGTTAAAAATACCAAAGACATCCTCATGCCAACATCCGCC
AAAAAACATTCACAACAAACAATCCGAAACAACAAAGATGCGCATGTCTATGCGAATTACGTAGTAGTTGTTTTATCTTT
TTGCCCCGAATTTCTACCTTGGATTTGATCAGTTGTACATGTTACTTCGGGCTCATGGCACAAAAGAAGAGTGTATTAAA
GTGTCTGGAACAAATGAACCTTGCAACAAACTTCATTTTAAAAAAATAATTCAAAAGCATACAGATGACTCATTGGGTGA
CTGCTCATTTCTTAACACTTGTTTTCACATGGATACTTGTAAATATGTTCACTATGAAGTTGATTACTCCACAGTGACAC
AGAGTTCAAAGTCTCAAAAAAGTGATAAATTGGATGTAAAAGTAGCACACGATGGCAAGTTACCTGTACTGTTTTCACCT
CAGTGGATTCAATGTGATCTCCGTTACTTTGATATGACAATACTAGGAAAGTTTGCTGTTGTTATGGCTGATCCTCCATG
GGATATTCACATGGAGCTCCCTTATGGTACCATGTCTGATGATGAAATGAGACGCTTAAATGTTCCTAGTTTGCAAGACG
AGGGACTTATATTCTTGTGGGTTACAGGGAGGGCTATGGAATTAGGAAGAGAGTGTCTGCAGCTATGGGGCTATGAACGT
TGTGATGAAATCATATGGGTTAAAACAAATCAGCTTCAAAGAATAATAAGGACAGGCAGGACAGGTCATTGGTTGAATCA
TGGAAAGGAACATTGTTTAGTAGGCGTTAAAGGTAATCCTAAAGACATTAACCGTGGTCTTGATTGTGATGTAATTGTTG
CCGAAGTGAGAGCTACTAGCCATAAGCCGGATGAAATATATGGCATTATTGAAAGGCTCTCTCCAGGAACAAGAAAAATA
GAACTGTTTGGGAGACCGCATAATGTTCAGCCAAACTGGATTACGTTAGGTAATCAGGTAGATGGTGTTCGTCTCATGTG
TGTGTGTAATTATTCGTGCCATTTGTATGATTTATTATTAAAAATAATTGTTTTTAGATGAAAAAATTACTCATATGGTT
GGAAGTTATGCTCCCAAACTGGAATTGCAATCGTACTCAACTCCGGTGGATGAGATGCCTTCAGGATTACTGACTAGGGG
CACGTACACAGTTAAATCTTTGTTCACAGATGATGACAAGAACGAGCACCTTAAGTGGGAATGGAGCTTTGAGTTGAAAA
AAGACTGGGAATGATTTCTCTGTTTTTATATGCTTGCAAGTATGCAATATTTGTGCATATTTTCTGAAAACTAACGGTGA
TTTACAGAAGTAAACAATCTAGTATCGATTTCTCCTGCAATAAGTTTCAGACTTCTGCTGTTAAAGATTTAAATGACTAG
ATGTAAATACATTGATCAGTTCGTGCTCGCAATGTCAAGTTCCGTGGAATAAATCCACTGTTTTATTTTCGTGTGGAGTT
TATTCTTTTATTTTAGTTCCTAGAACCGTTAAATTATTTCCTTTAATGCCCTGCTTTGCTCCAACACTGTACCGATTCCA
CGGGAGTCAGAATTCAAGTAGTTATTCACCCGATCAAACTGACATTGTTCTGTGTTGTTTTGGAGTCAGAAAGTCATTGC
ACATACGAAATGGCCTTTTTCGTATCGGTTGCTCATCTGATGCTGTAATCCTTGCGATGTTTCTTACTTCCAGGTACCAT
GTGGTTTTGACTGATATAGATGTCGACGTCATTGTCCTTCCAGATGGACCGACCATTCCAATCGGATTCGCATTCCGTGG
AGGAATGGGCCGAACTGGCCGAGGCCAGCCTTCCATTCCCCCTGTGCTTTTTCTTTCGAATGAAATTGCCCCCCGTGTAG
GGATGATAACCCGCAGGTCGGGTGAGGGACTTTGACCTTTGGATGTCGGCGTGGTTCACCATGCCATTCGAAATTTTTGA
TACGTGTGAGTAGGAGAGGCGTGACTCGTTATCGTGTGCGGAGTAGGCTTTCGCGAAACCATTAGACACCTTGGGATACT
CTGGTTTATGAAGATGACCATCGCTGAGGGCCCCCCTGGAAGGATCCAGCGGTTTAGAGGATATAAGACAAGCCATCGAA
CAGCTCGCGGTGAGGACCCACGGGTCGCGGAACAGCTATTCCACTTCGACCTATTCTTCCATGAGTGGCAGCGAGTCGGA
ACCTGTGAGACGGTTGATACGTCATTCCAGTCTCGAGACCATCAACACGAACATCACCAGTGCAGACGAATTCGTGTGGG
TGGACAATCACACCAGGTTGGTGGAGTTACAAAGAGTGCCGTGGTCCAATCACGACATTCTCAAAGTGATCCAGACTGGA
AGACTGAGAGAGCATCTCAGTCACATATCAATGGAAACGGTTCCCCGTCTGGCTTACCTCCTCCAGAGACCTCTAGTGCG
CGTCGCGCGTGAGACTCAGCGCTTTTCGAGAGCTTTGGGTATGTGTACAAGGGGGTTCAGCCGTGAAGGGGGAGGCCAAA
TTGATTTACTTCTATTCACCAAGCACAAATGAGGTGACATGCAGAAGGAATCGAATAACCTGTGGCTGAAGATCACGCCA
GTAGACTGGCGTATCCGCCGCCTCTATTGCACCCAATGGCTTGATTTGATTTTTAACCCTGGAGACTGTTGGGGGTGGTG
GGGTGGGGTTGGGTTTTAGGGGACGGAGGTG-GGGGGGCATAGGGCGTGGGACACGCGTGTGCTGCCCGTTGGAGGCCGC
CTTCCACCGTCGCGAATTTCATCAAGGGCCCCCCGTGACGTTCCCATTTGGAGGAGCCTGATCGAGTCAATGAAGGCAAT
TTCGACTGCAAATTTGTTTTGAGAGCAGAGCAAAACGATGATTGAATTTGTGATTCAATTTGTGCGGGGTACTGTGCACC
CCCTACGCGAGCACCTTCACTCACTCTCTTTTCTCCATCCATCTATCGCCCC-----CCCCCACCTCCAAAATACCCTCC
CCTCTTTCTAACGGATGGATCGACGGTCTTGAGGAAAAGACCGCCTCAGAAAAGAACACAAGAAGGTTGCGGGCTCACTT
GGGAGTGGGCCACACGAATGGAAGAAAGACCCAATTGCGAAGAAGTAAATAAAAAATACGGAAGGGCACCGAGAATGGGG
GGTGGGGGGGGGAGGGGCACCGGTGAATGGTGATCGAACGCGCGGACACACGCCTGCCAAGTAAACACCTATCCTTGCTC
TTTTTCATTTTGCAGTGCAAACTTTAGAGATATAGTTAAGTTAGCCGCCACTCATCTGAATGCAGATCAAATACTAGTTT
CATGAATTTTGGTAGGTTCCGTCAATAAATGATATCCGTGGGCAGGGGGGCTGGTCACATTTGCATGATTATTATTGGCA
GTCAGTGAGGTATTGGAAGAGGGTGATGAGGAATTGACTGGCGTAATGCTTGTGGTTGTGGTTGGTGAATTAGAAGGTGT
TCCCTGGAGCCGAATGGGTGACTGGTGCTGAGATGGCAATCGATCCATCAATGGTGCAGTTTCATGTACATCATTTTCAG
CAGAATTAACTCTAGGGACATACTGTGTGTTGTTGTGGTTCATGTTCCTGCTTGATGAACAGTTCGATACAGCATTTTTT
TGTAAGTCTGGCATCTCATATGGGTGGTCGTTGGGAGATGGGGTTTTCACATCCTCGTCAATGTAGCTAATGTCAGAAAG
TTGCCTTGGGTGACTACGAGAACTACGTAAGCTGTGTAAACTATGAACACTACGCCTTTCTTCCATATCTTCCAAAGTGC
TCTTAAAGGCCCTGACTACTCGCAGCTGTGAAAAGGAAAAAAATGAGGAAACATACAGCATGACAAATGATAAAACAGGA
AGGTTAAGGCATAAGTAAGTAAACTATTAGCACTATTCAATTAAAAACACTAATGGGGAAGATGCTTTAAAATTTACAGA
AACAATGCTATGTATTTTGCATACATTCAATGCTTTAAAAAATCCCTTGGCAAAGAAATACATTCATGCCACTAAACTTT
AATATACCAAGCAGATTTTCATACAGGCAACATAAAAGCATATGCATTTACCAGCAATAATAAAACATGCAACAAAGGCA
GTTACTTCTCAAAAATCCCAAACATGCACAAAATAAGATGAATAAAAAGCACTTAACATATTCAGATCCTTTTCTGAT--
-AACATAACCACCAAATATAAGTGAATAATAAATTCTAGCCTTTACATTATATAAGTAAACAGAATATTATTCACCTGAT
GTGCAAGAGGATCTTCAAAAGGTGGCCTTAACATCCCTGACGCTGGATGAAGCAATTCTGATCGTGATACCATGCCCTGC
CTTGGACCTCCTGAAGCATAACCTGTTGGAGGTAACAGAGGATGAGAACTAGAAGACCCATGAACTTGCGGTTCCATTGA
CGGGTGGGAGGGAACAACCATGGCAGCTGCTGCAGCAGCAGCTGCAGACACTGCATCATGTGGATGAAGATGTAAATGTG
TATGTGCATGTGCATGCGTATGAGCATGAGTATGCAGTTCTGGGGCTAATCCAGCCATTTGCAATCTTAAAAGTGGGTCA
GTACTTAGCATTAATCTTTCTGAATGCACCCTTTCTGCATTTATTCTATCCATTGTTGCCTCTGTTACGGGCACACTTGC
GCCCATACTTAGCCGTTCTCTTTCTGCAGGTGTATATAGTCCAAAATGGCCATGATTCATGCCACCAGGTCCAGAAGGCA
TTCCCACTGCTGGACCACCTTGAAGGCCAGAATACCTTCTTTGGAGTTCTATCCAGTGAGGATCATATGATCCTGGAGGA
AGCCGGGATTTCATCTCAAATTCAAAATATCTCTGCAACATGCAAAAAGTAAGCATAAGTTGTAAGTAAGCAGAATTCAA
GTTAATATGTATTTTCTAATTTTAAATTCCTATGCCTGTCTTGTAGAAGTATGTAATGAAACAAATCATTTGGGGGCTAT
AGTGTTTGGTAGCATCAGAAAACTAGCATTGGTTTTAAATTTATGAAATATAAATTAGATCACCGTTCAGCACTTGGGGT
TTTAACAGCTAGTATGCATAAATGAAGCACTAGTAACTGACTAACTCCAGTCTTCTACCAAAACTGAGGTGGGAGGCTTC
TGAAATGTTGCCTCCACTTTTCTTCTTAGCATACATAGCTGTCGTTCTGTCTCTTTCTTTAACCTCCTCAGGTATCGCTT
TGCTGAGATCTACTACCGGAGAGGGGAGTCTACTCACAAAGGACGCGCTGTCCCAACGCGTGTTGAAACTGTGGTCCTTT
TCTTGCCAGACGTTTGGAGCTGCCTACCCACCCGTGTGGAGTGGGATGGCTTGATCATCGACTACAAAAAACAGCTTCAG
GGGAAGCTTCAGGACGAGATGGAGAATGACGACGACATTCAGGCACTGATGCTCTTCCTTATTGGTTTTTTTATTTTTCT
CTCTTTATTTAGATTTTGATGGCAGATCAGGCCAAACTGTCCAGCCATCCATCATTGGCTAGCTATAACCTTTGCAAATG
AACTACCAGTTTTGGCAGGTGATGATTTATCTTCTGCATGTTTTGAACTAATTGGTAAAAAATGTCCTTGCTGTAAGTTT
ATGGCTTGCTTAATGTCTTGTGACTTTTTTATCTGTGTACATAACTGATGCTGGTACAATGTGTTTTTTTTTAATATGTG
TTGTTCAAAATGTACGAAAAGTTGAGTTTCAAAATTTAATGAACAGAAAACATTGGAATTAATTTCATGGCTTATGAAAA
GTTTTTTGCTCTGAAGTTCAACTTGTTAAATATTATTATGTTTGTACAGACGACCGGTTGCAAGATCAGCCCATGGTGCT
GCCGTTTATGATGGTAAACTATGGATATTTGCTGGGTATGATGGAAATGCAAGACTGAATGATATGTGGACCATATCACT
TCTTGGGGATTCAAGAACTTGGGAAGAAGTAAGTGATGAAGGGAATGGTCTATTTTTTTTATTGGTATTTTTGTGTGCAT
TTTACCGATTTGATCTGGGGTATATAGCATTCAAGGTATGTCGGATTACTAGAATTTTACTAGATGATCTGAAAAAAATT
TTAGCAACCAAAAACTGTGGAAATCCGGATGAAATATGATGTTTTCTCAATTAAGTAATTGCTCAGATGTGCGCAGAAAT
ATCTGAAGAAATGTTTTCTCAACATAAATGATAATTCTGTAATTAATTTTAATGAACCTAAAAATACTAAGCACCTGTGA
AAAAGTTCTGTGATATTTTAGAAATCGAAAGCATATAAGAAATATTCAGGCATTTGATGATGCAACAGTTTTATCTCTAA
GTAAACAAAACATTTTTCAAAACAGTGACATACCAGAGCTATCGGATCCTCCTTCTGGACTACCGCTGGAGTACATAGTA
GCCAATTTTCCATCAAGAATAAAACGAAACCACCCATTACTGCCATTAGACAGTTCAAGAGCAGCAGCATCACTCCACAA
ATACAAACAATCTCGTCCTCGTACTATGCTCCAGTCTTTCCAGTGGTACGGACGTCCAGGTAAAATTTCTTTGGCATCTT
CCACAGTGAAATCATCTTCCTCCTGAAACATGACAGTACATAATAGTTTTGTGTCATTTAAAATATTATTTTATAAG---
---AAAAAAAAAATGTCGCATTTTTTGACCACTCAAGTTATGACGCTAATTTTACCATGTTTTAGAAAGGAAAACAAAAT
GAACGCTGTTTCACTTATGACCTCAATGGGTGGGCTTCGACAAATAGATTTGCTCGAACTTCACCAAATAGCGAGGCTGG
AAATATAAAACAAAGTCTTACAACGGTACCGTAGTCATAACATTTAAACCTAAATTGAAAATAAATATAAAGGAGCAAAA
TGTAGTAATTTTAGTTTAGAAAAAGGGTGAAAAACCATTCAGTTATCTAATAAAGAAATATCGGAAACCTACTGGATTTT
CCACTTCTCCCGTGGCATGCTGGGCTTCCGCCTGAAGATCAATCTGCGGCGTATCCTCCACAATTCTTTGAACTGACATC
TGAATGAACTCGTCAAACGAGTCCAGCTGCTGACGAACCAGGCCTTTCTCGTCAAAATAGGCGCTGATGACAATCCAGCA
TGCTTCCTGCCAGAGATCGGCTGTTATCTCTTCGGACTCATCTTCCTCAAAATTTTCTACCATATGAAAGAAA-------
-----------------------------------------AGCTGGATTATAAGGTTGTAGCTCAAAGCACATGATCAT
AAAAAGGTTCGGTACGAGAATGGGCCCTTAACACCACATTCCAGACTTCAGATTTCTGATTTTTGAAATATTGTTATTAT
TTAACATACATCACATACAATAGAAATTACATGTACTTCGCATAATTCCTTGATAAAATATTTGCATTTCATGCCTAAAA
TTCAAAAGAGCAAGAGTAAAGATTTCCATTTCTCGTTTGTCTTTGGCCGCCATTTTACTTCGGAGATTAAGCTTACTAGA
CTCTTTCCTTTACTTCCATGCCAGTAAACAATTCTAGTAGTTTCTGGTAGTGCACTGCTTTTAGGCAAAAAAATTCTGTT
TATGATTTGGAGCACACCGTTTTTTTCCATGAAATAGAAGAAGTTAGCTGCATGTTCGAAATAATAAGGAATTAATTAAA
AAGCAGCCTGATCAGCATAAGTTATGTACAAAAGAATTGTTTCAATACTAACTTTGCTTTCTTTTCTTCTGCTTTTGATG
GCTTTGTCCTCTGATATCGATCACCCATTCGGGATCCTTCCAGTCTACCCACAAGGGAAACCACCTCACCAGTAGCTTCA
TCTCTTGGACGACGTTCAATTAAACGTGTATCAGCTTGTAAAACCAAATTTGAGTTCTAAAGCAACAGGGCAAAATTTTA
CAATACAATAAAAAAAGATAAAATAATTACCAGAAATATTTCATATATTCAATAATCAATATCATATATTTATTTTAATT
CCCTAAGACAGCACACATAAAACACTTTTCCATTAATAATTTTTCATTACTAATTATTTGTTATAAAATTAAACTATTTT
TTATTTATATTTTTTGCTTTCACATAGTTTTGTTTATCCCATCACAGTGCTTACTAACAGAGATGCCAATCATTCCACTT
TTGGAAAACTTTTTTACAAATATGGTATAATCAAACAATATTTCTTGTCCCAAACATGAGCAGCGGCTTAAACACTCATC
GCTTCATTTTACATTGATCATTATTTGTTGCCTGTTATGACACCTTTTTTAATTTATTTAATATAGAATGTCAATTGTGT
GACAATCACACAATTACAATTCATTTGGTGAACATATTGCCATTAAACACAAACACATAAGTCCTTACGTTACATTATTT
TATATTGGGAAAGAATCAAGAACAATCTCCATGCATACCAGAATTATCTGTTCCTCAAATTCACTGCCCAAATATTTTTG
GATAAATGAATTTTATGCAAAATATAGTCTACAACATTTTTGTTGATATTAAAGGAACTTACCCAATGTTTTTTATCAAC
TTCCTCATCTGCATCCCACTTCCTAGTTAAAAAAGGATATTTTTTCCCAATTATTTCACCATCAAAGAAAGTTGTAAGCA
TAGGATATTCTTCTGTTAGGCCTTTTATTTTTAAGTAGCCACAAAGATAGGCATTTTCTTCATCTACATTCTACAGAAGA
AAAGGACACTGCATATAGTTTGCATCAAAGGTCCGTCTTTAAAACATAAAAAGCACAAAAACAGAATAAAATTACAAATT
TTTATGCCAAGTTCACAATTGTTCATTTAATTGATTGCAACAAAATTGTAATAATTTGCATCAAACCACATAGTGCCCCC
TTTTGTCACAGTTTTAGACTTCAGTGGTTCACAGAGAATTCTTGTCGTAAATAGTTATTTGAAAATAGAGAGAACATTGC
AAATTAAAGGAAGCAAGGAGAAAATTGCTACAATTAAAGTTAAATATGATGCATCTTTTTGGGAGTTTTGAACTTCTCAT
CAATGTTCTATTTCATTTTGTCTAAAATCAGTAGTAAAAAGAATTTGTCTATTCTTTTTTAGGCTGTCAAGCAGTTATAC
ATGCTTGTTTTAGGCCTTGACGTTATAGGCAATCCAGTTGGCCTTATTATGGGCTTAGGCGAAGGAGTTACTGATTTGTT
TTATGAACCTTTCCAAGGTGCTATTCAAGGGCCTGAAGAGTTTGCAGAAGGTCTTGCACTAGGAGTTAAATCCCTGCTTG
GTCATGCAATAGGTTGGTGTAGTCTTTTGTTTATTGTTTCCTTTATGGTAAATTTTCCATTTGATATTAAACTGAAACCT
TTTTTTTTTCTAAAATAAATACAGGAGGTGCTGCTGGTGCTGCATCAAGAATTACTGGAACTTTAGGCAAAGGGCTTGCT
GCATTGACACTTGATGAAGAATATCAAAAAAAGAGGAGGACAATTCCAGATTAGAGCTATGTACAAGTACAAGAATAATG
ATTTATATCAACTTAAAAATGTGACTTACTATAGAGGTATCAGCAGCATAGGATGGCATTTCATACAGTTGTTCTACTTC
ACTATCATCATCTGCATAGCCAATCATTTTGGGAGGAATTGATGGAGTGAATGCTGTGATTTCTGGACTGCAAAATTACA
AAACAAAAATTTCCTATAATATCAAAATAAGACTCATATATTAAATGTTCTCTTACTTTCTG-AAACACGATTCTTAAAG
TTTCCCATAACATAATTGGTTATGACCTACCTTGGTGTTTCAGCCCAAGCTTTCCTAGGTCTGTACTCTGGTTCGGAAAC
TTGTATTTTATGGCTAAAACTATCATATGGGCGGACATGTGAATTGGTAGTACCATTCATTCTTGTAAGAGGCTTGGACG
GCTTTTTCTCCCATCCATCAAGTACTTCTCTCGTTACCTGGGGAACAGTCTGTCGGGCAAATCGTTTACTGGGTGACCTA
TTAATAAAAAACATTTGAAACCTCTAAGCAACGTATGTATGAAATGGTTACAAGT-AAAAAAAAACATTAATGGTCTCTG
GATAGATTTTTAAATAATTCGCTAAAACAAAGTGAGTAAGTTCACATTTTTCAGGCTTTTGCTGCTCCATACAACATTTT
ATTTTTTTACAATTTTCTATTAGGAGAGTTTCCAACTTCCTGGTACCAAGACCAAACTGCCATCTATAGGCCTCCCTTCT
GAAACGTATTCAACTAAATATTTTAGATATAATAAAGGAAACATACTTGCTTCTGAATTTGTTCCTTTAAGGCTATGTAT
GTAACAAAACTGAATGCTTAACTAGTTTGAAATACTTACATTGCACAGCATAACTTGCCAGCAAGACAGCTGTCGCTGAA
GGAACCATCAATTTACCATCAAGTATATCCTTCTTCAGTTGCAAAAAGAAGTGATATCTGCATTCGAGGAAGCAAAAATA
CTGGATTATTTTTCAGTGATATACATTCTGATTAAAACAAATCACTAAAAATTACACGT---------------------
-------------------------------------------TTATACAACAAAAAATATACAGATATAGAAATGGCAG
CTTTGGATCTTATCTTTAAGAAATGTTCTTGAGGTCAAGTAATTATAGGAGTAAGAGTAAAATTAGAATCATCGGTCCTG
ATGATGAAATTGGTTTTTTAGAATATTGGCCTTTTTAACTGGTGGTCATTCACAGAAGTTTCACCACAGTTTACACGACT
ACATTATTACTTAAAAACTGGGACATTGGCAAAGCATTACACTGAAATTAATGTAGTTATACTACCT-CACTTACATCAA
TTTCGAATGTCTGTTGGGAGTCGTCCAGGAAGAACACAGTGCAACGGATAGTCTTGACACGTTTTTCTCGAGCTAGTTCT
GAGGCCCGCACGTTGTATGTGCCACTCGATCCAACAAAAGCCCTCCTGGACATGCTCCGCTACTGACCACTGGAAAGTGA
AGACATGTTTATCAGTCATCAAAGTAAAAAAAACAGCTTTGAAAAGATATTCTTACTGTAACATACATTTGTTACAATTT
TTATCTCAAAAATTCTTGGTCCTCAAAAATGTACTTTTGGAAGTTGAATTTTTTTAAAGTTTTAAAAGACACGTGTACAG
AGCAAGTAGTTTAAAATGTCCCCAAAATAAAATGTGTTATTAGCTGGACATTCACTATATTATAATATGCTGAAGTGAGG
AAAGTTTAACAATACAATCCCAATTTTTTTAATGCTCTAAACACTTTCATAAGATTAATCTTGGCTGATACCAAGCCTTT
TCGCTCGACCACCTAGTCAGGACTATAGAGTGGACATACAATGCAGTACTGGAGGAGGGGGTGAGAGTCAGTTTCATCGA
CTCAACCATCACCCTCACCATCCTCATAGCGCATCGCTTCCACCTCTTGGAATTAGTCCCTTTGAGGCTCATAACCCTTT
TGAAAGGGGACCTATAGGAATGGACACGAGACCCAGGCCATCTCCTATCAGTCTGAGCTTCGAACCTCAGATGGACTTCT
ACTCCCAGCGGCTGAGGCAACTTGCAGGTGCTACCAGTCCAACAATGGCACCTTCACCAAGAAAATTAACTCCACCATTC
TCTCATCCTCCTATTTCCTCCACCTCACAGCCTTCCACTCCAACATCTACTCCACAGCCAGGTCTTCCTCTACATGCTAG
TGGTAATGCCCTACCGGTGTCTTCCCAACCTCAATTACAACATCATCACCACCAACACCATCACCAAAACCAAAATCAAC
CTCAACCGTCTTCTGCTTCGTCGACTAGTAGTAAAGGTGGTGATGCCCCCTCTTCTCCAAAGTTGCTCAAGTCTTGGTCA
TGTGAGTTCTGCGGCAAGTCATTTAAAGAGTTCCTGCACAACTCCTTTGCCAAGTAATGACTAGAAACCTCCAAGAAACT
TTCGGGTATTTAAATAAAATACGCATTCTTCTCAAACTGGCGAAATTTCTTTCACCACTGAAAGTAAAATAAAAATGAAT
TGATCCCAACAGGATCTTTTATTCAGCATGGAGAATGAGTCCCTTACCTGCAACTTTCCGTTCGAACTTTCTGTGGGAAG
AGATCCGTGTTGATGATGACCATCCAGTCACCAGAGATACTCTCTTGTGCCCATCCGGGTCTCATAATGTTGGCTTCGGT
CTCACATGCGAAGCTACCACGAGCAGCTGGACTGTCACCGAAATGGTTCTTGAAGAGTTCGGGATCTCCCACAGTCTGGA
GTTCTTCATACATGATTCGAACTTTGGTCATGCTCTTGTCAACAACTCTATTCACGAAATCACTGGAAAAGAGAGTAAAG
GAATAATTTCACTACTGCGGAAGAAAGGAATAACGTCCGGTAAGTCACTGTAATTTGAATACCCGACTTCGTGAGAAGTG
TTACACATAACAACGAACGATGTACTTTTATCAATTACACTCATGATCATCGTGAAATTCAGTGTTAGATCTTATCCCTT
TGTAAAGATAGTGGACATGAACGATGTCTTTCCGCGTTTGATTGGACATGACACGGACTCTCTCCAAACACTTGTGTACA
AGAAGAAGACCTGGTATTCGCGGAGAAAAGTTTGGGGGGGAGGGGGGTTGAAGAGGAGGAGGAGGAGGAGGAGGGAAAAG
GAGCCAAGATTTAATGCAGTCATTAGCAGAGGCACCAAATCCAATGCTAGTGTCAACATCCCGTTTCGCCTCTGTACCTT
GTTTTCACAGTATACTAAAGGAGTCCCCGTAATCGGGTTAAATCTGTAACTACATCACAGAACGTGTCAGAAATCAGTTT
AGCTTAGGAGCTCAATGACAAATATTCAGAGCTTGGCGAGGGTGACGCGCTGGGGGAGCTAGTAAAGGGGCGTTTACTAT
ACCCTCCAGCAACTTAAGGCGCTCAAGTGAAAGGCCATTGATCGAGGCACACGCTAATTTGATTTGGAGAGTTTAACCCT
CCGTTCAGAGTCTCGAGGATATGTTGTACAATAAATAGTGCATTTGTTTTTTTTTCGGGTTTGATGTGAATTCCCCCCCT
GTTAATTGTGTTCGTTTTGTCTTTTCCAAGCCACAGCGGCCAACAATTTGAGCAAATCCCTTCCCAACGCCTCGTCCGAT
TCTGACCTGTCGCGCATGCGCTACCAGCAGAACCGGAAGTCCCCTTCCCTCAGCAACGTCATTTCCGAGACAACATCCAG
GCAAAAAGAGAATAACTCGGCCAAGTACTTACTCAAAGAGATGCACTCACACAAGCTCTACATGGGTGAGAAAGTTGCTC
AGGTAAGTGAAGAAGACTCCGTTTATTTCAAGACATTTTGCATTATTCCCGTCTGATAGTCTGTCAGAAGCAAACCAAAT
CCAATTATCTTTGTTGGATGTTGCACAGTTTAAAATTTATCAAATGATTTACCAGTTGATCCTTCCTATGTTATAAGCAC
TTCCTAATGATACTGGGATTGTCCACATGCTATTGTTCTTTATGGAAGATAAACTACTTTTTACATTGATTGTATCTTAC
TTTGCAGATATGGAATTGCTGGAGAAGTAAATGTTCAGGGTGAGGTGGTGAAAAAATTGGATGTTCTATCCAATGACCTA
TTCATAAACATGATGAAATCTTCTTATGCAACATGTCTCATGGTGTCAGAAGAAAATGAAAATGTGATTGAAGTTGAGAC
TGAGAAACAAGGCAAATATATTGTCTGCTTTGATCCTTTGGATGGATCTTCGAATATTGACTGCCTAGTTTCCATTGGCT
CCATATTTGCAATTTATCGTAAGGTTAGGTTTTTGTTATTTTTTGAAGCATTTGTTTAGGTGTTTGACATCTGAATAGAT
TGCTTGTAGAAGGATTATCCGTATGAAATAA-GAATTTACTCTGAATGATCCTTATAGTTTAACTCAGAAGTTATTTCAT
CCTTATTGTACCTGATTCTGCGTAATTTCTGTTGTTACCACTTTGTTCGTCAAACAGAATTCCTAAAGAAATTTTCTAGT
TTTTGGTAGGGCGTAGAAAAGTTGTCGAAAATTCCTTTTTAGGTAGGCGAGTTGATAAATCGTAAACAAAATCAATATAA
ACACGAGCTTTTGTATTCTACCAATCGGATTTACGAGCGTGACGTCAATATCTGTGTGTGTGATTACCAGGCATACTGAA
AACATCAGCACGTTTGTCGGATTTTAGTTTGTATAACTATTTTTAAGACGTGTTGTTCCTCAAAATGGAATCTCTTCGGG
AACAAGTTATGATAAATCAGTTCGTTTTAGCAGCAGGGTGTGCTAGGGATCAAGCAAAGCAGCTACTTCAAGCAGCTCAT
TGGCAATTTGAGGTAAGATTTTGGATCGACGAAGTAATGCTTATCGTTGGCCTCTTTGAATCCTGCCTTCTAGAATTTCC
TGTTATTGTGGAGTGTTTGTGTTTATACGACATGGTTTTCTTGTTCGCTTGTTTACGTATGCATGATTTAAGGTCACTGA
TATAACCTAATTGAAAATTACTATGTTTTGTCTTTGATTTAGACGGCGTTAAGCATATTTTTTCAAGAAGCAACAGTGCC
AAGTTGTCGTCATCCATATTGTCAGGCAACTGGCAAAATTCACCATTACGTCTAGTCAGGTAACCAAAGTAACTGACGAA
GCACCCGGCTACCATCTGGAGTATCTGTGATATTGTGATTATGATGGCAACAAAGCGTGGTAACTGGAATCGCATGGCTC
TCATGGCATAGTATGAATACATCAGGGAATGAGCAAAGTAATTCATTACAACAAACCATCTTGCAGGGGCTATATGCTCG
GTGTAACTGTACCAAGTGAAGAGTAGCACAGTAATATGATGATACCAATGGAGGAAGATGAGCTGTTGCTTTCGAAGGAC
AATAAAAATGGTGTCTCCAAGCTCCGGCACTTTTGAGAGAGTGAACATCCAGGTCCAAAAGCCGCTCACTTTGACATCTT
CAATAAAACTGGGATTGCATACAGAGTGAGTGAAGCCAAACTCTTGTAAAAGTCTAAAACTTCCATGCGAGCTCTTGAAC
ATTTGTTCAACATCAACACGACACGGACAAGTGGCCATCCAAAGCAACTTCAAGCCCTGTATAATTATCTTGCTTTCGGG
GATGATCGCCTGGCTGGTTCCTCGTCATTCCTGAATCACATTAACGGCAAGGACAAGCTTTGAAGGAGAGAGAGGAGGAC
AA--GAGAGAGAGAGAAAGTTAAACCACGTGCATTTGATGGCTGGCTGTCACCGACGTCAGTGCCATCGATCCGCCTCGT
CGGGAGTGGCCTGTTACGTGAGACGGGCGCCATTGGCCGAACCCGCTCCCGGCGAGCTCTCTCCGCCGCCGTACCACGTG
GGATGGCTTGGGCAACGCCTGGGAACAGTCATGTTTGTTGATTAAGCCAATCTGAGCGTGAGAGCATATCCGCAATCGCT
CTTGTCAAACCGCTGGTACGGGTTGTCTACCCTGCTGGCTGCTGCTGTAGGTTACGGCCCAGGGCATCTTGGAAGAACAA
GCCTTTTTCTTTTCATATAATTTTTTTTATTCCCTCTTCTTTATTGTGTGCCGTTGTGAGCCTGCTTTTCCAGTGAGGAG
CCATCTCCAGGACGAAAGATTGCTTCGCCATCCAGCAGCGGCGGCGACGGCGTCCAGTGTGTGTGTGCGTTTTGGAAGGT
GCCTATCTATCTGATTGCCGCGAGTGAAGTGAGTGCCACACACAATGGATACAAAGAGGGAAGGAAGACTACGCTGGTCG
CTGTAGTTCGTTAGGCCTAGCGCCGGAGTGGATTTCTCGTGGTGGTATATCTCCGTGTTTCGTCTTCCGCTTCGGGATTT
TTCGGAAGAGCCATCGTTCGTCGGTTACGTCTTCGGGAGAGGTGATCTTGGTCGTCTTTTTTTTTTTAGGAAGAATGATG
GTTAGGAAGTAGCCCAGTTTGCTCTGTCAGAAAGAGAAATGCATCAGCACAGACGAAGAAAAAAACGACCCAGCTATGGG
GTGAGGACAGTGGAAATTACAAGAGGAAAAAATGGCTTTGGTTTTACTATATCCGGGCAAGCCCCATGTATTCTGAGTTG
TATCATTACTGGAAGCCCGGCGGAAAAAGCTGGTCTAAGGCCTGGTGATTTTCTAATCGCTGTCAATGGACGAATACAGC
CTACCTCCAAGTTATATTTCTGTCTTCTTCTAAAAGGATTTTTTTTTTAATTTTTAGGTTGAAATGGTTTACTCTTTGCT
TTCCATGCTGGGCAGCAACGACAAAGATAGCATGAGTAGAACACTTCTTGCGATGTCAAGTAATCAGGATAGCTGTATAG
CCATGCGGCAATCAGGTGAAAACTTCTGAGTTTTAGCATTGTATTGTGGAAGAAAAACCAATGAGTGTTTGCTATTTTTT
CCTAAAATAGCTTTTGAAGTCATAATCAACAAATTGCCAGTTCCAATGACATGGAAAGGATGAGTTCATAATGCGAGTCT
CTGTTTTCCAGGTCCCGAAGGGTCATGTGGTGATAAGAGCCAGTCCCAATGGGTGAAAAAAACAAGTTTAGTTGACAGCA
GAACACCAGTAACTGATGTCAAATTTGCACCCAAATTCCTTGGATTGCAATTAGCTACATGTTCGGCCGATGGGGTGGTA
CGGATATATGAAGCACCTGATGTGATGAATTTGAGTCAGTGGTCTTTGCAGCATGAGATTTCTTGCAAGATTAGTTGTAG
TTGTATTTCCTGGAATCTGAGCAGGTTTGATTTTCATTTCATAAACATTATAAATCTATTGATTTAATGATTTTTTGTTG
TATATTTCTAATCTATTTGTATTCTTCAAAGCCAATCTACAGTACATATTAGTTTTTCAGCACATATTTTCTAAAGTAAA
TTTGTTAACAACAAAACATAAATCAAAATCATCAATGGCAACACAAAAAGACAAGATTATATACCATGAGGAGCTCCAAC
ATTTTGGCCTCTTTGCATTACTGGATTAATACTTGTATTACTACCAGCATTAAAAGGTAAACCCAGAGCTGCATATGCTC
TTTGCATATCAGCAGGGGCAGGACCTTGACTTGGTTGATTTTGTTGTACAGCTGCAGCTATATATAACATAAAACCCAAA
CAATATTTTTATCAGAAATATGTAGTAACAATCACACTTTTTTTGCAAACATTAAAACAACTCAATGTACAATTATACCT
TTTTTATGTTTATTTTAACTCTGTTAAATAGGCTCTTACCAAGTCATTTTATTATTTGGTTTGTATATTTCATATATGTT
TTATAGTTATGTATTTCCTTTAAAATATTGCTTCCCACAAGACTAGGAAGTTAAAGTTCTTGTAACTCAGGATTTATAGT
TTCTGCATTCCTAATAACCGCAACTGTGCTTATAACTTTAAATTGTGCTT-AAAAATATTTTTTGTATTTAATTTTCTTA
AGCAATTTTTTTGTTCTCTAGATTGTGTCCCGTTTTCAGCTTGCATAATAGCAAATGTTCAAGGTGGTTGTTTCATAGAG
GAAAACATCACGGCATAAATCTGTCTGAGATAGAGGTTATCAGTTTGAGGCCTGAAGAGGCTGGTGGAATGTTTGATTTC
GATGAAGGGGATAGGTTTTCCTTTGAGGATAGTGACAGATTCGAAGAGGATTCCCTTTGCTCCTGGATAAGTGAACCAGA
AAGCTCTTGCAATAATTGGAGAGGTTGGAAGAAACAGAATGGCAATGGCTGTGGAGGGTTTCATTTGTCTCATCCAAAAG
CTGGCAAAGGTAATGTATGACCGTGAAGGGTTTCTTTTTTACAGTAGTGACTAAACCCTTCTGTATATCAATATGCAATC
AATTTAATTACAATTAAGAAAAGTTTAGGTACTGGTAAAGTACCTAAACCCTTCTGTGTATCAATATGTAGTTAATTTAT
TTAGGCTGTCTTCTATTCAATACATAAAATAGGAGGATTTTTTTTATGTATTTAAGAGATTTTTGTCATAACTGAAAGAT
TTTATGTTGCTCAAAAGTATTGGTAACAAAGCCAGATTATCAAGGACTATAATACTGTAAGCAAATTACATGTGGGCATA
AAAATAATATGGTTACACTGTAAATGATTATCAACTTCAACTTGATTTTATATACATTTTCTGAATGCATATCTTCTTGG
CTGTTAGTTACTTTTTCTTTTACTGTCACAATTTCATAAGTAACTCTGTTTTGCATTCCATTTATTACTACATATTCATG
AATGAAATAACTAAAAAAGTAAAAACTAAATTAAAAATGTATTTTTTTTATTCACATTCAGTAAGTTTTTGAAAAAATAA
ATTTAAGCACAATATGGAAAAAAGTTTTTGTTGAAGCATGA--------------ATGCTTTCCTTATTTCTATTAAATT
TGATCATGCCTAAAAACTTTAACATGTATGCTTGTATTTTTCTTCTTTCAGATCCAACTGCTGGTGCTTCTGTCAATGAA
CAGACTACCTGGTGTCTAGATGGCTCAACTCTTCATGACAACATTAGAAAAATTTTGATTAAGTTGTGTGTTCCATCACC
TATAGTTTTTAGTGATGTAAATTACCTTTCTTCTACCGCACCTCGTGCTGCCGCCGAATGGGCTAGTTTATTGAGACCTT
TAAGGGGCAGAGAACCCGAAGGACTCTGGAATCTTCTGTCAATTGTGAGAGAAATGTTTCATCGGAGTGACAGAAATGCA
ATTCCTTTGCTTGAAATATTAACAGAAGAGGTTTTACAGTGTGATCAAGTAAGTTCAAACTTCCAGTGACAAGCAGAATG
TTTACTTTCATATGTTTATCTGCAAAAGGTTCTGTTTATACGGATCTTGTGTTATTGAGAGCAGTTTTATTTCATACATG
GGCCCACATTTTAGTCCTAAGTCTTATTATTTGTGAGTTTCATGTAATAAATGCTGATGAACTTGGCTAGTCATGTAGAT
AACCATATCTCAAATCCTAGTGAATTTCCAATCTTTCTAATTATCTGTAAAAGTGAGGGTCTTTGTAAACAATATTATTG
AA-TTTACTTGTGCATTACAGAAACAATGAAGATATGGGAGAACACAGTGAAGGTGCATCAAGCCCTGGATGGGAAGAGG
ACTATAAAGCATGGGAAGCCAAATTTCGTTGTGCTAATTTCAGGGCACACAAAAAGCATTCAGCAGGTAATTGGTGTTTA
GTTTTGTAATATCTTGGCTGATGTTTTT-AGGCATAAATGTAAAGGTAATAAAGGAATTTAAATGAGAATGTTTCTTTTA
CCTAATGAGTACTTATTTTTGCCTTAAATGTTTGCTGAATGTCCTGTATTGTGGGAGACAAAAGATTTTTTTTTTTTCAA
AAATTCCTTGAGGATTTTTAGGCTATATGACTAATGTTATAGCCACAGTTTAATTGAGTAAAACTTTTCTATGTACAGAA
AAACCTAAAAAATGTGCTGTTGTGTTTAAAATTGAAATTAATTCTTGACCTTGATTTTCTTTTTAAGGTATGGCTAGCAT
TGATAGTAGTGCCCCAGAAACAACATCCAGTGACAACTCCCCTACTGTTGTACGGCGTAGCACTTGGTTGAAACAGTGTG
GTCCTGGGAGTGACAGCGGGAGCAGTGGAGAAAGTAGTGATTCATTTGCTTCGAGTTCTTCTGAAGACAAGGCCCCTAGG
TCAAAGTCTAGAGAAGGGGAAAAGTATGTTTTACTTTTTTTGAAACGTTATGAGAGCAATTACAAATGTATGTTCACATG
TAACTCAAGTACAATGTTCCAACTTT-AAAAAAAATCCAAAATTTTGTATTCACGGAAATATTGTGATTTTTTATTCTTG
GTTAATTTACAAGTGAAATATTAATTTCCACTTGTAAATGAAATTTTGTTAGTTACCTAG--------------------
---------------------------------------CTTAGGTATGGCCTTTATGAAGAAAG-------------CA
TGTCAGTAGCTCGGAATCAAGGCACTCAGTGAATATCATGAATGGCAATGGAGAACCATCGCCCATGGACGGAATTTTGG
CCACACCTCCACCTTGCGAACATAATTCTGTTTCATCACACAGCCTTCAATTCAGTCAGGTTGAAGGAGTCATTACTACT
GTGCCATCTGTTCAGGTTTTGCCGCCACTGACATGCCCCCCTGTGTCATACACTTTGGCTTATCCAACATCACCGTATGG
CTACATGCCCTTTTCTCATTCTCATGTGCCCTTGCATCCAGCTTATGTGCCATCACCTGCAGCTTACCCGTATGCACCAT
TAGCTAATTTGTCATATTATTCTCCTGCAGTGA--------GCTCATAT-------------------------------
-----------------------------------AGACAATTCCACACAAAAGTAAATTTAAAGCTGCTAGTGGAATTT
AATCCAACACCTCAGCAAATCATAGCCTCTGGAGTTAAGAATTTCAATCCTAGAAGATCATCCAAGTTCTTAATCATCGC
ACATT-TGCTTTAATTAAAAGATAAAATTGTTGCCATCGACATTCCAACAGGA---ATTGTTCAATAAATAAATGTTGAA
TAAGATAATTGTTATATTACCTCATAATCCATTTCCAAGCATGCAAACATTGGGTTTTCAAATCCAACATCCACACCAAC
CATGTGATACACCAAAGTATTAGATTTGTGTGCTTCCAGTGGAGATGATATGGTAAGACGAGCAGCTGCATCCCTGTTAA
GAATGTACACTAACTTCTGTTTTTCAGTCGCACCTTAAAAATAAAACTTTAAAATGTTATAAATTTTATTGTTATACATC
TGTGAAGGAGTTACAAATAAAGTAAATATAGTTCTCAAATGTTTGACTTCATCAATTCTCATATTACCTAAAAACCAGTG
GTGTTAACAAACAGGTTTAAAACCCCTTGGTTTTAGTTAACATGAGAACTGATGAAGTCAGGCACACTTTTCAAATTGAA
AGCATAAGGATTGTTTCTCCGCACTCGCGAGTC-----------AAAAGAGGCGGAAA----------------------
------CGCCCCCTATTCTCCCTGAAGGATAATCG------CAACATTATTTTGTGGTCTATTCCTAACCAACTAGTATT
TTGTTTCCTTTGAAATGCTTTTATGAAAAAGTTATGATGTAATTTGTGAACAAATTA--TGTCTTCATTCAAAAAACTAC
TTTTCTTTTTAGAATTCCTTATGGCCCATGACTTTTGGTCTTGCTTGTTGTGCAGTCGAAATGATGCACATGGCTGCCCC
CAGATATGATATGGACAGATTTGGTGTTGTATTTAGAGCAAGTCCACGACAGTCTGATGTCATCATAGTTGCTGGTACTC
TTACAAATAAGATGGCGCCTGCATTAAGGAAGGTTATATTGTCTTTGTGTTTCTATTTCCAGAGCTCATGCATGTATGAC
ATCCATAATATAAAGATCATAATATAAATTACCTGATATTCAATGTGTGTGATGCTGTAAGGATGTTTTATATGTATGTC
ACTTTGCTTGTATATGAAATGTGACATAAGCTCTTTGATATTAACACTAGTATCTACTATTTCTTAATTGATGGAACATG
ATGAAATGTTACATATTTTTTGCCTTTAGATTTTGTAAGTTAACTCTTTTTTAAAATTATCATAATATATTTTCACCTGA
CCTTTTCTGTTTATTTAGGTGGAAAAACTCATTTAAAAAGAAAATTTATTACAATAACTGGTTTATCATAAATATTGTAA
TAATTTTATCTGAACCTATAATGTTGTGCACTGTACAGGATAAAATGGCACATGTAATGCAGTAATATTATTAATCAGTA
ATAACATTACTGTTAATGCAATAATCAGTTGTCTGAAATTTAGATGCTTTGTATTTGCTTTTAGGTCACCCTGGAGCAAC
AGTTATGATCCTCCCTTGGAAGATGGTGCAATGCCATCAGAGCGGTTGCGAAAACTGGAAGTAGATGCAAACGAAGCTTT
TGACCAGTATCGTGAAATGTATTTTGAAGGTGGAGTTTCTTCAGTGTACCTGTGGGACTTAGAGCATGGATTTGCAGGAG
TCATCTTAATCAAAAAAGCTGGTGATGGTTCCAAAAAGATCAAGGGGTGCTGGGATTCAATACATGTAGTTGAAGTCCAG
GTAGGGGAACAATACTCCAATAAGAATGGTCTTTCTGAGTATATTTCTTAAAATCCTTGTAGAATGCTTAATGTTGTCAA
TCGTGTGATAGAGTAATAATTTTATTTATTATTTTTCAAGTTTTTTTACAGAACAGAAACTTGTTAAATTATTAATACCA
CCAGACAGCATTTTTGTCACTGTTTGTTACAATTTTTTCATTCGAATGGTTCATGTATCTAGGACTGTTCCTCATGGTTC
AGTGGCCCTAGGTTTAAATTCTCTCGAACATGCTCGTGTAATAGGACCACATGGTCTTGTGCCATCACCAGCAAAAGATA
CTCTTAGCCATTCGCAAGCTTCACCATTGTGGGGACCACTGACACCTTCTCCCACCGTTACAACACTTGCGAGTTCTGGT
GTTGATCACTTTCGGACCAGAGAAATTTTACAAGGCAGGGGACCTGTGTCTGAACACGAAAGGAGATTTGATCATCTAGC
TTCTGTGATGTCACCCCGTGACCGGTGTAACAATAGTGAACTGTCCCGTCAACTTTCGGCAGCAATGGATTTGGAGCATG
CAGCAGTCGCAGCAGCAGCTGCTTATGATCGCTCCAAACTTCTTCCACCTCCTTTGAGGACAAACGAATCTCCATATATG
ACCCCACCAGCGCTTCCACCTGTTTCTGCTTCTAGTTTCTTTTCTCCCCCAGTCAGTCCCTACCTCAACAGTATGTGTAG
TGCTTCAAGTAGGACCAAAGCAGGAGCCCCAACAATGTTGAATGGGATTCCTCCTCCATTAATACCATGCACATTTCCTG
TACAGAATCACACAAGTTTCCCCACCAATAGAACATCTTCCCCTATGGCCCACAAACTTGGCAATGTTTCAGGTTCTAGT
GTATTAAACTTGCACGACTCCTACTTCTCAAAAGAGAGACGCGAAGTAAATGGTCATCCTTCAGACTTGGATGCACACTT
ACGGTTATGACAGATGTTGAATGTTGTAGTAGATGGTACATAAAGGTTGTGTATATATTTTCTTCTGTAATGTAAAGTAT
GCACTGAATAATAATAATAGAATGTCTTGAAACACTTGTTCAGAGAGTTTATTAGACATAATTTATATTTTGGAGTATGG
CTGCCGCTCTGAGAGGTTCTCGGTCAAAAGGAGCTTCAGCAGCGCCGAGGTAGGAGGGCTAAGGAGAAAGGGAGGCGCTT
CTTCTGGCCACATCGCACACCGACAGAGACAGACACAACACACATGTAGACAGAGAGAGACGACGTGTTACGAGACTCAC
CTCTACAAGCCCTTTACGAAAGTTTTCTTCGAACCTTCTTCTCCTTGATGTGCAATTAACGCTGGATAATTCGCACTTAT
AGCAGCCGCAACGAGCAAAAAGTGAATCGCGGGAGCAACGGTTACGTACTTAAAGTTCGTCTGGCGTGTGATTGGCCGGC
GCGAGTCACGTGGCCGCTAGGGCCGTACCATATTTGGAATAATGTGCTATTAAAAGTGTGCCAGAGGTTTCCCGGAGAGC
AGAACGGTCATAATTCATCAAAATTGCGAGGGATATTGGCAGAATTATTGCCGCGCCACAAATCATAGAGGACTGATGAG
TTCGTATCAGTTCGTAAATTCACTGACATCCTGTTACGGCCCAGGCAGGCAGGATCCCACGGCCCAAGACTACTATACCC
CTCCCGTGCAGGCTTACGGGAACTGTTACAACGGTCCTGCCTCGCCTGTCCAACAGTACGGACCTTACACCGCTCCACAG
GCCGTTTCTCACTTGCAGCAGAATGGTGGCGAACATCATTATAATAGTTGCTCCCAGAGACTCGCACACCCTAACCCAAG
TCACAGTCCGAGAACTCCGACACCGTCGGTTACCCCAGTGCCCAGCTGCAAATACGCCGAACCGATAGCGGCGGCCTCGT
CTCCCCAGGACCTCAGCACCACGAGCAGCAACTCGCAACCACCAGAAAGTTGATGTGTTCCAGGGATGTGTAGTCTATGG
CACCTCAACAAGGTTTCTTCGGCAAAAATCATGGAGTCGTTGTTTAGCTACAGCA------CCCGTTCCTCCAGGTGGAA
AAAAAGTGTTTGTTAGAGATAAGCCCCACTGTAACATTGGTACAATTGGACATGTTGATCATGGCAAAACCACTCTCACT
GCTGCAATTACAAAAGGTGTGAATTTTTGTTGAGTAGCATAAAAGTTGTACTTGTGCAATTTGTGTCCATGTGGTATAGA
TAGCAGATATTTATTGTTATTTCTTATTGTTTGATAAATGCATAATACACAAGTTTTCCCAGAGAAAGATGAGTAGTGGA
TATGTAAAGTAATTTATCATATAGAAGTCACTTGGTTGTGGTCTTTTACCAGTTGATCTTTAATGAAGTTTTTTTTTTCA
AGTTCTGCTTTTTTCTTTGCAGGTACATGAAATACCTGTACCCGTACGAGTGTGAGAAAGAGAAACTGAGTACAGCAGAG
GAACTCCAGGCAGCCATCGACGGCAACCGACGCGAAGGTCGGAGGTCGAGCTATGGCGGCGGTTACCCGGAGATGATGGC
CGTCTCCAGGAACTCTCACCATCCTTCTTCTCTACCATCTCACGGTTCCTCAGTGTTGAGCCTCGTCTCTCGGCCAATGA
ACGGACA?????????????????????????????????????????????????????????????????????????
????????????????????????????????????????????????????????????????????????????????
????????????????????????????????????????????????????????????????????????????????
????????????????????????????????????????????????????????????????????????????????
????????????????????????????????????????????????????????????????????????????????
????????????????????????????????????????????????????????????????????????????????
????????????????????????????????????????????????????????????????????????????????
????????????????????????????????????????????????????????????????????????????????
?AGTATTTTTAGTGGAGGGCGGTATGCAGTCTGTGTAACCAAGCGAACAGACTTTCACGTACTTCCCATGCTGCTTTAAA
TACTGAGCTACTAAGAAGCTCAGCAGCATTGGAAGTACGTTAAGGTCACAGGTTTGAGTCCCATCTCAGTCCAACACAAG
AAGCAATGGAAAGACTAAATAAATTTTAGTGACTCGTGCAATATCTTTGTATTAGGATTGTTGAAAAAAATTATTTGAAA
TCTGTTTAAATTAGAATTATGCTTTTTTTTAGTATCTTGCACCAGAAGTGTTGAGGAAGCAAGCTTATGATAAAGCAGTG
GACTGGTGGTGCCTTGGAGCTGTTCTATATGAAATGATGTATGGCTTGGTAGGTTAAATGTTCTATTGTTTTTTTTTTAT
TCTGTTGGCCACATGTGATGTCTTGGTGGGTAAATTGGTTGTTTGATCTATTGTGTATGTATTTTAAATTGTAAAATATC
TGAAGTGATTAATTTTAAGTTTATTTTGGAACGTCATAGAATATTTCTCTTCATTATTTACTTTCCCTGGGGTTTTGGTT
TTTTTAGTTAATACCAGATGTTATAAGTACTTGTTTTTTTAATAAATTGTTTCTTAAACTTTTGTGGTCTATGGAGAGCA
ACTTACAGTCAACATGTCTAAATTCTATATGAAAAAAATAAATTTTGATAAACGAAGCGGGCCTCTCTCGCAAAACGCCG
AAAACGTGGCACTCCGATCCCAGATACCGTTCTCCTTCTATGATCCGGATCCAAGGATGCTCAACAATATCCACGGCGGA
TCTGCTCCCTTAGGTGAGTCCATCCCTTCCTTTGCCTGGAATCCCTTCTCTCTATCTATCCCGACAGCGCCTCCCAAAGA
CAATTAATTGAGTTATTTCCCCCTCTTTCATTAGCTCGTTCTGATTTGATAGGTTTGCTGCTGATTAAATTTGTGAAGCG
GGATTAACCAGTTTGCTTCCAGCCTATTCTCTGCTCCCTCCTAAATGTAATTTGCTCTGGTGTGTTTGCGTCCGCGCAGA
TGTAAAGGAGTTTCGGGACCCCTGCATCCCTCTCTTTTTTCTTCTTTCTCTCGATCTCCCTTTTGGCCCCCCAAAAATAG
AGTGCGGTCTCCGTGTGGTCGCCGGCGGAAAAGAA-------------------AGGTCAACTCCAAACAAGCCCTCC--
-----------------GCTGAGCAC-------------------CATTTTTTGCTGCAAATGTTGTCGTAAATACATTG
GTGATTGCCGTATACCTCCGGAACTAGCAGCAGCTGCAATGACAGCCGCTTGTGCAGCGGCCTGTGCACCACCTGTAGGT
GGAGGCATTGTAGTTGCTTTGGGATACTGGTTTGGAGGT--CA-------------------------------------
-GATCCACTGCTATACTGAGAATTTACATATCCACTTTTATCAAAAAGAGCTAAAAGGTTAGCTGCCTTATCCTCAGAAT
ATAAAAGATGTGTATGAACTCATTCTTTTGTGTAAATTTTTACACAATTCAGAAGTCTGTATAAATGAACAAACAGGTTC
AATAAATCTGTTGAATAAATAACGAAAATTACTTACGTATCATAAAGATTTAACAACCAGTTCAAGCATAAATCAAGTGA
TAAAGGTATGTTGATCAGTGTAGAATTTTCTGTGGCGATGCCTTCATATATCGTAGATAAGCATGTAATCATTTCAGGAA
CACTTATCAATTTATCATTTTGAGCTCTAAGACCATGCTGATCAAAAGCATTAATGGCATTATTCATATTCACCAGATCC
ACTGAAAAACAGAAATAAAGTCAATCTAATGAATTAATAACAACACAGCAATTAAAAAAACAGCATATCAGAAAAAAATA
AAATAAAAATCCAAATGTGAATTAAAAATTAAAAAAATGGCTGTTAAAGGATTAAATTAAATAACTGTTACAAATACAAT
ATGAATTCACTTACAGCACAATCGCTTTTGGACTGTACGCAGCTTCATTGCAGTTCTGTATGCTGAATACCGAATATCAT
TCAGTTCAGCCTTCTGATCTTCACTGCTTTCGAGATATATTTACCTTCTGAAATGCTTCCTGCTGCCTTCCCTTCCTGAC
CCCATAAATTTTTCTCTTCCAAAAAAATTCGAAATAGTCTACTCCTCTCCCTCTATAACTAGAAACCACTCTATCCCCAT
TTGTTCAGTGCTGCCCCCTACAAGCCACTGGAGCCGTGACAAACGCTCTCTCTTTCCGGAAGACCTACGAGTGCGGCATC
GATGGACCCTCCACGAAGACCTCTGCTACCACTGGCTGATGGATGAATGCTCCTGGCCACAGTGCAACCGAGCCTGCCCT
CGTCTTCAAAACCCCTTCACGGGTGAAGAACTGGACTTCATCGAATTGCTTAAATCTTTTGGTCTGGATATGAGCAGCGT
GGCAAACGCTCTGGGAATTGATCTGGTAACGCTGAATGACATGGACCACGATACCTTATTGCAGCTCCTCACCCAGCAGA
CAAACAAGTAAGCCTCACATTATAGTTACAAACTTCTTCCACCTTTTTTCAAAGTCACATTCATTTGAAGTGACTTTTGT
TTCTACCTCGTAAAACATGCACAAAACAATAGGCATTTATTCATTGAAATGTACATAGATAGATTCACTTCCATGTTCAG
TGTTTTAAATAATGCTTGTACTATAGTTAATGTACTATAGTTATTGTAGTCACCAGTGAAAACACATATAAGAGCAAAAA
CGAAGACGAAAAGATAAAGAAGAGGGGTAAAAGGGGAAGTATTTTCATTACTCTAATTACCACGGCGGTGTATGCCTAAC
AATAATTGTTTAATGTGGTGACATTAGTGATGTTGGAAGGGGACGAGATAGCTGTCTTGCGAGGAAAACTTTCTCTCTTA
TTACGAGCGATTTGTTGCTTTGGCCAGCAAGTCTCGGGAATCGATGGCCAAGTATCTATAGAGAACATCGGCGGCTTCGG
GAAGCAGATAAAAATGACATATTACACGATAAGACATCACCACTGAAACAAAGCCACCTAATTAATGAGTTAGATTAGTC
GTGCCAAGTGCTAATAGCTTCCTCAAATTGTGCCTGTATTCGGATGTTAATTAGTGCGATGTGGTCCGTTAATGGCGCTT
CCAGGAAAACCATGGGTGATTGAAATCTTCAGTTGAAAGTTAGGAGGAGGACCACATGCACGACGCATGGAAGATGGCAG
GACAACGTGGCACATGCGTTTTTATCAAATTTCAGCC-AGGGCTCGTACGAGGCATTAAAGACTTTTGAAGAAATGAAAA
TGAATAATACATCTCAACCCCGTGAATTGATGCAGCCACTTGGAGAGGAAGATTGGTTAGAAACAGAACGGGGGGATTAG
TTACAGCAAACCTTTTGGCCCATACCTCTCTCTATCAGAGTTCGTAATAACTTATCCGACGTTACGCACCCCAGCTGCTC
CCCACCCACCCCCAGTCAACAACTTTGTCTTATCTCAACCTATTACTCGGAACACCGTGGTCGTATGCCTTCTGCCCGCT
GTCCACTCAGATGGGCTGTTGTATATCGGCCTCACTACTAATGGCAAATGTTATATATGGTCCTAGACCTCACTTCATCC
CCCACCCCCACGGCTCCCTCCCGTTTCACCTCCGTCCTTTCTCTCCGCGCAACGCTTAATTACTATAGCATAACATGCAA
ATTACTCGCCGTCATCGCACGAAATTAATATACACCGCAACGTCCCGCATGTTGACTGCACGGGTCCGTCTTCCACATGG
GAAAATGGAATGGAATAATTAACTAAGTGGACCGGAAGCGGCACGGCCGTACTACTCTCGTTAATGATTCGAGAGTTGGC
GTCACTTCCGGTTGGCCAACGCTCTCTCCCTCTTCCCAACGTTCCCGAGGATGAGGAGGAGGACGCTGAGATGTTAGCCA
GAGCTGAGCACCTGAGCTAGCCGCGTGGTGGCCGGCCACCCGGCAGTTACATCTGGCCCTCAGCACAGATGAGTTCGAAA
ATGAGACTCGGGATGAGATGGAAACGGTCTTCGACAGATAACTCAGGTGATCACAATAATGGACGATTTTCCGCC-----
----GTTCAAATTCC--------------------TTGCAAAACTTTCAAATTTTATTTTTAGTTATTTCTTAAATAGTA
AAAACTATGAATCCCAAATGATGTCTTAGTAATTTAAATCACCTCTACGACGTTCCTGCTGCACCATTCTTTTGCATTCT
CCATGCAAAAACTGCAAATGATCTGCAACCATTCTTTGTTCACATTCTTGTGTGACTCTTGGATATGAACTAGGGTGTAA
GAATTTTCTACTCCTCAAATTTTCATCATCTAGTCTTTGTAATACCTGTATATTTGAGA---------------------
------------TGCGAGGCATGCGTCATGGCTACGGCGTGCGGACGAGCGCGACCTTCGGCCTGGCGTCCCACTACCGT
CCCAAGAGCAGCGCCCGGGGATCCTTGTCGTCCATTCCAGCTGAGCAGGCCGACCCAGCGAGCGACCGGGACAGGAAGAT
CGACGACTTCCGAGGAGGATTCGTCCTCAAATCTCGAAGCGACGAACCACCCGCGAGAAGGAGATCTCTCGTCGAGAAAT
CGACCAGCTTCAAGAAAACCATTCTCCAGGTAAAGAGGCGCTCTATTCGAGTGGGCCGTTTACATGTCTGTACTCATTTA
GCTGTTATGTTCTGGGATTGCAGTCCAAATTTTCGGAAGAACTGTCAACACTATTTCTTCCTTGTTCATGATGTGTAGAA
TGTGGCCTATGAGAAGAATCGTTGTAAGATCTAGGCCTTTGATGCATATCAATTAAAGTTTTTTCCAGACCTTCTACAAC
AGTCCTCTCTCTTGGAGACTTGGAATCTTGTCTCATGTGCATGGTCGCAGCAACAGGAGAACCTTTTCCATCTTTTGGAA
CAGCAAGACTAGGTTGGGCAACAGCAGCATTAACTAATGTATTAAATGCATCATGACCTGAAGGTGGAACTGATGAATAC
ACTGTTGGCTGTGGGTGACGAGGGGAAGGAGTGGATTTTCTAACAGTCGCAGGGCTGACTACATCAGCTCGCAGGTCCGC
AGCTCTTGGTGAGGATGACTGTGGGGCCTGTATTACGGACGGTTTTCCAGTTCCCCATGTAATGCTGCGATGAATAACAT
TCTGCCTTCCTGAGCTTTGTTTTTCAGTTACATCTTGGATGGAACGGTATGAATTTTGAGTACAACTACACATAACAGAC
ATTGTTTTCAAAACTGAGAACTTATTATAAATTTCATTTTTCCAACATCAGCGTTAAAGTATCTAAAATGCTTCCAAGCA
ATAATTTCAGAATTAAAAGGAAATTTCACATTTAATTTTAAAATAGGGTCAAAGAAAAACCATTTGTCCAATGTTAAACT
GCAATTGTAAGACAT-AATACCTTTTCTAGAATTTTCAACCACATCTACACCAAACTGTACAATATCTCCTGAGCAAACT
TCCCTAGCAGGAGATTCCTCGGAGCCTTTACTAAGCCTTTGATTGTTTACAAAAGTGCCATTGCTGCTTTTGGTGTCTTG
CAGATAAAACTATGTTAGGAGGGAGAAAAAGAAAACATCAAAATACTTTCACAAAAGCTGCTGATAAGGTATCTTATTAA
TTTTACATGTGACAAAAGGAAACACCTCAGAAAACAT--AAAAAAAGTATCTACACAATAAAAAGCATTCATATGAGTGA
CATATTTAGAGCAAGCTTTCAACCACAGGTGTTTCCCTTAAAAGAATATCGATAATTTTTTTGGATATCAAAGAATGGAA
TTTTTTTCAGAATGATCTTTCAAGATCAAGTATGCAACATTATGGCATTAAAAAACAAATTTCTCAAGCTCGTTATTTTG
GATATCATAATGCCTGTAGGACTCGAGCTGCATTCTCTATCCTGAGTTAATCTTTCCATTCTCTCGAGGGCCTGGGATGA
TGATGAAGTGAGGGTTGAATAATGAGGTATGCTAGATCGAACACCCGAAGTTGATGGCTTCCCGAATTCGACATCCAGTC
GGTCCATCTGGTCAAATGCCATCATTACTTGTTCCTTAGTAATTCCACTGTTCCGCAGTCTCCGGATCAGCTCTATCTGT
TCAATGGTGAACAAAGCACTAGCCATTTTTGTAGAAAGGTTATCAACTCTGTTAGGCATTAAGTCCTCAGGTTGTCATGC
CTATGCTCTTGAAGCCTGCAACATTGCAAAATTTTAAAAAAGTTTAAAATACTAATTTTCTAAGAAAATGCTCACATCAT
ACAAGAAATAAGTAAACTTGTTACAATGAATTGTTAAAAAAATAATAATGTAAAATGAACTACTTAAAATGTACTACTTT
AAGCCTATCAATGTTAAAAAGGTCGGCATCGTTTCATTTATACGTAATCATTTTTGCCACACCAAAAATGCAGAAATCTT
TCAAGGGTTGGTAAGAAAGGCTCAAAAATGCCACTATTCATTGATGATGTGTAGAAATAAGAGACCCGTTGCTTTGTTCA
AATATGATAATTGCTTATGCCGATATTCAAAATGTCGGCAAAACGCAGAGCTCTTGCTGAGCGATACGGTTATATTCACT
CCTGACAACTATGACCTTGATTTTACATTTTTTTAATACACAAAGAGGTTTACCTGCGTTTCCGTCGAGTTCGGACAAGC
TTCCATACTCCAAGACTTTCTCTCGGCCATAGTTTGAGGCCTGCCGAACGATTTCCACCGGGTTGAGCTACTTGCCATAA
TCATTACACACAACCGTACTGATTCGGAATATGTCAACCCATAATTTACTCCATCACAATAAAGGAAGCTGCCATCTTTA
AACATAATCTCCACAGCGCCCTCTGGACCAAGGTCAACTCCATACATATTCTCAATCACGGAATAGTAAGTTAAGATCCG
ACGGCAGAGGTTTATCGGAACAAGTTTGTACATCCAGTCACTTGGGGAAAAAAAAATCGAAACGAAACGCTTTCG-AAAA
AAAAAACACAAATTCGAATCAAAATAGCATTTCTAACGGGCTTCTCCGAGCAAAAATAGAACCTCCGACTGGTTTTTTTT
TCTGAAAAAACCCAAAATTTGTCATAGAGTTTATTTGTTGAAACTTGTTGATTAGGAATGGCTTATCGACCAGTACTGTA
CGACTAAGTTAATTACTTTGAGAAAAAATTTTTTTCATGTTTACACTTTTGAAAGAAACTGAGGTGAATACATAGTTATT
TTTGTGAATTTAACTTCAATGTAAACAGGTGCCTTAGAAGAGGAACAGGAGCGAGAAGCTGAACAGTTGGCTGAAAAAGA
GAGGCATCAGCTTAAACACAGAGAACTCTTTCTTTCTAGACAGGTGGAGACCTTGCCAGCAACACATATTCGTGGCAAAT
GCTCTGTAACATTATTAAATGAGACAGAATCTTTATTGTATTGCAGTTGTATTTTCCT-AAAATTTATAATTAACATGTT
TTAGTACTCTGAAGTACTTTTT-AATCTACTGTGAAGGAAAAGAGGTGTATTAATTAAATCATAAGCTTTTTTCCTTGAT
GCTGTTTCTTGGGTAAATACCATAGATCAAGAAACAGATGAAGTAGGAGACTTTTAAACAAGTGGTTATATGTTATATTT
TGTATGCAAATATTTTTGTCAATCCAAAAGTATTGCTACTGAGAGTTTTTAACATAGCTTAAATTTATTTGTTTAGTAGT
ATGTGTAGAGCTCATAAATGTGTTCACATATGTATTTTGTTTTCTTTTCTTCAAGGTTATGCAGTTTGGACGTATTGATG
GCAATGCATATACACTTGACTTCCAATATCCATTTAGCGCCCTCCAAGCATTTGCAGTTGCTCTTGCCAACGTTACTCAA
CGATTGAAATGACATCCAATCACCTTTTCATTGCGATTTATTTGTCAGGCTGAGACTGTTATTGCCATACCATGTGAACC
TATTTCAGTTGAAATCATATGTACAAACAGAAGATAGAATTCATTCTAAATCTTAGTTATAAGTAACTGATAAATAGCAA
TTTGTCAGGGTAAATCAATGAAAGGTACATAGGTACTATGTAATAATTTAAGTGCTCCATGATATATGATACCTGAGACT
AGCTTACATATATTTTCCTGGGCATGGATACTGACTTAGTTGTTACAATGTTTATTCTGTGATACTTGTCCAGAGGTAAT
TTAAGTGTTCAGCTGTCAGATATCATAGCAGTGAATCTCATTTAGTAGTGTCACATTGTCTAGTTATGCTCAATTTCATT
CACTCTCTAGTGCGCAAATGCTAGTTGTACAGTATTCCGTCTACATTTTACCTGCAATAAACATTCTTTTAAATCTAATA
AGCGCCGAATACCGTTTTCGTGGGGGAGCGACGCATGCGCACTATGCAACAAGGTTTATGCCCTGAATGAAAACAAACTG
TGTCGGAGCCGAAAGGTTATTTGTATGGTGAAGTAATTCAATGTATGATTCGGAAGGTTTAAACCACTGACCGGATTATA
GGAGTTACCTGGGAATATGAAGCGGCGAAATGCCGATTGTGGAAAAATTAGAAGGCCTGTGAAAAGAACCAAAATAGTTG
AGGGCATATATGGAAGGTACGTACAGCTTTTTAGGCTTAAGTAGGTTACCTACGGTTTGAGCTGTTGAAAGGTTCACAGC
GTGGGGTTATTGGCGCGCTTGCACCTGAATTTTGGCGGCGAAGGATAGCAACGACTATTTGAAAACTCTTTATTTGAAAC
TGTATCTTGTTTATATATGCTGGCTAAGCCATATGAGCACATGTACGCTCAGCATTCAAATTCTTTAATGATGCCATTTG
AAATATGCACAGAGGAAGTTCAGTCAACTGGTTATTAGAGATATCAAGCCTAGTAATAGCCATCAAAGCTGTTCCTTGAT
TTCGTGCCGTAAGTTTTAATTTCACATTGTGTGCTAAACTCGCACTGACTAGCCAGTCTTCTCGTATATAACTAAGACAT
TTTTGACCATGCCAGTTGATCATAACAGGAGTTGTTGGAAACATAGAACTAAACGTAACACTCCCTAAAAGACCTCCAAG
ATGTGATGATGGTATAACGTCAAGGGCTTTTTTATTAATTTTGAACTCTGGATCTTGATAAGCTTTTAATGTTAACAGTT
TTGAGGCAATATGCTCATCTTTATGACAGCTAGCAACCTTTAAAGCTTTACAACTGTCATCACGTGCCCCATAACGTACT
AAACAATCAACCATATTGACATCTCGGTCTTTAAAATCAGTAAATTAATGGACAGCTTTTAACTGG--------------
--GTTTGGAATTTTTGCTGTAATGACTGTGGAAATGAATAACAATTGTGGAAAACCTACAATCGTTGGCATCTCCGATAA
GAAATCAGCTTGTATTTTTTAAAGATTTAGAATTTGCTGTGCACAAGAAAAATTCTTTCCCTTACGACAGCTTTTATGAA
AAAAATGTCTGAGGAATTTACTTACCATCGATAATCTTCAGCATTGAGTAAGAAGTAAGTACACACAATGGTGACACAAA
CTGTCACAATAGCAAGGATAATGAACACAAGCAGCATGAAGCCATACACATAATATATCTTGTAAGCCCAGAATGATGTA
AAGATGAAATACCTGAAAATTGAAAAGTTTAAATTTCTAATGTTTGGAGAGAAATGCTGGCAAAAACATGTACACACAAA
GAAATTAAAAACATGTGAATTATTACATTAATTAAAGAAAATAATGAAATTGATTTTTTAATGACAAGGTTAAAAAAAAT
CTACCCTCATATTTCAGTCTTCTACTTTCCCTTTGCTTGACTAAAAAAGTTAAAAAAAGTAAAACTTATTTTATTCGAAT
TTCATTCAACTCAGTCACCTCCCCACCTGAAATGACACTTGTGACAGAATGGACAATCTGCTTGCTTTGTGTTCATTTCG
TAAAACATTTTTTTTTGCTTATTGCTTAATTTCAGATCAAAATTTTGCACTTACGTAAAAGAAGAAGGCAATACATCGGA
AGTAGCAGAAGACCCAATTGACGAGCAAAGTTCCAAAAGTAAAAGGCAGGCAATTGATCCTTACACTTGGGAACCAGTGC
AGACCAGGTGTTCACTTTTGCTAGTTGCAGATTATAGGTTTTATGAAAATATGGGTGGCAGTAATTTAAAAGGAACAATA
AACTTCCTGGTAATTTGTGTTGTTTTTTCTATAAAGAAACTATTTTGCTATGTTTTGTATTTAGTGAATGTTAATTTGTG
GCCTAAAATGAGAAATAATGGTAATTTTTGTAATTACTGTAAAAGATGCATGAGAAATGTTTCGCTATGTATTATTTTAT
CTCAATGAAACAGTTGAGAACTGTTTTGCTGTGTATCACTCAAGCAAATGTCTACAACCTCTTTATTTACAGTGATGTAA
GTAAAAAATCATTTTTATGCATTTTTCCTTCAAGGATTATGCTGACACAGCTAGATTATTAGCAGCTGAAAATGTAGATA
GAGAAGCACTGATGAAATATGCAAGAGATGCTGCACAATTTGCCACCGACTACCAACTCCCAGATGTGGACTTTGCTGTC
AATCATTATGGACAGGCAGACGTAGCAATGTTTGATTTTACTTCTATGTATGCTGCAGAAAACGCGTGTCGTGTGATGGA
AAGAAGAGGCCACCGACTTCTACAGGGTCTAGTGGGAGATAGTCTACTAGAGGTATTTAGGTTTTGTAATATGCATTAAT
TCTGTTTTAACCATGTTTTACCTATAGTCTGCGTTGTCTTGTTTCAATTCTTTTCTTACTATAGCCTTTCTGGCCTACTG
GTTCAGGATGTGCTAGAGGCTTTCTAAGCTCCTTTGATTTAACATTTGAATCGTAGGAAATATTGTTTATCTCTGTTTTT
TCTTGGAATATTCGTTAATGTGTATCAACTGTGTAAAATTGTAATGTTTTTGCCTATTATTTAGCTCTTCCATGTACAAC
CAACACATACTGCAGTGGTAACATGTCTTCTGTTACGTACACCTCAACCGCCGCAGCTGGAAACAAGTATGAAAATTCCC
GAGCACAGAATTACTCAACAGGTTCCACCTTGTCTCTTCCGGCAAGTTTGGATGAAGGAAGTCAAGCTTCAAGTGCGTCT
GCATCATCTTCAATACCAGATGATCAAAACTCATCCAAAGCTAGTTCAAAACCTAACTTTTCTTATCCACCCACTCCAAA
CACATTGTCTTCACCCGGTGCTGCTTCGATGTCATCATTTCACGATGAATTAGAATGCATTTCTAGTCCAGGATGGCCAA
GAACACCAGCCAGTCCTGTAAGTTTTCAGTGTTATAATAAACAAAATATTCGTCCTTTTGTTCTTTGCAATTATTTGTAA
AGAAAAAGTGCATGTTTGGTACAGTGCAGTCGCGATTATCTGTCCTTTTATCCGACATATGTTCTTTTTAAGTAAACAAT
CAAAAATATTATTTATGATCTCATTTTTTTAAAAATTTATTTTCCTTTTGGGTATTTCCCTTTATAGTAATTGTATGCTT
TACAATATGAGAATTTAATTTTCATTTTTTATTCATATATTTCATTGTTTTTCAGTTTTAGATGTTGCTGCATTTGAGAG
ACTTCTTGGGCCCTGTATGGACATAATGAGTCGTAATGTCGAGCATTATCGAAAGCAAATTGTTCAGCTTTTTGGTTCAG
AAGCAAATATCAGTGACTTGCGATGATTTTGTTTATTCACAGTCACCTCCAGGCTGACTCTGGTCAAATGTCATAATTTG
TCCTGAACCATGCCTAAGTGGTCAGCTTTGCTGCTCACAAGTGTTGTTTGTTTCTCTAGTCTTACATTGTCTTCTTCTGT
ATTGCATATTATTCATGACATTAAATATTCTGTATGATTTATTATAATCCCCATGCAGTGCATTATTCTTTTGCTTGTTG
CTTTGTCATTAGTTTAAAATGTCATTTATTGTGTGAACCGTAAATATATTGCTGTTTCATTTCTCAAAGATGGACGAAAA
ATAAAATAAATAGCTAACAATATATGATTTTTTTTTTAATTTACTGCTTCAGTTTTATCTTCTGCCTAAGAGATAAATGT
GCAAATGCTATATTCCTCTAACTCCTGCTCCTCTTTAGCTTTAGATTAACATCTGCTTGATTTTCACAGTCCCTGGCTTG
AGCTCTCATGGCAGTATGAAGAAAAGGGCTGCACCCCCACCACCCACTCACATAACCAGTAACAGCCCAGCAACACCTGG
CCATTCCCGCACACCTTCTGACCCGGGGCTTTCCCAGTCCCCGTCAGGAAATGTGCATCGACGCAACCATTCAACTGACC
TTGTGTCCTGCGGCTCACACTCGGTGAACAATTCTGGCTCCTCGGGTGGTGGCACACCCGTGGATTTCAACAGCAACAGC
AATATGTTGAGGTTCCAGTCATCTGGGGTTACCCTGGGTAGGAGGATATTCAGCTCTTTTAACTCTTTCTTTGCTACCCA
CTCTGGGTTTTGGTTTTTCTGTCAGTATCCTCATCTGTAAATCTGCTCTTAATTTCTTCTTTAATGCTATTATATTTTTT
GAAGAGTTACTGTTTTTGAAAGAACATTTACCTAAGAGAAATATTTTTGTCACTGTTTTGTAATAATTTTTAAATGTTTT
G-----TTTTTGTAAGCTGTGATTTTGCATTTTTGTGCTTTAAGAATTCGCAGTTACTCTCAAAAATTTGTTCAAATTGA
AACCCTGCCAAAGGTTTCGCCACACTCTGAACCAGAGCCTTCCGATTTTTCCCTTGTTGATGCAGCTGGACGTTCACCGA
ATGGGATCGTCGGCTGTTACTATCAGTGTCGTCTTCCCTCGTTTTTACTCTCCGCGATTCTCAAATCAAAGCATACAAAC
AAATATATCAAACATCGAGATAAATACACATACCAAAGCAAAATGTAATAAGAATGAAACAGTTTGCCAAAAAAGATTCG
CAAAAAAGTAAAAGGAAAACGTACTTTTCACCGGTAGGGGGCGATGCGCAGCTAATGTAAGAGCTGAGCGAATAGGCCAA
TGGCAGAGTCCGGGTTTTTATATCTGAGTGTGACGTAGAGGTTGGTCCTGGAGAATAAGGTTGGTCCATGAGAGGAACTG
CTGCATCGAGAGGACTGAGTCCAATCACATCCTTAGTCGTGACAGATCAATTTATGTTTCTATGGTAACAAGGTCGGTGT
GGTCCTGAATGTCTTGACAGGTGTGTGACGGTTCAACTTCACAGCATGTACGCAAAAGGGAAAGGCTCTACCGTACCTTC
AGATGCTCAAGCTAGAGAAAAGTAAGTTGAAAATGATCCATGTAGCGATTGTTCTGAGAACCGATTCTGTGGGTTTCGAC
TTGTAATCCTTCCTTCTCTCTTTGGAAGCTTTCCCGCGATTCTCGTCATGGCAAATCTCCAACTCGTGAAAAACGTGTTT
CCGATCGCCGTCCGCAACCGATCAACCGAGTTGCCATGCTAGGCAAAGTTGTCACTCTTGTTCTATGACACTGTCCACAA
AGTTCTTCCTTATTTAAATGTAACATTGGTCATCTTCCTGTGAAAGAACTGCTTTCTATTAAAGTGTATTTTCCGTGCAT
GCAGCGAGGAAGTGAGCATGGCCCAGTTCGGAGGCATATGGCCAGGATTGTTCCATGCTTCCTTCGAGGGGTGGAAGGTT
TCACGCAGGGAAGTTATCCTGAACTTGAAAGATTTTTAGATGTTGATGATTAGCACGATCCCTAATGATTTTAAACAGTT
CGATATCTTGAAAAAAATGAATGTATTTATATTTCCTAATAATCAGCACCAGTTGAATCATGATATTTTGTCCCACCAAA
ATTCACAATTTAAATATATCCTCAATTCATGTCTGTAATACTCACAACTCCAAAGTTCACACGAAAAAAGTTTTGCAAAC
AGATAGTATTGTCATTCCTAAAATATTGGTATGAACCAATGCCAGCGTTACATGTTCTGCTTAACCATGCCCTCTATTAT
TGTGTGGAGCTGCTTCCCAACCTTTTCTCACACTGATAAACCTTCCTTCGTGTGTCATTTCCAGGTTCATCTGGTTCTTA
TTCTCCAGCCAGCCACAGAATGAACACGTCCACTCCACGAAGAGGTGAAGTTTCAGCTGAAAAACTGCTAAAAGAAACAC
TCTTAACTGTCTTTGTTCTCTTTTGCCTACAGTTCCACCTAATATTCATGACCTCCATATGCTGGCAGAAACTTGCTACT
AACCTTGCATTTCTTTTTTATTGTTGGGGCCAAATCACTAACCTTACTTATATTGTTACTTCCTTATTGGATTTTGTTTC
TTTTTTTGTTTATTTGTTTTATGTATCTAGTTTTAGTGACAATTACCTTACAGTGTTGATCATGGTTTAGTAGTCTTCTT
TTTTTTATCCTTATGATAAGGCGTCGATTATCTCGATTGATGGATGTTTAAAAAACAGTTTTTGTTCATGGTAATTTGTC
TACAGATAAATTAGTTTCAGCTTGAGTGTAAAAGCAAAAGTTTTATATCACAGATAGCTATGCCATATTTTGTCCAAACA
TGCAAAAAAAGAAAAAAAATCAGAAATCCCAATGATTAAATTTAATTTAGAATGTGATTGAAAAAAAAGGCCAACATAAA
GGTTATTCTGATTATATGTGAGTAATTTGTATTGCTAAATTGAATATTAACATGTGATGAA-----------TATGTATT
TGTGATAT------------ATTCTATGTTTTTCGGACTTCAAATTCTTATTATGTAAGCATTTTTCAGTTAAGGAGAAG
ATCTTACTGGACAAAGCTGCCTGGTCAGAAGCGGCCAATTCTGACCCCGATGCCTTGAACATTGATGAATTTCTCACATT
CCGCCATCCGGAACATAGCCATGTATCACTTCTCAATATGGTCAGTGATATCATTGCCAGTTTAGGTAATTACTTTGCAA
TATTGTTGCTACTGAGTCATTATGTACGAGATGTAGATCTTATAACATCTTCCAAACCAGTGGTTTGAAATATCCAGGGG
TTCAGAAAAGGACAAATCCTTTTAAATTTCCCACAATCCA------------TTTTTTTTGGTGTAGAAAAAAAAAATCG
TGATGAAGTTGACATTATTAGAACCACTATTTGACCTTATTGCTAAAATATTACTTCATATTTTGAATACTTTGGTCCGG
GGACGTCGAAGTTGTGGAGCAGCCATGTCATGATTGAATGAAACAGGAACGAATGTGTAGAGACTTGGGCGGGAGACCAT
TGGTGAAGAAGGGGGGTGGTAGAAGAGCTGAGGTTGAAGAGCAGGGTCTTGGGAGCATGATATCAGGGATGCCTAGGTTT
CCACCGTAAACGATATCTTCCGCTTTCCAAGACAATATTCAATCGACAATGTCTCATGCGAACAAAGCAGGCAGAAAAAT
TCATTCCATTTATCAAAGTAATCAAAAACTGAATTTACATATTATGCTAACTGCTGTTGACTTGGCTGGAAGCCACGCTG
TGGCGAGTGGGGAAGACATCCACATGACAGTTATGAATGAAGGAAAGAGAATCAGCATTCTGTGATCTATTCCATTTTTG
CAAAAAAGACGCCGCACGCCGAAATGGGAACCCTGCAGAGAGAGAACAAGAAAAGTAACAGTAGCGGCATAAAACGAATG
GAAGAGAACTGGAAGCGACTAAAAATTCTAGAATGGGATTCTCTAGCCTATTCTTCTCTCCAGCATCCAGTTATTGAAAT
GATAAAACCGCTGCTTGTATTACAAATTAAAAGGTAAAAAAAAAATATTATCTGGTTATTTAAAAAAAAAGACTCCAACA
GTACATAAAAAAATTTAGTTGAGGATAGTTCATAAATAAAAA-AAACTAATTCACCAAAATAGAGC-GCAAAATTAAAAA
GTAAAAAAAAAGGCAGGTACATTTAAAACACATTGCTGAAAGCAACTTTATGCTAAATGCTTGGAGATGCGATAGAAGCA
TTGCAAGACACGAAATATATATATATACATGACAAAATCAGGTAGTATTTACATACTTACCAATAAATCTGACTGTGGAA
CTGATAATAACAATTTTACGAATGTGTTCAAGGCATCATCCAAGGCACTATCTCCATACAGACGAAAGACACCAAAATTT
ACATAACCGCCACACAGAGCTGATTTGAGCATAGAGAAACATATTGATATTCCTTTTAATGTAATATAAGTTAAGAAAAA
TCCCAAGTACCGGATAACTTGAATAAACACAAGGATCTATCTATTGGTTGATGTAAATACATACAAATAATACAAGCAAA
ACAATTAGGAGATAAAAAGAAATCCTTTCTAGCCTACCAAAGTAAGGGCATAAAAAGAAAAGTTCAATGTTAAATCTAAA
AAAAAAGGGAGTAATTGCTCAAAAGTTAAAAAATGGATACAAGTTTTAGGTCACAAGGCTGAAATATTATCGTGAAATTT
TTTTTCAGTGAGTGGAGGGAAAAAACGTGTTTTGTAAAATTGCATAAATTAATAAATATTAAAATATCGGTTATCAATTT
TTTTATTTGAAAGAATAACGAACACTAAAATTGTTTTCGCGGAATTCTCTATCTTTACATGGCAGTTGCTGCATTTTCCC
AGCACAGTCATATATCAAGAGTTGGAAAGGAGGAGTAATTCGTTTAGAATTCATTGAGGAAGCATTGTTTTCGGCAATAA
AAGGAAATACATCGGTTCGATTTTCTCCACGATCGACTAACCAATGACAAATGGCAGAGAGGCGGCGACATTACGCAAGT
GCCCGTGGACCAATCACAATGAAGAGAGTGGCGTGTTGCGTAGTAATACATGTTATATGCAAGTGACGAGACAGGTTCTT
TAGTGACGAAGTCAGGGCATCTTGACGTGGCAGCTACGTTACTACCAATTTATCCAGTCGGGTTGCGGCAAAGTTTGTGA
CGAGAAATACGTAACTGGTAAGTACTCAGCTGAGCAATAATAACAATCACACATGGTGTCCAACGTGGCTGACATTATTT
ATGCCGATATGGATTTAAGATTTTGAACTGTGATGATTAATTTTGTTTTCCCTCCTCTTATCGGTGTAAATGCACCACTC
GTTCGATGTCCTTGAGTGTTATAAATGGCTGGACTGTTGAATGTAGATGTACAATAATGTTACTTTGTGCTTTTCAATCT
AAGGATTCAAAATTAGTCTCGGAGTAATTATTTAACTATCATTTAAATCACTAGCAAGGAGAGTTATGTTGCAACTGACA
TCTGCCAGATTCATTGTTGATTGTTGATATTCCTTATATGGCGTTATATGGATTGCTTCTGATTAGTGCGAATGCCATGG
GTCACTTACCAAAGTTAGTGTTTTATACTATTTTTATTCAGATTTCTCTTAAAATATCGTCTTTTTTTTATTTTTATATG
CGTGCATGCTTTAATTGCTGCTGAATGAAAACTTTACCTGGAAAGTGGATTTCCCAATAGTAGGAAATCGTCAGTAGGGT
TGGGTTGCTCTGATAACTCAGTTTTTGCGAAAAATGCAAAGCTGGTAACCTCATGACTTTTGTGCCCTTATCAGTTCATA
GATTGCTCATCCGTTTTTGAATGTCTAGTGTGTCCCATGCATATCACTAACATCTCCTTTTTCCTAGAAGCCTCTGGTAC
ACCATCACGGCGACTTGCATGCCGATAAAATGCGTCAGTGCGAAGTGCACATGAAGAGCCCGAAGGTGAATCTGTGCAGA
CGATGGCTGAATAAGTTCCCCTCTCGCTCCAAACGCATTGATGTCCTCTCTCGAATTTTCTTTCCTCTCATGTTCGCACT
CTTCAATCTGGTCTACTGGACGACCTACCTCTTCCGAGAGGAGCAAGTGGAATAGAAAGCACCAAGTCCGGTCCTTCCTT
CTGCTCTAACGGATGATACCACCTCTCTGTTACCTGCTCGCAAAGACAAACCACAGAATCTGGCAGCTCTTCTCCAACGA
AACATTTCATCACTAATCAACTCTAGTTCTTCCTACGTGTGCTTTTTGAAGATATCACTTTTTGTGTTACAGTTCTAAAC
TTGGAATTGAACATCCTTACTTTTACTGAATTTTTCTGCATCCTTGTTTTTG-TTAATTCTTAAGGCTTTATTGAACTTT
TCTGTTTTTTAAACAATGCGTTATACATTTTCTAGTTTTTTTTTTATAATTAGAAAGCAGTTATCTTTTCCCTATATAAA
TGAAGTTTCTTCTGTAGGCTTTTGCAGATTTCATCTTTTAATGGAAAAATGAATGCTCTAAATGAAGTGAACAAAGTTAT
AGCAAGTGTGTCATATTATTCCCACCGACATAGTGGTATTGAAGAAGAAGACTGGCTAACTGCAGAACGAATGGCCGTAA
GTTTTTTGTATAGTAATTTACTAATCATTCATGTTAATGATTCTTTGTAGTGGCCTTTTCATTAAATTTGGTCCCAACTG
AAAACCAAAGAAAATAGTATTTTCTCTTTAGGAGGTTTCCATAAATAATGTAAGGCTTAAATTAGAGAGTGAGGCAGACT
AAATGGAGTAGCTTATATCATGTTACATGAAGGAGGGCACATTTTATTAAATGTCTAGGACTGAAGGGTATGTGAAATCA
TAAAAAGAAAAGTATTTTTGTGCTGAGCTAGTGTGCAAAATTACTTTTACTTTTCAAAAAATAATATGTTTGTTTTTAAT
TCATTTTAGGTTGTTTTGTGCAGTGGTGAAGATATAGCTAATAGAGCAATTGAACTGTTAAAAGAAACTTATACAAATTT
AGGGCCACGTTTACAGGCAAATCAAATAGACATTCATGAAGATTTTGTTCAATCATGTATGGATCGATTAAAAGCTGCAT
ATGATACAATTTCCATCCTTGAGCGAGATAAAGATAGTGTAAATAGATTACGACAAGAAACAACAAGGATGGTGAGAGTT
CTAAAAGTGCTGCGTGAGTATGTGGGTCAATGTGATGGTGATTATGGAGAAGATAGGTCAATCCTCCCTATGGCCAGTAT
ATCTTGTTTTGTTTAACCATACTGCTTTCTTTCTGTCCATTTTTTAGTCTTCAAAATTTCATTTTATCTTGACAGGTAGA
CACAGTTAAGCGCCTATGCATTAAAAAGCTTCCCCCGATTTTAGCCATTCAACTGAAGCGATTTGATTATGACTGGGAAA
GAGAGTGTGCCATTAAATTCAATGATTACTTTGAATTTCCCAGGGAGCTAGATATGGAACCTTACACTGTTCGTGGACTT
GCAAAAATTGAAGGTATGATTTTGTAGTGTTCCCATCAGAAATACTTGTGCCTGAAATAGTGATGCTTGGGTTCAATTCT
TAATCCATTCCTGTGATTGAAAAATATCGTGGAACCATTTGTCTTAGATTTTCTATTAGTTTTTAAGTATTTCAAAATGT
GTATTTTTCTCCTTATTGTCTGAGCTACAGACTCTTTCAAATATTTTAGTTCTGATATTTTTTTTCTAACAAAACCCATG
GATGAAAGA???????????????????????????????????????????????????????????????????????
????????????????????????????????????????????????????????????????????????????????
????????????????????????????????????????????????????????????????????????????????
????????????????????????????????????????????????????????????????????????????????
????????????????????????????????????????????????????????????????????????????????
????????????????????????????????????????????????????????????????????????????????
????????????????????????????????????????????????????????????????????????????????
????????????????????????????????????????????????????????????????????????????????
????????????????????????????????????????????????????????????????????????????????
????????????????????????????????????????????????????????????????????????????????
?ACAAAATTTTTGATGACAACGCCATTTAAAAATTTTTTAATTACCTGATAAATATATTGCCTTCCATCAGCTGCTTTTG
CTATTCTGAAGGAACTCCTATTTAAAAGCCGCTGACTTTCCCTTCCTCGTCTTCCGACTCGAAGCATCAAATCGTACCAT
ACCTTCTGTAAAAGGCCCCTTGGTGTACTTATGGCGTGTTCAAAATAATGTCGAAGTTTACGTCTATCATCCATATCAAC
CATTTGTAATTCTTTATGACATGATGTGCCTCTGGATTCCTTTTCGAGATCTTTCAAAACTGCACGAAACGTTTCGTTCG
CCTCATTAAAAATATTATCTTTAACGATGTCAATTTTTCTGTGCACCATTGGAGAACGGTAATAACGGCTAATTGCATAG
CGAATGGCAATCAATGAATTAACACTGAATCTTTGGCCATCTTTAGTGCGAGCTTGGCCATAGAAGCCCTTCAGCATATG
AGCTATATCTCTCGCCGGCAAATTATTAATGGCATCCACACCATGCTGTGAGCAATACTCACGAAATAGTCTGACTCCAT
ATCTCGTAGCTTGTCTAGTTTTCGCATTGTCCGGTTGAATAGCTGAGTTGTTAACATTCTCCATGTGTACTATACCAGAT
AGCCCGGCATCCATCTTGAAAAACTAAAAATTATAGTACACATACGCATGCGCAATATAATTTAATTTTTAATTCCTCTA
ATCTCATAGCCGCATAAAATATGCATTTTTTGAACTGAAATGTTCTGACAATTATAGCATGTTTGTGTTCTATCTACACC
CTGAATTAAATCATTTTTTCCTGCGCAATGTAAAGTAACTTAACAGCAGCTTGTGATGTATTATATTCTCTCTGTTTTGT
AATATAAAGAAACTGAAAATTCTGCTCATGATGTATTATGTTTTCTCTGCTTTGTAATTTCAGGAATATTCAGAAGACAG
TAATTCTGAGCCCGATGTTGATCTGGAAAACCAATACTACAATTCAAAATCCTTGAAAGAGGAAGATCCAAATGCTGCAC
TTAACAGCTTTCAGAAGGTATGAAACTCATTATTTCACTGATAGTTTCTCATTTGTTGTCATCTAGTTTAATGCTGACAT
TTTCAAACAACGTATGTTCTTCCATAACTTACTTGCAAATATTTTGCTTTTTAATACACAGAAGCATTTACTTGCTTTTC
GGTTGTCTTTTTGATCAGGT---------------------------GCTGTACCTTGCAACATTTTCTTATTTTTAGTC
ATGAACTGTCCAGGTGGCATTTTGATACTTATGTTCTATTGTGATGTTTTATTACAATATTTTTCCTAGGCTTACAAGCA
AAAAGTGTACGGAAAACAGTATGTATGGTTCCTAATTGGGTGGTATGAAGATGATTGGTTCCGATTCCCAGACAAAGGAC
ACAATTGCACGCCAGAGCAAATGAAGGAAGCTGTAGAGGGCCACTTGACAACCGAAGCACTCATGCTGAATCAAGGCAGC
AAACCAACAATTTCAGGAATGGTACTAATACACCTTTGCTTTTCGTTCAAATGGTTGTACAATGGAACTTCTGTAAATGA
ATTTTCCCTTCTCTACTATAGAACTGATTGTTTGTTTAATGATAAATATCGAAAAATATTTTCCAACTTTATTTTGACTG
TAAAGTAGATGTGTTTTTACAACTTTATGTTTTAGTTGTATTGGATGTTTGTGTTAGTGAAATTCTTTGCTTTTTAGATT
TAAAGCTGTAGCTTATATGGGTGATGAAGAGCTTTCAGCTGCTTGGGATAAAACCAAGAAGGATGCCAGGAGACAAGCAG
CAGAACTGGCAGTTAGAGGTTTGGTTGCCAATGGAGGTTTTGGAAAGTTCAGTTCTATAACATCAAACGTAAGTTTCTTC
AAGATAATTTCATATATTCTTACTATTCCCCATGTTTTTATTATTGAGGTCCAATATCAGTTTGATGTCTCCGGATGTTT
ATTAGTTTGTTCCGACTCTCTGTGCTTATTATTGATTTTGTGTTACTTTGGTGTCATCTCATGCGATGCTTTTTCTTCCC
CAGAATTCCATTCGCCACAACCTCTCCCTGCACAACCGGTTCATGCGGGTGCAGAACGAAGGCACGGGCAAGAGTTCGTG
GTGGATGATTAACCCGGATGCCAAGCCCGGGAAGGCGGCCAGGAGAAGGGCCACCAGTATGGAGACCCAGAAGTTCGAGA
AGAAACGGGGCCGGGTCAAAAAGAAGGTGGAAGCCCTCCGGAACGGCTCCAACGTCGGCACGCCGAGGGTTGGTGGTCTA
GACTAGCTTCCACTACACTGATATGGAAGACGGTTCTGTGCGGGATGGCAGAAGCACAAAACTCACAAGGCACAAGACTT
TCCAGTGCCCTGACCTGATGGGGGAAGAACGCGTGCTGTCTTTAGAGATCACTTTCTCCATAGAGAGCGGTCGAGAAGGA
CATGTAGTCCAGAGCACCGGGGATGGTCCCGGGGCCTTTGTATTGACCCATGCGCTGGATGCAATACTCAGCCTGATCTG
GAGGAAGTTCCCTTCGTAATTCGTCAGCAGTGATGAAAGGCTACAAAGTACAACAATCGACACTCTCAGTATAAGACAAT
GTCCACAAAGGCACTCGGACGGATGCGAAAAACACAATAAGAAAATATATAAAACTCACCTTGTCACCAGCCAGAATTCT
GAAGGAATCGATTATCTGCTCAGCAGTATCAGAGTCCGTGCTCTCCCTTGTCATGAAATCTAAGAAAGCATCAAAATGAA
CATAGCCCGTATTGTTAGGATCTACTACACTCATGATTCGTCGGAAATCAGCTTCACCCTGTAAAAGAGAAAATCCATTA
AAAACAAACACACTACAACAGAATAAAGGATGCAATTTAAAAAGACTCTGGCAAAGTTAGAGGCATCTACAACAGTGAGT
TATAATTGCCACG---------ATTTGATGCAATTCTGTTCAATATAAAATGTAACCAGTTCTTCCACTGCATAAAACAA
TATACAAATTGTACCTGTCTGTCATTGCGTATGTTGTAACCTAAACTAACAAGGCAAGATTTGAATTCTTCGGGTGCCAA
GCGTCCTGTTCTGTTCTTGTCAATGAACGACATACGGAACTCATTCAGTTGCTCTTGCGTTACCCTTACTAAGTTTTTAC
ACATTTCTAGCTCTTTTCGGTACTCTGGTTTATTCCTTTCTTATTACAGAT-----------ATTAGCTGCGTACATATG
CCCAACATCTTTGAATTTATTG---ACAAGTATCAGATATTAATGACAAGCAGGTACTTTAAATTTGGGTGAAGGATCTA
TTTTGCACAAACATGCTTTTTTTGCCTACATGAACTAAAGACTATTATTCTGCAGCCATGATTCGAACTGGC------TT
CCAATATGAATGGTGACCAACTAAGAGAAGTTTTATTCCACTTTTAATATGATCTAATAAAAACCAGAAAGAAATAATTT
TTCAACTAGCTAGAAAAATACATTACCACGGCACTTGGCTAACTGAGTTGTCCATTCCATACACTGAGCTACGGGAAATA
CTGCAGCATATGCATTAGATTCAATGCAAAGCTGTTGACTACTGCACCACATGCATGGACCTTGAGTGCAATTTTCACAT
GTGTTCCTACTGCTGCATGGAAGTTCACATTTCACTCTATAGTCATCAGTTAAAATGGCTTTTTCTGTTCCATTGCCTAA
AGTATAAAATATACACTATCAGTTTATTATAACAGTTTCCTGCTTTCACACCAACACAGACCATTAGGCTCAATAATATC
ATATACAATGCCATACTAC--AAAAAAAAGACAGCTTCCTTCAAAAACTGGCATTCTGTTTTACTAATACAATGACAGTA
CACAAAAAAAAAAAAAG-TAGCTCAAAACAAGTTCCTAAATGAAATCTGGATTTTAGTATCTTACGTGTAATAATTAAAT
TCTATAAGAAATAATGAAAAACAGTAATACATCAATTATTACACAAAGTTTTCAAATATCTTAACCAATGAAAAACAACA
ATGCATTACTTGATTCTCGAACAAATGTGTAACATTTCTCATCAGTCTGCCAACCGCAATGGTATTCTGTATGACATGCA
TGACAGTTATGCAGTTTATCACAGTTACTGCTCTCTGCTACATCACATCCACTAAGTTCAGTCACAACCTATAATTTTTT
TTAATAAAAATCCATGTAATGATACATTAAATCCAAGCAATCACCTTTAGCATTCACTAGCAATCATACAATTCATCCAG
AAACTGACTTTCACATTTCAAGTTTGGCAATCAAGCTATCTAAAAAAAAGATTTACCAATACTAAAATAAAATTCACACT
ACCAAGAAAATTGAATTTACTGATACCAGTCTGTATTGGCCAAATACTTGAAATGAAGAAGAATTTAAATACTTTTGTTT
TTTTACAGCTGTAAAAAAAAACTAAAATTGTTAATGAACACAAAATGTATCATTTCATCAGAACAAAAACTTACCAATAT
CATATGTCTGAAAATCCGCAGAAAAACACTGGCCACCAGTACTATATGAAGTTCCATTGTGAGTATTTCCACCAAAAACA
AGCATCATTCCATTTAGTATAACACTACTGTGCAAATATCGATGAGACTGACTTGGCGTGAGTAACACCCTAGCATGAAA
AAAGAATTTCTTTACAGCAAACCAGAAAAGGGGAATAAAAACACATTGCAAGGCTAGAAACAAGGCAGCTCTCAAAACAT
AAATACCACAAAGGGAGAATTAGTCTTTACTTGCAGAACAATTGATGCAAACCTTAAAGCCAATATTTTTGTTATTCACT
ACTTTAGTTGCAATCAATATCAATAAACCTTCAAAGACTTTCTAACCAGAATCCACTTTCCACCAAAAAATTCACGTTAA
CATCAGTTACTGACCTGTATATTTAGGATCACATCTGCAGACATGGTGTTCACTATCACATTTTCCATTCTCACTACAAT
CATTTGGACAAATTGGTACTTCACATGCTTCACCAGTCCAACTTGCCCAACACGTACAGAAACCATCCAGACATATTCCT
CTTCCTGAACAATTCCTGGGACAGCTATTAATGCTGAAATACACAATAGAATTTAACTTCACAGTACTGAAAATACAACA
AAATATAATCTTTTTCAATATTCACTCTGGAATATCATACCATTTAAGAACAATAAATATTGAAGGTCAATAAACTACAC
ACACATTATGAAGAATGAAGCACATGGGATGTAATACAAAATACATTTTTGTATCAGGCAATGGCTTACCTGACAAAAAA
ACTTTTGTAAAATGCTTTGAAAATTTAGGTGCTTTTCTGATGCAACTGCTTCTTATCAATATATAGAAGGAAAACAAACC
CTTAAATTTCATATACTTTTGTTACATGAAATATTAAATACTGAATTCAATATTTAAACTTACTTGACTAGTTATATATC
CAAAAGCAAAAGCACTCAAAATCCATCCTTGCCAATAAAGGTTCCATCTGTATTGGTCAGTCATAGGAATAATGGCAATT
GGCATAATAATCCGATCGGCAGCATTTATAAAGTTTGCTAAAGAACACAGTGCTATTGTCCTTGACGTTTTAGCCAACAT
CATGAGATATCACAAGTTTACAAACATGTCTGAACTGTACATTAGGCTTGGGAGAATAACAATACATCAAATATGATAAA
ACCCTGCTTGTTGAAAATTCCAGATCAACGTCTAAAAAAAGAGAAAAATACGAAATTCCACTGGGAGTTTGTCAGAAGTG
GCTCAGCTTAAACCTGTCAAGAAGAAACT-------GAGCACAGGTGCACACAACTTTAATAAGAGCTTATTCACGAGCA
TCTTTACTCAGGTTGATGGTTAGAGCTTCAAGTCGTTGGCGATCTTTGATGCTATGTTCTTAAAACCAATAGATGTACCC
GAGATGCGTTTAAAGCGAACACCATTCAGTGAAAGACGCGGAAGCTTACACACTTCGATTTCCCATTGAACTAACGAGTC
TGTATTTGGATCACCATGCACGCATAGTAGTAAAAACTTCTCACGTTGTTCATAATCACAGTTGTTCTTATCTAATACTT
TTCTTATTTCTTGCATTATTTCATTAGGATCTCTAGAAGATGTTGTTTTCATGCTCCAGGTGAACCTCAGAGACCGTGGT
TTTACCTGATCGTCATTCATGGGCCTAGAATGAGAAAATAGTTAACTATTTTAATATGCCAAAACAAACTTTTCTAGTTT
GTTTAATCCCAGGGACTCTAAAGTTTACTCAATTCCAAAGATCTGATTGGTTTGGCTTTGCTCGCTATAGGCTGGTTGCC
GAGTGTGTGTGCGGCTATGCGTGACTTTGGTGTTCATGCTATAACCGACTTTCTTTATTCTCTCCCTTTTGCCTGGGTTA
AATTATCTCTTTTATTTCTAAACCAAATATTACTTGAAGATTGCCACTGTTTGCTTAGAAACACGAAGCTCTCTCTCTCA
CTCACTCTCTTCGGTTCGCTCTCTCTCTCTCTTTGCAACATAATGACATCTCGGGAGTGTTTGCATAGCCAATATATTTA
CCCACAATCTGCCAACCCTCACAAATTATCTTTGAACAAATATGTAAATATTTCAAGACCAAATATGTACCAAGATGAGC
GGCAACACACTGGACGAAGCCAAAGAGGAATTCAGTTTGCGAGCAACTTTCCTTCAGATATGAGCACATGGACAAAGTGT
GTGTGTGGATATCTTTAGAGCTGCTCGGTCCCTAGGAGCGGAGACATGAGTCCAAGGGATTGCTGGGCATTTGACAGCAA
TACACAGCAAAGTGGCCCCTTGAGATGAGGTCCGAATGGATATTTCGAGCTCTAAGCCATCCCCTTACCTGGCCAACTTC
GAGGTGCTAAAGTCATTT-AAAAATTGGCATTTAAAAATTGCTATATTCCTCAATAGGTGACACAAATTGAATTAGTATG
TGTTTGAGAAAATTGTATTATATGCAATATTTAAAGCTCTTTTATTTTTGCAGTTGATGCAAACGCTTGAAGAAGACGAA
TTTTCTAGGAAGAACAAACTAGCTTGGAAACTGGAACAAGTACATGCAATAATGAGTGGAGAGTCGGAAGCGTGACAGTA
CCATTGGCAGTCAGTGGACGTGTGACATCGTCAATGTCCGATTAATTGTTTTGTCAGACCTTCACCGATTGCCACGGCTT
TTGTTACATAGGACAGTCCCGCTCCGTGTGTCGGGTTTTTCCGTCACTATGCAATACAGAATGCCCTCTGAGGTGCAATT
AGGTGTGGCGATAATGAACAGAAGAGACTCCGGAAATAAATTAAAAGTGTGTTAATTCCACCCTTTCTGCCCCCAGTTCC
TAGACAGCAACGAAAGCCATGCAAAAGGCAAGACTCTTTTAAGTATCAGTTGCAGTTTTGAATTGACTTGCACATCGGCC
GATTCCATTGTGCACTGACAAGTCCATGCATGTGTCTCGAATGCAATCTTATCACAAGACTATTTTTGGTTGGCCTTCAA
CCTGACATCATATATATATATTTGATGTTCTTTTAAAGCTATAAAACTGGTACAAATTCACGTGATAAGAGACAAGGAAG
CAAAAGCAAGAGCAACTATTTTAGAAATGATTGGTGATATTCCAGATGCTGATGTAAAACCTCCTGAAAATGTGCTTTTT
GTATGTAAGCTAAATCCTGTTACAACCGCTGAAGATCTGGAAATTATATTTTCCCGTTTTGGTCCCATTAAAAGTTGTGA
AGTTATTAAGGATAAAAAAACAGATGAGTCATTGCAATATGCATTTATTGAATTTGAAGAAGAAGAGCATTGTGAGAATG
CTTACTTTAAAATGAACAATGTTTTAATTGATGACAGAAGAATTCATGTTGATTTCAGCCAGTCTGTCGCTAAGATGAAA
TGGAAAAATAATCAAATGCAAAGTAATCAACCTCCTAAGTCTTCAAAGAGACAGACATTTGTTTTAAAAGACAACTCAAG
AAAAAATGACAAATATGATCTTATTTTTGATTCCAAAGAAACTTTGGACAGCCGTGATGAAACAAGACGTCGGGAAAGAT
CCAGGAAATTAGAAGAATCACCACGCTCATTTGACAGGAAGCATGATTATAGGATGGTGAAGTTGGGGAATAACTTGGAC
TCTGTGGAGTCAATGATGGAGAAGTTGGATCATACGATGGTGATATCGAATAGCTTGGAGATGCTCCACCTGGACTTGGT
GGTATGTATGGCGAAGCCGGAGATCCTGGAGACATTGGCTGTGGAGACCAGCCTGATGCATAACCAGGGCTGTAACCACT
AGCATCGCTAGCTGCTGAAGGTGAAAATCCTGCAGCTCCAGGTGTCATTCCACTTCCTAAGCCAGGCGACCATATACTTG
CATATCCAGGTGTTCCAGGTTGGTTCCATGGTGTCATCTGAGGTGACATAGCACTAGTAGGGCTAGCTGCTCCACCAAAG
AAAACTCCAGGTCCACCTGAAAACCCAAGAATATGGTGAACTGCAAAATCAATTTCAAATGAAAAAATGGACTTCATGAT
CAGAAGAGACCAGTCTTACCAAGAAGTTTATATCATCAAATCCATTAATGATTAAAAGGTTTTCATACTGAGGCAAACCA
AGGGAAGCAAGCCATTGTTCTACACTGGCATAGCAACAGCTGCTGTAGGATTTCTGCGAATCTAATAAAAAAAAAACTTT
TATGAAACAAAAATGCTCCAGTATTTTAAAGTAGGCAAATTACAGCATCACACCAAATACAACAGATAAGCTTACATGTC
AGTGCGTTAAGCTTAAGCTGAATGAATTTACATTCT-AAAAAAAAGCAAAATGAAA--------------TACTTGCCTA
CTCTAAAGGCTTTGGCAAACTTTGACTCAACATCCTGAGCAAAAACAGATTCTCTTGCAATACTTCCACCAAAAGATGCC
ATAATATCAGCTATTTCAGCCCATTCCGCTTTTTCATCAAACGGGCTCATCACAGACAAACTACTTCGGTTGCTACTTCT
ACCGCTGGAATCAGCAGAACTAGACATAACAATTTTGTTTTTATCATCCTCCATGACTACACTAACATTCTCATATATGT
TACTGGACTTCTGAGTAGATAACTGACTGCCTCTCTTCCATAAATTGACAGGAAGATGGAAGGTTTGCCTTGGTTTTTCA
CAATGAAGAACTGACCCTCGACACAAACCTATAAAAACAGAGCCGGTAACATTATACAATTAATACATATCAGTATTAGA
ATTTTTAATAGAAAATTTATAACATACATTTGTAGAATTTTGTAATTTAATAACCTGTTAAAATTTCGTACTTTATTAGA
AGCAGAAAGATCTTTTCCCCTCAACATCCTTCACATGAAGGATATGCTCATCGCCTGGTGCCCGGAGGCCTTGCCGAGAG
CACGGGTCTGTTGGCCGTAAATGATGAAGTGCTCGAAGTCAATGGCATTGAGGTGGCTGGAAAGACTTTAGATCAAGTGA
CTGACATGATGGTAGCCAATTCTTCCAATTTGATAATCACAATCCGTCCTGCCAATCAGTCTAGTGTCGGTTTCTCGCGA
CGGGGCTCGGTCGGCCATTCCTCTCAGATGTCTCACGGGTCTCAGCATTCCAACCAGTCCCTCCCCAGTGATGAAGACCA
TTTTGAGGAGGATGAAATCAGGGATCACACTAGTGCTTTGTGTTTTGAGAACACATCGGAAAGGCCACCCATGTCTGAAG
ATGATGGCGTTGTCACACTCTGACGATTTCAGGAGTCAGTACTTTGCTAATCTATTCAAACACTGGGCGATTCCAGAAAA
CGAGAATATTTTTTATTCTGCATGCACCCACTTATACAAAAAAGAAATGGTATTTCTTGGTTT-----------------
-----------------------------------TCTAAATATTGGCTTTCTCATCCACTGCATGCAGAACAGATCTTC
TGCTTTTTTTTTTACTAAGTTGAATTTTAACT--TTTTTTTTTCTTCCAGTCTTTGAAGTATTCATTCCAGACTGCTGAC
AGGTTGTGTTTTGTTATGGAATATGTGAATGGCGGAGAACTCTTTTTCCATTTGTCAAGGGATCGTATGTTTTCTGAAGA
TAGAACAAGATTTTATGGTGGTGAAATTCTTCTTGCCTTGGACTATCTACATTCACGAGGAATAATTTATCGTGACTTGA
AGGTAACCAGTTTGGAAGAAATATGAAAATACTGTTCCAGAAGTGATAC-------------------------------
------------TGAAGTTTCGTAGATCTTTGATCTTAAAATAAAATTTCCTTTTCCTAGTGTTTCCATGAAAAATAATT
CAGAAGACAGTGTATTAAATTACGCAATCACTTCTTGCGCCACTGATTGCGAAGCTTTCCTCACTTTCATTTCTTTCGAC
TCTGGTCAAGTTCGTGGCATTGGTGTGGCCCGTTCGTTATCGCTTTGCTGTGATTGCCGTGAGATTTTGTGTACTACGTC
TACATTTCCCTGTATATAGTGCGTAGATATTTTACCACTTTTTCCACATTGGCTCCAACTTCAGCCTTTAAGTATCTTTT
TTTTTAAGTATTTGCTCATTCGTTTTTCTATCGGAGAATTGGAATAGGTTGTCGGTGAAGGTATTGTTTGTCGCGGAAGA
ACATTAAGTCATACGTGACTTGGAGGATATGTGGGAAGTTCGCCATATTGTCACATGTTCATTTTCGCCACTCACATGAC
CTGTTGTTTGGCCCCGTGATCAACCTCTCACCACTTCCTGGCAAATTCAAAATATTTACCCCTGGCCACATGGATATGCT
TGATCAGGACTTGGACGAACGGTATGAAAATGACCCTATTGGGCTTAAATCATGTTTTTGTATTTCCGGGTGTCTTTTGC
ATTGGGGAGCGCAGTTGGTTTTGTGTGCGGTCAGAGAAAATGCCATTGCAGTGCTGGGATATCCACAGCAGGAAGTAGAT
GTAATAACCAAGTGTTGCATTTCCACTTACAGTTTAAAATACATATCTTAACACCTTGCCCATTTTTAATTTGTAGTTTT
TTTAGCAAAAATTTTACATGCGTAAAATTTACGTCATGTGTTTGTACTACTGACCTTATAAGTACATCTGCGTTTTATGT
ACTGCTGGCGTGCTAGTAGACACGAGATTTTAATATGGTTTGATGCGGAATTTCACTCCTCAATACTGAAATGTCCTGAT
CACACACACACTTTTCTTACCATATGCCAAAAAATAATAATTCGCTGAGTAGTGCTACTGGTAAGAAGCCATAAAAAAAT
GGATCAAAATTAACAAGTTTCTCATACAGCTTATGATAAAAGAGTTGTAGGCAATCACCAAAGAACTTGTACATGTGTTC
AAAAACAGGACACACCTGTTTCTGGAAGGAAACAAGCTGTTAATGCTGAGGCCTGCAGCAAGGCGTTGCTTTGCACAAGC
AGATAGGCATTGTAGAAAATCATCCCGAGTCTCTGGGGTGTCAGGTGACATATCTTCATTGTATGTGCAGCGCATGAGTT
CCAGGCGTTGTCTACAAGTTATTCAGCAAACATCATATTAGATCTATGCATGTCCAAGATCCATGACAAAGATGTCACAA
CCCAGCTTAAAGAAAACTTTCACTCAAACATATTAAAGAAATGATTTTAACGAAATTACGATGACTTACTGTGGCATGCA
TTAGCTGCTCTTTAAGCATCTCAACTTCTTCCCTCAATTCACGGATGATCCTAGCATTAGGATCTTCATTGATAACAGCA
TGGTTGACAATTCGTTTTGCTCTGTCAGCATAACGAAGAGTTGAGAGAGTTTCTTCATAATTATCTGCTGCAGGACTTAT
GGTGGCAACCATGACTGTTTTGCTGTTACCACCAAGGTTGTCCTGAAATGTGAAAAAAATCATTTCAACAAAAAAATGCA
GGACATAATTACCAAAATAAAAATTGCACTACCTAAAAAGAATATGATTCAGTATGTTTGCAAAAAATCGGTAGGAAAAT
ATTCAATGTAAAAAGCACAATAGCCCTACATCTCTAGTATTTCCCGGGCCTAAAAAATATTTCAGTATCCCAGTTCTTGA
CAATATTCTCAATTTATTCTTAGAAATTTTGCAACAATTATTATAAATGCCTCTGAAATGATTTTGTAAAATTGTTAATT
TGAAAAAAACTTTGTAACACTTGCTTTTATTTTAGAAAACACACTTTGTGCTGGTGATCATGTATCATGGCATTGTCCAT
TAGATAACAGTGAGTCACGTATTCAGCACATGTTAATGCACGAAGATCCACAACTGGGCACAGTTCATACTCCCTTTGGA
CCAGTGACATTTATTCAGGTACCCAAGAGAGCTAGAAAATTTCTGTGAAATATTAGTGTATTCCATGCTTTTTCTGCATT
CACTTAAAGGATTGTGTGTTGTTGACCAAATTATAGTTAAATCATGGCCTTTGTATGTGTCTATGCTTGTTTTGGACATT
ATTCCAAAGCATT------------GTTTACAGTAGAGTGCACTGTTGCCAAATCGTATATATCGCAATTTGTATTA---
GACAACAAAT----CAATTTTAGACAACCATGATCGTGCGTGTCAGTACTGATCTGCGAATTCTTTTCTTCACAGTCCCG
GACTGAGCTGGAGAGATGTTCAACATTTGACTGTCCTGACATCCAAGAGGAACTCCTTGTATGACAGCAAAGGACGGTTC
CACTGGAACATGAATGGAGTGGGATTGGAATTTAATCACCTTTTCGGCTTCGGAGTTTTGGATGCTGGGGCAATGGTGGC
TTTGGCTAAGATCTGGAAGACGGTACCTGCCAGGTATCACTGCGAAGCTGGCAGTAAAACGTCGCCGCAGTGAGTAATAC
CCTTTTTTTCGCGTATCAAAATCTCAGTGTTTTTTGAGAAATGCACATTCCTGTGATACTTCACTTTCACGTGGTTTTTC
AGGCATCTTATATTTCTTTTATTAGTAATATAGGCTTCTATAAACTCCTTATTGCCATAGCAGTTTTTCTCCTACTAATA
GATTGATTTCTAATATTAAGATTCCGATTTTTTTCTCACAGAAAATGCATCAGAAAAACCAAAAGTATTTAAAGAAAGAC
AGGGGCTTAACAGGCGCCGTGGTGCCATGCGGCGTCGTGTTCATCAAATTAATGGACATAAATTCATGGCTACTATCCTT
AGGCAACCTACGTTTTGTTCACATTGTAGGGAGTTTATTTGGTAAGTTATTGTTTTTATGTCAAAGGTAAAGTTTTTTAT
GCTATGCCATTTTAAAATATCTCTGAAGCATTATTTTTTACCTATCTGCCATCTCTTTTTTGCTTGTAACCTTTTTTGCA
TCTAAGATTGGAGTTGTTGCATTCTCAGTGTACTCAGCTTTAATACAACCTAGTTGTTCTTGTACTAAAGTTGCTGTGCA
ATAAGTAACAATGTTAATAAAGAGCCAGATCAGTAAGATCCATTTGCAATTCTATAGGGAAAAGCAAAGCATACAAATAC
ATATTTTCCTGCTTAATAGATTTAAGGTATTCTTATTTCATAACTTTTTATCTAATGTTTCTCA--------GTTTTTCT
TTTTTCAAAAATGTTAGCCAAAAATGATTGTTTTTCTTTGTGTCATTTAACAGAAAACGAAACGAGATGTTAATAATTTT
GATCAAGATTTTACCAAAGAGGAGCCAATTCTGACCCCTGTGAATTCCGAAGTCCTTCGAAACATCAATCAGGAAGAGTT
TCGAGGATTTTCTTTTGTCAATGAAGACTACAATCCTGCCAAATTTGTATGTGATGGTCCTGCAACATAGCCACTGTTAA
CAGTGGATGCCTGAACCTTTGTGTGAAAAGTCTAGTCACTAGCTTTGCATCCTTCGAGAGACACCTCTCTTGTACAGTTC
AGGTTGGCCCATGCACAGGTGTTCTGTTCTATTTATACATAGGCCAATTGAAATAGAGTGCCCTTCACGTTGTATTGAGT
GTTTCATCATAATTCATATTTGGTATCATCCTTTATCCTTGAGAATGGACACTATTTGTAGGCATATGTGTGTAAATTGG
TTTTTTCTTTTGTTGAAGAAAAATGGGTTATAATCCCTTCTTTTGCATTTGGACATTATGTGCTTGTGGTGATTTGTGCT
GTTCATTATGAGAATGAAACTTCATTTCTTCTTTCATTTGATAACTTTTCTCTTACTTGACAAAAGCTTACCCATTAGAT
TGGAATTTGCGATTAATTGAAGAAACTTTGAAGGGAAAGTTACCCTAGCAAAAGTTACTAGCATGTGTGGAAGGGTACCA
TACTGGCTTAATCGGTCATGAGTATATAATAAACACATTTTGTGTATACTTTGAGTGTTGTATATACAGGCCACAGTTAT
GGAAGGCTGTATATATTTATCAATATGTTCTTTTTCCAAAAAACTGATTTTTTTTAATCTTCTTTCAGATGAAGTGGACA
TTATTGGCTACAACAGTAACCAAAGTGATACTGATGACCACAGCAGCATCCAGAGTCTTACGAGTGATGGAGGCGTTGTC
ATCAGCACCAAACGGCTATCATTGGCCGAGCAAGAGGCCATCTAACACTACCTGGGCCCTCTCCTTCTCCTCCGCTAACT
AGCACAATAGACTGTGTCCAAATATCTGAAGAGGGTATGTGCACCCTTGCCACCCACTTTTTTCAATGTGAAACCCATAG
TTGGGAGGGGAATACAAAAACAAAAAAAAAGTTGTTTGGATATTGTTGAGGTTTTTATGGTTTACTTTGCAAAGCATCTC
TAGTTTCCTGAGGAATATTTGCACAGTACCAATCATGAATTGATGAACTAAATGTAGCTAATACACCCGTAGAATTTAAA
TGCTCGACATTGGCGTGATATTTTATTGTCTGGCCATGCATGTCCGTGAGCTTTCCGCCGAATGTATGGAGAAGTGCTTC
TGGTGCACAAGTGTCCCACTTTTTGCAGCCTTGGCTTGGAAACACATATGCATGAGCTTTACCTTCAATCAAGAGCAGTA
CCTGGAAACAAAATTATCCTTTTCAGATTACAGAAACAAAAGCTAACAATGTCTTATCCTGAAAGAAAGAAACATCTGCA
AGCATTTTACGACTTCAAACATTATACTCAACATCAACATATTTTTCAAGCCAAAATTTTCATAGGCTGGCTACACATGG
GAATGAAGCACGGCTTCGGATACAGAACTTCGAAACCGGAGGGCATCACCAGCACGTAACATGTAAAAAAAACTGAATTT
CCTTTACCGGAACCATTTTCATGCACTCATTTGTACACGTTTTTACTACATTACACATAACACTTAGATTATGGCAAAGC
GATGCTAAAGATACACAGCTGCTCTATCACCTGAAAAGGAGGCTTAGCGACTAAGTGGCGCGATCTCGATTTCTATATAA
ACATACAACAAGGGTGCTAAAAACCGTAGCATGCAATAAGGAATACGATTTTGTAATTGGTAGCGGTAAATTCTATCATT
TCCGTGATTGGGAGCAGCTGGATACCATGTTTACTCTGAAAATTTTATCAGCAAAATAATATTCAGAAAACACTCACCCG
TCATGTAACATGCCAATGTCCGACGGGGTTCTCATTGGCTGTTTCAGGGAGTGCTTTACCGCAACGACGCGTGACGTCAC
TTTAGTCGATAACATTATTTTACAATTTTGTACAGTTTTCGTTTCAATTTAGTGATTTTTGAAAGAGTGCAAATAGGAAT
CTGTGGTTGTTCCTATTCCTACAAACCACAGTTTTACAGATTTCGCGCCGAGGATGAGCAACAGTCAAGATAAACGAAGG
AGGGCACAACTTGATGACGTCACTGGGAAGAAGTATAGGTCAGCCATGCGCCAATGCGAGTCGACGCCACTCATTTCGTT
GGTCACCCATGGATCCGTTTGCTGCCAAGAGCCAGCGAATAACGATGAAGCTGGATAGGTACGTGTACTCTCTGGCACGC
TTGCTTTCGTTGACGGAAAGTGCACATGCAGTTGAGAGTTGTAGGTCGCTCTGGTGTGTTTACTGACACCAACCGTGATT
TCACTATTTGCTTCTTCATAAGTCCCCCTTTTTAACGTGATCTGGAAAAGGTAAATTACGAAGAACCGTCAGTGCTTCTT
CTGCTGCAGCGTGCCTTGCTGCTTGTGCGGTGCGCCCCTCGCCAAAGAACTGCCGGTTCCCCACTTTAAGCGACACATAA
TATGTAGGTATCTTGGGATAATGATAACGTTGGTTATACATTCCACGAAAATTCAAATTGGGAATATACTGTGGCCTTTG
TGGTTCAACTAACTGGTATACAGCTGGTTCTCCTCGTTTCATTGCTAAGGCATTTAATTCCACAGTAGGAGTTATAGGAC
TTAGTGTTTTCCTCTGACTTTTGGGTGGAGGGTGTTTGAGTGATGTCTGTTCAAGAGCAATTGCAGCAGCAGCATGCTGC
GCTTTTTTGATACTGGGACCAGAAGCTGTGTATTCCTCGTCATCCAGTTTCAGCACAACAGTGAAGGTTTTTTTGTGAGG
AGGACCTGATTCATCCACTAGTCTGTACTGATGCTGGACCTGCAAATTAAAAA----GGTGATATCTTAGAAAAAAAACT
GGCTGTAATTATTTATGCAATGTTAATTATCCTGCAAGTTAAATAAAAAAGATTCATAAAGCAGTTGCAATCACAATGGA
GTTTTGTTTTTTCAAAGTGGGTGGAGGTTGCCTCTGATTATTGGTTAGGAGCCGCCATTTAAGGGCGGGCTCAGGAGGAC
TTACTCTGCAGGGTCATTCCAGCCGTGGAGAAGACCGAAGGAGGAGGCTGGTCATGCCTGTGGCGAGAAGAGGCGGCGGC
CACCATGCCGCACGGGGGTGGGCCCACCGCGGCGCTCGGGCTGCCGAAGGACCGGGGCATCCCGGCCCCGCTGTACCTGT
AGGCCGTGGTCATCTGGCTGCAGGAGCCCAGGTCGGCGTAGGAGCAAGGCAGCTGGCAGCTCGGCAGCTCCATGGTGCCC
AAGGAGCAGCTCGGATCGAAGGTCGGCTGGTTCAGATACGAATAGTCCATGGTCGAAGGAGACGCTGGCGGAGATGCGGC
GGATCAGGATGCACTTCTCGCTCCCGTAGTCAGAAGGATGAATAGAGCCGTTGGAGTTTGTGTTGTCTCCCGAGCTCCCC
CTCCCCTCCCACTCTGCCACCCCCGTGGCCCTGTGCTGCCAGGAGGGTGGGTCAGGGTTTCAGCCCGCCTCGCGTCACGG
TCAAGTTGAGTGGTTCCCATGTCCGTTGACTATTTTGGGCTTCTTTTAGTTGTGTGTGTTTAATGTCTCTAAATATAAAA
GCTGGGAAAAATTTCTTAGTTAATTCATGCACTGCAGTTTTGAGCAGAGAAGTTGTTTGTCAGTGTGTTGTTAAAAATAT
CTAATTCTTTGTTTCAGGAGTACGGTGTTAATTGCTCAGATATTACCTGGGAAACAATCTATAGCCATTGTGATGTATTT
GCTTTTGGCCATTTTTTTGGCTGGGCAATGAAAGCCATGCTTGTTCGACATTATGGCATTTGTTGGACGATTAGTGTGAC
ATGGGAAATTACGGAGGTATGCTGCTTTTGATTTTAAGCTTAAACTTTTTACTGTAGCATCCTAAATTTTATTTTTAATT
TGAAACAGAAGTAAGGGATGAAAACTACTTATGCATGGCCTTTTCTTTAAGGTTGCTTTTGCTCACTTACTTCCGAATTT
TGTGGAGTGTTGGTGGGATGCTGCCATACTGGATGTTTTATTGTGCGAGCTTTTTACTTCTATAAAAGCACAAGAAAATT
GTGTGAATGTGTTGTCAACCCATTTTATTTTGCTTAGATATGCTTTTTATGAGAAGAATGTATGCTTAATAACATGTTGC
ATTTCCAACACGGTTTCAAACCTGTTTTACCCTTTTGGTGCTTTCTGTTGGTTTTTCAGGTGAGAAAGGTGTGGCTTACA
CTTTGGTTACAGATAAAGACAAGGAATTTGCTGGGCATCTGGTACGGAATCTTGAAGGTGCAAATCAACCAGTTCCGCAA
GCTCTTCTAGATTTGGCATTACAGGTATTAATTTTTTTGCAGTTTGCCTTTTCTCTTTCACCTTAGTTAAAACCCAAGAG
AAATTTAAGA--TTTCAGAAACCTTAAAGGAATTTGGGATGATCTTAAATATACAGTATTATGTAAGATTATTCATCAAA
AGTCTAAGGAATGAATTTAGCTGTAACTTCATAATTTTTGATTCGCAAATATTAAAAA----------------------
--------------------------------------------------------------------------------
------------------------------------------------------------TCTTTGTGTTGGAGGTTCCC
TTGAGAGATTCCGATTAATGGGCTTTAGTTGCGGGACCGGGTTTATTAAGGTTAAAAGTGTGTTGTTTTACGATGATTTT
ACGCTCTCCACGCAGGGTTCGGGATCATTTCCAGGAAGAACGTAAACGCGG-----------------------------
--------------------------------------------------------------------------------
-------------------------CAAGGGAAAAGTTTCCTTTCCTCAAAGCCGAGGTGACGAATGTCTTGGATGCTGT
TCTTACTGAGGTTCAGAAATTTAAGGTTCGTAAGGCCACAGAAAGGATGTTCTGGAAACGAGACTATGTTGTTGTTAGAC
AGGTCAAGGTTCTCCAGTTCCCTTACTCTCATCAGTGCATTTGGCTCGATGGTGAGTGTGGACCGTCCCTGGTCGTACTT
TCCAGTGTGAATGGTGAGATTCCGAAGTCCAGACAGCCCAACGAATGCGGCCTCTGGTATTTCCGAAAACTGGCACCTTT
CGAACCGCAGGGCCTGTAGGTGTCTGAGGTGGGCTAAGGAACTGTTGGTAAGGCGACCCTCGGTGTGGCGTTGATCACAG
ACGATACTGAGTCCGACAGTGTGTGCGGACTGTATAAGGCTGAAGTTGCTGGTGCTGTCGTCGCCTTCGGCACCAACGAC
ATCAACGTGGCACGTAAGATAAACTCTGACGTCTCCATTGTGTCTCGTCGTAGTCCATTCACAGTCATTAGGAGCTCCGT
AGTCCACACCTAAACTGAGCTTCCACAACGAAGCTACCGTTAGGATAAAAGTCGGAAAAGCTTTGAATTCCATCCTACTT
TTCGCTACACTTTACTACAAAAATAAATACAGAAATCTTGTAATTTAAAATCTGGTTCCATTCACACTATACTGACCTTA
CCCAGAGTATTGTTATGATAAACGAAATTCTCGCCGATGTTTCTGATTGCCGCATAAGAAATTTTCTCCATCAGCAGACG
TTCCAAAGTAGCCGATTAAAGCTAGGAATTTATACTTAAAATAGTTATCAAATTTTGGTTAGCCATGACATCATCCCATC
CAGGAGCAAGCTTGACAGCTACTGCTTTTGTAGACAAGATTGATCCTTTCAAGAAGGGATCCCTGAAGAGAAAACCAAAG
AAATCTCAGGGTTCTTCTAGATACAGGTCTACAAATGATGTTGAACTTCAAGCTTTGCCTCTTCTGAAAGGTAAGGAAAT
TACCTCATGTACAGTATATAGTAAAACATAATGATACAGTTGAAGTTTAAATTATTTTATTCCAAGTCTGGCCTTCATCT
TCCAAGTACT--------AGCATAATAAACACAAAAACATTTGAGTTTGTATTTGATGTAAATTAAATTTTACAAATTTA
TGGGTGATTGGAAATTACCACCAATCTTGCAGGGAAAACTACCTGAAAACATAAATGGGGTTTACAGATCGGCATGCATC
AAACCAACACGCACACTTGCGTACTTACTCTCTTTGCTTTGGCCTTGTTTCCGACGTGGCATAGCTCTCTTAATGTTGCT
TTCGATCAACCCAGTTCACTGCTACCAGAGGGAAAATCCCACATACTCTGATTTGTCACACAGCACCACATTGGCTTCCA
GTGGGCGATCCCCCTTCTCTCCACACAATCACTCACAATTCATCTTCTACTCATCG-CACCAAATCATGATGGATCGTAA
AGTCTAGTCAACAAATACCAAACGAACACAATCTAAATGTAACAGAGCTTAACTAAACTACCACCAAAAAAATTCCAAAC
CATTCGTTTCGCTGGGCACCCCGTCTACGACGAACTGTGTACAACCTTGAGTGATGACGTCAGTGGACACCCGCCAAATC
GCCAACGAGGTTGAAGGATATCCCTGGCCGCCATGTTGTCAGGTGATCCGCTTGTTTGTGGAGGTTAGGT--AGGCGATT
CACCAGCACGTGGAATTCTCCTCAACTGTGCATTTCTTGGGGTGGATCCCGAAGGTTGTCTGGGAAGGGAATTCATTTTC
GCTTTCTTTTATGCAAACAATCTGTTCACTTTTAAAAGGTGTCTCTAAGTGAGTGACATCGCTGTAGGCGTCGTACTATT
TTCTCAGTAGTTCGTATTATCTCGATATAAAAAGTTATATAAATAATATGTTTTTAAACGCGGGGACACACTGAAGGGAA
ATAAACATTGTTTAAATATGATATTCGCGCACTTTATCGATTCAGAGTCGTTTGACATTTGTACATTTCGGAGACATTTT
CGTGTTGAAATTTAAATTAGACTAAATG-------------------------------------AACAAGACATCATTA
ATTATTTAAATGTGAGAGTGTTTCAAAATATATTCAAATAAATT-TTGATAATGGAGACTTCTGTTGGGAAAAAGCTTAT
TCATTTCATTTAGCAGCACTTTATTTTCATTGCTCTCCTTATAATGTCAAATAGTTTTTCAAACGTTTT-------CATT
GGAAGAGAAATAAAGTAGAAACTAACATGCCTATTATTTCCTTTACAGATGAACTGGTTCAAGAAAAGGAGAAATACAAG
GCAATTTCCGATGAGCTGGACCAGACATTCGCAGAACTCACTGGCTATTAAGAGTCTGCCGACATGCTTACATATTTCTA
TGCATCTCTACACAAATTCCATTTTGTATGTTACTCTTACAACATGGATACGTCATTGCCTAACATCCGTATATTTGTTT
CTAAACTTGGGATCGGTGGCCAATAAACATCCTGTTTCTCTGTAGTTGACCCGAAAATAATCTGATTCTGTGTGGTGTGT
GTGTATAGGTGGGCCTAGATTTGTTGGGTACAAAACATGAGAATCTGAGCCATGTTCGCGATAATTATAAAATGAAGAAT
ATTTAACTAAAGCAACCTTACTGAATATATATTTTGCCAATTGTGGTGACTCCCGAGCAGTGCTCTCTAGGGATAAGAAG
GCTTTTTTTTCTACACAAGACCATAAGCCAATTAATCCTGCTGAAAAAGAACGTATTCAAAAGGCAGGTGGAAGTGTTAT
GATACAAAGGGTGAATGGTTCTCTTGCTGTGTCTAGAGCTCTTGGAGATTACGAATATAAGCAAGTAGAGGGTAAGGGAC
CTTGTGAACAACTAGTCTCTCCTGAACCAGAAGTGACTGTCCAGGAAAGAAACAATGATTTAGATGAGTTCTTAGTTTGA
ATTAAGAAAGGGTTCATAGTTTTGCTATGCATTTTAAATGTTTACATGCACCTTTTTCAAAAAACAAACATTTTAAAGGG
TCAACTTATTTGAAAATAATGAAACATGAAATTACCTGTATGCCGGATCATCTTGATTTGAGGCACGGGCAACATCTTCA
GCAGATGCTCCATTTACAGCAACACATATAGCAACCTTTTCCATGGCAAGTTTAACAGCTTTATCCACTGGTGAAGAAAC
TAGAAGTATGCTATCAGAATTCTGTGTGCTTTATTTTCATCAAGAAATATCATCTTGCTAAGTAAGCAGAAACAAATGCC
AATATATACCAGGTGAGTTAGGAAACATGAAACGATGACACATATAACGGAAGTACTTCTCAGGCCGATGAAATAAGAAC
GTTTTAATTAGTGGGTACCGAGAAATTAAGTAAATGACTTTGATACACATCTCCATCAACATTTCAAATTGGAATCATTC
AATACTGATCTATACTTAAGCATTTTTAAGGAAGAGAGTATGATAGATTATGCATACTTCATTTATTTAATACAGACCAA
CTGTTTCAAAAAAGCAAAAGATGCAATACTGGTAAAACAGAAACATGAGCAACTTAATAACGTACCTTTAAACCAGTTCT
GTGTATCTTTTCAGTCAGCTGATCAACAGCAATATTGCTTGGTGCACACACTAAGACAGGTCCATTACTCTGCCTAACTA
GATGATAAACAATAGTAGCGGAAGTTACTGTTTTTCCAGTACCAGGTGGTCCCTAAATCAAAAGATAGAAAAGGAACAGT
AATTTAAAATTTTCTTTTCC-TGTCTAAATAAAATACAAGAATGTTCAAAAATT-----AATACAAAGAAATTTTCAAGT
TCTAAAATCATCCACTTTTACTTGATGTTGAATTTTAGTAACTGAGACTCCGTATCTTGCATGTGCATACCTAACCTTGG
GTAATTACAACAGCAAAACTGCAAACCAGAAATGTACATTCTTACCCAGTGCCAAGTAGGAGTACACTTTCATGATACAA
AGTAAGACTGCATACCTTGAAACGTTCTTCTAAAAGTGACAGTTCGCTGATCAGATCTGTTATTGCATTGGTGAAGGCTT
CTTGGGGAGAATAATCAGGAGTTGTCTGAACACGAAGCAAAAATTTGTGCTCCAGTGGATGGGGAACTTTATATGCAGCA
AACAAAACATTGGGATCCTTCAGCAACTGACTAAAACAGAAAATTTCCTATTATTAACTGAACACAACTTCACAGAATGA
CATATTAACATTTGCATTTCAAAGTAAATGCATTAGCCTCCTTTAAAAATACCAGTCAGACTTCCAGAGAAGGCTTACCG
GTACTGAAATTCTCCAAATGCACACTGCATGGAAGAAAATATAATATCTACAGGATCACTCTCAAATCATAAACATCTGC
TTTACAGTAAACTGGAAGAAACAGTTTCATACAAGTTCATTACCTTGTATGCAAACTAAGCTTACCCTTACTATTGTATC
AGGCCTTATTTCCTCTTCTCCAGCACTTCTACTTCTTCGCCTAGCCAAAGGTACAGGCAGTTTATTGGGGTTGACATATG
GTGTTTCAATTGGTAAACGCGGATCAATAAAAGTTGTACTACGAGATGTGTGATCTATAAAAAATTGCTGGAAAAGCAAT
GGGAAAAAATTACTTAAATAAAACAGAATACTTAAAAACAACTCCGAATCACTGTAGTAAAACATTCTTATTTCCCAACC
TCTCGGCAAATCCCTAAGAAA----ACATAGAAACAAAAATGGTAAATTTTGTGGTTGATTTTAACATCTGTATTTTGTT
TTTTAAAGGTATTATTTGTACTCATGGGCCTGTCTTTTGCTCGAGATGAAGTTCATTGGCTGTTGAGGCATTGTGAAAAT
CTTCCGCAGAGGCAAGGGAAAGTGCGTACCCAGCCTGAGGACTTAGTTGACAGACAGCTTCCGGAATTATTGTTTCACAT
GGAAGAACTAAGAGGTATAATTGAAACTGTAATTTACAGCATGTAAACTTTGCCCCTCATAATCTCATACAGCAAGTTTA
GCCAGAACTATGAATCAATCTTGCCTTTTAGTGAGAACCTTCCATTTGATTTTATATTTCTTGCTAGCTTTATGCCCTCA
GTATACATATACTTCAAATTTCAATACTGAGCAGTTTCCAGTATTGGCTGAAAAGCTTTTGGCTAATTATTGTGTTTTTC
ATTTAGGTCATAGCAACAATATTCATTGCCTTGCTCAAGCAATAAATGGTATTGCTGGTGCTCTTTTCACCATTTGTGGG
CATGGGGACATTGAAGATCGTTTGAAGGAATTTTTAGCGGTAAGTAATGTTTGATGTTAGGTATATTTATGATTGTAGAT
AAATATACTACATCCAAAGAAATTCAGGCCTTATGTTGTCTAGGTATTGCAAAGGGTTAAAGGAAATCCACACTTTAGTT
ATATACGTAGCTCAAGTTCACTGTGCATAGTAAAATTTCCAATACTGATGCCACAGCACAAGCCAGTCGGTGCTACAGCA
CCATTTCTTTTTAACTTTGCAGTTTCGTATTGAATGCAGCAGAAAAACCTTCTATCCAATATATCGCAAAAGAATGTAAG
GCTGTAATCCACAGCAGTCATAGTGTACATTTTCAAAAG------GCAATAACTCTTCTGTGTCGGTATTTATCGTGCAA
TAACTACAAAATATTTCCCACAAAACAGTTTCAAACTTGAATCTTTAGTTGACTCTAACATTTTTCCTTTCCCTGCTTAC
AGGCATCTACTTGACGGTGGTGATGGCCATAACTTCCATTTCTGTCGTGGTCACAGTGGTAGTTCTCAATTTCCACTACC
GTGGCCCAAGCAGGAAAGAGGTACCACTTTGGCTTCGTCAGTTAGTCCTGGACAGACTCGCAACCTGCACTTGCTACTCG
CCCACGAACAGTAGCACCAAGAGACCGACTTTCGGTCACTACGAAAGTTCCGTCCTGCGTGACGCAGGCACTGCCTGTTT
CAAGGCAGAGGCCCTAAGACTCACCATCGACAGTCTGCAAGAAGACCTCAACGAGAACCAGGATCTTCAGGGCAACGAAC
CGGTGTCCAGTCTCAACCTGGGAGACTTTCAAGCCAAAAAGCGCTGCGGCAAGAATCAAGGTTCCTCGTCGGGAGGAAGT
GCAGGTGCTCAGGGTAAGCCCGGTAATGGCAGGGTACAGGACGAGATCCTAAGGACCCTCAGGTACCTGCTCCTTAGGCA
TTACCTCGGCATAGACATGGAACTGGAGTTGCAGTTGAAGTCCTTCTTCAGCGGGAGAACATAATTTCTCCATTGTGCGG
CGCGGCGGTCTCTGGTACCGTCCATTACCCGTCTTCTGACACAACGGTCCCTACGCAAGCCAGGTAATGACTTCAGGAAT
ATAGCTTCGCCCACCCAGTAACTATCTTATCAAAAATTTAAGGCCCTGGCGTCGGTTCCCGGTGTGCCGTCGCCCAGAGT
TCGTCACGTTTCTAGCGGCACGCTATCAGCAGTCTAATAGCATTCGTGCGAAGCGGGAAAGGACCCGCCCGCCAACCCTC
TTACCCGCCGACGATCTCCTTCTCGGAGTCCTGGGCACTGCCGGTGTCCGCGTCGTGCATGGCCATGGAGGGATGTGGGG
CCAACGGGTGATGGTGCGAGCCCATCATGGTGTTCATACCATGTGAGTAGATTGGTCCGTGCAGCTGTGGATGGGAGCTG
ACCGCGCTACTCTCCGTAGGCATGGACAGCGGAGGAAGTGACGAAGGACAGATGGGGTCGAGCAGGTCCATGGCATCCAT
GCCGGAGTGAACCATCTGGGTGTGGTGAGGTCGACTGTTGGCGGCGGCATGGCCGGCACCCATGCCTGGATGATGGGCGT
ACATCATGTCGTGCTTTATGTGGAGTCCCGGTCCGGACAAGAATGAGCTAAAAATAAAAAAATAATAAATTTATACATCT
TGGAATATTCCATAACAAACATATAATATGGAAGTACAACACACTACTATCCAAGCTGTATCCTGCTTGTACAGCACATC
TAAGAC------------------------ACAAGGACTTAAGAGTTTCTTTGGTACTCACCTGTTTTGCACCTAAAACA
ACTGGCACCATACATTCTGGTTCTGTAGCCTGCATACTTTCATCAATGAGAATAGAGTAGAATTTGAAACGTGCTAATCG
CGGATCACCAGCACCAACGCAAGTACAGCAAATGACATCAGCTGCCTAGTGGATTAAGGGAATTCAGTTAATAGGATAAT
TTCAAACCATCACGAGCTAATTCTTTTTTGATGAAATCAAGAAGCATACATTACCTCCAACAGTTCCTTTTCACAAGCTT
TTTTTAACATCCTGTATCGCTTTTCATCTGCTGAGGAAAGTTCACCTGTTTCATCTTTCATTACTGAAATATATAAGTTA
CTTCAGTAATACAAGAAGGAATTGTTAGGAGCTAAAAGTAAAAAGTTTCACAAATGTAATTTGCTCCCAGGAAGTAAACA
ACATGACAGTACTGAAGTGCAGGAAGGTTTTAAACACTTACAAGAACAGTTTCAGGATTATCACAGGAGGGACACAAGAC
AAAGCGCCTGATAAAACCATCCAACAAGTCTTGAAGTTTTGCGGCTTCATGAGAACCATTCACAATATAACGTTCATTTT
TCAAATCAAACTGAGTCTGAGCGCCAAGTTCACATCCAAAATACTTTGTAGGATCTGGGAAAAAAAAATTAAGAGCATAT
TCATGAATAACATAAAAAAACCCAGTGTCTACCACAGCACTAAGATAATCTAATTACTAGAGACCAGATTACATACACTA
ACAAAGCATTGAAATATGCAGAAAAATCCCAGAAACATGCACTTAA-AAACAAAAAAGGGACTTAAAAGGATAAATATTC
ATTTTTGGAAATCGCTTTAATGTGCAGGTCTTTTACTTTTTCGTAACTGAAAATTATACATTGTTTGGCAATGATTTCAT
GCAAAGTTTCCATTAATATTTTTCGTGTTGCTTCTCTTTCAATAAAGTAGGAAATCTAGGAATTTGTTTTGCTTATTTGA
AATGACTAATATTTCCATTATTTTGTTTAATATTATTGTATATTTTGATTTTCACATGGCTTATGGAAAAAAACTCCTTA
AAAAGCATAATGAAAATTTTAAAGATAAACTAAAGAATTCTTTCACTGTTAACAAATCCAGAAACGTTTGCTTGAGCTGT
TTGTATTGTGTGTGTCGTCAGGCCCTGCCATTTTGTGTGTGGGTGTCTGTGGCTCTTGTGCTAGCACCTCACTCTCCACA
CGAGCGATTGTATGTGCGTGCGTGCGTGTGATGATGTCGCACATTCCTGTGATCACTTCTTCTCCCCTTTCTCCTGTTTC
TTTCCAGCCCACTGGCTAACACATCGCACGGCGGCCCCAGGACCGCGTCCGACGACACATTCGCTGGCTTACACCTAGCC
TATGAAGTGAAAAAACTCATGTATGCCTCTACTTCTTCTCTTACTTCCTCTTTTCACGCTAGCTGTCTGCTTTTCATATT
TTTGTCTGTTTTTGTGCAATAGCTGATAAATAGTACTCTCTTACGTCATATTATGCACATCTTCAAAGTGTTTCTAAAAT
TCTGGCATTGTGTATTACTCTTATCATGGAAGCTGTGCTTCTGTACAATTTAATAAGTTAAAAATGGTTAATCTTGAACA
GATATTGCTTGAGGTGGGAGGTTCTTACCCTTTCCAATTTACAGACTGTGTTATG--TGTAGTCATGTTGTCATATTATT
AAAATTTGCCTCATAAAATTTTATTTATGGTCTTCAAGTATTTCTTGTATGCACTGAAGTATTTGTTGTACGTCACTAAC
TATTTTACTGGTACCATCGGTACCTTCTTTTCACTTAACTGTTATATTTCTTAATATTTTTGATTGAAACGTTTTATTGT
ATCATTGAAAGTTTGTTTTTTGTAGGTAAACCTAGAGGAATAAGAACTGCACGTAAACATAGAGATCACCGACGTGATCA
GAGATGGCATGACAAAGATTATAAGAAGGCTCACTTGGGGACAAGGTGGAAGGCTAATCCTTTTGGAGGAGCTTCTCATG
CCAAGGGAATTGTGCTTGAAAAAGTGTAGGTAGAAATTGTCATTCTCTTGTAAATACAAGGACCTGTAATTTAGTGGACA
ATTTTTTCCTATTATAGCCTTTTCTGGTCAGGTGTAATGCAGTTAAACATGATGAGGACTACACCAAGAAACTCTTCCGC
TACAGTTAATACCTGTCTGGTATTGTCATCTTCTGACTTTCGGCTACTGGTGCCATCATAGGTTTCACTAGACCAGTTTA
ACAGACCATATTTATATATCAGATGTATTAGAAATTCATTACCTTCAATCATTGAGGCTGCAATTTGTAACATTAAAACA
TCTCTATCAAACATTTCATCTCTAAGACGAACATTGTGGTAGAAATAAACCTGATTTAAGAGAGAATAACCATTTCTCCT
CCACATGCCAGCACGAAACTGAGCTAACATAACTAATGTTCTCAGAGGAAGTTCCATCAGTTGCTCAGGACTAGGTTTTT
CCACAGTATCTAACTGAAACTGAGGACCTTCATAGTATAAGCCATGTTTTTCTAAATACAAGAACAGACCAGCAGCAAAA
CGTGATAAAGGAAGATGAATTGTCACCGGCATTGTACTCACATCATAATCAATGCAGGTAGCAGAATGGTTAGCAATTTC
AACTCCAATGGGGATCATTTTTTGCTGAGAATTCTGGAAAACCCTCAAAGTTGCCCTAAATGCTTTGATACTTCTTCGTG
TCGACTATATGAGCTGTTTGTTAATCAGGATAGAGGAGATGAACGAGACATGAGAGAGAGGGGAAGCATTAAAAGTGCTG
ATGGTGAAAGCTCTTGTACTGATCCACAGTCTCATATGAATGGCAAAGTAAGGAAGGTAGGAGCGGTATTTAAGTTTAAG
TAGTAGGTGAGGAACAAGAGCCAGTAGATGTAGACACCATCTGATGCCTAGAAATTGACTCCTCAGTAGTTGAGTAGAAT
CTTTAGAACTGTTTAGTAGAACAAAAAATTAA????????????????????????????????????????????????
????????????????????????????????????????????????????????????????????????????????
????????????????????????????????????????????????????????????????????????????????
????????????????????????????????????????????????????????????????????????????????
????????????????????????????????????????????????????????????????????????????????
????????????????????????????????????????????????????????????????????????????????
??????????????T--CACTAGTTGTACCCAATGTTTAATCAATAGTCTTGCACTGCTTTGCACTTCAGCGCTGGTTTC
TTTTTTCCATACACCTACTGTGATTGTGAACATTTTATGTACAATCCTTGTTTTGCTATAAATAGTTTTAAAAGGAAAAA
TATACATTAATTTTTATCCATATTTTAGCTTATTGATATTAGTGATGATGGTTTTGTGACACTGATGAATGACAAAGGGG
AGACCCGTGATGATCTCAGAATCCCTGAGGGAGAGTTGGGACAGAAAATCAAAGATGAATTCGGAAAAGAGGATATTACG
GTTATAGTAAGTATT--GTACTTTTTATCGCAAGTGCTTATTTGAGGGGCATAAAGTGTTATTCTCATTGTAATAGTTT-
------------CTACAGAACAATTCCCAATTCTTAAAGTTAAAACATTCCAATTATGTTTTTAATTGGGAATTT-----
---------------GTGTGATTGAACCTTTTCTACCTCCACCTAGTTTCCTTCATGATGTATATGAAAAGCAGAAAATA
AAACATATTCAGGTGGATGATGATTCAAGCAGTTCGGATGAAATGTCTGAAAACATTTATGAAAAACCTAAGCACTGGGT
GCCAATCTCGGAATGCCAAAAACAGTACAGGGCAATATCATCTGAAGAAATGAAAGTTCCTGAGACATCTAGAAATATTT
GTCACAGCCCCTTTCGAAATGTTTCAGAACCTCATGATGAAATCCCTGTTTGTAGTCCTGCAGAGGCCATTTATGATCCT
ATTTACAAACACTCTGAAGTGCCATATAATCAGACTTATGAAACCATTCCCCAACACTCTGTTCCAGATCTTTTACAGTT
GCAGGAAATTAAGCATAGTGATGCATCAGATGCAGATGATGAAGCAAGTCGAGATTTCGATACATCGGTTAATCTTAGTA
TACCCTCCTATCAGTCTGCCATTTTGGACCAATGTCGTAGTTCGGAGGATCAGAACATAGTGTGCAAGTATGATGGTCAT
TCTTCTTTTGATTCTGAAATAGTTTTCTATTCCAGTGCAGAATGTCCTGAACAAGCAACATGTAAATCAGAGAGTGTGTG
TCAATTTTCTAGCCTACAATTGCCCTCGGCTGTTGTTCCTGATTACAACAAAGAACTTTCTAGAACTTATAGTAGTTTGT
CAGTTGCATCAGTATCAGGTGCACATTCTGTAGTACCAGATTCTGTAGAAGAAAAGGCTCATCTGCAAAAATTCAGGGTT
TATACTACGAAATCTGAAAATCGCAGTTCCTTTAAAAAAATTTCTATAAATAGCATAAGCTAACACCGTGTACTTGTAAA
ATGTGCAGCTGGTATCTTTCAGATATAAAAAGCAGCTTTTCAAATAGAAACACAATAGTATAAATCAAAGTTTTATAGCT
ATCAGCTTTTGGTAAAAAGAGAGGAAAGTAAATAAACGTATTAGTTAACATCAGTGATCGTGAATTACGTCACTGATGAA
CACGATAAATTTTTACGTAGACGTAAGAAGAAAGATATATAAACCAAAAGAGAGTCCATTACTCACGGGTCACGCACCGA
ACTCAAGAGTGCGAACGACCACTTCATCTGATAGAGGTCCGGCTCCTTGATCGTTGAATGCCTGAACAACGACAGTGTAC
TTGGTGGCTCGTCTCAAATCAGTGATATCGCAACTCCTGTCTTGACCTTCCCGGACTTCTACTGTCTTATAAACGAAAGA
ATCCGACGAACCCATAACCCGGTATCCGATGTAAAAGCCTTTAATGTATCCGTGCTGCAAAGACTGCAATGGAGGCTGAA
AAGAAAAAACACATTAAAGAATAAATCGTTTCCCAAAAATTAACGTTACAACAAAAAC---ATCAATTTTATTACTTGTC
TCTATTGTTTGT---CCCAAATTATTTTTTTCATCCTATTTCAATGACTTGTTCTTCAATGTCAGTTGTCTCTCTTGTCA
CATCCTTTCTACCATTCAATAAGTTATGCTATATTGTGAGTTTTCTGTTGTATGAAATATTTTTTAATATAGTTTACTTT
CTTTTTTTTGCGCATTTAGGATGTTCAAGATGATTTGGAAGATATGTTGGATCAAGCAAATGAAGTACAAGAAGCTCTTG
GTCGTAGTTATGGAATGCCTGAAATAGACGAAGACGAATTAGAAGCAGGTAAATACCTTGTAGATGAAGGAATAAAAATA
AAAGTTATTTATTATTTGCAAAATAAAACAACAGAGATCATTTTTAGGTTCTTTAAACAAGAAAAAGGTGTTTTTCTAAA
TCAGCTTTAAGTCCTTACCTTTTATTTTCCAATT??????????????????????????????????????????????
????????????????????????????????????????????????????????????????????????????????
????????????????????????????????????????????????????????????????????????????????
????????????????????????????????????????????????????????????????????????????????
??????????????????????????????????????????????????TACTATCACGAAACGGGAGTACTTACTGGC
AAATCGAGGATCCGGCGTCGTGCTGTACCATCCCGGGGCGGTCTGGCGGACGTCTCCGTAGTGGGCCGATATGTCGGTCC
CGTTGCAGTACTGCGTCGGGAAGGTGTTGGGGTGGGAGAGCTGGGACATGTGCATGTAAGGGTTGGTGACGGGGACGTTC
ATGGCTGCTGCTGTGGCCTGTGCCTGGTGGTGGTGGTGATGAGGTGCTCGGTAAGAAGACGGGTGGTTGGCCAAGGCCGA
GGACAGTCCGGTGTTGTCGACGAGGGCAACGGAAGCGGCGGCGGCGGCGGCGACGGCCTTCTTGTAACTCTCCTCGAGCG
GGCTCAAGATATCGGTGACGGAAAACGGCGTAGAATGTTTTGGACTCAGGGACATTGCTTTCCCCTTGGCCACTGGTTGG
GGTCAGGGAGGCGCGTGCCCCGGGAAAAGGCACACTCACCCTCACGGGAACGGGGTATCCAGTTCGGAAGC-GGTCGAAC
CCCAGGCAGCGAGCTCGGGAATAATGCGGGTTTT--CCAACTCGGATTTGAATGACCCTTTCCTTC--CTCTGGATGGAC
GAGGGCGCACACGCAACCCAGGCAAGCAAGCAATCACTCCGGAGACACACACAAAAAAACAAAAGATCAGTGAGAGGAGT
CCGTCGATGATGTCCTGAGAGGATTCTCTCTCGCTAAGCTACTTCGGCTGACACTTCCAGGTTGAAAATGTTTCACTGCT
AGTGGTATTATTATATATATTTTGCTTTTCAATTAGCGTCATGGTTATTTTTATAATGGAGTCTTTTTGTGATCCATTTT
GCATAGCAATGCATGCAACAGAGTAAATAATTTTGTGATTGCTTTCCATTCACTTTGAAAATGTTATTTTTCGGTACTGT
GACTATTTTGTCATTGTGAACTGATGTGCATTTATATCTAATATGTTTCTACTTTCCAGCTATGACAATCAAAAAGAAGT
TTCAAACAAAGTATAAATTGCCAACCCTTAACTGGATAGCACTTAAGCCTAACCAGGTTAAAGGGACCGTATTTAGTGAG
CTGGACGATGATAAACTATATAGTGTAAGTTTTTTTACAGTATTTACTTTATCATTCTTATTTATAGTAAAATTAATGCA
CTCCGAATTACTTTAATTTTGTTATATCATTCGAAAACTCTCCCCCCCCCCAAAGTAAAAAGTTAAATCCAACTCTCTGA
AAAACCAAAACCAATATTAATAAAGTACAACAGATAGAGAACTGTCGTATTGTTTTTGTACAAAGCCATCTCTGGGGCAA
AATGC???????????????????????????????????????????????????????????????????????????
????????????????????????????????????????????????????????????????????????????????
????????????????????????????????????????????????????????????????????????????????
????????????????????????????????????????????????????????????????????????????????
????????????????????????????????????????????????????????????????????????TAACAAAA
TCAAAACAAGATGAACTTAAGAGATCAGTAATGAAAAT--GAACTTTCTTGCCCAGGATGAACATTCCACCACAATCAGT
GCACTATCAATCTTGTAACAAATGCAAATAGTATTTAAGATAACTTGGTGTAATACAAAATATATTATAAAATGCAAAAA
ATGTGTGTGAAATTTCATTGCTTTATAAAAACAACATACATCATTTGGCAATCAATTACTGAATGAGAATCTACATATAT
AGATTGCTACTGGAGCTGTTAGAATAGCACAAATCTTCAAAACCTACTCTTAAAAAACGTCCACGGGAATTTTCTTTAAG
GTCCAAATAATAACGACGGTTATCCTTAACTATAATTTCACTTTTTAGCTTTCCATCTTCTGGTACATTGTCTGGATTAG
GAGGACCTGAAAGAGTACATATATGATATTTGTTTCCCATATTGCTTGCTTTCATAACAAATTAAGCAAGCCAATTTCAA
GCCACTGTCAGTCCAAATTTATGGAATACAGAAATAAATCAAAACCTTTTGACATAAAAAAGAATGGAAATGTATCTAAC
TACTTATCTTCTATCC-CATTACAATAATTATTACTATCCAGATAATTAAGAAAACTGCTAAATAATCAAAAATGGCTAT
AGAGTAACTCATCATATTATGGAAAAATGATTGTTTATATAAAAAGATTTTGTTGGATTATTATATTTATGAAATTTATA
ATCAATACTCTCAATGTGATTTAAAATGTAACAAACAAAAGAAAAAACCCTACTAAACAGAGATTAAAATAGACCACACA
GCCAATTTTTTTGCCATTCAGTTGCAATAGTTTTTTATGATGCAGCTTAGTTTTTAATTCATTTTAAAAAAGAACTTCAA
GGATAAAAATATTTTTTATTAGCAGAGAATCAAGTTGTTCAAAAAATAATGGTCATTAACAAAACAAACAAAAACCTTAC
CTCTAACAGGTGCCCCATCCATTATTTCATATTTCGCCACAGTTTCATTATCACTGTAAGAATTTGGTCCAGATCCAGTT
GTTTCACGCTTGATGATCGCAATTTCCATGTGTCTAATCTTAATACGAACTAACAGGAAATATATTTTTCCAACAATAAC
ATCTCTCAAATGATACCTGAAAAATAATGTCTATATCAGTTTTCATTTTTGTTTCAAAACATAAAATTTAAATATAATGC
AAAATATCAATCACCTTTCAATAAACAAAAAAA-------------------------------------------TTTC
GCAACCAAATGTGAAGCACTTGACAAAACTGTAAGAATGTCATAAGTGCAGATTTTAAAAATATTTCCTGAATATGATAT
ACGATAATTTTCATTCACAGTGTTTTGATAAACAGGAAAGAAAAAAAACCCGCCAATAAAAATGAATGCAAAATTATTTA
GAGCTGGGATAAAGGTGGATGAGAAGCATTTCTACTTAGATCAACCAAAGCAATGTGATTTGTGGAAAATTCCTAGCAAC
CAACAAGCGGTTTTGTGTTAAAAATTATGGAAGCATGTTTATTAACAAAATACACTACACCGATAAAAAGCATAAATATA
ACTAATCCCATAATCAGTGTACCAATTTCTTGCAGTAAACTAGGCTGGAGGAAGAGCCTCACAGAATTCTCAGTCCATAC
ACTTTCAGTCCATGTAGAGTACTCAGTAGACTTCCAATCTAGATGCGAACAAATGACTTCAGAGTAAGTGAGCAGGTACA
CACAGATCTTAACAGTATGTTTGCATACTGTGACTTGACTGCACAGGAGAGCTCACATAAATGGCATCACTGCATTGGCA
TCTGTTCAGTAACTAGTTTGACAACTGTGGGATGAAGTATGGCCCTTGTCAACTAGTGCTTGGCAGAATCACAAAATAAA
AAGGGATGTCAAGCTCGGTTTTGCTAAACAAGGAATCCTTCAGACATATTTGCATTTAGCTGAGCTCTCATTGTTTGAAT
GCTATTAATAATTTTCTTCTGATGTCCCACTAAAGTCACACCTAAAGATGTTAGATCTTTGAGGGAAAGCCTTGTCACAG
CTTCCATTGTAGTGATACCAGCTTGCTGAAAGTTTTCTTGATATCGAGCCATCTTGATACCGTTTAACCATTCTTCAACT
GTCTTAAACTGTGTCATATCTGGTGCACTAGGATCTAATGGATTTTGATGGCT---AGGAGAGAAAATACAAAGTATCTT
TTTTAAATGTCATGATTTTTTCTCAGGTAATATTAATTATTTGACTCGGTATTAAATTTTTTTTAGATGTATCATACTGT
TATTGGTATTGAGACGTTTGCTTTTCAAGTGCAACAGGATGATTGCAGTCTTCAACCACCACATGCCTTTAAATTATGTC
AGCATGATGTCCCACAGTCGCAGTGTTCGAGTACTACAGCAGTTTTGCCATGTCCATGCCCAGATGATATAAAGTATCGA
ATGACTCGTCTTTCAATCGATGCAATTGATGTTTGCATTGTTGAAAGTGGTACTGCCATTGAAATAGAGGCAAGAGAATC
TTTTCTTTCATATTTTTTTTATTCTTGTTGAATATTTCTTGTTCGTCCTATTCCTTGTTCATCCCATCCCAACTTTTTTC
ATCCAGTAACAACAATACTTTCACTATCGTTCCGTTTGTAATGTATTAAATATCTTTGAAAATTTTCTGCATACTGATAA
GAAGCGCAGGGCATCTCTGCTTCGACGTCTCAGCAGCAAACGGGCCAGTGCTGAAATTCAGGGTGTTTCTGGTTCTCCTG
TTCTCACACCTAGCCGTAGCTTTCAGTCCTTTACTCGAACCCTTGCTTCAGCTGATAGTCTCCCAGCATCCCCGACACGT
ACAAAGAGTCCCCGTTCACCCCCAACTGCTCGTTTGTGTTCGCAATCAGACTCCCCACATTCTACTGGGAATTCATCACA
GAGTAGTTCTCCAAGTTCAAGTGTACCAAACTCTCCTGCCAGTTCAACTCATCTGCCTCATTTTCCCCGTCCAAGCTCTT
TGCATGGATTGAAACATAAACTCACGCAGACTTTTCACACCCCAAGACGGAAGTCTGTTGGCCATATACCACTTTCTCCT
TTGGCTCGAACTCCATCACCATCACCCATTGCTTCAACTTCTCCAACTCGATCTCCATCTCCACTAGCTTTCCCTACATT
ACCCACATAACTATAAGAAGTCCATTTTTCACTCATATATAAAACACGCAATTGACAATACATCCAATTGGAAACTAAGA
CAAGAGGAAATAAATTGGATGAGATAATAGATCAAAAGCATTTATTAAAAAAATTAAAAGAAAACCCTTCTGATAATAAC
GGTGGCACAGT-AAAAAAATCAGAACTCAGAATAGAAACAAAATGTTTATACGTAGAAGAAATGAAAACCCTCACCTGCT
TCCACTCATGACATAACCAACTGATTCATAGGCTTCAATCTGTTCACTTGTGAGGCCAATTTCACCTCTCCTAGGAATTC
TTTTACCCTCAGCAACATAAGCAGCCATAGCAGCACCTTCCCCAGGTAACAAAGCTTTTCCATAGCTGGAAAAGACCACA
TCATGTACACCCAGAAGCAACTCAAGTAATTCAAATGATAAAACTAGCAAAAAATCAACATCATGTCATAGAAAGGTTTT
ACTATTTCAAGCATCTGGATGGTTTTACATCAAATAAAAGATGGGTGCAACGTCATATTTTACAAACAAGATATTAAAGC
CAAAGGAAATAAATTCCATACTGGCAAAAGAGGAAGTATTTCTCGTCGGAATATAATGAGGAACTGGTTCTCAGATTAAT
TTTGAACGAGACATCGGTGCATGAGCCGCACCGCCAACAAAGCCAAGAGAACGGCTCCTGTCTCAGCGGCAACAAAATGT
TGCAAGAGGCAGTGCCTGCGTGCTCCTAAAAGCAACCAGTGACCATTGGCTAAGGTATATCCTATGTACGGAGCCCAACT
GCTCAGGTACAACACACCAGCAAGTAGTACAGCTCCGGTTGTCAAGGCGTGTATGCAGGTACGGGGTTGCCAAGTAAGTC
GAAGCAACGCTCGGATATTTAGGAGATAAACAGCCGATACCAGAGTGAGACGGAGGATACTCGTTGCCAGGACAATGAGT
TCCACACAAGTGTCTGGTTCATCACTTTTATCCTCACAGTCATAATTTCCATCACAGTACCATGATTTTGGTATGCATAT
ACGGGATGTCCTACACTGAAAAGATTTGTCTGTATCACATTGATCTGGTGCTCTTGATGCTAATTGACAGAAAAACAACA
GACATTATTATAAATGTCTTTAATATTTTGCATTACAACTGATGATCATAACTCAAAACAAGTCATCAAATATTATATTT
AATCTAGGTTACACTTACGACAATTCCTTTCATCTGAACTATCTTGACAATCTGACACTCCATCGCAGTGGTAGCTCTCA
TGGATACACTGTTTCTGATTAGCACACTGAAACTGTGAAGAAGTGCAGGATATGGGAGGGCAGTTCTGCTCATCAGCTTG
ATCAAAGCAATCATTGTCGCCATCACAAACCCAACTTTGAGGAATACAATGACCAGAACCAGGACATGTGAACTGATAGT
AAGCACAGGTTTTCTCAGCTACGGATAAAAAGATAAGAAAAACTAGTAGTTCAAAGTTATATACAATGTACAAAAGTATT
CTACAGGTCAATATGCAAAAAGGTCAACTTAACGCTCCTGAGATAAGTGAAATTCTAGTGGAAATGCCACATTTATTATT
GGTCTAACTTATAATGATTGTGGTGTAATGGTAAATAACCCATAATAGGATAAAAGTATAGGAGACTGCACAGAAACAAT
ATAAAACTACCTAATTCCTATATCACCATGATTGTTCATATCCTGAACTTGCACCAAGAAGGAAAAATTTTTTTTATATT
TATAGAACAAAGCAATCACACAACAGGATATGAAGAAATTTTACTGAAACTGGCATAAACTAAACATTTTCAAGCATTAT
TATTTCTTTTCTTAGACCTTTTGTGCTAAGGTGTTAGAAAACACTGAATGAAAGCAAAATACTGATGACAGTGATCAAAA
AGCACACCAGGAAAGGATCTGTTAAGAGGTAACAGCGTACACGCATCCGACTATGATGCTTCCTTTCTTGCTCTCACGAC
TGAAGAGCTCCTTAACGCAGAACACACGGGAAGAGCTGCAAAAGGCGCAGGGACCTTTGGTAGGGTGAAAACAAACAAGC
TCCAGGTGCCACATAGGTTAAGTTTCCAAAAGAACATGCCAACGACACACCTGTTCTCCTCGATTTTCCCTCATGTCATT
CCAGTGAGCTAACTCCTCTTCACCACTGCTGTTTAAACCAAGTGAAAACCAACCAATCATTTCTTTTCTTTTCATGCTTC
GTTTATTGTAAACGGAAATCATCAATGTTACATCAGGCAACTGAAACAATGCAACCTACAAAAAAAACAACCTAATTAGT
TTGGAATGTTACAACTACATCTCTAACAAGGAATCACAATGTTTATACAATAGCAAAGTTTATTAAATACATTTTTTTAC
AAATCTTAAGTTTTGCAAATTTCAGGAAGAACAGAAAAAGTAGAAGATAAATTTCTTTTGACTTAATTACAAAATGTCAT
CTTCTGAAGCATATTCTGTTTTCAAATACCACAGGGTTTGCACAGTGTATGCTGTTGTCAGAATTAGCATTTCTAAGTGC
TAATTGTTTGAAATTTTGCTATATTTCAAAAAAAATATAAATAAAAACTTAGAATGTGCCTAGTGGGAGCCGAGTACGTA
GGTCGTGAACACTTTGTATATCCTCTCGTACTTGCTGTAACAGAACATGGGATGAATTAGAGTCCATTAAAAGATCGAAT
CATTAAGATTTGCCTGTAGTAGAGTGGGGTTACCTAAAGGGTCCACAGTGCCAGGAGGGTGGCAGCCAGACACAGGCGAA
TCCCACGGGCAGAGTGCACAGGAAGAGCATGATGAGGAGGAGGGCGTAATAGAAGTTGTTGGAGCGTGAGGCCCGGAACA
CCGTCTCGTGGGGGATGTTGGCCGTGAGGACAGCCCAACTCCTCACGTACACCAGGATGCACAGCTTGGCCGTGTTGATG
GCCGGAAGACCCGGAGACATCCCCATCCGTGGCATGTGATTGGAAGATCGATTCCGACGCCCAGGAAGACCGCTGTGGTC
TGTGCCACGGTGACGGGACACAGTGCAACACCATTCGTGGGAAATTCGAACAGAAGATGGGATTAGGTAGGTCAGTAAGA
TGACTTATGTTATACAACCTTAAGGTATTGGACGTGAGGAACTTTTAACAACCTTTCGTGTGATTTTTTGCCTTCATTGT
GTGGTTTCCGTATCTCAGGTTACGTGGAGGTTGTGGTTGTCCCGAAGGGGGCTCGCAACGTCAGAGTGGAGGAACTCGGA
GAAGCCATTAACTACATCGCCGTCAAAGGTGAAGAGGACGACGAGTTCTATTTGAATGGTCAGTGGTTCATCCAGTGGAG
TGGTGAGTACAAGGCTGCCGGAACTATGATGTACTACCAGAGAGACGGCGAGAAAGAATCCCTCCATGCTCCGGGACCTA
CGAAAGAGAATCTCAGGATCTTGGTGAGTATCGGA------ACTCCTACTATTCCGGAGTTATTCCATAGTTCATTGGGA
CCGGTATCTAAAGCCAGAACCTTCAACAAGTTGTTGGTAGCGTTCTGGACGCGTACTATGGCAAGGGAGCTTTCTCGAGT
GCTTTGGGGAACTTCTACGGGATCATGTCCTGTGTTATGAGAGTCTTAAAGCCTGACATTCTTGGGCATGCTCGTTACAG
CATCTTTGTTGATACAATGCTAGAGTGAAATGCGATGAATACCCACTTAAAAAATGGAAAATTCATCAATCAAGCACTTA
CACCAAGGGATCATTCACATACTTGACTGAAACTATTTATCAAGTATTCTTGCATGACAAACAGTAGGCAATATTACCTA
TTTAAAATAAAACATACTTACGGCAGCTAATAAACATGTATTTTCTCTTAATGCTCCTACACATCCTGTGAAGCCAATTG
TGAATGTAATGATGCCAGCTATGATCAGTACAAATGCTGGATCTAATGTGATATTTGTGAGTTTGCTTAAGTTATTGAAA
ATGTCTTTTTCAGTCCATGCCCAAATACCAACCACAAAAATTCCAAGTCCAAGAAGCTGAAAAGAAGAAAATATCCTTTA
AAAAACAGTCAAAAAAACGTCACAGATTTTCTACTTAGAAAAAAATTCACAGATGAGCCCTCATGAAAAAATGGTCCCTC
ATGAAAACTAATCTTATGTTTTTACTGATTTGCATTGAATGAGTGCCAATTTCATGAATTTTTATTAAAGGTTCACTGAT
GAAAAAATTTTTGCATTAATCCATATCTTTATGTAGTTTATCAGAACTTCAACCTGAATCAGTTTTGGAATCTGAGCTTG
ATGTTCTCAAAGAAGTAGGCCCATCAGACATTGGTTTCATCCAGTGTACTGAGATTACAAATCAAAAACAGCTAAATAGC
TCAGTGTCACCTAGCACTGCTGGTATTTCCAGTATTCATACTCTGAGTATGAGGCAGAATTCTGAGTTGTCACGTTATTT
TTCGCATGGTGTTCTTCAACGACAGAAATCTGATCTAACTCACACAAAATCAAGTGAAGTTTTTGAAACTGGATCTATAC
CTGAAACACACCAATTAGCCACAAAGCCAGTTCCCTCTCCACGCCTTCCTCGTAACAAGAAGGCAGAACGTAAGCTGTCC
AAGGATAGCAAACTGGAAGATGGCATAAAAAATATCAAAGATCTTCGTGAGATGATTGGAGAAAGCGCATCCCTCTTTGG
TGTGAATTTAAAGCAAAGAGATACAGTGGATGAAGATCTATGTGGTATTGTAACTACTCAGTCACCGCCACCACCATTTG
GTTGCGGATTGGAATGAGGGACAATGACTTTTCCTATTAGAAGAATTCCCTCAGATGCATTTTTTTAAACATTTGCTTGA
TTAATTATCCATGATTATTAAACATGATTGAATATTTAGAAATTATTTCATAAATCAAAAAAATTCATACAGACAATTGA
AGAACAAACCTGTAGGGCTTGGACAGTTTCACACAATTCAATGACAAACCAGATCTTTGCCTTACAAGGATTTAGCATGT
ATTCATCAACCAATTCATTCAAAATCCTACTGGTTCCTTCTGCCTCCGTATTTGAACCAACAATTTTGGCACCACACTCA
TAGGATGCATAGTTTCGTTTCCGTTTCTGACTAGTAATCTTTTTACCTGTTGGTCCGCTAGAAGGAATTTTGAGGCCTGA
AAGATCCATGATTAAAATATATTTAAAGATCTACAAGGGATTTCACTCAATTTACAAATGATCATAGCTCTGCACACAAC
TACAGTAAGACAAGTAAAATACAAAGAAATGTAAAGATGTAATTTTGATTTGTAACAAAAGTAACCACCTTTTCACCTTA
AAGTCTTGAAGATTTTTTACTTGCTGC-----------------------------------------------------
--------------------------------------------------------AATCATCCTGGTTTAGTATTAGCT
CAAATGCAAGCATCAAATAATCCAGTCATTTTGATGATAAAACCAGATTCTATTTTGGTCCAAGAGATTAAATTCTTATC
TGCTAAATCAAAGATTACAGATATGGTAGCCATTAGACATGTCATATCTTGTGGGGAGCTTCGTACCACACTAATACTCT
TATGTGAAGATGGCAGTTTACGAATTTACATGGCAAACCAGGAACAAACTGGTTATTGGCTTACACCAGCTTTTCAACCA
TCCTTATCACCAGTTGCAACGAAGCCTTCAAAGAAGAAAAAGGCTGCCAAAAGTGGTCGACCAGTAGGTAGTGTGTCATT
TCCCATTGATTTCTTTGAGCATTGTAATCCTATGGGAGATGTAGAATTTGGTGGCAATG---------------------
--------------------------------------------------------------------------------
-------AAAACCATGCTGAATTTAATAGCACGTTTGTGTCCATCAAATGGAAAATGATGTTTTCGATATTGAAAATATT
TCTGTTTTCTCGATAGGAACAGCCTGAGAGGTCTGGTGGTCTGTGCCTTCAAGGACTTTCCTTAAGTTCTCAAGGATCCC
AGCATGCTTCATCTATAGAAGGTGGTCACTACTCGGACACAACAGCCTCTGCTGGTGCAAGTGATGATGAGGGTAGTACT
GCAGCAACAGATGGGTCCACGTTGCGTACATCTCCAGCAGAACAGGTAACAGTAACGTATTATTATTTTATTGATGTTGT
CATATATTTCTTTTTAATTGGTGTTAATATATATTTTTTCCAAATTGATTTTGAAATGTGTTT-CTCCATTTAAACAAAG
AAGTTTGTCCAGGGAAATACATTTTAAAATGAAGGGTAAAACACTAGACGTAAAAACCTTAATTGCATGTCACAGTATAT
ATATGAAATACATTAAACCAAATCTCTAGCAAATACTACAAGTACCTGATCATTCCAAGGATCAACAGTTAGACCCTCAT
GCAAGCCATCTGTGTCTGTCCCTTCCATACCAGAACGTATGTAATTTATCAAAGCATCAAAAATATATGCGACATGCTTT
AAAGCCGAAACATCGATGTTTGGCAATGAATCAAAATGCTCGTTGTTGTGTGCTCTCATCAATGACAAGGCATATGATAA
AAAGTCTCTTCTTGCTGATCCCCCATCAGTGGCTGAAATCAAAAAGCAGTCTTTAAAAATATTGCAGAGTAACACTTGCA
TATAAATTCTTTTATTTAAGAATAAAAAGAAATTATGTCTCTTTAAATTTTACAACACCTGTTCATTTTTTTTTTAATTT
TGTGATTTGAAAGTAAACACAACACATATTCCAAATATGTAAAGTCAGTCGCAAATTTACAACATCCATAAGAAAATGGG
AATTTTGTTTTTTACACTAATAGCACCTGAATGTTGATGAGCTTAAAAGTGCACTCAGCTGCAAATTAAAAACATTGGGA
TCTCACCTGGTGCAACTCCAAAAAATCCATATTCTGGATTAATGGCTCTCAACTGACCATTTTTGTCAAACCTCATCCAA
CATATATCATCCCCAACACACTCCACTTTATATCCAGGTAGAGTAGGATTCATCATTGCCAGATTAGTTTTTCCACAAGC
ACTAGGGAAAGCAGCAACAATGTATTTTTTTTGGCCTTTGGGGTTTGTAATACCTAGGATCTAAAAAGAATATATATGCA
AGATGATCATAAAACAAAATGACATGACACAAATAGCATACCGAATATTTATTTTAATACAGAAATGTATAGTAGTTTAG
AAAAATAAAGATGGTCTGAAGTGTTTAGGAATATTACAAAATTATTCACATTGAAGAGACAAACTGAATTATTTTTGAGT
TGCTGGAAAGGGACGGGGTGTTTCGGAGGGAGGGAAGGAAGGTCGAAAAGATTTGCACATGTAATTAAAAACGCGATTTA
ATTAGGAAGTGTTGAAGGTTAGCGCTTAGGGCCGTCACAACTGTGTGCACAGTGTGAAGAGGTGTGCGCAGTTTCTTGCT
CGTCTGTTGAGACCCCAACAGAAAGACTCCTTTTACGATTACACTTTTTGGCACGTCCGTTGCTACTTCATTAATAAACC
TTCCTAATTAATTCTTTCGGAAAAATGAGTCTTGTTTTAATGAGTGTGTGTTTTGTGTCTTCTTCTCTGCGGGTGAAGGT
GATGAGGAGGCACGGGGAAGGGGGGGAGAAGGGAGAAGAACTGAGGGAGTAGTGCCCGTTGCACCTGCACCTTTTAGAAA
TATTGCAGTATAATTTGTGCTTAATTGGTGTTTCAATTAGTGCGGTAATTGTAATGCAATTAGAGCAATTAATACTCTCC
TTTCAATAATTTTCAGAAGTAAAAGTCCTTGTGAGAGCAAAAAAAAACAGGCCACCATGTGGAAAAAAAGATCTGGAAGG
TTGTTCTTAATGAAAGGCAAGTTTATATAGTTTTTAATTGTCTTTTTAGTGTCATTAGCAAGAATACTTAATTGATAAAA
AGTCAAGTGAGACTTTTTCCTTTTCTGGATCTTCTAGGATAATTCCGAAATACATGGTGATCGGTGTCAGGACTGAAGAG
TTTTTGATCTTTTTGGTGTCATCGAAATTGGGATCCAATCCCTAGAGCACATGGAGCAATGTTTGCATTCAGCCAAAAGA
GCAACGAAAAAGTAAAAAGTGAAAATCATGTAGCCATACATATTGACGGCGAGTCAATGAGATATGCACGTAGTTATTTA
TAAACCAATTATTACTGAAAAATTCCTTTTCAATTTAGAGTATTTTTCTATCAGATGAAAAAGCTTCCTGTTAGAAAAAA
AAACGTTTTATATAGAATTATATCTCAGACTGAAATGAATTCTCAGTCAGATAATAATTGTGATGTATTGTGTGAATCAA
AAGAAATAAAGAGACACAAGACACAATTTCGTCCATCACACCCGACTGTTTATTGTAACACGGCTTTTAAGCGATCTACA
TAGGCCATGTGTAAAAACCTATACCATCTGAACCGATATACCAAAAATAGACCGGCACAAACATGTATATATATAAAACA
ACGTCTATACTAGCCAGGTCTTTGGATGGGGGGAGCTTAGTCTGGACAAGGGAGCTCATATTGTTAGTTTTGGAGGAAAG
GAAGGAGTTTTAAGAAGCAGATAGCATATTTATAGTATTTTCCTTT-TTTATTCTTTTAGACATGGGTGGTGGTGGTTTC
GTTATGAGATGGACAACAATAATAAAACAAGGAACATTTTCACGGGTGCTGAAGCATTGATACAGGCCAAGCAGATCTTG
TTGCAGTACTGCAACGCCTTAAAAAAAAATATCAATTAAAACGTGGGTACCACATTAGTATATATATATG----------
--------------------------------------------------------------------------------
--------------------------------------------------------------------------------
----------------------------------GGAACGCTCAGAGGAACTTGAGACAGATCTGGGATCTTTGGAGCTT
GGACAGAAGGAACACTTGTGGCCGGGCCTGAAACCTGTAAGGTTTGAGGCAGCGTTAAAGAGGAACTTTCATTTGTCATT
GCAGGTGGCTGTTGTTCAGTTTGTTCGGGTCTTTCAATTAATGGAACACTTAAATCGACCTGACCGGTTATAGCTAGTTC
ATGAAGTTTTGATGCTCTTGTCTGGTG-----------------------------------------------------
--------------------------------------------------------------------------------
------------------------------------------------------------ATTGCAGGTCTCTTCGATCA
ACCGGGTCCTCCGCAATCTGGCAGCTCAGAAAGAGCAGCAGCAACAACATCACCCACATCAGTTGGCCGTCCCCGGTCCG
GAGTCCGTGTACGACAAGTTGAGGATGCTGAACGGCCAGCCCTGGCCCTGGTACCCGACGAGTGCCTCGCATTTAGCCGC
GGGCGTCCCGCACGCGGCCTCGCCAGCGGGCCTGACCGCGGCTGCCGCAGCGGCCGCCGCCGCTGGCGGCATCGTCACCC
CGGCAGGGGTCACGGTCCCCCCCCCCTCTGAATCTTCCAAAAGCAGAGAACGTATATTAGCCCCCGGAGCTCTTGGAACG
TATGGCAACGATAAAATTTTAACGCCGGGTCTCAGAGATGCCAGCCGGTCCCAGTGTTCGAACAGTCCAGAGCTACATCT
GTCTCAAGCAAAAGTCTCCTCCATTAAGGAAATGAATTCCAAGAAGCCAGACGGAGCTGGAGCTGTTATTTGTGGGGGGC
TTACATCAACCTGGATTAGATCTGCTCCCGGAGCCTGCCATAAAACTTCAACCGACTGGAAACACTCACCGCCTCCTCCT
CCTCCTC---TCCCCTCTCTCTCTTGGCCTTCCTCTCATCTTTTCCTTTGCTCATTTCTTTGCTCTCCTTTCTTTCCCCT
CGGCCATCAAAAGACTTTAACTCTCATCTTGTTCTTCTCTTAACTAAGAATTGTGACCGGCTCCAATAAAGTGAGCTTTC
ATTTACGAAATGAGGAACATTGTTATTGCTCTTGTTGTTGTT---CTGCCGCTGCTTGTGCAGCGTCAGATGGATGTCTC
TGTCTCAGCTAAAAAGGGAAACATCTCGCGACGGTTATATTAATCGATTTCTATGTGGCCACACAGAGGGGAGGAATTGC
TTTGCTGTATGAAGGGCACCGTTACAACAAAGTAAGGGACGGAAAAGAGGGTACAGTTTATTGGCGTTGTGCAAGGGATC
GGCAGTGCCCAGGCCGGGCTGTAACTGTGTACAGTCGCATAAAAAAGGCTAATAACAAGCACAACCACCCTCCGGATACC
TGGCGGAATAAAGTAGACCAAGTTGTTTCTGATTTAAAGTTGCGTTCTCAGGAAGAAGTGACTCCTTTACCCAATTTGTT
TACCGAAACCTTGAAATATTTGGCGGTCAATCCTCAAATGGCAGCACTTGCAACCATGGTCCCATCTTTGTCAGCCATTA
AAGCTGTTGAACGGACACAGAATCGTGGTATGAATCCAGTGACTTCCTTTAGAGATGCTAGCCCTGATGATGATTGGTTG
TTGTCAAACAGTAAG-TTCCGACCTTTCTCACAATCCTTTAAGGGAATTGTTTACTATTCT-TTATTTATTTCAAGTGTT
CATAACCAGAAAAGCCTTCATTTCTAAAAGTTTTCAAATCCATTTATCTTCAGAAAGCATGTGTGTGTTTTTATTTCAGA
TGGACTGGCTGGACAGCTACCATCAGATCTGCCGTGACGTTGTTGGGAAAGCCTTGCGAGAGCAGGGTAGACTCAGTGCC
TTCCAATGGTTGATGCGTGAAACACAACCACTGGGTTAGCTTATCAACACCCAACCAATGAAATATGATGCTAGTGTCTG
TTGAAATTTCGGGTTTGGGTTTTAGTGCCAAAGACGAAGCTGGTGGTATCCATGACAAGTTGGATATTACCATGTGAAAT
AAGGCAATAGATGTTAGGCTTAAAGCCAACAATTATTTTGTGAGTCATGTCCTAGTATTTGAAAGACTTTTTTCTTCATT
TGTTTACAATTTTGGTGATGTGAAAGAAAAAACTTTTACTTTCAAGACCGAAAAATAATTATGAAGCTATTGATAATGTG
ACTTA-AATGACTGTTACTCATCTGGCTTATTGTCCTTTTCTTAACATTAAAAATAGCTCGCATTTTTGGTAGCGTGGAA
TATATATATTATGTATGTTCTCCTACCTTTTAAAATCCTAT-TTTTTTTTAAACTAAGCTTACTTATATAAGAGGCATGT
TTCTTAAAAAAAAATGTAATCTTACCCAAGTTTATTCTGCATGCACATTTTTTGTAAAGAATATATTGTTTTTGTAGGTA
GTTCGTTGCATCTGTCTATTGAATCATCCCATTCCAAATACAAAGGATGCACTATCATGCCAGATCATCATTCCACAAAA
GCAAGTAGGGCGTAAATCTGGTAAGATTTGTTGGCTTTGAAGGTTTCTATGCCAGTTTACTGATTGTAAAGATAGTAAAC
TAATGTCACACTGAATAACATATTTACATTTACCGGAGTGTGTGCGTTTCCCCTATGTTCAGGTGATCCCTTGTCCTCTC
AACAAGCATAGCAACTCCACATGACTATCCTTTGCATGGTTGTCGGCAAATGGCATTAGCATTGTCCAAGTATTTTCCAC
ACTTCAGAAAAAAAAAGATCTTTCTTTTGGTGACTGCTTTTCTTATTTGGCAAAACCTCTTTGGATAGTGGTAGTCAGTT
ACGTTGCATTCTTTGTGTGGTTCACTGAAAATATACTGTATGAGACAAATTATTTTCATTGATAAATGCTCTATGATGTT
AATTGAAATGTAAAAAAGCACATTCCATTCCGATTACTTTGTTTTTCCTCCAAAGAGTGCTGCCACTACACAAGGAAATG
TTAGCCGGTGGCTGTGCTGGATTTTGCCAAATTATTGTTACCACTCCAATGGAGCTTTTGAAAATTCAGTTGCAGGATGC
TGGTAGAGTAGGTAGGTATTTTAAATTTCTTCTTGTTGTATCAGTCATGTGCTTTTAATCCTCCGATTTATGCACTTAAC
TTTACATTTGCATGTTTATGCAAAAATGAATTAATTGGTATCTGTTATTTTATAAGGATTATATTTTTTATAAATGTGTA
TATATCCAGCAATTT-CTTTTTTTTCAGCGGCAAAAGGTGCAGCTCAAGGAGAAACAGTTGTTGCTACATCAGCTACTTC
AGTTGCCATTCAGTTACTGAGAACACGGGGAATTGCAGGTTTATATAAAGGTACTGCTGCTACTATGTTACGAGATGTGA
GCTTCTCAGTAGTGTATTTCCCACTTTTTGCCCATCTGAATGCTCTTGGGCCAAGAAAAAAAGATGGTAGTGGTGAAGCT
GTATTTTGGACTTCATTCTTAGCGGGCTGCGGAGCTGGTTCTACGGCAGCATTTGTAGTAAATCCATTTGACGGTAATGT
TGCTGTTCTTTCTTTAAGTACCTTCAGCCTTGTTTATATGAAATGAAATTGCTTTTGTTTTGTTTTATCATGTATAGGAA
AATAGTGATTTAAACAAGGATAGATTAACTTGCTGTGAGGATTTTTAATCAGATAGTATTTTTGTTAAAATATTAGTGTT
TTTCTTTTTCTTTTTCTGATTTACTGTTGCCAATGTTTATCTGTAATTGCCATGTATATTTTCACTATGAACTGTAGATG
GTTCACAAGTGATTTTTTATGTGGCCACCAGGGCTGATTTAAGAAAAGTGAACGAGAAATGCACTCTTTTAACATTATCA
TACTAACACTGAATTCTCATTTTTTTAATATTCCTATGGATGCACTAGAAACACACTGACCTCAAAGAGTTTCAA-----
---TGGTCAGTTTGAATAAAAACTTACCAATACGACCAATCTTCATTCCAGAACGTGCCAGGGCTCGTAAAGCTGACTGA
GCACCAGGTCCAGGTGTTTTAGTTCTGGTCCCACCAGTGGCTCGTAACTTGATATGCAATGCTGTAATTCCAACAAGTTT
GCATTTTTCAGCAACATCTTGTGCAGCTAACATAGCTGCATACGGGGAAGCTTCATCTCTGTCAGCCTTCACTTTCATAC
CACCAGTTACACGAGCTATCGTTTCTCTGAAAGGGGGAAAAAA-CTTCTAGAACCTGAACAAATGTCAATTTTAACTAAG
AAGTTAGTACAGTTAACAAGTACATTAATATCTGCATTAATAGAA--------CTTTTTGTAAACTGGGTAATTCTAGGT
CAAATCACCCGAGGGCAGTTGCTTATGTGTTTCACATTTTGTTGAGAAATTTTTCAAGTATTGTACTATTTACAGGGGTA
TAAAACACCACAAAGTTTTGGAATATTGGAAACAGTGATACTGAGCGAATGATTTGGCAAAGTTTGTTGCAATTGCCATT
TTTGAAGCAAAGAACAACAGATGTCTTTACTTTTGTTCAAAAAAAGCTCCGAAGCACTGTTGAAAGGTACTGGTTCCGTT
GAACTGGGATTTATGTCCCAAGATCCTAGCATACGGGCAGCTGAACTTGCCAGAGGTAGAAGCCGTAATCAACCCAAAAG
TGATCGCGATAAAAGATTTGTAAGACGTGCTCATAGTGAGTTGGAAACATGCCCGGAAAAACCTTCTCCGAGTGTTCCAC
CTTCTCATCCGGTTAGTTTAGAAATGATTGGAAGAAGCAGTAGTAGTGGAATTGTTTGTCACTCAAGGGCTGCTGTTCCT
CTTCGAAGTGTAGAGTTCTTACGCCCTAGTTTTAGTGAAGCTATCAAACCAATAGTTGAACTAAATGATGAGCATCAAAT
TTCATACACCGAAAACAGTAAACATGATAATGTACAAAACTTAATGCATGATGTATTACACTTGTGGAATGTGTTTGGAT
GTAAATTTGCAGTTTCTGGAGCTGTGTACTCTGTGCAGGTTAGGGAAAATGAGTGTATTCTAGGTAATTTTATTTTTATA
CCTTAATTTCCTTGTTTGTTCATTTGTTGGGAAGTTATTTGAAATGAGATATTTTAAAGGTGTATGTGATAATCTATATA
AACTTGTTTGTGTTTCGATGCTGAACTTGTATTTCAATATTATTTTTAGATGGCAACATACCAGACTTATCAGGATTTCA
TACAGCAAAATGAAGATAGAGATGGCATTAGATTTACCTGGAATGTTTGGCCCTCAAGTCGTTTAGAAGCTACTCGCCTG
GTTGTTCCCCTTGGTGCCTTGCTTACACCACTGAAAGAAAGACCCGACCTTCCTCCAATACAGTATGACCCGGTGTTGTG
CAGTAGACCTACATGTCGTGCTATTCTGAACCCCTTATGGTAAGATGTCTAATATGCTAGTGTATTTTAAAGAATTTAAT
TTCTGAAGTTAACGAAGTGTTGTTTTATTCCTAATGAAAATTAAAAATTTGCTTCTGTTGGCTGTAGTTTTTGCATGTAA
ATTCTTTTTCAAAAAATTATACAAGAACTTTAACCGCTATCAACGGTTCAGATATCCAGCTTAATATATTAACGTTAACA
AACTTGCAAAGAAGACGTGTTCCTTACCTCTCATCGCAGTCGCAGTGGCTGATGGTCTGGATTCTGAAGTTGAAGAAGTT
GTATTTGGTCTCGAATCCCTCGATGGTGTGTGGACAGTGGTCGTGATCCCGGCAACACCTGTCGGCCGCCGCGTTGTAGC
CCAGGTCGGAGAATTTCCTGGTAGTGCTCCCGGATCCGCACCAGCGGGTCCCCGGGTAGAAGAGGGAATCCTTGATGTTC
CGCTTGAGTCTCTGGAGGGTCTCTTCGCCTCGGGGCCCCCTTTGACGCATCATTTCTCGCAGACGTTGGTGGAGGCCGTG
ACACTGGTCCCGGAGTGACCGGTAGTCCGTTCACAGGAAATGGATTTCGAAATTGTTGTCGGACTCTCCAAACCTTCATC
TTCACTGGCAGTTGAAAAATGCTTTTTCTTTGGAGAAACAGGAAGATATCCACTATCTTGTTCCCTATGTTTTTGATCAT
GGATTGTCATTGTACTGTAGCGAACAAAAGAGTAATTGCAGTTGGGACGAATGCAATGGAAATGCCTGTTTATTTTGTTG
CTGTGGCATCCTGGAAGACGGCAGTCAACATTGCGGTCAAAAAACACAAATCCATCCATGATGTCAATGTTATCGTGGAA
ATCTTTTGAATGCAGCAACAGAATATCATTGCGATCTGTCACATAATAGCAACGTGGCTGGGTGCAATGAAAGTGGTGCT
GACCGTAAAAGGCACATAATTTATCAGGACAGATACTTTTGTCAGGATATACATAAAATCCCTCTTGAACCTGTTTATGT
GTTTTGTAATGTAAGTTATTTATTACTAAAGGTTGGAAATAAAGTATATTTTCATTATTTGTGCAATTTTTTCCCCCCAG
AAGCGAGAAATGGTGATTATATTCCAACAAGGGAAGAGACAGAAGAACTAGAGAGAGCACTTGCAGCGGTTTCTAAAGAC
GTCCACTTAGCTAAGGAATCGTTAGCAAAGTTGTCAGCTACTGACCCAGATCTTGAAGAACTGGAACGTACTATTGACAT
TCACGGAGGTTTGCTTGGTGCCGAAAATTTGACAAGTGCAATTGATGAAAGTACTTTTCACGAGCTGACTAACAGTCATA
TTGATGGCTTAAATGTAATTACAAGTACCTTTTCTAACAGTGACCTCAATTCGCTCTCGCAGGCACTTTCCAGTATAGCT
CCTGAAAATCTTGAACAGAATCATCTTCCAGCTGTTTCTGACAGCCAACTTATTTCTACTTCTGTAGTGACTGTGCCTCT
GTTGTCGGCAACATCTACAGGCTTTTTCCACTCATCGCTGAACAGAACTTTAGTTGGAAAAGCATCGGGGTTCTTGGGAG
GAATTCAAGTTCACACCACCAAACAAACATTTTCCTGATTTTTTGCCTCAGCTTCTACTCA--GGCATACAGAAAATTAC
TCGGTTACTTAAATACATATTCAAAAATTAGACCATTTCTAAATTCACTAAAATAACATAGTATCAAAAAACATGAAACA
TTTACTTACTTCACACGACTGCCTACTATCCATCACCTTGAGAATGAAGTCCTGTACAGCCTGCTGTAAGAATCCATTGG
CAGTGGATCTCATGTACTGGTCCATGAGTGTGGTTGTGAGAGATGCTGACCGGAAAAGAGTGGATGTATCATCTGGAGCA
GTGAAACAGGACAAATCTGACTTTGTATAAACATGCTTTCCACCATATGAATTCAGTTTACTAGCAAATTAAAAAAGTTA
AAAAATTTGAAATCTGAATAAATTGAAGAAAACAGCAAACTGGCATAAAGAGGGTACTTCC-AAGCAGACACTCTGT--T
TTTCAGCATTACTTATAACGTTGAGGTGATTCACAGACAAGCGTGTAAACGGCATGTCCAAATATCATTAGTTCATGGAC
AAAGATTTCTGCCATGAGTGTTTGTAAATGAGAGGTTTCATTGTATCCACAAAAAGGTGTACACCATTAAGAGATTGAGT
AATTTTTTAATACAAACCTTTAAAATATCAGACCAGGCTTTAACTTTCCTCAGAAAGTGCACAGCTTGCTTGGTTTTAGT
ATACTCTTGTATTTTATCACTAACAACCAATGGTACTTCAGGAGTTTCCTCTATTTTGTGCCCTTTGGACAGAACTAATG
CAGGAACACCAGATGCAGCAATAGCAGAACAAATGGCATAGCGACGCTGATTTATGTTAATCCTCCTATGCCATCTACGC
CAAGTCTTAGTTGGGGCAAACATACGTCCACCACGGCACATATTACCAAAGGCACCTTGACCAGAACGATGAGTTCCTCC
ACCACGTACACGAGGAATACGAGCTACTGCTCTTCCAGTTCCCCAAGATTCGGCAGAAGTCTGATGACCTAAAATAATAT
ACAGATACATATAGATACAAATAAAAAATAAACTCATACATGCCAAACAGATTTGAGAGAGCAGTACGGTAAACTGAACA
AATATTATCTTAATGCAGTGCGTCTTATGCTTTTTGGAGCAGTGGATGCCCACATCAGTTTTTCATTAGCTGAAGACCCC
TAAATTGGCCTTCCTGGAGGGAGGAAAAGAAGGACTCCTACAATTTACAATGTAGCAAGTACAATTTAGCCAGGAACATT
GTATAATTTACAATACTCCCGGCTAACTT???????????????????????????????????????????????????
????????????????????????????????????????????????????????????????????????????????
????????????????????????????????????????????????????????????????????????????????
????????????????????????????????????????????????????????????????????????????????
????????????????????????????????????????????????????????????????????????????????
????????????????????????????????????????????????????????????????????????????????
????????????????????????????????????????????????????????????????????????????????
????????????????????????????????????????????????????????????????????????????????
????????????????????????????????????????????????????????????????????????????????
??????????????????????????????????????AAAAAATAACCCCTTTAGTTGCTAATGCATATCCATCACTTA
GCATTATTTAATCAAAGAGGCAAGATATTGTAGATTTTGTTAAAGTTGCTTCCGATTTTTAGTGTTTAGCTAGTTTTTTT
GTATTTTAGTACACGTGTTAACATTCGCTTTCCATTTCAGCCTAAGAGGAAGTATGACAGGCAGCCGTCTTTCATTGACG
TTACAGCAAATGAGCTCCATCCATATCAGCTGGAAGGTGTTAACTGGTTAAGGTTTTCATGGGCAAATGGTACAGATACA
ATTCTTGCTGATGAAATGGGTCTCGGGAAAACAATCCAGACTATTGTTTTTTTATATTCTCTGTACAAAGAGGTTAGTAA
GTTAAGAAATTTTAGTTACATATTGTCTGACTTCGAAAGATCTTGTAGTAATATGTCATGCTACCCCATAACTATACTTG
GTTTTTATGAATTTTAACAAACTGTGATACCTTTCTAGTCCCATGTCACTCAGACCCATCCACCCCGTGCTCAGGGCTCC
TCCCGCAAACGACGCCGTCCCCCCCCTCCCGACTCACTCAGCTGGCCGGCAGCGGGACCAACAGCCTCCGCCCCTTTACT
TCCTGGCCACTCGACACCAAATTGCCCATCGCTAGCCTTTGTGTCCCAGAGCCCGACGGCGAAGCCCCCACCCCCGCGTA
CCTCGGGTGGACGGACAGGCGTGAAACTCCGGCGAGCGACGGACAAGCAGGCCATCCTCGCTGTCGCCGCGTTCTTCATC
ACCGCCGCCGCAGGACAATGTCCTTCCTGGCACTGGACTCATGCTCATGGCAGGTAAGTACCAGTCTCTTCTCTCTCTTT
ACCAAAGACGGATTTTTTTTCTTCTTCTTTGCTCCTTCCTTCTCCTGATCTCTCTCTAAACATTTCCCTGGCATCAGCGG
CATCAGCTGAGTTCATCATTTGTCCTGATCTTCGAATTCCAGCTGAAAAAATTCTTAAAACTTATTTTAAGCAATTGCTG
AAATTGTCTCT--------CTTTTTTTGTTAATATTCATAGTGTTGAACATCTTTTTCTGTCCCATCTTAAGCGATTTAT
ATTTTTGCAATTATTGCTCTCTCTAAATTATCACTTTTCTATGTATTATTGCAGGTGTTACAATTCCCACTTTGCACGTG
GGTATGTTATTCACTACAGGATGTTGGTATCGAGATCCACACTCGCTTCCATGGATTGAATATCTCCATACAGGAGCAAG
TAAAATATGGTAGGATTGTTTGTTTGCATAGTTCCTCTTTTGAAAAATATTCATTTCATACCCAAACAGTGTCAAATGTT
TTGTCAA-TTTCTCTTTCTACTTTTCCATAAATGATGAAATCATGTTATTGAAGAATAACGTTGTGAGAAAATCTCCAGT
TTTATAAATCTTCAATACAGAACTCAAATTTGCAATTT-------------CTTTGTATACTTGGGAGCAACTGGTTTTT
CTTCTTTTAGTGTAGAAATTTAAGATTATGTAGAAGACCATTGGTTGTTGTCACAGGAAATTACCCTATAGTAAAGTTT-
------TC--TATATGTGTTTTTCTTCATATCATTTACTTCTGTAGGTTTTTGTTAATAGTAATTAAGCATTTTTATGTT
CGTCTGTTTTAGGAACTGGAAGGGTTGATTGGAGTCAGTAAATTGGCCCACAAGCTACTCAGCAAGTACATAACCTTGGA
TGATTTTGATGCTATGTTTCGTGAGGCAAATCATAATGTTCTTGCTCCATATGGTCGCATATGCCTTCATGTGTTTTGGG
AACTTAATTATGACTTCCTTCCAAATTATTGCTATAATGCAGCTACAAACAGGTTAACCTCTATATTTTCAAATTCTCTA
CATATTCAGAATTTTATGAAAAGTGTTCCAGTGCCTACTAATTTTCTAACTGATATTGCAGTAAATTTAGTGTATATGAT
GAACTTTTATGCATTTGAGTTATAAGTATTTAACCTATGTTTATAGCAGATATTTTTCATCTACTTTAATGATCTGGAGC
TTTTTTTGCATTCAGTGTATTCTCAGTAGTGGTTATGATTATCAGTTCTCGGGTTATTAATTTTTTTGAGGCAAAGATGA
AAATTTAGATACTTTCCCAAAACTTTGGATTTAGTCTGTGACAATTTGCATTTTAGAACTTTTTGTAAGAACTTCATGCA
AAGTATGGACGAATAGTACGAGTATTAGGAAGATAGACACAGACCACAGACAAGTCCTTTTTCCAAATGGACTTTGGCAT
CCTTCATGGCATAGGCATAGGCAATGGCAGACGGCGGAAGTGACGCCCTGACATAATCTGGTGACGTCAGCAGCGTTAAG
GAAAGAAGGAAAAAGAAGTTAGTAGTTAAATAAAAATTTTCTCTCGTAGTGGGAGGGATTAGTATCAGAAGATTTCAAGA
AAGCAAAATATTTCGAAATAATAAAAAAATATTTGCAAAGCA??????????????????????????????????????
????????????????????????????????????????????????????????????????????????????????
????????????????????????????????????????????????????????????????????????????????
????????????????????????????????????????????????????????????????????????????????
????????????????????????????????????????????????????????????????????????????????
????????????????????????????????????????????????????????????????????????????????
????????????????????????????????????????????????????????????????????????????????
????????????????????????????????????????????????????????????????????????????????
???????????ATCTTGCTGTTTAAGTAAATTTTGGTATTTATAATGCAGTTAAAGCAAACTGTATTGCAAATTTCATAA
AGCTATAAAATAATTTAATTTTAGCCTGTTTGAAAATATTTTGTTTTATGATTCACTAACTCACACATACAATACCTTAT
AAATAGTAATGTATCATTTTGGA-AAAAAAACTTGCGGTTAGAAATTTGAGATTTTTTTTATTCTGTTTGCTTATTGTCT
ATCATGGTATAATCTACTTCATTTGTATTATGAACAGTAGTTTTTTGCATGGAGTTGGCAATGGATTTTGCAGTATC-TT
TTTTTTTCCAGATTTATTATTTTGAAAACTTTAAGAAGAGACCTTATAGACCACCTTCCTCTCCCGCGAAGACTTAAAGA
CTACCTCAATACCCCTCATTATTATTCAGAGGAACTTGCAAATCTTTCTCTGCAAGCTAAAAAATGTCCAGAAAGCAAGC
CCTCTTGTGGGCAATCTAGTCAACAGGGAGCAACTCTTTCAGAAAGTGTGTCGTCTTCAGATCAACAGTTAAACAATGGA
TGATGTTTGCAATCCTTAGGTGGTGAACACTGTTTAACTTACAATTTGCTTATTGCGTTTATCATACTCAGTGTTTAATC
AAAGCATACCACATTTCAGGAATTTTTAATTTATTAAATGTGAACTTAGTAGGCAATTTGTGAATGACAGAGTGTGTGTT
TTTTTATGCGTGCCAGAATGCTTAAATGTTGATGTGGACAAACATATTTTTATATGTAATCCACAGTAACTGTTTCGTGT
CATATATGCACATGACATTTATTAGTGTGTGTCGGAGTAAAGTTGTAGATATTTCTGTTGCACCTGTGGGAAAAAAATTA
CATTATGTTCCGCAACTGGGGTCAAAATTTCAGCCCATCGCAAAAACCAAATGATTTGAACTCCCGATCGTGCAACAGCA
AAGGTGGCCTGAACTCATCAGAGGGACACAAGAATTGTGACGAAGAACACGAACAGCAGATTGATAATTCCTCTACAGTC
CTGGAAAAAATAGCAAGTCTATATGCAGAAAGATTGCTCAGTGACATAACATTAGAAGTTGGAGGAAAGCAATTTGCAGC
ACATAGATTGATTCTTTGTGCTTCTAGTGATGTGTTTCAGGTTGGTTTTATTATGGATTGTTATTTTTACAGTTATTGCT
TTGTATATTCATGTTCAATGATATTCTTGATCTTGACAGGCTGCTATATTTGTAGAATAAATGCAATCCATTATTTATTA
AAGATTTAAATTTAAAATTGAAGTTTAATAAGAAAAGAATGTGATCTTTTTATCCGTGTCCAAATGATGACCGAGGACTG
AAAGTCGGCGGGGAAAGAGGAGGAACGGCTGATACAAAATACTGGCTTGGGAGCACATTTAGAGAGGCAAATGCATCCGC
GGACCGAAGGAGAACTGACTCTCTCTCT-GTGTCTCCGTGAGACTCGGTGCATTGTAATAAGACATAAAGTATCCTCGTG
GAAAAGGACTTCATTAGTTAACAAGGGCCCATCGCCAAATGAGTGCTCGGCAGTGCTGCTGTTGCTGCTGCTGCTGCTGC
TTGATGCCCCCATGGGTCCCATGGCGGGGGATCCAGTCATCAGATTAGTCGTCATTAACGGCTAATGCAAATGATGAGTT
ACAAGCGCGGTGCGATTCCTTGTGAGGATGGCAACCCCTCCAAATCC---CCCCCCACCGACTTCCCCTTATACCATCCC
ATACACTATGCCACAAAGACGACTTAATTCATCAGGCAGCCCTCGATGGCAAATTAAACGCATAACCGTTGACTGCTCAG
TTAACAGACACTAAGGAGGAAATATGTGATCCTCTTCTACTTTCGCCTTCAAGGTTTTGCCAAAGATACGCCAGACCATC
CTTTAACTTTTGGACACCCCACACCTCAAACCCCCCTCTCCACACTTTCCAATTGGAAAAATGGCAGTCCAAAAAGGAAA
AA??????????????????????????????????????????????????????????????????????????????
????????????????????????????????????????????????????????????????????????????????
????????????????????????????????????????????????????????????????????????????????
????????????????????????????????????????????????????????????????????????????????
????????????????????????????????????????????????????????????????????????????????
????????????????????????????????????????????????????????????????????????????????
????????????????????????????????????????????????????????????????????????????????
????????????????????????????????????????????????????????????????????????????????
????????????????????????????????????????????????????????????????????????????????
????????????????????????????????????????????????????????????????????????????????
????????????????????????????????????????????????????????????????????????????????
???????????????????????????????????????????????????????????????????AATGTATGTAATG
TTGTTTTTTAAAGACAACTCTGATGAGGAACTTTCAGGGCTGGCGTCAAAGGTCAAATACACGACCCATGTAAACAAGAG
TGAAGAAGAGTGGTAATGTTTAACTTGGAGGGACAACATTGTTGTGAT---GGCGGCGGCGGCAAGAACTCTAAAAGATG
ACGTGGATGCTCAGGAGGAAGAGGAGACTCCTCCATCACGGACTCCGAGAACCTAACTGCCAAAAACAACCTCTCTTAAT
GGATTTCACATTAGAGGAAAGAACTCAGCGGCCACAAAGCCAAAAGGGACAAATGGAATAGGGCGGGAAAATGCGGATGG
AGCGGGGTGACCCGCCCCTAGGGTCTTTTCCAA-TTTTTTTTTCTATTTTTCCCAGTCTCTTCAGAGAAGTTTGGGGGGT
CCTTAGTCGTTAGGTTGATTGGGTAATAACGGCCTTCCCTGGCAACGGACGGACTGACGGGGTTGAAGAGCATGAGGATC
GGCCGCATTTCTTCTGATGGCCCATTCCTTGCACTTTACTTTCCCCTCGTTCTCCTTTTTTCTCCAGAGCGATTTAATTA
ATTAAAGCAAACTTCTCTCTTAAAGCCCCGGTTTTCGAAAGAGTGAAAAGAACTTCCGAGGTCGCGTGTTTATTTTTGGT
TTGCCCAAACTTTTCACCCTTCGATCAACACGGGGCTGTTAAAAGGAGACTTCCTCCTGTTTTATTTGAGCTCTCTCAAG
CCAACTGTGTGCAATCACCGTGAAGAGATCTTCTCTCGGTCTTCCTTGAGCCTCAGTCCAGAAGCTGCACTAACACGCTC
TTTGGCAAGATTCAACTTGCGCCCCATGCGTCCGTTCTAGTAATAAAGGTTGATGGATTGCTAAACAGTAATTGCCCGGG
CCTTAACTTTCCTTGGCAGTGCGGTCCACGCAATTTGGTTAGCCCCCCGCTATTAGCATACAAATTGCGCCAGTGACGAC
TAATTAGAAGACTTCGCGATCCGAA---GAGAGAGAAGGAGAAAGAGAGCCACAGGAAATTGGTCGGCGGTTTGGAGGTT
GTGAGGGAGAGT--GGGGGGGGGTAACAGAGAATCTGTAAGTTACCGTGTCGTTGCACAACTGGGTAACAGGGGGGACTT
TGGGAGGTGTGCAAGGTGGATCAACTTAATTACTACCTGTGCGTCCGTCCAATCGTCCAAGAGTGAGCCTACTCTTCAGT
TGGCATTTCCAGCTTCCTCTAACTTCTTTACTTTGTGACTTGCCGTAGCTTTTGCTCTTTGGCATGTGAATTTCTTTCAT
TTAATCTCCATCCTTATGGGGGAAATGATATGTATTTTA------------TATTTTTAATCTGTTACATTGAAGAAATG
ATTGGTTATTTTAACACATGTACATGTGCATTCCTGATTTATTTTAACCTTTTTATGAATTTTTAATTGTAGGATTTAAT
GGTTGGAGATGAAGCAAGTAAACTTCGATCAATGCTTGAAGTAGCGTATCCAATGGAAAACGGTATTGTTAGAAACTGGG
AAGATATGTGTCATGTCTGGGACTATACATTCGGCCCATCAAAAATGAACATTGATGCTAAAAACTGCAAAGTGCTTTTA
ACTGAACCACCCATGAATCCTCTGAAAAACAGGGAAAAAATGATAGAAGTATGCTGTTTTTTAATAATATTCTGATGACT
AATAACTCAGTTAATGCAACCACCAGTAGATAGTAGTGGGTGGGAGAGGTGTGCGTATATATAAATAATAAGGCTTTTAA
TGGACGAAGGCAGTACCTGGGCGTGAGGACATGACAGATTCGTTGAGGGAGATGGTGGAGGGGTTAGATAAAGAAGGGAT
GACGCTGGGGGTGCTGGGGGTTAGTGG---GGGGGAGAACTTGGGAATAGGAAGGAGTAGTACATTTTCAGTATGGCGCA
ACAAATCATGTTAGCATCAGCCCTTAGAGTATGCTGTTGTAAATCCCAAAAATCCATTATCTAATTTCATTAATTTTGAC
GTCAGCCAACCGGCTAATAGGTTTGTAACGCTTAATGGGTTTCTATCGATTTATTGACGCCAGTGTGTTTCAGGTGGAGG
GGGCTAGTGATGGGGGGGATTTTAGATGTCGTGGGTGGTGGAGGAGGATGGAGAAAAGCAATATAAGATCCTTCCTTCCA
TCGCCTCTGTCTTTTCAAAAGGATCTAAACTCCCCCCCCCCCCGAACTACTTTTCCGTACCTCATCTCTTGATGGAAAGT
GCTTGCCATAATATTATTCTTGCGTCTTAGACAGGGTGCAATATAATTGCTTTATTCGTAGCCAAGGTGGATTCTTTCCC
TGACTCCCCCCTCTTTGCCACTGCAAATTTTCCAATATCTTAACCCCCCCCTTCCCCCATTCATTTGAGTTCATTTTGGC
AAGGTCTCTTTAGCCGTGTTTCACCCCCGAAAACGATGGCAGTATAGCCTAGCTCGAGATCATTACATCTGTTTGCCGAG
TGTTCCCTCCCAATCTTATTCCGTTATTAATTATTAACGAGTCTAGATTGATTCGAGCCGAGTCGTAATTTGCCTTTGCG
GACTGCTGTATAATTAAGTTTAATTTAATCCAAGGGAGTAATACCGGTTTAATTGCCTACACAACATGGCGGCGTAATTA
AACGAAATTTTGTTTGCTTCACACTTGGCACCGACCGGCAGAGGGCGCCCCCTCCGCTAATAAGCCGACGGGGCTCAGCG
CCCCCGC----CCCCCGCCCGCACCGCTTTCCCCGCTCCTTTTCCGGCG---GCAGCAGCCAATAATCCGATGGCCGCGC
CAAGTGCCTCGCGCCCTTCCGAAGGAAGGAGTTATTAGTTTAATTAATGGCGATGAGAACCAGCAGTCGTTTTGTAATTA
AATCTAATTTTAGTCGTATTTAATTTAATTGGCGAAGGAAGGGAGGCAGGAGTAAGGAGAAAAAGGAATCTCGCCCGGTG
AGCGACACGCCGCGGGTAATACTCCTGCTCCCAGCTCAAGACAAATCCACCTTTGTTCCAATCTGTTGAGTTCCCAGGGT
TTGTTAGAGAAAAAATGCATCTGCTAAAATTCGCGTAACAAAATAATTGATTTTATTAAGTAAAGATGGAAACATAATTA
CTTGGCTGCATTTAAAGACTGAAAAAAAACCGAAATAATAGCAAAATGCAAA-AAGAAGGGGTTACAATACTTCACAAGT
GAAATTAATCAGAACATTCTGCGTGATTTTCGATTAGGCTACCGTGTATATATGAACTTATTCACATGAAAAATCAGACC
GCGATAACTAAAATTTTACTCTTTTACCTGAGGCCGTTGAAAAGTTGCTTGGATTTTTCCAACAGATGGCAGAATTCGTT
GACTATTTTCCTCTCTTGCTCTTCGATTTCATTCATGATCGCCATCCTTCGTGAAGCATGTTGGGAAATTTCTTCGTCCA
AATGATGAGAAATTGACCTGCTGCGCTTTGATAAATTTCCTAAACTACTCGTACTTTTCTGCATGGACTGTAGGCCGTAA
-GCCTTTTCTCAAGCACGTTAAAAAAACCCACTAATATAATTTTTAAACAAAAATCAACGTACTAGTATAAAATACAAAC
AGCCTCTGCTGACGCGTGCTTATCGACCGCACTACGGGATGATCAAACAAGATTT--TGCCGGACTCAGACA----TTCC
ACATGCTACTTGGAGACATCTATAGAAACTAGAAATCGAATCAGGCTTACGAAGTCGAACCTTCGCCCCACTCCAAAGCA
TGAAACAAAG---CCAAGGAACGATCGGGCACACACGTTAATTTGAAATAAAGACTTGAACTCACTTGCATAGAATTTGA
GATGGTTTCTCTTTCTGCTAAGATCTCGTGCAGATTGTGTGTTCCGAGCATGTTGCGCAGGGTAGTCTGGGCCAAGAGCC
TAGTGCTATGATGGGCGTTCTCGACATTCGCAACGGATACCGTAGCATTGTGCACTCGGTAGTAGACCACAGCATCCACA
GAAACAGTAACAGAGTCCTTCGTCAAAACCTGCACAGAGACGGCAAATGCTAATTAGGTAATGTACATGGTTACCACTAA
AATAAATAATCAATTAAAAACCAAAGTCATAACAC-----TAAGGACTGAAAAGTTTGCTGTGGATAAAAAAAAAAAGTT
CAAAAGTTTCCCCAGATTACATTACTGATTGCAAATTCTAACAGCAATTATTTTCTGTATAAACGAATATTTGCCCTATT
TTTTTAAAGGCAAACAGAGCTTAACACATAGCAAGTTCCATTATGTGAATATAAAACGATAAACATTTCTACAAGAAGAT
ATATCTGGTTGTCACCAAAAGTTGTCAGCAGTGTTTAAAGGTATGCCGTATATTGCAAGTTTCGAGGAAGCTTTCCCTTC
CTGAAAAGCAAACCAAATGACAGAAGGTAATATTACCCATTTGGGAGGATAAGGGACATCATATATGTGTTCGTGCCTCC
CGAATTCTCTCCGCAGGCTTTGACTACAAACAGACTCAGGGGAGCCTTGTTTCTGAAACATAGGAATGTGGCTCATGGCA
TATGGAGAAGGGTAATACAGTTGATCTTTGATGGGACTTCCACTACCTGTACTGCCAGCCTGTTTTCTTTCCATAACAGA
CATACTCATCCCTTCCCCAGTCTTGTCTTCGCGCAGACGAGAGTCTGAAAAAAGAGCATTTTGACACTTCTAAGATTGTG
GTAATGAATGGACAGTGGTTATAAACATGCTATGCTGGTTGCATTCTTTTTGCTGATAATTAAAAAGAACTTTTGAATTA
ACTAAAAACAAATTTACACATATGGCTTAAGCACAAGGTGTCTGCAAAGCCATCTTCTGAAAATATTGCAACAAAAAAAG
GTATAATTACAAATACTTCTGTATCTGGCTCTCAAACCAAAGAACATATAATTTAAAAGAACATTATTGCAATTAATAAT
GAGAGAAACATGAGAGTTGACCAGTTGCTAACGAGAGAAACATAGAAAAAAACTGGTAACTACAGAAAAGTAAGAAAAAT
TTTGATATTTCTTCAGTGATTTATTGCCTTTTTATACAAATTCACCAGTACCACCCCTCTTTTCCCGTGCCTATTTGTTA
ATTAAACCAAAACAAGCCGAGGTAGAATGTTCATTTT---------------GTGAAAA-AAAGGGACAACTTTGTTTCC
ACTGACCCTTCGTTACCTGGACTCTCTGTGGGACGTCATATGTGTGTTCCGTTATCCGGCCTCGAGTCCTTTGCAAACTG
TCGGGGGACTCTTCCAAACTTCTTCGATCTGCGGGATTGGTCGGAATATGCGTCGTGGCGTAAGGCAGAGGGTAATACAG
TGGCTCCCTCTGGGAGTCATAAACCGAATTACCCTTTGCCTTACCATATGAACTCATGGAAATATCGTCAGCTCGACCTC
CGGATCCACGAGAGTCTGAAAAGAAGGGCCGGATAAAGAGATATTCCAAGAATAGGTCACACACTTTCAACAAGAAAATA
ATATTTTGCTCCTATTTAACTTGAAACAAATAAAAATATTCAAAGCCCTCAGCTTACATCCCTTGCCCCCTAAAAATATT
GCTTTTACCATAGAAAGAATTGAGAAAAAAACAAACCTTGTAAACTTTGGAACGAACGACGATTATCTTATAATACTTTA
TACTGTTTCTAAATGTATCGGTCATCTAAGGTAGTTTGTATATTTTATTAAATCTAATAGGAAAACTATAAATTCTTCAA
AATAATAATTTAACTT--GCTTGAATTGATGTCTTTAGATCAAGTTGCCAATTCAATATTCTGAAATTTTTAAAATATTC
CTTTCAGAGAATTAACCTT--------------------------------TATGATTTTAAGGCTGGTCACTGCCATAA
AGAATCTTTTTGTTATGAAGAGCTAACTAGTCACGCCACTTTTCGAAAGTTGCCGACCCCTCATCTAGAGGCACAATGAA
ATTCTGGCACATTAAACGGTGCAACTAACCCTTCTCACTGGAAAGGGAACGTCGTACGAATGATAATTCTGTGGGTCACT
AGGAGTTCTGGTACTCGACCTGAGACTGTCAGATTCACTTCCCTCTTCCACCACGTACCCAGGAACTCGTGTCGTCGCAT
ATGGAGACGGAAAGTACAGAGAATCCTTCGGAACTTCGTAGGCCGTCTCTCCTCTACCCTTCTTGCCCAAGACACTCATG
CTCAAAGTGTCCCCTTTGTGGGACTGCCTGGACTGACCATCTGGAACGAAATGGCACATGGTTATCTACACTCTTTAAAA
TCACCTATGAAAGTATTGCAAATATTGAAACAACAATAAATTTCAAGTTAAAAAGAATGCTTTCAGATAACTATGACTAA
TCCATCAACAGGAGACCGTTATTCTTTCTTGCAGATTAATTAAGTAAACTATCTTTGATTCAAGCGATATTTAATCTGCT
TTTGGCGGTTCATGTGTAAAAATATCATGCAGTAATGTTGCAAACAGTGCGTCTGCCTTTTTTATTATATTTTCTTGTTG
TATTGAGTATTCATATTTTAGAATTGCATTATGAATCAAAATTTGAAAAATAGTCAATGTTCAAAATGCATTTAACTCTT
TGAAATTGAAATGGACTGAACGCTTTTTTGTATGCTCTTTTCAGGCTGATAGAGTTGGCAGTGAATTGAAATCAATGATT
CAGTCTCCCCCTGGATATCATTTTGTTGGAGCTGATGTAGATTCTCAAGAACTGTGGATTGCTGCAATTCTAGGCGATTC
TCAGTTTGCTGGAATGCACGGTAATATTTATTTATTCATAACATGATTTAGAGGAATGTTTCGTAAAAGTGAAAGTGTAA
TGTTCATGTAAAAGTGAAAGTACAATAAAAAGAGATTCTGATTTTTACAAGAGTAATATGTGTATTGTTTGTCACAAACC
CTTTATAGATGTATCTGAAATCATTGCCATTTCTCAGTGATATTACTTTGGCAAACCAAACTCCACCATAATGGTGAAAA
GTTAATAATTTATTAATGCCTGATACTTCACTGTTCATGTATTGTATTAAGTTGT--------------TATTTGTTTCC
ATTTTTTTCTGTAGCCATTATGACCAGTAAAGGTACAGACTCTATTATCCAAATGGATAAAGTACTTCTTCACTTAGAAC
ATAAGGAATTTACTGTGGAGCCTCCTATTCTTCAGTCTCTACAGCATTTGACGCAGTGGGTAGCAGATTGTGCGATTTAC
CTGTTGGCATCTTTACCTCACCAGTATCATAGTCACATGAGATTTCCTGGTGTAAGTAAGACATTGTGTGATTACTTTTA
AGTTTTTGGTTTTGAAGTTATTACATATATAACTAATTTAGAAAATATTTCATGCAGCAGTGTAAATTTTATAGAAAAAC
ACTGAAGCAAAATTATTTTCCGAAGTCATCATTCTCGAATAGGAAAACAGCTGGATTAAAGCAAATGGAAAGATACTTAT
ATATTGATCACAAAACAGAGACACTAGTCAGAATATGCATCCACAACTGATCATTTTTTGAAACAACAGCTCAAGACTCA
AATATCAGAAATTCCTGGTGTGTGAGGCTTGAAACTTTAGGTGATATCTTTAAAAGACGATTTGTTTCGTTACCTTTGCT
ACTAGAGCGATACCTCTCCGCTGGTCCCCAAATCCTAACTGTTCCATCATCGGAGGCACTGGCTAGCATGCTCGGATAAG
CAGGATTCCAGGACACACAATTCACTGTGCGTGTGTGACCAGTTAGGACAGCAATCGGCAGCTCTCTCTTTATGTGCCAG
ATGTAAACTTTGTTGTCTGAAAAGAGGATGCCACAAAACATTAGAAAACCCATTCCAGGTAGAAATGTTGGTAAAAAATT
GCAACTAATGACTTGTTAATTGGAAATTAATTGAGGTGCATGCATGCCATGAGTTGGGAACAGTTCTAAAGTGTTTTACA
TTGACAACATCGACAGGAAACAGTGAGTAATTGACCTGACCTTCACTCCCACTAGCTATGAACACTTGATTTACACCTCC
AAAACAGGAATGAATTGTGTAGTAGCCTTGGGTGACACCTTGGAATTTCCTAAGAAAATCAAGGCCGTGCAGTGTAATAG
AAACAGAAACTACCACACCCTAAAGATGTAATTTTCTGCCTTTTGAAAGATGGTCTTAATTTTTTTCGCC-CCTAAAGGT
ATCTGAGAAGAGACATCAAGCAGGAAAACAT-TGTTGACGTCAATAAACACGTTTCGTAATTCAACACACCTGCGGAGGC
CCGGAAAAATCTACGCAGTAAAGCCTTGGGCATTAGATATATTTTTGGGATGATTTTTGTTTCCATATTTTAAGCAGATG
TTTAATGGTAAAATTGATCTGAAGTGATACCTACTTTAGCCCAAGGCCCCTTAAATGTTGGCCGATGAGTCGAATAATGT
CTTGATCAGTCTGAGATCTTATCTTTGTGGATACTGTTTTATGAACTTCTCCGTTGATTTCCAGATCATCTGCAAAGGAA
CAAGTACCATTTTGCATGTCATTACTTGTTGAAGCTGCTTCACCATTGTGTTGAGGACAACCATTACTTGCTTGCATGTT
ACTAGCTGCTGCTTCGGAAAGGCGCTGCTTTTTCAAGGGTGGGGGAGACACTCCACCGTCGTCTGACTCTGCACTCGATG
CCAGGCTTGCTCGAAAAAGAACTTTTTGGGATCCACTTTAATGATTTGGTGTCCGAGATTCACACACAATGATTTTTCAA
GACCCAGCAAATACCTCATGCAAAGTCCACCTATGTCCTGTTACACCACCATCAACTTTTGTAAACACAACACTCTGCTT
AACCACAATCTCAGCTGTGGCTTCTCGTTCCTTGCGTGACGTCACACGTGTGAGCTGTTGGATAGAATATCATCTCACT-
--TTTTTTTTAAATCCACTAAAGCAGCTTTTTTACGAATCATTAAAGAGGCCACAAAAGTTACACAATTGTTCAGTCAGT
TATAACTTTTTGGGAACGGCCCAAATGAGGACGGTCTCTAGATCTTGATATGGAGCTTGAGC--GACTGCCTGCAATGAA
AAAATGAAAAAGAAAGAAGCACTTTTACAATTTCGCCGGAAACATGCTTATTTTGAAAGTCGAAGGAGCACCTACAGATG
CAGTACTTACTAAAGAGTCCAGAAAACATGCTTGAAGTCTGAGCAGCAATGCCATTGAGTTCACTGCTCACTGTTGATAT
CAGTGATCCTGGACTTGATCCTCCATCTCGAGTGACAATTTCGGATGATTCCGGGAGCCGCCTTTCTCGATTCATTGGTT
CTCCAAATGCTTGGAGATTCTAGATAAAATACGTAAAAAAACAAAATCATTAGACATACAACTCAGTTGAAAATAAAGAA
AATTTCCTTCAGAAAGCTCAACATACTTTCAACAAAGTCTTTTTCCCTGCTTCCCTGGCTGGTTTAGTCACTTCCAGAGC
AGAAACATGCCTTGATCTATTACGTTTTATTATTTATGTTGAGCACATTGAACATCTCCGTAATTATCTGAAAGCCTTAT
TACATAGTTTCTCAGATACTGGATCCTGCATTGTAATATAATCCTCACTTCAATTGATAGCAAGTTTATCAATAATAAAC
AAACAGCAACAAAATTGCTACTATACATTACACACTGCAGATTATTTCATTACAACTGAAATCTTACCTTCCAGATAAAT
CTGTGACATGGACAAAGGTATCATTGAAACTGGCATATATGTGTGCTACTCCAAAAACATTTTCACCTTCAAGGGCTTGC
GGTCCAAGTGCCACAACAGGCTGCTCTTCCTTTTGTTTTCCTTTACGGGGAGCCATTTCTGAAAAAAAACCAGATCAATT
CAGTTTAAAAAGAATACACTAATGGTAAAACTTATAAAGTAACACATAATCAGCAAGG--------------TAAAAATT
AGTATTGCCCCTCCGG-------AACGAAGAAAAAATTCCCCCCCCACGAAGCGGGGCCTATGTTTACACGATACAACAC
GAACAAGAAGTTTTTTTAAAAAA------------------------AAAACGCTGCGGCTGTCAGCCATCAGGAAATTC
CCATTCAATTCTTGGTCAGTACACCAGTACATATGACTGGCTGCAGAAAGTGGATCTAAAACAGCAATTTAGGGTTCCGC
GACCACCTGTAGAGAAACACAGACGGCATTCCGACTCTGATCATTTCATCCCTCCGAAGCGACCCTGCACAACTTTTACT
AGCAGTGCCTTGGCAGACTTGTTACGTAGGAAAGTTGTAGCCAAACGCACTTCTCGAACGGGATCGGACCCAGGTGAACC
AATCAACATGGACAGCTCTTTTCCTATCTGCAGCACGTCAATTTCTGCCTGCTCAATTCCTTTTTCAATACTTCCAAAGT
ACACATCGGTTCCAGCCTCGCTTAATAATTCTCTGGATTCGGGCATTCAAATGAACCAAGAGGA----------------
--------------------------------------------------------------------CAGTTATTCAAT
TTTTACAATTATTTTGGAACCCTTTTTTCTCCCTCTCCTTTTTTATTTTTTATGTTCTCATATATGAACATTTTTGGTAA
TGTTTGTGTGTATGTTATTTTTATAGCCTCTGTATATCCCACCTTACGTAAGCACCTGTGGATTTACAAGCAGGTTGCGA
TCCCCTCGACTATGGGATCCTTCCAACCCAGATCACAAGAAATCCAGTCCACCTCCATATACTCCACCACCAATGTTAAG
CCCTGTACGAAGTGGATCAGGGCTTTTTTGGCATATAATTTCCGGATCAGGGAGTCTAACACCTAAATCTGCTCCTATTA
CACCAAGTTTTGGTTTGTTTCGCAGAGGTTAGTAATTTGGTTTGTTCTGGTTTGATATTTTAGTTAAATTTTTTTCTCTG
TTGATTGCATTATGTTTGATAGTGAAATATTTCTAAGTTTCAATCACCAAATACTTCACGCCACGTACCATTGTGTGAAG
TGTTTGAAATATTATAACCTGTGTAATGTTTTTTAGCGTGAAAATTAGAAGTGAGAATTCCTTTAAAAA-GAAATGTAAC
ACTTTTCAATGGTATGAAACATTATATTAACAAAGTGTTATATACATGTACAGAAAATGGAACACTTCTCTCACCTTATT
GTCAACTTTTTCTGAGAGAGCAATGTGAAGCGGACAGCCGATGATTGGAGATCCAGAATTGACATCAGCTCCTGAATCAA
TGAGCAAACGAACCATGTCGGCATTACCTCTGAGAATGGCGAAATCTAATGGACTTGGCTTGAGGTAATCTGATGGGAAC
CTGACAACCGCTCCCCTGCCAAGCAGCAGCCTCACAGTGTCCATGTTTCCACTGAGCACGGCGTAAT-------------
----------------------------------------------------------GTTGCAGGATCTACTATTACAG
GAGTAAAATAACAAGTCGGTTTCCCGGGAAAATGTCTAATTTGCAGCGGGACTTTTTTCATTCGACAAAACGACTCATGA
ATTTCCGCTACACAATGAAAAGCACTAATCTACTTCAGAATACACAATCTACTCGAAGCACTACAGGGAAGTCTAAAAAA
GTCTATTCATTCGAGGAACTGAATGCACCACAGTCATTTCGACCAGGTCACACTTCTATTGTAAATGGGCTACAATGCTG
AGGATTAGTGAATACGATGGTAGGTCAGTCCTATTTACTAGCGGATGGGGTGGAAAAGGGATCTGATTGTTCCAAAAGCA
CCACAGAAGAGCAGTGGTGCTGTGCCGTTTGGGTGACAACTTACTTGGCGTGCGGGACACAAGTTTCAGTGGACGTAATA
CTCGGAAGGATCGAAGCATACGTAAATCTAAGTTTTCACTCTCTTCAGCCGTAATGTTTATGATCCTGAAACAAGCAAAA
TCTTTCGGTCAGCTCTCAAAATGAAGTTTCTTTCCGTTGTAAAAGTTGGCATGGTTTCATATACAAAGTTTAAATGGTTT
TAAAAGTTGAAACAAAGCTACAAATTTAAAAAGGTGAAAGGGGGATTTACATTGTCAATTTATTACACAGGTATGAAGTT
GTCAATTTTTACTTGAAACACATCAGCAAATCAAGTTAAGAATTTCATATCCAACACAAGGTCGGTCAGAAATTGACAGT
GACAGCGATAAAAGCAAGTCCGCTGCTTTGAGCCATAACCAAAATACGTAATCTTAGTATTGAAATGTCTGCACGGTACA
CCTAGATTATAGTTTTCCAGGCTGCTGTGAAAATACGATGTAGAACACTGAGTGGTTTAGAGGCACTTGTATGCATAAAC
AGTATGGTAATGTAACCTAGTGAAAGTGTTGCAAGTAGTAAATTAAACATTTTAGGCAGAGGCTATTATTGGCTACCTAT
TAAACTATGGATCTTTACCCTTGTTCCTCTGTACTTCAATTTACAATGAGGTTACTGTACTTTTAAGCATTTCATATTTA
TTCTAATGCCATGCTTTTTTATTGCCTTTACTGAAAACTGAAACAAGTGAATCAAGTTTTTTTTAATTGTTTTTATGAAT
ATTAGGTAGCTGAGCGTGCTCTTTATTTTTGGAATAATGAGTACATTTTGAGTTTGATAGAAGAAAATAATCAAGTGATC
ATGCCAATCATGTTCCCTGCCCTTTATCGTATATCCAAAGAACATTGGAACCAAACGATTGTTGCTCTTGTGTATAACGT
GCTGAAGACTTTTATGGAGATGAACTCCAGGTTATTTGATGACCTTACAGCATCATATAAATCTGAAAGGCAAAAGTAAG
TTTCCTACTTTCCTTCTGATTCATGCATACCACTAGTAGTTACAAAGTTTTCAGGTGGTTTATTTCTTATCTATAATTTC
ATTATGTAAATAGTTTCAATATGAAAAAATTTGTCACTTAAATTCTATGTTTTACATGATGCTATGTTGATAAAAATCCC
CTTCCATTGCTGGTGTGGGAGACTGTTTTTAGGAGGTTCCAAAATTAGACTCCAAGATTTTAAAACATTTGGTTTTTATC
TGATTTCTATGCTTAAAAACTTTCATTATAAACTGTGTGAAAAATTTAAAAATAGTGATAAATTTGATAGTTTATCCTTT
TAACCCTTTTCTTTTAGCGTATACCTATTTTGTTGTCATCGTTATCTTTGGACATGCGATGTTTTAGAGGTGGCATCCAT
CTGAACTGAAGAAGGTAAAATGTCTGCCACGAGTTTTCATTCTACGACTCGAACGGGCATGCTGGAAGTATACGCTCGTC
AACAGTGGCACAAAGTGTTAGTTACATTAGAAGAAGACTGTTTAAGTATTAGTTTAGATGATAGTTACGACATTACGAAT
GGTCCGACAAATGGTCTATCAGACTCTGAGCCACCACCGGATGTCCCGGAGAGTATTGCTAATCAAAAACGAATTGTGAG
AGTTATAAAGCAAGATAATAACGGTTTAGGAATAAGCATTAAAGGTGGGAAGGAAAACAAAATGCCCATACTAATTAGTA
AAATATTTAAGGGCATGGCAGCAGATCAAACGGAACAATTGTACGTGGGTGATGCAATTTTGTCGGTGAATGGTGAGGAC
CTAAGGGAAGCAACTCATGACGAAGCTGTCAGAGCCCTTAAAAGGGCTGGAAAAATTGTTGACTTAGAAGGTAAAAATAG
ATACGTTTTTAAGTGTATGTAGCAAATAAAAGCATTCATAAAACGTAATGCAATAACTAAAATATATTTTAAATGGTCCT
TTACTTGAAATGCAGTCTATTTCGCTTCCCAAAGCGTTCATGTTTTTTCGTAGTTTTTCCTTGTTTGAGTGGAGTAGCAT
ATTGAAAGGATAAGATTAGGCAACCTGTTTGTTACGGGCTGTGGGTTTCTTTGATTGGAAAAAGCATAACCTATGAGTAT
GCCTGAAGTTATGTTACGGAAAAATAGAGTAATACATTTTTAAACCGTTTGCTGAAACTTTTGAAGTGAATTTTCTGTAA
TTTTTCCATATATTTGTTGTAGTTCTAGTTCTTAAATTGTGAGTATGCATTTATTGATTTCCATTTGTAATTTTTGTTGT
CACCATTTTATATTGATATAATAATATAACCATTTTATATTAATATAGTTTTATAGCCATTTTATATTGATATAATTATT
TTAAAGAACATATTGAGATCATGCAAATTTTTAAACTAAGTTTTTTTCAACACAGATTCACGATGATTCTGGTGCCATTC
AATGGCGACCTGTGTTTCTGGCCATTACAGACAGAGATCTCTTGCTGTATGATCTTGTGCCTTGGACAAAAGAAGCTTGG
GTTGTACCTGTGAACAGCTTGCCCCTTGTGCATACTAGGTTCGTAAAACAGATGGTGACCTGTTT-TTACATTGTTCAAT
TGTTCTCTTAGAAATTTCCTTGGTGAGAAGTTTGCTGTGGTTTAAACAAGGATTACTGCAATTATAAATCATCTCCATTT
TTAAACTGGGAAATTTTTGTATGAGCAGGAAAAAAATACATTTTAAATGAAACATTTCTCGAAAATTTTTGAACAGTCTT
GAAAATTTTGAAATGTAGCTTTAAATTGAAGTCTAAAAAAAAATACTTTTTAATATTTAGATTAAAATCTAGAATGGTGC
ATTCTTTCTCTTCCTGCTGACTATTTAAATTTTTCATTATATCGGGCCCTTTAGTGTTGTCAAAGCCACTGCCTTCAGTT
GGTGTTTTAGCCATCTTGTCTGGCTTTCTTGGTATAGCAAATTTGCCAACAACTGGATCAAAATTATCAGATATGCCATC
ACTTGCTAAAAATACTATATCCCCAGGATCAACTTCTGTCATGGCTACTGTCAAGTTGTTCAATTCAGGATTTACACCAT
CAACAGGTCCTAAGGCACCAAGTGCATCTCTCATGTCCCGCATGGAATAGATATCATGAGAACCTAAGATAAAAGACACC
AAGAAACAAGTAAATTATTTATAACCTATAATACAGAAATGTTGAAAATAAAAAGTACTTTTACTCAGTGATATAAAATG
TTATGAAGTACTTTCTAACTGAATCGTTCATTTTTTTGTGATACGTACATATCATTCTTACCAGTAGAGTCATTGATCTT
TTTTCTAAATGAATATGTTTACTGTTATAGGTTGTTGCCCAGCTCTTTGAGAAACTGGATTGTGATCAAGATGGTCAGAT
TAGTTTTGAAGAGTTCCTTCAGGGGCTTTTTCAACATGGAAAGCCAGAAGTCTGTGATATTGACCTTGAAAAGGACAAAA
AACCGAGCTCTGTTTTTAAAGACCCTTCTAGAGATGATCATCAAATATCCACAACTTCTATATCTGGAATATTTTCTTGT
GTTGATCCAACAAGCACAGGGTAAG???????????????????????????????????????????????????????
????????????????????????????????????????????????????????????????????????????????
????????????????????????????????????????????????????????????????????????????????
????????????????????????????????????????????????????????????????????????????????
????????????????????????????????????????????????????????????????????????????????
????????????????????????????????????????????????????????????????????????????????
????????????????????????????????????????????????????????????????????????????????
????????????????????????????????????????????????????????????????????????????????
????????????????????????????????????????????????????????????????????????????????
?????????????-------------------------------------------------------------------
--------------------------------------------------------------------------------
---------------------TCCAGGATCTTCATCCTCACTGTTAAAAATCAAAATACAAATCATGCTCCAGAAAACTA
CTACATAAAAAATGTATGCAT------GCAATATCTAAAATTATTCTTAAAGTATTTGTTACCTTTCATCATCTTCACCT
TCCAGGCCATTTTCTACTTCTATGTCTGGCACTAAAAAGTACTGCAAGGGATTCGGCCACATATCATCTTTTATAACCTG
AATTGAGATAAGTATATTTTACAAAAAGTTCCCAAAACGCAACACACTATCAAAGCATCTTCTTTCGAAATTTCCCACAT
GAATTTCATACTCATTTTAATACTTTTGAGACCACATACAATGCTAATTAACTTAACCAACGAATATACCATTCGACAGC
TACCGTTAAAAAAGCTAAAAACATACAAGAAAGAACAAAGCAATTGAAATTCTTCAACACCCAGTAACAGAAGAACAAGA
GAGTAATAAAAACTATAAGCATACACAGGGGCCATTCAAAAATTACTATTTTTGTCTTACA---TCATTTGTCTTTTAAC
ACCTACAATTTTTTCTCTTAAATATAACCAATTTTATCATTATAAATTGAGTTCGCTCTGTGATAAAAACTGAGGTTTAC
CTGGCAGTTTATATTTCTACCTTTCGTTTCCCAGTTTTGACACTTTTCTATGAATGACCCTCACGTGCATTATAATCCAA
TATATAAAACTGCAATGTAAAAAAA--AACATAAAACATATCTATACAAATGATAATTACTTTGCCATTTATTTCATTCC
TACCTGTGATCTGAAAAGGTCTCATTCTCATTTTCAGCATGAAGTGTTCCTGCAGTAGCAAACATTATTGTTGTGTCTAA
GTCCCCAATGATACCACTCACAGTGCTGGCAGCATTAATGCACGCCTGAGTTCCTCTGGAGCCAGCTTGTAAAGCTGCAA
GTACATGTGCTACCTACAAGAAGTAAAGATATAAAATGAATTTTCCCTATATTGTTTATTATAATTTGTCAAAAGTGTTT
ACATTTTTTCAAACAGTGTTCAGTGTTTATAGTTTTAGAAGTTAAAAATAACTGCTAGTTACATTTACTCCAATGCATTG
AAAAGTTCTAAGCTAAGAGAAAAAAAATTCAAATTGGAATTAAGAAAATATGCTTGGGAAGTGAAGAATTGTTAACTTTT
TCAGAATGGCCACACATATTAACTACAATTGGATTTTTATTCCGGCGGTCTTCGACATTAAGTGTTGAAGGTGGCAAAAT
CCATAGTACTACAGATTCAAGAGCCACAACAACGTAAAAAAGATAAATGAAAAATGCCACAATATTAACCACAATTGGAT
TTTTATTCTGGTGGTCTTCAACTTTACCTGTTGAAGGTGGTAACAGCCATAGTTCTACAAATTCAAGAGCCACGACAAAA
AATGATAAATAAAGAAGTATTGACACGGGATAACTTGTTGCTCCATCTAGATGCTTTTAATTGAAACTAGTGCTGAAGCG
GTCACAGAGGACAAGGCCTTTGTTTAAATTGAGTGGCTCTTGAAGTGCATGCATAGACATGGTGAGCTGAACTATAATCG
TTGCTCTTTTTGTTTTTTGTTTCTTTCAACGCCTTGCTGCTTGCTGTGTCATGTGCTGCAACCTCTGCCCACTCCTGCCA
CCTGCCAAACGTTGGCCCAAACACCACGAATCTGCCGTGCATACTAATTAGCCCCACGTGGTCGAGACTGTGATCAGCAA
GAAGCGCCCTCGTGACCCTGCTGATGACCTCATTCTGGTATTGGCCCTTACTGCTTTTGCATGTAGCTCTTTTTTTAGTA
TGCGATTAAAAGGAAGGCACAGGGAAAGTCCAAATCTTTTTTCAGAGATTATTTTTAATTTTTATCATCATAAAAACAAT
AAAGTATTCTCATCAGTAACCGTTTTTTTTATTAACTTTCAGTAAAGAGCCTAACATTTGTGGTAATTCTACTTTAAAAC
ACGGAAATTTAAACATCTATTTGCTTTTTTTATGGTGTGTTATACTTTTGAATAGTATTGTTTTGGTAATCTATTGCAAA
GTGTTTCGTGTAAACTTTCACATGAATACTGTCTGACCTATTGTTGAATGAAACACAAGAGCCGCATAGGGTTTTGCGTA
CAGGTAGTATCCTCCGATCGATAATAACATTAGCAAATTGACTGAAATTGTATATTTCGATGTTCTTAGCAATTCCTTCT
GCAGTAACTGAAATTTTCAAGGATCAAGAGAACCAAACGCACAAATAATGTGTTCAAATAGTGCAGCATGTAAAGAATTT
TTGCAAATTTTGAGGTAAGTGAGGAATTAGGATCATCAGTTGTTTAAAAAATGCAAAACAAAAAATGCTTACCAATGTGT
AATGAAGAATAATCAGCGTACAGTTTCTTATTTTAAGATTAAAGAGTATACGGCCAGATTCAGAATAACAATTACCTCAT
TGGAATCAAATGGTTTTGGTTTCAAAGCAGGAACATGAATCTCTTCATATCCCCTTCTTTGTTTTCTAAAAGATCCATCA
GGAAGTTGGCATCGTTTATTTGCCATAAAATGACTGCCCTGGGCAAAGGTTAAGTCCTCTAAATCCAAAATTCGACACTG
CTGGAGCTAAAAAATTGCAAACAAAACGATTTTTCTTAGAGATGGGAAAAGGAAGGATTATTTCATACATAAAAAAATCA
ACAAGGACTTCATTTTTAGATACTTAAAGGTGAAGAAAAAAAGTAGTCACAAGCGTATAACATAAAAAACAGAGAGAGTA
CAACTTAATAATAATGTTCAATAGATGGCGCCACAA-AAAAGTGATTTTTCTTTTTACTCTATTTTTGTACTTATTTTCC
TTCCTTTTCTTACCTTGTCAGAGCACAGTATTTGCTCAGACCACCCGACAGCTGCCGGAATGGCTCACCGTGCTGAGAAC
TTTCGCCAATCTTCGTTATGGGTCGTTTCTGTACGTCACCTGGTTCATGGGATTCGGAATTGGCCTGGTGTTCACGTTCC
TATTCTGGCACTTGCAAGACTTGGGTGGCACACCCACACTCTTTGGAGTTGCTTCCGTCATCAACCACATTTCCGAAATT
TTCGCCTACTTCTTCAGTTTCAAATTCATTCGCCAAATTGGACACACGAAGGTAAATATGCCCTAATATTTTTAAAAGTG
TCCTTACTAGAAATTCGGCCTTGAAGGACACTTGACTATGGCCGTTCAAATGCATTACATATTGAAGCTTTTTTGAGACT
GTGAGTAAACAGGTGATGTTAACTTTTACATTTTTTGCCATTAAAAGGTGCTTTGCGTTGGACTGATTGGAAATATTGGA
CGATTTCTTTATATATCCTGGCTGCGCAATGAAGTGTATCCTGTTAACATCTGGACCCCTCATGTACAATTTTGCCTAGA
ATCTTAAATGACATTTAATTACTCATGACAAAATGTATTACATACCATAACGAAGATCACATATTTGGGCATCTTTCCTC
TTAAGTTTATCACAAATTTTATCGGCAGGTACACCCCAACTTAGAGGCTTTGACATTTCAGCTACAATAGATGTTGCAGA
TTCTTCCAAGCCACCAAGGTAATAACACTGCAAAAAA----ATTAATCATGGTAAAATACAGTAATTC---------ATT
GCAAGTCACCCAGAGCAGCATTCTGGATCAGCCATAATCACATTGCATGATGCTTGAATGTCTATCTGCTTGTCTATCAC
TTAACTAAATTGTTTGTTTCAAATTTAAAGAAAAAGCAAGTACAGACTATTTGAGAATTGCTGGCAGATCACATCTGGCC
GGTAGATGTCAGGATTTCCCATGATTGATCTTGAACATTAAGACAATTGCAGTTATGGCATATCAAAATTATCTCCAAGT
GTATTCGAAATGCACTAGCAATTGTTGCAGGCTCAATAATTGTAGATGTATCAGTTACTAGAACTCTGACTGTATACTTT
GAAAATGCTTCATACCTTTTTTTTTTCAAATTACAGAATTAATTACTAGTTAAT--TTTTTTGACGGTTTTGTTTTATAT
TTCAGCATGAATGAAGTGGTTTGGGCGGACCGACCACATGAAGTATTAACCAACGGCCATCCAGAAATGAGTGGGGTGCA
GTCAGGAAGGCATGTTGCTACCCGTTCACAAGATGATGCCATGGTTGGGTACTTCTTTCAACGCCCTCAGACTGATCCCG
ATTTTCAGAATTACAGTAAACAATCAAGATGGGCATTAGGCGATGACAGCGTACTTGAGGTATGTGGCTATTTATTAATG
AGTAATGGTATTATTTTTTCTGTTACAGAAAGTTTTTGAAGAAAAATTGCAAATTAATTGCATAAAATTGCAGAAATTTT
TAGGTTTCTTCTCGAAAAATGGTATTGAACAGAGCAGATGACAAGTTCGGCACTTCAGGTTTTTCTTGTGCAGATCCTAA
CCAACAGTTTTTCATGGAAGTAAGTATTCCTTCTG----CATAAAGTTGTACTGATTTTCTGCCCCAAAACTTTACTAAG
GACTATTTTTAACTGTCCATTTCGTTTTTAGATGTATTCGCGAGGTCAAGGGCAGCCTCTTCCAGTAATGGGTCAGCAGC
AGTTTTCCATGCAGCAACAAGGACAAATGCAACCTGCAAATCCTACAGCATCTCCTGCTCCATTTGCCTCCAGCCCCTAT
GTTATGAACCAGGATCCTTATGCGGCTGCACAAATGGGGACAATTATGCCAGGTATCTATATAGGTGATAGCTAACACAA
CAAAACCG-TTTTAACAACAATCGGGCAAGCAGCCCCATGTTAATTATATCATAGGGGTGTAAAAACTCTGAACATATCT
GGTCGATCAGGCATGGTGGTCGACTTCTTCCAAATGGTTTTAATTCTTTATTTTAGTAACAAAATTTTAGCTTTGTGTAA
TTTTTAATCCCTTTTCCATATTCTTTTAATCTTTTTAAATTTAAAAAATTAAAACTATGTCCTTCCATTTTGGAATGAAT
GTGTATTCACTAGTGGTTTGTTGTTTACAGGTGTTTTCCCTTTCAACTCATCCTTATGGTTGTCGTGTAATACAGCGTAT
TTTAGAGCATTGTACCCCAGAGCAGACAACCCCTGTATTAGAGGAACTTCATCAGCATACCGAACAACTAGTTCAAGATC
AATATGGCAATTATGTTGTACAGCATGTTCTCGAACACGGTTGCCAAGATGATAAAAGCAAAATAGTTAATGTTGTAAGG
GGGAAAGTTTTATCTCTGTCTCAGCACAAGTTTGCAAGGTATAGTACCCTATTAGTTTCAGCTCATAATTTAATTGCTAT
GGGGAAAAAATGTGCAAGTGAGAATGCTATGCTTAATCATTGTTGAATTATATAGTATGGCACTTTTTTCATTTTTCTAG
CAATGTTGTTGAAAAATGTGTTACACATGCATCAAGAGCTGAAAGAGCTGTGCTCATAGAAGAAGTGTGTAAAGGGAAAC
ACTTAATGACAGAAGTAGAGTTTTTTTAAAGATTTCATGATGGATATTTTTCATTATACACATGATGTGATTTTTGACAC
TTTCTTGCAGTTAAAAGTGTTTTTTTTTTGCTTGTAGATGTTGGACCAGTGACTGTAACAACGGATCCCGATTTGTTCCA
AAGACACTTGAAAGAACTGTATGTTCAAGGTGGTGGTGATTGCCCAGAAATGAGTATTGGAGCTATAAAATTGGCCCTTG
AAGTGTGCTTACCAAATTCTCATATTTATATATTTACAGATGCACGAGCAAAAGATTACTATCTGCTAAATGATGTTTTA
AAGTTAATTCAAAGGAAACAAAGCCAGGTAAATATGAAGTTAAAATAATGAGGTGAATGAAATGTTGAGGTCAAACAAAA
GACTTCAGCTTTTCATGAAGACGGGCCATAAAGGCTGTCCCTGGGGTAATGCAATTAGAATCAAACCTAGCTTCTTTTGG
TAGTTCTTCACCATTGTCACGGGCTTTCTGTTCCAATATTTCAGCATCCCGAGCAGTTCTAAACCTTCTACCTCTCTGCT
GGTTCATCTTAGCTCGGGGAGCAACTCCATCAACAGCCATGAAGAAGACCTTTTTCGGTTTGATCATTTTGAATAGGAAA
TCAATATAATGGAATATATCGGCAAATATTTGATCTTCCGTAATTCGAAAATGAGGATCATCATCATTGGGATGAGAGCA
CACGTGAATTATGCCGTTCATGTCTAAGTAAAGATTATCAAACTCTGGTATTTGGTATTCTTTAATAACTTCACTTAAGC
ATGGGTAAGGAATAAAAGTAGAATGTGTGACAAAATAATACTGATTTTGGATCATTTTAAATTTTGACTGTTGATTTTTT
TTTTGCACCGTAAATTTACTATTTCGTGTGTCATTATTGGCAGCATCTGGTCATTATTCTTAAAGATTTTTTATTATTTC
GAAAATGTCTCAAAAAATTTAACAGTACAGGGATGATAATATTAGTTGACTGTATATTA-TTGCTTCGTTTACAGAAGTT
TTCGCTGACAATAACAGTCATCCTGGTGCCATCAAGGAAGCCTGTTATGTCTGGTGACCACAGGACGGTGATAAAAGGTG
CTCCAAGTCAATATGTAAAGCTCAATGTTGGTGGTTCTCTTCATTACACAACCATCGGTACACTGACTAAGCATGATAGC
ATGCTGCGTGCTATGTTCAGTGGCCGACTGGAAGTTTTGACTGATTCTGAAGGTAAGTCAAGTTGTTTTAGTGC------
--TTTGTAGACTCTTGCATCACGATGGTTTTTATCAGATTTATACTTTTTTAGACTAGATGTGGATAGTATGTATACAGT
AATATAAACAGCAATCATTAATTCTTATTAACTCAACTTCCTCAGACACTAGGTTGCATGTTTCTGATGCCATCCTGTGT
TTACAAACCATCTTCATGGCAGACTGTCTCACCTCCGGATGAGATAATTCTAACTGTCACTGTGCAACCCCATAAATTCA
GAGTTTTAACATTTTATTTGTCAATTCCTGCTTTACTACCTTGGTGCTTTTTTCTCAGGTTGAATTTCCCGAAGCACGCA
TTTATGAAGAGACTCTGAATATTCTCTTGTATGAAAACCGAAATGCCCCCGATATGGATTTGATGCAAGCCACCAGCACT
CGTGGAGCTGTATCAATGGGGACTTCGTATACGAGCGATGATGAAGATGACCGCAGAACACCGGGATCGTCTTCACGTGA
GAGCAGAGATAACTGCCACTTGAACAGAATTCGCAGTACCAAACAAACAAGTTAAACTTTGTCCAAGATTTGACTGTTTG
ACACCTTGTTTGTATTATTGTGTAATTATTTCTATGTTTTATCACACAATGTGAACTGTAGAAGTCTTTCATGGGTTTTG
GGGAGCCTTGATACTTTTTATCACAAATAGGATAACAATAGGTAGATGAATCATATTTATAATACAAAAATCCAAAAGAG
ATGAGGTTTTACTTGTGATACGAATTGCGGTCGAGATTGTATTTATAGAAACTTAAGATTAATAATTACCTGGGCACTTT
TATAAGCCAACTTAATCTCCACCTCACTGCATTTGGAACCAACCCAAATGAAAACTTGAACTCCGTTGTCTAGAATCATT
ATGTCATCATCTGCTAAATCATCCTGACAGAAATCTGCACACTTTTCAGAGATGGAGAAGTATCCCTTCTCATTAGAGCA
ACGAAAAAGTCGGGTGTGGTTCATAAAGTCAGCATCCTAGAAAACAGAGAATAAACAGCATTTCCATTATAATAAATAAG
AAAATAGGTAATCTAGGAAATACACATAAAATTTGGAGACATTCACGGAAAACAAAAATACTTTTGAAGTGAAACTTCTG
GCAGGTAGTATAACTCATT?????????????????????????????????????????????????????????????
????????????????????????????????????????????????????????????????????????????????
????????????????????????????????????????????????????????????????????????????????
????????????????????????????????????????????????????????????????????????????????
????????????????????????????????????????????????????????????????????????????????
????????????????????????????????????????????????????????????????????????????????
????????????????????????????????????????????????????????????????????????????????
????????????????????????????????????????????????????????????????????????????????
????????????CACGTAACCTGCATTATTGATGGATGTCTCTGTTGACAATTTGTCTCAATGGAAGGAGTATCTTCTTC
TCCGGAAAGAAGAACTTCAGATTCTGGAAATATTTCTTGTTCTGATCTCAGATATTGGATCTTCATTTTTCCATTAACCA
TGGATTGCTTCCAGCGACCATGTTTCTGCATAAGAAAGTTGTCAACCACCCAGAATATGAACACCTGAAAGACAAATGCA
GCATTGTTCTGTTAAATGCTAAGGTTGCAAATGATATTGTGCAACTGGTGTCAAATTCACAACAATTATAGTTTGAAAAC
TGTGGGCCCTTCCATGTGCTTCGACAGGTATGCAAACCCCATAAAACAAATAAGAAAGAGTACGGGGGGGGGGGCTTAAC
TTAGTTCGGGGGTCGAATGGCGTCATAAGAATGAGGGAAGACCCACGAACGGTTGTGTGGAGGTTTGCAGGCAGGGGGTG
ACGAAACGGCATCCAAGTTAAGGGGGACTCCCTCTATTACGTCTGCTGCCACGAGATAAAGGCGCACTGAAAGCTGGGAA
GACTGGGGGTCTCCATTTACCGTCGGCTTATCATATCAAACCACACGGGCGGCTATGGTTGGTTGCCTGTTTACAAAAGC
CCGCTTCCTATTGGTCGATAACAATAACCATTCTATCTCTACTCGTGATAACACTTATCGTCAACCGCCATGCATCCAAA
GAAGAAGAAAAAATGTTCACTTTCATGATTTCTTCCCCCCTTCCCCTCCCGTGAGTAGGGATTACGAAGGGCCCGATAAA
AGCCGATATCGGTTCCCAACTCCGGCGAATGTGCAAGCCTGATAACGAGAGGTGATAATGTAAATGAACATTTCGGATTT
TGTCCCCGTCTCCGATGCATGAAGAGAAGGCAACTAAAAAGCGCGATCCAGAAAAGGTCCCAGAAGGAGCAATACCAGCC
TATCTTTTGGATCGGGAAGGCCAACTTCGTGGAAAAGTGCTTTCCAACATGATCAAACAAAAGCGTCGAGAAAAGGCAGG
TAAATGGGATGTGCCTGTACCAAAAGTTAGAGGTATTAGTGAAGCAGAGACTTTTAAAGTCTTAAAAACTGGAAAGCGTA
AAAAGAAAGCTTGGAAGAGGATGGTTACAAAAGTTTGTTATGTGGGCGAAGGATTCACTCGAAAACCTCCCAAATTTGAG
AGGTTTATTCGTCCTATGGGTTCATTATGTGAATTGGAATGCATATCCGAACACAGCTTTCCATCTGAGTCATAACACAT
TTGATGATGCTGATGATAATGCGGATAGCGCATGGCAGATCCATTGCCACTATACACCATCCACTCTTTACTATCTAAGT
CAAAAGTAGGAAACCGCCTCGAGAGCCGTTTCTCACCTTTGGATGCATTTGCTATGTCCTGGAAGCGTTTCATGATAGTA
TACTTTCGGAAAGCTCTCTGGATTGTCAGAGCTGCTTTGCGAGCACATACTCCACCATATTTCCTTTCCAGCATCTCAAC
TTGCTTGTCTAGCAAGTCCTGAGATAACTCATACCTGAAAGAATGCATGGCATACTATTAACGAAAACATATCTAAATGG
GTCAAAAATTAGGCCATTATTAACAAAAAAGGAAAATGGACAAAATGATGGCATACTATTAACAAAAACAACGTAAATGG
GACAAAAATTAGCATAAAGCAATCAACAGCTAATAAAATACACAAATTGAACAAATAT---TTTTATCACAATTCCAGAA
GGTCGGATTTCTAGTACGAATGCACTTGTATCTTGTTGGGAAAAGTGTGTTGCATCTAATGGCGGCTTGTTTGACATTTC
ATGGGCAACAACCG------GATAGAACAATGTTTTATGTAATTT-----------GCGTTTCATTAAGTAACACTTAAG
TGTTTTGTATAATTTTCTTTCTTGCAGTAGCACCTGCGTGTCAGCTGATATCTGGCATCGAAAATGTGGCTGTTTCACCT
TACCGTGTTCACAGCAGCTACCGAAGACCACCAGGTGGTGACAGTGATCATGGCTATAGTACCATGACACCCCACGAAGA
CTCTGAACACGCTCCTTATTTTGAACCTTTATTAATTGGTAAGGACAAATATTGGTCGCCCACCTCACAGCAATCAACCA
GTAGCTGTAGCAGAGCATCGTCACCAGCTTCTAGTGCTATACATCCGCCAATTACAGTGCCACCTGTGACTTATGTACCT
TCATCACCAAAAGAGACATTTTTGCATCCTTGGATGGTGAAAAAGGACTGCATGCCGACAAGTCTTCCTGAAAGTCGCTT
TCACGGGTCCTACGTTCTTGCACAAGTTCAAGTCCATTCTGCAGACACTGACTGAAGCATTTCCTAATTGTAAATATGTA
TAGTTGTTTTACAAATTCCACTTTGTATGGAAAAGAAAGAAACAGAATAGAAAAAAAGAAATAATAATGATGACGAAAAT
ACCAACAATCATACATTTAGGAACACAGTCAAGATGGGCCAAACACGGGAAGAAACCTCATTGCTAAGTAGGCTTTTAAC
ATGGTTAGCTCTGGATGCTGTGGAGTTGGTAGCATCTAATGCATCTCTCATGGAAATTTATTGACGAGGGTATGGGTGGG
AAAGCAGCCTCATACGAGAGAGAGAGAGCCCCAAGAGCAAGGCCGGGTAAAGAAAGAAAGGAAGGAAAGAAGAAGGGAAA
GCGGAGGTAGTGGTAACAAGGGCGTGGACTCACATCCGTTCGTACAGAGACCCTCGCCAGACCCCATTTAGATTTTACAC
TGGGCTGATCTTAAATTGCACAGGATAGCTAATGTGTTTCAGCGCGGGGGTTGTTTGCGAAAATTCCATCATACAGTTCA
TTAATTTCTCATTCCAATGTAAATGAAGACAGGCCTTGTAATGACATTTTACGGCAGGAGAAGGTGGAACAGCAGGATCG
AAAACATGGGGTGGGATTGTAACTGGCACCAGAAAAGTCTTCATGGACCTCAACATACACACGTACTCACGTTTTCTATG
AGATCCAGAAATACGATGGGAGGGAAATACCTTGCAGTTACAGCGACCATTTGTGTAAAATGAAAACTGCTTTTGCATTA
AAAAAAATTATTTCTCTTTTCTTTCGCATTTTGTTTTGTTTAAATTTTGGATCAAAAGAATATAATTTAAAATGCTTTTC
TAACTATATCTCTGCGAATTACGAGAAACTTAACGTTTTAAACATAAGCCCTAAAAATCTCCACTGAATGGAACAGGGAT
GGAAATCTTATCAATTTCACTTCGATTGCAGTACATGAACATACCTGAATAGGAATAAGTGGTAATTTATTAAACAGCAA
CAACTTCCAATAGAAAGGGGAAACAGGCCTATTTATTAGCTTAATATTATAAACAATGTTCATAGCTGAGAAAAATATTC
ATTGTATCAAATACAAAAGAAAGAGGGATGTTAAAGGATATGAGAATACACAGATTATCAATACTGGTCCAGATTCTGGG
AATGGATGAAGATAATCCCACAGAAGTGCAAACATTGCTGCTCCAACTGCTATGGCTGAAAGAGCAAGGCGTCCATCCAT
CAATGAATGACTTTCAGTATACTTTAACTTCTCAGTAAAAACCTGAAAAAAACAACAGAGCAACCATTAGGAACAAATCT
GCACATTACTACGTATTCTTAAGCTATTGCACGAACACTAGCTGACTAAATGTATTCACTTACCTTTTTCACAGCATCAT
CAAGAGCATTTTTTACTGCCGACCCATCCCATTTATTTCTTAATGGTTTTTACTGCATGCAAGATTTAAACATGATCCCT
ATGACAAAAAATATGAAATTTATAAATACCTTGAATGTAATTTTTGGTGATGTCAACTCTCTGAAGTATGGGAATGATAT
ATGCTCCAGTTTTACCTGTGCCATTTTTTGCTCGAGCTAAAATGTCTCTGCCAAGAAGAGCAATTGGAATACTAGCTTCC
TGAATTGGAGATGGCTTTTCCCATCCTTTTTCAAAAATCCCCATTAACAGCTCTCTTTTCAGACAAAAATCTTCAAACTC
ATTGCCTTTGGTGTCTGTGACATCCTGAAATTAACCAGTACGTAAGTCTAGAAATATATTTATCATAACGTTTAGGAGCA
AGGAAAATAACTGCAATTTTTTCCATAGCCATTAGCATTACATCTAATGTGTTTAAAAACATGACAATACAGTTAAAAAC
ATTCAACAGAAAATCTTTCAGCAAATTACAATACAAAAACTTGTTCCTTGATATGTTCACTAAAGTATCTTAGGTCCAAG
TATTTTTCTTGTGGAATAAATTTACGACAAAGGTTCCTGT--------------------------TTAACTGAGGTTTG
ATGTCTGCAAATCACTAGCATTACATTTTAATTTGCTACTGCCACCTTGAAAAAAAATTAGCTGGGTTCACAGACCCAAC
TTAATTGCTGTAGGGTGAAAAACTTGAAGATTTGTAACTTACCTGTGTGTAATGTATAGTACATGGCCAAAACAGAAGCA
ACACCGTTTTCTTGAATATATGCCTGGTATGCATCAGGAGGAGGGCCATAATGTTCAATTGTTATTAAAGCAGTTTCTCG
ATCGTCTTGTGGT-GTTTAGCATTTAAACCACGAATCTGCAATATTGGA----GTAAGACATGTCAACGACTAAAAATTC
AATAA-CAGCAAAAATACACTAATAAAGGGCAC---AAGAAAAGCAAGACACATTGTGAATGAATTAGCCTCGGTACTTC
CACACATTTTTTACTAGTTGC???????????????????????????????????????????????????????????
????????????????????????????????????????????????????????????????????????????????
????????????????????????????????????????????????????????????????????????????????
????????????????????????????????????????????????????????????????????????????????
????????????????????????????????????????????????????????????????????????????????
????????????????????????????????????????????????????????????????????????????????
????????????????????????????????????????????????????????????????????????????????
????????????????????????????????????????????????????????????????????????????????
????????????????????????????????????????????????????????????????????????????????
????????????????????????????AAGAAGTAGAAAGAAACTTTTGAACCTAAAATTAGGTAATGAAAAGGATGAG
CTTAACCAAACAAAAAAATTGGGGAGTTATCACAAGACTTGAATAAGAATATATTGAAATGCCATAAAGCAAAATCATTG
ATGATGTGATTGGATTAGTAAGTTTTCCTTCTTCATTAC-GAATAGAGAAGTTTTTACATATAATTCCTGAAATTGTAAA
ATATTTTGATAAAAATTTTGCATTCATATATAAATTTCTACAGATCTAGTACACACCAAATGTGCAGCTTGTGGCACAAG
TGAGCTCCCTAAAGGTGGAGGAAGAAATGGACTATGCTGATGCATGTGCGTATGCTGATGTTGATGTTGGTGCATTTCAG
TCCGCATGTACGGAGGAGGAGGTATGTTTATGGAGCGATCCTGGGATGCAAGGAATCTGGTATCCAGTTCCCTGCGAAGG
AGATCTTGGTCTAAAAATAGAATAACACAAAGGATATCATTTAAAAGTAAGCAATTTGATGATTGAACAACGTGGCACAG
GTTAAAAAAGCTTTTATGACATCATAATAGTTACTTAATAAAATAAAAAAATGCTTTCTATGAAATCAAAAATTTTCAAA
ATTTCCCCTTGGACAACTATTAAATCTAGTGATTAGTACATATCCTCAACGAACATATCTGTCTATTAGTAGATACTTAC
ATGTTTGATCACACAGGTAATTGTAGTTTAATTGTGGACTACACCTGGTTCTCCCCAGCATGAGTGTATGTCTAATAAAT
TGTTGAATTTGTGTCTAAACTAAACAGATACATCATAATTTTT-GGGAGATTAAATGTTGCATCTTTGTTATTTTCATAT
AATATGATGATTCAATTTTATTAATATTTCTGAGAATTTTAAAGTATTTCA---GTTTGTTTTTGTTTTTTATAATATGC
CATAGGTATATTGGGGTTTGTTCTGGTTTGAAAGTTGCTTCTGGACTTCTGTTCTTCCTTGACTGGATGTTAATATCATG
GAAGCACAAGAAAGACATTGAGCAGCCACCAACTATGACTGTGGGTGAAATTGTGTCTTCCATCATATCACTTGATCGAC
TATCTGCAATGGGCTGGGCCGAACTTCCAACAGAAAGTTGTAAAGATGTGCCTGAAGACACCCAACCTCTTGACAATCTA
CATGAAGATTTTACTTCAAAGGCTATGAGAAGAAACAAGAAATGTTCAAAAAGAGACAGCTTAGTCAGTGAAAAGTCCTT
TTCTCATTGAACTAAAGTGAAATTTTTAAAAGAGATGAATTTGTATGAAGGTAGTAGTACAGTTGCATATCTTGCAAAAT
GTTGTGCCTCATGAAATGTCCTTATTTATTTTTATTACATCTAATCCATCCAACTGCTCTTGCATATTGTTTAAATGGAA
GCAACTGTGACATACAAACAAGTGGTAAAAGTGCTTTTGAACAGTTCATTTTTTTACATATATTTTTGTACAAATGCTGC
TTCACTTGAAATGACATTTTCTTACCACTAGTCAAAGCAGAAACCACAGTCACAGTGCTATAGTTGTCAGGATGTGAAGG
AAACTTTAACAAAAAAAAACCTGTGCTGATCTAGATGACCGATATGGTAGAAAGCATTCCCACAAAGGTCACATTATATG
TCTTTCTATACGAAGTAAATCCTTCACCATTATCACCAGCATATAGCACTCGGAATGACGCAGATGGGTGGCATAAAAAC
TGGCAGGTCACAGCCGTTCCTTGTGGCTATATCAGGCAGTGTTTCACACCATCACAACCACCCTTCCTGCATGCAGTTTA
AACAGAAAAAGAATGAGAATCTAGCAACAGCCAAGTGCCATCACAAGAGTTCATACTGGTGTAGATGCATCCGTTGGATG
ATATCTCTGCAGTCATTGAATACCCGTCGAATGTTTTCTGTATCCACAGCACAAGTGAAATGGGGGTAACAATAATGTTT
TCCATCACCACTTGCAGTGCTGATACGCTTAAAAAGAATTTTGCCTCATGAAAACATTTGAAAAAAAGGACGTATACAAA
TACATACACAGGTTAAAGAACGAAAATACATAAAATACTACTGAAAAATAAAATACTAGTAGCACAGAGAATATTTAAGA
GTATATTTTTAATTGTTCAATAAAAACAACAACAGGATATAATAGTACAAAAAATCATACACTGAAGGCAAACATCCCAC
TCATTTCAAAACAAAATTCAGTGTGCAGTAACTAAAAAATAAACTCATCTGAAATGGCCATGAAAAGAAATCCATCAGAA
ATGATTTTCCCAAGGTTTTACAGAAAAAATTACTCTTAATATTTAAGCACCATGACAAAGAATTCTGAAAAAGAAAAGA-
------------------------------GGAAAACTTCCATCCCGGAGAGCACCAGCGACCATTCGGGAACCATGATG
GGTCCGAACGGCTGCTCTCCAGTGGAGACGATGCGAAAGTACATGGAGTCCTTGCCTCAGGAGGTCAGCTGCAAGGAGGA
GCTGACGGACTTCCACTTTTGGAAAGCGGTCAGAACGGAATTCCTGGCCACCCTGTTGCTCACTGTCCTCGGCTGCGGAT
CCTGTCTTCGGTGGAAAGCACCGCCTTCCGACGGGTCAGTCGCAGCCGCCGTCGAGCTCCGAGTAGCCTTGGCTTTCGGA
CTAGGTGTCGCCACGATGGTCCAGTGCATGGGTCAAGTGAGTGGAGCCCACATGAACCCAGCTGTCAGCGTGGCTCTTCT
TGTCACGCGTCATATCACAGTGACACGAACGTAAACATAACTACGTGAAATGGTGATGGCGCTGGAGAAAAGAGAGTGGT
TTAAAGGCACGATGATCGAAAAAGAGAGCCATGAGAAATCAGGGAGCGGGAAATAATACTTGTCTATTTTCTTGGGTTCA
TTTTTGAGCTGATAGAGCAGGAGAGAGTGGGGAAGGGAGG----GAGAAGAAAAAGAAAAGGTCGAGGAAAGCTTTGCAA
GAACAACCGCATGGTAATCTCTGAAGTGGGAGCCGGTGGCTCCTGATGAAGAAATACGGAAGGAATGCCTTCCGGAGCAC
AATATTTCAGAGTGGCCATATTCCGGCGCGGAATGGGCCATAAAGCACGTGACCTGTCGGCAAACGCACCGGCCGTAAAC
TCGACCACGTGCTGCAGCAATGGGTCCCGAGGCATGTCGGGATTGAAGATCTTCCACCATGAACACCATCCCAGAAGCTG
AAAGTATGAGATGACTAAAAGTCTCCACCCTTCTCTTCCTTATCTTGCATCCATCCCCTCGGTGTTCATCCAATTCGATG
AGCTCCTCCCACGTCTCCAAAATCCGGTGTCCACGTCTCGGAGGTTGGAAGGCATTTTTTTCAAAAGAAAATAAATTCCC
CCACTAGTGTTTTTCTGGATCGCTGTGGTTGGAGTGTTTCTCTTTTTCGTGCATCGCTGGCGTTGGTTGAGCGAACTTAA
CGCGGAAGCTGCATCTGGAGGATTGAGGGAGAAAGAGGGAACCTGCTTTACAGTCCTGGAGGGAGGCTAAGGCTCGATCG
TCTTCTTCCCAGGCCGGTTGATGTATATTATGCCTTTACTGTTTTCACTAAACAGGCCTATAAATATTCGCAGGTCTAGC
CATGCGTTGGCTGTCAGGGAGACCGGAGCGGCGAGCTGATTTACCGCGGCCTGCCGTCGCCACTTCCTGCGTCTGTTCGG
GGTGGGCAATAAGTCCTGGTTGGACCCCTAAAGCAACCCGCGGTGCAAACTCGAAGCAATATCGGTCCGGTCCCTCAGTG
TCCATTCCGAGAGACGGCCAGCGGCCGAGATTTATGGGCCTTATGTCGGCGGATATGAAAGCCATATTTTTCACGTGTCC
CCCCTCGTGCCTACAGACGTGATTGTCCGTGCACACTTGCTGAAAAAACCATTGTTGCCTCTTTTAGAGCATTTGCCCAC
CCCTCTAACTACCTCCTTTTTCCCATACGCCATTCCGCCGGGGTGACAAGGGCCGAAATTTCATTTCGCACCACTACGGA
GCACCAGCTGGTTTCAGGTAGTGGACAACACTTCGGCAGCATCCATAGATAATGGGATCCCAAGAACCGCACCTCGACTT
TACTGCCAGCAATTTTTCTTTTCTCTTTCGCTGCTGTATTACATCCTTGGCTTTCTTCCCTCTTCTCCTTGATGAAGCTC
TGAATGATCTCCACTGCCATACTGTTCTGCAATATGCCATTAGCTCGGATATCTGTTCAAAGCTAAACTCTCGACACTTC
CAATCGAGTTGCTGGGGTTTTTCAAGTTCTCGTTGTACCACCCC-----------------------GCACAACTTTATA
TAACCGAGAAAATAAAACATTTTTTTTAATAATATGTAAACATGTTTTATTGACTCCCATTTCCTTGGGCCCCTTACTCA
ATGTGCAGTTGTTTAATACTAAATATTATGCTTGAACCATTGTCTTTCTTTTCATAATTGCTTCAGCATGTTTAATGTAG
CCCCAAGTTGTCCGCTACTTTGTGTCTTACTGAATTTATTTCTAGTGAGGCTTCCAGGTCTTTATGCTTGAATATGGCAT
GTTTTGTACCTTGAATAGTGAAGAGTTCTTT----GC---CTTTTTTTACACCTTTATAGGGTTTGCTGCAGCAGGGATT
AATGCAACAAAGTCTTCAAAACCTTCAACTACAGGCAAGCCAAGCTGCCGTATCTCTACCTCAGGGAGTGTTGTCTTCTC
AGGCCGCTGCAACTGTAGCTGCTGCTGCTGCTGCTCAACAGCAACTTCAGCAACTCCAGCAACAGCATCAACAACCTTCC
CAGCACCAACAGCAAACACAACAACAGACACGGCCACCGCCATCAGCAGGGTTGCCGCAGCAGCAACCATCTCAACCCGT
CATTGTAACTCAGGCACAACTTCCTCCAGCACAAAAGGTTAGCAGTGGCAAAACTTTATCTTATAAAATTTCTGATGTAC
CTAATTTGAAAATTTGTCCAAATTATTTTTTTTATAATTGTTTTAACATATTTGTTTTTAATTCTCTGTGAGCAGGTTAA
ATATGTTTGGTATACTTATAACATTCTTATATGTTTCCTTTGAAGGTTTCACCCAAGGAGATGTGGGCCTTGCAATGGGA
AAGTTGTATGGAAATGACTTTAGTCAAACCACTATCTCTAGGTTTGAAGCACTCAATCTAAGTTTCAAAAATATGTGTAA
ACTAAAACCATTACTGCAGCGATGGTTAGAAGATGCTGATGCATCAATGAACAACCCTGCTGCCCTTACTAATGCACATA
CTACTCCCGAGTCCATTGGCCGAAGACGAAAAAAACGCACCAGTATTGAAGCAGCTGTAAGAAACGCCTTGGAAAGTGCT
TTCTTGCAGAATCCTAAACCAACATCTGAGGAAATATCTATGTTAGCGGAGTCTTTGACTATGGAAAAAGAAGTCGTCCG
AGTGTGGTTTTGTAACAGGCGCCAAAAAGAAAAACGGATTAATCCTCCCCCCAGTTGTCCTGTGTCCTGTCCCACATAAC
CCTTTAATTTATAAACAGGAAATATATTTAAATATTTTCTGTTATTGTTTTTAGTGCAAATATTTTAAAAACTGTTACTT
TCATACTCCTCAGCATCAAAAATTAAATAAAAAATAAACTACCTAGCAATGCTTGAAGGCTTGCACTACACTGAGTTAAT
CTTTCTCCAGGATCTGACTGTGGAAAAAACACCGAAGCTGGCAATCCATTTGATGCTGGTTCAAATCTAAAGCCAACAGA
TATTAATAATTCTTTCCATCCATTTGCTGGCCCAACTTTATTTTCGATACTTTTTTGAGTAGTGTACATGGCATTTTTAT
GACCACGATGAATCCGCTGAAGTGACTTTTCAACCTGAAAATAAATGAATGTGCTTTCACAAATATAAAAATATTTAAAC
AAGGGGAAATTATGAAATTCATATACCAAAGTGATTGATATGTTCCTCCACAATTAATGCTCAGGCATGGTTAGTATAGC
GAAAGGAACTAAATATAAATCACCATCTAACACCAGAAGTATTTCTGTGGGATCTGGATCTTTTGGTAAGTTGTCCTCAA
TTGGTGCTATAAGAAGTTCATACAGAGCATGCAAAGGAGCAGGGCCTTGCCACTGAGCTCGTCGAGATCTTATACTTCCA
GGTCTGCTGGTCAGGCCACTTGCAATGCTGCCAACACTGAAGAGGCTACTTAAGCTATAGTTACTGCTGTTGAACAAATG
GTTGCGGTTCACCATTCTTAAAAACCCTGTACGTGCATTATTCATAAATATCCAACTAGTCATACTTATTAAAAAAATTG
AAATGAAATATCCAATAATTACCCAGAGCTTTGGCCACAGCAAGGTCCTGCTGCATGTATGCAATAGCACGATCTAAAGT
GTTTAGAGCCCAATATGCAGAACTCAAAGCTGAGAAAACAGATCCACGTAACTTCAAGCTGCATGTTCCGATTCGTAGTG
CTGATTCAAGTACAACAACAGCAGCTGCATGATGACCAGATGCCAAAAGCTCCTGACCAACCACAGATGTAATTACAAAA
GGAGACTTATCTAAACGCATAGTTTGAAGCTGGCGATATGTTGGCTCCAGAGTTGCTGCAAATGAAAATCAATACTTCCT
AAGTGCCCGGAACTTTCCGAATCAACTGAATAAGCGCTCTCTC--------TGGCTTAGTGATGAACATGCTGTAGAATA
TGAAGTTTCTTGTGA-----------------------------CTTCTCCTGAAACATCCTGAGATGTTGCACAAGTGT
CATATTCTGAACCATGTCCACTTAATACATTGATTTCAAATTCAGATGAACATGGCCGACTTGCAGCAGGTGTGCTCTGA
GGTGTTCTTTCATTACCAGAAGTTTCTACAGAATAATAATGACTTTCAGTTTCACCCGAGCTGGAAAATGATTCCTCTTT
TCTTTGTGAGCTGACAGTTTCATATTCCTCAAGGAGGGTGTAAATGAATGTTCGAACCAGTTCCCTGTTGAGGGCGACAA
TGCCGTTGAGCATGCTGGCCTTGAAATAGGGCGACCGATGGGCGGCGAAGCGGACGTCCGTGATGGGCGGCCTCTCCTGC
TTCAGGATGACGCTGAAGATGTCCACGTTCTCCCGCCGCGTGGTGGTCAAGCTGGCGATCATGTCACGGAACTTGTGGTA
CTTGCTCTTCACCTGGCGATTCTCGGTCCAGTTCCAGACGCGGACGAAGTCCTCGGCGCTGATCCCTGCACACAACAACA
GTCACGTCAGAAAATTCAGTTTCAACTTGTTCTAATACACTACGAGAGCGGGCAGT------------------------
-------------------------CGATTTTT-TGAGTCAACACTCTTAAAACGACTGGGTGTATTGACCAGAATGTCA
CGAAAGGCTCTTTTTGAGTTTGTTTCTTTGAGTGTATTCTCTCGTTGCAAATCTGCATTTTCCCACCTAT----------
ATGAATTTTAACTTAGTAATTAATCAACACTATTTGTTTGAATGGTAAACTATTTATCTTAATTCCATAAAAAAATTTGT
CTTATTTTGTGTTAATTGATGCTATGGTCAAGATGTTTTTCTCACAGGTAGAACATGATGATGGTATTGTGCTTTACTTG
GATACATCTGATGAATCTGTTAGTAACTGGATGAGATTTGTGAGGCCAGCGGACAGTCATAAAGAACAAAATTTAGTTCT
TGTACAAGTTGGATCAGCTCTTTACTTCAATACAACTCGTCATATTAATCCTAAGACTGAACTTCGTGTTTGGTATTCAG
CAGCATATGCAGAAAAATGGGGTCTTCCTCAATTGGAACCTACAGAAGAAGAAAAACGTGGTAACACAATTTCTATGTAT
TTATCCCTTGTATGAAAAAATCTTTTTTACTCTTACAGTGATCGATTTCCCATATCTGCATCTTTTT-AAATGTAAAATG
GTACATAAAAACTACACTCTTGTTTACACGAGACTCTAGGTTATGTTTAAGGCAGAAGATGCAGTGAAGTGAATTAAAAA
CATCAGCATGATTACAACTCTGCGGTAGACCCTCTCCATGACATCTGCCCAAATCCTGTACTGTATGTAAGGCTACCACC
AAAATAATCAGCTGGTGGCAAAGGTGGTGGACCACCACTTTGAGCCTGATACTGTCCTTGAATATAGTGGTTCAATTCCT
CCTGCGTATCAAATATCATCACCATGAAAGGGGAACCTGGAACATGTTCCCCAGACCATTTTACCTCTACTCTATAATCA
CCAGGTTCTGTAGGGTCATATTTGCAGAGAATCGTGCGATCTTTTTGGCTTTCTCTCTGCATTTCGACACGGAAAGCACC
TGAAAAGAAAAAATATAATAGAGGTAGTTTAAATCCACACAAGTGTTAACGCTGATGATCTAGATATACCACAAACTTTG
TTCCTAATTCAAGCAATAAAAATATTGTCATGTATCCATATGCATTTTTTTTGGTCCCAGTAGAGCCAATAGCCTCAGTT
TCTGGCTGATGTAATGATTGTGCAGATATGTGAGTAGGCGACTGTAAGTTAAGAGTGAACTGAGCATCAGATCTAACTTC
CTGAAGTGGACTGTCAATAGATTCAGGAGAAGGTCTCTGGGAGCCTGGTGAGGAACATGGACTAGTAACAGGAGAATGCA
TCATTGTGAGATATGGATGAGGAGAAGGGCAAGGTGAGCTATCTGCACTAGCTCCTCCTTCAATAGTAGGCAGTGTTACT
TGGAGGGTATCTTTTAAAGATGCACCAACACTCTGACCCATTGCTGCTGCTGCTCCCCATGGCTTCCAAGGAGGTAAAGA
CTGTGGGGGCAAAGGTCTTTCTTCATCATGAATACTGGTGGAAAGTTTGGGAACATCCTGCTTCCCAACCTGACATGAAT
TATCTGCTGCTGTTATGGTTGAACTGCTTGAAAAAACTTCTAAACCACTAGCTTGTCGTTCTTTGGTTTGTTCATTCTGC
TCATCCACAGCTGTTAAGGAGCAGAAAACGTTTCTTCTGATATCGTCTTCGCACTTTTTCACTTTCGGGAAGAAAATCGT
ATGAATGACAGAAACCTTGATACGAGCGGCAAAAACGTCATTTCAAAAAACAGTTGTGTTGATATTCAGGTTAAAACAAC
ATTTCGAATTGTTTACATCTCTACAAGTGATAAATACACTCTCCGAAACTTAGGTACTCTAAATCATTCACATCAATATT
ACAGAAGGCAATGACCCTCCTAAACGACATACGTTTTACACATTTAATCTTTTACTTACTCCACTCTTGATGGCTTTTGA
GGTAGATATCCTTCTGTGGAATGATTTTGATGGCTCGGTTTCTCCATCACTTTCTGAAGATTCATCTGTGGCTGGATCCG
ATCCTAATTTATCTGCTAAGCTAGCAGCACACTCCAACCCAGTCGCCATCTTCCATGCCTACTGAATTTTGAATTGTTGT
TACCCATAGATGGCGTAGCGGCGATCAACTTCAAATCGTCTGCTACGTCCCGCTGTGACGATTTCATTGGTTGGTGGAGA
CTCTGGTAGAAACAGTTCCTTGTCGGACATTAAAACAGGAGCAAGTATAAAACCATACTCAGAGTAATTAATGTATTCCC
TTTAGGATGTTCAGCGAAGCAGCACAAGACAGGAAGATCCTTTGAATTTTGCAGAACATATTTATTTCCAAACACTTAAT
TGACAGCACGATACCATTGGACGAACGATATAATATCCAGACAAATAAAACTAAACCATGCTGAAGTATTTTGGCATCAA
TTTCAAACCAAAGGGTTGGTACTGACCTTGTGGAAATGGCAAGCGCATTTCCCTTGTAAGAAGTCCTTGTACCTTGGCAC
GGTGATATTGAAAGTATCGATCACCTCAAAGTTATAATGCTTTGCAAAGTCAGCCAAGCCCATGGAATGCAGCAGCAGTT
TTCGTTGTTCTTCCTGAAAGAGTTTTTTTTTTATACTGTACACGATCACATTTACCAGCTCAGAGCCTTAATTCGCTCTT
TTATTTCATTCATTACTTCACATACTTCGAACGAAGAACGTGGCCCAAATGACTTACCATGGAGAGCGTATGAACGCCTT
CCACAGGTAAATGAAAACCTGCTCCTAGTGTCTTCATAACGAGCCTGATTCCTTGAAGGTGTTCCCTGAAAAGAATTTTT
AACTTTAGTTTTTTAAGTGCCATTTGAAATTTCATTTTACATAGAAATATTGTTTTGTGTTTATTCTAGGTATTTGATGC
TATTATGAATTACAAAAAGGAGGAGACAACCCGCCTGTTAGAAAAGTTGAATGTAGTCTTGAAAGGTGATGACAAGGAAA
AAGATGGAAAAAACTTGCTTAAGGTGGTTATGCGAACATGGCTTCCCGCTGGTGATGCTTTGCTTCAAATGATAGCCATT
CATTTGCCATCCCCTGTTACTGCCCAGAAATACAGAATGGAAATGCTTTATGAAGGCCCTCATGATGATGAAGCTGCTGT
GGGTAAGAACAATGGAATATTTTGACTTATTTTTACAGTAGGTTAATTGAAAAAAACGAATATTCAAGCATAATATGTGT
GAAAAAAAAGGCAACATTAGCAATATTTTTCCTAATTTTTTTGATCTACAAAAAAAAAATTCTAATGAAAAACTTACCTA
AGAGAAGCAATTTAACTTCTCGAGCTTGTTTTTCGCCATCAGCACGTAGATCCTTATCAATTTTCTTCGATCTCTCTACA
GCTTCTTTATCAGCAGCTGAACTTACTGCACAACCCATTTTAATAGCCTAAAAATACCGGAAAATATTAAGCAAATCTAA
AGTTAGTAACTTCATGTACGTATCAATAGTCTCCGACGTTGACTGGGATCACAGGATGCATCTTCGTTTGCGCTGACAAC
CACTAGTTGATGCCGGTAACTCCCGAATACGAGAAATGAAAGATGAAACTATACCAAAGCTTTGTTCCAGTAATTTTATT
TTCCCCCGTAGAAAATGGTTTAGGAGTAACTTTTTTGTAAAACTTGTCAGAAGTTTCAGTATTTTACTTAGGTGAAGTAT
TTTTAATCAGCTGCAGAAAACCTCTAACATGTTATCAGAAACTGTATTTCCTCCTTTTTTATTTAGTTGTAAGTGTTGCA
ATTTTTAACTTTTAATATGTATAAATTTTTTATTTCAGCTACCTTTGGTGACTTCACGTGGAATCCAACTTGCTGCTTTG
TTCATGCAAGGTGTAGAAAATGCATTGTTTGCAAATGATGCCTGTGGTGCTCCAATACCCTGGCTTATGTGTTGTCCTTG
GTTATTTTTCGATGGTAAAATTTTCCATCGAAAATTGCTCAAGGCAAATGGTGCCAAGAATCTCATTGACCTCTGTGATA
ATCATGTATGTTTGCATTCACTTTTTTAAATAACTATTATGTGCCCTTTTTCTTTAGTTTTTAAAAGCATAGAAAGAAAT
G-AAATATGTAAGATATTGTAATATTAGGTCAGTTATTTTTAATATATGCATCTCAAGTTTGCTGAAATGGTCATATATA
TGTGTTAGAAATGTGATTGGGCTCATATCTCACTACTAGAGAGGTACTGAGGCCAGAATTTTTACCGGTACCGCTCTTTG
AACCGACACTTAAAACAACTTCTTATTTTCTATTTTGGACAACTTTTCTGTAAACAAATATCTAGACATACCATTCTTGA
TTGCAGTTGTGTTTTTGTCTTACTATTTGTTATATGTTCAATCTGAATATGGTTTTGTTATTGTAATAAAGCATACTTAG
ATATTTAGGCAAAATTGTAATGTACAA--------------TTTTTTTATATTTGTAGAGCATGGTTTTTAATA--GTCA
TTTTCATATTTTTTCTCACTTTAGGGCACCAGCGAGTTGTGCCTCGTGGAGGTCAATTAGAAGTAGCTGGAGTTGTTGTT
GGAAGCTGGGGACCAAATTATGGACAAGGCCCGAGGTCTCCCAGCCAAAATATTCCTCCACAGGTTGTTTCTGTTGGAGG
TGCTACAAGGTAAGCCCTACTATCCCCTCCAAACTTTGAACATGTCCCAAATAAAAAGTGTGTATAATTTATAAAATTGT
TAAAATTTCCGTTTCAAAGTGGAAATTTTCTTTTTCAGAGGTAGGGGTGGAAACCACATCTTAAGTGGAGGGCGAGGTGG
CCCTTTAGGAAGATCGCCTATTATTCATAATACCAAACCTGGTTCAAACCAGGGGGCGGTAAGTTATTCTGCTTTCTCAC
ATTACGGAAGATCCAAGAGAGAAAACATTGGCGGAGGGAATGTCATTTTTTT--TCCAGATGTTGGTGTGTGATATGTGC
CGAGGAGCCATTGTTGTGCTTTCTTGCAGTGGCGACAGGTGGCGGTGCGGAGCGTCTACGGACTTGAACGCTAAGGAGCA
TAGAGGGTCAACGCCTGGACGATCTTCGGATCATGCTTAGAGCCTTCTTTAAATTCTTCTAACGACAACTGGTTATCATG
ATTCTAGAAAAATAAACGTAAAAATTAGTCTCAGCAACAATTTGGGTTTCATTAAAATCACATGCATCACATGCGATAAA
TGAAAACGAATTTTAAATGGCGTTTTCATTCAAGGCTAACCGAAATGGCGTAAATAGGTACTCCTAGTATAGATAAAGTT
CAAAAGGGTAGAAGTGAGCATCTCAAATGTTATATCTACCATTGGTTACTTTTGATAAGTTTTTACCCACCCTTTATTAT
TATTGTGATTTCATTATTGTTCAGAGACTTTATCTAGAAATAGGAGACTTCTACTCAGCCAATATTTTGAATTG------
AAATATTTTAATTTGTAAAAGCCATTTATATTCACAAGTATTTTCTTTTTAAGGAACAGTGGCTTGCTATTCAAGAAATA
TGTTCTTTTGTTGTTATTTTGTCTTTGGTAAACAAAAAATCTTGCATTTAGAAGTAGGGCCAGCTTCTGTGATGGTGGGC
AACATGGTGCAAGGTGTTCGATTGGCTTCTGCTCAAGGTCGGGATATTGGTGTTATTGATGACGACAGTGATACTGCCAG
GAAATACCAGTTCATATCTGAAATTCTCAAATGGAGGGTTACTACTACAGCAGATCACGTTATCTTCACTTTATTCAATT
CTAAGGTTAGTTGATTACTACTGCATTTTTTTCCTATTTATGGTGTATCAATTAATAATATAACCAAGAATCTTACTGGT
GTATTTTGTATTTAGATATGCTGTAGAAAAGAGTAATATGTGCATGACCAATTAATTCGTATCAATAAGGCTATTTTTGG
CTAAAGACTGGGACTTAATTGTTCTAATATTTTGATCAGCATGACCTGTAGCACATAAGTCCTTTTCACTGCTCAGGTAA
ATGAAATATGTTTAAAGTGTAAGTGTAGCAAACGCAATTGTTTAATCATGGGATAGTGATAGGCTTAAACAGATATCTTT
TTCTTCTTTTTCTACAGTGCTGTTTTCACATGGACAAATTTGCTTGTTGTGGTTGTAGAACTGGATGGCAATGAAAATGA
AGCATTAGACCTCGTACCACTAGTCACCAATGTAGTTCTGGAGGAGCATCAATTAATTGTTGGAGTAGTAGTTGTAGTTG
ACCCTGGTGTAGTGCCTATCAATTCTCGTGGAGAAAAGCAAAGAATGCATCTCAGAGATGGATTTTTGGCCGATCAGCTG
GACCCTATATATGTGGCTTATAACATGTAGTGAACTTCTTTAAACATGTTACATTTCAATATATTTGTGTAGGCC-AAAG
TGATCGTGTCTCATGTTTCAAGCACTCTGCAATCGGTGGCAGGTGTGGTGATTACTCAAGCAAGTGATGAACTGCATCCA
CTTAAGACATATGTTTGCTTATAGCTGTGATTATGTAAGGGCATTCCTTTTATTTCCGTATGAAACAGAAAGTTTGAAAA
AATCAATATACACAAGCCAACCATGAAGATTTGATAAATTTGCAAATACAACAACTAAAAATGAAATGTACAGATATTAA
AGGGGACCTACCATGAGGTTTAAATTCCTTGGAAAGAGCAAGGGCTATATCTTTAAACCAGACATTCTGGGTGCTGATGA
TATGTCTGTGATTTGCTGCATTAGGGAGAGTCATTGCCTTTAAATGAGCAAGAGCAACATCTCTCACATCACACACAGCA
AAATTTGCCTTTGGAACCATTGGCATTGATCTTTCCATCAGCCTTTTAATTATCTGTAGAAATGAAGGAAAATAACCTTA
AGTTCTGTGACATAACATGTAATCTAATATATTTAACTGAGTTCAAATAGGAAATTTTTTTTTTCCTTTTTTTGCTCTCA
CCCATCCAACAGGAACAATTAAATTAAAGATGGGGAAAGGAAAAATATGAATTTTTTTATTGCAATAACCGATTGTAAAA
ACAGTGTGCTAAAAAAATTAAATAAAATGCCACCTACTTTAACAAATTAATGATTAATTTCGATCTCTTTAAAACCTTAT
CCAAAAATATGTAAAAAAAGTTGGGACATTGAATTAAAGAATCTGTAATTTCATGGTATTCTTTAATCCTAAGCTGCTTA
AAGGACAGTAATACAAGGTCACATGATTTGAGCAAAAAGTGTTTACTACAACTCATGTCCCTAAATATATGACTTACAAC
CCACTCTGTGTGCAGTCTCCTTGAACTTACTGAGCAGCAGTTCCTGACGCCTAGGTTTAAAATAAGTTCCAGCAATGTCT
TCCTTTTCCCCTTTCTCCAATTTCTGTAGAAAAAGAAAAAACAAGATTATTTTTCTATTACATCACATTTTTAATTTTCC
TAATATTACTTATAAATAAGCACAGTTGCTGACTATAAGGAGGGGGGGGACACATGAGCCACAGGGCCAGATTTTAATCA
TAAGTACACAATACCCTCTATTTCTTGCAGCACCCAAGCAGTCATTTAACATTGACAGTGTATAAGGGTCATTCCAAGGA
AAACATTCAATTTTTGAAAGTGGAGACAACTGTGTGGCTGAAATTCTTAACCTTGATGTATTCATCCGAAAGAAATACTT
TACGGAAGAGCATTATTTATTACCTTTCTGCGCCCTGCTTGCTCTGCTCGAGATCTTGAAAAACACATATAAAATCCATA
CATAAATAATTCAGGAAAGCGAATCAGCTCCAAAGCAGTTCCAATGAAGCTTGCCGTAATCACATAGTTCACAAAAAAAG
CTCCATTTCCAGACAGGAATACACACCTAAAAAAATTTTATCATAATAAAAAATATAGGCAATTAAAATTCTGTATGAAA
GAAACAAACATAGAAAAATTTTGCATTGTTAAGAACAAAACAGCTGCAACTTGAATAAGAAAATACTAAGATTCACTGAT
AACATGTTCAACAGATAAGGGGATTAACAACAACTTCAGAAAGTGCACATATAGAAATTATGGAATGTGGAACTTACCGT
CACAACTATATATGCCGTAATGTTTGCCCGAACTTCGGTCACCACATACTCTGCAGGGAATGTCCAAGAGCCGGTCCTCT
AGCCGCAATCAGATAAAATAGGACGATCTTAGAACACCAAACACCACACCCTAACATACTTCAGGTACATTTCAAATGTT
TTAGACAATGAGTTCAACCCATTTCTAGTGTGCATCTTTTTCAAAAGAATTTCTTTTTCTCAGAACATACACTGTAGTAA
TAAATGAACGTGTATGCATACAAATGAGACATTACTTTGCTTGCCAAATTAAGAATTTT----AAAAAAAAACTGTTCAT
TGTTTTTACTTTTATTTTGCCATAATTTTGCAAATGGTGCTTTTCAGGAGTCTTTTTGACGTATATTTGAAGCCCTATTT
TCTGGAAGCCTATCGACCAATTCACAAAGGGGATCTTTTCCTCGTACGCGGAGGTATGAGAGCTGTCGAATTCAAAGTAG
TTGAAACTGACCCTAGCCCATATTGCATTGTTGCTGCAGATACTGTCATTCATTGTGAAGGAGATCCAATCAAGAGAGAG
GTACATTTCCAGAGATATTACGAAATATTTCTTCTGTATTAATTTTAGATAAAATAGCCTTTTAAAAACATTTAAGATTG
CAAGGAATTTTCCTTTTGT-AAAACA--CATTTTGTGCACAGTCACTAAGTTTTAGTACTTGATAACATAACTGAAGATG
AAGCATTTTTGTAAAGAAAATAATACATGATTTAATTCGTAATTAGCTAATACTTTAGAAATTAATAGCACATTTAATTT
TACATAGTGGTGAATTATTTTTTTTAACATGACAATTCCCGAACTTTAATTGAATTTAACGAACACACGTGGAAGATCTA
AATGTAGAGGATTTATGTGTATTATGCTGTTTGCCGATCCCCGATAACGCGCCATTGTTGTGCGGATGTTGTTGTAGGTC
CGTAATGCTGGGTGGCCATCACAGCAAAGCTCTCAAACTCTTCGCCTCCTCCCCCACCCCACCTTCAGTGAAGTTTTACT
CCCACACCCCCTTCTCCAAACTCACGCTCACTCACTTCTTCCTCTTCCGCATCCCGGGCTTCCGAAGCTATCACTCGTTG
CCACCCTCCTCAAAAGGTTCCTCCTTTTCGCCCCCCCCCCATACACACCCTCACTTAGTTGCACGGAGTGACTATTATTT
ATATTAATGGTCGTGATTTACATAACTGATGCGGACTCTACTTCATCATGCCATCATCATTTACCATCCGCTGGTGGGGC
ATTGGGGGGAGGGA-----AAGGGGGCAACTATCGCGCCGATGCTCCGACATACTTGGCGCAATTATTGATGGAGAGAAA
GGTTGAGAGACCGACTCGGCATTCAAACTCTCAACTTCGTTGGATCCGAAGTTGAAGGGG-GATGGAGGGGGGGGTATCT
TTTGATGATTGACACAGACTACGAGTTGATTCTCGCTTCTCTCAGTTTCGTCATTTGTCAACTTTCAATCATCTTACCTT
CGATTTCGCTTTTCCCACAATGGAAAAAATGAAGTCCAGGTAAATTAAAACAAACATTGCTTTGGAAAAAATGTATATTT
GTTTTTTTCTCCTGAGCCAAATGAA-------------------------------------------------------
------AACAATCTCCCACAATGGGTAAGTCACAGTCTGCAAAGCCACCAATTACACCCGAATCGGGAATCAC-GTACCC
ATGTCAGCATGGTTCAGGAAGCGCAGAAGCAATCCGGGCTGTACAAACTCCATGCTCTCCATCCCATATCCAATGCGAAG
AACACTCAAAAGGACCAC-GTAACCTAAAGTTCAAAGCTATCTTAA-CAACCAG-AGAAAAACACACACGTTTTAGATTG
GTTATTACCTTAGTATACT-----TGTACTAGTGCAGTTTGCAATTTCTGAAATAAATTTTGCAAGAAAATCGAGTTCTG
CTGAATTTGATTTCTTGCATCAGAAATTAAAAAAAATTCAACTTTCATTGCTGAAAACAAATATTACGG-TTTTTTTTTA
ACTGCAGGTGTCATCGGTGTCGCCGAACTCTGCAATAAAATCAACGAAAGATGTTTTTCTTATTTCGATGAAGAAATAGC
AAAGGCTTTTTCAATTTATTGCGGAATCAGTATCATGCACGTGAGTACGAATAATACAGAAAC-----------------
---------------TCATATAACCACTGTATAATTTTCTGTATGATATTATATTAACTGTCATCCGAATCTTGCAGTCA
CTGATGTGGAAAAAAGTTCGGGATGCGCAGCACAGAAGTCGCCTATCCAATGAGCTTATGATGTATCATATGCAAGTAAG
TCAACAGAATTCTGCCACATATCAGCAGTTTGGCTGTTTTGTTGAACGGGGTGCTGAGATAGCTGATGATGGTTCACAGA
TCCATACTGGCTTGGATACGGAGAAGTATTCTGATTCAGCTGAGCTGACGGTGTGCTGTTATGAGGAATTTGTTGCCCAT
AATGGGTACCACTGATATTCCTGTTTTGATATGCCATCTGATTGGGCATAACAGTTCTAGGTGGTGCTTGTGGTGGCTGC
TGCTGCTGCTGCTGGGATCCTGGTGGCGGAAGTGAATCGCCTAAATGATGAAGACGGGGCCCTGAGACATACTGATTGCC
CATGTCAGCCGTTGGCATCTGACCACCATAACCAGGGTACTGATGAAGTTTTTGAGGCACTTCACTTTGTGGATAACCAT
GAACTGCTGCTCCCTGATGATATGAACCCATACCACCAGGGTTCATCTGAGATCCTGGCTGTGCCTGATGAACCTGCTGA
TGAGGCACCATGCCCTGCATTAAAGCATTGGGATTCTGAGGTGGACCACCTGTCATAGTTTGGGGAATCATGCCAGGGCC
TGAAGAATTTACAGGACCAGCATGGCTGTAGCCTCCAGTATTGACCATGCCAGTAGTTTCTTCAATCATTCCACCTGTCC
CCACACCATACACACCATCTCCTAAAATATGATATTCTGCCATTGCACTTCTAACAGTCACTTCCTAGAACATTCTTCAT
GATCCAGTGAATC---CAGTCAAAAACAAAATTTTAGTATGAGATGTTTTACTTTTTTCAAAACGTATTTGATAGCCCAC
TTCTGAACCATATTCATTCAATGTTTCATAGGCCACACGCTTGCTTAAAGAAGTACAAGCAATTCTTCTTGGTTGAGTAC
AAGCAATACTATCGAATCCTGCAGCTAATAAATACTGTGGAACCTGGGTTGATTTTCCACATCCAGTGTCACCCGCTACT
AATACTACTTGATGTTTTCGGACATTGTTGACAATCTCATTACGATAATTTGATATAGGCAAGTTTGCCTGATCCTGATG
CAATTTCCTCACCTTTGCATATTTCTGCTTCTGCAAAAAATCAATATATAAATGCAGTACATAGCGAAATTCCATTATTC
TTTCTTGAGACAGTCCAGAATCAAAATCATCCTTATAAATATGACCTTCTACTTCTCTTTCTTCCCAAAATATGCATCGG
GAAAGGAAGGAACGACCTCTATCGCATCATCTTCTAGCAATCCAATTTCGGGGTGTGTGTGTGTCTATGTTTC-------
--------GGTAGGGTTTTGCTGGCCCGCGAGTTGGCGACGATTCGTTGCTGCAGCAG-AGCTCTGGCTCTTGCTGCTCC
TCTTTCTCAATGGTAAAGGTCGGTGAAATATTGATGGCGGGACCGTGAGGTAATGGACATTGCTCTCCGTGCGCCTCTCC
CCGGGGATGGAGAAAAAACGCGGCAAATGGGAATGTAATTGCGTTAGAGTATCACCGAAGTGAGAAACCTTCTTGGGTTT
GGTGTCCCGCAAGATCCAGCTTCGGCAATCTCCTACCTGTCCGAATTACGACTGCCGTTATGGCGGTGGCCCGGAATTAT
TTTACCCCAGTAATGGACACTTGCAGTATCGACTTCATGCAAGTTTTAGTTTCAGTCTTCTTCTCCCACTCCCCACCCCT
CTCCAACTCACCCCCCCTCCACCATCAACCAGCACGACCGATTTCTTCTTATTTCAACTCCCGAACGGTTCCAACCTCAT
CTCCAAAACCCACATCTTGCTTGCAGCCGAAAGGTGGAAATGTGCGCACGGACTGAAACACTTCTCCTCCTTCTCCTCCA
CCAACTCTGTTTTACATTTTCGCCCGATCAAAAGTATTTTATGTTCTTATTTTTTCTTTCTGAGAACTATGAAATGTCAT
CTGTTTTTTTATTAGTTATTGTACTCTAATACGAGATCTTAGACATTATTGTCCTGTTGATTTTGCTGAAATTTCTATTC
TCATGAAAATGTCTTGTTTTTACATAACTGAAAGTTTTAGGGCAATAAAGCAATATTTATCAACAGTTCTTTTTTTTCAC
TTTTTGATCTGTAAGTTAAGCTTAATGGGCAAAGGTACTGTTTGATTTCTTTACAGGATATGTAAATGTAATCTTAATTG
TACAATGGTCGTTTTTTAGGTTGCTGGGTCTATGAAGTTAGAACTGGCTCAGTATCGGGAAGTTGCAGCTTTTGCCCAGT
TTGGTTCTGATCTTGATGCATCTACACAACAACTGTTGAACAGAGGTGTCAGGCTGACAGAGCTATTAAAACAAGGCCAA
TATGGTAAGGTCTTTTTTTTCAGTGAAGCAGTCAACAGTTTTATTTGGAATGCTTTTGACACACTATAGATCCAGTGACA
CTGAATATGTGTTACAATGCAAAGGAATAATTTGAAAGAAAAAACAGATTTTGCAAAGTATAATAAAATGTTATAGGTAA
ACAAGGGTTACAAAAATAAAAACGGAAGTGCAGCTTGAAGGAAAGACTTTGAGATGAGGACAACAAAGTTATTCAGGTTG
TGTGTTTCTGCAGGGTTACTTACAAATTTGTGTGGAAAGAGTGATGATAAGTTGTGTGTGTTTTTCAGGTGTTCACAGTG
AACCCTACTGCTCGGAATATGGCGGCCCTTTATACCCCGGAGGTCCTCACAGTCCCTACAAACTGCAACGTCATGCCGCC
AACATCAGGGAGCGTAAACGGATGCTGAGCATTAACAGCGCCTTCGACGAACTCCGATGTCATGTCCCGACGTTCCCGTT
CGAAAAACGACTCTCCAAGATCGACACCCTCAGACTCGCCATCGCCTACATCGCTCTCCTCAGGGAGATCCTCGTCTCCG
AATACGACCCCTTGACCCACATCGAGAAATGCCTCAAGGGGGAAATCAAAGGGGAACACGCTGGAGAGTGGAACACCAGT
GGTAAGCAAAAAAAAG-AAACCTTTTTGTTCATT--AACCAGATCTGATAAAATTAAACCGACCCAAAACAAATCCCTGA
GGAACACCTGAA-------------------------------------------TGATTCAGTGTTCATTACCATTTCT
GCTAAAGTCAATGAAACAGAAGAACTCATGTGCGAGGCTTTTTTTGTGAGCTCCTCCTTATAATACTGTAATTCAATTGC
TTTAGCTGAAAATGTTGCATGCAATGAAGTATTGGTTTGGATTGTAGCGTATTAAAAACTTTACTTTCAGTAGCATTTGC
AAAACTGCATTAAAAAAGGTATCCTTACTCTGATATACATGTCTGGAAGCAGTATGGTTTAGGATTTTTGTTTACCTCAG
CATGTTACATTTTATATTGTAAATTTGCTCCAATTAAC-TTTTTTTGAATAATTATGCCATAA--ATTTTTTTTTTCACA
GAAATTTTTTGGTGTACGTTTAAAACCAGTTCGTGAACTGCTTCCTGCTAAGCCCGTCAGTGGTTTCACAATTGAACCAT
GGTGGATTGTTCAAGTTGGCTATGTTACCGAAGATGACATAAAGGTGAAGATGTTATTATATATGAATCGGTTTTCAAGA
AATCTTAGCTCATATTACTTTGTTCTCTATTTTCTTTACCATTTACTAATTTTAAAATTAATTGTTACTGAAACATAGAG
GGAATACTTATTTTGAAATATTTGAGACCAATTGTTGTCCAATCAAAATCTAAGAATTTTCACCCTAAAATGGAAAGCAA
TGGCAGCTATGAAATAAACTATACAAGACTGCTACCAATAAAACATTGAAAGATAATGGTTTCTACACAGGCTGTTCTTG
CCAATAAATTGGAAATATGTATATTATTTGTGTTTACAAGTGGAGGGGCTTGAAGAGCACGTTTTAAGACAGGCATATCT
TCAATGTTTTCACTCTTTTCTGCATGTTCCTGGTCCATGACATCTTTCACTTTTTCATCCATTGCAGAGCGTGGACTAGA
ACACACAGACATGGTAGGTGTGGTACTTGGTCCATGTTCCTTACCACTCTCAATACCAGAGTCAGTAGGAGAGTCCACAC
GGCGAAGTTTTGGATAAACCTGCCCTTTTACAGGACTGTCAATGAAATACCCCTCATCACCTGAACTACTGCCTTGTTCT
GATGCATTACAGTCTCCATTACCCTTAGGCATATTGTGATATTCACCATTCTGTTGTGGTTCAGCAGGCCAAACATCCTC
ACTACCATAACACCGTGTCAAAATTATACTTCTCTTGTACTCGTTTTCAATGACGTTCTTTAAATTGGTATATTTTTCCC
TTTAAATCATGACACATTACTGAACAAAAATAGAAGCCTTACTTGATAATGCAAAATTGTTTCTATGTAGAAAAGTCAGT
TTGATAAATTTACCTATAATATGCAACAATGAAATAAACACA--GAGACAACATAATTGTGATAGCTGTTTACTGACTTT
ACGAATAACTTAATTCACTGTCCAGAGTGTTTCAGCAGAGAAACAAACAGTTTTATCAGAGCAACCCTTCAGTAGAATAT
GTACAATAGCAGGGCTGCAGAGACACAAAATATAGACACTTGAAATTTTCACATCAAAAATAGAGCAGCTGAACTTGGTG
GAAATCACAATGAAAGAAGTGAAAATATCTGCTGGTACTCTTTGCAGTGATGGCATTTGAGCAAATATGGGAAACAGATG
CAATGAAAAATGTCAATTACAGCCAACCTGTATTTCTTCTTAAACCTGTGCCTGTACAGAATGAAAAACAAAAACAAAAC
AAATTTACAATTTTTACATGTTGCTTTCCCTGCCTGACACTCATAAACTGAATTAGGTCATTCAGCTGAAATCCTTTTAA
GCTCTTGTGTTTCAAGTGAAGCAGTGAAGAGCAACACGTTTTCCTTACATAATTTATATATATTACAAGTGTAGTGGGTT
TTTCTTACAGTTGGGCTCACTAATTCATGTACAATGATTTTACTTTGAAAGTAATGACCTGGGCCTTTTTATGATGCTGT
ATCACTAACAGTTCTATGGGGAAACATTCATTAAGAATGTACAGTCACTAATTATAGACTCTTCGTGCAAAATTACATAC
TCTCGAGTGCTAAAGCCAAATTTTAACACATCTTTTTCAAGCAGTTCCATATAACGACGAGGTTCAATTTTTTTATTGTT
TAGAAAAGTACCATTAGAAGACTCCAGATCTATTATGTAAGGACGAACTCGCTTACCCGTGGTGCCATCCTCCCTTTGGT
AATTGACCAAACGGAACTGGAGGACAGCATGCTGTTTGGAGCATGAGGGATGGTCAATTGGTATGTCAGCCACCAAACGA
GTTCTGCCAAAAAGATAAGCACTCTGCCGATGTATGGGAATAAATGGCAAGTCCTTATCTCCTTTGAAAGGATATAAGCG
CCATTTTCTTTTCGGTTTGCGAGCTTCCATCGGCTCATTGTATTTTATAACTACCCCATTGTAGACATTGGTGTCTTCTG
CAAGTTTTCCAGAAACATTAAAATTAGGTTTTTCCTTATCTTTAACACTCTTGGATCCAGCCGAATCTTTTTTACCCATA
CTGCACATCACCTCCAGGCCATCAAGCTTTTTTTAGGTAAAAACGTTACAGTTAATGAAAACTCACATTTTTTCATTTTA
CATGTAACAGATGTTATCTTCTTAAAACTGACAACTATCATCACTGGTGAGTGTTTCACAAAGGTTTATTTGTTTTCTTT
CAGTGTGGCGGAACCACTCATATTCTTCGCCTGGGATGGTCTCCTGATGGTCAGTCATTAGTTTCTGCGCATGCCATGAA
TAATTCTGGTCCCACAGCTCAAATTATTGACAGAGATGGATGGAAAACAAATAAGGATTTTGTTGGGCATAGAAAGGCCA
TCACGTGCGTTGTAAGTTGTATTATAATAGTCTCAACCTAAAGTTTCTGGAAATGGATGCCTGTAACTTGGTTAATATGT
TGTAAAAATGTAATTATTTACATTTTTTTTTTTAAAGACTTTGGTATTTAATTTTGTATGTTTTTCAGTTTTTTATTACT
GAAAAAACAACCCTATTGCCAGTTGCAATACTTTTTCAGCTCTCCGATCCGTGTCAAGCAGTACATTGTTCTTTACGCCC
CTAAATTCATCACTGCAGAATTTAATCAACGAAATAATCGGTATATTTCACGAAAAGACGATTAAAAATAGCTTAGAAAA
GGTATCTCCAGCTCCTTCCCCATTACGGAAACATGGCTGCAAACATTGGCAGTTGTCAAAGTAATGACAGCTTAGTACTT
ACTCATCTCCGTCGGAGCACAAGCCAGTAGTTTCATCGTATTTGGAACAGTAAACATCCGGATTGTAATTAAAAGTTCCG
TCTCTCTTTCTGACAGGTCTTCGACGACGTTGATTCATAAAATGCCAGTAAAAGCACGTGAAAGGTTTGTGTTGTGTGCA
TTTGTGCTGCAGAAACAGTGGACACTGGTCGACACGAAATTCTTTTAAATATCTAAAAGAAAAAGTTACTTTTCAGAACT
TTAACATAACTGACGTATCATCTAACATTTAAACCGTTTTTCACACTACTCATAGAGGTCAACACACTTACGTGTAATGT
ATTGGTTTCTCTGCTTGAGGGACCGATGTAACAGATTTCGCTTCAGAAGTAGACGGCATTTTGGATTCTCAACCGGTGGC
GCACATATTTCTGCGCAGGTGACGCTTCTGAGATGGAGCACCTTATTGGCTAAGAAAACCACGTGACCTATTGGCTTTTT
TATTTATACAAATTAAAAAAACTGATGCAAAAGTAAAAATGGTCAGCTTGTTCGAGAGTTGGACTTCAATCCAAACAAAC
AGTACCTAATAGCTACATGTGGTGATGATTGTCAGATTAAATTCTGGGATGTTCGTAATACGGAATTACCCCTTTTAGTC
CTTTCAGACCACTCTCATTGGGTATGGAGTGTTCGTTATAATTCCTCTCATGACCAACTTGTTTTGTCTTCAAGTAGTGA
TTCTCGTGTCATATTGTCGCGAGCAGTATCTGTGTCTTCTGATCCATTTGGTCATTTAATTGAAGATGATGAAATCCCCC
ATTCTGAAGAAAATGGAAATAATTCAAAGGGTATTTCTGATGGAGTTATTGCAGTGTATGAGGAGCATGAAGATAGTGTA
TATGCTGCCGAGTGGTCAAGTGCCGATCCTTGGCTGTTCGCATCTTTAAGCTATGATGGTCGTTTAGTTATCAACAAAGT
GCCACGAACAGAAAAATACAGGATATTGCTTTAATAATTGTGATATGAAGTTGTTAGGTTTCTCTTGATAGGTATTCAAT
TGTATATTGGTAATTTTATTACAAATTTGCAAAC-TTTTTTTGCCTTTAGAATGTATTTTGATGGAATGGTGTGATTCAA
ATATTTATAATAAATATGTATTATCACAGTTGAAGATATATATGCCATGCATTTGTAAACACTTTTCGCATTCCAAAACA
TCTATTTCACATCTATTTTAAGTGTCAATGACTACTTTTTGCTGTCAAATAGAAAATTCAATCATCTTAACAGATG---C
TTTTATTATCCTTACAGTGTTACTAAACTAAGAAAAAACACTAACTGATTTACTAGCAATTACATTCCAAGTAAACTATC
TTTTACACGAAATTAGTGTTTGTAAAAAGATTTGATTGCAGACAATAATAATTATATTCTGTACACGAGTTTTACAAGAA
ATGACTGAGAAATGAGCACAAAAAAATACTTCCAC------------ATACAGAACCACACTTGAAAATTACCTGTCTCT
TTAGGGCTATGCAGAATACATAGCTGGAAGATGCCTGTTGAAAGCAAGCTGTATCAAAAGTAAGGCAACCTTTGGTGTCA
GCTACTTTTATCCAATCAATGTCATGGCCATCTAGTGCACCAACTGGTATTAGCCTGACATTACGTTGCTTGCCTAAGAA
AAGTAACAGAGAAATTGCACACCAACAAAATGTAACATATCCATCTCTACTATTAGAATTCCTACGTGATAAAAAAATAA
TTAAAAGTTAAAAAAATAAAAACTATATCTGTCATGTCACACAGCAGCAATAGAATGTGTAGAAGAAATTAGAAGTGAAA
ATTTATATATTTGTACTCAGGATTG------CTTCATTTTCAACTCATTT------------------------------
-----------AACCATGTTCCCCTATCCATGCTAAATTAACGACTTTCATGTATTGCAAGTGATTTGTCAGTACTCAAT
CTTTCCTGTAGGCGAGGAATTGTACACCTCCGCAGGGCGGAACTGAGAAAGATTTTTCTCCACCAAAGAGTGCCGTAGCC
GCTAATGTTCAAATAAGGGCCAC---CATCCCCTCCTCCCACGGCACCTTCAAGGAGGATGGAGGCGTCGTAGCATATTT
GTCCGCCAGGTGTCTCTTGCGGGGAATCCTCATCTTTCCACCTTCCGGTTGAACGGAAGAATTCTCGGTAGCTAAGAATG
TAATCCTCAGCGGGGCCCCCGTTCGGGGCCCGCTCTTTCTCCCGCCCTTCTAAACGAATTCGTTCCGCACAAACTGTTTG
CTTCTCGGCCAGATCATTAGTGTGAGACGCCGATCACTTTACTTGACCGCTGCAGGATTAGGCTATCAAGGGAGCGAGCA
CCGTGCCTTCACGCTCCGATGGACCCGCCCTAAGCCCCCTAAAGCACCCAGCGCCTCTGAACCGATTTTCCGCTTCTCGA
CCGTCAGCCCATTCTCTCCCGCCCCCCGCGACTCCAACATCTTGTCCGCAAATGTAAAGGCGAACCCGTATGCAGTGCTG
CCATCTATTGGACACTCTAGGCCCTCATCGTGGGCATGCTCAATCCGTAGAGTATGGTCATGGTTCCTCAAGGGAAAAGA
CAGCGAGAACATGGGCATGAGGCAGCGGAACGTTTGATGGGACCAGTGCCTTAGCTCCTTGGGACCGGTCGGATTCGGGT
GACAGAAACCGTGACTGGCTAGAACACGACTTTTCCGTACACAAGGATGAGCATCTTTGTCTCTCGATAGATTTGGGAGA
TGTCCTTGATGTGGGAGAACAATCAGGCCGGTGTACACGCCTGTCCAATAACGCCATCCAAGCCTGCTTCCCCACAGAGG
TCCTTAAACTAGCATTCGGACTATCTCCAGTTGCTATAGATGCTTCCGCATCCACTTGTAAAAGGTCCCTGAAGTCTCTG
AAGTCCCTGCTGCTGGGGCATTCAGTCCTTGGTCTTTTAGCGTGAGCAACCGAGAGATCGAGAGGATCGAGTCTGCTTTC
ACCGTCGGCACTTCGTTTCACCGCTCCTTTCAGATAATTCTCGAGCTGTGAGGCACTTTGAGCACTGGCAGTTCGAACCA
GGTTCAACAAGGTTTGCGAAGACGAGAAGTCAGCTATGCCGCAAGGTCCACTCATACTGACTGAATTGTTTCCCACACTT
CGGCTATCACTGACTGCTGGAGGACTGTTCTGGTTATCCAGTTTCCTGTTCGCGCTGCTGCTGCTGATGGTGCCAGTTGC
AAGACCACCACCAGCAGCACCTCCGTTGCCTTCGATGTCCACACCGCGCACAAGAAATGACGAAGCACCCTTGAAGGCGA
AGGAACTGTCAAACCCACGAACCATTCCATTTGTCTGACCCAAAGGAAAGCTGAAAAAGTGGAAAAGAAAGGTAAACTTA
CACGCGTCGCGGAATCATTTTTCCGGGCGACCCACGCGCCGACCCCGACAGCTTCCTCCCGACACACATCCCATTATCCC
GTCCCAGATGGGACACGAGGCTGTGCAGCCTACCTAGGCCTCCGAAGATCTCGGTCCTGGGATTACGGAGGCAGCAACTG
CTTTAAAGTTGAAAGCGGCAGAGGAGAGAGAGGAGGACATGAAACGATGCCGCCGACACGGGAGGATGAAAGGCAAGATG
GGCGCCCCGCGCACTAATCCCCTATAATGAAGATTACATTAGAACGGTAAGTGAGCTGCTCAGAGCCACAAAAAGATGGC
CCATGTTTATGGAATTAATTCCCGCCGTCTGCTCGACGGCCCTCTAATGATATTAGAAAGGCGTTCGGTTCATGTAATTA
GTGCAGCCGTTTGGACCGCCAAAGAAGAGACCCGCCTCCTCCACCCCTCCTCCTCCACGACAAACCAAGAACACAACCTG
TCGGATCCCCCCCCCCCAACAACACACACACACAGCCCTTTCGGTGGGGGAAGGACCCAGCCCCCTCGCTCCTGAAATAA
AGACGTTTCGGTGTCCGACCAACAGTTTTCAATTCCGTCTCGCTGCAGAAGAAGAGCGATTTTTCGAATGGGTGTCGCTA
CATCTTCCGACACAGCGCAATAACAACGCCTCTTCCCCGCACGCGGACCAGGGGGGATGACAGCAGGAGAAAGAGTTGAA
AGTCAGTAAGTCGAGCCTTGAAGGGCTTAGTCAGCTGCGAGCAAGTTGCTGACAAATCACGGCAAGCAATCACTCCCTCA
CAACAGTCTAATTCTTTGTGATTAGTGCAGAGTTGCCAATAGGTACAACGATGGCATTCATGCATGCCAAAGTCCCGGCA
CGAGGAGAAGACTCGCCAAAGACTCCTCCTCCCTTCTAGACTGACTGCCTGGACTTAATCCTTGTTCATGATGCAGGAGC
TGGCTGGCAGTTTGGGACCTGTGCAAAGGTAGGTTCAAGGGGGCAGGGAGGGGGAATTTCGGGGGATCACTAATCCCAAC
ATCAACAATCAGATCCCGGACCGTGGCTTATCGTCGGGCCCCGCCACCGAGAAACACGCGCCAGATTTCACAGGGCCTGA
GCACTGAGCTCATTTTTCACAACAGTGGGCACCACCAAAAGAAAAACTGGTTGATTCTCTGGAGGGGAATTTCAATAGAT
TAAAGAAAAAGTTGGATCCACGACTTTTCTTTCTTTCCTTCCGCCCCCCCCCCGTG---CCTTTTTTCTTTTTTGCTTCG
TTGACTTAAGAATTTCGCTATTGGCAGGCGTCATTAGTACAACTCCTAGTGCGACATCTGAAGGAGACATTCGTCAAACA
CAAGAAAAGATTTTTTTTCCATCCCCCCTCTTCAAACGAAAAAAAAAAACCCAATCGCACGCCTACAGCTTTAGGGTTAG
TTCCCATATCTTCGGGGTAGGTAAATAGAGTTTATACTGCCTGTATTAATTAGTTCCTGATTTGTTAGGGCAAAGAATAC
TGCAAGTTACTTGTTTCCTTTTCGATTATTTTCTTCTTCTTCGGGATCTTTCTGCCGAGTGAAATGACAAAGAAAAGAAA
AGAAAGAAAAAAAAAAACCCGCGTTGGAAGGAAGAGTGTCATTTTGTTTTTGTGTGCGTGCGCTGATTTTGGTACCGTAA
ATAGCGGTTGACAGTGTCAGTTGTGTTTCTTTTCTTTGTGTGCATTACCTGCTGGATAGAAAGGCGTTTCTTGAGCGGTA
AAATCTCGCTAAGGACAGTTGTTGGTAGGTGTAGGACAAGGCGGGAGGGCCCCCTTAATCCCAGTCCACTGACAAAGCCA
GAAATCCCCGTAATGTATCATTTTTACCTAGGCCTTCTGACGACTCCCGTGCCTGGCTAATAGGATTAGGTGGCGCTCTG
GCAGGTATGCAAATGACTTAGCAACCTGTCTTTCTACTTTATTAATTTGTCTCCGCCATCAAAGAGGGAATG-TTTTTTT
TTCTTCTTCTTTCTCTTCTTCTTTTATTTCTTTTTAAGAAGGGGGCCCCCACAAAAAGCATCTTCTCCTTCTCCGCTTGT
GTATGCGGCGTGTAATCAGGGCGTGTCAGTTTGTATCAGGCCCTCTTGGCAAAGGCAGACTACCCAAAGACGGCTTCCTT
AGCCGGTCTTCTTGTCAAATTTTAATCCCGACTCATCATTTTCCAATGGCTTCACATCAGCCACCCATATCGGCCTGTCG
CGCTCAAGCCACCAGGATTAACTGGCCCCAAATGCAATTACAAGAGGCCGCGGATTTCATTTCCGAGGGATTAGGGACTC
GGGAACCAGCCTCTGGCGGCAACGCTCAGACCCTTCTTCACCCGGTCTCATAAATTAAGGACTATTAATTGCCTTTATGT
ATTATTTGTAAATTGCTATTTGTTTTACCAAACCTAAGAGCTAAATCATTTTAGAAAAAAATTCTAAAAATGATTCAGTA
AAACAGTGCTTAGTCGGGCTCTATCATCACTTACATTTAGTCTTGAAAATGTTCAATAGAAGTTTAATACAATCAGAAAA
AAGTGCTAAGATAGTAATTATGAATACAGTATTTTGATTTTAAAAAATGCTACCTTACCAAGCATTCACAAGTTTGGCAC
TGATATATCCATTGATCACCATTGCGGTAAGAAATAGGAGCCTCCTGATGCTGGCAGACAGAAGAATGGTCACAGTGAGG
ACAACACAGCAAATTTGTATTAGTTTTCGTACAGTCACATTCAATTGGGTCACAATTAACAACACCATTAGTACATCGAC
ATCTTGTACAGGTATCTGAGAGCCATGTTTCTCCACTTAGTCTTTCTTCCCCATAATACATGCAATCTGCAAAAATATTT
AAAATGTAAAATTTTTTTTAATGCTATAACATAAAAATGCCAACAGTGAATTTACTTTCACAATAGTCTGATAATTGGCT
ATAAAGTACATCACGGAATAAGTAATTCCTGGATTATGCGTTTCCTTTTTTACACTTAACGATCATGTGAAAATGGCGGT
CGGTTTCACGTTCAATATGGTGACAAAGGAATACCGACGATATCTTTGTTCGAATGGCGCTCTTTATGAAGGACGGGTAA
ATGCAAACTTTTTACATTGCGAGGGGTTGCTGGTCACGTGGTTTCATTGTTGAAACGCGCCATTTCAAGGCGTTGTCTGT
ACCGCAGTTTTGAATCGTTTTCGCCGTCGCAATATGGATACCGTCTTACACGTTATATAACTCCTCTTGGATATGTGCGA
ACTCCCAACATCCTGCTGGTCATCGTAAGTAGTCTTATGTTTTGTCGGTCAATGGAATCACTTGCATGTTGTCACCGGCT
CCTCTTAGGATATGTTGTTTAGCCGCTATGGCACCCGCCCTTACGAAGGCGGTTAGTCAACCAGAGGATTTTAATTTACC
GTACTTTTATCAGAAATCTGGTATTTATATTTCTGGTTATCCCCTGCTGTATTCTGGAAATGGTAATGCGTCTTTGAAGT
TTCTCGATTGTAAAGCTGAAGAGGGACGATACTCGCCGTTAGCAGACAGCATTGTTTTGCTGCCAAACAAAAACTTTTCA
CCGAAAAGTAGGTTTACTAAATGGCTAGTCAATGCAGATAAGCGAAATCTGCGCAATTTGCATGTGAACGGTCTTAACGG
TCACTCATGTGAAGAACTTGCAGAGATTTGCAATGGTTTACAACCTTGCAGTTGTGTAGGTGTTAACCATCCTACATCAC
ATATTTCCTGTAAGAATACAATGAGTAATGATACTCTTGTATATAAGGACAGAATGGGTCTCCACCGTCCCAAATCCATC
AGGCCCAGATGGGCTCTCCGACATCCCCGGACTGTGCCATGACAGGAGGTGGAAATGGACAACCAGTCATCTACCCGTGG
ATGAAAAAAGTTCACGTCGGAACAGGTGAGTCACTTCATCTCCAATACTTCTCCTCTCTCCTCTTCCTCCTTTTCCCGAG
AAAATCCTAAAGTCTTCTTTAAGTGGAAAAAATGCGCATTAATGAAGTGGATCGTGTCGCAAATCGTTGATCTCTTTGCT
CGCCCCATTAAATTGTGAGGAAAGAGCTGGTCGAATGACTTAAGTGAGGTTAACTAGACTTTAATGGAGGCCACGTGCTC
ATACACGATAAATAGCGACCATAATCATAAATTATAACGCACACTCGCCACTGCTAAAGCGCGCTGTGAAAGGGCGCTGA
CTGTCGAGCTCGAATTTAACTCAGGCAATAACAATAAATCAAGCAGCGTCCTCACGTAAACGGCTTAGCCGGCTCCCCCC
TCTCTCACTCGCTTCCTTTTTTCTCGCTCTTGCCACTCTTCACCCTCCCATTTCTTCACCCTCAATCATTGTTCCTTATC
TTTTTTATTGCCTATACGTTTTTAGTTTCAAAAGAAAAAGTCAACTTGTTGATAGTAGTCAATCGGACTCCTCTCGATGG
CCCTCGCGAGCGGGACACACGACTCAAAAACAAATGACTAATCGACTCTCTTGAACGTCCTTTCTGGTTTCAGGTGAGTG
TTGTTTGTGCCTTTCGCCTGACCTCGTTCCGTTATCTGCCTTCGAATGGTCCCGGAGTTCTTATTTCTTTTGCAGCGGAC
AAAAGGTGGAGGGTAACATCCTGGTGAACGGGGTGGAGAGGAACATGCACGTGTTTCGTAAACTGTCTTGTTACATCATG
CAGGACGACCACCTTCTGCCTCATCTGACCGTGAAGGAGTCGATCAACTTGGCTGCCAAACTCAAGATTCCCGGATCGGT
CACCAAACAAAACAGACAAAAGGCGGTGAGTGAATTTTTTGCACAACTGAGAGGGTGGAGCCCTTCGTGCACCTTTCAAA
CGCGAGAAAGCACACATTTGAATAGAATTTCCAACTTATATGAAATGTACGGGTTGCTAAGTGGCGTGCTAGTTACCAGA
GTTATGGCTGAAAAAGAAGTTAGATATACACACTGTAATACAACAGTAAAAGACATACTGAGAATAGTCAAAAAGCCTGC
TTCCCCAAAGTGGATGTTCACCTCTTCCACCATTGTGGAAGAAGCAAGCATTACTTCCATCAAACTGGTTTAAGCCATCT
AAAACATTTTTCGAAGCATGACTGTGAACTACATCCAACAAAATATAAAGGCCTTGGTTATGTGCATTGTCAATAAGTTC
TTTCAGTTCTTCTGGAGTACCAAAACGGCTGTCAAAAGAAAATTAGAAAG-AAAATTATGAATCAGAATTGTAAAAAGAT
AAAACTGCTTTAACTACTTATTGGAAAAAACACTGTTACTTTTGTTGTTGATTTGTT-------TGATGTTGTTGTTGAT
TTGTCCGTTGTTGTAATGCTGTTGTTGATTTATTTTCAGGGCTCCAAGGCGCCAGGAGCCAAGAGGTCCCGGTCGACCAA
CGACAGATATTTGTCGCCCCACGAGAACAGCAGCACTAGTTCCAGCATCCCTCCTCTGCTGATGATGAACTCGCAGCTGC
TGGCTCAGCATCAGTTGCAGCAACTCCTTCAACAACCCTCTCCCACCCAGCTGCAACAGTTGCTCCAACAGCAACAGTCC
ATCTTTCTCCAACAGCAACAAGTAAGACGAAACATGGTTCCTTGTCTCTCCTTTTACTACCGAATCGATACATGATTGTA
AGCAGGGATTATATTCAAAACACTCGTATTTAACAACCGGTTGTAATATAACAAACGGTACGGTAAAGTCCGTCTACTTA
CTAGCTGGATATCCAAACATGCCCGAGCTTTCCTCTATTTGCTTGGACTCCTCTACTGCTTTTTGGGAGTGGCCATAATA
GCTGACATATTCATGTGTTCCATCGAAAAGATTACCAGCAAGACGAGAAAAATCGTCCTCTCCACCGCCAGCGAACTCGA
GCCCGAAATAATCGAAGTCAAAGTCTGGAACGACACCGTCGCCAATTTGACACTCATGGCTCTCGGTTCCAGTGCACCGG
AAATACTCTTGTCCATCATCGAAATTGTTGGGAATGGGTAAGTTCCAACAAGAATTCGTTGCTTTACTTAAAAAACAAAT
CTCTGTCAGTTAATGTTTCCACGTAACCATCACCCAACAAGGAGGCAGAATATGGTGCAATGGTAATTCGTTCATCAATG
GATTCATTTTCAGCAGATAGATTATTGCTTTTCTCACTAGCATTAGGCATATCACTTGCTGTATGAGTTTTGTTCTTGAT
GTTGTCTCCTTGTGAATTAGATGCACTTTCAGTCTTGTCCCGTCCTTCTTCTTCATTTTCCTCACAAAGCCTTTGTATTG
CCATGGCTACTGAATCAAATATGCCTTGCGTTGAATTTTCATCTTCATCTGATGAAAATGAGGGTGCTTCTGGATTTGGC
ACTACCATTTCTTTCTGAAGTGTAGAACCAAACAGAGTAGGATCCAGTGAAGGAGTTTCATCAAAGTTATCTTTGTCATC
TTGTTCAAGCTCTCTTTTCTTTTCATTTCCATCCTCCTTATTATCATTTTCTGTTTCTGAGCTTTCCTTTCCAAGCATCC
AATCCTTTTTAAAATAATAAAATGAACATTTATTTTTAGTAATTTCAGTTTAATTGCTTCCGTTTAAGAAAAAGTTCATT
CTGTGTATTCATTTATGTAATCAATGCCCTTATTAAACATGCTTTAAAATAATTGTTTATGTGCACTGTTTTTAACAGGA
GTTGTTCTGTAATTTGATTTTGAAGAACTGAACCAGCTTCTATTTCAATTCTAGAACATGGAAAATGAAGAGGACTTCCT
TGCAAAAGCTAACAGTGATATTGCTCAAATGTGTGGTGCTCTGATACTTATATGGCAACAATTTCTAGAGATAGTTGTGG
GTAGGGAAAAAGTTCGTCAGCATTTATCTCGGCAGCGACACTTTCAGCGAGTGAAACGGTTTGCCGAGGGTTTTTTTATT
ATTGAGAGGACGCGGGATTCAGCTCTTACACCCTGTGATAGCAGGTAGATTTCTTCAATTAATATTTTTTGGTATTCATT
TTTTGCATTTTCATTTTTAATGGTAAAATGTTTTGTATATTATTCCACCTATGTCTGGGTAGAGTGGGGCATCTTTTATG
TTTTACCCTTGCACTCAGCTCGAATTGAGCTCTGCAAGCCTGCCCTAAAAGATTCGTCCTTACAAGGTTGGTGAAATATT
CCGCTTTATTTCTTTAACTTGTGATATTAAATCTTTATCTTTGTAAAAACCTTCCTTATCCGTTATATGATGATTAAATT
GTTTTTCTGATATTTTTTTCAATTTTCCATATTTTAAAAGTAGCTAAGAATTTTAGTTCAGTAGGTTTGATATGAACACC
GTTCTGACTAAGCTTCTATGTTCTTGGCAGGTACTGTTTACCGTGAAATGGTAACAAACCTCATTCAGCCAATTATCCAA
AAGGCAGATGTTTCCCTCCTCCGGTACGATGTCCATCATGCTCTGCCCAGTAGTGCCAATTCTTTGATCGGGAGAGCAGC
CCACATTGCCGTCTTAGACTCTGAACTCTTTATTGAGAAGTTTCTAGCCGTTTGTGGACTCAGGTTTTTTACATAATATA
CACAATTTTTACACAATGTATGCATTGTTGAGGAATGAACTGATGTGTCAAAAGATAGCTG---TTTTTTCTGTAATTAG
ATAGGATTTATTTATTGATAATTTTGTTTCCCTTTCAATAGT----TTTGTTGACATGCAAAAATATTAAATTAACTGCT
GTTGATAGTTTTATTTATATTTACAGATTTTTGTGCCATCTGTTGTTCTTTTTAAAGATCTGATTTATCATTTTATTTAT
TTATAATCATTTTAACTGTTCTGTACATAT--ATATATACACATTTACATGTAAATAGCAAACATGCATCCTGTTTAATT
ATTAAATGTTGTGACCAAATATTGCCTGATGAGTGGCAGCTGTACATTTTTTTCTGGTGACTAAACCAACATCCAGAAAA
GCCAACTTGAAAAGAAAAACTTCCATTTATTACAAACATTTTTTTCTACGTAGCACTAAATTTCACAGTTCTAAAAAATT
GTACTCGAATTATAAGAAATTAAAAGTCAGAAAAGAAAATTTTCAAAAAGTGTAACATGAGATATTTTGGTAAACTGAAA
TGTTTGTAAATAATTCGCTAAATATAATAATAATTACCATCTCTTCTCTAATGGAATAATCTGCAGTTTCTAAATATGAT
AACATTTCACCAACTATTTCTTCAGAATTGCTTTTATCACACATGGCATAAAGGAGGTCAACAGCACGCTGCCTCACACT
GACATCTCTCTCAGTCTAAAAAAAATTAAAAATAGATAGAAGTTTAAAAAACAACAGATACTACATAATTTATGGAGAAC
ATGATACCAAAATTGATTTAGAGTTTCCATAAAATATCCCACCTTTTTCAATTCTTGTTTGATATAAGTCAGATCTATTT
TTACATCTATTTTATCAGAAGAAATTATTATGGCACATGAGGTTCAGGAAAAACATCACATAAATTAAGAATTTGGTAGA
GATTCCAAGTACTTATTTGTAACATGACGGACTTCAATAATGTTTCAAAGATCAGATAATTAATACTCATATAGGGGGGA
AAAAAATGTGCTAGGCTGAAAAACCGATTGAATGTATTTCTTATATAGAGCTTGGTCACTGTTTTATTTTTAACAAAAAA
TATCAAAAGAAGACCTTATGTGAATTTTGGCAGTAAAGCAGCAGTGTCATTAGGTTACGACGGAATTTTATGTTTT-GGG
CGCTCGGAGGGTTAAGCAGTGATGATTTATTTACCCGGAATTCTTAAAATAAAAATG--TTTTTCTCATTAAAACAAGGT
GATTCATTTCAGGATATTGTTGATGATGATGTGGAAGACAGTGGATCAGAATGTGTTATATGCATGAGTGATGCCAGGGA
TACATTAATATTGCCTTGTCGCCACCTTTGCCTCTGTAACAGTTGTGCGGATTCTCTTCGGTATCAGGCGAACAATTGTC
CCATATGTAGAGCACCATTTCGAGCTCTTCTTCAGATCAGAGCAGTTAGAAAAACCACCACAGCTCTTCCACTTGTTAGC
CACAATGGAGATAATCAGGTTTGTTATAATTTAGATTGCTATAAACTGTTTATGAACTTATTATTTTATTATTTCTAAGT
TCTGTGAAAAATATTTCAAATAATTTTTACTCATAACATTCATTTTGTTTTTTGCATATGTATTATTATGTAAAGCAAAT
CATGAAATTGGTTTTGCTATTTTGCCTTTTTATTAAAGCATTTTGAAGAAGCCCAAAGTATTATGAAACTGTGCGAACAA
CTGAAAGACGAGCGAGAAGCTTTGAGAAAGGCATCAGAATCAAATCACTGGTTGCAGGTTTGTTTCTTTGGCACATCTCA
TTGATCACATTAGAGCTGTTAACATGAAAATGTCAGTTTTAGGTTATCATATTCTGCATGTTTTCATACGCCCTGTTTGT
AACAAAAGTAT------------------------------CATTAATATAGGATTTTTTTTTCCTTTTAACTTGCTTCC
AGACTGCCGAAATAGCTGCAGCACAGGAAAAACAGATGGAAGTGTGTGATGTTTGCGGAGCATTTTTGATTGTTGGAGAT
GCCCAGCAAAGGGTTGATGATCATTTAATGGGCAAGCAACACGTTGGTTATGCTAGACTGAAAGAAGCAGTTGACGAAAT
TTTGGTAAAGATTAAAATTTTACTGACCCTTCTGTAAATTGTGTTGTTTTTTGGATCACGCAAAAAATTTAATGGTTTAT
ATCTTTGTAGTTGGTATATAATTTATAATGTGAAATGAATGACATCTGAATAATTCACACTGAACAGAAGAACCT-----
------------AAAAAAGTGGAATAAAAAATTATCAGTGTTTTAATAAGCCCTTATTTTCATTCTTACTTTTTATTTGT
GAACTTAAGTATTAAAA???????????????????????????????????????????????????????????????
????????????????????????????????????????????????????????????????????????????????
????????????????????????????????????????????????????????????????????????????????
????????????????????????????????????????????????????????????????????????????????
???????????TTAGTTCCAGTTTACATCAGTTTTAATTCTTGAGTTTTGTGTTCTTTTCAATCCAGGTGGCGTTTGGTT
CAGGCAGCTTTTCCACATGTCATGCACTGTTGTGCTGCTTTGCTTTATCGCCGTAAAGACCGCTGCCTGGATAAACTGGG
CACAGCCGAGACAAAATTACTCTACACTTTGCATTGGATCATTTTAGATGCTGCAGAAGAATGTGCAGATGCAGAAGTTG
ATCATGGAAACTTTCATCCTCCAAGTCATTATTTATTTCCAATATCAGCAATTCAGGTAGGAAGCTTGTATAAAATAATT
AATGGATTGCTAAGGAAATAGTCACTTATAAAAAAACTCACACGTAAAATTTTTAGCACGTTTTTCATCATTACTGCTAT
GAAGTTTTTTCCTTCTCGTATTGTGCACAATACGAATATTATAATAAAGGACCATTTACTAATTTCTTAAACAAAAGATT
CCCTGAAAGAAAAACTTTTCCTTCGTATAAAAAAAGGCCAAATTACCCTTAACGAGAACTGTGCATACTGTCCTTCTTCA
GTCACTTCATCAATAGAACACCTACGGAGATGAGCATGGAGATAACTGATGATCAAGCGATCAGCTGGTGTAGACACACT
GCATGCCAGTGACATAAGCTGCCAGTGGCGTAAATTTACTCTGCTATTGGGATCTGCAAACAAAATATGATTATATTAAT
AGGAAAAGTAATACAGAAATAAACATTTATTCAAGCAATTTCTTTGTGTCTTTGTTCCTGAACAGTGTGAAATAATGTGA
CTTAGGTGTTCTCTTTTCATCACTCTCCTGATGTTAACTTTCCATATATTTCTCAGGGTCGCTGTTGTTGGCAATGTGGA
TGCTGGGAAGAGCACATTACTGGGAGTCCTTACACATGGCGAACTTGACAATGGGAGGGGTTTTGCCCGACTGAAACTGT
TTCGTCACAAGCATGAAATGGAATCTGGTAGGACCTCGAGTGTTGGAAACGATATCCTTGGATTTGATAGCTGTGGAAAT
GTTGTAAACAAACCAGATACTCATGGTGGTCAGCTAGACTGGGTAAAAATCTGTGAAGCTTCGTCAAAGGTTCGTTTTAT
TTTTTTCTCTAATGACTAAGCGAAATTGCTGCTTCACTGTTGTGAACACTTTTTTTTAAATTTCAGTAATTTAAAGAA--
-----ATAATGTTTTTCCCC-AAAACAAATAAAGCTTTTGTCAGTTAAAGATAATGTGTGTGATGTT?????????????
????????????????????????????????????????????????????????????????????????????????
????????????????????????????????????????????????????????????????????????????????
????????????????????????????????????????????????????????????????????????????????
????????????????????????????????????????????????????????????????????????????????
????????????????????????????????????????????????????????????????????????????????
????????????????????????????????????????????????????????????????????????????????
????????????????????????????????????????????????????????????????????????????????
????????GCGAAAAAGATTTGAAAATGTCAAGGTAGTGCAGTTTATTTCTACCAGGGTGGAAAATTGTGATATGTGTTC
ATACAGTACTTAAGATCATTAACAAAAGTCACA-----AATTCAAACAAACTGTAGAAAAGCAAGTCAGTGGCTTTTGTC
AAATATGGTGTTGCAAAGTTTCACAATCAGATATGTTTTCATTTTACCTTTAGTAAACGAGACTTACCATGTGCACAATG
TCCCTGTGTCCATGAGCAGAAGCCAGATGGAGAGCCGTGTCATCTCCCATGTTCGTAGCATTGATTCGAGAACCTCGCAT
TATAAGCATCTCAACAATGTTTGCTCTACCTTCTTTGGATGCCCAATGCAAAGGGCTAAATCCATGGTCATCACTAAAAA
AACACAGACAACATACAAATATTGATCAGCAATTAGGAATAAAAAACAAATTCATAACACCAAAGACTGAATAACTCAAA
ATTCTAAGAATCATTTTCTACAACAAAAGAAAATGGACACAATTTTTAATATTTCTGAAATGGTTTAGATGCTACAATCC
CACCACGTCCACCGACGAGCCGAGGAGGTGGTGTGTTACCGTGGATTCGGGTGCTTCCGAGACGAAGGGGCCTTCGATTA
TTTGGACACCTTGCCCGCCTCTCCCGAAGCCATCGGAACGAAGTTCGTCCTGTACACGAGGAAAAACCCCGTGGAAGGAG
ATCTGCTCTGGTACGACAACAGCTCGTCCTTGTATTTCTCCCACTTCAACGGCAGCAACCCAGTCAAGATCATCATCCAT
GGATTTGGAAGCAGTGGAAGAAAAGCTTGGGTTCTGCAAATGACCGAGGCCCTTCTCTACATGGTAAGTAATCGCACTAG
CTACCCATTACATTATTAAGGTGATATCGGGCTCATCAAAGGAAGTATCAAGGACCTGTTGGACCCCTGAGCTCCCAAAC
CTGTGAGCATACACCCCGACGCCCAATCTGAGGCTTATTTCTTATTCAATATACATTTTTTTAAGAACACATACCCCATT
AACAAATTGTTGCTCCCTTGTCGTGTCCCACATCCCAGCAGCCGAGTCCCGGGGCCGCGGGAGCCCTATGTCAAGCCATG
GCCCCTACCATGCTGTTCGAAGTGGGAAGACCGAGTCCACCCGATCCGAGTGGCAAGGGACCTCCGCTCGAAGACAGCGA
GAGGCCGGACAGTCCAGGAGCACTGTTCATGTGCATAGGAGGTGACGTGACAAAGGAACCTGCCATGGAGATGGGCATGT
TGCCCTGGTGCATGTAGTGGTTCATGGTCACTGACATGGTCGACATTGAACCCAACTGCCCTGCCGGGCCGAAACTGGAA
AAAGTTTTATCCAAGGGTTTTAGGCATTCGGGAATAGCTAAACAACCTTTCTTCTTTTTGCTCTTCACTTATTCTAAAAC
TGCTGGCATGAAGCAAGGTCACGTGTTGAGCCTCCAAAATGAGCAGGATGAACAGAAATCATCAGATGCGCATGAATAAA
AAAACATCGTTAAACATGGTTAGTAAGCCTGAACTGAACAGGAAAAACAGAAAAAGCACGGTAACAGGTATGAGCAGTAA
GAAAATCATGCATGAGCAACAGAATATGAGTCAGAGAAGTGTTACACTGAGAAATGCAGACACTGAGTAAAAACAGAGCA
AAAGGTAAGAAAGAGAAAAGATAAAGTGAAGAGTATAAGGGAGATCTTACCAGAAGGGTTAGAATAGTGAGTATCTGTGT
CAGAACTCCACAACACTATGCCATTGTTAGTCAAAGTTCTGCTATAGCCAGACCACAAATTCTTGTCATCTGTAAGAGTA
AGGGGATTCTCATTCAAACAAAAACATGCCAATCAATCGCCAGGCTCCGCGAGTTCATTTTCAATTTTGCTTCATTTGTC
TTTTACAGAACAAGAGTTAGTGGTCCGCATCATATAAAAGCAATTACAACAACATCATCATAGAATTATCAACCGCATGC
ACATGCTGCTTGTCACTATCATGACAACTGATTGTAACAGACAATGAAGGGTTGTTGACGAAATGTGAACTCATTTCGAA
GCGGCAAGGACAGAATATAAACATGGTGTAAACTCACACAAAACAACGCTTATCATATAACAAACAAAGCTCAGTTTACA
TATTCTCACAACATTTGATAGTAAATGGTGGTGAACGGGGGACAAGGCGGAAGAAAAAGCCGTACTACCTTCTCTTTGCT
TGCTGGAGCCGCAGTTGCTGAGGGCCGAACCCAGGGTGGTGATCATGTTGGAAGTGGGCACTTTCTCCTCCCCTGACGAG
ACCAGGCTGGACCCTCCGCCGTAGTCGCCATTGCCGCCGGATCCGTGACCCGTCACGGTATCCGGAGTAGCGTCCTTAGG
AGGTGTCGGCGGGAAGCTGAAGAGGTGGGGACTAGAATGTGGAGGTAAAGAACTGGGAGCCGGGTGAGGAGGCGCGTGGA
CCCCCAGAGGACCCGCTGAGGGACTCCCGTGGTGAGGTGGTTTGCTGGAGAAAGGGGAACACCAGGCTGATCCGTGGGCC
GGATGAGGCACCATCGGCTTGGCACCCTCCGAGATCCAAGTGTGGAGAGGGGTGTGGAAGTGTGGCCTGCACATTTGGCT
ACTCGGCATCCTCGCTGCAAAGAAACAAAATCACACATC-----------------------------------------
--------------------------------------------------------------------------------
-----------------------------------------------ATACCTTTCTTGCAATTTTTTGCTTTAGGCCTT
CGGGTGCTTTCTAGCTTGGGAAACACGTCACGTGAGTATCCCAGCTCTCAACGATTCTAAGTACATCGGCATGAGTGTGT
ACAATGTAGTGATCATGTGTGTCATCGGAGCTGCTCTTTCCTTCGTTCTCCGGGAGCAACAGGATGCCGCATTTGTCATC
ATTTCCATTTTCATTATGTTTTGCTCCACAACCACCCTCTGCTTGGTATTCGTTCCGAAGGTGAGACTGGTGAGGCCCAA
ATTAAAATAATTATTGCTATGTCCGTCTGGCTTCTCCTTCTTTCTTATAGTGATTCTTGTGTTCCGTGAGTTAGAGTGGA
AGGATAAGATATGGTTAAAGTAGTCCCTAGTATTACACCGATTATAATGAGGGAAATTAAAAGCTTGGATACAGTATATG
TCGCATAGTTGTTGCCTACGGACGCTTCATTGCTTTCTGATCGAGAACATCATCAACGGAATTTAAAATAAAAAAGAGAC
AAGCAAAGGAAACAAAAGGTATTTGGAAATAATGACATCATTTTCTAAATTTTTAGAATATCGGAATGGTGAGTTTTATA
GATATAAAGTGACTATATTCCACAAAACTTCTTTAAC----AATAAACTCCCAATTTATGTTGTCTAAATTCCAAAGCAG
CACATTTTCTTTCAGTGGTATTAAAAGTCCAACACATTCCCAATCTATACGTACCATTGATGCACATGTATGTTATGAAT
ACAAAATAAACAAG-AAAGATAGATGAGTCACTTTATTTGTAACAATGCAGAGCATTTTATATCATTTTCCTTAATATGA
CATTGATCTTTTCCTCACGGTTTCCAAAATCACCACCTTCCACGTAGTGAATTGTCTTCTTCCGCCATCCTCCCTTGGGA
TTGTTTAGCTTGAAATGCCACAAGAAATTGGTAGCTTTCTTGAAGTTTGGTCCAACAGTATAAATCTCATGAATCAAATC
TTCCATACAGATGATACCGTATTTCTCTGAAAGAAAAACATTTCCATTTATGGACGTGTCAATATTTCAGAAAAACTGCT
CTGCAAACTCGTATTAAAAAAAAAAGTTTAAAGGGTGTTGTAGTCAAGAACTCCTCGACTACTGATGAAAAGAAAA----
---AGATGTTACTCTATAACAACTCAATCCGACTATTTACGAAATTCCACAAAATTAATCGATGCTTTCTGTAAATTTCG
CCATTTGTTAAAACATTGGACGGAATATATTGCATGTCTACGTAATGTTTCTCACAAAGCATACGGCGTGATATTCTCAT
TGTAGTCATAGGAAACACTTAGTATTCTGCATTCAAATTCAGAATAGTTCATGACATCACTGACGTTACCTCATTTCGTG
ATAGTAATGTTTCTTACACTGGCATTTTAGATAGTTGTTTATTTATAGAAATGAAAGCACTTGTGAATAATTTTTTAAGA
GAATTAAACGTTGTGAAAAACTTTTGCTTGCTTTATTTTTAATTTTGCTTGGGCTTGTTTTTAATTCGTGGTTAATTCTC
TGTCTGCTGCAGGAGGGCCGACAAAAGATGATCGAACCGCCTGTTCCCAACAAACCCATAGAGAATCCCGCCAACGGGGC
ACCTGACCTTGATGCCATCTTCGGCAAAAAAGCAGACAGCCTTTTCGGCGTTAGTCCAAGCGACATTGATAAGTACTCAA
GGGTTGTGTTCCCAGTTTTCTTTGTTTGTTTTAACCTTATGTACTGGATCATCTACCTGCACATCAGTGACACCATAAAC
GAAGAATTCGTATCTTTGGGTTCCCGTTAGAACGCTCGAATGACACGTGTGACATTGCCAAAACAGCCGTTAAACATCAG
GAAAGCAGACAAAGCTAAAATAAAGAAAAAATGTTCTAGTTGCTATCAATAAAAGTATGTAGAGTATAATGGAGACCGCG
TACAGAACCCTTCTCTGCACAAGTTAGGCAAGCATATATATATTTGTTCTTTCTTGTTCTGTTAACATCAGTTGTGATGG
GTTAGTGTCTACAATGGACATTCCGGACAACCCGCGAGCACCACCGTGCACACACTCACACACGGAGACCCCTCGGAAAG
GCATGTGAACACCACTCAGTGCATCGGAAAAGAGAGGACACGAACGACGAAAAAACCCTCGCCACGAGGAGCCCCAAAAA
AGCCCTCTTCCCGTCTCTCGGTTCTCTGCGTGTGCGACTGATGTCCTCCTCGGGAAAAGTCCCGGGACGGAGGATTGCGT
CCTCGTGAGCGTGTCCCGCCCGTGTGCAGTGGTGTGGCAGGAGTGGACCAGTTTCCCCCCCTTCCTTGCGACCTGGCCGT
AAAGCTGTGGCCAAACTTTGAAGACGTTCAGAGCCGGGGGGGAAGCGGGGACAATTTCAGCCCTTCTCTCACCGGCTTCC
TGTCGTACCGGTCCGGACATCAGCTGTGCGGGAGTCCACCCTCCTCGGGAGCCGTGGCGGCATTCCAACCGGCGGCCTCC
TCCTGCGCTCCTTTCTCCTCGGGCCAGAGCACCCCGACGTCGGCAGGCATGGCCTACCTCAAGTCTTCACCTTACTCCGT
GAACGGCATCGGCCTTCCTTCACCAGGCGTTGACCTTCTCCATCCCACGGTTGGCTATCCCGGTAAGCAGCTTAACTCTC
CTGCCTCTCTTTTTGCCGCGATTTTCCCGAGTTTTTTTTGTTTACAGGTTTGGTTCAAGAATCGAAGAGCCAAATGCCGG
CAACAGCAGCAGCAGCAGAACGGCGGGACGACCAAGACGCGGCCCAAGAAGCCCAAGAGCCCGCCGTCGTCGTCGACGCC
GCCGTCTTCGCGCGACTCGCCGTACAAGCCGCCGAGTCTTCCCCCTCAGTCCTCGGCGCCCTCGGTGACCTCCAACAGCA
GCGGGGCCATCTGGAGTCCGGCGACCATCACCCCCGTGGCCGCCGCCGCCGCCGAGCTGATGGGCGGCGTGAGCAGCAGC
TGCATGCAGCGGTCCTACCAGATGAGCGGCAACACTCCGCCGAGCTGCTATTCCCAGTCCTACGGACCCACGTCCTACTA
CGGCAACATGAACATGGACTACCTCCCGCCGCCGATGCCTCACGCCCAGCTGGCCGTCACCACCATGGCCTCGCTGAACC
AAATGAGTGCGCCTGCCATGACCTCTCACATGGCGCCCGTCGGACTCTCCTCGGCGCAGTCCCTGACTCCGAGAACACCC
CCCATCAACGGATCCATCCCGCCAAATGACTGCCTCGAATACAGCAGCGATAAATCGGCAGCATGGAAATTCCAGATGCT
GTGAAAAGGCGTCAACACCTCAACACGAAAAACAACAGCAAACGAACTGTGAACGGTTGGTTCGGTGGTTTCGAGCCGTG
ATGGATAGGCCGACATTAGCAAGGAAAGCGCTTTCAGTAGCTTCCCACAATTCAGGGTTTATTCAGCACTCCGTTGCCGA
TTACTGCACAGCCAACGGTAGCCACATTAAAAAAGGAAAAGTTACCGGATTCGGTGAGTAACGGCTCGGATGTTACGGAC
GATCAACACAACGATTCCATTATCTGTCGCCAATGCCGGCGCTGTAAATGCGAAGCGTGTCGGAGTCCGAAGAAGTTGCC
TTCGAAATGGATTTGTAACGACAAATGTCTGTGTTCGGCCTCTTCCATAGTGGATTATTGTTCATGTATGTGTTGTGTGA
AAGGCATCTTCTATCACTGGGCGAAGGACTACGAGATGGATAATGACGTCTCGTGCGCAGATCAACCGTGTTCCTGTTCA
CCTCACCAGAGATTCCTGAGGTGGGGATGTCTAGGTGTTCTGTCTTTGGCACTGCCGTGTCTCTGTTTCTACTGGCCCCT
GAGGGGCTGTGTCAGGATGTGCGAGGCATGCTATACACACTGTTATGGACAGGGCTGTCAGTGCACACAGCCACACAGGA
CTGCCGTGCCAATCGAACAAGCGCCCGAAAAACGATTTTTGACAATAAAGAGGGTTTGTACTTTGGACTTGCACAAAATT
TTTGAGAAAATATTCAAATCATTAACTGTGCTATCTTACTTAAAG------ATTCACACACACGACAGATTTCATAGCAA
AGGTTTTCACCGAGAACAGTATGCTCACCAGATTCCAATAAATGATAGGATGCTGGTCGACAAATTCCGACTTTGTCAAA
CAGTTATCGCCCTCGTGCTCTAAAACGTTCTCCATTTCCTTCCTCAGAACTAGTGGGCTCAAATAAGGCACTGTAATTGG
CTCAACAGAATGTACATTGATGTTAGAGTTCAATTTCCTAACATCACCGACAGAAGAACTAGTGGATGGAGACTGATGTG
AACCTTTGGCATCTGTAGACGGAAGTGAGCTGGAGAAACCAGTGTCTTCAAATAAACTAGAAGTGGAATTCTTCGAGCTG
TAGAATTTTCCCAGAGTAGACCTAGCTAAATTAGATTCACCACATGTCATCAAAATCCTTAGACCCGT----TTTCAAGA
TGAAATTTACAAGAATTGCTCGTTTAATAGTATTAGGTTCGGGATTCGATTTTAAAATAAG-TTAATATTTTC-TTGTTT
TCTCATAGATCGTTGACGGGTGAGGGTAATTTCAACTGGAGGTTTGTTTACCCTTTCGACTACCTTCCTGCAGAAGAGAA
AATCGTCATTTCTCGGAAAGAATCCCTCTTCTCTTGGGACGAGACGGAGTGCAAAATCCCAGCTCGATTAGAACTTCAAG
TGTGGGATGCAGACCATTTCTCAGCCGATGACTTTTTGGGTAACCTGCATTTGGAAATCCATTAAAAAATCGCTTAATTT
GTGCAATATTTATCGCAATT---TGATCAGTGATGCAGTTGTATCTCATTGTTAATGTCATAATATGTGGTTACAGAATA
TCGTTTGAGAGAAGTTCATCTTTTGATATCTACTTCACATACGGGAATTTTACCTACCAAGATGAAATTCACCTGCAACA
TGTTTGGTATTGCGACTGATTCCGCCCGCGTTAAAATCGATCAATTTCCTACGGCAAAAGTTCAGCGCGCGATTGATTTC
CAGAAACACGGACTCCGCAATTATGAAATTTTCTATTACACAGAGACTTTACTCTAATACCAGAGGAAAAT-TCAGTCAC
AGGCAAATTAACTTAATGAAGTGTTATTGATAATGAATGCTTACTAACCATCTTCTCAAAATTCACAAGTCCCTCCATGT
AGGTTTTGTTGCCCTCGTGGGAGAAGGTCATGTCCTTCAAGAGCAAGGGCATGAAAGGAATGATAGGAGGAACAAGCTTA
GCCACAGTAAGGCGATACCTTCGATGATTCCGAGAAGGATCAATCAAGGTTTCAAACTCTGCAAAAGTCCGCTTCAGTTT
GTTGGGCAGTCGATCCCAGGTTTGTGACAGTCTGCTCACAGCCACGTTGCTGAGGCCCATCACAATGGCAAAAAAACTAT
TTATGAAGAAATGCGAAATAGACATCATGTCTAAGGTCACATGAGAGAAGGTCAGTTAAGAGAGCAACAGCTTTTGGG--
-------CCTAAAAGACAATTTTTTTTTTCATAACAGGTTATTTATTGTATAATTCCATTAGATACTACCATTTAGATAT
ACTCAGAATTTGGTAAAACCGACTCTGGTAACAAAGACGTCAATGAATGGTGAACTCACCATGCGCCACAACTCCTTCTT
CCAAAAGGGCCTGCCACATTCCGACGGCCTGACTCCTGGAATGGATTCGAACGTGGGCACCCCCTTGCTGCATCAACCAG
TCCACCATCTCGGTCCCAACTAGGCAACGTTGGTAGTTCTTGAGATGATACTTTCGGTCCCGTAGGAGGTGCGGCATTTG
GCAGAGTATGAGAGTCCGGAACACCCAACCGGCATGGGACAGGGTGGTCGATGGTTCCTGCGAAACGGAGAACACAATTT
AGACACCGTGGAACACAGCCTTCGTTGAACAGCTGAGTAACATCTGAAAGCACAAGAAGGTTCCAATATTCTTACTTGAG
TAATGGGCAAGGCAGGATTGGGCGTGTCAGGCGAGAAAGAATCCCTCTTCACCGCGGGTGGGAAAGGTCGGACGCTGCCG
TTTGAAGTTCTAGTCTTCTTAGCAGCAAAATCACTAGGTACAACTTTTGACAAAAATCAAAAAATTGTAATTATTATAAA
CAGAATCACAAAGATAACAGCATTTTTTGAATAAATAACAATGAAATTTTCATAAACAAGTAAGAAGGAATTACCATCCT
GCATATGAAAAAAGGCCTGAATAAAATGACAGAGCAATATAACCTGGTTCTGTTCTTGTGCCATGAAAAGCATTTTCAAA
ATTTTGAGTGTTTCCTGTGAAAAGAAAAAGAAAAAAGATAAACATTTGAATTCCACTAACAAAAATATATTTCTTTTAAA
GCATTACAATTAACAATTTTTTAAAATTACTTTGCTCAAGGTAGGGAAAGTGAATTTAAACGGAGATTCATACGCGTGAA
GCGTAAGAGAACTCCACGATACGCAAATCCGATTCTTTCGAAAATAAAAAAAAATGCAGCGTTTGTTTTCTTTTGCCTGA
GAAAGATTTCTCCGCTCCCAAATATAAATCAGAGCCCCGCGATCTTCGACCTATTCCTTCCTTATCTTCTTCTCTTCGCG
CGACTATTTTATTCAACCAAAAAATACTGAGCCCTAGGAATGTAAAAACAATATTTTTCTTAATTCTCTTTGGGTTCTCT
TTTTTCTTTATAATGTATTCTGGTTTAAATCCTTCAACCGCCGGCTCCAAAGCCATAACTCGAGGGTCGGGATGCGGGCC
TTTTGTCAGCCAAGGCTCCTATTAAGGTTAATGTTGCGGGAAGGGTCACCCTATGGAAGCGGTTAGCCCTCCTCATCCCT
TTTATAGGCCATAAAATTTATGCCGCGGCAGTGGATACTCCCCCAGGCCTCTGTCCGGAATAAATCAACCTCGTGCACAG
ACCATAAAGTCAACCCAACGCTCCTTCTCCCCGCCCCGCTCCCGGGGAGAAAGATCCGAGGGATGCTCAAGAAAAGCTCC
AAGAACCTTGTCCAACCTATGCTCTCCTTTCCACCGAACATCCCTTATTCATCGGTACATGTACAGGTCATAGAAAGAAG
TAATCACTTGTGCTACACTTCGGACAAAACCATCCATCATGCAGTGCAAATTTAGGAAATACTTTATACTTCTTCCAGCC
ACTGCTCATGGAGTGACTTCAAACTTGCATCCCCGAAAACATGGTCTTCCCAACGAATAATAAGGTAAAGATCTGATTCA
TGTTGCGTGCAGACCAATTCACCCTGTGTTTGATCGTATGTTAAGGAACAAATTCTGTTTATTGCAGAAGGTCTTTTTTT
GCTGATTTTAGTTCATAGAGAAGCTTTTCATAAAAAGAAAACTTTAGCATAGGCAAAAATTTCAAAACTCCACAACTCAG
TTTCAAAAATTCCACAAAACACTATTCACAAACTTACTACTTGTAGGTGTCTGAACGAATATATTCAATAACATGTGTCA
CACCAAGCAGCAACTGATCTGCAATTGGGGGAACCCATGGATTGTTATCCATTCTCACAACACAGTGCTGTCCAAGTAAA
TCCAAATTACCTAATAAAGAAAACGAAAAGCATAAATACCATCACATATTAATATTGAAATACCAGAAAAATTCCTCTTA
AGAGTTAAAAGCACCTTCCTTATCATATAAAACTAAAACAATTCACTATCAAAAGAAATGACATATTTACTGCAGATATA
ATATTCTACATTTAACCTGTTATTGTAATATGTGTACATACAAGGTGGTGGCTAATTCTGTACAGAAGCCATTTCCTCTG
AAATATCCAAATATTGAAGATATACAGTCAAACCATGTTTTCAAATATGCAACATTTTTTAGTTATTTCTGATATTTTTA
TGTAGTAACTGTTCTGTAATTTGTTTGGTACATCTACTCAATATGTAAAAGATTATGGGTGTGATCAAAATATTTGTGAT
ATGAGTTTCATAGCATTAATTTTTTTTTACTTTCTTGTGAATGAATTGTAGAAGCATATACGTTTATGGCACACCTTTAA
ATTAGTTCCCCAGAAGCTAGTAGTGCTTATTCAGTATCCTGTGTAATGAAGTCATTTGTTTTTATTTTTTCATGTGCATG
GCTATTTTTGTTATCACTGAAATTTAACATGATCACACTTCTAAACTTCAGCATGAAATATTTTATTCTTATGCGTAAGA
CCGCTGTGTGTCTTTATCTACAGGTATGAAGGTCTAAGGGGATTTTACAAGGGGTTGCCTGCATATTTTCTTCATGTAAC
ACCCAACATATGTATCGTCTTCCTCATATATGAGAAACTGACCCCATCTGCAGATCGTGGCAGTATTCTCAATGAAGAAG
AAGTTCGATGACAGTGACCATTTTTTAGGAGCAATCGGAGACAGTATATGCTTTTAGACATGAGTTTGTTTTGATTCAAT
TTAAATGAGGGAACATTGTGATAAAAACAAGCTCATATTGAACTTGGGTGGGAATTATTAATTACATTCTGTAGTATATT
ATTTTTTATGTGTATATATTAATGTACACTTAGTTTTTCTTGTTGTAAAGTGGAGAATTATCCAAGGTATATTGTTCTCT
GCAAGACTGTACAATTTGTTAATGAAGTCTGTGGTAAGAAGCATTTAAACTTATGTTCCAAAGATTGTTCTGTACTATGG
AAGTTTGAAAAAGTAATATAAAGTGAGGATGACTTTTCTATTAAGCTTAGGTTTAATATGGAATGGTTATATTAGATAAA
AAG-----TTATACTTGGTTGCTGAAAAGTGATTTCTGTGTTAGTTATTCATGAAGCAATTGTAGAAAAATTCATATTAT
AATGAAGACTGGCAATTTTTAAATGATAGTTGTAGTTAACAGTTGTTT----------TTATGTGTAACATTGTATTTAT
TTCATCTTCTGTTTTTCTCACTTTTACAGAGGGGCAATTTCAGAGTGATGCTCTGTTAGTTCCCGAACATTGTCTTTTTG
ATCATATTCACAACCAAAGTATATGCCAAACATTTGATGAATGGAATAACACTGCTGCTCATAGCTGCTTGGATCGAGCC
ATGCACCTACGAAGTTTTGCCATGTTGCTTCCTTGTGGAGTAGATTTGTTTTCTGGAGTCGAGTTTGTTTGTTGCCCAAA
AAATGGTAAGTAATCGAATATTCCCTCATGTTTATTCGTTTACCTATGGTAAAAATGTTTTGAGAATATGTTCAAACTTA
CATGTTTTTTGAATGAAGGAAGTTGTCCGTTCCGGACACATTTCCTTTTTTGGGGAGAACAGTCAGATTCATTATATGTA
ATCAGCTCATGATGAAGTCAGGTGTAAAAATAAGATTAGCTAGAGAGAATATTATAATTACAATTAGATTTTTAGTTCAG
AGAACCACTCTTATGTTACCAAGCAC--------ATTTTCAT??????????????????????????????????????
????????????????????????????????????????????????????????????????????????????????
????????????????????????????????????????????????????????????????????????????????
????????????????????????????????????????????????????????????????????????????????
????????????????????????????????????????????????????????????????????????????????
?????????????-------------------------------------------------------------------
----------------------------------------------------------CCCAGTGCGTGGTGAACTCGAG
TTATGAGGACAGTGTCCCGGGCGTATCCGAAGTTCTTCAGTATCCGAACCTCCCAGAGAGGTTTGTTGGGTGAGAGAGGA
TGGCTCATGAGTGACGAGATGTGCTCTCTCAGCTGGTGACGATTCTTGA-------------------------------
---------------------------------------------------------------AAAATATGGCATACAGT
TTCATCTATTCCCAATAGAAGAGTATTATAAACTTCATATCTGCGCTAAACCTAAAACCGCACATTTCTTCGCCTTCTCT
TCAGCTTTGAATCAAACCAGTTCTACTGCATCGTAATAAAAAAAGGCAGTATGTGTCTTACCTGCTGCGAGCTGCTAGGA
CCGCTTTAACAGCACATACTGGTTCTCTAGTATCGCCAACCAGGAATGTGACGTCACAGAGTTCCGGCATGCTGGCTAAA
AATTTCATGTCTTCAGCAAGCCCAGTTTTATTCTCGAATACTGAGTAATCATCCACATCTTCTCCTTCAACCAGATCGTC
TGACATCGTACCGGACTCTGCAAACAGCGGAGAAAGCTTTTTTTTTAGCAATCTGGGTTATACATAATTCAAATCTTTAT
TAACAGCTTACAGCAACAA-------AAAAAATTAAAAATTACTAAAGGACTATGGCACATATTATGCATTATAAATATA
TGATGTACGAATAACATTTGCAATGCACAACAACAGCACACAATAAAAAACAACCTGCTCAGCAGGATTTCAAACTATCT
ATCAAAAACAGTAATACATACAACAAATTCAAAACAACTCCTGAACTAAAGCATACACAACAAACAAGTTTACATAAGTA
ATTTTACAAACTGCCAACATTACTGAATCTCTTCAGTTTTTCTGGGAAGTTATCTTTATACAACACAGGATCAGCACGAA
ATTCAACAGTTTTCAATGGCATTAGACCATAGATTTCACTAAATCGATTGATGCATTCTGATCTTTCAGCCATGTGAATA
ACATCAGCAGAAAGCATCTCCACATTGGTACATTCTGGGCATTTGAACTTCTTACGAGGAGTAACCTTAATAGGAGCTTT
TCCAGTCACATTGGCCACTAGAAAATTCATTGCAATGTCTTCACAATTCATGTGTTCATCAACCCACTCTTTAATACTTC
CTGGCATTGAAGTTGTGTACAGGTAGCTATAATACTGGAAAAACAAAACAATTTATACCAACAAATTGCATTGCATTTTT
ATTTACCGCACATGATGAAAATAACAGTTCTGATTATCAAACATTCCAC-------------------------------
-CTTCATGACAAAGGCTACTCTAATGCACTCCCCTACCGAAAAACAAATTTCCTTTTTCATGCTCCCAGTAGACTATTAA
TACTGACAAAAGATGAAATGACTTTAGAGGTCACTCACATCTACCCGACGAGGGAGGAGAATGTCCTGATCTGTCTGGGA
TCCGACACTGCTTCCTACCTGGTGGGGCTCATCTATCCTTTCATTCTGATCGGTTTCTGCACCGTGTATGCCTTCAAGAC
TCGAAAGTGTCCCGACGGATTCAACGAGGCCCGATACCTCACCTTCACCAACTACACGACGTGCGTCATCTGGTTGGCCT
TCCTACCACTCTTCGTTCTGAGCACGAGCAACGCCATCCGCTCAGTCACCCTCAGTTTCTTGCTGAGTCTGAGCGGGGCT
GTCCAGTTGGCCTGTCTCTTCATGCCCAAGGTGTACATCGCCCTCTGCAAGCCGGAGAAGAACACCAAGGAGAGCGTCAT
GTGTCATCACAACAGGAACTCTTCGAGTCTCGCCCTGCCCGCTTCGCCGATGCCTCCGTCAACGCCATCCATTCTAGTCA
ATGGAGGTCAGTCATTCTTGCCTTTT--ACTTCATCTCATTTGCCTTTTACAGCCCATGTAACGCTAAGTCCCCTTGTTC
CATTCTGTGCAGGAAATTATACACCATCGAATTTTCATTTTAGTTTACGAAAGGAATGTTGTCAGTTGCGGAAAAATTTC
GGGAAGGACGCTCTGTTTCTTAAAAAATATGTACAAACGGCACTAAAACGTTATACTCTGTATGCCTTCTTGCTCAAAAG
CAGATAAGCCAGCATCAAAGGTTTCCTATGTAAAGAAAACACAAGCAACTAAAAATTTACGTAACTGTAGGAAGTCCATA
AACACAGTGAATGATTTGCAGTGCTTAGGTACAAAAAATTTCTATGTCACAGGCTTACTTGTTTAGTTAGAAGAGTTTGA
ACTGAGGATAGATCACGTCCATAATCTTCCGATCGAACATGGGTTTCTTTATCAGCTGGAAAATGAAATCAGTAAGAGAC
TGGTGACCTTATGCAAAAACCAAAACTAAAAAATACACAAATTCTAAAGAACTTTTACTAGTAACATATCAAATTACAGT
TCAAGTTCACCAAACAGATAAAAAACATACCTATCCAACTCTCAACAACATCAGCCTTCCACATAAACTGCAGATAAGCT
GAATTATCCTTCAGCTTACTCTTCCTACATGTAGCACTAGTGTCCAAGGCATTCAGCCTATCATGCAATTGCTGCAAGCG
TTGGCCAATGCTGTCAGAGTGATGATTCCCCTCAGCAATCAGCTGCTGTCCTTCTGAAGATATACCCACGCATCGATCAC
GATGCACCATAAAATCAACTTCAAATGCTTCATGCTTCTTAAGCAGCCCCTAAAATACGAAGAAAA--------------
--------------------------------AACGTACCAATATAAATATATATGAAAAAAAATTGAAGGGCAAGGACA
ACAAATCTCTGATGGTTAAGTTTCCCAGGTGATTAAAAATTTCCTACTGACCTATGAAATGTTACTACACATGAAACATT
AACAAATGAATAGGCAGACCATTCTCATTGGCATCATGATCGGTTTGTGCATCATTCTGACAGTGGCAGGAAACATTCTT
GTACTCACGGCCTTCGCAGTTGAGCGGAGCATCCGGCAACCCAGCAACTATTTCATTGGATCCCTTGCATTATCAGACCT
TTGCATCGGTGTGGTGTCTATGCCCTTCTACGCAGTGTACGTTCTAATGGGGAGGTGGGAACTAGGACCCATCACGTGTG
ACTTATGGCTGGCGACTGACCACACAGTCTGTCTGGTCTCCATTTACACTGTTCTCCTCATTACAATCGACAGGTTCTGC
TCAGTGAAAATTGCTGCTCGGTACAGAAGTTGGAGAACTAAAAACAAAGTGATGTGGATGGTCGCTGTGACATGGATTGT
TCCATTCCTTGTTTTCTTTATCAGTATTCTAGGATGGGAACACTTCATAGGCTACAGAGATCTTCTTCAAGGCGAGTGTG
CAGTGCAGTTCCTTAAAGACCCAATCTTCAATACTTCTTTGATAATAGGGTACTTCTACTGCACTCTTATAGTGTTATTT
TGGTTATACTGGGGCATTTATAGGACGGCTAGTCAAATGCAGAAGCGGTCTGAAGAGAAGCAGAGAAAGCTGCAGTCTTT
AGTATCTTTGGGACGGGGACCAAGCGAATGCAAAGGTACCATTAGTATCTCCAAAACTCAAAGTACACTTCTAAGCCAAG
AGAAACCCAAAACTGATGGAGCTTTTATTTTTAATGATAACCTAATTTAAAAATATCCAAACTGTTATAGAAAAAAAGCA
ACTGAATACTGACAGTTATTTCCTACTATCATCTCAGAACACAGAAAGAACAAGCACATACCTCTTGGCTTTGCTGGAAG
GTCAATTGGTACAGTTATTCTTCTAACAAGATATTCTGATCTCAATCCAAAGACGCCAACATCACGCCTTTGCAGAAGTT
CTACAGTTTGAACCTCTGTTTCTGTAGATATTGTATTGGTTCCACTAGGAGGTGGTTTGGCTTGAACATCATCCCATCTT
ATACATGCCCATAAAATGCGAAGCTGAAGGGCAGCTGAATGAACTGATGTTATTGTCTGAGTTCTAAATTGCCACGATGT
ACGAAAACTTGGACGGGGACACGTGCCATAAGGCCATATGTATTGGTTAACCTTGGCTGAGTAGTTAAATCCACTAACTT
CCCTCATGCCACTTTTGCGACACAGTTTTTGCAATTCATGAGGAGGTATAGCAAATATGCTCCTCTTTTTAGATGGTGTG
AGAAATCTACAGCAAGGTGGCAAAATCCCTTTACCAGTTCGTTTACTGCTTTTTTTATATGGCTTTACAATTTTTCCTAA
AGAGAACTAAAAGCTTTAGATGCCCATGCTTCCTTGTTTTCGGTTTATTTTTTCGTTTATAGAAAACCGAGAAAAACGTG
AAATAACTTAGGAAATTCCTGTTTGTCTTCCGTTTTTTGTTTTTAGCAAAACGCTTGCAAAAATGAGGTAGTAAAATTTT
TGCGCGTTGGTGCTGCGAAAAATGCTTATCACATCGCACTTTCAGTTTGGGAGCGGCAGTATTTGGTTTTGTGAGGAAGC
TTCCCTCGCGACTGGTTTACACTGCGTGCGCGGGTAATTATGCGCATTGCAGAATGCAAGAAGTATTTATGGCGTTTGTG
TTACAGTTAGTGGTATTGTATTACATTTCTGGTGGTTCTGTGTAAGCATCATACCTTGTATATGTCCGCAGGAACGTAAA
AAGAAGAGGATTATCCTAATATGTCGGCGAGCAATGCAAAGATCTCCACTTTGGAGCGTGCTGTAAAAAGTGAGTTGTTT
TTATACGTAGGCTTAGTAACTAGGAAAACCGAAAGATTCAATGGGATTTACAACAATCCGCCATTTTGTGTTAATATTTA
ACTGAATTAACCTCTAATACATAAAATTTGAAGCACGGGATGTAATGTGATGCATAAACTTTAATTGAGTAAGTGAATGA
ATGTTATCTTTTATCTCTGTTGCTAACTTACCAGTAATATATATATGATAATATTTTTTGTGTTTTGTAATGTTGATGAA
CACTTCTGTTTTTAGCTTGATGTAAAAGAAGCCAAAGAATATGATTCAACAAAACTTCAGTGGGATGTCTCTGAAGAAGA
GGAAGAAAAAGATGAAGAAGAAAGTGCAGTTGAAGACTCAGACCTTGCTACAGATGATGAAATTGATGATGATTAAAAAC
CTTGAAAGGAACAATCTCATAATGGGAATCAGTACAACATTGCCTGTGATTGTCTGGAAGACTTTCCAAGACAAAAATAG
ACATTTCAGTCAAAATAAATCTGACACTGTGAATATTT------------------------------------------
-----------------------------TCTCTTTGATTATACATCTGAAAGAACAACAGAAAGGTTTCTTTTTCTT--
----TCTCTCCCTGCTTTGGTCGTCTTTACATTCACTTAGAGCCCGACAGTTACTTTCTAAGAACCTCAAAAGATCTAAT
GCAGCTAATGGTCTTCGAAATGAGTGTATGTTGGCAGAGAACAGACAGCAAAATCTCTATGGTTAATGCATGGGACTGTG
ACAGCTTGCTGATGGGTCTTGTTCAAGGAAGAACGACTTCGTAAGAGTAAAGAGGGGATAGGGGGGGATAGGATGATGGC
TGATATGAGAAGAAAAAGAAGTTTGAGGTGATCTATCAAAAGCCGAGTGGGCGGAGTAGTGAGGGAAAAATACAGAGAGG
GATCCCAACGTTGCGAAATGGTTCAAGGAGTGAAGACGGCCTGAAATGTCCCAATATTTCTTTATGTCCTCCTTTCGTCT
ATTTCCCATAGTCATATTGGAAGGGAGAAAGGTTCTTAGAGAGCAGCCATGATTGGACAAGACGTTTTTTTTCAACTTCA
AAACTTAAAGTAGTTACTTTTAACAGCTCAGCACCACATGGATATCACATATTGGCTTTTAATAATTATGAAAAAGATTT
TTCGCAATCGATCTT-ATACTGCAAACTAATCATTAAACTCCAGTAATATGGTTTTATTTATATATCTTTTATTATTTAC
TTTTCAGGTACCAACACTGGGATCTCAAGAAGGAGCTTTTGAAAATGTGAGAATGAATTACTCAGGTGAACAGGGCCAAA
CTATCAGGCAATTGATCAGCTCTCATATGATTAGAAGAGTTGCTATGTGTTGCCTTGCTTCTCCTCATGGTAAAAGACAG
CATTTAGCTGTCAGCCATGAAAAGGGTAAAGTAAGTAAAAATTGCTTGACATCATTATCAGTCTTTTTAATTGAAAATGC
TTCATTTAGATTGGGAACTGTTTCTTATCTAAAGACCTGTTTTAATACTTGCAACCTTTTTAAGGCATGTACTGAACTTG
TAAAGGAATTTGAAAATTTTTAAAATGCTTTTATATATATACTCACCCATTAGTTTAGACACTACTCTCCAAGTAGTGTA
ACCCAGGGTGATCCTTTATATACTGTATACTTTTTAGTCTAAAGAATTCTTATATATGTTGTGTACTTTCTTTAATCTAA
AGTTAATTGAACGTGACATCTTTCCAGGTTGGAGCAGGTGTCAAGTGATGAAAGAGTTGGTTCCTTAGCTGAGAATCTCA
TGGAGGCAATTAAGAAGAATCCGAGTGTAGCACAAAAGATAGAAGAAGTACGAAAACAAACCAAAGACGAGAAAAAAAGA
CTGGCTATGGCTATGAGGGAAAAGCAGCTTGGAGCATTAGGGATGTGCACTAACGAGAAAGGACAGGTATGTGATATTTT
GGTTTGAAAACTTAAGAAAAATTTACAGGAAATTTTATGAAATCTGTCACAAATATCATTTCGATGTTTCAAGCTCCTGT
TGTGCACACACGGCAAAAAACACAGTCACAAGTTTCACAGAAGAGAAGTTCCTGGGTAGAGTGAACTGAACATTTTGGTA
TAACTTCTCTTCTCTGCCTCGACATTAAGTCCAAAAGTTGATTGACCAGAAAACTTGGCGGAAGTGCACTGACTCCTCCA
CGTGGAAGTGGAATGGTTTCCCTACAAATAGGACAGCGAAAAGAACCAGCATCTCGTACACCATTTCCTGCAGCAATCCT
CTCAAGACAACTCCTACAGACAGTATGTGAGCAAGGCAGCAATTTAGGAGTATGATCTTGTCCATCATATGTGCACAGAC
AAGTCCCACAGGTTAAGAAACTTTCACTAAAGTCTTCATAGTCTATAGAGACAGTTTCAACCAATGTAGATGATGTCATG
TTTACAAACTGCTTAGTACCTGAAAAAGTAGAATGAGGTATGAATAACAATTTAAGTAACTTATACAGTTAATGCAATGC
ATGAAAGGCTACAAAGAAATACCAGTTTTGTGTAAAGAACATCAAAATTTGACATGGAAGAGGTGGCTTACTCGCAAGGA
CTTTAGTTTCCTTAAGAAGGGGTAAATCAGGAGGAGGAGGTGGTGGTGGAGCTTTAGATCTGGAGGTTTCTTCATCCACT
GCTTGTTTTTCGACTCCTGCATTTGTCGGCGATGGAAGAGGAGGAGGTGTCGGAGGTAGAACTTTAGGTTTTAGTTCTTC
GGATTTGGATTCAGTCGGAAGCGGTGGTGGCGGCGGTGGAACCACAGATTTAGGTTCCTCAGTAAGCTTCTTCTCACTTC
CTCTGCTGCTGGTTTTCGATGCCGTGGATGTCTGACGAGTAACAGGTTCTTTAGTTGTCCTTTTATTTTCCGATTTGTGA
CTCGTGTCTTCAAGAGGGGCATCGACTTGTTCTGATGCTCTCCGAGACAGGGTCGCTGGCGCCTGAATTTCTTTTGGTGG
CGGCCTTTTGTTGCGGATGGCCACCAGGTCTTCCTGGTGGTGAGGAGAGAAACTGACCTCGTTGTCATGCAGCTCGTCCT
CATCGTCCTCTTCGTCATCTTCTGGGTCATAATGGTCATGATCTTCAATGTCGTCTTCTATTTCTTCTTCCTCGTCATGG
ACGTCGTCGTCACCATCGTGGTAAATGCCTTCGTCTGTACTCAGGCTGCTCGCTTCACGAGAGGATTTTTTCGTCCTTCG
GCGACTGGTACTACTCGCTTGGCTGTCTTGGTCGTCGTAGTCGGGTAAAGGATCGCTAACGTCAGACACACTTGTAGAAT
CCTCACTGGCGGAAGAGTGGTGAACTTCAACTGTCACTGAGAAAATAAACAGAAAAAAATACACTATGTGCTACTATTGA
TTGACTTGATTCTAATTTTTTAAATATATATTACACAATAATACATATCCATTCTTTACTAGTAAGTCACTCACATGTTT
TCATTCGACTTTTTAACTTAAAAATGAATATTCAGGAATCCCGTTCCTAT----------GAAATGTTAACTGTTAGAAC
AAACCCCTGGTAAA--CAATAGG----------------CAAGACTAGTGTAAACATACTTGCAAGATTTTTTGTTTGAA
GTAGCTAAGATAATGGTTAGATTTAATTTAGATGGCATCACAAGCTACCTAAATTAATCTTTTGTTTTAATTTGCATTTT
CCTGTATTAGATATTGGGTCCTGTTCGGAATAGCGTTTTCCCTGTGTTAAAATATGAGCTAGTTAGAAACCGATTTTGAA
ATTCGATATGCCCCAGACATAAGTTATGCATAGTGAATGTATTTCACAATTAATTTTGCTCTATATTTCAGGGTTTTATA
CCAGCAGCAGAATCAGCCAATGGATGCCTTGCAAGCTTATATATGTGCTGTGCAGCTTGACAAAAGCCACACACCTGCAT
GGACAAATTTGGGTATATTGTATGAAAATTGTAATCAGCCTCAAGATGCCCTGAAATGTTACCTGAATGCAAGCCATGGA
AAAGGTTTGTTTCGATGAGTTTTCTCTGGTTATGAATGTGGA-AGATGATTTAATAGTAATTGGCATGTAATGAATATAT
TAAATATTTATTTCTTCCAGGTCCTGCAAATCCAAATCTCTCTGCAAGAGTGAAAATATTGCAAAACCAGCTGTCTGCTG
TACCACCATCAAATATTCAACGGTAAAATCCTAAAAAAAATTTCATTAAAATGTTTTTACATTTTTTGGTAGTAATTGTT
TTTTATTTACAAATATTGGAAGTTGCAAATAAATACCTTAAGCTCACTTACACATTGCAGCAAGTA--------------
----------ACCTTTTAAAAAGTTA---------CAGAGTAATCAATAGTAGCACTAACCTGGCAGCTATGTGGAGTAT
CGTGGCGCCATCTTTGTCCCTGTCCCAAAGAGTGCAGTCTGTATTCCTCAAGAGCCAAACTAGGGCCGGCAACTTCCCCA
TGGCCGCTGCATCATGTGCAGGGGTGGCACCCACAAACGATCGCACATTCGCTCTCATTGCACATTTGCTAATCAGGAAT
TCGAGCACTTTGACATGTCCACCACGGGCCGCGTAGTGCACACATGTGGCACCAAAGTCATCGTGAAGGCCTTGGAGCAG
TTCTTGCTTCTTCTTGAGCAGCTGAAGGCCTTGCAGGTCACCTTCTCTCGCTGCCACCAAAGCACGATGAATGAGCGGTA
CTTCGGGCATAAAGTAACGTTTTAAAA--TTTTTTTTTCAGTCAATTAAAAAGCTTGTTTTTTTCCTAT----TTTTTTT
ACTTAAGTGGTTATGTGATTTTTAAGAAACAATATTTTTCTATTTAGGTCGGCTTCTGAAAGGCTATGAATTTCCGCCAT
GCGATGATAAACGCTAACAAAAACGTCAAACTGTCATGCCTTTGCATTCTTTTACCTGTCAGAGTATTATT---ATTAAA
GTACTTTCAACTTCACGAAAGGGAATTCTCTTGAAGGTTCTAGTACCCCGTTCAGTTAAAGAGCCATTCTCCTTTAGCCA
CACGACAGGGTTCTTCGTTTCTTTTGATTACCCTACTTCCCACTTCTTCTGAGCTATGTGACTTTAGCCAGAGAGATTTT
TAAGTCTGATGTGTATTATTGTTAACAAAGATGATGACGTCACGCGTCACAAACCTCATGCGCTCCTTCCTGCAGCTTGA
TTCCTCACTACTCCATTTTACCCTGCAAACGCCGGTCTTCGGACAAAGACAACTTGTTTTCCCGTTGTTTTGATCTAAAT
GGGTGACATCTGAACATCATATTTAGCAATCGCAGTCCTTATCATCGGCGTAGTCGTAAGTACCCGTTAGTATGTAATTA
AATAGGGAATCTGATTCCAAAAAGGATCATTTCTCTTATTAGTTAGCGTGTGTGTTCATTGTCCCATTGAAATACTAAGT
ACTTATGTCGTATTCTGCTTACTTAGCAATCGTCTGTTGGGTGAGTTCGATTTATTCCGAAGGGAAACGATGATGGCAGA
AAATGGTACTCCTTTTGCTTTCACGTCTTGGGTAGTCGTGACTCGGGTTTACATCACTACCTGTCAAATAAACATGTGAC
TGCCCTCTATTTTAATGCAATAGTTTGAATAAAAGTACCTTGATATGAATATAAAAACCTTGCTAACATATGTTTACTTC
CACTATCAGATGTTTGATGCTTTAAGGAATTTAAGAATATCCAATATGTCAAAATTTGCATGCGGTTTTGTGCCTGTAAT
CTTGGATGTTAGTGTGAACTTCAAAAATCTGGTATTTAAATTTCTCTTTGCTCTCACAGGTGTATATAGCTTGTTTTTTT
TTGTTGCAAAAATTAGGATTATATGGATGATGTGCATGGCAAAGAAATTCCCTTAATGCACACAACAGTAAAAATTCCTG
GTCAGAAGCCTCGGGGCTCTCGGACACAAGGGACTTCAACTAGTGCCTCTTCTCATCAAGTTAATGAGCTTGCATCAGAC
CTTAGCAGTTTGTCCATAGCTGGAGGTAAAGTTTTTTTATAATCTTCATCTCTCTACAGTGACAGTGAAGATAACTGCAT
GTGCTTGGAGTATTTATTCAATGTGCTAGAAGTGTTTTATTCAGTGTCCTTGTGTTACATATAGCAAGACTTTCTCTAAT
GTTTTCCCTTTGGTTTTAAAAGTAAAAAAACAAAAGCTACAAAACAAATTGATCTGAACATGCAAAAGTTCTTTGTTTAT
TCTTCTGACAAAAAAAAAAACAATTCAATGTTAGCAGTGTTTGCTTGAAAAATCTGAAATCAAGCCTTTGTATTAGAGAA
CTAGAA------------ACAGATATGCTACTTTCTAAACAGCCGAGATAACTATGCTTTTCTTGAAAAGGAAAAACAGC
TACATAAACTTTCCCAAATGCACAGAAGTATATAATATTACTCAAATGTACAAAAATGGTTACCTTTCAATGGACAATAT
CGTGGAAGCCTTTCAGGATATAGTGTACCCTGCTGCATAAGGCACGTAACATTTGCTATTTCTTGCTTGCAGGCTTGAGT
TGTGGCTCGGTGAATAGCAGATATTGCTTCTCGTACAGTGATATTGCACCATGGCACAAAATCTAGTTCATCTATGTTCA
ATACATCATCTGTCCTATCAAACTTTTTTGTTCCATTATTAATATGTACAGAATTTTTACTCACATTAGACAAAACCGAA
ATTTTCAGATGTTTTAAATCTTGCACTTTGGGAACAGCTACATCCACAACTGCTCTCTGCTTTTCAACATCCCTAGCTTG
CATTAACCGGCTACTGCTATCCTTCATAACTCTATCCCAAATGTTGCTAGGTGCATCTTCATCATCAACAACATAATCTT
CAAGAAATTTACTATGCAAATGTTCTTGATCTGAGGCCTGAGGAGATGAGTCCTTAAATGTTACCTAAAAAACATTTCCA
GTAAAAAAAGAGAAAGAATAAGAAGAGTTTCTAGACTGTAGTCTCTCTGATGCAATATACAATACAGGTAATGAGAATAT
GCTCTACAATAGCTGAAACGCAAAAAATTCACGAAGTTGTTAAGTATATATTCTCAGTACTCACCACCATATCTGATGCT
TTGGAACCGGCACTAACGGCTGAAGGAGACCGTTCCAGTGAAACCGAAACTGGTTGGTCCGTGGCAGGGGATGTGGAGGT
TGTACTGACCGGGATACCCCCACGGGCAACGATCAGTTCAACAAGACCTCTGGCCTGCTGCAGAATGCTTATGGCCTGTT
GGTGAGATATATTGCTGTCCAGTGGTTGCCCATCAATGGCAAGGATCTGGTCACCTTCTTGAAGATGGCCATCTCTGCAA
GAAAGAGAAAAAATAATGTTTTATTGCAATCGATTTCGAGGACACATTTTTA-GGAATTTTTAGTTAGTGAAACATTATT
GATAGTGCAACTATAATCACCTGCCAAATATATTACTATAACACGTTTTACAGTCCACCTGGTATTATACCGAAAGGTAG
CAGTCTTACATGACGCTGCAATAAATAGCTATTAAGATATAACCCGAAGAAAGTGCAGAAGTAACCATGTTTTGAAAATT
TTTAATTGCTAGTTCATTTTTAGAACTGTGTTGGAAACTTTCGAAACACAGAAGGAATCTTTTTAGTAACGGAGATTATT
TCAACCGTTATGCCCCTTTTTAATAATGTAAAATATATGTTGAGAATGTGTGTGATTTTCTATAAGCATTACCCTGACAT
ATGTTTTGTGTTATTTTCTGTAAATATCTACAGATCATTTTGTAAATTATTTAAATATCTGATTGGTGGTCTTATTCAGC
TTGGATTGCATCTGCACGATTGGAGGAAGTGACAGGGAAAATTCAGACAGCCAGAAATCTGATAATGAAAGGATGTGAAA
TGTGTCCTAAATCAGAAGACGTCTGGTTGGAAGCTGCCCGATTGCAGGTACGTCAATTGTTATGCTATACAGTTTAATCA
TTACAGGTGAAACATTTTTAATGCTGATCACAAAAGCTCACCTGCCAAGAGGAAAAAGTTTTTTCGCATGGCAGTTTATC
TTACCAAGAAAGCCCATATTTTTCTTAGTCTGTAGCAAATAGACTAATTTCTCTGTTTGCTTTAGAGTCTGATTTTTGCC
TAATTGTGCAACAAAAGATTGCTTTTTAACACCGTTTTAAATTGTAAAACCACCTAAATGAACCAGGGTTGTAATGCAAC
AAAAGAAGTTGCTAATGGTGTTTAAGATCGTGTTTGAGCAAAGATGCAAAATTTTTGTTCCTTTTGGAAAGCTCTTCTTC
TGTTCTTTTTCTTCTTCTTCTTCCCCAGAAACACTAAATCATATCTGATGTAAATTAAACTAAGCTTTCCACAGATACGG
GGAGCGACATTTAAATTTTAAACACCCCTGGCTTCCTTCCTCGGTATGGGTGAATAATTACGGAGCGCCTTCCCATTTTA
TTCCTTCCTAATTTTTGCGCTTTTCGGCGGGAAGTGAAATTATAGCATCTTCAACTGAAAAACCAATATCATTATTCAGG
AAATTTGATGTGCCGAACAAAGAACATCGCTCCGGTCTCCATTTCCACTCGGATAGCTCGTGGCCCAGCGTATGTCATTT
TAGTGTAGTTATTGGTCCGTGCAGGCTCCGTGGGGAAATGGCCCACGTTAAGCAGATAAACCGAATTGCAGCAAATCAGC
ATAAATTCAATTATGCCACCAAACTCAATTAAGCTAAATGTGATTACATTGTTTAAATTAACTCTCCTTATTATTCCGGG
GTGCTCATAGCTCTGGCGCACGCCCTTCCGCCAACGAACGAGGCCGCCTTAAAAATGTCTCCCGGATCCAAAGGGTTTCC
AGAAATTTCACTTTTGAAAGTTTATCTGTTGGGTAGATGGGGATGGGGAGGAGGGGATGAAACACAGGAGGAAAAGGAGC
GAGAAGGAAAAGGATGGAATGCATTGTGCTTCGAGGGGGAATGCATCCGCCAAAAGAAATGGCGATGATTTAATGATTTT
ACACCAGCGAGTCAGTGAACTAAACTTATTTTAACAGCCTGGAGGAAGTGGAGCTGACTCCTTCTCTCGCTCGGTTAAAA
TTTCTCTCTCAGACCAATAACTTAGTTAAAAAAGAAAAAATTCTGCATAAAGTTTTTCTTGG-GTTAAAAATTATAAATG
TTT----------------------------------------------------------AGAAAAAAATATTTTCTGT
AGACATTAATTAAAAAAGAATATTTTTATTTACTGTAATTTTTTTGTGGAGCGGAGTAAAGAAAAACTCTTATTTTACAT
AATGTTCTTTTTGACAATATTGGACTTGTCCTACAGAACATTAGCTGTGAAAACTTCGAATCTTGTTATTATTTCACAGG
CTCAATGTATTGATGACACATTTGAAGTAGACAAAATTCAGTATACTCTGGACTTCAGAATCATTGATGGTGATGTTGGC
TTACCTCAGAATTCTTTTAGAACTTCTGATTTTTTGCCTCATGGTAAGAACATTTTTTATTATATAGTATGTTTCATTAA
TTTGTCCTAGTCTTGTGTTAAATATAATCCATCTTTGGATGCATGTATTTGCAAGAAAAAGGTACAAATTCCCAAGCAAA
CTTCCCATACTCCTCTAACAAAACAGCTAATAAGTATAACAGGACCATGCAGGCTATCATTTTACACTAAACTAAAAATT
GTCATAGTGCTTGTATGCATGTTAGTGCAAAGTTGTACGTGGAGATAAGGGCCGTCCAGGAAAAAATCCCAAGAGCATTG
TGCCAACAGTAGCATGGATGTAAATGCAGTGGAAGTGATTGTAGTGTGTCTTTTGTGAATTTTAATTTTTGATATTTTAT
TTGTATGTCCATAACCTACTGCTTCTGCACCAGGAAATTTCCGTTGGGTAAAAATAAATTTCAGTGGTGTTTTGCTTAAC
TCATCCATGCTAGCATTGTTACAATTCAGTCATACTTCGTGTGACCAGTTATCAAAAAAATTTCCATACTATTTAATTTT
TTTTATAGTTACACTATCTCA---TATAAATTTTATTTTTTTTTTAGTGCTTTCTCGATGAATATTCCAAACATTCCTAT
TCAGATTCTGGCAGTAACAGAAACAGGAAGTGCAAATGCCTTTTTTTCCAGTGATTTATCTCATCAGTTAATTACCGAAG
GCAATGCTGTAGCTGACAAACTACAAGCTCATTTCATGACTTCCAGTTCGACATGTCAACAGAAAAGTAATTACTAAATA
TATTGAATTGTTACATTATTTTGAAATCCAAATGCAGATAGTGGACTAAAAATACAGCAATGTAGTGGAATGGTAATACA
TTATTGTAAATATCCTTTTGTAGGCTAATCTATCCTTCCAAAAAAGCGTCTTTGAGTATTTCCTAAGTACTCTTAAGAGC
TGATATGCAGCAAGTTGAAAAAATCATCAAAGACAACTTTAATTTCATTCTCCCCATAACCAGTGACCACACATAGTGTG
GGTGGTTACATATAATCCGTTAGATTTCTGTTGTATGTTAAAACTTCTAAATTGTTTTATCCTTTCACTTAGGTAACTGA
TTTAAGACATACTTCTATTTCAAATTTTTGTTGACGAAAAATTAAGTGCTTTCTGCTATAGTTCGATGCTGTTTGTTACA
AAGTAGTATCCATTGGTAATTTCCATCCACTTCCACCCAAGTTGATGCATTCATGTATTTAAGTATGTGTTAATTAGACA
TTGTTTTGCTTCCCTGTATTGTAAGCATAAAGAACTCCCATTTCACCTATCTTCTTTAAAAGAAATTCAGTACAGTAAGA
TATAATTTTTAGTGGTTGTCTTCCAACTTCTTTGTGTTGTGTAGGGTATGGGGCGTATCCACCACCACCTGAACCGGCTC
CTCCAGATTTGCCCCCTTCCCGAATGAAGAAGGGATCTTTAACAGCCGGCCATCATGCTTCTCGCACAAGCTTGGATGAG
GGTACTTGCCCACTCTTATCAGTTATATTTTTGCTTTTAAAAAGTAGTAACAGCTCTCCTTTTGTTTCTACCTTACTATG
CATATAACTGTAAAAAAGTACTGGTACTAAAAAGCTGAACATGCTATGCATTGTGCCAGTACTTTTTGAAAAATATATTT
GAGAGTATTTCTCCAAATTCTATAAATTATAATTAGATGTGATTACTAGGATGTTT-------------ATATATATATA
TAGTTCAAAAATCAAAATAAGGAATATATCAGTATTGTGATATGCTGGGATATAAATGTTTCATATGGAAGGATATCATG
ATGTTGATAGATTTAGCTTATATTGTTTTGTAAGATTAAGCAATTTTTTTTTACTACTTTCTGTCTTCTAGATTTTGTTT
GAGGGTGCACTGTTCTTAAATAAGAAAGCATGCATTTTTATTTGACTTTTATTAATGCAATATAATGCTTTTATTGAATA
AGCCTTGCATATTCTAGTACAAAATGGCAGAATGGTATTTATTCATTTTTCATTATTCTTTTGGGGTTTAAATGCATATT
AATGCTACTGAGCTGCTGTATTTCATTTTTATCAGTTGCAGTGACTTTTTTTTCTGTTAATAGCTTCTCATTTGATTGCA
AATGAATTGGGCTTACTTTGGTTTTCTTGTTTCTTTTCTTCTTTCTTGCACAGAAAAATGCACGGGCAGGTGAAAACTTT
GACCCTATCTTCACGAATGCCAAAACAACGTTGACCCCAGCTGACTCCGTGGTGATCAGCAGCTTGGCTGGCAACGAGTT
TGAAGGTTTCACCTTTGTTAACCCATTCTTCAAGCAGCCCAAAGAAGATGTTTAGAACATTTTTC-TTTTTTCTTCTCAA
ATTCTTCAGTCACAACTTTTGAACCCTGTTCATTTGTCGGACATTGAGCGATGGCCTTTTCCCCCCTCTCTTTTTCCGTG
ATGACATATTTGTGAATGTTGAACATCGGTGTCCAATAAAATGACATTTGTTGCTTGAATAAGAAGCTTAATTTTTTTTA
TTATTTGTTTGAGCAATTAAGTGAAACATATTCCTATTGTGGTTAGTGCTTGCAGCTACTAGAAATATCAATTGATTTTT
TTCCCTGTAGATTGTGATTTAGTAACACACTTTCCAGGCTACCATTTGCATGGTGTTTAATAAATTAATTTTTAAA-TTG
AAAGGTAATGAATTTTTTACGATAAAAACAGAAGGTCTTGCTTGTTTACATGAGTGTATCACTTGTACTGTATCCAGCTG
AGCAGTGTTATCAGCTCGTCAATTGTTTTTAATGCATTACTAATTGGAATTACAAATTTCTTTTCATGCTTATTGCAAAA
TAGAGCATCTTCAGGTTTTGAAGCATCTTTCATGTAGCTCTGGCTTACAGTCTTTATCTTACACTAATTGTCATGTGCTT
TCGTGCTTTCTTTGCTGTTTTGTAGATAATTGCATTAAACTCGCTGTACTTATATTCCCTGCTGCTAGGCTCTGATTCTG
AAAGTGAATGGAGTTCATTGGAGCGCAGACAAAGAGAGGTTTATAGCAAAGTGAACCGTAAACCTACCCCTCACAAGAAA
ACTCGAAAAAAACGTGGCATCCCTGTAGCTCCTCCTCGGATCCCTTCATTTGAGGGGCCTCCACCTCCACTCCCACCATT
TCCTGGGGGTCAGAGGATTGTGACAGCTCAATCTCTTGATCCGCTTGACAAAGGTACTGCCCACCACTTTAACTGAATGA
ATTGCTGCATGTTGATAACAGGTTTCAAAGGTTGCAC-TTGCATGCAATAGCAGTTCCAGAGTAAAGAATCTAATACGTC
CCTAACACTTCTGCTTTCTTTTGTCTGCACTTTTCTTATTCTTTTTAATATAACTCTATATATCGTTTGCCATGTGCTGT
TAACTTAAATTTACAGCTTTAATCAGTTCTGGAGCAAAAACAATTTTGCTTCTTATTTTAAAGTAAGAATATTATTGCTT
CAAAATCAGCAAAAGCATTAAATTTAAGCAAATATGTGTATGATATGGCCTTATACAATGTGTGTATGGATATTACCGAA
GCAATTATCGAGAGAAATGTAAAATTTCACTTAAAAAGAACTATGCTGTAATAAAGAACTTCTATAGTGCAGCAGTGTCG
CCGAAGTGCAATTCATAGCAGAAACAATTGTATTTTACTTACGGGAAGTTTGCTACTTATGAGGAGATCAACGACATCGG
CTCTCAGAGTGTCCCTGTTTTTGTCCAAGAATCCGTCGACGGAGTACCACACTTGTCCAGCATAGTGTTTGACTCCGAAT
TCCATGGAGGACATTCGTGGACGACTGTACAGGTCATTCAGCGCGTGATTGTAATGACACTTCTCCAGGAATGATAAATC
TGTTGCCTAGAAGAAAGATATGCAAATATTCCCGATTGGATGAAATCAAGTTTACTTTCTCTCAGCAAATAATATCAAAG
AAAGCTTTGAACAGAGCGCTTAAAATTTTTCAAGGATGATGATCATCATTGAAATGGATATTTGGGTGGAATTACCTTTG
GAAAGTTGCTTTCATCGTCCAGTAGAGGCAATATACACGCTCGGCATTTTTCCTTTCTTCACTTTGGGCGATTATCTTCG
GCTAAATAAGTTTCGCTTTTAATCACTTAGTCGAGGGCAGAAAAAGACATAATAATTATTATTTTTTGGCTTTTGGTATC
GTAGGAGAAGGAAGAGATAAGGGGAGGAGGGCTTTGGGTTCTTGGTCCGTCTTTCATTTTGTGCAAAGGCAAGCTCTTTC
ATGTTTCACATAATCGGGCCAAATGAAATTCTTCTTCTCATTTCGTCCCCGGTTCGGACGACTGCAAAGAAGTACAAAGT
GTAAAGCAGTGTTTGGCTTTCCGCATGGAGTTGAATACTAATTGCATTAGCAGCATTAAGCGCAGGAGAAGGCCTAATCA
AGAAATAGCACTTGTAACTACCACATCAATGCCACGTTCGGCCTGCTCTTCCCATTAATTTGGGCAATAAAGGGTTGCTA
CTGCCACCGCCACATGATACAGTCTCTAATTAGGGCAGCCCCATTGCCAAGATTACTTCATTTATTCGGCTAATACGTGC
GGAAGGTAGCAGCAGACCTTGCTCAAACCTCAGCAAGATGATGGCGGTGAGAATTATAACGAGAACAACGCTTACTGTTT
GAATGTGTGTGTGTGCAGATGAGTGTTCTCACCCACCCATTCACCCACCCCTGCCCTAAACAGGGAACCCCTTTCTATAA
CCTTCGCACCCCACCCGCTCCATAGCATGCACGAACTCACACACCGTTTGTTTATGTAATGAACCGTACTTTGTGAAGCA
AGGGACGGGCCACCCTCTTGACGGCGGAGGAAAACCGAGGGGGGCATTTCTCTGTAAGTGAAGCCGCTCAATTGCAAACT
GAAGACGAAAAAAAGAAGAAATTTAGAGAAAAGAGAAGCAAAAGAAAAGAAAAAACGGCATAACTGGGTCTGCTTCTGTG
TTCACGGGCGAGAGAGTCTTCGGCATATTTAGCTGATGAGGAGCAAGATGGTTTGCAGGCATTGGGAGGGTCTTTGTTTA
TGAGCACAGAAGTGTCTCCAGGCGGGGATACAGGCCTTGCTTACACCATTTAATTACCGACAGAGAAACTATCTCTTATT
CATAAAGGGGGGAATTCCAGGACATTGGATCCAGGCCTCATCACCACTGCATCTCGCTTTAGATGAGCAGTGGGTCGGAA
TGATTGAAAATTCTCGACCACTTGCAGAAACTAGCCTCGGTTTCATAGATTGTTATATTAAACATGGGATTAATTAACGC
CAGTGTTTTACAAGAAAATGTTTCTAACTTCGCATTCTTTTCACGAATTTCTTTGTTCCAGTCGCAGTTTTCATAACCGT
ATGAGCTGTGCTTTTTTATCCCATTTTAACTTCCCCTTCTCTCTCTTTCCTTCTTTCATGTTCCTTTCGCATTTTTTGCC
TTCAGAATCCATGGCGCTATGCTTAAATTACTCGGCGGCTCCAGTTCTCTCTCGCCATTTTTGCTCTTTGAAAATAATGC
TCCTAGTGCTTCCCTTTTAAATTAATTTGAGAGAATAAGTTGCTGATGCGGTAAAACTGAGAATGGTTGCTATTATTATT
ATTATAGTCGGCTGATTGCCACCCACAATTTCTCTCGGCAAATTAAATATCCTCGACCTTTCATTTTAACCCGATTTGAG
AAAAAGGAGCGCTGACTTCGAGGCTCTCTTTATTGCCTGAACGTGCTGCGCCTCTGAGAATCAACTCTTCCTCACTGACA
TTGCTCCAGGGATGCTGTTGCTCTCAACCAATGACTGGATAGCAAAACATCTGGTTGTTCAGATCCGCCATTTTAGATCC
ATCTTTCAACCTACTGGGAGTGGAACTTTGTGCGTGGTCAGCTCAGGTAAGAGGAAAAAGAAAATTCCTCACTGGTCAAG
TGTAAGGCAAAGGTCGGACGCGTTCTCGGTGCCGTGGATTTGCCTCTATTTCCGCTTGTGTGTGTCGGGGTTCGTTTCGA
ACCCAATTAACTAGGATTTACCACGCTGGAACTAATGGAACTAGAGAATATCGTTGCAAATACGGTGTATTTGAAGGCTA
GAGAAGGTAGGTTTTAACCGCAACCTTGCGTTAAACTACCGCATGAAACAAATTGCTGTATATTTTGAATTTATGACAGC
CTGCACTTTCAGTATATTTAT------GATTTATACGATTGATATTCAAAGACCGCCCTTGTGGTACTAGGTTAGATTTT
TTCTATCCATACACGTTTTCCGTAACGCGAAATGCCTCGGCTAGTGACAAAACTTCGTATTTTGCACTTAAAATTAGTTA
CCACTTTTATTTAATCCGTAATTTACGCAGACCTTCACGATTTTGTGGAAGTCGACAAATTCTAAGTTAGTGGGCGAGTA
CAAAAAGTTAGGAACTGATGTTGATGATATTTAGGTGTGTACCAGAAAATGTGGGGACAATCTAAGATTTTTATAACTAA
ATTGTGTGTTTTAATCGATTTCTTTTCTGGAACAGATAATAACTGCTCCGAGCTCTCCTCTTCGTCGAAAGGCTAGTGTT
GCTCATAACCTTGACAAATTGGAACGTCCCAGTGATGTGCCTCATCTTGGAGCTTTCAGATCACTTCACAGCAGTACAAC
ATTTTTAGCTCATGATATTGAAGCTGGTTCACATACTGAAAAACCTGAGCCTAAAATACCTGTTGTAGTTACAATGAAAG
AAAAAACAAAGGCCAAAGAGGAGTTGCCAGTTTTAAAATATCTAAAATCGCAGGTAGCAATTAGTTTTCATACCTTTTTC
TGTTTTTTTTT---TATAGTGAACTAATTAACAGATTGTGGTTTTTCTTACATTCAACATGATGGAAGAATCATCTCCAT
GCATCTCACTAAATACAACTAGCAATTATGCATCAATGTCTAATTTGATTGGAAATACTAAGTACAACTGACAGTTAATG
CAACAATGTCCAATATGATTGAAAATATCAAACTGAATAAATATAAGTTGAATTACCAAATGGGGGGAGAACTAGAACAT
ATTCTGTATTACACTGGGGGCAAGAAACAACAGCTGTACTGTTCCCTTTTTGCTTTTCATCAATCCACCGCTGCAGGCAG
TTCTGATGTACCCACTTTGTTGTTCCACGACATCTGCAGGGTTGGACCCATTCTGCATCTTGATCATCATCTTCATTTGC
AAAACACACCCAGCAACTTATTCTATTGCTAAAGCAAAATAATACTTTACTATCAGAAATTAATATAAAAAGAAAAGAAA
TTTATACTTTAATCAATAAAGGTGCAAAAGAACTCCTTATACAATTTTACAACATGCAGGAAT-----------------
-------TATACAAGATGTATACTTTAACCTCTACATTCAGAAGTGTTCTGGCAATACAGCATTAGAATGCAACACTTTA
AACACCTTCCTCGGAGTCGTTGGTTCTGCAGTGCGCATCAGACGCAACTGGAAGTGACAGTCAGAAGAGGCAGACGTGGC
TGCTCGCCCAGCTGACCGAAGAAGCCAAAAATCTCC-AAAAAAACGGTCCTCTGTCAACTAATGGGGGATTATAACTTCA
CCGTCAGTTCGAGCGTGACTGCCTTACCACCCGTGGACTTCCAGAAGCCTTCTAACGGTACATCCCTCTTCTTCTCTTCC
GACCGGGTTGCCCATACGATGCAAGATGATGTGCTCCTTGAGAAGTCAGCCGGTAAGCAGCAGCTGTCTCCTGCTTCAGG
AAATACCTCCAATGGTGATCAGTCACTAGACGAATTTTCAGGAAGGAACCAGAATAATGAAGACGCAGTACCTGACGTCC
ACGCTCAAAACGAGAAGGTCTTGGATTCTTCAAACGGTGGAAATTCAAGCACTCCCTTACAGTTGGAATTCTCGGAACCA
AAACAGAAGTGCTTCTGGGGCGAATTCGACGACGTCCGTGGTTCTCCCGAGATCATCCTCCTGAGATGTGACTCGTCCAG
GTTCCGAGGAGCTTCTTCTGACTGTTTTCCGTCGTCATCCATCGGGGTGGTCTCTGTTTATCCCCAGTGTGCGTTGTAAA
CACGGTCCAAAGTGGATCCCTTAGTGCTGCTATGGCTGAACCAAAATCGGGACGACGACCTGGACAAGAGCCCGGGTCAG
CGGGTCAAGCGAAGGCGCCGGACTGACCGTTCGGACATAGACATCAAGAAGATCGTGAAGGACCTCCTGACTCCGTCGGT
GTCCACCACCACCGCCGCCGCCGCCTCCGGAAGAGGTCCGTCGGGGATGAGAGTTCCCCCGAGGTGTCCTCCTCCAACAT
CAGCCCCGAACCCAACACCACCACCACCACGGGGGTCAGCCCGGTACCCAGTCTGGCCCCCTCCGATATCGGGGAGGTGG
A-------------------------------------------------------------------------------
---------------------------------------------------------------------AAGACGATCTG
GATCTGATGCCATTTTGCAGACTAGTTCATCATGAGAAAATACACAAAACCGGTGGAGCATACCGTAATGAGCCACGCAC
ACTCGACCAATGGGAAGCTAACAGAAAAAAAAGAACTGTTAAAGAATGCATAATTTTTTTGGGGGTG-------------
----------------------A---------------------------------------------------------
------------------AGTATTTTATATAACTATACACAGATTGCTTGTATTTATCTTCATTTTCCGACCAGTATTTT
TTAATATGAAGAGCGAGGCCTACCTGGTAGAGGCTGTGATGGTGTAGGTGCTGTAGTTGTGGCCATCGAATTTCTACGAA
GACCAGTTGAGATGGTTAGGCTTATGAATTTTCAAATATTCTGTCATATGGAAACGAAGAAACATTAAGAATGAACAGAA
CAATATTGATAAAAATTATCAA--------CAATCCGTCAATTTCCGAACATACACATGACGTCTCGCTGTTGAAAACCG
ATGAACGAGATCGTACAGGATCATTAGTGAGCATGCGCAATATTCGATTTCCGGTCCTCCCACATTGTTATGGCTGCCAA
GACCGTGGGATGAGAGAACTCTCCGAAGATAGATGGATATTTTTTACTAGGTGACCAGAGATAGTGCCAAAATGGGGTGA
GAAGTCGCATTTTTGATTTTCAACCGGTTATTTTGTATTAAAAAGAGAAAAAAAGTAAGAATTTAGATTCTTAGGAGTGC
AGTGTTATGTTATTCGAAGCCTTACTGACGTACGAGGATGCTCGAAAGAAATACAGTAAATTAATATGAAAATCGAGCGT
GTGTTTTTATTAAAAAAAGTTAATACTGTTTCGATTATTGCTAAGCACTTAAACTCATTCGTTGATAATTAGTAGCTTCG
TTATGATCTCGAATTAAAGGTTCAAATGTTTTCCTATTTTGCCGGTCGTGTTATCATCAGGATTTCAGACTATAGGACAA
TGAGCAATGATGTTAGTATTTCAGTATAAAAATGGTATTCATACATCATATTTATACACCTATAATCTACTCACTGGAAC
ACCTTGGGAAATCAGCAAATTAGGATTCATTATTGTAACCAGCTGGTGCAACAAATCAGGCTGAGTCTCAAAAAGTTCTG
GGGCAACTGATCTCATGGCATCTTCAAAGGATTCTGCTTTTCCTCCTGGGACACCATACCACGTTTTAGGCTCGCCCCTA
AAAACGACAAAGAAATATCTTATTGTAGGAAATTTGAACAGTATGGTTGCAACAATCGGTGCTGCTCTTATTTTAAGCTA
TTATGACTTAGTAAAATAATGGATCTTCAAAACCATAATAAAGTCATTCTTCTTTATCTGCTGGTATTGTAGTGTTATGC
CGTAATGGGATTTCACTAACCTTAATTAAGTGTCTAATTGGTCTTATCATCATCTGTGTAGCCATTAGAGAATAACTAGG
CCCCTGCCATTCATGCCAGTAAATACCTTTATACTCTTGTGCAGTAAGACCACTTAAATATTGTCCATTAAGGTTGGAGG
CATCACACTGATTGTACCACCATCCACCTGTATGATCTTTAGCACAATGGCCTCCCTCCCATCTGTCATTATCAACATCT
ATTGTGGAAAATGGCACAGAAGCATGATAAGTCATTCCATCACCTACAAATAAAAAGAGATCATATATTTGAGAAAACTT
GGAGAATCACAGAATCATATAACAAATAATCAGTTGAGTATGAG-----------TACATGAGGAGGGGGGGTGAGACCC
TCCCAAATTTTTTTTAACTATAAGGAAAGTGAAATGAAAGTGCATTCATAGTAAATCAGATTGCATTTCCAAAGTGAATC
TTGAATTCCTTGCATAAATCATTAACTCTTAATCCACATCAACTCATGTGTGGTCACTTGATGAAGACTGGAATCCATAT
TTTTTTATTAGAAATTATATCCATGTTTGTACTGAAGTCTGCTGTTTTGAAATGCTGCTTCAATTCTCATGACTGATTAT
TTATAAGCTTGGCAAGTCATAATTTTATTTCCAATCATTTTTGTTTTTTATTTTTCTGTAATACTAAAGTTATTATTTTG
AGGTTCATCATAAGTGTTTTTTTTTTGTTCTGCAGAACTTTATTGTACGTCAGTCAAGCAAGCCAAACACAATGGCATTA
TCTGTCAGGCTGCCAGAGACTAAAGGACCCTATGTTGAACATTATTTGATCGAAACTGTAGGTGATGCGCAACTGAGGCT
TGAAGGTTCCGATAACAACTTCCATGCAATTCCTATGCTTGTAGCTCATTACTGTCAATGCTGGTGAGCTATCTTATTTG
TGGTTCTGAAATTGTGTATTTCAGAAGTAATTTTAGAATATGTTTTAAAAAATGAGAAAAATTCAAAAGGTTTCTTCAAA
AATAAAAAAAAGATAGGATTTTATTATTTCAAAATTCCAAAAGATCCTAGGTTGTTTTGTGGAAATGTGCAAAATTTTAC
ACCCAGATCGAAAGTTATAAAAATAAATTACTTTCAGTATTAAATGCTATCTCATTAATTTTTTAAATTCACATTTTTTT
CTTCGTAAGTTTGATTTTTACCACATTTGTCTTTTGTAAATATTATGACCTCAGTTTTGTGAAATTTCTCTCAGGTTATG
TTTGGCTGTGTAGAAACCGCACTTCAACAAAACGTTTGGGAGAGCTTGTTATTGTGGAAACTCGCAATGAGGATTCACCT
TTGAGTTTCGGACTATTCCCAATTCTGGGCATCGATGTCTGGGAGCATGCATATCTTCTGAAAGTTCATAATCATCGGCA
CAAATACACAGAAAACTGGTGGTTTGTTGTTGACTGGACAAAAGTTAGTGAGTTGGATGACTGGTGGACTAGAGTAAAAC
TACATGATGAGCTATGATATATTTAAAACTGTTAAAAAGAGTTTGTTTTTTTTTACATATTTTCATAAAATGTTATTGCA
ACAGTAATGAACTATATATATATATGATTTTTATTATCCTTACAAAACGAATGCTTTAGAATGTTCATTTTATTATTTTA
GGAAATACTTTTTGCACCAAAATATTTAACGAATTTTGGTGAATTAGTGCTCACAAAATAGCCCCTGGGAATTTACCATT
TGTGAGAGGTTTGAACTTCTATGAC------------TTTTAGGGTACGAAGGAATATAGGTAGGCTTCTTCAGTAATGA
GAATCGATACGTAAATATCAACAAGATATATGAATAATCTACTTACCTTGAAATAATCCAAATGTTGTTTTTAAAAAACG
TGAAATTCTGAGAGCCAATTGCATAGGCATAAACACAAATGC-AGAAACAATCTGTGCCAACATATCCGAGGAGGATTTA
AGATTATGGCAGAGGCTGTTGTTTTGTTTATACTCCGGTGGCATGCATGCAAGCAAGAGATGTTTGCAAATAACCCTTAC
CTCTAAATCCTCATAGGACTTGAAACAGAGAAAGGCAAATCCATCTACGATATCCTCTTGGAATATTGGTTCTTTATTTT
TCTTTTTCCTCGAGGGTGGTCTTTTCTGTGTGACGGGCGAGTCGTCCCCTTCTTCTGCACTCAGATCCCCTAGTTTCCGA
CTCTGGGCCGCCGCCTGCCTCTGCTTTAACATTCTGGCAGCCCTATCTCGGCGTTTGTTCTTTTGGGTTTGATTTCTCTG
CCTCGGCTCACCCTCCATTGCGATCACTTCGACGTGGTCGCACTAATCCAAAGCACACTATCCGTACGGCATTCTCCAAG
AGGGAAGGAGTAATCCTCGAGACCTAATCAACACACTAATTCGCGAAAAAACACCAAAACCGCTCCACAAAGCGTCCAAC
GTAGTTGTTACTGTTTCCGACGAAGCCCACCACCCTCAAATAGTCACGAAGGGAGTGGGGGGATTGGCCCCAAACCTGGA
TCAGCTGTAGCAGAAAAGAGAGCAGTAGGAGAAGCCTACCCGACGTTGTTCCAGTTGACAACGCCAAAAAAGAAAGATAT
GTTTCCCAACTGAACGAGTGCTGAGAGAGGGGAAGACCGTTTGCCGGTTAATTGCAGTTTTCGCCGTATTTATCACTCGT
TGTTGCATCGCGCCCCCACCCTCCACCCCCGACACCGTCTCTCGCCTTCCCACCACCACCCTAGTCCATTGAAGCATTTC
AAGCATAGCTCGTTAATTATGCACAAAGTCTCGGAAATTAGCCCTGAGCATGAAACACAGTTAATTAAGGTCCACCTGCA
CACACTGCTCTGTGGTCTCTGTACCGTGGCCGTACGGACAGTACGACACCCACACACCCG--TCTCTCTCTATCTCTCCG
TGCATTCCGCTCTTCTCCCTCTTTCTCTTGTTATATGCTATTTCGGGGTTACATTATTACGGACAAACCCAGCACCCAAA
CAACCTCCGCATCCATCCGTGGGTAAAAAGACACCAACATCACCGTTCTTAGAACCACAACCCCCTGCCATTGTCACTTT
ACAAGGATCTGCCTCTGTTTCTGTCACATGGTTATGATGTCCCACAGGTTCCAACCCCGAATATATAGCCATCCGTTGTG
CCAGGAAGATTGCACCGGAGAAGTGATCACCTGCTGGTGCAGCAGCCAATTTGGTGGAACATCCTGAGCCTTCTGAATTG
GCCTGAAATGCATGCTGCATGGAAAGGGTGGAGTCAGATGGCTGGACACAGTACTCGGGAAAGATCTTTCTACTGATGAT
GGCTGCCTTACCGAACTCAAGTCTTCGGCAAAGAATGAACCGGTGAGTCCAGGGCTGCTGGTGTGGAATCGCGATGAATG
GGCTGTTGCAAGGGAAGGACTTAAGTGCAGATGATGGTGACTACTTTGGCCACTGCCATCACTGCGGATGCTTCCCCTGG
CACCGGCATGGTTGGACGGAATCAGGGAGTGAGCAGCAGCTGGGGATCTCATAAAGCCTCCCTCTTCATCTTCTCCACCG
GGAAGAACAAACTTTCCATTTGCTGAGCGACTAATCCAACCCAAGGGTTGAGAGTACTCAAGCTGAACATTGTAGCGCAC
ACCTCTCGGGTGCCGTATGTGGCCTGGCCACCCGTGGAATGTTTTTGTTCTTTCTCGGGTGTTCACTGCTAAGCCTAACC
TACCTAAGCTGGCCAAACAGGGGAACTTTAAACTTGGTATTCCGCTTTCTTCGTGTCTGAAACAAAACAAAGAAAAGTTT
TTCAAAGAACTGGAATACTTTTTATGACTCGGGAATTTATCTAATTTTTACAAAAACACTTTATCTGATACTTGAGGTTA
TTTAAAGAAAAATCCCAAAAAATTTCACACGGGTACAAATGCTATGTATTTACATCTGGCTATCACGGTAGTAATCAAAT
AACTCACAATAATATAAAAATCACAATTTACTGATGACAACAATAGGGTTTTTAGACTAACAAAAATTAACATATACCTT
AGCCTTTCTTTTAATGGTTTCGCATCTATATAATCAAGGGGAAGGAAAGTTTCGGCCTCCAGCATCTGCTCTTTTAAATA
CTGAATACATGACCTTCCGGTACGTTCTGTGTCAACTACTATGGCTTCCATATTCTTTCCGAGAACTTTAGTAATGGCAA
CATTGTATCTCTTATGTATTGGCTGACACATGTTTACAAGACGATCATACTGAAAAATAACAGACATCAAAATAAAAAAA
TAAAACAGTATGTAGGACATTTCAGTTGCCATTTAAAATTTTAAGACTAAGAACACTTCAACAACTGCAACACATTTTTA
TTGACAAAAACCTCGAAGATTAATTACAGCAAAATACAAATTGGTTTCTGTAAATATATTTAAAAAATTGTTAGTTAAAA
TTACTCAATGGTACTTGTCCACTGTTGCAATGAATCAATATCAAAAATTACATCTAAAACAGCTCAAGAAATTATATAAA
CTGCAACTGCTGTCT-------GAGATGTGAGAGAACAGATGTCATGAAAGTTATAAAGAAAGGTATTCATAATGTTTAA
AGTATTAGGTGCTTATATTATTGGACCTTTAAATTAGCATTGTATTAAAAAAAGATACTTTTTATTTTTAATATTTCATT
GTTTGACGTTCAAAAATTCTTATTTATGTTTAATAGTGACTTGGTAATGCCTAAGCTTCCTCCAAATGGCTATCCATTAG
AACATCCGTTTAACAAAGATGGATATCGCTACATTCTTGCAGAACCAGATCAGCATGCTCCTTTCAGGCAAGAATTTGAT
GAAAGTCAAGACTGGGCTGGCAAACCGATTCCTGGATGGCTCTTCCGTAAATTAACTCCTGAAAGGGTTCTCCTTGCAAT
GCACGATCGAGGTAAGTGTTTTTAGGTCTGAGCACTTTTTAAGTGGTAGAAATAACAAAATTTTCAACACCAGCATTACT
TTATTTGAACGTGTTTTCTGGATAAGATATTTGCATATTACTGAAAAAAGAGAAGTGGGATATTTTATATTTTAAATTAA
AAGTGCAAAGCAAGATAGTGTAATTACGAGAGGTATTCATCATGTAGATAAATCATTTGTAATTATGTAGCGCCAAGATT
TTTTGTGAGAATAACTTTGTTCAGAAAGAAGCAGAAGTCATCCTTTCTCAATGTATTTGTTCAGAGAATTGGCATGGGGA
ATGGTCATCTTGGCGGCCATCTTGGTGAGGGCCGGGGCCGAGAGGGACTCCAGCTCGACGGGTCCTGGTGGCGGGGCCTT
GTCGCACGAGGCGCAGAGGAAGTGTCGCTTGAGGGCCATCCTGAAGTCGCTCATGTGGTAGGCGTAGAGGAAGGGGTTGA
CGGCGGAGTTGGCGTGGGAGAGGACGATGAAAACGTCCAGGAGCCAGGCGGGGGTGGCGCACAGGGGGCAGAACGCCTCG
ATGGTGTTCACGGTGTACAGGGGTATCCAGCAGATCATGAAGAAGACGACGATGATGGCGAGGTTCTTGGCCGTCCGTAC
CTCGCGCTTGTTGGCGTGATGCGCGACCCGCCCCTGCTGCGGCGCGCTCGGGGTCGTCACGTGCTGTAGGCTGCGTTCAG
ACCCGGACAAAGAGGCGTCGCCACCAGTGGCGCTTCCCGGTGGGGATCTCAGGTTGTTGCGGGGATGCTGCTGCTGCTCG
AGGGCTGTTATCTGGCGAAGCTGGAAAACAACAACGACACCATTAACAACGCAGTCCTGACCAAAGAAATCAATTGCAAA
AATGCAGCTGATGTACAAAAAGTACATAAATTTAATTTGTTACAGTGCTTGTTTCCTTGGTAAATGCTGTAACGCCTATT
GAAAATATTCTTTCACTGTTATATTTGGCATAAAAAAAATAGGCTTTTCTTTTTTGGTACTATGTAGTGGGAAAATCTGT
TCGCTCCAACTTTCTGTGTCTTTTAGGTCTTTTCGTCCTGACTTCCTGCTCATTCGTCAACACATTCGCGATGCCAACGA
AGATTACAGAAATCTTTTACTAGGATTTAAATATGGCGGCGTGCCTAGTGTGAATTCCTTACACAGCTTGTATAACTTTC
AAGACAAGCCCTGGGTGGTAAGTTACATCCTTGGCGCCCATCAAGTGTTTTATAACTATAATTGATTCCTATATGCATAA
AATAATGTTTATATATGTAATGTATTAGCAACCGTAACGAATTTTTACGCCTTTAAGTTAATCAATTCCCCAAATTATAT
ATAAAAGAAAATGCAAGATGTCCGCCATCGAAGCCGTATGTGGCCATAAACAACTGCAAAAGAATTAAAACATTAGAGAG
CGCAACAATGTTTAAAAAACTTCTACTATTGAGTAGCAAAATTTCAAATGTTTTGAATACTCTTCCATCTATTTCGCATG
AGCTATGAACCCTAATCATTGTGGGTCGTGAAACGCCTTTCCCCCGAACACCGATCTTCATGATTTATAAACCTTTTCTG
CGCTTCCACCCGCCCTTTCAACTGTCATCCCTCCCGATTGCCAACAGCCCTTGCTTTGTGTAAAGAGATTTGGGTTGATG
ACGAGAAGCCGGGGGACGTAGCAACAGATAGATGCTCAGATATCGAAAAACAGACGTCGTGTGGGGAAGCTCAAGATTGG
GCGAGAGAGGGAAAAAGAGCAAGGGAATTCGGATATGGCTGTGGATGAGGTGGAGGAT----GGGAGGGAGTCGGGGGAG
GGGGTCGTACACAGTGAACGTGACGAAGCTTTATGAGGTTGGTTGACGCCTTAGCCGACAAAATATTGCTGCAAGCATAT
TGTCTAAAACCAACCGTTGTCGCATTCCAGTCCTTTATTAGCCACGGTCGGAGCCAGGGACTCTTTGGCCCATTATTGAA
AATTCCTCAGCCCCACTCATTAGGTTTGGTGTGAGTTAGGAAGAATGAGAACGTAGCGTTGGCAACGGGAACAGCGGTGA
AGCACGTCGTCCGCTTCTTGCGCCCCCAGTGTTGGTGCGCGGCACGACACAAAAGGACTTGCAGGCCCCGAATGCCGTGG
AAGGTTTGGGATGGGAATTCCATCCCACCCCAATCCATCTATCCTCCTGGATTCACTCGCTCGCCAAGTCGATTGGAATG
GCTGATCACAGTGCACCGACCACTAGATACATAATTTACTAAATTGTAAGGTCAAAAACTTCCACTGAAGAGGAAAATAC
ATCTACTGACGGATCAGCCCTTCGAAATGGCCTTTCAAATCAGAGTAAAATTAAAACTGTAAAAAAAAAAATCAAAGGCC
A--TAAATGTTGACGGATTCTTATGCGGGCTCCAACTCTTTGCTCGCAACTTTTCTGCCGTTGCTCGCTTGACACTTCGG
TAATTTCATTGTCCCCGCGAATTTTCGCAGGACGTTTCCCTGAGGGGCCTCTTCTTCCTGCCCCCCTCCCCCATCCGCAC
GCACTAGCACTCCCTGTTTCCTATATAGGGGATGCGGGAGGGGAGGGGTTCAGGGGATGTAAAGCAGAAAGGACCAGAAA
TAATAACCTTCGGTGTACTTCTGTGCTCGCATAAACCACTTGCTTCCAGTCAGTAGTTCGCTACTTTCGGAAGTCCCTCG
TTCACTCCTCCACCATCTGACTATTTTGCAAAGACAATTTACCTCTTTAGGCAGCTAGTGTGTGTATTCTCCCAATTTCC
GATGCGGGATTCTGACAGTAATTTGCTCTGTGTTTTAATCTCGTTTCGAGCGAGCTCATAAATAATTATTAGTTCCTATC
CACCGCTTTTGCTCTTTTCGGGTAGATGCAAACTTAGTCCTTACATGTCACCACCAACGGCAGACGAAAAGAATCTCAAC
TCGCTCCAGCCCCATACTTTGCCATTCCCCTCACTTCTAAATTACCCTCCACCCCAATTCCCAATTTACCACCTC-----
--------------------------------------------------------------------------------
--------------------------------------------------------------------------------
--AAATGCATGTAGAAGAATTTACACAATTTATTTACACTATACCTCCAAGTCCTAACAGCCCTTCCCAGTTCCCATACG
CAAAACTGCTCATCTGCGCACTGCGCAGCATCTGTCACGGACCAATCCTATGACGTTTCATTAAACGTTTCGGACGATAT
ATTTCCCTCAAATAAAATATAAGAAATATTACATTACCCATTTTTAAAATATTAATAAAACTTTCATATTTTAAACCAAT
GGTTGACGATATTAAAAATGAGTAAATATCACTTTTGAAATTTATTTTTTTCCCATCATTCACCGGTAGTGGATGTCCGC
CATCTTGTTTATTTTTGTGACATGAGGTAACAGAGAACAAGAGAGAATAGTGGGAATTTAATCGGTGAACGGCTGGCTTA
TTGTGGTGGGAGATACAATAATTTTGCGACTATTTTGGTTTGAACTCCGGTGTTTGGGTGTTAATGCCTTCCCCTTCTAG
GGGGGTTGACACCAGCAGACATTGGGCGAATAGCGAGCAAGTATTTTAAAGTGAGCGTGTCTGGAAAGAATTTGGCGACA
GGTTCGGGGAAAGAGCGATCTGTAATACACGTAAAATCTAAAAAACTACGAGAAGGCTATTACTTACCTGTCTCGAATAT
GAACCATTTAAACCAAGGTTTACACGATAAAGATTATCACTTTTCAGAGTCTGAAGAAATGGATACTCGTGAAGGTAGGT
GATTTCGTATTGTTTTCGAATAGTAAATTTCACACAGATTTTTCGGTGGTCTAAGAATTTTACTATGTAGATTTTGTGTT
GATGTCACAGGTGTAAAATTTGGTAGATTTTTCTTTGAAACAACAATATTGTATTAATTAGATTATCATCC-AATATATT
TGCTCCTTTTTGTATGCCTAATAGTATTGCCGCTCGAGACGTAAAGTCAAATTGTGTTTGCTTCGATATTTTAGAAAAAG
TACACATTCTATTTCAAAGAATATTATTCAAAAAGCCTGCTTTATTATTAGCACATTTTTCACTATGTATTTCAAATACA
ATTAACGAATTAAATTGTTGTAACAGTTTTTG------------CCCTTTTCTGTTTTTGGTAGGTAAAGATTAATGTTT
ACCATTATTTATGTAATTTCTTTTCAGTCTGATTTTTTTTTATGTTTTTCCCTAGGCACTTTTATTTTAGAGTATGTTGG
TGAGGTAGTAAGTGAGCAAGAATTCCGTCATAGAATGGCAGAACGATATCGTAATGATCAGCATCATTATTGTTTAAATT
TGGACAGTGGTATGGTGATTGATGGTTATCGTATGGGAGGAGAGGGAAGGTTTGTAAACCACTCATGTGAACCCAACTGT
GAAATGCAAAAATGGTGAGTATATAAAATTTTTAGCTTCAGTGAAAATGCAGTGTAATTTTAATTAACTGTCCCATATGC
AAGGAAGGGGTCAAAGGATGTGGGACTGCATGTTGCTAGGTTTTAAGAATTTAAGTTTTTTCTATGATTTTATTATCATC
TCAATAAAAAATATGTATTATTACTATACTCTATATATATTTTTTAGTTACCGTTTGATATACTTCACAATTCTCTAATT
AAGTTCGAAATTTTCGATGAACTTTTTGTGTGTATTTTTGAGATGCCATTTATGTCATTGTATTTTTTTCTGCTATGAGT
AAAAATCTTAATTTGAGAAATTCCTGTTCTCTGTGTGTCAAAGGGAAAGGTCATTCAGTCGGACGAACTGCGAGAACAAA
AAAGGAGGAAAACAGAATGGCCCCATCTAAGTGAATGTGTCCATCCTACAAAATTCCTTGACTTGAGCTTTCTCTGTGGT
TTGAGCAAAACACTTCGGTTTCCAAGGAGACGCCTAAACACGCCGCAGTATAAACAGTTCATTTAGTGATGGCACCAAAA
TGGTTCCCATGGGTCCCAGTTCTTAATTGCAAATGAAAGAAAATTAGGGTTGGCCTCATCCGGGTCCCTGACAACTCGAC
TCTACTCTGGCCTCAACCGTTTCCGACGATTTTATTAAACTGATTCTCATTATCATATTATGTTGCACACACACAAGACT
TTTCATAATGCTCGACCGCTGCACGCCAAACCCTCAAAGACACCGAGTAACCTGCCGAGCTCATTAGTTGTCGCCGAGTC
ATAATTAATACAGAGAAAATGCACTTCTGCGGATATAGTAGAAGTGGATCTGAAATTCCTTTCTTAAAATGTTGACTGAA
ATTCGAAGCCAATGCATTTTTTAAAGTGTAATCCGAATGGCAATCAGGTAGAAAATACATGATAATGAACAGAGCTAGAA
CTAGATTTCCTAGCAAACTTTTACTTCCTAACAGAACATGTCAGCAGATTACATTTCATTGACTCCGGAAATGTCTCCTC
TTGAAACAGAATCAGAAATAAAAAGTCTGAAAAGAGCATGCTTACTTACATCCAACAAAGCATGAAGATGTGTATCTTCC
AGCACTGACATAAGGAAATCCCTGTCCTTCTCAGGGCATTCTGTAAGGCAATGTATGTCATCCAAACTGTCCAGTACCAT
TGACACTGCTCCTTTGTGAAACAAAAGTGGGACCTCACTCAGAAATTGAAATATTGGAAAAAAAAGTTCATAACAAAAAC
ATATATTTTAAAAGGCAGTTAAGAAATTTTCACAGTTTTTCAGATGTTTTTTAAAATATGCCCTATTTAAAAATAATTAT
CTTTCACAAAGTACAGTTATGAATAATCCTGGGATGATTTTTCCTAACTTTCCCATATTTTCTCGAAGAAATGTCTGTGA
CTTTCTTCTCCTCTCTTGCATCTTTCCCCCATCCTCTCTCTTTCTCTCCGAGAAGAGAAAGAGGGAAAAGAAAGAGGTGA
ATGCCAAGAGAAAATTGGCCTCGGATGCTTTGAGCTTCGTTTCCGTCCCCTCTCGGTGAATCCCTTGTGTCTCTTCCCCG
CCGGTTCCTAATACCGTTTCTAATGTGAAGTAATAACCAAGTTTTGGTGTGTGTGCTGGGAAGAGAGGAGAGAATGCCTC
GTCGTGCCCGCGGCGGGCTTGAGATGCTCATCAGATGCGGGGCCCAGTCGTCCGTCCCCAGAGTCCACGCACTCGATATC
TCGCGTTGACAACCTCATTAACAAAAATCACCCGGCTCATAAAGCAAAAGGCTTCTTGAGAATTCTTTCGGGTTCATGCT
TGTATACAAATAGCTTCTCGATACAATTACTGGCAACTACTTCGGCGCAAGAGATGCTTCTTCTCTCCTACTCATGCAGA
TGAATCCCAGCATACGCGATTTGGCCAAATCTCCGAGGGGACTCCATCTCTTGATCTCCGACGCTTTTTGGATTTTTTTT
ACAGTTACTTTTTTCTCACCATTCCCCCCCCCCACCCTCTTCTTTACTTGTTATTTTTATTTGCGCCCTATTTCTTTGAT
TTTAGATCTCGCTTTTTTCTTTCTCTGTTTTCTCTCAAGTTTTCATAACAAATACGTAAAAGTAAAATCTACAAAAGCAG
AGTGAAATGGCATCTTTTTTGAAATCTCGATCCTGCGATATGAGATTTGGGGAGAACTTACTCATGCTAGTTTACATGCA
CAGGAATTTCACGCAACAAAATTATAATTTTTACGCTGCCTTAATTGATAGATATTATATTGAGAGTATTTTTCGCGATG
ATGAAT-CTATAATCCTTGTCTCTCTTACAACAGGAGATCATCTTGAAGCGAGCGGCTGACCTCGCAGAAGCTCTGTACA
GTATGCCTCGGAACAACCAGCTGGCTCTGCCGGCACCCCGGTCACCGGCCCTGAACAACGCCGCCGCCATGTCCGGCTTC
AACGCCTACACAGGTCAGCTGGCGGTCAACGTGCAGGAGAACGGTAGGGAGCATTGGCCCCACGTTCCCAAAGCCTACTG
CCAATTGCCAGGCAATGACAATAGGCCCACAATTCTATTGGTGTTTTGCATGACCAATTCCCTGCTGACCTTTTTGCACG
TTGGCCTGGAGCTTTTTTTTTCTTGGATGTATCGATTTGCTTTTGCCCTTTAGTTGATGTGCATTTTATTTGATATTGAA
GGAAACGTGTTAAACGCAAATTGTGTTACCTACTGTATTATGCATGCAATTATAGTCATACAATGAGTGACATCTTGTTC
TTTTGTTTTTCAGCTGTTGACTTTTTTAATCAAATTAACATGCTATATGGGACAATAACTGAATTCTGCACAGAGGAAAC
ATGCGCAGTTATGTCAGCAGGGCCAAAATATGAATATCATTGGGCTGATGGCCAGACTGTTAAAAAGCCTATTAAGTGTT
CAGCTCCAAAGTACATTGATTACCTTATGACGTGGGTGCAAGATCAACTAGATGATGAAACACTTTTTCCATCAAAAATA
GGTAATCACTTAATCTTGTTTTATATAGAATTTTAATTTTTGTAGTGTAATGTAAACAGTATATTGTGCATACTTTTTCT
TTTTTTACTCCCTGCTTTACATTATACTAATGCCTTTTATCGTAATTAAATTGTGTTATGTGTCATATTTCAGGTATAAT
TATGACTCCTACTAGGGAGTTAGCAATGCAGATAACAAAAGAATGCAGGAAGTTTACCAAAGCTTTGGGGTTGCGGGTTG
TATGTGTTTATGGAGGAACGGGAATATCAGAACAAATTGCAGAACTAAAACGCGGTGCAGAAATAATTGTTTGTACTCCA
GGAAGAATGATAGACATGCTTGCTGCCAACAGTGGTGAGTGGCTTTTTTTTCTGCTTCATCAGTGAAAACTTTGCTTTTG
TTTAGGTATTTCAAAATATGGGGAGTCAATGGCAAAAATT-ACTGTGATTAATTAAAATACTTTGAACCTTAGAAATGCC
ATAAGCTAAAAACTCCATTGTAACACCCGATTTAAACGCTTCCTTTGCTTGAAGGAATGTCTGCAGAACCCCTGTGCCTT
AAAAGTTCAAAATTTTCACAAACGAGGAATTACGTTATTTCGCGACGGGTAGGTTTCTGTAAACCAGCTGTTCTTTCTGC
CATTCACACTCCCCTCTTTCCAAAGCAAATCATCCGGCAGGATGGAGCAGTGCTGCTTACTGCTGTAGTCTAATGGAGTC
TGCTAGTTTTGCTATTCCTCGGACTCATGGATTTCGGTTTTTTGTGTTCGGATTGCTAAGATGTATCCTACGGAAAAATG
ATGCCGAAAATACGTGCTGCGTAGCCAAAACATAGTGCAGTAAATATCAGTGTTTGTATTGTGTTTACGGAACTAAGCCT
ACCCTCACTCAAAATGGCGGACTTGGAGGCAGTTCTGGCAGATGTGAGCTATCTTATGGCTATGGAAAAGAGTAAATCTA
CTCCAGCAGCAAGAGCCAGTAAGAAAATAATTCTGCCGGATCCTAGGTGGGTGTGAACAACTTAATTATTCGCTTCGGCA
ATGCCCATTTGTTGTTCTGTCTCCATCATAACCAGGTCATTCTCATCAGTAAACACTCAATCGCACTTGCTTCCCATTAA
AAAATAAATGCACTATATCAGCCATATAAAACAAGTACTATAATATACATTCTCACAATATATACAATGTATATAAATTT
TTAGTGTTCGGAGTATGATAATTTTTTGGAGATCACAGGGACAGATTTAATGTGACCTGCAAGGTGTAGCAGGTGTAAAC
ACTATACAATCGCAGTTATTTTCCCGAAATTATATGCTTAGATTTGAATGCCGCCTAAATGTGTAATAGACAAAGCATGG
CAAATGACAAAAGGATCAAAAACTCCAAATAAAGGCATGGTTTTTGTTTGGCTGATATTTTGCCAAAAGGAACCAACCAA
AAACAAAAAAAAACATATGAACGGGGGTGACAAAGTAAATGCATGCTTTGTCTCCTAGCTCTAAGGTGGAAGGAAAATCA
AGGGGGGCCCTACCTGTGGATGTCGAGGGGCAGGATTGCCGGTCCAACAACATTCGGGAAAAGGATCCTCCGTCTACAAA
AGGTAGAAACAAAAAAACACAAAATCACTACGTGGACCGCAAACACAAACAAAAAACCCAAAACAGAACTAAATGACACT
AAACAAACAAACAAAAGGTTGCCACAAAAGGTGAAGACACACATGCGTGTTGCAATCAATGCAAAACAGACTAAATCATT
CGATGAAAAAGCCATTCATTTGCATGATCAAAGGTCATGGATGCATCATTAAAAATCTGAAAGTGTAAAAGAAATTAAGA
ACTGACTCATTTTGCATTTTCAGACATGGTGTGCTGCTGGAAACTGCTTTAGTCTTCAGAAAGAGCATGAGACAGCTATA
AAGTTTCTTCAGAGAGCAGTGCAAATTGATCCAGAGTTTGCTTATGCATATACACTCTTGGGACATGAACATGTAATGAC
TGAGGAAATGGACAAAGCCATGACGTGCTTTCGAAATGCAATTCGAATAGATCCTCGACATTATAATGCATGGTTGGTAG
ACGACACTTTCATTTTCTTGATAATTGAGTATTATATCTATGAACATATAGGTGTCTTTTCAAAACAATTATGGGTAAGA
AATTTGTGAATATGGTGCTATTCGAAATGTCAGAAAAAAATATTTGCATCAGGAAAAGTTATTGTGCATTTAATTGGCAA
GATATGGTGAAGACCAAAAGAAACAGCCCAAAGAGCGATCGAAAATAATTTCTTTATTGGCATTGTTAACTGCTGTCAAA
ACCTCCCGCGATATCTAAAAATGAATCTGATAAACTGCATATCATTTAGATGACTTTATATTTATCACAGTGCTGTGAAA
GAAACATCCAGATGTCGGGACCTTCATGCGGAAAGGGAGCGGCATACCGGGCCAATACCTCGAGAATCATGTGGAACTTG
TCGTCCGACATTTGGCATGTGGGAACTTTACAGCGTATCGCATGTAATGTTAAGAAAAGCTGTCAATATGTGTGTGTGTG
TCAGTGCGTGTGCTTCCGCAGAAATGAGAAAAAGAAAAGCAGAAAGAACAAAAGACTACACCAAACACTTACAATCAAAC
TCACTCTGCCAGCGCTTGAGACCTGCTTCTGTGGCGAGCTGACTCTTGGACCGACTGCCCATGCCCCAACCAGCCCAGTT
ACCGAGCCTTGAAAAGTAACGAAACACTGTTGGGCTGGATGAGGGAGTTTTGGAACGTACAGAATCATGGGGATCAGGCA
CCTAAATTGAATAGAAAATGAACTGAAATATACTTACAGAAATGCACTCTCATGATTCATAATTAACAAAAAACAAGGCA
CAACACAGTGGGTTTACAGATGGCAACCTTCATTACAATGTGCAACAGGTTTTCAATGAATATAGGGTATACATGTAGTT
ATCAGCAAAAGTACATTAACTGTCGAAGTTTTGAAGCGGCGGACTTTGTTTATTGCAGATACTAAAATTACGACTGAAAC
GTGTTAACCCTTTCGAATCAGATGACAACCACACCACCATGCTTTATGTACACATAAATAGCACCAAATAAAAACAAATG
TCAACATTTTAGGCTATAGCTGTAAAAAAATTAAAAACCAAACCGCTTTTCAAACCAATGTATATAATTTCCAACTACTT
GTTTCTTATCCACACTTTTACCAAATATTGGTCGATAGTGAAATGAGAATGAATTAAATTTATGACATCTGGACTCCTTC
AATATAAACAAGCTTGAATAACATTGTAGCATGCCACTTGGACGTCATCATTCACATTATTTTACTCACTTCAAGCGTCC
TAATTTCATGTTGTGTTAATTCGGCGCTTGTCGCACACTGTGTTCTTAACCCATCAAGATGGTCTGCATTGATGTCTATC
ATAGCTTGAGCAGTATTGCATGCTTCTATAGCTTTGTTAACATTGTCCTCGCCTTCACTGTCTGCCATGGTTCTAATAGC
GAAGTTCCCTTGTTGACAGGCATCCGGACATGATGACTGCGAACTATTACATGTGATGAATTACAACTCAAGCCAACAAA
ATTTACTTCCATTCTTCCTACCCGCTAAGGACAGTCAGCCATGATGAATGTTAGTCACGTTTTATCTCGTCAGATATCGC
AACATTGCGGTAAACACGAGATCCCGAAAAACAAAAACGAATGGAGTGGATGAAAACTGTGTGGTTCACTGAGCTCTGTC
TAGGCTCTGGACTAGGGTCGTTAAAGTGCTTCTGGAGTAACACACAGAAGCTGAAATGGGTTTATTAGACTATTTATTAA
AGCAGCAAGCAATAGAGATGAAAACTGGACAACCAAAACCGCAAGAGTGAGACAGAAGCTTCGGACCTGAACTAATAAGA
GAATACGACTCCTGTTATGTGAATTAAGACAACATGATAGAAAAATAATTTTCTTACTTTAATGAGGTCTCCGAGTAACT
TGTTAGCTTCAGTATATGCTTTCTTGATTTTTTCAAAATGCTCTCCAAGACCAAGACTAAAGGCTTGGAACTGCAAATTT
GTGTACTGACCACCTGGTATCTCATTTTCATACACATCAGCATTACCGCTTTTCATAGTCACAGTACACTCAAAGGGAGC
ATAAAGTGTTCGAGTTTGCTCCCAATATGCAGAGTACTTGCTCACGTTTTGCAATGAAATGCCTACATAAAAGACCAGGG
ACACTTTTAATCAGAAGATAAATTCTTACTCCAAAAAGAGCTCTTTCACTCTTTACACTAGACTTAAAAAACTGGATTCT
TTGAATCTAAGATTAAACCAAAATTTATATTACAATTACTAAGAAGTCAATTTGGAAAAACGTTAAAATCCTTATATAAC
GGTCTAAAACTATATGTCAGGTAAATATTTTTATCTATATAGTGAAATTTCCACTTAGCAAATAATTTGGCGGTAACTGT
GCGACTTTGTTTCATGAAGGTTTGACTGTATTTGTTTGCCACTAATGATTTTTCTTTTCATTCCATGATTTCAT----GG
TGGAGTGGATAGCCTATGTACTGAATTTCTTTAATAAAATGTAATGGTTTCTTATTTT----ATTACTTTCTATCTGCAT
TAGTCCCGCCACGTTTTGACACAAAGTTCCGAAGTGAGACAGTTCGTAAAGGTGAAGTTGTCAGGCTGCAATGTGAAGCC
ACTGGAGACCATCCGATGACAATCGTTTGGAATATAGACAAGCAGCCGCTCAATCCTGACGAAGATCCACGGTATTTTAT
TTTGAAGTTGTATTTATTCAAATGATTGCTTTCATTACTCAATTTTCAAAAATCGCCTTCTACCTAAACAGGGTTAATAT
AATCAGTCCTTAAAGGCATCTAAACTATAAATGGGGATGAAGAGTGAAGCTTTTATACAGCTGTCATCCATTTA---TGG
GTTCACTTATCATTATGCTGTTTAATCTGAACATCAATGCATATTCAAAGGGCAAAACAAATTTAAATATTTTTCGTAAA
TGTTTAATGTAACCCTACACATAACTTGATAAACATAGCATTTGAAATATTTTTAAAATGCAGAACTATATTACATTTAT
TTTAGAAAGTCACAAAATTAATTGCTGTTTTTAATGAGTACAATAAAGGCTACCTGTTTCAAGTTCAGTCCCTTGAAGAC
TGGCAACAACAGCTCCCATGCTTGGCTGCGAAGTCATTCCAGACATAGAGTCCACAGCAACGTCAACAATGTCAGCAGAT
GCTTCAGCACAAGCTAAAAGGCAGGCAACACCTGCTCCAGCAGTATCATGAGTATGTACATGAATAGGAATATCAGGATG
CCGCTCACGAAGAGAAGTTATAAGAAGCTTAGCCGCCTGTGGTTTCAGAAGACCAGCCATGTCCTGATTAAAAAAAACAT
TCAGTTTGCAAATGTATTAAAATTACAGTACTGCCCAAATTATAGCAATTTGGAATTATATATTCTGAATAATGCAGAAA
TATCAGCAAAAAAA----------TAAATCCTTTAATAATTTTGAAACTGCAT---GTGGGGTG-AACCAAGGTTTGCCT
TTCCCTTAAACGTAAACTTGTGACATCCCCGGGGAAACGTGTCTTTCACTGTACAAAATTTACGCATTTTTTGTATTACG
TCCCATCGGTGGTTAAAAGTCTTTCAAGATTCGGACACTCTAACACTGTCGCACCAATGCTGCTTCTTCGGAGAGTCATG
GAAGTGACCAGCATCCACTTGTTATGCCTTGGGTCGTACCGTTCCACCGTACTCAGACTGGAACTGCCGTCATTGCCTCC
AATGGAGTAAAGGTAGCCTTCAGTCTCTACCACTTCGTGAGTGGTCCTAGTAAAGAGAATTTCCAGTTACATCAACAGCT
AACAAATATTTTACAGTTAAGATACGGAGTACCTAAACCTTGTTTTACTTGTATTGACATTAAGTTTATTTGTATGGTAC
CAGTCAAAAAAATTCCAAGGAACTATTCTGGAATA------ATTTTGAAGTATCAGTTAATATGAGTACGTTCATTTCAT
TTTATTTAAGTTTTTCTTTTTAGGTCAGCGAACCAGCAGTTGTTATTGATGCAGTAAAAAAGGCCGAAGACCGAGATGAC
TGTTTGGTAGTACGGTTATATGAATCATATGGTAGTCGTGTGCATGTGGTATTGAGAAGTTGTCTTCCTATTAACAAAGC
AGTACTGTGCAATGCATTAGAAGACATAGTCAATTTACCTGGCCAAAAAGTCAAATGGAAAGGAAACAATTTGGAGCTTA
ATTTTTTGCCCTTCCAAGTACTTAAAGACCCTCCTCTCTAATGCAACAGGTGTTAACATCTGGATATACAGATT---AGG
GAATCATCTTTTTCGAGAAAATGAACCATATGGTGTTGTGTAGTACAGTGTTTTTTTGATATTAACCTGTATGTTTGAAC
TGTTTCTTTTACAGTTCGATGGCATGCATGTGGTAAGTGGATCTTTGGACACTTCTATCCGTGTGTGGGATGTGGAGACA
GGAGCATGTAAGCACACGTTGATGGGCCATCAGTCTCTGACATCTGGAATGGAACTCAGGAACAATACTCTTGTATCAGG
CAATGCCGATTCTACAGTGAAAGTGTGGGACATCACTAGTGGCCAGTGTTTACAAACTCTTGCAGGTTTGTCATTGTCTT
TTGAGAAATTTTACATTAGAAGTAAACGTCTCCACTCATAATCTTATTTGAGTGATTTATCTTGTTTTATTA-----GCA
ATTGAATTAGGATGTATACCTTCCATTTAACTGCACTGCAGAACTAATACAAGTAGATGTAAAATATGATTGGCTATAAA
CAATTTTGGAAAAATATCTTTGTGCACAAATACTTTTGAAAACTGATTACTCTCAATATTAGTTTATTATAGTAGAGCAT
TTGTAGTTTCAAACAAGGGCGACAAACGCTTATATTACAGTAATTGAAATTTATTTTTCAAAAATGACAGACATACCAGC
GTATTCAAATACACTTAAGCAACATAAAAGTAAGAAAATTTAAGCTTCTACCTGAACCACTATGCACACTGCCTTCTCGC
ACAAAGTTCTTGCAGTTGCTATTGTTTTCATTGGTGTAACTGAAGGGCATGGGCACAAAACCAGTATTTTGTGGGATGTA
GCTACCAGAATAAGGCATCTGATTCCCCCATGGGGAAGGTGCTGTGGGTGGAGGCAACGGCCCTAAGGTATCACGGTCAG
CTTCACTCACAGAATCATCCTCATTCAGTTTTAGAGCAGCAACAGCTAGGTAAAAACCAGTAAGGTAATTTTTAGTGTTG
ATTACACTATTCGTGCAAAAGTGGGAACAAAAGACTTATGAAACCATTTCACTGTTAGTTGATAAACTTTAAAGTTAGTT
TACTTTAAAGCTGAACAAATTCATTTTCTAACACCAGTTTTAAGTTCAAAATGTTGGAGACATACTGTAAACAAAGAGCA
ATAATAAATAGTCACTCTAAAAGATACACATTTTTTGAAGCAAATTCAGTTGTTGCTGTTTCTCAAATACACATATACAT
ATATAAACACATAAATCTTTAAAAAA-ATCTAACATAAGGTTTCAAAAAGCTACCATCCATTTGAAAGAGGAACACATCA
TGCAACGATCATTACACAAATGAATATTCTCCAATGAGGA-----TGATCTGTGGTGAATGGAGGTTCACGGGGTCAAAT
TCCCAAGGGGGAAATGTGGAATGCTCAAGCATTAACTGTGAA-----------ACATAAAGCTCAACCACAACAGAACAC
CTTCATACAAAGATAAAGGAACAAAGTGAAAGAGAAGATAAACAACAACAACCACAACAACAAGAGGCAACGTCATCAGT
CCTTGTGGTGCAGAGTGTGATGGGGGGAGAGAGAGAAGAAACGGGGAGCATGCGAGTGCATGAACGGGCATAAAAAAGGC
AACGAAAGGACTCAATTACCTTTTTCAATGAATCCACATACCAATCTACCAGGTCAGTCATGTGCTGCACCAACAACATA
AAGGACTAGGTGTCAGAAATAGGCTTAGCAGGGAAACAACACTTCCAAAAATGGGGCTTTTCTAAGGGAGTCAAAACAGT
CAAGTTGTTCCTTTTTAAGAAAAACAAAGAAACAAAAGAGAGAGAGAACACACACACACAAAGACGTATCATGTGTTTCC
AAAGTAA----AAAAAAGGGAAAAAGAAAATTCAGGCAAAAAAAAAAAAACCTTCATGC---------------------
--------------------------------------------------------------------------------
------------------------------------ATTTGATTCCTCGGTGGTAGGCCGGGTGGCCTGATTTGAGGTAT
TTTCATCTTTTTAAACATCTAGTTAAAATATACCACAGAAATCTGAATATTTACGTAACACAAAAGTCACTTTGTTATGT
TGAATTTATTGCCGTTGACTTATGGCGGCGTCAAAAGAAGTGACGTGTTACCTCAATTGCGAACTGTTGCAGTCCTCCTA
TGTTAATGGGTCCCTCCTCTGTAGCATAGAGGTTGCAACCTCCAACACAAAGGTCACTTGTTGGGCACACCATCCCACAG
GATAATCCAACAGGGTTGTCAGACAGGATTACTTTGGCTGCTCCATAGTAGTTCTGAGGAACAGACAAGGAATGTAGCAA
ATAGGTGTACAAAAAAATGCTACGGTCTACATTCATCATTATATCTCCAATTTAAGAT---------TACCTTTGTAGAG
ATACTGGTTATGAAAGCTTTAATATCGATTTGTGTCGGTTCAGAGTTAAGAATAATTCAGTATCAGTTTGACATTATAGA
AGTTATGACTAATGCCCTTTATAAAAACCTTACGTATAAAATATGATTTCTGGGATTTGGCCATCTTCAACCGATGTACC
ATTATTGTTCCCAGCAGCATATGTGAACTGAAACGTAACTTTTCCTCCACTTGGGCAGTCTAATGTTATTTTTCTCACAC
CTTTAGTACCATAATGAGAATCTGGACCCTAAATATAAAGAAAAAAAAAGGCATACTTCTATAATGCCAGATCTGTAAGA
AAGCAATAGCTACATTTTTAAATACCTTACCACCAACATACTTCTGGATAGCTAAGATCTGTGGTAGCAAGCAATTGCAC
ATTTTTCATTTCAGTGATTCGCAATTGGATTACAATAATGCCACAACACATTCCTCAAAGTAAGATTTTTTTAGTACTAA
CCTTTGATTGTCGGGTGATTTAGCAATGTTGGGGATAACATGGATTTCCACCCAGTATACCACTTGGTGACTTCCTCATA
ATTTGGACTGTGAGTAAGCCATGTGTACAATACTTGCAACCATTTTGGAAAGAAATTCTTTTCCAATAAGCTAACCATAC
AAGGATCGGGAATCATATCATCCCATGCCATCACCCAATTCCAAACATCTGAAAT-GGGAAAAAATACACTTTTACTTTT
GTACTTGAAAAATTCGTCTTTAGACTAATGAAGCAGGGGATTAGAAATAGAAACAAAAAAAACTAGTTAAAAATAAAAAA
TACTTCCATTTTAAAAACACTTAGCACAAAGACCGTATTGCGTAAATACTTGCCAAAGAGGTAAACATGGACACCAAACA
ATTAATACTTTTACTCAATTTTGACCAAAAAATGGTCCTTCAAGGTTGTAAACAATGCTATGAAAATATCCTTCCCGTAT
TCCAATCAGACACTTCAATGTTTATTAAAAAAGAACATTACAGCATTAAACCAACTTACCAGCATTACACATCATCTTGG
CTAACAGTTTAGACACAATACATCCACGCTTCCTCATCTTGCTTTGCTTGCTATATGGCAGGTAAGGTATGACACCAACA
ATTTTCCTCGCACAGGAAGTTTTGCACGCATATGCCATGATCAGCAGCTCCATGATGTTGTTGTTCACATCCCTGAAAAG
AAATTGGGTGAATTACATGATAAAGAAAATATATAAGATAAATAGAGATTAATATCAGTGAACATACATTCATAGAATAG
TACAATTTCTGTCAACATAGCTGTACAGAAATTCTTGTATACAGAAGCGATTGGTGGAGAAAGCAATGTTGTATAAACTG
ACGAATCAAAATCTTGATATAATGAAGTTTAGAAGAGGAAAACAAGTAGAGAGTCAATGGATGTTTGGTGGTGTCAATAG
GGGTTTGATCGCATCAGTTGATGCTTGTGAAAGACTATTAAATTCCTCCAATTGCCGCAGTTCCTCCAATGCAGAAGCAG
GCTCTTATGGAAAATCAACAAAGTGGACAGCTTATGACTATGACACCACCAGTGTCTTCAGCATCAATAATTACCACTCC
TAGTCAATTTGCACAAAATGATGAGCTTCCTCTTCCACCTGGTTGGTCTGTTGATTTTACAATGAGAGGACGGAAGTATT
TTGTGGATCATAACACTAAAACAACACACTGGAGCCATCCCCTTGAAAAAGAAGGATTACCGACAGGTTGGGAAAGAATT
GAATCTCCAGATCATGGCATTTACTATGTCAAGTAAGTGTCTTCAGTCTTTGCTGTGTATTTCATAGTGATGAAGATTTT
TTTAATATAATGCATAACCTACGGAAGTATTTTTAAGAGCGTCTTTTTTTACAAGTTATAAAGTATTTTATTATTCATAT
GCATCTTTTGCTTGTTCACCTTTTTGAATTTTTTTAAGTAAATCTTTTGACCTAAATTCTAATTATTATTTTCTACGAAG
GGAGACTTTGGCAAAACTGACAGAAATCGTTATTCGAAATCACCAGTTCTATTTACATTAAT---AAAAAAAAACATTTC
AATGTGAATTAAATTGTCGTACGTACGGAGAATGAATCTGATGTAAAGAAAAGTAAATAATAAGGATAAGATACCTACAC
AGCTCCACTGACCTTTGAAGGGCACGGTCGGTTGTGCAAACTGGTGGGCCAAATGATGGGGAAAATACATGGGTGGGAGG
GGAAATCGGGCGTGAGAACCCTGGCTCATCATGTTCTCCACGCAGGATTGGCTGCTTAGCGGTCCCCTAAAAAAGTCACA
AATAAAACAACCCTATAGGACAGCAAATCTGGCAAACAAAAGTTCCTGATCCTTAAAATTCTGAAAAAAGGCAAATATAT
ATTTAAGATGTATTGCGACACTGTCATGTTTTATTAAAATTACAAATTAGTATTACTAAAAATCCACGCAGGAGTTGCAG
CTGGGGAGGAGGGAGGGAGGCGAGGAGACAGAACAGCGCTCAAAGGCGAAAAGAGAAAAAAAATGGCGGACGGAATGTAT
AATTGATTTCCTGCGAGCCACGAAAGTCCGTAATATTTTTATGAGATTTTCTTCTTCTTCTTCTTCTCTCCGTGCAGCAA
AAAGTGGCAACGGTTGATAATAAAGAAGGAAGTTGCGTTTTATAGCGCAAACTGGGTCTTCATGAATAGTTCATACGAAT
TAGAGTCGGCACCTAACGAAATTAAAACTTTTTACGAACCCTACGCAATTATGCAGCATTTGCAATGGACTAAATTTTCT
TGCAACGCTCAATGAAGAGTGGGAAGGAAAAAAAAAGAACGCATAATACGAAAGAGGTGGAGGGGGGCAAAAATGGTATC
GAGCTGAAGGAACGCAGCTCTAGTTAAAATGATTATGTTCTTTCCTTGCACATGTTTAATCCAAATTACTGATGAACACT
ACAGAATTAGATTTTTTAGCTTTTTTATTCCTTTTTTTTTCCTCCGTCTTCGCCTTCTAAAGAGGAGGCGCTACTCGCTC
TGTTTCCCAAAGCATTTTTTTTAGTACAGAGTTGGCTAAAATATCTCTGAAACAGGAGCTCACAGCACAGTTGTTTTACA
TTAAAAACACCTTTCTGACAGCAGGTTCATGGCCAGGAACAATTCTACATAATCACATCCACCTGGCAATGAACTTCACT
AGTGCAGAGCAGTCACAGAAATTAAATTTAAGACAGTTTATGCAAACAGTTTTTCAAAGCATGTGTGGCAGTATGGCTTA
TCATTCTGTTCCTTGAAGGTTCCTTTATTCAGCTGTTTTAGGCAGAAAGAACACACAAAGTGCTCAGGATGAAACTTGCG
GGACATGGCGGTAACACAACGACCGCTAATGGGCTTGTGACATCCTGCACAAAGGGATCCACGTTTCGCATGGTAATGAA
GCTCACAATAAGGCTGACCTTCATGGTCAAAAAAGCTACCTCCGTTGAAAGGCTGCCGGCAATCCTATAAAAAAAACCCC
TAGATATTTAAAATAGAGTTCTTAAAAAGTAAATGAAGATTGTATTGCACCAAATGTAACATTTGAGTATTTTTCATGGT
GGGTTAATTTTGTCAACAACAGTTCAGTAAATGACTAATTTGGACAAATGATGCCATTCTTTCAGTTAAATGATTTGAAG
GAAGAATAGTATCACAAGAATCAGTTTTAGAGCACACAGAGCATTTTGCATCTTTAGTATTTTCCTCGGGTGATGACATG
TTTCGACTGTCTTCTAAATGTTGATTTAGAAGACAACTGCTATCACCAAGCGGATGCTTTGTGTCACACTCTGGCTTTAG
GCCCT---CATTGTGATGATGTAATGGTTCTGAATCTTGCTCAATTTCACTACCCATGATATCAGGAGAATTATTCCTAG
GAGACAACTCATCCCCAACTAAAGTCCTTTCACTGTCTGTAAGGCTACTATCTTCTGACTGATCACTATGCGCAGCTTGA
TTACTTTGGTAACTGTTTGATGAATAATTGTCACCAACTTCACTATCACCTAAACCCTCATCGTAATCTTGAGACGAGTC
ATCTGGTGTCACCGATGTTTGTGTCCTTTTAGAATTATCTGGATTATAAAAAGCATGAATACTTTTAGCAACATCAGAAA
TAAACTTTGCGTGATCAGCATCCTTTGTTAAATTTTCACTCCCACTGGCAGGAATAAATTCAAATTTGATATCTGTGCAG
TAGTTTGGAATAGAACTGGCACATCTTCTTCACCTCTCTCGAAACGGCATCGTCTTACGACCTGAAAAGGGATTTTTTAA
ATGGGCTCGCCAGTCTCTCTGAATACCTCATGTCCTTAGTCGAAAACTCTCTGGAGGACTTCCCAAGTCTACCGAGATTA
GAAGCCCAGGAGTGCATGAAACGCAGTGTCTGCGAAGCTCACAATCAGCCGAAAAAGTACGGACTTATGGGACTTGTTCT
GCAGTTGCTCTTTCCGTAAGTAAAAAAGTCTTCTATCCTGGACGTTATAAATGTGGGTCAATAAAAGCCTCAACAACAAA
TTTCCTTGAACTGGAAGAGGCAATTGTAGTCTCATTAAGTAGAAAATGATGAGTAATTTGGTTGCTGTAAAGAATTCGTT
CGCCAAACTATCGCTTTCAATGTACAAAGTTTTGATTCGAGTAAAAATGCGCCAAGTGTGTGAAAATAGTGTTAAATACT
TAATTGAAATTGTTCTTACCTCTTCTTCTGTGATGGTGTTGACAGAGTCCATGCTCTGACTCATAGTCATAGATGTCTCA
GTGACTGCCGTCGACATATCCGGCAGCTGCTTCGTCGTAATTGCTGTGGGTGAAATGACTGCTAATTGATGGAGTTCCCA
AAGTTGCAAAATCTCGAACCGAACTTTACGAATAAAAAAAACAGTACTCGATCGAGGAGGTGTCCGTCGGAGAGCGAGAG
ATCCACACACACACAGATTGAATGACCTTGGCTTGAGAGAAGGGAGAGAGAGTGAATACCTCGCTTGCTTCAGGTGAGTG
GGGATCGCCTGAAATCAAAGGAAAGAAAATAATTTAAAACACAAATTACTATATACTTACTGGATTCCAATCACTCAGAT
CGTGAAGAGTTCCCTTCTTTCCCATCAGCTTTCGATACACAACCATGGGAAAATGAACATCAAGAATAATGTTATTGTAG
ATAGCCAAACCCAAAATGATACCAATGAGAGTAAACTGTGCATCACTTTCAAATGATGTGGGATTAAACCAATAGGTCTG
TGTCTCAGAATTCAATGAAAACATAGCTAGAAATGGGAAAAAAAATATTATAAACATATGGATTAATGAAAAAGAGTTGA
CAAAATAAAATCGATATCACTAGGAAAGTATTATTGAAGAAAACCTCCATCACTCGTCCTCTGCTCCTCCTCCACCCCTT
TTCGCCCTCCGACAGCCAAGTACAACGAGAATCTCCACCTTTAGGGTCTTCTCCGGGAGCCCCGAGTGGTGATGGGAGGT
TGAGGAGAGGTGTAGGGGTGGGTGGGGAGGAGATGTGGGAGGGGA-----GGGTCCCCGGCACAGTTGTTTCCAGAGCGT
GTCGCACTCGCGCACGCACGCACTTACATGCGAAAGAGAGGCCACATTAAAGGGGGAGCGCTGGCGACCATAAAGCCGCC
CCGGCGCGCCATGGAGGGGGTCCTGGAGAGCGTTGATGTTCCTGGAGTGTCGCCGTCTTCAGCGTTTGTCAGCGCCTTTT
CGGGGAAGAGAGATGGGTCCCCTCAATCCTCTTAGTCGGGCTATTCGTGTGCCCGTGCCGCAACGCTGCGCTCCGGGATT
ACTTAATCTTTCCCATCAGATTCGCGGCCGGAACTTGTTCACGTCTTTATTGCCCGAAAGCCGTGTTGACCAATAGGATT
AGAGTCAGCGTAGGCTTTATGTCTTCTCGGAGGATACTGCCAAGAAGAG------GAGAGAGCGAAGGAACGTAGAGAGT
GAGAGAAAAAATAAAAGAGAGCCCCGAAAAGGCCTGTTTCTTTTTTTTTCTCTCTCGAGGAAACGGAAGGCGGGGATGAT
AAGTGAAGGGGGTGTTAGATTAAAGGGGGGATTGGGAATTAGGAACGATGATGGGAAGTAAATTTTCTTTAAAATGAAAT
GAGACTTTGGCTGTAATAGCTCACTGAGGGATCCACGCGTCTTTTATTTCCGTCCTCTGAAAGACCGGGAATATCGCTTT
TGAAATTCCTTGTGAGTCTGGCCCTGAAAAAGACTTTCTTTTTTTCACTTTGCGAAACGTATTTAGCTGGAGAACTTAAA
GTGTTAAATAAATGTTTATCTACATCTTCAACAGGTTCAACAAAATCTGAATTATCTTGTTTGGCACATCTTTCATCTTT
GTGTCTTTGCAAACTATCTTCATCCATTTTAAATAAAAAACCAAACCCCACCACAAGATGCGAAGGAGGCAGATAATTCT
TTTTCCCTCGTATCATAAAACTTCCAGGTGTAAGGTATTCTCCTGTTGGAGCTGTTTTTGAAACTTGAAAGTGATAAACC
CACCATGCACTGGTAACAATTTTTGCATCCCAAGCACTACTGTAGCATAATGCCATTGTACCAGCTTCATTCAATGTCTT
GGGAGGAACATCTACACCACTTGGGTTCTTTATTACGATGCTGCTAGCACCATGAATGTCGGCATGGACATAAATGTCAC
CTTGTTTCATATATCGTTTAACAATTAATTCATTCTGTTGGATGTCTCTACCAGCAATCACTAAATAATTTTCTGAACTT
ATGAACCACAAAAACTTTTCAAACCTGTACTGTTCTTAAGAATTCCAATACCACCATATTCCGAAACACTATCAGCAAAA
GTCTTCTTAACATCTTGTGGACTTCCCTGGCTCTCAAGTGGACGATGGGAAGATGCTGTATGGAGTGCCTCTAAAATTTC
TTCATGGTATCCATTCAAGCTTTTAAGCGTACGTTCAACTTCAGTAAGGGCATCACTGTTTCTGTCCATATTATTGTCAG
ATTGACTAGTAATATCTTGGTTGTCAGACTGAGATGCTTCATCACTCCATTTTTCTTTATCACCTCCTCTCATAGCATGT
TTTAGGATACCTTTTTCTGGTACCTTTGATAAATTATTAGGAGAGAGCTCTATAAAAGCAGAAGTTTCATCAAGCAGTTC
TTCACCATCGGAACAAGATGTATCTTTTAGTTGCAAAACTTGCTGCCTTTTTAGTTCCTGAAGTTTGTCTTCTCTAAAAG
AGATAAAAAAAAAGAAAT-AAGTACAGAGAAAAGTATAGTTTGTCAGTTACAATGCGTGCAACAATGCTACTATCAAAAC
TATTATGTTATAAAATGGGATTCTTATGGTAATAATGGATTCTTTATACAATTAATAGTAATTAAATCAACTTTCTGTTG
ATTAGAAAATGAAGGCAGCAACATGCAAAACTGACCTATAAGATGGCATGCTCCCAAAAGTAATGATCCTGTTAACATTT
TCTTGTGAAGAACTTTCCTCTGGTTTAATGGAGCTCGGTGGACCAGGAAGTTTTCTATTCATATGCTTTTTCAGGTGGGA
TGGGTCTGGCTTTGGCATGGAACTCTGTCTTCTGACAAATGTGAAATTGCAGTTAATACTTCACAAACATATTATATGGG
CCAAATTTATATTTTGAAAAAAATATTTACGTTGGAATTCTCATTTTGACAAAACAGAATAAAATCTTGGCTCGGATCTA
ATATAGTACAAAGATCTGCAGCGAAAAA-------------------ACTTCATATTCTGCTTCTTGAGGTTTCATCCAG
AATATTTCGTGATATGTTTACTTTATGATGAGGAACCTCACAACCTCAACAACTTCATTCAGTTACTACATACTGGTACA
GATATAAAATACTAAATACAGGAAATCAAGACAAACCTTAATTTGCATGACCGCAGTAAACGTGTCAGAGATACACAGTT
TCCTTCAATGATGCCTCTGCCAACTGTCGGAACAGCACACGTGCGACAAGCAACATATAATGCACAGGCTAACCAATGTA
ATGCATCTCCCTAAAATCAAGGGACACAAATGAAAATCAATCTTCTTTGCTGGCAAAAAAAATTCAGTACCAAATTAAAA
ATATTTCTTTTATTATAGATTGCACAACATTATACTACAAATCATTGACATATCATAGACAAGAATACATCCTAAAAACA
TATTTTATAACACATACTTATAAAACTGCTGTTTTCAGATTGCTCCATATGCTTCTGTGATCATAAATGGAATATATTGG
GCTATCAATTCTCCTAAATTACTCACCATCCCTGATGCCAAGCATTTGCTCCAACCTAGTTACACCCCATGGCTTCCATC
TAGTGAAGGATCCCCATCTTTACCGCATCGATTGTTGGCCATCTGTGACATCAGTGCAGATCCTGGTGGCTCCATTGAGT
TCATGACTGAATGTACAACTATTGACACTCCTTTCTGCCTGTATGATGCTGAACAACATAAGAACAGCGAGAGGTATGGG
TTT-TGTTAATAGAGATTCAAACAAGTGTATCCAATAAAATTTCATTATTACAGATGTTTTGAATGCATTAT????????
????????????????????????????????????????????????????????????????????????????????
????????????????????????????????????????????????????????????????????????????????
????????????????????????????????????????????????????????????????????????????????
????????????????????????????????????????????????????????????????????????????????
????????????????????????????????????????????????????????????????????????????????
????????????????????????????????????????????????????????????????????????????????
????????????????????????????????????????????????????????????????????????????????
????????????????????????????????????????????????????????????????????????????????
???TGATTTTCTTCATAAATGCAGGCTAACAATTGCAGTTATAATAAATTCCTATGTTTAATGAATAATTCTGATGACAC
GTCTTGTATATTTTCTCAATGTCTAGGGTCGCAATGTAATAATTGAACAGACCTGGGGGTCACCAAAAATTACAAAAGAT
GGTGTGACAGTAGCTAAAGCAATTGAGCTTAAAGATAAATTTCAAAATATTGGAGCCAAACTGGTACAAGATGTTGCTAA
CAATACTAATGAAGAAGCTGGTGATGGCACTACGACAGCCACAGTTCTAGCCAGAGCCATCGCAAAAGAAGGATTTGAAA
AAATCAGCAAGGGAGCAAATCCAATTGAATTTAGGAAAGGTAATTACTTCAGTTGAAATCAGTTTGCTATACCCAATTAT
TCTTCAGCAGTGTTTGTTTTAAAATAGCAATTAAAATACAGTAAAACGGTTACAGTCCGAGGGAGTCAACGTCAAGGACC
ACCACCATCACGGCGGATCCTCCGCGAGTCGGAGGCTAGGGACGTCCATCACGACGCCCACGGGAGCCTCTCCGGCCGGT
GCGTCGGTGCACGTGTCCTTGACCAAGAGTGGTGTGATCCTCGGAGAGGGCTCCTTAGGGGCTAAGGTGAACGAGGTGAG
GCCGCAGAGGCCCCGCTTCGAGATCAACCCGGACAGCAAGAGGAGGATACACAAGTGCCAATTCACTGGGTGTAAGAAAG
TCTACACCAAATCCTCACACCTCAAAGCGCACCAGAGAACACATACAGGTAGGTCATGTGTAATAGTAGTGTGACAGTTT
GTATACTGATGAACTTATTCAGTTCATACTGTGCAACGTTAAGGACAAGCAGCACTGAAAAAAATTTCAGCTAGGTTCAG
TGGGCTTTTGGCTGGACTAGGACGGGATAGGACACCCAGTTTTTGCAGTACGTATGATGTGTTTCAACTCTATACATGAA
CATTTTACACAGCATACAGTTCAATTTTAACTGCACTTAGATAGGGATCAGATAAAAAATAAACATATCTACAGAGCTGT
GATTGTCACACTTTCTTACACTAAGATCACCACGTCAATCTAGTCAACACTTACCAGATAATGCCACCTTATCAGCTAAC
AGTGAAGGAAAAATACTTTTAACTAGCCTCTTTCTAAAGCTAGCTACATTGTATTATATGCTTTGCTAAGAGATAATAAT
TTATCCTTTGTGGAACAATGGATGGCTAGGGTGATTTAAATGAATTGTCTACTGGAACTTTAGTGGTGAGGAACCAAAGG
AAGATGCAGAAGGAGTGAGGGAAAAAAGGGCGGAGTCCATGGCACAGGACCCTGTGCTCGAGTGACTACCAGAGCTGGAC
CGGGAATGTAAGGCAGTAATGGAGGATGCTATGGATTGTGACGACTGCGAGTGGAACACAGGAGGCCTCTTCTCACTGCT
TCGTACACAGTCTTGAATTAAGTCCATTGGGTTTTCTATCACAGTTGGGTTTGATATAACTTCGGTTGTTTCTTCAGTAA
CTTCTGGCTTTTCTATTTTATCTTCAGACTCGCCATATAACTTCAATGCAATGGCAAGGTCGTGCAATATTTCAGTCTCT
TTCTCTTCAATTATCTTGAAACGGTTATTAAAAAGCATAAAGTGTGAAAAGAGGCAATTTAAATGGGCATGGAGGTTGAG
TAGCACTATTTCTTTGAAGTGAATGTGATAAATATGAGCCAAAACATGAAACAATAGTCGCTGAATTTTCTTGACTAACG
ATTCGAAGGAGCTTGGAAAGTCCCTGTCTATATTATGACTTCAATCTTTCTTTGAATGGTTTTGAAACTAGTTAATTTTC
TTCATGTCTTTAACTATTGTATAAAATATTTTGCTCAAAAGGAGCA-TTTTTTTGTATTTAACAGCTTTTGAATCACCCC
CTCCTTACCAATCTCCAGCTAAAGATCTGTCCAGTCCTGTCAGTCAGCCCAGAAGTAGTAGTAATGTCCATAGTGAAACT
ACATCAATTTCCACCCGATGTATATCCAGTGATGAAGAAATCAGTCGTTCTCCAACCTCTCCACTTCATAGCCTGAGAGA
AGAGAGAAGTTTTGCTGCTTCTCCTAGATCTGAGACTGACACAGAAATTCGTAGGAAGGTATGTGTTACCATGTAGCTGT
TAATGTAAAAACACCAATGATGTGAAGTTCCAAAACATCACATACAGAAAAACACAAATACTACTCTATATAAGTTAACA
AAAAATCACCAGTATGTAACTAGATAGACAAATCTAATTTGCACACCAAGACCTAAACTAGCAAAACGAATACTGTGTTT
TTAAATATAATGATAAAATCCACATGAATCATTAACAGGTACTTCACATTCATGCAGTACACAACATGTATGGATGAGCA
CTTATGGGCCTACAAACAGCTCATTTGAGATGCATGTAGACAAGAATGCATAAAAAGATTGGTGTATAATATACTATATC
ACTAGTTATTCCACAATAACTCCTTATTGGAGTATTACACGATTAGGAATCATAAGCTCACAGATACAATAGTCAATACC
ACAAACATCTGAGATAAAGGGCACCTGCTATTTTTTGTACTATCTAACCATCACTATAAAATGGACAGACTAGTGTTAGT
ATTCAGTTAGAACACCATGGCTGTATTTTAGAGTGCACACAAAAAAAAAAAAATTCTTCATATCTGTTTAAATGCTGAAC
ACATGCAAATGGAGGGGATATTTTAATTAAAAATTACTACCAGTGATTTTAGCAAAAAAAAATTAACTTGCACATCTTAT
TCACACGATGATAAGTTTCTGTGCCACTATTAATTCCAGATTCACCTATACTAACAAATTACTAATTTATGGTAAACCTC
ACAGCATCTATTTTATGACAAATTGTATGTTT---TTTGACATTATAGGCTTCAACTAAATTTCAAGAAACTTTTTGCCA
T-----TTTCCAATTTTCTTTTCAGGTAACTCTTGTAGACACGCCTTGTATTCTCGAAAATCGCAAGAACGCCGAACGAG
GTTATCCCTTCAACGACGCCTTCCAGTGGTTTATCGATCGTGCTGATGCCATTTACGTCGTCCTCGATCCCACCAAAGTG
GACATCGGAAGCGAACTGAGTGCCGTCATCGACCAACTCAAAGGAAGAGAAGTTCGCTTTGTGCTGAACAAGGCGGACAC
CATCCGCAGAAGTGACTTGATGAAAGTAGTGGGACAGCTCTTCTGGAATCTCTCCCCGTTGATGAGCAGCACGGAGGCCC
CCGTCATCTACGCCGTGTCCCTCTCCACCAAACCCTACAGCCCCACGGCCCCGGCCAAATTCCTAGCGGACCAAGAAAAG
AACTTCTTGTACGACCTTCGTGAGACGCTGGACAAAAGGGTTGAGAACAAGATTCTGTTCGCCCGTCGACACGCCCTCAG
GGTGAGGAATCATGCCAAGATGGTGGACTGCTATCTCGCCTCTTATTACAGACACAAATCCATCTTCAGCAGTAAGAAGA
ATGTGGCCAAACTCATCACCGATATAGTTTTTTCAAAGTTACAAACATTTTTTTAACACTTAGCTTTTAGCAAAACTGTA
ACTTAAGTGTTAGAGTACTCGGTTCTCTGCTTTACATATGCTGTACCTAGCAGAGTTTCAGCAAAGGGCGAAATATATAT
CTAAGCCGAAAACTGTTTGTAAAAAATATATAACCTTTGTTCATTTTAATTTTTACACGCAGAAACTGTTGAAGCAATTA
AAATGGAAAAGAAACGTAAATATGTTAAGTTTTTTCATTTCCTGTTATCCTAACGAATAATTTCACTATGCTATTCATTT
GTGTTACACAATCTGTACTTGCCCTAAAACAAAGCAATAAATCAAATTTGCACTGTATAAATAGTTGAGGTAAGTAATAG
AAACTATAACTTTTATTACTTCCTCTTTCCCGCAGTGATCTTCAGTATATGTCAGGACTTCCAGTTAAACTTTCACGCCA
TGTACGCATGTGTGGGGTTATGGAACACTTTCTTCCTAATCATTTTTTCCATCTTTGATGTCAGTAGAATTATGAAATGG
TCGACGAGGTAAGCTAATTTTAAATCTTCGAAGTCCTTTTCATCTTACATTGACATGATTTCTTGAAATGCTCCCACAAA
GCGAAAGGACATTTAGTATGTAAACGCAAACAATCATTTCGTTTCCTTTGACGTCAATATTATTGAAGAGCTCGGGTTTC
ACATAGTCTTTTACCTTACTACTTTTGCCAACGATGAGCAACACATCCCTGTTGTCGGAAAGGTGACCTTTTCGCAGAAA
GTACTTAAACTGCTTTTCAAACGGAAGGATGAGTGATGCTTTAATTTTTAAATGTTGGTGGCTAAGCAATTAAAAGAAAG
CAAATGGGGCGCGAAAATATAATTTTCCCAACTGTAAGAGTACACCAAAACGTGCATGCCTAACCAACTTTAATATAACG
AAGTCGAATCCGCCACCATTCATGATGGCGAAGGTGGTCTCGGCAGCCGTCACGAAGCTCGAGAACTCCCTCATGCTGAA
CCCGAACACCAGGTAGAAGAACTGGACGAATGCCAGGTAGATGACCCCGAACACGACGAAGAAGGACTTGAGGTCCCTGG
CGCACAGGGCCAGGGTGCTGTACAGGAGACCCATTCTCTTGTTGAATCTCAAGATCTTGATGAACTTGAGGATGGCGATG
AACATGAGGAAGGCCATCAGGAAATAGCAATAAAAATATTGTTTGGGAAATTACTGCAACTATCAAAAATAAACCTTCCA
AACACATTTTTTTTCCTGCAGTAAATCCAGACCTTGACTAACCAGGGTACGTGTCTACCTCTTTGGGTGAATACTCCTAT
TAAAAAAAAACAATTGCTCTTGCGAAGTAGTGTACTCACCAGGCGAGGCTCCGGCCTGTGGTCTTATTCAGTCCTCGCTG
TGTGCAATGAAGAACGCACTGAGTGCCTCTCCGTGTAACCCGTCCCCAGGATAGGGGCAAGAAGGGTGGGGAAAATTATT
GTTGTCCTCACTATCCATATAAGGGGGAAAGAGACTGTGCGTCATGAACAGTCTCCCTCCCCTGATTGGTTACCTCACCC
CACGTGCTGGGTGTTTCTCTGGGTAGAGCGGCTAATGATGACGTAGCTCACCCTAAAGGGCGGGGGTAAGAACCGGCCGC
CGCACGGCAGGGCTGCTTCCTTGGCAAAGGGAAAATCCGTCGGGGCGCAGCCACCGCCTCACATCGCGTAAGAACTCTGC
GCACATGCTTTTCTCCTTCGCCACAAAAAAACCCAAAAAACCTGTACAGCGCGGCGCGCTCTTCTTCCTTGCCTTCGAAG
CGGTTTTTAATACGCCAAAAAGGAATGGCACCCACTTCTTCTCTTTGATCTTTCCAAATGAAAAGGACGGCCCCCCTGAA
CGCTATGTTGTTTGGGACCATAAATCCATCACTGACGAGTGTGTGTCATATCAGTGAGGAAATTGGAGCCTAGGTAGCCA
CAGTGGACCGTGCTATCCGTAGAGAAGGGTCAAGCAGTCATCAACTTCTCGCAAGAGTAACGAAGGTCAGGTGGCGAGAG
GTAACAAATGCAAGGTTTTGTCGGTGAAGTTTTTCCTTCAAGCTGCTGCCGCTGTACGGCTCGATTATGCACCTCCTCAC
ACTAATTACATGCCATCTTTTTTTGTCCGACGGCGTTTGATCGGCGATATCCTCGAAAGCGTAGAATCCTCAGAGATCGG
TTCAAAATAACGGCAACAAACAGATCGAAACAACCCTTTAGACAGTAACAATCTCAAAGTGTTTACTTCCGTATCAGCTG
ACGTCGCGTCACATCAGACAACTCAAACAATTTTACACAACATGGCGTGCCCTCACCCTCGTCACCCGCACACACACACA
CAGTGCACGGGGTTTTCGCTAAAAGTAGCACGGGCGAAGTAAACAATTGTTTATTGTAAACATCTTTGCTTTCGATGATT
GGATGAAGGAAGGACTGATAGAAAAGTGGTCTCGGAGCACTGTTAATCCGGATGGCGAATTAAGAGGGGGGTTACCAAGA
GCGTAGCACTGTTGGCATGGAAACGGAGAGCTCCGAGTGGAATCTTGAAAGGCTGATTTTCACAAAGAGAGAGGTGCACA
GCCATTTGGTGCTAACTGATTAATGACAAAGACGTCATTCAGCCGCAGCCTCCCCCGGGGTGCATTGCGCCCGTACATTG
CGCTCGCTACAAGGAGCAATGGCTGAACTTCTCATGCACTGAAAAATCTTCAGACCTCCATGTTCTATAGCCATTTGCAT
CTTCCTACTCTTTAGTCCTAATTACTTCTTTTACTTCGTTTTTTTTTATTTCTTTTTTTCCTTT????????????????
????????????????????????????????????????????????????????????????????????????????
????????????????????????????????????????????????????????????????????????????????
????????????????????????????????????????????????????????????????????????????????
?????????????????????????????GACAAGTAGGGGAGTGCTGTTGGGGTTGTACGACGTCACAACTGTCGTGTA
AATAATCTGGCTCATAAGATGACTGTCGGTTGTGTATTTGTTATCGCGTTTACGTAAAGCAGCATGTTGTGTAGAATAGT
GTTGTTCATTTTAACCTGCCGAGTAGATTAGACGACCAATATTAAAAATGTCCCCAAATGGTAGGAAAAGACAAAAATCT
GATCAGAATGTCGTCAAAGAAACTATACATAGTGGTCATTTTATGGTGTCTGATATTGATGACTCCGAGGCCCACGACGA
AGATGAGGGTCCGTCGTTAGTTGTACACGAATCAGATTGTGATCAGGAAAGTTCTCCAATTCCTGTACGTGGATATGATT
TTGAAACAGCTTGCAAAGAAACTTCAAAAACCTACACATTTGGCCCCAGGAGTTCTCACTCCATTTCAATAGATGCATCA
CTCACGAAATTGTTTGAATGTATGACTTTGGCTTACAGGTATAAATAGTTATATGCGTATTGTGGAATTCTTTTAACTCA
GGTTGGCACATAAATCCAAAAATTCAGGATAAATTAAAGAAGAATGAAAACATTAGAGTGAATGAGCTCTTACCTCATCA
CAAACATTCTTTACATATGGGTCAAATCCAGTAACATTTTCATCCACCATTCTTAAAGCCTTTTGAAAAGCTTCTTCAAA
TGATCGTCCAATAGCCATTACTTCACCAACACTCTTCATAGAGCTGCCAATCTAAAATGCAAAGAACAGATATATAAGTT
AACC-AAAAAAACAACTGCTAAAAAACAAAATATGTTCAAACACAAGTTACTAACTCTGGATTCAATAATAAGTTAAAAT
GGAATAACTGTTCATACAGAATACATACTCAGGTTATGAGATCATAGCTCTGTTGGCGCAGATGTTGATGTTGTGGTGAG
TTGTTGTAGGCCTGTTGTAAGGAGGCAGGTGATGAGTGGGCCCGCGGATGGTTAATTTGCAGACCACTTGGCAGTTGCTG
AGGAGGCTGAGGGGACCCGGCAGGGACGGAGGGATAATTCGTCCCATCCGCACTCGATTCCCGACTGTGAGATGCAGACT
TAGATCCCTTTTCTGGCTGCTGGAAAAACGAAGGAGGAAGATTTCGTAATCTCATGGGCACAGTTAAAGGCACTTGATAT
TCCTTGGGGTGGATGACTGCATTGAAGAGCTCGTCCAACTTGGTTTCACTATCACTCCGTATGTGAACGATGTGATTAGG
CCCCTTCTGTTCGATGACATCCCTTTGTTGGGACATCTTGCCTGAAATTCGGAGTTCGGATATCACCAAACAAGAATCGA
TGTCACCCAACAAAGGGTTGTCTACAACGAGCCCACGGAAAAGTGAAAACTTACCATCAGCACAATAACATACCGCGGCA
CCTTCGTTAACACTGGACCAGCAATCCCGACACCCAACACTTCGCCCTGATTTTCTTGCTGCTCAATATCCCAGTTTTCA
AATTTGGCACGAAGACTTTTAGCTTTGTCTGCTTCCACAACAATATCATCATCAGCTTTGTAGCTTGCACGCACGATATT
TGGATCTCTTTCTGGCTCTGGAGATGAATCATGATGATTATCCTCTTTGGTATATTCTCGAGGAGGAGTAATACGTTTAA
GAGGTTTGGGGCCAGCAGGAGCAGAGGGTGCTTCCTTTTCAAGAGCTTTAAATTTATCAAGCATTCTGCGAGCTGTATCT
GTAACAGGAATCTCTTCACATGTGTCAGCTGAACGAACTATATTTGGATCATGAGAAACTTCCATTTCTGGAGCATTAGT
GTAGTCATTTCTGTTTAAAAAGTAGCCGTGCCATTCTTTTTGGCTGTTGTTCGTCTGGAAATAGCGCACATTTAGAGTTT
TTTTTTTGTTACCTAAGACAACTATTTTTGACTGATTTCAGAACAATTTTAAATAGTCACTAGTTGAATAAGTAAGTTAA
GTGGAATGCTAATTGGCCTCAGCTTTTGTAGTAAAGTCTGTGTGCAGTACCTATCTCAGGGCTTTGTGATCACGTTCTGC
AACAGAGTAAAAGTACCTTAAAGTGTTCAACTTGTAAGGGACCATCCTTGGAAACATGAAACCAAAACCGAGCCATTACT
GTTGTGGCAAAATCAAACTAAGTTCATTGTAACTGCCTTCTAGAGCATAACGGGTATTATCCACTGTTAAATGTACAGAT
TTTCATAATTCATATCAGATACTTGATGATACTGCATGCCTAAGAAGTACATTATTTTTTGTGTTAAGTACTAGTTATGA
GTGTTTGCGTTATATAAACCTTGTATACACTGATGTTTAACTAATTGTATTCCAAATAAAATTCACTTCAATTTTTCTCG
CTGGTGAATTCATTTACCTTCAATTACATTTTAAACAACTTATCACTCAATTGCGTCATAGTCACGGTGGAAATGAAAAG
ATTTCACATGTTGCCGTTTTTAGACCAAAACAGAGGTCAAAGTACTATTCCCCGGGAGAGTGAACGTCGTGCGGAAGACA
GTGTGAGTTGCTGATTAGGTGAACAGGATATCCTTCTCGAGGGGAAGCGTTCCGGGTTTCCACTGATGACAAAGGAATTG
TAGACTCCCAACTAACAATAAAAGATACAGATTTTAATGATAGGGCTGCGTACATGTGCGTAGCTACAAATGACTTGGGA
ACAGTGAATGGCACAACCTTGGTCCGTATTAAGGGTAAGTTTTTTTCCTCTATTTTGCTCTCATCAGTAAAGAACATTAG
GTTTAATAAATTCTAAATTTTAGGGATTCTAATTTTTTTTAGATAAATATGCAGCTTTGTGGCCTTTCTTGGGTATTTGT
GCTGAAGTTGCCATTTTATGCACGATTATATTCATTTATGAGAAAAAGCGACAGAAGCCAGATTTTGATGAATCTGAAGC
TGATCATAACACAGAGAAGTAAGTTTTATTCAAATTATGGTTGTAAAAGTTGTTTCTGTTCTTGTATTTTGTTTCTAAAA
GCTTTTTTAAGGAGCTTCCTTTGGTTTGACTGAAAATTGTCTTTTAAAGGGATGCCACTTGAATAACATATTGACACTGA
AGAAAATTACAATTGCTTCAGGTAAATTATTTTAGTATGTATAAAAAGCAGAGGTTGATCTTAAGAAAAGTGGTACCAGT
CCAATTACTTCATCCAGATCTCCAATGGTTGTTGCAAATAATGCACAGATCCATCAACAATTAGCTCAGCAACTTCAAGC
CCTATCATTAAGTTCTAATTGTTCGTCTCTTTCTTCCCAGTCTCGTATGGAGAACAGTCTTCATCAAGGTAGTTCACAAA
ATGGGAAATCGTCTTGGTATTCATCATCTCCACAGCCCTCATATGCTTCATCTAGTTCAGGAAGACTTAGTCCTACACCA
ACTATAAGTAGCAGTGAATACTCAGTTCCTCCAGTGTTTCATCTAAAAAGAACCCCTCCTCCAGCATATACTCCTCCATC
TTCGTATTCTTCATCTCCACAGCCTTCACCTCAACATCATTCTACTTCACCAGCAACTGTTGGTGTCAGTTCTGTTACTT
CTATACTACCTCGTCCCACTGCTCTTCAAGCTTGGAGTTCACGCCAAGCTAAATCACAGTCACCAGTTATTATGCAGTCT
GTTAAAAGCACACAAGTTCAGAAACCTGTTCTTCAAACTGCTGTTGCCCCTACAGCTCCTCCACCAACTTGTACTACTGC
TGCATCGTTTGCATCTTCTTGTTCACCTCCAGTGCCTTCAAATCCACCGCCTCCGCCTCCTTATCCAATGCATAAAGTTC
CTTCTTCTGCTAATGTGAATAATTCTGTAACTTCAATTAGGTCACCCAAATCAACGAAAAGGTAACTTCATAAGAAAAAT
CTCAACACTTTACGCTACACCAAATACTACAAAGCTGCAAATGACAAATATTTCCCCCAGGTTAATAATACACACTGAAC
TGACAGGTGATAAAGATTCTATATCACGCAATAAATGAAAGTAAATAACCAAATGTTGGAAAACACAAATTTTTACGTAT
CTGTATCTCTTACGGGCATTAAATAAGTTTTAGCGATCACACAATTATTCTGCAGTAACACCTGAAGACATTCCGATGCC
ATGCAGAAAAAAAAATTTAAACTATGCTGGCGAGGGTCTTTAGCCCTCGGCGGCAATAAACGACTATGTACATAATATAT
ATGGTGAACTTACCAATGCGAAGAAATTGGTATGACAGTCTTCAAGGCTAGCGCCATTCGTAACAAAATTAGGGTGCGTC
ATGGTGTCCCCATGGTCCAAGTCGTCCTTAGGACTATATCAGATATTTATTAGGTTACTTCTACACCCATTTATGCAGTA
AAGCTTGTCCAAGCTAACAAAAATACTTAAGAAGATGGCGACTGACGACAGCTATGGCGGATTGGAAACAACAAGGCGCT
AAGTGACAGCGATTGTGATTGGATAACTGCAATCACGTGTCGAAGGTCACTACGTTTCATTGCTACTGCTTAAACTCTGT
CCAGCCTAGGTGCTAATAATTTGTATGTCATAACAGATGAAATTTCTCCGAAATTCCATTCGCTCAATTTAGGTACGAAG
ATGAACTTCACCAGAATTCTCACAAAAACCTGCAGATACAGATCTAACCACAACTCATGATGCCTTTTGGATAGAGTAAT
AAACAACATCATCCAAATTGTCCCATGGATCTGCTCGCTCAGAGTCATATATAAACAAACAGTGTACTATCAGCAGATCT
AGAACTTGAACGGATGTTAGAACACAACTGGACAGGACAACCATCATCCAAAAGTCTATAGGAAACATATTTGACAAGAT
ATAAGTTAAATACAAGGGAAAGGAAAATAGAACAAAGCAAAGACTGAGAGCACGAAAGTGGCGGCTGTAGCTCTGACTTC
TTGATGCACTAAGGGCAAGAACAACAGGCTCAGTGATCTCGAGCATGGATGATCAGGGTATGGTTCATGTTTCATCCAGA
ACGCCACAGTGAAGTTATCAGTTAGGTTATGGCTGAGAGTTGACTCTGGAATAACAACTGCATTAGATGCACCGTCAAAT
TCATAGATTTGATCACTCTCATGGCCATCATCTGTTGGAAGATTACGAGTCCACTCAGCTCCAATTCCTGG-CTTGGTAG
TAAGTCAACGCTGTCAGAACTTGCACCTGAAAAAA--------------------------------------ATAACAA
AATAAAAAA---------TACAATTTTCACTAAAAACTAAATGCACAAAAAATTCAAGCATTTCA-------TTTGCAAA
TATATAAACTCATAGATAATTACCCAGTTGGCCTTTCCCACTGAGTTGTCCTAGCTGCATGATTAACATAATATGTTCGA
CCATTTGCGTCTTGCCGCTCTTCCCAGCCTGGGGGAAGAGGAGATTGACTGGACGGAGAATTGGAAACCAAAATCGGTGT
TGCTGCCATAACCTCTTCTGAATATGTTACATTATCAGCATTAACCATTTCCCAACCAACCTGGAAATTAATCCTTTCTT
AAATACTGCATAATATCAAACAAATCGAACTCTCTATTTTGCAAGATATCGCCAAAGAAAAAGTGGTTTTATGTTTCCTT
GGTCAATCAGCTTCTAATCATTTGTATGCAAGAGAAGTCTTCCTTTTCTTTCTTCATGCACATTTTCAGA---AAAAAAA
GAGGGAGAGAGTGGGAGATTGGACAGGCATGTAGCCGGAGAAGAGAGGGAGAAGAAACAATGAGTAACCTCCCATTCCTC
CCGATCCTCCCAGAGATTTCCAATTTTGGGCATTTTTTGTGGCCTTCCTTCTCCCCAGCATCTTTTTCCTTCTCTCTTTC
TTTCTTTCCCTCGCGTGCTGCATCTTTTCCAAGTTGCCTTTTCTGGCAGACTCAGTTAATTAAATGAGCTCGCCTTTCTT
CCACTGCAAATGAAACTCGCCCTGCACATTAATTCACGCGTAAATATTTGATGGCAAATCGTTTTGGAGCCGAAGAGCTG
TTGGTCTTAATTTGGTTTGGACCAGCGGGCCCCGGGTCTCTCAGTCTCTTCTGGGCTCTGTAATTGAACGATGATGTAGA
ATCCAAAAAGCCCTAATCTGATTTGTAGTCATCAACATCCATTACAAGACCGTGTTCCCAGAAACTGTGCGGGAACTAAG
TTCTATCTAATGGATATTGCTCGTTTGCTCGCACGGAAGGACTTACTTCCTCTTTTGCCTTATTCTTTCCTTTGACCCCC
CCC---CTACACGTCTAGTACCCCCGTCTAGGCCCAGCATTCCTTCACCTTTCTTGTTATAAGTCCAGAAGCCCTCATAA
ATGGGTGCCACTCAGAGAAGGATTTTTTT-TCCACTCTTCTATTTGTTTTTACCTAAATATCTTCTCTTTCTGATTTTTT
TAATAACCGACTTTTTTGGAAAACAAGTCGTGTTAAAAGCATTTTTGAATTGTTTATGTACTTCGTAGTTGCATATTTTT
TTTCTGACAGCTGATAATAGATCAGTGTATTATACAATGAGCATAGAGCAATGTTGTTAAAACGCAGAAATGAGCACAAA
GCAAAAAACTTTGTTTCAGTCTTGGTTCAAAGAAGAAACTGTTCCTGGTCCCTCAAGAGTAAGTGATTTCCAAAAACCAA
AACCAACCAAACGACGCCCGAAGAAAGATGTTCAAGCAAGCAAAGAAAAAGACGGCAATACTACAGACTCATTGTGGAAA
CAAAACATTCCATTCTTGCAGCCCGGACCAAGTTCAGCAAATGGCCAGGTTTCTTCGGAAATTGTTGATTTTGATATGGA
TGCTGGCAAAACATGGATTTACCCCACAAATTTTCCCGTGAGAGAATATCAGTTCTCCATTGTACAGAAAGCATTATTTA
ATAACACACTGGTAGTCTTGCCAACAGGTTTGGGTAAAACGTTCATTGCAGCAGTTGTCATGTACAATTTATACAGGTGG
TATCCACATGGAAAAGTTGTATTCATGGCTCCAACGAGGCCTTTGGTTGCCCAGCAAGTTGAAGCATGTTTTAAAATTAC
TGGTATTTCTCAAGATGATACTGCACAAATGACAGGTAAATAATTATTCTGGCTGTTATTTGAAAGAATAATTTAAATAT
TAGGTATATCTGATTTTTTTAAAATTGGTTAAATTACTGTCTTGTTTAATGAATCTAAATTAGTTGCTAATTATGTCTGT
AAAAATTTTATGAAAAACCTATGAAGATCATGTATCTGAGAAGTTCATTTATGAAGCCTTGTGATTGCATCATTCTACCT
GTGAATTATAAGGTTGAGTTTTTCTGTCATTTTTCCTTTTACTAGTTGTATTTTTCTCATTCACAATTTTTGATGCCTAA
AAAGTGAAGCTAGTTAAAGATTGTTTTCAGTACATTCATTACATTTGTATTCAGCTTCTTTTGTTTTGAGATTTGTTAAT
CAGTACATCCCTGGAAGTGTGACTGGCCCTTTTCTACCGATTTCATGATTCATTGTGCTGTGTCTGTATATAATGTAAGC
ATAAGTGTATTATTAGGCTCTATTTCAGTTTTGTAGTTCTTTCATTTCAGTGATTGTGTATTTACTGTCATAAAGCTTGT
ATATGATATGAGTGTGGTGGAAAGTTTATTGTATTGAATGACATTTTTTAAAAACTGACGATTTTTTATGTTGTCTGTAA
CCACAGGCGCAGTAGTAGCTGTAATTGGTATGCTGTGGCAGTCACATGGTGCTCTTCCTGTGCTGATCCAGAACCTGATC
CAGTACGGGCTGTTGCTGATAGTGTCCTGCGGAAAGGGGTCAGAAATCTCTGGTTGAATGAGGCATGAAATGGAAATTTT
CATGTCTAATGTAAATCTTTTGATTGACGTACATGGGCAACATATGTTACATAATATTTTTAAAATGTCCCCCTTTTCTA
AGTAATATTTTTAAAATTTCACCCCTAAATTTGGCCTTTGTTTTTTCCAAATTTTCTCTTTCAGAAATTTAGCTTTGGAA
ATTGATTTTTTGGGGTTACTTTCTTAATTGTTAATATCTGGTTAACAGTGTAGAGCCAGTCATCTACATTTGAAAATGTT
GCCTT-AAAAAAAAGCAGAATCCGTTACATACTCATCAAAATTAATTGCATTTTTATTTTTTCTGACAATTTGGCTTTAA
AGCTGCAACCTTATCTTGTAACCAAATATTAGAGGAAATGTGATGTCCACTGAAACCTAAAACAACAGGATACTATTTCT
AAACACTGTAAAGAACTCTGATCCCATTTCCAGAGAAGATAAAGACATCATTCTCAAAAAGCATAGGATATCAGCTTTAA
ATTGAGCTTTAAATTAGGGCGATATGGACAAGGCTGATATTTTTACCTCCTCTATTCGGACTCTCTCCAAGGAGCTTCAT
CCGAAAATCGATGTAATTTTCTTTGTCATTGTAACTGCTTCCGCTGCCCCGGTCATTCAGTCGGACAACACCTTCGCCCA
CGATGTGGAAATAAAGGCCTACACACACAGAAAAAAAAAACATTAGCCAGGCATCAGTTAAAGCCCACGTCAAAAATAAA
AGCACAGAAATTCAATAACAGCAATGCAACGATAATCCCCATTATACAATGAATACAAGAGGAGTCATTAGATAAAGCAT
GAAAAAAAAATCGGGGAAAACATTTTTTTAGATAAATTATAAGTTATGTGAAACACTAAAAATAGACATATAGTAAATGG
ACAGTAAGTTAGAGAGCTATTCGTACGATGGAGTTTTATCCCTCTAAAAACCAATATCACAGCATCTGGCAAAAAAAGCA
GACAAACATTTCAAAATTACTTATCCTATGCCAGATATTCAAACAATGCATCCAGGTTAATGAAAATACATGAATCACAC
AAATTATATGAGAATAAAAAACAACCAACCGGCTGACTAATCCTCCATCTGTTAAATTGTGCATTAAAGTCTGAGATCGA
CGAAGGGCTTCTCTTCGCCCCTTGCTCAAATTGACTGCTTCCCGCAGAGCAAACATCCAGTTGTCAAGACCTTTTGAAGA
CCATAGTAATAACTGTTCTTCTTGGGCTACACGAAGGGCTATAACACCATCTTGCTTCTTATCCATCCACTGAAGATCAT
CAACATCGGCCAAACTTACCTAGAACAATACATCAGGATCAGTAACTTACTGACATTTAATGAGTATGCAATTAACAGTT
CAATGAGATCTACACTTAAATACACCATTACA--------GATCTGGTATTGCGCTACATTGTTTAAATTAATAAACATT
CTAAAAATAAGTACACTTCAATTTTTGCCTTAAAAAGCACCTTGGAATTTCTGAAATATCTTTCCGTTATCTTTCAATAG
AATTTCAATTATTGGAATAAATATCAAGAATGCAGCAGTGTCTTGAGAAAAGGGTTGGGGCTGGGTTTTTTTCTATAGCT
AAGTATTGGGATGTCAATGTAGGTCTATGAAAACCATTGTATTTTTAAAAAATTAGTGATGTTATGTTGTTTTTTTTAAA
CAGGTGAGGGCCTCTCCACTGCTGATTCATGGCAAAAAAGGCAAGAGTTATGCAATGTTTTGGAACACTTATTACTAACT
GATCTGGACTATGCCTTGGACAAGAAAGTTGAGCAAGATCTGTGGAGCTATGTCTTCAGGAACCCCATATCTGCATGTCA
GTCAAAGGCCAAAGAGCACAAGGTATGTTTCTAAACTTCTTAGCTCAAAATTAAAAATTTCCTTGTTAGCAGAGCACAAA
GTTTCAAACCCAACTCCACTTGGCAAAAAAAATCTTCACTCGCCATGTCGATCGACTTTAGGACATCTGGCCAGCGCAAC
CGGTCTTAAGAAATAAGGCCTCCCCAATGACTCCAAAAAATATGGGATCCGCGATCAATTCCAAGATTTAAGGCATTTGC
AATAGAC-------TGTTGACATCCACAATCGATCGACTCCGAGACAGACCCCAAGCAATAAGACCTCTGCGATCGACAC
CAAGAAATAAGGAAGATCAACTTCAAAAAACGAGGCCTCTGAGATGGACTCCGAGGAATAGAAATAGCTTATGATATGGC
TTTTTGGTATGAGCAACAGGGCAAGAAAAATTTCCCCAAAATGATGCCATTGAACATGCAATGAATCTGTTTCAAATTTA
GCAGAGGGCATCTTCTTTAAAAATTATGGTATTATAATTGCAAAAGAAAAAATTACTCAGTTAAAATCTATGGTAAGCAC
ACATTTGTTATCAGTCATACCTAAACTCTGAGGTGGCTGAAAAACTCTCATGCTCAGTTATGGAGAAAACACACAAGAAA
CCTTCCCCAGATCTAAAGTAATTGTCTCGTATGGCAGCATAATCCTCCTGCCCAGCAGTATCCAAAATGTCAATCTGAAC
TTCTTCACCATCTAGCATCACCTTCTTGCGATAGGAGTCTGCTTTTGTTGGCTCATAGTCTTCCACAAACTAAAAAAAAT
ATATCACATCAACTGAGATGGCAAAAGGCACATAAATATGAAGTGCTACTGAAACTGAAATATTAAACCATCCTTTAAAA
AAACACAATGTGGAAATGTCTTTGCATTTTGCATCAAAACTGAAGAATGCTCTATTGAAAATTATGTTTTGTCTTGGATT
GAGTTTATATTGTGTCAGATGATTTTTATTATTGTTTTTATTATTTGTTTGCAATGTCTATTTTTCTAATACTGAATAGT
TTTCAATTTTATTAAAAGCCAGTTTTCCTTTTTCTGTTTACTGAACTTTGCGTATAACTAGCACTATCAGTATGATGTAA
TAATATGACACACTTTATTTCTTTACTTGCTTCCAGTTTGTTGACCAGCAAAGATTTTATCTTGCCTCTGATACTGATTT
ACTGATTGATACATTCAAGACTGAAATTGCTTTCTTGAAGACCAGCTGGCATATGCTGGGCCGACCAACTGTTGTACTAA
TTTTGCAGAAATCGGTTGTAGGTGGGTGAGAACCCCCAAAATGATTTGCTTTGGTGTTGGTAGATTTTACCATGATTTTT
TGGCATTCACTCTGTGTATGTTGCCTGTCATGATGCATGTTTTGATTGCACAATATGTATGCATGTTTGGGGAATGTAAT
AGTTTTATAGCATGTGGTAGATAACTTTACAAGAGATACCATCAATCTGTAAAATCCAGGAAGTTTTTTTCAACGCAATC
TTTTGTGTGCTAGTTGGCATGTATTTATAATTATAATAAGTGTTATCTTTATTAAAGTATTTAAAGGTAGAATGAATATA
TCAAGGTAAAAGACATGACCAAGGGATATAATTTTTCCTCACCTTAAACAGAATTTTTTTTTTGAAATTACATTTTGGGT
GGTAATAGTAATACCTGATCCGTAGGAAAGACTTATTAGCAATGCCTTTAAAACAAATTACAGTTTTTTTGCTATTAGAT
GCTTCTAAATTGGGAAAAAAAAGTGCCAGCGTCAAGAGCAAGAAATATTGTCACCATAAGAACTAATGTTGTTTAAAAAA
GATAATATATATTTT----------------ATCATTTTAGAAAAAGGTCAATGGGGATGCTACACTCTGCTGTTGTGCC
AATATTCCAAGTGTGAGACCCTGTGGTGGAGCTGCTGGCATTTGCCAACACTTTTACGACAGTGCTCCAAGTGGATGCTA
TGGCACCATGACATATCTAATCCGATCTGTTGCCAGTACCTTGGACTGCCTACCAAAAGATGAACTAGATTGTACTGTTA
GTTAAAAAAGAAAAATGTCTGATCTATTTACTACAGTATTTATCAGCTGTATATTCCCCCTCATATGCAATACAGATGCT
CAATTCTTTTCTGTATTTATCAAAAATACACATCATGGTGCACTTGTGGAAAGAAACTGCCACTTTTTTAATATTGTGAT
AAGCTAAGCTGATCATGTTACAACTGTAAAGATTCGAATTATTTCTTTTTATGATATTTTGTATTAGAATGTTATACTTT
CTGTATTGTTATTATTAGTGTTATTTATTTCTATTTGAATATTTTATCACTCAACATTAATGTTGGAGATCTGTGGAGCA
ATGATAAAACGGCTTCGCCATTATGTTTCTGAACGAAGAAACATAGTTCCTTAAAATGAAAACAATGATTTTTCAAGCGT
AGTTTTTGGATGGTCAAAGAACCTATAATCAATAGTCAACTCATTTTTCTATTTATCGAAATTTTGCTAGGATCATTCAG
AAAGGGAGGGGCCTAATATGAGTTATTCTATTTCAATTTA-----TTATCGTTACTGTTGAGAAAATGAAGTGGGTTACC
TTTTCCATTTCCGTGGTTGACAGAAGTACCACAGGTGCTGCTTGTTGGTGCCCTTTTGTATGTGGCGCTGTTCATGGTGA
GCTTCCGGACATTCTTATCCGGATGGAAGATGATGATGTACACTTTAGGAGAGAACAGGCAAAACAGAGCCACGTACGCG
CTCAGTGACGTCGATACGCACAGAGTCGTAATCTGTACCTATGCGTTAAAATAGAGTCAAATAGATCAATTGCATTCATA
TATCACATGTCAGACATTTCATCAGTCGCAATTCAAAATAGAGCATTAGCCATCTAAAACACATTTCAATAATTATTTCC
TTGCTGCCACCTTTTGACAGTTTTTTTATATCCCCAGTTAAACCCTTTGGTTCAATGACGAAAGAATCAGCTGAAAATTG
TTGTATAGTAAGTAAATTTTTCAGGATACAAATGTTTCTCAGAATTGACTTACTTATACATTTATTACAAATGATTCTGT
TTTTAAGGAGTAAGAAATCATCTTACCTCAAACGAGTTACCCGTTCCGAAGTAAATCGGTACAAATGCCAACCATATGAT
GCAAGTGGTGTACATGGTGAATCCAATGAATTTGGATTCATTAAAGTTTTCTGGAATTTTCCTGGTTTTAACAGCGTACA
CCGTGCATATGGTAATGAGCAGCATATTGTAGATGAGAGAGAGCAGGAAACTGGAGTCCCGGATGCTGCATTTGAGAATG
ACTTGGTTCCTCTTGCCGTCCGGAGAATACTGTCTCATGCCCGGCGGCTCTAAAAGAAACCACACTGCTGTCCCAATCAC
CTGGACGGAAATGAGCACCATGGTGATGGCCACCTGGGATTTTGGACTGATGAAACTAGGCCTTCTTGCAGAGCGTCTCG
CACTCTCGAAGATCCGTGATATCCTGTTAGTTTTGGTGAGCAGGGAAGCATAGATGATGGAAAAGGAGAACCCAATGCCG
AACCTCTGAAGTCCGCACATGGCTGGCGAGGGCTTATTGAGCATCACAAAAGTCATCATGTAACAGAAGAGAATACTGCT
GAAATTTCTCGTATTGTTTTCTGCATAATCAGAACGCCTAGAAGACATGCAAAACAGCTACGGTAGCAAGCGAACCATTT
CCCGTTACACTACATCGGGGAGAAAAAAAAATGGAAAGTTACCACCAATTATTCGACTAGCATTTAAATTTTACATCTGT
ACCCAGTGCGATATGAATTTGCGTCAACAATCTGAAATACTACTTCACAACTCGCGATCACAAGACCAACCCCTTAAATT
TCTGAAGCAGAATGGAGTTAGCCGTGATGGTACTGCTTTTTAGTTCCGTAAATATTCGTGGCACTAACAAGCTTATACTG
CCAGTGCCTAATTCTGAATTCATACACAACTCGCGTATTTTATGAAACTTCGTACAATGGTAAGATTAATAAACTCCCTT
ACCTCCAAATGATAATTCTTCGGGCATGATTTTATCCCCTTGACGTTCGCCATGGAACAATAACACAGTCCGCCATTTGC
AATAGCTCCACGGCGCATGCCAAACACAATTTCGGAAGCTGACGGGAAAATGCAGAAAATGAAACGAATGATCAACAGAG
GACAGCACTAGTCGTCTCCTGCGAACAGCTTCAAGTCAAA-CGAAATCTAGGCCTCCCACTCTTCAGATACTTTCATTTT
CAAAAGTGACGTCACAACTCTAGAAAAAGTATTTTTATCTGTAAAAGCGAATTCTTTCTTCTAAACACCTTTGAGGGAGT
CATTTAGGGAATTAATAAACTTTTTCACACCTAAATTGTCTTTGATAATCTCACGGGGAACGACTCAAAAGGATTT----
------------------------GGTAAGTATCTCACACTATATTTAATCAATTTCAACCTTCCTCAAATATTACAGAA
ACGTCTTTTGGAAATATTTCGAATCTTAAACTGTAATCATCACAAAGTTCCATGATTGCTTCATGCGTGTTACATTCACG
CAATCGGCCAAGCCTGGTATGGGGTAGGCGCTCTAAGGTATGCCACAAGACCTCATGTTTCACACCTCCGACATTGATTA
TAACACGCCGGTTCAGTGCTTTGCTCCGGATAATCATGAACGACTCTGGAGGCAAAGACGTCATGGACCTGGAGTGAGCA
CGATTCTGCTGCTGAAGTGGGCCAATCAGTTGGGCCTGAGCACTGTACTGTTGTACCACATCAGCAAACTGTGGCTGAGG
AGTCATTGTGGGTTGAGGTTGTACAGAGGGGCTTTGGGTTGAGGTTGTTTGCTGTGTGGCTGGCGTTAATGTGAATACTC
CAGAACTGGTCTTTTCCATTTTGTCCGAACCGGTCATCCTCATTGCCCTCCCGTTGCCTTACAGGAATAGGAGGGCTAAT
TTTTCAACCTACAGGCACACTGACACATAGAAAAGACAAGCAGCCTCATCCATAGTGATCAGTTTTTAATCGCGAGCTGT
CTTTCTTCCTCATTATTGGACTCTATGTCACAGGTACAGACATAACTTTAAATTCCAAAAAATGAGAGATAACATGTTTC
TGCATAATTGGTGTTCCAGAAGACCACATCAGGCAGAACCCCTGTCACAAAAAAAAAGTTTTATATTCAGACATGGAATC
TAACTGCTCCAGCTGATGACGAATGTGCTCAGCATCTTCCCTGCTCGCTGTTTCCAGTAATTCCCTTGCAGTTCTTCGCA
CCGATTCCATATTATTGGAACGATTTTTAAGCTCGTCTTGGAAACTCTGAAATAATAATAAAATTCATGATAAACAGTTT
CATTCTAAAGAAATCCATTTGCAAC--AAAAGAGGAAATGGAGTCAGCACTTACTTTATGTTGATCTACTAAAGCCATAA
CTGTATCCAAATCACCATGAAGCAGCTGATCACTGATTAAAGCAACTTTGGACTTCTCCAACCAATCAATAAGTGCTTGG
ACAGCATCTTTGAACTGACCAGAAAACAGCAAAGCTTCTTCCAGTTTCCTTTGCCTACAAGCGGGATGGAAAAATTAAAA
ATACAACAAACCCTTTCACAAGTTGTAGCCTCCACAAATTAAGCATAAATATTACAAATTATAGACAGGTAGAGAAAAAT
GTGCCTGTAATGACTAAAATATGCAATGCAAGAAAAAATCTGAAAAGGCAGACCATCCCATTATATTCTCACCATCAAAT
ATACTATCTTTGCTTAAATGAACCTCTTAAAAAAAAGCTTACATGTAGAGGTCAAGAGGAACAGACCAAAGCCTTTTTGG
ATGGCTTCAATGAAGTCCTACCCCTAGAATGGCTGCACTACTTTGACGAACGGGAATTGGAGGTTTGATTACGAGATATT
AGAAGAATTTTTCTGTTGAGGCAAATGCCGATATGTTAGAAAATGTTTCATTTACGTTTTGTTTTAAAAAATATTTCAGC
TGATGCTCTGTGGGATGCAAGAAATCGACATAGAGGACTGGCAGAGGAATACGATTTATCGTCACTACACGAGGACCGGA
AAGCAAATAATCTGGTTTTGGCAGTTTGTGAGAGAAATGGACAATGAAAAGAGGGCACGGCTCCTGCAGTTCGTAACTGG
AACTTGCCGAGTCCCAGTCGGAGGTTTTGCTGAACTGATGGGTTAGTATTTCGCTTTACTTTCTGAGAAAATAAACGTTA
ATATACATTAAAACTGTTACTATGCCAATATAACTGCTTTTGATAAAAAAAGTTTGAGAGGTATACTTTTTGTTACAGGG
AGTAATGGTCCTCAGAGTTTTGCATCGACACGGAATATACTGGTCAAGTAAGTATTAATTGACCTTAGTAATATGGGAAA
TTTTGCTTAGTTTTCAGTTTCTGCGAATTGTACAAGCAGAAATATATTAGTTTCCAGTTTTATATTTTTTTACTTAAAGA
TCTACCTAATTGCGTTTTATAAATGGTGTTTGTCACTAGCATTTTATGTTTCTGTATAAAATCCTTACTTACAAATTAAA
AAAAAAATTCCACAGGAAACGTATGTTTGGGAGTACTATCAAAAGCGTTGCTGGGACTTTTTTCCTGTTGGGGATTGCTT
CAGAAAGCAGTATGAAGATGAACTAATGGGTGGAACCAGCTAGAACTGAATACTGCTCTCACAAGTCATAACTTCTGTCC
AAAAGTGATAGTGATAATGTGTACCAGCGTTTCGTGTGTGATATCCGGTGGCATGTCTCTCACACTGATAGCATAGCACA
GATGTGTCTTACCTATTGTTCACAGCTTGTGTTAAGGGCATCGGGTAATAAAGTGATTTTGTGGATTTTCTTCCTTCTTG
TGTGTTTATTTTTCCACATTACTCAGAGCATTCTTTTCCTTGCTTCCAATGTTTGGTACATACATGTGGCTGGTGTCAAC
GACCAGGTCTCCAAGTTTCAATTCTTTGACCAGCATTATTATACTGACATAGGTTAAGGCCATCAACTACATGAGGCTGT
ACAAAACCATTTGATATATTGGATATTACACCATTTCCCACATTTAATGAAGGTACAGATGGAGCAACAGCATACAGGAC
AGAGTTGTGTATTTGATCTTCTAACTGTCGTAACCAAAGTGTCAAGGAGCGTCGATCCTCACTGGAAATGGCAGGATGAA
TGAGTGAGTATGAAAGAAGTTGTCTGCTTTCTTCAATGTGGACACCATGAGAAATAGAATGTGCCAGTATCTTTGGTATT
AATTCAAGGTATTGAGCTTTAGCATCTTCATTGCCAGGTCTTAGCAAAGGCAGATGGGAAAGAAGATGAGCCACAGCCAT
CTCCTTCGTTTCATTGCTCAAACTGTTGATAAAAGCTGCAAGAAAAAAAAAACAAAAGTCAAACTTACCTCCACTCAGTG
GAATCGGGTGTCGGGTAGCGCCGGAGACATTTTACCACGGTCCACGCTTTCGGACGGCTGAGGGCTGGAGCGTGTTGGTA
GTAAACACAAACATATTCATCCGCCGCCGGCTTCGGGCTACGGGATAAGAAAACGGGCTCGTACTTTCTGTCTCTCCCTC
GCTAACGCAACGCTCGTCGAAGTTAGGCCTTCCTGCGAACTTTTTTCCCCAACCGGCGATTGAATGGCCGGGACTACTTT
CTCGTCGCGGAGGGAGTGATTGTGATTCAAGGCGGGGCAGCGTCCCGGTGCATGACGTCACGCGCACCTGCTGGGTAAAC
AGAGAGTGAAAGACAGACGAACGGACGGAGAGAGCGAGAGAGCAAAACGGACAAATTTAGATCCTGGCTGTGCCGCGAAT
GATACAAGGTCACGTCTCGCGAGCAGACTTCACCTCCTTCGTTCTTCCTTTTGTTGTTTTTTTTCTGTTTGCTGTGTTGC
TTGTGTTCTTTTGGTTATTTTGTTCACTCTCTTTCTCCCTCTCGCCAAGATAGAACCTTGTTAAACAGCTTTGTGACTAT
GTTTTATTTCCATTTTTCTTTTACTTCTTGGAAATGGACCATGTTTATCAAAAGGAAAGATTGCGGCTCCAGCCAGGATT
TTAGATTTCAAACAAGATTCAAGAGACTGTTCAGCTTTCTGATAGGCTTCAATGGTAAAAGGTATGCAAAGTTTATCTAT
TTCTAGATGCTTAAAAAAGGCTGTTTTGGTCATCCCAGTTTTGAAAACTTCTTTCTTTTAAGTTCTACATTATTGGAAAA
ACTAATTATAACATGCACATTTTTAAAAACATAATGAAAAACTTACTTCACTAGTGTAATTTTTTATAATTCAGCAGAAC
TAGGATTTCATCTTCATCACCCATCCAATGGATGACCAAGGTAAACCATAGATACTTCTGTATTCCCATACACAGCTGAA
ATTGCAGGATACAGTTTTTTGTCTGGAAGTCCTCGAAAAGCCACACCAAGAAATTCGTAGTTCCTTTCAAATGCAAGAGT
GTTGTCCTCACAGTCCAGGATCACTCGTATTCTTTCTCCAACCTGCACAGGCACCATGGGAGCAAAATCCATGACTTGCT
GCATAATAAATGAAGCACTTATGTGAAAATATAAATAATGATAAATATCTAACATTTGTTTTTCTCCACCTTATGGAAGA
GGTTCCTGGTTCCACTTTCCATTAATGCCTTAAATGGTTATAATTAAACCATAAACTTACCACAGCATTTCCAAAAATGT
ACAATTTTTTTCACTTGTAGAGATGCTTAGGATATTTTTCTTAAATGAACCTCATAGGGAATGGTCACTAGCCAAAACAA
TGCTAAAATTCAGGTGAACTAAAATCATCACACTGCAGAAAAACTATTACCAAACCTAATACCTTTTCAGCTGGACTTCA
AGGTGGTGCCAGAGATCCGTAAGGAGAGATGACCCTACATCACTTTTCCGTCTGTGAAATCGAATCTTTTACCTATCACC
CTCTTCCTTTTCTTTTCCACTTCGATTCTCCCTTTTTTCCCAATCTTCTCT---CCCCCCCCCACCATTTTTTGGAACTA
GGTGACTTCTGTGCCACGTCCAGCAAAGAGGAGAGTGTTTCACTTTACTCTCGTTTTTTTTTCTTTTCTTCTTATTTGGC
GACCCCTCCAATTGGAAGTCTTCATCCCCCTTCATCCGCATCCGACCTGAGGTCCCCTTGGGTGGGTTCCGTCTATTTCA
TCAGCACAATGGTTCGGAATGGAGTGCCCTCTTTTGCCCTTCCCCCCACTATCATCGTCCAATGATGCGATCCATTAAAT
ACACTCCGGCCACTTTACCGATCCCGCAAGAGGCTGGGGTGGAGGTGTTGGT-----------------GGGGGAATAGG
CGGGCGGTGACGCTGGGGGGGGCAAGGGAGGCGCTCTCGCTTGGAAAATTGAATGCAAATCAGGCCAGTCCCCATCGATC
CTCTTCGTCCATTATCGTGGCAGATGATTGGCCCGCGCCAAGTGCTGAGTCCGCACCTTCACAAAATGGAAGACGGCATT
TCGAACAGCGTTTCTTTTCTCCCACACCATTTTAGGACCAAAGGACATCTTCTTTTCCCTTCTCTCTCTCTTTCTCCCTT
CACCGGAAAAACGCCTACAAAGAAAGTGCACTGTGAATTCGCGTTAGGGCTGTCTTCTTATCTCTACGGGCGAAAACTGT
TTTCCTTCCACTCCCCCCCACCCGGTTAGCTCCACAAGCATCCATTCTCCCAAAACAATCCGGCATTCCGTTCGGTGTTA
TTCCTCTTCGGTCATTTTGACATTTTTCTGAAAAACGGCAAGAAAATAGGAAGAAGAGGGAAAAACTAGAGACTGGAGAA
AAACGTATTTTGTGAGGGAGAGACTGGGATGGGGGGGTGGAGAGATGTTGAAATCGAAGGCCCATTTAGACGTAATATCC
CGGGCAAAGAGCCTGATCAATATTGGACTATCAGTTGGGGAAACCGATAGCAACAACGTATCAAAATCCATTCTTCAAAC
GGAAAAAACATTAAGGCAACCTCGGGGAGACTGGAGAAGGAAAATGATCCCTGGCCCTGGAGACGCCATATGTCCCGGAG
AGACCATGGGATTCTTTCCC----TCTCACTTCTTCTCTCATTCCTTCATTCCTTCATTC-------TTTCTTTCTTGTA
TTCCCTACCAACATGTGTGTAAGAGTGTGTCCTGATGAGGCAGAGCATACTGCCCATGGCTTATTCCCAAATATTTTTTT
TTTTCGGGGGACGTAGCCCACGGGGTCTAAGCGAGAATTGAAACCGAAACAACAAGGTCCACCACAACAGCCTCCTCCAC
AACAACAGCCACAACAGGCTTCACAGCCTCCTCATCAGTCTCAGTCAATGCCACATCACCAACAACCTCCTCAGCAGCAG
CCACCACCACCACACCAGCAAAACCAGCATCAACAGCACCAACCCCCTAATCAACATCAGATGCACCATCAAAATAGACA
CCACCCTCACCAGCAGTCTCCTTCACCTCCACAGATGGCCCACCAATCTCCCCATCCATCACAGCAACAGCCCCAACAAC
AGCAGCAACAACCGCAACAGCAACCACCACCTCCTCCACAACCTCAGCATCAGTCTCAGCCGTCGCACCCTCAACATCAG
CCTCAGCATCATGGTCCCCCTCCTCCTATAGTGCAGCCACATCCATTTCAAGCATTGAACTTGCAAACCTGACTGGCGGG
GTGCACCCTGTTGGGTGCACTGAACAGACTCTCGACTTTCAGTGGTCAGCACTGATTAGTGATTAAAGCATTATCAAATG
ACCTGATTTCCATTGTGGTGATGGTAGCTATTCTTTTACATATGCATAAACTATATCTTGATTGGCTTCTAATTTTGCTG
CTGTTACCTGCCCGGTATGCCTCCGTGGCCTTTCAGTGGGTCATTGGTAGTCGGACGTAATTTGTGCTGAAAATCAGAAG
TGGTTGTTTACACTGTGTGGAGTCTGTTTAAACTGTGTTTAGTTGAAGTTTTGCAATGAATCCCACAGTCAACATCACCA
TGGTGCCATGCAATTGTTTATCCTGTTATTGATTTATTGTCTGGTATTAAATGTTTATTGTGTAATTGTAAGGAACTTTC
TTATTTCTCTTATTGAATTATATTTGCATGTTGCCTGGGTCGACCCCTGATAAGTGCTCCCAGCATCATCCCAAACTGCC
AAAGATGCTCTCTTTTGCTGCCATGAATATCACCCCTCCTCGCTGTCGACAATAAATTACCCTCTTTTCTGCCGTTTCCT
CGTAGATACGGTTTAATTCGACATTACAGTTAATGGAGCGATCCGTAACCGCCGCTCTGGAGATGCTCTCTCTCTC----
TGCTCTCGCTCTTTCCTCCCCAGCATCCTGAGATGCTGAGGAAACTTGGGGGCATCCAGGGTGGGAGAAGCGATTAATGG
CCGTTCATCAGGGGCTTAATCGCGTGCCAGGGACACCTGGTGGTCGAGAGGAGAATTAATTGTCGCTTCCCGCGCTAATC
CTTCGGGGAAAGGCAATGGCCACGCCCCCTCCTTCTTCCTCCGCGCATCCCGATTGGCCGACGCAGCCGATTCATCTTGC
CTTCCCATTGTTCCGTTCAAACGGAGAATAATCGCTATTGGCCATTAAAGATGCAATTATTGGGTAAAATCGTTTCATAC
ATGGTAATGACGGAGGTGTTTTTTTTTCTTCCGACATCCAAGTTTTTTTCTCTCTCTGTTTTTCCTAAGGAGGAGGTTTT
ATATTTAGAGGCTTCTTTCTTTTTCCTTCACTTCATTTTTTCACCATCTTTTGATCTCCGGGCGGCCTTTTTTTTCACAA
TGCTTTTTTTTCTCTAAAATTCCCAGTTGTAGTAGAGCCACGTAACAGCCTCA--GATACTGGTAAATCTCCGTTAGTAC
TACCATGACATTTTTCAAGTTTAGCGATGGCAACTTTATCTTTTACATTTCCTCGAGCTGAGGGTTTTGAACAAGAGGCA
TCACTGCTGACACTCGAACGGGACAACCTGAAAGTCGAGGTCGAGGAATCTTGCCGACTGCAAGAGTTGCTGGAGTCTTG
AGACAGCTTCTGCGTGCAGGACCACGAATTTCTTCGGGCACCTCTTTCTAGGAGCCTGAGAGGTATTTGACCTTGTCTCC
AGCTGTCTGAACGTGACGAAAAATTCTCACTTGATATACTGGATCCTCTCTTTTGACTCTGATTGGTGTCTTTCTGAGTT
CGAGTTGCAGTTCTTGGGTAGTCGTCACTTCTTGCTTGCGTCGGATGAAGCAAGTCTAGCAATTCTACAATTGTGCTGAT
ATAGAAGAAAATAAGAAGCATTCTATGCCATTTTAATTTGCAGCCGCCAAGCAGATTAGCATTTGATTAGAAAAAGATTG
TAAGCGAGCAAAAATCTGGATTTAAGCGTTGCTATAGAAAGGCACTAACCTGCTGCACAAATCCTGGAAGCAGCTTAGGA
GGAATTTCACAACAACAAACACGATGAGTCATGGATATCAATTTCCTCCAACTGCCAGAACGTTTTATGGAAAAGCATGT
ACCTCGAGTACGCTAACAATTTAGAAATGCCATAGAAACTGGGATCTTTGTAAAGAAGTTAAAATGCAAAACATTTTTTC
ATAACATAGAGATATTGCATAGCTTCTTTAAAAAGCCAAATACTCCCAGTTTCAAAATGAAAATATTAAAATAACGTTTT
ACATCGCAATCCGTATTGTTGTGAATAACTGCTAAATAGGCTTAACTCATTATTTCCTGCTCCAGCATTCCTTATCTGAA
ACTGCGGAAGTGTTGCCTTTTGAACCAGAAAGAACTTGCCAACAAGAGCCTCTCATCACCACTTTTCAAGAACTTTATTT
TTATACTGATAGTTTCGAGGAAGCCAAGGAAAAAATGAGGTAAGTCCGTC------------TATTTATCTAAATGTATT
TGTGTAAAAAAA--ATATTTTTTGCTGTCATTGTTGCTGACAGATTTAGATTTTCTCTCCCATCTCTTCACTTTCTTTCA
TATCCTTGTCTTTATACGTTTTCACTCACTCTGTCCATCCATTTCCTCCTTAAGTACCTACTGCCATTAAACATAACCGC
AGTGAGGTTGGGTTTCAACACTTGTGAGTAAAACAAAGAAACTGCACTGAATTTTATTCAATTATTGTATAAATCTTAAA
ATATTACACTGAATATACATATTTTCTTGCTTCTTTTAGGAATGCAAAACCTGTCCTGCAGCGAAGGGGCCATGGGCATG
GGTCACATGGGTGGAATGGGAGGCTACACCCAAATGTCTCAGTTGCGATCCCCCGTTCATTCCCAAGCCATGCTGTTGCC
AGGCCATCCACATGCCATGATGATGGCTCATGGACCAATGGGACATCCGGGACTGCCACCACAAGGCTCTCCTTATGACA
ACTCGGGTCAACATGTCATGGATATACATGCCAGTTAAAATGGCCCCCCAAAAAGGAATGAACTATTGTTTATCAACTTG
TGTGGATACTGGGGACAATTCTTCATCATCTCACCAGGGACCACGTCGCTTTTCTGCTTCAGCTGCTCAGGGCGTCCTGG
CTTCTGCCCTGCGCACTTACACGCTACCACGAAGTTCCAGCCGTGGAAGTTCCGTCAAAAGCGACACCAGTGTGGACAGC
GAAGAATCCATAGTGTCCGTTATTCCACGTAAGGGTAACAGCATTACCAGCGACACGAGCGTGGATAGCGAAGAAAGCGT
CATATCGGTGATACAGAGGAGTACGAGTGAGATAGAGACTCTAGCGAGAGAGAACGGCCTGAGGAACATTTCCAGGTTGG
GAAGCAGATCGGCTCAGGCCTCGCCCGTGACAGTCCTCAGCAGCCAAACGTCTTCGGCTGAATCGTCTCCTCCTCAATCG
GGTAAAATTTCCAAACAACGTGACCCTGGTCCGTTTCCTGGAGCTGAGGCAGCAGGTCAGTGGGAGAGAACCTGATCTCC
CTGCGTGCATGCAGCGCTGCAACACGTGCAAGGAGAAGGGACAGCTCGAAATGTGTGCCCACTGCAATCGCAAAGTGTGC
AAGGACTGCAAAGTGGCCCACGTGGACATCCTCAGAAAAGAAATAGCTCTCATCAACGAACAGGTTCGACAGGGGTTGAA
GCAACTCTCGACGGCCCTAACCCAAACGGAAGAAAATGCTGATAACCATTGTTCAATTTCTCTACAGTACAAAGTAGATA
GATAAAACACAAGTATAATCCTTGATTGGCACATGTATCATCATATGTAAACATTAGGCCTCATGTCGAAGAGGGTTTCA
CAGCACACGACGTGTTACTTAAATAAAACATCCTACTTGTAAGCTACTAAAGGGATGAAACTGTATCTTCTAAATACTTA
CTTTCTACCGCCAATCAAACAACACACAAAAAAATTCCATGATGAGACTTCATTTAGGTTACATGGAAATCAACAGCGAA
TTACACGTTGTAAGGATGATCACATTTCACTGTTCAAGAATCAAAACACGAAATTATCCGAGTTCAACATAATACTTACG
GGCTGTGATTCTGTGATGAAATAATTTTTGATGTGAAGAAGTAAACATTAAATCCATGGCGTATGTGTTGTCCGTAGCCT
TAGGCTTGGCGTACTTGTATCACTCGACCAATGACTATCACACCTGTGACCCTCGGACGAGGAAGGTCAATTTGTTTGCG
TCGATTACTGCCATTTTTAACACCATTATAAACATATATCAGATATCCAGTGGTGAAGGTAATATCCACGCTAGAGGATT
ACAGCACTACGTCACAGAAATAATTAAAACCCATCGCTTTTTCCTATTCTAAAGATCAGTTACAAAGTCTACCAATGGCC
TGAATTGGAAAAATATGGCTTTTTCTCCCATAGTTCCGTTTTGTTACTCTCGAAAGCAATTTCATAATGGGATTGTGCAT
AATGTAGATGGAGCTTCAGTAGGTGACGTGTCAATAGACGTGGCTGGCTACGCGACTGGAAATTGCCATTGGAAAGTCAG
GTGTTTGAGTTCTAGTAAATAGCCTGGAATTTTAAAAGGTAAATTTTATTTTTTTTTTGCATATATTTTATTCTTTTGCG
AAAAAGTGTACTTTAAAAGAGCTTTCAATTCAAATGATTTAATGAACATATGTAACTATGCTAGAAAATGTCAGAGCTTT
TATCAAAAAAGAATGGAACTCACCTTATCCATTGAGAACAGCATTTGATACTGTGGAACCAATGCATTTTTAGGCTCTGT
AAGAATTTGCACTAACATTTTCTCATCCAGACTATGAAGAGGAACCACAACAGGAAAACGACCAACAAACTCAGGTATCA
TACCGAATTCTATTAGATCTCGAGATTCCACAACTCGAAGAAGAGCATCTTTCTCAGCATTATCATCAACAGTATTTCCA
CCATTGACTACATTAGCAATTTCGGCAGCAGATGCAGCTCTCCTACCCGGTGATTCTGAAACTGGCGCTCCAAAACCTAA
ATACTGAAATATTTTTAAAACTTATTACTACATGTATTACATATTCAAAAATTTTAAACCATTGTGTGATAAATAATTTT
CTGTGTAAATATATTTGATTTTCGTTTATTGTCATCTAATAATTCAATACTGTCCATCTGAAAAGTAAATACGAAAAGAA
GTTCAGTTCAGCAAGTTCTATATATGGATATAATTTTATTATTTTGTAGATATTGATGAGTGTGGGCGGACTAGTGGTAT
CTGCTCCCATGGTATTTGTGAAAACATGATGGGTACCTATCAGTGCACATGTGATAATGGCTTTAAACAGACACCTCACC
ATACTAGCTGTGAAGGTATGAGTATTCTTTTATATATGTTTAAATCATTATGTAGAGCTTATTATAGGGTGTCACAAAAT
ATGAATATATTTCGGGTATAGTATTTTTATGCTCAGTTTTTTCTTTTTATATTCCTGATTGTATAGACATCACTCCCTGG
GGGATGTGTCCCTTTCAGTTTTCTTAACTTCAGCTACAACGAGATCCACAATCGGAGGGTCGCCCTCGGGATCACGTGCG
TCCAGTGCACCCCGGTGCAGCTGGAACTCCTGAGGCGGGCCGGAGCCATGCCGGTGTCGTCGCGGCGATGTGGACTCATC
ACGAAACGGGAGGCGGAGAGACTGTGCAAGTCCTTCCTCGCCGACACCAAGCCGCCGAAGCTCCCGGACAATTTCGCTTT
CGACGTCATCCACAACTGCGCCTGGGGTTGCAGGGGATCCTTCGTCCCCTCCAGGTACAACAGCTCCAGGGCCAAGTGCA
TCAAGTGCACCTACTGCGGTCTCTTCTTCTCCCCCAACAAGTTCATCTTTCACTCCCATCGTCTGCCAGACTCAAAGTAT
GTCCAACCAGACGCCGCAAACTTCAACTCTTGGCGAAGACACATTAAACTTGGCGGCTCGCCACCCGAAGAAGTCGTCTA
CGCCTGGGAAGACGTCAAGGCCATGTTCAACGGAGGAAGTCGCAAGAGGGTCATGAGCTGTCACAGCGACTCCAGGAACG
GTGGTGACCACAAGCGCTCTCGGACTGTGACCAGTCGATCGGACTCGACCACCTCCATCGGCGAGGGTTCACAGCAGGCC
AAGGCCCCTTACTTCCCAGTGGTTCCTCTGCCCAATAA
>MY0139_Hexurella_SanDiego_Guatay
????????????????????????????????????????????????????????????????????????????????
????????????????????????????????????????????????????????????????????????????????
????????????????????????????????????????????????????????????????????????????????
????????????????????????????????????????????????????????????????????????????????
????????????????????????????????????????????????????????????????????????????????
????????????????????????????????????????????????????????????????????????????????
????????????????????????????????????????????????????????????????????????????????
????????????????????????????????????????????????????????????????????????????????
????????????????????????????????????????????????????????????????????????????????
????????????????????????????????????????????????????????????????????????????????
????????????????????????????????????????????????????????????????????????????????
??????????????????????????????????????????TAGTGTATTTTTATGTAGTTATGCTTCTGCAGATGTAA
CTGTTGTCAACATCTTGACATTATAACATTTAGATTCTGAACTTTTTCTTTTTATTTATTTACATGGTGGGTGTTTTGCT
AAAATCATGTTGTTGTTT---TTTGAAGGAAGAAAAACTTGAACTTCAAAAACTGATGGAGCGTGTCCCTATTCCTATCA
AAGAAAGCATGGAAGAATCCAGTGCAAAAGTGAATGTTCTGTTACAAGCATATATCTCGCAGTTGAAGTTAGAAGGCTTA
GCACTCATGGCTGATATGGTGTATGTAACTCAAAGTGCTGCAAGACTTATGCGTGCTATATTTGAGATAGTGCTTCACAG
AGGATGGGCGCAGTTGGCTGACAAAGCTCTCAGTCTATGCAAAATGATTGACAAGAGAATGTAAGTAAATACAGATTGAC
TCTTCTGTTTTAGCTTTGTGTACAGGCAGACCTCAAAATGAAACCTTTCTACAATTCCGATGTTTTGTAGTTAAAGTTGT
TACATTTGAAATATATTCTTATTTGGAGTGGAATTTTTTCTCTGTTTGGGTGGCAGTGACTGTGACCTCTCTGTTAGTTT
TAAAAAATTCATTTTGAAATGCATTTCTTTTAAAGATAA-----TATATTTGTATGTAGGTGGCAGTCTATGTCACCGCT
TCGTCAGTTTAAGAAGATACCAGAGGATGTTGTGAAGAAAATCGAAAAGAAAAATTTCCCATGGGAGAGACTGTATGATT
TGGGACCAAACGAAATTGGTGAACTGCTGAGAATGCCCAAGCTTGGAAAGACTGTGCATAAGTACATACATCAGTTTCCA
AAAGTTGAATTGTCGGCTCATATTCAACCTGTGACCCGATCAACTCTCCGAGTTGAGCTTACTATAACTCCAGATTTTCA
GTGGGATGAAAAAGTGCATGGAACTTCAGAGGTATATGATGTTTCATAAAATATATGTTACACCTTACCGTTAGTAACAT
TTAATTCACTTTTTCTGTTGTTTCTATAAATTTTCAATCTGGTGAAGCCTCATTACTCGCATTAAAAATACTACAACTGC
CAACTTAAA-CATGTTTACATTGTAAATGGATGTGAAACACCTGCAGCAAAGAGTACTGATTTGCCATTGCCTGTTTTTG
CATTTTCTT-TTTTCAGTATTTCTATCGTTCTCCTAATCAGCCTGTACTCCAATCAAGAGACGTGATAAGCTGTTACTGT
AAATGTATATGCTGTGCAGAAGTGCCGCATTTATCCATGTATATTTCTGTTCTTAAAATTACAGGTTATTGCCTGTGTAG
GGCAGCAAAATGTTGAAGGAAAACGTATACCCTTTGGTTTTAGAAAGCGAACTTTGCCGCATTTTATTAAAGATGATTAT
GGTCCTGAGAGCAGAGGTTTTGTAGAGAATTCATACCTTGCTGGACTGACACCATCAGAATTCTTCTTTCATGCCATGGG
AGGTCGTGAAGGTCTCATTGATACTGCTGTCAAGACAGCTGAAACAGGTATTATTTCCCTGTTTGAAATCATTAATCAAT
ATTCATAAAGGTGAAATGTATAAATAATATACCAGCTAGATCCAGTTTTATTTTTCTGAATTGTGTGACTAAAAGGTGTT
TTATTCTTTACGGACATAACTGGCTCTGATTTCATGTATAGAGCAATTGATGTAACATGCATTTTTTTTAATGAAGTTGA
GTAATCAGAAAAAAAATTTTTTTAAAGTGCCTCTTGAGGACTTTTTGTTGTTCGTTTGTAAAATGTCATGAGAAATTCTA
TGATT-------------------------------TAAGTATGTATGCTA-----------------------AATTAA
CATAGTTTGAACCTTGTTTCTCTATTGAATTAGATGTGTGTTCTTTGTTAAGTTTTTTCTTAATTTCCAGGTAATGGGAA
TAGAAGCTGTACGAAAAGCAGTTGAAAAGGAAATGAATCATGTCATCTCTTTTGATGGTTCTTATGTCAATTACAGACAT
TTAGCTTTGCTATGTGATGTTATGACAGCAAAAGGTCATCTCATGGCTATTACTCGTCACGGAATTAATCGACAAGACAC
GGGGCCACTCATGAGGTGTTCATTTGAAGAAACTGTAAGTTAATACATTTGTTTT--ACTTTTTTGTTTTCAAGTCAGAA
ATGTTGATAGATATTATTTAAGATGTTTCTAAATTGTGTGAAGTTAAAAACTAATTTAAAGGGGTATAATTTGGCAAAAA
ATTGTCTTTCATTCTTGTCACAAGCTCTGTATCTTATCCAAAATAGCCATAGAAATTGTCAAGTGGAATGATACGAAATG
GAAAGCTTATATCCTTGGTTATTCTATACCTCATCAACTCAAACTCACCATCTGGTGGAATAAAACTAATGCTGTGCTCA
CTTTCAAACTTGCTTAGCTTAACACACTGGTGAAACTGGCAATCATCAATTGCAATCGATGTTTTACCGGTACTCCTACT
GGGATCATCCAGAGTGCTTGTCTTCCCTTTACTTTCCATGGTTATTTTATCATTTATTCCAAATTTGCATTCTGGCATTC
CAGAGAGGTAGGATTTCATGACCACTCTGCCTGCAACATGGGCACTGAGAACCTGACCTTGTGGTGACATCAGTAGATTC
ACATATTCCAAAACATCGAGAAAGAGTTCATTCCTGCGATATTTAATGCCCTCCCGGCGCCATCCGATTTGCCCAGTTAC
TTGGGTGGTTATTTGTGTTTGCTCCTCTTTGGTCTGAGATTTTACACCTTGTTGAGTGATAAAGGTTTTCAGGATACCTG
TGTCAGTATTCTGAGGGTAGCCAAAATCTAAGATTTCATCCAGCAGCTCATAAATCAGAACAAAATTATTTTTTACATTT
TCCTCACTTATTTTTCCAAAATAAGACTGCATGACTGGTGTCCGCGTAAAGGTGGTTATGATGACATTGATCTTGTGATA
CCTGCACCTATTTCACAAGTAGTCACTGGTCGTCAAGGTCTGTATCAACAGATTAATATCCAGCAGAAATCCATGACAGT
TCAAGAGTTCAAGAAGCTGGCTGAATCGGCTAAGTTCAAAACTCCATCTCATTTTGATTACGAAGACCTTGAAAGAAAGT
ACTGGAAAAATATTACATATAACTCCCCAATATATGGAGCTGATGTATCAGGATCTCTTTATGATGATGGTATCGAAGAG
TTTAATATTCAACATTTAAACACAATTCTTGATTTAGTGGCTGATGATTATGGTATACAGATTGATGGTGTTAATACTGC
GTATTTATATTTTGGAATGTGGAAGACAACATTTGCATGGCATACAGAAGATATGGATTTATATAGTATAAACTACCTTC
ATTTTGGTGCTCCCAAATCATGGTATGTTATTCCTCCTGAACATGGAAGGCGTTTGGAAAGACTAGCTGCAGGATTCTTT
CATGGCAGCTTTCAGGCCTGTGCAGCATTTTTGCGTCACAAAATGACAATTATTTCTCCTCAAATCCTTAAACAGTACTC
TATACCAGTAAATAAAATAACTCAAGAGCCTGGTGAATTCATGATAACTTTTCCTTTCGGTTATCACTCAGGTTTTAATC
ACGGCTTTAATTGTGCTGAGTCAACAAATTTTGCAATGCCTCGATGGGTGGAATATGGCAAGAGAGCACTCTCTTGCACT
TGTCGGAATGATTGTGTAAAAATTTGCATGGACATGTTTGTTCGCAAGTTTCAGCCTGACAGATATGAGCTTTGGAAACA
AGTTGTATGTATTTGTTTTGCGTTGTATTGCTTATCCATTTAATGCCAAACAACCTACGGATATGACAAGGAGACAGACC
AAAATTACTAAGCAACAACTCGAAACAATACAAGGACGTTTCCAGTCGTTCTTAAAGGGAGAAACTCAGATTGCAGCCGA
CGAGGCCTTCCAAAATGCAGTGCAAAGCTATTATGAAGTTTTTCTTAAAAGTGATCGAGTGCAACACATAGTTCAGAGTG
GTGCCTGTTCAGGACATGACTTCCGTGAGGTGTTTAAAAATAATATTGAAAAGAGGGTTCGCAGTTTACCAGAAATTGAT
GGCCTTAGCAAAGAAACTGTTCTCACATCTTGGATGAGTAAATTTGACGCGATTTTTCGTGGAGATGAAGATACCAGAAA
ACCACAAAATAGGTTACAACAAAATATTGCTTCTGAATTGATACTTAGTAAGGAGCAGTTGTATGATATGTTCCAAAACA
TTTTGGGGGTGAAGAAATTCGAGCATCAGCTACTGTATAATGCTCTGCAGGTAAGTTACCGTAGAAATGATTATTTATGT
GTATTGTGTATATTTGAAAAATTTGGTAGACTTTAAAAGGGTAAATATGTAAAAGGTCATGCTAGTGATGTATTTGAAGC
CTATCCCCAACTTCTTACAGAGATGGTTCTAAGACTTCCTTATCAAATCAAAAAGATCATGAGCCTACATCCATCTGCAC
AGCCTGTTGTATTTAACCAAACTTGGTTCGTGTACTTGTGCGAGTACATGATGATGCAGCAGACGCCATTTGTTCGAAGG
CAAGTGAGGAAGCTGCTTCTGTTCATCTGTGGCTCAAAAGATAAGTACCGTCAACTCAGAGATTTCCATGCTCTTGAATC
TCACATGAAAGATGTAAAGAGCATTTGCCAGCAAGGTGGTTTTGAAGGTCAAATGACTAGTAATGCAGCAATCAGCCTGT
CATATGATTCTCTTATTACCATGATAGAACATTTGAAAGCTTGCAGTGAAATTGCTACTTCAAGAACTTACAACTGGCAA
AAGTTTTGCCAAAAAGACGAGAGTGTCAAACAGAACTCAAGATTGAATTCCCTCTTCCAATTGTTGCCTGCAATTTAATG
ATAGAGTATGCAGACTTTTATGAAAATATACAAGCTTCATCTGAAACCCTACAGTGTCCTCGCTGTAGTGCTTCAGTTCC
TGCAAATCCCGGTGTTTGTGCAAACTGTGGAGAAAACGTTTTCCAGTGTCACAAGTGTAGGGCTATAAACTATGATGAGA
AAGACCCTTTTCTCTGCAACTCATGTGGTTTTTGTAAATATGCAAAGTTTGATTACACCATTACGGCCAAACCATGCTGT
GCTGTTGATCCTATAGAGAATGAGGATGATCGTAAAAAAACCATTGGAACCATTAACAGTTTGCTGGAAAAGGCTGACAG
AGTTTACAAACAATTAATTGGGAATAAGCCTGCCTTGGAGTTCCTGTTGCTTCGCATATATGAACATGGACTTCTGGAAA
AAGGTACTGAAGATGGTGGCGGTTCAGCCTCAACTGGAGCTACTGTTTCGTCGACTAACGTGAACAGAGCCATTCAGCAA
TTAGCTCAGCGCTACTGCACTGACTGCAAGGCCTCATTTAAGCCAAATCAAAGAATAAAAATGGGAAAGCAAAACAGCAA
ACTGAAACCCGAAGTTTTGGAAGATCTCCGTCAAAACACAGAGTTTACAGATGCTGAAATTCAAGAATGGTACAAAGGAT
TTCTTAAAGACTGCCCCAGTGGACATCTCTCCATTGAAGAATTTAAAAAAATCTATGGAAACTTTTTCCCGTATGGTGAT
GCTTCTAAATTTGCGGAACATGTTTTTCGCACTTTCGATGCAAATGGTGACGGGACTATTGATTTCCGGGAATTCCTTTG
TGCCCTGAGTGTGACCTCCCGAGGAAAGCTTGAGCAGAAATTGAAATGGGCTTTCAGTATGTATGACCTGGATGGCAATG
GATATATATCTCGACAAGAGATGCTGGAAATTGTTACGGCAAGTTTTTCAATTTGTATTACTTTTTGAACTTTAGAATGT
TTATACGCATATTGTATAAATGATAGAATTCTAAAAATTGTCTGTCGTCAAATCTGTTGACTAACCGTTTTCTACTGAAA
ACGTGGGTTATCTAGTGCTTTTGCTGGAAAAAGAAGTAACTTTAATTACATAATTTTAAACAAGTGATGGCATAAATTTG
AAAGCAATTATTCTCGAAAACTTTTGTTTTAGAGATGTGTAAAAA-AAGGCTGGAATAGCCAAATAAACCTTGTGAGAAT
GATAAATCAAAGCTAACATATGGGGGAAAACAAAGCAAAATAATAAATAGCTAATTTATTGCAAGCATCATTTATAATAA
AGAAAATGTC--ATATATACACAGAGATAAACTGATTAATTCATTATCTAAAAAATTTTCAGAAAATTAAAAGCTTACTT
TATCAATAATTGATTGCATGTGTGACTTATGTGCTGTATCACCATAAAGAAGTGAAGACCACTGCTCTGGTGCTATTCGA
AGACCTGCTTCAGTTGCTATTTGAACAATTTGAGCATCATGTTCACGTCTGAGAGCTTCGTATGTGCGGAACTCCTCTTT
CAGTTGCATGAGGGATGAATCCCCTTCTCGTTTAGAAACCTGTGAAAATAAAAACTGTTTTTAAATA----AAATCAAAC
TGAAAAATGACAAGTACTGCCCTGCCCCCAAAACCCAAATAATACAAGTACTGGCAGCAATCTTTCATAAATCAAATATG
CTTGGTTAAACATTGAGCTACAGTAAATGCTTCATGTTATTATCAACA????????????????????????????????
????????????????????????????????????????????????????????????????????????????????
????????????????????????????????????????????????????????????????????????????????
????????????????????????????????????????????????????????????????????????????????
????????????????????????????????????????????????????????????????????????????????
??????????????????????????????????ACTATATACAGAATCAAGCAATGAGTGACTACAGTTTGTCCTTACT
GACAAAGTGAATTATGCCTCTCTGGCAGGAACATAGGAGCAACCATAACAAATGCATCAGCAAAATTGTTAACATGTGCT
TTCCAAAAAAATATGTACGTAGATGATGTCATGATCACAAAATGCAAGAATAAAAATATGTTTTCACTTCGGTCCAAAGA
ATCCTTGCCCAGTCAGGTTATTTTGAGTGTTCAACTGACTTCCACGTGTATTTGTAGCATACAGCTGCTGCTGAAAATTA
TGAAACTGTACAGCATAATTTGGATCTGCTGTAGTTGGGCCATAAAAAGGGGACTGTTTATAATTGAATGACTGCCCCAT
TGAAGGTGGAAGAGGTTGAGTTGCATCGGGTGGCATTCCAGCTAGTGAAATAGGCATTTGTTTATTAGGAAACATAGTAA
CACTTTGTCCTCCACCCATCGAATTTATTGGCATCATTTGCGAGCCATGCACTGCACCAACAGGCCCAGGTGGACGACCA
AAGATAGTTGATTCTGAACCTGGAAGCCCTGTTGCAGATGGAAACATTTGTCCACCAGTCTGACTAACAACACCAACTGT
AGGAGATGAGCCTCGCATCATAGGGCTCATCATTTTTCAACCTATATGTCTAAAACATGTGGACTG--------ATATAA
AATGGAAAAGATTGCATTAGTTTGCTTAGATAGTGTAAATTTTTTATTGCAGATGGACCAGTTTTGGTACATACTACAAA
TGGTGATCTACTTCGGTCTCTAGAAGCACCTGAGAATTTCCGTTCCCCTGAACTTTGTGCTCTATGTAGGGAGGGCTTAA
TAGTGGTGTGTTATGACCAGTGCAATGTTTGCTGTTTTACTATAAATGGAAGACGTTTACGTAATGAATCACATCATCAT
CCGATCCAGGTACTCTCCACATTTTTCTTTACTTTG--TTATTTGACTGGTCTATTTTATGTTACTACATTT--------
------------------------------------------------------------------------------TG
ACCACCCTCTCGCAGAAGTCGTGGTCGTGAGGGATGGGTTCGAAGTTACCAGGCGAAGGGGATCCCGAGAAGGCGTTGGA
CGGGGGCTGATTCCCGATCCCTTCGGGTCCTCCGGCATCCTCGCTGCCGAGCTTCGGAAGAGACCTGGAGTCGGGAAGAA
AAGAAAAGACGTGAGATCCGCCGGTCGTCGTACCGCAGTACACTGCCGCAGGGATGACCAAGAGGCTGCCATTGCCTGCG
GCCGGAGACACCACCGTCTCCGTCTTTTGGGGGACGGAGGAGGACCGCCGACCACAGTGGCGCTTGTTGGCCAGTGCGGT
CGGGGGCACTGAAAGCTCCACGTTCCGCGGCCGGAGCACGGGGGTCACCCCCCATTTCTCGGCAATCTGTAGCCGCGAAA
TTTTGGCTCGGAATCGTCGCCAGCGCGGATGGACTTGGACGAGTGTTTGCGCGGGAATGAAGGCGAGCCTCCGACTGCAA
AGAGGCCCGACCCCTTGTGACTGACAGTCGGGAGCCCGGATGATGGGATCGGTAAGGCGAGAAGAGGAGAGCAGGGGGCG
CTCCCTGGCACCCCGAGAGCCGCAACCAGTTACGTCATCGACTCTCCCTCTCTTCTTCTCCACTCCTGTTGATGTCCATC
ATCCAAACTCTCGCTTCCTTCTCAAGAAAACGACACTAAACGATCCCCTTTCACTCGGGAAGTAGAATTGGCACTCCAGA
ATTTAAAAGGAGTGTGTGACGTTCTCAGTAACTGACATTTCTGGAGGTACTGAATTTTCATTGAGGTGACCTTTCTTCTT
GTAAATTCCAGTGTTAAAAGGGGATGAATCCATGTCCTTATCCTCACCCCCACCTCCTTGGTGTTTATCCTCGGCGGGTC
TGTCATTGGGAGCATGCTCCGAATGATGAGGAGGCTGGTAAATGTGCTGAGGCATATAATGTGTTTGCTGTTGCCGAAGT
CTTTTATCACCTTTAGAAGGCCTGTTCCTCGGAGCAGTGCCATACTGCATGAAGTACTGCTCGTAGGGAAACGCTGCAGG
TTGGTAGGAAGACACTGGACTCATTGGCCGAGTGGATGGTATGTAGATGGGCTCTTCATGGCCTGGAATTGGAGGCCTAC
CAGGTCGTTTTACGCGTCTTTCGGTGTACAGTCCCGAACCACCATATATACTAGCTGGGCCATTAAAGTGACCTATGACC
GAAGCAGGGCGAAATCCATTCATCATGCGACTTGATCCATTGGCGATTGGAGGTGGCATGTCTTTCTGCTTTTTTTGCTT
GCAACGATTGAGAATAAAAGCAGATCGGAAATGTCATAATCGGTGAACATGCTCACGTATAGTATAAAGGCAAATTTTTG
AATTAGGTTCTTACAAGGCATGTTTGTTTTGGAAAATCCAAGAGAGCCTTACCATTTCCTGGCATCCATGTGCCCAGCGT
TACCGCGATGATCCATCATGGCAAAGGCCTCAGTCCAATCACCAGCGAATCCCAGGCTTAGCAAAAGGCTCTTTTCTTCA
CGATCCATCCGCAGATTCTTAATCACACTCGACTACGACATTAATCGCTCTCGTTAACCCGTTCTGTCGTTTTTTCCCAC
TTTCGCA-----AGATTCCCTTTCCGGAGATAAATCCAAAAAGGGAAGCTGAAGGCACCTGGCACTCACACACGCCATGA
TAGAGGGCGGTGGCGAGGGCGCGAAAGGGATGCTGGGTCACGTGGACAATTAGTTGTCATTGGTCTTGGGCAAAGATGGC
TGCAAATGTTCAGTCTTTGGTACAGTATTGGAAAAAATTGGACTTGCCACAGTTGCAGGTAAGCAAATTTTGTGTCTATT
TGAGAGGTGGGGCTCCATCGGACCCCCCTGTATCGATGTGCAACGAGAGCCGGCGTCCCGAGGCCCCCGGAGGCCCCGTT
TTGGGCGTCGGAGGGAAATTATTGATAGGTTATCAGTGCCGTATCGATGTATTTTATTCGGCGGAGTGTTTTGGGCGTAG
GGTGCCTTCATTTGATGGTGCTCGCTTTGATGACCGAGTGACATCCAGCGGAGGGGATTCCTTGTGGAAAATGGATCCGA
ATTTTTTGGTCACTTCTCTGTTTCTCCATGTGCAGGGATGGGTTTAAACAGCGCGAAAGGAGGAGATACCACTACATTTT
TCTTCCGTGGTGTCGCTCGCGACGGCTCTCAGCTGGAGTTCTTCCCGTATGAAGAGGAGAAAGATGCCGCGATTCGTGAG
AGTGACTACGGAGGGAAGTGATAAGCTGAGTTTTGTGTTCAGTTGGGGGGGGGGGTCGAACTGAATGCTAGCATGTCATG
CAAAGTGTTGTCCAAGCAACAGTGAGCTTGACGACCGTTATTGTTCTGGGGGACTGACTGTTGCTGCTTGAATACTACTG
ACCCCCAATCTACCCCCCATCATGAACGGTCCCAAATTACACAGACTGCACGTATGCAAGCGATGACTACCTGCTTGTTG
GACAGGAAGTAATGATGATTGACACTCCACCTTAATTAAGTAATTAGTGGTCGCCATTTTCGCTTAATTGCCCCGGTTAC
GGTGTAACGTCAACCACAAGCGGGGATCCGACAGAGATGGCCACGATCTTTCCGAATGGGAATCC-------CCCCCCCA
TGTTCTTAACTTCCCCCCATTTTGTAGGACCGTTCCCCCACCAA--CCCCCCGACCCCCCGTTTTGTGTCTGAGTCAGAC
GACGTTTTGAGGCGAGGGCAACATTGCTGTGTCGGTACCATCC---------AATTTATCCCCTTTAAAAATAAGAATAG
AATTAAGACTAATCAGATCTTAGATTAGGCGAAGGTGCAGTTTGACGATTATTTCTCTAGGTCCTGCCCTGGGACTTGAC
TTTCAAGAGCAAAAGTCTTGGGGGGGGGGGCAAA----AAAAAAGAAGAAGTAGACAAAAGGAAAACGGTTCGACTCCCA
AGCACGCTCCCGAACCCATCACCCACTCACCCACCCACTTCCCAAGAAAATCTTGAGCTCACGTGCCCACACTTAAAACG
GGCCAAATGGACTAATATGTAAATGAGGGTTTTGCAATTACCGCTCGCCGTATCAGATATGCGGCATTACAACCCCTTTA
TTGCGCAAATTACAGGAAAATATGTCGGCTTTGTGGCAGTAATTAACATTGCTATCCCTTGATTAGAGGGGAGGGGGTTG
GTGGGTGGGGGGCGCCGAGGAGAGGAGTCAGCGCCGCTGATGTAATTAGAGGAGAAGCCCAAGATGAACCTTCCAGCATC
CCTTTTCTCCAACTTCTCTCTCTC----TGTGTGTGCCGCTCCGTATCTGTTTCGATTGAGGAAAAGGTCTGGCCAGTCG
CCCCCTCCCCCTTCAAAAGCTCTCTCCCTTAACAAAAGGGGGGTGCGAGATTTTTATGCAAGCGCTGAATAGTTTACAGC
TCGGCTCGTATATCTTCACATCGCGCCCCCGGCGACGCAAAGACAGACAAGGTGACGGTCCGAATCAAGTGTGGACCTTT
TACCCCCTACAAAAGGGAAGACGGGGATGAGCAAGAAAGAAAAAAGAAAAGGGGATAAAATGTTGATGCGGATGCTTAGA
GGATGTTTGTGCATCCACCGATGCAGGAGGAGGAGCGCACTAGTGTGCGACCGCTGGAAGATTACCATTAATCAAGGCAG
GCCCTGCTTCATTATAAGCAAATGGGTTTTAATTTGCCATTGTTTAGAAGCTGGAGGAGGGAGGAG----GAGGAGGAGG
AAGAGTTGTTCTGCGAACGAACAGTTCAAGCATTTTAGATTTATATAGCCGTTCATCGCGGGACCGGCCATGAATATTCA
TTAAGAACCTTAATAACTCCCCAGTAATAACTATTAACTCCCAAAGTCTGGGCGCGCGCTCTTCTCCACTCGGTAATTAA
TTCTCCCAAAGTCTCCGGGAGAGCTCCCAACATCCTTCTCCGTTTGACTCCCTTCTTTTCGGGTCCTTAACCACCCAACC
GGCGAATCCCGCGCGCGCAACATCCCCGCTTTATTGCCCTCTTGAATCACAAGAAAACAACACTGATTTGTGTGATGCAT
TACTAAAAGTGGACTGTGATGCCTAGCTTTAAACCCCTTAACTAGTTCACAAGACATAACGAAGATAAAACTTTAACAGT
ATGTTGACAGTATTCTCTGTAGTGGCTTGAATGTGCGTTGTGTGAAGCAATTCTTGAA-TATGAACCCACATCTATGTTC
ACCTTCCTTTGGTACAGAAAGGAGTGCCCTATATTGTAATATTGAGATCAAAGATTAAACATACTATTAACTCACTCACA
GCCTCCTGTGTTTCATTGCCTTTGCAACAGCCATCCTTTCAGCATCAGTAAAGCCAAGGATGCTCTGAATAGCTTTTAGG
TGCTCCTTATCTTTCTTCGTAAGGAAATAAAAGACAGCATCTTTTAGAAAACGCAGGGTGTACTCTGCCTGTCGATCCCC
CATTCCTCGGGTGGCCTCCCGATACAACTGCTTCGTCTGTTCCAGCTCACCTTCGAGCTGGTGAAGCTGTCTCAACAGGT
CGGGAACCGACACACGCTTTGTTGACCTCTGCGTGAAGTCCATTGTTTCTTCAGCTTGCTCAAATCGAGCAGCTTCCTGA
CCTTTCCTAGAGGAGATAAAAAGCAACAGACTAAACAAATGCAAACAGACCAAATGAGATTAGGGAAAGGTAGAAATTTA
GTCAAAAGTTGCAAACAAAGAAAAGCAAAATAAAAACGAGGG----GGCTTGCCGTACATATCTGCCAATGAAAATGGCT
TACTTTTCAGATATTCTATACAAATTACCAAACAATCCTGGTTCGCAGAGCTGCCAACGGGGCCTGTTTTTTAAATTCTT
CACTTTCCTGGGAAACGG----------AGTCGAGTCAAAACAGCAACATGCAGATACACAGTAGAATTCACATCAAGAG
CACTACATACA----CCAAAAAGGTTCTATAGATATATAGTGTTTTAACTAGGAT--AGTTATAATACAAATGCACAACT
ATGCTAAAGGGTGCATATTCACATATAATGTAAATAGAATACTTCTTGGCACAGAGTCAACTAAAATACGGGCCTTTAAT
GATCTGCAATAGTAAATATATCACATCTGAACTATCACTGTTCCTACATCTAAGGAAATAATAAATTGAAAGTAGATTAA
CAGGATGTGCACTATGCTTTTGAATGGAAGTAGATTAACCCAGAGACTGAGATACAAAGACAGACTTGAAAAATGTTCTT
CCACCTGTACATTTTGAGATACATCTCATTATGCCACTCCTCCTGAGCTTCCATGTCTCTTTGAACTCCTGATAATTGAT
TTTCCAGCGTATGAATTTTATCCTGTGCTCGGTCAAATAGAGGTCGTAATTCTAAATACCTGTATAAAAGAAATATAATT
ATTCATAGGCGTACTTAATTTTGGGGTTTCAATTGCATTCAAGTTATGAACCAGTATAATAAAACTACCTAAATCATTGA
ATTTTTTATGTACAGTTTTACAGCTTAATATTGGATACTTGCATCAATGTAAGATCACTACTTGAGCTAAAACATCGTAA
GCAAACTTTGGATTTCTGTGATTTTATTTCAGTACTTGGCATAAACAATTTACTACCTTTCAATCTTTATTAAAAAAAAC
ATACACTTGTTGCCTTTAGGCATTTTGAATTTAAGTGTTATCTATTAGCAAATATAAAAGTCTACATGTTTTGTTATTTT
AATCTTAAATTGTGTTTGTGGTGTAAGTATATCATAAAATGAAAGATGTCTCTAACTAATTTTCTGCGTTTATCTAGGTA
TTATCACTACCTGTATACCCATTATCTCAGCAACCTACTTCACAAGACAGTGGACCAATCCCAGAATTGCGAAGATATCC
TGCTCAACTTCCTAGTCAGCCATGTTACCAAGTTACCTCCAATCAAGGTGACTCAGCGGAAGCAATACAAGGAGACCATG
CTCTCAAGTGGAGGAAACAAAGTGTTTCCATCCCCTTGGAATGACCCAGACCACTTCGTCCAAAGACAAACTTGCATCAA
TACCTTTGCCAAAATGTTTGGCTATGTTCCGTTGGTGAGGTCAAATCTGAGGTTAGACCCAGTCCTCTTCAAGGACCCAG
TATCTAACTTAAGGAAACGATATCGAAAGATGGAACTGGCAGGCAGCTAGTGAAGGGTTTTTTCTATGTTCTGTTCCCGA
AAATATGGCCGTCAGTAGTAGACTTCTGTTGCTGTTGAATGCATGTGTACTACTGTGGCAAAAGATTATTTCTTCGTTAC
TTGGGTTTCTGAGTGTTTAGCTGAAGGTGGAAGGTACAAATGTCCAGATACAATGCTTGCTAGATGTGATCCTGCAAAAG
TAGATTTGTTGCTTACACAGTTTACTAATTCGGAATCTGATTTCAAAACTAATCAGGTCAAATGGCATGAGATGTGCATT
AATTCACCTTCAGCTATTAAAGAAGTCCTAATTGCATGGGAACATGGTGCCTTATCAACAGATAATGTAAAAATGATTTT
AGATCATGTCAAGAGTCGCATGTGCTGTTTGCCAGTTTGTATATCTGCCTGGCTTTGTAACTACATAAATGTTCTGCACC
ATGAAGAAAGGTTGAAACCAATGAATATGCTTCAGCATTTTATGACACCTCTTCTTGTGGAGTCAGCAGCCTCTCCTGCA
GAATCAAGTTCATCAAATAGTGGCTGCCCTAACTCACAGCAACAAATTCCAGATCAGGGTAATTTATTTTATAAAGAGCG
ATCAACCCTTATGGCTGGCATAATAAAAAAGATGATGTATGATTTGCATCCCCCTATGACTGCAAAAAGCAAAGGAATGC
CTATAGCTCATGGTATCACTGTGAAAACACCCTCTTGGGAGATTATGGATAGTATAATAAGTGCCATTCAGTGCCGTGGT
TGGTTGGATCAGAGAAATCCGTTGAAGATCTAAAATGTAGGCATCCAGAGAAGGGACAGAGAGGGATCACGCTTGTATGA
ACAGGGACTAGGGATGTTATTCTCATTAACCGTTTCCTCAATTTAGTGTGCTTTCCCCGAAGATCTCGGTCCACCCTTCC
ATGACTGCTAAATAATGGGGTATCGGTTACTCGGCAGTCAGCATGACACTAGTGTTACCACGATCCAACGAAAGTGAAGA
GCCAAAAAGTACAAGAAGAAGAAGAAGGAAT------AGAGAGAAATGGGGAGGGGACAAACTCGGAGGGATGAGGAGGA
GAAAGATATCTGGGCATTCTACGGGTGGTTTGCTCGATCTGCGACCTTTGTTTTTTTGGCTTGAATTCGTCTCTCGGCGC
ACCCCAATTTTCTGTAATGTAAGCCTGGCGTTGCATAGCACGCACTGGCGTGACGACGCGGTTCCTTGGGCACACATTGA
CGCTGTCTCTCCCTGACATGCATGGATGCCCACTATCCAGAAACACTGACCCCCCA--CCTCACATTGCCCAGCTTTCAA
CTTCTCCCCCACCCCTGGCACAATTTTCATGACACAGTCAAGAGCGACCATTTTGTACTGACAAATGCTATCACAGCACT
TATAACACCGATCAGCGGATATCTCCGCGCCATTCCCTCATTGTTCTTCAACTTTCTCCCTTTTTTTTATATTCTGCCAT
TCGCTTACCTAGTCCATCTTGTTCTTATCATTAGTGATGACATAAAGAGATGGATGATATATGATTGTCCGAAAGCTTCA
GCATCCTGAGCACAAGTAATGCTCCTGTCTCTAGCATATGCCTTCACAGTGTTCAACACAATTCAAGGAATATTTATTTT
AGTATTCTACTGCATAATCAATGAAAAGGTTTGTGTTTTTTCTCCCTTTATATTATCTGAAAAGTAATCACGTTTCATCA
GTTTTCTAATTTTGTTATCTCATGGGCATTTCAGGTTTCTTGTAGGCTGGAATCTATTTTCAGGTTGCTAAGCCCTCGAA
GTTGTCTTCACCCTCTTTCTGTTTGTTTTGTATTTCTGTTTTGGTATTACTATATACTTTGTATAGAATTCCAACAATAC
ATTTTGGCAATTATATTTATTGTGTTCATAATCT--------ATTTTTCAGATTCAGCCGGAATTGGAAAGGTTAAGCCA
GTGCTGGTTACCAGCTCAGTTGCAGAGATCAAAAGGCAATCTTCCCCCTGCTGCTGCCTTGACTCCAGGGTCTCCCGGCC
AACATAGTGTGGGTACTCCCTGCCCTCCCCTCTCTGTATGCACTAGTCCCTCAGGTATTTTCCCTGCACCCTCTTGACCC
ATACACATGCATGTGTCCTCAGTGCTCTCGTGTCCTGTGTACCTCCTTCCAAAATGACGTATTCCGTATGTTCTATCTCC
CACCCATTTCCATTCCTGCTTCTCCCACTTTTTTATGTTTTAAACTCATTAAAATCTTTCTTTTCTTTTTCTAGAATCAG
TGCAGTGAAGTGATGTCTGTAATATATTGTTTCTTTTAAAAATTGTG-------------ATTGTTATCCATGTACATGG
GGATATATACTTTGTACATTTGAGTGTCTCTAATCCAGAATTTCGAAGTCTGGTACCTCCC--AGAGCAGTACCTGATAC
TGGCACTTCATTAAAATGGTAAAAAGAGCTCAGAAATATTTTGAGATCTAACTAGACATACATGAAAATGTTTTAATGTT
TTTGTGGACTAAAAATGTATTAGTCAATGTATGAAATGCAAATGCCATAATGGTGGATGTGAAGTACAATAAAAATCTTT
TTCCCTAAAAAGGCACAAAATTAAAATCTTATAATAGATGTTCCGAAGCAAAAACATTCCTTTC-------CACATGAAT
ATATAACATGAAACCTATCAAAACACCACTTAGTTGCTA-AACAATCAAATAATATAATAATTGGGTTTTTAAATATTGC
CAGTTTACCTGCTTAGACAGCCACACTTTTAAAACCGGCATTCCAGCAATGATGGAATTCGGATCTTCTTCAGCAGCTGA
ATTTACAGTGTCATTAGCACCAATAACTAATGCTAAATCAGTTTCCGAGAAATCAGAATTGATCTCATCCATTTCCAGCA
CAACATCATATGGGACACCAGCTTCAGCTAATAACACATTTAACTGCCCTGGCATTCGTCCTGAAAGATATTGAACAGAC
AATTTAAGAGTACTGAAAACTAGGGAATTTTTTTCGAATAATATTCTGTTACGACTGCATCCTGTTAATACTCCACTCTC
ATT-ACTAAAACAATATCCCAGTCAACATTTTCATTCGAAGATTCTGCTATAGAGATTTTAATTTCCACATGAAACTGTT
ACTTTATTACAGAGTTAACAAACCTACTAGAAGTTCTTAGTATTATGAATGAAATGTAAAACTTATTCCAGCAAATAGAA
CAGAACATTTCCAAAATTTTTATCTTGCCCATGAGACAAGATTGCACCAAAAAACCAATAAGAGTTCCTACAGAAGTCAG
AAAAATATTGTTCAAGAATGAAGCTTTCATAATTCTCACCTTGCACATAATGTAAGACAAGATTGCACCAGAAGATCCAA
TAAGAGCTCCAACAATAGTCATAAGATTATTGTTTAACATGAAGCCTTCAGCACACAAAGCCCATCCTGAATAGCTGTTT
AGTACAGTGATAACCACTGGCATGTCAGCACCTGAAACAAAATGAATTATTACAATTATTGG-CTCTTTTTAGTTCTATA
ACCATAAATGTAGTTGACTAAAGATATTTGTTTTT-------------CGATACTTTACGAATTTTAATACGATTCACTG
TCTTAATTTACCTCCAATGGCAGCAGTTAAGGTAACTCCCATGATCATGGACAGTGCACTAGTTGCTCCAAGACAACTCA
GGCCAGCGGTTGCAAAGGAAAAGTGTTTATCAAGGTTATTGAATTTAAGACTTTAACAAAAGTGTGGAAAGAAAGAAAGT
CGTTTGGTCTACAGGCCTATTTTCAAGGTTTC-CAAAAAAATTAATCATATGTCAAGTGGTTTCCTTGATTGATGGGGAG
GTGGATAAGGCTTATAAAAACCAAAACTGTGGTCATTCAGTAAAAAATGTCATTTTTTTGCATATTTTTGATTTTTAAAA
AAAGTGTCCAATAGGTAAGCATTAATTAAAATAACTACCAAATAACATGATTTT----TTTTTTGTGATTTAATGATTGA
TTTTTGGCTTTGTAGTGTACTCCCTGTGAAGTAGCTCATGGAGGATGGGATAGCTAATGAGCAAGCAAGTGCCTCTTTGC
AATGACAGTAATGTTCAGTTGAGGTTCCTTTGCCCAGATGATGTTCCAGAAGTGAAAAAGCTATGCACAGAATGGTTCCC
TATAGAGTAAGAATAAGAACATAATTGGCTATCCTTTTACATGGCAGTTTCAACCTTTAATATGTTGTTAGACAGTGTTT
GTGGTGGGAATATGACTAACAACTGTTACATAGTACCCAAAGAAACCGGGATGATTAATACATGTAACATCACGTTAGTA
TATTGCATTGTGTATATTGAATTTAGACATTAAAATATGGTTAAAATAGAACAACAATTTTAATTCTAGGATTTGTCATA
TTGAATAAGTACATTAGTATGGTATGTAGGTTTATTAATGACACTTTACATTAGAAATGCTAACAACAATTTTGATAATG
GTGTTTCATCCAAATTGGATGCACGTAAAATAACACGATTAGTCCAACGAAAAGTACAAGAACGATTATCAAACATACCC
ATATTAACACAATTTTGGTCGCCCTGTCATAACGACCAAAAGATACGAAAGGCAGCAAAGCATATGATAACAGAAACCCG
AAAACAAACCCAAAGATATGAGCATAATTATCAACCCATGGTAATAGGCCCACAAGAAAAAGTACTAGGGCTACTCCACC
CAATCGCAACAGAGCCATGCCTGGATGCTTCAGCATTTGCCAACAGTGAATGACTTCCACAAAGAGGCATGCAAGAAGAC
CAAACTGTGACCCAGCAGGTCCAACCTAAAAGGTAACAGAAATGAAAAATTGAAACAAAAATATTTAATCACTCAAACAA
CAAAAATCGTAAGAAATATTGCTATTCATTTGCAATAAAATTATTCATGGTTTACAGTTACTTTTTCCCTTGAATTTCAA
ATATTTGCTAACAATGTGATAAAACCATCATGGACTCAACATTTGTTTGAGAAGGATTCTATGATGACAGTTGAGAAAGT
CTAACTATGATGCAAAATTAACTGTTTACATAGTTGTTTACAATACAGGACACATGGCTC--ATTCAGAATCAAAGAACT
TTTATGAACAAATTTACTGCAATCGATAATGTGT-----------AAGTTTTCTGCATTTCAGCTAACTGGTAAACAAAT
GAGGACTTTTTGAAGCCCTAAATGTGTTACAATCAAAGTTGTAAAAAATGTGAGCAAATTTTTTACATTTATATGTGTGT
TGTGCACTACATAATTTAATATTGGAACATTATTTATTGATTTCATATTTTTACTGAATCTATTGCAGCATCTAGTGCCT
CAGTTGCCTCTAGTGCCTCAGATGAGTCTAATGCAAGTGATTTCTCAAGTCCGACTCGAAGGCCGTCCAATGATAACCTG
GATGATAGTAGACTACTCAATGATTTTTCACAAAATCCTTTGGGATTAAATGGTCCTGCTGGGATTTCTAGACAGCAACT
GCTTAGTGGCCCTTGCCCTATATGTGGAGACAGAATTTCTGGCTTTCATTATGGAATATTTTCGTGCGAAAGCTGTAAAG
GTTTTTTTAAACGAACAGTCCAGAATAAAAAGAACTATGTTTGTCTTCGAGGAGCTAACTGTCATGTTGCTATTAGTACT
AGGAAAAAATGCCCTGCATGTAGGTTCAACAAATGCTTAAGGATGGGTATGAAATTGGAAGGTAGGTATTAATGACAAAT
CAG?????????????????????????????????????????????????????????????????????????????
????????????????????????????????????????????????????????????????????????????????
????????????????????????????????????????????????????????????????????????????????
????????????????????????????????????????????????????????????????????????????????
????????????????????????????????????????????????????????????????????????????????
????????????????????????????????????????????????????????????????????????????????
????????????????????????????????????????????????????????????????????????????????
??????????????????????????????????????GCCCCTAAAGACAA----------------------------
-ACACCATGTGTACAAAGTAAGTATACATACCCTAACAAAAGCTGCTGGAAACCATCCGCTTTGTCCTGCTCGTGATCCC
CACCACCATTCACGATCACTGGTATCAGTAACTTCAATTATATCACCAGCTCGAAATGGTAATTCCTCAGCATCTAGAGT
TTCATGATCCCATAGTGCTTCAGCATACATTGTGCCTTCACTAGATAACTAAGCAATATAAAAGAAAT--TTATTCATGT
ACCATAAATTTATGCTAAAAATCGAAATAATATTTTTTTAGGAAATCTATTGAAATAACAAAAAATAAACTTTGTAAAAT
AATCCTCCAATTTTAGCAAATCAACTCGCAGTTTGACTCTGCATCGACACAGTTTCACCACAAGTACATCCCAAATCTCA
GGTTTCTTTAGCTCCCAAAGCAATTATGACAGAAATAACGGATAGTGAAGAAAGTGAGGATGATGAAAAGTCAGCTGAAA
TTCCCCTTATCGATGATCAGGAATACTGCACAGATGATCCAAATTTAGAGAATGCTTCTCTTCTCAATGAGCAAGGTCTG
ACAGATGCAGAAGGGGCACTAAGTGACTTAAACTCCATTATCAATGATCCTGGACATGATGGTGATATGGATGACACCAG
TGTATCTTCAAGAGCCAGTAGCAGAATGTTCGACAGTGATCAGTTATTGAGCGTAGATTCTTTAAATATAATGTACGACT
CCGAATATGACAACTATCGGCCAGGAATGGTCAGTGATGATGACATTTTTCACCCGGAAGTACCAAGTGATGTGGACTTG
GACTACCTGGATGATGCTAATATAGAAAACATAAGAGCACTATCGAAAAACATTACCCGAAACTTTGGGCAACCCCCCAA
AGGTGATGACGACAGTGAACTTGGCTGATTCACTGGCCCTTCTGCATCATATTTCCTCTATTTGTTACCCATAAAGGTAA
CAAATCTGTGCACCCTACTTCTGCTTATTATCCTAATTTTTTTTTT-----TAGGATCTGTATTCAGTTATGATCAAAGG
TCCCAAGCGCACTCCATATGAAGATGGCCTTTTCTTCTTTGATTTCCAACTTCCAGCTGATTATCCAAAAATTCCACCAT
TGTGCCATTATATATCTTACTGTTCAGATAGACTCAATCCAAATTTATATGAAGGTGGCAAAGTTTGTGTGAGCTTGTTA
GGTACCTGGGGTGGAAAGGTAAAACATAAATACTTTCTTTTGTCTGTTTTCTCATTGTTTGATTTTAAAATTTTGTTTTA
AGGGGAAGGGGAGACCAGAAGTTGATGGCAGGGCATCACAAGAGTTCTGGATCACATTTGTGTGAATGCTGCACTTAAAC
GAGCGAGTGCCAAACTGGTGAGAGTACTTACAAGAACATGTACAAAATAAAGCAGTCAGAGCCTGACAAAGGGTGGTTTT
CTCATTTCACCGGAATACACCCTCTTTCACCGGGAACAAACAACAACACAGTGCCTAAAATCAGCAGCATAACAGTCCAT
TTTTTTGTTTTTTGTTTTTTCTCAATAATGCACAACAGAGCTTGTACGTATGCTCTTGTACTACATTTGGTTCGGCATCT
CTCCAAGTTTGGTATTATCACTTGCTGCCTTCAGCTGACTTATCTGTCAGTTCTTTCATTTTGTCAACATAATCTGCAAA
TATATCTCGAAAACGAGACCATGACTTCTCTGGAATGGTAATCGCTGTTCGAAAGTTGCTTTTCACCTGGGAAATATAAT
AGATTAAAATGAATCAGCAATATGGTCAAAAAGGCTTGCACTTCATGTAAGACTAAAAACCTACTTAAATAAAC-AAGAG
AATGAATACCCATGCAATCATAAATGTAATTATGGGTACTTAGAA---TAATTATGTTTTAAAAACAAAAACAGACAGGG
A---ACTGTCTAG-GAATCAGAATTTGTCGACTAAATTACGAATGTCTTATTTTACTGACAATGTAAAAAAAATCTGTTT
TGTAGTAAATTGTTCCTCCCATTAACCCTAATGCAAGGTGTCTCCAGAAAAATCACACTAATAAAAGAGGACTGTCTGCG
ATATTCTTTTTCTTCCTGCTTCTTCTTTTTCTGGCTGTTCCTTTGCTAGAGAAGTATCAGGCATTTCTAATTGGAAATGC
AGATGTTCTAATGGAAATCCCGTTTGAAAATGCACGCCGTGGAAAAGTTTAATTCATTAAAAAAAGAGGTGAAGAGAATG
ACGATGGGGCAGGGAGGGAGATAGCTCAAAGGAATAAGAATAAGGGTTGAAGAGGAGAGAGGGTTCTAGTAAAGTTTGAA
GCATTGGTGGCAGCAAGGCAAGACGAAATTGTCGGTCGGGTGTTCATGTGTGGTCTCTCTCTCTCCCGTTTGCTGGTCGA
TGGGGCCCTAGCATCGATCTTAATCTCGTGTGAAGCCTTTGTCAAATGATTAGTCCCTCATTACCACCGCCGGAGCAGAC
CGGAGGCAGCTCTGGAATTGTTTACGGTTCCACAACCCCATTTGTGCGGGTGTGGAAGGATCTGCGGGCGGGACGGAAGA
AATGAGGGCGGGCGACACTCTGCAAAGATGCGAAGAAAGACGATGGAGAGAAGGT-GGGGGGGGACTCTCAGATGGTAGG
GGGATGGAAAGGACAAAGAGAGTGACTCAGCAGCTCATTTCTCTGAAAATTTCAAGTATATTTTATTTAAAAGGTACATG
CCTTTGTATGCAACATGTAATTCCTTTTGAATTTGTGAACATTTTTTATGCATTAATATTGTTTAGAATACCTAAGCCTG
AGGAAAATGAAGACCCATCTCAGAGTCTGATGAAACTTATGAAACAGATGTATGATGATGGTGATGATGATATGAAGCGA
ACTATTGCTAAAGCATGGACAGAGGCAAGAGATAAGCAAGGAGGTCCCCCTCAGATGTTATAAAGTAAAATCAACTCGAA
ATATATGTATAAAAAGGC--ATGTCACATAAATGTCTCATTGCGTGCTATCTTCTGTCGCATGTATGTAACTACTATTGG
AAAACAATAAAAGAAATTCAGTACAGCTTGCTCTTAC----TTTGTAAAATGTCACTTCTTTTTTATCTTAGTGTGTAAT
GCGATGTTTTTTGTTTTTTGTGTAGGCAGTCGTGAGACGGCGTTCATTTACGCCATCACGAGCGCCGGAGCGACGCACGC
GGTGACTCAGGCGTGCAGCGCGGGGAACCTGACGGACTGCTCCTGCGACACGTCCCGCCAGGGGCAGAGCACGCCCGACG
GGTGGAAGTGGGGCGGGTGCTCGGACAACGTCCGCTACGGGATGATGTTCGCCCGCCAGTTCGTGGACGCCCCCGAGAGG
GCCGAGAGGAAGAGGGACGTCCGGGCCCTCATGAACCTCCACAACAACAACGCCGGAAGACTGGTCAGT------ACTCT
CAACAAACTTTATAAACACCTAAACTCCTAAAACGATGAGTGTATTTAACTCAGACAAGGGCTCATTCTTTAGTTTTCAC
TAGTTCATTTCACTCATTTTGAGTTGATTAAAGTGCTCAGAATGAGGGTTCCCATAGACATATCACACAACAGAAATAAA
TAAATAAGACTTTTTCAACATGTAATTACAAATCTTACAACAGGTTTTTAAGCTAACATCATGCAAAACAATTA-TATAA
ACAAACGAGTGAGTTGGGAAGGTTGCGACCAGACAACACATACACCCACGAAAGATCGCTTGCATTAAAGGCGTATACCG
TTTTAATTTTCTCTATATACGCTACGAACACTGCACTGTAAACACTCATTTCACTTACTCTGGATATTTCCTGTACACTA
GATTTGTAGTTCTTCTTGGTAAGATTTGACACTGAATAACTAATATGAGACAAAGCAAAAGACAACGAGTCTAGGTTCAT
ATTTCCATGAATACGACACTGAAAGCTTCAAACGGCTTTGAAGCTTTCTTATCCGAACAAATTAATATACAAAATGAATT
CTTTCGCCTCCTATTGAAACCATATACCAAATTGCTAAAACACAACATCGATGAAGCTATCACAACAAATCATCCAGTAA
AATGGCGACAGCAAAGTCACAATATTGATTGCCAGGTCCCAGCTGTGTTGTCGTCTGGTTGCATAACATGGTTGCAAACA
GCATAGTTTGCATTTCAATCAAAATATTGGTTATAAGCATTTCAAACA--------------------------------
--------------------------------------------------------------------------------
------------------------------TAGGTGTATTCTAGGTGAATTGTTCACCAAAAAGCCGATCTTTCAAGCTA
ATCAAGAAATGGCACAACTTGATACTATTAGTCGAATATGTGGTACTCCATGCCCAGCAGTCTGGCCTAAAGTTATTCAG
TTGCCACATTGGCACACTTTCAAACCTAAGAAACAACATCGTAGAAAA--------------------------------
------------------------------ACAAGTGAGAAATATGTAATACATCATTTCTGCTAGTTTTATGGTAACAG
TAGTTGCTTTAATAATTTTTTATTAATGGAATACTTAAAAAAACATTTTCGAGTATTTGCATTTTTTACCTCCGGGTGCA
AAAGAAAATAATATAA---TAAAACCATTGCTTCAT----------------TATTTAAAATTGTGTAACTAAACAACTG
TATAAGACTGCTGAAAGTTGATGGTTTGTTGGGATGAAATTGAAACACTGTAGAGTTTAAGTATTTGGTTTTATTTCTTC
ATCTACGGTTTCAGTCATTTGTGTTCCTATTTTTCATTTACATACATACATTATGTGTTGTCGTAATTGTTTCTTTATTT
TAGCTTTCGATGGGATCTTATCGAAGCAACAGTCCAGCAGATCACTCGTGCAGTGCTCCAACTTCTCCTGTATCTCATAG
CCTTTCTCCATCAAGTTCACCCGGTCTGGGTCAAAATTCAACTTTAAGTAAGAGCCCATTCACTGACACCAATTATTATG
TTCAACAGCAGCAGCAACAAACCAGTGCATTACAACATCAGCTTGAACAGTTCAAAATGGTAAATGAATATCAGTTTTTC
TTGATATTTGCAAATATACTAG---AAAAAAATGGTGAAACTATCCCATGTAAAGGTCTCAGTCTTCCCAGTAGATATTT
GTGTTTTGTTCGTAGTGCTTTTATGTACTTTTCAACTGAACCAGTCCAACTTGTTTCAGTTGTCAATGATGCGTCCTGTT
CCGGACTTTTAGTCCTTTAAATGTTTCATGCTTTGGGATAATTTTTTTGGGGAGCAATTAAATAATTGTTTTTATTCCCT
TTCCATTTGTATTCCTTTGCATGTATCTTATC---TGAATTTTAATCCTTTTTTCATGTTTTGTTGTCACAATCCATTTA
TTACGTTAATATGAGCATTGTGCTTTGTATTCCATGTACAGGTTGATCAGAAAAGCTCAGGTAAAACTGCTTTACAAGTT
GCCAGTCATCAGGGATACTTAGAAATTGTTCGATTACTATTAACTGCTGGAAGTAGCATGGAGGTTCAAGATGATGACGG
TGATACTGCGCTTCACTATTCAGCCTTTGGGTAAGTAGATAAACTGAATGCAGTTTTTATTGTTGTTAAAGCGATAACTT
TTAAGATTTACCATTTGTTAAAAAAGGTCAAAAATGGGTTTTTAGAATTGTAGTAGAGCAATTCAAATTTTTGTGGTTCC
AAATCTGATGTTTTTTCTGATCCAGCACTTATACTACTGAGTCCGTTAAGAAGAAATGAGCTGCCCGCCATAGTATTCTG
AAGAGCCTGTTCAGTATGCCTCTGTAACAGTTCTAATGTATTGGGTTCATGGGGCAAAGGAGGTGGTGGTGGAGGCAAGG
GCTGCATCAGACCACCGCTTTCACTCACGGTTGTAGTGGACGTAGATTGGGTAGCAGAAGATGTAGCATTCTGACACGAC
GATACACTTTCACCTGCTCGTGCAGTGGGTGCCGTAGTTGTTAAAGACAATGCTCCTGCAGAACTTCCGTCCGTACTTTG
CGGTGGTGTTAAAGCTGCAGTACCAGTTAGGGAACCAACTGACGTGGCTACAGGAGCAATACTGCTGGTAGCAGGGTTAG
CTGATCCGACCAACTGATTCTGAAGCTGCTGAATAACTTGAAGCTGAATGATCTGCTGCTGCTGCAGGGTGTACAGGGCC
GTGTGCAGAGCGGCTAGATGTGGGACACTGTTGGCACCAATTCCTTGCTGGGCTACGGCTACTCGCGTGTTTTGTAGAGT
CTGTAAAGTAACATTGGTGTCCGGTAAAGAATGAGTGAGAATATAATGAGGTAGACTTGGTGGAAGAGAGGCAGCCATAG
ATTCAACTGGGGTTTTTTTCGTGACATTGTTTACAATATTCATACTGTTTTGATTCAGCGATGAAGATTCCACTTTGGAG
AATCCGTCAAGCTCTAGAGGACGATCATCTGCATCAACAGCACTTTCCTGAGAATTCTTTCCAACAATGAGTGGTGAAAG
GTCTTCGCTATCTGGAGAATCTGGCTTATCGCAGGATGTTTGCCCAAGATAAGAAAACGACGAAACATCGCGGCTATACC
TGTCAGTTTCGTCGTTGAAGTCCACAGAAGGAGT----------------------------------------------
--------------------------------------------------------------------------------
--------------------------------------------------------------------------------
-----AGACTGGAGGATCTGAGGCCGTAACTTCTGTCATTAAGCTTAGAAGATTTTTTTTTGGGGG-GGGGGATGGAAGA
GTGAGGAAGTTTGAGAAGCGTCATTTCAGGTGACGTCATCAAGCACAGCCATCCCTGGTCCCGAGTAATAAAGGTAGTTA
AAGTATTAAAGTGTGGTCCTCAGGCGGGGCGATTTATTCGACCCCTTGACGTCCCCATATCCGGGCAAATCCCCTTTTTG
CCACGGCCTCGGTCCATTAGACGAGCCTGCCAATTTTTCTCGATCAACCTCTCGGCGAAGCTGGCGATTAAGTTTAATTC
TCGTAAGTGATTTGGCAGGTTTTTATTGGCTCGTCCTCCGCTGGATGAGGCTATATATTAATCGAAGACGTTACCTCCAA
AATAAGCGCATTTATTTTCTATACGCTACGTCCGCCTTAATTCGCCGCTTCTGACTGACCCAAAACCCGGACGAACCTTC
TAAGTCGCCAGTAAGCCACACATTTGTCTTGTCGAGGAATTTTGGATGGAGAGAGAGAAGGAAAGAAAGAGAAGGTGGGA
TGGATGGTGTATATCTTCACCACTCACTCAGTTGGGACCATCCATGAAGCCCATGCAGGGTACAACCTGAGGGAGATAGA
GGTATTAAGAAGGGGAAGGTGTAAATGAAAGGAAAATGCGAATTCACCGGCATCGACAGGATAAGAAACTCGTGGAAATG
GAACAGAAAACCATCTATGTATTTTATTGTTGGTTACATATTCAAAAAACTTAAGACAGGAATGTAA------------A
ACTGAGCCATAATCTGCTTGTATGCATGTTATGTAAATTCAGTGATGAGCATGTAGTTTTTCTTTGCTTGGAGCTGAATG
AATATGAGCATGGAATCGTGGCTATGTTAGTATTCATTGCACCCTGCATG-TTTTCTAACAATTTTTTTTTATTTGTATA
GTAAATGTAATGACAATAATGCTAACATATTTCAGAATAAGAGGCACAGACCTTTTGGCTCAGTCATAATTGTGGATCAT
TCTAAGCCGCCAGAAGTAAATCTTGGCAGTAACCTTGCTCCAAACGATCGTCATGACTCCGTCCAAGTTGTAAGCTCCAC
GTACAGTGAATTGGCACCTGACAACCCAACAACAGGGCATTCTAATACTCCCATTGCTATACCTGCAGAAGTGGAAGTGG
TTTCAGAAACAAAGTCAGTA-TTTTTACCTTGTTTAAGAAGTTTTTGGCAGTGGTGAAAATACAAAAGTAAATTATAACT
GTGCTGTATGTGAGAAATGTATTTTCAAGTACATATGTAACTGAATAACTGGAACTTAACAGAGAGAGATAAACAAAATT
GTTAAGCATTTTGCATGCAAAAATCAACAAGTAACTTTGCTTGAAAATTTTTTTCATATTCA-AACTCATAGTTCTAGTA
TTTTAACATACTTCCTATTCAAAAACCCAGAAAAAATGTCAAAATTTCCCAATTTTTTCACAAAAGTACTCAAACATATA
[truncated: 16,959,783 more chars]
