# Supplementary material for: ﻿Species delimitation, biogeography, and natural history of dwarf funnel web spiders (Mygalomorphae, Hexurellidae, Hexurella) from the United States / Mexico borderlands
Source: Zookeys. 2023 Jun 14;1167:109–57. doi: 10.3897/zookeys.1167.103463 (PMC10285686; doi:10.3897/zookeys.1167.103463)
Supplement: Supplementary material 3 — Input matrices, analysis log files, and output tree files for nuclear and mitochondrial analyses [file zookeys-1167-109_article-103463__-s003.zip › 2_Hexurella_IQTNoOutgroup_concat.contree]

(MY0059_Hapachea_SantaRitaMtns_MaderaCyn:0.0094065456,(((((((((MY5053_Hexurella_ChiricahuaMtns_PriceCyn:0.0032484650,MY5057_Hexurella_ChiricahuaMtns_PriceCyn:0.0091559549)100:0.0057879826,(MY5131_Hexurella_PedregosaMtns_PruneCyn:0.0014684226,MY5132_Hexurella_PedregosaMtns_PruneCyn:0.0010414171)100:0.0082467138)100:0.0018107961,MY5075_Hexurella_ChiricahuaMtns_CaveCrkCyn:0.0097626858)100:0.0025674624,(MY5136_Hexurella_MiddlemarchCyn:0.0053648813,MY5147_Hexurella_DragoonMtns_NF_345A:0.0045041920)100:0.0074903670)100:0.0008446910,(((MY5127_Hexurella_WhetstoneMtns_FrenchJoeCyn:0.0124256011,MY5128_Hexurella_WhetstoneMtns_FrenchJoeCyn:0.0107868729)100:0.0029447928,MY5152_Hexurella_WhetstoneMtns_ApacheCyn:0.0093110016)100:0.0013448221,((MY5180_Hapachea_MustrangPk_MustangMtns:0.0053818059,MY5181_Hapachea_MustrangPk_MustangMtns:0.0070414066)100:0.0043037653,MY5309_Hapachea_JohnnyLyon_Hills:0.0121909578)62:0.0006036588)100:0.0018610098)100:0.0010238345,(MY5064_Hexurella_MuleMtns_Escabrosa:0.0051698665,MY5066_Hexurella_MuleMtns_Escabrosa:0.0045624388)100:0.0085930441)56:0.0003484723,((((((MY5165_Hrupicola_Temecula:0.0020063953,MY5164_Hrupicola_Temecula:0.0079679239)100:0.0118726701,MY0139_Hexurella_SanDiego_Guatay:0.0141517427)99:0.0013384409,MY5317_Hrupicola_Cottonwood_SnYsidroMtns:0.0165183100)100:0.0082861293,((((MY5266_Hencina_CerroBolla:0.0029475239,MY5267_Hencina_CerroBolla:0.0031094938)100:0.0057875918,(MY5269_Hexurella_GuadalupeValley:0.0033930611,MY5271_Hexurella_GuadalupeValley:0.0033617157)100:0.0062807561)100:0.0021777737,(MY5276_Hexurella_SanPedro_Martir:0.0021843741,MY5277_Hexurella_SanPedro_Martir:0.0015562080)100:0.0086427774)100:0.0099305919,(MY5280_Hexurella_ArroyoSalado:0.0012983723,MY5282_Hexurella_ArroyoSalado:0.0069248927)100:0.0173059611)100:0.0035151694)100:0.0013275063,((MY5286_Hrupicola_SweetwaterSpr_OrdMtn:0.0023595853,MY5287_Hrupicola_SweetwaterSpr_OrdMtn:0.0008795495)100:0.0176035032,(MY5288_Hrupicola_Deadman_Hills:0.0029786790,MY5289_Hrupicola_Deadman_Hills:0.0032745708)100:0.0131876484)100:0.0029928806)100:0.0412692904,(((MY5194_Hapachea_Ordsummit_MtOrd:0.0041945075,MY5195_Hapachea_Ordsummit_MtOrd:0.0036776384)100:0.0086991090,(MY5315_Hexurella_WagonerRd_BradshawMtns:0.0032846807,MY5316_Hexurella_WagonerRd_BradshawMtns:0.0029444368)100:0.0075059730)100:0.0028238130,(((MY5310_Hexurella_AntelopeCyn_CerbatMtns:0.0026155226,MY5311_Hexurella_AntelopeCyn_CerbatMtns:0.0026063897)100:0.0016715014,(MY5312_Hexurella_FoxCyn_MusicMtns:0.0017521601,MY5313_Hexurella_FoxCyn_MusicMtns:0.0009632664)100:0.0017032186)100:0.0070437565,MY5314_Hexurella_Grasshopper_BrushyMtn:0.0138653285)100:0.0055141713)100:0.0238870573)100:0.0197303765)100:0.0008872115,(MY5126_Hexurella_SantaCatalinaMtns_NuggetCyn:0.0099890135,MY5157_Hexurella_SantaCatalinaMtns_Redington:0.0101479182)100:0.0022609113)100:0.0009648307,(MY5154_Hexurella_SantaRitaMtns_AdobeCyn:0.0110285191,(MY5175_Hapachea_HarshawRd_PatagoniaMtns:0.0040788824,MY5193_Hapachea_HarshawRd_PatagoniaMtns:0.0038026783)100:0.0078093140)73:0.0008420703)100:0.0018117684,MY5071_Hexurella_SantaRitaMtns_AlisoSprings:0.0088299274);
