# Supplementary material for: ﻿Species delimitation, biogeography, and natural history of dwarf funnel web spiders (Mygalomorphae, Hexurellidae, Hexurella) from the United States / Mexico borderlands
Source: Zookeys. 2023 Jun 14;1167:109–57. doi: 10.3897/zookeys.1167.103463 (PMC10285686; doi:10.3897/zookeys.1167.103463)
Supplement: Supplementary material 3 — Input matrices, analysis log files, and output tree files for nuclear and mitochondrial analyses [file zookeys-1167-109_article-103463__-s003.zip › 2_Hexurella_IQTNoOutgroup_concat.log]

IQ-TREE multicore version 2.1.2 COVID-edition for Linux 64-bit built Mar 30 2021
Developed by Bui Quang Minh, James Barbetti, Nguyen Lam Tung,
Olga Chernomor, Heiko Schmidt, Dominik Schrempf, Michael Woodhams.

Host:    node19 (AVX512, FMA3, 125 GB RAM)
Command: iqtree -p /userdata/rmonjaraz/UCEs/uce-hexu/taxon-sets/reduced/hexu-redu-80p -m MFP+MERGE -mset mrbayes -rcluster 10 -B 1000 --prefix conca -T AUTO
Seed:    696733 (Using SPRNG - Scalable Parallel Random Number Generator)
Time:    Fri Nov 18 16:40:50 2022
Kernel:  AVX+FMA - auto-detect threads (56 CPU cores detected)

Reading 608 alignment files in directory /userdata/rmonjaraz/UCEs/uce-hexu/taxon-sets/reduced/hexu-redu-80p
Reading alignment file /userdata/rmonjaraz/UCEs/uce-hexu/taxon-sets/reduced/hexu-redu-80p/uce-1001715.fasta ... Fasta format detected
Alignment most likely contains DNA/RNA sequences
Alignment has 42 sequences with 922 columns, 227 distinct patterns
101 parsimony-informative, 38 singleton sites, 783 constant sites
                                              Gap/Ambiguity  Composition  p-value
   1  MY0059_Hapachea_SantaRitaMtns_MaderaCyn         0.00%    passed     96.06%
   2  MY5053_Hexurella_ChiricahuaMtns_PriceCyn        0.00%    passed     98.61%
   3  MY5064_Hexurella_MuleMtns_Escabrosa             0.00%    passed     94.98%
   4  MY5066_Hexurella_MuleMtns_Escabrosa             0.00%    passed     94.98%
   5  MY5071_Hexurella_SantaRitaMtns_AlisoSprings     0.11%    passed     95.71%
   6  MY5075_Hexurella_ChiricahuaMtns_CaveCrkCyn      0.00%    passed     99.44%
   7  MY5126_Hexurella_SantaCatalinaMtns_NuggetCyn    0.00%    passed     98.26%
   8  MY5127_Hexurella_WhetstoneMtns_FrenchJoeCyn    69.09%    passed      7.76%
   9  MY5128_Hexurella_WhetstoneMtns_FrenchJoeCyn    72.02%    failed      3.99%
  10  MY5131_Hexurella_PedregosaMtns_PruneCyn         0.00%    passed     98.98%
  11  MY5132_Hexurella_PedregosaMtns_PruneCyn         0.00%    passed     98.98%
  12  MY5136_Hexurella_MiddlemarchCyn                 0.00%    passed     95.89%
  13  MY5152_Hexurella_WhetstoneMtns_ApacheCyn        5.53%    passed     95.77%
  14  MY5154_Hexurella_SantaRitaMtns_AdobeCyn         0.00%    passed     98.92%
  15  MY5157_Hexurella_SantaCatalinaMtns_Redington   10.20%    passed     93.84%
  16  MY5165_Hrupicola_Temecula                       0.00%    passed     98.93%
  17  MY5175_Hapachea_HarshawRd_PatagoniaMtns         0.00%    passed     97.37%
  18  MY5180_Hapachea_MustrangPk_MustangMtns          0.00%    passed     99.12%
  19  MY5181_Hapachea_MustrangPk_MustangMtns          0.00%    passed     97.40%
  20  MY5194_Hapachea_Ordsummit_MtOrd                10.30%    passed     87.34%
  21  MY5195_Hapachea_Ordsummit_MtOrd                12.69%    passed     89.51%
  22  MY5266_Hencina_CerroBolla                       0.00%    passed     98.76%
  23  MY5267_Hencina_CerroBolla                       0.00%    passed     98.37%
  24  MY5269_Hexurella_GuadalupeValley                0.00%    passed     99.00%
  25  MY5271_Hexurella_GuadalupeValley                0.00%    passed     99.17%
  26  MY5276_Hexurella_SanPedro_Martir                0.00%    passed     99.82%
  27  MY5277_Hexurella_SanPedro_Martir                0.00%    passed     99.82%
  28  MY5280_Hexurella_ArroyoSalado                   0.00%    passed     96.30%
  29  MY5282_Hexurella_ArroyoSalado                   0.00%    passed     96.30%
  30  MY5286_Hrupicola_SweetwaterSpr_OrdMtn           0.00%    passed     94.76%
  31  MY5287_Hrupicola_SweetwaterSpr_OrdMtn           6.18%    passed     92.37%
  32  MY5288_Hrupicola_Deadman_Hills                  0.11%    passed     99.39%
  33  MY5289_Hrupicola_Deadman_Hills                  2.82%    passed     99.82%
  34  MY5309_Hapachea_JohnnyLyon_Hills               18.44%    passed     99.71%
  35  MY5310_Hexurella_AntelopeCyn_CerbatMtns        22.45%    passed     87.17%
  36  MY5311_Hexurella_AntelopeCyn_CerbatMtns        25.81%    passed     87.59%
  37  MY5312_Hexurella_FoxCyn_MusicMtns              21.37%    passed     65.85%
  38  MY5313_Hexurella_FoxCyn_MusicMtns              14.75%    passed     89.23%
  39  MY5314_Hexurella_Grasshopper_BrushyMtn         61.82%    passed     31.99%
  40  MY5315_Hexurella_WagonerRd_BradshawMtns         0.00%    passed     98.60%
  41  MY5316_Hexurella_WagonerRd_BradshawMtns         0.00%    passed     98.60%
  42  MY5317_Hrupicola_Cottonwood_SnYsidroMtns        0.00%    passed     98.62%
WARNING: 3 sequences contain more than 50% gaps/ambiguity
****  TOTAL                                           8.42%  1 sequences failed composition chi2 test (p-value<5%; df=3)
Reading alignment file /userdata/rmonjaraz/UCEs/uce-hexu/taxon-sets/reduced/hexu-redu-80p/uce-1001848.fasta ... Fasta format detected
Alignment most likely contains DNA/RNA sequences
Alignment has 42 sequences with 508 columns, 219 distinct patterns
98 parsimony-informative, 45 singleton sites, 365 constant sites
                                             Gap/Ambiguity  Composition  p-value
   1  MY0139_Hexurella_SanDiego_Guatay               0.59%    passed     95.50%
   2  MY5053_Hexurella_ChiricahuaMtns_PriceCyn       2.56%    passed     90.11%
   3  MY5064_Hexurella_MuleMtns_Escabrosa            0.00%    passed     94.62%
   4  MY5066_Hexurella_MuleMtns_Escabrosa            1.38%    passed     91.99%
   5  MY5071_Hexurella_SantaRitaMtns_AlisoSprings    0.00%    passed     97.55%
   6  MY5075_Hexurella_ChiricahuaMtns_CaveCrkCyn     1.38%    passed     85.81%
   7  MY5127_Hexurella_WhetstoneMtns_FrenchJoeCyn   48.03%    passed     48.50%
   8  MY5131_Hexurella_PedregosaMtns_PruneCyn        0.00%    passed     94.45%
   9  MY5132_Hexurella_PedregosaMtns_PruneCyn        0.00%    passed     94.45%
  10  MY5136_Hexurella_MiddlemarchCyn                6.30%    passed     86.16%
  11  MY5147_Hexurella_DragoonMtns_NF_345A           0.00%    passed     89.94%
  12  MY5152_Hexurella_WhetstoneMtns_ApacheCyn       0.00%    passed     90.62%
  13  MY5154_Hexurella_SantaRitaMtns_AdobeCyn        0.20%    passed     95.48%
  14  MY5164_Hrupicola_Temecula                     70.67%    passed     61.95%
  15  MY5165_Hrupicola_Temecula                      7.28%    passed     99.37%
  16  MY5175_Hapachea_HarshawRd_PatagoniaMtns        0.59%    passed     97.09%
  17  MY5180_Hapachea_MustrangPk_MustangMtns         0.00%    passed     94.20%
  18  MY5181_Hapachea_MustrangPk_MustangMtns        14.37%    passed     99.81%
  19  MY5193_Hapachea_HarshawRd_PatagoniaMtns        4.72%    passed     97.56%
  20  MY5194_Hapachea_Ordsummit_MtOrd                0.79%    passed     97.68%
  21  MY5195_Hapachea_Ordsummit_MtOrd               14.76%    passed     93.92%
  22  MY5266_Hencina_CerroBolla                      1.18%    passed     99.97%
  23  MY5267_Hencina_CerroBolla                      1.18%    passed     99.97%
  24  MY5269_Hexurella_GuadalupeValley               1.77%    passed     96.54%
  25  MY5271_Hexurella_GuadalupeValley               1.77%    passed     96.54%
  26  MY5276_Hexurella_SanPedro_Martir               0.79%    passed     99.50%
  27  MY5277_Hexurella_SanPedro_Martir               0.98%    passed     99.04%
  28  MY5280_Hexurella_ArroyoSalado                  4.72%    passed     99.63%
  29  MY5282_Hexurella_ArroyoSalado                  4.72%    passed     99.63%
  30  MY5286_Hrupicola_SweetwaterSpr_OrdMtn          0.59%    passed     96.92%
  31  MY5287_Hrupicola_SweetwaterSpr_OrdMtn          1.18%    passed     98.60%
  32  MY5288_Hrupicola_Deadman_Hills                 0.98%    passed     99.38%
  33  MY5289_Hrupicola_Deadman_Hills                 0.59%    passed     98.19%
  34  MY5309_Hapachea_JohnnyLyon_Hills              41.14%    passed     35.54%
  35  MY5310_Hexurella_AntelopeCyn_CerbatMtns        7.09%    passed     84.44%
  36  MY5311_Hexurella_AntelopeCyn_CerbatMtns       10.63%    passed     99.60%
  37  MY5312_Hexurella_FoxCyn_MusicMtns             15.55%    passed     78.08%
  38  MY5313_Hexurella_FoxCyn_MusicMtns             20.08%    passed     54.18%
  39  MY5314_Hexurella_Grasshopper_BrushyMtn        40.55%    passed     28.64%
  40  MY5315_Hexurella_WagonerRd_BradshawMtns        6.50%    passed     96.58%
  41  MY5316_Hexurella_WagonerRd_BradshawMtns       19.29%    passed     31.52%
  42  MY5317_Hrupicola_Cottonwood_SnYsidroMtns      10.63%    passed     94.34%
WARNING: 1 sequences contain more than 50% gaps/ambiguity
****  TOTAL                                          8.70%  0 sequences failed composition chi2 test (p-value<5%; df=3)
Reading alignment file /userdata/rmonjaraz/UCEs/uce-hexu/taxon-sets/reduced/hexu-redu-80p/uce-1001849.fasta ... Fasta format detected
Alignment most likely contains DNA/RNA sequences
Alignment has 38 sequences with 540 columns, 232 distinct patterns
99 parsimony-informative, 57 singleton sites, 384 constant sites
                                             Gap/Ambiguity  Composition  p-value
   1  MY0139_Hexurella_SanDiego_Guatay               0.93%    passed     99.52%
   2  MY5053_Hexurella_ChiricahuaMtns_PriceCyn       0.00%    passed     96.27%
   3  MY5064_Hexurella_MuleMtns_Escabrosa            0.00%    passed     97.34%
   4  MY5066_Hexurella_MuleMtns_Escabrosa            4.63%    passed     95.36%
   5  MY5071_Hexurella_SantaRitaMtns_AlisoSprings    0.00%    passed     91.35%
   6  MY5075_Hexurella_ChiricahuaMtns_CaveCrkCyn     0.00%    passed     98.86%
   7  MY5127_Hexurella_WhetstoneMtns_FrenchJoeCyn   29.07%    passed     99.84%
   8  MY5131_Hexurella_PedregosaMtns_PruneCyn        0.00%    passed     96.11%
   9  MY5132_Hexurella_PedregosaMtns_PruneCyn        0.00%    passed     96.11%
  10  MY5136_Hexurella_MiddlemarchCyn                1.11%    passed     80.36%
  11  MY5147_Hexurella_DragoonMtns_NF_345A           0.00%    passed     97.08%
  12  MY5152_Hexurella_WhetstoneMtns_ApacheCyn       0.00%    passed     95.48%
  13  MY5154_Hexurella_SantaRitaMtns_AdobeCyn        0.19%    passed     96.59%
  14  MY5175_Hapachea_HarshawRd_PatagoniaMtns        0.00%    passed     99.67%
  15  MY5180_Hapachea_MustrangPk_MustangMtns         0.00%    passed     94.40%
  16  MY5181_Hapachea_MustrangPk_MustangMtns         1.30%    passed     94.08%
  17  MY5193_Hapachea_HarshawRd_PatagoniaMtns        0.00%    passed     99.26%
  18  MY5266_Hencina_CerroBolla                      0.00%    passed     99.09%
  19  MY5267_Hencina_CerroBolla                      0.00%    passed     99.09%
  20  MY5269_Hexurella_GuadalupeValley               1.48%    passed     97.73%
  21  MY5271_Hexurella_GuadalupeValley               0.93%    passed     98.67%
  22  MY5276_Hexurella_SanPedro_Martir               3.15%    passed     92.75%
  23  MY5277_Hexurella_SanPedro_Martir               3.15%    passed     92.75%
  24  MY5280_Hexurella_ArroyoSalado                  0.00%    passed     93.97%
  25  MY5282_Hexurella_ArroyoSalado                  8.89%    passed     89.77%
  26  MY5286_Hrupicola_SweetwaterSpr_OrdMtn          2.96%    passed     99.68%
  27  MY5287_Hrupicola_SweetwaterSpr_OrdMtn          3.52%    passed     96.92%
  28  MY5288_Hrupicola_Deadman_Hills                 1.48%    passed     99.22%
  29  MY5289_Hrupicola_Deadman_Hills                 2.59%    passed     96.84%
  30  MY5309_Hapachea_JohnnyLyon_Hills               1.30%    passed     98.01%
  31  MY5310_Hexurella_AntelopeCyn_CerbatMtns       46.30%    passed     75.94%
  32  MY5311_Hexurella_AntelopeCyn_CerbatMtns       47.59%    passed     22.87%
  33  MY5312_Hexurella_FoxCyn_MusicMtns             27.22%    passed     55.92%
  34  MY5313_Hexurella_FoxCyn_MusicMtns             32.78%    passed     57.51%
  35  MY5314_Hexurella_Grasshopper_BrushyMtn        52.41%    passed     66.13%
  36  MY5315_Hexurella_WagonerRd_BradshawMtns       13.89%    passed     86.63%
  37  MY5316_Hexurella_WagonerRd_BradshawMtns        7.22%    passed     98.62%
  38  MY5317_Hrupicola_Cottonwood_SnYsidroMtns      30.00%    passed     54.88%
WARNING: 1 sequences contain more than 50% gaps/ambiguity
****  TOTAL                                          8.53%  0 sequences failed composition chi2 test (p-value<5%; df=3)
Reading alignment file /userdata/rmonjaraz/UCEs/uce-hexu/taxon-sets/reduced/hexu-redu-80p/uce-1003336.fasta ... Fasta format detected
Alignment most likely contains DNA/RNA sequences
Alignment has 42 sequences with 656 columns, 351 distinct patterns
198 parsimony-informative, 70 singleton sites, 388 constant sites
                                              Gap/Ambiguity  Composition  p-value
   1  MY0059_Hapachea_SantaRitaMtns_MaderaCyn         0.15%    passed     97.05%
   2  MY0139_Hexurella_SanDiego_Guatay                0.30%    passed     90.45%
   3  MY5053_Hexurella_ChiricahuaMtns_PriceCyn        0.46%    passed     99.75%
   4  MY5064_Hexurella_MuleMtns_Escabrosa             0.15%    passed     99.89%
   5  MY5071_Hexurella_SantaRitaMtns_AlisoSprings     1.22%    passed     75.76%
   6  MY5075_Hexurella_ChiricahuaMtns_CaveCrkCyn      0.46%    passed     99.49%
   7  MY5126_Hexurella_SantaCatalinaMtns_NuggetCyn    1.22%    passed     88.07%
   8  MY5127_Hexurella_WhetstoneMtns_FrenchJoeCyn    58.69%    passed     50.75%
   9  MY5128_Hexurella_WhetstoneMtns_FrenchJoeCyn    76.98%    passed     20.54%
  10  MY5131_Hexurella_PedregosaMtns_PruneCyn        14.48%    passed     40.85%
  11  MY5136_Hexurella_MiddlemarchCyn                 2.74%    passed     92.97%
  12  MY5147_Hexurella_DragoonMtns_NF_345A            0.46%    passed     81.79%
  13  MY5152_Hexurella_WhetstoneMtns_ApacheCyn        0.46%    passed     93.39%
  14  MY5154_Hexurella_SantaRitaMtns_AdobeCyn        25.00%    passed     35.75%
  15  MY5157_Hexurella_SantaCatalinaMtns_Redington   15.55%    passed     76.59%
  16  MY5164_Hrupicola_Temecula                       7.62%    passed     96.11%
  17  MY5165_Hrupicola_Temecula                       0.30%    passed     78.85%
  18  MY5175_Hapachea_HarshawRd_PatagoniaMtns         0.30%    passed     94.41%
  19  MY5180_Hapachea_MustrangPk_MustangMtns          0.61%    passed     96.71%
  20  MY5181_Hapachea_MustrangPk_MustangMtns         16.31%    passed     84.29%
  21  MY5193_Hapachea_HarshawRd_PatagoniaMtns         1.22%    passed     82.25%
  22  MY5194_Hapachea_Ordsummit_MtOrd                15.40%    passed     79.95%
  23  MY5195_Hapachea_Ordsummit_MtOrd                 2.29%    passed     89.75%
  24  MY5266_Hencina_CerroBolla                       0.91%    passed     99.14%
  25  MY5269_Hexurella_GuadalupeValley                0.76%    passed     99.41%
  26  MY5271_Hexurella_GuadalupeValley                0.61%    passed     78.87%
  27  MY5276_Hexurella_SanPedro_Martir                3.35%    passed     76.48%
  28  MY5277_Hexurella_SanPedro_Martir                4.27%    passed     83.82%
  29  MY5280_Hexurella_ArroyoSalado                   0.61%    passed     91.93%
  30  MY5282_Hexurella_ArroyoSalado                   0.61%    passed     92.67%
  31  MY5286_Hrupicola_SweetwaterSpr_OrdMtn           0.15%    passed     81.07%
  32  MY5287_Hrupicola_SweetwaterSpr_OrdMtn           0.15%    passed     78.26%
  33  MY5288_Hrupicola_Deadman_Hills                  0.00%    passed     72.69%
  34  MY5289_Hrupicola_Deadman_Hills                  1.52%    passed     82.71%
  35  MY5309_Hapachea_JohnnyLyon_Hills               22.10%    passed     92.17%
  36  MY5311_Hexurella_AntelopeCyn_CerbatMtns        26.37%    passed     97.23%
  37  MY5312_Hexurella_FoxCyn_MusicMtns              15.24%    passed     99.54%
  38  MY5313_Hexurella_FoxCyn_MusicMtns              23.48%    passed     88.89%
  39  MY5314_Hexurella_Grasshopper_BrushyMtn         26.68%    passed     82.80%
  40  MY5315_Hexurella_WagonerRd_BradshawMtns         3.20%    passed     97.95%
  41  MY5316_Hexurella_WagonerRd_BradshawMtns         2.29%    passed     94.85%
  42  MY5317_Hrupicola_Cottonwood_SnYsidroMtns        5.95%    passed     73.22%
WARNING: 2 sequences contain more than 50% gaps/ambiguity
****  TOTAL                                           9.06%  0 sequences failed composition chi2 test (p-value<5%; df=3)
Reading alignment file /userdata/rmonjaraz/UCEs/uce-hexu/taxon-sets/reduced/hexu-redu-80p/uce-1003340.fasta ... Fasta format detected
Alignment most likely contains DNA/RNA sequences
Alignment has 45 sequences with 633 columns, 348 distinct patterns
205 parsimony-informative, 73 singleton sites, 355 constant sites
                                              Gap/Ambiguity  Composition  p-value
   1  MY0059_Hapachea_SantaRitaMtns_MaderaCyn        13.74%    passed     39.25%
   2  MY0139_Hexurella_SanDiego_Guatay                8.85%    passed     93.59%
   3  MY5053_Hexurella_ChiricahuaMtns_PriceCyn        1.11%    passed     87.07%
   4  MY5064_Hexurella_MuleMtns_Escabrosa             0.32%    passed     83.77%
   5  MY5066_Hexurella_MuleMtns_Escabrosa             0.00%    passed     76.91%
   6  MY5071_Hexurella_SantaRitaMtns_AlisoSprings     1.11%    passed     70.92%
   7  MY5075_Hexurella_ChiricahuaMtns_CaveCrkCyn      0.79%    passed     93.51%
   8  MY5126_Hexurella_SantaCatalinaMtns_NuggetCyn    1.42%    passed     97.82%
   9  MY5127_Hexurella_WhetstoneMtns_FrenchJoeCyn    55.77%    passed     40.60%
  10  MY5128_Hexurella_WhetstoneMtns_FrenchJoeCyn    68.40%    failed      3.22%
  11  MY5132_Hexurella_PedregosaMtns_PruneCyn         6.95%    passed     80.44%
  12  MY5136_Hexurella_MiddlemarchCyn                 0.00%    passed     84.58%
  13  MY5147_Hexurella_DragoonMtns_NF_345A            9.48%    passed     97.15%
  14  MY5152_Hexurella_WhetstoneMtns_ApacheCyn        0.16%    passed     92.43%
  15  MY5154_Hexurella_SantaRitaMtns_AdobeCyn         0.63%    passed     92.69%
  16  MY5157_Hexurella_SantaCatalinaMtns_Redington    0.47%    passed     88.39%
  17  MY5164_Hrupicola_Temecula                      42.50%    passed     77.66%
  18  MY5165_Hrupicola_Temecula                      11.22%    passed     85.12%
  19  MY5175_Hapachea_HarshawRd_PatagoniaMtns         0.00%    passed     89.04%
  20  MY5180_Hapachea_MustrangPk_MustangMtns          9.64%    passed     79.84%
  21  MY5181_Hapachea_MustrangPk_MustangMtns          0.16%    passed     75.53%
  22  MY5193_Hapachea_HarshawRd_PatagoniaMtns         0.47%    passed     90.39%
  23  MY5194_Hapachea_Ordsummit_MtOrd                16.27%    passed     95.63%
  24  MY5195_Hapachea_Ordsummit_MtOrd                 2.05%    passed     96.33%
  25  MY5266_Hencina_CerroBolla                      10.27%    passed     66.88%
  26  MY5267_Hencina_CerroBolla                      10.27%    passed     66.88%
  27  MY5269_Hexurella_GuadalupeValley               15.96%    passed     58.90%
  28  MY5271_Hexurella_GuadalupeValley               24.17%    passed     59.89%
  29  MY5276_Hexurella_SanPedro_Martir               17.85%    passed     69.70%
  30  MY5277_Hexurella_SanPedro_Martir               10.27%    passed     80.26%
  31  MY5280_Hexurella_ArroyoSalado                  10.43%    passed     76.38%
  32  MY5282_Hexurella_ArroyoSalado                  12.48%    passed     77.34%
  33  MY5286_Hrupicola_SweetwaterSpr_OrdMtn          18.17%    passed     86.48%
  34  MY5287_Hrupicola_SweetwaterSpr_OrdMtn          18.17%    passed     86.48%
  35  MY5288_Hrupicola_Deadman_Hills                  4.90%    passed     98.92%
  36  MY5289_Hrupicola_Deadman_Hills                  6.64%    passed     97.68%
  37  MY5309_Hapachea_JohnnyLyon_Hills               12.64%    passed     76.13%
  38  MY5310_Hexurella_AntelopeCyn_CerbatMtns        15.48%    passed     97.41%
  39  MY5311_Hexurella_AntelopeCyn_CerbatMtns        22.43%    passed     96.00%
  40  MY5312_Hexurella_FoxCyn_MusicMtns              13.11%    passed     98.10%
  41  MY5313_Hexurella_FoxCyn_MusicMtns              17.85%    passed     96.31%
  42  MY5314_Hexurella_Grasshopper_BrushyMtn         19.59%    passed     96.91%
  43  MY5315_Hexurella_WagonerRd_BradshawMtns         8.21%    passed     95.39%
  44  MY5316_Hexurella_WagonerRd_BradshawMtns         3.95%    passed     97.14%
  45  MY5317_Hrupicola_Cottonwood_SnYsidroMtns       10.58%    passed     87.13%
WARNING: 2 sequences contain more than 50% gaps/ambiguity
****  TOTAL                                          11.89%  1 sequences failed composition chi2 test (p-value<5%; df=3)
Reading alignment file /userdata/rmonjaraz/UCEs/uce-hexu/taxon-sets/reduced/hexu-redu-80p/uce-1003531.fasta ... Fasta format detected
Alignment most likely contains DNA/RNA sequences
Alignment has 44 sequences with 616 columns, 151 distinct patterns
44 parsimony-informative, 41 singleton sites, 531 constant sites
                                              Gap/Ambiguity  Composition  p-value
   1  MY0059_Hapachea_SantaRitaMtns_MaderaCyn         0.00%    passed     99.65%
   2  MY0139_Hexurella_SanDiego_Guatay                0.00%    passed     99.59%
   3  MY5053_Hexurella_ChiricahuaMtns_PriceCyn        0.00%    passed     97.15%
   4  MY5064_Hexurella_MuleMtns_Escabrosa             0.00%    passed     98.35%
   5  MY5066_Hexurella_MuleMtns_Escabrosa             0.16%    passed     97.70%
   6  MY5071_Hexurella_SantaRitaMtns_AlisoSprings     0.00%    passed     96.11%
   7  MY5075_Hexurella_ChiricahuaMtns_CaveCrkCyn      0.00%    passed     97.94%
   8  MY5126_Hexurella_SantaCatalinaMtns_NuggetCyn    0.00%    passed     99.65%
   9  MY5127_Hexurella_WhetstoneMtns_FrenchJoeCyn    67.21%    passed     78.04%
  10  MY5131_Hexurella_PedregosaMtns_PruneCyn         0.00%    passed     97.94%
  11  MY5132_Hexurella_PedregosaMtns_PruneCyn         0.00%    passed     97.94%
  12  MY5136_Hexurella_MiddlemarchCyn                 0.00%    passed     99.23%
  13  MY5147_Hexurella_DragoonMtns_NF_345A            0.00%    passed     99.23%
  14  MY5152_Hexurella_WhetstoneMtns_ApacheCyn        0.00%    passed     99.14%
  15  MY5154_Hexurella_SantaRitaMtns_AdobeCyn         0.00%    passed     99.42%
  16  MY5157_Hexurella_SantaCatalinaMtns_Redington    0.00%    passed     97.71%
  17  MY5164_Hrupicola_Temecula                       0.00%    passed     99.44%
  18  MY5165_Hrupicola_Temecula                      13.96%    passed     90.98%
  19  MY5175_Hapachea_HarshawRd_PatagoniaMtns         0.00%    passed     99.62%
  20  MY5180_Hapachea_MustrangPk_MustangMtns          0.00%    passed     96.08%
  21  MY5181_Hapachea_MustrangPk_MustangMtns         17.21%    passed     93.29%
  22  MY5193_Hapachea_HarshawRd_PatagoniaMtns         0.00%    passed     99.62%
  23  MY5194_Hapachea_Ordsummit_MtOrd                 8.93%    passed     88.50%
  24  MY5195_Hapachea_Ordsummit_MtOrd                 0.97%    passed     99.69%
  25  MY5266_Hencina_CerroBolla                       0.00%    passed     97.58%
  26  MY5267_Hencina_CerroBolla                       0.00%    passed     98.09%
  27  MY5269_Hexurella_GuadalupeValley                3.90%    passed     99.67%
  28  MY5276_Hexurella_SanPedro_Martir                0.00%    passed     95.51%
  29  MY5277_Hexurella_SanPedro_Martir                0.00%    passed     95.51%
  30  MY5280_Hexurella_ArroyoSalado                   0.00%    passed     99.61%
  31  MY5282_Hexurella_ArroyoSalado                   0.00%    passed     99.61%
  32  MY5286_Hrupicola_SweetwaterSpr_OrdMtn           0.00%    passed     99.25%
  33  MY5287_Hrupicola_SweetwaterSpr_OrdMtn          25.49%    passed     51.32%
  34  MY5288_Hrupicola_Deadman_Hills                  0.49%    passed     98.12%
  35  MY5289_Hrupicola_Deadman_Hills                  0.00%    passed     98.98%
  36  MY5309_Hapachea_JohnnyLyon_Hills               13.31%    passed     93.39%
  37  MY5310_Hexurella_AntelopeCyn_CerbatMtns         6.98%    passed     90.92%
  38  MY5311_Hexurella_AntelopeCyn_CerbatMtns        16.07%    passed     90.78%
  39  MY5312_Hexurella_FoxCyn_MusicMtns               5.68%    passed     99.80%
  40  MY5313_Hexurella_FoxCyn_MusicMtns              10.39%    passed     85.13%
  41  MY5314_Hexurella_Grasshopper_BrushyMtn         24.35%    passed     61.66%
  42  MY5315_Hexurella_WagonerRd_BradshawMtns         0.00%    passed     98.91%
  43  MY5316_Hexurella_WagonerRd_BradshawMtns         6.17%    passed     99.36%
  44  MY5317_Hrupicola_Cottonwood_SnYsidroMtns       23.38%    passed     82.14%
WARNING: 1 sequences contain more than 50% gaps/ambiguity
****  TOTAL                                           5.56%  0 sequences failed composition chi2 test (p-value<5%; df=3)
Reading alignment file /userdata/rmonjaraz/UCEs/uce-hexu/taxon-sets/reduced/hexu-redu-80p/uce-1003764.fasta ... Fasta format detected
Alignment most likely contains DNA/RNA sequences
Alignment has 44 sequences with 847 columns, 242 distinct patterns
89 parsimony-informative, 66 singleton sites, 692 constant sites
                                              Gap/Ambiguity  Composition  p-value
   1  MY0059_Hapachea_SantaRitaMtns_MaderaCyn         0.00%    passed     99.20%
   2  MY0139_Hexurella_SanDiego_Guatay                0.00%    passed     99.32%
   3  MY5053_Hexurella_ChiricahuaMtns_PriceCyn        0.00%    passed     99.89%
   4  MY5064_Hexurella_MuleMtns_Escabrosa             0.00%    passed     99.69%
   5  MY5066_Hexurella_MuleMtns_Escabrosa             0.00%    passed     99.69%
   6  MY5071_Hexurella_SantaRitaMtns_AlisoSprings     0.00%    passed     99.93%
   7  MY5075_Hexurella_ChiricahuaMtns_CaveCrkCyn      0.00%    passed     99.90%
   8  MY5126_Hexurella_SantaCatalinaMtns_NuggetCyn    0.00%    passed     99.76%
   9  MY5127_Hexurella_WhetstoneMtns_FrenchJoeCyn    44.39%    passed     55.86%
  10  MY5131_Hexurella_PedregosaMtns_PruneCyn         0.00%    passed     99.93%
  11  MY5132_Hexurella_PedregosaMtns_PruneCyn         0.00%    passed     99.73%
  12  MY5136_Hexurella_MiddlemarchCyn                 0.00%    passed     99.16%
  13  MY5152_Hexurella_WhetstoneMtns_ApacheCyn        0.00%    passed     99.89%
  14  MY5154_Hexurella_SantaRitaMtns_AdobeCyn         0.00%    passed     97.33%
  15  MY5157_Hexurella_SantaCatalinaMtns_Redington    0.00%    passed     99.64%
  16  MY5164_Hrupicola_Temecula                       7.08%    passed     97.80%
  17  MY5165_Hrupicola_Temecula                       0.00%    passed     99.89%
  18  MY5175_Hapachea_HarshawRd_PatagoniaMtns         0.00%    passed     99.74%
  19  MY5180_Hapachea_MustrangPk_MustangMtns          0.00%    passed     99.95%
  20  MY5181_Hapachea_MustrangPk_MustangMtns          8.26%    passed     79.87%
  21  MY5193_Hapachea_HarshawRd_PatagoniaMtns         0.00%    passed     99.67%
  22  MY5194_Hapachea_Ordsummit_MtOrd                 3.07%    passed     98.88%
  23  MY5195_Hapachea_Ordsummit_MtOrd                 8.85%    passed     99.00%
  24  MY5266_Hencina_CerroBolla                       0.00%    passed     98.94%
  25  MY5267_Hencina_CerroBolla                       0.12%    passed     98.35%
  26  MY5269_Hexurella_GuadalupeValley                0.00%    passed     99.42%
  27  MY5271_Hexurella_GuadalupeValley                0.00%    passed     98.63%
  28  MY5276_Hexurella_SanPedro_Martir                0.00%    passed     99.32%
  29  MY5277_Hexurella_SanPedro_Martir                0.00%    passed     99.60%
  30  MY5280_Hexurella_ArroyoSalado                   0.00%    passed     97.01%
  31  MY5282_Hexurella_ArroyoSalado                   0.00%    passed     97.01%
  32  MY5286_Hrupicola_SweetwaterSpr_OrdMtn          29.63%    passed     82.53%
  33  MY5287_Hrupicola_SweetwaterSpr_OrdMtn           8.85%    passed     99.44%
  34  MY5288_Hrupicola_Deadman_Hills                  0.00%    passed     98.90%
  35  MY5289_Hrupicola_Deadman_Hills                  1.18%    passed     98.29%
  36  MY5309_Hapachea_JohnnyLyon_Hills               10.98%    passed     89.38%
  37  MY5310_Hexurella_AntelopeCyn_CerbatMtns        28.93%    passed     90.87%
  38  MY5311_Hexurella_AntelopeCyn_CerbatMtns        24.44%    passed     84.91%
  39  MY5312_Hexurella_FoxCyn_MusicMtns              26.80%    passed     93.97%
  40  MY5313_Hexurella_FoxCyn_MusicMtns              19.72%    passed     94.78%
  41  MY5314_Hexurella_Grasshopper_BrushyMtn         24.20%    passed     90.19%
  42  MY5315_Hexurella_WagonerRd_BradshawMtns         3.90%    passed     99.00%
  43  MY5316_Hexurella_WagonerRd_BradshawMtns         0.24%    passed     95.63%
  44  MY5317_Hrupicola_Cottonwood_SnYsidroMtns        7.56%    passed     99.78%
****  TOTAL                                           5.87%  0 sequences failed composition chi2 test (p-value<5%; df=3)
Reading alignment file /userdata/rmonjaraz/UCEs/uce-hexu/taxon-sets/reduced/hexu-redu-80p/uce-1004445.fasta ... Fasta format detected
Alignment most likely contains DNA/RNA sequences
Alignment has 44 sequences with 603 columns, 162 distinct patterns
55 parsimony-informative, 38 singleton sites, 510 constant sites
                                              Gap/Ambiguity  Composition  p-value
   1  MY0059_Hapachea_SantaRitaMtns_MaderaCyn         0.00%    passed     96.79%
   2  MY0139_Hexurella_SanDiego_Guatay                0.00%    passed     99.58%
   3  MY5053_Hexurella_ChiricahuaMtns_PriceCyn        0.00%    passed     98.12%
   4  MY5066_Hexurella_MuleMtns_Escabrosa             0.00%    passed     99.20%
   5  MY5071_Hexurella_SantaRitaMtns_AlisoSprings     0.00%    passed     98.80%
   6  MY5075_Hexurella_ChiricahuaMtns_CaveCrkCyn      0.00%    passed     99.73%
   7  MY5126_Hexurella_SantaCatalinaMtns_NuggetCyn    0.00%    passed     96.63%
   8  MY5127_Hexurella_WhetstoneMtns_FrenchJoeCyn    64.01%    passed     88.13%
   9  MY5131_Hexurella_PedregosaMtns_PruneCyn         0.00%    passed     98.89%
  10  MY5132_Hexurella_PedregosaMtns_PruneCyn         0.00%    passed     98.89%
  11  MY5136_Hexurella_MiddlemarchCyn                 0.00%    passed     98.85%
  12  MY5147_Hexurella_DragoonMtns_NF_345A            0.00%    passed     98.85%
  13  MY5152_Hexurella_WhetstoneMtns_ApacheCyn        0.00%    passed     99.18%
  14  MY5154_Hexurella_SantaRitaMtns_AdobeCyn         0.00%    passed     98.85%
  15  MY5157_Hexurella_SantaCatalinaMtns_Redington    0.00%    passed     99.53%
  16  MY5164_Hrupicola_Temecula                      34.49%    passed     70.17%
  17  MY5165_Hrupicola_Temecula                       5.31%    passed     98.61%
  18  MY5175_Hapachea_HarshawRd_PatagoniaMtns         0.00%    passed     99.62%
  19  MY5180_Hapachea_MustrangPk_MustangMtns          0.17%    passed     97.76%
  20  MY5181_Hapachea_MustrangPk_MustangMtns         20.90%    passed     99.36%
  21  MY5193_Hapachea_HarshawRd_PatagoniaMtns         0.00%    passed     99.90%
  22  MY5194_Hapachea_Ordsummit_MtOrd                 3.48%    passed     98.30%
  23  MY5195_Hapachea_Ordsummit_MtOrd                 0.50%    passed     94.80%
  24  MY5266_Hencina_CerroBolla                       0.00%    passed     98.78%
  25  MY5267_Hencina_CerroBolla                       0.66%    passed     98.93%
  26  MY5269_Hexurella_GuadalupeValley                0.00%    passed     99.35%
  27  MY5271_Hexurella_GuadalupeValley                0.00%    passed     99.80%
  28  MY5276_Hexurella_SanPedro_Martir                0.00%    passed     99.80%
  29  MY5277_Hexurella_SanPedro_Martir                0.00%    passed     99.80%
  30  MY5280_Hexurella_ArroyoSalado                   0.00%    passed     94.15%
  31  MY5282_Hexurella_ArroyoSalado                   0.00%    passed     95.29%
  32  MY5286_Hrupicola_SweetwaterSpr_OrdMtn           4.48%    passed     97.49%
  33  MY5287_Hrupicola_SweetwaterSpr_OrdMtn           2.16%    passed     99.01%
  34  MY5288_Hrupicola_Deadman_Hills                  4.98%    passed     97.56%
  35  MY5289_Hrupicola_Deadman_Hills                  0.00%    passed     99.35%
  36  MY5309_Hapachea_JohnnyLyon_Hills               37.98%    passed     93.66%
  37  MY5310_Hexurella_AntelopeCyn_CerbatMtns        18.24%    passed     45.13%
  38  MY5311_Hexurella_AntelopeCyn_CerbatMtns         2.16%    passed     99.15%
  39  MY5312_Hexurella_FoxCyn_MusicMtns              15.09%    passed     91.06%
  40  MY5313_Hexurella_FoxCyn_MusicMtns               9.95%    passed     81.66%
  41  MY5314_Hexurella_Grasshopper_BrushyMtn          5.80%    passed     79.04%
  42  MY5315_Hexurella_WagonerRd_BradshawMtns         2.82%    passed     92.34%
  43  MY5316_Hexurella_WagonerRd_BradshawMtns         1.49%    passed     95.42%
  44  MY5317_Hrupicola_Cottonwood_SnYsidroMtns       37.48%    passed     77.41%
WARNING: 1 sequences contain more than 50% gaps/ambiguity
****  TOTAL                                           6.18%  0 sequences failed composition chi2 test (p-value<5%; df=3)
Reading alignment file /userdata/rmonjaraz/UCEs/uce-hexu/taxon-sets/reduced/hexu-redu-80p/uce-1004449.fasta ... Fasta format detected
Alignment most likely contains DNA/RNA sequences
Alignment has 42 sequences with 460 columns, 171 distinct patterns
39 parsimony-informative, 41 singleton sites, 380 constant sites
                                              Gap/Ambiguity  Composition  p-value
   1  MY0059_Hapachea_SantaRitaMtns_MaderaCyn         0.00%    passed     97.75%
   2  MY0139_Hexurella_SanDiego_Guatay                0.00%    passed     99.91%
   3  MY5053_Hexurella_ChiricahuaMtns_PriceCyn        0.00%    passed     95.67%
   4  MY5064_Hexurella_MuleMtns_Escabrosa             0.00%    passed     99.33%
   5  MY5066_Hexurella_MuleMtns_Escabrosa             0.00%    passed     99.33%
   6  MY5071_Hexurella_SantaRitaMtns_AlisoSprings     0.00%    passed     99.38%
   7  MY5075_Hexurella_ChiricahuaMtns_CaveCrkCyn      0.00%    passed     99.33%
   8  MY5126_Hexurella_SantaCatalinaMtns_NuggetCyn    0.00%    passed     99.35%
   9  MY5136_Hexurella_MiddlemarchCyn                 0.00%    passed     98.89%
  10  MY5147_Hexurella_DragoonMtns_NF_345A            0.00%    passed     99.72%
  11  MY5152_Hexurella_WhetstoneMtns_ApacheCyn        0.00%    passed     99.35%
  12  MY5154_Hexurella_SantaRitaMtns_AdobeCyn         0.00%    passed     99.62%
  13  MY5157_Hexurella_SantaCatalinaMtns_Redington    0.00%    passed     99.72%
  14  MY5164_Hrupicola_Temecula                      29.57%    passed     82.50%
  15  MY5165_Hrupicola_Temecula                      16.52%    passed     98.70%
  16  MY5175_Hapachea_HarshawRd_PatagoniaMtns         0.00%    passed     99.97%
  17  MY5180_Hapachea_MustrangPk_MustangMtns          2.61%    passed     87.73%
  18  MY5181_Hapachea_MustrangPk_MustangMtns          0.00%    passed     99.35%
  19  MY5193_Hapachea_HarshawRd_PatagoniaMtns         0.00%    passed     99.86%
  20  MY5194_Hapachea_Ordsummit_MtOrd                28.70%    passed     82.69%
  21  MY5195_Hapachea_Ordsummit_MtOrd                 9.35%    passed     98.04%
  22  MY5266_Hencina_CerroBolla                       3.48%    passed     98.92%
  23  MY5267_Hencina_CerroBolla                       0.00%    passed     99.91%
  24  MY5269_Hexurella_GuadalupeValley                0.00%    passed     99.52%
  25  MY5271_Hexurella_GuadalupeValley                0.00%    passed     99.52%
  26  MY5276_Hexurella_SanPedro_Martir                0.00%    passed     94.46%
  27  MY5277_Hexurella_SanPedro_Martir               15.00%    passed     85.85%
  28  MY5280_Hexurella_ArroyoSalado                   0.87%    passed     98.56%
  29  MY5282_Hexurella_ArroyoSalado                   0.00%    passed     98.69%
  30  MY5286_Hrupicola_SweetwaterSpr_OrdMtn          43.48%    passed     97.64%
  31  MY5287_Hrupicola_SweetwaterSpr_OrdMtn          12.39%    passed     99.38%
  32  MY5288_Hrupicola_Deadman_Hills                 31.09%    passed     98.41%
  33  MY5289_Hrupicola_Deadman_Hills                  0.00%    passed     98.45%
  34  MY5309_Hapachea_JohnnyLyon_Hills               15.87%    passed     97.78%
  35  MY5310_Hexurella_AntelopeCyn_CerbatMtns        49.35%    passed     44.94%
  36  MY5311_Hexurella_AntelopeCyn_CerbatMtns        22.17%    passed     85.85%
  37  MY5312_Hexurella_FoxCyn_MusicMtns               1.96%    passed     98.41%
  38  MY5313_Hexurella_FoxCyn_MusicMtns               8.91%    passed     98.01%
  39  MY5314_Hexurella_Grasshopper_BrushyMtn         36.09%    passed     64.72%
  40  MY5315_Hexurella_WagonerRd_BradshawMtns         0.22%    passed     99.83%
  41  MY5316_Hexurella_WagonerRd_BradshawMtns         9.78%    passed     95.20%
  42  MY5317_Hrupicola_Cottonwood_SnYsidroMtns        4.57%    passed     99.99%
****  TOTAL                                           8.14%  0 sequences failed composition chi2 test (p-value<5%; df=3)
Reading alignment file /userdata/rmonjaraz/UCEs/uce-hexu/taxon-sets/reduced/hexu-redu-80p/uce-1004451.fasta ... Fasta format detected
Alignment most likely contains DNA/RNA sequences
Alignment has 43 sequences with 574 columns, 197 distinct patterns
63 parsimony-informative, 42 singleton sites, 468 constant sites
                                              Gap/Ambiguity  Composition  p-value
   1  MY0059_Hapachea_SantaRitaMtns_MaderaCyn         0.00%    passed     99.59%
   2  MY0139_Hexurella_SanDiego_Guatay                0.00%    passed     89.98%
   3  MY5053_Hexurella_ChiricahuaMtns_PriceCyn        0.00%    passed     99.50%
   4  MY5057_Hexurella_ChiricahuaMtns_PriceCyn       68.29%    passed     38.58%
   5  MY5064_Hexurella_MuleMtns_Escabrosa             0.00%    passed     98.63%
   6  MY5066_Hexurella_MuleMtns_Escabrosa             0.00%    passed     99.28%
   7  MY5071_Hexurella_SantaRitaMtns_AlisoSprings     0.00%    passed     99.97%
   8  MY5075_Hexurella_ChiricahuaMtns_CaveCrkCyn      0.00%    passed     99.30%
   9  MY5126_Hexurella_SantaCatalinaMtns_NuggetCyn    0.00%    passed     99.30%
  10  MY5127_Hexurella_WhetstoneMtns_FrenchJoeCyn    59.41%    passed     41.34%
  11  MY5136_Hexurella_MiddlemarchCyn                 0.00%    passed     99.53%
  12  MY5147_Hexurella_DragoonMtns_NF_345A            0.00%    passed     99.53%
  13  MY5152_Hexurella_WhetstoneMtns_ApacheCyn        0.00%    passed     99.66%
  14  MY5154_Hexurella_SantaRitaMtns_AdobeCyn         0.00%    passed     98.40%
  15  MY5157_Hexurella_SantaCatalinaMtns_Redington    0.00%    passed     99.13%
  16  MY5165_Hrupicola_Temecula                       0.00%    passed     98.08%
  17  MY5175_Hapachea_HarshawRd_PatagoniaMtns        10.28%    passed     98.06%
  18  MY5180_Hapachea_MustrangPk_MustangMtns          0.00%    passed     97.80%
  19  MY5181_Hapachea_MustrangPk_MustangMtns          0.00%    passed     99.66%
  20  MY5193_Hapachea_HarshawRd_PatagoniaMtns         8.19%    passed     97.97%
  21  MY5194_Hapachea_Ordsummit_MtOrd                23.00%    passed     78.13%
  22  MY5195_Hapachea_Ordsummit_MtOrd                26.31%    passed     74.95%
  23  MY5266_Hencina_CerroBolla                       0.00%    passed     98.10%
  24  MY5267_Hencina_CerroBolla                       0.00%    passed     98.10%
  25  MY5269_Hexurella_GuadalupeValley                0.00%    passed     98.01%
  26  MY5271_Hexurella_GuadalupeValley                0.00%    passed     99.08%
  27  MY5276_Hexurella_SanPedro_Martir                0.00%    passed     94.78%
  28  MY5277_Hexurella_SanPedro_Martir               50.52%    passed     40.54%
  29  MY5280_Hexurella_ArroyoSalado                   0.17%    passed     96.86%
  30  MY5282_Hexurella_ArroyoSalado                   0.00%    passed     92.96%
  31  MY5286_Hrupicola_SweetwaterSpr_OrdMtn           0.00%    passed     99.32%
  32  MY5287_Hrupicola_SweetwaterSpr_OrdMtn           4.01%    passed     95.27%
  33  MY5288_Hrupicola_Deadman_Hills                  0.00%    passed     97.04%
  34  MY5289_Hrupicola_Deadman_Hills                  0.00%    passed     94.82%
  35  MY5309_Hapachea_JohnnyLyon_Hills               17.42%    passed     96.11%
  36  MY5310_Hexurella_AntelopeCyn_CerbatMtns         4.36%    passed     94.20%
  37  MY5311_Hexurella_AntelopeCyn_CerbatMtns        12.20%    passed     88.06%
  38  MY5312_Hexurella_FoxCyn_MusicMtns              18.29%    passed     86.94%
  39  MY5313_Hexurella_FoxCyn_MusicMtns              17.07%    passed     84.72%
  40  MY5314_Hexurella_Grasshopper_BrushyMtn         29.44%    passed     94.75%
  41  MY5315_Hexurella_WagonerRd_BradshawMtns         6.10%    passed     97.29%
  42  MY5316_Hexurella_WagonerRd_BradshawMtns         0.87%    passed     99.64%
  43  MY5317_Hrupicola_Cottonwood_SnYsidroMtns        2.79%    passed     95.33%
WARNING: 3 sequences contain more than 50% gaps/ambiguity
****  TOTAL                                           8.34%  0 sequences failed composition chi2 test (p-value<5%; df=3)
Reading alignment file /userdata/rmonjaraz/UCEs/uce-hexu/taxon-sets/reduced/hexu-redu-80p/uce-1004838.fasta ... Fasta format detected
Alignment most likely contains DNA/RNA sequences
Alignment has 46 sequences with 655 columns, 305 distinct patterns
135 parsimony-informative, 103 singleton sites, 417 constant sites
                                              Gap/Ambiguity  Composition  p-value
   1  MY0059_Hapachea_SantaRitaMtns_MaderaCyn         3.97%    passed     99.11%
   2  MY0139_Hexurella_SanDiego_Guatay                0.15%    passed     93.91%
   3  MY5053_Hexurella_ChiricahuaMtns_PriceCyn        0.61%    passed     98.95%
   4  MY5057_Hexurella_ChiricahuaMtns_PriceCyn       70.84%    passed     10.50%
   5  MY5064_Hexurella_MuleMtns_Escabrosa             0.46%    passed     93.67%
   6  MY5066_Hexurella_MuleMtns_Escabrosa             0.46%    passed     94.89%
   7  MY5071_Hexurella_SantaRitaMtns_AlisoSprings     1.07%    passed     97.01%
   8  MY5075_Hexurella_ChiricahuaMtns_CaveCrkCyn      0.61%    passed     97.73%
   9  MY5126_Hexurella_SantaCatalinaMtns_NuggetCyn    0.46%    passed     97.33%
  10  MY5128_Hexurella_WhetstoneMtns_FrenchJoeCyn    61.68%    passed     36.81%
  11  MY5131_Hexurella_PedregosaMtns_PruneCyn         0.61%    passed     98.57%
  12  MY5132_Hexurella_PedregosaMtns_PruneCyn         0.61%    passed     99.21%
  13  MY5136_Hexurella_MiddlemarchCyn                 0.76%    passed     99.69%
  14  MY5147_Hexurella_DragoonMtns_NF_345A            0.76%    passed     98.14%
  15  MY5152_Hexurella_WhetstoneMtns_ApacheCyn        2.14%    passed     84.64%
  16  MY5154_Hexurella_SantaRitaMtns_AdobeCyn         0.46%    passed     97.12%
  17  MY5157_Hexurella_SantaCatalinaMtns_Redington    0.46%    passed     99.14%
  18  MY5164_Hrupicola_Temecula                      14.96%    passed     69.57%
  19  MY5165_Hrupicola_Temecula                       1.37%    passed     93.57%
  20  MY5175_Hapachea_HarshawRd_PatagoniaMtns         0.46%    passed     99.62%
  21  MY5180_Hapachea_MustrangPk_MustangMtns          1.98%    passed     92.49%
  22  MY5181_Hapachea_MustrangPk_MustangMtns          0.46%    passed     97.20%
  23  MY5193_Hapachea_HarshawRd_PatagoniaMtns         0.46%    passed     98.92%
  24  MY5194_Hapachea_Ordsummit_MtOrd                 3.36%    passed     99.55%
  25  MY5195_Hapachea_Ordsummit_MtOrd                 7.94%    passed     97.88%
  26  MY5266_Hencina_CerroBolla                       5.95%    passed     96.14%
  27  MY5267_Hencina_CerroBolla                       0.00%    passed     97.16%
  28  MY5269_Hexurella_GuadalupeValley                0.00%    passed     94.90%
  29  MY5271_Hexurella_GuadalupeValley                2.29%    passed     89.99%
  30  MY5276_Hexurella_SanPedro_Martir                0.00%    passed     97.51%
  31  MY5277_Hexurella_SanPedro_Martir                0.00%    passed     97.51%
  32  MY5280_Hexurella_ArroyoSalado                   0.46%    passed     99.11%
  33  MY5282_Hexurella_ArroyoSalado                   8.24%    passed     70.98%
  34  MY5286_Hrupicola_SweetwaterSpr_OrdMtn           0.31%    passed     93.79%
  35  MY5287_Hrupicola_SweetwaterSpr_OrdMtn          16.64%    passed     55.56%
  36  MY5288_Hrupicola_Deadman_Hills                 11.45%    passed     98.81%
  37  MY5289_Hrupicola_Deadman_Hills                  6.11%    passed     84.70%
  38  MY5309_Hapachea_JohnnyLyon_Hills                8.85%    passed     99.91%
  39  MY5310_Hexurella_AntelopeCyn_CerbatMtns        26.26%    passed     73.85%
  40  MY5311_Hexurella_AntelopeCyn_CerbatMtns        14.81%    failed      0.02%
  41  MY5312_Hexurella_FoxCyn_MusicMtns              21.07%    passed     43.71%
  42  MY5313_Hexurella_FoxCyn_MusicMtns              21.68%    passed     66.36%
  43  MY5314_Hexurella_Grasshopper_BrushyMtn          0.61%    passed     97.57%
  44  MY5315_Hexurella_WagonerRd_BradshawMtns         0.76%    passed     96.32%
  45  MY5316_Hexurella_WagonerRd_BradshawMtns         0.61%    passed     94.75%
  46  MY5317_Hrupicola_Cottonwood_SnYsidroMtns       27.33%    passed     45.84%
WARNING: 2 sequences contain more than 50% gaps/ambiguity
****  TOTAL                                           7.62%  1 sequences failed composition chi2 test (p-value<5%; df=3)
Reading alignment file /userdata/rmonjaraz/UCEs/uce-hexu/taxon-sets/reduced/hexu-redu-80p/uce-1005657.fasta ... Fasta format detected
Alignment most likely contains DNA/RNA sequences
Alignment has 44 sequences with 554 columns, 232 distinct patterns
120 parsimony-informative, 33 singleton sites, 401 constant sites
                                              Gap/Ambiguity  Composition  p-value
   1  MY0059_Hapachea_SantaRitaMtns_MaderaCyn         9.75%    passed     97.45%
   2  MY0139_Hexurella_SanDiego_Guatay                1.08%    passed     97.55%
   3  MY5053_Hexurella_ChiricahuaMtns_PriceCyn       27.80%    passed     99.09%
   4  MY5064_Hexurella_MuleMtns_Escabrosa             0.18%    passed     99.43%
   5  MY5066_Hexurella_MuleMtns_Escabrosa            14.80%    passed     89.31%
   6  MY5071_Hexurella_SantaRitaMtns_AlisoSprings    44.40%    passed     28.36%
   7  MY5075_Hexurella_ChiricahuaMtns_CaveCrkCyn     61.19%    failed      1.10%
   8  MY5126_Hexurella_SantaCatalinaMtns_NuggetCyn   16.97%    passed     89.16%
   9  MY5131_Hexurella_PedregosaMtns_PruneCyn         1.08%    passed     99.95%
  10  MY5132_Hexurella_PedregosaMtns_PruneCyn         4.51%    passed     99.75%
  11  MY5136_Hexurella_MiddlemarchCyn                 0.36%    passed     99.97%
  12  MY5147_Hexurella_DragoonMtns_NF_345A           36.46%    passed     24.42%
  13  MY5152_Hexurella_WhetstoneMtns_ApacheCyn       68.05%    failed      1.63%
  14  MY5154_Hexurella_SantaRitaMtns_AdobeCyn        39.35%    passed     21.97%
  15  MY5157_Hexurella_SantaCatalinaMtns_Redington   39.71%    passed     32.06%
  16  MY5164_Hrupicola_Temecula                       5.42%    passed     86.76%
  17  MY5165_Hrupicola_Temecula                       0.72%    passed     85.06%
  18  MY5175_Hapachea_HarshawRd_PatagoniaMtns         0.36%    passed     96.05%
  19  MY5180_Hapachea_MustrangPk_MustangMtns          0.00%    passed     99.82%
  20  MY5181_Hapachea_MustrangPk_MustangMtns          0.00%    passed     98.67%
  21  MY5193_Hapachea_HarshawRd_PatagoniaMtns         0.36%    passed     94.98%
  22  MY5194_Hapachea_Ordsummit_MtOrd                 0.54%    passed     99.34%
  23  MY5195_Hapachea_Ordsummit_MtOrd                 0.54%    passed     99.34%
  24  MY5266_Hencina_CerroBolla                       0.00%    passed     92.91%
  25  MY5267_Hencina_CerroBolla                       0.00%    passed     93.39%
  26  MY5269_Hexurella_GuadalupeValley                0.00%    passed     81.08%
  27  MY5271_Hexurella_GuadalupeValley                0.00%    passed     81.08%
  28  MY5276_Hexurella_SanPedro_Martir                0.00%    passed     83.52%
  29  MY5277_Hexurella_SanPedro_Martir                0.00%    passed     83.52%
  30  MY5280_Hexurella_ArroyoSalado                  23.29%    passed     68.17%
  31  MY5282_Hexurella_ArroyoSalado                  23.29%    passed     74.25%
  32  MY5286_Hrupicola_SweetwaterSpr_OrdMtn           0.00%    passed     97.27%
  33  MY5287_Hrupicola_SweetwaterSpr_OrdMtn           0.00%    passed     97.27%
  34  MY5288_Hrupicola_Deadman_Hills                  0.00%    passed     95.63%
  35  MY5289_Hrupicola_Deadman_Hills                  0.00%    passed     95.63%
  36  MY5309_Hapachea_JohnnyLyon_Hills                0.00%    passed     96.67%
  37  MY5310_Hexurella_AntelopeCyn_CerbatMtns         4.87%    passed     96.50%
  38  MY5311_Hexurella_AntelopeCyn_CerbatMtns         0.54%    passed     93.12%
  39  MY5312_Hexurella_FoxCyn_MusicMtns               1.08%    passed     93.51%
  40  MY5313_Hexurella_FoxCyn_MusicMtns               4.33%    passed     94.86%
  41  MY5314_Hexurella_Grasshopper_BrushyMtn          1.26%    passed     99.81%
  42  MY5315_Hexurella_WagonerRd_BradshawMtns         0.00%    passed     94.93%
  43  MY5316_Hexurella_WagonerRd_BradshawMtns         0.00%    passed     98.03%
  44  MY5317_Hrupicola_Cottonwood_SnYsidroMtns        2.71%    passed     84.48%
WARNING: 2 sequences contain more than 50% gaps/ambiguity
****  TOTAL                                           9.89%  2 sequences failed composition chi2 test (p-value<5%; df=3)
Reading alignment file /userdata/rmonjaraz/UCEs/uce-hexu/taxon-sets/reduced/hexu-redu-80p/uce-1005658.fasta ... Fasta format detected
Alignment most likely contains DNA/RNA sequences
Alignment has 40 sequences with 386 columns, 168 distinct patterns
57 parsimony-informative, 54 singleton sites, 275 constant sites
                                              Gap/Ambiguity  Composition  p-value
   1  MY0059_Hapachea_SantaRitaMtns_MaderaCyn        12.18%    passed     93.91%
   2  MY5053_Hexurella_ChiricahuaMtns_PriceCyn        0.00%    passed     95.75%
   3  MY5064_Hexurella_MuleMtns_Escabrosa             0.00%    passed     98.96%
   4  MY5066_Hexurella_MuleMtns_Escabrosa            17.88%    passed     95.64%
   5  MY5071_Hexurella_SantaRitaMtns_AlisoSprings     2.07%    passed     96.66%
   6  MY5075_Hexurella_ChiricahuaMtns_CaveCrkCyn      5.44%    passed     99.84%
   7  MY5126_Hexurella_SantaCatalinaMtns_NuggetCyn    0.00%    passed     98.90%
   8  MY5131_Hexurella_PedregosaMtns_PruneCyn         0.00%    passed     99.07%
   9  MY5132_Hexurella_PedregosaMtns_PruneCyn         0.00%    passed     99.07%
  10  MY5136_Hexurella_MiddlemarchCyn                 0.00%    passed     99.47%
  11  MY5147_Hexurella_DragoonMtns_NF_345A            0.00%    passed     99.47%
  12  MY5154_Hexurella_SantaRitaMtns_AdobeCyn        31.35%    passed     65.35%
  13  MY5157_Hexurella_SantaCatalinaMtns_Redington   27.20%    passed     89.89%
  14  MY5164_Hrupicola_Temecula                      37.31%    passed     89.10%
  15  MY5165_Hrupicola_Temecula                      29.79%    passed     80.16%
  16  MY5175_Hapachea_HarshawRd_PatagoniaMtns         0.00%    passed     96.22%
  17  MY5180_Hapachea_MustrangPk_MustangMtns          0.52%    passed     98.25%
  18  MY5181_Hapachea_MustrangPk_MustangMtns          1.30%    passed     99.72%
  19  MY5193_Hapachea_HarshawRd_PatagoniaMtns         0.00%    passed     96.22%
  20  MY5194_Hapachea_Ordsummit_MtOrd                 0.00%    passed     98.60%
  21  MY5195_Hapachea_Ordsummit_MtOrd                 0.00%    passed     98.60%
  22  MY5266_Hencina_CerroBolla                       0.78%    passed     94.89%
  23  MY5267_Hencina_CerroBolla                       0.00%    passed     91.56%
  24  MY5271_Hexurella_GuadalupeValley               10.88%    passed     99.96%
  25  MY5276_Hexurella_SanPedro_Martir                0.00%    passed     94.79%
  26  MY5277_Hexurella_SanPedro_Martir                1.04%    passed     96.59%
  27  MY5280_Hexurella_ArroyoSalado                   0.00%    passed     94.09%
  28  MY5282_Hexurella_ArroyoSalado                   6.48%    passed     89.52%
  29  MY5286_Hrupicola_SweetwaterSpr_OrdMtn           9.07%    passed     63.59%
  30  MY5287_Hrupicola_SweetwaterSpr_OrdMtn           0.00%    passed     91.82%
  31  MY5288_Hrupicola_Deadman_Hills                  2.07%    passed     97.70%
  32  MY5289_Hrupicola_Deadman_Hills                  6.22%    passed     91.97%
  33  MY5309_Hapachea_JohnnyLyon_Hills                0.00%    passed     98.47%
  34  MY5310_Hexurella_AntelopeCyn_CerbatMtns        14.51%    passed     88.23%
  35  MY5311_Hexurella_AntelopeCyn_CerbatMtns        20.47%    passed     90.59%
  36  MY5312_Hexurella_FoxCyn_MusicMtns               2.33%    passed     97.41%
  37  MY5313_Hexurella_FoxCyn_MusicMtns              25.39%    passed     92.69%
  38  MY5314_Hexurella_Grasshopper_BrushyMtn          0.00%    passed     98.10%
  39  MY5315_Hexurella_WagonerRd_BradshawMtns         0.00%    passed     99.90%
  40  MY5316_Hexurella_WagonerRd_BradshawMtns         0.00%    passed     99.72%
****  TOTAL                                           6.61%  0 sequences failed composition chi2 test (p-value<5%; df=3)
Reading alignment file /userdata/rmonjaraz/UCEs/uce-hexu/taxon-sets/reduced/hexu-redu-80p/uce-100641.fasta ... Fasta format detected
Alignment most likely contains DNA/RNA sequences
Alignment has 47 sequences with 639 columns, 165 distinct patterns
36 parsimony-informative, 29 singleton sites, 574 constant sites
                                              Gap/Ambiguity  Composition  p-value
   1  MY0059_Hapachea_SantaRitaMtns_MaderaCyn         0.00%    passed     99.77%
   2  MY0139_Hexurella_SanDiego_Guatay                0.00%    passed     96.25%
   3  MY5053_Hexurella_ChiricahuaMtns_PriceCyn        0.00%    passed     99.99%
   4  MY5057_Hexurella_ChiricahuaMtns_PriceCyn       63.22%    passed     22.63%
   5  MY5064_Hexurella_MuleMtns_Escabrosa             0.00%    passed     99.85%
   6  MY5066_Hexurella_MuleMtns_Escabrosa             0.00%    passed     99.85%
   7  MY5071_Hexurella_SantaRitaMtns_AlisoSprings     0.00%    passed     99.77%
   8  MY5075_Hexurella_ChiricahuaMtns_CaveCrkCyn      0.00%    passed     99.64%
   9  MY5126_Hexurella_SantaCatalinaMtns_NuggetCyn    0.00%    passed     99.89%
  10  MY5127_Hexurella_WhetstoneMtns_FrenchJoeCyn    14.87%    passed     89.75%
  11  MY5128_Hexurella_WhetstoneMtns_FrenchJoeCyn    71.21%    passed     21.92%
  12  MY5131_Hexurella_PedregosaMtns_PruneCyn         0.00%    passed     99.83%
  13  MY5132_Hexurella_PedregosaMtns_PruneCyn         0.00%    passed     99.83%
  14  MY5136_Hexurella_MiddlemarchCyn                 0.00%    passed     99.76%
  15  MY5147_Hexurella_DragoonMtns_NF_345A            0.00%    passed     99.88%
  16  MY5152_Hexurella_WhetstoneMtns_ApacheCyn        0.00%    passed     99.88%
  17  MY5154_Hexurella_SantaRitaMtns_AdobeCyn         0.00%    passed     99.61%
  18  MY5157_Hexurella_SantaCatalinaMtns_Redington    0.00%    passed     99.96%
  19  MY5164_Hrupicola_Temecula                      14.40%    passed     98.49%
  20  MY5165_Hrupicola_Temecula                       6.10%    passed     95.13%
  21  MY5175_Hapachea_HarshawRd_PatagoniaMtns         0.00%    passed     99.96%
  22  MY5180_Hapachea_MustrangPk_MustangMtns          0.00%    passed     99.98%
  23  MY5181_Hapachea_MustrangPk_MustangMtns          5.01%    passed     98.54%
  24  MY5193_Hapachea_HarshawRd_PatagoniaMtns         0.00%    passed     99.99%
  25  MY5194_Hapachea_Ordsummit_MtOrd                 4.23%    passed     98.67%
  26  MY5195_Hapachea_Ordsummit_MtOrd                 0.00%    passed     99.88%
  27  MY5266_Hencina_CerroBolla                       0.00%    passed     98.28%
  28  MY5267_Hencina_CerroBolla                       0.00%    passed     98.28%
  29  MY5269_Hexurella_GuadalupeValley                0.00%    passed     98.99%
  30  MY5271_Hexurella_GuadalupeValley                0.00%    passed     99.27%
  31  MY5276_Hexurella_SanPedro_Martir                0.00%    passed     98.28%
  32  MY5277_Hexurella_SanPedro_Martir                0.00%    passed     98.28%
  33  MY5280_Hexurella_ArroyoSalado                   0.00%    passed     98.99%
  34  MY5282_Hexurella_ArroyoSalado                  23.47%    passed     94.49%
  35  MY5286_Hrupicola_SweetwaterSpr_OrdMtn          49.92%    passed     46.93%
  36  MY5287_Hrupicola_SweetwaterSpr_OrdMtn          34.27%    passed     87.54%
  37  MY5288_Hrupicola_Deadman_Hills                  0.00%    passed     93.44%
  38  MY5289_Hrupicola_Deadman_Hills                 12.36%    passed     99.92%
  39  MY5309_Hapachea_JohnnyLyon_Hills               47.57%    passed     46.39%
  40  MY5310_Hexurella_AntelopeCyn_CerbatMtns         6.10%    passed     98.08%
  41  MY5311_Hexurella_AntelopeCyn_CerbatMtns         5.48%    passed     98.11%
  42  MY5312_Hexurella_FoxCyn_MusicMtns               0.31%    passed     99.90%
  43  MY5313_Hexurella_FoxCyn_MusicMtns               2.66%    passed     99.67%
  44  MY5314_Hexurella_Grasshopper_BrushyMtn         11.11%    passed     96.13%
  45  MY5315_Hexurella_WagonerRd_BradshawMtns         0.00%    passed     99.61%
  46  MY5316_Hexurella_WagonerRd_BradshawMtns         0.00%    passed     99.61%
  47  MY5317_Hrupicola_Cottonwood_SnYsidroMtns       28.64%    passed     92.17%
WARNING: 2 sequences contain more than 50% gaps/ambiguity
****  TOTAL                                           8.53%  0 sequences failed composition chi2 test (p-value<5%; df=3)
Reading alignment file /userdata/rmonjaraz/UCEs/uce-hexu/taxon-sets/reduced/hexu-redu-80p/uce-20010066.fasta ... Fasta format detected
Alignment most likely contains DNA/RNA sequences
Alignment has 41 sequences with 445 columns, 218 distinct patterns
94 parsimony-informative, 51 singleton sites, 300 constant sites
                                              Gap/Ambiguity  Composition  p-value
   1  MY0059_Hapachea_SantaRitaMtns_MaderaCyn         0.00%    passed     99.08%
   2  MY0139_Hexurella_SanDiego_Guatay               21.57%    passed     84.74%
   3  MY5053_Hexurella_ChiricahuaMtns_PriceCyn        3.37%    passed     93.85%
   4  MY5064_Hexurella_MuleMtns_Escabrosa            37.08%    passed     61.44%
   5  MY5066_Hexurella_MuleMtns_Escabrosa             4.94%    passed     97.14%
   6  MY5071_Hexurella_SantaRitaMtns_AlisoSprings     5.39%    passed     97.23%
   7  MY5075_Hexurella_ChiricahuaMtns_CaveCrkCyn     50.56%    passed     15.91%
   8  MY5126_Hexurella_SantaCatalinaMtns_NuggetCyn   14.83%    passed     65.84%
   9  MY5131_Hexurella_PedregosaMtns_PruneCyn         0.00%    passed     98.50%
  10  MY5132_Hexurella_PedregosaMtns_PruneCyn         0.00%    passed     98.78%
  11  MY5136_Hexurella_MiddlemarchCyn                 0.00%    passed     99.44%
  12  MY5147_Hexurella_DragoonMtns_NF_345A           29.66%    passed     62.87%
  13  MY5152_Hexurella_WhetstoneMtns_ApacheCyn       22.25%    passed     97.88%
  14  MY5154_Hexurella_SantaRitaMtns_AdobeCyn        61.80%    passed     39.99%
  15  MY5157_Hexurella_SantaCatalinaMtns_Redington   16.85%    passed     95.94%
  16  MY5164_Hrupicola_Temecula                      61.80%    passed     41.30%
  17  MY5165_Hrupicola_Temecula                      45.17%    passed     83.90%
  18  MY5175_Hapachea_HarshawRd_PatagoniaMtns         3.37%    passed     99.66%
  19  MY5180_Hapachea_MustrangPk_MustangMtns          0.45%    passed     98.61%
  20  MY5181_Hapachea_MustrangPk_MustangMtns          0.67%    passed     97.81%
  21  MY5193_Hapachea_HarshawRd_PatagoniaMtns         2.47%    passed     99.84%
  22  MY5266_Hencina_CerroBolla                       0.45%    passed     86.73%
  23  MY5267_Hencina_CerroBolla                       0.45%    passed     82.87%
  24  MY5269_Hexurella_GuadalupeValley                1.35%    passed     77.97%
  25  MY5271_Hexurella_GuadalupeValley                1.35%    passed     67.99%
  26  MY5276_Hexurella_SanPedro_Martir                0.45%    passed     90.05%
  27  MY5277_Hexurella_SanPedro_Martir                0.45%    passed     93.64%
  28  MY5280_Hexurella_ArroyoSalado                   6.97%    passed     83.87%
  29  MY5282_Hexurella_ArroyoSalado                   0.45%    passed     70.04%
  30  MY5287_Hrupicola_SweetwaterSpr_OrdMtn          38.43%    passed     90.34%
  31  MY5288_Hrupicola_Deadman_Hills                  1.12%    passed     88.66%
  32  MY5289_Hrupicola_Deadman_Hills                  0.45%    passed     89.13%
  33  MY5309_Hapachea_JohnnyLyon_Hills                0.00%    passed     96.84%
  34  MY5310_Hexurella_AntelopeCyn_CerbatMtns         2.47%    passed     96.02%
  35  MY5311_Hexurella_AntelopeCyn_CerbatMtns         2.47%    passed     96.02%
  36  MY5312_Hexurella_FoxCyn_MusicMtns               1.80%    passed     95.08%
  37  MY5313_Hexurella_FoxCyn_MusicMtns               1.80%    passed     97.21%
  38  MY5314_Hexurella_Grasshopper_BrushyMtn          1.80%    passed     95.08%
  39  MY5315_Hexurella_WagonerRd_BradshawMtns         0.00%    passed     96.48%
  40  MY5316_Hexurella_WagonerRd_BradshawMtns         0.00%    passed     93.43%
  41  MY5317_Hrupicola_Cottonwood_SnYsidroMtns       40.90%    passed     45.79%
WARNING: 3 sequences contain more than 50% gaps/ambiguity
****  TOTAL                                          11.84%  0 sequences failed composition chi2 test (p-value<5%; df=3)
Reading alignment file /userdata/rmonjaraz/UCEs/uce-hexu/taxon-sets/reduced/hexu-redu-80p/uce-20010120.fasta ... Fasta format detected
Alignment most likely contains DNA/RNA sequences
Alignment has 46 sequences with 779 columns, 200 distinct patterns
63 parsimony-informative, 37 singleton sites, 679 constant sites
                                              Gap/Ambiguity  Composition  p-value
   1  MY0059_Hapachea_SantaRitaMtns_MaderaCyn         0.00%    passed     99.94%
   2  MY0139_Hexurella_SanDiego_Guatay                0.00%    passed     97.46%
   3  MY5053_Hexurella_ChiricahuaMtns_PriceCyn        0.00%    passed     99.78%
   4  MY5057_Hexurella_ChiricahuaMtns_PriceCyn       35.56%    passed     31.43%
   5  MY5064_Hexurella_MuleMtns_Escabrosa             0.00%    passed     99.65%
   6  MY5066_Hexurella_MuleMtns_Escabrosa             0.00%    passed     99.78%
   7  MY5071_Hexurella_SantaRitaMtns_AlisoSprings     0.00%    passed     99.70%
   8  MY5075_Hexurella_ChiricahuaMtns_CaveCrkCyn      0.00%    passed     99.97%
   9  MY5126_Hexurella_SantaCatalinaMtns_NuggetCyn    0.00%    passed     99.10%
  10  MY5128_Hexurella_WhetstoneMtns_FrenchJoeCyn    48.91%    passed     17.11%
  11  MY5131_Hexurella_PedregosaMtns_PruneCyn         0.00%    passed     99.94%
  12  MY5132_Hexurella_PedregosaMtns_PruneCyn         0.00%    passed     99.77%
  13  MY5136_Hexurella_MiddlemarchCyn                 0.00%    passed     98.98%
  14  MY5147_Hexurella_DragoonMtns_NF_345A            0.00%    passed     97.83%
  15  MY5152_Hexurella_WhetstoneMtns_ApacheCyn        0.00%    passed     99.40%
  16  MY5154_Hexurella_SantaRitaMtns_AdobeCyn         0.00%    passed     99.95%
  17  MY5157_Hexurella_SantaCatalinaMtns_Redington    0.00%    passed     99.81%
  18  MY5164_Hrupicola_Temecula                      15.53%    passed     90.57%
  19  MY5165_Hrupicola_Temecula                      12.20%    passed     94.40%
  20  MY5175_Hapachea_HarshawRd_PatagoniaMtns         0.00%    passed     98.70%
  21  MY5180_Hapachea_MustrangPk_MustangMtns          0.26%    passed     99.89%
  22  MY5181_Hapachea_MustrangPk_MustangMtns          1.28%    passed     99.72%
  23  MY5193_Hapachea_HarshawRd_PatagoniaMtns         0.13%    passed     99.90%
  24  MY5194_Hapachea_Ordsummit_MtOrd                 2.31%    passed     97.77%
  25  MY5195_Hapachea_Ordsummit_MtOrd                 3.08%    passed     99.35%
  26  MY5266_Hencina_CerroBolla                       0.26%    passed     95.17%
  27  MY5267_Hencina_CerroBolla                       0.26%    passed     95.53%
  28  MY5269_Hexurella_GuadalupeValley                0.26%    passed     93.43%
  29  MY5271_Hexurella_GuadalupeValley                0.26%    passed     95.51%
  30  MY5276_Hexurella_SanPedro_Martir                0.26%    passed     97.89%
  31  MY5277_Hexurella_SanPedro_Martir                0.26%    passed     96.16%
  32  MY5280_Hexurella_ArroyoSalado                   0.64%    passed     94.13%
  33  MY5282_Hexurella_ArroyoSalado                   0.64%    passed     95.84%
  34  MY5286_Hrupicola_SweetwaterSpr_OrdMtn           1.80%    passed     95.33%
  35  MY5287_Hrupicola_SweetwaterSpr_OrdMtn           7.70%    passed     91.77%
  36  MY5288_Hrupicola_Deadman_Hills                  6.93%    passed     95.58%
  37  MY5289_Hrupicola_Deadman_Hills                  0.00%    passed     98.49%
  38  MY5309_Hapachea_JohnnyLyon_Hills               11.04%    passed     78.13%
  39  MY5310_Hexurella_AntelopeCyn_CerbatMtns        11.42%    passed     89.40%
  40  MY5311_Hexurella_AntelopeCyn_CerbatMtns        16.94%    passed     92.10%
  41  MY5312_Hexurella_FoxCyn_MusicMtns              21.44%    passed     86.60%
  42  MY5313_Hexurella_FoxCyn_MusicMtns              19.26%    passed     91.01%
  43  MY5314_Hexurella_Grasshopper_BrushyMtn         13.48%    passed     78.74%
  44  MY5315_Hexurella_WagonerRd_BradshawMtns         0.00%    passed     97.58%
  45  MY5316_Hexurella_WagonerRd_BradshawMtns         0.00%    passed     94.09%
  46  MY5317_Hrupicola_Cottonwood_SnYsidroMtns        4.24%    passed     96.93%
****  TOTAL                                           5.14%  0 sequences failed composition chi2 test (p-value<5%; df=3)
Reading alignment file /userdata/rmonjaraz/UCEs/uce-hexu/taxon-sets/reduced/hexu-redu-80p/uce-20010144.fasta ... Fasta format detected
Alignment most likely contains DNA/RNA sequences
Alignment has 47 sequences with 497 columns, 184 distinct patterns
52 parsimony-informative, 66 singleton sites, 379 constant sites
                                              Gap/Ambiguity  Composition  p-value
   1  MY0059_Hapachea_SantaRitaMtns_MaderaCyn         0.00%    passed     98.96%
   2  MY0139_Hexurella_SanDiego_Guatay                0.00%    passed     99.41%
   3  MY5053_Hexurella_ChiricahuaMtns_PriceCyn        0.00%    passed     99.75%
   4  MY5057_Hexurella_ChiricahuaMtns_PriceCyn       44.27%    passed     81.91%
   5  MY5064_Hexurella_MuleMtns_Escabrosa             0.00%    passed     97.59%
   6  MY5066_Hexurella_MuleMtns_Escabrosa             0.00%    passed     98.67%
   7  MY5071_Hexurella_SantaRitaMtns_AlisoSprings     0.00%    passed     99.41%
   8  MY5075_Hexurella_ChiricahuaMtns_CaveCrkCyn      0.00%    passed     99.34%
   9  MY5126_Hexurella_SantaCatalinaMtns_NuggetCyn    0.00%    passed     99.59%
  10  MY5127_Hexurella_WhetstoneMtns_FrenchJoeCyn    41.65%    passed     53.74%
  11  MY5128_Hexurella_WhetstoneMtns_FrenchJoeCyn    40.44%    passed     62.90%
  12  MY5131_Hexurella_PedregosaMtns_PruneCyn         0.00%    passed     99.64%
  13  MY5132_Hexurella_PedregosaMtns_PruneCyn         0.00%    passed     99.64%
  14  MY5136_Hexurella_MiddlemarchCyn                 0.00%    passed     98.72%
  15  MY5147_Hexurella_DragoonMtns_NF_345A            0.00%    passed     98.51%
  16  MY5152_Hexurella_WhetstoneMtns_ApacheCyn        0.00%    passed     99.75%
  17  MY5154_Hexurella_SantaRitaMtns_AdobeCyn         0.00%    passed     98.98%
  18  MY5157_Hexurella_SantaCatalinaMtns_Redington    0.00%    passed     99.97%
  19  MY5164_Hrupicola_Temecula                      18.91%    passed     99.08%
  20  MY5165_Hrupicola_Temecula                       3.02%    passed     97.19%
  21  MY5175_Hapachea_HarshawRd_PatagoniaMtns         0.00%    passed     98.21%
  22  MY5180_Hapachea_MustrangPk_MustangMtns          0.00%    passed     99.45%
  23  MY5181_Hapachea_MustrangPk_MustangMtns          2.01%    passed     98.69%
  24  MY5193_Hapachea_HarshawRd_PatagoniaMtns         0.00%    passed     98.82%
  25  MY5194_Hapachea_Ordsummit_MtOrd                 3.82%    passed     99.32%
  26  MY5195_Hapachea_Ordsummit_MtOrd                 8.05%    passed     98.96%
  27  MY5266_Hencina_CerroBolla                       0.00%    passed     98.12%
  28  MY5267_Hencina_CerroBolla                       0.00%    passed     95.46%
  29  MY5269_Hexurella_GuadalupeValley                0.20%    passed     98.82%
  30  MY5271_Hexurella_GuadalupeValley                0.00%    passed     98.59%
  31  MY5276_Hexurella_SanPedro_Martir                0.00%    passed     99.34%
  32  MY5277_Hexurella_SanPedro_Martir                0.00%    passed     99.34%
  33  MY5280_Hexurella_ArroyoSalado                   0.80%    passed     97.61%
  34  MY5282_Hexurella_ArroyoSalado                   8.05%    passed     98.05%
  35  MY5286_Hrupicola_SweetwaterSpr_OrdMtn           3.22%    passed     99.50%
  36  MY5287_Hrupicola_SweetwaterSpr_OrdMtn           2.41%    passed     99.84%
  37  MY5288_Hrupicola_Deadman_Hills                  2.41%    passed     99.02%
  38  MY5289_Hrupicola_Deadman_Hills                  0.40%    passed     89.61%
  39  MY5309_Hapachea_JohnnyLyon_Hills                8.65%    passed     80.14%
  40  MY5310_Hexurella_AntelopeCyn_CerbatMtns        10.87%    passed     84.14%
  41  MY5311_Hexurella_AntelopeCyn_CerbatMtns         7.65%    passed     96.97%
  42  MY5312_Hexurella_FoxCyn_MusicMtns               0.20%    passed     98.64%
  43  MY5313_Hexurella_FoxCyn_MusicMtns               7.04%    passed     91.69%
  44  MY5314_Hexurella_Grasshopper_BrushyMtn         27.16%    passed     21.24%
  45  MY5315_Hexurella_WagonerRd_BradshawMtns        18.11%    passed     75.81%
  46  MY5316_Hexurella_WagonerRd_BradshawMtns         0.00%    passed     98.50%
  47  MY5317_Hrupicola_Cottonwood_SnYsidroMtns       26.56%    passed     74.93%
****  TOTAL                                           6.08%  0 sequences failed composition chi2 test (p-value<5%; df=3)
Reading alignment file /userdata/rmonjaraz/UCEs/uce-hexu/taxon-sets/reduced/hexu-redu-80p/uce-20010145.fasta ... Fasta format detected
Alignment most likely contains DNA/RNA sequences
Alignment has 45 sequences with 959 columns, 466 distinct patterns
187 parsimony-informative, 201 singleton sites, 571 constant sites
                                              Gap/Ambiguity  Composition  p-value
   1  MY0059_Hapachea_SantaRitaMtns_MaderaCyn         0.52%    passed     93.68%
   2  MY0139_Hexurella_SanDiego_Guatay                0.52%    passed     93.04%
   3  MY5053_Hexurella_ChiricahuaMtns_PriceCyn        0.63%    passed     97.18%
   4  MY5057_Hexurella_ChiricahuaMtns_PriceCyn       20.02%    passed     96.93%
   5  MY5064_Hexurella_MuleMtns_Escabrosa             0.52%    passed     97.58%
   6  MY5066_Hexurella_MuleMtns_Escabrosa             0.42%    passed     97.58%
   7  MY5071_Hexurella_SantaRitaMtns_AlisoSprings     1.15%    passed     99.64%
   8  MY5075_Hexurella_ChiricahuaMtns_CaveCrkCyn      0.42%    passed     96.41%
   9  MY5126_Hexurella_SantaCatalinaMtns_NuggetCyn    0.73%    passed     98.70%
  10  MY5128_Hexurella_WhetstoneMtns_FrenchJoeCyn    66.53%    passed     67.11%
  11  MY5131_Hexurella_PedregosaMtns_PruneCyn         0.63%    passed     98.99%
  12  MY5132_Hexurella_PedregosaMtns_PruneCyn         0.63%    passed     98.99%
  13  MY5136_Hexurella_MiddlemarchCyn                 0.10%    passed     88.14%
  14  MY5147_Hexurella_DragoonMtns_NF_345A            1.46%    passed     97.61%
  15  MY5152_Hexurella_WhetstoneMtns_ApacheCyn        0.00%    passed     94.98%
  16  MY5154_Hexurella_SantaRitaMtns_AdobeCyn         0.31%    passed     98.26%
  17  MY5157_Hexurella_SantaCatalinaMtns_Redington    0.42%    passed     99.94%
  18  MY5164_Hrupicola_Temecula                      23.46%    passed     72.21%
  19  MY5165_Hrupicola_Temecula                      21.58%    passed     94.30%
  20  MY5175_Hapachea_HarshawRd_PatagoniaMtns        55.68%    passed      5.11%
  21  MY5180_Hapachea_MustrangPk_MustangMtns          0.00%    passed     94.87%
  22  MY5181_Hapachea_MustrangPk_MustangMtns          0.00%    passed     94.66%
  23  MY5193_Hapachea_HarshawRd_PatagoniaMtns         0.42%    passed     98.66%
  24  MY5194_Hapachea_Ordsummit_MtOrd                 2.29%    passed     97.94%
  25  MY5195_Hapachea_Ordsummit_MtOrd                 4.59%    passed     98.88%
  26  MY5266_Hencina_CerroBolla                       0.52%    passed     97.72%
  27  MY5267_Hencina_CerroBolla                       0.52%    passed     95.82%
  28  MY5269_Hexurella_GuadalupeValley               23.46%    passed     53.00%
  29  MY5271_Hexurella_GuadalupeValley                0.52%    passed     99.79%
  30  MY5276_Hexurella_SanPedro_Martir                4.48%    passed     89.73%
  31  MY5277_Hexurella_SanPedro_Martir                0.52%    passed     93.80%
  32  MY5280_Hexurella_ArroyoSalado                   0.42%    passed     96.98%
  33  MY5286_Hrupicola_SweetwaterSpr_OrdMtn           0.52%    passed     99.77%
  34  MY5287_Hrupicola_SweetwaterSpr_OrdMtn          10.95%    passed     95.37%
  35  MY5288_Hrupicola_Deadman_Hills                  4.48%    passed     98.60%
  36  MY5289_Hrupicola_Deadman_Hills                  0.52%    passed     99.55%
  37  MY5309_Hapachea_JohnnyLyon_Hills                3.75%    passed     96.11%
  38  MY5310_Hexurella_AntelopeCyn_CerbatMtns        13.76%    failed      0.04%
  39  MY5311_Hexurella_AntelopeCyn_CerbatMtns         7.72%    passed     97.82%
  40  MY5312_Hexurella_FoxCyn_MusicMtns              18.67%    passed     91.44%
  41  MY5313_Hexurella_FoxCyn_MusicMtns              26.28%    passed     75.88%
  42  MY5314_Hexurella_Grasshopper_BrushyMtn         14.81%    passed     86.89%
  43  MY5315_Hexurella_WagonerRd_BradshawMtns         2.40%    passed     98.19%
  44  MY5316_Hexurella_WagonerRd_BradshawMtns         3.34%    passed     94.19%
  45  MY5317_Hrupicola_Cottonwood_SnYsidroMtns        1.46%    passed     86.04%
WARNING: 2 sequences contain more than 50% gaps/ambiguity
****  TOTAL                                           7.60%  1 sequences failed composition chi2 test (p-value<5%; df=3)
Reading alignment file /userdata/rmonjaraz/UCEs/uce-hexu/taxon-sets/reduced/hexu-redu-80p/uce-20010147.fasta ... Fasta format detected
Alignment most likely contains DNA/RNA sequences
Alignment has 46 sequences with 553 columns, 232 distinct patterns
109 parsimony-informative, 43 singleton sites, 401 constant sites
                                              Gap/Ambiguity  Composition  p-value
   1  MY0059_Hapachea_SantaRitaMtns_MaderaCyn         2.17%    passed     99.60%
   2  MY0139_Hexurella_SanDiego_Guatay                3.25%    passed     78.11%
   3  MY5053_Hexurella_ChiricahuaMtns_PriceCyn        0.00%    passed     96.60%
   4  MY5057_Hexurella_ChiricahuaMtns_PriceCyn       45.57%    failed      2.68%
   5  MY5064_Hexurella_MuleMtns_Escabrosa            26.22%    passed     18.96%
   6  MY5066_Hexurella_MuleMtns_Escabrosa            27.12%    failed      4.31%
   7  MY5071_Hexurella_SantaRitaMtns_AlisoSprings     2.89%    passed     99.53%
   8  MY5075_Hexurella_ChiricahuaMtns_CaveCrkCyn      1.81%    passed     95.05%
   9  MY5126_Hexurella_SantaCatalinaMtns_NuggetCyn    2.89%    passed     96.49%
  10  MY5127_Hexurella_WhetstoneMtns_FrenchJoeCyn    15.55%    passed     69.82%
  11  MY5128_Hexurella_WhetstoneMtns_FrenchJoeCyn     8.86%    passed     81.40%
  12  MY5131_Hexurella_PedregosaMtns_PruneCyn         1.08%    passed     99.60%
  13  MY5132_Hexurella_PedregosaMtns_PruneCyn         1.08%    passed     99.60%
  14  MY5136_Hexurella_MiddlemarchCyn                34.00%    passed     14.06%
  15  MY5147_Hexurella_DragoonMtns_NF_345A            1.27%    passed     97.73%
  16  MY5152_Hexurella_WhetstoneMtns_ApacheCyn        1.81%    passed     85.94%
  17  MY5154_Hexurella_SantaRitaMtns_AdobeCyn         2.17%    passed     98.24%
  18  MY5157_Hexurella_SantaCatalinaMtns_Redington    3.07%    passed     91.41%
  19  MY5164_Hrupicola_Temecula                      24.77%    passed     18.51%
  20  MY5175_Hapachea_HarshawRd_PatagoniaMtns         3.25%    passed     98.64%
  21  MY5180_Hapachea_MustrangPk_MustangMtns         37.61%    passed     21.71%
  22  MY5181_Hapachea_MustrangPk_MustangMtns         35.08%    passed     11.42%
  23  MY5193_Hapachea_HarshawRd_PatagoniaMtns        32.19%    passed     16.98%
  24  MY5194_Hapachea_Ordsummit_MtOrd                32.37%    passed     12.47%
  25  MY5195_Hapachea_Ordsummit_MtOrd                39.60%    passed     26.89%
  26  MY5266_Hencina_CerroBolla                       2.71%    passed     58.27%
  27  MY5267_Hencina_CerroBolla                       2.53%    passed     68.44%
  28  MY5269_Hexurella_GuadalupeValley               33.45%    passed     45.91%
  29  MY5271_Hexurella_GuadalupeValley               32.73%    passed     40.47%
  30  MY5276_Hexurella_SanPedro_Martir                2.89%    passed     69.22%
  31  MY5277_Hexurella_SanPedro_Martir                2.53%    passed     70.18%
  32  MY5280_Hexurella_ArroyoSalado                   2.53%    passed     50.97%
  33  MY5282_Hexurella_ArroyoSalado                   2.53%    passed     54.51%
  34  MY5286_Hrupicola_SweetwaterSpr_OrdMtn           4.16%    passed     61.37%
  35  MY5287_Hrupicola_SweetwaterSpr_OrdMtn           0.00%    passed     46.45%
  36  MY5288_Hrupicola_Deadman_Hills                  8.14%    passed     70.79%
  37  MY5289_Hrupicola_Deadman_Hills                  4.88%    passed     81.02%
  38  MY5309_Hapachea_JohnnyLyon_Hills               29.66%    passed     58.00%
  39  MY5310_Hexurella_AntelopeCyn_CerbatMtns         5.61%    passed     88.29%
  40  MY5311_Hexurella_AntelopeCyn_CerbatMtns         5.61%    passed     90.09%
  41  MY5312_Hexurella_FoxCyn_MusicMtns               3.44%    passed     80.56%
  42  MY5313_Hexurella_FoxCyn_MusicMtns               3.44%    passed     80.56%
  43  MY5314_Hexurella_Grasshopper_BrushyMtn         36.89%    passed     51.07%
  44  MY5315_Hexurella_WagonerRd_BradshawMtns        13.20%    passed     93.71%
  45  MY5316_Hexurella_WagonerRd_BradshawMtns         2.89%    passed     96.92%
  46  MY5317_Hrupicola_Cottonwood_SnYsidroMtns       24.05%    passed     50.04%
****  TOTAL                                          13.25%  2 sequences failed composition chi2 test (p-value<5%; df=3)
Reading alignment file /userdata/rmonjaraz/UCEs/uce-hexu/taxon-sets/reduced/hexu-redu-80p/uce-20010148.fasta ... Fasta format detected
Alignment most likely contains DNA/RNA sequences
Alignment has 46 sequences with 670 columns, 279 distinct patterns
122 parsimony-informative, 91 singleton sites, 457 constant sites
                                              Gap/Ambiguity  Composition  p-value
   1  MY0059_Hapachea_SantaRitaMtns_MaderaCyn         1.94%    passed     96.58%
   2  MY0139_Hexurella_SanDiego_Guatay                1.19%    passed     92.46%
   3  MY5053_Hexurella_ChiricahuaMtns_PriceCyn        1.04%    passed     99.88%
   4  MY5057_Hexurella_ChiricahuaMtns_PriceCyn       53.88%    passed     99.96%
   5  MY5064_Hexurella_MuleMtns_Escabrosa             6.12%    passed     98.32%
   6  MY5066_Hexurella_MuleMtns_Escabrosa            16.42%    passed     92.25%
   7  MY5071_Hexurella_SantaRitaMtns_AlisoSprings    10.30%    passed     88.42%
   8  MY5075_Hexurella_ChiricahuaMtns_CaveCrkCyn     23.28%    passed     52.49%
   9  MY5126_Hexurella_SantaCatalinaMtns_NuggetCyn   31.64%    passed     25.71%
  10  MY5128_Hexurella_WhetstoneMtns_FrenchJoeCyn    62.39%    failed      0.88%
  11  MY5131_Hexurella_PedregosaMtns_PruneCyn         0.00%    passed     99.97%
  12  MY5132_Hexurella_PedregosaMtns_PruneCyn         0.00%    passed     99.97%
  13  MY5136_Hexurella_MiddlemarchCyn                 0.00%    passed     98.40%
  14  MY5147_Hexurella_DragoonMtns_NF_345A            3.58%    passed     99.41%
  15  MY5152_Hexurella_WhetstoneMtns_ApacheCyn        8.66%    passed     86.43%
  16  MY5154_Hexurella_SantaRitaMtns_AdobeCyn         2.84%    passed     74.70%
  17  MY5157_Hexurella_SantaCatalinaMtns_Redington   10.15%    passed     87.88%
  18  MY5164_Hrupicola_Temecula                       2.69%    passed     95.51%
  19  MY5165_Hrupicola_Temecula                       2.84%    passed     94.21%
  20  MY5175_Hapachea_HarshawRd_PatagoniaMtns         0.00%    passed     99.14%
  21  MY5180_Hapachea_MustrangPk_MustangMtns          0.00%    passed     99.14%
  22  MY5181_Hapachea_MustrangPk_MustangMtns          0.00%    passed     99.00%
  23  MY5193_Hapachea_HarshawRd_PatagoniaMtns         0.00%    passed     99.70%
  24  MY5194_Hapachea_Ordsummit_MtOrd                 2.24%    passed     92.44%
  25  MY5195_Hapachea_Ordsummit_MtOrd                 2.54%    passed     99.52%
  26  MY5266_Hencina_CerroBolla                       2.99%    passed     97.46%
  27  MY5267_Hencina_CerroBolla                       2.69%    passed     99.82%
  28  MY5269_Hexurella_GuadalupeValley                2.69%    passed     99.75%
  29  MY5271_Hexurella_GuadalupeValley                2.39%    passed     99.99%
  30  MY5276_Hexurella_SanPedro_Martir                2.39%    passed     92.93%
  31  MY5277_Hexurella_SanPedro_Martir                6.27%    passed     92.11%
  32  MY5280_Hexurella_ArroyoSalado                   1.04%    passed     97.93%
  33  MY5282_Hexurella_ArroyoSalado                   1.19%    passed     97.52%
  34  MY5286_Hrupicola_SweetwaterSpr_OrdMtn           0.45%    passed     94.14%
  35  MY5287_Hrupicola_SweetwaterSpr_OrdMtn           0.45%    passed     94.14%
  36  MY5288_Hrupicola_Deadman_Hills                  1.34%    passed     99.83%
  37  MY5289_Hrupicola_Deadman_Hills                  1.79%    passed     99.82%
  38  MY5309_Hapachea_JohnnyLyon_Hills               13.13%    passed     87.37%
  39  MY5310_Hexurella_AntelopeCyn_CerbatMtns         9.55%    passed     82.82%
  40  MY5311_Hexurella_AntelopeCyn_CerbatMtns         0.60%    passed     99.81%
  41  MY5312_Hexurella_FoxCyn_MusicMtns              17.61%    passed     91.83%
  42  MY5313_Hexurella_FoxCyn_MusicMtns               1.19%    passed     99.88%
  43  MY5314_Hexurella_Grasshopper_BrushyMtn          7.61%    passed     93.33%
  44  MY5315_Hexurella_WagonerRd_BradshawMtns         1.79%    passed     95.90%
  45  MY5316_Hexurella_WagonerRd_BradshawMtns         2.24%    passed     96.74%
  46  MY5317_Hrupicola_Cottonwood_SnYsidroMtns        1.94%    passed     16.92%
WARNING: 2 sequences contain more than 50% gaps/ambiguity
****  TOTAL                                           7.07%  1 sequences failed composition chi2 test (p-value<5%; df=3)
Reading alignment file /userdata/rmonjaraz/UCEs/uce-hexu/taxon-sets/reduced/hexu-redu-80p/uce-20010149.fasta ... Fasta format detected
Alignment most likely contains DNA/RNA sequences
Alignment has 45 sequences with 594 columns, 163 distinct patterns
56 parsimony-informative, 22 singleton sites, 516 constant sites
                                              Gap/Ambiguity  Composition  p-value
   1  MY0059_Hapachea_SantaRitaMtns_MaderaCyn         0.00%    passed     99.31%
   2  MY0139_Hexurella_SanDiego_Guatay                0.67%    passed     97.87%
   3  MY5053_Hexurella_ChiricahuaMtns_PriceCyn        0.84%    passed     98.92%
   4  MY5057_Hexurella_ChiricahuaMtns_PriceCyn       46.46%    passed     61.30%
   5  MY5064_Hexurella_MuleMtns_Escabrosa             0.51%    passed     99.70%
   6  MY5066_Hexurella_MuleMtns_Escabrosa            10.10%    passed     92.07%
   7  MY5071_Hexurella_SantaRitaMtns_AlisoSprings     0.00%    passed     98.64%
   8  MY5075_Hexurella_ChiricahuaMtns_CaveCrkCyn     11.95%    passed     96.16%
   9  MY5126_Hexurella_SantaCatalinaMtns_NuggetCyn    0.34%    passed     99.88%
  10  MY5127_Hexurella_WhetstoneMtns_FrenchJoeCyn    38.72%    passed     70.31%
  11  MY5131_Hexurella_PedregosaMtns_PruneCyn         0.67%    passed     99.61%
  12  MY5132_Hexurella_PedregosaMtns_PruneCyn         3.87%    passed     97.63%
  13  MY5136_Hexurella_MiddlemarchCyn                 6.23%    passed     97.47%
  14  MY5147_Hexurella_DragoonMtns_NF_345A            1.68%    passed     97.77%
  15  MY5152_Hexurella_WhetstoneMtns_ApacheCyn        0.51%    passed     99.46%
  16  MY5154_Hexurella_SantaRitaMtns_AdobeCyn         0.84%    passed     97.87%
  17  MY5157_Hexurella_SantaCatalinaMtns_Redington    2.53%    passed     96.76%
  18  MY5164_Hrupicola_Temecula                      13.47%    passed     78.54%
  19  MY5165_Hrupicola_Temecula                       1.52%    passed     95.42%
  20  MY5180_Hapachea_MustrangPk_MustangMtns          0.84%    passed     99.05%
  21  MY5181_Hapachea_MustrangPk_MustangMtns          0.84%    passed     98.04%
  22  MY5193_Hapachea_HarshawRd_PatagoniaMtns         0.34%    passed     99.97%
  23  MY5194_Hapachea_Ordsummit_MtOrd                 0.00%    passed     98.49%
  24  MY5195_Hapachea_Ordsummit_MtOrd                 0.00%    passed     97.57%
  25  MY5266_Hencina_CerroBolla                       2.02%    passed     98.63%
  26  MY5267_Hencina_CerroBolla                       0.17%    passed     98.60%
  27  MY5269_Hexurella_GuadalupeValley                0.00%    passed     99.92%
  28  MY5271_Hexurella_GuadalupeValley                0.51%    passed     99.44%
  29  MY5276_Hexurella_SanPedro_Martir                0.17%    passed     99.66%
  30  MY5277_Hexurella_SanPedro_Martir                0.17%    passed     99.49%
  31  MY5280_Hexurella_ArroyoSalado                   1.01%    passed     99.18%
  32  MY5282_Hexurella_ArroyoSalado                   0.51%    passed     99.44%
  33  MY5286_Hrupicola_SweetwaterSpr_OrdMtn           0.00%    passed     99.94%
  34  MY5287_Hrupicola_SweetwaterSpr_OrdMtn          29.12%    failed      2.96%
  35  MY5288_Hrupicola_Deadman_Hills                  0.17%    passed     98.44%
  36  MY5289_Hrupicola_Deadman_Hills                  1.18%    passed     98.10%
  37  MY5309_Hapachea_JohnnyLyon_Hills                1.52%    passed     97.96%
  38  MY5310_Hexurella_AntelopeCyn_CerbatMtns         2.69%    passed     98.55%
  39  MY5311_Hexurella_AntelopeCyn_CerbatMtns        10.44%    passed     74.83%
  40  MY5312_Hexurella_FoxCyn_MusicMtns               2.53%    passed     98.33%
  41  MY5313_Hexurella_FoxCyn_MusicMtns               4.38%    passed     98.60%
  42  MY5314_Hexurella_Grasshopper_BrushyMtn          9.93%    passed     88.73%
  43  MY5315_Hexurella_WagonerRd_BradshawMtns         0.00%    passed     98.20%
  44  MY5316_Hexurella_WagonerRd_BradshawMtns         1.85%    passed     95.94%
  45  MY5317_Hrupicola_Cottonwood_SnYsidroMtns        8.75%    passed     97.36%
****  TOTAL                                           4.89%  1 sequences failed composition chi2 test (p-value<5%; df=3)
Reading alignment file /userdata/rmonjaraz/UCEs/uce-hexu/taxon-sets/reduced/hexu-redu-80p/uce-2001017.fasta ... Fasta format detected
Alignment most likely contains DNA/RNA sequences
Alignment has 43 sequences with 858 columns, 266 distinct patterns
158 parsimony-informative, 61 singleton sites, 639 constant sites
                                              Gap/Ambiguity  Composition  p-value
   1  MY0059_Hapachea_SantaRitaMtns_MaderaCyn         0.12%    passed     99.50%
   2  MY0139_Hexurella_SanDiego_Guatay                1.75%    passed     89.52%
   3  MY5053_Hexurella_ChiricahuaMtns_PriceCyn       10.84%    passed     94.08%
   4  MY5064_Hexurella_MuleMtns_Escabrosa             1.17%    passed     99.85%
   5  MY5066_Hexurella_MuleMtns_Escabrosa             7.11%    passed     97.57%
   6  MY5071_Hexurella_SantaRitaMtns_AlisoSprings     2.91%    passed     99.31%
   7  MY5075_Hexurella_ChiricahuaMtns_CaveCrkCyn      4.78%    passed     99.52%
   8  MY5126_Hexurella_SantaCatalinaMtns_NuggetCyn    0.12%    passed     99.71%
   9  MY5131_Hexurella_PedregosaMtns_PruneCyn         0.47%    passed     98.91%
  10  MY5132_Hexurella_PedregosaMtns_PruneCyn         0.47%    passed     98.91%
  11  MY5136_Hexurella_MiddlemarchCyn                 0.00%    passed     99.75%
  12  MY5147_Hexurella_DragoonMtns_NF_345A            5.36%    passed     96.31%
  13  MY5152_Hexurella_WhetstoneMtns_ApacheCyn       19.46%    passed     98.55%
  14  MY5154_Hexurella_SantaRitaMtns_AdobeCyn         0.00%    passed     98.19%
  15  MY5157_Hexurella_SantaCatalinaMtns_Redington   15.50%    passed     94.24%
  16  MY5164_Hrupicola_Temecula                       0.58%    passed     98.33%
  17  MY5165_Hrupicola_Temecula                       0.58%    passed     98.33%
  18  MY5175_Hapachea_HarshawRd_PatagoniaMtns         0.82%    passed     97.22%
  19  MY5180_Hapachea_MustrangPk_MustangMtns          1.52%    passed     97.82%
  20  MY5181_Hapachea_MustrangPk_MustangMtns          1.63%    passed     98.89%
  21  MY5193_Hapachea_HarshawRd_PatagoniaMtns         0.00%    passed     95.97%
  22  MY5194_Hapachea_Ordsummit_MtOrd                 0.12%    passed     99.38%
  23  MY5195_Hapachea_Ordsummit_MtOrd                 0.00%    passed     99.65%
  24  MY5266_Hencina_CerroBolla                       0.70%    passed     99.91%
  25  MY5267_Hencina_CerroBolla                       0.70%    passed     99.91%
  26  MY5269_Hexurella_GuadalupeValley                1.40%    passed     99.05%
  27  MY5276_Hexurella_SanPedro_Martir                0.70%    passed     99.97%
  28  MY5277_Hexurella_SanPedro_Martir                0.70%    passed     99.97%
  29  MY5280_Hexurella_ArroyoSalado                   0.70%    passed     99.64%
  30  MY5282_Hexurella_ArroyoSalado                   0.70%    passed     99.64%
  31  MY5286_Hrupicola_SweetwaterSpr_OrdMtn           0.70%    passed     99.70%
  32  MY5287_Hrupicola_SweetwaterSpr_OrdMtn           5.59%    passed     98.67%
  33  MY5288_Hrupicola_Deadman_Hills                  1.52%    passed     91.95%
  34  MY5289_Hrupicola_Deadman_Hills                  1.52%    passed     87.74%
  35  MY5309_Hapachea_JohnnyLyon_Hills                6.99%    passed     99.44%
  36  MY5310_Hexurella_AntelopeCyn_CerbatMtns        13.29%    passed     99.48%
  37  MY5311_Hexurella_AntelopeCyn_CerbatMtns         3.96%    passed     98.54%
  38  MY5312_Hexurella_FoxCyn_MusicMtns               3.26%    passed     98.45%
  39  MY5313_Hexurella_FoxCyn_MusicMtns               5.59%    passed     99.59%
  40  MY5314_Hexurella_Grasshopper_BrushyMtn         11.54%    passed     95.93%
  41  MY5315_Hexurella_WagonerRd_BradshawMtns         0.00%    passed     99.72%
  42  MY5316_Hexurella_WagonerRd_BradshawMtns         0.00%    passed     99.72%
  43  MY5317_Hrupicola_Cottonwood_SnYsidroMtns        0.58%    passed     98.01%
****  TOTAL                                           3.15%  0 sequences failed composition chi2 test (p-value<5%; df=3)
Reading alignment file /userdata/rmonjaraz/UCEs/uce-hexu/taxon-sets/reduced/hexu-redu-80p/uce-2001018.fasta ... Fasta format detected
Alignment most likely contains DNA/RNA sequences
Alignment has 46 sequences with 797 columns, 354 distinct patterns
211 parsimony-informative, 85 singleton sites, 501 constant sites
                                              Gap/Ambiguity  Composition  p-value
   1  MY0059_Hapachea_SantaRitaMtns_MaderaCyn         1.38%    passed     97.26%
   2  MY0139_Hexurella_SanDiego_Guatay                0.75%    passed     95.62%
   3  MY5053_Hexurella_ChiricahuaMtns_PriceCyn        1.38%    passed     86.44%
   4  MY5064_Hexurella_MuleMtns_Escabrosa             1.63%    passed     94.13%
   5  MY5066_Hexurella_MuleMtns_Escabrosa             1.76%    passed     94.06%
   6  MY5071_Hexurella_SantaRitaMtns_AlisoSprings     1.38%    passed     97.26%
   7  MY5075_Hexurella_ChiricahuaMtns_CaveCrkCyn      2.89%    passed     99.39%
   8  MY5126_Hexurella_SantaCatalinaMtns_NuggetCyn    1.38%    passed     91.63%
   9  MY5127_Hexurella_WhetstoneMtns_FrenchJoeCyn    69.26%    passed     46.45%
  10  MY5128_Hexurella_WhetstoneMtns_FrenchJoeCyn    76.66%    passed     34.88%
  11  MY5131_Hexurella_PedregosaMtns_PruneCyn         2.51%    passed     95.07%
  12  MY5132_Hexurella_PedregosaMtns_PruneCyn        33.75%    passed     43.39%
  13  MY5136_Hexurella_MiddlemarchCyn                 1.38%    passed     96.88%
  14  MY5147_Hexurella_DragoonMtns_NF_345A            1.38%    passed     96.29%
  15  MY5152_Hexurella_WhetstoneMtns_ApacheCyn       11.79%    passed     81.85%
  16  MY5154_Hexurella_SantaRitaMtns_AdobeCyn         1.51%    passed     86.97%
  17  MY5157_Hexurella_SantaCatalinaMtns_Redington    5.27%    passed     99.81%
  18  MY5164_Hrupicola_Temecula                      15.06%    passed     91.93%
  19  MY5165_Hrupicola_Temecula                      47.30%    passed      8.10%
  20  MY5175_Hapachea_HarshawRd_PatagoniaMtns         1.38%    passed     97.57%
  21  MY5180_Hapachea_MustrangPk_MustangMtns         13.43%    passed     52.93%
  22  MY5181_Hapachea_MustrangPk_MustangMtns          9.66%    passed     95.79%
  23  MY5193_Hapachea_HarshawRd_PatagoniaMtns         1.38%    passed     99.17%
  24  MY5194_Hapachea_Ordsummit_MtOrd                 0.00%    passed     99.29%
  25  MY5195_Hapachea_Ordsummit_MtOrd                 0.00%    passed     99.79%
  26  MY5266_Hencina_CerroBolla                       0.75%    passed     99.70%
  27  MY5267_Hencina_CerroBolla                       0.75%    passed     99.42%
  28  MY5269_Hexurella_GuadalupeValley                0.88%    passed     98.90%
  29  MY5271_Hexurella_GuadalupeValley                0.75%    passed     99.64%
  30  MY5276_Hexurella_SanPedro_Martir                0.75%    passed     91.67%
  31  MY5277_Hexurella_SanPedro_Martir                0.88%    passed     86.25%
  32  MY5280_Hexurella_ArroyoSalado                   0.75%    passed     94.92%
  33  MY5282_Hexurella_ArroyoSalado                   0.75%    passed     94.92%
  34  MY5286_Hrupicola_SweetwaterSpr_OrdMtn           1.51%    passed     99.83%
  35  MY5287_Hrupicola_SweetwaterSpr_OrdMtn           7.28%    passed     99.39%
  36  MY5288_Hrupicola_Deadman_Hills                  5.65%    passed     98.90%
  37  MY5289_Hrupicola_Deadman_Hills                  0.75%    passed     99.53%
  38  MY5309_Hapachea_JohnnyLyon_Hills               35.38%    passed     25.60%
  39  MY5310_Hexurella_AntelopeCyn_CerbatMtns        17.19%    passed     89.65%
  40  MY5311_Hexurella_AntelopeCyn_CerbatMtns         3.89%    passed     99.76%
  41  MY5312_Hexurella_FoxCyn_MusicMtns               9.16%    passed     89.82%
  42  MY5313_Hexurella_FoxCyn_MusicMtns               9.91%    passed     92.98%
  43  MY5314_Hexurella_Grasshopper_BrushyMtn         13.68%    passed     82.60%
  44  MY5315_Hexurella_WagonerRd_BradshawMtns         3.89%    passed     91.41%
  45  MY5316_Hexurella_WagonerRd_BradshawMtns         0.00%    passed     99.22%
  46  MY5317_Hrupicola_Cottonwood_SnYsidroMtns        9.03%    passed     64.50%
WARNING: 2 sequences contain more than 50% gaps/ambiguity
****  TOTAL                                           9.30%  0 sequences failed composition chi2 test (p-value<5%; df=3)
Reading alignment file /userdata/rmonjaraz/UCEs/uce-hexu/taxon-sets/reduced/hexu-redu-80p/uce-2001020.fasta ... Fasta format detected
Alignment most likely contains DNA/RNA sequences
Alignment has 44 sequences with 593 columns, 181 distinct patterns
71 parsimony-informative, 42 singleton sites, 480 constant sites
                                              Gap/Ambiguity  Composition  p-value
   1  MY0059_Hapachea_SantaRitaMtns_MaderaCyn         0.17%    passed     99.29%
   2  MY0139_Hexurella_SanDiego_Guatay                0.00%    passed     97.50%
   3  MY5053_Hexurella_ChiricahuaMtns_PriceCyn        0.17%    passed     98.53%
   4  MY5064_Hexurella_MuleMtns_Escabrosa             1.18%    passed     78.11%
   5  MY5066_Hexurella_MuleMtns_Escabrosa             1.18%    passed     84.94%
   6  MY5071_Hexurella_SantaRitaMtns_AlisoSprings     0.00%    passed     99.38%
   7  MY5075_Hexurella_ChiricahuaMtns_CaveCrkCyn      0.00%    passed     99.81%
   8  MY5126_Hexurella_SantaCatalinaMtns_NuggetCyn    0.17%    passed     98.83%
   9  MY5131_Hexurella_PedregosaMtns_PruneCyn         0.00%    passed     97.01%
  10  MY5132_Hexurella_PedregosaMtns_PruneCyn         0.00%    passed     97.01%
  11  MY5136_Hexurella_MiddlemarchCyn                 0.00%    passed     98.32%
  12  MY5147_Hexurella_DragoonMtns_NF_345A            0.00%    passed     99.63%
  13  MY5152_Hexurella_WhetstoneMtns_ApacheCyn       26.81%    passed     43.69%
  14  MY5154_Hexurella_SantaRitaMtns_AdobeCyn         0.00%    passed     96.45%
  15  MY5157_Hexurella_SantaCatalinaMtns_Redington    2.87%    passed     97.00%
  16  MY5164_Hrupicola_Temecula                      17.20%    passed     84.67%
  17  MY5165_Hrupicola_Temecula                       5.90%    passed     81.69%
  18  MY5175_Hapachea_HarshawRd_PatagoniaMtns         0.84%    passed     98.65%
  19  MY5180_Hapachea_MustrangPk_MustangMtns          0.00%    passed     95.52%
  20  MY5181_Hapachea_MustrangPk_MustangMtns          0.17%    passed     97.51%
  21  MY5193_Hapachea_HarshawRd_PatagoniaMtns         0.17%    passed     98.69%
  22  MY5194_Hapachea_Ordsummit_MtOrd                10.12%    passed     90.96%
  23  MY5195_Hapachea_Ordsummit_MtOrd                 0.67%    passed     98.10%
  24  MY5266_Hencina_CerroBolla                       0.00%    passed     97.86%
  25  MY5267_Hencina_CerroBolla                      10.12%    passed     88.91%
  26  MY5269_Hexurella_GuadalupeValley                0.00%    passed     99.55%
  27  MY5271_Hexurella_GuadalupeValley                0.84%    passed     99.26%
  28  MY5276_Hexurella_SanPedro_Martir                0.00%    passed     99.40%
  29  MY5277_Hexurella_SanPedro_Martir                0.00%    passed     98.63%
  30  MY5280_Hexurella_ArroyoSalado                   3.88%    passed     97.51%
  31  MY5282_Hexurella_ArroyoSalado                  18.21%    passed     64.75%
  32  MY5286_Hrupicola_SweetwaterSpr_OrdMtn           5.90%    passed     92.42%
  33  MY5287_Hrupicola_SweetwaterSpr_OrdMtn           2.19%    passed     97.64%
  34  MY5288_Hrupicola_Deadman_Hills                  0.00%    passed     97.74%
  35  MY5289_Hrupicola_Deadman_Hills                  1.35%    passed     98.83%
  36  MY5309_Hapachea_JohnnyLyon_Hills                7.93%    passed     97.82%
  37  MY5310_Hexurella_AntelopeCyn_CerbatMtns        12.65%    passed     90.68%
  38  MY5311_Hexurella_AntelopeCyn_CerbatMtns        28.50%    passed     46.16%
  39  MY5312_Hexurella_FoxCyn_MusicMtns               1.35%    passed     99.82%
  40  MY5313_Hexurella_FoxCyn_MusicMtns               1.69%    passed     99.64%
  41  MY5314_Hexurella_Grasshopper_BrushyMtn         15.35%    passed     94.02%
  42  MY5315_Hexurella_WagonerRd_BradshawMtns         8.09%    passed     91.78%
  43  MY5316_Hexurella_WagonerRd_BradshawMtns         0.34%    passed     99.53%
  44  MY5317_Hrupicola_Cottonwood_SnYsidroMtns       16.69%    passed     71.91%
****  TOTAL                                           4.61%  0 sequences failed composition chi2 test (p-value<5%; df=3)
Reading alignment file /userdata/rmonjaraz/UCEs/uce-hexu/taxon-sets/reduced/hexu-redu-80p/uce-20010222.fasta ... Fasta format detected
Alignment most likely contains DNA/RNA sequences
Alignment has 46 sequences with 672 columns, 188 distinct patterns
60 parsimony-informative, 20 singleton sites, 592 constant sites
                                              Gap/Ambiguity  Composition  p-value
   1  MY0059_Hapachea_SantaRitaMtns_MaderaCyn         0.00%    passed     99.79%
   2  MY0139_Hexurella_SanDiego_Guatay                0.00%    passed     96.98%
   3  MY5053_Hexurella_ChiricahuaMtns_PriceCyn        0.00%    passed     99.92%
   4  MY5064_Hexurella_MuleMtns_Escabrosa             0.00%    passed     99.92%
   5  MY5066_Hexurella_MuleMtns_Escabrosa             0.00%    passed     99.92%
   6  MY5071_Hexurella_SantaRitaMtns_AlisoSprings     0.00%    passed     99.55%
   7  MY5075_Hexurella_ChiricahuaMtns_CaveCrkCyn      0.00%    passed     99.92%
   8  MY5126_Hexurella_SantaCatalinaMtns_NuggetCyn    0.00%    passed     98.31%
   9  MY5127_Hexurella_WhetstoneMtns_FrenchJoeCyn    50.74%    passed     94.24%
  10  MY5128_Hexurella_WhetstoneMtns_FrenchJoeCyn    72.32%    passed     83.68%
  11  MY5131_Hexurella_PedregosaMtns_PruneCyn         0.00%    passed     99.65%
  12  MY5132_Hexurella_PedregosaMtns_PruneCyn         0.00%    passed     99.65%
  13  MY5136_Hexurella_MiddlemarchCyn                 0.00%    passed     99.22%
  14  MY5147_Hexurella_DragoonMtns_NF_345A            0.00%    passed     99.22%
  15  MY5152_Hexurella_WhetstoneMtns_ApacheCyn        0.00%    passed     98.98%
  16  MY5154_Hexurella_SantaRitaMtns_AdobeCyn         0.00%    passed     98.98%
  17  MY5157_Hexurella_SantaCatalinaMtns_Redington    0.00%    passed     98.31%
  18  MY5164_Hrupicola_Temecula                      53.12%    passed     86.27%
  19  MY5165_Hrupicola_Temecula                      26.49%    passed     61.25%
  20  MY5175_Hapachea_HarshawRd_PatagoniaMtns         0.00%    passed     99.78%
  21  MY5180_Hapachea_MustrangPk_MustangMtns          0.00%    passed     97.92%
  22  MY5181_Hapachea_MustrangPk_MustangMtns         12.35%    passed     98.70%
  23  MY5193_Hapachea_HarshawRd_PatagoniaMtns         0.00%    passed     99.78%
  24  MY5194_Hapachea_Ordsummit_MtOrd                 0.00%    passed     96.84%
  25  MY5195_Hapachea_Ordsummit_MtOrd                 5.65%    passed     97.90%
  26  MY5266_Hencina_CerroBolla                       0.00%    passed     97.05%
  27  MY5267_Hencina_CerroBolla                       8.78%    passed     98.04%
  28  MY5269_Hexurella_GuadalupeValley                0.00%    passed     99.86%
  29  MY5271_Hexurella_GuadalupeValley                0.00%    passed     99.86%
  30  MY5276_Hexurella_SanPedro_Martir                0.00%    passed     99.64%
  31  MY5277_Hexurella_SanPedro_Martir                0.00%    passed     99.64%
  32  MY5280_Hexurella_ArroyoSalado                   6.10%    passed     98.89%
  33  MY5282_Hexurella_ArroyoSalado                  18.30%    passed     97.16%
  34  MY5286_Hrupicola_SweetwaterSpr_OrdMtn           0.00%    passed     99.89%
  35  MY5287_Hrupicola_SweetwaterSpr_OrdMtn          16.96%    passed     90.88%
  36  MY5288_Hrupicola_Deadman_Hills                  9.82%    passed     99.42%
  37  MY5289_Hrupicola_Deadman_Hills                 41.82%    passed     85.43%
  38  MY5309_Hapachea_JohnnyLyon_Hills               10.27%    passed     95.88%
  39  MY5310_Hexurella_AntelopeCyn_CerbatMtns         1.49%    passed     99.56%
  40  MY5311_Hexurella_AntelopeCyn_CerbatMtns        19.79%    passed     69.57%
  41  MY5312_Hexurella_FoxCyn_MusicMtns               0.00%    passed     98.36%
  42  MY5313_Hexurella_FoxCyn_MusicMtns               0.15%    passed     98.72%
  43  MY5314_Hexurella_Grasshopper_BrushyMtn          5.21%    passed     96.37%
  44  MY5315_Hexurella_WagonerRd_BradshawMtns         0.00%    passed     95.01%
  45  MY5316_Hexurella_WagonerRd_BradshawMtns         0.00%    passed     95.81%
  46  MY5317_Hrupicola_Cottonwood_SnYsidroMtns       21.58%    passed     96.40%
WARNING: 3 sequences contain more than 50% gaps/ambiguity
****  TOTAL                                           8.28%  0 sequences failed composition chi2 test (p-value<5%; df=3)
Reading alignment file /userdata/rmonjaraz/UCEs/uce-hexu/taxon-sets/reduced/hexu-redu-80p/uce-20010291.fasta ... Fasta format detected
Alignment most likely contains DNA/RNA sequences
Alignment has 44 sequences with 815 columns, 251 distinct patterns
19 parsimony-informative, 148 singleton sites, 648 constant sites
                                              Gap/Ambiguity  Composition  p-value
   1  MY0059_Hapachea_SantaRitaMtns_MaderaCyn         0.00%    passed     99.97%
   2  MY0139_Hexurella_SanDiego_Guatay                0.98%    passed     99.30%
   3  MY5053_Hexurella_ChiricahuaMtns_PriceCyn        0.49%    passed     99.97%
   4  MY5057_Hexurella_ChiricahuaMtns_PriceCyn       52.27%    passed     29.20%
   5  MY5066_Hexurella_MuleMtns_Escabrosa             0.74%    passed     99.98%
   6  MY5071_Hexurella_SantaRitaMtns_AlisoSprings     0.00%    passed     99.88%
   7  MY5075_Hexurella_ChiricahuaMtns_CaveCrkCyn      0.49%    passed     99.94%
   8  MY5126_Hexurella_SantaCatalinaMtns_NuggetCyn    0.25%    passed     99.48%
   9  MY5127_Hexurella_WhetstoneMtns_FrenchJoeCyn    32.15%    passed     46.86%
  10  MY5128_Hexurella_WhetstoneMtns_FrenchJoeCyn    69.57%    failed      3.33%
  11  MY5131_Hexurella_PedregosaMtns_PruneCyn         0.49%    passed     99.08%
  12  MY5132_Hexurella_PedregosaMtns_PruneCyn         0.49%    passed     99.75%
  13  MY5136_Hexurella_MiddlemarchCyn                 0.25%    passed     99.77%
  14  MY5152_Hexurella_WhetstoneMtns_ApacheCyn       24.42%    passed     92.16%
  15  MY5154_Hexurella_SantaRitaMtns_AdobeCyn         0.00%    passed     99.93%
  16  MY5157_Hexurella_SantaCatalinaMtns_Redington    0.37%    passed     99.73%
  17  MY5164_Hrupicola_Temecula                       9.94%    passed     79.39%
  18  MY5165_Hrupicola_Temecula                       0.49%    passed     98.55%
  19  MY5175_Hapachea_HarshawRd_PatagoniaMtns         0.00%    passed     99.93%
  20  MY5180_Hapachea_MustrangPk_MustangMtns          0.25%    passed     99.77%
  21  MY5181_Hapachea_MustrangPk_MustangMtns          0.25%    passed     99.86%
  22  MY5193_Hapachea_HarshawRd_PatagoniaMtns         0.00%    passed     99.93%
  23  MY5195_Hapachea_Ordsummit_MtOrd                24.54%    failed      0.05%
  24  MY5266_Hencina_CerroBolla                       0.12%    passed     97.82%
  25  MY5267_Hencina_CerroBolla                       0.25%    passed     96.37%
  26  MY5269_Hexurella_GuadalupeValley                0.00%    passed     97.60%
  27  MY5271_Hexurella_GuadalupeValley                0.00%    passed     98.80%
  28  MY5276_Hexurella_SanPedro_Martir                0.37%    passed     99.46%
  29  MY5277_Hexurella_SanPedro_Martir                0.37%    passed     98.92%
  30  MY5280_Hexurella_ArroyoSalado                   0.74%    passed     99.30%
  31  MY5282_Hexurella_ArroyoSalado                   1.10%    passed     99.52%
  32  MY5286_Hrupicola_SweetwaterSpr_OrdMtn           0.49%    passed     98.55%
  33  MY5287_Hrupicola_SweetwaterSpr_OrdMtn           8.71%    passed     89.46%
  34  MY5288_Hrupicola_Deadman_Hills                  0.86%    passed     98.66%
  35  MY5289_Hrupicola_Deadman_Hills                  0.00%    passed     99.13%
  36  MY5309_Hapachea_JohnnyLyon_Hills                4.42%    passed     99.51%
  37  MY5310_Hexurella_AntelopeCyn_CerbatMtns        12.64%    passed     82.53%
  38  MY5311_Hexurella_AntelopeCyn_CerbatMtns        40.86%    passed     39.17%
  39  MY5312_Hexurella_FoxCyn_MusicMtns               6.26%    passed     97.70%
  40  MY5313_Hexurella_FoxCyn_MusicMtns              25.52%    passed     63.75%
  41  MY5314_Hexurella_Grasshopper_BrushyMtn         23.93%    passed     78.14%
  42  MY5315_Hexurella_WagonerRd_BradshawMtns        35.46%    failed      4.94%
  43  MY5316_Hexurella_WagonerRd_BradshawMtns         0.49%    passed     99.89%
  44  MY5317_Hrupicola_Cottonwood_SnYsidroMtns        2.82%    passed     99.05%
WARNING: 2 sequences contain more than 50% gaps/ambiguity
****  TOTAL                                           8.72%  3 sequences failed composition chi2 test (p-value<5%; df=3)
Reading alignment file /userdata/rmonjaraz/UCEs/uce-hexu/taxon-sets/reduced/hexu-redu-80p/uce-20010293.fasta ... Fasta format detected
Alignment most likely contains DNA/RNA sequences
Alignment has 45 sequences with 996 columns, 491 distinct patterns
276 parsimony-informative, 182 singleton sites, 538 constant sites
                                              Gap/Ambiguity  Composition  p-value
   1  MY0059_Hapachea_SantaRitaMtns_MaderaCyn         0.00%    passed     99.09%
   2  MY0139_Hexurella_SanDiego_Guatay                2.31%    passed     86.04%
   3  MY5053_Hexurella_ChiricahuaMtns_PriceCyn        0.00%    passed     96.79%
   4  MY5064_Hexurella_MuleMtns_Escabrosa             0.00%    passed     97.38%
   5  MY5066_Hexurella_MuleMtns_Escabrosa             0.00%    passed     98.73%
   6  MY5071_Hexurella_SantaRitaMtns_AlisoSprings     0.20%    passed     99.90%
   7  MY5075_Hexurella_ChiricahuaMtns_CaveCrkCyn      0.00%    passed     99.21%
   8  MY5126_Hexurella_SantaCatalinaMtns_NuggetCyn    0.00%    passed     99.82%
   9  MY5128_Hexurella_WhetstoneMtns_FrenchJoeCyn    66.27%    failed      0.01%
  10  MY5131_Hexurella_PedregosaMtns_PruneCyn         0.30%    passed     96.04%
  11  MY5132_Hexurella_PedregosaMtns_PruneCyn         0.00%    passed     98.31%
  12  MY5136_Hexurella_MiddlemarchCyn                 0.00%    passed     99.84%
  13  MY5147_Hexurella_DragoonMtns_NF_345A            0.00%    passed     99.93%
  14  MY5152_Hexurella_WhetstoneMtns_ApacheCyn        0.80%    passed     99.99%
  15  MY5154_Hexurella_SantaRitaMtns_AdobeCyn         1.31%    passed     97.53%
  16  MY5157_Hexurella_SantaCatalinaMtns_Redington    0.00%    passed     99.35%
  17  MY5164_Hrupicola_Temecula                       3.51%    passed     88.87%
  18  MY5165_Hrupicola_Temecula                       1.00%    passed     94.10%
  19  MY5175_Hapachea_HarshawRd_PatagoniaMtns         0.00%    passed     99.78%
  20  MY5180_Hapachea_MustrangPk_MustangMtns          0.00%    passed     99.67%
  21  MY5181_Hapachea_MustrangPk_MustangMtns          1.31%    passed     98.56%
  22  MY5193_Hapachea_HarshawRd_PatagoniaMtns         0.00%    passed     99.95%
  23  MY5194_Hapachea_Ordsummit_MtOrd                 0.40%    passed     93.72%
  24  MY5195_Hapachea_Ordsummit_MtOrd                 2.61%    passed     84.86%
  25  MY5266_Hencina_CerroBolla                       5.22%    passed     64.51%
  26  MY5267_Hencina_CerroBolla                       8.03%    passed     78.27%
  27  MY5269_Hexurella_GuadalupeValley                1.91%    passed     93.90%
  28  MY5271_Hexurella_GuadalupeValley                1.00%    passed     97.81%
  29  MY5276_Hexurella_SanPedro_Martir                1.10%    passed     98.74%
  30  MY5277_Hexurella_SanPedro_Martir                1.10%    passed     99.01%
  31  MY5280_Hexurella_ArroyoSalado                   1.00%    passed     88.48%
  32  MY5282_Hexurella_ArroyoSalado                   7.83%    failed      4.11%
  33  MY5286_Hrupicola_SweetwaterSpr_OrdMtn           1.41%    passed     99.79%
  34  MY5287_Hrupicola_SweetwaterSpr_OrdMtn           7.43%    passed     93.92%
  35  MY5288_Hrupicola_Deadman_Hills                  1.61%    passed     99.85%
  36  MY5289_Hrupicola_Deadman_Hills                  5.22%    passed     99.31%
  37  MY5309_Hapachea_JohnnyLyon_Hills               11.75%    passed     80.87%
  38  MY5310_Hexurella_AntelopeCyn_CerbatMtns        25.70%    passed     43.15%
  39  MY5311_Hexurella_AntelopeCyn_CerbatMtns        15.06%    passed     87.14%
  40  MY5312_Hexurella_FoxCyn_MusicMtns              13.96%    passed     99.00%
  41  MY5313_Hexurella_FoxCyn_MusicMtns              22.09%    passed     67.20%
  42  MY5314_Hexurella_Grasshopper_BrushyMtn         24.50%    passed     51.35%
  43  MY5315_Hexurella_WagonerRd_BradshawMtns         4.12%    passed     98.91%
  44  MY5316_Hexurella_WagonerRd_BradshawMtns         0.40%    passed     97.57%
  45  MY5317_Hrupicola_Cottonwood_SnYsidroMtns        1.20%    passed     91.34%
WARNING: 1 sequences contain more than 50% gaps/ambiguity
****  TOTAL                                           5.37%  2 sequences failed composition chi2 test (p-value<5%; df=3)
Reading alignment file /userdata/rmonjaraz/UCEs/uce-hexu/taxon-sets/reduced/hexu-redu-80p/uce-20010301.fasta ... Fasta format detected
Alignment most likely contains DNA/RNA sequences
Alignment has 45 sequences with 549 columns, 258 distinct patterns
128 parsimony-informative, 61 singleton sites, 360 constant sites
                                              Gap/Ambiguity  Composition  p-value
   1  MY0059_Hapachea_SantaRitaMtns_MaderaCyn         2.91%    passed     97.09%
   2  MY0139_Hexurella_SanDiego_Guatay                1.64%    passed     76.49%
   3  MY5053_Hexurella_ChiricahuaMtns_PriceCyn        7.83%    passed     93.51%
   4  MY5064_Hexurella_MuleMtns_Escabrosa             0.00%    passed     93.03%
   5  MY5066_Hexurella_MuleMtns_Escabrosa             1.28%    passed     69.96%
   6  MY5071_Hexurella_SantaRitaMtns_AlisoSprings    20.77%    passed     91.06%
   7  MY5075_Hexurella_ChiricahuaMtns_CaveCrkCyn      0.91%    passed     92.99%
   8  MY5126_Hexurella_SantaCatalinaMtns_NuggetCyn    0.00%    passed     80.54%
   9  MY5127_Hexurella_WhetstoneMtns_FrenchJoeCyn    72.13%    passed     38.52%
  10  MY5131_Hexurella_PedregosaMtns_PruneCyn         0.00%    passed     82.45%
  11  MY5132_Hexurella_PedregosaMtns_PruneCyn         0.00%    passed     81.04%
  12  MY5136_Hexurella_MiddlemarchCyn                 0.00%    passed     92.25%
  13  MY5147_Hexurella_DragoonMtns_NF_345A            0.00%    passed     95.92%
  14  MY5152_Hexurella_WhetstoneMtns_ApacheCyn        8.56%    passed     98.14%
  15  MY5154_Hexurella_SantaRitaMtns_AdobeCyn         1.46%    passed     89.22%
  16  MY5157_Hexurella_SantaCatalinaMtns_Redington    0.00%    passed     89.33%
  17  MY5164_Hrupicola_Temecula                      23.50%    passed     55.18%
  18  MY5165_Hrupicola_Temecula                       1.64%    passed     92.60%
  19  MY5175_Hapachea_HarshawRd_PatagoniaMtns         3.10%    passed     99.74%
  20  MY5180_Hapachea_MustrangPk_MustangMtns          0.18%    passed     96.20%
  21  MY5181_Hapachea_MustrangPk_MustangMtns          0.00%    passed     94.19%
  22  MY5193_Hapachea_HarshawRd_PatagoniaMtns         6.92%    passed     98.60%
  23  MY5194_Hapachea_Ordsummit_MtOrd                 7.29%    passed     78.62%
  24  MY5195_Hapachea_Ordsummit_MtOrd                 0.00%    passed     96.02%
  25  MY5266_Hencina_CerroBolla                       1.82%    passed     94.16%
  26  MY5267_Hencina_CerroBolla                       1.82%    passed     94.16%
  27  MY5269_Hexurella_GuadalupeValley                1.64%    passed     83.04%
  28  MY5271_Hexurella_GuadalupeValley                2.00%    passed     83.98%
  29  MY5276_Hexurella_SanPedro_Martir                5.46%    passed     75.43%
  30  MY5277_Hexurella_SanPedro_Martir                1.64%    passed     93.27%
  31  MY5280_Hexurella_ArroyoSalado                   1.46%    passed     80.09%
  32  MY5282_Hexurella_ArroyoSalado                   7.10%    passed     73.88%
  33  MY5286_Hrupicola_SweetwaterSpr_OrdMtn           0.18%    passed     89.10%
  34  MY5287_Hrupicola_SweetwaterSpr_OrdMtn          14.57%    passed     99.31%
  35  MY5288_Hrupicola_Deadman_Hills                  3.10%    passed     99.18%
  36  MY5289_Hrupicola_Deadman_Hills                 14.57%    passed     93.51%
  37  MY5309_Hapachea_JohnnyLyon_Hills                0.36%    passed     89.47%
  38  MY5310_Hexurella_AntelopeCyn_CerbatMtns        16.03%    passed     80.95%
  39  MY5311_Hexurella_AntelopeCyn_CerbatMtns         8.74%    passed     95.08%
  40  MY5312_Hexurella_FoxCyn_MusicMtns               0.00%    passed     98.94%
  41  MY5313_Hexurella_FoxCyn_MusicMtns               8.20%    passed     90.37%
  42  MY5314_Hexurella_Grasshopper_BrushyMtn         46.81%    passed     59.02%
  43  MY5315_Hexurella_WagonerRd_BradshawMtns         7.65%    passed     97.04%
  44  MY5316_Hexurella_WagonerRd_BradshawMtns         0.00%    passed     96.44%
  45  MY5317_Hrupicola_Cottonwood_SnYsidroMtns       11.29%    passed     80.74%
WARNING: 1 sequences contain more than 50% gaps/ambiguity
****  TOTAL                                           6.99%  0 sequences failed composition chi2 test (p-value<5%; df=3)
Reading alignment file /userdata/rmonjaraz/UCEs/uce-hexu/taxon-sets/reduced/hexu-redu-80p/uce-20010302.fasta ... Fasta format detected
Alignment most likely contains DNA/RNA sequences
Alignment has 44 sequences with 597 columns, 334 distinct patterns
190 parsimony-informative, 92 singleton sites, 315 constant sites
                                              Gap/Ambiguity  Composition  p-value
   1  MY0059_Hapachea_SantaRitaMtns_MaderaCyn         0.00%    passed     95.14%
   2  MY0139_Hexurella_SanDiego_Guatay                2.35%    passed     98.11%
   3  MY5053_Hexurella_ChiricahuaMtns_PriceCyn        0.34%    passed     97.70%
   4  MY5064_Hexurella_MuleMtns_Escabrosa             0.00%    passed     99.06%
   5  MY5066_Hexurella_MuleMtns_Escabrosa             0.00%    passed     99.77%
   6  MY5071_Hexurella_SantaRitaMtns_AlisoSprings     0.17%    passed     89.05%
   7  MY5075_Hexurella_ChiricahuaMtns_CaveCrkCyn      0.00%    passed     92.99%
   8  MY5127_Hexurella_WhetstoneMtns_FrenchJoeCyn    39.87%    passed     78.04%
   9  MY5128_Hexurella_WhetstoneMtns_FrenchJoeCyn    74.71%    passed     30.33%
  10  MY5131_Hexurella_PedregosaMtns_PruneCyn         4.86%    passed     97.34%
  11  MY5132_Hexurella_PedregosaMtns_PruneCyn         4.86%    passed     97.34%
  12  MY5136_Hexurella_MiddlemarchCyn                 0.00%    passed     99.00%
  13  MY5147_Hexurella_DragoonMtns_NF_345A            0.00%    passed     96.41%
  14  MY5152_Hexurella_WhetstoneMtns_ApacheCyn       23.79%    passed     58.99%
  15  MY5154_Hexurella_SantaRitaMtns_AdobeCyn         0.00%    passed     99.09%
  16  MY5157_Hexurella_SantaCatalinaMtns_Redington    0.00%    passed     99.53%
  17  MY5164_Hrupicola_Temecula                      21.11%    passed     44.85%
  18  MY5175_Hapachea_HarshawRd_PatagoniaMtns         0.00%    passed     98.26%
  19  MY5180_Hapachea_MustrangPk_MustangMtns          0.17%    passed     98.12%
  20  MY5181_Hapachea_MustrangPk_MustangMtns         13.74%    passed     68.05%
  21  MY5193_Hapachea_HarshawRd_PatagoniaMtns         0.00%    passed     99.81%
  22  MY5194_Hapachea_Ordsummit_MtOrd                 2.51%    passed     80.68%
  23  MY5195_Hapachea_Ordsummit_MtOrd                 2.51%    passed     80.68%
  24  MY5266_Hencina_CerroBolla                       0.00%    passed     98.33%
  25  MY5267_Hencina_CerroBolla                       0.00%    passed     98.33%
  26  MY5269_Hexurella_GuadalupeValley                0.00%    passed    100.00%
  27  MY5271_Hexurella_GuadalupeValley                0.00%    passed     99.95%
  28  MY5276_Hexurella_SanPedro_Martir                0.00%    passed     99.98%
  29  MY5277_Hexurella_SanPedro_Martir                0.00%    passed     99.89%
  30  MY5280_Hexurella_ArroyoSalado                   4.86%    passed     33.10%
  31  MY5282_Hexurella_ArroyoSalado                  14.74%    passed     32.28%
  32  MY5286_Hrupicola_SweetwaterSpr_OrdMtn          11.06%    passed     93.46%
  33  MY5287_Hrupicola_SweetwaterSpr_OrdMtn          19.77%    passed     89.54%
  34  MY5288_Hrupicola_Deadman_Hills                  0.17%    passed     99.36%
  35  MY5289_Hrupicola_Deadman_Hills                  1.01%    passed     99.28%
  36  MY5309_Hapachea_JohnnyLyon_Hills               12.56%    passed     90.47%
  37  MY5310_Hexurella_AntelopeCyn_CerbatMtns        15.24%    passed     71.59%
  38  MY5311_Hexurella_AntelopeCyn_CerbatMtns        14.57%    passed     90.81%
  39  MY5312_Hexurella_FoxCyn_MusicMtns              20.77%    passed     90.11%
  40  MY5313_Hexurella_FoxCyn_MusicMtns              10.05%    passed     92.40%
  41  MY5314_Hexurella_Grasshopper_BrushyMtn         31.66%    passed     88.98%
  42  MY5315_Hexurella_WagonerRd_BradshawMtns         7.04%    passed     83.52%
  43  MY5316_Hexurella_WagonerRd_BradshawMtns        15.08%    passed     91.79%
  44  MY5317_Hrupicola_Cottonwood_SnYsidroMtns        4.02%    passed     94.62%
WARNING: 1 sequences contain more than 50% gaps/ambiguity
****  TOTAL                                           8.49%  0 sequences failed composition chi2 test (p-value<5%; df=3)
Reading alignment file /userdata/rmonjaraz/UCEs/uce-hexu/taxon-sets/reduced/hexu-redu-80p/uce-20010304.fasta ... Fasta format detected
Alignment most likely contains DNA/RNA sequences
Alignment has 45 sequences with 804 columns, 456 distinct patterns
263 parsimony-informative, 145 singleton sites, 396 constant sites
                                              Gap/Ambiguity  Composition  p-value
   1  MY0059_Hapachea_SantaRitaMtns_MaderaCyn         1.87%    passed     98.74%
   2  MY0139_Hexurella_SanDiego_Guatay                0.62%    passed     85.14%
   3  MY5053_Hexurella_ChiricahuaMtns_PriceCyn        2.61%    passed     90.31%
   4  MY5064_Hexurella_MuleMtns_Escabrosa             4.23%    passed     99.15%
   5  MY5066_Hexurella_MuleMtns_Escabrosa             1.74%    passed     95.51%
   6  MY5071_Hexurella_SantaRitaMtns_AlisoSprings     0.62%    passed     81.94%
   7  MY5075_Hexurella_ChiricahuaMtns_CaveCrkCyn      0.62%    passed     94.36%
   8  MY5126_Hexurella_SantaCatalinaMtns_NuggetCyn    0.75%    passed     99.68%
   9  MY5128_Hexurella_WhetstoneMtns_FrenchJoeCyn    72.01%    passed      8.52%
  10  MY5131_Hexurella_PedregosaMtns_PruneCyn        13.31%    passed     97.86%
  11  MY5132_Hexurella_PedregosaMtns_PruneCyn         1.24%    passed     97.63%
  12  MY5136_Hexurella_MiddlemarchCyn                 0.62%    passed     95.93%
  13  MY5147_Hexurella_DragoonMtns_NF_345A            0.62%    passed     97.32%
  14  MY5152_Hexurella_WhetstoneMtns_ApacheCyn        0.62%    passed     98.17%
  15  MY5154_Hexurella_SantaRitaMtns_AdobeCyn         3.98%    failed      1.98%
  16  MY5157_Hexurella_SantaCatalinaMtns_Redington    0.62%    passed     98.74%
  17  MY5164_Hrupicola_Temecula                       7.34%    passed     73.84%
  18  MY5165_Hrupicola_Temecula                       2.61%    passed     86.77%
  19  MY5175_Hapachea_HarshawRd_PatagoniaMtns         0.87%    passed     98.13%
  20  MY5180_Hapachea_MustrangPk_MustangMtns          0.62%    passed     87.46%
  21  MY5181_Hapachea_MustrangPk_MustangMtns         11.69%    passed     98.74%
  22  MY5193_Hapachea_HarshawRd_PatagoniaMtns         0.87%    passed     97.90%
  23  MY5194_Hapachea_Ordsummit_MtOrd                 1.37%    passed     99.85%
  24  MY5195_Hapachea_Ordsummit_MtOrd                 1.74%    passed     99.49%
  25  MY5266_Hencina_CerroBolla                       2.86%    passed     90.66%
  26  MY5267_Hencina_CerroBolla                       2.86%    passed     90.66%
  27  MY5269_Hexurella_GuadalupeValley               22.01%    passed     38.16%
  28  MY5271_Hexurella_GuadalupeValley               26.00%    passed     68.81%
  29  MY5276_Hexurella_SanPedro_Martir                0.25%    passed     96.76%
  30  MY5277_Hexurella_SanPedro_Martir                0.25%    passed     96.76%
  31  MY5280_Hexurella_ArroyoSalado                   0.25%    passed     95.89%
  32  MY5282_Hexurella_ArroyoSalado                   7.71%    passed     97.94%
  33  MY5286_Hrupicola_SweetwaterSpr_OrdMtn           0.50%    passed     99.39%
  34  MY5287_Hrupicola_SweetwaterSpr_OrdMtn          17.79%    passed     98.38%
  35  MY5288_Hrupicola_Deadman_Hills                  5.72%    passed     96.86%
  36  MY5289_Hrupicola_Deadman_Hills                  2.86%    passed     94.87%
  37  MY5309_Hapachea_JohnnyLyon_Hills               28.98%    passed     95.60%
  38  MY5310_Hexurella_AntelopeCyn_CerbatMtns        10.57%    passed     88.89%
  39  MY5311_Hexurella_AntelopeCyn_CerbatMtns         7.96%    passed     99.52%
  40  MY5312_Hexurella_FoxCyn_MusicMtns              17.41%    passed     92.58%
  41  MY5313_Hexurella_FoxCyn_MusicMtns              23.88%    passed     99.50%
  42  MY5314_Hexurella_Grasshopper_BrushyMtn         17.91%    passed     93.07%
  43  MY5315_Hexurella_WagonerRd_BradshawMtns         1.99%    passed     99.42%
  44  MY5316_Hexurella_WagonerRd_BradshawMtns         1.74%    passed     98.75%
  45  MY5317_Hrupicola_Cottonwood_SnYsidroMtns        0.00%    passed     87.00%
WARNING: 1 sequences contain more than 50% gaps/ambiguity
****  TOTAL                                           7.39%  1 sequences failed composition chi2 test (p-value<5%; df=3)
Reading alignment file /userdata/rmonjaraz/UCEs/uce-hexu/taxon-sets/reduced/hexu-redu-80p/uce-20010305.fasta ... Fasta format detected
Alignment most likely contains DNA/RNA sequences
Alignment has 45 sequences with 525 columns, 207 distinct patterns
102 parsimony-informative, 26 singleton sites, 397 constant sites
                                              Gap/Ambiguity  Composition  p-value
   1  MY0059_Hapachea_SantaRitaMtns_MaderaCyn         0.00%    passed     95.65%
   2  MY0139_Hexurella_SanDiego_Guatay                0.00%    passed     96.60%
   3  MY5053_Hexurella_ChiricahuaMtns_PriceCyn        0.00%    passed     89.31%
   4  MY5064_Hexurella_MuleMtns_Escabrosa             0.00%    passed     97.87%
   5  MY5066_Hexurella_MuleMtns_Escabrosa             0.00%    passed     97.87%
   6  MY5071_Hexurella_SantaRitaMtns_AlisoSprings     0.19%    passed     96.78%
   7  MY5075_Hexurella_ChiricahuaMtns_CaveCrkCyn      0.00%    passed     94.72%
   8  MY5126_Hexurella_SantaCatalinaMtns_NuggetCyn    0.00%    passed     98.88%
   9  MY5127_Hexurella_WhetstoneMtns_FrenchJoeCyn    49.14%    passed     21.78%
  10  MY5128_Hexurella_WhetstoneMtns_FrenchJoeCyn    55.24%    passed     49.73%
  11  MY5131_Hexurella_PedregosaMtns_PruneCyn         0.00%    passed     96.55%
  12  MY5132_Hexurella_PedregosaMtns_PruneCyn         0.00%    passed     97.37%
  13  MY5136_Hexurella_MiddlemarchCyn                 7.05%    passed     91.09%
  14  MY5147_Hexurella_DragoonMtns_NF_345A            0.00%    passed     91.35%
  15  MY5152_Hexurella_WhetstoneMtns_ApacheCyn        0.00%    passed     95.47%
  16  MY5154_Hexurella_SantaRitaMtns_AdobeCyn         1.52%    passed     95.61%
  17  MY5157_Hexurella_SantaCatalinaMtns_Redington    0.00%    passed     93.27%
  18  MY5164_Hrupicola_Temecula                      11.05%    passed     96.16%
  19  MY5165_Hrupicola_Temecula                       4.19%    passed     94.29%
  20  MY5175_Hapachea_HarshawRd_PatagoniaMtns         0.00%    passed     98.13%
  21  MY5180_Hapachea_MustrangPk_MustangMtns          0.57%    passed     96.81%
  22  MY5181_Hapachea_MustrangPk_MustangMtns          0.57%    passed     96.81%
  23  MY5193_Hapachea_HarshawRd_PatagoniaMtns         0.00%    passed     88.89%
  24  MY5194_Hapachea_Ordsummit_MtOrd                30.29%    passed     74.35%
  25  MY5195_Hapachea_Ordsummit_MtOrd                 3.05%    passed     99.83%
  26  MY5266_Hencina_CerroBolla                       2.67%    passed     35.08%
  27  MY5267_Hencina_CerroBolla                       2.67%    passed     28.44%
  28  MY5269_Hexurella_GuadalupeValley                2.67%    passed     36.74%
  29  MY5271_Hexurella_GuadalupeValley                2.67%    passed     38.55%
  30  MY5276_Hexurella_SanPedro_Martir                1.14%    passed     99.69%
  31  MY5277_Hexurella_SanPedro_Martir                0.57%    passed     97.66%
  32  MY5280_Hexurella_ArroyoSalado                   0.19%    passed     92.10%
  33  MY5282_Hexurella_ArroyoSalado                  12.00%    passed     71.94%
  34  MY5286_Hrupicola_SweetwaterSpr_OrdMtn           5.33%    passed     97.51%
  35  MY5287_Hrupicola_SweetwaterSpr_OrdMtn          13.71%    passed     99.78%
  36  MY5288_Hrupicola_Deadman_Hills                  3.43%    passed     97.85%
  37  MY5289_Hrupicola_Deadman_Hills                  2.48%    passed     97.75%
  38  MY5309_Hapachea_JohnnyLyon_Hills               13.14%    passed     88.98%
  39  MY5310_Hexurella_AntelopeCyn_CerbatMtns        15.05%    passed     92.78%
  40  MY5311_Hexurella_AntelopeCyn_CerbatMtns        19.24%    passed     98.09%
  41  MY5312_Hexurella_FoxCyn_MusicMtns              15.43%    passed     94.35%
  42  MY5313_Hexurella_FoxCyn_MusicMtns              32.57%    passed     84.54%
  43  MY5315_Hexurella_WagonerRd_BradshawMtns        10.67%    passed     97.73%
  44  MY5316_Hexurella_WagonerRd_BradshawMtns         8.95%    passed     97.34%
  45  MY5317_Hrupicola_Cottonwood_SnYsidroMtns       30.29%    passed     74.86%
WARNING: 1 sequences contain more than 50% gaps/ambiguity
****  TOTAL                                           7.95%  0 sequences failed composition chi2 test (p-value<5%; df=3)
Reading alignment file /userdata/rmonjaraz/UCEs/uce-hexu/taxon-sets/reduced/hexu-redu-80p/uce-20010306.fasta ... Fasta format detected
Alignment most likely contains DNA/RNA sequences
Alignment has 42 sequences with 747 columns, 301 distinct patterns
164 parsimony-informative, 53 singleton sites, 530 constant sites
                                              Gap/Ambiguity  Composition  p-value
   1  MY0059_Hapachea_SantaRitaMtns_MaderaCyn         0.27%    passed     96.86%
   2  MY0139_Hexurella_SanDiego_Guatay                1.74%    passed     91.24%
   3  MY5053_Hexurella_ChiricahuaMtns_PriceCyn        8.84%    passed     94.36%
   4  MY5064_Hexurella_MuleMtns_Escabrosa             0.00%    passed     94.52%
   5  MY5066_Hexurella_MuleMtns_Escabrosa             1.07%    passed     88.66%
   6  MY5071_Hexurella_SantaRitaMtns_AlisoSprings     0.27%    passed     98.86%
   7  MY5075_Hexurella_ChiricahuaMtns_CaveCrkCyn      9.77%    passed     92.81%
   8  MY5126_Hexurella_SantaCatalinaMtns_NuggetCyn    0.00%    passed     96.17%
   9  MY5127_Hexurella_WhetstoneMtns_FrenchJoeCyn    72.69%    passed     80.53%
  10  MY5132_Hexurella_PedregosaMtns_PruneCyn         8.84%    passed     84.52%
  11  MY5136_Hexurella_MiddlemarchCyn                 0.00%    passed     99.28%
  12  MY5147_Hexurella_DragoonMtns_NF_345A            0.00%    passed     97.79%
  13  MY5152_Hexurella_WhetstoneMtns_ApacheCyn        1.47%    passed     98.01%
  14  MY5154_Hexurella_SantaRitaMtns_AdobeCyn         0.00%    passed     99.80%
  15  MY5157_Hexurella_SantaCatalinaMtns_Redington    0.13%    passed     96.33%
  16  MY5164_Hrupicola_Temecula                      12.18%    passed     91.26%
  17  MY5165_Hrupicola_Temecula                       1.74%    passed     95.69%
  18  MY5175_Hapachea_HarshawRd_PatagoniaMtns         0.27%    passed     97.26%
  19  MY5180_Hapachea_MustrangPk_MustangMtns          0.13%    passed     96.13%
  20  MY5181_Hapachea_MustrangPk_MustangMtns         16.87%    passed     97.72%
  21  MY5193_Hapachea_HarshawRd_PatagoniaMtns         0.27%    passed     93.10%
  22  MY5194_Hapachea_Ordsummit_MtOrd                 1.34%    passed     99.48%
  23  MY5195_Hapachea_Ordsummit_MtOrd                 1.34%    passed     99.48%
  24  MY5266_Hencina_CerroBolla                       1.87%    passed     98.84%
  25  MY5267_Hencina_CerroBolla                       2.01%    passed     98.97%
  26  MY5269_Hexurella_GuadalupeValley               10.31%    passed     98.04%
  27  MY5276_Hexurella_SanPedro_Martir                1.87%    passed     98.86%
  28  MY5277_Hexurella_SanPedro_Martir               37.88%    passed     37.95%
  29  MY5280_Hexurella_ArroyoSalado                   1.74%    passed     98.22%
  30  MY5286_Hrupicola_SweetwaterSpr_OrdMtn           1.74%    passed     99.97%
  31  MY5287_Hrupicola_SweetwaterSpr_OrdMtn           3.61%    passed     99.14%
  32  MY5288_Hrupicola_Deadman_Hills                  2.81%    passed     96.85%
  33  MY5289_Hrupicola_Deadman_Hills                  2.81%    passed     96.85%
  34  MY5309_Hapachea_JohnnyLyon_Hills                5.22%    passed     94.46%
  35  MY5310_Hexurella_AntelopeCyn_CerbatMtns         9.91%    passed     98.45%
  36  MY5311_Hexurella_AntelopeCyn_CerbatMtns         7.23%    passed     99.91%
  37  MY5312_Hexurella_FoxCyn_MusicMtns              14.86%    passed     87.55%
  38  MY5313_Hexurella_FoxCyn_MusicMtns               6.56%    passed     93.80%
  39  MY5314_Hexurella_Grasshopper_BrushyMtn          9.91%    passed     98.57%
  40  MY5315_Hexurella_WagonerRd_BradshawMtns         1.34%    passed     99.71%
  41  MY5316_Hexurella_WagonerRd_BradshawMtns         1.47%    passed     98.73%
  42  MY5317_Hrupicola_Cottonwood_SnYsidroMtns        7.23%    passed     99.52%
WARNING: 1 sequences contain more than 50% gaps/ambiguity
****  TOTAL                                           6.42%  0 sequences failed composition chi2 test (p-value<5%; df=3)
Reading alignment file /userdata/rmonjaraz/UCEs/uce-hexu/taxon-sets/reduced/hexu-redu-80p/uce-20010308.fasta ... Fasta format detected
Alignment most likely contains DNA/RNA sequences
Alignment has 44 sequences with 595 columns, 333 distinct patterns
185 parsimony-informative, 75 singleton sites, 335 constant sites
                                              Gap/Ambiguity  Composition  p-value
   1  MY0059_Hapachea_SantaRitaMtns_MaderaCyn         0.67%    passed     82.23%
   2  MY5053_Hexurella_ChiricahuaMtns_PriceCyn        9.24%    passed     92.38%
   3  MY5064_Hexurella_MuleMtns_Escabrosa             2.02%    passed     99.73%
   4  MY5066_Hexurella_MuleMtns_Escabrosa             0.17%    passed     83.08%
   5  MY5071_Hexurella_SantaRitaMtns_AlisoSprings     0.34%    passed     91.20%
   6  MY5075_Hexurella_ChiricahuaMtns_CaveCrkCyn      0.50%    passed     97.49%
   7  MY5126_Hexurella_SantaCatalinaMtns_NuggetCyn    0.00%    passed     89.92%
   8  MY5127_Hexurella_WhetstoneMtns_FrenchJoeCyn    56.97%    failed      0.13%
   9  MY5128_Hexurella_WhetstoneMtns_FrenchJoeCyn    62.69%    failed      0.02%
  10  MY5131_Hexurella_PedregosaMtns_PruneCyn         0.17%    passed     99.64%
  11  MY5136_Hexurella_MiddlemarchCyn                 0.17%    passed     97.82%
  12  MY5147_Hexurella_DragoonMtns_NF_345A            0.17%    passed     97.73%
  13  MY5152_Hexurella_WhetstoneMtns_ApacheCyn        0.34%    passed     87.84%
  14  MY5154_Hexurella_SantaRitaMtns_AdobeCyn         0.17%    passed     89.02%
  15  MY5157_Hexurella_SantaCatalinaMtns_Redington    0.17%    passed     87.44%
  16  MY5164_Hrupicola_Temecula                      13.95%    passed     95.77%
  17  MY5165_Hrupicola_Temecula                       8.07%    passed     82.65%
  18  MY5175_Hapachea_HarshawRd_PatagoniaMtns         4.87%    passed     99.88%
  19  MY5180_Hapachea_MustrangPk_MustangMtns          0.17%    passed     81.30%
  20  MY5181_Hapachea_MustrangPk_MustangMtns         17.14%    passed     78.64%
  21  MY5193_Hapachea_HarshawRd_PatagoniaMtns         0.17%    passed     96.42%
  22  MY5194_Hapachea_Ordsummit_MtOrd                 1.18%    passed     99.04%
  23  MY5195_Hapachea_Ordsummit_MtOrd                 0.34%    passed     99.32%
  24  MY5266_Hencina_CerroBolla                       2.52%    passed     99.15%
  25  MY5267_Hencina_CerroBolla                       7.39%    passed     99.70%
  26  MY5269_Hexurella_GuadalupeValley                1.01%    passed     98.31%
  27  MY5271_Hexurella_GuadalupeValley                1.01%    passed     97.19%
  28  MY5276_Hexurella_SanPedro_Martir                1.18%    passed     80.59%
  29  MY5277_Hexurella_SanPedro_Martir               14.29%    passed     98.15%
  30  MY5280_Hexurella_ArroyoSalado                   1.18%    passed     88.71%
  31  MY5282_Hexurella_ArroyoSalado                   6.55%    passed     90.28%
  32  MY5286_Hrupicola_SweetwaterSpr_OrdMtn           3.19%    passed     65.81%
  33  MY5287_Hrupicola_SweetwaterSpr_OrdMtn          15.13%    passed     91.03%
  34  MY5288_Hrupicola_Deadman_Hills                  5.88%    passed     59.19%
  35  MY5289_Hrupicola_Deadman_Hills                  6.55%    passed     71.79%
  36  MY5309_Hapachea_JohnnyLyon_Hills               11.43%    passed     86.96%
  37  MY5310_Hexurella_AntelopeCyn_CerbatMtns         9.41%    passed     71.12%
  38  MY5311_Hexurella_AntelopeCyn_CerbatMtns        10.76%    passed     43.89%
  39  MY5312_Hexurella_FoxCyn_MusicMtns              14.45%    passed     31.41%
  40  MY5313_Hexurella_FoxCyn_MusicMtns              18.15%    passed     16.60%
  41  MY5314_Hexurella_Grasshopper_BrushyMtn          2.69%    passed     85.10%
  42  MY5315_Hexurella_WagonerRd_BradshawMtns         2.18%    passed     91.52%
  43  MY5316_Hexurella_WagonerRd_BradshawMtns         2.18%    passed     95.74%
  44  MY5317_Hrupicola_Cottonwood_SnYsidroMtns        0.84%    passed     72.02%
WARNING: 2 sequences contain more than 50% gaps/ambiguity
****  TOTAL                                           7.22%  2 sequences failed composition chi2 test (p-value<5%; df=3)
Reading alignment file /userdata/rmonjaraz/UCEs/uce-hexu/taxon-sets/reduced/hexu-redu-80p/uce-20010314.fasta ... Fasta format detected
Alignment most likely contains DNA/RNA sequences
Alignment has 41 sequences with 403 columns, 226 distinct patterns
115 parsimony-informative, 27 singleton sites, 261 constant sites
                                              Gap/Ambiguity  Composition  p-value
   1  MY0059_Hapachea_SantaRitaMtns_MaderaCyn         0.74%    passed     98.30%
   2  MY0139_Hexurella_SanDiego_Guatay                7.69%    passed     94.46%
   3  MY5053_Hexurella_ChiricahuaMtns_PriceCyn        0.00%    passed     99.57%
   4  MY5064_Hexurella_MuleMtns_Escabrosa             1.74%    passed     98.50%
   5  MY5066_Hexurella_MuleMtns_Escabrosa             0.00%    passed     99.35%
   6  MY5071_Hexurella_SantaRitaMtns_AlisoSprings     7.20%    passed     98.40%
   7  MY5075_Hexurella_ChiricahuaMtns_CaveCrkCyn     16.38%    passed     90.97%
   8  MY5126_Hexurella_SantaCatalinaMtns_NuggetCyn    0.25%    passed     96.45%
   9  MY5127_Hexurella_WhetstoneMtns_FrenchJoeCyn    47.89%    passed     17.86%
  10  MY5128_Hexurella_WhetstoneMtns_FrenchJoeCyn    64.02%    failed      2.65%
  11  MY5131_Hexurella_PedregosaMtns_PruneCyn         0.00%    passed     98.86%
  12  MY5132_Hexurella_PedregosaMtns_PruneCyn         0.00%    passed     99.82%
  13  MY5136_Hexurella_MiddlemarchCyn                 0.00%    passed     92.93%
  14  MY5147_Hexurella_DragoonMtns_NF_345A            0.00%    passed     96.12%
  15  MY5152_Hexurella_WhetstoneMtns_ApacheCyn        0.00%    passed     98.14%
  16  MY5154_Hexurella_SantaRitaMtns_AdobeCyn         0.50%    passed     96.05%
  17  MY5157_Hexurella_SantaCatalinaMtns_Redington    0.74%    passed     95.43%
  18  MY5164_Hrupicola_Temecula                      50.12%    passed     12.75%
  19  MY5165_Hrupicola_Temecula                      23.33%    passed     76.64%
  20  MY5175_Hapachea_HarshawRd_PatagoniaMtns         0.00%    passed     89.52%
  21  MY5180_Hapachea_MustrangPk_MustangMtns          2.23%    passed     99.83%
  22  MY5181_Hapachea_MustrangPk_MustangMtns          0.00%    passed     99.14%
  23  MY5193_Hapachea_HarshawRd_PatagoniaMtns         0.00%    passed     90.70%
  24  MY5194_Hapachea_Ordsummit_MtOrd                 0.25%    passed     75.71%
  25  MY5195_Hapachea_Ordsummit_MtOrd                 0.25%    passed     75.71%
  26  MY5267_Hencina_CerroBolla                      33.00%    passed     62.39%
  27  MY5276_Hexurella_SanPedro_Martir               24.81%    passed     91.10%
  28  MY5280_Hexurella_ArroyoSalado                  61.79%    passed     81.46%
  29  MY5282_Hexurella_ArroyoSalado                  48.88%    passed     20.37%
  30  MY5286_Hrupicola_SweetwaterSpr_OrdMtn          29.78%    passed     83.38%
  31  MY5287_Hrupicola_SweetwaterSpr_OrdMtn          67.25%    passed      7.08%
  32  MY5289_Hrupicola_Deadman_Hills                 34.99%    passed     97.55%
  33  MY5309_Hapachea_JohnnyLyon_Hills                0.00%    passed     98.94%
  34  MY5310_Hexurella_AntelopeCyn_CerbatMtns         0.74%    passed     96.15%
  35  MY5311_Hexurella_AntelopeCyn_CerbatMtns         0.74%    passed     96.15%
  36  MY5312_Hexurella_FoxCyn_MusicMtns               0.00%    passed     92.69%
  37  MY5313_Hexurella_FoxCyn_MusicMtns               0.00%    passed     92.69%
  38  MY5314_Hexurella_Grasshopper_BrushyMtn          0.00%    passed     92.66%
  39  MY5315_Hexurella_WagonerRd_BradshawMtns         0.00%    passed     80.74%
  40  MY5316_Hexurella_WagonerRd_BradshawMtns         0.00%    passed     80.74%
  41  MY5317_Hrupicola_Cottonwood_SnYsidroMtns       18.11%    passed     98.48%
WARNING: 4 sequences contain more than 50% gaps/ambiguity
****  TOTAL                                          13.25%  1 sequences failed composition chi2 test (p-value<5%; df=3)
Reading alignment file /userdata/rmonjaraz/UCEs/uce-hexu/taxon-sets/reduced/hexu-redu-80p/uce-20010317.fasta ... Fasta format detected
Alignment most likely contains DNA/RNA sequences
Alignment has 45 sequences with 578 columns, 266 distinct patterns
80 parsimony-informative, 70 singleton sites, 428 constant sites
                                              Gap/Ambiguity  Composition  p-value
   1  MY0059_Hapachea_SantaRitaMtns_MaderaCyn         0.00%    passed     99.05%
   2  MY0139_Hexurella_SanDiego_Guatay                0.00%    passed     99.11%
   3  MY5053_Hexurella_ChiricahuaMtns_PriceCyn        0.00%    passed     99.75%
   4  MY5064_Hexurella_MuleMtns_Escabrosa             0.00%    passed     85.17%
   5  MY5066_Hexurella_MuleMtns_Escabrosa             0.35%    passed     93.25%
   6  MY5071_Hexurella_SantaRitaMtns_AlisoSprings     0.00%    passed     82.35%
   7  MY5075_Hexurella_ChiricahuaMtns_CaveCrkCyn     48.44%    passed     66.66%
   8  MY5126_Hexurella_SantaCatalinaMtns_NuggetCyn    0.17%    passed     94.85%
   9  MY5127_Hexurella_WhetstoneMtns_FrenchJoeCyn    59.52%    passed     87.19%
  10  MY5128_Hexurella_WhetstoneMtns_FrenchJoeCyn    31.49%    passed     85.49%
  11  MY5131_Hexurella_PedregosaMtns_PruneCyn         0.00%    passed     90.53%
  12  MY5132_Hexurella_PedregosaMtns_PruneCyn         0.00%    passed     90.53%
  13  MY5136_Hexurella_MiddlemarchCyn                 0.00%    passed     97.75%
  14  MY5147_Hexurella_DragoonMtns_NF_345A           11.25%    passed     98.97%
  15  MY5152_Hexurella_WhetstoneMtns_ApacheCyn        0.17%    passed     92.15%
  16  MY5154_Hexurella_SantaRitaMtns_AdobeCyn         0.35%    passed     96.15%
  17  MY5157_Hexurella_SantaCatalinaMtns_Redington    0.00%    passed     94.82%
  18  MY5164_Hrupicola_Temecula                      46.54%    passed     64.42%
  19  MY5165_Hrupicola_Temecula                      20.59%    passed     21.46%
  20  MY5175_Hapachea_HarshawRd_PatagoniaMtns        14.01%    passed     66.81%
  21  MY5180_Hapachea_MustrangPk_MustangMtns          0.17%    passed     93.82%
  22  MY5181_Hapachea_MustrangPk_MustangMtns          0.69%    passed     89.73%
  23  MY5193_Hapachea_HarshawRd_PatagoniaMtns         0.17%    passed     87.08%
  24  MY5194_Hapachea_Ordsummit_MtOrd                 0.00%    passed     99.87%
  25  MY5195_Hapachea_Ordsummit_MtOrd                10.21%    passed     93.78%
  26  MY5266_Hencina_CerroBolla                       0.00%    passed     94.68%
  27  MY5267_Hencina_CerroBolla                       1.04%    passed     97.38%
  28  MY5271_Hexurella_GuadalupeValley                0.87%    passed     95.87%
  29  MY5276_Hexurella_SanPedro_Martir                0.17%    passed     95.55%
  30  MY5277_Hexurella_SanPedro_Martir                0.00%    passed     96.32%
  31  MY5280_Hexurella_ArroyoSalado                   0.00%    passed     87.83%
  32  MY5282_Hexurella_ArroyoSalado                  21.45%    passed     54.60%
  33  MY5286_Hrupicola_SweetwaterSpr_OrdMtn           0.00%    passed     90.13%
  34  MY5287_Hrupicola_SweetwaterSpr_OrdMtn          12.63%    passed     94.38%
  35  MY5288_Hrupicola_Deadman_Hills                  0.00%    passed     91.01%
  36  MY5289_Hrupicola_Deadman_Hills                  0.00%    passed     91.01%
  37  MY5309_Hapachea_JohnnyLyon_Hills               35.47%    passed     98.13%
  38  MY5310_Hexurella_AntelopeCyn_CerbatMtns        14.53%    passed     77.58%
  39  MY5311_Hexurella_AntelopeCyn_CerbatMtns        32.18%    passed     48.57%
  40  MY5312_Hexurella_FoxCyn_MusicMtns              29.76%    passed     92.96%
  41  MY5313_Hexurella_FoxCyn_MusicMtns              20.93%    passed     94.11%
  42  MY5314_Hexurella_Grasshopper_BrushyMtn         48.96%    passed     72.89%
  43  MY5315_Hexurella_WagonerRd_BradshawMtns         0.17%    passed     98.03%
  44  MY5316_Hexurella_WagonerRd_BradshawMtns         0.17%    passed     99.96%
  45  MY5317_Hrupicola_Cottonwood_SnYsidroMtns       38.41%    passed     80.82%
WARNING: 1 sequences contain more than 50% gaps/ambiguity
****  TOTAL                                          11.13%  0 sequences failed composition chi2 test (p-value<5%; df=3)
Reading alignment file /userdata/rmonjaraz/UCEs/uce-hexu/taxon-sets/reduced/hexu-redu-80p/uce-20010321.fasta ... Fasta format detected
Alignment most likely contains DNA/RNA sequences
Alignment has 43 sequences with 323 columns, 199 distinct patterns
46 parsimony-informative, 82 singleton sites, 195 constant sites
                                              Gap/Ambiguity  Composition  p-value
   1  MY0059_Hapachea_SantaRitaMtns_MaderaCyn         4.02%    passed     94.07%
   2  MY0139_Hexurella_SanDiego_Guatay                1.55%    passed     98.59%
   3  MY5053_Hexurella_ChiricahuaMtns_PriceCyn       19.50%    passed     75.09%
   4  MY5064_Hexurella_MuleMtns_Escabrosa            31.27%    passed     45.39%
   5  MY5066_Hexurella_MuleMtns_Escabrosa            24.46%    passed     67.24%
   6  MY5071_Hexurella_SantaRitaMtns_AlisoSprings    10.84%    passed     97.65%
   7  MY5075_Hexurella_ChiricahuaMtns_CaveCrkCyn      6.19%    passed     96.55%
   8  MY5126_Hexurella_SantaCatalinaMtns_NuggetCyn    6.19%    passed     76.67%
   9  MY5127_Hexurella_WhetstoneMtns_FrenchJoeCyn    26.01%    passed     56.96%
  10  MY5131_Hexurella_PedregosaMtns_PruneCyn        44.89%    passed     74.42%
  11  MY5132_Hexurella_PedregosaMtns_PruneCyn        15.17%    passed     59.69%
  12  MY5136_Hexurella_MiddlemarchCyn                 0.00%    passed     85.92%
  13  MY5147_Hexurella_DragoonMtns_NF_345A           23.84%    passed     96.44%
  14  MY5152_Hexurella_WhetstoneMtns_ApacheCyn        0.62%    passed     93.95%
  15  MY5154_Hexurella_SantaRitaMtns_AdobeCyn        14.55%    passed     94.04%
  16  MY5157_Hexurella_SantaCatalinaMtns_Redington   31.89%    passed     60.38%
  17  MY5164_Hrupicola_Temecula                      31.89%    passed     72.60%
  18  MY5165_Hrupicola_Temecula                       1.24%    passed     99.95%
  19  MY5175_Hapachea_HarshawRd_PatagoniaMtns         0.00%    passed     92.54%
  20  MY5180_Hapachea_MustrangPk_MustangMtns          0.00%    passed     91.38%
  21  MY5181_Hapachea_MustrangPk_MustangMtns          0.00%    passed     91.38%
  22  MY5193_Hapachea_HarshawRd_PatagoniaMtns         0.00%    passed     92.54%
  23  MY5194_Hapachea_Ordsummit_MtOrd                 8.98%    passed     97.50%
  24  MY5195_Hapachea_Ordsummit_MtOrd                 1.55%    passed     99.64%
  25  MY5266_Hencina_CerroBolla                       0.00%    passed     99.69%
  26  MY5267_Hencina_CerroBolla                       0.00%    passed     99.69%
  27  MY5269_Hexurella_GuadalupeValley                0.31%    passed     99.99%
  28  MY5271_Hexurella_GuadalupeValley                0.31%    passed     99.99%
  29  MY5280_Hexurella_ArroyoSalado                   2.79%    passed     96.80%
  30  MY5282_Hexurella_ArroyoSalado                   0.00%    passed     99.29%
  31  MY5286_Hrupicola_SweetwaterSpr_OrdMtn           0.00%    passed     98.07%
  32  MY5287_Hrupicola_SweetwaterSpr_OrdMtn           0.00%    passed     98.07%
  33  MY5288_Hrupicola_Deadman_Hills                 26.93%    passed     13.37%
  34  MY5289_Hrupicola_Deadman_Hills                 76.16%    passed     50.83%
  35  MY5309_Hapachea_JohnnyLyon_Hills                3.10%    passed     93.73%
  36  MY5310_Hexurella_AntelopeCyn_CerbatMtns         1.55%    passed     97.52%
  37  MY5311_Hexurella_AntelopeCyn_CerbatMtns         1.55%    passed     97.52%
  38  MY5312_Hexurella_FoxCyn_MusicMtns               1.55%    passed     97.64%
  39  MY5313_Hexurella_FoxCyn_MusicMtns               1.55%    passed     97.64%
  40  MY5314_Hexurella_Grasshopper_BrushyMtn          1.55%    passed     99.01%
  41  MY5315_Hexurella_WagonerRd_BradshawMtns         1.86%    passed     98.60%
  42  MY5316_Hexurella_WagonerRd_BradshawMtns         3.10%    passed     97.68%
  43  MY5317_Hrupicola_Cottonwood_SnYsidroMtns        1.55%    passed     99.98%
WARNING: 1 sequences contain more than 50% gaps/ambiguity
****  TOTAL                                           9.96%  0 sequences failed composition chi2 test (p-value<5%; df=3)
Reading alignment file /userdata/rmonjaraz/UCEs/uce-hexu/taxon-sets/reduced/hexu-redu-80p/uce-20010324.fasta ... Fasta format detected
Alignment most likely contains DNA/RNA sequences
Alignment has 43 sequences with 816 columns, 285 distinct patterns
96 parsimony-informative, 73 singleton sites, 647 constant sites
                                              Gap/Ambiguity  Composition  p-value
   1  MY0059_Hapachea_SantaRitaMtns_MaderaCyn         0.25%    passed     99.68%
   2  MY0139_Hexurella_SanDiego_Guatay                0.98%    passed     97.88%
   3  MY5053_Hexurella_ChiricahuaMtns_PriceCyn        0.61%    passed     99.20%
   4  MY5057_Hexurella_ChiricahuaMtns_PriceCyn       77.94%    failed      0.00%
   5  MY5064_Hexurella_MuleMtns_Escabrosa             1.23%    passed     98.39%
   6  MY5066_Hexurella_MuleMtns_Escabrosa             1.23%    passed     99.09%
   7  MY5071_Hexurella_SantaRitaMtns_AlisoSprings     0.25%    passed     99.72%
   8  MY5075_Hexurella_ChiricahuaMtns_CaveCrkCyn      0.61%    passed     99.75%
   9  MY5126_Hexurella_SantaCatalinaMtns_NuggetCyn    0.61%    passed     98.14%
  10  MY5127_Hexurella_WhetstoneMtns_FrenchJoeCyn    53.55%    passed     73.75%
  11  MY5136_Hexurella_MiddlemarchCyn                 0.86%    passed     99.78%
  12  MY5147_Hexurella_DragoonMtns_NF_345A            0.86%    passed     99.59%
  13  MY5152_Hexurella_WhetstoneMtns_ApacheCyn        0.98%    passed     99.64%
  14  MY5154_Hexurella_SantaRitaMtns_AdobeCyn         0.25%    passed     98.93%
  15  MY5157_Hexurella_SantaCatalinaMtns_Redington    0.74%    passed     99.42%
  16  MY5164_Hrupicola_Temecula                      12.38%    passed     98.05%
  17  MY5165_Hrupicola_Temecula                      40.69%    passed     72.24%
  18  MY5175_Hapachea_HarshawRd_PatagoniaMtns         0.86%    passed     99.73%
  19  MY5180_Hapachea_MustrangPk_MustangMtns          0.25%    passed     99.75%
  20  MY5181_Hapachea_MustrangPk_MustangMtns          5.02%    passed     99.62%
  21  MY5193_Hapachea_HarshawRd_PatagoniaMtns         0.86%    passed     99.58%
  22  MY5194_Hapachea_Ordsummit_MtOrd                 1.35%    passed     93.74%
  23  MY5195_Hapachea_Ordsummit_MtOrd                 4.17%    passed     74.02%
  24  MY5266_Hencina_CerroBolla                       0.61%    passed     94.19%
  25  MY5267_Hencina_CerroBolla                       0.49%    passed     97.50%
  26  MY5269_Hexurella_GuadalupeValley                0.49%    passed     98.70%
  27  MY5271_Hexurella_GuadalupeValley                0.49%    passed     98.70%
  28  MY5276_Hexurella_SanPedro_Martir                0.49%    passed     99.30%
  29  MY5277_Hexurella_SanPedro_Martir                0.49%    passed     99.30%
  30  MY5280_Hexurella_ArroyoSalado                   0.74%    passed     94.90%
  31  MY5282_Hexurella_ArroyoSalado                   8.70%    passed     82.45%
  32  MY5286_Hrupicola_SweetwaterSpr_OrdMtn           0.61%    passed     88.62%
  33  MY5287_Hrupicola_SweetwaterSpr_OrdMtn          16.18%    passed     87.43%
  34  MY5288_Hrupicola_Deadman_Hills                  0.49%    passed     99.13%
  35  MY5289_Hrupicola_Deadman_Hills                  1.59%    passed     99.52%
  36  MY5309_Hapachea_JohnnyLyon_Hills               18.75%    passed     96.39%
  37  MY5310_Hexurella_AntelopeCyn_CerbatMtns        14.71%    passed     96.45%
  38  MY5312_Hexurella_FoxCyn_MusicMtns              21.69%    passed     69.71%
  39  MY5313_Hexurella_FoxCyn_MusicMtns              10.66%    passed     76.77%
  40  MY5314_Hexurella_Grasshopper_BrushyMtn         16.79%    passed     86.86%
  41  MY5315_Hexurella_WagonerRd_BradshawMtns        46.08%    passed      9.26%
  42  MY5316_Hexurella_WagonerRd_BradshawMtns         2.45%    passed     95.62%
  43  MY5317_Hrupicola_Cottonwood_SnYsidroMtns        2.21%    passed     98.72%
WARNING: 2 sequences contain more than 50% gaps/ambiguity
****  TOTAL                                           8.63%  1 sequences failed composition chi2 test (p-value<5%; df=3)
Reading alignment file /userdata/rmonjaraz/UCEs/uce-hexu/taxon-sets/reduced/hexu-redu-80p/uce-20010328.fasta ... Fasta format detected
Alignment most likely contains DNA/RNA sequences
Alignment has 46 sequences with 586 columns, 119 distinct patterns
28 parsimony-informative, 26 singleton sites, 532 constant sites
                                              Gap/Ambiguity  Composition  p-value
   1  MY0059_Hapachea_SantaRitaMtns_MaderaCyn         0.51%    passed     99.05%
   2  MY0139_Hexurella_SanDiego_Guatay                0.17%    passed     99.31%
   3  MY5053_Hexurella_ChiricahuaMtns_PriceCyn       22.53%    passed     19.14%
   4  MY5057_Hexurella_ChiricahuaMtns_PriceCyn       37.03%    passed     29.64%
   5  MY5064_Hexurella_MuleMtns_Escabrosa             1.02%    passed     98.49%
   6  MY5066_Hexurella_MuleMtns_Escabrosa             0.34%    passed     96.43%
   7  MY5071_Hexurella_SantaRitaMtns_AlisoSprings     0.34%    passed     99.90%
   8  MY5075_Hexurella_ChiricahuaMtns_CaveCrkCyn      0.17%    passed     99.54%
   9  MY5126_Hexurella_SantaCatalinaMtns_NuggetCyn    0.00%    passed     99.99%
  10  MY5128_Hexurella_WhetstoneMtns_FrenchJoeCyn    58.19%    failed      2.90%
  11  MY5131_Hexurella_PedregosaMtns_PruneCyn         0.34%    passed     99.66%
  12  MY5132_Hexurella_PedregosaMtns_PruneCyn         0.51%    passed     99.16%
  13  MY5136_Hexurella_MiddlemarchCyn                 0.00%    passed     99.93%
  14  MY5147_Hexurella_DragoonMtns_NF_345A            0.17%    passed     99.82%
  15  MY5152_Hexurella_WhetstoneMtns_ApacheCyn        0.68%    passed     99.55%
  16  MY5154_Hexurella_SantaRitaMtns_AdobeCyn         0.34%    passed     99.58%
  17  MY5157_Hexurella_SantaCatalinaMtns_Redington    0.51%    passed     99.85%
  18  MY5164_Hrupicola_Temecula                      27.13%    passed     83.76%
  19  MY5165_Hrupicola_Temecula                      13.31%    passed     44.37%
  20  MY5175_Hapachea_HarshawRd_PatagoniaMtns         0.34%    passed     98.56%
  21  MY5180_Hapachea_MustrangPk_MustangMtns          4.27%    passed     98.42%
  22  MY5181_Hapachea_MustrangPk_MustangMtns          4.61%    passed     95.63%
  23  MY5193_Hapachea_HarshawRd_PatagoniaMtns         0.34%    passed     99.50%
  24  MY5194_Hapachea_Ordsummit_MtOrd                12.97%    passed     78.69%
  25  MY5195_Hapachea_Ordsummit_MtOrd                 4.44%    passed     86.12%
  26  MY5266_Hencina_CerroBolla                       1.19%    passed     97.97%
  27  MY5267_Hencina_CerroBolla                       1.19%    passed     96.46%
  28  MY5269_Hexurella_GuadalupeValley                0.51%    passed     99.04%
  29  MY5271_Hexurella_GuadalupeValley                0.51%    passed     99.04%
  30  MY5276_Hexurella_SanPedro_Martir                0.51%    passed     99.04%
  31  MY5277_Hexurella_SanPedro_Martir                3.58%    passed     90.98%
  32  MY5280_Hexurella_ArroyoSalado                   0.17%    passed     99.15%
  33  MY5282_Hexurella_ArroyoSalado                   0.34%    passed     99.11%
  34  MY5286_Hrupicola_SweetwaterSpr_OrdMtn           0.00%    passed     99.53%
  35  MY5287_Hrupicola_SweetwaterSpr_OrdMtn           3.07%    passed     95.97%
  36  MY5288_Hrupicola_Deadman_Hills                  4.27%    passed     89.65%
  37  MY5289_Hrupicola_Deadman_Hills                  0.00%    passed     99.50%
  38  MY5309_Hapachea_JohnnyLyon_Hills                9.90%    passed     97.07%
  39  MY5310_Hexurella_AntelopeCyn_CerbatMtns        13.48%    passed     86.64%
  40  MY5311_Hexurella_AntelopeCyn_CerbatMtns         6.83%    passed     76.48%
  41  MY5312_Hexurella_FoxCyn_MusicMtns               9.56%    passed     99.27%
  42  MY5313_Hexurella_FoxCyn_MusicMtns               8.19%    passed     98.40%
  43  MY5314_Hexurella_Grasshopper_BrushyMtn          7.85%    passed     47.19%
  44  MY5315_Hexurella_WagonerRd_BradshawMtns         5.29%    passed     93.64%
  45  MY5316_Hexurella_WagonerRd_BradshawMtns         2.90%    passed     83.97%
  46  MY5317_Hrupicola_Cottonwood_SnYsidroMtns        4.78%    passed     84.46%
WARNING: 1 sequences contain more than 50% gaps/ambiguity
****  TOTAL                                           5.97%  1 sequences failed composition chi2 test (p-value<5%; df=3)
Reading alignment file /userdata/rmonjaraz/UCEs/uce-hexu/taxon-sets/reduced/hexu-redu-80p/uce-20010329.fasta ... Fasta format detected
Alignment most likely contains DNA/RNA sequences
Alignment has 45 sequences with 447 columns, 242 distinct patterns
107 parsimony-informative, 50 singleton sites, 290 constant sites
                                              Gap/Ambiguity  Composition  p-value
   1  MY0059_Hapachea_SantaRitaMtns_MaderaCyn         0.89%    passed     83.71%
   2  MY0139_Hexurella_SanDiego_Guatay                1.34%    passed     85.83%
   3  MY5053_Hexurella_ChiricahuaMtns_PriceCyn        0.00%    passed     88.02%
   4  MY5064_Hexurella_MuleMtns_Escabrosa             0.22%    passed     93.34%
   5  MY5066_Hexurella_MuleMtns_Escabrosa             0.00%    passed     91.81%
   6  MY5071_Hexurella_SantaRitaMtns_AlisoSprings     0.22%    passed     99.57%
   7  MY5075_Hexurella_ChiricahuaMtns_CaveCrkCyn      0.00%    passed     84.29%
   8  MY5126_Hexurella_SantaCatalinaMtns_NuggetCyn    0.22%    passed     97.14%
   9  MY5127_Hexurella_WhetstoneMtns_FrenchJoeCyn    25.95%    passed     65.45%
  10  MY5128_Hexurella_WhetstoneMtns_FrenchJoeCyn    63.76%    passed     13.65%
  11  MY5131_Hexurella_PedregosaMtns_PruneCyn         0.22%    passed     89.56%
  12  MY5132_Hexurella_PedregosaMtns_PruneCyn         0.22%    passed     89.56%
  13  MY5136_Hexurella_MiddlemarchCyn                 0.00%    passed     91.79%
  14  MY5152_Hexurella_WhetstoneMtns_ApacheCyn        0.22%    passed     84.75%
  15  MY5154_Hexurella_SantaRitaMtns_AdobeCyn         0.22%    passed     86.98%
  16  MY5157_Hexurella_SantaCatalinaMtns_Redington    0.22%    passed     99.55%
  17  MY5164_Hrupicola_Temecula                      44.30%    failed      3.73%
  18  MY5165_Hrupicola_Temecula                       4.47%    passed     84.46%
  19  MY5175_Hapachea_HarshawRd_PatagoniaMtns         0.45%    passed     83.04%
  20  MY5180_Hapachea_MustrangPk_MustangMtns          0.67%    passed     94.52%
  21  MY5181_Hapachea_MustrangPk_MustangMtns         16.11%    passed     93.67%
  22  MY5193_Hapachea_HarshawRd_PatagoniaMtns         7.16%    passed     81.09%
  23  MY5194_Hapachea_Ordsummit_MtOrd                 9.62%    passed     85.25%
  24  MY5195_Hapachea_Ordsummit_MtOrd                15.88%    passed     83.64%
  25  MY5266_Hencina_CerroBolla                       7.38%    passed     89.28%
  26  MY5267_Hencina_CerroBolla                       1.34%    passed     84.08%
  27  MY5269_Hexurella_GuadalupeValley                1.34%    passed     83.39%
  28  MY5271_Hexurella_GuadalupeValley                1.34%    passed     83.39%
  29  MY5276_Hexurella_SanPedro_Martir                4.25%    passed     94.92%
  30  MY5277_Hexurella_SanPedro_Martir                1.34%    passed     98.15%
  31  MY5280_Hexurella_ArroyoSalado                   3.36%    passed     63.55%
  32  MY5282_Hexurella_ArroyoSalado                  15.66%    passed     73.47%
  33  MY5286_Hrupicola_SweetwaterSpr_OrdMtn           8.72%    passed     87.20%
  34  MY5287_Hrupicola_SweetwaterSpr_OrdMtn           6.71%    passed     88.95%
  35  MY5288_Hrupicola_Deadman_Hills                  1.57%    passed     89.51%
  36  MY5289_Hrupicola_Deadman_Hills                  3.13%    passed     94.79%
  37  MY5309_Hapachea_JohnnyLyon_Hills               42.95%    passed     29.19%
  38  MY5310_Hexurella_AntelopeCyn_CerbatMtns         8.72%    passed     75.05%
  39  MY5311_Hexurella_AntelopeCyn_CerbatMtns         0.89%    passed     89.30%
  40  MY5312_Hexurella_FoxCyn_MusicMtns               3.58%    passed     97.65%
  41  MY5313_Hexurella_FoxCyn_MusicMtns               3.58%    passed     90.58%
  42  MY5314_Hexurella_Grasshopper_BrushyMtn          8.50%    passed     92.76%
  43  MY5315_Hexurella_WagonerRd_BradshawMtns         5.59%    passed     92.87%
  44  MY5316_Hexurella_WagonerRd_BradshawMtns         0.00%    passed    100.00%
  45  MY5317_Hrupicola_Cottonwood_SnYsidroMtns       37.58%    passed     82.27%
WARNING: 1 sequences contain more than 50% gaps/ambiguity
****  TOTAL                                           8.00%  1 sequences failed composition chi2 test (p-value<5%; df=3)
Reading alignment file /userdata/rmonjaraz/UCEs/uce-hexu/taxon-sets/reduced/hexu-redu-80p/uce-20010332.fasta ... Fasta format detected
Alignment most likely contains DNA/RNA sequences
Alignment has 46 sequences with 469 columns, 260 distinct patterns
118 parsimony-informative, 93 singleton sites, 258 constant sites
                                              Gap/Ambiguity  Composition  p-value
   1  MY0059_Hapachea_SantaRitaMtns_MaderaCyn         1.92%    passed     96.02%
   2  MY0139_Hexurella_SanDiego_Guatay                1.28%    passed     97.09%
   3  MY5053_Hexurella_ChiricahuaMtns_PriceCyn        0.43%    passed     91.07%
   4  MY5057_Hexurella_ChiricahuaMtns_PriceCyn       34.33%    passed      6.24%
   5  MY5064_Hexurella_MuleMtns_Escabrosa             0.00%    passed     89.95%
   6  MY5066_Hexurella_MuleMtns_Escabrosa             0.00%    passed     91.17%
   7  MY5071_Hexurella_SantaRitaMtns_AlisoSprings     1.07%    passed     91.76%
   8  MY5075_Hexurella_ChiricahuaMtns_CaveCrkCyn      0.21%    passed     90.84%
   9  MY5126_Hexurella_SantaCatalinaMtns_NuggetCyn    0.00%    passed     98.28%
  10  MY5128_Hexurella_WhetstoneMtns_FrenchJoeCyn    31.13%    passed     13.09%
  11  MY5131_Hexurella_PedregosaMtns_PruneCyn         0.21%    passed     97.10%
  12  MY5132_Hexurella_PedregosaMtns_PruneCyn         0.21%    passed     97.10%
  13  MY5136_Hexurella_MiddlemarchCyn                45.63%    passed     45.28%
  14  MY5147_Hexurella_DragoonMtns_NF_345A            3.62%    passed     99.78%
  15  MY5152_Hexurella_WhetstoneMtns_ApacheCyn        0.21%    passed     77.61%
  16  MY5154_Hexurella_SantaRitaMtns_AdobeCyn         0.00%    passed     96.82%
  17  MY5157_Hexurella_SantaCatalinaMtns_Redington    0.21%    passed     94.04%
  18  MY5164_Hrupicola_Temecula                      12.15%    passed     57.30%
  19  MY5165_Hrupicola_Temecula                       7.04%    passed     87.26%
  20  MY5175_Hapachea_HarshawRd_PatagoniaMtns        37.95%    passed      5.82%
  21  MY5180_Hapachea_MustrangPk_MustangMtns          0.21%    passed     86.89%
  22  MY5181_Hapachea_MustrangPk_MustangMtns          8.32%    passed     91.45%
  23  MY5193_Hapachea_HarshawRd_PatagoniaMtns        11.51%    passed     89.05%
  24  MY5194_Hapachea_Ordsummit_MtOrd                30.28%    passed     34.05%
  25  MY5195_Hapachea_Ordsummit_MtOrd                 7.46%    passed     65.54%
  26  MY5266_Hencina_CerroBolla                       2.56%    passed     94.05%
  27  MY5267_Hencina_CerroBolla                       5.12%    passed     98.84%
  28  MY5269_Hexurella_GuadalupeValley                9.81%    passed     81.50%
  29  MY5271_Hexurella_GuadalupeValley                4.69%    passed     66.18%
  30  MY5276_Hexurella_SanPedro_Martir                4.90%    passed     99.09%
  31  MY5277_Hexurella_SanPedro_Martir                3.20%    passed     98.16%
  32  MY5280_Hexurella_ArroyoSalado                   1.28%    passed     92.07%
  33  MY5282_Hexurella_ArroyoSalado                   1.28%    passed     92.07%
  34  MY5286_Hrupicola_SweetwaterSpr_OrdMtn          13.86%    passed     92.02%
  35  MY5287_Hrupicola_SweetwaterSpr_OrdMtn          34.12%    passed     36.34%
  36  MY5288_Hrupicola_Deadman_Hills                  1.28%    passed     97.76%
  37  MY5289_Hrupicola_Deadman_Hills                  2.77%    passed     99.80%
  38  MY5309_Hapachea_JohnnyLyon_Hills               16.84%    passed     65.23%
  39  MY5310_Hexurella_AntelopeCyn_CerbatMtns        36.03%    passed     78.29%
  40  MY5311_Hexurella_AntelopeCyn_CerbatMtns        27.29%    passed     64.85%
  41  MY5312_Hexurella_FoxCyn_MusicMtns              19.40%    failed      3.08%
  42  MY5313_Hexurella_FoxCyn_MusicMtns              15.14%    passed     61.53%
  43  MY5314_Hexurella_Grasshopper_BrushyMtn         11.51%    passed     73.34%
  44  MY5315_Hexurella_WagonerRd_BradshawMtns         3.84%    passed     71.79%
  45  MY5316_Hexurella_WagonerRd_BradshawMtns        16.20%    passed     80.19%
  46  MY5317_Hrupicola_Cottonwood_SnYsidroMtns        1.28%    passed     97.40%
****  TOTAL                                          10.17%  1 sequences failed composition chi2 test (p-value<5%; df=3)
Reading alignment file /userdata/rmonjaraz/UCEs/uce-hexu/taxon-sets/reduced/hexu-redu-80p/uce-20010337.fasta ... Fasta format detected
Alignment most likely contains DNA/RNA sequences
Alignment has 46 sequences with 628 columns, 221 distinct patterns
107 parsimony-informative, 52 singleton sites, 469 constant sites
                                              Gap/Ambiguity  Composition  p-value
   1  MY0059_Hapachea_SantaRitaMtns_MaderaCyn         0.00%    passed     99.49%
   2  MY0139_Hexurella_SanDiego_Guatay                0.16%    passed     98.86%
   3  MY5053_Hexurella_ChiricahuaMtns_PriceCyn        0.00%    passed     99.78%
   4  MY5057_Hexurella_ChiricahuaMtns_PriceCyn       22.61%    passed     45.93%
   5  MY5064_Hexurella_MuleMtns_Escabrosa             0.16%    passed     99.94%
   6  MY5066_Hexurella_MuleMtns_Escabrosa             0.16%    passed     99.94%
   7  MY5071_Hexurella_SantaRitaMtns_AlisoSprings     1.75%    passed     92.39%
   8  MY5075_Hexurella_ChiricahuaMtns_CaveCrkCyn      2.55%    passed     99.86%
   9  MY5126_Hexurella_SantaCatalinaMtns_NuggetCyn    0.00%    passed     99.53%
  10  MY5127_Hexurella_WhetstoneMtns_FrenchJoeCyn    49.52%    passed     72.19%
  11  MY5128_Hexurella_WhetstoneMtns_FrenchJoeCyn    59.71%    passed     84.32%
  12  MY5131_Hexurella_PedregosaMtns_PruneCyn         0.32%    passed     99.46%
  13  MY5132_Hexurella_PedregosaMtns_PruneCyn         0.32%    passed     99.36%
  14  MY5136_Hexurella_MiddlemarchCyn                 0.00%    passed     99.82%
  15  MY5147_Hexurella_DragoonMtns_NF_345A            0.00%    passed     99.29%
  16  MY5152_Hexurella_WhetstoneMtns_ApacheCyn        0.00%    passed     99.64%
  17  MY5154_Hexurella_SantaRitaMtns_AdobeCyn         0.96%    passed     98.62%
  18  MY5157_Hexurella_SantaCatalinaMtns_Redington    0.00%    passed     99.81%
  19  MY5164_Hrupicola_Temecula                      36.94%    passed     90.81%
  20  MY5165_Hrupicola_Temecula                      11.46%    passed     93.16%
  21  MY5175_Hapachea_HarshawRd_PatagoniaMtns         0.00%    passed     99.94%
  22  MY5180_Hapachea_MustrangPk_MustangMtns          0.16%    passed     98.83%
  23  MY5181_Hapachea_MustrangPk_MustangMtns          0.16%    passed     98.83%
  24  MY5193_Hapachea_HarshawRd_PatagoniaMtns         0.96%    passed     99.99%
  25  MY5194_Hapachea_Ordsummit_MtOrd                 3.18%    passed     99.23%
  26  MY5195_Hapachea_Ordsummit_MtOrd                 0.48%    passed     99.90%
  27  MY5266_Hencina_CerroBolla                       2.87%    passed     95.42%
  28  MY5267_Hencina_CerroBolla                       4.14%    passed     97.91%
  29  MY5269_Hexurella_GuadalupeValley                0.16%    passed     98.56%
  30  MY5271_Hexurella_GuadalupeValley                0.16%    passed     98.03%
  31  MY5276_Hexurella_SanPedro_Martir                0.16%    passed     99.68%
  32  MY5277_Hexurella_SanPedro_Martir                0.16%    passed     99.68%
  33  MY5280_Hexurella_ArroyoSalado                   0.64%    passed     99.80%
  34  MY5282_Hexurella_ArroyoSalado                   0.64%    passed     99.92%
  35  MY5286_Hrupicola_SweetwaterSpr_OrdMtn           4.14%    passed     99.77%
  36  MY5287_Hrupicola_SweetwaterSpr_OrdMtn           3.18%    passed     99.16%
  37  MY5289_Hrupicola_Deadman_Hills                  0.16%    passed     95.57%
  38  MY5309_Hapachea_JohnnyLyon_Hills                3.82%    passed     96.22%
  39  MY5310_Hexurella_AntelopeCyn_CerbatMtns        14.33%    passed     94.38%
  40  MY5311_Hexurella_AntelopeCyn_CerbatMtns         9.24%    passed     97.17%
  41  MY5312_Hexurella_FoxCyn_MusicMtns               7.64%    passed     87.54%
  42  MY5313_Hexurella_FoxCyn_MusicMtns              10.19%    passed     98.00%
  43  MY5314_Hexurella_Grasshopper_BrushyMtn         20.38%    passed     92.72%
  44  MY5315_Hexurella_WagonerRd_BradshawMtns         1.11%    passed     99.49%
  45  MY5316_Hexurella_WagonerRd_BradshawMtns         0.48%    passed     98.05%
  46  MY5317_Hrupicola_Cottonwood_SnYsidroMtns        3.03%    passed     98.26%
WARNING: 1 sequences contain more than 50% gaps/ambiguity
****  TOTAL                                           6.05%  0 sequences failed composition chi2 test (p-value<5%; df=3)
Reading alignment file /userdata/rmonjaraz/UCEs/uce-hexu/taxon-sets/reduced/hexu-redu-80p/uce-20010338.fasta ... Fasta format detected
Alignment most likely contains DNA/RNA sequences
Alignment has 42 sequences with 475 columns, 238 distinct patterns
126 parsimony-informative, 52 singleton sites, 297 constant sites
                                              Gap/Ambiguity  Composition  p-value
   1  MY0059_Hapachea_SantaRitaMtns_MaderaCyn         2.53%    passed     95.78%
   2  MY0139_Hexurella_SanDiego_Guatay               42.95%    passed     34.96%
   3  MY5053_Hexurella_ChiricahuaMtns_PriceCyn        0.21%    passed     96.74%
   4  MY5064_Hexurella_MuleMtns_Escabrosa             0.84%    passed     85.08%
   5  MY5066_Hexurella_MuleMtns_Escabrosa            10.74%    passed     82.07%
   6  MY5071_Hexurella_SantaRitaMtns_AlisoSprings     0.00%    passed     95.48%
   7  MY5126_Hexurella_SantaCatalinaMtns_NuggetCyn    0.00%    passed     89.10%
   8  MY5131_Hexurella_PedregosaMtns_PruneCyn        10.95%    passed     93.18%
   9  MY5132_Hexurella_PedregosaMtns_PruneCyn        10.74%    passed     94.32%
  10  MY5136_Hexurella_MiddlemarchCyn                 0.00%    passed     96.47%
  11  MY5147_Hexurella_DragoonMtns_NF_345A            0.00%    passed     97.19%
  12  MY5152_Hexurella_WhetstoneMtns_ApacheCyn        0.42%    passed     90.12%
  13  MY5154_Hexurella_SantaRitaMtns_AdobeCyn         0.21%    passed     99.00%
  14  MY5157_Hexurella_SantaCatalinaMtns_Redington    2.32%    passed     98.66%
  15  MY5164_Hrupicola_Temecula                      44.00%    passed     78.93%
  16  MY5165_Hrupicola_Temecula                      10.11%    passed     76.54%
  17  MY5175_Hapachea_HarshawRd_PatagoniaMtns         0.00%    passed     95.83%
  18  MY5181_Hapachea_MustrangPk_MustangMtns         66.95%    passed      5.22%
  19  MY5193_Hapachea_HarshawRd_PatagoniaMtns         0.42%    passed     98.95%
  20  MY5194_Hapachea_Ordsummit_MtOrd                 0.00%    passed     96.00%
  21  MY5195_Hapachea_Ordsummit_MtOrd                 0.00%    passed     96.00%
  22  MY5266_Hencina_CerroBolla                       0.00%    passed     87.43%
  23  MY5267_Hencina_CerroBolla                       0.00%    passed     86.27%
  24  MY5269_Hexurella_GuadalupeValley                0.00%    passed     91.66%
  25  MY5271_Hexurella_GuadalupeValley                0.00%    passed     88.08%
  26  MY5276_Hexurella_SanPedro_Martir                0.00%    passed     73.82%
  27  MY5277_Hexurella_SanPedro_Martir                0.00%    passed     73.82%
  28  MY5280_Hexurella_ArroyoSalado                  12.63%    passed     96.89%
  29  MY5282_Hexurella_ArroyoSalado                   0.00%    passed     89.59%
  30  MY5286_Hrupicola_SweetwaterSpr_OrdMtn           1.68%    passed     90.29%
  31  MY5287_Hrupicola_SweetwaterSpr_OrdMtn           1.68%    passed     79.53%
  32  MY5288_Hrupicola_Deadman_Hills                  0.42%    passed     95.18%
  33  MY5289_Hrupicola_Deadman_Hills                  0.42%    passed     95.18%
  34  MY5309_Hapachea_JohnnyLyon_Hills               22.32%    passed     53.98%
  35  MY5310_Hexurella_AntelopeCyn_CerbatMtns        31.58%    passed     58.45%
  36  MY5311_Hexurella_AntelopeCyn_CerbatMtns        16.42%    passed     93.06%
  37  MY5312_Hexurella_FoxCyn_MusicMtns              14.11%    passed     97.51%
  38  MY5313_Hexurella_FoxCyn_MusicMtns              12.00%    passed     98.04%
  39  MY5314_Hexurella_Grasshopper_BrushyMtn         31.58%    passed     57.34%
  40  MY5315_Hexurella_WagonerRd_BradshawMtns        40.00%    passed     65.09%
  41  MY5316_Hexurella_WagonerRd_BradshawMtns        26.11%    passed     72.41%
  42  MY5317_Hrupicola_Cottonwood_SnYsidroMtns        8.63%    passed     56.52%
WARNING: 1 sequences contain more than 50% gaps/ambiguity
****  TOTAL                                          10.07%  0 sequences failed composition chi2 test (p-value<5%; df=3)
Reading alignment file /userdata/rmonjaraz/UCEs/uce-hexu/taxon-sets/reduced/hexu-redu-80p/uce-20010344.fasta ... Fasta format detected
Alignment most likely contains DNA/RNA sequences
Alignment has 38 sequences with 719 columns, 376 distinct patterns
222 parsimony-informative, 72 singleton sites, 425 constant sites
                                              Gap/Ambiguity  Composition  p-value
   1  MY0059_Hapachea_SantaRitaMtns_MaderaCyn         0.00%    passed     94.97%
   2  MY0139_Hexurella_SanDiego_Guatay                3.06%    passed     93.88%
   3  MY5053_Hexurella_ChiricahuaMtns_PriceCyn        1.53%    passed     98.20%
   4  MY5064_Hexurella_MuleMtns_Escabrosa             1.11%    passed     97.73%
   5  MY5066_Hexurella_MuleMtns_Escabrosa             0.14%    passed     97.63%
   6  MY5071_Hexurella_SantaRitaMtns_AlisoSprings    13.63%    passed     93.41%
   7  MY5075_Hexurella_ChiricahuaMtns_CaveCrkCyn      6.54%    passed     98.63%
   8  MY5126_Hexurella_SantaCatalinaMtns_NuggetCyn   14.88%    passed     98.23%
   9  MY5131_Hexurella_PedregosaMtns_PruneCyn         0.00%    passed     98.48%
  10  MY5132_Hexurella_PedregosaMtns_PruneCyn         0.00%    passed     98.48%
  11  MY5136_Hexurella_MiddlemarchCyn                 0.14%    passed     98.02%
  12  MY5147_Hexurella_DragoonMtns_NF_345A            0.00%    passed     98.06%
  13  MY5152_Hexurella_WhetstoneMtns_ApacheCyn       15.16%    passed     95.80%
  14  MY5154_Hexurella_SantaRitaMtns_AdobeCyn         4.59%    passed     86.18%
  15  MY5157_Hexurella_SantaCatalinaMtns_Redington    2.23%    passed     99.91%
  16  MY5164_Hrupicola_Temecula                      55.63%    passed     10.26%
  17  MY5165_Hrupicola_Temecula                       9.32%    passed     92.26%
  18  MY5175_Hapachea_HarshawRd_PatagoniaMtns         1.25%    passed     99.80%
  19  MY5180_Hapachea_MustrangPk_MustangMtns          0.70%    passed     99.60%
  20  MY5181_Hapachea_MustrangPk_MustangMtns          6.95%    passed     99.97%
  21  MY5193_Hapachea_HarshawRd_PatagoniaMtns         1.53%    passed     99.67%
  22  MY5266_Hencina_CerroBolla                       3.06%    passed     93.86%
  23  MY5267_Hencina_CerroBolla                       6.26%    passed     95.04%
  24  MY5269_Hexurella_GuadalupeValley                2.92%    passed     85.95%
  25  MY5271_Hexurella_GuadalupeValley                2.92%    passed     85.49%
  26  MY5276_Hexurella_SanPedro_Martir                4.59%    passed     95.68%
  27  MY5277_Hexurella_SanPedro_Martir                4.59%    passed     95.68%
  28  MY5280_Hexurella_ArroyoSalado                   4.17%    passed     98.68%
  29  MY5282_Hexurella_ArroyoSalado                   5.98%    passed     94.70%
  30  MY5286_Hrupicola_SweetwaterSpr_OrdMtn          13.21%    passed     98.56%
  31  MY5287_Hrupicola_SweetwaterSpr_OrdMtn           8.07%    passed     99.66%
  32  MY5288_Hrupicola_Deadman_Hills                  8.21%    passed     98.88%
  33  MY5289_Hrupicola_Deadman_Hills                  3.34%    passed     94.27%
  34  MY5309_Hapachea_JohnnyLyon_Hills               31.99%    passed     79.10%
  35  MY5314_Hexurella_Grasshopper_BrushyMtn         17.66%    passed     87.59%
  36  MY5315_Hexurella_WagonerRd_BradshawMtns         0.14%    passed     94.06%
  37  MY5316_Hexurella_WagonerRd_BradshawMtns         4.73%    passed     96.11%
  38  MY5317_Hrupicola_Cottonwood_SnYsidroMtns       10.29%    passed     78.85%
WARNING: 1 sequences contain more than 50% gaps/ambiguity
****  TOTAL                                           7.12%  0 sequences failed composition chi2 test (p-value<5%; df=3)
Reading alignment file /userdata/rmonjaraz/UCEs/uce-hexu/taxon-sets/reduced/hexu-redu-80p/uce-2001036.fasta ... Fasta format detected
Alignment most likely contains DNA/RNA sequences
Alignment has 43 sequences with 453 columns, 267 distinct patterns
139 parsimony-informative, 81 singleton sites, 232 constant sites
                                              Gap/Ambiguity  Composition  p-value
   1  MY0059_Hapachea_SantaRitaMtns_MaderaCyn         1.32%    passed     98.67%
   2  MY0139_Hexurella_SanDiego_Guatay                0.66%    passed     92.45%
   3  MY5053_Hexurella_ChiricahuaMtns_PriceCyn       21.19%    passed     92.02%
   4  MY5064_Hexurella_MuleMtns_Escabrosa             1.32%    passed     99.16%
   5  MY5066_Hexurella_MuleMtns_Escabrosa             1.55%    passed     96.99%
   6  MY5075_Hexurella_ChiricahuaMtns_CaveCrkCyn      5.96%    passed     99.28%
   7  MY5126_Hexurella_SantaCatalinaMtns_NuggetCyn    1.77%    passed     91.93%
   8  MY5127_Hexurella_WhetstoneMtns_FrenchJoeCyn    64.68%    failed      0.19%
   9  MY5128_Hexurella_WhetstoneMtns_FrenchJoeCyn    78.59%    passed     16.01%
  10  MY5131_Hexurella_PedregosaMtns_PruneCyn         1.99%    passed     96.41%
  11  MY5132_Hexurella_PedregosaMtns_PruneCyn         1.77%    passed     95.22%
  12  MY5136_Hexurella_MiddlemarchCyn                 1.32%    passed     98.16%
  13  MY5147_Hexurella_DragoonMtns_NF_345A            1.32%    passed     96.49%
  14  MY5152_Hexurella_WhetstoneMtns_ApacheCyn        5.30%    passed     89.32%
  15  MY5154_Hexurella_SantaRitaMtns_AdobeCyn        47.02%    passed     75.36%
  16  MY5157_Hexurella_SantaCatalinaMtns_Redington   24.06%    passed     61.08%
  17  MY5165_Hrupicola_Temecula                      65.56%    passed     10.12%
  18  MY5175_Hapachea_HarshawRd_PatagoniaMtns         1.55%    passed     98.77%
  19  MY5180_Hapachea_MustrangPk_MustangMtns         12.36%    passed     99.22%
  20  MY5181_Hapachea_MustrangPk_MustangMtns         24.72%    passed     83.35%
  21  MY5193_Hapachea_HarshawRd_PatagoniaMtns         1.32%    passed     99.96%
  22  MY5194_Hapachea_Ordsummit_MtOrd                 1.55%    passed     90.36%
  23  MY5195_Hapachea_Ordsummit_MtOrd                31.13%    passed     73.00%
  24  MY5266_Hencina_CerroBolla                       0.22%    passed     98.46%
  25  MY5267_Hencina_CerroBolla                       2.21%    passed     98.46%
  26  MY5269_Hexurella_GuadalupeValley                0.88%    passed     96.36%
  27  MY5271_Hexurella_GuadalupeValley               13.69%    passed     94.97%
  28  MY5276_Hexurella_SanPedro_Martir                0.22%    passed     98.39%
  29  MY5277_Hexurella_SanPedro_Martir                0.66%    passed     98.93%
  30  MY5280_Hexurella_ArroyoSalado                   0.88%    passed     97.06%
  31  MY5282_Hexurella_ArroyoSalado                   9.27%    passed     99.96%
  32  MY5286_Hrupicola_SweetwaterSpr_OrdMtn           1.10%    passed     94.75%
  33  MY5287_Hrupicola_SweetwaterSpr_OrdMtn           2.21%    passed     98.86%
  34  MY5288_Hrupicola_Deadman_Hills                  0.88%    passed     96.25%
  35  MY5289_Hrupicola_Deadman_Hills                  0.88%    passed     99.13%
  36  MY5309_Hapachea_JohnnyLyon_Hills                1.32%    passed     99.36%
  37  MY5310_Hexurella_AntelopeCyn_CerbatMtns         0.22%    passed     95.57%
  38  MY5311_Hexurella_AntelopeCyn_CerbatMtns         0.22%    passed     95.57%
  39  MY5312_Hexurella_FoxCyn_MusicMtns               0.22%    passed     98.93%
  40  MY5313_Hexurella_FoxCyn_MusicMtns               0.22%    passed     91.60%
  41  MY5314_Hexurella_Grasshopper_BrushyMtn          0.22%    passed     90.82%
  42  MY5315_Hexurella_WagonerRd_BradshawMtns         0.22%    passed     91.52%
  43  MY5316_Hexurella_WagonerRd_BradshawMtns         0.22%    passed     91.06%
WARNING: 3 sequences contain more than 50% gaps/ambiguity
****  TOTAL                                          10.09%  1 sequences failed composition chi2 test (p-value<5%; df=3)
Reading alignment file /userdata/rmonjaraz/UCEs/uce-hexu/taxon-sets/reduced/hexu-redu-80p/uce-200105.fasta ... Fasta format detected
Alignment most likely contains DNA/RNA sequences
Alignment has 45 sequences with 899 columns, 249 distinct patterns
102 parsimony-informative, 66 singleton sites, 731 constant sites
                                              Gap/Ambiguity  Composition  p-value
   1  MY0059_Hapachea_SantaRitaMtns_MaderaCyn         0.00%    passed     99.66%
   2  MY0139_Hexurella_SanDiego_Guatay                0.00%    passed     99.78%
   3  MY5053_Hexurella_ChiricahuaMtns_PriceCyn        0.00%    passed     98.42%
   4  MY5064_Hexurella_MuleMtns_Escabrosa             0.00%    passed     99.11%
   5  MY5066_Hexurella_MuleMtns_Escabrosa             0.00%    passed     99.11%
   6  MY5071_Hexurella_SantaRitaMtns_AlisoSprings     0.00%    passed     99.66%
   7  MY5075_Hexurella_ChiricahuaMtns_CaveCrkCyn      0.00%    passed     99.75%
   8  MY5126_Hexurella_SantaCatalinaMtns_NuggetCyn    0.00%    passed     99.73%
   9  MY5128_Hexurella_WhetstoneMtns_FrenchJoeCyn    50.17%    passed     85.73%
  10  MY5131_Hexurella_PedregosaMtns_PruneCyn         0.00%    passed     97.90%
  11  MY5132_Hexurella_PedregosaMtns_PruneCyn         0.00%    passed     97.90%
  12  MY5136_Hexurella_MiddlemarchCyn                 0.00%    passed     97.08%
  13  MY5147_Hexurella_DragoonMtns_NF_345A            0.00%    passed     97.08%
  14  MY5152_Hexurella_WhetstoneMtns_ApacheCyn        0.00%    passed     99.13%
  15  MY5154_Hexurella_SantaRitaMtns_AdobeCyn         0.00%    passed     99.73%
  16  MY5157_Hexurella_SantaCatalinaMtns_Redington    0.00%    passed     98.90%
  17  MY5164_Hrupicola_Temecula                      10.79%    passed     98.61%
  18  MY5165_Hrupicola_Temecula                       8.68%    passed     99.59%
  19  MY5175_Hapachea_HarshawRd_PatagoniaMtns         0.00%    passed     96.83%
  20  MY5180_Hapachea_MustrangPk_MustangMtns          0.00%    passed     99.46%
  21  MY5181_Hapachea_MustrangPk_MustangMtns          6.45%    passed     95.98%
  22  MY5193_Hapachea_HarshawRd_PatagoniaMtns         0.00%    passed     96.83%
  23  MY5194_Hapachea_Ordsummit_MtOrd                36.82%    passed     66.49%
  24  MY5195_Hapachea_Ordsummit_MtOrd                 4.89%    passed     99.73%
  25  MY5266_Hencina_CerroBolla                       0.00%    passed     99.97%
  26  MY5267_Hencina_CerroBolla                       3.78%    passed     99.05%
  27  MY5269_Hexurella_GuadalupeValley                0.00%    passed     97.61%
  28  MY5271_Hexurella_GuadalupeValley                0.00%    passed     97.20%
  29  MY5276_Hexurella_SanPedro_Martir                0.00%    passed     97.95%
  30  MY5277_Hexurella_SanPedro_Martir                0.00%    passed     97.95%
  31  MY5280_Hexurella_ArroyoSalado                   0.00%    passed     98.92%
  32  MY5282_Hexurella_ArroyoSalado                   0.00%    passed     99.14%
  33  MY5286_Hrupicola_SweetwaterSpr_OrdMtn           0.00%    passed     99.92%
  34  MY5287_Hrupicola_SweetwaterSpr_OrdMtn          15.02%    passed     94.48%
  35  MY5288_Hrupicola_Deadman_Hills                  0.00%    passed     98.93%
  36  MY5289_Hrupicola_Deadman_Hills                  0.00%    passed     98.75%
  37  MY5309_Hapachea_JohnnyLyon_Hills               13.57%    passed     97.18%
  38  MY5310_Hexurella_AntelopeCyn_CerbatMtns        21.47%    passed     69.88%
  39  MY5311_Hexurella_AntelopeCyn_CerbatMtns        18.24%    passed     67.83%
  40  MY5312_Hexurella_FoxCyn_MusicMtns              15.80%    passed     71.73%
  41  MY5313_Hexurella_FoxCyn_MusicMtns              16.80%    passed     62.05%
  42  MY5314_Hexurella_Grasshopper_BrushyMtn         19.24%    passed     91.17%
  43  MY5315_Hexurella_WagonerRd_BradshawMtns         0.00%    passed     98.55%
  44  MY5316_Hexurella_WagonerRd_BradshawMtns         0.33%    passed     98.23%
  45  MY5317_Hrupicola_Cottonwood_SnYsidroMtns       25.70%    passed     62.65%
WARNING: 1 sequences contain more than 50% gaps/ambiguity
****  TOTAL                                           5.95%  0 sequences failed composition chi2 test (p-value<5%; df=3)
Reading alignment file /userdata/rmonjaraz/UCEs/uce-hexu/taxon-sets/reduced/hexu-redu-80p/uce-200106.fasta ... Fasta format detected
Alignment most likely contains DNA/RNA sequences
Alignment has 44 sequences with 945 columns, 239 distinct patterns
87 parsimony-informative, 57 singleton sites, 801 constant sites
                                              Gap/Ambiguity  Composition  p-value
   1  MY0059_Hapachea_SantaRitaMtns_MaderaCyn         0.00%    passed     99.53%
   2  MY0139_Hexurella_SanDiego_Guatay               22.43%    passed     28.34%
   3  MY5053_Hexurella_ChiricahuaMtns_PriceCyn        0.21%    passed     97.33%
   4  MY5064_Hexurella_MuleMtns_Escabrosa             0.11%    passed     95.15%
   5  MY5066_Hexurella_MuleMtns_Escabrosa             0.00%    passed     94.06%
   6  MY5071_Hexurella_SantaRitaMtns_AlisoSprings     0.11%    passed     99.39%
   7  MY5075_Hexurella_ChiricahuaMtns_CaveCrkCyn      3.07%    passed     94.48%
   8  MY5126_Hexurella_SantaCatalinaMtns_NuggetCyn    0.00%    passed     98.94%
   9  MY5128_Hexurella_WhetstoneMtns_FrenchJoeCyn    61.48%    failed      0.10%
  10  MY5131_Hexurella_PedregosaMtns_PruneCyn         0.32%    passed     98.67%
  11  MY5132_Hexurella_PedregosaMtns_PruneCyn         0.32%    passed     99.24%
  12  MY5136_Hexurella_MiddlemarchCyn                 0.00%    passed     97.89%
  13  MY5147_Hexurella_DragoonMtns_NF_345A            0.11%    passed     98.87%
  14  MY5152_Hexurella_WhetstoneMtns_ApacheCyn       11.11%    passed     90.23%
  15  MY5154_Hexurella_SantaRitaMtns_AdobeCyn         0.11%    passed     98.93%
  16  MY5157_Hexurella_SantaCatalinaMtns_Redington    0.00%    passed     99.26%
  17  MY5164_Hrupicola_Temecula                       8.47%    passed     97.91%
  18  MY5165_Hrupicola_Temecula                       5.29%    passed     99.39%
  19  MY5175_Hapachea_HarshawRd_PatagoniaMtns         0.21%    passed     98.67%
  20  MY5180_Hapachea_MustrangPk_MustangMtns          0.00%    passed     97.99%
  21  MY5181_Hapachea_MustrangPk_MustangMtns          1.80%    passed     99.19%
  22  MY5193_Hapachea_HarshawRd_PatagoniaMtns         0.21%    passed     99.45%
  23  MY5195_Hapachea_Ordsummit_MtOrd                 2.96%    passed     99.61%
  24  MY5266_Hencina_CerroBolla                       0.32%    passed     88.16%
  25  MY5267_Hencina_CerroBolla                       0.74%    passed     91.75%
  26  MY5269_Hexurella_GuadalupeValley                0.53%    passed     90.12%
  27  MY5271_Hexurella_GuadalupeValley                0.53%    passed     90.12%
  28  MY5276_Hexurella_SanPedro_Martir                0.42%    passed     92.44%
  29  MY5277_Hexurella_SanPedro_Martir                0.32%    passed     92.70%
  30  MY5280_Hexurella_ArroyoSalado                   0.63%    passed     96.62%
  31  MY5282_Hexurella_ArroyoSalado                   0.63%    passed     94.99%
  32  MY5286_Hrupicola_SweetwaterSpr_OrdMtn          22.65%    passed     31.27%
  33  MY5287_Hrupicola_SweetwaterSpr_OrdMtn           2.54%    passed     95.77%
  34  MY5288_Hrupicola_Deadman_Hills                  0.63%    passed     92.01%
  35  MY5289_Hrupicola_Deadman_Hills                  8.57%    passed     97.56%
  36  MY5309_Hapachea_JohnnyLyon_Hills               20.00%    passed     65.43%
  37  MY5310_Hexurella_AntelopeCyn_CerbatMtns        28.89%    passed     24.42%
  38  MY5311_Hexurella_AntelopeCyn_CerbatMtns        16.40%    passed     59.65%
  39  MY5312_Hexurella_FoxCyn_MusicMtns              15.56%    passed     79.58%
  40  MY5313_Hexurella_FoxCyn_MusicMtns              19.79%    passed     50.15%
  41  MY5314_Hexurella_Grasshopper_BrushyMtn         17.67%    passed     68.30%
  42  MY5315_Hexurella_WagonerRd_BradshawMtns         0.21%    passed     85.83%
  43  MY5316_Hexurella_WagonerRd_BradshawMtns         2.54%    passed     95.61%
  44  MY5317_Hrupicola_Cottonwood_SnYsidroMtns       10.79%    passed     99.23%
WARNING: 1 sequences contain more than 50% gaps/ambiguity
****  TOTAL                                           6.56%  1 sequences failed composition chi2 test (p-value<5%; df=3)
Reading alignment file /userdata/rmonjaraz/UCEs/uce-hexu/taxon-sets/reduced/hexu-redu-80p/uce-2001065.fasta ... Fasta format detected
Alignment most likely contains DNA/RNA sequences
Alignment has 44 sequences with 731 columns, 299 distinct patterns
148 parsimony-informative, 85 singleton sites, 498 constant sites
                                              Gap/Ambiguity  Composition  p-value
   1  MY0059_Hapachea_SantaRitaMtns_MaderaCyn         0.68%    passed     97.81%
   2  MY0139_Hexurella_SanDiego_Guatay                2.05%    passed     92.69%
   3  MY5053_Hexurella_ChiricahuaMtns_PriceCyn        0.68%    passed     98.46%
   4  MY5064_Hexurella_MuleMtns_Escabrosa             1.64%    passed     98.33%
   5  MY5071_Hexurella_SantaRitaMtns_AlisoSprings     0.68%    passed     95.48%
   6  MY5075_Hexurella_ChiricahuaMtns_CaveCrkCyn      2.33%    passed     96.48%
   7  MY5126_Hexurella_SantaCatalinaMtns_NuggetCyn    0.82%    passed     98.45%
   8  MY5128_Hexurella_WhetstoneMtns_FrenchJoeCyn    78.52%    failed      0.27%
   9  MY5131_Hexurella_PedregosaMtns_PruneCyn         1.09%    passed     91.88%
  10  MY5132_Hexurella_PedregosaMtns_PruneCyn         1.09%    passed     91.88%
  11  MY5136_Hexurella_MiddlemarchCyn                 0.68%    passed     99.18%
  12  MY5147_Hexurella_DragoonMtns_NF_345A            0.68%    passed     96.53%
  13  MY5152_Hexurella_WhetstoneMtns_ApacheCyn        0.68%    passed     95.44%
  14  MY5154_Hexurella_SantaRitaMtns_AdobeCyn         0.68%    passed     96.62%
  15  MY5157_Hexurella_SantaCatalinaMtns_Redington    1.23%    passed     93.45%
  16  MY5164_Hrupicola_Temecula                       6.57%    passed     96.04%
  17  MY5165_Hrupicola_Temecula                       8.89%    passed     98.98%
  18  MY5175_Hapachea_HarshawRd_PatagoniaMtns         0.68%    passed     97.38%
  19  MY5180_Hapachea_MustrangPk_MustangMtns          0.68%    passed     98.75%
  20  MY5181_Hapachea_MustrangPk_MustangMtns          0.68%    passed     97.27%
  21  MY5193_Hapachea_HarshawRd_PatagoniaMtns         0.82%    passed     99.02%
  22  MY5194_Hapachea_Ordsummit_MtOrd                 0.96%    passed     98.64%
  23  MY5195_Hapachea_Ordsummit_MtOrd                 4.65%    passed     98.42%
  24  MY5266_Hencina_CerroBolla                       0.68%    passed     92.03%
  25  MY5267_Hencina_CerroBolla                       0.68%    passed     92.03%
  26  MY5269_Hexurella_GuadalupeValley                0.41%    passed     95.70%
  27  MY5271_Hexurella_GuadalupeValley                0.41%    passed     95.70%
  28  MY5276_Hexurella_SanPedro_Martir               26.40%    passed     74.63%
  29  MY5277_Hexurella_SanPedro_Martir                0.41%    passed     94.13%
  30  MY5280_Hexurella_ArroyoSalado                   0.82%    passed     89.30%
  31  MY5282_Hexurella_ArroyoSalado                   5.20%    passed     92.48%
  32  MY5286_Hrupicola_SweetwaterSpr_OrdMtn           0.68%    passed     73.20%
  33  MY5287_Hrupicola_SweetwaterSpr_OrdMtn           8.07%    passed     85.74%
  34  MY5288_Hrupicola_Deadman_Hills                  1.23%    passed     93.42%
  35  MY5289_Hrupicola_Deadman_Hills                  1.23%    passed     93.42%
  36  MY5309_Hapachea_JohnnyLyon_Hills               12.31%    passed     89.66%
  37  MY5310_Hexurella_AntelopeCyn_CerbatMtns        42.00%    failed      4.85%
  38  MY5311_Hexurella_AntelopeCyn_CerbatMtns        19.02%    passed     97.76%
  39  MY5312_Hexurella_FoxCyn_MusicMtns              16.01%    passed     99.42%
  40  MY5313_Hexurella_FoxCyn_MusicMtns              12.31%    passed     96.71%
  41  MY5314_Hexurella_Grasshopper_BrushyMtn         12.45%    passed     99.45%
  42  MY5315_Hexurella_WagonerRd_BradshawMtns         0.41%    passed     99.27%
  43  MY5316_Hexurella_WagonerRd_BradshawMtns         0.55%    passed     99.31%
  44  MY5317_Hrupicola_Cottonwood_SnYsidroMtns       10.81%    passed     99.33%
WARNING: 1 sequences contain more than 50% gaps/ambiguity
****  TOTAL                                           6.58%  2 sequences failed composition chi2 test (p-value<5%; df=3)
Reading alignment file /userdata/rmonjaraz/UCEs/uce-hexu/taxon-sets/reduced/hexu-redu-80p/uce-2001069.fasta ... Fasta format detected
Alignment most likely contains DNA/RNA sequences
Alignment has 46 sequences with 610 columns, 300 distinct patterns
160 parsimony-informative, 67 singleton sites, 383 constant sites
                                              Gap/Ambiguity  Composition  p-value
   1  MY0059_Hapachea_SantaRitaMtns_MaderaCyn         0.16%    passed     99.69%
   2  MY0139_Hexurella_SanDiego_Guatay                8.03%    passed     87.21%
   3  MY5053_Hexurella_ChiricahuaMtns_PriceCyn        0.00%    passed     96.97%
   4  MY5064_Hexurella_MuleMtns_Escabrosa             0.82%    passed     99.27%
   5  MY5066_Hexurella_MuleMtns_Escabrosa             0.82%    passed    100.00%
   6  MY5071_Hexurella_SantaRitaMtns_AlisoSprings     0.16%    passed     98.68%
   7  MY5075_Hexurella_ChiricahuaMtns_CaveCrkCyn      0.00%    passed     97.66%
   8  MY5126_Hexurella_SantaCatalinaMtns_NuggetCyn    0.00%    passed     98.80%
   9  MY5127_Hexurella_WhetstoneMtns_FrenchJoeCyn    67.87%    passed     46.04%
  10  MY5128_Hexurella_WhetstoneMtns_FrenchJoeCyn    72.13%    passed     61.93%
  11  MY5131_Hexurella_PedregosaMtns_PruneCyn         0.16%    passed     95.84%
  12  MY5132_Hexurella_PedregosaMtns_PruneCyn         0.16%    passed     97.78%
  13  MY5136_Hexurella_MiddlemarchCyn                 0.16%    passed     99.20%
  14  MY5147_Hexurella_DragoonMtns_NF_345A            0.33%    passed     99.57%
  15  MY5152_Hexurella_WhetstoneMtns_ApacheCyn        0.00%    passed    100.00%
  16  MY5154_Hexurella_SantaRitaMtns_AdobeCyn         0.16%    passed     98.92%
  17  MY5157_Hexurella_SantaCatalinaMtns_Redington    0.16%    passed     98.99%
  18  MY5164_Hrupicola_Temecula                      41.48%    passed     86.38%
  19  MY5165_Hrupicola_Temecula                       0.16%    passed     78.17%
  20  MY5175_Hapachea_HarshawRd_PatagoniaMtns         0.00%    passed     96.03%
  21  MY5180_Hapachea_MustrangPk_MustangMtns          0.00%    passed     98.25%
  22  MY5181_Hapachea_MustrangPk_MustangMtns         24.10%    passed     46.43%
  23  MY5193_Hapachea_HarshawRd_PatagoniaMtns         0.00%    passed     96.03%
  24  MY5194_Hapachea_Ordsummit_MtOrd                 2.46%    passed     99.56%
  25  MY5195_Hapachea_Ordsummit_MtOrd                 0.16%    passed     99.20%
  26  MY5266_Hencina_CerroBolla                       2.62%    passed     94.28%
  27  MY5267_Hencina_CerroBolla                       2.62%    passed     94.28%
  28  MY5269_Hexurella_GuadalupeValley                1.48%    passed     93.63%
  29  MY5271_Hexurella_GuadalupeValley                1.31%    passed     92.78%
  30  MY5276_Hexurella_SanPedro_Martir                1.31%    passed     91.31%
  31  MY5277_Hexurella_SanPedro_Martir                1.31%    passed     92.78%
  32  MY5280_Hexurella_ArroyoSalado                   0.66%    passed     94.31%
  33  MY5282_Hexurella_ArroyoSalado                   0.66%    passed     97.79%
  34  MY5286_Hrupicola_SweetwaterSpr_OrdMtn           0.33%    passed     93.86%
  35  MY5287_Hrupicola_SweetwaterSpr_OrdMtn           9.67%    passed     94.75%
  36  MY5288_Hrupicola_Deadman_Hills                  4.10%    passed     99.42%
  37  MY5289_Hrupicola_Deadman_Hills                  5.25%    passed     99.36%
  38  MY5309_Hapachea_JohnnyLyon_Hills               28.36%    passed     82.59%
  39  MY5310_Hexurella_AntelopeCyn_CerbatMtns         3.44%    passed     99.91%
  40  MY5311_Hexurella_AntelopeCyn_CerbatMtns         6.07%    passed     97.47%
  41  MY5312_Hexurella_FoxCyn_MusicMtns              19.51%    passed     91.03%
  42  MY5313_Hexurella_FoxCyn_MusicMtns              18.03%    passed     82.70%
  43  MY5314_Hexurella_Grasshopper_BrushyMtn         34.26%    passed     40.99%
  44  MY5315_Hexurella_WagonerRd_BradshawMtns        16.39%    passed     46.69%
  45  MY5316_Hexurella_WagonerRd_BradshawMtns         0.33%    passed     96.36%
  46  MY5317_Hrupicola_Cottonwood_SnYsidroMtns       12.46%    passed     89.92%
WARNING: 2 sequences contain more than 50% gaps/ambiguity
****  TOTAL                                           8.47%  0 sequences failed composition chi2 test (p-value<5%; df=3)
Reading alignment file /userdata/rmonjaraz/UCEs/uce-hexu/taxon-sets/reduced/hexu-redu-80p/uce-200107.fasta ... Fasta format detected
Alignment most likely contains DNA/RNA sequences
Alignment has 42 sequences with 711 columns, 154 distinct patterns
38 parsimony-informative, 37 singleton sites, 636 constant sites
                                              Gap/Ambiguity  Composition  p-value
   1  MY0059_Hapachea_SantaRitaMtns_MaderaCyn         1.83%    passed     97.22%
   2  MY5057_Hexurella_ChiricahuaMtns_PriceCyn       65.68%    passed     87.50%
   3  MY5064_Hexurella_MuleMtns_Escabrosa             0.00%    passed     99.10%
   4  MY5066_Hexurella_MuleMtns_Escabrosa             0.14%    passed     99.86%
   5  MY5071_Hexurella_SantaRitaMtns_AlisoSprings     0.00%    passed     99.43%
   6  MY5075_Hexurella_ChiricahuaMtns_CaveCrkCyn      0.00%    passed     98.36%
   7  MY5126_Hexurella_SantaCatalinaMtns_NuggetCyn    0.00%    passed     98.48%
   8  MY5128_Hexurella_WhetstoneMtns_FrenchJoeCyn    67.09%    passed     17.89%
   9  MY5136_Hexurella_MiddlemarchCyn                 0.00%    passed     99.83%
  10  MY5147_Hexurella_DragoonMtns_NF_345A            0.00%    passed     99.94%
  11  MY5152_Hexurella_WhetstoneMtns_ApacheCyn        0.00%    passed     99.70%
  12  MY5154_Hexurella_SantaRitaMtns_AdobeCyn         0.56%    passed     97.89%
  13  MY5157_Hexurella_SantaCatalinaMtns_Redington    0.00%    passed     99.56%
  14  MY5164_Hrupicola_Temecula                      16.60%    passed     72.88%
  15  MY5165_Hrupicola_Temecula                       5.34%    passed     99.34%
  16  MY5175_Hapachea_HarshawRd_PatagoniaMtns         0.56%    passed     99.22%
  17  MY5180_Hapachea_MustrangPk_MustangMtns          0.00%    passed     99.83%
  18  MY5181_Hapachea_MustrangPk_MustangMtns          0.84%    passed     98.84%
  19  MY5193_Hapachea_HarshawRd_PatagoniaMtns         0.00%    passed     99.67%
  20  MY5194_Hapachea_Ordsummit_MtOrd                 0.14%    passed     99.44%
  21  MY5195_Hapachea_Ordsummit_MtOrd                 4.92%    passed     99.89%
  22  MY5266_Hencina_CerroBolla                       1.97%    passed     98.86%
  23  MY5267_Hencina_CerroBolla                       1.97%    passed     98.86%
  24  MY5269_Hexurella_GuadalupeValley                1.97%    passed     99.34%
  25  MY5271_Hexurella_GuadalupeValley                1.97%    passed     99.34%
  26  MY5276_Hexurella_SanPedro_Martir                1.97%    passed     99.17%
  27  MY5277_Hexurella_SanPedro_Martir                1.97%    passed     99.17%
  28  MY5280_Hexurella_ArroyoSalado                   1.55%    passed     99.95%
  29  MY5282_Hexurella_ArroyoSalado                   5.20%    passed     99.04%
  30  MY5286_Hrupicola_SweetwaterSpr_OrdMtn           6.33%    passed     99.92%
  31  MY5287_Hrupicola_SweetwaterSpr_OrdMtn           2.81%    passed     99.72%
  32  MY5288_Hrupicola_Deadman_Hills                  1.97%    passed     99.68%
  33  MY5289_Hrupicola_Deadman_Hills                  1.97%    passed     99.39%
  34  MY5309_Hapachea_JohnnyLyon_Hills                7.45%    passed     96.25%
  35  MY5310_Hexurella_AntelopeCyn_CerbatMtns        16.60%    passed     63.67%
  36  MY5311_Hexurella_AntelopeCyn_CerbatMtns        13.50%    passed     90.13%
  37  MY5312_Hexurella_FoxCyn_MusicMtns              18.14%    passed     99.14%
  38  MY5313_Hexurella_FoxCyn_MusicMtns              19.41%    passed     79.64%
  39  MY5314_Hexurella_Grasshopper_BrushyMtn         24.61%    passed     76.91%
  40  MY5315_Hexurella_WagonerRd_BradshawMtns         3.66%    passed     98.88%
  41  MY5316_Hexurella_WagonerRd_BradshawMtns         1.83%    passed     99.70%
  42  MY5317_Hrupicola_Cottonwood_SnYsidroMtns        8.44%    passed    100.00%
WARNING: 2 sequences contain more than 50% gaps/ambiguity
****  TOTAL                                           7.36%  0 sequences failed composition chi2 test (p-value<5%; df=3)
Reading alignment file /userdata/rmonjaraz/UCEs/uce-hexu/taxon-sets/reduced/hexu-redu-80p/uce-200108.fasta ... Fasta format detected
Alignment most likely contains DNA/RNA sequences
Alignment has 44 sequences with 835 columns, 290 distinct patterns
143 parsimony-informative, 84 singleton sites, 608 constant sites
                                              Gap/Ambiguity  Composition  p-value
   1  MY0059_Hapachea_SantaRitaMtns_MaderaCyn         0.12%    passed     92.37%
   2  MY0139_Hexurella_SanDiego_Guatay                0.00%    passed     99.99%
   3  MY5057_Hexurella_ChiricahuaMtns_PriceCyn       73.89%    failed      0.10%
   4  MY5064_Hexurella_MuleMtns_Escabrosa             0.24%    passed     97.74%
   5  MY5066_Hexurella_MuleMtns_Escabrosa             0.24%    passed     98.58%
   6  MY5071_Hexurella_SantaRitaMtns_AlisoSprings     0.12%    passed     97.14%
   7  MY5075_Hexurella_ChiricahuaMtns_CaveCrkCyn      0.12%    passed     91.11%
   8  MY5126_Hexurella_SantaCatalinaMtns_NuggetCyn    0.12%    passed     92.26%
   9  MY5127_Hexurella_WhetstoneMtns_FrenchJoeCyn    60.48%    failed      4.24%
  10  MY5128_Hexurella_WhetstoneMtns_FrenchJoeCyn    74.13%    failed      0.68%
  11  MY5131_Hexurella_PedregosaMtns_PruneCyn         0.12%    passed     97.54%
  12  MY5132_Hexurella_PedregosaMtns_PruneCyn         0.12%    passed     97.54%
  13  MY5136_Hexurella_MiddlemarchCyn                 0.24%    passed     95.92%
  14  MY5147_Hexurella_DragoonMtns_NF_345A            0.24%    passed     94.82%
  15  MY5152_Hexurella_WhetstoneMtns_ApacheCyn        0.12%    passed     97.30%
  16  MY5154_Hexurella_SantaRitaMtns_AdobeCyn         0.12%    passed     95.74%
  17  MY5157_Hexurella_SantaCatalinaMtns_Redington    0.12%    passed     91.88%
  18  MY5165_Hrupicola_Temecula                       3.47%    passed     99.02%
  19  MY5175_Hapachea_HarshawRd_PatagoniaMtns         0.24%    passed     95.07%
  20  MY5180_Hapachea_MustrangPk_MustangMtns          0.12%    passed     93.20%
  21  MY5181_Hapachea_MustrangPk_MustangMtns          0.12%    passed     93.56%
  22  MY5193_Hapachea_HarshawRd_PatagoniaMtns         0.24%    passed     95.05%
  23  MY5194_Hapachea_Ordsummit_MtOrd                 4.79%    passed     97.95%
  24  MY5195_Hapachea_Ordsummit_MtOrd                 1.08%    passed     97.07%
  25  MY5266_Hencina_CerroBolla                       2.28%    passed     98.49%
  26  MY5267_Hencina_CerroBolla                       0.12%    passed     99.24%
  27  MY5269_Hexurella_GuadalupeValley                0.00%    passed     99.82%
  28  MY5271_Hexurella_GuadalupeValley                1.56%    passed     97.86%
  29  MY5276_Hexurella_SanPedro_Martir                0.00%    passed     99.00%
  30  MY5277_Hexurella_SanPedro_Martir                0.00%    passed     99.24%
  31  MY5280_Hexurella_ArroyoSalado                   0.00%    passed     99.29%
  32  MY5282_Hexurella_ArroyoSalado                   0.00%    passed     99.29%
  33  MY5286_Hrupicola_SweetwaterSpr_OrdMtn           0.12%    passed     98.71%
  34  MY5287_Hrupicola_SweetwaterSpr_OrdMtn          10.90%    passed     97.27%
  35  MY5288_Hrupicola_Deadman_Hills                 12.57%    passed     98.72%
  36  MY5289_Hrupicola_Deadman_Hills                  2.16%    passed     99.58%
  37  MY5309_Hapachea_JohnnyLyon_Hills                4.07%    passed     92.81%
  38  MY5310_Hexurella_AntelopeCyn_CerbatMtns        22.75%    passed     70.71%
  39  MY5311_Hexurella_AntelopeCyn_CerbatMtns        10.30%    passed     91.91%
  40  MY5312_Hexurella_FoxCyn_MusicMtns              22.51%    passed     48.11%
  41  MY5314_Hexurella_Grasshopper_BrushyMtn          9.34%    passed     97.20%
  42  MY5315_Hexurella_WagonerRd_BradshawMtns         1.44%    passed     98.64%
  43  MY5316_Hexurella_WagonerRd_BradshawMtns         6.59%    passed     85.28%
  44  MY5317_Hrupicola_Cottonwood_SnYsidroMtns        2.40%    passed     90.49%
WARNING: 3 sequences contain more than 50% gaps/ambiguity
****  TOTAL                                           7.49%  3 sequences failed composition chi2 test (p-value<5%; df=3)
Reading alignment file /userdata/rmonjaraz/UCEs/uce-hexu/taxon-sets/reduced/hexu-redu-80p/uce-2001085.fasta ... Fasta format detected
Alignment most likely contains DNA/RNA sequences
Alignment has 43 sequences with 604 columns, 358 distinct patterns
195 parsimony-informative, 117 singleton sites, 292 constant sites
                                              Gap/Ambiguity  Composition  p-value
   1  MY0059_Hapachea_SantaRitaMtns_MaderaCyn        15.07%    passed     96.30%
   2  MY0139_Hexurella_SanDiego_Guatay                0.00%    passed     99.07%
   3  MY5053_Hexurella_ChiricahuaMtns_PriceCyn        0.17%    passed     93.40%
   4  MY5064_Hexurella_MuleMtns_Escabrosa             7.28%    passed     56.57%
   5  MY5066_Hexurella_MuleMtns_Escabrosa            42.05%    passed     37.55%
   6  MY5071_Hexurella_SantaRitaMtns_AlisoSprings    35.10%    passed     91.01%
   7  MY5075_Hexurella_ChiricahuaMtns_CaveCrkCyn     32.28%    passed     74.70%
   8  MY5126_Hexurella_SantaCatalinaMtns_NuggetCyn    3.15%    passed     78.49%
   9  MY5131_Hexurella_PedregosaMtns_PruneCyn         0.00%    passed     82.50%
  10  MY5132_Hexurella_PedregosaMtns_PruneCyn         0.00%    passed     82.50%
  11  MY5136_Hexurella_MiddlemarchCyn                 0.00%    passed     94.85%
  12  MY5147_Hexurella_DragoonMtns_NF_345A            0.33%    passed     98.77%
  13  MY5152_Hexurella_WhetstoneMtns_ApacheCyn       13.74%    passed     80.32%
  14  MY5154_Hexurella_SantaRitaMtns_AdobeCyn         0.66%    passed     97.52%
  15  MY5157_Hexurella_SantaCatalinaMtns_Redington   77.81%    passed     75.14%
  16  MY5164_Hrupicola_Temecula                       0.00%    passed     99.61%
  17  MY5165_Hrupicola_Temecula                       0.00%    passed     98.69%
  18  MY5175_Hapachea_HarshawRd_PatagoniaMtns         0.00%    passed     99.34%
  19  MY5180_Hapachea_MustrangPk_MustangMtns          0.00%    passed     93.40%
  20  MY5181_Hapachea_MustrangPk_MustangMtns          0.00%    passed     95.06%
  21  MY5193_Hapachea_HarshawRd_PatagoniaMtns         0.17%    passed     99.94%
  22  MY5194_Hapachea_Ordsummit_MtOrd                 6.79%    passed      7.97%
  23  MY5195_Hapachea_Ordsummit_MtOrd                 0.17%    passed     81.60%
  24  MY5266_Hencina_CerroBolla                       2.15%    passed     94.06%
  25  MY5267_Hencina_CerroBolla                       2.15%    passed     96.17%
  26  MY5269_Hexurella_GuadalupeValley                2.15%    passed     87.87%
  27  MY5271_Hexurella_GuadalupeValley                2.15%    passed     91.16%
  28  MY5276_Hexurella_SanPedro_Martir                0.66%    passed     92.06%
  29  MY5277_Hexurella_SanPedro_Martir                0.66%    passed     92.06%
  30  MY5280_Hexurella_ArroyoSalado                   1.16%    passed     68.52%
  31  MY5282_Hexurella_ArroyoSalado                  19.37%    passed     38.03%
  32  MY5286_Hrupicola_SweetwaterSpr_OrdMtn           0.00%    passed     93.24%
  33  MY5287_Hrupicola_SweetwaterSpr_OrdMtn           0.00%    passed     93.24%
  34  MY5288_Hrupicola_Deadman_Hills                  0.17%    passed     97.47%
  35  MY5289_Hrupicola_Deadman_Hills                  2.98%    passed     83.61%
  36  MY5309_Hapachea_JohnnyLyon_Hills                0.00%    passed     98.80%
  37  MY5310_Hexurella_AntelopeCyn_CerbatMtns        16.56%    passed     35.73%
  38  MY5312_Hexurella_FoxCyn_MusicMtns              12.42%    passed     35.92%
  39  MY5313_Hexurella_FoxCyn_MusicMtns              11.75%    passed     35.21%
  40  MY5314_Hexurella_Grasshopper_BrushyMtn         28.15%    passed     62.20%
  41  MY5315_Hexurella_WagonerRd_BradshawMtns        11.09%    passed     62.81%
  42  MY5316_Hexurella_WagonerRd_BradshawMtns         0.17%    passed     73.72%
  43  MY5317_Hrupicola_Cottonwood_SnYsidroMtns        1.99%    passed     95.70%
WARNING: 1 sequences contain more than 50% gaps/ambiguity
****  TOTAL                                           8.15%  0 sequences failed composition chi2 test (p-value<5%; df=3)
Reading alignment file /userdata/rmonjaraz/UCEs/uce-hexu/taxon-sets/reduced/hexu-redu-80p/uce-200110.fasta ... Fasta format detected
Alignment most likely contains DNA/RNA sequences
Alignment has 46 sequences with 916 columns, 335 distinct patterns
143 parsimony-informative, 102 singleton sites, 671 constant sites
                                              Gap/Ambiguity  Composition  p-value
   1  MY0059_Hapachea_SantaRitaMtns_MaderaCyn         0.00%    passed     99.79%
   2  MY0139_Hexurella_SanDiego_Guatay                1.31%    passed     93.34%
   3  MY5053_Hexurella_ChiricahuaMtns_PriceCyn        0.00%    passed     97.23%
   4  MY5057_Hexurella_ChiricahuaMtns_PriceCyn       74.78%    failed      1.24%
   5  MY5064_Hexurella_MuleMtns_Escabrosa            34.06%    passed     26.91%
   6  MY5066_Hexurella_MuleMtns_Escabrosa             3.06%    passed     98.80%
   7  MY5071_Hexurella_SantaRitaMtns_AlisoSprings     0.00%    passed     98.86%
   8  MY5075_Hexurella_ChiricahuaMtns_CaveCrkCyn      0.00%    passed     99.07%
   9  MY5126_Hexurella_SantaCatalinaMtns_NuggetCyn    0.00%    passed     95.90%
  10  MY5127_Hexurella_WhetstoneMtns_FrenchJoeCyn    61.79%    failed      2.15%
  11  MY5128_Hexurella_WhetstoneMtns_FrenchJoeCyn    44.32%    passed     42.70%
  12  MY5131_Hexurella_PedregosaMtns_PruneCyn         0.00%    passed     98.61%
  13  MY5132_Hexurella_PedregosaMtns_PruneCyn         0.00%    passed     98.61%
  14  MY5136_Hexurella_MiddlemarchCyn                 0.00%    passed     97.11%
  15  MY5147_Hexurella_DragoonMtns_NF_345A            0.00%    passed     99.09%
  16  MY5152_Hexurella_WhetstoneMtns_ApacheCyn        4.37%    passed     94.39%
  17  MY5154_Hexurella_SantaRitaMtns_AdobeCyn         0.00%    passed     99.16%
  18  MY5157_Hexurella_SantaCatalinaMtns_Redington    0.00%    passed     99.46%
  19  MY5165_Hrupicola_Temecula                       1.31%    passed     96.12%
  20  MY5175_Hapachea_HarshawRd_PatagoniaMtns         0.00%    passed     99.34%
  21  MY5180_Hapachea_MustrangPk_MustangMtns          0.33%    passed     97.44%
  22  MY5181_Hapachea_MustrangPk_MustangMtns          5.90%    passed     80.65%
  23  MY5193_Hapachea_HarshawRd_PatagoniaMtns         0.00%    passed     98.27%
  24  MY5194_Hapachea_Ordsummit_MtOrd                 0.00%    passed     99.68%
  25  MY5195_Hapachea_Ordsummit_MtOrd                 3.71%    passed     95.35%
  26  MY5266_Hencina_CerroBolla                       0.33%    passed     96.45%
  27  MY5267_Hencina_CerroBolla                       0.00%    passed     91.55%
  28  MY5269_Hexurella_GuadalupeValley                0.00%    passed     97.25%
  29  MY5271_Hexurella_GuadalupeValley                0.00%    passed     96.06%
  30  MY5276_Hexurella_SanPedro_Martir                0.00%    passed     93.87%
  31  MY5277_Hexurella_SanPedro_Martir                0.00%    passed     94.28%
  32  MY5280_Hexurella_ArroyoSalado                   7.42%    passed     90.19%
  33  MY5282_Hexurella_ArroyoSalado                   7.42%    passed     92.54%
  34  MY5286_Hrupicola_SweetwaterSpr_OrdMtn           3.06%    passed     80.39%
  35  MY5287_Hrupicola_SweetwaterSpr_OrdMtn          12.12%    passed     91.98%
  36  MY5288_Hrupicola_Deadman_Hills                  3.17%    passed     92.22%
  37  MY5289_Hrupicola_Deadman_Hills                  0.11%    passed     94.53%
  38  MY5309_Hapachea_JohnnyLyon_Hills               17.69%    passed     84.22%
  39  MY5310_Hexurella_AntelopeCyn_CerbatMtns        26.42%    passed     86.51%
  40  MY5311_Hexurella_AntelopeCyn_CerbatMtns        19.43%    passed     85.93%
  41  MY5312_Hexurella_FoxCyn_MusicMtns              20.41%    passed     95.03%
  42  MY5313_Hexurella_FoxCyn_MusicMtns              17.36%    passed     93.13%
  43  MY5314_Hexurella_Grasshopper_BrushyMtn         22.27%    passed     96.75%
  44  MY5315_Hexurella_WagonerRd_BradshawMtns         0.00%    passed     99.86%
  45  MY5316_Hexurella_WagonerRd_BradshawMtns         0.11%    passed     99.22%
  46  MY5317_Hrupicola_Cottonwood_SnYsidroMtns        7.64%    passed     92.95%
WARNING: 2 sequences contain more than 50% gaps/ambiguity
****  TOTAL                                           8.69%  2 sequences failed composition chi2 test (p-value<5%; df=3)
Reading alignment file /userdata/rmonjaraz/UCEs/uce-hexu/taxon-sets/reduced/hexu-redu-80p/uce-200111.fasta ... Fasta format detected
Alignment most likely contains DNA/RNA sequences
Alignment has 44 sequences with 985 columns, 249 distinct patterns
66 parsimony-informative, 143 singleton sites, 776 constant sites
                                              Gap/Ambiguity  Composition  p-value
   1  MY0059_Hapachea_SantaRitaMtns_MaderaCyn         0.10%    passed     99.28%
   2  MY0139_Hexurella_SanDiego_Guatay                0.20%    passed     97.48%
   3  MY5053_Hexurella_ChiricahuaMtns_PriceCyn        3.55%    passed     97.22%
   4  MY5057_Hexurella_ChiricahuaMtns_PriceCyn       73.81%    passed     48.44%
   5  MY5064_Hexurella_MuleMtns_Escabrosa             0.00%    passed     97.41%
   6  MY5066_Hexurella_MuleMtns_Escabrosa             1.22%    passed     97.84%
   7  MY5071_Hexurella_SantaRitaMtns_AlisoSprings     0.00%    passed     99.44%
   8  MY5075_Hexurella_ChiricahuaMtns_CaveCrkCyn      4.06%    passed     94.80%
   9  MY5126_Hexurella_SantaCatalinaMtns_NuggetCyn    0.10%    passed     99.07%
  10  MY5127_Hexurella_WhetstoneMtns_FrenchJoeCyn    69.04%    passed     82.45%
  11  MY5128_Hexurella_WhetstoneMtns_FrenchJoeCyn    73.71%    passed     24.00%
  12  MY5131_Hexurella_PedregosaMtns_PruneCyn        22.94%    passed     16.10%
  13  MY5132_Hexurella_PedregosaMtns_PruneCyn        15.33%    passed     80.79%
  14  MY5136_Hexurella_MiddlemarchCyn                 0.00%    passed     98.42%
  15  MY5147_Hexurella_DragoonMtns_NF_345A            2.64%    passed     98.00%
  16  MY5152_Hexurella_WhetstoneMtns_ApacheCyn       11.17%    passed     90.35%
  17  MY5154_Hexurella_SantaRitaMtns_AdobeCyn         4.16%    passed     96.07%
  18  MY5157_Hexurella_SantaCatalinaMtns_Redington    8.32%    passed     77.78%
  19  MY5164_Hrupicola_Temecula                       0.20%    passed     98.89%
  20  MY5165_Hrupicola_Temecula                       0.20%    passed     97.97%
  21  MY5175_Hapachea_HarshawRd_PatagoniaMtns         0.10%    passed     97.27%
  22  MY5180_Hapachea_MustrangPk_MustangMtns          0.00%    passed     98.06%
  23  MY5181_Hapachea_MustrangPk_MustangMtns          3.15%    passed      7.37%
  24  MY5193_Hapachea_HarshawRd_PatagoniaMtns         0.00%    passed     95.86%
  25  MY5194_Hapachea_Ordsummit_MtOrd                 0.00%    passed     99.67%
  26  MY5195_Hapachea_Ordsummit_MtOrd                 5.28%    passed     98.74%
  27  MY5266_Hencina_CerroBolla                       0.20%    passed     96.51%
  28  MY5267_Hencina_CerroBolla                       0.20%    passed     97.34%
  29  MY5269_Hexurella_GuadalupeValley                0.20%    passed     94.42%
  30  MY5271_Hexurella_GuadalupeValley                0.20%    passed     95.64%
  31  MY5276_Hexurella_SanPedro_Martir                0.20%    passed     96.87%
  32  MY5277_Hexurella_SanPedro_Martir                0.20%    passed     93.59%
  33  MY5280_Hexurella_ArroyoSalado                   0.20%    passed     99.33%
  34  MY5282_Hexurella_ArroyoSalado                   0.20%    passed     99.33%
  35  MY5286_Hrupicola_SweetwaterSpr_OrdMtn           0.30%    passed     98.12%
  36  MY5287_Hrupicola_SweetwaterSpr_OrdMtn           9.34%    passed     86.28%
  37  MY5288_Hrupicola_Deadman_Hills                  0.30%    passed     98.57%
  38  MY5289_Hrupicola_Deadman_Hills                  0.30%    passed     98.57%
  39  MY5309_Hapachea_JohnnyLyon_Hills                9.04%    passed     90.34%
  40  MY5310_Hexurella_AntelopeCyn_CerbatMtns        20.51%    passed     59.58%
  41  MY5312_Hexurella_FoxCyn_MusicMtns              17.46%    passed     52.65%
  42  MY5315_Hexurella_WagonerRd_BradshawMtns         0.00%    passed     94.94%
  43  MY5316_Hexurella_WagonerRd_BradshawMtns         0.00%    passed     94.94%
  44  MY5317_Hrupicola_Cottonwood_SnYsidroMtns        2.23%    passed     98.43%
WARNING: 3 sequences contain more than 50% gaps/ambiguity
****  TOTAL                                           8.19%  0 sequences failed composition chi2 test (p-value<5%; df=3)
Reading alignment file /userdata/rmonjaraz/UCEs/uce-hexu/taxon-sets/reduced/hexu-redu-80p/uce-2001114.fasta ... Fasta format detected
Alignment most likely contains DNA/RNA sequences
Alignment has 44 sequences with 882 columns, 337 distinct patterns
109 parsimony-informative, 199 singleton sites, 574 constant sites
                                              Gap/Ambiguity  Composition  p-value
   1  MY0059_Hapachea_SantaRitaMtns_MaderaCyn         0.00%    passed     94.08%
   2  MY0139_Hexurella_SanDiego_Guatay                3.40%    passed     99.72%
   3  MY5053_Hexurella_ChiricahuaMtns_PriceCyn        0.11%    passed     99.59%
   4  MY5057_Hexurella_ChiricahuaMtns_PriceCyn       79.02%    failed      2.30%
   5  MY5064_Hexurella_MuleMtns_Escabrosa             0.11%    passed     88.32%
   6  MY5066_Hexurella_MuleMtns_Escabrosa             0.11%    passed     88.32%
   7  MY5071_Hexurella_SantaRitaMtns_AlisoSprings     0.11%    passed     90.87%
   8  MY5075_Hexurella_ChiricahuaMtns_CaveCrkCyn      0.11%    passed     93.51%
   9  MY5126_Hexurella_SantaCatalinaMtns_NuggetCyn    0.00%    passed     98.06%
  10  MY5128_Hexurella_WhetstoneMtns_FrenchJoeCyn    60.77%    failed      0.45%
  11  MY5131_Hexurella_PedregosaMtns_PruneCyn         0.11%    passed     85.76%
  12  MY5132_Hexurella_PedregosaMtns_PruneCyn         0.11%    passed     81.97%
  13  MY5136_Hexurella_MiddlemarchCyn                25.74%    passed     46.13%
  14  MY5147_Hexurella_DragoonMtns_NF_345A            0.11%    passed     98.56%
  15  MY5152_Hexurella_WhetstoneMtns_ApacheCyn        0.57%    passed     99.27%
  16  MY5154_Hexurella_SantaRitaMtns_AdobeCyn         0.00%    passed     99.53%
  17  MY5157_Hexurella_SantaCatalinaMtns_Redington    0.11%    passed     98.52%
  18  MY5164_Hrupicola_Temecula                       3.51%    passed     99.82%
  19  MY5165_Hrupicola_Temecula                       6.46%    passed     99.75%
  20  MY5175_Hapachea_HarshawRd_PatagoniaMtns         0.23%    passed     97.78%
  21  MY5180_Hapachea_MustrangPk_MustangMtns          0.45%    passed     98.62%
  22  MY5181_Hapachea_MustrangPk_MustangMtns          3.85%    passed     98.31%
  23  MY5193_Hapachea_HarshawRd_PatagoniaMtns         0.23%    passed     98.32%
  24  MY5194_Hapachea_Ordsummit_MtOrd                 0.11%    passed     99.05%
  25  MY5195_Hapachea_Ordsummit_MtOrd                 4.08%    passed     91.25%
  26  MY5266_Hencina_CerroBolla                       3.06%    passed    100.00%
  27  MY5267_Hencina_CerroBolla                       3.06%    passed    100.00%
  28  MY5269_Hexurella_GuadalupeValley                3.17%    passed     99.90%
  29  MY5271_Hexurella_GuadalupeValley                3.17%    passed     99.85%
  30  MY5276_Hexurella_SanPedro_Martir                3.06%    passed     98.52%
  31  MY5277_Hexurella_SanPedro_Martir                3.06%    passed     98.52%
  32  MY5280_Hexurella_ArroyoSalado                   3.06%    passed     99.68%
  33  MY5286_Hrupicola_SweetwaterSpr_OrdMtn          15.08%    failed      0.03%
  34  MY5287_Hrupicola_SweetwaterSpr_OrdMtn           7.94%    passed     97.20%
  35  MY5288_Hrupicola_Deadman_Hills                  3.06%    passed     98.97%
  36  MY5309_Hapachea_JohnnyLyon_Hills                9.30%    passed     98.38%
  37  MY5310_Hexurella_AntelopeCyn_CerbatMtns        19.27%    passed     99.05%
  38  MY5311_Hexurella_AntelopeCyn_CerbatMtns        10.20%    passed     97.50%
  39  MY5312_Hexurella_FoxCyn_MusicMtns              23.36%    passed     91.30%
  40  MY5313_Hexurella_FoxCyn_MusicMtns              10.43%    passed     98.05%
  41  MY5314_Hexurella_Grasshopper_BrushyMtn         21.20%    passed     97.81%
  42  MY5315_Hexurella_WagonerRd_BradshawMtns         0.79%    passed     99.70%
  43  MY5316_Hexurella_WagonerRd_BradshawMtns         3.97%    passed     98.15%
  44  MY5317_Hrupicola_Cottonwood_SnYsidroMtns        7.94%    passed     88.79%
WARNING: 2 sequences contain more than 50% gaps/ambiguity
****  TOTAL                                           7.81%  3 sequences failed composition chi2 test (p-value<5%; df=3)
Reading alignment file /userdata/rmonjaraz/UCEs/uce-hexu/taxon-sets/reduced/hexu-redu-80p/uce-2001115.fasta ... Fasta format detected
Alignment most likely contains DNA/RNA sequences
Alignment has 43 sequences with 444 columns, 251 distinct patterns
110 parsimony-informative, 59 singleton sites, 275 constant sites
                                              Gap/Ambiguity  Composition  p-value
   1  MY0059_Hapachea_SantaRitaMtns_MaderaCyn         2.70%    passed     98.08%
   2  MY0139_Hexurella_SanDiego_Guatay                4.28%    passed     76.43%
   3  MY5053_Hexurella_ChiricahuaMtns_PriceCyn        0.00%    passed     97.49%
   4  MY5066_Hexurella_MuleMtns_Escabrosa             0.23%    passed     94.06%
   5  MY5071_Hexurella_SantaRitaMtns_AlisoSprings     0.00%    passed     98.99%
   6  MY5075_Hexurella_ChiricahuaMtns_CaveCrkCyn      0.00%    passed     98.01%
   7  MY5126_Hexurella_SantaCatalinaMtns_NuggetCyn    0.23%    passed     99.40%
   8  MY5127_Hexurella_WhetstoneMtns_FrenchJoeCyn    49.55%    passed     23.37%
   9  MY5128_Hexurella_WhetstoneMtns_FrenchJoeCyn    75.90%    passed     14.09%
  10  MY5131_Hexurella_PedregosaMtns_PruneCyn         0.00%    passed     99.83%
  11  MY5136_Hexurella_MiddlemarchCyn                 0.23%    passed     98.37%
  12  MY5147_Hexurella_DragoonMtns_NF_345A            0.45%    passed     95.71%
  13  MY5152_Hexurella_WhetstoneMtns_ApacheCyn        0.68%    passed     98.51%
  14  MY5154_Hexurella_SantaRitaMtns_AdobeCyn         1.13%    passed     96.59%
  15  MY5157_Hexurella_SantaCatalinaMtns_Redington    0.45%    passed     96.38%
  16  MY5164_Hrupicola_Temecula                      29.28%    passed     39.20%
  17  MY5165_Hrupicola_Temecula                       5.86%    passed     96.68%
  18  MY5175_Hapachea_HarshawRd_PatagoniaMtns         2.03%    passed     87.05%
  19  MY5180_Hapachea_MustrangPk_MustangMtns          5.18%    passed     99.16%
  20  MY5181_Hapachea_MustrangPk_MustangMtns         25.90%    passed     83.93%
  21  MY5193_Hapachea_HarshawRd_PatagoniaMtns         0.00%    passed     97.08%
  22  MY5194_Hapachea_Ordsummit_MtOrd                16.22%    passed     81.14%
  23  MY5195_Hapachea_Ordsummit_MtOrd                21.17%    passed     70.47%
  24  MY5266_Hencina_CerroBolla                      15.54%    passed     92.74%
  25  MY5267_Hencina_CerroBolla                       2.03%    passed     88.00%
  26  MY5269_Hexurella_GuadalupeValley                3.60%    passed     90.58%
  27  MY5271_Hexurella_GuadalupeValley                3.60%    passed     90.58%
  28  MY5276_Hexurella_SanPedro_Martir                2.03%    passed     87.87%
  29  MY5277_Hexurella_SanPedro_Martir                7.21%    passed     84.21%
  30  MY5280_Hexurella_ArroyoSalado                   9.91%    passed     72.30%
  31  MY5282_Hexurella_ArroyoSalado                   3.38%    passed     84.92%
  32  MY5286_Hrupicola_SweetwaterSpr_OrdMtn           3.83%    passed     96.78%
  33  MY5287_Hrupicola_SweetwaterSpr_OrdMtn          11.94%    passed     97.62%
  34  MY5288_Hrupicola_Deadman_Hills                  6.08%    passed     97.53%
  35  MY5289_Hrupicola_Deadman_Hills                  2.25%    passed     92.51%
  36  MY5309_Hapachea_JohnnyLyon_Hills               10.36%    passed     92.36%
  37  MY5310_Hexurella_AntelopeCyn_CerbatMtns         5.41%    passed     88.62%
  38  MY5311_Hexurella_AntelopeCyn_CerbatMtns         2.48%    passed     87.42%
  39  MY5312_Hexurella_FoxCyn_MusicMtns              11.26%    passed     96.58%
  40  MY5313_Hexurella_FoxCyn_MusicMtns               6.08%    passed     88.25%
  41  MY5314_Hexurella_Grasshopper_BrushyMtn         47.30%    passed     65.31%
  42  MY5316_Hexurella_WagonerRd_BradshawMtns        13.06%    passed     83.17%
  43  MY5317_Hrupicola_Cottonwood_SnYsidroMtns        8.56%    passed     95.00%
WARNING: 1 sequences contain more than 50% gaps/ambiguity
****  TOTAL                                           9.71%  0 sequences failed composition chi2 test (p-value<5%; df=3)
Reading alignment file /userdata/rmonjaraz/UCEs/uce-hexu/taxon-sets/reduced/hexu-redu-80p/uce-2001119.fasta ... Fasta format detected
Alignment most likely contains DNA/RNA sequences
Alignment has 44 sequences with 514 columns, 256 distinct patterns
113 parsimony-informative, 60 singleton sites, 341 constant sites
                                              Gap/Ambiguity  Composition  p-value
   1  MY0059_Hapachea_SantaRitaMtns_MaderaCyn        16.73%    passed     33.52%
   2  MY5053_Hexurella_ChiricahuaMtns_PriceCyn        1.36%    passed     96.90%
   3  MY5064_Hexurella_MuleMtns_Escabrosa             0.39%    passed     95.29%
   4  MY5066_Hexurella_MuleMtns_Escabrosa             1.56%    passed     95.36%
   5  MY5071_Hexurella_SantaRitaMtns_AlisoSprings     0.97%    passed     95.42%
   6  MY5075_Hexurella_ChiricahuaMtns_CaveCrkCyn     14.20%    passed     60.39%
   7  MY5126_Hexurella_SantaCatalinaMtns_NuggetCyn    1.17%    passed     96.50%
   8  MY5127_Hexurella_WhetstoneMtns_FrenchJoeCyn    63.04%    failed      1.11%
   9  MY5131_Hexurella_PedregosaMtns_PruneCyn         0.00%    passed     98.85%
  10  MY5132_Hexurella_PedregosaMtns_PruneCyn         0.00%    passed     98.85%
  11  MY5136_Hexurella_MiddlemarchCyn                 0.39%    passed     96.92%
  12  MY5147_Hexurella_DragoonMtns_NF_345A            0.58%    passed     98.77%
  13  MY5152_Hexurella_WhetstoneMtns_ApacheCyn        8.17%    passed     84.82%
  14  MY5154_Hexurella_SantaRitaMtns_AdobeCyn         0.78%    passed     97.37%
  15  MY5157_Hexurella_SantaCatalinaMtns_Redington   64.98%    failed      2.50%
  16  MY5164_Hrupicola_Temecula                      66.34%    passed     17.98%
  17  MY5165_Hrupicola_Temecula                      70.23%    failed      0.48%
  18  MY5175_Hapachea_HarshawRd_PatagoniaMtns         0.78%    passed     97.67%
  19  MY5180_Hapachea_MustrangPk_MustangMtns          0.19%    passed     98.93%
  20  MY5181_Hapachea_MustrangPk_MustangMtns          0.19%    passed     98.93%
  21  MY5193_Hapachea_HarshawRd_PatagoniaMtns         0.78%    passed     98.52%
  22  MY5194_Hapachea_Ordsummit_MtOrd                 5.45%    passed     88.02%
  23  MY5195_Hapachea_Ordsummit_MtOrd                 5.45%    passed     88.02%
  24  MY5266_Hencina_CerroBolla                       0.00%    passed     99.62%
  25  MY5267_Hencina_CerroBolla                       0.00%    passed     99.85%
  26  MY5269_Hexurella_GuadalupeValley                0.58%    passed     99.58%
  27  MY5271_Hexurella_GuadalupeValley                5.25%    passed     83.99%
  28  MY5276_Hexurella_SanPedro_Martir                0.00%    passed     87.14%
  29  MY5277_Hexurella_SanPedro_Martir                0.00%    passed     82.44%
  30  MY5280_Hexurella_ArroyoSalado                   3.11%    passed     92.58%
  31  MY5282_Hexurella_ArroyoSalado                   3.11%    passed     86.31%
  32  MY5286_Hrupicola_SweetwaterSpr_OrdMtn          48.25%    passed     69.25%
  33  MY5287_Hrupicola_SweetwaterSpr_OrdMtn          46.50%    passed     72.41%
  34  MY5288_Hrupicola_Deadman_Hills                 43.19%    passed     27.57%
  35  MY5289_Hrupicola_Deadman_Hills                 13.23%    passed     92.74%
  36  MY5309_Hapachea_JohnnyLyon_Hills                0.19%    passed     95.70%
  37  MY5310_Hexurella_AntelopeCyn_CerbatMtns        16.54%    passed     81.55%
  38  MY5311_Hexurella_AntelopeCyn_CerbatMtns         8.17%    passed     83.89%
  39  MY5312_Hexurella_FoxCyn_MusicMtns              12.06%    passed     87.17%
  40  MY5313_Hexurella_FoxCyn_MusicMtns              12.84%    passed     86.66%
  41  MY5314_Hexurella_Grasshopper_BrushyMtn          6.23%    passed     95.30%
  42  MY5315_Hexurella_WagonerRd_BradshawMtns         5.45%    passed     84.71%
  43  MY5316_Hexurella_WagonerRd_BradshawMtns         5.45%    passed     99.54%
  44  MY5317_Hrupicola_Cottonwood_SnYsidroMtns       10.31%    passed     63.47%
WARNING: 4 sequences contain more than 50% gaps/ambiguity
****  TOTAL                                          12.82%  3 sequences failed composition chi2 test (p-value<5%; df=3)
Reading alignment file /userdata/rmonjaraz/UCEs/uce-hexu/taxon-sets/reduced/hexu-redu-80p/uce-200112.fasta ... Fasta format detected
Alignment most likely contains DNA/RNA sequences
Alignment has 44 sequences with 976 columns, 291 distinct patterns
60 parsimony-informative, 182 singleton sites, 734 constant sites
                                              Gap/Ambiguity  Composition  p-value
   1  MY0059_Hapachea_SantaRitaMtns_MaderaCyn         0.00%    passed     98.21%
   2  MY0139_Hexurella_SanDiego_Guatay                0.00%    passed     95.23%
   3  MY5053_Hexurella_ChiricahuaMtns_PriceCyn        8.71%    passed     97.72%
   4  MY5057_Hexurella_ChiricahuaMtns_PriceCyn       72.13%    passed     35.49%
   5  MY5064_Hexurella_MuleMtns_Escabrosa             0.00%    passed     99.34%
   6  MY5066_Hexurella_MuleMtns_Escabrosa             0.00%    passed     99.25%
   7  MY5071_Hexurella_SantaRitaMtns_AlisoSprings    29.71%    passed     75.06%
   8  MY5075_Hexurella_ChiricahuaMtns_CaveCrkCyn      0.00%    passed     97.76%
   9  MY5126_Hexurella_SantaCatalinaMtns_NuggetCyn    0.41%    passed     98.38%
  10  MY5127_Hexurella_WhetstoneMtns_FrenchJoeCyn    40.37%    passed     63.46%
  11  MY5128_Hexurella_WhetstoneMtns_FrenchJoeCyn    65.68%    passed     11.04%
  12  MY5136_Hexurella_MiddlemarchCyn                 0.00%    passed     95.50%
  13  MY5147_Hexurella_DragoonMtns_NF_345A            0.00%    passed     96.76%
  14  MY5152_Hexurella_WhetstoneMtns_ApacheCyn        0.41%    passed     98.80%
  15  MY5154_Hexurella_SantaRitaMtns_AdobeCyn         0.00%    passed     98.38%
  16  MY5157_Hexurella_SantaCatalinaMtns_Redington    0.00%    passed     98.38%
  17  MY5164_Hrupicola_Temecula                      51.23%    passed     65.63%
  18  MY5165_Hrupicola_Temecula                       0.00%    passed     97.85%
  19  MY5175_Hapachea_HarshawRd_PatagoniaMtns         0.00%    passed     96.44%
  20  MY5180_Hapachea_MustrangPk_MustangMtns          0.00%    passed     99.39%
  21  MY5193_Hapachea_HarshawRd_PatagoniaMtns         0.00%    passed     97.72%
  22  MY5194_Hapachea_Ordsummit_MtOrd                 0.00%    passed     95.66%
  23  MY5195_Hapachea_Ordsummit_MtOrd                 0.51%    passed     97.49%
  24  MY5266_Hencina_CerroBolla                       0.00%    passed     95.64%
  25  MY5267_Hencina_CerroBolla                       0.00%    passed     95.64%
  26  MY5269_Hexurella_GuadalupeValley                0.00%    passed     98.22%
  27  MY5271_Hexurella_GuadalupeValley                0.00%    passed     97.32%
  28  MY5276_Hexurella_SanPedro_Martir                0.00%    passed     97.94%
  29  MY5277_Hexurella_SanPedro_Martir                0.00%    passed     97.94%
  30  MY5280_Hexurella_ArroyoSalado                   0.10%    passed     98.50%
  31  MY5282_Hexurella_ArroyoSalado                   0.10%    passed     98.50%
  32  MY5286_Hrupicola_SweetwaterSpr_OrdMtn           0.00%    passed     95.38%
  33  MY5287_Hrupicola_SweetwaterSpr_OrdMtn           3.07%    passed     99.41%
  34  MY5288_Hrupicola_Deadman_Hills                  0.00%    passed     96.92%
  35  MY5289_Hrupicola_Deadman_Hills                  2.97%    passed     17.79%
  36  MY5309_Hapachea_JohnnyLyon_Hills               11.07%    passed     92.51%
  37  MY5310_Hexurella_AntelopeCyn_CerbatMtns        17.42%    passed     68.99%
  38  MY5311_Hexurella_AntelopeCyn_CerbatMtns        45.80%    passed     71.58%
  39  MY5312_Hexurella_FoxCyn_MusicMtns              18.03%    passed     76.93%
  40  MY5313_Hexurella_FoxCyn_MusicMtns              14.45%    passed     81.59%
  41  MY5314_Hexurella_Grasshopper_BrushyMtn         15.27%    passed     91.17%
  42  MY5315_Hexurella_WagonerRd_BradshawMtns         0.00%    passed     98.59%
  43  MY5316_Hexurella_WagonerRd_BradshawMtns         0.00%    passed     98.59%
  44  MY5317_Hrupicola_Cottonwood_SnYsidroMtns        1.74%    passed     96.71%
WARNING: 3 sequences contain more than 50% gaps/ambiguity
****  TOTAL                                           9.07%  0 sequences failed composition chi2 test (p-value<5%; df=3)
Reading alignment file /userdata/rmonjaraz/UCEs/uce-hexu/taxon-sets/reduced/hexu-redu-80p/uce-200113.fasta ... Fasta format detected
Alignment most likely contains DNA/RNA sequences
Alignment has 47 sequences with 717 columns, 161 distinct patterns
29 parsimony-informative, 48 singleton sites, 640 constant sites
                                              Gap/Ambiguity  Composition  p-value
   1  MY0059_Hapachea_SantaRitaMtns_MaderaCyn         0.00%    passed     99.82%
   2  MY0139_Hexurella_SanDiego_Guatay                0.00%    passed     98.89%
   3  MY5053_Hexurella_ChiricahuaMtns_PriceCyn        0.00%    passed     99.98%
   4  MY5057_Hexurella_ChiricahuaMtns_PriceCyn       68.20%    passed      5.01%
   5  MY5064_Hexurella_MuleMtns_Escabrosa             0.00%    passed     99.98%
   6  MY5066_Hexurella_MuleMtns_Escabrosa             0.00%    passed     99.98%
   7  MY5071_Hexurella_SantaRitaMtns_AlisoSprings     0.00%    passed     99.96%
   8  MY5075_Hexurella_ChiricahuaMtns_CaveCrkCyn      0.00%    passed     99.94%
   9  MY5126_Hexurella_SantaCatalinaMtns_NuggetCyn    0.00%    passed     99.92%
  10  MY5127_Hexurella_WhetstoneMtns_FrenchJoeCyn    27.48%    passed     48.50%
  11  MY5128_Hexurella_WhetstoneMtns_FrenchJoeCyn    47.28%    passed      5.08%
  12  MY5131_Hexurella_PedregosaMtns_PruneCyn         0.14%    passed     99.31%
  13  MY5132_Hexurella_PedregosaMtns_PruneCyn         0.14%    passed     99.31%
  14  MY5136_Hexurella_MiddlemarchCyn                 0.00%    passed     99.99%
  15  MY5147_Hexurella_DragoonMtns_NF_345A            0.00%    passed     99.94%
  16  MY5152_Hexurella_WhetstoneMtns_ApacheCyn        0.00%    passed     99.98%
  17  MY5154_Hexurella_SantaRitaMtns_AdobeCyn         0.00%    passed     96.39%
  18  MY5157_Hexurella_SantaCatalinaMtns_Redington    0.00%    passed     99.96%
  19  MY5164_Hrupicola_Temecula                      13.95%    passed     99.10%
  20  MY5165_Hrupicola_Temecula                       0.42%    passed     98.79%
  21  MY5175_Hapachea_HarshawRd_PatagoniaMtns         0.00%    passed     99.74%
  22  MY5180_Hapachea_MustrangPk_MustangMtns          0.00%    passed     99.99%
  23  MY5181_Hapachea_MustrangPk_MustangMtns          5.44%    passed     99.44%
  24  MY5193_Hapachea_HarshawRd_PatagoniaMtns         0.00%    passed     99.74%
  25  MY5194_Hapachea_Ordsummit_MtOrd                 3.63%    passed     96.94%
  26  MY5195_Hapachea_Ordsummit_MtOrd                 0.00%    passed     98.64%
  27  MY5266_Hencina_CerroBolla                       0.14%    passed     89.84%
  28  MY5267_Hencina_CerroBolla                       0.14%    passed     94.25%
  29  MY5269_Hexurella_GuadalupeValley                0.14%    passed     94.66%
  30  MY5271_Hexurella_GuadalupeValley                0.14%    passed     94.66%
  31  MY5276_Hexurella_SanPedro_Martir                0.14%    passed     92.61%
  32  MY5277_Hexurella_SanPedro_Martir                0.14%    passed     94.66%
  33  MY5280_Hexurella_ArroyoSalado                   0.00%    passed     98.34%
  34  MY5282_Hexurella_ArroyoSalado                   0.00%    passed     97.20%
  35  MY5286_Hrupicola_SweetwaterSpr_OrdMtn           3.07%    passed     99.50%
  36  MY5287_Hrupicola_SweetwaterSpr_OrdMtn          11.72%    passed     93.61%
  37  MY5288_Hrupicola_Deadman_Hills                  0.00%    passed     97.68%
  38  MY5289_Hrupicola_Deadman_Hills                  0.00%    passed     97.68%
  39  MY5309_Hapachea_JohnnyLyon_Hills                8.09%    passed     98.11%
  40  MY5310_Hexurella_AntelopeCyn_CerbatMtns        19.94%    passed     97.40%
  41  MY5311_Hexurella_AntelopeCyn_CerbatMtns        20.36%    passed     84.32%
  42  MY5312_Hexurella_FoxCyn_MusicMtns              12.97%    passed     87.92%
  43  MY5313_Hexurella_FoxCyn_MusicMtns              16.32%    passed     97.45%
  44  MY5314_Hexurella_Grasshopper_BrushyMtn         24.97%    passed     88.35%
  45  MY5315_Hexurella_WagonerRd_BradshawMtns         0.00%    passed     98.01%
  46  MY5316_Hexurella_WagonerRd_BradshawMtns         1.53%    passed     97.64%
  47  MY5317_Hrupicola_Cottonwood_SnYsidroMtns        5.72%    passed     98.30%
WARNING: 1 sequences contain more than 50% gaps/ambiguity
****  TOTAL                                           6.22%  0 sequences failed composition chi2 test (p-value<5%; df=3)
Reading alignment file /userdata/rmonjaraz/UCEs/uce-hexu/taxon-sets/reduced/hexu-redu-80p/uce-200116.fasta ... Fasta format detected
Alignment most likely contains DNA/RNA sequences
Alignment has 44 sequences with 961 columns, 367 distinct patterns
154 parsimony-informative, 117 singleton sites, 690 constant sites
                                              Gap/Ambiguity  Composition  p-value
   1  MY0059_Hapachea_SantaRitaMtns_MaderaCyn         0.00%    passed     91.33%
   2  MY0139_Hexurella_SanDiego_Guatay               27.68%    passed     41.03%
   3  MY5053_Hexurella_ChiricahuaMtns_PriceCyn        0.00%    passed     99.07%
   4  MY5057_Hexurella_ChiricahuaMtns_PriceCyn       78.25%    passed      5.97%
   5  MY5064_Hexurella_MuleMtns_Escabrosa             0.00%    passed     99.00%
   6  MY5066_Hexurella_MuleMtns_Escabrosa            10.30%    passed     75.67%
   7  MY5071_Hexurella_SantaRitaMtns_AlisoSprings     0.00%    passed     95.87%
   8  MY5075_Hexurella_ChiricahuaMtns_CaveCrkCyn      6.76%    passed     84.88%
   9  MY5127_Hexurella_WhetstoneMtns_FrenchJoeCyn    53.69%    passed     66.32%
  10  MY5131_Hexurella_PedregosaMtns_PruneCyn         0.00%    passed     98.67%
  11  MY5132_Hexurella_PedregosaMtns_PruneCyn         0.00%    passed     96.97%
  12  MY5136_Hexurella_MiddlemarchCyn                 0.00%    passed     98.84%
  13  MY5147_Hexurella_DragoonMtns_NF_345A            0.00%    passed     99.04%
  14  MY5152_Hexurella_WhetstoneMtns_ApacheCyn        4.58%    passed     83.83%
  15  MY5154_Hexurella_SantaRitaMtns_AdobeCyn         0.00%    passed     98.54%
  16  MY5157_Hexurella_SantaCatalinaMtns_Redington   28.20%    passed     22.84%
  17  MY5164_Hrupicola_Temecula                       3.23%    passed     83.17%
  18  MY5165_Hrupicola_Temecula                      31.43%    failed      1.91%
  19  MY5175_Hapachea_HarshawRd_PatagoniaMtns         0.10%    passed     91.48%
  20  MY5180_Hapachea_MustrangPk_MustangMtns          1.46%    passed     80.78%
  21  MY5181_Hapachea_MustrangPk_MustangMtns          2.50%    passed     92.86%
  22  MY5193_Hapachea_HarshawRd_PatagoniaMtns         0.00%    passed     87.50%
  23  MY5194_Hapachea_Ordsummit_MtOrd                 2.81%    passed     97.35%
  24  MY5195_Hapachea_Ordsummit_MtOrd                 0.31%    passed     96.41%
  25  MY5266_Hencina_CerroBolla                       0.21%    passed     96.43%
  26  MY5267_Hencina_CerroBolla                       0.21%    passed     96.43%
  27  MY5269_Hexurella_GuadalupeValley                0.00%    passed     92.31%
  28  MY5271_Hexurella_GuadalupeValley               11.03%    passed     93.14%
  29  MY5276_Hexurella_SanPedro_Martir                0.10%    passed     87.77%
  30  MY5277_Hexurella_SanPedro_Martir                0.10%    passed     88.92%
  31  MY5280_Hexurella_ArroyoSalado                   1.87%    passed     99.55%
  32  MY5282_Hexurella_ArroyoSalado                   1.87%    passed     99.55%
  33  MY5286_Hrupicola_SweetwaterSpr_OrdMtn           4.58%    passed     90.79%
  34  MY5287_Hrupicola_SweetwaterSpr_OrdMtn           3.43%    passed     93.03%
  35  MY5288_Hrupicola_Deadman_Hills                  0.94%    passed     91.38%
  36  MY5289_Hrupicola_Deadman_Hills                 20.08%    passed     52.63%
  37  MY5309_Hapachea_JohnnyLyon_Hills               15.82%    passed     87.20%
  38  MY5310_Hexurella_AntelopeCyn_CerbatMtns        18.00%    passed     68.03%
  39  MY5311_Hexurella_AntelopeCyn_CerbatMtns        11.86%    passed     85.35%
  40  MY5312_Hexurella_FoxCyn_MusicMtns              16.75%    passed     88.11%
  41  MY5313_Hexurella_FoxCyn_MusicMtns              14.46%    passed     87.80%
  42  MY5314_Hexurella_Grasshopper_BrushyMtn         14.26%    passed     94.84%
  43  MY5315_Hexurella_WagonerRd_BradshawMtns         0.00%    passed     98.36%
  44  MY5316_Hexurella_WagonerRd_BradshawMtns         0.00%    passed     96.98%
WARNING: 2 sequences contain more than 50% gaps/ambiguity
****  TOTAL                                           8.79%  1 sequences failed composition chi2 test (p-value<5%; df=3)
Reading alignment file /userdata/rmonjaraz/UCEs/uce-hexu/taxon-sets/reduced/hexu-redu-80p/uce-2001163.fasta ... Fasta format detected
Alignment most likely contains DNA/RNA sequences
Alignment has 47 sequences with 630 columns, 272 distinct patterns
109 parsimony-informative, 85 singleton sites, 436 constant sites
                                              Gap/Ambiguity  Composition  p-value
   1  MY0059_Hapachea_SantaRitaMtns_MaderaCyn         0.00%    passed     99.97%
   2  MY0139_Hexurella_SanDiego_Guatay                1.11%    passed     99.51%
   3  MY5053_Hexurella_ChiricahuaMtns_PriceCyn        0.00%    passed     98.46%
   4  MY5057_Hexurella_ChiricahuaMtns_PriceCyn       68.41%    failed      2.64%
   5  MY5064_Hexurella_MuleMtns_Escabrosa             0.95%    passed     99.63%
   6  MY5066_Hexurella_MuleMtns_Escabrosa             1.11%    passed     94.87%
   7  MY5071_Hexurella_SantaRitaMtns_AlisoSprings     0.00%    passed     99.75%
   8  MY5075_Hexurella_ChiricahuaMtns_CaveCrkCyn      0.48%    passed     95.14%
   9  MY5126_Hexurella_SantaCatalinaMtns_NuggetCyn    0.00%    passed     97.92%
  10  MY5127_Hexurella_WhetstoneMtns_FrenchJoeCyn    70.79%    passed      6.21%
  11  MY5128_Hexurella_WhetstoneMtns_FrenchJoeCyn    74.60%    passed     19.27%
  12  MY5131_Hexurella_PedregosaMtns_PruneCyn         0.00%    passed     99.27%
  13  MY5132_Hexurella_PedregosaMtns_PruneCyn         0.00%    passed     98.28%
  14  MY5136_Hexurella_MiddlemarchCyn                 0.00%    passed     96.79%
  15  MY5147_Hexurella_DragoonMtns_NF_345A            0.00%    passed     95.93%
  16  MY5152_Hexurella_WhetstoneMtns_ApacheCyn        0.00%    passed     99.55%
  17  MY5154_Hexurella_SantaRitaMtns_AdobeCyn         0.00%    passed     98.39%
  18  MY5157_Hexurella_SantaCatalinaMtns_Redington    0.00%    passed     97.52%
  19  MY5164_Hrupicola_Temecula                      28.89%    passed     29.92%
  20  MY5165_Hrupicola_Temecula                      16.03%    passed     93.32%
  21  MY5175_Hapachea_HarshawRd_PatagoniaMtns         0.00%    passed     98.37%
  22  MY5180_Hapachea_MustrangPk_MustangMtns          0.00%    passed     99.15%
  23  MY5181_Hapachea_MustrangPk_MustangMtns          0.00%    passed     98.51%
  24  MY5193_Hapachea_HarshawRd_PatagoniaMtns         0.00%    passed     97.80%
  25  MY5194_Hapachea_Ordsummit_MtOrd                 3.33%    passed     91.09%
  26  MY5195_Hapachea_Ordsummit_MtOrd                 3.33%    passed     91.09%
  27  MY5266_Hencina_CerroBolla                       3.65%    passed     98.98%
  28  MY5267_Hencina_CerroBolla                      28.25%    passed     78.41%
  29  MY5269_Hexurella_GuadalupeValley                1.59%    passed     95.39%
  30  MY5271_Hexurella_GuadalupeValley                1.59%    passed     98.49%
  31  MY5276_Hexurella_SanPedro_Martir                1.11%    passed     98.37%
  32  MY5277_Hexurella_SanPedro_Martir                1.27%    passed     99.64%
  33  MY5280_Hexurella_ArroyoSalado                   2.70%    passed     86.64%
  34  MY5282_Hexurella_ArroyoSalado                   0.79%    passed     92.84%
  35  MY5286_Hrupicola_SweetwaterSpr_OrdMtn           1.59%    passed     96.91%
  36  MY5287_Hrupicola_SweetwaterSpr_OrdMtn           1.59%    passed     96.91%
  37  MY5288_Hrupicola_Deadman_Hills                  4.44%    passed     96.51%
  38  MY5289_Hrupicola_Deadman_Hills                  1.59%    passed     98.42%
  39  MY5309_Hapachea_JohnnyLyon_Hills               15.24%    passed     93.26%
  40  MY5310_Hexurella_AntelopeCyn_CerbatMtns         4.60%    passed     90.83%
  41  MY5311_Hexurella_AntelopeCyn_CerbatMtns        16.35%    passed     92.33%
  42  MY5312_Hexurella_FoxCyn_MusicMtns              13.02%    passed     93.36%
  43  MY5313_Hexurella_FoxCyn_MusicMtns              26.03%    passed     75.51%
  44  MY5314_Hexurella_Grasshopper_BrushyMtn          6.51%    passed     94.76%
  45  MY5315_Hexurella_WagonerRd_BradshawMtns         3.33%    passed     83.84%
  46  MY5316_Hexurella_WagonerRd_BradshawMtns         3.33%    passed     86.39%
  47  MY5317_Hrupicola_Cottonwood_SnYsidroMtns       17.78%    passed     88.06%
WARNING: 3 sequences contain more than 50% gaps/ambiguity
****  TOTAL                                           9.05%  1 sequences failed composition chi2 test (p-value<5%; df=3)
Reading alignment file /userdata/rmonjaraz/UCEs/uce-hexu/taxon-sets/reduced/hexu-redu-80p/uce-200117.fasta ... Fasta format detected
Alignment most likely contains DNA/RNA sequences
Alignment has 44 sequences with 363 columns, 156 distinct patterns
32 parsimony-informative, 39 singleton sites, 292 constant sites
                                              Gap/Ambiguity  Composition  p-value
   1  MY0059_Hapachea_SantaRitaMtns_MaderaCyn         0.00%    passed     97.61%
   2  MY0139_Hexurella_SanDiego_Guatay                2.48%    passed     98.68%
   3  MY5053_Hexurella_ChiricahuaMtns_PriceCyn        0.28%    passed     99.69%
   4  MY5057_Hexurella_ChiricahuaMtns_PriceCyn       36.36%    passed     24.85%
   5  MY5064_Hexurella_MuleMtns_Escabrosa             0.28%    passed     98.37%
   6  MY5066_Hexurella_MuleMtns_Escabrosa             1.10%    passed     98.76%
   7  MY5071_Hexurella_SantaRitaMtns_AlisoSprings     0.00%    passed     96.33%
   8  MY5075_Hexurella_ChiricahuaMtns_CaveCrkCyn      0.55%    passed     99.50%
   9  MY5126_Hexurella_SantaCatalinaMtns_NuggetCyn   32.23%    passed     27.91%
  10  MY5127_Hexurella_WhetstoneMtns_FrenchJoeCyn    65.84%    passed     55.85%
  11  MY5128_Hexurella_WhetstoneMtns_FrenchJoeCyn    57.85%    passed     30.28%
  12  MY5131_Hexurella_PedregosaMtns_PruneCyn         0.55%    passed     99.78%
  13  MY5132_Hexurella_PedregosaMtns_PruneCyn         0.00%    passed     98.86%
  14  MY5136_Hexurella_MiddlemarchCyn                 0.00%    passed     99.95%
  15  MY5147_Hexurella_DragoonMtns_NF_345A            0.00%    passed     98.69%
  16  MY5152_Hexurella_WhetstoneMtns_ApacheCyn        7.16%    passed     84.71%
  17  MY5154_Hexurella_SantaRitaMtns_AdobeCyn         0.28%    passed     96.54%
  18  MY5157_Hexurella_SantaCatalinaMtns_Redington    0.28%    passed     98.56%
  19  MY5164_Hrupicola_Temecula                       8.54%    passed     76.78%
  20  MY5165_Hrupicola_Temecula                      17.63%    passed     91.78%
  21  MY5175_Hapachea_HarshawRd_PatagoniaMtns         3.58%    passed     96.71%
  22  MY5180_Hapachea_MustrangPk_MustangMtns         31.13%    passed     67.89%
  23  MY5181_Hapachea_MustrangPk_MustangMtns          9.37%    passed     92.90%
  24  MY5193_Hapachea_HarshawRd_PatagoniaMtns         0.83%    passed     99.67%
  25  MY5195_Hapachea_Ordsummit_MtOrd                28.93%    passed     76.63%
  26  MY5266_Hencina_CerroBolla                       2.48%    passed     99.89%
  27  MY5267_Hencina_CerroBolla                      11.29%    passed     69.38%
  28  MY5269_Hexurella_GuadalupeValley                2.48%    passed     99.33%
  29  MY5271_Hexurella_GuadalupeValley                2.48%    passed     99.33%
  30  MY5276_Hexurella_SanPedro_Martir                2.75%    passed     99.61%
  31  MY5277_Hexurella_SanPedro_Martir               11.29%    passed     95.49%
  32  MY5280_Hexurella_ArroyoSalado                  38.02%    passed     51.49%
  33  MY5282_Hexurella_ArroyoSalado                   2.20%    passed     98.94%
  34  MY5286_Hrupicola_SweetwaterSpr_OrdMtn          20.66%    passed     84.93%
  35  MY5288_Hrupicola_Deadman_Hills                  2.75%    passed     97.77%
  36  MY5289_Hrupicola_Deadman_Hills                  6.61%    passed     80.08%
  37  MY5309_Hapachea_JohnnyLyon_Hills                5.51%    passed     99.31%
  38  MY5310_Hexurella_AntelopeCyn_CerbatMtns         6.89%    passed     94.98%
  39  MY5311_Hexurella_AntelopeCyn_CerbatMtns        10.47%    passed     60.14%
  40  MY5312_Hexurella_FoxCyn_MusicMtns              18.18%    passed     98.64%
  41  MY5313_Hexurella_FoxCyn_MusicMtns               0.83%    passed     95.38%
  42  MY5314_Hexurella_Grasshopper_BrushyMtn         15.98%    passed     98.85%
  43  MY5315_Hexurella_WagonerRd_BradshawMtns         9.64%    passed     77.31%
  44  MY5316_Hexurella_WagonerRd_BradshawMtns        33.33%    passed     14.32%
WARNING: 2 sequences contain more than 50% gaps/ambiguity
****  TOTAL                                          11.57%  0 sequences failed composition chi2 test (p-value<5%; df=3)
Reading alignment file /userdata/rmonjaraz/UCEs/uce-hexu/taxon-sets/reduced/hexu-redu-80p/uce-200118.fasta ... Fasta format detected
Alignment most likely contains DNA/RNA sequences
Alignment has 46 sequences with 860 columns, 203 distinct patterns
44 parsimony-informative, 64 singleton sites, 752 constant sites
                                              Gap/Ambiguity  Composition  p-value
   1  MY0059_Hapachea_SantaRitaMtns_MaderaCyn         0.23%    passed     97.62%
   2  MY0139_Hexurella_SanDiego_Guatay               20.47%    passed     89.29%
   3  MY5053_Hexurella_ChiricahuaMtns_PriceCyn        0.81%    passed     97.55%
   4  MY5057_Hexurella_ChiricahuaMtns_PriceCyn       46.86%    passed     78.48%
   5  MY5064_Hexurella_MuleMtns_Escabrosa             0.00%    passed     98.50%
   6  MY5066_Hexurella_MuleMtns_Escabrosa             7.91%    passed     94.12%
   7  MY5071_Hexurella_SantaRitaMtns_AlisoSprings    22.91%    passed     63.87%
   8  MY5075_Hexurella_ChiricahuaMtns_CaveCrkCyn      0.35%    passed     99.81%
   9  MY5126_Hexurella_SantaCatalinaMtns_NuggetCyn    0.81%    passed     99.36%
  10  MY5127_Hexurella_WhetstoneMtns_FrenchJoeCyn    34.53%    passed     16.82%
  11  MY5128_Hexurella_WhetstoneMtns_FrenchJoeCyn    72.91%    failed      0.00%
  12  MY5131_Hexurella_PedregosaMtns_PruneCyn         0.81%    passed     99.70%
  13  MY5132_Hexurella_PedregosaMtns_PruneCyn         0.81%    passed     98.70%
  14  MY5136_Hexurella_MiddlemarchCyn                19.88%    passed     86.24%
  15  MY5147_Hexurella_DragoonMtns_NF_345A           45.81%    passed     25.60%
  16  MY5154_Hexurella_SantaRitaMtns_AdobeCyn         0.00%    passed     97.03%
  17  MY5157_Hexurella_SantaCatalinaMtns_Redington    0.93%    passed     98.00%
  18  MY5164_Hrupicola_Temecula                       8.37%    passed     97.37%
  19  MY5165_Hrupicola_Temecula                       1.63%    passed     95.02%
  20  MY5175_Hapachea_HarshawRd_PatagoniaMtns        23.14%    passed     69.44%
  21  MY5180_Hapachea_MustrangPk_MustangMtns          0.00%    passed     98.50%
  22  MY5181_Hapachea_MustrangPk_MustangMtns         19.30%    passed     83.24%
  23  MY5193_Hapachea_HarshawRd_PatagoniaMtns         0.00%    passed     99.29%
  24  MY5194_Hapachea_Ordsummit_MtOrd                 0.23%    passed     99.80%
  25  MY5195_Hapachea_Ordsummit_MtOrd                 4.53%    passed     96.82%
  26  MY5266_Hencina_CerroBolla                       1.28%    passed     98.04%
  27  MY5267_Hencina_CerroBolla                       3.72%    passed     90.34%
  28  MY5269_Hexurella_GuadalupeValley                1.40%    passed     92.41%
  29  MY5271_Hexurella_GuadalupeValley                1.40%    passed     96.35%
  30  MY5276_Hexurella_SanPedro_Martir                1.28%    passed     95.12%
  31  MY5277_Hexurella_SanPedro_Martir                1.28%    passed     95.12%
  32  MY5280_Hexurella_ArroyoSalado                   1.16%    passed     96.68%
  33  MY5282_Hexurella_ArroyoSalado                   1.16%    passed     94.78%
  34  MY5286_Hrupicola_SweetwaterSpr_OrdMtn           1.16%    passed     92.28%
  35  MY5287_Hrupicola_SweetwaterSpr_OrdMtn           9.77%    passed     77.56%
  36  MY5288_Hrupicola_Deadman_Hills                  3.02%    passed     97.59%
  37  MY5289_Hrupicola_Deadman_Hills                  1.86%    passed     95.73%
  38  MY5309_Hapachea_JohnnyLyon_Hills               29.88%    passed     49.00%
  39  MY5310_Hexurella_AntelopeCyn_CerbatMtns        12.91%    passed     51.81%
  40  MY5311_Hexurella_AntelopeCyn_CerbatMtns        12.67%    passed     55.96%
  41  MY5312_Hexurella_FoxCyn_MusicMtns              14.30%    passed     49.07%
  42  MY5313_Hexurella_FoxCyn_MusicMtns              10.58%    passed     71.18%
  43  MY5314_Hexurella_Grasshopper_BrushyMtn         11.63%    passed     96.96%
  44  MY5315_Hexurella_WagonerRd_BradshawMtns         3.02%    passed     99.09%
  45  MY5316_Hexurella_WagonerRd_BradshawMtns         0.58%    passed     99.73%
  46  MY5317_Hrupicola_Cottonwood_SnYsidroMtns        1.86%    passed     95.37%
WARNING: 1 sequences contain more than 50% gaps/ambiguity
****  TOTAL                                           9.98%  1 sequences failed composition chi2 test (p-value<5%; df=3)
Reading alignment file /userdata/rmonjaraz/UCEs/uce-hexu/taxon-sets/reduced/hexu-redu-80p/uce-2001180.fasta ... Fasta format detected
Alignment most likely contains DNA/RNA sequences
Alignment has 43 sequences with 505 columns, 281 distinct patterns
130 parsimony-informative, 65 singleton sites, 310 constant sites
                                              Gap/Ambiguity  Composition  p-value
   1  MY0059_Hapachea_SantaRitaMtns_MaderaCyn         0.00%    passed     95.78%
   2  MY0139_Hexurella_SanDiego_Guatay                5.35%    passed     80.81%
   3  MY5053_Hexurella_ChiricahuaMtns_PriceCyn        7.72%    passed     97.81%
   4  MY5064_Hexurella_MuleMtns_Escabrosa             0.00%    passed     84.97%
   5  MY5071_Hexurella_SantaRitaMtns_AlisoSprings     0.00%    passed     82.43%
   6  MY5075_Hexurella_ChiricahuaMtns_CaveCrkCyn      0.40%    passed     88.03%
   7  MY5126_Hexurella_SantaCatalinaMtns_NuggetCyn    0.00%    passed     91.34%
   8  MY5127_Hexurella_WhetstoneMtns_FrenchJoeCyn    50.10%    passed     87.19%
   9  MY5128_Hexurella_WhetstoneMtns_FrenchJoeCyn    69.11%    passed     50.26%
  10  MY5131_Hexurella_PedregosaMtns_PruneCyn         3.37%    passed     98.77%
  11  MY5132_Hexurella_PedregosaMtns_PruneCyn         3.76%    passed     98.22%
  12  MY5136_Hexurella_MiddlemarchCyn                 0.20%    passed     98.06%
  13  MY5147_Hexurella_DragoonMtns_NF_345A            0.00%    passed     96.23%
  14  MY5152_Hexurella_WhetstoneMtns_ApacheCyn        3.37%    passed     93.30%
  15  MY5154_Hexurella_SantaRitaMtns_AdobeCyn         0.00%    passed     90.27%
  16  MY5157_Hexurella_SantaCatalinaMtns_Redington    0.00%    passed     94.98%
  17  MY5165_Hrupicola_Temecula                      54.46%    passed     27.01%
  18  MY5175_Hapachea_HarshawRd_PatagoniaMtns         0.20%    passed     90.43%
  19  MY5180_Hapachea_MustrangPk_MustangMtns          2.97%    passed     80.83%
  20  MY5181_Hapachea_MustrangPk_MustangMtns         10.89%    passed     99.57%
  21  MY5193_Hapachea_HarshawRd_PatagoniaMtns         2.97%    passed     97.68%
  22  MY5194_Hapachea_Ordsummit_MtOrd                26.14%    passed     64.96%
  23  MY5195_Hapachea_Ordsummit_MtOrd                 2.77%    passed     99.41%
  24  MY5266_Hencina_CerroBolla                      10.30%    passed     94.58%
  25  MY5267_Hencina_CerroBolla                       3.96%    passed     96.17%
  26  MY5269_Hexurella_GuadalupeValley                3.96%    passed     94.27%
  27  MY5271_Hexurella_GuadalupeValley                9.50%    passed     81.86%
  28  MY5276_Hexurella_SanPedro_Martir                9.70%    passed     70.66%
  29  MY5277_Hexurella_SanPedro_Martir                3.96%    passed     95.94%
  30  MY5280_Hexurella_ArroyoSalado                   3.96%    passed     88.41%
  31  MY5282_Hexurella_ArroyoSalado                  14.65%    passed     50.87%
  32  MY5286_Hrupicola_SweetwaterSpr_OrdMtn           6.34%    passed     93.49%
  33  MY5287_Hrupicola_SweetwaterSpr_OrdMtn           6.34%    passed     93.49%
  34  MY5288_Hrupicola_Deadman_Hills                  4.16%    passed     98.05%
  35  MY5289_Hrupicola_Deadman_Hills                  3.96%    passed     98.77%
  36  MY5309_Hapachea_JohnnyLyon_Hills                0.00%    passed     98.78%
  37  MY5310_Hexurella_AntelopeCyn_CerbatMtns         4.16%    passed     97.75%
  38  MY5311_Hexurella_AntelopeCyn_CerbatMtns         1.98%    passed     98.61%
  39  MY5312_Hexurella_FoxCyn_MusicMtns               4.95%    passed     99.41%
  40  MY5313_Hexurella_FoxCyn_MusicMtns               0.20%    passed     98.75%
  41  MY5314_Hexurella_Grasshopper_BrushyMtn         27.13%    passed     73.50%
  42  MY5315_Hexurella_WagonerRd_BradshawMtns         1.39%    passed     98.90%
  43  MY5316_Hexurella_WagonerRd_BradshawMtns         0.40%    passed     95.02%
WARNING: 3 sequences contain more than 50% gaps/ambiguity
****  TOTAL                                           8.48%  0 sequences failed composition chi2 test (p-value<5%; df=3)
Reading alignment file /userdata/rmonjaraz/UCEs/uce-hexu/taxon-sets/reduced/hexu-redu-80p/uce-2001193.fasta ... Fasta format detected
Alignment most likely contains DNA/RNA sequences
Alignment has 47 sequences with 623 columns, 362 distinct patterns
229 parsimony-informative, 61 singleton sites, 333 constant sites
                                              Gap/Ambiguity  Composition  p-value
   1  MY0059_Hapachea_SantaRitaMtns_MaderaCyn         2.89%    passed     99.39%
   2  MY0139_Hexurella_SanDiego_Guatay                0.32%    passed     42.45%
   3  MY5053_Hexurella_ChiricahuaMtns_PriceCyn        0.48%    passed     90.87%
   4  MY5057_Hexurella_ChiricahuaMtns_PriceCyn       64.37%    passed     72.84%
   5  MY5064_Hexurella_MuleMtns_Escabrosa             1.28%    passed     71.86%
   6  MY5066_Hexurella_MuleMtns_Escabrosa             0.80%    passed     71.52%
   7  MY5071_Hexurella_SantaRitaMtns_AlisoSprings     0.32%    passed     82.72%
   8  MY5075_Hexurella_ChiricahuaMtns_CaveCrkCyn      0.16%    passed     93.61%
   9  MY5126_Hexurella_SantaCatalinaMtns_NuggetCyn    0.64%    passed     80.21%
  10  MY5127_Hexurella_WhetstoneMtns_FrenchJoeCyn    59.71%    passed     49.64%
  11  MY5128_Hexurella_WhetstoneMtns_FrenchJoeCyn    75.76%    passed     81.61%
  12  MY5131_Hexurella_PedregosaMtns_PruneCyn         0.96%    passed     81.65%
  13  MY5132_Hexurella_PedregosaMtns_PruneCyn         0.96%    passed     83.44%
  14  MY5136_Hexurella_MiddlemarchCyn                 0.16%    passed     69.60%
  15  MY5147_Hexurella_DragoonMtns_NF_345A            0.16%    passed     65.65%
  16  MY5152_Hexurella_WhetstoneMtns_ApacheCyn        1.28%    passed     89.04%
  17  MY5154_Hexurella_SantaRitaMtns_AdobeCyn         0.32%    passed     85.23%
  18  MY5157_Hexurella_SantaCatalinaMtns_Redington    0.32%    passed     97.85%
  19  MY5164_Hrupicola_Temecula                      24.72%    passed     63.31%
  20  MY5165_Hrupicola_Temecula                       0.48%    passed     78.26%
  21  MY5175_Hapachea_HarshawRd_PatagoniaMtns         0.16%    passed     77.20%
  22  MY5180_Hapachea_MustrangPk_MustangMtns          2.25%    passed     92.98%
  23  MY5181_Hapachea_MustrangPk_MustangMtns          2.41%    passed     90.68%
  24  MY5193_Hapachea_HarshawRd_PatagoniaMtns         0.80%    passed     81.12%
  25  MY5194_Hapachea_Ordsummit_MtOrd                52.97%    passed     95.46%
  26  MY5195_Hapachea_Ordsummit_MtOrd                 4.49%    passed     87.57%
  27  MY5266_Hencina_CerroBolla                       5.94%    passed     66.16%
  28  MY5267_Hencina_CerroBolla                      15.89%    passed     69.84%
  29  MY5269_Hexurella_GuadalupeValley               12.52%    passed     79.21%
  30  MY5271_Hexurella_GuadalupeValley                3.05%    passed     84.35%
  31  MY5276_Hexurella_SanPedro_Martir               16.69%    passed     49.19%
  32  MY5277_Hexurella_SanPedro_Martir                4.01%    passed     96.97%
  33  MY5280_Hexurella_ArroyoSalado                   0.16%    passed     85.03%
  34  MY5282_Hexurella_ArroyoSalado                   0.16%    passed     85.03%
  35  MY5286_Hrupicola_SweetwaterSpr_OrdMtn           3.21%    passed     66.34%
  36  MY5287_Hrupicola_SweetwaterSpr_OrdMtn           3.21%    passed     66.34%
  37  MY5288_Hrupicola_Deadman_Hills                  3.05%    passed     37.20%
  38  MY5289_Hrupicola_Deadman_Hills                 21.51%    passed     87.17%
  39  MY5309_Hapachea_JohnnyLyon_Hills                0.64%    passed     87.69%
  40  MY5310_Hexurella_AntelopeCyn_CerbatMtns        11.08%    passed     85.95%
  41  MY5311_Hexurella_AntelopeCyn_CerbatMtns         4.82%    passed     94.96%
  42  MY5312_Hexurella_FoxCyn_MusicMtns               8.51%    passed     92.27%
  43  MY5313_Hexurella_FoxCyn_MusicMtns              12.36%    passed     77.96%
  44  MY5314_Hexurella_Grasshopper_BrushyMtn          5.14%    passed     99.25%
  45  MY5315_Hexurella_WagonerRd_BradshawMtns         7.06%    passed     74.91%
  46  MY5316_Hexurella_WagonerRd_BradshawMtns         4.98%    passed     88.19%
  47  MY5317_Hrupicola_Cottonwood_SnYsidroMtns        2.09%    passed     77.80%
WARNING: 4 sequences contain more than 50% gaps/ambiguity
****  TOTAL                                           9.47%  0 sequences failed composition chi2 test (p-value<5%; df=3)
Reading alignment file /userdata/rmonjaraz/UCEs/uce-hexu/taxon-sets/reduced/hexu-redu-80p/uce-2001195.fasta ... Fasta format detected
Alignment most likely contains DNA/RNA sequences
Alignment has 42 sequences with 502 columns, 292 distinct patterns
178 parsimony-informative, 63 singleton sites, 261 constant sites
                                              Gap/Ambiguity  Composition  p-value
   1  MY0059_Hapachea_SantaRitaMtns_MaderaCyn         0.00%    passed     95.98%
   2  MY0139_Hexurella_SanDiego_Guatay                0.00%    passed     78.08%
   3  MY5053_Hexurella_ChiricahuaMtns_PriceCyn        0.00%    passed     95.83%
   4  MY5064_Hexurella_MuleMtns_Escabrosa             0.20%    passed     97.31%
   5  MY5066_Hexurella_MuleMtns_Escabrosa             0.00%    passed     92.57%
   6  MY5071_Hexurella_SantaRitaMtns_AlisoSprings     0.00%    passed     97.96%
   7  MY5075_Hexurella_ChiricahuaMtns_CaveCrkCyn      0.20%    passed     85.91%
   8  MY5126_Hexurella_SantaCatalinaMtns_NuggetCyn    0.00%    passed     99.62%
   9  MY5127_Hexurella_WhetstoneMtns_FrenchJoeCyn     8.37%    passed     79.61%
  10  MY5128_Hexurella_WhetstoneMtns_FrenchJoeCyn    65.94%    passed      9.33%
  11  MY5132_Hexurella_PedregosaMtns_PruneCyn         0.00%    passed     92.72%
  12  MY5136_Hexurella_MiddlemarchCyn                 0.00%    passed     92.21%
  13  MY5147_Hexurella_DragoonMtns_NF_345A            0.20%    passed     94.84%
  14  MY5154_Hexurella_SantaRitaMtns_AdobeCyn         0.20%    passed     92.40%
  15  MY5157_Hexurella_SantaCatalinaMtns_Redington    0.00%    passed     89.79%
  16  MY5164_Hrupicola_Temecula                      45.62%    passed     41.31%
  17  MY5165_Hrupicola_Temecula                      28.49%    passed     89.20%
  18  MY5175_Hapachea_HarshawRd_PatagoniaMtns         0.00%    passed     96.52%
  19  MY5180_Hapachea_MustrangPk_MustangMtns          0.20%    passed     90.80%
  20  MY5181_Hapachea_MustrangPk_MustangMtns          0.00%    passed     96.25%
  21  MY5193_Hapachea_HarshawRd_PatagoniaMtns         0.00%    passed     97.29%
  22  MY5194_Hapachea_Ordsummit_MtOrd                13.35%    passed     68.90%
  23  MY5195_Hapachea_Ordsummit_MtOrd                43.82%    passed     36.88%
  24  MY5266_Hencina_CerroBolla                       0.00%    passed     90.83%
  25  MY5267_Hencina_CerroBolla                       0.00%    passed     93.58%
  26  MY5269_Hexurella_GuadalupeValley                0.20%    passed     95.30%
  27  MY5271_Hexurella_GuadalupeValley                0.00%    passed     94.85%
  28  MY5276_Hexurella_SanPedro_Martir                0.00%    passed     94.18%
  29  MY5277_Hexurella_SanPedro_Martir                0.00%    passed     94.18%
  30  MY5280_Hexurella_ArroyoSalado                   0.00%    passed     85.04%
  31  MY5282_Hexurella_ArroyoSalado                   0.00%    passed     86.07%
  32  MY5286_Hrupicola_SweetwaterSpr_OrdMtn           3.98%    passed     52.36%
  33  MY5287_Hrupicola_SweetwaterSpr_OrdMtn           7.37%    passed     56.15%
  34  MY5288_Hrupicola_Deadman_Hills                  0.00%    passed     74.03%
  35  MY5289_Hrupicola_Deadman_Hills                  3.39%    passed     76.14%
  36  MY5309_Hapachea_JohnnyLyon_Hills               13.15%    passed     32.94%
  37  MY5311_Hexurella_AntelopeCyn_CerbatMtns        21.12%    passed     71.72%
  38  MY5312_Hexurella_FoxCyn_MusicMtns              33.86%    passed     86.88%
  39  MY5313_Hexurella_FoxCyn_MusicMtns              62.15%    passed     47.81%
  40  MY5314_Hexurella_Grasshopper_BrushyMtn         50.20%    passed     14.11%
  41  MY5315_Hexurella_WagonerRd_BradshawMtns         3.98%    passed     64.58%
  42  MY5317_Hrupicola_Cottonwood_SnYsidroMtns       15.94%    passed     87.13%
WARNING: 3 sequences contain more than 50% gaps/ambiguity
****  TOTAL                                          10.05%  0 sequences failed composition chi2 test (p-value<5%; df=3)
Reading alignment file /userdata/rmonjaraz/UCEs/uce-hexu/taxon-sets/reduced/hexu-redu-80p/uce-200121.fasta ... Fasta format detected
Alignment most likely contains DNA/RNA sequences
Alignment has 42 sequences with 673 columns, 157 distinct patterns
31 parsimony-informative, 35 singleton sites, 607 constant sites
                                              Gap/Ambiguity  Composition  p-value
   1  MY0059_Hapachea_SantaRitaMtns_MaderaCyn         0.00%    passed     99.85%
   2  MY0139_Hexurella_SanDiego_Guatay                1.19%    passed     99.52%
   3  MY5053_Hexurella_ChiricahuaMtns_PriceCyn        0.00%    passed     99.38%
   4  MY5057_Hexurella_ChiricahuaMtns_PriceCyn       43.54%    passed     83.63%
   5  MY5064_Hexurella_MuleMtns_Escabrosa             2.53%    passed     99.79%
   6  MY5066_Hexurella_MuleMtns_Escabrosa             0.00%    passed     99.56%
   7  MY5071_Hexurella_SantaRitaMtns_AlisoSprings     0.00%    passed     99.65%
   8  MY5075_Hexurella_ChiricahuaMtns_CaveCrkCyn      0.30%    passed     98.93%
   9  MY5128_Hexurella_WhetstoneMtns_FrenchJoeCyn    45.17%    passed     79.84%
  10  MY5131_Hexurella_PedregosaMtns_PruneCyn         0.00%    passed     99.49%
  11  MY5136_Hexurella_MiddlemarchCyn                 0.89%    passed     99.16%
  12  MY5147_Hexurella_DragoonMtns_NF_345A            0.30%    passed     99.60%
  13  MY5157_Hexurella_SantaCatalinaMtns_Redington    0.00%    passed     99.49%
  14  MY5164_Hrupicola_Temecula                       0.45%    passed     98.49%
  15  MY5165_Hrupicola_Temecula                       0.30%    passed     98.45%
  16  MY5175_Hapachea_HarshawRd_PatagoniaMtns         0.30%    passed     99.60%
  17  MY5180_Hapachea_MustrangPk_MustangMtns          0.00%    passed     99.85%
  18  MY5181_Hapachea_MustrangPk_MustangMtns          7.43%    passed     96.62%
  19  MY5193_Hapachea_HarshawRd_PatagoniaMtns         0.30%    passed     99.60%
  20  MY5194_Hapachea_Ordsummit_MtOrd                12.33%    passed     88.87%
  21  MY5195_Hapachea_Ordsummit_MtOrd                 5.20%    passed     95.54%
  22  MY5266_Hencina_CerroBolla                       3.27%    passed     99.75%
  23  MY5267_Hencina_CerroBolla                       1.63%    passed     98.23%
  24  MY5269_Hexurella_GuadalupeValley                1.63%    passed     98.32%
  25  MY5271_Hexurella_GuadalupeValley                0.30%    passed     99.60%
  26  MY5276_Hexurella_SanPedro_Martir                1.63%    passed     99.04%
  27  MY5277_Hexurella_SanPedro_Martir                0.30%    passed     99.55%
  28  MY5280_Hexurella_ArroyoSalado                   0.30%    passed     99.22%
  29  MY5282_Hexurella_ArroyoSalado                   9.21%    passed     90.74%
  30  MY5286_Hrupicola_SweetwaterSpr_OrdMtn           0.30%    passed     99.09%
  31  MY5287_Hrupicola_SweetwaterSpr_OrdMtn           2.97%    passed     99.69%
  32  MY5288_Hrupicola_Deadman_Hills                  2.53%    passed     99.43%
  33  MY5289_Hrupicola_Deadman_Hills                  0.30%    passed     99.47%
  34  MY5309_Hapachea_JohnnyLyon_Hills               14.26%    passed     79.83%
  35  MY5310_Hexurella_AntelopeCyn_CerbatMtns         0.89%    passed     99.20%
  36  MY5311_Hexurella_AntelopeCyn_CerbatMtns         2.97%    passed     99.75%
  37  MY5312_Hexurella_FoxCyn_MusicMtns              19.76%    passed     82.25%
  38  MY5313_Hexurella_FoxCyn_MusicMtns              39.82%    passed     93.82%
  39  MY5314_Hexurella_Grasshopper_BrushyMtn         13.37%    passed     74.75%
  40  MY5315_Hexurella_WagonerRd_BradshawMtns        11.44%    passed     96.28%
  41  MY5316_Hexurella_WagonerRd_BradshawMtns         3.12%    passed     98.72%
  42  MY5317_Hrupicola_Cottonwood_SnYsidroMtns       20.80%    passed     85.02%
****  TOTAL                                           6.45%  0 sequences failed composition chi2 test (p-value<5%; df=3)
Reading alignment file /userdata/rmonjaraz/UCEs/uce-hexu/taxon-sets/reduced/hexu-redu-80p/uce-2001245.fasta ... Fasta format detected
Alignment most likely contains DNA/RNA sequences
Alignment has 44 sequences with 849 columns, 437 distinct patterns
284 parsimony-informative, 97 singleton sites, 468 constant sites
                                              Gap/Ambiguity  Composition  p-value
   1  MY0059_Hapachea_SantaRitaMtns_MaderaCyn         0.35%    passed     95.28%
   2  MY0139_Hexurella_SanDiego_Guatay                3.30%    passed     97.88%
   3  MY5053_Hexurella_ChiricahuaMtns_PriceCyn        1.06%    passed     95.97%
   4  MY5057_Hexurella_ChiricahuaMtns_PriceCyn       75.62%    passed     36.28%
   5  MY5064_Hexurella_MuleMtns_Escabrosa             0.35%    passed     99.73%
   6  MY5071_Hexurella_SantaRitaMtns_AlisoSprings     0.12%    passed     94.24%
   7  MY5075_Hexurella_ChiricahuaMtns_CaveCrkCyn      0.47%    passed     98.85%
   8  MY5126_Hexurella_SantaCatalinaMtns_NuggetCyn    4.36%    passed     82.19%
   9  MY5128_Hexurella_WhetstoneMtns_FrenchJoeCyn    68.67%    passed     75.58%
  10  MY5131_Hexurella_PedregosaMtns_PruneCyn         1.77%    passed     96.49%
  11  MY5132_Hexurella_PedregosaMtns_PruneCyn         1.77%    passed     96.49%
  12  MY5136_Hexurella_MiddlemarchCyn                 0.94%    passed     44.99%
  13  MY5147_Hexurella_DragoonMtns_NF_345A            0.59%    passed     89.80%
  14  MY5154_Hexurella_SantaRitaMtns_AdobeCyn         0.59%    passed     96.36%
  15  MY5157_Hexurella_SantaCatalinaMtns_Redington    0.24%    passed     90.52%
  16  MY5164_Hrupicola_Temecula                      11.54%    passed     95.26%
  17  MY5165_Hrupicola_Temecula                       3.89%    passed     96.33%
  18  MY5175_Hapachea_HarshawRd_PatagoniaMtns         0.12%    passed     96.18%
  19  MY5180_Hapachea_MustrangPk_MustangMtns          0.71%    passed     95.31%
  20  MY5181_Hapachea_MustrangPk_MustangMtns          7.77%    passed     95.95%
  21  MY5193_Hapachea_HarshawRd_PatagoniaMtns         0.35%    passed     97.64%
  22  MY5194_Hapachea_Ordsummit_MtOrd                 2.24%    passed     99.77%
  23  MY5195_Hapachea_Ordsummit_MtOrd                 2.59%    passed     98.89%
  24  MY5266_Hencina_CerroBolla                       0.82%    passed     92.02%
  25  MY5267_Hencina_CerroBolla                       5.89%    passed     80.92%
  26  MY5269_Hexurella_GuadalupeValley                0.82%    passed     95.39%
  27  MY5271_Hexurella_GuadalupeValley                0.82%    passed     96.57%
  28  MY5276_Hexurella_SanPedro_Martir                0.59%    passed     94.95%
  29  MY5277_Hexurella_SanPedro_Martir                0.59%    passed     95.08%
  30  MY5280_Hexurella_ArroyoSalado                   1.53%    passed     71.35%
  31  MY5282_Hexurella_ArroyoSalado                   2.94%    passed     68.73%
  32  MY5286_Hrupicola_SweetwaterSpr_OrdMtn           1.65%    passed     99.93%
  33  MY5287_Hrupicola_SweetwaterSpr_OrdMtn           4.83%    passed     99.84%
  34  MY5288_Hrupicola_Deadman_Hills                  6.36%    passed     80.68%
  35  MY5289_Hrupicola_Deadman_Hills                  6.95%    passed     79.28%
  36  MY5309_Hapachea_JohnnyLyon_Hills               12.25%    passed     82.86%
  37  MY5310_Hexurella_AntelopeCyn_CerbatMtns        14.72%    passed     92.17%
  38  MY5311_Hexurella_AntelopeCyn_CerbatMtns        11.78%    passed     99.92%
  39  MY5312_Hexurella_FoxCyn_MusicMtns              16.02%    passed     90.03%
  40  MY5313_Hexurella_FoxCyn_MusicMtns              10.01%    passed     98.75%
  41  MY5314_Hexurella_Grasshopper_BrushyMtn         22.61%    passed     85.07%
  42  MY5315_Hexurella_WagonerRd_BradshawMtns         3.65%    passed     94.10%
  43  MY5316_Hexurella_WagonerRd_BradshawMtns         3.65%    passed     93.11%
  44  MY5317_Hrupicola_Cottonwood_SnYsidroMtns       10.13%    passed     98.78%
WARNING: 2 sequences contain more than 50% gaps/ambiguity
****  TOTAL                                           7.46%  0 sequences failed composition chi2 test (p-value<5%; df=3)
Reading alignment file /userdata/rmonjaraz/UCEs/uce-hexu/taxon-sets/reduced/hexu-redu-80p/uce-2001246.fasta ... Fasta format detected
Alignment most likely contains DNA/RNA sequences
Alignment has 42 sequences with 683 columns, 392 distinct patterns
214 parsimony-informative, 123 singleton sites, 346 constant sites
                                              Gap/Ambiguity  Composition  p-value
   1  MY0059_Hapachea_SantaRitaMtns_MaderaCyn         0.73%    passed     96.86%
   2  MY5053_Hexurella_ChiricahuaMtns_PriceCyn       11.86%    passed     88.00%
   3  MY5064_Hexurella_MuleMtns_Escabrosa             3.37%    passed     93.27%
   4  MY5066_Hexurella_MuleMtns_Escabrosa             3.37%    passed     94.17%
   5  MY5075_Hexurella_ChiricahuaMtns_CaveCrkCyn      0.29%    passed     86.07%
   6  MY5126_Hexurella_SantaCatalinaMtns_NuggetCyn    1.17%    passed     99.39%
   7  MY5128_Hexurella_WhetstoneMtns_FrenchJoeCyn    67.20%    failed      0.04%
   8  MY5131_Hexurella_PedregosaMtns_PruneCyn         1.32%    passed     98.50%
   9  MY5132_Hexurella_PedregosaMtns_PruneCyn         1.32%    passed     97.18%
  10  MY5136_Hexurella_MiddlemarchCyn                 0.88%    passed     96.79%
  11  MY5147_Hexurella_DragoonMtns_NF_345A            0.59%    passed     91.82%
  12  MY5152_Hexurella_WhetstoneMtns_ApacheCyn        2.93%    passed     99.72%
  13  MY5157_Hexurella_SantaCatalinaMtns_Redington    1.17%    passed     97.77%
  14  MY5164_Hrupicola_Temecula                       1.46%    passed     93.21%
  15  MY5165_Hrupicola_Temecula                       1.46%    passed     93.21%
  16  MY5175_Hapachea_HarshawRd_PatagoniaMtns         0.29%    passed     93.97%
  17  MY5180_Hapachea_MustrangPk_MustangMtns          6.59%    passed     97.99%
  18  MY5181_Hapachea_MustrangPk_MustangMtns          0.15%    passed     97.37%
  19  MY5193_Hapachea_HarshawRd_PatagoniaMtns         0.29%    passed     91.29%
  20  MY5194_Hapachea_Ordsummit_MtOrd                 5.71%    passed     58.01%
  21  MY5195_Hapachea_Ordsummit_MtOrd                 1.32%    passed     89.86%
  22  MY5266_Hencina_CerroBolla                      25.33%    passed     95.40%
  23  MY5267_Hencina_CerroBolla                      25.62%    passed     94.44%
  24  MY5269_Hexurella_GuadalupeValley                3.51%    passed     94.10%
  25  MY5271_Hexurella_GuadalupeValley                3.51%    passed     92.54%
  26  MY5276_Hexurella_SanPedro_Martir                3.95%    passed     93.31%
  27  MY5277_Hexurella_SanPedro_Martir                3.95%    passed     95.73%
  28  MY5280_Hexurella_ArroyoSalado                  66.18%    failed      0.02%
  29  MY5282_Hexurella_ArroyoSalado                   0.88%    passed      8.66%
  30  MY5286_Hrupicola_SweetwaterSpr_OrdMtn          31.63%    passed     73.59%
  31  MY5287_Hrupicola_SweetwaterSpr_OrdMtn           3.22%    passed     85.11%
  32  MY5288_Hrupicola_Deadman_Hills                 13.03%    passed     17.56%
  33  MY5289_Hrupicola_Deadman_Hills                  0.29%    passed     78.00%
  34  MY5309_Hapachea_JohnnyLyon_Hills                9.22%    passed     76.42%
  35  MY5310_Hexurella_AntelopeCyn_CerbatMtns        10.25%    passed     98.22%
  36  MY5311_Hexurella_AntelopeCyn_CerbatMtns         4.54%    passed     96.68%
  37  MY5312_Hexurella_FoxCyn_MusicMtns              11.27%    passed     99.44%
  38  MY5313_Hexurella_FoxCyn_MusicMtns               4.69%    passed     97.00%
  39  MY5314_Hexurella_Grasshopper_BrushyMtn         40.70%    passed     56.53%
  40  MY5315_Hexurella_WagonerRd_BradshawMtns         4.83%    passed     76.64%
  41  MY5316_Hexurella_WagonerRd_BradshawMtns         2.64%    passed     86.17%
  42  MY5317_Hrupicola_Cottonwood_SnYsidroMtns        2.49%    passed     75.38%
WARNING: 2 sequences contain more than 50% gaps/ambiguity
****  TOTAL                                           9.17%  2 sequences failed composition chi2 test (p-value<5%; df=3)
Reading alignment file /userdata/rmonjaraz/UCEs/uce-hexu/taxon-sets/reduced/hexu-redu-80p/uce-2001247.fasta ... Fasta format detected
Alignment most likely contains DNA/RNA sequences
Alignment has 45 sequences with 960 columns, 404 distinct patterns
203 parsimony-informative, 81 singleton sites, 676 constant sites
                                              Gap/Ambiguity  Composition  p-value
   1  MY0059_Hapachea_SantaRitaMtns_MaderaCyn         0.21%    passed     99.38%
   2  MY5053_Hexurella_ChiricahuaMtns_PriceCyn        4.17%    passed     98.70%
   3  MY5057_Hexurella_ChiricahuaMtns_PriceCyn       72.81%    passed     28.16%
   4  MY5064_Hexurella_MuleMtns_Escabrosa             0.94%    passed     97.17%
   5  MY5066_Hexurella_MuleMtns_Escabrosa             0.94%    passed     96.55%
   6  MY5071_Hexurella_SantaRitaMtns_AlisoSprings     0.00%    passed     99.64%
   7  MY5075_Hexurella_ChiricahuaMtns_CaveCrkCyn      0.31%    passed     99.34%
   8  MY5126_Hexurella_SantaCatalinaMtns_NuggetCyn    0.83%    passed     98.95%
   9  MY5127_Hexurella_WhetstoneMtns_FrenchJoeCyn    48.96%    passed     51.94%
  10  MY5128_Hexurella_WhetstoneMtns_FrenchJoeCyn    70.73%    passed     36.66%
  11  MY5131_Hexurella_PedregosaMtns_PruneCyn         0.73%    passed     97.50%
  12  MY5132_Hexurella_PedregosaMtns_PruneCyn         0.94%    passed     97.29%
  13  MY5136_Hexurella_MiddlemarchCyn                 1.25%    passed     96.40%
  14  MY5147_Hexurella_DragoonMtns_NF_345A            1.04%    passed     94.73%
  15  MY5154_Hexurella_SantaRitaMtns_AdobeCyn         0.94%    passed     98.96%
  16  MY5157_Hexurella_SantaCatalinaMtns_Redington    1.04%    passed     99.79%
  17  MY5164_Hrupicola_Temecula                       7.81%    passed     62.17%
  18  MY5165_Hrupicola_Temecula                       5.10%    passed     86.95%
  19  MY5175_Hapachea_HarshawRd_PatagoniaMtns         0.00%    passed     99.13%
  20  MY5180_Hapachea_MustrangPk_MustangMtns          1.46%    passed     96.83%
  21  MY5181_Hapachea_MustrangPk_MustangMtns          1.56%    passed     99.59%
  22  MY5193_Hapachea_HarshawRd_PatagoniaMtns         4.17%    passed     89.40%
  23  MY5194_Hapachea_Ordsummit_MtOrd                 0.42%    passed     99.68%
  24  MY5195_Hapachea_Ordsummit_MtOrd                 4.48%    passed     96.25%
  25  MY5266_Hencina_CerroBolla                       1.98%    passed     76.18%
  26  MY5267_Hencina_CerroBolla                       3.44%    passed     87.47%
  27  MY5269_Hexurella_GuadalupeValley                5.73%    passed     91.98%
  28  MY5271_Hexurella_GuadalupeValley                5.73%    passed     92.61%
  29  MY5276_Hexurella_SanPedro_Martir                1.98%    passed     83.62%
  30  MY5277_Hexurella_SanPedro_Martir                1.98%    passed     83.62%
  31  MY5280_Hexurella_ArroyoSalado                   2.92%    passed     92.31%
  32  MY5282_Hexurella_ArroyoSalado                   2.92%    passed     92.31%
  33  MY5286_Hrupicola_SweetwaterSpr_OrdMtn           7.60%    passed     86.96%
  34  MY5287_Hrupicola_SweetwaterSpr_OrdMtn          14.06%    passed     99.31%
  35  MY5288_Hrupicola_Deadman_Hills                  2.19%    passed     93.96%
  36  MY5289_Hrupicola_Deadman_Hills                  2.29%    passed     95.07%
  37  MY5309_Hapachea_JohnnyLyon_Hills               11.04%    passed     95.67%
  38  MY5310_Hexurella_AntelopeCyn_CerbatMtns        25.62%    passed     74.83%
  39  MY5311_Hexurella_AntelopeCyn_CerbatMtns        19.58%    passed     99.67%
  40  MY5312_Hexurella_FoxCyn_MusicMtns              21.98%    passed     88.85%
  41  MY5313_Hexurella_FoxCyn_MusicMtns              20.21%    passed     81.37%
  42  MY5314_Hexurella_Grasshopper_BrushyMtn         29.58%    passed     50.93%
  43  MY5315_Hexurella_WagonerRd_BradshawMtns         8.33%    passed     79.88%
  44  MY5316_Hexurella_WagonerRd_BradshawMtns         4.58%    passed     96.84%
  45  MY5317_Hrupicola_Cottonwood_SnYsidroMtns        1.98%    passed     91.23%
WARNING: 2 sequences contain more than 50% gaps/ambiguity
****  TOTAL                                           9.48%  0 sequences failed composition chi2 test (p-value<5%; df=3)
Reading alignment file /userdata/rmonjaraz/UCEs/uce-hexu/taxon-sets/reduced/hexu-redu-80p/uce-2001249.fasta ... Fasta format detected
Alignment most likely contains DNA/RNA sequences
Alignment has 44 sequences with 483 columns, 223 distinct patterns
97 parsimony-informative, 58 singleton sites, 328 constant sites
                                              Gap/Ambiguity  Composition  p-value
   1  MY0059_Hapachea_SantaRitaMtns_MaderaCyn         0.21%    passed     98.64%
   2  MY0139_Hexurella_SanDiego_Guatay                0.00%    passed     66.45%
   3  MY5053_Hexurella_ChiricahuaMtns_PriceCyn        2.48%    passed     97.81%
   4  MY5064_Hexurella_MuleMtns_Escabrosa             4.97%    passed     96.74%
   5  MY5066_Hexurella_MuleMtns_Escabrosa             0.21%    passed     99.31%
   6  MY5071_Hexurella_SantaRitaMtns_AlisoSprings     2.07%    passed     95.63%
   7  MY5075_Hexurella_ChiricahuaMtns_CaveCrkCyn     14.91%    passed     90.15%
   8  MY5126_Hexurella_SantaCatalinaMtns_NuggetCyn    2.28%    passed     95.08%
   9  MY5131_Hexurella_PedregosaMtns_PruneCyn         1.86%    passed     95.74%
  10  MY5132_Hexurella_PedregosaMtns_PruneCyn         1.66%    passed     91.81%
  11  MY5136_Hexurella_MiddlemarchCyn                 0.00%    passed     99.20%
  12  MY5147_Hexurella_DragoonMtns_NF_345A            0.41%    passed     98.55%
  13  MY5152_Hexurella_WhetstoneMtns_ApacheCyn        5.80%    passed     96.67%
  14  MY5154_Hexurella_SantaRitaMtns_AdobeCyn        39.54%    passed     62.36%
  15  MY5157_Hexurella_SantaCatalinaMtns_Redington    2.48%    passed     98.55%
  16  MY5164_Hrupicola_Temecula                      14.29%    passed     74.31%
  17  MY5165_Hrupicola_Temecula                       1.66%    passed     95.58%
  18  MY5175_Hapachea_HarshawRd_PatagoniaMtns         0.21%    passed     99.27%
  19  MY5180_Hapachea_MustrangPk_MustangMtns          4.55%    passed     98.84%
  20  MY5181_Hapachea_MustrangPk_MustangMtns         16.15%    passed     82.00%
  21  MY5193_Hapachea_HarshawRd_PatagoniaMtns         0.00%    passed     91.82%
  22  MY5194_Hapachea_Ordsummit_MtOrd                52.17%    passed     29.98%
  23  MY5195_Hapachea_Ordsummit_MtOrd                 5.80%    passed     86.80%
  24  MY5266_Hencina_CerroBolla                       0.00%    passed     94.93%
  25  MY5267_Hencina_CerroBolla                       0.00%    passed     89.82%
  26  MY5269_Hexurella_GuadalupeValley                0.00%    passed     93.35%
  27  MY5271_Hexurella_GuadalupeValley                0.00%    passed     93.35%
  28  MY5276_Hexurella_SanPedro_Martir                0.00%    passed     94.81%
  29  MY5277_Hexurella_SanPedro_Martir                0.00%    passed     94.81%
  30  MY5280_Hexurella_ArroyoSalado                   0.00%    passed     90.73%
  31  MY5282_Hexurella_ArroyoSalado                   0.00%    passed     93.59%
  32  MY5286_Hrupicola_SweetwaterSpr_OrdMtn           0.00%    passed     94.02%
  33  MY5287_Hrupicola_SweetwaterSpr_OrdMtn           0.62%    passed     92.37%
  34  MY5288_Hrupicola_Deadman_Hills                  0.00%    passed     91.33%
  35  MY5289_Hrupicola_Deadman_Hills                  0.41%    passed     91.96%
  36  MY5309_Hapachea_JohnnyLyon_Hills               10.56%    passed     81.50%
  37  MY5310_Hexurella_AntelopeCyn_CerbatMtns         6.42%    passed     98.47%
  38  MY5311_Hexurella_AntelopeCyn_CerbatMtns         3.52%    passed     95.83%
  39  MY5312_Hexurella_FoxCyn_MusicMtns               7.87%    passed     97.49%
  40  MY5313_Hexurella_FoxCyn_MusicMtns              17.81%    passed     85.28%
  41  MY5314_Hexurella_Grasshopper_BrushyMtn         49.28%    passed     16.12%
  42  MY5315_Hexurella_WagonerRd_BradshawMtns        15.94%    passed     23.38%
  43  MY5316_Hexurella_WagonerRd_BradshawMtns         7.04%    passed     74.39%
  44  MY5317_Hrupicola_Cottonwood_SnYsidroMtns       27.95%    passed     84.59%
WARNING: 1 sequences contain more than 50% gaps/ambiguity
****  TOTAL                                           7.30%  0 sequences failed composition chi2 test (p-value<5%; df=3)
Reading alignment file /userdata/rmonjaraz/UCEs/uce-hexu/taxon-sets/reduced/hexu-redu-80p/uce-200126.fasta ... Fasta format detected
Alignment most likely contains DNA/RNA sequences
Alignment has 46 sequences with 520 columns, 152 distinct patterns
44 parsimony-informative, 33 singleton sites, 443 constant sites
                                              Gap/Ambiguity  Composition  p-value
   1  MY0059_Hapachea_SantaRitaMtns_MaderaCyn         0.19%    passed     89.72%
   2  MY0139_Hexurella_SanDiego_Guatay                0.00%    passed     98.53%
   3  MY5053_Hexurella_ChiricahuaMtns_PriceCyn        0.38%    passed     97.41%
   4  MY5057_Hexurella_ChiricahuaMtns_PriceCyn       63.46%    passed      9.49%
   5  MY5064_Hexurella_MuleMtns_Escabrosa             0.00%    passed     99.65%
   6  MY5066_Hexurella_MuleMtns_Escabrosa             0.00%    passed     98.90%
   7  MY5071_Hexurella_SantaRitaMtns_AlisoSprings     0.19%    passed     99.62%
   8  MY5075_Hexurella_ChiricahuaMtns_CaveCrkCyn      0.19%    passed     99.14%
   9  MY5126_Hexurella_SantaCatalinaMtns_NuggetCyn    0.00%    passed     94.96%
  10  MY5127_Hexurella_WhetstoneMtns_FrenchJoeCyn    53.08%    passed      6.71%
  11  MY5131_Hexurella_PedregosaMtns_PruneCyn         0.00%    passed     98.27%
  12  MY5132_Hexurella_PedregosaMtns_PruneCyn         0.19%    passed     98.69%
  13  MY5136_Hexurella_MiddlemarchCyn                 4.42%    passed     77.24%
  14  MY5147_Hexurella_DragoonMtns_NF_345A            0.00%    passed     95.58%
  15  MY5152_Hexurella_WhetstoneMtns_ApacheCyn        0.00%    passed     96.94%
  16  MY5154_Hexurella_SantaRitaMtns_AdobeCyn         0.00%    passed     92.96%
  17  MY5157_Hexurella_SantaCatalinaMtns_Redington    0.00%    passed     99.16%
  18  MY5164_Hrupicola_Temecula                       7.31%    passed     72.63%
  19  MY5165_Hrupicola_Temecula                       1.15%    passed     96.58%
  20  MY5175_Hapachea_HarshawRd_PatagoniaMtns        22.88%    passed     88.18%
  21  MY5180_Hapachea_MustrangPk_MustangMtns         30.19%    passed     95.88%
  22  MY5181_Hapachea_MustrangPk_MustangMtns         20.00%    passed     38.79%
  23  MY5193_Hapachea_HarshawRd_PatagoniaMtns         3.65%    passed     83.83%
  24  MY5194_Hapachea_Ordsummit_MtOrd                53.85%    passed     47.84%
  25  MY5195_Hapachea_Ordsummit_MtOrd                 0.38%    passed     99.19%
  26  MY5266_Hencina_CerroBolla                       0.19%    passed     92.30%
  27  MY5267_Hencina_CerroBolla                       0.96%    passed     98.15%
  28  MY5269_Hexurella_GuadalupeValley                0.19%    passed     88.63%
  29  MY5271_Hexurella_GuadalupeValley                0.19%    passed     94.56%
  30  MY5276_Hexurella_SanPedro_Martir                0.19%    passed     96.86%
  31  MY5277_Hexurella_SanPedro_Martir                0.19%    passed     96.47%
  32  MY5280_Hexurella_ArroyoSalado                   0.19%    passed     99.02%
  33  MY5282_Hexurella_ArroyoSalado                   0.38%    passed     99.40%
  34  MY5286_Hrupicola_SweetwaterSpr_OrdMtn           0.19%    passed     98.06%
  35  MY5287_Hrupicola_SweetwaterSpr_OrdMtn           7.31%    passed     78.54%
  36  MY5288_Hrupicola_Deadman_Hills                  0.19%    passed     97.89%
  37  MY5289_Hrupicola_Deadman_Hills                  0.19%    passed     99.07%
  38  MY5309_Hapachea_JohnnyLyon_Hills               27.88%    passed     99.14%
  39  MY5310_Hexurella_AntelopeCyn_CerbatMtns         9.81%    passed     95.76%
  40  MY5311_Hexurella_AntelopeCyn_CerbatMtns        16.15%    passed     88.63%
  41  MY5312_Hexurella_FoxCyn_MusicMtns              11.73%    passed     56.96%
  42  MY5313_Hexurella_FoxCyn_MusicMtns              18.46%    passed     81.53%
  43  MY5314_Hexurella_Grasshopper_BrushyMtn          4.23%    passed     95.88%
  44  MY5315_Hexurella_WagonerRd_BradshawMtns         9.81%    passed     98.27%
  45  MY5316_Hexurella_WagonerRd_BradshawMtns         2.69%    passed     99.87%
  46  MY5317_Hrupicola_Cottonwood_SnYsidroMtns        3.85%    passed     95.47%
WARNING: 3 sequences contain more than 50% gaps/ambiguity
****  TOTAL                                           8.19%  0 sequences failed composition chi2 test (p-value<5%; df=3)
Reading alignment file /userdata/rmonjaraz/UCEs/uce-hexu/taxon-sets/reduced/hexu-redu-80p/uce-2001263.fasta ... Fasta format detected
Alignment most likely contains DNA/RNA sequences
Alignment has 38 sequences with 453 columns, 157 distinct patterns
49 parsimony-informative, 25 singleton sites, 379 constant sites
                                              Gap/Ambiguity  Composition  p-value
   1  MY0059_Hapachea_SantaRitaMtns_MaderaCyn         0.00%    passed     99.88%
   2  MY0139_Hexurella_SanDiego_Guatay                0.00%    passed     99.99%
   3  MY5064_Hexurella_MuleMtns_Escabrosa             8.83%    passed     99.59%
   4  MY5066_Hexurella_MuleMtns_Escabrosa             0.22%    passed     96.38%
   5  MY5071_Hexurella_SantaRitaMtns_AlisoSprings     0.00%    passed     99.32%
   6  MY5075_Hexurella_ChiricahuaMtns_CaveCrkCyn      6.18%    passed     96.63%
   7  MY5126_Hexurella_SantaCatalinaMtns_NuggetCyn    0.00%    passed     98.28%
   8  MY5131_Hexurella_PedregosaMtns_PruneCyn        18.32%    passed     79.58%
   9  MY5132_Hexurella_PedregosaMtns_PruneCyn        18.54%    passed     93.27%
  10  MY5147_Hexurella_DragoonMtns_NF_345A            0.00%    passed     94.38%
  11  MY5154_Hexurella_SantaRitaMtns_AdobeCyn         0.00%    passed     96.13%
  12  MY5157_Hexurella_SantaCatalinaMtns_Redington   11.48%    passed     85.12%
  13  MY5164_Hrupicola_Temecula                       7.06%    passed     95.98%
  14  MY5165_Hrupicola_Temecula                       0.00%    passed     98.46%
  15  MY5175_Hapachea_HarshawRd_PatagoniaMtns         0.88%    passed     99.36%
  16  MY5193_Hapachea_HarshawRd_PatagoniaMtns        11.04%    passed     99.98%
  17  MY5194_Hapachea_Ordsummit_MtOrd                 0.00%    passed     98.46%
  18  MY5195_Hapachea_Ordsummit_MtOrd                 9.49%    passed     98.70%
  19  MY5266_Hencina_CerroBolla                       0.00%    passed     99.62%
  20  MY5267_Hencina_CerroBolla                       0.00%    passed     99.62%
  21  MY5269_Hexurella_GuadalupeValley                0.00%    passed     99.92%
  22  MY5271_Hexurella_GuadalupeValley                0.00%    passed     99.85%
  23  MY5276_Hexurella_SanPedro_Martir                0.00%    passed     99.70%
  24  MY5277_Hexurella_SanPedro_Martir                0.00%    passed     99.70%
  25  MY5280_Hexurella_ArroyoSalado                  30.91%    passed     97.39%
  26  MY5282_Hexurella_ArroyoSalado                  66.67%    passed     49.49%
  27  MY5286_Hrupicola_SweetwaterSpr_OrdMtn          14.57%    passed     97.05%
  28  MY5287_Hrupicola_SweetwaterSpr_OrdMtn          64.02%    passed     61.69%
  29  MY5288_Hrupicola_Deadman_Hills                  0.00%    passed     94.60%
  30  MY5289_Hrupicola_Deadman_Hills                  0.00%    passed     94.60%
  31  MY5310_Hexurella_AntelopeCyn_CerbatMtns         0.22%    passed     94.80%
  32  MY5311_Hexurella_AntelopeCyn_CerbatMtns         4.42%    passed     97.36%
  33  MY5312_Hexurella_FoxCyn_MusicMtns               1.99%    passed     99.50%
  34  MY5313_Hexurella_FoxCyn_MusicMtns               7.51%    passed     94.59%
  35  MY5314_Hexurella_Grasshopper_BrushyMtn         20.53%    passed     93.97%
  36  MY5315_Hexurella_WagonerRd_BradshawMtns         2.65%    passed     97.34%
  37  MY5316_Hexurella_WagonerRd_BradshawMtns         0.00%    passed     99.92%
  38  MY5317_Hrupicola_Cottonwood_SnYsidroMtns        0.00%    passed     99.58%
WARNING: 2 sequences contain more than 50% gaps/ambiguity
****  TOTAL                                           8.04%  0 sequences failed composition chi2 test (p-value<5%; df=3)
Reading alignment file /userdata/rmonjaraz/UCEs/uce-hexu/taxon-sets/reduced/hexu-redu-80p/uce-200127.fasta ... Fasta format detected
Alignment most likely contains DNA/RNA sequences
Alignment has 44 sequences with 624 columns, 280 distinct patterns
145 parsimony-informative, 63 singleton sites, 416 constant sites
                                              Gap/Ambiguity  Composition  p-value
   1  MY0059_Hapachea_SantaRitaMtns_MaderaCyn         0.00%    passed     97.69%
   2  MY0139_Hexurella_SanDiego_Guatay                2.72%    passed     77.48%
   3  MY5053_Hexurella_ChiricahuaMtns_PriceCyn        1.60%    passed     99.20%
   4  MY5064_Hexurella_MuleMtns_Escabrosa             3.37%    passed     89.97%
   5  MY5066_Hexurella_MuleMtns_Escabrosa             0.00%    passed     99.28%
   6  MY5071_Hexurella_SantaRitaMtns_AlisoSprings     0.80%    passed     99.01%
   7  MY5075_Hexurella_ChiricahuaMtns_CaveCrkCyn     12.66%    passed     82.51%
   8  MY5126_Hexurella_SantaCatalinaMtns_NuggetCyn    0.96%    passed     98.56%
   9  MY5131_Hexurella_PedregosaMtns_PruneCyn         0.16%    passed     97.49%
  10  MY5132_Hexurella_PedregosaMtns_PruneCyn         0.16%    passed     97.49%
  11  MY5136_Hexurella_MiddlemarchCyn                 0.32%    passed     98.92%
  12  MY5147_Hexurella_DragoonMtns_NF_345A            2.72%    passed     99.95%
  13  MY5152_Hexurella_WhetstoneMtns_ApacheCyn       11.70%    passed     97.21%
  14  MY5154_Hexurella_SantaRitaMtns_AdobeCyn         3.69%    passed     90.41%
  15  MY5157_Hexurella_SantaCatalinaMtns_Redington    0.32%    passed     99.69%
  16  MY5164_Hrupicola_Temecula                      17.31%    passed     88.24%
  17  MY5165_Hrupicola_Temecula                       5.45%    passed     94.96%
  18  MY5175_Hapachea_HarshawRd_PatagoniaMtns         0.64%    passed     94.40%
  19  MY5180_Hapachea_MustrangPk_MustangMtns          0.16%    passed     99.76%
  20  MY5181_Hapachea_MustrangPk_MustangMtns          2.88%    passed    100.00%
  21  MY5193_Hapachea_HarshawRd_PatagoniaMtns         0.64%    passed     90.95%
  22  MY5194_Hapachea_Ordsummit_MtOrd                 0.16%    passed     99.16%
  23  MY5195_Hapachea_Ordsummit_MtOrd                25.48%    passed     90.49%
  24  MY5266_Hencina_CerroBolla                       1.44%    passed     94.72%
  25  MY5267_Hencina_CerroBolla                       1.60%    passed     91.08%
  26  MY5269_Hexurella_GuadalupeValley                1.12%    passed     97.34%
  27  MY5271_Hexurella_GuadalupeValley                1.12%    passed     95.08%
  28  MY5276_Hexurella_SanPedro_Martir                1.28%    passed     92.37%
  29  MY5277_Hexurella_SanPedro_Martir                4.01%    passed     88.55%
  30  MY5280_Hexurella_ArroyoSalado                   0.16%    passed     94.84%
  31  MY5282_Hexurella_ArroyoSalado                   4.65%    passed     92.51%
  32  MY5286_Hrupicola_SweetwaterSpr_OrdMtn          15.71%    passed     78.89%
  33  MY5287_Hrupicola_SweetwaterSpr_OrdMtn          40.54%    passed     89.87%
  34  MY5288_Hrupicola_Deadman_Hills                 22.92%    passed     68.18%
  35  MY5289_Hrupicola_Deadman_Hills                 13.62%    passed     83.92%
  36  MY5309_Hapachea_JohnnyLyon_Hills               23.88%    passed     84.56%
  37  MY5310_Hexurella_AntelopeCyn_CerbatMtns         8.33%    passed     82.36%
  38  MY5311_Hexurella_AntelopeCyn_CerbatMtns         1.28%    passed     86.11%
  39  MY5312_Hexurella_FoxCyn_MusicMtns              12.98%    passed     86.13%
  40  MY5313_Hexurella_FoxCyn_MusicMtns              11.86%    passed     84.98%
  41  MY5314_Hexurella_Grasshopper_BrushyMtn         12.98%    passed     88.15%
  42  MY5315_Hexurella_WagonerRd_BradshawMtns         0.00%    passed     95.49%
  43  MY5316_Hexurella_WagonerRd_BradshawMtns         0.00%    passed     96.46%
  44  MY5317_Hrupicola_Cottonwood_SnYsidroMtns        3.37%    passed     95.13%
****  TOTAL                                           6.29%  0 sequences failed composition chi2 test (p-value<5%; df=3)
Reading alignment file /userdata/rmonjaraz/UCEs/uce-hexu/taxon-sets/reduced/hexu-redu-80p/uce-2001274.fasta ... Fasta format detected
Alignment most likely contains DNA/RNA sequences
Alignment has 42 sequences with 520 columns, 185 distinct patterns
37 parsimony-informative, 79 singleton sites, 404 constant sites
                                              Gap/Ambiguity  Composition  p-value
   1  MY0059_Hapachea_SantaRitaMtns_MaderaCyn         3.08%    passed     96.66%
   2  MY0139_Hexurella_SanDiego_Guatay               48.46%    passed     32.37%
   3  MY5053_Hexurella_ChiricahuaMtns_PriceCyn        0.00%    passed     99.81%
   4  MY5064_Hexurella_MuleMtns_Escabrosa             0.00%    passed     99.75%
   5  MY5066_Hexurella_MuleMtns_Escabrosa             0.19%    passed     99.94%
   6  MY5071_Hexurella_SantaRitaMtns_AlisoSprings     0.58%    passed     99.20%
   7  MY5075_Hexurella_ChiricahuaMtns_CaveCrkCyn      0.00%    passed     99.81%
   8  MY5126_Hexurella_SantaCatalinaMtns_NuggetCyn    0.00%    passed     99.83%
   9  MY5127_Hexurella_WhetstoneMtns_FrenchJoeCyn    70.96%    passed     16.42%
  10  MY5131_Hexurella_PedregosaMtns_PruneCyn         0.00%    passed     99.44%
  11  MY5132_Hexurella_PedregosaMtns_PruneCyn         0.00%    passed     99.44%
  12  MY5136_Hexurella_MiddlemarchCyn                 0.00%    passed     97.62%
  13  MY5147_Hexurella_DragoonMtns_NF_345A            0.00%    passed     98.46%
  14  MY5152_Hexurella_WhetstoneMtns_ApacheCyn        6.73%    passed     99.91%
  15  MY5154_Hexurella_SantaRitaMtns_AdobeCyn         5.38%    passed     99.65%
  16  MY5157_Hexurella_SantaCatalinaMtns_Redington   36.35%    passed     72.58%
  17  MY5175_Hapachea_HarshawRd_PatagoniaMtns         0.00%    passed     99.47%
  18  MY5180_Hapachea_MustrangPk_MustangMtns          0.00%    passed     99.69%
  19  MY5181_Hapachea_MustrangPk_MustangMtns         43.46%    passed     13.18%
  20  MY5193_Hapachea_HarshawRd_PatagoniaMtns         0.00%    passed     99.47%
  21  MY5194_Hapachea_Ordsummit_MtOrd                 0.38%    passed     96.25%
  22  MY5195_Hapachea_Ordsummit_MtOrd                 0.00%    passed     98.06%
  23  MY5266_Hencina_CerroBolla                       0.00%    passed     99.16%
  24  MY5267_Hencina_CerroBolla                       0.00%    passed     99.16%
  25  MY5269_Hexurella_GuadalupeValley                0.00%    passed     99.91%
  26  MY5271_Hexurella_GuadalupeValley                1.35%    passed     96.96%
  27  MY5276_Hexurella_SanPedro_Martir               36.73%    passed     67.42%
  28  MY5277_Hexurella_SanPedro_Martir               10.38%    passed     92.61%
  29  MY5280_Hexurella_ArroyoSalado                   0.00%    passed     98.56%
  30  MY5282_Hexurella_ArroyoSalado                   0.00%    passed     98.56%
  31  MY5286_Hrupicola_SweetwaterSpr_OrdMtn           0.19%    passed     98.39%
  32  MY5287_Hrupicola_SweetwaterSpr_OrdMtn          22.12%    passed     69.88%
  33  MY5288_Hrupicola_Deadman_Hills                  0.00%    passed     96.12%
  34  MY5289_Hrupicola_Deadman_Hills                  0.00%    passed     96.12%
  35  MY5309_Hapachea_JohnnyLyon_Hills               20.00%    passed     48.22%
  36  MY5310_Hexurella_AntelopeCyn_CerbatMtns         0.00%    passed     96.85%
  37  MY5311_Hexurella_AntelopeCyn_CerbatMtns         0.77%    passed     95.86%
  38  MY5312_Hexurella_FoxCyn_MusicMtns               1.15%    passed     96.75%
  39  MY5313_Hexurella_FoxCyn_MusicMtns               0.00%    passed     96.85%
  40  MY5314_Hexurella_Grasshopper_BrushyMtn         13.08%    passed     94.02%
  41  MY5315_Hexurella_WagonerRd_BradshawMtns         0.00%    passed     96.85%
  42  MY5316_Hexurella_WagonerRd_BradshawMtns         0.00%    passed     98.06%
WARNING: 1 sequences contain more than 50% gaps/ambiguity
****  TOTAL                                           7.65%  0 sequences failed composition chi2 test (p-value<5%; df=3)
Reading alignment file /userdata/rmonjaraz/UCEs/uce-hexu/taxon-sets/reduced/hexu-redu-80p/uce-2001281.fasta ... Fasta format detected
Alignment most likely contains DNA/RNA sequences
Alignment has 46 sequences with 624 columns, 129 distinct patterns
15 parsimony-informative, 16 singleton sites, 593 constant sites
                                              Gap/Ambiguity  Composition  p-value
   1  MY0059_Hapachea_SantaRitaMtns_MaderaCyn         0.00%    passed     99.58%
   2  MY0139_Hexurella_SanDiego_Guatay                0.00%    passed     99.74%
   3  MY5053_Hexurella_ChiricahuaMtns_PriceCyn        0.00%    passed     99.10%
   4  MY5057_Hexurella_ChiricahuaMtns_PriceCyn       10.90%    passed     93.79%
   5  MY5064_Hexurella_MuleMtns_Escabrosa             0.00%    passed     99.70%
   6  MY5066_Hexurella_MuleMtns_Escabrosa             0.00%    passed     99.71%
   7  MY5071_Hexurella_SantaRitaMtns_AlisoSprings     0.00%    passed     99.19%
   8  MY5075_Hexurella_ChiricahuaMtns_CaveCrkCyn      0.00%    passed     98.95%
   9  MY5126_Hexurella_SantaCatalinaMtns_NuggetCyn    0.00%    passed     99.74%
  10  MY5128_Hexurella_WhetstoneMtns_FrenchJoeCyn    42.31%    passed     63.95%
  11  MY5131_Hexurella_PedregosaMtns_PruneCyn         0.00%    passed     99.15%
  12  MY5132_Hexurella_PedregosaMtns_PruneCyn         0.00%    passed     99.15%
  13  MY5136_Hexurella_MiddlemarchCyn                 0.00%    passed     99.92%
  14  MY5147_Hexurella_DragoonMtns_NF_345A            0.00%    passed     99.92%
  15  MY5152_Hexurella_WhetstoneMtns_ApacheCyn        0.00%    passed     99.56%
  16  MY5154_Hexurella_SantaRitaMtns_AdobeCyn         0.00%    passed     99.58%
  17  MY5157_Hexurella_SantaCatalinaMtns_Redington    0.00%    passed     99.06%
  18  MY5164_Hrupicola_Temecula                       8.81%    passed     92.99%
  19  MY5165_Hrupicola_Temecula                      16.35%    passed     99.00%
  20  MY5175_Hapachea_HarshawRd_PatagoniaMtns         0.00%    passed     99.74%
  21  MY5180_Hapachea_MustrangPk_MustangMtns          0.16%    passed     99.38%
  22  MY5181_Hapachea_MustrangPk_MustangMtns          0.00%    passed     99.78%
  23  MY5193_Hapachea_HarshawRd_PatagoniaMtns         0.00%    passed     99.74%
  24  MY5194_Hapachea_Ordsummit_MtOrd                10.42%    passed     99.83%
  25  MY5195_Hapachea_Ordsummit_MtOrd                 6.09%    passed     93.53%
  26  MY5266_Hencina_CerroBolla                       2.40%    passed     97.61%
  27  MY5267_Hencina_CerroBolla                       2.56%    passed     97.20%
  28  MY5269_Hexurella_GuadalupeValley                0.00%    passed     97.35%
  29  MY5271_Hexurella_GuadalupeValley                0.00%    passed     98.76%
  30  MY5276_Hexurella_SanPedro_Martir                0.00%    passed     98.76%
  31  MY5277_Hexurella_SanPedro_Martir                0.00%    passed     98.76%
  32  MY5280_Hexurella_ArroyoSalado                   0.32%    passed     99.47%
  33  MY5282_Hexurella_ArroyoSalado                   0.32%    passed     99.21%
  34  MY5286_Hrupicola_SweetwaterSpr_OrdMtn           1.44%    passed     99.17%
  35  MY5287_Hrupicola_SweetwaterSpr_OrdMtn          13.14%    passed     99.45%
  36  MY5288_Hrupicola_Deadman_Hills                  9.78%    passed     97.16%
  37  MY5289_Hrupicola_Deadman_Hills                  0.96%    passed     99.37%
  38  MY5309_Hapachea_JohnnyLyon_Hills               18.91%    passed     98.25%
  39  MY5310_Hexurella_AntelopeCyn_CerbatMtns         8.65%    passed     99.37%
  40  MY5311_Hexurella_AntelopeCyn_CerbatMtns        17.63%    passed     96.46%
  41  MY5312_Hexurella_FoxCyn_MusicMtns               6.57%    passed     98.68%
  42  MY5313_Hexurella_FoxCyn_MusicMtns              21.96%    passed     99.08%
  43  MY5314_Hexurella_Grasshopper_BrushyMtn         26.60%    passed     99.85%
  44  MY5315_Hexurella_WagonerRd_BradshawMtns         2.88%    passed     99.17%
  45  MY5316_Hexurella_WagonerRd_BradshawMtns         5.45%    passed     99.75%
  46  MY5317_Hrupicola_Cottonwood_SnYsidroMtns       13.62%    passed     83.31%
****  TOTAL                                           5.40%  0 sequences failed composition chi2 test (p-value<5%; df=3)
Reading alignment file /userdata/rmonjaraz/UCEs/uce-hexu/taxon-sets/reduced/hexu-redu-80p/uce-200129.fasta ... Fasta format detected
Alignment most likely contains DNA/RNA sequences
Alignment has 45 sequences with 773 columns, 149 distinct patterns
12 parsimony-informative, 28 singleton sites, 733 constant sites
                                              Gap/Ambiguity  Composition  p-value
   1  MY0059_Hapachea_SantaRitaMtns_MaderaCyn         0.00%    passed     98.42%
   2  MY0139_Hexurella_SanDiego_Guatay                0.39%    passed     98.81%
   3  MY5053_Hexurella_ChiricahuaMtns_PriceCyn        0.78%    passed     98.36%
   4  MY5057_Hexurella_ChiricahuaMtns_PriceCyn       62.35%    passed      5.56%
   5  MY5064_Hexurella_MuleMtns_Escabrosa             0.00%    passed     98.42%
   6  MY5066_Hexurella_MuleMtns_Escabrosa             0.00%    passed     97.66%
   7  MY5071_Hexurella_SantaRitaMtns_AlisoSprings     0.00%    passed     98.42%
   8  MY5075_Hexurella_ChiricahuaMtns_CaveCrkCyn      0.00%    passed     97.52%
   9  MY5126_Hexurella_SantaCatalinaMtns_NuggetCyn    0.39%    passed     99.46%
  10  MY5128_Hexurella_WhetstoneMtns_FrenchJoeCyn    62.87%    passed      5.21%
  11  MY5131_Hexurella_PedregosaMtns_PruneCyn         0.00%    passed     97.52%
  12  MY5132_Hexurella_PedregosaMtns_PruneCyn         0.00%    passed     97.66%
  13  MY5136_Hexurella_MiddlemarchCyn                 0.00%    passed     98.56%
  14  MY5147_Hexurella_DragoonMtns_NF_345A            0.00%    passed     98.42%
  15  MY5154_Hexurella_SantaRitaMtns_AdobeCyn        31.95%    passed     55.75%
  16  MY5157_Hexurella_SantaCatalinaMtns_Redington    0.13%    passed     98.95%
  17  MY5164_Hrupicola_Temecula                      14.36%    passed     91.40%
  18  MY5165_Hrupicola_Temecula                       0.00%    passed     98.42%
  19  MY5175_Hapachea_HarshawRd_PatagoniaMtns         0.00%    passed     97.66%
  20  MY5180_Hapachea_MustrangPk_MustangMtns          0.00%    passed     98.42%
  21  MY5181_Hapachea_MustrangPk_MustangMtns          1.29%    passed     98.80%
  22  MY5193_Hapachea_HarshawRd_PatagoniaMtns         0.00%    passed     98.42%
  23  MY5194_Hapachea_Ordsummit_MtOrd                12.29%    passed     51.65%
  24  MY5195_Hapachea_Ordsummit_MtOrd                 3.36%    passed     92.49%
  25  MY5266_Hencina_CerroBolla                       0.13%    passed     98.11%
  26  MY5267_Hencina_CerroBolla                       3.10%    passed     95.75%
  27  MY5269_Hexurella_GuadalupeValley                0.00%    passed     96.04%
  28  MY5271_Hexurella_GuadalupeValley                0.00%    passed     96.21%
  29  MY5276_Hexurella_SanPedro_Martir                0.13%    passed     97.62%
  30  MY5277_Hexurella_SanPedro_Martir               25.74%    passed     70.32%
  31  MY5280_Hexurella_ArroyoSalado                   0.91%    passed     94.69%
  32  MY5282_Hexurella_ArroyoSalado                   0.13%    passed     97.76%
  33  MY5286_Hrupicola_SweetwaterSpr_OrdMtn           1.16%    passed     98.00%
  34  MY5287_Hrupicola_SweetwaterSpr_OrdMtn           7.89%    passed     91.80%
  35  MY5288_Hrupicola_Deadman_Hills                  0.39%    passed     97.06%
  36  MY5289_Hrupicola_Deadman_Hills                  0.52%    passed     97.53%
  37  MY5309_Hapachea_JohnnyLyon_Hills               16.95%    passed     62.75%
  38  MY5310_Hexurella_AntelopeCyn_CerbatMtns        20.57%    passed     50.44%
  39  MY5311_Hexurella_AntelopeCyn_CerbatMtns        32.47%    passed     83.06%
  40  MY5312_Hexurella_FoxCyn_MusicMtns              16.56%    passed     74.90%
  41  MY5313_Hexurella_FoxCyn_MusicMtns              17.34%    passed     40.26%
  42  MY5314_Hexurella_Grasshopper_BrushyMtn         24.71%    passed     32.00%
  43  MY5315_Hexurella_WagonerRd_BradshawMtns         0.78%    passed     99.04%
  44  MY5316_Hexurella_WagonerRd_BradshawMtns         0.78%    passed     99.04%
  45  MY5317_Hrupicola_Cottonwood_SnYsidroMtns        9.31%    passed     96.76%
WARNING: 2 sequences contain more than 50% gaps/ambiguity
****  TOTAL                                           8.22%  0 sequences failed composition chi2 test (p-value<5%; df=3)
Reading alignment file /userdata/rmonjaraz/UCEs/uce-hexu/taxon-sets/reduced/hexu-redu-80p/uce-2001308.fasta ... Fasta format detected
Alignment most likely contains DNA/RNA sequences
Alignment has 44 sequences with 777 columns, 197 distinct patterns
88 parsimony-informative, 35 singleton sites, 654 constant sites
                                              Gap/Ambiguity  Composition  p-value
   1  MY0059_Hapachea_SantaRitaMtns_MaderaCyn         0.13%    passed     99.22%
   2  MY0139_Hexurella_SanDiego_Guatay                0.51%    passed     98.76%
   3  MY5053_Hexurella_ChiricahuaMtns_PriceCyn        0.26%    passed     99.93%
   4  MY5064_Hexurella_MuleMtns_Escabrosa             0.13%    passed     96.33%
   5  MY5066_Hexurella_MuleMtns_Escabrosa             0.13%    passed     96.84%
   6  MY5071_Hexurella_SantaRitaMtns_AlisoSprings     0.13%    passed     96.85%
   7  MY5075_Hexurella_ChiricahuaMtns_CaveCrkCyn      0.13%    passed     99.92%
   8  MY5126_Hexurella_SantaCatalinaMtns_NuggetCyn    0.13%    passed     97.60%
   9  MY5127_Hexurella_WhetstoneMtns_FrenchJoeCyn    48.39%    passed     40.10%
  10  MY5131_Hexurella_PedregosaMtns_PruneCyn         0.13%    passed     97.73%
  11  MY5132_Hexurella_PedregosaMtns_PruneCyn         0.13%    passed     98.93%
  12  MY5136_Hexurella_MiddlemarchCyn                 0.13%    passed     99.92%
  13  MY5147_Hexurella_DragoonMtns_NF_345A            0.13%    passed     99.61%
  14  MY5154_Hexurella_SantaRitaMtns_AdobeCyn         0.13%    passed     98.41%
  15  MY5157_Hexurella_SantaCatalinaMtns_Redington    0.26%    passed     97.02%
  16  MY5164_Hrupicola_Temecula                       5.02%    passed     99.12%
  17  MY5165_Hrupicola_Temecula                       2.70%    passed     98.58%
  18  MY5175_Hapachea_HarshawRd_PatagoniaMtns         0.13%    passed     99.27%
  19  MY5180_Hapachea_MustrangPk_MustangMtns          0.51%    passed     98.51%
  20  MY5181_Hapachea_MustrangPk_MustangMtns          0.51%    passed     98.51%
  21  MY5193_Hapachea_HarshawRd_PatagoniaMtns         0.13%    passed     98.81%
  22  MY5194_Hapachea_Ordsummit_MtOrd                 0.00%    passed     96.65%
  23  MY5195_Hapachea_Ordsummit_MtOrd                 8.88%    passed     98.99%
  24  MY5266_Hencina_CerroBolla                       0.26%    passed     98.45%
  25  MY5267_Hencina_CerroBolla                       0.26%    passed     99.02%
  26  MY5269_Hexurella_GuadalupeValley                0.26%    passed     98.33%
  27  MY5271_Hexurella_GuadalupeValley                0.26%    passed     98.78%
  28  MY5276_Hexurella_SanPedro_Martir                0.26%    passed     98.35%
  29  MY5277_Hexurella_SanPedro_Martir                0.26%    passed     98.34%
  30  MY5280_Hexurella_ArroyoSalado                   0.26%    passed     99.02%
  31  MY5282_Hexurella_ArroyoSalado                   3.47%    passed     97.52%
  32  MY5286_Hrupicola_SweetwaterSpr_OrdMtn           0.13%    passed     99.39%
  33  MY5287_Hrupicola_SweetwaterSpr_OrdMtn          12.36%    passed     90.06%
  34  MY5288_Hrupicola_Deadman_Hills                  0.00%    passed     99.54%
  35  MY5289_Hrupicola_Deadman_Hills                  8.49%    passed     96.96%
  36  MY5309_Hapachea_JohnnyLyon_Hills               10.68%    passed     99.68%
  37  MY5310_Hexurella_AntelopeCyn_CerbatMtns        12.87%    passed     76.69%
  38  MY5311_Hexurella_AntelopeCyn_CerbatMtns         9.40%    passed     97.83%
  39  MY5312_Hexurella_FoxCyn_MusicMtns              21.49%    passed     75.58%
  40  MY5313_Hexurella_FoxCyn_MusicMtns               9.40%    passed     95.40%
  41  MY5314_Hexurella_Grasshopper_BrushyMtn         12.74%    passed     98.04%
  42  MY5315_Hexurella_WagonerRd_BradshawMtns         0.00%    passed     93.20%
  43  MY5316_Hexurella_WagonerRd_BradshawMtns         0.13%    passed     95.31%
  44  MY5317_Hrupicola_Cottonwood_SnYsidroMtns       12.23%    passed     98.80%
****  TOTAL                                           4.18%  0 sequences failed composition chi2 test (p-value<5%; df=3)
Reading alignment file /userdata/rmonjaraz/UCEs/uce-hexu/taxon-sets/reduced/hexu-redu-80p/uce-2001328.fasta ... Fasta format detected
Alignment most likely contains DNA/RNA sequences
Alignment has 44 sequences with 559 columns, 234 distinct patterns
95 parsimony-informative, 70 singleton sites, 394 constant sites
                                              Gap/Ambiguity  Composition  p-value
   1  MY0059_Hapachea_SantaRitaMtns_MaderaCyn         0.00%    passed     84.90%
   2  MY0139_Hexurella_SanDiego_Guatay                0.18%    passed     98.82%
   3  MY5053_Hexurella_ChiricahuaMtns_PriceCyn        0.18%    passed     98.81%
   4  MY5064_Hexurella_MuleMtns_Escabrosa             0.18%    passed     99.96%
   5  MY5066_Hexurella_MuleMtns_Escabrosa             0.18%    passed     99.64%
   6  MY5071_Hexurella_SantaRitaMtns_AlisoSprings     0.36%    passed     99.84%
   7  MY5075_Hexurella_ChiricahuaMtns_CaveCrkCyn      0.18%    passed     99.10%
   8  MY5126_Hexurella_SantaCatalinaMtns_NuggetCyn    0.72%    passed     99.56%
   9  MY5131_Hexurella_PedregosaMtns_PruneCyn         0.18%    passed     98.77%
  10  MY5132_Hexurella_PedregosaMtns_PruneCyn         0.18%    passed     98.25%
  11  MY5136_Hexurella_MiddlemarchCyn                 0.36%    passed     99.19%
  12  MY5147_Hexurella_DragoonMtns_NF_345A            0.00%    passed     98.07%
  13  MY5152_Hexurella_WhetstoneMtns_ApacheCyn        0.18%    passed     95.40%
  14  MY5154_Hexurella_SantaRitaMtns_AdobeCyn         1.79%    passed     98.44%
  15  MY5157_Hexurella_SantaCatalinaMtns_Redington    0.54%    passed     91.29%
  16  MY5164_Hrupicola_Temecula                      27.55%    passed     28.14%
  17  MY5165_Hrupicola_Temecula                       2.15%    passed     95.12%
  18  MY5175_Hapachea_HarshawRd_PatagoniaMtns         0.54%    passed     99.35%
  19  MY5180_Hapachea_MustrangPk_MustangMtns          2.86%    passed     96.27%
  20  MY5181_Hapachea_MustrangPk_MustangMtns         10.20%    passed     98.21%
  21  MY5193_Hapachea_HarshawRd_PatagoniaMtns         0.54%    passed     99.41%
  22  MY5194_Hapachea_Ordsummit_MtOrd                 1.07%    passed     98.45%
  23  MY5195_Hapachea_Ordsummit_MtOrd                 0.18%    passed     95.69%
  24  MY5266_Hencina_CerroBolla                       1.61%    passed     96.66%
  25  MY5267_Hencina_CerroBolla                       1.61%    passed     95.96%
  26  MY5269_Hexurella_GuadalupeValley                1.79%    passed     96.16%
  27  MY5271_Hexurella_GuadalupeValley                1.79%    passed     96.89%
  28  MY5276_Hexurella_SanPedro_Martir                1.61%    passed     99.16%
  29  MY5277_Hexurella_SanPedro_Martir                1.61%    passed     99.45%
  30  MY5280_Hexurella_ArroyoSalado                   3.76%    passed     95.99%
  31  MY5282_Hexurella_ArroyoSalado                   2.68%    passed     95.79%
  32  MY5286_Hrupicola_SweetwaterSpr_OrdMtn           0.18%    passed     99.90%
  33  MY5287_Hrupicola_SweetwaterSpr_OrdMtn          18.25%    passed     87.56%
  34  MY5288_Hrupicola_Deadman_Hills                 10.91%    passed     95.07%
  35  MY5289_Hrupicola_Deadman_Hills                 12.34%    passed     86.41%
  36  MY5309_Hapachea_JohnnyLyon_Hills                4.83%    passed     99.72%
  37  MY5310_Hexurella_AntelopeCyn_CerbatMtns        28.44%    passed     76.06%
  38  MY5311_Hexurella_AntelopeCyn_CerbatMtns        26.83%    passed     90.39%
  39  MY5312_Hexurella_FoxCyn_MusicMtns               2.50%    passed     84.17%
  40  MY5313_Hexurella_FoxCyn_MusicMtns              26.65%    passed     88.46%
  41  MY5314_Hexurella_Grasshopper_BrushyMtn         12.34%    passed     88.96%
  42  MY5315_Hexurella_WagonerRd_BradshawMtns        24.51%    passed     41.34%
  43  MY5316_Hexurella_WagonerRd_BradshawMtns         0.36%    passed     98.74%
  44  MY5317_Hrupicola_Cottonwood_SnYsidroMtns       11.45%    passed     81.13%
****  TOTAL                                           5.60%  0 sequences failed composition chi2 test (p-value<5%; df=3)
Reading alignment file /userdata/rmonjaraz/UCEs/uce-hexu/taxon-sets/reduced/hexu-redu-80p/uce-200134.fasta ... Fasta format detected
Alignment most likely contains DNA/RNA sequences
Alignment has 46 sequences with 727 columns, 270 distinct patterns
68 parsimony-informative, 115 singleton sites, 544 constant sites
                                              Gap/Ambiguity  Composition  p-value
   1  MY0059_Hapachea_SantaRitaMtns_MaderaCyn         0.00%    passed     97.94%
   2  MY0139_Hexurella_SanDiego_Guatay                0.55%    passed     96.80%
   3  MY5053_Hexurella_ChiricahuaMtns_PriceCyn        1.51%    passed     90.77%
   4  MY5057_Hexurella_ChiricahuaMtns_PriceCyn       53.37%    passed     30.30%
   5  MY5064_Hexurella_MuleMtns_Escabrosa             0.00%    passed     99.19%
   6  MY5071_Hexurella_SantaRitaMtns_AlisoSprings     0.28%    passed     97.16%
   7  MY5075_Hexurella_ChiricahuaMtns_CaveCrkCyn      1.51%    passed     92.07%
   8  MY5126_Hexurella_SantaCatalinaMtns_NuggetCyn    0.28%    passed     98.28%
   9  MY5127_Hexurella_WhetstoneMtns_FrenchJoeCyn    34.80%    passed     61.64%
  10  MY5128_Hexurella_WhetstoneMtns_FrenchJoeCyn    69.05%    passed     99.92%
  11  MY5131_Hexurella_PedregosaMtns_PruneCyn         1.24%    passed     91.16%
  12  MY5132_Hexurella_PedregosaMtns_PruneCyn         1.24%    passed     91.16%
  13  MY5136_Hexurella_MiddlemarchCyn                 0.00%    passed     91.37%
  14  MY5147_Hexurella_DragoonMtns_NF_345A            0.00%    passed     94.75%
  15  MY5152_Hexurella_WhetstoneMtns_ApacheCyn        0.14%    passed     94.83%
  16  MY5154_Hexurella_SantaRitaMtns_AdobeCyn         0.00%    passed     98.77%
  17  MY5157_Hexurella_SantaCatalinaMtns_Redington    0.41%    passed     98.40%
  18  MY5164_Hrupicola_Temecula                      49.79%    passed     63.81%
  19  MY5165_Hrupicola_Temecula                       1.38%    passed     99.55%
  20  MY5175_Hapachea_HarshawRd_PatagoniaMtns         0.41%    passed     99.57%
  21  MY5180_Hapachea_MustrangPk_MustangMtns          0.00%    passed     98.40%
  22  MY5181_Hapachea_MustrangPk_MustangMtns         30.40%    passed     82.38%
  23  MY5193_Hapachea_HarshawRd_PatagoniaMtns         0.28%    passed     99.27%
  24  MY5194_Hapachea_Ordsummit_MtOrd                75.38%    passed     41.01%
  25  MY5195_Hapachea_Ordsummit_MtOrd                36.73%    passed     53.37%
  26  MY5266_Hencina_CerroBolla                       2.34%    passed     98.53%
  27  MY5267_Hencina_CerroBolla                       2.20%    passed     99.30%
  28  MY5269_Hexurella_GuadalupeValley                2.06%    passed     99.56%
  29  MY5271_Hexurella_GuadalupeValley                2.34%    passed     98.41%
  30  MY5276_Hexurella_SanPedro_Martir                1.93%    passed     99.80%
  31  MY5277_Hexurella_SanPedro_Martir                2.06%    passed     98.86%
  32  MY5280_Hexurella_ArroyoSalado                   0.55%    passed     99.94%
  33  MY5282_Hexurella_ArroyoSalado                   3.99%    passed     98.61%
  34  MY5286_Hrupicola_SweetwaterSpr_OrdMtn          40.99%    passed     43.40%
  35  MY5287_Hrupicola_SweetwaterSpr_OrdMtn          30.26%    passed     23.36%
  36  MY5288_Hrupicola_Deadman_Hills                  0.55%    passed     98.55%
  37  MY5289_Hrupicola_Deadman_Hills                  0.55%    passed     99.57%
  38  MY5309_Hapachea_JohnnyLyon_Hills                6.19%    passed     85.00%
  39  MY5310_Hexurella_AntelopeCyn_CerbatMtns         8.94%    passed     96.06%
  40  MY5311_Hexurella_AntelopeCyn_CerbatMtns         0.00%    passed     97.85%
  41  MY5312_Hexurella_FoxCyn_MusicMtns               6.88%    passed     98.90%
  42  MY5313_Hexurella_FoxCyn_MusicMtns               9.90%    passed     95.37%
  43  MY5314_Hexurella_Grasshopper_BrushyMtn         34.53%    passed     48.47%
  44  MY5315_Hexurella_WagonerRd_BradshawMtns        27.79%    passed     26.39%
  45  MY5316_Hexurella_WagonerRd_BradshawMtns         2.48%    passed     99.98%
  46  MY5317_Hrupicola_Cottonwood_SnYsidroMtns       12.10%    failed      2.88%
WARNING: 3 sequences contain more than 50% gaps/ambiguity
****  TOTAL                                          12.12%  1 sequences failed composition chi2 test (p-value<5%; df=3)
Reading alignment file /userdata/rmonjaraz/UCEs/uce-hexu/taxon-sets/reduced/hexu-redu-80p/uce-2001364.fasta ... Fasta format detected
Alignment most likely contains DNA/RNA sequences
Alignment has 43 sequences with 440 columns, 228 distinct patterns
95 parsimony-informative, 75 singleton sites, 270 constant sites
                                              Gap/Ambiguity  Composition  p-value
   1  MY0059_Hapachea_SantaRitaMtns_MaderaCyn         0.00%    passed     92.45%
   2  MY0139_Hexurella_SanDiego_Guatay                0.00%    passed     98.01%
   3  MY5053_Hexurella_ChiricahuaMtns_PriceCyn        0.00%    passed     97.22%
   4  MY5064_Hexurella_MuleMtns_Escabrosa             0.00%    passed     98.66%
   5  MY5066_Hexurella_MuleMtns_Escabrosa             1.59%    passed     98.54%
   6  MY5071_Hexurella_SantaRitaMtns_AlisoSprings     0.00%    passed     98.85%
   7  MY5075_Hexurella_ChiricahuaMtns_CaveCrkCyn      0.45%    passed     95.88%
   8  MY5126_Hexurella_SantaCatalinaMtns_NuggetCyn    2.50%    passed     94.08%
   9  MY5131_Hexurella_PedregosaMtns_PruneCyn         0.68%    passed     99.62%
  10  MY5132_Hexurella_PedregosaMtns_PruneCyn         0.91%    passed     99.42%
  11  MY5136_Hexurella_MiddlemarchCyn                 3.86%    passed     96.65%
  12  MY5147_Hexurella_DragoonMtns_NF_345A            0.00%    passed     99.84%
  13  MY5152_Hexurella_WhetstoneMtns_ApacheCyn        3.64%    passed     92.19%
  14  MY5154_Hexurella_SantaRitaMtns_AdobeCyn         0.00%    passed     96.93%
  15  MY5157_Hexurella_SantaCatalinaMtns_Redington    0.23%    passed     98.07%
  16  MY5164_Hrupicola_Temecula                      18.86%    passed     54.31%
  17  MY5165_Hrupicola_Temecula                      58.86%    failed      0.71%
  18  MY5175_Hapachea_HarshawRd_PatagoniaMtns         0.00%    passed     95.17%
  19  MY5180_Hapachea_MustrangPk_MustangMtns         61.82%    failed      0.75%
  20  MY5181_Hapachea_MustrangPk_MustangMtns         41.36%    passed     31.18%
  21  MY5193_Hapachea_HarshawRd_PatagoniaMtns         1.36%    passed     92.47%
  22  MY5194_Hapachea_Ordsummit_MtOrd                39.55%    passed     24.52%
  23  MY5195_Hapachea_Ordsummit_MtOrd                 2.50%    passed     94.67%
  24  MY5266_Hencina_CerroBolla                       0.00%    passed     74.54%
  25  MY5267_Hencina_CerroBolla                       0.00%    passed     73.54%
  26  MY5269_Hexurella_GuadalupeValley                0.00%    passed     69.84%
  27  MY5271_Hexurella_GuadalupeValley                0.23%    passed     66.07%
  28  MY5276_Hexurella_SanPedro_Martir                0.00%    passed     88.15%
  29  MY5277_Hexurella_SanPedro_Martir                0.00%    passed     88.15%
  30  MY5280_Hexurella_ArroyoSalado                   0.91%    passed     90.07%
  31  MY5282_Hexurella_ArroyoSalado                   0.00%    passed     90.76%
  32  MY5286_Hrupicola_SweetwaterSpr_OrdMtn          33.64%    passed     26.60%
  33  MY5287_Hrupicola_SweetwaterSpr_OrdMtn          67.95%    failed      0.60%
  34  MY5288_Hrupicola_Deadman_Hills                  0.00%    passed     98.04%
  35  MY5289_Hrupicola_Deadman_Hills                  5.00%    passed     91.71%
  36  MY5309_Hapachea_JohnnyLyon_Hills               39.32%    passed     57.08%
  37  MY5310_Hexurella_AntelopeCyn_CerbatMtns         5.00%    passed     85.27%
  38  MY5311_Hexurella_AntelopeCyn_CerbatMtns         2.73%    passed     79.68%
  39  MY5312_Hexurella_FoxCyn_MusicMtns               2.73%    passed     79.68%
  40  MY5313_Hexurella_FoxCyn_MusicMtns               2.73%    passed     85.36%
  41  MY5314_Hexurella_Grasshopper_BrushyMtn         11.14%    passed     55.29%
  42  MY5316_Hexurella_WagonerRd_BradshawMtns         5.68%    passed     94.85%
  43  MY5317_Hrupicola_Cottonwood_SnYsidroMtns       42.95%    passed     30.21%
WARNING: 3 sequences contain more than 50% gaps/ambiguity
****  TOTAL                                          10.66%  3 sequences failed composition chi2 test (p-value<5%; df=3)
Reading alignment file /userdata/rmonjaraz/UCEs/uce-hexu/taxon-sets/reduced/hexu-redu-80p/uce-2001383.fasta ... Fasta format detected
Alignment most likely contains DNA/RNA sequences
Alignment has 45 sequences with 637 columns, 318 distinct patterns
165 parsimony-informative, 84 singleton sites, 388 constant sites
                                              Gap/Ambiguity  Composition  p-value
   1  MY0059_Hapachea_SantaRitaMtns_MaderaCyn         0.00%    passed     95.51%
   2  MY0139_Hexurella_SanDiego_Guatay                1.88%    passed     97.91%
   3  MY5053_Hexurella_ChiricahuaMtns_PriceCyn        3.92%    passed     92.64%
   4  MY5064_Hexurella_MuleMtns_Escabrosa             0.00%    passed     95.53%
   5  MY5066_Hexurella_MuleMtns_Escabrosa             0.00%    passed     98.64%
   6  MY5071_Hexurella_SantaRitaMtns_AlisoSprings     2.67%    passed     89.06%
   7  MY5075_Hexurella_ChiricahuaMtns_CaveCrkCyn      0.94%    passed     92.40%
   8  MY5126_Hexurella_SantaCatalinaMtns_NuggetCyn    0.31%    passed     93.06%
   9  MY5127_Hexurella_WhetstoneMtns_FrenchJoeCyn    76.61%    passed     24.21%
  10  MY5131_Hexurella_PedregosaMtns_PruneCyn         0.16%    passed     98.61%
  11  MY5132_Hexurella_PedregosaMtns_PruneCyn         0.31%    passed     98.20%
  12  MY5136_Hexurella_MiddlemarchCyn                 0.00%    passed     98.76%
  13  MY5147_Hexurella_DragoonMtns_NF_345A            0.16%    passed     98.50%
  14  MY5152_Hexurella_WhetstoneMtns_ApacheCyn        9.42%    passed     99.01%
  15  MY5154_Hexurella_SantaRitaMtns_AdobeCyn         0.00%    passed     97.16%
  16  MY5157_Hexurella_SantaCatalinaMtns_Redington    0.16%    passed     84.30%
  17  MY5164_Hrupicola_Temecula                      22.92%    passed     84.15%
  18  MY5165_Hrupicola_Temecula                       0.16%    passed     95.11%
  19  MY5175_Hapachea_HarshawRd_PatagoniaMtns         0.00%    passed     94.36%
  20  MY5180_Hapachea_MustrangPk_MustangMtns          0.00%    passed     92.12%
  21  MY5181_Hapachea_MustrangPk_MustangMtns          0.31%    passed     97.79%
  22  MY5193_Hapachea_HarshawRd_PatagoniaMtns         0.00%    passed     97.76%
  23  MY5194_Hapachea_Ordsummit_MtOrd                14.29%    passed     94.71%
  24  MY5195_Hapachea_Ordsummit_MtOrd                 2.83%    passed     76.33%
  25  MY5266_Hencina_CerroBolla                      10.05%    passed     98.01%
  26  MY5267_Hencina_CerroBolla                      13.34%    passed     88.52%
  27  MY5269_Hexurella_GuadalupeValley                2.35%    passed     98.69%
  28  MY5271_Hexurella_GuadalupeValley                2.35%    passed     99.78%
  29  MY5276_Hexurella_SanPedro_Martir               10.20%    passed     99.32%
  30  MY5277_Hexurella_SanPedro_Martir               10.05%    passed     99.24%
  31  MY5280_Hexurella_ArroyoSalado                   0.78%    passed     93.72%
  32  MY5282_Hexurella_ArroyoSalado                   2.04%    passed     97.16%
  33  MY5286_Hrupicola_SweetwaterSpr_OrdMtn           5.18%    passed     99.58%
  34  MY5287_Hrupicola_SweetwaterSpr_OrdMtn          23.55%    passed     88.18%
  35  MY5288_Hrupicola_Deadman_Hills                  0.00%    passed     95.83%
  36  MY5289_Hrupicola_Deadman_Hills                  0.00%    passed     95.83%
  37  MY5309_Hapachea_JohnnyLyon_Hills               19.78%    passed     36.03%
  38  MY5310_Hexurella_AntelopeCyn_CerbatMtns        21.82%    passed     89.88%
  39  MY5311_Hexurella_AntelopeCyn_CerbatMtns         9.26%    passed     73.26%
  40  MY5312_Hexurella_FoxCyn_MusicMtns               7.38%    passed     68.96%
  41  MY5313_Hexurella_FoxCyn_MusicMtns              11.46%    passed     80.19%
  42  MY5314_Hexurella_Grasshopper_BrushyMtn         18.21%    passed     86.45%
  43  MY5315_Hexurella_WagonerRd_BradshawMtns        21.04%    passed     90.15%
  44  MY5316_Hexurella_WagonerRd_BradshawMtns         2.35%    passed     97.89%
  45  MY5317_Hrupicola_Cottonwood_SnYsidroMtns       10.20%    passed     64.80%
WARNING: 1 sequences contain more than 50% gaps/ambiguity
****  TOTAL                                           7.52%  0 sequences failed composition chi2 test (p-value<5%; df=3)
Reading alignment file /userdata/rmonjaraz/UCEs/uce-hexu/taxon-sets/reduced/hexu-redu-80p/uce-2001402.fasta ... Fasta format detected
Alignment most likely contains DNA/RNA sequences
Alignment has 46 sequences with 545 columns, 261 distinct patterns
157 parsimony-informative, 33 singleton sites, 355 constant sites
                                              Gap/Ambiguity  Composition  p-value
   1  MY0059_Hapachea_SantaRitaMtns_MaderaCyn         0.00%    passed     93.66%
   2  MY0139_Hexurella_SanDiego_Guatay                7.16%    passed     98.46%
   3  MY5053_Hexurella_ChiricahuaMtns_PriceCyn        0.00%    passed     99.50%
   4  MY5057_Hexurella_ChiricahuaMtns_PriceCyn       64.77%    failed      0.26%
   5  MY5064_Hexurella_MuleMtns_Escabrosa             0.00%    passed     94.57%
   6  MY5066_Hexurella_MuleMtns_Escabrosa             0.37%    passed     99.83%
   7  MY5071_Hexurella_SantaRitaMtns_AlisoSprings     7.52%    passed     99.49%
   8  MY5075_Hexurella_ChiricahuaMtns_CaveCrkCyn     41.10%    passed     35.43%
   9  MY5126_Hexurella_SantaCatalinaMtns_NuggetCyn    0.00%    passed     88.46%
  10  MY5128_Hexurella_WhetstoneMtns_FrenchJoeCyn    35.23%    failed      2.99%
  11  MY5131_Hexurella_PedregosaMtns_PruneCyn         0.00%    passed     99.15%
  12  MY5132_Hexurella_PedregosaMtns_PruneCyn         0.00%    passed     98.95%
  13  MY5136_Hexurella_MiddlemarchCyn                 6.61%    passed     99.84%
  14  MY5147_Hexurella_DragoonMtns_NF_345A            0.73%    passed     97.63%
  15  MY5152_Hexurella_WhetstoneMtns_ApacheCyn        0.00%    passed     89.96%
  16  MY5154_Hexurella_SantaRitaMtns_AdobeCyn         0.00%    passed     90.61%
  17  MY5157_Hexurella_SantaCatalinaMtns_Redington    0.00%    passed     97.82%
  18  MY5164_Hrupicola_Temecula                       6.42%    passed     99.22%
  19  MY5165_Hrupicola_Temecula                       6.42%    passed     99.22%
  20  MY5175_Hapachea_HarshawRd_PatagoniaMtns         0.00%    passed     94.35%
  21  MY5180_Hapachea_MustrangPk_MustangMtns          0.00%    passed     97.05%
  22  MY5181_Hapachea_MustrangPk_MustangMtns          7.71%    passed     94.39%
  23  MY5193_Hapachea_HarshawRd_PatagoniaMtns         0.00%    passed     89.23%
  24  MY5194_Hapachea_Ordsummit_MtOrd                 6.42%    passed     98.59%
  25  MY5195_Hapachea_Ordsummit_MtOrd                 6.42%    passed     98.59%
  26  MY5266_Hencina_CerroBolla                      11.74%    passed     93.58%
  27  MY5267_Hencina_CerroBolla                      15.23%    passed     88.26%
  28  MY5269_Hexurella_GuadalupeValley               24.59%    passed     55.79%
  29  MY5271_Hexurella_GuadalupeValley                7.89%    passed     91.90%
  30  MY5276_Hexurella_SanPedro_Martir                8.26%    passed     88.80%
  31  MY5277_Hexurella_SanPedro_Martir                7.52%    passed     86.99%
  32  MY5280_Hexurella_ArroyoSalado                   7.16%    passed     94.55%
  33  MY5282_Hexurella_ArroyoSalado                   5.69%    passed     91.91%
  34  MY5286_Hrupicola_SweetwaterSpr_OrdMtn           6.06%    passed     83.06%
  35  MY5287_Hrupicola_SweetwaterSpr_OrdMtn          12.29%    passed     95.12%
  36  MY5288_Hrupicola_Deadman_Hills                  5.69%    passed     85.91%
  37  MY5289_Hrupicola_Deadman_Hills                  5.69%    passed     85.91%
  38  MY5309_Hapachea_JohnnyLyon_Hills                1.28%    passed     92.31%
  39  MY5310_Hexurella_AntelopeCyn_CerbatMtns        11.19%    passed     90.42%
  40  MY5311_Hexurella_AntelopeCyn_CerbatMtns         9.17%    passed     97.47%
  41  MY5312_Hexurella_FoxCyn_MusicMtns              19.27%    passed     38.01%
  42  MY5313_Hexurella_FoxCyn_MusicMtns              17.25%    passed     76.21%
  43  MY5314_Hexurella_Grasshopper_BrushyMtn          5.87%    passed     98.65%
  44  MY5315_Hexurella_WagonerRd_BradshawMtns         8.62%    passed     97.30%
  45  MY5316_Hexurella_WagonerRd_BradshawMtns        10.46%    passed     96.44%
  46  MY5317_Hrupicola_Cottonwood_SnYsidroMtns        6.42%    passed     97.83%
WARNING: 1 sequences contain more than 50% gaps/ambiguity
****  TOTAL                                           8.79%  2 sequences failed composition chi2 test (p-value<5%; df=3)
Reading alignment file /userdata/rmonjaraz/UCEs/uce-hexu/taxon-sets/reduced/hexu-redu-80p/uce-2001411.fasta ... Fasta format detected
Alignment most likely contains DNA/RNA sequences
Alignment has 43 sequences with 429 columns, 195 distinct patterns
92 parsimony-informative, 31 singleton sites, 306 constant sites
                                              Gap/Ambiguity  Composition  p-value
   1  MY0059_Hapachea_SantaRitaMtns_MaderaCyn         0.00%    passed     99.85%
   2  MY5053_Hexurella_ChiricahuaMtns_PriceCyn        0.00%    passed     87.54%
   3  MY5064_Hexurella_MuleMtns_Escabrosa             0.00%    passed     89.18%
   4  MY5066_Hexurella_MuleMtns_Escabrosa             0.00%    passed     86.85%
   5  MY5071_Hexurella_SantaRitaMtns_AlisoSprings     1.17%    passed     95.54%
   6  MY5075_Hexurella_ChiricahuaMtns_CaveCrkCyn      0.23%    passed     91.47%
   7  MY5126_Hexurella_SantaCatalinaMtns_NuggetCyn    0.00%    passed     91.56%
   8  MY5127_Hexurella_WhetstoneMtns_FrenchJoeCyn    45.69%    passed     38.70%
   9  MY5128_Hexurella_WhetstoneMtns_FrenchJoeCyn    45.22%    passed     28.03%
  10  MY5131_Hexurella_PedregosaMtns_PruneCyn         0.00%    passed     79.30%
  11  MY5132_Hexurella_PedregosaMtns_PruneCyn         0.23%    passed     84.32%
  12  MY5136_Hexurella_MiddlemarchCyn                14.22%    passed     84.31%
  13  MY5147_Hexurella_DragoonMtns_NF_345A            0.00%    passed     99.20%
  14  MY5152_Hexurella_WhetstoneMtns_ApacheCyn        0.23%    passed     70.84%
  15  MY5154_Hexurella_SantaRitaMtns_AdobeCyn         0.00%    passed     96.18%
  16  MY5157_Hexurella_SantaCatalinaMtns_Redington    0.00%    passed     96.89%
  17  MY5164_Hrupicola_Temecula                      24.24%    passed     83.63%
  18  MY5165_Hrupicola_Temecula                       6.29%    passed     94.56%
  19  MY5175_Hapachea_HarshawRd_PatagoniaMtns         0.70%    passed     91.60%
  20  MY5180_Hapachea_MustrangPk_MustangMtns         10.02%    passed     95.55%
  21  MY5181_Hapachea_MustrangPk_MustangMtns         39.86%    passed     74.79%
  22  MY5193_Hapachea_HarshawRd_PatagoniaMtns         0.70%    passed     94.07%
  23  MY5194_Hapachea_Ordsummit_MtOrd                10.72%    passed     83.15%
  24  MY5195_Hapachea_Ordsummit_MtOrd                 0.47%    passed     96.00%
  25  MY5266_Hencina_CerroBolla                       0.00%    passed     96.53%
  26  MY5267_Hencina_CerroBolla                       0.00%    passed     96.53%
  27  MY5269_Hexurella_GuadalupeValley                0.00%    passed     94.43%
  28  MY5271_Hexurella_GuadalupeValley                0.00%    passed     94.43%
  29  MY5276_Hexurella_SanPedro_Martir                0.47%    passed     92.54%
  30  MY5277_Hexurella_SanPedro_Martir                0.00%    passed     94.33%
  31  MY5280_Hexurella_ArroyoSalado                  71.33%    passed     73.65%
  32  MY5286_Hrupicola_SweetwaterSpr_OrdMtn           4.43%    passed     98.79%
  33  MY5287_Hrupicola_SweetwaterSpr_OrdMtn           4.43%    passed     98.79%
  34  MY5288_Hrupicola_Deadman_Hills                 60.61%    passed     18.33%
  35  MY5289_Hrupicola_Deadman_Hills                 37.30%    passed     33.34%
  36  MY5309_Hapachea_JohnnyLyon_Hills               55.48%    passed     46.28%
  37  MY5310_Hexurella_AntelopeCyn_CerbatMtns         7.93%    passed     82.37%
  38  MY5311_Hexurella_AntelopeCyn_CerbatMtns        16.32%    passed     81.66%
  39  MY5312_Hexurella_FoxCyn_MusicMtns               0.23%    passed     95.56%
  40  MY5313_Hexurella_FoxCyn_MusicMtns               4.43%    passed     99.31%
  41  MY5314_Hexurella_Grasshopper_BrushyMtn          3.50%    passed     96.49%
  42  MY5315_Hexurella_WagonerRd_BradshawMtns         0.23%    passed     94.70%
  43  MY5316_Hexurella_WagonerRd_BradshawMtns         4.20%    passed     97.50%
WARNING: 3 sequences contain more than 50% gaps/ambiguity
****  TOTAL                                          10.95%  0 sequences failed composition chi2 test (p-value<5%; df=3)
Reading alignment file /userdata/rmonjaraz/UCEs/uce-hexu/taxon-sets/reduced/hexu-redu-80p/uce-2001420.fasta ... Fasta format detected
Alignment most likely contains DNA/RNA sequences
Alignment has 42 sequences with 449 columns, 213 distinct patterns
66 parsimony-informative, 45 singleton sites, 338 constant sites
                                              Gap/Ambiguity  Composition  p-value
   1  MY0059_Hapachea_SantaRitaMtns_MaderaCyn        51.45%    passed     89.22%
   2  MY0139_Hexurella_SanDiego_Guatay                0.00%    passed     98.78%
   3  MY5053_Hexurella_ChiricahuaMtns_PriceCyn        0.00%    passed     99.39%
   4  MY5064_Hexurella_MuleMtns_Escabrosa            69.71%    passed     45.55%
   5  MY5066_Hexurella_MuleMtns_Escabrosa            54.57%    passed     54.28%
   6  MY5071_Hexurella_SantaRitaMtns_AlisoSprings    27.17%    passed     92.66%
   7  MY5127_Hexurella_WhetstoneMtns_FrenchJoeCyn    61.69%    passed      7.51%
   8  MY5131_Hexurella_PedregosaMtns_PruneCyn        23.83%    passed     80.35%
   9  MY5132_Hexurella_PedregosaMtns_PruneCyn         8.46%    passed     91.44%
  10  MY5136_Hexurella_MiddlemarchCyn                 0.22%    passed     95.87%
  11  MY5147_Hexurella_DragoonMtns_NF_345A           23.83%    passed     91.79%
  12  MY5152_Hexurella_WhetstoneMtns_ApacheCyn       61.69%    passed     58.97%
  13  MY5154_Hexurella_SantaRitaMtns_AdobeCyn        67.26%    passed     56.76%
  14  MY5157_Hexurella_SantaCatalinaMtns_Redington   57.46%    passed     47.16%
  15  MY5164_Hrupicola_Temecula                       0.00%    passed     94.87%
  16  MY5165_Hrupicola_Temecula                       0.00%    passed     94.87%
  17  MY5175_Hapachea_HarshawRd_PatagoniaMtns         0.00%    passed     98.76%
  18  MY5180_Hapachea_MustrangPk_MustangMtns          0.00%    passed     94.62%
  19  MY5181_Hapachea_MustrangPk_MustangMtns          0.00%    passed     92.07%
  20  MY5193_Hapachea_HarshawRd_PatagoniaMtns         0.00%    passed     93.58%
  21  MY5195_Hapachea_Ordsummit_MtOrd                49.89%    passed     56.18%
  22  MY5266_Hencina_CerroBolla                       1.78%    passed     96.61%
  23  MY5267_Hencina_CerroBolla                       1.78%    passed     96.61%
  24  MY5269_Hexurella_GuadalupeValley                1.78%    passed     96.64%
  25  MY5271_Hexurella_GuadalupeValley                1.78%    passed     97.80%
  26  MY5276_Hexurella_SanPedro_Martir                1.78%    passed     93.38%
  27  MY5277_Hexurella_SanPedro_Martir                1.78%    passed     94.46%
  28  MY5280_Hexurella_ArroyoSalado                   2.23%    passed     86.07%
  29  MY5282_Hexurella_ArroyoSalado                   2.23%    passed     86.07%
  30  MY5286_Hrupicola_SweetwaterSpr_OrdMtn           0.22%    passed     96.86%
  31  MY5287_Hrupicola_SweetwaterSpr_OrdMtn           0.22%    passed     96.86%
  32  MY5288_Hrupicola_Deadman_Hills                  0.22%    passed     89.59%
  33  MY5289_Hrupicola_Deadman_Hills                  0.22%    passed     89.59%
  34  MY5309_Hapachea_JohnnyLyon_Hills                0.00%    passed     99.74%
  35  MY5310_Hexurella_AntelopeCyn_CerbatMtns         2.00%    passed     86.00%
  36  MY5311_Hexurella_AntelopeCyn_CerbatMtns         0.45%    passed     89.81%
  37  MY5312_Hexurella_FoxCyn_MusicMtns               7.57%    passed     91.08%
  38  MY5313_Hexurella_FoxCyn_MusicMtns               7.35%    passed     98.68%
  39  MY5314_Hexurella_Grasshopper_BrushyMtn          7.13%    passed     82.07%
  40  MY5315_Hexurella_WagonerRd_BradshawMtns         0.45%    passed     94.71%
  41  MY5316_Hexurella_WagonerRd_BradshawMtns         0.45%    passed     91.06%
  42  MY5317_Hrupicola_Cottonwood_SnYsidroMtns        0.22%    passed     99.19%
WARNING: 7 sequences contain more than 50% gaps/ambiguity
****  TOTAL                                          14.26%  0 sequences failed composition chi2 test (p-value<5%; df=3)
Reading alignment file /userdata/rmonjaraz/UCEs/uce-hexu/taxon-sets/reduced/hexu-redu-80p/uce-2001453.fasta ... Fasta format detected
Alignment most likely contains DNA/RNA sequences
Alignment has 45 sequences with 722 columns, 321 distinct patterns
179 parsimony-informative, 73 singleton sites, 470 constant sites
                                              Gap/Ambiguity  Composition  p-value
   1  MY0059_Hapachea_SantaRitaMtns_MaderaCyn         0.00%    passed     88.62%
   2  MY0139_Hexurella_SanDiego_Guatay                0.55%    passed     94.87%
   3  MY5064_Hexurella_MuleMtns_Escabrosa             0.00%    passed     87.23%
   4  MY5066_Hexurella_MuleMtns_Escabrosa             0.00%    passed     77.09%
   5  MY5071_Hexurella_SantaRitaMtns_AlisoSprings     0.00%    passed     79.43%
   6  MY5075_Hexurella_ChiricahuaMtns_CaveCrkCyn      1.25%    passed     93.89%
   7  MY5126_Hexurella_SantaCatalinaMtns_NuggetCyn    1.25%    passed     86.49%
   8  MY5127_Hexurella_WhetstoneMtns_FrenchJoeCyn    67.31%    passed     37.21%
   9  MY5128_Hexurella_WhetstoneMtns_FrenchJoeCyn    77.42%    passed     37.72%
  10  MY5131_Hexurella_PedregosaMtns_PruneCyn         0.69%    passed     88.38%
  11  MY5132_Hexurella_PedregosaMtns_PruneCyn         0.69%    passed     88.38%
  12  MY5136_Hexurella_MiddlemarchCyn                 6.23%    passed     96.07%
  13  MY5147_Hexurella_DragoonMtns_NF_345A            0.00%    passed     92.69%
  14  MY5152_Hexurella_WhetstoneMtns_ApacheCyn        0.83%    passed     88.98%
  15  MY5154_Hexurella_SantaRitaMtns_AdobeCyn         0.00%    passed     86.26%
  16  MY5157_Hexurella_SantaCatalinaMtns_Redington    0.14%    passed     96.32%
  17  MY5164_Hrupicola_Temecula                      13.57%    passed     77.82%
  18  MY5165_Hrupicola_Temecula                       0.14%    passed     92.79%
  19  MY5175_Hapachea_HarshawRd_PatagoniaMtns         2.35%    passed     81.91%
  20  MY5180_Hapachea_MustrangPk_MustangMtns          1.25%    passed     97.42%
  21  MY5181_Hapachea_MustrangPk_MustangMtns         14.96%    passed     92.62%
  22  MY5193_Hapachea_HarshawRd_PatagoniaMtns        14.54%    passed     70.49%
  23  MY5194_Hapachea_Ordsummit_MtOrd                22.44%    passed     25.15%
  24  MY5195_Hapachea_Ordsummit_MtOrd                16.07%    passed     82.44%
  25  MY5266_Hencina_CerroBolla                       0.00%    passed     75.74%
  26  MY5267_Hencina_CerroBolla                       0.00%    passed     96.12%
  27  MY5269_Hexurella_GuadalupeValley                0.00%    passed     79.32%
  28  MY5271_Hexurella_GuadalupeValley                0.69%    passed     70.46%
  29  MY5276_Hexurella_SanPedro_Martir                0.00%    passed     77.34%
  30  MY5277_Hexurella_SanPedro_Martir                0.00%    passed     82.11%
  31  MY5280_Hexurella_ArroyoSalado                   0.00%    passed     98.75%
  32  MY5282_Hexurella_ArroyoSalado                   1.39%    passed     99.24%
  33  MY5286_Hrupicola_SweetwaterSpr_OrdMtn           1.11%    passed     74.21%
  34  MY5287_Hrupicola_SweetwaterSpr_OrdMtn           2.91%    passed     69.11%
  35  MY5288_Hrupicola_Deadman_Hills                  1.11%    passed     85.54%
  36  MY5289_Hrupicola_Deadman_Hills                  1.25%    passed     92.70%
  37  MY5309_Hapachea_JohnnyLyon_Hills               39.75%    passed     93.23%
  38  MY5310_Hexurella_AntelopeCyn_CerbatMtns        26.18%    passed     53.88%
  39  MY5311_Hexurella_AntelopeCyn_CerbatMtns        15.24%    passed     68.71%
  40  MY5312_Hexurella_FoxCyn_MusicMtns              22.44%    passed     22.85%
  41  MY5313_Hexurella_FoxCyn_MusicMtns              25.07%    passed     38.86%
  42  MY5314_Hexurella_Grasshopper_BrushyMtn         26.32%    passed     92.99%
  43  MY5315_Hexurella_WagonerRd_BradshawMtns        15.51%    passed     64.11%
  44  MY5316_Hexurella_WagonerRd_BradshawMtns        15.24%    passed     65.39%
  45  MY5317_Hrupicola_Cottonwood_SnYsidroMtns       22.71%    passed     80.46%
WARNING: 2 sequences contain more than 50% gaps/ambiguity
****  TOTAL                                          10.19%  0 sequences failed composition chi2 test (p-value<5%; df=3)
Reading alignment file /userdata/rmonjaraz/UCEs/uce-hexu/taxon-sets/reduced/hexu-redu-80p/uce-2001470.fasta ... Fasta format detected
Alignment most likely contains DNA/RNA sequences
Alignment has 43 sequences with 495 columns, 228 distinct patterns
93 parsimony-informative, 64 singleton sites, 338 constant sites
                                              Gap/Ambiguity  Composition  p-value
   1  MY0059_Hapachea_SantaRitaMtns_MaderaCyn         0.00%    passed     99.40%
   2  MY0139_Hexurella_SanDiego_Guatay                2.63%    passed     80.79%
   3  MY5053_Hexurella_ChiricahuaMtns_PriceCyn        0.00%    passed     99.34%
   4  MY5064_Hexurella_MuleMtns_Escabrosa            29.09%    passed     37.58%
   5  MY5066_Hexurella_MuleMtns_Escabrosa             5.66%    passed     98.95%
   6  MY5071_Hexurella_SantaRitaMtns_AlisoSprings    50.71%    passed     20.14%
   7  MY5075_Hexurella_ChiricahuaMtns_CaveCrkCyn     58.99%    passed     15.09%
   8  MY5126_Hexurella_SantaCatalinaMtns_NuggetCyn    3.03%    passed     93.67%
   9  MY5132_Hexurella_PedregosaMtns_PruneCyn         2.02%    passed     94.98%
  10  MY5136_Hexurella_MiddlemarchCyn                 0.00%    passed     98.94%
  11  MY5147_Hexurella_DragoonMtns_NF_345A            0.20%    passed     99.31%
  12  MY5152_Hexurella_WhetstoneMtns_ApacheCyn       19.39%    passed     74.90%
  13  MY5154_Hexurella_SantaRitaMtns_AdobeCyn        17.58%    passed     89.45%
  14  MY5157_Hexurella_SantaCatalinaMtns_Redington    9.49%    passed     85.35%
  15  MY5164_Hrupicola_Temecula                       5.05%    passed     96.33%
  16  MY5165_Hrupicola_Temecula                       0.00%    passed     84.22%
  17  MY5175_Hapachea_HarshawRd_PatagoniaMtns         0.00%    passed     99.73%
  18  MY5180_Hapachea_MustrangPk_MustangMtns         13.13%    passed     77.64%
  19  MY5181_Hapachea_MustrangPk_MustangMtns          0.00%    passed     99.37%
  20  MY5193_Hapachea_HarshawRd_PatagoniaMtns         0.00%    passed     99.37%
  21  MY5194_Hapachea_Ordsummit_MtOrd                 0.20%    passed     99.65%
  22  MY5195_Hapachea_Ordsummit_MtOrd                 0.00%    passed     99.26%
  23  MY5266_Hencina_CerroBolla                       0.00%    passed     88.12%
  24  MY5267_Hencina_CerroBolla                       0.00%    passed     90.24%
  25  MY5269_Hexurella_GuadalupeValley               10.10%    passed     97.33%
  26  MY5271_Hexurella_GuadalupeValley                0.00%    passed     85.65%
  27  MY5276_Hexurella_SanPedro_Martir                0.00%    passed     96.93%
  28  MY5277_Hexurella_SanPedro_Martir                0.00%    passed     96.93%
  29  MY5280_Hexurella_ArroyoSalado                   0.00%    passed     57.90%
  30  MY5282_Hexurella_ArroyoSalado                   6.26%    passed     71.94%
  31  MY5286_Hrupicola_SweetwaterSpr_OrdMtn           0.00%    passed     84.22%
  32  MY5287_Hrupicola_SweetwaterSpr_OrdMtn           4.85%    passed     84.19%
  33  MY5288_Hrupicola_Deadman_Hills                  6.46%    passed     84.69%
  34  MY5289_Hrupicola_Deadman_Hills                  6.46%    passed     98.24%
  35  MY5309_Hapachea_JohnnyLyon_Hills                4.44%    passed     97.07%
  36  MY5310_Hexurella_AntelopeCyn_CerbatMtns         6.06%    passed     98.39%
  37  MY5311_Hexurella_AntelopeCyn_CerbatMtns         6.06%    passed     98.39%
  38  MY5312_Hexurella_FoxCyn_MusicMtns               0.61%    passed     97.17%
  39  MY5313_Hexurella_FoxCyn_MusicMtns               0.61%    passed     97.17%
  40  MY5314_Hexurella_Grasshopper_BrushyMtn         13.33%    passed     71.15%
  41  MY5315_Hexurella_WagonerRd_BradshawMtns         2.22%    passed     98.17%
  42  MY5316_Hexurella_WagonerRd_BradshawMtns         2.22%    passed     94.67%
  43  MY5317_Hrupicola_Cottonwood_SnYsidroMtns       31.92%    passed     93.58%
WARNING: 2 sequences contain more than 50% gaps/ambiguity
****  TOTAL                                           7.41%  0 sequences failed composition chi2 test (p-value<5%; df=3)
Reading alignment file /userdata/rmonjaraz/UCEs/uce-hexu/taxon-sets/reduced/hexu-redu-80p/uce-200148.fasta ... Fasta format detected
Alignment most likely contains DNA/RNA sequences
Alignment has 43 sequences with 986 columns, 368 distinct patterns
103 parsimony-informative, 176 singleton sites, 707 constant sites
                                              Gap/Ambiguity  Composition  p-value
   1  MY0059_Hapachea_SantaRitaMtns_MaderaCyn         0.00%    passed     93.43%
   2  MY0139_Hexurella_SanDiego_Guatay                3.25%    passed     94.49%
   3  MY5053_Hexurella_ChiricahuaMtns_PriceCyn        0.00%    passed     92.38%
   4  MY5057_Hexurella_ChiricahuaMtns_PriceCyn       70.99%    failed      0.02%
   5  MY5064_Hexurella_MuleMtns_Escabrosa             0.41%    passed     96.37%
   6  MY5066_Hexurella_MuleMtns_Escabrosa             0.30%    passed     97.38%
   7  MY5071_Hexurella_SantaRitaMtns_AlisoSprings     0.10%    passed     93.60%
   8  MY5075_Hexurella_ChiricahuaMtns_CaveCrkCyn      0.20%    passed     94.54%
   9  MY5126_Hexurella_SantaCatalinaMtns_NuggetCyn    0.30%    passed     96.99%
  10  MY5127_Hexurella_WhetstoneMtns_FrenchJoeCyn    51.01%    failed      0.56%
  11  MY5131_Hexurella_PedregosaMtns_PruneCyn         0.10%    passed     94.74%
  12  MY5132_Hexurella_PedregosaMtns_PruneCyn         0.10%    passed     93.83%
  13  MY5136_Hexurella_MiddlemarchCyn                 0.81%    passed     99.65%
  14  MY5147_Hexurella_DragoonMtns_NF_345A            0.81%    passed     99.03%
  15  MY5152_Hexurella_WhetstoneMtns_ApacheCyn        2.33%    passed     99.85%
  16  MY5154_Hexurella_SantaRitaMtns_AdobeCyn         0.61%    passed     88.80%
  17  MY5157_Hexurella_SantaCatalinaMtns_Redington    0.20%    passed     97.62%
  18  MY5164_Hrupicola_Temecula                      36.51%    passed      8.24%
  19  MY5165_Hrupicola_Temecula                       2.94%    passed     94.68%
  20  MY5175_Hapachea_HarshawRd_PatagoniaMtns        27.69%    passed     49.30%
  21  MY5180_Hapachea_MustrangPk_MustangMtns         23.23%    passed     29.73%
  22  MY5181_Hapachea_MustrangPk_MustangMtns          0.30%    passed     99.46%
  23  MY5193_Hapachea_HarshawRd_PatagoniaMtns        44.32%    passed      7.81%
  24  MY5194_Hapachea_Ordsummit_MtOrd                 1.01%    passed     90.99%
  25  MY5195_Hapachea_Ordsummit_MtOrd                 0.00%    passed     87.76%
  26  MY5266_Hencina_CerroBolla                       3.45%    passed     89.39%
  27  MY5267_Hencina_CerroBolla                       3.45%    passed     88.81%
  28  MY5269_Hexurella_GuadalupeValley                3.14%    passed     79.89%
  29  MY5276_Hexurella_SanPedro_Martir                3.14%    passed     91.94%
  30  MY5277_Hexurella_SanPedro_Martir                3.04%    passed     91.51%
  31  MY5280_Hexurella_ArroyoSalado                  31.34%    passed     56.95%
  32  MY5287_Hrupicola_SweetwaterSpr_OrdMtn           4.16%    passed     86.13%
  33  MY5288_Hrupicola_Deadman_Hills                  1.12%    passed     74.73%
  34  MY5289_Hrupicola_Deadman_Hills                 78.50%    failed      1.45%
  35  MY5309_Hapachea_JohnnyLyon_Hills               46.75%    passed      6.31%
  36  MY5310_Hexurella_AntelopeCyn_CerbatMtns        14.10%    passed     82.63%
  37  MY5311_Hexurella_AntelopeCyn_CerbatMtns         8.01%    passed     97.41%
  38  MY5312_Hexurella_FoxCyn_MusicMtns               9.63%    passed     97.36%
  39  MY5313_Hexurella_FoxCyn_MusicMtns               9.63%    passed     92.91%
  40  MY5314_Hexurella_Grasshopper_BrushyMtn          9.53%    passed     99.81%
  41  MY5315_Hexurella_WagonerRd_BradshawMtns         0.10%    passed     89.10%
  42  MY5316_Hexurella_WagonerRd_BradshawMtns         0.00%    passed     90.13%
  43  MY5317_Hrupicola_Cottonwood_SnYsidroMtns       44.93%    failed      0.00%
WARNING: 3 sequences contain more than 50% gaps/ambiguity
****  TOTAL                                          12.59%  4 sequences failed composition chi2 test (p-value<5%; df=3)
Reading alignment file /userdata/rmonjaraz/UCEs/uce-hexu/taxon-sets/reduced/hexu-redu-80p/uce-200149.fasta ... Fasta format detected
Alignment most likely contains DNA/RNA sequences
Alignment has 46 sequences with 958 columns, 319 distinct patterns
124 parsimony-informative, 158 singleton sites, 676 constant sites
                                              Gap/Ambiguity  Composition  p-value
   1  MY0059_Hapachea_SantaRitaMtns_MaderaCyn         0.00%    passed     99.94%
   2  MY0139_Hexurella_SanDiego_Guatay                0.63%    passed     88.98%
   3  MY5053_Hexurella_ChiricahuaMtns_PriceCyn        1.46%    passed     98.57%
   4  MY5057_Hexurella_ChiricahuaMtns_PriceCyn       66.18%    passed     62.22%
   5  MY5064_Hexurella_MuleMtns_Escabrosa             0.00%    passed     99.42%
   6  MY5066_Hexurella_MuleMtns_Escabrosa            14.41%    passed     99.99%
   7  MY5071_Hexurella_SantaRitaMtns_AlisoSprings     0.00%    passed     98.86%
   8  MY5075_Hexurella_ChiricahuaMtns_CaveCrkCyn      0.00%    passed     99.82%
   9  MY5126_Hexurella_SantaCatalinaMtns_NuggetCyn    0.00%    passed     97.77%
  10  MY5127_Hexurella_WhetstoneMtns_FrenchJoeCyn    55.32%    passed     77.36%
  11  MY5128_Hexurella_WhetstoneMtns_FrenchJoeCyn    71.50%    passed     44.70%
  12  MY5131_Hexurella_PedregosaMtns_PruneCyn         0.00%    passed     99.41%
  13  MY5132_Hexurella_PedregosaMtns_PruneCyn         0.00%    passed     99.50%
  14  MY5136_Hexurella_MiddlemarchCyn                 0.00%    passed     98.86%
  15  MY5147_Hexurella_DragoonMtns_NF_345A            0.00%    passed     99.74%
  16  MY5154_Hexurella_SantaRitaMtns_AdobeCyn         0.00%    passed     99.92%
  17  MY5157_Hexurella_SantaCatalinaMtns_Redington    0.94%    passed     99.91%
  18  MY5164_Hrupicola_Temecula                      14.82%    passed     87.93%
  19  MY5165_Hrupicola_Temecula                       0.52%    passed     90.94%
  20  MY5175_Hapachea_HarshawRd_PatagoniaMtns         0.00%    passed     99.62%
  21  MY5180_Hapachea_MustrangPk_MustangMtns          0.00%    passed     99.94%
  22  MY5181_Hapachea_MustrangPk_MustangMtns          0.00%    passed     99.71%
  23  MY5193_Hapachea_HarshawRd_PatagoniaMtns         0.00%    passed     98.88%
  24  MY5194_Hapachea_Ordsummit_MtOrd                 0.10%    passed     84.46%
  25  MY5195_Hapachea_Ordsummit_MtOrd                 1.04%    passed     91.98%
  26  MY5266_Hencina_CerroBolla                       0.31%    passed     91.65%
  27  MY5267_Hencina_CerroBolla                       0.31%    passed     93.65%
  28  MY5269_Hexurella_GuadalupeValley                0.42%    passed     87.65%
  29  MY5271_Hexurella_GuadalupeValley                0.42%    passed     90.98%
  30  MY5276_Hexurella_SanPedro_Martir                0.42%    passed     92.01%
  31  MY5277_Hexurella_SanPedro_Martir                0.42%    passed     89.85%
  32  MY5280_Hexurella_ArroyoSalado                   0.63%    passed     93.26%
  33  MY5282_Hexurella_ArroyoSalado                   0.63%    passed     95.21%
  34  MY5286_Hrupicola_SweetwaterSpr_OrdMtn           0.21%    passed     98.20%
  35  MY5287_Hrupicola_SweetwaterSpr_OrdMtn           8.35%    passed     89.90%
  36  MY5288_Hrupicola_Deadman_Hills                  0.84%    passed     97.18%
  37  MY5289_Hrupicola_Deadman_Hills                  1.88%    passed     97.28%
  38  MY5309_Hapachea_JohnnyLyon_Hills               34.66%    passed     68.87%
  39  MY5310_Hexurella_AntelopeCyn_CerbatMtns        46.97%    passed     20.97%
  40  MY5311_Hexurella_AntelopeCyn_CerbatMtns        13.57%    passed     98.42%
  41  MY5312_Hexurella_FoxCyn_MusicMtns               8.77%    passed     11.72%
  42  MY5313_Hexurella_FoxCyn_MusicMtns              15.66%    passed     97.21%
  43  MY5314_Hexurella_Grasshopper_BrushyMtn         39.98%    passed     39.83%
  44  MY5315_Hexurella_WagonerRd_BradshawMtns         0.00%    passed     90.74%
  45  MY5316_Hexurella_WagonerRd_BradshawMtns         2.61%    passed     87.91%
  46  MY5317_Hrupicola_Cottonwood_SnYsidroMtns        7.31%    passed     98.98%
WARNING: 3 sequences contain more than 50% gaps/ambiguity
****  TOTAL                                           8.94%  0 sequences failed composition chi2 test (p-value<5%; df=3)
Reading alignment file /userdata/rmonjaraz/UCEs/uce-hexu/taxon-sets/reduced/hexu-redu-80p/uce-2001496.fasta ... Fasta format detected
Alignment most likely contains DNA/RNA sequences
Alignment has 44 sequences with 526 columns, 296 distinct patterns
185 parsimony-informative, 51 singleton sites, 290 constant sites
                                              Gap/Ambiguity  Composition  p-value
   1  MY0059_Hapachea_SantaRitaMtns_MaderaCyn         0.00%    passed     98.57%
   2  MY0139_Hexurella_SanDiego_Guatay                0.57%    passed     97.53%
   3  MY5053_Hexurella_ChiricahuaMtns_PriceCyn        0.00%    passed     97.72%
   4  MY5064_Hexurella_MuleMtns_Escabrosa             0.95%    passed     96.12%
   5  MY5066_Hexurella_MuleMtns_Escabrosa             0.76%    passed     98.97%
   6  MY5071_Hexurella_SantaRitaMtns_AlisoSprings     3.42%    passed     99.86%
   7  MY5126_Hexurella_SantaCatalinaMtns_NuggetCyn    0.00%    passed     92.33%
   8  MY5127_Hexurella_WhetstoneMtns_FrenchJoeCyn    54.94%    passed     65.10%
   9  MY5131_Hexurella_PedregosaMtns_PruneCyn         0.00%    passed     98.92%
  10  MY5132_Hexurella_PedregosaMtns_PruneCyn         0.00%    passed     98.92%
  11  MY5136_Hexurella_MiddlemarchCyn                 0.19%    passed     99.65%
  12  MY5147_Hexurella_DragoonMtns_NF_345A           20.72%    passed     87.76%
  13  MY5152_Hexurella_WhetstoneMtns_ApacheCyn        0.19%    passed     88.71%
  14  MY5154_Hexurella_SantaRitaMtns_AdobeCyn         0.00%    passed     90.03%
  15  MY5157_Hexurella_SantaCatalinaMtns_Redington    0.00%    passed     88.49%
  16  MY5164_Hrupicola_Temecula                      32.51%    passed     90.76%
  17  MY5165_Hrupicola_Temecula                      22.43%    passed     67.01%
  18  MY5175_Hapachea_HarshawRd_PatagoniaMtns         4.37%    passed     99.93%
  19  MY5180_Hapachea_MustrangPk_MustangMtns          4.94%    passed     96.87%
  20  MY5181_Hapachea_MustrangPk_MustangMtns         20.53%    passed     81.47%
  21  MY5193_Hapachea_HarshawRd_PatagoniaMtns         0.00%    passed     99.66%
  22  MY5194_Hapachea_Ordsummit_MtOrd                16.73%    passed     91.36%
  23  MY5195_Hapachea_Ordsummit_MtOrd                 3.80%    passed     97.35%
  24  MY5266_Hencina_CerroBolla                       0.00%    passed     99.32%
  25  MY5267_Hencina_CerroBolla                       0.00%    passed     98.70%
  26  MY5269_Hexurella_GuadalupeValley                0.00%    passed     99.70%
  27  MY5271_Hexurella_GuadalupeValley                6.46%    passed     25.25%
  28  MY5276_Hexurella_SanPedro_Martir                6.84%    passed     20.35%
  29  MY5277_Hexurella_SanPedro_Martir                6.46%    passed     31.34%
  30  MY5280_Hexurella_ArroyoSalado                   0.38%    passed     94.27%
  31  MY5282_Hexurella_ArroyoSalado                   6.08%    passed     87.14%
  32  MY5286_Hrupicola_SweetwaterSpr_OrdMtn           3.61%    passed     94.00%
  33  MY5287_Hrupicola_SweetwaterSpr_OrdMtn           0.00%    passed     91.10%
  34  MY5288_Hrupicola_Deadman_Hills                  0.19%    passed     92.94%
  35  MY5289_Hrupicola_Deadman_Hills                  0.19%    passed     92.94%
  36  MY5309_Hapachea_JohnnyLyon_Hills               24.71%    passed     74.13%
  37  MY5310_Hexurella_AntelopeCyn_CerbatMtns        16.92%    passed     58.17%
  38  MY5311_Hexurella_AntelopeCyn_CerbatMtns        19.58%    passed     49.95%
  39  MY5312_Hexurella_FoxCyn_MusicMtns               6.84%    passed     70.32%
  40  MY5313_Hexurella_FoxCyn_MusicMtns               5.89%    passed     68.54%
  41  MY5314_Hexurella_Grasshopper_BrushyMtn         26.62%    passed     88.56%
  42  MY5315_Hexurella_WagonerRd_BradshawMtns         2.85%    passed     95.14%
  43  MY5316_Hexurella_WagonerRd_BradshawMtns         3.23%    passed     80.88%
  44  MY5317_Hrupicola_Cottonwood_SnYsidroMtns        1.14%    passed     93.60%
WARNING: 1 sequences contain more than 50% gaps/ambiguity
****  TOTAL                                           7.39%  0 sequences failed composition chi2 test (p-value<5%; df=3)
Reading alignment file /userdata/rmonjaraz/UCEs/uce-hexu/taxon-sets/reduced/hexu-redu-80p/uce-2001497.fasta ... Fasta format detected
Alignment most likely contains DNA/RNA sequences
Alignment has 46 sequences with 321 columns, 157 distinct patterns
72 parsimony-informative, 29 singleton sites, 220 constant sites
                                              Gap/Ambiguity  Composition  p-value
   1  MY0059_Hapachea_SantaRitaMtns_MaderaCyn         0.00%    passed     97.35%
   2  MY0139_Hexurella_SanDiego_Guatay                1.56%    passed     86.49%
   3  MY5053_Hexurella_ChiricahuaMtns_PriceCyn        0.00%    passed     98.26%
   4  MY5064_Hexurella_MuleMtns_Escabrosa             0.00%    passed     91.46%
   5  MY5066_Hexurella_MuleMtns_Escabrosa             0.00%    passed     92.85%
   6  MY5071_Hexurella_SantaRitaMtns_AlisoSprings     0.00%    passed     96.79%
   7  MY5075_Hexurella_ChiricahuaMtns_CaveCrkCyn      0.00%    passed     94.42%
   8  MY5126_Hexurella_SantaCatalinaMtns_NuggetCyn    0.00%    passed     94.99%
   9  MY5127_Hexurella_WhetstoneMtns_FrenchJoeCyn    23.36%    passed     61.39%
  10  MY5128_Hexurella_WhetstoneMtns_FrenchJoeCyn    35.51%    passed     26.03%
  11  MY5131_Hexurella_PedregosaMtns_PruneCyn         0.00%    passed     86.46%
  12  MY5132_Hexurella_PedregosaMtns_PruneCyn         0.00%    passed     86.46%
  13  MY5136_Hexurella_MiddlemarchCyn                 0.31%    passed     99.27%
  14  MY5147_Hexurella_DragoonMtns_NF_345A            0.00%    passed     95.51%
  15  MY5152_Hexurella_WhetstoneMtns_ApacheCyn        0.31%    passed     95.96%
  16  MY5154_Hexurella_SantaRitaMtns_AdobeCyn         0.00%    passed     94.34%
  17  MY5157_Hexurella_SantaCatalinaMtns_Redington    0.00%    passed     96.13%
  18  MY5164_Hrupicola_Temecula                      53.89%    failed      4.36%
  19  MY5165_Hrupicola_Temecula                      32.71%    passed     31.66%
  20  MY5175_Hapachea_HarshawRd_PatagoniaMtns         0.00%    passed     91.20%
  21  MY5180_Hapachea_MustrangPk_MustangMtns          0.00%    passed     96.48%
  22  MY5181_Hapachea_MustrangPk_MustangMtns          0.00%    passed     96.48%
  23  MY5193_Hapachea_HarshawRd_PatagoniaMtns         0.00%    passed     91.20%
  24  MY5194_Hapachea_Ordsummit_MtOrd                 4.67%    passed     80.64%
  25  MY5195_Hapachea_Ordsummit_MtOrd                 4.67%    passed     80.64%
  26  MY5266_Hencina_CerroBolla                       2.18%    passed     88.75%
  27  MY5267_Hencina_CerroBolla                       1.87%    passed     91.23%
  28  MY5269_Hexurella_GuadalupeValley                1.87%    passed     89.49%
  29  MY5271_Hexurella_GuadalupeValley                2.49%    passed     87.68%
  30  MY5276_Hexurella_SanPedro_Martir                1.87%    passed     82.23%
  31  MY5277_Hexurella_SanPedro_Martir                2.18%    passed     86.09%
  32  MY5280_Hexurella_ArroyoSalado                   1.25%    passed     97.56%
  33  MY5282_Hexurella_ArroyoSalado                   1.56%    passed     98.46%
  34  MY5286_Hrupicola_SweetwaterSpr_OrdMtn           1.56%    passed     81.46%
  35  MY5287_Hrupicola_SweetwaterSpr_OrdMtn          25.86%    passed     65.10%
  36  MY5288_Hrupicola_Deadman_Hills                  5.61%    passed     84.96%
  37  MY5289_Hrupicola_Deadman_Hills                 15.58%    passed     92.87%
  38  MY5309_Hapachea_JohnnyLyon_Hills                6.54%    passed     99.78%
  39  MY5310_Hexurella_AntelopeCyn_CerbatMtns        31.15%    passed     47.71%
  40  MY5311_Hexurella_AntelopeCyn_CerbatMtns        47.98%    passed      9.76%
  41  MY5312_Hexurella_FoxCyn_MusicMtns              17.45%    passed     92.70%
  42  MY5313_Hexurella_FoxCyn_MusicMtns              42.06%    passed     44.40%
  43  MY5314_Hexurella_Grasshopper_BrushyMtn         22.74%    passed     41.72%
  44  MY5315_Hexurella_WagonerRd_BradshawMtns        12.15%    passed     72.26%
  45  MY5316_Hexurella_WagonerRd_BradshawMtns        17.45%    passed     96.66%
  46  MY5317_Hrupicola_Cottonwood_SnYsidroMtns       53.58%    passed     30.33%
WARNING: 2 sequences contain more than 50% gaps/ambiguity
****  TOTAL                                          10.26%  1 sequences failed composition chi2 test (p-value<5%; df=3)
Reading alignment file /userdata/rmonjaraz/UCEs/uce-hexu/taxon-sets/reduced/hexu-redu-80p/uce-2001499.fasta ... Fasta format detected
Alignment most likely contains DNA/RNA sequences
Alignment has 43 sequences with 663 columns, 229 distinct patterns
72 parsimony-informative, 82 singleton sites, 509 constant sites
                                              Gap/Ambiguity  Composition  p-value
   1  MY0059_Hapachea_SantaRitaMtns_MaderaCyn         0.00%    passed     99.83%
   2  MY0139_Hexurella_SanDiego_Guatay                0.00%    passed     99.98%
   3  MY5053_Hexurella_ChiricahuaMtns_PriceCyn        0.00%    passed     99.68%
   4  MY5064_Hexurella_MuleMtns_Escabrosa             0.00%    passed     96.39%
   5  MY5066_Hexurella_MuleMtns_Escabrosa             0.75%    passed     96.35%
   6  MY5071_Hexurella_SantaRitaMtns_AlisoSprings     0.00%    passed     98.88%
   7  MY5075_Hexurella_ChiricahuaMtns_CaveCrkCyn      1.81%    passed     96.11%
   8  MY5126_Hexurella_SantaCatalinaMtns_NuggetCyn    0.00%    passed     99.84%
   9  MY5127_Hexurella_WhetstoneMtns_FrenchJoeCyn    71.34%    passed     61.39%
  10  MY5131_Hexurella_PedregosaMtns_PruneCyn         0.00%    passed     98.49%
  11  MY5132_Hexurella_PedregosaMtns_PruneCyn         0.00%    passed     98.49%
  12  MY5136_Hexurella_MiddlemarchCyn                 0.00%    passed     99.09%
  13  MY5147_Hexurella_DragoonMtns_NF_345A            0.00%    passed     98.96%
  14  MY5152_Hexurella_WhetstoneMtns_ApacheCyn       40.87%    passed     95.69%
  15  MY5154_Hexurella_SantaRitaMtns_AdobeCyn         0.00%    passed     98.49%
  16  MY5157_Hexurella_SantaCatalinaMtns_Redington    0.00%    passed     99.89%
  17  MY5164_Hrupicola_Temecula                      27.75%    passed     93.29%
  18  MY5165_Hrupicola_Temecula                      20.21%    passed     83.56%
  19  MY5175_Hapachea_HarshawRd_PatagoniaMtns         0.00%    passed     99.32%
  20  MY5180_Hapachea_MustrangPk_MustangMtns          0.00%    passed     99.32%
  21  MY5181_Hapachea_MustrangPk_MustangMtns          7.09%    passed     99.82%
  22  MY5193_Hapachea_HarshawRd_PatagoniaMtns        11.01%    passed     97.64%
  23  MY5194_Hapachea_Ordsummit_MtOrd                 8.75%    passed     92.95%
  24  MY5195_Hapachea_Ordsummit_MtOrd                 0.00%    passed     97.97%
  25  MY5266_Hencina_CerroBolla                       0.00%    passed     98.07%
  26  MY5267_Hencina_CerroBolla                       1.36%    passed     99.94%
  27  MY5269_Hexurella_GuadalupeValley               16.74%    passed      6.40%
  28  MY5271_Hexurella_GuadalupeValley                0.00%    passed     98.86%
  29  MY5276_Hexurella_SanPedro_Martir                0.00%    passed     99.67%
  30  MY5277_Hexurella_SanPedro_Martir                0.00%    passed     99.67%
  31  MY5280_Hexurella_ArroyoSalado                   0.00%    passed     98.39%
  32  MY5286_Hrupicola_SweetwaterSpr_OrdMtn           0.00%    passed     98.96%
  33  MY5287_Hrupicola_SweetwaterSpr_OrdMtn           0.00%    passed     98.96%
  34  MY5289_Hrupicola_Deadman_Hills                  0.00%    passed     99.99%
  35  MY5309_Hapachea_JohnnyLyon_Hills               11.76%    passed     87.72%
  36  MY5310_Hexurella_AntelopeCyn_CerbatMtns        12.82%    passed     94.91%
  37  MY5311_Hexurella_AntelopeCyn_CerbatMtns         7.24%    passed     92.56%
  38  MY5312_Hexurella_FoxCyn_MusicMtns              11.76%    passed     98.05%
  39  MY5313_Hexurella_FoxCyn_MusicMtns               6.49%    passed     98.24%
  40  MY5314_Hexurella_Grasshopper_BrushyMtn         10.71%    passed     86.90%
  41  MY5315_Hexurella_WagonerRd_BradshawMtns         2.71%    passed     99.81%
  42  MY5316_Hexurella_WagonerRd_BradshawMtns         0.00%    passed     98.17%
  43  MY5317_Hrupicola_Cottonwood_SnYsidroMtns       25.94%    passed     97.11%
WARNING: 1 sequences contain more than 50% gaps/ambiguity
****  TOTAL                                           6.91%  0 sequences failed composition chi2 test (p-value<5%; df=3)
Reading alignment file /userdata/rmonjaraz/UCEs/uce-hexu/taxon-sets/reduced/hexu-redu-80p/uce-200152.fasta ... Fasta format detected
Alignment most likely contains DNA/RNA sequences
Alignment has 43 sequences with 592 columns, 221 distinct patterns
113 parsimony-informative, 55 singleton sites, 424 constant sites
                                              Gap/Ambiguity  Composition  p-value
   1  MY0059_Hapachea_SantaRitaMtns_MaderaCyn         0.68%    passed     98.78%
   2  MY0139_Hexurella_SanDiego_Guatay                2.20%    passed     99.37%
   3  MY5053_Hexurella_ChiricahuaMtns_PriceCyn        0.00%    passed     97.48%
   4  MY5064_Hexurella_MuleMtns_Escabrosa             0.51%    passed     97.81%
   5  MY5066_Hexurella_MuleMtns_Escabrosa             0.34%    passed     97.53%
   6  MY5071_Hexurella_SantaRitaMtns_AlisoSprings     0.00%    passed     98.83%
   7  MY5075_Hexurella_ChiricahuaMtns_CaveCrkCyn      0.00%    passed     99.78%
   8  MY5126_Hexurella_SantaCatalinaMtns_NuggetCyn    0.68%    passed     99.51%
   9  MY5131_Hexurella_PedregosaMtns_PruneCyn         0.00%    passed     98.51%
  10  MY5132_Hexurella_PedregosaMtns_PruneCyn         0.00%    passed     98.51%
  11  MY5136_Hexurella_MiddlemarchCyn                 0.00%    passed     99.38%
  12  MY5147_Hexurella_DragoonMtns_NF_345A            0.00%    passed     99.66%
  13  MY5152_Hexurella_WhetstoneMtns_ApacheCyn        0.00%    passed     97.75%
  14  MY5154_Hexurella_SantaRitaMtns_AdobeCyn         0.00%    passed     99.82%
  15  MY5157_Hexurella_SantaCatalinaMtns_Redington    0.00%    passed     95.48%
  16  MY5165_Hrupicola_Temecula                      18.75%    passed     84.13%
  17  MY5175_Hapachea_HarshawRd_PatagoniaMtns         0.00%    passed     95.52%
  18  MY5180_Hapachea_MustrangPk_MustangMtns          0.00%    passed     96.44%
  19  MY5181_Hapachea_MustrangPk_MustangMtns          0.17%    passed     91.78%
  20  MY5193_Hapachea_HarshawRd_PatagoniaMtns         0.00%    passed     95.52%
  21  MY5194_Hapachea_Ordsummit_MtOrd                17.57%    passed     95.20%
  22  MY5195_Hapachea_Ordsummit_MtOrd                 0.51%    passed     99.25%
  23  MY5266_Hencina_CerroBolla                       5.91%    passed     98.91%
  24  MY5267_Hencina_CerroBolla                      11.49%    passed     96.03%
  25  MY5269_Hexurella_GuadalupeValley                3.04%    passed     99.00%
  26  MY5271_Hexurella_GuadalupeValley                3.04%    passed     99.00%
  27  MY5276_Hexurella_SanPedro_Martir                4.22%    passed     98.77%
  28  MY5277_Hexurella_SanPedro_Martir                4.22%    passed     98.77%
  29  MY5280_Hexurella_ArroyoSalado                   3.21%    passed     89.85%
  30  MY5282_Hexurella_ArroyoSalado                   6.08%    passed     92.19%
  31  MY5286_Hrupicola_SweetwaterSpr_OrdMtn           5.41%    passed     97.95%
  32  MY5287_Hrupicola_SweetwaterSpr_OrdMtn          19.26%    passed     83.59%
  33  MY5288_Hrupicola_Deadman_Hills                  9.97%    passed     95.17%
  34  MY5289_Hrupicola_Deadman_Hills                  2.20%    passed     99.17%
  35  MY5309_Hapachea_JohnnyLyon_Hills                9.97%    passed     87.99%
  36  MY5310_Hexurella_AntelopeCyn_CerbatMtns        16.05%    passed     91.44%
  37  MY5311_Hexurella_AntelopeCyn_CerbatMtns         0.68%    passed     98.88%
  38  MY5312_Hexurella_FoxCyn_MusicMtns               0.84%    passed     98.00%
  39  MY5313_Hexurella_FoxCyn_MusicMtns               9.63%    passed     90.40%
  40  MY5314_Hexurella_Grasshopper_BrushyMtn         32.26%    passed     98.88%
  41  MY5315_Hexurella_WagonerRd_BradshawMtns         0.51%    passed     99.83%
  42  MY5316_Hexurella_WagonerRd_BradshawMtns         5.57%    passed     97.78%
  43  MY5317_Hrupicola_Cottonwood_SnYsidroMtns       31.08%    passed     93.17%
****  TOTAL                                           5.26%  0 sequences failed composition chi2 test (p-value<5%; df=3)
Reading alignment file /userdata/rmonjaraz/UCEs/uce-hexu/taxon-sets/reduced/hexu-redu-80p/uce-2001524.fasta ... Fasta format detected
Alignment most likely contains DNA/RNA sequences
Alignment has 45 sequences with 549 columns, 264 distinct patterns
195 parsimony-informative, 35 singleton sites, 319 constant sites
                                              Gap/Ambiguity  Composition  p-value
   1  MY0059_Hapachea_SantaRitaMtns_MaderaCyn         0.18%    passed     96.37%
   2  MY0139_Hexurella_SanDiego_Guatay                0.55%    passed     88.74%
   3  MY5053_Hexurella_ChiricahuaMtns_PriceCyn        5.28%    passed     99.72%
   4  MY5064_Hexurella_MuleMtns_Escabrosa             6.74%    passed     99.63%
   5  MY5066_Hexurella_MuleMtns_Escabrosa             7.29%    passed     71.90%
   6  MY5071_Hexurella_SantaRitaMtns_AlisoSprings     1.09%    passed     99.31%
   7  MY5075_Hexurella_ChiricahuaMtns_CaveCrkCyn     15.12%    passed     92.55%
   8  MY5126_Hexurella_SantaCatalinaMtns_NuggetCyn    4.55%    passed     88.44%
   9  MY5127_Hexurella_WhetstoneMtns_FrenchJoeCyn    75.05%    passed     15.43%
  10  MY5131_Hexurella_PedregosaMtns_PruneCyn         0.55%    passed     97.19%
  11  MY5132_Hexurella_PedregosaMtns_PruneCyn         0.55%    passed     99.21%
  12  MY5136_Hexurella_MiddlemarchCyn                 1.28%    passed     98.50%
  13  MY5147_Hexurella_DragoonMtns_NF_345A            4.19%    passed     98.86%
  14  MY5152_Hexurella_WhetstoneMtns_ApacheCyn       27.87%    passed     85.64%
  15  MY5154_Hexurella_SantaRitaMtns_AdobeCyn        14.57%    passed     89.88%
  16  MY5157_Hexurella_SantaCatalinaMtns_Redington    9.84%    passed     98.28%
  17  MY5164_Hrupicola_Temecula                       8.74%    passed     98.07%
  18  MY5165_Hrupicola_Temecula                       2.73%    passed     96.50%
  19  MY5175_Hapachea_HarshawRd_PatagoniaMtns         0.18%    passed     96.44%
  20  MY5180_Hapachea_MustrangPk_MustangMtns          0.00%    passed     82.87%
  21  MY5181_Hapachea_MustrangPk_MustangMtns          0.00%    passed     71.86%
  22  MY5193_Hapachea_HarshawRd_PatagoniaMtns         0.18%    passed     98.48%
  23  MY5194_Hapachea_Ordsummit_MtOrd                 5.46%    passed     95.91%
  24  MY5195_Hapachea_Ordsummit_MtOrd                 5.46%    passed     95.91%
  25  MY5266_Hencina_CerroBolla                       6.74%    passed     99.58%
  26  MY5267_Hencina_CerroBolla                       6.74%    passed     99.09%
  27  MY5269_Hexurella_GuadalupeValley                6.74%    passed     98.55%
  28  MY5271_Hexurella_GuadalupeValley                6.74%    passed     98.93%
  29  MY5276_Hexurella_SanPedro_Martir                0.55%    passed     97.46%
  30  MY5277_Hexurella_SanPedro_Martir                0.55%    passed     97.46%
  31  MY5280_Hexurella_ArroyoSalado                   0.36%    passed     89.80%
  32  MY5282_Hexurella_ArroyoSalado                   0.36%    passed     89.80%
  33  MY5286_Hrupicola_SweetwaterSpr_OrdMtn           1.82%    passed     95.85%
  34  MY5287_Hrupicola_SweetwaterSpr_OrdMtn           2.55%    passed     92.02%
  35  MY5288_Hrupicola_Deadman_Hills                  0.55%    passed     87.95%
  36  MY5289_Hrupicola_Deadman_Hills                  0.55%    passed     87.95%
  37  MY5309_Hapachea_JohnnyLyon_Hills                4.19%    passed     91.04%
  38  MY5310_Hexurella_AntelopeCyn_CerbatMtns         6.56%    passed     93.73%
  39  MY5311_Hexurella_AntelopeCyn_CerbatMtns         6.74%    passed     93.51%
  40  MY5312_Hexurella_FoxCyn_MusicMtns               5.65%    passed     95.15%
  41  MY5313_Hexurella_FoxCyn_MusicMtns               7.65%    passed     95.71%
  42  MY5314_Hexurella_Grasshopper_BrushyMtn          6.56%    passed     90.27%
  43  MY5315_Hexurella_WagonerRd_BradshawMtns         5.46%    passed     89.70%
  44  MY5316_Hexurella_WagonerRd_BradshawMtns         5.46%    passed     91.27%
  45  MY5317_Hrupicola_Cottonwood_SnYsidroMtns       17.67%    passed     98.81%
WARNING: 1 sequences contain more than 50% gaps/ambiguity
****  TOTAL                                           6.61%  0 sequences failed composition chi2 test (p-value<5%; df=3)
Reading alignment file /userdata/rmonjaraz/UCEs/uce-hexu/taxon-sets/reduced/hexu-redu-80p/uce-2001526.fasta ... Fasta format detected
Alignment most likely contains DNA/RNA sequences
Alignment has 44 sequences with 345 columns, 166 distinct patterns
61 parsimony-informative, 46 singleton sites, 238 constant sites
                                              Gap/Ambiguity  Composition  p-value
   1  MY0059_Hapachea_SantaRitaMtns_MaderaCyn         0.00%    passed     97.58%
   2  MY0139_Hexurella_SanDiego_Guatay                0.00%    passed     93.87%
   3  MY5053_Hexurella_ChiricahuaMtns_PriceCyn        0.00%    passed     98.75%
   4  MY5057_Hexurella_ChiricahuaMtns_PriceCyn       65.22%    passed     57.32%
   5  MY5064_Hexurella_MuleMtns_Escabrosa             0.00%    passed     99.87%
   6  MY5066_Hexurella_MuleMtns_Escabrosa             0.00%    passed     99.35%
   7  MY5071_Hexurella_SantaRitaMtns_AlisoSprings     0.58%    passed     96.74%
   8  MY5075_Hexurella_ChiricahuaMtns_CaveCrkCyn      0.00%    passed     99.83%
   9  MY5126_Hexurella_SantaCatalinaMtns_NuggetCyn    0.00%    passed     99.42%
  10  MY5127_Hexurella_WhetstoneMtns_FrenchJoeCyn    66.96%    passed     68.23%
  11  MY5131_Hexurella_PedregosaMtns_PruneCyn         0.00%    passed     99.87%
  12  MY5132_Hexurella_PedregosaMtns_PruneCyn         0.00%    passed     99.87%
  13  MY5136_Hexurella_MiddlemarchCyn                 0.00%    passed     96.93%
  14  MY5147_Hexurella_DragoonMtns_NF_345A            0.00%    passed     99.24%
  15  MY5152_Hexurella_WhetstoneMtns_ApacheCyn        0.87%    passed     98.79%
  16  MY5154_Hexurella_SantaRitaMtns_AdobeCyn         0.00%    passed     99.21%
  17  MY5157_Hexurella_SantaCatalinaMtns_Redington    0.00%    passed     97.96%
  18  MY5164_Hrupicola_Temecula                      43.77%    passed     92.45%
  19  MY5165_Hrupicola_Temecula                      17.68%    passed     84.05%
  20  MY5175_Hapachea_HarshawRd_PatagoniaMtns         2.61%    passed     96.64%
  21  MY5180_Hapachea_MustrangPk_MustangMtns         39.42%    passed     67.57%
  22  MY5181_Hapachea_MustrangPk_MustangMtns         26.67%    passed     82.55%
  23  MY5193_Hapachea_HarshawRd_PatagoniaMtns         0.00%    passed     96.93%
  24  MY5194_Hapachea_Ordsummit_MtOrd                17.68%    passed     54.17%
  25  MY5195_Hapachea_Ordsummit_MtOrd                 3.48%    passed     90.46%
  26  MY5266_Hencina_CerroBolla                      32.46%    passed     56.93%
  27  MY5267_Hencina_CerroBolla                       0.00%    passed     90.45%
  28  MY5269_Hexurella_GuadalupeValley                0.00%    passed     95.54%
  29  MY5271_Hexurella_GuadalupeValley                0.00%    passed     96.47%
  30  MY5276_Hexurella_SanPedro_Martir                0.00%    passed     96.38%
  31  MY5277_Hexurella_SanPedro_Martir                0.00%    passed     95.36%
  32  MY5280_Hexurella_ArroyoSalado                   0.00%    passed     94.32%
  33  MY5286_Hrupicola_SweetwaterSpr_OrdMtn           9.86%    passed     94.42%
  34  MY5287_Hrupicola_SweetwaterSpr_OrdMtn           9.28%    passed     97.32%
  35  MY5288_Hrupicola_Deadman_Hills                 10.14%    passed     99.64%
  36  MY5309_Hapachea_JohnnyLyon_Hills                2.90%    passed     94.46%
  37  MY5310_Hexurella_AntelopeCyn_CerbatMtns         1.16%    passed     95.74%
  38  MY5311_Hexurella_AntelopeCyn_CerbatMtns         1.16%    passed     95.74%
  39  MY5312_Hexurella_FoxCyn_MusicMtns               0.87%    passed     96.57%
  40  MY5313_Hexurella_FoxCyn_MusicMtns               3.77%    passed     97.52%
  41  MY5314_Hexurella_Grasshopper_BrushyMtn         46.67%    passed     78.78%
  42  MY5315_Hexurella_WagonerRd_BradshawMtns        38.26%    passed     87.69%
  43  MY5316_Hexurella_WagonerRd_BradshawMtns         3.48%    passed     91.26%
  44  MY5317_Hrupicola_Cottonwood_SnYsidroMtns        0.58%    passed     98.18%
WARNING: 2 sequences contain more than 50% gaps/ambiguity
****  TOTAL                                          10.13%  0 sequences failed composition chi2 test (p-value<5%; df=3)
Reading alignment file /userdata/rmonjaraz/UCEs/uce-hexu/taxon-sets/reduced/hexu-redu-80p/uce-2001528.fasta ... Fasta format detected
Alignment most likely contains DNA/RNA sequences
Alignment has 45 sequences with 651 columns, 270 distinct patterns
126 parsimony-informative, 64 singleton sites, 461 constant sites
                                              Gap/Ambiguity  Composition  p-value
   1  MY0059_Hapachea_SantaRitaMtns_MaderaCyn         0.15%    passed     89.78%
   2  MY0139_Hexurella_SanDiego_Guatay                9.37%    passed     80.50%
   3  MY5053_Hexurella_ChiricahuaMtns_PriceCyn        0.15%    passed     99.44%
   4  MY5064_Hexurella_MuleMtns_Escabrosa             0.15%    passed     95.32%
   5  MY5066_Hexurella_MuleMtns_Escabrosa             0.15%    passed     93.34%
   6  MY5071_Hexurella_SantaRitaMtns_AlisoSprings     0.31%    passed     99.63%
   7  MY5075_Hexurella_ChiricahuaMtns_CaveCrkCyn      0.31%    passed     99.29%
   8  MY5126_Hexurella_SantaCatalinaMtns_NuggetCyn    0.15%    passed     98.15%
   9  MY5127_Hexurella_WhetstoneMtns_FrenchJoeCyn    71.58%    passed     23.13%
  10  MY5131_Hexurella_PedregosaMtns_PruneCyn         0.15%    passed     97.89%
  11  MY5132_Hexurella_PedregosaMtns_PruneCyn         0.15%    passed     97.89%
  12  MY5136_Hexurella_MiddlemarchCyn                 0.15%    passed     95.89%
  13  MY5147_Hexurella_DragoonMtns_NF_345A            0.15%    passed     93.12%
  14  MY5152_Hexurella_WhetstoneMtns_ApacheCyn        5.53%    passed     99.53%
  15  MY5154_Hexurella_SantaRitaMtns_AdobeCyn         0.15%    passed     98.90%
  16  MY5157_Hexurella_SantaCatalinaMtns_Redington    0.15%    passed     98.73%
  17  MY5164_Hrupicola_Temecula                      33.33%    passed     95.12%
  18  MY5165_Hrupicola_Temecula                      13.98%    passed     95.83%
  19  MY5175_Hapachea_HarshawRd_PatagoniaMtns         0.15%    passed     92.44%
  20  MY5180_Hapachea_MustrangPk_MustangMtns          0.15%    passed     97.97%
  21  MY5181_Hapachea_MustrangPk_MustangMtns          0.15%    passed     97.97%
  22  MY5193_Hapachea_HarshawRd_PatagoniaMtns         0.15%    passed     95.18%
  23  MY5194_Hapachea_Ordsummit_MtOrd                45.01%    passed     36.91%
  24  MY5195_Hapachea_Ordsummit_MtOrd                 6.45%    passed     77.95%
  25  MY5266_Hencina_CerroBolla                       9.37%    passed     78.60%
  26  MY5267_Hencina_CerroBolla                       9.37%    passed     78.61%
  27  MY5269_Hexurella_GuadalupeValley                9.37%    passed     78.62%
  28  MY5271_Hexurella_GuadalupeValley                9.37%    passed     88.32%
  29  MY5276_Hexurella_SanPedro_Martir               12.75%    passed     78.67%
  30  MY5277_Hexurella_SanPedro_Martir               31.34%    passed     47.67%
  31  MY5280_Hexurella_ArroyoSalado                   9.37%    passed     88.33%
  32  MY5282_Hexurella_ArroyoSalado                  11.98%    passed     92.62%
  33  MY5286_Hrupicola_SweetwaterSpr_OrdMtn          10.14%    passed     82.11%
  34  MY5287_Hrupicola_SweetwaterSpr_OrdMtn          32.10%    passed     91.81%
  35  MY5288_Hrupicola_Deadman_Hills                 14.13%    passed     96.02%
  36  MY5289_Hrupicola_Deadman_Hills                 19.20%    passed     98.09%
  37  MY5309_Hapachea_JohnnyLyon_Hills                5.53%    passed     98.61%
  38  MY5310_Hexurella_AntelopeCyn_CerbatMtns         7.68%    passed     79.11%
  39  MY5311_Hexurella_AntelopeCyn_CerbatMtns        11.37%    passed     99.68%
  40  MY5312_Hexurella_FoxCyn_MusicMtns              13.21%    passed     97.64%
  41  MY5313_Hexurella_FoxCyn_MusicMtns               9.22%    passed     73.47%
  42  MY5314_Hexurella_Grasshopper_BrushyMtn         13.67%    passed     38.39%
  43  MY5315_Hexurella_WagonerRd_BradshawMtns         2.00%    passed     72.24%
  44  MY5316_Hexurella_WagonerRd_BradshawMtns         2.46%    passed     74.64%
  45  MY5317_Hrupicola_Cottonwood_SnYsidroMtns       11.83%    passed     85.09%
WARNING: 1 sequences contain more than 50% gaps/ambiguity
****  TOTAL                                           9.86%  0 sequences failed composition chi2 test (p-value<5%; df=3)
Reading alignment file /userdata/rmonjaraz/UCEs/uce-hexu/taxon-sets/reduced/hexu-redu-80p/uce-2001556.fasta ... Fasta format detected
Alignment most likely contains DNA/RNA sequences
Alignment has 47 sequences with 414 columns, 206 distinct patterns
96 parsimony-informative, 39 singleton sites, 279 constant sites
                                              Gap/Ambiguity  Composition  p-value
   1  MY0059_Hapachea_SantaRitaMtns_MaderaCyn         0.00%    passed     98.56%
   2  MY0139_Hexurella_SanDiego_Guatay                0.00%    passed     96.09%
   3  MY5053_Hexurella_ChiricahuaMtns_PriceCyn        0.72%    passed     98.65%
   4  MY5057_Hexurella_ChiricahuaMtns_PriceCyn       26.09%    passed     54.87%
   5  MY5064_Hexurella_MuleMtns_Escabrosa             0.00%    passed     99.92%
   6  MY5066_Hexurella_MuleMtns_Escabrosa             0.00%    passed     99.92%
   7  MY5071_Hexurella_SantaRitaMtns_AlisoSprings     0.00%    passed     96.64%
   8  MY5075_Hexurella_ChiricahuaMtns_CaveCrkCyn      3.14%    passed     95.80%
   9  MY5126_Hexurella_SantaCatalinaMtns_NuggetCyn    0.00%    passed     90.54%
  10  MY5127_Hexurella_WhetstoneMtns_FrenchJoeCyn    31.64%    passed     62.24%
  11  MY5128_Hexurella_WhetstoneMtns_FrenchJoeCyn    62.32%    passed     20.08%
  12  MY5131_Hexurella_PedregosaMtns_PruneCyn         0.72%    passed     83.99%
  13  MY5132_Hexurella_PedregosaMtns_PruneCyn         0.72%    passed     83.99%
  14  MY5136_Hexurella_MiddlemarchCyn                 0.48%    passed     99.42%
  15  MY5147_Hexurella_DragoonMtns_NF_345A            0.00%    passed     98.16%
  16  MY5152_Hexurella_WhetstoneMtns_ApacheCyn        0.00%    passed     95.69%
  17  MY5154_Hexurella_SantaRitaMtns_AdobeCyn         0.00%    passed     98.06%
  18  MY5157_Hexurella_SantaCatalinaMtns_Redington    0.00%    passed     98.91%
  19  MY5164_Hrupicola_Temecula                       4.83%    passed     99.79%
  20  MY5165_Hrupicola_Temecula                       5.56%    passed     99.38%
  21  MY5175_Hapachea_HarshawRd_PatagoniaMtns         0.00%    passed     98.61%
  22  MY5180_Hapachea_MustrangPk_MustangMtns          0.24%    passed     99.08%
  23  MY5181_Hapachea_MustrangPk_MustangMtns         32.13%    passed     60.28%
  24  MY5193_Hapachea_HarshawRd_PatagoniaMtns         0.00%    passed     99.01%
  25  MY5194_Hapachea_Ordsummit_MtOrd                 1.93%    passed     94.67%
  26  MY5195_Hapachea_Ordsummit_MtOrd                 8.21%    passed     99.54%
  27  MY5266_Hencina_CerroBolla                      10.14%    passed     95.31%
  28  MY5267_Hencina_CerroBolla                       2.66%    passed     86.45%
  29  MY5269_Hexurella_GuadalupeValley                0.00%    passed     99.12%
  30  MY5271_Hexurella_GuadalupeValley                0.24%    passed     99.48%
  31  MY5276_Hexurella_SanPedro_Martir                0.00%    passed     94.76%
  32  MY5277_Hexurella_SanPedro_Martir                0.00%    passed     94.06%
  33  MY5280_Hexurella_ArroyoSalado                  23.43%    passed     93.45%
  34  MY5282_Hexurella_ArroyoSalado                  13.53%    passed     95.17%
  35  MY5286_Hrupicola_SweetwaterSpr_OrdMtn           0.24%    passed     78.23%
  36  MY5287_Hrupicola_SweetwaterSpr_OrdMtn           7.97%    passed     97.72%
  37  MY5288_Hrupicola_Deadman_Hills                  0.00%    passed     96.97%
  38  MY5289_Hrupicola_Deadman_Hills                 40.34%    passed     42.37%
  39  MY5309_Hapachea_JohnnyLyon_Hills               12.32%    passed     93.00%
  40  MY5310_Hexurella_AntelopeCyn_CerbatMtns        12.56%    passed     95.81%
  41  MY5311_Hexurella_AntelopeCyn_CerbatMtns        18.60%    passed     93.18%
  42  MY5312_Hexurella_FoxCyn_MusicMtns               1.45%    passed     96.21%
  43  MY5313_Hexurella_FoxCyn_MusicMtns               0.00%    passed     96.48%
  44  MY5314_Hexurella_Grasshopper_BrushyMtn          8.45%    passed     99.78%
  45  MY5315_Hexurella_WagonerRd_BradshawMtns         2.66%    passed     69.07%
  46  MY5316_Hexurella_WagonerRd_BradshawMtns         3.38%    passed     69.01%
  47  MY5317_Hrupicola_Cottonwood_SnYsidroMtns        6.28%    passed     94.92%
WARNING: 1 sequences contain more than 50% gaps/ambiguity
****  TOTAL                                           7.30%  0 sequences failed composition chi2 test (p-value<5%; df=3)
Reading alignment file /userdata/rmonjaraz/UCEs/uce-hexu/taxon-sets/reduced/hexu-redu-80p/uce-2001582.fasta ... Fasta format detected
Alignment most likely contains DNA/RNA sequences
Alignment has 44 sequences with 803 columns, 412 distinct patterns
227 parsimony-informative, 91 singleton sites, 485 constant sites
                                              Gap/Ambiguity  Composition  p-value
   1  MY0059_Hapachea_SantaRitaMtns_MaderaCyn         1.74%    passed     97.07%
   2  MY0139_Hexurella_SanDiego_Guatay                6.23%    passed     95.39%
   3  MY5053_Hexurella_ChiricahuaMtns_PriceCyn        1.99%    passed     91.53%
   4  MY5064_Hexurella_MuleMtns_Escabrosa            23.91%    passed     86.50%
   5  MY5066_Hexurella_MuleMtns_Escabrosa            20.55%    passed     81.13%
   6  MY5071_Hexurella_SantaRitaMtns_AlisoSprings     6.85%    passed     91.87%
   7  MY5075_Hexurella_ChiricahuaMtns_CaveCrkCyn      1.99%    passed     99.17%
   8  MY5126_Hexurella_SantaCatalinaMtns_NuggetCyn    1.49%    passed     92.45%
   9  MY5127_Hexurella_WhetstoneMtns_FrenchJoeCyn    40.60%    passed     41.32%
  10  MY5128_Hexurella_WhetstoneMtns_FrenchJoeCyn    68.49%    passed      7.67%
  11  MY5131_Hexurella_PedregosaMtns_PruneCyn         1.62%    passed     77.26%
  12  MY5132_Hexurella_PedregosaMtns_PruneCyn         3.11%    passed     88.82%
  13  MY5136_Hexurella_MiddlemarchCyn                 1.37%    passed     89.42%
  14  MY5147_Hexurella_DragoonMtns_NF_345A            1.37%    passed     88.04%
  15  MY5152_Hexurella_WhetstoneMtns_ApacheCyn        1.74%    passed     67.75%
  16  MY5157_Hexurella_SantaCatalinaMtns_Redington    1.49%    passed     86.53%
  17  MY5164_Hrupicola_Temecula                      30.01%    passed     66.98%
  18  MY5165_Hrupicola_Temecula                       3.74%    passed     79.29%
  19  MY5175_Hapachea_HarshawRd_PatagoniaMtns         1.99%    passed     90.35%
  20  MY5180_Hapachea_MustrangPk_MustangMtns          1.62%    passed     95.38%
  21  MY5181_Hapachea_MustrangPk_MustangMtns          9.09%    passed     59.03%
  22  MY5193_Hapachea_HarshawRd_PatagoniaMtns         1.62%    passed     97.16%
  23  MY5194_Hapachea_Ordsummit_MtOrd                 0.25%    passed     67.09%
  24  MY5195_Hapachea_Ordsummit_MtOrd                 0.25%    passed     85.39%
  25  MY5266_Hencina_CerroBolla                       3.86%    passed     50.63%
[truncated: 6,926,147 more chars]
