# Supplementary material for: ﻿Species delimitation, biogeography, and natural history of dwarf funnel web spiders (Mygalomorphae, Hexurellidae, Hexurella) from the United States / Mexico borderlands
Source: Zookeys. 2023 Jun 14;1167:109–57. doi: 10.3897/zookeys.1167.103463 (PMC10285686; doi:10.3897/zookeys.1167.103463)
Supplement: Supplementary material 3 — Input matrices, analysis log files, and output tree files for nuclear and mitochondrial analyses [file zookeys-1167-109_article-103463__-s003.zip › 2_Hexurella_IQTNoOutgroup_concordance.cf.tree]

(MY0059_Hapachea_SantaRitaMtns_MaderaCyn:0.0094062388,(((((((((MY5053_Hexurella_ChiricahuaMtns_PriceCyn:0.0032392555,MY5057_Hexurella_ChiricahuaMtns_PriceCyn:0.0091549444)100/43.1/82.3:0.0057997417,(MY5131_Hexurella_PedregosaMtns_PruneCyn:0.0014685741,MY5132_Hexurella_PedregosaMtns_PruneCyn:0.0010415103)100/90.7/97:0.0082470857)100/33.3/54.5:0.0018103667,MY5075_Hexurella_ChiricahuaMtns_CaveCrkCyn:0.0097640316)100/35.4/65.9:0.0025673408,(MY5136_Hexurella_MiddlemarchCyn:0.0053646893,MY5147_Hexurella_DragoonMtns_NF_345A:0.0045038971)100/78.6/91.1:0.0074909162)100/16.4/44.1:0.0008442134,(((MY5127_Hexurella_WhetstoneMtns_FrenchJoeCyn:0.0124264893,MY5128_Hexurella_WhetstoneMtns_FrenchJoeCyn:0.0107875817)100/17.6/57.7:0.0029446288,MY5152_Hexurella_WhetstoneMtns_ApacheCyn:0.0093109265)100/9.2/42.8:0.0013456391,((MY5180_Hapachea_MustrangPk_MustangMtns:0.0053828580,MY5181_Hapachea_MustrangPk_MustangMtns:0.0070422174)100/55.1/78.8:0.0043036401,MY5309_Hapachea_JohnnyLyon_Hills:0.0121918876)62/15.7/35.7:0.0006046234)100/15.4/59.1:0.0018611188)100/9.7/44.2:0.0010229486,(MY5064_Hexurella_MuleMtns_Escabrosa:0.0051708018,MY5066_Hexurella_MuleMtns_Escabrosa:0.0045627580)100/78/90.2:0.0085938859)56/5.33/34.2:0.0003483357,((((((MY5165_Hrupicola_Temecula:0.0020063865,MY5164_Hrupicola_Temecula:0.0079685348)100/86/93.9:0.0118732662,MY0139_Hexurella_SanDiego_Guatay:0.0141520993)99/31.8/36.3:0.0013384950,MY5317_Hrupicola_Cottonwood_SnYsidroMtns:0.0165187963)100/70/74.1:0.0082869621,((((MY5266_Hencina_CerroBolla:0.0029476242,MY5267_Hencina_CerroBolla:0.0031093748)100/73.7/86.2:0.0057872092,(MY5269_Hexurella_GuadalupeValley:0.0033930391,MY5271_Hexurella_GuadalupeValley:0.0033615635)100/80.9/87.4:0.0062814107)100/39.4/48.1:0.0021774040,(MY5276_Hexurella_SanPedro_Martir:0.0021841504,MY5277_Hexurella_SanPedro_Martir:0.0015561926)100/89.4/96.3:0.0086430714)100/78.2/82:0.0099308949,(MY5280_Hexurella_ArroyoSalado:0.0012979975,MY5282_Hexurella_ArroyoSalado:0.0069247317)100/93.6/96:0.0173067420)100/49.3/52.9:0.0035146539)100/26.4/38.2:0.0013272538,((MY5286_Hrupicola_SweetwaterSpr_OrdMtn:0.0023594988,MY5287_Hrupicola_SweetwaterSpr_OrdMtn:0.0008786308)100/95.6/99.2:0.0176032286,(MY5288_Hrupicola_Deadman_Hills:0.0029790854,MY5289_Hrupicola_Deadman_Hills:0.0032739830)100/93.7/96.1:0.0131882148)100/52/55.3:0.0029931675)100/92.4/91.2:0.0412701867,(((MY5194_Hapachea_Ordsummit_MtOrd:0.0041943622,MY5195_Hapachea_Ordsummit_MtOrd:0.0036780031)100/83.5/91.2:0.0086996815,(MY5315_Hexurella_WagonerRd_BradshawMtns:0.0032851845,MY5316_Hexurella_WagonerRd_BradshawMtns:0.0029442373)100/83.6/90.7:0.0075057728)100/48.5/55.4:0.0028238837,(((MY5310_Hexurella_AntelopeCyn_CerbatMtns:0.0026155068,MY5311_Hexurella_AntelopeCyn_CerbatMtns:0.0026061345)100/43.2/76.8:0.0016724008,(MY5312_Hexurella_FoxCyn_MusicMtns:0.0017524549,MY5313_Hexurella_FoxCyn_MusicMtns:0.0009624336)100/45.7/79.1:0.0017021310)100/79.4/93.3:0.0070443343,MY5314_Hexurella_Grasshopper_BrushyMtn:0.0138651329)100/63.8/74.1:0.0055149635)100/89.2/87.7:0.0238873533)100/80.8/86.1:0.0197314823)100/10.3/45.5:0.0008875646,(MY5126_Hexurella_SantaCatalinaMtns_NuggetCyn:0.0099894813,MY5157_Hexurella_SantaCatalinaMtns_Redington:0.0101484139)100/40.7/61.5:0.0022612559)100/12/45.7:0.0009637960,(MY5154_Hexurella_SantaRitaMtns_AdobeCyn:0.0110285092,(MY5175_Hapachea_HarshawRd_PatagoniaMtns:0.0040790042,MY5193_Hapachea_HarshawRd_PatagoniaMtns:0.0038030959)100/79.5/91:0.0078095291)73/14.3/35.8:0.0008433173)100/30/52.4:0.0018122032,MY5071_Hexurella_SantaRitaMtns_AlisoSprings:0.0088298203);
