# Supplementary material for: ﻿Species delimitation, biogeography, and natural history of dwarf funnel web spiders (Mygalomorphae, Hexurellidae, Hexurella) from the United States / Mexico borderlands
Source: Zookeys. 2023 Jun 14;1167:109–57. doi: 10.3897/zookeys.1167.103463 (PMC10285686; doi:10.3897/zookeys.1167.103463)
Supplement: Supplementary material 3 — Input matrices, analysis log files, and output tree files for nuclear and mitochondrial analyses [file zookeys-1167-109_article-103463__-s003.zip › 3_Hexurella_ASTRAL_80p_Bootstrap50.tre]

(MY0059_Hapachea_SantaRitaMtns_MaderaCyn,(MY5071_Hexurella_SantaRitaMtns_AlisoSprings,(MY5154_Hexurella_SantaRitaMtns_AdobeCyn,((MY5175_Hapachea_HarshawRd_PatagoniaMtns,MY5193_Hapachea_HarshawRd_PatagoniaMtns)1:2.3958007718313588,((MY5126_Hexurella_SantaCatalinaMtns_NuggetCyn,MY5157_Hexurella_SantaCatalinaMtns_Redington)1:0.9611598559242392,(((((MY5194_Hapachea_Ordsummit_MtOrd,MY5195_Hapachea_Ordsummit_MtOrd)1:1.9037365962019608,(MY5315_Hexurella_WagonerRd_BradshawMtns,MY5316_Hexurella_WagonerRd_BradshawMtns)1:1.8415393001693185)1:0.49115332527685857,(MY5314_Hexurella_Grasshopper_BrushyMtn,((MY5312_Hexurella_FoxCyn_MusicMtns,MY5313_Hexurella_FoxCyn_MusicMtns)1:0.44301770888310005,(MY5310_Hexurella_AntelopeCyn_CerbatMtns,MY5311_Hexurella_AntelopeCyn_CerbatMtns)1:0.4813594259086652)1:1.9098333897795483)1:1.0309513561148047)1:3.070982286288493,(((MY5288_Hrupicola_Deadman_Hills,MY5289_Hrupicola_Deadman_Hills)1:3.7195156530199323,(MY5286_Hrupicola_SweetwaterSpr_OrdMtn,MY5287_Hrupicola_SweetwaterSpr_OrdMtn)1:3.7086109835324805)1:0.7471150718101212,((MY5317_Hrupicola_Cottonwood_SnYsidroMtns,(MY0139_Hexurella_SanDiego_Guatay,(MY5165_Hrupicola_Temecula,MY5164_Hrupicola_Temecula)1:2.2374286934073324)0.66:0.03535933103488685)1:1.6959642953565972,((MY5280_Hexurella_ArroyoSalado,MY5282_Hexurella_ArroyoSalado)1:3.4951482096645146,((MY5276_Hexurella_SanPedro_Martir,MY5277_Hexurella_SanPedro_Martir)1:2.9650429086364163,((MY5269_Hexurella_GuadalupeValley,MY5271_Hexurella_GuadalupeValley)1:2.0448748241988017,(MY5266_Hencina_CerroBolla,MY5267_Hencina_CerroBolla)1:1.4945261914629882)1:0.3018289527605848)1:2.2001958520960647)1:0.7879849048850697)1:0.22523170885610147)1:4.133462337210088)1:3.352314576804931,((MY5064_Hexurella_MuleMtns_Escabrosa,MY5066_Hexurella_MuleMtns_Escabrosa)1:2.8792129269228006,(((MY5127_Hexurella_WhetstoneMtns_FrenchJoeCyn,MY5128_Hexurella_WhetstoneMtns_FrenchJoeCyn)1:0.2914022117654932,(MY5309_Hapachea_JohnnyLyon_Hills,(MY5152_Hexurella_WhetstoneMtns_ApacheCyn,(MY5180_Hapachea_MustrangPk_MustangMtns,MY5181_Hapachea_MustrangPk_MustangMtns)1:1.3523280505438937)0.93:0.09856337645836397)1:0.3218603479649646)1:0.4216099706213244,((MY5136_Hexurella_MiddlemarchCyn,MY5147_Hexurella_DragoonMtns_NF_345A)1:2.4665184635793658,(((MY5053_Hexurella_ChiricahuaMtns_PriceCyn,MY5057_Hexurella_ChiricahuaMtns_PriceCyn)1:0.46856262566935686,(MY5131_Hexurella_PedregosaMtns_PruneCyn,MY5132_Hexurella_PedregosaMtns_PruneCyn)1:3.1509192788816205)1:0.356649624927889,MY5075_Hexurella_ChiricahuaMtns_CaveCrkCyn)1:1.029399623420232)1:0.5287422793494921)1:0.3617883177748896)0.41:0.014581705662472319)1:0.4634179375240187)1:0.3749797228197165)0.8:0.06787074845801093)1:0.36529065241425945):0.0); 
