# Supplementary material for: ﻿Species delimitation, biogeography, and natural history of dwarf funnel web spiders (Mygalomorphae, Hexurellidae, Hexurella) from the United States / Mexico borderlands
Source: Zookeys. 2023 Jun 14;1167:109–57. doi: 10.3897/zookeys.1167.103463 (PMC10285686; doi:10.3897/zookeys.1167.103463)
Supplement: Supplementary material 3 — Input matrices, analysis log files, and output tree files for nuclear and mitochondrial analyses [file zookeys-1167-109_article-103463__-s003.zip › 3_Hexurella_ASTRAL.log]

================== ASTRAL ===================== 

This is ASTRAL version 5.7.7
Gene trees are treated as unrooted
608 trees read from loci_BS50.tre
index0
All output trees will be *arbitrarily* rooted at MY0059_Hapachea_SantaRitaMtns_MaderaCyn

======== Running the main analysis
Number of taxa: 47 (47 species)
Taxa: [MY0059_Hapachea_SantaRitaMtns_MaderaCyn, MY5053_Hexurella_ChiricahuaMtns_PriceCyn, MY5131_Hexurella_PedregosaMtns_PruneCyn, MY5132_Hexurella_PedregosaMtns_PruneCyn, MY5075_Hexurella_ChiricahuaMtns_CaveCrkCyn, MY5136_Hexurella_MiddlemarchCyn, MY5064_Hexurella_MuleMtns_Escabrosa, MY5066_Hexurella_MuleMtns_Escabrosa, MY5127_Hexurella_WhetstoneMtns_FrenchJoeCyn, MY5128_Hexurella_WhetstoneMtns_FrenchJoeCyn, MY5309_Hapachea_JohnnyLyon_Hills, MY5180_Hapachea_MustrangPk_MustangMtns, MY5152_Hexurella_WhetstoneMtns_ApacheCyn, MY5126_Hexurella_SantaCatalinaMtns_NuggetCyn, MY5157_Hexurella_SantaCatalinaMtns_Redington, MY5181_Hapachea_MustrangPk_MustangMtns, MY5154_Hexurella_SantaRitaMtns_AdobeCyn, MY5175_Hapachea_HarshawRd_PatagoniaMtns, MY5165_Hrupicola_Temecula, MY5317_Hrupicola_Cottonwood_SnYsidroMtns, MY5266_Hencina_CerroBolla, MY5267_Hencina_CerroBolla, MY5269_Hexurella_GuadalupeValley, MY5271_Hexurella_GuadalupeValley, MY5276_Hexurella_SanPedro_Martir, MY5277_Hexurella_SanPedro_Martir, MY5280_Hexurella_ArroyoSalado, MY5282_Hexurella_ArroyoSalado, MY5286_Hrupicola_SweetwaterSpr_OrdMtn, MY5287_Hrupicola_SweetwaterSpr_OrdMtn, MY5288_Hrupicola_Deadman_Hills, MY5289_Hrupicola_Deadman_Hills, MY5194_Hapachea_Ordsummit_MtOrd, MY5195_Hapachea_Ordsummit_MtOrd, MY5310_Hexurella_AntelopeCyn_CerbatMtns, MY5311_Hexurella_AntelopeCyn_CerbatMtns, MY5314_Hexurella_Grasshopper_BrushyMtn, MY5312_Hexurella_FoxCyn_MusicMtns, MY5313_Hexurella_FoxCyn_MusicMtns, MY5315_Hexurella_WagonerRd_BradshawMtns, MY5316_Hexurella_WagonerRd_BradshawMtns, MY5071_Hexurella_SantaRitaMtns_AlisoSprings, MY0139_Hexurella_SanDiego_Guatay, MY5193_Hapachea_HarshawRd_PatagoniaMtns, MY5147_Hexurella_DragoonMtns_NF_345A, MY5164_Hrupicola_Temecula, MY5057_Hexurella_ChiricahuaMtns_PriceCyn]
Taxon occupancy: {MY5053_Hexurella_ChiricahuaMtns_PriceCyn=571, MY5312_Hexurella_FoxCyn_MusicMtns=595, MY5289_Hrupicola_Deadman_Hills=590, MY5286_Hrupicola_SweetwaterSpr_OrdMtn=581, MY5154_Hexurella_SantaRitaMtns_AdobeCyn=587, MY5271_Hexurella_GuadalupeValley=576, MY5157_Hexurella_SantaCatalinaMtns_Redington=585, MY5128_Hexurella_WhetstoneMtns_FrenchJoeCyn=334, MY5317_Hrupicola_Cottonwood_SnYsidroMtns=557, MY5071_Hexurella_SantaRitaMtns_AlisoSprings=593, MY5152_Hexurella_WhetstoneMtns_ApacheCyn=533, MY5315_Hexurella_WagonerRd_BradshawMtns=584, MY5316_Hexurella_WagonerRd_BradshawMtns=586, MY5066_Hexurella_MuleMtns_Escabrosa=582, MY5313_Hexurella_FoxCyn_MusicMtns=590, MY5287_Hrupicola_SweetwaterSpr_OrdMtn=590, MY5194_Hapachea_Ordsummit_MtOrd=560, MY0059_Hapachea_SantaRitaMtns_MaderaCyn=588, MY5131_Hexurella_PedregosaMtns_PruneCyn=546, MY5132_Hexurella_PedregosaMtns_PruneCyn=558, MY5136_Hexurella_MiddlemarchCyn=594, MY5269_Hexurella_GuadalupeValley=590, MY5280_Hexurella_ArroyoSalado=593, MY5181_Hapachea_MustrangPk_MustangMtns=567, MY5282_Hexurella_ArroyoSalado=574, MY5193_Hapachea_HarshawRd_PatagoniaMtns=591, MY0139_Hexurella_SanDiego_Guatay=568, MY5057_Hexurella_ChiricahuaMtns_PriceCyn=249, MY5309_Hapachea_JohnnyLyon_Hills=590, MY5175_Hapachea_HarshawRd_PatagoniaMtns=589, MY5147_Hexurella_DragoonMtns_NF_345A=581, MY5311_Hexurella_AntelopeCyn_CerbatMtns=582, MY5277_Hexurella_SanPedro_Martir=594, MY5195_Hapachea_Ordsummit_MtOrd=588, MY5310_Hexurella_AntelopeCyn_CerbatMtns=587, MY5075_Hexurella_ChiricahuaMtns_CaveCrkCyn=587, MY5288_Hrupicola_Deadman_Hills=586, MY5064_Hexurella_MuleMtns_Escabrosa=555, MY5267_Hencina_CerroBolla=600, MY5266_Hencina_CerroBolla=596, MY5164_Hrupicola_Temecula=533, MY5165_Hrupicola_Temecula=578, MY5276_Hexurella_SanPedro_Martir=593, MY5127_Hexurella_WhetstoneMtns_FrenchJoeCyn=377, MY5180_Hapachea_MustrangPk_MustangMtns=581, MY5126_Hexurella_SantaCatalinaMtns_NuggetCyn=565, MY5314_Hexurella_Grasshopper_BrushyMtn=562}
Number of gene trees: 608
570 trees have missing taxa
Calculating quartet distance matrix (for completion of X)
Species tree distances calculated ...
Will attempt to complete bipartitions from X before adding using a distance matrix.
Building set of clusters (X) from gene trees 
------------------------------
gradient0: 7025
Number of Clusters after addition by distance: 7025
calculating extra bipartitions to be added at level 1 ...
Adding to X using resolutions of greedy consensus ...
Limit for sigma of degrees:1225
polytomy size limit : 14
discarded polytomies:  [3, 5, 11, 14]
Threshold 0.0:
Threshold 0.01:
Threshold 0.02:
Threshold 0.05:
Threshold 0.1:
polytomy of size 5; rounds with additions with at least 5 support: 0; clusters: 7025
Threshold 0.2:
polytomy of size 11; rounds with additions with at least 5 support: 0; clusters: 7025
Threshold 0.3333333333333333:
polytomy of size 3; rounds with additions with at least 5 support: 0; clusters: 7025
polytomy of size 14; rounds with additions with at least 5 support: 0; clusters: 7025
max k is :0
Number of Clusters after addition by greedy: 7025
gradient0 in heuristiic: 7025
partitions formed in 1.415 secs
Dynamic Programming starting after 1.415 secs
Using tree-based weight calculation.
Using polytree-based weight calculation.
Polytree max score: 67525493
Polytree building time: 0.056 seconds.
Number of quartet trees in the gene trees: 67525493
Size of largest cluster: 47
Greedy score: 60617254
estimationFactor: 1.113964895209539
Sub-optimal score: 62136475
Total Number of elements weighted: 37920
Normalized score (portion of input quartet trees satisfied before correcting for multiple individuals): 0.9225706652745208
Optimization score: 62297039
Optimal tree inferred in 23.458 secs.
(MY5075_Hexurella_ChiricahuaMtns_CaveCrkCyn,(((MY5053_Hexurella_ChiricahuaMtns_PriceCyn,MY5057_Hexurella_ChiricahuaMtns_PriceCyn),(MY5131_Hexurella_PedregosaMtns_PruneCyn,MY5132_Hexurella_PedregosaMtns_PruneCyn)),((MY5136_Hexurella_MiddlemarchCyn,MY5147_Hexurella_DragoonMtns_NF_345A),(((MY5127_Hexurella_WhetstoneMtns_FrenchJoeCyn,MY5128_Hexurella_WhetstoneMtns_FrenchJoeCyn),(MY5309_Hapachea_JohnnyLyon_Hills,(MY5152_Hexurella_WhetstoneMtns_ApacheCyn,(MY5180_Hapachea_MustrangPk_MustangMtns,MY5181_Hapachea_MustrangPk_MustangMtns)))),((MY5064_Hexurella_MuleMtns_Escabrosa,MY5066_Hexurella_MuleMtns_Escabrosa),(((MY5126_Hexurella_SantaCatalinaMtns_NuggetCyn,MY5157_Hexurella_SantaCatalinaMtns_Redington),((MY5175_Hapachea_HarshawRd_PatagoniaMtns,MY5193_Hapachea_HarshawRd_PatagoniaMtns),(MY5154_Hexurella_SantaRitaMtns_AdobeCyn,(MY0059_Hapachea_SantaRitaMtns_MaderaCyn,MY5071_Hexurella_SantaRitaMtns_AlisoSprings)))),((((MY5194_Hapachea_Ordsummit_MtOrd,MY5195_Hapachea_Ordsummit_MtOrd),(MY5315_Hexurella_WagonerRd_BradshawMtns,MY5316_Hexurella_WagonerRd_BradshawMtns)),(MY5314_Hexurella_Grasshopper_BrushyMtn,((MY5312_Hexurella_FoxCyn_MusicMtns,MY5313_Hexurella_FoxCyn_MusicMtns),(MY5310_Hexurella_AntelopeCyn_CerbatMtns,MY5311_Hexurella_AntelopeCyn_CerbatMtns)))),(((MY5288_Hrupicola_Deadman_Hills,MY5289_Hrupicola_Deadman_Hills),(MY5286_Hrupicola_SweetwaterSpr_OrdMtn,MY5287_Hrupicola_SweetwaterSpr_OrdMtn)),((MY5317_Hrupicola_Cottonwood_SnYsidroMtns,(MY0139_Hexurella_SanDiego_Guatay,(MY5165_Hrupicola_Temecula,MY5164_Hrupicola_Temecula))),((MY5280_Hexurella_ArroyoSalado,MY5282_Hexurella_ArroyoSalado),((MY5276_Hexurella_SanPedro_Martir,MY5277_Hexurella_SanPedro_Martir),((MY5269_Hexurella_GuadalupeValley,MY5271_Hexurella_GuadalupeValley),(MY5266_Hencina_CerroBolla,MY5267_Hencina_CerroBolla)))))))))))));
Final quartet score is: 62297039
Final normalized quartet score is: 0.9225706652745208
Extended species tree:
(MY0059_Hapachea_SantaRitaMtns_MaderaCyn,(MY5071_Hexurella_SantaRitaMtns_AlisoSprings,(MY5154_Hexurella_SantaRitaMtns_AdobeCyn,((MY5175_Hapachea_HarshawRd_PatagoniaMtns,MY5193_Hapachea_HarshawRd_PatagoniaMtns)1:2.3958007718313588,((MY5126_Hexurella_SantaCatalinaMtns_NuggetCyn,MY5157_Hexurella_SantaCatalinaMtns_Redington)1:0.9611598559242392,(((((MY5194_Hapachea_Ordsummit_MtOrd,MY5195_Hapachea_Ordsummit_MtOrd)1:1.9037365962019608,(MY5315_Hexurella_WagonerRd_BradshawMtns,MY5316_Hexurella_WagonerRd_BradshawMtns)1:1.8415393001693185)1:0.49115332527685857,(MY5314_Hexurella_Grasshopper_BrushyMtn,((MY5312_Hexurella_FoxCyn_MusicMtns,MY5313_Hexurella_FoxCyn_MusicMtns)1:0.44301770888310005,(MY5310_Hexurella_AntelopeCyn_CerbatMtns,MY5311_Hexurella_AntelopeCyn_CerbatMtns)1:0.4813594259086652)1:1.9098333897795483)1:1.0309513561148047)1:3.070982286288493,(((MY5288_Hrupicola_Deadman_Hills,MY5289_Hrupicola_Deadman_Hills)1:3.7195156530199323,(MY5286_Hrupicola_SweetwaterSpr_OrdMtn,MY5287_Hrupicola_SweetwaterSpr_OrdMtn)1:3.7086109835324805)1:0.7471150718101212,((MY5317_Hrupicola_Cottonwood_SnYsidroMtns,(MY0139_Hexurella_SanDiego_Guatay,(MY5165_Hrupicola_Temecula,MY5164_Hrupicola_Temecula)1:2.2374286934073324)0.66:0.03535933103488685)1:1.6959642953565972,((MY5280_Hexurella_ArroyoSalado,MY5282_Hexurella_ArroyoSalado)1:3.4951482096645146,((MY5276_Hexurella_SanPedro_Martir,MY5277_Hexurella_SanPedro_Martir)1:2.9650429086364163,((MY5269_Hexurella_GuadalupeValley,MY5271_Hexurella_GuadalupeValley)1:2.0448748241988017,(MY5266_Hencina_CerroBolla,MY5267_Hencina_CerroBolla)1:1.4945261914629882)1:0.3018289527605848)1:2.2001958520960647)1:0.7879849048850697)1:0.22523170885610147)1:4.133462337210088)1:3.352314576804931,((MY5064_Hexurella_MuleMtns_Escabrosa,MY5066_Hexurella_MuleMtns_Escabrosa)1:2.8792129269228006,(((MY5127_Hexurella_WhetstoneMtns_FrenchJoeCyn,MY5128_Hexurella_WhetstoneMtns_FrenchJoeCyn)1:0.2914022117654932,(MY5309_Hapachea_JohnnyLyon_Hills,(MY5152_Hexurella_WhetstoneMtns_ApacheCyn,(MY5180_Hapachea_MustrangPk_MustangMtns,MY5181_Hapachea_MustrangPk_MustangMtns)1:1.3523280505438937)0.93:0.09856337645836397)1:0.3218603479649646)1:0.4216099706213244,((MY5136_Hexurella_MiddlemarchCyn,MY5147_Hexurella_DragoonMtns_NF_345A)1:2.4665184635793658,(((MY5053_Hexurella_ChiricahuaMtns_PriceCyn,MY5057_Hexurella_ChiricahuaMtns_PriceCyn)1:0.46856262566935686,(MY5131_Hexurella_PedregosaMtns_PruneCyn,MY5132_Hexurella_PedregosaMtns_PruneCyn)1:3.1509192788816205)1:0.356649624927889,MY5075_Hexurella_ChiricahuaMtns_CaveCrkCyn)1:1.029399623420232)1:0.5287422793494921)1:0.3617883177748896)0.41:0.014581705662472319)1:0.4634179375240187)1:0.3749797228197165)0.8:0.06787074845801093)1:0.36529065241425945));
Weight calculation took 21.636002068 secs
ASTRAL finished in 23.946 secs
