# Supplementary material for: ﻿Species delimitation, biogeography, and natural history of dwarf funnel web spiders (Mygalomorphae, Hexurellidae, Hexurella) from the United States / Mexico borderlands
Source: Zookeys. 2023 Jun 14;1167:109–57. doi: 10.3897/zookeys.1167.103463 (PMC10285686; doi:10.3897/zookeys.1167.103463)
Supplement: Supplementary material 3 — Input matrices, analysis log files, and output tree files for nuclear and mitochondrial analyses [file zookeys-1167-109_article-103463__-s003.zip › 4_Hexurella_mtDNA_Concatenated_partitions.txt]

p1_ATP6 = 1-509
p2_ATP8 = 510-625
p3_COX1 = 626-2256
p4_COX2 = 2257-2901
p5_COX3 = 2902-3683
p6_CYTB = 3684-4800
p7_ND1 = 4801-5469
p8_ND2 = 5470-6103
p9_ND3 = 6104-6380
p10_ND4 = 6381-7139
p11_ND4L = 7140-7319
p12_ND5 = 7320-8368
p13_ND6 = 8369-8771
p14_rrnL = 8772-9204
p15_rrnS = 9205-9604
