# Supplementary material for: ﻿Species delimitation, biogeography, and natural history of dwarf funnel web spiders (Mygalomorphae, Hexurellidae, Hexurella) from the United States / Mexico borderlands
Source: Zookeys. 2023 Jun 14;1167:109–57. doi: 10.3897/zookeys.1167.103463 (PMC10285686; doi:10.3897/zookeys.1167.103463)
Supplement: Supplementary material 3 — Input matrices, analysis log files, and output tree files for nuclear and mitochondrial analyses [file zookeys-1167-109_article-103463__-s003.zip › 4_Hexurella_mtDNA_Concatenated.fasta]

>MY0059_Hexurella_apachea_SantaRitaMtns_MaderaCyn
GAAAAATATTTGAAGAAATTTCTTTTCCTAAAAGATATGGAATTATTATAATTTCTATAGTTTTGGTTTTGTTAATTATT
ATAATAAATTTATTAGGATTGTTTCCCTATATTTTTACTGCTTCTGCTCATCCTGTAATTTCTTTTTCTTTAGGAATAGT
AATATGGATGTCTTTAATGTTAATGGGATGAATAAAAAATTTTAAGAAAAGATCGGCGCATTTGGTTTCTGAAGGATGTC
CTATTATTTTATCTCCTTTTATAGTTATAATTGAAGTAATTAGACATTTGATTCGTCCTATTACTTTGTCTATTCGATTA
GCAGCAAATATAATAGCAGGACATTTAATTATTGGATTAATTTCTTCAATTTCTGAAATTTCTTTTCTTAGATTTTTTAT
TAGATTAATAATACAGATTATACTATTAGTATTAGAGTGGGGTGTTTGTTTAATTCAAGGATTTGTATTTAGAGTTTTAA
TTATAATATATATTTTAGATTTTTATTAAATGAAGATTCCTCAATTAAGTCCGATTTTTTGAATAATTTTTCCTTTTTTT
ATATTTATTATTTTGATTATTTTTTTTATAGAAGTTGGGAAAAGAGAAAAATTGAGATTAGAAGTATCTTTAAACCTTCA
AAGTTTAAGAGAGAAATAAAGGTTTACAGCCTTTCATCTTGATTTTTAAAAGAATTATGAATTTGCAGTTCATTGTTTTA
TTAAACTAATTTCTGCGATGAATTTATTCTACTAATCATAAGGATATTGGAACTTTGTATTTAATTTTTGGGATTTGATC
AGGAATAGTAGGAACTGCCATAAGAGTAATTATTCGGACTGAGTTAGGACAAGTGGGTAGATTATTAGGGGATGATCATT
TGTATAATGTTATTGTAACTGCTCATGCTTTTGTAATGATTTTTTTTATAGTAATACCTATTATAATTGGAGGATTTGGA
AATTGAATGGTACCTTTAATATTAGGATCTCCAGATATAGCTTTTCCTCGGATGAATAATTTAAGATTTTGACTTCTTCC
TCCTTCTTTGTTTTTTTTGATTTTATCTTCTTTGGTAGAAAAAGGGGTAGGAGCGGGATGAACTGTTTATCCCCCATTAT
CTTCTTTTTTAGGGCACTCAGGAAGAAGAATAGATTTTGCTATTTTTTCTTTACACTTAGCTGGTGCTTCTTCTATTATA
GGAGCTGTAAATTTTATTTCTACTATTATTAATATGCGAAGAAAGGGAATAAGAATAGAGAAAGTTCCATTATTTGTATG
GTCGGTGTTAATTACTGCTATTTTACTATTACTATCTTTACCTGTTTTAGCGGGAGCTATTACTATGTTATTGACAGATC
GAAATTTTAATACGTCATTTTTTGATCCAGCAGGAGGGGGAGATCCAATTTTGTTTCAGCATTTATTTTGATTTTTTGGA
CATCCTGAAGTTTATATTTTAATTTTACCTGGATTTGGAATAATCTCTCATATTATTAGTTCTTCTGTTGGGAAGCGAGA
ACCTTTTGGAAGATTAGGAATAATTTATGCTATGGTAGGAATTGGAGGAATGGGGTTTGTAGTTTGAGCTCATCATATAT
TTTCTGTAGGGATAGATGTTGATACTCGAGCTTATTTTACTTCTGCTACAATAATTATTGCTGTCCCTACTGGAATTAAG
GTATTTAGATGAATAGCTACATTGTTTGGATCTTATTTTAAATTGGATGCTTCAATGTTGTGAAGAGTGGGATTTATTTT
TTTATTTACAATAGGGGGGATTACAGGAGTGATTTTAGCAAATTCTTCTTTGGATATTATTCTCCATGATACTTATTATG
TGGTTGCTCATTTTCATTATGTTTTAAGAATGGGAGCTGTATTTGCTATTTTAGGAGGATTTTCTTATTGATTACCTTTA
TTTTTTGGATTGGCGTTGAATTCAAAGCGAATGGTTTTACATTTTTATGTTATATTTTTAGGAGTAAATTTARSTTTTTT
TCCYCARCATTTTTTAGGAATGAATGGAATACCTCGTCGATATTCTGACTATCCTGACGCTTTTTTAATGTGAAATGTGG
TTTCGAGAATGGGATCTATTATTTCATTATTAGGGATTATATTTTTAGTAATGGTAGTTTGAGAAAGAATAGTAAGAAAA
CATTTAATTGTATTTTCTTATTTTGTTTCTGGATCTATAGAATGGCAATGGAGATTACCTCCCCTGGAGCATTCTTTCAA
TCAAATAGTATTATGTTTGCCAAGTTGAGGATCATTATATTTTCAGAACGGAGTTTCTCCATTAATAGAACAAATAATTT
TTTTTCATGATCATTCTATAATAGTAATAGTGTTAGTAATAGTAATAGTAGGATATTTATTAATAATTTCTTTGTTCGAA
AAAAGATATAATCGGATAATATTCGAAGGGCAAGAATTAGAATTAATTTGAACGTTAGTTCCTGTAGTATTTTTGTTAGT
AATTGCTTTTCCTTCTTTACGGTTGCTTTATTTAATGGAAGAAATAGAGGATCCTGAAGTAACTGTAAAGTCTTTAGGAC
ATCAATGGTTTTGAAGATATGAGTATGCTGATATAAGAGTAAAAAATTTTGATTCTTATATAAAAGAAAATAGAATATTT
CGTTTGTTAGAAGTTGATAATGCTTTGATTCTTCCTTTTGATACTAATATTCGAGTAGTAATTTCTGCTTCTGATGTAAT
TCATTCTTGAACTATTCCTAGATTAGGCGTAAAAGCTGATGGAATTCCAGGACGATTGAATCAAATTAGAATATTTATTA
ATCGTCCTGGAATTTTTTTTGGACAATGTTCTGAAATTTGTGGAGCTAATCATAGATTTATACCGATTATAATAATGACA
GTTTCTAAGAGTGGGTTTTTATTGAAAAAATTTTTTCATTCATTTCATTTGGTAACAATTAGTCCTTGACCTTTATTGAT
AGGAGTGGGGGTTATAGGAGTTTTATTAGGATTAGTAAAAGTAATAAGAATATTTRATTTTTTTTTTTTTTTTTTCTCWA
TAAGTTTTTCTTTAATAGTTATAGTTCTATGATGGCGGGATGTAATTCGAGAAGGAACTTATGAAGGATCTCATTCATTA
GAAGTAGTAAAGGGAATGATAGTGGGGATAATTTTATTTATTATTTCTGAGGTTTTTTTTTTTTTTTCTTTTTTTTKWTC
TTTTTTTCATTCAAGTTTGAATCCTACTTTAGAATTAGGAGGGGTTTGACCTCCTTGTGGAGTGGAAAGATTTAATCCTT
TTCAGGTTCCTTTATTGAATACAACAATTTTATTGAGTTCTGGAGTAAGAATTACTTGGTGTCATCAAAGAATTTTAAAG
GGAGAAATGAAAGAATTAAATCTTTAATGTTTACTTGAATATTAGGAATTTATTTTTTATTTCTTCAATGAATAGAGTAT
AAGGATTGTACTTTTTCTATTAGAGATTCAGTATTTGGATCTATTTTTTTTGTAGCTACAGGTTTTCATGGATTTCATGT
AATTGTAGGAACTTTATTTTTAATAGTAATTTGGTTTCGTCTTTTAGATAAGCATTTATCTGAATTTCATCATTTTGGGT
TTGAAGCTTCTGCATGGTATTGACATTTTGTGGATGTAGTATGATTATTTTTATTTTCTGTTGTGTATTGGTGAGGAGGA
TAACTGAAGATTTCAATTCGAAAAAGAGATGTAATAGTGAGAAGAGTTAGATCGTTTTTGTATGATTTACCTTCTCCTTC
AAGAATTTCTTATGTATGGAATTTTGGAAGAATGTTGGGTGTATTTTTAATGATGCAAATTTTTACTGGTTTGTTTTTAG
CTATTCATTTTTCTGGAGATGTAGATTTAGCTTTTATAAGAGTAGTACATTTAATGCGAGATGTAAAATGGGGATGATTA
ATTCGTTTTTTACATTCAAATGGGGCTAGATTTTTTTTTTTATTTATTTATTGTCATATGGCTCGAGGAATTTATTATGG
GTCTTTTAAAAATTTTAAAACTTGAGTTAGAGGGGTGAGAATTTTTATTTTAAGAATAATAACTGCTTTTTTAGGTTATG
TGCTTCCTTGAGGACAAATATCATTTTGAGCAGCTACTGTAATTACTAATTTGTTTTCTGCTGTTCCTTATTTAGGGAGA
ATAATAGTAGAATGGATATGAGGAGGATTTGCTGTGGGAAATCCAACTTTAACTCGGTTTTTTAGATTTCATTTTATTTT
TCCTATAGTAATTTTATTTTTAGTAATTATTCATTTAGTGTTTCTTCATGAAGTTGGATCTTTTAACCCATTAGGAGTGA
ATAGAAATTTAGATAAAGTTGAATTTCATTCTTTTTTTTCTTTAAAAGATTCTGTTTCATTAATGATTATATTTTTTGTT
TTAGTAATAATTTCTTTGTTAATACCTTTAATTTTTATGGATTGTGATAATTTTTTGATATCAAATCCTTTAGTAACTCC
AATTCATATTCAACCTGAATGGTATTTTTTGTTTGCGTATTGTATTTTACGATCTATTAGAAGAAAAGTTGGGGGAGTAT
TAGCTTTATTAATATCTGTAATAATTTTTTATTTCTTTCCATTTTTTATAGGAGGGATAAAGAGAAGAATAATGTCTTAT
TCTTTAGGAAAATTTTTATTTTGAATAGTAGTTTTTAATTGAATATTATTGACTTGGATTGGTTCTTGTTTAGTAGAATA
TCCTTTTGTAGAAATGGGAAAGATTTTTAGATTTATGTATTTTTTTTTTTTTTGATTATCCCTGTTTTTATAAAAATTCA
ATTAGAGTAGCCTTCTTTACATTAATAGAACGAAAAACCTTAGGATATATCCAAATCCGAAAAGGTCCTAATAAAGTTGG
ATTCTTAGGAATTCTTCAACCATTCAGAGACGCATTAAAATATCGTTATTTTCTCCTATCTCTACCTTTTTCCTATCCTT
GTGTATTTGACCTTTAATTCCATGTTTCTACTTTGGAATTTTTGATTCAACTTTCAGAATCCTTTCATTTTTCGTAATTT
CTAGTATTTCTGTTTATTCCCTCTTAATAATTGGATGATCTGCTAATTCCAAATATTCTCACTTAGGAAGAATTCGAAGA
GTAGCTCAAATAATTTCTTATGAAGTATCTCTTTTTATTTCTATTATTTCTTTATGCTTTCTTCATATAAATTTTTCTCT
TTATTCCACTTTCAAAAAAACTTTCCATTTATTTTTATTCTTTTTCCTATTTTTATTATTTGAATCATTTCTTCAATCGC
TGAAACCAACCGAAGACCTTTTGATTTCGCAGAAGGAGAATCAGAATTAGTTTCAGGATTTAACGTGGAATATCTTGGAG
GGCCCTTTGCTATAATTTTTCTGGCAGAATATTTAAATATTTTAATATTAAGAATAATTACCTCAATTTTTTTAATTCGA
GGGACATTTCCTCGATTTCGCTACGATCTTGAATGTTTATATTTTTTTATTTAATTAGATTTTTAGTAGTGTTTTCTTAT
TCGGATTGGTTTATGTTGTGAATGGGATTAGAAGTAAATATAATAAGATTTATTTCTTTTATATTAGTAAGAAAGAGAAA
GATAGAGGTAGAGGGGATATATAAATATTTTTTTATTCAGGGAGTTGGGTCTTGTTTAGTAATGTTTGGAATATTAGAAG
GAGAAATTATGGAAGTGGCTTTATCATTAAAAATAGGAGCTGGTCCTTTTTTTTTTTGGTTTCCTGAAGTAGTAGAAAAA
TTAGAATGATGAGGAAGATATTTATTAATGACTTTTCAAAAGTTACTTCCTTTGTTATTATTATCAAGAATAGGGGGGGT
TATTTAGAATTATTAGGCTTTTTCTTCTATTTTAAATTTAGGGTGAATAATTATTTTTTTATGTATTCTTTTATTTTGAT
TTCTGTTATTATGTTTTTGAATTGAAAGAATTTCTGAAATAGGAATTTTGGGAAAAGTAAAAGTGATTTTTTATGTTTTA
GTATTGGGAGGGGTTCCTCCAATAGTTGGATTTTTTATAAAATGATTAATTTTGGTAGAAATAATGAAGTTTAGAATTTT
TTTGGGAATGATTATAGTTTTTTTATTTTTGTATGTATTGTTATCTAAGATATATGAGGATAAAGAGATTAGAGTTTCTC
CTTATGAATGTGGATTTGACGTAATTTCTGGAACTCGTATAAGTTTTTCTTATCGTTTTTTTTTAATTTCTATTTTATTT
TTAATTTTTGATGTAGAGATTTCTTTGTTGTTTCCTTTACCATTTTTGTGGGGAGAGATGAAAGTAGTAATAGGAAGTTT
TTTTTTTTTAATAATTTTATTGGTAGGATTATTATATGAATATAAAAATGGAGCATTAGATTCTATATTTTTTTTGAAAT
AGTCTTAATTCCCACATTATTAATTATTTCTAAATCAGGAAAAACATTAGAACGAAATCAAGCAGGAATTTATTTAATCC
TTTACACAATCTCAGGAAGATTACCACTTTTAACTTTAATTTGCTTTTTTTTCCAATCCTTTATTTCTATTCCTATTTCT
TTTTATGAAATTCCTTTTCCATTATTTTTATGTTTAGCATTTCTAATTAAATTTCCTCTATTTTTTTTACATCTTTGACT
TCCTAAAGCTCATGTAGAAGCTCCTATAGAAGGATCTATAATCCTTGCAGGAATTTTACTAAAATTAGGGGGATATGGAA
TTATCCGGTTTAGCCCTTTTATCTTTTTTCTAAGAAAATTTCTTTCCTCTATTTTTATTTCTTGCAGACTATTAGGAGCT
TGCATCACTAGAATAATTTGCATTCGACAAAAAGATTTTAAATCTCTAATCGCCTACTCATCTGTTGCTCACATAGCATT
AGTTATTTCTAGAATTTTATCATTTAAACTTCAAGGAATTAACGGAGCTATATTAATAATAATTAGACATGGGTTATGCT
CCTCAAGTTTATTCCTTCTAGTTTCAATTCTTTATAATAATTCCCACTCTCGAAATATTTTATTATTATCCCTAATTCAT
CATTTTGATGATTATTATTTTCATCAGTAAATTTTTCTATTCCTCCTTCTCTTCATTATTACCCTTAATATTAATTTCAT
TTCTAGTCTCTTCATTTTCTTAGTATAATCTGATGACGGAAAAATATTATTATATTTTTATTAAGATTAGAAATAATATT
CATTTCGATATTTTTTTTAATTTCCTCTTCAATTTTTAGAAATTTTAGTATCCTTTTCTTTCTTTCAATAATAGTAAGAA
GATCAAGAATCGGTTTATCTTTATTAGTATTGTTTTCACATTATCATATTTAGAAAAGAATATATTCCTAATAAAGAAAT
TATTCGATTTTTAATTATCCTTTCAATCTTTATCTTTTCAATAATCATTTTAATTTATTTTTCATTATTCTAGGATGAGA
TGGATTAGGAATCTCTTCTTACATTTTAGTAATCTATTATCAAAATTATAAATCATGCGAATCAGGAACTATTACTATCC
TTTCTAATCGAATCGGAGATATTTTTATCATCTTATCTATCAGAATCCTTTTCTCTTTAGGATCATGAGAATTACAATTT
AATAACCTTTTCCCTTTTATTATTTTATTCTTTACTCTTATTGCTGCTTTTTCTAAAAGAGCACAAATCCCATTTTCTGC
ATGACTACCCTCAGCTATAGCAGCCCCAACCCCAGTTTCCGCTTTAGTCCATTCTTCCACTTTAGTAACGGCAGGAGTTT
ATATTTTAATTCGAATATCTTCTCATTCTAATTCCATAATTTTAAATCTAATTCTTTATATTTCATTAATTACTTTAATC
TCCTCAAGAATTTCAGCCATCTGAGAACAAGACATAAAAAAAATTATTGCATTATCTACTCTTAGACAAATTGCTCTAAT
AATATTTTCTATTTCTATCAATTCTTTAAATATTGCATTTTTTCATCTAATTACCCATGCATTCTTTAAATCAACTATAT
TCATTTGTGCAGGAACACTAATCCATTCTTCTAATTACCAAGACTCACGAAAACAAAACTCTTTAAATTTTTCTTCTCCT
TTAACATTTTCAATTTTAGGAATCTCCTCATTAGCATTAATAGGAATTCCTTTCCTTGCAGGATTCTACTCTAAAGACGC
TATTATTAATTCATTTTTTCAAAACAATTTAAACTTACCCATTTCTATTTTAATTCTTTTATCTTTAGGAATAACCTCCT
CATATTCAACTCGAATAATTAAATTAATTTCTAAAAATTTTATCAAATCAAAACCAGACTTTTCTTTTCATCTCTTTAAT
TTCCCCTTCAATTTTACTTCCAATATCTATTTTTTTAGGATCATCTTT-------------TATTTTTATTTTTGATTTT
TTTATCAAGAATGCAACCTATTTCTATAGTATTATTGCTATGTTTAAGAACGTTATGATTTTCTCTTAATTTTTACTTAG
AAATGGGAAGATTTTGATTTAGATTTATTTTAATTTTGGTAGTATTGAGAGGAATTTTAGTAGTTTTTATATATATAATT
TCTTTGAGATCTAATCAGAAGTTTGGAGRAAATTTTTTTTTTTTTTTTTTTTTTTTTWT-TTTTTAAGTGAGGAATTTTG
AATAAATGAGAAGGGAGTTTTATTTGAATGTGAGAAGATATGAGGGGGAGAAATGATTTTTTTGAATCTATTAATTCTAG
TATTTTTATTAAGAGTAATAATAATAGTAGTTTGGGTAAGAAGAAAGGAAAATTTTTTTTAAAAAAAAATGAATTCGACT
GTTTACCAAAAACATATTTTATTGAATTATAATAAATAACTCCTGCTCAATGAAATTTAAATAGCCGCAGATCTGTGCTA
AGGTAGCATAATCATTTGCCTATTAATTCTAGGATAGAATGAATGGAGAAACGAATAAGACCTAATTTTCAAAAAAGATT
GCGACCTCGATGTTGAATTAAAATAACTTTTTAGAGAAAAATCTTTATAAGTAGGACTGTTCGTCCTTTAAAATTTTACA
TGATTTGAGTTCAAACCGGTGCAAGCCAGGTTGGTTTACATCTTCTATTTTTTCATAGTACGAAAGGAAATGTAAAAATT
TTAAATTGGCAGAACATTGCAATAGAATTAGAATCTAATTACCATTCAAACTTTAAATTTTATTATTATTATTATTTCAT
CATTAAAGAAAGAAAATTTTTTCAAGAAAAATTCGTGCCAGCATCTGCGGTTAAACGTTAGTGAAAAATTATTCTATTAT
TTTTTCTTTATTCGAGAAACTTGTTAATTAATCGAAAATACTCGTTAAAATTTTACTTTTACCGCCGTCCAAAGATTTTT
AAAAATAAAAAATTTCAATAAATAAAAAGACAGGTCAAGGTGAAGCCCATTTTAAAGAATTAATTAGTTACTTATGAAAA
TTATTTAAGAAATAAAGTTTAATTTACGAAATAGAATTGAAAAGTAATTTTATTTATAATATTAAAATTAATAAGAAAAA
AAAGTGCACATATCGCCCGTCACCCTCTTCAAGAAGAGGTAAGTCGTAACAAAGTTGAAGTATTGGAAAATGTTTCAAGA
GAAA
>MY0139_Hexurella_SanDiego_Guatay
GAAAAATATTTGAGGAGATTTCTTATCCCAATGGATATGGAATTATTGTTGTTTCTATAGTTTTATTTTTATTTATTATA
ATAATAAATTTATTAGGGTTGTTTCCTTATATTTTTTCTACTTCTTCTCATCCTGTAGTATCTTTTTCTATAGGATTAGT
GATTTGAATGTCATTATTATTAATGGGATGGGTAAAAAAATTTAAGAGCAGATCTGCTCATTTAGTTTCTGAGGGGTGTC
CTTTAGTATTATCTCCTTTTATAGTAATAATTGAAGTTATTAGACATCTTATTCGCCCTGTTACATTATCTATTCGATTA
GCTGCAAATATAATAGCTGGACATTTGATTGTTGGTTTGATTTCTTCTGTTTCTGAAATTTCTTTTTTTAGATTTTTTCT
TTCTTTATTTATACAAGTTTTGCTGTTAGTGTTAGAATGGGGG-------------------------------------
-----------------------------???????????????????????????????????????????????????
?????????????????????????????????????????????????????????????????ATCTTTAAACCTTCA
AAGTTTATGAGAGAAATAAAGGTTTACAGCCTTTCATCAAGATTTTTAAGGAGATTATGAATTTGCAGTTCATTGTTTTA
ATAAACTAATTTCTGCGATGAATATATTCTACTAATCATAAGGATATTGGAACTTTGTATTTAATTTTTGGGATTTGATC
TGGAATGGTTGGAACTGCAATAAGAGTTATTATTCGAACTGAGTTGGGGCAGGTTGGTAGATTGTTGGGGGATGATCATC
TTTATAATGTTATTGTTACTGCTCATGCTTTTGTTATGATTTTTTTTATAGTTATGCCTATTATAATTGGGGGATTTGGA
AATTGGATAGTTCCTTTAATATTAGGTTCTCCAGATATAGCTTTTCCTCGAATAAATAATTTAAGATTTTGACTTCTTCC
CCCTTCTTTGTTTTTTTTGTTTTTATCTTCTTTGGTAGAAAAGGGAGTAGGGGCTGGGTGAACTGTTTATCCTCCCTTAT
CTTCTTTTTTAGGGCATTCGGGAAGAAGAATGGATTTTGCTATTTTTTCTTTACATTTAGCTGGGGCTTCTTCTATTATA
GGAGCTGTAAATTTTATTTCTACTATTATTAATATGCGAAGAAAGGGAATAAGAATAGAGAAAGTTCCTTTGTTTGTGTG
ATCTGTTTTAATTACTGCTATTTTATTATTATTGTCTTTACCTGTTTTGGCTGGGGCTATTACCATATTATTGACTGATC
GAAATTTTAATACTTCTTTTTTTGATCCTGCTGGGGGAGGAGATCCGATTTTGTTTCAACATTTATTTTGATTTTTTGGA
CATCCAGAGGTTTATATTTTAATTTTGCCTGGATTTGGGATAATTTCCCATATTATGAGATCTTCTGTAGGTAAGCGTGA
ACCTTTTGGGAGATTAGGGATAATTTATGCTATAGTGGGAATTGGGGGAATAGGATTTGTTGTTTGAGCTCATCATATAT
TTTCTGTAGGAATAGATGTGGATACTCGGGCTTATTTTACTTCTGCTACTATAATTATTGCAGTTCCTACTGGAATTAAA
GTATTTAGATGAATGGCTACGTTGTTTGGATCTTATTTTAAGTTGGATTCTTCAATATTGTGGAGAGTAGGATTTATTTT
TTTATTTACAATGGGGGGAATTACTGGAGTAATTTTGGCTAATTCTTCTTTAGATATTATTCTTCATGATACTTATTATG
TAGTGGCCCATTTTCATTATGTTTTGAGAATGGGGGCTGTTTTTGCAATTTTAGGGGGGTTTTCTTATTGATTTCCTTTG
TTTTTTGGTTTGGTTTTAAATTCTAAGCGAATGATTTTACATTTTTATGTAATGTTTTTAGGTGTAAATTTGACTTTTTT
TCCTCAACATTTTTTAGGAATGAATGGGATACCTCGTCGGTATTCTGATTATCCTGATGCTTTTTTGTTGTGAAATGTAG
TTTCTAGAATAGGATCTATTATTTCTTTATTAGGAATTATGTTTTTAGTAATTGTGGTTTGAGAAAGAATGGTAAGAAAA
CATTTAGTAGTATTTTCTTATTTTGTTTCTGGATCCATGGAATGGCAGTGGGGGTTACCTCCTTTGGAACATTCTTTTAA
TCAGTTAGTATTATGTTTGCCAAGTTGAGGGTCTTTTTATTTTCAGAATGGGGTTTCTCCTTTAATAGAACAGATAATTT
TTTTTCATGATCACTCTATGGTGGTTATGGTTTTAATTATAGTAATGGTTGGATATTTATTAATAATTTCTTTGTTTGAA
AAGAGATATAATCGGATGATATTTGAAGGTCAGGAGTTGGAGTTAATTTGAACTTTGGTTCCTGTAGTATTTTTGTTAGT
AATTGCTTTTCCTTCTTTGCGTTTGTTGTATTTAATAGAGGAAATGGAGGATCCTGAGGTTTCTGTAAAATCTTTAGGTC
ATCAGTGATTTTGAAGATATGAATATGCTGATTTAAAAGTTAAGGTTATGGATTCTTATATAAGGGATATAAGAAGTTTT
CGTTTGTTAGAGGTTGATAATTCTTTAGTTATTCCTTTTAAAACTAATATTCGTATAGTGGTAACTGCTTCTGATGTTAT
TCATTCTTGAACTATTCCTAGATTAGGGGTAAAGGCTGATGGAATTCCAGGACG-TTAAATCAGATTAG-----------
--CGTCCTGGAATTTTTTTTGGTCAGTGTTCTGAAATTTGTGGGGCTAATCATAGATTTATACCTATTATAATAATAGTA
ATTTCTAAGGGAAGATTTTTATTGAAAAATTTTTTTCATTCTTTTCATTTAGTAACTATAAGTCCTTGACCCTTATTAAT
AGGAGTTGGAGTAATGGGAATATTATTAGGATTAGTAAAAGTAATAAGAATATATAGKTTTTTTTTTTTTTTTTTTTYTT
TATTTTTATCATTGAATGTAGTAATTTTATGATGACGGGATGTAATTCGAGAGGGAACTTTTGAAGGTTCTCATTCTTTT
GAAGTAGTAAAAGGTATAATAGTAGGAATAATTTTATTTATTGTTTCTGAAGTTTTTTTTTTTTTTTCTTTTTTTTGGTC
TTTTTTTCATTCAAGATTAAATCCTACTTTGGAGTTGGGAGGAATGTGGCCTCCTAGAGGAATTGAAAGATTTAATCCTT
TTCAGGTTCCTTTATTAAATACTACTATTTTACTTAGATCTGGAGTTAGAATTACTTGGTCTCATCAAAGAATTTTAATA
GGAGATATGAGGGTTCTAAGTCTTTAATAGTTACGTGAATTTTGGGTCTTTATTTTTTGTTTCTTCAATGATTTGAATAT
AATGATTGTAGATTTTCTATTAGAGATTCTGTGTTTGGTTCTGTTTTTTTTGTTGTTACTGGATTTCATGGATTTCATGT
AATTGTTGGATCTTTGTTTTTGATTGTAATTTGATTTCGCTTATTAGGTAAACATTTATCAGAATTTCATCATTTTGGGT
TTGAGGCTTCTGCTTGATATTGACATTTTGTTGATGTGGTTTGGTTGTTTTTGTTTTCTTTGGTTTATTGGTGAGGGGGT
TAATTGAAAGTTTCTATTCGAAAGAGGGATTTATTATTAAGAGGGGTTAGATCATTTTTATATGATTTACCTTCTCCTTC
TAGAATTTCTTATTTATGGAATTTTGGAAGAATGTTAGGAGTTTTTTTAGGGGTTCAGATTTTAACTGGTTTATTTTTAG
CTATTCATTTTTCTGGAGATGTGAATTTGGCTTTTGTTAGAGTTGTTCACTTGATGCGAGATGTGAAATGGGGATGATTA
ATTCGATTTTTACATTCAAACGGTGCTAGATTTTTTTTTGTTTTTATTTATTGTCATATAGCTCGAGGAATTTATTATGG
GTCTTATAGGAATTTTTATACTTGAATGAGAGGAGTAACTATTTTTATTTTAAGAATATTAACTGCTTTTTTAGGATATG
TTCTTCCTTGAGGACAGATGTCTTTTTGAGCTGCTACTGTTATTACTAATTTGCTTTCTGCTGTTCCTTATTTTGGGGTA
ACTTTAGTAGAGTGAGTATGGGGAGGTTTTGCTGTAGGTAATCCTACTTTAACTCGATTTTTTAGATTTCATTTCATTTT
TCCTATGGTTATTTTGTTTTTAGTAATTGTTCATTTGATTTATCTTCATGAAAAGGGATCTTTTAATCCTTTAGGAATGA
ATAGAAATTTAGATAAGATTGAGTTTCATTCTTTTTTTTCTTTAAAGGATTCAGTTTCTTTGATAGTTGTGTTTTTTTTT
TTGATGATAATTTCTTTATTAAGTCCTTATGTTTTTATAGATTGTGACAACTTCTTGATATCTAATCCTTTAGTAACTCC
AATTCATATTCAACCTGAATGGTATTTTTTATTTGCTTATTGTATTCTTCGTTCTATTAGAAGAAAGGTTGGGGGAGTAA
TTGCTTTATTAATGTCTGTTTTAATTTTTTATTTTTTTCCTTTTTTTATAGGAGGAGATAAAAGAAGAATGATAGGGTAT
TTTTTAGGAAAATTTTTATTTTGAGTTATTATTTTTAATTGAGTTTTATTAACTTGGATTGGGTCTTGTTTGGTAGAATA
TCCTTTTGTAGAGATGGGGAAGATTTTTAGATTTATGTATTTTTTTTTTTTTT---------------------------
ATTAGAGTAGCCTTTTTCACATTAATAGAACGAAAAACATTAGGATATATTCAAATCCGGAAAGGCCCTAATAAAGTAAG
ATTCTTAGGAATTTTACAACCAATTAGAGACGCCCTTAAATATCAATCTTCTCCCCAATCTCTACCTTTTTCCTATCACT
AACTATTTGACCTTTAATTCCATGTTTTTATTATGGAATTTTCGACTCAAAATTTAGAATTCTTTCATTTTTTGTAATTT
CCAGAATCTCAGTTTACTCCTTATTAATAATTGGGTGATCAGCAAACTCTAAATATTCCCACTTAGGAAGAATTCGAAGA
GTAGCACAAATAATCTCTTACGAAGTTTCCCTATTCATTTCTATCATCTCTCTGTGTTTTCTTCATACAAATTCTTTTCC
CTTTATAAACTTCAAGATAATTTTCCATTCCTTTTCATTTTACTTCCAATCTTTTTAATTTGAATAATTTCTTCAATTGC
AGAAACCAATCGAAGTCCTTTTGATTTCGCAGAAGGAGAATCAGAATTAGTTTCAGGATTTAATGTAGAATATTTAGGAG
GACCATTTGCATTAATTTTTTTAGCAGAATACTTAAACATTTTAATATTAAGAATCATTTCATCAGTATTTTTAATCCGA
GGAACATTTCCACGATTTCGTTATGTTTT???????????????????????????????????????????????????
????????????????????????????????????????????????????????????????????????????????
????????????????????????????????????????????????????????????????????????????????
????????????????????????????????????????????????????????????????????????????????
????????????????????????????????????????????????????????????????????????????????
????????????????????????????????????????????????????????????????????????????????
????????????????????????????????????????????????????????????????????????????????
????????????????????????????????????????????????????????????????????????????????
???????????????????????TAATGTTGTATTTATTTTTATCTAAGGGTTTAGAAGATAAAGAGTCTAGAGTTTCCC
CTTATGAATGTGGGTTTGATGTAATTTCTGGGTCTCGAGTTAATTTTTCTTATCGTTTTTTTTTAATTTCTATTCTTTTT
TTAATTTTTGATGTAGAGATTTCTTTGTTGTTTCCCTTACCATTTTTATGAGGAAGATTTTTAGTTATTTTGGGGGCTTT
GTTTTTTTTATTGATTTTAATTTTAGGGTTATTGTATGAGTATAATAATGGGGCTTTAGA---------TTTTTTGAGAT
AGTTCTTATTCCTACTCTTCTAATTATTACTAAATCAGGAAAAACAATAGAAC-AAACCAAGCAGGAATTTATTTAATTC
TCTATACAATTTCAGGAAGA------------------------------------------------------------
-------------------------------------------------------------------------------T
ACCAAAAGCACATGTAGAAGCCCCAATAGAAGGATCTATAATTCTAGCAGGAGTTTTACTAAAATTAGGGGGATATGGAA
TTATTCGATTCAGACCATTCATCTTTTTTATAAGAAAAAAAATTTCATCTATTTTATTATCATGTAGACTTTTAGGAGCC
TGCATTACAAGAATAATTTGCATCCGACAAAAAGATTTTAAATCTCTAATTGCTTACTCCTCCATCGCTCACATAGCCTT
AGTAATTTCAAGAATTTTATCATTTAAAATTTCAGGGATTAATGGAGCAATACTAATAATAATTAGACATGGACTATGCT
CATCAGCACTATTTTTATTAGTCTCAATCCTTTATAATTACTCTCATTCACGAAATATCTTACTTTTATCCCAAACTCAT
CATTTTGATGACTTATATTCTCATCAATTAACTTCTCTATTCCCCCCTCTCCTCCATTATTCCCCTAATAATAATTTCAT
TTCTAGTATCCTCTTTTTC------TAATTTGATGACGAAAAAATATTATTATATTTTTATTAAGAATAGAAATAATATT
TATCTCAATATTTTTCTTAATATCTTCACT-ATCTTTAGAAATTTCTCTTTCCTTTTCTTCTTAACAATAATAGTAAGAA
GATCAAGAATCGGAT-----------------------------------------------------------------
-------TTTCATTTAATCTTATCCATCTTTATTTCATCTATAATCATTCTAACACATTCTTCATCATCTTAGGATGAGA
TGGATTAGGAATCTCTTCTTACATTCTAGTTATCTATTATCAAAACTACAAATCATGCGAATCAGGAACCATTACA----
-----------------------------ATTTTATCAATTAGAATTTTATTCTCTCTGGGATCATGAGAATTTCAAATA
AATTTTTTATTTCCTTATATCATCTTTTTATTTTTACTAACAGCAGCAATCTCAAAAAGAGCACAAATCCCATTCTCTGC
ATGATTACCTTCAGCAATAGCAGCCCCAACACCAGTTTCCGCCCTAGTTCATTCATCAACTCTAGTAACAGCAGGAGTTT
ATTTATTAATTCGAATCTCATCCAACT---------TTATTATAATATTAATTTTATATATCTCCATTTTCACTTTAATA
TCTTCAAGAATATGTGCAATCTGAGAACAAGATATAAAAAAAATCATTGCATTATCCACTTTAAGACAAATTGCCTTAAT
AATATTCTCAATCTCCATTAATGCCTTAAATATCGCGTTCTTTCACCTAATTACTCACGCATTCTTTAAATCAACCATTT
TTGTTTGCGCAGGAAC-------------------------------CGAAAACAAAACTCAATAAATTTCTACTCTCCT
ATCACATTATCAATCTTAGGAATCTCTTCCTTAGCATTAATAGGAATTCCATTCCTAGCAGGATTTTACTCAAAAGATAA
TATTATTAATTCATTTTTACAAAATAACTTAAACATCCCAATTTCAATTATAATCTTATTATCCCTAGGAATAACAGCCT
CTTACTCCACTCGAATAATTTCATTAATCTCGAAAAACTTTATTAAATCAAAACCAGACTTCATCAATCATTTCATTAAT
TTCTCCAT----------------------------------------TTGAAGATTTTGGTATTTTTATTTTTATTTTT
TTTATCTAGAATGCAACCAATTTCTATAGTAGTTTTGTTGTTTTTGAGTACTTTATGGTTTTCTTTAAAGATAAATTTGG
TTATTGGAAGATTTTGGTTTAGATTTATTTTGATTTTGGTTGTATTAAGAGGGATTTTAGTGGTTTTCATATACATAGTT
TCTTTGTGTTCTAATCAAAAGTTTGGAAGAAATTTTTTTTTTTTTTTTTTTTTTTTTWTKTTTTTAATTGAGGAATTTTT
TTATATAGAAAAAGGAATTTTATTTGAATGTGAAAGGATATGGGGGGGAGAGATAGTTTATTTAAATTTGTTTATATTAG
TGTTTTTGTTAAGAGTAATAATGATAGTTGTATGGATTAGAGG--------ATTTTTTTTAAAAAAAAAAT---------
--------------------------TTATAATTAATAATTCCTGCTCAATGAAATTTAAATAGCCGCAGATCTGTGCTA
AGGTAGCATAATAATTTGCCTACTAATTTTAGGATAGAATGAAGGGAAAAACGAATAAGACCAAATTTTCAAGAAAGATT
GCGACCTCGATGTTGAATTAAAATTACTTAAAAACGAAAAATTTTTTAAAGTAGGACTGTTCGTCCTTTAAAATTTTACA
TGATTTGAGTTCAAACCGGTGTAAGCCAGGTTGGTTTATATCTTCTAATTTTTCAAAGTACGAAAGGAAATGAAAAAATT
TTAATTTGGCAGAATATTGCATTAGAATTAGAATCTAATTACCATTCAAATTTTAAATCTTATTATTATTACTATTTCAT
CATTAAAAGAAGAAAA----TTCAAGAAAAATTCGTGCCAGCATCTGCGGTTAAACGTTAATGATGAATTATTCTATTAT
T---------CTTGAGGAACTTGTTAATTAATAAAAGAC-----------------------------------------
-------------------------------------------AGCCTACTTTAAAGAATTAATTAGTTACTGATTAAAT
TTATTAAAAGAATAATTTTTAAT--ACGAAAAAGAATTAAGAAGTAATTTAATTTAAAATAAATAAATTAATAAGAAAAA
AAGGTGTACATATCGCCCGTCACCCTCTTCAAGAAAAGGTAAGTCGTAACAAAGTTGAAATATTGGAAAATGTTTCAAGA
GAAA
>MY5053_Hexurella_ChiricahuaMtns_PriceCyn
GAAAAATATTTGAAGAAATTTCTTTTCCTTATAGATATGGAATTATAATGATTTCTATGGTATTGTTTTTGTTAGTGATG
TTAATAAATTTATTGGGATTGTTTCCTTATGTATTTACTGCTTCTGCTCATCCTGTTATTTCTTTTTCTTTAGGAATAGT
TATATGGGTTTCTTTATTTTTAATAGGATGAATAAAAAATTTTAGGAAAAGATCAGCGCATTTAGTTTCTGAAGGATGTC
CTATAATTTTGTCTCCTTTTATAGTAATAATTGAAGTTATTAGACATTTAATTCGTCCTATTACTTTATCTATTCGATTA
GCTGCGAATATGATGGCAGGTCATTTAATTATTGGATTAATTTCTTCGATTTCAGAGATTTCTTTTTTTGGATTTTTTAT
AAGATTATTTATGCAAATTTTATTGTTAGTTTTGGAGTGAGGGGTATGTTTAATTCAAGGATTTGTGTTTAGAGTATTAG
TAATAATATATATATTGGATTTTTATTAAATGAAGATTCCTCAATTAAGTCCAATTTTTTGAATAATTTTTCCTTTTCTT
TTGTTGATTATTTTAATAATTTTTTTTTTAGAAGTAGGAAAAAGA-AAAAATTAACTTTAGGAGTATCTTTAAACCTTCA
AAGTTTAAGAGAAAAATAAAGGTTTACAGCCTTTCATCTTGATTTTTATGAAAATTTTGAATTTGCAGTTCATTGTTTTA
TTAAACTAATTTCTGCGATGAATTTATTCAACTAATCATAAGGATATTGGAACTTTATATTTAATTTTTGGAATTTGATC
AGGAATAGTGGGGACTGCAATGAGAGTAATTATTCGTACTGAATTAGGACAGGTGGGGAGATTATTGGGAGATGATCATT
TATATAATGTTATTGTTACTGCTCATGCTTTTATTATGATTTTTTTTATGGTAATGCCTATTATAATTGGAGGATTTGGA
AATTGGATAGTTCCTTTAATGTTAGGATCTCCAGATATAGCTTTTCCTCGAATGAATAATTTAAGATTTTGGCTTCTTCC
TCCTTCTTTATTTTTTTTAATTTTATCTTCTTTAGTGGAGAAAGGAGTAGGAGCGGGATGAACAGTGTATCCTCCATTAT
CTTCTTTTTTAGGACACTCAGGGAGAAGAATAGATTTTGCTATTTTTTCTTTACATTTAGCTGGAGCATCTTCTATTATA
GGAGCAGTAAATTTTATTTCTACAATCGTTAATATGCGTAGAAAGGGAATAAGAATGGAAAAAGTTCCATTGTTTGTGTG
GTCTGTTTTAATTACTGCTATTTTATTGTTGTTATCATTGCCTGTATTAGCTGGAGCTATTACTATATTATTAACAGATC
GAAATTTTAATACGTCATTTTTTGATCCGGCTGGAGGAGGAGATCCAATTTTATTTCAACATTTGTTTTGGTTTTTTGGG
CATCCTGAAGTTTATATTTTAATTTTGCCTGGATTTGGAATGATTTCTCATATTATTAGTTCTTCTGTAGGAAAACGAGA
ACCTTTTGGAAGATTAGGAATGATTTATGCTATAGTAGGAATTGGAGGAATGGGATTTGTAGTTTGGGCTCATCATATGT
TTTCTGTTGGGATAGATGTAGATACTCGGGCTTATTTTACTTCTGCTACTATGATTATTGCTGTTCCTACAGGAATTAAA
GTGTTTAGATGAATAGCTACATTATTTGGATCTTATTTTAAATTAGATGCTTCAATATTATGAAGAGTGGGATTTATTTT
TTTATTTACTATGGGGGGAATTACTGGGGTGATTTTAGCAAATTCTTCTTTAGATATTATTCTTCATGATACTTATTATG
TAGTCGCTCATTTTCATTATGTTTTAAGAATGGGAGCTGTTTTTGCTATTTTAGGAGGATTTTCTTATTGGTTTCCTTTA
TTTTTTGGGTTGGCTTTAAGTTCTAAGCGAATGGTTTTACATTTTTATGTAATATTTTTAGGGGTAAATTTGACTTTTTT
TCCTCAACATTTTTTGGGAATAAATGGAATACCTCGTCGTTATTCTGATTATCCTGATGCTTTTTTAATATGAAATGTGG
TCTCAAGAATGGGGTCAATTATTTCATTGTTAGGAATTATGTTTTTGGTGATGGTAGTTTGGGAAAGAATAGTAAGAAAG
CATTTAATTGTTTTTTCTTATTTTGTTTCTGGATCTATGGAATGACAATGAAGATTGCCTCCTTTAGAACATTCTTTTAA
TCAAATGGTGTTGTGTTTGCCGAGTTGGGGATCATTATATTTTCAGAATGGGGTTTCTCCTTTGATGGAACAAATAATTT
TTTTTCATGATCATTCTATAATAGTTATGGTATTAGTAATAGTAATAGTAGGATATTTATTATTAATTTCTTTATTTGAG
AAGAGATATAATCGAATAATATTTGAAGGACAGGAGTTAGAATTAATTTGAACTTTGGTTCCTGTGGTATTTTTGTTGGT
TATTGCTTTTCCTTCTTTACGGTTGTTATATTTGATAGAAGAAATAGAAGATCCTGAAGTTACTGTTAAATCTTTAGGAC
ATCAATGATTTTGAAGATATGAGTATGCTGATTTAAGTGTGAGGAATTTAGATTCTTATATGATAGAAAGAAGAATGTTT
CGTTTATTAGAAGTAGATAATGCTTTGGTTCTTCCATTTGGGACAAATATTCGGATAGTAATTTCTGCTTCTGATGTAAT
TCATTCTTGAACTATCCCTAGATTGGGAGTAAAGGCTGATGGGATTCCAGGACGATTAAATCAAATTAGAATATTTATAA
ATCGTCCTGGGGTTTTTTTTGGACAATGTTCGGAAATTTGTGGAGCTAATCATAGATTTATGCCAATTATAATAATAACT
ATTTCTAAAAGTGGATTTTTATTGAAAAAGTTTTTTCATTCATTTCATTTAGTAACAATAAGTCCTTGGCCTTTATTAAT
AGGAGTAGGAGTAATAGGAGTATTATTAGGATTAGTGAAAGTAATAAGAATATTTAATTTTTTTTTTTTTTTTTTCTCTT
TAATTTTTTCTATAGTAGTGATAGTGTTATGATGACGGGATGTAATTCGAGAAGGAACTTATGAAGGATCTCATTCAATA
GAGGTAGTAAAAGGAATAATAGTGGGAATAATTTTATTTATTGTCTCTGAAGTTTTTTTTTTTTTTTCTTTTTTTTKWTY
TTTTTTTCATTCAAGATTAAATCCTACTTTGGAGTTAGGAGGTGTATGACCTCCTTTTGGGGTGGAAAGATTTAATCCTT
TTCAGGTTCCTTTATTAAATACAACAATTTTATTGAGTTCAGGGGTGAGAATTACTTGATGTCATCAAAGAATTTTAAGG
GGAGAAATAGAGGAGTTAGGTCTTTAATAATTACTTGAATTTTAGGGATTTATTTTTTGTTTCTTCAATGGATAGAATAT
AATGATTGTTCATTTTCTATTAGAGATTCTGTTTTTGGATCGATTTTTTTTGTAGCTACTGGATTTCATGGGTTTCATGT
AATTGTTGGGACTATGTTTTTAATTGTAATTTGATTTCGGCTTTTAAGTAAACATTTATCTGAATTTCATCATTTTGGGT
TTGAGGCTTCAGCGTGATATTGGCATTTTGTTGATGTGGTATGATTATTTTTGTTTTCAGTGGTTTATTGGTGAGGGGGT
TAATTGAGAATTTCTATTCGAAAAAGAGATGTAATAGTTAAAGGGGTAAGATCGTTTTTGTATGATTTACCTTCTCCTTC
AAGAATTTCTTATATGTGGAATTTTGGAAGAATATTAGGGGTATTTTTAATAATACAAATTTTTACTGGATTATTTTTGG
CTATTCATTTTTCTGGAGATGTAGATTTAGCTTTTTTAAGAGTTGTTCATTTAATGCGGGATGTAAAGTGGGGATGATTA
ATTCGTTTTTTGCATTCTAATGGAGCTAGTTTCTTTTTTTTATTTATGTATTGTCATATAGCTCGAGGAATTTATTATGG
TTCTTTTAAAAATTTAAAAACTTGAATAAGAGGGGTGAGAATTTTTATTTTGACCATAGTTACTGCATTTTTGGGATATA
TTTTACCATGAGGACAGATATCTTTTTGAGCTGCTACTGTTATTACTAATTTACTTTCAGCTATTCCTTATTTTGGGAAA
ACTTTAGTAGAGTGGGTGTGAGGTGGATTTGCTGTAGGAAATCCTACATTAACTCGTTTTTTTAGTTTTCATTTTATTTT
TCCTATAGTTATTTTGTTTTTGGTAGTAATTCATTTAATTTATCTTCATGAAATAGGATCTTTTAATCCGTTAGGAATAA
ACAGAAATTTGGATAAAGTAGAGTTTCATTCTTTTTTTTCTTTAAAGGATTCAGTTTCTTTGATAATTGTAATGTTTGTT
TTAATAATGATTTCTTTATTAATGCCTTTGATTTTTATGGATTGTGATAATTTTTTAATATCTAATCCTTTAGTAACTCC
TATTCATATTCAGCCTGAATGATATTTCTTGTTTGCTTATTGTATTCTTCGATCAATTAGAAGAAAAGTAGGGGGAGTTT
TAGCTTTAATAATGTCTGTAGTTATTTTTTATTTTTTTCCATTTTTTATAGGAGGAGAGAAGAGAAGAATAATAAGATAT
TCAGTGAGAAAATTTTTGTTTTGAATAATGGTATTTAATTGAATATTATTAACATGGATTGGATCTTGTTTAGTAGAATA
TCCATTTTCAGAAATGGGAAAGGTTTTTAGATTTATGTATTTTTTTTTTTTTTGATTATTCCTATTTTTAAAAAGATTCA
ATTAGAGTAGCCTTTTTTACATTAATAGAACGAAAAACCTTAGGATATATCCAAATCCGAAAAGGACCTAATAAAGTAGG
ATTCTTAGGGATTTTACAACCATTCAGAGATGCATTAAAATATCTTTATTTTCCCCTATTTCTACTTTTTTCCTTTCTTT
ATGTATTTGACCTTTAATTCCCTGTTTCTTTTTTGGAATTTTTGACTCCAAATTTAGAATTCTTTCATTTTTTGTAATCT
CCAGAATCTCTGTTTACTCTCTCTTAATAATTGGATGATCAGCCAACTCCAAATACTCTCACCTAGGGAGAATTCGAAGA
GTCGCTCAAATAATCTCTTATGAAGTATCCCTATTCATTTCAATTATTTCATTATGTTTTCTTCATATAAATTTTTATCT
TTAYTTCAACTTCAAAATAACTTTCCATTCATTTTAATCCTTTTCCCCATTTTTATCATTTGAATTATTTCTTCAATTGC
TGAAACCAATCGAAGACCCTTCGATTTTGCAGAAGGAGAATCAGAATTAGTTTCAGGATTTAACGTTGAATACTTAGGAG
GATCTTTTGCAATAATCTTTCTAGCAGAATATTTAAATATTTTAATACTTAGAACAATTTCATCAATCTTCTTAATTCGA
GGAACCTTTCCACGATTTCGTTATGACCTTGAATGTTCATATTTTTTTATTTAGTTAGATTTTTAGTGGTATTTTCTTTT
TCAGATTGATTTATGATGTGAGTAGGGTTAGAAATTAATATAATAAGATTTATTTCTTTTATATTAGTGAGAAAAAGAAA
AATAGAAGTGGAGGGGTTATATAAATATTTTTTTATTCAAGGAGTGGGATCATGTTTAGTGATATTTGGAATAATAGAAG
GGGAAATAATAGAAGTGGCTTTATCATTAAAAATGGGTGCAGGGCCTTTTTATTTCTGATATCCTGAGGTTGTAGAAAAG
GTGGAGTGGTGAGGAAGATATTTATTAATATCTTTTCAGAAACTTTTACCTTTATTGTTATTATCGAGAGTAGGGGGAAT
TATTTAGAATTATTAGGCTTTTTCTTCAATCTTGAATTTGGGGTGAATGATTATTTTTTAATTTATTCCTTTGTTTTAGT
TTCTGTTGTATTGTATTTGAATTGAAAAGATTTCTGAAATAGGAATTTTAAGAAAAGGGAAAATTATTTTTTATGTTTTG
GTGTTAGGAGGGGTTCCGCCAATAGCTGGATTTATAATGAAGTGGTTAATTTTAGTAGAAATAATAAAGTTTAGAATTTT
TTTAAGCGTGATAATAGTTTTTTTGTTTTTATATGTTTTGTTATCTAAGGAATTTGAAGGTAAAGAAATTAGAAATTCTC
CGTATGAATGTGGATTTGATGTAATTTCTGGAACTCGAGTAAATTTTTCTTATCGTTTTTTTTTGATTTCTATTTTATTT
TTAATTTTTGATGTAGAGATTTCTTTGTTATTTCCTTTACCATTTTTGGTAAGAGAAATAATAGTAATTGTTGGAAGAAT
TTTTTTTTTATTTATTTTAATGTTAGGGTTGTTATATGAATATAAAAATGGAGCGTTGGATTTTATGTTTTTTTTGAAAT
AGTTTTAATTCCTACCTTAATTATTATTTCTAAATCAGGAAAAACTCTTGAACGAAATCAAGCAGGAATTTACCTTATTC
TCTATACCATTTCAGGAAGATTACCTTTATTAACTTTAATCTGCCTTTACTTTCAATCATTCATTTCTATTTCTATATCT
TTCTTTGAAATTCCTTTTCCAATTTTTCTTTGTTTAGCATTCCTGATTAAGTTTCCCTTATTTTTTTTTCATCTTTGACT
TCCTAAAGCTCACGTTGAAGCTCCTATAGAAGGATCAATAATTCTTGCAGGAATTTTACTAAAATTAGGGGGATATGGAA
TCATTCGCTTTAGCCCTTTTATTTTTTCCTTAAGAAAATTTTTATCCTCAATCATTATATCTTGCAGACTATTAGGAGCT
TGTTTTACAAGAATAATTTGCATCCGACAAAAAGATTTTAAATCTCTAATTGCTTACTCTTCCGTAGCACATATAGCACT
AGTAATTTCTAGAATCCTTTCATTTAAAATCCAAGGAATTAATGGAGCTATATTAATAATAATTAGACATGGATTATGCT
CTTCAAGCTTATTCCTTTTAGTTTCTATTCTTTATAACAACTCCCACTCTCGAAATATTTTATTATTATCCCAAACTCTT
CATTTTGATGATTATTATTTTCATCAGTAAACTTTTCTATTCCTCCCTCTCTTCTCTTTTTCCTCTGATATTAATCTCAT
TACTAGTTTCTTCATTTTCTTAGTATAATTTGATGACGAAAAAATATTATTATATTTTTATTAAGATTAGAAATAATATT
CATTTCAATATTCTTTTTAATTTCCTCATCAATCTTCAGAAATTTTAGAATTTTATTTTTCCTCTCATTAATAGTAAGAA
GATCGAGAATTGGATTATCTCTTCTAGTATTATTTTCACATTATCCTATTTAGAAAAGAATACATTCCTAACAAAGAAAT
TATTCGATTTCTATTTATCCTCTCAATCTTTATTTTTTCCATAATTATTTTAATTTATTCTTTATTATTTTAGGATGAGA
TGGATTAGGAATTTCCTCTTACATTTTAGTAATCTATTACCAAAACTTCAAATCATGTGAATCAGGAACAATTACTATCC
TTTCTAACCGAGTAGGAGATATTTTAATTATCTTATCCATTAGAATTTTATTCTCATTAGGATCCTGGGAATTTCAATTT
AACATTCTTTTCCCTTATATTACTTTACTTTTTGTTTTAACTGCTGCTTTTTCTAAGAGAGCACAAATTCCATTTTCTGC
ATGATTACCATCAGCAATAGCAGCTCCAACCCCAGTCTCTGCACTAGTTCATTCCTCAACTTTAGTAACTGCAGGAGTTT
ATATTTTAATCCGAATATCCTCCCACTCCAACCCTTTTATTTTAAATTTAATTCTCTACATTTCCCTAATCACTCTTATC
TCTTCAAGAATTTCAGCCATTTGAGAACAGGATATAAAAAAAATCATTGCCCTCTCAACATTAAGTCAAATCGCTTTAAT
AATATTTTCTATTTCAATTAATTCACTAAACATTGCATTTTTCCATCTAATTACTCATGCATTTTTTAAATCCACTATAT
TCATTTGTGCTGGAACCCTTATTCTTTCTTCAAACTACCAAGACTCCCGAAAACAAAACTCATTAAATTATTCTTCTCCT
TTAACCTTTTCTATCTTAGGAATTTCTTCTTTCGCATTAATAGGAATCCCTTTTCTTGCAGGATTTTATTCAAAAGATGC
TATTATTAATTCTTTTTTTCAAAATAACCTAAATATTTCTATCTCTTTACTAATTTTATTATCTTTAGGAATAACTTCTT
CTTATTCCACTCGAATAATCAAATTAATTTCTAAAAATTTTATTAAATCAAAACCAGATTTTACTTTCCATTTCATTAAT
TTCTCCTTCAATTTTACTTCCAATATCTATTTTTTCAGGGTCATCCTTTTGAAAATTTTGGTATTTTTATTTTTGATTTT
TTTATCAAGAGTTCAACCTATTTCTATAGTAATGTTATTATGTTTAAGAACATTATGATTTTCTTTTAAAATTTATTTAG
AGATAGGGAGATTTTGGTTTAGATTTATTTTGATTTTAGTAGTATTGAGAGGAATTTTAGTAGTTTTTATGTATATAATT
TCTTTAAGTTCAAATCAGAAGTTTGGARRAAATTTTTTTTTTTTTTTTTTTTTTTTTWTTTTTKTAAGTGAGGAATTTTG
GATAAATGAAAAGGGTGTTTTATTTGAATGTGAAAGGATGTGAAGAGGAGAAATGCTTGCTTTAAATTTATTTATTTTAG
TGTTTTTATTAAGAGTAATAATAATGGTTGTATGGATTAGAGGGAAAGAAAATTTTTTTTAAAAAAAAATTAATTCGACT
GTTTACCAAAAACATTTTTTATTGAATTATAATAAATAACTCCTGCTCAATGAAATTTAAATAGCCGCAGATCTGTGCTA
AGGTAGCATAATCATTTGCCTATTAATTATAGGATAGAATGAATGGAGAAACGAATAAGATCTAATTTTCAAAAAAGATT
GCGACCTCGATGTTGAATTAAAATTACTTTTTAGAGAAAAATCTTTAAAAGTAGGACTGTTCGTCCTTTAAAATTTTACA
TGATTTGAGTTCAAACCGGTGCAAGCCAGGTTGGATTATATCTTCTATTTTTTCCTAGTACGAAAGGAAATGAAAAAATT
TTAAATTGGCAGAACATTGCAATAGAATTAGAATCTAATTACCATTCAAATTCTAAACTTTATTATTATTATTATTTCAT
CATTAAAAAAAGAAAATTTTTTCAAGAAAAATTCGTGCCAGCATCTGCGGTTAAACGTTAATGAAAAATTATTCTATTAT
TTTTTCTTTTTTTGAGAAACTTGTTAATAAATCGAAAATACCCGCTTAATTCTTACTTTTACCGCCGTCTAAAAATTTTT
AAAAATAAAAAATTTTAATAAATAGAAAGACAGGTCAAGGTGAAGCTCATATTAAAGAATTAATTAGTTACTTATAAAAA
TCATTTAAGGAATTAACATTAATTAAAGAAATAGAATTAAAAAGTAATTCTATTCAAGAAAATAAAATTAATAAGAAAAA
AAAGTGCACATATCGCCCGTCACCCTCTTCAAGAAGAGGTAAGTCGTAACAAAGTTGAAATATTGGAAAATGTTTCAAGA
GAAA
>MY5057_Hexurella_ChiricahuaMtns_PriceCyn
GAAAAATATTTGAAGAAATTTCTTTTCCTTATAGATATGGAATTATAATGATTTCTATGGTATTGTTTTTGTTAGTGATG
TTAATAAATTTATTGGGATTGTTTCCTTATGTATTTACTGCTTCTGCTCATCCTGTTATTTCTTTTTCTTTAGGAATAGT
TATATGGGTTTCTTTATTTTTAATAGGATGAATAAAAAATTTTAGGAAAAGATCAGCGCATTTAGTTTCTGAAGGATGTC
CTATAATTTTGTCTCCTTTTATAGTAATAATTGAAGTTATTAGACATTTAATTCGTCCTATTACTTTATCTATTCGATTA
GCTGCGAATATGATGGCAGGTCATTTAATTATTGGATTAATTTCTTCGATTTCAGAGATTTCTTTTTTTGGATTTTTTAT
AAGATTATTTATGCAAATTTTATTGTTAGTTTTGGAGTGAGGGGTATGTTTAATTCAAGGATTTGTGTTTAGAGTATTAG
TAATAATATATATATTGGATTTTTATTAAATGAAGATTCCTCAATTAAGTCCAATTTTTTGAATAATTTTTCCTTTTCTT
TTGTTGATTATTTTAATAATTTTTTTTTTAGAAGTAGGAAAAAGAGAAAAATTAACCTTAGGAGTATCTTTAAACCTTCA
AAGTTTAAGAGAAAAATAAAGGTTTACAGCCTTTCATCTTGATTTTTATGAAAATTTTGAATTTGCAGTTCATTGTTTTA
TTAAACTAATTTCTGCGATGAATTTATTCAACTAATCATAAGGATATTGGAACTTTATATTTAATTTTTGGAATTTGATC
AGGAATAGTGGGGACTGCAATGAGAGTAATTATTCGTACTGAATTAGGACAGGTGGGGAGATTATTGGGAGATGATCATT
TATATAATGTTATTGTTACTGCTCATGCTTTTATTATGATTTTTTTTATGGTAATGCCTATTATAATTGGAGGATTTGGA
AATTGGATAGTTCCTTTAATGTTAGGATCTCCAGATATAGCTTTTCCTCGAATGAATAATTTAAGATTTTGGCTTCTTCC
TCCTTCTTTATTTTTTTTAATTTTATCTTCTTTAGTGGAGAAAGGAGTAGGAGCGGGATGAACAGTGTATCCTCCATTAT
CTTCTTTTTTAGGACACTCAGGGAGAAGAATAGATTTTGCTATTTTTTCTTTACATTTAGCTGGAGCATCTTCTATTATA
GGAGCAGTAAATTTTATTTCTACAATCGTTAATATGCGTAGAAAGGGAATAAGAATGGAAAAAGTTCCATTGTTTGTGTG
GTCTGTTTTAATTACTGCTATTTTATTGTTGTTATCATTGCCTGTATTAGCTGGAGCTATTACTATATTATTAACAGATC
GAAATTTTAATACGTCATTTTTTGATCCGGCTGGAGGAGGAGATCCAATTTTATTTCAACATTTGTTTTGGTTTTTTGGG
CATCCTGAAGTTTATATTTTAATTTTGCCTGGATTTGGAATGATTTCTCATATTATTAGTTCTTCTGTAGGAAAACGAGA
ACCTTTTGGAAGATTAGGAATGATTTATGCTATAGTAGGAATTGGAGGAATGGGATTTGTAGTTTGGGCTCATCATATGT
TTTCTGTTGGGATAGATGTAGATACTCGGGCTTATTTTACTTCTGCTACTATGATTATTGCTGTTCCTACAGGAATTAAA
GTGTTTAGATGAATAGCTACATTATTTGGATCTTATTTTAAATTAGATGCTTCAATATTATGAAGAGTGGGATTTATTTT
TTTATTTACTATGGGGGGAATTACTGGGGTGATTTTAGCAAATTCTTCTTTAGATATTATTCTTCATGATACTTATTATG
TAGTTGCTCATTTTCATTATGTTTTAAGAATGGGAGCTGTTTTTGCTATTTTAGGAGGATTTTCTTATTGGTTTCCTTTA
TTTTTTGGGTTGGCTTTAAGTTCTAAGCGAATGGTTTTACATTTTTATGTAATATTTTTAGGGGTAAATTTGACTTTTTT
TCCTCAACATTTTTTGGGAATAAATGGAATACCTCGTCGTTATTCTGATTATCCTGATGCTTTTTTAATATGAAATGTGG
TCTCAAGAATGGGGTCAATTATTTCATTGTTAGGAATTATGTTTTTGGTGATGGTAGTTTGGGAAAGAATAGTAAGAAAG
CATTTAATTGTTTTTTCTTATTTTGTTTCTGGATCTATGGAATGACAATGAAGATTGCCTCCTTTAGAACATTCTTTTAA
TCAAATGGTGTTGTGTTTGCCGAGTTGGGGATCATTATATTTTCAGAATGGGGTTTCTCCTTTGATGGAACAAATAATTT
TTTTTCATGATCATTCTATAATAGTTATGGTATTAGTAATAGTAATAGTAGGATATTTATTATTAATTTCTTTATTTGAG
AAGAGATATAATCGAATAATATTTGAAGGACAGGAGTTAGAATTAATTTGAACTTTGGTTCCTGTGGTATTTTTGTTGGT
TATTGCTTTTCCTTCTTTACGGTTGTTATATTTGATAGAAGAAATAGAAGATCCTGAAGTTACTGTTAAATCTTTAGGAC
ATCAATGATTTTGAAGATATGAGTATGCTGATTTAAGTGTGAGGAATTTAGATTCTTACATGATAGAAAGAAGAATGTTT
CGTTTATTAGAAGTAGATAATGCTTTGGTTCTTCCATTTGGGACAAATATTCGGATAGTAATTTCTGCTTCTGATGTAAT
TCATTCTTGAACTATCCCTAGATTAGGAGTAAAGGCTGATGGGATTCCAGGACGATTAAATCAAATTAGAATATTTATAA
ATCGTCCTGGGGTTTTTTTTGGACAATGTTCGGAAATTTGTGGAGCTAATCATAGATTTATGCCAATTATAATAATGACT
ATTTCTAAAAGTGGATTTTTATTGAAAAAGTTTTTTCATTCATTTCATTTAGTAACAATAAGTCCTTGGCCTTTATTAAT
AGGAGTAGGAGTAATAGGAGTATTATTAGGATTAGTGAAAGTAATAAGAATATTTAATTTTTTTTTTTTTTTTTTCTCTT
TAATTTTTTCTATAGTAGTGATAGTGTTATGATGACGGGATGTAATTCGAGAAGGAACTTATGAAGGATCTCATTCAATA
GAGGTAGTAAAAGGAATAATAGTGGGAATAATTTTATTTATTGTCTCTGAAGTTTTTTTTTTTTTTTCTTTTTTTTGATC
TTTTTTTCATTCAAGATTAAATCCTACTTTGGAGTTAGGAGGTGTATGACCTCCTTTTGGGGTGGAAAGATTTAATCCTT
TTCAGGTTCCTTTATTAAATACAACAATTTTATTGAGATCAGGGGTGAGAATTACTTGATGTCATCAAAGAATTTTAAGG
GGAGAAATAGAGGAGTTAGGTCTTTAATAATTACTTGAATTTTAGGGATTTATTTTTTGTTTCTTCAATGGATAGAATAT
AATGATTGTTCATTTTCTATTAGAGATTCTGTTTTTGGATCGATTTTTTTTGTAGCTACTGGATTTCATGGGTTTCATGT
AATTGTTGGGACTATGTTTTTAATTGTAATTTGATTTCGGCTTTTAAGTAAACATTTATCTGAATTTCATCATTTTGGGT
TTGAGGCTTCAGCGTGATATTGGCATTTTGTTGATGTGGTATGATTATTTTTGTTTTCAGTGGTTTATTGGTGAGGGGGT
TAATTGAGAATTTCTATTCGAAAAAGAGATGTAATAGTTAAAGGGGTAAGATCGTTTTTGTATGATTTACCTTCTCCTTC
AAGAATTTCTTATATGTGGAATTTTGGAAGAATATTAGGGGTATTTTTAATAATACAAATTTTTACTGGATTATTTTTGG
CTATTCATTTTTCTGGAGATGTAGATTTAGCTTTTTTAAGAGTTGTTCATTTAATGCGGGATGTAAAGTGGGGATGATTA
ATTCGTTTTTTGCATTCTAATGGAGCTAGTTTCTTTTTTTTATTTATGTATTGTCATATAGCTCGAGGAATTTATTATGG
TTCTTTTAAAAATTTAAAAACTTGAATAAGAGGGGTGAGAATTTTTATTTTGACCATAGTTACTGCATTTTTGGGATATA
TTTTACCATGAGGACAGATATCTTTTTGAGCTGCTACTGTTATTACTAATTTACTTTCAGCTATTCCTTATTTTGGGAAA
ACTTTAGTAGAGTGGGTGTGAGGAGGATTTGCTGTAGGAAATCCTACATTAACTCGTTTTTTTAGTTTTCATTTTATTTT
TCCTATAGTTATTTTGTTTTTGGTAGTAATTCATTTAATTTATCTTCATGAAATAGGATCTTTTAATCCGTTAGGAATAA
ACAGAAATTTGGATAAAGTGGAGTTTCATTCTTTTTTTTCTTTAAAGGATTCAGTTTCTTTGATAATTGTAATGTTTGTT
TTAATAATGATTTCTTTATTAATGCCTTTGATTTTTATGGATTGTGATAATTTTTTAATATCTAATCCTTTAGTAACTCC
TATTCATATTCAGCCTGAATGATATTTCTTGTTTGCTTATTGTATTCTTCGATCAATTAGAAGAAAAGTAGGAGGAGTTT
TAGCTTTAATAATGTCTGTAGTTATTTTTTATTTTTTTCCATTTTTTATAGGAGGAGAGAAGAGAAGAATAATAAGATAT
TCAGTGAGAAAATTTTTGTTTTGAATAATGGTATTTAATTGAATATTATTAACATGGATTGGATCTTGTTTAGTAGAATA
TCCATTTTCAGAAATGGGAAAGGTTTTTAGATTTATGTATTTTTTTTTTTTTTGATTATTCCTATTTTTAAAAAGATTCA
ATTAGAGTAGCCTTTTTTACATTAATAGAACGAAAAACCTTAGGATATATCCAAATCCGAAAAGGACCTAATAAAGTAGG
ATTCTTAGGGATTTTACAACCATTCAGAGATGCATTAAAATATCTTTATTTTCCCCTATTTCTACTTTTTTCCTTTCTTT
ATGTATTTGACCTTTAATTCCCTGTTTCTTTTTTGGAATTTTTGACTCCAAATTTAGAATTCTTTCATTTTTTGTAATCT
CCAGAATCTCTGTTTACTCTCTCTTAATAATTGGATGATCAGCCAACTCCAAATACTCTCACCTAGGGAGAATTCGAAGA
GTCGCTCAAATAATCTCTTATGAAGTATCCCTATTCATTTCAATTATTTCATTATGTTTTCTTCATATAAATTTTTATCT
TTATTTCAACTTCAAAATAACTTTCCATTCATTTTAATCCTTTTCCCCATTTTTATCATTTGAATTATTTCTTCAATTGC
TGAAACCAATCGAAGACCCTTCGATTTTGCAGAAGGAGAATCAGAATTAGTTTCAGGATTTAACGTTGAATACTTAGGAG
GATCTTTTGCAATAATCTTTCTAGCAGAATATTTAAATATTTTAATACTTAGAACAATTTCATCAATCTTCTTAATTCGA
GGAACCTTTCCACGATTTCGTTATGACCTTGAATGTTCATATTTTTTTATTTAGTTAGATTTTTAGTGGTATTTTCTTTT
TCAGATTGATTTATGATGTGAGTAGGGTTAGAAATTAATATAATAAGATTTATTTCTTTTATATTAGTGAGAAAAAGAAA
AATAGAAGTGGAGGGGTTATATAAATATTTTTTTATTCAAGGAGTGGGATCATGTTTAGTAATATTTGGAATAATAGAAG
GGGAAATAATAGAAGTGGCTTTATCATTAAAAATGGGTGCAGGGCCTTTTTATTTCTGATATCCTGAGGTTGTAGAAAAG
GTGGAGTGGTGAGGAAGATATTTATTAATATCTTTTCAGAAACTTTTACCTTTATTGTTATTATCGAGAGTAGGGGGAAT
TATTTAGAATTATTAGGCTTTTTCTTCAATCTTGAATTTGGGGTGAATGATTATTTTTTAATTTATTCCTTTGTTTTAGT
TTCTGTTGTATTGTATTTGAATTGAAAAGATTTCTGAAATAGGAATTTTAAGAAAAGGGAAAATTATTTTTTATGTTTTG
GTGTTAGGAGGGGTTCCGCCAATAGCTGGATTTATAATGAAGTGGTTAATTTTAGTAGAAATAATAAAGTTTAGAATTTT
TTTAAGCGTGGTAATAGTTTTTTTGTTTTTATATGTTTTGTTATCTAAGGAATTTGAAGGTAAAGAAATTAGAAATTCTC
CGTATGAATGTGGATTTGATGTAATTTCTGGAACTCGAGTAAATTTTTCTTATCGTTTTTTTTTGATTTCTATTTTATTT
TTAATTTTTGATGTAGAGATTTCTTTGTTATTTCCTTTACCATTTTTGGTAAGAGAAATAATAGTAATTGTTGGAAGAAT
TTTTTTTTTATTTATTTTAATGTTAGGGTTGTTATATGAATATAAAAATGGAGCGTTGGATTTTATGTTTTTTTTGAAAT
AGTTTTAATTCCTACCTTAATTATTATTTCTAAATCAGGAAAAACTCTTGAACGAAATCAAGCAGGAATTTACCTTATTC
TCTATACCATTTCAGGAAGATTACCTTTATTAACTTTAATCTGCCTTTACTTTCAATCATTCATTTCTATTTCTATATCT
TTCTTTGAAATTCCTTTTCCAATTTTTCTTTGTTTAGCATTCCTGATTAAGTTTCCCTTATTTTTTTTTCATCTTTGACT
CCCTAAAGCTCACGTTGAAGCTCCTATAGAAGGATCAATAATTCTTGCAGGAATTTTACTAAAATTAGGGGGATATGGAA
TCATTCGCTTTAGCCCTTTTATTTTTTCCTTAAGAAAATTTTTATCCTCAATCATTATATCTTGCAGACTATTAGGAGCT
TGTTTTACAAGAATAATTTGCATCCGACAAAAAGATTTTAAATCTCTAATTGCTTACTCTTCCGTAGCACATATAGCACT
AGTAATTTCTAGAATCCTTTCATTTAAAATCCAAGGAATTAATGGAGCTATATTAATAATAATTAGACATGGATTATGCT
CTTCAAGCTTATTCCTTTTAGTTTCTATTCTTTATAACAACTCCCACTCTCGAAATATTTTATTATTATCCCAAACTCTT
CATTTTGATGATTATTATTTTCATCAGTAAACTTTTCTATTCCTCCCTCTCTTCTCTTTTTCCTCTGATATTAATCTCAT
TACTAGTTTCTTCATTTTCTTAGTATAATTTGATGACGAAAAAATATTATTATATTTTTATTAAGATTAGAAATAATATT
CATTTCAATATTCTTTTTAATTTCCTCATCAATCTTCAGAAATTTTAGAATTTTATTTTTCCTCTCATTAATAGTAAGAA
GATCGAGAATTGGATTATCTCTTCTAGTATTATTTTCACATTATCCTATTTAGAAAAGAATACATTCCTAACAAAGAAAT
TATTCGATTTCTATTTATCCTCTCAATCTTTATTTTTTCCATAATTATTTTAATTTATTCTTTATTATTTTAGGATGAGA
TGGATTAGGAATTTCCTCTTACATTTTAGTAATCTATTACCAAAACTTCAAATCATGTGAATCAGGAACAATTACTATCC
TTTCTAACCGAGTAGGAGATATTTTAATTATCTTATCCATTAGAATTTTATTCTCATTAGGATCCTGGGAATTTCAATTT
AACATTCTTTTCCCTTATATTACTTTACTTTTTGTTTTAACTGCTGCTTTTTCTAAGAGAGCACAAATTCCATTTTCTGC
ATGATTACCATCAGCAATAGCAGCTCCAACCCCAGTCTCTGCACTAGTTCATTCCTCAACTTTAGTAACTGCAGGAGTTT
ATATTTTAATCCGAATATCCTCCCACTCCAACCCTTTTATTTTAAATTTAATTCTCTACATTTCCCTAATCACTCTTATC
TCTTCAAGAATTTCAGCCATTTGAGAACAGGATATAAAAAAAATCATTGCCCTCTCAACATTAAGTCAAATCGCTTTAAT
AATATTTTCTATTTCAATTAATTCACTAAACATTGCATTTTTCCATCTAATTACTCATGCATTTTTTAAATCCACTATAT
TCATTTGTGCTGGAACCCTTATTCTTTCTTCAAACTACCAAGACTCCCGAAAACAAAACTCATTAAATTATTCTTCTCCT
TTAACCTTTTCTATCTTAGGAATTTCTTCTTTCGCATTAATAGGAATCCCTTTTCTTGCAGGATTTTATTCAAAAGATGC
TATTATTAATTCTTTTTTTCAAAATAACCTAAATATTTCTATCTCTTTACTAATTTTATTATCTTTAGGAATAACTTCTT
CTTATTCCACTCGAATAATCAAATTAATTTCTAAAAATTTTATTAAATCAAAACCAGATTTTACTTTCCATTTCATTAAT
TTCTCCTTCAATTTTACTTCCAATATCTATTTTTTCAGGGTCATCCTTTTGAAAATTTTGGTATTTTTATTTTTGATTTT
TTTATCAAGAGTTCAACCTATTTCTATAGTAATGTTACTATGTTTAAGAACATTATGATTTTCTTTTAAAATTTATTTAG
AGATAGGGAGATTTTGGTTTAGATTTATTTTGATTTTAGTAGTATTGAGAGGAATTTTAGTAGTTTTTATGTATATAATT
TCTTTAAGTTCAAATCAGAAGTTTGGAGRAAATTTTTTTTTTTTTTTTTTTTTTTTTWTKTTTGTAAGTGAGGAATTTTG
GATAAATGAAAAGGGTGTTTTATTTGAATGTGAAAGGATGTGAAGAGGAGAAATGCTTGCTTTAAATTTATTTATTTTAG
TGTTTTTATTAAGAGTAATAATGATGGTTGTATGGATTAGAGGGAAAGAAAATTTTTTTAAAAAAAAAATTAATTCGACT
GTTTACCAAAAACATTTTTTATTGAATTATAATAAATAACTCCTGCTCAATGAAATTTAAATAGCCGCAGATCTGTGCTA
AGGTAGCATAATCATTTGCCTATTAATTATAGGATAGAATGAATGGAGAAACGAATAAGATCTAATTTTCAAAAAAGATT
GCGACCTCGATGTTGAATTAAAATTACTTTTTAGAGAAAAATCTTTAAAAGTAGGACTGTTCGTCCTTTAAAATTTTACA
TGATTTGAGTTCAAACCGGTGCAAGCCAGGTTGGATTATATCTTCTATTTTTTCCTAGTACGAAAGGAAATGAAAAAATT
TTAAATTGGCAGAACATTGCAATAGAATTAGAATCTAATTACCATTCAAATTCTAAACTTTATTATTATTATTATTTCAT
CATTAAAAAAAGAAAATTTTTTCAAGAAAAATTCGTGCCAGCATCTGCGGTTAAACGTTAATGAAAAATTATTCTATTAT
TTTTTCTTTTTTTGAGAAACTTGTTAATAAATCGAAAATACCCGCTTAATTCTTACTTTTACCGCCGTCTAAAAATTTTT
AAAAATAAAAAATTTTAATAAATAGAAAGACAGGTCAAGGTGAAGCTCATATTAAAGAATTAATTAGTTACTTATAAAAA
TCATTTAAGGAATTAACATTAATTAAAGAAATAGAATTAAAAAGTAATTCTATTCAAGAAAATAAAATTAATAAGAAAAA
AAAGTGCACATATCGCCCGTCACCCTCTTCAAGAAGAGGTAAGTCGTAACAAAGTTGAAATATTGGAAAATGTTTCAAGA
GAAA
>MY5064_Hexurella_MuleMtns_Escabrosa
GGAAGATATTTGAAGAAATTTCATATCCTAATGGATATGGAATTATAATAATTTCTATAGTTTTGTTTTTATTAGTAATA
ATAATAAATTTATTGGGGTTATTTCCTTATGTTTTTACTGCTTCTGCTCATCCTGTAGTTTCTTTTTCTTTAGGATTAGT
AATGTGAATATCTTTATTTTTAATAGGATGAATAAAAAATTTTAAGAAAAGTTCAGCACACTTAGTTTCTGAGGGGTGTC
CTTTGATTTTATCTCCTTTTATAGTTATAATTGAAGTAATTAGACATTTAATTCGTCCTATTACTTTGTCTGTTCGATTG
GCTGCTAATATAATAGCTGGACATTTAATTATTGGATTAATTTCTTCAATTTCTGAAATTTCTTTTTTTAGATTTATCGT
TAGATTAATTATACAAATTTTATTATTAGTATTGGAATGAGGAGTTTGTTTAATTCAGGGTTTTGTATTTAGAGTTTTA-
-TATAATATATAT-TTGGATTTTTATTAA???????????????????????????????????????????????????
?????????????????????????????????????????????????????????????????---------------
--------------------------------------------------------------------------------
---------TTTCTGCGATGAATTTATTCTACTAATCATAAGGATATTGGAACTTTATATTTAATTTTTGGAATTTGATC
AGGAATAGTGGGAACTGCAATAAGAGTTATTATTCGGACTGAATTAGGACAAGTAGGAAGATTATTGGGAGATGATCATT
TATATAATGTTATTGTTACGGCTCATGCTTTTGTTATAATTTTTTTTATAGTGATACCTATTATAATTGGAGGATTTGGA
AATTGAATAGTTCCTTTAATATTAGGGTCTCCAGATATAGCTTTTCCTCGAATGAACAATTTAAGATTTTGGCTTTTACC
TCCTTCTTTATTTTTTTTAATTTTATCTTCTTTAGTGGAAAAAGGAGTTGGGTCAGGATGAACTGTTTATCCTCCGTTAT
CTTCTTTTTTGGGGCATTCGGGGAGAAGAATAGATTTTGCAATTTTTTCTTTACATTTAGCTGGGGCTTCTTCTATT---
----------AATTTATTTCTAC-----------------------------------AAAAAGTACCATTATTTGTTTG
GTCGGTTTTAATTACTGCAATTTTATTATTGTTATCTTTACCTGTCTTAGCAGGAGCTATTACTATATTGTTAACAGATC
GAAATTTTAATACATCATTTTTTGACCCGGCTGGAGGGGGGGATCCAATTTTATTTCAACATTTATTTTGATTTTTTGGG
CATCCTGAAGTTTATATTTTAATTTTACCTGGATTTGGAATAATTTCTCATATTATTAGATCTTCAGTAGGAAAACGGGA
ACCTTTTGGGAGATTAGGAATAATTTATGCTATAGTGGGAATTGGAGGAATGGGATTTGTAGTATGAGCTCATCATATAT
TTTCTGTGGGGATGGATGTAGATACTCGGGCTTATTTTACTTCTGCTACTATGATTATTGCTGTTCCTACAGGAATTAAA
GTTTTTAGATGAATAGCAACGTTATTTGGATCTTATTTTAAGTTGGATGCTTCAATATTATGAAGAGTGGGATTTATTTT
TTTGTTTACAATAGGGGGAATTACGGGAGTTATTTTAGCAAATTCTTCTTTGGATATTATTCTTCATGATACTTATTATG
TAGTAGCCCATTTTCATTATGTTTTAAGAATAGGGGCTGTCTTTGCTATTCTTGGAGGAATTTCTTATTGGTTTCCTTTG
TTTTTTGGATTGGCATTGAATTCTAAGCGGATAATTTTACATTTTTATGTAATATTTTTAGGGGTAAATTTAACTTTTTT
TCCTCAGCATTTTTTAGGAATAAATGGGA-----CGTCGTTATTCTGATTATCCTGATGCTTTTTTAATATGAAATGTGG
TGTCGAGAAT----------------------------------------------------------------------
-------------------------------------------GACAATGGAGATTACCTCCTTTAGAGCA---------
----------------TTGCCAAGTTGAGGATCTATATATTTTCAGAATGGGGTGTCTCCTTTAATAGAACAAATAATTT
TTTTTCATGATCATTCTATAATAGTAATAGTATTAGTAATAGTAATGGTAGGATATTTATTAATAATTTCTTTATTTGAA
AAAAGATATAATCGAATAATATTTGAAGGACATGAATTAGAATTAATTTGAACTTTAGTTCCTGTGGTGTTTTTATTAGT
AATTGCTTTTCCTTCTTTACGTTTGTTGTATTTAATAGAAGAGATAGAAGATCCTGAAGTAACTGTAAAATCTTTAGGTC
ATCAGTGATTTTGGAGATATGAGTATGCTGATATAGGGATTAAAAATTTAGATTCTTATATAATAGAAAATAGAATATTT
CGTTTATTGGAAG--------------------------GGGAATGGTATTCGGATAGTAATTTCT--------------
-------------------------------AAGGCTGATGGAATTCCAGGACGATTAAATCAAATTAGAATATTTATAA
ATCGTCCTGGAATTTTTTTTGGACAATGTTCTGAAATTTGTGGAGCTAATCATAGATTTATACCAATTATAATAATAACT
ATTTCTAAAAATGGGTTTTTA-TGAAAAAATTTTTTCATTCATTTCATTTAGTAACAATGAGTCCTTGACCTTTGTTGAT
GGGAGTGGGAGCAATAGGGATTTTGTTAGGATTAGTAAAAGTAATAAGAA-ATTTAATTTTTTTTTTTTTTTTTTCTCTT
TAATTTTTTCTATAATTATTATAGTATTGTGATGGCGGGATGTGATTCGAGAAGGAACTTATGAAGGTTCACATTCGTTA
GAAGTAGTAAAAGGAATAATAGTTGGGATGGTTTTATTTATTATCTCTRAWSTTTTTTTTTTTTTTTCTTTTTTTTGATC
TTTTTTT-ATTCAAGTTTGAATCCTACTTTGGAGTTAGGAAGAGTTTGACCCCCTTGTGGAGTTGAAAGATTTAATCCTT
TTCAAGTTCCTTTATTAAATACTACTATTTTATTAAGTTCTGGAGTAAGAATTACGTGATGTCATCAAAGAATTTTGAAG
GGAGAAATGAAAGAGTTAAATCTTTAATAGTTACTTGAATATTGGGAATTTATTTTTTGTTTCTTCAGTATATAGAATAT
AGTGATTGTTCTTTTTCTATTAGAGATTCTGTTTTTGGATCAATTTTTTTTGTAGCTACTGGGTTTCATGGATTTCATGT
AATTGTGGGAACTTTGTTTTTA----TGTTTTGATTTCGTCTTTTAGATAAACATCTATCGGAATTTCATCATTTTGGTT
TTGAAGCTTCTGCATGATATTGACATTTTG--------------------------------------------------
---TTGAAAATTTCTATTCGAAAGAGAGATGTGATAGTAAAAGGAGCAAGATCATTTTTATATGATTTACCATCTCCTTC
AAGAATTTCTTATATATGGAATTTTGGAAGAATATTAGGAGTTTTTTTGATTATGCAAATTTTTACTGGATTATTTTTAG
CTATGCATTTTTCTAGAGATGTGGAGTTGGCTTTTATAAGAGTAGTTCATTTAATGCGAGATGTAAAGTGAGGATGATTA
ATTCGTTTTTTGCATTCTAATGGGGCAAGTCTTTTTTTTTTATTTATTTATTGTCATATGGCTCGGGGAATTTATTATGG
ATCTTACAAAAATTTTAAAACTTGAATGAGAGGAGTTACAATTTT-----------------------------------
----------AGGACAAATGTCATTTTGAGCTGCTACTGTAATTACAAATTTACTTTCAGCTGTTCCTTATTTGGGAAAG
ACATTGGTGGAGTGAGTATGGGGGGGATTTGCTGTGGGAAATCCTACATTAACTCGGTTTTTTAGATTTCATTTTATTTT
TCCTATAGTAATTTTATTTTTGGTAATTGTTCATTTGATTTATCTTCATGAAATTGGATCTTTTAATCCGTTAGGAATAA
ATAGAAATTTGGATAAGGTGGAATTTCATTCTTTTTTTTCTTTGAAGGATTCTGTATCTTTAATAGTAGTAATATTTGTT
TTAGTTATAATTTCTTTATTAATTCCTTTAGTGTTTATAGATTGTGACAATTTTTTAATATCTAATCCTTTAGTAACTCC
GATTCATATTCAACCTGAATGATATTTTTTGTTTGCATATTGTATTTTGCGATCTATTAGAAGAAAAGTAGGAGGAGTTT
TGGCTTTGTTAATGTCTGTAATAATTTTTTATTTTTTTCCATTTTTTATAGGAGGAGTGAAGAGAAGAATGGTGAGATAT
GCAGTGGGAAAGTTTTTATTTTGAATAGTAATTTTTAATTGAATATTGTTAACGTGAACAGGGTCTTGTTTGGTGGAATA
TCCATTTGCAGAATTGGGAAAAATTTTTAGATT--TATATTTTTTTTTTTTTTGATGGTTCCTATTTTTATAAAAGTTCA
????????????????????????????????????????????????????????????????????????????????
????????????????????????????????????????????????????????????????????????????????
????????????????????????????????????????????????????????????????????????????????
????????????????????????????????????????????????????????????????????????????????
????????????????????????????????????????????????????????????????????????????????
????????????????????????????????????????????????????????????????????????????????
????????????????????????????????????????????????????????????????????????????????
????????????????????????????????????????????????????????????????????????????????
?????????????????????????????-----------------------------------AGTAGTATTTTCTTAT
TCTGATTGATTTATGTTGTGGGTGGGATTAGAAATAAATATAATGAGATTTATCTCTTTTATAATAATAAGGAAAAGAAA
AATGGAAGTAGAGGGATTATATAAATATTTTTTTATTCAAGGAGTTGGATCGTGTTTAGTAATATTTGGAATGTTAGAAG
GGGAAATAATAGAGGTTGCTTTATCGTTAAAAATAGGAGCGGGTCCTTTTTATTTTTGGTTTCCTGAAGTAGTAGAGAAA
GTAGAATGGTGAGGAAGATATTTATTAATGACTTTTCAGAAACTTTTACCTTTGTTGTTA--------------------
----------------GCTTTTTCTTCTATTTTAAATTTGGGATGAATAATTATTTTTTTATTTATTCTTTTGTATTAGT
TTCTGTAGTGATATTTTTGAGTAAGAAAAATTTCTGAAGCAGGAATTTTGAGAAAAAGAAAAATTATT------------
-----------------------------------------------AATTTTAGTGGAAATAATGAAATTTAGAGTTTT
TTTGAGAATTTTAATAGTTTTCTTGTTTTTATATGTTTTGT---------------------------------------
----TGAGTGTGGGTTTGATGTAATTTCTGGAACTCGAGTGAATTTTTCTTATCGTTTTTTTTTGATTTCA--TTTTGTT
TTAATTTTTGATGTGGAGATTGCTTTGTTATTTCCTTTACCTTTTTTA-------------------------------T
TTTTTTTTTATTTATTTT------------------------------------------CTTCTTCCTCTTTTCAAAAT
AAATTTTT----------------------------------------------------------AATTTATTTAATTC
T-------------------------------------------------------TTTCTGATCTTAACTTTCATTTCT
TCTAATAA--------------------------TAGCATTTTTAATTAAATTTCCCTTATTTTTTTTTCACTTTTGACT
TCCCAAAGCTCATGTAGAAGCTCCTATAGAAGGATCCATAATTCTTGCAGGAATTTTACTAAAACTAGGAGGATATGGAA
TCATTCGATTTAGTCCATTTATT--------------------------AATTATTATATCCTGCAGATTATTAGGAGCT
TGCATTACAAGAATAATTTGTATTCGACAAAAAGATTTTAAATCCCTAATTGCTTATTCCTCCGTAGCTCACATAGCATT
AGTAATTTCTAGAATTCTATCATTTAAATTTCAAGGAATT----------------------------------------
--------------------------------------------------------------------------------
--------------------TCTTCAGTAAATTTTTCTATTCCTCCTTCTCCTCCTTATTTCTTCTAATATTTATTTCAT
TTTTAGTTTCTTCGTTTTCTTAGAATAATTTGATGACGAAAAAATATTATTATATTTTTATTAAGATTAGAAATAATATT
CATTTCAATATTCTTTTTAATTTCTTCTTCAATCTTTAGAAATTTTAGAATCCTTTTTTTCCTCTCCTTAATAGTAAGAA
GATCAAGAATCGGATTATCTTTACTA-------------ATTATCCTTTTTAGAAAAGAATATATTCCTTCCAAAGAAAT
CACTCGATTCTT--------------------------------------------------------------------
--------------------------------------------------------------------------------
--------------------------------------------------------------------------------
--------------------------------------------------------------------------------
--------------------------------------------------------------------------------
--------------------------------------------------------------------------------
--------------------------------------------------------------------------------
--------------------------------------------------------------------------------
--------------------------------------------------------------------------------
----------------------------------------------------------------TTTATTCTAAAGATGC
TATTATTAATTCCTTTTTTCAAAACAATCTTAATATTCCTATCTCCTTATTAATTCTACTATCTTTAGGAATAACCTCCT
CATATTCCACTCGAATAATTAAATTAATTTCTAAAAATTTTATTAAATCAAAACCAGATTT---------TTTCTGTAAT
TTCTCCATCTATTTTACTTCCAATATCTATCTTCTCAGGATCATTATTTTGAAAATTTTGGTATTTTTATTTTTAATTTT
TTTATCAAGAATACAACCTATTTCTATAGTAATGTTACTTTGTATGAGAACATTATGATTTTCTTTAAAAATATTTTTTG
AAATAGGAAGATTTTGATTTAGATTTATTTTAATCTTAGTAGTAATAAGAGGAATTTTAGTAGTGTTTATGTATATAATT
TCTTTAAGATCAAATCAAAAATTCGGAAAAAATTTTTTTTTTTTTTTTTTTTTTTTTWTTTTTKTAAGTGAAGAATTTTG
AATAAATGAGAAGGGAATTTTATTTGAATGTGAAAAAATGTGGGGGGGAGAAATAGTTTTTTTAAATTTGTTTATTTTAG
TTTTTTTATT-----------------------------------------ATTTTTTTTAAAAAAAAATT---------
-------------ATTTTTTATTGAATTATAATAAATAACTCCTGCTCAATGAATTTTAAATAGCCGCAGATCTGTGCTA
AGGTAGCATAATCATTTGCCTATTAATTATAGGATAGAATGAATGGAGAAACGAATAAGACCTAATTTACAAAGAAGATT
GCGACCTCGATGTTGAATTAAAATTACTTTTCAGAGAAAAATCTTTAAAAGTAGGACTGTTCGTCCTTTAAAATTTTACA
TGATTTGAGTTCAAACCGGTGTAAGCCAGGTTGGTTTATATCTTCTATTTTTTCATAGTACGAAAGGAAATGGAAAAATT
TTCATTTGGCAGAATATTGCATTAGAATTAGAATCTAAT-------------------TTTATTATTATTATTATTT---
-------------------------------TTCGTGCCAGCATCTGCGGTTAAACGTTAATGAAT--------------
-TTTTCTTTTTTCGAGAAACTTGTTAATTAATCGAAAATACTCGCTTGAATCTCACTTTTACCGCCGTCTAAAAATTTTT
AATAATAAAAAATTAAAATAAATAAAAAGACAGGTCAAGGTGAAGCTTATTTTAAAGCATTAATTAGTTACTTATAAA--
----------------------TTAAAGAAATAGAATTGAAAAGTAATTTTATTTAAAATACTATAATTAATAAGAAAAA
A---------------------------------------------------------------GGAAAATGTTTCAAGA
GAA-
>MY5066_Hexurella_MuleMtns_Escabrosa
GGAAGATATTTGAAGAAATTTCATATCCTAATGGATATGGAATTATAATAATTTCTATAGTTTTGTTTTTATTAGTAATA
ATAATAAATTTATTGGGGTTATTTCCTTATATTTTTACTGCTTCTGCTCATCCTGTAGTTTCTTTTTCTTTAGGATTAGT
AATGTGAATATCTTTATTTTTAATAGGATGAATAAAAAATTTTAAGAAAAGTTCAGCACACTTAGTTTCTGAGGGGTGTC
CTTTGATTTTATT-------------ATAATTGAAGTAATTAGACATTTAATTCGTCCTATTACTTTGTCTGTTCGATTG
GCTGCTAATATAATAGCTGGACATTTAATTATTGGATTAATTTCTTCAATTTCTGAAATTTCTTTTTTTAGATTTATCGT
TAGATTAATTATACAAATTTTATTATTAGTATTGGAATGAGGAGTTTGTTTAATTCAGGGTTTTGT--------------
-----------------------------ACGAAGATTCCTCAATTGAGTCCAATTCTTTGAATAATTTTTCCTTTTTTT
TTATTATTAGTTTTAATAATTTTTTTTTTAGAAATTGGGAAA---------------TTAGAAATATCTTTAAACCTTCA
AAGTTTAAGAGAAAAATAAAGGTTTACAGCCTTTCATCTTGATTTTTAGAAAAATTATGAATTTGCAGTTCATTGTTTTA
TTAAACTAATTTCTGCGATGAATTTATTCAACTAATCATAAGGATATTGGAACTTTATATTTAATTTTTGGAAT-TGATC
AGGAATAGT-GGGACTGCAATAAGAGTTATTATTCGGACTGAATTAGGACAAGTAGGAAGATTATTGGGAGATGATCATT
TATATAATGTTATTGTTACGGCTCATGCTTTTGTTATAATTTTTTTTATAGTGATACCTATTATAATTGGAGGATTTGGA
AATTGAATAGTTCCTTTAATATTAGGGTCTCCAGATATAGCTTTTCCTCGAATGAACAATTTAAGATTTTGGCTTTTACC
TCCTTCTTTATTTTTTT-----ATTTTCTTCTTAGT-GAAAAAGGAGTTGGGTCAGGATGAACTGTTTATCCTCCGTTAT
CTTCTTTTTTGGGGCATTCGGGGAGAAGAATAGATTTTGCAATTTTTTCTTTACATTTAGCTGGGGCTTCTTCTATTATA
GGAGCTGTAAATTTCATTTCTACTATTATTAATATACGAAGAAAAGGAATAAGAATAGAAAAAGTACCATTATTTGTTTG
GTCGGTTTTAATTACTGCAATTTTATTATTGTTATCTTTACCTGTCTTAGCAGGAGCTATTACTATATTGTTAACAGATC
GAAATTTTAATACATCATTTTTTGACCCGGCTGGAGGGGGGGATCCAATTTTATTTCAACATTTATTTTGATTTTTTGGG
CATCCTGAAGTTTATATTTTAATTTTACCTGGATTTGGAATTGTCTCTCATGTAATT--------TG-AGTGGAAAGCGG
ACCTTTTGG--GATTAGGAATAATTTATGCTATAGTGGGAATTGGAGGAATGGGATTTGTAGTATGAGCTCATCATATAT
TTTCTGTGGGGATGGATGTAGATACTCGGGCTTATTTTACTTCTGCTACTATGATTATTGCTGTTCCTACAGGAATTAAA
GTTTTTAGATGAATAGCAACGTTATTTGGATCTTATTTTAAGTTGGATGCTTCAATATTATGAAGAGTGGGATTTATTTT
TTTGTTTACAATAGGGGGAATTACGGGAGTTATTTTAGCAAATTCTTCTTTGGATATTATTCTTCATGATACTTATTATG
TAGTAGCCCATTTTCATTATGTTTTAAGAATAGGGGCTGTCTTTGCTATTCTTGGAGGAATTTCTTATTGGTTTCCTTTG
TTTTTTGGATTGGCATTGAATTCTAAGCGGATAATTTTACATTTTTATGTGATGTTTTTAGGGGTAAATTTAACTTTTTT
TCCTCA-CATTTTTT-GGAATAAATGGGATACCTCGTCGTTATTCTGATTATCCTGATGCTTTTTTAATATGAAATGTA-
-----------------------------------------------------------TGAGAAAGAATAGTAAGAAAA
CATTTAATTGTATTTTCTTATTTTGTTTCTGGATCTATGGAATGACAATGGAGATTACCTCCTTTAGAGCACTCTTTTAA
TCAAATAGTATTATGT--------------------------------------------------AGAACAAATAATTT
TTTTTCATGATCATTCTATAATAGTAATAGTATTAGTAATAGTAATAGTAGGATATTTATTATTAATTTCTTTATTTGAA
AAAAGATATAATCGAATAATATTTGAAGGACAAGAATTAGAATTAATTTGAACTTTAGTTCCTGTGGTGTTTTTATTAGT
AATTGCTTTTCCTTCTTTACGTTTGTTGTATTTAATAGAAGAGATAGAAGATCCTGAAGTAACTGTAAAATCTTTAGGTC
ATCAGTGATTTTGGAGATATGAGTATGCTGATATAGGGATTAAAAATTTAGATTCTTATATAATAGAAAATAGAATATTT
CGTTTATTGGAAGTAGATAATGCTTTAATTCTTCCGTTTGAAACTAATATTCGAATGGTTGTTACTGCTTCTGATGTAAT
TCATTCTTGAACTATTCCTAGATTAGGGGTGAAGGCTGATGGAATTCCAGGACGATTAAATCAAATTAGAATATTTATAA
ATCGTCCTGGAATTTTTTTTGGACAATGTTCTGAAATTTGTGGAGCTAATCATAGATTTATACCAATTATAA----AACT
ATTTCTAAAAATGGGTTTTTA-TGAAAAAATTTTTTCATTCATTTCATTTAGTAACAATGAGTCCTTGACCTTTGTTGAT
GGGAGTGGGAGCAATAGGGATTTTGTTAGGATTAGTAAAAGTAATAAGAAAATTTAA-TTTTTTTTTTTTTTTTTTCTTT
TAATTTTTTCTATAATTATTATAGTATTGTGATGGCGGGATGTGATTCGAGAAGGAACTTATGAAGGTTCACATTCGTTA
GAAGTAGTAAAAGGAATAATAGTTGGGATGGTTTTATTTATTATCTCTGAR-TTTTTTTTTTTTTTTCTTTTTTTTTATT
TTTCTTTCATTCAAGTTTGAATCCTACTTTGGAGTTAGGAAGAGTTTGACCCCCTTGTGGAGTTGAAAGATTT-ATCCTT
TTCARGTTCCTTTATTAAATACTACTATTTTATTAAGTTCTGGAGTAAGAATTACGTGATGTCATCAAAGAATTTTGAAG
GGAGAAATGAAAGAGTTAAATCTTTAATAGTTACTTGAATATTGGGAATTTATTTTTTGTTTCTTCAGTATATAGAATAT
AGTGATTGTTCTTTTTCTATTAGAGATTCTGTTTTTGGATCAATTTTTTTTGTAGCTACTGGGTTTCATGGATTTCATGT
AATTGTGGGAACTTTGTTTTTGATAGTGGTTTGATTTCGTCTTTTAGATAAACATCTATCGGAATTTCATCATTTTGGTT
TTGAAGCTTCTGCATGATATTGACATTTTGTAGATGTAGTGTGATTATTTTTGTTTTCGGTGGT----------------
---TTGAAAATTTCTATTCGAAAGAGAGATGTGATAGTAAAAGGAGCAAGATCATTTTTATATGATTTACCATCTCCTTC
AAGAATTTCTTATATATGGAATTTTGGAAGAATATTAGGAGTTTTTTTGATTATGCAAATTTTTACTGGATTATTTTTAG
CTATGCATTTTTCTAGAGATGTGGAGTTGGCTTTTATAAGAGTAGTTCATTTAATGCGAGATGTAAAGTGAGGATGATTA
ATTCGTTTTTTGCATTCTAATGGGGCAAGTCTTTTTTTTTTATTTATTTATTGTCATATGGCTCGGGGAATTTATTATGG
ATCTTACAAAAATTTTAAAACTTGAATGAGAGGAGTTACAATTTTTATTTTAAGAATATTAACTGCTTTTATGGGATATG
TTTTGCCTTGAGGACAAATGTCATTTTGAGCTGCTACTGTAATTACAAATTTACTTTCAGCTGTTCCTTATTTGGGAAAG
ACATTGGTGGAGTGAGTATGGGGGGGATTTGCTGTGGGAAATCCTACATTAACTCGGTTTTTTAGATTTCATTTTATTTT
TCCTATAGTAATTTTATTTTTGGTAATTGTTCATTTGATTTATCTTCATGAAATTGGATCTTTTAATCCGTTAGGAATAA
ATAGAAATTTGGATAAGGTGGAATTTCATTCTTTTTTTTCTTTGAAGGATTCTGTATCTTTAATAGTAGTAATATTTGTT
TTAGTTATAATTTCTTTATTAATTCCTTTAGTGTTTATAGATTGTGACAATTTTTTAATATCTAATCCTTTAGTAACTCC
GATTCATATTCAACCTGAATGATATTTTTTGTTTGCATATTGTATTTTGCGATCTATTAGAAGAAAAGTAGGAGGAGTTT
TGGCTTTGTTAATGTCTGTAATAATTTTTTATTTTTTTCCATTTTTTATAGGAGGAGTGAAGAGAAGAATGGTGAGATAT
GCAGTGGGAAAGTTTTTATTTTGAATAGTAATTTTTAATTGAATATTGTTAACGTGAACAGGGTCTTGTTTGGTGGAATA
TCCATTTGCAGAATTGGGAAAAATTTTTAGATTTATGTATTTTTTTTTTTTTTAATAGTTCCTATTTTTATAAAAGTTCA
ATTAGAGTAGCTTTCTTTACATTAATAGAACGAAAAACTTTAGGATACATCCAAATTCGAAAAGGACCAAACAAAGTAGG
ATTCTTAGGAATCTTACAACCATTTAGAGATGCATTAAAATATCCTTATTTTC---------------------------
---------------------------------------------------------------TTCATTTTTTGTAATTT
CTAGAATTTCTGTTTACTCTCTTCTAATAATTGGATGATCTGCTAATTCCAAATACTCACATTTAGGAAGAATCCGAAGA
GTGGCTCAAATAATTTCTTACGAAGTATCCCTTTTTATTTCTATCATTTC--------------------------TTCT
ATATTCCAATTCCAAAAGAATTTCCCATTTATCTTTATCCTCTTTCCAATTTTTATTATTTGAATCCTCTCTTCAATTGC
TGAAACCAACCGAAGTCCTTTTGATTTTGCAGAAGGAGAATCAGAATTAGTATCAGGATTTAAYGT-GAATAC-TAGGAG
GATCTTTTGCAATAATCTTTCTAGCAGAATATTTAAATATTTTAATACTTAGAACAATTTCATCAATCTTCTTAATTCGA
GGAACTTTTCCACGATTTCGATACGATTTTGGATGTTTTTATTTTTTTATTTAATTAGATTTTTAGTAGTATTTTCTTAT
TCTGATTGATTTATGTTGTGGGTGGGATTAGAAATAAATATAATGAGATTTATCTCTTTTATAATAATAAGGAAAAGAAA
AATGGAAGTAGAGGGATTATATAAATATTTTTTTATTCAAGGAGTTGGATCGTGTTTAGTAATATTTGGAATGTTAGAAG
GGGAAATAATAGAGGTTGCTTTATCGTTAAAAATAGGAGCGGGTCCTTTTTATTTTTGGTTTCCTGAAGTAGTAGAGAAA
GTAGAATGGTGAGGAAGATATTTATTAATGACTTTTCAGAAACTTTTACCTTTGTTGTTATTATCAGGAATGGGAGGAGT
TATTTAGAGTTATTAGGCTTTTTCTTCTATTTTAAATTTGGGATGAATAATTATTTTTTTATTTATTCTTTTGTATT---
-----------------------------------------------------AAAAGAAAAATTATTATATTTATTTTG
GTATTGGGTGGAGTTCCTCCAATAGCTGGATTTATAATAAAATGAATGATTTTAGTGGAAATAATGAAATTTAGAGTTTT
TTTGAGAATTTTAATAGTTTTCT-----------------------AAATTATATGAAGATAGGGAAATTAGAATTTCTC
CATATGAGTGTGGGTTTGATGTAATTTCTGGAACTCGAGTGAATTTTTCTTATCGTTTTTTTTTAATTTCTATTTTGTTT
TTGATTTTTGATGTAGAAATTTCTTTGTTATTTCCTTTTTCTTTTTTGGGGGGTGGGGAAAAAGTAATTATAGGAAGAAT
TTTTTTTTTATTTATTTTAATGATTGGATT------------------------------TTTTATGTTTTTTTTGAAAT
AGTTTTAATTCCTACTTTATTAATTATTTCCAAATCAGGAAAAACTTTAGAACGTAACCAAGCAGGAATTTATTTAATTC
TTTATACTATTACAGGAAGATTACCTTTATTGACCTTAATCTGTCTTTATTTTCAATCCTTTATTTCTATTCCTATTTCT
TTTTATGAAATTCCTTTTCCAATATTTTTATGTATAGCATTTTTAATTAAATTTCCCTTATTTTTTTTTCATCTTTGACT
TCCCAAAGCTCATGTAGAAGCTCCTATAGAAGGATCCATAATTCTTGCAGGAATTTTACTAAAACTAGGAGGATATGGAA
T-------------------------------------------------------------------------------
-------------------------------------------------TTGCTTATTCCTCCGTAGCTCACATAGCATT
AGTAATTTCTAGAATTCTATCATTTAAATTTCAAGGAATTAATGGAGCTATATTAATAATAATTAGTCATGGATTATGTT
CTTCTAGATTATTTCTTCTAGTTTCTATTCTCTACAACTATTCACACTCTCGTAATATTTTATTATTATTCCAAATTCTT
CATTTTGATGATTTTTATTTTCTTCAG--AATTTTTCTATTCCTCCTTCTCCTCCTTATTTCTTCTAATATTTATTTCAT
TTTTAGTTTCTTCGTTTTCTTAGAATAATTTGATGACGAAAAAATATTATTATATTTTTATTAAGATTAGAAATAATATT
CATTTCAATATTCTTTTTAATTTCTTCTTCAATCTTTAGAAATTTTAGAATCCTTTTTTTCCTCTCCTTAATAGTAAGAA
GATCAAGAATCGGATTATCTTTACTAGTATTATTTTCACATTATCCTTTTTAGAAAAGAATATATTCCTTCCAAAGAAAT
CACTCGATTCTTATTAATCCTTTCA-------------TAATTATTAATTTAATTTATTTTTCATTATCTTAGGATGAGA
GGGTT--AGAATTTCTTCTTACATTTTAGTAATTTATTATCAAAATTATAAATCATGTGAATCAGGGACTATTACTATTC
TTTCTAATCGA---------------------------------------------------------------------
--------------------------------------------------------------------------------
-------------------------CCAACGCCAGTCTCTGCTTTAGTTCACTCTTCTACTCTAGTTACAGCAGGAGTTT
ACATTTTAATTCGAATATCTTCTCACTCCAATAACATTATCCTAAATATTATCCTTTATATTTCACTAATTACTTTAATT
TCTTCTAGAGTATCAGCTATTTGAGAGCAAGACATAAAAAAAATTATTGCTCTTTCTACATTAAGACAAATTGCTTTAAT
AATATTTTCTATTTCTATTAATTCCATTAACATTGCATTTTTTCACTTAATTACCCATGCATTTTTTAAATCAACTATAT
TTATTTGCGCAGGAACATTAATCCACTCTTCCAATTATCAAGACTCTCGTAAACAAAATTCTTTAAACTTTTCTTCTCCT
TTAACCTTCTCAATTCTAGGAATTTCATCCTTTGCACTAATAGGAATCCCCTTTCTTGCAGGATTTTATTCTAAAGATGC
TATTATTAATTCCTTTTTTCAAAACAATCTTAATATTCCTATCTCCTTATTAATTCTACTATCTTTAGGAATAACCTCCT
CATATTCCACTCGAATAATTAAATTAATTTCTAAAAATTTTATTAAATCAAAACCAGATTTATTTTTTCATTTCTGTAAT
TTCTCCATCTATTTTACTTCCAATATCTATCTTCTCAGGATCATTATTTTGAAAATTTTGGTATTTTTATTTTTAATTTT
TTTATCAAGAATACAACCTATTTCTATAGTAATGTTACTTTGTATGAGAACATTATGATTTTCTTTAAAAATATTTTTTG
AAATAGGAAGATTTTGATTTAGATTTATTTTAATCTTAGTAGTAATAAGAGGAATTTTAGTAGTGTTTATGTATATAATT
TCTTTAAGATCAAATCAAAAATTCGGARAAAATTTTTTTTTTTTTTTTTTTTTTTTTWTTTTTKTWAGTGAAGAATTTTG
AATAAATGAGAAGGGAATTTTATTTGAATGTGAAAAAATGTGGGGGGGAGAAATAGTTTTTTTAAATTTGTTTATTTTAG
TTTTTTTATTAAGA--TATAATGATAGTGGTTTGGATTAGAGGAAAAGAAAATTTTTTTTAAAAAAAAATTAATTCGACT
GTTTACCAAAAACATTTTTTATTGAATTATAATAAATAACTCCTGCTCAATGAATTTTAAATAGCCGCAGATCTGTGCTA
AGGTAGCATAATC-------------------------------------------------------------------
----------------------------------------------------AGGACTGTTCGTCCTTTAAAATTTTACA
TGATTTGAGTTCAAACCGGTGTAAGCCAGGTTGGTTTATATCTTCTATTTTTTCATAGTACGAAAGGAAATGGAAAAATT
TTCATTTGGCAGAATATTGCATTAGAATTAGAATCTAAT----ATTCAAATTTTAAATTTTATTATTATTATTATTTCAT
CATT-------------------------AATTCGTGCCAGCATCTGCG-------------------------------
------TTTTTTCGAGAAACTTGTTAATTAATCGAAAATACTCGCTTGAATCTCACTTTTACCGCCGTCTAAAAATTTTT
AATAATAAAAAATTAAAATAAATAAAAAGACAGGTCAAGGTGAAGCTTATTTTAAAGCATTAATTAGTTACTTATAAAAA
CTATTTAAGAAACTAAATTCAATTAAAGAAATAGAATTGAAAAGTAATTTTATTTAAAATACTATAATTAATAAGAAAAA
AAAGTGCACATATCGCCCGTCACCCTCCTCAAGAAGAGGTAAGTCGTAACAAAGTTGAAATATTG---------------
----
>MY5071_Hexurella_SantaRitaMtns_AlisoSprings
GGAAGATATTTGAAGAAATTTCTTTTCCTAACAGATATGGGATTATAATAATTTCTATGGTATTAGTTTTATTGGTTATA
AATATAAATTTATTAGGATTATTTCCTTATATTTTTACTGCCTCAGCTCATCCTGTAGTTTCTTTTTCTTTAGGAATAGT
AATGTGAATATCCTTATTATTAATGGGATGAATAAAGAATTTTAAGAAGAGATCAGCTCATTTAGTTTCTGAAGGGTGTC
CTATTGTATTATCTCCTTTTATAGTAATAATTGAAGTAATTAGACATTTGATTCGCCCTGTTACTTTATCAGTTCGGTTA
GCTGCAAATATAATAGCAGGACATTTAATTATTGGAATGATTTCTTCAATTTCAGAAATTTCTTTTATTAGATTTTTTAT
TAGATTATTTATGCAGATTTTATTATTAGTATTAGAGTGGGGAGTGTGTTTAATTCAGGGATTTGTTTTTAGAGTTTTAA
TTATAATATATATATTGGATTTTTATTAAATGAAGATTCCTCAATTAAGTCCTATTCTTTGAATAATTTTTCCTTTTTTT
TTATTAATAATTTTGGTTGTTTTTTTTATGGAAGTTGGAAAAAGAGAAAAATTAAGATTAGAAGTATCTTTAAACCTTCA
AAGTTTAAGAGAAAAATAAAGGTTTACAGCCTTTCATCTTGATTTTTAAAAGAAATATGAATTTGCAGTTCATTGTTTTA
TTAAACTAATTTCTGCGATGAATTTATTCTACTAATCATAAGGATATTGGAACTTTGTATTTAATTTTTGGAATTTGGTC
AGGAATAGTTGGAACTGCAATAAGAGTAATTATTCGGACTGAATTGGGACAAGTAGGAAGATTATTAGGGGATGATCATT
TATATAATGTAATTGTGACTGCTCATGCTTTTGTGATGATTTTTTTTATGGTAATGCCAATTATAATTGGAGGGTTTGGA
AATTGAATAGTTCCTTTAATATTAGGGTCTCCGGATATAGCTTTTCCTCGAATAAATAATTTGAGATTCTGGCTTCTTCC
TCCTTCTTTGTTTTTTTTAATTATATCTTCTTTGGTGGAAAAAGGAGTAGGGGCAGGATGAACTGTATATCCTCCGTTGT
CTTCTTTTTTAGGACATTCAGGAAGAAGAATGGATTTTGCTATTTTTTCTTTGCATTTAGCAGGAGCTTCTTCTATTATA
GGAGCTGTTAATTTTATTTCTACTATTATTAATATACGAAGAAAAGGAATAAGAATGGAAAAAGTTCCATTATTTGTTTG
ATCAGTATTAATTACTGCTATTTTATTATTATTGTCTTTGCCTGTATTGGCAGGGGCAATTACTATATTATTAACAGATC
GAAATTTTAATACATCATTTTTTGATCCAGCGGGGGGAGGGGATCCCATTTTGTTTCAACATTTGTTTTGATTTTTTGGA
CATCCTGAGGTATATATTTTGATTTTACCTGGATTTGGAATGATTTCTCATATTATTAGTTCTTCTGTTGGTAAGCGGGA
GCCTTTTGGAAGATTAGGAATAATTTATGCTATAGTGGGGATTGGAGGAATGGGATTTGTAGTTTGGGCTCACCATATAT
TTTCTGTTGGAATAGATGTAGATACTCGGGCTTATTTTACTTCTGCTACTATAATTATTGCTGTTCCTACTGGAATTAAA
GTATTTAGTTGAATAGCTACATTGTTTGGTTCTTATTTTAAGTTGGATGCTTCGATATTATGAAGAGTAGGATTTATTTT
TTTATTTACAATGGGAGGAATTACAGGGGTAATTTTAGCTAATTCTTCTTTAGATATTATTCTTCATGATACTTATTATG
TGGTGGCCCATTTTCATTATGTTTTAAGAATGGGAGCTGTATTTGCTATTTTAGGAGGATTTTCTTATTGATTACCTTTA
TTTTTTGGATTAGCTTTAAATCCTAAGCGAATGGTATTACATTTTTATGTAATGTTTTTAGGGGTAAATTTAACTTTTTT
TCCTCAACATTTTTTAGGAATAAATGGAATACCTCGTCGGTATTCTGATTATCCTGACGCTTTTTTAATATGAAATGTGG
TTTCGAGAATAGGATCAATTATTTCATTATTAGGAATTATATTTTTAGTAGTAGTAGTTTGAGAAAGAATGGTAAGAAAA
CATTTAATTGTTTTTTCTTATTTTGTTTCTGGATCTATAGAATGGCAATGGAGATTACCTCCTTTGGAACATTCTTTTAA
TCAAATGGTATTATGTTTGCCAAGTTGAGGATCATTATATTTTCAGAATGGGGTTTCCCCATTAATAGAGCAAATAATTT
TTTTTCATGATCATTCTATGATAGTGATAGTATTAGTGATAGTAATAGTAGGGTATTTATTAATAGTTTCTTTGTTTGAA
AAAAGATATAATCGGATGATATTTGAAGGGCAAGAGTTGGAGTTGATTTGGACATTAGTTCCTGTAGTGTTTCTATTAGT
TATTGCTTTTCCTTCTTTGCGTTTGCTTTATTTAATAGAAGAAATAGAAGATCCTGAAGTTACTGTAAAATCTTTGGGAC
ATCAATGATTTTGAAGATATGAATATGCTGATATGAGAGTAAAAAATTTAGATTCTTATATGATAGAAAATAGAGTTTTT
CGTTTGTTAGAAGTTGATAATGCTTTAATTCTTCCATTTGAAACTAATATTCGAGTAGTAATTTCTGCTTCTGATGTAAT
TCATTCTTGAACTATTCCTAGATTAGGAGTAAAAGCTGATGGGATTCCAGGACGATTAAATCAAATTAGAATATTTATTA
ATCGTCCTGGAATCTTTTTTGGACAATGTTCTGAAATTTGTGGGGCTAATCATAGATTTATACCAATTATAATAATAACT
ATTTCTAAGGATGGGTTTTTATTGAAAAAATTTTTCCATTCATTTCATTTAGTAACAATAAGTCCTTGACCATTATTAAT
AGGAGTAGGAGTAATAGGGGTATTATTGGGAATAGTGAAGTTAATAAGAATATTTAATTTTTTTTTTTTTTTTTTYTYWW
TWTKTTTTTCTTTTTTAGTTCTAGTTCTATGATGGCGGGATGTTATTCGAGAAGGAACTTATGAAGGATCTCATTCGTTA
GAAGTAGTAAAAGGGATGATAGTGGGAATAATTTTATTTATTGTTTCTGAAGTTTTTTTTTTTTTTTCTTTTTTTTKWTY
TTTTTTTCATTCAAGTTTAAATCCTACTTTGGAGTTGGGAAGAGTTTGACCTCCTTGTGGAGTAGAAAGATTTAATCCTT
TTCAGGTTCCTTTATTAAATACTACTATTTTATTGAGTTCTGGGGTAAGAGTAACTTGATGTCATCAAAGAATTTTAAAG
GGGGAAATGAAAGAATTAAATCTTTAATAATTACTTGAATTTTAGGAATTTATTTTTTATTTCTTCAATGAATAGAATAT
AAGGATTGTTCTTTTTCTATTAGAGACTCAGTGTTTGGGTCTGTTTTTTTTGTAGCTACTGGGTTTCATGGATTTCATGT
AATTGTAGGGACTTTATTTTTAATAGTAATTTGGTTTCGTCTTTTAGATAAACATTTATCTGAATTTCATCATTTTGGTT
TTGAGGCTTCTGCATGATATTGACATTTTGTAGATGTGGTGTGATTATTTTTGTTTTCTGTAGTATATTGATGAGGAGGA
TAATTGAAAATATCTATTCGGAAAAGAGATGTAATAGTAAAGAGAGCTAGATCGTTTTTGTATGATTTACCTTCTCCTTC
AAGAATTTCTTATATATGAAATTTTGGAAGAATATTGGGAGTTTTTTTAATAATACAGATTTTTACAGGGTTGTTTTTGG
CTATTCATTTTTCTGGAGATGTGGATTTGGCTTTTATAAGAGTAGTTCATTTAATGCGAGATGTAAAATGGGGATGATTA
ATTCGTTTTTTGCATTCTAACGGAGCCAGTTTTTTTTTTTTATTTATTTATTGTCACATGGCTCGAGGAATTTATTATGG
GTCTTTCAAGAATTTTAAAACTTGAATAAGAGGAGTAAGAATTTTTATTTTAAGAATGATGACTGCTTTTTTAGGATATG
TATTGCCTTGGGGACAAATATCATTTTGGGCAGCTACTGTAATTACTAATTTGTTTTCTGCTATTCCTTATTTGGGAGGA
ATAATAGTGGAATGAATATGGGGGGGATTCGCTGTAGGGAATCCTACTTTAACTCGATTTTTTAGATTTCATTTTATTTT
TCCTATAGTAATTTTATTTTTAGTAATAATGCATTTAGTGTTTCTTCATGAAGTTGGATCTTTTAATCCGTTGGGAATAA
ATAGAAATTTGGATAAGGTGGAGTTTCATTCTTTTTTTTCTTTAAAAGATTCTGTTTCTTTAGTTATTGTATTTTTTGTT
TTAGTGATGGTTTCTTTATTAATTCCTTTGGTATTTATGGATTGTGATAATTTTTTGATATCTAATCCTTTAGTAACTCC
TATTCATATTCAGCCTGAATGGTATTTTTTATTTGCTTATTGTATTTTGCGGTCCATTAGAAGAAAGGTTGGAGGGGTTT
TAGCTTTATTAATGTCTGTGATAATTTTTTATTTTTTTCCATTTTTTATAGGAGGTGCAAAGAGAAGAATAATATCGTAT
TCTTTAGGGAAATTTTTATTTTGAATAGTAGTTTTTAATTGAATGTTATTAACGTGGATTGGATCTTGTTTAGTAGAGTA
TCCATTTGTAGAATTGGGAAAGATTTTTAGATTTATGTATTTTTTTTTTTTTTGATTATTCCTATATTTATAAAGATTCA
ATTAGAGTAGCTTTCTTTACATTAATAGAACGAAAAACCTTAGGATTTATTCAAATTCGAAAGGGTCCTAATAAAGTTGG
ATTCTTGGGAATTTTACAACCATTTAGAGATGCACTAAAATATCATTATTTTCCCCTATTTCTACTTTCTTCTTATCTCT
TTGCATTTGACCATTAATTCCATGCTTCTACTTTGGAATCTTCGATTCAAATTTTAGAATTCTTTCATTTTTTGTAATTT
CGAGAATTTCAGTATACTCTCTCCTAATAATTGGATGATCCGCTAATTCTAAATATTCCCATTTAGGAAGAATTCGAAGA
GTAGCTCAAATAATTTCTTACGAAGTATCTCTTTTCATTTCTATTATTTCTTTATGCTTTCTTCATATAAATTTTTTTCT
TTAATTCTCCTCCAAAATAACTTCCCATTTATTTTCATTCTTTTTCCTATCTTCATCATCTGAATTCTTTCTTCAATTGC
AGAAACTAACCGAAGACCTTTTGATTTTGCAGAAGGAGAATCGGAATTAGTTTCAGGATTTAATGTAGAATATCTAGGAG
GACCTTTTGCTATAATTTTCCTAGCAGAATATTTAAATATTTTAATATTAAGAATAATTACTTCTATTTTCTTAATTCGA
GGGACTTTTCCTCGATTTCGCTATGACTTTGAACATTTATATTTTTTTATTTAATTAGATTTTTTATAGTATTTTCTTAT
TCAGATTGATTTATATTATGGGTGGGATTAGAAGTAAATATAATAAGATTTATTTCCTTTATATTGATTAAAAAAAGAAA
AATGGAAGTTGAAGGATTGTATAAATATTTTTTTGTTCAAGGAGTTGGATCATGTTTAGTAATGTTTGGAATATTAGAAG
GGGGAATTATAGAAGTGGCTTTATCGTTGAAAATAGGAGCAGGTCCTTTTTTTTTTTGGTTTCCTGAAGTAGTAGAGAAG
TTAGAATGATGAGGAAGATATTTATTGATGACTTTTCAGAAGTTTATACCTCTTTTATTATTATCGAGAATTGGAGGGGT
AATTTAGAATTATTAGGCTTTTTCTTCTATTTTAAATTTGGGGTGAATAATTATTTTTTTATATATTCTTTAGTTTTAAT
TTCTGTTATTGTTTTTTTGGATTGAAAAAGTTTCTGAGATAGGAATTTTGGGTGAAGGGAGGGTAATTTTGTATGTTTTA
GTATTGGGAGGAGTTCCTCCAATAGCTGGGTTTATAATAAAGTGAATAATTTTAGTAGAAATAATAAAGTTTAGAATTTT
TTTGAGAGTAATTTTAATTTTTT-------ATATATTTTGTTATCAAAAATATATGAGGAGAAAGAAGTAAGAGTTTCTC
CATATGAATGTGGGTTTGATATTATTTCTGGAACTCGAATAAATTTTTCTTATCGTTTTTTTTTAATTTCTATTTTATTC
TTAATTTTTGATGTAGAGATTTCTTTATTATTTCCTTTACCATTTTTGTGGGGGGAAATAATAGTAATTGTTGGAAGTTT
TTTTTTTTTAGTAATTTTACTGGTGGGGTTGTTGTATGAGTATAAAAATGGGGCATTAGATTTTA---------------
----------------------ATTATTTCTAAATCAGGGAAAACATTAGAACGGAACCAAGCAGGAATTTACTTAATCC
TTTATACTATCTCAGGAAGATTACCCCTTTTAACCTTAATTTGTCTTTATTTTCAATCCTTCATTTCTATTCCTATCTCT
TTTTATGAAATTCCTTTCCCGTTATTCCTATGTTTAGCATTCTTAATCAAATTTCCTTTATTTTTTTTTCATTTATGACT
TCCTAAAGCTCATGTAGAAGCTCCTATAGAAGGATCTATAATCTTAGCAGGAATTTTATTAAAATTAGGAGGATATGGAA
TTATTCGATTTAGTCCTTTTATCTTCTTCTTAAGAAAATTTCTCTCCTCTATTTTTATTTCCTGCAGACTATTAGGAGCT
TGTATCACTAGAATAATTTGTATTCGACAAAAAGATTTTAAATCCTTAATCGCCTATTCATCTGTAGCTCACATAGCATT
AGTAATTTCTAGAATTTTATCATTTAAACTCCAAGGAATTAATGGAGCTATATTAATAATAATTAGCCATGGATTATGTT
CTTCAAGATTATTCCTTTTAGTTTCAATTCTTTACAATAATTCCCACTCCCGAAATATTTTATTATTATTCCTAATTCTT
CATTTTGATGATTATTATTTTCTTCAGTAAATTTTTCCATTCCCCCTTCTCTTCTTTATTTCCCTTAATATTTATCTCAT
TCCTAGTCTCTTCATTTTC-CAGAATAATTTGATGGCGGAAAAATATTATTATATTTTTATTAAGAATAGAAATAATATT
TATTTCAATATTTTTTTTAATCTCTTCTTCAATCTTCAGAAATTTCAGAATTCTTTTTTTCCTTTCATTAATAGTAAGAA
GATCTAGAATCGGATTATCTTTATTAGTATTATTTTCACATTATCTTATTTAGAAAAGAATACATTCCTAATAAAGAAAT
AATTCGATTTCTAATGATTCTTACAATCTTTATTTCTTCAATAATTATTTTAATTTATTTTTTATTATTTTAGGATGAGA
TGGATTAGGAATCTCTTCTTATATTCTTGTTATTTATTATCAAAATTATAAATCTTGCGAATCAGGAACTATTACTATCC
TTTCTAATCGAATTGGAGATATTATAATTATTTTATCCATTAGAATTTTATTCTCCTTAGGATCCTGAGAATTACAATTC
AATAACCTTTATCCTTACATCATCTTATTCTTTACTATAATTGCTGCCTTTTCTAAAAGAGCACAAATTCCATTTTCTGC
ATGATTACCCTCAGCAATAGCAGCCCCAACCCCAGTTTCTGCTTTAGTTCATTCTTCCACATTAGTAACAGCAGGAGTTT
ATATTTTAATTCGTTTATCTTCCCACTCTAATCCTTTAATTTCAAACTTCATTCTTTTTATTTCATTATTCACTTTAATT
TCTTCAAGAATTTCAGCCATCTGAGAACAAGACATAAAAAAAATCATTGCTCTATCAACCCTAAGACAAATCGCCTTAAT
AATATTTTCCATCTCTATTAATTCCTTAAATATCGCATTTTTTCATTTAATTACTCATGCATTCTTTAAATCAACTATAT
TCATTTGTGCAGGAACACTAATTCACTCCTCTAATTACCAAGACTCCCGAAAACAAAACTCCTTAAATTTTTCTTCTCCT
TTAACATTTTCAATTTTAGGAATTTCCTCCTTAGCATTAATAGGAATTCCTTTTCTAGCAGGATTTTACTCAAAAGACGC
AATTATTAATTCTTTCTTTCAAAACAACTTAAATATTTCTATCTCTATTTTAATTCTTTTATCTTTAGGAATAACCTCTT
CATATTCCACTCGAATAATCAAATTAATTTCAAAAAATTTTATTAAATCAAAACCAGATTTTTTATCTCATCTCTCTAAT
TTCTCCATCAATTTTACTTCCTATATCTATCTTTTCAGGATCATCTCTTTG--------------------------TTT
TTTATCAAGAATACAACCTATTTCTATAGTATTATTACTTTGTCTAAGAACGTTATGGTTTTCTTTAAGAATATATTTAG
AAATGGGAAGATTTTGATTTAGATTTATTTTAATTTTAGTGGTATTAAGAGGAATTTTAGTAGTTTTTATGTATTTGATT
TCTTTAAGATCAAATCAGAAGTTTGGARRAAATTTTTTTTTTTTTTTTTTTTTTTTTWTTTTTTTWAGCGAGGAATTTTG
AATAAATGAGAAGGGAATTTTATTTGAGTGTGAAAAAATATGGGGGGGAGAAATAATTTTTTTGAATTTATTAATTTTAG
TGTTTTTATTAAGAGTTATAATGATAGTGGTTTGGATTAGAAGAAAAGAAAATTTTTTTTAAAAAAAAATTAATTCGACT
GTTTACCAAAAACATTTTTTATTGAATTATAATAAATAACTCCTGCTCAATGAAATTTAAATAGCCGCAGATCTGTGCTA
AGGTAGCATAATCATTTGCCTATTAATTATAGGATAGAATGAATGGAGAAACGAATAAGATCAAATTTTCAAAAAAGATT
GCGACCTCGATGTTGAATTAAAATAACTTTATAGAGAAAAATCTTTATAAGTAGGACTGTTCGTCCTTTAAAATTTTACA
TGATTTGAGTTCAAACCGGTGCAAGCCAGGTTGGTTTATATCTTCTATTTTTTCATAGTACGAAAGGAAATGAAAAAATT
TTAAATTGGCAGAACATTGTATTAGAATTAGAATCTAATCACCATTCAAATTTTAAATTTTATTATTATTATTATTTCAT
CATTAAAAGAAGGAAATTTTTTCAAGAAAAATTCGTGCCAGCATCTGCGGTTAAACGTTAATGAAAAACTATT-------
-TTTTCTTTATTCGAGAAACTTGTTAATTAATCGAAAATACTCGTTAGAAT-TTACTTTTACCGCCGTCCAAAGATTTTT
AAAAATAAAAAATTTTAATAAATAGAAAGACAGGTCAAGGTGAAGCCTATTTTAAAGAATTAATTAGTTACTTATGAAAA
TCATTTAAGAAATAAAGTTTTATTTAAGAAATAGAATTGAAAAGTAATTTTATTT-AAATACTAAAATTAATAAGAAAAA
A----------------------------------------AGTCGTAACAAAGTTGAAATATTGGAAAATGTTTCAAGA
GAAA
>MY5075_Hexurella_ChiricahuaMtns_CaveCrkCyn
GAAAAATATTTGAGGAAATTTCTTTTCCTAATAGATATGGAATTATTATAATTTCTATAGTATTGTTTTTGTTGGTAATA
ATAATGAATTTATTGGGATTATTTCCTTATGTTTTTACTGCTTCTGCTCATCCTGTAATTTCTTTTTCTTTAGGAATAGT
AATATGAATTTCTTTGTTTTTAATAGGATGGATAAAAAATTTTAGTAAAAGATCAGCACATTTAGTTTCTGAAGGGTGTC
CTTTAATTTTAGCTCCTTTTATAGTGATAATTGAAGTTATTAGTCATTTGATTCGTCCTATTACTTTGTCTATTCGATTA
GCAGCTAATATAATAGCAGGACATTTAATTATTGGATTAATTTCTTCAATTTCAGAGATTTCTTTTTTAGGATTTTTTGT
AAGATTATTTATACAAATTTTGTTATTAGTGTTAGAATGAGGAGTATGTTTAATTCAGGGGTTTGTATTTAGAGTTTTAG
TAATGATATATATGTTGGATTTTTATTAAATGAAGATTCCTCAGTTGAGTCCAATTTTTTGAATAATTTTTCCTTTTATT
TTAATAATGATTTTGATTGTTTTTTTTTTAGAAATTGGAAAAAGAGAAAAATTAATGTTAAAAGTATCTTTAAACCTTCA
AAGTTTAAGAGGAAAATAAAGGTTTACAGCCTTTCATCTTGATTTTTAGAAAAATTATGAATTTGCAGTTCATTGTTTTA
TTAAACTAATTTCTGCGATGAATTTATTCTACTAATCATAAGGATATTGGAACTTTATATTTAATTTTTGGAATTTGATC
AGGAATAGTGGGGACTGCAATAAGAGTAATTATTCGGACTGAGTTAGGTCAGGTGGGAAGATTATTAGGTGATGATCATT
TATATAATGTAATTGTAACTGCTCATGCTTTTGTTATGATTTTTTTTATAGTAATGCCTATTATAATTGGAGGGTTTGGA
AATTGAATAGTTCCTTTAATATTAGGATCTCCAGATATAGCTTTTCCTCGGATGAATAACTTAAGATTCTGACTCCTTCC
TCCCTCTTTATTTTTTTTAATTTTATCTTCGTTAGTAGAGAAAGGGGTTGGGGCAGGGTGAACAGTTTATCCTCCGTTGT
CTTCTTTTTTAGGACATTCAGGAAGAAGAATAGATTTTGCTATTTTTTCTTTACATTTAGCTGGGGCTTCTTCTATTATG
GGAGCTGTTAATTTTATTTCTACTATTATTAATATGCGGAGAAAGGGGATGAGAATAGAAAAAGTTCCATTGTTTGTGTG
GTCTGTATTAATTACTGCTATTTTATTGTTATTGTCTTTACCAGTGTTGGCTGGGGCTATTACTATATTATTAACGGATC
GAAATTTTAATACATCATTTTTTGATCCGGCTGGAGGGGGAGATCCTATTTTGTTTCAACATTTGTTTTGATTTTTTGGA
CATCCTGAGGTATATATTTTGATTTTACCTGGGTTTGGAATAATTTCTCATATTATTAGTTCCTCTGTTGGGAAGCGGGA
ACCTTTTGGAAGATTGGGAATAATTTATGCTATAGTAGGAATTGGAGGAATGGGATTTGTAGTATGAGCTCATCATATGT
TTTCTGTAGGAATAGATGTAGATACTCGGGCTTATTTTACTTCTGCTACGATAATTATTGCTGTTCCTACTGGAATTAAG
GTATTTAGATGAATAGCGACATTATTTGGATCTTATTTTAAGTTGGATGCTTCAATATTATGAAGAGTTGGATTTATTTT
TTTATTTACTATAGGAGGGATTACTGGAGTAATTTTAGCAAATTCTTCTTTGGATATTATTCTTCATGATACTTATTATG
TAGTTGCTCATTTTCATTATGTTTTAAGAATAGGAGCTGTTTTTGCTATTTTAGGAGGATTTTCTTATTGGTTTCCTTTA
TTTTTTGGGTTAGCATTAAATTCTAAGCGAATGGTTTTACATTTTTATGTAATATTTTTAGGGGTAAATTTAACTTTTTT
TCCTCAGCATTTTTTAGGAAT-AATGGAATACCTCGTCGGTATTCTGATTATCCTGATGCTTTTTTAATATGAAATGTGG
TTTCAAGAATAGGATCAATTATTTCATTATTAGGGATTATATTTTTAGTAATAGTAGTTTGGGAAAGAATAGTAAGAAAA
CATTTTATTGTTTTTTCTTATTTTGTGTCTGGATCTATAGAATGACAATGGAGATTACCTCCTTTGGAACATTCTTTTAA
TCAAATGGTGTTATGTTTGCCAAGTTGAGGGTCATTGTATTTTCAGAATGGAGTTTCTCCTTTAATAGAACAAATAATTT
TTTTTCATGATCATTCCACAATAGTAATAGTATTAGTGATAGTAATAGTGGGATATTTATTATTAATTTCTTTGTTTGAG
AAGAGATATAATCGAATGATATTTGAGGGTCAAGAATTAGAATTGATTTGAACTTTAGTACCTGTAGTATTTTTATTGGT
TATTGCTTTTCCTTCTTTACGATTATTATATTTAATGGAAGAGATAGAAGATCCTGAAGTTACTGTTAAGTCTTTAGGTC
ATCAATGATTTTGGAGATATGAGTATGCTGATTTAAGAATAAAAAATTTGGATTCTTATATAATGGAAAGTAGAATATTT
CGTTTGTTAGAAGTAGATAATGCTTTAATTCTTCCATTTGAAACTAATATTCGAATAGTAATTTCTGCTTCTGATGTTAT
TCATTCTTGAACTATTCCTAGATTAGGGGTAAAGGCTGATGGGATTCCAGGACGATTAAATCAGATTAGAATATTTATTA
ATCGTCCTGGGATTTTTTTTGGGCAATGTTCAGAAATTTGTGGTGCTAATCAT---------------------------
---TCTAAAAGTGGGTTTTTATTGAAAAAGTTTTTTCATTCATTTCATTTAGTGACAATAAGTCCTTGACCTTTATTAAT
AGGAGTAGGGGTAATGGGAATATTATTAGGGTTAGTAAAAGTGATAAGAATAGTTAATTTTTYTTTTTTYTTTTTTTCTA
TAATTTTTTCTTTAGTAGTAATAGTGTTGTGGTGGCGGGATGTGATTCGGGAAGGGACATATGAAGGATCTCATTCATTA
GAGGTAGTAAAGGGAATAATAGTAGGGATAATTTTATTTATTGTCTCGGAAGTTTTTTTTTTTTTTTCTTTTTTTTGATC
TTTTTTTCATTCAAGATTAAATCCAACTTTGGAATTGGGGAGTGTTTGGCCTCCTTCAGGAGTGGAAAGATTTAATCCTT
TTCAGGTTCCTTTATTAAATACTACAATTTTATTAAGATCTGGGGTGAGAATTACTTGGTGCCATCAAAGAATTTTAAGG
GGGGATATATAAGAATTAAGTCTTTAATAATTACTTGGATGTTAGGAATCTATTTTTTGTTTCTTCAATGGATGGAATAT
AATGATTGTTCATTTTCTATTAGAGATTCTGTATTTGGATCAATTTTTTTTGTAGCTACTGGATTTCATGGGTTTCATGT
TATTGTTGGAACTTTATTTTTGATTGTAATTTGATTTCGGCTTTTAGATGGGCATTTATCTGAATTTCATCATTTTGGGT
TTGAAGCTTCTGCGTGATATTGGCATTTTGTGGATGTAGTATGGCTATTTTTGTTTTCTGTAGTATATTGATGAGGGGGA
TAATTGAAAATTTCTATTCGAAAAAGAGATGTAATAGTAAAAGGAGCAAGATCATTTTTGTATGATTTACCCTCTCCATC
AAGAATTTCTTATATGTGGAATTTTGGAAGAATGTTAGGAGTATTTTTAATAATGCAGATTTTTACTGGATTGTTTTTAG
CAATTCATTTTTCTGGTGATGTTGAGTTGGCTTTTTTTAGTGTGGTTCATGTAATACGAGATGTAAAATGAGGATGGTTA
ATTCGTTTTTTACATTCTAATGGGGCTAGATTCTTTTTTTTATTTTTATATTGTCATATGGCTCGAGGAGTTTATTATGG
GTCTTATAAAAATTTAAAAACTTGAATGAGAGGGGTTAGAATTTTTATTTTAACTATAATTACTGCTTTTTTGGGGTATA
TTTTACCTTGGGGGCAGATGTCTTTTTGGGCTGCTACTGTAATTACTAACTTGCTTTCAGCTGTTCCTTATTTTGGAAAA
ACATTAGTGGAGTGGGTATGAGGAGGATTTGCTGTAGGAAATCCTACGTTGACTCGTTTTTTTAGATTTCATTTTATTTT
TCCTATAGTTATTTTATTTTTGGTAATTATTCATTTAATTTATCTTCATGAGATAGGATCTTTTAATCCTTTAGGGATTA
ATAGAAATTTGGATAAAGTGGAGTTTCATTCTTTTTTCTCTTTAAAGGATTCGGTTTCTTTAATTGTTGTAATGTTTATA
TTAATATTAATTTCTTTATTAGTGCCTTTAATTTTTATAGATTGTGATAATTTTTTGATATCGAATCCTTTAGTTACTCC
TATTCATATTCAACCTGAATGGTATTTTTTGTTTGCTTATTGTATTTTACGATCTGTAAGAAGAAAAGTTGGAGGAGTTT
TAGCTTTGATAATATCTGTAATTATTTTTTATTTTTTTCCGTTTTTTATGGGGGGAGAAAAAAGAAGAATAATGAGATAT
TCTTTAAGAAAATTTTTATTTTGAGTTATGGTATTTAATTGGATATTATTAACATGGATTGGGTCTTGTTTAGTGGAATA
TCCATTTGCGGAGATAGGAAAAGTTTTTAGATTTATGTATTTTTTCTTTTTTTGGTTATTCCTTTTTTAAAGAAAATTCA
ATTAGAGTAGCTTTTTTTACATTAATAGAACGAAAAACCTTAGGATATATTCAAATTCGAAAAGGACCTAATAAAGTAGG
ATATTTAGGAATTTTACAACCATTTAGAGACGCATTAAAATATCATTATTCTCCCCCATCTCTACTTTTTTCCTTTCCTT
ATGTATTTGACCCTTAATTCCATGTTTCTACTTTGGAATTTTTGATTCAAAATTTAGAATTCTTTCATTTTTTGTAATTT
CAAGAATTTCTGTTTATTCTCTATTAATAATTGGATGATCTGCTAATTCTAAATATTCTCATCTTGGAAGAATTCGAAGA
GTAGCTCAAATAATTTCTTACGAAGTATCCCTTTTTATTTCTATTATCTCCTTATGTTTCCTTCATATAAATTCTTCTCT
CTATTTCAACTTCAAAATAATTTTCCATTTATCTTCACCCTTTTCCCTATTTTTATTATTTGAATAATTTCTTCAATTGC
AGAAACTAATCGAAGACCTTTTGATTTTGCAGAAGGTGAATCAGAATTAGTATCAGGATTTAATGTAGAATACTTAGGTG
GATCTTTCGCCCTAATTTTCCTAGCAGAATATTTAAATATTTTAATACTAAGAACAATTTCCTCAATCTTTTTAATCCGA
GGAACTTTTCCTCGATTCCGTTACGACTTTGAATGTTCTTATTTTTTTATTTAATCAGATTTTTAGTTGTATTTTCTTAT
TCGGATTGATTTATAATGTGAGTAGGGTTAGAAATTAATATAATGAGATTTATTTCTTTTATAATAGTAAAAAAAAGAAA
AATAGAGGTAGAAGGATTATATAAATACTTTTTTGTTCAAGGAGTTGGGTCATGTTTAGTAATGTTTGGTATAATAGAAG
GGGAAATAATGGAAGTAGCTTTATCATTAAAAATAGGAGCGGGACCCTTTTATTTTTGGTTTCCTGAAGTAGTAGAAAAG
GTGGAGTGATGAGGGAGATATTTATTGATGTCTTTTCAGAAGTTGTTACCTTTATTATTACTATCGAGAGTAGGAGGGGT
AATTTAGAATTATTAGGCTTTTTCTTCTATTTTAAATTTAGGATGGATAATTATTTTTTTATATATTCTTTTGTATTGAT
TTCTGTAGTAATATATTTGAATTGAGAAGATTTCTGAAATAGGGATTTTAGGAAAAGGGAAAATTATTTTTTTTGTATTG
GTGTTAGGGGGGGTTCCTCCGATAGCTGGATTTATAATAAAATGATTGATTCTGGTTGAAATAATAAAATTTAGAATTTT
TTTAAGAGTGGTAATGGTTTTTTTGTTTTTGTATATCTTGTTGTCCAAAATATATGAAGATAAGGAAATTAGAAATTCTC
CATATGAATGTGGATTTGATGTAATTTCTGGAACTCGAGTAAATTTTTCTTATCGTTTTTTTTTGATTTCTATTTTGTTT
TTAATTTTTGATGTAGAGATTTCTTTATTATTTCCTTTACCGTTTTTGTTAGGGGAGGAGATAGTGATTGTAGGAAGATT
TTTTTTTTTATTAATTTTGATAGTGGGATTGTTGTACGAATATAAGAATGGAGCGTTAGATTTTATGTGTTCTTTGAAAT
AGTCTTAATTCCTACCTTGATTATTATTACCAAATCGGGAAAAACTTTAGAACGAAATCAAGCAGGAATTTACCTAATCC
TTTACACTATTTCAGGAAGATTACCTTTATTAACTTTAATCTGTCTATATTTTCAATCTTTCCTTTCTATTCCTATCTCT
TTTTATGAAATTCCTTTTCCAATTTTTCTATGCCTAGCATTTCTAATTAAATTTCCTCTATTTTTTTTTCATCTTTGGCT
TCCAAAAGCCCACGTAGAAGCACCTATAGAAGGATCTATAATTCTAGCAGGAATTTTACTTAAATTAGGAGGATATGGAA
TCATTCGTTTTAGACCCTTTATTTTTTTTATAAGAAAATTTTTATCCTCAATGATTATATCTTGCAGACTTCTAGGAGCT
TGTATTACTAGAATAATCTGTATCCGACAAAAAGATTTTAAATCCCTAATTGCATATTCTTCTGTAGCTCACATAGCATT
AGTAATTTCAAGAATCTTATCATTTAAAATTCAAGGAATTAATGGGGCTATATTAATAATAATCAGACATGGATTATGCT
CCTCAAGCTTATTCCTTCTAGTATCCATTCTCTATAATAATTCTCACTCTCGAAATATTTTATTATTATTCCAAACTCTT
CATTTTGATGACTATTATTTTCTTCAGTAAACTTTTCTATTCCTCCTTCTCTTCTCTCCTTCCTTTAATATTAATTTCAT
TTTTAGTCTCTTCATTTTCTTAGAATAATTTGATGACGAAAAAATATTATTATATTTTTATTAAGACTAGAAATAATATT
TATTTCAATATTTTTTTTAATTTCTTCCTCAATCTTCAGAAATTTTAGAATTCTCTTTTTCCTCTCATTAATAGTAAGAA
GATCGAGAATTGGATTATCTCTTTTAGTTCTATTTTCACATTATTTTATTTAGAAAAGAATATATTCCTAATAAAGAAAT
TATTCGATTTCTACTTATTCTATCAATCTTTATCTTTTCCATAATTATTTTAATTTATTTTTCATTATTCTAGGATGAGA
TGGATTAGGAATTTCTTCTTACATTTTAGTAATTTATTACCAAAACTATAAATCATGTGAATCAGGAACTATTACAATTC
TTTCTAATCGAATAGGAGATATCATAATTATTTTATCCATCAGAATTCTATTCTCCTTAGGATCCTGAGAACTTCAATTT
AATAATCTTTTCCCTTACATTATCTTACTTTTTACTTTAATTGCCGCCTTTTCTAAAAGAGCACAAATTCCATTTTCTGC
ATGATTACCCTCAGCTATAGCAGCTCCTACCCCAGTTTCTGCTTTAGTCCACTCCTCCACCTTAGTAACAGCAGGAGTAT
ATATTTTAATTCGAATATCTTCCCATTCTAATCCTTTTATTTTAAATTTCATTCTTTATATTTCTTTGATTACTTTAATT
TCTTCAAGAATTTCAGCCATTTGAGAACAAGATATAAAAAAAATTATTGCTTTATCTACACTAAGCCAAATCGCCTTAAT
AATATTTTCTATTTCAATTAACTCTTTAAACATTGCATTTTTTCACCTTATTACTCATGCATTTTTTAAATCTACTATAT
TTATCTGCGCAGGAACCTTAATTCACTCTTCTAATTATCAAGACTCTCGAAAACAAAACTCCTTAAATTTCTCCTCTCCT
TTAACTTTTTCTATTTTTGGAATTTCTTCCCTTGCACTAATAGGAATTCCATTCCTTGCAGGATTTTATTCAAAAGACGC
TATTATTAATTCTTTCTTCCAAAACAACTTAAATATTTCTATTTCCTTACTAATCTTATTATCATTAGGAATAACTTCTT
CCTATTCTACTCGAATAATTAAATTAATTTCTAAAAATTTCATTAAATCAAAACCAGACTTCATTTCTCATTTCCTTAAT
CTCACCTTCAATTTTACTTCCAATATCTATTTTTTCAGGATCATCCCTTTGAAAATTTTAGTATTTTTGTTTTTGATTTT
TTTATCAAGAGTTCAACCTATTTCTATAGTAATGTTACTTTGTTTAAGAACATTGTGATTCTCTTATAAAATTTATTTGG
AAATGGGAAGATTTTGATTTAGATTTATTTTAATTTTAGTAGTATTGAGAGGGATTTTAGTAGTTTTTATATATATGATT
TCTTTAAGTTCAAATCAGAAGTTTGGARRAAATTTTTTTTTTTTTTTTTTTTTTTTTWT-TTTKTAAATGAGGAATTTTG
GATAAATGAAAAGGGAATTTTATTTGAGTGTGAAAAGATGTGAAGAGGAGAAATGATTGCTTTAAATTTATTGATTTTGG
TGTTTTTGTTAAGAGTAATAATAATAGTAGTATGAATTAGAGGAAAAGAAA-AATTTTTTAAAAAAAAATTAATCCGACT
GTTTATCAAAAACATTTTTTATTGAATCATAATAAATAACTCCTGCTCAATGAAATTTAAATAGCCGCAGATCTGTGCTA
AGGTAGCATAATCATTTGCCTATTAATTATAGGATAGAATGAATGGAGAAACGGATAAGATCTAATTTTCAAAAAAGATT
GCGACCTCGATGTTGAATTAAAATTACTTTCTAGAGAAAAATCTTTAAAAGTAGGACTGTTCGTCCTTTAAAATTTTACA
TGATTTGAGTTCAAACCGGTGCAAGCCAGGTTGGATTATATCTTCTATTTTTTCGCAGTACGAAAGGAAATGAAAAAATT
TTTAATTGGCAGAACATTGCAATAGAATTAGAATCTAATTACCATTCAAATTTTAAATTTTATTATTATTATTATTTCAT
CATTAAAAAAAGAAAATTTTTTCAAGAAAAATTCGTGCCAGCATCTGCGGTTAAACGTTAATGAAAAATTATTCTATTAT
TTTTTCTTTTTTTGAGAAACTTGTTAAT-AATCGAAAATACTCGCTTAATTCTCACTTTTACCGCCGTCTAAAAATTTTT
AAAAATAAAAAATTTAAATAAATAAAAAGACAGGTCAAGGTGAAGCTAATTTTAAAGAATTAATTAGTTACTTATAAAAA
TTATTTAAGGAATTAATTTAAATTAAGAAAACAGAATTAAAAAGTAATTTTATTTAAGAAAATATAATTAATAAGAAAAA
AAAGTGCACATATCGCCCGTCACCCTCTTCAAGAAGAGGTAAGTCGTAACAAAGTTGAAATATTGGAAAATGTTTCAAGA
GAAA
>MY5126_Hexurella_SantaCatalinaMtns_NuggetCyn
GAAAAGTATTTGAAGAAATTTCTTCTCCTAATAGATATGGAATTATAATAATTTCTATAGTCTTATTTTTATTAGTAATA
ATGATAAATTTATTGGGATTATTTCCTTATATTTTTTCTTCTTCTTCTCATCCCGTAATTTCTTTTTCTTTGGGAATAGT
AATGAGAATATCATTATTATTAATGGGATGAATAAAAAATTTTAAAAAGAGATCAGCACATTTAGTTTCTGAAGGATGTC
CTTTAATATTATCTCCTTTTATAGTAATAATTGAAATAATTAGACATTTGATTCGTCCTATTACTTTATCTATTCGATTG
GCTGCAAATATAATAGCAGGACATTTAATTATTGGATTAATTTCTTCAATTTCTGAAGTTTCTTTCTTTGGATTTTTTAT
TAGAATATTATTGCAAATTTTATTATTAGTATTAGAGTGAGGGGTATGTTTAATTCAAAGATTTGTGTTTAGAGTTTTAA
TTATAATGTATATTTTAGATTTTTATTAAATGAAGATTCCTCAGTTGAGTCCAATTTTTTGAATAATTTTTCCTTTTTTT
ATATTTATTACTTTAGTTTTGTTTTTTATAGAAATTGGAAAAAGAGAAGAATTAAAAATAGGAGTATCTTTAAACCTTCA
AAGTTTAAGAGAAAAATAAAGGTTTACAGCCTTTCATCTTGATTTTTAAAAGAATTATGAATTTGCAGTTCATTGTTTTA
TTAAACTAATTTCTGCGATGAATTTATTCTACTAATCATAAGGATATTGGAACTTTGTATTTAATTTTTGGAATTTGGTC
TGGAATAGTGGGAACTGCAATAAGAGTAATTATTCGTACTGAGTTAGGACAAGTAGGAAGATTGTTGGGAGATGATCATT
TATATAATGTAATTGTTACTGCTCATGCTTTTGTTATGATTTTTTTTATAGTAATACCTATTATAATTGGAGGATTTGGA
AATTGAATAGTTCCTTTAATATTAGGATCTCCAGATATAGCTTTTCCTCGAATAAATAATTTAAGATTTTGACTTCTCCC
CCCTTCTTTGTTTTTTTTGATTTTATCTTCTTTAGTGGAAAAGGGGGTAGGAGCAGGTTGAACTGTTTATCCTCCATTGT
CTTCTTTTTTAGGACATTCAGGAAGAAGAATAGATTTTGCTATTTTTTCTTTACATTTAGCTGGAGCTTCTTCTATTATA
GGAGCGGTAAATTTTATTTCCACTATTTTTAATATACGAAGAAAGGGGATAAGAATGGAAAAAGTTCCATTATTTGTGTG
GTCAGTTTTAATTACTGCTATTTTATTGTTGCTTTCTTTACCTGTTTTGGCAGGAGCTATTACTATATTATTAACAGATC
GAAATTTTAATACGTCATTTTTTGATCCTGCTGGAGGAGGAGATCCAATTTTATTTCAACATTTATTTTGATTTTTTGGA
CATCCTGAAGTGTATATTTTGATTTTACCTGGATTTGGAATAATTTCTCATATTATTAGTTCTTCTGTGGGAAAACGGGA
ACCTTTTGGAAGATTAGGAATAATTTATGCTATAGTAGGAATTGGGGGAATAGGATTTGTAGTTTGAGCTCATCATATAT
TTTCTGTTGGGATGGATGTAGATACTCGAGCTTATTTTACTTCCGCTACTATAATTATTGCTGTTCCTACAGGAATTAAA
GTATTTAGATGGATAGCTACGTTATTTGGATCTTATTTTAAATTAGATGCTTCAATATTATGAAGAGTAGGTTTTATTTT
TTTATTTACGATAGGAGGAATTACAGGAGTAATTTTAGCAAATTCTTCTTTAGATATTATTCTTCATGACACTTATTATG
TAGTAGCTCATTTTCATTATGTTTTAAGAATAGGAGCTGTTTTTGCAATTTTAGGAGGATTTTCTTATTGATTACCTTTA
TTTTTTGGGTTAGCATTGAATTCTAAGCGAATGGTTTTACATTTTTATGTAATATTTTTGGGAGTAAATTTAACCTTTTT
TCCTCAACATTTTTTAGGAATAAATGGAATACCTCGACGGTATTCAGATTATCCTGATGCTTTTTTAATATGAAATGTAG
TTTCGAGAATAGGATCTATTATTTCATTATTAGGAATTATGTTTTTAGTAATAGTAGTATGAGAGAGAATGGTAAGAAAA
CATTTAATTGTATTTTCTTATTTTGTTTCAGGATCTATAGAGTGACAATGAAGATTGCC---------------------
----------------TTGCCAAGTTGAGGGTCATTATATTTTCAGAACGGAGTTTCTCCTTTAATAGAACAAATAATTT
TTTTTCATGATCATTCTATAATGGTAATAGTATTAGTAATAGTAATAGTAGGATATTTATTAATGGTTTCTTTGTTTGAA
AAAAGATATAATCGAATAATGTTTGAAGGACAGGAGTTGGAATTAATTTGAACTTTGGTTCCTGTGGTATTTTTATTAGT
TATTGCTTTTCCTTCATTACGATTACTTTATTTGATGGAGGAAATAGAAGATCCTGAAGTTACTATTAAGTCTTTAGGAC
ATCAATGGTTTTGAAGATATGAGTATGCTGATTTAAGAGTAAAAAATTTAGATTCTTATATAAAGGATAATGGGGTATTT
CGTTTATTGGAAGTAGATAATGCTTTAGTGCTTCCATTTAGAACTAATATTCGAATAGTAGTTTCTGCTACTGATGTGAT
TCATTCTTGGACTATTCCTAGATTAGGAGTAAAAGCTGATGGAATTCCAGGACGATTAAATCAAATTAGAATATTTATTA
ATCGTCCTGGAATTTTTTTTGGACAATGTTCTGAAATTTGTGGAGCTAATCATAGATTTATACCAATTATAATAGTAACT
ATTTCTAAAAGTGGATTTTTATTGAAAAAATATTTTCACTCATTTCATTTAGTAACAATAAGTCCTTGACCCCTATTAAT
GGGAGTAGGAGTAATAGGAGTTTTGTTAGGATTAGTAAAAGTGATAAGAATATATATTTTTTTTTTTTTTTTTTTYTCAA
TAGGCTTTTCTTTAATAATTATAGTTTTATGATGGCGAGATGTAATTCGAGAGGGGACTTATGAAGGATCTCATTCGTTA
GAAGTAGTAAAAGGGATAATGGTGGGAATGGTTTTATTTATTGTTTCTGAAGTTTTTTTTTTTTTTTCTTTTTTTTGGTC
TTTTTTTCATTCAAGATTAAATCCTACTTTGGAGTTGGGGGGAGTTTGACCTCCTTTTGGAGTAGAAAGATTTAATCCTT
TTCAGGTTCCTTTATTAAATACAACTATTTTACTTAGTTCTGGGGTGAGAATTACTTGGTGTCATCAAAGAATTTTAGGA
GGAGAAATGATGGAATTAAATCTTTAATAGTTACTTGAATGTTAGGAATTTATTTTTTATTTTTACAATGGATAGAATAT
AGGGATTGTTCGTTTTCTATTAGAGATTCAGTGTTTGGATCTATTTTTTTTGTGGCTACAGGGTTTCATGGATTTCATGT
AATTGTAGGAACTTTATTTTTGGTAGTGATTTGATTTCGTCTTTTAGATAAGCATTTATCTGAATTTCATCATTTTGGAT
TTGAAGCTTCTGCATGATATTGACATTTTGTAGATGTAGTTTGGTTATTTTTGTTTTCGGTTGTATATTGATGAGGGGGA
TAATTGAAAATTTCTGTTCGAAAGAGTGATGTGATAGTAAAAGGGGTAAGATCATTTTTATATGATTTACCTTCTCCTTC
TAGAATTTCTTATATGTGAAATTTTGGAAGAATATTAGGAATTTTTTTAATAATGCAGATTTTTACTGGATTATTTTTAG
CTATTCATTTTTCTGGAGATGTAAATTTAGCTTTTATAAGAGTTGTTCATTTAATACGAGATGTGAAGTGGGGATGATTA
ATTCGTTTCTTACATTCTAATGGGGCTAGATTTTTTTTTTTGTTTATTTATTGTCATATAGCTCGAGGAATTTATTATGG
ATCTTATAAGAATTTTAAAACATGAATGAGAGGAGTAAGAATTTTTATTTTAAGAATTATAACTGCTTTTTTAGGATATG
TTTTACCTTGGGGACAAATGTCATTTTGGGCTGCTACTGTAATTACAAATTTATTTTCGGCAATTCCTTATTTAGGAATA
ATAATGGTAGAATGGATGTGAGGGGGATTTGCGGTAGGAAACCCCACTTTAACTCGATTTTTTAGATTTCATTTTATTTT
TCCTATAGTTATTTTATTTTTAGTAATTGTTCATTTAGTATTTCTTCATGAAGTAGGATCTTTTAATCCATTAGGATTAA
ATAGAAATTTGGATAAGGTGGAATTTCATTCTTTTTTTTCTTTTAAGGATTCTGTTTCTTTAATGGTTGTTCTTTTTATG
TTAATAATGATTTCTTTATTAATGCCTTTAATTTTTATGGATTGTGATAATTTTTTAATATCGAATCCTTTAATTACTCC
AATTCATATTCAGCCTGAGTGATACTTCTTGTTTGCATATTGTGTGTTGCGTTCTATTAGAAGAAAAGTTGGGGGAGTTT
TGGGATTATTAATATCTGTAGTAATTTTTTATTTTTTTCCATTTTTTATAAAAGGAGCAAAGAGAAGAATTATATCATAT
TCTTTTAGAAAATTTTTATTTTGGTTGGCAGTATTTAATTGAATAATGTTAACGTGAATTGGATCTTGTTTGGTAGAATA
TCCATTTATAGAAATGGGAAAGATTTTTAGATTTATGTATTTTATGTTTTTTTGGTAATTCCTATTTTTATGAAAATTCA
ATTAGAGTAGCTTTTTTTACATTAATAGAACGAAAAACTTTAGGATATATCCAAATTCGAAAAGGACCAAATAAAGTAGG
ATTATTAGGAATTTTACAACCATTTAGAGACGCTCTTAAATATCTTTATTTTCTCCAATTTCTACTTTTTTCTTATCCTT
ATGTATTTGACCTTTAATCCCATGCTTCTACTTTGGAATTTTTGATTCAAATTTTAGAATCCTTTCATTTTTTGTTATTT
CTAGAATTTCTGTTTATTCTCTCTTAATAATTGGATGATCTGCTAATTCTAAATATTCACATTTAGGAAGAATCCGAAGA
GTAGCTCAAATAATTTCTTATGAAGTTTCACTTTTCATTTCTATTATTTCCCTGTGTTTCCTTCATATAAATTTTATTCT
CTA------------------------------------------CCCATTTTTTTAATTTGAATTATCTCTTCAGTTGC
TGAAACTAATCGAAGACCTTTTGATTTTGCAGAAGGGGAATCAGAATTAGTATCAGGGTTTAATGTAGAATACTTAGGAG
GACTTTTCGCTATAATTTTCTTGGCAGAATACTTAAATATTTTAATATTAAGAATAATTACTTCAATCTTTTTAATCCGA
GGAACTTTTCCACGATTCCGCTACGACTTTGAACATTTATATTTTTTTATTTAATTAGATTTTTAATAGTGATTTCTTAT
TCAGATTGATTTGTAATATGAATTGGATTAGAAATAAATATAATGAGATTTATTTCTTTTATATTAGTTAAAAAAAGAAA
AATAGAGGTAGAAGGATTATATAAGTATTTTTTTATTCAAGGGATTGGATCGTGTTTAGTAATATTTGCAATAATAGAGG
GAGAAATAATAGAGGTGGCTTTATCATTAAAAATAGGAGCAGGTCCTTTTTTTTTTTGATTTCCTGAAGTAGTAGAGAAG
GTTGAATGATGGGGAAGATATTTATTAATGACTTTTCAGAAGATACTTCCTTTATTGTTGTTATCAAGAGTAGGGGGGGT
AATTTAGATTTATTAGGCTTTTTCTTCTATTTTAAATTTAGGGTGAATAATTATTTTTTTATTTATTCTTTTATTTTAAT
TCCAGTAATTTTGTTTTTGAGTTGAAAAGATTTCTGAAATAGGAATTTTAAGAAGAGGAAAAGTTATTTTTTATATTTTG
GCTATAGGAGGAATTCCTCCTATAGCCGGATTTTTAATGAAATGATTAATTTTAAAGGAAATAATAAAATTTAGAATTTT
TTTGGGAGTAGTAATAGTTTTTTTATTTTTATATGTTTTGTTATCTAAGATGAATGAAGATAAAGAAGTAAGAGTTTCTC
CATATGAATGTGGATTTGATGTAATTTCTGGAACTCGAGTGAATTTTTCTTATCGTTTTTTTTTAATTTCTATTTTGTTT
TTGATTTTTGATGTGGAAATTTCTTTATTATTTCCTCTTCCATTTTTGTGAGGGGGGATAGAAGTGATTATGAGAGGATT
TTTTTTTTTATTTATTTTGTT---------------------------------------TTTTATATCTTTTTCGAAAT
AGTTTTAATTCCTACTCTATTGATCATTTCTAAATCAGGAAAAACACTAGAACGAAACCAAGCAGGAATTTATTTAATCC
TTTATACTATTTCAGGAAGACTACCCCTTTTAATTTTAATCTGTTTTTACTTCCAATCTTTTATTTCCATTCCTATTTCT
TTTTATGAAATTCCTTTCCCAATATTTCTATGTTTAGCATTCTTAATTAAATTCCCCTTATTTTTCTTTCACCTATGACT
TCCAAAAGCTCACGTAGAAGCTCCTATAGAAGGATCTATAATTTTAGCAGGAATTTTATTAAAATTAGGAGGATATGGAA
TTATTCGATTTAGACCTTTTATCTTTTTTCTAAGAAAATTCTTATCTTCCATCTTTATTTCTTGTAGATTATTAGGAGCT
TGCATTACTAGAATAATTTGTATCCGACAAAAAGATTTTAAATCCTTAATTGCTTACTCTTCTGTAGCACACATAGCATT
AGTAATTTCTAGAATTTTATCATTCAAACTTCAAGGAATTAATGGAGCTATATTAATAATAATTAGTCACGGATTATGTT
CTTCAAGACTCTTCCTCCTAGTTTCTATCCTTTACAATAATTCTCATTCTCGAAATATTTTATTATTATTCCAAATTCTT
CATTTTGATGATTATTATTTTCTTCAGTAAATTTTTCTATTCCCCCTTCTCTTCTTTATTTCCTTTAATACTAATTTCAT
TTTTAGTTTCTTCATTTTC-AAGAATAATCTGATGACGAAAAAATATTATTATGTTTTTATTAAGAATAGAAATAATATT
TATTTCGATATTTTTTTTAATTTCTTCTTCAATTTTTAGAAATTTTAGAATTTTATTCTTTCTCTCCTTCATAGTCAGAA
GATCAAGAATTGGATTATCATTATTAGTATTATTTTCACATTATTCTATTCAGAAAAGAATACATCCCTAATAAAGAAAT
TATTCGATTTTTAATAATTCTTTCAATCTTTATCTTCTCTATAATCATTTTAACTTATTTTTTATTATTCTAGGATGAGA
TGGATTAGGAATTTCTTCATACATTTTGGTAATTTATTATCAAAATTATAAATCATGTGAATCAGGAACTATTACTATCC
TTTCTAACCGAGTAGGAGATATTATAATTATTTTATCCATTAGAATTCTTTTTTCTCTAGGATCTTGAGAATTTCAATTT
AATAATTTATTCCCTTTTATAATTTTATTCTTTACTCTAATTGCCGCTTTTTCTAAAAGAGCACAAATTCCATTTTCTGC
ATGATTGCCATCAGCAATAGCAGCCCCAACCCCAGTTTCTGCCTTAGTTCACTCTTCCACCTTAGTAACTGCAGGGGTTT
ATATACTAATTCGAGTTTCTTCCCACTCCAACCATATCATTCTTAACCTTATCCTTTATATCTCATTACTTACTTTAATC
TCTTCAAGAATTTCAGCTATCTGAGAACAAGACATAAAAAAAATTATCGCATTATCAACCCTTAGACAAATTGCCTTAAT
AATATTTTCAATCGCTATTAATTCTTTAAACATTGCATTTTTTCACCTAATTACTCATGCATTTTTTAAATCAACTATAT
TTATCTGCGCAGGAACTCTAATTCATTCTTCAAATTATCAAGATTCTCGAAAACAAAATTCCTTAAATTTTTCCTCCCCT
ATTACATTTTCAATTTTAGGAATCTCTTCATTCGCCTTAATAGGAATTCCTTTTCTAGCGGGTTTTTACTCTAAAGACGC
CATTATTAATTCCTTCTTTCAGAACAACTTAAATATTTCCATTTCCTTACTAATTTTACTATCATTAGGAATAACTTCTT
CTTACTCTACTCGAATAATCAACTTAATTTCTAAAAATTTTATAAAATCAAAACCTGATTTCCTTTTCCATGTCTTTAAT
TTCTCCATCAATTTTACTTCCAATATCAATCTTTTCAGGATCATCTTTTTGAAAATTTTAGTATTCTTATTTTTAATTTT
TATATCGAGAATGCAACCTATCTCTATAGTTTTATTACTTTGTCTAAGAACATTATGATTTTCTTTAAACGTATATCTGA
ATATGGGAAGATTTTGGTTTAGATTTATTTTGATTTTAGTAGTTTTAAGAGGAATTTTAGTAGTTTTTATGTATATAATT
TCTTTAAGATCAAATCAGAAGTTTGGARRAAATTTTTTTTTTTTTTTTTTTTTTTTTWTTTTTKTAAGTGAGGAATTTTG
GAAAATAGAGAAAGGGATGTTGTATGAATGTAGAAAAATGTGGAGAGGGGAAATGATTTTTTTAAATTTATTAATTTTAG
TGTTTTTATTGAGAGTAATAATTAT---------------------------TTTTTTTTAAAAAAAAATTAATTCGACT
GTTTACCAAAAACATTTTTTATTGAATTATAATAAATAACTCCTGCTCAATGAAATTTAAATAGCCGCAGATCTGTGCTA
AGGTAGCATAATCATTTGCCTAATAATTTTAGGATAGAATGAATGGAGAAACGAATAAGATCTAATTTTCAAAAAAGATT
GCGACCTCGATGTTGAATTAAATTTACTTTTTAGAGAAAAATCTTTAAAAGTAGGACTGTTCGTCCTTTAAAATTTTACA
TGATTTGAGTTCAAACCGGTGCAAGCCAGGTTGGTTTATATCTTCTATTTTTTCATAGTACGAAAGGAAATGAAAAAATT
TTAAATTGGCAGAACATTGCAATAGAATTAGAATCTAATAACCATACAAATTTTAAATTTTATTATTATTATTATTTCAT
CATTAAAAGAAGAAAA----TTTAAGTGAAATTTTTTTTAG----------------------ACAAATTTTTCTATTAT
TTTTTCTTCATTCGAGAAACTTGTTAATTAATCGAAAATACTCGTTAGAATTTCACTTTTACCGCCGTCCAAAGATTTTT
AAAAATAAAAAATTTTAATAAATAGAAAGACAGGTCAAGGTGAAGCCTATTTTAAAGAATTAATTAGTTACTTATGAAAA
TAATTTAAGGAATCAGATTTAACTAAAGAAAAAGAATTGAAAAGTAATTTTATTTAAAATATTATAATTAATAAGAAAAA
AAAGTGCACATATCGCCCGTCACCCTCTTCAAGAAGAGGTAAGTCGTAACAAAGTTGAAATATTGGAAAATGTTTCAAGA
GAAA
>MY5127_Hexurella_WhetstoneMtns_FrenchJoeCyn
GAAAAATATTTGAGGAAATTTCTTTTCCTAATAGATATGGAATTGTAATGATTTCTATAGTGTTATTTTTGTTAGTGATG
ATAATAAATTTATTAGGGTTATTTCCTTATGTATTTACTGCTTCTGCTCATCCTGTAGTTTCTTTTTCTATAGGAATAGT
AATATGGATATCTTTATTTTTAATAGGATGAATAAAAAACTTTAAGAAAAGATCAGCTCATTTAGTTTCTGAAGGAAGTC
CAATGATTCTATCTCCTTTTATAGTAGTAATTGAAGTAATTAGACATTTAATTCGTCCTATTACTTTGTCTATCCGTTTA
GCTGCAAATATGATAGCAGGTCATTTAATTATTGGATTAATTTCTTCAATTTCAGAAATTTCTTTTTTTAGATTTTTTAT
AAGATTAATTATACAGATTATATTATTAGTATTGGAGTGAGGTGTATGTTTGATTCAGGGATTTGTGTTTAGAGTTTTAA
TTATAATGTATATTTTAGATTTTTATTAAATGAAGATTCCTCAGTTAAGTCCTATTTTTTGAATAGTTTTTCCTTTTTTT
TTGATAATGGTTTTAGTAATTTTTTTAATGGAAGTAGGAAAAAGAGAAAGGTTAATATTAGAAGTATCTTTAAACCTTCA
AAGTTTAAGAGAAAAATAAAGGTTTACAGCCTTTCATCTTGATTTTTAGAAAAATTATGAATTTGCAGTTCATTGTTTTA
TTAAACTAGTTTCTGCGATGAATTTATTCTACTAATCATAAGGATATTGGAACTTTATATTTAATTTTTGGAATTTGGTC
AGGAATAGTAGGGACTGCAATAAGAGTAATTATTCGGACTGAATTAGGACAAGTGGGAAGATTATTGGGAGATGATCATT
TATATAATGTAATTGTTACTGCTCATGCTTTTGTTATAATTTTTTTTATAGTAATACCTATTATAATTGGGGGGTTTGGA
AATTGAATAGTTCCTTTAATATTAGGATCTCCTGATATAGCTTTTCCTCGAATAAATAATTTAAGATTTTGGCTTCTTCC
TCCTTCGTTATTTTTTTTAATTTTGTCTTCATTAGTAGAGAAAGGAGTAGGGGCAGGATGAACAGTATATCCTCCACTAT
CTTCTCTTTTAGGACACTCAGGGAGAAGAATAGATTTTGCTATTTTTTCTTTACATTTAGCTGGGGCTTCTTCTATTATA
GGAGCTGTAAATTTTATTTCTACGATTATTAATATGCGAAGAAAAGGAATAAGAATGGAAAAGGTTCCATTATTTGTATG
ATCAGTATTAATTACTGCTATTTTATTGTTATTATCCTTACCTGTTTTAGCTGGAGCTATCACAATATTATTAACGGATC
GAAATTTTAATACTTCATTTTTTGATCCAGCTGGAGGAGGAGATCCAATTTTATTTCAACATTTATTTTGATTCTTTGGA
CATCCTGAAGTTTATATTTTGATTTTACCTGGGTTTGGAATAATTTCTCATATTATTAGTTCTTCTGTAGGAAAACGGGA
GCCTTTTGGAAGATTAGGAATAATTTATGCTATAGTAGGAATTGGGGGAATGGGGTTTGTGGTTTGAGCTCATCATATAT
TTTCTGTAGGAATGGATGTAGATACTCGGGCTTATTTTACTTCTGCTACTATAATTATTGCTGTTCCTACTGGAATTAAG
GTATTTAGATGAATAGCAACGTTATTTGGATCATATTTTAAATTAGATGCTTCAATATTATGAAGAGTGGGGTTTATTTT
TTTGTTTACAATGGGAGGAATTACAGGAGTAATTTTAGCAAATTCTTCTTTGGATATTATTCTTCACGATACTTATTATG
TTGTTGCTCATTTTCATTATGTTTTAAGAATAGGTGCTGTTTTTGCTATTTTGGGAGGATTTTCTTATTGACTTCCTTTA
TTTTTTGGATTAGCATTAAATTCAAAGCGGATGATTTTACATTTTTATGTAATGTTTTTGGGAGTAAATTTAACTTTTTT
TCCTCAACATTTCTTAGGAATAAATGGAATACCTCGTCGGTATTCTGATTATCCGGATGCTTTTTTAATATGAAATGTGG
TTTCAAGAATAGGATCAATTATTTCATTGTTAGGGATTATATATTTAGTTATAGTAGTTTGGGAGAGAATGGTAAGAAAA
CATTTAATTGTTTTTTCTTTTTTTGTTTCTGGATCTATGGAATGACAATGAAGATTACCTCCTTTGGAGCATTCTTTTAA
TCAAATAGTATTGTGTTTGCCGAGTTGAGGGTCTTTATATTTTCAGAATGGAGTTTCTCCTCTAATAGAACAAATGATTT
TCTTTCATGATCATTCTATAATAGTAATAGTTTTAGTAATAGTAATAGTAGGGTATTTATTATTAATTTCTTTATTTGAA
AAGAAGTATAATCGAATAATGTTTGAAGGTCAAGAATTGGAATTAATTTGGACATTAGTTCCTGTTGTATTTTTGTTAGT
AATTGCTTTTCCTTCTTTGCGATTACTTTATTTGATAGAGGAAATAGAGGATCCTGAAGTTTCTGTAAAATCTTTAGGAC
ATCAATGATTTTGAAGATATGAATATGCTGATTTAAGAGTGAAGAATTTTGATTCTTATATAATAGAAAATAGAGTGTTT
CGTTTGTTAGAAGTTGATAATGCTTTAGTTCTTCCGTTTGAAACTAATGTTCGAATAGTAATTTCTGCTTCTGATGTGAT
TCATTCTTGAACTATTCCTAGATTAGGAGTAAAAGCAGATGGGATTCCAGGACGATTAAATCAAATTAGAATATTTATTA
ATCGTCCTGGAATCTTTTTTGGACAATGTTCTGAAATTTGTGGAGCTAATCATAGATTTATACCAATTATAATAATAACA
GTTTCTAAAAGTGGGTTTTTATTGAAAAAGTTTTTTCATTCATTTCATTTGGTTACTATTAGTCCTTGGCCTTTATTAAT
GGGAGTAGGGGTAATGGGAATATTATTAGGATTAGTAAAAGTAATAAGAATATTTAATTTTTTTYTTTTYTTTTTYTCAA
TAAGTTTTTCTTTAATAGTAATAATTTTATGGTGACGAGATGTAATTCGGGAAGGAACTTATGAAGGGTCTCATTCGTTA
GAAGTAGTAAAAGGAATAATAGTTGGAATAATTTTATTTATTGTCTCTGAGGTTTTTTTTTTTTTTTCTTTTTTTTGATC
CTTTTTTCATTCAAGATTAAATCCTACTTTAGAGTTAGGAGGGGTGTGGCCTCCTTCTGGAGTAGAAAGATTTAATCCTT
TTCAGGTTCCTTTATTAAATACTACTATTTTATTAAGTTCTGGAGTAAGAATTACTTGATGTCATCAAAGAATCTTAAAG
GGAGAGATGAAGGGATTAAATCTTTAATAATTACTTGAATATTAGGAATTTATTTTTTGTTTCTTCAGTGAATAGAGTAT
AGGGATTGTACATTTTCTATTAGAGATTCTGTGTTTGGATCTGTTTTTTTTGTTGCTACTGGGTTTCATGGTTTTCATGT
GATTGTAGGAACTTTATTTTTAATAGTTATTTGGTTTCGACTTTTAGATAAACATTTATCTGAATTTCATCATTTTGGGT
TTGAGGCTGCTGCTTGGTATTGACATTTTGTGGATGTGGTGTGGTTATTTTTATTTTCAGTAGTTTATTGATGAGGGGGA
TA-TTGAAAATTTCTGTTCGTAAAAGAGATGTAGTAGTAAAAGGAGTAAGATCGTTTTTGTATGATTTACCTTCTCCATC
AAGAATTTCATATTTATGGAATTTTGGAAGAATATTAGGAATTTTTTTGATGGTGCAGATTTTTACAGGATTATTTTTAG
CTATTCATTTTTCTGGAGATGTGGATTTAGCTTTTAGGAGAGTAGTTCATTTAATACGGGATGTGAAGTGGGGATGATTA
ATTCGTTTTTTACATTCCAATGGGGCTAGACTTTTTTTTTTGTTTATTTATTGTCATATAGCTCGAGGAATTTATTATGG
TTCTTATAAAAATTTAAAGACTTGGATAAGAGGGGTAAGAATTTTTATTTTGAGAATGATTACTGCTTTTTTAGGATACG
TCTTACCTTGAGGACAAATATCGTTTTGAGCAGCTACTGTAATTACTAATTTGCTTTCAGCTATTCCTTATTTAGGGAGA
ATAATGGTAGAATGGGTATGAGGAGGATTTGCTGTAGGAAATCCTACATTAACTCGATTTTTTAGATTTCATTTTATTCT
ACCAATAGTGATTTTGTTTTTAGTAATTATTCACTTAGTTTATCTTCATGAGGTAGGATCTTTTAATCCATTAGGGATAA
ATAGAAATTTAGATAAGGTGGAGTTTCATTCTTTTTTTTCTTTAAAGGATTCTGTTTCTTTAATAATTGTTTTATTTATT
TTAGTAATTATTTCTTTATTAATGCCTTTAGTTTTTATAGATTGTGATAATTTTTTAATATCTAATCCTTTAGTAACTCC
GATTCATATTCAGCCTGAATGGTATTTTTTATTTGCTTATTGCATTTTACGATCTATTAGAAGAAAGGTAGGGGGAGTAT
TGGCTTTAATGATGTCTGTAATAATTTTTTATTTTTTTCCTTTTTTCATAGTGGGAATGAAAAGAAGAATAATGAGATAT
TCTTTTGGAAAGTTTTTATTTTGAATAATGGTGTTTAATTGAATATTATTAACATGAATTGGATCTTGTTTAGTAGAGTA
CCCATTTGCAGATATGGGAAAAGTTTTTAGATTTATGTATTTTTTGTTTTTTTAATTATTCCTATTTTTATGAAAGTTCA
ATTAGAGTAGCTTTCTTTACATTAATAGAACGAAAAACATTAGGATACATTCAAATTCGAAAAGGACCCAATAAAGTAGG
ATTCCTAGGAATTTTTCAACCATTTAGAGATGCATTAAAATATCCTTATTCTCACCCATATCTACCTTTTTTCTTTCTTT
ATGCATTTGACCCTTAATTCCATGCTTTTTTTTTGGAATCTTTGATTCTAAATTTAGAATTCTTTCATTTTTTGTAATTT
CCAGAATCTCCGTTTATTCCCTTTTAATAATTGGGTGATCTGCCAATTCCAAATATTCACATTTAGGAAGAATTCGAAGA
GTAGCACAAATAATTTCCTATGAAGTATCACTTTTTATTTCTATTATCTCCTTATGCTTTCTTCTTACAAATTTTTTTCT
TTATTCCAGTTCCAAAAAAACTTCCCATTTATTTTTATCCTTTTTCCTATCTTCATTATTTGAATCATCTCTTCTATTGC
TGAAACTAATCGAAGACCTTTTGATTTTGCAGAAGGTGAATCAGAATTAGTTTCAGGATTTAATGTAGAATACTTAGGAG
GTCCTTTTGCTATAATTTTTTTAGCAGAATACTTAAATATTTTAATATTAAGAATAATTTCATCAATTTTCTTAATCCGT
GGAACTTTTCCACGATTTCGCTATGATTTTGAATTTTTTTATTTTTTTATTTAGTTAGTTTTTTAGTGGTATTTTCTTAT
TCTGATTGATTTATGTTGTGAATGGGGTTGGAAATTAATATAATGAGATTTATTTCTTTTTTATTGGTGAAAAAGAGAAA
AATAGAGGTAGAAGGTTTGTATAAATATTTTTTTATTCAAGGGGTGGGTTCATGTTTAGTAATATTTAGAATGTTGGAAG
GAGAAATAATAGAGGTAGCTTTATCATTAAAGATGGGGGCAGGCCCCTTTTTTTTTTGATTTCCTGAGGTAGTGGAAAAA
GTTGAATGGTGAGGGGGATATTTATTAATAACTTTTCAAAAGTTGTTACCTTTGTTATTATTATCGAGAATAGGAGGGTT
AATTTAGTTTTGTTAGGCTTTTTCTTCTATTTTAAATTTAGGGTGAATAATTATTTTTTTATTTATTCTTTTGTTTTAAT
TTCTGTAGTGATATTTTTGGATTGAAAAGATTTCTGAAATAGGGATTTTAGGAAAAGGAAAAGTTATTTTGTATGTTTTA
GTATTAGGGGGGGTTCCTCCAATAGCAGGATTTATAATAAAGTGAATGGTATTAGTAGAAATGATGAAATTTAGAATTTT
TTTGAGTGTTGTAATAGTTTTTTTATTTTTATATATCTTATTATCAAAAATATATGAAGATAAAGAAATTAGAAATTCTC
CATATGAATGTGGATTTGATGTAATTTCTGGAACTCGAGTTAATTTTTCTTATCGTTTTTTTTTGATTTCTATTTTATTT
TTGATTTTTGATGTGGAAATTTCTTTATTATTTCCTTTACCTTTTTTGTGGAGTGAATTGATTGTGATTGTAGGAAGATT
TTTTTTTTTATTTATTTTGATGGTAGGGTTGTTATATGAATATAAAAATGGAGCATTAGATTCTATGTATTTTTCGAAAT
AGTTTTAATCCCTACTTTACTAATTATTTCCAAGTCAGGAAAAACTTTAGAACGAAATCAAGCAGGAATTTATTTAATTC
TTTACACTATCTCAGGAAGATTACCATTATTAACTTTAATCTGTTTCTATTTTCAATCTTTCATTTCTATTACTTTTTCC
TTTTATAGAATTCCTTTTCCTTTATTTCTATGCTTAGCATTCTTAATCAAATTTCCCTTATTCTTTTTTCATCTTTGACT
TCCAAAGGCTCACGTAGAAGCTCCTATAGAGGGATCTATAATTCTTGCAGGAATTTTACTAAAATTAGGAGGATATGGAA
TTATTCGATTTAGTCCATTTATTTTTTTTATAAGAAAATATTTATCTTCAATTATTATATCTTGCAGACTTTTAGGTGCT
TGCATTACAAGAATAATTTGTATTCGACAAAAAGATTTTAAATCCTTAATTGCATATTCTTCCGTAGCCCATATAGCACT
AGTAATCTCTAGAATCTTTTCATTTAAACTCCAAGGAATTAATGGAGCCATATTAATAATAATCAGTCACGGATTATGCT
CATCAAGATTATTCCTTTTAGTCTCAATTCTTTACAATAATTCTCATTCTCGAAATATTTTATTATTATTCCTAATTCTT
CATTCTGATGATTAATATTCTCTTCAGTAAATTTTTCTATTCCCCCTTCTCCTCATTCCTCTCCCTAGTATTAATTTCTT
TCTTAGTATCTTCATTTTCTTAGAATAATTTGATGACGAAAAAATATCATTATATTTTTATTAAGATTAGAAATAATATT
TATTTCTATATTCTTTTTAATTTCTTCTTCAATTTTCAGAAATTTTAGAATTCTCTTTTTCCTTTCTCTAATAGTAAGAA
GATCAAGAATAGGACTTTCTTTATTAGTTCTATTTTCCCATTATCCTTTTTAGAAAAGAGTATATCCCTAATAAAGAAAT
TATTCGATTTTTATTAATCCTCTCAATTTTCATTTTTTCTATAATCATTTTAACTTATTCTTTATTATTCTAGGATGAGA
TGGATTAGGAATTTCTTCATATATCTTAGTAATCTATTACCAAAACTATAAAGCATGCGAATCAGGGACTATTACTATTC
TTTCTAATCGAATTGGAGATATTATAATTATTTTATCCATCAGAATTTTATTCTCATTAGGATCTTGAGAATTCCAATTT
AATAATTTATTTCCTTACATTATTTTATTTCTTACCTTAATTGCTGCCTTTTCCAAAAGAGCACAGGTTCCTTTTTCCGC
TTGACTTCCTTCAGCAATAGCAGCCCCAACCCCAGTTTCCGCTCTTGTTCATTCCTCCACTCTAGTAACTGCAGGAGTTT
ATATATTAATTCGAATATCATCTCATTCTAATACAATTATTTTAAATTCTATCCTTTATATTTCCCTAATTACCATAATT
TCTTCAAGAATCTCAGCCTTATGAGAACAAGACATAAAAAAAATCATTGCTCTTTCAACATTAAGACAAATTGCTTTAAT
AATATTTTCCATTTCAATTAACTCTCTTAATATTACATTTTTTCATCTAATTACCCATGCATTTTTTAAATCAACTATAT
TTATCTGTGCAGGAACATTAATTCATTCTTCAAATTACCAAGACTCCCGAAAACAAAATTCTTTAAACTTCTCCTCTCCA
TTAACCTTTTCTATTTTAGGGATTTCCTCCTTAGCATTAATAGGAATTCCTTTTCTTGCAGGATTTTATTCAAAAGATGC
TATCATTAACTCCTTCTTTCAAAATAACCTAAATTTTTCAATCTCATTATTAATTTTATTATCCTTAGGAATAACCTCCT
CCTACTCCACCCGAATAATCAAATTAATTTCTAAAAATTTTATAAAATCAAAACCAGATTTTATTTCTCATTTCTTTAAT
TTCCCCATCAATCTTACTCCCAATATCAATCTTTTCAGGATCATCCTTTTGAAAATTTTGGTATTTATGTTTTTAGTTTT
TTTATCAAGAATACAACCTATTTCTATAGTATTATTGCTTTGTTTAAGAACGTTGTGATTTTCCTTTAAAATATATTTTG
AAATAGGAAGATTTTGATTTAGATTTATTTTGATTTTGGTAGTTTTGAGAGGAATTTTAGTAGTTTTTATATATATAATT
TCTTTAAGATCTAATCAAAAGTTTGGARRAAATTTTTTTTTTTTTTTTTTTTTTTTTWTTTTTTTAWGTGAAGAGTTTTG
GATGAATGAAAAAGGAATTTTATTTGAATGTGAAAAGATGTGGGGGGGAGAGATAGTTTTTTTAAATTTGTTCATTTTAG
TATTTTTATTAAGAGTAATAATAATAGTGGTTTGAATTGGAAGAAAGGAAAAATTTCTTTAAAATAAAATTAATTCGACT
GTTTACCAAAAACATTTTTTATTGAATTATAATAAATAACTCCTGCTCAATGAAATTTAAATAGCCGCAGATCTGTGCTA
AGGTAGCATAATCATTTGCCTATTAATTTTAGGATAGAATGAATGGAGAAACGAATAAGATCTAATTTTCAAAAAAGATT
GCGACCTCGATGTTGAATTAAAATTACTTTTCAGAGAAAAATCTTTTAAAGTAGGACTGTTCGTCCTTTAAAATTTTACA
TGATTTGAGTTCAAACCGGTGTAAGCCAGGTTGGATTATATCTTCTATTTTTCCATAGTACGAAAGGAAATGGTAAAATT
TTTATTTGGCAGAACATTGCAATAGAATTAGAATCTAATCACCATTCAAACTTTAAATTTTATTATTATTATTATTTCAT
CATTAAAAGAAGAAAATTTTTTCAAGAAAAATTCGTGCCAGCATCTGCGGTTAAACGTTAATGAAAAATTATTCTATTAT
TTTTTCTTTTTTCGAGAAACTTGTTAATTAATCGAAAATACTCGTTTTAACCTTACTTTTACCGCCGTCC-AAGATTTTT
AAAAATAAAAAATTTTAATAAATAAAAAGACAGGTCAAGGTGAAGCCTACTTTAAAGGATTAATTAGTTACTCATGAAAA
TTATTTAAGGAATTTTATTTAATAAAAGAAATAGAATTGAAAAGTAATTTTATTTAAAATACTAAAATTAATAAGAAAAA
AAAGTGCACATATCGCCCGTCACCCTCTTCAAGAAGAGGTAAGTCGTAACAAAGTTGAAATATTGGAAAATGTTTCAAGA
GAAA
>MY5128_Hexurella_WhetstoneMtns_FrenchJoeCyn
GAAAAATATTTGAGGAAATTTCTTTTCCTAATGGATATGGTATTATGATGATTTCTATAGTGTTATTTTTATTAGTGATG
ATAATAAATTTATTAGGATTATTTCCTTATATTTTTACTGGTACTGCTCATCCTGTAGTTTCTTTTTCTTTAGGAATAGT
AATATGGGTGTCTTTATTTTTAATAGGATGAATGAAAAATTTTAAGAAAAGTTCAGCTCATTTAGTTTCTGAAGGGTGTC
CAATGATTTTATCCCCTTTTATAGTAATAATTGAAGTAATTAGACATTTAATTCGTCCTATTACTTTATCTATTCGTTTA
GCTGCAAATATAATAGCAGGACATTTAATTATTGGGTTGATTTCTTCAATTTCAGAAATTTCTTTTTTTAGATTTTTTAT
AAGATTAATTATACAGATTTTATTATTAGTATTAGAATGAGGTG------------------------------------
-----------------------------ATGAAGATTCCTCAGTTAAGTCCGATTTTTTGAATAGTTTTTCCTTTTTTT
TTGATAGTAGTTTTAGTAATTTTTTTTATGGAAGTGGGAAAAAGAGAAAAGTTAATATTAGAAATATCTTTAAACCTTCA
AAGTTTAAGAGAAAAATAAAGGTTTACAGCCTTTCATCTTGATTTTTAGAAAAATTATGAATTTGCAGTTCATTGTTTTA
TTAAACTAATTTCTGCGATGAATTTATTCTACTAATCATAAGGATATTGGAACTTTGTATTTAATTTTTGGAATTTGGGC
AGGAATAGTAGGGACTGCAATAAGAGTAATTATTCGGACTGAATTAGGACAATTAGGAAGATTATTAGGAGATGATCATT
TATATAATGTTATTGTTACTGCTCATGCTTTTGTTATAATTTTTTTTATAGTAATACCTATTATAATTGGGGGATTTGGA
AATTGAATAGTTCCTTTAATATTAGGATCTCCTGATATAGCTTTTCCTCGTATAAATAATTTAAGATTTTGGCTTCTCCC
TCCTTCGTTGTTTTTTTTAATTTTATCTTCATTAGTAGAAAAAGGAGTAGGGGCGGGGTGAACGGTATATCCCCCATTGT
CTTCTCTTTTAGGACATTCAGGAAGAAGAATAGATTTTGCTATTTTTTCTTTACATTTAGCTGGTGCTTCTTCTATTATA
GGAGCTGTAAATTTTATTTCTACAATTATTAATATGCGAAGAAAAGGTATAAGAATAGAAAAAGTTCCATTATTTGTATG
GTCAGTATTAATTACTGCTATTTTATTGTTATTATCTTTACCTGTGTTAGCTGGCGCTATTACAATATTATTAACGGATC
GAAATTTTAATACTTCATTTTTTGATCCGGCTGGAGGAGGAGATCCAATTTTATTTCAACATTTATTTTGATTCTTTGGA
CATCCTGAAGTTTATATTTTGATTTTACCTGGGTTTGGAATAATTTCTCATATTATTAGTTCTTCTGTAGGAAAACGGGA
GCCTTTTGGGAGATTAGGAATGATTTATGCTATAGTTGGAATTGGAGGAATAGGATTTGTGGTTTGGGCTCATCACATGT
TTTCTGTAGGAATGGATGTAGATACTCGGGCTTATTTTACTTCTGCTACTATAATTATTGCCGTTCCCACTGGAATTAAG
GTATTTAGATGAATAGCAACGTTGTTTGGATCATATTTTAAATTGGACGCTTCAATATTATGAAGAGTAGGATTTATTTT
TTTATTTACAATAGGGGGGATTACAGGAGTAATTTTAGCAAATTCTTCTTTAGATATTATTCTTCATGATACTTATTATG
TAGTTGCTCATTTTCATTATGTTTTGAGAATAGGAGCTGTTTTTGCTATTTTAGGAGGATTTTCTTATTGGTTTCCTTTA
TTTTTTGGTTTAGCATTAAATTCTAAGCGGATGGTTTTACATTTTTATGTAATGTTTTTAGGAGTTAATTTAACTTTTTT
TCCTCAGCATTTTTTAGGTATAAATGGAATGCCTCGTCGATATTCTGATTATCCTGATGCTTTTTTAATATGAAATGTAG
TTTCAAGAATAGGATCAATTATTTCATTATTAGGAATTATATATTTAGTATTAGTAGTTTGGGAAAGAATAGTGAGAAAA
CATTTAATTGTTTTTTCTTTTTTTGTTTCTGGGTCTATAGAATGACAATGAAGATTACCTCCTTTGGAGCATTCTTTTAA
TCAAATAGTATTATGTTTGCCAAGTTGAGGGTCTTTGTATTTTCAGAATGGAGTTTCTCCCCTAATAGAACAAATGATTT
TTTTTCATGATCATTCTATAATAGTGATAGTTTTAGTAATAGTAATAGTAGGATATTTATTATTAATTTCTTTATTTGAA
AGGAATTATAATCGAATGATGTTTGAAGGTCAAGAATTGGAAATAATTTGGACATTAGTTCCTGTAGTATTTTTGTTAGT
AATTGCTTTTCCTTCTTTGCGATTACTTTATTTAATAGAAGAAATAGAAGATCCTGAAGTTTCTGTAAAATCTTTAGGAC
ATCAATGATTTTGGAGATATGAATATGCTGATTTAAGAGTTAAGAATTTTGATTCTTATATAATAGAAAATGGATTATTT
CGTTTGTTAGAAGTTGATAATGCTTTAGTTCTTCCGTTTGAGACTAATATTCGAATAGTAATTTCTGCTTCTGATGTAAT
TCATTCTTGAACTATTCCTAGATTAGGAGTAAAAGCTGATGGAATCCCAGGACGATTAAATCAAATTAGAATATTTATTA
ATCGTCCTGGGATTTTTTTTGGGCAATGTTCTGAAATTTGTGGAGCTAATCATAGATTTATACCAATTATGATAATAACT
ATTTCTAAAAACGGGTTTTTATTGAAAAAGTTTTTTCATTCATATCATTTAGTTACTATTAGTCCCTGGCCTTTATTAAT
AGGGGTAGGAGTGATAGGAGTATTGTTAGGATTAGTAAAAGTAATAAGAATATTTAATTTTTTTTTTTTYTTTTTTTCAA
TAAGTTTTTCTTTTATAGTTATAATTTTATGATGACGAGATGTAATTCGAGAAGGAACTTATGAAGGATCTCATTCGTTA
GAGGTAGTAAAAGGAATAATAGTTGGGATAATTTTATTTATTATCTCTGAAGTTTTTTTTTTTTTTTCTTTTTTTTGATC
TTTTTTTCATTCAAGATTAAATCCTACTTTAGAGTTAGGAGGAGTGTGACCTCCTTGTGGGGTAGAAAGATTTAATCCTT
TTCAGGTTCCTTTATTGAATACAACTATTTTATTGAGTTCTGGTGTTAGAATTACTTGGTCTCATCAAAGAATTTTAAAG
GGAGAGATGAAGGAATTAAATCTTTAATAATTACTTGAATATTAGGAATTTACTTTTTGTTTCTTCAATGAATGGAATAT
AAGGATTGTACTTTTTCTATTAGAGATTCTGTGTTTGGTTCTGTTTTTTTTGTTGCTACTGGATTTCATGGGTTTCATGT
GATTGTAGGGACTTTATTTTTGGTTGTTATTTGAATTCGACTTTTAGATAAACATTTATCTGAATTTCATCATTTTGGAT
TTGAGGCTGCTGCTTGGTATTGACATTTTGTAGATGTGGTGTGGTTGTTTTTATTTTCAGTAGTTTATTGGTGAGGGGGA
TAATTGAAAATTTCTATTCGTAAAAGAGATGTAATAGTAAAAGGGGTAAGATCATTTTTGTATGATTTACCTTCTCCATC
AAGAATTTCATATATATGGAATTTTGGAAGAATATTGGGAATTTTTTTAATGGTGCAGATTTTTACAGGATTATTTTTAG
CTATTCATTTTTCTGGTGATGTGGATTTAGCTTTTAAAAGAGTGGTTCATTTAATGCGGGATGTGAGGTGAGGTTGATTA
ATTCGTTTTTTGCATTCTAATGGGGCAAGACTTTTTTTTTTGTTTATTTATTGCCATATAGCTCGAGGAATTTATTATGG
TTCTTATAAAAATTTAAGGACTTGAGTAAGAGGAGTGAGAATTTTTATTTTAAGAATAATTACTGCTTTTTTAGGATATG
TTTTACCTTGAGGACAGATGTCATTTTGGGCAGCTACTGTTATTACTAATTTGCTTTCAGCTGTCCCATATTTGGGAAGA
ATAATGGTAGAATGGGTATGAGGAGGATTTGCTGTAGGAAATCCTACGTTAACTCGATTTTTTAGATTTCATTTTATTTT
ACCTATAGTGATTTTGTTTTTAGTTATTATTCATTTAATTTATCTTCATGAGGTGGGGTCTTTTAATCCGTTAGGAATAA
ATAGAAATTTAGATAAGGTGGAGTTTCATTCTTTTTTTTCTTTAAAAGATTCTGTTTCTTTAATAATTATAGTATTTGTT
TTGGTAATAATTTCTTTATTAATACCTTTAATCTTTATAGACTGTGATAATTTTTTAATGTCTAATCCTTTAGTTACTCC
GATTCACATTCAACCTGAATGGTATTTTTTGTTTGCTTATTGTATTTTACGATCTATTAGAAGAAAGGTAGGGGGGGTTT
TAGCTTTAATGATGTCAGTAATAATTTTTTATTTTTTTCCTTTTTTTATGGTAGGGATGAAAAGAAGAATAGTAAGATAT
TCTTTTAGAAAGTTTTTATTTTGAATAGTAGTGTTTAATTGAATATTATTAACATGGATTGGATCTTGTTTAGTAGAATA
TCCGTTTGCGGAAATGGGAAAAGTTTTTAGATTTATATATTTTTTATTTTTTTGATTATTCCTATTTTTATAAAAATTCA
ATTAGAGTAGCTTTCTTTACATTAATAGAACGAAAAACCTTAGGATACATTCAAATCCGAAAAGGACCTAATAAAGTAGG
ATTTTTAGGAATTCTTCAACCATTCAGAGATGCATTAAAATATCTTTTTTCTCTCCTATTTCCACTTTTTTTCTTTCTTT
GTGCATATGACCTCTTATTCCATGCTTTTTCTTTGGAATTTTCGATTCTAAATTCAGAATCCTTTCATTTTTTGTAATCT
CCAGAATTTCCGTTTATTCCCTTTTAATAATTGGATGATCCGCCAACTCAAAATATTCACATTTAGGAAGAATTCGAAGA
GTTGCTCAAATAATTTCTTATGAAGTTTCACTTTTCATTTCTATTATTTCTTTATGCTTTTTTCATATAAATTTTTTTCT
CTATTCCAGTTCCAAAAATACTTTCCATTCATTTTCATCCTTTTTCCTATTTTTATCATTTGAATTATTTCTTCAATTGC
TGAAACCAATCGAAGACCCTTTGATTTTGCAGAAGGGGAATCAGAATTAGTTTCAGGGTTTAACGTAGAATATTTAGGTG
GCCCTTTTGCTATAATTTTTCTAGCAGAATATTTAAATATTTTAATATTAAGAATAATTTCCTCAATTTTCTTAATTCGW
GGAACYTTTCC-CGATTYCGYTACGACTTTGAATTTTTTTATTTTTTTACTTAGTTAGTTTCTTAGTAGTATTTTCTTAT
TCTGATTGATTTATATTATGAATAGGATTAGAAATTAATATAATAAGATTTATTTCTTTTATATTAATAAAGAAAAGAAA
AATGGAAGTAGAAGGATTATATAAATATTTTTTTATTCAAGGAGTAGGTTCATGTTTAGTAATATTTAGAATATTGGAAG
GGGAGATAATGGAGGTAGCTTTATCGTTAAAAATGGGGGCGGGTCCCTTTTTTTTTTGGTTTCCTGAGGTAGTAGAGAAA
GTTGAATGATGAGGGGGATATTTATTGATAACTTTTCAAAAGTTATTGCCTTTGTTGTTGTTATCGAGAATAGGAGGATT
AATTTAGATTAGTTAGGCTTTTTCTTCTATTTTAAATTTAGGGTGAATAATTACTTTTTTATTTATTCTTTTGTTTTGAT
TTCTGTAGTAATATTTTTGAATTGAAAGGATTTCTGAAATAGGAATTTTAGGAAAAGGGAAAGTTATTTTATATGTTTTG
GTGTTAGGAGGGGTTCCTCCTATAGCAGGATTTATAATAAAGTGGATAGTGTTAGTAGAAATGATGAAAATTAGAATTTT
TTTGGGAGTGATTATAGTTTTTTTATTTTTATATATCTTATTGTCTAAATCATATGAAGATAAAGAAATTAGAAATTCAC
CATATGAGTGTGGGTTTGATGTAATTTCTGGAACTCGAGTTAATTTTTCTTATCGTTTTTTTTTGATTTCTATTTTATTT
TTGATTTTTGATGTAGAAATTTCTTTGTTGTTCCCTTTACCTTTTTTATGAGGAGAATTGATTGTAATTTTAGGAAGATT
TTTTTTTTTAGTTATTTTAATGGTTGGATTATTATATGAATATAAAAATGGAGCATTGGATTCTATGTATTTTTTGAGAT
AGTTTTAATTCCTACCTTATTAATTATTTCTAAATCAGGAAAAACTTTAGAACGAAATCAAGCAGGAATTTACTTAATTC
TTTATACTATTTCAGGAAGATTACCATTATTAACTTTAATCTGTTTTTATTTTCAATCTTTCATTTCTATTACTTTTTCC
TTTTATGAAATTCCTTTTCCGTTATTTTTATGCTTAGCATTTTTAATCAAATTTCCCTTATTCTTTTTCCATCTCTGACT
CCCTAAGGCTCACGTAGAAGCTCCTATAGAAGGATCAATAATTCTTGCTGGAATTTTACTAAAACTAGGAGGATATGGAA
TTATTCGATTTAGTCCCTTTATTTTCTTTTTAAGAAAATATTTATCTTCAATTATTATATCTTGCAGACTTTTAGGAGCT
TGCATTACAAGAATAATTTGTATCCGACAAAAAGATTTTAAATCCTTAATTGCATACTCTTCTGTAGCCCATATAGCACT
AGTAATTTCCAGAATTTTCTCATTTAAACTTCAAGGAATTAATGGAGCCATATTAATAATAATTAGTCACGGATTATGCT
CATCAAGATTATTCCTTTTAGTTTCAATTCTCTATAACAACTCTCATTCTCGAAATATTTTATTATTATTCCCAATTCCT
CATTCTGATGATTAATATTTTCTTCAGTAAATTTTTCTATTCCTCCTTCTCCTCATTCTTCTCTATAGTACTAATTTCCT
TCTTAGTATCTTCATTTTCTTAGAATAATTTGATGACGAAAAAATATTATTATATTTTTATTAAGATTAGAAATAATATT
TATTTCTATATTTTTTTTAATTTCTTCTTCAATTTTTAGAAATTTTAGAATTCTCTTTTTCCTTTCATTAATAGTAAGAA
GATCAAGAATAGGCCTATCTTTATTAATTCTATTTTCCCATCATTCTCTTTAGAAAAGAATACATTCCTAATAAAGAAAT
TATTCGATTTTTAATAATCCTTTCAATTTTTATTTTCTCTATAATTATTTTAACTTATTCTTTATTATCTTAGGATGAGA
TGGATTAGGAATTTCTTCCTACATTTTAGTTATCTATTACCAAAATTACAAATCATGCGAATCAGGAACTATCACTATTC
TTTCCAACCGAATTGGAGATATTATAATCATTTTATCTATTAGAATTCTATTCTCATTAGGATCTTGAGAATTTCAATTC
AATAACTTATTTCCTTACATTATCCTATTTTTTACTTCAATTGCCGCCTTTTCCAAAAGAGCACAAGTTCCATTTTCTGC
TTGACTTCCTTCAGCTATAGCAGCTCCAACTCCAGTTTCTGCTCTTGTCCATTCCTCCACCCTAGTAACTGCAGGAGTTT
ATATTTTAATCCGGATATCATCGCACTCCAACTCAATTATTTTAAACTTTATCCTCTACATTTCATTAATTACTTTAATT
TCTTCAAGAATTTCAGCCTTATGAGAACAAGATATAAAAAAAATTATTGCTCTTTCAACATTAAGACAAATTGCCTTAAT
AATATTTTCTATTTCAATTAATTCTCCTAATATTGCATTTTTTCACTTAATTACTCATGCATTCTTTAAATCAACTATAT
TTATCTGTGCGGGAACATTAATTCATTCTTCAAACTACCAAGACTCCCGAAAACAAAATTCTTTAAACTTCTCCTCTCCA
TTAATTTTTTCTATTTTAGGAATTTCCTCTTTAGCATTAATAGGAATTCCTTTTCTTGCAGGATTTTATTCAAAAGACGC
TATCATTAACTCTTTTTTCCAAAACAATCTTAATTCTACAATTTCATTATTAATATTATTATCTCTAGGAATAACCTCCT
CCTACTCTACCCGAATAATTAAATTAATTTCTAAAAATTTTATAAAATCAAAACCAGATTTTATTTCCCATTTCTCTAAT
TTCCCCATCAATTTTACTTCCAATATCTATTTTTTCAGGATCATCTTTTTGAAAATTTTGGTATTTATGTTTTTAATTTT
TTTATCAAGAATACAACCTATTTCTATAGTTTTGTTACTATGTTTAAGAACGTTGTGATTTTCCTTTAAAATATATTTTG
AGATAGGAAGATTTTGGTTTAGATTTATTTTGATTTTGGTAGTTTTAAGAGGAATTTTAGTTGTTTTTATGTATATGATT
TCTTTAAGATCAAATCAGAAGTTTGGARAAAATTTTTTTTTTTTTTTTTTTTTTTTTWTTTTTTTAAGTGAGGAGTTTTG
GATAAGAGAAAAGGGGATTTTATTTGAATGTGAAAAGATATGGGGGGGGGAGATGATTTTTTTAAATTTGTTCATTTTAG
TGTTTTTGTTAAGAGTAATAATAATAG---------------------------------------AAATTAATTCGACT
GTTTACCAAAAACATTTTTTATTGAATTATAATAAATAACTCCTGCTCAATGAAATTTAAATAGCCGCAGATCTGTGCTA
AGGTAGCATAATCATTTGCCTATTAATTATAGGATAGAATGAATGGAGAAACGAATAAGATCTAATTTTCAAAAAAGATT
GCGACCTCGATGTTGAATTAAAATTACTTTTTAGAGAAAAATCTTTAAAAGTAGGACTGTTCGTCCTTTAAAATTTTACA
TGATTTGAGTTCAAACCGGTGTAAGCCAGGTTGGATTATATCTTCTATTTTTTCATAGTACGAAAGGAAATGATAAAATT
TTTATTTGGCAGAACATTGCAATAGAATTAGAATCTAATTACCATTCAAATTTTAAATTTTATTATTATTATTATTTCAT
CATTAAAAGAAGAAAATTTTTTCAAGAAAAATTCGTGCCAGCATCTGCGGTTAAACGTTAGTGAAAAATTATTCTATTAT
TTTTTCTTCTTTCGAGAAACTTGTTAATTAATCGAAAATACTCGCTTAATTCTTACTTTTACCGCCGTCCAAAGATTTTT
AAAAATAAAAAATTTCAATAAATAAAAAGACAGGTCAAGGTGAAACCCATTTTAAAGAATTAATTAGTTACCCATGAAAA
TTATTTAAGGAATTGAATTTAATTAAAGAAACAGAATTGAAAAGTAATTCCATTTAAAATACTAAAATTAATAAGAAAAA
AAAGTGCACATATCGCCCGTCACCCTCTTCAAGAAGAGGTAAGTCGTAACAAAGTTGAAATATTGGAAAATGTTTCAAGA
GAAA
>MY5131_Hexurella_PedregosaMtns_PruneCyn
GAAAAATATTTCAAGAAATTTCTTTTCCTAATGGGTATGGAATTATTTCTATTTCTATAGTGTTATTTTTATTAGTAATA
ATAATAAATTTATTAGGATTGTTTCCTTATGTATTTACTGCTTCTGCTCATCCTGTTATTTCTTTTTCTTTAGGAATAGT
AATATGGGTATCTTTATTTTTAATAGGATGAATAAAAAATTTTAGAAAAAGATCAGCGCATTTAGTTTCTGAAGGCTGTC
CTATTATTTTGTCTCCTTTTATAGTAATGATTGAAGTAATTAGACATTTGATTCGTCCTATTACTTTATCTATTCGATTA
GCTGCAAATATAATAGCGGGTCATTTAATTATTGGATTAATTTCTTCGATTTCAGAAATTTCTTTTTTTGGATTTTTAGT
AAGTTTATTTATACAAATTTTATTATTAGTATTAGAATGAGGAGTGTGTTTGATTCAAGGATTTGTGTTTAGAGTATTAG
TAATGATATATATATTGGATTTTTATTAA-----------------------AATTTTTTGAATTGTTTTTCCTTTTTTT
TTATTGGTTATTTTAGTAATTTTTTTTATAGAGGTTGGAAAAAGAGAAAAATTAATGTTAAGAGTATCTTTAAACCTTCA
AAGTTTAAGAGAAAAATAAAGGTTTACAGCCTTTCATCTTGATTTTTAGAAAAATTATGAATTTGCAGTTCATTGTTTTT
TTAAACTAATTTCTGCGATGAATTTATTCTACTAATCATAAAGATATTGGAACTTTGTATTTAATTTTTGGAATTTGGTC
AGGAATAGTGGGGACTGCAATAAGAGTTATTATTCGAACTGAATTGGGGCAGGTTGGAAGATTATTAGGTGATGATCATT
TATATAATGTAATTGTTACTGCTCATGCTTTTATTATGATTTTTTTTATAGTGATGCCTATTATGATTGGAGGGTTTGGA
AATTGAATAGTTCCTTTGATATTAGGATCTCCGGATATAGCTTTCCCTCGAATGAATAATTTAAGATTTTGGCTTCTTCC
CCCTTCTTTGTTTTTTTTAATTTTGTCTTCTTTGGTAGAGAAAGGAGTAGGAGCAGGATGGACAGTATATCCTCCGTTGT
CTTCTTTTTTAGGGCATTCTGGAAGAAGAATGGATTTTGCTATTTTTTCTTTACATTTAGCGGGGGCTTCTTCTATTATG
GGAGCAGTAAATTTTATTTCTACTATTATTAATATGCGAAGAAAGGGAATGAATATAGAAAAAGTTCCATTGTTTGTTTG
GTCAGTTTTAATTACTGCTATTTTATTATTATTATCATTACCTGTATTAGCTGGGGCTATTACTATATTATTAACAGATC
GAAATTTTAATACGTCATTTTTTGATCCGGCTGGAGGAGGAGATCCAATTTTATTTCAACATTTGTTTTGATTTTTTGGC
CACCCTGAAGTGTATATTTTGATTTTACCTGGATTTGGAATGATTTCTCATATTATTAGTTCTTCTGTTGGAAAGCGAGA
ACCTTTTGGAAGATTAGGGATAATTTATGCTATAGTTGGGATTGGAGGAATAGGATTTGTGGTTTGGGCTCATCATATGT
TTTCTGTTGGGATAGATGTAGATACTCGAGCTTATTTTACTTCTGCTACTATAATTATTGCTGTTCCTACTGGAATTAAA
GTATTTAGATGAATAGCTACGTTATTTGGATCTTATTTTAAGATGGATGCTTCAATATTATGAAGAGTGGGGTTTATTTT
TTTATTTACTATAGGGGGAATTACTGGAGTAATTTTAGCGAATTCTTCTTTAGATATTATTCTTCATGATACTTACTATG
TAGTTGCTCATTTTCATTATGTTTTAAGAATAGGTGCTGTTTTTGCTATCTTAGGAGGATTTTCTTATTGATTTCCATTA
TTTTTTGGATTGGCGTTGAGTTCTAAACGAATAGTTTTACATTTTTATGTTATATTTTTAGGAGTAAATTTGACTTTTTT
CCCTCAACATTTTTTGGGAATAAATGGGATACCTCGTCGGTATTCAGATTATCCTGATGCTTTTTTGATATGAAATGTAG
TTTCAAGAATAGGATCAATTATTTCATTACTAGGAATTATGTTTTTAGTTATAGTAGTTTGGGAAAGAATGGTAAGAAAA
CATTTAATTGTTTTTTCTTATTTTGTTTCTGGATCAATAGAGTGACAATGAAGATTACCCCCTTTGGAGCATTCTTTTAA
TCAAATAGTATTGTGTTTGCCAAGTTGAGGATCATTGTATTTTCAGAATGGGGTTTCCCCTTTGATAGAGCAAATAATTT
TTTTTCATGATCATTCTATAATAGTAATAGTATTAGTAATGGTAATAGTAGGATATTTGTTATTAGTTTCTTTATTTGAG
AGGAGATATAATCGAATAATATTTGAAGGGCAAGGGTTAGAAATAATTTGAACATTGGTTCCTGTAGTGTTTTTGTTAGT
TATTGCTTTTCCTTCTTTGCGATTATTGTATTTAATAGAAGAGATAGAAGATCCTGAAGTTACTGTAAAATCTTTAGGAC
ATCAATGATTTTGAAGATATGAATATGCTGATTTGGGAATAAGGAATTTAGATTCTTATATGATAGAAAGAAGAGTATTT
CGTTTGTTAGAAGTGGATAATGCTTTAATTCTTCCATTTGAAACTAATATTCGGATAGTAATTTCTGCTTCTGATGTTAT
TCATTCTTGAACTATTCCAAGATTAGGAGTAAAAGCTGATGGAATTCCAGGACGATTAAATCAAATTAGAATATTTATTA
ATCGTCCTGGAATTTTTTTTGGGCAATGTTCGGAAATTTGTGGAGCTAATCATAGATTTATACCAATTATAATAATGGCT
ATTTCTAAGAGTGGATTTTTATTGAAAAAATTTTTTCATTCATTTCATTTAGTTACAATGAGTCCTTGGCCTTTATTAAT
AGGTATTGGAGTAATAGGAGTGTTATTAGGTTTAGTAAAAGTAATAAGAATATTWAATTTTTYTTTTTTYTTTTTYTCWK
TTATTTTTTCTATATTAGTAATGGTATTATGATGGCGGGATGTAATTCGGGAAGGAACTTATGAGGGATCTCATTCAATA
GAAGTAGTGAAAGGAATAATAGTAGGAATAATTTTATTTATTGTCTCTGAAGTTTTTTTTTTTTTTTCTTTTTTTTGATC
TTTTTTTCATTCAAGATTAAATCCTACTTTGGAATTAGGAGGGGTTTGACCTCCTTGTGGAGTGGAAAGATTTAATCCTT
TTCAAGTTCCTTTATTGAATACAACAATTTTATTAAGTTCTGGAGTAAGAATTACTTGATGTCATCAAAGAATTTTAAAG
GGAGATATAGAAGAATTAAATCTTTAATGGTAACTTGAATTTTGGGAATTTATTTCTTGTTTCTTCAATGAATAGAATAT
AATGATTGTTCATTTTCTATTAGAGATTCAGTGTTTGGATCTATTTTTTTTGTAGCTACTGGGTTTCATGGATTTCATGT
TATTGTGGGAACAGTATTTTTGATTGTAATTTGATTTCGACTTTTAGGAGAACATTTATCTGAATTTCATCATTTTGGGT
TTGAAGCTTCTGCATGGTATTGGCATTTTGTGGATGTAGTATGATTGTTTTTGTTTTCGGTGGTTTATTGGTGGGGGGGA
TAGTTGAAAATTTCTATTCGAAAAAGAGATGTAATGGTGAAAGGAGTAAGATCATTTTTGTATGATTTACCTTCTCCTTC
AAGAATTTCTTATTTGTGAAATTTTGGAAGAATGTTAGGAATTTTTTTAATAATGCAGATTTTTACTGGATTATTTTTGG
CTATTCATTTTTCTGGGGATGTAGATTTGGCTTTTTTTAGAGTTGTTCATTTAATACGGGATGTAAAGTGAGGATGATTA
ATTCGTTTTCTTCATTCTAATGGGGCTAGTTTCTTTTTTTTGTTTTTGTATTGTCATATAGCTCGGGGAATTTATTATGG
TTCTTTTAAAAATTTTAAAACTTGAATTAGAGGAGTGAGAATTTTTATTTTAACTATAATTACTGCTTTTTTAGGATATA
TTTTACCGTGAGGACAAATATCATTTTGGGCTGCTACTGTAATTACTAATTTACTTTCAGCTATTCCTTATTTTGGGAAA
ACATTAGTGGAATGAGTATGAGGAGGATTTGCAGTTGGGAATCCTACATTAACTCGTTTTTTTAGCTTTCATTTTATTTT
TCCTATAATTATTTTATTTTTAGTAATTATTCATTTAATTTATCTTCATGAAATGGGATCTTTTAATCCTTTAGGAATGA
ATAGAAATTTGGATAAAGTGGAATTTCACTCTTTTTTTTCTTTAAAGGATTCGGTTTCTTTGGTTATTGTAATGATAATA
TTAATGTTGGTATCTTTATTAATGCCTTTAGTTTTTATAGATTGTGATAATTTTTTGATATCTAATCCTTTAGTAACTCC
TATTCATATTCAACCTGAATGGTATTTTTTGTTTGCTTATTGTATTTTGCGATCTGTTAGAAGAAAAGTAGGGGGAGTTT
TGGCTTTAATGATATCTGTAGTTATTTTTTATTTTTTTCCTCTTTTTATAGGAGGAGAAAAAAGCAGAATAATAAGATAT
TCTATTAGAAAGTTTTTATTTTGGGTAATGGTGTTTAATTGGATTTTATTAACATGAATTGGGTCTTGTTTAGTGGAATA
TCCATTTGCGGATATGGGAAGGATTTTTAGATTTATGTATTTTTTTTTTTTATAATTATTCCTATTTTTATAAAGGTTCA
ATTAGAGTAGCTTTCTTTACATTAATAGAACGAAAAACATTAGGATATATTCAAATCCGAAAAGGTCCTAATAAAGTAGG
ATATTTAGGAATTCTTCAACCATTTAGAGATGCTCTAAAATATCCTTGTTCACTCCTATTTCCACCTTCTTTCTTTCTTT
GTGTATTTGACCTTTAATTCCATGCTTTTACTTTGGAATTTTTGATTCAAAATTTAGAGTCCTTTCATTTTTTGTAATTT
CCAGAATTTCTGTTTATTCCCTTTTAATAATTGGATGATCAGCTAACTCCAAATATTCCCATTTAGGAAGAATTCGAAGA
GTTGCTCAAATAATTTCTTATGAAGTATCCCTTTTCATTTCCATCATCTCCTTATGCTTCCTTCATATAAATTTTTACCA
TTATTTCAACTCCAAAATAATTTTCCATTCATCTTTATTATTTTTCCTATCTTTGTCATTTGAATTATTTCCTCCATTGC
TGAAACCAATCGAAGACCTTTTGATTTTGCAGAAGGAGAATCAGAATTAGTTTCAGGATTCAACGTAGAATATTTAGGAG
GTTCCTTTGCTATAATTTTTTTAGCAGAATACTTAAATATTTTAATACTCAGAACAATTACATCAATCTTTTTAGTTCGA
GGAACTTTTCCTCGATTTCGATATGACCTTGAACATTCTTATTTTTTTATTTAATTAGATTTTTAGTTGTATTTTCTTAT
TCAGATTGATTTATAATATGAGTAGGATTGGAAATAAATATGATAAGATTTATTTCTTTTATATTGATTAAAAAGGGAAA
GATAGAAGTAGAAGGATTATATAAATATTTTTTTATTCAAGGAGTTGGATCATGTTTAGTAATATTTGGAATAATGGAAG
GAGGAATAATAGAGGTAGCTTTATCATTAAAGATAGGAGCAGGACCCTTTTATTTTTGATTTCCTGAAGTAGTGGATAGG
GTAGAATGATGAGGAAGATATTTATTAATGTCTTTTCAGAAATTATTACCTTTATTATTATTAACTAGAGTTGGGGGAGT
AATTTAGAATTATAAGGCTTTTTCTTCAATTTTGAATTTAGGATGAATAATTATTTTTTAGTTTATTCTTTTGTTTTAAT
TTCTGTGGTGTCATATTT----------------------------------ATAAGAGAAAATAATTTTTTATGTGTTA
GTGTTAGGTGGAATTCCTCCCATAGCTGGGTTTGTAATTAAGTGGATGATTTTAGTGGAAATAATAAAATTTAGAATTTT
TTTAAGAGTGATGATGGTTTTTTTATTTTTATATGTAATGTTGTCTAAAATATATGAAGATAAAGAAATTAGAAATTCTC
CATATGAATGTGGATTTGATGTTATTTCTAGTACTCGAGTAAATTTTTCTTACCGTTTTTTTTTGATTTCCATTTTATTT
TTAATTTTTGATGTAGAAATTTCTTTATTATTTCCTTTACCATTTTTGTGAAGAGAAATTGAAGTAATTGTTGGAAGAAT
TTTTTTTTTATTGATTTTGTTAGTGGGATTATTATATGAATATAAAAATGGAGCATTAGATTTTATGTATTCTTTGAAAT
AGTTCTAATTCCAACCTTAATTATTATTTCTAAATCAGGAAAAACTCTTGAACGAAACCAAGCAGGAATTTACCTTATCC
TTTATACCATTTCAGGAAGATTACCATTATTAACTTTAATCTGTCTTTATTTTCAATCTTTTATTTCCATTTCTATTTCT
TTTTATGAAATCCCTTTTCCAATTTTTTTATGTCTAGCATTCCTAATTAAATTTCCTTTATTCTTTTTCCATCTCTGACT
TCCCAAAGCTCATGTAGAAGCTCCTATAGAAGGATCAATAATTCTTGCAGGAATTTTACTAAAATTAGGGGGATATGGAA
TTATTCGTTTTAGTCCATTCATTTTTTCATTAAGAAAACTATTATCTTCATTTATCATATCTTGCAGACTTTTAGGGGCC
TGCATTACAAGAATAATTTGCATCCGACAAAAAGACTTTAAATCCCTAATTGCTTACTCTTCCGTAGCTCATATAGCATT
AGTAATTTCTAGAATTCTTTCATTTAAAATTCAAGGAATTAATGGAGCTATATTAATAATAATTAGACACGGATTATGCT
CATCAAGCTTATTCCTTTTAGTTTCTATTCTATACAATAATTCTCACTCTCGAAATATTTTATTATTATTCCAAATTCTT
CATTTTGATGATTATTATTTTCATCAGTAAACTTTTCCATTCCTCCCTCTCTTCTTTCATTCCACTAATTCTAATCTCAT
TTCTAGTTTCTTCATTCTCTTAGAATAATTTGATGACGAAAAAATATTATTATATTTTTATTAAGAATAGAAATAATATT
TATTTCAATATTTTTTTTAATCTCCTCTTCAATCTTCAGAAACTTTAGAATTCTTTTTTTCCTTTCCTTTATAGTAAGAA
GATCTAGAATTGGATTGTCTCTTTTAGTATTATTTTCACATTATTCTCTTCAGAAAAGAATATATTCCTAATAAAGAAAT
TATTCGATTTTTATTTATCCTCTCAATCTTCATTTTTTCCATAATTATTTTAATTTATTTTTCATTATTTTAGGATGAGA
TGGATTAGGAATTTCTTCTTACATTTTAGTAATCTACTATCAAAATTATAAATCATGTGAATCGGGAACTATTACTATCC
TTTCTAACCGAGTAGGAGATATTATAATTATTTTATCCATCAGAATTTTATTTTCATTAGGATCCTGAGAATTTCAATTT
AACAATTCTTTTCCTAACATTATTCTTCTTTTTATTTTAACTGCCGCCTTTTCTAAAAGAGCACAAGTCCCATTTTCTGC
ATGATTACCTTCAGCAATAGCCGCTCCAACCCCAGTTTCTGCCCTAGTTCATTCATCAACTTTAGTGACAGCAGGAGTTT
ATATTCTAATTCGAATATCATCTCACTCTAACTCTTTTATTTTTAACCTTATTCTCTATATTTCTGTTATTACTCTTATT
TCTTCAAGAATTTCAGCCATCTGAGAACAAGATATAAAAAAAATTATTGCCCTTTCCACATTAAGTCAAATTGCCTTAAT
AATATTTTCCATCTCTATTAATTCACTAAACATTGCATTTTTCCACTTAATTACTCATGCATTTTTTAAATCCACCATAT
TTATTTGCGCAGGAACATTAATTCACTCTTCAAATTATCAAGACTCACGAAAACAAAATTCCTTAAATTACTCCTCTCCC
TTAACTTTTTCTATCATAGGAATCTCCTCCTTTGCATTAATAGGAATTCCTTTCCTCGCAGGGTTTTATTCAAAAGACGC
TATTATTAATTCTTTCTTTCAAAACAACTTAAATATTTCCATCTCATTACTAATTTTATTATCATTAGGAATAACTTCTT
CTTATTCCACCCGAATAATCAAATTAATTTCAAAAAATTTTATTAAATCAAAACCAGA-TTTATTATTCATTTCATTAAT
TTCTCCATCAATTTTACTTCCAATATCTATTTTTTCAGGTTCATCATTTTGAAAATTTTAGTATTTTTGTTTTTGGTATT
TTTATCAAGAGTACAACCTATTTCTATGGTAATGTTACTTTGTTTAAGAACGTTGTGATTTTCTTCCAAAATTTATTTGG
AAATAGGTAGATTTTGGTTTAGATTTATTTTGATTTTAGTGGTCTTGAGAGGGATTTTAGTGGTTTTTATGTATATAATT
TCTTTAAGTTCAAATCAAAAGTTTGGTRRAAATTTTTTTTTTTTTTTTTTTTTTTTTWTTTTTKTAAGTGAAGAATTTTG
AATAAGTGAAAGGGGGATTTTATTTGAGTGTGAGAAGATGTGGAGAGGAGAAATAGTTATTTTGAATGTGTTGATTTTAG
TGTTTTTGTTAAGAGTAATAATGATAGTTGTATGAATTAGAGGAAAAGAAA----------------------------T
GTTTACCAAAAACATTTTCTATTGAATTATAATAAATAACTTCTGCTCAATGAAATTTAAATAGCCGCAGATCTGTGCTA
AGGTAGCATAATCATTTGCCTACTAATTATAGGATAGAATGAATGGAGAAACGAATAAGATCTTATTTTCAAAAAAGATT
GCGACCTCGATGTTGAATTAAAATTACTTTTTAGAGGAAAATCTTTAAAAGTAGGACTGTTCGTCCTTTAAAATTTTACA
TGATTTGAGTTCAAACCGGTGCAAGCCAGGTTGGATTATATCTTCTATTTTTTCTCAGTACGAAAGGAAATGAAAAAATT
TTTAATTGGCAGAATATTGCATTAGAATTAGAATCTAATTATCATTCAAATTCTAAATCTTATCATTAT-ATTATTTCAT
CATTAAAAGAAGAAAATTTTTTCAAGAAAAATTCGTGCCAGCATCTGCGGTTAAACGTTAATGAAAAATTATTCTATTAT
TTTTTCTTTTTTTGAGAAACTTGTTAATTAATCGAAAATACCCGTTAAACTTTCACTTTTACCGCCGTCTAAAAATTTTT
AAAAATAAAAAATTTTAATAAATAAAAAGACAGGTCAAGGTGAAGCTAATTTTAAAGAATTAATTAGTTACTTATGAAAA
CCATTTTAGATAAAAAAATAAATTAAAGAAATAGAATTAAAAAGTAATTTTATTTAAAAAAATAAAATTAATAAGAAAAA
AAAGTGCACATATCGCCCGTCACCCTCTTCAAGAAGAGGTAAGTCGTAACAAAGTTGAAATATTGGAAAATGTTTCAAGA
GAAA
>MY5132_Hexurella_PedregosaMtns_PruneCyn
GAAAAATATTTCAAGAAATTTCTTTTCCTAATGGGTATGGAATTATTTCTATTTCTATAGTGTTATTTTTATTAGTAATA
ATAATAAATTTATTAGGATTGTTTCCTTATGTATTTACTGCTTCTGCTCATCCTGTTATTTCTTTTTCTTTAGGAATAGT
AATATGGGTATCTTTATTTTTAATAGGATGAATAAAAAATTTTAGAAAAAGATCAGCGCATTTAGTTTCTGAAGGCTGTC
CTATTATTTTGTCTCCTTTTATAGTAATGATTGAAGTAATTAGACATTTGATTCGTCCTATTACTTTATCTATTCGATTA
GCTGCAAATATAATAGCGGGTCATTTAATTATTGGATTAATTTCTTCGATTTCAGAAATTTCTTTTTTTGGATTTTTAGT
AAGTTTATTTATACAAATTTTATTATTAGTATTAGAATGAGGAGTGTGTTTGATTCAAGGATTTGTGTTTAGAGTATTAG
TAATGATATATATATTGGATTTTTATTAAATGATGATTCCTCAGTTGAGTCCAATTTTTTGAATTGTTTTTCCTTTTTTT
TTATTGGTTATTTTAGTAATTTTTTTTATAGAGGTTGGAAAAAGAGAAAAATTAATGTTAAGAGTATCTTTAAACCTTCA
AAGTTTAAGAGAAAAATAAAGGTTTACAGCCTTTCATCTTGATTTTTAGAAAAATTATGAATTTGCAGTTCATTGTTTTT
TTAAACTAATTTCTGCGATGAATTTATTCTACTAATCATAAAGATATTGGAACTTTGTATTTAATTTTTGGAATTTGGTC
AGGAATAGTGGGGACTGCAATAAGAGTTATTATTCGAACTGAATTGGGGCAGGTTGGAAGATTATTAGGTGATGATCATT
TATATAATGTAATTGTTACTGCTCATGCTTTTATTATGATTTTTTTTATAGTGATGCCTATTATGATTGGAGGGTTTGGA
AATTGAATAGTTCCTTTGATATTAGGATCTCCGGATATAGCTTTCCCTCGAATGAATAATTTAAGATTTTGGCTTCTTCC
CCCTTCTTTGTTTTTTTTAATTTTGTCTTCTTTGGTAGAGAAAGGAGTAGGAGCAGGATGGACAGTATATCCTCCGTTGT
CTTCTTTTTTAGGGCATTCTGGAAGAAGAATGGATTTTGCTATTTTTTCTTTACATTTAGCGGGGGCTTCTTCTATTATG
GGAGCAGTAAATTTTATTTCTACTATTATTAATATGCGAAGAAAGGGAATGAATATAGAAAAAGTTCCATTGTTTGTTTG
GTCAGTTTTAATTACTGCTATTTTATTATTATTATCATTACCTGTATTAGCTGGGGCTATTACTATATTATTAACAGATC
GAAATTTTAATACGTCATTTTTTGATCCGGCTGGAGGAGGAGATCCAATTTTATTTCAACATTTGTTTTGATTTTTTGGC
CACCCTGAAGTGTATATTTTGATTTTACCTGGATTTGGAATGATTTCTCATATTATTAGTTCTTCTGTTGGAAAGCGAGA
ACCTTTTGGAAGATTAGGGATAATTTATGCTATAGTTGGGATTGGAGGAATAGGGTTTGTGGTTTGGGCTCATCATATGT
TTTCTGTTGGGATAGATGTAGATACTCGAGCTTATTTTACTTCTGCTACTATAATTATTGCTGTTCCTACTGGAATTAAA
GTATTTAGATGAATAGCTACGTTATTTGGATCTTATTTTAAGTTGGATGCTTCAATATTATGAAGAGTGGGGTTTATTTT
TTTATTTACTATAGGGGGAATTACTGGAGTAATTTTAGCGAATTCTTCTTTAGATATTATTCTTCATGATACTTACTATG
TAGTTGCTCATTTTCATTATGTTTTAAGAATAGGTGCTGTTTTTGCTATCTTAGGAGGATTTTCTTATTGATTTCCATTA
TTTTTTGGATTGGCGTTGAGTTCTAAACGAATAGTTTTACATTTTTATGTTATATTTTTAGGAGTAAATTTGACTTTTTT
CCCTCAACATTTTTTGGGAATAAATGGGATACCTCGTCGGTATTCAGATTATCCTGATGCTTTTTTGATATGAAATGTAG
TTTCAAGAATAGGATCAATTATTTCATTACTAGGAATTATGTTTTTAGTTATAGTAGTTTGGGAAAGAATGGTAAGAAAA
CATTTAATTGTTTTTTCTTATTTTGTTTCTGGATCAATAGAGTGACAATGAAGATTACCCCCTTTGGAGCATTCTTTTAA
TCAAATAGTATTGTGTTTGCCAAGTTGAGGATCATTGTATTTTCAGAATGGGGTTTCCCCTTTGATAGAGCAAATAATTT
TTTTTCATGATCATTCTATAATAGTAATAGTATTAGTAATGGTAATAGTAGGATATTTGTTATTAGTTTCTTTATTTGAG
AGGTGATATAATCGAATAATATTTGAAGGGCAAGGGTTAGAAATAATTTGAACATTGGTTCCTGTAGTGTTTTTGTTAGT
TATTGCTTTTCCTTCTTTGCGATTATTGTATTTAATAGAAGAGATAGAAGATCCTGAAGTTACTGTAAAATCTTTAGGAC
ATCAATGATTTTGAAGATATGAATATGCTGATTTGGGAATAAGGAATTTAGATTCTTATATGATAGAAAGAAGAGTATTT
CGTTTGTTAGAAGTGGATAATGCTTTAATTCTTCCATTTGAAACTAATATTCGGATAGTAATTTCTGCTTCTGATGTTAT
TCATTCTTGAACTATTCCAAGATTAGGAGTAAAAGCTGATGGAATTCCAGGACGATTAAATCAAATTAGAATATTTATTA
ATCGTCCTGGAATTTTTTTTGGGCAATGTTCGGAAATTTGTGGAGCTAATCATAGATTTATACCAATTATAATAATGGCT
ATTTCTAAGAGTGGATTTTTATTGAAAAAATTTTTTCATTCATTTCATTTAGTTACAATGAGTCCTTGGCCTTTATTAAT
AGGTATTGGAGTAATAGGAGTGTTATTAGGTTTAGTAAAAGTAATAAGAATATTAAATTTTTYTTTTTTYTTTTTTTCAG
TTATTTTTTCTATATTAGTAATGGTATTATGATGGCGGGATGTAATTCGGGAAGGAACTTATGAGGGATCTCATTCAATA
GAAGTAGTAAAAGGAATAATAGTAGGAATAATTTTATTTATTGTCTCTGAAGTTTTTTTTTTTTTTTCTTTTTTTTGATC
TTTTTTTCATTCAAGATTAAATCCTACTTTGGAATTAGGAGGGGTTTGGCCTCCTTGTGGAGTGGAAAGATTTAATCCTT
TTCAAGTTCCTTTATTGAATACAACAATTTTATTAAGTTCTGGAGTAAGAATTACTTGATGTCATCAAAGAATTTTAAAG
GGAGATATAGAAGAATTAAATCTTTAATGGTAACTTGAATTTTGGGAATTTATTTCTTGTTTCTTCAATGAATAGAATAT
AATGATTGTTCATTTTCTATTAGAGATTCAGTGTTTGGATCTATTTTTTTTGTAGCTACTGGGTTTCATGGATTTCATGT
TATTGTGGGAACAGTATTTTTGATTGTAATTTGATTTCGACTTTTAGGAGAACATTTATCTGAATTTCATCATTTTGGGT
TTGAAGCTTCTGCATGGTATTGGCATTTTGTGGATGTAGTATGATTGTTTTTGTTTTCGGTGGTTTATTGGTGGGGGGGA
T--TTGAAAATTTCTATTCGAAAAAGAGATGTAATGGTGAAAGGAGTAAGATCATTTTTGTATGATTTACCTTCTCCTTC
AAGAATTTCTTATTTGTGAAATTTTGGAAGAATGTTAGGAATTTTTTTAATAATGCAGATTTTTACTGGATTATTTTTGG
CTATTCATTTTTCTGGGGATGTAGATTTGGCTTTTTTTAGAGTTGTTCATTTAATACGGGATGTAAAGTGAGGATGATTA
ATTCGTTTTCTTCATTCTAATGGGGCTAGTTTCTTTTTTTTGTTTTTGTATTGTCATATAGCTCGGGGAATTTATTATGG
TTCTTTTAAAAATTTTAAAACTTGAATTAGAGGAGTGAGAATTTTTATTTTAACTATAATTACTGCTTTTTTAGGATATA
TTTTACCGTGAGGACAAATATCATTTTGGGCTGCTACTGTAATTACTAATTTACTTTCAGCTATTCCTTATTTTGGGAAA
ACATTAGTGGAATGAGTATGAGGAGGATTTGCAGTTGGGAATCCTACATTAACTCGTTTTTTTAGCTTTCATTTTATTTT
TCCTATAATTATTTTATTTTTAGTAATTATTCATTTAATTTATCTTCATGAAATGGGATCTTTTAATCCTTTAGGAATGA
ATAGAAATTTGGATAAAGTGGAATTTCACTCTTTTTTTTCTTTAAAGGATTCGGTTTCTTTGGTTATTGTAATGATAATA
TTAATGTTGGTATCTTTATTAATGCCTTTAGTTTTTATAGATTGTGATAATTTTTTGATATCTAATCCTTTAGTAACTCC
TATTCATATTCAACCTGAATGGTATTTTTTGTTTGCTTATTGTATTTTGCGATCTGTTAGAAGAAAAGTAGGGGGAGTTT
TGGCTTTAATGATATCTGTAGTTATTTTTTATTTTTTTCCTCTTTTTATAGGAGGAGAAAAAAGCAGAATAATAAGATAT
TCTATTAGAAAGTTTTTATTTTGGGTAATGGTGTTTAATTGGATTTTATTAACATGAATTGGGTCTTGTTTAGTGGAATA
TCCATTTGCGGATATGGGAAAGATTTTTAGATTTATGTATTTTTTTTTTTTATAATTATTCCTATTTTTATAAAGGTTCA
ATTAGAGTAGCTTTCTTTACATTAATAGAACGAAAAACATTAGGATATATTCAAATCCGAAAAGGTCCTAATAAAGTAGG
ATATTTAGGAATTCTTCAACCATTTAGAGATGCTCTAAAATATCCTTGTTCACTCCTATTTCCACCTTCTTTCTTTCTTT
GTGTATTTGACCTTTAATTCCATGCTTTTACTTTGGAATTTTTGATTCAAAATTTAGAGTCCTTTCATTTTTTGTAATTT
CCAGAATTTCTGTTTATTCCCTTTTAATAATTGGATGATCAGCTAACTCCAAATATTCCCATTTAGGAAGAATTCGAAGA
GTTGCTCAAATAATTTCTTATGAAGTATCCCTTTTCATTTCCATCATCTCCTTATGCTTCCTTCATATAAATTTTTACCA
TTATTTCAACTCCAAAATAATTTTCCATTCATCTTTATTATTTTTCCTATCTTTGTTATTTGAATTATTTCCTCCATTGC
TGAAACCAATCGAAGACCTTTTGATTTTGCAGAAGGAGAATCAGAATTAGTTTCAGGATTCAACGTAGAATATTTAGGAG
GTTCCTTTGCTATAATTTTTTTAGCAGAATACTTAAATATTTTAATACTCAGAACAATTACATCAATCTTTTTAGTTCGA
GGAACTTTTCCTCGATTTCGATATGACCTTGAACATTCTTATTTTTTTATTTAATTAGATTTTTAGTTGTATTTTCTTAT
TCAGATTGATTTATAATATGAGTAGGATTGGAAATAAATATGATAAGATTTATTTCTTTTATATTGATTAAAAAGGGAAA
GATAGAAGTAGAAGGATTATATAAATATTTTTTTATTCAAGGAGTTGGATCATGTTTAGTAATATTTGGAATAATGGAAG
GAGGAATAATAGAGGTAGCTTTATCATTAAAGATAGGAGCAGGACCCTTTTATTTTTGATTTCCTGAAGTAGTGGATAGG
GTAGAATGATGAGGAAGATATTTATTAATGTCTTTTCAGAAATTATTACCTTTATTGTTATTAACTAGAGTTGGGGGAGT
AATTTAGAATTATAAGGCTTTTTCTTCAATTTTGAATTTAGGATGAATAATTATTTTTTAGTTTATTCTTTTGTTTTAAT
TTCTGTGGTGTCATATTTGAATTGAGAGGATTTCTGAAATAGGAGTTTTAAGAGAGAGAAAGATAATTTTTTATGTGTTA
GTGTTAGGTGGAATTCCTCCCATAGCTGGGTTTGTAATTAAGTGGATGATTTTAGTGGAAATAATAAAATTTAGAATTTT
TTTAAGAGTGATGATGGTTTTTTTATTTTTATATGTAATGTTGTCTAAAATATATGAAGATAAAGAAATTAGAAATTCTC
CATATGAATGTGGATTTGATGTTATTTCTAGTACTCGAGTAAATTTTTCTTACCGTTTTTTTTTGATTTCCATTTTATTT
TTAATTTTTGATGTAGAAATTTCTTTATTATTTCCTTTACCATTTTTGTGAAGAGAAATTGAAGTAATTGTTGGAAGAAT
TTTTTTTTTATTGATTTTGTTAGTGGGATTATTATATGAATATAAAAATGGAGCATTAGATTTTATGTATTCTTTGAAAT
AGTTCTAATTCCAACCTTAATTATTATTTCTAAATCAGGAAAAACTCTTGAACGAAACCAAGCAGGAATTTACCTTATCC
TTTATACCATTTCAGGAAGATTACCATTATTAACTTTAATCTGTCTTTATTTTCAATCTTTTATTTCCATTTCTATTTCT
TTTTATGAAATCCCTTTTCCAATTTTTTTATGTCTAGCATTCCTAATTAAATTTCCTTTATTCTTTTTCCATCTCTGACT
TCCCAAAGCTCATGTAGAAGCTCCTATAGAAGGATCAATAATTCTTGCAGGAATTTTACTAAAATTAGGGGGATATGGAA
TTATTCGTTTTAGTCCATTCATTTTTTCATTAAGAAAACTATTATCTTCATTTATCATATCTTGCAGACTTTTAGGGGCC
TGCATTACAAGAATAATTTGCATCCGACAAAAAGACTTTAAATCCCTAATTGCTTACTCTTCCGTAGCTCATATAGCATT
AGTAATTTCTAGAATTCTTTCATTTAAAATTCAAGGAATTAATGGAGCTATATTAATAATAATTAGACACGGATTATGCT
CATCAAGCTTATTCCTTTTAGTTTCTATTCTATACAATAATTCTCACTCTCGAAATATTTTATTATTATTCCAAATTCTT
CATTTTGATGATTATTATTTTCATCAGTAAACTTTTCCATTCCTCCCTCTCTTCTTTCATTCCACTAATTCTAATCTCAT
TTCTAGTTTCTTCATTCTCTTAGAATAATTTGATGACGAAAAAATATTATTATATTTTTATTAAGAATAGAAATAATATT
TATTTCAATATTTTTTTTAATCTCCTCTTCAATCTTCAGAAACTTTAGAATTCTTTTTTTCCTTTCCTTTATAGTAAGAA
GATCTAGAATTGGATTGTCTCTCTTAGTATTATTTTCACATTATTCTCTTCAGAAAAGAATATATTCCTAATAAAGAAAT
TATTCGATTTTTATTTATCCTCTCAATCTTCATTTTTTCCATAATTATTTTAATTTATTTTTCATTATTTTAGGATGAGA
TGGATTAGGAATTTCTTCTTACATTTTAGTAATCTACTATCAAAATTATAAATCATGTGAATCGGGAACTATTACTATCC
TTTCTAACCGAGTAGGAGATATTATAATTATTTTATCCATCAGAATTTTATTTTCATTAGGATCCTGAGAATTTCAATTT
AACAATTCTTTTCCTAACATTATTCTTCTTTTTATTTTAACTGCCGCCTTTTCTAAAAGAGCACAAGTCCCATTTTCTGC
ATGATTACCTTCAGCAATAGCCGCTCCAACCCCAGTTTCCGCCCTAGTTCATTCATCAACTTTAGTGACAGCAGGAGTTT
ATATTCTAATTCGAATATCATCTCACTCTAACTCTTTTATTTTTAACCTTATTCTCTATATTTCTATTATTACTCTTATT
TCTTCAAGAATTTCAGCCATCTGAGAACAAGATATAAAAAAAATTATTGCCCTTTCCACATTAAGTCAAATTGCCTTAAT
AATATTTTCCATCTCTATTAATTCACTAAACATTGCATTTTTCCACTTAATTACTCATGCATTTTTTAAATCCACCATAT
TTATTTGCGCAGGAACATTAATTCACTCTTCAAATTATCAAGACTCACGAAAACAAAATTCCTTAAATTACTCCTCTCCC
TTAACTTTTTCTATCATAGGAATCTCCTCCTTTGCATTAATAGGAATTCCTTTCCTCGCAGGATTTTATTCAAAAGACGC
TATTATTAATTCTTTCTTTCAAAACAACTTAAATATTTCCATCTCATTACTAATTTTATTATCATTAGGAATAACTTCTT
CTTATTCCACCCGAATAATCAAATTAATTTCAAAAAATTTTATTAAATCAAAACCAGACTTTATTATTCATTTCATTAAT
TTCTCCATCAATTTTACTTCCAATATCTATTTTTTCAGGTTCATCATTTTGAAAATTTTAGTATTTTTGTTTTTGGTATT
TTTATCAAGAGTACAACCTATTTCTATGGTAATGTTACTTTGTTTAAGAACGTTGTGATTTTCTTCCAAAATTTATTTGG
AAATAGGAAGATTTTGGTTTAGATTTATTTTGATTTTAGTGGTCTTGAGAGGGATTTTAGTGGTTTTTATGTATATAATT
TCTTTAAGTTCAAATCAAAAGTTTGGTRRAAATTTTTTTTTTTTTTTTTTTTTTTTTWTTTTTKTAAGTGAAGAATTTTG
AATAAGTGAAAGGGGGATTTTATTTGAGTGTGAGAAGATGTGGAGAGGAGAAATAGTTATTTTGAATGTGTTGATTTTAG
TGTTTTTGTTAAGAGTAATAATGATAGTTGTATGAATTAGAGGAAAAGAAAATTTTTTTTAAAAAAAAATTAATTCGACT
GTTTACCAAAAACATATTTTATTGAATTATAATAAATAACTTCTGCTCAATGAAATTTAAATAGCCGCAGATCTGTGCTA
AGGTAGCATAATCATTTGCCTACTAATTATAGGATAGAATGAATGGAGAAACGAATAAGATCTTATTTTCAAAAAAGATT
GCGACCTCGATGTTGAATTAAAATTACTTTTTAGAGGAAAATCTTTAAAAGTAGGACTGTTCGTCCTTTAAAATTTTACA
TGATTTGAGTTCAAACCGGTGCAAGCCAGGTTGGATTATATCTTCTATTTTTTCTCAGTACGAAAGGAAATGAAAAAATT
TTTAATTGGCAGAATATTGCATTAGAATTAGAATCTAATTATCATTCAAATTCTAAATCTTATCATTATCATTATTTCAT
CATTAAAAGAAGAAAATTTTTTCAAGAAAAATTCGTGCCAGCATCTGCGGTTAAACGTTAATGAAAAATTATTCTATTAT
TTTTTCTTTTTTTGAGAAACTTGTTAATTAATCGAAAATACCCGTTAAACTCTCACTTTTACCGCCGTCTAAAAATTTTT
AAAAATAAAAAATTTTAATAAATAAAAAGACAGGTCAAGGTGAAGCTAATTTTAAAGAATTAATTAGTTACTTATGAAAA
CCATTTAAGAAATTAATTTTAAT---AAAAATAGAATTAAAAAGTAATTTTATTTAAAAAAATAAAATTAATAAGAAAAA
AAAGTGCACATATCGCCCGTCACCCTCTTCAAGAAGAGGTAAGTCGTAACAAAGTTGAAATATTGGAAAATGTTTCAAGA
GAAA
>MY5136_Hexurella_MiddlemarchCyn
GAAATATATTTGAGGAGATTTCTTTTCCTAATGGGTATGGAATTATAATAATTTCTATAGTTTTATTTTTATTGGTAATA
ATAATAAATTTATTGGGATTGTTTCCTTATATTTTT--------------------------------------------
-----------------------------------------------------------ATTTAGTTTCTGAGGGGTGTC
CTTTAATTTTATCTCCTTTTATAGTTATAATTGAAGCAATTAGACATTTGATTCGTCCAATTACTTTGTCTGTTCGATTG
GCAGCGAATATAATGGCAGGACATTTAATTATTGGATTGATTTCTTCAATTTCAGAAATCTCTTTTTTTGGATTTTTTAT
TAGAATATTTATGCAGATTTTATTAATGGTATTGGAGTGAGGGGTTTGTCTAATTCAAGGATTTGTGTTTAGAGTTTTAA
TTATAATGTATATTTTAGATTTTTATTAA???????????????????????????????????????????????????
?????????????????????????????????????????????????????????????????ATCTTTAAACCTTCA
AAGTTTAAGAGAAAAGTGGAA---------------------TTTTTAGAAGAATTATGAATTTGCAATTCATTGTTTTA
TTAAACTAATTTCTGCGATGAATTTATTCTACTAATCATAAGGATATTGGAACTTTGTATTTAATTTTTGGAATTTGATC
AGGAATAGTAGGGACTGCAATAAGAGTAATTATTCGGACTGAATTAGGACAAGTGGGAAGATTATTGGGGGATGATCATT
TATATAATGTGATTGTGACTGCTCATGCATTTATTATAATTTTTTTTATAGTAATACCTATTATGATTGGAGGATTTGGA
AATTGGATAGTTCCTTTAATGTTAGGGTCTCCGGATATGGCTTTTCCTCGAATAAATAATTTAAGATTTTGACTTCTTCC
TCCTTCTTTATTTTTTTTAATTTTATCTTCTTTGGTAGAAAAGGGGGTTGGAGCAGGATGAACAGTTTATCCTCCGTTAT
CTTCTTTTTTAGGACATTCAGGAAGAAGAATAGATTTTGCTATTTTTTCTTTACATTTAGCTGGGGCTTCTTCTATTATA
GGAGCTGTAAATTTTATTTCTACTATTATTAATATGCGGAGAAAAGGAATAAGAATAGAAAAGGTTCCATTGTTTGTATG
ATCAGTATTAATTACTGCTATTTTATTATTATTGTCTTTACCTGTATTGGCAGGAGCAATTACTATATTATTAACAGATC
GAAATTTTAATACATCATTTTTTGATCCAGCTGGGGGGGGAGATCCTATTTTATTTCAACATTTGTTTTGATTTTTTGGA
CATCCTGAAGTTTATATTTTAATTTTACCTGGATTTGGAATGATTTCTCATATTATTAGTTCTTCAGTAGGAAAGCGGGA
ACCTTTTGGAAGACT-----------------------------------------------------------------
--------------------------------------------------------------------------------
--------------------------------------------------------------------------------
--------------------------------------------------------------------------------
--------------------------------------------------------------------------------
--------------------------------------------------------------------------------
--------------------------------------------------------------------------------
--------------------------------------------------------------------------------
--------------------------------------------------------------------------------
--------------------------------------------------------------------------------
--------------------------------------------ATAGTAGGATATTTATTGCTTATTTCTTTATTTGAA
AAGAGATATAATCGAATAATATTTGAAGGGCAAGAGTTAGAATTAATTTGAACCTTAGTTCCTGTAGTTTTTTTATTAGT
GATTGCTTTTCCTTCTTTACGATTGCTTTATCTAATGGAAGAAATAGAGAATCCTGAAGTTACTGTAAAATCTTTAGGAC
ATCAATGATTTT--------------------------------------------------------------------
--------------------------------------------------------------------------------
--------------------------------------------------------------------------------
--------------------------------------------------------------------------------
---------------------TTGAAAAAATTTTTTCATTCATTTCATTTAGTAACAATAAGTCCTTGACCTTTATTAAT
AGGAGTGGGGGTAATGGGAGTTTTATTAGGATTAGTAAAAGTGATAAGAATAAATCATTTTTTTTTTTTTTTTTTYTCTT
TAAGTTTTTCTTTTATAGTGATAGTATTATGATGACGAGATGTAATTCGGGAAGGGACTTATGAAGGATCTCATTCCTTG
GAAGTAGTAAAAGGGATGATAGTGGGAATAATTCTATTTATTATCTCTGAA-TTTTTTTTTTTTTTTCTTTTTTTTGATC
TTTTTTTCATTCAAGATTAAATCCTACTTTAGAGTTGGGGGGGGTTTGGCCTCCTAGAGGAGTTGAAAGATTTAATCCTT
TTCAAGTTCCTTTATTAAATACTACAATTTTATTGAGTTCTGGAGTAAGAATTACTTGATGTCATCAAAGAATCTTAAAA
GGGGAGATAGAAGAATTAAATCTTTAATGATTACTTGAATATTAGGGATTTATTTTTTGTTTCTTCAGTGAATAGAATAT
AATGATTGTTCATTTTCAATTAGAGATTCTGTATTTGGTTCTATTTTTTTTGTAGCTACAGGATTTCATGGGTTTCATGT
AATTGTGGGAACTTTATTTTTAATTGTAATGTGGTTTCGTCTTTTGG---------------------------------
--------------------------------------------------------------------------------
---TTGAAAATTTCTATTCGAAAAAGAGATGTAATATTAAAAGGGGTGAGATCATTTTTATATGATTTACCTTCTCCTTC
AAGAATTTCTTATATATGGAATTTTGGAAGAATATTGGGGATTTTTTTAGGGATACAAATTTTTACTGGATTGTTTTTAG
CTATTCATTTTTCTGGAGATGTGGATTTAGCTTTTAAGAGAGTGGTTCATTTGATACGTGATGTGAAATGAGGGTGAATT
ATTCGTTTTTTACATTCTAATGGAGCTAGATTTTTTTTTTTGTTTTTATATTGTCATATAGCTCGAGGGATTTATTATGG
GTCTT---------------------------------------------------------------------------
--------------------------------------------------------------------------------
--------------------------------------------------------------------------------
--------------------------------------------------------------------------------
--------------------------------------------------------------------------------
--------------------------------------------------------------------------------
-------------------TGGTATTTTTTATTTGCTTATTGTATTTTACGGTCAGTAAGAAGAAAGGTTGGGGGAGTAT
TGGCTTTATTAATATCTGTAATTATTTTTTATTTTTTTCCTTTTTTTATAAGAGGAATAAAAAGAAGAATGATAAGATAT
TCTTTAAGA-----------------------------------------------------------------------
--------------------------------------------------------------------------------
ATTAGAGTAGCTTTCTTTACATTAATAGAACGAAAAACTTTAGGATACATTCAAATTCGAAAAGGACCTAACAAAGTAGG
AATCCTAGGAATCCTTCAACCATTTAGAGATGCATTAAAATATCATTATTTTCTCCTATTTCTACATTTTTTCTTTCCCT
ATGTAT--------------------------------------------------------------------------
--------------------------------------------------------------------------------
--------------------------------------------------------------------------------
--------------------------------------------------------------------------------
--------------------------------------------------------------------------------
--------------------------------------------------------------------------------
-----------------------------TGAATGTTTTTGTTTTTTTATTTAATTAGATTTTTAGTAGTATTTTCTTAT
TCAGATTGATTTATGTTATGAGTAGGGTTAGAAATCAATATAATAAGATTTATTTCTTTAATGATAGTAAGAAAAAG-AA
AATAGA--------------------------------------------------------------------------
--------------------------------------------------------------------------------
--------------------------------------------------------------------------------
--------------------------------------------------------------------------------
--------------------------------------------------------------------------------
--------------------------------------------------------------------------------
-----------------------?????????????????????????????????????????????????????????
????????????????????????????????????????????????????????????????????????????????
????????????????????????????????????????????????????????????????????????????????
????????????????????????????????????????????????????????????TTTTACATTTTTTTTGAGAT
AGTTTTAATTCCTACCCTTTTAATTATTTCTAAATCAGGAAAAACTCTAGAACGAAATCAAGCAGGAATTTATTTAATTC
TTTATACTATTTCAGGAAGCTTACCTCTACTAACTCTAATTTGTATCTATTTTCAATCTTTTATCTCTATTCCCATTTCT
TTCTTTGAAATTCCTTTTCCATTATTTTTATGTTTAGCATTTTT-------------TTATTTTTTTTCCATCTTTGACT
CCCCAAAGCTCATGTAGAAGCT----------------------------------------------------------
------------------------------------------------------------------------------CT
TGTATTACAAGAATAATTTGCATCCGACAAAAAGATTTTAAATCCCTTATCGCTTATTCTTCAGTAGCTCATATAGCCTT
AGTAATTTCTAGAATTTTATCATTTAAACTCCAAGGAATTGATGGAGCTATATTAATAATAATTAGAC------------
--------------------------------------------------------------------------------
--------------------------------------------------------------------------------
-------------------TTAGAATAATTTGATGACGAAAAAATATCATTATATTTTTATTAAGATTAGAAATAATATT
TATTTCAATATTCTTTTTAATTTCCTTCTCAATTTTCAGAAACTTTAGAATTCTCTTCTTCCTTTCATTAATAGTAAGAA
GATCAAGAATTGGATTATCTCTTCTAGTATTATTTTCACATCATTATCTTTAGAAAAGAATATATTCCTAATAAAGAAAT
TCTTCGATTTTTATTAATTTTATCAATCTTCATTTTCTCTATGATTATTCTAACTTATTTTTTATTATTTTAGGATGAGA
CGGAT--------------------------ATCTACTACCAAAATTACAAATCATGCGAATCAGGAACTATTACTATTC
TTTCTAATCGAATTGGAGATATTATAATTATTTTATCCATTAGAATTCTATTCTCATTGGGATCTTGAGAATTACAATTT
AACCCTCTATTCCCTTTTATTATCTTACTCTTTACTTTAACTGCTGCCTTTTCTAAAAGAGCACAAATTCCATTTTCTGC
TTGACTTCCTTCTGCAATAGCAGCTCCAACTCCAGTATCCGCTTTAGTTCATTCTTCTACTTTAGTCACAGCTGGAGTTT
ACATTTTAATTCGAATATCCTCTCACTCTAATCCCC--------------------------------------------
--------------------------------------------------------------------------------
--------------------------------------------------------------------------------
--------------------------------------------------------------------------------
--------------------------------------------------------------------------------
--------------------------------------------------------------------------------
--------------------------------------------------------------------------------
------------------------------------------------TTGAAAATTTTGGTATTTTTGTTTTTAATTTT
TTTATCAAGAATTCAACCTATTTCTATGGTAATATTGCTTTGTTTAAGAACATTATGGTTTTCTTTAAAAATATATTTTG
AAATAGGAAGATTTTGGTTTAGATTTATTTTGATCTTAGTGGTATTAAGAGGAATTTTAGTGGTTTTTATATATATAATT
TCTTTAAGATCAAATCAAAAGTTTGGAGGRAATTTTTTTTTTTTTTTTTTTTTTTTTWTTTTTTTAAGTGAAGAGTTTTG
AATAAGAGAAAAGGGAGTTTTGTTTGAATGTGAGAAGATGTGAAGAGGAGAAATAATTTTTTTAAATATATTTATTTTAT
TTTTTTATGTAA----------AATAGTAGTTTGGATTAGAATGAGGGAAA?????????????????????????????
????????????????????????????????????????????????????????????????????????????????
????????????????????????????????????????????????????????????????????????????????
????????????????????????????????????????????????????????????????????????????????
????????????????????????????????????????????????????????????????????????????????
????????????????????????????????????????????????????????????????????????????????
????????????????????????????????????????????????????????????????????????????????
????????????????????????????????????????????????????????????????????????????????
????????????????????????????????????????????????????????????????????????????????
????????????????????????????????????????????????????????????????????????????????
????????????????????????????????????????????????????????????????????????????????
????
>MY5147_Hexurella_DragoonMtns_NF_345A
GAAAAATATTTGAAGAAATCTCTTTTCCTAATAGATATGGAATTATAATAATTTCTATAGTTTTATTTTTATTGGTAATA
ATAATAAATTTATTGGGATTATTTCCTTATATTTTTACAGCCACAGCCCATCCTGTAATTTCTTTTTCTTTAGGGTTAGT
GATGTGATTATCTTTGTTTTTAATAGGATGAATTAAAAAATTTAAGGGAAGATCAGCACACTTAGTTTCTGAGGGGTGTC
CTTTAATTTTATCTCCTTTTATAGTAATAATTGAAGTAATTAGACATTTGATTCGTCCAATTACTTTATCTGTTCGATTG
GCAGCAAATATAATAGCGGGACATTTAATTATTGGTTTGATTTCTTCAATTTCAGAAATCTCTTTTTTTGGGTTTTTTAT
TAGATTAATTATGCAGATTTTATTAATGGTATTAGAGTGGGGGGTGTGTTTAATTCAAGGATTTGTGTTTAGAGTATTAA
TTATAATGTATATTTTAGATTTTTATTAA???????????????????????????????????????????????????
?????????????????????????????????????????????????????????????????ATCTTTAAACCTTCA
AAGTTTAAGAGAGAAATAAAGGTTTACAGCCTTTCATCTTGATTTTTAGAAAAATTATGAATTTGCAACTCATTGTTTTA
TTAAACTAATTTCTGCGATGAATTTATTCTACTAATCATAAGGATATTGGAACTTTGTATTTAATTTTTGGAATTTGATC
GGGAATAGTGGGAACTGCTATAAGAGTAATTATTCGGACTGAATTAGGGCAAGTGGGAAGATTATTGGGGGATGATCATT
TATATAATGTAATTGTAACTGCTCATGCATTTATTATAATTTTTTTTATAGTAATACCTATTATGATTGGAGGGTTTGGG
AATTGGATAGTTCCTTTAATGTTAGGATCACCAGATATAGCTTTTCCTCGAATAAATAATTTGAGATTTTGGCTTCTTCC
CCCTTCTTTATTTTTTTTAATTTTATCTTCTTTAGTAGAAAAGGGAGTAGGGGCAGGATGAACAGTTTATCCTCCATTGT
CTTCTTTTTTAGGACATTCAGGAAGAAGAATAGATTTTGCTATTTTTTCTTTACATTTAGCTGGAGCTTCTTCTATTATA
GGGGCTGTAAATTTTATTTCTACTATTATTAATATGCGGAGAAAAGGAATAAGTATAGAAAAAGTTCCATTGTTTGTATG
ATCAGTATTAATTACTGCTATTTTATTATTATTATCTTTACCTGTATTAGCAGGAGCAATTACCATATTATTAACAGATC
GTAATTTTAATACATCATTTTTTGATCCAGCTGG-GGAGGAGATCCTATTTTGTTTCAACATTTGTTTTGATTTTTTGGG
CATCCTGAGGTTTATATTTTAATTTTACCTGGATTTGGGATGATTTCTCATATTATTAGTTCTTCAGTAGGAAAGCGAGA
GCCTTTTGGAAGACTAGGAATAATTTATGCAATAGTAGGAATTGGGGGGATAGGATTTGTAGTATGGGCTCATCATATGT
TTTCTGTAGGAATAGATGTTGATACTCGGGCTTATTTTACTTCTGCTACTATAATTATTGCTGTTCCTACTGGAATTAAA
GTATTTAGATGAATAGCAACATTATTTGGATCTTATTTTAAATTAGATGCTTCAATATTATGAAGAGTGGGATTTATTTT
TTTATTTACAATGGGAGGAATTACAGGAGTAATTTTAGCAAATTCTTCTTTAGATATTATTCTTCATGATACTTATTATG
TGGTTGCTCATTTTCATTATGTTTTGAGAATAGGAGCTGTTTTTGCTATTTTAGGAGGATTATCTTATTGGTTTCCTTTA
TTTTTTGGATTAGCGTTAAATTCAAAGCGAATGGTTTTACATTTTTATGTAATGTTTTTAGGWGTAAATTTGACTTTTTT
TCCTCAACATTTTTTAGGAATAAATGGGATACCTCGTCGGTATTCTGATTATCCTGATGCTTTTTTGATATGAAATGTGG
TGTCGAGAATAGGATCAATTATTTCATTATTAGGAATTATGTATTTGGTTATGGTAGTTTGGGAAAGAATAGTAAGAAAA
CATTTAATTGTTTTTTCTTATTTTGTTTCTGGATCAATAGAGTGACAATGAAGATTACCTCCTTTGGAACATTCTTTTAA
TCAGATAGTATTGTGTTTGCCAAGTTGAGGGTCATTATATTTTCAGAATGGGGTCTCTCCTTTAATAGAGCAAATGATTT
TTTTTCATGATCATTCTATAATAGTAATAGTATTAGTGATAGTAATAGTAGGATATTTATTGTTTATTTCTTTATTTGAA
AAGAGATATAATCGAATAATATTTGAAGGGCAAGAGTTAGAATTAATTTGAACCTTGGTTCCTGTAGTTTTTTTATTAGT
GATTGCTTTTCCTTCTTTACGGTTGCTTTATTTGATAGAAGAAATGGAGAATCCTGAGGTTTCTGTAAAAGCTTTAGGGC
ATCAATGATTTTGAAGATATGAGTATGCTGATTTAAGAATAAAGAATTTAGATTCTTATATGATAGAAAATGGAATGTTT
CGTTTATTAGAAGTAGATAATGCTTTAGTTCTTCCATTTGAAACTAATATTCGAATAGTTATTACTGCTTCTGATGTAAT
TCATTCTTGAACTATTCCTAGATTAGGGGTAAAGGCTGATGGAATTCCAGGACGATTAAATCAAATTAGAATATTTATTA
ATCGTCCTGGAATTTTTTTTGGGCAGTGTTCTGAAATTTGTGGGGCTAATCATAGATTTATACCAATTATAATAATAACA
GTTTCTAAAAGTGGGTTTTTATTGAAAAAATTTTTTCATTCATTTCATTTAGTAACAATAAGTCCTTGGCCTTTATTAAT
GGGAGTAGGAGTAATAGGGGTTTTATTAGGATTAGTAAAGGTAATAAGAATGTTTMATTTTYTTTTTTTTTTYTTYTCTT
TAAGTTTTTCTTTTATAGTGATAGTGTTATGATGACGGGATGTTATTCGGGAGGGGACTTATGAAGGATCTCATTCTTTA
GAGGTAGTAAAAGGAATAATAGTAGGAATAATTCTATTTATTATCTCTGAAGTTTTTTTTTTTTTTTCTTTTTTTTGATC
TTTTTTTCATTCAAGATTAAATCCTACTTTAGAGTTAGGGGGGGTTTGGCCTCCTAGAGGGGTTGAAAGATTTAATCCTT
TTCAAGTTCCTTTATTAAATACCACAATTTTATTGAGTTCTGGGGTTAGAATTACTTGGTGTCATCAAAGAATCTTAAAG
GGGGAGATGAAAGAATTAAGTCTTTAATGATTACTTGAATGTTAGGAATTTATTTTTTGTTTCTTCAGTGAATAGAATAT
AATGATTGTTCATTTTCGATTAGAGATTCTGTATTTGGATCTATCTTTTTTGTAGCTACCGGATTTCATGGGTTTCATGT
TATTGTGGGAACTTTATTTTTGATTGTAGTGTGGTTTCGTCTTTTGGATAAGCATTTATCGGAATTTCATCACTTTGGGT
TTGAAGCTTCTGCTTGGTATTGGCATTTTGTGGATGTAGTGTGGTTATTTTTGTTTTCAGTAGTTTATTGATGAGGGGGA
TAATTGAAAATTTCTATTCGAAAAAGAGATGTTATATTAAAAAGAGTAAGATCATTTTTGTATGATTTACCTTCTCCCGC
AAGAATTTCTTATTTATGAAATTTTGGGAGAATATTAGGGGTTTTTTTAGGAATACAAATTTTTACTGGATTGTTTTTGG
CTATTCATTTTTCTGGAGATGTGGATTTAGCTTTTAAGAGAGTGGTTCACTTGATACGTGATGTGAAATGAGGATGAATA
ATTCGTTTTTTACATTCTAATGGGGCTAGATTTTTTTTTTTGTTTTTATATTGTCATATAGCTCGGGGGGTTTATTATGG
GTCTTATAAAAATTTTAAAACTTGAATAAGAGGAGTGAGAATTTTTATTTTATCTATAGTTACAGCTTTTTTAGGATATA
TTTTACCTTGGGGACAGATATCATTTTGAGCGGCTACTGTTATTACTAATTTACTATCAGCTGTACCTTATTTAGGAAGA
ATAATAGTAGAATGAGTATGGGGGGGATTTGCTGTAGGAAATCCTACATTAACTCGATTTTTTAGATTTCATTTTATTTT
TCCTATAGTAATTTTATTTTTTGTAATTATTCATTTAGTTTTTCTTCATGAAGTGGGGTCTTTTAACCCACTAGGAATAA
ATAGAAATTTAGATAAGGTTGAGTTTCATTCTTTTTTTTCTTTAAAGGATTCTGTTTCTTTATTGATTGTGATATTTGTT
TTAGTTATGATTTCTTTATTAATGCCTTTGATTTTTATAGATTGTGAAAATTTTTTAATATCTAATCCTTTAGTAACTCC
TATTCATATTCAACCTGAATGGTATTTTTTGTTTGCTTATTGTATTTTACGGTCAGTAAGAAGAAAGGTTGGGGGAGTAT
TAGCTTTAATGATATCTGTAATTGTTTTTTATTTTTTTCCTTTTTTTATAGGGGGAGTAAAGAGAAGAATAATGAGATAT
TCTTTAAGAAAGTTTTTATTTTGAGTTATAGTATTTAATTGGATGTTATTGACATGAATTGGGTCTTGTTTAGTGGAATA
TCCGTTTGCAG------------------------TGTATTTTTTTTTTTTTTGATTATTCCTATTTTTATAAAGATTCA
ATTAGAGTAGCTTTCTTTACATTAATAGAACGAAAAACTTTAGGATACATTCAAATTCGAAAAGGACCTAATAAAGTTGG
GATCCTAGGAATCTTTCAACCATTTAGAGATGCATTAAAATATCATTATTTTCTCCTATTTCTACATTTTTTCTTTCCTT
ATGCATTTGACCTTTAATCCCATGTTTTTATTTTGGTATTTTCGACTCAAAATTTAGAATTCTTTCATTTTTTGTAATTT
CTAGAATCTCCGTTTATTCTCTTTTATTAATTGGATGATCTGCTAATTCTAAATACTCTCATTTAGGAAGAATCCGAAGA
GTAGCTCAAATAATTTCTTATGAAGTATCCTTATTCATTTCTATTATTTCCTTATGTTTCCTTCATATAAATTTTTTCCT
TTATTCCATCTTCAAAAAAATTTTCCTTTCATTTTTATCCTTTTCCCTATTTTTATTATCTGAATTATTTCATCAATTGC
TGAAACCAATCGAAGACCTTTCGATTTTGCAGAAGGAGAATCAGAATTAGTTTCAGGATTTAATGTAGAATATCTTGGAG
GACCTTTTGCTATAATTTTTCTAGCAGAATATTTAAATATTTTAATATTAAGAATAATCTCCTCAATTTTATTAATTCGA
GGAACTTTTCCCCGATTCCGCTACGACTTTGAATGTTTTTGTTTTTTTATTTAATTAGATTTTTAGTAGTATTTTCTTAT
TCGGATTGATTTATGTTGTGGGTAGGGTTAGAAATAAATATAATAAGATTTATTTCTTTAATGATAGTAAGAAAAAGTAA
AATAGAAGTAGAAGGGTTATATAAATATTTTTTTATCCAAGGGGTTGGGTCATGTTTGGTGATGTTTGGAATATTAGAAG
GGGAAATAATAGAAGTGGCTTTATCATTGAAAATGGGAGCTGGCCCCTTTTTTTTTTGATTTCCTGAAGTAGTAGAAAAA
GTAGAATGGTGGGGAAGATATTTATTAATAACTTTTCAAAAGTTATTACCTCTGTTATTATTATCAAGAATAGGAGGAGT
AATTTAGATTTATTAGGCTTTTTCTTCTATTTTAAATTTAGGGTGGATGATTATTTTATTATTTATTCTCTTGTTATAAT
TTCTGTAGTAATATTCTTGAATTGAAAGGATCTCTGAAATAGGTATTGTTGGAAAGGGAAAAGTTATTTTATATATGTTA
GTATTAGGGGGGGTTCCTCCTATAGCTGGATTTATAGTGAAATGGATAATTTTGGTGGAAATAATAAAATTTAGAATTTT
TTTGAGAGTGTTTATAGTTTTCTTGTTTTTATATGTGTTGTTATCTAAAATATATGAGGATAAAGAGATTAGAAATTCGC
CTTATGAGTGTGGATTTGATGTGATTTCTGGGACTCGAGTAAATTTCTCTTATCGTTTTTTTTTGATTTCTATTTTATTT
TTAATTTTTGATGTAGAAATTTCTTTATTATTTCCTCTTCCGTTTTTGTTAGGGGAATTTATTGTAATTATGGGAAGA-T
TTTTTTTTTRTTAATTTTAATGGTGGGGTTACTATATGAATATAAAAATGGAGCATTAGATTTTACGTATTCTTTGAAAT
AGTCTTAATTCCAACTCTTTTAATTATTTCTAAATCAGGAAAAACTCTAGAACGAAATCAAGCAGGAATTTATTTAATTC
TTTATACCATTTCAGGAAGATTACCTTTATTAACGCTAATTTGTATCTATTTTCAATCTTTTATTTCTATTCCTATTTCT
TTTTATGAAATTCCTTTTCCTTTATTTTTATGTTTAGCATTTTTAATCAAATTTCCTTTATTTTTTTTTCATCTCTGACT
TCCCAAAGCTCATGTAGAAGCTCCAATAGAAGGATCTATAATTCTTGCAGGAATTTTACTAAAACTAGGAGGATATGGAA
TTATTCGATTCAGCCCTTTTATCTTCTTTATAAGAAAATTTTTAACCTCAATTATCTTATCTTGCAGATTATTAGGTGCT
TGTATTACAAGAATAATTTGCATTCGACAAAAAGATTTTAAATCCCTAATCGCTTATTCTTCAGTAGCTCATATAGCATT
AGTAATTTCTAGAATTTTATCATTTAAGCTCCAAGGAATTGATGGGGCTATACTAATAATAATTAGACACGGATTATGCT
CTTCAAGATTATTCCTTTTAGTCTCAATTCTTTACAATAATTCTCACTCTCGAAATATTTTATTATTATTCCCAATTCAT
CATTTTGATGAGTATTATTCTCCTCAGTAAATTTTTCAATTCCCCCTTCTCTTCCCTTCTCCCCCTAATATTAATTTCAT
TTTTAGTTTCCTCATTTTC-----ATAATTTGATGACGAAAAAATATTATTATATTTTTATTAAGATTAGAAATAATATT
TATTTCAATATTCTTTTTAATTTCTTTCTCAATCTTTAGAAACTTTAGAATTCTCTTTTTTCTTTCATTAATAGTAAGAA
GATCAAGTATTGGATTATCTCTTCTAGTTTTATTTTCACATTATTATTTTTAGAAAAGAATATATTCCTAATAAAGAAAT
TCTTCGATTTCTATTAATTTTATCAATCTTTATTTTCTCCATAATTATTCTAACTTATTCTTTATTATTTTAGGATGAGA
TGGATTAGGAATCTCTTCTTATATTCTAGTTATCTATTACCAAAATTATAAATCATGCGAATCAGGAACTATTACTATTC
TTTCCAATCGAATTGGAGATATTATAATTATTTTATCTATTAGAATTCTATTCTCTTTAGGATCTTGAGAATTACAATTC
AAT-TCCTATTTCCCTTTATTATTTTACTTTTAACTTTAACTGCTGCCTTTTCTAAAAGAGCACAAATTCCATTTTCTGC
TTGACTTCCCTCTGCAATAGCAGCCCCAACCCCAGTATCTGCTTTAGTTCACTCTTCTACTTTAGTCACAGCTGGAGTTT
ATATATTAATTCGAATATCTTCTCATTCTAATCCTCTCATCCTTAACTTCATTCTTTATATTTCATTAATCACTTTAATT
TCCTCAAGAATCTCAGCTATTTGAGAACAAGATAT---------------------------------------------
-ATATTCTCCATTTCAA-----------AACATTGCATTCTTCCACCTTATTACCCACGCATTCTTCAAATCAACTATAT
TTGTTTGTGCAGGAACACTAATCCTCTCATCAAATTACCAAGATTCCCGAAAACAAAATTCTTTAAACTTTTCCTCCCCA
TTAACTTTTTCTATCTTGGGGATCTCTTCTTTTGCATTAATAGGAATTCCATTTCTAGCAGGATTTTACTCAAAAGATGC
CATTATTAATTCTTTTTTCCAAAACAATCTAAACATTTCTATTTCTTTACTAATTT---------------TAACCTCCT
CTTACTCTACCCGAATAATTAAATTAATTTCAATAAATTTCATTAAATCAAAGCCAGACTTTCTTTTCCATTTCTTTAAT
TTCCCCATCAATTTTACTTCCTATATCTATCTTTTCAGGATCATTATTTTGAAAACTTTGGTATTTTTATTTTTAATTTT
TTTATCAAGAATTCAACCTATTTCTATAGTAATATTGCTTTGTTTAAGAACACTATGGTTTTCTTTAAAAATATATTTTG
AAATAGGAAGATTTTGGTTTAGATTTATTTTGATTTTAGTGGTATTGAGAGGAATTTTAGTGGTTTTCATATATATAATT
TCTTTAAGATCAAATCAAAAGTTTGGARRAAATTTTTTTTTTTTTTTTTTTTTTTTTWTTTTTTTAAGTGAAGAATTTTG
AATAAGAGAAAAGGGAATTTTGTTTGAATGTGAGAAGATATGAAGAGGAGAAATAATTTTTTTGAATTTATTTATTTTAG
TATTTTTGTTAAGAGTAATGATAATAGTGGTTTGGATTAGA----------ATTTTTTTTAAAAAAAAATTAATTCGACT
GTTTACCAAAAACATTTTTTATTGATTAATAATAAATAACTCCTGCTCAATGAATATTAAATAGCCGCAGATCTGTGCTA
AGGTAGCATAATCATTTGCCTATTAATTATAGGATAGAATGAATGGAGAAACGAATAAGATCTAATTTTCAAAAAAGATT
GCGACCTCGATGTTGAATTAAAATTACTTCAAAGAGAAAAATCTTTTTAAGTAGGACTGTTCGTCCTTTAAAATTTTACA
TGATTTGAGTTCAAACCGGTGTGAGCCAGGTTGGATTATATCTTCTATTTTTTCATAGTACGAAAGGAAATGAAAAAATT
TTTATTTGGCAGAACATTGCATTAGAATTAGAATCTAATCATCATTCAAATTCTAAACTTTATTATTATTATTATTTCAT
CATTAAAAGAAGGAAATTTTTTCAAGAAAAATTCGTGCCAGCATCTGCGGTTAAACGTTAATGAAAAATTATTCTATTAT
TTTTTCTTTTTTCGAGAAACTTGTTAATTAATCGAAATTACCCGTTTTAATCTCACTTTTACCGCCGTCTAAAGATTTTT
AAAAATAAAAAATTTTAATAAATTAGAAGACAGGTCAAGGTGAAGCCTATTTTTAAGAATTAATTAGTTACTTATAAAAA
TCATTTAAGAAATTAAATTTAATTAAGGAAACAGAATTGAATAGTAATTTTATTTAAAATATTAAAATTAAC--------
----------------------CCCTCTTCAAGAAGAGGTAAGTCGTAACAAAGTTGAAATATTGGAAAATGTTTCAAGA
GAAA
>MY5152_Hexurella_WhetstoneMtns_ApacheCyn
GAAAAATATTTGAAGAAATTTCTTTTCCTAATGGATATGGAATTATAATAATTTCCATAGTTTTATTTTTATTGGTTATG
ATAATAAATTTATTGGGGTTGTTTCCTTATATTTTTACTGCTACTGCTCATCCTGTAGTTTCTTTTTCTTTAGGAATAGT
AATATGAGTTTCTTTATTTTTGATAGGGTGAATAAAAAATTTTAAGAAAAGATCTGCTCATTTAGTATCTGAAGGGTGTC
CTTTAATTTTATCTCCTTTTATAGTAATAATTGAAGTAATTAGACATTTGATTCGTCCTATTACATTATCTGTTCGTTTA
GCTGCAAATATAATAGCGGGTCATTTAATTATTGGATTAATTTCTTCAATTTCAGAGATTTCTTTTTTTAGATTTTTTAT
AAGATTATTTATACAGATTTTGTTATTATTATTAGAGTGGGGGGTGTGTTTAATTCAAGGGTTTGTATTTAGAGTTTTAA
TTATAATATATATTTTAGATTTTTATTAAATGAAGATTCCTCAGTTAAGTCCGATTTTTTGAATAATTTTTCCTTTTGTT
TTATTAATGGTTTTAGTAATTTTTTTTATAGAAGTAGGAAAAAGAGAAAATATAAAATTAGAAATATCTTTAAACCTTCA
AAGTTTAAGAGAAAAATAAAGGTTTACAGCCTTTCATCTTGATTTTTAGAAAAATTATGAATTTGCAGTTCATTGTTTTA
TTAAACTAATTTCTGCGATGAATTTATTCTACTAATCATAAAGATATTGGAACTTTGTATTTAATTTTTGGAATTTGATC
TGGAATGGTAGGAACTGCAATAAGAGTAATTATTCGGACTGAATTAGGACAAGTTGGAAGACTATTGGGGGATGATCATT
TATATAATGTTGTTGTTACTGCTCATGCTTTTGTTATGATTTTTTTTATAGTAATACCAATTATAATTGGAGGGTTTGGA
AATTGAATAGTTCCATTAATATTAGGGTCTCCTGATATGGCTTTTCCTCGTATGAATAATTTAAGATTTTGGCTTCTTCC
CCCTTCGTTATTTTTTTTGATTTTATCTTCATTGGTAGAGAAGGGAGTGGGGGCAGGGTGAACAGTTTATCCTCCATTAT
CTTCTCTTTTGGGACATTCAGGAAGAAGAATAGATTTTGCTATTTTTTCTTTACATTTAGCTGGGGCTTCTTCTATTATG
GGTGCTGTAAATTTTATTTCTACGATTATTAATATGCGAAGAAAGGGAATGAGAATGGAAAAAGTTCCATTATTTGTGTG
GTCAGTATTAATTACTGCTGTTTTATTGTTATTGTCTTTACCTGTGTTAGCAGGAGCTATTACTATATTATTAACAGATC
GAAATTTTAATACATCGTTTTTTGATCCGGCTGGGGGAGGGGATCCAATTTTATTTCAACATTTATTTTGGTTTTTTGGA
CATCCTGAAGTTTATATTTTAATTTTACCTGGGTTTGGGATGATTTCTCATATTATTAGATCTTCTGTAGGAAAACGAGA
GCCTTTTGGAAGATTAGGAATGATTTATGCTATAGTTGGAATTGGGGGAATAGGGTTTGTAGTATGAGCTCACCACATGT
TTTCTGTAGGTATGGATGTTGATACTCGGGCTTATTTTACTTCTGCTACTATAATTATTGCTGTTCCTACTGGAATTAAG
GTATTTAGATGAATAGCGACGTTGTTTGGGTCATATTTTAAATTAGATGCTTCGATATTATGAAGAGTAGGGTTTATCTT
TTTATTTACAATAGGAGGAATTACAGGAGTAATTTTAGCAAATTCTTCTTTAGATATTATTCTTCATGATACTTATTATG
TTGTTGCTCATTTTCATTATGTTTTAAGAATAGGAGCTGTTTTTGCTATTTTGGGAGGATTTTCTTATTGATTTCCTTTA
TTTTTTGGGTTAGCATTGAATTCAAAACGAATGGTTTTGCATTTTTATGTTATGTTTTTAGGGGTAAATTTAACTTTTTT
TCCTCAGCATTTTTTGGGAATAAATGGAATGCCTCGGCGATATTCAGATTATCCTGATGCTTTTTTAATATGAAATGTAG
TTTCAAGAATAGGTTCAATTATTTCATTATTAGGGATTATATATTTAGTAATAGTAGTTTGGGAAAGAATAGTAAGAAAG
CATTTAATTGTGTTTTCTTATTTTGTTTCTGGATCTATGGAATGACAATGGAGATTACCTCCTTTGGAGCATTCTTTTAA
TCAAATGGTATTATGTTTGCCAAGTTGAGGGTCTTTATATTTTCAGAATGGAGTTTCTCCTTTAATAGAACAAATGATTT
TTTTTCATGATCACTCTATAATAGTAATAGTTTTAGTAATAGTGATAGTAGGATATTTATTATTAATTTCTTTGTTTGAA
AAAAAGTATAATCGAATAATATTCGAAGGTCAAGAATTAGAATTGATTTGAACGTTAGTTCCTGTATTATTTTTATTAGT
AATTGCTTTTCCTTCTTTACGATTACTTTATTTAATAGAGGAAATGGAGGATCCTGAGGTTTCTGTTAAATCTTTAGGTC
ATCAATGATTTTGAAGATATGAATATGCTGATTTAAGAGTAAAGAATTTTGATTCTTATATAATGGATGGAGGGATTTTT
CGTTTATTAGAAGTTGATAATGCTTTAGTTCTTCCGTTTGAAACTAATATTCGAATAGTAGTTTCTGCTTCTGATGTAAT
TCATTCTTGAACTATTCCTAGATTAGGGGTTAAAGCTGATGGAATCCCAGGACGATTAAATCAAATTAGAATATTTATTA
ATCGTCCTGGGATTTTTTTTGGTCAATGTTCTGAAATTTGTGGAGCTAATCATAGATTTATGCCGATTATGATAATGACG
ATTTCTAAGAGTGGGTTTTTATTGAAAAGATTTTTTCACTCATTTCATTTGGTAACTATAAGTCCTTGACCTTTATTAAT
AGGAGTAGGGGTAATAGGAATATTATTAGGATTAGTAAAAGTGATAAGAATATTTAATTTTTTTTTTTTTTTTTTTTCAA
TAAGTTTTTCTTTGATAGTAATAATTTTGTGATGACGGGATGTAATTCGAGAAGGAACTTATGAAGGGTCCCATTCATTA
GAAGTAGTAAAGGGAATAATAGTGGGGATAATTTTATTTATTGTCTCTGAAGTTTTTTTTTTTTTTTCTTTTTTTTGATC
TTTTTTTCATTCAAGTTTGAATCCTACTTTAGAGTTAGGAGGGGTATGGCCTCCTTCTGGAGTAGAAAGATTTAATCCTT
TTCAGGTGCCTTTATTAAATACAACTATTTTATTGAGTTCTGGAGTGAGTGTTACTTGGTGTCATCAAAGAATTTTAAAG
GGAGAGATGATGGAATTAAATCTTTAATGATTACTTGAATGTTAGGAATTTATTTTTTGTTTCTTCAAGGGATAGAATAT
AATGATTGTACATTTTCTATTAGAGATTCTGTATTTGGATCTGTTTTTTTTGTGGCTACTGGATTTCATGGATTTCATGT
AATTGTGGGAACTTTGTTTTTAATTATTATTTGGATACGGTTGTTAGATAAACATTTATCTGAATTTCATCATTTTGGGT
TTGAGGCTGCTGCTTGGTATTGGCATTTTGTGGATGTGGTGTGGTTGTTTTTATTTTCAGTAGTATATTGGTGAGGAGGG
TAATTGAAAATTTCTATTCGGAAAAGAGATGTAATAGTAAAAGGGGTGAGATCGTTTTTGTATGATTTACCTTCTCCATC
AAGAATTTCATATATATGAAATTTTGGAAGAATATTAGGGGTTTTTTTGATAGTGCAGATTGTTACAGGATTATTTTTAG
CTATTCATTTTTCTGGAGATGTAGAATTAGCTTTTAAAAGAGTTGTTCATTTAATGCGAGATGTAAAATGAGGGTGATTA
ATTCGTTTTTTACATTCTAATGGGGCAAGACTTTTTTTTTTGTTTATTTATTGTCATATAGCTCGGGGTATTTATTATGG
GTCTTATAAGAATTTTAAGACTTGAATAAGAGGGGTAAGAATTTTTATTTTGAGAATAGTTACTGCTTTTTTAGGATATG
TTTTACCTTGGGGACAAATATCGTTTTGGGCTGCTACTGTTATTACTAATTTGCTTTCAGCTGTTCCTTATTTAGGAGGA
ATATTGGTGGAGTGGGTTTGGGGGGGATTTGCTGTAGGAAATCCTACATTGACTCGATTTTTTAGATTTCATTTTATTTT
ACCTATAGTTATTTTATTTTTAGTGATTATTCATTTAGTATATCTTCATGAGATGGGATCTTTTAACCCATTAGGAATGA
ATAGAAATTTAGATAAAGTGGAGTTTCATTCTTTTTTTTCTTTGAAGGATTCTGTTTCTTTAATAATTATAGTATGAGTT
TTAGTTATGATTTCTTTATTGATTCCTTTAGTTTTTATGGATTGTGATAATTTTTTAATATCTAATCCTTTAGTGACTCC
AATTCATATTCAACCTGAATGATATTTTTTATTTGCTTATTGTATTTTACGGTCTATTAGAAGAAAAGTAGGAGGAGTTT
TAGCTTTAATTATGTCAGTGATAATTTTTTATTTTTTTCCTTTTTTTATAGTAGGAATAAAAAGAAGAATAATAAGATAT
TCTTTTAGAAAGTTTTTATTTTGAGTAATGGTATTCAATTGAATATTATTAACATGAATTGGGTCTTGTTTAGTAGAGTA
TCCGTTTGCGGAAATGGGAAAGGTTTTTAGATTTTTATATTTTTTGTTTTTTTAATTATTCCTGTTTTTATAAAAATTCA
ATTAGAGTAGCTTTCTTTACATTAATAGAACGAAAAACTTTAGGGTATATTCAAATCCGGAAAGGACCTAATAAAGTGGG
ATTCATAGGAATTTTTCAACCATTTAGAGATGCATTAAAATATCCCTTTTCTCTCCAATTTCCACTTTTTTTTTATCTTT
ATGTATTTGACCTTTAATCCCATGTTTTTTCTTTGGAATTTTCGACTCAAAATTTAGAATCCTTTCATTTTTTGTAATTT
CTAGAATCTCCGTTTATTCCCTTTTAATAATTGGATGATCCGCTAATTCTAAATATTCCCATTTAGGAAGAATTCGAAGA
GTTGCTCAAATAATTTCTTATGAAGTATCCCTTTTCATTTCAATTATTTCCTTATGTTTTCTTCATATAAATTTTTTTCC
TTATTTCAATTTCAAAAAAATTTTCCATTCATCTTTATCCTCCTCCCTATCTTTATTATTTGAACTATTTCTTCTATTGC
TGAAACCAATCGAAGACCTTTTGATTTTGCAGAAGGAGAATCAGAATTAGTATCAGGATTTAATGTTGAATATTTAGGAG
GAACTTTTGCTATAATTTTTTTAGCAGAATATTTAAACATTTTAATATTAAGAATAATTACTTCAATTTTCTTAATTCGT
GGAACTTTCCCACGATTCCGCTACGATTTTGAATTTTCTTATTTTTTTATTTAATGAGATTTTTAGTAGTGTTTTCTTAT
TCTGATTGATTTATGTTATGAATAGGGTTGGAAATTAATATGATAAGATTTATTTCTTTTATATTAGTAAAAAAGAGAAA
AATAGAAGTAGAGGGATTATATAAATATTTTTTCATTCAGGGAGTAGGATCGTGTATAGTAATATTTAGAATATTAGAAG
GGGAAATAATAGAAGTGGCTCTATCACTGAAAATGGGGGCAGGTCCTTTTTTCTTTTGGTTTCCTGAAGTGGTAGAAAAA
GTTGAATGATGAGGAAGATATTTATTGATGACTTTTCAAAAGTTATTACCTTTATTATTATTGTCAAGAATAGGAGGTTT
AGTTTAGATTTATTAGGCTTTTTCTTCTATTTTAAATTTGGGGTGAATAATTATTTTTTTATTTATTCTTTAGTGTTAAT
TTCTGTAGTAATATTTTTGTGTTGAAAAGGTTTCTGAGATAAGAATTTTAGGGAAAAGAAAGGTAATTTTGTATGTTTTA
GTGTTAGGAGGGGTTCCCCCTATGGCTGGGTTTATAATAAAGTGAATAGTATTAGTAGAAATGATAAAATTTAGAGTTTT
TTTAAGAGTAGTAATAGTTTTTTTGTTTATTTATATTTTATTATCTAAAACATATGAAGAGAAAGAGATTAGAAATTCTC
CATATGAGTGTGGATTTGATGTAATTTCTGGAACTCGAGTTAATTTTTCTTATCGTTTTTTTTTGATTTCTATTTTATTT
TTGATTTTTGATGTGGAGATTTCTTTATTATTTCCTTTACCGTTTTTGTGGGGAGAGTTAATAGTAATTATTGGAAGATT
TTTTTTTTTATTTGTTTTAATAGTAGGATTGTTATATGAATATAAAAATGGAGCGTTAGATTCTACGTATTTTTTGAAAT
AGTTTTAATTCCCACTTTGTTAATTATTTCTAAATCAGGAAAAACCTTAGAACGAAATCAAGCAGGAATTTATTTAATTC
TTTATACTATTTCAGGAAGATTACCTCTATTAACTTTAATCTGTTTTTATTTCCAATCCTTCATTTCAATTTCCTTCTCT
TTTTATGAAATCCCTTTTCCATTATTTTTATGTCTAGCATTCCTAATTAAATTTCCCTTATTTTTTTTTCATCTTTGACT
TCCAAAAGCCCACGTTGAAGCTCCCATAGAAGGATCTATAATTCTAGCAGGAATTTTACTAAAATTAGGGGGATATGGAA
TTATTCGATTTAGACCCTTTATCTTTTTTTTAAGAAAATTTCTATCTTCAATTATTATATCTTGCAGACTCTTAGGAGCT
TATATAACAAGAATAATTTGCATCCGACAAAAAGATTTTAAATCTTTAATTGCATATTCTTCTGTAGCCCACATAGCATT
AGTAATTTCTAGAATTTTCTCATTTAAACTCCAAGGAGTAAACGGAGCTATATTAATAATAATTAGCCATGGATTATGTT
CATCAAGATTATTCCTTTTAGTTTCAATCCTTTACAACAACTCCCATTCTCGAAATATCTTATTATTATTCCTAATTCTT
CATTTTGATGATTATTATTCTCTTCAGTAAACTTTTCCATTCCCCCTTCTCATCAATTTTTCCACTAATATTAATTTCCT
TTTTAGTATCATCATTTTCTTAGAATAATTTGATGACGAAAAAATATTATTATATTTTTATTAAGATTAGAAATAATATT
CATTTCAATATTCTTTTTAATTTCTTCTTCAATTTTCAGAAATTTCAGAATTCTCTTTTTCCTTTCATTAATAGTAAGAA
GATCAAGAATAGGACTATCTTTATTAGTTCTATTCTCTCATCATTCTTTTTAGAAAAGAATATATTCCTAATAAAGAAAT
TATTCGTTTTCTATTAATCCTTTCAATCTTCATTCTCTCTATAATTATTTTAATTTATTCTTTATTATTTTAGGATGGGA
TGGATTAGGAATCTCTTCCTATATTTTAGTAATCTATTACCAAAATTACAAATCATGCGAATCAGGAACTATTACTATTC
TTTCCAACCGAATTGGAGATATTATAATTATTTTATCTATCAGAATTTTATTCTCATTAGGATCCTGAGAATTTCAATTT
AATAACTTATTTCCTTACATTATTTTATTTTTTACTTTAATTGCCGCCTTCTCTAAAAGAGCACAAGTTCCATTTTCCGC
TTGACTTCCTTCAGCAATAGCAGCTCCTACCCCAGTTTCCGCTTTAGTTCACTCCTCTACTTTAGTAACTGCAGGAGTTT
ATATTTTAATTCGAATATCATCTCACTTCAACTCAATTATCCTTAACTTTACTCTTTATATTTCACTAATTACCCTAATT
TCTTCAAGAATTTCAGCTTTATGAGAACAAGACATAAAAAAAATCATCGCCTTATCAACATTAAGACAAATTGCTTTAAT
AATATTTTCTATTTCAATCAACTCCCTCAATATTGCATTTTTTCACTTAATTACTCATGCATTCTTTAAATCTACTATAT
TTATTTGCGCAGGAACACTAATTCACTCTTCAAATTATCAAGATTCCCGAAAACAAAATTCCTTAAATTTCTCATCCCCA
TTAACCTTTTCTATTTTGGGAATCTCCTCTTTAGCATTAATAGGAATTCCTTTTCTTGCAGGATTTTACTCAAAAGACGC
CATTATTAATTCTTTTTTCCAAAATAACCTAAACATCCCTATCTCATTATTAATTCTATTATCTTTAGGAATAACTTCTT
CCTACTCCACCCGAATAATTAAATTAATTTCTAAAAATTTTATTAAATCAAAACCTGATTTTATTTTTCATTTCTTTAAT
TTCTCCTTCGATTCTACTTCCAATATCCATTTTTTCAGGATCATCCTTTTGAAAATTTTGGTATTTATGTTTTTAATTTT
TTTATCAAGAATACAGCCTATTTCTATAGTATTAATACTTTGTTTAAGAACGTTGTGGTTTTCTTTCCAAATATATTTTG
AAATGGGGAGATTTTGATTTAGATTTATTTTGATTTTGGTAGTTTTAAGAGGAATTTTAGTAGTTTTTATATACATAATT
TCTTTAAGATCTAATCAAAAGTTTGGAGGAAATTTTTTTTTTTTTTTTTTTTTTTTTWTTTTTTTATGTGAAGAATTTTG
GGTAAATGAAAAGGGGATTTTATTTGAATGTGAGAAAATGTGGGGGGGAGAAATAGTTTTTTTAAATTTATTTATTTTAG
TATTTTTGTTAAGAGTAATAATAATAGTGGTTTGAATTAGAGGAAAAGAAA--TTTTTTTAAAAAAAATTTATTTCGACT
GTTTACCAAAAACATTTTTTATTGAATTATAATAAATAACTCCTGCTCAATGATACTTAAATAGCCGCAGATCTGTGCTA
AGGTAGCATAATCATTTGCCTATTAATTATAGGATAGAATGAATGGAGAAACGAATAAGATCTAATTTTCAAAAAAGATT
GCGACCTCGATGTTGAATTAAAATTACTTTTCAGAGAAAAATCTTAAAGAGTAGGACTGTTCGTCCTTTAAAATTTTACA
TGATTTGAGTTCAAACCGGTGCAAGCCAGGTTGGATTATATCTTCTATTTTCTCATAGTACGAAAGGAAATGACAAAATT
TTTTCTTGGCAGAACATTGCAATAGAATTAGAATCTAATTACCATTCAAATCTTAAATTTTATTATTATTATTATTTCAT
CATTAAAAGAAGAAAATTTTTTCAAGAAAAATTCGTGCCAGCATCTGCGGTTAAACGTTAATGAAAAATTATTCTATTAT
TTTTTCTTTTTTCGAGAAACTTGTTAATTAATCGAAAATACTCGTTTTAATCTCACTTTTACCGCCGTCCAAAGATTTTT
AAAAATAAAAAATTTCAATAAATAAAAAGACAGGTCAAGGTGAAGCCTATTTTAAAGAATTAATTAGTTACCTATGAAAA
TAATTTAAGGAAATAAATTTAACTAAAGAAACAGAATTGGAAAGTAATTCTATTTAAAATATTATTATTAATAAGAAAAA
AAAGTGCACATATCGCCCGTCACCCTCTTCAAGAAGAGGTAAGTCGTAACAAAGTTGAAATATTGGAAAATGTTTCAAGA
GAAA
>MY5154_Hexurella_SantaRitaMtns_AdobeCyn
GAAAAATATTTGAAGAAATTTCATATCCTTTTAGATATGGGATTATTATTGTTTCTATAGTATTGTTTTTTATAGTAATA
ATAATAAATTTATTGGGATTGTTTCCTTATATTTTTACTGCTACTGCTCATCCTGTGATTTCTTTTTCTGTGGGAATAGT
AATATGAATGTCTTTATTATTAATAGGATGAATAAAAAATTTTAAGAAAAGATCGGCTCACTTAGTTTCTGAAGGATGTC
CTTTAATTTTAGCTCCTTTTATAGTAACAATTGAAGTAATTAGACATTTGATTCGTCCTGTTACTTTATCAGTTCGATTG
GCTGCAAATATAATAGCGGGACATTTAATTATTGGATTAATTTCTTCAATTTCTGAAGTTTCTTTATTTGGATTTTTTAT
TAGAATAATTATACAAATTTTATTATTAGTATTGGAGTGAGGAGTATGCTTAATTCAAGGATTTGTATTTAGAGTGTTAG
TAA--------------------------------ATTCCTCAGTTGAGTCCAATTTTTTGAATAATTTTTCCTTTTTTT
ATATTAATAATTTTAGTAGTTTTTCTAATAGAAATTAGAAAAGGAGAAAAGTTTAAGTTGAGAATATCTTTAAACCTTCA
AAGTTTAAGAGAAAAATAAAGGTTTACAGCCTTTCATCTGATTTTT----AAAATTATGAATTTGCAGTTCATTGTTTTA
TTAAACTAATTTCTGCGATGAATTTATTCTACTAATCATAAGGATATTGGAACTTTGTATTTAATTTTTGGAATTTGATC
AGGAATAATGGGAACAGCAATAAGAGTAATTATTCGGACTGAGTTGGGACAGGTTGGAAGATTATTAGGAGATGATCATT
TATATAATGTAATTGTTACTGCTCATGCTTTTGTTATGATTTTTTTTATAGTAATGCCTATTATAATTGGGGGATTTGGA
AATTGAATAGTTCCTTTGATATTAGGATCTCCAGATATAGCTTTTCCTCGAATGAATAATTTAAGATTTTGGCTTCTTCC
TCCTTCTTTGTTTTTTTTGGTTTTATCTTCTTTAGTAGAGAAAGGAGTAGGGGCGGGGTGAACTGTTTATCCTCCGTTAT
CTTCTCTATTGGGTCATTCGGGGAGAAGAATGGATTTCGCTATTTTTTCTTTACATTTGGCTGGGGCTTCTTCTATTATA
GGAGCTGTAAATTTTATCTCTACTATTATTAATATGCGAAGAAAGGGAATAAGAATGGAAAAAGTTCCTTTATTTGTATG
GTCTGTATTAATTACTGCTATTTTATTATTATTGTCTTTACCTGTTTTAGCGGGAGCTATTACTATATTATTGACGGATC
GAAATTTTAATACATCATTTTTTGACCCTGCTGGGGGAGGGGATCCAATTTTGTTTCAACATTTATTTTGATTTTTTGGA
CATCCGGAGGTTTATATTTTAATTTTGCCTGGATTTGGAATAATTTCTCATATTATTAGTTCTTCTGTTGGGAAGCGGGA
ACCTTTTGGAAGATTAGGAATAATTTATGCAATAGTGGGAATTGGAGGAATAGGATTTGTGGTTTGAGCCCATCATATGT
TTTCTGTTGGAATGGATGTAGATACTCGAGCTTATTTTACTTCTGCTACAATAATTATTGCTGTTCCTACTGGAATTAAA
GTATTTAGATGAATAGCAACATTATTTGGATCTTATTTTAAGTTGGATGCTTCAATATTATGGAGAGTGGGATTTATCTT
TTTATTTACTATAGGAGGAATTACGGGAGTGATTTTAGCAAATTCTTCTTTGGATATTATTCTTCATGATACTTATTATG
TAGTTGCTCATTTTCATTATGTTTTAAGAATAGGGGCTGTTTTTGCTATTTTAGGAGGGTTTTCTTATTGGTTACCTTTA
TTTTTTGGATTGGCATTAAATTCTAAACGAATGGTTTTACATTTTTATGTAATATTTTTAGGAGTAAATTTAACTTTTTT
TCCTCAACATTTTTTAGGAATAAATGGAATACCTCGTCGGTATTCTGATTATCCTGATGCTTTTTTAATATGGAATGTGA
TTTCAAGAATAGGATCTATTATTTCATTATTAGGAATTATATTTTTAGTGTTGGTAGTCTGAGAAAGAATAGTAAGAAAA
CATTTAATTGTTTTTTCTTATTTTGTTTCTGGATCTATGGAATGACAATGGAGATTGCCCCCTTTGGAGCACTCTTTTAA
TCAAATAGTATTGTGTTTGCCAAGTTGAGGGTCATTATATTTTCAGAATGGAGTTTCTCCTTTAATAGAACAAATAATTT
TTTTTCATGATCATTCTATAATAGTAATGGTATTAGTAATAGTAATAGTAGGGTATTTATTAATGATTTCTTTGTTTGAA
AAAAGATATAATCGAATAATATTTGAAGGTCAAGAGTTAGAATTAATTTGAACATTGGTACCTGTGGTGTTTTTATTAGT
AATTGCTTTTCCTTCTTTACGATTACTATATTTGATAGAGGAGATGGAAGATCCTGAAGTAACTGTAAAATCTTTAGGAC
ATCAGTGATTTTGAAGATATGAATATGCTGATTTAAGAATAAAGAATTTAGATTCTTATATAATGGAAAATAGAATATTT
CGATTATTAGAAGTAGATAATGCTTTAATTCTTCCGTTTGAAACTAATATTCGGATGGTAATTACTGCTTCTGATGTAAT
TCATTCTTGAACTATTCCTAGATTAGGAGTAAAAGCTGATGGAATTCCAGGACGATTAAATCAAATTAGAATATTTATAA
ATCGTCCTGGAATTTTTTTTGGACAATGTTCTGAGATTTGTGGTGCTAATCATAGATTTATACCAATTATGATAATAATT
ATTTCTAAGGAAAGATTTTTATTGAAAAAATTTTTTCATTCATTTCATTTAGTTACAATAAGTCCTTGACCTTTATTTAT
AGGAATTGGAGTAATAGGAATTTTATTAGGATTAGTAAAAGTAATAAGAATATTTAATTTTTTTTTTTTTTTTTTYTYRW
TWATTTTTTCTTTTATAGTGATGGTTTTATGATGACGAGATGTAATTCGAGAAGGAACTTATGAAGGGTCTCATTCGTTA
GAAGTAGTAAAAGGAATAATAGTAGGAATAATTTTATTTATTATCTCTGAAGTTTTTTTTTTTTTTTCTTTTTTTTGATC
TTTTTTTCATTCAAGATTGAATCCTACTTTGGAGTTAGGAGGGGTATGGCCTCCTAGTGGTGTGGAAAGATTTAATCCTT
TTCAGGTTCCTTTACTGAATACCACAATTTTATTGAGTTCTGGAGTTAGAATTACTTGATGTCATCAAAGAATCCTAAAA
GGAGAGATGAAGGAATTAAATCTTTAATAATTACTTGAATATTAGGAATTTATTTTTTGTTTCTTCAGTGAATAGAATAT
AATGATTGTTCATTTTCTATTAGAGATTCTGTTTTTGGATCTATTTTTTTTGTAGCTACTGGGTTTCATGGATTTCATGT
GATTGTTGGGACTTTATTTTTGATAGTAATTTGGATACGTCTTTTAAATAAGCAATTATCTGAGTTTCATCATTTTGGGT
TTGAGGCTTCTGCATGGTATTGGCATTTTGTTGATGTGGTTTGATTATTTTTATTTTCTGTTGTGTATTGGTGGGGAGGA
TAATTGAAAATTTCTGTTCGGAAAAGAGATATTATAGTTAAAAGAGTAAGATCATTTTTATATGATTTACCTTCTCCTTC
TAGAATTTCTTATATGTGAAATTTTGGTAGAATATTAGGAGTTTTTTTGATAATGCAGATTTTTACTGGGTTGTTTTTAG
CTATTCATTTTTCTGGAGATGTAGATTTGGCTTTTATGAGAGTAGTTCATTTGATGCGGGATGTAAAGTGAGGATGATTG
ATTCGTTTTTTGCATTCTAATGGGGCTAGATTTTTTTTTTTATTTATTTATTGTCATATGGCTCGAGGGATTTATTATGG
TTCTTATAAAAATTTTAGGACTTGAATAAGAGGGGTGAGAATTTTTATTTTAAGAATAATAACTGCTTTTTTAGGATATG
TGTTACCTTGGGGACAAATGTCATTTTGAGCGGCTACTGTAATTACAAACTTATTTTCAGCAATTCCTTATTTGGGAAGA
ATAATAGTGGAGTGATTGTGAGGAGGATTTGCTGTTGGAAATCCTACATTAACTCGATTTTTTAGATTTCATTTTATTTT
TCCTATAGTAATTTTGTTTTTAGTAATTGTTCATTTAGTATTTCTTCATGAAGTTGGGTCTTTTAATCCATTAGGAATAA
ATAGAAATTTGGATAAAGTGGAATTTCATTCTTTTTTTTCTTTAAAAGATTCTGTATCATTAGTAATTATATTTTTTGTT
TTGGTTTTAATTTCTTTATTAATGCCTTTAGTTTTCATGGATTGTGATAATTTTTTAATATCTAATCCTTTAGTTACTCC
AATTCATATTCAACCTGAATGGTATTTTTTGTTTGCATATTGTATTTTGCGGTCTATTAGAAGAAAGGTTGGAGGGGTTT
TAGCATTATTGATATCAGTTATAATTTTTTATTTTTTTCCG-TTTTTATAAGAGGAGCAAAAAGAAGATTAATATCTTAT
TCTTTAAGAAAATTTTTATTTTGGATGGCAGTTTTTAATTGAATAATATTAACATGAATTGGATCTTGTTTGGTAGAGTA
TCCTTTTGTGGAAATGGGGAAGATTTTTAGATTTTTATATTTTTTGTTTTTTAGATTATTCCTATTTTTATAAAGATTCA
ATTAGAGTAGCGTTTTTTACATTAATAGAACGAAAAACCTTGGGATATATTCAAATCCGAAAAGGTCCTAATAAAGTTGG
ATTTTTAGGAATTTTACAACCATTTAGAGATGCATTAAAATATCATTATTTTCCCCCATCTCCACTTTTTTCCTTTCTCT
ATGCATCTGACCTCTTATCCCTTGCTTTTACTTTGGAATCTTTGACTCAAATTTTAGAATTCTTACATTTTTTGTAATTT
CTAGAATCTCTGTTTATTCTCTCTTAATAATTGGATGATCTGCAAATTCTAAATACTCTCATTTAGGAAGAATTCGAAGA
GTAGCTCAAATAATCTCTTATGAAGTTTCTTTATTTATTTCTATTATTTCTTTATGTTTCCTTCATATAAATTTTTTTCT
CTATTTTTTATACAAAGAAAATTTCCATTTATCTTTATCCTTTT-CCCATTTTTATYATCTGAATAATTTCTTCAATTGC
AGAAACCAACCGAAGACCATTTGATTTTGCAGAAGGAGAATCAGAATTAGTTTCAGGATTTAATGTAGAATATTTAGGAG
GACCCTTTGCTATAATTTTTCTAGCAGAATATTTAAATATTTTAATATTAAGAATAATTACTTCAATTTTCTTAATTCGA
GGAACCTTTCCTCGATTTCGTTACGACTT-------TTATGTTTTTTTATTTAGTTAGATTCTTAATGGTACTTTCCTAT
TCGGATTGATTTATTTTGTGGGTGGGATTAGAGATTAATATAATAAGATTTATTTCTTTTATATTGATAAAAAAGAGAAA
AATAGAAGTGGAAGGATTATATAAATATTTTTTTATTCAGGGGATTGGATCATGTTTAGTAATATTTGGAATATTAGAAG
GGGAGATAATGGAAGTGGCTTTATCATTAAAAATGGGAGCAGGTCCCTTTTTCTTCTGATTTCCTGAAGTGGTAGAAAAA
GTGGAATGATTAGGAAGATATTTATTAATAACTTTTCAGAAATTWTTACCTTTRATGTTGATATCAAGAGTAGGGGGAGT
AGTATAGGATTATTAGGCTTTTTCTTCTATTTTAAATTTAGGATGAATAATTATTTTTTTATTTATTCTTTTATTATAAT
TTCTGTGATTTTGTTTTTGAATTACAAAAATTTCTGAAGTAGGAATTTTAGGAAGAGGAAAAGCTATTTTTTATGTTTTG
GTTTTAGGGGGAATTCCTCCTATGGCAGGATTTGTAATGAAGTGAATAATTTTAATGGAAATAATGGAGTTTAGAGTTTT
TTTGAGAGTATTTATGGTTTTTTTGTTTTTATATATTTTATTATCTAGGATATATGAAGAGAAAGAGATTAGAATTTCTC
CTTATGAGTGTGGATTTGATATTATTTCTGGAACTCGGATGAATTTTTCTTATCGTTTTTTTTTAATTTCTATTTTATTT
TTAATTTTTGATGTAGAGATTTCTTTATTATTTCCTTTACCATTTTTGTGAGGGGGGGGAGTAGTAATTATTAGAAGATT
TTTTTTTTTATTAATTTTAATAGTAGGGTTATTATATGAATATAAGAATGGAGCATTGGATTTTATATCTTTTTCGAAAT
AGTATTAATTCCTACCTTATTAATTATTTCTAAATCAGGAAAAACATTAGAACGAAACCAAGCAGGAATCTATTTAATTC
TTTATACTATTTCAGGAAGATTACCTCTTTTAACTTTAATTTGCTTCTATTTTCAATCATTTATTTCAATTCCTATCTCT
TTCTACGAAATTCCTTTTCCTTTATTCTTATGCTTAGCATTTTTAATTAAATTTCCCTTATTTTTTTTTCATCTCTGACT
TCCTAAAGCCCACGTTGAAGCCCCTATAGAAGGATCTATAATCCTTGCAGGAATTTTATTAAAACTAGGAGGATATGGAA
TTATCCGATTCAGCCCTTTTATTTTTTTTATAAGAAAAATTCTTTCTTCTATCTTTATTTCTTGCAGTCTATTAGGAGCT
TGCATTACTAGAATAATTTGTATTCGACAAAAAGACTTTAAATCCCTAATCGCATATTCTTCTGTAGCTCATATAGCATT
AGTAATTGCTAGAATTATTTCTTTCAAAATTCAAGGAATTAATGGAGCCATACTAATAATAATTAGACACGGTTTATGTT
CTTCAAGACTATTTCTCTTAGTATCAATTCTTTACAATAATTCCCATTCTCGAAATATTTTATTATTATTCCCAACTCCT
CATTTTGATGACTTTTATTCTCTTCTGTGAATTTTTCTATTCCCCCATCTCCTCCTTATTTCCCTTAATCCTTATTTCAT
TTTTAGTTTCTTCATTTTC-----ATAATTTGATGACGAAAAAATATTATTATATTTTTACTAAGAATAGAAATAATATT
CATTTCAATATTTTTCTTAATCTCCTCTTCAATTTTTAGAAATTTTAGAATTCTCTTTTTCCTTTCCCTAATAGTAAGAA
GATCAAGAATTGGATTATCTTTACTAGTATTATTTTCACATTATTCTTTTCAGAAAAGAATATATTCCCAATAAAGAAAT
TATTCGATTTTTAATCATCCTTTCAATCTTTATTTTTTCAATAATCATTTTAATTTATTTTTTATTATTTTGGGGTGAGA
TGGATTAGGAATTTCTTCTTACATTTTAGTAATTTATTATCAAAACTATAAATCATGTGAATCAGGAACTATTACTATTC
TTTCTAACCGTGTAGGAGATATTATAATCATTTTATCTATCAGAATCCTCTTTTCATTAGGATCTTGAGAATTTCAACTT
AATAATTTATTCCCTTATATTATTTTATTCTTTGCTTTAACTGCAGCCCTTTCTAAAAGAGCACAAATTCCATTCTCTGC
ATGATTACCCTCAGCTATAGCAGCCCCAACCCCAGTTTCCGCTTTAGTTCATTCTTCTACTTTAGTAACAGCAGGAGTTT
ATATTATAATTCGAATATCTTCACATTCCAA-----TTATTTTAAACCTTATTCTCTACATTTCATTAATCACCTTAATT
TCTTCAAGAATCTCAGCTATTTGAGAACAAGACATAAAAAAAATCATTGCATTATCCACCCTTAGACAAATCGCCCTAAT
AATATTCTCAATTTCTATTAATTCCTTAAACATCGCATTTTTTCATCTGATTACTCATGCATTCTTTAAATCAACTATAT
TCATTTGTGCAGGAACCTTAATTCATTCTTCCAACTATCAAGACTCTCGAAAACAAAATTCTTTAAACTTTTCCTCTCCA
CTAACCTTCTCAATCTTAGGAATTTCTTCTCTAGCATTAATAGGAATCCCTTTCCTAGCAGGATTTTATTCAAAAGATGC
TATTATTAATTCTTTCTTCCAAAATAATTTAAATATTCCCATTTCCTTACTTATCTTAATATCATTAGGAATAACCTCCT
CTTACTCTACCCGAATAATCAAATTAATTTCTAAAAACTTTATTAAATCAAAACCAGATTTCCTGTATCATATCCTTAAT
CTCTCCATCAATTTTACTTCCAATATCTATTTTTTTAGGATCATCTCTTTGAAAATTTTAGTAATTATATTTTTGATTTT
TTTATCAAGAATACAACCTATTTCTATAGTAATATTACTTTGTTTGAGAACATTATGATTTTCTTTAAATATTTATTTAG
AAATGGGAAGATTTTGATTTAGATTTATTTTAATTTTAGTAGTGTTAAGAGGAATTTTAGTGGTTTTTATGTATATAATT
TCTTTAAGATCTAATCAAAAGTTTGGARRAAATTTTTTTTTTTTTTTTTTTTTTTTTWT-TTTTTAAGTGAAGAGCTTTG
GATAAATGAAAAGGGGATTTTATTTGAATGTGAAAAAATGTGAAGAGGAGAAATGGTATTTTTAAATTTATTAATTTTAG
TATTTTTATTGAGAGTAATAATAATAGTAGTTTGGATTAGAGGAAAGGAGAATTTTTTTTAAAAAAAAATAAATTCGACT
GTTTACCAAAAACATTTTTTATTGAATAATAATAAATAACTCCTGCTCAATGAAATTTAAATAGCCGCAGATCTGTGCTA
AGGTAGCATAATCATTTGCCTATTAATTATAGGATAGAATGAATGGAGAAACGAAT------------------------
-----------------------------------GAAAAATCTTTAAAAGTAGGACTGTTCGTCCTTTAAAATTTTACA
TGATTTGAGTTCAAACCGGTGCAAGCCAGGTTGGTTTATATCTTCTATTTTTTCTTAGTACGAAAGGAAATGAAAAAATT
TTAAATTGGCAGAACATTGCAATAGAATTAGAATCTAATTACCATTCAAATTTTAAACTTTATTATTATTATTATTTCAT
CATTAAAAAAAGAAAATTTTTTCAAGAAAAATTCGTGCCAGCATCTGCGGTTAAACGTTAGTGAAATATTATTCTATTAT
TTTTTCTTTATTCGAGAAACTTGTTAATTAATCGAAAACACTCGTTTTAGTTTTACTTTTACCGCCGTCCAAAGATTTTT
AAAAATAAGAAATTTCAATAAATAGAAAGACAGGTCAAGGTGAAGCCTATTTTAAAGTATTAATTAGTTACTAATAAAGA
TTATTTAAGAATCTAAGTTTAATTAAAGAAACAGAATTGAAAAGTAATCTTATTTAATATATTAAAATTAATGAGAAAAA
AAAGTGCACATATCGCCCGTCACCCTCTTCAAGAAGAGGTAAGTCGTAACAAAGTTGAAATATTGGAAAATGTTTCAAGA
GAAA
>MY5157_Hexurella_SantaCatalinaMtns_Redington
--------TTTGAAGAAATTTCTTTTCCTAATGGGTATGGAATTATAGTAATTTCTATATCTTTATTTTTATTAGTGACA
AT-ATAAATTTATTGGGACTATTTCCTTATATTTTTACTGCTTCTGCTCATCCTGTAGTTTCTTTTTCTTTGGGGTTAGT
AATATGGATGTCTTTATTATTAATGGGGTGAATAAAAAATTTTAAGAAAAGTTCGGCACATTTAGTTTCTGAAGG-----
---------TATCTCCTTTAATAGTAATGATTGAAATAATTAGACACTTAATTCGTCCTATTACTTTATCAATTCGATTA
GCTGCTAATATAATAGCAGGACATTTAATTATTGGATTAATTTCTTCAATTTCAGAAATTTCTTTTTTTAGATTTTTTAT
TAGCTTATTAATACAGATTTTATTATTATTATTAGAGTGGGGTGTGTGTTTAATTCAAGGATTTGTATTTAGAGTTTTAA
TTATAATATATATTTTAGATTTTAATTAA???????????????????????????????????????????????????
?????????????????????????????????????????????????????????????????---------------
-----------------------------CCTTTCATCTTGATTTTTGAAAGAATTATGAATTTGCAGTTCATTGTTTTA
TTAAACTAATTTCTGCGATGAATTTATTCTACTAATCATAAGGATATTGGAACTTTATATTTAATTTTTGGAATTTGGTC
AGG-------------------AGAGTAATTATTC-----------GGTCAAGTAGGAAGATTATTGGGAGATGATCATT
TATATAATGTAATTGTAACTGCTCATGCTTTTGTTATGATTTTTTTTATAGTAATACCTATTATAATTGGAGGATTTGGA
AATTGAATGGTTCCTTTAATATTAGGGTCTCCAGATATAGCTTTTCCTCGAATGAATAATTTAAGATTTTGACTTCTTCC
CCCTTCTTTATTTTTTTTAGTTTTATCTTCTTTGGTGGAGAAAGGGGTTGGAGCAGGATGAACTGTTTATCCTCCTTTAT
CTTCTTTTTTAGGACATTCAGGAAGAAGAATGGATTTTGCTATTTTTTCTTTGCATTTAGCAGGAGCTTCTTCTATTATA
GGAGCAGTAAATTTTATTTCTACTATTATTAATATGCGAAGAAAGGGGATAGGAATAGAGAAAGTTCCATTGTTTGTGTG
ATCGGTATTAATTACTGCTATTTTATTATTATTGTCTTTGCCTGTTTTGGCAGGTGCTATTACTATATTATTAACGGATC
GAAATTTTAATACTTCATTTTTTGATCCTGCTGGAGGGGGAGATCCTATTTTATTTCAACATTTATTTTGATTTTTTGGG
CACCCCGAAGTTTATATTTTGATTTTACCTGGATTTGGAATAATTTCTCATATTATTAGTTCTTCTGTTGGAAAGCGGGA
GCCTTTTGGTAGATTAGGAATAATTTATGCTATAGTGGGGATTGGAGGAATAGGATTTGTAGTTTGGGCTCATCATATAT
TTTCTGTAGGAATGGATGTAGATACTCGAGCATATTTTACGTCTGCTACTATAATTATTGCTGTTCCTACGGGAATTAAA
GTATTTAGATGAATAGCAACGTTATTTGGATCTTATTTTAAGTTAGATGCTTCAATATTGTGGAGAGTAGGATTTATTTT
TTTATTTACTATRGGAGGAATTACAGGAGTAATTTTAGCAAATTCTTCTTTAGATATTATTCTTCATGATACTTATTATG
TAGTTGCTCATTTTCATTATGTTTTAAGAATAGGGGCTGTTTTTGCTATTTTAGGGGGATTTTCTTATTGGTTTCCTTTA
TTTTTTGGATTAGCGTTGAATTCTAAGCGAATAATTTTACATTTTTATGTTATATTTTTAGGAGTAAA------------
--------------------------------------------------------------------------------
--------------------------------------------------------------------------------
-----------------------------------------------AAGGAGAATACCTCCATG---------------
----------------TTGCCAAGTTGAGGGTCATTATATTTTCAGAATGGAGTTTCACCTTTAATAGAACAAATAATTT
TTTTTCATGATCATTCTATAATAGTAATGGTATTAGTAATAGTTATAGTAGGATATTTATTAATAGTTTCTTTGTTAGAA
AAGAGATATAATCGGATAATATTTGAGGGGCAAGAGTTAGAATTAATTTGGACATTAGTTCCTGTGGTGTTTTTATTAGT
AATTGCTTTTCCTTCTTTACGGTTACTTTAT-------------------------------------------------
----ATGGTTTTGGAGATATGAATATGCTG--------------------------------------------------
--------------------------------------------------------------------------------
-------------------------------------------ATTTCAGGACGATTAAATCAAATTAGAATATTTTTAA
ATCGTCCTGGAATTTTT------CAATGTTCTGAAATTTGTGGAGCTAATCATAGATTTATACCAATTATGATAATATCT
ATTTCTAAAAGTGAATTTTT-TTGAAGAAATTTTTTCATTCATTTCATTTAGTAACGAT-AGTCCTTGACCTTTATTAAT
AGGAGTAGGAGTTATAGGAATTTTATTAGGAATAGTAAAAGTGATAAGAATATTTAA-TTTTTTTTTTTTTTTTTTTCTT
TAATTTTTTCTTTGATAATTATAATTATATGATGACGGGATGTGATTCGAGAAGGAACTTATGAAGGATCTCATTCATTA
GAGGTAGTAAAAGGAATAATAGTGGGGATAATCTTATTTATTGTTTCTGAGGTTTTTTTTTTTTTTTCTTTTTTTTGAT-
TTTTTTTCATTCAAGTTTGAATCCTACTTTAGAATTAGGGAGAATTTGGCCTCCTAGAGGAGTGGAAAGATTTAATCCTT
TTCAGGTTCCTTTATTGAATACTACTATTTTATTAAGTTCTGGGGTAAGAATTACTTGGTGTCATCAGAGAATTTTAAAG
GGAGATATAGAAGAGTAAAATCTTTAATGGTTACTTGGATGTTAGGAATTTATTTTTTGCTTCTTCAGTGGATAGAATAT
AAGGATTGTTCATTTTCTATTAGAGATTCTGTATTTGGATCTATTTTTTTTGTGGCTACTGGTTTTCACGGATTTCATGT
AATTGTTGGAACTTTGTTTTTAATAGTAATTTGATTTCGTCTTTTGGATAAACATTTTTCTGAATTTCATCATTTTGGAT
TTGAAGCTGCTGCTTGATACTGGCATTTTGTAGATGTAGTGTGGTTGTTTTTGTTTTCAGTAGTATATTG----------
---TTGAAAGTTTCTATTCGGAAAAGAGATGTAGTAATAAAAAGAGTAAGATCATTTTTGTATGATTTACCATTACCTTC
AAGAATTTCTTATATGTGAAATTTTGGAAGAATATTAGGAGTATTTTTAATAATACAGATTTTTACTGGATTATTTTTAG
CTATTCATTTTTCTGGTGATGTGGATTTAGCTTTTTTTAGAGTGGTTCATTTGATGCGGGATGTAAAATGGGGATGATTA
ATTCGTTTTCTTCATTCTAATGGGGCTAGATTATTTTTTTTATTTTTATATTGTCATATAG-----AGGATTTATTATGG
--------------------------------------------------------------------------------
--------TGAGGACAAATATCATTTTGGGCAGCTACTGTAATT---------TTTTCAGCAATTCCTTATTTAGGGAGA
ATGA-GGTGGAATGAATTTGAGGAGGGTTTGCAGTAGGAAATCCGACTTTAACTCGATTTTTTAGATTTCATTTTATTTT
TCCTATAGTAATTTTATTTTTAGTAATGGTTCATTTAGTATTTCTTCATGAAGTTGGATCTTTTAATCCGTTGGGAATGA
ATAGAAATTTAGATAAGGTAGAATTTCATTCTTTTTTTTCTTTAAAGGATTCTGTCTCTTTAATGATTGTATTTTTTATT
TTGGTAATGATTTCTTTGTTAATGCCTTTGATTTTTATGGATTGTGATAACTTTTTAATATCTAATCCTTTAGTAACCCC
AATTCACATTCAACCTGATGTAT----------------TTGTGTTTTACGGTCTATTAGAAGAAAAGTTGGGGGAGTTT
TAGGATTATTGATGTCTGTAGTAATTTTTTATTTATTTCCATTTTTTATGGGAGGAATTAAAAGAAGAATAATATCTTAT
TCTTTAAGAAAGTTTTTATTTTGAGTAGCTGTTTTTAATTGAATAATATTGACATGGATTGGGTCTTGTTTAGTAGAGTA
TCCATTTATGGAAATGGGAAAAATTTTTAGATTTATGTATTTTTTTT-TTTTTAATAATACCTATTTTTATGAAGATTCA
----------------------TAAT------------------------------------------------------
----------------------------------------TATCTCTATTTTCTCCTATCTCTACTTTTTTTCTATCTTT
ATGTATTTGACCATTAATTCCATGCTTGTGTTTTGGAATTTTTGACTCCAACTTCAGAATTCTTTCATTTTTTGTAATTT
CAAGAATTTCAGTATACTCTCTCCTAATAATTGGATGATCCGCGAACTCTAAATATTCTCATTTAGGAAGAATTCGAAGA
GTAGCTCAAATAATTTCTTATGAAGTATCCTTATTCATTTCTATCATTTCTCCATGTTTCCTTCTTATAAATTTTTATCT
CTATTCCAATTTCAAAAAAACTTTCCATTCATTTTTATTCTTTT------------------------------------
--------------GTCCCTTTGACTTTGCAGAAAGAGAATCAGAATTAGTTTCTGGATTTAATGTAGAATATTTAGGAG
GACCTTTTGCAATAATTTTTTTAGCAGAATACATAAATATTTTAATACTAAGAATAATTACTTCAATTTTTTTAATTCGA
GGAACTTTTCCTCGATTCCGCTACGACCTTGAGTATTTATATTTTTTTATTTAATTAGATTTCTAATAGTATTTTCTTAT
TCGGATTGATTTATGTT----TGTGGATTAGAA--TAATATGATGAGATTTATTTCTTTTATGTTAGT-AAAAAAAGAAA
AATGGAAGTGGAAGGATTATATAAATATTTTTTTATTCAAGGAATTGGGTCATGTTTAGTAATGTTTGGAATATTAGAGG
GAGAAATTATAGAGGTGGCTTTGTCATTGAAGATGGGAGCAGGACCTTTT-TTTTTTGATTTCCTGAAGTAGTAGAAAAG
GTAGGGTGATGAGGAAGATATTTATTAATAACTTTTCAGAAATTATTGCCTTTATTATTGTTATCATGAATAGGGGGAGT
AATTTAGAATTGTTAGGCTTTTTCTTCTATTTTAAATTTAGGATGAATAATTATTTTTTTGTTTATTCTTTTGTTTTAAT
TTCTGTAATGATAATATTGAATTGAAAGGATTTCTGAAATAGGAATTTTAGGAAAGGGAAAAGTGATTTTATATATAATG
GTTTTAGGAGGGGTTCCTCCAATGGCTGGATTTATAATAAAATGGGTAAT------------------------------
-----------------------TGTTTTTATATGTATTATTATCAAAAATAAACGAGGATAAGGAGGTTAGAATTTCTC
CTTATGAGTGTGGGTTTGATATTATTTCTAGAGCTCGAATAAATTTTTCTTATCGTTTTTTTTTAATTTCTATTTTGTTT
TTAATTTTTGATGTGGAAATTTCTTTGTTATTTCCTTTACCCTTTTTGTTAGGGGAATTGGTAGTAATTATTGGAAGAAT
TTTTTTTTTATTTATTTTGATAATAGGATTATTGTATGAATATAAGAATGGAGCATTAGA-----TTTTCTTCTTAAA--
--------------------------------------------------------------------------------
--------------------------------------------------------------------------------
----------------------------TTTATTTAGGAT----------------------------------------
--------------------------------------------------------------------------------
-----------------------------------------------------------TCATGTAGATTATTAGGAGCT
T-------------------------------------------------------------------CCATATAGCATT
AGTAATTTCTAGAATCTTATCATTTAAACTTCAAGGAATTAATGGAGCTATATTAATAATAATTAGACACGGTTTATGCT
CCTCAAGATTATTCCTTTTAGTTTCAATCCTTTATAATAACTCTCACTCTCGAAATATTTTATTATT------------T
CATTTTGATGATTATTATTCTCCTCAGTAAATTTTTCTATTCCTCCTTCTCCTCTTTATTTCCTTTAATACTAATTTCAT
TTTTAGTTTCTTCATTTTC?????????????????????????????????????????????????????????????
????????????????????????????????????????????????????????????????????????????????
???????????????????????????????????????-----------------AGAATATATTCCTAACAAAGAAAT
TATTCGATTTTTAATAATTCTATCAATCTTTATTTCTTCTATAATCATTTTAATTTATTTTTTATTATTTTAGGATGAGA
TGGGTTAGGAATTTCATCCTATATTTTAGTAATCTATTATCAAAACTATAAGTCATGCGAATCGGGAACTATTACTATTC
TTTCTAATCGAGTTGGAGACATTATAATTATCTT----------------------------------------------
-------------------------------------------CAGCTTTTTCTAAAAGAGCACAAATTCCATTTTCTGC
TTGATTACCATCAGCAATAGCAGCCCCAACTCCAGTTTCTGCTTTAGTTCACTCTTCTACTTTAGTAACAGCAGGTGTTT
ATATTTTAATTCGAATATCCTCCCATTCAAA----------------------------------TCAATTACCTTAATT
TCCTC------------------------------------AATTATCGCACTATCCACACTAAGACAGATTGCTTTAAT
AATATTTTCTATTTCCATTAACTCATTAAACATTGCATTTTTTCATCTTATTACTCA-----------------------
--------------------------------------------------------------------------------
--------------------------------------------------------------------------------
----------------------------------------------------------------------------TCTT
CATACTCCACTCGAATAATTAAATTAATTTCTAAAAACTTTATAAAATCAAAACCAGATTTCTTTTTCCATATCCTTAAT
TTCTCCTTCCATTTTACTCCCTATATCCATTTTTTCAGGATCATTCATTTGAAAATTTTAGTGTTTTTATTTTTAATTTT
TTTATCAAGAATACAACCTATTTCTATAGTATTATTGCTTTGTTTGAGAACATTATGGTTTTCTTTAAGTATTTATTTGG
AGATAGGGAGATTTTGATTTAGATTTATTTTGATTTTAGTAGTATTAAGAGGAATTTTAGTAGTTTTCTTGTATATAATT
TCTTTAAGATCTAATCAAAAGTTTGGAGGAAATTTTTTTTTTTTTTTTTTTTTTTTTWTTTTTTTAAGTGAAGAATTTTG
AATAAGAGAGAAGGGGATTTTGTTTGAATGTGTAAAGATATGGAGAGGAGAAATAATTTTTTTAAACTTATTAATTTTAG
TATTTTTATTAAGAGTAATAATAATAGTGGTTTGGATTAGAAGAAAGGAGAATTTTTTTTAAAAAAAAATT-------CT
GTTTACCAAAAACATTTTTTATTGAA-TATAATAAATAACTCCTGCTCAATGAAATTTAAATAGCCGCAGATCTGTGCTA
AGGTAGCATAATCATTTGCCTACTAATTATAGGATAGAATGAATGGAGAAACGAATAAGATCAAATTTTCAAAAAATATT
GCGACCTCGATGTTGAATTAAAATAACTTTTTAGAGAAAAATCTTTAAAAGTAGGACTGTTCGTCCTTTAAAATTTTACA
TGATTTGAGTTCAAACCGGTGTAAGCCAGGTTGGTTTATATCTTCTATTTTTCCATAGTACGAAAGGAAATGAAAAAATT
TTAAATTGGCAGAACATTGCAATAGAATTAGAATCTAATTACC-------CTTCGACCTTTATTATTATTATTATTTC--
----AAAAGAAGAAAATTTTTTCAAGAAAAATTCGTGCCAGCATCTGCGGTTAAACGTTAATGAAAAATTATTCTAATAT
TTTTTCTTTTTTTGAGAAATTTA---------------------------------------------------------
--------------------------------------------------------------------------------
-------------------------------------------------------AAAAAAATAAAATTAATAAGAAAAA
AAAGTGCACATATCGCCCGTCACCCTCTTCAAGAAGAGGTAAGTCGTAACAAAGTTGAAATATTGGAAAATGTTTCAAGA
GAAA
>MY5164_Hrupicola_Temecula
????????????????????????????????????????????????????????????????????????????????
????????????????????????????????????????????????????????????????????????????????
????????????????????????????????????????????????????????????????????????????????
????????????????????????????????????????????????????????????????????????????????
????????????????????????????????????????????????????????????????????????????????
????????????????????????????????????????????????????????????????????????????????
????????????????????????????????????????????????????????????????????????????????
?????????????????????????????????????????????????????????????????------AAACATGC-
------------------------------------------TTTTTATGAAAATTTTGAAT------------------
--------------------------------------------------------------------------------
AGGAATAGTAGGGACTGCAATAAGAGTAATTATTCGAACTGAATTAGGACAGGTTGGTAGATTATTAGGGGATGATAATC
TTTATAATGTTGTTGTAACTGCTCATGCTTTTGTTATAATTTTTTTTATGGTAATGCCTATTATAATTGG----------
---------------------------------GATATGGCTTTCCCTCGAATGAATAATTTGAGATTTTGACTTCTTCC
TCCTTCTTTATTTTTTTTATTTTTATCTTCATTGGTAGAAAAAGGGGTTGGTGCGGGATGGACTGTTTATCCTCCTTTAT
CTTCTTTTTTAGGACATTCTGGAAGAAGAATGGATTTTGCTATTTTTTCTTTACATTTGGCTGGAGC-------------
------------------------ATTATTAATA-ACGGAGAAAGGGAATAGGAATGGAAAAAGTTCCTTTATTTGTGTG
GTCTGTTTTAATTACTGCTATTTTGTTGTTGTTGTCTTTACCTGTTTTAGCTGGAGCTATTACTATATTGTTAACTGATC
GGAATTTTAATACT------------------------------------------------------------------
---------GTTTATATTTTGATTTTACCTGGATTTGGAATGATTTCCCATATTATAAGATCTTCTGTAG----------
-----------GATTAGGAATAATTTATGCTATAGTAGGAATTGGGGGGATGGGATTTGTTGTATGAGCTCATCATATAT
TTTCTGTTGGGATAGATGTTGATACTCGGGCTTATTTTACTTCTGCTACTATAATTATTGCTGTTCCTACTGGAATTAAA
GTATTTAGATGGATGGCAACATTATTTGGGTCTTATTTTAAATTAGATGCTTCAATATTGTGAAGAGTTGGA--------
--------------------------------------------------------------------------------
--------------------------------------------------------------------------------
--------------------------------------------------------------------------------
-------------------------------CCTCGTCGGTATTCAGATTATCCTGATGCTTTTTTATTGTGAAATGTTA
TTTCTAGAATAGGGTCTATTATTTCTTTATTAGGAATTATGTATTTAGTAGTTGTGGTTTGGGAGAGAATAGTAATGAAG
CATTTGGTAGTTTTTTCTTATTTTGTTTCT--------------------------------------------------
--------------------------------------------------------------------------------
--------------------------------------------------------------------------------
--------------------------------------------------------------------------------
--------------------------------------------------------------------------------
--------------------------------------------------------------------------------
------------------------------ATTCCTTTTAAAACTAATATTCGTGTGGTAGTTACGGCTTCAGATGTTAT
TCATTCTTGAACTATTCCTAGATTAGGGGTTAAGGCTGATGGGGTTCCAGGACGATTAAATCAGATTAGAATATATGTAA
ATCGTCCTGGTATTTTTTTTGGTCAGTGTTCTGAAATTTGT---------------------------------------
--------------------------------------------------------------------------------
----------------------------------------------AGAATATTTAATTTTTTTTTTTTTTTTTTCTCTT
TATTTTTT----------------------------GGGATGTAATTCGGGAAGGTACTTTTGAGGGTTCTCATTCTTTT
GAGGTGGTAAAAGGAATGATGGTCGGTATAATTTTATTTATTGTTTCTGAG-TTTTTTTTTTTTTTTCTTTTTTTTGATC
TTTTTTTCATTCAAGATTAAATCCTACT-TAGAGTTAGGAGGATTATGGCCTCCTTCTGGAATTGAGAGATTTAATCCTT
TTCAGGTTCCTTTATTAAATACGACTATTTTATTAAGATCTGGGGTTAGAATTACTTGGTGTCATCAAAGAATTTTATTA
GGAAATAAGAATGTTCTAAAGCTTTAATAGTTACTTGAATTTTAGGAATTTATTTTTTGTTTCTTCAATGGT--------
------------------------------------------------------GCTACTGGATTC--TGGATTTCATGT
TATTGTTGG-----------------------------------------------------------------------
--------------------------------------------------------------------------------
--------------------------------------------------------------------------------
--GAATTTCTTATTTATGAAATTTTGGAAGAATATTAGGAGTATTTTTGGGATTTCAAATTTTGACTGGATTATTTTTAG
CTATTCATTTTTCTGGAGATGTAAATTTGGCTTTTGGAAGAG--------------------------------------
--------------------------------------------------------------------------------
--------------------------------------------------------------------------------
--------------------------------------------ACTATTTTTATTTCTGCTATTCCTTATTTTGGAGTG
ATATTAGTAGAATGAGTTTGGGGAGGAT--------GGAAATCCTACTTTGACTCGGTTTTTTAGATTTCATTTTATTTT
TCCTATAATTATTTTATTTTTGGTTGTTGTTCATTTAATTTATCTTCATGAGAAGGGATCTTTTAATCCTTTAGGGGTTA
ATAGAAATTTAGATAAAATTGAGTTTCATTCTTTTTTTTCTTTGAGGGATTCAGTTTCTTTAATAATTGTATTTTTTTTT
TT------------------------------------------------------------------------------
--------------------------------------------------------------------------------
-----------------------ATTTTTTATTTTTTTCCA---------------------------------------
--------------------------------------------------------------------------------
--------------------------------------------------------------------------------
????????????????????????????????????????????????????????????????????????????????
????????????????????????????????????????????????????????????????????????????????
????????????????????????????????????????????????????????????????????????????????
????????????????????????????????????????????????????????????????????????????????
????????????????????????????????????????????????????????????????????????????????
????????????????????????????????????????????????????????????????????????????????
????????????????????????????????????????????????????????????????????????????????
????????????????????????????????????????????????????????????????????????????????
?????????????????????????????------------TTTTTTTATTTAATAAGATTTTTTTTAGTTTTTTCTTAT
TCGGATTGATTTATTATGTGATTAGGGTTAGAGGTAAATATGATAAGATTTATTTCTTTTATAGTTTTGAAAAAAAGAAA
GGAAGAGGTTGAGGGGTTATATAAGTATTTTTTTGTTCAAGGAGTTGGAT------------------------------
--------------------------------------------------------------------------------
--------------------------------------------------------------------------------
--------------------------------------------------------------------------------
--------------------------------------------------------------------------------
--------------------------------------------------------------------------------
-----------------------TTGTTTTATATATTTTTTTGTCTAGGAATTTAGAAGATAGGGAATCTAGAGTTTCTC
CTTATGAGTGTGGATTTGATGTAATTTCTGGT------------------------------------------------
-------------TAGAGATTTCTTTATTGTTTCCTTTACCATTTTTG----------------------------ACAT
TTTTTTTTTATTTATTT-------------------------------------------????????????????????
????????????????????????????????????????????????????????????????????????????????
????????????????????????????????????????????????????????????????????????????????
????????????????????????????????????????????????????????????????????????????????
????????????????????????????????????????????????????????????????????????????????
????????????????????????????????????????????????????????????????????????????????
????????????????????????????????????????????????????????????????????????????????
????????????????????????????????????????????????????????????????????????????????
????????????????????????????????????????????????????????????????????????????????
????????????????????????????????????????????????????????????????????????????????
????????????????????????????????????????????????????????????????????????????????
????????????????????????????????????????????????????????????????????????????????
????????????????????????????????????????????????????????????????????????????????
????????????????????????????????????????????????????????????????????????????????
????????????????????????????????????????????????????????????????????????????????
????????????????????????????????????????????????????????????????????????????????
????????????????????????????????????????????????????????????????????????????????
????????????????????????????????????????????????????????????????????????????????
????????????????????????????????????????????????????????????????????????????????
????????????????????????????????????????????????????????????????????????????????
????????????????????????????????????????????????????????????????????????????????
????????????????????????????????????????????????????????????????????????????????
????????????????????????????????????????????????????????????????????????????????
????????????????????????????????????????????????????????????????????????????????
????????????????????????????????????????????????????????????????????????????????
????????????????????????????????????????????????--------------------------------
--------------------------------------------------------------------------------
----------------------------------------------------AATTTTGGTGGTTTTTATATATATAGTT
TCTTTATGTTCTAATCAAAAATTTGGA-GAWATTTTTTTTTTTTTTTTTTTTTTTTTWTTTTTGTAAGT-----------
--------------------------------------------------------------------------------
---------------------------------------------------?????????????????????????????
????????????????????????????????????????????????????????????????????????????????
????????????????????????????????????????????????????????????????????????????????
????????????????????????????????????????????????????????????????????????????????
????????????????????????????????????????????????????????????????????????????????
????????????????????????????????????????????????????????????????????????????????
????AAAAGAAGAAAATTTCATCAAGAAAAATTCGTGCCAGCATCTGCGGTTAAACGTTAATGATAATTTATT-------
-TTTTCTTAACTTGAGGAACTTGTTAATTAATTGATAACACTCACTCAATTCTCACTTTTACCGCCGTCTAAAAATTTTT
AAAAATAAAAAATTTCAATAAA----------------------------------------------------------
--------------------------------------------------------------------------------
--------------------------------------------------------------------------------
----
>MY5165_Hrupicola_Temecula
????????????????????????????????????????????????????????????????????????????????
????????????????????????????????????????????????????????????????????????????????
????????????????????????????????????????????????????????????????????????????????
????????????????????????????????????????????????????????????????????????????????
????????????????????????????????????????????????????????????????????????????????
????????????????????????????????????????????????????????????????????????????????
????????????????????????????????????????????????????????????????????????????????
?????????????????????????????????????????????????????????????????---------------
--------------------------------------------------------------------------------
---------TTACTGCGATGATTTTATTCAACTAATCATAAGGATATTGGAACTTTATATTTAATATTTGGAGT------
--------------------------------------------------------------------------------
--------------------------------------------------------------------------------
----------------------------------------------------------------AATTTTGACTTCTTCC
TCCTTCTTTATTTTTTTTAATTTTATCTTCATTGGTAGAAAAAGGGGTTGGTGCGGGATGGACTGTTTATCCTCCTTTAT
CTTCTTTTTTAGGACATTCTGGAAGAAGAATGGATTTTGCTATTTTTTCTTTACATTTGGCTGGAGCTTCTTCTATTATG
GGAGCTGTAAATTTTATTTCTACTATTATTAATATACGGAGAAAGGGAATAGGAATGGAAAAAGTTCCTTTATTTGTGTG
GTCTGTTTTAATTACTGCTATTTTGTTGTTGTTGTCTTTACCTGTTTTAGCTGGAGCTATTACTATATTGTTAACTGATC
GGAATTTTAATAC------------------------------TCCAATTTTATTTCAACATTTATTTTGGTTTTTTGGT
CATCCAGAAGTTTATATTTTGATTTTACCTGGATTTGGAATGATTTCCCATATTATAAGATCTTCTGTAGGAAAGCGTGA
GCCTTTCGGGAGATTAGGAATAATTTATGCTATAG---------------------------------------------
--------------------------------------------------------------------------------
--------------------------------------------------------------------------------
-----------------------------------------------------ATATTATTCTTCATGATACTTA-TATG
TAGTTGCTCATTTTCATTATGTTTTGAGAATAGGGGCTGTATTTGCTATTTTGGGAGGATTTTCCTATTGATTTCCTTTG
TTTTTTGGATTGGTTTTAAATTCTAAACGAATAATTTTACAT--------------------------------------
--------------------------------------------------------------------------------
--------------------------------------------------------------------------------
--------------------------------------------------------------------------------
----------------????????????????????????????????????????????????????????????????
????????????????????????????????????????????????????????????????????????????????
????????????????????????????????????????????????????????????????????????????????
????????????????????????????????????????????????????????????????????????????????
????????????????????????????????????????????????????????????????????????????????
????????????????????????????????????????????????????????????????????????????????
????????????????????????????????????????????????????????????????????????????????
????????????????????????????????????????????????????????????????????????????????
?????????????????????TTGAAAAATTTTTTTCATTCATTTCATTTAGTTACTATAAGACCTTGACCTTTATTAAT
AGGGGTTGGGGTAATAGGAATGTTGTTAGGATTAGTAAAAATTATAAGAAWWTTTAATTTTTTTTTTTTTTTTTTCTCTT
TAATTTT-------------------TTATGGTGGCGGGATGTAATTCGGGAAGGTACTTTTGAGGGTTCTCATTCTTTT
GAGGTGGTAAAAGGAATGATGGTCGGTATAATTTTATTTATTGTTTCTGATGTTTTTTTTTTTTTTTCTTYTTTTT----
--------------------------------------------------------------------------------
------------------------------------------------------------------------TTTT----
----------------------------------------------------TTTTTTTATTCTTCAATGGTTTGAATAT
AATGATTGTAGATTTTCTATTAGAGATTCTGTATTTGGATCTGTTTTTTTTGTTGCTACTGGATTTCATGGATTTCACGT
TATTGTTGGTTCTTTGTTTTTGATTGTTATTTGGTTTCGTTTATTAGGGAAGC---------------------------
-TGAGGCTTCTGCTTGATATTGGCATTTTGTTGATGTAGTTTGGTTGTTTTTGTTTTCCGTAGTTTATTGATGAGGAGGG
TAA------------------AAGAGGGATTTATTATTAAGTGGGGTTAGATCATTTTTGTATGATTTACCTTCTCCTTC
TAGAATTTCTTATTTATGAAATTTTGGAAGAATATTAGGAGTATTTTTGGGATTTCAAATTTTGACTGGATTATTTTTAG
CTATTCATTTTTCTGGAGATGTGAATTTGGCTTTTGGAAGAGTTGTTCATTTGATGCGAGATGTAAAGTGGGGGTGGTTA
ATTCGATTTTTACATTCTAATGGAGCTAGATTTTTTTTTGTTTTTATTTATT----------------------------
--CTTTTAAAAATTTAAAAAATTGAAT-----------------------------------------------------
--------------------------------------------------------------------------------
--------------------------------------------------------------------------------
--------------------------------------------------------------------------------
--------------------------------------------------------------------------------
---------------------------------------------------------------------------ACTCC
GATTCATATTCAACCTGAGTGGTATTTTTTATTTGCTTATTGTATTCTTCGATCTATTAGAAGAAAGGTTGGAGGGGTTA
TTGCTTTATTAATATCTGTTTTGATTTTTTATTTTTTTCCTTTATTTATAGGAGGGGAAAAAAGAA--------------
--------------------------------------------------------------------------------
--------------------------------------------------------------------------------
????????????????????????????????????????????????????????????????????????????????
????????????????????????????????????????????????????????????????????????????????
????????????????????????????????????????????????????????????????????????????????
????????????????????????????????????????????????????????????????????????????????
????????????????????????????????????????????????????????????????????????????????
????????????????????????????????????????????????????????????????????????????????
????????????????????????????????????????????????????????????????????????????????
????????????????????????????????????????????????????????????????????????????????
????????????????????????????????????????????????????????????????????????????????
????????????????????????????????????????????????????????????????????????????????
????????????????????????????????????????????????????????????????????????????????
????????????????????????????????????????????????????????????????????????????????
????????????????????????????????????????????????????????????????????????????????
????????????????????????????????????????????????????????????????????????????????
????????????????????????????????????????????????????????????????????????????????
????????????????????????????????????????????????????????????????????????????????
????????????????????????????????????????????????????????????????????????????????
????????????????????????????????????????????????????????????????????????????????
????????????????????????????????????????????????????????????????????????????????
????????????????????????????????????????????????????????????????????????????????
????????????????????????????????????????????????????????????????????????????????
????????????????????????????????????????????????????????????????????????????????
????????????????????????????????????????????????????????????????????????????????
????????????????????????????????????????????????????????????????????????????????
????????????????????????????????????????????????????????????????????????????????
????????????????????????????????????????????????????????????????????????????????
????????????????????????????????????????????????????????????????????????????????
????????????????????????????????????????????????????????????????????????????????
????????????????????????????????????????????????????????????????????????????????
???????????????????------------------GAAAAAATATTATTATATTCTTACTAAGAATAGAAATAATATT
TATATCAATATTTTTTTTAATATCTTCATTAATTTTTAGAAACTTTTCCTTCCTATTTTTCCTAACCCTAATAGTAAGAA
GATCAAGAATCGGACTATCTTTACTAGT-----------?????????????????????????????????????????
????????????????????????????????????????????????????????????????????????????????
????????????????????????????????????????????????????????????????????????????????
????????????????????????????????????????????????????????????????????????????????
????????????????????????????????????????????????????????????????????????????????
????????????????????????????????????????????????????????????????????????????????
????????????????????????????????????????????????????????????????????????????????
????????????????????????????????????????????????????????????????????????????????
????????????????????????????????????????????????????????????????????????????????
????????????????????????????????????????????????????????????????????????????????
????????????????????????????????????????????????????????????????????????????????
????????????????????????????????????????????????????????????????????????????????
????????????????????????????????????????????????????????????????????????????????
????????????????????????????????????????????????--------------------------------
--------------------------------------------------------------------------------
--------------------------------------------------------------------------------
--------------TCAAAAATTTGGA-GAAATTTTTTTTTTTTTTTTTTTTTTTTTWTTTTTKTAAATCAAG-------
-----------------TTTTATTTGAATGTGGAAGGATATGAAG-----------------------------------
---------------------------------------------------?????????????????????????????
????????????????????????????????????????????????????????????????????????????????
????????????????????????????????????????????????????????????????????????????????
????????????????????????????????????????????????????????????????????????????????
????????????????????????????????????????????????????????????????????????????????
????????????????????????????????????????????????????????????????????????????????
????????????????????????????????????????????????????????????????????????????????
????????????????????????????????????????????????????????????????????????????????
????????????????????????????????????????????????????????????????????????????????
????????????????????????????????????????????????????????????????????????????????
????????????????????????????????????????????????????????????????????????????????
????
>MY5175_Hapachea_HarshawRd_PatagoniaMtns
--------------------------------------------------------------------------------
---ATAAATTTATTAGGATTGTTTCCTTATATTTTTACTGCTTCTGCTCATCCTGTAGTTTCTTTTTCTTTAGGAATAGT
GATGTGGATGTCATTAATAATTATAGGGTGAATGAAAAATTTTAAGAAAAGATCGGCTCATTTAGTTTCTGAAGGGTGTC
CTATTATTTTATCTCCTTTTATAGTAATAATTGAAGTAATTAGACATCTAATTCGTCCTATTACTTTATCAGTTCGATTA
GCTGCAAATATAATAGCGGGACATTTAATTATTGGATTAATTTCTTCAATTTCTGAAATTTCTTTTCTTAGATTTTTTGT
TAGATTATTAATACAAATTTTATTATTAGTGTTAGAATGAGGAGTATGTTTAATTCAAGGATTTGTTTTTAGAGTTTTGA
TTATAATATATATTTTGGATTTTTATTAA--------------------------------AATAATTTTTCCTTTTATT
TTATTTATAATTTTGGTTATTTTTTTTATAGAAATTGGAAAAAGAGAAAAATTAAAATTAGAAGTATCTTTAAACCTTCA
AAGTTTAAGAGAGAGATAAAGGTTTACAGCCTTTCATCTTGATTTTTAAAAGGATTATGAATTTGCAGTTCATTGTTTTA
TTAAACTAATTTCTGCGATGAATTTATTCTACTAATCATAAGGATATTGGAMMTTTATATTTAATTTTTGGAATTTGATC
AGGAATAGTTGGAACTGCAATAAGAGTAATCATTCGGACTGAGTTAGGACAAGTGGGAAGATTATTGGGAGATGATCATT
TGTATAATGTTATTGTAACTGCTCATGCTTTTGTTATAATTTTTTTTATAGTAATACCTATCATAATTGGGGGGTTTGGA
AATTGAATAGTTCCTTTAATATTAGGATCTCCAGATATAGCTTTTCCTCGAATGAATAATTTAAGATTTTGACTTCTCCC
TCCTTCCTTGTTTTTTTTGATTTTATCTTCTATGGTGGAAAAGGGGGTAGGGGCAGGGTGAACTGTTTATCCTCCATTAT
CTTCTTTTTTAGGACATTCAGGAAGAAGAATGGATTTTGCTATTTTTTCTTTACATTTAGCTGGAGCTTCTTCTATTATA
GGAGCTGTGAATTTTATTTCTACTATTGTAAATATGCGAAGAAAAGGGATAAGAATAGAGAAAGTACCGTTATTTGTGTG
GTCAGTATTGATTACTGCTATTTTATTATTATTATCTTTACCTGTATTGGCAGGTGCAATTACTATATTGTTAACGGATC
GAAATTTTAATACATCATTTTTTGATCCAGCAGGAGGGGGGGATCCGATTTTGTTTCAACATTTATTTTGATTTTTTGGT
CATCCTGAAGTGTATATTTTGATTTTACCTGGATTTGGAATAATTTCTCATATTATTAGTTCTTCTGTGGGTAAGCGAGA
GCCTTTTGGAAGATTAGGAATAATTTATGCTATAGTGGGAATTGGAGGAATAGGGTTTGTAGTTTGGGCTCATCATATAT
TTTCTGTGGGAATGGATGTAGATACTCGAGCTTATTTTACTTCTGCTACAATAATTATTGCTGTCCCTACAGGAATTAAA
GTATTTAGATGAATAGCTACGTTGTTTGGATCTTATTTTAAATTAGATGCGTCAATGTTATGAAGAGTTGGATTTATTTT
TTTATTTACAATAGGGGGAATTACTGGAGTAATTTTGGCAAATTCTTCTTTGGATATTATTCTTCATGATACTTATTATG
TAGTTGCTCATTTTCATTATGTTTTAAGAATGGGTGCTGTTTTTGCAATTTTAGGGGGATTTTCTTATTGATTGCCTTTA
TTTTTTGGGTTGGCGTTAAATTCTAAACGAATGGTTTTACATTTTTATGTAATATTTTTAGGAGTAAATTTAACTTTTTT
TCCTCAGCATTTTTTAGGGATAAATGGAATGCCTCGTCGGTATTCTGATTATCCTGATGCTTTTTTAATATGAAATGTGG
TTTCTAGAATAGGTTCTATTATTTCATTATTAGGGATTATATTTTTGGTAATGGTAGTTTGGGAGAGAATAGTAAGAAAG
CATTTAATTGTATTTTCTTATTTTGTTTCTGGATCTATGGAATGGCAATGAAGATTACCTCCTTTAGAGCATTCTTTTAA
TCAAATAGTATTATGTTTGCCAAGTTGAGGATCATTATATTTTCAGAATGGAGTTTCTCCATTAATAGAACAAATAATTT
TTTTTCATGATCATTCTATAATAGTAATAGTGTTAGTAATAGTAATGGTGGGGTATTTATTAATAGTTTCTTTATTTGAG
AAAAGATATAATCGGATAATATTCGAGGGACAAGAATTAGAGTTAATTTGGACATTGGTTCCTGTAGTATTTTTATTAGT
TATTGCTTTTCCTTCTTTGCGATTGCTTTATTT--TGGAAGAGATAGAAGATCCTGAGGTTACTGTAAAATCTTTAGGAC
ATCAATGGTTTTGGAGATATGAGTATGCTGATATGAGAGTGAAAAATTTAGAATCTTATATAATAGAAAGAAGAATATTT
CGTTTATTAGAGGTTGATAATGCTTTAATTCTTCCGTTTGAAACTAATATTCGAATGGTAATTTCTGCTTCTGACGTGAT
TCATTCTTGAACTATTCCTAGATTAGGAGTAAAAGCTGATGGAATTCCAGGACGATTAAATCAAATTAGAATATTTATTA
ATCGTCCTGGAATTTTTTTTGGGCAATGTTCTGAAATTTGTGGGGCTAATCATAGATTTATACCTATTATAATAATGACA
ATTTCAAAAAGTGG-------TTGAAAAAATTTTTTCATTCATTTCATTTAGTAACTATAAGTCCTTGGCCGTTGTTAAT
GGGAGTTGGGGTAATAGGAGTTTTATTAGGATTAGTAAAAGTGATAAGAGTTTTTAATTTTTTTTTTTTTTTTTTTTCTA
TAAGCTTTTCTTTAATAGTAATAGTATTATGATGGCGGGATGTAATTCGAGAAGGAACTTTTGAGGGGTCTCATTCGTTA
GAAGTAGTAAAAGGGTTGATAGTAGGGATAATTCTATTTATTATTTCTGAGGTTTTTTTTTTTTTTTCTTTTTTTTGATC
TTTTTTTCATTCAAGATTAAATCCTACTTTGGAATTAGGAAGAGTGTGACCTCCTTGTGGTGTAGAAAGATTTAATCCTT
TTCAGGTTCCTTTATTGAATACTACTATTTTATTGGGTTCTGGAGTTAGAGTAACTTGGTGTCATCAAAGAATTTTAAAA
GGAGAAATGAAAGAATTAAATCTTTAATGGTTACTTGAATGTTAGGAATTTATTTTTTATTTCTTCAATGGATGGAGTAT
AAGGATTGTACTTTTTCTATTAGAGATTCAGTTTTTGGATCTATTTTTTTTGTAGCTACAGGATTTCATGGTTTTCATGT
AATTGTAGGAACTTTATTTTTAATAGTTATTTGATTTCGGCTTTTGGATAAGCATTTATCTGAATTTCATCACTTTGGAT
TTGAAGCTTCTGCATGATATTGACATTTTGTAGATGTAGTTTGGTTATTTTTGTTTTCTGTAGTGTATTGATGAGGAGGA
TAATTGAAAGTTTCTATTCGGAAGAGAGATGTAATAGTAAAAAGAGTAAGATCGTTTTTATATGATTTACCTTCACCGTC
AAGAATTTCTTATTTAT--------GGAAGAATGTTAGGGGTTTTTTTAATAATACAGATTTTTACTGGGTTGTTTTTAG
CTATTCATTTTTCTGGGGATGTAAATTTAGCTTTTATAAGAGTAGTACATTTAATGCGAGATGTGAAGTGGGGATGATTA
ATTCGTTTTCTTCATTCTAATGGAGCTAGTTTTTTTTTTTTATTTATTTATTGTCATATAGCTCGAGGAATTTATTATGG
ATCTTTTAAGAATTTTAAAACTTGAATAAGAGGGGTAACTATTTTTATTTTGAGAATAATAACTGCTTTTTTAGGATATG
TTTTACCTTGAGGACAAATGTCATTTTGGGCGGCTACTGTAATTACTAATTTATTTTCTGCTATTCCTTATTTGGGAAGA
ATAATGGTTGAATGGATATGGGGAGGATTCGCTGTAGGGAATCCTACTTTGACTCGGTTTTTTAGATTTCATTTTATTTT
TCCTATAGTTATTTTATTTTTAGTAATTGTTCATTTAGTGTTTCTTCATGAAGTTGGATCTTTTAATCCGTTAGGAATAA
ATAGAAATTTAGATAAAGTTGAATTTCATTCTTTTTTTTCTTTAAAGGATTCTGTTTCATTGATGTTAATGTTTTTTATT
TTAGTGATAGTTTCTTTATTAACACCTTTAGTTTTTATAGATT-------------------------------------
--------------------------------TTGCGTATTGCATTTTGCGTTCTATTAGAAGAAAGGTTGGGGGGGTTT
TAGCTTTATTAATATCTGTAATAATTTTTTATTTCTTCCCCTTTTTTATAGGAGGAATGAAGAGAAGAATGATATCATAT
TCTTTAGGAAAGTTTTTATTTTGGATGGTTATTTTTAATTGAATATTGTTAACTTGAATTGGATCTTGTTTAGTAGAATA
TCCTTTTGTAGAAATGGGAAAGATTTTTAGATTCATRTATTTTTTTTTTTTTTGATT-----------------------
ATTAGAGTAGCTTTCTTTACATTAATAGAACGAAAAACCTTAGGGTACATCCAAATCCGAAAAGGTCCTAATAAAGTAGG
ATATTTAGGAATTTTACAACCTTTTAGAGACGCATTAAAATATCATTATTCTCTCCTATCTCTACTTTCTTTTTATCTTT
AACTATTTGACCTTTAATTCCATGCTATTACTTCGGTATTTTTGATTCTAACTTTAGAATTCTTTCATTTTTTGTAATTT
CAAGAATTTCCGTTTACTCCCTTCTAATAATTGGATGATCTGCTAATTCAAAATATTCCCATTTAGGAAGAATTCGAAGA
GTAGCTCAAATAATTTCTTATGAAGTATCCCTTTTCATTTCTATTATTTCTCTATGCTTCCTTCATATAAATTTATTTCC
CTAATTCATCTTCAAAAAAACTTCCCTTTCATTTTTATCCTTTTTCCCATTTTTATCATTTGAATACTTTCTTCAATTGC
TGAAACTAATCGAAGACCTTTTGATTTTGCAGAAGGAGAATCAGAATTAGTATCAGGATTTAATGTAGAATACTTAGGAG
GACCTTTCGCTATAATCTTTTTAGCAGAATATTTAAATATTTTAATATTAAGAATTATTACCTCAAT------AATCCGA
GGAACTTTTCCCCGATTCCGCTACGATTTTGGATATTTATGTTTTTTTATTTAATTAGATTTCTTATAGTGTTTTCTTAT
TCAGATTGGTTTATGTTATGAATAGGGTTAGAAGTGAATATAATAAGATTTATTTCTTTTATGTTAATTAGAAAAAGAAA
AATAGAGGTAGAGGGATTATATAAATATTTTTTTATTCAAGGAGTAGGGTCATGTTTAGTAATGTTTGGTATATTGGAGG
GAGAAATTTTAGAGGTGGCTTTATCTTTGAAAATAGGAGCAGGACCTTTTTTTTTTTGGTTTCCTGAAGTTTTAGAAAAA
TTAGGGTGGTGAGGGAGATATTTGTTGATAACTTTTCAAAAGTTATTACCTTTATTATTATTATCGAGAATAGGGGG---
-------------------------------------------------ATTATTTTTTTATTTATTCTTTTATTTTGGT
TTCTGTGGTTATATTTTTGGATTGAAAGGATTTCTGAAATGGGAATTTTGGGGAAAGGAAAAATAATTTTATATGTTTTA
GTAATAGGAGGTATACCTCCTATAGCTGGCTTTATGGTAAAGTGAATAATTTTAGTAGAAATAATGAAGTTTAGAATTTT
TTTAAGAGTGGTTATAGTTTTGTTGTTTTTAT-----------------------------------GTTAGAATTTCTC
CGTATGAGTGTGGGTTTGATATTATTTCTGGAACTCGAATAAATTTCTCTTATCGTTTTTTTCTTATTTCTATTTTATTT
TTGATTTTTGATGTAGAGATTTCTTTGTTGTTTCCTTTACCATTTTTATGAGGAGAAATGATAGTAATTGTGGGAAGTTT
TTTTTTTTTAGTGATTTTAATAGTGGGGTTGATGTATGAATATAAAAATGGTGCTTTAGATTTTATATTTTCTTTGAAAT
AGTATTAATTCCTACCCTATTAATTATTTCTAAATCAGGGAAAACATTAGAACGAAATCAAGCAGGAATCTATTTAATCC
TTTACACTATCTCAGGAAGATTACCTCTTCTCACATTAATTTGCTTCTATTTTCAATCTTTTATTTCTATTCCTATTTCC
TTTTATGAAATTCCTTTCCCATTATTTCTTTGTTTAGCATTTTTAATTAAATTTCCTTTATTCTTTTTTCACCTTTGACT
CCCTAAAGCTCATGTAGAAGCCCCAATAGAAGGATCCATAATCCTTGCAGGAATTTTACTAAAATTAGGAGGA-------
--------------------------------AGAAAATTTTCTTCTT--------------------------------
------------------------------------------TCCCTAATCGCTTATTCTTCTGTAGCACATATAGCATT
AGTGATTTCTAGAATTTTATCA----------------------------------------------------------
--------------------------------------------------------------------------------
---------------------------------------------------------ATTTCCTTTAATCCTAATTCCAT
TTCTAGTATCTTCATTTTC-----ATAATTTGATGACGAAAAAATATTATTATATTTTTATTAAGAATAGAAATAATGTT
TATTTCAATATTCTTCTTAATTTCTTCCTCAATTTTTAGTAACTTTAGAATCCTCTTCTTTCTTTCATTAATAGTAAGAA
GATCAAGAATTGGATTATCTTTATTAGTTTTATTTTCACATTATCTTATTTAGAAAAGAATACATTCCTAATAAAGAAAT
TATTCGATTTTTAATAATCCTTTCAATTTTTATTTCTTCCATAATTATTTTAATTTATTTTTTATTATTCTAGGATGAGA
TGGATTAGGAATCTCTTCTTACATTTTAGTAATCTATTACCAAAACTACAAATCATGCGAATCAGGAACTATTACTATTC
TATCAAATCGGATTGGAGATATTATAATCATTTTATCAATTAGAATTCTTTTCTCCTTAGGATCTTGAGAATTACAATTT
AATAATATGTTCCCCTTTATTATCCTTCTCTTCTCTCTAATTGCCGCTTTTTCCAAAAGAGCGCAAATTCCATTTTCTGC
ATGATTACCTTCAGCAATAGCAGCTCCAACTCCAGTTTCTGCCTTAGTTCACTCTTCAACTTTAGTAACAGCAGGTGTTT
ATATTTTAATCCGAATATCTTCTCACTCTAATCCCATAATCTTAAATTTTATCCTTTACATTTCATTAATTACTTTAATT
TCTTCAAGAATCTCAGCTATTTGAGAACAAGACATAAAAAAAATTATCGCATTATCTACCCTAAGACAAATCGCCTTAAT
AATATTTTCCATCTCTATTAATTCTTTAAATATCGCATTTTTTCATTTAATTACTCATGCATTTTTTAAATCTACTATAT
TCATTTGTGCAGGGACATTAATTCACTCTTCTAATTATCAAGATTCTCGAAAACAAAACTCCTTAAACTTTTCCTCTCCT
CTAACATTTTCAATTCTAGGAATTTCCTCTTTCGCACTAATAGGAATCCCTTTTCTTGCAGGATTTTATTCAAAAGATGC
TATTATCAACTCCTTCTTTCAAAACAATTTAAATATTTCTATATCCCTTTTAATCCTTCTATCATTAGGAATAACCTCTT
CATATTCAACCCGAATAATCAAATTAATTTCTAAAAATTTTATCAAATCAAAGCCAGACTTCCTTTATCATTTCTTTAAT
CTCCCCGTCAATTTTACTTCCCATGTCTATTTTCTCAGGATCATCTTTTTGAAAATTTTAGTATTTTTATTTTTAATTTT
TTTATCAAGAATACAACCTATTTCTATAGTAATATTGCTTTGTTTAAGAACATTGTGATTTTCTTTAAATATTTATATAG
AAATAGGGAGATTTTGGTTTAGATTTATCTTAATTTTAGTAGTACTGAGAGGGATTTTAGTAGTTTTTATATATATAATT
TCTTTAAGATCTAATCAAAAGTTTGGAGGAAATTTTTTTTTTTTTTTTTTTTTTTTTWTTTTTRTGTGTGAAGAATTTTG
GATAAATGAAAAGGGAATTTTGTTTGAATGTGAGAAGATATGAGGAGGAGAGATAGTTTTTTTGAATTTATTAATTTTAG
TATTTTTGTTAAGAGTAATAATAATAGTGGTTTGGATTAGAAGAAAAGAAA---TCTCTTAAAGAAAAATAAATTCGACT
GTTTACCAAAAACATTTTTTATTGAATTATAATAAATAACTCCTGCTCAATGAAATTTAAATAGCCGCAGATCTGTGCTA
AGGTAGCATAATCATTTGCCTATTAATTTTAGGATAGAATGAATGGAGAAACGAATAAGACCTAATTTTCAAAAAAGATT
GCGACCTCGATGTTGAATTAAAATAACTTTTTAGAGAAAAATCTTTACAAGTAGGACTGTTCGTCCTTTAAAATTTTACA
TGATTTGAGTTCAAACCGGTGTAAGCCAGGTTGGTTTATATCTTCTATTTTTTCATAGTACGAAAGGAAATGAAAAAATT
TTAAATTGGCAGAACATTGCAATAGAATTAGAATCTAATTACCATTCAAATTTTAAATTTTATTATTATTATTATTTCAT
CATTAAAAGAAGAAAATTTTTTCAAGAAAAATTCGTGCCAGCATCTGCGGTTAAACGTTAATGAAAAGTTATTCTACTAT
T---------------------------------------------------------------------TAAAATTTTT
A---TTCTAAAATTTAAGTGAA------------------TGAAGCCCATTTTAAAGAATTAATTAGTTACTTATAAAAA
TTATTTAAGAAATAAAGTTTAATTTAGGAAACAGAATTGAAAAGTAATTTCATTT-AAATACTAAAATTAATAAGAAAAA
AAAGTGCACATATCGCCCGTCACCCTCTTCAAGAAGAGGTAAGTCGTAACAAAGTTGAAATATTGGAAAATGTTTCAAGA
GAAA
>MY5180_Hapachea_MustrangPk_MustangMtns
GAAAGATATTTGAAGAAATTTCTTTTCCTAATGGGTATGGAATTATAATAATTTCTATAGTTTTATTTTTATTGGTAATA
ATAATGAATTTATTAGGATTATTTCCTTATATTTTTACTGCTTCTGCTCACCCTGTTGTTTCTTTTTCTTTGGGAATAGT
AATGTGGATATCTTTATTTTTAATGGGATGAATAAAAAATTTTAAAAAAAGATCAGCTCACTTAGTTTCTGAAGGATGTC
CTATAATTTTATCTCCTTTTATAGTAATAATTGAAGTAATTAGCCATTTAATTCGTCCTATTACTTTATCTGTTCGTTTA
GCAGCAAATATAATAGCAGGCCATTTGATTATTGGGTTAATTTCTTCAGTTTCTGAAATTTCTTTTTTTAGATTTTTTAT
GAGACTATTTATGCAAATTTTATTGTTAGTATTAGAGTGAGGGGTTTGTTTAATTCAAGGATTTGTATTTAGAGTTTTAG
TAATAATATATATTTTAGATTTTTATTAA???????????????????????????????????????????????????
?????????????????????????????????????????????????????????????????---------------
--------------------------------------------------------------------------------
----------------GATGAATTTATTCTACTAATCATAAGGATATTGGAACTTTATATTTAATTTTTGGAATTTGATC
AGGAATAGTAGGGACTGCAATAAGAGTAATTATTCGAACTGAGTTAGGTCAAGTAGGAAGATTGTTGGGAGATGATCATT
TATATAATGTAATTGTTAC-------------------------------------------------------------
--------------------------------------------------------------------------------
--------------------------------------------------------------------------------
--------------------GGAAGAAGAATAGATTTTGCTATTTTTTCTTTACATTTAGCTGGGGCTTCT---------
----------------------------------------------------------------TTCCATTGTTTGTGTG
GTCGGTTTTGATTACTGCTATTTTATTATTATTATCTCTTCCTGTATTGGCTGGAGCTATTACTATATTATTAACGGATC
GAAATTTTAATACATCATTTTTTGATCCAGCTGGGGGAGGGGATCCAATTTTATTTCAACACTTATTTTGGTTTTTTGGA
CATCCTGAGGTTTATATTTTAATTTTACCTGGATTTGGAATAATTTCTCACATTATTAGTTCTTCTGTAGGAAAGCGAGA
ACCTTTTGGAAGATTAGGAATAATTTATGCAATGGTTGGAATTGGAGGAATGGGATTTGTAGTTTGAGCTCATCACATAT
TTTCTGTGGGAATGGATGTTGATACTCGGGCTTATTTTACTTCTGCTACTATAATTATTGCTGTTCCCACGGGAATTAAG
GTATTTAGATGGATAGCAACGTTGTTTGGGTCTTATTTTAAATTGGATGCTTCAATATTGTGAAGAGTTGGGTTTATTTT
TTTATTTAC-ATAGGAGGAATTACTGGAGTAATTTTAGCTAATTCTTCTTTAGATATTATTCTTCATGATACTTATTATG
TAGT-GCTCATTTTCATTATGTTTTAAGAATAGGAGCTGTATTTGCTATTTTAGGAGGATTTTCTTATTGACTTCCT---
TTTTTTGGGTT---------------------------------------------------------------------
----------------------------------------------------------------TTAATATGAAATGTAG
TTTCAAGAATAGGATCAATTATCTCATTATTAGGAATTATGTATTTGGTTATAGTAGTTTGGGAAAGAATAGTAAGAAAG
CATTTAATTGTATTTTCTTATTTTGTTTCTGGTCAT---GAATGGCAATG-AGTTTACCTCCTTTAGAACATTCTTTTAA
TCAAATAGTTTTATGT????????????????????????????????????????????????????????????????
????????????????????????????????????????????????????????????????????????????????
????????????????????????????????????????????????????????????????????????????????
????????????????????????????????????????????????????????????????????????????????
????????????????????????????????????????????????????????????????????????????????
????????????????????????????????????????????????????????????????????????????????
????????????????????????????????????????????????????????????????????????????????
????????????????????????????????????????????????????????????????????????????????
?????????????????????TTGAAAAAATTTTTTCATTCATTTCATTTAGTAACAATTAGTCCTTGACCATTATTAAT
AGGAGTGGGAGTAATAGGGATTCTAATAGGATTAGTAAAAGTAATAAGAATATTAAATTTTTTTTTTTTTTTTTTCTCAT
TAAGCTTTTCTTTGATAGTTATAGTTTTATGATGGCGTGATGTAATTCGAGAAAGAACTTATGAGGGTTCTCATTCGCTG
GAAGTAGTAAAAGGAATAATAGTGGGAATAATTTTATTTATTATCTCTGAAGTTTTTTTTTTTTTTTCTTTTTTTTGATC
TTTTTTTCATTCAAGTTTGAATCCGACTTTGGAATTAGGGGGAGTGTGACCTCCTAGTGGAGTGGAAAGATTTAATCCTT
TTCAGGTTCCTTTATTAAATACAACTATTTTATTAAGTTCTGGTGTTAGAATTACTTGATGTCATCAAAGAATTTTAAAA
GGAGAAATGATAGAATTAAATCTTTAATAATTACTTGGATATTAGGAATTTATTTTTTGTTTCTTCAATGGATAGAATAT
AATGATTGTACATTTTCTATTAGAGATTCTGTATTTGGATCTATTTTTTTTGTAGCTACTGGATTTCATGGGTTTCATGT
AATTGTTGGAACTTTATTTTTG------------------CTTTTGGAAAAGCATTTATCTGAATTTCATCATTTTGGGT
TTGAAGCTTCTGCTTGGTATTGACATTTTGTGGACGTGGTGTGGTTGTTTTTATTTTCAGTAGTTTATTGATGAGGAGGA
TAA-------------------------------------AAAGAGTAAGATCATTTTTATATGATTTGCCCTCTCCGTC
AAGAATTTCATATATATGAAATTTTGGAAGAATGTTAGGAATTTTTTTAATGGTGCAGATTTTAACTGGATTGTTTTTAG
CTATTCATTTTTCTGGAGATGTAGATTTAGCTTTTAAGAGAGTGGTTCATTTAATGCGAGATGTAAAATGAGGGTGATTG
ATTCGTTTTTTGCATTCTAATGGGGCTAGTCTTTTTTTCTTGTTTATTTATTGTCATATAGCTCGAGGAATTTATTATGG
GTCTTATAAAAATTTTAAAACTTGAGTAAG--------------------------------------------------
---------------------------------------------------------------TTCCTTATTTGGGAAGA
ATATTAGTAGAGTGGGTGTGAGGGGGGTTTGCTGTTGGGAATCCTACATTAACCCGATTTTTTAGATTTCATTTTATTTT
ACCTATAGTAATTTTATTTTTAGTAATTATTCATTTAGTTTATCTTCATGAGATTGGATCTTTTAATCCATTGGGAATTA
ATAGAAATTTGGATAAAGTGGAGTTTCATTCTTTTTTTTCTTTTAAAGATTCTGTTTCTTTAATAATTGTAGTATTTTTT
TTAGTGATGATTTCTTTATTAATGCCTTTAATTTTTATGGATTGTGATAATTTTTTAATATCTAATCCTTTGGTAACTCC
TATTCATATTCAACCTGAATGATATTTTTTATTTGCTTATTGTATTTTGCGATCTATTAGAAGAAAGGTTGGGGGGGTTT
TAGCTTTA------------------------------------------------------------------------
--------------------------------------------------------------------------------
-----------------------------------TGTATTTTTTTTTTTTT----------------------------
????????????????????????????????????????????????????????????????????????????????
????????????????????????????????????????????????????????????????????????????????
????????????????????????????????????????????????????????????????????????????????
????????????????????????????????????????????????????????????????????????????????
????????????????????????????????????????????????????????????????????????????????
????????????????????????????????????????????????????????????????????????????????
????????????????????????????????????????????????????????????????????????????????
????????????????????????????????????????????????????????????????????????????????
????????????????????????????????????????????????????????????????????????????????
????????????????????????????????????????????????????????????????????????????????
????????????????????????????????????????????????????????????????????????????????
????????????????????????????????????????????????????????????????????????????????
????????????????????????????????????????????????????????????????????????????????
????????????????????????????????????????????????????????????????????????????????
????????????????????????????????????????????????????????????????????????????????
????????????????????????????????????????????????????????????????????????????????
???????????????????????TTTTTTTATATTTTATTTCAT-------------------GAAGATAGGATGATTCT
CCTATGA-TGTGG-TTTGATGTGATTTCTGGAACCCGGGTAAATTTTTCTTATCG-------------------------
-----------------------------------------------------------------------------AAT
TTTTTTTTTATTTATTT--------------------------------------------------------TTGAAAT
AGTT----------------------------------------------------------------------------
--------------------------------------------------------------------------------
-----------------------------------------------------------------------------ACT
TCCTAAAGCCCATGTAGAAGCTCCTATAGAAGGATCAATAATTCTTGCAGGAATTTTACTAAAATTAGGAGGATATGGTA
TTATTCGATTTAGACCATTTATTTTTTCTTTAAGAAAATTTTTATCTTCAATAATTATATCTTGTAGACTTTTGGGAGCC
TGCATCACAAGAATAATTTGCATTCGACAAAAAGATTTTAAATCCTTAATTGCATATTCTTCCGTAGCCCACATAGCTTT
AGTAATTTCTAGAATTCTATCGTTTAAACTTCAAGGAATTAATGGAGCTATATTA---------------------TGCT
CATCAAGATTATTCCTCTTAGTTTCCATTCTTTATAACAATTCTCATTCTCGAAATATTTTATTATTATCCCTAATTCCT
CATTTTGATGACTTTTATTTTCTTCAGTAAACTTTTCCATTCCCCCT---------------------------------
-------------------?????????????????????????????????????????????????????????????
????????????????????????????????????????????????????????????????????????????????
????????????????????????????????????????????????????????????????????????????????
????????????????????????????????????????????????????????????????????????????????
????????????????????????????????????????????????????????????????????????????????
????????????????????????????????????????????????????????????????????????????????
????????????????????????????????????????????????????????????????????????????????
????????????????????????????????????????????????????????????????????????????????
????????????????????????????????????????????????????????????????????????????????
????????????????????????????????????????????????????????????????????????????????
????????????????????????????????????????????????????????????????????????????????
????????????????????????????????????????????????????????????????????????????????
????????????????????????????????????????????????????????????????????????????????
????????????????????????????????????????????????????????????????????????????????
????????????????????????????????????????????????????????????????????????????????
????????????????????????????????????????????????TTGAAAATTTTAGTATTTATGTTTTTAATTTT
TTTATCTAGAATTCAACCCATTTCTATAGTAATATTACTTTGTTTAAGAACATTATGATTTTCTTTAAAAATATATTTTG
AAATAGGGAGATTTTGATTTAGATTTATTCTGATTTTAGTGGTTTTAAGAGGAATTTTAGTAGTTTTTATATATATGATT
TCTTTAAGATCTAATCAAAAGTTTGGAGGAAATTTTTTTTTTTTTTTTTTTTTTTTTWTKTTTTTA-GTGAGGAGTTTTG
GATAAATGAAAAAGGAATCTTATTTGAATGTGAAAAAATATGAGGGGGAGAGATAATTTTTTTAAATTTGTTTATTTTAG
TGTTTTTGTTGAGAGTAATAATAATAGTAGT--------------------?????????????????????????????
????????????????????????????????????????????????????????????????????????????????
????????????????????????????????????????????????????????????????????????????????
????????????????????????????????????????????????????????????????????????????????
????????????????????????????????????????????????????????????????????????????????
????????????????????????????????????????????????????????????????????????????????
????????????????????????????????????????????????????????????????????????????????
????????????????????????????????????????????????????????????????????????????????
????????????????????????????????????????????????????????????????????????????????
????????????????????????????????????????????????????????????????????????????????
????????????????????????????????????????????????????????????????????????????????
????
>MY5181_Hapachea_MustrangPk_MustangMtns
--------------------------------------------------------------------------------
--------------------------------------------------------------------------------
--------------------------------------------------------------------CTGAAGGATGTC
CTATAATTTTATCTCCTTTTATAGTAATAATTGAAGTAATTAGCCATTTAATTCGTCCTATTACTTTATCTGTTCGTTTA
GCAGCAAATATAATAGCAGGCCATTTGATTATTGGGTTAATTTCTTCAGTTTCTGAAATTTCTTTTTTTAGATTTTTTAT
GAGACTATTTATGCAAATTTTATTGTTAGTATTAGAGTGAGGGGTTTGTTTAATTCAAGGATTTGTATTTAGAGTTTTAG
T---------------------------A???????????????????????????????????????????????????
?????????????????????????????????????????????????????????????????ATCTTTAAACCTTCA
AAGTTTAAGAGAAAAATAAAGGTTTACAGCCTTTCATCTTGATTTTTAGAAAAATTATGAATTTGCAGTTCATTGTTTTA
TTAAACTAATTTCTGCGATGAATTTATTCTACTAATCATAAGGATATTGG------------------------------
--------------------------------------------------------------------------------
--------------------------------------------------------------------------------
--------------------------------------------------------------------------------
--------------------------------------------------------------------------------
--------------------------------------------------------------------------------
--------------------------------------------------------------------------------
-----------------------------------CTCTTCCTGTATTGGCTGGAGCTATTACTATATTATTAACGGATC
GAAATTTTAATACATCATTTTTTGATCCAGCTGGGGGAGGGGATCCAATTTTATTTCAACACTTATTTTGGTTTTTTGGA
CATCCTGAGGTTTATATTTTAATTTT-----------------------------------------------------A
ACCTTTTGGAAGATTAGGAATAATTTATGCAATGGTTGGAATTGGAGGAATGGGATTTGTAGTTTGAGCTCATCACATAT
TTTCTGTGGGAATGGATGTTGATACTCGGGCTTATTTTACTTCTGCTACTATAATTATTGCTGTTCCCAC----------
--------------------------------------------------------------------------------
--------------------------------------------------------------------------------
--------------------------------------------------------------------------------
--------------------------------------------------------------------------------
--------------------------------------------------------------------------------
--------------------------------------------------------------------------------
--------------------------------------------------------------------------------
----------------????????????????????????????????????????????????????????????????
????????????????????????????????????????????????????????????????????????????????
????????????????????????????????????????????????????????????????????????????????
????????????????????????????????????????????????????????????????????????????????
????????????????????????????????????????????????????????????????????????????????
????????????????????????????????????????????????????????????????????????????????
????????????????????????????????????????????????????????????????????????????????
????????????????????????????????????????????????????????????????????????????????
?????????????????????TTGAAAAAATTTTTTCATTCATTTCATTTAGTAACAATTAGTCCTTGACCATTATTAAT
AGGAGTGGGAGTAATAGGGATTCTAATAGGATTAGTAAAAGTAATAAGAATATTWAATTTTTTTTTTTTTTTTTTCTCAT
TAAGCTTTTCTTTGATAGTTATAGTTTTATGATGGCGTGATGTAATTCGAGAAAGAACTTATGAGGGTTCTCATTCGCTG
GAAGTAGTAAAAGGAATAATAGTGGGAATAATTTTATTTATTATCTCTGAAGTTTTTTTTTTTTTTTCTTTTTTTTGATC
TTTTTTTCATTCAAGTTTGAATCCGACTTTGGAATTAGGGGGAGTGTGACCTCCTAGTGGAGTGGAAAGATTTAATCCTT
TTCAGGTTCCTTTATTAAATACAACTATTTTATTAAGTTCTGGTGTTAGAATTACTTGATGTCATCAAAGAATTTTAAAA
GGAGAAAT------------------------------------------------------------------------
--TGATTGTACATTTTCTATTAGAGATTCTGTATTTGGATCTATTTTTTTTGTAGCT-----------------------
---------------------------------------------------------------ATTTCATCATTTTGGGT
TTGAAGCTTCTGCTTGGTATTGACATTTTGTGGACGTGG-----------------------------------------
---?????????????????????????????????????????????????????????????????????????????
????????????????????????????????????????????????????????????????????????????????
????????????????????????????????????????????????????????????????????????????????
????????????????????????????????????????????????????????????????????????????????
????????????????????????????????????????????????????????????????????????????????
????????????????????????????????????????????????????????????????????????????????
????????????????????????????????????????????????????????????????????????????????
????????????????????????????????????????????????????????????????????????????????
????????????????????????????????????????????????????????????????????????????????
????????????????????????????????????????????????????????????????????????????????
????????????????????????????????????????????????????????????????????????????????
????????????????????????????????????????????????????????????????????????????????
????????????????????????????????????????????????????????????????????????????????
????????????????????????????????????????????????????????????????????????????????
????????????????????????????????????????????????????????????????????????????????
????????????????????????????????????????????????????????????????????????????????
????????????????????????????????????????????????????????????????????????????????
????????????????????????????????????????????????????????????????????????????????
????????????????????????????????????????????????????????????????????????????????
????????????????????????????????????????????????????????????????????????????????
????????????????????????????????????????????????????????????????????????????????
????????????????????????????????????????????????????????????????????????????????
?????????????????????????????---------------------------------------------------
--------------------------------------------------------------------------------
-----------------TATATAAATATTT-TTTGTTCAAGGGGTTGGGTCATGTTTAGTAAT-----------------
-----------------------------------------------------------------------------TGG
GTAGAATGGTGAGGAAGATATTTATTGATAACATTTCAGAAACTATTACCTTTGTTGTTATTATCAAGAATAGGAGGAGT
TATTTAGATTTTTGAG----------------------------------------------------------------
--------------------------------------------------------------------------------
--------------------------------------------------------------------------------
--------------------------------------------------------------------------------
------------GGTTTGATGTGATTTCTGGAACCCGGGTAAATTTTTCTTATCGTTTTTTTTTGATTTCTATTTTG-TT
TTGATTTTTGATGTGGAAATTTCTTTATTATTTCCTTTACCTTTTTT---------------------------------
------------------------------------------------------------????????????????????
????????????????????????????????????????????????????????????????????????????????
????????????????????????????????????????????????????????????????????????????????
????????????????????????????????????????????????????????????????????????????????
????????????????????????????????????????????????????????????????????????????????
????????????????????????????????????????????????????????????????????????????????
????????????????????????????????????????????????????????????????????????????????
????????????????????????????????????????????????????????????????????????????????
????????????????????????????????????????????????????????????????????????????????
????????????????????????????????????????????????????????????????????????????????
????????????????????????????????????????????????????????????????????????????????
????????????????????????????????????????????????????????????????????????????????
????????????????????????????????????????????????????????????????????????????????
????????????????????????????????????????????????????????????????????????????????
????????????????????????????????????????????????????????????????????????????????
????????????????????????????????????????????????????????????????????????????????
????????????????????????????????????????????????????????????????????????????????
????????????????????????????????????????????????????????????????????????????????
????????????????????????????????????????????????????????????????????????????????
????????????????????????????????????????????????????????????????????????????????
????????????????????????????????????????????????????????????????????????????????
????????????????????????????????????????????????????????????????????????????????
????????????????????????????????????????????????????????????????????????????????
????????????????????????????????????????????????????????????????????????????????
????????????????????????????????????????????????????????????????????????????????
????????????????????????????????????????????????--------------------------------
--------------------------------------------------------------------------------
--------------------------------------------------------------------------------
--TTTAAGATCTAATCAAAAGTTTGGA-GAAATTTTTTTTTTTTTTTTTTTTTTTTTWTTTTTKTAAGTGAGGAGTTTTG
GATAAATGAAAAA-------------------------------------------------------------------
---------------------------------------------------?????????????????????????????
????????????????????????????????????????????????????????????????????????????????
????????????????????????????????????????????????????????????????????????????????
????????????????????????????????????????????????????????????????????????????????
????????????????????????????????????????????????????????????????????????????????
????????????????????????????????????????????????????????????????????????????????
????????????????????????????????????????????????????????????????????????????????
????????????????????????????????????????????????????????????????????????????????
????????????????????????????????????????????????????????????????????????????????
????????????????????????????????????????????????????????????????????????????????
????????????????????????????????????????????????????????????????????????????????
????
>MY5193_Hapachea_HarshawRd_PatagoniaMtns
--------------------------------------------------------------------------------
--------------------------------------------------------------------------------
--------------------------------------------------------------------------------
-----ATTTTATCTCCTTTTATAGTAATAATTGAAGTAATTAGACATCTAATTCGTCCTATTACTTTATCAGTTCGATTA
GCTGCAAATATAATAGCAGGACATTTAATTATTGGATTAATTTCTTCAATTTCTGAAATTTCTTTTCTTAGATTTTTTGT
TAGATTATTAATACAAATCTTATTATTAGTGTTAGAATGAGGAGTATGTTTAATTCAAGGATTTGTTTTTAGAGTTTTGA
TTATAATATATATTTTGGATTTTTATTAA???????????????????????????????????????????????????
?????????????????????????????????????????????????????????????????---------------
--------------------------------------------------------------------------------
--------------------------------------------------------------------------------
--------------------------------------------------------------------------------
--------------------------------GTTATAATTTTTTTTATAGTAATACCTATTATAATTGGGGGGTTTGGA
AATTGAATAGTTCCTTTAATATTAGGATCTCCAGATATAGCTTTTCCTCGAATGAATAATTTAAGATTTTGACTTCTCCC
TCCTTCCTTGTTTTTTTTGATTTTATCTTCTATGGTGGAAAAGGGGGTAGGGGCAGGGTGAACTGTTTACCCTCCATTAT
CTTCTTTTTTAGGACATTCAGGAAGAAGAATGGATTTTGCTATTTTTTCTTTACATTTAGCTGGAGCTTCTTCTATTATA
GGAGCTGTAAATTTTATTTCTACTATTGTAAATATGCGAAGAAAAGGGATAAGAATAGAGAAAGTACCGTTATTTGTGTG
GTCAGTATTGATTACTGCTATTTTATTATTATTATCTTTACCTGTATTGGCAGGTGCAATTACTATATTGTTAACGGATC
GAAATTTTAATACATCATTTTTTGATCCAGCAGGAGGGGGGGATCCGATTTTGTTTCAACATTTATTTTGATTTTTTGGT
CATCCTGAAGTGTATATTTTGATTTTACCTGGATTTGGAATAATTTCTCATATTATTAGTTCTTCTGTGGGTAAGCGAGA
GCCTTTTGGAAGATTAGGAATAATTTATGCTATAGTGGGAATTGGAGGAATAGGGTTTGTAGTTTGGGCTCATCATATAT
TTTCTGTGGGAATGGATGTAGATACTCGAGCTTATTTTACTTCTGCTACAATAATTATTGCTGTTCCTACAGGAATTAAA
GTATTTAGATGAATAGCTACGTTATTTGGATCTTATTTTAAATTAGATGCGTCAATGTTATGAAGAGTTGGATTTATTTT
TTTATTTACAATAGGGGGAATTACTGGAGTAATTTTGGCAAATTCTTCTTTGGATATTATTCTTCATGATACTTATTATG
TAGTTGCTCATTTTCATT------------------------------------------------------TGCCTTTA
TTTTTTGGGTTGGCGTTAAATTCTAAACGAATGGTTTTACATTTTTATGTAATATTTTTAGGAGTAAATTTAACTTTTTT
TCCTCAGCATTTTTTAGGAATAAATGGAATGCCTCGTCGGTATTCTGATTATCCTGATGCTTTTTTAAT-----------
--------------------------------------------------------------------------------
-------------------------------------------GGCAATGAAGATTACCTCCTTTA-AGCATTCTTTTAA
TCAAATAGTATTATGTTTGCCAAGTTGAGGATCATTATATTTTCAGAATGGAGTTTCTCCATTAATAGAACAAATAATTT
TTTTTCATGATCATTCTATA------------------------------------------------------------
--------------------------------------------------------------------------------
--------------------------------------AAGAGATAGAAGATCCTGAGGTTACTGTTAAATCTTTAGGAC
ATCAATGGTTTTGGAGATATGAGTATGCTGATATGAGAGTGA--------------------------------------
--------------------------------------------------------------------------------
------------------------------------------------AGGACGATTAAATCAAATTAGAATATTTATTA
ATCGTCCTGGAATTTTTCTTG-----------------------------------------------------------
---------------------TTGAAAAAATTTTTTCATTCATTTCATTTAGTAACTATAAGTCCTTGGCCGTTGTTAAT
GGGAGTTGGGGTAATAGGAGTTTTATTAGGATTAGTAAAAGTGATAAGAGTTTTTAATTTTTTTTTTTTTTTTTTTTCTA
TAAGCTTTTCTTTAATAGTAATAGTATTATGATGGCGGGATGTAATTCGAGAAGGAACTTTTGAGGGATCTCATTCGTTA
GAAGTAGTAAAAGGGTTGATAGTAGGGATAATTCTATTTATTATTTCTGAGGTTTTTTTTTTTTTTTCTTTTTTTTGATC
TTTTTTTCATTCAAGATTAAATCCTACTCTGGAATTAGGAAGAGTGTGACCTCCTTGTGGTGTA----------------
--------------------------------------------------------------------------------
--------------------------------------------------------------------------------
--------------------------------------------------------------------------------
--------------------------------------------------------------------------------
--------------------------------------------------------------------------------
---?????????????????????????????????????????????????????????????????????????????
????????????????????????????????????????????????????????????????????????????????
????????????????????????????????????????????????????????????????????????????????
????????????????????????????????????????????????????????????????????????????????
????????????????????????????????????????????????????????????????????????????????
????????????????????????????????????????????????????????????????????????????????
????????????????????????????????????????????????????????????????????????????????
????????????????????????????????????????????????????????????????????????????????
????????????????????????????????????????????????????????????????????????????????
????????????????????????????????????????????????????????????????????????????????
????????????????????????????????????????????????????????????????????????????????
????????????????????????????????????????????????????????????????????????????????
????????????????????????????????????????????????????????????????????????????????
????????????????????????????????????????????????????????????????????????????????
????????????????????????????????????????????????????????????????????????????????
????????????????????????????????????????????????????????????????????????????????
????????????????????????????????????????????????????????????????????????????????
????????????????????????????????????????????????????????????????????????????????
????????????????????????????????????????????????????????????????????????????????
????????????????????????????????????????????????????????????????????????????????
????????????????????????????????????????????????????????????????????????????????
????????????????????????????????????????????????????????????????????????????????
?????????????????????????????--------------------------TAGATTTCTTATAGTGTTTTCTTAT
TCAGATTGGTTTATGTTATGAATAGGGTTAGAAGTGAATATAATAAGATTTATTTCTTTTATGTTAATTAGAAAAAGAAA
AATAGAAGTAGAGGGATTATATAAATATTTTTTTATTCAAGGGGT-----------------------------------
--------------------------------------------------------------------------------
----------------AATATTTGTTGATAACTTTTCAAAAGTTATTACCTTTATTATTATTATCGAGAATAGGGGGAGT
AATTTAGGGTAATTAGGCTTTT-----------------------------TATTTTTTTATTTATTCTTTTATTTTGGT
TTCTGTGGTCATATTTTTGGATTGAAAAGATTTCTGAAATGGGAATTTTGGGGAAAGGAAAAATAATTTTATATGTTTTA
G------------------------------------TAAAATGAATAATTTTAGTAGAAATAATGAAGTTTAGAATTTT
TTTAAGAGTGGTTATAGTTTTGT---------------------------------------------------------
---------------------------CTGGAACTCGAATAAATTTCTCTTATCGTTTTTTTCTTATTTCTATTTTATTT
TTAATTTTTGATGTAGAGATTTCTTTGTTGTTTCCTTTACCATTTTTATGAGGGGAAATGATAGTAATTGTGGGAAGTTT
TTTTTTTTTAGTAATTTT--------------------------------------------------------------
--------------------------------------------------------------------------------
--------------------------------------------------------------------------------
--------------------------------------------------------------------------------
----AAAGCTCATGTAGAAGCCCCAATAGAAGGATCCATAATCCTTGCAGGAATTTTACTAAAATTAGGAGGATACGGAA
TTATTCGATTTAGTCCTTTCATCTTTTCTTTAAGAAAATTTTTCTCTTCTATTTTTATTTCTTGTAGTTTATTAGGAGCT
TGCATCACTAGAATAATTTGTATTCG------------------------------------------------------
--------------------------------------------------------------------------------
--------------------------------------------------------------------------------
--------------------------------------------------------------------------------
------------------------ATAATTTGATGACGAAAAAATATTATTATATTTTTATTAAGAATAGAAATAATGTT
TATTTCAATATTCTTCTTAATT----------------------------------------------------------
---------------------------------------?????????????????????????????????????????
????????????????????????????????????????????????????????????????????????????????
????????????????????????????????????????????????????????????????????????????????
????????????????????????????????????????????????????????????????????????????????
????????????????????????????????????????????????????????????????????????????????
????????????????????????????????????????????????????????????????????????????????
????????????????????????????????????????????????????????????????????????????????
????????????????????????????????????????????????????????????????????????????????
????????????????????????????????????????????????????????????????????????????????
????????????????????????????????????????????????????????????????????????????????
????????????????????????????????????????????????????????????????????????????????
????????????????????????????????????????????????????????????????????????????????
????????????????????????????????????????????????????????????????????????????????
????????????????????????????????????????????????TTGAAAATTTTAGTATTTTTATTTTTAATTTT
TTTATCGAGAATACAACCTATTTCTATAGTAATATTGCTTTGTTTAAGAACATTGTGATTTTCTTTAAATATTTATATAG
AAATAGGGAGATTTTGGTTTAGATTTATCTTAATTTTAGTAGTACTAAGAGGGATTTTAGTAGTTTTTATATATATAATT
TCTTTAAGATCTAATCAAAAGTTTGGAGGAAATTTTTTTTTTTTTTTTTTTTTTTTTWTTTTTKTWAGTGAAGAATTTTG
GATAAATGAAAAGGGAATT-------------------------------------------------------------
---------------------------------------------------?????????????????????????????
????????????????????????????????????????????????????????????????????????????????
????????????????????????????????????????????????????????????????????????????????
????????????????????????????????????????????????????????????????????????????????
????????????????????????????????????????????????????????????????????????????????
????????????????????????????????????????????????????????????????????????????????
????????????????????????????????????????????????????????????????????????????????
????????????????????????????????????????????????????????????????????????????????
????????????????????????????????????????????????????????????????????????????????
????????????????????????????????????????????????????????????????????????????????
????????????????????????????????????????????????????????????????????????????????
????
>MY5194_Hapachea_Ordsummit_MtOrd
--------------------------------------------------------------------------------
------------TTAGGATTATTTCCTTATATTTTTACTGCTTCTGCTCATCCTGTAATTTCTTTTTCATTAGGAATGGT
AATATGGATATCTTTGTTTATAATAGGATGAGTAAAAAGTTTTAAGAAAAGATCTGCTCATTTAGTTTCTGAAGGATGTC
CAATTATTTTATCTCCTTTTATGGTAGTTATTGAAGTAATTAGACATTTAATTCGTCCTATTACTTTATCCATTCGGTTG
GCTGCAAATATAATAGCAGGACATTTAATTGTAGGATTGATTTCTTCAGTTTCTGAAGTTTCTTTTTTTGGATTTTTTTT
AAGAGTTTTTATACAAATTTTATTATTAGTGTTGGAATGGGGAGTTTGTTTAATTCAAGGATTTGTATTTAGAGTGTTAG
TAATAATATATATTTTGGATTTTTATTAA???????????????????????????????????????????????????
?????????????????????????????????????????????????????????????????-TCTTTAAACCTTCA
AAGTTTAAGAGAAAAATAAAGGTTTACAGCCTTTCATCTTGATTTTTATATGAATTATGAACTTGCAATTCATTGTTTTT
GTAAACTAATTTCTGCGATGAATTTATTCAACTAATCATAAGGATATTGGAACTTTATATTTAATTTTTGGAGTGTGATC
AGGAATAGTTGGAACGGCTATAAGAGTTATTATTCGGACTGAATTAGGACAGGTAGGAAGATTATTGGGAGATGATCATT
TATATAATGTTATTGTAACAGCTCATGCGTTTGTAATGATTTTTTTTATGGTGATGCCTATTATAATTGGAGGTTTTGGA
AATTGGATGATTCCATTAATATTGGGGTCACCAGATATAGCTTTCCCTCGGATGAATAATTTAAGATTTTGACTTTTACC
TCCTTCATTATTTTTTTTGATTTTATCTTCTTTGGTGGAAAAAGGGGTGGGGGCTGGATGAACTGTGTATCCTCCTTTAT
CTTCTTTATTAGGACATTCTGGAAGAAGAATAGATTTTGCTATTTTTTCTTTACATTTAGCTGGTGCTGCTTCTATTATA
GGAGCTGTTAATTTTATTTCTACTATTATTAATATGCGTAGAAAGGGAATGAGAATGGAAAAAGTTCCTTTATTTGTGTG
GTCTGTTTTGATTACTGCTATCTTATTATTATTATCTTTACCAGTTTTGGCTGGTGCTATTACTATGTTATTAACTGATC
GAAATTTTAATACATCATTTTTTGATCCTGCTGGAGGAGGAGATCCTATTTTGTTTCAGCATTTGTTTTGGTTTTTTGGA
CATCCTGAGGTATATATTTTGATTTTACCTGGGTTTGGAATAGTTTCTCATATTATTAGATCTTCTGTTGGGAAGCGTGA
GCCTTTTGGAAGATTAGGAATAATTTATGCTATGGTTGGAATTGGAGGAATAGGATTTGTAGTTTGGGCTCATCATATGT
TTTCTGTTGGAATGGATGTAGATACTCGGGCTTATTTTACTTCTGCTACTATGATTATTGCTGTTCCTACTGGAATTAAA
GTATTTAGATGAATGGCTACGTTATTTGGTTCTTATTTTAAATTAAATGCTTCGATTTTGTGGAGAGTGGGATTTATTTT
TTTGTTTACTATAGGGGGAATTACTGGAGTAGTATTAGCTAATTCTTCTTTGGATATTATTCTTCATGATACTTATTATG
TGGTTGCTCATTTTCATTATGTTTTGAGAATAGGAGCTGTGTTTGCTATTTTAGGAGGAATTTCTTATTGATTTCCTTTG
TTTTTTGGGTTGGCTTTAAGTTCAAAGCGAATGATTTTACATTTTTATGTAATGTTTCTAGGGGTAAATATAACTTTTTT
TCCTCAACATTTTTTAGGAATAAATGGTATAC------------------------------------TATGAAATGTTG
TTTCCAGAATGGGATCAATTATTTCTTTGTTAGGAATTATGTATTTAGTAATAGTTGTTTGGGAAAGAATAGTAAGAAAA
CATTTAATTGTTTTTTCTTATTTTGTTTCTGGATCAATGGAG--------------------------------------
----------------TTGCCAAGTTGAGGGTCATTATATTTTCAGAATGGTGTTTCTCCTTTGATAGAGCAAATGATTT
TTTTTCATGATCATTCAATAGTAGTAATAG--------------------------------------------------
--------------------------------------------------------------------------------
-----------------------------------TAGAGGAAATAGAAGATCCTGAAGTTACTATTAAGTCTTTAGGAC
ATCAATGATTTTGAAGATATGAATATGCTGATTTTGTAGTAAAGAATTTTGATTCTTATATAGTTGATAATAAAATGTTT
CGTTTATTAGAAGTTGAT--------------------------------------------------------------
--------------------------------------------------------------------------------
----------AATCTTTTTTGGACAATGCTCGGAGATTTGTGGTGCTAATCATAGATTCATACCAATTATAATGATAGTA
ATTTCTAAAAGTGGATTTTTATTGAAAAAGTTTTATCATTCTTTTCATTTAGTAACTATTAGACCTTGACCTTTGTTAAT
AGGGGTTGGAGTAATAGGGATTTTACTCGGATTAGTTAAGGTTATAAGA--TTTTAATTTTTTTTTTTTTTTTTTCTCTT
TGTTTTTTTCTGTATTAATTATAATTATGTGGTGACGAGATGTAATTCGGGAAGGAACTTTTGAAGGATCTCATTCTTTA
GAGGTAGTAAAAGGAATAATAGTTGGAATGATTTTATTTATTGTTTCTGAAGTTTTTTTTTTTTTTTTCTTTTTTTTKTY
TTTTTTTCATTCAAGATTAAACCCTACTTTGGAGTTAGGAAGAATATGACCTCCTTGTGGAATTGAAAGATTTAATCCTT
TTCAGGTTCCTTTATTGAATACTACAATTTTATTAAGTTCTGGAGTAAGAATTACTTGGGCTCATCAAGGAATTTTAAGA
GGAAATGTGAAGGAGTTAAATCATTAATAATGACTTGAATTTTAGGAATTTATTTTTTAATTCTTCAGTGGATGGAATAT
AATGATTGTACATTTTCTATTAGAGATTCAGTATTTGGGTCAGTGTTTTTTGTTGCTACTGGATTTCATGGATTTCATGT
GATTGTTGGAACATTGTTTTTAATGGTGGTTTGAATTCGTCTTTTAAAAAGTCATTTATCTGAATTTCATCATTTCGGTT
TTGAGGCTTCTGCGTGGTATTGACATTTTGTTGATGTGGTGTGATTATTTTTGTTTTCTGTGGTTTATTGGTGAGGAGGA
TAATTGAAAATTTCAATTCGTAAAAGTGATGTGATGGTAAGGGGGATAAGATCGTTTTTGTATGATTTTCCTTCTCCTTC
TAGAATTTCTTATATATGAAATTTTGGAAGAATATTAGGAGTGTTTTTGATAATACAGGTTATAACAGGATTATTTTTGG
CAATTCATTTTTCTGGAGATGTTAGTTTAGCATTTAGGAGAGTAGTACATTTAATACGAGATGTAAA-------------
---------TTACATTCTAATGGAGCTAGATTTTTTTTTTTATTTTTGTATTGTCATATGGCTCGAGGAATTTATTATGG
TTCTTTTAAAAATGTTAAAACTTGAATAAGAGGTGTAAGAATTTTTATTTTAAGAATATTGACTGCGTTTTTAGGATATG
TTTTACCTTGAGGACAAATGTCGTTTTGGG------CTGTGATTACTAATTTGCTTTCTGCTGTTCCTTATTTTGGAGTA
ATATTAGTGGAATGAGTTTGAGGAGGATTTGCTGTTGGAAATCCTACTTTAACTCGGTTTTTTAGATTTCATTTTATTTT
TCCTATATTAATTTTGTTGTTGGTAGTAATTCATTTAATTTATCTTCATGAGGTAGGTTCTTTTAATCCTTTAGGAATTA
ATAGAAATTTAGATAAGGTGGAGTTTCATTCTTTTTTTTCTTTTAAGGATTCTGTGTCTTTAGTAATTGTTGTGTTTTTT
TTGGTAATGGTTTCTTTATTAAATCCTCTTATTTTTATGGATTGTGATAATTTTTTAATATCAAATCCTTTAGTAACGCC
GATTCATATTCAGCCTGAATGGTATTTTTTGTTTGCTTATTGTATTCTTCGGTCGGTGAGAAGAAAGATTGGAGGAGTTT
TAGCATTGTTTATATCTGTATTAATTTTTTATTTTTTTCCTTTTTTTATAATAGGAGGAAAAAGAAGAATGATAAGATAT
TTTGTTGGAAAGTTTTTATTTTGGGTTGTTGTGTTTAATTGAGTATTGTTAACTTGAATTGGATCTTGTTTAGTGGAATA
TCCTTTTGTAGAGATAGGAAAGATTTTTAGATTTATGTATTTTTTTTTTTTTTTTTAATTTCTTTTTTTAAGAAGGTTCA
????????????????????????????????????????????????????????????????????????????????
????????????????????????????????????????????????????????????????????????????????
????????????????????????????????????????????????????????????????????????????????
????????????????????????????????????????????????????????????????????????????????
????????????????????????????????????????????????????????????????????????????????
????????????????????????????????????????????????????????????????????????????????
????????????????????????????????????????????????????????????????????????????????
????????????????????????????????????????????????????????????????????????????????
????????????????????????????????????????????????????????????????????????????????
????????????????????????????????????????????????????????????????????????????????
????????????????????????????????????????????????????????????????????????????????
????????????????????????????????????????????????????????????????????????????????
????????????????????????????????????????????????????????????????????????????????
????????????????????????????????????????????????????????????????????????????????
????????????????????????????????????????????????????????????????????????????????
????????????????????????????????????????????????????????????????????????????????
???????????????????????TATTTATTTATGTTTTATTATCAAAGGGATTGGAAGATAAGGAAATGAGAATTTCTC
CTTATGAATGTGGATTTGATGTAATTTCTGGAACTCGAATAAATTTTTCTTATCGATTTTTTTTAATTTCTATTTTGTTT
TTAATTTTTGATGTAGAGATTTCTTTATTGTTTCCTTTACCTTTTTTGTTAGGAGAAATTGTTGTGATTTTGGGAGGGTT
ATTTTTTTTGGTGGTATTGATAGTGGGATTGGTTTATGAATATAATAATGGAGCTTTAGA--------------------
--------------------------------------------------------------------------------
--------------------------------------------------------------------------------
--------------------------------------------------------------------------------
----------------------------------------------------------------------GGATATGGAA
TCATCCGATTTAGACCTTTTATTTTTTATTCAAGAAAAATCATCTCTTCAATTATTATTTCATGTAGAATATTAGGAGCT
TGCATTACAAGAATAATCTGTATTCGACAAAAAGACTTTAAATCCTTAATTGCTTATTCTTCAGTAGCCCATATAGCTTT
AGTAATTATAAGAATCTTATCATTTAAAATTTCAGGAATCTATGGGGCAATATTAATAATAATTAGACACGGATTATGCT
CATCAGGATTATTTCTTCTAGTTTCAATCCTTTATAATAATTCTCATTCTCGTAACATTCTACTTTTATTCCTAACTCTT
CTTTTTGATGATTAATATTTTCATCAGTAAACTTTTCCATTCCTCCATCTTATCCCTTATT-------------------
-------------------TTAGAATAATCTGATGACGAAAAAATATTATTATATTCTTATTAAGATTAGAAATAATATT
TCTTTCTACATTCTTCTTAATTTCTTCAACTATCTTCAGAAACTTTAGATTTTTGTTTTTTTTATCCATTATAGTTAGAA
GATCAAGAATTGG--------------------------ATTATCTTATTTAGAAAAGAATACATTCCTAATAAAGAAAT
CTCTCGATTTTTAATAATCCTCTCCATTTTTATCTTTTCTATAA--------ATTTATTTTTTATTATTCTAGGATGAGA
TGGATTAGGAATTTCTTCTTACATCTTAGTAATCTATTACCAAAACTTTAAATCATGTGAATCAGGAACTATTACTATCC
TTTCTAATCGAATTGGAGACATTATAATTATTTTATCTTTAA--------------------------------------
-------------------------------------TAATTGCTGCTTTCTCAAAAAGAGCACAAATTCCTTTTTCTGC
ATGATTACCATCAGCAATAGCCGCTCCTACTCCAGTTTCAGCCCTAGTTCATTCATCCACTCTAGTAACAGCAGGAGTTT
TTATTTTAATT---------------------------------------------------------------------
--------------------------------------AAAAATTATCGCTTTATCTACTCTAAGACAAATCGCATTAAT
AATATTTTCATCT----ATAATTCTCTTAACTGC---TTTTTCCATCTAATTACTCATGCATTCTTTAAATCTACTATAT
TTATTTGTGCAGGAACCTTAATTCACTCCTCTAACTATCAAGATTCCCGAAAACAAAATTCTTTAAAT------------
--------------------------------------------------------------------------------
--------------------------ACTTAAATATTCCAATTTCCCTTTTTATTTTATTATCCTTAGGAATAACATCCT
CTTATTCAACTCGAATAATTTTACTAATTTCTAAAAATTTTATTAAATCAAAACCAGACTTCATCTATCATTTCTATTAT
TTCTCC------------------------------------------TTGAAAATATTAGTTTTTTTATTTTTGTTTTT
TTTATCTAGAGTCCAACCTATTTCTATAGTAATATTACTTTGTTTAAGAACGTTGTTTTTTTCTTTAAAAATGTATTTAG
AGATAGGAAGATTTTGGTTTAGTTTTATTTTGATTTTAGTAGTAATAAGAGGAATTTTGGTTGTATTTACTTACATGATT
TCGTTGAGATCTAATTTAAAGTTTGGAGGGAATTTTTTTTTTTTTTTTTTTTTTTTTWTTTTTGTTTTTGAAGATATATG
GATGGAGGAGAAGGGTATTTTGTTTGAATGTGAGAAAATATGAGGAGGGGAGATAGTTTTTTTGAATTTATTTATTTTAA
TGTTTTTGTTGGGAGTTATATTAATGGTAGTTTGAATTAGAGGAAAAGAAA?????????????????????????????
????????????????????????????????????????????????????????????????????????????????
????????????????????????????????????????????????????????????????????????????????
????????????????????????????????????????????????????????????????????????????????
????????????????????????????????????????????????????????????????????????????????
????????????????????????????????????????????????????????????????????????????????
????????????????????????????????????????????????????????????????????????????????
????????????????????????????????????????????????????????????????????????????????
????????????????????????????????????????????????????????????????????????????????
????????????????????????????????????????????????????????????????????????????????
????????????????????????????????????????????????????????????????????????????????
????
>MY5195_Hapachea_Ordsummit_MtOrd
--------------------------------------------------------------------------------
--------------------------------------------------------------------------------
--------------------------------------------AGAAAAGATCTGCTCATTTAGTTTCTGAAGGATGTC
CAATTATTTTATCTCCTTTTATGGTAGTTATTGAAGTAATTAGACATTTAATTCGTCCTATTACTTTATCCATTCGGTTG
GCTGCAAATATAATAGCAGGACATTTAATTGTAGGATTGATTTCTTCAGTTTCTGA----------------TTTTTTTT
AAGAGTTTTTATACAAATTTTATTATTAGTGTTGGAATGGGGAGTTTGTTTAATTCAAGGATTTGTATTTAGAGTGTTAG
TAATAATATATATTTTGGATTTTTATTAA???????????????????????????????????????????????????
?????????????????????????????????????????????????????????????????---------------
--------------------------------------------------------------------------------
---------TTTCTGCGATGAATTTATTCAACTAATCATAAGGATATTGGAACTTTATATTTAATTTTTGGAGTGTGATC
AGGAATAGTTGGAACGGCTATAAGAGTTATTATTCGGACTGAATTAGGACAGGTAGGAAGATTATTGGGAGATGATCATT
TATATAATGTTATTGTAACAGCTCATGCGTTTGTAATGATTTTTTTTATGGTGATGCCTATTATAATTGGAGGTTTTGGA
AATTGGATGATTCCATTAATATTGG------------------------GGATGAATAATTTAAGATTTTGACTTTTACC
TCCTTCATTATTTTTTTTGATTTTATCTTCTTTGGTGGAAAAAGGGGTGGGGGCTGGATGAACTGTGTATCCTCCTTTAT
CTTCTTTATTAGGACATTCTGGAAGAAGAATAGATTTTGCTATTTTTTCTTTACATTTAGCTGGTGCTTCTTCTATTATA
GGAGCTGTTAATTTTATTTCTACTATTATTAATATGCGTAGAAAGGGAATGAGAATGGAAAAAGTTCCTTTATTTGTGTG
GTCTGTTTTGATTACTGCTATCTTATTATTATTATCTTTACCAGTTTTGGCTGGTGCTATTACTATGTTATTAACTGATC
GAAATTTTAATACATCATTTTTTGATCCTGCTGGAGGAGGAGATCCTATTTTGTTTCAGCATTTGTTTTGGTTTTTTGGA
CATCCTGAGGTATATATTTTGATTTTACCTGGGTTTGGAATAGTTTCTCATATTATTAGATCTTCTGTTGGGAAGCGTGA
GCCTTTTGGAAGATTAGGAATAATTTATGCTATGGTTGGAATTGGAGGAATAGGATTTGTAGTTTGGGCTCATCATATGT
TTTCTGTTGGAATGGATGTAGATACTCGGGCTTATTTTACTTCTGCTACTATGATTATTGCTGTTCCTACTGGAATTAAA
GTATTTAGATGAATGGCTACGTTATTTGGTTCTTATTTTAAATTAAATGCTTCGATTTTGTGGAGAGTGGGATTTATTTT
TTTGTTTACTATAGGGGGAATT----------------------------------------------------------
--------------------------------GGAGGTGTGTTTGCTATTTTAGGAGGAATTTCTTATTGATTTCCTTTG
TTTTTTGGGTTGGCTTTAAATTCAAAGCGAATGATTTTACATTTTTATGTAATGTTTCTAGGGGTAAATATAACTTTTTT
TCCTCAACATTTTTTAGGAATAAATGGTATACCTCGTCGTTATTCAGATTATCCTGATGCTTTTTTATTATGAAATGTTG
TTTCCAGAATGGGATCAATTATTTCTTTGTTAGGAATTATGTATTTAGTA------------------------------
--------------------------------------------------------------------------------
--------------------------------CATTATATTTTCAGAATGGTGTTTCTCCTTTGATAGAGCAAATGATTT
TTTTTCATGATCATTCAATAGTAGTAATAGTTTTAGTGATGGTTATAGTGGGATATTTATTAATGGTTTCTTTGTTTGAA
AAAATATATAATCGAATGATATTTGAAGGTCAGGAGTTGGAATTAATTTGAACATTAGTTCCAGTGGTTTTCTTGTTA--
--------------------------------------------------------------------------------
--------------------------------------------------------------------------------
-------------------ATGCTTTGGTTCTTCCTTTTCAGACTAATATTCGAATAGTAGTTTCTGCTTCTGATGTTAT
TCATTCTTGAACTATTCCTAGATTGGGAGTAAAGGCTGATGGAATTCCAGGACGATTAAATCAGATTAGAATATTTATTA
ATCGTCCT------------------------------------------------------------------------
---------------------TTGAAAAAGTTTTATCATTCTTTTCATTTAGTAACTATTAGACCTTGACCTTTGTTAAT
AGGGGTTGGAGTAATAGGGATTTTACTCGGATTAGTTAAGGTTATAAGATTGTATAATTTTTTTTTTTTTTTTTTCTCTT
TGTTTTTTTCTGTATTAATTATAATTATGTGGTGACGAGATGTAATTCGGGAAGGAACTTTTGAAGGATCTCATTCTTTA
GAGGTAGTAAAAGGAATAATAGTTGGAATGATTTTATTTATTGTTTCTGAAGTTTTTTTTTTTTTTTCTTTTTTTTKKTY
TTTTTTTCATTCAAGATTAAACCCTACTTTGGAGTTAGGAAGAATATGACCTCCTTGTGGAATTGAAAGATTTAATCCTT
TTCAGGTTCCTTTATTGAATACTACAATTTTATTAAGTTCTGGAGTAAGAATTACTTGGGCTCATCAAGGAATTTTAAGA
GGAAATGT------------------------------------------------------------------------
------------------------------GTATTTGGGTCAGTGTTTTTTGTTGCTACTGGATTTCATGGATTTCATGT
GATTGTTGGAACATTGTTTTTAATGGTGGTTTGAATTCGTCTTTTAAAAAGTCATTTATCTGAATTTCATCATTTCGGTT
TTGAGGCTTCTGCGTGGTATT-----------------------------------------------------------
---TTGAAAATTTCAATTCGTAAAAGTGATGTGATGGTAAGGGGGATAAGATCGTTTTTGTATGATTTTCCTTCTCCTTC
TAGAATTTCTTATATATGAAATTTTGGAAGAATATTAGGAGTGTTTTTAGTAATGCCAATTTTTACAGGTTTGTTTTTGG
CTATT---------------------------------------------------------------------------
--------------------------------------------------------------------------------
-------------------------------------------------------------------TTTTTAGGATATG
TTTTACCTTGAGGACAAATGTCGTTTTGGGCTGCTACTGTGATTACTAATTTGCTTTCTGCTGTTCCTTATTTTGGAGTA
ATATTAGTGGAATGAGTTTGAGGAGGATTTGCTGTTGGAAATCCTACTTTAACTCG------------------------
----------------------------------------------CATGAGGTAGGTTCTTTTAATCCTTTAGGAATTA
ATAGAAATTTAGATAAGGTGGAGTTTCATTCTTTTTTTTCTTTTAAGGATTCTGTGTCTTTAGTAATTGTTGTGTTTTTT
TTGGTAATGGTTTCTTTATTAAATCCTCTTATTTTTATGGATTGTGATAATTTTTTAATATCAAATCCTTTAGTAACGCC
GATTCATATTCAGCCTGAATGGTATTTTTTGTTTGCTTATTGTATTCTTCGGTCGGTGAGAAGAAAGATTGGAGGAGTTT
TAGCATTGTTTATATCTGTATTAATTTTTTATTTTTTTCCTTTTTTTATAATAGGAGGAAAAAGAAGAATGATAAGATAT
TTTGTTGGAAAGTTTTTATTTTGGGTTGTTGTGTTTAATTGAGTATTGTTAACTTGAATTGGATCTTGTTTAGTGGAATA
TCCTTTTGTAGAGATAGGAAAGATTTTTAGATTTATGTATTTTTTTTTTTTTTTTTAATTTCTTTTTTTAAGAAGGTTC-
????????????????????????????????????????????????????????????????????????????????
????????????????????????????????????????????????????????????????????????????????
????????????????????????????????????????????????????????????????????????????????
????????????????????????????????????????????????????????????????????????????????
????????????????????????????????????????????????????????????????????????????????
????????????????????????????????????????????????????????????????????????????????
????????????????????????????????????????????????????????????????????????????????
????????????????????????????????????????????????????????????????????????????????
?????????????????????????????---------------------------------------------------
--------------------------------------------------------------------------------
--------------------------------------------------------------------------------
--------------------------------------------------------------------------------
--------------------------------------------------------------------------------
----------------GCTTTTTCGTCTGTGTTTAATTTAGGATGAATAATTATTTTTTAGTGTATTCTTTTATTTTATT
TTCTGT------------GAGTAAAAAAAATCTCTGAAGTGGGGGTTTTTGGAAAAGGAAAAATGATTTTTTTTATGTTA
GTATTAGGAGGAATTCCCCCTATAATAGGGTTTTTAATTAAATGGATTATTTTAGTAGAAATAATAAAGTTTAGAGTTTT
TT---------------------?????????????????????????????????????????????????????????
????????????????????????????????????????????????????????????????????????????????
????????????????????????????????????????????????????????????????????????????????
????????????????????????????????????????????????????????????????????????????????
????????????????????????????????????????????????????????????????????????????????
????????????????????????????????????????????????????????????????????????????????
????????????????????????????????????????????????????????????????????????????????
????????????????????????????????????????????????????????????????????????????????
????????????????????????????????????????????????????????????????????????????????
????????????????????????????????????????????????????????????????????????????????
????????????????????????????????????????????????????????????????????????????????
????????????????????????????????????????????????????????????????????????????????
????????????????????????????????????????????????????????????????????????????????
????????????????????????????????????????????????????????????????????????????????
????????????????????????????????????????????????????????????????????????????????
???????????????????????????????????????-----------------------------------------
--------------------------------------------------------------------------------
--------------------------------------------------------------------------------
---------------------TTATAATTATTTTATCTTTAAGAATTTTATTTTCCCTAAGATCATGAGAATTTTATTTA
AACAATATATTTCCAATAATTGTCTTATTCTTTACACTAATTGCTGCTTTCTCAAAAAGAGCACAAATTCCTTTTTCTGC
ATGATTACCATCAGCAATAGCCGCTCCTACTCCAGTTTCAGCCCTAGTTCATTCATCCACTCTAGTAACAGCAGGAGTTT
TTATTTTAATTCGAATCTCTTCCCATTCTAACCCTACTATTTTAAATTCTATTTTATACATTTCTTTATTCACTTTAATT
TCTTCTAGAATTTCAGCTATTTGAGAACAAGACATAAAAAAAAT------------------------------------
----------------------------------------------------------GCATTCTTTAAATCTACTATAT
TTATTTGTGCAGGAACCTTAATTCACTCCTCTAACTATCAAGATTCCCGAAAACAAAATTCTTTAAATTTCTTCTCTCCA
TTAACATTCTCAATTTTAGGAATTTCATCATTTGCACTAATAGGTATCCCCTTTCTTGCAGGATTTTATTCAAAAGATGC
AATTATTAACTCATTCTTTCAA----------------------------------------------------------
CTTATTCAACTCGAATAATTTTACTAATTTCTAAAAATTTTATTAAATCAAAACCAGACTTCATCTATCATTTCTATTAT
TTCTCCATCAATTCTTCTTCCTATATCTATTTTTTCAGGTTCATCACTTTGAAAATATTAGTTTTTTTATTTTTGTTTTT
TTTATCTAGAGTCCAACCTATTTCTATAGTAATATTACTTTGTTTAAGAACGTTGTTTTTTTCTTTAAAAATGTATTTAG
AGATAGGAAGATTTTGGTTTAGTTTTATTTTGATTTTAGTAGTAATAAGAGGAATTTTGGTTGTATTTACTTACATGATT
TCGTTGAGATCTAATTTAAAGTTTGGAGGRAATTTTTTTTTTTTTTTTTTTTTTTTTWTKTTTGTWTTTGAAGATATATG
GATGGAGGAGAAGGGTATTTTGTTTGAATGTGAGAAAATATGAGGAGGGGAGATAGTTTTTTTGAATTTATTTATTTTAA
TGTTTTTGTTGGGAGTTATATTAATGGTAGTGTGAATTAGAGGAAAAGAAA?????????????????????????????
????????????????????????????????????????????????????????????????????????????????
????????????????????????????????????????????????????????????????????????????????
????????????????????????????????????????????????????????????????????????????????
????????????????????????????????????????????????????????????????????????????????
????????????????????????????????????????????????????????????????????????????????
????????????????????????????????????????????????????????????????????????????????
????????????????????????????????????????????????????????????????????????????????
????????????????????????????????????????????????????????????????????????????????
????????????????????????????????????????????????????????????????????????????????
????????????????????????????????????????????????????????????????????????????????
????
>MY5266_Hencina_CerroBolla
--------------------------------------------------------------------------------
-----------------------------------------------------------------TTCTGTAAATTGAAT
TATTTTGATATTGTTATTAT------------------------------------------------------GGTGTC
CTTTAATTTTATCTCCATTTATGGTAGTGATTGAAGTTATTAGTCATTTAATTCGTCCTATTACTTTATCTGTTCGGTTG
GCTGCAAATATGATGGCTGGACATTTAATTATTGGGTTAATTTCTTCTATTTCTGAAATTTCCTTTTTTAGATTTTTTTT
--------------------------------------------------------------------------------
-----------------------------???????????????????????????????????????????????????
?????????????????????????????????????????????????????????????????ATCTTTAAACCTTCA
AAGTTTAATAGAAATTTAAAGGTTTACAGCCTTTTATCTTGATTTTTAAAAGAATTATGAATTTGCAGTTCATTGTTTTA
GTAAACTAATTACTGCGATGAATTTATTCAACAAATCATAAGGATATTGGAACTTTATATTTAGTTTTTGGGGTTTGATC
TGGAATAGTAGGGACAGCTATAAGAGTAATTATTCGTACGGAGTTAGGACAGGTGGGTAGATTGCTTGGGGATGATCATC
TTTATAATGTAATTGTTACTGCTCATGCTTTTGTTATAATTTTTTTTATAGTTATACCTATTATAATTGGGGGGTTTGGA
AATTGAATAGTTCCTTTGATGTTAGGATCTCCTGATATGGCTTTTCCTCGGATGAATAATTTAAGATTTTGGCTTCTTCC
TCCTTCTTTGTTTTTTTTATTTTTGTCTTCTTTAGTAGAGAGGGGAGTTGGGGCTGGATGAACGGTTTATCCTCCTTTGT
CTTCTTTTTTAGGTCATTCAGGAAGAAGAATAGATTTTGCTATTTTTTCTTTGCATTTGGCTGGAGCTTCTTCTATTATG
GGTGCTGTTAATTTTATTTCTACTATTATTAATATGCGAAGAAAGGGGATAGGGATAGAAAAAGTTCCTTTGTTTGTATG
GTCAGTGTTGATTACTGCTGTATTATTATTATTGTCGTTACCTGTATTGGCTGGGGCTATTACTATATTATTGACTGATC
GAAATTTTAATACGTCATTTTTTGATCCTGCTGGGGGTGGAGATCCTATTTTATTTCAGCATTTATTTTGATTTTTTGGT
CATCCTGAGGTTTATATTTTGATTTTACCTGGATTTGGAATAATTTCTCATATTATGAGTTCTTCTGTGGGGAAGCGGGA
GCCTTTTGGGAGATTAGGAATAATTTATGCAATGGTGGGAATTGGAGGAATGGGATTTGTTGTTTGGGCACATCATATGT
TTTCTGTAGG-------------------------------------A--------------------------------
--------ATGGATGTAGATAC----TCGCGCTTATTTTACTTCTGCTACTTTATTGCTGTTCCTACTGGAATTAAAGTT
TTTAGTTACGATAGGGGGGATTACTGGAGTAATTTTAGCTAATTCTTCTTTGGACATTATTCTTCATGATACTTATTATG
TAGTTGCTCATTTTCATTATGTTTTGAGAATGGGAGCTGTGTTTGCAATTTTGGGTGGGATTTCTTATTGATTTCCTTTA
TTTTTTGGACTGGTTTTGAATTCTAAACGAATAATTTTACATTTTTATGTTATGTTTTTGGGAGTTAATTTGACCTTTTT
TCCTCAACATTTTTTAGGAATGAATGGAATGCCTCGTCGTTATTCTGATTATCCTGATGCATTTTTAATATGGAATGCAA
TTTCTAGAATGGGATCGATTATTTCTTTATTAGGAATTATGTATTTGGTGATTGTGGTATGAGAAAGAATGGTAAGAAAG
CATTTAGTGGTTTTTTCTTATTTTGTTTCTGGGTCAATAGAGTGACAGTGAGGTTTACCCCCTTTAGAGCATTCTTTTAA
TCAATTAGTTTTGTGTTTGCCAAGTTGGGGATCGTTGTATTTTCAGAATGGAGTTTCTCCTTTAATGGAACAGATAATTT
TTTTTCATGATCATTCTATAGTTGTAATGGTTTTAGTTATTGTTATAGTTGGATATTTATTAGTAATTTCTTTGTTTGAA
AAGAATTATAATCGAATGATGTTTGAAGGTCAGGAGTTGGAGTTGATTTGGACCTTGGTTCCTGTGGTGTTTTTATTGGT
AATTGCATTTCCCTCTTTACGGTTGTTATATTTGATAGAGGAGATGGAGGATCCTGAGGTTTCTGTTAAGTCTTTAGGGC
ATCAGTGGTTTTGGAGATATGAATATGCGGATTTAAATGTTAGGATTATAGATTCTTATATAAAAGAAGTGAGAAATTTT
CGGTTGTTAGAGGTTGATAATGCTTTAGTT--------------------------------------TTCTGATGTTAT
TCATTCTTGAACTGTTCCAAGACTAGGAGTAAAAGCTGATGGGATCCCAGGGCGATTAAATCAGATTAGAATGTATGTGA
ATCGTCCTGGAATTTTTTTTGGACAATGTTCTGAGATTTGTGGGGCAAATCATAGATTTATACCGATTATGATAATAATA
GTTTCTAAGAAGAGATTTTTATTGAAAAAGTTTTTTCATTCATTTCATTTAGTGACTTTAAGTCCCTGGCCTTTATTGAT
GGGGGTTGGAGTAATAGGAATGTTATTAGGATTGATTAGGATGATGAGAGTATATAATTTTTTTTTTTTTTTTTTTTCTT
TTTTTTTGTCTTTAAATGTGGTAGTGTTGTGATGGCGTGATGTTATTCGGGAGGGAACATTTGAAGGGTCTCATTCTTTT
GAAGTAGTAAAAGGAATAATAGTTGGAATAATTTTATTTATTGTTTCTGARGTTTTTTTTTTTTTTTCTTTTTTTTGGTC
TTTTTTTCATTCGAGATTAAACCCTACATTAGAGCTTGGAGGATTGTGACCTCCTAGAGGGGTGGAAAGTTTTAATCCTT
TTCAGGTTCCTTTATTGAATACTACTATTTTATTGAGATCTGGTGTAAGAATTACTTGGTCTCATCAAAGAATTTTGA--
--------------------GCTTTAATAGTGACGTGGATTTTGGGGATTTATTTTTTGTTTCTTCAGTGATTTGAGTAT
AATGATTGTAGATTTTCTATTAGAGATTCTGTGTTTGGATCTGTATTTTTTGTTGCTACGGGGTTTCATGGTTTTCATGT
AATTGTTGGATCTATTTTTTTGATTGTAATTTGGTTTCGAGTTAAAAGAGGTCATTTATCTGAATTTCATCATTTTGGAT
TTGAAGCTTCTGCTTGGTATTGGCATTTTGTTGATGTGGTTTGGTTATTTTTG---------------------------
--------------------------------------------------------------------------------
--------------------------------------------------------------------------------
--------------------------------------------------------------------------------
--------------------------------------------------------------------------------
--------------------------------------------------------------------------------
--------------------------------------------------------------------------------
--------------------------------------------------------------------------------
--------------------------------------------------------------------------------
------------------TTGAGTTTCATTCTTTTTTTTCTTTAAAAGATTCTGTTTCTTTAATTATTGTTTTTTTCTTT
TTAATGATAATTTCTTTATTAGTTCCTTTTGTTTTTATGGATTGTGATAATTTTTTAATATCGAATCCTTTAGTAACTCC
TATTCACATTCAACCTGAATGATATTTTTTATTTGCCTATTGTATTTTACGTTCTATTAGAAGAAAGGTTGGGGGGGTGG
TAGCTTTATTAATGTCTGTGTT----------------------------------------------------------
--------------------------------------------------------------------------------
--------------------------------------------------------------------------------
????????????????????????????????????????????????????????????????????????????????
????????????????????????????????????????????????????????????????????????????????
????????????????????????????????????????????????????????????????????????????????
????????????????????????????????????????????????????????????????????????????????
????????????????????????????????????????????????????????????????????????????????
????????????????????????????????????????????????????????????????????????????????
????????????????????????????????????????????????????????????????????????????????
????????????????????????????????????????????????????????????????????????????????
????????????????????????????????????????????????????????????????????????????????
????????????????????????????????????????????????????????????????????????????????
????????????????????????????????????????????????????????????????????????????????
????????????????????????????????????????????????????????????????????????????????
????????????????????????????????????????????????????????????????????????????????
????????????????????????????????????????????????????????????????????????????????
????????????????????????????????????????????????????????????????????????????????
????????????????????????????????????????????????????????????????????????????????
???????????????????????----------------------------------------------------TTCTC
CTTATGAGTGTGGATTTGATGTAATTTCTGGATCTCGGATTAATTTTTCTTATCGTTTTTTTTTGATTTCTATTCTTTTT
TTGATTTT---TGTGGAGATTTCGTTATTGTTTCCTCTTCCATTTTTATGAGGAGGATGAGAAGTGATTTTAAGAGCTAT
GTTTTTTTTGTTAATTTTAATGTTAGGATTGTTATATGAATATAAAAATGGAGCTTTGGA--------------------
--------------------------------------------------------------------------------
--------------------------------------------------------------------------------
-------------------------------GTTTAGCATTTTTAATCAAATTTCCATTATTCTTCTTTCACTTATGACT
TCCAAAAGCCCATGTAGAAGCTCCAATAGAAGGATCAATAATTTTAGCAGGAGTCCTGCTAAAATTAGGAGGATATGGAA
TTATTCG----------------------------------------------------TCTTGCAGACTAATTGGAGCT
TGTATTACAAGAATAATTTGCATTCGACAAAAAGATTTTAAATCCTTAATTGCCTATTCTTCAATTGCTCATATAGCATT
AGTAAT--------------------------------------------------------------------------
--------------------------------------------------------------------------------
--------------------------------------------------------------------------------
-------------------TTAGAATAATTTGATGGCGAAAAAATATTATTATATTTTTATTAAGAATGGAGATAATATT
CATTTCAATATTTTTTCTAATTTCTTCATTAATTTTTAGAAATTTT----------------------------------
--------------------------------------------------------------------------------
----------------------------------------------------------------------------GAGA
TGGATTAGGAATCTCTTCATACATCCTAGTAATCTATTATCAAAACTACAAATCTTGCGAATCAGGAACAATTACTATTC
TTTCTAACCGAATCGGAGATATTATAATTATTTTATCGATCAGAATTCTATTTTCTCTTAGATCAT--GAATTACAATTA
AACTTTTTCTTTCCCTATATCATTTTACTATTCTCCCTAACTGCAGCAATTTCAAAAAGAGCACAAATTCCATTTTCAGC
ATGATTACCATCAGCAATAGCAGCCCCTACTCCAGTTTCTGCATTAGTCCATTCATCAACCTTAGTTACAGCAGGAGTTT
ATCTATTAATTCGAATATCATCACATTCTAACAACAATATCATAATACTAATTCTGTACATTTCTCTATTTACCTTAATT
TCTTCCAGAATTTGTGCAATTTGAGAACAAGACATAAAAAAAATCATTGCCCTATCCACCTTAAGACAAATTGC------
-------------------------------------------------ATTACTCACGCATTTTTTAAATCTACCATCT
TTGTATGTGCTGGAACTTTAATTCACTCATCTAACTACCAAGATTCCCGAAAACAAAATTCACTGAACTTTTCCTCCCCT
TTAACATTCTCAATCCTAGGAATTTC--------------------------------------TTTATTCAAAAGACAA
TATCATCAATTCCTTCTTTATAAACAACTTAAACATTCCCATTTCAATTCTAATTTTACTTTCATTAGGAATAACTTCTT
CTTACTCCACTCGAATAATTTTAATAATTTCAAAAAATTTTATTAAATCAAAACC-------------------------
------------------------------------------------TTGAAAATTTTGATTTTTTTGTTTTTGTTGTT
TTTATCTAGAATACAGCCTATTTCTATGGTGGTGTTAATGTTTTTAAGAACGTTGTGGTTTTCTTTAAAGATAAATTTTA
TGTTTGGAAGATTTTGGTTTAGTTTTATTTTGATTTTAGTAGTATTAAGAGGAATTCTAGTAGTGTTTATGTATATGGTT
TCTTTGTGTTCTAATCAGAAGTTTGGAGGGAATTTTTTTTTTTTTTTTTTTTTTTTTWTKTTT-TGTTTGAAGAGTTTTT
TGAAAGAGAAAGGGGGGTGTTGTTTGAATGTGAAAGGATATGAGGAGGGGAAATAATTTATTTGAATTTATTTATGTTAG
TGTTTTTGTTAGGAGTAATAATAATGGTTGTATGAATTAGAGGGAAGGAAA----------AAAAAAAATTAATTCGTCT
GTTTATCAAAAACATTTTTTATTGAATTACAATAAATAATTCCTGCTCAATGAAA-------------------------
--------------------------------------------------------------------------------
--------------------------------------------------------------------------------
------------------------------------------------CTTTTAAAAGTACGAAAGGAAATGAAAAAATT
TTAAATTGGCAGAACATTGCAATAGAATTAGAATCTATAAACCATTCAAACCTTAAATCTTATCATTATCACTATTTCAT
CATT????????????????????????????????????????????????????????????????????????????
????????????????????????????????????????????????????????????????????????????????
????????????????????????????????????????????????????????????????????????????????
????????????????????????????????????????????????????????????????????????????????
????????????????????????????????????????????????????????????????????????????????
????
>MY5267_Hencina_CerroBolla
--------------------------------------------------------------------------------
------------------------------------------------------------------------------GT
AATTTGGATATCTTTGATGTTAATGGGGTGGATGAAAAAATTTAAATTGAGATCTGCTCATTTAGTTTCTGAGGGGTGTC
CTTTAATTTTATCTCCATTTATGGTAGTGATTGAAGTTATTAGTCATTTAATTCGTCCTATTACTTTATCTGTTCGGTTG
GCTGCAAATATGATGGCTGGACATTTAATTATTGGGTTAATTTCTTCTATTTCTGAAATTTCCTTTTTTAGATTTTTTCT
TTCTTTATTGATGCA--------------------------------------------GATTTGTGTTTAGAGTTTTAA
TTATAATATATATTTTGGAATTTTATTA----------------TTAAGCCTA--TTTTTGAATAATTTTTCCTTTTATT
T----------------------------------------------------------------ATCTTTAAACCTTCA
AAGTTTAATAGAAATTTAAAGGTTTACAGCCTTTTATCTTGATTTTTAAAAGAATTATGAATTTGCAGTTCATTGTTTTA
GTAAACTAATTACTGCGATGAATTTATTCAACAAATCATAAGGATATTGGAACTTTATATTTAGTTTTTGGGGTTTGATC
TGGAATAGTAGGGACAGCTATAAGAGTAATTATTCGTACGGAGTTAGGACAGGTGGGTAGATTGCTTGGGGATGATCATC
TTTATAATGTAATTGTTACTGCTCATGCTTTTGTTATAATTTTTTTTATAGTTATACCTATTATAATTGGGGGGTTTGGA
AATTGAATAGTTCCTTTGATGTTAGGATCTCCTGATATGGCTTTTCCTCGGATGAATAATTTAAGATTTTGGCTTCTTCC
TCCTTCTTTGTTTTTTTTATTTTTGTCTTCTTTAGTAGAGAGGGGAGTTGGGGCTGGATGAACGGTTTATCCTCCTTTGT
CTTCTTTTTTAGGTCATTCAGGAAGAAGAATAGATTTTGCTATTTTTTCTTTGCATTTGGCTGGAGCTTCTTCTATTATG
GGTGCTGTTAATTTTATTTCTACTATTATTAATATGCGAAGAAAGGGGATAGGGATAGAAAAAGTTCCTTTGTTTGTTTG
GTCAGTGTTGATTACTGCTGTATTATTATTATTGTCGTTACCTGTATTGGCTGGGGCTATTACTATATTATTGACTGATC
GAAATTTTAACACGTCATTTTTTGATCCTGCTGGGGGTGGAGATCCTATTTTATTTCAGCATTTATTTTGATTTTTTGGT
CATCCTGAGGTTTATATTTTGATTTTACCTGGATTTGGAATAATTTCTCATATTATGAGTTCTTCTGTGGGGAAGCGGGA
GCCTTTTGGGAGATTAGGAATAATTTATGCAATGGTGGGAATTGGAGGAATGGGATTTGTTGTTTGGGCACATC------
--------------------------------------------------------------------------------
---------TGGATAGCGACATTGTTTGGATCTTATTTTAAATTGGATGCTTCAATGTTGTGAAGAGTAGGGTTTATTTT
TTTATTTACGATAGGGGGAATTACTGGAGTAATTTTAGCTAATTCTTCTTTGGATATTATTCTTCATGATACTTATTATG
TAGTTGCTCATTTTCATTATGTTTTGAGAATGGGAGCTGTGTTTGCAATTTTGGGTGGGATTTCTTATTGATTTCCTTTA
TTTTTTGGACTGGTTTTGAATTCTAAACGAATAATTTTACATTTTTATGTTATGTTTTTGGGAGTTAATTTGACCTTTTT
TCCTCAACATTTTTTAGGAATGAATGGAATGCCTCGTCGTTATTCTGATTATCCTGATGCATTTTTAATATGGAATGTAA
TTTCTAGAATGGGATCGATTATTTCTTTGTTAGGAATTATGTATTTGGTGATTGTGGTATGAGAAAGAATGGTAAGAAAG
CATTTAGTGGTTTTTTCTTATTTTGTTTCTGGGTCAATAGAGTGACAGTGAGGTTTACCTCCTTTAGAGCATTCTTTTAA
TCAATTAGTTTTGTGTTTGCCAAGTTGGGGATCGTTGTATTTTCAGAATGGAGTTTCTCCTTTAATGGAACAGATAATTT
TTTTTCATGATCATTCTATAGTTGTAATGGTTTTAGTTATTGTTATAGTTGGATATTTATTAGTAATTTCTTTGTTTGAA
AAGAATTATAATCGAATGATGTTTGAAGGTCAGGAGTTGGAGTTGATTTGGACCTTGGTTCCTGTGGTGTTTTTATTGGT
AATTGCATTTCCCTCTTTACGGTTATTATATTTGATAGAGGAGATGGAGGATCCTGAGGTTTCTGT--------------
--------------------------------------------------------------------------------
-----------------------------------------------------------GGTTTCTGCTTCTGATGTTAT
TCATTCTTGAACTGTTCCAAGACTAGGAGTAAAAGCTGATGGGATCCCAGGGCGACTAAATCAGATTAGAATGTATGTGA
ATCGTCCTGGAATTTTTTTTGGACAATGTTCTGAGATTTGTGGGGCAAA-------------------------------
---------------------TTGAAAAAGTTTTTTCATTCATTTCATTTAGTGACTTTAAGTCCCTGGCCTTTATTGAT
GGGGGTTGGAGTAATAGGAATGTTATTAGGATTGATTAGGGTGATGAGAGTATATAA-TTTTTTTTTTTTTTTTTTTCTT
TTTTTTTGTCTTTAAATGTGGTAGTGTTGTGATGGCGTGATGTTATTCGGGAGGGTACATTTGAAGGGTCTCATTCTTTT
GAAGTAGTAAAAGGAATAATAGTTGGAATAATTTTATTTATTGTTTCTGAGGTTTTTTTTTTTTTTTCTTTTTTTTGGTC
TTTTTTTCATTCGAGATTAAACCCTACATTAGAGCTTGGAGGATTGTGACCTCCTAGAGGGGTGGAAAGTTTTAATCCTT
TTCAGGTTCCTTTATTGAATACTACTATTTTATTGAGATCTGGTGTAAGAATTACTTGGTCTCATCAAAGAATTTTGAGA
GGGAAGATGAAGGTTATAAAGCTTTAATAGTGACGTGGATTTTGGGGATTTATTTTTTGTTTCTTCAGTGATTTGAGTAT
AATGATTGTAGATTTTCTATTAGAGATTCTGTGTTTGGATCTGTATTTTTTGTTGCTACGGGGTTTCATGGTTTTCATGT
AATTGTTGGATCTATTTTTTTGATTGTAATTTGGTTTCGAGTTAAAAGAGGTCATTTATCTGAATTTCATCATTTTGGAT
TTGAAGCTTCTGCTTGGTATTGGCATTTTGTTGATGTGGTTTGGTTATTTTTGTTTTCTGTAGTTTATTGGTGAGGGGGG
TAA?????????????????????????????????????????????????????????????????????????????
????????????????????????????????????????????????????????????????????????????????
????????????????????????????????????????????????????????????????????????????????
????????????????????????????????????????????????????????????????????????????????
????????????????????????????????????????????????????????????????????????????????
????????????????????????????????????????????????????????????????????????????????
????????????????????????????????????????????????????????????????????????????????
????????????????????????????????????????????????????????????????????????????????
????????????????????????????????????????????????????????????????????????????????
????????????????????????????????????????????????????????????????????????????????
????????????????????????????????????????????????????????????????????????????????
????????????????????????????????????????????????????????????????????????????????
????????????????????????????????????????????????????????????????????????????????
????????????????????????????????????????????????????????????????????????????????
--------------------------------------------------------------------------------
--------------------------------------------------------------------------------
--------------------------------------------------------------------------------
--------------------------------------------------AAATATTCCCATCTAGGAAGAATCCGAAGA
GTAGCCCAAATAATTTCATACGAAGTATCACTATTTATTTCAAT------------------------------------
-------------------------CATTTCAATTTGTTTCCTTTGTCATTCTTATAATTT-------------------
-----------------CTTATCACTTTGCAGAAGGAGAATCAGAGTTAGTTTCAGGATTCAACGTAGAATATTCAGGAG
GCCCATTTGCACTAATCTTCTTAGCAGAATATTTAAACATCTTAATATTAAGAATCATTTCATCAATCTTTTT-------
----------CATAATTTC----------???????????????????????????????????????????????????
????????????????????????????????????????????????????????????????????????????????
????????????????????????????????????????????????????????????????????????????????
????????????????????????????????????????????????????????????????????????????????
????????????????????????????????????????????????????????????????????????????????
????????????????????????????????????????????????????????????????????????????????
????????????????????????????????????????????????????????????????????????????????
????????????????????????????????????????????????????????????????????????????????
???????????????????????----------------------------------------------------TTCTC
CTTATGAGTGTGGATTTGATGTAATTTCTGGATCTCGGATTAATTTTTCTTATCGTTTTTTTTTGATTTCTATTCTTTTT
TTGATTTTTGATGTGGAGATTTCGTTATTGTTTCCTCTTCCATTTTTATGAGGAGGATGAGAAGTGATTTTAAGAGCTAT
GTTTTTTTTGTTAATTTTAATGTTAGGATTATTATATGAATATAAAAATGGAGCTTTGGATTTTATTTATTCTTTGAAAT
AGTACTAATCCCTACCCTATTAATTATTACAAATTCAGGAAAAACTTTAGAACGAAACCAAGCAGGAATTTACTTAATAT
TATATACAATCTCCGGAAG---------------TTTAATCTGTTTTTACTTTAAATTCTTCCCATCCATTCTTTTATCT
TTCTACGAAATTCCTTTTCCAATTTTTCTTTGTTTAGCATTTTTAATCAAATTTCCATTATTCTTCTTTCACTT------
--------------------------------------------------------------------------------
--------------------ATTTTTTCCTTAAGAAAAAT----------------------------------------
--------------------------------------------------------------------------------
--------------------------------------------------------------------------------
--------------------------------------------------------------------------------
--------------------------------------------------------------------------------
-------------------TTAGAATAATTTGATGGCGAAAAAATATTATTATATTTTTATTAAGAATGGAAATAATATT
CATTTCAATATTTTTTCTAATTTCTTCATTAATTTTTAGAAATTTTTCTTTCTTGTTTTTTTTAACTTTAATAGTAAGAA
GATCTAGAATCGGATTATCATTACTAGTTCTTTTTTCACATTATTATATTTAGAAAAGAATACATCCCTGAAAAAGAAAT
AAATCGATTTTTAATAATTCTTTCAATTTTTATTTTTTCCATAATTATTTTA----------------------------
-------GGAATCTCTTCATACATCCTAGTAATCTATTATCAAAACTACAAATCTTGCGAATCAGGAACAATTACTATTC
TTTCTAACCGAATCGGAGATATTATAATTATTTTATCAATCAGAATTCTATTTTCTCTTAGATCATGAGAATTACAATTA
AACTTTTTCTTTCCCTATATTATTTTACTATTCTCCCTAACTGCAGCAATTTCAAAAAGAGCACAAATTCCATTTTCAGC
ATGATTACCATCAGCAATAGCAGCCCCTACTCCAGTTTCTGCATTAGTCCATTCATCAACCTTAG------CAGGAGTTT
ATCTATTAATTCGAATATCATCACATTCTAACAACAATATCATAATACTAATTCTGTACATTTCTCTATTTACCTTAATT
TCTTCCAGAATTTGTGCAATTTGAGAACAAGACATAAAAAAAATCATTGCCCTATCCACCTTAAGACAAATTGCATTAAT
AATATTTTCTATCTCCATTAACGCAATTAATATTGCATTTTTTCACTTAATTACTCACGCATTTTTTAAATCTACCAT--
-------------------------------------------TTCCCGAAAACAAAATTCACTGAACTTTTCCTCCCCT
TTAACATTCTCAATCCTAGGAATTTCATCCATAGCTCTTATAGGGATTCCATTTTTAGCAGGATTTTATTCAAAAGA---
-------------------------------------------------------------------------ACTTCTT
CTTACTCCACCCGAATAATTTTAATAATTTCAAAAAATTTTATTAAATCAAAACCTGATTTTATTTCTCATTTCATTAAT
TTCTCCATCCATTTTACT------------------------------TTGAAAATTTTGATTTTTTTGTTTTTGTTGTT
TTTATCTAGAATACAGCCTATTTCTATGGTGGTGTTAATGTTTTTGAGAACGTTGTGGTTTTCTTTAAAGATAAATTTTA
TGTTTGGAAGATTTTGGTTTAGTTTTATTTTGATTTTAGTAGTATTAAGAGGAATTCTAGTAGTGTTTATGTATATAGTT
TCTTTGTGTTCTAATCAGAAGTTTGGAGGGAATTTTTTTTTTTTTTTTTTTTTTTTTWTKTTTWTRWTTGAAGAGTTTTT
TGAAAGAGAAAAGGGGGTGTTGTTTGAATGTGAAAGGATATGAGGAGGGGAAATAATTTATTTGAATTTGTTTATGTTAG
TGTTTTTGTTAGGAGTAATAATAATAGTTGTATGAATTAGAGGGAAGGAAAATTTTTTTTAAAAAAAAATT---------
--------------------------------------------------------------------------------
--------------------------------------------------------------------------------
--------------------------------------------------------------------------------
--------------------------------------------------------AGTACGAAAGGAAATGAAAAAATT
TTAAATTGGCAGAACATTGCAATAGAATTAGAATCTATAAACCATTCAAACCTTAAATCTTATCATTATCACTATTTCAT
CATT----------------------------------------------------------------------------
-TTTTCTTAACTTGAGGAACTTGTTAACTTATCGAAACCACTCGCTCCATTTTTACTTTTACCGCCGCCTAAAAATTTTT
AAAAATAAAAAATTTTAATAAA-------------------------------------------------TTAAAAAAA
TTATTAAAGGAATTACTTTTTATTAACGAAAAAGAATTAAGAAGTAATTTTACTTAAAACAAAAAAATTAATAAGAAAAA
AAAGTGCACATATCGCCCGTCACCCTCCTCAAGAAGAGGTAAGTCGTAACAAAGTT------------------------
----
>MY5269_Hexurella_GuadalupeValley
GAATGATGTTTTTAGAAATTTCTT-TCCTAATGGTTATGGAATTTTAATAGTTTCTATG---TTGTTTATGTTTATTATG
ATAATAAATTTATTAGGATTATTTCCTTATATTTTTTCTGTTTCTTCTCATCCTTCAGTGTCTTTTTCTATAGGATTAGT
AATATA---GTTCATTATATTAATAGGGTGAATGAAAAAATTTAAATTAAGATCTGCTCATTTAGTTTCTGAGGGGTGTC
CTTTAGTTTTATCACCGTTTATAGTAATAATTGAAGTTATTAGACATTTAATTCGTCCTGTTACTTTATCTATTCGGTTG
GCTGCTAACATAATGGCCGGACATTTGATTATTGGATTAATCTCTTCTATTTCTGAAGTTTCTTTTTTTGGGTTTTTCTT
TTCTTTGTTAATGCAATTTATATTATTATTATTAGAGTGAGGGGTATGTTTAATTCAGAGATTTGTCTTTAGAGTTTTAG
TTATAATGTATATTTTGGAATTTTATTA-???????????????????????????????????????????????????
?????????????????????????????????????????????????????????????????ATCTTTAAACCTTCA
AAGTTTAATAGAAATTTAAAGGTTTACAGCCTTTTATCTTGATTTTTAAGAGAATTATGAATTTGCAGTTCATTGTTTTA
GTAAACTAATTACTGCGATGAATTTATTCAACAAATCATAAGGATATTGGAACTTTATATTTAGTTTTTGGTGTTTGGTC
TGGGATGGTTGGGACTGCAATGAGAGTAATTATTCGTACTGAGTTAGGACAGGTTGGAAGATTGTTAGGGGATGATCATC
TTTATAATGTAATTGTAACTGCTCATGCTTTTGTGATGATTTTTTTTATAGTTATACCTATTATAATTGGTGGATTTGGA
AATTGAATGGTTCCTTTAATATTGGGTTCTCCTGATATGGCTTTTCCTCGAATAAATAATTTAAGATTTTGACTTCTTCC
TCCTTCTTTATTTTTTTTGTTTTTATCTTCTTTGGTTGAAAAGGGAGTTGGGGCTGGATGAACAGTTTATCCTCCTTTAT
CTTCTTTTTTGGGTCATTCAGGGAGAAGAATGGATTTTGCTATTTTTTCTTTGCATTTGGCTGGAGCTTCTTCTATTATA
GGTGCTGTGAATTTTATTTCTACTATTATTAATATACGAAGAAAGGGAATAGGAATAGAAAAAGTTCCTTTATTTGTTTG
GTCTGTATTGATTACTGCTATTTTATTACTATTGTCTTTGCCTGTATTGGCAGGGGCTATTACTATATTATTAACTGATC
GAAATTTTAATACTTCGTTTTTTGATCCTGCTGGAGGGGGTGATCCTATTTTATTTCAACATTTATTTTGATTTTTTGGT
CATCCTGAGGTTTATATTTTAATTTTACCTGGATTTGGAATGATTTCTCATATTATAAGTTCTTCTGTAGGGAAGCGGGA
GCCTTTTGGAAGATTGGGAATAATTTATGCAATGGTAGGAATTGGAGGAATAGGATTTGTAGTTTGAGCTCATCATATGT
TTTCTGTAGGAAT--------------------------CTTCTGCTACTATAATTATTGCTGTTCCTACTGGAATTAAA
GTTTTTAGATGAATAGCTACATTATTTGGTTCTTATTTTAAATTAGATGCCTCAATGTTATGAAGAGTAGGATTTATTTT
TTTGTTTACTATAGGAGGAATTACTGGAGTAATTTTAGCTAATTCTTCTTTGGATATTATTCTTCATGATACTTATTATG
TTGTTGCTCATTTTCATTATGTCTTAA---------------------------------------------------TA
TTTTTTGGATTAGTGTTAAATTCTAAGCGAATGATTTTGCATTTTTATGTGATGTTTTTAGGAGTTAATTTGACGTTTTT
TCCTCAGCATTTTTTAGGAATAAATGGAATACCTCGTCGTTATTCTGATTATCCTGATGCTTTTTTA--ATGAAATGTTG
TTTCAAGAATAGGATCTATTATTTCTTTATTAGGAATTATATATTTAGTTATTGTAGTTTGAGAAAGAATGGTGAGAAAG
CATTTGGTAGTTTTTTCTTATTTTGTTTCTGGATCCATAGAATGACAATGGGGTTTACCTCCTTTAGAGCAT--------
---------------------------------------------GAATGGAGTTTCTCCTTTAATAGAGCAGATAATTT
TTTTTTATGATCATTCTATAGTAGTAATGGTTTTAGTGATTGTAATAGTAGGATATTTGTTGGTGATTTCTTTGTTTGAA
AAGGGTTATAATCGAATAATATTTGAAGGTCAGGAATTAGAGTTAATTTGGACTTTAGTTCCTGTTGTATTTTTATTAGT
AATTGCTTTTCCATCTTTGCGATTATTATATTTGATGGAAGAGATGGAGGACCCTGAGGTTTCTGTAAAATCTTTAGGGC
ATCAGTGGTTTTGAAGATATGAGTATGCTGACTTTAAAGTTAAGGTTATAGATTCTTATATAAAAGAGGTTGGAAATTTT
CGGTTGTTAGAAGTTGATAATGCTTTAGTTCTTCCTTTTAATACTAATATTCGAATAGTAGTTTCTGCTTCTGATGTAAT
TCATTCTTGGACTATTCCTAGATTGGGAGTAAAGGCGGATGGAATTCCAGGACGATTAAATCAGATTAGAATGTATGTAA
ATCGTCCTGGAGTTTTTTTTGGACAGTGTTCTGAAATTTGTGGGGCTAATCATAGATT----------------------
---------------------TTGAAAAAGTTTTTTCATTCGTTTCATTTGGTAACTATAAGACCTTGACCTTTATTAAT
GGGAGTTGGGGTAATGGGAATGTTATTAGGATTAGTTAAGGTAATAAGAATGTATRA-TTTTTTTTTTTTTTTTTTCTTT
TTTTCTTTTCTTTAAGTGTTGTTATGCTATGATGGCGGGATGTAATTCGGGAAGGTACGTTTGAGGGATCTCATTCTTTT
GAAGTAGTAAAAGGAATAATAGTAGGAATAATTTTATTTATTGTTTCTGAAGTTTTTTTTTTTTTTTCTTTTTTTTGGTC
TTTTTTTCATTCAAGATTAAATCCTACATTGGAATTAGGAGGGTTATGACCTCCTAGAGGAGTAGAAAGATTTAATCCTT
TTCAAGTTCCTTTATTAAATACTACTATTTTGTTAAGATCAGGAGTAAGAATTACTTGGTCTCACCAAAGAATTTTGAGA
GGAAAAATGAAGGCTATAGGGCTTTAATGGTTACATGAATTTTGGGAATTTATTTTTTGTTTCTTCAGTGGTTTGAATAT
AATGATTGTAGATTTTCTATTAGAGATTCTGTGTTTGGATCTGTATTTTTTGTGGCTACTGGTTTTCATGGTTTTCATGT
TATTATTGGATCAATTTTTTTGATTGTTATTTGGTTTCGAGTAATAAGTGGGCATTTATCTGAATTTCATCATTTTGGAT
TTGAGGCCTCTGCTTGGTATTGACATTTTGTTGATGTAGTTTGATTATTTTTATTTTCTGTAGT----------------
---TTGAAAGTTTCTTTTCGTAAGAGTGATGTTATAGTAAATAGATTAAGATCAATGTTGTATGATTTACCTTCTCCTTC
AAGAATTTCATATATATGGAATTTTGGAAGAATATTAGGAGTTTTCTTAGGTGTTCAGATTTTAACTGGATTATTTTTAG
CAATTCATTTTTCTGGTGATGTTAATTTGGCTTTCATTAGAGTTGTTCATTTAATGCGAGATGTAAAGTGGGGATGATTG
ATTCGTTTTTTGCATTCTAATGGGGCTAGTTTTTTTTTTGTTTTTATTTATTGTCATATGGCTCGTGGGTTTTATTATGG
ATCTTATAAGAATTTTTATACTTGAATGAGAGGGGTTACTATTTTTATTTTGAGAATATTGACTGCTTTTTTAGGATATG
TTTTACCTTGGGGGCAAATGTCATTTTGAGCTGCTACTGTTATTACTAATCTTCTTTCTGCTATTCCTTATTTTGGGGTT
ACTTTGGTTGAATGGGTTTGGGGTGGATTTGCTGTAGGAAATCCTACATTGACTCGGTTTTTTAGATTTCATTTTATTTT
TCCTATGGTTATTTTGTTTTTTGTAATTGTTCATTTAGTTTATCTTCATGAGAATGGGTCTTTTAATCCTTTAGGAGTTA
ATAGAAATTTAGATAAAATTGAGTTTCATTCTTTTTTTTCTTTAAAAGATTCTGTTTCTTTGATTTTGGTTTTTTTCCTC
TTATTAATGATTTCTTTGTTGGTTCCTTTTGTATTTATGGATTGTGAAAATTTTTTAATATCGAATCCTTTAGTAACTCC
TATTCATATTCAACCTGAATGGTATTTTTTGTTTGCTTATTGTATTTTGCGTTCTATTAGAAGAAGGGTTGGTGGAGTAA
TTGCTTTATTGATATCTGTATTGATTTTTTATTTTTTTCCTTTATTTTTGGTTAGAAGTAAAAGAAGAATAATGAGATAT
GTTTTTGGAAAGGTTTTATTTTGGGTTATTATTTTTAATTGGGTGTTGTTAACTTGAATTGGATCTTGTTTAGTAGAATA
TCCTTTTGTTGAAATGGGAAAAATTTTTAGATTTTTGTATTTTTTTCTTTTTTTGTTATTTCTTTTGTAATGAGGATTCA
--------------------------------------------------------------------------------
----------------------------------------TATCTATCTTCTCTCCAATCTCTACATTCTTTCTTTCTTT
AACTTTATGACCACTAATTCCATGTTTATATTATGGAATTTTTGATTCAAAATTCAGAATTTTATCATTTTTTGTAATTT
CTAGAATTTCAGTATACTCACTTTTAATAATTGGATGATCAGCAAACTCTAAATATTCACATTTAGGGAGAATTCGAAGA
GTAGCTCAAATAATTTCCTATGAAGTATCTTTATTCATTTCAGTAATCTCATTATGCTTTCTTCATATAGCTTTTTATCA
ATACTAACATTTCAAAAAAACTTTCCATTCATATTTATTTTATTTCCAATCTTCATAATCTGAATTATTTCTTCAATTGC
TGAAACTAACCGAAGTCCATTTGACTTTGCAGAAGGAGAATCAGAATTAGTTTCAGG------------ATATTCAGGAG
GACCATTTGCATTAATCTTCTTAGCAGAATATTTAAATATCCTAATATTAA-AATTTTATCATCAATTTTTTTAATTCGA
GGAACTTTTCCACGATTTCGATATGATTT------------TTTTTTTATGTAATTAGATTTTTATTAGTGTTTTCTTAT
TCTGATTGGTTTATTATATGAGTGGGTTTGGAAATTAATATAATAAGATTTATTTCTTTTATGATGTTTAGAAAAAGAAA
G--------------------------------------------------------------GTTTGGAATATTTGGAG
AGGAATTTATGGAAGTTGCTTTGGGAATAAAAATAGGTGCTGGTCCATTTTATTTTTGGTTTCCTGAGGTTGTTGGAAAG
TTGCATTGATGAGGAGGGTATTTATTGATAACTTTTCAAAAATTTTTACCTTT---------------------------
--------------------------------------------------------------------------------
---------------------------------CTGAAATTGGAGTTTTGGGTAAGGGAAAATTAATCGTTTATGTTTTT
TTATTAGGAGGAGTTCCTCCTATAGCTGGATTTGTAATAAAGTGATGGGTTTTAGTAGAAATGGTAAAGTTTAGAATTTT
TTTAAGAGTACTAATGTTATTTTTTATTTTGTATTTATTATTATCTAAAGGAGTGGAGGATAAAGATTCAAGAGTGTCTC
CTTATGAATGTGGATTTGATATGATTTCTGGATCTCGAATAAATTTTTCTTATCGTTTTTTTTTGATTTCTATTCTTTTT
TTGATTTTTGATGTTGAAATTTCATTGTTGTTTCCTCTTCCATTCTTGTGAGGTAGATGAGAAGTTATTTTAAGAGCTGT
ATTTTTTTTAATTATTTTGATGTTTGGGTTGTTATATGAATATAAAAATGGAGCATTGGATTTTACTTATTTTTTGAAAT
AGTTTTAATTCCTACTCTATTAATTATTACAAATTCAGGAAAAGCTATAGAACGAAACCAAGCCGGAATTTACTT-----
--------------------------------------------------------------------------------
-----TGAAATCCAATTCCCTATTTTTCTTTGTTTAGCATTTCTTATTAAATTTCCTCTATTTTTTTTCCATTTATGACT
TCCAAAGGCCCACGT-----------------------------------------------------------------
---------TTAGACCTTTCATTTTTTTTCTAAGAAATCCTACCCAATCATTTTTAATCTCTTGTAGATTACTAGGAGCT
TGTATTACAAGAATAATTTGCATTCGACAAAAAGATTTTAAATCTCTTATTGCCTACTCTTCTATTGCTCATATAGCACT
TGTAATTTCAAGAATCTTTTCTTTTAAAATTTCCGGAATTAATGGAGCAATATTAATAATAGTTAGACACGGACTTTGTT
CCTCAGCTTTATTTTTATTAGTATCTATTTTATACAATAATTCACACTCTCGA---------------------------
--------------------------------------------------------------------------------
-------------------TTAGAATGATCTGATGACGAAAGAATATTATTATATTTTTATTAAGAATAGAAATAATATT
CATTTCAATATTCTTTTTAATTTCTTCACTAATTTTTAGAAACTTTTCATTCCTATTTTTTTTAACTTTAATAGTAAGAA
GATCTAG-------------------------------------------------------------------------
--------------------------------------------------------------------------------
--------------------------------------------------------------------------------
---------------------------------------------------------------------------AATTA
AACTTCATTTTTCCCTATATTATTCTACTATTTTCTCTAACTGCAGCAATTTCAAAAAGAGCACAAATTCCATTTTCAGC
ATGATTACCATCAGCTATAGCAGCCCCAACACCAGTTTCCGCACTTGTCCACTCATCAACCCTAGTAACAGCAGGAGTTT
ATTTATTAATTCGAATATCCTCCCACTCCAACCCTTTT----------------TATATATCTCTTTATTTACTTTAATC
TCTTCAAGAATTTGTGCAATCTGAGAACAAGACATAAAAAAAATCATTGCACTATCTACACTTAGACAAATTGCACTAAT
AATATTTTCTATTTCTATTAATGCAACTAACATTGCATTTTTTCA-----------------------------------
--------------------------------------------------------------------------------
--------------------------------------------------------------------------------
--------------------------------------------------------------------------------
--------------------------------------------------------------------------------
-------------------------------------------------------------------------TGTTATT
TTTATCTAGAATGCAACCTATTTCTATAGTAGTAATGATATTTATAAGAACATTGTGATTATCATTAAAGATGAATTTTA
TGTTAGGAAGATTTTGGTTTAGTTTCATTTTAATTTTAGTAGTATTGAGAGGAATTTTAGTAGTTTTTTTGTATATTGTT
TCTTTATGTTCTAATCAGAAGTTTGGAGGAAATTTTTTTTTTTTTTTTTTTTTTTTTWTKTTTGTTTTTGAAGAGTTTTT
TGAAAGAGAAAAGGGGATGTTGTTTGAATGTGAGAGGATATGAGGAGGGGAAATGATTTATTTAAATTTGTTTATATTAG
TGTTTTTGTTGGGAGTTATAG------------------------------?????????????????????????????
????????????????????????????????????????????????????????????????????????????????
????????????????????????????????????????????????????????????????????????????????
????????????????????????????????????????????????????????????????????????????????
????????????????????????????????????????????????????????????????????????????????
????????????????????????????????????????????????????????????????????????????????
????????????????????????????????????????????????????????????????????????????????
????????????????????????????????????????????????????????????????????????????????
????????????????????????????????????????????????????????????????????????????????
????????????????????????????????????????????????????????????????????????????????
????????????????????????????????????????????????????????????????????????????????
????
>MY5271_Hexurella_GuadalupeValley
--------------------------------------------------------------------------------
--------------------------------------------------------------------------------
-------GTATCATTAATATTAATAGGGTGAATGAAAAAATTTAAATTAAGATCTGCTCATTTAGTTTCTGAGGGGTGTC
CTTTAGTTTTATCACCGTTTATAGTAATAATTGAAGTTATTAGACATTTAATTCGTCCTGTTACTTTATCTATTCGGTTG
GCTGCTAATATAATGGCCGGACATTTGATTATTGGATTAATCTCTTCTATTTCTGAAGTTTCTTTTTTTGGATTTTTCTT
TTCTTTGTTAATGCAATTTATATTATTATTATTAGAGTGAGGGGTATGTTTAATTCAGAGATTTGTCTTTAGAGTWTTAG
TWATAATGTATATTTTGGAATTTTATTA--------------------GACCTATTTTTTGAATAGTTTTTCCTTTTGTT
TCTTTTATTGTTTTAATAATTTTTTTTTTAGAA--------------------------------ATCTTTAAACCTTCA
AAGTTTAATAGAAATTTAAAGGTTTACAGCCTTTTATCTTGATTTTTAAGAGAATTATGAATTTGCAGTTCATTGTTTTA
GTAAACTAATTACTGCGATGAATTTATTCAACAAATCATAAGGATATTGGAACTTTATATTTAGTTTTTGGTGTTTGGTC
TGGAATAGTTGGGACTGCAATGAGAGTAATTATTCGTACTGAGTTAGGACAGGTTGGAAGATTGTTAGGGGATGATCATC
TTTATAATGTAATTGTAACTGCTCATGCTTTTGTAATGATTTTTTTTATAGTTATACCTATTATAATTGGAGGATTTGGA
AATTGAATGGTTCCTTTAATGTTGGGTTCTCCTGATATGGCTTTTCCTCGAATAAATAATTTAAGATTTTGACTTCTTCC
TCCTTCTTTATTTTTTTTGTTTTTATCTTCTTTGGTTGAAAAGGGAGTTGGGGCTGGATGAACGGTTTATCCTCCTTTAT
CTTCTTTTTTGGGTCATTCAGGGAGAAGAATGGATTTTGCTATTTTTTCTTTGCATTTGGCTGGAGCTTCTTCTATTATA
GGTGCTGTTAATTTTATTTCTACTATTATTAATATACGAAGAAAGGGAATAGGAATAGAAAAGGTTCCTTTATTTGTTTG
ATCTGTATTGATTACTGCTATTTTATTACTATTGTCTTTGCCTGTATTGGCAGGGGCTATTACTATATTATTAACTGATC
GAAATTTTAATACTTCGTTTTTTGATCCTGCTGGAGGGGGTGATCCTATTTTATTTCAACATTTATTTTGATTTTTTGGT
CATCCTGAGGTTTATATTTTAATTTTACCTGGATTTGGAATGATTTCTCATATTATAAGTTCTTCTGTAGGGAAGCGGGA
GCCTTTTGGAAGATTGGGAATAATTTATGCAATGGTAGGAATTGGAGGGATAGGATTTGTA-------------------
--------------------------------------------------------------------------------
--------------------------------------------------------------------------------
-------------------------------------------------TTGGATATTATTCTTCATGATACTTATTATG
TTGTTGCTCATTTTCATTATGTCTTAAGAATAGGAGCTGTATTTGCAATTTTAGGAGGAATTTCTTATTGGTTTCCTTTA
TTTTTTGGATTAGTGTTAAATTCTAAGCGAATGATTTTGCATTTTTATGTGATGTTTTTAGGGGTTAATTTGACGTTTTT
TCCTCAGCATTTTTTAGGAATAAATGGAATA-------------------------------------------------
--------------------------------------------------------------------------------
--------------------------------------------------------------------------------
----------------------------------------------------------CCTTTAATAGAGCAGATAATTT
TTTTTTATGATCATTCTATAGTAGTAATGGTTTTAGTGATTGTAATAGTAGGATATTTGTTGGTGATTTCTTTGTTTGAA
AAGAGTTATAATCGAATAATATTTGAAGGTCAGGAATTAGAGTTAATTTGGACTTTAGTTCCTGTTGTATTTTTATTAGT
AATTGCTTTTCCATCTTTGCGATTATTATATTTGATGGAAGAGATGGAGGACCCTGAGGTTTCTGTAAAATCTTTAGGAC
ATCAGTGGTTTTGAAGATATGAGTATGCTGACTTTAAAGTTAAGGTTATAGATTCTTATATAAAAGAGATTGGAAATTTT
CGGTTGTTAGAAGTTGATAATGCTTTAGTTCTTCCTTTTAATACTAATATTCGAATAGTAGTTTCTG-------------
-------------------------------AAGGCGGATGGAATTCCAGGACGATTAAATCAGATTAGAATGTATGTAA
ATCGTCCTGGAGTTTTTTTTGGGCAGTGTTCTGAAATTTGTGGAGCTAATCATAGATTTATACCTATTATAATAATAACA
ATTTCTAAAAAGAGATTTTTATTGAAAAAGTTTTTTCATTCGTTTCATTTGGTAACTATAAGACCTTGACCTTTATTAAT
GGGAGTTGGGGTAATGGGAATGTTATTAGGATTAGTTAAGGTAATAAGAATGTATGATTTTTTTTTTTTTTTTTTCTTTT
TTTTCTTTTCTTTAAGTGTGGTTATGTTATGATGGCGGGATGTAATTCGGGAAGGTACGTTTGAGGGATCTCATTCTTTT
GAAGTAGTAAAAGGAATAATAGTAGGAATAATTTTATTTATTGTTTCTGAAGTTTTTTTTTTTTTTTCTTTTTTTTGGTC
TTTTTTTCATTCAAGATTAAATCCTACATTGGAGTTAGGTGGGTTATGACCTCCTAGAGGAGTAGAAAGATTTAATCCTT
TTCAAGTTCCTTTATTAAATACTACTATTTTGTTAAGATCAGGAGTAAGAATTACTTGGTCTCACCAAAGAATTTTAAGA
GGAAAAATGAAGGCTATAGGGCTTTAATGGTTACATGAATTTTGGGGATTTATTTTTTGTTTCTTCAGTGGTTTGAATAT
AATGATTGTAGATTTTCTATTAGAGATTCTGTGTTTGGATCTGTATTTTTTGTGGCTACTGGTTTTCATGGTTTTCATGT
TATTGTTGGATCAATTTTTTTGATTGTTATTTGGTTTCGAGTAATAAGTGGGCATTTATCTGAGTTTCATCATTTTGGAT
TTGAGGCCTCTGCTTGGTATTGACATTTTGTTGATGTAGTTTGATTATTTTTATTTTCTGTAGTTTATTGGTGA------
---TTGAAAGTTTCTTTTCGTAAGAGTGATGTTATAGTAAATAGATTAAGATCAATGTTGTATGATTTACCTTCTCCTTC
AAGAATTTCATATATATGGAATTTTGGAAGAATATTAGGAGTTTTTTTAGGTGTTCAGATTTTAACTGGATTATTTTTAG
CAATTCATTTTTCTGGTGATGTTAATTTGGCTTTCATTAGAGTTGTTCATTTAATGCGAGATGTAAAGTGGGGATGATTG
ATTCGTTTTTTGCATTCTAATGGGGCTAGTTTTTTTTTTGTTTTTATTTATTGTCATATGGCTCGTGGGATTTATTATGG
ATCTTATAAGAATTTTTATACTTGAATGAGAGGGGTTACTATTTTTATTTTGAGAATATTGACTGCTTTTTTAGGATATG
TTTTACCGTGGGG-CAAATGTCATTTTGAGCTGCTACTGTTATTACTAATCTTCTTTCTGCTATTCCTTATTTTGGAATT
ACTTTGGTTGAATGGGTTTGGGGTGGATTTGCTGTGGGAAATCCTACATTGACTCGGTTTTTTAGATTTCATTTTATTTT
TCCTATGGTTATTTTGTTTTTTGTAATTGTTCATTTAGTTTATCTTCATGAGAATGGGTCTTTTAATCCTTTAGGAGTTA
ATAGAAATTTAGATAAAATTGAGTTTCATTCTTTTTTTTCTTTAAAAGATTCTGTTTCTTTGATTTTAGTTTTTTTCTTT
TTATTAATGATTTCTTTGTTGGTTCCTTTTGTATTTATGGATTGTGATAATTTTTTAATATCGAATCCTTTAGTAACTCC
TATTCATATTCAACCTGAATGGTATTTTTTGTTT-------------------------GAAGAAGGGTTGGAGGAGTAA
TTGCTTTATTGATATCTGTATTGATTTTTTATTTTTTTCCTTTATTTTTGGTTAGAAGTAAAAGAAGAATAATGAGATAT
--------GAAAGTTTTATTTTGGATTATTATTTTTAATTGGGTGTTGTTAACTTGAATTGGATCTTGTTTAGTAGAATA
TCCTTTTGTTGAAATGGGAAAAATTTTTAGATTTTTGTATTTTTTTCTTTTTTTGTTATTT-------------------
--------------------------------------------------------------------------------
--------------------------------------------------------------------------------
----------------------------------GGAATTTTTGATTCAAAATTCAGAATTTTATCATTTTTTGTAATTT
CTAGAATTTCAGTATACTCACTTTTAATAATTGGATGATCAGCAAACTCTAAATATTCACATTTAGGAAGAATTCGAAGA
GTAGCTCAAATAATTTCCTATGAAG-------------------------------------------------------
--------------------------------------------------------------------------------
--------------------------------------------------------------------------------
--------------------------------------------------------------------------------
--------------------------------------CTGTTTTTTTATGTAATTAGATTTTTATTAGTATTTTCTTAT
TCTGATTGGTTTATTATATGAGTAGGTTTGGAAATTAATATAATAAGATTTATTTCTTTTATGATGTTTAGAAAAAGAAA
AGAGGAGGTTGAAGGATTATATAAGTATTTTTTTGTTCAAGGAGTTGGATCTTGTTTAGTTATATTTGGAATATTTGGAG
AGGAATTTATGGAAGTTGCTTTGGGAATAAAAATAGGTGCTGGTCCGTTTTATTT-------------------------
--------------------------------------------------------------------------------
--------------------------------------------------------------------------------
--------------------------------------------------------------------------------
--------------------------------------------------------------------------------
----------------------------------------------------------------------------TCTC
CTTATGAATGTGGATTTGATATGATTTCTGGATCTCGAATAAATTTTTCTTATCGTTTTTTTTTGATTTCTATTCTTTTT
TTGATTTTTGATGTTGAAATTTCATTGTTGTTTCCTCTTCCATTCTTGTGAGGTAGATGAGAAGTTATTTTAAGAGCTGT
ATTTTTTTTAATTATTTTGATGTTTGGGTTGTTATATGAATATAAAAATGGAGCATTGGA????????????????????
????????????????????????????????????????????????????????????????????????????????
????????????????????????????????????????????????????????????????????????????????
????????????????????????????????????????????????????????????????????????????????
????????????????????????????????????????????????????????????????????????????????
????????????????????????????????????????????????????????????????????????????????
????????????????????????????????????????????????????????????????????????????????
????????????????????????????????????????????????????????????????????????????????
????????????????????????????????????????????????????????????????????????????????
????????????????????????????????????????????????????????????????????????????????
???????????????????TTAGAATGATCTGATGACGAAAGAATATTATTATATTTTTATTAAGAATAGAAATAATATT
CATTTCAATATTCTTTTTAATTTCTTCACTAATTTTTAGAAACTTTTCATTTTTATTTTTCCTCTCATTAATAGTAAGAA
GATCTAGAATTGGATTATCATTACTAGTTCT-------------------------------------------------
--------------------------------------------------------------------------------
---------AATCTCATCATATATTTTAGTAATTTATTACCAAAACTATAAATCTTGCGAATCAGGAACTATTACTATTT
TATCTAACCGAATTGGAGATATTATAATTATCTTATCAATCAGAATTTTATTCTCACTAAGATCATGAGAATTACAATTA
AACTTTATTTTTCCCTATATTATTCTACTATTTTCTCTAACTGCAGCAATTTCAAAAAGAGCACAAATTCCATTTTCAGC
ATGATTACCATCAGCTATAGCAGCCCCAACACCAGTTTCCGCACTTGTCCACTCATCAACCCTAGTAACAGCAGGAGTTT
ATTTATTAATTCGAATATCATCTCATTCAAACAATTTTATTCTTATACTAATTATATATATCTCTTTATTTACTTTAATC
TCTTCAAGAATTTGTGCAATCTGAGAACAAGATATAAAAAAAATCATTGCACTATCTACACTTAGACAAATTGCACTAAT
AATATTTTCCATTTCTATTAATGCAACTAACATTGCATTTTTTCACCTAATTA---------------------------
--------------------------------------------------------------------------------
---------------TTAGGAATCTCATCAATAGCTTTAATAGGAATTCCTTTTCTAGCAGGATTTTATTCTAAAGATAA
TATTATTAATTCATTCTTCATAAATAACTTAAATATTCCAATTTCAATATTAATATTAATTTCTTTAGGAATAACTTCCT
CTTA----------------------------------------------------------------------------
------------------------------------------------TTGAAGATTTTGATTTTTTTATTTTTGTTATT
TTTATCTAGAATGCAACCTATTTCTATAGTAGTAATGATGTTTGTAAGAACGTTGTGATTATCATTAAAAATGAATTTTA
TGTTAGGAAGATTTTGGTTTAGTTTCATTTTAATTTTAGTGGTATTGAGAGGAATTTTAGTAGTTTTTTTGTATATGGTT
TCTTTATGTTCTAATCAGAAGTTTGGAGGAAATTTTTTTTTTTTTTTTTTTTTTTTTWTKTTTGTTTTTGAAGAGTTTTT
TGAAAGAGAAAAGGGGATGTTGTTTGAGTGTGAGAGGATATGAGGAGGGGAAATGATTTATTTAAATTTGTTTATATTAG
TGTTTTTGT--------------------GTATGAATTAGAAGAAAAGAAAATTTTTTTTAAAAAAAAATTAACTCGTCT
GTTTATCAAAAACATTTTTTATTGAATTATAATAAATAATTCCTGCTCAATGAAATTTAAATAGCCGCAGATCTGTG---
--------------------------------------------------------AAGATCTAATTTTCAAAAAAGATT
GCGACCTCGATGTTGAATTAAATTTACTTAAAAGAGAAAAATCTTTAAAAGTGGGACTGTTCGTCCTTTAAAATTTTACA
TGAT----------------------------------------------------------------------------
--------------------------------------------------------------------------------
----????????????????????????????????????????????????????????????????????????????
????????????????????????????????????????????????????????????????????????????????
????????????????????????????????????????????????????????????????????????????????
????????????????????????????????????????????????????????????????????????????????
????????????????????????????????????????????????????????????????????????????????
????
>MY5276_Hexurella_SanPedro_Martir
GAAAAGTAGGAGTAGAAATTTCATTTCCTAATGGTTATGGAATTTTAATAATTTCTATAGTATTATTTATATATATTATA
ATAATAAATTTGTTGGGATTATTTCCTTATATTTTTTCTGCTTCTTCTCATCCTTCTGTGTCTTTTTCTATGGGGTTGGT
TATTTGAATGTCGTTAATATTAATGGGATGAATAAAAAAATTTAAGTTAAGATCTGCTCATTTGGTTTCTGAGGGGTGTC
CGTTGATTTTATCTCCTTTTATAGTAATAATTGAAGTTATTAGACACTTAATTCGTCCTATTACTTTATCTGTTCGGTTG
GCTGCTAATATAATAGCTGGTCATTTAATTATTGGATTGATTTCTTCTATTTCTGAAGTTTCTTTTTTTGGTTTTTTTCT
TTCATTATTAATTCAGTTAATATTATTAGTATTGGAGTGAGGTGTATGTTTGATTCAAAGATTTGTATTTAGAGTTTTGA
TTATAATGTATATTTTAGAGTTTTATTA-???????????????????????????????????????????????????
?????????????????????????????????????????????????????????????????ATCTTTAAACCTTCA
AAGTTTAATAGAAAAAAAAAGGTTTACAGCCTTTTATCTTGATTTTTAAAAGAATTATGAATTTGCAGTT----------
---------TTACTGCGATGAATTTATTCTACAAATCATAAGGATATTGGAACTTTATATTTAATTTTTGGAATTTGATC
AGGGATGGTTGGAACTGCTATGAGAGTAATTATTCGTACTGAGTTGGGGCAGGTTGGGAGATTATTAGGAGATGATCATC
TTTATAATGTTATTGTTACTGCTCATGCTTTTGTTATGATTTTTTTTATAGTTATACCTATTATAATTGGAGGATTTGGA
AATTGAATAGTTCCGTTAATATTAGGATCTCCTGATATAGCTTTTCCTCGTATGAATAATTTAAGATTTTGGCTTCTTCC
TCCTTCTTTATTTTTTTTATTTTTGTCTTCTTTAGTAGAGAAAGGGGTAGGGGCTGGTTGAACTGTTTATCCTCCTTTAT
CTTCTTTTTTGGGTCATTCAGGGAGAAGAATGGATTTTGCTATTTTTTCTTTGCATTTGGCTGGGGCTTCTTCTATTATG
GGTGCTGTAAATTTTATTTCTACTATTATTAATATGCGAAGAAAGGGAATGGGAATGGAAAAAGTTTCTTTGTTTGTTTG
GTCAGTTTTAATTACTGCTGTGTTGTTATTATTGTCTTTACCTGTATTGGCTGGTGCCATTACTATGTTATTAACTGATC
GAAATTTTAATACTTCGTTTTTTGATCCTGCTGGTGGAGGAGATCCTATTTTATTTCAGCATTTATTTTGGTTTTTTGGT
CATCCCGAGGTTTATATTTTGATTTTGCCTGGATTTGGAATGATTTCCCATATTATAAGTTCTTCTGTTGGAAAGCGGGA
ACCATTTGGAAGATTAGGAATAATTTATGCTATAGTTGGAATTGGAGGGATGGGGTTCGTTGTTTGGGCTCATCATATGT
TTTCTGTGGGAATGGATGTAGATACTCGTGCTTATTTTACTTCTGCTACTATAATTATTGCTGTTCCAACTGGAATTAAA
GTTTTTAGATGAATGGCTACGT----------------------------------------------------------
----------------GGAATTACTGGGGTAATTTTAGCTAATTCTTCTTTAGATATTATTCTTCATGATACATATTACG
TAGTTGCTCATTTTCATTATGTTTTAAGAATGGGTGCTGTGTTTGCAATTTTGGGTGGAATTTCTTATTGGTTTCCTTTA
TTTTTTGGATTGGTTTTAAATTCTAAGCGAATAATTTTGCATTTTTATGTAATATTTTTAGGAGTAAATTTGACATTCTT
TCCTCAACATTTTTTAGGGATGAATGGGATACCCCGTCGATATTCTGATTATCCTGATGCTTTTTTAATGTGGAATGTTG
TTTCTAGAATAGGGTCTATTATT---------------------------------------------------------
--------------------------------------------------------------------------------
--------------------------------------------------------------------------------
-------------------------------------GATTGTTATAGTAGGATATTTATTAGTAATTTCTTTGTTTGAA
AGGGGTTATAATCGAATGATATTTGAAGGTCAGGAGTTGGAATTAATTTGAACTTTGGTTCCTGTAATGTTTTTATTAGT
AATTGCTTTTCCTTCTTTGCGATTACTATATTTAATGGAGGAGATAGAGGATCCTGAGGTTTCTGTAAAATCTTTGGGTC
ATCAGTGGTTTTGAACATATGAGTATGCAGATTTAAAAGTTAAAATTGTAGATTCTTATATG------------------
---TTGTTGGAAGTTGATAATGCTTTAGTTCTTCCTTTTAATACTAATATTCGAATAGTTGTTTCTGCTTCTGATGTTAT
TCATTCTTGAACTGTTCCTAGATTAGGAGTTAAAGCAGATGGTATTCCGGGGCGATTAAATCAAATTAGAATGTATGTGA
ATCGTCCTGGAATTTTTTT-------------------------------------------------------------
---------------------TTGAAAAAATTTTTTCATTCGTTTCATTTAGTTACTATAAGTCCTTGACCTTTACTTAT
AGGAGTAAGAGTAATAGGAATATTGTTAGGGTTAGTAAAGTTAATAAGAATATATAATTTTTTTTTTTTTTTTTTCTCTT
TGTTTATATCTTTAAATGTAGTAGTGCTGTGGTGGCGTGATGTAATTCGGGAGGGAACATTTGAGGGATCCCATTCTTTA
GAGGTAGTTAAAGGAATAATAGTTGGGATGATTTTGTTTATTATTTCTGAGGTTTTTTTTTTTTTTTCTTTTTTTTGGTC
TTTTTTTCATTCAAGATTGAATCCTACGTTAGAGTTAGGAGGATTGTGGCCTCCTAGAGGAGTGGAGAGATTTAATCCTT
TTCAGGTTCCTTTATTAAATACTACTATTTTATTAAGATCTGGAGTAAGAATTACTTGATCTCATCAAAGAATTTTGATG
GGGAAGATGAGGGTTATAGGGCTTTAATAGTGACGTGGATTTTAGGAATTTATTTTTTATTTCTTCAGTGATTTGAATAT
AATGATTGTAGATTTTCTATTAGAGATTCTGTATTTGGGTCTGTATTTTTTGTTGCTACTGGTTTTCATGGTTTTCATGT
AATTGTTGGATCTATTTTTTTAATTGTGATTTGATTTCGTGTAATAAGAGGTCACTTGTCTGAATTTCATCATTTTGGAT
TTGAAGCTTCTGCTTGGTATTGGCATTTTGTTGATGTGGTTTGATTATTTTTGTTTTCTGTAGTCTATTGGTGAGGGGGG
TAATTGAAAGTTTCTATTCGTAAAAGTGATGTAATGGTTAGGAGATTAAGATCTTTATTGTATGATTTACCTTCTCCTTC
TAGAATTTCATATATATGAAATTTTGGAAGAATGTTGGGGGTTTTTCTTGGCATTCAGATTTTGACTGGATTATTTTTAG
CGATTCATTTTTCTGGAGATATTAATTTGGCTTTTTTTAGAGTGGTTCATTTAATACGAGATGTGAAGTGAGGATGATTA
ATTCGCTTTTTGCATTCTAATGGGGCTAGTTTTTTTTTTGTTTTTATTTATTTTCATATAGCTCGAGGAATTTATTATGG
TTCTTATAAGAATTTTTTTACTTGAATGAGAGGAGTTACTATCTTTATTTTAAGAATATTAACTGCTTTTTTAGGATATG
TTTTACCTTGGGGGCAGATATCATTTTGGGCTGCTACTGTAATTACTAATCTTCTTTCTGCTGTTCCTTATTTTGGAGTT
ACTTTGGTAGAGTGAGTTTGGGGGGGATTTGCTGTTGGAAATCCTACGTTGACTCGA---TTTAGATTTCATTTTATTTT
TCCTATGGTTATTTTGTTTTTGGTTATTATTCATTTGGTTTATCTTCATGAAAATGGATCTTTTAATCCTTTAGGGATGA
ATAGAAATTTGGATAAAGTTGAATTTCATTCTTTTTTTTCCTTAAAAGATTCTGTTTCTTTAATTATTGTTTTATTTTTT
TTAATAATGATTTCTTTGATTTTTCCTTTTTTATTTATGGATTGTGATAATTTTTTAAT---------------------
--------------------------------------------------------------------------------
--------------------------------------------------------------------------------
--------------------------------------------------------------------------------
--------------------------------TTTTGTATTTTTTTCTTTTTTTATGGTTTCTGTAGTAATAAAGATTCA
????????????????????????????????????????????????????????????????????????????????
????????????????????????????????????????????????????????????????????????????????
????????????????????????????????????????????????????????????????????????????????
????????????????????????????????????????????????????????????????????????????????
????????????????????????????????????????????????????????????????????????????????
????????????????????????????????????????????????????????????????????????????????
????????????????????????????????????????????????????????????????????????????????
????????????????????????????????????????????????????????????????????????????????
?????????????????????????????---------------------------------------------------
--------------------------------------------------------------------------------
--------------------------------------------------------------------------------
--------------------------------------------------------------------------------
------------------TATTTGTTAATGACTTTTCAAAAGTTTTTACCTTTATTATTGTTATCTGGGATGGGGGGAAT
TATTTAGGGTTATAAGGCTTTTTCTTCTATTTTTAATTTGGGGTGGATAATTATTTTTTTTTGTATTCTTTTGTTATGAT
TTCTGTAATTAATTTTTTGTATTGAAAAGATTTCTGAAATTGGAATTTTAGGTAAAAGTATGGTAATTTTTTATGTTTTG
GTTTTGGGGGGACTTCCTCCTATAGTTGGGTTTTTAATAAAGTGGTGAGTTTTGGTTGAAATAGT---------------
--------------------TTT----------------GTTATCTAAGGGAGTTGAGGAAAAAGATTCTAGAGTTTCTC
CTTATGAATGCGGATTTGAAGTGATTTCTGGATCTCGAGTTAATTTTTCTTATCGTTTTTTTTTGATTTCTATTCTTTTT
TTGATTTTTGATGTTGAGATTTCCTTGTTATTTCCTCTTCCGTTTTT---------------------------------
------------------------------------------------------------????????????????????
????????????????????????????????????????????????????????????????????????????????
????????????????????????????????????????????????????????????????????????????????
????????????????????????????????????????????????????????????????????????????????
????????????????????????????????????????????????????????????????????????????????
????????????????????????????????????????????????????????????????????????????????
????????????????????????????????????????????????????????????????????????????????
????????????????????????????????????????????????????????????????????????????????
????????????????????????????????????????????????????????????????????????????????
????????????????????????????????????????????????????????????????????????????????
????????????????????????????????????????????????????????????????????????????????
????????????????????????????????????????????????????????????????????????????????
???????????????????????????????????????-----------------------------------------
--------------------------------------------------------------------------------
-------------------------------------------------------------TCAGGAACTATTACTATCC
TTTCTAACCGAATCGGAGATATTATAATTATTTTATCAATCAGAATTCTATTTTCATTAAGATCATGAGAATTACAATT-
------------------------------------------------------------------ATCCCATTTTCAGC
ATGATTACCTTCAGCAATAGCAGCTCCAACTCCAGTATCAGCACTAGTTCATTCATCAACTTTAGTAACAGCAGGGGTTT
ACTTATTAATTCGTATATCATCCCATTCAAATAATTTAATCTTAACATTAATCATAAACATTTCTCTATTTACTTTAATT
TCTTCAAGAATTTGCGCAATATGAGAACAAGACATAAAAAAAATCATCGCATTATCCACTTTAAGACAAATTGCATTAAT
AATATTTAACGCC---------------AACATTGCATTCTTTCACCTAATCACCCACGCATTTTTTAAATCTACTATCT
TTATTTGCGCAGGAAC-----------CATCAAAATATCAAGACTCACGTAAACAAAACTCACTAAACTTCACCTCCCCT
TTAACATTATCAATCCTTGGAATTTCATCAATAGCTTTAATAGGAATTCCATTTCTAGCAGGATTTTATTCAAAAGACAA
TATTATTAACTCCTTTTT--------------------------------------------------------------
--------------------------------------------------------------------------------
--------------------------------------------------------------------------------
-------------------------------------ATATTTTTAAGAACGTTATGGTTTTCTCTTAGGATAAATTTTA
TTTTTGGAAGATTTTGGTTTAGTTTTATTTTGATATTAGTAGTATTAAGAGGAATTTTAGTAGTTTTTATATATATGGTT
TCTTTATGTTCTAATCAAAAGTTTGGAGGAAATTTTTTTTTTTTTTTTTTTTTTTTTWTTTTTTTA-TTGAAGAGTTTTT
TGAAAGAGAGAGGGGAGTTTTGTTTGAGTGTGAAAAGATATGGGGTGGGGAAATAATTTATTTAAACTTGTTTATATTAG
TGTTTTTATTAGGAGTTATGGTTATGGTAGTATGAATTAGAAGAAAGGAAA-----------------------------
-------------------------------------------------ATGAAATTTAAATAGCCGCAGATCTGTGCTA
AGGTAGCATAATAACTTGCCTATTAATTCTAGGATGGAATGAAAGGAAAAACGAAT------------------------
--------------------------------AGAGAAAAATCTTAAAAAGTAGGACTGTTCGTCCTTTAAAACTTTACA
TGATTTGAGTTCAAACCGGCGTAAGCCAGGTTGGTTTAAATCTTCTAATTTTCCAAAGTACGAAAGGAAATGAAAAAATT
TTAAATTGGCAGAATATTGCAATAGAATTAGAATCTA-------------------------------------------
-------------------------------------------------------------------------CTATTAT
TTTTTCTTAACTTGAGGAACTTGTTAATTAATCGAAATTACCCGATCAATTCTCACTTTTACCGCCGCCTAAAAACTTTT
AAAAATAAAAAATTTAAATAAATAAAAAGACAGGTCAAGGTGAAGCTAATTTTAAAGAATTAATTAGTTACTTATTAAAT
TTATTAAAAGAATTAATTTTTATTAACGAAAAAGAATTAAGAAGTAATT--------------AAAATTAATAAGAAAAA
AAAGTGCACATATCGCCCGTCACCCTCTTCAAGAAGAGGTAAGTCGTAACAAAGTTGAAATATTGGAAAATGTTTCAAGA
GAAA
>MY5277_Hexurella_SanPedro_Martir
--------------------------------------------------ATTTCTATAGTATTATTTATATATATTATA
ATAATAAATTTGTTGGGATTATTTCCTTATATTTTTTCTGCTTCTTCTCATCCTTCTGTGTCTTTTTCTATGGGGTTGGT
TATTTGAATGTCGTTAATATTAATGGGATGAATAAAAAAATTTAAGTTAAGATC-----------------------GTC
CGTTAATTTTATCTCCTTTTATAGTAATAATTGAAGTTATTAGACACTTAATTCGTCCTATTACTTTATCTGTTCGGTTG
GCTGCTAATATAATAGCTGGTCATTTAATTATTGGATTGATTTCTTCTATTTCTGAAGTTTCTTTTTTTGGTTTTTTTCT
TTCATTATTAATTCAGTTAATATTATTAGTATTGGAGTGAGGTGTATTTTTGATTCAAAGATTTGTAT------------
-----------------------------???????????????????????????????????????????????????
?????????????????????????????????????????????????????????????????---------------
----------GAAATTTAAAGGTTTACAGCCTTTTATCTTGATTTTTAAAAGAATTATGAATTTGCAGTTCATTGTTTTT
CTAAACTAATTACTGCGATGAATTTATTCTACAAATCATAAGGATATTGGAACTTTATATTTAATTTTTGGAATTTGATC
AGGGATGGTTGGAACTGCTATGAGAGTAATTATTCGTACTGAGTTGGGGCAGGTTGGGAGATTATTAGGAGATGATCATC
TTTATAATGTTATTGTTACTGCTCATGCTTTTGTTATGATTTTTTTTATAGTTATACCTATTATAATTGGAGGATTTGGA
AATTGAATAGTTCCGTTAATATTAGGATCTCCTGATATAGCTTTTCCTCGTATGAATAATTTAAGATTTTGGCTTCTTCC
TCCTTCTTTATTTTTTTTATTTTTGTCTTCTTTAGTAGAGAAAGGGGTAGGGGCTGGTTGAACTGTTTATCCTCCTTTAT
CTTCTTTTTTGGGTCATTCAGGGAGAAGAATGGATTTTGCTATTTTTTCTTTGCATTTGGCTGGGGCTTCTTCTATTATG
GGTGCTGTAAATTTTATTTCTACTATTATTAATATGCGAAGAAAGGGAATGGGAATGGAAAAAGTTTCTTTGTTTGTTTG
GTCAGTGTTGATTACTGCTGTGTTGTTATTATTGTCTTTACCTGTATTGGCTGGTGCCATTACTATATTATTAAC-GATC
GAAATTTTAATACTTCGTTTTTTGATCCTGCTGGTGGAGGAGATCCTATTTTATTTCAGCATTTATTTTGGTTTTTTGGT
CATCCCGAGGTTTATATTTTGATTTTGCCTGGATTTGGAATGATTTCCCATATTATAAGTTCTTCTGTTGGAAAGCGGGA
ACCATTTGGAAGATTAGGAATAATTTATGCTATAGTTGGAATTGGAGGGATGGGGTTCGTTGTTTGGGCTCATCATATGT
TTTCTGT-GGAATGGATGTAGATACTCGTGCTTA-TTTACTTCTGCTACTATAATTATTGCTGTTCCAACTGGAATTAAA
GTTTTTAGATGAATGGCTACGTTATTTGGATCTTATTTTAAGTTAGATGCTTCAATATTGTGAAGAGTTGGGTTTATTTT
TTTATTTACTATGGGTGGAATTACTGGGGTAATTTTAGCTAATTCTTCTTTAGATATTATTCTTCATGATACATATTACG
TAGTTGCTCATTTTCATTATGTTTTAAGAATGGGTGCTGTGTTTGCAATTTTGGGTGGAATTTCTTATTGGTTTCCTTTA
TTTTTTGGATTGGTTTTAAATTCTAAGCGAATAATTTTGCATTTTTATGTAATATTTTTAGGAGTAAATTTGACATTCTT
TCCTCAACATTTTTTAGGGATGAATGGGATACCCCGTCGATATTCTGATTATCCTGATGCTTTTTTAATGTGGAATGTTG
TTTCTAGAATAGGGTCTATTATTTCTTTGTTAGGAATTATATATTTAGTTATTGTAGTTTGAGAAAGAATGGTAAGAAAG
CATTTAGTAGTTTTTTCTTATTTTGTTTCTGGATCTATAGAATGGCAATGAGGTTTACCTCCTTTGGAACATTCT-----
--------------------------------------------------------------------------------
--------GATCATTCTATGGTAGTAATAGTTTTGGTGATTGTTATAGTAGGATATTTATTAGTAATTTCTTTGTTTGAA
AGGGGTTATAATCGAATGATATTTGAAGGTCAGGAGTTGGAATTAATTTGAACTTTGGTTCCTGTAATGTTTTTATTAGT
AATTGCTTTTCCTTCTTTGCGATTACTATATTTAATGGAGGAGATAGAGGATCCTGAGGTTTCTGTAAAATCTTTGGGTC
ATCAGTGGTTTTGAACATATGAGTATGCAGATTTAAAAGTTAAAATTGTAGATTCTTATATAAGGGAAATAAGAAATTTT
CGGTTGTTGGAAGTTGATAATGCTTTAGTTCTTCCTTTTAATACTAATATTCGAATAGTTGTTTCTGCTTCTGATGTTAT
TCATTCTTGAACTGTTCCTAGATTAGGAGTTAAAGCAGATGGAATTCCGGGGCGATTAAATCAAATTAGAATGTATGTGA
ATCGTCCTGGAATTTTTTTTGGTCAGTGTTCT------------------------------------------------
---------------------TTGAAAAAATTTTTTCATTCGTTTCATTTAGTTACTATAAGTCCTTGACCTTTACTTAT
AGGAGTAAGAGTAATAGGAATATTGTTAGGGTTAGTAAAGTTAATAAGAATATATAATTTTTTTTTTTTTTTTTTCTCTT
TGTTTATATCTTTAAATGTAGTAGTGCTGTGGTGGCGTGATGTAATTCGGGAGGGAACATTTGAGGGATCCCATTCTTTA
GAGGTAGTTAAAGGAATAATAGTTGGGATGATTTTGTTTATTATTTCTGAGGTTTTTTTTTTTTTTTCTTTTTTTTGGTC
TTTTTTTCATTCAAGATTGAATCCTACGTTAGAGTTAGGAGGATTGTGGCCTCCTAGAGGAGTGGAGAGATTTAATCCTT
TTCAGGTTCCTTTATTAAATACTACTATTTTATTAAGATCTGGAGTAAGAATTACTTGATCTCATCAAAGAATTTTGATG
GGGAAGATGAGGGTTATAGGGCTTTGATAGTGACGTGGATTTTAGGAATTTATTTTTTATTTCTTCAGTGATTTGAATAT
AATGATTGTAGATTTTCTATTAGAGATTCTGTATTTGGGTCTGTATTTTTTGTTGCTACTGGTTTTCATGGTTTTCATGT
AATTGTTGGATCTATTTTTTTAATTGTGATTTGATTTCGTGTAATAAGAGGTCACTTGTCTGAATTTCATCATTTTGGAT
TTGAAGCTTCTGCTTGGTATTGGCATTTTGTTGATGTGGTTTGATTATTTTTGTTTTCTGTAGTCTATTGGTGAGGGGGG
TAATTGAAAGTTTCTATTCGTAAAAGTGATGTAATGGTTAGGAGATTAAGATCTTTATTGTATGATTTACCTTCTCCTTC
TAGAATTTCATATATATGAAATTTTGGAAGAATGTTGGGGGTTTTTCTTGGCATTCAGATTTTGACTGGATTATTTTTAG
CGATTCATTTTTCTGGAGATATTAATTTGGCTTTTTTTAGAGTGGTTCATTTAATACGAGATGTGAAGTGAGGATGATTA
ATTCGCTTTTTGCATTCTAATGGGGCTAGTTTTTTTTTTGTTTTTATTTATTTTCATATAGCTCGAGGAATTTATTATGG
TTCTTATAAGAATTTTTTTACTTGAATGAGAGGAGTTACTATCTTTATTTTAAGAATATTAACTGCTTTTTTAGGGTATG
TTTTACCTTGGGGGCAGATATCATTTTGGGCTGCTACTGTAATTACTAATCTTCTTTCTGCTGTTCCTTATTTTGGAGTT
ACTTTGGTAGAGTGAGTTTGGGGGGGATTTGCTGTTGGAAATCCTACGTTGACTCGATTTTTTAGATTTCATTTTATTTT
TCCTATGGTTATTTTTTTTTTGGT------------------TCTTCATGAAAT-GGATCTTTTAATCCTTTAGGGATGA
T---------------------ATTTCATTCTTTTTTTTCCTTAAAAGATTCTGTTTCTTTAATTATTGTTTTATTTTTT
TTAATAATGATTTCTTTGATTTTTCCTTTTTTATTTATGGATTGTGATAATTTTTTAATATCTAACCCTTTAGTAACTCC
TATTCATATTCAACCTGAGTGATATTTTTTATTTGCTTATTGTATTTTGCGTTCTATTAGAAGTAAGGTTGGAGGAGTAA
TTGCTTTATTAATGTCAGTATTGATTTTTTATTTTTTTCCTCTATTTTTTATTGGGGAGAAAAG----------------
-------------TTTTATTTTGAGTAATTGTTTTTAATTGGGTTTTATTAACTTGGATTGGTTCTTGTTTAGTAGAGTA
TCCTTTTGTAGAAATAGGAAGGATTTTTAGATTTTTGTATTTTTTTCTTTTTT---------------------------
--------------------------------------------------------------------------------
-------------------------------------------------TTTCCCCCATCTCTACATTCTTCCTATCATT
AACTATTTGACCTATTATCCCATGCTTTTATTATGGAATTTTTGATACAAAATTTAGAATTCTATCATTTTTCGTAATCT
CTAGA---------------------------------------------------------------------------
--------------------------------------------------------------------------------
-----------TCAAAAAAAATTCCCATTTATCCTAATTCTATTCCCAATCTTTTTAATATGAATGATTTCCTCTATTGC
TGAAACTAACCGAAGTCCATTTGATTTTGCAGAAGGAGAATCTGAACTAGTTTCAGGGTTTAACAT--------------
-------------------------------------------------------------------------AATTCGA
GGAACTTTTCCACGATTTCGATACGATTT---------------------------------------------------
----------------------------------------------GATTTATTTCTTTTATAGTATAATAAA-------
-----------------TGGTTAAATATTTCTTTGTTCAAGGGGT-GGGTCTTGTT------------------------
--------------------------------------------------------------------------------
------------------------------------------------------------------------GGGGGAAT
TATTTAGGGTTATAAGGCTTTTTCTTCTATTTTTAATTTGGGGTGGATAAT-----------------------------
-------------TTTTTGTATTGAAAAGATTTCTGAAATTGGAATTTTAGGTAAAAGTATGGTAATTTTTTATGTTTTG
GTTTTGGGGGGACTTCCTCCTATAGTTGGGTTTTTAATAAAGTGGTGAGTTTTGGTTGAAATAGTAAAGTTAAGAATT--
-------------------------------------TTGTTATCTAAGGGAGTTGAGGAAAAAGATTCTAGAGTTTCTC
CTTATGAATGCGGATTTGAAGTGATTTCTGGATCTCGAGTTAATTTTTCTTATCGTTTTTTTTTGATTTCTATTCTTTTT
TTGATTTTTGATGTTGAGATTTCCTTGTTATTTCCTCTTCCGTTTTTATGAGGGGGGTTAGAGGTAATTTTAAGAGTTAT
TTTTTTTTTGATTATTTTGATGTTTGGATTGTTGTATGAG----------------------------------------
--------------------------------------------------------------------------------
--------------------------------------------------------------------------------
--------------------------------------------------------------------------------
--------------------------------------------------------TACTAAAATTAGGAGGATATGGAA
TTATTCGATTTAGACCCTTCATCTTCTTTATTAGAAATCAAATCAAATCATTAATAATTTCCTGCAGACTAATTGGAGCT
TTTATCACAAGAATAATTTGTATTCGACAAAAAGACTTTAAATCTCTAATTGCTTACTCTTCA-----------------
--------------------------------------------------------------------------------
--------------------------------------------------------------------------------
--------------------------------------------------------------------------------
-------------------?????????????????????????????????????????????????????????????
????????????????????????????????????????????????????????????????????????????????
???????????????????????????????????????-----------------------------------------
--------------------------------------------------------------------------------
------------------------------------CTACCAAAATTATAAATCTTGCGAATCAGGAACTATTACTATCC
TTTCTAACCGAATCGGAGATATTATAATTATTTTATCAATCAGAATTCTATTTTCATTAAGATCATGAGAATTACAATT-
---------------------------------------------------------AGAGCACAAATCCCATTTTCAGC
ATGATTACCTTCAGCAATAGCAGCTCCAACTCCAGTATCAGCACTAGTTCATTCATCAACTTTAGTAACAGCAGGGGTTT
ACTTATTAATTCGTATATCATCCCATTCAAATAATTTAATCTTAACATTAATCATAAACATTTCTCTATTTACTTTAATT
TCTTCAAGAATTTGCGCAATATGAGAACAAGACATAAAAAAAATCATCGCATTATCCACTTTAAGACAAATTGCATTAAT
AATATTTTCCATTTCTATCAACGCAACTAACATTGCATTCTTTCACCTAATTA---------------------------
--------------------------------------------------------------------------------
--------------------------------------------------------------------------------
-----------------------------------TTCCTATCTCAATTTTAATTTTAATTTCATTAGGAATAACTTCCT
CTTACTCAACTCGAATAATCTTAATAATTTCAAAAAATTTCATTAAATATAAACCCGATTTTAC----------------
--------------------------------------------------------------------------------
--------------AACCTATTTCTATGGTGGTATTTATATTTTTAAGAACGTTATGGTTTTCTCTTAGGATGAATTTTA
TGTTTGGAAGATTTTGGTTTAGTTTTATTTTGATATTAGTAGTATTAAGAGGAATTTTAGTAGTTTTTATATATATGGTT
TCTTTATGTTCTAATCAAAAGTTTGGAGGAAATTTTTTTTTTTTTTTTTTTTTTTTTWTKTTTTTT--------------
--------------------------------------------------------------------------------
---------------------------------------------------?????????????????????????????
????????????????????????????????????????????????????????????????????????????????
????????????????????????????????????????????????????????????????????????????????
????????????????????????????????????????????????????????????????????????????????
????????????????????????????????????????????????????????????????????????????????
????????????????????????????????????????????????????????????????????????????????
????????????????????????????????????????????????????????????????????????????????
????????????????????????????????????????????????????????????????????????????????
????????????????????????????????????????????????????????????????????????????????
????????????????????????????????????????????????????????????????????????????????
????????????????????????????????????????????????????????????????????????????????
????
>MY5280_Hexurella_ArroyoSalado
GAAAGATATTTAGAGAAATTTCATTTCCTAATGGATATGGAATTTTAATAGTTTCTATAGTATTATTTTTATTTATTATA
ATAATAAATTTATTAGGATTATTTCCTTATATTTTTTCTTCTTCTTCTCATCCTGTAGTTTCTTTT------------GT
AATATGAATATCTTTATTGTTGATAGGATGATTAAAAAAATTTAAAATAAGATCTGCTCATTTGGTTTCTGAGGGGTGTC
CTTTGGTTTTATCTCCTTTTATAGTAATAATTGAGGTAATTAGACATTTAATTCGTCCTGTAACTTTATCTATTCGATTA
GCCGCTAATATGATAGCAGGTCATTTAATTGTTGGATTAATTTCTTCAATTTCAGAATTTTCTTTTTTTAGATTTTTT--
--------------------------------------------------------------------------------
-----------------------------???????????????????????????????????????????????????
?????????????????????????????????????????????????????????????????ATCTTTAAACCTTCA
AAGTTTAATAAGAAATTAAAGGTTTACAGCCTTTTATCTAGATTTTTAATAG----ATGAATTTGCAGTTCATTGTTTTG
ATAAACTAATTACTGCGATGAATTTATTCTACTAATCATAAGGATATTGGAACTTTATATTTAATTTTTGGAATTTGATC
TGGAATAGTGGGGACTGCAATAAGAGTAATTATTCGTACTGAATTAGGACAAGTTGGGAGATTATTAGGAGATGATCATT
TATATAATGTTATTGTTACTGCTCATGCTTTTGTTATA------------------------------------------
--------------------------------------------------------------------------TCTTCC
TCCTTCTTTATTTTTTTTATTAATATCTTCTTTAGTAGAGAGGGGAGTAGGAGCCGGATGAACTATTTATCCTCCTTTAT
CTTCTTTTCTAGGTCATTCAGGAAGAAGAATGGATTTTGCCATTTTTTCTTTGCATTTGGCTGGGGCTTCATCAATTATA
GGGGCCGTAAATTTTATTTCTACAATTATTAATATACGGAGAAAAGGAATGGGAATAGAAAAAGTTCCTTTATTTGTATG
GTCAGTTTTAATTACTGCTATTTTATTGTTATTATCGTTACCTGTTTTAGCTGGAGCTATTACTATATTATTAACTGATC
GAAATTTTAATACTTCATTTTTTGATCCTTCTGGGGGGGGAGATCCTATTTTATTTCAACATCTATTTTGGTTTTTTGGT
CATCCAGAGGTTTATATTTTAATTTTGCCTGGGTTTGGAATGATTTCTCATATTATAAGTTCTTCTGTAGGAAAGCGAGA
GCCTTTTGGGAGATTAGGAATAATTTATGCTATAGTAGGAATTGGTGGGATAGGATTTGTGGTTTGGGCTCATCATATGT
TTTCTGTAGGAATAGATGTAGATACTCGTGCTTATTTTACTTCTGCTACTATAATTATTGCTGTTCCTACTGGAATTAAA
GTTTTTAGATGAATAGCTACATTATTTGGATCTTATTTTAAATTAGATGCGTCAATGTTATGAAGAGTTGGGTTTATTTT
TTTATTTACTATAGGTGGAATTACTGGAGTAATTTTAGCTAATTCTTCTTTAGATATTATTCTTCATGATACTTATTATG
TAGTTGCTCATTTTCATTATGTTTTAAGAA---------------------------AGTTTTTTTGTT-----------
--------------------------------------------------------------------------------
--------------------------------------------------------------------------------
--------------------------------------------------------------------------------
----------------------------CTGGATCAATGGAATGGCAATGAGGTTTACCTCCTTTAGAACATTCTTTTAA
TCAAATAGTTTTATGTTTGCCAAGTTGAGGTTT-------------AATGGGGTTTCTCCTTTGATAG------------
-----------------------------------------------GTGGGATATTTATTGGTTGTTTCGTTATTTGAA
AAAAGTTATAATCGAATAATATTTGAGGGTCAAGAATTAGAATTAATTTGAACTTTGGTTCCTGTGGTTTTTTTATTAGT
TATTGCTTTTCCTTCTTTACGATTATTATATTTAATAGAGGAGATAGAGGATCCTGAGGTT-------------------
----------------------GTATGCTGATTTTAAAGTGAAGATTATAGATTCTTATATAAAAGAATTAAGAGATTTT
CGTTTATTGGAAGTAGATAATGCTTTAGTTCTTCCTTTTAATACTAATATTCGAATAGTAGTTAGTGCTTCAGATGTTAT
TCATTCTTGAACTATTCCTAGATTAGGAGTAAAAGCTGATGGGATTCCAGGACGATTAAATCAAATTAGAATATATGTAA
ATCGTCCTGGAATTTTTTTTGGTCAGTGTTCT------------------------------------------------
---------------------TTGAAAAAGTTTTTTCATTCATTTCATTTAGTAACAATAAGTCCTTGACCTTTATTGAT
GGGAGTGGGGGTGATAGGAGTATTACTAGGATTAGTAAAAGTAATAAGAAGAAATARTTTTTTTTTTTTTTTTTTYTCGT
TTGTTTTATCTGTAGTGGTTATTATTTTATGATGACGAGATGTAATTCGTGAGGGGATGTTTGAAGGGTCTCATTCTTTT
GAGGTAGTAAAGGGAATAATGGTAGGAATGATTTTGTTTATTATTTCTGAGGTTTTTTTTTTTTTTTCTTTTTTTTGGTC
GTTTTTTCATTCTAGATTAAATCCTACTTTGGAATTAGGGGGGTTGTGGCCACCTAGAGGAATTGAAAGATTTAATCCTT
TTCAGGTTCCATTATTAAATACTACTATTTTATTAAGATCTGGGGTAAGAATTACATGATCACATCAAAGAGTTTTAGGA
TGTAAAGTGAAGGGTATAAGGCTTTAATGGTAACTTGATTATTAGGAATTTATTTTTTGTTTCTTCAGTGGTTTGAATAT
AATGATTGTAGATTTTCTATTAGAGATTCTGTTTTTGGATCAATTTTTTTTGTGGCTACTGGATTTCATGGACTTCATGT
TATTATTGGGTCTTTGTTTTTGATTGTTATTTGGTTTCGAATGATAGAAAAACATTTATCTGAGTTTCATCATTTTGGGT
TTGAGGCTGCTGCATGATATTGACATTTTGTAGATGTTGTTTGACTATTTTTATTTTCTGTAGTTTATTGGTGAGGAGGA
TA------------------------------------TAAGGGAATAAGATCATTTTTGTATGATTTACCTTCTCCTTC
AAGAATTTCATATATATGAAATTTTGGAAGAATACTAGGGGTTTTCTTGTTAATTCAAATTATTTCTGGACTATTTTTAG
CAATTCATTTTTCTGGGGATGTAGATTTAGCTTTTAAGA-----------------------------------------
----------------CTAATGGGGCTAGTTTTTTTTTTGTTTTTATTTATTGTCATATAGCTCGTGGAATTTATTATGG
ATCTTATAAAAATTTTTTTACTTGAATAAGAGGGGTAACTATTTTTATTTTAAGAATATTGACTGCTTTTTTAGGATATG
TTTTACCTTGAGGACAAATATCATTTTGAGCAGCTACTGTAATTACTAATCTTCTTTCTGCTGTTCCTTATTTTGGAGTT
TCTTTAGTAGAGTGAGTGTGAGGAGGATTTGCTGTAGGAAATCCTACATTAAC---------------------------
--------------------------------------------------------------------------------
--------------------------------------------------------------------------------
---------------------------------------------GATAATTTTTTAATATCTAATCCTTTAGTAACACC
GATTCATATTCAACCTGAATGATATTTTTTATTTGCTTATTGTATTTTACGTTCTATTAGAAGAAAAGTTGGTGGAGTTA
TTGCTTTATTAATATCTGTATTTATTTTTTATTTTTTTCCTATTTTTATAGTTGGGATTAAGAGAAGAATTATAAGTTAT
GTAATTAGAAAGTTTTTTTTTTGGATAATAGTATTTAATTGAATATTATTAACGTGGATTGGGTCTTGTTTAGTGGA---
--------------------------------------------------------------------------------
ATTAGAGTAGCTTTCTTCACTTTAATAGAACGAAAAACCTTAGGATATATCCAAATTCGAAA------------------
--------------------------------------------------------------------------------
--------------------------------------------------------------------------------
--------------------------------------------------------------------------------
--------------------------------------------------------------------------------
--------------------------------------------------------------------------------
------------------------------AGAAGGAGAATCAGAACTAGTTTCAGGATTTAACGTAGAATACTTAGGGG
GACAATTTGCATTAATTTTTTTAGCAGAATATCTTAACATTTTAATACTAAGAATCATTTCATCAATTTTTTT-------
-----------------------------TGAATGTTTTCATTTTTTTATTTATTTAGATTTTTTTTAGTATTTTCTTTT
TCAGATTGGTTTATAATATGAGTAGGATTAGAAATGAATATAATAAGATTTATTTCTTTTATGGTTTTGAAAAAAAGAAA
AGAAGAGGTCGAAGGATTATTTAAATATTTTTTTATTCAAGGAATTGGATCTTGTTTA----------------------
--------------------------------------------------------------------------------
--------------------------------------------------------------------------------
--------------------------------------------------------------------------------
--------------------------------------------------------------------------------
---------------------------------------AAATGATGAGTTTTGGTAGAAATAGTAAAGTTTAGAATTTT
TTTAAGAGTTGTAATAGTATTTT-------------ATTATTATCTAGGGGTATTGAAGATAGGGAAATGGGAATTTCTC
CTTATGAATGTGGGTTTGATGTAATTTCTGGATCTCGAGTGAATTTTTCTTATCGTTTTTTTTTAATTTCTATCCTTTTT
TTGATTTTTGATGTAGAAATTTCTTT----------------------------------------------------AT
TTTTTTTTTATTTATTTT------------------------------------------------ATTTTTTTTGAAAT
AGTATTAATTCCTACCCTATTAATTATTACTAAATCAGGAAAAACAATAGAACGAAATCAAGCAGGAATTTATCTAATAT
TATACACAATTTCAGGAAGACTTCCACTTCTAATTTTAATCTGCTTCTTCTTTATA------------------------
--------------------------------------------------------------------------------
--------------------------------------------------------------------------------
--------------------------------------------------------------------------------
------------------------------------TTTAAATCCTTAATTGCTTATTCTTCAATTGCTCACATAGCATT
AGTAATCTTAAGAATTTTTTCATTTAATATTTCAGGAATTAATGGAGCTATTTTAATAATAATAGGACATGGAATATGCT
CTTCAA-------------------------------------------------------------ATTCCAAACTCAT
CATTTTGATGATTCATATTCTCCTCAGTAAACTTTTCTATTCCTCCTTCTTATCAATTTTTCCAATAATAATAATTTCAT
TTTTAGTAACATCATTCTC------------GATGACGAAAAAATATCATCATATTTTTATTAAGAATAGAAATAATATT
CATTTCAATATTTTTCCTAATTTCATCAAATATATTTAGAAATTTTTCCTTACTATTCTTCCTATCAATAATAGTAAGAA
GATCAAGAATAGGACTTTCTCTTCTAGTATTATTTTCGCATTATCCTCTTTAGAATAGAATATATTCCTAAAAAAGAAAT
CAACCGATTTCT-----------------------------------------CTTATTCTTTATTATTTTAGGATGAGA
CGGATTAGGAATTTCTTCTTATATTTTAGTAATCTACTACCAAAACTACAAATCTTGCGAATCAGGAACTATCACTATTC
TCTCTAACCGAATCGGAGACATTACAATCATTTTATCAATCAGA------------------------------------
------------------------------------TTAACTGCAGCAATTTCAAAAAGAGCCCAAATCCCATTTTCAGC
ATGATTACCATCAGCAATAGCAGCCCCCACCCCAGTTTCAGCCTTAGTTCACTCCTCAACTTTAGTAACTGCAGGAGTTT
ATCTAATAATCCGAATATCATCCTACTTTAATAACTTAATTCCATTATCTATTATATATATTTCCATTTTCACCTTAATC
TCTTCAAGAATTTGTAGAATCTGAGAACAAGACATAAAAAAAATTATCGCTTTATCAACCCTAAGACAAATCGC------
-----------TTTCTATTTATGCAACAAATATTGCATTCTTTCACCTAATTACTCACGCATTCTTCAAATCTACAATCT
TTATTTGCGCAGGAACACTTATCCACTCATCAAATTACCAAGACTCACGAAAACAAAACTCATTAAATTATTCATCTCCA
ATAACATTCTCAATCCTAGGAATTTCATCACTAGCACTAATAGGAATCCCATTTCTAG-----------TCAAAAGACAA
TATTATTAATTCTTTCCTTCAAAATAACTTAAATATTCCAATTTCAATTTTAATCTTACTTTCTTTAGGAATAACATCTT
CATATTCTACCCGAATAATTTTATTAATTTCTAAAAATTTTATTAAATCAAAACCCGATTTT------------------
------------------------------------------------????????????????????????????????
????????????????????????????????????????????????????????????????????????????????
????????????????????????????????????????????????????????????????????????????????
????????????????????????????????????????????????????????????????????????????????
????????????????????????????????????????????????????????????????????????????????
???????????????????????????????????????????????????----TTTTTAAAAAAAAATTAATTCGACT
GTTTACCAAAAACATTTTTTATTGAATAAAAATAAATAATTCCTGCTCAATGAAATTTAAATAGCCGTAAA---------
--------------------------------------------------------AAGACCTTATTCTCAAATAAGATT
GCGACCTCGATGTTGAATTAAATTTACTTTAAAGAGAAAAATCTTTAAAAGTAGGACTGTTCGTCCTTTAAAATTT----
--------------------------------------------------------------------------------
-TATATTGGCAGAATATTGCATTAGAATTAGAATCTAATTATCATTCAAATTTTAAATTTAATTATTATTATCATTTCAT
CATT---------------------------------------------------------------------CTATTAT
T---------------GAACTTGTTAATTTATCGAAA-TACTCGCTTAAATCTCACTTTTACCGCCGTCTAAAAATTTTT
AAAAATAAAAAATTTCAATAAATAAAAAGGCAGGTCAAGGTGAAGCCATCATTAAAGG----------------------
--------------------------------------------------------------------------------
--------------------------------------------------------------------------------
----
>MY5282_Hexurella_ArroyoSalado
--------------------------------------------------------------------------------
--------------AGGATTATTTCCTTATATTTTTTCTTCTTCTTCTCATCCTGTAGTTTCTTTTTCTATAGGGTTAGT
AATATGAATATCTTTATTATTGATAGGATGATTAAAAAAATTTAAAATAAGATCTGCTCATTTGGTTTCTGAGGGGTGTC
CTTTGGTTTTATCTCCTTTTATAGTAATAATTGAGGTAATTAGACATTTAATTCGTCCTGTAACTTTATCTATTCGATTA
GCCGCTAATATGATAGCAGGTCATTTAATTGTTGGATTAATTTCTTCAATTTCAGAATTTTCTTTTTTTAGATTTTTTTT
CTCTTTATTGTTTCAAGTAGTGTTATTAATTTTAGAATGGGGGGTATGTATTATTCAAGGATTTGTATTTAGAGTATTGA
TTATAATA---------------------???????????????????????????????????????????????????
?????????????????????????????????????????????????????????????????ATCTTTAAACCTTCA
AAGTTTAATAAGAAATTAAAGGTTTACAGCCTTTTATCTAGATTTTTAAAAGTAAGATGAATTTGCAGTTCATTGTTTTG
ATAAACTAATTACTGCGATGAATTTATTCTACTAATCATAAGGATATTGGAACTTTATATTTAATTTTTGGAATTTGATC
TGGAATAGTGGGGACTGCAATAAGAGTAATTATTCGTACTGAATTAGGACAAGTTGGGAGATTATTAGGAGATGATCATT
TATATAATGTTATTGTTACTGCTCATGCTTTTGTTATAATTTTTTTTATAGTGATGCCGATTATAATTGGAGGGTTTGGA
AATTGAATGGTTCCTTTAATATTAGGATCTCCTGATATAGCTTTCCCTCGAATAAATAATTTAAGATTTTGACTTCTTCC
TCCTTCTTTATTTTTTTTATTAATATCTTCTTTAGTAGAGAGGGGAGTAGGAGCCGGATGAACTATTTATCCTCCTTTAT
CTTCTTTTCTAGGTCATTCAGGAAGAAGAATGGATTTTGCCATTTTTTCTTTGCATTTGGCTGGGGCTTCATCAATTATA
GGGGCCGTAAATTTTATTTCTACAATTATTAATATACGGAGAAAAGGAATGGGAATAGAAAAAGTTCCTTTATTTGTATG
GTCAGTTTTAATTACTGCTATTTTATTGTTATTATCGTTACCTGTTTTAGCTGGAGCTATTACTATATTATTAACTGATC
GAAATTTTAATACTTCATTTTTTGATCCTTCTGGGGGGGGAGATCCTATTTTATTTCAACATCTATTTTGGTTTTTTGGT
CATCCAGAGGTTTATATTTTAATTTTGCCTGGGTTTGGAATGATTTCTCATATTATAAGTTCTTCTGTAGGAAAGCGAGA
GCCTTTTGGGAGATTAGGAATAATTTATGCTATAGTAGGAATTGGTGGGATAGGATTTGTGGTTTGGGCTCATCATATGT
TTTCTGTAGGAATAGATGTAGATACTCGTGCTTATTTTACTTCTGCTACTATAATTATTGCTGTTCCTACTGGAATTAAA
GTTTTTAGATGAATAGCTACATTATTTGGATCTTATTTTAAATTAGATGCGTCAATGTTATGAAGAGTTGGGTTTATTTT
TTTATTTACTATAGGTGGAATTACTGGAGTAATTTTAGCTAATTCTTCTTTAGATATTATTCTTCATGATACTTATTATG
TAGTTGCTCATTTTCATTATGTTTTAAGAATAGGAGCTGTATTTGCTATTTTAGGAGGGTTTTCTTATTGATTTCCTTTA
TTTTTTGGATTAGTTTTAAATTCAAAGCGAATGATTTTACATTTTTATGTTATGTTTTT-------CTTTTAACATTTTT
TCCTCAACATTTTTTAGGAATGAATGGAATACCTCGTCGGTATTCTGATTATCCTGATGCTTTTTTAATGTGAAATGTAG
TTTCGAGAATAGGTTCAATTATTTCGTTGTTAGGAATTATATTTTTGGTAATTGTGGTATGAGAAAGAATAGTAAGAAAA
CATTTAGTTGTG--------------------------------------------------------------------
----------------TTGCCAAGTTGAGGGTCTTTATATTTTCAGAATGGGGTTTCTCCTTTGATAGAACAAATAATTT
TTTTTTATGATCATTCAATAGTAGTAATGGTTTTAGTAATTGTAATAGTGGGATATTTATTGGTTGTTTCGTTATTTGAA
AAAAGTTATAATCGAATAATATTTGAGGGTCAAGAATTAGAATTAATTTGAACTTTGGTTCCTGTGGTTTTTTTATTAGT
TATTGCTTTTCCTTCTTTACGATTATTATATTTAATAGAGGAGATAGAGGATCCTGAGGTTTCTGTAAAGTCTTTAGGAC
ATCAATGATTTTGAAGTTATGAGTATGCTGATTTTAAAGTGAAGATTATAGATTCTTATATAAAAGAATTAAGAGATTTT
CGTTTATTGGAAGTAGATAATGCTTTAGTTCTTCCTTTTAATACTAATATTCGAATAGTAGTTAGTGCTTCAGATGTTAT
TCATTCTTGAACTATTCCTAGATTAGGAGTAAAAGCTGATGGGATTCCAGGACGATTAAATCAAATTAGAATATATGTAA
ATCGTCCTGGAATTTTTTTTGGTCAGTGTTCTGAAATTTGTGGGGCTAATCATAGATTTATACCAATTATAATGATAATA
ATTTCAAAAAAAAGATTTTTATTGAAAAAGTTTTTTCATTCATTTCATTTAGTAACAATAAGTCCTTGACCTTTATTGAT
GGGAGTGGGGGTGATAGGAGTATTACTAGGATTAGTAAAAGTAATAAGAAGAAATARTTTTTTTTTTTTTTTTTTYTCGT
TTGTTTTATCTGTAGTGGTTATTATTTTATGATGACGAGATGTAATTCGTGAGGGGACGTTTGAAGGGTCTCATTCTTTT
GAGGTAGTAAAGGGAATAATGGTAGGAATGATTTTGTTTATTATTTCTGAGGTTTTTTTTTTTTTTTCTTTTTTTTGGTC
GTTTTTTCATTCTAGATTAAATCCTACTTTGGAATTAGGGGGGTTGTGGCCACCTAGAGGAATTGAAAGATTTAATCCTT
TTCAGGTTCCGTTATTAAATACTACTATTTTATTAAGATCTGGGGTAAGAATTACATGATCACATCAAAGAGTTTTAGGA
TGTAAAGTGAAGGGTATAAGGCTTTAATGGTAACTTGATTATTAGGAATTTATTTTTTGTTTCTTCAGTGGTTTGAATAT
AATGATTGTAGATTTTCTATTAGAGATTCTGTTTTTGGATCAATTTTTTTTGTGGCTACTGGATTTCATGGACTTCATGT
TATTATTGGGTCTTTGTTTTTGATTGTTATTTGGTTTCGAATGATAGAAAAACATTTATCTGAGTTTCATCATTTTGGGT
TTGAGGCTGCTGCATGATATTGACATTTTGTAGATGTTGTTTGACTATTTTTATTTTCTGTAGTTTATTGGTGAGGAG--
------------------------------GTATTAGTTAAGGGGATAAGATCATTTTTGTATGATTTACCTTCTCCTTC
AAGAATTTCATATATATGAAATTTTGGAAGAATACTAGGGGTTTTCTTGTTAATTCAAATTATTTCTGGACTATTTTTAG
CAATTCATTTTTCTGGGGATGTAGATTTAGCTTTTAAGAGAGTAGTTCATTTAATGCGAGATGTAAAATGAGGATGATTA
ATTCGTTTTTTACATTCTAATGGGGCTAGTTTTTTTTTT-TTTTTATTTATTGTCATATAGCTCGTGGAATTTATTATGG
ATCTTATAAAAATTTTTTTACTTGAATAAGAGGGGTAACTATTTTTATTTTAAGAATATTGACTGCTTTTTTAGGATATG
TTTTACCTTGAGGACAAATATCATTTTGAGCAGCTACTGTAATTACTAATCTTCTTTCTGCTGTTCCTTATTTTGGAGTT
TCTTTAGTAGAGTGAGTGTGAGGAGGATTTGCTGTAGGAAATCCTACATTAACTCGATTTTTTAGATTTCATTTTATTTT
TCCTATATTAATTTTATTTTTAGTAATTAT-CATTTAGTTTATCTTCATGAGAAAGGATCTTTTAATCCTTTAGGAATTA
ATAGAAATTTAGATAAAGTTGAATTTCATTCTTTTTTTTCTTTAAAAGATTCAGTTTCTTTAGTAATTGT----------
----------TCTTTTTGTTAGTTCCTTTTATTTTTATAGATTGTGATAATTTTTTAATATCTAATCCTTTAGTAACACC
GATTCATATTCAACCTGAATGATATTTTTTATTTGCTTATTGTATTTTACGTTCTATTAGAAGAAAAGTTGGTGGAGTTA
TTGC-TTATTAATATCTGTATTTATTTTTTATTTTTTTCCTATTTTTATAG---------AGAGAAGAATTATAAGTTAT
GTAATTAGAAAGTTTTTTTTTTGGATAATAGTATTTAATTGAATATTATTAACGTGGATTGGGTCTTGTTTAGTGGAGTA
CCCTTTTGTGGAAATAGGAAAGATTTTTAGATTTTTGTATTTTTTTCTTTTTTTGTAATTTCTTTTATAATAAAAATTCA
ATTAGAGTAGCTTTCTTCACTTTAATAGAACGAAAAACCTTAGGATATATCCAAATTCGAAAAGGACCTAATAAAGTTAG
ATTCTTAGGAATTCTTCAACCTATTAGAGACGCATTAAAA--------TTTTCCCCAATTTCAACTTTTTTCCTTTCTTT
A-------------------------------------------------------------------------------
--------------------------------------------------------------------------------
----CTCAAATAATTTCATATGAAGTATCTTTATTTATTTCTATTATTTCAGTATGTTATTTTCTTATATATTCTTTTCC
CTTTATCAATTTCAAAATAAATTTCCTTTTATTTTAATTTTATTTCCAATTTTCCTAATCTGAATAATTTCATCAATTGC
TGAAACAAATCGAAGTCCTTTTGATTTTGCAGAAGGAGAATCAGAACTAGTTTCAGGATTTAACGTAGAATATTTAGGGG
GACAATTTGCATTAATTTTTTTAGCAGAATATCTTAACATTTTAATACTAAGAATCATTTCATCAATTTTTTTATTCCGA
GGAACTTTCCCACGCTTTCGATACGATTTTGAATGTTTTTATTTTTTTATTTATTTAGATTTTTTTTAGTATTTTCTTTT
TCAGATTGGTTTATAATATGAGTAGGATTAGAAATGAATATAATAAGATTTATTTCTTTTATGGTTTTGAAAAAAAGAAA
AGAAGAGGTCGAAGGATTATTTAAATATTTTTTTATTCAAGGAATTGGATCTTGTTTAGTAATGTTTGGAATATATAGAG
AAGAATTTATAGAAATTGCTTTAGGATTAAAAATAGGAGCTGGTCCGTTTTATTTTTGATTTCCTGAAGTGGTTAGAAAA
TTAGAGTGGC----------------------------------------------------------------------
---------------------------------------------------------------TTTTCTCTTGTTATAGT
TTCTGTAGTA----------------------------------------------------------------------
----TGGGGGGGGTACCCCCAATAGTTGGATTTTTTATAAAATGATGAGTTTTGGTAGAAATAGTAAAGTTTAGAATTTT
TTTAAGAGTTGTAATAGTATTTTTTTTTTTATATTTATTATTATCTAGGGGTATTGAAGATAGGGAAATGGGAATTTCTC
CTTATGAATGTGGATTTGATGTAATTTCTGGATCTCGAGTGAATTTTTCTTATCGTTTTTTTTTAATTTCTATCCTTTTT
TTGATTTTTGATGTAGAAATTTCTTTGTTATATCCTTTACCTTTTTTGTGGGGAAGTTTAGAGGTTATTTTTGGAGCAAT
TTTTTTTTTGATTATTTTAATATT---------------------------------------TATATTTTTTTTGAAAT
AGTATTAATTCCTACCCTATTAATTATTACTAAATCAGGAAAAACAATAGAACGAAATCAAGCAGGAATTTATCTAATAT
TATACACAATTTCAGGAAGACTTCCACTTCTAATTTTAATCTGCTTCTTCTTTATATCATT-------------------
--------------------AATCTTTCTTTGCTTAGCATTTCTAATTAAATTCCCATTATTTTTTTTTCACCTTTGATT
ACCAAAAGCTCACGTAGAAGCTCCAATAGAAGGTTCTATAATCTTAGCAGGAGTATTACTTAAACTAGGAGGATATGGAT
TAATCCGATTTAGACCATTTATTTTCTACTTAAGAAAATT----------------------------------------
--------------------------------------------------------------------------------
------------------------------------AATTAATGGAGCTATTTTAATAATAATAGGACATGGAATATGCT
CTTCAGCTCTTTTCTTATTAGTTTCTATTTTATATGAAAAATCTCACTCTCGAAATATTTTATTATTATTCCAAACTCAT
CATTTTGATGATTCATATTCTCCTCAGTAAACTTTTCTATTCCTCCTTCTTATCAATTTTTCCAATAATAATAATTTCAT
TTTTAGTAACATCATTCTC-----ATAATTTGATGACGAAAAAATATCATCATATTTTTATTAAGAATAGAAATAATATT
CATTTCAATATTTTTCCTAATTTCATCAAATATATTTAGAAATTTTTCCTTACTATTCTTCCTATCAATAATAGTAAGAA
GATCAAGAATAGGACTTTCTCTTCTAGTATTA-------ATTATCCTCTTTAGAATAGAATATATTCCTAAAAAAGAAAT
CAACCGATTTCTTTTAATCTTATCTATCTTTATTTCATCAATAATTCTATTAACTTATTCTTTATTATTTTAGGATGAGA
CGGATTAGGAATTTCTTCTTATATTTTAGTAATCTACTACCAAAACTACAAATCTTGCGAATCAGGAACTATCACTATTC
TCTCTAACCGAATCGGAGACATTACAATCATTTTATCAATCAGAATTCTATTCTCTTTAGGATCATGAGAACTACAATTA
AATTTTTTATTTCCTATACTAATTTCATTATTTTCCTTAACTGCAGCAATTTCAAAAAGAGCCCAAATCCCATTTTCAGC
ATGATTACCATCAGCAATAGCAGCCCCCACCCCAGTTTCAGCCTTAGTTCACTCCTCAACTTTAGTAACTGCAGGAGTTT
ATCTAATAATCCGAATATCATCCTACTTTAATAACTTAATTCCATTATCTATTATATATATTTCCATTTTCACCTTAATC
TCTTCAAGAATTTGTAGAATCTGAGAACAAGACATAAAAAAAATTATCGCTTTATCAACCTTAAGACAAATCGCACTAAT
AATATTTTCCATTTCTATTTATGCAACAAATATTGCATTCTTTCACCTAATTACTCACGCATTCTTCAAATCTACAATCT
TTATTTGCGCAGGAACACTTATCCACTCATCAAATTACCAAGACTCACGAAAACAAAACTCATTAAATTATTCATCTCCA
ATAACATTCTCAATCCTAGGAATTTCATCACTAGCACTAATAGGAATCCCATTTCTAGCTGGATTTTATTCAAAAGACAA
TATTATTAATTCTTTCCTTCAAAATAACTTAAATATTCCAATTTCAATTTTAATCTTACTTTCTTTAGGAATAACATCTT
CATATTCTACCCGAATAATTTTATTAATTTCTAAAAATTTTATTAAATCAAAACCCGATTTTATCCAACATTTCATTTAT
TTCCCCGCTTATCTTATTACCATTTTCAATTTTCTTAGGATCATCTCT--------------------------------
--------------------------------------------------------------------------------
-------------TTGATTTAGATTTATTTTAATTTTAGTGGTATTAAGAGGAATTTTAGTAGTATTTTTATATATAATT
TCTTTAAGTTCTAATCAAAAGTTTGAAGGAAATTTTTTTTTTTTTTTTTTTTTTTTTWTTTTTKTAAGTGAA--------
--------------------------------------------------------------------------------
---------------------------------------------------ATTTTTTTTAAAAAAAAATTAATTCGACT
GTTTACCAAAAACATTTTTTATTGAATAAAAATAAATAATTCCTGCTCAATGAAATTTAAATAGCCGCAGATCTGTGCTA
AGGTAGCATAATAACTTGCCTA----------------------------------AAGACCTTATTCTCAAATAAGATT
GCGACCTCGATGTTGAATTAAATTTACTTTAAAGAGAAAAATCTTTAAAAGTAGGACTGTTCGTCCTTTAAAATTTTACA
TGATTTGAGTTCAAACCGGTGTAAACCAGGTTGGTTTATATCTTCTAATTTTTCAAAGTACGAAAGGAAATGAAAAAAAT
TTATATTGGCAGAATATTGCATTAGAATTAGAATCTAATTATCATTCAAATTTTAAATTTTATTATTATTATTATTTCAT
CATTAAAAGAAGAAAATTTTTTCAAGAAAAATTCGTGCCAGCATCTGCGGTTAAACGTTAATGAAAAATTATTCTATTAT
T-------------------------------------------------------------------------------
--------------------------------------------------------------------------------
------------------------------------------------TTTATTT-------TAAAGGTAAT--------
--------------------------------------------------------------------------------
----
>MY5286_Hrupicola_SweetwaterSpr_OrdMtn
????????????????????????????????????????????????????????????????????????????????
????????????????????????????????????????????????????????????????????????????????
????????????????????????????????????????????????????????????????????????????????
????????????????????????????????????????????????????????????????????????????????
????????????????????????????????????????????????????????????????????????????????
????????????????????????????????????????????????????????????????????????????????
????????????????????????????????????????????????????????????????????????????????
?????????????????????????????????????????????????????????????????ATCTTTAAACCTTCA
AAGTTTAAGAAAGAGAAAAAGGTTTACAGCCTTTCATCTTGATTTTTAAAAGGAGTATGAATTTGCAGTTCATTGTTTTT
GTAAACTATTTACTGCGATGAATTTATTCTACTAATCATAAAGATATTGGAACTTTATATTTAATTTTTGGAATTTGGTC
GGGGATAGTTGGAACCT-------AAGAATTATTCG-ACTGAATTAAC-------------------A------------
--------------------------------------------------------------------------------
-------------------------------------------------GGTTAAATAATTTAAGATTTTGGCTTCTTCC
TCCTTCTTTGTTTTTTTTATTTATGTCTTCTTTAGTAGAAAAAGGGGTTGGAGCGGGATGAACTGTTTATCCTCCTTTGT
CTTCTTTTTTAGGGCATTCTGGAAGAAGAATAGATTTTGCAATTTTTTCTTTACATTTAGCTGGAGCTTCTTCCATTATA
GGAGCTGTAAATTTTATTTCTACTATTATTAACATGCGAAGAAAGGGAATAGGAATAGAG--------------------
--------------------------------------------------------------------------CTGATC
GAAATTTTAATACTTCTTTTTTTGATCCCGCTGGAGGAGGGGATCCAATTTTATTTCAACATTTATTTTGATTTTTTGGA
CATCCAGAGGTTTATATTTTGATTCTTCCTGGATTTGGAATAATTTCTCATATTATAAGATCATCTGTTGGTAAACGGGA
GCCTTTTGGGAGATTAGGAATAATTTATGCTATAGTTGGAATTGGGGGAATAGGATTTGTGGTTTGGGCTCATCATAT--
TTTTCGTAGGGATGGATGTTGATACTCGTGCTTATTTTACTTCTGCTACTATAATTATTGCTGTTCCTACAGGAATTAGG
GTATTTAGATGAATAGCAACATTATTTGGATCTTATTTTAAGTTGGATGCTTCAATATTATGAAGAGTTGGATTTATTTT
TTTA---------------------------------------------------------------GATACTTATTATG
TAGTTGCTCATTTTCATTATGTTTTAAGAATAGGGGCTGTATTTGCTATTTTAGGAGG----------------------
----------------------------------------------------------------------------TTTT
TCCTCAACATTTTTTGGGTTTGAATGGGATGCCTCGGCGTTACTCAGATTATCCTGATGCTTTTTTGATATGGAAT----
--------------------------------------------------------------------------------
--------------------------------------------------------------------------------
----------------TTGCCGAGATGAGGGTCATTATATTTTCAGAATGGAGTTTCTCCTTTGATGGAACAAATAATTT
TTTTTCATGATCATTCTATAGTTGTAATAATTTTAGTAATAGTAATGGTGGGATATTTATTGATAAT-------------
--------------------------------------------------------------------------------
--------------------------------------------------------------------------------
-------------------------------------------------------------GAAGGAAGGAAGAAATTTT
CGTTTATTAGAAGTAGATAATGCCTTAGTTCTTCCGTTTAATACTAATATTCGAATAGTAATTTCTGCTTCTGATGTAAT
TCATTCTTGAACTATTCCTAGATTGGGAGTAAAGGCAGATGGAATTCCAGGACGATTAAATCAAATTAGAATATATGTAA
ATCGTCCTGGAATCTTTTTTGGGCAATGTTCAGAGATTTGTGGGGCTAATCATAG-------------------------
---------------------TTGAAAAAGTTTTTTCATTCATATCATTTAGTAACTATAAGTCCTTGACCTTTATTAAT
AGGAGTAGGTGTAATAGGAATTTTATTAGGATTAGTAAAGGTGATAAGAATATATAA-TTTTTTTTTTTTTTTTTTYTCT
TTTTTTTTTCTTTAAATGTAGTGATTTTGTGATGACGGGATGTAATTCGAGAAGGAACTTTTGAAGGGTCTCATTCTTTT
GAGGTAGTAAAAGGATTAATAGTAGGAATGATTTTATTTATTATTTCTGAAGTTTTTTTTTTTTTTTYTTTWTTTTGWTC
TTTTTTTCATTCAAGTTTGA---TT----------------------------------G-----AAAGATTTAATCCTT
TTCAAGTTCCTTTATTAAATACTACTATTTTATTAAGATCTGGAGTAAGAATTACTTGATCTCATCAGAGAATTTTGGGA
GGTAAATTGAAGGATTTAAGGCATTAATAATTACTTGGATTTTGGGGGTTTATTTTTTGTTTCTTCAATGGTTTGAGTAT
AATGAATGTATATTTTCTATTAGAGATAGAGTGTTTGGATCAGTTTTTTTTGTAGCTACTGGATTTCATGGGTTCCATGT
TATTGTTGGATCTATTTTTTTAATTGTAATTTGATTTCGAGTGATAGGGAAACAACTTTCTGAATTTCATCATTTTGGGT
TTGAGGCTTCTGCTTGGTATTGACATTTTGTTGATGTGGTTTGGTTATTTTTATTTTCTGTAGTTTATTGGTGGGGGGGA
TAA-------TTTCTATTCGAAAAAAAGATGTTTTATTAAAGGGAGTTAGATTATTTTTATATGATTTACCTTCTCCTTC
TAGAATTTCTTATATATGGAATTTTGGAAGAATATTAGGAGTATTTTTAGGAATTCAAATTTTGACGGGATTGTTTTTGG
CTATTCATTTTTCAAGAGATGTAAATTTGGCCTTTGGAAGAGTGGTACATTTAATACGAGATGTAAAGTGGGGATGATTA
ATTCGTGTTTTACATTCGAATGGGGCAAGATTTTTTTTTGTATTT-----------------------------------
-------------------ACTTGGATAAGAGGGGTAACAATTTTTTTGTTAAGAATAATAACTGCTTTTTTAGGATATG
TATTACCTTGGGGGCAAATGTCATTTTGGGCTGCTACTGTAATTACTAATTTGCTTTCTGCTATTCCGTATTTTGGGGTG
GTTTTAGTGGAATGGGTTTGGGGAGGTTTTGCTGTGGGAAATCCTACTTTAACTCGATTTTTTAGATTTCATTTTATTTT
TCCTATGGTTATTTTATTATTAGTGGTAATTCATTTAGTATTTCTTCATGAGAAGGGATCTTTTAATCCTTTAGGAATTA
ATAGAAATTTAGATAAAATTGAGTTTCATTCTTTTTTTTCTTTAAAGGATTCAGTTTCTTTGGTGATTGTTTTTTTAATA
TTAATGTTAATTTCTTTATTAGTTCCTTTTATTTTTATGGATTGTGATAATTTTTTAATATCTAATCCTTTAGTAACTCC
TATTCATATTCAACCTGAGTGGTATTTTTTGTTTGCTTATTGTATTCTTCGTTCTATTAGAAGAAAAGTAGGAGGAGTAA
TTGCTTTATTTATATCTATTTTGATTTTTTATTTTTTTCCTTTTTTTATAATAGGAGAAAAAAGAAGAATAATAAGATAT
----------------------------------------------------------------CTTGTTTAGTAGAGTA
TCCTTTTGTGGAGATAGGGAAAATTTTTAGATTTATGTATTTTTTTCTTTTTTTATGTTTCCTATTGTTATAAAAATTCA
????????????????????????????????????????????????????????????????????????????????
????????????????????????????????????????????????????????????????????????????????
????????????????????????????????????????????????????????????????????????????????
????????????????????????????????????????????????????????????????????????????????
????????????????????????????????????????????????????????????????????????????????
????????????????????????????????????????????????????????????????????????????????
????????????????????????????????????????????????????????????????????????????????
????????????????????????????????????????????????????????????????????????????????
????????????????????????????????????????????????????????????????????????????????
????????????????????????????????????????????????????????????????????????????????
????????????????????????????????????????????????????????????????????????????????
????????????????????????????????????????????????????????????????????????????????
????????????????????????????????????????????????????????????????????????????????
????????????????????????????????????????????????????????????????????????????????
????????????????????????????????????????????????????????????????????????????????
????????????????????????????????????????????????????????????????????????????????
???????????????????????---------------------------------------------------------
--------------------------------------------------------------------------------
----------------AGATTTCGTTATTGTTTCCTTTACCTTTTTTATGGGGAAATTTAGAAGTAATTTTTGGAATAAT
TTTTTTTTTAATAATTTTAATGTTAGGATTGTTATATGAATATAAAAATGGAGCTTTAGA--------------------
--------------------------------------------------------------------------------
--------------------------------------------------------------------------------
------------------------------------------------------------------------------CT
TCCTAAGGCTCATGTTGAAGCTCCTATAGAAGGATCAATAATTTTAGCAGGAGTC-------------------------
-----------------------------------------------------------TCTTGCAGACTTCTAGGAGCT
TGCATCACTAGAATAATTTGCATTCGACAAAAAGACTTTAAATCATTAATTGCTTACTCCTCCATTGCTCATATAGCCCT
AGTAATTTCAAGAAT-----------------------------------------------------------------
--------------------------------------------------------------------------------
--------------------------------------------------------------------------------
-------------------TTAGAATAATTTGATGACGAAAAAATATTATTATATTTTTATTAAGAATGGAATTAATATT
TATTTCAATGTTTTTCTTAATTTCTTCATTAATCTTCAGTA---------------------------------------
---------------------------------------?????????????????????????????????????????
????????????????????????????????????????????????????????????????????????????????
????????????????????????????????????????????????????????????????????????????????
????????????????????????????????????????????????????????????????????????????????
????????????????????????????????????????????????????????????????????????????????
????????????????????????????????????????????????????????????????????????????????
????????????????????????????????????????????????????????????????????????????????
????????????????????????????????????????????????????????????????????????????????
????????????????????????????????????????????????????????????????????????????????
????????????????????????????????????????????????????????????????????????????????
????????????????????????????????????????????????????????????????????????????????
????????????????????????????????????????????????????????????????????????????????
????????????????????????????????????????????????????????????????????????????????
????????????????????????????????????????????????-------------TATTTTTATTTTTGATTTT
TTTA----------------------------TGTTAATATTTTTAAGAACCTTATGATTTTCTTTAAAAATAAATTTAG
TGTTTGGAAGATTTTGATTTAGATTCATTTTGATTTTAGTAGTATTGAGAGGAATTTTAGTAGTGTTTATGTATATAGTT
TCTTTATGTTCTAATCAAAAGTTTAGAAGAAATTTTTTTTTTTTTTTTTTTTTTTTTWTKTTT-TAATTGAAGAATTTTT
GG--ATAAATAAGGGAGTTTTATTTGAATGTGAAAAGATGTGGAGAGGAGAAATAGTTTATTTAAATTTATTTATATTAT
T-----------------------------CGTGAATGTGGAGAGGGAAGG?????????????????????????????
????????????????????????????????????????????????????????????????????????????????
????????????????????????????????????????????????????????????????????????????????
????????????????????????????????????????????????????????????????????????????????
????????????????????????????????????????????????????????????????????????????????
????????????????????????????????????????????????????????????????????????????????
????????????????????????????????????????????????????????????????????????????????
????????????????????????????????????????????????????????????????????????????????
????????????????????????????????????????????????????????????????????????????????
????????????????????????????????????????????????????????????????????????????????
????????????????????????????????????????????????????????????????????????????????
????
>MY5287_Hrupicola_SweetwaterSpr_OrdMtn
????????????????????????????????????????????????????????????????????????????????
????????????????????????????????????????????????????????????????????????????????
????????????????????????????????????????????????????????????????????????????????
????????????????????????????????????????????????????????????????????????????????
????????????????????????????????????????????????????????????????????????????????
????????????????????????????????????????????????????????????????????????????????
????????????????????????????????????????????????????????????????????????????????
?????????????????????????????????????????????????????????????????---------------
---------------------------------------------------------TGAATTTGCAGTTCATTGTTTTT
GTAAACTATCTACTGCGATGAATTTATTCTACTAATCATAAAGATATTGGAACTTTATA-TTAATTTTTGGAATTTGGTC
GGGGATAGTTGGAACTGCTATAAGAGTAATT-------------------------------------------------
---------------------------------------------------------------------------TTGGA
AATTGAATGGTTCCGTTAATATTAGGGTCTCCTGATATAGCTTTTCCTCGAATAAATAATTTAAGATTTTGGCTTCTTCC
TCCTTCTTTGTTTTTTTTATTTATGTCTTCTTTAGTAGAAAAAGGGGTTGGAGCGGGATGAACTGTTTATCCTCCTTTGT
CTTCTTTTTTAGGGCATTCTGGAAGAAGAATAGATTTTGCAATTTTTTCTTTACA-------------------------
-------------------------------ACATGCGAAGAAAGGGAATAGGAATAGAGAAAGTTCCTTTGTTCGTTTG
GTCAGTTTTGATTACAGCTATTTTGTTATTGTTATCATTACCTGTTTTAGCTGGAGCTATTACTATATTGTTGACTGATC
GAAATTTTAATACTTCTTT-------------------------------------------------------------
--------------------------------------------------------------------------------
---TTTTGGGAGATTAGGAATAATTTATGCTATAGTTGGAATTGGGGGAATAGGATTTGTGGTGTGGGCTCATCATATAT
TTTCAGTAGGAATGGATGTTGATACTCGTGCTTATTTTACTTCTGCTACTATAATTATTGCTGTTCCTACAGGAATT---
--------------------------------------------------------------------------------
--------------------------------------------------------------------------------
--------------------------------------------------------------------------------
------------------------------------------------------------GGGGTAAATATGACTTTTTT
CCCTCAACATTTTTTAGGTTTGAATGGAATGCCTCGGCGTTATTCTGATTATCCTGATGCTTTTTTAATGTGAAATATTT
TTT-----------------------------------------------------------------------------
-------------TTTCTTATTTTGTTCTG--------------------------------------------------
----------------????????????????????????????????????????????????????????????????
????????????????????????????????????????????????????????????????????????????????
????????????????????????????????????????????????????????????????????????????????
????????????????????????????????????????????????????????????????????????????????
????????????????????????????????????????????????????????????????????????????????
????????????????????????????????????????????????????????????????????????????????
????????????????????????????????????????????????????????????????????????????????
????????????????????????????????????????????????????????????????????????????????
?????????????????????TTGAAAAAGTTTTTTCATTCATATCATTTAGTAACTATAAGTCCTTGACCTTTATTAAT
AGGAGTAGGTGTAATAGGAATTTTATTAGGATTAGTAAAGGTGATAAGAATATATAR-TTTTTTTTTTTTTTTTTTTYTT
TTTTCTTTTCTTTAAATGTAGTGATTTTGTGATGACGGGATGTAATTCGAGAAGGAACTTTTGAAGGGTCTCATTCTTTT
GAGGTAGTAAAAGGATTAATAGTAGGAATGATTTTATTTATTATTTCTGAAGTTTTTTTTTTTTTTTCTTTTTTTTGATC
TTTTTTTCATTCAAGTTTGA------------------------------------------------------------
------------------------------------------------------------------------ACCC----
-------------------------------TACTTTAGAGTTAGGGG--------------------------GAATAT
GG----------CCTCCTATAGGA--------------------------------------------------------
-----------------------------TTTGATTTCGAGTGATAGGGAAACAACTTTCTGAATTTCATCATTTTGGGT
TTGAGGCTTCTGCTTGGTATTGACATTTTGTTGATGTGGTTTGGTTATTTTTATTTTCTGTAGTTTATTGGTGGGGGGGA
TAA-------TTTCTATTCGAAAAAAAGATGTTTTATTAAAGGGAGTTAGATTATTTTTATATGATTTACCTTCTCCTTC
TAGAATTTCTTATATATGGAATTTTGGAAGAATATTAGGAGTATTTTTAGGAATTCAAATT-------------------
-------------------------------CTTTGGAAGAGTGGTACATTTAATACGAGATGTAAAGTGGGGATGATTA
ATTCGTGTTTTACATTCGAATGGGGCAAGATTTTTTTTTGTATTTATTTATTGTCATATAGCTCGAGGAATTTATTATGG
GTCATATAAAAATTTT----------------------------------------------------------------
--------------------------------------------------------------------------------
---TTAGTGGAATGGGTTTGGGGAGGTTTTGCTGTGGGAAATCCTACTTTAACTCGATTTTTTAGATTTCATTTTATTTT
TCCTATGGTTATTTTATTATTAGTGGTAATTCATTTAGTATTTCTTCATGAGAAGGGATCTTTTA---------------
-------------------------------TTTTTTTTCTTTAAAGGATTCAGTTTCTTTGGTGATTGTTTTTTTAATA
TTAATGTTAATTTCTTTATTAGTTCCTTTTATTTTTATGGATTGTGATAATTTTTTAATATCTAATCCTTTAGTAACTCC
TATTCATATTCAACCTGAGTGGTATTTCTTGTTTGCT-------------------------------------------
--------------------------------------------------------------------------------
--------------------------------------------------------------------------------
---------------------------------------TTTGTTTTC--------------------------------
????????????????????????????????????????????????????????????????????????????????
????????????????????????????????????????????????????????????????????????????????
????????????????????????????????????????????????????????????????????????????????
????????????????????????????????????????????????????????????????????????????????
????????????????????????????????????????????????????????????????????????????????
????????????????????????????????????????????????????????????????????????????????
????????????????????????????????????????????????????????????????????????????????
????????????????????????????????????????????????????????????????????????????????
????????????????????????????????????????????????????????????????????????????????
????????????????????????????????????????????????????????????????????????????????
????????????????????????????????????????????????????????????????????????????????
????????????????????????????????????????????????????????????????????????????????
????????????????????????????????????????????????????????????????????????????????
????????????????????????????????????????????????????????????????????????????????
????????????????????????????????????????????????????????????????????????????????
????????????????????????????????????????????????????????????????????????????????
????????????????????????????????????????????????????????????????????????????????
????????????????????????????????????????????????????????????????????????????????
????????????????????????????????????????????????????????????????????????????????
????????????????????????????????????????????????????????????????????????????????
????????????????????????????????????????????????????????????????????????????????
????????????????????????????????????????????????????????????????????????????????
????????????????????????????????????????????????????????????????????????????????
????????????????????????????????????????????????????????????????????????????????
????????????????????????????????????????????????????????????????????????????????
????????????????????????????????????????????????????????????????????????????????
????????????????????????????????????????????????????????????????????????????????
????????????????????????????????????????????????????????????????????????????????
????????????????????????????????????????????????????????????????????????????????
????????????????????????????????????????????????????????????????????????????????
????????????????????????????????????????????????????????????????????????????????
????????????????????????????????????????????????????????????????????????????????
????????????????????????????????????????????????????????????????????????????????
????????????????????????????????????????????????????????????????????????????????
????????????????????????????????????????????????????????????????????????????????
????????????????????????????????????????????????????????????????????????????????
????????????????????????????????????????????????????????????????????????????????
????????????????????????????????????????????????????????????????????????????????
????????????????????????????????????????????????????????????????????????????????
????????????????????????????????????????????????????????????????????????????????
????????????????????????????????????????????????????????????????????????????????
????????????????????????????????????????????????????????????????????????????????
????????????????????????????????????????????????????????????????????????????????
????????????????????????????????????????????????????????????????????????????????
????????????????????????????????????????????????---AAAGTATTAATTTTTTTGTTTTTGTTTTT
TTTATCTAGAATACAACCTATTTCTATGGTAGTGTTAATATTTTTAAGAACCTTATGATTTTCTTTAAAAATAAATTTAG
TGTTTGGAAGATTTTGATTTAGATTTATTTTGATTTTAGTAGTATTGAGAGGAATTTTAGTAGTGTTTATGTATATAGTT
TCTTTATGTTCTAATCAAAAGTTTAGAAGAAATTTTTTTTTTTTTTTTTTTTTTTTTWTKTTTTTAWTTGAAGAATTTTT
GGATAGAAATAAGGGAGTTTTATTTGAATGTGAAAAGATGTGGAGAGGAGAAATAGTTTATTTAAATTTATTTATATTAG
TGTTTCTGTTAAGAGTAATAATGATAGTGGTATGGATTAGAGGGAAGGAAA?????????????????????????????
????????????????????????????????????????????????????????????????????????????????
????????????????????????????????????????????????????????????????????????????????
????????????????????????????????????????????????????????????????????????????????
????????????????????????????????????????????????????????????????????????????????
????????????????????????????????????????????????????????????????????????????????
????????????????????????????????????????????????????????????????????????????????
????????????????????????????????????????????????????????????????????????????????
????????????????????????????????????????????????????????????????????????????????
????????????????????????????????????????????????????????????????????????????????
????????????????????????????????????????????????????????????????????????????????
????
>MY5288_Hrupicola_Deadman_Hills
--------------------------------------------------------------------------------
--------------------------------------------------------------------------------
--------------------------------------------------------------------------------
----------------TTTTATAGTGATGATTGAAGTAATTAGACATTTAATTCGTCCAGTTACTTTATCAATTCGATTA
GCTGCAAATATAATGGCTGGGCATTTAATTATTGGGTTAATTTCTTCTATTTCTGAAGTTTCTTTTTTTGGGTTTTTT--
--------------------------------------------------------------------------------
-----------------------------ATGAAGATTCCTCAGTTAAGTCCAATTTTTTGAATTATTTTTCCTTTTTTT
TCTTTTTTTGTTTTAATGATTTTTTTT-----------------------------------------------------
-----------------AAAGGTTTACAGCCTTTCATCTTGATTTTTAAGAGAATTATGAATTTGCAGTTCATTGTTTTA
TTAAACTATATACTGCGATGAATTTATTSTACTAATCATAAGGATATTGGAACTTTATATTTAATTTTTGGAATTTGGTC
AGGAATAGTGGGTACTGCAATAAGAGTAATTATTCGGACTGAACTTGGGCAGGTAGGGAGATTGTTAGGGGATGATCATC
TTTATAATGTTATTGTAACTGCTCATGCTTTTGTTATGATTTTTTTTATAGTAATACCAATTATGATTGGGGGGTTTGGA
AATTGAATGGTTCCTTTAATATTAGGGTCTCCAGATATAGCTTTTCCTCGAATGAATAACTTGAGATTTTGGCTCCTTCC
TCCTTCTTTGTTTTTTTTGTTTTTGT------------------------------------------------------
-----------------------------------------------------CATTTAGCGGGGGCTTCTTCGATTATG
GGAGCTGTAAATTTTATTTCTACTATTATTTATATGCGAAGAAAAGGAATAGGAATAGAGAAAGTTCCTTTGTTTGTTTG
GTCAGTATTAATTACTGCTATTTTATTGTTATTGTCATTACCTGTTTTAGCTGGAGCTATTACTACATTGTTGACTGATC
GAAATTTTAATACTTCTTTTTTTGATCCTGCTGGAGGAGGAGATCCTATTTTATTTCAACATTTGTTTTGATTTTTTGGA
CATCCTGAAGTTTATATTTTAATTTTACCTGGGTTTGGAATGATTTCTCATATTATAAGATCATCTGTTGGGAAGCGGGA
ACCTTTTGGGAGATTAGGAATAATTTATGCTATGGTTGGAATTGGGGGAATAGGATTTGTTGTGTGAGCTCATCATATGT
TTTCTGTTGGGATAGATGTGGATACTCGTGCTTTTTTTAACTCTGCTACTATAATTACTGCTGTTCCTACTGAAATTAAA
GTATTTAGATGAATAGCAATGTTATTTGGATTTTATTTTAAATTAAATGCTTCAATATTATGAAGAGTGGGATT------
-------------------------GGAGTGATTTTAGCTAATTCTTCTTTGGATATTATTCTTCATGATACTTATTATG
TAGTGGCCCATTTTCATTATGTTTTAAGAATGGGGGCTGTGTTTGCAATTTTGGGGGGGATTTCTTATTGGTTTCCTTTA
TTTTTTGGGTTAGCTTTAAATTCTAAACGAATAATTTTACATTTTTATGTTATGTTTTTGGGAGTAAATTTAACTTTTTT
TCCTGAACATTTT--------AAATGGGATACCTCCTCATTATTCAGATTATCCTGATGCTTTTTTAATGTGGAATGTAG
TTTCTAGAATAGGATCAATTATTTCCTTATTAGGAATTATATTTTTGGTAATTGTGGTTTAAGAAAGAATAGTAAGAAAG
CATTT---------------------------------------------------------------------------
--------------------------------------------------------------------------------
-------------------------------------------------------------------------ATTAGGA
AAAAGATATAATCGGATAATATTTGAAGGTCAAGAGTTGGAATTAATTTGGACAATGGTTCCTGTTGTATTTTTATTAGT
AATTGCTTTTCCTTCTTTACGGTTATTATATTTAATAGAGGAGATAGAGGATCCTGAGGTTTCT----------------
--------------------------------------------------------------------------------
--------------------------------------------------------------------------------
-----------------------------------------------------------------------------TAA
ATCGTCCTGGAATATTTTTTGGGCAGTGTTCAGAAATTTGTGGAGCTAATCATAGATTTATACCAATTATAATGATAGTA
GTTTCTAAAAGTGGATTTTTATTGAAAAAGTTTTTTCATTCATTTCATTTAGTAACAATAAGTCCTTGGCCTTTATTAAT
AGGGGTAGGAGTAATAGGGATTTTATTAGGATTGGTAAGGGTTATGAGAATATATAGTTTTTTTTTTTTTTTTTTTTCTT
TGTTTTTGTCTTTTGTAGTAGTAATTTTATGGTGGCGGGATGTAATTCGTGAAGGAACTTTTGAAGGGTCTCATTCTTTT
GAAGTAGTAAAGGGAATAATAGTGGGGATAATTTTATTTATTCTTTCGGAGGTTTTTTTTTTTTTTTCTTTTTTTTGAAC
TTTTTTTCACTCAAGATTGAATCCAACTTTAGAATTGGGAGGGTTATGACCTCCTAGAGGAGTGGAAAGATTTAATCCTT
TTCAGGTTCCTTTATTAAATACTACTATTTTGTTAAGATCTGGGGTTAGAATTACTTGGAGTCATCAGAGAATTTTAATG
GGGAGGGTCAAGGGTCTAAAGCATTAATGATTACTTGAATTTTAGGGATTTATTTTTTGTTTCTTCAATGGTTTGAATAT
AATGAGTGTAGATTTTCTATTAGAGATTCGGTTTTTGGTTCTATTTTTTTTGTTGCTACTGGATTTCATGGATTTCATGT
GATTGTTGGGTCTATTTTTTTAATTGTTATTTGAATTCGTGTAGTAAGAAATCATTTGTCTGAATTTCATCATTTTGGTT
TTGAGGCTTCTGCTTGGTATTGGCATTTTGTTGATGTTGTGTGATTGTTTTTATTTTCTGTAGTTTATTGATGAGGAGGA
TAA--------------------------------------------------------------TTTACCTTCTCCTTC
AAGAATTTCTTATATATGAAATTTTGGAAGAATATTAGGGGTGTTCTTAGGGATTCAAATTTTTACAGGATTATTTTTGG
CTATTCATTTTTCTGGAGATATTAGTTTAGCATTTGGAAGAGTGGTTCATTTAATACGTGATGTTAAGTGGGGGTGATTG
ATTCGTT-------------------------------------------------------------------------
-------------------ACTTGGATAAGAGGGGTTACTATTTTTGTGTTGAGAATATTAACAGCTTTTTTAGGATATG
TTTTACCTTGAGGGCAAATATCTTTTTGAGCTGCAACTGTAATTACTAATTTATTGTCTGCTATTCCTTATTTTGG----
--------------------------------------------------------------------------------
--------------------------------------TTTATCTTCATGAGAAGGGATCTTTTAATCCTTTAGGAATTA
ATAGAAATTTAGATAAGATTGAATTTCATTATTTTTTTTCTTTAAAAGATTCTGTATCTTTAATAGTTGTTCTTTTTATT
TTAATGATAATTTCTTTATTA-------------------------ATAATTTTTTAATATCTAATCCTTTAGTAACTCC
TATTCATATTCAACCTGAATGATATTTTTTGTTTGCTTATTGTATTTTACGGTCAATTAGAAGAAAAGTTGGTGGAGTTG
TTGCTTTATTAATGTCTGTATTGATTTTTTATTTTTTTCTT-TTTTTATAGGAGGAATAAAGAGAAGAATGATGAGATAT
GTGATGGGAAAAATTTTGTTTTGAATAATAGTTTTTAATTGAATTTTATTAACTTGGATTGGATCTTGTTTAGTGGAATA
TCCATTTGTACAGATGGGAAGGGTTTTTAGATTTTTGTATTTTTTTCTTTTTTTGTGAT---------------------
--------------------------------------------------------------------------------
--------------------------------------------------------------------------------
--------------------------------------------------------------------------------
--------------------------------------------------------------------------------
--------------------------------------------------------------------------------
------CAACTCCAAAATATTTTTCCCTTCATCTTTATTTTATTTCCTATTTTCCTAATCTGAATAATCTCCTCAATCGC
CGAAACAAATCGAAGTCCTTTCGATTTTGCAGAAGGAGAATCAGAATTAGTTTCAGGATTTAACGTAGAATACCTAGGGG
GACCTTTTGCACTAATCTTCTTA---------------------------------------------------------
-----------------------------???????????????????????????????????????????????????
????????????????????????????????????????????????????????????????????????????????
????????????????????????????????????????????????????????????????????????????????
????????????????????????????????????????????????????????????????????????????????
????????????????????????????????????????????????????????????????????????????????
????????????????????????????????????????????????????????????????????????????????
????????????????????????????????????????????????????????????????????????????????
????????????????????????????????????????????????????????????????????????????????
???????????????????????-GTATTTTTTTTTTTTATTA------------GAGGATAAAGAGTCTAGAATTTCTC
CTTATGAATGTGGGTTTGATGTTATTACTGGTTCTCGGGTAAATTTTTCTTATCGTTTTTTTTTAATTTCTATTCTTTTT
TTGATTTTTGATGTGGAGATTTCGTTATTGTTTCCTTTACCATTTTTG--------------------------------
------------------------------------------------------------????????????????????
????????????????????????????????????????????????????????????????????????????????
????????????????????????????????????????????????????????????????????????????????
????????????????????????????????????????????????????????????????????????????????
????????????????????????????????????????????????????????????????????????????????
????????????????????????????????????????????????????????????????????????????????
????????????????????????????????????????????????????????????????????????????????
????????????????????????????????????????????????????????????????????????????????
????????????????????????????????????????????????????????????????????????????????
????????????????????????????????????????????????????????????????????????????????
????????????????????????????????????????????????????????????????????????????????
????????????????????????????????????????????????????????????????????????????????
????????????????????????????????????????????????????????????????????????????????
????????????????????????????????????????????????????????????????????????????????
????????????????????????????????????????????????????????????????????????????????
????????????????????????????????????????????????????????????????????????????????
????????????????????????????????????????????????????????????????????????????????
????????????????????????????????????????????????????????????????????????????????
????????????????????????????????????????????????????????????????????????????????
????????????????????????????????????????????????????????????????????????????????
????????????????????????????????????????????????????????????????????????????????
????????????????????????????????????????????????????????????????????????????????
????????????????????????????????????????????????????????????????????????????????
????????????????????????????????????????????????????????????????????????????????
????????????????????????????????????????????????????????????????????????????????
????????????????????????????????????????????????---------------TTTTTGTTTTTGTTTTT
TTTATCTAGAATACAACCTATTTCTATAGTTGTGTTGTTATTTTTAAGAACATTGTGGTTTTCTTTGATGATGAATTTAA
TTTTAGGAAGATTTTGGTTTAGATTTATTTTAATTTTAGTAGTATTAAGAGGAATTTTAGTGGTTTTTATATATATAGTT
TCTTTATGTTCCAATCAAAAGTTTRGWAGAWATTTTTTTTTTTTTTTTTTTTTTTTTWTKTTTKTTTTTGAAGAGTTAAT
AATAAATGAAAAAGGAAATTTGTATGAATGTGAAAAGATGTGAAGAGGAGAAATGATTTATTTAAATTTGTTTATGTTAG
TGTTTTTGTTGAGAGTAATGATGATAGTTGTATGGATTAGTGAAAAGGAAA?????????????????????????????
????????????????????????????????????????????????????????????????????????????????
????????????????????????????????????????????????????????????????????????????????
????????????????????????????????????????????????????????????????????????????????
????????????????????????????????????????????????????????????????????????????????
????????????????????????????????????????????????????????????????????????????????
????????????????????????????????????????????????????????????????????????????????
????????????????????????????????????????????????????????????????????????????????
????????????????????????????????????????????????????????????????????????????????
????????????????????????????????????????????????????????????????????????????????
????????????????????????????????????????????????????????????????????????????????
????
>MY5289_Hrupicola_Deadman_Hills
????????????????????????????????????????????????????????????????????????????????
????????????????????????????????????????????????????????????????????????????????
????????????????????????????????????????????????????????????????????????????????
????????????????????????????????????????????????????????????????????????????????
????????????????????????????????????????????????????????????????????????????????
????????????????????????????????????????????????????????????????????????????????
????????????????????????????????????????????????????????????????????????????????
?????????????????????????????????????????????????????????????????---------------
--------------------------------------------------------------------------------
------------CTGCGATGAATTTATTCTACTAATCATAAGGATATTGGAACTTTATATTTAATTTTTGGAATTTGGTC
AGGAATAGTGGGTACTGCAATAAGAGTAATTATTCGGACTGAACTTGGGCAGGTAGGGAGATTGTTAGGGGATGATCATC
TTTATAATGTTATTGTAACTGCTCATGCTTTTGTTATGATTTTTTTTATAGTAATACCAATTATGATTGGGGGGTTTGGA
AATTGAATGGTTCCTTTAATATTAGGGTCTCCAGATATAGCTTTTCCTCGAATGAATAACTTGAGATTTTGGCTCCTTC-
--------------------------------------------------------------------------------
--------------------------------------------------------------------------------
--------------------------------------------------------------------------------
--------------------------------------------------------------------------------
--------------------------------------------------------------------------------
----------------------------------------------CTCATATTATAAGATCATCTGTTGGGAAGCGGGA
ACCTTTTGGGAGATTAGGAATAATTTATGCTATGGTTGGAATTGGGGGAATAGGATTTGTTGTGTGAGCTCATCATATGT
TTTCTGTTGGGATAGATGTGGATACTCGTGCTTATTTTACTTCT------------------------------------
------------------------------------------------------ATATTATGAAGAGTTGGGTTTATTTT
TTTATTTACAATAGGGGGAATTACTGGAGTGATTTTAGCTAATTCTTCTTTGGATATTATTCTTCATGATACTTATTATG
TAGTGGCCCATTTTCATTATGTTTTAAGAATGGGGGCTGTGTTTGCAATTTTGGGGGGAATTTCTTATTGGTTTCCTTTA
TTTTTTGGGTTAGCTTTAAATTCTAAACGAATAATTTTACATTTTTATGTTATGTTTTTGGGGGTAAATTTAACATTTTT
TCCTCAACATTTTTTAGGAATAAATGGAATACCTCGTCGGTATTCAGATTATCCAGATGCTTTTTTATTGTGGAATGTAA
TTTCTAGAATAGGATCTATTATTTCGTTATTAGGAATTATGTATTTGGTACTTGTGGTGTGGGAGAGAATAGTAATAAAG
CATTTAGTAGTATTTTCTTATTTTGTATCTGGATCTATGGAATGGCAATGGGGATTACCTCCTTTGGAACATTCTTTTAA
TCAAATAGTATTATGTTTGCCAAGTTGGGGATCGTTATATTTTCAGAATGGGGTTTCTCCTTTAATGGAGCAAATAATTT
TTTTTTATGATCATTCTATAGTGGTTATGGTTTTGGTAATAGTAATGGTTGGGTATTTATTAATAATTTCTTTATTAGGA
AAAAGATATAATCG------------------------------------------------------------------
--------------------------------------------------------------------------------
--------------------------------------------------------------------------------
--------------------------------------------------------------------------------
-----------------------------TGAAAGCAGATGGGATTCCAGGACGATTAAATCAAATTAGAATTTATGTAA
ATCGTCCTGGAATATTTTTTGGGCAGTGTTCAGAAATTTGTGGAGCTAATCATAGATTTATACCAATTATAATGATAGTA
GTTTCTAAAAGTGGATTTTTATTGAAAAAGTTTTTTCATTCATTTCATTTAGTAACAATAAGTCCTTGGCCTTTATTAAT
AGGGGTAGGAGTAATAGGGATTTTATTGGGATTGGTAAGGGTTATGAGAATATATAR-TTTTTTTTTTTTTTTTTTTCTT
TGTTTTTGTCTTTTGTAGTAGTAATTTTGTGGTGGCGGGATGTAATTCGTGAAGGAACTTTTGAAGGGTCTCATTCTTTT
GAAGTAGTAAAGGGAATAATAGTAGGGATAATTTTATTTATTCTTTCGGAGGTTTTTTTTTTTTTTTCTTTTTTTTGAAC
TTTTTTTCACTCAAGATTGAATCCAACTTTAGAATTGGGAGGGTTATGACCTCCTAGAGGAGTGGAAAGATTTAATC---
-----------------------ACTATTTTGTTAAGATCTGGGGTTAGAATTACTTGGAGTCATCAGAGAATTTTAATG
GGGAGGGTCAAGGGTCTAAAGCATTAATGATTACTTGGATTTTAGGGATTTATTTTTTGTTTCTTCAATGGTTTGAATAT
AATGAGTGTA----------------------------------------------------------------------
--------------------------------------------------------------------------------
--------------------------------------------------------------------------------
--------------------------------------------------------------------------------
--------------------------------------------------------------------------------
--------------------------------------------------------------------------------
--------------------------------------------------------------------------------
--------------------------------------------------------------------------------
--------------------------------------------------------------------------------
--------------------------------------------------------------------------------
--------------------------------------------------------------------------------
---GAAATTTAGATAAGATTGAATTTCATTATTTTTTTTCTTTAAAAGATTCTGTATCTTTAATAGTTGTTCTTTTTATT
TTAATGATAATTTCTTTATTAGTTCCTTTTATTTTTATGGATTGTGATAATTTTTTAATATCTAATCCTTTAGTAACTCC
TATTCATATTCAACCTGAATGATATTTTTTGTTTGCTTATTGTATTTTACGGTCAATTAGAAGAAAAGTTGGGGGAGTTG
TTGCTTTATTAATGTCTGTATTGATTTTTTATTTTTTTCCTTTTTTTATAGGAGGGATAAAGAGAAGAATAAT-------
-------------------------------------ATTGAATTTTATTAACTTGGATTGGATCTTGTTTAGTGGAATA
TCCATTTGTAGAGATGGGAAGGGTTTTTAGATTTTTGTATTTTTTTCTTTTTTTGTGATTTTTGTGTTTATAAAGATTCA
ATTAGAGTAGCTTTCTTTACATTAATAGAACGAAAAACACTAGGATATATCCAAATCCGAAAAGGACCTAATAAAGTTAG
ATTTTTAGGAATCCTTCAACCAATCAGAGACGCCCTTAAA-----------------------------------TCTCT
AACTATTTGACCTTTAATTCCATGTTTCTTCTATGGAATTTTCGATTCTAAATTCAGAATTCTTTCATTTTTTGTAATCT
CAAGAATTTCAGTTTACTCTTTATTAATAATTGGATGATCAGCAAATTCCAAATATTCTCACTTAG--------------
--------------------------------------------------------------------------------
---------------------TTTCCCTTCATCTTTATTTTATTTCCTATTTTCCTAATCTGAATAATCTCCTCAATCGC
CGAAACAAATCGAAGTCCTTTCGATTTTGCAGAAGGAGAATCAGAATTAGTTTCAGGATTTAACGTAGAATACCTAGGGG
GACCTTTTGCAC--------------------------------------------------------------------
-----------------------------TGAATGTTTTTATTTTTTTATTTTGTTAGATTTTTATTGGTATTTTCTTAT
TCTGATTGGTTTGTAATGTGGGTAGGGTTAGAAGTGAATATAATAAGATTTATTTCTTTTATAGTAATAAAAAAAAGAAA
GGATGAAATTGAGGGATTATATAAATATTTTTTTATTCAAGGGGTAGGGTCTTGTTTAGTGATGTTTGGAATGTTTG---
--------------------------------------------------------------------------------
--------------------------------------------------------------------------------
--------------------------------------------------------------------------------
--------------------------------------------------------------------------------
--------------------------------------------------------------------------------
-----------------------?????????????????????????????????????????????????????????
????????????????????????????????????????????????????????????????????????????????
????????????????????????????????????????????????????????????????????????????????
????????????????????????????????????????????????????????????????????????????????
????????????????????????????????????????????????????????????????????????????????
????????????????????????????????????????????????????????????????????????????????
????????????????????????????????????????????????????????????????????????????????
????????????????????????????????????????????????????????????????????????????????
????????????????????????????????????????????????????????????????????????????????
????????????????????????????????????????????????????????????????????????????????
????????????????????????????????????????????????????????????????????????????????
????????????????????????????????????????????????????????????????????????????????
????????????????????????????????????????????????????????????????????????????????
????????????????????????????????????????????????????????????????????????????????
????????????????????????????????????????????????????????????????????????????????
???????????????????????????????????????-----------------------------------------
--------------------------------------------------------------------------------
--------------------------------------------------------------------------------
----------------------------------------------TTTTTTTTTTTTAAGA------------------
---------------------------------ATTATAACAGCTGCCATCTCTAAAAGAGCACAAATTCCATTCTCAGC
ATGATTACCATCAGCAATAGCCGCCCCTACTCCAGTATCAGCCTTAGTTCATTCTTCAACTCTTGTAACAGCAGGAGTTT
ACATCCTAATTCGAATTTCCTCCCACTCTAACCTTTTTATTCTAAAATTAATTATATACATTTC----------------
----------------------------------------------------------------GACAAATTGCATTAAT
AATATTTTCAATTTCAATTAATGCTCTAAACATTGCATTCTTTCATTTAATCACCCACGCATTTTTCAAATCAACCATTT
TCGTATGCGCAGGAAGAATAATCCACACTTCAAACTACCAAGACTCCCGAAAACAAAACTCACTAAACTTTTCATCCCCT
TTAACATTTTCAATTATAGGAATCTCATCAATAGCACTCATAGGAATTCCATTTTTAACAGGATTTTATTCAAAAGACAA
TATCATTAATTACTT----------------------------------------------TCACTAGGAATAACATCTT
CTTACTCCACCCGAATAATTTCATTAATCTCTAAAAACTTTATTAAATCTAAACCTGACTCATTTTCCCATTTCATTAAT
TTCTCCTTCCATTCTCCTTCCATTTTCTATTTTCCTAGGATCATCCCT????????????????????????????????
????????????????????????????????????????????????????????????????????????????????
????????????????????????????????????????????????????????????????????????????????
????????????????????????????????????????????????????????????????????????????????
????????????????????????????????????????????????????????????????????????????????
???????????????????????????????????????????????????ATTTTTTTTAAAAAAAAATT---------
-------------------------------------------------------TTTAAAAAG----------------
--------------------------------------------------------AAGATCTAATTTACAAAAAAGATT
GCGACCTCGATGTTGAATTAAACTTACTTTTAAGCGAAAAATCTTTAAAAGTAGGACTGTTCGTCCTTTAAAATTTTACA
TGATTTGAGTTCAAACCGGTGTAAGCCAGGTTGGTTTATATCTTCT----------------------------------
--------------------------------------------------------------------------------
----????????????????????????????????????????????????????????????????????????????
????????????????????????????????????????????????????????????????????????????????
????????????????????????????????????????????????????????????????????????????????
????????????????????????????????????????????????????????????????????????????????
????????????????????????????????????????????????????????????????????????????????
????
>MY5309_Hapachea_JohnnyLyon_Hills
GAAAAATATTTATAGAAATTTCTTCTCCTAACGGATATGGAATTGTTATGCTTTCTATAGTATTATTTTTGTTAGTAATA
ATAATAAATTTATTAGGGTTATTTCCTTATGTTTTTACTGCTTCTGCTCATCCTGTGGTTTCTTTTT-TTTGGGAATAGT
AATATGAATATCTTTATTTTTAATAGGATGAATGAAAAATTTTAAAAGAAGATCGGCTCATTTAGTTTCTGAAGGTTGTC
CTATTATTTTATCTCCTTTTATAGTAATAATTGAAGTAATTAGACATTTAATTCGTCCTATTACTTTATCTGTTCGTTTA
GCAGCGAATATAATAGCGGGTCATTTAATTATTGGGTTAATTTCATCAATTTCAGAAATTTCATTTTTTGGTTTTTTTAT
TAGATTATTAATACAGATTTTATTATTAGTATTAGAGTGAGGGGTATGCTTAATTCAGGGATTTGTATTTAGAGTATTAG
TAATAATATATATTTTGGATTTTTATTAA???????????????????????????????????????????????????
?????????????????????????????????????????????????????????????????-------------CA
AAGTTTAAGAGAAAAATAAAGGTTTACAGCCTTTCATCTTGATTTTTATAAGAATTATGAATTTGCAGTTCATTGTTTTA
TTAAACTAATTTCTGCGATGAATTTATTCTACTAATCATAAGGATATTGGAACTTTATATTTAATTTTTGGAATTTGGTC
AGGAATAGTAGGTACTGCAATAAGAGTAATTATTCGAACTGAATTAGGACAAGTAGGGAGATTGCTAGGGGATGATCATT
TATATAATGTAATTGTTACTGCTCATGCTTTTGTTATGATTTTTTTTATAGTAATGCCTATTATGATTGGAGGATTTGGA
AATTGAATAGTTCCTTTAATATTAGGATCTCCTGATATGGCTTTTCCTCGAATAAATAATTTAAGATTTTGGCTTCTTCC
TCCTTCTTTGTTTTTTTTAATTTTGTCTTCTTTAGTAGAAAAGGGGGTAGGGGCAGGATGAACAGTTTATCCTCCGTTAT
CTTCTTTTTTAGGGCATTCAGGAAGAAGAATGGATTTTGCTATTTTTTCTTTACATTTAGCAGGAGCTTCGTCTATTATA
GGGGCTGTAAATTTTATTTCTACGATTATTAATATACGAAGAAAAGGAATAGGAATGGAAAAAGTTCCATTATTTGTGTG
ATCTGTTTTAATTACTGCTATTTTATTATTATTATCTCTTCCTGTATTGGCAGGGGCTATTACTATATTATTAACGGATC
GAAATTTTAATACATCATTTTTTGATCCAGCTGGGGGAGGAGATCCAATTTTATTTCAACATTTATTTTGGTTTTTTGGG
CATCCTGAAGTTTATATTTTAATTTTACCTGGGTTTGGAATAATTTCTCATATTATTAGTTCTTCTGTGGGTAAGCGGGA
GCCTTTTGGAAGTTTAGGAATAATTTATGCTATGGTTGGAATTGGGGGGATAGGATTTGTGGTTTGGGCTCATCATATAT
TTTCTGTTGGAATAGATGTGGATACTCGGGCTTATTTTACTTCTGCTACTATAATTATTGCTGTTCCCACAGGAATTAAG
GTATTCAGATGGATAGCAACATTATTTGGATCTTATTTTAAATTGGATGCTTCAATATTGTGAAGAGTTGGATTTATTTT
TTTATTTACAATAGGAGGAATTACAGGAGTAATTTTGGCAAATTCTTCTTTGGATATTATTCTTCATGATACTTATTATG
TTGTGGCTCATTTTCATTATGTTTTGAGAATAGGAGCTGTTTTTGCTATTTTAGGAGGATTTTCTTATTGGTTTCCTTTA
TTTTTTGGAATAGCGTTGAATCCTAAACGAATAGTTTTACATTTTTATGTAATGTTTTTAGGAGTTAATTTAACTTTTTT
TCCTCAACATTTTTTAGGAATAAATGGGATACCTCGTCGATATTCTGATTATCCTGATGCTTTTTTAATATGAAATGTAG
TATCAAGAATAGGATCAATTATTTCATTATTAGGAATTATGTATTTGGTAATAGTGGTTTGAGAAAGAATAGTAAGAAAG
CATTTGATTGTTTTTTCTTATTTTGTTTCTGGATCTATAGAATGACAATGAAGATTACCCCCTTTGGAACATTCTTTTAA
TCAAATAGTGTTATGT----------------------------------------------------------------
--------------------------------------------------------------------------------
--------------------------------------------------------------------------------
---------------------------------GATGGAAGAGATAGAAGATCCTGAAGTTACTGTGAAGTCTTTAGGAC
ATCAATGATTTTGAAGATATGAATATGCTGATTTAGGAATAAAAAATTTAGATTCATATATGAAGGAGAGAAGAATTTTT
CGTTTATTAGAAGTGGATAATGCTTTAATTCTTCCTTTTGAAACCAATATTCGGATAGTGATTTCTGCTTCTGATGTTAT
TCATTCTTGGACTATTCCCAGTTTAGGAGTAAAGGCTGATGGAATTCCAGGACGATTAAATCAAATTAGAATATTCATTA
ATCGTCCTGGAATTTTTTT-------------------------------------------------------------
---------------------TTGAAAAAATTTTTTCATTCGTTTCATTTAGTGACAATAAGTCCTTGACCATTATTAAT
AGGAGTTGGGGTTATAGGAGTATTATTAGGATTAGTAAAAGTGATAAGAATATTYAATTTTTTTTTTTTTTTTTTCTCWW
TAAGTTTCTCTTTAATAGTAATAGTTTTATGGTGGCGGGATGTAATTCGAGAAGGAACTTATGAGGGTTCTCATTCACTT
GAGGTAGTTAAAGGAATAATAGTGGGGATAATTTTGTTTATTGTCTCTGAGGTTTTTTTTTTTTTTTCTTTTTTTTGATC
TTTTTTTCATTCAAGTTTGAATCCTACTTTAGAGTTAGGTGGGGTATGACCTCCTAGAGGAGTAGAAAGATTTAATCCTT
TTCAGGTACCATTATTAAATACGACTATTTTATTAAGTTCTGGAGTAAGAATTACTTGATGTCATCAAAGAATTTTAAAG
GGGGAGATGATGGAATTAAATCTTTAATAATTACTTGAATGTTAGGAATTTATTTTTTATTTCTTCAATGGATAGAATAT
AATGATTGTATATTTTCTATTAGAGATTCTGTATTTGGATCGATTTTTTTTGTAGCTACTGGATTTCATGGATTTCATGT
AATTGTTGGAACTTTGTTTTTAATTATTATTTGATTTCGACTTTTAGATAAACATTTATCTGAATTTCATCATTTTGGGT
TTGAGGCTTCTGCTTGGTATTGGCATTTTGTAGATGTAGTGTGGCTTTTTTTGTTTTCTGTAG-----------------
---TTGAAAATTTCTATTCGAAAGAGAGATGTGATAGTGAAGGGAATTAGATCATTTTTGTATGATTTACCTTCTCCTTC
AAGAATTTCATATTTATGAAATTTTGGAAGAATGTTAGGAGTTTTTTTAATGATGCAGATTTTAACTGGATTATTTTTAG
CTATTCATTTTTCTGGGGATGTGGATTTAGCTTTTAAAAGAGTTGTTCATTTAATGCGGGATGTAAAGTGGGGATGGTTA
ATTCGTTTTTTGCATTCTAATGGTGCTAGTCTTTTTTTTTTGTTTATTTATTGTCATATGGCTCGTGGAATTTATTATGG
ATCTT---------------------------------------------------------------------------
--------------------------------------------------------TCAGCTGTTCCCTATTTAGGAAGA
ATAATGGTAGAATGGGTATGGGGAGGATTTGCTGTTGGAAATCCTACGTTAACTCGTTTTTTTAGATTTCATTTTATTTT
ACCTTTAATAATTTTGTTTTTAGTAATTGTTCATTTGGTTTATCTTCATGAGATTGGATCTTTCAATCCGTTGGGAATTA
ATAGAAATTTAGATAGGGTTGAGTTTCACTCTTTTTTTTCTTTGAAAGATTCTGTTTCTTT--TGATTGTAGTTTTTGTG
TTGGTAATGATTTCTTTAATAGTTCCTTTTATTTTTATAGATTGTGATAATTTTTTAATATCTAATCCTTTAGTTACTCC
TATTCATATTCAACCTGAGTGATATTTTTTATTTGCTTATTGTATTTTACGATCTATTAGAAGAAAAGTTGGAGGGGTTT
TAGCTTTAATAATGTCTGTAATGATTTTTTATTTTTTTCCTTATCTTATGGGAGGAATGAAGAGAAGAATGATGAGATAT
TCTTTTAGAAAGTTTTTATTTTGGGTAATGGTATTTAATTGAATATTATTGACATGGATTGGTTCTTGTTTAGTAGAATA
TCCTTATGCTGATATGGGAAAGGTTTTTAGTTTTATGTATTTTTTTTT-TTTTAGTAATTCCTATTTTTATGAAAATTCA
--------------------------------------------------------------------------------
--------------------------------------------------------------CACTTTTTTTCTTTCCCT
ATGTATTTGACCTTTAATTCCATGTTTCTATTATGGAATTTTCGATTCAAAATTCAGAATTCTCTCATTTTTTGTAATTT
CGAGAATCTCCGTTTATTCTCTATTACTAATTGGATGATCAGCAAATTCTAAATCTT-----------------------
---------------------------------------------ATTTCTCTTTGTTTTCTTCCTATATTTTTTTTTCT
TTATTCCAATTACAAAAGAATTTTCCATTTATTTTCATCCTATTTCCCATTTTTACAATTTGAATTATATCTTCAATTGC
TGAAACCAATCGAAGACCTTTTGATTTTGCAGAAGGAGAATCAGAATTAGT-----------------------------
--------------------------------------------------------------------------------
-----------------------------TGAATATTTTTATTTTTCTACTTAGTTAGATTTTTAGTAGTATTTTCTTTT
TCTGATTGATTTATATTATGGGTGGGGTTAGAAATTAATATAATAAGATTTATTTCTTTTATAGTAGTGAAAAAAAGAAA
AGTGCAGGTGGAGGGGTTATATAAATACTTTTTTATTCAAGGGGTTGGGTCATGTTTAGTAATATTTAGAATATTAGAAG
GGGAAATAATGGAAGTGGCTTTATCATTAAAAATGGGAGCAGGTCCTTTTTTCTTTTGATTTCCTGAAGTAGTAGAAAAA
GTAGAGTGATGAGGAAGATATTTGTTAATGACCTTTCAGAAGTTATTACCTTTATTATTATTATCAAGAATAGGAGGAAT
AATTTAGAATTGTAAGGCCTTTTCCTCCATTTTAAATTTG----------------------------------------
--------------------------------------------------------------------------------
--------------------------------------------------------------------------------
------------------------------------TTTGTTATCAAAAATGTATGAGAATAAGGAGGTTAGAAATTCTC
CTTATGAGTGTGGTTTTGATGTAATTTCTGGAACTCGAGTAAATTTTTCTTATCGTTTTTTTTTGATTTCTATTTTGTTT
TTGATTTTCGATGTAGAAATTTCTTTATTGTTTCCTTTACCATTTTTATGAGGAGAATTAATAGTAGTAATTGGAGA--T
TTTTTTTTTATTTATTTTAAT---------------------------------------TTTTATATATTTTTTGAAAT
AGTTTTAATTCCTACCTTATTAATTATCTCTAAATCAGGAAAAACCTTAGAACGAAATCAAGCAGGAATTTATTTAATCC
TTTATACCATTTCAGGAAGATTACCCCTCTTAACCTTAATTTGTTTTTATTTCCAATCTTTTTTGTCCATTCCTATTTCT
TTTTATGAAATTCCTTTCCCATTATTTTTATGTTTAGCATTCCTAATTAAATTTCCTTTATTCTTTTTCCACCTATGACT
TCCAAAAGC-----------------------------------------------------------------------
---------------------------------------------------------------------------GAGCT
TGCATCACTAGAATAATTTGCATCCGACAAAAAGATTTTAAATCCTTAATTGCATATTCCTCCGTAGCCCATA-------
--------------------------------------------------------------------------------
--------------------------------------------------------------------------------
--------------------------------------------------------------------------------
-------------------TTAGAATAATTTGATGACGAAAAAATATCATTATATTTTTATTAAGATTAGAAATAATATT
CATTTCAATATTTTTCTTAGTATCTTCTTTAATTTTTAGAAATTT-AGAATTTTATTTTTCCTTTCTTTAATAGTAAGAA
GATCAAGAATAGGATTATC-------------------------------------------------------------
----------------ATCCTTTCAATCTTTATTTTTTCTATAATTATCTTAACTTATTTTTTATTATCCTAGGATGAGA
TGGCTTAGGAATTTCTTCTTATATTTTAGTAATCTACTACCAAAATTACAAATCATGTGAATCAGGAACCATTACTATCC
TTTCTAATCGAATTGGAGATATTATAATTATTTTATCTATCAGAATTTTATTTTCATTAGGATCTTGAGAATTACAATTT
AATAACTTATTTCCCTATATTATCTTAATTTTCACTTTAATTGCCGCCTTTTCTAAAAGAGCACAAATTCCATTTTCTGC
ATGACTTCCTTCAGCTATAGCAGCCCCAACTCCAGTTTCCGCTTTAGTTCACTCTTCTACTTTAGTAACAGCAGGAGTTT
ATATTTTAATTCGAATATCTTCCCATTCCAACTCATTTATCCTTAATCTGATTCTTTATATTTCACTAATTACTCTTATC
TCTTCAAGAATGTCAGCCTTATGAGAACAAGACATAAAAAAAATTATTGCTCTTTCCACCCTTAGACAAATTGCCCTTAT
AATATTTTCAATCTCTATTAATTCTTTAAACATCGCATTCTTTCACTTAATTACTCATGCATTTTTCAAATCAACTATAT
TTATTTGTGCAGGAACATTAATTCACTCTTCAAATTACCAAGATTCTCGAAAACAAAATTCATTAAACTTCTCTTCTCCT
TTAACTTTTTCTATTTTAGGAATTTCTTCTTTAGCATTAATAGGAAT---------------------------------
------------------------------AAATATTCCAATCTCCCTTATAATTCTCTTATCATTAGGAATAACTTCTT
CCTATTCTACTCGAATAATTAAATTGATCTCTAAAAATTTTATTAAATCAAAACCAGATTTTATTTTTCATTTCTTTAAT
TTCTCCTTCAATTCTACTTCCAATATCAATCTTTTCAGGTTCATCTCTTTGAAAATTTTAGTATTTATATTTTTAATTTT
TTTATCAAGAATTCAGCCTATTTCTATAGTTATGTTACTTTGTTTAAGAACATTATGATTTTCTTTCAAGATATATTTTG
AAATAGGAAGATTTTGATTTAGTTTTATTTTAATTTTAGTAGTTCTAAGAGGGATTTTAGTTGTTTTTATATATATGATT
TCTTTAAGATCCAATCAAAAGTTTGGAGGAWATTTTTTTTTTTTTTTTTTTTTTTTTWTKTTTKTWWGTGAGGAGTTTTG
GATAAATGAAAGGGGAATTTTATTTGAGTGTGAAAAAATGTGGGGGGGAGAAATAATTTTTTTGAATTTGTTTATTTTAG
TGTTTTTGTTAGGAGTAATAATAATAGTAGTT--------------------TTTTTTTTAAAAAAAAATTAATTCGACT
GTTTACCAAAAACATTTT--------------------------------------------------------------
--------------------------------------------------------------------------------
--------------------------------------------------------CTGTTCGTCCTTTAAAATTTTACA
TGATTTGAGTTCAAACCGGTGCAAGCCAGGTTGGATTATATCTTCTATTTTTTCAAAGTACGAAAGGAAATGATAAAATT
TTTAATTGGCAGAACATTGCAATAGAATTAGAATCTAAATACAATTCAAATTTTAAA-----------------------
-------------------------------------------------------------------------CTATTAT
TTTTTCTTTTTTCGAGAAACTTGTTAACTAATCGAAAATACTCGTTTAAATCTCACTTT---------------------
-AAAATAAAAAATTCCAATAAATAAAAAGACAGGTCAAGGTGAAGCCTATTTTAAAGAATTAATTAGTTACTTATAAAAA
CTATTTAAGAAATTAAATTTAATTAAGGAAACAGAATTGAAAAGTAATTTTATTTAAAATACTATAATTAATAAGAAAAA
AAAGTGCACATATCGCCCGTCACCCTCTTCAAGAAGAGGTAAGTCGTAACAAAGTTGAAATATTGGAAAATGTTTCAAGA
GAAA
>MY5310_Hexurella_AntelopeCyn_CerbatMtns
------------------------------------ATGGGATTATAATGATTTCTATGGTATTGTTTATAATGGTTATG
TTAATAAATTTATTGGGATTATTTCCTTATATTTTTACTGCTTCTGCTCATCCTGTGGTTTCTTTTTCATTAGGATTAGT
AATGTGGGTGTCTTTATTTGTAATGGGATGAATAAAAAAATTTAAAGATAGATCTGCTCATTTAGTGTCTGAGGGGTGTC
CAATTATTTTATCTCCTTTTATAGTTATAATTGAGGTAATTAGACATTTAATTCGTCCTGTAACTTTGTCTGTGCGGTTG
GCTGCTAATATAATGGCAGGGCATTTAATTATTGGACTTATTTCTTCTATTTCTGAAGTTTCTTTTTTTGGATTTTTTTT
AAGAATTATTTTACAAATTTTGTTGTTAGTATTGGAGTGAGGAGTATGTTTAATTCAGGGATTTGTTTTTAGAGTTTTAG
TAATGATGTATATTTTGGATTTTTAT---???????????????????????????????????????????????????
?????????????????????????????????????????????????????????????????---------------
--------------------------------------------------------------------------------
--------------------------------------------------------------------------------
---------------------------------------------GGGGCAGGTTGGGAGATTATTAGGAGATGATCATT
TATATAATG----------------------------------------------------------------ATTTGGA
AATTGAATGATTCCATTAATGTTAGGATCTTCTGATATGGCTTTTCCTCGAATGAATAATTTAAGATTTTGGCTTTTGCC
TCCTTCTTTGTTTTTTTTG-------------------------------------------------------------
--------------------------------------------------------------------------------
--------------------------------------------------------------------------------
--------------------------------------------------------------------------------
--------------------------------------------------------------------------------
--------------------------------------------------------------------------------
--------------------------------------------------------------------------------
---------------------------------ATTTTACTTCTGCTACTATAATTATTGCTGTTCCTACTGGAATTAAA
GTTTTTAGATGAATGGCTACTTTATTTGGATCTTATTTTAAATTAAATGCTTCAATTTTATGGAGAGTGGGATTTATTTT
TTTATTTACTATAGGAGGAATTACTGGAGTTATTTTGGCTAATTCTTCTTTGGATATTATTCTTCATGATACTTATTATG
TAGTTGCTCATTTTCATTATGTTTTAAGAATAGGAGCTGTGTTTGCTATTTTAGGAGGAATTTCTTATTGGTTTCCTTTG
TTTTTTGGGTTGGCTTTGAGTTCTAAACGAATGATTTTACATTTTTATGTAATGTTTTTAGGAGTAAATATGACATTTTT
TCCTCAGCATTTTTTAGGAATAAATGGGATGCCTCGTCGTTATTCAGA--------------------------------
--------------------------------------------------------------------------------
--------------------------------------------------------------------------------
--------------------------------------------------------------------------------
-------------------------------------------------------------------------ATTTATA
AAAATATATAATCGTATAATGTTTGAAGGTCAGGAATTAGAATTAATTTGAACTTTAGTTCCTGTAGTTTTTTTATTAGT
AATTGCCTTTCCTTCTTTGCGTTTATTGTATTTAATAGAGGAAATAGAAGATCCTGAGGTTACTGTAAAATCTTTAGGAC
ATCAGTGGTTTTGGAGATATGAATATTCGGATTTTGTGGTAAAAAATTTTGATTCTTATATGGTAGATAATAAAATGTTT
CGTTTGTTAGAAGTTGATAATGCTTTAGTTCTTCCTTTTGAGACTAATATTCGTATGGTAGTAACTGCTTCTGATGTTAT
TCATTCTTGAACTATTCCTAGATTAGGAGTAAAAGCTGATGGGATTCCAGGACGATTAAATCAGATTAGAATATTTGTAA
ATCGTCCTGGAATCTTTTTTGGTCAGTGTTCGGAGATTTGTGGGGCTAATCATAGATTTATGCCTATTATAAT-------
---------------------TTGAAAAATTTTTATCATTCATTTCATTTAGTAACTATGAGTCCTTGGCCTTTATTGAT
AGGGTTAGGGGTAATAGGAGTTTTGCTTGGGTTAGTGAAAATTATAAGAATTTKTAATTTTTTTTTTTTTTTTTTTCTTT
--ATTTTTTCTATTAGAATTATAATAATGTGGTGGCGTGATGTAATTCGGGAAGGAACTTTTGAGGGGTCTCATTCTTTG
GAAGTGGTAAAAGGGATAATAATTGGAATGGTTTTATTTATTGTTTCTGAAGTTTTTTTTTTTTTTTCTTTTTTTTGGTC
ATTTTTTCATTCAAGATTAAATCCTACTTTGGAGTTAGGGGGGGTGTGGCC-CCTTTTGGAATTGAAAGATTTAATCCTT
TTCAGGTTCCTTTACTTAATACTACAATTTTATTAAGTTCGGGAGTTAGAATTACTTGGGCTCATCAA----TT------
--------------------------------------------------------------------------------
--------------------------------------------------------------------------------
---------------GTTTTTGATAGTGATTTGAATTCGTCTTTTTAGGGAGCACTTATCTGAATTTCATCATTTTGGGT
TTGAGGCTTCTGCATGATATTGACATTTTGTTGATGTAGTTTGGTTATTTTTGTTTTCTGTGGTTTATTGGTGAGGAGGA
TAA-----------------------------------------------------------------------------
--------------------------------------------------------------------------------
--------------------------------------------------------------------------------
--------------------------------------------------------------------------------
--------------------------------------------------------------------------------
--------------------------------------------------------------------------------
----------------------------------------------------CTCGGTTTTTTAGATTTCATTTTATTTT
TCCTATAATTATTTTATTTGTTGTAATTGTTCATTTAGTTTATCTTCATGAGGTAGGTTCTTTTAATCCTTTAGGAATTA
ATAGAAATTTAGATAAGGTAGAGTTTCATTCTTTTTTTTCTTTAAAGGATTCTGTTTCTTTAATTATTATGATTTTTTTA
TTGGTAATAGTTTCTTTGTTGAATCCTTTGGTTTTTATAGATTGTGATAATTTTTTAATATCGAATC-------------
--------------------------------------------------------------------------------
----------------------------------------------------------------------AATAAGATAT
TTTATGGGAAAGTTTTTATTTTGAGTAATAGTATTTAATTGAATGTTATTAACTTGGATTGGATCTTGTTTAGTAGAATA
TCCATTTTCAGAAATAGGTAAGGTTTTTAGATTTATGTATTTTTTAATTTTTTTTTGATTT-------------------
--------------------------------------------------------------------------------
--------------------------------------------------------------------------------
-------------------------------TTTGGAATCTTCGATTCAAAATTTAGAATTCTTACATTCTTTGTAATTT
CAAGAATTTCAGTATACTCCCTATTAATAATTGGATGATCCGCAAACTCTAAATATTCCCATTTAGGAAGAATTCGAAGA
GTCGCTCAAATAATTTCTTATGA---------------------------------------TCCTACAAATTTTTTTCT
CTTCTTCAAATACAAAAAAGATTACCATTTATTTTCATCCTTTTTCCAATTTTTATTATCTGAACTATCTCATCAGTAGC
CGAAACCAATCGAAGTCCTTTCGATTTCGCAGAAGGAGAATCAGAACTAGTTTCAGGATTTAACGTTGAATATCTAGGAG
GACCATTTGCTATAATCT--------------------------------------------------------------
--------------------------------------------------------------------------------
--------------------------------------------------------------------------------
--------------------------------------------------------------------------------
--------------------------------------------------------------------------------
--------------------------------------------------------------------------------
-----------------------------------------------------------------------GGTTTTATT
TTCTGTAGTTATTTTTTTGAGTAGAAAAAATTTCTGAAATAGGAATTTTTGGAGGAGGAAGGATAATTTTTTATATGTTA
GTTTTAGGAGGGGTTCCTCCTATAATGGGGTTTGTAATTAAGTGAATAGTTTTGGTAGAA--------------------
--------------------------------------------------------------------------------
-----------------------------------CGAGTTAATTTTTCTTATCGATTTTTTTTGATTTCTATTTTGTTT
TTGATTTTTGATGTGGAAGTTTCTTTATTATTTCCTTTACCTTTTTTGTTAGGTGTTGGAATTGTAATTTTAGGAAGTTT
TTTTTTTCTGGTTGTGTTGATAGTAGGATTGGTATATGAATATAAAAATGGAGTTTTGGA--------------------
--------------------------------------------------------------------------------
--------------------------------------------------------------------------------
--------------------------------------------------------------------------------
--------------------------------------------------------------------------------
--------------------------------------------------------------------------------
--------------------------------------------------------------------------------
---------------------------------AGGAATTTATGGAGCCATATTAATAATAATTAGACATGGATTATGCT
CATCAGGATTATTTCTTTTAGTTTCTATTCTTTATAATAATTCCCATTCACGAAATATTTTACTTTTATCCCAAACTCCT
CCTTTTGATGGTTTATATTCACTTCAGTAAATTTTTCCATTCCCCCCTCTCATTTCTAATCCCACTAATTTTAATTTCAT
TTATAGTCTCTTCCTTCTC?????????????????????????????????????????????????????????????
????????????????????????????????????????????????????????????????????????????????
???????????????????????????????????????-----------------------------------------
--------------------------------------------------------------------------------
--------------------------------------------------------------------------------
--------------------------------------------------------------------------------
--------------------------------------------------------------------------------
--------------------------------------------------------------------------------
--------------------------------------------------------------------------------
-----------------------------------------------------ATCAACCTTAAGACAAATCGCCCTAAT
AATATTTTCAATCTCTATTAATTCTTTTAACATTGCATTCTTTCACTTAATTACCCATGCATTTTTTAAATCCACAATAT
TCATCTGTGCAGGAACCCTAATCCACTCATCCAACTACCAAGACTCCCGAAAACAAAATTCTTTAAACTTTTCTTCTCCA
TTAACTCTATCTATTCTAGGAAT---------------------------------------------------------
--------------------------------------------------------------------------------
--------------------------------------------------------------------------------
------------------------------------------------TTGAAAGTTTTAATTTTTTTGTTTTTATTTTT
TTTATCAAGAGTTCAACCTATTGCTATAGTAATATTGCTTTGTCTAAGAACTTTGTTTTTTTCTTTAAAGATATATTTAG
AGATGGGGAGATTTTGGTTTAGATTTGTTTTAATTTTGGTGGTAATGAGAGGAATTTTAGTGGTGTTTACATACATAATT
TCTTTAAGATCAAATTTAAAGTTTGGAGGRAATTTTTTTTTTTTTTTTTTTTTTTTTWTTTTTTTAAGTGATGAGGTTTG
GATAGAAGAGAGGGGGGTTTTGTTTGA-TGTGAAAAGATATGGGGGGGG-------------------------------
---------------------------------------------------?????????????????????????????
????????????????????????????????????????????????????????????????????????????????
????????????????????????????????????????????????????????????????????????????????
????????????????????????????????????????????????????????????????????????????????
????????????????????????????????????????????????????????????????????????????????
????????????????????????????????????????????????????????????????????????????????
????----------------------------------------------------------------------------
------------------------------------------------------------------GCCTAAAAATTTTT
AAAAACAAAAAATTTAAATAAATTAAAAGACAGGTCAAGGTGAAGCTTACCTAGAAGAATTAATTAGTTACACATAAAAA
TTATTTAAGGAATTCAATTGAATTTTAAAAAAAGAATTGAATAGTAATTTTATTTAACACAATAAAATTAAAAAGAAAAA
AAAGTGCACATATCGCCCGTCACCCTCTTCAAGAAGAGGTAAGTCGTAACAAAGTTGAAACACTGGGAAA----------
----
>MY5311_Hexurella_AntelopeCyn_CerbatMtns
--------------------------------------------------------------------------------
---------------GGATTATTTCCTTATATTTTTACTGTTTCTGCTCATCCTGTGGTTTCTTTTTCATTAGGGTTAGT
AATGTGGGTGTCTTTATTTGTAATGGGATGAATAAAAAAATTTAAAAATAGATCTGCTCATTTAGTGTCTGAGGGGTGTC
CAATTATTTTATCTCCTTTTATAGTTATAATTGAGGTAATTAGACATTTAATTCGTCCTGTAACTTTGTCTGTGCGGTTG
GCTGCTAATATAATGGCAGGACATTTAATTATTGGACTTATTTCTTCTATTTCTGAAGTTTCTTTTTTTGGATTTTTTTT
AAGAGTTATTTTACAAATTTTGTTGTTAGTATTGGAGTGAGGAGTATGTTTAATTCAGGGATTTGTTTTTAGAGTGTTAG
TAATGATGTA-------------------???????????????????????????????????????????????????
?????????????????????????????????????????????????????????????????ATCTTTAAACCTTCA
AAGTTTAGGAGGAAGATAAAGGTTTACAGCCTTTCATCTTGATTTTTTATAGAAATATGAATTTGCAATTCATTGTTTTA
TTAAACTAATTTCTGCGATGAATTTATTCTACTAATCATAAGGATATTGGAACTTTGTATTTAATTTTTGGAATTTGGTC
AGGAATGGTTGGGACTGCAATGAGAGTAATTATTCGAACTGAGTTGGGGCAGGTTGGGAGATTATTGGGAGATGATCATT
TATATAATGTTATTGTTACG---------------ATGATTTTTTTTATAGTAATACCAATTATGATTGGAGGATTTGGA
AATTGAATGATTCCATTAATGTTAGGATCTCCTGATATGGCTTTTCCTCGAATGAATAATTTAAGATTTTGGCTTTTGCC
TCCTTCTTTGTTTTTTTTGATTTTGTCTT---------------------------------------------------
--------TTAGGACATTCTGGAAGAAGAGTGGATTTCGCTATTTTTTCTTTGCATTTGGCTGGAGCTTCTTCTATTATG
GGGGCTGTAAATTTTATTTCTACTATTGTAAATATGCGTAGAAAAGGAATGAGGATAGAAAAGGTTCCTCTTTTTGTCTG
GTCTGTTTTGATTACTGCTGTTTTATTATTATTGTCTTTGCCTGTGTTAGCAGGTGCTATTACTATATTATTAACTGATC
GAAATTTTAATACATCTTTTTTTGATCC------------------------------------------ATTTTTTGGT
CATCCTGAGGTTTATATTTTAATTTTACCTGGGTTTGGAATGGTTTCTCATATTATTAGATCTTCTGTTGGAAAGCGTGA
GCCTTTCGGGAGATTAGGAATGATTTATGCTATAGTGGGAATTGGAGGAATGGGGTTTGTGGTGTGAGCTCATCATATAT
TTTCTGTTGGGATAGATGTTGATACTCGAGCTTATTTTACTTCTGCTACTATAATTATTGCTGTTCCTACTGGAATTAAA
GTTTTTAGATGAATGGCTACTTTATTTGGATCTTATTTTAAATTAAATGCTTCAATTTTATGGAGAGTGGGATTTATTTT
TTTATTTACTATAGGAGGAATTACTGGAGTAATTTTGGCTAATTCTTCTTTGGATATTATTCT-----------------
----------TTTTCATTATGTTTTAAGAATAGGAGCTGTGTTTGCTATTTTAGGAGGAATTTCTTATTGGTTTCCTTTG
TTTTTTGGGTTGGTTTTGAGTTCTAAACGAATGATTTTACATTTTTATGTAATATTTTTAGGAGTAAATATGACATTTT-
----------------------------------------------------------------TTAGTATGGAATGTTA
TTTCTAGAATAGTATCAATTATCTCTTTATTAGGAATTATGTATTTATTTATAGTAGTTTGGGAAAGAATGGTAAGAAAG
CATTTAATTGTTTTTTCTTATTTTGTTTCTGGGTCGATTGAGTGACAGTGGAGATTACCTCCTTTGGAACATTCTTTTAA
TCAAATAGTTTTATGTTTGCCGAGTTGAGGTTCTTTGTATTTTCAGAATGGGGTTTCTCCTTTAATAGAGCAGATAATTT
TTTTTCATGATCATTCAATGGTAGTAATGGTTTTAGTAATAGTAATGGTGGGATATTTATTGATGGTTTCTTTATTTAGA
AAAATATATAATCGTATAATATTTGAAGGTCAGGAATTAGAATTAATTTGAACTTTAGTTCCTGTAGTTTTTTTATTAGT
AATTGCTTTTCCTTCTTTGCGTTTATTGTATTTAAT--------TAGAAGATCCTGAGGTTACTGTAAAATCTTTAGGAC
ATCAGTGGTTTTGGAGATATGAATATTCGGATTTTGTGGTAAAAAATTTTGATTCTTATATGGTAAATAATAAAATGTTT
CGTTTGTTAGAAGTTGATAATGCTTTAGTTCTTC----------------------------------------------
--------------------------------------------------------------------------------
-------------------------------------------CGCTAATCATAGATTTATGCCTATTATAATGATAGTA
GTTTCAAAAAGAGGATTTTTATTGAAAAATTTTTATCATTCATTTCATTTAGTAACTATGAGTCCTTGGCCTTTATTAAT
AGGGTTAGGGGTAATAGGAGTTTTGCTTGGGTTAGTGAAAATTATAAGAATTTGTAATTTTTTTTTTTTTTTTTTYTCTT
TATTTTTTTCTATTAGAATTATAATAATGTGGTGGCGTGATGTAATTCGGGAAGGAACTTTTGAGGGGTCTCATTCTTTG
GAAGTGGTAAAAGGGATAATAATTGGAATGGTTTTATTTATTGTTTCTGAGGTTTTTTTTTTTTTTTCTTTTTTTTGGTC
ATTTTTTCATTCAAGATTAAATCCCACTTTGGAGTTAGGGGGGGTGTGGCCTCCTTTTGGAATTGAAAGATTTAATCCTT
TTCAGGTTCCTTTACTTAATACTACAATTTTATTAAGTTCGGGAGTAAGAATTACTTGGGCTCATCAAAGAATTTTAAAT
GGAAATAAGAAGGGGTGAAATCTTTAATAATGACTTGAATTTTGGGAGTTTATTTTTTGTTTCTTCAGTGGATGGAATAT
AATGATTGTTCATTTTCTGTTAGAGATTCTGTTTTTGGATCAGTATTTTTTGTTGCTACTGGATTTCATGGATTTCATGT
AGTTGTAGGAACATTGTTTTTGATAGTGATTTGAATTCGTCTTTTTAGGGAGCACTTATCTGAATTTCATCATTTTGGGT
TTGAGGCTTCTGCATGATATTGACATTTTGTTGATGTAGTTTGGTTATTTTTGTTTTCTGTGGTTTATTGGTGAGGAGGA
TAA-----------------------------------------------------------------------------
----------------------------AGAATGTTGGGAGTATTTTTAGTAATTCAGATTTTTACAGGGTTGTTTTTAG
CTATTCATTTTTCTGGAGATATTAGTTTAGCTTTTAGAAGTGTTGTTCATTTAATACGAGATGTAAGATGGGGATGGTTA
ATTCGATTTTTACATTCTAATGGGGCTAGATTTTTTTTTTTGTTTTTGTATTGTCATATAGCTCGGGGTATTTATTATGG
TTCTTTTAATAATTTAAAGGTTTGGATAAGAGGAGTAAGAATTTTTATTTTAAGAATGTTAACTGCGTTTTTAGGGTATG
TTTTACCTTGGGGACAAATATCTTTTTGGGCTGCAACTGTTATTACTAATTTGCTTTCTGTAGTTCCTTATTTTGGAGTT
GTATTGGTGGAGTGAGTGTGAGGGGGATTTGCTGTGGGTAATCCTACTTTAACTCGGTTTTTTAGATTTCATTTTATTTT
TCCTATAATTATTTTATTTGTTGTAATTGTTCATTTAGTTTATCTTCATGAGGTAGGTTCTTTTAATCCTTTAGGAATTA
ATAGAAATTTAGATAAGGTAGAGTTTCATTCTTTTTTTTCTTTAAAGGATTCTGTTTCTTTAATTATTATGATTTTTTTA
TTGGTAATAGTTTCTTTGTTGAATCCTTTGGTTTTTATAGATTGTGATAATTTTTTAATATCGAA---------------
--------------------------------------------------------------------------------
--------------------------------------------------------------------------------
--------------------------------------------------------------------------------
--------------------------------------------------------------------------------
????????????????????????????????????????????????????????????????????????????????
????????????????????????????????????????????????????????????????????????????????
????????????????????????????????????????????????????????????????????????????????
????????????????????????????????????????????????????????????????????????????????
????????????????????????????????????????????????????????????????????????????????
????????????????????????????????????????????????????????????????????????????????
????????????????????????????????????????????????????????????????????????????????
????????????????????????????????????????????????????????????????????????????????
?????????????????????????????TGAATTTTTATTTTTTTTTATTTAGTTAGATTTTTTTTGGTATTTTCTTAT
TCAGATTGATTTATGTTATGAATAGGATTGGAAATTAATATAATGAGATTTATTTCTTTTATAATGATAAAGAAGAGAAA
AATAGAGATTGAGGGGTTATATAAATATTTTTTTATTCAGGGAGTGGGATCAGGGTTAGTAATGTTTGGAATATATGATG
GATGATTTATGGAAATTGCTTTATCAATGAAAATGGGTGCTGGTCCATTTTTTTTTTGATTTCCTGAGGTGGTTGAAAAA
GTTAGATGATGGGGTAGATATTTGTTAATGACTTTTCAGAAATTTTTACCTTTGTTGTT---------------------
------GATTAATGAGGCTTTTTCGTCTGTATTTAATTTGGGATGAATGATTATTTTTTGATTTATTCTTTGGTTTTATT
TTCTGTAGTTATTTTTTTGAGTAGAAAAAATTTCTGAAATAGGAATTTTTGGAAGAGGAAGGATAATTTTTTATATGTTA
GTTTTAGGAGGAGTTCCTCCTATAATGGGGTTTGTAATTAAGTGAAT---------------------------------
-----------------------TTTTTATTAGTAGTTTGTTGTCAAAGGGGTTGGAAGATAGGGAGATAAGAATTTCTC
CTTATGAGTGTGGTTTTGATGTGATTTCTGAAACTCGAGTTAATTTTTCTTATCGGTTTTTTTTGATTTCTATTTTGTTT
TTGATTTTTGATGTGGAAGTTTCTTTATTATTTCCTTTACCTTTTTTG--------------------------------
-TTTTTTTTATTTATTTTAAT-----------------------------------------------------------
--------------------------------------------------------------------------------
-----------------------------------------------------------TTCATTTCTATCAATTTATCC
TTTTATGAAATTCCCTTTCCCATCTTTCTTTGTTTAGCATTCCTAATCAAATTCCCATTATTCTTTTTTCATTTATGACT
TCCTAAAGCTCACGTAGAAGCTCCAATAGAAGGATCCA------------------------------------------
--------------------------------------------------------------------------------
--------------------------------------------------------------------------------
----------------CTTTCATTTAAAACTTCAGGAATTTATGGAGCCATATTAATAATAATTAGACATGGATTATG--
--------------------------------------------------------------------------------
--------------------------------------------------------------------------------
-------------------TTAGAATAACCTGATGACGAAAAAACATTATTATGTTTTTACTAAGATTAGAAATAATATT
TCTTT---------------------------------------------------------------------------
--------------------------------------------------------------------------------
--------------------------------------------------------------------------------
--------------------------------------------------------------------------------
----------------------------------------------TTTTTTTTTTTTAAGA------------------
--------------------------------------------------------------------------------
------------------ATTAGCTCCCACTCCAGTTTCAGCTTTAGTTCATTCATCAACATTAGTTACTGCAGGAGTAT
TCATCTTAATTCGAACATCTTCCAATTCCAA-----TTATTTCAAATATTATCCTTTACGTATCCTTACTTACCTTAATC
TCATCAAGAATTTCTGCCTTATGAGAACAAGACATAAAAAAAATCATCGCATTATCAACCTTAAGACAAATCGCCCTAAT
AATATTTTCAATCTCTATTAATTCTTTTAACATTGCATTCTTTCACTTAATTACCCATGCATTTTTTAAATCCACAATAT
TCATCTGTGCAGGAACCCTAATCCACTCATCTAACTACCAAGACTCCCGAAAACAAAATTCTTTAAAC------------
--------------------------------------------------------------------------------
--------------------------------------------------------------------------------
--------------------------------------------------------------------------------
------------------------------------------------TTGAAAGTTTTAATTTTTTTGTTTTTATTTTT
TTTATCAAGAGTTCAACCTATTGCTATAGTAATATTGCTTTGTCTAAGAACTTTGTTTTTTTCTTTAAAGATATATTTAG
AGATGGGGAGATTTTGGTTTAGATTTGTTTTAATTTTGGTGGTAATGAGAGGAATTTTAGTGGTGTTTACATACATAATT
TCTTTAAGATCAAATTTAAAGTTTGGAGGRAATTTTTTTTTTTTTTTTTTTTTTTTTWTTTTTKTAA-TGATGAGGTTTG
GATAGAAGAGAGGGGGGTTTTGTTTGAATGTGAAAAGATATGAGGGGGGGAGATGGTT----------------------
---------------------------------------------------?????????????????????????????
????????????????????????????????????????????????????????????????????????????????
????????????????????????????????????????????????????????????????????????????????
????????????????????????????????????????????????????????????????????????????????
????????????????????????????????????????????????????????????????????????????????
????????????????????????????????????????????????????????????????????????????????
????----------------------------------------------------------------------------
[truncated: 58,914 more chars]
