# Supplementary material for: ﻿Species delimitation, biogeography, and natural history of dwarf funnel web spiders (Mygalomorphae, Hexurellidae, Hexurella) from the United States / Mexico borderlands
Source: Zookeys. 2023 Jun 14;1167:109–57. doi: 10.3897/zookeys.1167.103463 (PMC10285686; doi:10.3897/zookeys.1167.103463)
Supplement: Supplementary material 3 — Input matrices, analysis log files, and output tree files for nuclear and mitochondrial analyses [file zookeys-1167-109_article-103463__-s003.zip › 4_Hexurella_mtdna.log]

IQ-TREE multicore version 2.2.0.3 COVID-edition for Mac OS X 64-bit built Sep  5 2022
Developed by Bui Quang Minh, James Barbetti, Nguyen Lam Tung,
Olga Chernomor, Heiko Schmidt, Dominik Schrempf, Michael Woodhams, Ly Trong Nhan.

Host:    Troglostenochrus.local (AVX2, FMA3, 16 GB RAM)
Command: iqtree -p /Users/Roderick/Desktop/Hexurella_Nov2022/mtDNA_alignments/mitoHexu-mafft-gblocks-gappy -m MFP+MERGE -mset mrbayes -rcluster 10 -B 1000 --prefix Hexu-mtdna -T AUTO
Seed:    875108 (Using SPRNG - Scalable Parallel Random Number Generator)
Time:    Mon Nov 21 15:57:34 2022
Kernel:  AVX+FMA - auto-detect threads (12 CPU cores detected)

Reading 15 alignment files in directory /Users/Roderick/Desktop/Hexurella_Nov2022/mtDNA_alignments/mitoHexu-mafft-gblocks-gappy
Reading alignment file /Users/Roderick/Desktop/Hexurella_Nov2022/mtDNA_alignments/mitoHexu-mafft-gblocks-gappy/ATP6.fasta ... Fasta format detected
Reading fasta file: done in 0.000550985 secs using 92.38% CPU
Alignment most likely contains DNA/RNA sequences
Constructing alignment: done in 0.00114894 secs using 1120% CPU
Alignment has 42 sequences with 509 columns, 331 distinct patterns
190 parsimony-informative, 41 singleton sites, 278 constant sites
                                                  Gap/Ambiguity  Composition  p-value
Analyzing sequences: done in 4.1008e-05 secs using 687.7% CPU
   1  MY0059_Hexurella_apachea_SantaRitaMtns_MaderaCyn    0.00%    passed     45.82%
   2  MY0139_Hexurella_SanDiego_Guatay                   12.97%    passed     44.70%
   3  MY5053_Hexurella_ChiricahuaMtns_PriceCyn            0.00%    passed     89.35%
   4  MY5057_Hexurella_ChiricahuaMtns_PriceCyn            0.00%    passed     89.35%
   5  MY5064_Hexurella_MuleMtns_Escabrosa                 0.59%    passed     89.55%
   6  MY5066_Hexurella_MuleMtns_Escabrosa                11.00%    passed     95.77%
   7  MY5071_Hexurella_SantaRitaMtns_AlisoSprings         0.00%    passed     80.54%
   8  MY5075_Hexurella_ChiricahuaMtns_CaveCrkCyn          0.00%    passed     90.33%
   9  MY5126_Hexurella_SantaCatalinaMtns_NuggetCyn        0.00%    passed     20.27%
  10  MY5127_Hexurella_WhetstoneMtns_FrenchJoeCyn         0.00%    passed     74.47%
  11  MY5128_Hexurella_WhetstoneMtns_FrenchJoeCyn        12.77%    passed     82.45%
  12  MY5131_Hexurella_PedregosaMtns_PruneCyn             0.00%    passed     88.24%
  13  MY5132_Hexurella_PedregosaMtns_PruneCyn             0.00%    passed     88.24%
  14  MY5136_Hexurella_MiddlemarchCyn                    20.24%    passed     77.99%
  15  MY5147_Hexurella_DragoonMtns_NF_345A                0.00%    passed     85.43%
  16  MY5152_Hexurella_WhetstoneMtns_ApacheCyn            0.00%    passed     90.56%
  17  MY5154_Hexurella_SantaRitaMtns_AdobeCyn             5.11%    passed     67.71%
  18  MY5157_Hexurella_SantaCatalinaMtns_Redington        4.52%    passed     75.00%
  19  MY5175_Hapachea_HarshawRd_PatagoniaMtns            16.31%    passed     94.17%
  20  MY5180_Hapachea_MustrangPk_MustangMtns              0.00%    passed     88.66%
  21  MY5181_Hapachea_MustrangPk_MustangMtns             50.10%    passed     91.77%
  22  MY5193_Hapachea_HarshawRd_PatagoniaMtns            48.13%    passed     48.97%
  23  MY5194_Hapachea_Ordsummit_MtOrd                    18.07%    passed     95.84%
  24  MY5195_Hapachea_Ordsummit_MtOrd                    43.22%    passed     93.45%
  25  MY5266_Hencina_CerroBolla                          60.51%    passed     25.03%
  26  MY5267_Hencina_CerroBolla                          39.88%    passed     48.86%
  27  MY5269_Hexurella_GuadalupeValley                    1.57%    passed     64.55%
  28  MY5271_Hexurella_GuadalupeValley                   33.40%    passed     91.13%
  29  MY5276_Hexurella_SanPedro_Martir                    0.20%    passed     76.92%
  30  MY5277_Hexurella_SanPedro_Martir                   22.40%    passed     45.96%
  31  MY5280_Hexurella_ArroyoSalado                      24.17%    passed     51.28%
  32  MY5282_Hexurella_ArroyoSalado                      22.59%    passed     70.11%
  33  MY5288_Hrupicola_Deadman_Hills                     72.10%    passed     78.06%
  34  MY5309_Hapachea_JohnnyLyon_Hills                    0.20%    passed     92.19%
  35  MY5310_Hexurella_AntelopeCyn_CerbatMtns             7.66%    passed     12.61%
  36  MY5311_Hexurella_AntelopeCyn_CerbatMtns            22.40%    passed      8.81%
  37  MY5312_Hexurella_FoxCyn_MusicMtns                  64.64%    passed     68.59%
  38  MY5313_Hexurella_FoxCyn_MusicMtns                   2.95%    passed     18.24%
  39  MY5314_Hexurella_Grasshopper_BrushyMtn             34.97%    passed     77.25%
  40  MY5315_Hexurella_WagonerRd_BradshawMtns            25.54%    passed     95.26%
  41  MY5316_Hexurella_WagonerRd_BradshawMtns            70.33%    passed     17.75%
  42  MY5317_Hrupicola_Cottonwood_SnYsidroMtns            7.07%    passed     85.24%
WARNING: 5 sequences contain more than 50% gaps/ambiguity
****  TOTAL                                              17.99%  0 sequences failed composition chi2 test (p-value<5%; df=3)
Reading alignment file /Users/Roderick/Desktop/Hexurella_Nov2022/mtDNA_alignments/mitoHexu-mafft-gblocks-gappy/ATP8.fasta ... Fasta format detected
Reading fasta file: done in 0.000104904 secs using 821.7% CPU
Alignment most likely contains DNA/RNA sequences
Constructing alignment: done in 0.000273943 secs using 741% CPU
Alignment has 17 sequences with 116 columns, 74 distinct patterns
32 parsimony-informative, 15 singleton sites, 69 constant sites
                                                  Gap/Ambiguity  Composition  p-value
Analyzing sequences: done in 4.69685e-05 secs using 777.1% CPU
   1  MY0059_Hexurella_apachea_SantaRitaMtns_MaderaCyn    0.00%    passed     98.06%
   2  MY5053_Hexurella_ChiricahuaMtns_PriceCyn            0.86%    passed     87.14%
   3  MY5057_Hexurella_ChiricahuaMtns_PriceCyn            0.00%    passed     78.57%
   4  MY5066_Hexurella_MuleMtns_Escabrosa                12.93%    passed     67.41%
   5  MY5071_Hexurella_SantaRitaMtns_AlisoSprings         0.00%    passed     98.00%
   6  MY5075_Hexurella_ChiricahuaMtns_CaveCrkCyn          0.00%    passed     93.32%
   7  MY5126_Hexurella_SantaCatalinaMtns_NuggetCyn        0.00%    passed     94.54%
   8  MY5127_Hexurella_WhetstoneMtns_FrenchJoeCyn         0.00%    passed     60.09%
   9  MY5128_Hexurella_WhetstoneMtns_FrenchJoeCyn         0.00%    passed     60.09%
  10  MY5131_Hexurella_PedregosaMtns_PruneCyn            19.83%    passed     31.30%
  11  MY5132_Hexurella_PedregosaMtns_PruneCyn             0.00%    passed     70.43%
  12  MY5152_Hexurella_WhetstoneMtns_ApacheCyn            0.00%    passed     72.00%
  13  MY5154_Hexurella_SantaRitaMtns_AdobeCyn             5.17%    passed     90.63%
  14  MY5175_Hapachea_HarshawRd_PatagoniaMtns            27.59%    passed     21.90%
  15  MY5267_Hencina_CerroBolla                          69.83%    passed     18.11%
  16  MY5271_Hexurella_GuadalupeValley                   43.97%    passed      6.56%
  17  MY5288_Hrupicola_Deadman_Hills                     32.76%    failed      1.95%
WARNING: 1 sequences contain more than 50% gaps/ambiguity
****  TOTAL                                              12.53%  1 sequences failed composition chi2 test (p-value<5%; df=3)
Reading alignment file /Users/Roderick/Desktop/Hexurella_Nov2022/mtDNA_alignments/mitoHexu-mafft-gblocks-gappy/COX1.fasta ... Fasta format detected
Reading fasta file: done in 0.00256896 secs using 918.8% CPU
Alignment most likely contains DNA/RNA sequences
Constructing alignment: done in 0.00374699 secs using 673.3% CPU
Alignment has 46 sequences with 1631 columns, 969 distinct patterns
418 parsimony-informative, 140 singleton sites, 1073 constant sites
                                                  Gap/Ambiguity  Composition  p-value
Analyzing sequences: done in 0.000178099 secs using 476.7% CPU
   1  MY0059_Hexurella_apachea_SantaRitaMtns_MaderaCyn    0.25%    passed     60.99%
   2  MY0139_Hexurella_SanDiego_Guatay                    0.00%    passed     47.40%
   3  MY5053_Hexurella_ChiricahuaMtns_PriceCyn            0.00%    passed     97.63%
   4  MY5057_Hexurella_ChiricahuaMtns_PriceCyn            0.00%    passed     97.23%
   5  MY5064_Hexurella_MuleMtns_Escabrosa                18.09%    passed     94.20%
   6  MY5066_Hexurella_MuleMtns_Escabrosa                 4.97%    passed     50.83%
   7  MY5071_Hexurella_SantaRitaMtns_AlisoSprings         0.00%    passed     64.92%
   8  MY5075_Hexurella_ChiricahuaMtns_CaveCrkCyn          0.06%    passed     94.57%
   9  MY5126_Hexurella_SantaCatalinaMtns_NuggetCyn        2.27%    passed     13.60%
  10  MY5127_Hexurella_WhetstoneMtns_FrenchJoeCyn         0.00%    passed     25.18%
  11  MY5128_Hexurella_WhetstoneMtns_FrenchJoeCyn         0.00%    passed     23.56%
  12  MY5131_Hexurella_PedregosaMtns_PruneCyn             0.00%    passed     92.78%
  13  MY5132_Hexurella_PedregosaMtns_PruneCyn             0.00%    passed     95.64%
  14  MY5136_Hexurella_MiddlemarchCyn                    45.49%    passed     29.43%
  15  MY5147_Hexurella_DragoonMtns_NF_345A                0.12%    passed     28.36%
  16  MY5152_Hexurella_WhetstoneMtns_ApacheCyn            0.00%    passed     85.93%
  17  MY5154_Hexurella_SantaRitaMtns_AdobeCyn             0.25%    passed     88.81%
  18  MY5157_Hexurella_SantaCatalinaMtns_Redington       19.93%    passed     98.11%
  19  MY5164_Hrupicola_Temecula                          41.02%    passed     73.88%
  20  MY5165_Hrupicola_Temecula                          56.22%    passed     37.11%
  21  MY5175_Hapachea_HarshawRd_PatagoniaMtns             0.12%    passed     88.57%
  22  MY5180_Hapachea_MustrangPk_MustangMtns             34.76%    passed     89.02%
  23  MY5181_Hapachea_MustrangPk_MustangMtns             72.59%    passed     32.72%
  24  MY5193_Hapachea_HarshawRd_PatagoniaMtns            29.18%    passed     81.36%
  25  MY5194_Hapachea_Ordsummit_MtOrd                     5.58%    passed     86.72%
  26  MY5195_Hapachea_Ordsummit_MtOrd                    21.09%    passed     44.74%
  27  MY5266_Hencina_CerroBolla                           4.97%    passed     15.61%
  28  MY5267_Hencina_CerroBolla                           5.82%    passed     10.97%
  29  MY5269_Hexurella_GuadalupeValley                    6.32%    passed     82.08%
  30  MY5271_Hexurella_GuadalupeValley                   27.77%    passed     80.36%
  31  MY5276_Hexurella_SanPedro_Martir                   15.08%    passed     40.10%
  32  MY5277_Hexurella_SanPedro_Martir                    3.00%    passed     27.49%
  33  MY5280_Hexurella_ArroyoSalado                      26.12%    passed     72.16%
  34  MY5282_Hexurella_ArroyoSalado                       5.58%    passed     67.10%
  35  MY5286_Hrupicola_SweetwaterSpr_OrdMtn              37.09%    passed     82.27%
  36  MY5287_Hrupicola_SweetwaterSpr_OrdMtn              52.48%    passed     65.83%
  37  MY5288_Hrupicola_Deadman_Hills                     16.55%    passed     98.03%
  38  MY5289_Hrupicola_Deadman_Hills                     39.48%    passed     39.94%
  39  MY5309_Hapachea_JohnnyLyon_Hills                    0.80%    passed     69.29%
  40  MY5310_Hexurella_AntelopeCyn_CerbatMtns            65.36%    passed     52.01%
  41  MY5311_Hexurella_AntelopeCyn_CerbatMtns            12.75%    passed     50.77%
  42  MY5312_Hexurella_FoxCyn_MusicMtns                  19.87%    passed     38.59%
  43  MY5313_Hexurella_FoxCyn_MusicMtns                  25.81%    failed      2.72%
  44  MY5314_Hexurella_Grasshopper_BrushyMtn             38.57%    passed     82.33%
  45  MY5315_Hexurella_WagonerRd_BradshawMtns            76.15%    passed     98.88%
  46  MY5317_Hrupicola_Cottonwood_SnYsidroMtns            3.74%    passed     37.30%
WARNING: 5 sequences contain more than 50% gaps/ambiguity
****  TOTAL                                              18.16%  1 sequences failed composition chi2 test (p-value<5%; df=3)
Reading alignment file /Users/Roderick/Desktop/Hexurella_Nov2022/mtDNA_alignments/mitoHexu-mafft-gblocks-gappy/COX2.fasta ... Fasta format detected
Reading fasta file: done in 0.00102091 secs using 699.5% CPU
Alignment most likely contains DNA/RNA sequences
Constructing alignment: done in 0.00140905 secs using 890.9% CPU
Alignment has 41 sequences with 645 columns, 422 distinct patterns
201 parsimony-informative, 45 singleton sites, 399 constant sites
                                                  Gap/Ambiguity  Composition  p-value
Analyzing sequences: done in 6.48499e-05 secs using 783.3% CPU
   1  MY0059_Hexurella_apachea_SantaRitaMtns_MaderaCyn    0.00%    passed     46.11%
   2  MY0139_Hexurella_SanDiego_Guatay                    2.17%    passed     39.97%
   3  MY5053_Hexurella_ChiricahuaMtns_PriceCyn            0.00%    passed     99.39%
   4  MY5057_Hexurella_ChiricahuaMtns_PriceCyn            0.00%    passed     99.27%
   5  MY5064_Hexurella_MuleMtns_Escabrosa                11.01%    passed     19.63%
   6  MY5066_Hexurella_MuleMtns_Escabrosa                 8.37%    passed     16.73%
   7  MY5071_Hexurella_SantaRitaMtns_AlisoSprings         0.00%    passed     91.96%
   8  MY5075_Hexurella_ChiricahuaMtns_CaveCrkCyn          4.65%    passed     99.52%
   9  MY5126_Hexurella_SantaCatalinaMtns_NuggetCyn        0.00%    passed     81.86%
  10  MY5127_Hexurella_WhetstoneMtns_FrenchJoeCyn         0.00%    passed     84.00%
  11  MY5128_Hexurella_WhetstoneMtns_FrenchJoeCyn         0.00%    passed     64.33%
  12  MY5131_Hexurella_PedregosaMtns_PruneCyn             0.00%    passed     95.78%
  13  MY5132_Hexurella_PedregosaMtns_PruneCyn             0.00%    passed     97.47%
  14  MY5136_Hexurella_MiddlemarchCyn                    67.75%    passed     82.17%
  15  MY5147_Hexurella_DragoonMtns_NF_345A                0.00%    passed     97.34%
  16  MY5152_Hexurella_WhetstoneMtns_ApacheCyn            0.00%    passed     90.73%
  17  MY5154_Hexurella_SantaRitaMtns_AdobeCyn             0.00%    passed     24.08%
  18  MY5157_Hexurella_SantaCatalinaMtns_Redington       36.12%    passed     66.48%
  19  MY5164_Hrupicola_Temecula                          73.49%    passed     32.94%
  20  MY5175_Hapachea_HarshawRd_PatagoniaMtns             1.40%    passed     80.25%
  21  MY5193_Hapachea_HarshawRd_PatagoniaMtns            65.74%    passed     71.90%
  22  MY5194_Hapachea_Ordsummit_MtOrd                    49.15%    passed     89.55%
  23  MY5195_Hapachea_Ordsummit_MtOrd                    44.96%    passed     68.23%
  24  MY5266_Hencina_CerroBolla                           5.89%    passed      6.10%
  25  MY5267_Hencina_CerroBolla                          31.78%    failed      1.02%
  26  MY5269_Hexurella_GuadalupeValley                   11.16%    passed     29.80%
  27  MY5271_Hexurella_GuadalupeValley                   13.33%    passed     90.66%
  28  MY5276_Hexurella_SanPedro_Martir                   31.63%    passed     48.11%
  29  MY5277_Hexurella_SanPedro_Martir                   21.86%    passed     42.63%
  30  MY5280_Hexurella_ArroyoSalado                      28.22%    passed     88.65%
  31  MY5282_Hexurella_ArroyoSalado                       0.00%    passed     80.94%
  32  MY5286_Hrupicola_SweetwaterSpr_OrdMtn              43.41%    passed     73.11%
  33  MY5288_Hrupicola_Deadman_Hills                     60.47%    passed     95.91%
  34  MY5289_Hrupicola_Deadman_Hills                     51.94%    passed     89.16%
  35  MY5309_Hapachea_JohnnyLyon_Hills                   52.56%    passed     50.17%
  36  MY5310_Hexurella_AntelopeCyn_CerbatMtns            25.58%    passed     95.13%
  37  MY5311_Hexurella_AntelopeCyn_CerbatMtns            27.44%    passed     50.69%
  38  MY5312_Hexurella_FoxCyn_MusicMtns                  38.91%    passed     51.76%
  39  MY5313_Hexurella_FoxCyn_MusicMtns                  33.49%    passed     87.39%
  40  MY5315_Hexurella_WagonerRd_BradshawMtns            70.85%    passed     74.17%
  41  MY5317_Hrupicola_Cottonwood_SnYsidroMtns           14.11%    passed     89.73%
WARNING: 7 sequences contain more than 50% gaps/ambiguity
****  TOTAL                                              22.62%  1 sequences failed composition chi2 test (p-value<5%; df=3)
Reading alignment file /Users/Roderick/Desktop/Hexurella_Nov2022/mtDNA_alignments/mitoHexu-mafft-gblocks-gappy/COX3.fasta ... Fasta format detected
Reading fasta file: done in 0.00132012 secs using 824.2% CPU
Alignment most likely contains DNA/RNA sequences
Constructing alignment: done in 0.00166202 secs using 774.1% CPU
Alignment has 47 sequences with 782 columns, 469 distinct patterns
289 parsimony-informative, 49 singleton sites, 444 constant sites
                                                  Gap/Ambiguity  Composition  p-value
Analyzing sequences: done in 7.10487e-05 secs using 928.9% CPU
   1  MY0059_Hexurella_apachea_SantaRitaMtns_MaderaCyn    0.51%    passed     63.07%
   2  MY0139_Hexurella_SanDiego_Guatay                    0.26%    passed     72.82%
   3  MY5053_Hexurella_ChiricahuaMtns_PriceCyn            0.38%    passed     87.44%
   4  MY5057_Hexurella_ChiricahuaMtns_PriceCyn            0.00%    passed     83.20%
   5  MY5064_Hexurella_MuleMtns_Escabrosa                 8.06%    passed     55.56%
   6  MY5066_Hexurella_MuleMtns_Escabrosa                 3.20%    passed     88.71%
   7  MY5071_Hexurella_SantaRitaMtns_AlisoSprings         1.15%    passed     72.43%
   8  MY5075_Hexurella_ChiricahuaMtns_CaveCrkCyn          0.26%    passed     77.71%
   9  MY5126_Hexurella_SantaCatalinaMtns_NuggetCyn        0.13%    passed     87.49%
  10  MY5127_Hexurella_WhetstoneMtns_FrenchJoeCyn         0.51%    passed     92.96%
  11  MY5128_Hexurella_WhetstoneMtns_FrenchJoeCyn         0.13%    passed     95.31%
  12  MY5131_Hexurella_PedregosaMtns_PruneCyn             0.77%    passed     79.08%
  13  MY5132_Hexurella_PedregosaMtns_PruneCyn             0.51%    passed     77.40%
  14  MY5136_Hexurella_MiddlemarchCyn                    15.09%    passed     46.26%
  15  MY5147_Hexurella_DragoonMtns_NF_345A                0.51%    passed     81.48%
  16  MY5152_Hexurella_WhetstoneMtns_ApacheCyn            0.00%    passed     81.42%
  17  MY5154_Hexurella_SantaRitaMtns_AdobeCyn             0.64%    passed     73.24%
  18  MY5157_Hexurella_SantaCatalinaMtns_Redington        2.05%    passed     86.91%
  19  MY5164_Hrupicola_Temecula                          45.14%    passed     51.15%
  20  MY5165_Hrupicola_Temecula                          33.50%    failed      2.10%
  21  MY5175_Hapachea_HarshawRd_PatagoniaMtns             0.00%    passed     94.22%
  22  MY5180_Hapachea_MustrangPk_MustangMtns              2.30%    passed     42.12%
  23  MY5181_Hapachea_MustrangPk_MustangMtns             26.21%    passed     42.52%
  24  MY5193_Hapachea_HarshawRd_PatagoniaMtns            53.58%    passed     99.65%
  25  MY5194_Hapachea_Ordsummit_MtOrd                     0.51%    passed     99.01%
  26  MY5195_Hapachea_Ordsummit_MtOrd                    21.36%    passed     79.30%
  27  MY5266_Hencina_CerroBolla                           6.78%    passed     16.01%
  28  MY5267_Hencina_CerroBolla                           0.13%    passed      7.37%
  29  MY5269_Hexurella_GuadalupeValley                    2.69%    passed     97.56%
  30  MY5271_Hexurella_GuadalupeValley                    1.15%    passed     85.19%
  31  MY5276_Hexurella_SanPedro_Martir                    0.00%    passed     70.43%
  32  MY5277_Hexurella_SanPedro_Martir                    0.00%    passed     64.40%
  33  MY5280_Hexurella_ArroyoSalado                       0.38%    passed     82.18%
  34  MY5282_Hexurella_ArroyoSalado                       0.90%    passed     80.05%
  35  MY5286_Hrupicola_SweetwaterSpr_OrdMtn               6.01%    passed     68.16%
  36  MY5287_Hrupicola_SweetwaterSpr_OrdMtn              37.21%    passed     93.60%
  37  MY5288_Hrupicola_Deadman_Hills                      0.00%    passed     59.60%
  38  MY5289_Hrupicola_Deadman_Hills                     33.38%    passed     60.60%
  39  MY5309_Hapachea_JohnnyLyon_Hills                    2.94%    passed     86.12%
  40  MY5310_Hexurella_AntelopeCyn_CerbatMtns            24.17%    passed     56.37%
  41  MY5311_Hexurella_AntelopeCyn_CerbatMtns             0.13%    passed     70.32%
  42  MY5312_Hexurella_FoxCyn_MusicMtns                   0.38%    passed     76.40%
  43  MY5313_Hexurella_FoxCyn_MusicMtns                  15.98%    passed     85.77%
  44  MY5314_Hexurella_Grasshopper_BrushyMtn             41.69%    passed     48.45%
  45  MY5315_Hexurella_WagonerRd_BradshawMtns            49.49%    passed     38.81%
  46  MY5316_Hexurella_WagonerRd_BradshawMtns            60.36%    passed     18.30%
  47  MY5317_Hrupicola_Cottonwood_SnYsidroMtns            0.51%    passed     24.91%
WARNING: 2 sequences contain more than 50% gaps/ambiguity
****  TOTAL                                              10.66%  1 sequences failed composition chi2 test (p-value<5%; df=3)
Reading alignment file /Users/Roderick/Desktop/Hexurella_Nov2022/mtDNA_alignments/mitoHexu-mafft-gblocks-gappy/CYTB.fasta ... Fasta format detected
Reading fasta file: done in 0.00167394 secs using 724.9% CPU
Alignment most likely contains DNA/RNA sequences
Constructing alignment: done in 0.00250912 secs using 622.6% CPU
Alignment has 44 sequences with 1117 columns, 723 distinct patterns
392 parsimony-informative, 78 singleton sites, 647 constant sites
                                                  Gap/Ambiguity  Composition  p-value
Analyzing sequences: done in 8.51154e-05 secs using 655.6% CPU
   1  MY0059_Hexurella_apachea_SantaRitaMtns_MaderaCyn    0.00%    passed     47.97%
   2  MY0139_Hexurella_SanDiego_Guatay                    2.42%    passed     52.94%
   3  MY5053_Hexurella_ChiricahuaMtns_PriceCyn            0.00%    passed     56.52%
   4  MY5057_Hexurella_ChiricahuaMtns_PriceCyn            0.00%    passed     52.90%
   5  MY5064_Hexurella_MuleMtns_Escabrosa                 4.21%    passed     43.85%
   6  MY5066_Hexurella_MuleMtns_Escabrosa                 0.00%    passed     47.55%
   7  MY5071_Hexurella_SantaRitaMtns_AlisoSprings         0.00%    passed     91.72%
   8  MY5075_Hexurella_ChiricahuaMtns_CaveCrkCyn          0.00%    passed     91.98%
   9  MY5126_Hexurella_SantaCatalinaMtns_NuggetCyn        0.00%    passed     47.07%
  10  MY5127_Hexurella_WhetstoneMtns_FrenchJoeCyn         0.00%    passed     49.44%
  11  MY5128_Hexurella_WhetstoneMtns_FrenchJoeCyn         0.00%    passed     58.14%
  12  MY5131_Hexurella_PedregosaMtns_PruneCyn             0.00%    passed     89.80%
  13  MY5132_Hexurella_PedregosaMtns_PruneCyn             0.00%    passed     86.72%
  14  MY5136_Hexurella_MiddlemarchCyn                    57.74%    passed     45.81%
  15  MY5147_Hexurella_DragoonMtns_NF_345A                2.15%    passed     90.01%
  16  MY5152_Hexurella_WhetstoneMtns_ApacheCyn            0.00%    passed     70.30%
  17  MY5154_Hexurella_SantaRitaMtns_AdobeCyn             0.09%    passed     88.95%
  18  MY5157_Hexurella_SantaCatalinaMtns_Redington       10.74%    passed     66.81%
  19  MY5164_Hrupicola_Temecula                          63.47%    passed     41.79%
  20  MY5165_Hrupicola_Temecula                          59.98%    passed     92.14%
  21  MY5175_Hapachea_HarshawRd_PatagoniaMtns             9.04%    passed     98.34%
  22  MY5180_Hapachea_MustrangPk_MustangMtns             32.68%    passed     96.68%
  23  MY5194_Hapachea_Ordsummit_MtOrd                     2.51%    passed     84.23%
  24  MY5195_Hapachea_Ordsummit_MtOrd                    26.23%    passed     56.68%
  25  MY5266_Hencina_CerroBolla                          78.16%    passed      9.19%
  26  MY5269_Hexurella_GuadalupeValley                    0.00%    passed      9.33%
  27  MY5271_Hexurella_GuadalupeValley                    4.74%    passed     22.07%
  28  MY5276_Hexurella_SanPedro_Martir                   26.50%    passed     19.38%
  29  MY5277_Hexurella_SanPedro_Martir                    8.59%    failed      3.59%
  30  MY5280_Hexurella_ArroyoSalado                      36.44%    passed     69.24%
  31  MY5282_Hexurella_ArroyoSalado                       5.28%    passed     14.46%
  32  MY5286_Hrupicola_SweetwaterSpr_OrdMtn              11.19%    passed     98.83%
  33  MY5287_Hrupicola_SweetwaterSpr_OrdMtn              46.91%    passed     84.61%
  34  MY5288_Hrupicola_Deadman_Hills                     28.92%    passed     98.11%
  35  MY5289_Hrupicola_Deadman_Hills                     61.24%    passed     25.12%
  36  MY5309_Hapachea_JohnnyLyon_Hills                   12.00%    passed     88.83%
  37  MY5310_Hexurella_AntelopeCyn_CerbatMtns            63.65%    failed      3.87%
  38  MY5311_Hexurella_AntelopeCyn_CerbatMtns            39.39%    passed     28.31%
  39  MY5312_Hexurella_FoxCyn_MusicMtns                  65.98%    passed     25.59%
  40  MY5313_Hexurella_FoxCyn_MusicMtns                  29.72%    passed     21.57%
  41  MY5314_Hexurella_Grasshopper_BrushyMtn             77.80%    passed     81.37%
  42  MY5315_Hexurella_WagonerRd_BradshawMtns            53.36%    failed      2.26%
  43  MY5316_Hexurella_WagonerRd_BradshawMtns            65.17%    failed      4.70%
  44  MY5317_Hrupicola_Cottonwood_SnYsidroMtns            0.00%    passed     93.74%
WARNING: 10 sequences contain more than 50% gaps/ambiguity
****  TOTAL                                              22.42%  4 sequences failed composition chi2 test (p-value<5%; df=3)
Reading alignment file /Users/Roderick/Desktop/Hexurella_Nov2022/mtDNA_alignments/mitoHexu-mafft-gblocks-gappy/ND1.fasta ... Fasta format detected
Reading fasta file: done in 0.000683069 secs using 973.8% CPU
Alignment most likely contains DNA/RNA sequences
Constructing alignment: done in 0.00123692 secs using 951.7% CPU
Alignment has 32 sequences with 669 columns, 424 distinct patterns
223 parsimony-informative, 54 singleton sites, 391 constant sites
                                                  Gap/Ambiguity  Composition  p-value
Analyzing sequences: done in 4.69685e-05 secs using 930.4% CPU
   1  MY0059_Hexurella_apachea_SantaRitaMtns_MaderaCyn    0.00%    passed     70.00%
   2  MY0139_Hexurella_SanDiego_Guatay                    0.00%    passed     80.50%
   3  MY5053_Hexurella_ChiricahuaMtns_PriceCyn            0.15%    passed     89.09%
   4  MY5057_Hexurella_ChiricahuaMtns_PriceCyn            0.00%    passed     89.38%
   5  MY5066_Hexurella_MuleMtns_Escabrosa                17.79%    passed     63.72%
   6  MY5071_Hexurella_SantaRitaMtns_AlisoSprings         0.00%    passed     84.07%
   7  MY5075_Hexurella_ChiricahuaMtns_CaveCrkCyn          0.00%    passed     93.73%
   8  MY5126_Hexurella_SantaCatalinaMtns_NuggetCyn        6.28%    passed     63.19%
   9  MY5127_Hexurella_WhetstoneMtns_FrenchJoeCyn         0.00%    passed     89.62%
  10  MY5128_Hexurella_WhetstoneMtns_FrenchJoeCyn         0.75%    passed     70.40%
  11  MY5131_Hexurella_PedregosaMtns_PruneCyn             0.00%    passed     94.73%
  12  MY5132_Hexurella_PedregosaMtns_PruneCyn             0.00%    passed     95.25%
  13  MY5136_Hexurella_MiddlemarchCyn                    75.19%    passed     58.55%
  14  MY5147_Hexurella_DragoonMtns_NF_345A                0.00%    passed     75.84%
  15  MY5152_Hexurella_WhetstoneMtns_ApacheCyn            0.00%    passed     78.78%
  16  MY5154_Hexurella_SantaRitaMtns_AdobeCyn             0.30%    passed     82.39%
  17  MY5157_Hexurella_SantaCatalinaMtns_Redington       24.81%    passed     46.41%
  18  MY5175_Hapachea_HarshawRd_PatagoniaMtns             0.90%    passed     96.71%
  19  MY5267_Hencina_CerroBolla                          61.88%    passed     71.57%
  20  MY5269_Hexurella_GuadalupeValley                   19.88%    passed     65.05%
  21  MY5271_Hexurella_GuadalupeValley                   77.43%    passed     27.34%
  22  MY5277_Hexurella_SanPedro_Martir                   57.10%    passed     71.16%
  23  MY5280_Hexurella_ArroyoSalado                      72.35%    passed      5.21%
  24  MY5282_Hexurella_ArroyoSalado                      25.56%    passed     71.37%
  25  MY5288_Hrupicola_Deadman_Hills                     73.54%    passed     37.87%
  26  MY5289_Hrupicola_Deadman_Hills                     36.92%    passed     34.44%
  27  MY5309_Hapachea_JohnnyLyon_Hills                   52.02%    passed     11.71%
  28  MY5310_Hexurella_AntelopeCyn_CerbatMtns            47.98%    passed     59.14%
  29  MY5312_Hexurella_FoxCyn_MusicMtns                  45.74%    passed     52.17%
  30  MY5315_Hexurella_WagonerRd_BradshawMtns            17.34%    passed     67.52%
  31  MY5316_Hexurella_WagonerRd_BradshawMtns            77.88%    passed     36.96%
  32  MY5317_Hrupicola_Cottonwood_SnYsidroMtns           32.14%    passed     25.37%
WARNING: 8 sequences contain more than 50% gaps/ambiguity
****  TOTAL                                              25.75%  0 sequences failed composition chi2 test (p-value<5%; df=3)
Reading alignment file /Users/Roderick/Desktop/Hexurella_Nov2022/mtDNA_alignments/mitoHexu-mafft-gblocks-gappy/ND2.fasta ... Fasta format detected
Reading fasta file: done in 0.000787973 secs using 812.6% CPU
Alignment most likely contains DNA/RNA sequences
Constructing alignment: done in 0.00140214 secs using 783.5% CPU
Alignment has 35 sequences with 634 columns, 439 distinct patterns
251 parsimony-informative, 68 singleton sites, 315 constant sites
                                                  Gap/Ambiguity  Composition  p-value
Analyzing sequences: done in 8.60691e-05 secs using 517% CPU
   1  MY0059_Hexurella_apachea_SantaRitaMtns_MaderaCyn    0.00%    passed     88.93%
   2  MY5053_Hexurella_ChiricahuaMtns_PriceCyn            0.00%    passed     90.07%
   3  MY5057_Hexurella_ChiricahuaMtns_PriceCyn            0.00%    passed     90.07%
   4  MY5064_Hexurella_MuleMtns_Escabrosa                20.50%    passed     76.25%
   5  MY5066_Hexurella_MuleMtns_Escabrosa                 8.83%    passed     97.56%
   6  MY5071_Hexurella_SantaRitaMtns_AlisoSprings         0.00%    passed     99.31%
   7  MY5075_Hexurella_ChiricahuaMtns_CaveCrkCyn          0.00%    passed     87.03%
   8  MY5126_Hexurella_SantaCatalinaMtns_NuggetCyn        0.00%    passed     37.64%
   9  MY5127_Hexurella_WhetstoneMtns_FrenchJoeCyn         0.00%    passed     73.53%
  10  MY5128_Hexurella_WhetstoneMtns_FrenchJoeCyn         0.00%    passed     99.79%
  11  MY5131_Hexurella_PedregosaMtns_PruneCyn             5.36%    passed     80.36%
  12  MY5132_Hexurella_PedregosaMtns_PruneCyn             0.00%    passed     89.46%
  13  MY5136_Hexurella_MiddlemarchCyn                    78.55%    passed     25.97%
  14  MY5147_Hexurella_DragoonMtns_NF_345A                0.00%    passed     80.51%
  15  MY5152_Hexurella_WhetstoneMtns_ApacheCyn            0.00%    passed     92.40%
  16  MY5154_Hexurella_SantaRitaMtns_AdobeCyn             1.42%    passed     83.22%
  17  MY5157_Hexurella_SantaCatalinaMtns_Redington        9.62%    passed     94.32%
  18  MY5164_Hrupicola_Temecula                          73.34%    passed     41.57%
  19  MY5175_Hapachea_HarshawRd_PatagoniaMtns             8.20%    passed     93.42%
  20  MY5181_Hapachea_MustrangPk_MustangMtns             77.29%    passed     86.07%
  21  MY5193_Hapachea_HarshawRd_PatagoniaMtns            35.02%    passed     40.96%
  22  MY5195_Hapachea_Ordsummit_MtOrd                    66.25%    passed     85.70%
  23  MY5269_Hexurella_GuadalupeValley                   33.75%    passed     72.34%
  24  MY5271_Hexurella_GuadalupeValley                   59.46%    passed     79.12%
  25  MY5276_Hexurella_SanPedro_Martir                   54.26%    failed      3.82%
  26  MY5277_Hexurella_SanPedro_Martir                   57.57%    passed     28.52%
  27  MY5280_Hexurella_ArroyoSalado                      60.09%    passed     15.94%
  28  MY5282_Hexurella_ArroyoSalado                      32.65%    passed     98.92%
  29  MY5289_Hrupicola_Deadman_Hills                     67.19%    passed     30.67%
  30  MY5309_Hapachea_JohnnyLyon_Hills                   35.17%    passed     20.07%
  31  MY5310_Hexurella_AntelopeCyn_CerbatMtns            76.50%    passed     59.20%
  32  MY5311_Hexurella_AntelopeCyn_CerbatMtns            13.09%    passed     65.17%
  33  MY5313_Hexurella_FoxCyn_MusicMtns                  29.65%    passed     59.26%
  34  MY5314_Hexurella_Grasshopper_BrushyMtn             72.87%    passed     43.47%
  35  MY5317_Hrupicola_Cottonwood_SnYsidroMtns           45.11%    passed     64.39%
WARNING: 11 sequences contain more than 50% gaps/ambiguity
****  TOTAL                                              29.19%  1 sequences failed composition chi2 test (p-value<5%; df=3)
Reading alignment file /Users/Roderick/Desktop/Hexurella_Nov2022/mtDNA_alignments/mitoHexu-mafft-gblocks-gappy/ND3.fasta ... Fasta format detected
Reading fasta file: done in 0.000403881 secs using 806.2% CPU
Alignment most likely contains DNA/RNA sequences
Constructing alignment: done in 0.000580072 secs using 828.5% CPU
Alignment has 40 sequences with 277 columns, 198 distinct patterns
111 parsimony-informative, 26 singleton sites, 140 constant sites
                                                  Gap/Ambiguity  Composition  p-value
Analyzing sequences: done in 4.41074e-05 secs using 1165% CPU
   1  MY0059_Hexurella_apachea_SantaRitaMtns_MaderaCyn    0.00%    passed     55.60%
   2  MY0139_Hexurella_SanDiego_Guatay                    0.00%    passed     74.94%
   3  MY5053_Hexurella_ChiricahuaMtns_PriceCyn            0.00%    passed     53.00%
   4  MY5057_Hexurella_ChiricahuaMtns_PriceCyn            0.00%    passed     53.00%
   5  MY5064_Hexurella_MuleMtns_Escabrosa                42.60%    failed      2.27%
   6  MY5066_Hexurella_MuleMtns_Escabrosa                19.13%    passed     85.77%
   7  MY5071_Hexurella_SantaRitaMtns_AlisoSprings         2.53%    passed     49.81%
   8  MY5075_Hexurella_ChiricahuaMtns_CaveCrkCyn          0.00%    passed     60.59%
   9  MY5126_Hexurella_SantaCatalinaMtns_NuggetCyn       14.08%    passed     99.20%
  10  MY5127_Hexurella_WhetstoneMtns_FrenchJoeCyn         0.00%    passed     47.76%
  11  MY5128_Hexurella_WhetstoneMtns_FrenchJoeCyn         0.00%    passed     58.67%
  12  MY5131_Hexurella_PedregosaMtns_PruneCyn             0.00%    passed      9.55%
  13  MY5132_Hexurella_PedregosaMtns_PruneCyn             0.00%    passed      9.55%
  14  MY5147_Hexurella_DragoonMtns_NF_345A                0.72%    passed     86.17%
  15  MY5152_Hexurella_WhetstoneMtns_ApacheCyn            0.00%    passed     65.24%
  16  MY5154_Hexurella_SantaRitaMtns_AdobeCyn             0.00%    passed     58.54%
  17  MY5157_Hexurella_SantaCatalinaMtns_Redington        0.00%    passed     69.00%
  18  MY5164_Hrupicola_Temecula                          47.65%    passed     74.01%
  19  MY5175_Hapachea_HarshawRd_PatagoniaMtns            12.64%    passed     92.70%
  20  MY5180_Hapachea_MustrangPk_MustangMtns             59.93%    passed     74.11%
  21  MY5181_Hapachea_MustrangPk_MustangMtns             58.84%    passed      7.75%
  22  MY5193_Hapachea_HarshawRd_PatagoniaMtns            45.49%    passed     59.50%
  23  MY5194_Hapachea_Ordsummit_MtOrd                     0.00%    passed     61.98%
  24  MY5266_Hencina_CerroBolla                          19.86%    passed     72.91%
  25  MY5267_Hencina_CerroBolla                          18.77%    passed     82.78%
  26  MY5269_Hexurella_GuadalupeValley                    0.00%    passed     92.41%
  27  MY5271_Hexurella_GuadalupeValley                   19.13%    passed     82.96%
  28  MY5276_Hexurella_SanPedro_Martir                   39.35%    passed      5.55%
  29  MY5277_Hexurella_SanPedro_Martir                   12.27%    passed     23.56%
  30  MY5280_Hexurella_ArroyoSalado                      38.63%    passed     82.86%
  31  MY5282_Hexurella_ArroyoSalado                      13.00%    passed     82.17%
  32  MY5286_Hrupicola_SweetwaterSpr_OrdMtn              55.23%    passed     35.78%
  33  MY5288_Hrupicola_Deadman_Hills                     37.91%    passed     22.45%
  34  MY5309_Hapachea_JohnnyLyon_Hills                   19.49%    passed     94.99%
  35  MY5310_Hexurella_AntelopeCyn_CerbatMtns            33.21%    passed     44.40%
  36  MY5311_Hexurella_AntelopeCyn_CerbatMtns            25.99%    passed     44.68%
  37  MY5312_Hexurella_FoxCyn_MusicMtns                  49.10%    passed     15.91%
  38  MY5313_Hexurella_FoxCyn_MusicMtns                   6.86%    passed     16.92%
  39  MY5316_Hexurella_WagonerRd_BradshawMtns            45.85%    passed     72.45%
  40  MY5317_Hrupicola_Cottonwood_SnYsidroMtns           25.99%    failed      4.69%
WARNING: 3 sequences contain more than 50% gaps/ambiguity
****  TOTAL                                              19.11%  2 sequences failed composition chi2 test (p-value<5%; df=3)
Reading alignment file /Users/Roderick/Desktop/Hexurella_Nov2022/mtDNA_alignments/mitoHexu-mafft-gblocks-gappy/ND4.fasta ... Fasta format detected
Reading fasta file: done in 0.000803947 secs using 685.6% CPU
Alignment most likely contains DNA/RNA sequences
Constructing alignment: done in 0.00155401 secs using 790.7% CPU
Alignment has 34 sequences with 759 columns, 518 distinct patterns
271 parsimony-informative, 62 singleton sites, 426 constant sites
                                                  Gap/Ambiguity  Composition  p-value
Analyzing sequences: done in 6.00815e-05 secs using 775.6% CPU
   1  MY0059_Hexurella_apachea_SantaRitaMtns_MaderaCyn    0.00%    passed     84.32%
   2  MY0139_Hexurella_SanDiego_Guatay                   19.63%    failed      2.85%
   3  MY5053_Hexurella_ChiricahuaMtns_PriceCyn            0.00%    passed     83.51%
   4  MY5057_Hexurella_ChiricahuaMtns_PriceCyn            0.00%    passed     82.88%
   5  MY5064_Hexurella_MuleMtns_Escabrosa                40.18%    passed     80.31%
   6  MY5066_Hexurella_MuleMtns_Escabrosa                17.13%    passed     16.23%
   7  MY5071_Hexurella_SantaRitaMtns_AlisoSprings         4.87%    passed     88.31%
   8  MY5075_Hexurella_ChiricahuaMtns_CaveCrkCyn          0.00%    passed     97.90%
   9  MY5126_Hexurella_SantaCatalinaMtns_NuggetCyn        0.00%    passed     82.11%
  10  MY5127_Hexurella_WhetstoneMtns_FrenchJoeCyn         0.00%    passed     98.16%
  11  MY5128_Hexurella_WhetstoneMtns_FrenchJoeCyn         0.00%    passed     95.91%
  12  MY5131_Hexurella_PedregosaMtns_PruneCyn             0.00%    passed     96.03%
  13  MY5132_Hexurella_PedregosaMtns_PruneCyn             0.00%    passed     96.03%
  14  MY5136_Hexurella_MiddlemarchCyn                    44.80%    passed     97.88%
  15  MY5147_Hexurella_DragoonMtns_NF_345A                0.00%    passed     98.76%
  16  MY5152_Hexurella_WhetstoneMtns_ApacheCyn            0.00%    passed     99.14%
  17  MY5154_Hexurella_SantaRitaMtns_AdobeCyn             0.00%    passed     82.53%
  18  MY5157_Hexurella_SantaCatalinaMtns_Redington       59.68%    passed     41.11%
  19  MY5175_Hapachea_HarshawRd_PatagoniaMtns            40.58%    passed     86.83%
  20  MY5180_Hapachea_MustrangPk_MustangMtns             42.03%    passed     49.35%
  21  MY5193_Hapachea_HarshawRd_PatagoniaMtns            76.02%    passed      6.23%
  22  MY5194_Hapachea_Ordsummit_MtOrd                    48.48%    passed     83.77%
  23  MY5266_Hencina_CerroBolla                          67.98%    failed      1.38%
  24  MY5267_Hencina_CerroBolla                          65.88%    passed     40.02%
  25  MY5269_Hexurella_GuadalupeValley                   38.21%    passed     98.12%
  26  MY5277_Hexurella_SanPedro_Martir                   78.00%    passed     20.05%
  27  MY5280_Hexurella_ArroyoSalado                      48.35%    passed     29.35%
  28  MY5282_Hexurella_ArroyoSalado                      26.09%    passed     43.78%
  29  MY5286_Hrupicola_SweetwaterSpr_OrdMtn              77.21%    failed      0.96%
  30  MY5309_Hapachea_JohnnyLyon_Hills                   54.28%    passed     75.31%
  31  MY5310_Hexurella_AntelopeCyn_CerbatMtns            70.22%    passed     44.24%
  32  MY5311_Hexurella_AntelopeCyn_CerbatMtns            73.52%    passed     91.51%
  33  MY5312_Hexurella_FoxCyn_MusicMtns                  39.39%    passed     79.30%
  34  MY5317_Hrupicola_Cottonwood_SnYsidroMtns           72.33%    passed     33.80%
WARNING: 10 sequences contain more than 50% gaps/ambiguity
****  TOTAL                                              32.50%  3 sequences failed composition chi2 test (p-value<5%; df=3)
Reading alignment file /Users/Roderick/Desktop/Hexurella_Nov2022/mtDNA_alignments/mitoHexu-mafft-gblocks-gappy/ND4L.fasta ... Fasta format detected
Reading fasta file: done in 0.000219822 secs using 825.7% CPU
Alignment most likely contains DNA/RNA sequences
Constructing alignment: done in 0.00032711 secs using 585.1% CPU
Alignment has 31 sequences with 180 columns, 111 distinct patterns
60 parsimony-informative, 14 singleton sites, 106 constant sites
                                                  Gap/Ambiguity  Composition  p-value
Analyzing sequences: done in 5.10216e-05 secs using 711.5% CPU
   1  MY0059_Hexurella_apachea_SantaRitaMtns_MaderaCyn    0.00%    passed     79.38%
   2  MY0139_Hexurella_SanDiego_Guatay                   17.22%    passed     88.34%
   3  MY5053_Hexurella_ChiricahuaMtns_PriceCyn            0.00%    passed     99.66%
   4  MY5057_Hexurella_ChiricahuaMtns_PriceCyn            0.00%    passed     99.66%
   5  MY5064_Hexurella_MuleMtns_Escabrosa                 7.22%    passed     99.05%
   6  MY5066_Hexurella_MuleMtns_Escabrosa                 0.00%    passed     97.87%
   7  MY5071_Hexurella_SantaRitaMtns_AlisoSprings         0.56%    passed     97.90%
   8  MY5075_Hexurella_ChiricahuaMtns_CaveCrkCyn          0.00%    passed     95.69%
   9  MY5126_Hexurella_SantaCatalinaMtns_NuggetCyn        0.56%    passed     93.69%
  10  MY5127_Hexurella_WhetstoneMtns_FrenchJoeCyn         0.00%    passed     91.30%
  11  MY5128_Hexurella_WhetstoneMtns_FrenchJoeCyn         0.00%    passed     89.89%
  12  MY5131_Hexurella_PedregosaMtns_PruneCyn             0.00%    passed     94.27%
  13  MY5132_Hexurella_PedregosaMtns_PruneCyn             0.00%    passed     92.77%
  14  MY5136_Hexurella_MiddlemarchCyn                     0.00%    passed     93.15%
  15  MY5147_Hexurella_DragoonMtns_NF_345A                2.78%    passed     89.35%
  16  MY5152_Hexurella_WhetstoneMtns_ApacheCyn            0.00%    passed     97.87%
  17  MY5154_Hexurella_SantaRitaMtns_AdobeCyn             2.78%    passed     87.25%
  18  MY5165_Hrupicola_Temecula                          16.11%    passed     61.88%
  19  MY5175_Hapachea_HarshawRd_PatagoniaMtns             2.78%    passed     98.63%
  20  MY5193_Hapachea_HarshawRd_PatagoniaMtns            56.67%    passed     36.68%
  21  MY5194_Hapachea_Ordsummit_MtOrd                    14.44%    passed     96.67%
  22  MY5266_Hencina_CerroBolla                          40.56%    passed     40.36%
  23  MY5267_Hencina_CerroBolla                           0.00%    passed     71.78%
  24  MY5269_Hexurella_GuadalupeValley                   17.78%    passed     96.95%
  25  MY5271_Hexurella_GuadalupeValley                    4.44%    passed     98.96%
  26  MY5280_Hexurella_ArroyoSalado                       6.67%    passed     49.94%
  27  MY5282_Hexurella_ArroyoSalado                       6.67%    passed     55.19%
  28  MY5286_Hrupicola_SweetwaterSpr_OrdMtn              43.33%    passed     66.29%
  29  MY5309_Hapachea_JohnnyLyon_Hills                   11.67%    passed     61.55%
  30  MY5311_Hexurella_AntelopeCyn_CerbatMtns            63.33%    passed     64.19%
  31  MY5317_Hrupicola_Cottonwood_SnYsidroMtns           43.89%    passed     39.97%
WARNING: 2 sequences contain more than 50% gaps/ambiguity
****  TOTAL                                              11.59%  0 sequences failed composition chi2 test (p-value<5%; df=3)
Reading alignment file /Users/Roderick/Desktop/Hexurella_Nov2022/mtDNA_alignments/mitoHexu-mafft-gblocks-gappy/ND5.fasta ... Fasta format detected
Reading fasta file: done in 0.00147295 secs using 514.8% CPU
Alignment most likely contains DNA/RNA sequences
Constructing alignment: done in 0.00230193 secs using 753.5% CPU
Alignment has 36 sequences with 1049 columns, 715 distinct patterns
388 parsimony-informative, 95 singleton sites, 566 constant sites
                                                  Gap/Ambiguity  Composition  p-value
Analyzing sequences: done in 7.00951e-05 secs using 863.1% CPU
   1  MY0059_Hexurella_apachea_SantaRitaMtns_MaderaCyn    0.00%    passed     47.06%
   2  MY0139_Hexurella_SanDiego_Guatay                   15.35%    passed     31.38%
   3  MY5053_Hexurella_ChiricahuaMtns_PriceCyn            0.00%    passed     60.10%
   4  MY5057_Hexurella_ChiricahuaMtns_PriceCyn            0.00%    passed     60.10%
   5  MY5064_Hexurella_MuleMtns_Escabrosa                74.45%    passed     26.24%
   6  MY5066_Hexurella_MuleMtns_Escabrosa                18.02%    passed     46.39%
   7  MY5071_Hexurella_SantaRitaMtns_AlisoSprings         0.00%    passed     72.13%
   8  MY5075_Hexurella_ChiricahuaMtns_CaveCrkCyn          0.00%    passed     51.23%
   9  MY5126_Hexurella_SantaCatalinaMtns_NuggetCyn        0.00%    passed     77.52%
  10  MY5127_Hexurella_WhetstoneMtns_FrenchJoeCyn         0.00%    passed     96.60%
  11  MY5128_Hexurella_WhetstoneMtns_FrenchJoeCyn         0.00%    passed     87.97%
  12  MY5131_Hexurella_PedregosaMtns_PruneCyn             0.10%    passed     75.21%
  13  MY5132_Hexurella_PedregosaMtns_PruneCyn             0.00%    passed     82.50%
  14  MY5136_Hexurella_MiddlemarchCyn                    57.01%    passed     32.80%
  15  MY5147_Hexurella_DragoonMtns_NF_345A                6.96%    passed     47.52%
  16  MY5152_Hexurella_WhetstoneMtns_ApacheCyn            0.00%    passed     77.17%
  17  MY5154_Hexurella_SantaRitaMtns_AdobeCyn             0.48%    passed     97.76%
  18  MY5157_Hexurella_SantaCatalinaMtns_Redington       41.47%    passed     81.97%
  19  MY5175_Hapachea_HarshawRd_PatagoniaMtns             0.00%    passed     90.20%
  20  MY5194_Hapachea_Ordsummit_MtOrd                    34.03%    passed     87.54%
  21  MY5195_Hapachea_Ordsummit_MtOrd                    35.65%    passed     81.48%
  22  MY5266_Hencina_CerroBolla                          27.17%    passed     19.00%
  23  MY5267_Hencina_CerroBolla                          18.30%    passed     69.21%
  24  MY5269_Hexurella_GuadalupeValley                   66.25%    passed     33.87%
  25  MY5271_Hexurella_GuadalupeValley                   35.84%    passed     26.61%
  26  MY5276_Hexurella_SanPedro_Martir                   44.33%    passed      9.14%
  27  MY5277_Hexurella_SanPedro_Martir                   47.76%    passed     13.96%
  28  MY5280_Hexurella_ArroyoSalado                      19.73%    failed      2.61%
  29  MY5282_Hexurella_ArroyoSalado                       0.00%    passed     42.48%
  30  MY5289_Hrupicola_Deadman_Hills                     40.42%    passed      6.26%
  31  MY5309_Hapachea_JohnnyLyon_Hills                   11.44%    passed     53.58%
  32  MY5310_Hexurella_AntelopeCyn_CerbatMtns            79.98%    passed     17.54%
  33  MY5311_Hexurella_AntelopeCyn_CerbatMtns            63.68%    passed     41.42%
  34  MY5312_Hexurella_FoxCyn_MusicMtns                  78.55%    passed     26.75%
  35  MY5313_Hexurella_FoxCyn_MusicMtns                  29.65%    passed     94.13%
  36  MY5317_Hrupicola_Cottonwood_SnYsidroMtns           33.37%    failed      1.04%
WARNING: 6 sequences contain more than 50% gaps/ambiguity
****  TOTAL                                              24.44%  2 sequences failed composition chi2 test (p-value<5%; df=3)
Reading alignment file /Users/Roderick/Desktop/Hexurella_Nov2022/mtDNA_alignments/mitoHexu-mafft-gblocks-gappy/ND6.fasta ... Fasta format detected
Reading fasta file: done in 0.000590086 secs using 1171% CPU
Alignment most likely contains DNA/RNA sequences
Constructing alignment: done in 0.000779152 secs using 1149% CPU
Alignment has 45 sequences with 403 columns, 262 distinct patterns
156 parsimony-informative, 33 singleton sites, 214 constant sites
                                                  Gap/Ambiguity  Composition  p-value
Analyzing sequences: done in 4.91142e-05 secs using 1024% CPU
   1  MY0059_Hexurella_apachea_SantaRitaMtns_MaderaCyn    3.97%    passed     77.07%
   2  MY0139_Hexurella_SanDiego_Guatay                    2.48%    passed     65.86%
   3  MY5053_Hexurella_ChiricahuaMtns_PriceCyn            0.99%    passed     95.33%
   4  MY5057_Hexurella_ChiricahuaMtns_PriceCyn            0.74%    passed     96.14%
   5  MY5064_Hexurella_MuleMtns_Escabrosa                10.67%    passed     20.29%
   6  MY5066_Hexurella_MuleMtns_Escabrosa                 1.49%    passed     23.99%
   7  MY5071_Hexurella_SantaRitaMtns_AlisoSprings         7.44%    passed     75.58%
   8  MY5075_Hexurella_ChiricahuaMtns_CaveCrkCyn          1.24%    passed     69.67%
   9  MY5126_Hexurella_SantaCatalinaMtns_NuggetCyn        7.44%    passed     54.48%
  10  MY5127_Hexurella_WhetstoneMtns_FrenchJoeCyn         0.99%    passed     94.02%
  11  MY5128_Hexurella_WhetstoneMtns_FrenchJoeCyn         6.45%    passed     98.69%
  12  MY5131_Hexurella_PedregosaMtns_PruneCyn             0.99%    passed     73.78%
  13  MY5132_Hexurella_PedregosaMtns_PruneCyn             0.99%    passed     72.84%
  14  MY5136_Hexurella_MiddlemarchCyn                     2.98%    passed     82.57%
  15  MY5147_Hexurella_DragoonMtns_NF_345A                3.23%    passed     62.79%
  16  MY5152_Hexurella_WhetstoneMtns_ApacheCyn            0.25%    passed     95.54%
  17  MY5154_Hexurella_SantaRitaMtns_AdobeCyn             0.99%    passed     31.28%
  18  MY5157_Hexurella_SantaCatalinaMtns_Redington        0.25%    passed     86.49%
  19  MY5164_Hrupicola_Temecula                          76.67%    failed      3.60%
  20  MY5165_Hrupicola_Temecula                          79.16%    passed     58.69%
  21  MY5175_Hapachea_HarshawRd_PatagoniaMtns             0.50%    passed     61.61%
  22  MY5180_Hapachea_MustrangPk_MustangMtns              5.71%    passed     61.40%
  23  MY5181_Hapachea_MustrangPk_MustangMtns             78.16%    passed     73.23%
  24  MY5193_Hapachea_HarshawRd_PatagoniaMtns            28.54%    passed     21.97%
  25  MY5194_Hapachea_Ordsummit_MtOrd                     0.25%    passed     81.69%
  26  MY5195_Hapachea_Ordsummit_MtOrd                     0.99%    passed     82.36%
  27  MY5266_Hencina_CerroBolla                           0.74%    passed      8.14%
  28  MY5267_Hencina_CerroBolla                           1.24%    passed     13.39%
  29  MY5269_Hexurella_GuadalupeValley                   14.14%    passed     72.96%
  30  MY5271_Hexurella_GuadalupeValley                    5.46%    passed     65.29%
  31  MY5276_Hexurella_SanPedro_Martir                   17.62%    passed     41.34%
  32  MY5277_Hexurella_SanPedro_Martir                   47.89%    passed     11.97%
  33  MY5282_Hexurella_ArroyoSalado                      66.00%    passed     14.31%
  34  MY5286_Hrupicola_SweetwaterSpr_OrdMtn              18.61%    passed     80.40%
  35  MY5287_Hrupicola_SweetwaterSpr_OrdMtn               1.49%    passed     91.07%
  36  MY5288_Hrupicola_Deadman_Hills                      5.21%    passed     96.08%
  37  MY5309_Hapachea_JohnnyLyon_Hills                    6.20%    passed     90.98%
  38  MY5310_Hexurella_AntelopeCyn_CerbatMtns            21.09%    passed     18.75%
  39  MY5311_Hexurella_AntelopeCyn_CerbatMtns            19.11%    passed     22.79%
  40  MY5312_Hexurella_FoxCyn_MusicMtns                  22.08%    passed     42.26%
  41  MY5313_Hexurella_FoxCyn_MusicMtns                  19.60%    passed     18.49%
  42  MY5314_Hexurella_Grasshopper_BrushyMtn              1.24%    passed     94.15%
  43  MY5315_Hexurella_WagonerRd_BradshawMtns             0.74%    passed     98.26%
  44  MY5316_Hexurella_WagonerRd_BradshawMtns            27.54%    passed     60.71%
  45  MY5317_Hrupicola_Cottonwood_SnYsidroMtns            8.68%    passed     92.49%
WARNING: 4 sequences contain more than 50% gaps/ambiguity
****  TOTAL                                              13.96%  1 sequences failed composition chi2 test (p-value<5%; df=3)
Reading alignment file /Users/Roderick/Desktop/Hexurella_Nov2022/mtDNA_alignments/mitoHexu-mafft-gblocks-gappy/rrnL.fasta ... Fasta format detected
Reading fasta file: done in 0.000410795 secs using 1163% CPU
Alignment most likely contains DNA/RNA sequences
Constructing alignment: done in 0.000669956 secs using 1158% CPU
Alignment has 30 sequences with 433 columns, 210 distinct patterns
62 parsimony-informative, 48 singleton sites, 323 constant sites
                                                  Gap/Ambiguity  Composition  p-value
Analyzing sequences: done in 3.29018e-05 secs using 206.7% CPU
   1  MY0059_Hexurella_apachea_SantaRitaMtns_MaderaCyn    0.00%    passed     99.45%
   2  MY0139_Hexurella_SanDiego_Guatay                    8.08%    passed     96.65%
   3  MY5053_Hexurella_ChiricahuaMtns_PriceCyn            0.00%    passed     99.93%
   4  MY5057_Hexurella_ChiricahuaMtns_PriceCyn            0.00%    passed     99.84%
   5  MY5064_Hexurella_MuleMtns_Escabrosa                11.09%    passed     65.11%
   6  MY5066_Hexurella_MuleMtns_Escabrosa                28.41%    passed     53.06%
   7  MY5071_Hexurella_SantaRitaMtns_AlisoSprings         0.00%    passed     98.87%
   8  MY5075_Hexurella_ChiricahuaMtns_CaveCrkCyn          0.23%    passed     99.46%
   9  MY5126_Hexurella_SantaCatalinaMtns_NuggetCyn        0.23%    passed     98.97%
  10  MY5127_Hexurella_WhetstoneMtns_FrenchJoeCyn         0.00%    passed     96.57%
  11  MY5128_Hexurella_WhetstoneMtns_FrenchJoeCyn         3.46%    passed     97.63%
  12  MY5131_Hexurella_PedregosaMtns_PruneCyn             6.70%    passed     90.77%
  13  MY5132_Hexurella_PedregosaMtns_PruneCyn             0.00%    passed     99.28%
  14  MY5147_Hexurella_DragoonMtns_NF_345A                0.00%    passed     99.05%
  15  MY5152_Hexurella_WhetstoneMtns_ApacheCyn            0.46%    passed     90.36%
  16  MY5154_Hexurella_SantaRitaMtns_AdobeCyn            13.63%    passed     99.84%
  17  MY5157_Hexurella_SantaCatalinaMtns_Redington        4.85%    passed     97.90%
  18  MY5175_Hapachea_HarshawRd_PatagoniaMtns             0.69%    passed     99.73%
  19  MY5266_Hencina_CerroBolla                          56.12%    passed     12.36%
  20  MY5267_Hencina_CerroBolla                          70.44%    passed     27.07%
  21  MY5271_Hexurella_GuadalupeValley                   50.58%    passed     93.54%
  22  MY5276_Hexurella_SanPedro_Martir                   41.80%    failed      3.56%
  23  MY5280_Hexurella_ArroyoSalado                      35.57%    passed     26.37%
  24  MY5282_Hexurella_ArroyoSalado                       7.85%    passed     87.77%
  25  MY5289_Hrupicola_Deadman_Hills                     58.66%    passed     96.34%
  26  MY5309_Hapachea_JohnnyLyon_Hills                   52.19%    passed     97.31%
  27  MY5312_Hexurella_FoxCyn_MusicMtns                  12.47%    passed     74.01%
  28  MY5315_Hexurella_WagonerRd_BradshawMtns            77.37%    passed     38.25%
  29  MY5316_Hexurella_WagonerRd_BradshawMtns            72.29%    passed     19.65%
  30  MY5317_Hrupicola_Cottonwood_SnYsidroMtns           45.03%    passed     84.68%
WARNING: 7 sequences contain more than 50% gaps/ambiguity
****  TOTAL                                              21.94%  1 sequences failed composition chi2 test (p-value<5%; df=3)
Reading alignment file /Users/Roderick/Desktop/Hexurella_Nov2022/mtDNA_alignments/mitoHexu-mafft-gblocks-gappy/rrnS.fasta ... Fasta format detected
Reading fasta file: done in 0.000360966 secs using 992.6% CPU
Alignment most likely contains DNA/RNA sequences
Constructing alignment: done in 0.000679016 secs using 943.4% CPU
Alignment has 27 sequences with 400 columns, 225 distinct patterns
68 parsimony-informative, 67 singleton sites, 265 constant sites
                                                  Gap/Ambiguity  Composition  p-value
Analyzing sequences: done in 4.29153e-05 secs using 999.6% CPU
   1  MY0059_Hexurella_apachea_SantaRitaMtns_MaderaCyn    0.00%    passed     96.10%
   2  MY0139_Hexurella_SanDiego_Guatay                   24.75%    passed     70.29%
   3  MY5053_Hexurella_ChiricahuaMtns_PriceCyn            0.00%    passed     98.07%
   4  MY5057_Hexurella_ChiricahuaMtns_PriceCyn            0.00%    passed     98.07%
   5  MY5064_Hexurella_MuleMtns_Escabrosa                32.50%    passed     87.19%
   6  MY5066_Hexurella_MuleMtns_Escabrosa                20.25%    passed     72.62%
   7  MY5071_Hexurella_SantaRitaMtns_AlisoSprings        12.50%    passed     51.75%
   8  MY5075_Hexurella_ChiricahuaMtns_CaveCrkCyn          0.25%    passed     89.82%
   9  MY5126_Hexurella_SantaCatalinaMtns_NuggetCyn        6.50%    passed     87.46%
  10  MY5127_Hexurella_WhetstoneMtns_FrenchJoeCyn         0.25%    passed     96.95%
  11  MY5128_Hexurella_WhetstoneMtns_FrenchJoeCyn         0.00%    passed     80.08%
  12  MY5131_Hexurella_PedregosaMtns_PruneCyn             0.00%    passed     89.44%
  13  MY5132_Hexurella_PedregosaMtns_PruneCyn             0.75%    passed     94.38%
  14  MY5147_Hexurella_DragoonMtns_NF_345A                7.50%    passed     61.66%
  15  MY5152_Hexurella_WhetstoneMtns_ApacheCyn            0.00%    passed     98.13%
  16  MY5154_Hexurella_SantaRitaMtns_AdobeCyn             0.00%    passed     84.05%
  17  MY5157_Hexurella_SantaCatalinaMtns_Redington       48.00%    passed     85.32%
  18  MY5164_Hrupicola_Temecula                          57.50%    passed     31.03%
  19  MY5175_Hapachea_HarshawRd_PatagoniaMtns            22.75%    passed     92.52%
  20  MY5267_Hencina_CerroBolla                          38.50%    passed     23.70%
  21  MY5276_Hexurella_SanPedro_Martir                   20.75%    passed     97.97%
  22  MY5280_Hexurella_ArroyoSalado                      67.75%    passed     58.43%
  23  MY5282_Hexurella_ArroyoSalado                      76.50%    passed     73.93%
  24  MY5309_Hapachea_JohnnyLyon_Hills                   22.75%    passed     97.02%
  25  MY5310_Hexurella_AntelopeCyn_CerbatMtns            39.00%    passed     32.31%
  26  MY5311_Hexurella_AntelopeCyn_CerbatMtns            76.50%    passed      9.07%
  27  MY5312_Hexurella_FoxCyn_MusicMtns                  78.75%    passed     82.67%
WARNING: 5 sequences contain more than 50% gaps/ambiguity
****  TOTAL                                              24.22%  0 sequences failed composition chi2 test (p-value<5%; df=3)
Subset	Type	Seqs	Sites	Infor	Invar	Model	Name
1		42	509	190	278		ATP6.fasta
2		17	116	32	69		ATP8.fasta
3		46	1631	418	1073		COX1.fasta
4		41	645	201	399		COX2.fasta
5		47	782	289	444		COX3.fasta
6		44	1117	392	647		CYTB.fasta
7		32	669	223	392		ND1.fasta
8		35	634	251	315		ND2.fasta
9		40	277	111	140		ND3.fasta
10		34	759	271	426		ND4.fasta
11		31	180	60	106		ND4L.fasta
12		36	1049	388	566		ND5.fasta
13		45	403	156	214		ND6.fasta
14		30	433	62	323		rrnL.fasta
15		27	400	68	265		rrnS.fasta
Degree of missing data: 0.166
Info: multi-threading strategy over partitions


Create initial parsimony tree by phylogenetic likelihood library (PLL)... 0.028 seconds
Measuring multi-threading efficiency up to 12 CPU cores
Increase to 10 rounds for branch lengths
30 trees examined
Threads: 1 / Time: 12.206 sec / Speedup: 1.000 / Efficiency: 100% / LogL: -104805
Threads: 2 / Time: 6.476 sec / Speedup: 1.885 / Efficiency: 94% / LogL: -104805
Threads: 3 / Time: 4.863 sec / Speedup: 2.510 / Efficiency: 84% / LogL: -104805
Threads: 4 / Time: 4.056 sec / Speedup: 3.009 / Efficiency: 75% / LogL: -104805
Threads: 5 / Time: 3.817 sec / Speedup: 3.198 / Efficiency: 64% / LogL: -104805
Threads: 6 / Time: 3.837 sec / Speedup: 3.181 / Efficiency: 53% / LogL: -104805
Threads: 7 / Time: 4.054 sec / Speedup: 3.011 / Efficiency: 43% / LogL: -104805
Determining AUTO threadcount: done in 39.3232 secs using 325.7% CPU
BEST NUMBER OF THREADS: 5

Perform fast likelihood tree search using GTR+I+G model...
Estimate model parameters (epsilon = 5.000)
Initial log-likelihood: -84083.088
Current log-likelihood at step 1: -76612.942
Current log-likelihood at step 2: -75654.007
Current log-likelihood at step 3: -75500.175
Current log-likelihood at step 4: -75080.878
Current log-likelihood at step 5: -74902.191
Current log-likelihood at step 6: -74848.121
Current log-likelihood at step 7: -74525.042
Current log-likelihood at step 8: -74511.132
Current log-likelihood at step 9: -74499.953
Current log-likelihood at step 10: -74466.298
Current log-likelihood at step 11: -74458.489
Current log-likelihood at step 12: -74451.328
Current log-likelihood at step 13: -74444.476
Current log-likelihood at step 14: -74438.218
Current log-likelihood at step 15: -74433.020
Current log-likelihood at step 16: -74429.092
Parameters optimization took 15 rounds (2.586 sec)


WARNING: Estimated model parameters are at boundary that can cause numerical instability!

Perform nearest neighbor interchange...
Optimizing NNI: done in 0.173394 secs using 496.9% CPU
Estimate model parameters (epsilon = 1.000)
Initial log-likelihood: -74400.338
Current log-likelihood at step 1: -74397.072
Current log-likelihood at step 2: -74394.907
Current log-likelihood at step 3: -74393.191
Current log-likelihood at step 4: -74391.797
Current log-likelihood at step 5: -74390.642
Current log-likelihood at step 6: -74389.612
Current log-likelihood at step 7: -74388.624
Partition-specific rates:  0.918 0.956 0.705 0.865 0.826 0.937 1.216 1.460 1.449 1.405 0.918 1.515 0.811 0.273 0.546
Parameters optimization took 6 rounds (0.751 sec)


WARNING: Estimated model parameters are at boundary that can cause numerical instability!

Time for fast ML tree search: 3.514 seconds

NOTE: ModelFinder requires 96 MB RAM!
NUMBER OF THREADS FOR PARTITION FINDING: 12
Selecting individual models for 15 charsets using BIC...
 No. Model        Score       TreeLen     Charset
   1 GTR+F+I+G4   3539.751    0.823       rrnL.fasta
   2 GTR+F+I+G4   5432.509    5.021       ND3.fasta
   3 GTR+F+I+G4   4011.845    1.451       rrnS.fasta
   4 GTR+F+I+G4   7529.234    2.938       ND6.fasta
   5 GTR+F+I+G4   8738.799    3.054       ATP6.fasta
   6 GTR+F+I+G4   2555.841    2.687       ND4L.fasta
   7 GTR+F+I+G4   10305.491   4.580       ND2.fasta
   8 GTR+F+I+G4   17717.941   4.695       ND5.fasta
   9 GTR+F+I+G4   9500.489    2.972       COX2.fasta
  10 GTR+F+I+G4   14701.342   3.005       COX3.fasta	0h:0m:0s (0h:0m:0s left)
  11 GTR+F+I+G4   11140.584   4.478       ND4.fasta	0h:0m:0s (0h:0m:0s left)
  12 GTR+F+I+G4   19420.522   3.397       CYTB.fasta	0h:0m:0s (0h:0m:0s left)
  13 GTR+F+I+G4   23867.794   2.561       COX1.fasta	0h:0m:0s (0h:0m:0s left)
  14 GTR+F+I+G4   1288.292    2.399       ATP8.fasta	0h:0m:0s (0h:0m:0s left)
  15 GTR+F+I+G4   9987.929    4.006       ND1.fasta	0h:0m:0s (0h:0m:0s left)
Full partition model BIC score: 151043.179 (LnL: -74352.423  df:255)
Merging models to increase model fit (about 39 total partition schemes)...
  16 GTR+F+I+G4   150983.973  3.209       ATP6.fasta+ND6.fasta	0h:0m:2s (0h:0m:3s left)
  17 GTR+F+I+G4   150968.891  3.105       ATP6.fasta+COX3.fasta	0h:0m:2s (0h:0m:3s left)
  18 GTR+F+I+G4   150982.075  3.036       COX3.fasta+ND6.fasta	0h:0m:3s (0h:0m:3s left)
  19 GTR+F+I+G4   151209.435  2.628       COX1.fasta+ND4L.fasta	0h:0m:3s (0h:0m:3s left)
  20 GTR+F+I+G4   150992.061  2.993       COX2.fasta+ND6.fasta	0h:0m:3s (0h:0m:3s left)
  21 GTR+F+I+G4   150969.529  3.149       ATP6.fasta+COX2.fasta	0h:0m:3s (0h:0m:3s left)
  22 GTR+F+I+G4   150980.670  2.982       COX2.fasta+COX3.fasta	0h:0m:3s (0h:0m:2s left)
  23 GTR+F+I+G4   150972.819  2.666       ATP8.fasta+COX1.fasta	0h:0m:3s (0h:0m:2s left)
  24 GTR+F+I+G4   151672.208  4.655       ND2.fasta+ND4.fasta	0h:0m:3s (0h:0m:2s left)
  25 GTR+F+I+G4   150953.881  4.878       ND4.fasta+ND5.fasta	0h:0m:4s (0h:0m:2s left)
  26 GTR+F+I+G4   151962.890  4.585       ND2.fasta+ND5.fasta	0h:0m:4s (0h:0m:2s left)
Merging ND4.fasta+ND5.fasta with BIC score: 150953.881 (LnL: -74358.208  df: 244)
  27 GTR+F+I+G4   151647.647  5.036       ND3.fasta+ND4.fasta+ND5.fasta	0h:0m:5s (0h:0m:2s left)
  28 GTR+F+I+G4   152042.231  4.937       ND2.fasta+ND4.fasta+ND5.fasta	0h:0m:5s (0h:0m:2s left)
Merging ATP6.fasta+COX3.fasta with BIC score: 150879.592 (LnL: -74371.499  df: 233)
  29 GTR+F+I+G4   150971.482  2.760       ND4L.fasta+ND6.fasta	0h:0m:5s (0h:0m:2s left)
  30 GTR+F+I+G4   151011.173  3.003       COX2.fasta+ND4L.fasta	0h:0m:6s (0h:0m:1s left)
  31 GTR+F+I+G4   150815.322  3.061       ATP6.fasta+COX2.fasta+COX3.fasta	0h:0m:6s (0h:0m:1s left)
  32 GTR+F+I+G4   150820.186  3.106       ATP6.fasta+COX3.fasta+ND6.fasta	0h:0m:6s (0h:0m:1s left)
Merging ATP8.fasta+COX1.fasta with BIC score: 150809.231 (LnL: -74386.753  df: 222)
  33 GTR+F+I+G4   150972.749  2.725       ATP8.fasta+COX1.fasta+ND4L.fasta	0h:0m:7s (0h:0m:1s left)
  34 GTR+F+I+G4   150779.605  2.703       ATP8.fasta+COX1.fasta+ND6.fasta	0h:0m:7s (0h:0m:1s left)
Merging ATP6.fasta+COX2.fasta+COX3.fasta with BIC score: 150744.962 (LnL: -74405.053  df: 211)
  35 GTR+F+I+G4   150666.762  5.196       ND2.fasta+ND3.fasta	0h:0m:8s (0h:0m:0s left)
  36 GTR+F+I+G4   150687.627  3.058       ATP6.fasta+COX2.fasta+COX3.fasta+ND6.fasta	0h:0m:8s (0h:0m:0s left)
Merging ND2.fasta+ND3.fasta with BIC score: 150666.762 (LnL: -74416.387  df: 200)
  37 GTR+F+I+G4   152133.128  4.743       ND2.fasta+ND3.fasta+ND4.fasta+ND5.fasta	0h:0m:9s (0h:0m:0s left)
Merging ATP6.fasta+COX2.fasta+COX3.fasta+ND6.fasta with BIC score: 150609.428 (LnL: -74438.155  df: 189)
  38 GTR+F+I+G4   150781.321  3.103       ATP6.fasta+COX2.fasta+COX3.fasta+ND4L.fasta+ND6.fasta	0h:0m:11s (0h:0m:0s left)
  39 GTR+F+I+G4   150523.269  3.171       ATP6.fasta+COX2.fasta+COX3.fasta+CYTB.fasta+ND6.fasta	0h:0m:11s (0h:0m:0s left)
Merging ATP6.fasta+COX2.fasta+COX3.fasta+CYTB.fasta+ND6.fasta with BIC score: 150523.269 (LnL: -74445.510  df: 178)
  40 GTR+F+I+G4   150715.058  3.202       ATP6.fasta+COX2.fasta+COX3.fasta+CYTB.fasta+ND4L.fasta+ND6.fasta	0h:0m:13s (0h:0m:0s left)
Agglomerative model selection: (((((ATP6.fasta,COX3.fasta)2:150880,COX2.fasta)4:150745,ND6.fasta)6:150609,CYTB.fasta)7:150523,(ATP8.fasta,COX1.fasta)3:150809,ND1.fasta,(ND2.fasta,ND3.fasta)5:150667,(ND4.fasta,ND5.fasta)1:150954,ND4L.fasta,rrnL.fasta,rrnS.fasta)
Merging into 8 partitions...
  41 GTR+F+I+I+R4 59733.719   ATP6.fasta+COX2.fasta+COX3.fasta+CYTB.fasta+ND6.fasta	0h:0m:35s (0h:0m:-2s left)
  42 GTR+F+I+I+R3 28780.819   ND4.fasta+ND5.fasta	0h:0m:44s (0h:0m:-4s left)
  43 GTR+F+I+I+R4 25113.062   ATP8.fasta+COX1.fasta	0h:0m:59s (0h:0m:-6s left)
  44 GTR+F+I+I+R3 15695.006   ND2.fasta+ND3.fasta	0h:1m:5s (0h:0m:-8s left)
  45 GTR+F+I+G4   9987.929    ND1.fasta	0h:1m:7s (0h:0m:-9s left)
  46 GTR+F+I+G4   3539.751    rrnL.fasta	0h:1m:7s (0h:0m:-11s left)
  47 GTR+F+I+G4   4011.845    rrnS.fasta	0h:1m:8s (0h:0m:-12s left)
  48 GTR+F+I+G4   2555.841    ND4L.fasta	0h:1m:8s (0h:0m:-13s left)
Best partition model BIC score: 150485.349 (LnL: -74353.191  df:194)
Partition information was printed to Hexu-mtdna.best_scheme.nex
Partition information in Raxml format was printed to Hexu-mtdna.best_scheme

All model information printed to Hexu-mtdna.model.gz
CPU time for ModelFinder: 851.081 seconds (0h:14m:11s)
Wall-clock time for ModelFinder: 111.822 seconds (0h:1m:51s)
Generating 1000 samples for ultrafast bootstrap (seed: 875108)...

NOTE: 54 MB RAM (0 GB) is required!
Measuring multi-threading efficiency up to 12 CPU cores
Increase to 10 rounds for branch lengths
34 trees examined
Threads: 1 / Time: 12.130 sec / Speedup: 1.000 / Efficiency: 100% / LogL: -104000
Threads: 2 / Time: 6.750 sec / Speedup: 1.797 / Efficiency: 90% / LogL: -104000
Threads: 3 / Time: 5.353 sec / Speedup: 2.266 / Efficiency: 76% / LogL: -104000
Threads: 4 / Time: 5.316 sec / Speedup: 2.282 / Efficiency: 57% / LogL: -104000
Threads: 5 / Time: 5.535 sec / Speedup: 2.191 / Efficiency: 44% / LogL: -104000
Determining AUTO threadcount: done in 35.0941 secs using 263.3% CPU
BEST NUMBER OF THREADS: 3

Estimate model parameters (epsilon = 0.100)
Initial log-likelihood: -74366.690
Current log-likelihood at step 1: -74353.030
Current log-likelihood at step 2: -74351.258
Current log-likelihood at step 3: -74350.744
Current log-likelihood at step 4: -74350.466
Current log-likelihood at step 5: -74350.270
Current log-likelihood at step 6: -74350.100
Current log-likelihood at step 7: -74349.920
Current log-likelihood at step 8: -74349.772
Current log-likelihood at step 9: -74349.629
Current log-likelihood at step 10: -74349.499
Current log-likelihood at step 11: -74349.353
Current log-likelihood at step 12: -74349.234
Current log-likelihood at step 13: -74349.119
Current log-likelihood at step 14: -74348.976
Current log-likelihood at step 15: -74348.876
Current log-likelihood at step 16: -74348.780
Partition-specific rates:  0.864 0.801 1.243 1.478 1.419 0.840 0.264 0.526
Parameters optimization took 15 rounds (3.269 sec)


WARNING: Estimated model parameters are at boundary that can cause numerical instability!

Wrote distance file to... 
Computing ML distances based on estimated model parameters...
Calculating distance matrix: done in 0.000262976 secs using 292.8% CPU
Computing ML distances took 0.000324 sec (of wall-clock time) 0.000901 sec (of CPU time)
WARNING: Some pairwise ML distances are too long (saturated)
Setting up auxiliary I and S matrices: done in 5.60284e-05 secs using 314.1% CPU
Constructing RapidNJ tree: done in 0.000533104 secs using 177.5% CPU
Computing RapidNJ tree took 0.000650 sec (of wall-clock time) 0.002337 sec (of CPU time)
Log-likelihood of RapidNJ tree: -91128.641
--------------------------------------------------------------------
|             INITIALIZING CANDIDATE TREE SET                      |
--------------------------------------------------------------------
Generating 98 parsimony trees... 2.239 second
Computing log-likelihood of 98 initial trees ... 2.139 seconds
Current best score: -74348.780

Do NNI search on 20 best initial trees
Optimizing NNI: done in 0.233024 secs using 299.1% CPU
Estimate model parameters (epsilon = 0.100)
Initial log-likelihood: -74348.592
Current log-likelihood at step 1: -74348.487
Current log-likelihood at step 2: -74348.397
Parameters optimization took 1 rounds (0.385 sec)


WARNING: Estimated model parameters are at boundary that can cause numerical instability!

BETTER TREE FOUND at iteration 1: -74348.397
Optimizing NNI: done in 0.543031 secs using 298.8% CPU
Optimizing NNI: done in 0.548934 secs using 298.8% CPU
Optimizing NNI: done in 0.655075 secs using 299.2% CPU
Optimizing NNI: done in 0.599597 secs using 299% CPU
Optimizing NNI: done in 0.815529 secs using 298.6% CPU
Optimizing NNI: done in 0.914888 secs using 298.8% CPU
Optimizing NNI: done in 0.861337 secs using 299% CPU
Optimizing NNI: done in 0.692931 secs using 299% CPU
Optimizing NNI: done in 1.04488 secs using 299% CPU
Iteration 10 / LogL: -74348.420 / Time: 0h:0m:50s
Optimizing NNI: done in 0.869562 secs using 298.5% CPU
Optimizing NNI: done in 0.962662 secs using 298.9% CPU
Optimizing NNI: done in 0.753086 secs using 299% CPU
Optimizing NNI: done in 0.746543 secs using 299.2% CPU
Optimizing NNI: done in 0.825222 secs using 299% CPU
Optimizing NNI: done in 0.756362 secs using 299.1% CPU
Optimizing NNI: done in 0.770026 secs using 299% CPU
Optimizing NNI: done in 0.789538 secs using 298.7% CPU
Optimizing NNI: done in 0.84419 secs using 298.6% CPU
Optimizing NNI: done in 0.817171 secs using 299.1% CPU
Iteration 20 / LogL: -74348.423 / Time: 0h:0m:58s
Finish initializing candidate tree set (2)
Current best tree score: -74348.397 / CPU time: 19.907
Number of iterations: 20
--------------------------------------------------------------------
|               OPTIMIZING CANDIDATE TREE SET                      |
--------------------------------------------------------------------
Optimizing NNI: done in 0.499176 secs using 297.7% CPU
Optimizing NNI: done in 0.433885 secs using 299% CPU
Optimizing NNI: done in 0.521782 secs using 299.1% CPU
Optimizing NNI: done in 0.493336 secs using 298.9% CPU
Optimizing NNI: done in 0.454539 secs using 298.9% CPU
Optimizing NNI: done in 0.368926 secs using 299.2% CPU
Optimizing NNI: done in 0.383641 secs using 297.5% CPU
Optimizing NNI: done in 0.471304 secs using 298.9% CPU
Optimizing NNI: done in 0.475377 secs using 298.7% CPU
Optimizing NNI: done in 0.406567 secs using 299% CPU
Iteration 30 / LogL: -74351.740 / Time: 0h:1m:3s (0h:2m:34s left)
Optimizing NNI: done in 0.483835 secs using 298.8% CPU
Optimizing NNI: done in 0.406961 secs using 298.8% CPU
Optimizing NNI: done in 0.39905 secs using 299% CPU
Optimizing NNI: done in 0.480636 secs using 298.8% CPU
Optimizing NNI: done in 0.485233 secs using 299.1% CPU
Optimizing NNI: done in 0.381807 secs using 299.2% CPU
Optimizing NNI: done in 0.419601 secs using 298.8% CPU
Optimizing NNI: done in 0.724207 secs using 298.8% CPU
Optimizing NNI: done in 0.641413 secs using 297.8% CPU
Optimizing NNI: done in 0.476011 secs using 298.2% CPU
Iteration 40 / LogL: -74351.344 / Time: 0h:1m:8s (0h:1m:46s left)
Optimizing NNI: done in 0.442721 secs using 298.5% CPU
Optimizing NNI: done in 0.374819 secs using 299.1% CPU
Optimizing NNI: done in 0.534952 secs using 296.7% CPU
Optimizing NNI: done in 0.43252 secs using 299% CPU
Optimizing NNI: done in 0.495689 secs using 298.9% CPU
Optimizing NNI: done in 0.528533 secs using 299.3% CPU
Optimizing NNI: done in 0.466816 secs using 298.7% CPU
Optimizing NNI: done in 0.534701 secs using 298.9% CPU
Optimizing NNI: done in 0.479387 secs using 298.9% CPU
Optimizing NNI: done in 0.368232 secs using 299% CPU
Iteration 50 / LogL: -74348.439 / Time: 0h:1m:13s (0h:1m:16s left)
Log-likelihood cutoff on original alignment: -74395.051
Optimizing NNI: done in 0.49474 secs using 299% CPU
Optimizing NNI: done in 0.366172 secs using 298.9% CPU
Optimizing NNI: done in 0.501654 secs using 299.2% CPU
Optimizing NNI: done in 0.527464 secs using 299.1% CPU
Optimizing NNI: done in 0.480099 secs using 299.1% CPU
Optimizing NNI: done in 0.443597 secs using 299.1% CPU
Optimizing NNI: done in 0.524885 secs using 298.2% CPU
Optimizing NNI: done in 0.416961 secs using 298.5% CPU
Optimizing NNI: done in 0.434292 secs using 298.1% CPU
Optimizing NNI: done in 0.372893 secs using 298.2% CPU
Iteration 60 / LogL: -74351.699 / Time: 0h:1m:17s (0h:0m:54s left)
Optimizing NNI: done in 0.476478 secs using 298.5% CPU
Optimizing NNI: done in 0.365663 secs using 299.1% CPU
Optimizing NNI: done in 0.403474 secs using 298.7% CPU
Optimizing NNI: done in 0.370904 secs using 298.9% CPU
Optimizing NNI: done in 0.554235 secs using 299% CPU
Optimizing NNI: done in 0.435905 secs using 298.9% CPU
Optimizing NNI: done in 0.38034 secs using 299.1% CPU
Optimizing NNI: done in 0.475892 secs using 298.9% CPU
Optimizing NNI: done in 0.492304 secs using 298.6% CPU
Optimizing NNI: done in 0.376919 secs using 299% CPU
Iteration 70 / LogL: -74351.432 / Time: 0h:1m:22s (0h:0m:36s left)
Optimizing NNI: done in 0.417446 secs using 298.8% CPU
Optimizing NNI: done in 0.458243 secs using 298.9% CPU
Optimizing NNI: done in 0.492754 secs using 298.5% CPU
Optimizing NNI: done in 0.428917 secs using 299.1% CPU
Optimizing NNI: done in 0.422332 secs using 298.8% CPU
Optimizing NNI: done in 0.439713 secs using 299% CPU
Optimizing NNI: done in 0.436708 secs using 298.7% CPU
Optimizing NNI: done in 0.411896 secs using 299% CPU
Optimizing NNI: done in 0.426847 secs using 298.9% CPU
Optimizing NNI: done in 0.469053 secs using 299.3% CPU
Iteration 80 / LogL: -74348.436 / Time: 0h:1m:26s (0h:0m:23s left)
Optimizing NNI: done in 0.465179 secs using 298.9% CPU
Optimizing NNI: done in 0.468876 secs using 298.1% CPU
Optimizing NNI: done in 0.461556 secs using 298.4% CPU
Optimizing NNI: done in 0.389399 secs using 299.2% CPU
Optimizing NNI: done in 0.362552 secs using 299% CPU
Optimizing NNI: done in 0.43761 secs using 298.9% CPU
Optimizing NNI: done in 0.473149 secs using 298.9% CPU
Optimizing NNI: done in 0.537743 secs using 299.2% CPU
Optimizing NNI: done in 0.387659 secs using 298% CPU
Optimizing NNI: done in 0.463396 secs using 298.9% CPU
Iteration 90 / LogL: -74348.435 / Time: 0h:1m:31s (0h:0m:11s left)
Optimizing NNI: done in 0.454942 secs using 299% CPU
Optimizing NNI: done in 0.325214 secs using 298.7% CPU
Optimizing NNI: done in 0.411298 secs using 298.8% CPU
Optimizing NNI: done in 0.386249 secs using 299.1% CPU
Optimizing NNI: done in 0.376667 secs using 298% CPU
Optimizing NNI: done in 0.500351 secs using 299.1% CPU
Optimizing NNI: done in 0.33774 secs using 299% CPU
Optimizing NNI: done in 0.420519 secs using 298.9% CPU
Optimizing NNI: done in 0.438811 secs using 298.7% CPU
Optimizing NNI: done in 0.42445 secs using 299.1% CPU
Iteration 100 / LogL: -74351.270 / Time: 0h:1m:35s (0h:0m:0s left)
Log-likelihood cutoff on original alignment: -74395.051
NOTE: Bootstrap correlation coefficient of split occurrence frequencies: 0.999
Optimizing NNI: done in 0.486745 secs using 298.8% CPU
Optimizing NNI: done in 0.461802 secs using 299.1% CPU
TREE SEARCH COMPLETED AFTER 102 ITERATIONS / Time: 0h:1m:36s

--------------------------------------------------------------------
|                    FINALIZING TREE SEARCH                        |
--------------------------------------------------------------------
Performs final model parameters optimization
Estimate model parameters (epsilon = 0.010)
Initial log-likelihood: -74348.397
Current log-likelihood at step 1: -74348.307
Current log-likelihood at step 2: -74348.206
Current log-likelihood at step 3: -74348.111
Current log-likelihood at step 4: -74348.036
Current log-likelihood at step 5: -74347.928
Current log-likelihood at step 6: -74347.857
Current log-likelihood at step 7: -74347.789
Current log-likelihood at step 8: -74347.722
Current log-likelihood at step 9: -74347.642
Current log-likelihood at step 10: -74347.575
Current log-likelihood at step 11: -74347.512
Current log-likelihood at step 12: -74347.408
Current log-likelihood at step 13: -74347.346
Current log-likelihood at step 14: -74347.285
Current log-likelihood at step 15: -74347.227
Current log-likelihood at step 16: -74347.169
Current log-likelihood at step 17: -74347.112
Current log-likelihood at step 18: -74347.056
Current log-likelihood at step 19: -74347.007
Current log-likelihood at step 20: -74346.956
Current log-likelihood at step 21: -74346.911
Current log-likelihood at step 22: -74346.861
Current log-likelihood at step 23: -74346.814
Current log-likelihood at step 24: -74346.770
Current log-likelihood at step 25: -74346.723
Current log-likelihood at step 26: -74346.684
Current log-likelihood at step 27: -74346.645
Current log-likelihood at step 28: -74346.608
Current log-likelihood at step 29: -74346.571
Current log-likelihood at step 30: -74346.538
Current log-likelihood at step 31: -74346.501
Current log-likelihood at step 32: -74346.468
Current log-likelihood at step 33: -74346.433
Current log-likelihood at step 34: -74346.402
Current log-likelihood at step 35: -74346.370
Current log-likelihood at step 36: -74346.337
Current log-likelihood at step 37: -74346.307
Current log-likelihood at step 38: -74346.282
Current log-likelihood at step 39: -74346.250
Current log-likelihood at step 40: -74346.221
Current log-likelihood at step 41: -74346.198
Current log-likelihood at step 42: -74346.170
Current log-likelihood at step 43: -74346.143
Current log-likelihood at step 44: -74346.117
Current log-likelihood at step 45: -74346.092
Current log-likelihood at step 46: -74346.066
Current log-likelihood at step 47: -74346.042
Current log-likelihood at step 48: -74346.018
Current log-likelihood at step 49: -74345.998
Current log-likelihood at step 50: -74345.979
Current log-likelihood at step 51: -74345.956
Current log-likelihood at step 52: -74345.938
Current log-likelihood at step 53: -74345.915
Current log-likelihood at step 54: -74345.893
Current log-likelihood at step 55: -74345.873
Current log-likelihood at step 56: -74345.827
Current log-likelihood at step 57: -74345.810
Current log-likelihood at step 58: -74345.788
Current log-likelihood at step 59: -74345.773
Current log-likelihood at step 60: -74345.758
Current log-likelihood at step 61: -74345.738
Current log-likelihood at step 62: -74345.719
Current log-likelihood at step 63: -74345.705
Current log-likelihood at step 64: -74345.686
Current log-likelihood at step 65: -74345.672
Current log-likelihood at step 66: -74345.659
Current log-likelihood at step 67: -74345.647
Current log-likelihood at step 68: -74345.628
Current log-likelihood at step 69: -74345.615
Current log-likelihood at step 70: -74345.602
Current log-likelihood at step 71: -74345.590
Current log-likelihood at step 72: -74345.573
Current log-likelihood at step 73: -74345.557
Current log-likelihood at step 74: -74345.545
Current log-likelihood at step 75: -74345.534
Current log-likelihood at step 76: -74345.518
Current log-likelihood at step 77: -74345.507
Current log-likelihood at step 78: -74345.495
Current log-likelihood at step 79: -74345.485
Current log-likelihood at step 80: -74345.469
Current log-likelihood at step 81: -74345.459
Current log-likelihood at step 82: -74345.449
Current log-likelihood at step 83: -74345.435
Current log-likelihood at step 84: -74345.425
Partition-specific rates:  0.865 0.805 1.241 1.475 1.416 0.838 0.262 0.530
Parameters optimization took 83 rounds (14.846 sec)


WARNING: Estimated model parameters are at boundary that can cause numerical instability!

Partition information was printed to Hexu-mtdna.best_model.nex
BEST SCORE FOUND : -74345.425
Creating bootstrap support values...
Split supports printed to NEXUS file Hexu-mtdna.splits.nex
Total tree length: 3.768

Total number of iterations: 102
CPU time used for tree search: 168.621 sec (0h:2m:48s)
Wall-clock time used for tree search: 57.758 sec (0h:0m:57s)
Total CPU time used: 318.546 sec (0h:5m:18s)
Total wall-clock time used: 111.504 sec (0h:1m:51s)

Computing bootstrap consensus tree...
Reading input file Hexu-mtdna.splits.nex...
47 taxa and 135 splits.
Consensus tree written to Hexu-mtdna.contree
Reading input trees file Hexu-mtdna.contree
Log-likelihood of consensus tree: -74349.987

Analysis results written to: 
  IQ-TREE report:                Hexu-mtdna.iqtree
  Maximum-likelihood tree:       Hexu-mtdna.treefile
  Likelihood distances:          Hexu-mtdna.mldist
  Best partitioning scheme:      Hexu-mtdna.best_scheme.nex

Ultrafast bootstrap approximation results written to:
  Split support values:          Hexu-mtdna.splits.nex
  Consensus tree:                Hexu-mtdna.contree
  Screen log file:               Hexu-mtdna.log

ALISIM COMMAND
--------------
--alisim simulated_MSA -t Hexu-mtdna.treefile -p /Users/Roderick/Desktop/Hexurella_Nov2022/mtDNA_alignments/mitoHexu-mafft-gblocks-gappy.best_model.nex

Date and Time: Mon Nov 21 16:01:18 2022
