# Supplementary material for: ﻿Species delimitation, biogeography, and natural history of dwarf funnel web spiders (Mygalomorphae, Hexurellidae, Hexurella) from the United States / Mexico borderlands
Source: Zookeys. 2023 Jun 14;1167:109–57. doi: 10.3897/zookeys.1167.103463 (PMC10285686; doi:10.3897/zookeys.1167.103463)
Supplement: Supplementary material 3 — Input matrices, analysis log files, and output tree files for nuclear and mitochondrial analyses [file zookeys-1167-109_article-103463__-s003.zip › 4_Hexurella_mtdna.tree]

(MY0059_Hexurella_apachea_SantaRitaMtns_MaderaCyn:0.0764457805,((((((((MY0139_Hexurella_SanDiego_Guatay:0.1158120211,(MY5317_Hrupicola_Cottonwood_SnYsidroMtns:0.1095284110,(MY5164_Hrupicola_Temecula:0.0044837639,MY5165_Hrupicola_Temecula:0.0153664902)100:0.1138167108)92:0.0181778426)100:0.0455798461,((((MY5266_Hencina_CerroBolla:0.0153539557,MY5267_Hencina_CerroBolla:0.0002397833)100:0.1126432789,(MY5269_Hexurella_GuadalupeValley:0.0130207386,MY5271_Hexurella_GuadalupeValley:0.0050711655)100:0.0963427136)87:0.0163341675,(MY5276_Hexurella_SanPedro_Martir:0.0039208482,MY5277_Hexurella_SanPedro_Martir:0.0023495854)100:0.1200571560)100:0.0511640606,(MY5280_Hexurella_ArroyoSalado:0.0040563899,MY5282_Hexurella_ArroyoSalado:0.0000020832)100:0.1680863438)95:0.0269103164)73:0.0150829934,((MY5288_Hrupicola_Deadman_Hills:0.0126054802,MY5289_Hrupicola_Deadman_Hills:0.0083936602)100:0.1326448096,(MY5286_Hrupicola_SweetwaterSpr_OrdMtn:0.0259443117,MY5287_Hrupicola_SweetwaterSpr_OrdMtn:0.0232530484)100:0.1318934908)72:0.0144481035)100:0.0963956665,(((MY5194_Hapachea_Ordsummit_MtOrd:0.0041394543,MY5195_Hapachea_Ordsummit_MtOrd:0.0014085915)100:0.0685170456,(MY5315_Hexurella_WagonerRd_BradshawMtns:0.0000021826,MY5316_Hexurella_WagonerRd_BradshawMtns:0.0018711464)100:0.0573979988)100:0.0618444451,((MY5310_Hexurella_AntelopeCyn_CerbatMtns:0.0092529476,(MY5311_Hexurella_AntelopeCyn_CerbatMtns:0.0075538600,(MY5312_Hexurella_FoxCyn_MusicMtns:0.0014936468,MY5313_Hexurella_FoxCyn_MusicMtns:0.0006464968)100:0.0127330746)78:0.0006097178)100:0.1231141936,MY5314_Hexurella_Grasshopper_BrushyMtn:0.0898328600)89:0.0249821820)100:0.0838463606)100:0.0506623981,(MY5064_Hexurella_MuleMtns_Escabrosa:0.0089803697,MY5066_Hexurella_MuleMtns_Escabrosa:0.0077118263)100:0.1064967500)38:0.0075200266,(((((MY5053_Hexurella_ChiricahuaMtns_PriceCyn:0.0007906819,MY5057_Hexurella_ChiricahuaMtns_PriceCyn:0.0006861194)100:0.0735076163,(MY5131_Hexurella_PedregosaMtns_PruneCyn:0.0023765979,MY5132_Hexurella_PedregosaMtns_PruneCyn:0.0006649339)100:0.0877685968)100:0.0197176065,MY5075_Hexurella_ChiricahuaMtns_CaveCrkCyn:0.0797805358)100:0.0333789008,(MY5136_Hexurella_MiddlemarchCyn:0.0392370292,MY5147_Hexurella_DragoonMtns_NF_345A:0.0360430035)100:0.0670563052)47:0.0059972924,(((MY5127_Hexurella_WhetstoneMtns_FrenchJoeCyn:0.0525418096,MY5128_Hexurella_WhetstoneMtns_FrenchJoeCyn:0.0496604370)100:0.0230258916,MY5152_Hexurella_WhetstoneMtns_ApacheCyn:0.0733689825)100:0.0217302631,((MY5180_Hapachea_MustrangPk_MustangMtns:0.0000026696,MY5181_Hapachea_MustrangPk_MustangMtns:0.0000026232)100:0.0797893401,MY5309_Hapachea_JohnnyLyon_Hills:0.0844488753)100:0.0210237085)100:0.0168136708)57:0.0090695091)100:0.0211942628,((MY5126_Hexurella_SantaCatalinaMtns_NuggetCyn:0.1077806906,MY5157_Hexurella_SantaCatalinaMtns_Redington:0.1080265468)75:0.0047476579,MY5154_Hexurella_SantaRitaMtns_AdobeCyn:0.1061057829)88:0.0071921117)100:0.0212340494,MY5071_Hexurella_SantaRitaMtns_AlisoSprings:0.0841280001)83:0.0094774711,(MY5175_Hapachea_HarshawRd_PatagoniaMtns:0.0046616298,MY5193_Hapachea_HarshawRd_PatagoniaMtns:0.0051106179)100:0.0842769085);
