# Supplementary material for: ﻿Species delimitation, biogeography, and natural history of dwarf funnel web spiders (Mygalomorphae, Hexurellidae, Hexurella) from the United States / Mexico borderlands
Source: Zookeys. 2023 Jun 14;1167:109–57. doi: 10.3897/zookeys.1167.103463 (PMC10285686; doi:10.3897/zookeys.1167.103463)
Supplement: Supplementary material 3 — Input matrices, analysis log files, and output tree files for nuclear and mitochondrial analyses [file zookeys-1167-109_article-103463__-s003.zip › 5_Hexurella_COI_Time-Tree_constrained.tre]

#NEXUS
Begin taxa;
	Dimensions ntax=46;
		Taxlabels
			MY0059_Hexurella_apachea_SantaRitaMtns_MaderaCyn
			MY0139_Hexurella_SanDiego_Guatay
			MY5053_Hexurella_ChiricahuaMtns_PriceCyn
			MY5057_Hexurella_ChiricahuaMtns_PriceCyn
			MY5064_Hexurella_MuleMtns_Escabrosa
			MY5066_Hexurella_MuleMtns_Escabrosa
			MY5071_Hexurella_SantaRitaMtns_AlisoSprings
			MY5075_Hexurella_ChiricahuaMtns_CaveCrkCyn
			MY5126_Hexurella_SantaCatalinaMtns_NuggetCyn
			MY5127_Hexurella_WhetstoneMtns_FrenchJoeCyn
			MY5128_Hexurella_WhetstoneMtns_FrenchJoeCyn
			MY5131_Hexurella_PedregosaMtns_PruneCyn
			MY5132_Hexurella_PedregosaMtns_PruneCyn
			MY5136_Hexurella_MiddlemarchCyn
			MY5147_Hexurella_DragoonMtns_NF_345A
			MY5152_Hexurella_WhetstoneMtns_ApacheCyn
			MY5154_Hexurella_SantaRitaMtns_AdobeCyn
			MY5157_Hexurella_SantaCatalinaMtns_Redington
			MY5164_Hrupicola_Temecula
			MY5165_Hrupicola_Temecula
			MY5175_Hapachea_HarshawRd_PatagoniaMtns
			MY5180_Hapachea_MustrangPk_MustangMtns
			MY5193_Hapachea_HarshawRd_PatagoniaMtns
			MY5194_Hapachea_Ordsummit_MtOrd
			MY5195_Hapachea_Ordsummit_MtOrd
			MY5266_Hencina_CerroBolla
			MY5267_Hencina_CerroBolla
			MY5269_Hexurella_GuadalupeValley
			MY5271_Hexurella_GuadalupeValley
			MY5276_Hexurella_SanPedro_Martir
			MY5277_Hexurella_SanPedro_Martir
			MY5280_Hexurella_ArroyoSalado
			MY5282_Hexurella_ArroyoSalado
			MY5286_Hrupicola_SweetwaterSpr_OrdMtn
			MY5287_Hrupicola_SweetwaterSpr_OrdMtn
			MY5288_Hrupicola_Deadman_Hills
			MY5289_Hrupicola_Deadman_Hills
			MY5309_Hapachea_JohnnyLyon_Hills
			MY5310_Hexurella_AntelopeCyn_CerbatMtns
			MY5311_Hexurella_AntelopeCyn_CerbatMtns
			MY5312_Hexurella_FoxCyn_MusicMtns
			MY5313_Hexurella_FoxCyn_MusicMtns
			MY5314_Hexurella_Grasshopper_BrushyMtn
			MY5315_Hexurella_WagonerRd_BradshawMtns
			MY5316_Hexurella_WagonerRd_BradshawMtns
			MY5317_Hrupicola_Cottonwood_SnYsidroMtns
			;
End;
Begin trees;
	Translate
		1 MY0059_Hexurella_apachea_SantaRitaMtns_MaderaCyn,
		2 MY0139_Hexurella_SanDiego_Guatay,
		3 MY5053_Hexurella_ChiricahuaMtns_PriceCyn,
		4 MY5057_Hexurella_ChiricahuaMtns_PriceCyn,
		5 MY5064_Hexurella_MuleMtns_Escabrosa,
		6 MY5066_Hexurella_MuleMtns_Escabrosa,
		7 MY5071_Hexurella_SantaRitaMtns_AlisoSprings,
		8 MY5075_Hexurella_ChiricahuaMtns_CaveCrkCyn,
		9 MY5126_Hexurella_SantaCatalinaMtns_NuggetCyn,
		10 MY5127_Hexurella_WhetstoneMtns_FrenchJoeCyn,
		11 MY5128_Hexurella_WhetstoneMtns_FrenchJoeCyn,
		12 MY5131_Hexurella_PedregosaMtns_PruneCyn,
		13 MY5132_Hexurella_PedregosaMtns_PruneCyn,
		14 MY5136_Hexurella_MiddlemarchCyn,
		15 MY5147_Hexurella_DragoonMtns_NF_345A,
		16 MY5152_Hexurella_WhetstoneMtns_ApacheCyn,
		17 MY5154_Hexurella_SantaRitaMtns_AdobeCyn,
		18 MY5157_Hexurella_SantaCatalinaMtns_Redington,
		19 MY5164_Hrupicola_Temecula,
		20 MY5165_Hrupicola_Temecula,
		21 MY5175_Hapachea_HarshawRd_PatagoniaMtns,
		22 MY5180_Hapachea_MustrangPk_MustangMtns,
		23 MY5193_Hapachea_HarshawRd_PatagoniaMtns,
		24 MY5194_Hapachea_Ordsummit_MtOrd,
		25 MY5195_Hapachea_Ordsummit_MtOrd,
		26 MY5266_Hencina_CerroBolla,
		27 MY5267_Hencina_CerroBolla,
		28 MY5269_Hexurella_GuadalupeValley,
		29 MY5271_Hexurella_GuadalupeValley,
		30 MY5276_Hexurella_SanPedro_Martir,
		31 MY5277_Hexurella_SanPedro_Martir,
		32 MY5280_Hexurella_ArroyoSalado,
		33 MY5282_Hexurella_ArroyoSalado,
		34 MY5286_Hrupicola_SweetwaterSpr_OrdMtn,
		35 MY5287_Hrupicola_SweetwaterSpr_OrdMtn,
		36 MY5288_Hrupicola_Deadman_Hills,
		37 MY5289_Hrupicola_Deadman_Hills,
		38 MY5309_Hapachea_JohnnyLyon_Hills,
		39 MY5310_Hexurella_AntelopeCyn_CerbatMtns,
		40 MY5311_Hexurella_AntelopeCyn_CerbatMtns,
		41 MY5312_Hexurella_FoxCyn_MusicMtns,
		42 MY5313_Hexurella_FoxCyn_MusicMtns,
		43 MY5314_Hexurella_Grasshopper_BrushyMtn,
		44 MY5315_Hexurella_WagonerRd_BradshawMtns,
		45 MY5316_Hexurella_WagonerRd_BradshawMtns,
		46 MY5317_Hrupicola_Cottonwood_SnYsidroMtns
;
tree TREE1 = (((((((1[&height=6.965873358234005E-16,height_95%_HPD={0.0,8.881784197001252E-16},height_median=8.881784197001252E-16,height_range={0.0,1.7763568394002505E-15},length=2.1018668893250494,length_95%_HPD={1.4904440890467727,2.754789475274842},length_median=2.0809957102344927,length_range={1.0682833107338148,3.176408435209515},rate=0.017359756190250635,rate_95%_HPD={0.011546353709367243,…
End;
