# Supplementary material for: ﻿Species delimitation, biogeography, and natural history of dwarf funnel web spiders (Mygalomorphae, Hexurellidae, Hexurella) from the United States / Mexico borderlands
Source: Zookeys. 2023 Jun 14;1167:109–57. doi: 10.3897/zookeys.1167.103463 (PMC10285686; doi:10.3897/zookeys.1167.103463)
Supplement: Supplementary material 3 — Input matrices, analysis log files, and output tree files for nuclear and mitochondrial analyses [file zookeys-1167-109_article-103463__-s003.zip › 7_Hexurella_DELINEATE_Result.trees]

#NEXUS

BEGIN TAXA;
    DIMENSIONS NTAX=10;
    TAXLABELS
        Hapachea
        Hencina
        Hephedra
        HpineaC
        HpineaFS
        HpineaN
        HpineaS
        Hrupicola
        Huwiiltil
        Hxerica
  ;
END;

BEGIN TREES;
        Translate
             1 Hapachea,
             2 Hencina,
             3 Hephedra,
             4 HpineaC,
             5 HpineaFS,
             6 HpineaN,
             7 HpineaS,
             8 Hrupicola,
             9 Huwiiltil,
             10 Hxerica
             ;
    Tree 1 = [&constrained_probability=1.0,constrained_cumulative_probability=1.0,unconstrained_probability=1.0,unconstrained_cumulative_probability=1.0,is_in_confidence_interval=True]((1:0.016306492779673203[&pop_95%_HPD={0.0549776590860618,0.11405091694616747},pop_median=0.08052929834548916,pop_range={0.042528148192224585,0.23412472506095722},BranchRates.Species=0.6919942947349699,BranchRates.Species_range={0.2601461456629105,1.1211210222431875},height=7.240253105186847E-19,BranchRates.Species_95%_HPD={0.4986696956097478,0.9002849447019218},BranchRates.Species_median=0.6905085283167149,height_95%_HPD={0.0,6.938893903907228E-18},height_median=0.0,height_range={0.0,1.3877787807814457E-17},length=0.01669481792972661,length_95%_HPD={0.01160884349296144,0.02284200689257924},length_median=0.016306492779673203,length_range={0.009059085482382118,0.04022285717940353},pop=0.08248589639265788,status=constrained,!color=#0c7bdc,species=Hapachea,lineage-species=Hapachea (Hapachea),species-lineage=Hapachea (Hapachea)],((4:0.006600926823180897[&length_median=0.006600926823180897,length_range={0.00219936367268694,0.019080447950980434},pop=0.0031528275129532254,pop_95%_HPD={2.392623146049963E-4,0.009111832177302543},pop_median=0.0018647967805222477,BranchRates.Species=0.801724915593681,BranchRates.Species_95%_HPD={0.4573409649002623,1.1694796318318188},BranchRates.Species_median=0.7845926616904647,BranchRates.Species_range={0.22835090041405293,2.206859281494325},height=6.989313171657771E-19,height_95%_HPD={0.0,6.938893903907228E-18},height_median=0.0,height_range={0.0,1.3877787807814457E-17},length=0.006788707905809282,length_95%_HPD={0.004002365842932676,0.010144987503239666},pop_range={1.8256981137088697E-4,0.6408441156431959},status=inferred,!color=#ffc20a,species=DelineatedSp003,lineage-species=HpineaC (DelineatedSp003),species-lineage=DelineatedSp003 (HpineaC)],6:0.006600926823180897[&length_median=0.006600926823180897,pop_range={2.7135388928407656E-4,0.0027096386982515515},length_range={0.00219936367268694,0.019080447950980434},BranchRates.Species=1.123746767395923,BranchRates.Species_median=1.100904299718748,BranchRates.Species_range={0.42546261969509336,3.0210812831274203},height=6.989313171657771E-19,BranchRates.Species_95%_HPD={0.6579218884517513,1.6068223076405022},height_95%_HPD={0.0,6.938893903907228E-18},height_median=0.0,height_range={0.0,1.3877787807814457E-17},length=0.006788707905809282,length_95%_HPD={0.004002365842932676,0.010144987503239666},pop=8.568189104286719E-4,pop_95%_HPD={4.7173887385989875E-4,0.0012964305347460047},pop_median=8.270951385582096E-4,status=inferred,!color=#ffc20a,species=DelineatedSp002,lineage-species=HpineaN (DelineatedSp002),species-lineage=DelineatedSp002 (HpineaN)]):0.005060928118149259[&pop_range={2.875815442754438E-4,0.0064756408300463714},posterior=1.0,length_median=0.004950281128718644,length_range={9.577310641563849E-4,0.02249043392082191},pop=0.0012747174068152335,BranchRates.Species=1.0625492807186532,BranchRates.Species_95%_HPD={0.5260216008592132,1.6619423170575485},BranchRates.Species_median=1.0260576568268291,BranchRates.Species_range={0.21089715893226862,3.1282678646019555},height=0.006788707905809285,height_95%_HPD={0.004002365842932676,0.010144987503239673},height_median=0.006600926823180897,height_range={0.0021993636726869437,0.019080447950980434},length=0.005163223718814592,length_95%_HPD={0.002461544766808939,0.008303935087305338},pop_95%_HPD={5.142396040261969E-4,0.0022316832888000333},pop_median=0.001194834869032583,status=unconstrained,!color=#ffc20a],(5:0.006954318816921084[&pop_range={3.6129731474747353E-4,0.003522987412576396},length_median=0.006954318816921084,length_range={0.0025658578952187858,0.021849174812549374},BranchRates.Species=1.0020185934229529,BranchRates.Species_95%_HPD={0.5951675769094473,1.4390529352141876},BranchRates.Species_median=0.9852521219428991,BranchRates.Species_range={0.34717226319232364,2.7896977899905466},height=7.030943759708677E-19,height_95%_HPD={0.0,6.938893903907228E-18},height_median=0.0,height_range={0.0,1.3877787807814457E-17},length=0.0071861043364398886,length_95%_HPD={0.004117979912026875,0.01056722031331906},pop=0.0010743476060624023,pop_95%_HPD={5.629467863895581E-4,0.0017016271359679557},pop_median=0.0010294107438277786,status=inferred,!color=#ffc20a,species=DelineatedSp001,lineage-species=HpineaFS (DelineatedSp001),species-lineage=DelineatedSp001 (HpineaFS)],7:0.006954318816921084[&pop=0.0012714227968040647,pop_95%_HPD={6.55532212435769E-4,0.001996919196554474},pop_median=0.0012168116034645031,pop_range={4.297068809279357E-4,0.004544120256949864},BranchRates.Species=0.8414268092228369,BranchRates.Species_range={0.30063237871134135,2.3032418359674054},height=7.030943759708677E-19,BranchRates.Species_95%_HPD={0.5056635977811729,1.2062176791515253},BranchRates.Species_median=0.8280908851565338,height_95%_HPD={0.0,6.938893903907228E-18},height_median=0.0,height_range={0.0,1.3877787807814457E-17},length=0.0071861043364398886,length_95%_HPD={0.004117979912026875,0.01056722031331906},length_median=0.006954318816921084,length_range={0.0025658578952187858,0.021849174812549374},status=inferred,!color=#ffc20a,species=DelineatedSp004,lineage-species=HpineaS (DelineatedSp004),species-lineage=DelineatedSp004 (HpineaS)]):0.004707536124409072[&pop_95%_HPD={5.709231344692872E-4,0.0026158393713763793},pop_median=0.0014090913202207782,pop_range={3.1288394166305745E-4,0.005923861020297048},posterior=1.0,BranchRates.Species=0.996966339823266,BranchRates.Species_95%_HPD={0.46936612672102224,1.5827189589236694},BranchRates.Species_median=0.9598985536375403,BranchRates.Species_range={0.2492553226326702,3.022849973467677},height=0.007186104336439889,height_95%_HPD={0.004117979912026875,0.01056722031331906},height_median=0.006954318816921084,height_range={0.0025658578952187858,0.021849174812549374},length=0.004765827288184021,length_95%_HPD={0.002169895966082247,0.007796633005253972},length_median=0.0045755326763253865,length_range={0.0010883708975451267,0.016344936179227366},pop=0.0015049027242548371,status=unconstrained,!color=#ffc20a]):0.004644637838343048[&pop=0.0011165157078654178,pop_95%_HPD={4.2999997868686937E-4,0.001932346611502631},pop_median=0.001042923943761293,pop_range={2.497542024778586E-4,0.004407594861339518},posterior=1.0,BranchRates.Species=1.1351412387118185,BranchRates.Species_95%_HPD={0.5090561940803405,1.8409314787040538},BranchRates.Species_median=1.0912596334213642,BranchRates.Species_range={0.22339505079699304,3.8828082571789477},height=0.011951931624623904,height_95%_HPD={0.008097956236925143,0.01642872130371248},height_median=0.011661854941330155,height_range={0.006285766912584492,0.030250748959272298},length=0.004742886305102689,length_95%_HPD={0.001994040775177109,0.0079393037389597},length_median=0.004485340343605282,length_range={0.0010879468692043329,0.018165642507365784},status=unconstrained,!color=#ffc20a]):0.016503646624634247[&pop=0.001914363191938621,pop_95%_HPD={0.0010371382933936477,0.0028326317214407153},pop_median=0.0018645718027360658,pop_range={5.63255052528134E-4,0.00506155471915858},posterior=1.0,BranchRates.Species=2.5208395281216696,height=0.01669481792972661,BranchRates.Species_95%_HPD={1.4913389351624702,3.638481062813239},BranchRates.Species_median=2.4533219845211405,BranchRates.Species_range={0.9751899980407253,7.23450675669751},height_95%_HPD={0.01160884349296144,0.02284200689257924},height_median=0.016306492779673203,height_range={0.009059085482382118,0.04022285717940353},length=0.01671628551719508,length_95%_HPD={0.00967278436707878,0.024340739774483994},length_median=0.016306034752467412,length_range={0.004672745371564365,0.04501457821760324},status=N/A,!color=#000000],(((2:0.020048930076885466[&pop_range={0.001668560575323795,0.012274866687860776},pop_median=0.004470714638019867,BranchRates.Species=0.8674387324664223,height=7.196309706688667E-19,BranchRates.Species_95%_HPD={0.5764140505162434,1.1910756997866487},BranchRates.Species_median=0.8518921794231451,BranchRates.Species_range={0.3604101076600652,2.208415397953441},height_95%_HPD={0.0,6.938893903907228E-18},height_median=0.0,height_range={0.0,1.3877787807814457E-17},length=0.02045275770978507,length_95%_HPD={0.012641370592550764,0.028657838072095015},length_median=0.020048930076885463,length_range={0.007517433539348979,0.05222608819441321},pop=0.00457985932796302,pop_95%_HPD={0.002771357659797656,0.0065817153301167206},status=constrained,!color=#0c7bdc,species=Hencina,lineage-species=Hencina (Hencina),species-lineage=Hencina (Hencina)],9:0.020048930076885466[&pop_range={2.639921158092588E-4,0.00252296395702473},pop=8.567717881740135E-4,BranchRates.Species=0.7787118115242899,BranchRates.Species_median=0.7648806253724728,BranchRates.Species_range={0.33360647061060816,1.9548527744983546},height=7.196309706688667E-19,BranchRates.Species_95%_HPD={0.5124749406898155,1.0654415194025002},height_95%_HPD={0.0,6.938893903907228E-18},height_median=0.0,height_range={0.0,1.3877787807814457E-17},length=0.02045275770978507,length_95%_HPD={0.012641370592550764,0.028657838072095015},length_median=0.020048930076885463,pop_95%_HPD={4.577824610613528E-4,0.0013256443405858668},pop_median=8.257329156771948E-4,length_range={0.007517433539348979,0.05222608819441321},status=constrained,!color=#0c7bdc,species=Huwiiltil,lineage-species=Huwiiltil (Huwiiltil),species-lineage=Huwiiltil (Huwiiltil)]):0.006051220649081656[&posterior=1.0,pop_median=0.001206831502371164,length_range={0.001243995871915135,0.02603438205939055},BranchRates.Species=0.7074688973176253,height=0.02045275770978507,BranchRates.Species_95%_HPD={0.2775814055915552,1.2045465910471729},BranchRates.Species_median=0.6724322439815906,BranchRates.Species_range={0.11207421454114697,2.3866387351825367},height_95%_HPD={0.012641370592550764,0.028657838072095015},height_median=0.020048930076885466,height_range={0.007517433539348979,0.05222608819441321},length=0.006178784324509685,length_95%_HPD={0.0022253293896051934,0.01111698089508438},length_median=0.005723458995285938,pop=0.001334083184594085,pop_95%_HPD={4.2121347241535687E-4,0.0025465992050458007},pop_range={2.1967232013302214E-4,0.006586670461084109},status=constrained,!color=#0c7bdc],8:0.026100150725967122[&pop_95%_HPD={0.005766313929565106,0.01254492759283508},pop_median=0.008704821771471274,pop_range={0.0038722737147033346,0.022360242669306116},BranchRates.Species=0.8307261711447226,BranchRates.Species_range={0.35783206128514516,1.5052418074754415},height=7.202091732806849E-19,BranchRates.Species_95%_HPD={0.5961966067018452,1.069883606750254},BranchRates.Species_median=0.8267149943430484,height_95%_HPD={0.0,6.938893903907228E-18},height_median=0.0,height_range={0.0,1.3877787807814457E-17},length=0.026631542034294988,length_95%_HPD={0.018094399496041573,0.03588378348096622},length_median=0.026100150725967115,length_range={0.013097929168758675,0.06476089892914985},pop=0.008915919104637654,status=constrained,!color=#0c7bdc,species=Hrupicola,lineage-species=Hrupicola (Hrupicola),species-lineage=Hrupicola (Hrupicola)]):0.002977102558459146[&pop_95%_HPD={4.884772365665532E-4,0.004418660708181948},pop_median=0.00187644980889142,pop_range={2.6679302629407166E-4,0.0186946594670144},posterior=1.0,BranchRates.Species=0.7901520160151885,BranchRates.Species_95%_HPD={0.2735676398225156,1.389699099932738},BranchRates.Species_median=0.7487931314183525,BranchRates.Species_range={0.12905306588132237,3.060348453293478},height=0.026631542034294988,height_95%_HPD={0.018094399496041573,0.03588378348096622},height_median=0.026100150725967122,height_range={0.013097929168758675,0.06476089892914987},length=0.003047264542178161,length_95%_HPD={6.654099181852453E-4,0.006161772696203931},length_median=0.002705357861200672,length_range={2.8057659373764005E-4,0.02015419862238707},pop=0.002153418782027382,status=constrained,!color=#0c7bdc],(3:0.023967788429521866[&length_median=0.023967788429521866,length_range={0.01021173181019229,0.06297249645297097},pop=0.0013213891298643969,pop_95%_HPD={7.370025516943159E-4,0.002001917850594594},pop_median=0.0012740998660040175,pop_range={4.341727850333192E-4,0.003953898270022563},BranchRates.Species=0.5966324866391982,BranchRates.Species_median=0.5902896550688232,BranchRates.Species_range={0.2507053044982757,1.200065228716094},height=7.200935327583213E-19,BranchRates.Species_95%_HPD={0.40476453825275305,0.7960859152888595},height_95%_HPD={0.0,6.938893903907228E-18},height_median=0.0,height_range={0.0,1.3877787807814457E-17},length=0.024430739178279197,length_95%_HPD={0.015917349080992387,0.03379085434470791},status=constrained,!color=#0c7bdc,species=Hephedra,lineage-species=Hephedra (Hephedra),species-lineage=Hephedra (Hephedra)],10:0.023967788429521866[&pop_range={3.114511744065341E-4,0.002593422946378053},length_median=0.023967788429521866,length_range={0.01021173181019229,0.06297249645297097},BranchRates.Species=0.7197512953147788,BranchRates.Species_median=0.7126128765265483,BranchRates.Species_range={0.2784100602519293,1.5226870483529318},height=7.200935327583213E-19,BranchRates.Species_95%_HPD={0.48804849933596656,0.9595382100709303},height_95%_HPD={0.0,6.938893903907228E-18},height_median=0.0,height_range={0.0,1.3877787807814457E-17},length=0.024430739178279197,length_95%_HPD={0.015917349080992387,0.03379085434470791},pop=9.168825215273169E-4,pop_95%_HPD={5.107459973417101E-4,0.0013785779312486823},pop_median=8.850534770148948E-4,status=constrained,!color=#0c7bdc,species=Hxerica,lineage-species=Hxerica (Hxerica),species-lineage=Hxerica (Hxerica)]):0.005109464854904402[&posterior=1.0,length_median=0.004797629898118851,length_range={8.845745614208013E-4,0.041467262221537904},pop=0.001982192914268864,pop_95%_HPD={5.369361738691094E-4,0.00405314874881927},BranchRates.Species=0.773797065414752,BranchRates.Species_median=0.7337040001002308,BranchRates.Species_range={0.15212442186437136,3.0694844133130306},height=0.024430739178279204,BranchRates.Species_95%_HPD={0.27674648564403476,1.3204850404022703},height_95%_HPD={0.015917349080992387,0.03379085434470791},height_median=0.023967788429521866,height_range={0.01021173181019229,0.06297249645297098},length=0.005251867212588556,length_95%_HPD={0.001672750114499532,0.00980186291257109},pop_median=0.0017439309802550038,pop_range={2.8624642159593344E-4,0.019009202764888298},status=constrained,!color=#0c7bdc]):0.0037328861198811826[&length_median=0.0033082929702113635,length_range={3.057650980389792E-5,0.02563679015387321},pop=0.0019940981231819778,pop_95%_HPD={5.113632307574792E-4,0.003997351928081338},BranchRates.Species=0.7084562258670396,BranchRates.Species_median=0.6706809822839028,BranchRates.Species_range={0.08906966165604191,2.9747250114049666},height=0.02965321014453553,BranchRates.Species_95%_HPD={0.237049123087264,1.2403439972301407},height_95%_HPD={0.02057629140229639,0.03918527269157539},height_median=0.029077253284426268,height_range={0.014498265633235271,0.0711860052928818},length=0.0037496788317835186,length_95%_HPD={3.963681397850388E-4,0.008056314684623887},pop_median=0.0017617706386412874,pop_range={2.961836033628646E-4,0.015103044192390357},posterior=0.9954003066462236,status=constrained,!color=#0c7bdc]):0.0[&pop_95%_HPD={0.0015912350756225962,0.009263817625462632},pop_median=0.004669737038361662,pop_range={8.71433959067017E-4,0.021288505024065877},posterior=1.0,BranchRates.Species=1.1707512889941634,BranchRates.Species_range={0.2674980779897981,6.881332142677623},height=0.03341517243838358,BranchRates.Species_95%_HPD={0.46537622287156577,2.058811381005156},BranchRates.Species_median=1.0989787819500088,height_95%_HPD={0.024232023346084534,0.044055845027638436},height_median=0.03281013940430745,height_range={0.017502267136394207,0.07446970430591336},length=0.0,pop=0.005072473068490443,status=N/A,!color=#000000];
END TREES;


begin figtree;
set tipLabels.displayAttribute="species-lineage";
end figtree;
