# Supplementary material for: ﻿Species delimitation, biogeography, and natural history of dwarf funnel web spiders (Mygalomorphae, Hexurellidae, Hexurella) from the United States / Mexico borderlands
Source: Zookeys. 2023 Jun 14;1167:109–57. doi: 10.3897/zookeys.1167.103463 (PMC10285686; doi:10.3897/zookeys.1167.103463)
Supplement: Supplementary material 3 — Input matrices, analysis log files, and output tree files for nuclear and mitochondrial analyses [file zookeys-1167-109_article-103463__-s003.zip › ATP6.fasta]

>MY0059_Hexurella_apachea_SantaRitaMtns_MaderaCyn
gaaaaatatttgaagaaatttcttttcctaaaagatatggaattattataatttctatag
ttttggttttgttaattattataataaatttattaggattgtttccctatatttttactg
cttctgctcatcctgtaatttctttttctttaggaatagtaatatggatgtctttaatgt
taatgggatgaataaaaaattttaagaaaagatcggcgcatttggtttctgaaggatgtc
ctattattttatctccttttatagttataattgaagtaattagacatttgattcgtccta
ttactttgtctattcgattagcagcaaatataatagcaggacatttaattattggattaa
tttcttcaatttctgaaatttcttttcttagattttttattagattaataatacagatta
tactattagtattagagtggggtgtttgtttaattcaaggatttgtatttagagttttaa
ttataatatatattttagatttttattaa
>MY0139_Hexurella_SanDiego_Guatay
gaaaaatatttgaggagatttcttatcccaatggatatggaattattgttgtttctatag
ttttatttttatttattataataataaatttattagggttgtttccttatattttttcta
cttcttctcatcctgtagtatctttttctataggattagtgatttgaatgtcattattat
taatgggatgggtaaaaaaatttaagagcagatctgctcatttagtttctgaggggtgtc
ctttagtattatctccttttatagtaataattgaagttattagacatcttattcgccctg
ttacattatctattcgattagctgcaaatataatagctggacatttgattgttggtttga
tttcttctgtttctgaaatttctttttttagattttttctttctttatttatacaagttt
tgctgttagtgttagaatggggg-------------------------------------
-----------------------------
>MY5053_Hexurella_ChiricahuaMtns_PriceCyn
gaaaaatatttgaagaaatttcttttccttatagatatggaattataatgatttctatgg
tattgtttttgttagtgatgttaataaatttattgggattgtttccttatgtatttactg
cttctgctcatcctgttatttctttttctttaggaatagttatatgggtttctttatttt
taataggatgaataaaaaattttaggaaaagatcagcgcatttagtttctgaaggatgtc
ctataattttgtctccttttatagtaataattgaagttattagacatttaattcgtccta
ttactttatctattcgattagctgcgaatatgatggcaggtcatttaattattggattaa
tttcttcgatttcagagatttctttttttggattttttataagattatttatgcaaattt
tattgttagttttggagtgaggggtatgtttaattcaaggatttgtgtttagagtattag
taataatatatatattggatttttattaa
>MY5057_Hexurella_ChiricahuaMtns_PriceCyn
gaaaaatatttgaagaaatttcttttccttatagatatggaattataatgatttctatgg
tattgtttttgttagtgatgttaataaatttattgggattgtttccttatgtatttactg
cttctgctcatcctgttatttctttttctttaggaatagttatatgggtttctttatttt
taataggatgaataaaaaattttaggaaaagatcagcgcatttagtttctgaaggatgtc
ctataattttgtctccttttatagtaataattgaagttattagacatttaattcgtccta
ttactttatctattcgattagctgcgaatatgatggcaggtcatttaattattggattaa
tttcttcgatttcagagatttctttttttggattttttataagattatttatgcaaattt
tattgttagttttggagtgaggggtatgtttaattcaaggatttgtgtttagagtattag
taataatatatatattggatttttattaa
>MY5064_Hexurella_MuleMtns_Escabrosa
ggaagatatttgaagaaatttcatatcctaatggatatggaattataataatttctatag
ttttgtttttattagtaataataataaatttattggggttatttccttatgtttttactg
cttctgctcatcctgtagtttctttttctttaggattagtaatgtgaatatctttatttt
taataggatgaataaaaaattttaagaaaagttcagcacacttagtttctgaggggtgtc
ctttgattttatctccttttatagttataattgaagtaattagacatttaattcgtccta
ttactttgtctgttcgattggctgctaatataatagctggacatttaattattggattaa
tttcttcaatttctgaaatttctttttttagatttatcgttagattaattatacaaattt
tattattagtattggaatgaggagtttgtttaattcagggttttgtatttagagtttta-
-tataatatatat-ttggatttttattaa
>MY5066_Hexurella_MuleMtns_Escabrosa
ggaagatatttgaagaaatttcatatcctaatggatatggaattataataatttctatag
ttttgtttttattagtaataataataaatttattggggttatttccttatatttttactg
cttctgctcatcctgtagtttctttttctttaggattagtaatgtgaatatctttatttt
taataggatgaataaaaaattttaagaaaagttcagcacacttagtttctgaggggtgtc
ctttgattttatt-------------ataattgaagtaattagacatttaattcgtccta
ttactttgtctgttcgattggctgctaatataatagctggacatttaattattggattaa
tttcttcaatttctgaaatttctttttttagatttatcgttagattaattatacaaattt
tattattagtattggaatgaggagtttgtttaattcagggttttgt--------------
-----------------------------
>MY5071_Hexurella_SantaRitaMtns_AlisoSprings
ggaagatatttgaagaaatttcttttcctaacagatatgggattataataatttctatgg
tattagttttattggttataaatataaatttattaggattatttccttatatttttactg
cctcagctcatcctgtagtttctttttctttaggaatagtaatgtgaatatccttattat
taatgggatgaataaagaattttaagaagagatcagctcatttagtttctgaagggtgtc
ctattgtattatctccttttatagtaataattgaagtaattagacatttgattcgccctg
ttactttatcagttcggttagctgcaaatataatagcaggacatttaattattggaatga
tttcttcaatttcagaaatttcttttattagattttttattagattatttatgcagattt
tattattagtattagagtggggagtgtgtttaattcagggatttgtttttagagttttaa
ttataatatatatattggatttttattaa
>MY5075_Hexurella_ChiricahuaMtns_CaveCrkCyn
gaaaaatatttgaggaaatttcttttcctaatagatatggaattattataatttctatag
tattgtttttgttggtaataataatgaatttattgggattatttccttatgtttttactg
cttctgctcatcctgtaatttctttttctttaggaatagtaatatgaatttctttgtttt
taataggatggataaaaaattttagtaaaagatcagcacatttagtttctgaagggtgtc
ctttaattttagctccttttatagtgataattgaagttattagtcatttgattcgtccta
ttactttgtctattcgattagcagctaatataatagcaggacatttaattattggattaa
tttcttcaatttcagagatttcttttttaggattttttgtaagattatttatacaaattt
tgttattagtgttagaatgaggagtatgtttaattcaggggtttgtatttagagttttag
taatgatatatatgttggatttttattaa
>MY5126_Hexurella_SantaCatalinaMtns_NuggetCyn
gaaaagtatttgaagaaatttcttctcctaatagatatggaattataataatttctatag
tcttatttttattagtaataatgataaatttattgggattatttccttatattttttctt
cttcttctcatcccgtaatttctttttctttgggaatagtaatgagaatatcattattat
taatgggatgaataaaaaattttaaaaagagatcagcacatttagtttctgaaggatgtc
ctttaatattatctccttttatagtaataattgaaataattagacatttgattcgtccta
ttactttatctattcgattggctgcaaatataatagcaggacatttaattattggattaa
tttcttcaatttctgaagtttctttctttggattttttattagaatattattgcaaattt
tattattagtattagagtgaggggtatgtttaattcaaagatttgtgtttagagttttaa
ttataatgtatattttagatttttattaa
>MY5127_Hexurella_WhetstoneMtns_FrenchJoeCyn
gaaaaatatttgaggaaatttcttttcctaatagatatggaattgtaatgatttctatag
tgttatttttgttagtgatgataataaatttattagggttatttccttatgtatttactg
cttctgctcatcctgtagtttctttttctataggaatagtaatatggatatctttatttt
taataggatgaataaaaaactttaagaaaagatcagctcatttagtttctgaaggaagtc
caatgattctatctccttttatagtagtaattgaagtaattagacatttaattcgtccta
ttactttgtctatccgtttagctgcaaatatgatagcaggtcatttaattattggattaa
tttcttcaatttcagaaatttctttttttagattttttataagattaattatacagatta
tattattagtattggagtgaggtgtatgtttgattcagggatttgtgtttagagttttaa
ttataatgtatattttagatttttattaa
>MY5128_Hexurella_WhetstoneMtns_FrenchJoeCyn
gaaaaatatttgaggaaatttcttttcctaatggatatggtattatgatgatttctatag
tgttatttttattagtgatgataataaatttattaggattatttccttatatttttactg
gtactgctcatcctgtagtttctttttctttaggaatagtaatatgggtgtctttatttt
taataggatgaatgaaaaattttaagaaaagttcagctcatttagtttctgaagggtgtc
caatgattttatccccttttatagtaataattgaagtaattagacatttaattcgtccta
ttactttatctattcgtttagctgcaaatataatagcaggacatttaattattgggttga
tttcttcaatttcagaaatttctttttttagattttttataagattaattatacagattt
tattattagtattagaatgaggtg------------------------------------
-----------------------------
>MY5131_Hexurella_PedregosaMtns_PruneCyn
gaaaaatatttcaagaaatttcttttcctaatgggtatggaattatttctatttctatag
tgttatttttattagtaataataataaatttattaggattgtttccttatgtatttactg
cttctgctcatcctgttatttctttttctttaggaatagtaatatgggtatctttatttt
taataggatgaataaaaaattttagaaaaagatcagcgcatttagtttctgaaggctgtc
ctattattttgtctccttttatagtaatgattgaagtaattagacatttgattcgtccta
ttactttatctattcgattagctgcaaatataatagcgggtcatttaattattggattaa
tttcttcgatttcagaaatttctttttttggatttttagtaagtttatttatacaaattt
tattattagtattagaatgaggagtgtgtttgattcaaggatttgtgtttagagtattag
taatgatatatatattggatttttattaa
>MY5132_Hexurella_PedregosaMtns_PruneCyn
gaaaaatatttcaagaaatttcttttcctaatgggtatggaattatttctatttctatag
tgttatttttattagtaataataataaatttattaggattgtttccttatgtatttactg
cttctgctcatcctgttatttctttttctttaggaatagtaatatgggtatctttatttt
taataggatgaataaaaaattttagaaaaagatcagcgcatttagtttctgaaggctgtc
ctattattttgtctccttttatagtaatgattgaagtaattagacatttgattcgtccta
ttactttatctattcgattagctgcaaatataatagcgggtcatttaattattggattaa
tttcttcgatttcagaaatttctttttttggatttttagtaagtttatttatacaaattt
tattattagtattagaatgaggagtgtgtttgattcaaggatttgtgtttagagtattag
taatgatatatatattggatttttattaa
>MY5136_Hexurella_MiddlemarchCyn
gaaatatatttgaggagatttcttttcctaatgggtatggaattataataatttctatag
ttttatttttattggtaataataataaatttattgggattgtttccttatattttt----
------------------------------------------------------------
---------------------------------------atttagtttctgaggggtgtc
ctttaattttatctccttttatagttataattgaagcaattagacatttgattcgtccaa
ttactttgtctgttcgattggcagcgaatataatggcaggacatttaattattggattga
tttcttcaatttcagaaatctctttttttggattttttattagaatatttatgcagattt
tattaatggtattggagtgaggggtttgtctaattcaaggatttgtgtttagagttttaa
ttataatgtatattttagatttttattaa
>MY5147_Hexurella_DragoonMtns_NF_345A
gaaaaatatttgaagaaatctcttttcctaatagatatggaattataataatttctatag
ttttatttttattggtaataataataaatttattgggattatttccttatatttttacag
ccacagcccatcctgtaatttctttttctttagggttagtgatgtgattatctttgtttt
taataggatgaattaaaaaatttaagggaagatcagcacacttagtttctgaggggtgtc
ctttaattttatctccttttatagtaataattgaagtaattagacatttgattcgtccaa
ttactttatctgttcgattggcagcaaatataatagcgggacatttaattattggtttga
tttcttcaatttcagaaatctctttttttgggttttttattagattaattatgcagattt
tattaatggtattagagtggggggtgtgtttaattcaaggatttgtgtttagagtattaa
ttataatgtatattttagatttttattaa
>MY5152_Hexurella_WhetstoneMtns_ApacheCyn
gaaaaatatttgaagaaatttcttttcctaatggatatggaattataataatttccatag
ttttatttttattggttatgataataaatttattggggttgtttccttatatttttactg
ctactgctcatcctgtagtttctttttctttaggaatagtaatatgagtttctttatttt
tgatagggtgaataaaaaattttaagaaaagatctgctcatttagtatctgaagggtgtc
ctttaattttatctccttttatagtaataattgaagtaattagacatttgattcgtccta
ttacattatctgttcgtttagctgcaaatataatagcgggtcatttaattattggattaa
tttcttcaatttcagagatttctttttttagattttttataagattatttatacagattt
tgttattattattagagtggggggtgtgtttaattcaagggtttgtatttagagttttaa
ttataatatatattttagatttttattaa
>MY5154_Hexurella_SantaRitaMtns_AdobeCyn
gaaaaatatttgaagaaatttcatatccttttagatatgggattattattgtttctatag
tattgttttttatagtaataataataaatttattgggattgtttccttatatttttactg
ctactgctcatcctgtgatttctttttctgtgggaatagtaatatgaatgtctttattat
taataggatgaataaaaaattttaagaaaagatcggctcacttagtttctgaaggatgtc
ctttaattttagctccttttatagtaacaattgaagtaattagacatttgattcgtcctg
ttactttatcagttcgattggctgcaaatataatagcgggacatttaattattggattaa
tttcttcaatttctgaagtttctttatttggattttttattagaataattatacaaattt
tattattagtattggagtgaggagtatgcttaattcaaggatttgtatttagagtgttag
taa--------------------------
>MY5157_Hexurella_SantaCatalinaMtns_Redington
--------tttgaagaaatttcttttcctaatgggtatggaattatagtaatttctatat
ctttatttttattagtgacaat-ataaatttattgggactatttccttatatttttactg
cttctgctcatcctgtagtttctttttctttggggttagtaatatggatgtctttattat
taatggggtgaataaaaaattttaagaaaagttcggcacatttagtttctgaagg-----
---------tatctcctttaatagtaatgattgaaataattagacacttaattcgtccta
ttactttatcaattcgattagctgctaatataatagcaggacatttaattattggattaa
tttcttcaatttcagaaatttctttttttagattttttattagcttattaatacagattt
tattattattattagagtggggtgtgtgtttaattcaaggatttgtatttagagttttaa
ttataatatatattttagattttaattaa
>MY5175_Hapachea_HarshawRd_PatagoniaMtns
------------------------------------------------------------
-----------------------ataaatttattaggattgtttccttatatttttactg
cttctgctcatcctgtagtttctttttctttaggaatagtgatgtggatgtcattaataa
ttatagggtgaatgaaaaattttaagaaaagatcggctcatttagtttctgaagggtgtc
ctattattttatctccttttatagtaataattgaagtaattagacatctaattcgtccta
ttactttatcagttcgattagctgcaaatataatagcgggacatttaattattggattaa
tttcttcaatttctgaaatttcttttcttagattttttgttagattattaatacaaattt
tattattagtgttagaatgaggagtatgtttaattcaaggatttgtttttagagttttga
ttataatatatattttggatttttattaa
>MY5180_Hapachea_MustrangPk_MustangMtns
gaaagatatttgaagaaatttcttttcctaatgggtatggaattataataatttctatag
ttttatttttattggtaataataatgaatttattaggattatttccttatatttttactg
cttctgctcaccctgttgtttctttttctttgggaatagtaatgtggatatctttatttt
taatgggatgaataaaaaattttaaaaaaagatcagctcacttagtttctgaaggatgtc
ctataattttatctccttttatagtaataattgaagtaattagccatttaattcgtccta
ttactttatctgttcgtttagcagcaaatataatagcaggccatttgattattgggttaa
tttcttcagtttctgaaatttctttttttagattttttatgagactatttatgcaaattt
tattgttagtattagagtgaggggtttgtttaattcaaggatttgtatttagagttttag
taataatatatattttagatttttattaa
>MY5181_Hapachea_MustrangPk_MustangMtns
------------------------------------------------------------
------------------------------------------------------------
------------------------------------------------------------
------------------------------------------------ctgaaggatgtc
ctataattttatctccttttatagtaataattgaagtaattagccatttaattcgtccta
ttactttatctgttcgtttagcagcaaatataatagcaggccatttgattattgggttaa
tttcttcagtttctgaaatttctttttttagattttttatgagactatttatgcaaattt
tattgttagtattagagtgaggggtttgtttaattcaaggatttgtatttagagttttag
t---------------------------a
>MY5193_Hapachea_HarshawRd_PatagoniaMtns
------------------------------------------------------------
------------------------------------------------------------
------------------------------------------------------------
------------------------------------------------------------
-----attttatctccttttatagtaataattgaagtaattagacatctaattcgtccta
ttactttatcagttcgattagctgcaaatataatagcaggacatttaattattggattaa
tttcttcaatttctgaaatttcttttcttagattttttgttagattattaatacaaatct
tattattagtgttagaatgaggagtatgtttaattcaaggatttgtttttagagttttga
ttataatatatattttggatttttattaa
>MY5194_Hapachea_Ordsummit_MtOrd
------------------------------------------------------------
--------------------------------ttaggattatttccttatatttttactg
cttctgctcatcctgtaatttctttttcattaggaatggtaatatggatatctttgttta
taataggatgagtaaaaagttttaagaaaagatctgctcatttagtttctgaaggatgtc
caattattttatctccttttatggtagttattgaagtaattagacatttaattcgtccta
ttactttatccattcggttggctgcaaatataatagcaggacatttaattgtaggattga
tttcttcagtttctgaagtttctttttttggattttttttaagagtttttatacaaattt
tattattagtgttggaatggggagtttgtttaattcaaggatttgtatttagagtgttag
taataatatatattttggatttttattaa
>MY5195_Hapachea_Ordsummit_MtOrd
------------------------------------------------------------
------------------------------------------------------------
------------------------------------------------------------
------------------------agaaaagatctgctcatttagtttctgaaggatgtc
caattattttatctccttttatggtagttattgaagtaattagacatttaattcgtccta
ttactttatccattcggttggctgcaaatataatagcaggacatttaattgtaggattga
tttcttcagtttctga----------------ttttttttaagagtttttatacaaattt
tattattagtgttggaatggggagtttgtttaattcaaggatttgtatttagagtgttag
taataatatatattttggatttttattaa
>MY5266_Hencina_CerroBolla
------------------------------------------------------------
------------------------------------------------------------
-------------------------ttctgtaaattgaattattttgatattgttattat
------------------------------------------------------ggtgtc
ctttaattttatctccatttatggtagtgattgaagttattagtcatttaattcgtccta
ttactttatctgttcggttggctgcaaatatgatggctggacatttaattattgggttaa
tttcttctatttctgaaatttccttttttagatttttttt--------------------
------------------------------------------------------------
-----------------------------
>MY5267_Hencina_CerroBolla
------------------------------------------------------------
------------------------------------------------------------
--------------------------------------gtaatttggatatctttgatgt
taatggggtggatgaaaaaatttaaattgagatctgctcatttagtttctgaggggtgtc
ctttaattttatctccatttatggtagtgattgaagttattagtcatttaattcgtccta
ttactttatctgttcggttggctgcaaatatgatggctggacatttaattattgggttaa
tttcttctatttctgaaatttccttttttagattttttctttctttattgatgca-----
---------------------------------------gatttgtgtttagagttttaa
ttataatatatattttggaattttatta-
>MY5269_Hexurella_GuadalupeValley
gaatgatgtttttagaaatttctt-tcctaatggttatggaattttaatagtttctatg-
--ttgtttatgtttattatgataataaatttattaggattatttccttatattttttctg
tttcttctcatccttcagtgtctttttctataggattagtaatata---gttcattatat
taatagggtgaatgaaaaaatttaaattaagatctgctcatttagtttctgaggggtgtc
ctttagttttatcaccgtttatagtaataattgaagttattagacatttaattcgtcctg
ttactttatctattcggttggctgctaacataatggccggacatttgattattggattaa
tctcttctatttctgaagtttctttttttgggtttttcttttctttgttaatgcaattta
tattattattattagagtgaggggtatgtttaattcagagatttgtctttagagttttag
ttataatgtatattttggaattttatta-
>MY5271_Hexurella_GuadalupeValley
------------------------------------------------------------
------------------------------------------------------------
-----------------------------------------------gtatcattaatat
taatagggtgaatgaaaaaatttaaattaagatctgctcatttagtttctgaggggtgtc
ctttagttttatcaccgtttatagtaataattgaagttattagacatttaattcgtcctg
ttactttatctattcggttggctgctaatataatggccggacatttgattattggattaa
tctcttctatttctgaagtttctttttttggatttttcttttctttgttaatgcaattta
tattattattattagagtgaggggtatgtttaattcagagatttgtctttagagtwttag
twataatgtatattttggaattttatta-
>MY5276_Hexurella_SanPedro_Martir
gaaaagtaggagtagaaatttcatttcctaatggttatggaattttaataatttctatag
tattatttatatatattataataataaatttgttgggattatttccttatattttttctg
cttcttctcatccttctgtgtctttttctatggggttggttatttgaatgtcgttaatat
taatgggatgaataaaaaaatttaagttaagatctgctcatttggtttctgaggggtgtc
cgttgattttatctccttttatagtaataattgaagttattagacacttaattcgtccta
ttactttatctgttcggttggctgctaatataatagctggtcatttaattattggattga
tttcttctatttctgaagtttctttttttggtttttttctttcattattaattcagttaa
tattattagtattggagtgaggtgtatgtttgattcaaagatttgtatttagagttttga
ttataatgtatattttagagttttatta-
>MY5277_Hexurella_SanPedro_Martir
--------------------------------------------------atttctatag
tattatttatatatattataataataaatttgttgggattatttccttatattttttctg
cttcttctcatccttctgtgtctttttctatggggttggttatttgaatgtcgttaatat
taatgggatgaataaaaaaatttaagttaagatc-----------------------gtc
cgttaattttatctccttttatagtaataattgaagttattagacacttaattcgtccta
ttactttatctgttcggttggctgctaatataatagctggtcatttaattattggattga
tttcttctatttctgaagtttctttttttggtttttttctttcattattaattcagttaa
tattattagtattggagtgaggtgtatttttgattcaaagatttgtat------------
-----------------------------
>MY5280_Hexurella_ArroyoSalado
gaaagatatttagagaaatttcatttcctaatggatatggaattttaatagtttctatag
tattatttttatttattataataataaatttattaggattatttccttatattttttctt
cttcttctcatcctgtagtttctttt------------gtaatatgaatatctttattgt
tgataggatgattaaaaaaatttaaaataagatctgctcatttggtttctgaggggtgtc
ctttggttttatctccttttatagtaataattgaggtaattagacatttaattcgtcctg
taactttatctattcgattagccgctaatatgatagcaggtcatttaattgttggattaa
tttcttcaatttcagaattttctttttttagatttttt----------------------
------------------------------------------------------------
-----------------------------
>MY5282_Hexurella_ArroyoSalado
------------------------------------------------------------
----------------------------------aggattatttccttatattttttctt
cttcttctcatcctgtagtttctttttctatagggttagtaatatgaatatctttattat
tgataggatgattaaaaaaatttaaaataagatctgctcatttggtttctgaggggtgtc
ctttggttttatctccttttatagtaataattgaggtaattagacatttaattcgtcctg
taactttatctattcgattagccgctaatatgatagcaggtcatttaattgttggattaa
tttcttcaatttcagaattttctttttttagattttttttctctttattgtttcaagtag
tgttattaattttagaatggggggtatgtattattcaaggatttgtatttagagtattga
ttataata---------------------
>MY5288_Hrupicola_Deadman_Hills
------------------------------------------------------------
------------------------------------------------------------
------------------------------------------------------------
------------------------------------------------------------
----------------ttttatagtgatgattgaagtaattagacatttaattcgtccag
ttactttatcaattcgattagctgcaaatataatggctgggcatttaattattgggttaa
tttcttctatttctgaagtttctttttttgggtttttt----------------------
------------------------------------------------------------
-----------------------------
>MY5309_Hapachea_JohnnyLyon_Hills
gaaaaatatttatagaaatttcttctcctaacggatatggaattgttatgctttctatag
tattatttttgttagtaataataataaatttattagggttatttccttatgtttttactg
cttctgctcatcctgtggtttcttttt-tttgggaatagtaatatgaatatctttatttt
taataggatgaatgaaaaattttaaaagaagatcggctcatttagtttctgaaggttgtc
ctattattttatctccttttatagtaataattgaagtaattagacatttaattcgtccta
ttactttatctgttcgtttagcagcgaatataatagcgggtcatttaattattgggttaa
tttcatcaatttcagaaatttcattttttggtttttttattagattattaatacagattt
tattattagtattagagtgaggggtatgcttaattcagggatttgtatttagagtattag
taataatatatattttggatttttattaa
>MY5310_Hexurella_AntelopeCyn_CerbatMtns
------------------------------------atgggattataatgatttctatgg
tattgtttataatggttatgttaataaatttattgggattatttccttatatttttactg
cttctgctcatcctgtggtttctttttcattaggattagtaatgtgggtgtctttatttg
taatgggatgaataaaaaaatttaaagatagatctgctcatttagtgtctgaggggtgtc
caattattttatctccttttatagttataattgaggtaattagacatttaattcgtcctg
taactttgtctgtgcggttggctgctaatataatggcagggcatttaattattggactta
tttcttctatttctgaagtttctttttttggattttttttaagaattattttacaaattt
tgttgttagtattggagtgaggagtatgtttaattcagggatttgtttttagagttttag
taatgatgtatattttggatttttat---
>MY5311_Hexurella_AntelopeCyn_CerbatMtns
------------------------------------------------------------
-----------------------------------ggattatttccttatatttttactg
tttctgctcatcctgtggtttctttttcattagggttagtaatgtgggtgtctttatttg
taatgggatgaataaaaaaatttaaaaatagatctgctcatttagtgtctgaggggtgtc
caattattttatctccttttatagttataattgaggtaattagacatttaattcgtcctg
taactttgtctgtgcggttggctgctaatataatggcaggacatttaattattggactta
tttcttctatttctgaagtttctttttttggattttttttaagagttattttacaaattt
tgttgttagtattggagtgaggagtatgtttaattcagggatttgtttttagagtgttag
taatgatgta-------------------
>MY5312_Hexurella_FoxCyn_MusicMtns
gaaatatatttatggaaatttcttgtcctaatagatatgggattataatgatttctatgg
tattgtttatgatggttatgttaataaatttattaggattatttccttatatttttactg
cttctgctcatcctgtggtttctttttcattaggattagtaatgtgggtgtctttatttg
------------------------------------------------------------
------------------------------------------------------------
------------------------------------------------------------
------------------------------------------------------------
------------------------------------------------------------
-----------------------------
>MY5313_Hexurella_FoxCyn_MusicMtns
-----atatttatggaaatttcttgtcctaatagatatgggattataatgatttctatgg
tattgtttatgatggttatgttaataaatttattaggattatttccttatatttttactg
cttctgctcatcttgtggtttctttttcattaggattagtaatgtgggtgtctttatttg
taatgggatgaataaaaaaatttaaaaatagatctgctcacttagtgtctgaggggtgtc
caattattttatctccttttatagttataattgaggtaattagacatttaattcgtcctg
taactttgtctgtgcggttggctgctaatataatggcagggcatttaattattggactta
tttcttctgtttctgaagtttctttttttggattttttttaagaattattttacaaattt
tgttgttagtattggagtgaggagtatgtttaattcagggatttgtttttagagttttag
taatgatgtatattttgga----------
>MY5314_Hexurella_Grasshopper_BrushyMtn
------------------------------------------------------------
------------------------------------------------------------
----------------------------------------------------------ta
taataggatgagtaaagaattttaaaaagagatcagctcatttggtttctgaagggtgtc
caatgattttatctccttttatagtaataattgaggttattagacatttgattcgtcctg
taactttatctgttcgattagctgctaatataatggcaggacatttaattattggattaa
tttcttcaatttctgaggtttctttttttggattttttgttagaattatttttcaaattt
tattattagtattagaatgaggagtgtgtttaattcagggttttgtatttagagtattag
taataatatatattttagatttttattaa
>MY5315_Hexurella_WagonerRd_BradshawMtns
------------------------------------------------------------
----------------aataataataaatttattaggattatttccttatatttttactg
cttctgctcatcctgtaatttctttttcattaggaatggtaatgtgagtatctttattta
taataggatgaatgaaaagttttaaaaaaagatctgctcatttag---------------
---------------------------------------ttagacatttaattcgtcctg
tgactttatctgttcgattagctgcaaacataatagcggggcatttaattgtaggattaa
tttcttcaatttctgaagtttctttttttggattttttgtaagagttattatacaaattt
tgttgttagtattggaatgaggagtttgtttaattcaaggatttgtttttagagtattgg
taataatatatattttggatttttattaa
>MY5316_Hexurella_WagonerRd_BradshawMtns
------------------------------------------------------------
------------------------------------------------------------
------------------------------------------------------------
---------------------------------------------------aaggatgtc
caatgattttatctccttttatggtaattattgaagtaattagacatttaattcgtcctg
tgactttatctgttcgattagctgcaaacataatagcggggcatttaattgtaggattaa
tttcttcaatttctgaagtttc--------------------------------------
------------------------------------------------------------
-----------------------------
>MY5317_Hrupicola_Cottonwood_SnYsidroMtns
------------------------------------atggaattattataatttctatag
ttttgtttttatttattataataataaatttattaggattatttccttacattttttctg
cttcttctcatcctgtagtatctttttctataggattagtaatatgaatgtctttattat
taatagggtgagtaaaaaaatttaagagaagatctgctcatttagtttctgaggggtgtc
ctttagtattatctccttttatagtaataattgaagtaattagacatttgattcgtccag
ttactttgtctattcgattagctgctaatataatggctggtcatttgattattgggctaa
tttcttctatttctgaagtttctttttttggattttttatttctttatttatacagatta
tattattaattttagaatgaggggtttgtttaattcaaagatttgtatttagagtattaa
ttataatgtatatgttggaattttattaa
