# Supplementary material for: ﻿Species delimitation, biogeography, and natural history of dwarf funnel web spiders (Mygalomorphae, Hexurellidae, Hexurella) from the United States / Mexico borderlands
Source: Zookeys. 2023 Jun 14;1167:109–57. doi: 10.3897/zookeys.1167.103463 (PMC10285686; doi:10.3897/zookeys.1167.103463)
Supplement: Supplementary material 3 — Input matrices, analysis log files, and output tree files for nuclear and mitochondrial analyses [file zookeys-1167-109_article-103463__-s003.zip › ATP8.fasta]

>MY0059_Hexurella_apachea_SantaRitaMtns_MaderaCyn
atgaagattcctcaattaagtccgattttttgaataatttttcctttttttatatttatt
attttgattattttttttatagaagttgggaaaagagaaaaattgagattagaagt
>MY5053_Hexurella_ChiricahuaMtns_PriceCyn
atgaagattcctcaattaagtccaattttttgaataatttttccttttcttttgttgatt
attttaataattttttttttagaagtaggaaaaaga-aaaaattaactttaggagt
>MY5057_Hexurella_ChiricahuaMtns_PriceCyn
atgaagattcctcaattaagtccaattttttgaataatttttccttttcttttgttgatt
attttaataattttttttttagaagtaggaaaaagagaaaaattaaccttaggagt
>MY5066_Hexurella_MuleMtns_Escabrosa
acgaagattcctcaattgagtccaattctttgaataatttttcctttttttttattatta
gttttaataattttttttttagaaattgggaaa---------------ttagaaat
>MY5071_Hexurella_SantaRitaMtns_AlisoSprings
atgaagattcctcaattaagtcctattctttgaataatttttcctttttttttattaata
attttggttgttttttttatggaagttggaaaaagagaaaaattaagattagaagt
>MY5075_Hexurella_ChiricahuaMtns_CaveCrkCyn
atgaagattcctcagttgagtccaattttttgaataatttttccttttattttaataatg
attttgattgttttttttttagaaattggaaaaagagaaaaattaatgttaaaagt
>MY5126_Hexurella_SantaCatalinaMtns_NuggetCyn
atgaagattcctcagttgagtccaattttttgaataatttttcctttttttatatttatt
actttagttttgttttttatagaaattggaaaaagagaagaattaaaaataggagt
>MY5127_Hexurella_WhetstoneMtns_FrenchJoeCyn
atgaagattcctcagttaagtcctattttttgaatagtttttcctttttttttgataatg
gttttagtaatttttttaatggaagtaggaaaaagagaaaggttaatattagaagt
>MY5128_Hexurella_WhetstoneMtns_FrenchJoeCyn
atgaagattcctcagttaagtccgattttttgaatagtttttcctttttttttgatagta
gttttagtaattttttttatggaagtgggaaaaagagaaaagttaatattagaaat
>MY5131_Hexurella_PedregosaMtns_PruneCyn
-----------------------aattttttgaattgtttttcctttttttttattggtt
attttagtaattttttttatagaggttggaaaaagagaaaaattaatgttaagagt
>MY5132_Hexurella_PedregosaMtns_PruneCyn
atgatgattcctcagttgagtccaattttttgaattgtttttcctttttttttattggtt
attttagtaattttttttatagaggttggaaaaagagaaaaattaatgttaagagt
>MY5152_Hexurella_WhetstoneMtns_ApacheCyn
atgaagattcctcagttaagtccgattttttgaataatttttccttttgttttattaatg
gttttagtaattttttttatagaagtaggaaaaagagaaaatataaaattagaaat
>MY5154_Hexurella_SantaRitaMtns_AdobeCyn
------attcctcagttgagtccaattttttgaataatttttcctttttttatattaata
attttagtagtttttctaatagaaattagaaaaggagaaaagtttaagttgagaat
>MY5175_Hapachea_HarshawRd_PatagoniaMtns
--------------------------------aataatttttccttttattttatttata
attttggttattttttttatagaaattggaaaaagagaaaaattaaaattagaagt
>MY5267_Hencina_CerroBolla
---------------ttaagccta--tttttgaataatttttccttttattt--------
--------------------------------------------------------
>MY5271_Hexurella_GuadalupeValley
-------------------gacctattttttgaatagtttttccttttgtttcttttatt
gttttaataattttttttttagaa--------------------------------
>MY5288_Hrupicola_Deadman_Hills
atgaagattcctcagttaagtccaattttttgaattatttttccttttttttcttttttt
gttttaatgatttttttt--------------------------------------
