# Supplementary material for: ﻿Species delimitation, biogeography, and natural history of dwarf funnel web spiders (Mygalomorphae, Hexurellidae, Hexurella) from the United States / Mexico borderlands
Source: Zookeys. 2023 Jun 14;1167:109–57. doi: 10.3897/zookeys.1167.103463 (PMC10285686; doi:10.3897/zookeys.1167.103463)
Supplement: Supplementary material 3 — Input matrices, analysis log files, and output tree files for nuclear and mitochondrial analyses [file zookeys-1167-109_article-103463__-s003.zip › COX1.fasta]

>MY0059_Hexurella_apachea_SantaRitaMtns_MaderaCyn
atctttaaaccttcaaagtttaagagagaaataaaggtttacagcctttcatcttgattt
ttaaaagaattatgaatttgcagttcattgttttattaaactaatttctgcgatgaattt
attctactaatcataaggatattggaactttgtatttaatttttgggatttgatcaggaa
tagtaggaactgccataagagtaattattcggactgagttaggacaagtgggtagattat
taggggatgatcatttgtataatgttattgtaactgctcatgcttttgtaatgatttttt
ttatagtaatacctattataattggaggatttggaaattgaatggtacctttaatattag
gatctccagatatagcttttcctcggatgaataatttaagattttgacttcttcctcctt
ctttgttttttttgattttatcttctttggtagaaaaaggggtaggagcgggatgaactg
tttatcccccattatcttcttttttagggcactcaggaagaagaatagattttgctattt
tttctttacacttagctggtgcttcttctattataggagctgtaaattttatttctacta
ttattaatatgcgaagaaagggaataagaatagagaaagttccattatttgtatggtcgg
tgttaattactgctattttactattactatctttacctgttttagcgggagctattacta
tgttattgacagatcgaaattttaatacgtcattttttgatccagcaggagggggagatc
caattttgtttcagcatttattttgattttttggacatcctgaagtttatattttaattt
tacctggatttggaataatctctcatattattagttcttctgttgggaagcgagaacctt
ttggaagattaggaataatttatgctatggtaggaattggaggaatggggtttgtagttt
gagctcatcatatattttctgtagggatagatgttgatactcgagcttattttacttctg
ctacaataattattgctgtccctactggaattaaggtatttagatgaatagctacattgt
ttggatcttattttaaattggatgcttcaatgttgtgaagagtgggatttatttttttat
ttacaataggggggattacaggagtgattttagcaaattcttctttggatattattctcc
atgatacttattatgtggttgctcattttcattatgttttaagaatgggagctgtatttg
ctattttaggaggattttcttattgattacctttattttttggattggcgttgaattcaa
agcgaatggttttacatttttatgttatatttttaggagtaaatttarstttttttccyc
arcattttttaggaatgaatggaatacctcgtcgatattctgactatcctgacgcttttt
taatgtgaaatgtggtttcgagaatgggatctattatttcattattagggattatatttt
tagtaatggtagtttgagaaagaatagtaagaaaacatttaattgtattttcttattttg
tttctggatctatagaatggcaatggagattacctcccctggagcattctttcaatcaaa
tagtattatgt
>MY0139_Hexurella_SanDiego_Guatay
atctttaaaccttcaaagtttatgagagaaataaaggtttacagcctttcatcaagattt
ttaaggagattatgaatttgcagttcattgttttaataaactaatttctgcgatgaatat
attctactaatcataaggatattggaactttgtatttaatttttgggatttgatctggaa
tggttggaactgcaataagagttattattcgaactgagttggggcaggttggtagattgt
tgggggatgatcatctttataatgttattgttactgctcatgcttttgttatgatttttt
ttatagttatgcctattataattgggggatttggaaattggatagttcctttaatattag
gttctccagatatagcttttcctcgaataaataatttaagattttgacttcttccccctt
ctttgttttttttgtttttatcttctttggtagaaaagggagtaggggctgggtgaactg
tttatcctcccttatcttcttttttagggcattcgggaagaagaatggattttgctattt
tttctttacatttagctggggcttcttctattataggagctgtaaattttatttctacta
ttattaatatgcgaagaaagggaataagaatagagaaagttcctttgtttgtgtgatctg
ttttaattactgctattttattattattgtctttacctgttttggctggggctattacca
tattattgactgatcgaaattttaatacttctttttttgatcctgctgggggaggagatc
cgattttgtttcaacatttattttgattttttggacatccagaggtttatattttaattt
tgcctggatttgggataatttcccatattatgagatcttctgtaggtaagcgtgaacctt
ttgggagattagggataatttatgctatagtgggaattgggggaataggatttgttgttt
gagctcatcatatattttctgtaggaatagatgtggatactcgggcttattttacttctg
ctactataattattgcagttcctactggaattaaagtatttagatgaatggctacgttgt
ttggatcttattttaagttggattcttcaatattgtggagagtaggatttatttttttat
ttacaatggggggaattactggagtaattttggctaattcttctttagatattattcttc
atgatacttattatgtagtggcccattttcattatgttttgagaatgggggctgtttttg
caattttaggggggttttcttattgatttcctttgttttttggtttggttttaaattcta
agcgaatgattttacatttttatgtaatgtttttaggtgtaaatttgactttttttcctc
aacattttttaggaatgaatgggatacctcgtcggtattctgattatcctgatgcttttt
tgttgtgaaatgtagtttctagaataggatctattatttctttattaggaattatgtttt
tagtaattgtggtttgagaaagaatggtaagaaaacatttagtagtattttcttattttg
tttctggatccatggaatggcagtgggggttacctcctttggaacattcttttaatcagt
tagtattatgt
>MY5053_Hexurella_ChiricahuaMtns_PriceCyn
atctttaaaccttcaaagtttaagagaaaaataaaggtttacagcctttcatcttgattt
ttatgaaaattttgaatttgcagttcattgttttattaaactaatttctgcgatgaattt
attcaactaatcataaggatattggaactttatatttaatttttggaatttgatcaggaa
tagtggggactgcaatgagagtaattattcgtactgaattaggacaggtggggagattat
tgggagatgatcatttatataatgttattgttactgctcatgcttttattatgatttttt
ttatggtaatgcctattataattggaggatttggaaattggatagttcctttaatgttag
gatctccagatatagcttttcctcgaatgaataatttaagattttggcttcttcctcctt
ctttattttttttaattttatcttctttagtggagaaaggagtaggagcgggatgaacag
tgtatcctccattatcttcttttttaggacactcagggagaagaatagattttgctattt
tttctttacatttagctggagcatcttctattataggagcagtaaattttatttctacaa
tcgttaatatgcgtagaaagggaataagaatggaaaaagttccattgtttgtgtggtctg
ttttaattactgctattttattgttgttatcattgcctgtattagctggagctattacta
tattattaacagatcgaaattttaatacgtcattttttgatccggctggaggaggagatc
caattttatttcaacatttgttttggttttttgggcatcctgaagtttatattttaattt
tgcctggatttggaatgatttctcatattattagttcttctgtaggaaaacgagaacctt
ttggaagattaggaatgatttatgctatagtaggaattggaggaatgggatttgtagttt
gggctcatcatatgttttctgttgggatagatgtagatactcgggcttattttacttctg
ctactatgattattgctgttcctacaggaattaaagtgtttagatgaatagctacattat
ttggatcttattttaaattagatgcttcaatattatgaagagtgggatttatttttttat
ttactatggggggaattactggggtgattttagcaaattcttctttagatattattcttc
atgatacttattatgtagtcgctcattttcattatgttttaagaatgggagctgtttttg
ctattttaggaggattttcttattggtttcctttattttttgggttggctttaagttcta
agcgaatggttttacatttttatgtaatatttttaggggtaaatttgactttttttcctc
aacattttttgggaataaatggaatacctcgtcgttattctgattatcctgatgcttttt
taatatgaaatgtggtctcaagaatggggtcaattatttcattgttaggaattatgtttt
tggtgatggtagtttgggaaagaatagtaagaaagcatttaattgttttttcttattttg
tttctggatctatggaatgacaatgaagattgcctcctttagaacattcttttaatcaaa
tggtgttgtgt
>MY5057_Hexurella_ChiricahuaMtns_PriceCyn
atctttaaaccttcaaagtttaagagaaaaataaaggtttacagcctttcatcttgattt
ttatgaaaattttgaatttgcagttcattgttttattaaactaatttctgcgatgaattt
attcaactaatcataaggatattggaactttatatttaatttttggaatttgatcaggaa
tagtggggactgcaatgagagtaattattcgtactgaattaggacaggtggggagattat
tgggagatgatcatttatataatgttattgttactgctcatgcttttattatgatttttt
ttatggtaatgcctattataattggaggatttggaaattggatagttcctttaatgttag
gatctccagatatagcttttcctcgaatgaataatttaagattttggcttcttcctcctt
ctttattttttttaattttatcttctttagtggagaaaggagtaggagcgggatgaacag
tgtatcctccattatcttcttttttaggacactcagggagaagaatagattttgctattt
tttctttacatttagctggagcatcttctattataggagcagtaaattttatttctacaa
tcgttaatatgcgtagaaagggaataagaatggaaaaagttccattgtttgtgtggtctg
ttttaattactgctattttattgttgttatcattgcctgtattagctggagctattacta
tattattaacagatcgaaattttaatacgtcattttttgatccggctggaggaggagatc
caattttatttcaacatttgttttggttttttgggcatcctgaagtttatattttaattt
tgcctggatttggaatgatttctcatattattagttcttctgtaggaaaacgagaacctt
ttggaagattaggaatgatttatgctatagtaggaattggaggaatgggatttgtagttt
gggctcatcatatgttttctgttgggatagatgtagatactcgggcttattttacttctg
ctactatgattattgctgttcctacaggaattaaagtgtttagatgaatagctacattat
ttggatcttattttaaattagatgcttcaatattatgaagagtgggatttatttttttat
ttactatggggggaattactggggtgattttagcaaattcttctttagatattattcttc
atgatacttattatgtagttgctcattttcattatgttttaagaatgggagctgtttttg
ctattttaggaggattttcttattggtttcctttattttttgggttggctttaagttcta
agcgaatggttttacatttttatgtaatatttttaggggtaaatttgactttttttcctc
aacattttttgggaataaatggaatacctcgtcgttattctgattatcctgatgcttttt
taatatgaaatgtggtctcaagaatggggtcaattatttcattgttaggaattatgtttt
tggtgatggtagtttgggaaagaatagtaagaaagcatttaattgttttttcttattttg
tttctggatctatggaatgacaatgaagattgcctcctttagaacattcttttaatcaaa
tggtgttgtgt
>MY5064_Hexurella_MuleMtns_Escabrosa
------------------------------------------------------------
--------------------------------------------tttctgcgatgaattt
attctactaatcataaggatattggaactttatatttaatttttggaatttgatcaggaa
tagtgggaactgcaataagagttattattcggactgaattaggacaagtaggaagattat
tgggagatgatcatttatataatgttattgttacggctcatgcttttgttataatttttt
ttatagtgatacctattataattggaggatttggaaattgaatagttcctttaatattag
ggtctccagatatagcttttcctcgaatgaacaatttaagattttggcttttacctcctt
ctttattttttttaattttatcttctttagtggaaaaaggagttgggtcaggatgaactg
tttatcctccgttatcttcttttttggggcattcggggagaagaatagattttgcaattt
tttctttacatttagctggggcttcttctatt-------------aatttatttctac--
---------------------------------aaaaagtaccattatttgtttggtcgg
ttttaattactgcaattttattattgttatctttacctgtcttagcaggagctattacta
tattgttaacagatcgaaattttaatacatcattttttgacccggctggagggggggatc
caattttatttcaacatttattttgattttttgggcatcctgaagtttatattttaattt
tacctggatttggaataatttctcatattattagatcttcagtaggaaaacgggaacctt
ttgggagattaggaataatttatgctatagtgggaattggaggaatgggatttgtagtat
gagctcatcatatattttctgtggggatggatgtagatactcgggcttattttacttctg
ctactatgattattgctgttcctacaggaattaaagtttttagatgaatagcaacgttat
ttggatcttattttaagttggatgcttcaatattatgaagagtgggatttatttttttgt
ttacaatagggggaattacgggagttattttagcaaattcttctttggatattattcttc
atgatacttattatgtagtagcccattttcattatgttttaagaataggggctgtctttg
ctattcttggaggaatttcttattggtttcctttgttttttggattggcattgaattcta
agcggataattttacatttttatgtaatatttttaggggtaaatttaactttttttcctc
agcattttttaggaataaatggga-----cgtcgttattctgattatcctgatgcttttt
taatatgaaatgtggtgtcgagaat-----------------------------------
------------------------------------------------------------
------------------gacaatggagattacctcctttagagca--------------
-----------
>MY5066_Hexurella_MuleMtns_Escabrosa
atctttaaaccttcaaagtttaagagaaaaataaaggtttacagcctttcatcttgattt
ttagaaaaattatgaatttgcagttcattgttttattaaactaatttctgcgatgaattt
attcaactaatcataaggatattggaactttatatttaatttttggaat-tgatcaggaa
tagt-gggactgcaataagagttattattcggactgaattaggacaagtaggaagattat
tgggagatgatcatttatataatgttattgttacggctcatgcttttgttataatttttt
ttatagtgatacctattataattggaggatttggaaattgaatagttcctttaatattag
ggtctccagatatagcttttcctcgaatgaacaatttaagattttggcttttacctcctt
ctttattttttt-----attttcttcttagt-gaaaaaggagttgggtcaggatgaactg
tttatcctccgttatcttcttttttggggcattcggggagaagaatagattttgcaattt
tttctttacatttagctggggcttcttctattataggagctgtaaatttcatttctacta
ttattaatatacgaagaaaaggaataagaatagaaaaagtaccattatttgtttggtcgg
ttttaattactgcaattttattattgttatctttacctgtcttagcaggagctattacta
tattgttaacagatcgaaattttaatacatcattttttgacccggctggagggggggatc
caattttatttcaacatttattttgattttttgggcatcctgaagtttatattttaattt
tacctggatttggaattgtctctcatgtaatt--------tg-agtggaaagcggacctt
ttgg--gattaggaataatttatgctatagtgggaattggaggaatgggatttgtagtat
gagctcatcatatattttctgtggggatggatgtagatactcgggcttattttacttctg
ctactatgattattgctgttcctacaggaattaaagtttttagatgaatagcaacgttat
ttggatcttattttaagttggatgcttcaatattatgaagagtgggatttatttttttgt
ttacaatagggggaattacgggagttattttagcaaattcttctttggatattattcttc
atgatacttattatgtagtagcccattttcattatgttttaagaataggggctgtctttg
ctattcttggaggaatttcttattggtttcctttgttttttggattggcattgaattcta
agcggataattttacatttttatgtgatgtttttaggggtaaatttaactttttttcctc
a-catttttt-ggaataaatgggatacctcgtcgttattctgattatcctgatgcttttt
taatatgaaatgta----------------------------------------------
--------------tgagaaagaatagtaagaaaacatttaattgtattttcttattttg
tttctggatctatggaatgacaatggagattacctcctttagagcactcttttaatcaaa
tagtattatgt
>MY5071_Hexurella_SantaRitaMtns_AlisoSprings
atctttaaaccttcaaagtttaagagaaaaataaaggtttacagcctttcatcttgattt
ttaaaagaaatatgaatttgcagttcattgttttattaaactaatttctgcgatgaattt
attctactaatcataaggatattggaactttgtatttaatttttggaatttggtcaggaa
tagttggaactgcaataagagtaattattcggactgaattgggacaagtaggaagattat
taggggatgatcatttatataatgtaattgtgactgctcatgcttttgtgatgatttttt
ttatggtaatgccaattataattggagggtttggaaattgaatagttcctttaatattag
ggtctccggatatagcttttcctcgaataaataatttgagattctggcttcttcctcctt
ctttgttttttttaattatatcttctttggtggaaaaaggagtaggggcaggatgaactg
tatatcctccgttgtcttcttttttaggacattcaggaagaagaatggattttgctattt
tttctttgcatttagcaggagcttcttctattataggagctgttaattttatttctacta
ttattaatatacgaagaaaaggaataagaatggaaaaagttccattatttgtttgatcag
tattaattactgctattttattattattgtctttgcctgtattggcaggggcaattacta
tattattaacagatcgaaattttaatacatcattttttgatccagcggggggaggggatc
ccattttgtttcaacatttgttttgattttttggacatcctgaggtatatattttgattt
tacctggatttggaatgatttctcatattattagttcttctgttggtaagcgggagcctt
ttggaagattaggaataatttatgctatagtggggattggaggaatgggatttgtagttt
gggctcaccatatattttctgttggaatagatgtagatactcgggcttattttacttctg
ctactataattattgctgttcctactggaattaaagtatttagttgaatagctacattgt
ttggttcttattttaagttggatgcttcgatattatgaagagtaggatttatttttttat
ttacaatgggaggaattacaggggtaattttagctaattcttctttagatattattcttc
atgatacttattatgtggtggcccattttcattatgttttaagaatgggagctgtatttg
ctattttaggaggattttcttattgattacctttattttttggattagctttaaatccta
agcgaatggtattacatttttatgtaatgtttttaggggtaaatttaactttttttcctc
aacattttttaggaataaatggaatacctcgtcggtattctgattatcctgacgcttttt
taatatgaaatgtggtttcgagaataggatcaattatttcattattaggaattatatttt
tagtagtagtagtttgagaaagaatggtaagaaaacatttaattgttttttcttattttg
tttctggatctatagaatggcaatggagattacctcctttggaacattcttttaatcaaa
tggtattatgt
>MY5075_Hexurella_ChiricahuaMtns_CaveCrkCyn
atctttaaaccttcaaagtttaagaggaaaataaaggtttacagcctttcatcttgattt
ttagaaaaattatgaatttgcagttcattgttttattaaactaatttctgcgatgaattt
attctactaatcataaggatattggaactttatatttaatttttggaatttgatcaggaa
tagtggggactgcaataagagtaattattcggactgagttaggtcaggtgggaagattat
taggtgatgatcatttatataatgtaattgtaactgctcatgcttttgttatgatttttt
ttatagtaatgcctattataattggagggtttggaaattgaatagttcctttaatattag
gatctccagatatagcttttcctcggatgaataacttaagattctgactccttcctccct
ctttattttttttaattttatcttcgttagtagagaaaggggttggggcagggtgaacag
tttatcctccgttgtcttcttttttaggacattcaggaagaagaatagattttgctattt
tttctttacatttagctggggcttcttctattatgggagctgttaattttatttctacta
ttattaatatgcggagaaaggggatgagaatagaaaaagttccattgtttgtgtggtctg
tattaattactgctattttattgttattgtctttaccagtgttggctggggctattacta
tattattaacggatcgaaattttaatacatcattttttgatccggctggagggggagatc
ctattttgtttcaacatttgttttgattttttggacatcctgaggtatatattttgattt
tacctgggtttggaataatttctcatattattagttcctctgttgggaagcgggaacctt
ttggaagattgggaataatttatgctatagtaggaattggaggaatgggatttgtagtat
gagctcatcatatgttttctgtaggaatagatgtagatactcgggcttattttacttctg
ctacgataattattgctgttcctactggaattaaggtatttagatgaatagcgacattat
ttggatcttattttaagttggatgcttcaatattatgaagagttggatttatttttttat
ttactataggagggattactggagtaattttagcaaattcttctttggatattattcttc
atgatacttattatgtagttgctcattttcattatgttttaagaataggagctgtttttg
ctattttaggaggattttcttattggtttcctttattttttgggttagcattaaattcta
agcgaatggttttacatttttatgtaatatttttaggggtaaatttaactttttttcctc
agcattttttaggaat-aatggaatacctcgtcggtattctgattatcctgatgcttttt
taatatgaaatgtggtttcaagaataggatcaattatttcattattagggattatatttt
tagtaatagtagtttgggaaagaatagtaagaaaacattttattgttttttcttattttg
tgtctggatctatagaatgacaatggagattacctcctttggaacattcttttaatcaaa
tggtgttatgt
>MY5126_Hexurella_SantaCatalinaMtns_NuggetCyn
atctttaaaccttcaaagtttaagagaaaaataaaggtttacagcctttcatcttgattt
ttaaaagaattatgaatttgcagttcattgttttattaaactaatttctgcgatgaattt
attctactaatcataaggatattggaactttgtatttaatttttggaatttggtctggaa
tagtgggaactgcaataagagtaattattcgtactgagttaggacaagtaggaagattgt
tgggagatgatcatttatataatgtaattgttactgctcatgcttttgttatgatttttt
ttatagtaatacctattataattggaggatttggaaattgaatagttcctttaatattag
gatctccagatatagcttttcctcgaataaataatttaagattttgacttctcccccctt
ctttgttttttttgattttatcttctttagtggaaaagggggtaggagcaggttgaactg
tttatcctccattgtcttcttttttaggacattcaggaagaagaatagattttgctattt
tttctttacatttagctggagcttcttctattataggagcggtaaattttatttccacta
tttttaatatacgaagaaaggggataagaatggaaaaagttccattatttgtgtggtcag
ttttaattactgctattttattgttgctttctttacctgttttggcaggagctattacta
tattattaacagatcgaaattttaatacgtcattttttgatcctgctggaggaggagatc
caattttatttcaacatttattttgattttttggacatcctgaagtgtatattttgattt
tacctggatttggaataatttctcatattattagttcttctgtgggaaaacgggaacctt
ttggaagattaggaataatttatgctatagtaggaattgggggaataggatttgtagttt
gagctcatcatatattttctgttgggatggatgtagatactcgagcttattttacttccg
ctactataattattgctgttcctacaggaattaaagtatttagatggatagctacgttat
ttggatcttattttaaattagatgcttcaatattatgaagagtaggttttatttttttat
ttacgataggaggaattacaggagtaattttagcaaattcttctttagatattattcttc
atgacacttattatgtagtagctcattttcattatgttttaagaataggagctgtttttg
caattttaggaggattttcttattgattacctttattttttgggttagcattgaattcta
agcgaatggttttacatttttatgtaatatttttgggagtaaatttaaccttttttcctc
aacattttttaggaataaatggaatacctcgacggtattcagattatcctgatgcttttt
taatatgaaatgtagtttcgagaataggatctattatttcattattaggaattatgtttt
tagtaatagtagtatgagagagaatggtaagaaaacatttaattgtattttcttattttg
tttcaggatctatagagtgacaatgaagattgcc--------------------------
-----------
>MY5127_Hexurella_WhetstoneMtns_FrenchJoeCyn
atctttaaaccttcaaagtttaagagaaaaataaaggtttacagcctttcatcttgattt
ttagaaaaattatgaatttgcagttcattgttttattaaactagtttctgcgatgaattt
attctactaatcataaggatattggaactttatatttaatttttggaatttggtcaggaa
tagtagggactgcaataagagtaattattcggactgaattaggacaagtgggaagattat
tgggagatgatcatttatataatgtaattgttactgctcatgcttttgttataatttttt
ttatagtaatacctattataattggggggtttggaaattgaatagttcctttaatattag
gatctcctgatatagcttttcctcgaataaataatttaagattttggcttcttcctcctt
cgttattttttttaattttgtcttcattagtagagaaaggagtaggggcaggatgaacag
tatatcctccactatcttctcttttaggacactcagggagaagaatagattttgctattt
tttctttacatttagctggggcttcttctattataggagctgtaaattttatttctacga
ttattaatatgcgaagaaaaggaataagaatggaaaaggttccattatttgtatgatcag
tattaattactgctattttattgttattatccttacctgttttagctggagctatcacaa
tattattaacggatcgaaattttaatacttcattttttgatccagctggaggaggagatc
caattttatttcaacatttattttgattctttggacatcctgaagtttatattttgattt
tacctgggtttggaataatttctcatattattagttcttctgtaggaaaacgggagcctt
ttggaagattaggaataatttatgctatagtaggaattgggggaatggggtttgtggttt
gagctcatcatatattttctgtaggaatggatgtagatactcgggcttattttacttctg
ctactataattattgctgttcctactggaattaaggtatttagatgaatagcaacgttat
ttggatcatattttaaattagatgcttcaatattatgaagagtggggtttatttttttgt
ttacaatgggaggaattacaggagtaattttagcaaattcttctttggatattattcttc
acgatacttattatgttgttgctcattttcattatgttttaagaataggtgctgtttttg
ctattttgggaggattttcttattgacttcctttattttttggattagcattaaattcaa
agcggatgattttacatttttatgtaatgtttttgggagtaaatttaactttttttcctc
aacatttcttaggaataaatggaatacctcgtcggtattctgattatccggatgcttttt
taatatgaaatgtggtttcaagaataggatcaattatttcattgttagggattatatatt
tagttatagtagtttgggagagaatggtaagaaaacatttaattgttttttctttttttg
tttctggatctatggaatgacaatgaagattacctcctttggagcattcttttaatcaaa
tagtattgtgt
>MY5128_Hexurella_WhetstoneMtns_FrenchJoeCyn
atctttaaaccttcaaagtttaagagaaaaataaaggtttacagcctttcatcttgattt
ttagaaaaattatgaatttgcagttcattgttttattaaactaatttctgcgatgaattt
attctactaatcataaggatattggaactttgtatttaatttttggaatttgggcaggaa
tagtagggactgcaataagagtaattattcggactgaattaggacaattaggaagattat
taggagatgatcatttatataatgttattgttactgctcatgcttttgttataatttttt
ttatagtaatacctattataattgggggatttggaaattgaatagttcctttaatattag
gatctcctgatatagcttttcctcgtataaataatttaagattttggcttctccctcctt
cgttgttttttttaattttatcttcattagtagaaaaaggagtaggggcggggtgaacgg
tatatcccccattgtcttctcttttaggacattcaggaagaagaatagattttgctattt
tttctttacatttagctggtgcttcttctattataggagctgtaaattttatttctacaa
ttattaatatgcgaagaaaaggtataagaatagaaaaagttccattatttgtatggtcag
tattaattactgctattttattgttattatctttacctgtgttagctggcgctattacaa
tattattaacggatcgaaattttaatacttcattttttgatccggctggaggaggagatc
caattttatttcaacatttattttgattctttggacatcctgaagtttatattttgattt
tacctgggtttggaataatttctcatattattagttcttctgtaggaaaacgggagcctt
ttgggagattaggaatgatttatgctatagttggaattggaggaataggatttgtggttt
gggctcatcacatgttttctgtaggaatggatgtagatactcgggcttattttacttctg
ctactataattattgccgttcccactggaattaaggtatttagatgaatagcaacgttgt
ttggatcatattttaaattggacgcttcaatattatgaagagtaggatttatttttttat
ttacaataggggggattacaggagtaattttagcaaattcttctttagatattattcttc
atgatacttattatgtagttgctcattttcattatgttttgagaataggagctgtttttg
ctattttaggaggattttcttattggtttcctttattttttggtttagcattaaattcta
agcggatggttttacatttttatgtaatgtttttaggagttaatttaactttttttcctc
agcattttttaggtataaatggaatgcctcgtcgatattctgattatcctgatgcttttt
taatatgaaatgtagtttcaagaataggatcaattatttcattattaggaattatatatt
tagtattagtagtttgggaaagaatagtgagaaaacatttaattgttttttctttttttg
tttctgggtctatagaatgacaatgaagattacctcctttggagcattcttttaatcaaa
tagtattatgt
>MY5131_Hexurella_PedregosaMtns_PruneCyn
atctttaaaccttcaaagtttaagagaaaaataaaggtttacagcctttcatcttgattt
ttagaaaaattatgaatttgcagttcattgtttttttaaactaatttctgcgatgaattt
attctactaatcataaagatattggaactttgtatttaatttttggaatttggtcaggaa
tagtggggactgcaataagagttattattcgaactgaattggggcaggttggaagattat
taggtgatgatcatttatataatgtaattgttactgctcatgcttttattatgatttttt
ttatagtgatgcctattatgattggagggtttggaaattgaatagttcctttgatattag
gatctccggatatagctttccctcgaatgaataatttaagattttggcttcttccccctt
ctttgttttttttaattttgtcttctttggtagagaaaggagtaggagcaggatggacag
tatatcctccgttgtcttcttttttagggcattctggaagaagaatggattttgctattt
tttctttacatttagcgggggcttcttctattatgggagcagtaaattttatttctacta
ttattaatatgcgaagaaagggaatgaatatagaaaaagttccattgtttgtttggtcag
ttttaattactgctattttattattattatcattacctgtattagctggggctattacta
tattattaacagatcgaaattttaatacgtcattttttgatccggctggaggaggagatc
caattttatttcaacatttgttttgattttttggccaccctgaagtgtatattttgattt
tacctggatttggaatgatttctcatattattagttcttctgttggaaagcgagaacctt
ttggaagattagggataatttatgctatagttgggattggaggaataggatttgtggttt
gggctcatcatatgttttctgttgggatagatgtagatactcgagcttattttacttctg
ctactataattattgctgttcctactggaattaaagtatttagatgaatagctacgttat
ttggatcttattttaagatggatgcttcaatattatgaagagtggggtttatttttttat
ttactatagggggaattactggagtaattttagcgaattcttctttagatattattcttc
atgatacttactatgtagttgctcattttcattatgttttaagaataggtgctgtttttg
ctatcttaggaggattttcttattgatttccattattttttggattggcgttgagttcta
aacgaatagttttacatttttatgttatatttttaggagtaaatttgacttttttccctc
aacattttttgggaataaatgggatacctcgtcggtattcagattatcctgatgcttttt
tgatatgaaatgtagtttcaagaataggatcaattatttcattactaggaattatgtttt
tagttatagtagtttgggaaagaatggtaagaaaacatttaattgttttttcttattttg
tttctggatcaatagagtgacaatgaagattaccccctttggagcattcttttaatcaaa
tagtattgtgt
>MY5132_Hexurella_PedregosaMtns_PruneCyn
atctttaaaccttcaaagtttaagagaaaaataaaggtttacagcctttcatcttgattt
ttagaaaaattatgaatttgcagttcattgtttttttaaactaatttctgcgatgaattt
attctactaatcataaagatattggaactttgtatttaatttttggaatttggtcaggaa
tagtggggactgcaataagagttattattcgaactgaattggggcaggttggaagattat
taggtgatgatcatttatataatgtaattgttactgctcatgcttttattatgatttttt
ttatagtgatgcctattatgattggagggtttggaaattgaatagttcctttgatattag
gatctccggatatagctttccctcgaatgaataatttaagattttggcttcttccccctt
ctttgttttttttaattttgtcttctttggtagagaaaggagtaggagcaggatggacag
tatatcctccgttgtcttcttttttagggcattctggaagaagaatggattttgctattt
tttctttacatttagcgggggcttcttctattatgggagcagtaaattttatttctacta
ttattaatatgcgaagaaagggaatgaatatagaaaaagttccattgtttgtttggtcag
ttttaattactgctattttattattattatcattacctgtattagctggggctattacta
tattattaacagatcgaaattttaatacgtcattttttgatccggctggaggaggagatc
caattttatttcaacatttgttttgattttttggccaccctgaagtgtatattttgattt
tacctggatttggaatgatttctcatattattagttcttctgttggaaagcgagaacctt
ttggaagattagggataatttatgctatagttgggattggaggaatagggtttgtggttt
gggctcatcatatgttttctgttgggatagatgtagatactcgagcttattttacttctg
ctactataattattgctgttcctactggaattaaagtatttagatgaatagctacgttat
ttggatcttattttaagttggatgcttcaatattatgaagagtggggtttatttttttat
ttactatagggggaattactggagtaattttagcgaattcttctttagatattattcttc
atgatacttactatgtagttgctcattttcattatgttttaagaataggtgctgtttttg
ctatcttaggaggattttcttattgatttccattattttttggattggcgttgagttcta
aacgaatagttttacatttttatgttatatttttaggagtaaatttgacttttttccctc
aacattttttgggaataaatgggatacctcgtcggtattcagattatcctgatgcttttt
tgatatgaaatgtagtttcaagaataggatcaattatttcattactaggaattatgtttt
tagttatagtagtttgggaaagaatggtaagaaaacatttaattgttttttcttattttg
tttctggatcaatagagtgacaatgaagattaccccctttggagcattcttttaatcaaa
tagtattgtgt
>MY5136_Hexurella_MiddlemarchCyn
atctttaaaccttcaaagtttaagagaaaagtggaa---------------------ttt
ttagaagaattatgaatttgcaattcattgttttattaaactaatttctgcgatgaattt
attctactaatcataaggatattggaactttgtatttaatttttggaatttgatcaggaa
tagtagggactgcaataagagtaattattcggactgaattaggacaagtgggaagattat
tgggggatgatcatttatataatgtgattgtgactgctcatgcatttattataatttttt
ttatagtaatacctattatgattggaggatttggaaattggatagttcctttaatgttag
ggtctccggatatggcttttcctcgaataaataatttaagattttgacttcttcctcctt
ctttattttttttaattttatcttctttggtagaaaagggggttggagcaggatgaacag
tttatcctccgttatcttcttttttaggacattcaggaagaagaatagattttgctattt
tttctttacatttagctggggcttcttctattataggagctgtaaattttatttctacta
ttattaatatgcggagaaaaggaataagaatagaaaaggttccattgtttgtatgatcag
tattaattactgctattttattattattgtctttacctgtattggcaggagcaattacta
tattattaacagatcgaaattttaatacatcattttttgatccagctggggggggagatc
ctattttatttcaacatttgttttgattttttggacatcctgaagtttatattttaattt
tacctggatttggaatgatttctcatattattagttcttcagtaggaaagcgggaacctt
ttggaagact--------------------------------------------------
------------------------------------------------------------
------------------------------------------------------------
------------------------------------------------------------
------------------------------------------------------------
------------------------------------------------------------
------------------------------------------------------------
------------------------------------------------------------
------------------------------------------------------------
------------------------------------------------------------
------------------------------------------------------------
------------------------------------------------------------
-----------
>MY5147_Hexurella_DragoonMtns_NF_345A
atctttaaaccttcaaagtttaagagagaaataaaggtttacagcctttcatcttgattt
ttagaaaaattatgaatttgcaactcattgttttattaaactaatttctgcgatgaattt
attctactaatcataaggatattggaactttgtatttaatttttggaatttgatcgggaa
tagtgggaactgctataagagtaattattcggactgaattagggcaagtgggaagattat
tgggggatgatcatttatataatgtaattgtaactgctcatgcatttattataatttttt
ttatagtaatacctattatgattggagggtttgggaattggatagttcctttaatgttag
gatcaccagatatagcttttcctcgaataaataatttgagattttggcttcttccccctt
ctttattttttttaattttatcttctttagtagaaaagggagtaggggcaggatgaacag
tttatcctccattgtcttcttttttaggacattcaggaagaagaatagattttgctattt
tttctttacatttagctggagcttcttctattataggggctgtaaattttatttctacta
ttattaatatgcggagaaaaggaataagtatagaaaaagttccattgtttgtatgatcag
tattaattactgctattttattattattatctttacctgtattagcaggagcaattacca
tattattaacagatcgtaattttaatacatcattttttgatccagctgg-ggaggagatc
ctattttgtttcaacatttgttttgattttttgggcatcctgaggtttatattttaattt
tacctggatttgggatgatttctcatattattagttcttcagtaggaaagcgagagcctt
ttggaagactaggaataatttatgcaatagtaggaattggggggataggatttgtagtat
gggctcatcatatgttttctgtaggaatagatgttgatactcgggcttattttacttctg
ctactataattattgctgttcctactggaattaaagtatttagatgaatagcaacattat
ttggatcttattttaaattagatgcttcaatattatgaagagtgggatttatttttttat
ttacaatgggaggaattacaggagtaattttagcaaattcttctttagatattattcttc
atgatacttattatgtggttgctcattttcattatgttttgagaataggagctgtttttg
ctattttaggaggattatcttattggtttcctttattttttggattagcgttaaattcaa
agcgaatggttttacatttttatgtaatgtttttaggwgtaaatttgactttttttcctc
aacattttttaggaataaatgggatacctcgtcggtattctgattatcctgatgcttttt
tgatatgaaatgtggtgtcgagaataggatcaattatttcattattaggaattatgtatt
tggttatggtagtttgggaaagaatagtaagaaaacatttaattgttttttcttattttg
tttctggatcaatagagtgacaatgaagattacctcctttggaacattcttttaatcaga
tagtattgtgt
>MY5152_Hexurella_WhetstoneMtns_ApacheCyn
atctttaaaccttcaaagtttaagagaaaaataaaggtttacagcctttcatcttgattt
ttagaaaaattatgaatttgcagttcattgttttattaaactaatttctgcgatgaattt
attctactaatcataaagatattggaactttgtatttaatttttggaatttgatctggaa
tggtaggaactgcaataagagtaattattcggactgaattaggacaagttggaagactat
tgggggatgatcatttatataatgttgttgttactgctcatgcttttgttatgatttttt
ttatagtaataccaattataattggagggtttggaaattgaatagttccattaatattag
ggtctcctgatatggcttttcctcgtatgaataatttaagattttggcttcttccccctt
cgttattttttttgattttatcttcattggtagagaagggagtgggggcagggtgaacag
tttatcctccattatcttctcttttgggacattcaggaagaagaatagattttgctattt
tttctttacatttagctggggcttcttctattatgggtgctgtaaattttatttctacga
ttattaatatgcgaagaaagggaatgagaatggaaaaagttccattatttgtgtggtcag
tattaattactgctgttttattgttattgtctttacctgtgttagcaggagctattacta
tattattaacagatcgaaattttaatacatcgttttttgatccggctgggggaggggatc
caattttatttcaacatttattttggttttttggacatcctgaagtttatattttaattt
tacctgggtttgggatgatttctcatattattagatcttctgtaggaaaacgagagcctt
ttggaagattaggaatgatttatgctatagttggaattgggggaatagggtttgtagtat
gagctcaccacatgttttctgtaggtatggatgttgatactcgggcttattttacttctg
ctactataattattgctgttcctactggaattaaggtatttagatgaatagcgacgttgt
ttgggtcatattttaaattagatgcttcgatattatgaagagtagggtttatctttttat
ttacaataggaggaattacaggagtaattttagcaaattcttctttagatattattcttc
atgatacttattatgttgttgctcattttcattatgttttaagaataggagctgtttttg
ctattttgggaggattttcttattgatttcctttattttttgggttagcattgaattcaa
aacgaatggttttgcatttttatgttatgtttttaggggtaaatttaactttttttcctc
agcattttttgggaataaatggaatgcctcggcgatattcagattatcctgatgcttttt
taatatgaaatgtagtttcaagaataggttcaattatttcattattagggattatatatt
tagtaatagtagtttgggaaagaatagtaagaaagcatttaattgtgttttcttattttg
tttctggatctatggaatgacaatggagattacctcctttggagcattcttttaatcaaa
tggtattatgt
>MY5154_Hexurella_SantaRitaMtns_AdobeCyn
atctttaaaccttcaaagtttaagagaaaaataaaggtttacagcctttcatctgatttt
t----aaaattatgaatttgcagttcattgttttattaaactaatttctgcgatgaattt
attctactaatcataaggatattggaactttgtatttaatttttggaatttgatcaggaa
taatgggaacagcaataagagtaattattcggactgagttgggacaggttggaagattat
taggagatgatcatttatataatgtaattgttactgctcatgcttttgttatgatttttt
ttatagtaatgcctattataattgggggatttggaaattgaatagttcctttgatattag
gatctccagatatagcttttcctcgaatgaataatttaagattttggcttcttcctcctt
ctttgttttttttggttttatcttctttagtagagaaaggagtaggggcggggtgaactg
tttatcctccgttatcttctctattgggtcattcggggagaagaatggatttcgctattt
tttctttacatttggctggggcttcttctattataggagctgtaaattttatctctacta
ttattaatatgcgaagaaagggaataagaatggaaaaagttcctttatttgtatggtctg
tattaattactgctattttattattattgtctttacctgttttagcgggagctattacta
tattattgacggatcgaaattttaatacatcattttttgaccctgctgggggaggggatc
caattttgtttcaacatttattttgattttttggacatccggaggtttatattttaattt
tgcctggatttggaataatttctcatattattagttcttctgttgggaagcgggaacctt
ttggaagattaggaataatttatgcaatagtgggaattggaggaataggatttgtggttt
gagcccatcatatgttttctgttggaatggatgtagatactcgagcttattttacttctg
ctacaataattattgctgttcctactggaattaaagtatttagatgaatagcaacattat
ttggatcttattttaagttggatgcttcaatattatggagagtgggatttatctttttat
ttactataggaggaattacgggagtgattttagcaaattcttctttggatattattcttc
atgatacttattatgtagttgctcattttcattatgttttaagaataggggctgtttttg
ctattttaggagggttttcttattggttacctttattttttggattggcattaaattcta
aacgaatggttttacatttttatgtaatatttttaggagtaaatttaactttttttcctc
aacattttttaggaataaatggaatacctcgtcggtattctgattatcctgatgcttttt
taatatggaatgtgatttcaagaataggatctattatttcattattaggaattatatttt
tagtgttggtagtctgagaaagaatagtaagaaaacatttaattgttttttcttattttg
tttctggatctatggaatgacaatggagattgccccctttggagcactcttttaatcaaa
tagtattgtgt
>MY5157_Hexurella_SantaCatalinaMtns_Redington
--------------------------------------------cctttcatcttgattt
ttgaaagaattatgaatttgcagttcattgttttattaaactaatttctgcgatgaattt
attctactaatcataaggatattggaactttatatttaatttttggaatttggtcagg--
-----------------agagtaattattc-----------ggtcaagtaggaagattat
tgggagatgatcatttatataatgtaattgtaactgctcatgcttttgttatgatttttt
ttatagtaatacctattataattggaggatttggaaattgaatggttcctttaatattag
ggtctccagatatagcttttcctcgaatgaataatttaagattttgacttcttccccctt
ctttattttttttagttttatcttctttggtggagaaaggggttggagcaggatgaactg
tttatcctcctttatcttcttttttaggacattcaggaagaagaatggattttgctattt
tttctttgcatttagcaggagcttcttctattataggagcagtaaattttatttctacta
ttattaatatgcgaagaaaggggataggaatagagaaagttccattgtttgtgtgatcgg
tattaattactgctattttattattattgtctttgcctgttttggcaggtgctattacta
tattattaacggatcgaaattttaatacttcattttttgatcctgctggagggggagatc
ctattttatttcaacatttattttgattttttgggcaccccgaagtttatattttgattt
tacctggatttggaataatttctcatattattagttcttctgttggaaagcgggagcctt
ttggtagattaggaataatttatgctatagtggggattggaggaataggatttgtagttt
gggctcatcatatattttctgtaggaatggatgtagatactcgagcatattttacgtctg
ctactataattattgctgttcctacgggaattaaagtatttagatgaatagcaacgttat
ttggatcttattttaagttagatgcttcaatattgtggagagtaggatttatttttttat
ttactatrggaggaattacaggagtaattttagcaaattcttctttagatattattcttc
atgatacttattatgtagttgctcattttcattatgttttaagaataggggctgtttttg
ctattttagggggattttcttattggtttcctttattttttggattagcgttgaattcta
agcgaataattttacatttttatgttatatttttaggagtaaa-----------------
------------------------------------------------------------
------------------------------------------------------------
------------------------------------------------------------
----------------------aaggagaatacctccatg--------------------
-----------
>MY5164_Hrupicola_Temecula
------aaacatgc-------------------------------------------ttt
ttatgaaaattttgaat-------------------------------------------
-------------------------------------------------------aggaa
tagtagggactgcaataagagtaattattcgaactgaattaggacaggttggtagattat
taggggatgataatctttataatgttgttgtaactgctcatgcttttgttataatttttt
ttatggtaatgcctattataattgg-----------------------------------
--------gatatggctttccctcgaatgaataatttgagattttgacttcttcctcctt
ctttattttttttatttttatcttcattggtagaaaaaggggttggtgcgggatggactg
tttatcctcctttatcttcttttttaggacattctggaagaagaatggattttgctattt
tttctttacatttggctggagc-------------------------------------a
ttattaata-acggagaaagggaataggaatggaaaaagttcctttatttgtgtggtctg
ttttaattactgctattttgttgttgttgtctttacctgttttagctggagctattacta
tattgttaactgatcggaattttaatact-------------------------------
--------------------------------------------gtttatattttgattt
tacctggatttggaatgatttcccatattataagatcttctgtag---------------
------gattaggaataatttatgctatagtaggaattggggggatgggatttgttgtat
gagctcatcatatattttctgttgggatagatgttgatactcgggcttattttacttctg
ctactataattattgctgttcctactggaattaaagtatttagatggatggcaacattat
ttgggtcttattttaaattagatgcttcaatattgtgaagagttgga-------------
------------------------------------------------------------
------------------------------------------------------------
------------------------------------------------------------
------------------------------------------------------------
--------------------------cctcgtcggtattcagattatcctgatgcttttt
tattgtgaaatgttatttctagaatagggtctattatttctttattaggaattatgtatt
tagtagttgtggtttgggagagaatagtaatgaagcatttggtagttttttcttattttg
tttct-------------------------------------------------------
-----------
>MY5165_Hrupicola_Temecula
------------------------------------------------------------
--------------------------------------------ttactgcgatgatttt
attcaactaatcataaggatattggaactttatatttaatatttggagt-----------
------------------------------------------------------------
------------------------------------------------------------
------------------------------------------------------------
---------------------------------------aattttgacttcttcctcctt
ctttattttttttaattttatcttcattggtagaaaaaggggttggtgcgggatggactg
tttatcctcctttatcttcttttttaggacattctggaagaagaatggattttgctattt
tttctttacatttggctggagcttcttctattatgggagctgtaaattttatttctacta
ttattaatatacggagaaagggaataggaatggaaaaagttcctttatttgtgtggtctg
ttttaattactgctattttgttgttgttgtctttacctgttttagctggagctattacta
tattgttaactgatcggaattttaatac------------------------------tc
caattttatttcaacatttattttggttttttggtcatccagaagtttatattttgattt
tacctggatttggaatgatttcccatattataagatcttctgtaggaaagcgtgagcctt
tcgggagattaggaataatttatgctatag------------------------------
------------------------------------------------------------
------------------------------------------------------------
------------------------------------------------------------
------------------------------------------------atattattcttc
atgatactta-tatgtagttgctcattttcattatgttttgagaataggggctgtatttg
ctattttgggaggattttcctattgatttcctttgttttttggattggttttaaattcta
aacgaataattttacat-------------------------------------------
------------------------------------------------------------
------------------------------------------------------------
------------------------------------------------------------
------------------------------------------------------------
-----------
>MY5175_Hapachea_HarshawRd_PatagoniaMtns
atctttaaaccttcaaagtttaagagagagataaaggtttacagcctttcatcttgattt
ttaaaaggattatgaatttgcagttcattgttttattaaactaatttctgcgatgaattt
attctactaatcataaggatattggammtttatatttaatttttggaatttgatcaggaa
tagttggaactgcaataagagtaatcattcggactgagttaggacaagtgggaagattat
tgggagatgatcatttgtataatgttattgtaactgctcatgcttttgttataatttttt
ttatagtaatacctatcataattggggggtttggaaattgaatagttcctttaatattag
gatctccagatatagcttttcctcgaatgaataatttaagattttgacttctccctcctt
ccttgttttttttgattttatcttctatggtggaaaagggggtaggggcagggtgaactg
tttatcctccattatcttcttttttaggacattcaggaagaagaatggattttgctattt
tttctttacatttagctggagcttcttctattataggagctgtgaattttatttctacta
ttgtaaatatgcgaagaaaagggataagaatagagaaagtaccgttatttgtgtggtcag
tattgattactgctattttattattattatctttacctgtattggcaggtgcaattacta
tattgttaacggatcgaaattttaatacatcattttttgatccagcaggagggggggatc
cgattttgtttcaacatttattttgattttttggtcatcctgaagtgtatattttgattt
tacctggatttggaataatttctcatattattagttcttctgtgggtaagcgagagcctt
ttggaagattaggaataatttatgctatagtgggaattggaggaatagggtttgtagttt
gggctcatcatatattttctgtgggaatggatgtagatactcgagcttattttacttctg
ctacaataattattgctgtccctacaggaattaaagtatttagatgaatagctacgttgt
ttggatcttattttaaattagatgcgtcaatgttatgaagagttggatttatttttttat
ttacaatagggggaattactggagtaattttggcaaattcttctttggatattattcttc
atgatacttattatgtagttgctcattttcattatgttttaagaatgggtgctgtttttg
caattttagggggattttcttattgattgcctttattttttgggttggcgttaaattcta
aacgaatggttttacatttttatgtaatatttttaggagtaaatttaactttttttcctc
agcattttttagggataaatggaatgcctcgtcggtattctgattatcctgatgcttttt
taatatgaaatgtggtttctagaataggttctattatttcattattagggattatatttt
tggtaatggtagtttgggagagaatagtaagaaagcatttaattgtattttcttattttg
tttctggatctatggaatggcaatgaagattacctcctttagagcattcttttaatcaaa
tagtattatgt
>MY5180_Hapachea_MustrangPk_MustangMtns
------------------------------------------------------------
---------------------------------------------------gatgaattt
attctactaatcataaggatattggaactttatatttaatttttggaatttgatcaggaa
tagtagggactgcaataagagtaattattcgaactgagttaggtcaagtaggaagattgt
tgggagatgatcatttatataatgtaattgttac--------------------------
------------------------------------------------------------
------------------------------------------------------------
------------------------------------------------------------
-----------------------------------ggaagaagaatagattttgctattt
tttctttacatttagctggggcttct----------------------------------
---------------------------------------ttccattgtttgtgtggtcgg
ttttgattactgctattttattattattatctcttcctgtattggctggagctattacta
tattattaacggatcgaaattttaatacatcattttttgatccagctgggggaggggatc
caattttatttcaacacttattttggttttttggacatcctgaggtttatattttaattt
tacctggatttggaataatttctcacattattagttcttctgtaggaaagcgagaacctt
ttggaagattaggaataatttatgcaatggttggaattggaggaatgggatttgtagttt
gagctcatcacatattttctgtgggaatggatgttgatactcgggcttattttacttctg
ctactataattattgctgttcccacgggaattaaggtatttagatggatagcaacgttgt
ttgggtcttattttaaattggatgcttcaatattgtgaagagttgggtttatttttttat
ttac-ataggaggaattactggagtaattttagctaattcttctttagatattattcttc
atgatacttattatgtagt-gctcattttcattatgttttaagaataggagctgtatttg
ctattttaggaggattttcttattgacttcct---ttttttgggtt--------------
------------------------------------------------------------
-----------------------------------------------------------t
taatatgaaatgtagtttcaagaataggatcaattatctcattattaggaattatgtatt
tggttatagtagtttgggaaagaatagtaagaaagcatttaattgtattttcttattttg
tttctggtcat---gaatggcaatg-agtttacctcctttagaacattcttttaatcaaa
tagttttatgt
>MY5181_Hapachea_MustrangPk_MustangMtns
atctttaaaccttcaaagtttaagagaaaaataaaggtttacagcctttcatcttgattt
ttagaaaaattatgaatttgcagttcattgttttattaaactaatttctgcgatgaattt
attctactaatcataaggatattgg-----------------------------------
------------------------------------------------------------
------------------------------------------------------------
------------------------------------------------------------
------------------------------------------------------------
------------------------------------------------------------
------------------------------------------------------------
------------------------------------------------------------
------------------------------------------------------------
------------------------------ctcttcctgtattggctggagctattacta
tattattaacggatcgaaattttaatacatcattttttgatccagctgggggaggggatc
caattttatttcaacacttattttggttttttggacatcctgaggtttatattttaattt
t-----------------------------------------------------aacctt
ttggaagattaggaataatttatgcaatggttggaattggaggaatgggatttgtagttt
gagctcatcacatattttctgtgggaatggatgttgatactcgggcttattttacttctg
ctactataattattgctgttcccac-----------------------------------
------------------------------------------------------------
------------------------------------------------------------
------------------------------------------------------------
------------------------------------------------------------
------------------------------------------------------------
------------------------------------------------------------
------------------------------------------------------------
------------------------------------------------------------
------------------------------------------------------------
-----------
>MY5193_Hapachea_HarshawRd_PatagoniaMtns
------------------------------------------------------------
------------------------------------------------------------
------------------------------------------------------------
------------------------------------------------------------
-----------------------------------------------gttataatttttt
ttatagtaatacctattataattggggggtttggaaattgaatagttcctttaatattag
gatctccagatatagcttttcctcgaatgaataatttaagattttgacttctccctcctt
ccttgttttttttgattttatcttctatggtggaaaagggggtaggggcagggtgaactg
tttaccctccattatcttcttttttaggacattcaggaagaagaatggattttgctattt
tttctttacatttagctggagcttcttctattataggagctgtaaattttatttctacta
ttgtaaatatgcgaagaaaagggataagaatagagaaagtaccgttatttgtgtggtcag
tattgattactgctattttattattattatctttacctgtattggcaggtgcaattacta
tattgttaacggatcgaaattttaatacatcattttttgatccagcaggagggggggatc
cgattttgtttcaacatttattttgattttttggtcatcctgaagtgtatattttgattt
tacctggatttggaataatttctcatattattagttcttctgtgggtaagcgagagcctt
ttggaagattaggaataatttatgctatagtgggaattggaggaatagggtttgtagttt
gggctcatcatatattttctgtgggaatggatgtagatactcgagcttattttacttctg
ctacaataattattgctgttcctacaggaattaaagtatttagatgaatagctacgttat
ttggatcttattttaaattagatgcgtcaatgttatgaagagttggatttatttttttat
ttacaatagggggaattactggagtaattttggcaaattcttctttggatattattcttc
atgatacttattatgtagttgctcattttcatt---------------------------
---------------------------tgcctttattttttgggttggcgttaaattcta
aacgaatggttttacatttttatgtaatatttttaggagtaaatttaactttttttcctc
agcattttttaggaataaatggaatgcctcgtcggtattctgattatcctgatgcttttt
taat--------------------------------------------------------
------------------------------------------------------------
------------------ggcaatgaagattacctccttta-agcattcttttaatcaaa
tagtattatgt
>MY5194_Hapachea_Ordsummit_MtOrd
-tctttaaaccttcaaagtttaagagaaaaataaaggtttacagcctttcatcttgattt
ttatatgaattatgaacttgcaattcattgtttttgtaaactaatttctgcgatgaattt
attcaactaatcataaggatattggaactttatatttaatttttggagtgtgatcaggaa
tagttggaacggctataagagttattattcggactgaattaggacaggtaggaagattat
tgggagatgatcatttatataatgttattgtaacagctcatgcgtttgtaatgatttttt
ttatggtgatgcctattataattggaggttttggaaattggatgattccattaatattgg
ggtcaccagatatagctttccctcggatgaataatttaagattttgacttttacctcctt
cattattttttttgattttatcttctttggtggaaaaaggggtgggggctggatgaactg
tgtatcctcctttatcttctttattaggacattctggaagaagaatagattttgctattt
tttctttacatttagctggtgctgcttctattataggagctgttaattttatttctacta
ttattaatatgcgtagaaagggaatgagaatggaaaaagttcctttatttgtgtggtctg
ttttgattactgctatcttattattattatctttaccagttttggctggtgctattacta
tgttattaactgatcgaaattttaatacatcattttttgatcctgctggaggaggagatc
ctattttgtttcagcatttgttttggttttttggacatcctgaggtatatattttgattt
tacctgggtttggaatagtttctcatattattagatcttctgttgggaagcgtgagcctt
ttggaagattaggaataatttatgctatggttggaattggaggaataggatttgtagttt
gggctcatcatatgttttctgttggaatggatgtagatactcgggcttattttacttctg
ctactatgattattgctgttcctactggaattaaagtatttagatgaatggctacgttat
ttggttcttattttaaattaaatgcttcgattttgtggagagtgggatttatttttttgt
ttactatagggggaattactggagtagtattagctaattcttctttggatattattcttc
atgatacttattatgtggttgctcattttcattatgttttgagaataggagctgtgtttg
ctattttaggaggaatttcttattgatttcctttgttttttgggttggctttaagttcaa
agcgaatgattttacatttttatgtaatgtttctaggggtaaatataactttttttcctc
aacattttttaggaataaatggtatac---------------------------------
---tatgaaatgttgtttccagaatgggatcaattatttctttgttaggaattatgtatt
tagtaatagttgtttgggaaagaatagtaagaaaacatttaattgttttttcttattttg
tttctggatcaatggag-------------------------------------------
-----------
>MY5195_Hapachea_Ordsummit_MtOrd
------------------------------------------------------------
--------------------------------------------tttctgcgatgaattt
attcaactaatcataaggatattggaactttatatttaatttttggagtgtgatcaggaa
tagttggaacggctataagagttattattcggactgaattaggacaggtaggaagattat
tgggagatgatcatttatataatgttattgtaacagctcatgcgtttgtaatgatttttt
ttatggtgatgcctattataattggaggttttggaaattggatgattccattaatattgg
------------------------ggatgaataatttaagattttgacttttacctcctt
cattattttttttgattttatcttctttggtggaaaaaggggtgggggctggatgaactg
tgtatcctcctttatcttctttattaggacattctggaagaagaatagattttgctattt
tttctttacatttagctggtgcttcttctattataggagctgttaattttatttctacta
ttattaatatgcgtagaaagggaatgagaatggaaaaagttcctttatttgtgtggtctg
ttttgattactgctatcttattattattatctttaccagttttggctggtgctattacta
tgttattaactgatcgaaattttaatacatcattttttgatcctgctggaggaggagatc
ctattttgtttcagcatttgttttggttttttggacatcctgaggtatatattttgattt
tacctgggtttggaatagtttctcatattattagatcttctgttgggaagcgtgagcctt
ttggaagattaggaataatttatgctatggttggaattggaggaataggatttgtagttt
gggctcatcatatgttttctgttggaatggatgtagatactcgggcttattttacttctg
ctactatgattattgctgttcctactggaattaaagtatttagatgaatggctacgttat
ttggttcttattttaaattaaatgcttcgattttgtggagagtgggatttatttttttgt
ttactatagggggaatt-------------------------------------------
-----------------------------------------------ggaggtgtgtttg
ctattttaggaggaatttcttattgatttcctttgttttttgggttggctttaaattcaa
agcgaatgattttacatttttatgtaatgtttctaggggtaaatataactttttttcctc
aacattttttaggaataaatggtatacctcgtcgttattcagattatcctgatgcttttt
tattatgaaatgttgtttccagaatgggatcaattatttctttgttaggaattatgtatt
tagta-------------------------------------------------------
------------------------------------------------------------
-----------
>MY5266_Hencina_CerroBolla
atctttaaaccttcaaagtttaatagaaatttaaaggtttacagccttttatcttgattt
ttaaaagaattatgaatttgcagttcattgttttagtaaactaattactgcgatgaattt
attcaacaaatcataaggatattggaactttatatttagtttttggggtttgatctggaa
tagtagggacagctataagagtaattattcgtacggagttaggacaggtgggtagattgc
ttggggatgatcatctttataatgtaattgttactgctcatgcttttgttataatttttt
ttatagttatacctattataattggggggtttggaaattgaatagttcctttgatgttag
gatctcctgatatggcttttcctcggatgaataatttaagattttggcttcttcctcctt
ctttgttttttttatttttgtcttctttagtagagaggggagttggggctggatgaacgg
tttatcctcctttgtcttcttttttaggtcattcaggaagaagaatagattttgctattt
tttctttgcatttggctggagcttcttctattatgggtgctgttaattttatttctacta
ttattaatatgcgaagaaaggggatagggatagaaaaagttcctttgtttgtatggtcag
tgttgattactgctgtattattattattgtcgttacctgtattggctggggctattacta
tattattgactgatcgaaattttaatacgtcattttttgatcctgctgggggtggagatc
ctattttatttcagcatttattttgattttttggtcatcctgaggtttatattttgattt
tacctggatttggaataatttctcatattatgagttcttctgtggggaagcgggagcctt
ttgggagattaggaataatttatgcaatggtgggaattggaggaatgggatttgttgttt
gggcacatcatatgttttctgtagg-----------------------------------
--a----------------------------------------atggatgtagatac---
-tcgcgcttattttacttctgctactttattgctgttcctactggaattaaagtttttag
ttacgataggggggattactggagtaattttagctaattcttctttggacattattcttc
atgatacttattatgtagttgctcattttcattatgttttgagaatgggagctgtgtttg
caattttgggtgggatttcttattgatttcctttattttttggactggttttgaattcta
aacgaataattttacatttttatgttatgtttttgggagttaatttgaccttttttcctc
aacattttttaggaatgaatggaatgcctcgtcgttattctgattatcctgatgcatttt
taatatggaatgcaatttctagaatgggatcgattatttctttattaggaattatgtatt
tggtgattgtggtatgagaaagaatggtaagaaagcatttagtggttttttcttattttg
tttctgggtcaatagagtgacagtgaggtttaccccctttagagcattcttttaatcaat
tagttttgtgt
>MY5267_Hencina_CerroBolla
atctttaaaccttcaaagtttaatagaaatttaaaggtttacagccttttatcttgattt
ttaaaagaattatgaatttgcagttcattgttttagtaaactaattactgcgatgaattt
attcaacaaatcataaggatattggaactttatatttagtttttggggtttgatctggaa
tagtagggacagctataagagtaattattcgtacggagttaggacaggtgggtagattgc
ttggggatgatcatctttataatgtaattgttactgctcatgcttttgttataatttttt
ttatagttatacctattataattggggggtttggaaattgaatagttcctttgatgttag
gatctcctgatatggcttttcctcggatgaataatttaagattttggcttcttcctcctt
ctttgttttttttatttttgtcttctttagtagagaggggagttggggctggatgaacgg
tttatcctcctttgtcttcttttttaggtcattcaggaagaagaatagattttgctattt
tttctttgcatttggctggagcttcttctattatgggtgctgttaattttatttctacta
ttattaatatgcgaagaaaggggatagggatagaaaaagttcctttgtttgtttggtcag
tgttgattactgctgtattattattattgtcgttacctgtattggctggggctattacta
tattattgactgatcgaaattttaacacgtcattttttgatcctgctgggggtggagatc
ctattttatttcagcatttattttgattttttggtcatcctgaggtttatattttgattt
tacctggatttggaataatttctcatattatgagttcttctgtggggaagcgggagcctt
ttgggagattaggaataatttatgcaatggtgggaattggaggaatgggatttgttgttt
gggcacatc---------------------------------------------------
--------------------------------------------tggatagcgacattgt
ttggatcttattttaaattggatgcttcaatgttgtgaagagtagggtttatttttttat
ttacgatagggggaattactggagtaattttagctaattcttctttggatattattcttc
atgatacttattatgtagttgctcattttcattatgttttgagaatgggagctgtgtttg
caattttgggtgggatttcttattgatttcctttattttttggactggttttgaattcta
aacgaataattttacatttttatgttatgtttttgggagttaatttgaccttttttcctc
aacattttttaggaatgaatggaatgcctcgtcgttattctgattatcctgatgcatttt
taatatggaatgtaatttctagaatgggatcgattatttctttgttaggaattatgtatt
tggtgattgtggtatgagaaagaatggtaagaaagcatttagtggttttttcttattttg
tttctgggtcaatagagtgacagtgaggtttacctcctttagagcattcttttaatcaat
tagttttgtgt
>MY5269_Hexurella_GuadalupeValley
atctttaaaccttcaaagtttaatagaaatttaaaggtttacagccttttatcttgattt
ttaagagaattatgaatttgcagttcattgttttagtaaactaattactgcgatgaattt
attcaacaaatcataaggatattggaactttatatttagtttttggtgtttggtctggga
tggttgggactgcaatgagagtaattattcgtactgagttaggacaggttggaagattgt
taggggatgatcatctttataatgtaattgtaactgctcatgcttttgtgatgatttttt
ttatagttatacctattataattggtggatttggaaattgaatggttcctttaatattgg
gttctcctgatatggcttttcctcgaataaataatttaagattttgacttcttcctcctt
ctttattttttttgtttttatcttctttggttgaaaagggagttggggctggatgaacag
tttatcctcctttatcttcttttttgggtcattcagggagaagaatggattttgctattt
tttctttgcatttggctggagcttcttctattataggtgctgtgaattttatttctacta
ttattaatatacgaagaaagggaataggaatagaaaaagttcctttatttgtttggtctg
tattgattactgctattttattactattgtctttgcctgtattggcaggggctattacta
tattattaactgatcgaaattttaatacttcgttttttgatcctgctggagggggtgatc
ctattttatttcaacatttattttgattttttggtcatcctgaggtttatattttaattt
tacctggatttggaatgatttctcatattataagttcttctgtagggaagcgggagcctt
ttggaagattgggaataatttatgcaatggtaggaattggaggaataggatttgtagttt
gagctcatcatatgttttctgtaggaat--------------------------cttctg
ctactataattattgctgttcctactggaattaaagtttttagatgaatagctacattat
ttggttcttattttaaattagatgcctcaatgttatgaagagtaggatttatttttttgt
ttactataggaggaattactggagtaattttagctaattcttctttggatattattcttc
atgatacttattatgttgttgctcattttcattatgtcttaa------------------
---------------------------------tattttttggattagtgttaaattcta
agcgaatgattttgcatttttatgtgatgtttttaggagttaatttgacgttttttcctc
agcattttttaggaataaatggaatacctcgtcgttattctgattatcctgatgcttttt
ta--atgaaatgttgtttcaagaataggatctattatttctttattaggaattatatatt
tagttattgtagtttgagaaagaatggtgagaaagcatttggtagttttttcttattttg
tttctggatccatagaatgacaatggggtttacctcctttagagcat-------------
-----------
>MY5271_Hexurella_GuadalupeValley
atctttaaaccttcaaagtttaatagaaatttaaaggtttacagccttttatcttgattt
ttaagagaattatgaatttgcagttcattgttttagtaaactaattactgcgatgaattt
attcaacaaatcataaggatattggaactttatatttagtttttggtgtttggtctggaa
tagttgggactgcaatgagagtaattattcgtactgagttaggacaggttggaagattgt
taggggatgatcatctttataatgtaattgtaactgctcatgcttttgtaatgatttttt
ttatagttatacctattataattggaggatttggaaattgaatggttcctttaatgttgg
gttctcctgatatggcttttcctcgaataaataatttaagattttgacttcttcctcctt
ctttattttttttgtttttatcttctttggttgaaaagggagttggggctggatgaacgg
tttatcctcctttatcttcttttttgggtcattcagggagaagaatggattttgctattt
tttctttgcatttggctggagcttcttctattataggtgctgttaattttatttctacta
ttattaatatacgaagaaagggaataggaatagaaaaggttcctttatttgtttgatctg
tattgattactgctattttattactattgtctttgcctgtattggcaggggctattacta
tattattaactgatcgaaattttaatacttcgttttttgatcctgctggagggggtgatc
ctattttatttcaacatttattttgattttttggtcatcctgaggtttatattttaattt
tacctggatttggaatgatttctcatattataagttcttctgtagggaagcgggagcctt
ttggaagattgggaataatttatgcaatggtaggaattggagggataggatttgta----
------------------------------------------------------------
------------------------------------------------------------
------------------------------------------------------------
--------------------------------------------ttggatattattcttc
atgatacttattatgttgttgctcattttcattatgtcttaagaataggagctgtatttg
caattttaggaggaatttcttattggtttcctttattttttggattagtgttaaattcta
agcgaatgattttgcatttttatgtgatgtttttaggggttaatttgacgttttttcctc
agcattttttaggaataaatggaata----------------------------------
------------------------------------------------------------
------------------------------------------------------------
------------------------------------------------------------
-----------
>MY5276_Hexurella_SanPedro_Martir
atctttaaaccttcaaagtttaatagaaaaaaaaaggtttacagccttttatcttgattt
ttaaaagaattatgaatttgcagtt-------------------ttactgcgatgaattt
attctacaaatcataaggatattggaactttatatttaatttttggaatttgatcaggga
tggttggaactgctatgagagtaattattcgtactgagttggggcaggttgggagattat
taggagatgatcatctttataatgttattgttactgctcatgcttttgttatgatttttt
ttatagttatacctattataattggaggatttggaaattgaatagttccgttaatattag
gatctcctgatatagcttttcctcgtatgaataatttaagattttggcttcttcctcctt
ctttattttttttatttttgtcttctttagtagagaaaggggtaggggctggttgaactg
tttatcctcctttatcttcttttttgggtcattcagggagaagaatggattttgctattt
tttctttgcatttggctggggcttcttctattatgggtgctgtaaattttatttctacta
ttattaatatgcgaagaaagggaatgggaatggaaaaagtttctttgtttgtttggtcag
ttttaattactgctgtgttgttattattgtctttacctgtattggctggtgccattacta
tgttattaactgatcgaaattttaatacttcgttttttgatcctgctggtggaggagatc
ctattttatttcagcatttattttggttttttggtcatcccgaggtttatattttgattt
tgcctggatttggaatgatttcccatattataagttcttctgttggaaagcgggaaccat
ttggaagattaggaataatttatgctatagttggaattggagggatggggttcgttgttt
gggctcatcatatgttttctgtgggaatggatgtagatactcgtgcttattttacttctg
ctactataattattgctgttccaactggaattaaagtttttagatgaatggctacgt---
------------------------------------------------------------
-----------ggaattactggggtaattttagctaattcttctttagatattattcttc
atgatacatattacgtagttgctcattttcattatgttttaagaatgggtgctgtgtttg
caattttgggtggaatttcttattggtttcctttattttttggattggttttaaattcta
agcgaataattttgcatttttatgtaatatttttaggagtaaatttgacattctttcctc
aacattttttagggatgaatgggataccccgtcgatattctgattatcctgatgcttttt
taatgtggaatgttgtttctagaatagggtctattatt----------------------
------------------------------------------------------------
------------------------------------------------------------
-----------
>MY5277_Hexurella_SanPedro_Martir
-------------------------gaaatttaaaggtttacagccttttatcttgattt
ttaaaagaattatgaatttgcagttcattgtttttctaaactaattactgcgatgaattt
attctacaaatcataaggatattggaactttatatttaatttttggaatttgatcaggga
tggttggaactgctatgagagtaattattcgtactgagttggggcaggttgggagattat
taggagatgatcatctttataatgttattgttactgctcatgcttttgttatgatttttt
ttatagttatacctattataattggaggatttggaaattgaatagttccgttaatattag
gatctcctgatatagcttttcctcgtatgaataatttaagattttggcttcttcctcctt
ctttattttttttatttttgtcttctttagtagagaaaggggtaggggctggttgaactg
tttatcctcctttatcttcttttttgggtcattcagggagaagaatggattttgctattt
tttctttgcatttggctggggcttcttctattatgggtgctgtaaattttatttctacta
ttattaatatgcgaagaaagggaatgggaatggaaaaagtttctttgtttgtttggtcag
tgttgattactgctgtgttgttattattgtctttacctgtattggctggtgccattacta
tattattaac-gatcgaaattttaatacttcgttttttgatcctgctggtggaggagatc
ctattttatttcagcatttattttggttttttggtcatcccgaggtttatattttgattt
tgcctggatttggaatgatttcccatattataagttcttctgttggaaagcgggaaccat
ttggaagattaggaataatttatgctatagttggaattggagggatggggttcgttgttt
gggctcatcatatgttttctgt-ggaatggatgtagatactcgtgctta-tttacttctg
ctactataattattgctgttccaactggaattaaagtttttagatgaatggctacgttat
ttggatcttattttaagttagatgcttcaatattgtgaagagttgggtttatttttttat
ttactatgggtggaattactggggtaattttagctaattcttctttagatattattcttc
atgatacatattacgtagttgctcattttcattatgttttaagaatgggtgctgtgtttg
caattttgggtggaatttcttattggtttcctttattttttggattggttttaaattcta
agcgaataattttgcatttttatgtaatatttttaggagtaaatttgacattctttcctc
aacattttttagggatgaatgggataccccgtcgatattctgattatcctgatgcttttt
taatgtggaatgttgtttctagaatagggtctattatttctttgttaggaattatatatt
tagttattgtagtttgagaaagaatggtaagaaagcatttagtagttttttcttattttg
tttctggatctatagaatggcaatgaggtttacctcctttggaacattct----------
-----------
>MY5280_Hexurella_ArroyoSalado
atctttaaaccttcaaagtttaataagaaattaaaggtttacagccttttatctagattt
ttaatag----atgaatttgcagttcattgttttgataaactaattactgcgatgaattt
attctactaatcataaggatattggaactttatatttaatttttggaatttgatctggaa
tagtggggactgcaataagagtaattattcgtactgaattaggacaagttgggagattat
taggagatgatcatttatataatgttattgttactgctcatgcttttgttata-------
------------------------------------------------------------
-------------------------------------------------tcttcctcctt
ctttattttttttattaatatcttctttagtagagaggggagtaggagccggatgaacta
tttatcctcctttatcttcttttctaggtcattcaggaagaagaatggattttgccattt
tttctttgcatttggctggggcttcatcaattataggggccgtaaattttatttctacaa
ttattaatatacggagaaaaggaatgggaatagaaaaagttcctttatttgtatggtcag
ttttaattactgctattttattgttattatcgttacctgttttagctggagctattacta
tattattaactgatcgaaattttaatacttcattttttgatccttctggggggggagatc
ctattttatttcaacatctattttggttttttggtcatccagaggtttatattttaattt
tgcctgggtttggaatgatttctcatattataagttcttctgtaggaaagcgagagcctt
ttgggagattaggaataatttatgctatagtaggaattggtgggataggatttgtggttt
gggctcatcatatgttttctgtaggaatagatgtagatactcgtgcttattttacttctg
ctactataattattgctgttcctactggaattaaagtttttagatgaatagctacattat
ttggatcttattttaaattagatgcgtcaatgttatgaagagttgggtttatttttttat
ttactataggtggaattactggagtaattttagctaattcttctttagatattattcttc
atgatacttattatgtagttgctcattttcattatgttttaagaa---------------
------------agtttttttgtt------------------------------------
------------------------------------------------------------
------------------------------------------------------------
------------------------------------------------------------
------------------------------------------------------------
---ctggatcaatggaatggcaatgaggtttacctcctttagaacattcttttaatcaaa
tagttttatgt
>MY5282_Hexurella_ArroyoSalado
atctttaaaccttcaaagtttaataagaaattaaaggtttacagccttttatctagattt
ttaaaagtaagatgaatttgcagttcattgttttgataaactaattactgcgatgaattt
attctactaatcataaggatattggaactttatatttaatttttggaatttgatctggaa
tagtggggactgcaataagagtaattattcgtactgaattaggacaagttgggagattat
taggagatgatcatttatataatgttattgttactgctcatgcttttgttataatttttt
ttatagtgatgccgattataattggagggtttggaaattgaatggttcctttaatattag
gatctcctgatatagctttccctcgaataaataatttaagattttgacttcttcctcctt
ctttattttttttattaatatcttctttagtagagaggggagtaggagccggatgaacta
tttatcctcctttatcttcttttctaggtcattcaggaagaagaatggattttgccattt
tttctttgcatttggctggggcttcatcaattataggggccgtaaattttatttctacaa
ttattaatatacggagaaaaggaatgggaatagaaaaagttcctttatttgtatggtcag
ttttaattactgctattttattgttattatcgttacctgttttagctggagctattacta
tattattaactgatcgaaattttaatacttcattttttgatccttctggggggggagatc
ctattttatttcaacatctattttggttttttggtcatccagaggtttatattttaattt
tgcctgggtttggaatgatttctcatattataagttcttctgtaggaaagcgagagcctt
ttgggagattaggaataatttatgctatagtaggaattggtgggataggatttgtggttt
gggctcatcatatgttttctgtaggaatagatgtagatactcgtgcttattttacttctg
ctactataattattgctgttcctactggaattaaagtttttagatgaatagctacattat
ttggatcttattttaaattagatgcgtcaatgttatgaagagttgggtttatttttttat
ttactataggtggaattactggagtaattttagctaattcttctttagatattattcttc
atgatacttattatgtagttgctcattttcattatgttttaagaataggagctgtatttg
ctattttaggagggttttcttattgatttcctttattttttggattagttttaaattcaa
agcgaatgattttacatttttatgttatgttttt-------cttttaacattttttcctc
aacattttttaggaatgaatggaatacctcgtcggtattctgattatcctgatgcttttt
taatgtgaaatgtagtttcgagaataggttcaattatttcgttgttaggaattatatttt
tggtaattgtggtatgagaaagaatagtaagaaaacatttagttgtg-------------
------------------------------------------------------------
-----------
>MY5286_Hrupicola_SweetwaterSpr_OrdMtn
atctttaaaccttcaaagtttaagaaagagaaaaaggtttacagcctttcatcttgattt
ttaaaaggagtatgaatttgcagttcattgtttttgtaaactatttactgcgatgaattt
attctactaatcataaagatattggaactttatatttaatttttggaatttggtcgggga
tagttggaacct-------aagaattattcg-actgaattaac-----------------
--a---------------------------------------------------------
------------------------------------------------------------
------------------------ggttaaataatttaagattttggcttcttcctcctt
ctttgttttttttatttatgtcttctttagtagaaaaaggggttggagcgggatgaactg
tttatcctcctttgtcttcttttttagggcattctggaagaagaatagattttgcaattt
tttctttacatttagctggagcttcttccattataggagctgtaaattttatttctacta
ttattaacatgcgaagaaagggaataggaatagag-------------------------
------------------------------------------------------------
---------ctgatcgaaattttaatacttctttttttgatcccgctggaggaggggatc
caattttatttcaacatttattttgattttttggacatccagaggtttatattttgattc
ttcctggatttggaataatttctcatattataagatcatctgttggtaaacgggagcctt
ttgggagattaggaataatttatgctatagttggaattgggggaataggatttgtggttt
gggctcatcatat--ttttcgtagggatggatgttgatactcgtgcttattttacttctg
ctactataattattgctgttcctacaggaattagggtatttagatgaatagcaacattat
ttggatcttattttaagttggatgcttcaatattatgaagagttggatttattttttta-
------------------------------------------------------------
--gatacttattatgtagttgctcattttcattatgttttaagaataggggctgtatttg
ctattttaggagg-----------------------------------------------
---------------------------------------------------tttttcctc
aacattttttgggtttgaatgggatgcctcggcgttactcagattatcctgatgcttttt
tgatatggaat-------------------------------------------------
------------------------------------------------------------
------------------------------------------------------------
-----------
>MY5287_Hrupicola_SweetwaterSpr_OrdMtn
------------------------------------------------------------
------------tgaatttgcagttcattgtttttgtaaactatctactgcgatgaattt
attctactaatcataaagatattggaactttata-ttaatttttggaatttggtcgggga
tagttggaactgctataagagtaatt----------------------------------
------------------------------------------------------------
------------------------------ttggaaattgaatggttccgttaatattag
ggtctcctgatatagcttttcctcgaataaataatttaagattttggcttcttcctcctt
ctttgttttttttatttatgtcttctttagtagaaaaaggggttggagcgggatgaactg
tttatcctcctttgtcttcttttttagggcattctggaagaagaatagattttgcaattt
tttctttaca--------------------------------------------------
------acatgcgaagaaagggaataggaatagagaaagttcctttgttcgtttggtcag
ttttgattacagctattttgttattgttatcattacctgttttagctggagctattacta
tattgttgactgatcgaaattttaatacttcttt--------------------------
------------------------------------------------------------
----------------------------------------------------------tt
ttgggagattaggaataatttatgctatagttggaattgggggaataggatttgtggtgt
gggctcatcatatattttcagtaggaatggatgttgatactcgtgcttattttacttctg
ctactataattattgctgttcctacaggaatt----------------------------
------------------------------------------------------------
------------------------------------------------------------
------------------------------------------------------------
------------------------------------------------------------
-----------------------------------ggggtaaatatgacttttttccctc
aacattttttaggtttgaatggaatgcctcggcgttattctgattatcctgatgcttttt
taatgtgaaatatttttt------------------------------------------
------------------------------------------------tttcttattttg
ttctg-------------------------------------------------------
-----------
>MY5288_Hrupicola_Deadman_Hills
--------------------------------aaaggtttacagcctttcatcttgattt
ttaagagaattatgaatttgcagttcattgttttattaaactatatactgcgatgaattt
attstactaatcataaggatattggaactttatatttaatttttggaatttggtcaggaa
tagtgggtactgcaataagagtaattattcggactgaacttgggcaggtagggagattgt
taggggatgatcatctttataatgttattgtaactgctcatgcttttgttatgatttttt
ttatagtaataccaattatgattggggggtttggaaattgaatggttcctttaatattag
ggtctccagatatagcttttcctcgaatgaataacttgagattttggctccttcctcctt
ctttgttttttttgtttttgt---------------------------------------
------------------------------------------------------------
--------catttagcgggggcttcttcgattatgggagctgtaaattttatttctacta
ttatttatatgcgaagaaaaggaataggaatagagaaagttcctttgtttgtttggtcag
tattaattactgctattttattgttattgtcattacctgttttagctggagctattacta
cattgttgactgatcgaaattttaatacttctttttttgatcctgctggaggaggagatc
ctattttatttcaacatttgttttgattttttggacatcctgaagtttatattttaattt
tacctgggtttggaatgatttctcatattataagatcatctgttgggaagcgggaacctt
ttgggagattaggaataatttatgctatggttggaattgggggaataggatttgttgtgt
gagctcatcatatgttttctgttgggatagatgtggatactcgtgctttttttaactctg
ctactataattactgctgttcctactgaaattaaagtatttagatgaatagcaatgttat
ttggattttattttaaattaaatgcttcaatattatgaagagtgggatt-----------
--------------------ggagtgattttagctaattcttctttggatattattcttc
atgatacttattatgtagtggcccattttcattatgttttaagaatgggggctgtgtttg
caattttgggggggatttcttattggtttcctttattttttgggttagctttaaattcta
aacgaataattttacatttttatgttatgtttttgggagtaaatttaactttttttcctg
aacatttt--------aaatgggatacctcctcattattcagattatcctgatgcttttt
taatgtggaatgtagtttctagaataggatcaattatttccttattaggaattatatttt
tggtaattgtggtttaagaaagaatagtaagaaagcattt--------------------
------------------------------------------------------------
-----------
>MY5289_Hrupicola_Deadman_Hills
------------------------------------------------------------
-----------------------------------------------ctgcgatgaattt
attctactaatcataaggatattggaactttatatttaatttttggaatttggtcaggaa
tagtgggtactgcaataagagtaattattcggactgaacttgggcaggtagggagattgt
taggggatgatcatctttataatgttattgtaactgctcatgcttttgttatgatttttt
ttatagtaataccaattatgattggggggtttggaaattgaatggttcctttaatattag
ggtctccagatatagcttttcctcgaatgaataacttgagattttggctccttc------
------------------------------------------------------------
------------------------------------------------------------
------------------------------------------------------------
------------------------------------------------------------
------------------------------------------------------------
------------------------------------------------------------
------------------------------------------------------------
---------------------ctcatattataagatcatctgttgggaagcgggaacctt
ttgggagattaggaataatttatgctatggttggaattgggggaataggatttgttgtgt
gagctcatcatatgttttctgttgggatagatgtggatactcgtgcttattttacttct-
------------------------------------------------------------
-----------------------------atattatgaagagttgggtttatttttttat
ttacaatagggggaattactggagtgattttagctaattcttctttggatattattcttc
atgatacttattatgtagtggcccattttcattatgttttaagaatgggggctgtgtttg
caattttggggggaatttcttattggtttcctttattttttgggttagctttaaattcta
aacgaataattttacatttttatgttatgtttttgggggtaaatttaacattttttcctc
aacattttttaggaataaatggaatacctcgtcggtattcagattatccagatgcttttt
tattgtggaatgtaatttctagaataggatctattatttcgttattaggaattatgtatt
tggtacttgtggtgtgggagagaatagtaataaagcatttagtagtattttcttattttg
tatctggatctatggaatggcaatggggattacctcctttggaacattcttttaatcaaa
tagtattatgt
>MY5309_Hapachea_JohnnyLyon_Hills
-------------caaagtttaagagaaaaataaaggtttacagcctttcatcttgattt
ttataagaattatgaatttgcagttcattgttttattaaactaatttctgcgatgaattt
attctactaatcataaggatattggaactttatatttaatttttggaatttggtcaggaa
tagtaggtactgcaataagagtaattattcgaactgaattaggacaagtagggagattgc
taggggatgatcatttatataatgtaattgttactgctcatgcttttgttatgatttttt
ttatagtaatgcctattatgattggaggatttggaaattgaatagttcctttaatattag
gatctcctgatatggcttttcctcgaataaataatttaagattttggcttcttcctcctt
ctttgttttttttaattttgtcttctttagtagaaaagggggtaggggcaggatgaacag
tttatcctccgttatcttcttttttagggcattcaggaagaagaatggattttgctattt
tttctttacatttagcaggagcttcgtctattataggggctgtaaattttatttctacga
ttattaatatacgaagaaaaggaataggaatggaaaaagttccattatttgtgtgatctg
ttttaattactgctattttattattattatctcttcctgtattggcaggggctattacta
tattattaacggatcgaaattttaatacatcattttttgatccagctgggggaggagatc
caattttatttcaacatttattttggttttttgggcatcctgaagtttatattttaattt
tacctgggtttggaataatttctcatattattagttcttctgtgggtaagcgggagcctt
ttggaagtttaggaataatttatgctatggttggaattggggggataggatttgtggttt
gggctcatcatatattttctgttggaatagatgtggatactcgggcttattttacttctg
ctactataattattgctgttcccacaggaattaaggtattcagatggatagcaacattat
ttggatcttattttaaattggatgcttcaatattgtgaagagttggatttatttttttat
ttacaataggaggaattacaggagtaattttggcaaattcttctttggatattattcttc
atgatacttattatgttgtggctcattttcattatgttttgagaataggagctgtttttg
ctattttaggaggattttcttattggtttcctttattttttggaatagcgttgaatccta
aacgaatagttttacatttttatgtaatgtttttaggagttaatttaactttttttcctc
aacattttttaggaataaatgggatacctcgtcgatattctgattatcctgatgcttttt
taatatgaaatgtagtatcaagaataggatcaattatttcattattaggaattatgtatt
tggtaatagtggtttgagaaagaatagtaagaaagcatttgattgttttttcttattttg
tttctggatctatagaatgacaatgaagattaccccctttggaacattcttttaatcaaa
tagtgttatgt
>MY5310_Hexurella_AntelopeCyn_CerbatMtns
------------------------------------------------------------
------------------------------------------------------------
------------------------------------------------------------
----------------------------------------ggggcaggttgggagattat
taggagatgatcatttatataatg------------------------------------
----------------------------atttggaaattgaatgattccattaatgttag
gatcttctgatatggcttttcctcgaatgaataatttaagattttggcttttgcctcctt
ctttgttttttttg----------------------------------------------
------------------------------------------------------------
------------------------------------------------------------
------------------------------------------------------------
------------------------------------------------------------
------------------------------------------------------------
------------------------------------------------------------
------------------------------------------------------------
------------------------------------------------------------
------------------------------------------------attttacttctg
ctactataattattgctgttcctactggaattaaagtttttagatgaatggctactttat
ttggatcttattttaaattaaatgcttcaattttatggagagtgggatttatttttttat
ttactataggaggaattactggagttattttggctaattcttctttggatattattcttc
atgatacttattatgtagttgctcattttcattatgttttaagaataggagctgtgtttg
ctattttaggaggaatttcttattggtttcctttgttttttgggttggctttgagttcta
aacgaatgattttacatttttatgtaatgtttttaggagtaaatatgacattttttcctc
agcattttttaggaataaatgggatgcctcgtcgttattcaga-----------------
------------------------------------------------------------
------------------------------------------------------------
------------------------------------------------------------
-----------
>MY5311_Hexurella_AntelopeCyn_CerbatMtns
atctttaaaccttcaaagtttaggaggaagataaaggtttacagcctttcatcttgattt
tttatagaaatatgaatttgcaattcattgttttattaaactaatttctgcgatgaattt
attctactaatcataaggatattggaactttgtatttaatttttggaatttggtcaggaa
tggttgggactgcaatgagagtaattattcgaactgagttggggcaggttgggagattat
tgggagatgatcatttatataatgttattgttacg---------------atgatttttt
ttatagtaataccaattatgattggaggatttggaaattgaatgattccattaatgttag
gatctcctgatatggcttttcctcgaatgaataatttaagattttggcttttgcctcctt
ctttgttttttttgattttgtctt------------------------------------
-----------------------ttaggacattctggaagaagagtggatttcgctattt
tttctttgcatttggctggagcttcttctattatgggggctgtaaattttatttctacta
ttgtaaatatgcgtagaaaaggaatgaggatagaaaaggttcctctttttgtctggtctg
ttttgattactgctgttttattattattgtctttgcctgtgttagcaggtgctattacta
tattattaactgatcgaaattttaatacatctttttttgatcc-----------------
-------------------------attttttggtcatcctgaggtttatattttaattt
tacctgggtttggaatggtttctcatattattagatcttctgttggaaagcgtgagcctt
tcgggagattaggaatgatttatgctatagtgggaattggaggaatggggtttgtggtgt
gagctcatcatatattttctgttgggatagatgttgatactcgagcttattttacttctg
ctactataattattgctgttcctactggaattaaagtttttagatgaatggctactttat
ttggatcttattttaaattaaatgcttcaattttatggagagtgggatttatttttttat
ttactataggaggaattactggagtaattttggctaattcttctttggatattattct--
-------------------------ttttcattatgttttaagaataggagctgtgtttg
ctattttaggaggaatttcttattggtttcctttgttttttgggttggttttgagttcta
aacgaatgattttacatttttatgtaatatttttaggagtaaatatgacatttt------
-----------------------------------------------------------t
tagtatggaatgttatttctagaatagtatcaattatctctttattaggaattatgtatt
tatttatagtagtttgggaaagaatggtaagaaagcatttaattgttttttcttattttg
tttctgggtcgattgagtgacagtggagattacctcctttggaacattcttttaatcaaa
tagttttatgt
>MY5312_Hexurella_FoxCyn_MusicMtns
atctttaaaccttcaaagtttaggaggaagataaaggtttacagcctttcatcttgattt
ttagaaa---tatgaatttgcaattcattgttttattaaactaatttctgcgatgaattt
attctactaatcataaggatattggaactttgtatttaatttttggagtttggtcaggaa
tggttgggactgcaatgagagtaattattcgaactgagttggggcaggttgggagattat
tgggagatgatcatttatataatgttattgttacggctcatgcttttgttatgatttttt
ttatagtaatacccattatgattggaggatttggaaattgaatgattccattaatgttag
gatctcctgatatggcttttcctcgaataaataatttaagattttggcttttgcctcctt
ctttgttttttttgattttgtcttctttggtggagaagggagttggtgcggggtgaactg
tttatcctccattatcttctttgttaggacattctggtagaagaatggatttcgctattt
tttctttgcatctggctggagcttcttctattatgggggctgtaaattttatttctacta
ttgtaaatatgcgtagaaaaggaatgagaatagaaaaggttcctctttttgtttggtctg
ttttgattactgctgttttattattattgtctttgcctgtgttagcaggtgctattacta
tattattaactgatcgaaattttaatacatctttttttgatccggctggtggtggagatc
ctattttgtttcaacatttattttgattttttggccatcctgaggtttatattttaattt
tacctgggtttggaatggtttctcatattattagatcttctgttggaaagcgtgagcctt
tcgggagatt--------------------------------------------------
------------------------------------------------------------
------------------------------------------------------------
------------------------------------------------------------
------------------------------------------------------------
-------------------------------ttatgttttaagaataggagctgtgtttg
ctattttaggaggaatttcttattggtttcctttgttttttgggttggctttgagttcta
aacgaatgattttacatttttatgtaatgtttttaggagtaaatatgacattttttcctc
agcattttttaggaataaatgggatgcctcgtcgttattcagattatcctgatgcttttt
tggtatggaatgttatttctagaataggatcaattatctctttattaggaattatgtatt
tagttatagtagtttgagaaagaatggtaagaaagcatttaattgttttttcttattttg
tttctgggtcgatggagtgacagtggagattacctcctttggaacattcttttaatcaaa
tagttttatgt
>MY5313_Hexurella_FoxCyn_MusicMtns
------------------------------------------------------------
------------------------------------------------------------
-------------------tattggaactttgtatttaatttttggagtttggtcaggaa
tggttgggactgcaatgagagtaattattcgaactgagttggggcaggttgggagattat
tgggagatgatcatttatataatgttattgttacggctcatgcttttgttatgatttttt
ttatagtaatacccattatgattggagga-------------------------------
-----------atggcttttcctcgaataaataatttaagattttggcttttgcctcctt
ctttgttttttttgattttgtcttctttggtggagaagggagttggtgcggggtgaactg
tttatcctccattatcttctttgttaggacattctggtagaagaatggatttcgctattt
tttctttgcatctggctggagcttcttctattatgggggctgtaaattttatttctacta
ttgtaaatatgcgtagaaaaggaatgagaatagaaaaggttcctctttttgtttggtctg
ttttgattactgctgttttattattattgtctttgcctgtgttagcaggtgctattacta
tattattaactgatcgaaattttaatacatctttttttgatccggctggtggtggagatc
ctattttgtttcaacatttattttgattttttggccatcctgaggtttatattttaattt
tacctgggtttggaatggtttctcatattattagatcttctgttggaaagcgtgagcctt
tcgggagattaggaatgatttatgctatagtgggaattggaggaatggggtttgtggtgt
gagctcatcatatattttctgttgggatagatgttgatactcgagcttattttacttctg
ctactataattattgctgttcctactggaattaaagtttttagatgaatggctactttat
ttggatcttattttaaattaaatgcttcaattttatggagagtgggatttatttttttat
ttactataggaggaattactggagtgattttggctaattcttctttggatattattcttc
atgatacttattatgtagttgctcattttcattatgttttaagaataggagctgtgtttg
ctattttaggaggaatttcttattggtttcctttgttttttgggttggctttgagttcta
aacgaatgattttacatttttatgtaatgtttttaggagtaaatatgacattttttcctc
agcatttttta-------------------------------------------------
------------------------------------------------------------
------------------------------------------------------------
------------------------------------------------------------
-----------
>MY5314_Hexurella_Grasshopper_BrushyMtn
-----------------------------------------------------ttgattt
ttaaaagaatgatgaatttgcaattcgttgtttttttaaactaatttctgcgatggtttt
attctactaatcataaggatattggaactttatatttaatttttggaatttggtcaggaa
tggtaggaactgcaataagagtgattattcgtactgaattaggacaggttggaagattat
tgggagatgatcatttgtataatgttattgttactgctcatgcttttgtaatgatttttt
ttatagtaataccaattataattggaggatttggaaattggatgattcctttaatgttgg
gatctcctgatatggctttccctcgaatgaataatttaagattttggcttttacctcctt
ctttgttttttttg----------------------------------------------
------------------------------attta-------------------------
------------------------------------------------------------
---------------------------------------------tgtttgtgtggtctg
ttttaattactgctattttattgtttttgtctttacctgtattggctggtgctattacta
tattatt-------------------------ttttttgatccggctggtgggggtgatc
ctattttatttcaacatttattttggttttttggacatcctgaagtttatattttaattt
tacctggatttggaatagtttctcatatcattagatcttctgttggaaagcgtgagcctt
ttggaagattaggaataatttatgctatagtgggaattggaggaatagggtttgtagtgt
gagctcatcatat-----------------------atactcgagcttattttacttctg
ctactataattattgctgttcctactggaattaaagtttt--------------------
------------------------------------------------------------
------------------------------------------------------------
------------------------------------------------------------
------------------------------------------------------------
------------------------------------------------------------
--cattttttaggaatgaatggaatgcctcgtcgttattctgattatcctgatgcttttt
tgttatgaaatgtaatttctagaataggatctattatttctttattgggaattgtatatt
tggtaatagtagtttgggaaagaatagtaagaaagcatttaattgtcttttcttattttg
tttctggatctatagagtgacaatgaagattacctcctttggaacattcttttaatcaga
tagtattatgt
>MY5315_Hexurella_WagonerRd_BradshawMtns
------------------------------------------------------------
------------------------------------------------------------
------------------------------------------------------------
------------------------------------------------------------
--ggagatgatcatttatataatgttattgttacggctcatgcgtttgtaatgatttttt
ttatagtaatgcctattatgattggagg--------------------------------
------------------t-----gaatgaataatttaagattttggcttttacctcctt
cgttattttttttgattttatcttctttagtagaaaaaggagtaggggcggggtgaactg
tttatcctcctttatcttctttattaggacattctggaagaagaatggattttgct----
------------tggctggagcttcttcaattataggggctgtaaattttatttctacta
ttattaatatacgaagaaagggaataagaatggaaaaagttcctttatttgtgtggtctg
ttttaattactgctattttattgttgttatctttaccagttt------------------
------------------------------------------------------------
------------------------------------------------------------
------------------------------------------------------------
------------------------------------------------------------
------------------------------------------------------------
------------------------------------------------------------
------------------------------------------------------------
------------------------------------------------------------
------------------------------------------------------------
------------------------------------------------------------
------------------------------------------------------------
------------------------------------------------------------
------------------------------------------------------------
------------------------------------------------------------
------------------------------------------------------------
-----------
>MY5317_Hrupicola_Cottonwood_SnYsidroMtns
atctttaaaccttcaaagtttatgatagaaataaaggtttacagcctttcatcatccttt
ttatgaaaattttgaatttgcag-------------------------------------
----------------------t--aactttgtatttaatttttggtgtttggtcaggaa
tagtagggactgcaataagagttattattcgaactgaattaggtcaagttgggagattgt
taggtgatgatcatctttataatgttattgtaactgctcatgcttttgttatgatttttt
ttatagtaatgcctattataattggggggtttggaaattgaatagttcctttgatattag
gttctcctgatatagcttttcctcgtataaataatttaagattttggcttcttcctcctt
ctttattttttttatttatgtcttctttggtagagaaaggggtaggtgcaggatggactg
tgtatccccctttatcttcttttttgggacattcaggaagaagaatagattttgctattt
tttctttgcatttagctggtgcttcttctattataggagctgtaaattttatttctacta
ttattaatatgcgaagaaagggtataggaatagaaaaagttcctttatttgtttggtctg
ttttaattactgctattttattgttgttgtctttgcctgttttagctggggctattacta
tattattgactgatcgaaattttaatacttcattttttgatcctgctggtgggggggatc
ctattttatttcagcatttattttggttttttggtcatccggaagtttatattttgattt
tacctggatttggtataatttctcatattataagatcttctgttggtaagcgtgaacctt
ttggaagtttgggaataatttatgctatagtaggaattggagggatggggtttgtggttt
gggctcatcatatattttctgttggaatagatgttgatactcgagcttattttacttctg
ctactatgattattgctgttcctactggaattaaagtgtttagatgaatagcaacattgt
ttgggtcttattttaagttggatgcttcaatattgtgaagagttggatttatttttctgt
ttacgatgggaggaattactggggtaattttagctaattcttctttggatattattcttc
acgatacttattatgtggttgctcattttcattatgttttaagaatgggagctgtatttg
ctattttaggagggatttcttattgatttcctttattttttgggatagttttaaattcta
agcgaatagttttacatttttatgtgatatttttaggagtaaatttgactttttttcctc
agcattttttaggaataaatggaatacctcgtcgatattcagattatcccgatgctttct
tactatgaaatgtagtttctagaatgggatctattatttctttattgggaattatatttt
tagtaattgtagtttgagaaagaatagtaagaaagcatttggtagttttttcttattttg
tttctggatctatggaatggcagtggggtttacctcccttagagcattcttttaatcaat
tggtgttatgt
