# Supplementary material for: ﻿Species delimitation, biogeography, and natural history of dwarf funnel web spiders (Mygalomorphae, Hexurellidae, Hexurella) from the United States / Mexico borderlands
Source: Zookeys. 2023 Jun 14;1167:109–57. doi: 10.3897/zookeys.1167.103463 (PMC10285686; doi:10.3897/zookeys.1167.103463)
Supplement: Supplementary material 3 — Input matrices, analysis log files, and output tree files for nuclear and mitochondrial analyses [file zookeys-1167-109_article-103463__-s003.zip › COX2.fasta]

>MY0059_Hexurella_apachea_SantaRitaMtns_MaderaCyn
ttgccaagttgaggatcattatattttcagaacggagtttctccattaatagaacaaata
attttttttcatgatcattctataatagtaatagtgttagtaatagtaatagtaggatat
ttattaataatttctttgttcgaaaaaagatataatcggataatattcgaagggcaagaa
ttagaattaatttgaacgttagttcctgtagtatttttgttagtaattgcttttccttct
ttacggttgctttatttaatggaagaaatagaggatcctgaagtaactgtaaagtcttta
ggacatcaatggttttgaagatatgagtatgctgatataagagtaaaaaattttgattct
tatataaaagaaaatagaatatttcgtttgttagaagttgataatgctttgattcttcct
tttgatactaatattcgagtagtaatttctgcttctgatgtaattcattcttgaactatt
cctagattaggcgtaaaagctgatggaattccaggacgattgaatcaaattagaatattt
attaatcgtcctggaattttttttggacaatgttctgaaatttgtggagctaatcataga
tttataccgattataataatgacagtttctaagagtgggttttta
>MY0139_Hexurella_SanDiego_Guatay
ttgccaagttgagggtctttttattttcagaatggggtttctcctttaatagaacagata
attttttttcatgatcactctatggtggttatggttttaattatagtaatggttggatat
ttattaataatttctttgtttgaaaagagatataatcggatgatatttgaaggtcaggag
ttggagttaatttgaactttggttcctgtagtatttttgttagtaattgcttttccttct
ttgcgtttgttgtatttaatagaggaaatggaggatcctgaggtttctgtaaaatcttta
ggtcatcagtgattttgaagatatgaatatgctgatttaaaagttaaggttatggattct
tatataagggatataagaagttttcgtttgttagaggttgataattctttagttattcct
tttaaaactaatattcgtatagtggtaactgcttctgatgttattcattcttgaactatt
cctagattaggggtaaaggctgatggaattccaggacg-ttaaatcagattag-------
------cgtcctggaattttttttggtcagtgttctgaaatttgtggggctaatcataga
tttatacctattataataatagtaatttctaagggaagattttta
>MY5053_Hexurella_ChiricahuaMtns_PriceCyn
ttgccgagttggggatcattatattttcagaatggggtttctcctttgatggaacaaata
attttttttcatgatcattctataatagttatggtattagtaatagtaatagtaggatat
ttattattaatttctttatttgagaagagatataatcgaataatatttgaaggacaggag
ttagaattaatttgaactttggttcctgtggtatttttgttggttattgcttttccttct
ttacggttgttatatttgatagaagaaatagaagatcctgaagttactgttaaatcttta
ggacatcaatgattttgaagatatgagtatgctgatttaagtgtgaggaatttagattct
tatatgatagaaagaagaatgtttcgtttattagaagtagataatgctttggttcttcca
tttgggacaaatattcggatagtaatttctgcttctgatgtaattcattcttgaactatc
cctagattgggagtaaaggctgatgggattccaggacgattaaatcaaattagaatattt
ataaatcgtcctggggttttttttggacaatgttcggaaatttgtggagctaatcataga
tttatgccaattataataataactatttctaaaagtggattttta
>MY5057_Hexurella_ChiricahuaMtns_PriceCyn
ttgccgagttggggatcattatattttcagaatggggtttctcctttgatggaacaaata
attttttttcatgatcattctataatagttatggtattagtaatagtaatagtaggatat
ttattattaatttctttatttgagaagagatataatcgaataatatttgaaggacaggag
ttagaattaatttgaactttggttcctgtggtatttttgttggttattgcttttccttct
ttacggttgttatatttgatagaagaaatagaagatcctgaagttactgttaaatcttta
ggacatcaatgattttgaagatatgagtatgctgatttaagtgtgaggaatttagattct
tacatgatagaaagaagaatgtttcgtttattagaagtagataatgctttggttcttcca
tttgggacaaatattcggatagtaatttctgcttctgatgtaattcattcttgaactatc
cctagattaggagtaaaggctgatgggattccaggacgattaaatcaaattagaatattt
ataaatcgtcctggggttttttttggacaatgttcggaaatttgtggagctaatcataga
tttatgccaattataataatgactatttctaaaagtggattttta
>MY5064_Hexurella_MuleMtns_Escabrosa
ttgccaagttgaggatctatatattttcagaatggggtgtctcctttaatagaacaaata
attttttttcatgatcattctataatagtaatagtattagtaatagtaatggtaggatat
ttattaataatttctttatttgaaaaaagatataatcgaataatatttgaaggacatgaa
ttagaattaatttgaactttagttcctgtggtgtttttattagtaattgcttttccttct
ttacgtttgttgtatttaatagaagagatagaagatcctgaagtaactgtaaaatcttta
ggtcatcagtgattttggagatatgagtatgctgatatagggattaaaaatttagattct
tatataatagaaaatagaatatttcgtttattggaag-----------------------
---gggaatggtattcggatagtaatttct------------------------------
---------------aaggctgatggaattccaggacgattaaatcaaattagaatattt
ataaatcgtcctggaattttttttggacaatgttctgaaatttgtggagctaatcataga
tttataccaattataataataactatttctaaaaatgggttttta
>MY5066_Hexurella_MuleMtns_Escabrosa
--------------------------------------------------agaacaaata
attttttttcatgatcattctataatagtaatagtattagtaatagtaatagtaggatat
ttattattaatttctttatttgaaaaaagatataatcgaataatatttgaaggacaagaa
ttagaattaatttgaactttagttcctgtggtgtttttattagtaattgcttttccttct
ttacgtttgttgtatttaatagaagagatagaagatcctgaagtaactgtaaaatcttta
ggtcatcagtgattttggagatatgagtatgctgatatagggattaaaaatttagattct
tatataatagaaaatagaatatttcgtttattggaagtagataatgctttaattcttccg
tttgaaactaatattcgaatggttgttactgcttctgatgtaattcattcttgaactatt
cctagattaggggtgaaggctgatggaattccaggacgattaaatcaaattagaatattt
ataaatcgtcctggaattttttttggacaatgttctgaaatttgtggagctaatcataga
tttataccaattataa----aactatttctaaaaatgggttttta
>MY5071_Hexurella_SantaRitaMtns_AlisoSprings
ttgccaagttgaggatcattatattttcagaatggggtttccccattaatagagcaaata
attttttttcatgatcattctatgatagtgatagtattagtgatagtaatagtagggtat
ttattaatagtttctttgtttgaaaaaagatataatcggatgatatttgaagggcaagag
ttggagttgatttggacattagttcctgtagtgtttctattagttattgcttttccttct
ttgcgtttgctttatttaatagaagaaatagaagatcctgaagttactgtaaaatctttg
ggacatcaatgattttgaagatatgaatatgctgatatgagagtaaaaaatttagattct
tatatgatagaaaatagagtttttcgtttgttagaagttgataatgctttaattcttcca
tttgaaactaatattcgagtagtaatttctgcttctgatgtaattcattcttgaactatt
cctagattaggagtaaaagctgatgggattccaggacgattaaatcaaattagaatattt
attaatcgtcctggaatcttttttggacaatgttctgaaatttgtggggctaatcataga
tttataccaattataataataactatttctaaggatgggttttta
>MY5075_Hexurella_ChiricahuaMtns_CaveCrkCyn
ttgccaagttgagggtcattgtattttcagaatggagtttctcctttaatagaacaaata
attttttttcatgatcattccacaatagtaatagtattagtgatagtaatagtgggatat
ttattattaatttctttgtttgagaagagatataatcgaatgatatttgagggtcaagaa
ttagaattgatttgaactttagtacctgtagtatttttattggttattgcttttccttct
ttacgattattatatttaatggaagagatagaagatcctgaagttactgttaagtcttta
ggtcatcaatgattttggagatatgagtatgctgatttaagaataaaaaatttggattct
tatataatggaaagtagaatatttcgtttgttagaagtagataatgctttaattcttcca
tttgaaactaatattcgaatagtaatttctgcttctgatgttattcattcttgaactatt
cctagattaggggtaaaggctgatgggattccaggacgattaaatcagattagaatattt
attaatcgtcctgggattttttttgggcaatgttcagaaatttgtggtgctaatcat---
---------------------------tctaaaagtgggttttta
>MY5126_Hexurella_SantaCatalinaMtns_NuggetCyn
ttgccaagttgagggtcattatattttcagaacggagtttctcctttaatagaacaaata
attttttttcatgatcattctataatggtaatagtattagtaatagtaatagtaggatat
ttattaatggtttctttgtttgaaaaaagatataatcgaataatgtttgaaggacaggag
ttggaattaatttgaactttggttcctgtggtatttttattagttattgcttttccttca
ttacgattactttatttgatggaggaaatagaagatcctgaagttactattaagtcttta
ggacatcaatggttttgaagatatgagtatgctgatttaagagtaaaaaatttagattct
tatataaaggataatggggtatttcgtttattggaagtagataatgctttagtgcttcca
tttagaactaatattcgaatagtagtttctgctactgatgtgattcattcttggactatt
cctagattaggagtaaaagctgatggaattccaggacgattaaatcaaattagaatattt
attaatcgtcctggaattttttttggacaatgttctgaaatttgtggagctaatcataga
tttataccaattataatagtaactatttctaaaagtggattttta
>MY5127_Hexurella_WhetstoneMtns_FrenchJoeCyn
ttgccgagttgagggtctttatattttcagaatggagtttctcctctaatagaacaaatg
attttctttcatgatcattctataatagtaatagttttagtaatagtaatagtagggtat
ttattattaatttctttatttgaaaagaagtataatcgaataatgtttgaaggtcaagaa
ttggaattaatttggacattagttcctgttgtatttttgttagtaattgcttttccttct
ttgcgattactttatttgatagaggaaatagaggatcctgaagtttctgtaaaatcttta
ggacatcaatgattttgaagatatgaatatgctgatttaagagtgaagaattttgattct
tatataatagaaaatagagtgtttcgtttgttagaagttgataatgctttagttcttccg
tttgaaactaatgttcgaatagtaatttctgcttctgatgtgattcattcttgaactatt
cctagattaggagtaaaagcagatgggattccaggacgattaaatcaaattagaatattt
attaatcgtcctggaatcttttttggacaatgttctgaaatttgtggagctaatcataga
tttataccaattataataataacagtttctaaaagtgggttttta
>MY5128_Hexurella_WhetstoneMtns_FrenchJoeCyn
ttgccaagttgagggtctttgtattttcagaatggagtttctcccctaatagaacaaatg
attttttttcatgatcattctataatagtgatagttttagtaatagtaatagtaggatat
ttattattaatttctttatttgaaaggaattataatcgaatgatgtttgaaggtcaagaa
ttggaaataatttggacattagttcctgtagtatttttgttagtaattgcttttccttct
ttgcgattactttatttaatagaagaaatagaagatcctgaagtttctgtaaaatcttta
ggacatcaatgattttggagatatgaatatgctgatttaagagttaagaattttgattct
tatataatagaaaatggattatttcgtttgttagaagttgataatgctttagttcttccg
tttgagactaatattcgaatagtaatttctgcttctgatgtaattcattcttgaactatt
cctagattaggagtaaaagctgatggaatcccaggacgattaaatcaaattagaatattt
attaatcgtcctgggattttttttgggcaatgttctgaaatttgtggagctaatcataga
tttataccaattatgataataactatttctaaaaacgggttttta
>MY5131_Hexurella_PedregosaMtns_PruneCyn
ttgccaagttgaggatcattgtattttcagaatggggtttcccctttgatagagcaaata
attttttttcatgatcattctataatagtaatagtattagtaatggtaatagtaggatat
ttgttattagtttctttatttgagaggagatataatcgaataatatttgaagggcaaggg
ttagaaataatttgaacattggttcctgtagtgtttttgttagttattgcttttccttct
ttgcgattattgtatttaatagaagagatagaagatcctgaagttactgtaaaatcttta
ggacatcaatgattttgaagatatgaatatgctgatttgggaataaggaatttagattct
tatatgatagaaagaagagtatttcgtttgttagaagtggataatgctttaattcttcca
tttgaaactaatattcggatagtaatttctgcttctgatgttattcattcttgaactatt
ccaagattaggagtaaaagctgatggaattccaggacgattaaatcaaattagaatattt
attaatcgtcctggaattttttttgggcaatgttcggaaatttgtggagctaatcataga
tttataccaattataataatggctatttctaagagtggattttta
>MY5132_Hexurella_PedregosaMtns_PruneCyn
ttgccaagttgaggatcattgtattttcagaatggggtttcccctttgatagagcaaata
attttttttcatgatcattctataatagtaatagtattagtaatggtaatagtaggatat
ttgttattagtttctttatttgagaggtgatataatcgaataatatttgaagggcaaggg
ttagaaataatttgaacattggttcctgtagtgtttttgttagttattgcttttccttct
ttgcgattattgtatttaatagaagagatagaagatcctgaagttactgtaaaatcttta
ggacatcaatgattttgaagatatgaatatgctgatttgggaataaggaatttagattct
tatatgatagaaagaagagtatttcgtttgttagaagtggataatgctttaattcttcca
tttgaaactaatattcggatagtaatttctgcttctgatgttattcattcttgaactatt
ccaagattaggagtaaaagctgatggaattccaggacgattaaatcaaattagaatattt
attaatcgtcctggaattttttttgggcaatgttcggaaatttgtggagctaatcataga
tttataccaattataataatggctatttctaagagtggattttta
>MY5136_Hexurella_MiddlemarchCyn
------------------------------------------------------------
------------------------------------------------atagtaggatat
ttattgcttatttctttatttgaaaagagatataatcgaataatatttgaagggcaagag
ttagaattaatttgaaccttagttcctgtagtttttttattagtgattgcttttccttct
ttacgattgctttatctaatggaagaaatagagaatcctgaagttactgtaaaatcttta
ggacatcaatgatttt--------------------------------------------
------------------------------------------------------------
------------------------------------------------------------
------------------------------------------------------------
------------------------------------------------------------
---------------------------------------------
>MY5147_Hexurella_DragoonMtns_NF_345A
ttgccaagttgagggtcattatattttcagaatggggtctctcctttaatagagcaaatg
attttttttcatgatcattctataatagtaatagtattagtgatagtaatagtaggatat
ttattgtttatttctttatttgaaaagagatataatcgaataatatttgaagggcaagag
ttagaattaatttgaaccttggttcctgtagtttttttattagtgattgcttttccttct
ttacggttgctttatttgatagaagaaatggagaatcctgaggtttctgtaaaagcttta
gggcatcaatgattttgaagatatgagtatgctgatttaagaataaagaatttagattct
tatatgatagaaaatggaatgtttcgtttattagaagtagataatgctttagttcttcca
tttgaaactaatattcgaatagttattactgcttctgatgtaattcattcttgaactatt
cctagattaggggtaaaggctgatggaattccaggacgattaaatcaaattagaatattt
attaatcgtcctggaattttttttgggcagtgttctgaaatttgtggggctaatcataga
tttataccaattataataataacagtttctaaaagtgggttttta
>MY5152_Hexurella_WhetstoneMtns_ApacheCyn
ttgccaagttgagggtctttatattttcagaatggagtttctcctttaatagaacaaatg
attttttttcatgatcactctataatagtaatagttttagtaatagtgatagtaggatat
ttattattaatttctttgtttgaaaaaaagtataatcgaataatattcgaaggtcaagaa
ttagaattgatttgaacgttagttcctgtattatttttattagtaattgcttttccttct
ttacgattactttatttaatagaggaaatggaggatcctgaggtttctgttaaatcttta
ggtcatcaatgattttgaagatatgaatatgctgatttaagagtaaagaattttgattct
tatataatggatggagggatttttcgtttattagaagttgataatgctttagttcttccg
tttgaaactaatattcgaatagtagtttctgcttctgatgtaattcattcttgaactatt
cctagattaggggttaaagctgatggaatcccaggacgattaaatcaaattagaatattt
attaatcgtcctgggattttttttggtcaatgttctgaaatttgtggagctaatcataga
tttatgccgattatgataatgacgatttctaagagtgggttttta
>MY5154_Hexurella_SantaRitaMtns_AdobeCyn
ttgccaagttgagggtcattatattttcagaatggagtttctcctttaatagaacaaata
attttttttcatgatcattctataatagtaatggtattagtaatagtaatagtagggtat
ttattaatgatttctttgtttgaaaaaagatataatcgaataatatttgaaggtcaagag
ttagaattaatttgaacattggtacctgtggtgtttttattagtaattgcttttccttct
ttacgattactatatttgatagaggagatggaagatcctgaagtaactgtaaaatcttta
ggacatcagtgattttgaagatatgaatatgctgatttaagaataaagaatttagattct
tatataatggaaaatagaatatttcgattattagaagtagataatgctttaattcttccg
tttgaaactaatattcggatggtaattactgcttctgatgtaattcattcttgaactatt
cctagattaggagtaaaagctgatggaattccaggacgattaaatcaaattagaatattt
ataaatcgtcctggaattttttttggacaatgttctgagatttgtggtgctaatcataga
tttataccaattatgataataattatttctaaggaaagattttta
>MY5157_Hexurella_SantaCatalinaMtns_Redington
ttgccaagttgagggtcattatattttcagaatggagtttcacctttaatagaacaaata
attttttttcatgatcattctataatagtaatggtattagtaatagttatagtaggatat
ttattaatagtttctttgttagaaaagagatataatcggataatatttgaggggcaagag
ttagaattaatttggacattagttcctgtggtgtttttattagtaattgcttttccttct
ttacggttactttat---------------------------------------------
--------atggttttggagatatgaatatgctg--------------------------
------------------------------------------------------------
------------------------------------------------------------
---------------------------atttcaggacgattaaatcaaattagaatattt
ttaaatcgtcctggaattttt------caatgttctgaaatttgtggagctaatcataga
tttataccaattatgataatatctatttctaaaagtgaattttt-
>MY5164_Hrupicola_Temecula
------------------------------------------------------------
------------------------------------------------------------
------------------------------------------------------------
------------------------------------------------------------
------------------------------------------------------------
------------------------------------------------------------
------------------------------------------------------attcct
tttaaaactaatattcgtgtggtagttacggcttcagatgttattcattcttgaactatt
cctagattaggggttaaggctgatggggttccaggacgattaaatcagattagaatatat
gtaaatcgtcctggtattttttttggtcagtgttctgaaatttgt---------------
---------------------------------------------
>MY5175_Hapachea_HarshawRd_PatagoniaMtns
ttgccaagttgaggatcattatattttcagaatggagtttctccattaatagaacaaata
attttttttcatgatcattctataatagtaatagtgttagtaatagtaatggtggggtat
ttattaatagtttctttatttgagaaaagatataatcggataatattcgagggacaagaa
ttagagttaatttggacattggttcctgtagtatttttattagttattgcttttccttct
ttgcgattgctttattt--tggaagagatagaagatcctgaggttactgtaaaatcttta
ggacatcaatggttttggagatatgagtatgctgatatgagagtgaaaaatttagaatct
tatataatagaaagaagaatatttcgtttattagaggttgataatgctttaattcttccg
tttgaaactaatattcgaatggtaatttctgcttctgacgtgattcattcttgaactatt
cctagattaggagtaaaagctgatggaattccaggacgattaaatcaaattagaatattt
attaatcgtcctggaattttttttgggcaatgttctgaaatttgtggggctaatcataga
tttatacctattataataatgacaatttcaaaaagtgg-------
>MY5193_Hapachea_HarshawRd_PatagoniaMtns
ttgccaagttgaggatcattatattttcagaatggagtttctccattaatagaacaaata
attttttttcatgatcattctata------------------------------------
------------------------------------------------------------
------------------------------------------------------------
----------------------aagagatagaagatcctgaggttactgttaaatcttta
ggacatcaatggttttggagatatgagtatgctgatatgagagtga--------------
------------------------------------------------------------
------------------------------------------------------------
--------------------------------aggacgattaaatcaaattagaatattt
attaatcgtcctggaatttttcttg-----------------------------------
---------------------------------------------
>MY5194_Hapachea_Ordsummit_MtOrd
ttgccaagttgagggtcattatattttcagaatggtgtttctcctttgatagagcaaatg
attttttttcatgatcattcaatagtagtaatag--------------------------
------------------------------------------------------------
------------------------------------------------------------
-------------------tagaggaaatagaagatcctgaagttactattaagtcttta
ggacatcaatgattttgaagatatgaatatgctgattttgtagtaaagaattttgattct
tatatagttgataataaaatgtttcgtttattagaagttgat------------------
------------------------------------------------------------
------------------------------------------------------------
--------------aatcttttttggacaatgctcggagatttgtggtgctaatcataga
ttcataccaattataatgatagtaatttctaaaagtggattttta
>MY5195_Hapachea_Ordsummit_MtOrd
----------------cattatattttcagaatggtgtttctcctttgatagagcaaatg
attttttttcatgatcattcaatagtagtaatagttttagtgatggttatagtgggatat
ttattaatggtttctttgtttgaaaaaatatataatcgaatgatatttgaaggtcaggag
ttggaattaatttgaacattagttccagtggttttcttgtta------------------
------------------------------------------------------------
------------------------------------------------------------
-------------------------------------------atgctttggttcttcct
tttcagactaatattcgaatagtagtttctgcttctgatgttattcattcttgaactatt
cctagattgggagtaaaggctgatggaattccaggacgattaaatcagattagaatattt
attaatcgtcct------------------------------------------------
---------------------------------------------
>MY5266_Hencina_CerroBolla
ttgccaagttggggatcgttgtattttcagaatggagtttctcctttaatggaacagata
attttttttcatgatcattctatagttgtaatggttttagttattgttatagttggatat
ttattagtaatttctttgtttgaaaagaattataatcgaatgatgtttgaaggtcaggag
ttggagttgatttggaccttggttcctgtggtgtttttattggtaattgcatttccctct
ttacggttgttatatttgatagaggagatggaggatcctgaggtttctgttaagtcttta
gggcatcagtggttttggagatatgaatatgcggatttaaatgttaggattatagattct
tatataaaagaagtgagaaattttcggttgttagaggttgataatgctttagtt------
--------------------------------ttctgatgttattcattcttgaactgtt
ccaagactaggagtaaaagctgatgggatcccagggcgattaaatcagattagaatgtat
gtgaatcgtcctggaattttttttggacaatgttctgagatttgtggggcaaatcataga
tttataccgattatgataataatagtttctaagaagagattttta
>MY5267_Hencina_CerroBolla
ttgccaagttggggatcgttgtattttcagaatggagtttctcctttaatggaacagata
attttttttcatgatcattctatagttgtaatggttttagttattgttatagttggatat
ttattagtaatttctttgtttgaaaagaattataatcgaatgatgtttgaaggtcaggag
ttggagttgatttggaccttggttcctgtggtgtttttattggtaattgcatttccctct
ttacggttattatatttgatagaggagatggaggatcctgaggtttctgt----------
------------------------------------------------------------
------------------------------------------------------------
-----------------------ggtttctgcttctgatgttattcattcttgaactgtt
ccaagactaggagtaaaagctgatgggatcccagggcgactaaatcagattagaatgtat
gtgaatcgtcctggaattttttttggacaatgttctgagatttgtggggcaaa-------
---------------------------------------------
>MY5269_Hexurella_GuadalupeValley
-----------------------------gaatggagtttctcctttaatagagcagata
atttttttttatgatcattctatagtagtaatggttttagtgattgtaatagtaggatat
ttgttggtgatttctttgtttgaaaagggttataatcgaataatatttgaaggtcaggaa
ttagagttaatttggactttagttcctgttgtatttttattagtaattgcttttccatct
ttgcgattattatatttgatggaagagatggaggaccctgaggtttctgtaaaatcttta
gggcatcagtggttttgaagatatgagtatgctgactttaaagttaaggttatagattct
tatataaaagaggttggaaattttcggttgttagaagttgataatgctttagttcttcct
tttaatactaatattcgaatagtagtttctgcttctgatgtaattcattcttggactatt
cctagattgggagtaaaggcggatggaattccaggacgattaaatcagattagaatgtat
gtaaatcgtcctggagttttttttggacagtgttctgaaatttgtggggctaatcataga
tt-------------------------------------------
>MY5271_Hexurella_GuadalupeValley
------------------------------------------cctttaatagagcagata
atttttttttatgatcattctatagtagtaatggttttagtgattgtaatagtaggatat
ttgttggtgatttctttgtttgaaaagagttataatcgaataatatttgaaggtcaggaa
ttagagttaatttggactttagttcctgttgtatttttattagtaattgcttttccatct
ttgcgattattatatttgatggaagagatggaggaccctgaggtttctgtaaaatcttta
ggacatcagtggttttgaagatatgagtatgctgactttaaagttaaggttatagattct
tatataaaagagattggaaattttcggttgttagaagttgataatgctttagttcttcct
tttaatactaatattcgaatagtagtttctg-----------------------------
---------------aaggcggatggaattccaggacgattaaatcagattagaatgtat
gtaaatcgtcctggagttttttttgggcagtgttctgaaatttgtggagctaatcataga
tttatacctattataataataacaatttctaaaaagagattttta
>MY5276_Hexurella_SanPedro_Martir
------------------------------------------------------------
-----------------------------------------gattgttatagtaggatat
ttattagtaatttctttgtttgaaaggggttataatcgaatgatatttgaaggtcaggag
ttggaattaatttgaactttggttcctgtaatgtttttattagtaattgcttttccttct
ttgcgattactatatttaatggaggagatagaggatcctgaggtttctgtaaaatctttg
ggtcatcagtggttttgaacatatgagtatgcagatttaaaagttaaaattgtagattct
tatatg---------------------ttgttggaagttgataatgctttagttcttcct
tttaatactaatattcgaatagttgtttctgcttctgatgttattcattcttgaactgtt
cctagattaggagttaaagcagatggtattccggggcgattaaatcaaattagaatgtat
gtgaatcgtcctggaattttttt-------------------------------------
---------------------------------------------
>MY5277_Hexurella_SanPedro_Martir
------------------------------------------------------------
------------gatcattctatggtagtaatagttttggtgattgttatagtaggatat
ttattagtaatttctttgtttgaaaggggttataatcgaatgatatttgaaggtcaggag
ttggaattaatttgaactttggttcctgtaatgtttttattagtaattgcttttccttct
ttgcgattactatatttaatggaggagatagaggatcctgaggtttctgtaaaatctttg
ggtcatcagtggttttgaacatatgagtatgcagatttaaaagttaaaattgtagattct
tatataagggaaataagaaattttcggttgttggaagttgataatgctttagttcttcct
tttaatactaatattcgaatagttgtttctgcttctgatgttattcattcttgaactgtt
cctagattaggagttaaagcagatggaattccggggcgattaaatcaaattagaatgtat
gtgaatcgtcctggaattttttttggtcagtgttct------------------------
---------------------------------------------
>MY5280_Hexurella_ArroyoSalado
ttgccaagttgaggttt-------------aatggggtttctcctttgatag--------
---------------------------------------------------gtgggatat
ttattggttgtttcgttatttgaaaaaagttataatcgaataatatttgagggtcaagaa
ttagaattaatttgaactttggttcctgtggtttttttattagttattgcttttccttct
ttacgattattatatttaatagaggagatagaggatcctgaggtt---------------
--------------------------gtatgctgattttaaagtgaagattatagattct
tatataaaagaattaagagattttcgtttattggaagtagataatgctttagttcttcct
tttaatactaatattcgaatagtagttagtgcttcagatgttattcattcttgaactatt
cctagattaggagtaaaagctgatgggattccaggacgattaaatcaaattagaatatat
gtaaatcgtcctggaattttttttggtcagtgttct------------------------
---------------------------------------------
>MY5282_Hexurella_ArroyoSalado
ttgccaagttgagggtctttatattttcagaatggggtttctcctttgatagaacaaata
atttttttttatgatcattcaatagtagtaatggttttagtaattgtaatagtgggatat
ttattggttgtttcgttatttgaaaaaagttataatcgaataatatttgagggtcaagaa
ttagaattaatttgaactttggttcctgtggtttttttattagttattgcttttccttct
ttacgattattatatttaatagaggagatagaggatcctgaggtttctgtaaagtcttta
ggacatcaatgattttgaagttatgagtatgctgattttaaagtgaagattatagattct
tatataaaagaattaagagattttcgtttattggaagtagataatgctttagttcttcct
tttaatactaatattcgaatagtagttagtgcttcagatgttattcattcttgaactatt
cctagattaggagtaaaagctgatgggattccaggacgattaaatcaaattagaatatat
gtaaatcgtcctggaattttttttggtcagtgttctgaaatttgtggggctaatcataga
tttataccaattataatgataataatttcaaaaaaaagattttta
>MY5286_Hrupicola_SweetwaterSpr_OrdMtn
ttgccgagatgagggtcattatattttcagaatggagtttctcctttgatggaacaaata
attttttttcatgatcattctatagttgtaataattttagtaatagtaatggtgggatat
ttattgataat-------------------------------------------------
------------------------------------------------------------
------------------------------------------------------------
------------------------------------------------------------
-----gaaggaaggaagaaattttcgtttattagaagtagataatgccttagttcttccg
tttaatactaatattcgaatagtaatttctgcttctgatgtaattcattcttgaactatt
cctagattgggagtaaaggcagatggaattccaggacgattaaatcaaattagaatatat
gtaaatcgtcctggaatcttttttgggcaatgttcagagatttgtggggctaatcatag-
---------------------------------------------
>MY5288_Hrupicola_Deadman_Hills
------------------------------------------------------------
------------------------------------------------------------
-----------------attaggaaaaagatataatcggataatatttgaaggtcaagag
ttggaattaatttggacaatggttcctgttgtatttttattagtaattgcttttccttct
ttacggttattatatttaatagaggagatagaggatcctgaggtttct------------
------------------------------------------------------------
------------------------------------------------------------
------------------------------------------------------------
------------------------------------------------------------
-taaatcgtcctggaatattttttgggcagtgttcagaaatttgtggagctaatcataga
tttataccaattataatgatagtagtttctaaaagtggattttta
>MY5289_Hrupicola_Deadman_Hills
ttgccaagttggggatcgttatattttcagaatggggtttctcctttaatggagcaaata
atttttttttatgatcattctatagtggttatggttttggtaatagtaatggttgggtat
ttattaataatttctttattaggaaaaagatataatcg----------------------
------------------------------------------------------------
------------------------------------------------------------
------------------------------------------------------------
------------------------------------------------------------
------------------------------------------------------------
-------------tgaaagcagatgggattccaggacgattaaatcaaattagaatttat
gtaaatcgtcctggaatattttttgggcagtgttcagaaatttgtggagctaatcataga
tttataccaattataatgatagtagtttctaaaagtggattttta
>MY5309_Hapachea_JohnnyLyon_Hills
------------------------------------------------------------
------------------------------------------------------------
------------------------------------------------------------
------------------------------------------------------------
-----------------gatggaagagatagaagatcctgaagttactgtgaagtcttta
ggacatcaatgattttgaagatatgaatatgctgatttaggaataaaaaatttagattca
tatatgaaggagagaagaatttttcgtttattagaagtggataatgctttaattcttcct
tttgaaaccaatattcggatagtgatttctgcttctgatgttattcattcttggactatt
cccagtttaggagtaaaggctgatggaattccaggacgattaaatcaaattagaatattc
attaatcgtcctggaattttttt-------------------------------------
---------------------------------------------
>MY5310_Hexurella_AntelopeCyn_CerbatMtns
------------------------------------------------------------
------------------------------------------------------------
-----------------atttataaaaatatataatcgtataatgtttgaaggtcaggaa
ttagaattaatttgaactttagttcctgtagtttttttattagtaattgcctttccttct
ttgcgtttattgtatttaatagaggaaatagaagatcctgaggttactgtaaaatcttta
ggacatcagtggttttggagatatgaatattcggattttgtggtaaaaaattttgattct
tatatggtagataataaaatgtttcgtttgttagaagttgataatgctttagttcttcct
tttgagactaatattcgtatggtagtaactgcttctgatgttattcattcttgaactatt
cctagattaggagtaaaagctgatgggattccaggacgattaaatcagattagaatattt
gtaaatcgtcctggaatcttttttggtcagtgttcggagatttgtggggctaatcataga
tttatgcctattataat----------------------------
>MY5311_Hexurella_AntelopeCyn_CerbatMtns
ttgccgagttgaggttctttgtattttcagaatggggtttctcctttaatagagcagata
attttttttcatgatcattcaatggtagtaatggttttagtaatagtaatggtgggatat
ttattgatggtttctttatttagaaaaatatataatcgtataatatttgaaggtcaggaa
ttagaattaatttgaactttagttcctgtagtttttttattagtaattgcttttccttct
ttgcgtttattgtatttaat--------tagaagatcctgaggttactgtaaaatcttta
ggacatcagtggttttggagatatgaatattcggattttgtggtaaaaaattttgattct
tatatggtaaataataaaatgtttcgtttgttagaagttgataatgctttagttcttc--
------------------------------------------------------------
------------------------------------------------------------
-----------------------------------------------cgctaatcataga
tttatgcctattataatgatagtagtttcaaaaagaggattttta
>MY5312_Hexurella_FoxCyn_MusicMtns
-tgccgagttgaggttctttgtattttcagaatgggatttctcctttaatagagcagata
attttttttcatgatcattcaatggtagtaatggttttagtaatagtaatggtgggttat
ttattgatggtttctttatttagaaaaatata----------------------------
--------aatttgaactttagttcctgtagtttttttattagtaattgcctttccttct
ttgcgtttattgtatttaatagaggaaatagaagatcctgaggttactgtaaaatcttta
ggacatcagtggttttggagatatgaatattcggattt---------------ggaatct
tttttggtcagtgttcggagattt------------------------------------
------------------------------------------------------------
--------------------------------------gtgga-----------------
------------------------------------------------gctaatcataga
tttatgcctattataatgatagtagtttcaaaaagaggattttta
>MY5313_Hexurella_FoxCyn_MusicMtns
------------------------------------------------------------
---------------------atggtagt-atggttttagtaatagtaatggtgggttat
ttattgatggtttctttatttagaaaaatatataatcgtataatatttgaaggtcaggaa
ttagaattaatttgaactttagttcctgtagtttttttattagtaattgcctttccttct
ttgcgtttattgtatttaatagaggaaatagaagatcctgaggttactgtaaaatcttta
ggacatcagtggttttggagatatgaatattcggat------------------------
---------------------------ttgttagaagttgataatgctttagttcttcct
tttgagactaatattcgtatggtagtaactgcttctgatgttattcattcttgaactatt
cctagattaggagtaaaagctgatgggattccaggacgattaaatcagattagaatattt
gttaatcgtcctggaatctttt--------------------------------------
---------------------------------------------
>MY5315_Hexurella_WagonerRd_BradshawMtns
ttg---------------------------------------------------------
------------------------------------------------------------
------------------------------------------------------------
------------------------------------------------------------
------------------------------------------------------------
------------------------------------------------------------
------------------------------------------------------------
--------------------------------ttctgatgttattcattcttgaactatt
cctagattaggagtaaaagctgatgggattccaggacgattaaatcaaattagaatgttt
atgaatcgtcctggaatcttttttggacaatgttcagagatttgtggtgctaatcataga
tttataccaattataatgatagtagtttctaaaagag--------
>MY5317_Hrupicola_Cottonwood_SnYsidroMtns
ttgccaagttgagggtctttatattttcagaatggggtttctcctttaatagagcagata
gttttttttcatgatcattctatggtagtaatagttttagtaattgttatagtaggatat
ttattaataatttctttatttgaaaaaag--------gaataatgtttgagggtcaggag
ttggaattaatttgaactttagttcctgttgtgtttttattagttattgcttttccttct
ttgcgtttattatatttaatagaagagatggaggatccagaagtttctgtaaaatcttta
ggtcatcagtgattttgaagttatgagtatgctgatttaaaagtaaagataatagattct
tatatgaaggagaatagaaattttcgtttgttagaggtagataattctttggttattcct
tttaagactaatattcggatagtagtaacggcttctgatgtaattcattcttgaactatt
ccaagattaggagtgagggctgatggaattccaggacgattaaatcaaattagaatatat
gtgaatcgtcctggaatttttt--------------------------------------
---------------------------------------------
