# Supplementary material for: ﻿Species delimitation, biogeography, and natural history of dwarf funnel web spiders (Mygalomorphae, Hexurellidae, Hexurella) from the United States / Mexico borderlands
Source: Zookeys. 2023 Jun 14;1167:109–57. doi: 10.3897/zookeys.1167.103463 (PMC10285686; doi:10.3897/zookeys.1167.103463)
Supplement: Supplementary material 3 — Input matrices, analysis log files, and output tree files for nuclear and mitochondrial analyses [file zookeys-1167-109_article-103463__-s003.zip › COX3.fasta]

>MY0059_Hexurella_apachea_SantaRitaMtns_MaderaCyn
ttgaaaaaattttttcattcatttcatttggtaacaattagtccttgacctttattgata
ggagtgggggttataggagttttattaggattagtaaaagtaataagaatatttratttt
ttttttttttttttctcwataagtttttctttaatagttatagttctatgatggcgggat
gtaattcgagaaggaacttatgaaggatctcattcattagaagtagtaaagggaatgata
gtggggataattttatttattatttctgaggtttttttttttttttcttttttttkwtct
ttttttcattcaagtttgaatcctactttagaattaggaggggtttgacctccttgtgga
gtggaaagatttaatccttttcaggttcctttattgaatacaacaattttattgagttct
ggagtaagaattacttggtgtcatcaaagaattttaaagggagaaatgaaagaattaaat
ctttaatgtttacttgaatattaggaatttattttttatttcttcaatgaatagagtata
aggattgtactttttctattagagattcagtatttggatctattttttttgtagctacag
gttttcatggatttcatgtaattgtaggaactttatttttaatagtaatttggtttcgtc
ttttagataagcatttatctgaatttcatcattttgggtttgaagcttctgcatggtatt
gacattttgtggatgtagtatgattatttttattttctgttgtgtattggtgaggaggat
aa
>MY0139_Hexurella_SanDiego_Guatay
ttgaaaaatttttttcattcttttcatttagtaactataagtccttgacccttattaata
ggagttggagtaatgggaatattattaggattagtaaaagtaataagaatatatagkttt
ttttttttttttttttytttatttttatcattgaatgtagtaattttatgatgacgggat
gtaattcgagagggaacttttgaaggttctcattcttttgaagtagtaaaaggtataata
gtaggaataattttatttattgtttctgaagtttttttttttttttcttttttttggtct
ttttttcattcaagattaaatcctactttggagttgggaggaatgtggcctcctagagga
attgaaagatttaatccttttcaggttcctttattaaatactactattttacttagatct
ggagttagaattacttggtctcatcaaagaattttaataggagatatgagggttctaagt
ctttaatagttacgtgaattttgggtctttattttttgtttcttcaatgatttgaatata
atgattgtagattttctattagagattctgtgtttggttctgttttttttgttgttactg
gatttcatggatttcatgtaattgttggatctttgtttttgattgtaatttgatttcgct
tattaggtaaacatttatcagaatttcatcattttgggtttgaggcttctgcttgatatt
gacattttgttgatgtggtttggttgtttttgttttctttggtttattggtgagggggtt
aa
>MY5053_Hexurella_ChiricahuaMtns_PriceCyn
ttgaaaaagttttttcattcatttcatttagtaacaataagtccttggcctttattaata
ggagtaggagtaataggagtattattaggattagtgaaagtaataagaatatttaatttt
ttttttttttttttctctttaattttttctatagtagtgatagtgttatgatgacgggat
gtaattcgagaaggaacttatgaaggatctcattcaatagaggtagtaaaaggaataata
gtgggaataattttatttattgtctctgaagtttttttttttttttcttttttttkwtyt
ttttttcattcaagattaaatcctactttggagttaggaggtgtatgacctccttttggg
gtggaaagatttaatccttttcaggttcctttattaaatacaacaattttattgagttca
ggggtgagaattacttgatgtcatcaaagaattttaaggggagaaatagaggagttaggt
ctttaataattacttgaattttagggatttattttttgtttcttcaatggatagaatata
atgattgttcattttctattagagattctgtttttggatcgattttttttgtagctactg
gatttcatgggtttcatgtaattgttgggactatgtttttaattgtaatttgatttcggc
ttttaagtaaacatttatctgaatttcatcattttgggtttgaggcttcagcgtgatatt
ggcattttgttgatgtggtatgattatttttgttttcagtggtttattggtgagggggtt
aa
>MY5057_Hexurella_ChiricahuaMtns_PriceCyn
ttgaaaaagttttttcattcatttcatttagtaacaataagtccttggcctttattaata
ggagtaggagtaataggagtattattaggattagtgaaagtaataagaatatttaatttt
ttttttttttttttctctttaattttttctatagtagtgatagtgttatgatgacgggat
gtaattcgagaaggaacttatgaaggatctcattcaatagaggtagtaaaaggaataata
gtgggaataattttatttattgtctctgaagtttttttttttttttcttttttttgatct
ttttttcattcaagattaaatcctactttggagttaggaggtgtatgacctccttttggg
gtggaaagatttaatccttttcaggttcctttattaaatacaacaattttattgagatca
ggggtgagaattacttgatgtcatcaaagaattttaaggggagaaatagaggagttaggt
ctttaataattacttgaattttagggatttattttttgtttcttcaatggatagaatata
atgattgttcattttctattagagattctgtttttggatcgattttttttgtagctactg
gatttcatgggtttcatgtaattgttgggactatgtttttaattgtaatttgatttcggc
ttttaagtaaacatttatctgaatttcatcattttgggtttgaggcttcagcgtgatatt
ggcattttgttgatgtggtatgattatttttgttttcagtggtttattggtgagggggtt
aa
>MY5064_Hexurella_MuleMtns_Escabrosa
-tgaaaaaattttttcattcatttcatttagtaacaatgagtccttgacctttgttgatg
ggagtgggagcaatagggattttgttaggattagtaaaagtaataagaa-atttaatttt
ttttttttttttttctctttaattttttctataattattatagtattgtgatggcgggat
gtgattcgagaaggaacttatgaaggttcacattcgttagaagtagtaaaaggaataata
gttgggatggttttatttattatctctrawstttttttttttttttcttttttttgatct
tttttt-attcaagtttgaatcctactttggagttaggaagagtttgacccccttgtgga
gttgaaagatttaatccttttcaagttcctttattaaatactactattttattaagttct
ggagtaagaattacgtgatgtcatcaaagaattttgaagggagaaatgaaagagttaaat
ctttaatagttacttgaatattgggaatttattttttgtttcttcagtatatagaatata
gtgattgttctttttctattagagattctgtttttggatcaattttttttgtagctactg
ggtttcatggatttcatgtaattgtgggaactttgttttta----tgttttgatttcgtc
ttttagataaacatctatcggaatttcatcattttggttttgaagcttctgcatgatatt
gacattttg---------------------------------------------------
--
>MY5066_Hexurella_MuleMtns_Escabrosa
-tgaaaaaattttttcattcatttcatttagtaacaatgagtccttgacctttgttgatg
ggagtgggagcaatagggattttgttaggattagtaaaagtaataagaaaatttaa-ttt
tttttttttttttttcttttaattttttctataattattatagtattgtgatggcgggat
gtgattcgagaaggaacttatgaaggttcacattcgttagaagtagtaaaaggaataata
gttgggatggttttatttattatctctgar-tttttttttttttttctttttttttattt
ttctttcattcaagtttgaatcctactttggagttaggaagagtttgacccccttgtgga
gttgaaagattt-atccttttcargttcctttattaaatactactattttattaagttct
ggagtaagaattacgtgatgtcatcaaagaattttgaagggagaaatgaaagagttaaat
ctttaatagttacttgaatattgggaatttattttttgtttcttcagtatatagaatata
gtgattgttctttttctattagagattctgtttttggatcaattttttttgtagctactg
ggtttcatggatttcatgtaattgtgggaactttgtttttgatagtggtttgatttcgtc
ttttagataaacatctatcggaatttcatcattttggttttgaagcttctgcatgatatt
gacattttgtagatgtagtgtgattatttttgttttcggtggt-----------------
--
>MY5071_Hexurella_SantaRitaMtns_AlisoSprings
ttgaaaaaatttttccattcatttcatttagtaacaataagtccttgaccattattaata
ggagtaggagtaataggggtattattgggaatagtgaagttaataagaatatttaatttt
ttttttttttttttytywwtwtktttttcttttttagttctagttctatgatggcgggat
gttattcgagaaggaacttatgaaggatctcattcgttagaagtagtaaaagggatgata
gtgggaataattttatttattgtttctgaagtttttttttttttttcttttttttkwtyt
ttttttcattcaagtttaaatcctactttggagttgggaagagtttgacctccttgtgga
gtagaaagatttaatccttttcaggttcctttattaaatactactattttattgagttct
ggggtaagagtaacttgatgtcatcaaagaattttaaagggggaaatgaaagaattaaat
ctttaataattacttgaattttaggaatttattttttatttcttcaatgaatagaatata
aggattgttctttttctattagagactcagtgtttgggtctgttttttttgtagctactg
ggtttcatggatttcatgtaattgtagggactttatttttaatagtaatttggtttcgtc
ttttagataaacatttatctgaatttcatcattttggttttgaggcttctgcatgatatt
gacattttgtagatgtggtgtgattatttttgttttctgtagtatattgatgaggaggat
aa
>MY5075_Hexurella_ChiricahuaMtns_CaveCrkCyn
ttgaaaaagttttttcattcatttcatttagtgacaataagtccttgacctttattaata
ggagtaggggtaatgggaatattattagggttagtaaaagtgataagaatagttaatttt
tyttttttytttttttctataattttttctttagtagtaatagtgttgtggtggcgggat
gtgattcgggaagggacatatgaaggatctcattcattagaggtagtaaagggaataata
gtagggataattttatttattgtctcggaagtttttttttttttttcttttttttgatct
ttttttcattcaagattaaatccaactttggaattggggagtgtttggcctccttcagga
gtggaaagatttaatccttttcaggttcctttattaaatactacaattttattaagatct
ggggtgagaattacttggtgccatcaaagaattttaaggggggatatataagaattaagt
ctttaataattacttggatgttaggaatctattttttgtttcttcaatggatggaatata
atgattgttcattttctattagagattctgtatttggatcaattttttttgtagctactg
gatttcatgggtttcatgttattgttggaactttatttttgattgtaatttgatttcggc
ttttagatgggcatttatctgaatttcatcattttgggtttgaagcttctgcgtgatatt
ggcattttgtggatgtagtatggctatttttgttttctgtagtatattgatgagggggat
aa
>MY5126_Hexurella_SantaCatalinaMtns_NuggetCyn
ttgaaaaaatattttcactcatttcatttagtaacaataagtccttgacccctattaatg
ggagtaggagtaataggagttttgttaggattagtaaaagtgataagaatatatattttt
ttttttttttttttytcaataggcttttctttaataattatagttttatgatggcgagat
gtaattcgagaggggacttatgaaggatctcattcgttagaagtagtaaaagggataatg
gtgggaatggttttatttattgtttctgaagtttttttttttttttcttttttttggtct
ttttttcattcaagattaaatcctactttggagttggggggagtttgacctccttttgga
gtagaaagatttaatccttttcaggttcctttattaaatacaactattttacttagttct
ggggtgagaattacttggtgtcatcaaagaattttaggaggagaaatgatggaattaaat
ctttaatagttacttgaatgttaggaatttattttttatttttacaatggatagaatata
gggattgttcgttttctattagagattcagtgtttggatctattttttttgtggctacag
ggtttcatggatttcatgtaattgtaggaactttatttttggtagtgatttgatttcgtc
ttttagataagcatttatctgaatttcatcattttggatttgaagcttctgcatgatatt
gacattttgtagatgtagtttggttatttttgttttcggttgtatattgatgagggggat
aa
>MY5127_Hexurella_WhetstoneMtns_FrenchJoeCyn
ttgaaaaagttttttcattcatttcatttggttactattagtccttggcctttattaatg
ggagtaggggtaatgggaatattattaggattagtaaaagtaataagaatatttaatttt
tttyttttytttttytcaataagtttttctttaatagtaataattttatggtgacgagat
gtaattcgggaaggaacttatgaagggtctcattcgttagaagtagtaaaaggaataata
gttggaataattttatttattgtctctgaggtttttttttttttttcttttttttgatcc
ttttttcattcaagattaaatcctactttagagttaggaggggtgtggcctccttctgga
gtagaaagatttaatccttttcaggttcctttattaaatactactattttattaagttct
ggagtaagaattacttgatgtcatcaaagaatcttaaagggagagatgaagggattaaat
ctttaataattacttgaatattaggaatttattttttgtttcttcagtgaatagagtata
gggattgtacattttctattagagattctgtgtttggatctgttttttttgttgctactg
ggtttcatggttttcatgtgattgtaggaactttatttttaatagttatttggtttcgac
ttttagataaacatttatctgaatttcatcattttgggtttgaggctgctgcttggtatt
gacattttgtggatgtggtgtggttatttttattttcagtagtttattgatgagggggat
a-
>MY5128_Hexurella_WhetstoneMtns_FrenchJoeCyn
ttgaaaaagttttttcattcatatcatttagttactattagtccctggcctttattaata
ggggtaggagtgataggagtattgttaggattagtaaaagtaataagaatatttaatttt
ttttttttytttttttcaataagtttttcttttatagttataattttatgatgacgagat
gtaattcgagaaggaacttatgaaggatctcattcgttagaggtagtaaaaggaataata
gttgggataattttatttattatctctgaagtttttttttttttttcttttttttgatct
ttttttcattcaagattaaatcctactttagagttaggaggagtgtgacctccttgtggg
gtagaaagatttaatccttttcaggttcctttattgaatacaactattttattgagttct
ggtgttagaattacttggtctcatcaaagaattttaaagggagagatgaaggaattaaat
ctttaataattacttgaatattaggaatttactttttgtttcttcaatgaatggaatata
aggattgtactttttctattagagattctgtgtttggttctgttttttttgttgctactg
gatttcatgggtttcatgtgattgtagggactttatttttggttgttatttgaattcgac
ttttagataaacatttatctgaatttcatcattttggatttgaggctgctgcttggtatt
gacattttgtagatgtggtgtggttgtttttattttcagtagtttattggtgagggggat
aa
>MY5131_Hexurella_PedregosaMtns_PruneCyn
ttgaaaaaattttttcattcatttcatttagttacaatgagtccttggcctttattaata
ggtattggagtaataggagtgttattaggtttagtaaaagtaataagaatattwaatttt
tyttttttytttttytcwkttattttttctatattagtaatggtattatgatggcgggat
gtaattcgggaaggaacttatgagggatctcattcaatagaagtagtgaaaggaataata
gtaggaataattttatttattgtctctgaagtttttttttttttttcttttttttgatct
ttttttcattcaagattaaatcctactttggaattaggaggggtttgacctccttgtgga
gtggaaagatttaatccttttcaagttcctttattgaatacaacaattttattaagttct
ggagtaagaattacttgatgtcatcaaagaattttaaagggagatatagaagaattaaat
ctttaatggtaacttgaattttgggaatttatttcttgtttcttcaatgaatagaatata
atgattgttcattttctattagagattcagtgtttggatctattttttttgtagctactg
ggtttcatggatttcatgttattgtgggaacagtatttttgattgtaatttgatttcgac
ttttaggagaacatttatctgaatttcatcattttgggtttgaagcttctgcatggtatt
ggcattttgtggatgtagtatgattgtttttgttttcggtggtttattggtgggggggat
ag
>MY5132_Hexurella_PedregosaMtns_PruneCyn
ttgaaaaaattttttcattcatttcatttagttacaatgagtccttggcctttattaata
ggtattggagtaataggagtgttattaggtttagtaaaagtaataagaatattaaatttt
tyttttttytttttttcagttattttttctatattagtaatggtattatgatggcgggat
gtaattcgggaaggaacttatgagggatctcattcaatagaagtagtaaaaggaataata
gtaggaataattttatttattgtctctgaagtttttttttttttttcttttttttgatct
ttttttcattcaagattaaatcctactttggaattaggaggggtttggcctccttgtgga
gtggaaagatttaatccttttcaagttcctttattgaatacaacaattttattaagttct
ggagtaagaattacttgatgtcatcaaagaattttaaagggagatatagaagaattaaat
ctttaatggtaacttgaattttgggaatttatttcttgtttcttcaatgaatagaatata
atgattgttcattttctattagagattcagtgtttggatctattttttttgtagctactg
ggtttcatggatttcatgttattgtgggaacagtatttttgattgtaatttgatttcgac
ttttaggagaacatttatctgaatttcatcattttgggtttgaagcttctgcatggtatt
ggcattttgtggatgtagtatgattgtttttgttttcggtggtttattggtgggggggat
--
>MY5136_Hexurella_MiddlemarchCyn
ttgaaaaaattttttcattcatttcatttagtaacaataagtccttgacctttattaata
ggagtgggggtaatgggagttttattaggattagtaaaagtgataagaataaatcatttt
ttttttttttttttytctttaagtttttcttttatagtgatagtattatgatgacgagat
gtaattcgggaagggacttatgaaggatctcattccttggaagtagtaaaagggatgata
gtgggaataattctatttattatctctgaa-tttttttttttttttcttttttttgatct
ttttttcattcaagattaaatcctactttagagttggggggggtttggcctcctagagga
gttgaaagatttaatccttttcaagttcctttattaaatactacaattttattgagttct
ggagtaagaattacttgatgtcatcaaagaatcttaaaaggggagatagaagaattaaat
ctttaatgattacttgaatattagggatttattttttgtttcttcagtgaatagaatata
atgattgttcattttcaattagagattctgtatttggttctattttttttgtagctacag
gatttcatgggtttcatgtaattgtgggaactttatttttaattgtaatgtggtttcgtc
ttttgg------------------------------------------------------
------------------------------------------------------------
--
>MY5147_Hexurella_DragoonMtns_NF_345A
ttgaaaaaattttttcattcatttcatttagtaacaataagtccttggcctttattaatg
ggagtaggagtaataggggttttattaggattagtaaaggtaataagaatgtttmatttt
yttttttttttyttytctttaagtttttcttttatagtgatagtgttatgatgacgggat
gttattcgggaggggacttatgaaggatctcattctttagaggtagtaaaaggaataata
gtaggaataattctatttattatctctgaagtttttttttttttttcttttttttgatct
ttttttcattcaagattaaatcctactttagagttagggggggtttggcctcctagaggg
gttgaaagatttaatccttttcaagttcctttattaaataccacaattttattgagttct
ggggttagaattacttggtgtcatcaaagaatcttaaagggggagatgaaagaattaagt
ctttaatgattacttgaatgttaggaatttattttttgtttcttcagtgaatagaatata
atgattgttcattttcgattagagattctgtatttggatctatcttttttgtagctaccg
gatttcatgggtttcatgttattgtgggaactttatttttgattgtagtgtggtttcgtc
ttttggataagcatttatcggaatttcatcactttgggtttgaagcttctgcttggtatt
ggcattttgtggatgtagtgtggttatttttgttttcagtagtttattgatgagggggat
aa
>MY5152_Hexurella_WhetstoneMtns_ApacheCyn
ttgaaaagattttttcactcatttcatttggtaactataagtccttgacctttattaata
ggagtaggggtaataggaatattattaggattagtaaaagtgataagaatatttaatttt
ttttttttttttttttcaataagtttttctttgatagtaataattttgtgatgacgggat
gtaattcgagaaggaacttatgaagggtcccattcattagaagtagtaaagggaataata
gtggggataattttatttattgtctctgaagtttttttttttttttcttttttttgatct
ttttttcattcaagtttgaatcctactttagagttaggaggggtatggcctccttctgga
gtagaaagatttaatccttttcaggtgcctttattaaatacaactattttattgagttct
ggagtgagtgttacttggtgtcatcaaagaattttaaagggagagatgatggaattaaat
ctttaatgattacttgaatgttaggaatttattttttgtttcttcaagggatagaatata
atgattgtacattttctattagagattctgtatttggatctgttttttttgtggctactg
gatttcatggatttcatgtaattgtgggaactttgtttttaattattatttggatacggt
tgttagataaacatttatctgaatttcatcattttgggtttgaggctgctgcttggtatt
ggcattttgtggatgtggtgtggttgtttttattttcagtagtatattggtgaggagggt
aa
>MY5154_Hexurella_SantaRitaMtns_AdobeCyn
ttgaaaaaattttttcattcatttcatttagttacaataagtccttgacctttatttata
ggaattggagtaataggaattttattaggattagtaaaagtaataagaatatttaatttt
ttttttttttttttytyrwtwattttttcttttatagtgatggttttatgatgacgagat
gtaattcgagaaggaacttatgaagggtctcattcgttagaagtagtaaaaggaataata
gtaggaataattttatttattatctctgaagtttttttttttttttcttttttttgatct
ttttttcattcaagattgaatcctactttggagttaggaggggtatggcctcctagtggt
gtggaaagatttaatccttttcaggttcctttactgaataccacaattttattgagttct
ggagttagaattacttgatgtcatcaaagaatcctaaaaggagagatgaaggaattaaat
ctttaataattacttgaatattaggaatttattttttgtttcttcagtgaatagaatata
atgattgttcattttctattagagattctgtttttggatctattttttttgtagctactg
ggtttcatggatttcatgtgattgttgggactttatttttgatagtaatttggatacgtc
ttttaaataagcaattatctgagtttcatcattttgggtttgaggcttctgcatggtatt
ggcattttgttgatgtggtttgattatttttattttctgttgtgtattggtggggaggat
aa
>MY5157_Hexurella_SantaCatalinaMtns_Redington
ttgaagaaattttttcattcatttcatttagtaacgat-agtccttgacctttattaata
ggagtaggagttataggaattttattaggaatagtaaaagtgataagaatatttaa-ttt
ttttttttttttttttctttaattttttctttgataattataattatatgatgacgggat
gtgattcgagaaggaacttatgaaggatctcattcattagaggtagtaaaaggaataata
gtggggataatcttatttattgtttctgaggtttttttttttttttcttttttttgat-t
ttttttcattcaagtttgaatcctactttagaattagggagaatttggcctcctagagga
gtggaaagatttaatccttttcaggttcctttattgaatactactattttattaagttct
ggggtaagaattacttggtgtcatcagagaattttaaagggagatatagaagagtaaaat
ctttaatggttacttggatgttaggaatttattttttgcttcttcagtggatagaatata
aggattgttcattttctattagagattctgtatttggatctattttttttgtggctactg
gttttcacggatttcatgtaattgttggaactttgtttttaatagtaatttgatttcgtc
ttttggataaacatttttctgaatttcatcattttggatttgaagctgctgcttgatact
ggcattttgtagatgtagtgtggttgtttttgttttcagtagtatattg-----------
--
>MY5164_Hrupicola_Temecula
------------------------------------------------------------
---------------------------------------------agaatatttaatttt
ttttttttttttttctctttatttttt----------------------------gggat
gtaattcgggaaggtacttttgagggttctcattcttttgaggtggtaaaaggaatgatg
gtcggtataattttatttattgtttctgag-tttttttttttttttcttttttttgatct
ttttttcattcaagattaaatcctact-tagagttaggaggattatggcctccttctgga
attgagagatttaatccttttcaggttcctttattaaatacgactattttattaagatct
ggggttagaattacttggtgtcatcaaagaattttattaggaaataagaatgttctaaag
ctttaatagttacttgaattttaggaatttattttttgtttcttcaatggt---------
-----------------------------------------------------gctactg
gattc--tggatttcatgttattgttgg--------------------------------
------------------------------------------------------------
------------------------------------------------------------
--
>MY5165_Hrupicola_Temecula
ttgaaaaatttttttcattcatttcatttagttactataagaccttgacctttattaata
ggggttggggtaataggaatgttgttaggattagtaaaaattataagaawwtttaatttt
ttttttttttttttctctttaatttt-------------------ttatggtggcgggat
gtaattcgggaaggtacttttgagggttctcattcttttgaggtggtaaaaggaatgatg
gtcggtataattttatttattgtttctgatgtttttttttttttttcttyttttt-----
------------------------------------------------------------
------------------------------------------------------------
-------------------------------tttt-------------------------
-------------------------------tttttttattcttcaatggtttgaatata
atgattgtagattttctattagagattctgtatttggatctgttttttttgttgctactg
gatttcatggatttcacgttattgttggttctttgtttttgattgttatttggtttcgtt
tattagggaagc----------------------------tgaggcttctgcttgatatt
ggcattttgttgatgtagtttggttgtttttgttttccgtagtttattgatgaggagggt
aa
>MY5175_Hapachea_HarshawRd_PatagoniaMtns
ttgaaaaaattttttcattcatttcatttagtaactataagtccttggccgttgttaatg
ggagttggggtaataggagttttattaggattagtaaaagtgataagagtttttaatttt
ttttttttttttttttctataagcttttctttaatagtaatagtattatgatggcgggat
gtaattcgagaaggaacttttgaggggtctcattcgttagaagtagtaaaagggttgata
gtagggataattctatttattatttctgaggtttttttttttttttcttttttttgatct
ttttttcattcaagattaaatcctactttggaattaggaagagtgtgacctccttgtggt
gtagaaagatttaatccttttcaggttcctttattgaatactactattttattgggttct
ggagttagagtaacttggtgtcatcaaagaattttaaaaggagaaatgaaagaattaaat
ctttaatggttacttgaatgttaggaatttattttttatttcttcaatggatggagtata
aggattgtactttttctattagagattcagtttttggatctattttttttgtagctacag
gatttcatggttttcatgtaattgtaggaactttatttttaatagttatttgatttcggc
ttttggataagcatttatctgaatttcatcactttggatttgaagcttctgcatgatatt
gacattttgtagatgtagtttggttatttttgttttctgtagtgtattgatgaggaggat
aa
>MY5180_Hapachea_MustrangPk_MustangMtns
ttgaaaaaattttttcattcatttcatttagtaacaattagtccttgaccattattaata
ggagtgggagtaatagggattctaataggattagtaaaagtaataagaatattaaatttt
ttttttttttttttctcattaagcttttctttgatagttatagttttatgatggcgtgat
gtaattcgagaaagaacttatgagggttctcattcgctggaagtagtaaaaggaataata
gtgggaataattttatttattatctctgaagtttttttttttttttcttttttttgatct
ttttttcattcaagtttgaatccgactttggaattagggggagtgtgacctcctagtgga
gtggaaagatttaatccttttcaggttcctttattaaatacaactattttattaagttct
ggtgttagaattacttgatgtcatcaaagaattttaaaaggagaaatgatagaattaaat
ctttaataattacttggatattaggaatttattttttgtttcttcaatggatagaatata
atgattgtacattttctattagagattctgtatttggatctattttttttgtagctactg
gatttcatgggtttcatgtaattgttggaactttatttttg------------------c
ttttggaaaagcatttatctgaatttcatcattttgggtttgaagcttctgcttggtatt
gacattttgtggacgtggtgtggttgtttttattttcagtagtttattgatgaggaggat
aa
>MY5181_Hapachea_MustrangPk_MustangMtns
ttgaaaaaattttttcattcatttcatttagtaacaattagtccttgaccattattaata
ggagtgggagtaatagggattctaataggattagtaaaagtaataagaatattwaatttt
ttttttttttttttctcattaagcttttctttgatagttatagttttatgatggcgtgat
gtaattcgagaaagaacttatgagggttctcattcgctggaagtagtaaaaggaataata
gtgggaataattttatttattatctctgaagtttttttttttttttcttttttttgatct
ttttttcattcaagtttgaatccgactttggaattagggggagtgtgacctcctagtgga
gtggaaagatttaatccttttcaggttcctttattaaatacaactattttattaagttct
ggtgttagaattacttgatgtcatcaaagaattttaaaaggagaaat-------------
------------------------------------------------------------
-tgattgtacattttctattagagattctgtatttggatctattttttttgtagct----
------------------------------------------------------------
----------------------atttcatcattttgggtttgaagcttctgcttggtatt
gacattttgtggacgtgg------------------------------------------
--
>MY5193_Hapachea_HarshawRd_PatagoniaMtns
ttgaaaaaattttttcattcatttcatttagtaactataagtccttggccgttgttaatg
ggagttggggtaataggagttttattaggattagtaaaagtgataagagtttttaatttt
ttttttttttttttttctataagcttttctttaatagtaatagtattatgatggcgggat
gtaattcgagaaggaacttttgagggatctcattcgttagaagtagtaaaagggttgata
gtagggataattctatttattatttctgaggtttttttttttttttcttttttttgatct
ttttttcattcaagattaaatcctactctggaattaggaagagtgtgacctccttgtggt
gta---------------------------------------------------------
------------------------------------------------------------
------------------------------------------------------------
------------------------------------------------------------
------------------------------------------------------------
------------------------------------------------------------
------------------------------------------------------------
--
>MY5194_Hapachea_Ordsummit_MtOrd
ttgaaaaagttttatcattcttttcatttagtaactattagaccttgacctttgttaata
ggggttggagtaatagggattttactcggattagttaaggttataaga--ttttaatttt
ttttttttttttttctctttgtttttttctgtattaattataattatgtggtgacgagat
gtaattcgggaaggaacttttgaaggatctcattctttagaggtagtaaaaggaataata
gttggaatgattttatttattgtttctgaagttttttttttttttttcttttttttktyt
ttttttcattcaagattaaaccctactttggagttaggaagaatatgacctccttgtgga
attgaaagatttaatccttttcaggttcctttattgaatactacaattttattaagttct
ggagtaagaattacttgggctcatcaaggaattttaagaggaaatgtgaaggagttaaat
cattaataatgacttgaattttaggaatttattttttaattcttcagtggatggaatata
atgattgtacattttctattagagattcagtatttgggtcagtgttttttgttgctactg
gatttcatggatttcatgtgattgttggaacattgtttttaatggtggtttgaattcgtc
ttttaaaaagtcatttatctgaatttcatcatttcggttttgaggcttctgcgtggtatt
gacattttgttgatgtggtgtgattatttttgttttctgtggtttattggtgaggaggat
aa
>MY5195_Hapachea_Ordsummit_MtOrd
ttgaaaaagttttatcattcttttcatttagtaactattagaccttgacctttgttaata
ggggttggagtaatagggattttactcggattagttaaggttataagattgtataatttt
ttttttttttttttctctttgtttttttctgtattaattataattatgtggtgacgagat
gtaattcgggaaggaacttttgaaggatctcattctttagaggtagtaaaaggaataata
gttggaatgattttatttattgtttctgaagtttttttttttttttcttttttttkktyt
ttttttcattcaagattaaaccctactttggagttaggaagaatatgacctccttgtgga
attgaaagatttaatccttttcaggttcctttattgaatactacaattttattaagttct
ggagtaagaattacttgggctcatcaaggaattttaagaggaaatgt-------------
------------------------------------------------------------
-----------------------------gtatttgggtcagtgttttttgttgctactg
gatttcatggatttcatgtgattgttggaacattgtttttaatggtggtttgaattcgtc
ttttaaaaagtcatttatctgaatttcatcatttcggttttgaggcttctgcgtggtatt
------------------------------------------------------------
--
>MY5266_Hencina_CerroBolla
ttgaaaaagttttttcattcatttcatttagtgactttaagtccctggcctttattgatg
ggggttggagtaataggaatgttattaggattgattaggatgatgagagtatataatttt
ttttttttttttttttctttttttttgtctttaaatgtggtagtgttgtgatggcgtgat
gttattcgggagggaacatttgaagggtctcattcttttgaagtagtaaaaggaataata
gttggaataattttatttattgtttctgargtttttttttttttttcttttttttggtct
ttttttcattcgagattaaaccctacattagagcttggaggattgtgacctcctagaggg
gtggaaagttttaatccttttcaggttcctttattgaatactactattttattgagatct
ggtgtaagaattacttggtctcatcaaagaattttga----------------------g
ctttaatagtgacgtggattttggggatttattttttgtttcttcagtgatttgagtata
atgattgtagattttctattagagattctgtgtttggatctgtattttttgttgctacgg
ggtttcatggttttcatgtaattgttggatctatttttttgattgtaatttggtttcgag
ttaaaagaggtcatttatctgaatttcatcattttggatttgaagcttctgcttggtatt
ggcattttgttgatgtggtttggttatttttg----------------------------
--
>MY5267_Hencina_CerroBolla
ttgaaaaagttttttcattcatttcatttagtgactttaagtccctggcctttattgatg
ggggttggagtaataggaatgttattaggattgattagggtgatgagagtatataa-ttt
ttttttttttttttttctttttttttgtctttaaatgtggtagtgttgtgatggcgtgat
gttattcgggagggtacatttgaagggtctcattcttttgaagtagtaaaaggaataata
gttggaataattttatttattgtttctgaggtttttttttttttttcttttttttggtct
ttttttcattcgagattaaaccctacattagagcttggaggattgtgacctcctagaggg
gtggaaagttttaatccttttcaggttcctttattgaatactactattttattgagatct
ggtgtaagaattacttggtctcatcaaagaattttgagagggaagatgaaggttataaag
ctttaatagtgacgtggattttggggatttattttttgtttcttcagtgatttgagtata
atgattgtagattttctattagagattctgtgtttggatctgtattttttgttgctacgg
ggtttcatggttttcatgtaattgttggatctatttttttgattgtaatttggtttcgag
ttaaaagaggtcatttatctgaatttcatcattttggatttgaagcttctgcttggtatt
ggcattttgttgatgtggtttggttatttttgttttctgtagtttattggtgaggggggt
aa
>MY5269_Hexurella_GuadalupeValley
ttgaaaaagttttttcattcgtttcatttggtaactataagaccttgacctttattaatg
ggagttggggtaatgggaatgttattaggattagttaaggtaataagaatgtatra-ttt
tttttttttttttttctttttttcttttctttaagtgttgttatgctatgatggcgggat
gtaattcgggaaggtacgtttgagggatctcattcttttgaagtagtaaaaggaataata
gtaggaataattttatttattgtttctgaagtttttttttttttttcttttttttggtct
ttttttcattcaagattaaatcctacattggaattaggagggttatgacctcctagagga
gtagaaagatttaatccttttcaagttcctttattaaatactactattttgttaagatca
ggagtaagaattacttggtctcaccaaagaattttgagaggaaaaatgaaggctataggg
ctttaatggttacatgaattttgggaatttattttttgtttcttcagtggtttgaatata
atgattgtagattttctattagagattctgtgtttggatctgtattttttgtggctactg
gttttcatggttttcatgttattattggatcaatttttttgattgttatttggtttcgag
taataagtgggcatttatctgaatttcatcattttggatttgaggcctctgcttggtatt
gacattttgttgatgtagtttgattatttttattttctgtagt-----------------
--
>MY5271_Hexurella_GuadalupeValley
ttgaaaaagttttttcattcgtttcatttggtaactataagaccttgacctttattaatg
ggagttggggtaatgggaatgttattaggattagttaaggtaataagaatgtatgatttt
ttttttttttttttcttttttttcttttctttaagtgtggttatgttatgatggcgggat
gtaattcgggaaggtacgtttgagggatctcattcttttgaagtagtaaaaggaataata
gtaggaataattttatttattgtttctgaagtttttttttttttttcttttttttggtct
ttttttcattcaagattaaatcctacattggagttaggtgggttatgacctcctagagga
gtagaaagatttaatccttttcaagttcctttattaaatactactattttgttaagatca
ggagtaagaattacttggtctcaccaaagaattttaagaggaaaaatgaaggctataggg
ctttaatggttacatgaattttggggatttattttttgtttcttcagtggtttgaatata
atgattgtagattttctattagagattctgtgtttggatctgtattttttgtggctactg
gttttcatggttttcatgttattgttggatcaatttttttgattgttatttggtttcgag
taataagtgggcatttatctgagtttcatcattttggatttgaggcctctgcttggtatt
gacattttgttgatgtagtttgattatttttattttctgtagtttattggtga-------
--
>MY5276_Hexurella_SanPedro_Martir
ttgaaaaaattttttcattcgtttcatttagttactataagtccttgacctttacttata
ggagtaagagtaataggaatattgttagggttagtaaagttaataagaatatataatttt
ttttttttttttttctctttgtttatatctttaaatgtagtagtgctgtggtggcgtgat
gtaattcgggagggaacatttgagggatcccattctttagaggtagttaaaggaataata
gttgggatgattttgtttattatttctgaggtttttttttttttttcttttttttggtct
ttttttcattcaagattgaatcctacgttagagttaggaggattgtggcctcctagagga
gtggagagatttaatccttttcaggttcctttattaaatactactattttattaagatct
ggagtaagaattacttgatctcatcaaagaattttgatggggaagatgagggttataggg
ctttaatagtgacgtggattttaggaatttattttttatttcttcagtgatttgaatata
atgattgtagattttctattagagattctgtatttgggtctgtattttttgttgctactg
gttttcatggttttcatgtaattgttggatctatttttttaattgtgatttgatttcgtg
taataagaggtcacttgtctgaatttcatcattttggatttgaagcttctgcttggtatt
ggcattttgttgatgtggtttgattatttttgttttctgtagtctattggtgaggggggt
aa
>MY5277_Hexurella_SanPedro_Martir
ttgaaaaaattttttcattcgtttcatttagttactataagtccttgacctttacttata
ggagtaagagtaataggaatattgttagggttagtaaagttaataagaatatataatttt
ttttttttttttttctctttgtttatatctttaaatgtagtagtgctgtggtggcgtgat
gtaattcgggagggaacatttgagggatcccattctttagaggtagttaaaggaataata
gttgggatgattttgtttattatttctgaggtttttttttttttttcttttttttggtct
ttttttcattcaagattgaatcctacgttagagttaggaggattgtggcctcctagagga
gtggagagatttaatccttttcaggttcctttattaaatactactattttattaagatct
ggagtaagaattacttgatctcatcaaagaattttgatggggaagatgagggttataggg
ctttgatagtgacgtggattttaggaatttattttttatttcttcagtgatttgaatata
atgattgtagattttctattagagattctgtatttgggtctgtattttttgttgctactg
gttttcatggttttcatgtaattgttggatctatttttttaattgtgatttgatttcgtg
taataagaggtcacttgtctgaatttcatcattttggatttgaagcttctgcttggtatt
ggcattttgttgatgtggtttgattatttttgttttctgtagtctattggtgaggggggt
aa
>MY5280_Hexurella_ArroyoSalado
ttgaaaaagttttttcattcatttcatttagtaacaataagtccttgacctttattgatg
ggagtgggggtgataggagtattactaggattagtaaaagtaataagaagaaatartttt
ttttttttttttttytcgtttgttttatctgtagtggttattattttatgatgacgagat
gtaattcgtgaggggatgtttgaagggtctcattcttttgaggtagtaaagggaataatg
gtaggaatgattttgtttattatttctgaggtttttttttttttttcttttttttggtcg
ttttttcattctagattaaatcctactttggaattaggggggttgtggccacctagagga
attgaaagatttaatccttttcaggttccattattaaatactactattttattaagatct
ggggtaagaattacatgatcacatcaaagagttttaggatgtaaagtgaagggtataagg
ctttaatggtaacttgattattaggaatttattttttgtttcttcagtggtttgaatata
atgattgtagattttctattagagattctgtttttggatcaattttttttgtggctactg
gatttcatggacttcatgttattattgggtctttgtttttgattgttatttggtttcgaa
tgatagaaaaacatttatctgagtttcatcattttgggtttgaggctgctgcatgatatt
gacattttgtagatgttgtttgactatttttattttctgtagtttattggtgaggaggat
a-
>MY5282_Hexurella_ArroyoSalado
ttgaaaaagttttttcattcatttcatttagtaacaataagtccttgacctttattgatg
ggagtgggggtgataggagtattactaggattagtaaaagtaataagaagaaatartttt
ttttttttttttttytcgtttgttttatctgtagtggttattattttatgatgacgagat
gtaattcgtgaggggacgtttgaagggtctcattcttttgaggtagtaaagggaataatg
gtaggaatgattttgtttattatttctgaggtttttttttttttttcttttttttggtcg
ttttttcattctagattaaatcctactttggaattaggggggttgtggccacctagagga
attgaaagatttaatccttttcaggttccgttattaaatactactattttattaagatct
ggggtaagaattacatgatcacatcaaagagttttaggatgtaaagtgaagggtataagg
ctttaatggtaacttgattattaggaatttattttttgtttcttcagtggtttgaatata
atgattgtagattttctattagagattctgtttttggatcaattttttttgtggctactg
gatttcatggacttcatgttattattgggtctttgtttttgattgttatttggtttcgaa
tgatagaaaaacatttatctgagtttcatcattttgggtttgaggctgctgcatgatatt
gacattttgtagatgttgtttgactatttttattttctgtagtttattggtgaggag---
--
>MY5286_Hrupicola_SweetwaterSpr_OrdMtn
ttgaaaaagttttttcattcatatcatttagtaactataagtccttgacctttattaata
ggagtaggtgtaataggaattttattaggattagtaaaggtgataagaatatataa-ttt
tttttttttttttttytcttttttttttctttaaatgtagtgattttgtgatgacgggat
gtaattcgagaaggaacttttgaagggtctcattcttttgaggtagtaaaaggattaata
gtaggaatgattttatttattatttctgaagtttttttttttttttytttwttttgwtct
ttttttcattcaagtttga---tt----------------------------------g-
----aaagatttaatccttttcaagttcctttattaaatactactattttattaagatct
ggagtaagaattacttgatctcatcagagaattttgggaggtaaattgaaggatttaagg
cattaataattacttggattttgggggtttattttttgtttcttcaatggtttgagtata
atgaatgtatattttctattagagatagagtgtttggatcagttttttttgtagctactg
gatttcatgggttccatgttattgttggatctatttttttaattgtaatttgatttcgag
tgatagggaaacaactttctgaatttcatcattttgggtttgaggcttctgcttggtatt
gacattttgttgatgtggtttggttatttttattttctgtagtttattggtgggggggat
aa
>MY5287_Hrupicola_SweetwaterSpr_OrdMtn
ttgaaaaagttttttcattcatatcatttagtaactataagtccttgacctttattaata
ggagtaggtgtaataggaattttattaggattagtaaaggtgataagaatatatar-ttt
ttttttttttttttttyttttttcttttctttaaatgtagtgattttgtgatgacgggat
gtaattcgagaaggaacttttgaagggtctcattcttttgaggtagtaaaaggattaata
gtaggaatgattttatttattatttctgaagtttttttttttttttcttttttttgatct
ttttttcattcaagtttga-----------------------------------------
------------------------------------------------------------
-------------------------------accc-------------------------
----------tactttagagttagggg--------------------------gaatatg
g----------cctcctatagga-------------------------------------
------------------------------------------------tttgatttcgag
tgatagggaaacaactttctgaatttcatcattttgggtttgaggcttctgcttggtatt
gacattttgttgatgtggtttggttatttttattttctgtagtttattggtgggggggat
aa
>MY5288_Hrupicola_Deadman_Hills
ttgaaaaagttttttcattcatttcatttagtaacaataagtccttggcctttattaata
ggggtaggagtaatagggattttattaggattggtaagggttatgagaatatatagtttt
ttttttttttttttttctttgtttttgtcttttgtagtagtaattttatggtggcgggat
gtaattcgtgaaggaacttttgaagggtctcattcttttgaagtagtaaagggaataata
gtggggataattttatttattctttcggaggtttttttttttttttcttttttttgaact
ttttttcactcaagattgaatccaactttagaattgggagggttatgacctcctagagga
gtggaaagatttaatccttttcaggttcctttattaaatactactattttgttaagatct
ggggttagaattacttggagtcatcagagaattttaatggggagggtcaagggtctaaag
cattaatgattacttgaattttagggatttattttttgtttcttcaatggtttgaatata
atgagtgtagattttctattagagattcggtttttggttctattttttttgttgctactg
gatttcatggatttcatgtgattgttgggtctatttttttaattgttatttgaattcgtg
tagtaagaaatcatttgtctgaatttcatcattttggttttgaggcttctgcttggtatt
ggcattttgttgatgttgtgtgattgtttttattttctgtagtttattgatgaggaggat
aa
>MY5289_Hrupicola_Deadman_Hills
ttgaaaaagttttttcattcatttcatttagtaacaataagtccttggcctttattaata
ggggtaggagtaatagggattttattgggattggtaagggttatgagaatatatar-ttt
ttttttttttttttttctttgtttttgtcttttgtagtagtaattttgtggtggcgggat
gtaattcgtgaaggaacttttgaagggtctcattcttttgaagtagtaaagggaataata
gtagggataattttatttattctttcggaggtttttttttttttttcttttttttgaact
ttttttcactcaagattgaatccaactttagaattgggagggttatgacctcctagagga
gtggaaagatttaatc--------------------------actattttgttaagatct
ggggttagaattacttggagtcatcagagaattttaatggggagggtcaagggtctaaag
cattaatgattacttggattttagggatttattttttgtttcttcaatggtttgaatata
atgagtgta---------------------------------------------------
------------------------------------------------------------
------------------------------------------------------------
------------------------------------------------------------
--
>MY5309_Hapachea_JohnnyLyon_Hills
ttgaaaaaattttttcattcgtttcatttagtgacaataagtccttgaccattattaata
ggagttggggttataggagtattattaggattagtaaaagtgataagaatattyaatttt
ttttttttttttttctcwwtaagtttctctttaatagtaatagttttatggtggcgggat
gtaattcgagaaggaacttatgagggttctcattcacttgaggtagttaaaggaataata
gtggggataattttgtttattgtctctgaggtttttttttttttttcttttttttgatct
ttttttcattcaagtttgaatcctactttagagttaggtggggtatgacctcctagagga
gtagaaagatttaatccttttcaggtaccattattaaatacgactattttattaagttct
ggagtaagaattacttgatgtcatcaaagaattttaaagggggagatgatggaattaaat
ctttaataattacttgaatgttaggaatttattttttatttcttcaatggatagaatata
atgattgtatattttctattagagattctgtatttggatcgattttttttgtagctactg
gatttcatggatttcatgtaattgttggaactttgtttttaattattatttgatttcgac
ttttagataaacatttatctgaatttcatcattttgggtttgaggcttctgcttggtatt
ggcattttgtagatgtagtgtggctttttttgttttctgtag------------------
--
>MY5310_Hexurella_AntelopeCyn_CerbatMtns
ttgaaaaatttttatcattcatttcatttagtaactatgagtccttggcctttattgata
gggttaggggtaataggagttttgcttgggttagtgaaaattataagaatttktaatttt
tttttttttttttttcttt--attttttctattagaattataataatgtggtggcgtgat
gtaattcgggaaggaacttttgaggggtctcattctttggaagtggtaaaagggataata
attggaatggttttatttattgtttctgaagtttttttttttttttcttttttttggtca
ttttttcattcaagattaaatcctactttggagttagggggggtgtggcc-ccttttgga
attgaaagatttaatccttttcaggttcctttacttaatactacaattttattaagttcg
ggagttagaattacttgggctcatcaa----tt---------------------------
------------------------------------------------------------
------------------------------------------------------------
----------------------------------gtttttgatagtgatttgaattcgtc
tttttagggagcacttatctgaatttcatcattttgggtttgaggcttctgcatgatatt
gacattttgttgatgtagtttggttatttttgttttctgtggtttattggtgaggaggat
aa
>MY5311_Hexurella_AntelopeCyn_CerbatMtns
ttgaaaaatttttatcattcatttcatttagtaactatgagtccttggcctttattaata
gggttaggggtaataggagttttgcttgggttagtgaaaattataagaatttgtaatttt
ttttttttttttttytctttatttttttctattagaattataataatgtggtggcgtgat
gtaattcgggaaggaacttttgaggggtctcattctttggaagtggtaaaagggataata
attggaatggttttatttattgtttctgaggtttttttttttttttcttttttttggtca
ttttttcattcaagattaaatcccactttggagttagggggggtgtggcctccttttgga
attgaaagatttaatccttttcaggttcctttacttaatactacaattttattaagttcg
ggagtaagaattacttgggctcatcaaagaattttaaatggaaataagaaggggtgaaat
ctttaataatgacttgaattttgggagtttattttttgtttcttcagtggatggaatata
atgattgttcattttctgttagagattctgtttttggatcagtattttttgttgctactg
gatttcatggatttcatgtagttgtaggaacattgtttttgatagtgatttgaattcgtc
tttttagggagcacttatctgaatttcatcattttgggtttgaggcttctgcatgatatt
gacattttgttgatgtagtttggttatttttgttttctgtggtttattggtgaggaggat
aa
>MY5312_Hexurella_FoxCyn_MusicMtns
ttgaaaaatttttatcattcatttcatttagtaactacgagtccttggcctttattgata
gggttaggggtaataggagttttgcttgggttagtgaaaattataagaatttataatttt
ttttttttttttttytctttatttttttctattagaattataataatgtggtggcgtgat
gtaattcgggaaggaacttttgaggggtctcattctttggaagtggtaaaagggatgata
attggaatggttttatttattgtttctgarrtttttttttttttttcttttttttggtca
ttttttcattcaagattaaatcctactttggagttagggggggtgtggcctccttttgga
attgaaagatttaatccttttcaggttcctttacttaatactacaattttattaagttcg
ggagttagaattacttgggctcatcaaagaattttaaatggaaataagaaggggtgaaat
ctttaataatgacttgaattttgggagtttattttttgtttcttcagtggatggaatata
atgattgttcattttctattagagattctgtttttggatcagtattttttgttgctactg
gatttcatggatttcatgtagttgtaggaacattgtttttgatagtgatttgaattcgtc
tttttagggagcacttatctgaatttcatcattatgggtttgaggcttctgcatgatatt
gacattttgttgatgtggtttggttatttttgttttctgtagtttattggtgaggaggat
aa
>MY5313_Hexurella_FoxCyn_MusicMtns
ttgaaaaatttttatcattcatttcatttagtaactacgagtccttggcctttattgata
gggttaggggtaataggagttttgcttgggttagtgaaaattataagaatttwtaatttt
ttttttttttttttytctttatttttttctattagaattataataatgtggtggcgtgat
gtaattcgggaaggaacttttgaggggtctcattctttggaagtggtaaaagggatgata
attggaatggttttatttattgtttctgagatttttttttttttttcttttttttggtca
ttttttcattcaagattaaatcctactttggagttagggggggtgtggcctccttttgga
attgaaagatttaatccttttcaggttcctttacttaatactacaattttattaagttcg
ggagttagaattacttgggctcatcaaagaattttaaatggaaataagaaggggtgaaat
ctttaataatgacttgaattttgggagtttattttttgtttctt----------------
------------------------------------------------------------
-----------------------------------------------atttgaattcgtc
tttttagggagcacttatctgaatttcatcattatgggtttgaggcttctgcatgatatt
gacattttgttgatgtggtttggttatttttgttttctgtagtttattggtgaggaggat
aa
>MY5314_Hexurella_Grasshopper_BrushyMtn
ttgaaaaagttttgtcattcatttcatttagtttctataagtccttggcctttattaatg
ggattaggagtaataggaattttattaggattagtaaaagtgataagaatgtatratttt
ttttttttttttttttctttatttttttcttttgtaattgtagttatgtggtggcgagat
gtaattcgggaaggaacttttgagggatctcattctttagaagtagtaaaaggaataata
gttggaatggttttatttattatttctgaa-tttttttttttttttctttttttkgawtt
ttttttcattcaagattaa-tmctactttggagttaggaggaatttgacctccttctgga
attgaaagatttaatccttttcaagttcctttattaaatactacaattttattaagttct
ggagttagaattacttggtctcatcaaagaattttaaaggga------------------
------------------------------------------------------------
------------------------------------------------------------
------------------------------------------------------------
------------------------------------------------------------
------------------------------------------------------------
--
>MY5315_Hexurella_WagonerRd_BradshawMtns
ttgaaaaagttttatcattcttttcatttagtaactattagaccttgacctttattaata
ggagtaggggtaatgggaattttacttggattagttaaggtaataaga--atmtaatttt
ttttttttttttttctcttta-ttttttctgtaaatattataattatatggtgacgagat
gttattcgggagagaacttttgaagggtctcattctttagaagtagtaaaaggaataata
gttggaataattttatttattgtttctgaagtttttttttttttttcttttttttk-tyt
ttttttcattcaagattaaatcctactttggaattggggggaatatggcctccttgtgga
attgaaagatttaatccttttcaggttcctttattaaataca------------------
------------------------------------------------------------
------------------------------------------------------------
------------------------------------------------------------
------------------------------------------------------------
------------------------------------------------------------
------------------------------------------------------------
--
>MY5316_Hexurella_WagonerRd_BradshawMtns
---------------cattcttttcatttagtaactattagaccttgacctttattaata
ggagtaggggtaatgggaattttacttggattagttaaggtaataagagtatataatttt
ttttttttttttttctttttatttttttctgtaaatattataattatatggtgacgagat
gttattcgggagagaacttttgaagggtctcattctttagaagtagtaaaaggaataata
gttggaataattttatttattgtttctgaa-tttttttttttttttcttttttttgatyt
ttttttcattcaagattaaatcctact---------------------------------
------------------------------------------------------------
------------------------------------------------------------
------------------------------------------------------------
------------------------------------------------------------
------------------------------------------------------------
------------------------------------------------------------
------------------------------------------------------------
--
>MY5317_Hrupicola_Cottonwood_SnYsidroMtns
ttgaaaagtttttttcattcatttcatttagtaactatgagtccttgacctttattaata
ggagttggagtaatggggatattattaggattagttaaagttatgagaatatwtartttt
ttttttttttttttytytttttttttgtctttgaatgtagttattttatggtgacgagat
gtaattcgggagggtacttttgagggttctcattcttttgaggtggtaaaggggataata
gtaggtataattttatttattatttctgaggtttttttttttttttcttttttttgatcc
ttttttcattcaagattaaatcctactttagagttgggtggattatggcctcctagagga
attgaaagatttaatccttttcaggttcctttgttaaatactacgattttacttagatct
ggggttagaattacttggtctcatcaaagaattttaataggaaatatgagggttctaggg
ctttaataattacgtgaattttgggaatttattttttgtttcttcagtgatttgaatata
atgattgtagattttctattagagattctgtttttggttctgttttttttgttgctactg
ggtttcatgggtttcatgtgattgttggttctttatttttaattgtaatttggtttcgtt
tattgggtaagcatttatctgagtttcatcattttggatttgaatcttctgcttgatatt
gacattttgttgatgtagtttggttatttttattttctgtggtttattgatgaggggggt
aa
