# Supplementary material for: ﻿Species delimitation, biogeography, and natural history of dwarf funnel web spiders (Mygalomorphae, Hexurellidae, Hexurella) from the United States / Mexico borderlands
Source: Zookeys. 2023 Jun 14;1167:109–57. doi: 10.3897/zookeys.1167.103463 (PMC10285686; doi:10.3897/zookeys.1167.103463)
Supplement: Supplementary material 3 — Input matrices, analysis log files, and output tree files for nuclear and mitochondrial analyses [file zookeys-1167-109_article-103463__-s003.zip › CYTB.fasta]

>MY0059_Hexurella_apachea_SantaRitaMtns_MaderaCyn
ctgaagatttcaattcgaaaaagagatgtaatagtgagaagagttagatcgtttttgtat
gatttaccttctccttcaagaatttcttatgtatggaattttggaagaatgttgggtgta
tttttaatgatgcaaatttttactggtttgtttttagctattcatttttctggagatgta
gatttagcttttataagagtagtacatttaatgcgagatgtaaaatggggatgattaatt
cgttttttacattcaaatggggctagatttttttttttatttatttattgtcatatggct
cgaggaatttattatgggtcttttaaaaattttaaaacttgagttagaggggtgagaatt
tttattttaagaataataactgcttttttaggttatgtgcttccttgaggacaaatatca
ttttgagcagctactgtaattactaatttgttttctgctgttccttatttagggagaata
atagtagaatggatatgaggaggatttgctgtgggaaatccaactttaactcggtttttt
agatttcattttatttttcctatagtaattttatttttagtaattattcatttagtgttt
cttcatgaagttggatcttttaacccattaggagtgaatagaaatttagataaagttgaa
tttcattcttttttttctttaaaagattctgtttcattaatgattatattttttgtttta
gtaataatttctttgttaatacctttaatttttatggattgtgataattttttgatatca
aatcctttagtaactccaattcatattcaacctgaatggtattttttgtttgcgtattgt
attttacgatctattagaagaaaagttgggggagtattagctttattaatatctgtaata
attttttatttctttccattttttataggagggataaagagaagaataatgtcttattct
ttaggaaaatttttattttgaatagtagtttttaattgaatattattgacttggattggt
tcttgtttagtagaatatccttttgtagaaatgggaaagatttttagatttatgtatttt
ttttttttttgattatccctgtttttataaaaattca
>MY0139_Hexurella_SanDiego_Guatay
ttgaaagtttctattcgaaagagggatttattattaagaggggttagatcatttttatat
gatttaccttctccttctagaatttcttatttatggaattttggaagaatgttaggagtt
tttttaggggttcagattttaactggtttatttttagctattcatttttctggagatgtg
aatttggcttttgttagagttgttcacttgatgcgagatgtgaaatggggatgattaatt
cgatttttacattcaaacggtgctagatttttttttgtttttatttattgtcatatagct
cgaggaatttattatgggtcttataggaatttttatacttgaatgagaggagtaactatt
tttattttaagaatattaactgcttttttaggatatgttcttccttgaggacagatgtct
ttttgagctgctactgttattactaatttgctttctgctgttccttattttggggtaact
ttagtagagtgagtatggggaggttttgctgtaggtaatcctactttaactcgatttttt
agatttcatttcatttttcctatggttattttgtttttagtaattgttcatttgatttat
cttcatgaaaagggatcttttaatcctttaggaatgaatagaaatttagataagattgag
tttcattcttttttttctttaaaggattcagtttctttgatagttgtgtttttttttttg
atgataatttctttattaagtccttatgtttttatagattgtgacaacttcttgatatct
aatcctttagtaactccaattcatattcaacctgaatggtattttttatttgcttattgt
attcttcgttctattagaagaaaggttgggggagtaattgctttattaatgtctgtttta
attttttatttttttcctttttttataggaggagataaaagaagaatgatagggtatttt
ttaggaaaatttttattttgagttattatttttaattgagttttattaacttggattggg
tcttgtttggtagaatatccttttgtagagatggggaagatttttagatttatgtatttt
tttttttttt---------------------------
>MY5053_Hexurella_ChiricahuaMtns_PriceCyn
ttgagaatttctattcgaaaaagagatgtaatagttaaaggggtaagatcgtttttgtat
gatttaccttctccttcaagaatttcttatatgtggaattttggaagaatattaggggta
tttttaataatacaaatttttactggattatttttggctattcatttttctggagatgta
gatttagcttttttaagagttgttcatttaatgcgggatgtaaagtggggatgattaatt
cgttttttgcattctaatggagctagtttcttttttttatttatgtattgtcatatagct
cgaggaatttattatggttcttttaaaaatttaaaaacttgaataagaggggtgagaatt
tttattttgaccatagttactgcatttttgggatatattttaccatgaggacagatatct
ttttgagctgctactgttattactaatttactttcagctattccttattttgggaaaact
ttagtagagtgggtgtgaggtggatttgctgtaggaaatcctacattaactcgttttttt
agttttcattttatttttcctatagttattttgtttttggtagtaattcatttaatttat
cttcatgaaataggatcttttaatccgttaggaataaacagaaatttggataaagtagag
tttcattcttttttttctttaaaggattcagtttctttgataattgtaatgtttgtttta
ataatgatttctttattaatgcctttgatttttatggattgtgataattttttaatatct
aatcctttagtaactcctattcatattcagcctgaatgatatttcttgtttgcttattgt
attcttcgatcaattagaagaaaagtagggggagttttagctttaataatgtctgtagtt
attttttatttttttccattttttataggaggagagaagagaagaataataagatattca
gtgagaaaatttttgttttgaataatggtatttaattgaatattattaacatggattgga
tcttgtttagtagaatatccattttcagaaatgggaaaggtttttagatttatgtatttt
ttttttttttgattattcctatttttaaaaagattca
>MY5057_Hexurella_ChiricahuaMtns_PriceCyn
ttgagaatttctattcgaaaaagagatgtaatagttaaaggggtaagatcgtttttgtat
gatttaccttctccttcaagaatttcttatatgtggaattttggaagaatattaggggta
tttttaataatacaaatttttactggattatttttggctattcatttttctggagatgta
gatttagcttttttaagagttgttcatttaatgcgggatgtaaagtggggatgattaatt
cgttttttgcattctaatggagctagtttcttttttttatttatgtattgtcatatagct
cgaggaatttattatggttcttttaaaaatttaaaaacttgaataagaggggtgagaatt
tttattttgaccatagttactgcatttttgggatatattttaccatgaggacagatatct
ttttgagctgctactgttattactaatttactttcagctattccttattttgggaaaact
ttagtagagtgggtgtgaggaggatttgctgtaggaaatcctacattaactcgttttttt
agttttcattttatttttcctatagttattttgtttttggtagtaattcatttaatttat
cttcatgaaataggatcttttaatccgttaggaataaacagaaatttggataaagtggag
tttcattcttttttttctttaaaggattcagtttctttgataattgtaatgtttgtttta
ataatgatttctttattaatgcctttgatttttatggattgtgataattttttaatatct
aatcctttagtaactcctattcatattcagcctgaatgatatttcttgtttgcttattgt
attcttcgatcaattagaagaaaagtaggaggagttttagctttaataatgtctgtagtt
attttttatttttttccattttttataggaggagagaagagaagaataataagatattca
gtgagaaaatttttgttttgaataatggtatttaattgaatattattaacatggattgga
tcttgtttagtagaatatccattttcagaaatgggaaaggtttttagatttatgtatttt
ttttttttttgattattcctatttttaaaaagattca
>MY5064_Hexurella_MuleMtns_Escabrosa
ttgaaaatttctattcgaaagagagatgtgatagtaaaaggagcaagatcatttttatat
gatttaccatctccttcaagaatttcttatatatggaattttggaagaatattaggagtt
tttttgattatgcaaatttttactggattatttttagctatgcatttttctagagatgtg
gagttggcttttataagagtagttcatttaatgcgagatgtaaagtgaggatgattaatt
cgttttttgcattctaatggggcaagtcttttttttttatttatttattgtcatatggct
cggggaatttattatggatcttacaaaaattttaaaacttgaatgagaggagttacaatt
tt---------------------------------------------aggacaaatgtca
ttttgagctgctactgtaattacaaatttactttcagctgttccttatttgggaaagaca
ttggtggagtgagtatgggggggatttgctgtgggaaatcctacattaactcggtttttt
agatttcattttatttttcctatagtaattttatttttggtaattgttcatttgatttat
cttcatgaaattggatcttttaatccgttaggaataaatagaaatttggataaggtggaa
tttcattcttttttttctttgaaggattctgtatctttaatagtagtaatatttgtttta
gttataatttctttattaattcctttagtgtttatagattgtgacaattttttaatatct
aatcctttagtaactccgattcatattcaacctgaatgatattttttgtttgcatattgt
attttgcgatctattagaagaaaagtaggaggagttttggctttgttaatgtctgtaata
attttttatttttttccattttttataggaggagtgaagagaagaatggtgagatatgca
gtgggaaagtttttattttgaatagtaatttttaattgaatattgttaacgtgaacaggg
tcttgtttggtggaatatccatttgcagaattgggaaaaatttttagatt--tatatttt
ttttttttttgatggttcctatttttataaaagttca
>MY5066_Hexurella_MuleMtns_Escabrosa
ttgaaaatttctattcgaaagagagatgtgatagtaaaaggagcaagatcatttttatat
gatttaccatctccttcaagaatttcttatatatggaattttggaagaatattaggagtt
tttttgattatgcaaatttttactggattatttttagctatgcatttttctagagatgtg
gagttggcttttataagagtagttcatttaatgcgagatgtaaagtgaggatgattaatt
cgttttttgcattctaatggggcaagtcttttttttttatttatttattgtcatatggct
cggggaatttattatggatcttacaaaaattttaaaacttgaatgagaggagttacaatt
tttattttaagaatattaactgcttttatgggatatgttttgccttgaggacaaatgtca
ttttgagctgctactgtaattacaaatttactttcagctgttccttatttgggaaagaca
ttggtggagtgagtatgggggggatttgctgtgggaaatcctacattaactcggtttttt
agatttcattttatttttcctatagtaattttatttttggtaattgttcatttgatttat
cttcatgaaattggatcttttaatccgttaggaataaatagaaatttggataaggtggaa
tttcattcttttttttctttgaaggattctgtatctttaatagtagtaatatttgtttta
gttataatttctttattaattcctttagtgtttatagattgtgacaattttttaatatct
aatcctttagtaactccgattcatattcaacctgaatgatattttttgtttgcatattgt
attttgcgatctattagaagaaaagtaggaggagttttggctttgttaatgtctgtaata
attttttatttttttccattttttataggaggagtgaagagaagaatggtgagatatgca
gtgggaaagtttttattttgaatagtaatttttaattgaatattgttaacgtgaacaggg
tcttgtttggtggaatatccatttgcagaattgggaaaaatttttagatttatgtatttt
ttttttttttaatagttcctatttttataaaagttca
>MY5071_Hexurella_SantaRitaMtns_AlisoSprings
ttgaaaatatctattcggaaaagagatgtaatagtaaagagagctagatcgtttttgtat
gatttaccttctccttcaagaatttcttatatatgaaattttggaagaatattgggagtt
tttttaataatacagatttttacagggttgtttttggctattcatttttctggagatgtg
gatttggcttttataagagtagttcatttaatgcgagatgtaaaatggggatgattaatt
cgttttttgcattctaacggagccagttttttttttttatttatttattgtcacatggct
cgaggaatttattatgggtctttcaagaattttaaaacttgaataagaggagtaagaatt
tttattttaagaatgatgactgcttttttaggatatgtattgccttggggacaaatatca
ttttgggcagctactgtaattactaatttgttttctgctattccttatttgggaggaata
atagtggaatgaatatgggggggattcgctgtagggaatcctactttaactcgatttttt
agatttcattttatttttcctatagtaattttatttttagtaataatgcatttagtgttt
cttcatgaagttggatcttttaatccgttgggaataaatagaaatttggataaggtggag
tttcattcttttttttctttaaaagattctgtttctttagttattgtattttttgtttta
gtgatggtttctttattaattcctttggtatttatggattgtgataattttttgatatct
aatcctttagtaactcctattcatattcagcctgaatggtattttttatttgcttattgt
attttgcggtccattagaagaaaggttggaggggttttagctttattaatgtctgtgata
attttttatttttttccattttttataggaggtgcaaagagaagaataatatcgtattct
ttagggaaatttttattttgaatagtagtttttaattgaatgttattaacgtggattgga
tcttgtttagtagagtatccatttgtagaattgggaaagatttttagatttatgtatttt
ttttttttttgattattcctatatttataaagattca
>MY5075_Hexurella_ChiricahuaMtns_CaveCrkCyn
ttgaaaatttctattcgaaaaagagatgtaatagtaaaaggagcaagatcatttttgtat
gatttaccctctccatcaagaatttcttatatgtggaattttggaagaatgttaggagta
tttttaataatgcagatttttactggattgtttttagcaattcatttttctggtgatgtt
gagttggctttttttagtgtggttcatgtaatacgagatgtaaaatgaggatggttaatt
cgttttttacattctaatggggctagattcttttttttatttttatattgtcatatggct
cgaggagtttattatgggtcttataaaaatttaaaaacttgaatgagaggggttagaatt
tttattttaactataattactgcttttttggggtatattttaccttgggggcagatgtct
ttttgggctgctactgtaattactaacttgctttcagctgttccttattttggaaaaaca
ttagtggagtgggtatgaggaggatttgctgtaggaaatcctacgttgactcgttttttt
agatttcattttatttttcctatagttattttatttttggtaattattcatttaatttat
cttcatgagataggatcttttaatcctttagggattaatagaaatttggataaagtggag
tttcattcttttttctctttaaaggattcggtttctttaattgttgtaatgtttatatta
atattaatttctttattagtgcctttaatttttatagattgtgataattttttgatatcg
aatcctttagttactcctattcatattcaacctgaatggtattttttgtttgcttattgt
attttacgatctgtaagaagaaaagttggaggagttttagctttgataatatctgtaatt
attttttatttttttccgttttttatggggggagaaaaaagaagaataatgagatattct
ttaagaaaatttttattttgagttatggtatttaattggatattattaacatggattggg
tcttgtttagtggaatatccatttgcggagataggaaaagtttttagatttatgtatttt
ttctttttttggttattccttttttaaagaaaattca
>MY5126_Hexurella_SantaCatalinaMtns_NuggetCyn
ttgaaaatttctgttcgaaagagtgatgtgatagtaaaaggggtaagatcatttttatat
gatttaccttctccttctagaatttcttatatgtgaaattttggaagaatattaggaatt
tttttaataatgcagatttttactggattatttttagctattcatttttctggagatgta
aatttagcttttataagagttgttcatttaatacgagatgtgaagtggggatgattaatt
cgtttcttacattctaatggggctagatttttttttttgtttatttattgtcatatagct
cgaggaatttattatggatcttataagaattttaaaacatgaatgagaggagtaagaatt
tttattttaagaattataactgcttttttaggatatgttttaccttggggacaaatgtca
ttttgggctgctactgtaattacaaatttattttcggcaattccttatttaggaataata
atggtagaatggatgtgagggggatttgcggtaggaaaccccactttaactcgatttttt
agatttcattttatttttcctatagttattttatttttagtaattgttcatttagtattt
cttcatgaagtaggatcttttaatccattaggattaaatagaaatttggataaggtggaa
tttcattcttttttttcttttaaggattctgtttctttaatggttgttctttttatgtta
ataatgatttctttattaatgcctttaatttttatggattgtgataattttttaatatcg
aatcctttaattactccaattcatattcagcctgagtgatacttcttgtttgcatattgt
gtgttgcgttctattagaagaaaagttgggggagttttgggattattaatatctgtagta
attttttatttttttccattttttataaaaggagcaaagagaagaattatatcatattct
tttagaaaatttttattttggttggcagtatttaattgaataatgttaacgtgaattgga
tcttgtttggtagaatatccatttatagaaatgggaaagatttttagatttatgtatttt
atgtttttttggtaattcctatttttatgaaaattca
>MY5127_Hexurella_WhetstoneMtns_FrenchJoeCyn
ttgaaaatttctgttcgtaaaagagatgtagtagtaaaaggagtaagatcgtttttgtat
gatttaccttctccatcaagaatttcatatttatggaattttggaagaatattaggaatt
tttttgatggtgcagatttttacaggattatttttagctattcatttttctggagatgtg
gatttagcttttaggagagtagttcatttaatacgggatgtgaagtggggatgattaatt
cgttttttacattccaatggggctagacttttttttttgtttatttattgtcatatagct
cgaggaatttattatggttcttataaaaatttaaagacttggataagaggggtaagaatt
tttattttgagaatgattactgcttttttaggatacgtcttaccttgaggacaaatatcg
ttttgagcagctactgtaattactaatttgctttcagctattccttatttagggagaata
atggtagaatgggtatgaggaggatttgctgtaggaaatcctacattaactcgatttttt
agatttcattttattctaccaatagtgattttgtttttagtaattattcacttagtttat
cttcatgaggtaggatcttttaatccattagggataaatagaaatttagataaggtggag
tttcattcttttttttctttaaaggattctgtttctttaataattgttttatttatttta
gtaattatttctttattaatgcctttagtttttatagattgtgataattttttaatatct
aatcctttagtaactccgattcatattcagcctgaatggtattttttatttgcttattgc
attttacgatctattagaagaaaggtagggggagtattggctttaatgatgtctgtaata
attttttatttttttccttttttcatagtgggaatgaaaagaagaataatgagatattct
tttggaaagtttttattttgaataatggtgtttaattgaatattattaacatgaattgga
tcttgtttagtagagtacccatttgcagatatgggaaaagtttttagatttatgtatttt
ttgtttttttaattattcctatttttatgaaagttca
>MY5128_Hexurella_WhetstoneMtns_FrenchJoeCyn
ttgaaaatttctattcgtaaaagagatgtaatagtaaaaggggtaagatcatttttgtat
gatttaccttctccatcaagaatttcatatatatggaattttggaagaatattgggaatt
tttttaatggtgcagatttttacaggattatttttagctattcatttttctggtgatgtg
gatttagcttttaaaagagtggttcatttaatgcgggatgtgaggtgaggttgattaatt
cgttttttgcattctaatggggcaagacttttttttttgtttatttattgccatatagct
cgaggaatttattatggttcttataaaaatttaaggacttgagtaagaggagtgagaatt
tttattttaagaataattactgcttttttaggatatgttttaccttgaggacagatgtca
ttttgggcagctactgttattactaatttgctttcagctgtcccatatttgggaagaata
atggtagaatgggtatgaggaggatttgctgtaggaaatcctacgttaactcgatttttt
agatttcattttattttacctatagtgattttgtttttagttattattcatttaatttat
cttcatgaggtggggtcttttaatccgttaggaataaatagaaatttagataaggtggag
tttcattcttttttttctttaaaagattctgtttctttaataattatagtatttgttttg
gtaataatttctttattaatacctttaatctttatagactgtgataattttttaatgtct
aatcctttagttactccgattcacattcaacctgaatggtattttttgtttgcttattgt
attttacgatctattagaagaaaggtagggggggttttagctttaatgatgtcagtaata
attttttatttttttcctttttttatggtagggatgaaaagaagaatagtaagatattct
tttagaaagtttttattttgaatagtagtgtttaattgaatattattaacatggattgga
tcttgtttagtagaatatccgtttgcggaaatgggaaaagtttttagatttatatatttt
ttatttttttgattattcctatttttataaaaattca
>MY5131_Hexurella_PedregosaMtns_PruneCyn
ttgaaaatttctattcgaaaaagagatgtaatggtgaaaggagtaagatcatttttgtat
gatttaccttctccttcaagaatttcttatttgtgaaattttggaagaatgttaggaatt
tttttaataatgcagatttttactggattatttttggctattcatttttctggggatgta
gatttggctttttttagagttgttcatttaatacgggatgtaaagtgaggatgattaatt
cgttttcttcattctaatggggctagtttcttttttttgtttttgtattgtcatatagct
cggggaatttattatggttcttttaaaaattttaaaacttgaattagaggagtgagaatt
tttattttaactataattactgcttttttaggatatattttaccgtgaggacaaatatca
ttttgggctgctactgtaattactaatttactttcagctattccttattttgggaaaaca
ttagtggaatgagtatgaggaggatttgcagttgggaatcctacattaactcgttttttt
agctttcattttatttttcctataattattttatttttagtaattattcatttaatttat
cttcatgaaatgggatcttttaatcctttaggaatgaatagaaatttggataaagtggaa
tttcactcttttttttctttaaaggattcggtttctttggttattgtaatgataatatta
atgttggtatctttattaatgcctttagtttttatagattgtgataattttttgatatct
aatcctttagtaactcctattcatattcaacctgaatggtattttttgtttgcttattgt
attttgcgatctgttagaagaaaagtagggggagttttggctttaatgatatctgtagtt
attttttatttttttcctctttttataggaggagaaaaaagcagaataataagatattct
attagaaagtttttattttgggtaatggtgtttaattggattttattaacatgaattggg
tcttgtttagtggaatatccatttgcggatatgggaaggatttttagatttatgtatttt
ttttttttataattattcctatttttataaaggttca
>MY5132_Hexurella_PedregosaMtns_PruneCyn
ttgaaaatttctattcgaaaaagagatgtaatggtgaaaggagtaagatcatttttgtat
gatttaccttctccttcaagaatttcttatttgtgaaattttggaagaatgttaggaatt
tttttaataatgcagatttttactggattatttttggctattcatttttctggggatgta
gatttggctttttttagagttgttcatttaatacgggatgtaaagtgaggatgattaatt
cgttttcttcattctaatggggctagtttcttttttttgtttttgtattgtcatatagct
cggggaatttattatggttcttttaaaaattttaaaacttgaattagaggagtgagaatt
tttattttaactataattactgcttttttaggatatattttaccgtgaggacaaatatca
ttttgggctgctactgtaattactaatttactttcagctattccttattttgggaaaaca
ttagtggaatgagtatgaggaggatttgcagttgggaatcctacattaactcgttttttt
agctttcattttatttttcctataattattttatttttagtaattattcatttaatttat
cttcatgaaatgggatcttttaatcctttaggaatgaatagaaatttggataaagtggaa
tttcactcttttttttctttaaaggattcggtttctttggttattgtaatgataatatta
atgttggtatctttattaatgcctttagtttttatagattgtgataattttttgatatct
aatcctttagtaactcctattcatattcaacctgaatggtattttttgtttgcttattgt
attttgcgatctgttagaagaaaagtagggggagttttggctttaatgatatctgtagtt
attttttatttttttcctctttttataggaggagaaaaaagcagaataataagatattct
attagaaagtttttattttgggtaatggtgtttaattggattttattaacatgaattggg
tcttgtttagtggaatatccatttgcggatatgggaaagatttttagatttatgtatttt
ttttttttataattattcctatttttataaaggttca
>MY5136_Hexurella_MiddlemarchCyn
ttgaaaatttctattcgaaaaagagatgtaatattaaaaggggtgagatcatttttatat
gatttaccttctccttcaagaatttcttatatatggaattttggaagaatattggggatt
tttttagggatacaaatttttactggattgtttttagctattcatttttctggagatgtg
gatttagcttttaagagagtggttcatttgatacgtgatgtgaaatgagggtgaattatt
cgttttttacattctaatggagctagatttttttttttgtttttatattgtcatatagct
cgagggatttattatgggtctt--------------------------------------
------------------------------------------------------------
------------------------------------------------------------
------------------------------------------------------------
------------------------------------------------------------
------------------------------------------------------------
------------------------------------------------------------
------------------------------------------------------------
------------------------------------tggtattttttatttgcttattgt
attttacggtcagtaagaagaaaggttgggggagtattggctttattaatatctgtaatt
attttttatttttttcctttttttataagaggaataaaaagaagaatgataagatattct
ttaaga------------------------------------------------------
------------------------------------------------------------
-------------------------------------
>MY5147_Hexurella_DragoonMtns_NF_345A
ttgaaaatttctattcgaaaaagagatgttatattaaaaagagtaagatcatttttgtat
gatttaccttctcccgcaagaatttcttatttatgaaattttgggagaatattaggggtt
tttttaggaatacaaatttttactggattgtttttggctattcatttttctggagatgtg
gatttagcttttaagagagtggttcacttgatacgtgatgtgaaatgaggatgaataatt
cgttttttacattctaatggggctagatttttttttttgtttttatattgtcatatagct
cggggggtttattatgggtcttataaaaattttaaaacttgaataagaggagtgagaatt
tttattttatctatagttacagcttttttaggatatattttaccttggggacagatatca
ttttgagcggctactgttattactaatttactatcagctgtaccttatttaggaagaata
atagtagaatgagtatgggggggatttgctgtaggaaatcctacattaactcgatttttt
agatttcattttatttttcctatagtaattttattttttgtaattattcatttagttttt
cttcatgaagtggggtcttttaacccactaggaataaatagaaatttagataaggttgag
tttcattcttttttttctttaaaggattctgtttctttattgattgtgatatttgtttta
gttatgatttctttattaatgcctttgatttttatagattgtgaaaattttttaatatct
aatcctttagtaactcctattcatattcaacctgaatggtattttttgtttgcttattgt
attttacggtcagtaagaagaaaggttgggggagtattagctttaatgatatctgtaatt
gttttttatttttttcctttttttatagggggagtaaagagaagaataatgagatattct
ttaagaaagtttttattttgagttatagtatttaattggatgttattgacatgaattggg
tcttgtttagtggaatatccgtttgcag------------------------tgtatttt
ttttttttttgattattcctatttttataaagattca
>MY5152_Hexurella_WhetstoneMtns_ApacheCyn
ttgaaaatttctattcggaaaagagatgtaatagtaaaaggggtgagatcgtttttgtat
gatttaccttctccatcaagaatttcatatatatgaaattttggaagaatattaggggtt
tttttgatagtgcagattgttacaggattatttttagctattcatttttctggagatgta
gaattagcttttaaaagagttgttcatttaatgcgagatgtaaaatgagggtgattaatt
cgttttttacattctaatggggcaagacttttttttttgtttatttattgtcatatagct
cggggtatttattatgggtcttataagaattttaagacttgaataagaggggtaagaatt
tttattttgagaatagttactgcttttttaggatatgttttaccttggggacaaatatcg
ttttgggctgctactgttattactaatttgctttcagctgttccttatttaggaggaata
ttggtggagtgggtttgggggggatttgctgtaggaaatcctacattgactcgatttttt
agatttcattttattttacctatagttattttatttttagtgattattcatttagtatat
cttcatgagatgggatcttttaacccattaggaatgaatagaaatttagataaagtggag
tttcattcttttttttctttgaaggattctgtttctttaataattatagtatgagtttta
gttatgatttctttattgattcctttagtttttatggattgtgataattttttaatatct
aatcctttagtgactccaattcatattcaacctgaatgatattttttatttgcttattgt
attttacggtctattagaagaaaagtaggaggagttttagctttaattatgtcagtgata
attttttatttttttcctttttttatagtaggaataaaaagaagaataataagatattct
tttagaaagtttttattttgagtaatggtattcaattgaatattattaacatgaattggg
tcttgtttagtagagtatccgtttgcggaaatgggaaaggtttttagatttttatatttt
ttgtttttttaattattcctgtttttataaaaattca
>MY5154_Hexurella_SantaRitaMtns_AdobeCyn
ttgaaaatttctgttcggaaaagagatattatagttaaaagagtaagatcatttttatat
gatttaccttctccttctagaatttcttatatgtgaaattttggtagaatattaggagtt
tttttgataatgcagatttttactgggttgtttttagctattcatttttctggagatgta
gatttggcttttatgagagtagttcatttgatgcgggatgtaaagtgaggatgattgatt
cgttttttgcattctaatggggctagatttttttttttatttatttattgtcatatggct
cgagggatttattatggttcttataaaaattttaggacttgaataagaggggtgagaatt
tttattttaagaataataactgcttttttaggatatgtgttaccttggggacaaatgtca
ttttgagcggctactgtaattacaaacttattttcagcaattccttatttgggaagaata
atagtggagtgattgtgaggaggatttgctgttggaaatcctacattaactcgatttttt
agatttcattttatttttcctatagtaattttgtttttagtaattgttcatttagtattt
cttcatgaagttgggtcttttaatccattaggaataaatagaaatttggataaagtggaa
tttcattcttttttttctttaaaagattctgtatcattagtaattatattttttgttttg
gttttaatttctttattaatgcctttagttttcatggattgtgataattttttaatatct
aatcctttagttactccaattcatattcaacctgaatggtattttttgtttgcatattgt
attttgcggtctattagaagaaaggttggaggggttttagcattattgatatcagttata
attttttatttttttccg-tttttataagaggagcaaaaagaagattaatatcttattct
ttaagaaaatttttattttggatggcagtttttaattgaataatattaacatgaattgga
tcttgtttggtagagtatccttttgtggaaatggggaagatttttagatttttatatttt
ttgttttttagattattcctatttttataaagattca
>MY5157_Hexurella_SantaCatalinaMtns_Redington
ttgaaagtttctattcggaaaagagatgtagtaataaaaagagtaagatcatttttgtat
gatttaccattaccttcaagaatttcttatatgtgaaattttggaagaatattaggagta
tttttaataatacagatttttactggattatttttagctattcatttttctggtgatgtg
gatttagctttttttagagtggttcatttgatgcgggatgtaaaatggggatgattaatt
cgttttcttcattctaatggggctagattattttttttatttttatattgtcatatag--
---aggatttattatgg-------------------------------------------
---------------------------------------------tgaggacaaatatca
ttttgggcagctactgtaatt---------ttttcagcaattccttatttagggagaatg
a-ggtggaatgaatttgaggagggtttgcagtaggaaatccgactttaactcgatttttt
agatttcattttatttttcctatagtaattttatttttagtaatggttcatttagtattt
cttcatgaagttggatcttttaatccgttgggaatgaatagaaatttagataaggtagaa
tttcattcttttttttctttaaaggattctgtctctttaatgattgtattttttattttg
gtaatgatttctttgttaatgcctttgatttttatggattgtgataactttttaatatct
aatcctttagtaaccccaattcacattcaacctgatgtat----------------ttgt
gttttacggtctattagaagaaaagttgggggagttttaggattattgatgtctgtagta
attttttatttatttccattttttatgggaggaattaaaagaagaataatatcttattct
ttaagaaagtttttattttgagtagctgtttttaattgaataatattgacatggattggg
tcttgtttagtagagtatccatttatggaaatgggaaaaatttttagatttatgtatttt
tttt-tttttaataatacctatttttatgaagattca
>MY5164_Hrupicola_Temecula
------------------------------------------------------------
-------------------gaatttcttatttatgaaattttggaagaatattaggagta
tttttgggatttcaaattttgactggattatttttagctattcatttttctggagatgta
aatttggcttttggaagag-----------------------------------------
------------------------------------------------------------
------------------------------------------------------------
------------------------------------------------------------
---------------------actatttttatttctgctattccttattttggagtgata
ttagtagaatgagtttggggaggat--------ggaaatcctactttgactcggtttttt
agatttcattttatttttcctataattattttatttttggttgttgttcatttaatttat
cttcatgagaagggatcttttaatcctttaggggttaatagaaatttagataaaattgag
tttcattcttttttttctttgagggattcagtttctttaataattgtattttttttttt-
------------------------------------------------------------
------------------------------------------------------------
------------------------------------------------------------
attttttatttttttcca------------------------------------------
------------------------------------------------------------
------------------------------------------------------------
-------------------------------------
>MY5165_Hrupicola_Temecula
------------------aagagggatttattattaagtggggttagatcatttttgtat
gatttaccttctccttctagaatttcttatttatgaaattttggaagaatattaggagta
tttttgggatttcaaattttgactggattatttttagctattcatttttctggagatgtg
aatttggcttttggaagagttgttcatttgatgcgagatgtaaagtgggggtggttaatt
cgatttttacattctaatggagctagatttttttttgtttttatttatt-----------
-------------------cttttaaaaatttaaaaaattgaat----------------
------------------------------------------------------------
------------------------------------------------------------
------------------------------------------------------------
------------------------------------------------------------
------------------------------------------------------------
------------------------------------------------------------
------------------------------------------------------------
------------actccgattcatattcaacctgagtggtattttttatttgcttattgt
attcttcgatctattagaagaaaggttggaggggttattgctttattaatatctgttttg
attttttatttttttcctttatttataggaggggaaaaaagaa-----------------
------------------------------------------------------------
------------------------------------------------------------
-------------------------------------
>MY5175_Hapachea_HarshawRd_PatagoniaMtns
ttgaaagtttctattcggaagagagatgtaatagtaaaaagagtaagatcgtttttatat
gatttaccttcaccgtcaagaatttcttatttat--------ggaagaatgttaggggtt
tttttaataatacagatttttactgggttgtttttagctattcatttttctggggatgta
aatttagcttttataagagtagtacatttaatgcgagatgtgaagtggggatgattaatt
cgttttcttcattctaatggagctagttttttttttttatttatttattgtcatatagct
cgaggaatttattatggatcttttaagaattttaaaacttgaataagaggggtaactatt
tttattttgagaataataactgcttttttaggatatgttttaccttgaggacaaatgtca
ttttgggcggctactgtaattactaatttattttctgctattccttatttgggaagaata
atggttgaatggatatggggaggattcgctgtagggaatcctactttgactcggtttttt
agatttcattttatttttcctatagttattttatttttagtaattgttcatttagtgttt
cttcatgaagttggatcttttaatccgttaggaataaatagaaatttagataaagttgaa
tttcattcttttttttctttaaaggattctgtttcattgatgttaatgttttttatttta
gtgatagtttctttattaacacctttagtttttatagatt--------------------
-------------------------------------------------ttgcgtattgc
attttgcgttctattagaagaaaggttgggggggttttagctttattaatatctgtaata
attttttatttcttccccttttttataggaggaatgaagagaagaatgatatcatattct
ttaggaaagtttttattttggatggttatttttaattgaatattgttaacttgaattgga
tcttgtttagtagaatatccttttgtagaaatgggaaagatttttagattcatrtatttt
ttttttttttgatt-----------------------
>MY5180_Hapachea_MustrangPk_MustangMtns
-------------------------------------aaagagtaagatcatttttatat
gatttgccctctccgtcaagaatttcatatatatgaaattttggaagaatgttaggaatt
tttttaatggtgcagattttaactggattgtttttagctattcatttttctggagatgta
gatttagcttttaagagagtggttcatttaatgcgagatgtaaaatgagggtgattgatt
cgttttttgcattctaatggggctagtctttttttcttgtttatttattgtcatatagct
cgaggaatttattatgggtcttataaaaattttaaaacttgagtaag-------------
------------------------------------------------------------
----------------------------------------ttccttatttgggaagaata
ttagtagagtgggtgtgaggggggtttgctgttgggaatcctacattaacccgatttttt
agatttcattttattttacctatagtaattttatttttagtaattattcatttagtttat
cttcatgagattggatcttttaatccattgggaattaatagaaatttggataaagtggag
tttcattcttttttttcttttaaagattctgtttctttaataattgtagtatttttttta
gtgatgatttctttattaatgcctttaatttttatggattgtgataattttttaatatct
aatcctttggtaactcctattcatattcaacctgaatgatattttttatttgcttattgt
attttgcgatctattagaagaaaggttgggggggttttagcttta---------------
------------------------------------------------------------
------------------------------------------------------------
----------------------------------------------------tgtatttt
ttttttttt----------------------------
>MY5194_Hapachea_Ordsummit_MtOrd
ttgaaaatttcaattcgtaaaagtgatgtgatggtaagggggataagatcgtttttgtat
gattttccttctccttctagaatttcttatatatgaaattttggaagaatattaggagtg
tttttgataatacaggttataacaggattatttttggcaattcatttttctggagatgtt
agtttagcatttaggagagtagtacatttaatacgagatgtaaa----------------
------ttacattctaatggagctagatttttttttttatttttgtattgtcatatggct
cgaggaatttattatggttcttttaaaaatgttaaaacttgaataagaggtgtaagaatt
tttattttaagaatattgactgcgtttttaggatatgttttaccttgaggacaaatgtcg
ttttggg------ctgtgattactaatttgctttctgctgttccttattttggagtaata
ttagtggaatgagtttgaggaggatttgctgttggaaatcctactttaactcggtttttt
agatttcattttatttttcctatattaattttgttgttggtagtaattcatttaatttat
cttcatgaggtaggttcttttaatcctttaggaattaatagaaatttagataaggtggag
tttcattcttttttttcttttaaggattctgtgtctttagtaattgttgtgttttttttg
gtaatggtttctttattaaatcctcttatttttatggattgtgataattttttaatatca
aatcctttagtaacgccgattcatattcagcctgaatggtattttttgtttgcttattgt
attcttcggtcggtgagaagaaagattggaggagttttagcattgtttatatctgtatta
attttttatttttttcctttttttataataggaggaaaaagaagaatgataagatatttt
gttggaaagtttttattttgggttgttgtgtttaattgagtattgttaacttgaattgga
tcttgtttagtggaatatccttttgtagagataggaaagatttttagatttatgtatttt
tttttttttttttaatttctttttttaagaaggttca
>MY5195_Hapachea_Ordsummit_MtOrd
ttgaaaatttcaattcgtaaaagtgatgtgatggtaagggggataagatcgtttttgtat
gattttccttctccttctagaatttcttatatatgaaattttggaagaatattaggagtg
tttttagtaatgccaatttttacaggtttgtttttggctatt------------------
------------------------------------------------------------
------------------------------------------------------------
------------------------------------------------------------
------------------------tttttaggatatgttttaccttgaggacaaatgtcg
ttttgggctgctactgtgattactaatttgctttctgctgttccttattttggagtaata
ttagtggaatgagtttgaggaggatttgctgttggaaatcctactttaactcg-------
------------------------------------------------------------
---catgaggtaggttcttttaatcctttaggaattaatagaaatttagataaggtggag
tttcattcttttttttcttttaaggattctgtgtctttagtaattgttgtgttttttttg
gtaatggtttctttattaaatcctcttatttttatggattgtgataattttttaatatca
aatcctttagtaacgccgattcatattcagcctgaatggtattttttgtttgcttattgt
attcttcggtcggtgagaagaaagattggaggagttttagcattgtttatatctgtatta
attttttatttttttcctttttttataataggaggaaaaagaagaatgataagatatttt
gttggaaagtttttattttgggttgttgtgtttaattgagtattgttaacttgaattgga
tcttgtttagtggaatatccttttgtagagataggaaagatttttagatttatgtatttt
tttttttttttttaatttctttttttaagaaggttc-
>MY5266_Hencina_CerroBolla
------------------------------------------------------------
------------------------------------------------------------
------------------------------------------------------------
------------------------------------------------------------
------------------------------------------------------------
------------------------------------------------------------
------------------------------------------------------------
------------------------------------------------------------
------------------------------------------------------------
------------------------------------------------------------
-------------------------------------------------------ttgag
tttcattcttttttttctttaaaagattctgtttctttaattattgtttttttcttttta
atgataatttctttattagttccttttgtttttatggattgtgataattttttaatatcg
aatcctttagtaactcctattcacattcaacctgaatgatattttttatttgcctattgt
attttacgttctattagaagaaaggttgggggggtggtagctttattaatgtctgtgtt-
------------------------------------------------------------
------------------------------------------------------------
------------------------------------------------------------
-------------------------------------
>MY5269_Hexurella_GuadalupeValley
ttgaaagtttcttttcgtaagagtgatgttatagtaaatagattaagatcaatgttgtat
gatttaccttctccttcaagaatttcatatatatggaattttggaagaatattaggagtt
ttcttaggtgttcagattttaactggattatttttagcaattcatttttctggtgatgtt
aatttggctttcattagagttgttcatttaatgcgagatgtaaagtggggatgattgatt
cgttttttgcattctaatggggctagttttttttttgtttttatttattgtcatatggct
cgtgggttttattatggatcttataagaatttttatacttgaatgagaggggttactatt
tttattttgagaatattgactgcttttttaggatatgttttaccttgggggcaaatgtca
ttttgagctgctactgttattactaatcttctttctgctattccttattttggggttact
ttggttgaatgggtttggggtggatttgctgtaggaaatcctacattgactcggtttttt
agatttcattttatttttcctatggttattttgttttttgtaattgttcatttagtttat
cttcatgagaatgggtcttttaatcctttaggagttaatagaaatttagataaaattgag
tttcattcttttttttctttaaaagattctgtttctttgattttggtttttttcctctta
ttaatgatttctttgttggttccttttgtatttatggattgtgaaaattttttaatatcg
aatcctttagtaactcctattcatattcaacctgaatggtattttttgtttgcttattgt
attttgcgttctattagaagaagggttggtggagtaattgctttattgatatctgtattg
attttttatttttttcctttatttttggttagaagtaaaagaagaataatgagatatgtt
tttggaaaggttttattttgggttattatttttaattgggtgttgttaacttgaattgga
tcttgtttagtagaatatccttttgttgaaatgggaaaaatttttagatttttgtatttt
tttctttttttgttatttcttttgtaatgaggattca
>MY5271_Hexurella_GuadalupeValley
ttgaaagtttcttttcgtaagagtgatgttatagtaaatagattaagatcaatgttgtat
gatttaccttctccttcaagaatttcatatatatggaattttggaagaatattaggagtt
tttttaggtgttcagattttaactggattatttttagcaattcatttttctggtgatgtt
aatttggctttcattagagttgttcatttaatgcgagatgtaaagtggggatgattgatt
cgttttttgcattctaatggggctagttttttttttgtttttatttattgtcatatggct
cgtgggatttattatggatcttataagaatttttatacttgaatgagaggggttactatt
tttattttgagaatattgactgcttttttaggatatgttttaccgtgggg-caaatgtca
ttttgagctgctactgttattactaatcttctttctgctattccttattttggaattact
ttggttgaatgggtttggggtggatttgctgtgggaaatcctacattgactcggtttttt
agatttcattttatttttcctatggttattttgttttttgtaattgttcatttagtttat
cttcatgagaatgggtcttttaatcctttaggagttaatagaaatttagataaaattgag
tttcattcttttttttctttaaaagattctgtttctttgattttagtttttttcttttta
ttaatgatttctttgttggttccttttgtatttatggattgtgataattttttaatatcg
aatcctttagtaactcctattcatattcaacctgaatggtattttttgttt---------
----------------gaagaagggttggaggagtaattgctttattgatatctgtattg
attttttatttttttcctttatttttggttagaagtaaaagaagaataatgagatat---
-----gaaagttttattttggattattatttttaattgggtgttgttaacttgaattgga
tcttgtttagtagaatatccttttgttgaaatgggaaaaatttttagatttttgtatttt
tttctttttttgttattt-------------------
>MY5276_Hexurella_SanPedro_Martir
ttgaaagtttctattcgtaaaagtgatgtaatggttaggagattaagatctttattgtat
gatttaccttctccttctagaatttcatatatatgaaattttggaagaatgttgggggtt
tttcttggcattcagattttgactggattatttttagcgattcatttttctggagatatt
aatttggctttttttagagtggttcatttaatacgagatgtgaagtgaggatgattaatt
cgctttttgcattctaatggggctagttttttttttgtttttatttattttcatatagct
cgaggaatttattatggttcttataagaatttttttacttgaatgagaggagttactatc
tttattttaagaatattaactgcttttttaggatatgttttaccttgggggcagatatca
ttttgggctgctactgtaattactaatcttctttctgctgttccttattttggagttact
ttggtagagtgagtttgggggggatttgctgttggaaatcctacgttgactcga---ttt
agatttcattttatttttcctatggttattttgtttttggttattattcatttggtttat
cttcatgaaaatggatcttttaatcctttagggatgaatagaaatttggataaagttgaa
tttcattcttttttttccttaaaagattctgtttctttaattattgttttatttttttta
ataatgatttctttgatttttccttttttatttatggattgtgataattttttaat----
------------------------------------------------------------
------------------------------------------------------------
------------------------------------------------------------
------------------------------------------------------------
-------------------------------------------------ttttgtatttt
tttctttttttatggtttctgtagtaataaagattca
>MY5277_Hexurella_SanPedro_Martir
ttgaaagtttctattcgtaaaagtgatgtaatggttaggagattaagatctttattgtat
gatttaccttctccttctagaatttcatatatatgaaattttggaagaatgttgggggtt
tttcttggcattcagattttgactggattatttttagcgattcatttttctggagatatt
aatttggctttttttagagtggttcatttaatacgagatgtgaagtgaggatgattaatt
cgctttttgcattctaatggggctagttttttttttgtttttatttattttcatatagct
cgaggaatttattatggttcttataagaatttttttacttgaatgagaggagttactatc
tttattttaagaatattaactgcttttttagggtatgttttaccttgggggcagatatca
ttttgggctgctactgtaattactaatcttctttctgctgttccttattttggagttact
ttggtagagtgagtttgggggggatttgctgttggaaatcctacgttgactcgatttttt
agatttcattttatttttcctatggttattttttttttggt------------------t
cttcatgaaat-ggatcttttaatcctttagggatgat---------------------a
tttcattcttttttttccttaaaagattctgtttctttaattattgttttatttttttta
ataatgatttctttgatttttccttttttatttatggattgtgataattttttaatatct
aaccctttagtaactcctattcatattcaacctgagtgatattttttatttgcttattgt
attttgcgttctattagaagtaaggttggaggagtaattgctttattaatgtcagtattg
attttttatttttttcctctattttttattggggagaaaag-------------------
----------ttttattttgagtaattgtttttaattgggttttattaacttggattggt
tcttgtttagtagagtatccttttgtagaaataggaaggatttttagatttttgtatttt
tttctttttt---------------------------
>MY5280_Hexurella_ArroyoSalado
-----------------------------------taagggaataagatcatttttgtat
gatttaccttctccttcaagaatttcatatatatgaaattttggaagaatactaggggtt
ttcttgttaattcaaattatttctggactatttttagcaattcatttttctggggatgta
gatttagcttttaaga--------------------------------------------
-------------ctaatggggctagttttttttttgtttttatttattgtcatatagct
cgtggaatttattatggatcttataaaaatttttttacttgaataagaggggtaactatt
tttattttaagaatattgactgcttttttaggatatgttttaccttgaggacaaatatca
ttttgagcagctactgtaattactaatcttctttctgctgttccttattttggagtttct
ttagtagagtgagtgtgaggaggatttgctgtaggaaatcctacattaac----------
------------------------------------------------------------
------------------------------------------------------------
------------------------------------------------------------
------------------------------------------gataattttttaatatct
aatcctttagtaacaccgattcatattcaacctgaatgatattttttatttgcttattgt
attttacgttctattagaagaaaagttggtggagttattgctttattaatatctgtattt
attttttatttttttcctatttttatagttgggattaagagaagaattataagttatgta
attagaaagttttttttttggataatagtatttaattgaatattattaacgtggattggg
tcttgtttagtgga----------------------------------------------
-------------------------------------
>MY5282_Hexurella_ArroyoSalado
---------------------------gtattagttaaggggataagatcatttttgtat
gatttaccttctccttcaagaatttcatatatatgaaattttggaagaatactaggggtt
ttcttgttaattcaaattatttctggactatttttagcaattcatttttctggggatgta
gatttagcttttaagagagtagttcatttaatgcgagatgtaaaatgaggatgattaatt
cgttttttacattctaatggggctagtttttttttt-tttttatttattgtcatatagct
cgtggaatttattatggatcttataaaaatttttttacttgaataagaggggtaactatt
tttattttaagaatattgactgcttttttaggatatgttttaccttgaggacaaatatca
ttttgagcagctactgtaattactaatcttctttctgctgttccttattttggagtttct
ttagtagagtgagtgtgaggaggatttgctgtaggaaatcctacattaactcgatttttt
agatttcattttatttttcctatattaattttatttttagtaattat-catttagtttat
cttcatgagaaaggatcttttaatcctttaggaattaatagaaatttagataaagttgaa
tttcattcttttttttctttaaaagattcagtttctttagtaattgt-------------
-------tctttttgttagttccttttatttttatagattgtgataattttttaatatct
aatcctttagtaacaccgattcatattcaacctgaatgatattttttatttgcttattgt
attttacgttctattagaagaaaagttggtggagttattgc-ttattaatatctgtattt
attttttatttttttcctatttttatag---------agagaagaattataagttatgta
attagaaagttttttttttggataatagtatttaattgaatattattaacgtggattggg
tcttgtttagtggagtacccttttgtggaaataggaaagatttttagatttttgtatttt
tttctttttttgtaatttcttttataataaaaattca
>MY5286_Hrupicola_SweetwaterSpr_OrdMtn
-------tttctattcgaaaaaaagatgttttattaaagggagttagattatttttatat
gatttaccttctccttctagaatttcttatatatggaattttggaagaatattaggagta
tttttaggaattcaaattttgacgggattgtttttggctattcatttttcaagagatgta
aatttggcctttggaagagtggtacatttaatacgagatgtaaagtggggatgattaatt
cgtgttttacattcgaatggggcaagatttttttttgtattt------------------
------------------------------------acttggataagaggggtaacaatt
tttttgttaagaataataactgcttttttaggatatgtattaccttgggggcaaatgtca
ttttgggctgctactgtaattactaatttgctttctgctattccgtattttggggtggtt
ttagtggaatgggtttggggaggttttgctgtgggaaatcctactttaactcgatttttt
agatttcattttatttttcctatggttattttattattagtggtaattcatttagtattt
cttcatgagaagggatcttttaatcctttaggaattaatagaaatttagataaaattgag
tttcattcttttttttctttaaaggattcagtttctttggtgattgtttttttaatatta
atgttaatttctttattagttccttttatttttatggattgtgataattttttaatatct
aatcctttagtaactcctattcatattcaacctgagtggtattttttgtttgcttattgt
attcttcgttctattagaagaaaagtaggaggagtaattgctttatttatatctattttg
attttttatttttttcctttttttataataggagaaaaaagaagaataataagatat---
------------------------------------------------------------
-cttgtttagtagagtatccttttgtggagatagggaaaatttttagatttatgtatttt
tttctttttttatgtttcctattgttataaaaattca
>MY5287_Hrupicola_SweetwaterSpr_OrdMtn
-------tttctattcgaaaaaaagatgttttattaaagggagttagattatttttatat
gatttaccttctccttctagaatttcttatatatggaattttggaagaatattaggagta
tttttaggaattcaaatt------------------------------------------
--------ctttggaagagtggtacatttaatacgagatgtaaagtggggatgattaatt
cgtgttttacattcgaatggggcaagatttttttttgtatttatttattgtcatatagct
cgaggaatttattatgggtcatataaaaatttt---------------------------
------------------------------------------------------------
------------------------------------------------------------
ttagtggaatgggtttggggaggttttgctgtgggaaatcctactttaactcgatttttt
agatttcattttatttttcctatggttattttattattagtggtaattcatttagtattt
cttcatgagaagggatctttta--------------------------------------
--------ttttttttctttaaaggattcagtttctttggtgattgtttttttaatatta
atgttaatttctttattagttccttttatttttatggattgtgataattttttaatatct
aatcctttagtaactcctattcatattcaacctgagtggtatttcttgtttgct------
------------------------------------------------------------
------------------------------------------------------------
------------------------------------------------------------
--------------------------------------------------------tttg
ttttc--------------------------------
>MY5288_Hrupicola_Deadman_Hills
------------------------------------------------------------
--tttaccttctccttcaagaatttcttatatatgaaattttggaagaatattaggggtg
ttcttagggattcaaatttttacaggattatttttggctattcatttttctggagatatt
agtttagcatttggaagagtggttcatttaatacgtgatgttaagtgggggtgattgatt
cgtt--------------------------------------------------------
------------------------------------acttggataagaggggttactatt
tttgtgttgagaatattaacagcttttttaggatatgttttaccttgagggcaaatatct
ttttgagctgcaactgtaattactaatttattgtctgctattccttattttgg-------
------------------------------------------------------------
-------------------------------------------------------tttat
cttcatgagaagggatcttttaatcctttaggaattaatagaaatttagataagattgaa
tttcattattttttttctttaaaagattctgtatctttaatagttgttctttttatttta
atgataatttctttatta-------------------------ataattttttaatatct
aatcctttagtaactcctattcatattcaacctgaatgatattttttgtttgcttattgt
attttacggtcaattagaagaaaagttggtggagttgttgctttattaatgtctgtattg
attttttatttttttctt-tttttataggaggaataaagagaagaatgatgagatatgtg
atgggaaaaattttgttttgaataatagtttttaattgaattttattaacttggattgga
tcttgtttagtggaatatccatttgtacagatgggaagggtttttagatttttgtatttt
tttctttttttgtgat---------------------
>MY5289_Hrupicola_Deadman_Hills
------------------------------------------------------------
------------------------------------------------------------
------------------------------------------------------------
------------------------------------------------------------
------------------------------------------------------------
------------------------------------------------------------
------------------------------------------------------------
------------------------------------------------------------
------------------------------------------------------------
------------------------------------------------------------
----------------------------------------gaaatttagataagattgaa
tttcattattttttttctttaaaagattctgtatctttaatagttgttctttttatttta
atgataatttctttattagttccttttatttttatggattgtgataattttttaatatct
aatcctttagtaactcctattcatattcaacctgaatgatattttttgtttgcttattgt
attttacggtcaattagaagaaaagttgggggagttgttgctttattaatgtctgtattg
attttttatttttttcctttttttataggagggataaagagaagaataat----------
----------------------------------attgaattttattaacttggattgga
tcttgtttagtggaatatccatttgtagagatgggaagggtttttagatttttgtatttt
tttctttttttgtgatttttgtgtttataaagattca
>MY5309_Hapachea_JohnnyLyon_Hills
ttgaaaatttctattcgaaagagagatgtgatagtgaagggaattagatcatttttgtat
gatttaccttctccttcaagaatttcatatttatgaaattttggaagaatgttaggagtt
tttttaatgatgcagattttaactggattatttttagctattcatttttctggggatgtg
gatttagcttttaaaagagttgttcatttaatgcgggatgtaaagtggggatggttaatt
cgttttttgcattctaatggtgctagtcttttttttttgtttatttattgtcatatggct
cgtggaatttattatggatctt--------------------------------------
------------------------------------------------------------
---------------------------------tcagctgttccctatttaggaagaata
atggtagaatgggtatggggaggatttgctgttggaaatcctacgttaactcgttttttt
agatttcattttattttacctttaataattttgtttttagtaattgttcatttggtttat
cttcatgagattggatctttcaatccgttgggaattaatagaaatttagatagggttgag
tttcactcttttttttctttgaaagattctgtttcttt--tgattgtagtttttgtgttg
gtaatgatttctttaatagttccttttatttttatagattgtgataattttttaatatct
aatcctttagttactcctattcatattcaacctgagtgatattttttatttgcttattgt
attttacgatctattagaagaaaagttggaggggttttagctttaataatgtctgtaatg
attttttatttttttccttatcttatgggaggaatgaagagaagaatgatgagatattct
tttagaaagtttttattttgggtaatggtatttaattgaatattattgacatggattggt
tcttgtttagtagaatatccttatgctgatatgggaaaggtttttagttttatgtatttt
ttttt-ttttagtaattcctatttttatgaaaattca
>MY5310_Hexurella_AntelopeCyn_CerbatMtns
------------------------------------------------------------
------------------------------------------------------------
------------------------------------------------------------
------------------------------------------------------------
------------------------------------------------------------
------------------------------------------------------------
------------------------------------------------------------
------------------------------------------------------------
-------------------------------------------------ctcggtttttt
agatttcattttatttttcctataattattttatttgttgtaattgttcatttagtttat
cttcatgaggtaggttcttttaatcctttaggaattaatagaaatttagataaggtagag
tttcattcttttttttctttaaaggattctgtttctttaattattatgatttttttattg
gtaatagtttctttgttgaatcctttggtttttatagattgtgataattttttaatatcg
aatc--------------------------------------------------------
------------------------------------------------------------
-----------------------------------------------aataagatatttt
atgggaaagtttttattttgagtaatagtatttaattgaatgttattaacttggattgga
tcttgtttagtagaatatccattttcagaaataggtaaggtttttagatttatgtatttt
ttaatttttttttgattt-------------------
>MY5311_Hexurella_AntelopeCyn_CerbatMtns
------------------------------------------------------------
---------------------------------------------agaatgttgggagta
tttttagtaattcagatttttacagggttgtttttagctattcatttttctggagatatt
agtttagcttttagaagtgttgttcatttaatacgagatgtaagatggggatggttaatt
cgatttttacattctaatggggctagatttttttttttgtttttgtattgtcatatagct
cggggtatttattatggttcttttaataatttaaaggtttggataagaggagtaagaatt
tttattttaagaatgttaactgcgtttttagggtatgttttaccttggggacaaatatct
ttttgggctgcaactgttattactaatttgctttctgtagttccttattttggagttgta
ttggtggagtgagtgtgagggggatttgctgtgggtaatcctactttaactcggtttttt
agatttcattttatttttcctataattattttatttgttgtaattgttcatttagtttat
cttcatgaggtaggttcttttaatcctttaggaattaatagaaatttagataaggtagag
tttcattcttttttttctttaaaggattctgtttctttaattattatgatttttttattg
gtaatagtttctttgttgaatcctttggtttttatagattgtgataattttttaatatcg
aa----------------------------------------------------------
------------------------------------------------------------
------------------------------------------------------------
------------------------------------------------------------
------------------------------------------------------------
-------------------------------------
>MY5312_Hexurella_FoxCyn_MusicMtns
ttgaaaatttcatttcgtaaaagtgatttaatagttaaaggggttgggtcgtttttgtat
gatttaccttctccatctataattt-----------------------------------
------------------------------------------------------------
------------------------------------------------------------
------------------------------------------------------------
-ggggtatttattatggttcttttaataatttaaaggtttggatgagaggagtaagagtt
tttattttgagaatgttaactgcgtttttaggatatgttttaccttggggacaaatgtct
ttttgggctgcaactgttattactaatttactttctgtagttccttattttggagttgtg
ttggtggagtgagtgtgaggaggatttgctgtgggtaatcctactttaactcggtttttt
agatttcattttatttttcctataattattttatttgttgtaattgttcatttagt----
------------------------------------------------------------
------------------------------------------------------------
------------------------------------------------------------
------------------------------------------------------------
------------------------------------------------------------
------------------------------------------------------------
------------------------------------------------------------
------------------------------------------------------------
-------------------------------------
>MY5313_Hexurella_FoxCyn_MusicMtns
ttgaaaatttcatttcgtaaaagtgatttaatagttaaaggggttgggtcgtttttgtat
gatttaccttctccatctataatttcttatatatggaattttggaagaatgttgggagta
tttttagtaattcagatttttacagggttgtttttagctattcatttttctggagatatt
agattagcttttggaagtgttgttcatttaatacgagatgtaagatggggatggttaatt
cgatttttacattctaatggggctagatttttttttttgtttttgtattgtcatatagct
cggggtatttattatggttcttttaataatttaaaggtttggatgagaggagtaagagtt
tttattttgagaatgttaactgcgtttttagg---tgttttaccttggggacaaatgtct
ttttgggctgcaactgttattactaatttactttctgtagttccttattttggagttgtg
ttggtggagtgagtgtgaggaggatttgctgtgggtaatcctactttaactcggtttttt
agatttcattttatttttcctataattattttatttgttgtaattgttcatttagtttat
cttcatgaggtaggttcttttaatcctttaggaattaatagaaatttagataaggtagag
tttcattcttttttttctttaagggattctgtttctttaattattatgatttttttattg
gtaatagtttctttgttgaatcctttggtttttatagattgtgataattttttaatatcg
aatccttt----------------------------------------------------
------------------------------------------------------------
------------------------------------------------------------
------------------------------------------------------------
------------------------------------------------------------
-------------------------------------
>MY5314_Hexurella_Grasshopper_BrushyMtn
------atttcaattcgtaagggtgatgtaatgattagaagagccagatcttttttgtat
gatttaccttctccttctataatttcttatatatggaattttggaagaatgttaggagtg
tttttgttaattcaaatttttacaggattatttttggctattcatttttctggagatgta
agtttggcgtttagaagagttgttcatttaatacgagatgtaaagtgaggttgattaatt
cggtttttacattc----------------------------------------------
------------------------------------------------------------
------------------------------------------------------------
------------------------------------------------------------
------------------------------------------------------------
------------------------------------------------------------
------------------------------------------------------------
------------------------------------------------------------
------------------------------------------------------------
------------------------------------------------------------
------------------------------------------------------------
------------------------------------------------------------
------------------------------------------------------------
------------------------------------------------------------
-------------------------------------
>MY5315_Hexurella_WagonerRd_BradshawMtns
------------------------------------------------------------
------------------------------------------------------------
-----------------------------------------------ttctggagatgtt
agtttagcatttagaagagtggtacatttaatgcgggatgtgaagtgagggtgattaatt
cggtttttgcattctaatggggctagatttttttttttatttctgtattgtcatatggct
cgaggaatttattatggttcttttaaaaatgttaaaacttgaatgagaggagtaagaatt
tttattttgagaatgttgactgcgtttttagggtatgttttaccttgaggacaaatatcg
ttttgagctgctactgtaatta--------------------------------------
------------------------------------------------------------
------------------------------------------------------------
------------------------------------------------------------
------------------------------------------------------------
------------------------------------------------------------
------------------attcatattcacctag--------------------------
------------tttagaagaaaaattgggggggttttggcattgtttatgtctgtgttg
attttttatttttttcctatatttataataggaaataagagaagaataatgagatatttt
gttgggaaatttttgttttggattgttgtgtttaattgggtgttgttaacttgaattgga
tcttgtttagttgagtatccttttgttgaaatgggaaggatttttagatttatgtatttt
tt-----------------------------------
>MY5316_Hexurella_WagonerRd_BradshawMtns
------atttcaattcgcaaaagtgatgtaatagtaaagggagtgagatcgtttttgtat
gatttaccttctccttctagaatttcttatatat--------------------------
----------------------------------------------------gagatgtt
agtttagcatttagaagagtggtacatttaatgcgggatgtgaagtgagggtgattaatt
cggtttttgcattctaatggggctagatttttttttttatttctgtattgtcatatggct
cgaggaatttattatggttctt--------------------------------------
------------------------------------------------------------
------------------------------------------------------------
------------------------------------------------------------
------------------------------------------------------------
------------------------------------------------------------
------------------------------------------------------------
------------------------------------------------------------
------------------------------------------------------------
------------------------------------------------------------
------------------------------ggaaataagagaagaataatgagatatttt
gttgggaaatttttgttttggattgttgtgtttaattgggtgttgttaacttgaattgga
tcttgtttagttgagtatccttttgttgaaatgggaaggatttttagatttatgtatttt
t------------------------------------
>MY5317_Hrupicola_Cottonwood_SnYsidroMtns
ttgaaaatttctattcgaaagagggatgttttattaagaggggtaagatcaatattatat
gatttaccttctccttctagaatttcatatatatggaattttgggagaatattaggggta
tttttaggggttcaaattttaactggattatttttggcaattcatttttctggggatgtg
aatttagcttttagaagagtggttcatttaatgcgtgatgtaaggtgagggtgattaatt
cgatttttacattctaatggggctagatttttttttatatttatttattgtcatatagct
cgaggaatttattatggatcttacaaaaatttttatacttggataagaggggttactatc
tttattttaagaatgttaactgcttttttagggtatgttcttccttgagggcaaatatct
ttttgggcagctacagttattactaatttgctttctgctattccttattttggggtaact
ttagtagaatgggtatgaggagggtttgctgttggaaatccaactttaactcgatttttt
agctttcattttatttttcctatagtaattttatttttagtaattattcatttaatttat
cttcatgagaaagggtcttttaatcctttgggggtaaatagaaatttggataaagttgaa
tttcactcttttttttctttaaaggattcagtttctttagtagttgttgtttttttttta
ataatgatttcgttgttagttccttttatttttatggattgtgataattttttgatatcc
aatcctttagtcactcctattcatattcaacctgagtgatattttttgtttgcttattgt
attcttcgatctattagaagaaaagttgggggggtaattgctttattgatatctgtttta
attttttatttctttccattgtttatggggggaaaaaagagaagaatattaagatatttt
ttaggaaagtttttattttgagtaattatttttaattgggttttattaacttgaattggg
tcttgtttagtagaatatccttttgtagagatgggaaaaatctttagatttttgtatttt
tttctttttttttaatatctgtggtgataaagattca
