# Supplementary material for: ﻿Species delimitation, biogeography, and natural history of dwarf funnel web spiders (Mygalomorphae, Hexurellidae, Hexurella) from the United States / Mexico borderlands
Source: Zookeys. 2023 Jun 14;1167:109–57. doi: 10.3897/zookeys.1167.103463 (PMC10285686; doi:10.3897/zookeys.1167.103463)
Supplement: Supplementary material 3 — Input matrices, analysis log files, and output tree files for nuclear and mitochondrial analyses [file zookeys-1167-109_article-103463__-s003.zip › ND1.fasta]

>MY0059_Hexurella_apachea_SantaRitaMtns_MaderaCyn
attagagtagccttctttacattaatagaacgaaaaaccttaggatatatccaaatccga
aaaggtcctaataaagttggattcttaggaattcttcaaccattcagagacgcattaaaa
tatcgttattttctcctatctctacctttttcctatccttgtgtatttgacctttaattc
catgtttctactttggaatttttgattcaactttcagaatcctttcatttttcgtaattt
ctagtatttctgtttattccctcttaataattggatgatctgctaattccaaatattctc
acttaggaagaattcgaagagtagctcaaataatttcttatgaagtatctctttttattt
ctattatttctttatgctttcttcatataaatttttctctttattccactttcaaaaaaa
ctttccatttatttttattctttttcctatttttattatttgaatcatttcttcaatcgc
tgaaaccaaccgaagaccttttgatttcgcagaaggagaatcagaattagtttcaggatt
taacgtggaatatcttggagggccctttgctataatttttctggcagaatatttaaatat
tttaatattaagaataattacctcaatttttttaattcgagggacatttcctcgatttcg
ctacgatct
>MY0139_Hexurella_SanDiego_Guatay
attagagtagcctttttcacattaatagaacgaaaaacattaggatatattcaaatccgg
aaaggccctaataaagtaagattcttaggaattttacaaccaattagagacgcccttaaa
tatcaatcttctccccaatctctacctttttcctatcactaactatttgacctttaattc
catgtttttattatggaattttcgactcaaaatttagaattctttcattttttgtaattt
ccagaatctcagtttactccttattaataattgggtgatcagcaaactctaaatattccc
acttaggaagaattcgaagagtagcacaaataatctcttacgaagtttccctattcattt
ctatcatctctctgtgttttcttcatacaaattcttttccctttataaacttcaagataa
ttttccattccttttcattttacttccaatctttttaatttgaataatttcttcaattgc
agaaaccaatcgaagtccttttgatttcgcagaaggagaatcagaattagtttcaggatt
taatgtagaatatttaggaggaccatttgcattaatttttttagcagaatacttaaacat
tttaatattaagaatcatttcatcagtatttttaatccgaggaacatttccacgatttcg
ttatgtttt
>MY5053_Hexurella_ChiricahuaMtns_PriceCyn
attagagtagccttttttacattaatagaacgaaaaaccttaggatatatccaaatccga
aaaggacctaataaagtaggattcttagggattttacaaccattcagagatgcattaaaa
tatctttattttcccctatttctacttttttcctttctttatgtatttgacctttaattc
cctgtttcttttttggaatttttgactccaaatttagaattctttcattttttgtaatct
ccagaatctctgtttactctctcttaataattggatgatcagccaactccaaatactctc
acctagggagaattcgaagagtcgctcaaataatctcttatgaagtatccctattcattt
caattatttcattatgttttcttcatataaatttttatctttayttcaacttcaaaataa
ctttccattcattttaatccttttccccatttttatcatttgaattatttcttcaattgc
tgaaaccaatcgaagacccttcgattttgcagaaggagaatcagaattagtttcaggatt
taacgttgaatacttaggaggatcttttgcaataatctttctagcagaatatttaaatat
tttaatacttagaacaatttcatcaatcttcttaattcgaggaacctttccacgatttcg
ttatgacct
>MY5057_Hexurella_ChiricahuaMtns_PriceCyn
attagagtagccttttttacattaatagaacgaaaaaccttaggatatatccaaatccga
aaaggacctaataaagtaggattcttagggattttacaaccattcagagatgcattaaaa
tatctttattttcccctatttctacttttttcctttctttatgtatttgacctttaattc
cctgtttcttttttggaatttttgactccaaatttagaattctttcattttttgtaatct
ccagaatctctgtttactctctcttaataattggatgatcagccaactccaaatactctc
acctagggagaattcgaagagtcgctcaaataatctcttatgaagtatccctattcattt
caattatttcattatgttttcttcatataaatttttatctttatttcaacttcaaaataa
ctttccattcattttaatccttttccccatttttatcatttgaattatttcttcaattgc
tgaaaccaatcgaagacccttcgattttgcagaaggagaatcagaattagtttcaggatt
taacgttgaatacttaggaggatcttttgcaataatctttctagcagaatatttaaatat
tttaatacttagaacaatttcatcaatcttcttaattcgaggaacctttccacgatttcg
ttatgacct
>MY5066_Hexurella_MuleMtns_Escabrosa
attagagtagctttctttacattaatagaacgaaaaactttaggatacatccaaattcga
aaaggaccaaacaaagtaggattcttaggaatcttacaaccatttagagatgcattaaaa
tatccttattttc-----------------------------------------------
-------------------------------------------ttcattttttgtaattt
ctagaatttctgtttactctcttctaataattggatgatctgctaattccaaatactcac
atttaggaagaatccgaagagtggctcaaataatttcttacgaagtatccctttttattt
ctatcatttc--------------------------ttctatattccaattccaaaagaa
tttcccatttatctttatcctctttccaatttttattatttgaatcctctcttcaattgc
tgaaaccaaccgaagtccttttgattttgcagaaggagaatcagaattagtatcaggatt
taaygt-gaatac-taggaggatcttttgcaataatctttctagcagaatatttaaatat
tttaatacttagaacaatttcatcaatcttcttaattcgaggaacttttccacgatttcg
atacgattt
>MY5071_Hexurella_SantaRitaMtns_AlisoSprings
attagagtagctttctttacattaatagaacgaaaaaccttaggatttattcaaattcga
aagggtcctaataaagttggattcttgggaattttacaaccatttagagatgcactaaaa
tatcattattttcccctatttctactttcttcttatctctttgcatttgaccattaattc
catgcttctactttggaatcttcgattcaaattttagaattctttcattttttgtaattt
cgagaatttcagtatactctctcctaataattggatgatccgctaattctaaatattccc
atttaggaagaattcgaagagtagctcaaataatttcttacgaagtatctcttttcattt
ctattatttctttatgctttcttcatataaatttttttctttaattctcctccaaaataa
cttcccatttattttcattctttttcctatcttcatcatctgaattctttcttcaattgc
agaaactaaccgaagaccttttgattttgcagaaggagaatcggaattagtttcaggatt
taatgtagaatatctaggaggaccttttgctataattttcctagcagaatatttaaatat
tttaatattaagaataattacttctattttcttaattcgagggacttttcctcgatttcg
ctatgactt
>MY5075_Hexurella_ChiricahuaMtns_CaveCrkCyn
attagagtagctttttttacattaatagaacgaaaaaccttaggatatattcaaattcga
aaaggacctaataaagtaggatatttaggaattttacaaccatttagagacgcattaaaa
tatcattattctcccccatctctacttttttcctttccttatgtatttgacccttaattc
catgtttctactttggaatttttgattcaaaatttagaattctttcattttttgtaattt
caagaatttctgtttattctctattaataattggatgatctgctaattctaaatattctc
atcttggaagaattcgaagagtagctcaaataatttcttacgaagtatccctttttattt
ctattatctccttatgtttccttcatataaattcttctctctatttcaacttcaaaataa
ttttccatttatcttcacccttttccctatttttattatttgaataatttcttcaattgc
agaaactaatcgaagaccttttgattttgcagaaggtgaatcagaattagtatcaggatt
taatgtagaatacttaggtggatctttcgccctaattttcctagcagaatatttaaatat
tttaatactaagaacaatttcctcaatctttttaatccgaggaacttttcctcgattccg
ttacgactt
>MY5126_Hexurella_SantaCatalinaMtns_NuggetCyn
attagagtagctttttttacattaatagaacgaaaaactttaggatatatccaaattcga
aaaggaccaaataaagtaggattattaggaattttacaaccatttagagacgctcttaaa
tatctttattttctccaatttctacttttttcttatccttatgtatttgacctttaatcc
catgcttctactttggaatttttgattcaaattttagaatcctttcattttttgttattt
ctagaatttctgtttattctctcttaataattggatgatctgctaattctaaatattcac
atttaggaagaatccgaagagtagctcaaataatttcttatgaagtttcacttttcattt
ctattatttccctgtgtttccttcatataaattttattctcta-----------------
-------------------------cccatttttttaatttgaattatctcttcagttgc
tgaaactaatcgaagaccttttgattttgcagaaggggaatcagaattagtatcagggtt
taatgtagaatacttaggaggacttttcgctataattttcttggcagaatacttaaatat
tttaatattaagaataattacttcaatctttttaatccgaggaacttttccacgattccg
ctacgactt
>MY5127_Hexurella_WhetstoneMtns_FrenchJoeCyn
attagagtagctttctttacattaatagaacgaaaaacattaggatacattcaaattcga
aaaggacccaataaagtaggattcctaggaatttttcaaccatttagagatgcattaaaa
tatccttattctcacccatatctaccttttttctttctttatgcatttgacccttaattc
catgctttttttttggaatctttgattctaaatttagaattctttcattttttgtaattt
ccagaatctccgtttattcccttttaataattgggtgatctgccaattccaaatattcac
atttaggaagaattcgaagagtagcacaaataatttcctatgaagtatcactttttattt
ctattatctccttatgctttcttcttacaaatttttttctttattccagttccaaaaaaa
cttcccatttatttttatcctttttcctatcttcattatttgaatcatctcttctattgc
tgaaactaatcgaagaccttttgattttgcagaaggtgaatcagaattagtttcaggatt
taatgtagaatacttaggaggtccttttgctataatttttttagcagaatacttaaatat
tttaatattaagaataatttcatcaattttcttaatccgtggaacttttccacgatttcg
ctatgattt
>MY5128_Hexurella_WhetstoneMtns_FrenchJoeCyn
attagagtagctttctttacattaatagaacgaaaaaccttaggatacattcaaatccga
aaaggacctaataaagtaggatttttaggaattcttcaaccattcagagatgcattaaaa
tatcttttttctctcctatttccactttttttctttctttgtgcatatgacctcttattc
catgctttttctttggaattttcgattctaaattcagaatcctttcattttttgtaatct
ccagaatttccgtttattcccttttaataattggatgatccgccaactcaaaatattcac
atttaggaagaattcgaagagttgctcaaataatttcttatgaagtttcacttttcattt
ctattatttctttatgcttttttcatataaatttttttctctattccagttccaaaaata
ctttccattcattttcatcctttttcctatttttatcatttgaattatttcttcaattgc
tgaaaccaatcgaagaccctttgattttgcagaaggggaatcagaattagtttcagggtt
taacgtagaatatttaggtggcccttttgctataatttttctagcagaatatttaaatat
tttaatattaagaataatttcctcaattttcttaattcgwggaacytttcc-cgattycg
ytacgactt
>MY5131_Hexurella_PedregosaMtns_PruneCyn
attagagtagctttctttacattaatagaacgaaaaacattaggatatattcaaatccga
aaaggtcctaataaagtaggatatttaggaattcttcaaccatttagagatgctctaaaa
tatccttgttcactcctatttccaccttctttctttctttgtgtatttgacctttaattc
catgcttttactttggaatttttgattcaaaatttagagtcctttcattttttgtaattt
ccagaatttctgtttattcccttttaataattggatgatcagctaactccaaatattccc
atttaggaagaattcgaagagttgctcaaataatttcttatgaagtatcccttttcattt
ccatcatctccttatgcttccttcatataaatttttaccattatttcaactccaaaataa
ttttccattcatctttattatttttcctatctttgtcatttgaattatttcctccattgc
tgaaaccaatcgaagaccttttgattttgcagaaggagaatcagaattagtttcaggatt
caacgtagaatatttaggaggttcctttgctataatttttttagcagaatacttaaatat
tttaatactcagaacaattacatcaatctttttagttcgaggaacttttcctcgatttcg
atatgacct
>MY5132_Hexurella_PedregosaMtns_PruneCyn
attagagtagctttctttacattaatagaacgaaaaacattaggatatattcaaatccga
aaaggtcctaataaagtaggatatttaggaattcttcaaccatttagagatgctctaaaa
tatccttgttcactcctatttccaccttctttctttctttgtgtatttgacctttaattc
catgcttttactttggaatttttgattcaaaatttagagtcctttcattttttgtaattt
ccagaatttctgtttattcccttttaataattggatgatcagctaactccaaatattccc
atttaggaagaattcgaagagttgctcaaataatttcttatgaagtatcccttttcattt
ccatcatctccttatgcttccttcatataaatttttaccattatttcaactccaaaataa
ttttccattcatctttattatttttcctatctttgttatttgaattatttcctccattgc
tgaaaccaatcgaagaccttttgattttgcagaaggagaatcagaattagtttcaggatt
caacgtagaatatttaggaggttcctttgctataatttttttagcagaatacttaaatat
tttaatactcagaacaattacatcaatctttttagttcgaggaacttttcctcgatttcg
atatgacct
>MY5136_Hexurella_MiddlemarchCyn
attagagtagctttctttacattaatagaacgaaaaactttaggatacattcaaattcga
aaaggacctaacaaagtaggaatcctaggaatccttcaaccatttagagatgcattaaaa
tatcattattttctcctatttctacattttttctttccctatgtat--------------
------------------------------------------------------------
------------------------------------------------------------
------------------------------------------------------------
------------------------------------------------------------
------------------------------------------------------------
------------------------------------------------------------
------------------------------------------------------------
------------------------------------------------------------
---------
>MY5147_Hexurella_DragoonMtns_NF_345A
attagagtagctttctttacattaatagaacgaaaaactttaggatacattcaaattcga
aaaggacctaataaagttgggatcctaggaatctttcaaccatttagagatgcattaaaa
tatcattattttctcctatttctacattttttctttccttatgcatttgacctttaatcc
catgtttttattttggtattttcgactcaaaatttagaattctttcattttttgtaattt
ctagaatctccgtttattctcttttattaattggatgatctgctaattctaaatactctc
atttaggaagaatccgaagagtagctcaaataatttcttatgaagtatccttattcattt
ctattatttccttatgtttccttcatataaattttttcctttattccatcttcaaaaaaa
ttttcctttcatttttatccttttccctatttttattatctgaattatttcatcaattgc
tgaaaccaatcgaagacctttcgattttgcagaaggagaatcagaattagtttcaggatt
taatgtagaatatcttggaggaccttttgctataatttttctagcagaatatttaaatat
tttaatattaagaataatctcctcaattttattaattcgaggaacttttccccgattccg
ctacgactt
>MY5152_Hexurella_WhetstoneMtns_ApacheCyn
attagagtagctttctttacattaatagaacgaaaaactttagggtatattcaaatccgg
aaaggacctaataaagtgggattcataggaatttttcaaccatttagagatgcattaaaa
tatcccttttctctccaatttccactttttttttatctttatgtatttgacctttaatcc
catgttttttctttggaattttcgactcaaaatttagaatcctttcattttttgtaattt
ctagaatctccgtttattcccttttaataattggatgatccgctaattctaaatattccc
atttaggaagaattcgaagagttgctcaaataatttcttatgaagtatcccttttcattt
caattatttccttatgttttcttcatataaatttttttccttatttcaatttcaaaaaaa
ttttccattcatctttatcctcctccctatctttattatttgaactatttcttctattgc
tgaaaccaatcgaagaccttttgattttgcagaaggagaatcagaattagtatcaggatt
taatgttgaatatttaggaggaacttttgctataatttttttagcagaatatttaaacat
tttaatattaagaataattacttcaattttcttaattcgtggaactttcccacgattccg
ctacgattt
>MY5154_Hexurella_SantaRitaMtns_AdobeCyn
attagagtagcgttttttacattaatagaacgaaaaaccttgggatatattcaaatccga
aaaggtcctaataaagttggatttttaggaattttacaaccatttagagatgcattaaaa
tatcattattttcccccatctccacttttttcctttctctatgcatctgacctcttatcc
cttgcttttactttggaatctttgactcaaattttagaattcttacattttttgtaattt
ctagaatctctgtttattctctcttaataattggatgatctgcaaattctaaatactctc
atttaggaagaattcgaagagtagctcaaataatctcttatgaagtttctttatttattt
ctattatttctttatgtttccttcatataaatttttttctctattttttatacaaagaaa
atttccatttatctttatcctttt-cccatttttatyatctgaataatttcttcaattgc
agaaaccaaccgaagaccatttgattttgcagaaggagaatcagaattagtttcaggatt
taatgtagaatatttaggaggaccctttgctataatttttctagcagaatatttaaatat
tttaatattaagaataattacttcaattttcttaattcgaggaacctttcctcgatttcg
ttacgactt
>MY5157_Hexurella_SantaCatalinaMtns_Redington
----------------------taat----------------------------------
------------------------------------------------------------
tatctctattttctcctatctctactttttttctatctttatgtatttgaccattaattc
catgcttgtgttttggaatttttgactccaacttcagaattctttcattttttgtaattt
caagaatttcagtatactctctcctaataattggatgatccgcgaactctaaatattctc
atttaggaagaattcgaagagtagctcaaataatttcttatgaagtatccttattcattt
ctatcatttctccatgtttccttcttataaatttttatctctattccaatttcaaaaaaa
ctttccattcatttttattctttt------------------------------------
--------------gtccctttgactttgcagaaagagaatcagaattagtttctggatt
taatgtagaatatttaggaggaccttttgcaataatttttttagcagaatacataaatat
tttaatactaagaataattacttcaatttttttaattcgaggaacttttcctcgattccg
ctacgacct
>MY5175_Hapachea_HarshawRd_PatagoniaMtns
attagagtagctttctttacattaatagaacgaaaaaccttagggtacatccaaatccga
aaaggtcctaataaagtaggatatttaggaattttacaaccttttagagacgcattaaaa
tatcattattctctcctatctctactttctttttatctttaactatttgacctttaattc
catgctattacttcggtatttttgattctaactttagaattctttcattttttgtaattt
caagaatttccgtttactcccttctaataattggatgatctgctaattcaaaatattccc
atttaggaagaattcgaagagtagctcaaataatttcttatgaagtatcccttttcattt
ctattatttctctatgcttccttcatataaatttatttccctaattcatcttcaaaaaaa
cttccctttcatttttatcctttttcccatttttatcatttgaatactttcttcaattgc
tgaaactaatcgaagaccttttgattttgcagaaggagaatcagaattagtatcaggatt
taatgtagaatacttaggaggacctttcgctataatctttttagcagaatatttaaatat
tttaatattaagaattattacctcaat------aatccgaggaacttttccccgattccg
ctacgattt
>MY5267_Hencina_CerroBolla
------------------------------------------------------------
------------------------------------------------------------
------------------------------------------------------------
------------------------------------------------------------
--------------------------------------------------aaatattccc
atctaggaagaatccgaagagtagcccaaataatttcatacgaagtatcactatttattt
caat--------------------------------------------------------
-----catttcaatttgtttcctttgtcattcttataattt-------------------
-----------------cttatcactttgcagaaggagaatcagagttagtttcaggatt
caacgtagaatattcaggaggcccatttgcactaatcttcttagcagaatatttaaacat
cttaatattaagaatcatttcatcaatcttttt-----------------cataatttc-
---------
>MY5269_Hexurella_GuadalupeValley
------------------------------------------------------------
------------------------------------------------------------
tatctatcttctctccaatctctacattctttctttctttaactttatgaccactaattc
catgtttatattatggaatttttgattcaaaattcagaattttatcattttttgtaattt
ctagaatttcagtatactcacttttaataattggatgatcagcaaactctaaatattcac
atttagggagaattcgaagagtagctcaaataatttcctatgaagtatctttattcattt
cagtaatctcattatgctttcttcatatagctttttatcaatactaacatttcaaaaaaa
ctttccattcatatttattttatttccaatcttcataatctgaattatttcttcaattgc
tgaaactaaccgaagtccatttgactttgcagaaggagaatcagaattagtttcagg---
---------atattcaggaggaccatttgcattaatcttcttagcagaatatttaaatat
cctaatattaa-aattttatcatcaatttttttaattcgaggaacttttccacgatttcg
atatgattt
>MY5271_Hexurella_GuadalupeValley
------------------------------------------------------------
------------------------------------------------------------
------------------------------------------------------------
--------------ggaatttttgattcaaaattcagaattttatcattttttgtaattt
ctagaatttcagtatactcacttttaataattggatgatcagcaaactctaaatattcac
atttaggaagaattcgaagagtagctcaaataatttcctatgaag---------------
------------------------------------------------------------
------------------------------------------------------------
------------------------------------------------------------
------------------------------------------------------------
------------------------------------------------------------
---------
>MY5277_Hexurella_SanPedro_Martir
------------------------------------------------------------
------------------------------------------------------------
---------tttcccccatctctacattcttcctatcattaactatttgacctattatcc
catgcttttattatggaatttttgatacaaaatttagaattctatcatttttcgtaatct
ctaga-------------------------------------------------------
------------------------------------------------------------
---------------------------------------------------tcaaaaaaa
attcccatttatcctaattctattcccaatctttttaatatgaatgatttcctctattgc
tgaaactaaccgaagtccatttgattttgcagaaggagaatctgaactagtttcagggtt
taacat------------------------------------------------------
---------------------------------aattcgaggaacttttccacgatttcg
atacgattt
>MY5280_Hexurella_ArroyoSalado
attagagtagctttcttcactttaatagaacgaaaaaccttaggatatatccaaattcga
aa----------------------------------------------------------
------------------------------------------------------------
------------------------------------------------------------
------------------------------------------------------------
------------------------------------------------------------
------------------------------------------------------------
------------------------------------------------------------
------------------------------agaaggagaatcagaactagtttcaggatt
taacgtagaatacttagggggacaatttgcattaatttttttagcagaatatcttaacat
tttaatactaagaatcatttcatcaattttttt---------------------------
---------
>MY5282_Hexurella_ArroyoSalado
attagagtagctttcttcactttaatagaacgaaaaaccttaggatatatccaaattcga
aaaggacctaataaagttagattcttaggaattcttcaacctattagagacgcattaaaa
--------ttttccccaatttcaacttttttcctttcttta-------------------
------------------------------------------------------------
------------------------------------------------------------
------------------------ctcaaataatttcatatgaagtatctttatttattt
ctattatttcagtatgttattttcttatatattcttttccctttatcaatttcaaaataa
atttccttttattttaattttatttccaattttcctaatctgaataatttcatcaattgc
tgaaacaaatcgaagtccttttgattttgcagaaggagaatcagaactagtttcaggatt
taacgtagaatatttagggggacaatttgcattaatttttttagcagaatatcttaacat
tttaatactaagaatcatttcatcaatttttttattccgaggaactttcccacgctttcg
atacgattt
>MY5288_Hrupicola_Deadman_Hills
------------------------------------------------------------
------------------------------------------------------------
------------------------------------------------------------
------------------------------------------------------------
------------------------------------------------------------
------------------------------------------------------------
----------------------------------------------caactccaaaatat
ttttcccttcatctttattttatttcctattttcctaatctgaataatctcctcaatcgc
cgaaacaaatcgaagtcctttcgattttgcagaaggagaatcagaattagtttcaggatt
taacgtagaatacctagggggaccttttgcactaatcttctta-----------------
------------------------------------------------------------
---------
>MY5289_Hrupicola_Deadman_Hills
attagagtagctttctttacattaatagaacgaaaaacactaggatatatccaaatccga
aaaggacctaataaagttagatttttaggaatccttcaaccaatcagagacgcccttaaa
-----------------------------------tctctaactatttgacctttaattc
catgtttcttctatggaattttcgattctaaattcagaattctttcattttttgtaatct
caagaatttcagtttactctttattaataattggatgatcagcaaattccaaatattctc
acttag------------------------------------------------------
------------------------------------------------------------
-tttcccttcatctttattttatttcctattttcctaatctgaataatctcctcaatcgc
cgaaacaaatcgaagtcctttcgattttgcagaaggagaatcagaattagtttcaggatt
taacgtagaatacctagggggaccttttgcac----------------------------
------------------------------------------------------------
---------
>MY5309_Hapachea_JohnnyLyon_Hills
------------------------------------------------------------
------------------------------------------------------------
----------------------cactttttttctttccctatgtatttgacctttaattc
catgtttctattatggaattttcgattcaaaattcagaattctctcattttttgtaattt
cgagaatctccgtttattctctattactaattggatgatcagcaaattctaaatctt---
------------------------------------------------------------
-----atttctctttgttttcttcctatatttttttttctttattccaattacaaaagaa
ttttccatttattttcatcctatttcccatttttacaatttgaattatatcttcaattgc
tgaaaccaatcgaagaccttttgattttgcagaaggagaatcagaattagt---------
------------------------------------------------------------
------------------------------------------------------------
---------
>MY5310_Hexurella_AntelopeCyn_CerbatMtns
------------------------------------------------------------
------------------------------------------------------------
------------------------------------------------------------
-----------tttggaatcttcgattcaaaatttagaattcttacattctttgtaattt
caagaatttcagtatactccctattaataattggatgatccgcaaactctaaatattccc
atttaggaagaattcgaagagtcgctcaaataatttcttatga-----------------
----------------------tcctacaaatttttttctcttcttcaaatacaaaaaag
attaccatttattttcatcctttttccaatttttattatctgaactatctcatcagtagc
cgaaaccaatcgaagtcctttcgatttcgcagaaggagaatcagaactagtttcaggatt
taacgttgaatatctaggaggaccatttgctataatct----------------------
------------------------------------------------------------
---------
>MY5312_Hexurella_FoxCyn_MusicMtns
---------------------------------------ttaggatatatccaaactcga
aaaggtccaaataaagtagggattttaggaatccttcaaccattcagagacgctattaaa
tatctttattctctccaatttc--------------------------------------
--------------------------tcaaaatttagaattcttacattctttgtaattt
caagaatttcagtatactccctattaataattggatgatccgcaaactctaaatattccc
atttaggaagaattcgaagagtcgctcaaataatttcttatgaagtttccttattta---
---------------------------------------------------tcaaaaaag
attaccatttatttttatcctttttccaatttttattatctga-----------------
------------------------------------------------------------
---------------------------------------------agaatatttaaatat
tttaat---------------------------aatccgaggaacatttccacgatttcg
ttacgacct
>MY5315_Hexurella_WagonerRd_BradshawMtns
attagagtagccttctttacattaatagaacgaaagatcttaggatacattcaaatccga
aaaggtcctaataaagtaggaatcttaggaatccttcaaccatttagagatgctcttaaa
------------------------------------------------------------
--------ttttttggaatctttgattcaaaattcagaattctttcattctttgtaattt
caagaatttcagtttattcacttttaataattggatgatcagctaactccaaatattccc
acctaggaagaattcgaagagttgctcaaataatctc--atgaagtttcactttttatct
caattatttccttatgcttccttcatataaatttatttcattaatccatttacaaaaaaa
tattccatttttctttatccttttcccaatctttatcatttgatttctttcatcagtagc
tgaaaccaaccgaagtccttttgactttgcagaaggagaatctgaattagtttcaggatt
taatgtagaatacttaggaggaccatttgctataatcttcctagcagaatatcttaatat
tctaatattaagaataatttctt-------------------------------------
---------
>MY5316_Hexurella_WagonerRd_BradshawMtns
------------------------------------------------------------
------------------------------------------------------------
------------------------------------------------------------
------------------------------------------------------------
------------------------------------------------------------
------------------------------------------------------------
------------------------------------------------------------
------------------------------------------------------------
-----ccaaccgaagtccttttgactttgcagaaggagaatctgaattagtttcaggatt
taatgtagaatacttaggaggaccatttgctataatcttcctagcagaatatcttaatat
tctaatattaagaataatttcttcagtactttt---------------------------
---------
>MY5317_Hrupicola_Cottonwood_SnYsidroMtns
attagagtagctttctttacattaatagaacgaaaaactttaggttatatccaaattcga
aggggtcctaataaagtaagat--------------------------------------
------------------------------------------------------------
------------------------------------------------------taatct
ctagaatctcagtttactcccttctaataattggatgatcagcaaactccaaatactctc
acttagggagaattcgaagagtagcgcaaataatctcctatgaggtatcccttttcatct
caattatctcactatgttttct---------------------------tgtcaaaataa
ttttccatttatcttcattatatttccaatctttttaatttgaataatctcatcaattgc
agaaactaaccgaagtccattcgatttcgcagaaggagaatcagaactagtttcaggatt
taacgtagaatatcttggaggaccattcgctctaatctttttagcagaatatttaaatat
tcttatacttagaattatttcatcagtattttt---------------------------
---------
