# Supplementary material for: ﻿Species delimitation, biogeography, and natural history of dwarf funnel web spiders (Mygalomorphae, Hexurellidae, Hexurella) from the United States / Mexico borderlands
Source: Zookeys. 2023 Jun 14;1167:109–57. doi: 10.3897/zookeys.1167.103463 (PMC10285686; doi:10.3897/zookeys.1167.103463)
Supplement: Supplementary material 3 — Input matrices, analysis log files, and output tree files for nuclear and mitochondrial analyses [file zookeys-1167-109_article-103463__-s003.zip › ND2.fasta]

>MY0059_Hexurella_apachea_SantaRitaMtns_MaderaCyn
tgaatgtttatatttttttatttaattagatttttagtagtgttttcttattcggattgg
tttatgttgtgaatgggattagaagtaaatataataagatttatttcttttatattagta
agaaagagaaagatagaggtagaggggatatataaatatttttttattcagggagttggg
tcttgtttagtaatgtttggaatattagaaggagaaattatggaagtggctttatcatta
aaaataggagctggtcctttttttttttggtttcctgaagtagtagaaaaattagaatga
tgaggaagatatttattaatgacttttcaaaagttacttcctttgttattattatcaaga
atagggggggttatttagaattattaggctttttcttctattttaaatttagggtgaata
attatttttttatgtattcttttattttgatttctgttattatgtttttgaattgaaaga
atttctgaaataggaattttgggaaaagtaaaagtgattttttatgttttagtattggga
ggggttcctccaatagttggattttttataaaatgattaattttggtagaaataatgaag
tttagaatttttttgggaatgattatagtttttt
>MY5053_Hexurella_ChiricahuaMtns_PriceCyn
tgaatgttcatatttttttatttagttagatttttagtggtattttctttttcagattga
tttatgatgtgagtagggttagaaattaatataataagatttatttcttttatattagtg
agaaaaagaaaaatagaagtggaggggttatataaatatttttttattcaaggagtggga
tcatgtttagtgatatttggaataatagaaggggaaataatagaagtggctttatcatta
aaaatgggtgcagggcctttttatttctgatatcctgaggttgtagaaaaggtggagtgg
tgaggaagatatttattaatatcttttcagaaacttttacctttattgttattatcgaga
gtagggggaattatttagaattattaggctttttcttcaatcttgaatttggggtgaatg
attattttttaatttattcctttgttttagtttctgttgtattgtatttgaattgaaaag
atttctgaaataggaattttaagaaaagggaaaattattttttatgttttggtgttagga
ggggttccgccaatagctggatttataatgaagtggttaattttagtagaaataataaag
tttagaatttttttaagcgtgataatagtttttt
>MY5057_Hexurella_ChiricahuaMtns_PriceCyn
tgaatgttcatatttttttatttagttagatttttagtggtattttctttttcagattga
tttatgatgtgagtagggttagaaattaatataataagatttatttcttttatattagtg
agaaaaagaaaaatagaagtggaggggttatataaatatttttttattcaaggagtggga
tcatgtttagtaatatttggaataatagaaggggaaataatagaagtggctttatcatta
aaaatgggtgcagggcctttttatttctgatatcctgaggttgtagaaaaggtggagtgg
tgaggaagatatttattaatatcttttcagaaacttttacctttattgttattatcgaga
gtagggggaattatttagaattattaggctttttcttcaatcttgaatttggggtgaatg
attattttttaatttattcctttgttttagtttctgttgtattgtatttgaattgaaaag
atttctgaaataggaattttaagaaaagggaaaattattttttatgttttggtgttagga
ggggttccgccaatagctggatttataatgaagtggttaattttagtagaaataataaag
tttagaatttttttaagcgtggtaatagtttttt
>MY5064_Hexurella_MuleMtns_Escabrosa
-----------------------------------agtagtattttcttattctgattga
tttatgttgtgggtgggattagaaataaatataatgagatttatctcttttataataata
aggaaaagaaaaatggaagtagagggattatataaatatttttttattcaaggagttgga
tcgtgtttagtaatatttggaatgttagaaggggaaataatagaggttgctttatcgtta
aaaataggagcgggtcctttttatttttggtttcctgaagtagtagagaaagtagaatgg
tgaggaagatatttattaatgacttttcagaaacttttacctttgttgtta---------
---------------------------gctttttcttctattttaaatttgggatgaata
attatttttttatttattcttttgtattagtttctgtagtgatatttttgagtaagaaaa
atttctgaagcaggaattttgagaaaaagaaaaattatt---------------------
--------------------------------------aattttagtggaaataatgaaa
tttagagtttttttgagaattttaatagttttct
>MY5066_Hexurella_MuleMtns_Escabrosa
tggatgtttttatttttttatttaattagatttttagtagtattttcttattctgattga
tttatgttgtgggtgggattagaaataaatataatgagatttatctcttttataataata
aggaaaagaaaaatggaagtagagggattatataaatatttttttattcaaggagttgga
tcgtgtttagtaatatttggaatgttagaaggggaaataatagaggttgctttatcgtta
aaaataggagcgggtcctttttatttttggtttcctgaagtagtagagaaagtagaatgg
tgaggaagatatttattaatgacttttcagaaacttttacctttgttgttattatcagga
atgggaggagttatttagagttattaggctttttcttctattttaaatttgggatgaata
attatttttttatttattcttttgtatt--------------------------------
------------------------aaaagaaaaattattatatttattttggtattgggt
ggagttcctccaatagctggatttataataaaatgaatgattttagtggaaataatgaaa
tttagagtttttttgagaattttaatagttttct
>MY5071_Hexurella_SantaRitaMtns_AlisoSprings
tgaacatttatatttttttatttaattagattttttatagtattttcttattcagattga
tttatattatgggtgggattagaagtaaatataataagatttatttcctttatattgatt
aaaaaaagaaaaatggaagttgaaggattgtataaatatttttttgttcaaggagttgga
tcatgtttagtaatgtttggaatattagaagggggaattatagaagtggctttatcgttg
aaaataggagcaggtcctttttttttttggtttcctgaagtagtagagaagttagaatga
tgaggaagatatttattgatgacttttcagaagtttatacctcttttattattatcgaga
attggaggggtaatttagaattattaggctttttcttctattttaaatttggggtgaata
attatttttttatatattctttagttttaatttctgttattgtttttttggattgaaaaa
gtttctgagataggaattttgggtgaagggagggtaattttgtatgttttagtattggga
ggagttcctccaatagctgggtttataataaagtgaataattttagtagaaataataaag
tttagaatttttttgagagtaattttaatttttt
>MY5075_Hexurella_ChiricahuaMtns_CaveCrkCyn
tgaatgttcttatttttttatttaatcagatttttagttgtattttcttattcggattga
tttataatgtgagtagggttagaaattaatataatgagatttatttcttttataatagta
aaaaaaagaaaaatagaggtagaaggattatataaatacttttttgttcaaggagttggg
tcatgtttagtaatgtttggtataatagaaggggaaataatggaagtagctttatcatta
aaaataggagcgggacccttttatttttggtttcctgaagtagtagaaaaggtggagtga
tgagggagatatttattgatgtcttttcagaagttgttacctttattattactatcgaga
gtaggaggggtaatttagaattattaggctttttcttctattttaaatttaggatggata
attatttttttatatattcttttgtattgatttctgtagtaatatatttgaattgagaag
atttctgaaatagggattttaggaaaagggaaaattattttttttgtattggtgttaggg
ggggttcctccgatagctggatttataataaaatgattgattctggttgaaataataaaa
tttagaatttttttaagagtggtaatggtttttt
>MY5126_Hexurella_SantaCatalinaMtns_NuggetCyn
tgaacatttatatttttttatttaattagatttttaatagtgatttcttattcagattga
tttgtaatatgaattggattagaaataaatataatgagatttatttcttttatattagtt
aaaaaaagaaaaatagaggtagaaggattatataagtatttttttattcaagggattgga
tcgtgtttagtaatatttgcaataatagagggagaaataatagaggtggctttatcatta
aaaataggagcaggtcctttttttttttgatttcctgaagtagtagagaaggttgaatga
tggggaagatatttattaatgacttttcagaagatacttcctttattgttgttatcaaga
gtagggggggtaatttagatttattaggctttttcttctattttaaatttagggtgaata
attatttttttatttattcttttattttaattccagtaattttgtttttgagttgaaaag
atttctgaaataggaattttaagaagaggaaaagttattttttatattttggctatagga
ggaattcctcctatagccggatttttaatgaaatgattaattttaaaggaaataataaaa
tttagaatttttttgggagtagtaatagtttttt
>MY5127_Hexurella_WhetstoneMtns_FrenchJoeCyn
tgaatttttttatttttttatttagttagttttttagtggtattttcttattctgattga
tttatgttgtgaatggggttggaaattaatataatgagatttatttcttttttattggtg
aaaaagagaaaaatagaggtagaaggtttgtataaatatttttttattcaaggggtgggt
tcatgtttagtaatatttagaatgttggaaggagaaataatagaggtagctttatcatta
aagatgggggcaggccccttttttttttgatttcctgaggtagtggaaaaagttgaatgg
tgagggggatatttattaataacttttcaaaagttgttacctttgttattattatcgaga
ataggagggttaatttagttttgttaggctttttcttctattttaaatttagggtgaata
attatttttttatttattcttttgttttaatttctgtagtgatatttttggattgaaaag
atttctgaaatagggattttaggaaaaggaaaagttattttgtatgttttagtattaggg
ggggttcctccaatagcaggatttataataaagtgaatggtattagtagaaatgatgaaa
tttagaatttttttgagtgttgtaatagtttttt
>MY5128_Hexurella_WhetstoneMtns_FrenchJoeCyn
tgaatttttttatttttttacttagttagtttcttagtagtattttcttattctgattga
tttatattatgaataggattagaaattaatataataagatttatttcttttatattaata
aagaaaagaaaaatggaagtagaaggattatataaatatttttttattcaaggagtaggt
tcatgtttagtaatatttagaatattggaaggggagataatggaggtagctttatcgtta
aaaatgggggcgggtcccttttttttttggtttcctgaggtagtagagaaagttgaatga
tgagggggatatttattgataacttttcaaaagttattgcctttgttgttgttatcgaga
ataggaggattaatttagattagttaggctttttcttctattttaaatttagggtgaata
attacttttttatttattcttttgttttgatttctgtagtaatatttttgaattgaaagg
atttctgaaataggaattttaggaaaagggaaagttattttatatgttttggtgttagga
ggggttcctcctatagcaggatttataataaagtggatagtgttagtagaaatgatgaaa
attagaatttttttgggagtgattatagtttttt
>MY5131_Hexurella_PedregosaMtns_PruneCyn
tgaacattcttatttttttatttaattagatttttagttgtattttcttattcagattga
tttataatatgagtaggattggaaataaatatgataagatttatttcttttatattgatt
aaaaagggaaagatagaagtagaaggattatataaatatttttttattcaaggagttgga
tcatgtttagtaatatttggaataatggaaggaggaataatagaggtagctttatcatta
aagataggagcaggacccttttatttttgatttcctgaagtagtggatagggtagaatga
tgaggaagatatttattaatgtcttttcagaaattattacctttattattattaactaga
gttgggggagtaatttagaattataaggctttttcttcaattttgaatttaggatgaata
attattttttagtttattcttttgttttaatttctgtggtgtcatattt-----------
-----------------------ataagagaaaataattttttatgtgttagtgttaggt
ggaattcctcccatagctgggtttgtaattaagtggatgattttagtggaaataataaaa
tttagaatttttttaagagtgatgatggtttttt
>MY5132_Hexurella_PedregosaMtns_PruneCyn
tgaacattcttatttttttatttaattagatttttagttgtattttcttattcagattga
tttataatatgagtaggattggaaataaatatgataagatttatttcttttatattgatt
aaaaagggaaagatagaagtagaaggattatataaatatttttttattcaaggagttgga
tcatgtttagtaatatttggaataatggaaggaggaataatagaggtagctttatcatta
aagataggagcaggacccttttatttttgatttcctgaagtagtggatagggtagaatga
tgaggaagatatttattaatgtcttttcagaaattattacctttattgttattaactaga
gttgggggagtaatttagaattataaggctttttcttcaattttgaatttaggatgaata
attattttttagtttattcttttgttttaatttctgtggtgtcatatttgaattgagagg
atttctgaaataggagttttaagagagagaaagataattttttatgtgttagtgttaggt
ggaattcctcccatagctgggtttgtaattaagtggatgattttagtggaaataataaaa
tttagaatttttttaagagtgatgatggtttttt
>MY5136_Hexurella_MiddlemarchCyn
tgaatgtttttgtttttttatttaattagatttttagtagtattttcttattcagattga
tttatgttatgagtagggttagaaatcaatataataagatttatttctttaatgatagta
agaaaaag-aaaataga-------------------------------------------
------------------------------------------------------------
------------------------------------------------------------
------------------------------------------------------------
------------------------------------------------------------
------------------------------------------------------------
------------------------------------------------------------
------------------------------------------------------------
----------------------------------
>MY5147_Hexurella_DragoonMtns_NF_345A
tgaatgtttttgtttttttatttaattagatttttagtagtattttcttattcggattga
tttatgttgtgggtagggttagaaataaatataataagatttatttctttaatgatagta
agaaaaagtaaaatagaagtagaagggttatataaatatttttttatccaaggggttggg
tcatgtttggtgatgtttggaatattagaaggggaaataatagaagtggctttatcattg
aaaatgggagctggccccttttttttttgatttcctgaagtagtagaaaaagtagaatgg
tggggaagatatttattaataacttttcaaaagttattacctctgttattattatcaaga
ataggaggagtaatttagatttattaggctttttcttctattttaaatttagggtggatg
attattttattatttattctcttgttataatttctgtagtaatattcttgaattgaaagg
atctctgaaataggtattgttggaaagggaaaagttattttatatatgttagtattaggg
ggggttcctcctatagctggatttatagtgaaatggataattttggtggaaataataaaa
tttagaatttttttgagagtgtttatagttttct
>MY5152_Hexurella_WhetstoneMtns_ApacheCyn
tgaattttcttatttttttatttaatgagatttttagtagtgttttcttattctgattga
tttatgttatgaatagggttggaaattaatatgataagatttatttcttttatattagta
aaaaagagaaaaatagaagtagagggattatataaatattttttcattcagggagtagga
tcgtgtatagtaatatttagaatattagaaggggaaataatagaagtggctctatcactg
aaaatgggggcaggtccttttttcttttggtttcctgaagtggtagaaaaagttgaatga
tgaggaagatatttattgatgacttttcaaaagttattacctttattattattgtcaaga
ataggaggtttagtttagatttattaggctttttcttctattttaaatttggggtgaata
attatttttttatttattctttagtgttaatttctgtagtaatatttttgtgttgaaaag
gtttctgagataagaattttagggaaaagaaaggtaattttgtatgttttagtgttagga
ggggttccccctatggctgggtttataataaagtgaatagtattagtagaaatgataaaa
tttagagtttttttaagagtagtaatagtttttt
>MY5154_Hexurella_SantaRitaMtns_AdobeCyn
-------ttatgtttttttatttagttagattcttaatggtactttcctattcggattga
tttattttgtgggtgggattagagattaatataataagatttatttcttttatattgata
aaaaagagaaaaatagaagtggaaggattatataaatatttttttattcaggggattgga
tcatgtttagtaatatttggaatattagaaggggagataatggaagtggctttatcatta
aaaatgggagcaggtccctttttcttctgatttcctgaagtggtagaaaaagtggaatga
ttaggaagatatttattaataacttttcagaaattwttacctttratgttgatatcaaga
gtagggggagtagtataggattattaggctttttcttctattttaaatttaggatgaata
attatttttttatttattcttttattataatttctgtgattttgtttttgaattacaaaa
atttctgaagtaggaattttaggaagaggaaaagctattttttatgttttggttttaggg
ggaattcctcctatggcaggatttgtaatgaagtgaataattttaatggaaataatggag
tttagagtttttttgagagtatttatggtttttt
>MY5157_Hexurella_SantaCatalinaMtns_Redington
tgagtatttatatttttttatttaattagatttctaatagtattttcttattcggattga
tttatgtt----tgtggattagaa--taatatgatgagatttatttcttttatgttagt-
aaaaaaagaaaaatggaagtggaaggattatataaatatttttttattcaaggaattggg
tcatgtttagtaatgtttggaatattagagggagaaattatagaggtggctttgtcattg
aagatgggagcaggacctttt-ttttttgatttcctgaagtagtagaaaaggtagggtga
tgaggaagatatttattaataacttttcagaaattattgcctttattattgttatcatga
atagggggagtaatttagaattgttaggctttttcttctattttaaatttaggatgaata
attatttttttgtttattcttttgttttaatttctgtaatgataatattgaattgaaagg
atttctgaaataggaattttaggaaagggaaaagtgattttatatataatggttttagga
ggggttcctccaatggctggatttataataaaatgggtaat-------------------
----------------------------------
>MY5164_Hrupicola_Temecula
------------tttttttatttaataagattttttttagttttttcttattcggattga
tttattatgtgattagggttagaggtaaatatgataagatttatttcttttatagttttg
aaaaaaagaaaggaagaggttgaggggttatataagtatttttttgttcaaggagttgga
t-----------------------------------------------------------
------------------------------------------------------------
------------------------------------------------------------
------------------------------------------------------------
------------------------------------------------------------
------------------------------------------------------------
------------------------------------------------------------
----------------------------------
>MY5175_Hapachea_HarshawRd_PatagoniaMtns
tggatatttatgtttttttatttaattagatttcttatagtgttttcttattcagattgg
tttatgttatgaatagggttagaagtgaatataataagatttatttcttttatgttaatt
agaaaaagaaaaatagaggtagagggattatataaatatttttttattcaaggagtaggg
tcatgtttagtaatgtttggtatattggagggagaaattttagaggtggctttatctttg
aaaataggagcaggacctttttttttttggtttcctgaagttttagaaaaattagggtgg
tgagggagatatttgttgataacttttcaaaagttattacctttattattattatcgaga
ataggggg----------------------------------------------------
attatttttttatttattcttttattttggtttctgtggttatatttttggattgaaagg
atttctgaaatgggaattttggggaaaggaaaaataattttatatgttttagtaatagga
ggtatacctcctatagctggctttatggtaaagtgaataattttagtagaaataatgaag
tttagaatttttttaagagtggttatagttttgt
>MY5181_Hapachea_MustrangPk_MustangMtns
------------------------------------------------------------
------------------------------------------------------------
----------------------------tatataaatattt-tttgttcaaggggttggg
tcatgtttagtaat----------------------------------------------
------------------------------------------------tgggtagaatgg
tgaggaagatatttattgataacatttcagaaactattacctttgttgttattatcaaga
ataggaggagttatttagatttttgag---------------------------------
------------------------------------------------------------
------------------------------------------------------------
------------------------------------------------------------
----------------------------------
>MY5193_Hapachea_HarshawRd_PatagoniaMtns
--------------------------tagatttcttatagtgttttcttattcagattgg
tttatgttatgaatagggttagaagtgaatataataagatttatttcttttatgttaatt
agaaaaagaaaaatagaagtagagggattatataaatatttttttattcaaggggt----
------------------------------------------------------------
------------------------------------------------------------
-------aatatttgttgataacttttcaaaagttattacctttattattattatcgaga
atagggggagtaatttagggtaattaggctttt---------------------------
--tatttttttatttattcttttattttggtttctgtggtcatatttttggattgaaaag
atttctgaaatgggaattttggggaaaggaaaaataattttatatgttttag--------
----------------------------taaaatgaataattttagtagaaataatgaag
tttagaatttttttaagagtggttatagttttgt
>MY5195_Hapachea_Ordsummit_MtOrd
------------------------------------------------------------
------------------------------------------------------------
------------------------------------------------------------
------------------------------------------------------------
------------------------------------------------------------
------------------------------------------------------------
---------------------------gctttttcgtctgtgtttaatttaggatgaata
attattttttagtgtattcttttattttattttctgt------------gagtaaaaaaa
atctctgaagtgggggtttttggaaaaggaaaaatgattttttttatgttagtattagga
ggaattccccctataatagggtttttaattaaatggattattttagtagaaataataaag
tttagagtttttt---------------------
>MY5269_Hexurella_GuadalupeValley
------------tttttttatgtaattagatttttattagtgttttcttattctgattgg
tttattatatgagtgggtttggaaattaatataataagatttatttcttttatgatgttt
agaaaaagaaag------------------------------------------------
--------------gtttggaatatttggagaggaatttatggaagttgctttgggaata
aaaataggtgctggtccattttatttttggtttcctgaggttgttggaaagttgcattga
tgaggagggtatttattgataacttttcaaaaatttttaccttt----------------
------------------------------------------------------------
------------------------------------------------------------
----ctgaaattggagttttgggtaagggaaaattaatcgtttatgtttttttattagga
ggagttcctcctatagctggatttgtaataaagtgatgggttttagtagaaatggtaaag
tttagaatttttttaagagtactaatgttatttt
>MY5271_Hexurella_GuadalupeValley
---------ctgtttttttatgtaattagatttttattagtattttcttattctgattgg
tttattatatgagtaggtttggaaattaatataataagatttatttcttttatgatgttt
agaaaaagaaaagaggaggttgaaggattatataagtatttttttgttcaaggagttgga
tcttgtttagttatatttggaatatttggagaggaatttatggaagttgctttgggaata
aaaataggtgctggtccgttttattt----------------------------------
------------------------------------------------------------
------------------------------------------------------------
------------------------------------------------------------
------------------------------------------------------------
------------------------------------------------------------
----------------------------------
>MY5276_Hexurella_SanPedro_Martir
------------------------------------------------------------
------------------------------------------------------------
------------------------------------------------------------
------------------------------------------------------------
------------------------------------------------------------
---------tatttgttaatgacttttcaaaagtttttacctttattattgttatctggg
atggggggaattatttagggttataaggctttttcttctatttttaatttggggtggata
attatttttttttgtattcttttgttatgatttctgtaattaattttttgtattgaaaag
atttctgaaattggaattttaggtaaaagtatggtaattttttatgttttggttttgggg
ggacttcctcctatagttgggtttttaataaagtggtgagttttggttgaaatagt----
-------------------------------ttt
>MY5277_Hexurella_SanPedro_Martir
------------------------------------------------------------
-------------------------------------gatttatttcttttatagtataa
taaa------------------------tggttaaatatttctttgttcaaggggt-ggg
tcttgtt-----------------------------------------------------
------------------------------------------------------------
------------------------------------------------------------
---gggggaattatttagggttataaggctttttcttctatttttaatttggggtggata
at------------------------------------------tttttgtattgaaaag
atttctgaaattggaattttaggtaaaagtatggtaattttttatgttttggttttgggg
ggacttcctcctatagttgggtttttaataaagtggtgagttttggttgaaatagtaaag
ttaagaatt-------------------------
>MY5280_Hexurella_ArroyoSalado
tgaatgttttcatttttttatttatttagattttttttagtattttctttttcagattgg
tttataatatgagtaggattagaaatgaatataataagatttatttcttttatggttttg
aaaaaaagaaaagaagaggtcgaaggattatttaaatatttttttattcaaggaattgga
tcttgttta---------------------------------------------------
------------------------------------------------------------
------------------------------------------------------------
------------------------------------------------------------
------------------------------------------------------------
------------------------------------------------------------
------------------------------aaatgatgagttttggtagaaatagtaaag
tttagaatttttttaagagttgtaatagtatttt
>MY5282_Hexurella_ArroyoSalado
tgaatgtttttatttttttatttatttagattttttttagtattttctttttcagattgg
tttataatatgagtaggattagaaatgaatataataagatttatttcttttatggttttg
aaaaaaagaaaagaagaggtcgaaggattatttaaatatttttttattcaaggaattgga
tcttgtttagtaatgtttggaatatatagagaagaatttatagaaattgctttaggatta
aaaataggagctggtccgttttatttttgatttcctgaagtggttagaaaattagagtgg
c-----------------------------------------------------------
------------------------------------------------------------
--------------ttttctcttgttatagtttctgtagta-------------------
-------------------------------------------------------tgggg
ggggtacccccaatagttggattttttataaaatgatgagttttggtagaaatagtaaag
tttagaatttttttaagagttgtaatagtatttt
>MY5289_Hrupicola_Deadman_Hills
tgaatgtttttatttttttattttgttagatttttattggtattttcttattctgattgg
tttgtaatgtgggtagggttagaagtgaatataataagatttatttcttttatagtaata
aaaaaaagaaaggatgaaattgagggattatataaatatttttttattcaaggggtaggg
tcttgtttagtgatgtttggaatgtttg--------------------------------
------------------------------------------------------------
------------------------------------------------------------
------------------------------------------------------------
------------------------------------------------------------
------------------------------------------------------------
------------------------------------------------------------
----------------------------------
>MY5309_Hapachea_JohnnyLyon_Hills
tgaatatttttatttttctacttagttagatttttagtagtattttctttttctgattga
tttatattatgggtggggttagaaattaatataataagatttatttcttttatagtagtg
aaaaaaagaaaagtgcaggtggaggggttatataaatacttttttattcaaggggttggg
tcatgtttagtaatatttagaatattagaaggggaaataatggaagtggctttatcatta
aaaatgggagcaggtccttttttcttttgatttcctgaagtagtagaaaaagtagagtga
tgaggaagatatttgttaatgacctttcagaagttattacctttattattattatcaaga
ataggaggaataatttagaattgtaaggccttttcctccattttaaatttg---------
------------------------------------------------------------
------------------------------------------------------------
------------------------------------------------------------
----------------------------------
>MY5310_Hexurella_AntelopeCyn_CerbatMtns
------------------------------------------------------------
------------------------------------------------------------
------------------------------------------------------------
------------------------------------------------------------
------------------------------------------------------------
------------------------------------------------------------
------------------------------------------------------------
----------------------ggttttattttctgtagttatttttttgagtagaaaaa
atttctgaaataggaatttttggaggaggaaggataattttttatatgttagttttagga
ggggttcctcctataatggggtttgtaattaagtgaatagttttggtagaa---------
----------------------------------
>MY5311_Hexurella_AntelopeCyn_CerbatMtns
tgaatttttatttttttttatttagttagattttttttggtattttcttattcagattga
tttatgttatgaataggattggaaattaatataatgagatttatttcttttataatgata
aagaagagaaaaatagagattgaggggttatataaatatttttttattcagggagtggga
tcagggttagtaatgtttggaatatatgatggatgatttatggaaattgctttatcaatg
aaaatgggtgctggtccattttttttttgatttcctgaggtggttgaaaaagttagatga
tggggtagatatttgttaatgacttttcagaaatttttacctttgttgtt----------
-----------------gattaatgaggctttttcgtctgtatttaatttgggatgaatg
attattttttgatttattctttggttttattttctgtagttatttttttgagtagaaaaa
atttctgaaataggaatttttggaagaggaaggataattttttatatgttagttttagga
ggagttcctcctataatggggtttgtaattaagtgaat----------------------
----------------------------------
>MY5313_Hexurella_FoxCyn_MusicMtns
--------------------------------------------------------ttga
tttatgttatgaataggattggaaattaatataatgagatttatttcttttataatgatt
agaaaaagaaaaatagaagttgaggggttatataaatatttttttattcagggagtggga
tcagggttagtaatgtttggaatatatgatggatgatttatggaaattgctttatcaatg
aaaatgggtgctggtccattttttttttgatttcctgaggtggttgaaaaagttagatga
tggggtagatatttgttaatgacttttcagaaatttttacctttgttgtt----------
------------------------------------------------------------
-------------------tttggttttattttctgtagtaatttttttgagtagaaaaa
atttctgaaataggaatttttggaagaggaaggataattttttatatgttagttttagga
ggagttcctcctataatggggtttgtaattaagtgaatagttttggtggaa---------
----------------------------------
>MY5314_Hexurella_Grasshopper_BrushyMtn
-------------atttttatttaatgagatttttattagtattttcttattcggattga
ttttcattatgaatgggattagaagtgaatataataagatttatttcttttataatggtt
aaaaaaagaaaaatagaaatcgagggattatataagtatttttttattcaaggagttggt
tcaag-------------------------------------------------------
------------------------------------------------------------
------------------------------------------------------------
------------------------------------------------------------
------------------------------------------------------------
------------------------------------------------------------
------------------------------------------------------------
----------------------------------
>MY5317_Hrupicola_Cottonwood_SnYsidroMtns
tgaatttttttgtttttttatttaatgagatttattttggtgttctcttattctgattgg
tttattatatgagttgggttagaaattaatataatgagatttatttcttttatggtttta
aagaaaagaaaggaggaaattgaaggattatataagtatttttttgttcaaggtattggt
tcttgcttagtaatgtttggaat----------------atagaggttgctttatgttta
aaaataggagcaggtccgttttatttttgatttcctgaggttgttgatagattagaatga
tggggaggatttatattaataacttttcagaagttattaccttt----------------
------------------------------------------------------------
------------------------------------------------------------
------------------------------aaaattattttttatgtttt----------
------------------------------------------------------------
----------------------------------
