# Supplementary material for: ﻿Species delimitation, biogeography, and natural history of dwarf funnel web spiders (Mygalomorphae, Hexurellidae, Hexurella) from the United States / Mexico borderlands
Source: Zookeys. 2023 Jun 14;1167:109–57. doi: 10.3897/zookeys.1167.103463 (PMC10285686; doi:10.3897/zookeys.1167.103463)
Supplement: Supplementary material 3 — Input matrices, analysis log files, and output tree files for nuclear and mitochondrial analyses [file zookeys-1167-109_article-103463__-s003.zip › ND3.fasta]

>MY0059_Hexurella_apachea_SantaRitaMtns_MaderaCyn
tatttttgtatgtattgttatctaagatatatgaggataaagagattagagtttctcctt
atgaatgtggatttgacgtaatttctggaactcgtataagtttttcttatcgtttttttt
taatttctattttatttttaatttttgatgtagagatttctttgttgtttcctttaccat
ttttgtggggagagatgaaagtagtaataggaagttttttttttttaataattttattgg
taggattattatatgaatataaaaatggagcattaga
>MY0139_Hexurella_SanDiego_Guatay
taatgttgtatttatttttatctaagggtttagaagataaagagtctagagtttcccctt
atgaatgtgggtttgatgtaatttctgggtctcgagttaatttttcttatcgtttttttt
taatttctattctttttttaatttttgatgtagagatttctttgttgtttcccttaccat
ttttatgaggaagatttttagttattttgggggctttgttttttttattgattttaattt
tagggttattgtatgagtataataatggggctttaga
>MY5053_Hexurella_ChiricahuaMtns_PriceCyn
tgtttttatatgttttgttatctaaggaatttgaaggtaaagaaattagaaattctccgt
atgaatgtggatttgatgtaatttctggaactcgagtaaatttttcttatcgtttttttt
tgatttctattttatttttaatttttgatgtagagatttctttgttatttcctttaccat
ttttggtaagagaaataatagtaattgttggaagaattttttttttatttattttaatgt
tagggttgttatatgaatataaaaatggagcgttgga
>MY5057_Hexurella_ChiricahuaMtns_PriceCyn
tgtttttatatgttttgttatctaaggaatttgaaggtaaagaaattagaaattctccgt
atgaatgtggatttgatgtaatttctggaactcgagtaaatttttcttatcgtttttttt
tgatttctattttatttttaatttttgatgtagagatttctttgttatttcctttaccat
ttttggtaagagaaataatagtaattgttggaagaattttttttttatttattttaatgt
tagggttgttatatgaatataaaaatggagcgttgga
>MY5064_Hexurella_MuleMtns_Escabrosa
tgtttttatatgttttgt------------------------------------------
-tgagtgtgggtttgatgtaatttctggaactcgagtgaatttttcttatcgtttttttt
tgatttca--ttttgttttaatttttgatgtggagattgctttgttatttcctttacctt
tttta-------------------------------ttttttttttatttatttt-----
-------------------------------------
>MY5066_Hexurella_MuleMtns_Escabrosa
-----------------------aaattatatgaagatagggaaattagaatttctccat
atgagtgtgggtttgatgtaatttctggaactcgagtgaatttttcttatcgtttttttt
taatttctattttgtttttgatttttgatgtagaaatttctttgttatttcctttttctt
ttttggggggtggggaaaaagtaattataggaagaattttttttttatttattttaatga
ttggatt------------------------------
>MY5071_Hexurella_SantaRitaMtns_AlisoSprings
-------atatattttgttatcaaaaatatatgaggagaaagaagtaagagtttctccat
atgaatgtgggtttgatattatttctggaactcgaataaatttttcttatcgtttttttt
taatttctattttattcttaatttttgatgtagagatttctttattatttcctttaccat
ttttgtggggggaaataatagtaattgttggaagttttttttttttagtaattttactgg
tggggttgttgtatgagtataaaaatggggcattaga
>MY5075_Hexurella_ChiricahuaMtns_CaveCrkCyn
tgtttttgtatatcttgttgtccaaaatatatgaagataaggaaattagaaattctccat
atgaatgtggatttgatgtaatttctggaactcgagtaaatttttcttatcgtttttttt
tgatttctattttgtttttaatttttgatgtagagatttctttattatttcctttaccgt
ttttgttaggggaggagatagtgattgtaggaagatttttttttttattaattttgatag
tgggattgttgtacgaatataagaatggagcgttaga
>MY5126_Hexurella_SantaCatalinaMtns_NuggetCyn
tatttttatatgttttgttatctaagatgaatgaagataaagaagtaagagtttctccat
atgaatgtggatttgatgtaatttctggaactcgagtgaatttttcttatcgtttttttt
taatttctattttgtttttgatttttgatgtggaaatttctttattatttcctcttccat
ttttgtgaggggggatagaagtgattatgagaggatttttttttttatttattttgtt--
-------------------------------------
>MY5127_Hexurella_WhetstoneMtns_FrenchJoeCyn
tatttttatatatcttattatcaaaaatatatgaagataaagaaattagaaattctccat
atgaatgtggatttgatgtaatttctggaactcgagttaatttttcttatcgtttttttt
tgatttctattttatttttgatttttgatgtggaaatttctttattatttcctttacctt
ttttgtggagtgaattgattgtgattgtaggaagatttttttttttatttattttgatgg
tagggttgttatatgaatataaaaatggagcattaga
>MY5128_Hexurella_WhetstoneMtns_FrenchJoeCyn
tatttttatatatcttattgtctaaatcatatgaagataaagaaattagaaattcaccat
atgagtgtgggtttgatgtaatttctggaactcgagttaatttttcttatcgtttttttt
tgatttctattttatttttgatttttgatgtagaaatttctttgttgttccctttacctt
ttttatgaggagaattgattgtaattttaggaagatttttttttttagttattttaatgg
ttggattattatatgaatataaaaatggagcattgga
>MY5131_Hexurella_PedregosaMtns_PruneCyn
tatttttatatgtaatgttgtctaaaatatatgaagataaagaaattagaaattctccat
atgaatgtggatttgatgttatttctagtactcgagtaaatttttcttaccgtttttttt
tgatttccattttatttttaatttttgatgtagaaatttctttattatttcctttaccat
ttttgtgaagagaaattgaagtaattgttggaagaattttttttttattgattttgttag
tgggattattatatgaatataaaaatggagcattaga
>MY5132_Hexurella_PedregosaMtns_PruneCyn
tatttttatatgtaatgttgtctaaaatatatgaagataaagaaattagaaattctccat
atgaatgtggatttgatgttatttctagtactcgagtaaatttttcttaccgtttttttt
tgatttccattttatttttaatttttgatgtagaaatttctttattatttcctttaccat
ttttgtgaagagaaattgaagtaattgttggaagaattttttttttattgattttgttag
tgggattattatatgaatataaaaatggagcattaga
>MY5147_Hexurella_DragoonMtns_NF_345A
tgtttttatatgtgttgttatctaaaatatatgaggataaagagattagaaattcgcctt
atgagtgtggatttgatgtgatttctgggactcgagtaaatttctcttatcgtttttttt
tgatttctattttatttttaatttttgatgtagaaatttctttattatttcctcttccgt
ttttgttaggggaatttattgtaattatgggaaga-ttttttttttrttaattttaatgg
tggggttactatatgaatataaaaatggagcattaga
>MY5152_Hexurella_WhetstoneMtns_ApacheCyn
tgtttatttatattttattatctaaaacatatgaagagaaagagattagaaattctccat
atgagtgtggatttgatgtaatttctggaactcgagttaatttttcttatcgtttttttt
tgatttctattttatttttgatttttgatgtggagatttctttattatttcctttaccgt
ttttgtggggagagttaatagtaattattggaagatttttttttttatttgttttaatag
taggattgttatatgaatataaaaatggagcgttaga
>MY5154_Hexurella_SantaRitaMtns_AdobeCyn
tgtttttatatattttattatctaggatatatgaagagaaagagattagaatttctcctt
atgagtgtggatttgatattatttctggaactcggatgaatttttcttatcgtttttttt
taatttctattttatttttaatttttgatgtagagatttctttattatttcctttaccat
ttttgtgaggggggggagtagtaattattagaagatttttttttttattaattttaatag
tagggttattatatgaatataagaatggagcattgga
>MY5157_Hexurella_SantaCatalinaMtns_Redington
tgtttttatatgtattattatcaaaaataaacgaggataaggaggttagaatttctcctt
atgagtgtgggtttgatattatttctagagctcgaataaatttttcttatcgtttttttt
taatttctattttgtttttaatttttgatgtggaaatttctttgttatttcctttaccct
ttttgttaggggaattggtagtaattattggaagaattttttttttatttattttgataa
taggattattgtatgaatataagaatggagcattaga
>MY5164_Hrupicola_Temecula
ttgttttatatatttttttgtctaggaatttagaagatagggaatctagagtttctcctt
atgagtgtggatttgatgtaatttctggt-------------------------------
------------------------------tagagatttctttattgtttcctttaccat
ttttg----------------------------acattttttttttatttattt------
-------------------------------------
>MY5175_Hapachea_HarshawRd_PatagoniaMtns
tgtttttat-----------------------------------gttagaatttctccgt
atgagtgtgggtttgatattatttctggaactcgaataaatttctcttatcgtttttttc
ttatttctattttatttttgatttttgatgtagagatttctttgttgtttcctttaccat
ttttatgaggagaaatgatagtaattgtgggaagttttttttttttagtgattttaatag
tggggttgatgtatgaatataaaaatggtgctttaga
>MY5180_Hapachea_MustrangPk_MustangMtns
tttttttatattttatttcat-------------------gaagataggatgattctcct
atga-tgtgg-tttgatgtgatttctggaacccgggtaaatttttcttatcg--------
------------------------------------------------------------
----------------------------------aattttttttttatttattt------
-------------------------------------
>MY5181_Hapachea_MustrangPk_MustangMtns
------------------------------------------------------------
---------ggtttgatgtgatttctggaacccgggtaaatttttcttatcgtttttttt
tgatttctattttg-ttttgatttttgatgtggaaatttctttattatttcctttacctt
tttt--------------------------------------------------------
-------------------------------------
>MY5193_Hapachea_HarshawRd_PatagoniaMtns
------------------------------------------------------------
------------------------ctggaactcgaataaatttctcttatcgtttttttc
ttatttctattttatttttaatttttgatgtagagatttctttgttgtttcctttaccat
ttttatgaggggaaatgatagtaattgtgggaagttttttttttttagtaatttt-----
-------------------------------------
>MY5194_Hapachea_Ordsummit_MtOrd
tatttatttatgttttattatcaaagggattggaagataaggaaatgagaatttctcctt
atgaatgtggatttgatgtaatttctggaactcgaataaatttttcttatcgattttttt
taatttctattttgtttttaatttttgatgtagagatttctttattgtttcctttacctt
ttttgttaggagaaattgttgtgattttgggagggttattttttttggtggtattgatag
tgggattggtttatgaatataataatggagctttaga
>MY5266_Hencina_CerroBolla
----------------------------------------------------ttctcctt
atgagtgtggatttgatgtaatttctggatctcggattaatttttcttatcgtttttttt
tgatttctattctttttttgatttt---tgtggagatttcgttattgtttcctcttccat
ttttatgaggaggatgagaagtgattttaagagctatgttttttttgttaattttaatgt
taggattgttatatgaatataaaaatggagctttgga
>MY5267_Hencina_CerroBolla
----------------------------------------------------ttctcctt
atgagtgtggatttgatgtaatttctggatctcggattaatttttcttatcgtttttttt
tgatttctattctttttttgatttttgatgtggagatttcgttattgtttcctcttccat
ttttatgaggaggatgagaagtgattttaagagctatgttttttttgttaattttaatgt
taggattattatatgaatataaaaatggagctttgga
>MY5269_Hexurella_GuadalupeValley
ttattttgtatttattattatctaaaggagtggaggataaagattcaagagtgtctcctt
atgaatgtggatttgatatgatttctggatctcgaataaatttttcttatcgtttttttt
tgatttctattctttttttgatttttgatgttgaaatttcattgttgtttcctcttccat
tcttgtgaggtagatgagaagttattttaagagctgtattttttttaattattttgatgt
ttgggttgttatatgaatataaaaatggagcattgga
>MY5271_Hexurella_GuadalupeValley
-----------------------------------------------------tctcctt
atgaatgtggatttgatatgatttctggatctcgaataaatttttcttatcgtttttttt
tgatttctattctttttttgatttttgatgttgaaatttcattgttgtttcctcttccat
tcttgtgaggtagatgagaagttattttaagagctgtattttttttaattattttgatgt
ttgggttgttatatgaatataaaaatggagcattgga
>MY5276_Hexurella_SanPedro_Martir
----------------gttatctaagggagttgaggaaaaagattctagagtttctcctt
atgaatgcggatttgaagtgatttctggatctcgagttaatttttcttatcgtttttttt
tgatttctattctttttttgatttttgatgttgagatttccttgttatttcctcttccgt
tttt--------------------------------------------------------
-------------------------------------
>MY5277_Hexurella_SanPedro_Martir
--------------ttgttatctaagggagttgaggaaaaagattctagagtttctcctt
atgaatgcggatttgaagtgatttctggatctcgagttaatttttcttatcgtttttttt
tgatttctattctttttttgatttttgatgttgagatttccttgttatttcctcttccgt
ttttatgaggggggttagaggtaattttaagagttattttttttttgattattttgatgt
ttggattgttgtatgag--------------------
>MY5280_Hexurella_ArroyoSalado
-------------attattatctaggggtattgaagatagggaaatgggaatttctcctt
atgaatgtgggtttgatgtaatttctggatctcgagtgaatttttcttatcgtttttttt
taatttctatcctttttttgatttttgatgtagaaatttcttt-----------------
-----------------------------------attttttttttatttatttt-----
-------------------------------------
>MY5282_Hexurella_ArroyoSalado
tttttttatatttattattatctaggggtattgaagatagggaaatgggaatttctcctt
atgaatgtggatttgatgtaatttctggatctcgagtgaatttttcttatcgtttttttt
taatttctatcctttttttgatttttgatgtagaaatttctttgttatatcctttacctt
ttttgtggggaagtttagaggttatttttggagcaattttttttttgattattttaatat
t------------------------------------
>MY5286_Hrupicola_SweetwaterSpr_OrdMtn
------------------------------------------------------------
------------------------------------------------------------
---------------------------------agatttcgttattgtttcctttacctt
ttttatggggaaatttagaagtaatttttggaataattttttttttaataattttaatgt
taggattgttatatgaatataaaaatggagctttaga
>MY5288_Hrupicola_Deadman_Hills
-gtattttttttttttatta------------gaggataaagagtctagaatttctcctt
atgaatgtgggtttgatgttattactggttctcgggtaaatttttcttatcgtttttttt
taatttctattctttttttgatttttgatgtggagatttcgttattgtttcctttaccat
ttttg-------------------------------------------------------
-------------------------------------
>MY5309_Hapachea_JohnnyLyon_Hills
-------------tttgttatcaaaaatgtatgagaataaggaggttagaaattctcctt
atgagtgtggttttgatgtaatttctggaactcgagtaaatttttcttatcgtttttttt
tgatttctattttgtttttgattttcgatgtagaaatttctttattgtttcctttaccat
ttttatgaggagaattaatagtagtaattggaga--ttttttttttatttattttaat--
-------------------------------------
>MY5310_Hexurella_AntelopeCyn_CerbatMtns
------------------------------------------------------------
--------------------------------cgagttaatttttcttatcgattttttt
tgatttctattttgtttttgatttttgatgtggaagtttctttattatttcctttacctt
ttttgttaggtgttggaattgtaattttaggaagttttttttttctggttgtgttgatag
taggattggtatatgaatataaaaatggagttttgga
>MY5311_Hexurella_AntelopeCyn_CerbatMtns
tttttattagtagtttgttgtcaaaggggttggaagatagggagataagaatttctcctt
atgagtgtggttttgatgtgatttctgaaactcgagttaatttttcttatcggttttttt
tgatttctattttgtttttgatttttgatgtggaagtttctttattatttcctttacctt
ttttg---------------------------------ttttttttatttattttaat--
-------------------------------------
>MY5312_Hexurella_FoxCyn_MusicMtns
--------------------------------------------ataagaatttctcctt
atgagtgtggttttgatgtgatttctgaaactcgagttaatttttcttatcggttttttt
tgatttctattttgtttttgatttttgatgtggaagtttctttattatttcctttacctt
ttttg-------------------------------------------------------
-------------------------------------
>MY5313_Hexurella_FoxCyn_MusicMtns
tggttatttatgttttgttgtcaaaggggttggaagatagggagataagaatttctcctt
atgagtgtggttttgatgtgatttctgaaactcgagttaatttttcttatcggttttttt
tgatttctattttgtttttgatttttgatgtggaagtttctttattatttcctttacctt
ttttgttaggtgttggaattgtgattttaggaagtattttttttttatttattttgatag
taggattggtatatgagt-------------------
>MY5316_Hexurella_WagonerRd_BradshawMtns
------------------------------------------------------------
------------------------------------------------------------
---tct----tttgtttttaatttttgatgtagaaatttctttattgtttcctttacctt
ttttattaggagaaattattgtaattttgggaagatttttttttttagtggtattaatag
tgggtttggtttatgaatataaaaatggagctttaga
>MY5317_Hrupicola_Cottonwood_SnYsidroMtns
ttattttgtatttatttttatctaagaattttgaggataaagagtctagaatttctcctt
atgaatgtgggtttgatgtaatttctggttctcgagttaatttttcttatcgtttttttt
taatttctattctttttttaatttttgatgtggaaatttctttattatttcctttgcctt
ttttg------------------------------attttttttttatttatttt-----
-------------------------------------
