# Supplementary material for: ﻿Species delimitation, biogeography, and natural history of dwarf funnel web spiders (Mygalomorphae, Hexurellidae, Hexurella) from the United States / Mexico borderlands
Source: Zookeys. 2023 Jun 14;1167:109–57. doi: 10.3897/zookeys.1167.103463 (PMC10285686; doi:10.3897/zookeys.1167.103463)
Supplement: Supplementary material 3 — Input matrices, analysis log files, and output tree files for nuclear and mitochondrial analyses [file zookeys-1167-109_article-103463__-s003.zip › ND4.fasta]

>MY0059_Hexurella_apachea_SantaRitaMtns_MaderaCyn
ttctatattttttttgaaatagtcttaattcccacattattaattatttctaaatcagga
aaaacattagaacgaaatcaagcaggaatttatttaatcctttacacaatctcaggaaga
ttaccacttttaactttaatttgcttttttttccaatcctttatttctattcctatttct
ttttatgaaattccttttccattatttttatgtttagcatttctaattaaatttcctcta
ttttttttacatctttgacttcctaaagctcatgtagaagctcctatagaaggatctata
atccttgcaggaattttactaaaattagggggatatggaattatccggtttagccctttt
atcttttttctaagaaaatttctttcctctatttttatttcttgcagactattaggagct
tgcatcactagaataatttgcattcgacaaaaagattttaaatctctaatcgcctactca
tctgttgctcacatagcattagttatttctagaattttatcatttaaacttcaaggaatt
aacggagctatattaataataattagacatgggttatgctcctcaagtttattccttcta
gtttcaattctttataataattcccactctcgaaatattttattattatccctaattcat
cattttgatgattattattttcatcagtaaatttttctattcctccttctcttcattatt
acccttaatattaatttcatttctagtctcttcattttc
>MY0139_Hexurella_SanDiego_Guatay
---------ttttttgagatagttcttattcctactcttctaattattactaaatcagga
aaaacaatagaac-aaaccaagcaggaatttatttaattctctatacaatttcaggaaga
------------------------------------------------------------
------------------------------------------------------------
-------------------taccaaaagcacatgtagaagccccaatagaaggatctata
attctagcaggagttttactaaaattagggggatatggaattattcgattcagaccattc
atcttttttataagaaaaaaaatttcatctattttattatcatgtagacttttaggagcc
tgcattacaagaataatttgcatccgacaaaaagattttaaatctctaattgcttactcc
tccatcgctcacatagccttagtaatttcaagaattttatcatttaaaatttcagggatt
aatggagcaatactaataataattagacatggactatgctcatcagcactatttttatta
gtctcaatcctttataattactctcattcacgaaatatcttacttttatcccaaactcat
cattttgatgacttatattctcatcaattaacttctctattcccccctctcctccattat
tcccctaataataatttcatttctagtatcctctttttc
>MY5053_Hexurella_ChiricahuaMtns_PriceCyn
ttttatgttttttttgaaatagttttaattcctaccttaattattatttctaaatcagga
aaaactcttgaacgaaatcaagcaggaatttaccttattctctataccatttcaggaaga
ttacctttattaactttaatctgcctttactttcaatcattcatttctatttctatatct
ttctttgaaattccttttccaatttttctttgtttagcattcctgattaagtttccctta
tttttttttcatctttgacttcctaaagctcacgttgaagctcctatagaaggatcaata
attcttgcaggaattttactaaaattagggggatatggaatcattcgctttagccctttt
attttttccttaagaaaatttttatcctcaatcattatatcttgcagactattaggagct
tgttttacaagaataatttgcatccgacaaaaagattttaaatctctaattgcttactct
tccgtagcacatatagcactagtaatttctagaatcctttcatttaaaatccaaggaatt
aatggagctatattaataataattagacatggattatgctcttcaagcttattcctttta
gtttctattctttataacaactcccactctcgaaatattttattattatcccaaactctt
cattttgatgattattattttcatcagtaaacttttctattcctccctctcttctctttt
tcctctgatattaatctcattactagtttcttcattttc
>MY5057_Hexurella_ChiricahuaMtns_PriceCyn
ttttatgttttttttgaaatagttttaattcctaccttaattattatttctaaatcagga
aaaactcttgaacgaaatcaagcaggaatttaccttattctctataccatttcaggaaga
ttacctttattaactttaatctgcctttactttcaatcattcatttctatttctatatct
ttctttgaaattccttttccaatttttctttgtttagcattcctgattaagtttccctta
tttttttttcatctttgactccctaaagctcacgttgaagctcctatagaaggatcaata
attcttgcaggaattttactaaaattagggggatatggaatcattcgctttagccctttt
attttttccttaagaaaatttttatcctcaatcattatatcttgcagactattaggagct
tgttttacaagaataatttgcatccgacaaaaagattttaaatctctaattgcttactct
tccgtagcacatatagcactagtaatttctagaatcctttcatttaaaatccaaggaatt
aatggagctatattaataataattagacatggattatgctcttcaagcttattcctttta
gtttctattctttataacaactcccactctcgaaatattttattattatcccaaactctt
cattttgatgattattattttcatcagtaaacttttctattcctccctctcttctctttt
tcctctgatattaatctcattactagtttcttcattttc
>MY5064_Hexurella_MuleMtns_Escabrosa
cttcttcctcttttcaaaataaattttt--------------------------------
--------------------------aatttatttaattct-------------------
------------------------------------tttctgatcttaactttcatttct
tctaataa--------------------------tagcatttttaattaaatttccctta
tttttttttcacttttgacttcccaaagctcatgtagaagctcctatagaaggatccata
attcttgcaggaattttactaaaactaggaggatatggaatcattcgatttagtccattt
att--------------------------aattattatatcctgcagattattaggagct
tgcattacaagaataatttgtattcgacaaaaagattttaaatccctaattgcttattcc
tccgtagctcacatagcattagtaatttctagaattctatcatttaaatttcaaggaatt
------------------------------------------------------------
------------------------------------------------------------
--------------------tcttcagtaaatttttctattcctccttctcctccttatt
tcttctaatatttatttcatttttagtttcttcgttttc
>MY5066_Hexurella_MuleMtns_Escabrosa
ttttatgttttttttgaaatagttttaattcctactttattaattatttccaaatcagga
aaaactttagaacgtaaccaagcaggaatttatttaattctttatactattacaggaaga
ttacctttattgaccttaatctgtctttattttcaatcctttatttctattcctatttct
ttttatgaaattccttttccaatatttttatgtatagcatttttaattaaatttccctta
tttttttttcatctttgacttcccaaagctcatgtagaagctcctatagaaggatccata
attcttgcaggaattttactaaaactaggaggatatggaat-------------------
------------------------------------------------------------
-------------------------------------------------ttgcttattcc
tccgtagctcacatagcattagtaatttctagaattctatcatttaaatttcaaggaatt
aatggagctatattaataataattagtcatggattatgttcttctagattatttcttcta
gtttctattctctacaactattcacactctcgtaatattttattattattccaaattctt
cattttgatgatttttattttcttcag--aatttttctattcctccttctcctccttatt
tcttctaatatttatttcatttttagtttcttcgttttc
>MY5071_Hexurella_SantaRitaMtns_AlisoSprings
tttta-------------------------------------attatttctaaatcaggg
aaaacattagaacggaaccaagcaggaatttacttaatcctttatactatctcaggaaga
ttaccccttttaaccttaatttgtctttattttcaatccttcatttctattcctatctct
ttttatgaaattcctttcccgttattcctatgtttagcattcttaatcaaatttccttta
tttttttttcatttatgacttcctaaagctcatgtagaagctcctatagaaggatctata
atcttagcaggaattttattaaaattaggaggatatggaattattcgatttagtcctttt
atcttcttcttaagaaaatttctctcctctatttttatttcctgcagactattaggagct
tgtatcactagaataatttgtattcgacaaaaagattttaaatccttaatcgcctattca
tctgtagctcacatagcattagtaatttctagaattttatcatttaaactccaaggaatt
aatggagctatattaataataattagccatggattatgttcttcaagattattcctttta
gtttcaattctttacaataattcccactcccgaaatattttattattattcctaattctt
cattttgatgattattattttcttcagtaaatttttccattcccccttctcttctttatt
tcccttaatatttatctcattcctagtctcttcattttc
>MY5075_Hexurella_ChiricahuaMtns_CaveCrkCyn
ttttatgtgttctttgaaatagtcttaattcctaccttgattattattaccaaatcggga
aaaactttagaacgaaatcaagcaggaatttacctaatcctttacactatttcaggaaga
ttacctttattaactttaatctgtctatattttcaatctttcctttctattcctatctct
ttttatgaaattccttttccaatttttctatgcctagcatttctaattaaatttcctcta
tttttttttcatctttggcttccaaaagcccacgtagaagcacctatagaaggatctata
attctagcaggaattttacttaaattaggaggatatggaatcattcgttttagacccttt
attttttttataagaaaatttttatcctcaatgattatatcttgcagacttctaggagct
tgtattactagaataatctgtatccgacaaaaagattttaaatccctaattgcatattct
tctgtagctcacatagcattagtaatttcaagaatcttatcatttaaaattcaaggaatt
aatggggctatattaataataatcagacatggattatgctcctcaagcttattccttcta
gtatccattctctataataattctcactctcgaaatattttattattattccaaactctt
cattttgatgactattattttcttcagtaaacttttctattcctccttctcttctctcct
tcctttaatattaatttcatttttagtctcttcattttc
>MY5126_Hexurella_SantaCatalinaMtns_NuggetCyn
ttttatatctttttcgaaatagttttaattcctactctattgatcatttctaaatcagga
aaaacactagaacgaaaccaagcaggaatttatttaatcctttatactatttcaggaaga
ctaccccttttaattttaatctgtttttacttccaatcttttatttccattcctatttct
ttttatgaaattcctttcccaatatttctatgtttagcattcttaattaaattcccctta
tttttctttcacctatgacttccaaaagctcacgtagaagctcctatagaaggatctata
attttagcaggaattttattaaaattaggaggatatggaattattcgatttagacctttt
atcttttttctaagaaaattcttatcttccatctttatttcttgtagattattaggagct
tgcattactagaataatttgtatccgacaaaaagattttaaatccttaattgcttactct
tctgtagcacacatagcattagtaatttctagaattttatcattcaaacttcaaggaatt
aatggagctatattaataataattagtcacggattatgttcttcaagactcttcctccta
gtttctatcctttacaataattctcattctcgaaatattttattattattccaaattctt
cattttgatgattattattttcttcagtaaatttttctattcccccttctcttctttatt
tcctttaatactaatttcatttttagtttcttcattttc
>MY5127_Hexurella_WhetstoneMtns_FrenchJoeCyn
ttctatgtatttttcgaaatagttttaatccctactttactaattatttccaagtcagga
aaaactttagaacgaaatcaagcaggaatttatttaattctttacactatctcaggaaga
ttaccattattaactttaatctgtttctattttcaatctttcatttctattactttttcc
ttttatagaattccttttcctttatttctatgcttagcattcttaatcaaatttccctta
ttcttttttcatctttgacttccaaaggctcacgtagaagctcctatagagggatctata
attcttgcaggaattttactaaaattaggaggatatggaattattcgatttagtccattt
attttttttataagaaaatatttatcttcaattattatatcttgcagacttttaggtgct
tgcattacaagaataatttgtattcgacaaaaagattttaaatccttaattgcatattct
tccgtagcccatatagcactagtaatctctagaatcttttcatttaaactccaaggaatt
aatggagccatattaataataatcagtcacggattatgctcatcaagattattcctttta
gtctcaattctttacaataattctcattctcgaaatattttattattattcctaattctt
cattctgatgattaatattctcttcagtaaatttttctattcccccttctcctcattcct
ctccctagtattaatttctttcttagtatcttcattttc
>MY5128_Hexurella_WhetstoneMtns_FrenchJoeCyn
ttctatgtattttttgagatagttttaattcctaccttattaattatttctaaatcagga
aaaactttagaacgaaatcaagcaggaatttacttaattctttatactatttcaggaaga
ttaccattattaactttaatctgtttttattttcaatctttcatttctattactttttcc
ttttatgaaattccttttccgttatttttatgcttagcatttttaatcaaatttccctta
ttctttttccatctctgactccctaaggctcacgtagaagctcctatagaaggatcaata
attcttgctggaattttactaaaactaggaggatatggaattattcgatttagtcccttt
attttctttttaagaaaatatttatcttcaattattatatcttgcagacttttaggagct
tgcattacaagaataatttgtatccgacaaaaagattttaaatccttaattgcatactct
tctgtagcccatatagcactagtaatttccagaattttctcatttaaacttcaaggaatt
aatggagccatattaataataattagtcacggattatgctcatcaagattattcctttta
gtttcaattctctataacaactctcattctcgaaatattttattattattcccaattcct
cattctgatgattaatattttcttcagtaaatttttctattcctccttctcctcattctt
ctctatagtactaatttccttcttagtatcttcattttc
>MY5131_Hexurella_PedregosaMtns_PruneCyn
ttttatgtattctttgaaatagttctaattccaaccttaattattatttctaaatcagga
aaaactcttgaacgaaaccaagcaggaatttaccttatcctttataccatttcaggaaga
ttaccattattaactttaatctgtctttattttcaatcttttatttccatttctatttct
ttttatgaaatcccttttccaatttttttatgtctagcattcctaattaaatttccttta
ttctttttccatctctgacttcccaaagctcatgtagaagctcctatagaaggatcaata
attcttgcaggaattttactaaaattagggggatatggaattattcgttttagtccattc
attttttcattaagaaaactattatcttcatttatcatatcttgcagacttttaggggcc
tgcattacaagaataatttgcatccgacaaaaagactttaaatccctaattgcttactct
tccgtagctcatatagcattagtaatttctagaattctttcatttaaaattcaaggaatt
aatggagctatattaataataattagacacggattatgctcatcaagcttattcctttta
gtttctattctatacaataattctcactctcgaaatattttattattattccaaattctt
cattttgatgattattattttcatcagtaaacttttccattcctccctctcttctttcat
tccactaattctaatctcatttctagtttcttcattctc
>MY5132_Hexurella_PedregosaMtns_PruneCyn
ttttatgtattctttgaaatagttctaattccaaccttaattattatttctaaatcagga
aaaactcttgaacgaaaccaagcaggaatttaccttatcctttataccatttcaggaaga
ttaccattattaactttaatctgtctttattttcaatcttttatttccatttctatttct
ttttatgaaatcccttttccaatttttttatgtctagcattcctaattaaatttccttta
ttctttttccatctctgacttcccaaagctcatgtagaagctcctatagaaggatcaata
attcttgcaggaattttactaaaattagggggatatggaattattcgttttagtccattc
attttttcattaagaaaactattatcttcatttatcatatcttgcagacttttaggggcc
tgcattacaagaataatttgcatccgacaaaaagactttaaatccctaattgcttactct
tccgtagctcatatagcattagtaatttctagaattctttcatttaaaattcaaggaatt
aatggagctatattaataataattagacacggattatgctcatcaagcttattcctttta
gtttctattctatacaataattctcactctcgaaatattttattattattccaaattctt
cattttgatgattattattttcatcagtaaacttttccattcctccctctcttctttcat
tccactaattctaatctcatttctagtttcttcattctc
>MY5136_Hexurella_MiddlemarchCyn
ttttacattttttttgagatagttttaattcctacccttttaattatttctaaatcagga
aaaactctagaacgaaatcaagcaggaatttatttaattctttatactatttcaggaagc
ttacctctactaactctaatttgtatctattttcaatcttttatctctattcccatttct
ttctttgaaattccttttccattatttttatgtttagcattttt-------------tta
ttttttttccatctttgactccccaaagctcatgtagaagct------------------
------------------------------------------------------------
----------------------------------------------------------ct
tgtattacaagaataatttgcatccgacaaaaagattttaaatcccttatcgcttattct
tcagtagctcatatagccttagtaatttctagaattttatcatttaaactccaaggaatt
gatggagctatattaataataattagac--------------------------------
------------------------------------------------------------
------------------------------------------------------------
---------------------------------------
>MY5147_Hexurella_DragoonMtns_NF_345A
ttttacgtattctttgaaatagtcttaattccaactcttttaattatttctaaatcagga
aaaactctagaacgaaatcaagcaggaatttatttaattctttataccatttcaggaaga
ttacctttattaacgctaatttgtatctattttcaatcttttatttctattcctatttct
ttttatgaaattccttttcctttatttttatgtttagcatttttaatcaaatttccttta
tttttttttcatctctgacttcccaaagctcatgtagaagctccaatagaaggatctata
attcttgcaggaattttactaaaactaggaggatatggaattattcgattcagccctttt
atcttctttataagaaaatttttaacctcaattatcttatcttgcagattattaggtgct
tgtattacaagaataatttgcattcgacaaaaagattttaaatccctaatcgcttattct
tcagtagctcatatagcattagtaatttctagaattttatcatttaagctccaaggaatt
gatggggctatactaataataattagacacggattatgctcttcaagattattcctttta
gtctcaattctttacaataattctcactctcgaaatattttattattattcccaattcat
cattttgatgagtattattctcctcagtaaatttttcaattcccccttctcttcccttct
ccccctaatattaatttcatttttagtttcctcattttc
>MY5152_Hexurella_WhetstoneMtns_ApacheCyn
ttctacgtattttttgaaatagttttaattcccactttgttaattatttctaaatcagga
aaaaccttagaacgaaatcaagcaggaatttatttaattctttatactatttcaggaaga
ttacctctattaactttaatctgtttttatttccaatccttcatttcaatttccttctct
ttttatgaaatcccttttccattatttttatgtctagcattcctaattaaatttccctta
tttttttttcatctttgacttccaaaagcccacgttgaagctcccatagaaggatctata
attctagcaggaattttactaaaattagggggatatggaattattcgatttagacccttt
atcttttttttaagaaaatttctatcttcaattattatatcttgcagactcttaggagct
tatataacaagaataatttgcatccgacaaaaagattttaaatctttaattgcatattct
tctgtagcccacatagcattagtaatttctagaattttctcatttaaactccaaggagta
aacggagctatattaataataattagccatggattatgttcatcaagattattcctttta
gtttcaatcctttacaacaactcccattctcgaaatatcttattattattcctaattctt
cattttgatgattattattctcttcagtaaacttttccattcccccttctcatcaatttt
tccactaatattaatttcctttttagtatcatcattttc
>MY5154_Hexurella_SantaRitaMtns_AdobeCyn
ttttatatctttttcgaaatagtattaattcctaccttattaattatttctaaatcagga
aaaacattagaacgaaaccaagcaggaatctatttaattctttatactatttcaggaaga
ttacctcttttaactttaatttgcttctattttcaatcatttatttcaattcctatctct
ttctacgaaattccttttcctttattcttatgcttagcatttttaattaaatttccctta
tttttttttcatctctgacttcctaaagcccacgttgaagcccctatagaaggatctata
atccttgcaggaattttattaaaactaggaggatatggaattatccgattcagccctttt
attttttttataagaaaaattctttcttctatctttatttcttgcagtctattaggagct
tgcattactagaataatttgtattcgacaaaaagactttaaatccctaatcgcatattct
tctgtagctcatatagcattagtaattgctagaattatttctttcaaaattcaaggaatt
aatggagccatactaataataattagacacggtttatgttcttcaagactatttctctta
gtatcaattctttacaataattcccattctcgaaatattttattattattcccaactcct
cattttgatgacttttattctcttctgtgaatttttctattcccccatctcctccttatt
tcccttaatccttatttcatttttagtttcttcattttc
>MY5157_Hexurella_SantaCatalinaMtns_Redington
-----ttttcttcttaaa------------------------------------------
------------------------------------------------------------
------------------------------------------------------------
----------------------------tttatttaggat--------------------
------------------------------------------------------------
------------------------------------------------------------
---------------------------------------tcatgtagattattaggagct
t-----------------------------------------------------------
--------ccatatagcattagtaatttctagaatcttatcatttaaacttcaaggaatt
aatggagctatattaataataattagacacggtttatgctcctcaagattattcctttta
gtttcaatcctttataataactctcactctcgaaatattttattatt------------t
cattttgatgattattattctcctcagtaaatttttctattcctccttctcctctttatt
tcctttaatactaatttcatttttagtttcttcattttc
>MY5175_Hapachea_HarshawRd_PatagoniaMtns
ttttatattttctttgaaatagtattaattcctaccctattaattatttctaaatcaggg
aaaacattagaacgaaatcaagcaggaatctatttaatcctttacactatctcaggaaga
ttacctcttctcacattaatttgcttctattttcaatcttttatttctattcctatttcc
ttttatgaaattcctttcccattatttctttgtttagcatttttaattaaatttccttta
ttcttttttcacctttgactccctaaagctcatgtagaagccccaatagaaggatccata
atccttgcaggaattttactaaaattaggagga---------------------------
------------agaaaattttcttctt--------------------------------
------------------------------------------tccctaatcgcttattct
tctgtagcacatatagcattagtgatttctagaattttatca------------------
------------------------------------------------------------
------------------------------------------------------------
---------------------------------------------------------att
tcctttaatcctaattccatttctagtatcttcattttc
>MY5180_Hapachea_MustrangPk_MustangMtns
-------------ttgaaatagtt------------------------------------
------------------------------------------------------------
------------------------------------------------------------
------------------------------------------------------------
-----------------acttcctaaagcccatgtagaagctcctatagaaggatcaata
attcttgcaggaattttactaaaattaggaggatatggtattattcgatttagaccattt
attttttctttaagaaaatttttatcttcaataattatatcttgtagacttttgggagcc
tgcatcacaagaataatttgcattcgacaaaaagattttaaatccttaattgcatattct
tccgtagcccacatagctttagtaatttctagaattctatcgtttaaacttcaaggaatt
aatggagctatatta---------------------tgctcatcaagattattcctctta
gtttccattctttataacaattctcattctcgaaatattttattattatccctaattcct
cattttgatgacttttattttcttcagtaaacttttccattccccct-------------
---------------------------------------
>MY5193_Hapachea_HarshawRd_PatagoniaMtns
------------------------------------------------------------
------------------------------------------------------------
------------------------------------------------------------
------------------------------------------------------------
------------------------aaagctcatgtagaagccccaatagaaggatccata
atccttgcaggaattttactaaaattaggaggatacggaattattcgatttagtcctttc
atcttttctttaagaaaatttttctcttctatttttatttcttgtagtttattaggagct
tgcatcactagaataatttgtattcg----------------------------------
------------------------------------------------------------
------------------------------------------------------------
------------------------------------------------------------
------------------------------------------------------------
---------------------------------------
>MY5194_Hapachea_Ordsummit_MtOrd
------------------------------------------------------------
------------------------------------------------------------
------------------------------------------------------------
------------------------------------------------------------
------------------------------------------------------------
------------------------------ggatatggaatcatccgatttagacctttt
attttttattcaagaaaaatcatctcttcaattattatttcatgtagaatattaggagct
tgcattacaagaataatctgtattcgacaaaaagactttaaatccttaattgcttattct
tcagtagcccatatagctttagtaattataagaatcttatcatttaaaatttcaggaatc
tatggggcaatattaataataattagacacggattatgctcatcaggattatttcttcta
gtttcaatcctttataataattctcattctcgtaacattctacttttattcctaactctt
ctttttgatgattaatattttcatcagtaaacttttccattcctccatcttatcccttat
t--------------------------------------
>MY5266_Hencina_CerroBolla
------------------------------------------------------------
------------------------------------------------------------
------------------------------------------------------------
-------------------------------gtttagcatttttaatcaaatttccatta
ttcttctttcacttatgacttccaaaagcccatgtagaagctccaatagaaggatcaata
attttagcaggagtcctgctaaaattaggaggatatggaattattcg-------------
---------------------------------------tcttgcagactaattggagct
tgtattacaagaataatttgcattcgacaaaaagattttaaatccttaattgcctattct
tcaattgctcatatagcattagtaat----------------------------------
------------------------------------------------------------
------------------------------------------------------------
------------------------------------------------------------
---------------------------------------
>MY5267_Hencina_CerroBolla
ttttatttattctttgaaatagtactaatccctaccctattaattattacaaattcagga
aaaactttagaacgaaaccaagcaggaatttacttaatattatatacaatctccggaag-
--------------tttaatctgtttttactttaaattcttcccatccattcttttatct
ttctacgaaattccttttccaatttttctttgtttagcatttttaatcaaatttccatta
ttcttctttcactt----------------------------------------------
------------------------------------------------------------
attttttccttaagaaaaat----------------------------------------
------------------------------------------------------------
------------------------------------------------------------
------------------------------------------------------------
------------------------------------------------------------
------------------------------------------------------------
---------------------------------------
>MY5269_Hexurella_GuadalupeValley
ttttacttattttttgaaatagttttaattcctactctattaattattacaaattcagga
aaagctatagaacgaaaccaagccggaatttactt-------------------------
------------------------------------------------------------
-----tgaaatccaattccctatttttctttgtttagcatttcttattaaatttcctcta
ttttttttccatttatgacttccaaaggcccacgt-------------------------
-------------------------------------------------ttagacctttc
attttttttctaagaaatcctacccaatcatttttaatctcttgtagattactaggagct
tgtattacaagaataatttgcattcgacaaaaagattttaaatctcttattgcctactct
tctattgctcatatagcacttgtaatttcaagaatcttttcttttaaaatttccggaatt
aatggagcaatattaataatagttagacacggactttgttcctcagctttatttttatta
gtatctattttatacaataattcacactctcga---------------------------
------------------------------------------------------------
---------------------------------------
>MY5277_Hexurella_SanPedro_Martir
------------------------------------------------------------
------------------------------------------------------------
------------------------------------------------------------
------------------------------------------------------------
------------------------------------------------------------
----------------tactaaaattaggaggatatggaattattcgatttagacccttc
atcttctttattagaaatcaaatcaaatcattaataatttcctgcagactaattggagct
tttatcacaagaataatttgtattcgacaaaaagactttaaatctctaattgcttactct
tca---------------------------------------------------------
------------------------------------------------------------
------------------------------------------------------------
------------------------------------------------------------
---------------------------------------
>MY5280_Hexurella_ArroyoSalado
------attttttttgaaatagtattaattcctaccctattaattattactaaatcagga
aaaacaatagaacgaaatcaagcaggaatttatctaatattatacacaatttcaggaaga
cttccacttctaattttaatctgcttcttctttata------------------------
------------------------------------------------------------
------------------------------------------------------------
------------------------------------------------------------
------------------------------------------------------------
------------------------------------tttaaatccttaattgcttattct
tcaattgctcacatagcattagtaatcttaagaattttttcatttaatatttcaggaatt
aatggagctattttaataataataggacatggaatatgctcttcaa--------------
-----------------------------------------------attccaaactcat
cattttgatgattcatattctcctcagtaaacttttctattcctccttcttatcaatttt
tccaataataataatttcatttttagtaacatcattctc
>MY5282_Hexurella_ArroyoSalado
---tatattttttttgaaatagtattaattcctaccctattaattattactaaatcagga
aaaacaatagaacgaaatcaagcaggaatttatctaatattatacacaatttcaggaaga
cttccacttctaattttaatctgcttcttctttatatcatt-------------------
--------------------aatctttctttgcttagcatttctaattaaattcccatta
tttttttttcacctttgattaccaaaagctcacgtagaagctccaatagaaggttctata
atcttagcaggagtattacttaaactaggaggatatggattaatccgatttagaccattt
attttctacttaagaaaatt----------------------------------------
------------------------------------------------------------
--------------------------------------------------------aatt
aatggagctattttaataataataggacatggaatatgctcttcagctcttttcttatta
gtttctattttatatgaaaaatctcactctcgaaatattttattattattccaaactcat
cattttgatgattcatattctcctcagtaaacttttctattcctccttcttatcaatttt
tccaataataataatttcatttttagtaacatcattctc
>MY5286_Hrupicola_SweetwaterSpr_OrdMtn
------------------------------------------------------------
------------------------------------------------------------
------------------------------------------------------------
------------------------------------------------------------
------------------cttcctaaggctcatgttgaagctcctatagaaggatcaata
attttagcaggagtc---------------------------------------------
---------------------------------------tcttgcagacttctaggagct
tgcatcactagaataatttgcattcgacaaaaagactttaaatcattaattgcttactcc
tccattgctcatatagccctagtaatttcaagaat-------------------------
------------------------------------------------------------
------------------------------------------------------------
------------------------------------------------------------
---------------------------------------
>MY5309_Hapachea_JohnnyLyon_Hills
ttttatatattttttgaaatagttttaattcctaccttattaattatctctaaatcagga
aaaaccttagaacgaaatcaagcaggaatttatttaatcctttataccatttcaggaaga
ttacccctcttaaccttaatttgtttttatttccaatcttttttgtccattcctatttct
ttttatgaaattcctttcccattatttttatgtttagcattcctaattaaatttccttta
ttctttttccacctatgacttccaaaagc-------------------------------
------------------------------------------------------------
-------------------------------------------------------gagct
tgcatcactagaataatttgcatccgacaaaaagattttaaatccttaattgcatattcc
tccgtagcccata-----------------------------------------------
------------------------------------------------------------
------------------------------------------------------------
------------------------------------------------------------
---------------------------------------
>MY5310_Hexurella_AntelopeCyn_CerbatMtns
------------------------------------------------------------
------------------------------------------------------------
------------------------------------------------------------
------------------------------------------------------------
------------------------------------------------------------
------------------------------------------------------------
------------------------------------------------------------
------------------------------------------------------------
-----------------------------------------------------aggaatt
tatggagccatattaataataattagacatggattatgctcatcaggattatttctttta
gtttctattctttataataattcccattcacgaaatattttacttttatcccaaactcct
ccttttgatggtttatattcacttcagtaaatttttccattcccccctctcatttctaat
cccactaattttaatttcatttatagtctcttccttctc
>MY5311_Hexurella_AntelopeCyn_CerbatMtns
------------------------------------------------------------
------------------------------------------------------------
---------------------------------------ttcatttctatcaatttatcc
ttttatgaaattccctttcccatctttctttgtttagcattcctaatcaaattcccatta
ttcttttttcatttatgacttcctaaagctcacgtagaagctccaatagaaggatcca--
------------------------------------------------------------
------------------------------------------------------------
------------------------------------------------------------
------------------------------------ctttcatttaaaacttcaggaatt
tatggagccatattaataataattagacatggattatg----------------------
------------------------------------------------------------
------------------------------------------------------------
---------------------------------------
>MY5312_Hexurella_FoxCyn_MusicMtns
------------------------------------------------------------
---------------------gccggaatctatcttattatttacacaatttcaggaagt
cttccacttctaacattaatttgttattatttccaatccttcatttctatcaatttatcc
ttttatgaaattcccttccccatctttctttgtttagcattcctaat-------------
------------------------------------------------------------
---------ggagttttactaaaattagggggatatggaatcatccgattcagaccattt
attttttattcaagaaaaataatttcttcaataatcacatcatttagaatattaggggct
tgtattacaagaataatttgcatccgacaaaaagattttaaat-----------------
-------------------------ttacaagaattctttcatttaaaacttcaggaatt
tatggagccatattaataataattagacatggattatgctcatcaggattatttctttta
gtttctattctttataataattcccattcacgaaatattttacttttattccaaactcct
ccttt-------------------------------------------------------
---------------------------------------
>MY5317_Hrupicola_Cottonwood_SnYsidroMtns
ttttatgtattcttcgaaatagttttaatccccacccttctcatcattactaaatcagga
aaaacaatagaacgaaatcaagcaggaatttacttaatactttacacaatttcaggaaga
ctaccattactaa-----------------------------------------------
-----tgaaatcccattccctctatttctttgtttagcattcctaatcaaatttccatta
tttttctttcatctttgattac--------------------------------------
------------------------------------------------------------
------------------------------------------------------------
------------------------------------------------------------
------------------------------------------------------------
------------------------------------------------------------
------------------------------------------------------------
------------------------------------------------------------
---------------------------------------
