# Supplementary material for: ﻿Species delimitation, biogeography, and natural history of dwarf funnel web spiders (Mygalomorphae, Hexurellidae, Hexurella) from the United States / Mexico borderlands
Source: Zookeys. 2023 Jun 14;1167:109–57. doi: 10.3897/zookeys.1167.103463 (PMC10285686; doi:10.3897/zookeys.1167.103463)
Supplement: Supplementary material 3 — Input matrices, analysis log files, and output tree files for nuclear and mitochondrial analyses [file zookeys-1167-109_article-103463__-s003.zip › ND4L.fasta]

>MY0059_Hexurella_apachea_SantaRitaMtns_MaderaCyn
ttagtataatctgatgacggaaaaatattattatatttttattaagattagaaataatat
tcatttcgatattttttttaatttcctcttcaatttttagaaattttagtatccttttct
ttctttcaataatagtaagaagatcaagaatcggtttatctttattagtattgttttcac
>MY0139_Hexurella_SanDiego_Guatay
------taatttgatgacgaaaaaatattattatatttttattaagaatagaaataatat
ttatctcaatatttttcttaatatcttcact-atctttagaaatttctctttccttttct
tcttaacaataatagtaagaagatcaagaatcggat------------------------
>MY5053_Hexurella_ChiricahuaMtns_PriceCyn
ttagtataatttgatgacgaaaaaatattattatatttttattaagattagaaataatat
tcatttcaatattctttttaatttcctcatcaatcttcagaaattttagaattttatttt
tcctctcattaatagtaagaagatcgagaattggattatctcttctagtattattttcac
>MY5057_Hexurella_ChiricahuaMtns_PriceCyn
ttagtataatttgatgacgaaaaaatattattatatttttattaagattagaaataatat
tcatttcaatattctttttaatttcctcatcaatcttcagaaattttagaattttatttt
tcctctcattaatagtaagaagatcgagaattggattatctcttctagtattattttcac
>MY5064_Hexurella_MuleMtns_Escabrosa
ttagaataatttgatgacgaaaaaatattattatatttttattaagattagaaataatat
tcatttcaatattctttttaatttcttcttcaatctttagaaattttagaatcctttttt
tcctctccttaatagtaagaagatcaagaatcggattatctttacta-------------
>MY5066_Hexurella_MuleMtns_Escabrosa
ttagaataatttgatgacgaaaaaatattattatatttttattaagattagaaataatat
tcatttcaatattctttttaatttcttcttcaatctttagaaattttagaatcctttttt
tcctctccttaatagtaagaagatcaagaatcggattatctttactagtattattttcac
>MY5071_Hexurella_SantaRitaMtns_AlisoSprings
-cagaataatttgatggcggaaaaatattattatatttttattaagaatagaaataatat
ttatttcaatattttttttaatctcttcttcaatcttcagaaatttcagaattctttttt
tcctttcattaatagtaagaagatctagaatcggattatctttattagtattattttcac
>MY5075_Hexurella_ChiricahuaMtns_CaveCrkCyn
ttagaataatttgatgacgaaaaaatattattatatttttattaagactagaaataatat
ttatttcaatattttttttaatttcttcctcaatcttcagaaattttagaattctctttt
tcctctcattaatagtaagaagatcgagaattggattatctcttttagttctattttcac
>MY5126_Hexurella_SantaCatalinaMtns_NuggetCyn
-aagaataatctgatgacgaaaaaatattattatgtttttattaagaatagaaataatat
ttatttcgatattttttttaatttcttcttcaatttttagaaattttagaattttattct
ttctctccttcatagtcagaagatcaagaattggattatcattattagtattattttcac
>MY5127_Hexurella_WhetstoneMtns_FrenchJoeCyn
ttagaataatttgatgacgaaaaaatatcattatatttttattaagattagaaataatat
ttatttctatattctttttaatttcttcttcaattttcagaaattttagaattctctttt
tcctttctctaatagtaagaagatcaagaataggactttctttattagttctattttccc
>MY5128_Hexurella_WhetstoneMtns_FrenchJoeCyn
ttagaataatttgatgacgaaaaaatattattatatttttattaagattagaaataatat
ttatttctatattttttttaatttcttcttcaatttttagaaattttagaattctctttt
tcctttcattaatagtaagaagatcaagaataggcctatctttattaattctattttccc
>MY5131_Hexurella_PedregosaMtns_PruneCyn
ttagaataatttgatgacgaaaaaatattattatatttttattaagaatagaaataatat
ttatttcaatattttttttaatctcctcttcaatcttcagaaactttagaattctttttt
tcctttcctttatagtaagaagatctagaattggattgtctcttttagtattattttcac
>MY5132_Hexurella_PedregosaMtns_PruneCyn
ttagaataatttgatgacgaaaaaatattattatatttttattaagaatagaaataatat
ttatttcaatattttttttaatctcctcttcaatcttcagaaactttagaattctttttt
tcctttcctttatagtaagaagatctagaattggattgtctctcttagtattattttcac
>MY5136_Hexurella_MiddlemarchCyn
ttagaataatttgatgacgaaaaaatatcattatatttttattaagattagaaataatat
ttatttcaatattctttttaatttccttctcaattttcagaaactttagaattctcttct
tcctttcattaatagtaagaagatcaagaattggattatctcttctagtattattttcac
>MY5147_Hexurella_DragoonMtns_NF_345A
-----ataatttgatgacgaaaaaatattattatatttttattaagattagaaataatat
ttatttcaatattctttttaatttctttctcaatctttagaaactttagaattctctttt
ttctttcattaatagtaagaagatcaagtattggattatctcttctagttttattttcac
>MY5152_Hexurella_WhetstoneMtns_ApacheCyn
ttagaataatttgatgacgaaaaaatattattatatttttattaagattagaaataatat
tcatttcaatattctttttaatttcttcttcaattttcagaaatttcagaattctctttt
tcctttcattaatagtaagaagatcaagaataggactatctttattagttctattctctc
>MY5154_Hexurella_SantaRitaMtns_AdobeCyn
-----ataatttgatgacgaaaaaatattattatatttttactaagaatagaaataatat
tcatttcaatatttttcttaatctcctcttcaatttttagaaattttagaattctctttt
tcctttccctaatagtaagaagatcaagaattggattatctttactagtattattttcac
>MY5165_Hrupicola_Temecula
------------------gaaaaaatattattatattcttactaagaatagaaataatat
ttatatcaatattttttttaatatcttcattaatttttagaaacttttccttcctatttt
tcctaaccctaatagtaagaagatcaagaatcggactatctttactagt-----------
>MY5175_Hapachea_HarshawRd_PatagoniaMtns
-----ataatttgatgacgaaaaaatattattatatttttattaagaatagaaataatgt
ttatttcaatattcttcttaatttcttcctcaatttttagtaactttagaatcctcttct
ttctttcattaatagtaagaagatcaagaattggattatctttattagttttattttcac
>MY5193_Hapachea_HarshawRd_PatagoniaMtns
-----ataatttgatgacgaaaaaatattattatatttttattaagaatagaaataatgt
ttatttcaatattcttcttaatt-------------------------------------
------------------------------------------------------------
>MY5194_Hapachea_Ordsummit_MtOrd
ttagaataatctgatgacgaaaaaatattattatattcttattaagattagaaataatat
ttctttctacattcttcttaatttcttcaactatcttcagaaactttagatttttgtttt
ttttatccattatagttagaagatcaagaattgg--------------------------
>MY5266_Hencina_CerroBolla
ttagaataatttgatggcgaaaaaatattattatatttttattaagaatggagataatat
tcatttcaatattttttctaatttcttcattaatttttagaaatttt-------------
------------------------------------------------------------
>MY5267_Hencina_CerroBolla
ttagaataatttgatggcgaaaaaatattattatatttttattaagaatggaaataatat
tcatttcaatattttttctaatttcttcattaatttttagaaatttttctttcttgtttt
ttttaactttaatagtaagaagatctagaatcggattatcattactagttcttttttcac
>MY5269_Hexurella_GuadalupeValley
ttagaatgatctgatgacgaaagaatattattatatttttattaagaatagaaataatat
tcatttcaatattctttttaatttcttcactaatttttagaaacttttcattcctatttt
ttttaactttaatagtaagaagatctag--------------------------------
>MY5271_Hexurella_GuadalupeValley
ttagaatgatctgatgacgaaagaatattattatatttttattaagaatagaaataatat
tcatttcaatattctttttaatttcttcactaatttttagaaacttttcatttttatttt
tcctctcattaatagtaagaagatctagaattggattatcattactagttct--------
>MY5280_Hexurella_ArroyoSalado
------------gatgacgaaaaaatatcatcatatttttattaagaatagaaataatat
tcatttcaatatttttcctaatttcatcaaatatatttagaaatttttccttactattct
tcctatcaataatagtaagaagatcaagaataggactttctcttctagtattattttcgc
>MY5282_Hexurella_ArroyoSalado
-----ataatttgatgacgaaaaaatatcatcatatttttattaagaatagaaataatat
tcatttcaatatttttcctaatttcatcaaatatatttagaaatttttccttactattct
tcctatcaataatagtaagaagatcaagaataggactttctcttctagtatta-------
>MY5286_Hrupicola_SweetwaterSpr_OrdMtn
ttagaataatttgatgacgaaaaaatattattatatttttattaagaatggaattaatat
ttatttcaatgtttttcttaatttcttcattaatcttcagta------------------
------------------------------------------------------------
>MY5309_Hapachea_JohnnyLyon_Hills
ttagaataatttgatgacgaaaaaatatcattatatttttattaagattagaaataatat
tcatttcaatatttttcttagtatcttctttaatttttagaaattt-agaattttatttt
tcctttctttaatagtaagaagatcaagaataggattatc--------------------
>MY5311_Hexurella_AntelopeCyn_CerbatMtns
ttagaataacctgatgacgaaaaaacattattatgtttttactaagattagaaataatat
ttcttt------------------------------------------------------
------------------------------------------------------------
>MY5317_Hrupicola_Cottonwood_SnYsidroMtns
-----ataatttgatgacgaaaaaacatcattatatttttacttagaatagaaataatat
tcatatcaatatttttcctaatatcatcaataatttttagaaattt--------------
------------------------------------------------------------
