# Supplementary material for: ﻿Species delimitation, biogeography, and natural history of dwarf funnel web spiders (Mygalomorphae, Hexurellidae, Hexurella) from the United States / Mexico borderlands
Source: Zookeys. 2023 Jun 14;1167:109–57. doi: 10.3897/zookeys.1167.103463 (PMC10285686; doi:10.3897/zookeys.1167.103463)
Supplement: Supplementary material 3 — Input matrices, analysis log files, and output tree files for nuclear and mitochondrial analyses [file zookeys-1167-109_article-103463__-s003.zip › ND5.fasta]

>MY0059_Hexurella_apachea_SantaRitaMtns_MaderaCyn
attatcatatttagaaaagaatatattcctaataaagaaattattcgatttttaattatc
ctttcaatctttatcttttcaataatcattttaatttatttttcattattctaggatgag
atggattaggaatctcttcttacattttagtaatctattatcaaaattataaatcatgcg
aatcaggaactattactatcctttctaatcgaatcggagatatttttatcatcttatcta
tcagaatccttttctctttaggatcatgagaattacaatttaataaccttttccctttta
ttattttattctttactcttattgctgctttttctaaaagagcacaaatcccattttctg
catgactaccctcagctatagcagccccaaccccagtttccgctttagtccattcttcca
ctttagtaacggcaggagtttatattttaattcgaatatcttctcattctaattccataa
ttttaaatctaattctttatatttcattaattactttaatctcctcaagaatttcagcca
tctgagaacaagacataaaaaaaattattgcattatctactcttagacaaattgctctaa
taatattttctatttctatcaattctttaaatattgcattttttcatctaattacccatg
cattctttaaatcaactatattcatttgtgcaggaacactaatccattcttctaattacc
aagactcacgaaaacaaaactctttaaatttttcttctcctttaacattttcaattttag
gaatctcctcattagcattaataggaattcctttccttgcaggattctactctaaagacg
ctattattaattcattttttcaaaacaatttaaacttacccatttctattttaattcttt
tatctttaggaataacctcctcatattcaactcgaataattaaattaatttctaaaaatt
ttatcaaatcaaaaccagacttttcttttcatctctttaatttccccttcaattttactt
ccaatatctatttttttaggatcatcttt
>MY0139_Hexurella_SanDiego_Guatay
------------------------------------------------tttcatttaatc
ttatccatctttatttcatctataatcattctaacacattcttcatcatcttaggatgag
atggattaggaatctcttcttacattctagttatctattatcaaaactacaaatcatgcg
aatcaggaaccattaca---------------------------------attttatcaa
ttagaattttattctctctgggatcatgagaatttcaaataaattttttatttccttata
tcatctttttatttttactaacagcagcaatctcaaaaagagcacaaatcccattctctg
catgattaccttcagcaatagcagccccaacaccagtttccgccctagttcattcatcaa
ctctagtaacagcaggagtttatttattaattcgaatctcatccaact---------tta
ttataatattaattttatatatctccattttcactttaatatcttcaagaatatgtgcaa
tctgagaacaagatataaaaaaaatcattgcattatccactttaagacaaattgccttaa
taatattctcaatctccattaatgccttaaatatcgcgttctttcacctaattactcacg
cattctttaaatcaaccatttttgtttgcgcaggaac-----------------------
--------cgaaaacaaaactcaataaatttctactctcctatcacattatcaatcttag
gaatctcttccttagcattaataggaattccattcctagcaggattttactcaaaagata
atattattaattcatttttacaaaataacttaaacatcccaatttcaattataatcttat
tatccctaggaataacagcctcttactccactcgaataatttcattaatctcgaaaaact
ttattaaatcaaaaccagacttcatcaatcatttcattaatttctccat-----------
-----------------------------
>MY5053_Hexurella_ChiricahuaMtns_PriceCyn
attatcctatttagaaaagaatacattcctaacaaagaaattattcgatttctatttatc
ctctcaatctttattttttccataattattttaatttattctttattattttaggatgag
atggattaggaatttcctcttacattttagtaatctattaccaaaacttcaaatcatgtg
aatcaggaacaattactatcctttctaaccgagtaggagatattttaattatcttatcca
ttagaattttattctcattaggatcctgggaatttcaatttaacattcttttcccttata
ttactttactttttgttttaactgctgctttttctaagagagcacaaattccattttctg
catgattaccatcagcaatagcagctccaaccccagtctctgcactagttcattcctcaa
ctttagtaactgcaggagtttatattttaatccgaatatcctcccactccaaccctttta
ttttaaatttaattctctacatttccctaatcactcttatctcttcaagaatttcagcca
tttgagaacaggatataaaaaaaatcattgccctctcaacattaagtcaaatcgctttaa
taatattttctatttcaattaattcactaaacattgcatttttccatctaattactcatg
cattttttaaatccactatattcatttgtgctggaacccttattctttcttcaaactacc
aagactcccgaaaacaaaactcattaaattattcttctcctttaaccttttctatcttag
gaatttcttctttcgcattaataggaatcccttttcttgcaggattttattcaaaagatg
ctattattaattctttttttcaaaataacctaaatatttctatctctttactaattttat
tatctttaggaataacttcttcttattccactcgaataatcaaattaatttctaaaaatt
ttattaaatcaaaaccagattttactttccatttcattaatttctccttcaattttactt
ccaatatctattttttcagggtcatcctt
>MY5057_Hexurella_ChiricahuaMtns_PriceCyn
attatcctatttagaaaagaatacattcctaacaaagaaattattcgatttctatttatc
ctctcaatctttattttttccataattattttaatttattctttattattttaggatgag
atggattaggaatttcctcttacattttagtaatctattaccaaaacttcaaatcatgtg
aatcaggaacaattactatcctttctaaccgagtaggagatattttaattatcttatcca
ttagaattttattctcattaggatcctgggaatttcaatttaacattcttttcccttata
ttactttactttttgttttaactgctgctttttctaagagagcacaaattccattttctg
catgattaccatcagcaatagcagctccaaccccagtctctgcactagttcattcctcaa
ctttagtaactgcaggagtttatattttaatccgaatatcctcccactccaaccctttta
ttttaaatttaattctctacatttccctaatcactcttatctcttcaagaatttcagcca
tttgagaacaggatataaaaaaaatcattgccctctcaacattaagtcaaatcgctttaa
taatattttctatttcaattaattcactaaacattgcatttttccatctaattactcatg
cattttttaaatccactatattcatttgtgctggaacccttattctttcttcaaactacc
aagactcccgaaaacaaaactcattaaattattcttctcctttaaccttttctatcttag
gaatttcttctttcgcattaataggaatcccttttcttgcaggattttattcaaaagatg
ctattattaattctttttttcaaaataacctaaatatttctatctctttactaattttat
tatctttaggaataacttcttcttattccactcgaataatcaaattaatttctaaaaatt
ttattaaatcaaaaccagattttactttccatttcattaatttctccttcaattttactt
ccaatatctattttttcagggtcatcctt
>MY5064_Hexurella_MuleMtns_Escabrosa
attatcctttttagaaaagaatatattccttccaaagaaatcactcgattctt-------
------------------------------------------------------------
------------------------------------------------------------
------------------------------------------------------------
------------------------------------------------------------
------------------------------------------------------------
------------------------------------------------------------
------------------------------------------------------------
------------------------------------------------------------
------------------------------------------------------------
------------------------------------------------------------
------------------------------------------------------------
------------------------------------------------------------
---------------------------------------------tttattctaaagatg
ctattattaattccttttttcaaaacaatcttaatattcctatctccttattaattctac
tatctttaggaataacctcctcatattccactcgaataattaaattaatttctaaaaatt
ttattaaatcaaaaccagattt---------tttctgtaatttctccatctattttactt
ccaatatctatcttctcaggatcattatt
>MY5066_Hexurella_MuleMtns_Escabrosa
attatcctttttagaaaagaatatattccttccaaagaaatcactcgattcttattaatc
ctttca-------------taattattaatttaatttatttttcattatcttaggatgag
agggtt--agaatttcttcttacattttagtaatttattatcaaaattataaatcatgtg
aatcagggactattactattctttctaatcga----------------------------
------------------------------------------------------------
------------------------------------------------------------
--------------------------ccaacgccagtctctgctttagttcactcttcta
ctctagttacagcaggagtttacattttaattcgaatatcttctcactccaataacatta
tcctaaatattatcctttatatttcactaattactttaatttcttctagagtatcagcta
tttgagagcaagacataaaaaaaattattgctctttctacattaagacaaattgctttaa
taatattttctatttctattaattccattaacattgcattttttcacttaattacccatg
cattttttaaatcaactatatttatttgcgcaggaacattaatccactcttccaattatc
aagactctcgtaaacaaaattctttaaacttttcttctcctttaaccttctcaattctag
gaatttcatcctttgcactaataggaatcccctttcttgcaggattttattctaaagatg
ctattattaattccttttttcaaaacaatcttaatattcctatctccttattaattctac
tatctttaggaataacctcctcatattccactcgaataattaaattaatttctaaaaatt
ttattaaatcaaaaccagatttattttttcatttctgtaatttctccatctattttactt
ccaatatctatcttctcaggatcattatt
>MY5071_Hexurella_SantaRitaMtns_AlisoSprings
attatcttatttagaaaagaatacattcctaataaagaaataattcgatttctaatgatt
cttacaatctttatttcttcaataattattttaatttattttttattattttaggatgag
atggattaggaatctcttcttatattcttgttatttattatcaaaattataaatcttgcg
aatcaggaactattactatcctttctaatcgaattggagatattataattattttatcca
ttagaattttattctccttaggatcctgagaattacaattcaataacctttatccttaca
tcatcttattctttactataattgctgccttttctaaaagagcacaaattccattttctg
catgattaccctcagcaatagcagccccaaccccagtttctgctttagttcattcttcca
cattagtaacagcaggagtttatattttaattcgtttatcttcccactctaatcctttaa
tttcaaacttcattctttttatttcattattcactttaatttcttcaagaatttcagcca
tctgagaacaagacataaaaaaaatcattgctctatcaaccctaagacaaatcgccttaa
taatattttccatctctattaattccttaaatatcgcattttttcatttaattactcatg
cattctttaaatcaactatattcatttgtgcaggaacactaattcactcctctaattacc
aagactcccgaaaacaaaactccttaaatttttcttctcctttaacattttcaattttag
gaatttcctccttagcattaataggaattccttttctagcaggattttactcaaaagacg
caattattaattctttctttcaaaacaacttaaatatttctatctctattttaattcttt
tatctttaggaataacctcttcatattccactcgaataatcaaattaatttcaaaaaatt
ttattaaatcaaaaccagattttttatctcatctctctaatttctccatcaattttactt
cctatatctatcttttcaggatcatctct
>MY5075_Hexurella_ChiricahuaMtns_CaveCrkCyn
attattttatttagaaaagaatatattcctaataaagaaattattcgatttctacttatt
ctatcaatctttatcttttccataattattttaatttatttttcattattctaggatgag
atggattaggaatttcttcttacattttagtaatttattaccaaaactataaatcatgtg
aatcaggaactattacaattctttctaatcgaataggagatatcataattattttatcca
tcagaattctattctccttaggatcctgagaacttcaatttaataatcttttcccttaca
ttatcttactttttactttaattgccgccttttctaaaagagcacaaattccattttctg
catgattaccctcagctatagcagctcctaccccagtttctgctttagtccactcctcca
ccttagtaacagcaggagtatatattttaattcgaatatcttcccattctaatcctttta
ttttaaatttcattctttatatttctttgattactttaatttcttcaagaatttcagcca
tttgagaacaagatataaaaaaaattattgctttatctacactaagccaaatcgccttaa
taatattttctatttcaattaactctttaaacattgcattttttcaccttattactcatg
cattttttaaatctactatatttatctgcgcaggaaccttaattcactcttctaattatc
aagactctcgaaaacaaaactccttaaatttctcctctcctttaactttttctatttttg
gaatttcttcccttgcactaataggaattccattccttgcaggattttattcaaaagacg
ctattattaattctttcttccaaaacaacttaaatatttctatttccttactaatcttat
tatcattaggaataacttcttcctattctactcgaataattaaattaatttctaaaaatt
tcattaaatcaaaaccagacttcatttctcatttccttaatctcaccttcaattttactt
ccaatatctattttttcaggatcatccct
>MY5126_Hexurella_SantaCatalinaMtns_NuggetCyn
attattctattcagaaaagaatacatccctaataaagaaattattcgatttttaataatt
ctttcaatctttatcttctctataatcattttaacttattttttattattctaggatgag
atggattaggaatttcttcatacattttggtaatttattatcaaaattataaatcatgtg
aatcaggaactattactatcctttctaaccgagtaggagatattataattattttatcca
ttagaattcttttttctctaggatcttgagaatttcaatttaataatttattccctttta
taattttattctttactctaattgccgctttttctaaaagagcacaaattccattttctg
catgattgccatcagcaatagcagccccaaccccagtttctgccttagttcactcttcca
ccttagtaactgcaggggtttatatactaattcgagtttcttcccactccaaccatatca
ttcttaaccttatcctttatatctcattacttactttaatctcttcaagaatttcagcta
tctgagaacaagacataaaaaaaattatcgcattatcaacccttagacaaattgccttaa
taatattttcaatcgctattaattctttaaacattgcattttttcacctaattactcatg
cattttttaaatcaactatatttatctgcgcaggaactctaattcattcttcaaattatc
aagattctcgaaaacaaaattccttaaatttttcctcccctattacattttcaattttag
gaatctcttcattcgccttaataggaattccttttctagcgggtttttactctaaagacg
ccattattaattccttctttcagaacaacttaaatatttccatttccttactaattttac
tatcattaggaataacttcttcttactctactcgaataatcaacttaatttctaaaaatt
ttataaaatcaaaacctgatttccttttccatgtctttaatttctccatcaattttactt
ccaatatcaatcttttcaggatcatcttt
>MY5127_Hexurella_WhetstoneMtns_FrenchJoeCyn
attatcctttttagaaaagagtatatccctaataaagaaattattcgatttttattaatc
ctctcaattttcattttttctataatcattttaacttattctttattattctaggatgag
atggattaggaatttcttcatatatcttagtaatctattaccaaaactataaagcatgcg
aatcagggactattactattctttctaatcgaattggagatattataattattttatcca
tcagaattttattctcattaggatcttgagaattccaatttaataatttatttccttaca
ttattttatttcttaccttaattgctgccttttccaaaagagcacaggttcctttttccg
cttgacttccttcagcaatagcagccccaaccccagtttccgctcttgttcattcctcca
ctctagtaactgcaggagtttatatattaattcgaatatcatctcattctaatacaatta
ttttaaattctatcctttatatttccctaattaccataatttcttcaagaatctcagcct
tatgagaacaagacataaaaaaaatcattgctctttcaacattaagacaaattgctttaa
taatattttccatttcaattaactctcttaatattacattttttcatctaattacccatg
cattttttaaatcaactatatttatctgtgcaggaacattaattcattcttcaaattacc
aagactcccgaaaacaaaattctttaaacttctcctctccattaaccttttctattttag
ggatttcctccttagcattaataggaattccttttcttgcaggattttattcaaaagatg
ctatcattaactccttctttcaaaataacctaaatttttcaatctcattattaattttat
tatccttaggaataacctcctcctactccacccgaataatcaaattaatttctaaaaatt
ttataaaatcaaaaccagattttatttctcatttctttaatttccccatcaatcttactc
ccaatatcaatcttttcaggatcatcctt
>MY5128_Hexurella_WhetstoneMtns_FrenchJoeCyn
atcattctctttagaaaagaatacattcctaataaagaaattattcgatttttaataatc
ctttcaatttttattttctctataattattttaacttattctttattatcttaggatgag
atggattaggaatttcttcctacattttagttatctattaccaaaattacaaatcatgcg
aatcaggaactatcactattctttccaaccgaattggagatattataatcattttatcta
ttagaattctattctcattaggatcttgagaatttcaattcaataacttatttccttaca
ttatcctattttttacttcaattgccgccttttccaaaagagcacaagttccattttctg
cttgacttccttcagctatagcagctccaactccagtttctgctcttgtccattcctcca
ccctagtaactgcaggagtttatattttaatccggatatcatcgcactccaactcaatta
ttttaaactttatcctctacatttcattaattactttaatttcttcaagaatttcagcct
tatgagaacaagatataaaaaaaattattgctctttcaacattaagacaaattgccttaa
taatattttctatttcaattaattctcctaatattgcattttttcacttaattactcatg
cattctttaaatcaactatatttatctgtgcgggaacattaattcattcttcaaactacc
aagactcccgaaaacaaaattctttaaacttctcctctccattaattttttctattttag
gaatttcctctttagcattaataggaattccttttcttgcaggattttattcaaaagacg
ctatcattaactcttttttccaaaacaatcttaattctacaatttcattattaatattat
tatctctaggaataacctcctcctactctacccgaataattaaattaatttctaaaaatt
ttataaaatcaaaaccagattttatttcccatttctctaatttccccatcaattttactt
ccaatatctattttttcaggatcatcttt
>MY5131_Hexurella_PedregosaMtns_PruneCyn
attattctcttcagaaaagaatatattcctaataaagaaattattcgatttttatttatc
ctctcaatcttcattttttccataattattttaatttatttttcattattttaggatgag
atggattaggaatttcttcttacattttagtaatctactatcaaaattataaatcatgtg
aatcgggaactattactatcctttctaaccgagtaggagatattataattattttatcca
tcagaattttattttcattaggatcctgagaatttcaatttaacaattcttttcctaaca
ttattcttctttttattttaactgccgccttttctaaaagagcacaagtcccattttctg
catgattaccttcagcaatagccgctccaaccccagtttctgccctagttcattcatcaa
ctttagtgacagcaggagtttatattctaattcgaatatcatctcactctaactctttta
tttttaaccttattctctatatttctgttattactcttatttcttcaagaatttcagcca
tctgagaacaagatataaaaaaaattattgccctttccacattaagtcaaattgccttaa
taatattttccatctctattaattcactaaacattgcatttttccacttaattactcatg
cattttttaaatccaccatatttatttgcgcaggaacattaattcactcttcaaattatc
aagactcacgaaaacaaaattccttaaattactcctctcccttaactttttctatcatag
gaatctcctcctttgcattaataggaattcctttcctcgcagggttttattcaaaagacg
ctattattaattctttctttcaaaacaacttaaatatttccatctcattactaattttat
tatcattaggaataacttcttcttattccacccgaataatcaaattaatttcaaaaaatt
ttattaaatcaaaaccaga-tttattattcatttcattaatttctccatcaattttactt
ccaatatctattttttcaggttcatcatt
>MY5132_Hexurella_PedregosaMtns_PruneCyn
attattctcttcagaaaagaatatattcctaataaagaaattattcgatttttatttatc
ctctcaatcttcattttttccataattattttaatttatttttcattattttaggatgag
atggattaggaatttcttcttacattttagtaatctactatcaaaattataaatcatgtg
aatcgggaactattactatcctttctaaccgagtaggagatattataattattttatcca
tcagaattttattttcattaggatcctgagaatttcaatttaacaattcttttcctaaca
ttattcttctttttattttaactgccgccttttctaaaagagcacaagtcccattttctg
catgattaccttcagcaatagccgctccaaccccagtttccgccctagttcattcatcaa
ctttagtgacagcaggagtttatattctaattcgaatatcatctcactctaactctttta
tttttaaccttattctctatatttctattattactcttatttcttcaagaatttcagcca
tctgagaacaagatataaaaaaaattattgccctttccacattaagtcaaattgccttaa
taatattttccatctctattaattcactaaacattgcatttttccacttaattactcatg
cattttttaaatccaccatatttatttgcgcaggaacattaattcactcttcaaattatc
aagactcacgaaaacaaaattccttaaattactcctctcccttaactttttctatcatag
gaatctcctcctttgcattaataggaattcctttcctcgcaggattttattcaaaagacg
ctattattaattctttctttcaaaacaacttaaatatttccatctcattactaattttat
tatcattaggaataacttcttcttattccacccgaataatcaaattaatttcaaaaaatt
ttattaaatcaaaaccagactttattattcatttcattaatttctccatcaattttactt
ccaatatctattttttcaggttcatcatt
>MY5136_Hexurella_MiddlemarchCyn
atcattatctttagaaaagaatatattcctaataaagaaattcttcgatttttattaatt
ttatcaatcttcattttctctatgattattctaacttattttttattattttaggatgag
acggat--------------------------atctactaccaaaattacaaatcatgcg
aatcaggaactattactattctttctaatcgaattggagatattataattattttatcca
ttagaattctattctcattgggatcttgagaattacaatttaaccctctattccctttta
ttatcttactctttactttaactgctgccttttctaaaagagcacaaattccattttctg
cttgacttccttctgcaatagcagctccaactccagtatccgctttagttcattcttcta
ctttagtcacagctggagtttacattttaattcgaatatcctctcactctaatcccc---
------------------------------------------------------------
------------------------------------------------------------
------------------------------------------------------------
------------------------------------------------------------
------------------------------------------------------------
------------------------------------------------------------
------------------------------------------------------------
------------------------------------------------------------
------------------------------------------------------------
-----------------------------
>MY5147_Hexurella_DragoonMtns_NF_345A
attattatttttagaaaagaatatattcctaataaagaaattcttcgatttctattaatt
ttatcaatctttattttctccataattattctaacttattctttattattttaggatgag
atggattaggaatctcttcttatattctagttatctattaccaaaattataaatcatgcg
aatcaggaactattactattctttccaatcgaattggagatattataattattttatcta
ttagaattctattctctttaggatcttgagaattacaattcaat-tcctatttcccttta
ttattttacttttaactttaactgctgccttttctaaaagagcacaaattccattttctg
cttgacttccctctgcaatagcagccccaaccccagtatctgctttagttcactcttcta
ctttagtcacagctggagtttatatattaattcgaatatcttctcattctaatcctctca
tccttaacttcattctttatatttcattaatcactttaatttcctcaagaatctcagcta
tttgagaacaagatat--------------------------------------------
--atattctccatttcaa-----------aacattgcattcttccaccttattacccacg
cattcttcaaatcaactatatttgtttgtgcaggaacactaatcctctcatcaaattacc
aagattcccgaaaacaaaattctttaaacttttcctccccattaactttttctatcttgg
ggatctcttcttttgcattaataggaattccatttctagcaggattttactcaaaagatg
ccattattaattcttttttccaaaacaatctaaacatttctatttctttactaattt---
------------taacctcctcttactctacccgaataattaaattaatttcaataaatt
tcattaaatcaaagccagactttcttttccatttctttaatttccccatcaattttactt
cctatatctatcttttcaggatcattatt
>MY5152_Hexurella_WhetstoneMtns_ApacheCyn
atcattctttttagaaaagaatatattcctaataaagaaattattcgttttctattaatc
ctttcaatcttcattctctctataattattttaatttattctttattattttaggatggg
atggattaggaatctcttcctatattttagtaatctattaccaaaattacaaatcatgcg
aatcaggaactattactattctttccaaccgaattggagatattataattattttatcta
tcagaattttattctcattaggatcctgagaatttcaatttaataacttatttccttaca
ttattttattttttactttaattgccgccttctctaaaagagcacaagttccattttccg
cttgacttccttcagcaatagcagctcctaccccagtttccgctttagttcactcctcta
ctttagtaactgcaggagtttatattttaattcgaatatcatctcacttcaactcaatta
tccttaactttactctttatatttcactaattaccctaatttcttcaagaatttcagctt
tatgagaacaagacataaaaaaaatcatcgccttatcaacattaagacaaattgctttaa
taatattttctatttcaatcaactccctcaatattgcattttttcacttaattactcatg
cattctttaaatctactatatttatttgcgcaggaacactaattcactcttcaaattatc
aagattcccgaaaacaaaattccttaaatttctcatccccattaaccttttctattttgg
gaatctcctctttagcattaataggaattccttttcttgcaggattttactcaaaagacg
ccattattaattcttttttccaaaataacctaaacatccctatctcattattaattctat
tatctttaggaataacttcttcctactccacccgaataattaaattaatttctaaaaatt
ttattaaatcaaaacctgattttatttttcatttctttaatttctccttcgattctactt
ccaatatccattttttcaggatcatcctt
>MY5154_Hexurella_SantaRitaMtns_AdobeCyn
attattcttttcagaaaagaatatattcccaataaagaaattattcgatttttaatcatc
ctttcaatctttattttttcaataatcattttaatttattttttattattttggggtgag
atggattaggaatttcttcttacattttagtaatttattatcaaaactataaatcatgtg
aatcaggaactattactattctttctaaccgtgtaggagatattataatcattttatcta
tcagaatcctcttttcattaggatcttgagaatttcaacttaataatttattcccttata
ttattttattctttgctttaactgcagccctttctaaaagagcacaaattccattctctg
catgattaccctcagctatagcagccccaaccccagtttccgctttagttcattcttcta
ctttagtaacagcaggagtttatattataattcgaatatcttcacattccaa-----tta
ttttaaaccttattctctacatttcattaatcaccttaatttcttcaagaatctcagcta
tttgagaacaagacataaaaaaaatcattgcattatccacccttagacaaatcgccctaa
taatattctcaatttctattaattccttaaacatcgcattttttcatctgattactcatg
cattctttaaatcaactatattcatttgtgcaggaaccttaattcattcttccaactatc
aagactctcgaaaacaaaattctttaaacttttcctctccactaaccttctcaatcttag
gaatttcttctctagcattaataggaatccctttcctagcaggattttattcaaaagatg
ctattattaattctttcttccaaaataatttaaatattcccatttccttacttatcttaa
tatcattaggaataacctcctcttactctacccgaataatcaaattaatttctaaaaact
ttattaaatcaaaaccagatttcctgtatcatatccttaatctctccatcaattttactt
ccaatatctatttttttaggatcatctct
>MY5157_Hexurella_SantaCatalinaMtns_Redington
-----------------agaatatattcctaacaaagaaattattcgatttttaataatt
ctatcaatctttatttcttctataatcattttaatttattttttattattttaggatgag
atgggttaggaatttcatcctatattttagtaatctattatcaaaactataagtcatgcg
aatcgggaactattactattctttctaatcgagttggagacattataattatctt-----
------------------------------------------------------------
------------------------cagctttttctaaaagagcacaaattccattttctg
cttgattaccatcagcaatagcagccccaactccagtttctgctttagttcactcttcta
ctttagtaacagcaggtgtttatattttaattcgaatatcctcccattcaaa--------
--------------------------tcaattaccttaatttcctc--------------
----------------------aattatcgcactatccacactaagacagattgctttaa
taatattttctatttccattaactcattaaacattgcattttttcatcttattactca--
------------------------------------------------------------
------------------------------------------------------------
------------------------------------------------------------
------------------------------------------------------------
-----------------tcttcatactccactcgaataattaaattaatttctaaaaact
ttataaaatcaaaaccagatttctttttccatatccttaatttctccttccattttactc
cctatatccattttttcaggatcattcat
>MY5175_Hapachea_HarshawRd_PatagoniaMtns
attatcttatttagaaaagaatacattcctaataaagaaattattcgatttttaataatc
ctttcaatttttatttcttccataattattttaatttattttttattattctaggatgag
atggattaggaatctcttcttacattttagtaatctattaccaaaactacaaatcatgcg
aatcaggaactattactattctatcaaatcggattggagatattataatcattttatcaa
ttagaattcttttctccttaggatcttgagaattacaatttaataatatgttccccttta
ttatccttctcttctctctaattgccgctttttccaaaagagcgcaaattccattttctg
catgattaccttcagcaatagcagctccaactccagtttctgccttagttcactcttcaa
ctttagtaacagcaggtgtttatattttaatccgaatatcttctcactctaatcccataa
tcttaaattttatcctttacatttcattaattactttaatttcttcaagaatctcagcta
tttgagaacaagacataaaaaaaattatcgcattatctaccctaagacaaatcgccttaa
taatattttccatctctattaattctttaaatatcgcattttttcatttaattactcatg
cattttttaaatctactatattcatttgtgcagggacattaattcactcttctaattatc
aagattctcgaaaacaaaactccttaaacttttcctctcctctaacattttcaattctag
gaatttcctctttcgcactaataggaatcccttttcttgcaggattttattcaaaagatg
ctattatcaactccttctttcaaaacaatttaaatatttctatatcccttttaatccttc
tatcattaggaataacctcttcatattcaacccgaataatcaaattaatttctaaaaatt
ttatcaaatcaaagccagacttcctttatcatttctttaatctccccgtcaattttactt
cccatgtctattttctcaggatcatcttt
>MY5194_Hapachea_Ordsummit_MtOrd
attatcttatttagaaaagaatacattcctaataaagaaatctctcgatttttaataatc
ctctccatttttatcttttctataa--------atttattttttattattctaggatgag
atggattaggaatttcttcttacatcttagtaatctattaccaaaactttaaatcatgtg
aatcaggaactattactatcctttctaatcgaattggagacattataattattttatctt
taa---------------------------------------------------------
------------------taattgctgctttctcaaaaagagcacaaattcctttttctg
catgattaccatcagcaatagccgctcctactccagtttcagccctagttcattcatcca
ctctagtaacagcaggagtttttattttaatt----------------------------
------------------------------------------------------------
-------------------aaaaattatcgctttatctactctaagacaaatcgcattaa
taatattttcatct----ataattctcttaactgc---tttttccatctaattactcatg
cattctttaaatctactatatttatttgtgcaggaaccttaattcactcctctaactatc
aagattcccgaaaacaaaattctttaaat-------------------------------
------------------------------------------------------------
---------------------------acttaaatattccaatttccctttttattttat
tatccttaggaataacatcctcttattcaactcgaataattttactaatttctaaaaatt
ttattaaatcaaaaccagacttcatctatcatttctattatttctcc-------------
-----------------------------
>MY5195_Hapachea_Ordsummit_MtOrd
------------------------------------------------------------
------------------------------------------------------------
------------------------------------------------------------
------------------------------------------ttataattattttatctt
taagaattttattttccctaagatcatgagaattttatttaaacaatatatttccaataa
ttgtcttattctttacactaattgctgctttctcaaaaagagcacaaattcctttttctg
catgattaccatcagcaatagccgctcctactccagtttcagccctagttcattcatcca
ctctagtaacagcaggagtttttattttaattcgaatctcttcccattctaaccctacta
ttttaaattctattttatacatttctttattcactttaatttcttctagaatttcagcta
tttgagaacaagacataaaaaaaat-----------------------------------
-----------------------------------------------------------g
cattctttaaatctactatatttatttgtgcaggaaccttaattcactcctctaactatc
aagattcccgaaaacaaaattctttaaatttcttctctccattaacattctcaattttag
gaatttcatcatttgcactaataggtatcccctttcttgcaggattttattcaaaagatg
caattattaactcattctttcaa-------------------------------------
---------------------cttattcaactcgaataattttactaatttctaaaaatt
ttattaaatcaaaaccagacttcatctatcatttctattatttctccatcaattcttctt
cctatatctattttttcaggttcatcact
>MY5266_Hencina_CerroBolla
------------------------------------------------------------
---------------------------------------------------------gag
atggattaggaatctcttcatacatcctagtaatctattatcaaaactacaaatcttgcg
aatcaggaacaattactattctttctaaccgaatcggagatattataattattttatcga
tcagaattctattttctcttagatcat--gaattacaattaaactttttctttccctata
tcattttactattctccctaactgcagcaatttcaaaaagagcacaaattccattttcag
catgattaccatcagcaatagcagcccctactccagtttctgcattagtccattcatcaa
ccttagttacagcaggagtttatctattaattcgaatatcatcacattctaacaacaata
tcataatactaattctgtacatttctctatttaccttaatttcttccagaatttgtgcaa
tttgagaacaagacataaaaaaaatcattgccctatccaccttaagacaaattgc-----
--------------------------------------------------attactcacg
cattttttaaatctaccatctttgtatgtgctggaactttaattcactcatctaactacc
aagattcccgaaaacaaaattcactgaacttttcctcccctttaacattctcaatcctag
gaatttc--------------------------------------tttattcaaaagaca
atatcatcaattccttctttataaacaacttaaacattcccatttcaattctaattttac
tttcattaggaataacttcttcttactccactcgaataattttaataatttcaaaaaatt
ttattaaatcaaaacc--------------------------------------------
-----------------------------
>MY5267_Hencina_CerroBolla
attattatatttagaaaagaatacatccctgaaaaagaaataaatcgatttttaataatt
ctttcaatttttattttttccataattatttta---------------------------
--------ggaatctcttcatacatcctagtaatctattatcaaaactacaaatcttgcg
aatcaggaacaattactattctttctaaccgaatcggagatattataattattttatcaa
tcagaattctattttctcttagatcatgagaattacaattaaactttttctttccctata
ttattttactattctccctaactgcagcaatttcaaaaagagcacaaattccattttcag
catgattaccatcagcaatagcagcccctactccagtttctgcattagtccattcatcaa
ccttag------caggagtttatctattaattcgaatatcatcacattctaacaacaata
tcataatactaattctgtacatttctctatttaccttaatttcttccagaatttgtgcaa
tttgagaacaagacataaaaaaaatcattgccctatccaccttaagacaaattgcattaa
taatattttctatctccattaacgcaattaatattgcattttttcacttaattactcacg
cattttttaaatctaccat-----------------------------------------
----ttcccgaaaacaaaattcactgaacttttcctcccctttaacattctcaatcctag
gaatttcatccatagctcttatagggattccatttttagcaggattttattcaaaaga--
------------------------------------------------------------
--------------acttcttcttactccacccgaataattttaataatttcaaaaaatt
ttattaaatcaaaacctgattttatttctcatttcattaatttctccatccattttact-
-----------------------------
>MY5269_Hexurella_GuadalupeValley
------------------------------------------------------------
------------------------------------------------------------
------------------------------------------------------------
------------------------------------------------------------
------------------------------------aattaaacttcatttttccctata
ttattctactattttctctaactgcagcaatttcaaaaagagcacaaattccattttcag
catgattaccatcagctatagcagccccaacaccagtttccgcacttgtccactcatcaa
ccctagtaacagcaggagtttatttattaattcgaatatcctcccactccaaccctttt-
---------------tatatatctctttatttactttaatctcttcaagaatttgtgcaa
tctgagaacaagacataaaaaaaatcattgcactatctacacttagacaaattgcactaa
taatattttctatttctattaatgcaactaacattgcattttttca--------------
------------------------------------------------------------
------------------------------------------------------------
------------------------------------------------------------
------------------------------------------------------------
------------------------------------------------------------
------------------------------------------------------------
-----------------------------
>MY5271_Hexurella_GuadalupeValley
------------------------------------------------------------
------------------------------------------------------------
----------aatctcatcatatattttagtaatttattaccaaaactataaatcttgcg
aatcaggaactattactattttatctaaccgaattggagatattataattatcttatcaa
tcagaattttattctcactaagatcatgagaattacaattaaactttatttttccctata
ttattctactattttctctaactgcagcaatttcaaaaagagcacaaattccattttcag
catgattaccatcagctatagcagccccaacaccagtttccgcacttgtccactcatcaa
ccctagtaacagcaggagtttatttattaattcgaatatcatctcattcaaacaatttta
ttcttatactaattatatatatctctttatttactttaatctcttcaagaatttgtgcaa
tctgagaacaagatataaaaaaaatcattgcactatctacacttagacaaattgcactaa
taatattttccatttctattaatgcaactaacattgcattttttcacctaatta------
------------------------------------------------------------
--------------------------------------------------------ttag
gaatctcatcaatagctttaataggaattccttttctagcaggattttattctaaagata
atattattaattcattcttcataaataacttaaatattccaatttcaatattaatattaa
tttctttaggaataacttcctctta-----------------------------------
------------------------------------------------------------
-----------------------------
>MY5276_Hexurella_SanPedro_Martir
------------------------------------------------------------
------------------------------------------------------------
------------------------------------------------------------
--tcaggaactattactatcctttctaaccgaatcggagatattataattattttatcaa
tcagaattctattttcattaagatcatgagaattacaatt--------------------
-----------------------------------------------atcccattttcag
catgattaccttcagcaatagcagctccaactccagtatcagcactagttcattcatcaa
ctttagtaacagcaggggtttacttattaattcgtatatcatcccattcaaataatttaa
tcttaacattaatcataaacatttctctatttactttaatttcttcaagaatttgcgcaa
tatgagaacaagacataaaaaaaatcatcgcattatccactttaagacaaattgcattaa
taatatttaacgcc---------------aacattgcattctttcacctaatcacccacg
cattttttaaatctactatctttatttgcgcaggaac-----------catcaaaatatc
aagactcacgtaaacaaaactcactaaacttcacctcccctttaacattatcaatccttg
gaatttcatcaatagctttaataggaattccatttctagcaggattttattcaaaagaca
atattattaactccttttt-----------------------------------------
------------------------------------------------------------
------------------------------------------------------------
-----------------------------
>MY5277_Hexurella_SanPedro_Martir
------------------------------------------------------------
------------------------------------------------------------
-------------------------------------ctaccaaaattataaatcttgcg
aatcaggaactattactatcctttctaaccgaatcggagatattataattattttatcaa
tcagaattctattttcattaagatcatgagaattacaatt--------------------
--------------------------------------agagcacaaatcccattttcag
catgattaccttcagcaatagcagctccaactccagtatcagcactagttcattcatcaa
ctttagtaacagcaggggtttacttattaattcgtatatcatcccattcaaataatttaa
tcttaacattaatcataaacatttctctatttactttaatttcttcaagaatttgcgcaa
tatgagaacaagacataaaaaaaatcatcgcattatccactttaagacaaattgcattaa
taatattttccatttctatcaacgcaactaacattgcattctttcacctaatta------
------------------------------------------------------------
------------------------------------------------------------
------------------------------------------------------------
------------------------------------ttcctatctcaattttaattttaa
tttcattaggaataacttcctcttactcaactcgaataatcttaataatttcaaaaaatt
tcattaaatataaacccgattttac-----------------------------------
-----------------------------
>MY5280_Hexurella_ArroyoSalado
attatcctctttagaatagaatatattcctaaaaaagaaatcaaccgatttct-------
----------------------------------cttattctttattattttaggatgag
acggattaggaatttcttcttatattttagtaatctactaccaaaactacaaatcttgcg
aatcaggaactatcactattctctctaaccgaatcggagacattacaatcattttatcaa
tcaga-------------------------------------------------------
-----------------ttaactgcagcaatttcaaaaagagcccaaatcccattttcag
catgattaccatcagcaatagcagcccccaccccagtttcagccttagttcactcctcaa
ctttagtaactgcaggagtttatctaataatccgaatatcatcctactttaataacttaa
ttccattatctattatatatatttccattttcaccttaatctcttcaagaatttgtagaa
tctgagaacaagacataaaaaaaattatcgctttatcaaccctaagacaaatcgc-----
------------tttctatttatgcaacaaatattgcattctttcacctaattactcacg
cattcttcaaatctacaatctttatttgcgcaggaacacttatccactcatcaaattacc
aagactcacgaaaacaaaactcattaaattattcatctccaataacattctcaatcctag
gaatttcatcactagcactaataggaatcccatttctag-----------tcaaaagaca
atattattaattctttccttcaaaataacttaaatattccaatttcaattttaatcttac
tttctttaggaataacatcttcatattctacccgaataattttattaatttctaaaaatt
ttattaaatcaaaacccgatttt-------------------------------------
-----------------------------
>MY5282_Hexurella_ArroyoSalado
attatcctctttagaatagaatatattcctaaaaaagaaatcaaccgatttcttttaatc
ttatctatctttatttcatcaataattctattaacttattctttattattttaggatgag
acggattaggaatttcttcttatattttagtaatctactaccaaaactacaaatcttgcg
aatcaggaactatcactattctctctaaccgaatcggagacattacaatcattttatcaa
tcagaattctattctctttaggatcatgagaactacaattaaattttttatttcctatac
taatttcattattttccttaactgcagcaatttcaaaaagagcccaaatcccattttcag
catgattaccatcagcaatagcagcccccaccccagtttcagccttagttcactcctcaa
ctttagtaactgcaggagtttatctaataatccgaatatcatcctactttaataacttaa
ttccattatctattatatatatttccattttcaccttaatctcttcaagaatttgtagaa
tctgagaacaagacataaaaaaaattatcgctttatcaaccttaagacaaatcgcactaa
taatattttccatttctatttatgcaacaaatattgcattctttcacctaattactcacg
cattcttcaaatctacaatctttatttgcgcaggaacacttatccactcatcaaattacc
aagactcacgaaaacaaaactcattaaattattcatctccaataacattctcaatcctag
gaatttcatcactagcactaataggaatcccatttctagctggattttattcaaaagaca
atattattaattctttccttcaaaataacttaaatattccaatttcaattttaatcttac
tttctttaggaataacatcttcatattctacccgaataattttattaatttctaaaaatt
ttattaaatcaaaacccgattttatccaacatttcatttatttccccgcttatcttatta
ccattttcaattttcttaggatcatctct
>MY5289_Hrupicola_Deadman_Hills
------------------------------------------------------------
------------------------------------------------------------
------------------------------------------------------------
------------------------------------------------------------
-------ttttttttttttaaga-------------------------------------
--------------attataacagctgccatctctaaaagagcacaaattccattctcag
catgattaccatcagcaatagccgcccctactccagtatcagccttagttcattcttcaa
ctcttgtaacagcaggagtttacatcctaattcgaatttcctcccactctaaccttttta
ttctaaaattaattatatacatttc-----------------------------------
---------------------------------------------gacaaattgcattaa
taatattttcaatttcaattaatgctctaaacattgcattctttcatttaatcacccacg
catttttcaaatcaaccattttcgtatgcgcaggaagaataatccacacttcaaactacc
aagactcccgaaaacaaaactcactaaacttttcatcccctttaacattttcaattatag
gaatctcatcaatagcactcataggaattccatttttaacaggattttattcaaaagaca
atatcattaattactt--------------------------------------------
--tcactaggaataacatcttcttactccacccgaataatttcattaatctctaaaaact
ttattaaatctaaacctgactcattttcccatttcattaatttctccttccattctcctt
ccattttctattttcctaggatcatccct
>MY5309_Hapachea_JohnnyLyon_Hills
---------------------------------------------------------atc
ctttcaatctttattttttctataattatcttaacttattttttattatcctaggatgag
atggcttaggaatttcttcttatattttagtaatctactaccaaaattacaaatcatgtg
aatcaggaaccattactatcctttctaatcgaattggagatattataattattttatcta
tcagaattttattttcattaggatcttgagaattacaatttaataacttatttccctata
ttatcttaattttcactttaattgccgccttttctaaaagagcacaaattccattttctg
catgacttccttcagctatagcagccccaactccagtttccgctttagttcactcttcta
ctttagtaacagcaggagtttatattttaattcgaatatcttcccattccaactcattta
tccttaatctgattctttatatttcactaattactcttatctcttcaagaatgtcagcct
tatgagaacaagacataaaaaaaattattgctctttccacccttagacaaattgccctta
taatattttcaatctctattaattctttaaacatcgcattctttcacttaattactcatg
catttttcaaatcaactatatttatttgtgcaggaacattaattcactcttcaaattacc
aagattctcgaaaacaaaattcattaaacttctcttctcctttaactttttctattttag
gaatttcttctttagcattaataggaat--------------------------------
-------------------------------aaatattccaatctcccttataattctct
tatcattaggaataacttcttcctattctactcgaataattaaattgatctctaaaaatt
ttattaaatcaaaaccagattttatttttcatttctttaatttctccttcaattctactt
ccaatatcaatcttttcaggttcatctct
>MY5310_Hexurella_AntelopeCyn_CerbatMtns
------------------------------------------------------------
------------------------------------------------------------
------------------------------------------------------------
------------------------------------------------------------
------------------------------------------------------------
------------------------------------------------------------
------------------------------------------------------------
------------------------------------------------------------
------------------------------------------------------------
----------------------------------atcaaccttaagacaaatcgccctaa
taatattttcaatctctattaattcttttaacattgcattctttcacttaattacccatg
cattttttaaatccacaatattcatctgtgcaggaaccctaatccactcatccaactacc
aagactcccgaaaacaaaattctttaaacttttcttctccattaactctatctattctag
gaat--------------------------------------------------------
------------------------------------------------------------
------------------------------------------------------------
------------------------------------------------------------
-----------------------------
>MY5311_Hexurella_AntelopeCyn_CerbatMtns
------------------------------------------------------------
------------------------------------------------------------
------------------------------------------------------------
------------------------------------------------------------
-------ttttttttttttaaga-------------------------------------
------------------------------------------------------------
-------------------attagctcccactccagtttcagctttagttcattcatcaa
cattagttactgcaggagtattcatcttaattcgaacatcttccaattccaa-----tta
tttcaaatattatcctttacgtatccttacttaccttaatctcatcaagaatttctgcct
tatgagaacaagacataaaaaaaatcatcgcattatcaaccttaagacaaatcgccctaa
taatattttcaatctctattaattcttttaacattgcattctttcacttaattacccatg
cattttttaaatccacaatattcatctgtgcaggaaccctaatccactcatctaactacc
aagactcccgaaaacaaaattctttaaac-------------------------------
------------------------------------------------------------
------------------------------------------------------------
------------------------------------------------------------
------------------------------------------------------------
-----------------------------
>MY5312_Hexurella_FoxCyn_MusicMtns
------------------------------------------------------------
------------------------------------------------------------
------------------------------------------------------------
------------------------------------------------------------
------------------------------------------------------------
------------------------------------------------------------
------------------------------------------------------------
------------------------------------------------------------
------------------------------------------------------------
------------------------------------------------------------
---------------------------------------------acttaattacccatg
catttttcaaatccacaatattcatctgtgcaggaaccctaatccactcatctaactatc
aagactcccgaaaacaaaattctttaaacttttcttctccattaactctttctattctag
gaatttcctcatcagcattaataggaattccatttcttgcaggattttattcaaaagacg
ccattatcaactcctttttccaaaacaatt------------------------------
------------------------------------------------------------
------------------------------------------------------------
-----------------------------
>MY5313_Hexurella_FoxCyn_MusicMtns
------------------------------------------------------------
-----aatctttatcatatctatagtaattttaacttattctttattattttaggatgag
atggattaggaatctcttcttatatcttagtaatctattatcaaaattttaaatcatgcg
aatcaggaacaattactatcctttcaaaccgaattggagatattataattatactatcca
taagaatcctatttt---------------------------------------------
------------------------------------------------------------
------------------------------------------ccttagttcattcatcaa
cattagttactgcaggagtattcatcttaattcgaacatcatccaattccaattttttca
tttcaaatattatcctttacgtatccttacttaccttaatctcatcaagaatttctgctt
tatgagaaca--------------------------------------------------
---------------------------------------------acttaattacccatg
catttttcaaatccacaatattcatctgtgcaggaaccctaatccactcatctaactatc
aagactcccgaaaacaaaattctttaaacttttcttctccattaactctttctattctag
gaatttcctcatcagcattaataggaattccatttcttgcaggattttattcaaaagacg
ccattatcaactcctttttccaaaacaatttaaatattcccattttcattataatccttt
tatcattaggaataacatcctcttactcaactcgaataattttattaatttctaaaaatt
tcattaaatcaaaaccagactttactacacatttccttaatctctccatctattcttctc
cctatatctatcttttctggatcat----
>MY5317_Hrupicola_Cottonwood_SnYsidroMtns
attatcttatttagaaaagaatacatcccagaaaaagaaatcaaacgatttctcctaatt
ctttcaatctttatttcatctataatcactttaatctattcttcattattctaggatgag
atg--cttggaatctcctcatatattctagtaatttattaccaaaattacaaatcatgtg
aatcaggaacaattactatcctttcaaaccgaattggtgacattataatcatcctttcca
ttagaatccttttctccctaggatcatgagaatttca-----------------------
-----------tttttactaacagcagcaatttcaaaaagagcacaaattccattttctg
catgattaccatccgcaatagcagctcctacaccagtttcagctctagtgcattcatcca
cactagtaacagcaggtgtctatttactaattcgaatctcttctcactc-----------
----------------------ttccttattcactttattatcctcaagaatatgcgcaa
tttgagaacaagatataaaaaaaatcattgccctctcaacactaagacaaatcgccctaa
taatattttcaatctcaattaacgctataaacatcgcattttttcacctaattactcatg
cattctttaaatcaaccatttttgtatgtgcaggaacattaattcattcatcaaactatc
aagactcccgaaaacaaaattcaacaaa--------------------------------
------------------------------------------------------------
--atcatcaaacttcccattta--------------------------------------
------------------------------------------------------------
------------------------------------------------------------
-----------------------------
