# Supplementary material for: ﻿Species delimitation, biogeography, and natural history of dwarf funnel web spiders (Mygalomorphae, Hexurellidae, Hexurella) from the United States / Mexico borderlands
Source: Zookeys. 2023 Jun 14;1167:109–57. doi: 10.3897/zookeys.1167.103463 (PMC10285686; doi:10.3897/zookeys.1167.103463)
Supplement: Supplementary material 3 — Input matrices, analysis log files, and output tree files for nuclear and mitochondrial analyses [file zookeys-1167-109_article-103463__-s003.zip › ND6.fasta]

>MY0059_Hexurella_apachea_SantaRitaMtns_MaderaCyn
-------------tatttttatttttgatttttttatcaagaatgcaacctatttctata
gtattattgctatgtttaagaacgttatgattttctcttaatttttacttagaaatggga
agattttgatttagatttattttaattttggtagtattgagaggaattttagtagttttt
atatatataatttctttgagatctaatcagaagtttggagraaatttttttttttttttt
tttttttttwt-tttttaagtgaggaattttgaataaatgagaagggagttttatttgaa
tgtgagaagatatgagggggagaaatgatttttttgaatctattaattctagtattttta
ttaagagtaataataatagtagtttgggtaagaagaaaggaaa
>MY0139_Hexurella_SanDiego_Guatay
ttgaagattttggtatttttatttttattttttttatctagaatgcaaccaatttctata
gtagttttgttgtttttgagtactttatggttttctttaaagataaatttggttattgga
agattttggtttagatttattttgattttggttgtattaagagggattttagtggttttc
atatacatagtttctttgtgttctaatcaaaagtttggaagaaatttttttttttttttt
tttttttttwtktttttaattgaggaatttttttatatagaaaaaggaattttatttgaa
tgtgaaaggatatgggggggagagatagtttatttaaatttgtttatattagtgtttttg
ttaagagtaataatgatagttgtatggattagagg--------
>MY5053_Hexurella_ChiricahuaMtns_PriceCyn
ttgaaaattttggtatttttatttttgatttttttatcaagagttcaacctatttctata
gtaatgttattatgtttaagaacattatgattttcttttaaaatttatttagagataggg
agattttggtttagatttattttgattttagtagtattgagaggaattttagtagttttt
atgtatataatttctttaagttcaaatcagaagtttggarraaatttttttttttttttt
tttttttttwtttttktaagtgaggaattttggataaatgaaaagggtgttttatttgaa
tgtgaaaggatgtgaagaggagaaatgcttgctttaaatttatttattttagtgttttta
ttaagagtaataataatggttgtatggattagagggaaagaaa
>MY5057_Hexurella_ChiricahuaMtns_PriceCyn
ttgaaaattttggtatttttatttttgatttttttatcaagagttcaacctatttctata
gtaatgttactatgtttaagaacattatgattttcttttaaaatttatttagagataggg
agattttggtttagatttattttgattttagtagtattgagaggaattttagtagttttt
atgtatataatttctttaagttcaaatcagaagtttggagraaatttttttttttttttt
tttttttttwtktttgtaagtgaggaattttggataaatgaaaagggtgttttatttgaa
tgtgaaaggatgtgaagaggagaaatgcttgctttaaatttatttattttagtgttttta
ttaagagtaataatgatggttgtatggattagagggaaagaaa
>MY5064_Hexurella_MuleMtns_Escabrosa
ttgaaaattttggtatttttatttttaatttttttatcaagaatacaacctatttctata
gtaatgttactttgtatgagaacattatgattttctttaaaaatattttttgaaatagga
agattttgatttagatttattttaatcttagtagtaataagaggaattttagtagtgttt
atgtatataatttctttaagatcaaatcaaaaattcggaaaaaatttttttttttttttt
tttttttttwtttttktaagtgaagaattttgaataaatgagaagggaattttatttgaa
tgtgaaaaaatgtgggggggagaaatagtttttttaaatttgtttattttagttttttta
tt-----------------------------------------
>MY5066_Hexurella_MuleMtns_Escabrosa
ttgaaaattttggtatttttatttttaatttttttatcaagaatacaacctatttctata
gtaatgttactttgtatgagaacattatgattttctttaaaaatattttttgaaatagga
agattttgatttagatttattttaatcttagtagtaataagaggaattttagtagtgttt
atgtatataatttctttaagatcaaatcaaaaattcggaraaaatttttttttttttttt
tttttttttwtttttktwagtgaagaattttgaataaatgagaagggaattttatttgaa
tgtgaaaaaatgtgggggggagaaatagtttttttaaatttgtttattttagttttttta
ttaaga--tataatgatagtggtttggattagaggaaaagaaa
>MY5071_Hexurella_SantaRitaMtns_AlisoSprings
ttg--------------------------ttttttatcaagaatacaacctatttctata
gtattattactttgtctaagaacgttatggttttctttaagaatatatttagaaatggga
agattttgatttagatttattttaattttagtggtattaagaggaattttagtagttttt
atgtatttgatttctttaagatcaaatcagaagtttggarraaatttttttttttttttt
tttttttttwtttttttwagcgaggaattttgaataaatgagaagggaattttatttgag
tgtgaaaaaatatgggggggagaaataatttttttgaatttattaattttagtgttttta
ttaagagttataatgatagtggtttggattagaagaaaagaaa
>MY5075_Hexurella_ChiricahuaMtns_CaveCrkCyn
ttgaaaattttagtatttttgtttttgatttttttatcaagagttcaacctatttctata
gtaatgttactttgtttaagaacattgtgattctcttataaaatttatttggaaatggga
agattttgatttagatttattttaattttagtagtattgagagggattttagtagttttt
atatatatgatttctttaagttcaaatcagaagtttggarraaatttttttttttttttt
tttttttttwt-tttktaaatgaggaattttggataaatgaaaagggaattttatttgag
tgtgaaaagatgtgaagaggagaaatgattgctttaaatttattgattttggtgtttttg
ttaagagtaataataatagtagtatgaattagaggaaaagaaa
>MY5126_Hexurella_SantaCatalinaMtns_NuggetCyn
ttgaaaattttagtattcttatttttaatttttatatcgagaatgcaacctatctctata
gttttattactttgtctaagaacattatgattttctttaaacgtatatctgaatatggga
agattttggtttagatttattttgattttagtagttttaagaggaattttagtagttttt
atgtatataatttctttaagatcaaatcagaagtttggarraaatttttttttttttttt
tttttttttwtttttktaagtgaggaattttggaaaatagagaaagggatgttgtatgaa
tgtagaaaaatgtggagaggggaaatgatttttttaaatttattaattttagtgttttta
ttgagagtaataattat--------------------------
>MY5127_Hexurella_WhetstoneMtns_FrenchJoeCyn
ttgaaaattttggtatttatgtttttagtttttttatcaagaatacaacctatttctata
gtattattgctttgtttaagaacgttgtgattttcctttaaaatatattttgaaatagga
agattttgatttagatttattttgattttggtagttttgagaggaattttagtagttttt
atatatataatttctttaagatctaatcaaaagtttggarraaatttttttttttttttt
tttttttttwtttttttawgtgaagagttttggatgaatgaaaaaggaattttatttgaa
tgtgaaaagatgtgggggggagagatagtttttttaaatttgttcattttagtattttta
ttaagagtaataataatagtggtttgaattggaagaaaggaaa
>MY5128_Hexurella_WhetstoneMtns_FrenchJoeCyn
ttgaaaattttggtatttatgtttttaatttttttatcaagaatacaacctatttctata
gttttgttactatgtttaagaacgttgtgattttcctttaaaatatattttgagatagga
agattttggtttagatttattttgattttggtagttttaagaggaattttagttgttttt
atgtatatgatttctttaagatcaaatcagaagtttggaraaaatttttttttttttttt
tttttttttwtttttttaagtgaggagttttggataagagaaaaggggattttatttgaa
tgtgaaaagatatgggggggggagatgatttttttaaatttgttcattttagtgtttttg
ttaagagtaataataatag------------------------
>MY5131_Hexurella_PedregosaMtns_PruneCyn
ttgaaaattttagtatttttgtttttggtatttttatcaagagtacaacctatttctatg
gtaatgttactttgtttaagaacgttgtgattttcttccaaaatttatttggaaataggt
agattttggtttagatttattttgattttagtggtcttgagagggattttagtggttttt
atgtatataatttctttaagttcaaatcaaaagtttggtrraaatttttttttttttttt
tttttttttwtttttktaagtgaagaattttgaataagtgaaagggggattttatttgag
tgtgagaagatgtggagaggagaaatagttattttgaatgtgttgattttagtgtttttg
ttaagagtaataatgatagttgtatgaattagaggaaaagaaa
>MY5132_Hexurella_PedregosaMtns_PruneCyn
ttgaaaattttagtatttttgtttttggtatttttatcaagagtacaacctatttctatg
gtaatgttactttgtttaagaacgttgtgattttcttccaaaatttatttggaaatagga
agattttggtttagatttattttgattttagtggtcttgagagggattttagtggttttt
atgtatataatttctttaagttcaaatcaaaagtttggtrraaatttttttttttttttt
tttttttttwtttttktaagtgaagaattttgaataagtgaaagggggattttatttgag
tgtgagaagatgtggagaggagaaatagttattttgaatgtgttgattttagtgtttttg
ttaagagtaataatgatagttgtatgaattagaggaaaagaaa
>MY5136_Hexurella_MiddlemarchCyn
ttgaaaattttggtatttttgtttttaatttttttatcaagaattcaacctatttctatg
gtaatattgctttgtttaagaacattatggttttctttaaaaatatattttgaaatagga
agattttggtttagatttattttgatcttagtggtattaagaggaattttagtggttttt
atatatataatttctttaagatcaaatcaaaagtttggaggraatttttttttttttttt
tttttttttwtttttttaagtgaagagttttgaataagagaaaagggagttttgtttgaa
tgtgagaagatgtgaagaggagaaataatttttttaaatatatttattttatttttttat
gtaa----------aatagtagtttggattagaatgagggaaa
>MY5147_Hexurella_DragoonMtns_NF_345A
ttgaaaactttggtatttttatttttaatttttttatcaagaattcaacctatttctata
gtaatattgctttgtttaagaacactatggttttctttaaaaatatattttgaaatagga
agattttggtttagatttattttgattttagtggtattgagaggaattttagtggttttc
atatatataatttctttaagatcaaatcaaaagtttggarraaatttttttttttttttt
tttttttttwtttttttaagtgaagaattttgaataagagaaaagggaattttgtttgaa
tgtgagaagatatgaagaggagaaataatttttttgaatttatttattttagtatttttg
ttaagagtaatgataatagtggtttggattaga----------
>MY5152_Hexurella_WhetstoneMtns_ApacheCyn
ttgaaaattttggtatttatgtttttaatttttttatcaagaatacagcctatttctata
gtattaatactttgtttaagaacgttgtggttttctttccaaatatattttgaaatgggg
agattttgatttagatttattttgattttggtagttttaagaggaattttagtagttttt
atatacataatttctttaagatctaatcaaaagtttggaggaaatttttttttttttttt
tttttttttwtttttttatgtgaagaattttgggtaaatgaaaaggggattttatttgaa
tgtgagaaaatgtgggggggagaaatagtttttttaaatttatttattttagtatttttg
ttaagagtaataataatagtggtttgaattagaggaaaagaaa
>MY5154_Hexurella_SantaRitaMtns_AdobeCyn
ttgaaaattttagtaattatatttttgatttttttatcaagaatacaacctatttctata
gtaatattactttgtttgagaacattatgattttctttaaatatttatttagaaatggga
agattttgatttagatttattttaattttagtagtgttaagaggaattttagtggttttt
atgtatataatttctttaagatctaatcaaaagtttggarraaatttttttttttttttt
tttttttttwt-tttttaagtgaagagctttggataaatgaaaaggggattttatttgaa
tgtgaaaaaatgtgaagaggagaaatggtatttttaaatttattaattttagtattttta
ttgagagtaataataatagtagtttggattagaggaaaggaga
>MY5157_Hexurella_SantaCatalinaMtns_Redington
ttgaaaattttagtgtttttatttttaatttttttatcaagaatacaacctatttctata
gtattattgctttgtttgagaacattatggttttctttaagtatttatttggagataggg
agattttgatttagatttattttgattttagtagtattaagaggaattttagtagttttc
ttgtatataatttctttaagatctaatcaaaagtttggaggaaatttttttttttttttt
tttttttttwtttttttaagtgaagaattttgaataagagagaaggggattttgtttgaa
tgtgtaaagatatggagaggagaaataatttttttaaacttattaattttagtattttta
ttaagagtaataataatagtggtttggattagaagaaaggaga
>MY5164_Hrupicola_Temecula
------------------------------------------------------------
------------------------------------------------------------
--------------------------------------------aattttggtggttttt
atatatatagtttctttatgttctaatcaaaaatttgga-gawatttttttttttttttt
tttttttttwtttttgtaagt---------------------------------------
------------------------------------------------------------
-------------------------------------------
>MY5165_Hrupicola_Temecula
------------------------------------------------------------
------------------------------------------------------------
------------------------------------------------------------
--------------------------tcaaaaatttgga-gaaatttttttttttttttt
tttttttttwtttttktaaatcaag------------------------ttttatttgaa
tgtggaaggatatgaag-------------------------------------------
-------------------------------------------
>MY5175_Hapachea_HarshawRd_PatagoniaMtns
ttgaaaattttagtatttttatttttaatttttttatcaagaatacaacctatttctata
gtaatattgctttgtttaagaacattgtgattttctttaaatatttatatagaaataggg
agattttggtttagatttatcttaattttagtagtactgagagggattttagtagttttt
atatatataatttctttaagatctaatcaaaagtttggaggaaatttttttttttttttt
tttttttttwtttttrtgtgtgaagaattttggataaatgaaaagggaattttgtttgaa
tgtgagaagatatgaggaggagagatagtttttttgaatttattaattttagtatttttg
ttaagagtaataataatagtggtttggattagaagaaaagaaa
>MY5180_Hapachea_MustrangPk_MustangMtns
ttgaaaattttagtatttatgtttttaatttttttatctagaattcaacccatttctata
gtaatattactttgtttaagaacattatgattttctttaaaaatatattttgaaataggg
agattttgatttagatttattctgattttagtggttttaagaggaattttagtagttttt
atatatatgatttctttaagatctaatcaaaagtttggaggaaatttttttttttttttt
tttttttttwtkttttta-gtgaggagttttggataaatgaaaaaggaatcttatttgaa
tgtgaaaaaatatgagggggagagataatttttttaaatttgtttattttagtgtttttg
ttgagagtaataataatagtagt--------------------
>MY5181_Hapachea_MustrangPk_MustangMtns
------------------------------------------------------------
------------------------------------------------------------
------------------------------------------------------------
--------------tttaagatctaatcaaaagtttgga-gaaatttttttttttttttt
tttttttttwtttttktaagtgaggagttttggataaatgaaaaa---------------
------------------------------------------------------------
-------------------------------------------
>MY5193_Hapachea_HarshawRd_PatagoniaMtns
ttgaaaattttagtatttttatttttaatttttttatcgagaatacaacctatttctata
gtaatattgctttgtttaagaacattgtgattttctttaaatatttatatagaaataggg
agattttggtttagatttatcttaattttagtagtactaagagggattttagtagttttt
atatatataatttctttaagatctaatcaaaagtttggaggaaatttttttttttttttt
tttttttttwtttttktwagtgaagaattttggataaatgaaaagggaatt---------
------------------------------------------------------------
-------------------------------------------
>MY5194_Hapachea_Ordsummit_MtOrd
ttgaaaatattagtttttttatttttgttttttttatctagagtccaacctatttctata
gtaatattactttgtttaagaacgttgtttttttctttaaaaatgtatttagagatagga
agattttggtttagttttattttgattttagtagtaataagaggaattttggttgtattt
acttacatgatttcgttgagatctaatttaaagtttggagggaatttttttttttttttt
tttttttttwtttttgtttttgaagatatatggatggaggagaagggtattttgtttgaa
tgtgagaaaatatgaggaggggagatagtttttttgaatttatttattttaatgtttttg
ttgggagttatattaatggtagtttgaattagaggaaaagaaa
>MY5195_Hapachea_Ordsummit_MtOrd
ttgaaaatattagtttttttatttttgttttttttatctagagtccaacctatttctata
gtaatattactttgtttaagaacgttgtttttttctttaaaaatgtatttagagatagga
agattttggtttagttttattttgattttagtagtaataagaggaattttggttgtattt
acttacatgatttcgttgagatctaatttaaagtttggaggraatttttttttttttttt
tttttttttwtktttgtwtttgaagatatatggatggaggagaagggtattttgtttgaa
tgtgagaaaatatgaggaggggagatagtttttttgaatttatttattttaatgtttttg
ttgggagttatattaatggtagtgtgaattagaggaaaagaaa
>MY5266_Hencina_CerroBolla
ttgaaaattttgatttttttgtttttgttgtttttatctagaatacagcctatttctatg
gtggtgttaatgtttttaagaacgttgtggttttctttaaagataaattttatgtttgga
agattttggtttagttttattttgattttagtagtattaagaggaattctagtagtgttt
atgtatatggtttctttgtgttctaatcagaagtttggagggaatttttttttttttttt
tttttttttwtkttt-tgtttgaagagttttttgaaagagaaaggggggtgttgtttgaa
tgtgaaaggatatgaggaggggaaataatttatttgaatttatttatgttagtgtttttg
ttaggagtaataataatggttgtatgaattagagggaaggaaa
>MY5267_Hencina_CerroBolla
ttgaaaattttgatttttttgtttttgttgtttttatctagaatacagcctatttctatg
gtggtgttaatgtttttgagaacgttgtggttttctttaaagataaattttatgtttgga
agattttggtttagttttattttgattttagtagtattaagaggaattctagtagtgttt
atgtatatagtttctttgtgttctaatcagaagtttggagggaatttttttttttttttt
tttttttttwtktttwtrwttgaagagttttttgaaagagaaaagggggtgttgtttgaa
tgtgaaaggatatgaggaggggaaataatttatttgaatttgtttatgttagtgtttttg
ttaggagtaataataatagttgtatgaattagagggaaggaaa
>MY5269_Hexurella_GuadalupeValley
-------------------------tgttatttttatctagaatgcaacctatttctata
gtagtaatgatatttataagaacattgtgattatcattaaagatgaattttatgttagga
agattttggtttagtttcattttaattttagtagtattgagaggaattttagtagttttt
ttgtatattgtttctttatgttctaatcagaagtttggaggaaatttttttttttttttt
tttttttttwtktttgtttttgaagagttttttgaaagagaaaaggggatgttgtttgaa
tgtgagaggatatgaggaggggaaatgatttatttaaatttgtttatattagtgtttttg
ttgggagttatag------------------------------
>MY5271_Hexurella_GuadalupeValley
ttgaagattttgatttttttatttttgttatttttatctagaatgcaacctatttctata
gtagtaatgatgtttgtaagaacgttgtgattatcattaaaaatgaattttatgttagga
agattttggtttagtttcattttaattttagtggtattgagaggaattttagtagttttt
ttgtatatggtttctttatgttctaatcagaagtttggaggaaatttttttttttttttt
tttttttttwtktttgtttttgaagagttttttgaaagagaaaaggggatgttgtttgag
tgtgagaggatatgaggaggggaaatgatttatttaaatttgtttatattagtgtttttg
t--------------------gtatgaattagaagaaaagaaa
>MY5276_Hexurella_SanPedro_Martir
------------------------------------------------------------
---------atatttttaagaacgttatggttttctcttaggataaattttatttttgga
agattttggtttagttttattttgatattagtagtattaagaggaattttagtagttttt
atatatatggtttctttatgttctaatcaaaagtttggaggaaatttttttttttttttt
tttttttttwttttttta-ttgaagagttttttgaaagagagaggggagttttgtttgag
tgtgaaaagatatggggtggggaaataatttatttaaacttgtttatattagtgttttta
ttaggagttatggttatggtagtatgaattagaagaaaggaaa
>MY5277_Hexurella_SanPedro_Martir
----------------------------------------------aacctatttctatg
gtggtatttatatttttaagaacgttatggttttctcttaggatgaattttatgtttgga
agattttggtttagttttattttgatattagtagtattaagaggaattttagtagttttt
atatatatggtttctttatgttctaatcaaaagtttggaggaaatttttttttttttttt
tttttttttwtktttttt------------------------------------------
------------------------------------------------------------
-------------------------------------------
>MY5282_Hexurella_ArroyoSalado
------------------------------------------------------------
------------------------------------------------------------
-----ttgatttagatttattttaattttagtggtattaagaggaattttagtagtattt
ttatatataatttctttaagttctaatcaaaagtttgaaggaaatttttttttttttttt
tttttttttwtttttktaagtgaa------------------------------------
------------------------------------------------------------
-------------------------------------------
>MY5286_Hrupicola_SweetwaterSpr_OrdMtn
-------------tatttttatttttgattttttta------------------------
----tgttaatatttttaagaaccttatgattttctttaaaaataaatttagtgtttgga
agattttgatttagattcattttgattttagtagtattgagaggaattttagtagtgttt
atgtatatagtttctttatgttctaatcaaaagtttagaagaaatttttttttttttttt
tttttttttwtkttt-taattgaagaatttttgg--ataaataagggagttttatttgaa
tgtgaaaagatgtggagaggagaaatagtttatttaaatttatttatattatt-------
----------------------cgtgaatgtggagagggaagg
>MY5287_Hrupicola_SweetwaterSpr_OrdMtn
---aaagtattaatttttttgtttttgttttttttatctagaatacaacctatttctatg
gtagtgttaatatttttaagaaccttatgattttctttaaaaataaatttagtgtttgga
agattttgatttagatttattttgattttagtagtattgagaggaattttagtagtgttt
atgtatatagtttctttatgttctaatcaaaagtttagaagaaatttttttttttttttt
tttttttttwtktttttawttgaagaatttttggatagaaataagggagttttatttgaa
tgtgaaaagatgtggagaggagaaatagtttatttaaatttatttatattagtgtttctg
ttaagagtaataatgatagtggtatggattagagggaaggaaa
>MY5288_Hrupicola_Deadman_Hills
---------------tttttgtttttgttttttttatctagaatacaacctatttctata
gttgtgttgttatttttaagaacattgtggttttctttgatgatgaatttaattttagga
agattttggtttagatttattttaattttagtagtattaagaggaattttagtggttttt
atatatatagtttctttatgttccaatcaaaagtttrgwagawatttttttttttttttt
tttttttttwtktttktttttgaagagttaataataaatgaaaaaggaaatttgtatgaa
tgtgaaaagatgtgaagaggagaaatgatttatttaaatttgtttatgttagtgtttttg
ttgagagtaatgatgatagttgtatggattagtgaaaaggaaa
>MY5309_Hapachea_JohnnyLyon_Hills
ttgaaaattttagtatttatatttttaatttttttatcaagaattcagcctatttctata
gttatgttactttgtttaagaacattatgattttctttcaagatatattttgaaatagga
agattttgatttagttttattttaattttagtagttctaagagggattttagttgttttt
atatatatgatttctttaagatccaatcaaaagtttggaggawatttttttttttttttt
tttttttttwtktttktwwgtgaggagttttggataaatgaaaggggaattttatttgag
tgtgaaaaaatgtgggggggagaaataatttttttgaatttgtttattttagtgtttttg
ttaggagtaataataatagtagtt-------------------
>MY5310_Hexurella_AntelopeCyn_CerbatMtns
ttgaaagttttaatttttttgtttttattttttttatcaagagttcaacctattgctata
gtaatattgctttgtctaagaactttgtttttttctttaaagatatatttagagatgggg
agattttggtttagatttgttttaattttggtggtaatgagaggaattttagtggtgttt
acatacataatttctttaagatcaaatttaaagtttggaggraatttttttttttttttt
tttttttttwtttttttaagtgatgaggtttggatagaagagaggggggttttgtttga-
tgtgaaaagatatgggggggg---------------------------------------
-------------------------------------------
>MY5311_Hexurella_AntelopeCyn_CerbatMtns
ttgaaagttttaatttttttgtttttattttttttatcaagagttcaacctattgctata
gtaatattgctttgtctaagaactttgtttttttctttaaagatatatttagagatgggg
agattttggtttagatttgttttaattttggtggtaatgagaggaattttagtggtgttt
acatacataatttctttaagatcaaatttaaagtttggaggraatttttttttttttttt
tttttttttwtttttktaa-tgatgaggtttggatagaagagaggggggttttgtttgaa
tgtgaaaagatatgagggggggagatggtt------------------------------
-------------------------------------------
>MY5312_Hexurella_FoxCyn_MusicMtns
-tgaaggttttaatttttttgtttttattttttttatcaagagttcaacctattactata
gtaatattgctttgtctaagaactttgtttttttctttaaagatatatttagagatgggt
agattttggtttagatttgttttaattttggtggtaatgagaggaattttagtggtgttt
acatacataatttctttaagatcaaatttaaagtttggaggraatttttttttttttttt
tttttttttwtttttkttattgatgaggtttggatagaagagaggggggttttgtttgaa
tgtgaaaagatatgaggg------------------------------------------
-------------------------------------------
>MY5313_Hexurella_FoxCyn_MusicMtns
---------------tttttgtttttattttttttatcaagagttcaacctattactata
gtaatattgctttgtctaagaactttgtttttttctttaaagatatatttagagatgggt
agattttggtttagatttgttttaattttggtggtaatgagaggaattttagtggtgttt
acatacataatttctttaagatcaaatttaaagtttggaggraatttttttttttttttt
tttttttttwtttttktttttgatgaggtttggatagaagagaggggggttttgtttgaa
tgtgaaaagatatgagggggggagatggtttttttgaatttg------------------
-------------------------------------------
>MY5314_Hexurella_Grasshopper_BrushyMtn
ttgaaaattttagtttttttgtttttattttttttatcgagagttcaacctatttctata
gtaatattgctttgtttaagaacattatttttttctctaaagatatttttagaaatggga
agattttggtttagatttattttaattttagtagtactgagaggaattttagtggtattt
acatatatgatttctttaagatcaaatttaaagtttggaggrwwtttttttttttttttt
tttttttttatwttttttwttgatgaggtttgaatagatgaaaagggtattttatttgaa
tgtgaaaagatatgaggaggagagatagtttttttaaatttatttgttttaatattttta
ttaagagtaataatgatagtcgtgtgaattagaagaaaaggaa
>MY5315_Hexurella_WagonerRd_BradshawMtns
ttgaaaatgttagtttttttatttttgttttttttatctagagttcaacctatttctatg
gtaatattactttgtttaagaacactatttttttctataaaaatatatttagagatagga
agattttggtttagttttattttaattttggtagtaataagaggaattttagttgtattt
acttatatgatttcattgagatctaatttaaagtttggaggaaatttttttttttttttt
tttttttttwtttttkta-ttgaagagatatggatggatgagaaggggattttgtttgaa
tgtgaaaagatatggggtggggagatagtttttttgaatttatttattttaatgtttttg
ctgggggttatgataatagtagtatgaattagaagaaaagaaa
>MY5316_Hexurella_WagonerRd_BradshawMtns
ttgaaaatgttagtttttttatttttgttttttttatctagagttcaacctatttctatg
gtaatattactttgtttaagaacactatttttttctataaaaatatatttagagatagga
agattttggtttagttttattttaattttggtagtaataagaggaattttagttgtattt
acttatatgatttcattgagatctaatttaaagtttggaggawatttttttttttttttt
tttttttttwtttttktaaatgaagagatatggatggatgagaaggggattttgt-----
------------------------------------------------------------
-------------------------------------------
>MY5317_Hrupicola_Cottonwood_SnYsidroMtns
--------------------------gttttttttatct-------aaccaatttctata
gtagtattgttgtttttgagaacgttatggttttcttttaaaataaatttgatgtttgga
agattttgatttagatttattttaattttggttgtattgagaggaattttagtagtattt
atatatatggtttctttgtgttctaatcagaagtttggaagaaatttttttttttttttt
tttttttttwtktttttatttgaggaattctttagaatggaaaggggagttttatttgaa
tgtgaaaggatatgaagaggagaaatgatttatttaaatttgtttatgttggttttttta
cttagagtgataataatagttgtatgaattagaagaaaggaga
