# Supplementary material for: ﻿Species delimitation, biogeography, and natural history of dwarf funnel web spiders (Mygalomorphae, Hexurellidae, Hexurella) from the United States / Mexico borderlands
Source: Zookeys. 2023 Jun 14;1167:109–57. doi: 10.3897/zookeys.1167.103463 (PMC10285686; doi:10.3897/zookeys.1167.103463)
Supplement: Supplementary material 3 — Input matrices, analysis log files, and output tree files for nuclear and mitochondrial analyses [file zookeys-1167-109_article-103463__-s003.zip › rrnL.fasta]

>MY0059_Hexurella_apachea_SantaRitaMtns_MaderaCyn
attttttttaaaaaaaaatgaattcgactgtttaccaaaaacatattttattgaattata
ataaataactcctgctcaatgaaatttaaatagccgcagatctgtgctaaggtagcataa
tcatttgcctattaattctaggatagaatgaatggagaaacgaataagacctaattttca
aaaaagattgcgacctcgatgttgaattaaaataactttttagagaaaaatctttataag
taggactgttcgtcctttaaaattttacatgatttgagttcaaaccggtgcaagccaggt
tggtttacatcttctattttttcatagtacgaaaggaaatgtaaaaattttaaattggca
gaacattgcaatagaattagaatctaattaccattcaaactttaaattttattattatta
ttatttcatcatt
>MY0139_Hexurella_SanDiego_Guatay
attttttttaaaaaaaaaat-----------------------------------ttata
attaataattcctgctcaatgaaatttaaatagccgcagatctgtgctaaggtagcataa
taatttgcctactaattttaggatagaatgaagggaaaaacgaataagaccaaattttca
agaaagattgcgacctcgatgttgaattaaaattacttaaaaacgaaaaattttttaaag
taggactgttcgtcctttaaaattttacatgatttgagttcaaaccggtgtaagccaggt
tggtttatatcttctaatttttcaaagtacgaaaggaaatgaaaaaattttaatttggca
gaatattgcattagaattagaatctaattaccattcaaattttaaatcttattattatta
ctatttcatcatt
>MY5053_Hexurella_ChiricahuaMtns_PriceCyn
attttttttaaaaaaaaattaattcgactgtttaccaaaaacattttttattgaattata
ataaataactcctgctcaatgaaatttaaatagccgcagatctgtgctaaggtagcataa
tcatttgcctattaattataggatagaatgaatggagaaacgaataagatctaattttca
aaaaagattgcgacctcgatgttgaattaaaattactttttagagaaaaatctttaaaag
taggactgttcgtcctttaaaattttacatgatttgagttcaaaccggtgcaagccaggt
tggattatatcttctattttttcctagtacgaaaggaaatgaaaaaattttaaattggca
gaacattgcaatagaattagaatctaattaccattcaaattctaaactttattattatta
ttatttcatcatt
>MY5057_Hexurella_ChiricahuaMtns_PriceCyn
atttttttaaaaaaaaaattaattcgactgtttaccaaaaacattttttattgaattata
ataaataactcctgctcaatgaaatttaaatagccgcagatctgtgctaaggtagcataa
tcatttgcctattaattataggatagaatgaatggagaaacgaataagatctaattttca
aaaaagattgcgacctcgatgttgaattaaaattactttttagagaaaaatctttaaaag
taggactgttcgtcctttaaaattttacatgatttgagttcaaaccggtgcaagccaggt
tggattatatcttctattttttcctagtacgaaaggaaatgaaaaaattttaaattggca
gaacattgcaatagaattagaatctaattaccattcaaattctaaactttattattatta
ttatttcatcatt
>MY5064_Hexurella_MuleMtns_Escabrosa
attttttttaaaaaaaaatt----------------------attttttattgaattata
ataaataactcctgctcaatgaattttaaatagccgcagatctgtgctaaggtagcataa
tcatttgcctattaattataggatagaatgaatggagaaacgaataagacctaatttaca
aagaagattgcgacctcgatgttgaattaaaattacttttcagagaaaaatctttaaaag
taggactgttcgtcctttaaaattttacatgatttgagttcaaaccggtgtaagccaggt
tggtttatatcttctattttttcatagtacgaaaggaaatggaaaaattttcatttggca
gaatattgcattagaattagaatctaat-------------------tttattattatta
ttattt-------
>MY5066_Hexurella_MuleMtns_Escabrosa
attttttttaaaaaaaaattaattcgactgtttaccaaaaacattttttattgaattata
ataaataactcctgctcaatgaattttaaatagccgcagatctgtgctaaggtagcataa
tc----------------------------------------------------------
------------------------------------------------------------
-aggactgttcgtcctttaaaattttacatgatttgagttcaaaccggtgtaagccaggt
tggtttatatcttctattttttcatagtacgaaaggaaatggaaaaattttcatttggca
gaatattgcattagaattagaatctaat----attcaaattttaaattttattattatta
ttatttcatcatt
>MY5071_Hexurella_SantaRitaMtns_AlisoSprings
attttttttaaaaaaaaattaattcgactgtttaccaaaaacattttttattgaattata
ataaataactcctgctcaatgaaatttaaatagccgcagatctgtgctaaggtagcataa
tcatttgcctattaattataggatagaatgaatggagaaacgaataagatcaaattttca
aaaaagattgcgacctcgatgttgaattaaaataactttatagagaaaaatctttataag
taggactgttcgtcctttaaaattttacatgatttgagttcaaaccggtgcaagccaggt
tggtttatatcttctattttttcatagtacgaaaggaaatgaaaaaattttaaattggca
gaacattgtattagaattagaatctaatcaccattcaaattttaaattttattattatta
ttatttcatcatt
>MY5075_Hexurella_ChiricahuaMtns_CaveCrkCyn
-aattttttaaaaaaaaattaatccgactgtttatcaaaaacattttttattgaatcata
ataaataactcctgctcaatgaaatttaaatagccgcagatctgtgctaaggtagcataa
tcatttgcctattaattataggatagaatgaatggagaaacggataagatctaattttca
aaaaagattgcgacctcgatgttgaattaaaattactttctagagaaaaatctttaaaag
taggactgttcgtcctttaaaattttacatgatttgagttcaaaccggtgcaagccaggt
tggattatatcttctattttttcgcagtacgaaaggaaatgaaaaaatttttaattggca
gaacattgcaatagaattagaatctaattaccattcaaattttaaattttattattatta
ttatttcatcatt
>MY5126_Hexurella_SantaCatalinaMtns_NuggetCyn
-ttttttttaaaaaaaaattaattcgactgtttaccaaaaacattttttattgaattata
ataaataactcctgctcaatgaaatttaaatagccgcagatctgtgctaaggtagcataa
tcatttgcctaataattttaggatagaatgaatggagaaacgaataagatctaattttca
aaaaagattgcgacctcgatgttgaattaaatttactttttagagaaaaatctttaaaag
taggactgttcgtcctttaaaattttacatgatttgagttcaaaccggtgcaagccaggt
tggtttatatcttctattttttcatagtacgaaaggaaatgaaaaaattttaaattggca
gaacattgcaatagaattagaatctaataaccatacaaattttaaattttattattatta
ttatttcatcatt
>MY5127_Hexurella_WhetstoneMtns_FrenchJoeCyn
aatttctttaaaataaaattaattcgactgtttaccaaaaacattttttattgaattata
ataaataactcctgctcaatgaaatttaaatagccgcagatctgtgctaaggtagcataa
tcatttgcctattaattttaggatagaatgaatggagaaacgaataagatctaattttca
aaaaagattgcgacctcgatgttgaattaaaattacttttcagagaaaaatcttttaaag
taggactgttcgtcctttaaaattttacatgatttgagttcaaaccggtgtaagccaggt
tggattatatcttctatttttccatagtacgaaaggaaatggtaaaatttttatttggca
gaacattgcaatagaattagaatctaatcaccattcaaactttaaattttattattatta
ttatttcatcatt
>MY5128_Hexurella_WhetstoneMtns_FrenchJoeCyn
---------------aaattaattcgactgtttaccaaaaacattttttattgaattata
ataaataactcctgctcaatgaaatttaaatagccgcagatctgtgctaaggtagcataa
tcatttgcctattaattataggatagaatgaatggagaaacgaataagatctaattttca
aaaaagattgcgacctcgatgttgaattaaaattactttttagagaaaaatctttaaaag
taggactgttcgtcctttaaaattttacatgatttgagttcaaaccggtgtaagccaggt
tggattatatcttctattttttcatagtacgaaaggaaatgataaaatttttatttggca
gaacattgcaatagaattagaatctaattaccattcaaattttaaattttattattatta
ttatttcatcatt
>MY5131_Hexurella_PedregosaMtns_PruneCyn
----------------------------tgtttaccaaaaacattttctattgaattata
ataaataacttctgctcaatgaaatttaaatagccgcagatctgtgctaaggtagcataa
tcatttgcctactaattataggatagaatgaatggagaaacgaataagatcttattttca
aaaaagattgcgacctcgatgttgaattaaaattactttttagaggaaaatctttaaaag
taggactgttcgtcctttaaaattttacatgatttgagttcaaaccggtgcaagccaggt
tggattatatcttctattttttctcagtacgaaaggaaatgaaaaaatttttaattggca
gaatattgcattagaattagaatctaattatcattcaaattctaaatcttatcattat-a
ttatttcatcatt
>MY5132_Hexurella_PedregosaMtns_PruneCyn
attttttttaaaaaaaaattaattcgactgtttaccaaaaacatattttattgaattata
ataaataacttctgctcaatgaaatttaaatagccgcagatctgtgctaaggtagcataa
tcatttgcctactaattataggatagaatgaatggagaaacgaataagatcttattttca
aaaaagattgcgacctcgatgttgaattaaaattactttttagaggaaaatctttaaaag
taggactgttcgtcctttaaaattttacatgatttgagttcaaaccggtgcaagccaggt
tggattatatcttctattttttctcagtacgaaaggaaatgaaaaaatttttaattggca
gaatattgcattagaattagaatctaattatcattcaaattctaaatcttatcattatca
ttatttcatcatt
>MY5147_Hexurella_DragoonMtns_NF_345A
attttttttaaaaaaaaattaattcgactgtttaccaaaaacattttttattgattaata
ataaataactcctgctcaatgaatattaaatagccgcagatctgtgctaaggtagcataa
tcatttgcctattaattataggatagaatgaatggagaaacgaataagatctaattttca
aaaaagattgcgacctcgatgttgaattaaaattacttcaaagagaaaaatctttttaag
taggactgttcgtcctttaaaattttacatgatttgagttcaaaccggtgtgagccaggt
tggattatatcttctattttttcatagtacgaaaggaaatgaaaaaatttttatttggca
gaacattgcattagaattagaatctaatcatcattcaaattctaaactttattattatta
ttatttcatcatt
>MY5152_Hexurella_WhetstoneMtns_ApacheCyn
--tttttttaaaaaaaatttatttcgactgtttaccaaaaacattttttattgaattata
ataaataactcctgctcaatgatacttaaatagccgcagatctgtgctaaggtagcataa
tcatttgcctattaattataggatagaatgaatggagaaacgaataagatctaattttca
aaaaagattgcgacctcgatgttgaattaaaattacttttcagagaaaaatcttaaagag
taggactgttcgtcctttaaaattttacatgatttgagttcaaaccggtgcaagccaggt
tggattatatcttctattttctcatagtacgaaaggaaatgacaaaattttttcttggca
gaacattgcaatagaattagaatctaattaccattcaaatcttaaattttattattatta
ttatttcatcatt
>MY5154_Hexurella_SantaRitaMtns_AdobeCyn
attttttttaaaaaaaaataaattcgactgtttaccaaaaacattttttattgaataata
ataaataactcctgctcaatgaaatttaaatagccgcagatctgtgctaaggtagcataa
tcatttgcctattaattataggatagaatgaatggagaaacgaat---------------
--------------------------------------------gaaaaatctttaaaag
taggactgttcgtcctttaaaattttacatgatttgagttcaaaccggtgcaagccaggt
tggtttatatcttctattttttcttagtacgaaaggaaatgaaaaaattttaaattggca
gaacattgcaatagaattagaatctaattaccattcaaattttaaactttattattatta
ttatttcatcatt
>MY5157_Hexurella_SantaCatalinaMtns_Redington
attttttttaaaaaaaaatt-------ctgtttaccaaaaacattttttattgaa-tata
ataaataactcctgctcaatgaaatttaaatagccgcagatctgtgctaaggtagcataa
tcatttgcctactaattataggatagaatgaatggagaaacgaataagatcaaattttca
aaaaatattgcgacctcgatgttgaattaaaataactttttagagaaaaatctttaaaag
taggactgttcgtcctttaaaattttacatgatttgagttcaaaccggtgtaagccaggt
tggtttatatcttctatttttccatagtacgaaaggaaatgaaaaaattttaaattggca
gaacattgcaatagaattagaatctaattacc-------cttcgacctttattattatta
ttatttc------
>MY5175_Hapachea_HarshawRd_PatagoniaMtns
---tctcttaaagaaaaataaattcgactgtttaccaaaaacattttttattgaattata
ataaataactcctgctcaatgaaatttaaatagccgcagatctgtgctaaggtagcataa
tcatttgcctattaattttaggatagaatgaatggagaaacgaataagacctaattttca
aaaaagattgcgacctcgatgttgaattaaaataactttttagagaaaaatctttacaag
taggactgttcgtcctttaaaattttacatgatttgagttcaaaccggtgtaagccaggt
tggtttatatcttctattttttcatagtacgaaaggaaatgaaaaaattttaaattggca
gaacattgcaatagaattagaatctaattaccattcaaattttaaattttattattatta
ttatttcatcatt
>MY5266_Hencina_CerroBolla
----------aaaaaaaattaattcgtctgtttatcaaaaacattttttattgaattaca
ataaataattcctgctcaatgaaa------------------------------------
------------------------------------------------------------
------------------------------------------------------------
------------------------------------------------------------
-----------------cttttaaaagtacgaaaggaaatgaaaaaattttaaattggca
gaacattgcaatagaattagaatctataaaccattcaaaccttaaatcttatcattatca
ctatttcatcatt
>MY5267_Hencina_CerroBolla
attttttttaaaaaaaaatt----------------------------------------
------------------------------------------------------------
------------------------------------------------------------
------------------------------------------------------------
------------------------------------------------------------
-------------------------agtacgaaaggaaatgaaaaaattttaaattggca
gaacattgcaatagaattagaatctataaaccattcaaaccttaaatcttatcattatca
ctatttcatcatt
>MY5271_Hexurella_GuadalupeValley
attttttttaaaaaaaaattaactcgtctgtttatcaaaaacattttttattgaattata
ataaataattcctgctcaatgaaatttaaatagccgcagatctgtg--------------
---------------------------------------------aagatctaattttca
aaaaagattgcgacctcgatgttgaattaaatttacttaaaagagaaaaatctttaaaag
tgggactgttcgtcctttaaaattttacatgat---------------------------
------------------------------------------------------------
------------------------------------------------------------
-------------
>MY5276_Hexurella_SanPedro_Martir
------------------------------------------------------------
------------------atgaaatttaaatagccgcagatctgtgctaaggtagcataa
taacttgcctattaattctaggatggaatgaaaggaaaaacgaat---------------
-----------------------------------------agagaaaaatcttaaaaag
taggactgttcgtcctttaaaactttacatgatttgagttcaaaccggcgtaagccaggt
tggtttaaatcttctaattttccaaagtacgaaaggaaatgaaaaaattttaaattggca
gaatattgcaatagaattagaatcta----------------------------------
-------------
>MY5280_Hexurella_ArroyoSalado
----tttttaaaaaaaaattaattcgactgtttaccaaaaacattttttattgaataaaa
ataaataattcctgctcaatgaaatttaaatagccgtaaa--------------------
---------------------------------------------aagaccttattctca
aataagattgcgacctcgatgttgaattaaatttactttaaagagaaaaatctttaaaag
taggactgttcgtcctttaaaattt-----------------------------------
--------------------------------------------------tatattggca
gaatattgcattagaattagaatctaattatcattcaaattttaaatttaattattatta
tcatttcatcatt
>MY5282_Hexurella_ArroyoSalado
attttttttaaaaaaaaattaattcgactgtttaccaaaaacattttttattgaataaaa
ataaataattcctgctcaatgaaatttaaatagccgcagatctgtgctaaggtagcataa
taacttgccta----------------------------------aagaccttattctca
aataagattgcgacctcgatgttgaattaaatttactttaaagagaaaaatctttaaaag
taggactgttcgtcctttaaaattttacatgatttgagttcaaaccggtgtaaaccaggt
tggtttatatcttctaatttttcaaagtacgaaaggaaatgaaaaaaatttatattggca
gaatattgcattagaattagaatctaattatcattcaaattttaaattttattattatta
ttatttcatcatt
>MY5289_Hrupicola_Deadman_Hills
attttttttaaaaaaaaatt----------------------------------------
------------------------tttaaaaag---------------------------
---------------------------------------------aagatctaatttaca
aaaaagattgcgacctcgatgttgaattaaacttacttttaagcgaaaaatctttaaaag
taggactgttcgtcctttaaaattttacatgatttgagttcaaaccggtgtaagccaggt
tggtttatatcttct---------------------------------------------
------------------------------------------------------------
-------------
>MY5309_Hapachea_JohnnyLyon_Hills
-ttttttttaaaaaaaaattaattcgactgtttaccaaaaacatttt-------------
------------------------------------------------------------
------------------------------------------------------------
------------------------------------------------------------
-----ctgttcgtcctttaaaattttacatgatttgagttcaaaccggtgcaagccaggt
tggattatatcttctattttttcaaagtacgaaaggaaatgataaaatttttaattggca
gaacattgcaatagaattagaatctaaatacaattcaaattttaaa--------------
-------------
>MY5312_Hexurella_FoxCyn_MusicMtns
attttttttaaaaaaaaaaaaattcgactgtttaccaaaaacattgtttattgaataata
ataaataacttctgctcaatgaaatttaaatagccgcagatctgtgctaaggtagcataa
tcatttgcctaataattctaggatagaatgaatg-----------aagatcttattttca
aaaaagattgcgacctcgatgttgaattaaaataactttttagagaaaaacctttaaaag
taggactgttcgtcctttaaaattttacatgatttgagttcaaaccggtgtaagccaggt
tggtttaaatcttctatttttctaaagtacgaaaggaaatagaaaaactttgaattggca
gaaaattgcattagaattagaatctactta------------------------------
-------------
>MY5315_Hexurella_WagonerRd_BradshawMtns
------------------------------------------------------------
-------acttctgctcaatgaattttaaatagccgcagatctgtgctaaggtagcataa
tcatttgcctaataattataggatagaatgaatgaagaaacgaat---------------
------------------------------------------------------------
------------------------------------------------------------
------------------------------------------------------------
------------------------------------------------------------
-------------
>MY5316_Hexurella_WagonerRd_BradshawMtns
aaaatttttaaaaagaagttaattcgactgtttaccaaaaacattttttattgaataata
ataaataacttctgctcaatgaattttaaata----------------------------
-----------------ataggatagaatgaatgaagaaacgaat---------------
------------------------------------------------------------
------------------------------------------------------------
------------------------------------------------------------
------------------------------------------------------------
-------------
>MY5317_Hrupicola_Cottonwood_SnYsidroMtns
-ttttttttaaaaaaaaatt-----------------------------------ttata
attaatacttcctgctcaatgaaatttaaatagccgcagatctgtgctaaggtagcataa
taatttgcc---------------------------------------------------
------------------------------------------------------------
-------gttcgtcctttaaaattttacatgatttgagttcaaaccggtgtaagccaggt
tggtttatatcttctaatttctcaaagtacgaaaggaaatgaaaaaattttaatttggca
gaacaatgcattagaattagaatctaataacc----------------------------
-------------
