# Supplementary material for: ﻿Species delimitation, biogeography, and natural history of dwarf funnel web spiders (Mygalomorphae, Hexurellidae, Hexurella) from the United States / Mexico borderlands
Source: Zookeys. 2023 Jun 14;1167:109–57. doi: 10.3897/zookeys.1167.103463 (PMC10285686; doi:10.3897/zookeys.1167.103463)
Supplement: Supplementary material 3 — Input matrices, analysis log files, and output tree files for nuclear and mitochondrial analyses [file zookeys-1167-109_article-103463__-s003.zip › rrnS.fasta]

>MY0059_Hexurella_apachea_SantaRitaMtns_MaderaCyn
aaagaaagaaaattttttcaagaaaaattcgtgccagcatctgcggttaaacgttagtga
aaaattattctattattttttctttattcgagaaacttgttaattaatcgaaaatactcg
ttaaaattttacttttaccgccgtccaaagatttttaaaaataaaaaatttcaataaata
aaaagacaggtcaaggtgaagcccattttaaagaattaattagttacttatgaaaattat
ttaagaaataaagtttaatttacgaaatagaattgaaaagtaattttatttataatatta
aaattaataagaaaaaaaagtgcacatatcgcccgtcaccctcttcaagaagaggtaagt
cgtaacaaagttgaagtattggaaaatgtttcaagagaaa
>MY0139_Hexurella_SanDiego_Guatay
aaaagaagaaaa----ttcaagaaaaattcgtgccagcatctgcggttaaacgttaatga
tgaattattctattatt---------cttgaggaacttgttaattaataaaagac-----
------------------------------------------------------------
-------------------agcctactttaaagaattaattagttactgattaaatttat
taaaagaataatttttaat--acgaaaaagaattaagaagtaatttaatttaaaataaat
aaattaataagaaaaaaaggtgtacatatcgcccgtcaccctcttcaagaaaaggtaagt
cgtaacaaagttgaaatattggaaaatgtttcaagagaaa
>MY5053_Hexurella_ChiricahuaMtns_PriceCyn
aaaaaaagaaaattttttcaagaaaaattcgtgccagcatctgcggttaaacgttaatga
aaaattattctattattttttctttttttgagaaacttgttaataaatcgaaaatacccg
cttaattcttacttttaccgccgtctaaaaatttttaaaaataaaaaattttaataaata
gaaagacaggtcaaggtgaagctcatattaaagaattaattagttacttataaaaatcat
ttaaggaattaacattaattaaagaaatagaattaaaaagtaattctattcaagaaaata
aaattaataagaaaaaaaagtgcacatatcgcccgtcaccctcttcaagaagaggtaagt
cgtaacaaagttgaaatattggaaaatgtttcaagagaaa
>MY5057_Hexurella_ChiricahuaMtns_PriceCyn
aaaaaaagaaaattttttcaagaaaaattcgtgccagcatctgcggttaaacgttaatga
aaaattattctattattttttctttttttgagaaacttgttaataaatcgaaaatacccg
cttaattcttacttttaccgccgtctaaaaatttttaaaaataaaaaattttaataaata
gaaagacaggtcaaggtgaagctcatattaaagaattaattagttacttataaaaatcat
ttaaggaattaacattaattaaagaaatagaattaaaaagtaattctattcaagaaaata
aaattaataagaaaaaaaagtgcacatatcgcccgtcaccctcttcaagaagaggtaagt
cgtaacaaagttgaaatattggaaaatgtttcaagagaaa
>MY5064_Hexurella_MuleMtns_Escabrosa
---------------------------ttcgtgccagcatctgcggttaaacgttaatga
at---------------ttttcttttttcgagaaacttgttaattaatcgaaaatactcg
cttgaatctcacttttaccgccgtctaaaaatttttaataataaaaaattaaaataaata
aaaagacaggtcaaggtgaagcttattttaaagcattaattagttacttataaa------
------------------ttaaagaaatagaattgaaaagtaattttatttaaaatacta
taattaataagaaaaaa-------------------------------------------
--------------------ggaaaatgtttcaagagaa-
>MY5066_Hexurella_MuleMtns_Escabrosa
-------------------------aattcgtgccagcatctgcg---------------
----------------------ttttttcgagaaacttgttaattaatcgaaaatactcg
cttgaatctcacttttaccgccgtctaaaaatttttaataataaaaaattaaaataaata
aaaagacaggtcaaggtgaagcttattttaaagcattaattagttacttataaaaactat
ttaagaaactaaattcaattaaagaaatagaattgaaaagtaattttatttaaaatacta
taattaataagaaaaaaaagtgcacatatcgcccgtcaccctcctcaagaagaggtaagt
cgtaacaaagttgaaatattg-------------------
>MY5071_Hexurella_SantaRitaMtns_AlisoSprings
aaaagaaggaaattttttcaagaaaaattcgtgccagcatctgcggttaaacgttaatga
aaaactatt--------ttttctttattcgagaaacttgttaattaatcgaaaatactcg
ttagaat-ttacttttaccgccgtccaaagatttttaaaaataaaaaattttaataaata
gaaagacaggtcaaggtgaagcctattttaaagaattaattagttacttatgaaaatcat
ttaagaaataaagttttatttaagaaatagaattgaaaagtaattttattt-aaatacta
aaattaataagaaaaaa----------------------------------------agt
cgtaacaaagttgaaatattggaaaatgtttcaagagaaa
>MY5075_Hexurella_ChiricahuaMtns_CaveCrkCyn
aaaaaaagaaaattttttcaagaaaaattcgtgccagcatctgcggttaaacgttaatga
aaaattattctattattttttctttttttgagaaacttgttaat-aatcgaaaatactcg
cttaattctcacttttaccgccgtctaaaaatttttaaaaataaaaaatttaaataaata
aaaagacaggtcaaggtgaagctaattttaaagaattaattagttacttataaaaattat
ttaaggaattaatttaaattaagaaaacagaattaaaaagtaattttatttaagaaaata
taattaataagaaaaaaaagtgcacatatcgcccgtcaccctcttcaagaagaggtaagt
cgtaacaaagttgaaatattggaaaatgtttcaagagaaa
>MY5126_Hexurella_SantaCatalinaMtns_NuggetCyn
aaaagaagaaaa----tttaagtgaaattttttttag----------------------a
caaatttttctattattttttcttcattcgagaaacttgttaattaatcgaaaatactcg
ttagaatttcacttttaccgccgtccaaagatttttaaaaataaaaaattttaataaata
gaaagacaggtcaaggtgaagcctattttaaagaattaattagttacttatgaaaataat
ttaaggaatcagatttaactaaagaaaaagaattgaaaagtaattttatttaaaatatta
taattaataagaaaaaaaagtgcacatatcgcccgtcaccctcttcaagaagaggtaagt
cgtaacaaagttgaaatattggaaaatgtttcaagagaaa
>MY5127_Hexurella_WhetstoneMtns_FrenchJoeCyn
aaaagaagaaaattttttcaagaaaaattcgtgccagcatctgcggttaaacgttaatga
aaaattattctattattttttcttttttcgagaaacttgttaattaatcgaaaatactcg
ttttaaccttacttttaccgccgtcc-aagatttttaaaaataaaaaattttaataaata
aaaagacaggtcaaggtgaagcctactttaaaggattaattagttactcatgaaaattat
ttaaggaattttatttaataaaagaaatagaattgaaaagtaattttatttaaaatacta
aaattaataagaaaaaaaagtgcacatatcgcccgtcaccctcttcaagaagaggtaagt
cgtaacaaagttgaaatattggaaaatgtttcaagagaaa
>MY5128_Hexurella_WhetstoneMtns_FrenchJoeCyn
aaaagaagaaaattttttcaagaaaaattcgtgccagcatctgcggttaaacgttagtga
aaaattattctattattttttcttctttcgagaaacttgttaattaatcgaaaatactcg
cttaattcttacttttaccgccgtccaaagatttttaaaaataaaaaatttcaataaata
aaaagacaggtcaaggtgaaacccattttaaagaattaattagttacccatgaaaattat
ttaaggaattgaatttaattaaagaaacagaattgaaaagtaattccatttaaaatacta
aaattaataagaaaaaaaagtgcacatatcgcccgtcaccctcttcaagaagaggtaagt
cgtaacaaagttgaaatattggaaaatgtttcaagagaaa
>MY5131_Hexurella_PedregosaMtns_PruneCyn
aaaagaagaaaattttttcaagaaaaattcgtgccagcatctgcggttaaacgttaatga
aaaattattctattattttttctttttttgagaaacttgttaattaatcgaaaatacccg
ttaaactttcacttttaccgccgtctaaaaatttttaaaaataaaaaattttaataaata
aaaagacaggtcaaggtgaagctaattttaaagaattaattagttacttatgaaaaccat
tttagataaaaaaataaattaaagaaatagaattaaaaagtaattttatttaaaaaaata
aaattaataagaaaaaaaagtgcacatatcgcccgtcaccctcttcaagaagaggtaagt
cgtaacaaagttgaaatattggaaaatgtttcaagagaaa
>MY5132_Hexurella_PedregosaMtns_PruneCyn
aaaagaagaaaattttttcaagaaaaattcgtgccagcatctgcggttaaacgttaatga
aaaattattctattattttttctttttttgagaaacttgttaattaatcgaaaatacccg
ttaaactctcacttttaccgccgtctaaaaatttttaaaaataaaaaattttaataaata
aaaagacaggtcaaggtgaagctaattttaaagaattaattagttacttatgaaaaccat
ttaagaaattaattttaat---aaaaatagaattaaaaagtaattttatttaaaaaaata
aaattaataagaaaaaaaagtgcacatatcgcccgtcaccctcttcaagaagaggtaagt
cgtaacaaagttgaaatattggaaaatgtttcaagagaaa
>MY5147_Hexurella_DragoonMtns_NF_345A
aaaagaaggaaattttttcaagaaaaattcgtgccagcatctgcggttaaacgttaatga
aaaattattctattattttttcttttttcgagaaacttgttaattaatcgaaattacccg
ttttaatctcacttttaccgccgtctaaagatttttaaaaataaaaaattttaataaatt
agaagacaggtcaaggtgaagcctatttttaagaattaattagttacttataaaaatcat
ttaagaaattaaatttaattaaggaaacagaattgaatagtaattttatttaaaatatta
aaattaac------------------------------ccctcttcaagaagaggtaagt
cgtaacaaagttgaaatattggaaaatgtttcaagagaaa
>MY5152_Hexurella_WhetstoneMtns_ApacheCyn
aaaagaagaaaattttttcaagaaaaattcgtgccagcatctgcggttaaacgttaatga
aaaattattctattattttttcttttttcgagaaacttgttaattaatcgaaaatactcg
ttttaatctcacttttaccgccgtccaaagatttttaaaaataaaaaatttcaataaata
aaaagacaggtcaaggtgaagcctattttaaagaattaattagttacctatgaaaataat
ttaaggaaataaatttaactaaagaaacagaattggaaagtaattctatttaaaatatta
ttattaataagaaaaaaaagtgcacatatcgcccgtcaccctcttcaagaagaggtaagt
cgtaacaaagttgaaatattggaaaatgtttcaagagaaa
>MY5154_Hexurella_SantaRitaMtns_AdobeCyn
aaaaaaagaaaattttttcaagaaaaattcgtgccagcatctgcggttaaacgttagtga
aatattattctattattttttctttattcgagaaacttgttaattaatcgaaaacactcg
ttttagttttacttttaccgccgtccaaagatttttaaaaataagaaatttcaataaata
gaaagacaggtcaaggtgaagcctattttaaagtattaattagttactaataaagattat
ttaagaatctaagtttaattaaagaaacagaattgaaaagtaatcttatttaatatatta
aaattaatgagaaaaaaaagtgcacatatcgcccgtcaccctcttcaagaagaggtaagt
cgtaacaaagttgaaatattggaaaatgtttcaagagaaa
>MY5157_Hexurella_SantaCatalinaMtns_Redington
aaaagaagaaaattttttcaagaaaaattcgtgccagcatctgcggttaaacgttaatga
aaaattattctaatattttttctttttttgagaaattta---------------------
------------------------------------------------------------
------------------------------------------------------------
---------------------------------------------------aaaaaaata
aaattaataagaaaaaaaagtgcacatatcgcccgtcaccctcttcaagaagaggtaagt
cgtaacaaagttgaaatattggaaaatgtttcaagagaaa
>MY5164_Hrupicola_Temecula
aaaagaagaaaatttcatcaagaaaaattcgtgccagcatctgcggttaaacgttaatga
taatttatt--------ttttcttaacttgaggaacttgttaattaattgataacactca
ctcaattctcacttttaccgccgtctaaaaatttttaaaaataaaaaatttcaataaa--
------------------------------------------------------------
------------------------------------------------------------
------------------------------------------------------------
----------------------------------------
>MY5175_Hapachea_HarshawRd_PatagoniaMtns
aaaagaagaaaattttttcaagaaaaattcgtgccagcatctgcggttaaacgttaatga
aaagttattctactatt-------------------------------------------
--------------------------taaaattttta---ttctaaaatttaagtgaa--
----------------tgaagcccattttaaagaattaattagttacttataaaaattat
ttaagaaataaagtttaatttaggaaacagaattgaaaagtaatttcattt-aaatacta
aaattaataagaaaaaaaagtgcacatatcgcccgtcaccctcttcaagaagaggtaagt
cgtaacaaagttgaaatattggaaaatgtttcaagagaaa
>MY5267_Hencina_CerroBolla
------------------------------------------------------------
-----------------ttttcttaacttgaggaacttgttaacttatcgaaaccactcg
ctccatttttacttttaccgccgcctaaaaatttttaaaaataaaaaattttaataaa--
-----------------------------------------------ttaaaaaaattat
taaaggaattactttttattaacgaaaaagaattaagaagtaattttacttaaaacaaaa
aaattaataagaaaaaaaagtgcacatatcgcccgtcaccctcctcaagaagaggtaagt
cgtaacaaagtt----------------------------
>MY5276_Hexurella_SanPedro_Martir
------------------------------------------------------------
---------ctattattttttcttaacttgaggaacttgttaattaatcgaaattacccg
atcaattctcacttttaccgccgcctaaaaacttttaaaaataaaaaatttaaataaata
aaaagacaggtcaaggtgaagctaattttaaagaattaattagttacttattaaatttat
taaaagaattaatttttattaacgaaaaagaattaagaagtaatt--------------a
aaattaataagaaaaaaaagtgcacatatcgcccgtcaccctcttcaagaagaggtaagt
cgtaacaaagttgaaatattggaaaatgtttcaagagaaa
>MY5280_Hexurella_ArroyoSalado
------------------------------------------------------------
---------ctattatt---------------gaacttgttaatttatcgaaa-tactcg
cttaaatctcacttttaccgccgtctaaaaatttttaaaaataaaaaatttcaataaata
aaaaggcaggtcaaggtgaagccatcattaaagg--------------------------
------------------------------------------------------------
------------------------------------------------------------
----------------------------------------
>MY5282_Hexurella_ArroyoSalado
aaaagaagaaaattttttcaagaaaaattcgtgccagcatctgcggttaaacgttaatga
aaaattattctattatt-------------------------------------------
------------------------------------------------------------
------------------------------------------------------------
--------------------------------------------tttattt-------ta
aaggtaat----------------------------------------------------
----------------------------------------
>MY5309_Hapachea_JohnnyLyon_Hills
------------------------------------------------------------
---------ctattattttttcttttttcgagaaacttgttaactaatcgaaaatactcg
tttaaatctcacttt----------------------aaaataaaaaattccaataaata
aaaagacaggtcaaggtgaagcctattttaaagaattaattagttacttataaaaactat
ttaagaaattaaatttaattaaggaaacagaattgaaaagtaattttatttaaaatacta
taattaataagaaaaaaaagtgcacatatcgcccgtcaccctcttcaagaagaggtaagt
cgtaacaaagttgaaatattggaaaatgtttcaagagaaa
>MY5310_Hexurella_AntelopeCyn_CerbatMtns
------------------------------------------------------------
------------------------------------------------------------
----------------------gcctaaaaatttttaaaaacaaaaaatttaaataaatt
aaaagacaggtcaaggtgaagcttacctagaagaattaattagttacacataaaaattat
ttaaggaattcaattgaattttaaaaaaagaattgaatagtaattttatttaacacaata
aaattaaaaagaaaaaaaagtgcacatatcgcccgtcaccctcttcaagaagaggtaagt
cgtaacaaagttgaaacactgggaaa--------------
>MY5311_Hexurella_AntelopeCyn_CerbatMtns
------------------------------------------------------------
------------------------------------------------------------
------------------------------------------------------------
------------------------------------------------------------
------------------------------------------------------------
----taataagaaaaaaaagtgcacatatcgcccgtcaccctcttcaagaagaggtaagt
cgtaacaaagttgaaatattggaaaatgtttcaagaga--
>MY5312_Hexurella_FoxCyn_MusicMtns
gaaagaaagaaattttttcaagaaaaattcgtgccagcatctgcggttaaacgttaatga
ataattatt---------------------------------------------------
-----------------------------------------taaaaaatttaaagaa---
------------------------------------------------------------
------------------------------------------------------------
------------------------------------------------------------
----------------------------------------
