# Supplementary material for: ﻿Species delimitation, biogeography, and natural history of dwarf funnel web spiders (Mygalomorphae, Hexurellidae, Hexurella) from the United States / Mexico borderlands
Source: Zookeys. 2023 Jun 14;1167:109–57. doi: 10.3897/zookeys.1167.103463 (PMC10285686; doi:10.3897/zookeys.1167.103463)
Supplement: Supplementary material 3 — Input matrices, analysis log files, and output tree files for nuclear and mitochondrial analyses [file zookeys-1167-109_article-103463__-s003.zip › uce-2007.fasta]

>MY0059_Hapachea_SantaRitaMtns_MaderaCyn
TTAGTTCCAGTTTACATCAGTTTTAATTCTTGAGTTTTGTGTTCTTTTCAATCCAGGTGG
CGTTTGGTTCAGGCAGCTTTTCCACATGTCATGCACTGTTGTGCTGCTTTGCTTTATCGC
CGTAAAGACCGCTGCCTGGATAAACTGGGCACAGCCGAGACAAAATTACTCTACACTTTG
CATTGGATCATTTTAGATGCTGCAGAAGAATGTGCAGATGCAGAAGTTGATCATGGAAAC
TTTCATCCTCCAAGTCATTATTTATTTCCAATATCAGCAATTCAGGTAGGAAGCTTGTAT
AAAATAATTAATGGATTGCTAAGGAAATAGTCACTTATAAAAAAACTCACACGTAAAATT
TTTAGCACGTTTTTCATCATTACTGCTATGAAGT
>MY0139_Hexurella_SanDiego_Guatay
TTAGTTCATATTTACATGAGTTTTAATTCCTGAGTTTTTTTTTTTTTTTTATTCAGGTGG
CGTTTGGTTCAGGCAGCTTTTCCCCATGTCATGCACTGTTGTGCTGCTTTGCTTTATCGC
CGTAAAGACCGCTGCCTGGATAAACTGGGCACGGCCGAGACAAAATTACTCTACACTTTG
CATTGGATCATTTTAGATGCTGCGGAAGAATGTGCAGATGCAGAAGTTGATCATGGAAAC
TTTCATCCTCCGAGTCATTATTTATTTCCAATATCAGCAATTCAGGTAAGAAGCTTGTGT
AAAGTAATTAATGGATTGCTAAGAAAATAGTCACTCATAAAAAAACTCACGCATAAAATT
TTCAGCACATTTTTCATCATTATTTTTGTGAAGT
>MY5053_Hexurella_ChiricahuaMtns_PriceCyn
TTAGTTCTAGTTTACATCAGTTTTTATTCTTGAGTTTTGCGTTCTTTACAATCCAGGTGG
CGTTTGGTTCAGGCAGCTTTTCCACATGTCATGCACTGTTGTGCTGCTTTGCTTTATCGC
CGTAAAGACCGCTGCCTGGATAAACTGGGCACAGCCGAGACAAAATTACTCTACACTTTG
CATTGGATCATTTTAGACGCTGCAGAAGAATGTGCAGATGCAGAAGTTGATCATGGAAAC
TTTCATCCTCCAAGTCATTATTTATTTCCAATATCAGCAATTCAGGTAAGAAGCTTGTAT
AAAATAATTAATGCA-----AAAGAAATAGTCACTTATAAAAAAACTCACACGTAAAATT
TTTAGCACATTTTTTATCATTACTGCTGTGAAGT
>MY5064_Hexurella_MuleMtns_Escabrosa
------------------------------------------------------------
--------------------------------GCACTGTTGTGCTGCTTTGCTTTATCGC
CGTAAAGACCGCTGCCTGGATAAACTGGGTACAGCCGAGACAAAATTACTCTACACTTTG
CATTGGATCATTTTAGACGCTGCAGAAGAATGTGCAGATGCAGAAGTTGATCATGGAAAC
TTTCATCCTCCAAGTCATTATTTATTTCCAATATCAGCAATTCAGGTAAGAAGCTTGTAT
AAAATAAGTAATGGATTGCTAAAGAAATAGTCACTTATAAAAAAACCCACAGGTAAAATT
TTTAGCACATTTTTTATCATTACTTCTAATAAGT
>MY5066_Hexurella_MuleMtns_Escabrosa
TTAGATCAAGTTTACATCAGTTTTAATTCTTGATTTTTGTGTTCTTTCAAATCCAGGTGG
CGTTTGGTTCAGGCAGCTTTTCCACATGTCATGC-----TGTGCTGCTTTGCTTTATCGC
CGTAAAGACCGCTGCCTGGATAAACTGGGTACAGCCGAGACAAAATTACTCTACACTTTG
CATTGGATCATTTTAGACGCTGCAGAAGAATGTGCAGATGCAGAAGTTGATCATGGAAAC
TTTCATCCTCCAAGTCATTATTTATTTCCAATATCAGCAATTCAGGTAAGAAGCTTGTAT
AAAATA--TAATGGATTGCTAAAGAAATAGTCACTTATAAAAAAACCC------------
----------------------------------
>MY5071_Hexurella_SantaRitaMtns_AlisoSprings
TTAGTTCAAGTTTACATCAGTTTTAATTCTTGAGTTTTGTGTTCTTTTCAATCCAGGTGG
CGTTTGGTTCAGGCAGCTTTTCCACATGTCATGCACTGTTGTGCTGCTTTGCTTTATCGG
CGTAAAGACCGCTGCCTGGATAAACTGGGCACAGCCGAGACAAAATTACTCTACACTTTG
CATTGGATCATTTTAGACGCTGCAGAAGAATGTGCAGATGCAGAAGTTGATCATGGAAAC
TTTCATCCTCCAAGTCATTATTTATTTCCAATATCAGCAATTCAGGTAAGAAGCTTGTAT
AAAATAATTAATGGATTGCTAAAGAAATAGTCACTTATAAAAAAACTCACACGTAAAATT
TTTAGCACATTTTTAATCATTACTGCTATGAAGT
>MY5075_Hexurella_ChiricahuaMtns_CaveCrkCyn
---------------------------------------TGTTCTTTTCAATCCAGGTGG
CGTTTGGTTCAGGCAGCTTTTCCACATGTCATGCACTGTTGTGCTGCTTTGCTTTATCGC
CGTAAAGACCGCTGCCTGGATAAACTGGGCACTGCCGAGACAAAATTACTCTACACTTTG
CATTGGATCATTTTAGACGCTGCAGAAGAATGTGCAGATGCAGAAGTTGATCATGGAAAC
TTTCATCCTCCAAGTCATTATTTATTTCCAATATCAGCAATTCAGGTAAGAAGCTTGTAT
AAAATAGGTAATGGATTGCTAAAGAAATAGTCTCTTATAAAAAAACTCACATGTAAAATT
TTTAGCGCATTTTTCATCATTACTGCTGTGAAGT
>MY5126_Hexurella_SantaCatalinaMtns_NuggetCyn
------------------------------------------------------------
--------TCAGGCAGCTTTTCCACATGTCATGCACTGTTGTGCTGCTTTGCTTTATCGC
CGTAAAGACCGCTGCCTGGATAAACTGGGTACAGCCGAGACAAAGTTACTCTACACTTTG
CATTGGATCATTTTAGATGCTGCAGAGGAATGTGCAGATGCAGAAGTTGATCATGGAAAC
TTTCATCCTCCAAGTCATTATTTATTTCCAATATCAGCAATTCAGGTAAGAAGCTTGTAT
AAAATAATTAATGGATTTCAAAAGAAATAGTCACTTATAAAAAG---------TAAAATT
TTTAGCACATTTTTCATCATTACTGCTATGAAGT
>MY5127_Hexurella_WhetstoneMtns_FrenchJoeCyn
------------------------------------------------------------
-----------------------------------CTGTTGTGCTGCTTTGCTTTATCGC
CGTAAAGACCGCTGCCTGGATAAACTGGGCACAGCCGAGACAAAATTACTCTACACTTTG
CATTGGATCATTTTAGACGCTGCAGAAGAATGTGCAGATGCAGAAGTTGATCATGGAAAC
TTTCATCCTCCAAGTCATTATTTATTTCCAATATC-------------------------
------------------------------------------------------------
----------------------------------
>MY5128_Hexurella_WhetstoneMtns_FrenchJoeCyn
------------------------------------------------------------
----------------CTTTTCCGCATGTCATGCACTGTTGTGCTGCT-TGCTTTATCGC
CGTAAAGACCGCTGCCTGGATAAACTGGGCACAGCCGAGACAAAATTACT-TACACTTTG
CATTGGATCATTTTAGACGCTGCAGAAGAATGTGCAGATGCAGA----------------
------------------------------------------------------------
------------------------------------------------------------
----------------------------------
>MY5131_Hexurella_PedregosaMtns_PruneCyn
TTAGTTCAAGTTTACATCAGTTTTTATTCTTGAGTTTTGTGTTCTTTTCAATCCAGGTGG
CGTTTGGTTCAGGCAGCTTTTCCACATGTCATGCACTGTTGTGCTGCTTTGCTTTATCGC
CGTAAAGACCGCTGCCTGGATAAACTGGGCACAGCCGAGACAAAATTACTCTACACTTTG
CATTGGATCATTTTAGACGCTGCAGAAGAATGTGCAGATGCAGAAGTTGATCATGGAAAC
TTTCATCCTCCAAGTCATTATTTATTTCCAATATCAGCAATTCAGGTAAGAAGCTGGTAT
AAAGTAATTAATGGATTGCTAAAGAAATAGTCACTTATAAAAAAACTCACACGTAAAATT
TTTAGCACATTTTTCATCATTACTGCTATGAAGT
>MY5132_Hexurella_PedregosaMtns_PruneCyn
TTAGTTCAAGTTTACATCAGTTTTTATTCTTGAGTTTTGTGTTCTTTTCAATCCAGGTGG
CGTTTGGTTCAGGCAGCTTTTCCACATGTCATGCACTGTTGTGCTGCTTTGCTTTATCGC
CGTAAAGACCGCTGCCTGGATAAACTGGGCACAGCCGAGACAAAATTACTCTACACTTTG
CATTGGATCATTTTAGACGCTGCAGAAGAATGTGCAGATGCAGAAGTTGATCATGGAAAC
TTTCATCCTCCAAGTCATTATTTATTTCCAATATCAGCAATTCAGGTAAGAAGCTGGTAT
AAAGTAATTAATGGATTGCTAAAGAAATAGTCACTTATAAAAAAACTCACACGTAAAATT
TTTAGCACATTTTTCATCATTACTGCTATGAAGT
>MY5136_Hexurella_MiddlemarchCyn
TTAGTTCAAGTTTACATCAGTTTTTATTCTTA----------------------------
-----------------------------------CTGTTGTGCTGCTTTGCTTTATCGC
CGTAAAGACCGCTGCCTGGATAAACTGGGCACAGCTGAGACAAAATTACTCTACACTTTG
CATTGGATCATTTTAGATGCTGCAGAAGAATGTGCAGATGCGGAAGTTGATCATGGAAAC
TTTCATCCTCCAAGTCATTATTTATTTCCAATATCAGCAATTCAGGTAAGAAGCTTGTG-
------------------------AAATAGTCATTTATAAAAA-ACTCACAT--------
---------TTTTTCAGCATTACTGCTATGAAGT
>MY5147_Hexurella_DragoonMtns_NF_345A
TTAGTTCAAGTTTACATCAGTTTTTATTCTTGAGTTTTGTGTTCTTTTCAATCCAGGTGG
CGTTTGGTTCAGGCAGCTTTTCCACATGTCATGCACTGTTGTGCTGCTTTGCTTTATCGC
CGTAAAGACCGCTGCCTGGATAAACTGGGCACAGCTGAGACAAAATTACTCTACACTTTG
CATTGGATCATTTTAGATGCTGCAGAAGAATGTGCAGATGCAGAAGTTGATCATGGAAAC
TTTCATCCTCCAAGTCATTATTTATTTCCAATATCAGCAATTCAGGTAAGAAGCTTGTAT
AAAATAATTAATGGATTGCTAAAGAAATAGTCATTTATAAAAAA-CTCACACGTAAAATT
TTTAGCACATTTTTCAGCATTACTGCTATGAAGT
>MY5152_Hexurella_WhetstoneMtns_ApacheCyn
TTAGTTCAAGTTTACATCAGTTTTAATTCTTGAGTTTTGTGTTCTTTTCAATCCAGGTGG
CGTTTGGTTCAGGCAGCTTTTCCGCATGTCATGCACTGTTGTGCTGCTTTGCTTTATCGC
CGTAAAGACCGCTGCCTGGATAAACTGGGCACAGCCGAGACAAAATTACTCTACACTTTG
CATTGGATCATTTTAGATGCTGCAGAAGAATGTGCAGATGCAGAAGTTGATCATGGAAAC
TTTCATCCTCCAAGTCATTATTTATTTCCAATATCAGCAATTCAGGTAAGAAGCTTGTAT
AAAATAATTAATGGATTGCTAAAGAAATAGTTACTTATAAAAAAACTCACACGTAAAATT
TTTAGCACATTTTTCATCATTGCTGCTATGAAGT
>MY5154_Hexurella_SantaRitaMtns_AdobeCyn
TTAGTTCAAGTTTACATCAGTTTTAATTCTTGAGTTTTCTGATCTTTTCAATCCAGGTGG
CGTTTGGTTCAGGCAGCTTTTCCACATGTCATGCACTGTTGTGCTGCTTTGCTTTATCGC
CGTAAAGACCGCTGCCTGGATAAACTGGGCACAGCCGAGACAAAATTACTCTACACTTTG
CATTGGATCATTTTAGACGCTGCAGAAGAATGTGCAGATGCAGAAGTTGATCATGGAAAC
TTTCATCCTCCAAGTCATTATTTATTTCCAATATCAGCAATTCAGGTAAGAAGCTTGTAT
AAAATAATTAATGGATTGCTAAAGAAATAGTCACTTA----------------TAAAATT
TTTAGCACATTTTTCATCATTACTGCTATGAAGT
>MY5157_Hexurella_SantaCatalinaMtns_Redington
TTAGTTCAAGTTTACATCAGTTTTAATTCTTGAGTTTTGTGTTCTTTTCAATCCAGGTGG
CGTTTGGTTCAGGCAGCTTTTCCACATGTCATGCACTGTTGTGCTGCTTTGCTTTATCGC
CGTAAAGACCGCTGCCTGGATAAACTGGGCACAGCCGAGACAAAATTACTCTACACTTTG
CATTGGATCATTTTAGACGCTGCAGAAGAATGTGCAGATGCAGAAGTTGATCATGGAAAC
TTTCATCCTCCAAGTCATTATTTATTTCCAATATCAGCAATTCAGGTAAGAAGCTTGTAT
AAAATAATTAATGGATTGCAAAAGAAATAGTCACTTATGAAAAA--------GTAAAATT
TTTAGCACATTTTTCATCATTACTGCTATGAAGT
>MY5175_Hapachea_HarshawRd_PatagoniaMtns
TTAGTTCAAGTTTACATCACTTTTAATTCTTGAGTTTTGTGTTCTTTTCAATCCAGGTGG
CGTTTGGTTCAGGCAGCTTTTCCACATGTCATGCACTGTTGTGCTGCTTTGCTTTATCGC
CGTAAAGACCGCTGCCTGGATAAACTGGGCACAGCCGAGACAAAATTACTCTACACTTTG
CATTGGATCATTTTAGATGCTGCAGAAGAATGTGCAGATGCAGAAGTTGATCATGGAAAC
TTTCATCCTCCAAGTCATTATTTATTTCCAATATCAGCAATTCAGGTAAGAAGCTTGTAT
AAAATAATTAATGGATTGCTAAAGAAATAGTCACTTA----------------TAAAATT
TTTAGCACATTTTTCATCATTACTGCTATGAAGT
>MY5181_Hapachea_MustrangPk_MustangMtns
--------------------------------------------------ATCCAGGTGG
CGTTTGGTTCAGGCAGCTTTTCCACATGTCATGCACTGTTGTGCTGCTTTGCTTTATCGC
CGTAAAGACCGCTGCCTGGATAAACTGGGCACAGCCGAGACAAAATTACTCTACACTTTG
CATTGGATCATTTTAGATGCTGCAGAAGAATGTGCAGATGCAGAAGTTGATCATGGAAAC
TTTCATCCTCCAAGTCATTATTTATTTCCAATATCGGCAATTCAGGTAAGAAGCTTGTAT
AAAATAATTAATGGATTGCTAAAGAAATAGTCACTTATAAAAAAACTCACACGTAAAATT
TTTAGCGCATTTTTCATCATTACTGCTATGAAG-
>MY5193_Hapachea_HarshawRd_PatagoniaMtns
TTAGTTCAAGTTTACATCACTTTTAATTCTTGAGTTTTGTGTTCTTTTCAATCCAGGTGG
CGTTTGGTTCAGGCAGCTTTTCCACATGTCATGCACTGTTGTGCTGCTTTGCTTTATCGC
CGTAAAGACCGCTGCCTGGATAAACTGGGCACAGCCGAGACAAAATTACTCTACACTTTG
CATTGGATCATTTTAGATGCTGCAGAAGAATGTGCAGATGCAGAAGTTGATCATGGAAAC
TTTCATCCTCCAAGTCATTATTTATTTCCAATATCAGCAATTCAGGTAAGAAGCTTGTGT
AAAATAATTAATGGATTGC-----------------------------------------
----------------------------------
>MY5194_Hapachea_Ordsummit_MtOrd
TTAGTTCAAGTTTACATCAGTTTTAATTCTTCAGTTTTGTGTTCCTTTCAATTCAGGTGG
CGTTTGGTTCAGGCAGCATTTCCACATGTCATGCACTGTTGTGCTGCTTTACTTTATCGC
CGTAAAGACCGTTGCCTGGATAAACTGGGCACAGCTGAGACAAAATTACTCTA-ACTTTG
CATTGGATCATTTTAGATGCTGCTGAAGAATGTGCAGATGCAGAAGTTGATCATGGAAAT
TTCCATCCTCCAAGTCATTATTTATTTCCAATATCAGCAATTCAGGTGAGAATCTTATAT
AAACTAATTAATGGATT---------------ACTCATAAAAAAACTCACAAATCAATA-
----------------------------------
>MY5195_Hapachea_Ordsummit_MtOrd
TTAGTTCAAGTTTACATCAGTTTTAATTCTTCAGTTTTGTGTTCCTTTCAATTCAGGTGG
CGTTTGGTTCAGGCAGCATTTCCACATGTCATGCACTGTTGTGCTGCTTTACTTTATCGC
CGTAAAGACCGTTGCCTGGATAAACTGGGCACAGCTGAGACAAAATTACTCTACACTTTG
CATTGGATCATTTTAGATGCTGCTGAAGAATGTGCAGATGCAGAAGTTGATCATGGAAAT
TTCCATCCTCCAAGTCATTATTTATTTCCAATATCAGCAATTCAGGTGAGAATCTTATAT
AAACTAATTAATGGATT---------------ACTCATAAAAAAACTCACACATGAAATT
TTTAGCACGATTCTCATCATTACTGCTATGAAGT
>MY5266_Hencina_CerroBolla
TTTGTTCAAGTTTACATGAGTTTTAATTCTTGAGTTCTGTGTTCTTTTCAATTCAGGTGG
CGTTTGGTTCAGGCAGCTTTTCCCCATGTCATGCATTGTTGTGCTGCTTTGCTTTATCGC
CGTAAAGACCGCTGCCTGGATAAACTGGGCACAGCCGAGACAAAATTACTGTACACTTTG
CATTGGATCATTTTAGATGCTGCGGAAGAATGTGCAGATGCAGAAGTTGATCATGGAAAC
TTTCATCCTCCGAGTCATTATTTATTTCCAATATCAGCAATTCAGGTAAAAAGCTTGTGT
AAAGTAATTAATGGATTGCTAAAAAAATAGTTACTCACAAAAAAACTCACACATAAAATT
TTCTGCACATTTTTCATCCTTATTTCTGTGAA-T
>MY5267_Hencina_CerroBolla
TTAGTTCAAGTTTACATGAGTTTTAATTCTTGAGTTCTGTGTTCTTTTCAATTCAGGTGG
CGTTTGGTTCAGGCAGCTTTTCCCCATGTCATGCATTGTTGTGCTGCTTTGCTTTATCGC
CGTAAAGACCGCTGCCTGGATAAACTGGGCACAGCCGAGACAAAATTACTGTACACTTTG
CATTGGATCATTTTAGATGCTGCGGAAGAATGTGCAGATGC-GAAGTTGATCATGGAAAC
TTTCATCCTCCGAGTCATTATTTATTTCCAATATCAGCAATTCAGGTAAAAAGCTTGTGT
AAAGTAATTAATGGATTGCTAAAAAAATAGTTACTCACAAAAAAACTCACACATAAAATT
TT--------------------------------
>MY5269_Hexurella_GuadalupeValley
TTAGTTCAAATTTACATGAGCTTTAATTCTTGAGTTCTGTGTTCTTTTCAATTCAGGTGG
CGTTTGGTTCAGGCAGCTTTTCCCCATGTCATGCATTGTTGTGCTGCTTTGCTTTATCGC
CGTAAAGACCGCTGCCTGGATAAACTGGGCACAGCCGAGACAAAATTACTCTACACTTTG
CATTGGATCATTTTAGATGCTGCAGAAGAGTGTGCAGATGCAGAAGTTGATCATGGAAAC
TTTCATCCTCCAAGTCATTATTTATTTCCAATATCAGCAATTCAGGTAAAAAGCTTGTGT
AAAGTAATTAATGGATTGCTAAAAAAATAGTTACTCATAAAAAAACTGACACATAAAATT
TTCAACGCATTTTTCATCC---------------
>MY5271_Hexurella_GuadalupeValley
TTAGTTCAAATTTACACGAGTTTTAATTCTTGAGTTCTGTGTTCTTTTCAATTCAGGTGG
CGTTTAGTTCAGGCAGCTTTTCCCCATGTCATGCATTGTTGTGCTGCTTTGCTTTATCGC
CGTAAAGACCGCTGCCTGGATAAACTGGGCACAGCCGAGACAAAATTACTCTACACTTTG
CATTGGATCATTTTAGATGCTGCAGAAGAATGTGCAGATGCAGAAGTTGATCATGGAAAC
TTTCATCCTCCAAGTCATTATTTATTTCCAATATCAGCAATTCAGGTAAAAAGCTCGTGT
AAAGTAATTAATGGATTGCTAAAAAAATAGTTACTCATAAAAAAACTGACACATAAAATT
TTCAACACATTTTTCATCCTTATTTCTGTGAA-T
>MY5276_Hexurella_SanPedro_Martir
TTAGTTCAAGTTTACATGAGTTTTAATTCTTGAGTTCCGTGTTCTTTTCAATTCAGGTGG
CGTTTGGTTCAGGCAGCTTTTCCCCATGTCATGCATTGTTGTGCTGCTTTGCTTTATCGC
CGTAAAGACCGCTGCCTGGATAAACTGGGCACAGCTGAGACAAAATTACTCTACACTTTG
CATTGGATCATTTTAGATGCTGCCGAAGAATGTGCGGATGCAGAAGTTGATCATGGAAAC
TTTCATCCTCCGAGTCATTATTTATTTCCAATATCAGCAATTCAGGTAAAAAACTTGTGT
AAAGTAATTAATGGATTGCTAAAAAAATAGTTACTCATAAAAAAACTCACACAACAAATT
TTCAGCACATTTTTCATCCTTATTTCTGTGAA-T
>MY5277_Hexurella_SanPedro_Martir
-------------------GTTTTAATTCTTGAGTTCCGTGTTCTTTTCAATTCAGGTGG
CGTTTGGTTCAGGCAGCTTTTCCCCATGTCATGCATTGTTGTGCTGCTTTGCTTTATCGC
CGTAAAGACCGCT-CCTGGATAAACTGGGCACAGCTGAGACAAAATTACTCTACACTTTG
CATTGGATCATTTTAGATGCTGCCGAAGAATGTGCGGATGCAGAAGTTGATCATGGAAAC
TTTCATCCTCCGAGTCATTATTTATTTCCAATATCAGCAATTCAGGTAAAAAACTTGTGT
AAAGTAATTAATGGATTGCTAAAAAAATAGTTACTCATAAAAAAACTCACACAACAAATT
TTCAGCACATTTTTCATCCCTATTTCTGTGAA-T
>MY5280_Hexurella_ArroyoSalado
--------------CATGAGTTTTAATTCTTGAGTTTTGTGTTCTTTTCTATTCAGGTGG
CGTTTGGTTCAGGCAGCTTTTCCCCATGTCATGCACTGTTGTGCTGCTTTGCTTTATCGC
CGTAAAGACCGCTGCCTGGATAAACTGGGCACAGCCGAGACAAAATTACTCTACACTTTG
CATTGGATCATTTTAGATGCTGCAGAAGAATGTGCAGATGCAGAAGTGGATCATGGAAAC
TTTCATCCTCCGAGTCATTATTTATTTCCAATATCAGCAATTCAGGTAAGAAGCTTGTGT
AAAGTAATTAATGGATTTCTAGAAAAATAGTC-CTCATAAAAAAACTCA--CATAAAATT
TTGAGCACATTTTTCATCATTATTTCTGTGAAGT
>MY5282_Hexurella_ArroyoSalado
------------------------------------------------------------
-----------GGCAGCTTTTCCCCATGTCATGCACTGTTGTGCTGCTTTGCTTTATCGC
CGTAAAGACCGCTGCCTGGATAAACTGGGCACAGCCGAGACAAAATTACTCTACACTTTG
CATTGGATCATTTTAGATGCTGCAGAAGAATGTGCAGATGCAGAAGTGGATCATGGAAAC
TTTCATCCTCCGAGTCATTATTTATTTCCAATATCAGCAATTCAGGTAAGAAGCTTGTGT
AAAGTAATTAATGGACT--------------------------------CACATAAAATT
TTGAGC----------------------------
>MY5286_Hrupicola_SweetwaterSpr_OrdMtn
-------------------------------------------------------GGTGG
CGTT--GTTCAGGCAGCTTTTCCCCATGTCATGCACTGTTGTGCTGCTTTGCTTTATCGA
CGTAAAGATCGCTGCCTGGATAAACTGGGCACAGCTGAGACAAAATTACTCTACACTTTG
CATTGGATCATTTTAGATGCTGCGGAAGAATGTGCAGATGCAGAAGTTGATCATGGAAAC
TTTCATCCTCCGAGTCATTATTTATTTCCAATATCAGCAATTCAGGTAAGAAGCTTGTAT
AAAGTAATTAATGGATTGCTAAAACACTGGTCACTCAAAAAAA-ACTGAGACATAAAATT
TTCAGCACATTTTTCATCATTATTTCTGTGAAGT
>MY5287_Hrupicola_SweetwaterSpr_OrdMtn
------------------------------------------------------------
---------------------------------CACTGTTGTGCTGCTTTGCTTTATCGA
CGTAAAGATCGCTGCCTGGATAAACTGGGCACAGCTGAGACAAAATTACTCTACACTTTG
CATTGGATCATTTTAGATGCTGCGGAAGAATGTGCAGATGCAGAAGTTGATCATGGAAAC
TTTCATCCTCCGAGTCATTATTTATTTCCAATATCAGCAATTCAGGTAAGAAGCTTGTAT
AAAGT-------------------------------------------------------
----------------------------------
>MY5288_Hrupicola_Deadman_Hills
T--GTTCAAGTTTACATGAGTTTTAATTCTTGAATTTTCTGTTCTTTTCAATTCAGGTGG
CGTTTGGTTCAGGCAGCTTTTCCCCATGTCATGCACTGTTGTGCTGCTTTGCTTTATCGC
CGTAAAGACCGCTGCCTGGATAAACTGGGCACAGCTGAGACAAAATTACTCTACACTTTG
CATTGGATCATTTTAGATGCTGCGGAAGAATGTGCAGATGCAGAAGTTGATCATGGAAAC
TTTCATCCTCCGAGTCATTATTTATTTCCAATATCAGCAATTCAGGTAAGAAGCTTGTGT
AAAGTAACTAATGGTTTGCTAAAAAAATAGTCACTCATAAAAAAACTCACGCATAAAATT
TTCAGCACTTTTTTCATAATTATT----------
>MY5289_Hrupicola_Deadman_Hills
------------------------------TG----------------------------
-----------------------------------------------TTTGCTTTATCG-
CGTAAAGACCGCTGCCTGGATAAACTGGG-ACAGCTGAGACAAAATTACTCTACACTTTG
CATTGGATCATTTTAGATGCTGCGGAAGAATGTGCAGATGCAGAAGTTGATCATGGAAAC
TTTCATCCTCCGAGTCATTATTTATTTCCAATATCAGCAATTCAGGTAAGAAGCTTGTGT
AAAGTAATTAATGGTTTGCTAAAAAAATAGTCACTCCA----------------------
--------------------------TGTGAAGT
>MY5309_Hapachea_JohnnyLyon_Hills
------------------------------------------------------------
-----------------------ACATGTCATGCACTGTTGTGCTGCTTTGCTTTATCGC
CGTAAAGACCGCTGCCTGGATAAACTGGGCACAGCCGAGACAAAATTACTCTACACTTTG
CATTGGATCATTTTAGACGCTGCAGAAGAATGTGCAGATGCAGAAGTTGATCATGGAAAC
TTTCATCCTCCAAGTCATTATTTATTTCCAATATCGGCAATTCAGGTAAGAAGCTTGTAT
AAAATAATTAATGGATTGCTAAAGAAATAGTCACTTATAAAAAAACTCACA--GTAAATT
TTTAGCACATTTTTCATCATTACTGATATGAAGT
>MY5310_Hexurella_AntelopeCyn_CerbatMtns
TTAGTTCAAGTTTACATCAGTTTTAATTCTTCAGTTTTGTGTTCCTTCCAATTCAGGTGG
CGTTTGGTTCAGGCAGCATTTCCACATGTCATGCACTGTTGTGCTGCTTTACTTTATCGC
CGTAAAGACCGTTGCCTGGATAAACTGGGCACAGCTGAGACAAAATTACTCTACACTTTG
CATTGGATCATTTTAGATGCTGCTGAAGAATGTGCAGATGCAGAAGTTGATCATGGAAAT
TTCCATCCTCCAAGTCATTATTTATTTCCAATATCAGCAATTCAGGTGAGAAACTTATAT
AAAGTAATTAATGGATT---------------ACTCATAAAAAAACTCACATATGAAATT
TTTAGCACGGTTCTCATCATTACTGCTTT-----
>MY5311_Hexurella_AntelopeCyn_CerbatMtns
TTAGTTCAAGTTTACATCAGTTTTAATTCTTCAGTTTTGTGTTCCTTCCAATTCAGGTGG
CGTTTGGTTCAGGCAGCATTTCCACATGTCATGCACTGTTGTGCTGCTTTACTTTATCGC
CGTAAAGACCGTTGCCTGGATAAACTGGGCACAGCTGAGACAAAATTACTCTACACTTTG
CATTGGATCATTTTAGATGCTGCTGAAGAATGTGCAGATGCAGAAGTTGATCATGGAAAT
TTCCATCCTCCAAGTCATTATTTATTTCCAATATCAGCAATTCAGGTGAGAAACTTATAT
AAAGTAATTAATGGATT---------------ACTCATAAAAAAACTCACATATGAAATT
TTTAGCACGGTTCTCATCATTACTGCTTTGAAGT
>MY5312_Hexurella_FoxCyn_MusicMtns
TTAGTTCAAGTTTACATCAGTTTTAATTCTTCAGTTTTGTGTTCCTTCCAATTCAGGTGG
CGTTTGGTTCAGGCAGCATTTCCACATGTCATGCACTGTTGTGCTGCTTTACTTTATCGC
CGTAAAGACCGTTGCCTGGATAAACTGGGCACAGCTGAGACAAAATTACTCTACACTTTG
CATTGGATCATTTTAGATGCTGCTGAAGAATGTGCAGATGCAGAAGTTGATCATGGAAAT
TTCCATCCTCCAAGTCATTATTTATTTCCAATATCAGCAATTCAGGTGAGAAACTTATAT
AAAGTAATTAATGGATT---------------ACTCATAAAAAAACTCACATATGAAATT
TTTAGCACGATTCTCATCATTACTGCTATGAAGT
>MY5313_Hexurella_FoxCyn_MusicMtns
TTAGTTCAAGTTTACATCAGTTTTAATTCTTCAGTTTTGTGTTCCTTCCAATTCAGGTGG
CGTTTGGTTCAGGCAGCATTTCCACATGTCATGCACTGTTGTGCTGCTTTACTTTATCGC
CGTAAAGACCGTTGCCTGGATAAACTGGGCACAGCTGAGACAAAATTACTCTACACTTTG
CATTGGATCATTTTAGATGCTGCTGAAGAATGTGCAGATGCAGAAGTTGATCATGGAAAT
TTCCATCCTCCAAGTCATTATTTATTTCCAATATCAGCAATTCAGGTGAGAAACTTATAT
AAAGTAATTAATGGATT---------------ACTCATAAAAAAACTCACATATGAAATT
TTTAGCACGATTCTCATCATTACTGCTATGAAGT
>MY5314_Hexurella_Grasshopper_BrushyMtn
TTAGTTCAAGTTTACATCAGTTTTAATTCTTCAGTTTTGTGTTCCTTGAAATTCAGGTGG
TGTTTGGTTCAGGCAGCATTTCCACATGTCATGCACTGTTGTGCTGCTTTACTTTATCGC
CGTAAAGACCGTTGCCTGGATAAACTGGGCACAGCTGAGACAAAATTACTCTACACCTTG
CATTGGATCATTTTAGATGCTGCTGAAGAATGTGCAGATGCAGAAGTTGATCATGGAAAT
ATCCATCCTCCAAGTCATTATTTATTTCCAATATCAGCAATTCAGGTGAGAAGCTTATAT
AAAGTAATTAATGGATT---------------ACTCATAAAAA-ACTCACATATGAAATT
TTTAGCACGGTTCTCATCATTACTGCTATGAAGT
>MY5315_Hexurella_WagonerRd_BradshawMtns
TTAGTTCAAGTTTACATCAGTTTTAATTCTTGAATTTCGTGTTCTTTTCAATTCAGGTGG
CGTTTGGTTCAGGCAGCATTTCCACATGTCATGCACTGTTGTGCTGCTTTGCTTTATCGC
CGTAAAGACCGTTGCCTGGATAAACTGGGCACAGCTGAGACAAAATTACTCTACACTTTG
CATTGGATCATTTTAGATGCTGCTGAAGAATGTGCAGATGCAGAAGTTGATCATGGAAAT
TTTCATCCTCCGAGTCATTATTTATTTCCAATATCAGCAATTCAGGTAAGAAGCTTATAT
AAAGTAATTAATGGATT---------------ACTCATAAAAAAACT-ACACATGAAATT
TTTAGCACGTTTCTCATCGTTACTGCTATGAAGT
>MY5316_Hexurella_WagonerRd_BradshawMtns
TTAGTTCAAGTTTACATCAGTTTTAATTCTTGAATTTCGTGTTCTTTTCAATTCAGGTGG
CGTTTGGTTCAGGCAGCATTTCCACATGTCATGCACTGTTGTGCTGCTTTGCTTTATCGC
CGTAAAGACCGTTGCCTGGATAAACTGGGCACAGCTGAGACAAAATTACTCTACACTTTG
CATTGGATCATTTTAGATGCTGCTGAAGAATGTGCAGATGCAGAAGTTGATCATGGAAAT
TTTCATCCTCCGAGTCATTATTTATTTCCAATATCAGCAATTCAGGTAAGAAGCTTATAT
AAAGTAATTAATGGATT---------------ACTCATAAAAAAACTCACACATGAAATT
TTTAGCACGTTTCTCATCGTTACTGCTATGAAGT
