# Supplementary material for: ﻿Species delimitation, biogeography, and natural history of dwarf funnel web spiders (Mygalomorphae, Hexurellidae, Hexurella) from the United States / Mexico borderlands
Source: Zookeys. 2023 Jun 14;1167:109–57. doi: 10.3897/zookeys.1167.103463 (PMC10285686; doi:10.3897/zookeys.1167.103463)
Supplement: Supplementary material 3 — Input matrices, analysis log files, and output tree files for nuclear and mitochondrial analyses [file zookeys-1167-109_article-103463__-s003.zip › uce-2008.fasta]

>MY0059_Hapachea_SantaRitaMtns_MaderaCyn
ACAATCTAAGATTTTTATAACTAAATTGTGTGTTTTAATCGATTTCTTTTCTGGAACAGA
TAATAACTGCTCCGAGCTCTCCTCTTCGTCGAAAGGCTAGTGTTGCTCATAACCTTGACA
AATTGGAACGTCCCAGTGATGTGCCTCATCTTGGAGCTTTCAGATCACTTCACAGCAGTA
CAACATTTTTAGCTCATGATATTGAAGCTGGTTCACATACTGAAAAACCTGAGCCTAAAA
TACCTGTTGTAGTTACAATGAAAGAAAAAACAAAGGCCAAAGAGGAGTTGCCAGTTTTAA
AATATCTAAAATCGCAGGTAGCAATTAGTTTTCATACCTTTTTCTGTTTTTTTTT---TA
TAGTGAACTAATTAACAGATTGTGGTTTTTCTT
>MY5053_Hexurella_ChiricahuaMtns_PriceCyn
ACAGTCTAAGATTTTTATAACTAAATTGTGTGTTTTAATCGATTTCTTTTCTGGAACAGA
TAATAACTGCTCCGAGCTCTCCTCTTCGTCGAAAGGCTAGTGTTGCTCATAACCTTGACA
AATTGGAACGTCCAAGTGATGTGCCTCATCTTGGAGCTTTCAGATCACTTCACAGTAGTA
CAACATTTTTAGCTCATGATATTGAAGCTGGTTCACATACTGAAAAACCTGAGCCTAAAA
TCCCTGTTGTAGTTACAATGAAAGAAAAAACAAAGGCAAAAGAGGAGTTGCCAGTTTTAA
AATATCTAAAATCGCAGGTAACAATTAGTTTTCATATTTTTTTCT-------------TA
TAATGAGCTAATTGACAGATTGTGGTTTTTC-T
>MY5064_Hexurella_MuleMtns_Escabrosa
ACAGTCTAAGATTTTTATAACTAAACTGTGTGTTTTAATCGATTTCTTTTCTGGAACAGA
TAATAACTGCTCCGAGCTCTCCTCTTCGTCGAAAGGCTAGTGTTGCTCATAACCTTGACA
AATTGGAACGTCCAAGTGATGTGCCTCATCTTGGAGCTTTCAGATCGCTTCACAGTAGTA
CAACATTTTTAGCTCATGATATTGAAGCTGGCTCACATACTGAAAAACCTGAGCCTAAAA
TCCCTGTTTTAGTTACAATGAAAGAAAAAACAAAGGCAAAAGAGGAGTTGCCAGTTTTAA
AATATCTAAAATCGCAGGTAACAATTAGTTTTCATATCTTTTTCTGTTATTTTTTTCTTA
TAAGGAGCTAATTAACAGATTGTGGTTTTTCTT
>MY5066_Hexurella_MuleMtns_Escabrosa
ACAGTCTAAGATTTTTATAACTAAATTGTGTGTTTTAATCGATTTCTTTTCTGGAACAGA
TAATAACTGCTCCGAGCTCTCCTCTTCGTCGAAAGGCTAGTGTTGCTCATAACCTTGACA
AATTGGAACGTCCAAGTGATGTGCCTCATCTTGGAGCTTTCAGATCGCTTCACAGTAGTA
CAACATTTTTAGCTCATGATATTGAAGCTGGCTCACATACTGAAAAACCTGAGCCTAAAA
TCCCTGTTTTAGTTACAATGAAAGAAAAAACAAAGGCAAAAGAGGAGTTGCCAGTTTTAA
AATATCTAAAATCGCAGGTAACAATTAGTTTTCATATCTTTTTCTGTTATTTTTTTCTTA
TAAGGAGCTAATTAACAGATTGTGGTTTTTCTT
>MY5071_Hexurella_SantaRitaMtns_AlisoSprings
ACAGTCTAAGATTTTTATAACTAAATTGTGTGTTTTAATCGATTTCTTTTCTGGAACAGA
TAATAACTGCTCCGAGCTCTCCTCTTCGTCGAAAGGCTAGTGTTGCTCATAACCTTGACA
AATTGGAACGTCCAAGTGATGTGCCTCATCTTGGAGCTTTCAGATCACTTCATAGCAGTA
CAACATTTTTAGCTCATGATATTGAAGCTGGTTCACATACTGAAAAACCTGAGCCTAAAA
TCCCTGTTGTAGTTACAATGAAAGAAAAAACAAAGGCCAAAGAGGAGTTGCCAGTTTTAA
AATATCTAAAATCGCAGGTAACAATTAGTTTTTGT-----------TTTTTTTTT---TA
TAATGAG-TAATTAACAGATTGTGGTTTTTCTT
>MY5075_Hexurella_ChiricahuaMtns_CaveCrkCyn
ACAGTCTAAGATTTTTATAGCTAAATTGTGTGTTTTAATCGATTTCTTTTCTGGAACAGA
TAATAACTGCTCCGAGCTCTCCTCTTCGTCGAAAGGCTAGTGTTGCTCATAACCTTGACA
AATTGGAACGTCCAAGTGATGTGCCTCATCTTGGAGCTTTCAGATCACTTCACAGTAGTA
CAACATTTTTAGCTCATGATATTGAAGCTGGCTCACATACTGAAAAACTGGAGCCTAAAA
TCCCTGTTGTAGTTACAATGAAAGAAAAAACAAAGGCAAAAGAGGAGTTGCCAGTTTTAA
AATATCTAAAATCGCAGGTAACAATTAGTTTTCACATCTTTTTCTGTTATTTTTTTCTTA
TAATGAGCTAATTAACAGATTGTGGTTTTTCTT
>MY5126_Hexurella_SantaCatalinaMtns_NuggetCyn
ACAGTCTAACATTTTTATAACTAAATTGTGTGTTTTAATCGATTTCTTTTCTGGAGCAGA
TAATAACTGCTCCAAGCTCTCCTCTTCGTCGAAAGGCTAGTGTTGCTCATAACCTTGACA
AATTGGAACGTCCAAGTGATGTGCCTCATCTTGGAGCTTTCAGATCACTTCACAGCAGTA
CAACATTTTTAGCTCATGATATTGAAGCTGGTTCACATACTGAAAAACCTGAGCCTAAAA
TCCCTGTTGTAGTTACAATGAAAGAAAAAACAAAGGCAAAAGAGGAGTTGCCAGTTTTAA
AATACCTAAAATCACAGGTAACAATTAGTTTTCATACCTTTTTCTGTTTTTTTTTTCTTA
TAATGAGCTAATTAACAGATTGTGGTTTTTCTT
>MY5127_Hexurella_WhetstoneMtns_FrenchJoeCyn
------------------------------------------------------------
----------------CTCTCCTCTTCGTCGAAAGGCTAGTGTTGCTCATAACCTTGACA
AATTGGAACGTCCAAGTGATGTGCCTCATCTTGGAGCTTTCAGATCACTTCACAGTAGTA
CAACATTTTTAGCTCATGATATTGAAGCTGGCTCACATACTGAAAAACCTGAGCCTAAAA
TCCCTGTTGTAGTTACAATGAAAGAAAAAACAAAGGCAAAAGAGGAG-------------
------------------------------------------------------------
---------------------------------
>MY5128_Hexurella_WhetstoneMtns_FrenchJoeCyn
------------------------------------------------------------
------------------------------------------------------------
--------CGTCCAAGTGATGTGCCTCATCTTGGAGCTTTCAGATCACTTCACAGTAGTA
CAACATTTTTAGCTCATGATATTGAAGCTGGCTCACATACTGAAAAACCTGAGCCTAAAA
TCCCTGTTGTAGTTACAATGAAAGAAAAAACAAAGGCAAAAGAGGAGTTGCCAGTTTTAA
AATATCT-----------------------------------------------------
---------------------------------
>MY5131_Hexurella_PedregosaMtns_PruneCyn
ACAGTCTAAGATTTTTATAACTAAATTGTGTGTTTTAATCGGTTTTTATTCTGGAACAGA
TAATAACTGCTCCGAGCTCTCCTCTTCGTCGAAAGGCTAGTGTTGCTCATAACCTTGACA
AATTGGAACGTCCAAGTGATGTGCCTCATCTTGGAGCTTTCAGATCACTTCACAGTAGTA
CAACATTTTTAGCTCATGATATTGAAGCTGGCTCACATACTGAAAAACCTGAGCCTAAAA
TCCCTGTTGTGGTTACAATGAAAGAAAAAACAAAGGCAAAAGAGGAGTTGCCAGTTTTAA
AATATCTAAAATCGCAGGTAACAATTGGTTTTCATATATTTTTCTGTTATTTTTTTCTTA
TAATGAGCTAATTGACAGATTGTGGTTTTTC-T
>MY5132_Hexurella_PedregosaMtns_PruneCyn
ACAGTCTAAGATTTTTATAACTAAATTGTGTGTTTTAATCGGTTTTTATTCTGGAACAGA
TAATAACTGCTCCGAGCTCTCCTCTTCGTCGAAAGGCTAGTGTTGCTCATAACCTTGACA
AATTGGAACGTCCAAGTGATGTGCCTCATCTTGGAGCTTTCAGATCACTTCACAGTAGTA
CAACATTTTTAGCTCATGATATTGAAGCTGGCTCACATACTGAAAAACCTGAGCCTAAAA
TCCCTGTTGTGGTTACAATGAAAGAAAAAACAAAGGCAAAAGAGGAGTTGCCAGTTTTAA
AATATCTAAAATCGCAGGTAACAATTGGTTTTCATATATTTTTCTGTTATTTTTTTCTTA
TAATGAGCTAATTGACAGATTGTGGTTTTTC-T
>MY5136_Hexurella_MiddlemarchCyn
ACAGTCTAAGATTTTTATAACTAAATTGTGTGTTTTAATCGATTTCTTTTCTGGAACAGA
TAATAACTGCTCCGAGCTCTCCTCTTCGTCGAAAGGCTAGTGTTGCTCATAACCTTGACA
AATTGGAACGTCCAAGTGATGTGCCTCATCTTGGAGCTTTCAGATCACTTCACAGTAGTA
CAACATTTTTAGCTCATGATATTGAAGCTGGCTCACATACTGAAAAACCTGAGCCTAAAA
TCCCTGTTGTAGTTACAATGAAAGAAAAAACAAAGGCAAAAGAGGAGTTGCCAGTTTTAA
AATATCTAAAATCGCAGGTAACAATTAGTTTTCATATCTTTTTCTGTTATTTTTTTCTTA
TAATGAGCTAATTAACAGATTGTGGTTTTTCTT
>MY5147_Hexurella_DragoonMtns_NF_345A
ACAATCTAAGATTTTTATAACTAAATTGTGTGTTTTAATCGATTTCTTTTCTGGAACAGA
TAATAACTGCTCCGAGCTCTCCTCTTCGTCGAAAGGCTAGTGTTGCTCATAACCTTGACA
AATTGGAACGTCCAAGTGATGTGCCTCATCTTGGAGCTTTCAGATCACTTCACAGTAGTA
CAACATTTTTAGCTCATGATATTGAAGCTGGCTCACATACTGAAAAACCTGAGCCTAAAA
TCCCTGTTGTAGTTACAATGAAAGAAAAAACAAAGGCAAAAGAGGAGTTGCCAGTTTTAA
AATATCTAAAATCGCAGGTAACAATTAGTTTTCATATCTTTTTCTGTTATTTTTTTCTTA
TAATGAGCTAATTAACAGATTGTGGTTTTTCTT
>MY5152_Hexurella_WhetstoneMtns_ApacheCyn
ACAGTCTAAGATTTTTATAACTAAATTGTGTGTTTTAATCGATTTCTTTTCTGGAACAGA
TAATAACTGCTCCGAGCTCTCCCCTTCGTCGAAAGGCTAGTGTTGCTCATAACCTTGACA
AATTGGAACGTCCAAGTGATGTGCCTCATCTTGGAGCTTTCAGATCACTTCACAGTAGTA
CAACATTTTTAGCTCATGATATTGAAGCTGGCTCACATACTGAAAAACCTGAGCCTAAAA
TCCCTGTTGTAGTTACAATGAAAGAAAAAACAAAGGCAAAAGAGGAGTTGCCAGTTTTAA
AATATCTAAAATCACAGGTAACAATTAGTTTTCATATCTTTTTCTGTTATTTTTTTCTTA
TAATGAGCTAATTAACAGATTGTGGTTTTTCTT
>MY5154_Hexurella_SantaRitaMtns_AdobeCyn
ACAGTCTAAGATTTTTATAACTAAATTGTGTGTTTTAATGGATTTCTTTTCTGGAACAGA
TAATAACTGCTCCGAGCTCTCCACTTCGTCGAAAGGCTAGTGTTGCTCATAACCTTGACA
AATTGGAACGTCCAAGTGATGTGCCTCATCTTGGAGCTTTCAGATCACTTCACAGTAGTA
CAACATTTTTGGCTCATGATATTGAAGCTGGCTCACATACTGAAAAACCTGAGCCTAAAA
TCCCTGTTGTAGTTACAATGAAAGAAAAAACAAAGGCAAAAGAGGAGTTGCCAGTTTTAA
AATATCTAAAATCACAGGTAACAATTAGTTTTCATACCTTTTTCTGTTATTTTTTTCTTA
TAATGAGCTAATTAATAGATTGTGGTTTTTCTT
>MY5157_Hexurella_SantaCatalinaMtns_Redington
ACAGTCTAAGATTTTTATAACTAAATAGTGTGTTTTAATCGATTTCTTTTCTGGAACAGA
TAATAACTGCTCCGAGCTCTCCTCTTCGTCGAAAGGCTAGTGTTGCTCATAACCTTGACA
AATTGGAACGTCCAAGTGATGTGCCCCATCTTGGAGCTTTCAGATCACTTCACAGCAGTA
CAACATTTTTAGCTCATGATATTGAAGCTGGTTCACATACTGAAAAACCTGAGCCTAAAA
TCCCTGTTGTAGTTACAATGAAAGAAAAAACAAAGGCAAAAGAGGAGTTGCCAGTTTTAA
AATATCTAAAATCACAGGTAACAATTGGTTTTCATACCTTTTTCTGTTTGTTTTTTCTTA
TAATGAGCTAATTAACAGATTGTGGTTTTTCTT
>MY5165_Hrupicola_Temecula
------------------------------------------------------------
------------------------------------------------------------
-----GAACGTCCAAGTGATGTGCCTCATCTTGGAGCTTTCAGATCACTTCACAGCAGTA
CGACATTTTTAGCTCATGATATTGAAGCTGGCTCACATACTGAAAAACCTGAGCCTAAAA
TCCCTGTTGTAGTTACAGTGAAAGAAAAATCAAAGGCAAAAGAGGAGTTGCCAGTTTTAA
AATATCTGAAATCTCAGG------------------------------------------
---------------------------------
>MY5175_Hapachea_HarshawRd_PatagoniaMtns
ACAATCTAAGATTTTTATAACTAAATTGTGTGTTTTAATCGATTTCTTTTCTGGAACAGA
TAATAACTGCTCCGAGCTCTCCTCTTCGTCGAAAGGCTAGTGTGGCTCATAACCTTGACA
AATTGGAACGTCCAAGTGATGTGCCTCATCTTGGAGCTTTCAGATCACTTCACAGCAGTA
CAACATTTTTAGCTCATGATATTGAAGCTGGTTCACATACTGAAAAACCTGAGCCTAAAA
TCCCTGTTGTAGTTACAATGAAAGAAAAAACAAAGGCAAAAGAGGAGTTGCCAGTTTTAA
AATATCTAAAATCGCAGGTAACAATTAGTTTTCATACCTTTTTCTGTTTTTTTTTTCTTA
TAATGAGCTAATTTACAGATTGTGGTTTTTCTT
>MY5180_Hapachea_MustrangPk_MustangMtns
ACAGTCTAAGATTTTTGTAACTAAATTGTGTGTTTTAATCGATTTCTTTTCTGGAACAGA
TAATAACTGCTCCAAGCTCTCCTCTTCGTCGAAAGGCTAGTGTTGCTCATAACCTTGACA
AATTGGAACGTCCAAGTGATGTGCCTCATCTTGGAGCTTTCAGATCACTTCACAGTAGTA
CAACATTTTTAGCTCATGATATTGAAGCTGGCTCACATACTGAAAAACCTGAGCCTAAAA
TCCCTGTTGTAGTTACAATGAAAGAAAAAACAAAGGCAAAAGAGGAGTTGCCAGTTTTAA
AATATCTAAAATCACAGGTAACGATTAGTTTTCATATCTTTTGCTGTTATTTTTTTCTTA
TAATGAGCTAATTAACAGATTGTGGTTTTTCTT
>MY5181_Hapachea_MustrangPk_MustangMtns
ACAGTCTAAGATTTTTGTAACTAAATTGTGTGTTTTAATCGATTTCTTTTCTGGAACAGA
TAATAACTGCTCCAAGCTCTCCTCTTCGTCGAAAGGCTAGTGTTGCTCATAACCTTGACA
AATTGGAACGTCCAAGTGATGTGCCTCATCTTGGAGCTTTCAGATCACTTCACAGTAGTA
CAACATTTTTAGCTCATGATATTGAAGCTGGCTCACATACTGAAAAACCTGAGCCTAAAA
TCCCTGTTGTAGTTACAATGAAAGAAAAAACAAAGGCAAAAGAGGAGTTGCCAGTTTTAA
AATATCTAAAATCACAGGTAACGATTAGTTTTCATATCTTTTGCTGTTATTTTTTTCTTA
TAATGAGCTAATTAACAGATTGTGGTTTTTCTT
>MY5193_Hapachea_HarshawRd_PatagoniaMtns
ACAATCTAAGATTTTTATAACTAAATTGTGTGTTTTAATCGATTTCTTTTCTGGAACAGA
TAATAACTGCTCCGAGCTCTCCTCTTCGTCGAAAGGCTAGTGTGGCTCATAACCTTGACA
AATTGGAACGTCCAAGTGATGTGCCTCATCTTGGAGCTTTCAGATCACTTCACAGCAGTA
CAACATTTTTAGCTCATGATATTGAAGCTGGTTCACATACTGAAAAACCTGAGCCTAAAA
TCCCTGTTGTAGTTACAATGAAAGAAAAAACAAAGGCAAAAGAGGAGTTGCCAGTTTTAA
AATATCTAAAATCGCAGGTAACAATTAGTTTTCATACCTTTTTCTGTTTTTTTTTTCTTA
TAATAAGCTAATTTACAGATTGTGGTTTTTCTT
>MY5194_Hapachea_Ordsummit_MtOrd
ACAGCCTAAGTTTTTTATAACTAAATTGAGTATTTTAATCTATTTCTTTTCTGGAACAGA
TAATAACTGCTCCGAGCTCTCCTCTTCGTCGAAAGGCTAGTGTTGCTCATAACCTTGACA
AATTGGAACGTCCAAGTGATGTGCCTCATCTTGGAGCTTTTAGATCACTTCACAGCAGTA
CAACATTTTTAGCTCATGATATTGAAGCTGGCGCGCATACTGAAAAACCTGAGCCTAAAA
TCTCTGTTGTAGTTACAGTGAAAGAAAAAACAAAGGCAAAAGAGGAGTTGCCAGTCTTAA
AATATCTAAAATCACAGGTAACAATTAGTTTTCATAACTTTTTCAGTTTTTTTTTTATTA
TAATGAGCTAATTAACACATTGTGGTTTTTCTT
>MY5195_Hapachea_Ordsummit_MtOrd
-------------------------------ATTTTAATCTATTTCTTTTCTGGAACAGA
TAATAACTGCTCCGAGCTCTCCTCTTCGTCGAAAGGCTAGTGTTGCTCATAACCTTGACA
AATTGGAACGTCCAAGTGATGTGCCTCATCTTGGAGCTTTTAGATCACTTCACAGCAGTA
CAACATTTTTAGCTCATGATATTGAAGCTGGCGCGCATACTGAAAAACCTGAGCCTAAAA
TCTCTGTTGTAGTTACAGTGAAAGAAAAAACAAAGGCAAAAGAGGAGTTGCCAGTCTTAA
AATATCTAAAATCACAGGTAACAATTAGTTTTCATAACTTTTTCAGTTTTTTTTTTATTA
TAATGAGCTAATTAACACATTGTGGTTTTTCTT
>MY5266_Hencina_CerroBolla
------------------------------------------------------------
------------------------------------------------------------
----------TCCAAGTGATGTGCCTCATCTTGGAGCTTTCAGATCACTTCACAGCAGTA
CGACATTTTTAGCTCATGATATTGAAGCTGGCTCACATACTGAAAAATCTGAGCCTAAAA
TCCCTGTTCTAGTTACAGTGAAGGAAAAATCAAAGGCAA---------------------
------------------------------------------------------------
---------------------------------
>MY5267_Hencina_CerroBolla
------------------------------------------------------AACAGA
TAATAACTGCTCCAAGCTCTCCTCTTCGTCGAAAGGCTAGTGTTGCTCATAACCTTGA-A
AATTGGAACGTCCAAGTGATGTGCCTCATCTTGGAGCTTTCAGATCACTTCACAGCAGTA
CGACATTTTTAGCTCATGATATTGAAGCTGGCTCACATACTGAAAAATCTGAGCCTAAAA
TCCCTGTTGTAG------------------------------------------------
------------------------------------------------------------
---------------------------------
>MY5277_Hexurella_SanPedro_Martir
------------------------------------------------------------
------------------------------------------------------------
AATTGGAACGTCCAAGTGATGTGCCTCATCTTGGAGCTTTCAGATCACTTCACAGCAGTA
CGACATTTTTAGCTCATGATATTGAAGCTGGCTCACATACTGAAAAATCTGAGCCTAAAA
TCCCTGTTGTAGTTACAGTGAAAGAAAAATCAAAG-------------------------
------------------------------------------------------------
---------------------------------
>MY5280_Hexurella_ArroyoSalado
ACAGCCTGAGTTTTTTATAACTA----TTGTATTTTAATCAATTTCTTTCCTGGAACAGA
TAATAACTGCTCCAAGCTCTCCTCTTCGTCGAAAGGCTAGTGTTGCTCATAACCTTGACA
AATTGGAACGTCCAAGTGATGTACCTCATCTTGGAGCTTTCAGATCACTTCACAGCAGTA
CAACATTTTTAGCTCATGATATTGAAGCTGGCTCACATACTGAAAAACCTGAGCCTAAAA
TCCCTGTTGTAGTTACAGTGAAAGAAAAATCAAAGGCAAAAGAAGAGTTGCCAGTTTTAA
AATATCTGAAATCTCAGGTAACAGTTAGTTTTCATACTTTTTTTGTTTGTTTTTTTATTA
TAATGAGCTAATTAACAGATTGTGGTTTTTCTT
>MY5282_Hexurella_ArroyoSalado
ACAGCCTGAGTTTTTTATAACTA----TTGTATTTTAATCAATTTCTTTCCTGGAACAGA
TAATAACCGCTCCAAGCTCTCCTCTTCGTCGAAAGGCTAGTGTTGCTCATAACCTTGACA
AATTGGAACGTCCAAGTGATGTACCTCATCTTGGAGCTTTCAGATCACTTCACAGCAGTA
CAACATTTTTAGCTCATGATATTGAAGCTGGCTCACATACTGAAAAACCTGAGCCTAAAA
TCCCTGTTGTAGTTACAGTGAAAGAAAAATCAAAGGCAAAAGAAGAGTTGCCTGTTTTAA
AATATCTGAAATCTCAGGTAACAGTTAGTTTTCATACTTTTTTTGTTTGTTTTTTTATTA
TGATGAGCTAATTAACAGATTGTGGTTTTTCTT
>MY5286_Hrupicola_SweetwaterSpr_OrdMtn
ACAGCCTGAGTTTTTTATAACTAAATTGTGTATTTTAAACGATTTCTTTTCTGGAACAGA
TAATAACTGCTCCAAGCTCTCCTCTTCGTCGAAAGGCTAGTGTTGCTCATAACCTTGACA
AATTGGAACGTCCAAGTGATGTGCCTCATCTTGGAGCTTTTAGATCACTTCACAGTAGTA
CAACATTTTTAGCTCATGATATTGAAGCTGGCTCACATACTGAAAAACCTGAGCCTAAAA
TCCCTGTTGTAGTTACAGTTAAAGAAAAATCAAAGGCAAAAGAGGAGTTGCCAGTTTTAA
AATATCTGAAATCTCAGGTAACAGTTAGTTTTCATACCTTTTTTGTATTTTTTTTTATTA
TAATGAGCTAATTAACAGATTGTGGTTTTTCTT
>MY5287_Hrupicola_SweetwaterSpr_OrdMtn
ACAGCCTGAGTTTTTTATAACTAAATTGTGTATTTTAAACGATTTCTTTTCTGGAACAGA
TAATAACTGCTCCAAGCTCTCCTCTTCGTCGAAAGGCTAGTGTTGCTCATAACCTTGACA
AATTGGAACGTCCAAGTGATGTGCCTCATCTTGGAGCTTTTAGATCACTTCACAGTAGTA
CAACATTTTTAGCTCATGATATTGAAGCTGGCTCACATACTGAAAAACCTGAGCCTAAAA
TCCCTGTTGTAGTTACAGTTAAAGAAAAATCAAAGGCAAAAGAGGAGTTGCCAGTTTTAA
AATATCTGAAATCTCAGGTAACAGTTAGTTTTCATACCTTTTTTGTATTTTTTTTTATTA
TAATGAGCTAATTAACAGATTGTGGTTTTTCTT
>MY5288_Hrupicola_Deadman_Hills
------------------------------------------------------------
--ATAACTGCTCCAAGCTCTCCTCTTCGTCGAAAGGCTAGTGTTGCTCATAACCTTGACA
AATTGGAACGTCCAAGTGATGTGCCTCATCTTGGAGCTTTCAGATCACTTCACAGCAGTA
CGACATTTTTAGCTCATGATATTGAAGCTGGCTCACATACTGAAAAACCTGAGCCTAAAA
TCCCTGTTGTAGTTACAGTTAAAGAAAAATCAAAGGCAAAAGAGGTA-------------
------------------------------------------------------------
---------------------------------
>MY5289_Hrupicola_Deadman_Hills
------------------------------------------------------------
------------------------TTCGTCGAAAGGCTAGTGTTGCTCATAACCTTGACA
AATTGGAACGTCCAAGTGATGTGCCTCATCTTGGAGCTTTCAGATCACTTCACAGCAGTA
CGACATTTTTAGCTCATGATATTGAAGCTGGCTCACATACTGAAAAACCTGAGCCTAAAA
TCCCTGTTGTAGTTACAGTTAAAGAAAA--------------------------------
------------------------------------------------------------
---------------------------------
>MY5309_Hapachea_JohnnyLyon_Hills
ACAATCTAAGATTTTTATAACTAAATTGTGTGTTTTAATCGATTTCTTTTCTGGAACAGA
TAATAACTGCTCCGAGCTCTCCTCTTCGTCGAAAGGCTAGTGTTGCTCATAACCTTGACA
AATTGGAACGTCCAAGTGATGTGCCTCATCTTGGAGCTTTCAGATCACTTCACAGTAGTA
CAACATTTTTAGCTCATGATATTGAAGCTGGCTCACATACTGAAAAACCTGAGCCTAAAA
TCCCTGTTGTAGTTACAATGAAAGAAAAAACAAAGGCAAAAGAGGAGTTGCCAGTTTTAA
AATATCTAAAATCACAGGTAACAATTAGTTTTCATATCTTTTTCTGTTATTTTTTACTTA
TAATGAGCTAATTAACAGATTGTGGTTTTTCTT
>MY5310_Hexurella_AntelopeCyn_CerbatMtns
ACAGCCCGAGTTTTTTATAACTAAATTGCGTATTTTAATCTATTTCTTTTCTGGAACAGA
TAATAACTGCTCCGAGCTCACCTCTTCGTCGAAAGGCTAGTGTTGCTCATAACCTTGACA
AATTGGAACGTCCAAGTGATGTGCCTCATCTTGGAGCTTTCAGATCACTTCACAGCAGTA
CAACATTTTTAGCTCATGATATTGAAGCTGGCTCACATACAGAAAAACCTGAGCCTAAAA
TCTCTGTTGTAGTTACAGTGAAAGAAAAAGCGAAGGCAAAAGAGGAGTTGCCAGTCTTAA
AATATCTAAAATCGCAGGTAACAATTAGTTTTCATAACTTTTTCAGTTTTTTTTTTATTA
TAATGAGCTAATTAACACATTGTAGTTTT----
>MY5311_Hexurella_AntelopeCyn_CerbatMtns
ACAGCCCGAGTTTTTTATAACTAAATTGCGTATTTTAATCTATTTCTTTTCTGGAACAGA
TAATAACTGCTCCGAGCTCACCTCTTCGTCGAAAGGCTAGTGTTGCTCATAACCTTGACA
AATTGGAACGTCCAAGTGATGTGCCTCATCTTGGAGCTTTCAGATCACTTCACAGCAGTA
CAACATTTTTAGCTCATGATATTGAAGCTGGCTCACATACAGAAAAACCTGAGCCTAAAA
TCTCTGTTGTAGTTACAGTGAAAGAAAAAGCGAAGGCAAAAGAGGAGTTGCC--------
------------------------------------------------------------
---------------------------------
>MY5312_Hexurella_FoxCyn_MusicMtns
---------GTTTTTTATAA-----TTGCGTATTTTAATCTATTTCTTTTCTGGAACAGA
TAATAACTGCTCCGAGCTCACCTCTTCGTCGAAAGGCTAGTGTTGCTCATAACCTTGACA
AATTGGAACGTCCAAGTGATGTGCCTCATCTTGGAGCTTTCAGATCACTTCACAGCAGTA
CAACATTTTTAGCTCATGATATTGAAGCTGGCTCACATACAGAAAAACCTGAGCCTAAAA
TCTCTGTTGTAGTTACAGTGAAAGAAAAAGCGAAGGCAAAAGAGGAGTTGCCAGTCTTAA
AATATCTAAAATCGCAGGTAACAATTAGTTTTCATAACTTTTTCAGTTTTTTTTTTATTA
TAATGAGCTAATTAACACATTGTGGTTTTTCTT
>MY5313_Hexurella_FoxCyn_MusicMtns
-------------------------------ATTTTAATCTATTTCTTTTCTGGA-----
-AATAACTGCTCCGAGCTCACCTCTTCGTCGAAAGGCTAGTGTTGCTCATAACCTTGACA
AATTGGAACGTCCAAGTGATGTGCCTCATCTTGGAGCTTTCAGATCACTTCACAGCAGTA
CAACATTTTTAGCTCATGATATTGAAGCTGGCTCACATACAGAAAAACCTGAGCCTAAAA
TCTCTGTTGTAGTTACAGTGAAAGAAAAAGCGAAGGCAAAAGAGGAGTTGCCAGTCTTAA
AATATCTAAAATCGCAGGTAACAATTAGTTTTCATAACTTTTTCAGTTTTTTTTTTATTA
TAATGAGCTAATTAACACATTGTGGTTTTT---
>MY5314_Hexurella_Grasshopper_BrushyMtn
-----CCAAGTTTTTTATAACTAAATTGCGTATTTTAATCTATTTCTTTTCTGGAACAGA
TAATAACTGCTCCAAGCTCTCCTCTTCGTCGAAAGGCTAGTGTTGCTCATAACCTTGACA
AATTGGAACGTCCAAGTGATGTGCCTCATCTTGGAGCTTTCAGATCACTTCACAGCAGTA
CAACATTTTTAGCTCATGATATTGAAGCTGGCTCACATACTGAAAAACCTGAGCCTAAAA
TCTCTGTTGTAGTTACAGTGAAAGAAAAAGCGAAGGCAAAAGAGGAGTTGCCAGTCTTAA
AATATCTAAAATCGCAGGTAACAATTAGTTTTCATAACTTTTTCAGTTTTTTTTTTGTTA
TAATGGGCTAATTAACACATTGTGGTTTTTCTT
>MY5315_Hexurella_WagonerRd_BradshawMtns
ACAGCCTAAGTTTTTTATAACTAAATTGCGTATTTTAATCTATTTCTTTTCTGGAACAGA
TAATAACTGCTCCGAGCTCTCCTCTTCGTCGAAAGGCTAGTGTTGCTCATAACCTTGACA
AATTGGAACGTCCAAGTGATGTGCCTCATCTTGGAGCTTTCAGATCACTTCACAGCAGTA
CAACATTTTTAGCTCATGATATTGAAGCTGGCTCACATACTGAAAAACCTGAGCCTAAAA
TCTCTGTTGTAGTTACAGTGAAAGAAAAAACAAAGGCAAAAGAGGAGTTGCCAGTCTTAA
AATATCTAAAATCGCAGGTAACAATTAGTTTTCATAACTTTTTCAGTTTTTTTTTTATTA
TAATGAGCTAATTAACACATTGTGGTTTTTCTT
>MY5316_Hexurella_WagonerRd_BradshawMtns
ACAGCCTAAGTTTTTTATAACTAAATTGCGTATTTTAATCTATTTCTTTTCTGGAACAGA
TAATAACTGCTCCGAGCTCTCCTCTTCGTCGAAAGGCTAGTGTTGCTCATAACCTTGACA
AATTGGAACGTCCAAGTGATGTGCCTCATCTTGGAGCTTTCAGATCACTTCACAGCAGTA
CAACATTTTTAGCTCATGATATTGAAGCTGGCTCACATACTGAAAAACCTGAGCCTAAAA
TCTCTGTTGTAGTTACAGTGAAAGAAAAAACGAAGGCAAAAGAGGAGTTGCCAGTCTTAA
AATATCTAAAATCGCAGGTAACAATTAGTTTTCATAACTTTTTCAGTTTTTTTTTTATTA
TAATGAGCTAATTAA-ACATT------------
>MY5317_Hrupicola_Cottonwood_SnYsidroMtns
ACAGCCTGAGTTTTTTATAACTAAGATGTGT----------ATTTCTTTTTTCGAACAGA
TAATAACTGCTCCAAGCTCTCCTCTTCGTCGAAAGGCTAGTGTTGCTCATAACCTCGACA
AACTGGAACGTCCAAGTGATGTACCTCATCTTGGAGCTTTCAGATCACTTCACAGCAGTA
CAACATTTTTAGCTCATGATATTGAAGCTGGCTCACATGCTGAAAAACCTGAGCCTAAAA
TCCCTGTTGTAGTTACAGTGAAAGAAAAATCAAAGGCAAAAGAAGAGTTGCCAGTTTTAA
AATATCTGAAATCTCAGGTAACAGTCAGTTTTCATACCTTTTTTG-TTATTTTTTTATTA
TAATGAGCTAATTAACAGATTGTGGTTTT-CTT
