# Supplementary material for: ﻿Species delimitation, biogeography, and natural history of dwarf funnel web spiders (Mygalomorphae, Hexurellidae, Hexurella) from the United States / Mexico borderlands
Source: Zookeys. 2023 Jun 14;1167:109–57. doi: 10.3897/zookeys.1167.103463 (PMC10285686; doi:10.3897/zookeys.1167.103463)
Supplement: Supplementary material 3 — Input matrices, analysis log files, and output tree files for nuclear and mitochondrial analyses [file zookeys-1167-109_article-103463__-s003.zip › uce-20021.fasta]

>MY0059_Hapachea_SantaRitaMtns_MaderaCyn
AATGTGATGGCAGGTGTTAAACGCAACCAGACAATGGCTAAGATTCAATCATCAGTCAAA
CCACCCGTGGATTCTATGAAACTCAATGTGTTAATATTTGGTTTGGACTCAATGTCTCGT
CTACACTACATGAGAAAAATGCCGGAGACATTTAGATACTTAACTAGTGATCTGAATGCT
ACAATCCTGAAAGGCTACAACATTGTGGGGGACGGGACTCCTCAAGCCCTTATTCCAATT
CTTACAGGTTCAACGGAGCCAGAGCTTCCCGAAACCAGGAAAAGGATGAAAAATGCCAAT
TATGTTAATGTTTATCCTTTTGCTTGGAAAAATTTTAGTGCCAATGGATATGTTACTGCT
TTTGGTGAAGACTGCCCTTCTACTGGAATATTTACTTACAGGCTTAAAGGCTTTGGTGAT
ATACCAACGGATCATTATTTACGCACAATGTACATTGAAATCGAAAAAAATCTTAGAGAT
CATCCGAAATTCTGCTTGGGAAACACACCTCGTCATCAGGTTTGTACATCTTTGCCAATT
CTTTACTTAATTAATATTATAAAACATTTCCAACATAGGC--------------------
---TGTAACATTTAAAAACTAATATCATTATTGGAGAAAA---------TTTTTTTTTTA
TGAAATTGTGTTTAAATGTTGGGGGCTTAGTGAAAACCTGCAAGAAATTTGATTTTATTC
GA
>MY0139_Hexurella_SanDiego_Guatay
AATATTATGGCTGGTGTTAAGCGCAACCAAACGATGGCCAAGATTCAATCAGCAGTCAAA
CCCCCTGTGGACTCTATGAAACTCAATGTGTTAATATTTGGTTTGGACTCAATGTCTCGT
CTACACTACATGAGGAAAATGCCGGAGACATTTAAATACTTAACTAGTGATCTGAATGCT
ACAATCCTTAAAGGCTACAACATTGTAGGGGATGGGACTCCTCAAGCCCTTATTCCAATT
CTTACAGGTTCAACGGAGCCAGAGCTTCCTGAAACCAGGAAAAGGATGAAAAATGCCAAT
TATGTTAATGTTTATCCTTTTGCTTGGAAAAATTTTAGTGCCAATGGATATGTTACTGCT
TTCGGTGAAGACTGCCCTTCTACTGGAATATTTACTTACAGGCTTAAAGGCTTTGGTGAT
ATACCGACAGATCATTATTTACGCACAATGTACATTGAAATAGAGAAGAATCTTAGAGAT
CATCCGAAATTCTGCTTGGGAAACACACCTCGTCATCAGGTTTGTACATCTTTGCCGATT
CTTAACTTAATTAAGATTATAAAGCATTTCCAAAATGAGCTGAACATTCTTTTCAGTTTG
AAAAGTAACATTTAAAGACTAA---TATTATTGGAGAAACATTTATTCGATTTTTATTTA
TGACATTGTGCTAAAATGTTGGTAGATGTGTGAAAACCTGCAAGAAATTTGATTTTATTT
GA
>MY5053_Hexurella_ChiricahuaMtns_PriceCyn
AATGTGATGGCAGGTGTTAAACGCAACCAGACAATGGCTAAGATTCAATCATCAGTCAAA
CCCCCCGTGGATTCTATGAAACTCAATGTGTTAATATTTGGTTTGGACTCAATGTCTCGT
CTACACTACATGAGAAAAATGCCGGAGACATTTAGATACTTAACTAGTGATCTGAATGCT
ACGATCCTTAAAGGCTACAACATTGTGGGGGATGGGACTCCTCAAGCCCTTATTCCAATT
CTTACAGGTTCAACGGAGCCAGAGCTTCCCGAAACCAGGAAAAGGATGAAAAATGCCAAT
TATGTTAATGTTTATCCTTTTGCTTGGAAAAATTTTAGTGCCAATGGATATGTTACTGCT
TTTGGTGAAGACTGCCCTTCTACTGGAATATTTACTTACAGGCTTAAAGGCTTTGGTGAT
ATACCGACGGATCATTATTTACGCACAATGTACATTGAAATAGAAAAAAATCTTAGAGAT
CATCCGAAATTCTGCTTGGGAAACACACCTCGTCATCAGGTTTGTACATCTTTGCCAGTT
CTTTACTTAATTATTATTATAAAGCATTTCCAACATAGGC--------------------
---TGTAACATTTAAAAACTAATATTATTATTGGAGAATT---------TTTTTTTTTTA
TGAAA--------------TGGTGGCTTAGTGAAAACCTGCAAGAAAATTGATTTTATTT
AA
>MY5064_Hexurella_MuleMtns_Escabrosa
AATGTGATGGCAGGTGTTAAACGCAACCAGACAATGGCTAAGATTCAATCATCAGTCAAA
CCCCCCGTGGATTCTATGAAACTCAATGTTTTAATATTTGGTTTGGACTCAATGTCTCGT
CTACACTACATGAGAAAAATGCCGGAGACATATAGATACTTAACTAGTGATCTGAATGCT
ACAATCCTTAAAGGCTACAACATTGTGGGGGATGGGACTCCTCAAGCCCTTATTCCAATT
CTTACAGGTTCAACGGAGCCAGAGCTTCCCGAAACCAGGAAAAGGATGAAAAATGCCAAT
TATGTTAATGTTTATCCTTTTGCTTGGAAAAATTTTAGTGCCAATGGATATGTTACTGCT
TTTGGTGAAGACTGCCCTTCTACTGGAATATTTACTTACAGGCTTAAAGGCTTTGGTGAT
ATACCGACGGATCATTATTTACGCACAATGTACATTGAAATCGAAAAAAATCTTAGAGAT
CATCCAAAATTCTGCTTGGGAAACACACCTCGTCATCAGGTTTGTACATCTTTGCCAATT
CTTTACTTAATTAATATTATAAAGCATTTCCAACATAGGC--------------------
---TGTAACATTTAAAAACTAATATTATTATTGGAAA------------TTTTTTTTTTA
TGAAATTGTGTTTAAATGTTGGTGGCTTGGGGAAAACCTGCAAGAAATTTTATTTTATTT
TA
>MY5066_Hexurella_MuleMtns_Escabrosa
AATGTGATGGCAGGTGTTAAACGCAACCAGACAATGGCTAAGATTCAATCATCGGTCAAA
CCCCCCGTGGATTCTATGAAACTCAATGTGTTAATATTTGGTTTGGACTCAATGTCTCGT
CTACACTACATGAGAAAAATGCCGGAGACATTTAGATACTTAACTAGTGATCTGAATGCT
ACAATCCTTAAAGGCTACAACATTGTGGGGGATGGGACTCCTCAAGCCCTTATTCCAATT
CTTACAGGTTCAACGGAGCCAGAGCTTCCCGAAACCAGGAAAAGGATGAAAAATGCCAAT
TATGTTAATGTTTATCCTTTTGCTTGGAAAAATTTTAGTGCCAATGGATATGTTACTGCT
TTTGGTGAAGACTGCCCTTCTACTGGAATATTTACTTACAGGCTTAAAGGCTTTGGTGAT
ATACCGACGGATCATTATTTACGCACAATGTACATTGAAATCGAAAAAAATCTTAGAGAT
CATCCGAAATTCTGCTTGGGAAACACACCTCGTCATCAGGTTTGTACATCTTTGCCAATT
CTTTACTTAATTAATATTATAAAGCATTTCCAACATAGGC--------------------
---TGTAACATTTAAAAACTAATATTATTATTGGAGAACATTTTTTTTTATCTTTTTTTA
TGAAATTGTGTTTAAATGTTGGTGGCTTAGTGAAAACCTGCAGGA---------------
--
>MY5071_Hexurella_SantaRitaMtns_AlisoSprings
AATGTGATGGCAGGTATTAAACGCAACCAGACAATGGCTAAGATTCAATCATCAGTCAAA
CCCCCCGTGGATTCTATGAAACTAAATGTGTTAATATTTGGTTTGGACTCAATGTCTCGT
CTACACTACATGAGGAAAATGCCGGAGACATTTAGATACTTAACTAGTGATCTGAATGCT
ACAATCCTTAAAGGCTACAACATTGTGGGGGACGGGACTCCTCAAGCCCTTATTCCAATT
CTTACAGGTTCAACGGAGCCAGAGCTTCCCGAAACCAGGAAAAGGATGAAAAATGCCAAT
TATGTTAATGTTTATCCTTTTGCTTGGAAAAATTTTAGTGCCAATGGATATGTTACTGCT
TTTGGTGAAGACTGCCCTTCTACTGGAATATTTACTTACAGGCTTAAAGGCTTTGGTGAT
ATACCGACAGATCATTATTTACGCACAATGTACATTGAAATCGAAAAAAATCTTAGAGAT
CATCCGAAATTCTGCTTGGGAAACACACCTCGTCATCAGGTTTGTACATCTTTGCCATTT
CTTTACTTAATTAATATTATAAAGCATTTCCAACATAGGCT-------------------
-----TAGCATTTAAAAACTAATATTATTATTGGAGAAAAATCTTC---ATTTTTTTTTA
TGAAATTTTGTTTAAATGTTGGTGGCTTAGTGAAAACCTGCAAGAAATTTGATTTTATTC
GA
>MY5075_Hexurella_ChiricahuaMtns_CaveCrkCyn
AATGTGATGGCAGGTGTTAAACGCAACCAGACAATGGCTAAGATTCAATCATCAGTCAAA
CCCCCCGTGGATTCTATGAAACTCAATGTGTTAATATTTGGTTTGGACTCAATGTCTCGT
CTACACTACATGAGAAAAATGCCGGAGACATTTAGATACTTAACTAGTGATCTGAATGCT
ACAATCCTTAAAGGCTACAACATTGTGGGGGACGGGACTCCTCAAGCCCTTATTCCAATT
CTTACAGGTTCAACGGAGCCAGAGCTTCCCGAAACCAGGAAAAGGATGAAAAATGCCAAT
TATGTTAATGTTTATCCTTTTGCTTGGAAAAATTTTAGTGCCAATGGATATGTTACTGCT
TTTGGTGAAGACTGCCCTTCTACTGGAATATTTACTTACAGGCTTAAAGGCTTTGGTGAT
ATACCGACGGATCATTATTTACGCACAATGTACATTGAAATCGAAAAAAATCTTAGAGAT
CATCCGAAATTCTGCTTGGGAAACACACCTCGTCATCAGGTTTGTACATCTTTGCCAATT
CTTTTCTTAATTATTATTATAAAGCATTTCCAACATAGGC--------------------
---TGTAACATTTAAAAACTAATATTATTATTGGAGAAAAATTTTTTTTATTTTTTTTTA
TGAAATTGTGTTTAAATGTTGGTGGCTTAGTGAAAACCTGCAAGAAGATTGATTTTATTT
GA
>MY5126_Hexurella_SantaCatalinaMtns_NuggetCyn
AATGTGATGGCAGGTGTTAAACGCAACCAGACAATGGCTAAGATTCAATCATCAGTCAAA
CCCCCCATGGATTCTATGAAACTCAATGTGTTAATATTTGGTTTGGACTCAATGTCTCGT
CTACACTACATGAGGAAAATGCCGGAGACATTTAGATACTTAACTAGTGATCTGAATGCT
ACAATCCTTAAAGGCTACAACATTGTGGGGGACGGGACTCCTCAAGCCCTTATTCCAATT
CTTACAGGTTCAACGGAGCCAGAGCTTCCCGAAACCAGGAAAAGGATGAAAAATGCCAAT
TATGTTAATGTTTATCCTTTTGCTTGGAAAAATTTTAGTGCCAATGGATATGTTACTGCT
TTTGGTGAGGACTGCCCTTCTACTGGAATATTTACTTACAGGCTTAAAGGCTTTGGTGAT
ATACCGACGGATCATTATTTACGCACAATGTACATTGAAATTGAAAAAAATCTTAGAGAT
CATCCAAAATTCTGCTTGGGAAACACACCTCGTCATCAGGTTTGTACATCTTTGCCGATT
CTTTACTTAATTAATATTATAAAGCATTTCTAACATAGGTTGGACATTCTTTTCAGTGTG
AAAAGTAACATTTAAAAACTAATATTATAATTGGAGAAACATTTTTAAAAATTTTTTTTA
TGAAATTGTGTTTAAATGTTGGTGGCTTAGTGAAAACCTGCAAGAAATTTAATTTTATTT
GA
>MY5127_Hexurella_WhetstoneMtns_FrenchJoeCyn
------------------------------------------------------------
------------------------------------------------------------
------------------------------------------------------------
----------------------------------------------------TTCCAATT
CTTACAGGTTCAACGGAGCCAGAGCTTCCCGAAACCAGGAAAAGGATGAAAAATGCCAAT
TA-GTTAATGTTTATCCTTTTGCTTGG-AAAATTTTAGTGCCAATGGATATGTTACTGCT
TTTGGTGAAGACTGCCCTTCTACTGGAATATTTACTTACAGGCTTAAAGGCTTTGGTGAT
ATACCGACGGATCATTATTTACGCACAATG--CATTGAAATCGAAAAAAATCTTAGAGAT
------------------------------------------------------------
------------------------------------------------------------
------------------------------------------------------------
------------------------------------------------------------
--
>MY5131_Hexurella_PedregosaMtns_PruneCyn
AATGTGATGGCAGGTGTTAAACGCAACCAGACAATGGCTAAGATTCAATCATCAGTCAAA
CCCCCCGTGGATTCTATGAAACTCAATGTGTTAATATTTGGTTTGGACTCAATGTCTCGT
CTACACTACATGAGAAAAATGCCGGAGACATTTAGATACTTAACTAGTGATCTGAATGCT
ACAATCCTTAAAGGCTACAACATTGTGGGGGACGGTACTCCTCAAGCCCTTATTCCAATT
CTTACAGGTTCAACGGAGCCAGAGCTTCCCGAAACCAGGAAAAGGATGAAAAATGCCAAT
TATGTTAATGTTTATCCTTTTGCTTGGAAAAATTTTAGTGCCAATGGATATGTTACTGCT
TTTGGTGAAGACTGCCCTTCTACTGGAATATTTACTTACAGGCTTAAAGGCTTTGGTGAT
ATACCGACGGATCATTATTTACGCACAATGTACATTGAAATCGAAAAAAATCTTAGAGAT
CATCCGAAATTCTGCTTGGGAAACACACCTCGTCATCAGGTTTGTACATCTTTGCCAGTT
CTTTACTTAATTAATATTATAAAGCATTTCCAACACAGGC--------------------
---TGTAACACTTAAAA--------------TTGAGAATTTTTTTTT--ATTTTTTTTTA
TGAAATTGTGTTTAAATGTTGGTGGCTTAGTGAAAACCTGCGAGAAATTTTATTTTATTT
GA
>MY5132_Hexurella_PedregosaMtns_PruneCyn
AATGTGATGGCAGGTGTTAAACGCAACCAGACAATGGCTAAGATTCAATCATCAGTCAAA
CCCCCCGTGGATTCTATGAAACTCAATGTGTTAATATTTGGTTTGGACTCAATGTCTCGT
CTACACTACATGAGAAAAATGCCGGAGACATTTAGATACTTAACTAGTGATCTGAATGCT
ACAATCCTTAAAGGCTACAACATTGTGGGGGACGGGACTCCTCAAGCCCTTATTCCAATT
CTTACAGGTTCAACGGAGCCAGAGCTTCCCGAAACCAGGAAAAGGATGAAAAATGCCAAT
TATGTTAATGTTTATCCTTTTGCTTGGAAAAATTTTAGTGCCAATGGATATGTTACTGCT
TTTGGTGAAGACTGCCCTTCTACTGGAATATTTACTTACAGGCTTAAAGGCTTTGGTGAT
ATACCGACGGATCATTATTTACGCACAATGTACATTGAAATCGAAAAAAATCTTAGAGAT
CATCCGAAATTCTGCTTGGGAAACACACCTCGTCATCAGGTTTGTACATCTTTGCCAGTT
CTTTACTTAATTAATATTATAAAGCATTTCCAACACAGGC--------------------
---TGTAACACTTAAAA--------------TTGAGAATTTTTTTT---TATTTTTTTTA
TGAAATTGTGTTTAAATGTTGGTGGCTTAGTGAAAACCTGCGAGAAATTTTATTTTATTT
GA
>MY5136_Hexurella_MiddlemarchCyn
AATTTGATGACAGGTGTTAAACGCAACCAGACAATGGCTAAGATTCAATCATCAGTCAAA
CCCCCCGTGGATTCTATGAAACTCAATGTGTTAATATTTGGTTTGGACTCAATGTCTCGT
CTACACTACATGAGAAAAATGCCGGAGACATTTAGATACTTAACTACTGATCTGAATGCT
ACAATCCTTAAAGGCTACAACATTGTGGGGGACGGGACTCCTCAAGCCCTTATTCCAATT
CTTACAGGTTCAACGGAGCCAGAGCTTCCCGAAACCAGGAAAAGGGTGAAAAATGACAAT
TATGTTAATGTTTATCCTTTTGCTTGGAAAAATTTTAGTGCCAATGGATATGTTACTGCT
TTTGGTGAAGACTGCCCCTCTACTGGAATATTTACTTACAGGCTTAAAGGCTTTGGTGAT
ATACCGACGGATCATTATTTACGCACAATGTACATTGAAATCGAAAAAAATCTTAGAGAT
CATCCGAAATTCTGCTTGGGAAACACACCTCGTCATCAGGTTTGTACATCTTTGCCAATT
CTTTACTTAATTAATATTATAAAGCATTTCCAACATAGGCTG------------------
-TATGTAACATTTAAAAACTAATATTATTATTGGAGAAAATTTTTTTTTTTTTTTTTTGA
TGGAATTGTGTTTAAATGTTGGTGGCTTAGTAAAAACCTGCAGGAAATTTGATTTTATTT
GA
>MY5152_Hexurella_WhetstoneMtns_ApacheCyn
------------------------------------------------------------
---------------------------------CTATTTGGTTTGGACTCAATGTCTCGT
CTACACTACATGAGAAAAATGCCGGAGACATTTAGATACTTAACTAGTGATCTGAATGCT
ACAATCCTTAAAGGCTACAACATTGTGGGGGACGGGACTCCTCAAGCCCTTATTCCAATT
CTTACAGGTTCAACGGAGCCAGAGCTTCCTGAAACCAGGAAAAGGATGAAAAATGCCAAT
TATGTTAATGTTTATCCTTTTGCTTGGAAAAATTTTAGTGCCAATGGATATGTTACTGCT
TTTGGTGAAGACTGCCCTTCGACTGGAATATTTACTTACAGGCTTAAAGGCTTTGGTGAT
ATACCGACGGATCATTATTTACGCACAATGTACATTGAAATCGAAAAAAATCTTAGAGAT
CATCCGAAATTCTGCTTGGGAAACACACCTCGTCATCAGGTTTGTACATCTTTGCCAATT
CTTTACTTAATTAATATTATAAAGCATTTCCAACATAG----------------------
--CTGTAGCATTAAAAAACTAATATTATTATTGGAGAAATTTTATTTTATTTTTTTTTTA
TGAAA-TGTG--------------------------------------------------
--
>MY5154_Hexurella_SantaRitaMtns_AdobeCyn
AATGTGATGGCAGGTGTTAAGCGCAACCAGACAATGGCTAAGATTCAATCATCAGTCAAA
CCCCCCGTGGATTCTATGAAACTAAATGTGTTAATATTTGGTTTGGACTCAATGTCTCGT
CTACACTACATGAGGAAAATGCCGGAGACATTTAGATACTTAACTAGTGATCTGAACGCT
ACAATCCTTAAAGGCTACAACATTGTGGGGGACGGGACTCCTCAAGCCCTTATTCCAATT
CTTACAGGTTCAACGGAGCCAGAGCTTCCCGAAACCAGGAAAAGGATGAAAAATGCCAAT
TATGTTAATGTTTATCCTTTTGCTTGGAAAAATTTTAGTGCCAATGGATATGTTACTGCT
TTTGGTGAAGACTGCCCTTCTACTGGAATATTTACTTACAGGCTTAAAGGCTTTGGTGAT
ATACCGACGGATCATTATTTACGCACAATGTACATTGAAATCGAAAAAAATCTTAGAGAT
CATCCGAAATTCTGCTTGGGAAACACACCTCGTCATCAGGTTTGTACATCTTTGCCAATT
CTTTACTTAATTAATATTATAAAGCATTTCCAACATAGGA--------------------
---TGTAACATTTAAAAACTAATATTATTATTGGAGAATTTTTTTTTTATTTTTTTTTTA
TGAAATTGTGTTTAAATGTTGGTGGCTTAGTGAAAACCTGCAAGAAATTTGATTTTATTC
GA
>MY5157_Hexurella_SantaCatalinaMtns_Redington
-ATGTGATGGCAG-----------AACCAGACAATGGCTAAGATTCAATCATCAGTTAAA
CCCCCCCTGGATTCTATGAAACTCAATGTGTTAATATTTGGTTTGGACTCAATGTCTCGT
CTACACTACATGAGAAAACTGCCGGAGACATTTAGATACTTAACTAGTGATCTGAATGCT
ACAATCCTTAAAGGCTACAACATTGTGGGGGATGGGACTCCTCAAGCCCTTATTCCAATT
CTTACAGGTTCAACGGAGCCAGAGCTTCCTGAAACCAGGAAAAGGATGAAAAATGCCAAT
TATGTTAATGTTTATCCTTTTGCTTGGAAAAATTTTAGTGCCAATGGATATGTTACTGCT
TTTGGTGAAGACTGCCCTTCTACTGGAATATTTACTTACAGACTTAAAGGCTTTGGTGAT
ATACCGACGGATCATTATTTACGCACAATGTACATTGAAATCGAAAAAAATCTTAGAGAT
CATCCGAAATTCTGCTTGGGAAACACACCTCGCCATCAGGTTTGTACATCTTTGCCAATT
CTTTACTTAATTAATATTATAAAGCATTTCCAATATAGGC--------------------
---TGTAACATTTAAAAACTAATATTATTATTGGAGAAATTTTTTTTTTTTATTTTTTTA
TGAAATTGTGTTTAAATGTTGGTGGCTTAGTGAAAACCTGCAAGAAATTTGAAATTATTT
GA
>MY5164_Hrupicola_Temecula
---------------------------------------AAGATTCGATCAGCAGTCAAA
CCCCCTGTGGACTCTATGAAACTCAATGTGTTAATATTTGGTTTGGACTCAATGTCTCGT
CTACACTACATGAGGAAAATGCCGGAGACATTTAAATACTTAACTAGTGATCTGAATGCT
ACAATCCTTAAAGGCTACAACATTGTAGGGGATGGGACTCCTCAAGCCCTTATTCCAATT
CTTACAGGTTCAACGGAGCCAGAGCTTCCCGAAACCAGGAAAAGGATGAAAAATGCCAAT
TATGTTAATGTTTATCCTTTTGCTTGGAAAAATTTTAGTGCCAATGGGTATGTTACTGCT
TTTGGTGAAGACTGCCCTTCTACTGGAATATTTACTTACAGGCTTAAAGGCTTTGGTGAT
ATACCGACAGATCATTATTTACGCACAATGTACATTGAAATAGAGAAGAATCTTAGAGAT
CATCCGAAATTCTGCTTGGGAAACACACCTCGTCATCAGGTTTGTACATCTTTGGCAATT
CTGTACTTAATTAATATTTTAAAGCATTTACAAAATGAGCTGAACATTCTTTTCAGTTTG
AAAAGTAACATTTAAAAACTAA----ATTATTGGAGAAACATTTATTTGATTTTTATTTA
TGACAC------------------------------------------------------
--
>MY5165_Hrupicola_Temecula
AATATTATGG---------AACGCAACCAGACAATGGCCAAGATTCGATCAGCAGTCAAA
CCCCCTGTGGACTCTATGAAACTCAATGTGTTAATATTTGGTTTGGACTCAATGTCTCGT
CTACACTACATGAGGAAAATGCCGGAGACATTTAAATACTTAACTAGTGATCTGAATGCT
ACAATCCTTAAAGGCTACAACATTGTAGGGGATGGGACTCCTCAAGCCCTTATTCCAATT
CTTACAGGTTCAACGGAGCCAGAGCTTCCCGAAACCAGGAAAAGGATGAAAAATGCCAAT
TATGTTAATGTTTATCCTTTTGCTTGGAAAAATTTTAGTGCCAATGGGTATGTTACTGCT
TTTGGTGAAGACTGCCCTTCTACTGGAATATTTACTTACAGGCTTAAAGGCTTTGGTGAT
ATACCGACAGATCATTATTTACGCACAATGTACATTGAAATAGAGAAGAATCTTAGAGAT
CATCCGAAATTCTGCTTGGGAAACACACCTCGTCATCAGGTTTGTACATCTTTGGCAATT
CTGTACTTAATTAATATTTTAAAGCATTTACAAAATGAGCTGAACATTCTTTTCAGTTTG
AAAAGTAACATTTAAAAACTAA---TATTATTGGAGAAACATTTATTTGATTTTTATTTA
TGACACTGTGATAAAATGTTGGTGACTGTGTGAAAACCTGCAAGAAATTTGATTTTA---
--
>MY5175_Hapachea_HarshawRd_PatagoniaMtns
AATGTGATGGCAGGTGTTAAACGCAACCAGACAATGGCTAAGATTCAATCATCAGTCAAA
CCCCCCGTGGATTCTATGAAACTCAATGTGTTAATATTTGGTTTGGACTCAATGTCTCGT
CTACACTACATGAGAAAAATGCCGGAGACATTTAGATACTTAACTAGTGATCTGAATGCT
ACAATCCTTAAAGGCTACAACATTGTGGGGGACGGGACTCCTCAAGCCCTTATTCCAATT
CTTACAGGTTCAACGGAGCCAGAGCTTCCCGAAACCAGGAAAAGGATGAAAAATGCCAAT
TATGTTAATGTTTATCCTTTTGCTTGGAAAAATTTTAGTGCCAATGGATATGTTACTGCT
TTTGGTGAAGACTGCCCTTCTACTGGAATATTTACTTACAGGCTAAAAGGCTTTGGTGAT
ATACCGACGGATCACTATTTACGCACAATGTACATTGAAATCGAAAAAAATCTTAGAGAT
CATCCGAAATTCTGCTTGGGAAACACACCTCGTCATCAGGTTTGTACATCTTTGCTAATT
CTTTACTTAATTAATATTATAAAGCATTTCCAACATAGAC--------------------
---TGTGACATTTAAAAACTAATATTATTATTGGAGAAAAAATTTTTTAATTTTTTTTTA
TCAAATTGTGTTTAAATATTGTTGGCTTAGTGAAAACCTGCCAAAAATTTGATTTTATTT
GA
>MY5180_Hapachea_MustrangPk_MustangMtns
AATGTGATGGCAGGTGTTAAACGCAACCAGACAATGGCTAAGATTCAATCATCAGTCAAA
CCCCCCGTGGATTCTATGAAACTCAATGTGTTAATATTTGGTTTGGACTCAATGTCTCGT
CTACACTACATGAGAAAACTGCCGGAGACATTTAGATACTTAACTAGTGATCTGAATGCT
ACAATCCTTAAAGGCTACAACATTGTGGGGGACGGGACTCCTCAAGCCCTTATTCCAATT
CTTACAGGTTCAACGGAGCCAGAGCTTCCCGAAACCAGGAAAAGGATGAAAAATGCCAAT
TATGTTAATGTTTATCCTTTTGCTTGGAAAAATTTTAGTGCCAATGGATATGTTACTGCT
TTTGGTGAAGACTGCCCTTCTACTGGAATATTTACTTACAGGCTTAAAGGCTTTGGTGAT
ATACCGACGGATCATTATTTACGCACAATGTACATTGAAATTGAAAAAAATCTTAGAGAT
CATCCGAAATTCTGCTTGGGAAACACACCTCGTCATCAGGTTTGTACGTCTTTGCCAATT
CTTTACTTAATTAATATTATAAAGCATTTCCAACATAGGC--------------------
---TGTAACATTTAAAAACTAATATTATTATTGGAGAATTCTTTATT--ATTTTTTTTTA
TGAAATTGTGTTTAAATGTTGGTGGCTTAGTGAAAACCTGCAAAAAATTTGATTTTGTTT
GA
>MY5193_Hapachea_HarshawRd_PatagoniaMtns
AATGTGATGGCAGGTGTTAAACGCAACCAGACAATGGCTAAGATTCAATCATCAGTCAAC
CCCCCCGTGGATTCTATGAAACTCAATGTGTTAATATTTGGTTTGGACTCAATGTCTCGT
CTACACTACATGAGAAAAATGCCGGAGACATTTAGATACTTAACTAGTGATCTGAATGCT
ACAATCCTTAAAGGCTACAACATTGTGGGGGACGGGACTCCTCAAGCCCTTATTCCAATT
CTTACAGGTTCAACGGAGCCAGAGCTTCCCGAAACAAGGAAAAGGATGAAAAATGCCAAT
TATGTTAATGTTTATCCTTTTGCTTGGAAAAATTTTAGTGCCAATGGATATGTTACTGCT
TTTGGTGAAGACTGCCCTTCTACTGGAATATTTACTTACAGGCTAAAAGGCTTTGGTGAT
ATACCGACGGATCACTATTTACGCACAATGTACATTGAAATCGAAAAAAATCTTAGAGAT
CATCCGAAATTCTGCTTGGGAAACACACCTCGTCATCAGGTTTGTACATCTTTTCTAATT
CTTTACTTAATTAATATTATAAAGCATTTCCAACATAGAC--------------------
---TGTAACATTTAAAAACTAATATTATTATTGGAGAAAAATTTTTTTAATTTTTTTTTA
TCAAATTGTGTTTAAATGTTGTTGGCTTAGTAAAAACCTGCAAAAAATTTGATTTTATTT
GA
>MY5195_Hapachea_Ordsummit_MtOrd
------------------------------------------------------------
CCCCCTGTG----CTATGAAACTCAATGTGTTAATATTTGGTTTGGACTCAATGTCTCGT
CTACACTACATGAGAAAAATGCCAGAGACATTTAGATATTTAACTAGTGATCTGAATGCT
ACAATCCTTAAAGGCTACAACATTGTAGGGGATGGGACTCCTCAAGCCCTTATTCCAATT
CTTACAGGTTCAACGGAGCCAGAGCTTCCCGAAACCAGGAAAAGGATGAAAAATGCCAAT
TACGTTAATGTTTATCCTTTTGCTTGGAAAAATTTTAGTGCCAATGGGTATGTTACTGCT
TTTGGTGAAGACTGCCCTTCTACGGGAATATTTACTTACAGGCTTAAAGGCTTTGGTGAT
ATACCGACGGATCATTATTTACGCACAATGTACATTGAAATAGAGAAAAATCTTAGAGAT
CATCCGAAATTCTGCTTGGGAAACACACCTCGTCATCAGGTTTGTGCATCTTTGGCAATT
ATTTACTTAATTAATATTATAAAGCCTTTACAAAGTAGGCTGAACATTGTTTTCAGGTTG
AAAAGTAACATTTTAAAACTAATATCATTATTGGAGAAACATTTATTT-GTTTTTTTTTA
TGAA-----------ATGTTGATGGCCGTGTGGAAACCTGCAAGAAATTTGATTTTATTT
GA
>MY5266_Hencina_CerroBolla
AATATTATGGCAGGTGTTAAACGCAACCAGACAATGGCCAAGATTCGATCATCAGTCAAA
CCCCCTGTGGACTCTATGAAACTCAATGTGTTAATATTTGGTTTGGACTCAATGTCTCGT
CTACACTACATGAGGAAAATGCCGGAGACATTTAAATACTTAACTAGTGATCTGAATGCT
ACAATCCTTAAAGGCTACAACATTGTAGGGGATGGGACTCCTCAAGCCCTTATTCCAATT
CTTACAGGTTCAACGGAGCCAGAGCTTCCTGAAACCAGGAAAAGGATGAAAAATGCCAAT
TATGTTAATGTTTATCCTTTTGCTTGGAAAAACTTTAGTGCCAATGGATATGTTACTGCT
TTCGGTGAAGACTGCCCTTCTACTGGAATATTTACTTACAGGCTTAAAGGCTTTGGTGAT
ATACCAACGGATCATTATTTACGCACAATGTACATTGAAATCGAGAAAAATCTTAGAGAT
CATCCGAAATTCTGCTTGGGAAATACACCTCGTCATCAGGTTTGTACATCTTTGGCAATT
CTTTGCTTAATTAATATTATAAAGCATTTCCAAAAT-GGCTGAACATTCTTTTCAGTTTG
AAAAGTAACATATAAAAACTAATATTATTATTGGAGAAACATTTATTTGATTTTTATTTT
TGACATTGTGCTGAAATGTTGGTGGCTGTGTGGAAACCTGAAAGAAATTTGATTTTATTT
GA
>MY5267_Hencina_CerroBolla
AATATTATGGCAGGTGTTAAACGCAACCACACAATGGCCAAGATTCGATCATCAGTCAAA
CCCCCTGTGGACTCTATGAAACTCAATGTGTTAATATTTGGTTTGGACTCAATGTCTCGT
CTACACTACATGAGGAAAATGCCGGAGACATTTAAATACTTAACTAGTGATCTGAATGCT
ACAATCCTTAAAGGCTACAACATTGTAGGAGATGGGACTCCTCAAGCCCTTATTCCAATT
CTTACAGGTTCAACGGAGCCAGAGCTTCCTGAAACCAGGAAAAGGATGAAAAATGCCAAT
TATGTTAATGTTTATCCTTTTGCTTGGAAAAATTTTAGTGCCAATGGATATGTTACTGCT
TTCGGTGAAGACTGCCCTTCTACTGGAATATTTACTTACAGGCTTAAAGGCTTTGGTGAT
ATACCAACGGATCATTATTTACGCACAATGTACATTGAAATCGAGAAAAATCTTAGAGAT
CATCCGAAATTCTGCTTGGGAAATACACCTCGTCATCAGGTTTGTACATCTTTGGCAATT
CTTTGCTTAATTAATATTATAAAGCATTTCCAAAAT-GGCTGAACATTCTTTTCAGTTTG
AAAAGTAACATTTAAAAACTATTAATAATATTGGAGAAACATTTATTTGATTCTTATTTA
TGACATTGTGCT-AAATGTTGGT-GCTGTGTG-AAACCTGAAAGAAATTTGATTTTATTT
AA
>MY5269_Hexurella_GuadalupeValley
AATATTATGGCAGGTGTTAAACGCAACCAGACAATGGCCAAGATTCGATCATCAGTCAAA
CCCCCTGTGGACTCTATGAAACTCAATGTGTTAATATTTGGTTTGGACTCAATGTCTCGT
CTACACTACATGAGGAAAATGCCGGAGACATTTAAATACTTAACTAGTGATCTGAATGCT
ACAATCCTTAAAGGCTACAACATTGTAGGGGATGGGACTCCTCAAGCCCTTATTCCAATT
CTTACAGGTTCAACGGAGCCAGAGCTTCCCGAAACCAGGAAAAGGATGAAAAATGCCAAT
TATGTTAATGTTTATCCTTTTGCTTGGAAAAATTTTAGTGCCAATGGATATGTTACTGCT
TTCGGTGAAGACTGCCCTTCTACTGGAATATTTACTTACAGGCTCAAAGGCTTTGGTGAT
ATACCAACGGATCATTATTTACGCACAATGTACATTGAAATCGAGAAAAATCTTAGAGAT
CATCCGAAATTCTGCTTGGGAAACACACCTCGTCATCAGGTTTGTACATCTTTGGCAATT
CTTTGCTTAATTAATATTATAAAGCATTTCCAAAAT-GGCTAAACATTCTTTTCAGTTTG
AAAAGTAACATTTAAAAACTATTAATAATATTGGAGAAACATTTATTTGATTCTTATTTA
TGACATTGTGCTAAAATGTTGGTAGCTGTGTGAAAACCTGAAAGAAACTTGATTTTATTT
GA
>MY5271_Hexurella_GuadalupeValley
AATATTATGGCAGGTGTTAAACGCAACCAGACAATGGCCAAGATTCGATCATCAGTCAAA
CCCCCTGTGGACTCTATGAAACTCAATGTGTTAATATTTGGTTTGGACTCAATGTCTCGT
CTACACTACATGAGGAAAATGCCGGAGACATTTAAATACTTAACTAGTGATCTGAATGCT
ACAATCCTTAAAGGTTACAACATTGTAGGGGATGGGACTCCTCAAGCCCTTATTCCAATT
CTTACAGGTTCAACGGAGCCAGAGCTTCCCGAAACCAGGAAAAGGATGAAAAATGCCAAT
TATGTTAATGTTTATCCTTTTGCTTGGAAAAATTTTAGTGCCAATGGATATGTTACTGCT
TTCGGTGAAGACTGCCCTTCTACTGGAATATTTACTTACAGGCTTAAAGGCTTTGGTGAT
ATACCAACGGATCATTATTTACGCACAATGTACATTGAAATCGAGAAAAATCTTAGAGAT
CATCCGAAATTCTGCTTGGGAAACACACCTCGTCATCAGGTTTGTACATCTTTGGCAATT
CTTTGCTTAATTAATATTATAAAACATTTCCAAAATGGGCTGAACATTCTTTTCAGTTTG
AAAAGTAACATTTAAAAACTAATATTATTATTAGAGAAACATTTATTTGATTTTTATTTA
TGACATTGTGCTAAAATGTTGCTGGCTGTGTGAAAACCAGAAAGAAATCTGATTTTATTT
GA
>MY5276_Hexurella_SanPedro_Martir
AATATTATGGCAGGTGTTAAACGCAACCAGACAATGGCCAAGATTCGATCATCAGTCAAA
CCCCCTGTGGACTCCATGAAACTCAATGTGTTAATATTTGGTTTGGACTCAATGTCTCGT
CTACACTACATGAGGAAAATGCCGGAGACATTTAAGTACTTAACTAGTGATCTGAATGCT
ACAATCCTTAAAGGCTACAACATTGTAGGGGATGGGACTCCTCAAGCCCTTATTCCAATT
CTTACAGGTTCAACGGAGCCAGAGCTTCCCGAAACCAGGAAAAGGATGAAAAATGCCAAT
TATGTTAATGTTTATCCTTTTGCTTGGAAAAATTTTAGTGCCAATGGATATGTTACTGCT
TTCGGTGAGGACTGCCCTTCTACTGGAATATTTACTTACAGGCTTAAAGGCTTTGGTGAT
ATACCAACGGATCATTATTTACGCACAATGTACATTGAAATCGAGAAAAATCTTAGAGAT
CATCCGAAATTCTGCTTGGGAAACACACCTCGTCATCAGGTTTGTACATCTTTGGCAATT
CTTTGATTAATTAATATTATAAAGCATTTCCAAAATGGGCTGAACATTCTTTTCAGTTTG
AAAAGTAACATTTAAAAACTAATATTTTTATTAGAGAAGCATTTATTTGATTTTTATTTA
TGACATTGTGCTAAAATGTTGGTGGCTGTGTGAAAACCTGAAAGAAATTTGATTTTATTT
GA
>MY5277_Hexurella_SanPedro_Martir
AATATTATGGCAGGTGTTAAACGCAACCAGACAATGGCCAAGATTCAATCATCAATCAAA
CCCCCTGTGGACTCCATGAAACTCAATGTGTTAATATTTGGTTTGGACTCAATGTCTCGT
CTACACTATATGAGGAAAATGCCGGAGACATTTAAATACTTAACTAGTGATCTGAATGCT
ACAATCCTTAAAGGCTACAACATTGTAGGGGATGGGACTCCTCAAGCCCTTATTCCAATT
CTTACAGGTTCAACGGAGCCAGAGCTTCCCGAAACCAGGAAAAGGATGAAAAATGCCAAT
TATGTTAATGTTTATCCTTTTGCTTGGAAAAATTTTAGTGCCAATGGATATGTTACTGCT
TTCGGTGAAGACTGCCCTTCTACTGGAATATTTACTTACAGGCTTAAAGGCTTTGGTGAT
ATACCAACGGATCATTATTTACGCACAATGTACATTGAAATCGAGAAAAATCTTAGAGAT
CATCCGAAATTCTGCTTGGGAAACACACCTCGTCATCAGGTTTGTACATCTTTGGCAATT
CTTTGATTAATTAATATTATAAAGCATTTCCAAAATGGGCTGAACATTCTTTTCAGTTTG
AAAAGTAACATTTAAAAACTAATATTTTTATTAGAGAAGCATTTATTTGATTTTTATTTA
TGACATTGTGCTAAAATGTTGGTGGCTGTGTGAAAACCTGAAAGAAATTTGATTTTATTT
GA
>MY5280_Hexurella_ArroyoSalado
AATATTATGGCAGGTGTTAAACGCAACCAGACAATGGCCAAGATTCGATCATCAGTCAAA
CCCCCTGTAGACTCTATGAAACTCAATGTGTTAATATTTGGTTTGGACTCAATGTCTCGT
CTACACTACATGAGGAAAATGCCGGAGACATTTAAATACTTAACTAGTGATCTGAATGCT
ACAATCCTTAAAGGCTACAACATTGTAGGGGATGGGACTCCTCAAGCCCTTATTCCAATT
CTTACAGGTTCAACGGAGCCAGAGCTTCCTGAAACCAGGAAAAGGATGAAAAATGCCAAT
TATGTTAATGTTTATCCTTTTGCTTGGAAAAATTTTAGTGCCAATGGATATGTTACTGCT
TTTGGTGAAGACTGCCCTTCTACTGGAATATTTACGTACAGGCTTAAAGGCTTTGGTGAT
ATACCGACAGATCATTATTTACGCACAATGTACATTGAAATCGAGAAAAATCTTAGAGAT
CATCCGAAATTCTGCTTGGGAAACACACCTCGTCATCAGGTTTGTACATCTTTGGCAATT
CTTTACCTAATTAATATTATAAAGCATTTCCAAAATGGGCTGAACATTCTTTTCAGTTTG
AAAAGTAACATTTAAAAACTAATATTATTATTGGAGAAACATTTATTTGATTTTCATTTA
TGACATTGTGCTAAAATGTTGGTGGCTGTGTAAAAACCTGCAAGAAATTCGATTTTATTT
GA
>MY5282_Hexurella_ArroyoSalado
AATATTATGGCAGGTGTTAAACGCAACCAGACAATGGCCAAGATTCGATCATCAGTCAAA
CCCCCTGTAGACTCTATGAAACTCAATGTGTTAATATTTGGTTTGGACTCAATGTCTCGT
CTACACTACATGAGGAAAATGCCGGAGACATTTAAATACTTAACTAGTGATCTGAATGCT
ACAATCCTTAAAGGCTACAACATTGTAGGGGATGGGACTCCTCAAGCCCTTATTCCAATT
CTTACAGGTTCAACGGAGCCAGAGCTTCCTGAAACCAGGAAAAGGATGAAAAATGCCAAT
TATGTTAATGTTTATCCTTTTGCTTGGAAAAATTTTAGTGCCAATGGATATGTTACTGCT
TTTGGTGAAGACTGCCCTTCTACTGGAATATTTACGTACAGGCTTAAAGGCTTTGGTGAT
ATACCGACAGATCATTATTTACGCACAATGTACATTGAAATCGAGAAAAATCTTAGAGAT
CATCCGAAATTCTGCTTGGGAAACACACCTCGTCATCAGGTTTGTACATCTTTGGCAATT
CTTTACCTAATTAATATTATAAAGCATTTCCAAAATGGGCTGAACATTCTTTTCAGTTTG
AAAAGTAACATTTAAAAACTAATATTATTATTGGAGAAACATTTATTTGATTTTCATTTA
TGACATTGTGCTAAAATGTTGGTGGCTGTGTAAAAACCTGCAAGAAATTCGATTTTATTT
GA
>MY5286_Hrupicola_SweetwaterSpr_OrdMtn
AATATTATGGCAGGTGTTAAACGCAACCAGACAGTGGCCAAGATTCGATCATCAGTCAAA
CCCCCTGTGGACTCTATGAAACTCAATGTGTTAATATTTGGTTTGGACTCAATGTCTCGT
CTACACTACATGAGGAAAATGCCGGAGACTTTTAAATATTTAACTAGTGATCTGAATGCT
ACAATCCTTAAAGGCTACAACATTGTAGGGGATGGGACTCCTCAAGCCCTTATTCCAATT
CTTACAGGTTCAACGGAGCCAGAGCTTCCCGAAACCAGGAAAAGGATGAAAAATGCCAAT
TATGTTAATGTTTATCCTTTTGCTTGGAAAAACTTTAGTGCCAATGGGTATGTTACTGCT
TTCGGTGAAGACTGCCCTTCTACTGGAATATTTACTTACAGGCTTAAAGGTTTTGGTGAT
ATACCGACGGATCATTATTTACGCACAATGTACATTGAAATCGAGAAAAATCTTAGAGAT
CATCCGAAATTCTGCTTGGGAAACACACCTCGTCATCAGGTTTGTACATCTTTTGCAATT
CTTTACTTAATTAATATTATAAAGCATTTCCAAAATGGGCTGAACATTCTTTTCAGTTTG
AAAAGTAACATTTAAAAACTAATATTATTATTGGAGAAACATTTATTTGATTTTTATTTA
TGACATTGTACTAAAATGTTGATGGCTGTGTGAAAACCTGCAAGAAATTTGATTTTATTT
GA
>MY5287_Hrupicola_SweetwaterSpr_OrdMtn
---------------------------------------AAGA-----------------
-----------------GAAACTCAATGTGTTAATATTTGGTTTGGACTCAATGTCTCGT
CTACACTACATGAGGAAAATGCCGGAGACTTTTAAATATTTAACTAGTGATCTGAATGCT
ACAATCCTTAAAGGCTACAACATTGTAGGGGATGGGACTCCTCAAGCCCTTATTCCAATT
CTTACAGGTTCAACGGAGCCAGAGCTTCCCGAAACCAGGAAAAGGATGAAAAATGCCAAT
TATGTTAATGTTTATCCTTTTGCTTGGAAAAACTTTAGTGCCAATGGGTATGTTACTGCT
TTCGGTGAAGACTGCCCTTCTACTGGAATATTTACTTACAGGCTTAAAGGTTTTGGTGAT
ATACCGACGGATCATTATTTACGCACAATGTACATTGAAATCGAGAAAAATCTTAGAGAT
CATCCGAAATTCTGCTTGGGAAACACACCTCGTCATCAGGTTTGTACATCTTTTGCAATT
CTTTACTTAATTAATATTATAAAGCATTTCCAAAATGGGCTGAACATTCTTTTCAGTTTG
AAAAGTAACATTTAAAAACTAATATTATTATTGGAGAAACATTTATTTGATTTTTATTTA
TGACATTGTAC--------------------GAAAACCTGCAAGAAATTTG---------
--
>MY5288_Hrupicola_Deadman_Hills
AATATTATGGCAGGTGTTAAACGTAACCAGACGATGGCCAAGATTCGATCATCAGTCAAA
CCCCCTGTGGACTCTATGAAACTCAATGTGTTAATATTTGGTTTGGACTCAATGTCTCGT
CTACACTACATGAGGAAAATGCCGGAGACTTTTAAATACTTAACTAGTGATCTGAATGCT
ACAATCCTTAAAGGCTACAACATTGTAGGAGATGGGACTCCTCAAGCCCTTATTCCAATT
CTTACAGGTTCAGCGGAGCCAGAGCTTCCCGAAACCAGGAAAAGGATGAAAAATGCCAAT
TATGTTAATGTTTATCCTTTTGCTTGGAAAAATTTTAGTGCCAATGGGTATGTTACTGCT
TTCGGTGAAGATTGCCCTTCTACTGGAATATTTACTTACAGGCTTAAAGGCTTTGGTGAT
ATACCGACGGATCATTATTTACGCACAATGTACATTGAAATCGAGAAAAATCTTAGAGAT
CATCCTAAATTCTGCTTGGGAAACACACCTCGTCATCAGGTTTGTACATCTTTTGCAATT
CTTTAGTTAATTAGTATTATAAAGCATTCCCCAAATGGGCTGAACGTTCTTTTCAGTTTG
TAAAGTAACATTTAAAAACTAATATTATTATTGGAGAAACATTTATTTGATTTTTATTTA
TGACATTGTGCTAAAATGTTGGTGGCTGTGTGAAAACCTGCAAGAAATTTGATT------
--
>MY5289_Hrupicola_Deadman_Hills
AATATTATGGCAGGTGTTAAACGTAACCAGACGATGGCCAAGATTCGATCATCAGTCAAA
CCCCCTGTGGACTCTATGAAACTCAATGTGTTAATATTTGGTTTGGACTCAATGTCTCGT
CTACACTACATGAGGAAAATGCCGAAGACTTTTAAATACTTAACTAGTGATCTGAATGCT
ACAATCCTTAAAGGCTACAACATTGTAGGAGATGGGACTCCTCAAGCCCTTATTCCAATT
CTTACAGGTTCAGCGGAGCCAGAGCTTCCCGAAACCAGGAAAAGGATGAAAAATGCCAAT
TATGTTAATGTTTATCCTTTTGCTTGGAAAAATTTTAGTGCCAATGGGTATGTTACTGCT
TTCGGTGAAGATTGCCCTTCTACTGGAATATTTACTTACAGGCTTAAAGGCTTTGGTGAT
ATACCGACGGATCATTATTTACGCACAATGTACATTGAAATTGAGAAAAATCTTAGAGAT
CATCCTAAATTCTGCTTGGGAAACACACCTCGTCATCAGGTTTGTACATCTTTTGCAATT
CTTTAGTTAATTAGTATTATAAAGCATTCCCCAAATGGGCTGAACGTTCTTTTCAGTTTG
TAAAGTAACATTTAAAAACTAATATTATTATTGGAGAAACATTTATTTGATTTTTATTTA
TGACATTGTGCTAAAATGTTGGTGGCTGTGTGAAAACCTGCAAGAAATTTGATTTTATTT
GA
>MY5309_Hapachea_JohnnyLyon_Hills
------------------------------------ACTAAGATTCAATCATCAGTCAAA
CCCCCTGTGGATTCTATGAAACTCAATGTGTTAATATTTGGTTTGGACTCAATGTCTCGT
CTACACTACATGAGAAAAATGCCGGAGACATTTAGATACTTAACTAGTGATCTGAATGCT
ACAATCCTTAAAGGCTACAACATTGTGGGGGACGGGACTCCTCAAGCCCTTATTCCAATT
CTTACAGGTTCAACGGAGCCAGAGCTTCCCGAAACCAGGAAAAGGATGAAAAATGCCAAT
TATGTTAATGTTTATCCTTTCGCTTGGAAAAATTTTAGTGCCAATGGATATGTTACTGCT
TTTGGTGAGGACTGCCCTTCTACTGGAATATTTACTTACAGGCTTAAAGGCTTTGGTGAT
ATACCGACGGATCATTATTTACGCACAATGTACATTGAAATCGAAAAAAATCTTAGAGAT
CATCCGAAATTCTGCTTGGGAAACACACCTCGTCATCAGGTTTGTACATCTTTGCCAGTT
CTTTACTTAATTAGTATTATAAAGCATTTCCAACATAGGC--------------------
---TGTAACATTTAAAAACTAATATTATTATTGGAGAATTTTTTTTTTTTTTTTTTTTTA
TGAAATTGTGTTTAAATGTTGGTAACTTAGTAAAAACCTGCAAGAAATTTGATTTTATTT
GA
>MY5310_Hexurella_AntelopeCyn_CerbatMtns
---------------------------------ATGGCTAAGATTCGATCATCAATCAAA
CCCCCTGTGGGTTCGATGAAACTCAATGTGTTAATATTTGGTTTGGACTCAATGTCTCGT
CTACACTACATGAGAAAAATGCCAGAGACATTTAGATATTTAACTAGTGATCTGAATGCT
ACAATCCTTAAAGGCTACAACATTGTAGGGGATGGGACTCCTCAAGCCCTTATTCCAATT
CTTACAGGTTCAACGGAGCCAGAGCTTCCCGAAACCAGGAAAAGGATGAAAAATGCCAAT
TACGTTAATGTTTATCCTTTTGCTTGGAAAAATTTTAGTGCCAATGGGTATGTTACTGCT
TTTGGTGAAGACTGCCCTTCTACGGGAATATTTACTTACAGACTTAAAGGCTTTGGTGAT
ATACCGACGGATCATTATTTACGCACAATGTACATTGAAATCGAGAAAAATCTTAGAGAT
CATCCGAAATTCTGCTTGGGAAACACACCTCGTCATCAGGTTTGTACATCTTTGGCAATT
ATTTACTTAATTAATATTATAAAGCCTTTAGAAAGTAGGCTGAACATTGTTTTCAGGTTG
AAAAGTAACATTTAAAAACTAATATTATTATAGGAGAAACATATATTTGGGTTTTTTTTA
TGAAATTGAGCTA-----------------------------------------------
--
>MY5311_Hexurella_AntelopeCyn_CerbatMtns
----------CAGGTGTTAAACGCAACCAGACAATGGCTAAGATTCGATCATCAATCAAA
CCCCCTGTGGGTTCGATGAAACTCAATGTGTTAATATTTGGTTTGGACTCAATGTCTCGT
CTACACTACATGAGAAAAATGCCAGAGACATTTAGATATTTAACTAGTGATCTGAATGCT
ACAATCCTTAAAGGCTACAACATTGTAGGGGATGGGACTCCTCAAGCCCTTATTCCAATT
CTTACAGGTTCAACGGAGCCAGAGCTTCCCGAAACCAGGAAAAGGATGAAAAATGCCAAT
TACGTTAATGTTTATCCTTTTGCTTGGAAAAATTTTAGTGCCAATGGGTATGTTACTGCT
TTTGGTGAAGACTGCCCTTCTACGGGAATATTTACTTACAGACTTAAAGGCTTTGGTGAT
ATACCGACGGATCATTATTTACGCACAATGTACATTGAAATCGAGAAAAATCTTAGAGAT
CATCCGAAATTCTGCTTGGGAAACACACCTCGTCATCAGGTTTGTACATCTTTGGCAATT
ATTTACTTAATTAATATTATAAAGCCTTTAGAAAGTAGGCTGAACATTGTTTTCAGGTTG
AAAAGTAACATTTAAAAACTAATATTATTATAGGAGAAACATATATTTGGGTTTTTTTTA
TGAAATTGAGCTAAAAT-------------------------------------------
--
>MY5312_Hexurella_FoxCyn_MusicMtns
------------------------------------------------------------
----------------------TCAATGTGTTAATATTTGGTTTGGACTCAATGTCTCGT
CTACACTACATGAGAAAAATGCCAGAGACATTTAGATATTTAACTAGTGATCTGAATGCT
ACAATCCTTAAAGGCTACAACATTGTAGGGGATGGGACTCCTCAAGCCCTTATTCCAATT
CTTACAGGTTCAACGGAGCCAGAGCTTCCCGAAACCAGGAAAAGGATGAAAAATGCCAAT
TACGTTAATGTTTATCCTTTTGCTTGGAAAAATTTTAGTGCCAATGGGTATGTTACTGCT
TTTGGTGAAGACTGCCCTTCTACGGGAATATTTACTTACAGACTTAAAGGCTTTGGTGAT
ATACCGACGGATCATTATTTACGCACAATGTACATTGAAATCGAGAAAAATCTTAGAGAT
CATCCGAAATTCTGCTTGGGAAACACACCTCGTCATCAGGTTTGTACATCTTTGGCAATT
ATTTACTTAATTAATATTATAAAGCCTTTAGAAAGTAGGCTGAACATTGTTTTCAGGTTG
AAAAGTAACATTTAAAAACTAATATTATTATAGGAGAAACATATATTTGGGTTTTTTTT-
------------------------------------------------------------
--
>MY5313_Hexurella_FoxCyn_MusicMtns
------------------------AACCAGACAATGGCTAA-ATTCGATCATC-------
---------------------------------------------GACTCAATGTCTCGT
CTACACTACATGAGAAAAATGCCAGAGACATTTAGATATTTAACTAGTGATCTGAATGCT
ACAATCCTTAAAGGCTACAACATTGTAGGGGATGGGACTCCTCAAGCCCTTATTCCAATT
CTTACAGGTTCAACGGAGCCAGAGCTTCCCGAAACCAGGAAAAGGATGAAAAATGCCAAT
TACGTTAATGTTTATCCTTTTGCTTGGAAAAATTTTAGTGCCAATGGGTATGTTACTGCT
TTTGGTGAAGACTGCCCTTCTACGGGAATATTTACTTACAGACTTAAAGGCTTTGGTGAT
ATACCGACGGATCATTATTTACGCACAATGTACATTGAAATCGAGAAAAATCTTAGAGAT
CATCCGAAATTCTGCTTGGGAAACACACCTCGTCATCAGGTTTGTACATCTTTGGCAATT
ATTTACTTAATTAATATTATAAAGCCTTTAGAAAGTAGGCTGAACATTGTTTTCAGGTTG
AAAAGTAACATTTAAAAACTAATATTATTATAGGAGAAACATATATTTGGGTTTT-----
------------------------------------------------------------
--
>MY5314_Hexurella_Grasshopper_BrushyMtn
----------------------------------------------------CAATCAAA
CCCCTTGTGGGTTCTATGAAACTCAATGTGTTAATATTTGGTTTGGACTCAATGTCTCGT
CTACACTACATGAGAAAAATGCCAGAGACGTTTAGATATTTAACTAGTGATCTGAATGCT
ACAATCCTTAAAGGCTACAACATTGTAGGGGATGGGACTCCTCAAGCCCTTATTCCAATT
CTTACAGGTTCAACGGAGCCAGAGCTTCCCGAAACCAGGAAAAGGATGAAAAATGCCAAT
TACGTTAATGTTTATCCTTTTGCTTGGAAAAATTTTAGTGCCAATGGGTATGTTACTGCT
TTTGGTGAAGACTGCCCTTCTACGGGAATATTTACTTACAGACTTAAAGGCTTTGGTGAT
ATACCGACGGATCATTATTTACGCACAATGTACATTGAAATCGAGAAAAATCTTAGAGAT
CATCCGAAATTCTGCTTGGGAAACACACCTCGTCATCAGGTTTGTACATCTTTGGCAATT
ATTTACTTAATTAATATTATAAAGCCTTTAGAAAGTAAGCTGAACATTGTTTTCAGGTTG
AAAAGTAACATTTGAAAACTAATATTATTATAGGACAAACATTTATTTGGGTTTTTTTTA
TGAACTTGTGCTAAAAT-------------------------------------------
--
>MY5315_Hexurella_WagonerRd_BradshawMtns
--------------------------------------TAAGATTCGATCATCAATCAAA
CCCCCTGTGGGTTCTATGAAACTCAATGTGTTAATATTTGGTTTGGACTCAATGTCTCGT
CTACACTACATGAGAAAAATGCCAGAGACATTTAGATATTTAACTCGTGATCTGAATGCT
ACAATCCTTAAAGGCTACAACATTGTAGGGGATGGGACTCCTCAAGCACTTATTCCAATT
CTTACAGGTTCAACGGAGCCAGAGCTTCCCGAAACCAGGAAAAGGATGAAAAATGCCAAT
TACGTTAATGTTTATCCTTTTGCTTGGAAAAATTTTAGTGCCAATGGGTATGTTACTGCT
TTTGGTGAAGACTGCCCTTCTACGGGAATATTTACTTACAGGCTTAAAGGCTTTGGTGAT
ATACCGACAGATCATTATTTACGCACAATGTACATTGAAATCGAGAAAAATCTTAGAGAT
CATCCGAAATTCTGCTTGGGAAACACACCTCGTCATCAGGTTTGTACATCTTTGGCAATT
ATTTACTTAATTAATATTATAAAGCCTTTACAAAGTAGGCTGAACATTGTTTTCAGTGTG
AAAAGTAACATTTAAAAACTAATATTATTATTGGAGAAACATTTATTTGGTTTTTTTTTA
TGAAATTGTGCTAAAATGTTGATGTCCGTGTGGAAACCTGCAAGAAATTTGATTTTATTT
GA
>MY5316_Hexurella_WagonerRd_BradshawMtns
AATGTTATGGCAGGTGTTAAACGCAACCAGACAATGGCTAAGATTCGATCATCAATCAAA
CCCCCTGTGGGTTCTATGAAACTCAATGTGTTAATATTTGGTTTGGACTCAATGTCTCGT
CTACACTACATGAGAAAAATGCCAGAGACATTTAGATATTTAACTCGTGATCTGAATGCT
ACAATCCTTAAAGGCTACAACATTGTAGGGGATGGGACTCCTCAAGCACTTATTCCAATT
CTTACAGGTTCAACGGAGCCAGAGCTTCCCGAAACCAGGAAAAGGATGAAAAATGCCAAT
TACGTTAATGTTTATCCTTTTGCTTGGAAAAATTTTAGTGCCAATGGGTATGTTACTGCT
TTTGGTGAAGACTGCCCTTCTACGGGAATATTTACTTACAGGCTTAAAGGCTTTGGTGAT
ATACCGACAGATCATTATTTACGCACAATGTACATTGAAATCGAGAAAAATCTTAGAGAT
CATCCGAAATTCTGCTTGGGAAACACACCTCGTCATCAGGTTTGTACATCTTTGGCAATT
ATTTACTTAATTAATATTATAAAGCCTTTACAAAGTAGGATGAACATTGTTTTCAGTGTG
AAAAGTAACATTTAAAAACTAATATTATTATTAGAGAAACATTTATTTGGTTTTTTTTTA
TGAAATTGTGCAAAAATGTTGATGTCCGTGTGGAAACCTGCAAGAAATTTGATTTTATTT
--
>MY5317_Hrupicola_Cottonwood_SnYsidroMtns
AATATTATGGCAGGTGTTAAACGCAACCAGACAATGGCCAAGATTCGATCATCAGTCAAA
CCCCCTGTGGACTCTATGAAACTCAATGTGTTAATATTTGGTTTGGACTCAATGTCTCGT
CTACACTACATGAGGAAAATGCCGGAGACATTTAAATACTTAACTAGTGATCTGAATGCT
ACAATCCTTAAAGGCTACAACATTGTAGGGGATGGGACTCCTCAAGCCCTTATTCCAATT
CTTACAGGTTCAACGGAGCCAGAGCTTCCCGAAACCAGGAAAAGGATGAAAAATGCCAAT
TATGTTAATGTTTATCCTTTTGCTTGGAAAAATTTTAGTGCCAATGGATATGTTACTGCT
TTCGGTGAAGACTGCCCTTCTACAGGAATATTTACTTACAGGCTTAAAGGCTTTGGTGAT
ATACCGACAGATCATTATTTACGCACAATGTACATTGAAGTCGAGAAAAATCTTAGAGAT
CATCCAAAATTCTGCTTAGGAAACACACCTCGTCATCAGGTTTGTACTTCTTTGGCAATT
CTCTACTTAATTAATATTATAAAGCCTTTCCAAAATGGGCTGAACATTCTTTTCAGTTTG
AAAAGTAACATTTCAAAACTAATATTATTATTGGAGAAACATTTATTTGATTTTTATTTA
TGACATTGTGCTAAAATGTTGGTAGCTGTGTG-AAACCTGCAAGAAATTTGATTTTATTT
GA
