# Supplementary material for: ﻿Species delimitation, biogeography, and natural history of dwarf funnel web spiders (Mygalomorphae, Hexurellidae, Hexurella) from the United States / Mexico borderlands
Source: Zookeys. 2023 Jun 14;1167:109–57. doi: 10.3897/zookeys.1167.103463 (PMC10285686; doi:10.3897/zookeys.1167.103463)
Supplement: Supplementary material 3 — Input matrices, analysis log files, and output tree files for nuclear and mitochondrial analyses [file zookeys-1167-109_article-103463__-s003.zip › uce-20050.fasta]

>MY0059_Hapachea_SantaRitaMtns_MaderaCyn
GTTTGTCACAAACCCTTTATAGATGTATCTGAAATCATTGCCATTTCTCAGTGATATTAC
TTTGGCAAACCAAACTCCACCATAATGGTGAAAAGTTAATAATTTATTAATGCCTGATAC
TTCACTGTTCATGTATTGTATTAAGTTGT--------------TATTTGTTTCCATTTTT
TTCTGTAGCCATTATGACCAGTAAAGGTACAGACTCTATTATCCAAATGGATAAAGTACT
TCTTCACTTAGAACATAAGGAATTTACTGTGGAGCCTCCTATTCTTCAGTCTCTACAGCA
TTTGACGCAGTGGGTAGCAGATTGTGCGATTTACCTGTTGGCATCTTTACCTCACCAGTA
TCATAGTCACATGAGATTTCCTGGTGTAAGTAAGACATTGTGTGATTACTTTTAAGTTTT
TGGTTTTGAAGTTATTACATATATAACTAATTTAGAAAATATTTCATGCAGCAGTGTAAA
TTTTATAGAA
>MY0139_Hexurella_SanDiego_Guatay
GTTTGTCACAAACCCTTTGTACATGTATCTGAAATCATTGCCATTTCTTAGAGACATCAC
CTTGGCAAACCAAGCTGATCCGTAATGGTGAAAAGTTAATCATTCATTAATGCCTGAGTC
TTCACTGTTCATTTATTGTATTAAGTTGTTGTTGCTGCTACAGTATTTGTTTCCATTTTT
TTCTGTAGCCATTATGACCAGTAAAGGTACAGACTCTATTATCCAAATGGATAAAGTACT
TCTTCACTTAGAACATAAAGAATTTACTGTGGAGCCTCCTATTCTTCAGTCTCTACAACA
TTTGACGCAGTGGGTAGCAGATTGTGCGATTTACCTCTTGGCATCTTTACCTCACCAGTA
TCATAGTCACATGAGATTTCCTGGTGTAAGTAAGACATTGTGTGATTACTTGTAAGTTTG
TGGCCTTAAGGCTTTTATTTATATAACTAATTTAAAAAACATTTTATACAGCAGTGTAAT
TTTTACAATA
>MY5053_Hexurella_ChiricahuaMtns_PriceCyn
------------------------------------------------------------
------------------------------------------------------------
--------------------------------------T----------------TTTTT
TTCTGTAGCCATTATGACCAGTAAAGGTAC----------------------AAAGTACT
TCTTCACTTAGAACATAAAGAATTTACTGTGGAACCTCCTATTCTTCAGTCTCTACAGCA
TTTGACGCAGTGGGTAGCAGATTGTGCGATTTACCTGTTGGCATCTTTACCTCACCAGTA
TCATAGTCACATGAGATTTCCTGGTGTAAGTAAGACATTGTGTGATTACTTT--------
------------------------------------------------------------
----------
>MY5064_Hexurella_MuleMtns_Escabrosa
GTTTGTCACAAACACCTTATAG-TGTATCTGAAATCATTGCCATTT-TCAGTGATATCAC
TTTGGCAAACCAAACTCCTCCATAATGGTGAAAAGTTAATAATTTATTAATGCCTGAGAC
TTCACTGTTCATGTATTGTATGAAGTTGTTGTTGCTGGTACAGTATTTGTTTCT-TTTTT
TTCTGTAGCCATTATGACCAGTAAAGGTACAGACTGTATTATCCAAATGGATAAAGTACT
TCTTCACTTAGAACATAAAGAATTTACTGTGGAGCCTCCTATTCTTCAGTCTCTGCAGCA
TTTGACGCAGTGGGTAGCAGATTGTGCGATTTACCTGTTGGCATCTTTACCTCACCAGTA
TCATAGTCACATGAGATTTCCTGGTGTAAGTAAGACATTGTGTGATTACTTTTAAGTTTT
TGGCTTTAAAGCTTTTGCATATATAGCTAATTT-AAAAATATTTCATGCAGCAGTGTAAA
TTTTACAGAA
>MY5066_Hexurella_MuleMtns_Escabrosa
GTTTGTC-CAAACCCTTTATAGATGTATCTGAAATCATTGCCATTT-TCAGTGATAT-AC
TTTGGCAAACCAAACTCCTCCATAATGGTGAAAAGTTAATAATTTATTAATACCTGAGAC
TTCACTGTTCATGTATTGTATGAAGTTGTTGTTGCTGGTACAGTATTTGTTTCAATTTTT
TTCTGTAGCCATTATGACCAGTAAAGGTACAGACTGTATTATCCAAATGGATAAAGTACT
TCTTCACTTAGAACATAAAGAATTTACTGTGGAGCCTCCTATTCTTCAGTCTCTACAGCA
TTTGACGCAGTGGGTAGCAGATTGTGCGATTTACCTGTTGGCATCTTTACCTCACCAGTA
TCATAGTCACATGAGATTTCCTGGTGTAAGTAAGACATTGTGTGATTGCTTTTAAGTTTT
TGGCTTTAAAGCTTTTACATATATAACTAATTCAAAAAATATTTCATGA-----------
----------
>MY5071_Hexurella_SantaRitaMtns_AlisoSprings
------------------------------------------------------------
--TGGCAAACCAAACTCCTCCATAATGGTGAAAAGTTAATAATTTATTAATGCCTGTGTC
TTCATTGTTCAGGTATTGTATTAAGTTGTTGTTGCTGGTACAGTATTTGTTTCCTTTTTT
TTCTGTAGCCATTATGACCAGTAAAGGTACAGACTCTATTATCCAAATGGATAAAGTACT
TCTTCACTTAGAACATAAAGAATTTACTGTGGAGCCTCCTATTCTTCAGTCTCTACAGCA
TTTGACGCAGTGGGTAGCAGATTGTGCGATTTACCTGTTGGCATCTTTACCTCACCAGTA
TCATAGTCACATGAGATTTCCTGGTGTAAGTAAGACATTGTGTGATTACTTTTAAGTTTT
TGGCTTTAACGCTTTTACATATATAACTAATTTAGAAAATATTTCATGCAGCAGTGTAAA
TTTTACAGAA
>MY5075_Hexurella_ChiricahuaMtns_CaveCrkCyn
------------------------------------------------------------
-------------ACTCCTCCATGATGGTGAAAAGTTAATAATTTATTAATGCCTGAGAC
TTCACTGCTCATGTATTTTATTGAGTTGTTGTTGCTGGTACAGTATTTGTTTCCATTTTT
TTCTTTAGCCATTATGACTAGTAAAGGTACAGACTCTATTATCCAAATGGATAAAGTACT
TCTTCACTTAGAACATAAAGAATTTACTGTGGAGCCTCCTATACTTCAGTCTCTACAGCA
TTTGACGCAGTGGGTAGCAGATTGTGCGATTTACCTGTTGGCATCTTTACCTCACCAGTA
TCATAGTCACATGAGATTTCCTGGTGTAAGTAAGACATTGTGTGATTACTTG--------
------------------------------------------------------------
----------
>MY5126_Hexurella_SantaCatalinaMtns_NuggetCyn
GTTTGTCACAAACCCTTTATACATGTATCTGAAATCATTGCCA-TTCTCAGTGATATCAC
TTTGGCAAACCAAACTCCTCCATAATGGTGAAAAGTTAATAATTTATTAATGCCTGAGAC
TTCACTGTTCATGTATTGTATTAAGTTGTTGTTGCTGGTACAGTATTTGTTTCCA-TTTT
TTCTGTAGCCATTATGACCAGTAAAGGTACAGACTCTATTATCCAAATGGATAAAGTACT
TCTTCACTTAGAACATAAAGAATTTACTGTGGAGCCTCCTATTCTTCAGTCTCTACAGCA
TTTGACGCAGTGGGTAGCAGATTGTGCGATTTACCTGTTGGCATCTTTACCTCACCAGTA
TCATAGTCACATGAGATTTCCTGGTGTAAGTAAGACATTGTGTGATTACTTTTAAGTTTT
TGGCTTTAAAGCTTTTACATATATAACTAATTTAAAGAATATTTCATGCAGCAGTGTATA
TTTTACAGAA
>MY5131_Hexurella_PedregosaMtns_PruneCyn
GTTTGTCACAAACCCTTTATAGATGTATCTGAAATCATTGCCATTTCTCAGTGATATTAC
TTTGGCAAACCAAACTCCTCTATAACGGTGAAAAGTTAATAATTTATTAATGCCTGAGAC
TTCACTGTTCATGTATTGTATTAAGTTGTTGTTGCTGGTACAGTATTTGTTTCCATTTTT
TTCTGTAGCCATTATGACCAGTAAAGGTACAGACTCTATTATCCAAATGGATAAAGTACT
TCTTCACTTAGAACATAAAGAATTTACTGTGGAGCCTCCTATTCTTCAGTCTCTACAGCA
TTTGACGCAGTGGGTAGCAGATTGTGCGATTTACCTGTTGGCATCTTTACCTCACCAGTA
TCATAGTCACATGAGATTTCCTGGTGTAAGTAAGACATTGTGTGATTACTTTTAAGTTTT
TGGCTTTAAAGCTTTTACATATATAACTAATTTAAAAAATATTTCATGCAGCAGTGTAAA
TTTTACAGAA
>MY5132_Hexurella_PedregosaMtns_PruneCyn
GTTTGTCACAAACCCTTTATAGATGTATATGAAATCATTGCCATTTCTCATTGATATCAC
TTTGGCAAACCAAACTCCTCCATAATGGTGAAAAGTTAATAATTTATTAATGCCTGAGAC
TTCACTGTTCATGTATTGTATTGAGTTGGTATTTCTGGTACAGTATTTGTTTCCATTTTT
TTCTGTAGCCATTATGACCAGTAAAGGTACAGACTCTATTATCCAAATGGATAAAGTACT
TCTTCACTTAGAACATAAAGAATTTACTGTGGAGCCTCCCATTCTTCAGTCTCTACAGCA
TTTAACGCAGTGGGTAGCAGATTGTGCAATTTACCTGTTGGCATCTTTACCTCACCAGTA
TCATAGTCACATGAGATTTCCTGGTGTAAGTAAGACATTGTGTGATTACTCTTAAGTTTT
TGGCTTTAAAGCTTTTACATATATAACTAATTTAAAAAATATTTCATGCAGCAGTGTAAA
TTTTACAGAA
>MY5136_Hexurella_MiddlemarchCyn
GCTTGTCACAAACCCTTTATAGATGTATCTGAAATCATT-CCATTTCTCAGTGATATCA-
TTTGGCAAACCAAACTCTTCCATAATGGTGAAAAGTTAATAATTTATTAATGCCTGAGAC
TTCACTGTTCATGTATTGTATTAAGTTGTTGTTGCTGGTACAGTATTTGTTTCCATTTTT
TTCTATAGCCATTATGACCAGTAAAGGTACAGACTCTATTATCCAAATGGATAAAGTACT
TCTTCACTTAGAACATAAAGAATTTACTGTGGAGCCTCCTATTCTTCAGTCTCTACAGCA
TTTGACGCAGTGGGTAGCAGATTGTGCGATTTACCTGTTGGCATCTTTACCTCACCAGTA
TCATAGTCACATGAGATTTCCTGGTGTAAGTAAGACATTGTGTGATTACTTTTAAGTTTT
TGACTTTAAAGCTTTTACATATATAACTAATTTAAACAATATTTCATGCAGCAGTGTAAA
TTTTACAGAA
>MY5147_Hexurella_DragoonMtns_NF_345A
---------GAACCCTTTATAGATGTATCTGAAATCATTGCCATTTCTCAGTGATATCAC
TTTGGCAAGCCAAACTCCTCCATAGTGGTGAAAAGTTAATAATTTATTAATGCCTGAGGC
TTCACAGTTCATGTATTGTATTAAGTTGTTGCTGG---TACAGTATTTGTTTCTATTTTT
TTCTGTAGCCATTATGACCAGTAAAGGTACAGACTCTATTATCCAAATGGATAAAGTACT
TCTTCACTTAGAACATAAAGAATTTACTGTGGAGCCTCCTATTCTTCAGTCTCTACAGCA
TTTGACGCAGTGGGTAGCAGATTGTGCGATTTACCTGTTGGCATCTTTACCTCACCAGTA
TCATAGTCACATGAGATTTCCTGGTGTAAGTAAGACATTGTGTGATTACTTTTAAGTTTT
TGGCTGTAAAGCTTTTACATATGTAACTAATTTAAAAAATATTTCATGCAGCAGTGTAAA
TTTTACAGAA
>MY5152_Hexurella_WhetstoneMtns_ApacheCyn
------------------------------------------------------------
------------------------------------------------------------
----------------TGTATTAAGTTGTTGTTGCTGGTACAGTATTTGTTTCCATTTTT
TTCTGTAGCCATTATGACCAGTAAAGGTACAGACTCTATTATCCAAATGGATAAAGTACT
TCTTCACTTAGAACATAAAG-ATTTACTGTGGAGCCTCCTATTCTTCAGTCTCTACAGCA
TTTGACGCAGTGGGTAGCAGATTGTGCGATTTACCTGTT-GCATCTTTACCTCACCAGTA
TCATAGTCACATGAGATTTCCTGGTGTAAGTAAGACATTGCGTGATTACTTTTAAGTTTT
TGGC--------------------------------------------------------
----------
>MY5154_Hexurella_SantaRitaMtns_AdobeCyn
GTTTATCACAAACCCTTTATAGATGTATCTGAAATCATTGCCATTTCTCAGTGATATCAC
TTTGGCAAACCAAACTTTTCCATAATGGTGAAAAGATAATAATTTATTAATGCCTGAGAC
TTCAGTGTTCATGTATTGTATTAAGTTATTGTTGCTGGTACAGTATTTGCTTCAATTTTT
TTCTGTAGCCATTATGACCAGTAAAGGTACAGACTCTATTATCCAAATGGATAAAGTACT
TCTTCACTTAGAACATAAAGAATTTACTGTGGAGCCTCCTATTCTTCAGTCTCTGCAGCA
TTTGACGCAGTGGGTAGCAGATTGTGCGATTTACCTGTTGGCATCTTTACCTCACCAGTA
TCATAGTCACATGAGATTTCCTGGTGTAAGTAAGACATTGTGTGATTACTTTTAGGTTTT
TGGCTTTAAAGCTTTTACATATATAACTAATTTAAAAAATATTTCTTGCAGCAGTGTAAA
TTTTACAGAA
>MY5157_Hexurella_SantaCatalinaMtns_Redington
------------------------------------------------------------
--------------------------------------ATAATTTATTAATGCCTGAGAC
TTCACTGTTCATGTATTGTATTAAGTTGTTGTTGCTGGTACAGTATTTGTTTCCATTTTT
TTCTGTAGCCATTATGACCAGTAAAGGTACAGACTCTATTATCCAAATGGATAAAGTACT
TCTCCACTTAGAACATAAAGAATTTACTGTGGAGCCTCCTATTCTTCAGTCACTACAGCA
TTTGACGCAGTGGGTAGCAGATTGTGCGATTTACCTGTTGGCATCTTTACCTCACCAGTA
TCATAGTCACATGAGATTTCCTGGTGTAAGAAAGACATTGTGTGATTACTTTTAAGTTTT
CGGCTTTAAAGCTTTTACATATATAACTAATTTAAAAAATATTTCATGCAGCAGTGTAAA
TTTTACAGAA
>MY5164_Hrupicola_Temecula
---TGTCACAAACCCTTTGTAGATGTATCTGAAATCCTTGCCATTTCTTAGTGACATCAC
CTTGGCAAACCAAGCTGATCCATTATGGT-AAAAGTTATTCGTTCATTAATGCCTGAGTC
TTCACTGTTCATTTACTGTAGTAAGTTGTTGTTGCTGCTACCGTATTTGTTTCCATTTTT
TTCTGTAGCCATTATGACCAGTAAAGGTACAGACTCTATTATCCAAATGGATAAAGTACT
TCTTCACTTAGAACATAAAGAATTTACTGTGGAGCCTCCTATTCTTCAGTCTCTACAGCA
TTTGACGCAGTGGGTAGCAGATTGTGCGATTTACCTCTTGGCATCTTTACCTCACCAGTA
TCATAGTCACTTGAGATTTCCTGGTGTAAGTAAGACATTGTGTCATTACTTGTAAGTTTG
TGGCTTTAAAGCTTTTACATATATAACTAACTTAAAAAACATTTTATACAGCAGTGTAAT
TTTTACAATA
>MY5165_Hrupicola_Temecula
GTTTGTCACAAACCCTTTGTAGATGTATCTGAAATCCTTGCCATTTCTTAGTGACATCAC
CTTGGCAAACCAAGCTGATCCATTATGGTGAAAAGTTATTCGTTCATTAATGCCTGAGTC
TTCACTGTTCATTTACTGTAGTAAGTTGTTGTTGCTGCTACCGTATTTGTTTCCATTTTT
TTCTGTAGCCATTATGACCAGTAAAGGTACAGACTCTATTATCCAAATGGATAAAGTACT
TCTTCACTTAGAACATAAAGAATTTACTGTGGAGCCTCCTATTCTTCAGTCTCTACAGCA
TTTGACGCAGTGGGTAGCAGATTGTGCGATTTACCTCTTGGCATCTTTACCTCACCAGTA
TCATAGTCACTTGAGATTTCCTGGTGTAAGTAAGACATTGTGTCATTACTTGTAAGTTTG
TGGCTTTAAAGCTTTTACATATATAACTAACTTAAAAAACATTTTATACAGCAGTGTAAT
TTTTACAATA
>MY5175_Hapachea_HarshawRd_PatagoniaMtns
GTTTGTCACAAACCCTTTATAAATGTATCTGAAATCATTGCCATTTCTCAGTGATATCAC
TTTGGCAAACCAAACTCCTCCATAATGGTGAAAAGTTAATAATTTATTAATGCCTGAGAC
TTCACTCTTCATGAATTGTATTAAGTTGTTGTTGCTGGTACAGTATTTGTTTACATTTTT
TTCTGTAGCCATTATGACCAGTAAAGGTACAGACTCTATTATCCAAATGGATAAAGTACT
TCTTCACTTAGAACATAAAGAATTTACTGTGGAGCCTCCTATTCTTCAGTCTCTACAGCA
TTTGACGCAATGGGTAGCAGATTGTGCGATTTACCTGTTGGCATCTTTACCTCACCAGTA
TCATAGTCACATGAGATTTCCTGGTGTAAGTAAGACATTGTGTGAATACTTTTAAGTTTT
TGGCTTTAAAGCTTTTACATATATAACTAATTTAAAAAATATCTCATGCAGCAGTGTAAA
TTTTGCAGAA
>MY5180_Hapachea_MustrangPk_MustangMtns
GTTTGTCACAAACCCTTTATAGATGTATCTGAAATCATTGCCATTTCTCAGTGATATCAC
TTTGGCAAACCAAACTCCTCCATAATGGTGAAAAGTTAATAATTTATTAATGCCTGAGAC
TTCACTGTTCATGTATTGTATTAAGTTGTTGTTGCTGGTACAGTATTTGTTTCCATTTTT
TTCTGTAGCCATTATGACCAGTAAAGGTACAGACTCTATTATCCAAATGGATAAAGTACT
TCTTCACTTAGAACATAAAGAATTTACTGTGGAGCCTCCTATTCTTCAGTCTTTACAGCA
TTTGACGCAGTGGGTAGCAGATTGTGCGATTTACCTGTTGGCATCTTTACCTCACCAGTA
TCATAGTCACATGAGATTTCCTGGTGTAAGTAAGACATTGTGTGATTACTTTTAAGTTTT
TGGCTTTAAAGCTTTTACATATATAACTAATTTAAAAAATATTTCATGCAGCAGTGTAAA
TTTTACAGAA
>MY5181_Hapachea_MustrangPk_MustangMtns
---------------------------------------------------TGATATCAC
TTTGGCAAACCAAACTCCTCCATAATAGTGAAAAGTTAATAATTTATTAATGCCTGATAC
TTCACTGTTCATGTATTGTATTAAGCTGTTTTTGCTGGTACAGTATTTGTTTCCATTTTT
TTCTGTAGCCATTATGACCAGTAAAGGTACAGACTCTATTATCCAAATGGATAAAGTACT
TCTTCACTTAGAACATAAAGAATTTACTGTGGA-CCTCCTATTCTTCAGTCTCTACAGCA
TTTGACACAGTGGGTAGCAGATTGTGCGATTTACCTGTTGGCATCTTTACCTCACCAGTA
TCATAGTCACATGAGATTTCCTGGTGTAAGTAAGACATTGTGTGATTACTTTTA-GTTTT
TGGCTTTAAAGCTTTTACATATA-------------------------------------
----------
>MY5193_Hapachea_HarshawRd_PatagoniaMtns
GTTTGTCACAAACCCTTTATAGATGTATCTGAAATCATTGCCATTTCTCAGTGATATCAC
TTTGGCAAACCAAACTCCTCCATAATGGTGAAAAGTTAATAATTTATTAATGCCTGAGAC
TTCACTCTTCATGTATTGTATTAAGTTGTTGTTGCTGGTACAGTATTTGTTTACATTTTT
TTCTGTAGCCATTATGACCAGTAAAGGTACAGACTCTATTATCCAAATGGATAAAGTACT
TCTTCACTTAGAACATAAAGAATTTACTGTGGAGCCTCCTATTCTTCAGTCTCTACAGCA
TTTGACGCAATGGGTAGCAGATTGTGCGATTTACCTGTTGGCATCTTTACCTCACCAGTA
TCATAGTCACATGAGATTTCCTGGTGTAAGTAAGACATTGTGTGAATACTTTTAAGTTTT
TGGCTTTAAAGCTTTTACATATATAACTAATTTAAAAAATATTTCATGCAGCAGTGTAAA
TTTTGCAGAA
>MY5194_Hapachea_Ordsummit_MtOrd
------------------------------------------------------------
------------------------------------------------------------
---------------------TAAGTTGTTGTTGCTGTTACAGTATTTGTTTACATTTTT
CTCTCTAGCCATTATGACCAGTAAAGGTACAGACTCTATTATCCAAATGGATAAAGTGCT
TCTTCACTTAGAACATAAAGAATTTACTGTGGAACCTCCTATTCTTCAGTCTTTACAACA
TTTGACGCAGTGGGTAGCAGACTGTGCAATTTACCTCTTGGCATCTTTACCTCACCAGTA
TCATAGTCACATGAGATTTCCTGGTGTAAGTAAAACACTGTGTGATTACTTGTAAGTTTG
TGGCTTTAAAGCTTTTACATACA-------------------------------------
----------
>MY5195_Hapachea_Ordsummit_MtOrd
GTT---------------------------------------------------------
------------GGAGCTCTGGTAA--GTGAAAAGTTTTTAATTCATTAATACCTGAGAC
TTCCTTATTCATGTATTGTATTAAGTTGTTGTTGCTATTACAGTATTTGTTTACATTTTT
CTCTCTAGCCATTATGACCAGTAAAGGTACAGACTCTATTATCCAAATGGATAAAGTGCT
TCTTCACTTAGAACATAAAGAATTTACTGTGGAACCTCCTATTCTTCAGTCTTTACAACA
TTTGACGCAGTGGGTAGCAGACTGTGCAATTTACCTCTTGGCATCTTTACCTCACCAGTA
TCATAGTCACATGAGATTTCCTGGTGTAAGTAAAACACTGTGTGATTACTTGTAAGTTTG
TGGCTTTAAAGCTTTTACATACATAACTAATTC-AAAAACATTTCATACAGCAGTGTACA
T-TTACAGGA
>MY5266_Hencina_CerroBolla
GTTTGTCACAAACCCTTTGTAGATGTATCTGATATCATTGCCATTTCTTAGTGACATCAC
CGTGACAAACCAAGATGATCCATAATGGTGAAAAGTTAATCATTCATTAATGC------C
TTCACTGTTCGTTTATTGCAGTAAGTTGTTGTTGCTGCTACAGTATTTGTTTCCGTTTTT
TTCTGTAGCCATTATGACTAGTAAAGGTACAGACTCTATTATCCAAATGGATAAAGTACT
TCTTCACTTAGAACATAAAGAATTTACTGTGGAGCCTCCTATTCTTCAGTCTCTACAGCA
TTTGACACAGTGGGTAGCTGATTGTGCGATTTATCTCTTGGCATCTTTACCTCACCAGTA
TCATAGTCACATGAGATTTCCTGGTGTAAGTAAGACCTTGTGTGATTGCTTGTAAGTTTG
TGGCTCTAAGGCTTTTACATATATAACTAATTTAAAAAACATTTTGTGCAGCAGTGTAAT
TTCTACAATA
>MY5267_Hencina_CerroBolla
------------------------------------------------------------
------------------------------------------------------------
-----------------------------------------------------------C
TTCTGTAGCCATTATGACTAGTAAAGGTACAGACTCTATTATCCAAATGGATAAAGTACT
TCTTCACTTAGAACATAAGGAATTTACTGTGGAGCCTCCTATTCTTCAGTCTCTACAGCA
TTTGACGCAGTGGGTAGCAGATTGTGCGATTTACCTCTTGGCATCTTTACCTCACCAGTA
TCATAGTCACATG-----------------------------------------------
------------------------------------------------------------
----------
>MY5269_Hexurella_GuadalupeValley
GTTTGTCACAAACCCTTTGTAGATGTATCTGAAATCATTGCCATTTCTTAGTGACATCAC
CTTGGCAAACCAAGCTGATCCATAATGGTGAAAAGTTAATCATTCATTAATGC------G
TTCACTGTTCGTTTATTGCAGTAAGTTGTTGTTGCTGCTACAGTATTTATTTCCATTTTT
TTCTGTAGCCATTATGACTAGTAAAGGTACAGACTCTATTATCCAAATGGATAAAGTCCT
TCTTCACTTAGAACATAAAGAATTTACTGTGGAGCCTCCTATTCTTCAGTCTCTACAGCA
TTTGACGCAGTGGGTAGCAGATTGTGCGATTTACCTCTTGGCATCTCTACCTCACCAGTA
TCATAGTCACATGAGATTTCCTGGTGTAAGTAAGACCTTTTGTGATTGCTTGTAAGTTTG
TGGCTTTAAAGCTTTTACATATATAACTAATTTAAAAAACATTATGTACAGCAGTGTAAT
TTTTACAATA
>MY5271_Hexurella_GuadalupeValley
GTTTGTCACAAACCCTTTGTAGATGTATCTGAAATCATTGCCATTTCTTAGTGACATCAC
CTTGGCAAACCAAGCTGATCCATAATGGTGAAAAGTTAATCATTCATTAATGC------G
TTCACTGTTCGTTTATTGCAGTAAGTTGTTGTTGCTGCTACAGTATTTATTTCCATTTTT
TTCTGTAGCCATTATGACTAGTAAAGGTACAGACTCTATTATCCAAATGGATAAAGTCCT
TCTTCACTTAGAACATAAAGAATTTACTGTGGAGCCTCCTATTCTTCAGTCTCTACAGCA
TTTGACGCAGTGGGTAGCAGATTGTGCGATTTACCTCTTGGCATCTCTACCTCACCAGTA
TCATAGTCACATGAGATTTCCTGGTGTAAGTAAGACCTTTTGTGATTGCTTGTAAGTTTG
TGGCTTTAAAGCTTTTACATATATAACTAATTTAAAAAACATTATGTACAGCAGTGTAAT
TTTTACAATA
>MY5276_Hexurella_SanPedro_Martir
GTTTGTCACAAACCCTTTGTAGATGTATCTGAAATCATTGCCATTTCTTAGTGACATCAC
CTTGGCAAACCAAGCTGATCCATAATGGTGAAAAGTTAATCATTCATTAATGC------C
TTCACTGTTTGTTTATTGCAGTAAGTTGTTGTTGCTGCTACAGTATTTGTTTCCATTTTT
TTCTGTAGCCATTATGACTAGTAAAGGTACAGACTCTATTATCCAAATGGATAAAGTCCT
TCTTCACTTAGAACATAAAGAATTTACTGTGGAGCCTCCTATTCTTCAGTCTCTACAGCA
TTTGACGCAGTGGGTAGCAGATTGTGCGATTTACCTCTTGGCATCTCTACCTCACCAGTA
TCATAGTCACATGAGATTTCCTGGTGTAAGTAAGACCTTGTGTGATTGCTTGTAAGTTTG
TGGCTTTAAAGCTTTTACATATATAACTAATTTAACAAACATTTTGTACAGCAGTGTAAT
TTTTGCAATA
>MY5277_Hexurella_SanPedro_Martir
GTTTGTCACAAACCCTTTGTAGATGTATCTGAAATCATTGCCATTTCTTAGTGACATCAC
CTTGGCAAACCAAGCTGATCCATAATGGTGAAAAGTTAATCATTCATTAATAC------C
TTCACTGTTTGTTTATTGCAGTAAGTTGTTGTTGCTGCTACAGTATTTGTTTCCATTTTT
TTCTGTAGCCATTATGACTAGTAAAGGTACAGACTCTATTATCCAAATGGATAAAGTCCT
TCTTCACTTAGAACATAAAGAATTTACTGTGGAGCCTCCTATTCTTCAGTCTCTACAGCA
TTTGACGCAGTGGGTAGCAGATTGTGCGATTTACCTCTTGGCATCTCTACCTCACCAGTA
TCATAGTCACATGAGATTTCCTGGTGTAAGTAAGACCTTGTGTGATTGCTTGTAAGTTTG
TGGCTTTAAAGCTTTTACATATATAACTAATTTAACAAACATTTTGTACAGCAGTGTAAT
TTTTGC----
>MY5280_Hexurella_ArroyoSalado
GTTTTTCACAAACCCTTTGT------------AATCATTGCCATTTCTTAGTGACATCAC
CTTGGCAAACCAAGCTGATCCATAATGGTGAAAAGTTAATCATTCATTAATGCCTGAGTC
TTCACTGTTCGTTTATTGTAGTAACTTGTTGTTGCTGCTGCAATATTCGTTTACATTTTT
TTCTGTAGCCATTATGACCAGTAAAGGTACAGACTCTATTATCCAAATGGATAAAGTACT
TCTTCACTTAGAACATAAAGAATTTACTGTGGAGCCTCCTATTCTTCAGTCTCTACAGCA
TTTGACGCAGTGGGTGGCAGATTGTGCGATTTACCTCTTGGCATCTTTACCTCACCAGTA
TCATAGTCACATGCGATTTCCTGGTGTAAGTAAGACATTGTGTGATTACTTGTAAGTTTG
TGGCTTTAAAGCTTTTACATATATAACTAATTTAAAAAACATTTTATACATCAGTGATTT
TTTTACAATA
>MY5282_Hexurella_ArroyoSalado
------------------------------------------------------------
-------AACCAAGCTGATCCATAATGGTGAAAAGTTAATCATTCATTAATGCCTGAGTC
TTCACTGTTCGTTTATTGTAGTAACTTGTTGTTGCTGCTGCAATATTCGTTTACATTTTT
TTCTGTAGCCATTATGACCAGTAAAGGTACAGACTCTATTATCCAAATGGATAAAGTACT
TCTTCACTTAGAACATAAAGAATTTACTGTGGAGCCTCCTATTCTTCAGTCTCTACAGCA
TTTGACGCAGTGGGTGGCAGATTGTGCGATTTACCTCTTGGCATCTTTACCTCACCAGTA
TCATAGTCACATGCGATTTCCTGGTGTAAGTAAGACATTGTGTGATTACTTGTAAGTTTG
TGGCTTTAAAGCTTTTACATATATAACTAATTTAAAAAACATTTTATACAGCAGTGATTT
TTTTACAATA
>MY5286_Hrupicola_SweetwaterSpr_OrdMtn
------------------------------------------------------------
------------------------------------------------------------
------------------------------------------------------------
--------------------------GTACAGACTCTATTATCCAAATGGATAAAGTACT
TCTTCACTTAGAACATAAGGAATTTACTGTGGAGCCTCCTATTCTTCAGTCTCTACAGCA
TTTGACGCAGTGGGTAGCAGATTGTGCGATTTACCTCTTGGCATCTTTACCTCACCAGTA
TCATAGTCACATGAGATT-----------------CATTGTATGAT--------------
------------------------------------------------------------
----------
>MY5287_Hrupicola_SweetwaterSpr_OrdMtn
------------------------------------------------------------
------------------------------------------------------------
------------------------------------------------------------
------------------------------------------------------------
--TTCACTTAGAACATAAGGAATTTACTGTGGAGCCTCCTATTCTTCAGTCTCTACAGCA
TTTGACGCAGTGGGTAGCAGATTGTGCGATTTACCTCTTGGCATCTTTACCTCACCAGTA
TCATAGTCACATGAGATTTCCTGGTGTAAGTAAGACATTGTATGATTACTTGTAAGT---
------------------------------------------------------------
----------
>MY5288_Hrupicola_Deadman_Hills
GTTTGTCACAAACCCTTTGTAGATGTATCTGAAATCATTGCCATTTCTTAGTGACATCAC
CTTGGCAAACCAAACTGATCCATAATGGTGAAAAGTTAATCATTCATTAATGCCTGAGTC
TTCACTGTTCTTTTATTGTAGTAAGTTGTTGTTGCTGCTACAGTATTTGTTTCCATTTTT
TTCTGTAGCCATTATGACCAGTAAAGGTACAGACTCTATTATCCAAATGGATAAAGTACT
TCTTCACTTAGAACATAAAGAATTTACTGTGGAGCCTCCTATTCTTCAGTCTCTACAGCA
TTTGACACAGTGGGTAGCAGATTGTGCGATTTACCTCTTGGCCTCTTTACCTCACCAGTA
TCATAGTCACATGAGATTTCCTGGTGTAAGTAAGACATTGTGTGATTACTTGTAAGTTTG
TGGCTTTAAAGCTTCTACATATATAACTAATTT-AAAAACATTTTATACAGCAGTGAAAT
TTTTACAATA
>MY5289_Hrupicola_Deadman_Hills
GTTTGTCACAAACCCTTTGTAGATGTATCTGAAATCATTGCCATTTCTTAGTGACATCAC
CTTGGCAAACCAAACTGATCCATAATGGTGAAAAGTTAATCATTCATTAATGCCTGAGTC
TTCACTGTTCTTTTATTGTAGTAAGTTGTTGTTGCTGCTACAGTATTTGTTTCCATTTTT
TTCTGTAGCCATTATGACCAGTAAAGGTACAGACTCTATTATCCAAATGGATAAAGTACT
TCTTCACTTAGAACATAAAGAATTTACTGTGGAGCCTCCTATTCTTCAGTCTCTACAGCA
TTTGACACAGTGGGTAGCAGATTGTGCGATTTACCTCTTGGCCTCTTTACCTCACCAGTA
TCATAGTCACATGAGATTTCCTGGTGTAAGTAAGACATTGTGTGATTACTTGTAAGTTTG
TGGCTTTAAAGCTTTTACATATATAACTAATTTAAAAAACATTTTATACAGCAGTGTAAT
TTTTACAATA
>MY5309_Hapachea_JohnnyLyon_Hills
GTTTGTCACAAACCCTTTATAGATGTATCTGAAATCATTGCCATTTCTC---------AC
TTTGGCAAACCAAACTCCTCCATAATGGTAAAAAGCTAGTAATTTATTAATGCCTGAGAC
TTCACTGTTCATGTATTGTATTAAGTTGTTGTTGCTGGTACAGTATTTGTTTCCATTTTT
TTCTGTAGCCATTATGACCAGTAAAGGTACAGATTCTATTATCCAAATGGATAAAGTACT
TCTTCACTTAGAACATAAAGAATTTACTGTGGAGCCTCCTATTCTTCAGTCTCTACAGCA
TTTGACACAGTGGGTAGCAGATTGTGCAATTTACCTGTTGGCATCTTTACCTCACCAGTA
TCATAGTCACATGAGATTTCCTGGTGTAAGTAAGACATTGTGTGATTGATTTAAAGTTTT
GGGCTTTAAAGCTTTTGCATATATAACTAATTTAAAAAATATTTCATGCAGCAGTGTAAA
TTTTACAGAA
>MY5310_Hexurella_AntelopeCyn_CerbatMtns
GT------TGAGCTCTGC------------------------------------------
----------------------TAATGGTGAAAAGTTAATCATTCATTAATGTCAGAGAC
ATTACTGTTCATGTATTGTATTAAGTTGTTGATTT---TACAGTATTTGTTTACATTTTT
TTCTGTAGCCATTATGACCAGTAAAGGTACAGACTCTATTATCCAAATGGATAAAGTACT
TCTTCACTTAGAACATAAAGAATTTACTGTGGAGCCTCCTATTCTTCAGTCTTTACAGCA
TTTGACACAGTGGGTAGCAGATTGTGCGATTTACCTCTTGGCATCTTTACCTCACCAGTA
TCATAGTCACATGAGATTTCCTGGTGTAAGTACGACATTGTGTGATTACTTGTAAGTTTG
TGACTTTAAAGCTTTTACATACATAAC------AAAAAATGTCTGGCTTAACAAGAAAGT
CGTTTTGGAT
>MY5311_Hexurella_AntelopeCyn_CerbatMtns
GT-----ATGAGCTCTGC------------------------------------------
----------------------TAATGGTGAAAAGTTAATCATTCATTAATGC-AGAGAC
ATTACTGTTCATGTATTGTATTAAGTTGTTGATTT---TACAGTATTTGTTTACATTTTT
TTCTGTAGCCATTATGACCAGTAAAGGTACAGACTCTATTATCCAAATGGATAAAGTACT
TCTTCACTTAGAACATAAAGAATTTACTGTGGAGCCTCCTATTCTTCAGTCTTTACAGCA
TTTGACGCAGTGGGTAGCAGATTGTGCGATTTACCTCTTGGCATCTTTACCTCACCAGTA
TCATAGTCACATGAGATTTCCTGGTGTAAGTACGACATTGTGTGATTACTTGTAAGT-TG
TGACTTTAAAGCTTTTACATACATAAC------AAAAAATGTCTGACTTAACAAGAAAGT
CGTTTTGAAT
>MY5312_Hexurella_FoxCyn_MusicMtns
GT-----ATGAGCTCTGC------------------------------------------
----------------------TAATGGTGAAAAGTTAATCATTCATTAATGTCAGAGAC
ATTACTGTTCATGTATTGTATTAAGTTGTTGATTT---TACAGTATTTGTTTACATTTTT
TTCTGTAGCCATTATGACCAGTAAAGGTACAGACTCTATTATCCAAATGGATAAAGTACT
TCTTCACTTAGAACATAAAGAATTTACTGTGGAGCCTCCTATTCTTCAGTCTTTACAGCA
TTTGACACAGTGGGTAGCAGATTGTGCGATTTACCTCTTGGCATCTTTACCTCACCAGTA
TCATAGTCACATGAGATTTCCTGGTGTAAGTACGACATTGTGTGATTACTTGTAAGTTTG
TGACTTTAAAGCTTTTACATACATAAC------AAAAAATGTCTGGCTTAACAAGAAAGT
CGTTTTGGAT
>MY5313_Hexurella_FoxCyn_MusicMtns
GT-----ATGAGCTCTGC------------------------------------------
----------------------TAATGGTGAAAAGTTAATCATTCATTAATGTCAGAGAC
ATTACTGTTCATGTATTGTATTAAGTTGTTGATTT---TACAGTATTTGTTTACATTTTT
TTCTGTAGCCATTATGACCAGTAAAGGTACAGACTCTATTATCCAAATGGATAAAGTACT
TCTTCACTTAGAACATAAAGAATTTACTGTGGAGCCTCCTATTCTTCAGTCTTTACAGCA
TTTGACACAGTGGGTAGCAGATTGTGCGATTTACCTCTTGGCATCTTTACCTCACCAGTA
TCATAGTCACATGAGATTTCCTGGTGTAAGTACGACATTGTGTGATTACTTGTAAGTTTG
TGACTTTAAAGCTTTTACATACATAAC------AAAAAATGTCTGGCTTAACAAGAAAGT
TGTTTTGGAT
>MY5314_Hexurella_Grasshopper_BrushyMtn
GT-----ATGAGCTCTGC------------------------------------------
----------------------TAATGGTGAAAA-TTAATCATTCATTAATGCCAGAGAC
ATTACTGTTCATGTATTGTATTAAGTTGTTGATGT---TACAGTATTTGTTTACATTTTT
TTCTGTAGCCATTATGACCAGTAAAGGTACAGACTCTATTATCCAAATGGATAAAGTACT
TCTTCACTTAGAACATAAAGAATTTACTGTGGAGCCTCCTATTCTTCAGTCTTTACAGCA
TTTGACACAGTGGGTAGCAGATTGTGCGATTTACCTCTTGGCATCTTTACCTCACCAGTA
TCATAGTCACATGAGATTTCCTGGTGTAAGTACGACATTGTGTGATTACTTGTAAGTTTG
TGACTTTAAAGCTTTTACATACATAAC------AAAAAATGTCTGGC-------------
----------
>MY5315_Hexurella_WagonerRd_BradshawMtns
GTT---------------------------------------------------------
------------GGAGCTCTGGTAATGGTGAAAAGTTATTCATTCATTAATGCCTGAGAC
TTCACTGTTCATGTATTGTATGAAGTTGTTGTTGCTGTTACAGTATTTGTTTACATTTTT
CTCTCTAGCCATTATGACCAGTAAAGGTACAGACTCTATTATCCAAATGGATAAAGTACT
TCTTCACTTAGAACATAAAGAATTTACTGTGGAGCCTCCTATTCTTCAGTCTTTACAACA
TTTGACGCAGTGGGTAGCAGACTGTGCGATTTACCTCTTGGCATCTTTACCTCACCAGTA
TCATAGTCACATGAGATTTCCTGGTGTAAGTAAGACACTGTGTGATTACTTGTAAGTTTG
TGACTTTAAAGCTTTTACATACATAACTGATTCAAAAAACATTTCATACAGCAGTGTACA
TTTTACAGGA
>MY5316_Hexurella_WagonerRd_BradshawMtns
GT----------------------------------------------------------
-------------GAGCTCTGGTAATGGTGAAAAGTTA-TCATTCATTAATGCCTGAGAC
TTCACTGTTCATGTATTGTATGAAGTTGTTGTTGCTGTTACAGTATTTGTTTACATTTTT
CTCTCTAGCCATTATGACCAGTAAAGGTACAGACTCTATTATCCAAATGGATAAAGTACT
TCTTCACTTAGAACATAAAGAATTCACTGTGGAGCCTCCTATTCTTCAGTCTTTACAACA
TTTGACGCAGTGGGTAGCAGATTGTGCGATTTACCTCTTGGCATCTTTACCTCACCAGTA
TCATAGTCACATGAGATTTCCTGGTGTAAGTAAGACACTGTGTGATTACTTGTAAGTTTG
TGACTTTAAAGCTTTTACATACATAACTATTCAAAAAAA---TTTCTACAGCAGTGTACA
TTTTACAGGA
