# Supplementary material for: ﻿Species delimitation, biogeography, and natural history of dwarf funnel web spiders (Mygalomorphae, Hexurellidae, Hexurella) from the United States / Mexico borderlands
Source: Zookeys. 2023 Jun 14;1167:109–57. doi: 10.3897/zookeys.1167.103463 (PMC10285686; doi:10.3897/zookeys.1167.103463)
Supplement: Supplementary material 3 — Input matrices, analysis log files, and output tree files for nuclear and mitochondrial analyses [file zookeys-1167-109_article-103463__-s003.zip › uce-20068.fasta]

>MY0059_Hapachea_SantaRitaMtns_MaderaCyn
TTTTCTGGTGACTAAACCAACATCCAGAAAAGCCAACTTGAAAAGAAAAACTTCCATTTA
TTACAAACATTTTTTTCTACGTAGCACTAAATTTCACAGTTCTAAAAAATTGTACTCGAA
TTATAAGAAATTAAAAGTCAGAAAAGAAAATTTTCAAAAAGTGTAACATGAGATATTTTG
GTAAACTGAAATGTTTGTAAATAATTCGCTAAATATAATAATAATTACCATCTCTTCTCT
AATGGAATAATCTGCAGTTTCTAAATATGATAACATTTCACCAACTATTTCTTCAGAATT
GCTTTTATCACACATGGCATAAAGGAGGTCAACAGCACGCTGCCTCACACTGACATCTCT
CTCAGTCTAAAAAAAATTAAAAATAGATAGAAGTTTAAAAAACAACAGATACTACATAAT
TTATGGAGAACATGATACCAAAATTGATTTAGAGTTTCCATAAAATATCCCACCTTTTTC
AATTCTTGTTTGATATAAGTCAGATCTATTTTTACATCTATTTTATCAGAAGAAATTATT
ATGGCACATGAGGTTCAGGAAAAACATCACATAAATTAAGAATTTGGTAGAGATTCCAAG
TACTTATTTGTAACATGACGGACTTCAATAATGTTTCAAAGATCAGATAATTAATACTCA
TATAGGGGGGAAAAA
>MY0139_Hexurella_SanDiego_Guatay
TTTTCTGGTGACTAAACCAACATTCAGAAAGGCAAACTTCAAAAGAAAAACTTTTATTTA
TTACAAACAGTTTTTTTCAAGTAGCACTTAATTTCATAATTCTAAAAATTTATACTTGAA
TTATAAGAAACGAAAAGCCAGAAATTTTTTTTTTCAAAAATTGTAACTTGAGATGTTTTG
GTAGACTGAAATGTTTTTAAATGATCGGCTAAATATAATAATAATTACCATCTCTTCTCT
GATGGAATAATCTGCAGTTTCTAAATATGATAACATTTCACCAACTATTTCTTCAGAATT
GCTTTTATCACACATAGCATAAAGAAGATCAACAGCACGCTGCCTCACACTGACATCTCT
TTCAGTCTACAAAAAATTAAAAATAGATAAAGGTCTAAAAAAAAATAGATACTTCATAAT
TCACTGAGAACATGAGATTAAAATTGA-TAAGAGTTTCCATAAAATATTCCATCTTTTTC
ATTTCTTGTTTCATACAAATCAGATTCATTTTTACATTTA-TTTATCAGAAGGA---ATT
ATGGCCCATGAGGTCCAGGAAAAAATTCCCATAAATTAAGAATTTGGTAGGGATTCCAAG
TATTTATTTGTAACATGACAGAATTCAAGAATGTTTCAAAGATAAGATAATTAATACACA
TAGGAGGGGGAAAAA
>MY5053_Hexurella_ChiricahuaMtns_PriceCyn
TTTTCAAGTTGCTAAACCAACATTCAGAAAAGCCAACTTGAAAAGAAAAACTTCCATTTA
TTACAAACAGTTTTTTTTAAGTAGCACTAAATTTCACAGTTCTAAAAAATTGTACTTGAA
TTATAAAAAATTAAAAGCCAGAAAAGAAAATTTTCAAAAAGTGTAACATGAGATATTTTG
GTAAGCTGAAATGTTTGTAAATAATTGGATAAAT---ATAATAATTACCATCTCTTCTCT
AATGGAATAATCTGCCGTTTCTAAATATGATAACATTTCACCAACTATTTCCTCAGAATT
GCTTTTATCACACATGGCATAAAGGAGGTCAACAGCACGCTGCCTCACACTGACATCTCT
TTCAGTCTATAAAAAATTAAAAATAGATAGAAGTCTAAAAAACAACAGGTACTACATAAT
TTATGGAGAACATGATACCAAAATTGATTAAGAGTTTCTATAAAATACCCCACCTTTTTC
ATTTCTTGTTTGATATAAATCAGATCTATTTTTACATCTATTTTATCAGAAGAAATTATT
ATGGCACATGAGGTTCAGGAAAAACTTCACATAAATTAGGAATTTGGTAGAGATTCCAAA
TACTTATTTGTAAGATGACGGACTTCAATAATGTTTCAAAGATCAGATAAGTAATACTCA
TATAAGGGGGAAAAA
>MY5064_Hexurella_MuleMtns_Escabrosa
TTTTCTGGTGAGTAAACCAACATTCAGAGAAGCCGACTTGAAAAGAAAAACTTCCATTTA
TTAAAAACA-TTTCTTTTAAGTAGCACTAAATTTCACAGTTCTAAAAAATTGTACTCAAA
TTATAAGAAATTAAAAGCCAGAAAAGAAAATTTTCAAAAAGTGTAACATGAAATATTTTG
GTAAACTTAAATGTTTGTAAATAATTGGCTAAATATAATAATAATTACCATCTCTTCTCT
AATGGAATAATCTGCCGTTTCTAAATATGATAACATTTCCCCAACTATTTCTTCAGAATT
GCTCTTATCACACATGGCATAAAGGAGGTCAACAGCACGCTGCCTCACACTGACATCTCT
TTCAGTCTACAAAAAATTAAAAATAGATAGAATTCTAAAAAACAACAGATACTACATAAT
TTATGGAGAAC---ATATTAAAATTGATTAAGAGTTTCCATAAAATACCCCACCTTTTTC
ATTTCTTGTTTGATATAAATCAGATCTATTTTTACATCTATTTTATCAGAAGAAATTATT
ATGGCACATGAGGTTCAGGAAA---TTCACATAAATTAAGAATTTGGTAGAGATTCCAAG
TACTTATTTGTAACATGACGGACTTCAAGAATGTTTCAAAGATCAGATAATTAATACTCA
TATAAGGGGGAAAAA
>MY5066_Hexurella_MuleMtns_Escabrosa
TTTTCTGGTGAGTAAACCAACATTCAGAGAAGCCGACTTGAAAAGAAAAACTTCCATTTA
TTAAAAACA-TTTTTTTTAAGTAGCACTAAATTTCACAGTTCTAAAAAATTGTACTCAAA
TTATAAGAAATTAAAAGCCAGAAAAGAAAATTTTCAAAAAGCGTAACATGAAATATTTTG
GTAAACTTAAATGCTTGTAAATAATTGGCTAAATATAATAATAATTACCATCTCTTCTCT
AATGGAATAATCTGCCGTTTCTAAATATGATAACATTTCCCCAACTATTTCTTCAGAATT
GCTCTTATCACACATGGCATAAAGGAGGTCAACAGCACGCTGCCTCACACTGACATCTCT
TTCAGTCTACAAAAAATTAAAA----ATAGAAGTCTAAAAAACAACAGATACTACATAAT
TTATGGAGAACATGATATTAAAATTGATTAAGAGTTTCCATAAAATACCCCACCTTTTTC
ATTTCTTGTTTGATATAAATCAGATCTATTTTTACATCTATTTTATCAGAAGAAATTATT
ATGGCACATGAGGTTCGGGAAAAACTTCACATAAATTAAGAATTTGGTAGAGATTCCAAG
TACTTATTTGTAACATGACGGACTTCAAGAATGTTTCAAAGATCAGATAATTAATACTCA
TATAAGGGGAAAAAA
>MY5071_Hexurella_SantaRitaMtns_AlisoSprings
TTTTCTGGTGACTAAACCAACATTCAGAAAAGCCAACTTGAAAAGAAAAACTTCCATTTA
TTACAAACAGTTTTTTTTACGTAGCACTAAATTTCACAGTTCGAAAAAATTTTACTCGAA
TTATAAGAAATTAAAAGCCAGAAAAGAAAATTTTCAAAAAGTGTAACATGAGATATTTTG
GTAAACTGAAACGTTTGTAAATAATTCGCTAAATATAATAATAATTACCATCTCTTCTCT
AATGGAATAATCTGCAGTTTCTAAATATGATAACATTTCACCAACTATTTCTTCAGAATT
GCTTTTATCACACATGGCATAAAGGAGGTCAACAGCACGCTGCCTCACACTGACATCTCT
CTCAGTCTACAAAAAATTAAAAATAGATAGAAGTTTAAAAAACAACAGATACTACATAAT
TTATGGAGAACATGATACTAAAATTGATTAAGAGTTTCCATAATATACCCCACCTTTTTC
ATTTCTTGTTTGATATAAATCAGATCTATTTTTACATCTATTTTATCAGAAGAAATTATT
ATGGCACATGAGGTTCAGGAAAAACTTCACATAAATTAAGAATTTGGTAGAGATTCCAAG
AACTTATTTGTAACATGACGAACTTCAATAATGTTTCAAAGATCAAATAATTAATACCCA
TATAGGGGGAAAAAA
>MY5075_Hexurella_ChiricahuaMtns_CaveCrkCyn
TTTTCTGGCGACTAAATCAACATTCAGAAAAGCCAACTTGAAAAGAAAAACTTCCATTTA
TTACAG----TTTTTTTTAAGTAGCACTAAATTTCACAGTTCTGAAAAATTGTACTCGAA
TTATAAGACATTAAAAGCCAGAAAAGAAAATTTTCAAAAAGCGTAACATGAGATATTTTG
GTAAACTGAAATGTTTGTAAATAATTGGATAAATATAATAATAATTACCATCTCTTCTCT
AATGGAATAATCTGCCGTTTCTAAATATGATAACATTTCACCAACTATTTCTTCAGAATT
GCTTTTATCACACATGGCATAAAGTAGGTCAACAGCACGCTGCCTCACACTGACATCTCT
TTCAGTCTACAAAAAATTAAAAATAGATAGAAGTCTAAAAAACAGCAGATACTACATAAT
TTATGGAGAACATGATACTAAAATTGATTAAGAGTTTCCATAAAATACCCCACCTTTTTC
ATTTCTTGTTTGACATAAATCAGAATTATTTTTACATCTATTTTATCAGAAGAAATTATT
ATGGCACATGAGGTTCAGGAAAAACTTCACATAAATTAGGAATTTGGTAGAGATTCCAAG
TACTTATTTGTAACATGACGGACTTCAATAATGTTTCAAAGATCAGATAATTAATACTCA
TATAAGGGGAAAAAA
>MY5126_Hexurella_SantaCatalinaMtns_NuggetCyn
TTTTCTGGTGACTAAACCAACATTCAGAAAAGCCAACTTGAAAAGAAAAACTTCCATTTA
TTACAAACAGTTTTTTTTAAGTAGCACTAAATTTCACAGTTCTAAAAAATTGTACTCGAA
TTATAAGAAATTAAAAGCCAGAAAAGAAAATTTTCAAAAAGTGTAACATGAGATATTTTG
GTAAACTGAAATGTTTGTAAATAATTGGCTAAATATAATAATAATTACCATCTCTTCCCT
AATGGAATAATCTGCAGTTTCTAAATATGATAGCATTTCACCAACTATTTCTTCAGAATT
GCTTTTATCACACATAGCATAAAGGAGGTCAACAGCACGCTGCCTCACACTGACATCTCT
TTCAGTCTACAAAAAATTAAAAACAGATAGAAGTTTAAAAAACAACAGATACTACATAAT
TTATGGAGAACATGATAATAAAATTGATTAACAGTTTCCATAAAATACCCCACCTTTTTC
ATTTCTTGTTTGATATAAATCAGATCTATTTTTACATCTACTTTATCAGAAGAAATTATT
ATGGCACATGAGGTTCAGGAAAAACTTCACATAAATTAAGAATTTGGTAGAGATTCCAAG
TACTTATTCGTAACATGACGGACTTCAATAATGTTACAAAGATCAGATAATTAATACTCA
TATAAGGGGAAAAAA
>MY5127_Hexurella_WhetstoneMtns_FrenchJoeCyn
------------------------------------------------------------
------------------------------------------------------------
------------------------------------------------------------
--------------------------GGCTAAATATAATAATA-TTACCATCTCTTCTCT
AATGGAATAATCTGC-GTTTCTAAATATGATAACATTTC-CCAACTATTTCCTCAGAATT
GCT-TTATCACACATGGCATAAAGGAGGTCAACAGCACGCTGCCTCACACTGACATCTCT
TTCAGTCTACAAAAAATTAAAA----ATAGAAGTCTAAAAAACAATAGATACTACATAAT
TTATGGAGAACATGATACTAAAACTGATTAAGAG--------------------------
------------------------------------------------------------
------------------------------------------------------------
------------------------------------------------------------
---------------
>MY5131_Hexurella_PedregosaMtns_PruneCyn
TTTTCTGGTGACTAAACCAACATTCAGAAAAGCCAACTTGAAAAGAAAAACTTCCATTTA
TTACAAACAGTTTTTTTTAAGTAGCACTAAATTTCACAGTTCTAAAAAATTGTACTCGAA
TTACAAGAAATTAAAAGCCAGAAAAGAAAATTTTCAAAAAGTGTAACATGAGATATTTTG
GTAAACTGAAATATTTGTAAATAATTGGATAAATATAATAATAATTACCATCTCTTCTCT
AATGGAATAATCTGCCGTTTCTAAATATGATAACATTTCACCAACTATTTCTTCAGAATT
GCTTTTATCACACATGGCATAAAGGAGGTCAACAGCACGCTGCCTCACACTGACATCTCT
TTCCGTCTACAAAAAATTTAAAATAGATAGAAGTCTAAAAAACAACAGATACTACATAAT
TTATGGAGAATATGATACAAAAATTGATTAAGAGTTTCCATAAAATACCCCACCTTTTTC
ATTTCTTGTTTGATATAAATCAGATCTATTTTTACATCTATTTTATCAGATTAAATTATT
ATGACACATGAGGTTCAGGAAAAACTTCACATAAATTAGGAATTTGGTAGGGATTCCAAG
TACTTATTTGCAACATGACGGACTTCAATAATGTTTCAAAGATCAGATAATTAATACTCA
TATAAGGGGGAAAAA
>MY5132_Hexurella_PedregosaMtns_PruneCyn
TTTTCTGGTGACTAAACCAACATTCAGAAAAGCCAACTTGAAAAGAAAAACTTCCATTTA
TTACAAACAGTTTTTTTTAAGTAGCACTAAATTTCACAGTTCTAAAAAATTGTACTCGAA
TTACAAGAAATTAAAAGCCAGAAAAGAAAATTTTCAAAAAGTGTAACATGAGATATTTTG
GTAAACTGAAATATTTGTAAATAATTGGATAAATATAATAATAATTACCATCTCTTCTCT
AATGGAATAATCTGCCGTTTCTAAATATGATAACATTTCACCAACTATTTCTTCAGAATT
GCTTTTATCACACATGGCATAAAGGAGGTCAACAGCACGCTGCCTCACACTGACATCTCT
TTCCGTCTACAAAAAATTTAAAATAGATAGAAGTCTAAAAAACAACAGATACTACATAAT
TTATGGAGAATATGATACAAAAATTGATTAAGAGTTTCCATAAAATACCCCACCTTTTTC
ATTTCTTGTTTGATATAAATCAGATCTATTTTTACATCTATTTTATCAGATTAAATTATT
ATGACACATGAGGTTCAGGAAAAACTTCACATAAATTAGGAATTTGGTAGGGATTCCAAG
TACTTATTTGCAACATGACGGACTTCAATAATGTTTCAAAGATCAGATAATTAATACTCA
TATAAGGGGGAAAAA
>MY5136_Hexurella_MiddlemarchCyn
TTTTCTGGTGACTAAACCAACATTCAGAAAAGTCAACTTGAAAAGAAAAACTTCCATTTA
TTACAAACAGGGTTTTTTAAGTAGAACTAAATTTCACAGTTCTAAAAAATTGTACTCGAA
TTATAAGAAATTAAAAGCCAGAAATGAAAAGTTTCAAAAAGTGTAACATGAGATATTTTA
GTAAACTGAAATGTTTGTAAATAATTGGCTAAATATAATAATAATTACCATCTCTTCTCT
AATGGAATAATCTGCAGTTTCCAAATATGATAACATTTCACCAACTATTTCTTCAGAATT
GCTTTTATCACACATGGCATAAAGGAGGTCAACAGCACGCTGCCTCACACTGACATCTCT
TTCAGTCTACAAAAAATTAAAAATAGATAGAAGTCTAAAAAACAACAGATACTACATAAT
TTATGGAGAACATGATACTAAAATTGATTAAGAGTTTCCATAAAATACCCCACCTTTTTC
ATTTCTTGTTTGATATAAATCAGATCTATTTTTACATCTATTTTATCAGAAGAAATTATT
ATGGCACATGAGGTTCAGGAAAAACTTCACATAAATTAAGAATTTGGTAGAGATTCCAAG
TACTTATTTGTAACATGACGGACTTCAATAATGTTTCAAAGATCAGATAATTAATACTCA
TATAAGGGGGAAAAA
>MY5147_Hexurella_DragoonMtns_NF_345A
TTTTCTGGTGACTAAACCAACATTCAGAAAAGTCAACTTGAAAAGAAAAACTTCCATTTA
TTACAAACAGGGTTTTTTAAGTAGAACTAAATTTCACAGTTCTAAAAAATTGTACTCGAA
TTATAAGAAATTAAAAGCCAGAAATGAAAAGTTTCAAAAAGTGTAACATGAGATATTTTA
GTAAACTGAAATGTTTGTAAATAATTGGCTAAATATAATAATAATTACCATCTCTTCTCT
AATGGAATAATCTGCAGTTTCCAAATATGATAACATTTCACCAACTATTTCTTCAGAATT
GCTTTTATCACACATGGCATAAAGGAGGTCAACAGCACGCTGCCTCACACTGACATCTCT
TTCAGTCTACAAAAAATTAAAAATAGATAGAAGTCTAAAAAACAACAGATACTACATAAT
TTATGGAGAACATGATACTAAAATTGATTAAGAGTTTCCATAAAATACCCCACCTATTTC
ATTTCTTGTTTTATATAAATCAGATCTATTTTTACATCTATTTTATCAGAAGAAATTATT
ATGGCACATGAGGTTCAGGAAAAACTTCACATAAATTAGGAATTTGGTAGAGATTCCAAG
TACTTATTTGTAACATGACGGACTTCAATAATGTTTCAAAGATCAGATAATTAATACTCA
TATAAGGGGGAAAAA
>MY5152_Hexurella_WhetstoneMtns_ApacheCyn
TCTTCTGGTGACTAAACCAACATTTAGAATTGCCAACTTGAAAAGAAAAACTTCCATTTA
TTACAAACAG-TTTTTTTAAGTAGCACTAAATTTCACAGTTCTAAAACATTGTACTCGAA
TTATAAGAAATTAAACGCCAGAAAAGAAAATTTTCAAAAAGTGTAACATGAGATATTTTG
GTAAACTTAAATGTTTGTAAATAATTGGCTAAATATAATAATAATTACCATCTCTTCTCT
AATGGAATAATCTGCAGTTTCTAAATATGCTAACATTTCACCAACTATTTCTTCAGAATT
GCTTTTATCACACATGGCATAAAGGAGGTCAACAGCACGCTGCCTCACACTGACATCTCT
TTCAGTCTACAAAAAATTAAAA----ATAGAAGTCTAAAAAACAATAGATACTACAGAAT
TTATGGAGAACATGATACTAAAACTGATTAAGAGTTTCCATAAAATACCCCACCTTTTTC
ATTTTTTGTTTGATATAAATCAGATCCATTTTTACATCTATTTTATCAGAAGAAATTATT
ATGGCACATGAGGTTCAGGAAAAACTTCACATAAATTAAGAATTTGGTAGAGATTCCAAG
TACTTATTTGTAACATGACAGACTTCACTAATGTTTCAAAGATCAGATAATTAATACTTA
TATAAGGGGAAAAAA
>MY5154_Hexurella_SantaRitaMtns_AdobeCyn
TTTTCTGGTGACTAAACCAACATTCACAAAAGCCAACTTGAAAAGAAAAACTTCCATTTA
TTACAAA---TTTTTTTTATGTAGCACTAAATTTCACAGTTCTAAAAAATTGTACTCGAA
TTATAAGAAATTAAAAGCCAGAAGAGAAAATTTTCAAAAAGTGTAACATGAGATATTTTG
GTAAACTGAAATGTTTGTAAATAATTCGCTAAATATAATAATAATTACCATCTCTTCTCT
AATGGAATAATCTGCAGTTTCTAAATATGATAACATTTCACCAACTATTTCTTCAGAATT
GCTTTTATCACACATGGCATAAAGGAGGTCAACAGCACGCTGCCTCACACTGACATCTCT
CTCAGTCTATAAAAAATTAAAAATAGATAGAAGTTTAAAAAACAACAGATACTACATAAT
TTATGA--TACATGATACT-AAATTGATTATGAGTTTACATAAAATA---CACCTTTTTC
ATTTCTTGTTTGATTTAAATCAGATCTATTTTTACATCTATTTTATCAGAAGAAATTATT
ATGGCAC--GAGGTTCAGGAAAAACTTCACATAAATTAAGAATTTGGTAGAGATTCCAAG
TACTTATTTGTAACATGACGAACTTCAATAATGTTTCAAAAATCAGATAATTAATACTCA
TATAGGGGGGAAAAA
>MY5157_Hexurella_SantaCatalinaMtns_Redington
TTTTCTGGTGACTAAACCAACATTCAGAAAAGCCAACTTGAAAAGAAAAACTTCCATTTA
TTACAAACAGTTTTTTTTAAGTAGTACTAAATTTCACAGTTCTAAAAAATTGTACTCGAA
TTATAAGAAATTAAAAGCCAGAAAAGAAAATTTTCAAAAACTGTACCATGAGATATTTTG
GTAAACTGAAATGTTTGTAAATAATTGGCTAAATATATTAATAATTACCATCTCTTCTCT
AATGGAATAATCTGCAGTTTCTAAATATGATAACATTTCACCAACTATTTCTTCAGAATT
GCTTTTATCACACATGGCGTAAAGGAGGTCAACAGCACGCTGCCTCACACTGACATCTCT
TTCAGTCTACAAAAAAATAAAAACAGATAGAAGTTTAAAAAACAACAGATACTACATAAT
TTATGGAGAACATGATATTAAAATTGATTAAGAGTTTCCATAAAATACCCCACCTTTTTC
ATTTCTTGTTTGATATAAATCAGATCTATTTTTACATCTATTTTATCAGAAGAAATTATT
ATGGCACATGAGGTTCAGGAAAAACTTCACATAAATTAAGAATTTGGTAGAGATTCCAAG
TACTTATTTGTAACATGACGGACTTAAATAATGT--------------------------
---------------
>MY5164_Hrupicola_Temecula
------------------------------------------------------------
---------------------TAGCACTTAATTTGATAATTCTAAAAATTTATACTTGAA
TTACAAGAAATGAAAAGCCAGAAAAGAAAATTTTCAAAAATTGTA----GAGATGTTTTG
GTAGACTGAAATGTTTTTAAATGATTGGCTAAATATAATAATAATTACCATCTCTTCTCT
GATGGAATAATCTGCAGTTTCTAAATATGATAACATTTCACCAACTATTTCTTCTGAATT
GCTTTTATCACACATAGCATAAAGAAGATCAACAGCACGCTGCCTCACGCCGATGCCTCA
CCGTGACAAGAGAACAGAAATAACAGAACGATGCCTCAACAACGATGCCTCACGCGTCGG
CCAAGCAGAACAGAACGATAGAACAGAAAGATAGGCCTCTTAAAACG-------TTTTCC
ATCAGGCGCTCGA-AGGTGGCAGGAGCATTGCAAAGGCCG-----------AAAACCATT
---------GAGCTCCAGCCAAAAGGTGACATCGATTAGGGATTGGGTAGGAGTC-----
--TTTCCTGGTAACATCGTTGAGTCCGATAGTCTACGCAGAAGCGGATGGTTCACAAGTA
CAACAGCAAGTGGAA
>MY5165_Hrupicola_Temecula
TTTTCTGGTGACTAAACCAACATTCAGAAAGGCAAACTTCAAAAGAAAAACTTTCATTTA
TTACAAACAGTTTTTT--AAGTAGCACTTAATTTGATAATTCTAAAAATTTATACTTGAA
TTACAAGAAATGAAAAGCCAGAAAAGAAAATTTTCAAAAATTGTAACTTGAGATGTTTTG
GTAGACTGAAATGTTTTTAAATGATTGGCTAAATATAATAATAATTACCATCTCTTCTCT
GATGGAATAATCTGCAGTTTCTAAATATGATAACATTTCACCAACTATTTCTTCTGAATT
GCTTTTATCACACATAGCATAAAGAAGATCAACAGCACGCTGCCTCACGCTGACATCTCT
TTCAGTCTAC--------------------------AAAAAAAAACAGATACCCCATAAT
TCACTGAGAACATGAGATTAAAACTGATTAAGAGTTTCCATAAAATATTTTATCTTTTTC
ATTTCTTGTTTCATACAAATCAAATTCATTTTTACATTTA-TTTATCAGAAGGAATTATT
ACGGCCCATGAGGTCCAGGAAAAAATTCTCATAAATTAAGAATTTGGTAAAAATTCCAAG
TATTTATTTGTATCATGACAGAATTCAAGAACGTTTCA-----AAGATAATTAATACGCA
TAGAAGGGGGAAAAA
>MY5175_Hapachea_HarshawRd_PatagoniaMtns
TTTTCTGGTGACTAAACCAACATCCAGAAAAGCCAACTTGAAAAGAAAAATTTCCATTTA
TTACAAACAGTTTTTTTTACGTAGCACTAAATTTCACAGTTCTAAAAAATTTTACTCGAA
TTATAAGAAATTAAAAGCCAGAAAAGAAAATTTTCAAAAAGTGTAACATGAGATATTTTG
GTAAACTGAAATGTTTGTAAATAATTTGCTAAATATAATAATAATTACCATCTCTTCTCT
AATGGAATAATCTGCAGTTTCTAAATATGATAACATTTCACCAACTATTTCTTCAGAATT
GCTTTTATCACACATGGCATAAAGGAGGTCAACAGCACGCTGCCTCACACTGACATCTCT
CTCAGTCTACAAAAAATTAAAAATAGATAGAAGTTTAAAAAACAACAGATACTACATAAT
TTATGGAGAACATGATACTAAAATTGATTAAGAGTTTCCAATAAATAGCCCACCTTTTTC
ATTTCTTGTTTGATATAAATCAGATCCA-TTTTACATCTATTTTATCAGAAGAAATTATT
ATGGCACATGAGGTTCAGGAAAAACTTCACATAAATTAAGAATTTGGTAGAGATTCGAAG
TACTTATTTGTAACATG--GGACTTCAATAATGTTTCAAAGATCA-ATAATTAATACTCA
TATTG----------
>MY5180_Hapachea_MustrangPk_MustangMtns
TTTTCTGGTGACTAAACCAACATTTAGAAAAGCCAACTTGAAAAGAAAAACTTCCATTTA
TTACAAACAG-TTTTTTTAAGTAGCACTAAATTTCACAGTTCTAAAACATTGTACTCGAA
TTATAAGAAATTAAAAGCCAGAAAAGAAAATTTTCAAAAAGTACAACATGAGATATTTTG
GTAAACTGAAATGTTTGTAAATAATTGGCTAAATATAATAATAATTACCATCTCTTCTCT
AATGGAATAATCTGCAGTTTCTAAATATGATAACATTTCACCAACTATTTCTTCAGAATT
GCTTTTATCACACATGGCATAAAGGAGGTCAACAGCACGCTGCCTCACACTGACATCTCT
TTCAGTCTACAAAAAATTAAAA----ATAGAAGTCTAAAAAACAATAGATACTACATAAT
TTATGGAGAACATAATACTAAAACTGATTAAGAGTTTCCATAAAATACCCCACCTTTTTC
ATTTCTTGTTTGATATAAATCAGATCTATTTTTAAATCTATTTTATCAGAAGAAATTATT
ATG--ACACGAGGTTCAGGAAAAACTTCACATAAATTAAAAATTTGATAGAGATTCCAAG
TACTTATTTGTAACATGACAGACTTCATTAATGTTTCAAAGATCAGATAATTAATACTCA
TATAAGGGGGAAAAA
>MY5181_Hapachea_MustrangPk_MustangMtns
------------------------------------------------------------
------------------------------------------------------------
------------------------------------------------------------
------------------------------------------------------------
--------------------------------------------CTATTTCTTCAGAATT
GCTTTTATCACACATGGCATAAAGGAGGTCAACAGCACGCTGCCTCACACTGACATCTCT
TTCAGTCTACAAAAAATTAAAA----ATAGAAGTCTAAAAAACAATAGATACTACATAAT
TTACGGAGAACATAATACT-----------------------------------------
------------------------------------------------------------
------------------------------------------------------------
------------------------------------------------------------
---------------
>MY5193_Hapachea_HarshawRd_PatagoniaMtns
----------------------------------------AAAAGAAAAATTTCCATTTA
TTACAAACAG-TTTTTTTACGTAGCACTAAATTTCACAGTTCTAAAAAATTTTACTCGAA
TTATAAGAAATTAAAAGCCAGAAAAGAAAATTTTCAAAAAGTGTAACATGAGATATTTTG
GTAAACTGAAATGTTTGTAAATAATTCGCTAAATATAATAATAATTACCATCTCTTCTCT
AATGGAATAATCTGCAGTTTCTAAATATGATAACATTTCACCAACTATTTCTTCAGAATT
GCTTTTATCACACATGGCATAAAGGAGGTCAACAGCACGCTGCCTCACACTGACATCTCT
CTCAGTCTACAAAAAATTAAAAATAGATAGAAGTTTAAAAAACAACAGATACTACATAAT
TTATGGAGAACATGATACTAAAATTGATTAAGAGTTTCCAATAAATAGCCCACCTTTTCC
ATTTCTTGTTTGATATAAATCAGATCCA-TTTTACATCTATTTTATCAGAAGAAATTATT
ATGGCACATGAGGTTCAGGAAAAACTTCACATAAATTAAGAATTTGGTAGAGATTCCAAG
TACTTATTTGTAACATGTCGGACTTCAATAATGTTTCAAAGATCATATAATTAATACTCA
TATTGGGGGAAAAAA
>MY5194_Hapachea_Ordsummit_MtOrd
TATTCTGGTGACTATACCAACGTTCAGAAAAGCCAACTTGAAAAGAAAAACTTTCATTTA
TTACAAACAGTTTTTTTTAAATAATACTAAATTTCACA-TTCTAAAAATGTGTACTTGAA
CTATAAGATATTAAAAGTCAGAAAAG-AA-------------------------------
---------------------------------------------------------TCT
GATGGAATAATCTGCAGTTTCTAAATACGATAACATTTCACCAACTATTTCTTCAGAATT
GCTTTTGTCACACATGGCATAAAGGAGGTCAACAGCACGCTGCCTCACACTGACATCTCT
TTCAGTCTACAAAAAATTAAAAATAGATTAAAGTCTAAAAAATAACAGATACTACATAAT
TCAAAAAGAACATGACACTAAAATTGATTAAGAGTTTCCATAAAATACTCCACCTTTTTC
AATTCTTGTCTGATATAAATCAGATCTATTTTTACATCTATTTTATCAGAAAAAACTATT
ATGGCTCATGAGGTTGAAGAAAAAATACACATAAATTAAGAA------------------
------------------------------------------------------------
---------------
>MY5195_Hapachea_Ordsummit_MtOrd
------------------------------------------------------------
---CAAACAGTTTTTTTTAAATAATACTAAATTTCACAATTCTAAAAATGTGTACTTGAA
CTATAAGATATTAAAAGTCAGAAAAGAAAACTTTCAAAAAATGTAACATGAAATATTTTG
GTAAACTGAAATGTTCATAAATGATTGGCTAAATATAATAATAATTACCATCTCTTCTCT
GATGGAATAATCTGCAGTTTCTAAATACGATAACATTTCACCAACTATTTCTTCAGAATT
GCTTTTGTCACACATGGCATAAAGGAGGTCAACAGCACGCTGCCTCACACTGACATCTCT
TTCAGTCTACAAAAAATTAAAAATAGATTAAAGTCTAAAAAATAACAGATACTACATAAT
TCAAAAAGAACATGACACTAAAATTGATTAAGAGTTTCCATAAAATACTCCACCTTTTTC
AATTCTTGTCTGATATAAATCAGATCTATTTTTACATCTATTTTATCAGAAAAAACTATT
ATGGCTCATGAGGTTGAAGAAAAAATACACATAAATTAAGAATTTGGTAGAGATTCCAAG
TACTCATTTGTAACATGAC-GACTTCAAGAATGTTTCAAAGATCAGATAATTAATACTCA
TAGAAGGGG------
>MY5266_Hencina_CerroBolla
TTTTCTGGTGACTAAACCAACATTCAGAAAGGCAAACTTTAAAAGAAAAACCTTCATTTA
TTACAAACAGTATTTTTTAAGTAACACTTAATTTCATAATTCTAAAAATTTATACTTGAA
CTATAAGAAATAAAAAGCCAGAAAAGAAAATTTTCAAAAAGTGTAAGTTTAGATGTTTTG
GTAGACTGAAATGTTTTTAAATGATTGGCTAAGTATAATAATAATTACCATCTCTTCTCT
TATGGAATAATCTGCAGTTTCTAAATATGATAACATTTCACCAACTATTTCTTCAGAATT
GCTTTTATCACACATAGCATAAAGAAGATCAACAGCACGCTGCCTCACACTGACATCTCT
TTCAGTCTACAAAAAATTAAAAATAGATAAAGGTCTAAAAAAAAAAAGATACTCCATAAT
TCACCGAGAACATGAGATTAAAACTGATTAAGAGTTTCCATAAAATAC---------TTA
ATTTCTTGTTTCATATAAATCAGATTCATTTTTACATTTA-TTTATCAGAAGAAATGATT
ATGGTCCATGAGGTCCAAG-AAACATTCCCATAAATTCAGAATTTGAAAGGGATTCCAAG
TATTTATTTGTAACATTACAGAATTCAAGAATATTTCAAAGATCAGATAATTAATACTCA
CAGGAGAGGGAAAAA
>MY5267_Hencina_CerroBolla
TTTTCTGGTGACTAAACCAACATTCAGAAAGGCAAACTTTAAAAGAAAAACCTTCATTTA
TTACAAA--GTATTTTTTAAGTAACACTTAATTTCATAATTCTAAAAATTTATACTTGAA
CTATAAGAAATAAAAAGCCAGAAAAGAAAATTTTCAAAAAGTGTAACTTTAGATGTTTTG
GTAGACTGAAATGTTTTTAAATGATTGGCTAAGTATAATAATAATTACCATCTCTTCTCT
TATGGAATAATCTGCAGTTTCTAAATATGATAACATTTCACCAACTATTTCTTCAGAATT
GCTTTTATCACACATAGCATAAAGAAGATCAACAGCACGCTGCCTCACACTGACATCTCT
TTCAGTCTACAAAAAATTAAAAATAGATAAAGGTCTAAAAAAAAAAAGATACTCCATAAT
TCACCGAGAACATGAGATTAAAACTGATTAAGAGTTTCCATAAAATACTCCATCTTTTTA
ATTTCTTGTTTCATATAAATCAGATTCATTTTTACATTTA-TTTATCAGAAGAAATGATT
ATGGTCCATGAGGTCCAAGAA-ACATTCCCATAAATTCAGAATTTGAAAGGGATTCCAAG
TATTTATTTGTAACATTACAGAATTCAAGAATATTTCAAAGATCAGATAATTAATACTCA
CAGGAGAGGGAAAAA
>MY5269_Hexurella_GuadalupeValley
TTTTCTGGTGACTAAACCAACATTCAGAAAGGCAAACTTTAAAAGAAAAACCTTCATTTA
TTACAAACAGTATTTTTTAAGTAGCACTTAATTTCATAATTCTAAAAATTTATACTTGAA
CTATAAGAAATAAAAAGCCAGAAAAGAAAATTTT-AAAAAGTGTAACTTTAGATGTTTTG
GTAGACTGAAATGTTTTTAAATGATTGGCTAAGTATAATAATAATTACCATCTCTTCTCT
TATGGAATAATCCGCAGTTTCTAAATATGATAACATTTCACCAACTATTTCTTCAGAATT
GCTTTTATCACACATAGCATAAAGAAGATCAACAGCACGCTGCCTCACACTGACATCTCT
TTCAGTCTACAAAAAATTAAAAATAGATAAAGGTCTAAAAAAAAAAAGATACTCCATAAT
TCACTGAGAACATGAGATTAAAACTGATTAAGAGTTTCCATAAAATACTCCATCTTTTTA
ATTTCTTGTTTCATATAAATCAGATTCATTTTTACATTTA-TTTATCAGAAGAAATGATT
ATGGTCCATGAGGTCCAAGAAAACATTCCCATAAATTCAGAATTCGAAAGGGATTCCAAG
TATTTATTTGTAACATTACAGAATTCAAGAATATTTCAAAGATCAGATAATTAATATTCA
CAGGAGAGGGAAAAA
>MY5271_Hexurella_GuadalupeValley
TTTTCTGGTGACTAAACCAACATTCAGAAAGGCAAACTTTAAAAGAAAAACCTTCATTTA
TTACAAACAGTATTTTTTAAGTAGCACTTAATTTTATAATTCTAAAAATTTATACTTGAA
CTATAAGAAATAAAAAGCCAGAAAAGAAAATTTTCAAAAAGTGTAACTTTAGATGTTTTG
GTAGACTGAAATGTTTTTAAATGATTGGCTAAGTATAATAATAATTACCATCTCTTCTCT
TATGGAATAATCCGCAGTTTCTAAATATGATAACATTTCACCAACTATTTCTTCAGAATT
GCTTTTATCACACATAGCATAAAGAAGATCAACAGCACGCTGCCTCACACTGACATCTCT
TTCAGTCTACAAAAAATTAAAAATAGATAAAGGTCTAAAAAAAAAAAGATACTCCATAAT
TCACTGAGAACATGAGATTAAAACTGATTAAGAGTTTCCATAAAATACTCCATCTTTTTA
ATTTCTTGTTTCATATAAATCAGATCCATTTTTACATTTA-TTTATCAGAAGAAATGATT
ATGGTCCATGAGGTCCAAGAAAACATTC-CATAAATTCAGAA-TTGAAAGGGATTCCAAG
TATTTATTTGTAACATTACAGAATTCAAGAATATTTCAAAGATCAGATAATTAATACTCA
CAGGAGAGGGAAAAA
>MY5276_Hexurella_SanPedro_Martir
TTTTCTGGTGACTAAATCAACATTCAGAAAGGCAAACTTCAAAAGATAAACCTTCATTTA
TTAAGAACAGTATTTTTTAAGCAGCACTTAATTTCATAATTCTAAAAATTTATACTTGAA
TTATAAGAAATGAAAATTCAGAAAAGAAAATTTTCAAAAAGTGTAACTTGAGATGTTTTG
GTAGACTGAAATGTTTTTAAACGATCGGCTAAGTATAATAATAATTACCATCTCTTCTCT
GATGGAATAATCTGCAGTTTCTAAATATGATAACATTTCGCCAACTATTTCTTCAGAATT
GCTTTTATCACACATAGCATAAAGAAGATCAACAGCACGCTGCCTCACACTGACATCTCT
TTCAGTCTACAAAAAATTAAAAATAGATAAAGGTATAAAAAAAAAAAGATACTCCATAAT
TCACTGAGAACATGAGATTAAAATTAATTAAGAGTTTCCATAAAATACTCCATCTTTTTC
ATATCTTGTTTCATATAAATCAGATTCATTTTTACATTTA-TTTACCAGAAGAAATGATT
ATGGTCCATGAGGTCCAGGAAAAAATTCCCATAAATTTAGAATTTGGTAGGGATTCCAAG
TATTTAATTGTAACATTACAAAATTCAAGAATGTTTCAAAGATCAGATAATTAATACTCA
TAGGAGGGGGAAAAA
>MY5277_Hexurella_SanPedro_Martir
TTTTCTGGTGACTAAATCAACATTCAGAAAGGCAAACTTCAAAAGATAAACCTTCATTTA
TTAAGAACAGTATTTTTTAAGCAGCACTTAATTTCATAATTCTAAAAATTTATACTTGAA
TTATAAGAAATGAAAATTCAGAAAAGAAAATTTTCAAAAAGTGTAACTTGAGATGTTTTG
GTAGACTGAAATGTTTTTAAACGATCGGCTAAGTATAATAATAATTACCATCTCTTCTCT
GATGGAATAATCTGCAGTTTCTAAATATGATAACATTTCGCCAACTATTTCTTCAGAATT
GCTTTTATCACACATAGCATAAAGAAGATCAACAGCACGCTGCCTCACACTGACATCTCT
TTCAGTCTACAAAAAATTAAAAATAGATAAAGGTATAAAAAAAAAAAGATACTCCATAAT
TCACTGAGAACATGAGATTAAAATTAATTAAGAGTTTCCATAAAATACTCCATCTTTTTC
ATATCTTGTTTCATATAAATCAGATTCATTTTTACATTTA-TTTACCAGAAGAAATGATT
ATGGTCCATGAGGTCCAGGAAAAAATTCCCATAAATTTAGAATTTGGTAGGGATTCCAAG
TATTTAATTGTAACATTACAAAATTCAAGAATGTTTCAAAGATCAGATAATTAATACTCA
TAGGAGGGGGAAAAA
>MY5280_Hexurella_ArroyoSalado
TTTTCTGGTGACTAAACCAACATTCAGAAAGGCAAACTTCAAAAGAAAAACCTTCATTTA
TTACAAACAGTGTTTTTTAAGTAGCAGTTAATTTCATAATTCTAAAAATTTATACTTGAA
TTATAAGAAATGAAATGCCAAAAAAGAAAATTTTCAAAAAGTGTAACTTGAGATA-TTTG
GTAGACTGAAATGTTTTTAAATGATTGGCTAAGTATAATAATAATTACCATCTCTTCTCT
GATGGAATAATCTGCAGTTTCTAAATACGATAACATTTCACCAACTATTTCTTCAGAATT
GCTTTTATCACACATAGCATAAAGAAGATCAACAGCACGCTGCCTCACACTGACATCTCT
TTCAGTCTACAAAAAATTAAAAATAGATAAAGGTCTAAAAAAAAAAAGATACTCCATAAT
TCACTGAGAACATGAGATTAAAATTGATTAAGAGTTTCCATAAAACACTCCATCTTTTTC
ATTTCTTGTTTCATATAAATCAGATTCATTTTCACATTTA-TTTATCAGAAGAAATGATT
ATGGCCCATGAGGTCCAGGAAAAAATTCCCATAAATTTAGAATTTGGTAGGGATTCCAAG
TATTTATTTGTAACATGACAGAATTCAAGAATGTTTCAAAGATCAGATAATTAATACTCA
TAGGAGGGGGAAAAA
>MY5282_Hexurella_ArroyoSalado
TTTTCTGGTGACTAAACCAACATTCAGAAAGGCAAACTTCAAAAGAAAAACCTTCATTTA
TTACAAACAGTGTTTTTTAAGTAGCAGTTAATTTCATAATTCTAAAAATTTATACTTGAA
TTATAAGAAATGAAATGCCAAAAAAGAAAATTTTCAAAAAGTGTAACTTGAGATA-TTTG
GTAGACTGAAATGTTTTTAAATGATTGGCTAAGTATAATAATAATTACCATCTCTTCTCT
GATGGAATAATCTGCAGTTTCTAAATACGATAACATTTCACCAACTATTTCTTCAGAATT
GCTTTTATCACACATAGCATAAAGAAGATCAACAGCACGCTGCCTCACACTGACATCTCT
TTCAGTCTACAAAAAATTAAAAATAGATAAAGGTCTAAAAAAAAAAAGATACTCCATAAT
TCACTGAGAACATGAGATTAAAATTGATTAAGAGTTTCCATAAAACACTCCATCTTTTTC
ATTTCTTGTTTCATATAAATCAGATTCATTTTCACATTTA-TTTATCAGAAGAAATGATT
ATGGCCCATGAGGTCCAGGAAAAAATTCCCATAAATTTAGAATTTGGTAGGGATTCCAAG
TATTTATTTGTAACATGACAGAATTCAAGAATGTTTCAAAGATCAGATAATTAATACTCA
TAGGAGGGGGAAAAA
>MY5286_Hrupicola_SweetwaterSpr_OrdMtn
TTTTCTGGTGACTAAA-CAACATTCGGAAAGGCAAACTTCAAAAGA--------------
--ACAAACAGTATTTTTTAAGTAGCACTTAATTTCACAATTCTAAAAATTTATACTTGAA
TTATAAGAAATGAAAAGCCACAAAGAAATTTTTTCAAAAAGTGAAACTCGAGATGTTTTG
GTAGACTGAAATGTTTTTAAATGATCGGCTAAATATAATAATAATTACCATCTCTTCTCT
GATGGAATAATCTGCAGTTTCTAAATATGATAACATTTCACCAACTATTTCTTCAGAATT
GCTTTTATCACACATAGCATAAAGAAGATCAACAGCACGCTGCCTCACACTGACATCCCT
TTCAGTCTAC--------------------------AAAA-AAAAAAGATACTCCATAAT
TCATTGAGGACATGAGATTAAAATTGATTAAGAGTTTCCATAAAATACTCCATCTT-TTC
ATTTCTTGTTTCATATAAATCAGATTCACTTTTACATTTA-TTTATCAGAAAAAATGATT
ATAACCCATGAGGTCCAGGAAAAAATTCCCATAAATTAAGAATTTGGTAGGGATTTGAAG
AATTTATTTGTAACATGAGAGAATTCAAGAATGTTTCAAAGATCAGATAATTAATACTCA
TTGG-GGGGGAAAAA
>MY5287_Hrupicola_SweetwaterSpr_OrdMtn
TGTTTC-----CCATTATAACATT----------AAGTGTATGAGAAAAACATTTCTGTT
TTACA-----TGTTCATTAGGAACCAACAAATTGGAAAATTCCGGCAGATTATACTTGAA
TTATAAGAAATGAAAAGCCACAAAG-AAATTTTTCAAAAAGTGAAACTCGAGATGTTTTG
GTAGACTGAAATGTTTTTAAATGATCGGCTAAATATAATAATAATTACCATCTCTTCTCT
GATGGAATAATCTGCAGTTTCTAAATATGATAACATTTCACCAACTATTTCTTCAGAATT
GCTTTTATCACACATAGCATAAAGAAGATCAACAGCACGCTGCCTCACACTGACATCCCT
TTCAGTCTACAAAAAATTAAAAA-----------------------AGATACTCCATAAT
TCATTGAGGACATGAGATTAAAATTGATTAAGAGTTTCCATAAAATACTCCATCTT-TTC
ATTTCTTGTTTCATATAAATCAGATTCACTTTTACATTTA-TTTATCAGAAAAAATGATT
ATAACCCATGAGGTCCAGGAAAAAATTCCCATAAATTAAGAATTTGGTAGGGATTTGAAG
AATTTATTTGTAACATGAGAGAATTCAAGAATGTTTCAAAGATCAGATAATTAATACTCA
TTG--GGGGGAAAAA
>MY5288_Hrupicola_Deadman_Hills
TTTGCTGGTGACTAAACCAACATTCAGAAAGGCAAACTTCAAAAGAAAAACTTTCATTTA
TTACAAACAGTATTTTTTAAGTAGCACTTAATTTCACAATTCTAAAAATTTATACTTGAA
TTATAAGAAATGAAAAACCAGAAAAGAAACTTTTTCAAAAGTGTAACTTGAGATGTTTTG
GTAGACTGAAATGTTTTTAAATGATCGGCTAAATATAATAATAATTACCATCTCTTCTCT
GATGGAATAATCTGCAGTTTCTAAATATGATAACATTTCACCAACTATTTCTTCAGAATT
GCTTTTATCACACATAGCATAAAGAAGATCAACAGCACGCTGCCTCACACTGACATCTCT
TTCAGTCTACAAAAAAATAAAAATAGATAAAGGTCTAAAAAAAAATAGATACTCCATAAT
TCATTGAGAACATGAGATTAAAATTGATTAAGAGTTTCCATAAAATACTCCATCTT-TTC
ATTTCTTGTTTCATATAAATCAGATTCGCTTTTACATTTA-TTTATCAGAAGAAATGATT
ATGGTCCATGAGGTCCAGGAAAAAATTCCCATAAATTAAGAATTTGGTAGAGATA-TAAG
TATTTATTTG-AACATGACAGAATTCAAGAATGTTTCAAAGATCAGATAATTAATACCCA
TAGGAGGGGGAAAAA
>MY5289_Hrupicola_Deadman_Hills
TTTGCTGGTGACTAAACCAACATTCAGAAAGGCAAACTTCAAAAGAAAAACTTTCATTTA
TTACAAACAGTATTTTTTAAGTAGCACTTAATTTCACAATTCTAAAAATTTATACTTGAA
CTATAAGAAATGAAAAACCAGAAAAGAAACTTTTTCAAAAGTGTAACTTGAGATGTTTTG
GTAGACTGAAATGTTTTTAAATGATCGGCTAAATATAATAACAATTACCATCTCTTCTCT
GATGGAATAATCTGCAGTTTCTAAATACGATAACATTTCACCAACTATTTCTTCAGAATT
GCTTTTATCACACATAGCATAAAGAAGATCAACAGCACGCTGCCTCACACTGACATCTCT
TTCAGTCTACAAAAAAATAAAAATAGATAAAGGTCTAAAAAAAAATAGATACTCCATAAT
TCATTGAGAACATGAGATTAAGATTGATTAAGAGTTTCCATAAAATACTCCATCTT-TTC
ATTTCTTGTTTCATATAAATCAGATTCACTTTTACATTTA-TTTATCAGAAGAAATGATT
TTGGTCCATGAGGTCCACGAAGAAATTCCCATAAATTAAGAATTTGGTAGAGATT-TAAG
TATTTATTTGCAACATGACAGAATTCAAGAATGTTTCAAAGATCAGATAATTAATACCCA
TAGGAGGGGGAAAAA
>MY5309_Hapachea_JohnnyLyon_Hills
------------------------------------------------------------
-----------------------------------------------------------A
TTATAAGAAATAAAGCA----AAAAGAAAATTTTCAAAAAGTGAA--CTGAGATATTTTG
GTAAACTGAAATGTTTGTAAATAATTGGCTAAATATAATAATATTTACCATCTCTTCTCT
AATGGAATAATCTGCAGTTTCTAAATATGATAACATTTCACCAACTATTTCTTCAGAATT
GCTTTTATCACACATGGCATAAAGGAGGTCAACAGCACGCTGCCTCACACTGACATCTCT
TTCAGTCTACAAAAAATTAAAA----ATAGAAGTCCAAAAAACAATAGATACTACATAAT
TTATGGAGAACATGATACTAAAACTGATTAAGAGTTTCCATAAAATACCCCACCTTTTTC
ATTTTTTGTTTGATATAAATCAGATCCATTTTTACATCTATTTTATCAGAAGAAATTATT
ATGGCACATGACGTTCAGGAAAAACTTCACATAAATTAAGAATTTGGTAGAGAT------
------------------------------------------------------------
---------------
>MY5310_Hexurella_AntelopeCyn_CerbatMtns
------------------------------------------------------------
----AAATAGTTTTTTTTAAATAACATTAAATTTCACAATTCTAAAAATTTATACTTGAA
TTATAAGATATTGAAATTT-------------------------------GAATATTTTG
ATAAACTGAAATGTTTATAAATGATTGGCTAAATATAATAATAATTACCATCTCTTCTCT
GATTGAATAATCTGCAGTTTCTAAATACGATAACATTTCACCAACTATTTCTTCAGAATT
GCTTTTATCACACATGGCATAAAGGAGGTCAACAGCACGCTGCCTCACACTGACATCTCT
TTCAGTCTAGAAAAAATTAAAAATAGATAAAAGTCTAAAAAATAACAGATACTACATAAT
TCATGAAGAACATGATACTAAAATCGATTAAGAGTTTCCATAAAATACTCCACCTTTTTT
AATTCTTGTCTGATATAAATCAGATCTATTTTTACATCTATTTTATCAGAAAAA-CTATT
ATGGC-C-----------------------------------------------------
------------------------------------------------------------
---------------
>MY5311_Hexurella_AntelopeCyn_CerbatMtns
------------------------------------------------------------
------------------------------------------------------------
--------------AAGTCACAAAAGAAAACTTTAAAAAAATGTAACATGAAATATTTTG
ATAAACTGAAATGTTTATAAATGATTGGCTAAATATAATAATAATTACCATCTCTTCTCT
GATTGAATAATCTGCAGTTTCTAAATACGATAACATTTCACCAACTATTTCTTCAGAATT
GCTTTTATCACACATGGCATAAAGGAGGTCAACAGCACGCTGCCTCACACTGACATCTCT
TTCAGTCTAGAAAAAATTAAAAATAGATAAAAGTCTAAAAAATAACAGATACTACATAAT
TCATGAAGAACATGATACTAAAATCGATTAAGAGTTTCCATAAAATACTCCACCTTTTTT
AATTCTTGTCTGATATAAATCAGATCTATTTTTACATCTATTTTATCAGAAAAAACTATT
ATGG--------------------------------------------------------
------------------------------------------------------------
---------------
>MY5312_Hexurella_FoxCyn_MusicMtns
------------------------------------------------------------
----------------------------AAATTTCACAATTCTAAAAATTTATACTTGAA
TTATAAGATATTGAAAGTCACAAAAGAAAACTTTCAAAAAATGTAACATGAAATATTTTG
ATAAACTGAAATGTTTATAAATGATTGGCTAAATATAATAATAATTACCATCTCTTCTCT
GATTGAATAATCTGCAGTTTCTAAATACGATAACATTTCACCAACTATTTCTTCAGAATT
GCTTTTATCACACATGGCATAAAGGAGGTCAACAGCACGCTGCCTCACACTGACATCTCT
TTCAGTCTAGAAAAAATTAAAAATAGATAAAAGTCTAAAAAATAGCAGATACTACATAAT
TCATGAAGAACATGATACTAAAATCGATTAAGAGTTTCCATAAAATACTCCACCTTTTTT
AATTCTTGTCTGATATAAATCAGATCTATTTTTACATCTATTTTATCAGAAAAAACTATT
ATGGCCCATGAGGTTC--------------------------------------------
------------------------------------------------------------
---------------
>MY5313_Hexurella_FoxCyn_MusicMtns
------------------------------------------------------------
------------------------------------------------------------
----------------------------AACTTTCAAAAAATGTAACATGAAATATTTTG
ATAAACTGAAATGTTTATAAATGATTGGCTAAATATAATAATAATTACCATCTCTTCTCT
GATTGAATAATCTGCAGTTTCTAAATACGATAACATTTCACCAACTATTTCTTCAGAATT
GCTTTTATCACACATGGCATAAAGGAGGTCAACAGCACGCTGCCTCACACTGACATCTCT
TTCAGTCTAGAAAAAATTAAAAATAGATAAAAGTCTAAAAAATAGCAGATACTACATAAT
TCATGAAGAACATGATACTAAAATCGATTAAGAGTTTCCATAAAATACTCCACCTTTTTT
AATTCTTGTCTGATATAAATCAGATCTATTTTTACATCTA--------------------
------------------------------------------------------------
------------------------------------------------------------
---------------
>MY5314_Hexurella_Grasshopper_BrushyMtn
------------------------------------------------------------
------------------------------------------------------------
------------------------------------------------------------
---AACTGAAATGTTTATAAATGATTAACTAAATATAATAATAATTACCATCTCTTCTCT
GATGGAATAATCTGCAGTTTCTAAATACGATAACATTTCACCAACTATTTCTTCAGAATT
GCTTTTATCACACATGGCATAAAGGAGGTCAACAGCACGCTGCCTCACACTGACATCTCT
TTCAGTCTAGAAAAAATTAAAAATAGATAAAAGACTAAACAATAACAGATACTACGTAAT
TCATAAAGAACATGTTACTAAAATTGATTAAGAGTTTCCATAAAATACTCCACCTTTTTT
AATTCTTGTCTGATATAAATCAGATCTATTTTTACATCTATTTTATCAGAAAAA------
------------------------------------------------------------
------------------------------------------------------------
---------------
>MY5315_Hexurella_WagonerRd_BradshawMtns
----------------------------AAAGCCAACTTGAAAAGAAAAACTTTCATTTA
TTACAAATAGTTTTTTTTAAATAATACTAAATTTCACAATTCTAAAAATGTATACTTGAA
TTATAAGATATTAAAAGTCAGAAAAGAAAACTTTCAAAAATTGTAACATGAAATATTTTG
GTAAACTGAAATGTTTATAAATGATTGGCTAAATATAATAATAATTACCATTTCTTCTCT
GATGGAATAATCTGCAGTTTCTAAATACGATAACATTTCACCAACTATTTCTTCTGAATT
GCTTTTATCACACATGGCATACAGGAGGTCAACAGCACGCTGCCTCACACTGACATCTCT
TTCAGTCTACAAAAAATTAAAAATAGATAAAAGTCTAAAAAATAACAGATACTACATAAT
TCATGAAGAACATGATACTAAAATTGATTAAGAGTTTCCATAAAATACTCCATCTTTTTT
AATTCTTGTCTGATATAAATCAGATCTATTTTTACATCTATTTTATCAGAAAAAACTATT
ATGGCCCATGAGGTTCAGGAAAAACTACACATAAATTAAGAATTTGGTAGAGATTCCAAG
TACTCATTTGTAACATGACGGACTTCAATAATGTTTCAAAGATCAGATAATTAATAC---
---------------
>MY5316_Hexurella_WagonerRd_BradshawMtns
--TTCTGGTTACTATACCAACGTTCAGGAAAGCCAACTTGAAAAGAAAAACTTTCATTTA
TTACAAATAGTTTTTTTTAAATAATACTAAATTTCACAATTCTAAAAATGTATACTTGAA
TTATAAGATATTAAAAGTCAGAAAAGAAAACTTTCAAAAATTGTAACATGAAATATTTTG
GTAAACTGAAATGTTTATAAATGATTGGCTAAATATAATAATAATTACCATTTCTTCTCT
GATGGAATAATCTGCAGTTTCTAAATACGATAACATTTCACCAACTATTTCTTCTGAATT
GCTTTTATCACACATGGCATACAGGAGGTCAACAGCACGCTGCCTCACACTGACATCTCT
TTCAGTCTACAAAAAATTAAAAATAGATAAAAGTCTAAAAAATAACAGATACTACATAAT
TCATGAAGAACATGATACTAAAATTGATTAAGAGTTTCCATAAAATACTCCATCTTTTTT
AATTCTTGTCTGATATAAATCAGATCTATTTTTACATCTATTTTATCAGAAAAAACTATT
ATGGCCCATGAGGTTCAGGAAAAACTACACATAAATTAAGAATTTGGTAGAGATTCCAAG
TACTCATTTGTAACATGACGGACTTCAATAATGTTTCAAAGATCAGATAATTAATACTCA
TAGAAGGGGAA----
>MY5317_Hrupicola_Cottonwood_SnYsidroMtns
----------ACTAAACCAACATTCAGAAAGGCAAACTTGAAAAGAAAAACTTTCATTTA
TTACAAACAGTTTTGATTAAGTGGCACTTAATTTCATAATTCTAAAAATTTATACTTGAA
TTATACGAAATGAAAAGCCAGAAAAGAAAATTTTCAAAAATTGTAACTTGAGATGTTTTG
GTAGACTGAAATGTTCTTAAATGATCGACTAAATATAATAATTATTACCATCTCTTCTCT
GATGGAATAATCTGCAGTTTCTAAATATGATAACATTTCACCAACTATTTCTTCAGAATT
GCTTTTATCACACATAGCATAAAGAAGATCAACAGCACGCTGCCTCACACTGACATCTCT
TTCAGTCTACAAAAAATTAAAAATAGATAAAGGTCTAAAAAAAAATAGATACTCCATAAT
TCACTGAGAACATGAGATTAAAATTGATTAAGAGTTTCCATAAAATATTCCATCTTTTTC
ATTTCTTGTTTCATACAAATCAAATTCATTTTTACATTTA-TTTATCAGAAGGAATTATT
ATGGCCCATGAAGTCCAGGAAAAAATTCTCATAAATTAAGAATTTGGTAAAAATTCCAAG
TAATTATTTGTATCATGACAGAATTCAAGAATGTTTCAAAGATAAGATAATTAATACGCA
TAGAAGGGGGAAAAA
