# Supplementary material for: ﻿Species delimitation, biogeography, and natural history of dwarf funnel web spiders (Mygalomorphae, Hexurellidae, Hexurella) from the United States / Mexico borderlands
Source: Zookeys. 2023 Jun 14;1167:109–57. doi: 10.3897/zookeys.1167.103463 (PMC10285686; doi:10.3897/zookeys.1167.103463)
Supplement: Supplementary material 3 — Input matrices, analysis log files, and output tree files for nuclear and mitochondrial analyses [file zookeys-1167-109_article-103463__-s003.zip › uce-20073.fasta]

>MY0059_Hapachea_SantaRitaMtns_MaderaCyn
ATTTTTGACAATAAAGAGGGTTTGTACTTTGGACTTGCACAAAATTTTTGAGAAAATATT
CAAATCATTAACTGTGCTATCTTACTTAAAG------ATTCACACACACGACAGATTTCA
TAGCAAAGGTTTTCACCGAGAACAGTATGCTCACCAGATTCCAATAAATGATAGGATGCT
GGTCGACAAATTCCGACTTTGTCAAACAGTTATCGCCCTCGTGCTCTAAAACGTTCTCCA
TTTCCTTCCTCAGAACTAGTGGGCTCAAATAAGGCACTGTAATTGGCTCAACAGAATGTA
CATTGATGTTAGAGTTCAATTTCCTAACATCACCGACAGAAGAACTAGTGGATGGAGACT
GATGTGAACCTTTGGCATCTGTAGACGGAAGTGAGCTGGAGAAACCAGTGTCTTCAAATA
AACTAGAAGTGGAATTCTTCGAGCTGTAG
>MY0139_Hexurella_SanDiego_Guatay
ATTTTTA--------------TCCTTTTTCTGTCTTGCATAACATTTTTCATAGCAAATT
T--------------------------------------------------TAGATTTC-
TAGCAAAGGATTACATCAAGAACAGAATGCCTACCAGATTCCAATAAATGATGGGATGCT
GGTCGACAAATTCTGACTTTGTCAAACAGTTATCGCCCTCGTGCTCTAAAACATTCTCCA
TTTCCTTCCTCAGAACTAGTGGGCTCAAATAAGGCACTGTAATTGGCTCAATAGAATGCA
TATTGATGTTAGAGTTCAATTTTCTAACATCCCCAACAGAAGAACTAGTGGATGGAGACT
GATGTGAACCTTTGGCATCTGTAGACGGAAGTGAGCTGGAGAAACCAGTGTCTTCAAATA
AACTAGAAGTAGAATTCTTAGAGCTGTAG
>MY5053_Hexurella_ChiricahuaMtns_PriceCyn
------------------------------------------------------------
----TTAATAAATGTGCTATCTTACTTAAAGAGTAACATTCACACACACGACAGATTTCA
TAGCAAAGGTTTTCGCCAAGAACAGTATGCTCACCAGATTCCAATAAATGATAGGATGCT
GGTCGACAAATTCCGACTTTGTCAAACAGTTATCGCCCTCATGCTCTAAAACATTCTCCA
TTTCCTTCCTCAGAACTAGTGGGCTCAAATAAGGCACGGTAATTGGCTCAATAGAATGTA
CGTTGATGTTAGAGTTCAATTTCCTAACATCACCGACCGAAGAACTAGTGGATGGAGACT
GATGTGAACCTTTGGCATCTGTAGACGGAAGCGAGCTGGAGAAACCAGTGTCTTCAAATA
AACTAGAAGTGGAATTCTTCGAGCTGTAG
>MY5064_Hexurella_MuleMtns_Escabrosa
ATTTTTGACAATAAAGAGGATTTATACTTTGGACTTGCACAAAATTTTTGAGAAAATATT
CAAATCATTAACTGCGCTATCTTACTTAAAGAGTAACATTCACACACACGACAGATTTCA
TAGCAAAGGTTTTCACCAAGAACAGTATGCTCACCAGATTCCAATAAATGATAGGATGCT
GGTCGACAAATTCCGACTTTGTCAAACAGTTATCGCCCTCATGCTCTAAAACGTTCTCCA
TTTCCTTCCTCAGAACTAGTGGGCTCAAATAAGGCACTGTAATTGGCTCAATAGAATGTA
CATTGATGTTGGAGTTCAATTTCCTAACATCACCGACAGAAGAACTAGTGGATGGAGACT
GATGTGAACCTTTGGCATCTGTAGACGGAAGTGAGCTGGAGAAACCAGTGTCTTCAAATA
AACTAGAAGTGGAATTCTTCGAGCTGTAG
>MY5066_Hexurella_MuleMtns_Escabrosa
ATTTTTGACAATAAAGAGGATTTATACTTTGGACTTGCACAAAATTTTTGAGAAAATATT
CAAATCATTAACTGCGCTATCTTACTTAAAGAGTAACATTCACACACATGACAGATTTCA
TAGCAAAGGTTTTCACCAAGAACAGTATGCTCACCAGATTCCAATAAATGATAGGATGCT
GGTCGACAAATTCCGACTTTGTCAAACAGTTATCGCCCTCATGCTCTAAAACGTTCTCCA
TTTCCTTCCTCAGAACTAGTGGGCTCAAATAAGGCACTGTAATTGGCTCAATAGAATGTA
CATTGATGTTGGAGTTCAATTTCCTAACATCACCGACAGAAGAACTAGTGGATGGAGACT
GATGTGAACCTTTGGCATCTGTAGACGGAAGTGAGCTGGAGAAACCAGTGTCTTCAAATA
AACTAGAAGTGGAATTCTTCGAGCTGTAG
>MY5071_Hexurella_SantaRitaMtns_AlisoSprings
ATTTTTGACAATAAAGATGATTTATTCTTTGGACTTGCACAAAATTTTCGAGAAAATATT
CAAATCATTAATTGTG--ATCTTACTTAAAGAGTAACATTCACACACACAACAGATTTCA
TAGCAAAGGTTTTCACCAAGAACAGTAAGCTCACCAGATTCCAATAAATGATAGGATGCT
GGTCGACAAATTCCGACTTTGTCAAACAGTTATCGCCCTCATGCTCTAAAACGTTCTCCA
TTTCTTTCCTCAGAACTAGTGGGCTCAAATAAGGCACTGTAATTGGCTCGATAGAATGTA
CATTGATGTTAGAGTTCAATTTCCTAACATCACCGACAGAAGAACTAGTGGATGGAGACT
GATGTGAACCTTTGGCATCTGTAGACGGAAGTGAGCTGGAGAAACCAGTGTCTTCAAATA
AACTAGAAGTGGAATTCTTCGAGCTGTAG
>MY5075_Hexurella_ChiricahuaMtns_CaveCrkCyn
ATTTTTGACAATAAAAAGGATTTATTCTTTGGACTTGCATAAATTTTTTGAGAAAATATT
CAAGTCATTAAATGTGCTATCTTACTTAAAGAGTAACATTCACACAAACGACAGATTTCA
TAGCAAAGGTTTTCGCCAAGAGCAGTATGCTCACCAGATTCCAATAAATGATAGGATGCT
GGTCGACAAATTCCGACTTTGTCAAACAGTTATCGCCCTCATGCTCCAAAACATTCTCCA
TTTCCTTCCTCAGAACTAGTGGGCTCAAATAAGGCACTGTAATTGGCTCAATAGAATGTA
CGTTGATGTTAGAGTTCAATTTCCTAACATCGCCGACAGAAGAACTAGTGGATGGAGACT
GATGTGAACCTTTGGCATCTGTAGACGGAAGTGAGCTGGAGAAACCAGTGTCTTCAAATA
AACTAGAAGTGGAATTCTTCGAGCTGTAG
>MY5126_Hexurella_SantaCatalinaMtns_NuggetCyn
ATTTTTGACAATAAAGAGGATTTATTCTTTGGACTTGCACAAAATTTTTGAGAAAATATT
CAAATCATTAACTGTGCTA----------------ACATTCACACACACGACAGAATTCA
TAGCAAAGGTTTTCACCAAGAACAGTATGCTCACCAGATTCCAATAAATGATAGGATGCT
GGTCAACAAATTCTGACTTTGTCAAACAGTTATCGCCCTCATGCTCTAAAACATTCTCCA
TTTCTTTCCTCAGAACTAGTGGGCTCAAATAAGGCACTGTAATTGGCTCAATAGAATGTA
CATTGATGTTAGAGTTCAATTTCCTAACATCACCGACAGAAGAACTAGTGGATGGAGACT
GATGTGAACCTTTGGCATCTGTAGACGGAAGTGAGCTGGAGAAACCAGTGTCTTCAAATA
AACTAGAAGTGGAATTCTTCGAGCTGTAG
>MY5131_Hexurella_PedregosaMtns_PruneCyn
ATTTTTGACAATAAAGGGGATTTATACGTTGGACTTGCACAAAATTTTTGAGAAAATATT
CAAATCATTATATGTGCTATCTTAGTTAAAGGGTAACATTCACACACACGACAGATTTCA
TAGCAAAGGTTTTCGCCAAGAACAGTATGCTCACCAGATTCCAATAAATGATAGGATGCT
GGTCGACAAATTCCGACTTTGTCAAACAGTTATCCCCCTCATGCTCTAAAACATTCTCCA
TTTCCTTCCTCAGAACTAGTGGGCTCAAATAAGGCACTGTAATTGGCTCAATAGAATGTA
CGTTGATGTTAGAGTTCAATTTCCTAACATCACCGACAGAAGAACTAGTGGATGGAGACT
GATGTGAACCTTTGGCATCTGTAGACGGAAGTGAGCTGGAGAAACCAGTGTCTTCAAATA
AACTAGAAGTGGAATTCTTCGAGCTGTAG
>MY5136_Hexurella_MiddlemarchCyn
ATTTTTGACAATAAAGAGGATTTATTTTTTGGACTTGCACAAAATTTTTGAGAAAATATT
CAAATCATTAACTGCGCTATCTTACTTAAAGAGTAACATTCACACGCACGACAGATTTCA
TAGCAAAGGTTTTCGCCAAGAACAGTATGCTCACCAGATTCCAATAAATGATAGGATGCT
GGTCGACAAATTCCGACTTTGTCAAACAGTTATCGCCCTCATGCTCTAAAACATTCTCCA
TTTCTTTCCTCAGAACTAGTGGGCTCAAATAAGGCACTGTAATTGGCTCAATAGAATGTA
CGTTGATGTTAGAGTTCAATTTCCTAACATCACCGACAGAAGAACTAGTGGATGGAGACT
GATGAGAACCTTTGGCATCTGTAGACGGAAGTGAGCTGGAGAAACCAGTGTCTTCAAATA
AACTAGAAGTGGAATTCTTCGAGCTGTAG
>MY5147_Hexurella_DragoonMtns_NF_345A
ATTTTTGACAATAAAGAGGATTTATTCTTTGGACTTGCACAAAATTTTTGAGAAAATATT
CAAATCATTAACTGCGCTATCTTACTTAAAGAGTAACATTCACACACACAACAGATTTCA
TAGCAAAGGTTTTCGCCAAGAACAGCATGCTCACCAGATTCCAATAAATGATAGGATGCT
GGTCGACAAATTCCGACTTTGTCAAACAGTTATCACCCTCATGCTCTAAAACATTCTCCA
TTTCCTTCCTCAGAACTAGTGGGCTCAAATAAGGCACTGTAATTGGCTCAATAGAATGTA
CGTTGATGTTAGAGTTCAATTTCCTAACATCACCGACAGAAGAACTAGTGGATGGAGACT
GATGAGAACCTTTGGCATCTGTAGACGGAAGTGAGCTGGAGAAACCAGTGTCTTCAAATA
AACTAGAAGTGGAATTCTTCGAGCTGTAG
>MY5152_Hexurella_WhetstoneMtns_ApacheCyn
ATTTTTGACAATAAAGAAGATTTATTCTTTGGACTTGCACAAAATTTTTGAGAAAATATT
CAAATCATTAACAGTGCTATCTTACTTAAAGAGTAACAT---------------------
TAGCAAAGGTTTTCACCAAGAACAGTATGCTCACCAGATTCCAATAAATGATAGGATGCT
GGTCGACAAATTCGGACTTTGTCAAACAGTTATCGCCCTCATGCTCTAAAACATTCTCCA
TTTCTTTCCTCAGAACTAGTGGGCTCAAATAAGGCACTGTAATTGGCTCAATAGAATGTA
CATTGACGTTAGAGTTCAATTTCCTAACATCACCGACAGAAGAACTAGTGGATGGAGACT
GATGTGAACCTTTGGCATCCGTAGACGGAAGTGAGCTGGAGAAACCAGTGTCTTCAAATA
AACTAGAAGTGGAATTCTTCGAGCTGTAG
>MY5154_Hexurella_SantaRitaMtns_AdobeCyn
ATTTTTGACGATAAAGAGGATTTATACTTTGGACTTGCACAAAAATTTTGAGAAAATATT
CAAATCATTAACTGTGCTATCTTACTTAAAGAGTAACATTCACACACACGACATATTTCA
TAGCAAAGGTTTGCACCAAGATCAGTATGCTCACCAGATTCCAATAAATGATAGGATGCT
GGTCGACAAATTCTGACTTCGTCAAACAGTTATCCCCCTCATGCTCTAAAACGTTCTCCA
TTTCTTTCCTCAGAACTAGTGGGCTCAAATAAGGCACTGTAATTGGCTCAATAGAATGTA
CATTGATGTTAGAGTTCAATTTCCTAACATCACCGACAGAAGAACTAGTGGATGGAGACT
GATGTGAACCTTTGGCATCTGTAGACGGAAGTGAGCTGGAGAAACCAGTGTCTTCAAATA
AACTGGAAGTGGAATTCTTCGAGCTGTAG
>MY5157_Hexurella_SantaCatalinaMtns_Redington
ATACTTGACAATAAAGAGGATTTATTCTTTGGACTTGCACAAAATTTTTGAGAAAATATT
CAAATCATTAACTGTGCTA----------------ACATTCACACACACGACAGACTTCA
TAGCAAAGGTTTTCACCAAGAAAAGTATGCTCACCAGATTCCAATAAATGATAGGATGCT
GGTCAACAAATTCCGACTTTGTCAAACAGTTATCGCCCTCATGCTCTAAAACATTCTCCA
TTTCTTTCCTCAGAACTAGCGGGCTCAAATAAGGCACTGTAATTGGCTCAATAGAATGTA
CATTAATGTTAGAGTTCAATTTCCTAACATCACCGACAGAAGAACTAGTGGATGGAGACT
GATGTGAACCTTTGGCATCTGTAGACGGAAGTGAGCTGGAGAAACCAGTGTCTTCAAATA
AACTAGAAGTGGAATTCTTCGAGCTGTAG
>MY5165_Hrupicola_Temecula
------------------------------------------------------------
------------------------------------------------------------
-------------------------------------------------------ATGCT
GGTCGACAAATTC-GACTTTGTCAAACAGTTATCGCCCTC-TGCTCTAAAAC-TTCTCCA
TTTC-TTCCTCAGAACTAGTGGGCTCAAATAAGGCACTGTAATTGGCTCAATAGAATGAA
--TTGATGTTAGAG----------------------------------------------
------------------------------------------------------------
-----------------------------
>MY5175_Hapachea_HarshawRd_PatagoniaMtns
ATTTTTGACAATAAAGAGGATTTATACTTTGGACTTG---AAAATTTTTGAGAAAATATT
CAAATCGTTAACTGTACTATCTTACTTAAAG------ATTCACGCACACGACAGATTTCA
TAGCAAAGGTTTTCACCAAGAACAGTATGCTCACCAGATTCCAATAAATGATAGGATGCT
GGTCGACAAATTCCGACTTTGTCAAACAGTTATCGCCCTCATGCTCTAAAACGTTCTCCA
TTTCTTTCCTCAGAACTAGTGGGCTCAAATAAGGCACTGTAATTGGCTCAATAGAATGTA
CATTGATGTTAGAGTTCAATTTCCTAACATCACCGACAGAAGAACTAGTGGATGGAGACT
GATGTGAACCTTTGGCATCTGTAGACGGAAGTGAGCTGGAGAAACCAGTGTCTTCAAATA
AACTGGAAGTGGAATTCTTCGAGCTGTAG
>MY5180_Hapachea_MustrangPk_MustangMtns
---------------------------------------------------------ATT
CAAATCATTAACAGTGCTATCTTACTTAAAGAGCAACATTCGCACACACGACAGATTTCA
TAGCAAAGGTTTTTACCAAGAACAGTATGCTCACCAGATTCCAATAAATGATAGGATGCT
GGTCGACAAATTCCGACTTTGTCAAACAGTTATCGCCCTCGTGCTCTAAAACATTCTCCA
TCTCTTTCCTCAGAACTAGTGGGCTCAAATAAGGCACTGTAATTGGCTCAATAGAATGTA
CATTGACGTT--------------------------------------------------
-----------------------------------CTGGAGAAACCAGTGTC--------
-------------ATTCTTCGAGCT----
>MY5193_Hapachea_HarshawRd_PatagoniaMtns
ATTTTTGACAATAAAGAGATTTTA--CTTTGGACTTG---AAAATTTTTGAGAAAATATT
CAA-TCATTAACTGTACTATCTTACTTAAAG------ATTCACACACACAACAGATTTCA
TAGCAAAGGTTTTCACCAAGAACAGTATGCTCACCAGATTCCAATAAATGATAGGATGCT
GGTCGACAAATTCCGACTTTGTCAAACAGTTATCGCCCTCATGCTCTAAAACGTTCTCCA
TTTCTTTCCTCAGAACTAGTGGGCTCAAATAAGGCACTGTAATTGGCTCAATAGAATGTA
CGTTGATGTTAGAGTTCAATTTCCTAACATCACCGACAGAAGAACTAGTGGATGGAGACT
GATGTGAACCTTTGGCATCTGTAGACGGAAGTGAGCTGGAGAAACCAGTGTCTTCAAATA
AACTGGAAGTGGAATTCTTCGAGCTGTAG
>MY5194_Hapachea_Ordsummit_MtOrd
ATGTTTGGCAATGAAGAGGACTTATTCTTCGGACTTGCACAAAATTTTTGAGAAAATATT
TACATCATTAACTGTGCTAACTTAATTAAAGAGTAACATTCACACACACAACAGATTTCA
TATCAAAGGTTTTCACCAAGAACAGAATGCTCACCAGATTCCAATAAATGATAGGATGCT
GGTCAACAAATTCCGACTTTGTCAAACAGTTATCACCCTCATGCTCTAGAACATTCTCCA
TTTCTTTCCTCAGAACTAGTGGGCTCAAATAAGGCACTGTAATTGGCTCAATAGAATGTA
CATTGATGTTAGAGTTCAATTTTCTAACATCACCAACAGAAGAACTAGTGGATGGAGACT
GATGTGAACCTTTGGCATCTGTAGACGGAAGTGAGCTGGAGAAACCAGTGTCTTCAAATA
AACTAGAAGTAGAATTCTTAGAGCTGTAG
>MY5195_Hapachea_Ordsummit_MtOrd
ATGTTTGACAATGAGAAGGATTTATTCTTTGGACTTGCACAAAATTTTTGAGAAAATATT
TACATCATTAACTGTGCTATCTTACTTAAAGAGTAACATTCACACACACAACAGATTTCA
TATGAAAGGTTTTCACCAAGAACAGAATGCTCACCAGATTCCAATAAATGATAGGATGCT
GGTCGACAAATTCCGACTTTGTCAAACAGTTATCGCCCTCATGCTCTAAAACATTCTCCA
TTTCTTTCCGCAGAACTAGTGGGCTCAAATAAGGCACTGTAATTGGCTCAATAGAATGTA
CATTGATGTTAGAGTTCAATTTTCTAACATCACCAACAGAAGAACTAGTGGATGGAGACT
GATGTGAACCTTTGGCATCTGTAGACGGAAGTGAGCTGGAGAAACCAGTGTCTTCAAATA
AACTGGAAGTAGAATTCTTAGAGCTGTAG
>MY5266_Hencina_CerroBolla
----------------------------------------------------AGCAAATT
T--------------------------------------------------TAGATTTCG
TAGTGAAGGATTACACCAAGAACAGAATGCCTACCAGATTCCAATAAATGATGGGATGCT
GGTCGACAAATTCCGACTTTGTCAAACAGTTATCGCCCTC-TGCTCTAAAACATTCTCCA
TTTCTTTCCTCAGAACTAGTGGGCTCAAATAAGGCACTGTAATTGGCTCAATAGAATGCA
TATTGATGTTCG------------------------------------------------
------------------------------------------------------------
-----------------------------
>MY5267_Hencina_CerroBolla
ATTTTTA--------------TACTTTTTCTATCATGCATAACATTTTTCATAGCAAATT
T--------------------------------------------------TAGATTTCG
TAGCAAAGGATTACACCAAGAACAGAATGCCTACCAGATTCCAATAAATGATGGGATGCT
GGTCGACAAATTCCGACTTTGTCAAACAGTTATCGCCCTCGTGCTCTAAAACATTCTCCA
TTTCTTTCCTCAGAACTAGTGGGCTCAAATAAGGCACTGTAATTGGCTCAATAGAATGCA
TATTGATGTTCGAGTTCAATTTTCTAACATCACCAACAGAAGAACTAGTGGATGGAGACT
GATGTGAACCTTTGGCATCTGTAGACGGAAG-----------------------------
-----------------------------
>MY5269_Hexurella_GuadalupeValley
ATTTTTA--------------TCCTTTTTCTATCTTGCATAACATTTTTCATAGCAAATT
T--------------------------------------------------CAGATATCG
TAGCGAAAAATTACACCAAGAACAGAATGC--ACCAGATTCCAATAAATGATGGGATGCT
GGTCGACAAATTCCGACTTTGTCAAACAGTTATCGCCCTCGTGCTCTAAAACATTCTCCA
TTTCTTTCCTCAGAACTAGTGGGCTCAAATAAGGCACTGTAATTGGCTCAATAGAATGCA
TATTGATGTTCGAGTTCAATTTTCTAACATCACCAACAGAAGAACTAGTGGATGGAGACT
GATGTGAACCTTTGGCATCTGTAGACGGAAGTGAGCTGGAGAAACCAGTGTCTTC-----
-----------------------------
>MY5271_Hexurella_GuadalupeValley
ATTTTTA--------------TCCTTTTTCTATCTTGCATAACATTTTTCATAGCAAATT
T--------------------------------------------------CAGATTTCG
TAGCGAAAAATTACACCAAGAACAGAATGCCTACCAGATTCCAATAAATGATGGGATGCT
GGTCGACAAATTCCGACTTTGTCAAACAGTTATCGCCCTCGTGCTCTAAAACATTCTCCA
TTTCTTTCCTCAGAACTAGTGGGCTCAAATAAGGCACTGTAATTGGCTCAATAGAATGCA
TATTGATGTTCGAGTTCAATTTTCTAACATCACCAACAGAAGAACTAGTGGATGGAGACT
GATGTGAACCTTTGGCATCTGTAGACGGAAGTGAGCTGGAGAAACCAGTGTCTTCAAATA
AACTAGAAGTAGAATTCTTAGAGCTGTAG
>MY5280_Hexurella_ArroyoSalado
--------------------------TTTCTGTCTTGCATAACATTTTTCA---------
------------------------------------------------------------
TAGCAAAGGATTACACCAAGAA-AGAATGCCTACCAGATTCCAATAAATGATGGGATGCT
GGTCAACAAATTCGGACTTTGTCAAACAGTTATCGCCCTCATGCTCTAAAACATTCTCCA
TTTCTTTCCTCAGAACTAGTGGGCTCAAATAAGGCACTGTAATTGGCTCAATAGAATGCA
TATTGATGTTAGAGTTCAATTTTCTAACATCACCAACAGAAGAACTAGTGGATGGAGACT
GATGTGAACCTTTGGCATCTG-AGACGGAAGTGAGCTGGAGAAACCAGTGTCTTCAAATA
AAC--------------------------
>MY5282_Hexurella_ArroyoSalado
-TCTTTA--------------TCCTTTTTCTGTCCTGCATAACATTTTTCA---------
------------------------------------------------------------
TAGCAAAGGATTACACCAAGAA-AGAATGCCTACCAGATTCCAATAAATGATGGGATGCT
GGTCAACAAATTCGGACTTTGTCAAACAGTTATCGCCCTCATGCTCTAAAACATTCTCCA
TTTCTTTCCTCAGAACTAGTGGGCTCAAATAAGGCACTGTAATTGGCTCAATAGAATGCA
TATTGATGTTAGAGTTCAATTTTCTAACATCACCAACAGAAGAACTAGTGGATGGAGACT
GATGTGAACCTTTGGCATCTGTAGACGGAAGTGAGCTGGAGAAACCAGTGTCTTCAAATA
AACTAGAAGTAGAATTCTTAGAGCTGTAG
>MY5286_Hrupicola_SweetwaterSpr_OrdMtn
AAACCAGGTTAGACAGTAGAACTACTCC---------------ATACTTGACAAAACATA
CAA------CATGGATATTTTTGTTTTAAAGAGTAACATTCACACACGCAACAGATTTCA
TAGCAAAGGATTACATCAAGAACAGAATGCCTACCAGATTCCAATAAATGATGGGATGCT
GGTCGACAAATTCTGACTTTGTCAAACAGTTATCGCCCTCATGCTCTAAAACATTCTCCA
TTTCTTTCCTCAGAACTAGTGGGCTCAAATAAGGCACTGTAATTGGCTCAATAGAATGCA
TATTGATGTTAGAGTTCAATTTTCTAACATCACCAACAGAAGAACTAGTGGATGGAGACT
GATGTGAACCTTTGGCATCTGTAGACGGAAGTGAGCTGGAGAAACCAGTGTCTTCAAATA
AACTAGAAGTAGAATTCTTAGAGCTGTAG
>MY5287_Hrupicola_SweetwaterSpr_OrdMtn
---------------------CTACTCC---------------ATACTTGA---------
------------------------------GAGTAACATTCACACACGCAACAGATTTCA
TAGCAAAGGATTACATCAAGAACAGAATGCCTACCAGATTCCAATAAATGATGGGATGCT
GGTCGACAAATTCTGACTTTGTCAAACAGTTATCGCCCTCATGCTCTAAAACATTCTCCA
TTTCTTTCCTCAGAACTAGTGGGCTCAAATAAGGCACTGTAATTGGCTCAATAGAATGCA
TATTGATGTTAGAGTTCAATTTTCTAACATCACCAACAGAAGAACTAGTGGATGGAGACT
GATGTGAACCTTTG----------------------------------------------
-----------------------------
>MY5288_Hrupicola_Deadman_Hills
AAACCAGGTTAGACTGTAGAACTATTCC---------------ATACTTGACAAAACATA
CAA------CATAGAGATTTTTGTTTTAAAGACTAACATTCACACAAGCAACAGATTTCA
TAGCAAAGGATTACACCAAGAACAGAATGCCTACCAGATTCCAATAAATTATGGGATGCT
GGTCGACAAATTCTGACTTTGTCAAACAGTTATCACCCTCATGCTCTAAAACATTCTCCA
TTTCTTTCCTCAGAACTAATGGGCTCAAATAAGGCACTGTAATTGGCTCAATAGAATGCA
TATTGATGTTAGAGTTCAATTTTCTAACATCACCAACAGAAGAACTAGTGGATGGAGACT
GATGTGAACCTTTGGCATCAGTAGACGGAAGTGAGCTCGAGAAACCAGTGTCTTCAAATA
AACTAGAAGTAGAATTCTTAGAGCTGTAG
>MY5289_Hrupicola_Deadman_Hills
AAACCAGGTTAGACTGTAGAACTATTCC---------------ATACTTGACAAAACATA
CAA------CATAGAGATTTTTGTTTTAAAGACTAACATTCACACAAGCAACAGATTTCA
TAGCAAAGGATTACACCAAGAACAGAATGCCTACCAGATTCCAATAAATTATGGGATGCT
GGTCGACAAATTCTGACTTTGTCAAACAGTTATCACCCTCATGCTCTAAAACATTCTCCA
TTTCTTTCCTCAGAACTAATGGGCTCAAATAAGGCACTGTAATTGGCTCAATAGAATGCA
TATTGATGTTAGAGTTCAATTTTCTAACATCACCAACAGAAGAACTAGTGGATGGAGACT
GATGTGAACCTTTGGCATCAGTAGACGGAAGTGAGCTCGAGAAACCAGTGTCTTCAAATA
AACTAGAAGTAGAATTCTTAGAGCTGTAG
>MY5309_Hapachea_JohnnyLyon_Hills
ATTTTTGACAATCAAGAGGATTTATTCTTTGGACTTGCACAAAATTTTTGAGAAAATATT
CAAATCATTAACAGTGCTATTTTACTTAAAGAGCAACATTCACACACACGACAGATTTCA
TAGCAAAGGTATTCACCAAGAACAGTATGCTCACCAGATTCCAATAAATGATAGGATGCT
GGTCGACAAATTCCGACTTTGTCAAACAGTTATCGCCCTCATGCTCTAAAACATTCTCCA
TTTCCTTCCTCAGAACTAGTGGGCTCAAATAAGGCACTGTAATTGGCTCAATAGAATGTA
CATTGACGTTAGAGTTCAATTTCCTAACATCACCGACAGAAGAACTAGTGGATGGAGACT
GATGTGAACCTTTGGCATCCGTAGACGGAAGTGAGCTGGAGAAACCAGTGTCTTCAAATA
AACTAGAAGTGGAATTCTTTGAGCTGTAG
>MY5310_Hexurella_AntelopeCyn_CerbatMtns
-----------------------------------------------TTGAGAAAATATT
TACATCATTAACTGTGCTAACTTACTTAAAGAGAAACATTCACACGCACAACAGATTTCA
TATCAAAGGTTTCCACCAAGGACAGAATGCTCACCAGATTCCAATAAATGATAGGATGCT
GGTCGACAAATTCTGACTT-GTCAAACAGTTATCGCCCTCATGCTCTAAAACATTCTCCA
TTTCTTTCCTCAGAACTAGTGGGCTCAAATAAGGCACTGTAATTGGCTCAATAGAATGTA
CATTGATGTTAGAGTTCAATTTTCTAACATCACCAACAGAAGAACTAGTGGATGGAGACT
GATG--------------------------------------------------------
-----------------------------
>MY5311_Hexurella_AntelopeCyn_CerbatMtns
------------------------------------------------------------
-------------------------------------------ACGCACAACAGATTTCA
TATCAAAGGTTTCCACCAAGGACAGAATGCTCACCAGATTCCAATAAATGATAGGATGCT
GGTCGACAAATTCTGACTTC-TCAAACAGTTATCGCCCTCATGCTCTAAAACATTCTCCA
TTTCTTTCCTCAGAACTAGTGGGCTCAAATAAGGCACTGTAATTGGCTCAATAGAATGTA
CATTGATGTTAGAGTTCAATTTTCTAACATCACCAACAGAAGAACTA--GGATGGAGAC-
------------------------------------------------------------
-----------------------------
>MY5312_Hexurella_FoxCyn_MusicMtns
------------------------------------------------------------
----------------------------AAGAGAAACATTCACACGCACAACAGATTTCA
TATCAAAGGTTTCCACCAAGGACAGAATGCTCACCAGATTCCAATAAATGATAGGATGCT
GGTCGACAAATTCTGACTTCGTCAAACAGTTATCGCCCTCATGCTCTAAAACATTCTCCA
TTTCTTTCCTCAGAACTAGTGGGCTCAAATAAGGCACTGTAATTGGCTCAATAGAATGTA
CATTGATGTTAGAGTTCAATTTTCTAACATCACCAACAGAAGAACTAGTGGATGGAGACT
GATGTGAACCTTTGGCATCTGTAGACGGAAGTGAGCTAGAGAAA----------------
-----------------------------
>MY5313_Hexurella_FoxCyn_MusicMtns
ATTTTTGACAATGAAGAGGATTTATTCTTTGGACTTGCAAAAAATTTTTGAGAAAATATT
TACATCATTAACTGTGCTAACTTACTTAAAGAGAAACATTCACACACACAACAGATTTCA
TATCAAAGGTTTCCACCAAGGACAGAATGCTCACCAGATTCCAATAAATGATAGGATGCT
GGTCGACAAATTCTGACTTTGTCAAACAGTTATCGCCCTCATGCTCTAAAACATTCTCCA
TTTCTTTCCTCAGAACTAGTGGGCTCAAATAAGGCACTGTAATTGGCTCAATAGAATGTA
CATTGATGTTAGAGTTCAATTTTCTAACATCACCAACAGAAGAACTAGTGGATGGAGACT
GATGTGAACCTTTGGCATCTGTAGACGGAAGTGAGCTAGAGAAACCAGTGTCTTCAAATA
AACTAGAAGTAGAATTCTTAGAGCTGTAG
>MY5314_Hexurella_Grasshopper_BrushyMtn
------------------------------------------------------------
---------------------TTACTTAAAGAGAAACATTCACACACACAACAGATTTCA
TATCAAAGGTTTTCACCAAGAACAGAATGCTCACCAGATTCCAATAAATGATAGGATGCT
GGTCGACAAATTCTGACTTTGTCAAACAGTTATCGCCCTCATGCTCTAAAACATTCTCCA
TTTCTTTCCTCAGAACTAGTGGGCTCAAATAAGGCACTGTAATTGGCTCAATAGAATGTA
CATTGATGTTAGAGTTCAATTTTCTAACATCACCAACAGAAG------------------
------------------------------------------------------------
-----------------------------
>MY5315_Hexurella_WagonerRd_BradshawMtns
ATTTTTGACAATGAGGAGGACTTATTCTTTGGACTTGCACAAAATTTTTGAGAAAATATT
TACATCATTAACTGTGCTATCTTACTTAAAGAGTAACATTCACACACACAACAGATTTCA
CATCAAAGGTTTTCACCAAGAACAGAATGCTCACCAGATTCCAATAAATGATAGGATGCT
GGTCGACAAATTCCGACTTTGTCAAACAGTTATCGCCCTCATGCTCTAAAACATTCTCCA
TTTCTTTCCTCAGAACTAGTGGGCTCAGATAAGGCACTGTAATTGGCTCAATAGAATGTA
CATTGATGTTAGAGTTCAATTTTCTAACATCACCAACAGAAGAACTAGTGGATGGAGACT
GATGTGAACCTTTGGCATCTGTAGACGGAAGTGAGCTGGAGAAACCAGTGTCTTCAAATA
AACTAGAAGTAGAATTCTTAGAGCTGTAG
>MY5316_Hexurella_WagonerRd_BradshawMtns
ATTTTTGACAATGAGGAGGACTTATTCTTTGGACTTGCACAAAATTTTTGAGAAAATATT
TACATCATTAACTGTGCTATCTTACTTAAAGAGTAACATTCACACACACAACAGATTTCA
CATCAAAGGTTTTCACCAAGAACAGAATGCTCACCAGATTCCAATAAATGATAGGATGCT
GGTCGACAAATTCCGACTTTGTCAAACAGTTATCGCCCTCATGCTCTAAAACATTCTCGA
TTTCTTTCCTCAGAACTAGTGGGCTCAGATAAGGCACTGTAATTGGCTCAATAGAATGTA
CATTGATGTTAGAGTTCAATTTTCTAACATCACCAACAGAAGAACTAGTGGATGGAGACT
GATGTGAACCTTTGGCATCTGTAGACGGAAGTGAGCTGGAGAAACCAGTGTCTTCAAATA
AACTAGAAGTAGAATTCTTAGAGCTGTAG
