# Supplementary material for: ﻿Species delimitation, biogeography, and natural history of dwarf funnel web spiders (Mygalomorphae, Hexurellidae, Hexurella) from the United States / Mexico borderlands
Source: Zookeys. 2023 Jun 14;1167:109–57. doi: 10.3897/zookeys.1167.103463 (PMC10285686; doi:10.3897/zookeys.1167.103463)
Supplement: Supplementary material 3 — Input matrices, analysis log files, and output tree files for nuclear and mitochondrial analyses [file zookeys-1167-109_article-103463__-s003.zip › uce-100641.fasta]

>MY0059_Hapachea_SantaRitaMtns_MaderaCyn
ACTATATACAGAATCAAGCAATGAGTGACTACAGTTTGTCCTTACTGACAAAGTGAATTA
TGCCTCTCTGGCAGGAACATAGGAGCAACCATAACAAATGCATCAGCAAAATTGTTAACA
TGTGCTTTCCAAAAAAATATGTACGTAGATGATGTCATGATCACAAAATGCAAGAATAAA
AATATGTTTTCACTTCGGTCCAAAAAATCCTTGCCCAGTTAGGTTATTTTGAGTGTTCAA
CTGACTTCCACGTGTATTTGTAGCATAGAGCTGCTGCTGAAAATTATGAAACTGTACAGC
ATAATTGGGATCTGCTGTAGTTGGGCCATAAAAAGGGGACTGTTTATAATTGAATGACTG
CCCCATTGAAGGTGGAAGAGGTTGAGTTGCATCGGGTGGCATTCCAGCTAGTGAAATAGG
CATTTGTTTATTAGGAAACATAGTAACACTTTGTCCTCCACCCATTGAGTTTATTGGCAT
CACTTGTGAGCCATGCACTGCACCAATGGGCCCAGGTGGACGACCAAAGATAGTTGATTC
TGAGCCTGGAAGCCCTGTTGCAGATGGAAACATCTGTCCACCAGTCTGACTAACAACACC
AACTGTAGGAGATGAGCCTCTCATCATAGGGCTCATCAT
>MY0139_Hexurella_SanDiego_Guatay
ACTATATACAGAATCAAGCAATGAGTGACTACAGTTTGTCCTTACTGACAAAGTGAATTA
TGCCTCTCTGGCAGGAACATAGGAGCAACCATAACAAATGCATCAGCAAAATTGTTAACA
TGTGCTTTCCAAAAAAATATGTACGTAGATGATGTCATGATCACAAAATGCAAGAATAAA
AATATGTTTTCACTTCGGTCCAAAGAATCCTTGCCCAGTCAGGTTATTTTGAGTGTTCAA
CTGACTTCCACGTGTATTTGTAGCATACAGCTGCTGCTGAAAATTATGAAACTGTACAGC
ATAATTTGGATCTGCTGTAGTTGGGCCATAAAAAGGGGACTGTTTATAATTGAATGACTG
CCCCATTGAAGGTGGAAGAGGTTGAGTTGCATCGGGTGGCATTCCAGCTAGTGAAATAGG
CATTTGTTTATTAGGAAACATAGTAACACTTTGTCCTCCACCCATCGAATTTATTGGCAT
CATTTGCGAGCCATGCACTGCACCAACAGGCCCAGGTGGACGACCAAAGATAGTTGATTC
TGAACCTGGAAGCCCTGTTGCAGATGGAAACATTTGTCCACCAGTCTGACTAACAACACC
AACTGTAGGAGATGAGCCTCGCATCATAGGGCTCATCAT
>MY5053_Hexurella_ChiricahuaMtns_PriceCyn
ACTATATACAGAATCAAGCAATGAGTGACTACAGTTTGTCCTTACTGACAAAGTGAATTA
TGCCTCTCTGGCAGGAACATAGGAGCAACCATAACAAATGCATCAGCAAAATTGTTAACA
TGTGCTTTCCAAAAAAATATGTACGTAGATGATGTCATGATCACAAAATGCAAGAATAAA
AATATGTTTTCACTTCGGTCCAAAAAATCCTTGCCCAGTTAGGTTATTTTGAGTGTTCAA
CTGACTTCCACGTGTATTTGTAGCATAGAGCTGCTGCTGAAAATTATGAAACTGTACAGC
ATAATTGGGATCTGCTGTAGTTGGGCCATAAAAAGGGGACTGTTTATAATTGAATGACTG
CCCCATTGAAGGTGGAAGAGGTTGAGTTGCATCGGGTGGCATTCCAGCTAGTGAGATAGG
CATTTGTTTATTAGGAAACATAGTAACACTTTGTCCTCCACCCATTGAGTTTATTGGCAT
CACTTGTGAGCCATGCACTGCACCAATGGGCCCAGGTGGACGACCAAAGATAGTTGATTC
TGAGCCTGGAAGCCCTGTTGCAGATGGAAACATCTGTCCACCAGTCTGACTAACAACACC
AACTGTGGGAGATGAGCCTCTCATCATAGGGCTCATCAT
>MY5057_Hexurella_ChiricahuaMtns_PriceCyn
------------------------------------------------------------
------------------------------------------------------------
------------------------------------------------------------
----------------------------------------------TTTTGAGTGTTCAA
CTGACTTCCACGTGTATTTGTAGCATAGAGCTGCTGCTGAAAATTATGAAACTGTACAGC
ATAATTGGGATCTGCTGTAGTTGGGCCA-AAAAAGGGGACTGTTTATAATTGAATGACTG
CCCCATTGAAGGTGGAAGAGGTTGAGTTGCATCGGGTGGCATTCCAGCTAGTGAGATAGG
CATTTGTTTATTAGGAAACATAGTAACACTTTGTCCTCCACC------------------
------------------------------------------------------------
------------------------------------------------------------
---------------------------------------
>MY5064_Hexurella_MuleMtns_Escabrosa
ACTATATACAGAATCAAGCAATGAGTGACTACAGTTTGTCCTTACTGACAAAGTGAATTA
TGCCTCTCTGGCAGGAACATAGGAGCAACCATAACAAATGCATCAGCAAAATTGTTAACA
TGTGCTTTCCAAAAAAATATGTACGTAGATGATGTCATGATCACAAAATGCAAGAATAAA
AATATGTTTTCACTTCGGCCCAAAAAATCCTTGCCCAGTCAGGTTATTTTGAGTGTTCAA
CTGACTTCCACGTGTATTTGTAGCATAGAGCTGCTGCTGAAAATTATGAAACTGTACAGC
ATAATTGGGATCTGCTGTAGTTGGGCCATAAAAAGGGGACTGTTTATAATTGAATGACTG
CCCCATTGAAGGTGGAAGAGGTTGAGTTGCATCGGGTGGCATTCCAGCTAGTGAGATAGG
CATTTGTTTATTAGGAAACATAGTAACACTTTGTCCTCCACCCATTGAGTTTATTGGCAT
CACTTGTGAGCCATGCACTGCACCAACGGGCCCAGGTGGACGACCAAAGATAGTTGATTC
TGAGCCTGGAAGCCCTGTTGCAGATGGAAACATCTGTCCACCAGTCTGACTAACAACACC
AACTGTAGGAGATGAGCCTCTCATCATAGGGTTCATCAT
>MY5066_Hexurella_MuleMtns_Escabrosa
ACTATATACAGAATCAAGCAATGAGTGACTACAGTTTGTCCTTACTGACAAAGTGAATTA
TGCCTCTCTGGCAGGAACATAGGAGCAACCATAACAAATGCATCAGCAAAATTGTTAACA
TGTGCTTTCCAAAAAAATATGTACGTAGATGATGTCATGATCACAAAATGCAAGAATAAA
AATATGTTTTCACTTCGGCCCAAAAAATCCTTGCCCAGTCAGGTTATTTTGAGTGTTCAA
CTGACTTCCACGTGTATTTGTAGCATAGAGCTGCTGCTGAAAATTATGAAACTGTACAGC
ATAATTGGGATCTGCTGTAGTTGGGCCATAAAAAGGGGACTGTTTATAATTGAATGACTG
CCCCATTGAAGGTGGAAGAGGTTGAGTTGCATCGGGTGGCATTCCAGCTAGTGAGATAGG
CATTTGTTTATTAGGAAACATAGTAACACTTTGTCCTCCACCCATTGAGTTTATTGGCAT
CACTTGTGAGCCATGCACTGCACCAACGGGCCCAGGTGGACGACCAAAGATAGTTGATTC
TGAGCCTGGAAGCCCTGTTGCAGATGGAAACATCTGTCCACCAGTCTGACTAACAACACC
AACTGTAGGAGATGAGCCTCTCATCATAGGGTTCATCAT
>MY5071_Hexurella_SantaRitaMtns_AlisoSprings
ACTATATACAGAATCAAGCAATGAGTGACTACAGTTTGTCCTTACTGACAAAGTGAATTA
TGCCTCTCTGGCAGGAACATAGGAGCAACCATAACAAATGCATCAGCAAAATTGTTAACA
TGTGCTTTCCAAAAAAATATGTACGTAGATGATGTCATGATCACAAAATGCAAGAATAAA
AATATGTTTTCACTTCGGTCCAAAAAATCCTTGCCCAGTTAGGTTATTTTGAGTGTTCAA
CTGACTTCCACGTGTATTTGTAGCATAGAGCTGCTGCTGAAAATTATGAAACTGTACAGC
ATAATTGGGATCTGCTGTAGTTGGGCCATAAAAAGGGGACTGTTTATAATTGAATGACTG
CCCCATTGAAGGTGGAAGAGGTTGAGTTGCATCGGGTGGCATTCCAGCTAGTGAAATAGG
CATTTGTTTATTAGGAAACATAGTAACACTTTGTCCTCCACCCATTGAGTTTATTGGCAT
CACTTGTGAGCCATGCACTGCACCAATGGGCCCAGGTGGACGACCAAAGATAGTTGATTC
TGAGCCTGGAAGCCCTGTTGCAGATGGAAACATCTGTCCACCAGTCTGACTAACAACACC
AACTGTAGGAGATGAGCCTCTCATCATAGGGCTCATCAT
>MY5075_Hexurella_ChiricahuaMtns_CaveCrkCyn
ACTATATACAGAATCAAGCAATGAGTGACTACAGTTTGTCCTTACTGACAAAGTGAATTA
TGCCTCTCTGGCAGGAACATAGGAGCAACCATAACAAATGCATCAGCAAAATTGTTAACA
TGTGCTTTCCAAAAAAATATGTACGTAGATGATGTCATGATCACAAAATGCAAGAATAAA
AATATGTTTTCACTTCGGTCCAAAAAATCCTTGCCCAGTTAGGTTATTTTGAGTGTTCAA
CTGACTTCCACGTGTATTTGTAGCATAGAGCTGTTGCTGAAAATTATGAAACTGTACAGC
ATAATTGGGATCAGCTGTAGTTGGGCCATAAAAAGGGGACTGTTTATAATTGAATGACTG
CCCCATTGAAGGTGGAAGAGGTTGAGTTGCATCGGGTGGCATTCCAGCTAGTGAGATAGG
CATTTGTTTATTAGGAAACATAGAAACACTTTGTCCTCCACCCATTGAGTTTATTGGCAT
CACTTGTGAGCCATGCACTGCACCAATGGGCCCAGGTGGACGACCAAAGATAGTTGATTC
TGAGCCTGGAAGCCCTGTTGCAGATGGAAACATCTGTCCACCAGTCTGACTAACAACACC
AACTGTAGGAGATGAGCCTCTCATCATAGGGCTCATCAT
>MY5126_Hexurella_SantaCatalinaMtns_NuggetCyn
ACTATATACAGAATCAAGCAATGAGTGACTACAGTTTGTCCTTACTGACAAAGTGAATTA
TGCCTCTCTGGCAGGAACATAGGAGCAACCATAACAAATGCATCAGCAAAATTGTTAACA
TGTGCTTTCCAAAAAAATATGTACGTAGATGATGTCATGATCACAAAATGCAAGAATAAA
AATATGTTTTCACTTCGGTCCAAAAAATCCTTGCCCTGTTAGGTTATTTTGAGTGTTCAA
CTGACTTCCACGTGTATTTGTAGCATAGAGCTGCTGCTGAAAATTATGAAACTGTACAGC
ATAATTGGGATCTGCTGTAGTTGGGCCATAAAAAGGGGACTGTTTATAATTGAATGACTG
CCCCATTGAAGGTGGAAGAGGTTGAGTTGCATCGGGTGGCATTCCAGCTAGTGAGATAGG
CATTTGTTTATTAGGAAACATAGTAACACTTTGTCCTCCACCCATTGAGTTTATTGGCAT
CACTTGTGAGCCATGCACTGCACCAATGGGCCCAGGTGGACGACCAAAGATAGTTGATTC
TGAGCCTGGAAGCCCTGTTGCAGATGGAAACATCTGTCCACCAGTCTGACTAACAACACC
AACTGTAGGAGATGAGCCTCTCATCATAGGGCTCATCAT
>MY5127_Hexurella_WhetstoneMtns_FrenchJoeCyn
ACTATATACAGAATCAAGCAATGAGTGACTACAGTTTGTCCTTACTG-CAAAGTGAATTA
TGCCTCTCTGGCAGGAACATAGGAGCAACCATAACAAATGCATCAGCAAAATTGTTAACA
TGTGCTTTCCAAAAAAATATGTACGTAGATGATGTCATGATCACAAAATGCAAGAATAAA
AATATGTTTTCACTTCGGTCCAAAAAATCCTTGCCCAGTTAGGTTATTTTGAGTGTTCAA
CTGACTTCCACGTGTATTTGTAGCATAGAGCTGCTGCTGAAAATTATGAAACTGTACAGC
ATAATTGGGATCTGCTGTAGTTGGGCCATAAAAAGGGGACTGTTTATAATTGAATGACTG
CCCCATTGAAGGTGGAAGAGGTTGAGTTGCATCGGGTGGCATTCCAGCTAGTGAGATAGG
CATTTGTTTATTAGGAAACATAGTAACACTTTGTCCTCCACCCATTGAGTTTATTGGCAT
CACTTGTGAGCCATGCACTGCACCAA-GGGCCCAGGTGGACGACCAAAGATAGTTGATTC
TGAGCC------------------------------------------------------
---------------------------------------
>MY5128_Hexurella_WhetstoneMtns_FrenchJoeCyn
------------------------------------------------------------
------------------------------------------------------------
------------------------------------------------------------
-----------------------------------------------------------A
CTGACTTCCAC-TGTATTTGTAGCATAGAGCTGCTGCTGAAAATTATGAAACTGTACAGC
ATAATTGGGATCTGCTGTAGTTGGGCCATAAAAAGGGGACTGTTTATAATTGAATGACTG
CCCCATTGAAGGTGGAAGAGGTTGAGTTGCATCGGGTGGCATTCCAGCCAGTGAGATAGG
CATT--------------------------------------------------------
------------------------------------------------------------
------------------------------------------------------------
---------------------------------------
>MY5131_Hexurella_PedregosaMtns_PruneCyn
ACTATATACAGAATCAAGCAATGAGTGACTACAGTTTGTCCTTACTGTCAAAGTGAATTA
TGCCTCTCTGGCAGGAACATAGGAGCAACCATAACAAATGCATCAGCAAAATTGTTAACA
TGTGCTTTCCAAAAAAATATGTACGTAGATGATGTCATGATCACAAAATGCAAGAATAAA
AATATGTTTTCACTTCGGTCCAAAAAATCCTTGCCCCGTTAGGTTATTTTGAGTGTTCAA
CTGACTTCCACGTGTATTTGTAGCATAGAGCTGCTGCTGAAAATTATGAAACTGTACAGC
ATAATTGGGATCTGCTGTAGTTGGGCCATAAAAAGGGGACTGTTTATAATTGAATGACTG
CCCCATTGAAGGTGGAAGAGGTTGAGTTGCATCGGGTGGCATTCCAGCTAGTGAGATAGG
CATTTGTTTATTAGGAAACATAGTAACACTTTGTCCTCCACCCATTGAGTTTATTGGCAT
CACTTGTGAGCCATGCACTGCACCAATGGGCCCAGGTGGACGACCAAAGATAGTTGATTC
TGAGCCTGGAAGCCCTGTTGCAGATGGAAACATCTGTCCACCAGTCTGACTAACAACACC
AACTGTAGGAGATGAGCCTCTCATCATAGGGCTCATCAT
>MY5132_Hexurella_PedregosaMtns_PruneCyn
ACTATATACAGAATCAAGCAATGAGTGACTACAGTTTGTCCTTACTGTCAAAGTGAATTA
TGCCTCTCTGGCAGGAACATAGGAGCAACCATAACAAATGCATCAGCAAAATTGTTAACA
TGTGCTTTCCAAAAAAATATGTACGTAGATGATGTCATGATCACAAAATGCAAGAATAAA
AATATGTTTTCACTTCGGTCCAAAAAATCCTTGCCCCGTTAGGTTATTTTGAGTGTTCAA
CTGACTTCCACGTGTATTTGTAGCATAGAGCTGCTGCTGAAAATTATGAAACTGTACAGC
ATAATTGGGATCTGCTGTAGTTGGGCCATAAAAAGGGGACTGTTTATAATTGAATGACTG
CCCCATTGAAGGTGGAAGAGGTTGAGTTGCATCGGGTGGCATTCCAGCTAGTGAGATAGG
CATTTGTTTATTAGGAAACATAGTAACACTTTGTCCTCCACCCATTGAGTTTATTGGCAT
CACTTGTGAGCCATGCACTGCACCAATGGGCCCAGGTGGACGACCAAAGATAGTTGATTC
TGAGCCTGGAAGCCCTGTTGCAGATGGAAACATCTGTCCACCAGTCTGACTAACAACACC
AACTGTAGGAGATGAGCCTCTCATCATAGGGCTCATCAT
>MY5136_Hexurella_MiddlemarchCyn
ACTATATACAGAATCAAGCAATGAGTGACTACAGTTTGTCCTTACTGACAAAGTGAATTA
TGCCTCTCTGGCAGGAACATAGGAGCAACCATAACAAATGCATCAGCAAAATTGTTAACA
TGTGCTTTCCAAAAAAATATGTACGTAGATGATGTCATGATCACAAAATGCAAGAATAAA
AATATGTTTTCACTTCGGTCCAAAAAATCCTTGCCCAGTTAGGTTATTTTGAGTGTTCAA
CTGACTTCCACGTGTATTTGTAGCATAGAGCTGCTGCTGAAAATTATGAAACTGTACAGC
ATAATTGGGATCTGCTGTAGTTGGGCCATAAAAAGGGGACTGTTTATAATTGAATGACTG
CCCCATTGAAGGTGGAAGAGGTTGAGTTGCATCGGGTGGCATTCCAGCTAGTGAGATAGG
CATTTGTTTATTAGGAAACATAGTAACACTTTGTCCTCCACCCATTGAGTTTATTGGCAT
CACTTGTGAGCCATGTACTGCACCAATGGGCCCAGGTGGACGACCAAAGATAGTTGATTC
TGAGCCTGGAAGCCCTGTTGCAGATGGAAACATCTGTCCACCAGTCTGACTAACAACACC
AACTGTAGGAGATGAGCCTCTCATCATAGGGCTCATCAT
>MY5147_Hexurella_DragoonMtns_NF_345A
ACTATATACAGAATCAAGCAATGAGTGACTACAGTTTGTCCTTACTGACAAAGTGAATTA
TGCCTCTCTGGCAGGAACATAGGAGCAACCATAACAAATGCATCAGCAAAATTGTTAACA
TGTGCTTTCCAAAAAAATATGTACGTAGATGATGTCATGATCACAAAATGCAAGAATAAA
AATATGTTTTCACTTCGGTCCAAAAAATCCTTGCCCAGTTAGGTTATTTTGAGTGTTCAA
CTGACTTCCACGTGTATTAGTAGCATAGAGCTGCTGCTGAAAATTATGAAACTGTACAGC
ATAATTGGGATCTGCTGTAGTTGGGCCATAAAAAGGGGACTGTTTATAATTGAATGACTG
CCCCATTGAAGGTGGAAGAGGTTGAGTTGCATCGGGTGGCATTCCAGCTAGTGAGATAGG
CATTTGTTTATTAGGAAACATAGTAACACTTTGTCCTCCACCCATTGAGTTTATTGGCAT
CACTTGTGAGCCATGCACTGCACCAACGGGCCCAGGTGGACGACCAAAGATAGTTGATTC
TGAGCCTGGAAGCCCTGTTGCAGATGGAAACATCTGTCCACCAGTCTGACTAACAACACC
AACTGTAGGAGATGAGCCTCTCATCATAGGGCTCATCAT
>MY5152_Hexurella_WhetstoneMtns_ApacheCyn
ACTATATACAGAATCAAGCAATGAGTGACTACAGTTTGTCCTTACTGACAAAGTGAATTA
TGCCTCTCTGGCAGGAACATAGGAGCAACCATAACAAATGCATCAGCAAAATTGTTAACA
TGTGCTTTCCAAAAAAATATGTACGTAGATGATGTCATGATCACAAAATGCAAGAATAAA
AATAGGTTTTCACTTCGGTCCAAAAAATCCTTGCCCAGTTAGGTTATTTTGAGTGTTCAA
CTGACTTCCACGTGTATTTGTAGCATAGAGCTGCTGCTGAAAATTATGAAACTGTACAGC
ATAATTGGGATCTGCTGTAGTTGGGCCATAAAAAGGGGACTGTTTATAATTGAATGACTG
CCCCATTGAAGGTGGAAGAGGTTGAGTTGCATCGGGTGGCATTCCAGCTAGTGAGATAGG
CATTTGTTTATTAGGAAACATAGTAACACTTTGTCCTCCACCCATTGAATTTATTGGCAT
CACTTGTGAGCCATGCACTGCACCAACGGGCCCAGGTGGACGACCAAAGATAGTTGATTC
TGAGCCTGGAAGCCCTGTTGCAGATGGAAACATCTGTCCACCAGTCTGACTAACAACACC
AACTGTAGGAGATGAGCCTCTCATCATAGGGCTCATCAT
>MY5154_Hexurella_SantaRitaMtns_AdobeCyn
ACTATATACAGAATCAAGCAATGAGTGACTACAGTTTGTCCTTACTGACAAAGTGAATTA
TGCCTCTCTGGCAGGAACATAGGAGCAACCATAACAAATGCATCAGCAAAATTGTTAACA
TGTGCTTTCCAAAAAAATATGTACGTAGATGATGTCATGATCACAAAATGCAAGAATAAA
AATATGTTTTCACTTCGGTCCAAAAAATCCTTGCCCAGTTAGGTTATTTTGAGTGTTCAA
CTGACTTCCACGTGTATTTGTAGCATATAGCTGCTGCTGAAAATTATGAAACTGTACAGC
ATAATTGGGATCTGCTGTAGTTGGGCCATAAAAAGGGGACTGTTTATAATTGAATGACTG
ACCCATTGAAGGTGGAAGAGGTTGAGTTGCATCGGGTGGCATTCCAGCTAGTGAGATAGG
CATTTGTTTATTAGGAAACATAGTAACACTTTGTCCTCCACCCATTGAGTTTATTGGCAT
CACTTGCGAGCCATGCAATGCACCAACGGGCCCAGGTGGACGACCAAAGATAGTTGATTC
TGAGCCTGGAAGCCCTGTTGCAGATGGAAACATCTGTCCACCAGTCTGACTAACAACACC
AACTGTAGGAGATGAGCCTCTCATCATAGGGCTCATCAT
>MY5157_Hexurella_SantaCatalinaMtns_Redington
ACTATATACAGAATCAAGCAATGAGTGACTACAGTTTGTCCTTACTGACAAAGTGAATTA
TGCCTCTCTGGCAGGAACATAGGAGCAACCATAACAAATGCATCAGCAAAATTGTTAACA
TGTGCTTTCCAAAAAAATATGTACGTAGATGATGTCATGATCACAAAATGCAAGAATAAA
AATATGTTTTCACTTCGGTCCAAAAAATCCTTGCCCAGTTAGGTTATTTTGAGTGTTCAA
CTGACTTCCACGTGTATTTGTAGCATAGAGCTGCTGCTGAAAATTATGAAACTGTACAGC
ATAATTGGGATCTGCTGTAGTTGGGCCATAAAAAGGGGACTGTTTATAATTGAATGACTG
CCCCATTGAAGGTGGAAGAGGTTGAGTTGCATCGGGTGGCATTCCAGCTAGTGAGATAGG
CATTTGTTTATTAGGAAACATAGTAACACTTTGTCCTCCACCCATTGAGTTTATTGGCAT
CACTTGTGAGCCATGCACTGCACCAATGGGCCCAGGTGGACGACCAAAGATAGTTGATTC
TGAGCCTGGAAGCCCTGTTGCAGATGGAAACATCTGTCCACCAGTCTGACTAACAACACC
AACTGTAGGAGATGAGCCTCTCATCATAGGGCTCATCAT
>MY5164_Hrupicola_Temecula
-------------------------------CAGTTTGTCCTTACTGACAAAGTGAATTA
TGCCTCTCTGGCAGGAACATAGGAGCAACCATAACAAATGCATCAGCAAAATTGTTAACA
TGTGCTTTCCAAAAAAATATGTACGTAGATGATGTCATGATCACAAAATGCAAGAATAAA
AATATGTTTTCACTTCGGTCCAAAGAATCCTTGCCCAGTCAGGTTATTTTGAGTGTTCAG
CTGACTTCCACGTGTATTTGTAGCATACAGCTGCTGCTGAAAATTATGAAACTGTACAGC
ATAATTTGGATCTGCTGTAGTTGGGCCATAAAAAGGGGACTGTTTATAATTGAATGACTG
CCCCATTGAAGGTGGAAGAGGTTGAGTTGCATCGGGTGGCATTCCAGCTAGTGAAATAGG
CATTTGTTTATTAGGAAACATAGTAACACTTTGTCCTCCACCCATCGAATTTATTGGCAT
CATTTGCGAGCCATGCACTGCACCAACAGGCCCAGGTGGACGACCAAAGATAGTTGATTC
TGAACCTGGAAGCCCTGTTGCAGATGGAAACATCTGTC----------------------
---------------------------------------
>MY5165_Hrupicola_Temecula
-----------------------------------TTGTCCTTACTGACAAAGTGAATTA
TGCCTCTCTGGCAGGAACATAGGAGCAACCATAACAAATGCATCAGCAAAATTGTTAACA
TGTGCTTTCCAAAAAAATATGTACGTAGATGATGTCATGATCACAAAATGCAAGAATAAA
AATATGTTTTCACTTCGGTCCAAAGAATCCTTGCCCAGTCAGGTTATTTTGAGTGTTCAG
CTGACTTCCACGTGTATTTGTAGCATACAGCTGCTGCTGAAAATTATGAAACTGTACAGC
ATAATTTGGATCTGCTGTAGTTGGGCCATAAAAAGGGGACTGTTTATAATTGAATGACTG
CCCCATTGAAGGTGGAAGAGGTTGAGTTGCATCGGGTGGCATTCCAGCTAGTGAAATAGG
CATTTGTTTATTAGGAAACATAGTAACACTTTGTCCTCCACCCATCGAATTTATTGGCAT
CATTTGCGAGCCATGCACTGCACC--CAGGCCCAGGTGGACGACCAAAGATAGTTGATTC
TGAACCTGGAAGCCCTGTTGCAGATGGAAACATCTGTCCACCAGTCTGACTAAC--CACC
AACTGTAGGAGATGAGCCTCGCATCATAGGGCTCATCAT
>MY5175_Hapachea_HarshawRd_PatagoniaMtns
ACTATATACAGAATCAAGCAATGAGTGACTACAGTTTGTCCTTACTGACAAAGTGAATTA
TGCCTCTCTGGCAGGAACATAGGAGCAACCATAACAAATGCATCAGCAAAATTGTTAACA
TGTGCTTTCCAAAAAAATATGTACGTAGATGATGTCATGATCACAAAATGCAAGAATAAA
AATATGTTTTCACTTCGGTCCAAAAAATCCTTGCCCAGGTAAGTTATTTTGAGTGCTCAA
CTGACTTCCACGTGTATTTGTAGCATAGAGCTGCTGCTGAAAATTATGAAACTGTACAGC
ATAATTGGGATCTGCTGTAGTTGGGCCATAAAAAGGGGACTGTTTATAATTGAATGACTG
CCCCATTGAAGGTGGAAGAGGTTGAGTTGCATCGGGTGGCATTCCAGCTAGTGAGATAGG
CATTTGTTTATTAGGAAACATAGTAACACTTTGTCCTCCACCCATTGAGTTTATTGGCAT
CACTTGTGAGCCATGCACTGCACCGATGGGCCCAGGTGGACGACCAAAGATAGTTGATTC
TGAGCCTGGAAGCCCTGTTGCAGATGGAAACATCTGTCCACCAGTCTGACTAACAACACC
AACTGTAGGAGATGAGCCTCTCATCATAGGGCTCATCAT
>MY5180_Hapachea_MustrangPk_MustangMtns
ACTATATACAGAATCAAGCAATGAGTGACTACAGTTTGTCCTTACTGACAAAGTGAATTA
TGCCTCTCTGGCAGGAACATAGGAGCAACCATAACAAATGCATCAGCAAAATTGTTAACA
TGTGCTTTCCAAAAAAATATGTACGTAGATGATGTCATGATCACAAAATGCAAGAATAAA
AATATGTTTTCACTTCGGTCCAAAAAATCCTTGCCCAGTTAGGTTATTTTGAGTGTTCAA
CTGACTTCCACGTGTATTTGTAGCATAGAGCTGCTGCTGAAAATTATGAAACTGTACAGC
ATAATTGGGATCTGCTGTAGTTGGGCCATAAAAAGGGGACTGTTTATAATTGAATGACTG
CCCCATTGAAGGTGGAAGAGGTTGAGTTGCATCGGGTGGCATTCCAGCTAGTGAGATAGG
CATTTGTTTATTAGGAAACATAGTAACACTTTGTCCTCCACCCATTGAGTTTATTGGCAT
CACTTGTGAGCCATGCACTGCACCAACGGGCCCAGGTGGACGACCAAAGATAGTTGATTC
TGAGCCTGGAAGCCCTGTTGCAGATGGAAACATCTGTCCACCAGTCTGACTAACAACACC
AACTGTAGGAGATGAGCCTCTCATCATAGGGCTCATCAT
>MY5181_Hapachea_MustrangPk_MustangMtns
---ATATACAGAATCAAGCAATGAGTGACTACAGTTTGTCCTTACTGACAAAGTGAATTA
TGCCTCTCTGGCAGGAACATAGGAGCAACCATAACAAATGCATCAGCAAAATTGTTAACA
TGTGCTTTCCAAAAAAATATGTACGTAGATGATGTCATGATCACAAAATGCAAGAATAAA
AATATGTTTTCACTTCGGTCCAAAAAATCCTTGCCCAGTTAGGTTATTTTGAGTGTTCAA
CTGACTTCCACGTGTATTTGTAGCATAGAGCTGCTGCTGAAAATTATGAAACTGTACAGC
ATAATTGGGATCTGCTGTAGTTGGGCCATAAAAAGGGGACTGTTTATAATTGAATGACTG
CCCCATTGAAGGTGGAAGAGGTTGAGTTGCATCGGGTGGCATTCCAGCTAGTGAGATAGG
CATTTGTTTATTAGGAAACATAGTAACACTTTGTCCTCCACCCATTGAGTTTATTGGCAT
CACTTGTGAGCCATGCACTGCACCAACGGGCCCAGGTGGACGACCAAAGATAGTTGATTC
TGAGCCTGGAAGCCCTGTTGCAGATGGAAACATCTGTC--CTTGTCCACCCAACAGCCCC
AGGTGCTGGTGA---------------------------
>MY5193_Hapachea_HarshawRd_PatagoniaMtns
ACTATATACAGAATCAAGCAATGAGTGACTACAGTTTGTCCTTACTGACAAAGTGAATTA
TGCCTCTCTGGCAGGAACATAGGAGCAACCATAACAAATGCATCAGCAAAATTGTTAACA
TGTGCTTTCCAAAAAAATATGTACGTAGATGATGTCATGATCACAAAATGCAAGAATAAA
AATATGTTTTCACTTCGGTCCAAAAAATCCTTGCCCAGGTAAGTTATTTTGAGTGTTCAA
CTGACTTCCACGTGTATTTGTAGCATAGAGCTGCTGCTGAAAATTATGAAACTGTACAGC
ATAATTGGGATCTGCTGTAGTTGGGCCATAAAAAGGGGACTGTTTATAATTGAATGACTG
CCCCATTGAAGGTGGAAGAGGTTGAGTTGCATCGGGTGGCATTCCAGCTAGTGAGATAGG
CATTTGTTTATTAGGAAACATAGTAACACTTTGTCCTCCACCCATTGAGTTTATTGGCAT
CACTTGTGAGCCATGCACTGCACCGATGGGCCCAGGTGGACGACCAAAGATAGTTGATTC
TGAGCCTGGAAGCCCTGTTGCAGATGGAAACATCTGTCCACCAGTCTGACTAACAACACC
AACTGTAGGAGATGAGCCTCTCATCATAGGGCTCATCAT
>MY5194_Hapachea_Ordsummit_MtOrd
ACTATATACAGAATCAAGCAATGAGTGACTACAGTTTGTCCTTACTGACAAAGTGAATTA
TGCCTCTCTGGCAGGAACATAGGAGCAACCATAACAAATGCATCAGCAAAATTGTTAACA
TGTGCTTTCCAAAAAAATATGTACGTAGATGATGTCATGATCACAAAATGCAAGAATAAA
AATATGTTTTCACTTCGGTCCAAAGAATCCTTGCCCAGTTAGGTTATTTTGAGTGTTCAA
CTGACTTCCACGCGTATTTGTAGCATAGAGCTGCTGCTGAAAATTATGAAACTGTACAGC
ATAATTGGGATCTGCTGTAGTTGGGCCATAAAAAGGGGACTGTTTATAATTGAATGACTG
CCCCATTGAAGGTGGAAGAGGTTGAGTTGCATCGGGTGGCATTCCAGCTAGTGAGATAGG
CATTTGCTTATTAGGAAACATAGTAACACTTTGTCCTCCACCCATTGAGTTTATTGGCAT
CATTTGCGAGCCATGCACTGCACCAACGGGTCCAGGTGGACGACCAAAAATAGTTGATTC
TGAGCCTGGAAGACCTGTTGCAGATGGAAACATCTGTCCACTAGTCTGACTAACAACACC
AACCGTAGGAGA---------------------------
>MY5195_Hapachea_Ordsummit_MtOrd
ACTATATACAGAATCAAGCAATGAGTGACTACAGTTTGTCCTTACTGACAAAGTGAATTA
TGCCTCTCTGGCAGGAACATAGGAGCAACCATAACAAATGCATCAGCAAAATTGTTAACA
TGTGCTTTCCAAAAAAATATGTACGTAGATGATGTCATGATCACAAAATGCAAGAATAAA
AATATGTTTTCACTTCGGTCCAAAGAATCCTTGCCCAGTTAGGTTATTTTGAGTGTTCAA
CTGACTTCCACGCGTATTTGTAGCATAGAGCTGCTGCTGAAAATTATGAAACTGTACAGC
ATAATTGGGATCTGCTGTAGTTGGGCCATAAAAAGGGGACTGTTTATAATTGAATGACTG
CCCCATTGAAGGTGGAAGAGGTTGAGTTGCATCGGGTGGCATTCCAGCTAGTGAGATAGG
CATTTGCTTATTAGGAAACATAGTAACACTTTGTCCTCCACCCATTGAGTTTATTGGCAT
CATTTGCGAGCCATGCACTGCACCAACGGGTCCAGGTGGACGACCAAAAATAGTTGATTC
TGAGCCTGGAAGACCTGTTGCAGATGGAAACATCTGTCCACTAGTCTGACTAACAACACC
AACCGTAGGAGATGAGCCTCTCATCATAGGGCTCATCAT
>MY5266_Hencina_CerroBolla
ACTATATACAGAATCAAGCAATGAGTGACTACAGTTTGTCCTTACTGACAAAGTGAATTA
TGCCTCTCTGGCAGGAACATAGGAGCAACCATAACAAATGCATCAGCAAAATTGTTAACA
TGTGCTTTCCAAAAAAATATGTACGTAGATGATGTCATGATCACAAAATGCAAGAATAAA
AATATGTTTTCACTTCGGTCCAAAGAATCCTTGCCCAGTTAGGTTATTTTGAGTGTTCAA
CTGACTTCCACGTGTATTTGTAGCATACAGCTGCTGCTGAAAATTATGAAACTGTACAGC
ATAATTGGGATCTGCTGTAGTTGGGCCATAAAAAGGGGACTGTTTATAATTGAATGACTG
CCCCATTGAAGGTGGAAGAGGTTGAGTTGCATCGGGTGGCATTCCAGCTAGTGAAATAGG
CATTTGTTTATTAGGAAACATAGTAACACTTTGTCCTCCACCCATCGAATTTATTGGCAT
CATTTGCGAGCCATGCACTGCACCAACGGGCCCAGGTGGACGACCAAAGATAGTTGATTC
TGAACCTGGAAGCCCTGTTGCAGATGGAAACATCTGTCCACCAGTCTGACTAACAACACC
AACTGTAGGAGATGAGCCTCGCATCATAGGGCTCATCAT
>MY5267_Hencina_CerroBolla
ACTATATACAGAATCAAGCAATGAGTGACTACAGTTTGTCCTTACTGACAAAGTGAATTA
TGCCTCTCTGGCAGGAACATAGGAGCAACCATAACAAATGCATCAGCAAAATTGTTAACA
TGTGCTTTCCAAAAAAATATGTACGTAGATGATGTCATGATCACAAAATGCAAGAATAAA
AATATGTTTTCACTTCGGTCCAAAGAATCCTTGCCCAGTTAGGTTATTTTGAGTGTTCAA
CTGACTTCCACGTGTATTTGTAGCATACAGCTGCTGCTGAAAATTATGAAACTGTACAGC
ATAATTGGGATCTGCTGTAGTTGGGCCATAAAAAGGGGACTGTTTATAATTGAATGACTG
CCCCATTGAAGGTGGAAGAGGTTGAGTTGCATCGGGTGGCATTCCAGCTAGTGAAATAGG
CATTTGTTTATTAGGAAACATAGTAACACTTTGTCCTCCACCCATCGAATTTATTGGCAT
CATTTGCGAGCCATGCACTGCACCAACGGGCCCAGGTGGACGACCAAAGATAGTTGATTC
TGAACCTGGAAGCCCTGTTGCAGATGGAAACATCTGTCCACCAGTCTGACTAACAACACC
AACTGTAGGAGATGAGCCTCGCATCATAGGGCTCATCAT
>MY5269_Hexurella_GuadalupeValley
ACTATATACAGAATCAAGCAATGAGTGACTACAGTTTGTCCTTACTGACAAAGTGAATTA
TGCCTCTCTGGCAGGAACATAGGAGCAACCATAACAAATGCATCAGCAAAATTGTTAACA
TGTGCTTTCCAAAAAAATATGTACGTAGATGATGTCATGATCACAAAATGCAAGAATAAA
AATATGTTTTCACTTCGGTCCAAAGAATCCTTGCCCAGTTAGGTTATTTTGAGTGTTCAA
CTGACTTCCACGTGTATTTGTAGCATACAGCTGCTGCTGAAAATTATGAAACTGTACAGC
ATAATTGGGATCTGCTGTAGTTGGGCCATAAAAAGGGGACTGTTTATAATTGAATGACTG
CCCCATTGAAGGTGGAAGAGGTTGAGTTGCATCGGGTGGCATTCCAGCTAGTGAAATAGG
CATTTGTTTATTAGGAAACATAGTAACACTTTGTCCTCCACCCATTGAATTTATTGGCAT
CATTTGCGAGCCATGCACTGCACCAACGGGCCCAGGTGGACGACCAAAGATAGTTGATTC
TGAACCTGGAAGCCCTGTTGCAGATGGAAACATCTGTCCACCAGTCTGACTAACAACACC
AACTGTAGGAGATGAGCCTCGCATCATAGGGCTCATCAT
>MY5271_Hexurella_GuadalupeValley
ACTATATACAGAATCAAGCAATGAGTGACTACAGTTTGTCCTTATTGACAAAGTGAATTA
TGCCTCTCTGGCAGGAACATAGGAGCAACCATAACAAATGCATCAGCAAAATTGTTAACA
TGTGCTTTCCAAAAAAATATGTACGTAGATGATGTCATGATCACAAAATGCAAGAATAAA
AATATGTTTTCACTTCGGTCCAAAGAATCCTTGCCCAGTTAGGTTATTTTGAGTGTTCAA
CTGACTTCCACGTGTATTTGTAGCATACAGCTGCTGCTGAAAATTATGAAACTGTACAGC
ATAATTGGGATCTGCTGTAGTTGGGCCATAAAAAGGGGACTGTTTATAATTGAATGACTG
CCCCATTGAAGGTGGAAGAGGTTGAGTTGCATCGGGTGGCATTCCAGCTAGTGAAATAGG
CATTTGTTTATTAGGAAACATAGTAACACTTTGTCCTCCACCCATTGAATTTATTGGCAT
CATTTGCGAGCCATGCACTGCACCAACGGGCCCAGGTGGACGACCAAAGATAGTTGATTC
TGAACCTGGAAGCCCTGTTGCAGATGGAAACATCTGTCCACCAGTCTGACTAACAACACC
AACTGTAGGAGATGAGCCTCGCATCATAGGGCTCATCAT
>MY5276_Hexurella_SanPedro_Martir
ACTATATACAGAATCAAGCAATGAGTGACTACAGTTTGTCCTTACTGACAAAGTGAATTA
TGCCTCTCTGGCAGGAACATAGGAGCAACCATAACAAATGCATCAGCAAAATTGTTAACA
TGTGCTTTCCAAAAAAATATGTACGTAGATGATGTCATGATCACAAAATGCAAGAATAAA
AATATGTTTTCACTTCGGTCCAAAGAATCCTTGCCCAGTTAGGTTATTTTGAGTGTTCAA
CTGACTTCCACGTGTATTTGTAGCATACAGCTGCTGCTGAAAATTATGAAACTGTACAGC
ATAATTGGGATCTGCTGTAGTTGGGCCATAAAAAGGGGACTGTTTATAATTGAATGACTG
CCCCATTGAAGGTGGAAGAGGTTGAGTTGCATCGGGTGGCATTCCAGCTAGTGAAATAGG
CATTTGTTTATTAGGAAACATAGTAACACTTTGTCCTCCACCCATCGAATTTATTGGCAT
CATTTGCGAGCCATGCACTGCACCAACGGGCCCAGGTGGACGACCAAAGATAGTTGATTC
TGAACCTGGAAGCCCTGTTGCAGATGGAAACATCTGTCCACCAGTCTGACTAACAACACC
AACTGTAGGAGATGAGCCTCGCATCATAGGGCTCATCAT
>MY5277_Hexurella_SanPedro_Martir
ACTATATACAGAATCAAGCAATGAGTGACTACAGTTTGTCCTTACTGACAAAGTGAATTA
TGCCTCTCTGGCAGGAACATAGGAGCAACCATAACAAATGCATCAGCAAAATTGTTAACA
TGTGCTTTCCAAAAAAATATGTACGTAGATGATGTCATGATCACAAAATGCAAGAATAAA
AATATGTTTTCACTTCGGTCCAAAGAATCCTTGCCCAGTTAGGTTATTTTGAGTGTTCAA
CTGACTTCCACGTGTATTTGTAGCATACAGCTGCTGCTGAAAATTATGAAACTGTACAGC
ATAATTGGGATCTGCTGTAGTTGGGCCATAAAAAGGGGACTGTTTATAATTGAATGACTG
CCCCATTGAAGGTGGAAGAGGTTGAGTTGCATCGGGTGGCATTCCAGCTAGTGAAATAGG
CATTTGTTTATTAGGAAACATAGTAACACTTTGTCCTCCACCCATCGAATTTATTGGCAT
CATTTGCGAGCCATGCACTGCACCAACGGGCCCAGGTGGACGACCAAAGATAGTTGATTC
TGAACCTGGAAGCCCTGTTGCAGATGGAAACATCTGTCCACCAGTCTGACTAACAACACC
AACTGTAGGAGATGAGCCTCGCATCATAGGGCTCATCAT
>MY5280_Hexurella_ArroyoSalado
ACTATATACAGAATCAAGCAATGAGTGACTACAGTTTGTCCTTACTGACAAAGTGAATTA
TGCCTCTCTGGCAGGAACATAGGAGCAACCATAACAAATGCATCAGCAAAATTGTTAACA
TGTGCTTTCCAAAAAAATATGTACGTAGATGATGTCATGATCACAAAATGCAAGAATAAA
AATATGTTTTCACTTCGGTCCAAAGAATCCTTGCCCAGTTAGGTTATTTTGAGTGTTCAA
CTGACTTCCACGTGTATTTGTAGCATACAGCTGCTGCTGAAAATTATGAAACTGTACAGC
ATAATTGGGATCTGCTGTAGTTGGGCCATAAAAAGGGGACTGTTTATAATTGAATGACTG
CCCCATTGAAGGTGGAAGAGGTTGAGTTGCATCGGGTGGCATTCCAGCTAGTGAAATAGG
CATTTGTTTATTAGGAAACATAGTAACACTTTGTCCTCCACCCATCGAATTTATTGGCAT
CATTTGCGAGCCATGCACTGCACCAACGGGTCCAGGTGGACGACCAAAGATAGTTGATTC
TGAACCTGGAAGCCCTGTTGCAGATGGAAACATCTGTCCACCAGTCTGACTAACAACACC
AACTGTAGGAGATGAGCCTCGCATCATAGGGCTCATCAT
>MY5282_Hexurella_ArroyoSalado
--------------------------------------------CTGACAAAGTGAATTA
TGCCTCTCTGGCAGGAACATAGGAGCAACCATAACAAATGCATCAGCAAAATTGTTAACA
TGTGCTTTCCAAAAAAATATGTACGTAGATGATGTCATGATCACAAAATGCAAGAATAAA
AATATGTTTTCACTTCGGTCCAAAGAATCCTTGCCCAGTTAGGTTATTTTGAGTGTTCAA
CTGACTTCCACGTGTATTTGTAGCATACAGCTGCTGCTGAAAATTATGAAACTGTACAGC
ATAATTGGGATCTGCTGTAGTTGGGCCATAAAAAGGGGACTGTTTATAATTGAATGACTG
CCCCATTGAAGGTGGAAGAGGTTGAGTTGCATCGGGTGGCATTCCAGCTAGTGAAATAGG
CATTTGTTTATTAGGAAACATAGTAACACTTTGTCCTCCACCCATCGAATTTATTGGCAT
CATTTGCGAGCCATGCACTGCACCAACGGGTCC---------------------------
TAG----------------------------ATCTGTCCACCAGTCTG------------
---------------------------------------
>MY5286_Hrupicola_SweetwaterSpr_OrdMtn
------------------------------------------------------------
------------------------------------------------------------
------------------------------------------------------------
------------------------------------------------------------
------------------------------CTGCTGCTGAAAATTATGAAACTGTACAGC
ATAATTGGGATCTGCCGTAGTTGGGCCATAAAAAGGGGACTGTTTATAATTGAATGACTG
CCCCATTGAAGGTGGAAGAGGTTGAGTTGCATCGGGTGGCATTCCAGCTAGTGAAATAGG
CATTTGTTTATTAGGAAACATAGTAACACTTTGTCCTCCACCCATCGAATTTATTGGCAT
CATTTGCGAGCCATGCACTGCACCAACGGGCCCAGGTGGACGACCAAAGATAGTTGATTC
TGAACCTGGAAGCCCTGTTGCAGATGGAAACATCTGTCCACCAGTCTGAC----------
---------------------------------------
>MY5287_Hrupicola_SweetwaterSpr_OrdMtn
------------------------------------------------------------
-----------------------------------------ATCAGCAAAATTGTTAACA
TGTGCTTTCCAAAAAAATATGTACGTAGATGATGTCATGATCACAAAATGCAAGAATAAA
AATATGTTTTCACTTCGGTCCAAAGAATCCTTGCCCAGTTAGGTTATTTTGAGTGTTCAA
CTGACTTCCACGTGTATTTGTAGCATACAGCTGCTGCTGAAAATTATGAAACTGTACAGC
ATAATTGGGATCTGCCGTAGTTGGGCCATAAAAAGGGGACTGTTTATAATTGAATGACTG
CCCCATTGAAGGTGGAAGAGGTTGAGTTGCATCGGGTGGCATTCCAGCTAGTGAAATAGG
CATTTGTTTATTAGGAAACATAGTAACACTTTGTCCTCCACCCATCGAATTTATTGGCAT
CATTTGCGAGCCATGCACTGCACCAACGGGCCCAGGTGGAC-------------------
------------------------------------------------------------
---------------------------------------
>MY5288_Hrupicola_Deadman_Hills
ACTATATACAGAATCAAGCAATGAGTGACTACAGTTTGTCCTTACTGACAAAGTGAATTA
TGCCTCTCTGGCAGGAACATAGGAGCAACCATAACAAATGCATCAGCAAAATTGTTAACA
TGTGCTTTCCAAAAAAATATGTACGTAGATGATGTCATGATCACAAAATGCAAGAATAAA
AATATGTTTTCACTTCGGTCCAAAGAATCCTTGCCCAGTTAGGTTATTTTGAGTGTTCAA
CTGACTTCCACGTGTATTTGTAGCATACAGCTGCTGCTGAAAATTATGAAACTGTACAGC
ATAATTGGGATCTGCTGTAGTTGGGCCATAAAAAGGGGACTGTTTATAATTGAACGACTG
CCCCATTGAAGGTGGAAGAGGTTGAGTTGCATCGGGAGGCATTCCAGCTAGTGAAATAGG
CATTTGTTTATTAGGAAACATAGTAACACTTTGTCCTCCACCCATCGAATTTATTGGCAT
CATTTGCGAGCCATGCACTGCACCAACGGGCCCAGGTGGACGACCAAAGATAGTTGATTC
TGAACCTGGAAGCCCTGCTGCAGATGGAAACATCTGTCCACCAGTCTGACTAACAACACC
AACTGTTGGAGATGAGCCTCGCATCATAGGACTCATCAT
>MY5289_Hrupicola_Deadman_Hills
-----------------------------TACAGTTTGTCCTTACTGACAAAGTGAATTA
TGCCTCTCTGGCAGGAA-ATAGGAGCAACCATAACAAATGCATCAGCAAAATTGTTAACA
TGTGCTTTCCAAAAAAATATGTACGTAGATGATGTCATGATCACAAAATGCAAGAATAAA
AATATGTTTTCACTTCGGTCCAAAGAATCCTTGCCCAGTTAGGTTATTTTGAGTGTTCAA
CTGACTTCCACGTGTATTTGTAGCATACAGCTGCTGCTGAAAATTATGAAACTGTACAGC
ATAATTGGGATCTGCTGTAGTTGGGCCATAAAAAGGGGACTGTTTATAATTGAACGACTG
CCCCATTGAAGGTGGAAGAGGTTGAGTTGCATCGGGAGGCATTCCAGCTAGTGAAATAGG
CATTTGTTTATTAGGAAACATAGTAACACTTTGTCCTCCACCCATCGAATTTATTGGCAT
CATTTGCGAGCCATGCACTGCACCAACGGGCCCAGGTGGACGACCAAAGATAGTTGATTC
TGAACCTGGAAGCCCTGCTGCAGATGGAAACATCTGTCCACCAGTCTGAC----------
---------------------------------------
>MY5309_Hapachea_JohnnyLyon_Hills
------------------------------------------------------------
------------------------------------------------------------
------------------------------------------------------------
------------------------------------------------------------
-----------------------------GTTGCTGCTGAAAATTATGAAACTGTACAGC
ATAATTGGGATCTGCTGTAGTTGGGCCATAAAAAGGGGACTGTTTATAATTGAATGACTG
CCCCATTGAAGGTGGAAGAGGTTGAGTTGCATCGGGTGGCATTCCAGCTAGTGAGATAGG
CATTTGTTTATTAGGAAACATAGTAACACTTTGTCCTCCACCCATTGAGTTTATTGGCAT
CACTTGTGAGCCATGCACTGCACCAACGGGCCCAGGTGGACGACCAAAGATAGTTGATTC
TGAGCCTGGAAGCCCTGTTGCAGATGGAAACATCTGTCCACCAGTCTGACTAACAACACC
AACT-----------------------------------
>MY5310_Hexurella_AntelopeCyn_CerbatMtns
---------------------------------------CCTTACTGACAAAGTGAATTA
TGCCTCTCTGGCAGGAACATAGGAGCAACCATAACAAATGCATCAGCAAAATTGTTAACA
TGTGCTTTCCAAAAAAATATGTACGTGGATGATGTCATGATCACAAAATGCAAGAATAAA
AATATGTTTTCACTTCGGTCCAAAGAATCCTTGCCCAGTCAGGTTATTTTGAGTGTTCAA
CTGACTTCCACGTGTATTTGTAGCATAGAGCTGCTGCTGAAAATTATGAAACTGTACAGC
ATAATTGGGATCTGCTGTAGTTGGGCCATAAAAAGGGGACTGTTTATAATTGAATGACTG
CCCCATTGAAGGTGGAAGAGGTTGAGTTGCATCGGGTGGCATTCCAGCTAGTGAGATAGG
CATTTGTTTATTAGGAAACATAGTAACACTTTGTCCTCCACCCATTGAGTTTATTGGCAT
CATTTGCGAGCCATGCACTGCACCAACGGGCCCAGGTGGACGACCAAAAATAGTTGATTC
TGAGCCTGGAAGACCTGTTGCAGATGGAAACATCTGTCCACCAGTCTGACTAACAACACC
AACCGTAGGAGATGAGCCTCTCATCATAGGGCTCATCAT
>MY5311_Hexurella_AntelopeCyn_CerbatMtns
------------ATCAAGCAATGAGTGACTACAGTTTGTCCTTACTGACAAAGTGAATTA
TGCCTCTCTGGCAGGAACATAGGAGCAACCATAACAAATGCATCAGCAAAATTGTTAACA
TGTGCTTTCCAAAAAAATATGTACGTGGATGATGTCATGATCACAAAATGCAAGAATAAA
AATATGTTTTCACTTCGGTCCAAAGAATCCTTGCCCAGTCAGGTTATTTTGAGTGTTCAA
CTGACTTCCACGTGTATTTGTAGCATAGAGCTGCTGCTGAAAATTATGAAACTGTACAGC
ATAATTGGGATCTGCTGTAGTTGGGCCATAAAAAGGGGACTGTTTATAATTGAATGACTG
CCCCATTGAAGGTGGAAGAGGTTGAGTTGCATCGGGTGGCATTCCAGCTAGTGAGATAGG
CATTTGTTTATTAGGAAACATAGTAACACTTTGTCCTCCACCCATTGAGTTTATTGGCAT
CATTTGCGAGCCATGCACTGCACCAACGGGCCCAGGTGGACGACCAAAAATAGTTGATTC
TGAGCCTGGAAGACCTGTTGCAGATGGAAACATCTGTCCACCAGTCTGACTAACAACACC
AACCGTAGGAGATGAG-----------------------
>MY5312_Hexurella_FoxCyn_MusicMtns
ACTATATACAGAATCAAGCAATGAGTGACTACAGTTTGTCCTTACTGACAAAGTGAATTA
TGCCTCTCTGGCAGGAACATAGGAGCAACCATAACAAATGCATCAGCAAAATTGTTAACA
TGTGCTTTCCAAAAAAATATGTACGTGGATGATGTCATGATCACAAAATGCAAGAATAAA
AATATGTTTTCACTTCGGTCCAAAGAATCCTTGCCCAGTCAGGTTATTTTGAGTGTTCAA
CTGACTTCCACGTGTATTTGTAGCATAGAGCTGCTGCTGAAAATTATGAAACTGTACAGC
ATAATTGGGATCTGCTGTAGTTGGGCCATAAAAAGGGGACTGTTTATAATTGAATGACTG
CCCCATTGAAGGTGGAAGAGGTTGAGTTGCATCGGGTGGCATTCCAGCTAGTGAGATAGG
CATTTGTTTATTAGGAAACATAGTAACACTTTGTCCTCCACCCATTGAGTTTATTGGCAT
CATTTGCGAGCCATGCACTGCACCAACGGGCCCAGGTGGACGACCAAAAATAGTTGATTC
TGAGCCTGGAAGACCTGTTGCAGATGGAAACATCTGTCCACCAGTCTGACTAACA--ACC
AACCGTAGGAGATGAGCCTCTCATCATAGGGCTCATCAT
>MY5313_Hexurella_FoxCyn_MusicMtns
ACTATATACAGAATCAAGCAATGAGTGACTACAGTTTGTCCTTACTGACAAAGTGAATTA
TGCCTCTCTGGCAGGAACATAGGAGCAACCATAACAAATGCATCAGCAAAATTGTTAACA
TGTGCTTTCCAAAAAAATATGTACGTGGATGATGTCATGATCACAAAATGCAAGAATAAA
AATATGTTTTCACTTCGGTCCAAAGAATCCTTGCCCAGTCAGGTTATTTTGAGTGTTCAA
CTGACTTCCACGTGTATTTGTAGCATAGAGCTGCTGCTGAAAATTATGAAACTGTACAGC
ATAATTGGGATCTGCTGTAGTTGGGCCATAAAAAGGGGACTGTTTATAATTGAATGACTG
CCCCATTGAAGGTGGAAGAGGTTGAGTTGCATCGGGTGGCATTCCAGCTAGTGAGATAGG
CATTTGTTTATTAGGAAACATAGTAACACTTTGTCCTCCACCCATTGAGTTTATTGGCAT
CATTTGCGAGCCATGCACTGCACCAACGGGCCCAGGTGGACGACCAAAAATAGTTGATTC
TGAGCCTGGAAGACCTGTTGCAGATGGAAACATCTGTCCACCAGTCTGACTAACAACACC
AACCGTAGGAGATGAGCCTCTC-----------------
>MY5314_Hexurella_Grasshopper_BrushyMtn
------------------------------------------------------------
-----------CAGGAACATAGGAGCAACCATAACAAATGCATCAGCAAAATTGTTAACA
TGTGCTTTCCAAAAAAATATGTACGTGGATGATGTCATGATCACAAAATGCAAGAATAAA
AATAGGTTTTCACTTCGGTCCAAAGAATCCTTGCCCAGTCAGGTTATTTTGAGTGTTCAA
CTGACTTCCACGTGTATTTGTAGCATAGAGTTGCTGCTGAAAATTATGAAACTGTACAGC
ATAATTGGGATCTGCTGTAGTTGGGCCATAAAAAGGGGACTGTTTATAATTGAATGACTG
CCCCATTGAAGGTGGAAGAGGTTGAGTTGCATCGGGTGGCATTCCAGCTAGTGAGATAGG
CATTTGTTTATTAGGAAACATAGTAACATTTTGTCCTCCACCCATTGAGTTTATTGGCAT
CATTTGCGAGCCGTGCACTGCACCAACGGGCCCAGGTGGACGACCAAAAATAGTTGATTC
TGAGCCTGGAAGACCTGTTGCAGATGGAAACATCTGTCCACCAGTCTGACTAACAACACC
AACCGTAGGAGATGAGCCCCTCATCATAGGGCTCATCAT
>MY5315_Hexurella_WagonerRd_BradshawMtns
ACTATATACAGAATCAAGCAATGAGTGACTACAGTTTGTCCTTACTGACAAAGTGAATTA
TGCCTCTCTGGCAGGAACATAGGAGCAACCATAACAAATGCATCAGCAAAATTGTTAACA
TGTGCTTTCCAAAAAAATATGTACGTAGATGATGTCATGATCACAAAATGCAAGAATAAA
AATATGTTTTCACTTCGGTCCAAAGAATCCTTGCCCAGTTAGGTTATTTTGAGTGTTCAA
CTGACTTCCACGTGTATTTGTAGCATAGAGCTGCTGCTGAAAATTATGAAACTGTACAGC
ATAATTGGGATCTGCTGTAGTTGGGCCATAAAAAGGGGACTGTTTATAATTGAATGACTG
CCCCATTGAAGGTGGAAGAGGTTGAGTTGCATCGGGTGGCATTCCAGCTAGTGAGATAGG
CATTTGTTTATTAGGAAACATAGTAACACTTTGTCCTCCACCCATTGAGTTTATTGGCAT
CATTTGCGAGCCATGCACTGCACCAACAGGTCCAGGTGGACGACCAAAAATAGTTGATTC
TGAGCCTGGAAGACCTGTTGCAGATGGAAACATCTGTCCACCAGTCTGACTAACAACACC
AACCGTAGGAGATGAGCCTCTCATCATAGGGCTCATCAT
>MY5316_Hexurella_WagonerRd_BradshawMtns
ACTATATACAGAATCAAGCAATGAGTGACTACAGTTTGTCCTTACTGACAAAGTGAATTA
TGCCTCTCTGGCAGGAACATAGGAGCAACCATAACAAATGCATCAGCAAAATTGTTAACA
TGTGCTTTCCAAAAAAATATGTACGTAGATGATGTCATGATCACAAAATGCAAGAATAAA
AATATGTTTTCACTTCGGTCCAAAGAATCCTTGCCCAGTTAGGTTATTTTGAGTGTTCAA
CTGACTTCCACGTGTATTTGTAGCATAGAGCTGCTGCTGAAAATTATGAAACTGTACAGC
ATAATTGGGATCTGCTGTAGTTGGGCCATAAAAAGGGGACTGTTTATAATTGAATGACTG
CCCCATTGAAGGTGGAAGAGGTTGAGTTGCATCGGGTGGCATTCCAGCTAGTGAGATAGG
CATTTGTTTATTAGGAAACATAGTAACACTTTGTCCTCCACCCATTGAGTTTATTGGCAT
CATTTGCGAGCCATGCACTGCACCAACAGGTCCAGGTGGACGACCAAAAATAGTTGATTC
TGAGCCTGGAAGACCTGTTGCAGATGGAAACATCTGTCCACCAGTCTGACTAACAACACC
AACCGTAGGAGATGAGCCTCTCATCATAGGGCTCATCAT
>MY5317_Hrupicola_Cottonwood_SnYsidroMtns
------------------------------------------------------------
----------------------------CCATAACAAATGCATCAGCAAAATTGTTAACA
TGTGCTTTCCAAAAAAATATGTACGTAGATGATGTCATGATCACAAAATGCAAGAATAAA
AATATGTTTTCACTTCGGTCCAAAGAATCCTTGCCCAGTCAGGTTATTTTGAGTGTTCAA
CTGACTTCCACGTGTATTTGTAGCATACAGCTGCTGCTGAAAATTATGAAACTGTACAGC
ATAATTTGGATCTGCTGTAGTTGGGCCATAAAAAGGGGACTGTTTATAATTGAATGACTG
CCCCATTGAAGGTGGAAGAGGTTGAGTTGCATCGGGTGGCATTCCAGCTAGTGAAATAGG
CATTTGTTTATTAGGAAACATAGTAACACTTTGTCCTCCACCCATCGAATTTATTGGCAT
CATTTGCGAGCCATGCACTGCACCAACAGGCCCAGGTGGACGACCAAAGAGAGTTGATTC
TGAA--------------------------------------------------------
---------------------------------------
