# Supplementary material for: ﻿Species delimitation, biogeography, and natural history of dwarf funnel web spiders (Mygalomorphae, Hexurellidae, Hexurella) from the United States / Mexico borderlands
Source: Zookeys. 2023 Jun 14;1167:109–57. doi: 10.3897/zookeys.1167.103463 (PMC10285686; doi:10.3897/zookeys.1167.103463)
Supplement: Supplementary material 3 — Input matrices, analysis log files, and output tree files for nuclear and mitochondrial analyses [file zookeys-1167-109_article-103463__-s003.zip › uce-200105.fasta]

>MY0059_Hapachea_SantaRitaMtns_MaderaCyn
TCTGATCCAGCACTTATACTACTGAGTCCGTTAAGAAGAAATGAGCTGCCAGCCATAGTG
TTTTGAAGAGCCTGTTCGGTATGCCTCTGTAACAGCTCTAAAGTATTGGGTTCATGTGGC
AAAGGAGGTGGTGGTGGAGGCAAAGGCTGCATCAGACCACCGCTTTCACTCACGGTTGTA
GTGGATGTAGATTGGGTAGCAGAACATGTAGCATTCTGAGATGACGATACACTTTCACCT
GCTCGTGCAGTGGGAGCCGTAGTTGTTAAAGACAATGCTCCTGCAGAACTTCCGTCTGTA
CTTTGCGGTGGCGTTAAAGCTGCAGTGCCAGTTAGAGAACCAACTGACGTAGCTACGGGA
GCAATACTGCTGGTAGCAGGGTTAGCTGATCCAACCAACTGATTTTGAAGCTGCTGAATA
ACTTGAAGCTGAATGATCTGCTGCTGCTGCAGGGTGTACAGGGCCGTGTGCAGAGCGGCT
AGATGTGGGACACTGTTGGCACCAATTCCTTGCTGGGCTACTGCTACTCGCGTGTTTTGT
AGAGTCTGTAAAGTAACATTGGTGTCCGGTAAAGAATGAGTGAGAATATAATGAGGTAGA
CTTGGTGGAAGAGAGGCAGCCATAGATTCAACAGGGGTTTTTTTCGTGACATTGCTTACA
ATATTCATACTGTTTTGATTCAGCGATGAAGATTCCACTTTGGAGAATCCGTCAAGCTCT
AGAGGACGATCATCTGCATCAACAGCACTTTCCTGAGAATTCTTTCCAACAATGAGTGGT
GGAAGGTCTTCGCTGTCTGGAGAATCTGGCTTATCGCAGGATGTTTGCCCAAGATAAGAA
AACGACGAAACATCGCGGCTATACCTGTCAGTATCGTCGTTGAAGTCCACAGAAGGAGT
>MY0139_Hexurella_SanDiego_Guatay
TCTGATCCAGCACTTATACTACTGAGTCCGTTAAGAAGAAATGAGCTGCCCGCCATAGTA
TTCTGAAGAGCCTGTTCAGTATGCCTCTGTAACAGTTCTAATGTATTGGGTTCATGGGGC
AAAGGAGGTGGTGGTGGAGGCAAGGGCTGCATCAGACCACCGCTTTCACTCACGGTTGTA
GTGGACGTAGATTGGGTAGCAGAAGATGTAGCATTCTGACACGACGATACACTTTCACCT
GCTCGTGCAGTGGGTGCCGTAGTTGTTAAAGACAATGCTCCTGCAGAACTTCCGTCCGTA
CTTTGCGGTGGTGTTAAAGCTGCAGTACCAGTTAGGGAACCAACTGACGTGGCTACAGGA
GCAATACTGCTGGTAGCAGGGTTAGCTGATCCGACCAACTGATTCTGAAGCTGCTGAATA
ACTTGAAGCTGAATGATCTGCTGCTGCTGCAGGGTGTACAGGGCCGTGTGCAGAGCGGCT
AGATGTGGGACACTGTTGGCACCAATTCCTTGCTGGGCTACGGCTACTCGCGTGTTTTGT
AGAGTCTGTAAAGTAACATTGGTGTCCGGTAAAGAATGAGTGAGAATATAATGAGGTAGA
CTTGGTGGAAGAGAGGCAGCCATAGATTCAACTGGGGTTTTTTTCGTGACATTGTTTACA
ATATTCATACTGTTTTGATTCAGCGATGAAGATTCCACTTTGGAGAATCCGTCAAGCTCT
AGAGGACGATCATCTGCATCAACAGCACTTTCCTGAGAATTCTTTCCAACAATGAGTGGT
GAAAGGTCTTCGCTATCTGGAGAATCTGGCTTATCGCAGGATGTTTGCCCAAGATAAGAA
AACGACGAAACATCGCGGCTATACCTGTCAGTTTCGTCGTTGAAGTCCACAGAAGGAGT
>MY5053_Hexurella_ChiricahuaMtns_PriceCyn
TCTGATCCAGCATTTATACTACTGAGTCCGTTAAGAAGAAATGAGCTGCCAGCCATAGTA
TTTTGAAGAGCCTGTTCGGTATGCCTCTGTAACAGCTCTAAAGTATTGGGTTCATGTGGC
AAAGGAGGTGGTGGTGGAGGCAAAGGCTGCATCAGACCACCGCTTTCACTCACGGTTGTA
GTGGATGTAGATTGGGTAGCAGAAGATGTAGCATTCTGAGATGATGATACATTTTCACCT
GCTCGTGCAGTGGGAGCCGTAGTTGTTAAAGACAATGCTCCTGCAGAACTTCCGTCTGTA
CTTTGCGGTGGCGTTAAAGCTGCAGTACCTGTTAGAGAACCAACTGACGTGGCTACGGGA
GCAATACCGCTGGTAGCAGGGCTAGCTGATCCAACCAACTGATTTTGAAGCTGCTGAATA
ACTTGAAGCTGAATGATCTGCTGCTGCTGCAGGGTGTACAGGGCCGTGTGCAGAGCGGCT
AGATGTGGGACACTGTTGGCACCAATTCCTTGCTGGGCTACTGCTACTCGTGTGTTTTGT
AGAGTCTGTAAAGTAACATTGGTGTCCGGTAAAGAATGAGTGAGAATATAATGAGGTAGA
CTTGGTGGAAGAGAGGCAGCCATAGATTCAACAGGGGTTTTTTTCGTGACATTGCTTACA
ATATTCATACTGTTTTGATTCAGCGATGAAGATTCCACTTTGGAGAATCCGTCAAGCTCT
AGAGGACGATCATCTGCGTCAACAGCACTTTCCTGAGAATTCTTTCCAACAATGAGTGGT
GGAAGGTCTTCGCTGTCTGGAGAATCTGGCTTATCGCAAGATGTTTGCCCAAGATAAGAA
AACGACGAAACATCCCGGCTATACCTGTCAGTATCGTCGTTGAAGTCCACAGAAGGAGT
>MY5064_Hexurella_MuleMtns_Escabrosa
TCTGATCCAGCACTTATACTACTGAGTCCGTTAAGAAGAAATGAGCTGCCAGCCATAGTA
TTTTGAAGAGCCTGTTCGGTATGCCTCTGTAACAGCTCTAAAGTATTGGGTTCATGCGGC
AAAGGAGGTGGTGGTGGAGGCAAAGGCTGCATCAGACCACCGCTTTCACTCACGGTTGCA
GTGGATGTAGATTGGGTAGCAGAAGATGTAGCATTCTGAGATGACGATACACTTTCACCT
GCTCGTGCAGTGGGAGCCGTAGTTGTTAAAGACAATGCTCCTGCAGAACTTCCGTCTGTA
CTTTGCGGTGGCGTTAAAGCTGCAGTACCAGTTAGAGAACCAACTGACGTGGCTACGGGA
GCAATACTGCTGGTAGCAGGGTTAGCTGATCCAACCAACTGATTTTGAAGCTGCTGAATA
ACTTGAAGCTGAATGATCTGCTGCTGCTGCAGGGTGTACAGGGCCGTGTGCAGAGCGGCT
AGATGTGGGACACTGTTGGCACCAATTCCTTGCTGGGCTACTGCTACTCGCGTGTTTTGT
AGAGTCTGTAATGTAACATTGGTGTCCGGTAAAGAATGAGTGAGAATATAATGAGGTAGA
CTTGGTGGAAGAGAGGCAGCCATAGATTCAACAGGGTTTTTTTTCGTGACATTGCTTACA
ATATTCATACTGTTTTGATTCAGCGATGAAGATTCCACTTTGGAGAATCCGTCAAGCTCT
AGAGGACGATCATCTGCATCAACAGCACTTTCCTGAGAATTCTTTCCAACAATGAGTGGT
GGAAGGTCTTCGCTGTCTGGAGAATCTGGCTTATCGCAGGATGTTTGCCCAAGATAAGAA
AACGACGAAACATCCCGGCTATACCTGTCAGTATCGTCGTTGAAGTCCACAGAAGGAGT
>MY5066_Hexurella_MuleMtns_Escabrosa
TCTGATCCAGCACTTATACTACTGAGTCCGTTAAGAAGAAATGAGCTGCCAGCCATAGTA
TTTTGAAGAGCCTGTTCGGTATGCCTCTGTAACAGCTCTAAAGTATTGGGTTCATGCGGC
AAAGGAGGTGGTGGTGGAGGCAAAGGCTGCATCAGACCACCGCTTTCACTCACGGTTGCA
GTGGATGTAGATTGGGTAGCAGAAGATGTAGCATTCTGAGATGACGATACACTTTCACCT
GCTCGTGCAGTGGGAGCCGTAGTTGTTAAAGACAATGCTCCTGCAGAACTTCCGTCTGTA
CTTTGCGGTGGCGTTAAAGCTGCAGTACCAGTTAGAGAACCAACTGACGTGGCTACGGGA
GCAATACTGCTGGTAGCAGGGTTAGCTGATCCAACCAACTGATTTTGAAGCTGCTGAATA
ACTTGAAGCTGAATGATCTGCTGCTGCTGCAGGGTGTACAGGGCCGTGTGCAGAGCGGCT
AGATGTGGGACACTGTTGGCACCAATTCCTTGCTGGGCTACTGCTACTCGCGTGTTTTGT
AGAGTCTGTAATGTAACATTGGTGTCCGGTAAAGAATGAGTGAGAATATAATGAGGTAGA
CTTGGTGGAAGAGAGGCAGCCATAGATTCAACAGGGTTTTTTTTCGTGACATTGCTTACA
ATATTCATACTGTTTTGATTCAGCGATGAAGATTCCACTTTGGAGAATCCGTCAAGCTCT
AGAGGACGATCATCTGCATCAACAGCACTTTCCTGAGAATTCTTTCCAACAATGAGTGGT
GGAAGGTCTTCGCTGTCTGGAGAATCTGGCTTATCGCAGGATGTTTGCCCAAGATAAGAA
AACGACGAAACATCCCGGCTATACCTGTCAGTATCGTCGTTGAAGTCCACAGAAGGAGT
>MY5071_Hexurella_SantaRitaMtns_AlisoSprings
TCTGATCCAGCACTTATACTACTGAGTCCGTTAAGAAGAAATGAGCTGCCAGCCATAGTA
TTTTGAAGAGCCTGTTCGGTATGCCTCTGTAACAGCTCTAAAGTATTGGGTTCATGTGGC
AAAGGAGGTGGTGGTGGAGGCAAAGGCTGCATCAGACCACCGCTTTCACTCACGGTTGTA
GTGGATGTAGATTGGGTAGCAGAAGATGTAGCATTCTGAGATGACGATACACTTTCACCT
GCTCGTGCAGTGGGAGCCGTAGTTGTTAAAGACAATGCTCCTGCAGAACTTCCGTCTGTA
CTTTGCGGTGGCGTTAAAGCTGCAGTACCAGTTAGAGAACCAACTGACGTGGCTACGGGA
GCAATACTGCTGGTAGCAGGGTTAGCTGATCCAACCAACTGATTTTGAAGCTGCTGAATA
ACTTGAAGCTGAATGATCTGCTGCTGCTGCAGGGTGTACAGGGCCGTGTGCAGAGCGGCT
AGATGTGGGACACTGTTGGCACCAATTCCTTGCTGGGCTACTGCTACTCGCGTGTTTTGT
AGAGTCTGTAAAGTAACATTGGTGTCCGGTAAAGAATGAGTGAGAATATAATGAGGTAGA
CTTGGTGGAAGAGAGGCAGCCATAGATTCAACAGGGGGTTTTTTCGTGACTTTGCTTACA
ATATTCATACTGTTTTGATTCAGCGATGAAGATTCCACTTTGGAGAATCCGTCAAGCTCT
AGAGGACGATCATCTGCATCAACAGCACTTTCCTGAGAATTCTTTCCAACAATGAGTGGT
GGAAGGTCTTCGCTGTCTGGAGAATCTGGCTTATCGCAGGATGTTTGCCCAAGATAAGAA
AACGACGAAACATCCCGGCTATACCTGTCAGTATCGTCGTTGAAGTCCACAGAAGGAGT
>MY5075_Hexurella_ChiricahuaMtns_CaveCrkCyn
TCTGATCCAGCACTTATACTACTGAGTCCGTTAAGAAGAAATGAGCTGCCAGCCATAGTA
TTTTGAAGAGCCTGTTCGGTATGCCTCTGTAACAGCTCTAAAGTATTGGGTTCATGTGGC
AAAGGAGGTGGTGGTGGAGGCAAAGGCTGCATCAGTCCACCGTTTTCACTCACGGTTGTA
GTGGATGTAGATTGGGTAGCAGAAGATGTAGCATTCTGAGATGACGATACACTTTCACCT
GCTCGTGCAGTGGGAGCCGTAGTTGTTAAAGACAATGCTCCTGCAGAACTTCCGTCTGTA
CTTTGCGGTGGCGTTAAAGCTGCAGTACCAGTTAGAGAACCAACTGACGTGGCTACGGGA
GCAATACTGCTGGTAGCAGGGTTAGCTGATCCAACCAACTGATTTTGGAGCTGCTGAATA
ACTTGAAGCTGAATGATCTGCTGCTGCTGCAGGGTGTACAGGGCCGTGTGCAGAGCGGCT
AGATGTGGGACACTGTTGGCACCAATTCCTTGCTGGGCTACTGCTACTCGCGTGTTTTGT
AGAGTCTGTAAAGTAACATTGGTGTCCGGTAAAGAATGAGTGAGAATATAATGAGGTAGA
CTTGGTGGAAGAGAGGCAGCCATAGATTCAACAGGGGTTTTTTTCGTGACATTGCTTACA
ATATTCATACTGTTTTGATTCAGCGATGAAGATTCCGCTTTGGAGAATCCGTCAAGCTCT
AGAGGACGATCATCTGCATCAACAGCACTTTCCTGAGAATTCTTTCCAACAATGAGTGGT
GGAAGGTCTTCGCTGTCTGGAGAATCTGGCTTATCGCAGGATGTTTGCCCAAGATAAGAA
AACGACGAAACATCCCGGCTATACCTGTCAGTATCGTCGTTGAAGTCCACAGAAGGAGT
>MY5126_Hexurella_SantaCatalinaMtns_NuggetCyn
TCTGATCCAGCACTTATACTACTGAGTCCGTTAAGAAGAAATGAGCTGCCAGCCATAGTA
TTTTGAAGAGCCTGTTCAGTATGCCTCTGTAACAGCTCTAAAGTATTGGGTTCATGTGGC
AAAGGAGGTGGTGGTGGAGGCAAAGGCTGCATCAGACCACCGCTTTCACTCACGGTTGTA
GTGGATGTGGATTGGGTAGCAGAAGATGTAGCATTCTGAGATGACGATACACTTTCACCT
GCTCGTGCAGTGGGAGCCGTAGTTGTTAAAGACAATGCTCCTGCAGAACTTCCGTCTGTA
CTTTGCGGTGGCGTTAAAGCTGCAGTACCAGTTAGAGAACCAACTGACGTGGCTACGGGA
GCAATACTGCTGGTAGCAGGGTTAGCTGATCCAACCAACTGATTTTGAAGCTGCTGAATA
ACTTGAAGCTGAATGATCTGCTGCTGCTGCAGGGTGTACAGGGCCGTGTGCAGAGCGGCT
AGATGTGGGACACTGTTGGCACCAATTCCTTGCTGGGCTACTGCTACTCGCGTGTTTTGT
AGAGTCTGTAAAGTAACATTGGTGTCCGGTAAAGAATGAGTGAGAATATAATGAGGTAGA
CTTGGTGGAAGAGAGGCAGCCATAGATTCAACAGGGGGTTTTTTCGTGACATTGCTTACA
ATATTCATGCTGTTTTGATTCAGCGATGAAGATTCCACTTTGGAGAATCCGTCAAGCTCT
AGAGGACGATCATCTGCATCAACAGCACTTTCCTGAGAATTCTTTCCAACAATGAGTGGT
GGAAGGTCTTCGCTGTCTGGAGAATCTGGCTTATCGCAGGATGTTTGCCCAAGATAAGAA
AACGACGAAACATCCCGGCTATACCTGTCAGTATCGTCGTTGAAGTCCACAGAAGGAGT
>MY5128_Hexurella_WhetstoneMtns_FrenchJoeCyn
------------------------------------------------------------
------------------------------------------------------------
---------------------------------------------------------GTA
GTGGATGTAGATTGGGTAGCAGAAGATGTAGCATTCTGAGATGACGATACACTTTCACCT
GCTCGTGCAGTGGGAGCCGTAGTTGTTAAAGACAATGCTCCTGCAGAACTTCCATCTGTA
CTTTGCGGTGGCGTTAAAGCTGCAGTACCAGTT-----ACCAACTGACGTGGCTACGGGA
GCAATACTGCTGGTAGCAGGGTTAGCTG-TCCAACCAACTGATTTTGAAGCTGCTGAATA
ACTTGAAGCTGAATGATTTGCTGCTGCTGCAGGGTGTACAGGGCCGTGTGCAGAGCGGCT
AGATGTGGGACACTGTTGGCACCAATTCCTTGCTGGGCTACTGCTACTCGCGTGTTTTGT
AGAGTCTGTAAAGTAACATTGGTGTCCGGTAAAGAATGAGTGAGAATATAATGAGGTAGA
C------------------CCATAGATTCAACAGGGTTTTTTTTCG--------------
------------------------------------------------------------
-----------------AAT----------------------------------------
------------------------------------------------------------
-----------------------------------------------------------
>MY5131_Hexurella_PedregosaMtns_PruneCyn
TCTGATCCAGCACTTATACTACTGAGTCCGTTAAGAAGAAATGAGCTGCCAGCCATAGTA
TTTTGAAGAGCCTGTTCGGTATGCCTCTGTAACAGCTCTAAAGTATTGGGTTCATGTGGC
AAAGGAGGTGGTGGTGGAGGCAAAGGCTGCATCAGACCACCGATTTCACTCACGGTTGTA
GTGGATGTAGATTGAGTAGCAGAAGATGTAGCATTCTGAGATGACGATACACTTTCACCT
TGCCGTGCAGTGGGAGCCGTAGTTGTTAAAGACAATGCTCCTGCAGAACTTCCGTCTGTA
CTTTGTGGTGGCGTTAAAGCTGCAGTACCAGTTAGAGAACCAACTGACGTGGCTACGGGT
GCAATACTGCTGGTAGCAGGGTTAGCTGATCCAACCAACTGATTCTGAAGCTGCTGAATA
ACTTGAAGCTGAATGATCTGCTGCTGCTGCAGGGTGTACAGGGCCGTGTGCAGAGCGGCT
AGATGTGGGACACTGTTGGCACCAATTCCTTGCTGGGCTACTGCTACTCGCGTGTTTTGT
AGAGTCTGTAAAGTAACATTGGTGTCCGGTAAAGAATGAGTGAGAATATAATGAGGTAGA
CTTGGTGGAAGAGAGGCAGCCATAGATTCAACAGGGGTTTTTTTCGTGACATTGCTTACA
ATATTCATACTGTTTTGATTCAGCGATGAAGATTCCGCTTTGGAGAATCCGTCAAGCTCT
AGAGGACGATCATCTGCATCAACAGCACTTTCCTGAGAATTCTTTCCAACAATGAGTGGT
GGAAGGTCTTCGCTGTCTGGAGAATCTGGCTTATCGCAAGATGTTTGCCCAAGATAAGAA
AACGACGAAACATCCCGGCTATACCTGTCAGTATCGTCGTTGAAGTCCACAGAAGGAGT
>MY5132_Hexurella_PedregosaMtns_PruneCyn
TCTGATCCAGCACTTATACTACTGAGTCCGTTAAGAAGAAATGAGCTGCCAGCCATAGTA
TTTTGAAGAGCCTGTTCGGTATGCCTCTGTAACAGCTCTAAAGTATTGGGTTCATGTGGC
AAAGGAGGTGGTGGTGGAGGCAAAGGCTGCATCAGACCACCGATTTCACTCACGGTTGTA
GTGGATGTAGATTGAGTAGCAGAAGATGTAGCATTCTGAGATGACGATACACTTTCACCT
TGCCGTGCAGTGGGAGCCGTAGTTGTTAAAGACAATGCTCCTGCAGAACTTCCGTCTGTA
CTTTGTGGTGGCGTTAAAGCTGCAGTACCAGTTAGAGAACCAACTGACGTGGCTACGGGT
GCAATACTGCTGGTAGCAGGGTTAGCTGATCCAACCAACTGATTCTGAAGCTGCTGAATA
ACTTGAAGCTGAATGATCTGCTGCTGCTGCAGGGTGTACAGGGCCGTGTGCAGAGCGGCT
AGATGTGGGACACTGTTGGCACCAATTCCTTGCTGGGCTACTGCTACTCGCGTGTTTTGT
AGAGTCTGTAAAGTAACATTGGTGTCCGGTAAAGAATGAGTGAGAATATAATGAGGTAGA
CTTGGTGGAAGAGAGGCAGCCATAGATTCAACAGGGGTTTTTTTCGTGACATTGCTTACA
ATATTCATACTGTTTTGATTCAGCGATGAAGATTCCGCTTTGGAGAATCCGTCAAGCTCT
AGAGGACGATCATCTGCATCAACAGCACTTTCCTGAGAATTCTTTCCAACAATGAGTGGT
GGAAGGTCTTCGCTGTCTGGAGAATCTGGCTTATCGCAAGATGTTTGCCCAAGATAAGAA
AACGACGAAACATCCCGGCTATACCTGTCAGTATCGTCGTTGAAGTCCACAGAAGGAGT
>MY5136_Hexurella_MiddlemarchCyn
TCTGATCCAGCACTTATACTACTGAGTCCGTTAAGAAGAAATGAGCTGCCAGCCATAGTA
TTTTGAAGAGCCTGTTCGGTATGCCTCTGTAACAGCTCTAAAGTATTGGGTTCATGTGGC
AAAGGAGGTGGTGGTGGAGGCAAAGGCTGCATCAGACCACCGCTTTCACTCACAGTTGTA
GTGGATGTAGATTGGGTAGCAGAAGATGTAGCATTCTGAGATGACGATACACTTTCACCT
GCTCGTGCAGTGGGAGCCGTAGTTGTTAAAGACAATGCTCCTGCAGAACTTCCGTCTGTA
CTTTGCGGTGGCGTTAAAGCTGCAGTACCAGTTAGAGAACCAACTGATGTGGCTACGGGA
GCAATACTGCTGGTAGCAGGGTTAGCTGATCCAACCAACTGATTTTGAAGCTGCTGAATA
ACTTGAAGCTGAATGATCTGCTGCTGCTGCAGGGTGTACAGGGCCGTGTGCAGAGCGGCT
AGATGTGGGACACTGTTGGCACCAATTCCTTGCTGGGCTACTGCTACTCGCGTGTTTTGT
AGAGTCTGTAAAGTAACATTGGTGTCCGGTAAAGAATGAGTGAGAATATAATGAGGTAGA
CTTTGTGGAAGAGAGGCAGCCATAGATTCAACAGGGGTTTTTTTCGTGACATTGCTTACA
ATATTCATACTGTTTTGATTCAGCGATGAAGATTCCACTTTGGAGAATCCGTCAAGCTCT
AGAGGACGATCATCTGCATCAACAGCACTTTCCTGAGAATTCTTTCCAACAATGAGTGGT
GGAAGGTCTTCGCTGTCTGGAGAATCTGGCTTATCGCAGGATGTTTGCCCAAGATAAGAA
AACGACGAAACATCCCGGCTATACCTGTCAGTATCGTCGTTGAAGTCCACAGAAGGAGT
>MY5147_Hexurella_DragoonMtns_NF_345A
TCTGATCCAGCACTTATACTACTGAGTCCGTTAAGAAGAAATGAGCTGCCAGCCATAGTA
TTTTGAAGAGCCTGTTCGGTATGCCTCTGTAACAGCTCTAAAGTATTGGGTTCATGTGGC
AAAGGAGGTGGTGGTGGAGGCAAAGGCTGCATCAGACCACCGCTTTCACTCACAGTTGTA
GTGGATGTAGATTGGGTAGCAGAAGATGTAGCATTCTGAGATGACGATACACTTTCACCT
GCTCGTGCAGTGGGAGCCGTAGTTGTTAAAGACAATGCTCCTGCAGAACTTCCGTCTGTA
CTTTGCGGTGGCGTTAAAGCTGCAGTACCAGTTAGAGAACCAACTGATGTGGCTACGGGA
GCAATACTGCTGGTAGCAGGGTTAGCTGATCCAACCAACTGATTTTGAAGCTGCTGAATA
ACTTGAAGCTGAATGATCTGCTGCTGCTGCAGGGTGTACAGGGCCGTGTGCAGAGCGGCT
AGATGTGGGACACTGTTGGCACCAATTCCTTGCTGGGCTACTGCTACTCGCGTGTTTTGT
AGAGTCTGTAAAGTAACATTGGTGTCCGGTAAAGAATGAGTGAGAATATAATGAGGTAGA
CTTTGTGGAAGAGAGGCAGCCATAGATTCAACAGGGGTTTTTTTCGTGACATTGCTTACA
ATATTCATACTGTTTTGATTCAGCGATGAAGATTCCACTTTGGAGAATCCGTCAAGCTCT
AGAGGACGATCATCTGCATCAACAGCACTTTCCTGAGAATTCTTTCCAACAATGAGTGGT
GGAAGGTCTTCGCTGTCTGGAGAATCTGGCTTATCGCAGGATGTTTGCCCAAGATAAGAA
AACGACGAAACATCCCGGCTATACCTGTCAGTATCGTCGTTGAAGTCCACAGAAGGAGT
>MY5152_Hexurella_WhetstoneMtns_ApacheCyn
TCTGATCCAGCACTTATACTACTGAGTCCGTTAAGAAGAAATGAGCTGCCAGCCATAGTA
TTTTGAAGAGCCTGTTCGGTATGCCTCTGTAACAGCTCTAAAGTATTGGGTTCATGTGGC
AAAGGAGGTGGTGGTGGAGGCAAAGGCTGCATCAGGCCACCGCTTTCACTCACGGTTGTA
GTGGATGTAGATTGGGTAGCAGAAGATGTAGCATTCTGAGATGACGATACACTTTCACCT
GCTCGTGCAGCGGGAGCCGTAGTTGTTAAAGACAGTGCTCCTGCAGAACTTCCGTCTGTA
CTTTGCGGTGGCGTTAAAGCTGCAGTACCAGTTAGAGAACCAACTGACGTAGCTACGGGA
GCAATACTACTGGTAGCAGGGTTAGCTGATCCAACCAACTGATTTTGAAGCTGCTGAATA
ACTTGAAGCTGAATGATCTGCTGCTGCTGCAGGGTGTACAGGGCCGTGTGCAGAGCGGCT
AGATGTGGGACACTGTTGGCACCAATTCCTTGCTGGGCTACTGCTACTCGCGTGTTTTGT
AGAGTCTGTAATGTAACATTGGTGTCCGGTAAAGAATGAGTGAGAATATAATGAGGTAGA
CTTGGTGGAAGAGAGGCAGCCATAGATTCAACAGGGTTTTTTTTCGTGACATTGCTTACA
ATATTCATACTGTTTTGATTCAGCGATGAAGATTCCACTTTGGAGAATCCGTCAAGCTCT
AGAGGACGATCATCTGCATCAACAGCACTTTCCTGAGAATTCTTTCCAACAATGAGTGGT
GGAAGGTCTTCGCTGTCTGGAGAATCTGGCTTATCGCAGGATGTTTGCCCAAGATAAGAA
AACGACGAAACATCCCGGCTATACCTGTCAGTATCGTCGTTGAAGTCCACAGAAGGAGT
>MY5154_Hexurella_SantaRitaMtns_AdobeCyn
TCTGATCCAGCATTTATACTACTGAGTCCGTTAAGAAGAAATGAGCTGCCAGCCATAGTA
TTTTGAAGAGCCTGTTCGGTATGCCTCTGTAACAGCTCTAAAGTATTGGGTTCATGTGGC
AAAGGAGGTGGTGGTGGAGGCAAAGGCTGCATCAGACCACCGCTTTCACTCACGGTTGTA
GTGGATGTAGATTGGGTAGCAGAAGATGTAGCATTCTGAGATGACGATACACTTTCACCT
GCTCGCGCAGTGGGAGCCGTAGTTGTTAAAGACAATGCTCCTGCAGAACTTCCGTCTGTA
CTTTGCGGTGGCGTTAAAGCTGCAGTACCAGTTAGAGAACCAACTGACGTGGCTACGGGA
GCAATACTGCTGGTAGCAGGGTTAGCTGATCCAACCAACTGATTTTGAAGCTGCTGAATA
ACTTGAAGCTGAATGATCTGCTGCTGCTGCAGGGTGTACAGGGCCGTGTGCAGAGCGGCT
AGATGTGGGACACTGTTGGCACCAATTCCTTGCTGGGCTACTGCTACTCGCGTGTTTTGT
AGAGTCTGTAAAGTAACATTGGTGTCCGGTAAAGAATGAGTGAGAATATAATGAGGTAGA
CTTGGTGGAAGAGAGGCAGCCATAGATTCAACAGGGGTTTTTTTCGTGACATTGCTTACA
ATATTCATACTGTTTTGATTCAGCGATGAAGATTCCACTTTGGAGAATCCGTCAAGCTCT
AGAGGACGATCATCTGCATCAACAGCACTTTCCTGAGAATTCTTTCCAACAATGAGTGGT
GGAAGGTCTTCGCTGTCTGGAGAATCGGGCTTATCGCAGGATGTTTGCCCAAGATAAGAA
AACGACGAAACATCCCGGCTGTACCTGTCAGTATCGTCGTTGAAGTCCACAGAAGGAGT
>MY5157_Hexurella_SantaCatalinaMtns_Redington
TCTGATCCAGCACTTATACTACTGAGTCCGTTAAGAAGAAATGAGCTGCCAGCCATAGTA
TTTTGAAGAGCCTGTTCGGTATGCCTCTGTAACAGCTCTAAAGTATTGGGTTCATGTGGC
AACGGAGGTGGTGGTGGAGGCAAAGGCTGCATCAGACCACCGCTTTCACTCACGGTTGTA
GTGGATGTAGATTGGGTAGCAGAAGATGTAGCATTCTGAGATGACGATACACTTTCACCT
GCACGTGCAGTGGGAGCCGTAGTTGTTAAAGACAATGCTCCTGCAGAACTTCCGTCTGTA
CTTTGCGGTGGCGTTAAAGCTGCAGTACCAGTTAGAGAACCAACTGACGTGGCTACGGGA
GCAATACTGCTGGTAGCAGGGTTAGCTGATCCAACCAACTGATTTTGAAGCTGTTGAATA
ACTTGAAGCTGAATGATCTGCTGCTGCTGCAGGGTGTACAGGGCCGTGTGCAGAGCGGCT
AGATGTGGGACACTGTTGGCACCAATTCCTTGCTGGGCTACTGCTACTCGCGTGTTTTGT
AGAGTCTGTAAAGTAACATTGGTGTCCGGTAAAGAATGAGTGAGAATATAATGAGGTAGA
CTTGGTGGAAGAGAGGCAGCCATAGATTCAACAGGGGTTTTTTTCGTGACATTGCTTACA
ATACTCATACTGTTTTGATTCAGCGATGAAGATTCCACTTTGGAGAATCCGTCAAGCTCT
AGAGGACGATCATCTGCATCAACAGCACTTTCCTGAGAATTCTTTCCAACAATGAGTGGT
GGAAGGTCTTCGCTGTCTGGAGAATCCGGCTTATCGCAGGATGTTTGCCCAAGATAAGAA
AACGACGAAACATCCCGGCTATACCTGTCAGTATCGTCGTTGAAGTCCACAGAAGGAGT
>MY5164_Hrupicola_Temecula
------------------------------------------------------------
--TTGAAGAGCCTGTTCAGTATGCCTCTGTAACAGTTCTAATGTATTGGGTTCATGGGGC
AAAGGAGGTGGTGGTGGAGGCAAGGGCTGCATCAGACCACCGCTTTCACTCACGGTTGTA
GTGGACGTAGATTGGGTAGCAGAAGATGTAGCATTCTGACATGACGATACACTTTCACCT
GCTCGTGCAGTGGGTGCCGTAGTTGTTAAAGACAATGCTCCTGCAGAACTTCCGTCCGTA
CTTTGCGGTGGTGTTAAAGCTGCAGTACCAGTTAGAGAACCAACTGACGTGGCTACAGGA
GCAATACTGCTGGTAGCAGGGTTAGCTGATCCGACCAACTGATTCTGAAGTTGCTGAATA
ACTTGAAGCTGAATGATCTGCTGCTGCTGCAGGGTGTACAGGGCCGTGTGCAGAGCGGCT
AGATGTGGGACACTGTTGGCACCAATTCCTTGCTGGGCTACTGCTACTCGCGTGTTTTGT
AGAGTCTGTAAAGTAACATTGGTGTCCGGTAAAGAATGAGTGAGAATATAATGAGGTAGA
CTTGGTGGAAGAGAGGCAGCCATAGATTCAACTGGAGTTTTTTTCGTGACATTGCTTACA
ATATTCATACTTATTTGATTCAGCGATGAAGATTCCACTTTGGAGAATCCGTCAAGCTCT
AGAGGACGATCATTTGCATCAACAGCACTTTCCTGAGAATTCTTTCCAACAATGAGTGGT
GAAAGGTCTTCGCTGTCTGGAGAAT------------AGGATGTTTGCCCAACATAAGAA
AACGACGAAACATCCCGGCTATACCTGTCAGTTTCG-----------------------
>MY5165_Hrupicola_Temecula
------------------------------------------------------------
------------------GTATGCCTCTGTAACAGTTCTAATGTATTGGGTTCATGGGGC
AAAGGAGGTGGTGGTGGAGGCAAGGGCTGCATCAGACCACCGCTTTCACTCACGGTTGTA
GTGGACGTAGATTGGGTAGCAGAAGATGTAGCATTCTGACATGACGATACACTTTCACCT
GCTCGTGCAGTGGGTGCCGTAGTTGTTAAAGACAATGCTCCTGCAGAACTTCCGTCCGTA
CTTTGCGGTGGTGTTAAAGCTGCAGTACCAGTTAGAGAACCAACTGACGTGGCTACAGGA
GCAATACTGCTGGTAGCAGGGTTAGCTGATCCGACCAACTGATTCTGAAGTTGCTGAATA
ACTTGAAGCTGAATGATCTGCTGCTGCTGCAGGGTGTACAGGGCCGTGTGCAGAGCGGCT
AGATGTGGGACACTGTTGGCACCAATTCCTTGCTGGGCTACTGCTACTCGCGTGTTTTGT
AGAGTCTGTAAAGTAACATTGGTGTCCGGTAAAGAATGAGTGAGAATATAATGAGGTAGA
CTTGGTGGAAGAGAGGCAGCCATAGATTCAACTGGAGTTTTTTTCGTGACATTGCTTACA
ATATTCATACTTATTTGATTCAGCGATGAAGATTCCACTTTGGAGAATCCGTCAAGCTCT
AGAGGACGATCATTTGCATCAACAGCACTTTCCTGAGAATTCTTTCCAACAATGAGTGGT
GAAAGGTCTTCGCTGTCTGGAGAATCTGGCTTATCGCAGGATGTTTGCCCAACATAAGAA
AACGACGAAACATCCCGGCTATACCTGTCAGTTTCGTCGTTGAAGTCCACAGAAGGAGT
>MY5175_Hapachea_HarshawRd_PatagoniaMtns
TCTGATCCAGCACTTATACTACTGAGTCCGTTAAGAAGAAACGAGCTACCAGCCATAGTA
TTTTGAAGAGCCTGTTCGGTATGCCTCTGTAACAGCTCTAAAGTATTGGGTTCATGTGGC
AAAGGAGGTGGTGGTGGAGGCAAAGGCTGCATCAGACCACCGCTTTCACTCACGGTTGTA
GTGGATGTAGATTGGGTAGCAGAAGATGTAGCATTCTGAGATGACGATACACTTTCACCT
GCACGTGCAGTGGGAGCCGTAGTTGTTAAAGACAAGGCCCCTGCAGAACTTCCGTCTGTA
CTTTGCGGTGGAGTTAAAGCTGCAGTACCAGTTAGAGAACCAACTGACGTGGCTACGGGA
GCAATACTGCTGGTAGCAGGGTTAGCTGATCCAACCAACTGATTTTGAAGCTGCTGAATA
ACTTGAAGCTGAATGATCTGCTGCTGCTGCAGGGTGTACAGGGCCGTGTGCAGAGCGGCT
AGATGTGGGACACTGTTGGCACCAATTCCTTGCTGGGCTACTGCTACTCGCGTGTTTTGT
AGAGTCTGTAAAGTAACATTGGTGTCCGGTAAAGAATGAGTGAGAATATAATGAGGTAGA
CTTTGTGGAAGAGAGGCAGCCATCGATTCAACAGGGGTTTTTTTCGTGACATTGCTTACA
ATATTCATACTGTTTTGATTCAGCGATGAAGATTCCACTTTGGAGAATCCGTCAAGCTCT
AGAGGACGACCATCTGCATCAACAGCACTTTCCTGAGAATTCTTTCCAACAATGAGTGGT
GGAAGGTCTTCGCTGTCTGGAGAATCTGGCTTATCGCAGGATGTTTGCCCAAGATAAGAA
AATGACGAAACATCCCGGCTATACCTGTCAGTATCGTCGTTGAAGTCCACAGAAGGAGT
>MY5180_Hapachea_MustrangPk_MustangMtns
TCTGATCCAGCACTTATACTACTGAGTCCGTTAAGAAGAAATGAGCTGCCAGCCATAGTA
TTTTGAAGAGCCTGTTCGGTATGCCTCTGTAACAGCTCTAAAGTATTGGGTTCATGTGGC
AAAGGAGGTGGTGGTGGAGGCAAAGGCTGCATCAGGCCACCGCTTTCACTCACGGTTGTA
GTGGATGTAGATTGGGTAGCAGAAGATGTAGCATTCTGAGATGACGATACACTTTCACCT
GCTCGTGCAGTGGGAGCCGTAGTTGTTAAAGACAATGCTCCTGCAGAACTTCCGTCTGTA
CTTTGCGGTGGCGTTAAAGCTGCAGTACCAGTTAGAGAACCAACTGACGTGGCTACGGGA
GCAATACTGCTGGTAGCAGGGTTAGCTGATCCAACCAACTGATTTTGAAGCTGCTGAATA
ACTTGAAGCTGAATGATCTGCTGCTGCTGCAGGGTGTACAGGGCCGTGTGCAGAGCGGCT
AGATGTGGGACACTGTTGGCACCAATTCCTTGCTGGGCTACTGCTACTCGCGTGTTTTGT
AGAGTCTGTAAAGTAACATTGGTGTCCGGTAAAGAATGAGTGAGAATATAATGAGGTAGA
CTTGGTGGAAGAGAGGCAGCCATAGATTCAACAGGGGTTTTTTTCGTGACATTGCTTACA
ATATTCATATTGTTTTGATTCAGCGATGAAGATTCCACTTTGGAGAATCCGTCAAGCTCT
AGAGGACGATCATCTGCATCAACAGCACTTTCCTGAGAATTCTTTCCAACAATGAGTGGT
GGAAGGTCTTCGCTGTCTGGAGAATCTGGCTTATCGCAGGATGTTTGCCCAAGATAAGAA
AACGACGAAACATCCCGGCTATACCTGTCAGTATCGTCGTTGAAGTCCACAGAAGGAGT
>MY5181_Hapachea_MustrangPk_MustangMtns
TCTGATCCAGCACTTATACTACTGAGTCCGTTAAGAAGAAATGAGCTGCCAGCCATAGTA
TTTTGAAGAGCCTGTTCGGTATGCCTCTGTAACAGCTCTAAAGTATTGGGTTCATGTGGC
AAAGGAGGTGGTGGTGGAGGCAAAGGCTGCATCAGGCCACCGCTTTCACTCACGGTTGTA
GTGGATGTAGATTGGGTAGCAGAAGATGTAGCATTCTGAGATGACGATACACTTTCACCT
GCTCGTGCAGTGGGAGCCGTAGTTGTTAAAGACAATGCTCCTGCAGAACTTCCGTCTGTA
CTTTGCGGTGGCGTTAAAGCTGCAGTACCAGTTAGAGAACCAACTGACGTGGCTACGGGA
GCAATACTGCTGGTAGCAGGGTTAGCTGATCCAACCAACTGATTTTGAAGCTGCTGAATA
ACTTGAAGCTGAATGATCTGCTGCTGCTGCAGGGTGTACAGGGCCGTGTGCAGAGCGGCT
AGATGTGGGACACTGTTGGCACCAATTCCTTGCTGGGCTACTGCTACTCGCGTGTTTTGT
AGAGTCTGTAAAGTAACATTGGTGTCCGGTAAAGAATGAGTGAGAATATAATGAGGTAGA
CTTGGTGGAAGAGAGGCAGCCATAGATTCAACAGGGGTTTTTTTCGTGACATTGCTTACA
ATATTCATACTGTTTTGATTCAGCGATGAAGATTCCACTTTGGAGAATCCGTCAAGCTCT
AGAGGACGATCATCTGCATCAACAGCACTTTCCTGAGAATTCTTTCCAACAATGAGTGGT
GGAAGGTCTTCGCTGTCTGGAGAATCTGGCTTATCGCAGGATGTTTGCCC----------
-------------------TATACCTGTCA-----------------------------
>MY5193_Hapachea_HarshawRd_PatagoniaMtns
TCTGATCCAGCACTTATACTACTGAGTCCGTTAAGAAGAAACGAGCTACCAGCCATAGTA
TTTTGAAGAGCCTGTTCGGTATGCCTCTGTAACAGCTCTAAAGTATTGGGTTCATGTGGC
AAAGGAGGTGGTGGTGGAGGCAAAGGCTGCATCAGACCACCGCTTTCACTCACGGTTGTA
GTGGATGTAGATTGGGTAGCAGAAGATGTAGCATTCTGAGATGACGATACACTTTCACCT
GCACGTGCAGTGGGAGCCGTAGTTGTTAAAGACAAGGCCCCTGCAGAACTTCCGTCTGTA
CTTTGCGGTGGAGTTAAAGCTGCAGTACCAGTTAGAGAACCAACTGACGTGGCTACGGGA
GCAATACTGCTGGTAGCAGGGTTAGCTGATCCAACCAACTGATTTTGAAGCTGCTGAATA
ACTTGAAGCTGAATGATCTGCTGCTGCTGCAGGGTGTACAGGGCCGTGTGCAGAGCGGCT
AGATGTGGGACACTGTTGGCACCAATTCCTTGCTGGGCTACTGCTACTCGCGTGTTTTGT
AGAGTCTGTAAAGTAACATTGGTGTCCGGTAAAGAATGAGTGAGAATATAATGAGGTAGA
CTTTGTGGAAGAGAGGCAGCCATCGATTCAACAGGGGTTTTTTTCGTGACATTGCTTACA
ATATTCATACTGTTTTGATTCAGCGATGAAGATTCCACTTTGGAGAATCCGTCAAGCTCT
AGAGGACGACCATCTGCATCAACAGCACTTTCCTGAGAATTCTTTCCAACAATGAGTGGT
GGAAGGTCTTCGCTGTCTGGAGAATCTGGCTTATCGCAGGATGTTTGCCCAAGATAAGAA
AATGACGAAACATCCCGGCTATACCTGTCAGTATCGTCGTTGAAGTCCACAGAAGGAGT
>MY5194_Hapachea_Ordsummit_MtOrd
--------------------------------------AAATGAGCTGCCAGCCATAGTA
TTTTGAAGAGCCTGTTCGGTATGCCTCTGCAACAGCTCTAAAGTATTGGGTTCATGGGGC
AAAGGAGGTGGTGGTGGAGGCAAGGGCTGCATCAGACCACCGCTTTCACTCACGGTTGTA
GTGGACGTAGATTGGGTAGCAGAAGATGTAGCATTCTGAGATGACGGTACACTTTCCCCT
GCTCGAGCAGTGGGTGCTGTAGTTGTTAAAGACAATGCTCCTGCAGAACTACCGTCCGTA
CTTTGCGGTGGCGTTAAAGCTGCAGTACCAGTTAGAGAACCAACTGATGTGGCTACGGGA
GCTATACTGCTTGAAGCAGGGTTAGATGATCCAACCAACTGATTCTGAAGCTGCTGAATA
ACTTGAAGCTGAATGATCTGCTGCTGCTGCAGGGTGTACAGGGCCGTGTGCAGAGCGGCT
AGATGTGGGACACTGTTGGCACCAATACCTTGCTGGGCTACTGCTACTCGCGTGTTTTGT
AGAGTCTGTAAAGTAACATTGGTGTCCGGTAAAGAATGAGTGAGAATATAATGAGGTAGA
CTTGGT------------------------------------------------------
------------------------------------------------------------
------------------------------------------------------------
------------------------------------------------------------
-----------------------------------------------------------
>MY5195_Hapachea_Ordsummit_MtOrd
TCTGATCCAGCACTTATACTACTGAGTCCGTTTAGAAGAAATGAGCTGCCAGCCATAGTA
TTTTGAAGAGCCTGTTCGGTATGCCTCTGCAACAGCTCTAAAGTATTGGGTTCATGGGGC
AAAGGAGGTGGTGGTGGAGGCAAGGGCTGCATCAGACCACCGCTTTCACTCACGGTTGTA
GTGGACGTAGATTGGGTAGCAGAAGATGTAGCATTCTGAGATGACGGTACACTTTCCCCT
GCTCGAGCAGTGGGTGCTGTAGTTGTTAAAGACAATGCTCCTGCAGAACTACCGTCCGTA
CTTTGCGGTGGCGTTAAAGCTGCAGTACCAGTTAGAGAACCAACTGATGTGGCTACGGGA
GCTATACTGCTTGTAGCAGGGTTAGCTGATCCAACCAACTGATTCTGAAGCTGCTGAATA
ACTTGAAGCTGAATGATCTGCTGCTGCTGCAGGGTGTACAGGGCCGTGTGCAGAGCGGCT
AGATGTGGGACACTGTTGGCACCAATACCTTGCTGGGCTACTGCTACTCGCGTGTTTTGT
AGAGTCTGTAAAGTAACATTGGTGTCCGGTAAAGAATGAGTGAGAATATAATGAGGTAGA
CTTGGTGGAAGAGAGGCAGCCATAGATTCAACAGGGGTTTTTTTCGTGACATTGCTTACA
ATATTCATACTGTTTTGATTCAGCGATGGAGATTCCACTTTGGAGAATCCGTCAAGCTCT
AGAGGACGATCATCCGCATCAACAGCAGTTTCCTGAGAATTCTTTCCAGCAATGAGTGGT
GGAAGGTCTTCGCTGTCTGGAGAATCTGGCTTATCGCAGGATGTTTGCCCAAGATAAGAA
AACGACGAAACATCC--------------------------------------------
>MY5266_Hencina_CerroBolla
TCTGATCCAGCACTTATACTACTGAGTCCGTTAAGAAGAAATGAGCTGCCAGCCATAGTA
TTTTGAAGAGCCTGTTCGGTATGCCTCTGTAACAGCTCTAATGTATTGGGTTCATGGGGC
AAAGGAGGCGGTGGTGGAGGCAAGGGCTGCATCAGACCACCGCTTTCACTCACGGTTATA
GTGGACGTAGATTGGGTAGCAGAAGATGTAGCATTCTGAGATGACGATACGCTTTCACTT
GCCCGTGCAGTGGGTGCCGTAGTTGTTAAAGACAATGCTCCTGCAGAACTTCCGTCCGTA
CTTTGCGGTGGAGTTAAAGCTGCAGTACCAGACAGAGAACCAGCTGATGCGGCTACGGGA
GCAATACTGCTGGTAGCGGGGTTAGCTGATCCGACCAACTGATTTTGAAGCTGCTGAATA
ACTTGAAGCTGAATGATCTGCTGCTGCTGCAGGGTGTACAGGGCCGTGTGCAGAGCGGCT
AGATGTGGGACACTGTTGGCACCAATTCCTTGCTGGGCTACTGCTACTCGCGTGTTTTGT
AGAGTCTGTAAAGTAACATTGGTGTCCGGTAAAGAATGAGTGAGAATATAATGAGGTAGA
CTTGGTGGAAGAGAGGCAGCCATAGATTCAACTGGGTTTTTTTTCGTGACATTGCTTACA
ATATTCATATTGTTTTGATTCAGCGATGAAGATTCCACTTTGGAGAATCCGTCAAGCTCT
AGAGGACGATCATCTGCATCAACAGCACTTTCCTGAGAATTCTTTCCAACAATGAGTGGT
GAAAGATCTTCGCTGTCTGGAGAATCTGGCTTATCGCAGGATGTTTGCCCAAGATAAGAA
AACGACGAAACATCCCGGCTATACCTGTCAGTTTCGTCGTTGAAGTCCACAGAAGGAGT
>MY5267_Hencina_CerroBolla
----------------------------------GAAGAAATGAGCTGCCAGCCATAGTA
TTTTGAAGAGCCTGTTCGGTATGCCTCTGTAACAGCTCTAATGTATTGGGTTCATGGGGC
AAAGGAGGCGGTGGTGGAGGCAAGGGCTGCATCAGACCACCGCTTTCACTCACGGTTATA
GTGGACGTAGATTGGGTAGCAGAAGATGTAGCATTCTGAGATGACGATACGCTTTCACTT
GCCCGTGCAGTGGGTGCCGTAGTTGTTAAAGACAATGCTCCTGCAGAACTTCCGTCCGTA
CTTTGCGGTGGAGTTAAAGCTGCAGTACCAGACAGAGAACCAGCTGATGCGGCTACGGGA
GCAATACTGCTGGTAGCGGGGTTAGCTGATCCGACCAACTGATTTTGAAGCTGCTGAATA
ACTTGAAGCTGAATGATCTGCTGCTGCTGCAGGGTGTACAGGGCCGTGTGCAGAGCGGCT
AGATGTGGGACACTGTTGGCACCAATTCCTTGCTGGGCTACTGCTACTCGCGTGTTTTGT
AGAGTCTGTAAAGTAACATTGGTGTCCGGTAAAGAATGAGTGAGAATATAATGAGGTAGA
CTTGGTGGAAGAGAGGCAGCCATAGATTCAACTGGGTTTTTTTTCGTGACATTGCTTACA
ATATTCATATTGTTTTGATTCAGCGATGAAGATTCCACTTTGGAGAATCCGTCAAGCTCT
AGAGGACGATCATCTGCATCAACAGCACTTTCCTGAGAATTCTTTCCAACAATGAGTGGT
GAAAGGTCTTCGCTGTCTGGAGAATCTGGCTTATCGCAGGATGTTTGCCCAAGATAAGAA
AACGACGAAACATCCCGGCTATACCTGTCAGTTTCGTCGTTGAAGTCCACAGAAGGAGT
>MY5269_Hexurella_GuadalupeValley
TCTGATCCAGCACTTATACTACTGAGTCCGTTAAGAAGAAATGAGCTGCCAGCCATAGTA
TTTTGAAGAGCCTGTTCGGTATGCCTCTGTAACAGCTCTAATGTATTGGGTTCATGGGGC
AAAGGAGGCGGTGGTGGAGGCAAGGGCTGCATCAGACCACCGCTTTCACTCACGGTTATA
GTGGACGTAGATTGGGTAGCAGAAGATGTAGCATTCTGAGATGACGATACACTTTCACCT
GCCCGTGCAGTGGGTGCCGTAGTTGTTAAAGACAATGCTCCTGCAGAACTTCCGTCCGTA
CTTTGCGGTGGCGTTAAAGCTGCAGTACCAGACAGAGAACCAACTGATGTGGCTACTGGA
GCAATACTGCTAGTAGCGGGGTTAGCTGATCCGACCAATTGATTTTGAAGCTGCTGAATA
ACTTGAAGCTGAATGATCTGCTGCTGCTGCAGGGTGTACAGGGCCGTGTGCAGAGCGGCT
AGATGTGGGACACTGTTGGCACCAATTCCTTGCTGAGCTACTGCTACTCGCGTGTTTTGT
AGAGTCTGTAAAGTAACATTGGTGTCCGGTAAAGAATGAGTGAGAATATAATGAGGTAGA
TTTGGTGGAAGAGAGGCAGCCATAGATTCAACTGGGGTTTTTTTCGTGACATTGCTTACA
ATATTCATACTGTTTTGATTCAGCGATGAAGATTCCACTTTGGACAATCCGTCAAGCTCT
AGAGGACGATCATCTGCATCAACAGCACTTTCCTGAGAATTCTTTCCAACAATGAGTGGT
GAAAGATCTTCGCTGTCTGGAGAATCTGGCTTATCGCAGGATGTTTGCCCAAGATAAGAA
AACGACGAAACATCCCGGCTATACCTGTCAGTTTCGTCGTTGAAGTCCACAGAAGGAGT
>MY5271_Hexurella_GuadalupeValley
TCTGATCCAGCACTTATACTACTGAGTCCGTTAAGAAGAAATGAGCTGCCAGCCATAGTA
TTTTGAAGAGCCTGTTCGGTATGCCTCTGTAACAGCTCTAATGTATTGGGTTCATGGGGC
AAAGGAGGCGGTGGTGGAGGCAAGGGCTGCATCAGACCACCGCTTTCACTCACGGTTATA
GTGGACGTAGATTGGGTAGCAGAAGATGTAGCATTCTGAGATGACGATACACTTTCACCT
GCCCGTGCAGTGGGTGCCGTAGTTGTTAAAGACAATGCTCCTGCAGAACTTCCGTCCGTA
CTTTGCGGTGGCGTTAAAGCTGCAGTACCAGACAGAGAACCAACTGATGTGGCTACTGGA
GCAATACTGCTAGTAGCGGGGTTAGCTGATCCGACCAATTGATTTTGAAGCTGCTGAATA
ACTTGAAGCTGAATGATCTGCTGCTGCTGCAGGGTGTACAGGGCCGTGTGCAGAGCGGCT
AGATGTGGGACACTGTTGGCACCAATTCCTTGCTGAGCTACCGCTACTCGCGTGTTTTGT
AGAGTCTGTAAAGTAACATTGGTGTCCGGTAAAGAATGAGTGAGAATATAATGAGGTAGA
TTTGGTGGAAGAGAGGCAGCCATAGATTCAACTGGGGTTTTTTTCGTGACATTGCTTACA
ATATTCATACTGTTTTGATTCAGCGATGAAGATTCCACTTTGGACAATCCGTCAAGCTCT
AGAGGACGATCATCTGCATCAACAGCACTTTCCTGAGAATTCTTTCCAACAATGAGTGGT
GAAAGATCTTCGCTGTCTGGAGAATCTGGCTTATCGCAGGATGTTTGCCCAAGATAAGAA
AACGACGAAACATCCCGGCTATACCTGTCAGTTTCGTCGTTGAAGTCCACAGAAGGAGT
>MY5276_Hexurella_SanPedro_Martir
TCTGATCCAGCACTTATACTACTGAGTCCGTTAAGAAGAAATGAGCTGCCAGCCATAGTA
TTTTGAAGAGCCTGTTCGGTATGCCTCTGTAACAGCTCTAATGTATTGGGTTCATGGGGC
AAAGGAGGCGGTGGTGGAGGCAAGGGCTGCATCAGACCACCGCTTTCACTCACGGTTATA
GTGGACGTAGATTGGGTAGCAGAAGATGCAGCATTCTGAGATGACGATACACTTTCACCT
GCCCGTGCAGTGGGTGCCGTAGTTGTTAAAGACAATGCTCCTGCAGAACTTCCGTCCGTA
CTTTGCGGTGGCGTTAAAGCTGCAGTACCAGACAGAGAACCAACTGATGTGGCTACGGGA
GCAATACTGCTGGTAGCGGGGTTAGCTGATCCGACCAACTGATTTTGAAGCTGCTGAATA
ACTTGAAGCTGAATGATCTGCTGCTGCTGCAGGGTGTACAGGGCCGTGTGCAGAGCGGCT
AGATGTGGGACACTATTGGCACCAATTCCTTGCTGGGCTACTGCTACTCGCGTGTTTTGT
AGAGTCTGTAAAGTAACATTGGTGTCCGGTAAAGAATGAGTGAGAATATAATGAGGTAGA
CTTGGTGAAAGAGAGGCAGCCATAGATTCAACTGGGTTTTTTTTCGTGACATTGCTTACA
ATATTCATACTGTTTTGATTCAGCGATGAAGATTCCACTTTGGAGAATCCGTCAAGCTCT
AGAGGACGATCATCTGCATCAACAGCACTTTCCTGAGAATTCTTTCCAACAATGAGTGGT
GAAAGGTCTTCGCTGTCTGGAGAATCTGGCTTATCGCAGGATGTTTGCCCAAGATAAGAA
AACGACGAAACATCCCGGCTATACCTGTCAGTTTCGTCGTTGAAGTCCACAGAAGGAGT
>MY5277_Hexurella_SanPedro_Martir
TCTGATCCAGCACTTATACTACTGAGTCCGTTAAGAAGAAATGAGCTGCCAGCCATAGTA
TTTTGAAGAGCCTGTTCGGTATGCCTCTGTAACAGCTCTAATGTATTGGGTTCATGGGGC
AAAGGAGGCGGTGGTGGAGGCAAGGGCTGCATCAGACCACCGCTTTCACTCACGGTTATA
GTGGACGTAGATTGGGTAGCAGAAGATGCAGCATTCTGAGATGACGATACACTTTCACCT
GCCCGTGCAGTGGGTGCCGTAGTTGTTAAAGACAATGCTCCTGCAGAACTTCCGTCCGTA
CTTTGCGGTGGCGTTAAAGCTGCAGTACCAGACAGAGAACCAACTGATGTGGCTACGGGA
GCAATACTGCTGGTAGCGGGGTTAGCTGATCCGACCAACTGATTTTGAAGCTGCTGAATA
ACTTGAAGCTGAATGATCTGCTGCTGCTGCAGGGTGTACAGGGCCGTGTGCAGAGCGGCT
AGATGTGGGACACTATTGGCACCAATTCCTTGCTGGGCTACTGCTACTCGCGTGTTTTGT
AGAGTCTGTAAAGTAACATTGGTGTCCGGTAAAGAATGAGTGAGAATATAATGAGGTAGA
CTTGGTGAAAGAGAGGCAGCCATAGATTCAACTGGGTTTTTTTTCGTGACATTGCTTACA
ATATTCATACTGTTTTGATTCAGCGATGAAGATTCCACTTTGGAGAATCCGTCAAGCTCT
AGAGGACGATCATCTGCATCAACAGCACTTTCCTGAGAATTCTTTCCAACAATGAGTGGT
GAAAGGTCTTCGCTGTCTGGAGAATCTGGCTTATCGCAGGATGTTTGCCCAAGATAAGAA
AACGACGAAACATCCCGGCTATACCTGTCAGTTTCGTCGTTGAAGTCCACAGAAGGAGT
>MY5280_Hexurella_ArroyoSalado
TCTGATCCAGCACTTATACTACTGAGTCCGTTAAGAAGAAATGAACTGCCAGCCATAGTA
TTTTGAAGAGCCTGTTCGGTATGCCTCTGTAACAGCTCTAATGTATTGGGTTCATGGGGC
AAAGGAGGCGGTGGTGGAGGCAAGGGCTGCATCAGACCACCGCTTTCACTCACGGTTATA
GTGGACGTAGATTGGGTAGCAGAAGATGTAGCATTCTGAGATGACGATACACTTTCACCT
GCTCGTGCAGTGGGTGCCGTAGTTGTTAAAGACAATGCTCCTGCAGAACTTCCGTCCGTA
CTTTGCGGTGGCGTTAAAGCTGCAGTACCAGTTAGAGAACCAACTGACGTGGCTACGGGA
GCAATACTGCTGGTAGCAGGGTTAGCTGATCCGACCAACTGATTTTGAAGCTGCTGAATA
ACTTGAAGCTGAATGATCTGCTGCTGCTGCAGGGTGTACAGGGCCGTGTGCAGAGCGGCT
AGATGTGGGACACTGTTGGCACCAATTCCTTGCTGGGCTACTGCTACTCGCGTGTTTTGT
AAAGTCTGTAAAGTAACATTGGTGTCCGGTAAAGAATGAGTGAGAATATAATGAGGTAGA
CTTGGTGGAAGAGAGGCAGCCGTAGATTCAACTGGGGTTTTTTTCGTGCCATTGCTTACA
ATATTCATACTGTTTTGATTCAACGATGAAGATTCCACTTTGGAGAATCCGTCAAGCTCT
AGAGGACGATCATCTGCATCAACAGCACTTTCCTGAGAATTCTTTCCAACAATGAGTGGT
GAAAGGTCTTCGCTGTCTGGAGAATCTGGCTTATCGCAGGATGTTTGCCCAAGATAAGAA
AACGACGAAACATCCCGGCTATACCTGTCAGTTTCGTCGTTGAAGTCCACAGAAGGAGT
>MY5282_Hexurella_ArroyoSalado
TCTGATCCAGCACTTATACTACTGAGTCCGTTAAGAAGAAATGAACTGCCAGCCATAGTA
TTTTGAAGAGCCTGTTCGGTATGCCTCTGTAACAGCTCTAATGTATTGGGTTCATGGGGC
AAAGGAGGCGGTGGTGGAGGCAAGGGCTGCATCAGACCACCGCTTTCACTCACGGTTATA
GTGGACGTAGATTGGGTAGCAGAAGATGTAGCATTCTGAGATGACGATACACTTTCACCT
GCTCGTGCAGTGGGTGCCGTAGTTGTTAAAGACAATGCTCCTGCAGAACTTCCGTCCGTA
CTTTGCGGTGGCGTTAAAGCTGCAGTACCAGTTAGAGAACCAACTGACGTGGCTACGGGA
GCAATACTGCTGGTAGCAGGGTTAGCTGATCCGACCAACTGATTTTGAAGCTGCTGAATA
ACTTGAAGCTGAATGATCTGCTGCTGCTGCAGGGTGTACAGGGCCGTGTGCAGAGCGGCT
AGATGTGGGACACTGTTGGCACCAATTCCTTGCTGGGCTACTGCTACTCGCGTGTTTTGT
AAAGTCTGTAAAGTAACATTGGTGTCCGGTAAAGAATGAGTGAGAATATAATGAGGTAGA
CTTGGTGGAAGAGAGGCAGCCGTAGATTCAACTGGGGTTTTTTTCGTGACATTGCTTACA
ATATTCATACTGTTTTGATTCAACGATGAAGATTCCACTTTGGAGAATCCGTCAAGCTCT
AGAGGACGATCATCTGCATCAACAGCACTTTCCTGAGAATTCTTTCCAACAATGAGTGGT
GAAAGGTCTTCGCTGTCTGGAGAATCTGGCTTATCGCAGGATGTTTGCCCAAGATAAGAA
AACGACGAAACATCCCGGCTATACCTGTCAGTTTCGTCGTTGAAGTCCACAGAAGGAGT
>MY5286_Hrupicola_SweetwaterSpr_OrdMtn
TCTGATCCAGCACTTATACTACTGAGTCCGTTAAGAAGAAATGAGCTGCCAGCCATAGTA
TTTTGAAGAGCCTGTTCGGTATGCCTCTGTAACAGCTCTAATGTATTGGGTTCATGGGGC
AAAGGAGGTGGTGGTGGAGGCAAGGGCTGCATCAGACCACCGCTTTCACTCACGGTTGTA
GTGGACGTAGATTGGGTAGCAGAAGATGTAGCATTCAGAGATGACGATACACTTTCACCT
GCTCGTGCAGTGGGTGCCGTAGTTGTTAAAGACAATGCTCCTGCAGAACTTCCGTCCGTA
CTTTGCGGTGGCGTTAAAGCTGCAGTACCAGTTAGAGAACCAACTGACGTGGCTACGGGA
GCAATACTGCTGGTAGCAGGGTTAGCTGATCCGACCAACTGATTCTGAAGCTGCTGAATA
ACTTGAAGCTGAATGATCTGCTGCTGCTGCAGGGTGTACAGGGCCGTGTGCAGAGCGGCT
AGATGTGGGACATTGTTGGCACCAATTCCTTGCTGGGCTACTGCTACTCGCGTGTTTTGT
AGAGTCTGTAAAGTAACATTGGTGTCCGGTAAAGAATGAGTGAGAATATAATGAGGTAGA
CTTGGTGGAAGAGAGGCAGCCATAGATTCAACTGGGGTTTTTTTCGTGACATTGCTTACA
ATATTCATACTGTTTTGATTCAGCGATGAAGATTCCACTTTGGAGAATCCGTCAAGCTCT
AGAGGACGATCATCTGCATCAACAGCACTTTCCTGAGAATTCTTTCCAACAGTGAGTGGG
GAAAGGTCTTCGCTGTCTGGAGAATCTGGCTTATCGCAGGATGTTTGCCCAAGATAAGAA
AACGACGAAACATCCCGGCTATACCTGTCAGTTTCGTCGTTGAAGTCCACAGAAGGAGT
>MY5287_Hrupicola_SweetwaterSpr_OrdMtn
------------------------------------------------------------
--------------------ATGCCTCTGTAACAGCTCTAATGTATTGGGTTCATGGGGC
AAAGGAGGTGGTGGTGGAGGCAAGGGCTGCATCAGACCACCGCTTTCACTCACGGTTGTA
GTGGACGTAGATTGGGTAGCAGAAGATGTAGCATTCAGAGATGACGATACACTTTCACCT
GCTCGTGCAGTGGGTGCCGTAGTTGTTAAAGACAATGCTCCTGCAGAACTTCCGTCCGTA
CTTTGCGGTGGCGTTAAAGCTGCAGTACCAGTTAGAGAACCAACTGACGTGGCTACGGGA
GCAATACTGCTGGTAGCAGGGTTAGCTGATCCGACCAACTGATTCTGAAGCTGCTGAATA
ACTTGAAGCTGAATGATCTGCTGCTGCTGCAGGGTGTACAGGGCCGTGTGCAGAGCGGCT
AGATGTGGGACATTGTTGGCACCAATTCCTTGCTGGGCTACTGCTACTCGCGTGTTTTGT
AGAGTCTGTAAAGTAACATTGGTGTCCGGTAAAGAATGAGTGAGAATATAATGAGGTAGA
CTTGGTGGAAGAGAGGCAGCCATAGATTCAACTGGGGTTTTTTTCGTGACATTGCTTACA
ATATTCATACTGTTTTGATTCAGCGATGAAGATTCCACTTTGGAGAATCCGTCAAGCTCT
AGAGGACGATCATCTGCATCAACAGCACTTTCCTGAGAATTCTTTCCAACAGTGAGTGGG
GAAAGGTCTTCGCTGTCTGGAGAATCTGGCTTATCGCAGGATGTTTGCCCAAGATAAGAA
AACG-------------------------------------------------------
>MY5288_Hrupicola_Deadman_Hills
TCTGATCCAGCACTTATACTACTGAGTCCGTTAAGAAGAAATGAGCTGCCAGCCATAGTA
TTTTGAAGAGCCTGTTCGGTATGCCTCTGTAACAGCTCTAATGTATTGGGTTCATGGGGC
AAAGGAGGTGGTGGTGGAGGCAAGGGCTGCATCAGACCACCGCTTTCACTCACGGTTGTA
GTGGACGTAGATTGGGTAGCAGAAGATGTAGCATTCTGAGATGACGATACACTTTCACCT
GCTCGTGCAGTGGGTGCCGTAGTTGTTAAAGACAATGCTCCTGCAGAACTTCCGTCCGTA
CTTTGCGGTGGCGTTAAAGCTGCAGTACCAGTTAGAGAACCAACTGACGTGGCTACGGGA
GCAATACTGCTGGTAGCAGGGTTAGCTGATCCTACCAACTGATTCTGAAGCTGCTGAATA
ACTTGAAGCTGAATGATCTGCTGCTGCTGCAGGGTGTACAGGGCCGTGTGCAGAGCGGCT
AGATGTGGGACACTGTTGGCACCAATTCCTTGCTGGGCTACTGCTACTCGCGTGTTTTGT
AGAGTCTGTAAAGTAACATTGGTGTCCGGTAAAGAATGAGTGAGAATATAATGAGGTAGA
CTTGGTGGAAGAGAGGCAGCCATAGATTCAACTGGGTTTTTTTTCGTGACATTGCTTACA
ATATTCATACTGTTTTGATTCAGCGATGATGATTCCACTTTGGAGAATCCGTCAAGCTCT
AGAGGACGATCATCTGCATCAACAGCACTTTCCTGAGAATTCTTTCCAACAGTGAGTGGT
GAAAGGTCTTCGCTGTCTGGAGAATCTGGCTTATCGCAGGATGTTTGCCCAAGATAAGAA
AACGACGAAACATCCCGACTATACCTGTCAGTTTCGTCGTTGAAGTCCACAGAAGGAGT
>MY5289_Hrupicola_Deadman_Hills
TCTGATCCAGCACTTATACTACTGAGTCCGTTAAGAAGAAATGAGCTGCCAGCCATAGTA
TTTTGAAGAGCCTGTTCGGTATGCCTCTGTAACAGCTCTAATGTATTGGGTTCATGGGGC
AAAGGAGGTGGTGGTGGAGGCAAGGGCTGCATCAGACCACCGCTTTCACTCACGGTTGTA
GTGGACGTAGATTGGGTAGCAGAAGATGTAGCATTCTGAGATGACGATACACTTTCACCT
GCTCGTGCAGTGGGTGCCGTAGTTGTTAAAGACAATGCTCCTGCAGAACTTCCGTCCGTA
CTTTGCGGTGGCGTTAAAGCTGCAGTACCAGTTAGAGAACCAACTGACGTGGCTACGGGA
GCAATACTGCTGGTAGCAGGGTTAGCTGATCCTACCAACTGATTCTGAAGCTGCTGAATA
ACTTGAAGCTGAATGATCTGCTGCTGCTGCAGGGTGTACAGGGCCGTGTGCAGAGCGGCT
AGATGTGGGACACTGTTGGCACCAATTCCTTGCTGGGCTACTGCTACTCGCGTGTTTTGT
AGAGTCTGTAAAGTAACATTGGTGTCCGGTAAAGAATGAGTGAGAATATAATGAGGTAGA
CTTGGTGGAAGAGAGGCAGCCATAGATTCAACTGGGTTTTTTTTCGTGACATTGCTTACA
ATATTCATACTGTTTTGATTCAGCGATGATGATTCCACTTTGGAGAATCCGTCAAGCTCT
AGAGGACGATCATCTGCATCAACAGCACTTTCCTGAGAATTCTTTCCAACAGTGAGTGGT
GAAAGGTCTTCGCTGTCTGGAGAATCTGACTTATCGCAGGATGTTTGCCCAAGATAAGAA
AACGACGAAACATCCCGACTATACCTGTCAGTTTCGTCGTTGAAGTCCACAGAAGGAGT
>MY5309_Hapachea_JohnnyLyon_Hills
---------------------------------AGAAGAAATGAGCTGCCAGCCATAGTA
TTTTGAAGAGCCTGTTCGGTATGCCTCTGTAACAGCTCTAAAGTATTGGGTTCATGTGGC
AAAGGAGGTGGTGGTGGAGGCAAAGGCTGCATCAGGCCACCGCTTTCACTCACGGTTGCA
GTGGATGTAGATTGGGTAGCAGAAGATGTAGCATTCTGAGATGACGATACACTTTCACCT
GCTCGTGCAGAGGGAGCCGTAGTTGTTAAAGACAATGCTCCTGCAGAACTTCCGTCTGTA
CTTTGCGGTGGCGTTAAAGCTGCAGTACCAGTTAGAGAACCAACTGACGTGGCTACGGGA
GCAATACTGCTGGCAGCAGGGTTAGCTGATCCAACCAACTGATTTTGAAGCTGCTGAATA
ACTTGAAGCTGAATGATCTGCTGCTGCTGCAGGGTGTACAGGGCCGTGTGCAGAGCGGCT
AGATGTGGGACACTGTTGGCACCAATTCCTTGCTGGGCTACTGCTACTCGCGTGTTTTGT
AGAGTCTGTAAAGTAACATTGGTGTCCGGTAAAGAATGAGTGAGAATATAATGAGGTAGA
CTTGGTGGAAGAGAGGCAGCCATAGATTCAACAGGGGATTTTTTCGTGACATTGCTTACA
ATATTCATACTGTTTTGATTCAGCGATGAAGATTCCACTTTGGAGAATCCGTCAAGCTCT
AGAGGACGATCATCTGCATCAACAGCACTTTCCTGAGAATTCTTTCCAACAATGAGTGGT
GGAAGGTCTTCGCTGTCCGGAGAATCTGGC------------------------------
-----------------------------------------------------------
>MY5310_Hexurella_AntelopeCyn_CerbatMtns
------------------------------------------------------------
---------------------------------------AAAGTATTGGGTTCATGGGGC
AAAGGAGGTGGTGGTGGAGGCAAGGGCTGCATCAGACCACCGCTTTCACTCGCGGTTGTA
GTGGACGTAGATTGGGTAGCAGAAGATGTTGCATTCTGGGATGACGGTACACTTTCCCCT
GCTCGAGCAGTGGGTGCTGTAGTTGTTAAAGACAATGCTCCTGCAGAACTTCCGTCCGTA
CTTTGCGGTGGCGTTAAAGCTGCAGTACCAGTTAGAGAACCAACTGACGTGGCTACGGGA
GCTATACTGCTTGTAGCAGGGTGGGCTGATCCAACCAACTGATTCTGAAGCTGCTGAATA
ACTTGAAGCTGAATGATCTGCTGCTGCTGCAGGGTGTACAGGGCCGTGTGCAGAGCGGCG
AGATGTGGGACACTGTTGGCACCAATTCCTTGCTGGGCTACTGCTACTCGCGTGTTTTGT
AGAGTCTGTAAAGTAACATTGGTGTCCGGTAAAGAATGAGTGAGAATATAATGAGGTAGA
CT---TGGAAGAGAGGCAGCCATAGATTCAACAGGGGTTTTTTTCGTGACATTGCTTACA
ATATTCATACTGTTTTGATTCAGCGATGAAGATTCCACTTTGGAGAATCCGTCAAGCTCT
AGAGGACGATCATCCGCATCAACAGCAGTTTCCTGAGAATTCTTTCCAACAATGAGTGGT
GGAAGGTCTTCGCTGTCTGGAGAATCTG--------------------------------
-----------------------------------------------------------
>MY5311_Hexurella_AntelopeCyn_CerbatMtns
------------------------------------------------------------
-------------------TATGCCTCTGTA--------AAAGTATTGGGTTCATGGGGC
AAAGGAGGTGGTGGTGGAGGCAAGGGCTGCATCAGACCACCGCTTTCACTCGCGGTTGTA
GTGGACGTAGATTGGGTAGCAGAAGATGTTGCATTCTGGGATGACGGTACACTTTCCCCT
GCTCGAGCAGTGGGTGCTGTAGTTGTTAAAGACAATGCTCCTGCAGAACTTCCGTCCGTA
CTTTGCGGTGGCGTTAAAGCTGCAGTACCAGTTAGAGAACCAACTGACGTGGCTACGGGA
GCTATACTGCTTGTAGCAGGGTGGGCTGATCCAACCAACTGATTCTGAAGCTGCTGAATA
ACTTGAAGCTGAATGATCTGCTGCTGCTGCAGGGTGTACAGGGCCGTGTGCAGAGCGGCG
AGATGTGGGACACTGTTGGCACCAATTCCTTGCTGGGCTACTGCTACTCGCGTGTTTTGT
AGAGTCTGTAAAGTAACATTGGTGTCCGGTAAAGAATGAGTGAGAATATAATGAGGTAGA
CT---TGGAAGAGAGGCAGCCATAGATTCAACAGGGGTTTTTTTCGTGACATTGCTTACA
ATATTCATACTGTTTTGATTCAGCGATGAAGATTCCACTTTGGAGAATCCGTCAAGCTCT
AGAGGACGATCATCCGCATCAACAGCAGTTTCCTGAGAATTCTTTCCAACAATGAGTGGT
GGAAGGTCTTCGCTGTCTGGAGAATCTGGCTTATCGCAGGATGTT---------------
-----------------------------------------------------------
>MY5312_Hexurella_FoxCyn_MusicMtns
------------------------------------------------------------
--------------TTCGGTATGCCTCTGTAACAGCTCTAAAGTATTGGGTTCATGGGGC
AAAGGAGGTGGTGGTGGAGGCAAGGGCTGCATCAGACCACCGCTTTCACTCGCGGTTGTA
GTGGACGTAGATTGGGTAGCAGAAGATGTTGCATTCTGGGATGACGGTACACTTTCCCCT
GCTCGAGCAGTGGGTGCTGTAGTTGTTAAAGACAATGCTCCTGCAGAACTTCCGTCCGTA
CTTTGCGGTGGCGTTAAAGCTGCAGTACCAGTTAGAGAACCAACTGACGTGGCTACGGGA
GCTATACTGCTTGTAGCAGGGTGGGCTGATCCAACCAACTGATTCTGAAGCTGCTGAATA
ACTTGAAGCTGAATGATCTGCTGCTGCTGCAGGGTGTACAGGGCCGTGTGCAGAGCGGCG
AGATGTGGGACACTGTTGGCACCAATTCCTTGCTGGGCTACTGCTACTCGCGTGTTTTGT
AGAGTCTGTAAAGTAACATTGGTGTCCGGTAAAGAATGAGTGAGAATATAATGAGGTAGA
CT---TGGAAGAGAGGCAGCCATAGATTCAACAGGGGTTTTTTTCGTGACATTGCTTACA
ATATTCATACTGTTTTGATTCAGCGATGAAGATTCCACTTTGGAGAATCCGTCAAGCTCT
AGAGGACGATCATCCGCATCAACAGCAGTTTCCTGAGAATTCTTTCCAACAATGAGTGGT
GGAAGGTCTTCGCTGTCTGGAGAATCTGGCTTATCGCAGGATGTTTGCCCAAGA------
-----------------------------------------------------------
>MY5313_Hexurella_FoxCyn_MusicMtns
------------------------------------------------------------
----------------CGGTATGCCTCTGTAAC-GCTCTAAAGTATTGGGTTCATGGGGC
AAAGGAGGTGGTGGTGGAGGCAAGGGCTGCATCAGACCACCGCTTTCACTCGCGGTTGTA
GTGGACGTAGATTGGGTAGCAGAAGATGTTGCATTCTGGGATGACGGTACACTTTCCCCT
GCTCGAGCAGTGGGTGCTGTAGTTGTTAAAGACAATGCTCCTGCAGAACTTCCGTCCGTA
CTTTGCGGTGGCGTTAAAGCTGCAGTACCAGTTAGAGAACCAACTGACGTGGCTACGGGA
GCTATACTGCTTGTAGCAGGGTGGGCTGATCCAACCAACTGATTCTGAAGCTGCTGAATA
ACTTGAAGCTGAATGATCTGCTGCTGCTGCAGGGTGTACAGGGCCGTGTGCAGAGCGGCG
AGATGTGGGACACTGTTGGCACCAATTCCTTGCTGGGCTACTGCTACTCGCGTGTTTTGT
AGAGTCTGTAAAGTAACATTGGTGTCCGGTAAAGAATGAGTGAGAATATAATGAGGTAGA
CT---TGGAAGAGAGGCAGCCATAGATTCAACAGGGGTTTTTTTCGTGACATTGCTTACA
ATATTCATACTGTTTTGATTCAGCGATGAAGATTCCACTTTGGAGAATCCGTCAAGCTCT
AGAGGACGATCATCCGCATCAACAGCAGTTTCCTGAGAATTCTTTCCAACAATGAGTGGT
GGAAGGTCTTCGCTGTCTGGAGAATCTGGCTTATCGCAGGATGTTTGC------------
-----------------------------------------------------------
>MY5314_Hexurella_Grasshopper_BrushyMtn
---------------------------------------------CTGCCAGCCATAGTA
TTTTGAAGAGCCTGTTCGGTATGCCTCTGTAACAGCTCTAAAGTATTGGGTTCATGGGGC
AAAGGAGGTGGTGGTGGAGGCAAGGGCTGCATCAGACCACCGCTTTCACTCGCGGTTGTA
GTGGACGTAGATTGGGTAGCAGAAGATGTAGCATTCTGGGATGACGGTACACTTTCCCCT
GCTCGAGCAGTGGGTGCTGTAGTTGTTAAAGACAATGCTCCTGCAGAACTTCCGTCCGTA
CTTTGCGGTGGCGTTAAAGCTGGAGTACCAGTTAGAGAACCAACTGACGTGGCTACGGGA
GCTATACTGCTTGTAGCAGGGTTAGCTGATCCAACCAACTGATTCTGAAGCTGCTGAATA
ACTTGAAGCTGAATGATCTGCTGCTGCTGCAGGGTGTACAGGGCCGTGTGCAGAGCGGCT
AGATGTGGGACACTGTTGGCACCAATTCCTTGCTGGGCTACTGCTACTCGCGTGTTTTGT
AGAGTCTGTAAAGTAACATTGGTGTCCGGTAAAGAATGAGTGAGAATATAATGAGGTAGA
CTTGGTGGAAGAGAGGCAGCCATAGATTCAACAGGGGTTTTTTTCGTGACATTGCTTACA
ATATTCATACTGTTTTGATTCAGCGATGAAGATTCCACTTTGGAGAATCCGTCAAGCTCT
AGAGGACGATCATCCGCATCAACAGCAGTTTCCTGAGAATTCTTTCCAACA---------
------------------------------------------------------------
-----------------------------------------------------------
>MY5315_Hexurella_WagonerRd_BradshawMtns
TCTGATCCAGCACTTATACTACTGAGTCCGTTTAGAAGAAATGAGCTGCCAGCCATAGTA
TTTTGAAGAGCCTGTTCGGTATGCCTCTGTAACAGCTCTAAAGTATTGGGTTCATGGGGC
AAAGGAGGTGGTGGTGGAGGCAAGGGCTGCATCAGACCACCGCTTTCACTCACGGTTGTA
GTGGACGTAGATTGGGTAGCAGAAGATGTAGCATTCTGAGATGACGATACACTTTCCCCT
GCTCGAGCAGTGGGTGCTGTTGTTGTTAAAGACAATGCTCCTGCAGAACTTCCGTCCGTA
CTTTGCGGTGGCGTTAAAGCTGCAGTACCAGTTAGAGAACCAACTGACGTGGCTACGGGA
GCAATACTGCTGGTAGCAGGGTTAGCTGATCCAACCAACTGATTCTGAAGCTGCTGAATA
ACTTGAAGCTGAATGATCTGCTGCTGCTGCAGGGTGTACAGGGCCGTGTGCAGAGCGGCT
AGATGTGGGACACTGTTGGCACCAATTCCTTGCTGGGCTACTGCTACTCGCGTGTTTTGC
AGAGTCTGTAAAGTAACATTGGTGTCCGGTAAAGAATGAGTGAGAATATAATGAGGTAGA
CTTGGTGGAAGAGAGGCAGCCATAGATTCAACAGGGTTTTTTTTCGTGACATTGCTTACA
ATATTCATACTGTTTTGATTCAGCGATGAAGATTCCACTTTGGAGAATCCGTCAAGCTCT
AGAGGACGATCATCCGCATCAACAGCAGTTTCCTGAGAATTCTTTCCAACAATGAGTGGT
GGAAGGTCTTCGCTCTCTGGAGAATCTGGCTTATCGCAGGATGTTTGCCCAAGATAAGAA
AACGACGAAACATCCCGACTATACCTGTCGGTATCGTCATTGAAGTCCACAGAAGGAGT
>MY5316_Hexurella_WagonerRd_BradshawMtns
TCTGATCCAGCACTTATACTACTGAGTCCGTTTAGAAGAAATGAGCTGCCAGCCATAGTA
TTTTGAAGAGCCTGTTCGGTATGCCTCTGTAACAGCTCTAAAGTATTGGGTTCATGGGGC
AAAGGAGGTGGTGGTGGAGGCAAGGGCTGCATCAGACCACCGCTTTCACTCACGGTTGTA
GTGGACGTAGATTGGGTAGCAGAAGATGTAGCATTCTGAGATGACGATACACTTTCCCCT
GCTCGAGCAGTGGGTGCTGTTGTTGTTAAAGACAATGCTCCTGCAGAACTTCCGTCCGTA
CTTTGCGGTGGCGTTAAAGCTGCAGTACCAGTTAGAGAACCAACTGACGTGGCTACGGGA
GCAATACTGCTGGTAGCAGGGTTAGCTGATCCAACCAACTGATTCTGAAGCTGCTGAATA
ACTTGAAGCTGAATGATCTGCTGCTGCTGCAGGGTGTACAGGGCCGTGTGCAGAGCGGCT
AGATGTGGGACACTGTTGGCACCAATTCCTTGCTGGGCTACTGCTACTCGCGTGTTTTGC
AGAGTCTGTAAAGTAACATTGGTGTCCGGTAAAGAATGAGTGAGAATATAATGAGGTAGA
CTTGGTGGAAGAGAGGCAGCCATAGATTCAACAGGGTTTTTTTTCGTGACATTGCTTACA
ATATTCATACTGTTTTGATTCAGCGATGAAGATTCCACTTTGGAGAATCCGTCAAGCTCT
AGAGGACGATCATCCGCATCAACAGCAGTTTCCTGAGAATTCTTTCCAACAATGAGTGGT
GGAAGGTCTTCGCTCTCTGGAGAATCTGGCTTATCGCAGGATGTTTGCCCAAGATAAGAA
AACGACGAAACATCCCGACTATACCTGTCGGTATCGTCATT---GTCCACAGAAGGAGT
>MY5317_Hrupicola_Cottonwood_SnYsidroMtns
----------CACTTATACTACTGAGTCCGTTAAGAAGAAATGAGCTGCCCGCCATAGTA
TTCTGAAG-------------TGCCTCTGTAACAGTTCTAATGTATTGGGTTCATGGGGC
AAAGGAGGTGGTGGTGGAGGCAAGGGCTGCATCAGACCACCGCTTTCACTCACGGTTGTA
GTGGACGTAGATTGGGTACCAGAAGATGCAGCATTCTGACATGACGATACACTTTCACCT
GCTCGTGCAGTGGGTGCCGTAGTTGTTAAAGACAATGCTCCTGCAGAACTTCCGTCCGTA
CTTTGCGGTGGTGTTAAAGCTGCAGTACCAGTTAGAGAACCAACTGACGTGGCTACAGGA
GCAATACTGCTGGTAGCAGGGTTAGCTGATCCGACCAACTGATTCTGAAGCTGCTGAATA
ACTTGAAGCTGAATGATCTGCTGCTGCTGCAGGGTGTACAGGGCCGTGTGCAGAGCGGCT
AGATGTGGGACACTGTTGGCACCAATTCCTTGCTGGGCTACTGCTACTCGCGTGTTTTGT
AGAGTCTGTAAAGTAACATTGGTGTCCGGTAAAGAATGAGTGAGAATATAATGAGGTAGA
CTTGGTGGAAGAGAGGCAGCCATAG-----------------------------------
-----------------------------------------------------------C
AAAGGA--ATCAACCGTAGCAGATGCAGACCCCAGGATTTAAACTTCGAAAGTGAATGAG
CGACGTC-----------------------------------------------------
-----------------------------------------------------------
