# Supplementary material for: ﻿Species delimitation, biogeography, and natural history of dwarf funnel web spiders (Mygalomorphae, Hexurellidae, Hexurella) from the United States / Mexico borderlands
Source: Zookeys. 2023 Jun 14;1167:109–57. doi: 10.3897/zookeys.1167.103463 (PMC10285686; doi:10.3897/zookeys.1167.103463)
Supplement: Supplementary material 3 — Input matrices, analysis log files, and output tree files for nuclear and mitochondrial analyses [file zookeys-1167-109_article-103463__-s003.zip › uce-200106.fasta]

>MY0059_Hapachea_SantaRitaMtns_MaderaCyn
AAACCGCTTCTACTTCAGTCTTTAAAAGTAAAGAAAGAACTTCGAAGTGTAAAACAAGCT
ACTACGAAAAAAAAAACCCCTCCAAAGAATTGTGTCATTGTCTTAATACCAAGGAGAGAA
AAATCTGTCGACATTCACTCTTACTTCATAGTTTAATCCTAACAAAATTAATCGGGACAT
ATAATTCTCGCGAAATAAATAGAGAAAAAGAAGACTGGAGGATCTGAGGCCGTAACTTCT
GTCATTAAGCTTAGAAGATTTTTTTGGAGGGGGGGGGAGTGGAAGAGTGAGGAAGTTTGA
GAAGCGTCATTTCAGGTGACGTCATCAAGCACAGCCATCCCTGGTCCCAAGTAATAAAGG
TAGTTAAAGTATTAAAGTGTGGTCCTCAGGCGGGGCGATTTATTCGACCCCTTGACGTCC
CCATATCCGGGCAAATCCCCTTTTTGCCACGGCCTCGGTCCATTAGACGAGCCTGCCAAT
TTTTCTCGATCAACCTCTCGGCGAAGCTGGCGATTAAGTTTAATTCTCGTAAGTGATTTG
GCAGGTTTTTATTGGCTCGTCCTCCGTTGGATGAGGCTATATATTAATCGAAGACGTTAC
CTCCAAAATAAGCGCATTTATTTTCTATACGCTACGTCCGCCTTAATTCGCCGCTTCTGA
CTGACCCAAAACCCGGACGAACCTTCTAAGTCGCCAGTAAGCCACACATTTGTCTTGTCG
AGGAATTTTGGATGGAGAGAGAGAAGGAAAGAAGGAGAAGGTGGGATGGATGGTGTATAT
CTTCACCACTCACTCAGTTGGGACCATCCATGAAGCCTGTGCAGGGTGCAACCTGAGGGA
GATACGGGTATTAAGAAGGGGAAGGTGTAAATGAAAGGAAAATGCGAATGCACCGGCATC
GACGGGATAAGAAACTCGTGGAAATGGAATAAAAAACAATCTATG
>MY0139_Hexurella_SanDiego_Guatay
------------------------------------------------------------
------------------------------------------------------------
------------------------------------------------------------
-------------------------------AGACTGGAGGATCTGAGGCCGTAACTTCT
GTCATTAAGCTTAGAAGATTTTTTTTTGGGGG-GGGGGATGGAAGAGTGAGGAAGTTTGA
GAAGCGTCATTTCAGGTGACGTCATCAAGCACAGCCATCCCTGGTCCCGAGTAATAAAGG
TAGTTAAAGTATTAAAGTGTGGTCCTCAGGCGGGGCGATTTATTCGACCCCTTGACGTCC
CCATATCCGGGCAAATCCCCTTTTTGCCACGGCCTCGGTCCATTAGACGAGCCTGCCAAT
TTTTCTCGATCAACCTCTCGGCGAAGCTGGCGATTAAGTTTAATTCTCGTAAGTGATTTG
GCAGGTTTTTATTGGCTCGTCCTCCGCTGGATGAGGCTATATATTAATCGAAGACGTTAC
CTCCAAAATAAGCGCATTTATTTTCTATACGCTACGTCCGCCTTAATTCGCCGCTTCTGA
CTGACCCAAAACCCGGACGAACCTTCTAAGTCGCCAGTAAGCCACACATTTGTCTTGTCG
AGGAATTTTGGATGGAGAGAGAGAAGGAAAGAAAGAGAAGGTGGGATGGATGGTGTATAT
CTTCACCACTCACTCAGTTGGGACCATCCATGAAGCCCATGCAGGGTACAACCTGAGGGA
GATAGAGGTATTAAGAAGGGGAAGGTGTAAATGAAAGGAAAATGCGAATTCACCGGCATC
GACAGGATAAGAAACTCGTGGAAATGGAACAGAAAACCATCTATG
>MY5053_Hexurella_ChiricahuaMtns_PriceCyn
AAACCGCTTCAACTTCAGTCTTTAAAAGTAAAGAAAGAACTTCAAAGTGTAAAACAAGCT
GCTACG--AAAAAAAAAACTTCCAAAGAATTGTGTCATTGTCTTAATACCAAGGAGAGAA
AAATCTGTCGACATTCACTCTTACTTCATAGTTTAATCCTAACAAAATAAATCGGGACAT
ATAATTCTCGTGAAATAAATAGAGAAAAAGAAGACTGGAGGATCTGAGGCCGTAACTTCT
GTCATTAAGCTTAGAAGATTTTTTTGGAGGGGGGGGGGGTGGAAGAGTGAGGAAGTTTGA
GAAGCGTCATTTCAGGTGACGTCATCAAGCACAGCCATCCCTGGTCCCAAGTAATAAAGG
TAGTTAAAGTATTAAAGTGTGGTCCTCAGGCGGGGCGATTTATTCGACCCCTTGACGTCC
CCATATCCGGGCAAATCCCCTTTTTGCCACGGCCTCGGTCCATTAGACGAGCCCGCCAAT
TTTTCTCGATCAACCTCTCGGCGAAGCTGGCGATTAAGTTTAATTCTCGTAAGTGATTTG
GCAGGTTTTTATTGGCTCGTCCTCCGTTGGATGAGGCTATATATTAATCGAAGACGTTAC
CTCCAAAATAAGCGCATTTATTTTCTATACGCTACGTCCGCCTTAATTCGCCGCTTCTGA
CTGACCCAAAACCCGGACGAACCTTCTAAGTCGCCAGTAAGCCACACATTTGTCTTGTCG
AGGAATTTTGGATGGAGAGAGAGAAGGAAAGAAGGAGAAGGTGGGATGGATGGTGTATAT
CTTCACCACTCACTCAGTTGGGACCATCCATGAAGCCCGTGCAGGGTGCAACCTGAGGGA
GATACGGGTATTAAGAAGGGGAAGGTGTAAATGAAAGGAAAATGCGAATGCACCGGCATC
GACAGGATAAGAAACTCGTGGAAATGGAATAAAAAACAATCTATG
>MY5064_Hexurella_MuleMtns_Escabrosa
AAACCGCTTCTACTTCAGTCTTTAAAAGTAAAGAAAGAACTTCAAAGTGTAAAACAAGCT
ACTACG-AAAAAAAAAAACCTCCAAAGAATTGTGTCATTGTTTTAATACCAAGGAGAGAA
AAATCTGTCGACATTCACTCTTACTTCATAGTTTAATCCTAACAAAATAAATCGGGACAT
ATAATTCTCGTGAAATAAATAGAGAAAAAGAAGACTGGAGGATCTGAGGCCGTAACTTCT
GTCATTAAGCTTAGAAGATTTTTTTGGAGGGGGGGGGGGTGGAAGAGTGAGGAAGTTTGA
GAAGCGTCATTTCAGGTGACGTCATCAAGCACAGCCATCCCTGGTCCCAAGTAATAAAGG
TAGTTAAAGTATTAAAGTGTGGTCCTCAGGCGGGGCGATTTATTCGACCCCTTGACGTCC
CCATATCCGGGCAAATCCCCTTTTTGCCACGGCCTCGGTCCATTAGACGAGCCTGCCAAT
TTTTCTCGATCAACCTCTCGGCGAAGCTGGCGATTAAGTTTAATTCTCGTAAGTGATTTG
GCAGGTTTTTATTGGCTCGTCCTCCGTTGGATGAGGCTATATATTAATCGAAGACGTTAC
CTCCAAAATAAGCGCATTTATTTTCTATACGCTACGTCCGCCTTAATTCGCCGCTTCTGA
CTGACCCAAAACCCGGACGAACCTTCTAAGTCGCCAGTAAGCCACACATTTGTCTTGTCG
AGGAATTTTGGATGGAGAGAGAGGAGGAAAGAAGGAGAAGGTGGGATGGATGGTGTATAT
CTTCACCACTCACTCAGTTGGGACCATCCATGAAGCCCGTGCAGGGTGCAACCTGAGGGA
GATACGGGTATTAAGAAGGGAAAGGTGTAAATGAAAGGAAAATGCGAATGCAACGGCATC
GACAGGATAAGAAACTCGTGGAAATGGAATAAAAAACAATCTATG
>MY5066_Hexurella_MuleMtns_Escabrosa
AAACCGCTTCTACTTCAGTCTTTAAAAGTAAAGAAAGAACTTCAAAGTGTAAAACAAGCT
ACTACGAAAAAAAAAAAACCTCCAAAGAATTGTGTCATTGTTTTAATACCAAGGAGAGAA
AAATCTGTCGACATTCACTCTTACTTCATAGTTTAATCCTAACAAAATAAATCGGGACAT
ATAATTCTCGTGAAATAAATAGAGAAAAAGAAGACTGGAGGATCTGAGGCCGTAACTTCT
GTCATTAAGCTTAGAAGATTTTTTTGGAGGGGGGGGGGGTGGAAGAGTGAGGAAGTTTGA
GAAGCGTCATTTCAGGTGACGTCATCAAGCACAGCCATCCCTGGTCCCAAGTAATAAAGG
TAGTTAAAGTATTAAAGTGTGGTCCTCAGGCGGGGCGATTTATTCGACCCCTTGACGTCC
CCATATCCGGGCAAATCCCCTTTTTGCCACGGCCTCGGTCCATTAGACGAGCCTGCCAAT
TTTTCTCGATCAACCTCTCGGCGAAGCTGGCGATTAAGTTTAATTCTCGTAAGTGATTTG
GCAGGTTTTTATTGGCTCGTCCTCCGTTGGATGAGGCTATATATTAATCGAAGACGTTAC
CTCCAAAATAAGCGCATTTATTTTCTATACGCTACGTCCGCCTTAATTCGCCGCTTCTGA
CTGACCCAAAACCCGGACGAACCTTCTAAGTCGCCAGTAAGCCACACATTTGTCTTGTCG
AGGAATTTTGGATGGAGAGAGAGGAGGAAAGAAGGAGAAGGTGGGATGGATGGTGTATAT
CTTCACCACTCACTCAGTTGGGACCATCCATGAAGCCCGTGCAGGGTGCAACCTGAGGGA
GATACGGGTATTAAGAAGGGAAAGGTGTAAATGAAAGGAAAATGCGAATGCAACGGCATC
GACAGGATAAGAAACTCGTGGAAATGGAATAAAAAACAATCTATG
>MY5071_Hexurella_SantaRitaMtns_AlisoSprings
AAACCGCTTCTACTTCAGTCTTTAAAAGTAAAGAAAGAACTTCAAAGTGTAAAACAAGCT
ACTACG-AAAAAAAAAACCCTCCAAAGAATTGTGTCATTGTCTTAATACCAAGGAGAGAA
AAATCTGTCGACATTCACTCTTACTTCATAGTTTAATCCTAACAAAATAAATCGGGACAT
ATAATTCTCGCGAAATAAATAGAGAAAAAGAAGACTGGAGGATCTGAGGCCGTAACTTCT
GTCATTAAGCTTAGAAGATTTTTTTGCAGGGGGGGGGGGTGGAGGAGTGAGGAAGTTTGA
GAAGCGTCATTTCAGGTGACGTCATCAAGCACAGCCATCCCTGGTCCCAAGTAATAAAGG
TAGTTAAAGTATTAAAGTGTGGTCCTCAGGCGGGGCGATTTATTCGACCCCTTGACGTCC
CCATATCCGGGCAAATCCCCTTTTTGCCACGGCCTCGGTCCATTAGACGAGCCTGCCAAT
TTTTCTCGATCAACCTCTCGGCGAAGCTGGCGATTAAGTTTAATTCTCGTAAGTGATTTG
GCAGGTTTTTATTGGCTCGTCCTCCGTTGGATGAGGCTATATATTAATCGAAGACGTTAC
CTCCAAAATAAGCGCATTTATTTTCTATACGCTACGTCCGCCTTAATTCGCCGCTTCTGA
CTGACCCAAAACCCGGACGAACCTTCTAAGTCGCCAGTAAGCCACACATTTGTCTTGTCG
AGGAATTTTGGATGGAGAGAGAGAAGGAAAGAGGGAGAAGGTGGGATGGATGGTGTATAT
CTTCACCACTCACTCAGTTGGGACCATCCATGAAGCCCGTGCAGGGTGCAACTTGAGGGA
GATACGGGTATTAAGAAGGGGAAGGTGTAAATGAAAGGAAAATGCGAATGCACCGGCATC
GACGGGATAAGAAACTCGTGGAAATGGAATAAAAAACAATCTATG
>MY5075_Hexurella_ChiricahuaMtns_CaveCrkCyn
AAACCGCT----------------------AAGAAAGAACTTCAAAGTGTAAAACAAGCT
ACTACGAAAAAAAACAACCCTCCAAAGAATTGTGTCATTGTCTTAATACCAAGGAGAGAA
AAATCTGTCGACATTCACTCTTACTTCATAGTTTAATCCTAACAAAATAAATCGGGACAT
ATAATTCTCGTGAAATAAATAGAGAAAAAGAAGACTGGAGGATCTGAGGCCGTAACTTCT
GTCATTAAGCTTAGAAGATTTTTTTGGAGGGGGGGGGGGTGGAAGAGTGAGGAAGTTTGA
GAAGCGTCATTTCAGGTGACGTCATCAAGCACAGCCATCCCTGGTCCCAAGTAATAAAGG
TAGTTAAAGTATTAAAGTGTGGTCCTCAGGCGGGGCGATTTATTCGACCCCTTGACGTCC
CCATATCCGGGCAAATCCCCTTTTTGCCACGGCCTCGGTCCATTAGACGAGCCCGCCAAT
TTTTCTCGATCAACCTCTCGGCGAAGCTGGCGATTAAGTTTAATTCTCGTAAGTGATTTG
GCAGGTTTTTATTGGCTCGTCCTCCGTTGGATGAGGCTATATATTAATCGAAGACGTTAC
CTCCAAAATAAGCGCATTTATTTTCTATACGCTACGTCCGCCTTAATTCGCCGCTTCTGA
CTGACCCAAAACCCGGACGAACCTTCTAAGTCGCCAGTAAGCCACACATTTGTCTTGTCG
AGGAATTTTGGATGGAGAGAGAGAAGGAAAGAAGGAGAAGGTGGGATGGATGGTGTATAT
CTTCACCACTCACTCAGTTGGGACCATCCATGAAGCCCGTGCAGGGTGCAACCGGAGGGA
GATACGGGTATTAAGAAGGGGAAGGTGTAAATGAAAGGAAAATGCGAATGCACCGGCATC
CACAGGAT----AACTCGTGGAAATGGAATAAAAAACAATCT---
>MY5126_Hexurella_SantaCatalinaMtns_NuggetCyn
AAACCGCTTCTACTTCAGTCTTTAAAAGTAAAGAAAGAACTTCAAAGTGTAAAACAAGCT
ACTACGAAAAAAAAAAACCCTCCAAAGAATTGTGTCATTGTCTTAATACCAAGGAGAGAA
AAATCTGTCGACATTCACTCTTACTTCATAGTTTAATCCTAACAAAATAAATCGGGACAT
ATAATTCTCGTGAAATAAATAGAGAAAAAGAAGACTGGAGGATCTGAGGCCGTAACTTCT
GTCATTAAGCTTAGAAGATTTTTTTGGAGGGGGGGGGGGTGGAAGAGTGAGGAAGTTTGA
GAAGCGTCATTTCAGGTGACGTCATCAAGCACAGCCATCCCTGGTCCCAAGTAATAAAGG
TAGTTAAAGTATTAAAGTGTGGTCCTCAGGCGGGGCGATTTATTCGACCCCTTGACATCC
CCATATCCGGGCAAATCCCCTTTTTGCCACGGCCTCGGTCCATTAGACGAGCCTGCCAAT
TTTTCTCGATCAACCTCTCGGCGAAGCTGGCGATTAAGTTTAATTCTCGTAAGTGATTTG
GCAGGTTTTTATTGGCTCGTCCTCCGTTGGATGAGGCTATATATTAATCGAAGACGTTAC
CTCCAAAATAAGCGCATTTATTTTCTATACGCTACGTCCGCCTTAATTCGCCGCTTCTGA
CTGACCCAAAACCCGGACGAACCTTCTAAGTCGCCAGTAAGCCACACATTTGTCTTGTCG
AGGAATTTTGGATGGAGAGAGAGAAGGAAAGAAGGAGAAGGTGGGATGGATGGTGTATAT
CTTCACCACTCTCTCAGTTGGGACCATCCATGAAGCCCGTGCAGGGTGCAACCTGAGGGA
GATACGGGCATTAAGAAGGGGAAGGTGTAAATGAAAGGAAAATGCGAATGCACCGGCATC
GACGGGATAAGAAACTGCTGGAAATGGAATGAAAAACAATCTATG
>MY5128_Hexurella_WhetstoneMtns_FrenchJoeCyn
------------------------------------------------------------
------------------------------------------------------------
------------------------------------------------------------
------------------------------------------------------------
------------------------------------------------------GTTTGA
G-AGCGTCATTTCAGGTGACG-CATCAAGCACAGCCATCCCTGGTCCCAAGTAATAAAGG
TAGTTAAAGTATTAAAGTGTGGTCCTCAGGCGGGGCGATTTATTCGACCCCTTGACGTCC
CCATATCCGGGCAAATCCCCTTTTTGCCACGGCCTCGGTCCATTAGACGAGCCTGCCAAT
TTTTCTCGATCAACCTCTCGGCGAAGCTGGCGATTAAGTTTAATTCTCGTAAGTGATTTG
GCAGGTTTTTATTGGCTCGTCCTCCGTTGGATGAGGCTATATATTAATCGAAGACGTTAC
CTCCAAA--TAACGCATTTATTTTCTATACGCT-CGTCCGCCTTAATTCGCCGC-TCTGA
CTGA--------------------------------------------------------
------------------------------------------------------------
------------------------------------------------------------
------------------------------------------------------------
---------------------------------------------
>MY5131_Hexurella_PedregosaMtns_PruneCyn
AAACCGCTTCTACTTCAGTCTTTAAAAGTAAAGAAAGAACTTTAAAGTGTAAAACAAGCT
ACTACG--AAAAAAAAACCCTCCAAGGAATTGTGTCATTGTCTTAATACCAAGGAGAGAA
AAATCTGTCGACATTCACTCTTACTTCATAGTTTAATCCTAACAAAATAAATCGGGACAT
ATAATTCTCGTGAAATAAATAGAGAAAAA-AAGACTGGAGGATCTGAGGCCGTAACTTCT
GTCATTAAGCTTAGAAGATTTTTTTGGAGGGGGGGGGGGTGGAAGAGTGAGGAAGTTTGA
GAAGCGTCATTTCAGGTGACGTCATCAAGCACAGCCATCCCTGGTCCCAAGTAATAAAGG
TAGTTAAAGTATTAAAGTGTGGTCCTCAGGCGGGGCGATTTATTCGACCCCTTGACGTCC
CCATATCCGGGCAAATCCCCTTTTTGCCACGGCCTCGGTCCATTAGACGAGCCCGCCAAT
TTTTCTCGATCAACCTCTCGGCGAAGCTGGCGATTAAGTTTAATTCTCGTAAGTGATTTG
GCAGGTTTTTATTGGCTCGTCCTCCGTTGGATGAGGCTATATATTAATCGAAGACGTTAC
CTCCAAAATAAGCGCATTTATTTTCTATACGCTACGTCCGCCTTAATTCGCCGCTTCTGA
CTGACCCAAAACCCGGACGAACCTTCTAAGTCGCCAGTAAGCCACACATTTGTCTTGTCG
AGGAATTTTGGATGGAGAGAGAGAAGGAAAGAAGGAGAAGGTGGAATGGATGGTGTATAT
CTTCACCACTCACTCAGTTGGGACCATCCATGAAGCCCGTGCAGGGTGCAACCTGAGGGA
GATACGGGTATTAAGAAGGGGAAGGTGTAAATGAAAGGAAAATGCGAATGCACCGGCATC
GACAGGATAAGAAACTCGTGCAAATGGAATAAAAAACAATCTATG
>MY5132_Hexurella_PedregosaMtns_PruneCyn
AAACCGCTTCTACTTCAGTCTTTAAAAGTAAAGAAAGAACTTCAAAGTGTAAAACAAGCT
ACTACG--AAAAAAAAACCCTCCAAGGAATTGTGTCATTGTCTTAATACCAAGGAGAGAA
AAATCTGTCGACATTCACTCTTACTTCATAGTTTAATCCTAACAAAATAAATCGGGACAT
ATAATTCTCGTGAAATAAATAGAGAAAAA-AAGACTGGAGGATCTGAGGCCGTAACTTCT
GTCATTAAGCTTAGAAGATTTTTTTGGAGGGGGGGGGGGTGGAAGAGTGAGGAAGTTTGA
GAAGCGTCATTTCAGGTGACGTCATCAAGCACAGCCATCCCTGGTCCCAAGTAATAAAGG
TAGTTAAAGTATTAAAGTGTGGTCCTCAGGCGGGGCGATTTATTCGACCCCTTGACGTCC
CCATATCCGGGCAAATCCCCTTTTTGCCACGGCCTCGGTCCATTAGACGAGCCCGCCAAT
TTTTCTCGATCAACTTCTCGGCGAAGCTGGCGATTAAGTTTAATTCTCGTAAGTGATTTG
GCAGGTTTTTATTGGCTCGTCCTCCGTTGGATGAGGCTATATATTAATCGAAGACGTTAC
CTCCAAAATAAGCGCATTTATTTTCTATACGCTACGTCCGCCTTAATTCGCCGCTTCTGA
CTGACCCAAAACCCGGACGAACCTTCTAAGTCGCCAGTAAGCCACACATTTGTCTTGTCG
AGGAATTTTGGATGGAGAGAGAGAAGGAAAGAAGGAGAAGGTGGGATGGATGGTGTATAT
CTTCACCACTCACTCAGTTGGGACCATCCATGAAGCCCGTGCAGGGTGCAACCTGAGGGA
GATACGGGTATTAAGAAGGGGAAGGTGTAAATGAAAGGAAAATGCGAATGCACCGGCATC
GACAGGATAAGAAACTCGTGCAAATGGAATAAAAAACAATCTATG
>MY5136_Hexurella_MiddlemarchCyn
AAACCGCTTCTACTTCAGTCTTTAAAAGTAAAGAAAGAACTTCAAAGTGTAAAACAAGCT
ACTACGAAAAAAAAAAACCCTCCAAAGAATTGTGTCATTGTCTTAATACCAAGGAGAGAA
AAATCTGTCGACATTCACTCTTACTTCATAGTTTAATCCTAACAAAATAAATCGGGACAT
ATAATTCTCGTGAAATAAATAGAGAAAAAGAAGACTGGAGGATCTGAAGCCGTAACTTCT
GTCATTAAGCTTAGAAGATTTTTTTGGAGGGGGGGGGGGTGGAAGAGTGAGGAAGTTTGA
GAAGCGTCATTTCAGGTGACGTCATCAAGCACAGCCATCCCTGGTCCCAAGTAATAAAGG
TAGTTAAAGTATTAAAGTGTGGTCCTCAGGCGGGGCGATTTATTCGACCCCTTGACGTCC
CCATATCCGGGCAAATCCCCTTTTTGCCACGGCCTCGGTCCATTAGACGAGCCTGCCAAT
TTTTCTCGATCAACCTCTCGGCGAAGCTGGCGATTAAGTTTAATTCTCGTAAGTGATTTG
GCAGGTTTTTATTGGCTCGTCCTCCGTTGGATGAGGCTATATATTAATCGAAGACGTTAC
CTCCAAAATAAGCGCATTTATTTTCGATACGCTACGTCCGCCTTAATTCGCCGCTTCTGA
CTGACCCAAAACCCGGACGAACCTTCTAAGTCGCCAGTAAGCCACACATTTGTCTTGTCG
AGGAATTTTGGATGGAGAGAGAGAAGGAAAGAAGGAGAACGTGGGATGGATGGTGTATAT
CTTCACCACTCACTCAGTTGGGACCATCCACGAAGCCCGTGCAGGGTGCAGCCTGAGGGA
GATGCGGGTCTTAAGAAGGGGAAGGTGTAAATGAAAGGAAAATGCGAATGCACCGGCATC
GACAGGATAAGAAACTCGTGGAAATGGAATAAAAAACAATCTATG
>MY5147_Hexurella_DragoonMtns_NF_345A
AAACCGCTTCTACTTCAATCTTTAAAAGTAAAGAAAGAACTTCAAAGTGTAAAACAAGCT
ACTACG-AAAAAAAAAACCCTCCAAAGAATTGTGTCATTGTCTTAATACCAAGGAGAGAA
AAATCTGTCGACATTCACTCTTACTTCATAGTTTAATCCTAACAAAATAAATCGGGACAT
ATAATTCTCGTGAAATAAATAGAGAAAAAGAAGACTGGAGGATCTGAGGCCGTAACTTCT
GTCATTAAGCTTAGAAGATTTTTTTGGAGGGGGGGGGGGTGGAAGAGTGAGGAAGTTTGA
GAAGCGTCATTTCAGGTGACGTCATCAAGCACAGCCATCCCTGGTCCCAAGTAATAAAGG
TAGTTAAAGTATTAAAGTGTGGTCCTCAGGCGGGGCGATTTATTCGACCCCTTGACGTCC
CCATATCCGGGCAAATCCCCTTTTTGCCACGGCCTCGGTCCATTAGACGAGCCTGCCAAT
TTTTCTCGATCAACCTCTCGGCGAAGCTGGCGATTAAGTTTAATTCTCGTAAGTGATTTG
GCAGGTTTTTATTGGCTCGTCCTCCGTTGGATGAGGCTATATATTAATCGAAGACGTTAC
CTCCAAAATAAGCGCATTTATTTTCTATACGCTACGTCCGCCTTAATTCGCCGCTTCTGA
CTGACCCAAAACCCGGACGAACCTTCTAAGTCGCCAGTAAGCCACACATTTGTCTTGTCG
AGGAATTTTGGATGGAGAGAGAGAAGGAAAGAAGGAGAACGTGGGATGGATGGTGTATAT
CTTCACCACTCACTCAGTTGGGACCATCCACGAAGCCCGTGCAGGGTGCAGCCTGAGGGA
GATGCGGGTCTTAAGAAGGGGAAGGTGTAAATGAAAGGAAAATGCGAATGCACCGGCATC
GACAGGATAAGAAACTCGTGGAAATGGAATAAAAAACAATCTATG
>MY5152_Hexurella_WhetstoneMtns_ApacheCyn
AAAC----------------------------------------AAGTGTAAAACAAGCT
AC------------AAACCCTCCAAAGAATTGTGTCATTGTCTTAATACCAAGGAGAGAA
AAATCTGTCGACATTCACTCTTACTTCATAGTTTAATCCTAACAAAATAAATCGGGACAT
ATAATTCTCGTGAAATAAATAGAGAAAAAGAAGATTGGAGGATCTGAGGCCGTAACTTCT
GTCATTAAGCTTAGAAGATTTTTTTGGAGGGGGGGGGGGTGGAAGAGTGAGGAAGTTTGA
GAAGCGTCATTTCAGGTGACGTCATCAAGCACAGCCATCCCTGGTCCCAAGTAATAAAGG
TAGTTAAAGTATTAAAGTGTGGTCCTCAGGCGGGGCGATTTATTCGACCCCTTGACGTCC
CCATATCCGGGCAAATCCCCTTTTTGCCACGGCCTCGGTCCATTAGACGAGCCTGCCAAT
TTTTCTCGATCAACCTCTCGGCGAAGCTGGCGATTAAGTTTAATTCTCGTAAGTGATTTG
GCAGGTTTTTATTGGCTCGTCCTCCGTTGGATGAGGCTATATATTAATCGAAGACGTTAC
CTCCAAAATAAGCGCATTTATTTTCTATACGCTACGTCCGCCTTAATTCGCCGCTTCTGA
CTGACCCAAAACCCGGACGAACCTTCTAAGTCGCCAGTAAGCCACACATTTGTCTTGTCG
AGGAATTTTGGATGGAGAGAGAGAAGGAAAGAAGGAGAAGGTGGGATGGATGGTGTATAT
CTTCACCACTCACTCAGTTGGGACCATCCATGAAGCCCGTGCAGGGTGCAACCTGAGGGA
GATGCGGGTATTAAGAAGGGGAAGGTGAAAATGAAAGGAAAATGCGAATGCA--------
---------------------------------------------
>MY5154_Hexurella_SantaRitaMtns_AdobeCyn
AAACCGCTTCTACTTTAGTCTTTAAAAGTAAAGAAAGAACTTCAAAGTGTAAAACAAGCT
ACTACG-AAAAAAAAAATCCTCCAAAGAATTGTGTCATTGTCTTAATACCAAGGAGAGAA
AAATCTGTCGACATTCACTCTTACTTCATAGTTTAATCCTAACAAAATAAATCGGGACAT
ATAATTCTCGCGAAATAAATAGAGAAAAAGAAGACTGGAGGATCTGAGGCCGTAACTTCT
GTCATTAAGCTTAGAAGATTTTTTTGGAGGGGGGGGGGGTGGAAGAGTGAGGAAGTTTGA
GAAGCGTCATTTCAGGTGACGTCATCAAGCACAGCCATCCCTGGTCCCAAGTAATAAAGG
TAGTTAAAGTATTAAAGTGTGGTCCTCAGGCGGGGCGATTTATTCGACCCCTTGACGTCC
CCATATCCGGGCAAATCCCCTTTTTGCCACGGCCTCGGTCCATTAGACGAGCCTGCCAAT
TTTTCTCGATCAACCTCTCGGCGAAGCTGGCGATTAAGTTTAATTCTCGTAAGTGATTTG
GCAGGTTTTTATTGGCTCGTCCTCCGTTGGATGAGGCTATATATTAATCGAAGACGTTAC
CTCCAAAATAAGCGCATTTATTTTCTATACGCTACGTCCGCCTTAATTCGCCGCTTCTGA
CTGACCCAAAACCCGGACGAACCTTCTAAGTCGCCAGTAAGCCACACATTTGTCTTGTCG
AGGAATTTTGGATGGAGAGAGAGAAGGAGAGAAGGAGAAGGTGGGATGGATGGTGTATAT
CTTCACCACTCACTCAGTTGGGACCATCCATGAAGCCCGTGCAGGGTGCAACCTGAGGGA
GATACGGGTATTAAGAAGGGGAAGGTGTAAATGAAAGGAAAATGCGAATGCACCGGCATC
GACGGGATAAGAAACTCGTGGAAATGGAATAAAAAACAATCTATG
>MY5157_Hexurella_SantaCatalinaMtns_Redington
AAACCGCTTTTACTTCAGTCTTTAAAAGTAAAGAAAGAACTTCAAAGTGTAAAACAAGCT
ACTACGAAAGAAAGAACCCCTCCAAAGAATTGTGTCATTGTCTTAATACCAAGGAGAGAA
AAATCTGTCGACATTCACTCTTACTTCATAGTTTAATCCTAACAAAATAAATCGGGACAT
ATAATTCTCGTGAAATAAATAGAGAAAAAGAAGACTGGAGGATCTGAGGCCGTAACTTCT
GTCATTAAGCTTAGAAGATTTTTTTGGAGGGGGGGGGGGTGGAAGAGTGAGGAAGTTTGA
GAAGCGTCATTTCAGGTGACGTCATCAAGCACAGCCATCCCTAGTCCCAAGTAATAAAGG
TAGTTAAAGTATTAAAGTGTGGTCCTCAGGCGGGGCGATTTATTCGACCCCTTGACGTCC
CCATATCCGGGCAAATCCCCTTTTTGCCACGGCCTCGGTCCATTAGACGAGCCTGCCAAT
TTTTCTCGATCAACCTCTCGGCGAAGCTGGCGATTAAGTTTAATTCTCGTAAGTGATTTG
GCAGGTTTTTATTGGCTCGTCCTCCGTTGGATGAGGCTATATATTAATCGAAGACGTTAC
CTCCAAAATAAGCGCATTTATTTTCTATACGCTACGTCCGCCTTAATTCGCCGCTTCTGA
CTGACCCAAAACCCGGACGAACCTTCTAAGTCGCCAGTAAGCCACACATTTGTCTTGTCG
AGGAATTTTGGATGGAGAGAGAGAAGGAAAGAAGGAGAAGGTGGGATGGATGGTGTATAT
CTTCACCACTCACTCAGTTGGGACCATCCATGAAGCCCGTGCAGGGTGCAACCTGAGGGA
GATACGGGTATTAAGAAGGGGAAGGTGTAAATGAAAGGAAAATGCGAATGCACCGGCATC
GACGGGATAAGAAACTCGTGGAAATGGAATAAAAAACAATCTATG
>MY5164_Hrupicola_Temecula
AAACCGCTTTTACTTTAGTCTGTAAAAGTAAAGAAAGAACTTCAAAGTGTAAAACAAGGT
ACTACGAAGAAGAAAAAACCTCCAAAGTATTGTGTCATTGTCCTAATACCAAGGAGAGAA
AAATCTGTCGACATTCACTCTTACTTCATAGTTTAATCCTAACAAAATAAATCGAGACAT
ATAATTCTCAGGAAATAAACAGAGAAAAAGAAGACTGGAGGATCTGAGGCCGTAACTTCT
GTCATTAAGCTTAGAAGATTTTTTTTTTGGAGGGGGGGATGGAAGAGTGAGGAAGTTTGA
GAAGCGTCATTTCAGGTGACGTCATCAAGCACAGCCATCCCTGGTCCCGAGTAATAAAGG
TAGTTAAAGTATTAAAGTGTGGTCCTCAGGCGGGGCGATTTATTCGACCCCTTGACGTCC
CCATATCCGGGCAAATCCCCTTTTTGCCACGGCCTCGGTCCATTAGACGAGCCTGCCAAT
TTTTCTCGATCAACCTCTCGGCGAAGCTGGCGATTAAGTTTAATTCTCGTAAGTGATTTG
GCAGGTTTTTATTGGCTCGTCCTCCGCTGGATGAGGCTATATATTAATCGAAGACGTTAC
CTCCAAAATAAGCGCATTTATTTTCTATACGCTACGTCCGCCTTAATTCGCCGCTTCTGA
CTGACCCAAAACCCGGACGAACCTTCTAAGTCGCCAGTAAGCCACACATTTGTCTTGTCG
AGGAATTTTGGATGGAGAGAGAGAAGGAAAGAAAGAGAAGGTGGGATGGATGGTGTATAT
CTTCACCACTCACTCAGTTGGGACCTTCCATGAAGCCCATGCAGGGTACAACCTGAGGGA
GATAGGGGTATTAAGAAGGGGAAGG-----------------------------------
---------------------------------------------
>MY5165_Hrupicola_Temecula
AAACCGCTTTTACTTTAGTCTGTAAAAGTAAAGAAAGAACTTCAAAGTGTAAAACAAGGT
ACTACGAAGAAGAAAAAACCTCCAAAGTATTGTGTCATTGTCCTAATACCAAGGAGAGAA
AAATCTGTCGACATTCACTCTTACTTCATAGTTTAATCCTAACAAAATAAATCGAGACAT
ATAATTCTCAGGAAATAAACAGAGAAAAAGAAGACTGGAGGATCTGAGGCCGTAACTTCT
GTCATTAAGCTTAGAAGATTTTTTTTTTGGAGGGGGGGATGGAAGAGTGAGGAAGTTTGA
GAAGCGTCATTTCAGGTGACGTCATCAAGCACAGCCATCCCTGGTCCCGAGTAATAAAGG
TAGTTAAAGTATTAAAGTGTGGTCCTCAGGCGGGGCGATTTATTCGACCCCTTGACGTCC
CCATATCCGGGCAAATCCCCTTTTTGCCACGGCCTCGGTCCATTAGACGAGCCTGCCAAT
TTTTCTCGATCAACCTCTCGGCGAAGCTGGCGATTAAGTTTAATTCTCGTAAGTGATTTG
GCAGGTTTTTATTGGCTCGTCCTCCGCTGGATGAGGCTATATATTAATCGAAGACGTTAC
CTCCAAAATAAGCGCATTTATTTTCTATACGCTACGTCCGCCTTAATTCGCCGCTTCTGA
CTGACCCAAAACCCGGACGAACCTTCTAAGTCGCCAGTAAGCCACACATTTGTCTTGTCG
AGGAATTTTGGATGGAGAGAGAGAAGGAAAGAAAGAGAAGGTGGGATGGATGGTGTATAT
CTTCACCACTCACTCAGTTGGGACCTTCCATGAAGCCCATGCAGGGTACAACCTGAGGGA
GATAGGGGTATTAAGAAGGGGAAGGTGCA-------------------------------
-------------------GGATATGGAACAGAAAACCATCTATG
>MY5175_Hapachea_HarshawRd_PatagoniaMtns
AAACCGCTTCTACTTCAGTCTTTAAAAGTAAAGAAAGAACTTCAAAGTGTAAAACAAGCT
ACTACGAAAAGAAAAACTCCTCCAAAGAATTGTGTCATTGTCTTAATACCAAGGAGAGAA
AAATCTGTCGACATTCACTCTTACTTCATAGTTTAATCCTAACAAAATAAATCGGGACAT
ATAATTCTCGTGAAATAAATAGAGAAAAAGAAGACTGGAGGATCTGAGACCGTAACTTCT
GTCATTAAGCTTAGAAGATTTTTTTGGAATGGGGGGGGGTGGAAGAGTGAGGAAGTTTGA
GAAGCGTCATTTCAGGTGACGTCATCAAGCACAGCCATCCCTGGTCCCAAGTAATAAAGG
TAGTTAAAGTATTAAAGTGTGGTCCTCAGGCGGGGCGATTTATTCGACCCCTTGACGTCC
CCATATCCGGGCAAATCCCCTTTTTGCCATGGCCTCGGTCCATTAGACGAGCCTGCCAAT
TTTTCTCGATCAACCTCTCGGCGAAGCTGGCGATTAAGTTTAATTCTCGTAAGTGATTTG
GCAGGTTTTTATTGGCTCGTCCTCCGTTGGATGAGGCTATATATTAATCGAAGACGTTAC
CTCCAAAATAAGCGCATTTATTTTCTATACGCTACGTCCGCCTTAATTCGCCGCTTCTGA
CTGACCCAAAACCCGGACGAACCTTCTAAGTCGCCAGTAAGCCACACATTTGTCTTGTCG
AGGAATTTTGGATGGAGAGAGAG--GGAAAGAAGGAGAAGGTGGGATGGATGGTGTATAT
CTTCACCACTCACTCAGTTGGGACCATCCATGAAGCCCGTGCAGGGTGCAACCTGAGGGA
GATACGGGTATTAAGAAGGGGAAGGTGTAAATGAAAGGAAAATGCGAATGCACCGGCATC
GACAGGATAAGAAACTCGTGGAAATGGAATAAAAAACAATCTATG
>MY5180_Hapachea_MustrangPk_MustangMtns
AAACCGCTTCTACTTCAGTCTTTAAAAGTAAAGAAAGAACTTCAAAGTGTAAAACAAGCT
ACCACGAAAAAAAAAAACCCTCCAGAGAATTGTGTCATTGTCTTAATATCAAGGAGAGAA
AAATCTGTCGACATTCACTCTTACTTCATAGTTTAATCCTAACAAAATAAATCGGGACAT
ATAATTCTCGTGAAATAAATAGAGAAAAAGAAGACTGGAGGATCTGAAGCCGTAACTTCT
GTCATTAAGCTTAGAAGATTTTTTTGGAGGGGGGGGGGGTGGAAGAGTGAGGAAGTTTGA
GAAGCGTCATTTCAGGTGACGTCATCAAGCACAGCCATCCCTGGTCCCAAGTAATAAAGG
TAGTTAAAGTATTAAAGTGTGGTCCTCAGGCGGGGCGATTTATTCGACCCCTTGACGTCC
CCATATCCGGGCAAATCCCCTTTTTGCCACGGCCTCGGTCCATTAGACGAGCCTGCCAAT
TTTTCTCGATCAACCTCTCGGCGAAGCTGGCGATTAAGTTTAATTCTCGTAAGTGATTTG
GCAGGTTTTTATTGGCTCGTCCTCCGTTGGATGAGGCTATATATTAATCGAAGACGTTAC
CTCCAAAATAAGCGCATTTATTTTCTATACGCTACGTCCGCCTTAATTCGCCGCTTCTGA
CTGACCCAAAACCCGGACGAACCTTCTAAGTCGCCAGTAAGCCACACATTTGTCTTGTCG
AGGAATTTTGGATGGAGAGAGAGAAGGAAAGAAGGAGAAGGTGGGATGGATGGCGTATAT
CTTCACCACTCACTCAGTTGGGACCATCCATGAAGCCCGTGCAGGGTGCAACCTGAGGGA
GATGCGGGTATTAAGAAGGGGAAGGTGTAAATGAAAGGAAAATGCGAATGCACCGGCATC
GACAGGATAAGAAACTCGTGGAAATGGAATAAAAAACAATCTATG
>MY5181_Hapachea_MustrangPk_MustangMtns
AAACCGCTTCTACTTCAGTCTTTAAAAGTAAAGAAAGAACTTCAAAGTGTAAAACAAGCT
ACTACGAAAAAAAAAATCCCTCCAAAGAATTGTGTCATTGTCTTAATACCAAGGAGAGAA
AAATCTGTCGACATTCACTCTTACTTCATAGTTTAATCCTAACAAAATAAATCGGGACAT
ATAATTCTCGTGAAATAAATAGAGAAAAAGAAGACTGGAGGATCTGAGGCCGTAACTTCT
GTCATTAAGCTTAGAAGATTTTTTTGGAGGGGGGGGGGGTGGAAGGGTGAGGAAGTTTGA
GAAGCGTCATTTCAGGTGACGTCATCAAGCACAGCCATCCCTGGTCCCAAGTAATAAAGG
TAGTTAAAGTATTAAAGTGTGGTCCTCAGGCGGGGCGATTTATTCGACCCCTTGACGTCC
CCATATCCGGGCAAATCCCCTTTTTGCCACGGCCTCGGTCCATTAGACGAGCCTGCCAAT
TTTTCTCGATCAACCTCTCGGCGAAGCTGGCGATTAAGTTTAATTCTCGTAAGTGATTTG
GCAGGTTTTTATTGGCTCGTCCTCCGTTGGATGAGGCTATATATTAATCGAAGACGTTAC
CTCCAAAATAAGCGCATTTATTTTCTATACGCTACGTCCGCCTTAATTCGCCGCTTCTGA
CTGACCCAAAACCCGGACGAACCTTCTAAGTCGCCAGTAAGCCACACATTTGTCTTGTCG
AGGAATTTTGGATGGAGAGAGAGAAGGAAAGAAGGAGAAGGTGGGATGGATGGTGTATAT
CTTCACCACTCACTCAGTTGGGACCATCCATGAAGCCCGTGCAGGGTGCAACCTGAGGGA
GATGCGGGTATTAAGAAGGGGAAGGTGTAAATGAAAGGAAAATGCGAATGCACCGGCATC
GACAGGATAAGAAACTCGTGGA-----------------TCTATG
>MY5193_Hapachea_HarshawRd_PatagoniaMtns
AAACCGCTTCTACTTCAGTCTTTAAAAGTAAAGAAAGAACTTCAAAGTGTAAAACAAGCT
ACTACGAAAAGAAAAACTCCTCCAAAGAATTGTGTCATTGTCTTAATACCAAGGAGAGAA
AAATCTGTCGACATTCACTCTTACTTCATAGTTTAATCCTAACAAAATAAATCGGGACAT
ATAATTCTCGTGAAATAAATAGAGAAAAAGAAGACTGGAGGATCTGAGACCGTAACTTCT
GTCATTAAGCTTAGAAGATTTTTTTGGAATGGGGGGGGGTGGAAGAGTGAGGAAGTTTGA
GAAGCGTCATTTCAGGTGACGTCATCAAGCACAGCCATCCCTGGTCCCAAGTAATAAAGG
TAGTTAAAGTATTAAAGTGTGGTCCTCAGGCGGGGCGATTTATTCGACCCCTTGACGTCC
CCATATCCGGGCAAATCCCCTTTTTGCCATGGCCTCGGTCCATTAGACGTGCCTGCCAAT
TTTTCTCGATCAACCTCTCGGCGAAGCTGGCGATTAAGTTTAATTCTCGTAAGTGATTTG
GCAGGTTTTTATTGGCTCGTCCTCCGTTGGATGAGGCTATATATTAATCGAAGACGTTAC
CTCCAAAATAAGCGCATTTATTTTCTATACGCTACGTCCGCCTTAATTCGCCGCTTCTGA
CTGACCCAAAACCCGGACGAACCTTCTAAGTCGCCAGTAAGCCACACATTTGTCTTGTCG
AGGAATTTTGGATGGAGAGAGAG--GGAAAGAAGGAGAAGGTGGGATGGATGGTGTATAT
CTTCACCACTCACTCAGTTGGGACCATCCATGAAGCCCGTGCAGGGTGCAACCTGAGGGA
GATACGGGTATTAAGAAGGGGAAGGTGTAAATGAAAGGAAAATGCGAATGCACCGGCATC
GACAGGATAAGAAACTCGTGGAAATGGAATAAAAAGCAATCTATG
>MY5195_Hapachea_Ordsummit_MtOrd
AAACCGCTTTTACTTCAGTCTTTAAAAGTAAAGAAAGAACTTCAAAGTGTAAAACAAGGT
ACTACGAAAAAAAAAAAAAATCCGAAGTACTGTGTCATTGTCTTAATACCAAGGAGAGAA
AAATCTGTCGACATTCACTCTTACTTCATAGTTTAATCCTAACAAAATAAATCGGGACAT
ATAATTCTCGTGAAATAAATAGAGAAAAAGAAGACTGGAGGATCTGAGGCCGTAACTTCT
GTCATTAAGCTTAGAAGATTTTTTTGGAGGGG-TGGGGGCGGAAGAGTGAGGAAGTTTGA
GAAGCGTCATTTCAGGTGACGTCATCAAGCACAGCCATCCCTGGTCCCAAGTAATAAAGG
TAGTTAAAGTATTAAAGTGTGGTCCTCAGGCGGGGCGATTTATTCGACCCCTTGACGTCC
CCATATCCGGGCAAATCCCCTTTTTGCCACGGCCTCGGTCCATTAGACGAGCCTGCCAAT
TTTTCTCGATCAACCTCTCGGCGAAGCTGGCGATTAAGTTTAATTCTCGTAAGTGATTTG
GCAGGTTTTTATTGGCTCGTCCTCCGTTGGATGAGGCTATATATTAATCGAAGACGTTAC
CTCCAAAATAAGCGCATTTATTTTCTATACGCTACGTCCGCCTTAATTCGCCGCTTCTGA
CTGACCCAAAACCCGGACGAACCTTCTAAGTCGCCAGTAAGCCACACATTTGTCTTGTCG
AGGAATTTTGGATGGAGAGAGCGAAGGAAAGAAAGAGAAGGTGGGATGGATGGTGTATAT
CTTCACCACTCACTCAGTTGGGACCATCCATGAAGCCCATGCAGGGTACAACCTGAGGGA
GATAGGGGTATTAAGAAGGGGAAGGTGTAAATGAAAGGAAAATGCGAATTCACCGGCATC
GACAGGATAAGGAACTGG---------------------------
>MY5266_Hencina_CerroBolla
AAACCGCTTTTACTTCAGTCTGTAAAAGTAAAGAAAGAACTTCAAAGTGTAAAACAAGGT
ACTACGAAGAAGAAAAAACCTCAAAAGTATTGTGTCATTGTCTTAATACCAAGGAGAGAA
AAATCTGTCGACATTCACCCTTACTTCATAGTTTAATCCTAACAAAATAAATAGAGACAT
ATAATTCTCAGGAAATAAATAGAGAAAAAGAAGACTGGAGGATCTGAGGCCGTAACTTCT
GTCATTAAGCTTAGAAGATTTTTTT---AGGGGGGGGGATGGAAGAGTGAGGAAGTTTGA
GAAGCGTCATTTCAGGTGACGTCATCAAGCACAGCCATCCCTGGTCCCAAGTAATAAAGG
TAGTTAAAGTATTAAAGTGTGGTCCTCAGGCGGGGCGATTTATTCGACCCCTTGACGTCC
CCATATCCGGGCAAATCCCCTTTTTGCCACGGCCTCGGTCCATTAGACGAGCCTGCCAAT
TTTTCTCGATCAACCTCTCGGCGAAGCTGGCGATTAAGTTTAATTCTCGTAAGTGATTTG
GCAGGTTTTTATTGGCTCGTCCTCCGCTGGATGAGGCTATATATTAATCGAAGACGTTAC
CTCCAAAATAAGCGCATTTATTTTCTATACGCTACGTCCGCCTTAATTCGCCGCTTCTGA
CTGACCCAAAACCCGGACGAACCTTCTAAGTCGCCGGTAAGCCACACATTTGTCTTGTCG
AGGAATTTTGGATGGAGAGAGAGAAGGAAAGAAAGAGAAGGTGGGATGGATGGTGTATAT
CTTCACCACTCACTCAGTTGGGACCATCCATGAAGTCCATGCAGGGTACAATCGGAGGGA
GATAGGGGTATTAAGAAGGGGAAGGTGTAAATGAAAGGAAAATGCGAATTCACCGGCATC
GACAGGATAAGAAACTCATGGAAATGGAATAGAAAACCATCTACG
>MY5267_Hencina_CerroBolla
----CGCTTTTACTTCAGTCTGTAAAAGTAAAGAAAGAACTTCAAAGTGTAAAACAAGGT
ACTACGAAGAAGAAAAAACCTCAAAAGTATTGTGTCATTGTCTTAATACCAAGGAGAGAA
AAATCTGTCGACATTCACCCTTACTTCATAGTTTAATCCTAACAAAATAAATAGAGACAT
ATAATTCTCAGGAAATAAATAGAGAAAAAGAAGACTGGAGGATCTGAGGCCGTAACTTCT
GTCATTAAGCTTAGAAGATTTTTTT---AGGGGGGGGGATGGAAGAGTGAGGAAGTTTGA
GAAGCGTCATTTCAGGTGACGTCATCAAGCACAGCCATCCCTGGTCCCAAGTAATAAAGG
TAGTTAAAGTATTAAAGTGTGGTCCTCAGGCGGGGCGATTTATTCGACCCCTTGACGTCC
CCATATCCGGGCAAATCCCCTTTTTGCCACGGCCTCGGTCCATTAGACGAGCCTGCCAAT
TTTTCTCGATCAACCTCTCGGCGAAGCTGGCGATTAAGTTTAATTCTCGTAAGTGATTTG
GCAGGTTTTTATTGGCTCGTCCTCCGCTGGATGAGGCTATATATTAATCGAAGACGTTAC
CTCCAAAATAAGCGCATTTATTTTCTATACGCTACGTCCGCCTTAATTCGCCGCTTCTGA
CTGACCCAAAACCCGGACGAACCTTCTAAGTCGCCGGTAAGCCACACATTTGTCTTGTCG
AGGAATTTTGGATGGAGAGAGAGAAGGAAAGAAAGAGAAGGTGGGATGGATGGTGTATAT
CTTCACCACTCACTCAGTTGGGACCATCCATGAAGTCCATGCAGGGTACAATCTGAGGGA
GATAGGGGTATTAAGAAGGGGAAGGTGTAAATGAAAGGAAAATGCGAATTCACCGGCATC
GACAGGATAAGAAACTCATGGAAATGGAATAGAAAACCATCTACG
>MY5269_Hexurella_GuadalupeValley
AAACCGCTTTTACTTCAGTCTGTAAAAGTAAAGAAAGAACTTCAAAGTGTAAAACAAGGT
ACTACGAAGAAGAAAAAACCTCCAAAGTATTGTGTCATTGTCTTAATACCAAGGAGAGAA
AAATCTGTCGACATTCACCCTTACTTCATAGTTTAATCCTAACAAAATAAATAGAGACGT
ATAATTCTCAGGAAATAAATAGAGAAAAAGAAGACTGGAGGATCTGAGGCCGTAACTTCT
GTCATTAAGCTTAGAAGATTTTTC-----AGGGGGGGGATGGAAGAGTGAGGAAGTTTGA
GAAGCGTCATTTCAGGTGACGTCATCAAGCACAGCCATCCCTGGTCCCAAGTAATAAAGG
TAGTTAAAGTATTAAAGTGTGGTCCTCAGGCGGGGCGATTTATTCGACCCCTTGACGTCC
CCATATCCGGGCAAATCCCCTTTTTGCCACGGCCTCGGTCCATTAGACGAGCCTGCCAAT
TTTTCTCGATCAACCTCTCGGCGAAGCTGGCGATTAAGTTTAATTCTCGTAAGTGATTTG
GCAGGTTTTTATTGGCTCGTCCTCCGCTGGATGAGGCTATATATTAATCGAAGACGTTAC
CTCCAAAATAAGCGCATTTATTTTCTATACGCTACGTCCGCCTTAATTCGCCGCTTCTGA
CTGACCCAAAACCCGGACGAACCTTCTAAGTCGCCAGTAAGCCACACATTTGTCTTGTCG
AGGAATTTTGGATGGAGAGAGAGAAGGAAAGAAAGAGAAGGTGGGATGGATGGTGTATAT
CTTCACCACTCACTCAGTTGGGACCATCCATGAAGCCCATACAGGGTACAATCTGAGGGA
GATAGGGGTATTAAGAAGGGGAAGGTGTAAATGAAAGGAAAATGCGAATTCATCGGCATC
GACAGGATAAGAAACTCGTGGAAATGGAATAGAAAACCATCTACG
>MY5271_Hexurella_GuadalupeValley
AAACCGCTTTTACTTCAGTCTGTAAAAGTAAAGAAAGAACTTCAAAGTGTAAAACAAGGT
ACTACGAAGAAGAAAAAACCTCCAAAGTATTGTGTCATTGTCTTAATACCAAGGAGAGAA
AAATCTGTCGACATTCACCCTTACTTCATAGTTTAATCCTAACAAAATAAATAGAGACGT
ATAATTCTCAGGAAATAAATAGAGAAAAAGAAGACTGGAGGATCTGAGGCCGTAACTTCT
GTCATTAAGCTTAGAAGATTTTTC-----AGGGGGGGGATGGAAGAGTGAGGAAGTTTGA
GAAGCGTCATTTCAGGTGACGTCATCAAGCACAGCCATCCCTGGTCCCAAGTAATAAAGG
TAGTTAAAGTATTAAAGTGTGGTCCTCAGGCGGGGCGATTTATTCGACCCCTTGACGTCC
CCATATCCGGGCAAATCCCCTTTTTGCCACGGCCTCGGTCCATTAGACGAGCCTGCCAAT
TTTTCTCGATCAACCTCTCGGCGAAGCTGGCGATTAAGTTTAATTCTCGTAAGTGATTTG
GCAGGTTTTTATTGGCTCGTCCTCCGCTGGATGAGGCTATATATTAATCGAAGACGTTAC
CTCCAAAATAAGCGCATTTATTTTCTATACGCTACGTCCGCCTTAATTCGCCGCTTCTGA
CTGACCCAAAACCCGGACGAACCTTCTAAGTCGCCAGTAAGCCACACATTTGTCTTGTCG
AGGAATTTTGGATGGAGAGAGAGAAGGAAAGAAAGAGAAGGTGGGATGGATGGTGTATAT
CTTCACCACTCACTCAGTTGGGACCATCCATGAAGCCCATACAGGGTACAATCTGAGGGA
GATAGGGGTATTAAGAAGGGGAAGGTGTAAATGAAAGGAAAATGCGAATTCATCGGCATC
GACAGGATAAGAAACTCGTGGAAATGGAATAGAAAACCATCTACG
>MY5276_Hexurella_SanPedro_Martir
AAACCGCTTTTACTTCAGTCTGTAAGAGCAAAGAGAGAACTTCAAAGTGTAAAACAAGGT
ACTACGAAGAAGAAAAAACCTCCAAAGTATTGTGTCATTGTCTTAATACCAAGGAGAGAA
AAATCTGTCGACATTCACCCTTACTTCATAGTTTAATCCTAACAAAATAAATAGAGACAT
ATAATTCTCAGGAAATAAATAGAGAAAAAGAAGACTGGAGGATCTGAGGCCGTAACTTCT
GTCATTAAGCTTAGAAGATTTTTTT----AGGGGGGGGATGGAAGAGTGAGGAAGTTTGA
GAAGCGTCATTTCAGGTGACGTCATCAAGCACAGCCATCCCTGGTCCCAAGTAATAAAGG
TAGTTAAAGTATTAAAGTGTGGTCCTCAGGCGGGGCGATTTATTCGACCCCTTGACGTCC
CCATATCCGGGCAAATCCCCTTTTTGCCACGGCCTCGGTCCATTAGACGAGCCTGCCAAT
TTTTCTCGATCAACCTCTCGGCGAAGCTGGCGATTAAGTTTAATTCTCGTAAGTGATTTG
GCAGGTTTTTATTGGCTCGTCCTCCGCTGGATGAGGCTATATATTAATCGAAGACGTTAC
CTCCAAAATAAGCGCATTTATTTTCTATACGCTACGTCCGCCTTAATTCGCCGCTTCTGA
CTGACCCAAAACCCGGACGAACCTTCTAAGTCGCCAGTAAGCCACACATTTGTCTTGTCG
AGGAATTTTGGATGGAGAGAGAGAAGGAAAGAAAGAGAAGGTGGGATGGAAGGTGTATAT
CTTCACCACTCACTCAGTTGGGACCATCCATGAAGCCCATGCAGGGTACAATCTGAGGGA
GATAGGGGTATTAAGAAGGGGAAGGTGTAAATGAAAGGAAAATGCGAATTCACCGGCATC
GACAGGATAAGAAACTCGTGGAAATGGAATAGAAAACCATCTACG
>MY5277_Hexurella_SanPedro_Martir
AAACCGCTTTTACTTCAGTCTGTAAGAGCAAAGAGAGAACTTCAAAGTGTAAAACAAGGT
ACTACGAAGAAGAAAAAACCTCCAAAGTATTGTGTCATTGTCTTAATACCAAGGAGAGAA
AAATCTGTCGACATTCACCCTTACTTCATAGTTTAATCCTAACAAAATAAATAGAGACAT
ATAATTCTCAGGAAATAAATAGAGAAAAAGAAGACTGGAGGATCTGAGGCCGTAACTTCT
GTCATTAAGCTTAGAAGATTTTTTT---AGGGGGGGGGATGGAAGAGTGAGGAAGTTTGA
GAAGCGTCATTTCAGGTGACGTCATCAAGCACAGCCATCCCTGGTCCCAAGTAATAAAGG
TAGTTAAAGTATTAAAGTGTGGTCCTCAGGCGGGGCGATTTATTCGACCCCTTGACGTCC
CCATATCCGGGCAAATCCCCTTTTTGCCACGGCCTCGGTCCATTAGACGAGCCTGCCAAT
TTTTCTCGATCAACCTCTCGGCGAAGCTGGCGATTAAGTTTAATTCTCGTAAGTGATTTG
GCAGGTTTTTATTGGCTCGTCCTCCGCTGGATGAGGCTATATATTAATCGAAGACGTTAC
CTCCAAAATAAGCGCATTTATTTTCTATACGCTACGTCCGCCTTAATTCGCCGCTTCTGA
CTGACCCAAAACCCGGACGAACCTTCTAAGTCGCCAGTAAGCCACACATTTGTCTTGTCG
AGGAATTTTGGATGGAGAGAGAGAAGGAAAGAAAGAGAAGGTGGGATGGAAGGTGTATAT
CTTCACCACTCACTCAGTTGGGACCATCCATGAAGCCCATGCAGGGTACAATCTGAGGGA
GATAGGGGTATTAAGAAGGGGAAGGTGTAAATGAAAGGAAAATGCGAATTCACCGGCATC
GACAGGATAAGAAACTCGTGGAAATGGAATAGAAAACCATCTACG
>MY5280_Hexurella_ArroyoSalado
AAATCGCTTTTACTTCAGTCTGTAAAAGTAAGCAAAGAACTTCAAAGTGTAAAACAAGGT
ACTACGAAGAAGAAAAAACCTCCAAAGTATTGTGTCATTGTCTTAATACCAAGGAGAGAA
AAATCTGTCGACATTCACTCTTACTTCATAGTTTAATCCTAACAAAATAAATCGGGACAT
ATAATTCTCAGGAAATAAATAGAGAAAAAGAAGACTGGAGGATCTGAGGCCGTAACTTCT
GTCATTAAGCTTAGAAGATTTTTTT------GAGGGGGATGGAAGAGTGAGGAAGTTTGA
GAAGCGTCATTTCAGGTGACGTCATCAAGCACAGCCATCCCTGGTCCCAAGTAATAAAGG
TAGTTAAAGTATTAAAGTGTGGTCCTCAGGCGGGGCGATTTATTCGACCCCTTGACGTCC
CCATATCCGGGCAAATCCCCTTTTTGCCACGGCCTCGGTCCATTAGACGAGCCTGCCAAT
TTTTCTCGATCAACCTCTCGGCGAAGCTGGCGATTAAGTTTAATTCTCGTAAGTGATTTG
GCAGGTTTTTATTGGCTCGTCCTCCGCTGGATGAGGCTATATATTAATCGAAGACGTTAC
CTCCAAAATAAGCGCATTTATTTTCTATACGCTACGTCCGCCTTAATTCGCCGCTTCTGA
CTGACCCAAAACCCGGACGAACCTTCTAAGTCGCCAGTAAGCCACACATTTGTCTTGTCG
AGGAATTTTGGATGGAGAGAGAGAAGGAAAGAAAGAGAAGGTGGGATGGATGGTGTATAT
CTTCACCACTCACTCAGTTGGGACCATCCATGAAGCCCATGCAGGGTACAACCTGAGGGA
GATAGGGGTATTAAGAAGGGGAAGGTGTAAATGAAAGGAAAATGCGAATTCACCGGCATC
GACAGGATAAGAAACTCGTGGAAATGGAATAGAAAACCGTCTATG
>MY5282_Hexurella_ArroyoSalado
AAATCGCTTTTACTTCAGTCTGTAAAAATAAGCAAAGAACTTCAAAGTGTAAAACAAGGT
ACTACGAAGAAGAAAAAACCTCCAAAGTATTGTGTCATTGTCTTAATACCAAGGAGAGAA
AAATCTGTCGACATTCACTCTTACTTCATAGTTTAATCCTAACAAAATAAATCGGGACAT
ATAATTCTCAGGAAATAAATAGAGAAAAAGAAGACTGGAGGATCTGAGGCCGTAACTTCT
GTCATTAAGCTTAGAAGATTTTTTT------GAGGGGGATGGAAGAGTGAGGAAGTTTGA
GAAGCGTCATTTCAGGTGACGTCATCAAGCACAGCCATCCCTGGTCCCAAGTAATAAAGG
TAGTTAAAGTATTAAAGTGTGGTCCTCAGGCGGGGCGATTTATTCGACCCCTTGACGTCC
CCATATCCGGGCAAATCCCCTTTTTGCCACGGCCTCGGTCCATTAGACGAGCCTGCCAAT
TTTTCTCGATCAACCTCTCGGCGAAGCTGGCGATTAAGTTTAATTCTCGTAAGTGATTTG
GCAGGTTTTTATTGGCTCGTCCTCCGCTGGATGAGGCTATATATTAATCGAAGACGTTAC
CTCCAAAATAAGCGCATTTATTTTCTATACGCTACGTCCGCCTTAATTCGCCGCTTCTGA
CTGACCCAAAACCCGGACGAACCTTCTAAGTCGCCAGTAAGCCACACATTTGTCTTGTCG
AGGAATTTTGGATGGAGAGAGAGAAGGAAAGAAAGAGAAGGTGGGATGGATGGTGTATAT
CTTCACCACTCACTCAGTTGGGACCATCCATGAAGCCCATGCAGGGTACAACCTGAGGGA
GATAGGGGTATTAAGAAGGGGAAGGTGTAAATGAAAGGAAAATGCGAATTCACCGGCATC
GACAGGATAAGAAACTCGTGGAAATGGAATAGAAAACCGTCTATG
>MY5286_Hrupicola_SweetwaterSpr_OrdMtn
------------------------------------------------------------
------------------------------------------------------------
------------------------------------------------------------
--------------------------------GACTGGTGGATCTGAGGCCGTAACTTCT
GTCATTAAGCTTAGAAGATTTTTTTTTTGGGGGGGGGGATGGAAGAGTGAGGAAGTTTGA
GAAGCGTCATTTCAGGTGACGTCATCAAGCACAGCCATCCCTGGTCCCAAGTAATAAAGG
TAGTTAAAGTATTAAAGTGTGGTCCTCAGGCGGGGCGATTTATTCGACCCCTTGACGTCC
CCATATCCGGGCAAATCCCCTTTTTGCCACGGCCTCGGTCCATTAGACGAGCCTGCCAAT
TTTTCTCGATCAACCTCTCGGCGAAGCTGGCGATTAAGTTTAATTCTCGTAAGTGATTTG
GCAGGTTTTTATTGGCTCGTCCTCCGCTGGATGAGGCTATATATTAATCGAAGACGTTAC
CTCCAAAATAAGCGCATTTATTTTCTATACGCTACGTCCGCCTTAATTCGCCGCTTCTGA
CTGACCCAAAACCCGGACGAACCTTCTAAGTCGCCAGTAAGCCACACATTTGTCTTGTCG
AGGAATTTTGGATGGAGAGAGAGAAGGAAAGAAAGAGAAGGTGGGATGGATGGTGTATAT
CTTCACCACTCACTCAGTTGGGACCATCCATGAAGCCCATGCAGGGTACAACC-GAGGGA
GATAGGGGTATTAAGAAGAGGAAGGTGTAAATGAAAGGAAAATGCGAATTCACCGGCATC
GACAGGATAAGAAACTCGTGGAAATGGAATA-AAAACCATCTATG
>MY5287_Hrupicola_SweetwaterSpr_OrdMtn
---------------------GTAAAAGTAAAGAAAGAACTTCAAAGTGTAAAACAAGGT
ACTACGAAGAAGAAAACACCTCCAAAGTATTGTGTCATTGTCTTAATACCACGGAGAGAA
AAATCTGTCGACATTCACTCTTACTTCATAGTTTAATCCTAACAAAATAAATCGAGACAT
ATAATTCTCAGGAAATAAATAGAGAAAAAGAAGACTGGTGGATCTGAGGCCGTAACTTCT
GTCATTAAGCTTAGAAGATTTTTTTTT--GGGGGGGGGATGGAAGAGTGAGGAAGTTTGA
GAAGCGTCATTTCAGGTGACGTCATCAAGCACAGCCATCCCTGGTCCCAAGTAATAAAGG
TAGTTAAAGTATTAAAGTGTGGTCCTCAGGCGGGGCGATTTATTCGACCCCTTGACGTCC
CCATATCCGGGCAAATCCCCTTTTTGCCACGGCCTCGGTCCATTAGACGAGCCTGCCAAT
TTTTCTCGATCAACCTCTCGGCGAAGCTGGCGATTAAGTTTAATTCTCGTAAGTGATTTG
GCAGGTTTTTATTGGCTCGTCCTCCGCTGGATGAGGCTATATATTAATCGAAGACGTTAC
CTCCAAAATAAGCGCATTTATTTTCTATACGCTACGTCCGCCTTAATTCGCCGCTTCTGA
CTGACCCAAAACCCGGACGAACCTTCTAAGTCGCCAGTAAGCCACACATTTGTCTTGTCG
AGGAATTTTGGATGGAGAGAGAGAAGGAAAGAAAGAGAAGGTGGGATGGATGGTGTATAT
CTTCACCACTCACTCAGTTGGGACCATCCATGAAGCCCATGCAGGGTACAACC-GAGGGA
GATAGGGGTATTAAGAAGAGGAAGGTGTAAATGAAAGGAAAATGCGAATTCACCGGCATC
GACAGGATAAGAAACTCGTGGAAATGGAATAGAAAACCATCTATG
>MY5288_Hrupicola_Deadman_Hills
AAACCGCTGTTACTTCAGTCTGTAAAAGTAAAGAAAGAACTTCAAAGTGTAAAACAAGGT
ACTACGAAGAAGAAAAAACCTCCAAAGTATTGTGTCATTGTCTTAATACCAAGGAGAGAA
AAATCTGTCGACATTCACTCTTACTTCATAGTTTAATCCTAACAAAATAAATCGAGACAT
ATAATTCTCAGGAAATAAATAGAGAAAAAGAAGACTGGAGGATCTGAGGCCGTAACTTCT
GTCATTAAGCTTAGAAGATTTTTTTTC--GGGGGGGGGATGGAAGAGTGAGGAAGTTTGA
GAAGCGTCATTTCAGGTGACGTCATCAAGCACAGCCATCCCTGGTCCCAAGTAATAAAGG
TAGTTAAAGTATTAAAGTGTGGTCCTCAGGCGGGGCGATTTATTCGACCCCTTGACGTCC
CCATATCCGGGCAAATCCCCTTTTTGCCACGGCCTCGGTCCATTAGACGAGCCTGCCAAT
TTTTCTCGATCAACCTCTCGGCGAAGCTGGCGATTAAGTTTAATTCTCGTAAGTGATTTG
GCAGGTTTTTATTGGCTCGTCCTCCGCTGGATGAGGCTATATATTAATCGAAGACGTTAC
CTCCAAAATAAGCGCATTTATTTTCTATACGCTACGTCCGCCTTAATTCGCCGCTTCTGA
CTGACCCAAAACCCGGACGAACCTTCTAAGTCGCCGGTAAGCCACACATTTGTCTTGTCG
AGGAATTTTGGATGGAGAAAGAGAAGGAAAGAAAGAGAAGGTGGGATGGATGGTGTATAT
CTTCACCA----CTCAGTTGGGACCATCCATGAAGCCCATGCAGGGTACAACCTGAGGGA
GATAGGGGTATTAAGAAGGGGAAGGTGTAAATGAAAGGAAAATGCGAATTCATCGGCATC
GACAGGATAAGAAATTCGTAGAAATGGAATAGAAAACCATCTATG
>MY5289_Hrupicola_Deadman_Hills
------------------------------------------------------------
-CTACGAAGAAGAAAAAACCTCCAAAGTATTGTGTCATTGTCTTAATACCAAGGAGAGAA
AAATCTGTCGACATTCACTCTTACTTCATAGTTTAATCCTAACAAAATAAATCGAGACAT
ATAATTCTCAGGAAATAAATAGAGAAAAAGAAGACTGGAGGATCTGAGGCCGTAACTTCT
GTCATTAAGCTTAGAAGATTTTTTTTCGGGGGGGGGGGATGGAAGAGTGAGGAAGTTTGA
GAAGCGTCATTTCAGGTGACGTCATCAAGCACAGCCATCCCTGGTCCCAAGTAATAAAGG
TAGTTAAAGTATTAAAGTGTGGTCCTCAGGCGGGGCGATTTATTCGACCCCTTGACGTCC
CCATATCCGGGCAAATCCCCTTTTTGCCACGGCCTCGGTCCATTAGACGAGCCTGCCAAT
TTTTCTCGATCAACCTCTCGGCGAAGCTGGCGATTAAGTTTAATTCTCGTAAGTGATTTG
GCAGGTTTTTATTGGCTCGTCCTCCGCTGGATGAGGCTATATATTAATCGAAGACGTTAC
CTCCAAAATAAGCGCATTTATTTTCTATACGCTACGTCCGCCTTAATTCGCCGCTTCTGA
CTGACCCAAAACCCGGACGAACCTTCTAAGTCGCCGGTAAGCCACACATTTGTCTTGTCG
AGGAATTTTGGATGGAGAGAGAGAAGGAAAGAAAGAGAAGGTGGGATGGATGGTGTATAT
CTTCACCA----CTCAGTTGGGACCATCCATGAAGCCCATGCAGGGTACAACCTGAGGGA
GATAGGGGTATTAAGAAGGGGAAGGTGTAAATGAAAGGAAAATGCGAATTCATCGGCATC
GACAGGATAAGAAACTCGTAGAAATGGAA----------------
>MY5309_Hapachea_JohnnyLyon_Hills
------------------------------------------------------------
-CTACGAGAAAAAAAAACCCTCCAAAGAAT--TGTCATTGTCTTAATACCAAGGAGAGAA
AAATCTGTCGACATTCACTCTTACTTCATAGTTTAATCCTAACAAAATAAATCGGGACAT
ATAATTCTCGTGAAATAAATAGAGAAAAAGAAGACTGGAGGATCTGAGGCCGTAACTTCT
GTCATTAAGCTTAGAAGATTTTTTTGGAGGGGGGGGGGGTGGAAGAGTGAGAAAGTTTGA
GAAGCGTCATTTCAGGTGACGTCATCAAGCACAGCCATCCCTGGTCCCAAGTAATAAAGG
TAGTTAAAGTATTAAAGTGTGGTCCTCAGGCGGGGCGATTTATTCGACCCCTTGACGTCC
CCATATCCGGGCAAATCCCCTTTTTGCCACGGCCTCGGTCCATTAGACGAGCCTGCCAAT
TTTTCTCGATCAACCTCTCGGCGAAGCTGGCGATTAAGTTTAATTCTCGTAAGTGATTTG
GCAGGTTTTTATTGGCTCGTCCTCCGTTGGATGAGGCTATATATTAATCGAAGACGTTAC
CTCCAAAATAAGCGCATTTATTTTCTATACGCTACGTCCGCCTTAATTCGCCGCTTCTGA
CTGAGTCAAAACCCGGACGAACCTTCTAAGTCGCCAGTAAGCCACACATTTGTCTTGTCG
AGGAATTTTGGATGGAGAGAGAGAAGGAAAGAAGGAGAAGGTGGGATGGATGGCGTATAT
CTTCACCACTCACTCAGTTGGGACCATCCATGAAGCCCT---------------------
------------------------------------------------------------
---------------------------------------------
>MY5310_Hexurella_AntelopeCyn_CerbatMtns
------------------------------------------------------------
------------------------------------------------------------
-----------------CTCTTACTTCATAGTTTAATCCTAACAAAATAAATCGGGACAT
ATAATTCTCGTGAAATAAATAGAGAAAAAGAAGACTGGAGGATCTGAGGCCGTAACTTCT
GTCATTAAGCTTAGAAGATTTTTTTGGAGGGG-TGGGGGCTGAAGAGTGAGGAAGTTTGA
GAAGCGTCATTTCAGGTGACGTCATCAAGCACAGCCATCCCTGGTCCCAAGTAATAAAGG
TAGTTAAAGTATTAAAGTGTGGTCCTCAGGCGGGGCGATTTATTCGACCCCTTGACGTCC
CCATATCCGGGCAAATCCCCTTTTTGCCACGGCCTCGGTCCATTAGACGAGCCTGCCAAT
TTTTCTCGATCAACCTCTCGCCGAAGCTGGCGATTAAGTTTAATTCTCGTAAGTGATTTG
GCAGGTTTTTATTGGCTCGTCCTCCGTTGGATGAGGCTATATATTAATCGAAGACGTTAC
CTCCAAAATAAGCACATTTATTTTCTATACGCTACGTCCGCCTTAATTCGCCGCTTCTGA
CTGACCCAAAACCCGGACGAACCTTCTAAGTCGCCAGTAAGCCACACATTTGTCTTGTCG
AGGAATTTTGGATGGAGAGAGAGAAGGAAAGAAAGAGAAGGTGGGATGGATGGTGTATAT
CTTCACCACTCACTCAGTT-GGACCATCCGT-----------------------------
------------------------------------------------------------
---------------------------------------------
>MY5311_Hexurella_AntelopeCyn_CerbatMtns
------------------------------------------------------------
-------------------ATCCAAAGTACTGTGTCATTGTCTTAATACCAAGGAGAGAA
AAATCTGTCGACATTCACTCTTACTTCATAGTTTAATCCTAACAAAATAAATCGGGACAT
ATAATTCTCGTGAAATAAATAGAGAAAAAGAAGACTGGAGGATCTGAGGCCGTAACTTCT
GTCATTAAGCTTAGAAGATTTTTTTGGAGGGG-TGGGGGCTGAAGAGTGAGGAAGTTTGA
GAAGCGTCATTTCAGGTGACGTCATCAAGCACAGCCATCCCTGGTCCCAAGTAATAAAGG
TAGTTAAAGTATTAAAGTGTGGTCCTCAGGCGGGGCGATTTATTCGACCCCTTGACGTCC
CCATATCCGGGCAAATCCCCTTTTTGCCACGGCCTCGGTCCATTAGACGAGCCTGCCAAT
TTTTCTCGATCAACCTCTCGCCGAAGCTGGCGATTAAGTTTAATTCTCGTAAGTGATTTG
GCAGGTTTTTATTGGCTCGTCCTCCGTTGGATGAGGCTATATATTAATCGAAGACGTTAC
CTCCAAAATAAGCGCATTTATTTTCTATACGCTACGTCCGCCTTAATTCGCCGCTTCTGA
CTGACCCAAAACCCGGACGAACCTTCTAAGTCGCCAGTAAGCCACACATTTGTCTTGTCG
AGGAATTTTGGATGGAGAGAGAGAAGGAAAGAAAGAGAAGGTGGGATGGATGGTGTATAT
CTTCACCACTCACTCAGTTGGGACCATCCGTGAAGCCCATGCAGCGTACAACCTGAGGGA
GATAGGGGTATTAAGAAGGGGAAGGTGTAA------------------------------
---------------------------------------------
>MY5312_Hexurella_FoxCyn_MusicMtns
-----------------------------------------------------------T
ATTACG----AAAAAAAAAATCCAAAGTACTGTGTCATTGTCTTAATACCAAGGAGAGAA
AAATCTGTCGACATTCACTCTTACTTCATAGTTTAATCCTAACAAAATAAATCGGGACAT
ATAATTCTCGTGAAATAAATAGAGAAAAAGAAGACTGGAGGATCTGAGGCCGTAACTTCT
GTCATTAAGCTTAGAAGATTTTTTTGGAGGGG-TGGGGGCTGAAGAGTGAGGAAGTTTGA
GAAGCGTCATTTCAGGTGACGTCATCAAGCACAGCCATCCCTGGTCCCAAGTAATAAAGG
TAGTTAAAGTATTAAAGTGTGGTCCTCAGGCGGGGCGATTTATTCGACCCCTTGACGTCC
CCATATCCGGGCAAATCCCCTTTTTGCCACGGCCTCGGTCCATTAGACGAGCCTGCCAAT
TTTTCTCGATCAACCTCTCGCCGAAGCTGGCGATTAAGTTTAATTCTCGTAAGTGATTTG
GCAGGTTTTTATTGGCTCGTCCTCCGTTGGATGAGGCTATATATTAATCGAAGACGTTAC
CTCCAAAATAAGCGCATTTATTTTCTATACGCTACGTCCGCCTTAATTCGCCGCTTCTGA
CTGACCCAAAACCCGGACGAACCTTCTAAGTCGCCAGTAAGCCACACATTTGTCTTGTCG
AGGAATTTTGGATGGAGAGAGAGAAGGAAAGAAAGAGAAGGTGGGATGGATGGTGTATAT
CTTCACCACTCACTCAGTTGGGACCATCCGTGAAGCCCATGCAGCGTACAACCTGAGGGA
GATAGGGGTATTAAGAAGGGGA--------------------------------------
---------------------------------------------
>MY5313_Hexurella_FoxCyn_MusicMtns
------------------------------------------------------------
------------AAAAAAAATCCAAAGTACTGTGTCATTGTCTTAATACCAAGGAGAGAA
AAATCTGTCGACATTCACTCTTACTTCATAGTTTAATCCTAACAAAATAAATCGGGACAT
ATAATTCTCGTGAAATAAATAGAGAAAAAGAAGACTGGAGGATCTGAGGCCGTAACTTCT
GTCATTAAGCTTAGAAGATTTTTTTGGAGGGG-TGGGGGCTGAAGAGTGAGGAAGTTTGA
GAAGCGTCATTTCAGGTGACGTCATCAAGCACAGCCATCCCTGGTCCCAAGTAATAAAGG
TAGTTAAAGTATTAAAGTGTGGTCCTCAGGCGGGGCGATTTATTCGACCCCTTGACGTCC
CCATATCCGGGCAAATCCCCTTTTTGCCACGGCCTCGGTCCATTAGACGAGCCTGCCAAT
TTTTCTCGATCAACCTCTCGCCGAAGCTGGCGATTAAGTTTAATTCTCGTAAGTGATTTG
GCAGGTTTTTATTGGCTCGTCCTCCGTTGGATGAGGCTATATATTAATCGAAGACGTTAC
CTCCAAAATAAGCGCATTTATTTTCTATACGCTACGTCCGCCTTAATTCGCCGCTTCTGA
CTGACCCAAAACCCGGACGAACCTTCTAAGTCGCCAGTAAGCCACACATTTGTCTTGTCG
AGGAATTTTGGATGGAGAGAGAGAAGGAAAGAAAGAGAAGGTGGGATGGATGGTGTATAT
CTTCACCACTCACTCAGTTGGGACCATCCGT-AAGCCCATGCAGCGTACAAC--------
------------------------------------------------------------
---------------------------------------------
>MY5314_Hexurella_Grasshopper_BrushyMtn
----------------------------------------------------------GT
ACTACG----AAAAAAAAAATACAAAGCACTGTGTCATTGTCTTAATACCAAGGAGAGAA
AAATCTGTCGACATTCACTCTTACTTCATAGTTTAATCCTAACAAAATAAATCGGGACAT
ATAATTCTCGTGAAATAAATAGAGAAAAAGAAGACTGGAGGATCTGAGGCCGTAACTTCT
GTCATTAAGCTTAGAAGATTTTTTTGGAGGGG-TGGGGGCGGAAGAGTGAGGAAGTTTGA
GAAGCGTCATTTCAGGTGACGTCATCAGGCACAGCCATCCCTGGTCCCAAGTAATAAAGG
TAGTTAAAGTATTAAAGTGTGGTCCTCAGGCGGGGCGATTTATTCGACCCCTTGACGTCC
CCATATCCGGGCAAATCCCCTTTTTGCCACGGCCTCGGTCCATTAGACGAGCCTGCCAAT
TTTTCTCGATCAACCTCTCGCCGAAGCTGGCGATTAAGTTTAATTCTCGTAAGTGATTTG
GCAGGTTTTTATTGGCTCGTCCTCCGTTGGATGAGGCTATATATTAATCGAAGACGTTAC
CTCCAAAATAAGCGCATTTATTTTCTATACGCTACGTCCGCCTTAATTCGCCGCTTCTGA
CTGACCCAAAACCCGGACGAACCTTCTAAGTCGCCAGTAAGCCACACATTTGTCTTGTCG
AGGAATTTTGGATGGAGAGAGAGAAGGAAAGAAAGAGAAGGTGGGATGGATGGTGTATAT
CTTCACCACTCACTCAGTTGGGACCATCCGTGAAGCCCATGCAGCGTACAACCTGAGGAG
A-----------------------------------------------------------
---------------------------------------------
>MY5315_Hexurella_WagonerRd_BradshawMtns
AAACCGCTTTTACTTCAGTCTTTAAAAGTAAAGAAAGAACTTCAAAGTGTAAAACAAGGT
ACTACGAAAAAAAAAAAAAATCCAAAGTACTGTGTCATTGTCTTAATACCAAGGAGAGAA
AAATCTGTCGACATTCACTCTTACTTCATAGTTTAATCCTAACAAAATAAATCGGGACAT
ATAATTCTCGTGAAATAAATAGAGAAAAAGAAGACTGGAGGATCTGAGGCCGTAACTTCT
GTCATTAAGCTTAGAAGATTTTTTTGGAGGGG-TGGGGGTGGAAGAGTGAGGAAGTTTGA
GAAGCGTCATTTCAGGTGACGTCATCAAGCACAGCCATCCCTGGTCCCAAGTAATAAAGG
TAGTTAAAGTATTAAAGTGTGGTCCTCAGGCGGGGCGATTTATTCGACCCCTTGACGTCC
CCATATCCGGGCAAATCCCCTTTTTGCCACGGCCTCGGTCCATTAGACGAGCCTGCCAAT
TTTTCTCGATCAACCTCTCGGCGAAGCTGGCGATTAAGTTTAATTCTCGTAAGTGATTTG
GCAGGTTTTTATTGGCTCGTCCTCCGTTGGATGAGGCTATATATTAATCGAAGACGTTAC
CTCCAAAATAAGCGCATTTATTTTCTATACGCTACGTCCGCCTTAATTCGCCGCTTCTGA
CTGACCCAAAACCCGGACGAACCTTCTAAGTCGCCAGTAAGCCACACATTTGTCTTGTCG
AGGAATTTTGGATGGAGAGAGAGAAAGAAAGAAAGAGAAGGTGGGATGGATGGTGTATAT
CTTCACCACTCACTCAGTTGGGACCATCCATGAAGCCCATGCAGGGTACAACCTGAGGGA
GATAGGGGTATTAAGAAGGGGAAGGTGTAAATGAAAGGAAAATGCGAATT-ACCGGCATC
GACAGGATAAGGAACTGGTGGAAATGGAATAAAAAACCATCTATG
>MY5316_Hexurella_WagonerRd_BradshawMtns
AAACCGCTTTTACTTCAGTCTTTAAA---AAAGAAAGAACTTCAAAGTGTAAAACAAGGT
ACTACGAAAAAAAAAAAAAATCCAAAGTACTGTGTCATTGTCTTAATACCAAGGAGAGAA
AAATCTGTCGACATTCACTCTTACTTCATAGTTTAATCCTAACAAAATAAATCGGGACAT
ATAATTCTCGTGAAATAAATAGAGAAAAAGAAGACTGGAGGATCTGAGGCCGTAACTTCT
GTCATTAAGCTTAGAAGATTTTTTTGGAGGGG-TGGGGGTGGAAGAGTGAGGAAGTTTGA
GAAGCGTCATTTCAGGTGACGTCATCAAGCACAGCCATCCCTGGTCCCAAGTAATAAAGG
TAGTTAAAGTATTAAAGTGTGGTCCTCAGGCGGGGCGATTTATTCGACCCCTTGACGTCC
CCATATCCGGGCAAATCCCCTTTTTGCCACGGCCTCGGTCCATTAGACGAGCCTGCCAAT
TTTTCTCGATCAACCTCTCGGCGAAGCTGGCGATTAAGTTTAATTCTCGTAAGTGATTTG
GCAGGTTTTTATTGGCTCGTCCTCCGTTGGATGAGGCTATATATTAATCGAAGACGTTAC
CTCCAAAATAAGCGCATTTATTTTCTATACGCTACGTCCGCCTTAATTCGCCGCTTCTGA
CTGACCCAAAACCCGGACGAACCTTCTAAGTCGCCAGTAAGCCACACATTTGTCTTGTCG
AGGAATTTTGGATGGAGAGAGAGAAAGAAAGAAAGAGAAGGTGGGATGGATGGTGTATAT
CTTCACCACTCACTCAGTTGGGACCATCCATGAAGCCCATGCAGGGTACAACCTGAGGGA
GATAGGGGTATTAAGAAGGGGAAGGTGTAAATGAAAGGAAAATGCGAATTCACCGGCATC
GACAGGATAAGGAACTGGTGGAAAT--------------------
>MY5317_Hrupicola_Cottonwood_SnYsidroMtns
------------------------------------------------------------
----------------------------------------TCTTAATACCAAGGAGAGAA
AAATCTGTCGACATTCACTCTTACTTCATAGTTTAATCCTAACAAAATAAATCGAGACAT
ATAATTCTTAGGAAATAAATAGAGAAAAAGAAGACTGGAGGATCTGAGGCCGTAACTTCT
GTCATTAAGCTTAGAAGATTTTTTTTGGAGGG-GGGGGATGGAAGAGTGAGGAAGTTTGA
GAAGCGTCATTTCAGGTGACGTCATCAAGCACAGCCATCCCTGGT-CCGAGTAATAAAGG
TAGTTAAAGTATTAAAGTGTGGTCCACAGGCGGGGCGATTTATTCGACCCCTTGACGTCC
CCATATCCGGGCAAATCCCCTTTTTGCCACGGCCTCGGTCCATTAGACGAGCCTGCCAAT
TTTTCTCGATCAACCTCTCGGCGAAGCTGGCGATTAAGTTTAATTCTCGTAAGTGATTTG
GCAGGTTTTTATTGGCTCGTCCTCCGCTGGATGAGGCTATATATTAATCGAAGACGTTAC
CTCCAAAATAAGCGCATTTATTTTCTATACGCTACGTCCGCCTTAATTCGCCGCTTCTGA
CTGACCCAAAACCCGGACGAACCTTCTAAGTCGCCAGTAAGCCACACATTTGTCTTGTCG
AGGAATTTTGGATGGAAAGAGAGAAGGAAAGAAAGAGAAGGTGGGATGGATGGTGTATAT
CTTCACCACTCACTCAGTTGGGACCATCCATGAAGCCCATGCAGGGTACAACCTGAGGAA
GATAGGGGTATTAAGAAGGGGAAGGTGTAAATGAAAGGAAAATGCGAATTCACCGGCATC
GACAGGATTAGAAACTCGTGGAAATGGAACAGAAAACCATCTATG
