# Supplementary material for: ﻿Species delimitation, biogeography, and natural history of dwarf funnel web spiders (Mygalomorphae, Hexurellidae, Hexurella) from the United States / Mexico borderlands
Source: Zookeys. 2023 Jun 14;1167:109–57. doi: 10.3897/zookeys.1167.103463 (PMC10285686; doi:10.3897/zookeys.1167.103463)
Supplement: Supplementary material 3 — Input matrices, analysis log files, and output tree files for nuclear and mitochondrial analyses [file zookeys-1167-109_article-103463__-s003.zip › uce-200107.fasta]

>MY0059_Hapachea_SantaRitaMtns_MaderaCyn
GAAAAGGAGCTTGTACTACTTTGCCAAGATATGTATATAGAATGAAGGGGGGAATAAGTG
GTTGCCTGCAAACGATACGGAAACAGAAAGGAACAAAAAGAATGAATGAAGGAAGGTGGG
AGAGAAATGGAGAGAAATTACTGACACATGAATAAACGAAGGGAAAAAGAGAACGAAGAA
TGGAGAAAGAGGAGCAAAATGCAAAACAAAGAGTGGAAGAAGGACAAAAAAAGTAGATTC
AAAGGGGGAATTATATTAGAGAGAAAGATGTTAATTCTGTTCCCCAAATCACGTGCCTAG
GCATAATGCAATATTGCGCCTGTAATGAATACCGATGAAGAAAGGCTTAAATGCGCCTAA
TTAGATACAGGACCAATTAATGCAACGCGGAGAGCAGTTTTCTCGCATCCATCCATTCAT
TCCTTCCTTTTCCTTGCAGAAAGGAGGTCTTTTGGAAAACGTACCTTTTCCA--------
-CCTTCCTCCACTTGAGGAATTTTATATGAGCTCACTTGATCAGAAAACATCATCTTGTA
----AAGGAAGGAAGGAAGGAGGATCTCCAAAGCTCTGATCACTACGAAAGAAAGCGAAT
GACGAAAATTTCCAAAGTGATTAACACGTGATGTTCTTCCACTTTTTTTAGTGCACTTTA
ATGTAATTATGTTACTTCATCCACCCTGGCAACAAATATTCTTGTAAAGAT
>MY5057_Hexurella_ChiricahuaMtns_PriceCyn
------------------------------------------------------------
------------------------------------------------------------
------------------------------------------------------------
-----------------------AAACAAAGAGTGGAAGAGGGACAAAAAAAGTGGATTC
AAAGGGGGAATTATATTAGAGAGAAAGATGTTAATTCTGTTCCCCAAATCACGTGCCTAG
GCATAATGCAATATTGCGCCTGTAATGAATACCGATGAAGAAAGGCTTAAATGCGCCTAA
TTAGATACAGGACCAATTAATGCAACGCGGAGAGCAGTTTTCTCGCATCCATCCATTCAT
TCCTTCCTTTTCCTTGCAGAAAGGAGG---------------------------------
------------------------------------------------------------
------------------------------------------------------------
------------------------------------------------------------
---------------------------------------------------
>MY5064_Hexurella_MuleMtns_Escabrosa
GAAAAGGAGCTTGTACTACTTTGCCAAGATATGTATATAGAATGAAGGGGGGAATAAGTG
GTTGCCTGCAAACGATACGAAAACAGAAAAGAACAAAAAGAATGAATGAACGAAGGTGGG
AGAGAAATGGAGAGAAATTACTGACACATGAATAAGCGAAGGGAAAAAGAGAACGAAGAA
TGGAGAAAGAGGAGCAAAATGCAAAACAAAGAGTGGAAGAGGGACAAAAAAAGTGGATTC
AAAGGGGGAATTATATTAGAGAGAAAGATGTTAATTCTGTTCCCCAAATCACGTGCCTAG
ACATAATGCAATATTGCGCCTGTAATGAATACCGATGAAGAAAGGCTTAAATGCGCCTAA
TTAGATACAGGACCAATTAATGCAACGCGGAGAGCAGTTTTCTCGCATCCATCCATTCAT
TCCTTCCTTTTCCTTGCAGAAAGGAGGTCTTTTGGAAAACGTACCTTTTCCACCTTTCCC
TCCTTCCTCCACTTGAGGAATTTTATATGAGCTCACTTGATCAGAAAACATCATCTTGTA
AAGGAAGGAAGGAAGGAAGGAGGATCTCCAAAGTTCTGATCACTACGAAAGAAAGCGAAT
GACGAAAATTTCCAAAGTGATTAACACGTGATGTTCTTCCACTTTTTTTAGTGCACTTTA
ATGTAATTATGTTACTTCATCCACCCTGGCAACAAATATTCTTGTAAAGAT
>MY5066_Hexurella_MuleMtns_Escabrosa
GAAAAGGAGCTTGTACTACTTTGCCAAGATATGTATATAGAATGAAGGGGGGAATAAGTG
GTTGCCTGCAAACGATACGAAAACAGAAAAGAACAAAAAGAATGAATGAACGAAGGTGGG
AGAGAAATGGAGAGAAATTACTGACACATGAATAAACGAAGGG-AAAAGAGAACGAAGAA
TGGAGAAAGAGGAGCAAAATGCAAAACAAAGAGTGGAAGAGGGACAAAAAAAGTGGATTC
AAAGGGGGAATTATATTAGAGAGAAAGATGTTAATTCTGTTCCCCAAATCACGTGCCTAG
GCATAATGCAATATTGCGCCTGTAATGAATACCGATGAAGAAAGGCTTAAATGCGCCTAA
TTAGATACAGGACCAATTAATGCAACGCGGAGAGCAGTTTTCTCGCATCCATCCATTCAT
TCCTTCCCTTTCCTTGCAGAAAGGAGGTCTTTTGGAAAACGTACCTTTTCCACCTTTCCC
TCCTTCCTCCACTTGAGGAATTTTATATGAGCTCACTTGATCAGAAAACATCATCTTGTA
AAGGAAGGAAGGAAGGAAGGAGGATCTCCAAAGCTCTGATCACTACGAAAGAAAGCGAAT
GACGAAAATTTCCAAAGTGATTAACACGTGATGTTCTTCCACTTTTTTTAGTGCACTTTA
ATGTAATTATGTTACTTCATCCACCCTGGCAACAAATATTCTTGTAAAGAT
>MY5071_Hexurella_SantaRitaMtns_AlisoSprings
GAAAAGGAGCTTGTACTACTTTGCCAAGATATGTATATAGAATGAAGGGGGGAATAAGTG
GTTGCCTGCAAACGATACGAAAACAGAAAGGAACAAAAAGAATGAATGAACGAAGGTGGG
AGAGAAATGGAGAGAAATTACTGACACATGAATAAACGAAGGGAAAAAGAGAACGAAGAA
TGGAGAAAGAGGAGCAAAATGCAAAACAAAGAGTGGAAGAGGGACAAAAAAAGTAGATTC
AAAGGGGGAATTATATTAGAGAGAAAGATGTTAATTCTGTTCCCCAAATCACGTGCCTAG
GCATAATGCAATATTGCGCCTGTAATGAATACCGATGAAGAAAGGCTTAAATGCGCCTAA
TTAGATACAGGACCAATTAATGCAACGCGGAGAGCAGTTTTCTCGCATCCATCCATTCAT
TCCTTCCTTTTCCTTGCAGAAAGGAGGTCTTTTGGAAAACGTACCTTTTCCACCTTTCCC
TCCTTCCTCCACTTGAGGAATTTTATATGAGCTCACTTGATCAGAAAACATCATCTTGTA
AAGGAAGGAAGGAAGGAAGGAGGATCTCCAAAGCTCTGATCACTACGAAAGAAAGCGAAT
GACGAAAATTTCCAAAGTGATTAACACGTGATGTTCCTCCTCTTTTTTTAGTGCACTTTA
ATGTGATTATGTTACTTCATCCACCCTGGCAACAAATATTCTTGTAAAGAT
>MY5075_Hexurella_ChiricahuaMtns_CaveCrkCyn
GAAAAGGAGCTTGTACTACTTTGCCAAGATATGTATATAGAATGAAGGGGGGAATAAGTG
GTTGCCTGCAAACGATACGAAAACAGAAAAGAACAAAGAGAATGAATGAACGAAGGTGGG
AGAGAAATGGAGAGAAATTACTGACACATGAATAAACGAAGGGAAAAAGAGAACGAAGAA
TGGAGAAAGAGGAGCAAAATGCAAAACAAAGAGTGGAAGAGGGACAAAAAAAGTGGATTC
AAAGGGGGAATTATATTAGAGAGAAAGATGTTAATTCTGTTCCCCAAATCACGTGCCTAG
GCATAATGCAATATTGCGCCTGTAATGAATACCGATGAAGAAAGGCTTAAATGCGCCTAA
TTAGATACAGGACCAATTAATGCAACGCGGAGAGCAGTTTTCTCGCATCCATCCATTCAT
TCCTTCCTTTTCCTTGCAGAAAGGAGGTCTTTTGGAAAACGTACCTTTTCCACCTTTCCC
TCCTTCCTCCACTTGAGGAATTTTATATGAGCTCACTTGATCAGAAAACATCATCTTGTA
AAGGAAGGAAGGAAGGAAGGGGGATCTCCAAGGCTCTGATCACTACGAAAGAAAGCGAAT
GACGAAAATTTCCAAAGTGATTAACACGTGATGTTCTTCCACTTTTTTTAGTGCACTTTA
ATGTAATTATGTTACTTCATCCACCCTGGCAACAAATATTCTTGTAAAGAT
>MY5126_Hexurella_SantaCatalinaMtns_NuggetCyn
GAAAAGGAGCTTGTACTACTTTGCCAAGATATGTATATAGAATGAAGGGGGGAATAAGTG
GTTGCCTGCAAACGATACGAAAACAGAAAAGAACAAAAAGAATGAATGAACGAAGGTGGG
AGAGAAATGGAGAGAAATTACTGACACATGAATAAACGAAGGGAAAAAGAGAACGAAGAA
TGGAGAAAGAGGAGCAAAATGCAAAACAAAGAGTGGAAGAGGGACAAAAAAAGTAGATTC
AAAGGGGGAATTATATTAGAGAGAAAGATGTTAATTCTGTTCCCCAAATCACGTGCCTAG
GCATAATGCAATATTGCGCCTGTAATGAATACCGATGAAGAAAGGCTTAAATGTGCCTAA
TTAGATACAGGACCAATTAATGCAACGCGGAGAGCAGTTTTCTCGCATCCATCCATTCAT
TCCTTCCTTTTCCTTGCAGAAAGGAGGTCTTTTGGAAAACGTACCTTTTCCACCTTTCCC
TCCTTCCTCCACTTGAGGAATTTTATATGAGCTCACTTGATCAGAAAACATCATCTTGTA
AAGGAAGGAAGGAAGGAAGGAGGATCTCAAAAGCTCTGATCACTACGAAAGAAAGCGAAT
GACGAAAATTTCCAAAGTGATTAACACGTGATGTTCTTCCACTTTTTTTAGTGCACTTTA
ATGTAATTATGTTACTTCATCCACCCTGGCAACAAATATTCTTGTAAAGAT
>MY5128_Hexurella_WhetstoneMtns_FrenchJoeCyn
------------------------------------------------------------
------------------------------------------------------------
------------------------------------------------------------
---------------------------------------------------AGTGGATTC
AAAGGGGGAATTATATTAGAGAGAAAGATGTTAATTCTGTTCCCCAAATCACGTGCCTAG
GCATAATGCAATATTGCGCCTGTAATGAATACCGATGAAGAAAGGCTTAAATGCGCCTAA
TTAGATACAGGACCAATTAATGCAACGCGGAGAGCAGTTTTCTCGCATCCATCCATTCAT
TCCTTCCTTTTCCTTGCAGAAAGGAGGTCTTTTGGAAAACGTACC---------------
------------------------------------------------------------
------------------------------------------------------------
------------------------------------------------------------
---------------------------------------------------
>MY5136_Hexurella_MiddlemarchCyn
GAAAAGGAGCTTGTACTACTTTGCCAAGATATGTATATAGAATGAAGGGGGGAATAAGTG
GTTGCCTGCAAACGATACGAAAACAGAAAAGAACAAAAAGAATGAATGAACGAAGGTGGG
AGAGAAATGGAGAGAAATTACTGACACATGAATAAACGAAGGGAAAAAGAGAACGAAGAA
TGGAGAAAGAGGAGCAAAATGCAAAACAAAGAGTGGAAGAGGGACAAAAAAAGCGGATTC
AAAGGGGGAATTATATTAGAGAGAAAGATGTTAATTCTGTTCCCCAAATCACGTGCCTAG
GCATAATGCAATATTGCGCCTGTAATGAATACCGATGAAGAAAGGCTTAAATGCGCCTAA
TTAGATACAGGACCAATTAATGCAACGCGGAGAGCAGTTTTCTCGCATCCATCCATTCAT
TCCTTCCTTTTCCTTGCAGAAAGGAGGTCTTTTGGAAAACGTACCTTTTCCACCTTTCCC
TCCTTCCTCCACTTGAGGAATTTTATATGAGCTCACTTGATCAGAAAACATCATCTTGTA
AAGGAAGGAAGGAAGGAAGGAGGATCTCCAAAGCTCTGATCACTACGAAAGAAAGCGAAT
GACGAAAATTTCCAAAGTGATTAACACGTGATGTTCTTCCACTTTTTTTAGTGCACTTTA
ATGTAATTATGTTACTTCATCCACCCTGGCAACAAATATTCTTGTGAAGAT
>MY5147_Hexurella_DragoonMtns_NF_345A
GAAAAGGAGCTTGTACTACTTTGCCAAGATATGTATATAGAATGAAGGGGGGAATAAGTG
GTTGCCTGCAAACGATACGAAAACAGAAAAGAACAAAAAGAATGAATGAACGAAGGTGGG
AGAGAAATGGAGAGAAATTACTGACACATGAATAAACGAAGGGAAAAAGAGAACGAAGAA
TGGAGAAAGAGGAGCAAAATGCAAAACAAAGAGTGGAAGAGGGACAAAAAAAGCGGATTC
AAAGGGGGAATTATATTAGAGAGAAAGATGTTAATTCTGTTCCCCAAATCACGTGCCTAG
GCATAATGCAATATTGCGCCTGTAATGAATACCGATGAAGAAAGGCTTAAATGCGCCTAA
TTAGATACAGGACCAATTAATGCAACGCGGAGAGCAGTTTTCTCGCATCCATCCATTCAT
TCCTTCCTTTTCCTTGCAGAAAGGAGGTCTTTTGGAAAACGTACCTTTTCCACCTTTCCC
TCCTTCCTCCACTTGAGGAATTTTATATGAGCTCACTTGATCAGAAAACATCATCTTGTA
AAGGAAGGAAGGAAGGAAGGAGGATCTCCAAAGCTCTGATCACTACGAAAGAAAGCGAAT
GACGAAAATTTCCAAAGTGATTAACACGTGATGTTCTTCCACTTTTTTTAGTGCACTTTA
ATGTAATTATGTTACTTCATCCACCCTGGCAACAAATATTCTTGTAAAGAT
>MY5152_Hexurella_WhetstoneMtns_ApacheCyn
GAAAAGGAGCTTGTACTACTTTGCCAAGATATGTATATAGAATGAAGGGGGGAATAAGTG
GTTGCCTGCAAACGATACGAAAACAGAAAAGAACAAAAAGAATGAATGAACGAAGGTGGG
AGAGAAATGGAGAGAAATTACTGACACATGAATAAACGAAGGGAAAAAGAGAACGAAGAA
TGGAGAAAGAGGAGCAAAATGCAAAACAAAGAGTGGAAGAGGGACAAAAAAAGTGAATTC
AAAGGGGGAATTATATTAGAGAGAAAGATGTTAATTCTGTTCCCCAAATCACGTGCCTAG
GCATAATGCAATATTGCGCCTGTAATGAATACCGATGAAGAAAGGCTTAAATGCGCCTAA
TTAGATACAGGACCAATTAATGCAACGCGGAGAGCAGTTTTCTCGCATCCATCCATTCAT
TCCTTCCTTTTCCTTGCAGAAAGGAGGTCTTTTGGAAAACGTACCTTTTCCACCTTTCCC
TCCTTCCTCCACTTGAGGAATTTTATATGAGCTCACTTGATCAGAAAACATCATCTTGTA
AAGGAAGGAAGGAAGGAAGGAGGATCTCCAAAGCTCTGATCACTACGAAAGAAAGCGAAT
GACGAAAATTTCCAAAGTGATTAACACGTGATGTTCTTCCACTTTTTTTAGTGCACTTTA
ATGTAATTATGTTACTTCATCCACCCTGGCAACAAATATTCTTGTAAAGAT
>MY5154_Hexurella_SantaRitaMtns_AdobeCyn
GAAAAGGAGCTTGTACTACTTTGCCAAGATATGTATATAGAATGAAGGGGGGAATAAGTG
GTTGCCTGCAAACGATACGAAAACAGAAAAGAACAAAAAGAATGAATGAACGAAGGTGGG
AGAGAAATGGAGAGAAATTACTGACACATGAATAAATGAAGGGAAAAAGAGAACGAAGAA
TGGAGAAAGAGGAGCAAAATGCAAAACAAAGAGTGGAAGAAGGACAAAAAAAGTAGATTC
AAAGGGGGAATTATATTAGAGAGAAAGATGTTAATTCTGTTCCCCAAATCACGTGCCTAG
GCATAATGCAATATTGCGCCTGTAATGAATACCGATGAAGAAAGGCTTAAATGCGCCTAA
TTAGATACAGGACCAATTAATGCAACGCGGAGAGCAGTTTTCTCGCATCCATCCATTCAT
TCCTTCCTTTTCCTTGCAGAAAGGAGGTCTTTTGGAAAACGTACCTTTTCCACCTTTCCC
TCCTTCCTCCACTTGAGGAATTTTATATGAGCTCACTTGATCAGAAAACATCATCTTGTA
----AAGGAAGGAAGGAAGGAGAATCTCCAAAGCTCTGATCACTACGAAAGAAAGCGAAT
GACGAAAATTTCCAAAGTGATTAACACGTGATGTTCCTCCACTTTTTTTAGTGCACTTTA
ATGTAATTATGTTACTTCATCCACCCTGGCAACAAATATTCTTGTAAAGAT
>MY5157_Hexurella_SantaCatalinaMtns_Redington
GAAAAGGAGCTTGTACTACTTTGCCAAGATATGTATATAGAATGAAGGGGGGAATAAGTG
GTTGCCTGCAAACGATACGAAAACAGAAAAGAACAAAAAGAATGAATGGACGAAGGTGGG
AGAGAAATGGAGAGAAATTACTGACACATGAATAAACGAAGGGAAAAAGAGAACGAAGAA
TGGAGAAAGAGGAGCAAAATGCAAAACAAAGAGTGGAAGAGGGACAAAAAAAGTAGATTC
AAAGGGGGAATTATATTAGAGAGAAAGATGTTAATTCTGTTCCCCAAATCACGTGCCTAG
GCATAATGCAATATTGCGCCTGTAATGAATACCGATGAAGAAAGGCTTAAATGCGCCTAA
TTAGATACAGGACCAATTAATGCAACGCGGAGAGCAGTTTTCTCGCATCCATCCATTCAT
TCCTTCCTTTTCCTTGCAGAAAGGAGGTCTTTTGGAAAACGTACCTTTTCCACCTTTCCC
TCCTTCCTCCACTTGAGGAATTTTATATGAGCTCACTTGATCAGAAAACATCATCTTGTA
AAGGAAGGAAGGAAGGAAGGAGGATCTCCAAAGCTCTGATCACTACGAAAGAAAGCGAAT
GACGAAAATTTCCAAAGTGATTAACACGTGATGTTCTTCCACTTTTTTTAGTGCGCTTTA
ATGTAATTATGTTACTTCATCCACCCTGGCAACAAATATTCTTGTAAAGAT
>MY5164_Hrupicola_Temecula
----------------------------------------------GGGGGGAATAAGTG
GTTGCCTGCAAACGATACGAAAACAGGAAGGAACAAAAAGAATGAATGAACGAAGGTGGG
AGAGAAATGGAGAGAAATTACTGACACATGAATAAACGAAGGGAAAAAGAAAACGAAGAA
TGGAGAAAGAGGAGCAAAATGCAAAACAAAGAGTGGAAGCGAGACAAAAAAAGTAGATTC
AAAGGGGGAATTATATTAGAGAGAAGGATGTTAATTCTGTTCCCCAAATCACGTGCCTAG
GCATAATGCAATATTGCGCCTGTAATGAATACCGATGAAGAAAGGCTTAAATGCGCCTAA
TTAGATACAGGACCAATTAATGCAACGCGGAGAGCAGTTTTCTCGCATCCATCCATTCAT
TCC------TTCCTTGTAGAAAGGAGGTCTTTTGGAAAACGTACCTTTTCCACCTTTCCC
TCCTTCCTCCACTTGAGGAATTTTATATGAGCTCACTTGATCAGAAAACATCATCTTGTA
--------AAGGAAGGAAGGAGGATCTCCAAAGGTCTGATCACTACGAAAGAAAGCGAAT
GACGAAAATTTCCAAAGTGATTAACACGTGATGTT----CACTTTTTCCAGTGGACC---
---------------------------------------------------
>MY5165_Hrupicola_Temecula
GAAAAGGAGCTTGTACTACTTTGCCAAGATATGTATATAGAATGAAGGGGGGAATAAGTG
GTTGCCTGCAAACGATACGAAAACAGGAAGGAACAAAAAGAATGAATGAACGAAGGTGGG
AGAGAAATGGAGAGAAATTACTGACACATGAATAAACGAAGGGAAAAAGAAAACGAAGAA
TGGAGAAAGAGGAGCAAAATGCAAAACAAAGAGTGGAAGCGAGACAAAAAAAGTAGATTC
AAAGGGGGAATTATATTAGAGAGAAGGATGTTAATTCTGTTCCCCAAATCACGTGCCTAG
GCATAATGCAATATTGCGCCTGTAATGAATACCGATGAAGAAAGGCTTAAATGCGCCTAA
TTAGATACAGGACCAATTAATGCAACGCGGAGAGCAGTTTTCTCGCATCCATCCATTCAT
TCC------TTCCTTGTAGAAAGGAGGTCTTTTGGAAAACGTACCTTTTCCACCTTTCCC
TCCTTCCTCCACTTGAGGAATTTTATATGAGCTCACTTGATCAGAAAACATCATCTTGTA
--------AAGGAAGGAAGGAGGATCTCCAAAGGTCTGATCACTACGAAAGAAAGCGAAT
GACGAAAATTTCCAAAGTGATTAACACGTGATGTTCTTCCACTTTTTCCAGTGGACCTTA
ATGTAATTATGTTACTTCATCCACCCT------------------------
>MY5175_Hapachea_HarshawRd_PatagoniaMtns
GAAACGGAGCTTGTACTACTTTGCCAAGATATGTATATAGAACGAAGGGGGGAATAAGTG
GTTGCCTGCAAACGATACGAAAACAGAAAAGAACAAAAAGAATGAATGAACGAAGGTGGG
AGAGAAATGGAGAGAAATTACTGACACATGAATAAACGAAGGGAAAAAGAGAACGAAGAA
TGGAGAAAGAGGAGCAAAATGCAAAACAAAGAGTGGAAGAGGGACAAAAAAAGTAGATTC
AAAGGGGGAATTATATTAGAGAGAAAGATGTTAATTCTGTTCCCCAAATCACGTGCCTAG
GCATAATGCAATATTGCGCCTGTAATGAATACCGATGAAGAAAGGCTTAAATGCGCCTAA
TTAGATACAGGACCAATTAATGCAACGCGGAGAGCAGTTTTCTCGCATCCATCCATTCAT
TCCTTCCTTTTCCTTGCAGAAAGGAGGTCTTTTGGAAAACGTACCTTTTCCACCTTTCCC
TCCTTCCTCCACTTGAGGAATTTTATATGAGCTCACTTGATCAGAAAACATCATCTTGTA
----AAGGAAGGAAGGAAGGGGGATCTCCAAAGCTCTGATCACTACGAAAGAAAGCGAAT
GACGAAAATTTCCAAAGTGATTAACACGTGATGTTCTTCCACTTTTTTTAGTGCACTTTA
ATGTAATTATGTTACTTCATCCACCCTGGCAACAAATATTCTTGTAAAGAT
>MY5180_Hapachea_MustrangPk_MustangMtns
GAAAAGGAGCTTGTACTACTTTGCCAAGATATGTATATAGAATGAAGGGGGGAATAAGTG
GTTGCCTGCAAACGATACGAAAACAGAAAAGAACAAAAAGAATGAATGAACGAAGGTGGG
AGAGAAATGGAGAGAAATTACTGACACATGAATAAACGAAGGGAAAAAGAGAACGAAGAA
TGGAGAAAGAGGAGCAAAATGCAAAACAAAGAGTGGAAGAGGGACAAAAAAAGTGGATTC
AAAGGGGGAATTATATTAGAGAGAAAGATGTTAATTCTGTTCCCCAAATCACGTGCCTAG
GCATAATGCAATATTGCGCCTGTAATGAATACCGATGAAGAAAGGCTTAAATGCGCCTAA
TTAGATACAGGACCAATTAATGCAACGCGGAGAGCAGTTTTCTCGCATCCATCCATTCAT
TCCTTCCTTTTCCTTGCAGAAAGGAGGTCTTTTGGAAAACGTACCTTTTCCACCTTTCCC
TCCTTCCTCCACTTGAGGAATTTTATATGAGCTCACTTGATCAGAAAACATCATCTTGTA
AAGGAAGGAAGGAAGGAAGGAGGATCTCCAAAGCTCGGATCACTACGAAAGAAAGCGAAT
GACGAAAATTTCCAAAGTGATTAACACGTGATGTTCTTCCCCTTTTTTTAGTGCACTTTA
ATGTAATTATGTTACTTCATCCACCCTGGCAACAAATATTCTTGTAAAGAT
>MY5181_Hapachea_MustrangPk_MustangMtns
------GAGCTTGTACTACTTTGCCAAGATATGTATATAGAATGAAGGGGGGAATAAGTG
GTTGCCTGCAAACGATACGAAAACAGAAAAGAACAAAAAGAATGAATGAACGAAGGTGGG
AGAGAAATGGAGAGAAATTACTGACACATGAATAAACGAAGGGAAAAAGAGAACGAAGAA
TGGAGAAAGAGGAGCAAAATGCAAAACAAAGAGTGGAAGAGAGACAAAAAAAGTGGATTC
AAAGGGGGAATTATATTAGAGAGAAAGATGTTAATTCTGTTCCCCAAATCACGTGCCTAG
GCATAATGCAATATTGCGCCTGTAATGAATACCGATGAAGAAAGGCTTAAATGCGCCTAA
TTAGATACAGGACCAATTAATGCAACGCGGAGAGCAGTTTTCTCGCATCCATCCATTCAT
TCCTTCCTTTTCCTTGCAGAAAGGAGGTCTTTTGGAAAACGTACCTTTTCCACCTTTCCC
TCCTTCCTCCACTTGAGGAATTTTATATGAGCTCACTTGATCAGAAAACATCATCTTGTA
AAGGAAGGAAGGAAGGAAGGAGGATCTCCAAAGCTCTGATCACTACGAAAGAAAGCGAAT
GACGAAAATTTCCAAAGTGATTAACACGTGATGTTCTTCCGCTTTTTTTAGTGCACTTTA
ATGTAATTATGTTACTTCATCCACCCTGGCAACAAATATTCTTGTAAAGAT
>MY5193_Hapachea_HarshawRd_PatagoniaMtns
GAAACGGAGCTTGTACTACTTTGCCAAGATATGTATATAGAACGAAGGGGGGAATAAGTG
GTTGCCTGCAAACGATACGAAAACAGAAAAGAACAAAAAGAATGAATGAACGAAGGTGGG
AGAGAAATGGAGAGAAATTACTGACACATGAATAAACGAAGGGAAAAAGAGAACGAAGAA
TGGAGAAAGAGGAGCAAAATGCAAAACAAAGAGTGGAAGAGGGACAAAAAAAGTAGATTC
AAAGGGGGAATTATATTAGAGAGAAAGATGTTAATTCCGTTCCCCAAATCACGTGCCTAG
GCATAATGCAATATTGCGCCTGTAATGAATACCGATGAAGAAAGGCTTAAATGCGCCTAA
TTAGATACAGGACCAATTAATGCAACGCGGAGAGCAGTTTTCTCGCATCCATCCATTCAT
TCCTTCCTTTTCCTTGCAGAAAGGAGGTCTTTTGGAAAACGTACCTTTTCCACCTTTCCC
TCCTTCCTCCACTTGAGGAATTTTATATGAGCTCACTTGATCAGAAAACATCATCTTGTA
AAGGAAGGAAGGAAGGAAGGGGGATCTCCAAAGCTCTGATCACTACGAAAGAAAGCGAAT
GACGAAAATTTCCAAAGTGATTAACACGTGATGTTCTTCCACTTTTTTTAGTGCACTTTA
ATGTAATTATGTTACTTCATCCACCCTGGCAACAAATATTCTTGTAAAGAT
>MY5194_Hapachea_Ordsummit_MtOrd
GAAAAGAAGCTTGTACTACTTTGCCAAGATATGTATATAGAATGAAGGGGGGAATAAGTG
GTTGCCTGCAAACGATACGAAAACAGAAAAGAACAAAAAGAGTGAATGAACGAAGGTGGG
AGAGAAATGGAGAGAAATTACTGACACATGAATAAACGAAGGGAAAAAGAGAACGAAGAA
TGGAGAAAGAGGAGCAAAATGCAAAACAAAGAGTGGAAGAAACA-AAAAAAAGTAGATTC
AAAGGGGGAATTATATTAGAGAGAAAGATGTTAATTCTGTTCCCCAAATCACGTGCCTAG
GCATAATGCAATATTGCGCCTGTAATGAATACCGATGAAGAAAGGCTTAAATGCGCCTAA
TTAGATACAGGACCAATTAATGCAACGCGGAGAGCAGTTTTCTCGCATCCATCCATTCCT
TCCTTCCTTTTCCTTGCAGAAAGGAGGTCTTTTGGAAAACGTACCTTTTCCACCTTTCCC
TCCTTCCTCCACTTGAGGAATTTTATATGAGCTCACTTGATCAGAAAACATCATCTTGTA
AAGGAAGGAAGGAAGGAAGGAGGATCTCCAAAGCTCTGATCACTACGAAAGAAAGCGAAT
GACGAAAATTTCCAAAGTGATTAACACGTGATGTTCTTCCACTTTTTTTAGGGCACTTTA
ATGTAATTATGTTACTTCATCCACCCTGGCAACAAATATTCTTGTAAAGAT
>MY5195_Hapachea_Ordsummit_MtOrd
----------------------------------ATATAGAATGAAGGGGGGAATAAGTG
GTTGCCTGCAAACGATACGAAAACAGAAAAGAACAAAAAGAATGAATGAACGAAGGTGGG
AGAGAAATGGAGAGAAATTACTGACACATGAATAAACGAAGGGAAAAAGAGAACGAAGAA
TGGAGAAAGAGGAGCAAAATGCAAAACAAAGAGTGGAAGAGACA-AAAAAAAGTAGATTC
AAAGGGGGAATTATATTAGAGAGAAAGATGTTAATTCTGTTCCCCAAATCACGTGCCTAG
GCATAATGCAATATTGCGCCTGTAATGAATACCGATGAAGAAAGGCTTAAATGCGCCTAA
TTAGATACAGGACCAATTAATGCAACGCGGAGAGCAGTTTTCTCGCATCCATCCATTCCT
TCCTTCCTTTTCCTTGCAGAAAGGAGGTCTTTTGGAAAACGTACCTTTTCCACCTTTCCC
TCCTTCCTCCACTTGAGGAATTTTATATGAGCTCACTTGATCAGAAAACATCATCTTGTA
AAGGAAGGAAGGAAGGAAGGAGGATCTCCAAAGCTCTGATCACTACGAAAGAAAGCGAAT
GACGAAAATTTCCAAAGTGATTAGCACGTGATGTTCTTCCACTTTTTTTAGGGCACTTTA
ATGTAATTATGTTACTTCATCCACCCTGGCAACAAATATTCTTGTAAAGAT
>MY5266_Hencina_CerroBolla
GAAAAGGAACTTGTACTACTTTGCCAAGATATGTATATAGAATGAAGGGGGGAATAAGTG
GTTGCCTGCAAACGATACGAAAACAGGAAGGAACAAAAAGAATGAATGAACGAAGGTGGG
AGAGAAATGGAGAGAAATTACTGACACATGAATAAACGAAGGGAAAAAGAAAACGAAGAA
TGGAGAAAGAGGAGCAAAATGCAAAACAAAGAGTGGAAGAGAGACAAAAAAAGTAGATTC
AAAGGGGGAATTATATTAGAGAGAAAGATGTTAATTCTGTTCCCCAAATCACGTGCCTAG
GCATAATGCAATATTGCGCCTGTAATGAATACCGATGAAGAAAGGCTTAAATGCGCCTAA
TTAGATACAGGACCAATTAATGCAACGCGGAGAGCAGTTTTCTCGCATCCATCCATTCAT
TCC------ATCCTTGTAGAAAGGAGGTCTTTTGGAAAACGTACCTTTTCCACCTTTCCC
TCCTTCCTCCACTTGAGGAATTTTATATGAGCTCACTTGATCAGAAAACATCATCTTGTA
--------AAGGAAGGAAGGAGGATCTCCAAAGGTCTGATCACTACGAAAGAAAGCGAAT
GACGAAAATTTCCAAAGTGATTAACACGTGATGTTCTTCCACTTTTTTCAGCGCACTTTA
ATGTAATTATATTACTTCATCCACCCTGGCAACAAATATTCTTGTAAAGAT
>MY5267_Hencina_CerroBolla
GAAAAGGAACTTGTACTACTTTGCCAAGATATGTATATAGAATGAAGGGGGGAATAAGTG
GTTGCCTGCAAACGATACGAAAACAGGAAGGAACAAAAAGAATGAATGAACGAAGGTGGG
AGAGAAATGGAGAGAAATTACTGACACATGAATAAACGAAGGGAAAAAGAAAACGAAGAA
TGGAGAAAGAGGAGCAAAATGCAAAACAAAGAGTGGAAGAGAGACAAAAAAAGTAGATTC
AAAGGGGGAATTATATTAGAGAGAAAGATGTTAATTCTGTTCCCCAAATCACGTGCCTAG
GCATAATGCAATATTGCGCCTGTAATGAATACCGATGAAGAAAGGCTTAAATGCGCCTAA
TTAGATACAGGACCAATTAATGCAACGCGGAGAGCAGTTTTCTCGCATCCATCCATTCAT
TCC------ATCCTTGTAGAAAGGAGGTCTTTTGGAAAACGTACCTTTTCCACCTTTCCC
TCCTTCCTCCACTTGAGGAATTTTATATGAGCTCACTTGATCAGAAAACATCATCTTGTA
--------AAGGAAGGAAGGAGGATCTCCAAAGGTCTGATCACTACGAAAGAAAGCGAAT
GACGAAAATTTCCAAAGTGATTAACACGTGATGTTCTTCCACTTTTTTCAGCGCACTTTA
ATGTAATTATATTACTTCATCCACCCTGGCAACAAATATTCTTGTAAAGAT
>MY5269_Hexurella_GuadalupeValley
GAAAAGGAACTTGTACTACTTTGCCAAGATATGTATATAGAATGAAGGGGGGAATAAGTG
GTTGCCTGCAAACGATACGAAAACAGGAAGGAACAAAAAGAATGAATGAACGAAGGTGGG
AGAGAAATGGAGAGAAATTACTGACACATGAATAAACGAAGGGAAAAAGAAAACGAAGAA
TGGAGAAAGAGGAGCAAAATGCAAAACAAAGAGTGGAAGAGAGACAAAAAAAGTAGATTC
AAAGGGGGAATTATATTAGAGAGAAAGATGTTAATTCTGTTCCCCAAATCACGTGCCTAG
GCATAATGCAATATTGCGCCTGTAATGAATACCGATGAAGAAAGGCTTAAATGCGCCTAA
TTAGATACAGGACCAATTAATGCAACGCGGAGAGCAGTTTTCTCGCATCCATCCATTCAT
TCC------ATCCTTGTAGAAAGGAGGTCTTTTGGAAAACGTACCTTTTCCACCTTTCCC
TCCTTCCTCCACTTGAGGAATTTTATATGAGCTCACTTGATCAGAAAACATCATCTTGTA
--------AAGGAAGGAAGGAGGATCTCCAAAGGTCTGATCACTACGAAAGAAAGCGAAT
GACGAAAATTTCCAAAGTGATTAACACGTGATGTTCTTCCACTTTTTTCAGTGCACTTTA
ATGTAATTATGTTACTTCATCCACCCTGGCAACAAATATTCTTGTAAAGAT
>MY5271_Hexurella_GuadalupeValley
GAAAAGGAACTTGTACTACTTTGCCAAGATATGTATATAGAATGAAGGGGGGAATAAGTG
GTTGCCTGCAAACGATACGAAAACAGGAAGGAACAAAAAGAATGAATGAACGAAGGTGGG
AGAGAAATGGAGAGAAATTACTGACACATGAATAAACGAAGGGAAAAAGAAAACGAAGAA
TGGAGAAAGAGGAGCAAAATGCAAAACAAAGAGTGGAAGAGAGACAAAAAAAGTAGATTC
AAAGGGGGAATTATATTAGAGAGAAAGATGTTAATTCTGTTCCCCAAATCACGTGCCTAG
GCATAATGCAATATTGCGCCTGTAATGAATACCGATGAAGAAAGGCTTAAATGCGCCTAA
TTAGATACAGGACCAATTAATGCAACGCGGAGAGCAGTTTTCTCGCATCCATCCATTCAT
TCC------ATCCTTGTAGAAAGGAGGTCTTTTGGAAAACGTACCTTTTCCACCTTTCCC
TCCTTCCTCCACTTGAGGAATTTTATATGAGCTCACTTGATCAGAAAACATCATCTTGTA
--------AAGGAAGGAAGGAGGATCTCCAAAGGTCTGATCACTACGAAAGAAAGCGAAT
GACGAAAATTTCCAAAGTGATTAACACGTGATGTTCTTCCACTTTTTTCAGTGCACTTTA
ATGTAATTATGTTACTTCATCCACCCTGGCAACAAATATTCTTGTAAAGAT
>MY5276_Hexurella_SanPedro_Martir
GAAAAGGAACTTGTACTACTTTGCCAAGATATGTATATAGAATGAAGGGGGGAATAAGTG
GTTGCCTGCAAACGATACGAAAACAGGAAGGAACAAAAAGAATGAATGAACGAAGGTGGG
AGAGAAATGGAGAGAAATTACTGACACATGAATAAACGAAGGGAAAAAGAAAACGAAGAA
TGGAGAAAGAGGAGCAAAATGCAAAACAAAGAGTGGAAGAGAGACAAAAAAAGTAGATTC
AAAGGGGGAATTATATTAGAGAGAAAGATGTTAATTCTGTTCCCCAAATCACGTGCCTAG
GCATAATGCAATATTGCGACTGTAATGAATACCGATGAAGAAAGGCTTAAATGCGCCTAA
TTAGATACAGGACCAATTAATGCAACGCGGAGAGCAGTTTTCTCGCATCCATCCATTCAT
TCC------ATCCTTGTAGAAAGGAGGTCTTTTGGAAAACGTACCTTTTCCACCTTTCCC
TCCTTCCTCCACTTGAGGAATTTTATATGAGCTCACTTGATCAGAAAACATCATCTTGTA
--------AAGGAAGGAAGGAGGATCTCCAAAGGTCTGATCACTACGAAAGAAAGCGAAT
GACGAAAATTTCCAAAGTGATTAACACGTGATGTTCTTCCACTTTTTTCAGTGCACTTTA
ATGTAATTATGTTACTTCATCCACCCTGGCAACGAATATTCTTGTAAAGAT
>MY5277_Hexurella_SanPedro_Martir
GAAAAGGAACTTGTACTACTTTGCCAAGATATGTATATAGAATGAAGGGGGGAATAAGTG
GTTGCCTGCAAACGATACGAAAACAGGAAGGAACAAAAAGAATGAATGAACGAAGGTGGG
AGAGAAATGGAGAGAAATTACTGACACATGAATAAACGAAGGGAAAAAGAAAACGAAGAA
TGGAGAAAGAGGAGCAAAATGCAAAACAAAGAGTGGAAGAGAGACAAAAAAAGTAGATTC
AAAGGGGGAATTATATTAGAGAGAAAGATGTTAATTCTGTTCCCCAAATCACGTGCCTAG
GCATAATGCAATATTGCGACTGTAATGAATACCGATGAAGAAAGGCTTAAATGCGCCTAA
TTAGATACAGGACCAATTAATGCAACGCGGAGAGCAGTTTTCTCGCATCCATCCATTCAT
TCC------ATCCTTGTAGAAAGGAGGTCTTTTGGAAAACGTACCTTTTCCACCTTTCCC
TCCTTCCTCCACTTGAGGAATTTTATATGAGCTCACTTGATCAGAAAACATCATCTTGTA
--------AAGGAAGGAAGGAGGATCTCCAAAGGTCTGATCACTACGAAAGAAAGCGAAT
GACGAAAATTTCCAAAGTGATTAACACGTGATGTTCTTCCACTTTTTTCAGTGCACTTTA
ATGTAATTATGTTACTTCATCCACCCTGGCAACGAATATTCTTGTAAAGAT
>MY5280_Hexurella_ArroyoSalado
GAAAAGGAGCTTGTACTACTTTGCCAAGATATGTATATAGAATGAAGGGGGGAATAAGTG
GTTGCCTGCAAACGATACGAAAACAGGAAGGAACAAAAAGAATGAATGAACGAAGGTGGG
AGAGAAATGGAGAGAAATTACTGACACATGAATAAACGAAGGG-AAAAGAAAACGAAGAA
TGCAGAAAGAGGAGCAAAATGCAAAACAAAGAGTGGAAGAGAGACAAAAAAAGTAGATTC
AAAGGGGGAATTATATTAGAGAGAAAGATGTTAATTCTGTTCCCCAAATCACGTGCCTAG
GCATAATGCAATATTGCGCCTGTAATGAATACCGATGAAGAAAGGCTTAAATGCGCCTAA
TTAGATACAGGACCAATTAATGCAACGCGGAGAGCAGTTTTCTCGCATCCATCCATTCAT
TCC------TTCCTTGTAGAAAGGAGGTCTTTTGGAAAACGTACCTTTTCCACCTTTCCC
TCCTTCCTCCACTTGAGGAATTTTATATGAGCTCACTTGATCAGAAAACATCATCTTGTA
----AAGGAAGGAAGGAAGGAGGATCTCCGAAGGTCTGATCACTACGAAAGAAAGCGAAT
GACGAAAATTTCCAAAGTGATTAACACGTGATGTTCGTCCACTTTTTTCAGTGCACTTTA
ATGCAATTATGTTACTTCATCCACCCTGGCAACAAATATTCTTGTAAAGAT
>MY5282_Hexurella_ArroyoSalado
GAAAAGGAGCTTGTACTACTTTGCCAAGATATGTATATAGAATGAAGGGGGGAATAAGTG
GTTGCCTGCAAACGATACGAAAACAGGAAGGAACAAAAAGAATGAATGAACGAAGGTGGG
AGAGAAATGGAGAGAAATTACTGACACATGAATAAACGAAGGG-AAAAGAAAACGAAGAA
TGCAGAAAGAGGAGCAAAATGCAAAACAAAGAGTGGAAGAGAGACAAAAAAAGTAGATTC
AAAGGGGGAATTATATTAGAGAGAAAGATGTTAATTCTGTTCCCCAAATCACGTGCCTAG
GCATAATGCAATATTGCGCCTGTAATGAATACCGATGAAGAAAGGCTTAAATGCGCCTAA
TTAGATACAGGACCAATTAATGCAACGCGGAGAGCAGTTTTCTCGCATCCATCCATTCAT
TCC------TTCCTTGTAGAAAGGAGGTCTTTTGGAAAACGTACCTTTTCCACCTTTCCC
TCCTTCCTCCACTTGAGGAATTTTATATGAGCTCACTTGATCAGAAAACATCATCTTGTA
----AAGGAAGGAAGGAAGGAGGATCTCCGAAGGTCTGATCACTACGAAAGAAAGCGAAT
GACGAAAATTTCCAAAGTGATTAACACGTGATGTTCGTCCACTTTTTTCAGTGCACTTTA
ATGCAATTATGTTACTTCATCCACC--------------------------
>MY5286_Hrupicola_SweetwaterSpr_OrdMtn
-------------------------------TGTATATAGAATGAAGGGAGGAATAAGTG
GTTGCCTGCAAACGATACGAAAACAGGAAGGAACAAAAAGAATGAATGAACGAAGGTGGG
AGAGAAATGGAGAGAAATTACTGACACATGAATAAACGAAGGGAAAAAGAAAACGAAGAA
TGGTGAAAGAGGAGCAAAATGCAAAACAAAGAGTGGAAGAGAGACAAAAAAAGCAGATTC
AAAGGGGGAATTATATTAGAGAGAAAGATGTTAATTCTGTTCCCCAAATCACGTGCCTAG
GCATAATGCAATATTGCGCCTGTAATGAATACCGATGAAGAAAGGCTTAAATGCGCCTAA
TTAGATACAGGACCAATTAATGCAACGCGGAGAGCAGTTTTCTCGCATCCATCCATTCAT
TCC------TTCCTTGTAGAAAGGAGGTCTTTTGGAAAACGTACCTTTTCCACCTTTCCC
TCCTTCCTCCACTTGAGGAATTTTATATGAGCTCACTTGATCAGAAAACATCATCTTGTA
--------AAGGAAGGAAGGAGGAGCTCCAAAGGTCTGATCACTACGAAAGAAAGCGAAT
GACGAAAATTTCCAAAGTGATTAACACGTGATGTTCTTCCACTTTTTTCAGTGCACTTTA
ATGTAATTATGTTACTTCATCCACCCTGGCAACAAATATTCTTGTAAAGAT
>MY5287_Hrupicola_SweetwaterSpr_OrdMtn
------GAGCTTGTACTACTTTGCCAAGATATGTATATAGAATGAAGGGAGGAATAAGTG
GTTGCCTGCAAACGATACGAAAACAGGAAGGAACAAAAAGAATGAATGAACGAAGGTGGG
AGAGAAATGGAGAGAAATTACTGACACATGAATAAACGAAGGGAAAAAGAAAACGAAGAA
TGGTGAAAGAGGAGCAAAATGCAAAACAAAGAGTGGAAGAGAGACAAAAAAAGCAGATTC
AAAGGGGGAATTATACTAGAGAGAAAGATGTTAATTCTGTTCCCCAAATCACGTGCCTAG
GCATAATGCAATATTGCGCCTGTAATGAATACCGATGAAGAAAGGCTTAAATGCGCCTAA
TTAGATACAGGACCAATTAATGCAACGCGGAGAGCAGTTTTCTCGCATCCATCCATTCAT
TCC------TTCCTTGTAGAAAGGAGGTCTTTTGGAAAACGTACCTTTTCCACCTTTCCC
TCCTTCCTCCACTTGAGGAATTTTATATGAGCTCACTTGATCAGAAAACATCATCTTGTA
--------AAGGAAGGAAGGAGGAGCTCCAAAGGTCTGATCACTACGAAAGAAAGCGAAT
GACGAAAATTTCCAAAGTGATTAACACGTGATGTTCTTCCACTTTTTTCAGTGCACTTTA
ATGTAATTATGTTACTTCATCCACCCTGGCAACAAATATTCTTGTAAAGAT
>MY5288_Hrupicola_Deadman_Hills
GAAAAGGAGCTTGTACTACTTTGCCAAGATATGTATATAGAATGAAGGGGGGAATAAGTG
GTTGCCTGCAAACGATACGAAAACAGGAAGGAACAAAAAGAATGAATGAACGAAGGTGGG
AGAGAAATGGAGAGAAATTACTGACACATGAATAAACGAACGGAAAAAGAAAACGAAGAA
TGGAGAAAGAGGAGCAAAATGCAAAACAAAGAGTGGAAGAGAGACAAAAAAAGTAGATTC
AAAGGGAGAATTATATTAGAGAGAAAGATGTTAATTCTGTTCCCCAAATCACGTGCCTAG
GCATAATGCAATATTGCGCCTGTAATGAATACCGATGAAGAAAGGCTTAAATGCGCCTAA
TTAGATACAGGACCAATTAATGCAACGCGGAGAGCAGTTTTCTCGCATCCATCCATTCAT
TCC------TTCCTTGTAGAAAGGAGGTCTTTTGGAAAACGTACCTTTTCCACCTTTCCC
TCCTTCCTCCACTTGAGGAATTTTATATGAGCTCACTTGATCAGAAAACATCATCTTGTA
--------AGGGAAGGAAGGAGGATCTCCAAAGGTCTGATCACTACGAAAGAAAGCGAAT
GACGAAAATTTCCAAAGTGATTAACACGTGATGTTCTTCCACTTTTTTCAGTGCACTTTA
ATGTAATTATGTTACTTCATCCACCCTGGCAACAAATATTCTTGTAAAGAT
>MY5289_Hrupicola_Deadman_Hills
GAAAAGGAGCTTGTACTACTTTGCCAAGATATGTATATAGAATGAAGGGGGGAATAAGTG
GTTGCCTGCAAACGATACGAAAACAGGAAGGAACAAAAAGAATGAATGAACGAAGGTGGG
AGAGAAATGGAGAGAAATTACTGACACATGAATAAACGAAGGGAAAAAGAAAACGAAGAA
TGGAGAAAGAGGAGCAAAATGCAAAACAAAGAGTGGAAGAGAGACAAAAAAAGTAGATTC
AAAGGGAGAATTATATTAGAGAGAAAGATGTTAATTCTGTTCCCCAAATCACGTGCCTAG
GCATAATGCAATATTGCGCCTGTAATGAATACCGATGAAGAAAGGCTTAAATGCGCCTAA
TTAGATACAGGACCAATTAATGCAACGCGGAGAGCAGTTTTCTCGCATCCATCCATTCAT
TCC------TTCCTTGTAGAAAGGAGGTCTTTTGGAAAACGTACCTTTTCCACCTTTCCC
TCCTTCCTCCACTTGAGGAATTTTATATGAGCTCACTTGATCAGAAAACATCATCTTGTA
--------AAGGAAGGAAGGAGGATCTCCAAAGGTCTGATCACTACGAAAGAAAGCGAAT
GACGAAAATTTCCAAAGTGATTAACACGTGATGTTCTTCCACTTTTTTCAGTGCACTTTA
ATGTAATTATGTTACTTCATCCACCCTGGCAACAAATATTCTTGTAAAGAT
>MY5309_Hapachea_JohnnyLyon_Hills
GAAAAGAAGCTTGTACTACTTTGCCAAGATATGTATATAGAATGAAGGGGGGAATAAGTG
GTTGCCTGCAAACGATACGAAAACAGAAAAGAACAAAAAGAATGAATGAACGAAGGTGGG
AGAGAAATGGAGAGAAATTACTGACACATGAATAAACGAAGGGAAAAAGAGAACGAAGAA
TGGAGAAAGAGGAGCAAAATGCAAAACAAAGAGTGGAAGAGGGACAAAAAAAGTGGATTC
AAAGGGGGAATTATATTAGAGAGAAAGATGTTAATTCTGTTCCCCAAATCACGTGCCTAG
GCATAATGCAATATTGCGCCTGTAATGAATACCGATGAAGAAAGGCTTAAATGCGCCTAA
TTAGATACAGGACCAATTAATGCAACGCGGAGAGCAGTTTTCTCGCATCCATCCATTCAT
TCCTTCCTTTTCCTTGCAGAAAGGAGGTCTTTTGGAAAACGTACCTTTTCCACCTTTCCC
TCCTTCCTCCACTTGAGGAATTTTATATGAGTTCACTTGATCAGAAAACATCATCTTGTA
AAGGAAGGAAGGAAGGAAGGAGGATCTCCAAAGCTCTGATCACTACGAAAGAAAGCGAAT
GACGAAAATTTCCAAAGTGATTAACACGTGATGTTCTTCCACTTTTTTTAGTGCACTT--
---------------------------------------------------
>MY5310_Hexurella_AntelopeCyn_CerbatMtns
---------------------------------------GAATGAAGGG-GGAATAAGTG
GTTGCCTGCAAACGATACGAAAACAGGAAAGAACAAAAAGAATGAATGAACGAAGGTGGG
AGAGAAATGGAGAGAAATTACTGACACATGAATAAACGAAGGGAAAAAGAGAACGAAGAA
TGGAGAAAGAGGAGCAAAATGCAAAACAAAGAGTGGAAGAGAC--AAAAAAAGTAGATTC
AAAGGGGGAATTATATTAGAGAGAAAGATGTTAATTCTGTTCCCCAAATCACGTGCCTAG
GCATAATGCAATATTGCGCCTGTAATGAATACCGATGAAGAAAGGCTTAAATGCGCCTAA
TTAGATACAGGACCAATTAATGCAACGCGGAGAGCAGTTTTCTCGCATCCATCCATTCCT
TCCTTCCTTTTCCTTGCAGAAAGGAGGTCTTTTGGAAAACGTACCTTTTCCACCTTTCCC
TCCTTCCTCCACTTGAGGAATTTTATATGAGCTCACTTGATCAGAAAACATCATCTTGTA
AAGGAAGGAAGGAAGGAAGGAGGATCTCCAAAGCTCTGATCACTACGAAAGAAAGCGAAT
GACGAAAATTTCCAAAGTGATTAACACGTGATGTT-------------------------
---------------------------------------------------
>MY5311_Hexurella_AntelopeCyn_CerbatMtns
------------------------------------------------------------
------------CGATAC-AAAACAGGAAAGAACAAAAAGAATGAATGAACGAAGGTGGG
AGAGAAATGGAGAGAAATTACTGACACATGAATAAACGAAGGGAAAAAGAGAACGAAGAA
TGGAGAAAGAGGAGCAAAATGCAAAACAAAGAGTGGAAGAGAC--AAAAAAAGTAGATTC
AAAGGGGGAATTATATTAGAGAGAAAGATGTTAATTCTGTTCCCCAAATCACGTGCCTAG
GCATAATGCAATATTGCGCCTGTAATGAATACCGATGAAGAAAGGCTTAAATGCGCCTAA
TTAGATACAGGACCAATTAATGCAACGCGGAGAGCAGTTTTCTCGCATCCATCCATTCCT
TCCTTCCTTTTCCTTGCAGAAAGGAGGTCTTTTGGAAAACGTACCTTTTCCACCTTTCCC
TCCTTCCTCCACTTGAGGAATTTTATATGAGCTCACTTGATCAGAAAACATCATCTTGTA
AAGGAAGGAAGGAAGGAAGGAGGATCTCCAAAGCTCTGATCACTACGAAAGAAAGCGAAT
GACGAAAATTTCCAAAGTGATTAACACGTGATGTTCTTCCACTTTTTTTAGTGCACTTTA
ATGTAATTATGTTACTTCATCCACCCTGGC---------------------
>MY5312_Hexurella_FoxCyn_MusicMtns
------------------------------------------------------------
--------------------AAACAGGAAAGAACAAAAAGAATGAATGAACGAAGGTGGG
AGAGAAATGGAGAGAAATTACTGACACATGAATAAACGAAGGGAAAAAGAGAACGAAGAA
TGGAGAAAGAGGAGCAAAATGCAAAACAAAGAGTGGAAGAGAC--AAAAAAAGTAGATTC
AAAGGGGGAATTATATTAGAGAGAAAGATGTTAATTCTGTTCCCCAAATCACGTGCCTAG
GCATAATGCAATATTGCGCCTGTAATGAATACCGATGAAGAAAGGCTTAAATGCGCCTAA
TTAGATACAGGACCAATTAATGCAACGCGGAGAGCAGTTTTCTCGCATCCATCCATTCCT
TCCTTCCTTTTCCTTGCAGAAAGGAGGTCTTTTGGAAAACGTACCTTTTCCACCTTTCCC
TCCTTCCTCCACTTGAGGAATTTTATATGAGCTCACTTGATCAGAAAACATCATCTTGTA
AAGGAAGGAAGGAAGGAAGGAGGATCTCCAAAGCTCTGATCACTACGAAAGAAAGCGAAT
GACGAAAATTTCCAAAGTGATTAACACGTGATGTTCTTCCACTTTTTTTAGTGCACTTTA
ATGT-----------------------------------------------
>MY5313_Hexurella_FoxCyn_MusicMtns
---------------CTACTTTGCCAAGATATGTATATAGAATGAAGGGGGGAATAAGTG
GTTGCCTGCAAACGATACGAAAACAGGAAAGAACAAAAAGAATGAATGAACGAAGGTGGG
AGAGAAATGGAGAGAAATTACTGACACATGAATAAACGAAGGGAAAAAGAGAACGAAGAA
TGGAGAAAGAGGAGCAAAATGCAAAACAAAGAGTGGAAGAGAC--AAAAAAAGTAGATTC
AAAGGGGGAATTATATTAGAGAGAAAGATGTTAATTCTGTTCCCCAAATCACGTGCCTAG
GCATAATGCAATATTGCGCCTGTAATGAATACCGATGAAGAAAGGCTTAAATGCGCCTAA
TTAGATACAGGACCAATTAATGCAACGCGGAGAGCAGTTTTCTCGCATCCATCCATTCCT
TCCTTCCTTTTCCTTGCAGAAAGGAGGTCTTTTGGAAAACGTACCTTTTCCACCTTTCCC
TCCTTCCTCCACTTGAGGAATTTTATATGAGCTCACTTGATCAGAAAACATCATCTTGTA
AAGGAAGGAAGGAAGGAAGGAGGATCTCCAAAGCTCTGATCACTACGAAA----------
------------------------------------------------------------
---------------------------------------------------
>MY5314_Hexurella_Grasshopper_BrushyMtn
------------------------------------------------------------
-------------------------AGGAAGAACAAAAAGAATGAATGAACGAAGGTGGG
AGAGAAATGGAGAGAAATTACTGACACATGAATAAACGAAGGGAAAAAGAGAACGAAGAA
TGGAGAAAGAGGAGCAAAATGCAAAACAAAGAGTGGAAGAGAC--AAAAAAAGTAGATTC
AAAGGGAGAATTATATTAGAGAGAAAGATGTTAATTCTGTTCCCCAAATCACGTGCCTAG
GCATAATGCAATATTGCGCCTGTAATGAATACCGATGAAGAAAGGCTTAAATGCGCCTAA
TTAGATACAGGACCAATTAATGCAACGCGGAGAGCAGTTTTCTCGCATCCATCCATTCCT
TCCTTCCTTTTCCTTGCAGAAAGGAGGTCTTTTGGAAAACGTACCTTTTCCACCTTTCCC
TCCTTCCTCCACTTGAGGAATTTTATATGAGCTCACTTGATCAGAAAACATCATCTTGTA
AAGGAAGGAAGGAAGGAAGGAGGATCTCCAAAGCTCTGATCACTACGAAAGAAAGCGAAT
GACGAAAATTTCCAAAGTGATTA-------------------------------------
---------------------------------------------------
>MY5315_Hexurella_WagonerRd_BradshawMtns
GGGAGGAAGCTTGTACTACTTTGCCAAGATATGTATATAGAATGAAGGGGGGAATAAGTG
GTTGCCTGCAAACGATACGAAAACAGAAAAGGACAAAAAGAATGAATGAACGAAGGTGGG
AGAGAAATGGAGAGAAATTACTGACACATGAATAAACGAAGGGAAAAAGAGAACGAAGAA
TGGAGAAAGAGGAGCAAAATGCAAAACAAAGAGTGGAAGAGACA-AAAAAAAGTAGATTC
AAAGGGGGAATTATATTAGAGAGAAAGATGTTAATTCTGTTCCCCAAATCACGTGCCTAG
GCATAATGCAATATTGCGCCTGTAATGAATACCGATGAAGAAAGGCTTAAATGCGCCTAA
TTAGATACAGGACCAATTAATGCAACGCGGAGAGCAGTTTTCTCGCATCCATCCATTCCT
TCCCTCCTTTTCCTTGCAGAAAGGAGGTCTTTTGGAAAACGTACCTTTTCCACCTTTCCC
TCCTTCCTCCACTTGAGGAATTTTATATGAGCTCACTTGATCAGAAAACATCATCTTGTA
AAGGAAGGAAGGAAGGAAGGAGGATCTCCAAAGCTCTGATCACTACGAAAGAAAGCGAAT
GACGAAAATTTCCAAAGTGATTAACACGTGATGTTCTTCCACTTTTTTTAGTGTACTTTA
ATGTAATTATGTTACTTCAGATATAC-------------------------
>MY5316_Hexurella_WagonerRd_BradshawMtns
GAAAAGAAGCTTGTACTACTTTGCCAAGATATGTATATAGAATGAAGGGGGGAATAAGTG
GTTGCCTGCAAACGATACGAAAACAGAAAAGGACAAAAAGAATGAATGAACGAAGGTGGG
AGAGAAATGGAGAGAAATTACTGACACATGAATAAACGAAGGGAAAAAGAGAACGAAGAA
TGGAGAAAGAGGAGCAAAATGCAAAACAAAGAGTGGAAGAGACA-AAAAAAAGTAGATTC
AAAGGGGGAATTATATTAGAGAGAAAGATGTTAATTCTGTTCCCCAAATCACGTGCCTAG
GCATAATGCAATATTGCGCCTGTAATGAATACCGATGAAGAAAGGCTTAAATGCGCCTAA
TTAGATACAGGACCAATTAATGCAACGCGGAGAGCAGTTTTCTCGCATCCATCCATTCCT
TCCCTCCTTTTCCTTGCAGAAAGGAGGTCTTTTGGAAAACGTACCTTTTCCACCTTTCCC
TCCTTCCTCCACTTGAGGAATTTTATATGAGCTCACTTGATCAGAAAACATCATCTTGTA
AAGGAAGGAAGGAAGGAAGGAGGATCTCCAAAGCTCTGATCACTACGAAAGAAAGCGAAT
GACGAAAATTTCCAAAGTGATTAACACGTGATGTTCTTCCACTTTTTTTAGTGTACTTTA
ATGTAATTATGTTACTTCATCCACCCTGGCAACAAATAT------------
>MY5317_Hrupicola_Cottonwood_SnYsidroMtns
----------------------------------------------GGGGGGAATAAGTG
GTTGCCTGCAAACGATACGAAAACAGGAAGGAACAAAAAGAATGAATGAACGAAGGTGGG
AAAGAAATGGAGAGAAATTACTGACACATGAATAAGCGAAGGGAAAAGGAAAACGAAGAA
TGGAGAAAGAGGAGCAAAATGCAAAACAAAGAGTGGAAGAGAGACAAAAAAAGTAGATTC
AAAGGGGGAATTATATTAGAGAGAAAGATGTTAATTCTGTTCCCCAAATCACGTGCCTAG
GCATAATGCAATATTGCGCCTGTAATGAATACCGATGAAGAAAGGCTTAAATGCGCCTAA
TTAGATACAGGACCAATTAATGCAACGCGGAGAGCAGTTTTCTCGCATCCATCCATTCAT
TCC------TTCCTTGTAGAAAGGAGGTCTTTTGGAAAACGTACCTTTTCCACCTTATCC
TCCTTCCTCCACTTGAGGAATTTTATATGAGCTCACTTGATCAGAAAACATCATCTTGTA
--------AAGGAAGGAAGGAGGATCTCCAAAGGTCTGATCACTACGAAAGAAAGCGAAT
GACGAAAATTTCCAAAGTGATTAACACGTGATGTTCTTCCACTTTTTTCAGTGCACTTTA
ATGTAATTATGTTACTTCATCCACCCTGGCAACAAATATTCTTGTAAAGAT
