# Supplementary material for: ﻿Species delimitation, biogeography, and natural history of dwarf funnel web spiders (Mygalomorphae, Hexurellidae, Hexurella) from the United States / Mexico borderlands
Source: Zookeys. 2023 Jun 14;1167:109–57. doi: 10.3897/zookeys.1167.103463 (PMC10285686; doi:10.3897/zookeys.1167.103463)
Supplement: Supplementary material 3 — Input matrices, analysis log files, and output tree files for nuclear and mitochondrial analyses [file zookeys-1167-109_article-103463__-s003.zip › uce-200108.fasta]

>MY0059_Hapachea_SantaRitaMtns_MaderaCyn
TCACTAAATAACTGAAAAGCATTAGGACATAAATTTTCCTAAATCTAATTGGGATAAAGA
TCCTGAAACTGGTGCGAGGTCAGTATTTTTTAGAGCCATCCTAGCATATTCCGGAAAAAA
AAAGAAATAGTAGACTTTGTGCACAACCAATAACATATGGCAAAGAATCATTGCTTTATG
TACAAGAACATCCAGATGTGGCTGCTTGTTTTTCCGCAGAAGAGCAGTCAATGCTCTTTC
GGACTCTATATGATATGGGGCAATCCTGGGAAATGGATGTTGGATGCATTATTGAAGCGA
GCCCGATGAATTTTTAATAGCGGCCAACACCGCACTCATGGAAGTCTCTCCTGTATGAAT
TCGAATCTCCACTCTACCCTCACCCGCCTCCCTTCCCCACCCCACGACAACCCCCTTGCA
ACCCGTCACAAAATATTCCCAGTGGCTCTTAACCTTTGATTTAGAAAGGCAAACTGTCCT
CATAGAGATTACATCTGTGATCTCTTCTGCGTAGTCTCTAGTGGCCTCGTCTCAGATAGG
TGGAATCCGACTCCTCTTCCTTCCCTTGATTTTGTTTCCCATTCCTCCTCTTGCCATCAT
CTTCGCCGCCTTATTGGCTTTATAACTCCAGTTTTATGACGAATATGAGACGTGGAATTT
TCCGCTTCAGTCGCGTCAAAATTTTGGTTCAGCAGTAACTGATA-TTTTAAAGAAGCAAG
GTTATGCTTCTTAGTACAGGAAAAATATTAAACATTCATAAAATGCTGGCAGAATGGGCA
TAATTTATTGGCTTTCAGGATAGAGCCATTAAACATGCGGTGTATACAAATCCTT
>MY0139_Hexurella_SanDiego_Guatay
TCACTAAATAACTAAGAAACTTTTGGTCAGAATTTGTCCCAAATCTAATTGAGATGAAGA
TCCTGAAAGTGATGCGAGGTCAGTGGCTTTTGGAGCCATCCTAGCATATTCCAAAAAGAA
AAAAACACAGTAGACCTTGTGCACAACTAACAACACATGGCAAAGAATCATTGCTTTATG
TACAAGAACATCCAGATGTGGCTGCTTGTTTTTCCGCAGAAGAGCAGTCAATGCTCTTTC
GGACTCTATATCATATGGGGCAATCCTGGGAAATGGATGTTGGATGCATTATTGAAGCGA
GACCGATGAATTTTTAATAGCGGCCAACACCGCACTCATGGAAGTCTCTCCTGTATGAAT
TCGAATCTCCACTCTACCCCCACCCGCCTCCCTTCCCCACCCCACGACAACCCCCTTGCA
ACCCGTCGCAAAATATTCCCAGTGGCTCTTAACCTTTGATTTAGAAAGGCAAACTGTCCT
CACAGAGATTACATCGGTGATCTCTTCTGCGTAGTCTCTAGAGGCCTCGTCTCAGATAGG
TGGGATCTGAGTCCTCTTCCTTCCCTCGATTTTGTTTCCTATTCCTCCTTTTGCCATCAT
CTTCGCCGCCTTATTGGCTTTATAACTCCGGTTTTATGACGAATATGAGACGTGGAATTT
TCCGCTTCAGTCGCGTCAAAATTTTGGTTCAGCAGTAACTGGTATTTTTAAAGAAGCCAG
TTTCTGCTTCTTAGTACAGGAAAAATATTAAACATTCATAAAATGTTGGCAGAATGGGTA
TAATTTTATGTCTTTCAGGATTTAGCCTTAAAATATGCGGTGTATATAAATCCCT
>MY5057_Hexurella_ChiricahuaMtns_PriceCyn
------------------------------------------------------------
------------------------------------------------------------
------------------------------------------------------------
------------------------------------------------------------
------------------------------------------------------------
---------------------------CACCGCACTCATGGAAGTCTCTCCTGTATGAAT
TCGAATCTCCACTCTACCCTCACCCGCCTCCCTTCCCCACCCCACGACAACCCCCTTGCA
ACCCGTCACAAAATATTCCCAGTGGCTCTTAACCTTTGATTTAGAAAGGCAAACTGTCCT
CCCAGAGATTACATCGGTGATCTCTTCTGCGTAGTCTCTAGTGGCCTCGTCTCGGATAGG
TGGGA-------------------------------------------------------
------------------------------------------------------------
------------------------------------------------------------
------------------------------------------------------------
-------------------------------------------------------
>MY5064_Hexurella_MuleMtns_Escabrosa
TCACTAAATAACTGAAAAGCATTAGGACATAAATTTTCCTAAATCTAATTGGGATAAAGA
TCCTGAAACTGGTGCGAGGTCAGTATTTTTTAGAGCCATCCTAGCATATTCCGAAAAGAA
-AAAAAATAGTAGACTTTGTGCACAACCACTAACATATGGCAAAGAATCATTGCTTTATG
TACAAGAACATCCAGATGTGGCTGCTTGTTTTTCCGCAGAAGAGCAGTCAATGCTCTTTC
GGACTCTATATGATATGGGGCAATCCTGGGAAATGGATGTTGGATGCATTATTGAAGCGA
GCCCGATGAATTTTTAATAGCGGCCAACACCGCACTCATGGAAGTCTCTCCTGTATGAAT
TCGAATCTCCACTCTACCCTCACCCGCCTCCCTTCCCCACCCCACGACAACCCCCTTGCA
ACCCGTCACAAAATATTCCCAGTGGCTCTTAACCTTTGATTTAGAAAGGCAAACTGTCCT
CATAGAGATTACATCGGTGATCTCTTCTGCGTAGTCTCTAGTGGCCTCGTCTCAGATAGG
TGGAATCCGACTCCTCTTCCTTCCCTCGATTTTGCTTCCCATTCCTCCTTTTGCCATCAT
CTTCGCCGCCTTATTGGCTTTATAACTCCGGTTTTATGACGAATATGAGACGTGGAATTT
TCCGCTTCAGTAGCGTCAAAATTTTGGCTCAGCAGTAACTGGTA-TTTTAAAGAAGCAAG
GTTATGCTTCTTAGTACAGGAAAAATATTAAACATTCATAAAATGCTGGCAGAATGGGCA
TAATTTAATGGCTTTCAGGATTGAGCCTTTAAACATGCGGTGTATATAAATCCTT
>MY5066_Hexurella_MuleMtns_Escabrosa
TCACTAAATAACTGAAAAGCATTAGGACATAAATTTTCCCAAATCTAATTGGGATAAAGA
TCCTGAAACTGGTGCGAGGTCAGTATTTTTTAGAGCCATCCTAGCATATTCCGAAAAGAA
-AAAAAATAGTAGACTTTGTGCACAACCACTAACATATGGCAAAGAATCATTGCTTTATG
TACAAGAACATCCAGATGTGGCTGCTTGTTTTTCCGCAGAAGAGCAGTCAATGCTCTTTC
GGACTCTATATGATATGGGGCAATCCTGGGAAATGGATGTTGGATGCATTATTGAAGCGA
GCCCGATGAATTTTTAATAGCGGCCAACACCGCACTCATGGAAGTCTCTCCTGTATGAAT
TCGAATCTCCACTCTACCCTCACCCGCCTCCCTTCCCCACCCCACGACAACCCCCTTGCA
ACCCGTCACAAAATATTCCCAGTGGCTCTTAACCTTTGATTTAGAAAGGCAAACTGTCCT
CATAGAGATTACATCGGTGATCTCTTCTGCGTAGTCTCTAGTGGCCTCGTCTCAGATAGG
TGGAATCCGACTCCTCTTCCTTCCCTCGATTTTGTTTCCCATTCCTCCTTTTGCCATCAT
CTTCGCCGCCTTATTGGCTTTATAACTCCGGTTTTATGACGAATATGAGACGTGGAATTT
TCCGCTTCAGTCGCGTCAAAATTTTGGTTCAGCAGTAACTGGTA-TTTTAAAGAAGCAAG
GTTATGCTTCTTAGTACAGGAAAAATATTAAACATTCATAAAATGCTGGCAGAATGGGCA
TAATTTAATGGCTTTCAGGATTGAGCCTTTAAACATGCGGTGTATATAAATCCTT
>MY5071_Hexurella_SantaRitaMtns_AlisoSprings
TCACTAAATAACTGAAAAGCATTGGGACATAAATTTTCCTAAATCTAATTGGGATAAAGA
TCCTGAAACTGGTGCGAGGTCAGTATTTTTTAGAGCCATCCTAACATACTCCGAAAAGAA
AAAAAAATAGTGGACTTTGTGCACAACCAATAACATATGGCAAAGAATCATTGCTTTATG
TACAAGAACATCCAGATGTGGCTGCTTGTTTTTCCGCAGAAGAGCAGTCAATGCTCTTTC
GGACTCTATATGATATGGGGCAATCCTGGGAAATGGATGTTGGATGCATTATTGAAGCGA
GCCCGATGAATTTTTAATAGCGGCCAACACCGCACTCATGGAAGTCTCTCCTGTATGAAT
TCGAATCTCCACTCTACCCTCACCCGCCTCCCTTCCCCACCCCACGACAACCCCCTTGCA
ACCCGTCACAAAATATTCCCAGTGGCTCTTAACCTTTGATTTAGAAAGGCAAACTGTCCT
CATAGAGATTACATCGGTGATCTCTTCTGCGTAGTCTCTAGTGGCCTCGTCTCAGATAGG
TGGAATCCGACTCCTCTTCCTTCCCTTGATTTTGTTTCCCATTCCTCCTTTTGCCATCAT
CTTCGCCGCCTTATTGGCTTTATAACTCCGGTTTTATGACGAATATGAGACGTGGAATTT
TCCGCTTCAGTCGCGTCAAAATTTTGGTTCAGCAGTAACTGGTA-TTTTAAAGAAGCAAG
GTTATGCTTCTTAGTACAGGAAAAATATTAAACATTCATAAAATGCTGGCAGAATGGGCA
TAATTTAATGGCTTTCAGGATTGAGCCTTTAAACATGCGGTGTATATAAATCCTT
>MY5075_Hexurella_ChiricahuaMtns_CaveCrkCyn
TCACTAAATAACTGAAAAGCATTAGGACATAAATTTTCCTAAATCTAATTGGGATAAAGA
TCCTGAAACTGGTGCGAGGTCAGTATTTTTTAGAGCCATCCTAGCATATTCCGAAAAGAA
AAAAAAATAGTAGACTTTGTGCACAACCAATAACATATGGCAAAGAATCATTGCTTTATG
TACAAGAACATCCAGATGTGGCTGCTTGTTTTTCCGCAGAAGAGCAGTCAATGCTCTTTC
GGACTCTATATGATATGGGGCAATCCTGGGAAATGGATGTTGGATGCATTATTGAAGCGA
GCCCGATGAATTTTTAATAGCGGCCAACACCGCACTCATGGAAGTCTCTCCTGTATGAAT
TCGAATCTCCACTCTACCCTCACCCGCCTCCCTTCCCCACCCCACGACAACCCCCTTGCA
ACCCGTCACAAAATATTCCCAGTGGCTCTTAACCTTTGATTTAGAAAGGCAAACTGTCCT
CATAGAGATTACATCGGTGATCTCTTCTGCGTAGTCTCTAGTGGCCTCGTCTCAGATAGG
TGGGATCTGACTCCTCTTCCTTCCCTCGATTTTGTTTCCTATTCCTCCTTTTGCCATCAT
CTTCGCCGCCTTATTGGCTTTATAACTCCGGTTTTATGACGAATATGAGACGTGGAATTT
TCCGCTTCAGTTGCGTCAAAATTTTGGTTCAGCAGTAACTGGTA-TTTCAAAGAAAAAAG
GTTATGCTTCTTAGTACAGGAAAAATATTAAACATTCATAAAATGCTGGCAGAATGGGCA
TAATTTAATGGCTTTCAGGATTGAGCCTTTAAACAGGCGGTGTATATAAATCCTT
>MY5126_Hexurella_SantaCatalinaMtns_NuggetCyn
TCACTAAATAACTGAAAAGCATTAGGACATAAATTTTCCTAAATCTAATTGGGATAAAGA
TCCTGAAACTGGTGCGAGGTCAGTATTTTTTAGAGCCATACTAGCATATTCCGAAAAGAA
AAAAAAATATTAGACTTTGCGCACAACCAATAACATATGGCAAAGAATCATTGCTTTATG
TACAAGAACATCCAGATGTGGCTGCTTGTTTTTCCGCAGAAGAGCAGTCAATGCTCTTTC
GGACTCTATATGATATGGGGCAATCCTGGGAAATGGATGTTGGATGCATTATTGAAGCGA
GCCCGATGAATTTTTAATAGCGGCCAACACCGCACTCATGGAAGTCTCTCCTGTATGAAT
TCGAATCTCCACTCTACCCTCACCCGCCTCCCTTCCCCACCCCACGACAACCCCCTTGCA
ACCCGTCACAAAATATTCCCAGTGGCTCTTAACCTTTGATTTAGAAAGGCAAACTGTCCT
CATAGAGATTACATCGGTGATCTCTTCTGCGTAGTCTCTAGTGGCCTCGTCTCAGATAGG
TGGAATCCGACTCCTCTTCCTTCCCTCGATTTTGTTTCCCATTCCTCCTTTTGCCATCAT
CTTCGCCGCCTTATTGGCTTTATAACTCCGGTTTTATGACGAATATGAGACGTGGAATTT
TCCGCTTCAGTCGCGTCAAAATTTTGGTTCAGCAGTAATTGGTA-TTTTAAAGAAGCAAG
GTTATGCTTCTTAGTACAGGAAAAATATTAAACATTCATAAAATGCTGGCAGAATGGGCA
TAATTTAATGGCTTTCAGGATTGAGCCTTTAAAGATGCGGTGTATATAAATCCTT
>MY5127_Hexurella_WhetstoneMtns_FrenchJoeCyn
------------------------------------------------------------
------------------------------------------------------------
------------------------------------------------------------
------------------------------------------------------------
------------ATATGGGGCAATCCTGGGAAATGGATGTTGGATGCATTATTGAAGCGA
G---GATGAATTTTTAATAGCGGCCAACACCGCACTCATGGAAGTCTCTCCTGTATGAAT
TCGAATCTCCACTCTACCCTCACCCGCCTCCCTTCCCCACCCCACGACAACCCCCTTGCA
ACCCGTCACAAAATATTCCCAGTGGCTCTTAACCTTTGATTTAGAAAGGCAAACTGTCCT
CATAGAGATTACATCGGTGATCTCTTCTGCGTAGTCTCTAGTGGCCTCGTCTC-GATAGG
TGGGATCTGA-TCCTCTTCCTTCCCTCGATTTTGTTTCCTATTCCT--------------
------------------------------------------------------------
-C----------------------------------------------------------
------------------------------------------------------------
-------------------------------------------------------
>MY5128_Hexurella_WhetstoneMtns_FrenchJoeCyn
------------------------------------------------------------
------------------------------------------------------------
------------------------------------------------------------
------------------------------------------------------------
------------------------------------------------------------
----------------------------------CTCATGGAAGTCTCTCCTGTATGAAT
TCGAATCTCCACTCTACCCTCACCCGCCTCCCTTCCCCACCCCACGACAACCCCCTTGCA
ACTCGTCACAAAATATTCCCAGTGGCTCTTAACCTTTGATTTAGAAAGGCAAACTGTCCT
C-CAGAGATTACATCGGTGATCTCTTCTGCGTAGTCTCTAGTGGCCTCGTCTCAGATAGG
TGGGATCTGA--------------------------------------------------
------------------------------------------------------------
-C----------------------------------------------------------
------------------------------------------------------------
-------------------------------------------------------
>MY5131_Hexurella_PedregosaMtns_PruneCyn
TCACTAAATAACTGAAAAGCATTAGGACATAAATTTTCCTAAATCTAATTGGGATAAAGT
TCCTGAAACTGGTGCGAGGTCAGAATTTTTTTGAGCCATCCTAGCATATTCCGAAAAGAA
AAAACAATAGTAGACTTTGTGCACAGTCAATAACATATGGCAAAGAATCATTGCTTTATG
TACAAGAACATCCAGATGTGGCTGCTTGTTTTTCCGCAGAAGAGCAGTCAATGCTCTTTC
GGACTCTATATGATATGGGCCAATCCTGGGAAATGGATGTTGGATGCATTATTGAAGCGA
GTCCGATGAATTTTTAATAGCGGCCAACACCGCACTCATGGAAGTCTCTCCTGTATGAAT
TCGAATCTCCACTCTACCCTCACCCGCCTCCCATCCCCACCCCACGACAACCCCCTTGCA
ACCCGTCACAAAATATTCCCAGTGGCTCTTAACCTTTGATTTAGAAAGGCAAACTGTCCT
CATAGAGATTACATCGGTGATCTCTTCTGCGTAGTCTCTAGTGGCCTCGTCTCAGATAGG
TGGGATCTGACTCCTCTTCCTTCCCTCGATTTTGTTTCCTATTCCTCCTTTTGCCATCAT
CTTCGCCGCCTTATTGGCTTTATAACTCCGGTTTTATGACGAATATGAGACGTGGAATTT
TCCGCTTCAGTCGCGTCAAAATTTTGCTTCAGCAGTAACTGGTA-TTTTAAAGAAGCAAG
GTTATGCTTCTTAGTACAGGAAAAATATTAAACATTCATAAAATGCTGGCAGAATGGGCA
TAATTTAATGGCTTTCAGGATTGAGCCTCTAAACATGCGGTGTATATAAATCCTT
>MY5132_Hexurella_PedregosaMtns_PruneCyn
TCACTAAATAACTGAAAAGCATTAGGACATAAATTTTCCTAAATCTAATTGGGATAAAGT
TCCTGAAACTGGTGCGAGGTCAGAATTTTTTTGAGCCATCCTAGCATATTCCGAAAAGAA
AAAACAATAGTAGACTTTGTGCACAGTCAATAACATATGGCAAAGAATCATTGCTTTATG
TACAAGAACATCCAGATGTGGCTGCTTGTTTTTCCGCAGAAGAGCAGTCAATGCTCTTTC
GGACTCTATATGATATGGGCCAATCCTGGGAAATGGATGTTGGATGCATTATTGAAGCGA
GTCCGATGAATTTTTAATAGCGGCCAACACCGCACTCATGGAAGTCTCTCCTGTATGAAT
TCGAATCTCCACTCTACCCTCACCCGCCTCCCATCCCCACCCCACGACAACCCCCTTGCA
ACCCGTCACAAAATATTCCCAGTGGCTCTTAACCTTTGATTTAGAAAGGCAAACTGTCCT
CATAGAGATTACATCGGTGATCTCTTCTGCGTAGTCTCTAGTGGCCTCGTCTCAGATAGG
TGGGATCTGACTCCTCTTCCTTCCCTCGATTTTGTTTCCTATTCCTCCTTTTGCCATCAT
CTTCGCCGCCTTATTGGCTTTATAACTCCGGTTTTATGACGAATATGAGACGTGGAATTT
TCCGCTTCAGTCGCGTCAAAATTTTGCTTCAGCAGTAACTGGTA-TTTTAAAGAAGCAAG
GTTATGCTTCTTAGTACAGGAAAAATATTAAACATTCATAAAATGCTGGCAGAATGGGCA
TAATTTAATGGCTTTCAGGATTGAGCCTCTAAACATGCGGTGTATATAAATCCTT
>MY5136_Hexurella_MiddlemarchCyn
TCACTAAATACCTGAAAAGCATTAGGACATAAATTTTCCTAAATCTAATTGGGATAAAGA
TCCGGAAACTGGTGCGAGGTCAGTATTTTTTAGAGCCATCTTAGCATATACCTTAAAGAA
-AAAAAATAGTAGACTTTGCGCACAACCAATAACATATGGCAAAGAATCATTGCTTTATG
TACAGGAACATCCAGATGTGGCTGCTTGTTTTTCCGCAGAAGAGCAGTCAATGCTCTTTC
GGACTCTATATGATATGGGGCAATCCTGGGAAATGGATGTTGGATGCATTATTGAAGCGA
GCCCGATGAATTTTTAATAGCGGCCAACACCGCACTCATGGAAGTCTCTCCTGTATGAAT
TCGAATCTCCACTCTACCCTCACCCGCCTCCCTTCCCCACCCCACGACAACCCCCTTGCA
ACCCGTCACAAAATATTCCCAGTGGCTCTTAACCTTTGATTTAGAAAGGCAAACTGTCCT
CATAGAGATTACATCGGTGATCTCTTCTGCGTAGTCTCTAGTGGCCTCGTCTCAGATAGG
TGGGATCTGACTCCTCTTCCTTCCCTCGATTTTGTTTCCTATTCCTCCTTTTGCCATCAT
CTTCGCCGCCTTATTGGCTTTATAACTCCGGTTTTATGACGAATATGAGACGTGGAATTT
TCCGCTTCAGTCGCGTCAAAATTTTGGTTCAGCAGTAACTGGTA-TTTTAAAGAAGCAAG
GTTATGCTTCTTAGTACAGGAAAAATATTAAACATTCATAAAATGCTGGCAGAATGGGCA
TAATTTAATGACTTTCAGGATTGAGCCTTTAAACATGTGGTGTATATAAATCCTT
>MY5147_Hexurella_DragoonMtns_NF_345A
TCACTAAATACCTGAAAAGCATTAGGACATAAATTTTCCTAAATCTAATTGGGATAAAGA
TCCGGAAACTGGTGCGAGGTCAGTATTTTTTAGAGCCATCTTAGCATATTCCTTAAAGAA
-AAAAAATAGTAGACTTTGCGCACAACCAATAACATATGGCAAAGAATCATTGCTTTATG
TACAAGAACATCCAGATGTGGCTGCTTGTTTTTCCGCAGAAGAGCAGTCAATGCTCTTTC
GGACTCTATATGATATGGGGCAATCCTGGGAAATGGATGTTGGATGCATTATTGAAGCGA
GCCCGATGAATTTTTAATAGCGGCCAACACCGCACTCATGGAAGTCTCTCCTGTATGAAT
TCGAATCTCCACTCTACCCTCACCCGCCTCCCTTCCCCACCCCACGACAACCCCCTTGCA
ACCCGTCACAAAATATTCCCAGTGGCTCTTAACCTTTGATTTAGAAAGGCAAACTGTCCT
CATAGAGATTACATCGGTGATCTCTTCTGCGTAGTCTCTAGTGGCCTCGTCTCAGATAGG
TGGGATCTGACTCCTCTTCCTTCCCTCGATTTTGTTTCCTATTCCTCCTTTTTCCATCAT
CTTCGCCGCCTTATTGGCTTTATAACTCCGGTTTTATGACGAATATGAGACGTGGAATTT
TCCGCTTCAGTCGCGTCAAAATTTTGGTTCAGCAGTAACTGGTA-TTTTAAAGAAGCAAG
GTTATGCTTCTTAGTACAGGAAAAATATTAAACATTCATAAAATGCTGGCAGAATGGGCG
TAATTTAATGACTTTCAGGATTGAGCCTTTAAACATGTGGTGTATATAAATCCTT
>MY5152_Hexurella_WhetstoneMtns_ApacheCyn
TCACTAAATAACTGAAAACCATTAGGACATAAATTTTCCTTAATCTAATTGGGATAAAGA
TCCTGAAACTGGTGCGAGGTCAGTATTTTTCAGAGCCATCCTAGCATATTCCGAAAAGAA
AAAAAAATAGTAGACTTTGTGCACAACCAATAACATATGGCAAAGAATCATTGCTTTATG
TACAAGAACATCCAGATGTGGCTGCTTGTTTTTCCGCAGAAGAGCAGTCAATGCTCTTTC
GGACTCTATATGATATGGGGCAATCCTGGGAAATGGATGTTGGATGCATTATTGAAGCGA
GCCCGATGAATTTTTAATAGCGGCCAACACCGCACTCATGGAAGTCTCTCCTGTATGAAT
TCGAATCTCCACTCTACCCTCACCCGCCTCCCTTCCCCACCCCACGACAACCCCCTTGCA
ACCCGTCACAAAATATTCCCAGTGGCTCTTAACCTTTGATTTAGAAAGGCAAACTGTCCT
CATAGAGATTACATCGGTGATCTCTTCTGCGTAGTCTCTAGTGGCCTCGTCTCAGATAGG
TGGGATCTGACTCCTCTTCCTTCCCTCGATTTTGTTTCCTATTCCTCCTTTTGCCATCAT
CTTCGCCGCCTTATTGGCTTTATAACTCCGGTTTTATGACGAATATGAGACGTGGAATTT
TCCGCTTCAGTCGCGTCAAAATTTTGGTTCAGCAGTAACTGGTA-TTTTAAAGAAGCAAG
GTTATGCTTCTTAGTACAGGAAAAATATTAAACATTCATAAAATGCTGGCAGAATGGGCA
TAATTTAATGGCTTTCAGGATTGAGCCTTTAAACATGCGGTGTATATAAATCCTT
>MY5154_Hexurella_SantaRitaMtns_AdobeCyn
TCACTAAATAACTGAAAAGCATTAGGACATAAATTTTCCTAAATCTAATTGGGATAAAGA
TCCTGAAACTGGTGCGCGGTCAGTATTTTTTAGAGCCATCCTAGCATATTGCGAAAAGAA
AAAAAAATAGTGGACTTTGTGCACAACCAATAACATATGGCAAAGAATCATTGCTTTATG
TACAAGAACATCCAGATGTGGCTGCTTGTTTTTCCGCAGAAGAGCAGTCAATGCTCTTTC
GGACTCTATATGATATGGGGCAATCCTGGGAAATGGATGTTGGATGCATTATTGAAGCGA
GCCCGATGAATTTTTAATAGCGGCCAACACCGCACTCATGGAAGTCTCTCCTGTATGAAT
TCGAATCTCCACTCTACCCTCACCCGCCTCCCTTCCCCACCCCACGACAACCCCCTTGCA
ACCCGTCACAAAATATTCCCAGTGGCTCTTAACCTTTGATTTAGAAAGGCAAACTGTCCT
CATAGAGATTACATCGGTGATCTCTTCTGCGTAGTCTCTAGTGGCCTCGTCTCAGATAGG
TGGAATCCGACTCCTCTTCCTTCCCTTGATTTTGTTTCCCATTCCTCCTTTTGCCATCAT
CTTTGCCGCCTTATTGGCTTTATAACTCCGGTTTTATGACGAATATGAGACGTGGAATTT
TCCGCTTCAGTCGCGTCAAAATTTTGGTTCAGCAGTAACTGGTA-TTTTAAAGAAGCAAG
GTTATGCTTCTTAGTACAGGAAAAATATTAAACATTCATAAAATGCTGGCAGAATGGGCA
TAATTTAATGGCTTTCAGGATTGAGCCTTTAAACATGCGGTGTATATAAATCCTT
>MY5157_Hexurella_SantaCatalinaMtns_Redington
TCACTAAATAACTGAAAAGCATTAGGACATAAATTTTCCTAAATCTAATTGGGATAAAGA
TCCTGAAACTGGTGCGAGGTCAGTATTTTTTAGAGCCATCCTAGCATATTCCGAAAAGAA
AAAAAAATAGTAGTCTTTGTGCACAACCAATAACATATGGCAAAGAATCATTGCTTTATG
TACAAGAACATCCAGATGTGGCTGCTTGTTTTTCCGCAGAAGAGCAGTCAATGCTCTTTC
GGACTCTATATGATATGGGGCAATCCTGGGAAATGGATGTTGGATGCATTATTGAAGCGA
GTCCGATGAATTTTTAATAGCGGCCAACACCGCACTCATGGAAGTCTCTCCTGTATGAAT
TCGAATCTCCAATCTACCCTCACCCGCCTCCCTTCCCCACCCCACGACAACCCCCTTGCA
ACCCGTCACAAAATATTCCCAGTGGCTCTTAACCTTTGATTTAGAAAGGCAAACTGTCCT
CATAGAGATTACATCGGTGATCTCTTCTGCGTAGTCTCTAGTGGCCTCGTCTCAGATAGG
TGGAATCCGACTCCTCTTCCTTCCCTCGATTTTGTTTCCCATTCCTCCTTTTGCCATCAT
CTTCGCCGCCTTATTGGCTTTATAACTCCGGTTTTATGACGAATATGAGACGTGGAATTT
TCCGCTTCAGTCGCGTCAAAATTTTGGTTCAGCAGTAACTGGTA-TTTTAAAGAAGCATG
GTTATGCTTCTTAGTAGCGGAAAAATATTAAACATTCATAAAATGCTGGCAGAATGGGCA
TAATTTAATGACTTTCAGGATTGAGCCTTTAAAGATTCGGTGTATATAAATCCTT
>MY5165_Hrupicola_Temecula
TCACTAAATAACTAAAAAGCTTTTGGTCAGAATTTGTCCCAAATCTAATTGAGATGAAGA
TCCTGAAAGTGATGCGAGGTCAGTGGCTTTCAGAGTCATCCTAGCCTATTCCGAAAAGAA
AAAAAAACAGTAGACCTTGTGCACAACTAACAACACATGGCAAAGAATCATTGCTTTATG
TACAAGAACATCCAGATGTGGCTGCTTGTTTTTCCGCAGAAGAGCAGTCAATGCTCTTTC
GGACTCTATATCATATGGGGCAATCCTGGGAAATGGATGTTGGATGCATTATTGAAGCGA
GCCCGATGAATTTTTAATAGCGGCCAACACCGCACTCATGGAAGTCTCTCCTGTATGAAT
TCGAATCTCCTCTCTACCCCCACCCGCCTCCCTTCCCCACCCCACGACAACCCCCTTGCA
ACCCGTCACAAAATATTCCCAGTGGCTCTTAACCTTTGATTTAGAAAGGCAAACTGTCCT
CACAGAGATTACATCGGTGATCTCTTCTGCGTAGTCTCTAGAGGCTTCGTCTCAGATAGG
TGGGATCTGAGTCCTCTTCCTTCCCTCGATTTTGTTTCTTATTCCTCCTTTTGCCATCAT
CTTCGCCGCCTTATTGGCTTTATAACTCCGGTTTTATGACGAATATGAGACGTGGAATTT
TCCGCTTCAGTCGCGTCAAAATTTTGGTTTAGCAGTAACTGGTATTTTTAAAGAAGCCAG
TTTCTGCTTCTTAGTACAGGAAAAATATTAAACATTCATAAAATGTTGGCAGAATGGGTA
TAATTTTATGTCTTTCAGGATTTAGG-----------------------------
>MY5175_Hapachea_HarshawRd_PatagoniaMtns
TCACTAGATAACTGAAAAGCATTAGGACATAAATTTTCCTAAATCTAATTGGGATAAAGA
TCCTGAAACTGGTGCGAGGTCAGTATTTTTTAGAGCCATCCTGGCATATTCCGAAAAGAA
-AAAAAATAGTAGACTTTGTGCACAACCAATAACATATGGCAAGGAATCATTGCTTTATG
TACAAGAACATCCAGATGTGGCTGCTTGTTTTTCCGCAGAAGAGCAGTCAATGCTCTTTC
GGACTCTATATGATATGGGGCAATCCTGGGAAATGGATGTTGGATGCATTATTGAAGCGA
GCCCGATGAATTTTTAATAGCGGCCAACACCGCACTCATGGAAGTCTCTCCTGTATGAAT
TCGAATCTCCACTCTACCCTCACCCGCCTCCCTTCCCCACCCCACGACAACCCCCTTGCA
ACCCGTCACAAAATATTCCCAGTGGCTCTTAACCTTTGATTTAGAAAGGCAAACTGTCCT
CATAGAGATTACATCGGTGATCTCTTCTGCGTAGTCTCTAGTGGCCTCGTCTCAGATAGG
TGGAATCCGACTCCTCTTCCTTCCCTTGATTTTGTTTCCCATTCCTCCTTTTGCCATCAT
CTTCGCCGCCTTATTGGCTTTATAACTTCGGTTTTATGACGAATATGAGACGTGGAATTT
TCCGCTTCAGTCGCGTCAAAATTTCGGTTCAGCAGTAACTGGTA-TTTTAAAGAAGCAAG
GTTATGCTTCTTAGTACAGGAGAAATATTAAACATTCATAAAATGCTGGCAGAATGGGCA
TAATTTAATGGTTTTCAGGATTGAGCCTTTAAAGATGCGGTATATATAAATCCTT
>MY5180_Hapachea_MustrangPk_MustangMtns
TCACTAAATAACTGAAAAGCATTAGGACATAAATTTTCCTAAATCTAATTGGGATAAAGA
TCCTGAAACTGGTGCGAGGTCAGTATTTTTTAGAGCCATCCTAGCATATTCCGAAAAGAA
GAAAAAATAGTAGACTTTTTGCACAACCAATAACATATGGCAAAGAATCATTGCTTTATG
TACAAGAACATCCAGATGTGGCTGCTTGTTTTTCCGCAGAAGAGCAGTCAATGCTCTTTC
GGACTCTATATGATATGGGGCAATCCTGGGAAATGGATGTTGGATGCATTATTGAAGCGA
GCCCGATGAATTTTTAATAGCGGCCAACACCGCACTCATGGAAGTCTCTCCTGTATGAAT
TCGAATCTCCACTCTACCCTCACCCGCCTCCCTTCCCCACCCCACGACAACCCCCTTGCA
ACCCGTCACAAAATATTCCCAGTGGCTCTTAACCTTTGATTTAGAAAGGCAAACTGTCCT
CATAGAGATTACATCGGTGATCTCTTCTGCGTAGTCTCTAGTGGCCTCGTCTCAGATAGG
TGGGATCTGACTCCTCTTCCTTCCCTCGGTTTTGTTTCTTATTCCTCCTTTTGCCATCAT
CTTCGCCGCCTTATTGGCTTTATAACTCCGGTTTTATGACGAATATGAGACGTGGAATTT
TCCGCTTCAGTCGCGTCAAAATTTTGGTTCAGCAGTAACTGGTA-TTTTAAAGAAGCAAG
GTTATGCTTCTTAGTACAGGAAAAATATTAAACATTCATAAAATTCTGGCAGAATGGGCA
TAATTTAATGGCTTTCAGGATTGAGCCTTTAAACATGCGGTGTATATAAATCCTT
>MY5181_Hapachea_MustrangPk_MustangMtns
TCACTAAATAACTGAAAAGCATTAGGACATAAATTTTCCTAAATCTAATTGGGATAAAGA
TCCTGAAACTGGTGCGAGGTCAGTATTTTTTAGAGCCATCCTAGCAGATTACGAAAAGAA
GAAAAAATAGTAGACTTTGTGCACAACCAATAACATATGGCAAAGAATCATTGCTTTATG
TACAAGAACATCCAGATGTGGCTGCTTGTTTTTCCGCAGAAGAGCAGTCAATGCTCTTTC
GGACTCTATATGATATGGGGCAATCCTGGGAAATGGATGTTGGATGCATTATTGAAGCGA
GCCCGATGAATTTTTAATAGCGGCCAACACCGCACTCATGGAAGTCTCTCCTGTATGAAT
TCGAATCTCCACTCTACCCTCACCCGCCTCCCTTCCCCACCCCACGACAACCCCCTTGCA
ACCCGTCACAAAATATTCCCAGTGGCTCTTAACCTTTGATTTAGAAAGGCAAACTGTCCT
CATAGAGATTACATCGGTGATCTCTTCTGCGTAGTCTCTAGTGGCCTCGTCTCAGATAGG
TGGGATCTGACTCCTCTTCCTTCCCTCGATTTTGTTTCCTATTCCTCCTTTTGCCATCAT
CTTCGCCGCCTTATTGGCTTTATAACTCCGGTTTTATGACGAATATGAGACGTGGAATTT
TCCGCTTCAGTCGCGTCAAAATTTTGGTTCAGCAGTAACTGGTA-TTTTAAAGAAGCAAG
GTTATGCTTCTTAGTACAGGAAAAATATTAAACATTCATAAAATGCTGGCAGAATGGGCA
TAATTTAATGGCTTTCAGGATTGAGCCTTTAAACATGCGGTGTATATAAATCCTT
>MY5193_Hapachea_HarshawRd_PatagoniaMtns
TCACTAGATAACTGAAAAGCATTAGGACATAAATTTTCCTAAATCTAATTGGGATAAAGA
TCCTGAAACTGGTGCGAGGTCAGTATTTTTTAGAGCCATCCTGGCATATTCCGAAAAGAA
-AAAAAATAGTAGACTTTGTGCACAACCAATAACATATGGCAAGGAATCATTGCTTTATT
TACAAGAACATCCAGATGTGGCTGCTTGTTTTTCCGCAGAAGAGCAGTCAATGCTCTTTC
GGACTCTATATGATATGGGGCAATCCTGGGAAATGGATGTTGGATGCATTATTGAAGCGA
GCCCGATGAATTTTTAATAGCGGCCAACACCGCACTCATGGAAGTCTCTCCTGTATGAAT
TCGAATCTCCACTCTACCCTCACCCGCCTCCCTTCCCCACCCCACGACAACCCCCTTGCA
ACCCGTCACAAAATATTCCCAGTGGCTCTTAACCTTTGATTTAGAAAGGCAAACTGTCCT
CATAGAGATTACATCGGTGATCTCTTCTGCGTAGTCTCTAGTGGCCTCGTCTCAGATAGG
TGGAATCCGACTCCTCTTCCTTCCCTTGATTTTGTTTCCCATTCCTCCTTTTGCCATCAT
CTTCGCCGCCTTATTGGCTTTATAACTTCGGTTTTATGACGAATATGAGACGTGGAATTT
TCCGCTTCAGTCGCGTCAAAATTTCGGTTCAGCAGTAACTGGTA-TTTTAAAGAAGCAAG
GTTATGCTTCTTAGTACAGGAGAAATATTAAACATTCATAAAATGCTGGCAGAATGGGCA
TAATTTAATGGTTTTCAGGATTGAGCCTTTAAAGATGCGGTATATATAAATCCTT
>MY5194_Hapachea_Ordsummit_MtOrd
TCGTTAAGTAACTAAAAAGCATTAGGTCAGAATTTGTCCTAAATCAAATGGGGATAAAGA
TCCTGAAACTGGTATGAGGTCAGTGCCTTTTAGAGCCATCCTAGCATATTCTG------A
AAAAAAATAGTGGACCCTGTGCACAACTAACAACACATGGCAAAGAATCATTGCTTTATG
TACTAGAACATCCAGATGTGGCTGCTTGTTTTTCCGCAGAAGAGCAGTCAATGCTCCTTC
GGACTCTATATGATATGGGGCAATCCTGGGAAATGGATGTTGGATGCATTATTGAAGCGA
GCCCGATGAATTTTTAATAGCGGCCAACACCGCACTCATGGAAGCCTCCCCTGTATGAAT
TCGAATCTCCACTCTACCCCCACCCGCATCCCTTCCCCACCCCACGACAACCCCCTTGCA
ACCCGTCGCAAAATATTCCCAGTGGCTCTTAACCTTTGATTTAGAAAGGCAAACTGTCCT
CACAGAGATTACATCGGTGATCTCTTCTGCGTAGTCTCTAGTGGCCTCGTCTCAGATAGG
TGGGATCTGAGTCTTCTTCCTTCCCTCGATTTTGTTTCCTATTCCTCCTTTTGCCATCAT
CTTCGCCGCCTTATTGGCTTTATAACTCCGGTTTTATGACGAATATGAGACGTGGAATTT
TCCGCTTCAGTCGCGTCAAAATTTTGATTCAGCAGTAACTGGTATTTTTAAAGAAGCAAG
GTTATGCTTCTTAGTACATGAAGAATATTAAACATTCATAAAATGCTGGCAGAATGGGCA
TAATTTAATGGCTTT--------AGCATT--------------------------
>MY5195_Hapachea_Ordsummit_MtOrd
---TTAAGTAACTAAAAAGCATTAGGTCAGAATTTGTCCTAAATCAAATGGGGATAAAGA
TCCTGAAACTGGTATGAGGTCAGTGCCTTTTAGAGCCATCCTAGCATATTCTG------A
AAAAAAATAGTGGACCCTGTGCACAACTAACAACACATGGCAAAGAATCATTGCTTTATG
TACTAGAACATCCAGATGTGGCTGCTTGTTTTTCCGCAGAAGAGCAGTCAATGCTCCTTC
GGACTCTATATGATATGGGGCAATCCTGGGAAATGGATGTTGGATGCATTATTGAAGCGA
GCCCGATGAATTTTTAATAGCGGCCAACACCGCACTCATGGAAGCCTCCCCTGTATGAAT
TCGAATCTCCACCTTACCCCCACCCGCCTCCCTTCCCCACCCCACGACAACCCCCTTGCA
ACCCGTCGCAAAATATTCCCAGTGGCTCTTAACCTTTGATTTAGAAAGGCAAACTGTCCT
CACAGAGATTACATCGGTGATCTCTTCTGCGTAGTCTCTAGTGGCCTCGTCTCAGATAGG
TGGGATCTGAGTCTTCTTCCTTCCCTCGATTTTGTTTCCTATTCCTCCTTTTGCCATCAT
CTTCGCCGCCTTATTGGCTTTATAACTCCGGTTTTATGACGAATATGAGACGTGGAATTT
TCCGCTTCAGTCGCGTCAAAATTTTGATTCAGCAGTAACTGGTATTTTTAAAGAAGCAAG
GTTATGCTTCTTAGTACATGAAGAATATTAAACATTCATAAAATGCTGGCAGAATGGGCA
TAATTTAATGGCTTTCGGGATTTAGCATTAAGATATGCGGTGTATATAAATCCCT
>MY5266_Hencina_CerroBolla
--ACTAAATAA-----AAGCTTTTGGTCAGAATTTGTCTCAAATCT-----------AGA
TCCTGAAAGTGGTGCGAGGTCAGTGGCTTATAGAGCCATCCTAGCATATTCCGAAAAGAA
AAAAAA-CAGTAGACCTTGTGCACAACTAACAACACATAGCAAAGAATCATTGCTTTATG
TACAAGAACTTCCAGATGTGGCTGCTTGTTTTTCCGCAGAAGAGCAGTCAATGCTCTTTC
GGACTCTATATCATATGGGGCAATCCTGGGAAATGGATGTTGGATGCATTATTGAAGCGA
GCCCGATGAATTTTTAATAGCGGCCAACACCGCACTCATGGAAGTCTCTCCTGTATGAAT
TCGAATCTCCACTCTACCCCCACCCGCCTCCCTTCCCCACCCTACGACAACCCCCTTGCA
ACCCGTCACAAAATATTCCCAGTGGCTCTTAACCTTTGATTTAGAAAGGCAAACTGTCCT
CACAGAGATTACATCGGTGATCTCTTCTGCGTAGCCTCTAGAGGCCTCGTCTCAGATAGG
TGGGATCTGAGTCCTCTTCCTTCCCTCGATTTTGTTTCCTATTCCTCCTTTTGCCATCAT
CTTCGCCGCCTTATTGGCTTTACAACTCCGGTTTTATGACGAATATGAGACGCGGAATTT
TCCGCTTCAGTCGCGTCAAAATTTTGGTTCAGCAGTAACTGGTATTTTTGAAGAAGCCAG
TTTCTGCTTCTTAGTACAGGAAAAATATTAAACATTCATAAAATGCTGGCAGAATGGGTA
TAATTTAATGGCTTTCAGGATTCAGCATTAAAATATGCGGTGTATATAAATCCCT
>MY5267_Hencina_CerroBolla
TCACTAAATAACTAAAAAGCTTTTGGTCAGAATTTGTCGCAAATCTAATTGAGATGAAGA
TCCTGAAAGTGGTGCGAGGTCAGTGGCTTTTAGAGCCATCCTAGCATATTCCGAAAAGAA
AAAAAA-CAGTAGACCTTGTGCACAACTAACAACACATAGCAAAGAATCATTGCTTTATG
TACAAGAACTTCCAGATGTGGCTGCTTGTTTTTCCGCAGAAGAGCAGTCAATGCTCTTTC
GGACTCTATATCATATGGGGCAATCCTGGGAAATGGATGTTGGATGCATTATTGAAGCGA
GCCCGATGAATTTTTAATAGCGGCCAACACCGCACTCATGGAAGTCTCTCCTGTATGAAT
TCGAATCTCCACTCTACCCCCACCCGCCTCCCTTCCCCACCCTACGACAACCCCCTTGCA
ACCCGTCAGAAAATATTCCCAGTGGCTCTTAACCTTTGATTTAGAAAGGCAAACTGTCCT
CACAGAGATTACATCGGTGATCTCTTCTGCGTAGTCTCTAGAGGCCTCGTCTCAGATAGG
TGGGATCTGAGTCCTCTTCCTTCCCTCGATTTTGTTTCCTATTCCTCCTTTTGCCATCAT
CTTCGCCGCCTTATTGGCTTTACAACTCCGGTTTTATGACGAATATGAGACGCGGAATTT
TCCGCTTCAGTCGCGTCAAAATTTTGGTTCAGCAGTAACTGGTATTTTTGAAGAAGCCAG
TTTCTGCTTCTTAGTACAGGAAAAATATTAAACATTCATAAAATGCTGGCAGAATGGGTA
TAATTTAATGGCTTTCAGGATTCAGCATTAAAATATGCGGTGTATATAAATCCCT
>MY5269_Hexurella_GuadalupeValley
TCACTAAATAACTAAAAAACTTTTGGTCAGAATTTGTCTCAAATCTAATTGAGATGAAGA
TCCTGAAAGTGGTGCGAGGTCAGTGGCTTTTAGAGCCATCCTAGCATATTCCGAAAAGAA
AAAAAAACAGTAGACCTTGTGCACAACTAACAACACATAGCAAAGAATCATTGCTTTATG
TACAAGAACATCCAGATGTGGCTGCTTGTTTTTCCGCAGAAGAGCAGTCAATGCTCTTTC
GGACTCTATATCATATGGGGCAATCCTGGGAAATGGATGTTGGATGCATTATTGAAGCGA
GCCCGATGAATTTTTAATAGCGGCCAACACCGCACTCATGGAAGTCTCTCCTGTATGAAT
TCGAATCTCCACTCTACCCCCACCCGCCCCCCTTCCCCACCCCACGACAACCCCCTTGCA
ACCCGTCACAAAATATTCCCAGTGGCTCTTAACCTTTGATTTAGAAAGGCAAACTGTCCT
CACAGAGATTACATCGGTGATCTCTTCTGCGTAGTCTCTAGAGGCCTCGTCTCAGATAGG
TGGGATCTGAGTCCTCTTCCTTCCCTCGATTTTGCTTCCTATTCCTCCTTTTGCCATCAT
CTTCGCCGCCTTATTGGCTTTATAACTCCGGTTTTATGACGAATATGAGACGTGGAATTT
TCCGCTTCAGTCGCGTCAAAATTTTGGTTCAGCTGTAACTGGTATTTTTGAAGAAGCCAG
TTTCTGTTTCTTAGTACAGGAAAAATATTAAACATTCATAAAATGCTGGCAGAATGGGTA
TAATTTAATGGTTTTCAGGATTTAGCATTAAAATATGCGGTGTATATAAATCCCT
>MY5271_Hexurella_GuadalupeValley
TCACTAAATAACTAAAAAACTTTTGGTCAGAATTTGTCTCAAATCTAATTGAGATGAAGA
TCCTGAAAGTGGTGCGAGGTCAGTGGCTTTTAGAGCCATCCTAGCATATTCCGAAAAGAA
AAAAAAACAGTAGACCTTGTGCACAACTAACAACACATAGCAAAGAATCATTGCTTTATG
TACAAGAACATCCAGATGTGGCTGCTTGTTTTTCCGCAGAAGAGCAGTCAATGCTCTTTC
GGACTCTATATCATATGGGGCAATCCTGGGAAATGGATGTTGGATGCATTATTGAAGCGA
GCCCGATGAATTTTTAATAGCGGCCAACACCGCACTCATGGAAGTCTCTCCTGTATGAAT
TCGAATCTCCACTCTACCCCCACCCGCCCCCCTTCCCCACCCCACGACAACCCCCTTGCA
ACCCGTCACAAAATATTCCCAGTGGCTCTTAACCTTTGATTTAGAAAGGCAAACTGTCCT
CACAGAGATTACATCGGTGATCTCTTCTGCGTAGTCTCTAGAGGCCTCGTCTCAGATAGG
TGGGATCTGAGTCCTCTTCCTTCCCTCGATTTTGCTTCCTATTCCT-------------T
CTTCGCCGCCTTATTGGCTTTATAACTCCGGTTTTATGACGAATATGAGACGTGGAATTT
TCCGCTTCAGTCGCGTCAAAATTTTGGTTCAGCAGTAACTGGTATTTTTGAAGAAGCCAG
TTTCTGCTTCTTAGTACAGGAAAAATATTAAACATTCATAAAATGCTGGCAGAATGGGTA
TAATTTAATGGTTTTCAGGATTTAGCATTAAAATATGCGGTGTATATAAATCCCT
>MY5276_Hexurella_SanPedro_Martir
TCACTAAATAACTAAAAAGCTTTTGGTCAGAATTTGTCTCAAATCTAATTGAGATGAAGA
TCCTGAAAGTGGTGCGAGGTCAGTGGCTTTTAAAGCCATCCTAGCATATTCCGAAAAGAA
AAAAACCCGGTAGACCTTGTGCACAACTAACAACACATAGCAAAGAATCATTGCTTTATG
TACAAGAACATCCAGATGTGGCTGCTTGTTTTTCCGCAGAAGAGCAGTCAATGCTCTTTC
GGACTCTATATCATATGGGGCAATCCTGGGAAATGGATGTTGGATGCATTATTGAAGCGA
GCCCGATGAATTTTTAATAGCGGCCAACACCGCACTCATGGAAGTCTCTCCTGTATGAAT
TCGAATCTCCACTCTACCCCCACCCGCCTCCCTTCCCCACCCCACGACAACCCTCTTGCA
ACCCGTCACAAAATATTCCCAGTGGCTCTTAACCTTTGATTTAGAAAGGCAAACTGTCCT
CACAGAGATTACATCGGTGATCTCTTCTGCGTAGTCTCTAGAGGCCTCGTCTCAGATAGG
TGGGATCTGAGTCCTCTTCCTTCCCTCGATTTTGTTTCCTATTCCTCCTTTTGAAATCAT
CTTCACCGCCTTATTGGCTTTATAACTCCGGTTTTATGATGAATATGAGACGTGGAATTT
TCCGCTTCAGTCGCGTCAAAATTTTGGTTCAGCAGTAACTGGTATTTTTGAAGAAGCCAG
TTTCTGCTTCTTAGTACAGGAAAAATATTAAACATTCATAAAATGCTGGCAGAATGGGTA
TAATTTAATGGCTTTCAGGATTTAGCATTAAAATATGCGGTGTATATAAATCCCT
>MY5277_Hexurella_SanPedro_Martir
TCACTAAATAACTAAAAAGCTTTTGGTCAGAATTTGTCTCAAATCTAATTGAGATGAAGA
TCCTGAAAGTGGTGCGAGGTCAGTGGCTTTTAGAGCCATCCTAGCATATTCCGAAAAGAA
AAAAACCCGGTAGACCTTGTGCACAACTAACAACACATAGCAAAGAATCATTGCTTTATG
TACAAGAACATCCAGATGTGGCTGCTTGTTTTTCCGCAGAAGAGCAGTCAATGCTCTTTC
GGACTCTATATCATATGGGGCAATCCTGGGAAATGGATGTTGGATGCATTATTGAAGCGA
GCCCGATGAATTTTTAATAGCGGCCAACACCGCACTCATGGAAGTCTCTCCTGTATGAAT
TCGAATCTCCACTCTACCCCCACCCGCCTCCCTTCCCCACCCCACGACAACCCTCTTGCA
ACCCGTCACAAAATATTCCCAGTGGCTCTTAACCTTTGATTTAGAAAGGCAAACTGTCCT
CACAGAGATTACATCGGTGATCTCTTCTGCGTAGTCTCTAGAGGCCTCGTCTCAGATAGG
TGGGATCTGAGTCCTCTTCCTTCCCTCGATTTTGTTTCCTATTCCTCCTTTTGAAATCAT
CTTCACCGCCTTATTGGCTTTATAACTCCGGTTTTATGATGAATATGAGACGTGGAATTT
TCCGCTTCAGTCGCGTCAAAATTTTGGTTCAGCAGTAACTGGTATTTTTGAAGAAGCCAG
TTTCTGCTTCTTAGTACAGGAAAAATATTAAACATTCATAAAATGCTGGCAGAATGGGTA
TAATTTAATGGCTTTCAGGATTTAGCATTAAAATATGCGGTGTATATAAATCCCT
>MY5280_Hexurella_ArroyoSalado
TCACTAAACAACTAAAAAGTTTTTGATCAGAATTTGTCCCAAATCTAATTGAGATGAAGA
TCCTGAAAGTGTTGCCAGGTCAGTGGCTTTTAGAGTCATCCTAGCATATTCCGAAAAGAA
AGAAAAACAGTAGACCTTGTGCACAACTAACAACACATGGCAAAGAATCATTGCTTTATG
TACAAGAACATCCAGATGTGGCTGCTTATTTTTCCGCAGAAGAGCAGTCAATGCTCTTTC
GGACTCTATATCATATGGGGCAATCCTGGGAAATGGATGTTGGATGCATTATTGAAGCGA
GCCCGATGAATTTTTAATAGCGGCCAACACCGCACTCATGGAAGTCTCTCCTGTATGAAT
TCGAATCTCCACTCTACCCCTACCCGCCTCCCTTCCCCACCCCACGACAACCCCCTTGCA
ACCCGTCACAAAATATTCCCAGTGGCTCTTAACCTTTGATTTAGAAAGGCAAACTGTCCT
CACAGAGATTACATCGGTGATCTCTTCTGCGTAGTCTCTAGAGGCCTCGTCTCAGATAGG
TGGGATCTGAGTCCTCTTCCTTCCCTCGATTTTGTTTCCTATTCCTTCTTTTGCCATCAT
CTTCGCCGCCTTATTGGCTTTATAACTCCGGTTTTATGACGAATATGAGACGTGGAATTT
TCCGCTTCAGTCGCGTCAAAATTTTGGTTCAGCAGTAACTGGTATTTTTAAAGAAGCCAG
TTTCTGCTTCTTAGTACAGGAAAAATATTAAACATTCATAAAATGCTGGCAGAATGGGTA
TAATTTAATGGCTTTCAGGATTTAGCATTAAAATATGCGGTGTATATAAACCCCT
>MY5282_Hexurella_ArroyoSalado
TCACTAAACAACTAAAAAGTTTTTGATCAGAATTTGTCCCAAATCTAATTGAGATGAAGA
TCCTGAAAGTGTTGCCAGGTCAGTGGCTTTTAGAGTCATCCTAGCATATTCCGAAAAGAA
AGAAAAACAGTAGACCTTGTGCACAACTAACAACACATGGCAAAGAATCATTGCTTTATG
TACAAGAACATCCAGATGTGGCTGCTTATTTTTCCGCAGAAGAGCAGTCAATGCTCTTTC
GGACTCTATATCATATGGGGCAATCCTGGGAAATGGATGTTGGATGCATTATTGAAGCGA
GCCCGATGAATTTTTAATAGCGGCCAACACCGCACTCATGGAAGTCTCTCCTGTATGAAT
TCGAATCTCCACTCTACCCCTACCCGCCTCCCTTCCCCACCCCACGACAACCCCCTTGCA
ACCCGTCACAAAATATTCCCAGTGGCTCTTAACCTTTGATTTAGAAAGGCAAACTGTCCT
CACAGAGATTACATCGGTGATCTCTTCTGCGTAGTCTCTAGAGGCCTCGTCTCAGATAGG
TGGGATCTGAGTCCTCTTCCTTCCCTCGATTTTGTTTCCTATTCCTTCTTTTGCCATCAT
CTTCGCCGCCTTATTGGCTTTATAACTCCGGTTTTATGACGAATATGAGACGTGGAATTT
TCCGCTTCAGTCGCGTCAAAATTTTGGTTCAGCAGTAACTGGTATTTTTAAAGAAGCCAG
TTTCTGCTTCTTAGTACAGGAAAAATATTAAACATTCATAAAATGCTGGCAGAATGGGTA
TAATTTAATGGCTTTCAGGATTTAGCATTAAAATATGCGGTGTATATAAACCCCT
>MY5286_Hrupicola_SweetwaterSpr_OrdMtn
TCACTAAATAACTAAAAAGCTTTTGGTCAGAATTTGTCCCAAATCTAATTGAGATGAAGA
TCCAGAAAGTGGTGCGAGGTCAGTGGCTCTTAGAGTCATCCTAGCATATTCCGAAAAGAA
AAAAAAG-GGTACACCTTGTGCACAACTAACAACACATGGCAAAGAATCATTGCTTTATG
TACAAGAACATCCAGATGTGGCTGCTTGTTTTTCCGCAGAAGAGCAGTCAATGCTCTTTC
GGACTCTATATCATATGGGGCAATCCTGGGGAATGGATGTTGGATGCATTATTGAAGCGA
ACCCGATGAATTTTTAATAGCGGCCAACACCGCACTCATGGAAGTCTCTCCTGTATGAAT
TCGAATCTCCACTCTACCTCCACCCGCCTCCCTTCCCCACCCCACGACAACCCCCTTGCA
ACCCGTCACAAAATATTCCCAGTGGCTCTTAACCTTTGATTTAGAAAGGCAAACTGTCCT
CACAGAGATTACATCGGTGATCTCTTCTGCGTAGTCTCTGGAGGCCTCGTCTCAGATAGG
TGGGATCTGAGTCCTCTTTCTTCCCTCGATTTTGTTTCCTATTCCTCCTTTTGCCATCAT
CTTCGCCGCCTTATTGGCTTTATAACTGCGGTTTTATGACGAATATGAGACGTGGAATTT
TCCGCTTCAGTCGCGTCAAAATTTTGGTTCAGCAGTAACTGGTATTTTTAAAGAAGCCAG
TTTCTGCTTCTTAGTACAGGAAAAATATTAAACATTCATAAAATGCTGGCAGAATGGATA
TAATTTAATGGCTTTCAGGATTTTGCATTAAAATATGCGGTGTATATAAGCCCCT
>MY5287_Hrupicola_SweetwaterSpr_OrdMtn
------------------------------------------------------------
---------------------------TCTTAGAGTCATCCTAGCATATTC-GAAAAGAA
AAAAAAG-GGTACACCTTGTGCACAACTAACAACACATGGCAAAGAATCATTGCTTTATG
TACAAGAACATCCAGATGTGGCTGCTTGTTTTTCCGCAGAAGAGCAGTCAATGCTCTTTC
GGACTCTATATCATATGGGGCAATCCTGGGGAATGGATGTTGGATGCATTATTGAAGCGA
ACCCGATGAATTTTTAATAGCGGCCAACACCGCACTCATGGAAGTCTCTCCTGTATGAAT
TCGAATCTCCACTCTACCTCCACCCGCCTCCCTTCCCCACCCCACGACAACCCCCTTGCA
ACCCGTCACAAAATATTCCCAGTGGCTCTTAACCTTTGATTTAGAAAGGCAAACTGTCCT
CACAGAGATTACATCGGTGATCTCTTCTGCGTAGTCTCTGGAGGCCTCGTCTCAGATAGG
TGGGATCTGAGTCCTCTTTCTTCCCTCGATTTTGTTTCCTATTCCTCCTTTTGCCATCAT
CTTCGCCGCCTTATTGGCTTTATAACTGCGGTTTTATGACGAATATGAGACGTGGAATTT
TCCGCTTCAGTCGCGTCAAAATTTTGGTTCAGCAGTAACTGGTATTTTTAAAGAAGCCAG
TTTCTGCTTCTTAGTACAGGAAAAATATTAAACATTCATAAAATGCTGGCAGAATGGATA
TAATTTAATGGCTTTCAGGATTTTGCATTAAAATATGCGGTGTATATAAGCCC--
>MY5288_Hrupicola_Deadman_Hills
------------------------------------------------------------
---------------------------------------------ATATTCCGAAAAGAA
AAAAAAACAGTAGACCTTGTGCACAACTAACAACACATGGCAAAGAATCATTGCTTTATG
TACAAGAACATCCAGATGTGGCTGCTTGTTTTTCCGCAGAAGAGCAGTCGATGCTCTTTC
GGACTCTATATCATATGGGGCAATCCTGGGAAATGGATGTTGGATGCATTATTGAAGCGA
GCCCGATGAATTTTTAATAGCGGCCAACACCGCACTCATGGAAGTCTCTCCTGTATGAAT
TCGAATCTCCACTCTACCCCCACCCGCCTCCCTTCCCCACCCCACGACAACCCCCTTGCA
ACCCGTCACAAAATATTCCCAGTGGCTCTTAACCTTTGATTTAGAAAGGCAAACTGTCCT
CACAGAGATTACATCGGTGATCTCTTCTGCGTAGTCTCTAGAGGCCTCGTCTCAGATAGG
TGGGATCTGAGTCCTCTTCCTTCCCTCGATTTTGTTTCCTATTCCTCCGTTTGCCATCAT
CTTCGCCGCCTTATTGGCTTTATAACTCCGGTTTTATGACGAATATGAGACGTGGAATTT
TCCGCTTCAGTCGCGTCAAAATTTTGGTTCAGCAGTAACTGGTATTTTTAAAGAAGCCAG
TTTCTGCTTCTTAGTACAGGAAAAATATTAAACATTCATAAAATGCTGGCAGAATGGATA
TAATTTAATGGCTTTAAGGATTTATCATTAAAATATGCGGTGTATATAAATCCCT
>MY5289_Hrupicola_Deadman_Hills
TCACTAAATAACTAAAAAGCTTTTGGTCAGAATTTGTCCCAAATCTAATTGAGATGAAGA
TCC-GAAGGTGGTGCGAGGTCAGTGGCTTTTATAGCCATCCTAGCATATTCCGAAAAGAA
AAAAAAACAGTAGACCTTGTGCACAACTAACAACACATGGCAAAGAATCATTGCTTTATG
TACAAGAACATCCAGATGTGGCTGCTTGTTTTTCCGCAGAAGAGCAGTCAATGCTCTTTC
GGACTCTATATCATATGGGGCAATCCTGGGAAATGGATGTTGGATGCATTATTGAAGCGA
GCCCGATGAATTTTTAATAGCGGCCAACACCGCACTCATGGAAGTCTCTCCTGTATGAAT
TCGAATCTCCACTCTACCCCCACCCGCCTCCCTTCCCCACCCCACGACAACCCCCTTGCA
ACCCGTCACAAAATATTCCCAGTGGCTCTTAACCTTTGATTTAGAAAGGCAAACTGTCCT
CACAGAGATTACATCGGTGATCTCTTCTGCGTAGTCTCTAGAGGCCTCGTCTCAGATAGG
TGGGATCTGAGTCCTCTTCCTTCCCTCGATTTTGTTTCCTATTCCTCCTTTTGCCATCAT
CTTCGCCGCCTTATTGGCTTTATAACTCCGGTTTTATGACGAATATGAGACGTGGAATTT
TCCGCTTCAGTCGCGTCAAAATTTTGGTTCAGCAGTAACTGGTATTTTTAAAGAAGCCAG
TTTCTGCTTCTTAGTACAGGAAAAATATTAAACATTCATAAAATGCTGGCAGAATGGATA
TAATTTAATGGCTTTAAGGATTTATCATTAAAATATGC-----------------
>MY5309_Hapachea_JohnnyLyon_Hills
---------------------------CATAAATTTTCCTAAATCTAATTGGTATAGAGA
TCCTGAAACTGGTGCGAGGTCAGTATTTTTTAGAGCCATCCTAGCATATTCTGAAAAGAA
AAAAAAATAGTAGACTTTGTGCACAACCAATAACATATGGCAAAGAATCATTGCTTTATG
TACAAGACCATCCAGATGTGGCTGCTTGTTTTTCCGCAGAAGAGCAGTCAATGCTCTTTC
GGACTCTATATGATATGGGGCAATCCTGGGAAATGGATGTTGGATGCATTATTGAAGCGA
GCCCGATGAATTTTTAATAGCGGCCAACACCGCACTCATGGAAGTCTCTCCTGTATGAAT
TCGAATCTCCACTCTACCCTCACCCGCCTCCCTTCCCCATCCCACGACAACCCCCTTGCA
ACCCGTCACAAAATATTCCCAGTGGCTCTTAACCTTTGATTTAGAAAGGCAAACTGTCCT
CATAGAGATTACATCGGTGATCTCTTCTGCGTAGTCTCTAGTGGCCTCGTCTCAGATAGG
TGGGATCTGGCTCCTCTTCCTTCCCTCGATTTTGTTTCCTATTCCTCCTTTTGCCATCAT
CTTCGCCGCCTTATTGGCTTTATAACTCCGGTTTTATGACGAATATGAGACGTGGAATTT
TCCGCTTCAGTCGCGTCAAAATTTTGGTTCAGCAGTAACTGGTA-TTTTAAAGAAGCAAG
GTTATGCTTCTTAGTACAGGAAAAATATTAAACATTCATAAAATGCTGGCAGAATGGGCA
TAATTTAATGGCTTTCTGGATTGAGCCTTTAAACATGCGGTGTATATAA------
>MY5310_Hexurella_AntelopeCyn_CerbatMtns
------------------------------------------------------------
-----------------------------------------------------------A
AAAAAAATAGCAGATCCTGTGCACAACTAACAACACATGGCAAAGAATCATTGCTTTATG
TACTAGAACATCCAGATGTGGCTGCTTGTTTTTCCGCAGAAGAGCAGTCAATGCTCCTTC
GGACTCTATATGATATGGGGCAATCCTGGGAAATGGATGTTGGATGCATTATTGAAGCGA
GCCCGATGAATTTTTAATAGCGGCCAACACCGCACTCATGGAAGCCTCCCCTGTATGAAT
TCGAATCTCCACTCTACCCCCACCCGCCTCCCTTCCCCACCCCACGACAACCCCCTTGCA
ACCCGTCACAAAATATTCCCAGTGGCTCTTAACCTTTGATTTAGAAAGGCAAACTGTCCT
CACAGAGATTACATCGGTGATCTCTTCTGCGTAGTCTCTAGTGGCCTCGTCTCAGATAGG
TGGGATCTCAGTCTTCTTCCTTCCCTCGATTTTGTTTCCTATTCCTCCTTTTGCCATCAT
CTTCGCCGCCTTATTGGCTTTATAACTCCGGTTTTATGACGAATATGAGACGTGGAATTT
TCCGCTTCAGTCGCGTCAAAATTTTGATTCAGAAGTTACTGGTATTTTTAAAGAAGCAAG
GTTATGCTTTTTAGTACATGAAGAATATTAAACATTCATAAAAT----------------
-------------------------------------------------------
>MY5311_Hexurella_AntelopeCyn_CerbatMtns
TCATTAAGTAACTAAAAAGCATTAGGTCAGAATTTGTCCTAAATCAAATGGGGATAGAGA
TCCTGAAACTGGTGTGAGGTCAGTGCCTTTTAGAGCCATCCTAGCATATTCCG------A
AAAAAAATAGCAGATCCTGTGCACAACTAACAACACATGGCAAAGAATCATTGCTTTATG
TACTAGAACATCCAGATGTGGCTGCTTGTTTTTCCGCAGAAGAGCAGTCAATGCTCCTTC
GGACTCTATATGATATGGGGCAATCCTGGGAAATGGATGTTGGATGCATTATTGAAGCGA
GCCCGATGAATTTTTAATAGCGGCCAACACCGCACTCATGGAAGCCTCCCCTGTATGAAT
TCGAATCTCCACTCTACCCCCACCCGCCTCCCTTCCCCACCCCACGACAACCCCCTTGCA
ACCCGTCACAAAATATTCCCAGTGGCTCTTAACCTTTGATTTAGAAAGGCAAACTGTCCT
CACAGAGATTACATCGGTGATCTCTTCTGCGTAGTCTCTAGTGGCCTCGTCTCAGATAGG
TGGGATCTCAGTCTTCTTCCTTCCCTCGATTTTGTTTCCTATTCCTCCTTTTGCCATCAT
CTTCGCCGCCTTATTGGCTTTATAACTCCGGTTTTATGACGAATATGAGACGTGGAATTT
TCCGCTTCAGTCGCGTCAAAATTTTGATTCAGAAGTAACTGGTATTTTTAAAGAAGCAAG
GTTATGCTTCTTAGTACATGAAGAATATTAAACAT-------------------------
-------------------------------------------------------
>MY5312_Hexurella_FoxCyn_MusicMtns
------------------------------------------------------------
------------------------------------------------------------
----AAATAGCAGATCCTGT-CACAACTAACAACACATGGCAAAGAATCATTGCTTTATG
TACTAGAACATCCAGATGTGGCTGCTTGTTTTTCCGCAGAAGAGCAGTCAATGCTCCTTC
GGACTCTATATGATATGGGGCAATCCTGGGAAATGGATGTTGGATGCATTATTGAAGCGA
GCCCGATGAATTTTTAATAGCGGCCAACACCGCACTCATAGAAGCCTCCCCTGTATGAAT
TCGAATCTCCACTCTACCCCCACCCGCCTCCCTTCCCCACCCCACGACAACCCCCTTGCA
ACCCGTCACAAAATATTCCCAGTGGCTCTTAACCTTTGATTTAGAAAGGCAAACTGTCCT
CACAGAGATTACATCGGTGATCTCTTCTGCGTAGTCTCTAGTGGCCTCGTCTCAGATAGG
TGGGATCTCAGTCTTCTTCCTTCCCTCGATTTTGTTTCCTATTCCTCCTTTTGCCATCAT
CTTCGCCGCCTTATTGGCTTTACAACTCCGGCTTTATGACGAATATGAGACGTGGAATTT
TCCGCTTCAGTCGCGTCAAAATTTTGATTCAGAAGTAACTGGTATTTTTAAAGAAGCAAG
GTTATGGTTCTTAGTACATGAAGAATATTAAACATTCATAAAATGCTAGCCG--------
-------------------------------------------------------
>MY5314_Hexurella_Grasshopper_BrushyMtn
----------------------------------------------------------GA
TCCTGAAACTGGTGTGAG--CAGTGCCTTTTAGAGCCATACTAGCATATTCCGA-----A
AAAAAAATAGCAGATTCTGTGCACAACTAACAACACATGGCAAAGAATCATTGCTTTATG
TACTAGAACATCCAGATGTGGCTGCTTGTTTTTCCGCAGAAGAGCAGTCAATGCTCCTTC
GGACTCTATATGATATGGGGCAATCCTGGGAAATGGAAGTTGGATGCATTATTGAAGCGA
GCCCGATGAATTTTTAATAGCGGCCAACACCGCACTCATGGAAGCCTCCCATGTATGAAT
TCGAATCTCCACTCTACCCCCACCCGCCTCACTTCCCCACCCCACGACAACCCCCTTGCA
ACCCGTCACAAAATATTCCCAGTGGCTCTTAACCTTTGATTTAGAAAGGCAAACTGTCCT
CACAGAGATTACATCGGTGATCTCTTCTACGTAGTCTCTAGTGGCCTCGTCTCAGATAGG
TGGGGTCTCAGTCTTCTTCCTTCCCTCGATTTTGTTTCCTATTCCTCCTTTTGCCATCAT
CTTCGCCGCCTTATTGGCTTTATAACTCCGGTTTTATGACGAATATGAGACGTGGAATTT
TCCACTTCAGTCGCGTCAAAATTTTGATTCAGAAGTAACTGGTATTTTTAAAGAAGCTAG
GTTATGCTTCTTAGTACATGAAGAATATTAAACATTCATAAAATGCTAGCAGAATGGGCA
CAATTTAATGGTTTTCGGGATTTAGCATTAAGATATGCGGTG-------------
>MY5315_Hexurella_WagonerRd_BradshawMtns
TCGTTAAGTAACTAAAAAGCATTAGGTCAGAATTTCTCCTAAATCAAATGGGGATAAAGA
TCCTGAAACTGGTGTGAGGTCAGTGCCTTTTAGAGCCATCCTAGCATATTCTG------A
AAAAAAATAGTCGACCCTGTGCACAACTAACAACACATGGCAAAGAATCATTGCTTTATG
TACTAGAACATCCAGATGTGGCTGCTTGTTTTTCCGCAGAAGAGCAGTCAATGCGCCTTC
GGTCTCTATATGATATGGGGCAATCCTGGGAAATGGATGTTGGATGCATTATTGAAGCGA
GCCCGATGAATTTTTAATAGCGGCCAACACCGCACTCATGGAAGCCTCCCCTGTATGAAT
TCGAATCTCCACTCCACCCCCACCCGACTCCCTTCCCCACCCCACGACAACCCCCTTGCA
ACCCGTCACAAAATATTCCCAGTGGCTCTTAACCTTTGATTTAGAAAGGCAAACTGTCCT
CACAGAGATTACATCGGTGATCTCTTCTGCGTAGTCTCTAGTGGCCTCGTCTCAGATAGG
TGGGATCTGAGTCTTCTTCCTTCCCTCGATTTTGTTTCCCATTCCTCCTTTTGCCATCAT
CTTCGCCGCCTTATTGGCTTTATAACTCCGGTTTTATGACGAATATGAGACGTGGAATTT
TCCGCTTCAGTCGCGTCAAAATTTTGATTCAGCAGTAACTGGTATTTTTAAAGAAGCAAG
GTTATGCTTCTTAGTACATGAAAAATATTAAACATTCATAAAATGCTGGCAGAATGGGCA
TAATTTAATGGCTTTTGGGATTTA-CATTAAGATATGCGGTGTATATAAA-----
>MY5316_Hexurella_WagonerRd_BradshawMtns
-------------------------------------------------GGGGATAAAGA
TCCTGAAACTGGTGTGAGGTCAGTGCCTTTTAGAGCCATCCTAGCATATTCTGA------
AAAAAAATAGTCGACCCTGTGCACAACTAACAACACATGGCAAAGAATCATTGCTTTATG
TACTAGAACATCCAGATGTGGCTGCTTGTTTTTCCGCAGAAGAGCAGTCAATGCGCCTTC
GGTCTCTATATGATATGGGGCAATCCTGGGAAATGGATGTTGGATGCATTATTGAAGCGA
GCCCGATGAATTTTTAATAGCGGCCAACACCGCACTCATGGAAGCCTCCCCTGTATGAAT
TCGAATCTCCACTCCACCCCCACCCGACTCCCTTCCCCACCCCACGACAACCCCCTTGCA
ACCCGTCACAAAATATTCCCAGTGGCTCTTAACCTTTGATTTAGAAAGGCAAACTGTCCT
CACAGAGATTACATCGGTGATCTCTTCTGCGTAGTCTCTAGTGGCCTCGTCTCAGATAGG
TGGGATCTGAGTCTTCTTCCTTCCCTCGATTTTGTTTCCCATTCCTCCTTTTGCCATCAT
CTTCGCCGCCTTATTGGCTTTATAACTCCGGTTTTATGACGAATATGAGACGTGGAATTT
TCCGCTTCAGTCGCGTCAAAATTTTGATTCAGCAGTAACTGGTATTTTTAAAGAAGCAAG
GTTATGCTTCTTAGAACATGAAAAATATTAAACATTCATAAAATGCTGGCAGAATGGGCA
TAATTTAATGGCTTTTGGGATTTAGCATTAAGATATGCGGTGTATATAAATCCCT
>MY5317_Hrupicola_Cottonwood_SnYsidroMtns
-------------------CTTTTATTCAGAATTTGTCCCAAATCTAATTGAGATGAAGA
TCCTGAAAGTGATGCGAGGTCAGTGGCTTTTAGAGCCTCCCTAGCATATTCCGAAAAGAA
AAAACCCCAGTAGACCTTGTGCGCAACTAACAACACATGGCAAAGAATCATTGCTTTATG
TTCAAGAACATCCAGATGTGGCTGCTTGTTTTTCCGCAGAAGAGCAGTCAATGCTCTTTC
GGACTCTATATCATATGGGGCAATCCTGGGAAATGGATGTTGGATGCATTATTGAAGCGA
GCCCGATGAATTTTTAATAGCGGCCAACACCGCACTCATGGAAGTCTCTCCTGTATGAAT
TCGAATCTCCACTCTACCCCCACCCGCCTCCCTTCCCCACCCCACGACAACCCCCTTGCA
ACCCGTCACAAAATATTCCCAGTGGCTCTTAACCTTTGATTTAGAAAGGCAAACTGTCCT
CACAGAGATTACATCGGTGATCTCTTCTGCGTAGTCTCTAGAGGCCTCGTCTCAGATAGG
TGGGATCTGAGTCCTCTTCCTTCCCTCGATTTTGTTTCCTATTCCTCCTTTTGCCATCAT
CTTCGCCGCCTTATTGGCTTTATAACTCCGGTTTTATGACGAATATGAGACGTGGAATTT
TCCGCTTCAGTCGCGTCAAAATTTTGGTTCAGCAGTAACTGGTATTTTTAAAGAAGCCAG
TTTCTGCTTCTTAGTACAGGAAAAATATTAAACATTCATATAATGTTGGTAGAATGGGTA
TAATTTTATAGCTTTC-GGATTTAGCATTAAAATATGCGGTGTATACAAATCCCT
