# Supplementary material for: ﻿Species delimitation, biogeography, and natural history of dwarf funnel web spiders (Mygalomorphae, Hexurellidae, Hexurella) from the United States / Mexico borderlands
Source: Zookeys. 2023 Jun 14;1167:109–57. doi: 10.3897/zookeys.1167.103463 (PMC10285686; doi:10.3897/zookeys.1167.103463)
Supplement: Supplementary material 3 — Input matrices, analysis log files, and output tree files for nuclear and mitochondrial analyses [file zookeys-1167-109_article-103463__-s003.zip › uce-200110.fasta]

>MY0059_Hapachea_SantaRitaMtns_MaderaCyn
ACTACCCTGAAAGTTATTTTTGTTCCAATTCCTTTTCTTTGGATAACATGAAAGTGACAG
ATAAGAGAAATTGGAAAACCTAATATCAGAATAATTAAATGATTTCAAAGGCGATGGAAA
GAGAAATGTGAAGTGTTGGAGACAATAAATCTGGGCGATAAGCAAATTCAAACGCCGGGT
CTAGCTGAGAGATAGTCTATGGCGAGATTACATGCTCCTAATTAAATTTCGTCACTCTAT
GGAAGTGGGAATATAAAGTGAACTGTTTAATCACATCGGAGGAGTACTGGGGTGGATAAA
TCCCTCACTCGCAGTCTTCTTCCGTCCTTCCTTCCATCCCCTTCTGGAATCCCAAATCCC
CCACTTTCTGAGTCATCGACGCTGAGAAGCGGCCAACAAATATGAATAATATCTTGATTG
GGGTTTATTGGGGTCGCGCCCGATGTAATTGCCTAATTATGTGTGACGACAACGGAGTGA
GGGAACAGGGGACTTCAGATTCACGGGGGGTCCCCTCCCAAAGTATAAGCGGCTGTCGGA
TCCAAGGCGGAGCTCGCCGTGAAAACGGATAATATGAAAGCGGGGTCGCTCAAAATGAAC
AAAATACTTAACGCAATTTAGTTTCATTTGCAGGGCAATATTCGTTTAGTATTTTGTCTT
TTAAGATAATCACTAAATGACAAAAATGTGACATATTTGAAACAGCTAGTTCACCTGAGA
CATGCCCAAAATAGGAGATGGAACGGCAATGGGTCACATCGGGTCTGATCACCAGTGTTT
TGAATTAGAACAGAGACAAATTTCGAAAGGAAAAAAAGCTTGTTCCTTGCACTAAAAACT
TCCACTATTATAATGTAATGAGCCTAAAACTACGGCTCCACCCCTGGGAGAAATTAGGGC
CCTGAGTAGGTATAAA
>MY0139_Hexurella_SanDiego_Guatay
ACTTCCCTGGAAGTTATTTTTGTTCCAATTCCTTTCCTTTGGATAACATGAAAGTGACAG
ATAAGAGAAATTGGAAAACCTAATATCAGAATAATTAAATGATTTCAAAGGCGATGGAAA
GAGAAATGGGAAGAGTTGGAGACAATAAATCTAAGCGATAAGCAAATTCAAACACCGAGT
CTAGCTGAGAGATAGTCTATGGCGAAATTACATGCTCCTAATTAAATTTCGTCACTCTAT
GGAAGTGGGAATATAAAGTGAACTGTTTAATCACATCGGAGGAGTAGTGGGGTGGATAAA
TCCCTCACTCGCAGTCTTCTTCCTTCCATCCTTCCATCCCCTTCTGGAATCCCAAATCCC
CCACTTTCTGAGTCATCGACGCTGTGAAGCGGCCAACAAATATGAATAATATCTTGATTG
GGGTTTATTGGGGTCGCGCCCGATGTAATTGCCTAATTATGTGTGACGACAACGGAGTGA
GGGAACAGGGGACTTCAGATTCACGGGGTGTCCCCTCCGAAAGTATAAGCGGTTGTCGGA
TCGAAGTCGGAGCTTTCCGTGAAAACGGGTAATATGAAAGCGGGGACTTTCAAAATGAAC
AAAATACTTAACGCAATTTAGTTTCATTTGCAGGGCAATATACGTTTAGTATTTTGTGTT
TTAAGATAATCACTAAATGATACAAATTTGACATATTTGAGACATCTAGTTCACCTGAGA
CATGCTCGAAATAGGAGATGGAACTGCAATGGAGCACGTCGGATCCGATCCCCAGTGTTC
TGAATTAGAGCAAGGACAAATTTCGAAAAGAAAAATGA-TTTCACATTGCATTAAAAACT
GGAGCTATTATAATGTAATGAGCCTGAAACTACGGCTCCACCTCTGGG-----------C
TCTGAGCATATACAAA
>MY5053_Hexurella_ChiricahuaMtns_PriceCyn
ACTACCCTGAAAGTTATTTTTGTTCCAATTCCTTTTCTTTGGATAACATGAAAGTGACAG
ATAAGAGAAATTGGAAAACCTAATATCAGAATAATTAAATGATTTCAAAGGCGATGGAAA
GAGAAATGTGAAGTGTTGGAGACAATAAATCTGGGCGATAAGCAAATTCAAAAGCCGGGT
CTAGCTGAGAGATAGTCTATGACGAGATTACATGCTCCTAATTAAATTTCGTCACTCTAT
GGAAGTGGGAATATAAAGTGAACTGTTTAATCACATCGGAGGAGTACTGGGGTGGATAAA
TCCCTCACTCGCTGTCTTCTTCCGTCCTTCCTTCCATCCCCTTCTGGAATCCCAAATCCC
CCACTTTCTGAGTCATCGACGCTGAGAAGCGGCCAACAAATATGAATAATATCTTGATTG
GGGTTTATTGGGGTCGCGCCCGATGTAATTGCCTAATTATGTGTGACGACAACGGAGTGA
GGGAACAGGGGACTTCAGATTCACGGGGGGTCCCCTCCCAAAGTATAAGCGGCTGTCGGA
TCCAAGGCGGAGCTTGCCGTGAAAACGGATAATATGAAAGCGGGGTCGCTCAAAATGAAC
AAAATACTTAACGCAATTTTGTTTCATTTGCAGAGCAATATTCGTTTAGTATTTTGTCTT
TTAAGATCATCACTAAATGACAAAAATGTGACATATTTGAAACAGCTAGTTCACTTGAGA
CATGCCCAAAATAAGATATTGAACGGCAATGGGGCACATCGGGTCTGATCCCCAGTGTTT
TGAATTAGAACAGAGACAAATTTCGAAAAGAAAAAAGGCTAGTTCCTTGCACTAAAAACT
GCAACTATTACCACGTAATGAGCCTAAAACTACGGCTCCACCCCTGGGAGAAATTAGGGC
CCAGAGTAGATATAAA
>MY5057_Hexurella_ChiricahuaMtns_PriceCyn
------------------------------------------------------------
------------------------------------------------------------
------------------------------------------------------------
------------------------------------------------------------
------------------------------------------------------------
----------------------------TCCTTCCATCCCCTTCTGGAATCCCAAATCCC
CCACTTTCTGAGTCATCGACGCTGAGAAGCGGCCAACAAATATGAATAATATCTTGATTG
GGGTTTATTGGGGTCGCGCCCGATGTAATTGCCTAATTATGTGTGACGACAACGGAGTGA
GGGAACAGGGGACTTCAGATTCACGGGGGGTCCCCTCCCAAAGTATAAGCG-CTGTCGGA
TCCAAGGCGAG--CTTCCGTGA--------------------------------------
------------------------------------------------------------
------------------------------------------------------------
------------------------------------------------------------
------------------------------------------------------------
------------------------------------------------------------
----------------
>MY5064_Hexurella_MuleMtns_Escabrosa
------------------------------------------------------------
------------------------------------------------------------
------------------------------------------------------------
------------------------------------------------------------
--------------------------------------------TACTGGGGTGGATAAA
TCCCTCACTCGCAGTCTTCTTCCGTCCTTCCTTCCATCCCCTTCTGGAATCCCAAATCCC
CCACTTTCTGAGTCATCGACGCTGAGAAGCGGCCAACAAATATGAATAATATCTTGATTG
GGGTTTATTGGGGTCGCGCCCGATGTAATTGCCTAATTATGTGTGACGACAACGGAGTGA
GGGAACAGGGGACTTCAGATTCACGGGGGGTCCCCTCCCAAAGTATAAGCGACTGTCGGA
TCCAAGGCGGAGCTTGCCGTGAAAACGGATAATATGAAAGCGGGGTCGCTCAAAATGAAC
AAAATCCTTAGCGCAATTTAGTTTCATTTGCAGGGCAATATTCGCTTAGTATTTTGTCTT
TTAAGATAATCACTAAATGACAAAAATGTGACATATCTGAAACAGCTAGTTCACCTGAGA
CATGTCCCAAATAGGAGATGGAACGGCAATGGGGCACATCGGATCTGATCCCCAGTGTTT
TGAATTAGAACAGAGGCAAATTTC----------------------------TAAAAACT
GCAACTATTATAATGTAATGAGCCTAAAACTACGGCTCCACCCCTGGGAGAAATTAGGGC
CCTGAGTAGATATAAA
>MY5066_Hexurella_MuleMtns_Escabrosa
ACTACCCTGAAAGTTATTTTTGTTCCAATTCCTTTTCTTTGGATAACATGAAAGTGACAG
ATAAGAGAAATTGGAAAACCTAATATCAGAATAATTAAATGATTTCAAAGGCGATGGAAA
GAGAAATGTGAAGTGTTGGAGACAATAAATCTGGGCGATAAGCAAATTCAAACGCCGGGT
CTAGCTGAGGGATAGTCTATGGCGAGATTACATGCTCCTAATTAAATTTCGTCACTCTAT
GGAAGTGGGAATATAAAGTGAACTGTTTAATCACATCGGAGGAGTACTGGGGTGGATAAA
TCCCTCACTCGCAGTCTTCTTCCGTCCTTCCTTCCATCCCCTTCTGGAATCCCAAATCCC
CCACTTTCTGAGTCATCGACGCTGAGAAGCGGCCAACAAATATGAATAATATCTTGATTG
GGGTTTATTGGGGTCGCGCCCGATGTAATTGCCTAATTATGTGTGACGACAACGGAGTGA
GGGAACAGGGGACTTCAGATTCACGGGGGGTCCCCTCCCAAAGTATAAGCGACTGTCGGA
TCCAAGGCGGAGCTTGCCGTGAAAACGGATAATATGAAAGCGGGGTCGCTCAAAATGAAC
AAAATCCTTAGCGCAATTTAGTTTCATTTGCAGGGCAATATTCGCTTAGTATTTTGTCTT
TTAAGATAATCACTAAATGACAAATATGTGACATATCTGAAACAGCTAGTTCACCTGAGA
CATGTCCGAAATAGGAGATGGAACGGCAATGGGGCACATCGGATCTGATCCCCAGTGTTT
TGAATTAGAACAGAGGCAAATTTC----------------------------TAAAAACT
GCAACTATTATAATGTAATGAGCCTAAAACTACGGCTCCACCCCTGGGAGAAATTAGGGC
CCTGAGTAGATATAAA
>MY5071_Hexurella_SantaRitaMtns_AlisoSprings
ACTACCCTGAAAGTTATTTTTGTTCCAATTCCTTTTCTTTGGATAACATGAAAGTGACAG
ATAAGAGAAATTGGAAAACCTAATATCAGAATAATTAAATGATTTCAAAGGCGATGGAAA
GAGAAATGTGAAGTGTTGGAGACAATAAATCTGGGCGATAAGCAAATTCAAACGCCGGGT
CTAGCTGAGAGATAGTCTATGGCGAGATTACATGCTCCTAATTAAATTTCGTCACTCTAT
GGAAGTGGGAATATAAAGTGAACTGTTTAATCACATCGGAGGAGTACTGGGGTGGATAAA
TCCCTCACTCGCAGTCTTCTTCCGTCCTTCCTTCCATCCCCTTCTGGAATCCCAAATCCC
CCACTTTCTGAGTCATCGACGCTGAGAAGCGGCCAACAAATATGAATAATATCTTGATTG
GGGTTTATTGGGGTCGCGCCCGATGTAATTGCCTAATTATGTGTGACGACAACGGAGTGA
GGGAACAGGGGACTTCAGATTCACGGGGGGTCCCCTCCCAAAGTATAAGCGGCTGTCGGA
TCCAAGGCGGAGCTCGCCGTGAAAACGGATAATATGAAAGCGGGGTCGCTCAAAATGAAC
AAAATACTTAACGCAATTTAGTTTCATTTGCAGGGCAATATTCGTTTAGTATTTTGTCTT
TTAAGATAATCACTAAATGACAAAAATGTGACATATTTGAAACAGCTAGTTCACCTGAGA
CATGCCCAAAATAGGAGATGGAACGGCGATGGGGCACATCGGGTCTGATCCCCAGTGTTT
TGAATTAGAACAGAGACAAATTTCGAAAAGAAAAAAAGCTTGTTCCTTGCACTAAAAACT
TCAACTATTATAATGCAATGAGCCTAAAACTACGGCTCCACCCCTGGGAGAAATTAGGGC
CCTGAGTAGATATAAA
>MY5075_Hexurella_ChiricahuaMtns_CaveCrkCyn
ACTACCCTGAAAGTTATTTTTGTTCCAATTCCTTTTCTTTGGATAACATGAAAGTGACAG
ATAAGAGAAATTGGAAAACCTAATATCAGAATAATTAAATGATTTCAAAGGCGATGGAAA
GAGAAATGTGAAGTGTTGGAGACAATAAATCTGGGCGATAAGCAAATTCAAAAGCCGGGT
CTAGCTGAGAGATAGTCTATGACGAGATTACATGCTCCTAATTAAATTTCGTCACTCTAT
GGAAGTGGGAATATAAAGTGAACTGTTTAATCACATCGGAGGAGTACTGGGGTGGATAAA
TCCCTCACTCGCAGTCTTCGTCCTTCCTTCCTTCCATCCCCTTCTGGAATCCCAAATCCC
CCACTTTCTGAGTCATCGACGCTGAGAAGCGGCCAACAAATATGAATAATATCTTGATTG
GGGTTTATTGGGGTCGCGCCCGATGTAATTGCCTAATTATGTGTGACGACAACGGAGTGA
GGGAACAGGGGACTTCAGATTCACGGGGGGTCCCCTCCCAAAGTATAAGCGGCTGTCGGA
TCCAAGGCGGAACTTGCCGTGAAAACGGATAATATGAAAGCGGGGTCGCTCAAAATGAAC
AAAATACTTAACGCAATTTAGTTTCATTTGCAGGGCAATATTCGTTTAGTATTTTGTCTT
TTAAGATGATCACTAAATGACAAAAATGTGACATATTTGAAACAGTTCGTTCACCTGAGA
CATGTCCAAAATAAGAGATTGAACGGCACTGGGGCACATCGGGTCTGATCCCCAGTGTTT
TGAATTAGAACAGAGACAAATTTCGAAAAGAAAAAAAGCTTGTTCCTTGCACTAAAAACT
GCAACTATTACAACGTAATGAGCCTGAAACTACGGCTCCACCCCTGGGAGAAATTAGGGC
CCTGAGTAGATATAAA
>MY5126_Hexurella_SantaCatalinaMtns_NuggetCyn
ACTACCCTGAAAGTTATTTTGGTTCCAATTCCTTTTCTTTGGATAACATGAAAGTGACAG
ATAAGAGAAATTGGAAAACCTAATATCAGAATAATTAAATGATTTCAAAGGCGATGGAAA
GAGAAATGTGAAGTGTTGGAGACAATAAATCTGGGCGATAAGCAAATTCAAACGCCGGGT
CTAGCTGAGAGATAGTCTATGGCGAGATTACATGCTCCTAATTAAATTTCGTCACTCTAT
GGAAGTGGGAATATAAAGTGAACTGTTTAATCACATCGGAGGAGTACTGGGGTGGATAAA
TCCCTCACTCGCAGTCTTCTTCCGTCCTTCCTTCCATCCCCTTCTGGAATCCCAAATCCC
CCACTTTCTGAGTCATCGACGCTGAGAAGCGGCCAACAAATATGAATAATATCTTGATTG
GGGTTTATTGGGGTCGCGCCCGATGTAATTGCCTAATTATGTGTGACGACAACGGAGTGA
GGGAACAGGGGACTTCAGATTCACGGGGGGTCCCCTCCCAAAGTATAAGCGGCTGTCGGA
TCCAAGACGGAGCTCGCCGTGAAAACGGATAATATGAAAGCGGGGTCGCTCAAAATGAAC
AAAATACTTAACACAATTTAGTTTCATTTGCAGGGCAATATTCGTTTAGTATTTTGTCTT
TTAAGATAATCACTAAATGACAAAAATGTGACATATTTGAAACAGCTAGTTCACCTGAGA
CATGCCCAAAATAGGAGATGGAACGGCAATGGAGCACATCGGGTCTGATCCCCAGTGTTT
TGAAGTAGAACAGAGACAAATTTCGAAAAGAAAAAAAGCTTGTTCCTTGCACTAAAAACT
GCAACTTTTATAACGTAATGAGCCTAAAACTACGGCTCCACCCCTGGGAGAAATTAGGGC
CCTGAGTAGATATAAA
>MY5127_Hexurella_WhetstoneMtns_FrenchJoeCyn
------------------------------------------------------------
------------------------------------------------------------
------------------------------------------------------------
-------------------TGGCGAGATTACATGCTCCTAATTAAATTTCGTCACTCTAT
GGAAGTGGGAATATAAAGTGAACTGTTTAATCACATCGGAGGAGTACTGGGGTGGATAAA
TCCCTCACTCGCAGTCTTCTTCCGTCCTTCCTTCCATCCCCTTCTGGAATCCCAAATCCC
CCACTTTCTGAGTCATCGACGCTGAGAAGCGGCCAACAAATATGAATAATATCTTGATTG
GGGTTTATTGGGGTCGCGCCCGATGTAATTGCCTAATTATGTGTGACGACAACGGAGTGA
GGGAACAGGGGACTTCAGATTCACGGGGGGTCCCCTCCCAAAGTATAAGCGGCTGTCGGA
TCCAAGGCG---------------------------------------------------
------------------------------------------------------------
------------------------------------------------------------
------------------------------------------------------------
------------------------------------------------------------
------------------------------------------------------------
----------------
>MY5128_Hexurella_WhetstoneMtns_FrenchJoeCyn
------------------------------------------------------------
------------------------------------------------------------
------------------------------------------------------------
--------------GTCTATGACGAGATTACATGCTCCTAATTAAATTTCGTCACTCTAT
GGAAGTGGGAATATAAAGTGAACTGTTTAATCACATCGGAGGAGTACTGGGGTGGATAAA
TCCCTCACTCGCAGTCTTCTTCCGTCCTTCCTTCCATCCCCTTCTGGAATCCCAAATCCC
CCACTTTCTGAGTCATCGACGCTGAGAAGCGGCCAACAAATATGAATAATATCTTGATTG
GGGTTTATTGGGGTCGCGCCCGATGTAATTGCCTAATTATGTGTGACGACAACGGAGTGA
GGGAACAGGGGACTTCAGATTCACGGGGGGTCCCCTCCCAAAGTATAAGCGGCTGTCGGA
TCCAAGGCGGAGCTTGCCGTGAAAACGGATAATATGAAAGCGGGGTCGCTCAAAATGAAC
AAAATACTTAACGCA-------TTTAGTTGCAGGGCAATATTCGTTTAGTATTTTGTCTT
TTAAGATAATCACTAAATGACAAAAATGCGACATATTTGAAACAGCTAGTT---------
------------------------------------------------------------
------------------------------------------------------------
------------------------------------------------------------
----------------
>MY5131_Hexurella_PedregosaMtns_PruneCyn
ACTACCCTGAAAGTTATTTTTGTTCCAATTCCTTTTCTTTGGATAACATGAAAGTGACAG
ATAAGAGAAATTGGAAAACCTAATATCAGAATAATTAAATGATTTCAAAGGCGATGGAAA
GAGAAATGTGAAGTGTTGGAGACAATAAATCTGGGCGATAAGCAAATTCAAAAGCCGGGT
CTAGCTGAGAGATAGTCTATGACGAGATTACATGCTCCTAATTAAATTTCGTCACTCTAT
GGAAGTGGGAATATAAAGTGAACTGTTTAATCACATCGGAGGAGTACTGGGGTGGATAAA
TCCCTCACTCGCTGTCTTCTTCCGTCCTTCCTTCCATCCCCTTCTGGAATCCCAAATCCC
CCACTTTCTGAGTCATCGACGCTGAGAAGCGGCCAACAAATATGAATAATATCTTGATTG
GGGTTTATTGGGGTCGCGCCCGATGTAATTGCCTAATTATGTGTGACGACAACGGAGTGA
GGGAACAGGGGACTTCAGATTCACGGGGGGTCCCCTCCCAAAGTATGAGCGGCAGTCGGA
TCCAAGGCGGAGCTTGCCGTGAAAACGGATAATATGAAAGCGGGGTCGCTCAAAATGAAC
AAAATACTTAACGCAATTTAGTTTCATTTGCAGGGCAATATTCGTTTAGTATTTTGTCTT
TTAAGATAATCACTAAATGACAAAAATGTGACATATTTGAAACAGCTAGTTCATCTGAGA
CATGCCCAAAATAAGAGATTGAACGGCAATGGGGCACATCGGGTCTGATCCCCAGTGTTT
TGAATTAGAACAGAGACAAATTTCGAAAAGAAAAAAGGCTTGTTCGTTGCACTAAAAACT
GCTACTATTACAACGTAATGAGCCTAAAACTACGGCCCCACCCCTGGGAGAAATTAGGGC
CCAGAGTAGATATAAA
>MY5132_Hexurella_PedregosaMtns_PruneCyn
ACTACCCTGAAAGTTATTTTTGTTCCAATTCCTTTTCTTTGGATAACATGAAAGTGACAG
ATAAGAGAAATTGGAAAACCTAATATCAGAATAATTAAATGATTTCAAAGGCGATGGAAA
GAGAAATGTGAAGTGTTGGAGACAATAAATCTGGGCGATAAGCAAATTCAAAAGCCGGGT
CTAGCTGAGAGATAGTCTATGACGAGATTACATGCTCCTAATTAAATTTCGTCACTCTAT
GGAAGTGGGAATATAAAGTGAACTGTTTAATCACATCGGAGGAGTACTGGGGTGGATAAA
TCCCTCACTCGCTGTCTTCTTCCGTCCTTCCTTCCATCCCCTTCTGGAATCCCAAATCCC
CCACTTTCTGAGTCATCGACGCTGAGAAGCGGCCAACAAATATGAATAATATCTTGATTG
GGGTTTATTGGGGTCGCGCCCGATGTAATTGCCTAATTATGTGTGACGACAACGGAGTGA
GGGAACAGGGGACTTCAGATTCACGGGGGGTCCCCTCCCAAAGTATGAGCGGCAGTCGGA
TCCAAGGCGGAGCTTGCCGTGAAAACGGATAATATGAAAGCGGGGTCGCTCAAAATGAAC
AAAATACTTAACGCAATTTAGTTTCATTTGCAGGGCAATATTCGTTTAGTATTTTGTCTT
TTAAGATAATCACTAAATGACAAAAATGTGACATATTTGAAACAGCTAGTTCATCTGAGA
CATGCCCAAAATAAGAGATTGAACGGCAATGGGGCACATCGGGTCTGATCCCCAGTGTTT
TGAATTAGAACAGAGACAAATTTCGAAAAGAAAAAAGGCTTGTTCGTTGCACTAAAAACT
GCTACTATTACAACGTAATGAGCCTAAAACTACGGCCCCACCCCTGGGAGAAATTAGGGC
CCAGAGTAGATATAAA
>MY5136_Hexurella_MiddlemarchCyn
ACTACCCTGAAAGTTATTTTTGTTCCAATTCCTTTTCTTTGGATAACATGAAAGTGACAG
ATAAGAGAAATTGGAAAACCTAATATCAGAATAATTAAATGATTTCAAAGGCGATGGAAA
GAGAAATGTGAAGTGTTGGAGACAATAAATCTGGGCGATAAGCAAATTCAAACGCCGGGT
CTAGCGGAGAGATAGTCTATGACGAGATTACATGCTCCTAATTAAATTTCGTCACTCTAT
GGAAGTGGGAATATAAAGTGAACTGTTTAATCACATCGGAGGAGTACTGGGGTGGATAAA
TCCCTCACTCGCAGTCTTCTTCCGTCCTTCCTTCCATCCCCTTCTGGAATCCCAAATCCC
CCACTTTCTGAGTCATCGACGCTGAGAAGCGGCCAACAAATATGAATAATATCTTGATTG
GGGTTTATTGGGGTCGCGCCCGATGTAATTGCCTAATTATGTGTGACGACAACGGAGTGA
GGGAACAGGGGACTTCAGATTCACGGGGGGTCCCCTCCCAAAGTATAAGCGGCTGTCGGA
TCCAAGGCGGAGCTTGCCGTGAAAACGGATAATATGAAAGCGGGGTCGCTCAAAATGAAC
AAAATACTTAACGCAATTTAGTTTCATTTGCAGGGCAATATTCGCTTAGTATTTTGTCTT
CTAAGATAATCACTAAATGACAAAAATGGGACTTATTTGAAACAGCTAGTTCACCTGAGA
CATGCCCAAAATAAGAGATGGAACAGCAATGGGGCGCATCGGATTTGATCCCCAGTGTTT
TGAATAAGAACAGAGACAAATTTCGAAAAGAAAAAAAGCTTGTTCCTTGCACTAGAAACT
GCGACTATTATAACGTAATGTGCCTAAAACTACTGCTCCACCCCTGGGAGAAGCTAGGGT
CCTGAGTAGATACAAA
>MY5147_Hexurella_DragoonMtns_NF_345A
ACTACCCTGAAAGTTATTTTTGTTCCAATTCCTTTTCTTTGGATAACATGAAAGTGACAG
ATAAGAGAAATTGGAAAACCTAATATCAGAATAATTAAATGATTTCAAAGGCGATGGAAA
GAGAAATGTGAAGTGTTGGAGACAATAAATCTGGGCGATAAGCAAATTCAAACGCCGGGT
CTAGCGGAGAGATAGTCTATGACGAGATTACATGCTCCTAATTAAATTTCGTCACTCTAT
GGAAGTGGGAATATAAAGTGAACTGTTTAATCACATCGGAGGAGTACTGGGGTGGATAAA
TCCCTCACTCGCAGTCTTCTTCCGTCCTTCCTTCCATCCCCTTCTGGAATCCCAAATCCC
CCACTTTCTGAGTCATCGACGCTGAGAAGCGGCCAACAAATATGAATAATATCTTGATTG
GGGTTTATTGGGGTCGCGCCCGATGTAATTGCCTAATTATGTGTGACGACAACGGAGTGA
GGGAACAGGGGACTTCAGATTCACGGGGGGTCCCCTCCCAAAGTATAAGCGGCTGTCGGA
TCCAAGGCGGAGCTTGCCGTGAAAACGGATAATATGAAAGCGGGGTCGCTCAAAATGAAC
AAAATACTTAGCGCAATTTAGTTTCATTTGCAGGGCAATATTCGTTTATTATTTTGTCTT
TTAAGATAATCACTAAATGACAAAAATGTGACTTATTTGAAACAGCTAGTTCACCTGAGA
CATGCCCAAAATAAGAGATGGAACAGCAATGGAGCACATCGGGTCTGATCCCCAGTGTTT
TGAATAAGAACAGAGACAAATTTCGAAAAGAAAAAAAGCTTGTTCCTTGCACTAAAAATT
GTAACTATTATAACGTAATGAGCCTAAAGCTACGGCTCCACCCCTGGGAGAAATTAGGGC
CCTGAGTAGATATGAA
>MY5152_Hexurella_WhetstoneMtns_ApacheCyn
ACTACCCTGAAAGTTATTTTTGTTCCAATTCCTTTTCTTTGGATAACATGAAAGTGACAG
ATAAGAGAAATTGGAAAACCTAATATCAGAATAATTAAATGATTTCAAAGGCGATGGAAA
GAGAAATGTGAAGTGTTGGAGACAATAAATCTGGGCGATAAGCAAATTCAAACGCCGGGT
CTAGCTGAGAGATAGTCTATGACGAGATTACATGCTCCTAATTAAATTTCGTCACTCTAT
GGAAGTGGGAATATAAAGTGAACTGTTTAATCACATCGGAGGAGTACTGGGGTGGATAAA
TCCCTCACTCGCAGTCTTCTTCCGTCCTTCCTTCCATCCCCTTCTGGAATCCCAAATCCC
CCACTTTCTGAGTCATCGACGCTGAGAAGCGGCCAACAAATATGAATAATATCTTGATTG
GGGTTTATTGGGGTCGCGCCCGATGTAATTGCCTAATTATGTGTGACGACAACGGAGTGA
GGGAACAGGGGACTTCAGATTCACGGGGGGTCCCCTCCCAAAGTATAAGCGGCTGTCGGA
TCCAAGGCGGAGCTTGCCGTGAAAACGGATAATATGAAAGCGGGGTCGCTCAAAATGAAC
AAAATACTTAAGGCAATTTAGCTTCATTTGCAGGGCAATATTCGTTTAGTATTTTGTCTT
TTAAGATAATCACTAAATGACAAAAATGCGACATATTTGACACAGCTAGTTCACCTGAGA
GATGCCCAAAATAAGAGATGGAACGGCAATGGGGCACATCGGGTCTGATCCCCAGTGTTT
TGAAATAGAACAGAGACAAATTTCGAAAAGAAAAAAGGCTTGT------------AAACT
GT--CTATGATAGTA---------------------CCTATTCATTGGAGTGGTTTGA--
---AGATTGATATTAA
>MY5154_Hexurella_SantaRitaMtns_AdobeCyn
ACTACCCTGAAAGTTATTTTTGTTCCAATTCCTTTTCTTTGGATAACATGAAAGTGACAG
ATAAGAGAAATTGGAAAACCTAATATCAGAATAATTAAATGATTTCAAAGGCGATGGAAA
GAGAAATGTGAAGTGTTGGAGACAATAAATCTGGGCGATAAGCAAATTCAAACGCCGGGT
CTAGCTGAGAGATAGTCTATGGCGAGATTACATGCTCCTAATTAAATTTCGTCACTCTAT
GGAAGTGGGAATATAAAGTGAACTGTTTAATCACATCGGAGGAGTACTGGGGTGGATAAA
TCCCTCACTCGCAGTCTTCTTCCGTCCTTCCTTCCATCCCCTTCTGGAATCCCAAATCCC
CCACTTTCTGAGTCATCGACGCTGAGAAGCGGCCAACAAATATGAATAATATCTTGATTG
GGGTTTATTGGGGTCGCGCCCGATGTAATTGCCTAATTATGTGTGACGACAACGGTGTGA
GGGAACAGGGGACTTCAGATTCACGGGGGGTCCCCTCCCAAAGTATAAGCGGCTGTCGGA
TCCAAGGCGGAGCTCGCCGTGAAAACGGATAATATGAAAGCGGGGTCGCTCAAAATGAAC
AAAATACTTAACGCAATTTAGTTTCATTTGCAGGGCAATATTCGCTTAGTATTTTGTCTT
TTAAGATAATCACTAAATGACAAAAATGTGACATATTTGAAACAGCTAGTTCACCTGAGA
CATGCCCAAAATAGGAGATGGAACGGCAATGGGGCACATCAGGTCTGATCCCAAGTGTTT
TGAATTAGAACAGAGACAAATTTCGAAAAGAAAAAAAGCTTGTTCCTTGCACTAAAAACT
GCAACTGTTATAATGTAATGAGCCTAAAACTGCGGCTCCACCCCTGAGAGAAATTAGGGC
CCTGAGTGGATATAAA
>MY5157_Hexurella_SantaCatalinaMtns_Redington
ACTACCCTGAAAGTTATTTTTGTTCCAATTCCTTTTCTTTGGATAACATGAAAGTGACAG
ATAAGAGAAATTGGAAAACCTAATATCAGAATAATTAAATGATTTCAAAGGCGATGGAAA
GAGAAATGTGAAGTGTTGGAGACAATAAATCTGGGCGATAAGCAAATTCAAACGCCGGGT
CTAGCTGAGAGATAGTCTATGGCGAGATTACATGCTCCTAATTAAATTTCGTCACTCTAT
GGAAGTGGGAATATAAAGTGAACTGTTTAATCACATCGGAGGAGTACTGGGGTGGATAAA
TCCCTCACTCGCAGTCTTCGTCCTTCCTTCCTTCCATCCCCTTCTGGAATCCCAAATCCC
CCACTTTCTGAGTCATCGACGCTGAGAAGCGGCCAACAAATATGAATAATATCTTGATTG
GGGTTTATTGGGGTCGCGCCCGATGTAATTGCCTAATTATGTGTGACGACAACGGAGTGA
GGGAACAGGGGACTTCAGATTCACGGGGGGTCCCCTCCCAAAGTATAAGCGGCTGTCGGA
TCCAAGGCGGAGCTTGCCGTGAAAACGGATAATATAAAAGCGGGGTCGCTCAAAATGAAC
AAAATACTTAACACAATTTAGTTTCATTTGCAGGGCAATATTCGTTTAGTATTTTGTCTT
TTAAGATAATCACTAAATGACAAAAATGTGACATATTTGAAACAGCTAGTTCACCTGAGA
CATTCCCGAAATAGGAGATGGAACGGCAATGGGGCACATCGGGTCTGATCCCCAGTGTTT
TGAATTAGAACAGAGACATATTTCGAAAAGAAAAAAAGCTTGTTCCTTGCACTAAAAACT
GCAACTATTATAACGTAATGAGTCTAAAACTACGGCTCCCCCCCTGGGAGAAATTAGGGC
CCTGAGTAGATATAAA
>MY5165_Hrupicola_Temecula
-CTTCCCTGGAAGTTATTTTTGTTCCAATTCCTTTCCTTTGGATAACATGAAAGTGACAG
ATAAGAGAAATTGGAAAACCTAATATCAGAATAATTAAATGATTTCAAAGGCGACGGAAA
GAGAAATGTGAAGTGTTGGAGACAATAAATCTAGGCGATAAGCAAATTCAAACACCGAGT
ATAGCTGAGAGATAGTCTATGGCGAGATTACATGCTCCTAATTAAATTTCGTCACTCTAT
GGAAGTGGGAATATAAAGTGAACTGTTTAATCACATCGGAGGAGTAGTGGGGTGGATAAA
TCCCTCACTCACAGTCTTCTTCCTTCCATCCTTCCATCCCCTTCTGGAATCCCAAATCCC
CCACTTTCTGAGTCATCGACGCTGAGAAGCGGCCAACAAATATGAATAATATCTTGATTG
GGGTTTATTGGGGTCGCGCCCGATGTAATTGCCTAATTATGTGTGACGACAACGGAGTGA
GGGAACAGGGGACTTCAGATTCACGGGGTGTCCTCTCCGAAAGTATAAGCGGCTGTCGGA
TCGAAGTCGGAGCTTTCCGTGAAAACGGATAATATGAAAGCGGGGACTTTCAAAATGAAC
AAAATACTTAACGCAATTTAGTTTCATTTGCAGTGCAATATACGTTTAGTATTTTGTGTT
TTAAGATAATCACTAAATGATACAAATTTGACATATTTGAGACATCTAGTTCACCTGAGA
CATGCTCGAAATAGGAGATGGAACTGCAATGGAGCACGCCGGATCCGATCCCCAGTGTTC
TGAATTAGAGCAAGGACAAATTTCGAAAAGAAAAATGGCTTTTACTTTGCACTAAAAACT
GCAGCTATTGTAATGTAATGAGCCTGAAACTACGGCTCCACCTCTGGG-----------C
TCTGAGCAGATACAAA
>MY5175_Hapachea_HarshawRd_PatagoniaMtns
ACTACCCTGAAAGTTATTTTTGTTCCAATTCCTTTTCTTTGGATAACATGAAAGTGACAG
ATAAGAGAAATTGGAAAACCTAATATCAGAATAATTAAATGATTTCAAAGGCGATGGAAA
GAGAAATGTGAAGTGTTGGAGACAATAAATCCGGGCGATAAGCAAATTCAAACGCCGGGT
CTAGCTGAGAGATAGTCTATGGCGAGATTACATGCTCCTAATTAAATTTCGTCACTCTAT
GGAAGTGGGAATATAAAGTGAACTGTTTAATCACATCGGAGGAGTACTGGGGTGGATAAA
TCCCTCACTCGCAGTCTTCTTCCGTCCTTCCTTCCATCCCCTTCTGGAATCCCAAATCCC
CCACTTTCTGAGTCATCGACGCTGAGAAGCGGCCAACAAATATGAATAATATCTTGATTG
GGGTTTATTGGGGTCGCGCCCGATGTAATTGCCTAATTATGTGTGACGACAACGGAGTGA
GGGAACGGGGGACTTCAGATTCACGGGGGGTCCCCTCCCAAAGTATAAGCGGCTGTCGGA
TCCAAGGCGGAGCTCGTCGTGAAAACGGATAATATGAAAGCGGGGTTGCTCAAAATGAAC
AAAATACTTAACGCAATTTAGTTTCATTTGCAGGGCAATATTCGTTTAGTATTTTGTCTT
TTAAGATAATCACTAAATGACAAAAATGTGGCATATTTGAAACAGCTAGTTCACCTGAGA
CATGTCCAAAATAGGGGATGGAACGGCAATGAGGCACATCGGGTCTGATCCCCAGTATTT
TGAATTAGAACAGAGACAAATTTCGAAAAGAAAAAAAGCTTGTTCCTTGCACTAAAAACT
GCAACTATTATAATGTAATGAGCCTAAAACTACGGCTCCACCCCTGGGAGAAATTAAGGC
CCTGAGCAGATATAAA
>MY5180_Hapachea_MustrangPk_MustangMtns
ACTACCCTGAAAGTTATTTTTGTTCCAATTCCTTTTCTTTGGATAACATGAAAGTGACAG
ATAAGAGAAATTGGAAAATCTAATATCAGAATAATTAAATGATTTCAAAGGCGATGGAAA
GAGAAATGTGAAGTGTTGGAGACAATAAATCTGGGCGATAAGCAAATTCAAACGCCGGGT
CTAGCTGAGAGATAGTCTATGACGAGATTACATGCTCCTAATTAAATTTCGTCACTCTAT
GGAAGTGGGAATATAAAGTGAACTGTTTAATCACATCGGAGGAGTACTGGGGTGGATAAA
TCCCTCACTCGCAGTCTTCTTCCGTCCTTCCTTCCATCCCCTTCTGGAATCCCAAATCCC
CCACTTTCTGAGTCATCGACGCTGAGAAGCGGCCAACAAATATGAATAATATCTTGATTG
GGGTTTATTGGGGTCGCGCCCGATGTAATTGCCTAATTATGTGTGACGACAACGGAGTGA
GGGAACAGGGGACTTCAGATTCACGGGGGGTCCCCTCCCAAAGTATAAGCGGCTGTCGGA
TCCAAGGCGGAGCTTGCCGTGAAAACGGATAATATGAAAGCGGGGTCGCTCAAAATGAAC
AAAATACTTAACGCAATTTAGTTTCATTTGCAGGGCAATATTCGTTTAGTATTTTGTCTT
TTAAGATAATCACTAAATGACAAAAATGTGACAGATTTGAAACAGCTAGTTCACCTGAGA
CATGCCTAAAATGAGAAATGGAACGGCAATGGGGCACATCGGGTCTGATCCCCAGTG-TT
TGAATTAGAA-AGAGACAAATTTCGAAAAGAAAAAAAGCTTGTTCCTTGCACTAAAAACT
GCAACTATTATAACGTAATGA-CCTAAAACTACGGCTCCACCCCTGGGAGAAATTAGGGC
CCTGAGTAGATATAAA
>MY5181_Hapachea_MustrangPk_MustangMtns
----------------------------------------------------AGTGACAG
ATAAGAGAAATTGGAAAACCTAATATCAGAATAATTAAATGATTTCAAAGGCGATGGAAA
GAGAAATGTGAAGTGTTGGAGACAATAAATCTGGGCGATAAGCAAATTCAAACGCCGGGT
CTAGCTGAGAGATAGTCTATGACGAGATTACATGCTCCTAATTAAATTTCGTCACTCTAT
GGAAGTGGGAATATAAAGTGAACTGTTTAATCACATCGGAGGAGTACTGGGGTGGATAAA
TCCCTCACTCGCAGTCTTCTTCCGTCCTTCCTTCCATCCCCTTCTGGAATCCCAAATCCC
CCACTTTCTGAGTCATCGACGCTGAGAAGCGGCCAACAAATATGAATAATATCTTGATTG
GGGTTTATTGGGGTCGCGCCCGATGTAATTGCCTAATTATGTGTGACGACAACGGAGTGA
GGGAACAGGGGACTTCAGATTCACGGGGGGTCCCCTCCCAAAGTATAAGCGGCTGTCGGA
TCCAAGGCGG-GCTTGCCGTGAAAACGGATAATATGAAAGCGGGGTCGCTCAAAATGAAC
AAAATACTTAACGCAATTTAGTTTCATTTGCAGGGCAATATTCGTTTAGTATTTTGTCTT
TTAAGATAATCACTAAATGACAAAAATGCGACATATTTGAAACAGCTAGTTCACCTGAGA
CATGCCCAAAATAAGAGATGGAACGGCAATGGGGCACATCGGGTCTGATCCCCAGTGTTT
TGAATTGGAACAGAGACAAATTTCGAAAAGAAAAAAAGCTTGTTCCTTGCACTAAAAACT
GCAACTATTATAACGTAATGA-CCTAAAACTACGGCTCCACCCCTGGGAGAAATTAGGGC
CCTGAGTAGATATAAA
>MY5193_Hapachea_HarshawRd_PatagoniaMtns
ACTACCCTGAAAGTTATTTTTGTTCCAATTCCTTTTCTTTGGATAACATGAAAGTGACAG
ATAAGAGAAATTGGAAAACCTAATATCAGAATAATTAAATGATTTCAAAGGCGATGGAAA
GAGAAATGTGAAGTGTTGGAGACAATAAATCCGGGCGATAAGCAAATTCAAACGCCGGGT
CTAGCTGAGAGATAGTCTATGGCGAGATTACATGCTCCTAATTAAATTTCGTCACTCTAT
GGAAGTGGGAATATAAAGTGAACTGTTTAATCACATCGGAGGAGTACTGGGGTGGATAAA
TCCCTCACTCGCAGTCTTCTTCCGTCCTTCCTTCCATCCCCTTCTGGAATCCCAAATCCC
CCACTTTCTGAGTCATCGACGCTGAGAAGCGGCCAACAAATATGAATAATATCTTGATTG
GGGTTTATTGGGGTCGCGCCCGATGTAATTGCCTAATTATGTGTGACGACAACGGAGTGA
GGGAACGGGGGACTTCAGATTCACGGGGGGTCCCCTCCCAAAGTATAAGCGGCTGTCGGA
TCCAAGGCGGAGCTCGTCGTGAAAACGGATAATATGAAAGCGGGGTTGCTCAAAATGAAC
AAAATACTTAACGCAATTTAGTTTCATTTGCAGGGCAATATTCGTTTAGTATTTTGTCTT
TTAAGATAATCACTAAATGACAAAAATGTGGCATATTTGAAACAGCTAGTTCACCTGAGA
CATGTCCAAAATAGGGGATGGAACGGCAATGAGGCACATCGGGTCTGATCCCAAGTATTT
TGAATTAGAACAGAGACAAATTTCGAAAAGAAAAAAAGCTTGTTCCTTGCACTAAAAACT
GCAACTATTATAATGTAATGAGCCTAAAACTACGGCTCCACCACTGGGAGAAATTAAGGC
CCTGAGTAGATATAAA
>MY5194_Hapachea_Ordsummit_MtOrd
ACTTCCCTGAAAGTTATTTTTGTTCCAATTCCTTTTCTTTGGATAACATGAAAGTGACAG
ATAAGAGAAATTGGAAAACCTAATATCAGAATAATTAAATGATTTCAAAGGCGATGGAAA
GAGAAATGTGAAGTGTTGGAGACAATAAATCTAGGCGATAAGCAAATTCAAACGCCGAGT
CTAGCTGAGAGATAGTCTATGGCGAGATTACATGCTCCTAATTAAATTTCGTCACTCTAT
GGAAGTGGGAATATAAAGTGAACTGTTTAATCACATCGGAGGAGTACTGGGGTGGATAAA
TCCCTCACTCGCAGTCTTCTTCCTTCCATCCTTCCATCCCCTTCCGGAATCCCAAATCCC
CCACTTTCTGAGTCATCGACGCTCAGAAGCGGCCAACAAATATGAATAATATCTTGATTG
GGGTTTATTGGGGTCGCGCCCGATGTAATTGCCTAATTATGTGTGACGACAACGGAGTGA
GGGAACAGGGGACTTCAGATTCACGGGGGGTCCCCTCCGAAAGTATAAGCGGCTGTCGGA
TCGAAGTCGGAGCTTTCCGTGAAAACGGATAATATGAAAGCGGGGTCGCTCAAAATGAAC
AAAATACTTAACGCAATTTAGTTTCATTTGCAGTGCAATATTCGTTTAGTATTTTGTGTT
TGAAGATAATCACTAAATGACAAAAATGTGACATATTTGAAACATTCAGTTCACCTGAGA
CATGCCCGAAATAGGAGATGGAACGGCAATGGGGCACTTCGGGTCTGACCCCCAGTGTTT
TGAATTGGAACAGGGACAAATTTCGAAAAGAAAAAAGGCTTTTACCTTGCACTAAAAACT
GCAACCATTATAATGTAATGAGCCTAAAACTACGGCTCCACCCCTGCGAGAAATTGGGGT
TCTCAGTAGATATAAA
>MY5195_Hapachea_Ordsummit_MtOrd
----------------------------------TTCTTTGGATAACATGAAAGTGACAG
ATAAGAGAAATTGGAAAACCTAATATCAGAATAATTAAATGATTTCAAAGGCGATGGAAA
GAGAAATGTGAAGTGTTGGAGACAATAAATCTAGGCGATAAGCAAATTCAAACGCCGAGT
CTAGCTGAGAGATAGTCTATGGCGAGATTACATGCTCCTAATTAAATTTCGTCACTCTAT
GGAAGTGGGAATATAAAGTGAACTGTTTAATCACATCGGAGGAGTACTGGGGTGGATAAA
TCCCTCACTCGCAGTCTTCTTCCTTCCATCCTTCCATCCCCTTCCGGAATCCCAAATCCC
CCACTTTCTGAGTCATCGACGCTCAGAAGCGGCCAACAAATATGAATAATATCTTGATTG
GGGTTTATTGGGGTCGCGCCCGATGTAATTGCCTAATTATGTGTGACGACAACGGAGTGA
GGGAACAGGGGACTTCAGATTCACGGGGGGTCCCCTCCGAAAGTATAAGCGGCTGTCGGA
TCGAAGTCGGAGCTTTCCGTGAAAACGGATAATATGAAAGCGGGGTCGCTCAAAATGAAC
AAAATACTTAACGCAATTTAGTTTCATTTGCAGTGCAATATTCGTTTAGTATTTTGTGTT
TGAAGATAATCACTAAATGACAAAAATGTGACATATTTGAAACATTCAGTTCACCTGAGA
CATGCCCGAAATAGGAGATGGAACGGCAATGGGGCACTTCGGGTCTGACCCCCAGTGTTT
TGAATTGGAACAGGGACAAATTTCGAAAAGAAAAAAGGCTTTTACCTTGCACAAAAAACT
GCAACCATTATAATGTAATGAGCCTAAAACTACGGCTCCACCCCTGCGAGAAATTGGGGT
TCTCAGTAGATATAAA
>MY5266_Hencina_CerroBolla
ACTTCCCTGGAAGTTATTTTTGTTCCAATTCCTTTTCTTTGGATAACATGAAAGTGACAG
ATAAGAGAAATTGGAAAACCTAATATCAGAATAATTAAATGATTTCAAAGGCGATGGAAA
GAGAAATGTGAAGTGTTGGAGACAATAAATCTAGGCGATAAGCAAATTCAAACACCGAGT
CTAGCTGAGAGATAGTCTATGGCGAGATTACATGCTCCTAATTAAATTTCGTCACTCTAT
GGAAGTGGGAGTATAAAGTGAACTGTTTAATCACATCGGAGAAGTAGTGGGGTGGATAAA
TCCCTCACTCACAGTCTTCTTCCTTCCATCCTTCCATCCCCTTCTGGAATCCCAAATCCC
CCACTTTCTGAGTCATCGACGCTGAGAAGCGGCCAGCAAATATGAATAATATCTTGATTG
GGGTTTATTGGGGTCGCGCCCGATGTAATTGCCTAATTATGTGTGACGACAACGGAGTGA
GGGAACAGGGGACTTCAGATTCACGGGGTGTCCCCTCCGAAAGTATAAGCGGCTGTCGGA
TCGAAGTCGGAGCTTTCCGGGAAAACGGATAATATGAAAGCGGGGACGTTCAAAATGAAC
AAAATACTTAACGCAATTTAGTTTCATTTGCAGTGCAATATACGTTTAGTATTTTGTGTT
TTAAGGTAATCACTAAATGATACAAATTTGACATATTTGAGACATCTAGTTCACCTGAGA
CATGGTCGAAGTAGGAGATGCAACTGCAATGGGGCACGTCGGGTCCGATCCCCAGTGTTC
TGAATTAGAGCAAGGACAAATTTCGAAAGGAAAAATGACTTTCACTTTGCACTAAAAACT
GCAGCTATTATAATGTAATGACCCTAAAACTACGGTTCCACCTCGGGGTGAAATTAGGGC
TCTGAGCAGATAC---
>MY5267_Hencina_CerroBolla
ACTTCCCTGGAAGTTATTTTTGTTCCAATTCCTTTTCTTTGGATAACATGAAAGTGACAG
ATAAGAGAAATTGGAAAACCTAATATCAGAATAATTAAATGATTTCAAAGGCGATGGAAA
GAGAAATGTGAAGTGTTGGAGACAATAAATCTAGGCGATAAGCAAATTCAAACACCGAGT
CTAGCTGAGAGATAGTCTATGGCGAGATTACATGCTCCTAATTAAATTTCGTCACTCTAT
GGAAGTGGGAGTATAAAGTGAACTGTTTAATCACATCGGAGAAGTAGTGGGGTGGATAAA
TCCCTCACTCACAGTCTTCTTCCTTCCATCCTTCCATCCCCTTCTGGAATCCCAAATCCC
CCACTTTCTGAGTCATCGACGCTGAGAAGCGGCCAGCAAATATGAATAATATCTTGATTG
GGGTTTATTGGGGTCGCGCCCGATGTAATTGCCTAATTATGTGTGACGACAACGGAGTGA
GGGAACAGGGGACTTCAGATTCACGGGGTGTCCCCTCCGAAAGTATAAGCGGCTGTTGGA
TCGAAGTCGGAGCTTTCCGTGAAAACGGATAATATGAAAGCGGGGACGTTCAAAATGAAC
AAAATACTTAACGCAATTTAGTTTCATTTGCAGTGCAATATACGTTTAGTATTTTGTGTT
TTAAGGTAATCACTAAATGATACAAATTTGACATATTTGAGACATCTAGTTCACCTGAGA
CATGGTCGAAGTAGGAGATGCAACTGCAATGGGGCACGTCGGGTCCGATCCCCAGTGTTC
TGAATTAGAGCAAGGACAAATTTCGAAAGGAAAAATGACTTTCACTTTGCACTAAAAACT
GCAGCTATTATAATGTAATGATACTAAAACTACGGTTCCACCTCGGGGTGAAATTAGGAC
TCTGAGCAGATACAAA
>MY5269_Hexurella_GuadalupeValley
ACTTCCCTGGAAGTTATTTTTGTTCCAATTCCTTTTCTTTGGATAACATGAAAGTGACAG
ATAAGAGAAATTGGAAAACCTAATATCAGAATAATTAAATGATTTCAAAGGCGATGGAAA
GAGAAATGTGAAGTGTTGGAGACAATAAATCTAGGCGATAAGCAAATTCAAACACCGAGT
CTAGCTGAGAGATAGTCTATGGCGAGATTACATGCTCCTAATTAAATTTCGTCACTCTAT
GGAAGTGGGAGTATAAAGTGAACTGTTTAATCACATCGGAGAAGTAGTGGGGTGGATAAA
TCCCTCACTCACAGTCTTCTTCCTTCCATCCTTCCATCCCCTTCTGGAATCCCAAATCCC
CCACTTTCTGAGTCATCGACGCTGAGAAGCGGCCAGCAAATATGAATAATATCTTGATTG
GGGTTTATTGGGGTCGCGCCCGATGTAATTGCCTAATTATGTGTGACGACAACGGAGTGA
GGGAACAGGGGACTTCAGATTCACGGGGTGTCCCCTCCGAAAGTATAAGCGGCTGTCGGA
TCGAAGTCGGAGCTTTCCGTGAAAACGGATAATATGAAAGCGGGGACGTTCAAAATGAAC
AAAATACTTAACGCAATTTAATTTCATTTGCAGTGCAATATACGTTTAGTATTTGGTGTT
TTAAGGTAATCACTAAATGATACAAATTTGACATATTTGAGACATCTAGTTCACCTGAGA
CATGGTCGAAGTAGGAGATGCAACTGCAATGGGGCACGTCGGGTCCGATCCCTAGTGTTC
TGAATTAGATCAAGGACAAATTTCGAAAGGAAAAATGACTTTCACTTTGCACTAAAAACT
GCAGCTATTATAATGTAATGACCCTAAAACTACGGCTCCACCTCGGGGTGAAATTAGGGC
TCTGAGCAGATACAAA
>MY5271_Hexurella_GuadalupeValley
ACTTCCCTGGAAGTTATTTTTGTTCCAATTCCTTTTCTTTGGATAACATGAAAGTGACAG
ATAAGAGAAATTGGAAAACCTAATATCAGAATAATTAAATGATTTCAAAGGCGATGGAAA
GAGAAATGTGAAGTGTTGGAGACAATAAATCTAGGCGATAAGCAAATTCAAACACCGAGT
CTAGCTGAGAGATAGTCTATGGCGAGATTACATGCTCCTAATTAAATTTCGTCACTCTAT
GGAAGTGGGAGTATAAAGTGAACTGTTTAATCACATCGGAGAAGTAGTGGGGTGGATAAA
TCCCTCACTCACAGTCTTCTTCCTTCCATCCTTCCATCCCCTTCTGGAATCCCAAATCCC
CCACTTTCTGAGTCATCGACGCTGAGAAGCGGCCAGCAAATATGAATAATATCTTGATTG
GGGTTTATTGGGGTCGCGCCCGATGTAATTGCCTAATTATGTGTGACGACAACGGAGTGA
GGGAACAGGGGACTTCAGATTCACGGGGTGTCCCCTCCGAAAGTATAAGCGGCTGTCGGA
TCGAAGTCGGAGCTTTCCGTGAAAACGGATAATATGAAAGCGGGGACGTTCAAAATGAAC
AAAATACTTAACGCAATTTAGTTTCATTTGCAGTGCAATATACGTTTAGTATTTTGTGTT
TTAAGGTAATCACTAAATGATACAAATTTGACATATTTGAGACATCTAGTTCACCTGAGA
CATGGTCGAAGTAGGAGATGCAACTGCAATGGGGCACGTCGGGTCCGATCCCTAGTGTTC
TGAATTAGATCAAGGACAAATTTCGAAAGGAAAAATGACTTTCACTTTGCACTAAAAACT
GCAGCTATTATAATGTAATGACCCTAAAACTACGGCTCCACCTCGGGGTGAAATTAGGGC
TCTGAGCAGATACAAA
>MY5276_Hexurella_SanPedro_Martir
ACTTCCCTGGAAGTTATTTTTGTTCCAATTCCTTTTCTTTGGATAACATGAAAGTGACAG
ATAAGAGAAATTGGAAAACCTAATATCAGAATAATTAAATGATTTCAAAGGCGATGGAAA
GAGAAATGTGAGGTGTTGGAGACAATAAATCTAGGCGATAAGCAAATTCAAACACGGAGT
CTAGCTGAGAGATAGTCTATGGCGAGATTACATGCTCCTAATTAAATTTCGTCACTCTAT
GGAAGTGGGAGTATAAAGTGAACTGTTTAATCACATCGGAGAAGTAGTGGGGTGGATAAA
TCCCTCACTCACAGTCTTCTTCCTTCCATCCTTCCATCCCCTTCTGGAATCCCAAATCCC
CCACTTTCTGAGTCATCGACGCTGAGAAGCGGCCAGCAAATATGAATAATATCTTGATTG
GGGTTTATTGGGGTCGCGCCCGATGTAATTGCCTAATTATGTGTGACGACAACGGAGTGA
GGGAACAGGGGACTTCAGATTCACGGGGTGTCCCCTCCGAAAGTATAAGCGGCTGTCGGA
TCGAAGTCGGAGCTTTCCGTGAAAACGGATAATATGAAAGCGGGGACGTTCAAAATGAAC
AAAATACTTAACGCAATTTAGTTTCATTTGCAGTGCAATATACGTTTAGTATTTTGTGTT
TTAAGGTAATCACTAAATGATACAAATTTGACATATTTGAGACATCTAGTTCACCTGAGA
CATGGTCAAAGTAGGAGATGCAAATGCAATGGGGCACGTCGTGTTCGATCCCCAGTGTTC
TGAATTAGAGCAAGGACAAATTTCGAAAGGAAAAATGACTTTCACTTTGCACTAAAAACT
GCAGCTATTATAATGTAATGACCCTAAAACTACGGCTCCACCTCGGGGTGAAGTTAGGGC
TCTGAGCAGATACAAA
>MY5277_Hexurella_SanPedro_Martir
ACTTCCCTGGAAGTTATTTTTGTTCCAATTCCTTTTCTTTGGATAACATGAAAGTGACAG
ATAAGAGAAATTGGAAAACCTAATATCAGAATAATTAAATGATTTCAAAGGCGATGGAAA
GAGAAATGTGAAGTGTTGGAGACAATAAATCTAGGCGATAAGCAAATTCAAACACGGAGT
CTAGCTGAGAGATAGTCTATGGCGAGATTACATGCTCCTAATTAAATTTCGTCACTCTAT
GGAAGTGGGAGTATAAAGTGAACTGTTTAATCACATCGGAGAAGTAGTGGGGTGGATAAA
TCCCTCACTCACAGTCTTCTTCCTTCCATCCTTCCATCCCCTTCTGGAATCCCAAATCCC
CCACTTTCTGAGTCATCGACGCTGAGAAGCGGCCAGCAAATATGAATAATATCTTGATTG
GGGTTTATTGGGGTCGCGCCCGATGTAATTGCCTAATTATGTGTGACGACAACGGAGTGA
GGGAACAGGGGACTTCAGATTCACGGGGTGTCCCCTCCGAAAGTATAAGCGGCTGTCGGA
TCGAAGTCGGAGCTTTCCGTGAAAACGGATAATATGAAAGCGGGGACGTTCAAAATGAAC
AAAATACTTAACGCAATTTAGTTTCATTTGCAGTGCAATATACGTTTAGTATTTTGTGTT
TTAAGGTAATCACTAAATGATACAAATTTGACATATTTGAGACATCTAGTTCACCTGAGA
CATGGTCAAAGTAGGAGATGCAAATGCAATGGGGCACGTCGTGTTCGATCCCCAGTGTTC
TGAATTAGAGCAAGGACAAATTTCGAAAGGAAAAATGACTTTCACTTTGCACTAAAAACT
GCAGCTATTATAATGTAATGACCCTAAAACTACGGCTCCACCTCGGGGTGAAGTTAGGGC
TCTGAGCAGATACAAA
>MY5280_Hexurella_ArroyoSalado
ACTTCCCTGGAAGTTATTTCTGTTCCAATTCCTTTTCCTTGGATAACATGAAAGTGACAG
ATAAGAGAAATTGGAAAACCTAATATCAGAATAATTAAATGATTTCAAAGGCGATGGAAA
GAGAAATGTGAAGTGTTGGAGACAATAAATCTAGGCGATAAGCAAATTCAAACACCGAGT
CTAGCTGAGAGATAGTCTATGGCGAGATTACATGCTCCTAATTAAATTTCGTCACTCTAT
GGAAGTGGGAATATAAAGTGAACTGTTTAATCACATCGGAGGAGTAGTGGGGTGGATAAA
TCCCTCACTCACAGTCTTCTTCCTTCCATCCTTCCATCCCCTTCTGGAATCCCAAATCCC
CCACTTTCTGAGTCATCGACGCTGAGAAGCGGCCAACAAATATGAATAATATCTTGATTG
GGGTTTATTGGGGTCGCGCCCGATGTAATTGCCTAATTATGTGTGACGACAACGGAGTGA
GGGAACAGGGGACTTCAGATTCACGGGGTGTCCCCTCCGAAAGTATAAGCGGCTGTCGGA
TCGAAGTCGGAGCTTTCCGTGAAAACGGATAATATGAAAGCGGGGACGTTCAAAATGAAC
AAAATACTTAACGCAATTTAGTTTCATTTGCAGTGCAATATACGTTTAGTATTTCGTATT
TTAAGATAATCACTAAATGATAAAAATTTGACATATTTGAGACATCTAGTTCACACGAGA
CATGCTCGAAATAGGGTATGCAACTGCAATGGGGCACGTCGGGTTCGATCCCCAGTCTTC
TGAATTAGAGCAAGGACAAATTTCGAAAAGAAAAAAAGA---------------------
-----------------------------------------------AAGAAATTAGGGC
TCTGAGCAAATACAAA
>MY5282_Hexurella_ArroyoSalado
ACTTCCCTGGAAGTTATTTCTGTTCCAATTCCTTTTCTTTGGATAACATGAAAGTGACAG
ATAAGAGAAATTGGAAAACCTAATATCAGAATAATTAAATGATTTCAAAGGCGATGGAAG
GAGAAATGTGAAGTGTTGGAGACAATAAATCTAGGCGATAAGCAAATTCAAACACCGAGT
CTAGCTGAGAGATAGTCTATGGCGAGATTACATGCTCCTAATTAAATTTCGTCACTCTAT
GGAAGTGGGAATATAAAGTGAACTGTTTAATCACATCGGAGGAGTAGTGGGGTGGATAAA
TCCCTCACTCACAGTCTTCTTCCTTCCATCCTTCCATCCCCTTCTGGAATCCCAAATCCC
CCACTTTCTGAGTCATCGACGCTGAGAAGCGGCCAACAAATATGAATAATATCTTGATTG
GGGTTTATTGGGGTCGCGCCCGATGTAATTGCCTAATTATGTGTGACGACAACGGAGTGA
GGGAACAGGGGACTTCAGATTCACGGGGTGTCCCCTCCGAAAGTATAAGCGGCTGTCGGA
TCGAAGTCGGAGCTTTCCGTGAAAACGGATAATATGAAAGCGGGGACGTTCAAAATGAAC
AAAATACTTAACGCAATTTAGTTTCATTTGCAGTGCAATATACGTTTAGTATTTCGTATT
TTAAGATAATCACTAAATGATAAAAATTTGACATATTTGAGACATCTAGTTCACACGAGA
CATGCTCGAAATAGGGGATGCAACTGCAATGGGGCACGTCGGGTTCGATCCCCAGTCTTC
TGAATTAGAGCAAGGACAAATTTCGAAAAGAAAAAAAGA---------------------
-----------------------------------------------AAGAAATTAGGGC
TCTGAGCAAATGCAAA
>MY5286_Hrupicola_SweetwaterSpr_OrdMtn
ACTTCCCTGGAAGTTATTTTTGTTCCAATTCCTTTTCTTTGGATAACATGAAAGTGACAG
ATAAGAGAAATTGGAAAACCTAATATCAGAATAATTAAATGATTTCAAAGGCGATGGAAA
GAGAAATGTGAAGTGTTGGAGACAATAAATCTAGGCGATAAGCAAATTCAAACACCGAGT
CTAGCTGAGAGATAGTCTATGGCGAGATTACATGCTCCTAATTAAATTTCGTCACTCTAT
GGAAGTGGGAATATAAAGTGAACTGTTTAATCACATCGGAGGAGTAGTGGGGTGGATAAA
TCCCTCACTCACAATCTTCTTCCTTCCATCCTTCCATCCCCTTCTGGAATCCCAAATCCC
CCACTTTCTGAGTCATCGACGCTGAGAAGCGGCCAACAAATATGAATAATATCTTGATTG
GGGTTTATTGGGGTCGCGCCCGATGTAATTGCCTAATTATGTGTGACGACAACGGAGTGA
GGGAACAGGGGACTTCAGATTCACGGGGTGTCCCCTCCGAAAGTATAAGCGGCTGTCGGA
TCGAAGTCGGAGCTTTCCGTGAAAACGGATAATATGAAAGCGGGGACATTCAAAATGAAC
AAAATACTTAACGCAATTTAGTTTCATTTGCAGTGCAATATACGTTTAGTATTTTGTGTT
TTACGATGATCACTAAATGACAAAAATTTGACATATTTGAGACATCTATTTCACCTGAGA
CATGCTCGAAATAGGAGATGCAACTGCAATGGGGCACGTCGGGTTCGATCCCCAATGTTT
TGAATTAGAGCAAGGACAAATTTCGAAAAGAAAAATGACTTTTACTTTGCACCAAAAACT
GGAGCTATTATAATGTAATGAACCTAAAACTACGGCTCCACCTCTGTG------------
----------------
>MY5287_Hrupicola_SweetwaterSpr_OrdMtn
------------------------CCAATTCCTTTTCTTTGGATAACATGAAAGTGACAG
ATAAGAGAAATTGGAAAACCTAATATCAGAATAATTAAATGATTTCAAAGGCGATGGAAA
GAGAAATGTGAAGTGTTGGAGACAATAAATCTAGGCGATAAGCAAATTCAAACACCGAGT
CTAGCTGAGAGATAGTCTATGGCGAGATTACATGCTCCTAATTAAATTTCGTCACTCTAT
GGAAGTGGGAATATAAAGTGAACTGTTTAATCACATCGGAGGAGTAGTGGGGTGGATAAA
TCCCTCACTCACAATCTTCTTCCTTCCATCCTTCCATCCCCTTCTGGAATCCCAAATCCC
CCACTTTCTGAGTCATCGACGCTGAGAAGCGGCCAACAAATATGAATAATATCTTGATTG
GGGTTTATTGGGGTCGCGCCCGATGTAATTGCCTAATTATGTGTGACGACAACGGAGTGA
GGGAACAGGGGACTTCAGATTCACGGGGTGTCCCCTCCGAAAGTATAAGCGGCTGTCGGA
TCGAAGTCGGAGCTTTCCGTGAAAACGGATAATATGAAAGCGGGGACATTCAAAATGAAC
AAAATACTTAACGCAATTTAGTTTCATTTGCAGTGCAATATACGTTTAGTATTTTGTGTT
TTACGATGATCCCTAAATGACAAAAATTTGACATATTTGAGACATCTATTTCACCTGAGA
CATGCTCGAAATAGGAGATGCAACTGCAATGGGGCACGTCGGGTTCGATCCCCAATGTTT
TGAATTAGAGCAAGGACAAATTTCGAAAAGAAAAATGACTTTTACTTTG-----------
------------------------------------------------------------
----------------
>MY5288_Hrupicola_Deadman_Hills
ACTTCCCTGGAAGTTATTTTTGTTCCAATTCCTTTTCTTTGGATAACATGAAAGTGACAG
ATAAGAGAAATTGGAAAACCTAATATCAGAATAATTAAATGATTTCAAAGGCGATGGAAA
GAGAAATGTGAAGTGTTGGAGACAATAAATCTAGGCGATAAGCAAATTCAAACACCGAGT
CTAGCTGAGAGATAGTCTATGGCGAGATTACATGCTCCTAATTAAATTTCGTCACTCTAT
GGAAGTGGGAATATAAAGTGAACTGTTTAATCACATCGGAGGAGTAGTGGGGTGGATAAA
TCCCTCACTCACAGTCTTCTTCCTTCCATCCTTCCATCCCCTTCTGGAATCCCAAATCCC
CCACTTTCTGAGTCATCGACGCTGAGAAGCGGCCAACAAATATGAATAATATCTTGATTG
GGGTTTATTGGGGTCGCGCCCGATGTAATTGCCTAATTATGTGTGACGACAACGGAGTGA
GGGAACAGGGGACTTCAGATTCACGGGGTGTCCCCTCCGAAAGTATAAGCGGCTGTCGGA
TCGAAGTCGGAGCTTTCCGTGAAAACGGACAATATGAAAGCGGGGACGTTCAAAATGAAC
AAAATACTTAACGCAATTTAGTTTCATTTGCAGTGCAATATACGTTTAGTATTTTGTGTT
TTAAGATGATCACTAAATGACAAAAATTTGACATATTTGAGACATCTATTTCACCTGAGA
CATGCTCGAAATAGGAGATGCAACTGCAATGGGGCACGTCGGGTCCGATCCCCAGTGTTT
TGAATTAGAGCAAGGACAAATTTCGAAAAGAAAAATGACTTTTACTTCGCCCTAAAAACT
GGAGCTATTATAATGTAATGAGCCTAAAACTACGGCTCCATCTCTGG-------------
----------------
>MY5289_Hrupicola_Deadman_Hills
ACTTCCCTGGAAGTTATTTTTGTTCCAATTCCTTTTCTTTGGATAACATGAAAGTGACAG
ATAAGAGAAATTGGAAAACCTAATATCAGAATAATTAAATGATTTCAAAGGCGATGGAAA
GAGAAATGTGAAGTGTTGGAGACAATAAATCTAGGCGATAAGCAAATTCAAACACCGAGT
CTAGCTGAGAGATAGTCTATGGCGAGATTACATGCTCCTAATTAAATTTCGTCACTCTAT
GGAAGTGGGAATATAAAGTGAACTGTTTAATCACATCGGAGGAGTAGTGGGGTGGATAAA
TCCCTCACTCACAGTCTTCTTCCTTCCATCCTTCCATCCCCTTCTGGAATCCCAAATCCC
CCACTTTCTGAGTCATCGACGCTGAGAAGCGGCCAACAAATATGAATAATATCTTGATTG
GGGTTTATTGGGGTCGCGCCCGATGTAATTGCCTAATTATGTGTGACGACAACGGAGTGA
GGGAACAGGGGACTTCAGATTCACGGGGTGTCCCCTCCGAAAGTATAAGCGGCTGTCGGA
TCGAAGTCGGAGCTTTCCCTGAAAACGGACAATATGAAAGCGGGGACGTTCAAAATGAAC
AAAATACTTAACGCAATTTAGTTTCATTTGCAGTGCAATATACGTTTAGTATTTTGTGTT
TTAAGATGATCACTAAATGACAAAAATTTGACATATTTGAGACATCTATTTCACCTGAGA
CATGCTCGAAATAGGAGATGCAACTGCAATGGGGCACGTCGGGTCCGATCCCCAGTGTTT
TGAATTAGAGCAAGGACAAATTTCGAAAAGAAAAATGACTTTTACTTCGCCCTA-AAACT
GGAGCTATTATAATGTAATGAGCCTAAAACTACGGCTCCATCTCTGGTTGAAATTAGGGC
TCTGAGCAGACACAAA
>MY5309_Hapachea_JohnnyLyon_Hills
----------------------------------------------CATGAAAGTGACAG
ATAAGAGAAATTGGAAAACCTAATATCAGAATAATTAAATGATTTCAAAGGCGATGGAAA
GAGAAATGTGAAGTGTTGGAGACAATAAATCTGGGCGATAAGCAAATTCAAACGCCGGGT
CTAGCTGAGAGATAGTCTATGACGAGATTACATGCTCCTAATTAAATTTCGTCACTCTAT
GGAAGTGGGAATATAAAGTGAACTGTTTAATCACGTCGGAGGAGTATTGGGGTGGATAAA
TCCCTCACTCGCAGTCTTCTTCCGTCCTTCCTTCCATCCCCTTCTGGAATCCCAAATCCC
CCACTTTCTGAGTCATCGACGCTGAGAAGCGGCCAACAAATATGAATAATATCTTGATTG
GGGTTTATTGGGGTCGCGCCCGATGTAATTGCCTAATTATGTGTGACGACAACGGAGTGA
GGGAACAGGGGACTTCAGATTCACGGGGGGTCCCCTCCCAAAGTAT----------CGGA
TCCAAGGCGGAGCTTGCCGTGAAAACGGATAATATGAAAGCGGGGTCGCTCAAAATGAAC
AAAATACTTAACGCAATTTAGTTTCATTTGCAGGGCAATATTCGTTTAGTATTTTGTCTT
TTAAGACAATCACTAAATGACAAAAAGGCGACATATTTGAAACAGCTAGTTCACCTGAGA
CATGCCCAAAATAGGAAATGGAACGGCAATGGGGCACATCGGGTCTGATCCTCAGTGTTT
TGAATTAGAACAGAGACAAATTTCGAAAAG------------------------------
------------------------------------------------------------
----------------
>MY5310_Hexurella_AntelopeCyn_CerbatMtns
------------------------------------------------------------
---------------------------------------------------------AAA
GAGAAATGTGAAGTGTTGGAGACAATAAATCTAGGCGATAAGCAAATTCAAACGCCGAGT
CTAGCTGAGAGATAGTCTATGGCGAGATTACATGCTCCTAATTAAATTTCGTCACTCTAT
GGAAGTGGGAATATAAAGTGAACTGTTTAATCACATCGGAGGAGTACTGGGGTGGATAAA
TCCCTCAGTCGCAGTCTTCTTCCTTCCATCCTTCCATCCCCTTCTGGAATCCCAAATCCC
CCACTTTCTGAGTCATCGACGCTCAGAAGCGGCCAACAAATATGAATAATATCTTGATTG
GGGTTTATTGGGGTCGCGCCCGATGTAATTGCCTAATTATGTGTGACGACAACGGAGTGA
GGGAACAGGGGACTTCAGATTCACGGGGGGTCCCTTCCGAAAGTATAAGCGGCTGTCGGA
TCGAAGTCGGAGCTTTCCGTGAAAACGGATAATATGAAAGCGGGGTCGCTCAAAATGAAC
AAAATGCTTAACGCAATTTAATTTCATTTGCAGTGCAATATTCGTTTAGTATTTTGTGTT
TGAAGATAATCACTAAATGACAAAAATGTGACATATTTGTAACATTCAGCTCACCTGAGA
CATGCCCGAAATAGGAGATGGAACGGCAATGGAGCACATCGAATCTGATCCCCAGTGTTT
TGAATTAGAAC-------------------------------------------------
------------------------------------------------------------
----------------
>MY5311_Hexurella_AntelopeCyn_CerbatMtns
----------------------------------------GGATAACATGAAAGTGACAG
ATAAGAGAAATTGGAAAACC-AATATCGGAATAATTAAATGATTTCAAAGGCGATGGAAA
GAGAAATGTGAAGTGTTGGAGACAATAAATCTAGGCGATAAGCAAATTCAAACGCCGAGT
CTAGCTGAGAGATAGTCTATGGCGAGATTACATGCTCCTAATTAAATTTCGTCACTCTAT
GGAAGTGGGAATATAAAGTGAACTGTTTAATCACATCGGAGGAGTACTGGGGTGGATAAA
TCCCTCAGTCGCAGTCTTCTTCCTTCCATCCTTCCATCCCCTTCTGGAATCCCAAATCCC
CCACTTTCTGAGTCATCGACGCTCAGAAGCGGCCAACAAATATGAATAATATCTTGATTG
GGGTTTATTGGGGTCGCGCCCGATGTAATTGCCTAATTATGTGTGACGACAACGGAGTGA
GGGAACAGGGGACTTCAGATTCACGGGGGGTCCCTTCCGAAAGTATAAGCGGCTGTCGGA
TCGAAGTCGGAGCTTTCCGTGAAAACGGATAATATGAAAGCGGGGTCGCTCAAAATGAAC
AAAATGCTTAACGCAATTTAGTTTCATTTGCAGTGCAATATTCGTTTAGTATTTTGTGTT
TGAAGATAATCACTAAATGACAAAAATGTGACATGTTTGAAACATTCAGCTCACCTGAGA
CATGCCCGAAATAGGAGATGGAACGGCAATGGAGCACATCGAATCTGATCCCCAGTGTT-
------------------------------------------------------------
------------------------------------------------------------
----------------
>MY5312_Hexurella_FoxCyn_MusicMtns
------------------------------------------------------------
--AAGAGAAATTGGAAAACCTAATATCAGAATAATTAAATGATTTCAAAGGCGATGGAAA
GAGAAATGTGAAGTGTTGGAGACAATAAATCTAGGCGATAAGCAAATTCAAACGCCGAGT
CTAGCTGAGAGATAGTCTATGGCGAGATTACATGCTCCTAATTAAATTTCGTCACTCTAT
GGAAGTGGGAATATAAAGTGAACTGTTTAATCACATCGGAGGAGTACTGGGGTGGATAAA
TCCCTCAGTCGCAGTCTTCTTCCTTCCATCCTTCCATCCCCTTCTGGAATCCCAAATCCC
CCACTTTCTGAGTCATCGACGCTCAGAAGCGGCCAACAAATATGAATAATATCTTGATTG
GGGTTTATTGGGGTCGCGCCCGATGTAATTGCCTAATTATGTGTGACGAGAACGGAGTGA
GGGAACAGGGGACTTCAGATTCACGGGGGGTCCCCTCCGAAAGTATAAGCGGCTGTCGGA
TTGAAGTCGGAGCTTTCCGTGAAAACGGATAATATGAAAGCGGGGTCGCCCAAAATGAAC
AAAATGCTTAACGCAATTTAGTTTCATTTGCAGTGCAATATTCGTTTAGTATTTTGTGTT
TGAAGATAATCACTAAATGACAAAAATGTGACATATTTGAAACATTCAGCTCACCTGAGA
CATGCCCGAAATAGGAGATGGAACGGCAATGGAGCACATCGAATCTGATCTCCAGTGTTT
TGAATTAGAAC-------------------------------------------------
------------------------------------------------------------
----------------
>MY5313_Hexurella_FoxCyn_MusicMtns
----------------------------------------------CATGAAAGTGACAG
ATAAGAGAAATTGGAAAACCTAATATCAGAATAATTAAATGATTTCAAAGGCGATGGAAA
GAGAAATGTGAAGTGTTGGAGACAATAAATCTAGGCGATAAGCAAATTCAAACGCCGAGT
CTAGCTGAGAGATAGTCTATGGCGAGATTACATGCTCCTAATTAAATTTCGTCACTCTAT
GGAAGTGGGAATATAAAGTGAACTGTTTAATCACATCGGAGGAGTACTGGGGTGGATAAA
TCCCTCAGTCGCAGTCTTCTTCCTTCCATCCTTCCATCCCCTTCTGGAATCCCAAATCCC
CCACTTTCTGAGTCATCGACGCTCAGAAGCGGCCAACAAATATGAATAATATCTTGATTG
GGGTTTATTGGGGTCGCGCCCGATGTAATTGCCTAATTATGTGTGACGACAACGGAGTGA
GGGAACAGGGGACTTCAGATTCACGGGGGGTCCCCTCCGAAAGTATAAGCGGCTGTCGGA
TCGAAGTCGGAGCTTTCCGTGAAAACGGATAATATGAAAGCGGGGTCGCTCAAAATGAAC
AAAATGCTTAACGCAATTTAGTTTCATTTGCAGTGCAATATTCGTTTAGTATTTTGTGTT
TGAAGATAATCACTAAATGACAAAAATGTGACATATTTGAAACATTCAGCTCACCTGAGA
CATGCCCGAAATAGGAGATGGAACGGCAATGGAGCACATCGAATCTGATCTCCAGTGTTT
TGAATTAGAACAGGAACGAATTT-------------------------------------
------------------------------------------------------------
----------------
>MY5314_Hexurella_Grasshopper_BrushyMtn
------------------------------------------------------------
-------------------CTAATATCAGAATAATTAAATGATTTCAAAGGCGATGGAAA
GAGAAATGTGAAGTGTTGGAGACAATAAATCTAGGCGATAAGCAAATTCAAACTCCGAGT
CTAGCTGAGAGATAGTCTATGGCGAGATTACATGCTCCTAATTAAATTTCGTCACTCTAT
GGAAGTGGGAATATAAAGTGAACTGTTTAATCACATCGGAGGAGTACTGGGGTGGATAAA
TCCCTCAGTCGCAGTCTTCTTCCTTCCATCCTTCCATCCCCTTCTGGAATCCCAAATCCC
CCACTTTCTGAGTCATCGACGCTCAGAAGCGGCCAACAAATATGAATAATATCTTGATTG
GGGTTTATTGGGGTCGCGCCCGATGTAATTGCCTAATTATGTGTGACGACAACGGAGTGA
GGGAACAGGGGACTTCAGATTCACGGGGGGTCCCCTCCGAAAGTATAAGCGGCTGCCGGA
TCGAAGTCGGAGCTTTCCGTGAAAACGGATAATATGAAAGCGGGGTCGCTCAAAATGAAC
AAAATGCTTAACGCAATTTAGTTTCATTTGCAGTGCAATATTCGTTTAGTATTTTGTGTT
TGAAGATAATCACTAAATGACAAAAATGTGACATATTTGAAACATTCAGTTCACCTGAGA
CATGCCCGAAATAGGAGATGGAACGGCAATGGAGCACATCGAATCTGATCCCCAGTGTTT
TGAATTAGAAC-------------------------------------------------
------------------------------------------------------------
----------------
>MY5315_Hexurella_WagonerRd_BradshawMtns
ACTTCCCTGAAAGTTATTTTTGTTCCAATTCCTTTTCTTTGGATAACATGAAAGTGACAG
ATAAGAGAAATTGGAAAACCTAATATCAGAATAATTAAATGATTTCAAAGGCGATGGAAA
GAGAAATGTGAAGTGTTGGAGACAATAAATCTAGGCGATAAGCAAATTCAAACGCCGAGT
CTAGCTGAGAGATAGTCTATGGCGAGATTACATGCTCCTAATTAAATTTCGTCACTCTAT
GGAAGTGGGAATATAAAGTGAACTGTTTAATCACATCGGAGGAGTACTGGGGTGGATAAA
TCCCTCAGTCGCAGTCTTCTTCCTTCCATCCTTCCATCCCCTTCTGGAATCCCAAATCCC
CCACTTTCTGAGTCATCGACGCTCAGAAGCGGCCAACAAATATGAATAATATCTTGATTG
GGGTTTATTGGGGTCGCGCCCGATGTAATTGCCTAATTATGTGTGACGACAACGGAGTGA
GGGAACAGGGGACTTCAGATTCACGGGGGGTCCCCTCCGAAAGTATAAGCGGCTGTCGGA
TCGAAGTCGGAGCTTTCCGTGAAAACGGATAATATGAAAGCGGGGTCGCTCGAAATGAAC
AAAATACTTAACGCAATTTAGTTTCATTTGCAGTGCAATATTCGTTTAGTATTTTGTGTT
TGAAGATAATCACTAAATGACAAAAATGTGACATATTTGAAACATTCAGTTCACCTGAGA
CATGCCCGAAATAGGAGATGGAACGGCAATGGGGCACTTCGGGTCTGATCCCCAGTGTTT
TGAATTGGAACAGGGACAAATTTCGAAAAGAAAAAAGGCTTTTACCTTGCACTAAAAACT
GCAACCATTATAATGTAATGAGCCCAAAACTACGGCTCCACCCTTGCGAGAAATTAGGGC
TCTCAGAAGATATAAA
>MY5316_Hexurella_WagonerRd_BradshawMtns
ACTTCCCTGAAAGTTATTTTTGTTCCAATTCCTTTTCTTTGGATAACATGAAAGTGACAG
ATAAGAGAAATTGGAAAACCTAATATCAGAATAATTAAATGATTTCAAAGGCGATGGAAA
GAGAAATGTGAAGTGTTGGAGACAATAAATCTAGGCGATAAGCAAATTCAAACGCCGAGT
CTAGCTGAGAGATAGTCTATGGCGAGATTACATGCTCCTAATTAAATTTCGTCACTCTAT
GGAAGTGGGAATATAAAGTGAACTGTTTAATCACATCGGAGGAGTACTGGGGTGGATAAA
TCCCTCAGTCGCAGTCTTCTTCCTTCCATCCTTCCATCCCCTTCTGGAATCCCAAATCCC
CCACTTTCTGAGTCATCGACGCTCAGAAGCGGCCAACAAATATGAATAATATCTTGATTG
GGGTTTATTGGGGTCGCGCCCGATGTAATTGCCTAATTATGTGTGACGACAACGGAGTGA
GGGAACAGGGGACTTCAGATTCACGGGTGGTCCCCTCCGAAAGTATAAGCGGCTGTCGGA
TCGAAGTCGGAGCTTTCCGTGAAAACGGATAATATGAAAGCGGGGTCGCTCGAAATGAAC
AAAATACTTAACGCAATTTAGTTTCATTTGCAGTGCAATATTCGTTTAGTATTTTGTGTT
TGAAGATAATCACTAAATGACAAAAATGTGACATATTTGAAACATTCAGTTCACCTGAGA
CATGCCCGAAATAGGAGATGGAACGGCAATGGGGCACTTCGGGTCTGATCCCCAGTGTTT
TGAATTGGAACAGGGACAAATTTCAAAAAGAAAAAAGGCTTTTACCT-GCACTAAAAACT
GCAACCATTATAATGTAATGAGCCCAAAACTACGGCTCCACCCTTGCGAGAAATTAGGGC
TCTCAGAAGATATAAA
>MY5317_Hrupicola_Cottonwood_SnYsidroMtns
ACTTCCCTGGAAGTTATTTTTGTTCCAGTTGCTTTCCTTTGGATAACATGAAAGTGACAG
ATAAGAGAAATTGGAAAACCTAATATCAGAATAATTAAATGATTTCAAAGGCGATGGAAA
GAGAAATGTGAAGTGTTGGAGACAATAAATCTAGACGATAAGCAAATTCAAACACCGAGT
CTAGCTGAGAGATAGTCTATGGCGAGATTACATGCTCCTAATTAAATTTCGTCACTCTAT
GGAAGTGGGAATATAAAGTGAACTGTTTAATCACATCGGAGGAGTAGTGGGGTGGATAAA
TCCCTCACTCACAGTCTTCTTCCTTCCATCCTTCCATCCCCTTCTGGAATCCCAAATCCC
CCACTTTCTGAGTCATCGACGCTGAGAAGCGGCCAACAAATATGAATAATATCTTGATTG
GGGTTTATTGGGGTCGCGCCCGATGTAATTGCCTAATTATGTGTGACGACAACGGAGTGA
GGGAACAGGGGACTACAGATTCACGGGGTGTCCCCTCCGAAAGTATAAGCGGCTGCCGGA
TCGAAGTCGGAGCTTTCCGTGAAAACGGATAATATGAAAGCGGGGACTTTCAAAATGAAC
AAAATACTTAACGCAATTTAGTTTCATTTGCAGTGCAATATACGTTTAGTATTTTGTGTT
TTAAGATAATCACTAAATGATACAAATTTGACATATTTGAGACATCTAGTTCTCCTGAGA
CATGCTCGAAATAGGAGATGGAACTGCAATGGAGCATGTCGGATCCGATCCCCAGTGTTC
TGAATTAGAGCAAGGACAAATTTCGAAAAGAAAAATGACTTTTACCTTGCACTAAACACT
GCAGCT------------------------------------------------------
----------------
