# Supplementary material for: ﻿Species delimitation, biogeography, and natural history of dwarf funnel web spiders (Mygalomorphae, Hexurellidae, Hexurella) from the United States / Mexico borderlands
Source: Zookeys. 2023 Jun 14;1167:109–57. doi: 10.3897/zookeys.1167.103463 (PMC10285686; doi:10.3897/zookeys.1167.103463)
Supplement: Supplementary material 3 — Input matrices, analysis log files, and output tree files for nuclear and mitochondrial analyses [file zookeys-1167-109_article-103463__-s003.zip › uce-200111.fasta]

>MY0059_Hapachea_SantaRitaMtns_MaderaCyn
CATTAACGGGTTGATTGTAACCCGAAAAAA-TTCATTCACATTATCAAGTAACCAAATGT
AAACTCTTCCGGGAGATCATTGTCCTTTTTTTTGTAGCACCATGACCGTGAAACTTTACT
CTGATTAGGCAGTATCTTAAACGGCAGTGAAATGTACCCATGCGTGGTAAAAGCAGCAGT
GATCATGAGCCTGAAAGTTCAAGGAGGGTGGGAGGGTGGAAATGGGATGGGTGTGACACA
GCAAAGCGACTGAGCTGGGGTCACCGACAATGAAATCGGATCGCCTATGAACCAGAAAGA
GAAGATTGAAAAGGATGAGATGAAAGATGTGCGGATGAGAAAAGAGGAGTACGAAGAGCA
AACCCCCATTTCGTTCCTTTAGATTCGGCGAGAAGCGAGATAAAGGACGGGGTGAGGGAA
GGGAGAAGTATGGATGGAAGCTGAGAATGGAAGGACTCAGACTCTCCTGCTGACAAATGA
ACTTGTGGCAACTATTTCCGAGGTAATTCAAATGCTAATGAGCCACTGTTATTTTCTGCC
TCTGCAGATTCTCGGCATCTCATTTGAATGTCTCCCGATAGCTCTCCTCCACACGCCAGG
CGCCCCGGTAGATGTCAAGTTGATTTGAATTTCCATGCCACATCCATCTCCCAAGACACT
CTTGCCTCGTTTCAGTCGTCCACTTCTTTAAAAACCAAATGACTTTAAACCTCATTCATC
TATTCTCGGTTTTCTGGTAGCCACCTTCACCGCCAAGTCTATCTTCCCTGTCGCCTTCCC
CTTATAAACCTTGGTTTTCTCGCACCCGCCCTGATCCCCCTTCACCATCTTTACAAGGAC
GAGTAACGCGCATCCCCGTTTCTTCTTTATACAATATCCTATTGTCACTGCCTACAAAGA
TACTTCGGCGGTGGGCAATCTCCATTCCAAAACTTTCTCTTTCTTTCTCTTCATCTTTCT
CTCTCTCTGGATGCTTCTGTCTATT
>MY0139_Hexurella_SanDiego_Guatay
CATTAGCGGGTTGATCGTAACCTGAAAAAATTTCATTCACATTATCAAGTAACCAAATGT
AAAATCTTCCGGAAGAGCATTGTCGTTTCTTTTGTATTGCCATGGCCGTGAAACTTTACT
CTGATTAGGCAGTATCTTAAACAGCAGTGAAATGTACCCATGCGTGGTAAAAGCAGCAGT
GATCATGAGCCTAAAAGTTATAGGAGGGTGG--GGGTGGAAATGGGATGGGTGTGACATA
GCAAAGCGACTGAGTTGGGGTCACCGACAATGAAATCGGATCGTCTATGAACCAGAAAGA
GAAGATTGAAAAGGATGAGATGAAAGATGTGCGGATGAGAAAAGAGGAGTACGAAGAGCA
AACCCCCATTTCGTTCCTTTAGATTCGGTGAGAAGCGAGATAAAGGACGGGGTGAGGGAA
GGGAGAAGTATGGATGGAAGCTGAGAATGGAAGGACTCAGACTCTCCTGCTGACAAATGA
ACTTGTGGCAACTATTTCCGAGGTAATTCAAATGCTAATGAGCCACTGTTATTTTCTGCC
TCTGCAGATTCTCGGCATCTCATTTGAATGTCTCCCGATAGCTCTCCTCCACACGCCAGG
CGCCCCGGTAGATGTCAAGTTGATTTGAATTTCCATGCCACATCCATCTCCCAAGACACT
CTTGCCTCGTTTCAGTCGTCCACTTCTTTAAAAACCAAATGACTTTAAACCTCATTCATC
TATTCTCGGTTTTCTGGTAGCCACCTTCACCGCCAAGTCTATCTTCCCTGTCGCCTTCCC
CTTATAAACCTTGGTTTTCTCGCACCCGCCCTGATCCCCCTTCACCATCCTTACAAGGAC
GAGTAACGCGCATCCCCGTTTCTTCTTTATACAATATCCTATTGTCACTGCCTACAAAGA
TACTCCGGCGGTGGGCAATCTCCATTCCAAAACTTTCTCTTTCTTTCTCTTCATCTTTCT
CTCTCTCTGGATGCTTCTGTCTATT
>MY5053_Hexurella_ChiricahuaMtns_PriceCyn
CATTAACGT--------------------------------TTATCAAGTAACCAAATGT
AAACTCTTCCGGGAGATCATTGTCCT-TTTTTTGTACTACCATGGC-GTGAAACTTTACT
CTGATTAGGCAGTATCTTAAACGGCAGTGAAATGTACCCATGCGTGGTAAAAGCAGCAGT
GATCATGTGCCTGAAAGTTCAAGGAGGGTGGGAGGGTGGAAATGGGATGGGTGTGACACA
GCAAAGCGACTGAGCTGGGGTCACCGACAATGAAATCGGATCGCCTATGAACCAGAAAGA
GAAGATTGAAAAGGATGAGATGAAAGATGTGCGGATGAGAAAAGAGGAGTACGAAGAGCA
AACCCCCATTTCGTTCCTTTAGATTCGGCGAGAAGCGAGATAAAGGACGGGGTAAGGGAA
GGGAGAAGTTTGGATGGAAGCTGAGAATGGAAGGACTCAGACTCTCCTGCTGACAAATGA
ACTTGTGGCAACTATTTCCGAGGTAATTCAAATGTTAATGAGCCACTGTTATTTTCTGCC
TCTGCAGATTCTCGGCATCTCATTTGAATGTCTCCCGATAGCTCTCCTCCACACGCCAGG
CG-CCCGGTAGATGTCAAGTTGATTTGAATTTCCATGCCACATCCATCTCCCAAGACACT
CTTGCCTCGTTTCAGTCGTCCACTTCTTTAAAAACCAAATGACTTTAAACCTCATTCATC
TATTCTCGGTTTTCTGGTAGCCACCTTCACCGCCAAGTCTATCTTCCCTGTCGCCTTCCC
CTTATAAACCTTGGTTTTCTCGCACCCGCCCTGATCCCCCTTCACCATCTTTACAAGGAC
GAGTAACGCGCATCCCCGTTTCTTCTTTATACAATATCCTATTGTCACTGCCTACAAAGA
TACTCCGGCGGTGGGCAATCTCCATTCCAAAACTTTCTCTTTCTTTCTCTTCATCTTTCT
CTCTCTCTGGATGCTTCTGTCTATT
>MY5057_Hexurella_ChiricahuaMtns_PriceCyn
------------------------------------------------------------
------------------------------------------------------------
------------------------------------------------------------
------------------------------------------------------------
------------------------------------------------------------
------------------------------------------------------------
---CCCCATTTCGTTCCTTTAGATTCGGCGAGAAGCGAGATAAAGGACGGGGTGAGGGAA
GGGAGAAGTATGGACGGAAGCTGAGAATGGAAAGACTCAGACTCTCCCGCTGACAAATGA
ACTTGTGGCAACTATTTCCGAGGTAATTCAAATGCTAATGAGCCACTGTTATTTTCTGCC
TCTGCAGATTCTCCGCATCTCATTTGAATGTCTCCCGATAGCTCTCCTCCACG---CAGG
CGCCCCGGTAGATGTCAAGTTGAT------------------------------------
------------------------------------------------------------
------------------------------------------------------------
------------------------------------------------------------
------------------------------------------------------------
------------------------------------------------------------
-------------------------
>MY5064_Hexurella_MuleMtns_Escabrosa
CATTAACGGGTTGATCGTAACCCGAAAAAATTTCATTCACATTATCAAGTAACCAAATGT
AAACTCTTCCGGGAGATCATTGTCCTTTTTTTTGTACTACCATGGCCGTGAAACTTTACT
CTGATTAGGCAGTATCTTAAACGGCAGTGAAATGTACCCATGCGTGGTAAAAGCAGCAGT
GATCATGAGCCTGAAAGTTCAAGGAGGGTGGGAGGGTGGAAATGCGATGGGTGTGACACA
GCAAAGCGACTGAGCTGGGGTCACCGACAATGAAATCGGATCGCCTATGAACCAGAAAGA
GAAGATTGAAAAGGATGAGATGAAAGATGTGCGGATGAGAAAAGAGGAGTACGAAGAGCA
AACCCCCATTTCGTTCCTTTAGATTCGGCGAGAAGCGAGATAAAGGACGGGGTGAGGGAA
GGGAGAAGTATGGATGGAAGCTGAGAATGGAAGGACTCAGACTCTCCTGCTGACAAATGA
ACTTGTGGCAACTATTTCCGAGGTAATTCAAATGCTAATGAGCCACTGTTATTTTCTGCC
TCTGCAGATTCTCGGCATCTCATTTGAATGTCTCCCGATAGCTCTCCTCCACACGCCAGG
CGCCCCGGTAGATGTCAAGTTGATTTGAATTTCCATGCCACATCCATCTCCCAAGACACT
CTTGCCTCGTTTCAGTCGTCCACTTCTTTAAAAACCAAATGACTTTAAACCTCATTCATC
TATTCTCGGTTTTCTGGTAGCCACCTTCACCGCCAAGTCTATCTTCCCTGTCGCCTTCCC
CTTATAAACCTTGGTTTTCTCGCACCCGCCCTGATCCCCCTTCACCATCTTTACAAGGAC
GAGTAACGCGCATCCCCGTTTCTTCTTTATACAATATCCTATTGTCACTGCCTACAAAGA
TACTCCGGCGGTGGGCAATCTCCATTCCAAAACTTTCTCTTTCTTTCTCTTCATCTTTCT
CTCTCTCTGGATGCTTCTGTCTATT
>MY5066_Hexurella_MuleMtns_Escabrosa
CATTAACGGGTTGATCGTAACCCGA--------CATTCACATTATCAAGTAACCAAATGT
AAACTCTTCCGGGAGATCATTGTCCTTTTTTTTGTACTACCATGGCCGTGAAACTTTACT
CTGATTAGGCAGTATCTTAAACGGCAGTGAAATGTACCCATGCGTGGTAAAAGCAGCAGT
GATCATGAGCCTGAAAGTTCAAGGAGGATGGGAGGGTGGAAATGGGATGGGTGTGACACA
GCAAAGCGACTGAGCTGGGGTCACCGACAATGAAATCGGATCGCCTATGAACCAGAAAGA
GAAGATTGAAAAGGATGAGATGAAAGATGTGCGGATGAGAAAAGAGGAGTACGAAGAGCA
AACCCCCATTTCGTTCCTTTAGATTCGGCGAGAAGCGAGATAAAGGACGGGGTGAGGGAA
GGGAGAAGTATGGATGGAAGCTGAGAATGGAAGGACTCAGACTCTCCTGCTGACAAATGA
ACTTGTGGCAACTATTTCCGAGGTAATTCAAATGCTAATGAGCCACTGTTATTTTCTGCC
TCTGCAGATTCTCGGCATCTCATTTGAATGTCTCCCGATAGCTCTCCTCCACACGCCAGG
CGCCCCGGTAGATGTCAAGTTGATTTGAATTTCCATGCCACATCCATCTCCCAAGACACT
CTTGCCTCGTTTCAGTCGTCCACTTCTTTAAAAACCAAATGACTTTAAACCTCATTCATC
TATTCTCGGTTTTCTGGTAGCCACCTTCACCGCCAAGTCTATCTTCCCTGTCGCCTTCCC
CTTATAAACCTTGGTTTTCTCGCACCCGCCCTGATCCCCCTTCACCATCTTTACAAGGAC
GAGTAACGCGCATCCCCGTTTCTTCTTTATACAATATCCTATTGTCACTGCCTACAAAGA
TACTCCGGCGGTGGGCAATCTCCATTCCAAAACTTTCTCTTTCTTTCTCTTCATCTTTCT
CTCTCT-TGGATGCTTCTGTCT---
>MY5071_Hexurella_SantaRitaMtns_AlisoSprings
CATTAACGGGTTGATCGTAACCCGAAAAAATTTCATTCACATTATCAAGTAACCAAATGT
AAACTCTTCCGGGAGATCATTGTCCTTTTTTTTGTAGTACCATGGCCGTGAAACTTTACT
CTGATTAGGCAGTATCTTAAACGGCAGTGAAATGTACCCATGCGTGGTAAAAGCAGCAGT
GATCATGAGCCTGAAAGTTCAAGGAGGGTGGGAGGGTGGAAATGGGATGGGTGTGACACA
GCAAAGCGACTGAGCTGGGGTCACCGACAATGAAATCGGATCGCCTATGAACCAGAAAGA
GAAGATTGAAAAGGATGAGATGAAAGATGTGCGGATGAGAAAAGAGGAGTACGAAGAGCA
AACCCCCATTTCGTTCCTTTAGATTCGGCGAGAAGCGAGATAAAGGACGGGGTGAGGGAA
GGGAGAAGTATGGATGGAAGCTGAGAATGGAAGGACTCAGACTCTCCTGCTGACAAATGA
ACTTGTGGCAACTATTTCCGAGGTAATTCAAATGCTAATGAGCCACTGTTATTTTCTGCC
TCTGCAGATTCTCGGCATCTCATTTGAATGTCTCCCGATAGCTCTCCTCCACACGCCAGG
CGCCCCGGTAGATGTCAAGTTGATTTGAATTTCCATGCCACATCCATCTCCCAAGACACT
CTTGCCTCGTTTCAGTCGTCCACTTCTTTAAAAACCAAATGACTTTAAACCTCATTCATC
TATTCTCGGTTTTCTGGTAGCCACCTTCACCGCCAAGTCTATCTTCCCTGTCGCCTTCCC
CTTATAAACCTTGGTTTTCTCGCACCCGCCCTGATCCCCCTTCACCATCTTTACAAGGAC
GAGTAATGCGCATCCCCGTTTCTTCTTTATACAATATCCTATTGTCACTGCCTACAAAGA
TACTCCGGCGGTGGGCAATCTCCATTCCAAAACTTTCTCTTTCTTTCTCTTCATCTTTCT
CTCTCTCTGGATGCTTCTGTCTATT
>MY5075_Hexurella_ChiricahuaMtns_CaveCrkCyn
CATTAACGGGTTGATCGTAACCCGAAAAAATTTCATTCACATTATCATGTAACCAAATGT
AAACTCTTCCGGGAGATCATTGTCCT-TTTTTTGTACTACCATGGCCGTGAAACTTTACT
CTGATTAGGCAGTATCTTAAACGGCAGTGAAATGTACCCATGCGTGGTAAAAGCAGCAGT
GATCATGAGCCTGAAAGTTCAAGGAGGGTGGGAGGGTGGAAATGGGATGGGTGTGACACA
GCAAAGCGACTGAGCTGGGGTCACCGACAATGAAATCGGATCGCCTATGAACCAGAAAGA
GAAGATTGAAAAGGATGAGATGAAAGATGCGCGGATGAGAAAAGAGGAGTACGAAGAGCA
AACCCCCATTTCGTTCCTTTAGATTCGGCGAGAAGCGAGATAAAGGACGGGGTGAGGGAA
GGGAGAAGTATGGACGGAAGCTGAGAATGGAAGGACTCAGACTCTCCTGCTGACAAATGA
ACTTGTGGCAACTATTTCCGAGGTAATTCAAATGCTAATGAGCCACTGTTATTTTCTGCC
TCTGCAGATTCTCGGCATCTCATTTGAATGTCTCCCGATAGCTCTCCTCCACACGCCAGG
CGCCCCGGTAGATGTCAAGTTGATTTGAATTTCCATGCCACATCCATCTCCCAAGACACT
CTTGCCTCGTTTCAGTCGTCCACTTCTTTAAAAACCAAATGACTTTAAACCTCATTCATC
TATTCTCGGTTTTCTGGTAGCCACCTTCACCGCCAAGTCTATCTTCCGTGTCGCCTTCCC
CTTATAAACCTTGGTTTTCTCGCACCCGCCTTGATCCTCCTTCACCATCTTTACAAGGAC
GAGTAACGCGCATCCCCGTTTCTTCTTTATACAATATCCTATTGTCACTGCCTACAAAGA
TACTCCGGCGGTGGGCAATCTCCATTCCAAAACTTTCTCTTTCTTT--------------
-------------------------
>MY5126_Hexurella_SantaCatalinaMtns_NuggetCyn
CATTAACGGGTTGATCGTAACTCGAAAAAATTTCATTCACATTATCAAGTAACCAAATGT
AAACTCTTCCGGGAGATCATTGTCCTTTTTTTTGTACTACCATGGCCGTGAAACTTTACT
CTGATTAGGCAGTATCTTAAACGGCAGTGAAATGTACCCATGCGTGGTAAAAGCAGCAGT
GATCATGAGCCTGAAAGTTCAAGGAGGGTGGGAGGGTGGAAATGGGATGGGTGTGACACA
GCAAAGCGACTGAGCTGGGGTCACCGACAATGAAATCGGATCGCCTATGAACCAGAAAGA
GAAGATTGAAAAGGATGAGATGAAAGATGTGCGGATGAGAAAAGAGGAGTACGAAGAGCA
AACCCCCATTTCGTTCCTTTAGATTCGGCGAGAAGCGAGATAAAGGACGGGGTGAGGGAA
GGGAGAAGTATGGATGGAAGCTGAGAATGGAAGGACTCAGACTCTCCTGCTGACAAATGA
ACTTGTGGCAACTATTTCCGAGGTAATTCAAATGCTAATGAGCCACTGTTATTTTCTGCC
TCTGCAGATTCTCGGCATCTCATTTGAATGTCTCCCGATAGCTCTCCTCCACACGCCAGG
CGCCCCGGTAGATGTCAAGTTGATTTGAATTTCCATGCCACATCCATCTCCCAAGACACT
CTTGCCTCGTTTCAGTCGTCCACTTCTTTAAAAACCAAATGACTTTAAACCTCATTCATC
TATTCTCGGTTTTCTGGTAGCCACCTTCACCGCCAAGTCTATCTTCCCTGTCGCCTTCCC
CTTATAAACCTTGGTTTTCTCGCACCCGCCCTGATCCCCCTTCACCATCTTTACAAGGAC
GAGTAACGCGCATCCCCGTTTCTTCTTTATACAATATCCTATTGTCACTGCCTACAAAGA
TACTCCGGCGGTGGGCAATCTCCATTCCAAAACTTTCTCTTTCTTTCTCTTCATCTTTCT
CTCTCT-TGGATGCTTCTGTCTATT
>MY5127_Hexurella_WhetstoneMtns_FrenchJoeCyn
------------------------------------------------------------
------------------------------------------------------------
------------------------------------------------------------
------------------------------------------------------------
------------------------------------------------------------
------------------------------------------------------------
AACCCCCATTTCGTTCCTTTAGATTCGGCGAGAAGCGAGATAAAGGACGGGGTGAGGGAA
GGGAGAAGTATGGATGGAAGCTGAGAATGGAAAGACTCAGACTCTCC-GCTGACAAATGA
ACTTGTGGCAACTATTTCCGAGGTAATTCAAATGCTAATGAGC--CTGTTATTTTCTGCC
TCTGCA-ATTCTCGGCATCTCATTTGAATGTCTCCCGATAGCTCTCCTCCACAAG-CAGG
CGCCCCGGTAGATGTCAAGTTGATTTGAAT------------------------------
------------------------------AAAACCAAATGACTTTAAACCTCATTCATC
TATTCTCGGT--------------------------------------------------
------------------------------------------------------------
------------------------------------------------------------
------------------------------------------------------------
-------------------------
>MY5128_Hexurella_WhetstoneMtns_FrenchJoeCyn
------------------------------------------------------------
------------------------------------------------------------
------------------------------------------------------------
------------------------------------------------------------
------------------------------------------------------------
------------------------------------------------------------
-----------------TTTAGATTCGGCGAGAAGCGAGATAAAGGACGGGGTGAGGGAA
GGGAGAAGTATGGATGGAAGCTGAGAATGGAAGGACTCAGACTCTCCTGCTGACAAATGA
ACTTGTGGCAACTATTTCCGAGGTAATTCAAATGCTAATGAGCCACTGTTATTTTCTGCC
TCTGCAGATTCTCGGCATCTCATTTGAATGTCTCCCGATAGCTCTCCTCCACACGCCAGG
CGCCCCGGTAGATGTCAAGTTGATTTGAATTTCA--------------------------
-------------------------------------------------------TG---
------------------------------------------------------------
------------------------------------------------------------
------------------------------------------------------------
------------------------------------------------------------
-------------------------
>MY5131_Hexurella_PedregosaMtns_PruneCyn
CATTAACGAGTTGATCGTAACCCGAAAAAATTTCATTCACATTATCAAGTAACCAAATGT
AAACTCTTCCGGGAGATCATTGTCCTTTTTTTTGTACTACCATGGCCGTGAAACTTTACT
CTGATTAGGCAGTATCTTAAACGGCAGTGAAATGTACCCATGCGTGGTAAAAGCAGCAGT
GATCATGAGCCTGAAAGTTCAAGGAGAGTGG--------AAATGGGATGGGTGTGACACA
GCAAAGCGACTGAGCTGGGGTCACCGACAATGAAATCGGATCGCCTATGAACCAGAAAGA
GAAGATTGAAAAGGATGAGATGAAAGATGTGCGGATGAGAAAAGAGGAGTACGAAGAGCA
AGCCCCCATTTCGTTCCTTTAGATTCGGCGAGAAGCGAGATAAAGGACGGGGTGAGGGAA
GGGAGAAGTATGGACGGAAGCTGAGAATGGAAGGACTCAGACTCTCCTGCTGACAAATGA
ACTTGTGGCAACTATTTCCGAGGTAATTCAAATGCTAATGAGCCACTGTTATTTTCTGCC
TCTGCAGATTCTCGGCATCTCATCTGAATGTCTCCCGATAGCTCTCCTCCACACGCCAGG
CGCCCCGGTAGATGTCAAGTTGATTTGAATTTCCATGCCACATCCATCTCCCAAGACACT
CTTGCCTCGTTTCAGTCGTCCACTTCTTTAAAAACCAAATGAGTTTAAACCTCATTCATC
TATTCTCGGTTTTCTGGTAGCCACCTTCACCGCCAAGTCTATCTTCC-------------
------------------------------------------------------------
------------------------------------------------------------
------------------------------------------------------------
-------------------------
>MY5132_Hexurella_PedregosaMtns_PruneCyn
------------------------------------------------------------
------------------------------------------------------------
-------------------------------ATGTACCCATGCGTGGTAAAAGCAGCAGT
GATCATGAGCCTGAAAGTTCAAGGAGGGTGGGAGGGTGGAAATGGGATGGGTGTGACACA
GCAAAGCGACTGAGCTGGGGTCACCGACAATGAAATCGGATCGCCTATGAACCAGAAAGA
GAAGATTGAAAAGGATGAGATGAAAGATGTGCGGATGAGAAAAGAGGAGTACGAAGAGCA
AACCCCCATTTCGTTCCTTTAGATTCGGCGAGAAGCGAGATAAGGGACGGGGTGAGGGAA
GGGAGAAGTATGGACGGAAGATGAGAATGGAAGGACTCAGACTCTCCTGCTGACAAATGA
ACTTGTGGCAACTATTTCCGAGGTAATTCAAATGCTAATGAGCCACTGTTATTTTCTGCC
TCTGCAGATTCTCGGCATCTCATCTGAATGTCTCCCGATAGCTCTCCTCCACACGCCAGG
CGCCCCGGTAGATGTCAAGTTGATTTGAATTTCCATGCCACATCCATCTCCCAAGACACT
CTTGCCTCGTTTCAGTCGTCCACTTCTTTAAAAACCAAATGACTTTAAACCTCATTCATC
TATTCTCGGTTTTCTGGTAGCCACCTTCACCGCCAAGTCTATCTTCCGTGTCGCCTTCCC
CTTATAAACCTTGGTTTTCTCGCACCCGCCCTGATCCCCCTTCACCATCTTTACAAGGAC
GAGTAACGCGCATCCCCGTTTCTTCTTTATACAATATCCTATTGTCACTGCCTACAAAGA
TACTCCGGCGGTGGGCAATCTCCATTCCAAAACTTTCTCTTTCTTTCTCTTCATCTTTCT
CTCTCTCTGGATGCTTCTGTCTATT
>MY5136_Hexurella_MiddlemarchCyn
CATTAACGAGTTGATCGTAACCAGAAAAAATTTCATTCACATTATCAAGTAACCAAATGT
AAACTCTTCCGGGAGATCATTGTCCTTTTTTTTGTACTACCATGGCCGTGAAACTTTACT
CTGATTAGGCAGTATCTTAAACGGCAGTGAAATGTACCCATGCGTGGTAAAAGCAGCAGT
GATCATGAGCCTGAAAGTTCAAGGAGGGTGGGAGGGTGGAAATGGGATGGGTGTGACACA
GCAAAGCGACTGAGCTGGGGTCACCGACAATGAAATCGGATCGCCTATGAACCAGAAAGA
GAAGATTGAAAAGGATGAGATGAAAGATGTGCGGATGAGAAAAGAGGAGTACGAAGAGCA
AACCCCCATTTCGTTCCTTTAGATTCGGCGAGAAGCGAGATAAAGGACGGGGTGAGGGAA
GGGAGAAGTATGGATGGAAGCTGAGAATGGAAGGACTCAGACTCTCCTGCTGACAAATGA
ACTTGTGGCAACTATTTCCGAGGTAATTCAAATGCTAATGAGCCACTGTTATTTTCTGCC
TCTGCAGATTCTCGGCATCTCATTTGAATGTCTCCCGATAGCTCTCCTCCACACGCCAGG
CGCCCCGGTAGATGTCAAGTTGATTTGAATTTCCATGCCACATCCATCTCCCAAGACACT
CTTGCCTCGTTTCAGTCGTCCACTTCTTTAAAAACCAAATGACTTTAAACCTCATTCATC
TATTCTCGGTTTTCTGGTAGCCACCTTCACCGCCAAGTCTATCTTCCCTGTCGCCTTCCC
CTTATAAACCTTGGTTTTCTCGCACCCGCCCTGATCCCCCTTCACCATCTTTACAAGGAC
GAGTAACGCGCATCCCCGTTTCTTCTTTATACAATATCCTATTGTCACTGCCTACAAAGA
TACTCCGGCGGTGGGCAATCTCCATTCCAAAACTTTCTCTTTCTTTCTCTTCATCTTTCT
CTCTCTCTGGATGCTTCTGTCTATT
>MY5147_Hexurella_DragoonMtns_NF_345A
--------------------------AAAATTTCATTCACATTATCAAGTAACCAAATGT
AAACTCTTCCGGGAGATCATTGTCCTTTTTTTTGTACTACCATGGCCGTGAAACTTTACT
CTGATTAGGCAGTATCTTAAACGGCAGTGAAATGTACCCATGCGTGGTAAAAGCAGCAGT
GATCATGAGCCTGAAAGTTCAAGGAGGGTGGGAGGGTGGAAATGGGATGGGTGTGACACA
GCAAAGCGACTGAGCTGGGGTCACCGACAATGAAATCGGATCGCCTATGAACCAGAAAGA
GAAGATTGAAAAGGATGAGATGAAAGATGTGCGGATGAGAAAAGAGGAGTACGAAGAGCA
AACCCCCATTTCGTTCCTTTAGATTCGGCGAGAAGCGAGATAAAGGACGGGGTGAGGGAA
GGGAGAAGTATGGATGGAAGCTGAGAATGGAAGGACTCAGACTCTCCTGCTGACAAATGA
ACTTGTGGCAACTATTTCCGAGGTAATTCAAATGCTAATGAGCCACTGTTATTTTCTGCC
TCTGCAGATTCTCGGCATCTCATTTGAATGTCTCCCGATAGCTCTCCTCCACACGCCGGG
CGCCCCGGTAGATGTCAAGTTGATTTGAATTTCCATGCCACATCCATCTCCCAAGACACT
CTTGCCTCGTTTCAGTCGTCCACTTCTTTAAAAACCAAATGACTTTAAACCTCATTCATC
TATTCTCGGTTTTCTGGTAGCCACCTTCACCGCCAAGTCTATCTTCCCTGTCGCCTTCCC
CTTATAAACCTTGGTTTTCTCGCACCCGCCCTGATCCCCCTTCACCATCTTTACAAGGAC
GAGTAACGCGCATCCCCGTTTCTTCTTTATACAATATCCTATTGTCACTGCCTACAAAGA
TACTCCGGCGGTGGGCAATCTCCATTCCAAAACTTTCTCTTTCTTTCTCTTCATCTTTCT
CTCTCTCTGGATGCTTCTGTCTATT
>MY5152_Hexurella_WhetstoneMtns_ApacheCyn
------------------------------------------------------------
---------------------------TTTTTTGTACTACCAT-GCCGTGAAACTTTACT
CTGATTAGGCAGTATCTTAAACGGCAGTGAAATGTACCCATGCGTGGTAAAAGCAGCAGT
GATCATGAGCCTGAAAGTTCCAGGAGGGTGGGAGGGTGGAAATGGGATGGGTGTGACACA
GCAAAGCGACTGAGCTGGGGTCACCGACAATGAAATCGGATCGCCTATGAACCAGAAAGA
GAAGATTGAAAAGGATGAGATGAAAGATGTGCGGATGAGAAAAGAGGAGTACGAAGAGCA
AACCCCCATTTCGTTCCTTTAGATTCGGCGAGAAGCGAGATAAAGGACGGGGTGAGGGAA
GGGAGAAGTATGGATGGAAGCTGAGAATGGAAGGACTCAGACTCTCCTGCTGACAAATGA
ACTTGTGGCAACTATTTCCGAGGTAATTCAAATGCTAATGAGCCACTGTTATTTTCTGCC
TCTGCAGATTCTCGGCATCTCATTTGAATGTCTCCCGATAGCTCTCCTCCACACGCCAGG
CGCCCCGGTAGATGTCAAGTTGATTTGAATTTCCATGCCACATCCATCTCCCAAGACACT
CTTGCCTCGTTTCAGTCGTCCACTTCTTTAAAAACCAAATGACTTTAAACCTCATTCATC
TATTCTCGGTTTTCTGGTAGCCACCTTCACCGCCAAGTCTATCTTCCCTGTCGCCTTCCC
CTTATAAACCTCGGTTTTCTCGCACCCGCCCTGATCCCCCTTCACCATCTTTACAAGGAC
GAGTAACGCGCATCCCCGTTTCTTCTTTATACAATATCCTATTGTCACTGCCTACAAAGA
TACTCCGGCGGTGGGCAATCTCCATTCCAAAACTTTCTCTTTCTTTCTCTTCATCTTTCT
CTC----------------------
>MY5154_Hexurella_SantaRitaMtns_AdobeCyn
----------------------------------------GTTATCAAGTAACCAAATGT
AAACTCTTCCGGGAGATCATTGTCCT-TTTTTTGTAGTACCATGGCCGTGAAACTTTACT
CTGATTAGGCAGTATCTTAAACGGCCGTGAAATGTACCCATGCGTGGTAAAAGCAGCAGT
GATCATGAGCCTGAAAGTTCAAGGAGGGTGGGAGGGTGGAAATGGGATGGGTGTGACACA
GCAAAGCGACTGAGCTGGGGTCACCGACAATGAAATCGGATCGCCTATGAACCAGAAAGA
GAAGATTGAAAAGGATGAGATGAAAGATGTGCGGATGAGAAAAGAGGAGTACGAAGAGCA
AACCCCCATTTCGTTCCTTTAGATTCGGCGAGAAGCGAGATAAAGGACGGGGTGAGGGAA
GGGAGAAGTATGGATGGAAGCTGAGAATGGAAGGACTCAGACTCTCCTGCTGACAAATGA
ACTTGTGGCAACTATTTCCGAGGTAATTCAAATGCTAATGAGCCACTGTTATTTTCTGCC
TCTGCAGATTCTCGGCATCTCATTTGAATGTCTCCCGATAGCTCTCCTCCACACGCCAGG
CGCCCCGGTAGATGTCAAGTTGATTTGAATTTCCATGCCACATCCATCTCCCAAGACACT
CTTGCCTCGTTTCAGTCGTCCACTTCTTTAAAAACCAAATGACTTTAAACCTCATTCATC
TATTCTCGGTTTTCTGGTAGCCACCTTCACCGCCAAGTCTATCTTCCCTGTCGCCTTCCC
CTTATAAACCTTGGTTTTCTCGCACCCGCCCTGATCCCCCTTCACCATCTTTACAAGGAC
GAGTAACGCGCATCCCCGTTTCTTCTTTATACAATATCCTATTGTCACTGCCTACAAAGA
TACTCCGGCGGTGGGCAATCTCCATTCCAAAACTTTCTCTTTCTTTCTCTTCATCTTTCT
CTCTCTCTGGATGCTTCTGTCCATT
>MY5157_Hexurella_SantaCatalinaMtns_Redington
-------------------ACCCGAAAAAATTTCATTCACATTATCAAGTAACCAAATGC
AAACTCTTCCGGGAGCTCATTGTCCTTTTTTTCGTACTACCATGGCCGTGAAACTTTACT
CTGATTAGGCAGTATCTTAAACGGCAGTGAAATGTACTCATGCGTGGTAAAAGCAGCAGT
GATCATGAGCCTGAAAGTTCAAGGAGGATGGGAGGGTGGAAATGGGATGGGTGTGACACA
GCAAAGCGACTGAGCTGGGGTCACCGACAATGAAATCGGATCGCCTATGAACCAGAAAGA
GAAGATTGAAAAGGATGAGATGAAAGATGTGCGGATGAGAAAAGAGGAGTACGAAGAGCA
AACCCCCATTTCGTTCCTTTAGATTCGGCGAGAAGCGAGATAAAGGACGGGGTGAGGGAA
GGGAGAAGTATGGATGGAAGCTGAGAATGGAGGGACTCAGACTCTCCTGCTGACAAATGA
ACTTGTGGCAACTATTTCCGAGGTAATTCAAATGCTAATGAGCCACTGTTATTTTCTGCC
TCTGCAGATTCTCGGCATCTCATTTGAATGTCTCCCGATAGCTCTCCTCCACACGCCAGG
CGCCCCGGTAGATGTCAAGTTGATTTGAATTTCCATGCCACATCCATCTCCCAAGACACT
CTTGCCTCGTTTCAGTCGTCCACTTCTTTAAAAACCAAATGACTTTAAACCTCATTCATC
TATTCTCGGTTTTCTGGTAGCCACCTTCACCGCCAAGTCTATCTTCCCTGTCGCCTTCCC
CTTATAAACCTTGGTTTTCTCGCACCCGCCCTGATCCCCCTTCACCATCTTTACAAGGAC
GAGTAACGCGCATCCCCGTTTCTTCTTTATACAATATCCTATTGTCACTGCCTACAAAGA
TACTCCGGCGGTGGG----CTCCATT----------------------------------
-------------------------
>MY5164_Hrupicola_Temecula
CATTAGCGGGTTGATCGTAACCTGAAAAAATTTCATTCACATTATCAAGTAACCGAATGT
AAACTCTTTCGGAAGAGCATTGTCGTTTCTTTTGTACTGCCATGGCCGTGAAACTTTACT
TTGATTAGGCAGTATCTTAAACAGCAGTGAAATGCACCCATGCGTGGTAAAAGCAGCAGT
GATCATGAGCCTGAAAGTTATAGGAGGGTGG--GGGTGGAAATGGGATGGGTGTGACATA
GCAAAGCGACTGAGTTGGGGTCACCGACAATGAAATCGGATCGTCCATGAACCAGAAAGA
GAAGATTGAAAAGGATGAGATGAAAGATGTGCGGATGAGAAAAGAGGAGTACGAAGAGCA
AACCCCCATTTCGTTCCTTTAGATTCGGTGAGAAGCGAGATAAAGGACGGGGTGAGGGAA
GGGAGAAGTATGGATGGAAGCTGAGAATGGAAGGACTCAGACTCTCCTGCTGACAAATGA
ACTTGTGGCAACTATTTCCGAGGTAATTCAAATGCTAATGAGCCACTGTTATTTTCTGCC
TCTGCAGATTCTCGGCATCTCATTTGAATGTCTCCCGATAGCTCTCCTCCACACGCCAGG
CGCCCCGGTAGATGTCAAGTTGATTTGAATTTCCATGCCACATCCATCTCCCAAGACACT
CTTGCCTCGTTTCAGTCGTCCACTTCTTTAAAAACCAAATGACTTTAAACCTCATTCATC
TATTCTCGGTTTTCTGGTAGCCACCTTCACCGCCAAGTCTATCTTCCCTGTCGCCTTCCC
CTTATAAACCTTGGTTTTCTCGCACCCGCCCTGATCCCCCTTCACCATCCTTACAAGGAC
GAGTAACGCGCATCCCCGTTTCTTCTTTATACAATATCCTATTGTCACTGCCTACAAAGA
TACTCCGGCGGTGGGCAATCTCCATTCCAAAACTTTCTCTTTCTTTCTCTTCATCTTTCT
CTCTCTCTGGATGCTTCTGTCTATT
>MY5165_Hrupicola_Temecula
CATTAGCGGGTTGATCGTAACCTGAAAAAATTTCATTCACATTATCAAGTAACCGAATGT
GAACTCTTTCGGAAGAGCATTGTCGTTTCTTTTGTACTGCCATGGCCGTGAAACTTTACT
TTGATTAGGCAGTATCTTAAACAGCAGTGAAATGCACCCATGCGTGGTAAAAGCAGCAGT
GATCATGAGCCTGAAAGTTATAGGAGGGTGG--GGGTGGAAATGGGATGGGTGTGACATA
GCAAAGCGACTGAGTTGGGGTCACCGACAATGAAATCGGATCGTCTATGAACCAGAAAGA
GAAGATTGAAAAGGATGAGATGAAAGATGTGCGGATGAGAAAAGAGGAGTACGAAGAGCA
AACCCCCATTTCGTTCCTTTAGATTCGGTGAGAAGCGAGATAAAGGACGGGGTGAGGGAA
GGGAGAAGTATGGATGGAAGCTGAGAATGGAAGGACTCAGACTCTCCTGCTGACAAATGA
ACTTGTGGCAACTATTTCCGAGGTAATTCAAATGCTAATGAGCCACTGTTATTTTCTGCC
TCTGCAGATTCTCGGCATCTCATTTGAATGTCTCCCGATAGCTCTCCTCCACACGCCAGG
CGCCCCGGTAGATGTCAAGTTGATTTGAATTTCCATGCCACATCCATCTCCCAAGACACT
CTTGCCTCGTTTCAGTCGTCCACTTCTTTAAAAACCAAATGACTTTAAACCTCATTCATC
TATTCTCGGTTTTCTGGTAGCCACCTTCACCGCCAAGTCTATCTTCCCTGTCGCCTTCCC
CTTATAAACCTTGGTTTTCTCGCACCCGCCCTGATCCCCCTTCACCATCCTTACAAGGAC
GAGTAACGCGCATCCCCGTTTCTTCTTTATACAATATCCTATTGTCACTGCCTACAAAGA
TACTCCGGCGGTGGGCAATCTCCATTCCAAAACTTTCTCTTTCTTTCTCTTCATCTTTCT
CTCTCTCTGGATGCTTCTGTCTATT
>MY5175_Hapachea_HarshawRd_PatagoniaMtns
CATTAACGGGTTGATCGTAACCCGAAAAAATTTCCTTCACATTATCAAGTAACCAAATGT
AAACTCTTTCGGCAGATCATTGTCCT-TTTTTTGTACTACCATAGCCATGAAACTTTACT
CTGATTAGGCAGTATCTTAAACGGCAGTGAAATGTAACGATGCGTGGTAAAAGCAGCAGT
GATCATGAGCCTGAAAGTTCAAGGAGGGTGGGAGGGTGGAAATGGGATGGGTGTGACACA
GCAAAGCGACTGAGCTGGGGTCACCGACAATGAAATCGGATCGCCTATGAACCAGAAAGA
GAAGATTGAAAAGGATGAGATGAAAGATGTGCGGATGAGAAAAGAGGAGTACGAAGAGCA
AACCCCCATTTCGTTCCTTTAGATTCGGCGAGAAGCGAGATAAAGGACGGGGTGAGGGAA
GGGAGAAGTATGGATGGAAGCTGAGAATGGAAGGACTCAGACTCTCCTGCTGACAAATGA
ACTTGTGGCAACTATTTCCGAGGTAATTCAAATGCTAATGAGCCACTGTTATTTTCTGCC
TCTGCAGATTCTCGGCATCTCATTTGAATGTCTCCCGATAGCTCTCCTCCACACGCCAGG
CGCCCCGGTAGATGTCAAGTTGATTTGAATTTCCATGCCACATCCATCTCCCAAGACACT
CTTGCCTCGTTTCAGTCGTCCACTTCTTTAAAAACCAAATGACTTTAAACCTCATTCATC
TATTCTCGGTTTTCTGGTAGCCACCTTCACCGCCAAGTCTATCTTCCCTGTCGCCTTCCC
CTTATAAACCTTGGTTTTCTCGCACCCGCCCTGATCCCCCTTCACCATCTTTACAAGGAC
GAGTAACGCGCATCCCCGTTTCTTCTTTATACAATATCCTATTGTCACTGCCTACAAAGA
TACTCCGGCGGCGGGCAATCTCCATTCCAAAACTTTCTCTTTCTTTCTCTTCATCTTTCT
CTCTCTCTGGATGCTTCTGTCTATT
>MY5180_Hapachea_MustrangPk_MustangMtns
CATTAACGAGTTGATCGTAACCCGAAAAAATTTCATTCACATTATCAAGTAACCAAATGT
AAACTCTTCCGGGAGATCATTGTCCTTTTTTTTGTACTACCATGGCCGTGAAACTTTACT
CTGATTAGGCAGTATCTTAAACGGCAGTGAAATGTACCCATGCGTGGTAAAAGCAGCAGT
GATCATGAGCCTGAAAGTTCAAGGAGGGTGGGAGGGTGGAAATGGGATGGGTGTGACACA
GCAAAGCGACTGAGCTGGGGTCACCGACAATGAAATCGGATCGCCTATGAACCAGAAAGA
GAAGATTGAAAAGGATGAGATGAAAGATGTGCGGATGAGAAAAGAGGAGTACGAAGAGCA
AACCCCCATTTCGTTCCTTTAGATTCGGCGAGAAGCGAGATAAAGGACGGGGTGAGGGAA
GGGAGAAGTATGGATGGAAGCTGAGAATGGAAGGACTCAGACTCTCCTGCTGACAAATGA
ACTTGTGGCAACTATTTCCGAGGTAATTCAAATGCTAATGAGCCACTGTTATTTTCTGCC
TCTGCAGATTCTCGGCATCTCATTTGAATGTCTCCCGATAGCTCTCCTCCACACGCCAGG
CGCCCCGGTAGATGTCAAGTTGATTTGAATTTCCATGCCACATCCATCTCCCAAGACACT
CTTGCCTCGTTTCAGTCGTCCACTTCTTTAAAAACCAAATGACTTTAAACCTCATTCATC
TATTCTCGGTTTTCTGGTAGCCACCTTCACCGCCAAGTCTATCTTCCCTGTCGCCTTCCC
CTTATAAACCTTGGTTTTCTCGCACCCGCCCTGATCCCCCTTCACCATCTTTACAAGGAC
GAGTAACGCGCATCCCCGTTTCTTCTTTATACAATATCCTATTGTCACTGCCTACAAAGA
TACTCCGGCGGTGGGCAATCTCCATTCCAAAACTTTCTCTTTCTTTCTCTTCATCTTTCT
CTCTCTCTGGATGCTTCTGTCTATT
>MY5181_Hapachea_MustrangPk_MustangMtns
CATTAACGAGTTGATCGTAACCCGAAAAAATTTCATTCACATTATCAAGTAACCAAATGT
AAACTCTTCCGGGAGATCATTGTCCTTTTTTTTGTACTACCATGGCCGTGAAACTTTACT
CTGATTAGGCAGTATCTTAAACGGCAGTGAAATGTACCCATGCGTGGTAAAAGCAGCAGT
GATCATGAGCCTGAAAGTTCAAGGAGGGTGGGAGGGTGGAAATGGGATGGGTGTGACACA
GCAAAGCGACTGAGCTGGGGTCACCGACAATGAAATCGGATCGCCTATGAACCAGAAAGA
GAAGATTGAAAAGGATGAGATGAAAGATGTGCGGATGAGAAAAGAGGAGTACGAAGAGCA
AACCCCCATTTCGTTCCTTTAGATTCGGCGAGAAGCGAGATAAAGGACGGGGTGAGGGAA
GGGAGAAGTATGGATGGAAGCTGAGAATGGAAGGACTCAGACTCTCCTGCTGACAAATGA
ACTTGTGGCAACTATTTCCGAGGTAATTCAAATGCTAATGAGCCACTGTTATTTTCTGCC
TCTGCAGATTCTCGGCATCTCATTTGAATGTCTCCCGATAGCTCTCCTCCACACGCCAGG
CGCCCCGGTAGATGTCAAGTTGATTTGAATTTCCATGCCACATCCATCTCCCAAGACACT
CTTGCCTCGTTTCAGTCGTCCACTTCTTTAAAAACCAAATGACTTTAAACCTCATTCATC
TATTCTCGGTTTTCTCTTGGCTTATCACGGTATAAAAGCTATATGC---AAAACCTTCCC
TTTTTACACCGTACTTCCTGTGCACTCACTTTTCACTTCCTTTACGGTGCTCACAATAGG
TATTAAATCACAGCGCCATTTCCTTATTAAAAAAAATCAGATTGACA------------A
ATTTCTAAGAGTGCGTATTTTCAATTTCAAAATA----------------TCATTTTTTT
CACCGTAATAACGTACTAATGTATT
>MY5193_Hapachea_HarshawRd_PatagoniaMtns
CATTAACGGGTTGATCGTAACCCGAAAAAATTTCCTTCACATTATCAAGTAACCAAATGT
AAACTCTTTCGGCAGATCATTGTCCTTTTTTTTGTACTACCATAGCCATGAAACTTTACT
CTGATTAGGCAGTATCTTAAACGGCAGTGAAATGTAACGATGCGTGGTAAAAGCAGCAGT
GATCATGAGCCTGAAAGTTCAAGGAGGGTGGGAGGGTGGAAATGGGATGGGTGTGACACA
GCAAAGCGACTGAGCTGGGGTCACCGACAATGAAATCGGATCGCCTATGAACCAGAAAGA
GAAGATTGAAAAGGATGAGATGAAAGATGTGCGGATGAGAAAAGAGGAGTACGAAGAGCA
AACCCCCATTTCGTTCCTTTAGATTCGGCGAGAAGCGAGATAAAGGACGGGGTGAGGGAA
GGGAGAAGTATGGATGGAAGCTGAGAATGGAAGGACTCAGACTCTCCTGCTGACAAATGA
ACTTGTGGCAACTATTTCCGAGGTAATTCAAATGCTAATGAGCCACTGTTATTTTCTGCC
TCTGCAGATTCTCGGCATCTCATTTGAATGTCTCCCGATAGCTCTCCTCCACACGCCAGG
CACCCCGGTAGATGTCAAGTTGATTTGAATTTCCATGCCACATCCATCTCCCAAGACACT
CTTGCCTCGTTTCAGTCGTCCACTTCTTTAAAAACCAAATGACTTTAAACCTCATTCATC
TATTCTCGGTTTTCTGGTAGCCACCTTCACCGCCAAGTCTATCTTCCCTGTCGCCTTCCC
CTTATAAACCTTGGTTTTCTCGCACCCGCCCTGATCCCCCTTCACCATCTTTACAAGGAC
GAGTAACGCGCATCCCCGTTTCTTCTTTATACAATATCCTATTGTCACTGCCTACAAAGA
TACTCCGGCGGCGGGCAATCTCCATTCCAAAACTTTCTCTTTCTTTCTCTTCATCTTTCT
CTCTCTCTGGATGCTTCTGTCTATT
>MY5194_Hapachea_Ordsummit_MtOrd
CATTAACGGGTTGATCGAAACCCGGAAAAATTTCATTCACATTATCGAGTAACCAAATGC
AAACTCTTCCGGGAGAGCATTTTCCTTTTTTTTGTACTGCCATGGCCGTGAAACTTTACT
CTGATTAGGAAGTATCTTAAACGGCAGTGAAATGTACCCATGCGTGGTAAAAGCAGCAGT
GATCATGAGCCTGAAAGTTCGAGGAGGGTGGGAGGGTGGAAATGGGATGGGTGTGACATA
GCAAAGCGACTGAGTTGGGGTCACCGACAATGAAATCGGATCGCCTATGAACCAGAAAGA
GAAGATTGAAAAGGATGAGATGAAAGATGTGCGGATGAGAAAAGAGGAGTACGAAGAGCA
AACCCCCATTTCGTTCCTTTAGATTCGGCGAGAAGCGAGATAAAGGACGGGGTGAGGGAA
GGGAGAAGTATGGATGGAAGCTGAGAATGGAAGGACTCAGACTCTCCTGCTGACAAATGA
ACTTGTGGCAACTATTTCCGAGGTAATTCAAATGCTAATGAGCCACTGTTATTTTCTGCC
TCTGCAGATTCTCGGCATCTCATTTGAATGTCTCCCGATAGCTCTCCTCCACACGCCAGG
CGCCCCGGTAGATGTCAAGTTGATTTGAATTTCCATGCCACATCCATCTCCCAAGACACT
CTTGCCTCGTTTCAGTCGTCCACTTCTTTAAAAACCAAATGACTTTAAACCTCATTCATC
TATTCTCGGTTTTCTGGTAGCCACCTTCACCGCCAAGTCTATCTTCCCTGTCGCCTTCCC
CTTATAAACCTTGGTTTTCTCGCACCCGCCCTGATCCCCCTTCACCATCTTTACAAGGAC
GAGTAACGCGCATCCCCGTTTCTTCTTTATACAATATCCTATTGTCACTGCCTACAAAGA
TACTCCGGCGGTGGGCAATCTCCATTCCAAAACTTTCTCTTTCTTTCTCTTCATCTTTCT
CTCTCTCTGGATGCTTCTGTCTATT
>MY5195_Hapachea_Ordsummit_MtOrd
CATTAACGG-------------------AATTTCATTCACATTATCGAGTAACCAAATGC
AAACTCTTCCGGGAGAGCATTGTCCTTTTTTTTGTATTGCCATGGCCGTGAAACTTTACT
CTGATTAGGCAGTATCTTAAACGGCAGTGAAATGTACCCATGCGTGGTAAAAGCAGCAGT
GATCATGAGCCTGAAAGTTCGAGGAGGGTGGGAGGGTGGAAATGGGATGGGTGTGACATA
GCAAAGCGACTGAGTTGGGGTCACCGACAATGAAATCGGATCGCCTATGAACCAGAAAGA
GAAGATTGAAAAGGATGAGATGAAAGATGTGCGGATGAGAAAAGAGGAGTACGAAGAGCA
AACCCCCATTTCGTTCCTTTAGATTCGGCGAGAAGCGAGATAAAGGACGGGGTGAGGGAA
GGGAGAAGTATGGATGGAAGCTGAGAATGGAAGGACTCAGACTCTCCTGCTGACAAATGA
ACTTGTGGCAACTATTTCCGAGGTAATTCAAATGCTAATGAGCCACTGTTATTTTCTGCC
TCTGCAGATTCTCGGCATCTCATTTGAATGTCTCCCGATAGCTCTCCTCCACACGCCAGG
CGCCCCGGTAGATGTCAAGTTGATTTGAATTTCCATGCCACATCCATCTCCCAAGACACT
CTTGCCTCGTTTCAGTCGTCCACTTCTTTAAAAACCAAATGACTTTAAACCTCATTCATC
TATTCTCGGTTTTCTGGTAGCCACCTTCACCGCCAAGTCTATCTTCCCTGTCGCCTTCCC
CTTATAAACCTTGGTTTTCTCGCACCCGCCCTGATCCCCCTTCACCATCTTTACAAGGAC
GAGTAACGCGCATCCCCGTTTCTTCTTTATACAATATCCTATTGTCACTGCCTACAAAGA
TACTCCGGCGGTGGGCAATCTCCATTCCAAAACTTTCTCTTTCTTTCTCTTC--------
-------------------------
>MY5266_Hencina_CerroBolla
CATTAGCGGGTTGATCGTAACCAGAAAAAATTTCATTCATATTATCAAGTAACCAAATGT
AAACTCTTCCGGAAGAGCATTGTCATTTCTTTCGTACTGCCATGGCCCTGAAACTTTACT
CTGATTAGGCAGTATCTTAAACAGCAGTGAAATGTACCGATGCGTGGTAAAAGCAGCAGT
GATCATGAGCCTGAAAGTTATAGGAGGGTGG--GGGTTTAAATGGGATGGGTGTGACATA
GCAAAGCGACTGAGTTGGGGTCACCGACAATGAAATCGGATCGTCTATGAACCAGAAAGA
GAAGATTGAAAAGGATGAGATGAAAGATGTGCGGATGAGAAAAGAGGAGTACGAAGAGCA
AACCCCCATTTCGTTCCTTTAGATTCGGTGAGAAGCGAGATAAAGGACGGGGTGAGGGAA
GGGAGAAGTATGGATGGAAGCTGAGAATGGAAGGACTCAGACTCTCCTGCTGACAAATGA
ACTTGTGGCAACTATTTCCGAGGTAATTCAAATGCTAATGAGCCACTGTTATTTTCTGCC
TCTGCAGATTCTCGGCATCTCATTTGAATGTCTCCCGATAGCTCTCCTCCACACGCCAGG
CGCCCCGGTAGATGTCAAGTTGATTTGAATTTCCATGCCACATCCATCTCCCAAGACACT
CTTGCCTCGTTTCAGTCGTCCACTTCTTTAAAAACCAAATGACTTTAAACCTCATTCATC
TATTCTCGGTTTTCTGGTAGCCACCTTCACCGCCAAGTCTATCTTCCCTGTCGCCTTCCC
CTTATAAACCTTGGTTTTCTCGCACCCGCCCTGATCCCCCTTCACCATCCTTACAAGGAC
GAGTAACGCGCATCCCCGTTTCTTCTTTATACAATATCCTATTGTCACTGCCTACAAAGA
TACTCCGGCGGTGGGCAATCTCCATTCCAAAACTTTCTCTTTCTTTCTCTTCATCTTTCT
CTCTCTCTGGATGCTTCTGTCTATT
>MY5267_Hencina_CerroBolla
CATTAGCGGGTTGATCGTAACCAGAAAAAATTTCATTCATATTATCAAGTAACCAAATGT
AAACTCTTCCGGAAGAGCATTGTCGTTTCTTTCGTACTGCCATGGCCCTGAAACTTTACT
CTGATTAGGCAGTATCTTAAACAGCAGTGAAATGTACCGATGCGTGGTAAAAGCAGCAGT
GATCATGAGCCTGAAAGTTATAGGAGGGTGG--GGGTTTAAATGGGATGGGTGTGACATA
GCAAAGCGACTGAGTTGGGGTCACCGACAATGAAATCGGATCGTCTATGAACCAGAAAGA
GAAGATTGAAAAGGATGAGATGAAAGATGTGCGGATGAGAAAAGAGGAGTACGAAGAGCA
AACCCCCATTTCGTTCCTTTAGATTCGGTGAGAAGCGAGATAAAGGACGGGGTGAGGGAA
GGGAGAAGTATGGATGGAAGCTGAGAATGGAAGGACTCAGACTCTCCTGCTGACAAATGA
ACTTGTGGCAACTATTTCCGAGGTAATTCAAATGCTAATGAGCCACTGTTATTTTCTGCC
TCTGCAGATTCTCGGCATCTCATTTGAATGTCTCCCGATAGCTCTCCTCCACACGCCAGG
CGCCCCGGTAGATGTCAAGTTGATTTGAATTTCCATGCCACATCCATCTCCCAAGACACT
CTTGCCTCGTTTCAGTCGTCCACTTCTTTAAAAACCAAATGACTTTAAACCTCATTCATC
TATTCTCGGTTTTCTGGTAGCCACCTTCACCGCCAAGTCTATCTTCCCTGTCGCCTTCCC
CTTATAAACCTTGGTTTTCTCGCACCCGCCCTGATCCCCCTTCACCATCCTTACAAGGAC
GAGTAACGCGCATCCCCGTTTCTTCTTTATACAATATCCTATTGTCACTGCCTACAAAGA
TACTCCGGCGGTGGGCAATCTCCATTCCAAAACTTTCTCTTTCTTTCTCTTCATCTTTCT
CTCTCTCTGGATGCTTCTGTCTATT
>MY5269_Hexurella_GuadalupeValley
CATTAGCGGGTTAATCGTAACCTGAAAAAATTTCCTTCATATTATCAAGTAACCAAATGT
AAACTCTTCCGAAGGAGCATTGTCGTTTCTTTTGTACTGCCATGGCCCTGAAACTTTACT
CTGATTAGGCAGTATCTTAAACAGCAGTGAAATGTACCGATGCGTGGTAAAAGCAGCAGT
GATCATGAGCCTGAAAGTTATAGGAGGGTGG--GGGTTTAAATGGGATGGGTGTGACATA
GCAAAGCGACTGAGTTGGGGTCACCGACAATGAAATCGGATCGTCTATGAACCAGAAAGA
GAAGATTGAAAAGGATGAGATGAAAGATGTGCGGATGAGAAAAGAGGAGTACGAAGAGCA
AACCCCCATTTCGTTCCTTTAGATTCGGTGAGAAGCGAGATAAAGGACGGGGTGAGGGAA
GGGAGAAGTATGGATGGAAGCTGAGAATGGAAGGACTCAGACTCTCCTGCTGACAAATGA
ACTTGTGGCAACTATTTCCGAGGTAATTCAAATGCTAATGAGCCACTGTTATTTTCTGCC
TCTGCAGATTCTCGGCATCTCATTTGAATGTCTCCCGATAGCTCTCCTCCACACGCCAGG
CGCCCCGGTAGATGTCAAGTTGATTTGAATTTCCATGCCACATCCATCTCCCAAGACACT
CTTGCCTCGTTTCAGTCGTCCACTTCTTTAAAAACCAAATGACTTTAAACCTCATTCATC
TATTCTCGGTTTTCTGGTAGCCACCTTCACCGCCAAGTCTATCTTCCCTGTCGCCTTCCC
CTTATAAACCTTGGTTTTCTCGCACCCGCCCTGATCCCCCTTCACCATCCTTACAAGGAC
GAGTAACGCGCATCCCCGTTTCTTCTTTATACAATATCCTATTGTCACTGCCTACAAAGA
TACTCCGGCGGTGGGCAATCTCCATTCCAAAACTTTCTCTTTCTTTCTCTTCATCTTTCT
CTCTCTCTGGATGCTTCTGTCTATT
>MY5271_Hexurella_GuadalupeValley
CATTAGCGGGTTAATCGTAACCTGAAAAAATTTCATTCATATTATCAAGTAACCAAATGT
AAACTCTTCCGAAGGAGCATTGTCGTTTCTTTTGTACTGCCATGGCCCTGAAACTTTACT
CTGATTAGGCAGTATCTTAAACAGCAGTGAAATGTACCGATGCGCGGTAAAAGCAGCAGT
GATCATGAGCCTGAAAGTTATAGGAGGGTGG--GGGTTTAAATGGGATGGGTGTGACATA
GCAAAGCGACTGAGTTGGGGTCACCGACAATGAAATCGGATCGTCTATGAACCAGAAAGA
GAAGATTGAAAAGGATGAGATGAAAGATGTGCGGATGAGAAAAGAGGAGTACGAAGAGCA
AACCCCCATTTCGTTCCTTTAGATTCGGTGAGAAGCGAGATAAAGGACGGGGTGAGGGAA
GGGAGAAGTATGGATGGAAGCTGAGAATGGAAGGACTCAGACTCTCCTGCTGACAAATGA
ACTTGTGGCAACTATTTCCGAGGTAATTCAAATGCTAATGAGCCACTGTTATTTTCTGCC
TCTGCAGATTCTCGGCATCTCATTTGAATGTCTCCCGATAGCTCTCCTCCACACGCCAGG
CGCCCCGGTAGATGTCAAGTTGATTTGAATTTCCATGCCACATCCATCTCCCAAGACACT
CTTGCCTCGTTTCAGTCGTCCACTTCTTTAAAAACCAAATGACTTTAAACCTCATTCATC
TATTCTCGGTTTTCTGGTAGCCACCTTCACCGCCAAGTCTATCTTCCCTGTCGCCTTCCC
CTTATAAACCTTGGTTTTCTCGCACCCGCCCTGATCCCCCTTCACCATCCTTACAAGGAC
GAGTAACGCGCATCCCCGTTTCTTCTTTATACAATATCCTATTGTCACTGCCTACAAAGA
TACTCCGGCGGTGGGCAATCTCCATTCCAAAACTTTCTCTTTCTTTCTCTTCATCTTTCT
CTCTCTCTGGATGCTTCTGTCTATT
>MY5276_Hexurella_SanPedro_Martir
CATTAGCGGGTTGATCGTAACCTGAAAAAATTTCATTCATATTATCAAGTAACCAAACGT
AAACTCTTCCGGAAGAGCATTGTCGTTTCTTTCGTACTGCCATGGCTCTGAAACTTTACT
CTGATTAGGCAGTATCTTAAACAGCAGTGAAATGTACCGATGCGTGGTAAAAGCAGCAGT
GATCATGAGCCTGAAAGTTATAGGAGGGTGG--GGGTTTAAATGGGATGGGTGTGACATA
GCAAAGCGACTGAGTTGGGGTCACCGACAATGAAATCGGATCGTCTATGAGCCAGAAAGA
GAAGATTGAAAAGGATGAGATGAAAGATGTGCGGATGAGAAAAGAGGAGTACGAAGAGCA
AACCCCCATTTCGTTCCTTTAGATTCGGTGAGAAGCGAGATAAAGGACGGGGTGAGGGAA
GGGAGAAGTATGGATGGAAGCTGAGAATGGAAGGACTCAGACTCTCCTGCTGACAAATGA
ACTTGTGGCAACTATTTCCGAGGTAATTCAAATGCTAATGAGCCACTGTTATTTTCTGCC
TCTGCAGATTCTCGGCATCTCATTTGAATGTCTCCCGATAGCTCTCCTCCACACGCCAGG
CGCCCCGGTAGATGTCAAGTTGATTTGAATTTCCATGCCACATCCATCTCCCAAGACACT
CTTGCCTCGTTTCAGTCGTCCACTTCTTTAAAAACCAAATGACTTTAAACCTCATTCATC
TATTCTCGGTTTTCTGGTAGCCACCTTCACCGCCAAGTCTATCTTCCCTGTCGCCTTCCC
CTTATAAACCTTGGTTTTCTCGCACCCGCCCTGATCCCCCTTCACCATCCTTACAAGGAC
GAGTAACGCGCATCCCCGTTTCTTCTTTATACAATATCCTATTGTCACTGCCTACAAAGA
TACTACGGCGGTGGGCAATCTCCATTCCAAAACTTTCTCTTTCTTTCTCTTCATCTTTCT
CTCTCTCTGGATGCTTCTGTCTATT
>MY5277_Hexurella_SanPedro_Martir
CATTAGCGGGTTGATCGTAACCTGAAAAAATTTCATTCATATTATCAAGTAACCAAATGT
AAACTCTTCCGGAAGATCATTGTCGTTTCTTTTGTACTGCCATGGCTCTGAAACTTTACT
CTGATTAGGCAGTATCTTAAACAGCAGTGAAATGTACCGATGCGTGGTAAAAGCAGCAGT
GATCATGAGCCTGAAAGTTATAGGAGGGTGG--GGGTTTAAATGGGATGGGTGTGACATA
GCAAAGCGACTGAGTTGGGGTCACCGACAATGAAATCGGATCGCCTATGAGCCAGAAAGA
GACGATTGAAAAGGATGAGATGAAAGATGTGCGGATGAGAAAAGAGGAGTACGAAGAGCA
AACCCCCATTTCGTTCCTTTAGATTCGGTGAGAAGCGAGATAAAGGACGGGGTGAGGGAA
GGGAGAAGTATGGATGGAAGCTGAGAATGGAAGGACTCAGACTCTCCTGCTGACAAATGA
ACTTGTGGCAACTATTTCCGAGGTAATTCAAATGCTAATGAGCCACTGTTATTTTCTGCC
TCTGCAGATTCTCGGCATCTCATTTGAATGTCTCCCGATAGCTCTCCTCCACACGCCAGG
CGCCCCGGTAGATGTCAAGTTGATTTGAATTTCCATGCCACATCCATCTCCCAAGACACT
CTTGCCTCGTTTCAGTCGTCCACTTCTTTAAAAACCAAATGACTTTAAACCTCATTCATC
TATTCTCGGTTTTCTGGTAGCCACCTTCACCGCCAAGTCTATCTTCCCTGTCGCCTTCCC
CTTATAAACCTTGGTTTTCTCGCACCCGCCCTGATCCCCCTTCACCATCCTTACAAGGAC
GAGTAACGCGCATCCCCGTTTCTTCTTTATACAATATCCTATTGTCACTGCCTACAAAGA
TACTACGGCGGTGGGCAATCTCCATTCCAAAACTTTCTCTTTCTTTCTCTTCATCTTTCT
CTCTCTCTGGATGCTTCTGTCTATT
>MY5280_Hexurella_ArroyoSalado
CATTAGCGGGTTGATCGTAACCTGAAAAAATTTCATTCACATTATCAAGTAACCGAATGT
AAACTCTTCCGGAAGCGCATTGTCGTTTCTTTTGTACTGCCGTGGCCATGAAACTTTACT
CTGATTAGGCAGTATCTTAAACAGCAGTGAAATGTACCGATGCGTGGTAAAAGCAGCAGT
GATCATGAGCCTGAAAGTTATAGGAGGGTGG--GGGTGAAAATGGGATGGGTGTGACATA
GCAAAGCGACTGAGTTGGGGTCACCGACAATGAAATCGGATCGTCTATGAACCAGAAAGA
GAAGATTGAAAAGGATGAGATGAAAGATGCGCGGATGAGAAAAGAGGAGTACGAAGAGCA
AACCCCCATTTCGTTCCTTTAGATTCGGTGAGAAGCGAGATAAAGGACGGGGTGAGGGAA
GAGAGAAGTATGGATGGAAGCTGAGAATGGAAGGACTCAGACTCTCCTGCTGACAAATGA
ACTTGTGGCAACTATTTCCGAGGTAATTCAAATGCTAATGAGCCACTGTTATTTTCTGCC
TCTGCAGATTCTCGGCATCTCATTTGAATGTCTCCCGATAGCTCTCCTCCACAAGCCAGG
CGCCCCGGTAGATGTCAAGTTGATTTGAATTTCCATGCCACATCCATCTCCCAAGACACT
CTTGCCTCGTTTCAGTCGTCCACTTCTTTAAAAACCAAATGACTTTAAACCTCATTCATC
TATTCTCGGTTTTCTGGTAGCCACCTTCACCGCCAAGTCTATCTTCCCTGTCGCCTTCCC
CTTATAAACCTTGGTTTTCTCGCACCCGCCCTGATCCCCCTTCACCATCCTTACAAGGAC
GAGTAACGCGCATCCCCGTTTCTTCTTTATACAATATCCTATTGTCACTGCCTACAAAGA
TACTCCGGCGGTGGGCAATCTCCATTCCAAAACTTTCTCTTTCTTTCTCTTCATCTTTCT
CTCTCTCTGGATGCTTCTGTCTATT
>MY5282_Hexurella_ArroyoSalado
CATTAGCGGGTTGATCGTAACCTGAAAAAATTTCATTCACATTATCAAGTAACCGAATGT
AAACTCTTCCGGAAGCGCATTGTCGTTTCTTTTGTACTGCCGTGGCCATGAAACTTTACT
CTGATTAGGCAGTATCTTAAACAGCAGTGAAATGTACCGATGCGTGGTAAAAGCAGCAGT
GATCATGAGCCTGAAAGTTATAGGAGGGTGG--GGGTGAAAATGGGATGGGTGTGACATA
GCAAAGCGACTGAGTTGGGGTCACCGACAATGAAATCGGATCGTCTATGAACCAGAAAGA
GAAGATTGAAAAGGATGAGATGAAAGATGCGCGGATGAGAAAAGAGGAGTACGAAGAGCA
AACCCCCATTTCGTTCCTTTAGATTCGGTGAGAAGCGAGATAAAGGACGGGGTGAGGGAA
GAGAGAAGTATGGATGGAAGCTGAGAATGGAAGGACTCAGACTCTCCTGCTGACAAATGA
ACTTGTGGCAACTATTTCCGAGGTAATTCAAATGCTAATGAGCCACTGTTATTTTCTGCC
TCTGCAGATTCTCGGCATCTCATTTGAATGTCTCCCGATAGCTCTCCTCCACAAGCCAGG
CGCCCCGGTAGATGTCAAGTTGATTTGAATTTCCATGCCACATCCATCTCCCAAGACACT
CTTGCCTCGTTTCAGTCGTCCACTTCTTTAAAAACCAAATGACTTTAAACCTCATTCATC
TATTCTCGGTTTTCTGGTAGCCACCTTCACCGCCAAGTCTATCTTCCCTGTCGCCTTCCC
CTTATAAACCTTGGTTTTCTCGCACCCGCCCTGATCCCCCTTCACCATCCTTACAAGGAC
GAGTAACGCGCATCCCCGTTTCTTCTTTATACAATATCCTATTGTCACTGCCTACAAAGA
TACTCCGGCGGTGGGCAATCTCCATTCCAAAACTTTCTCTTTCTTTCTCTTCATCTTTCT
CTCTCTCTGGATGCTTCTGTCTATT
>MY5286_Hrupicola_SweetwaterSpr_OrdMtn
CATTAGCGGGTTGATCGTAACGTGAAAAAATTTCATTCACATTATCGAGTAATCAAATGT
AAACTCTCCCGGAAGGGCATTGTCGTTTCTTTTGTACTGCCATGGCCGTGAAACTTTACT
CTGATTAGGCAGTATCTTAAACAGCAGTGAAATGTACCCATGCGTGGTAAAAGCAGCAGT
GATCATGAGCCTGAAAGTTATAGGAGGGTGG--GGGTGGAAATGGGATGGGTGTGACATA
GCAAAGCGACTGAGTTGGGGTCACCGACAATGAAATCGGATCGTCTATGAACCAGAAAGA
GAAGATTGAAAAGGATGAGATGAAAGATGTGCGGATGAGAAAAGAGGAGTACGAAGAGCA
AACCCCCATTTCGTTCCTTTAGATTCGGTGAGAAGCGAGATAAAGGACGGGGTGAGGGAA
GGGAGAAGTATGGATGGAAGCTGAGAATGGAAGGACTCAGACTCTCCTGCTGACAAATGA
ACTTGTGGCAACTATTTCCGAGGTAATTCAAATGCTAATGAGCCACTGTTATTTTCTGCC
TCTGCAGATTCTCGGCATCTCATTTGAATGTCTCCCGATAGCTCTCCTCCACACGCCAGG
CGCCCCGGTAGATGTCAAGTTGATTTGAATTTCCATGCCACATCCATCTCCCAAGACACT
CTTGCCTCGTTTCAGTCGTCCACTTCTTTAAAAACCAAATGACTTTAAACCTCATTCATC
TATTCTCGGTTTTCTGGTAGCCACCTTCACCGCCAAGTCTATCTTCCCTGTCGCCTTCCC
CTTATA-ACCTTGGTTTTCTCGCACCCGCCCTGATCCCCCTTCACCATCCTTACAAGGAC
GAGTAACGCGCATCCCCGTTTCTTCTTTATACAATATCCTATTGTCACTGCCTACAAAGA
TACTCCGGCGGTGGGCAATCTCCATTCCAAAACTTTCTCTTTCTTTCTCTTCATCTTTCT
CTCTCTCTGGATGCTTCTGTCTATT
>MY5287_Hrupicola_SweetwaterSpr_OrdMtn
----------------------------AATTTCATTCACATTATCGAGTAATCAAATGT
AAACTCTCCCGGAAGGGCATTGTCGTTTCTTTTGTACTGCCATGGCCGTGAAACTTTACT
CTGATTAGGCAGTATCTTAAACAGCAGTGAAATGTACCCATGCGTGGTAAAAGCAGCAGT
GATCATGAGCCTGAAAGTTATAGGAGGGTGG--GGGTGGAAATGGGATGGGTGTGACATA
GCAAAGCGACTGAGTTGGGGTCACCGACAATGAAATCGGATCGTCTATGAACCAGAAAGA
GAAGATTGAAAAGGATGAGATGAAAGATGTGCGGATGAGAAAAGAGGAGTACGAAGAGCA
AACCCCCATTTCGTTCCTTTAGATTCGGTGAGAAGCGAGATAAAGGACGGGGTGAGGGAA
GGGAGAAGTATGGATGGAAGCTGAGAATGGAAGGACTCAGACTCTCCTGCTGACAAATGA
ACTTGTGGCAACTATTTCCGAGGTAATTCAAATGCTAATGAGCCACTGTTATTTTCTGCC
TCTGCAGATTCTCGGCATCTCATTTGAATGTCTCCCGATAGCTCTCCTCCACACGCCAGG
CGCCCCGGTAGATGTCAAGTTGATTTGAATTTCCATGCCACATCCATCTCCCAAGACACT
CTTGCCTCGTTTCAGTCGTCCACTTCTTTAAAAACCAAATGACTTTAAACCTCATTCATC
TATTCTCGGTTTTCTGGTAGCCACCTTCACCGCCAAGTCTATCTTCCCTGTCGCCTTCCC
CTTATA-ACCTTGGTTTTCTCGCACCCGCCCTGATCCCCCTTCACCATCCTTACAAGGAC
GAGTAACGCGCATCCCCGTTTCTTCTTTATACAATATCCTATTGTCACTGCCTACAAAGA
TACTCCGGCGGTGGGCAATCTCCA------------------------------------
-------------------------
>MY5288_Hrupicola_Deadman_Hills
CATTAGCAGGTTGATCGTAACCTGAAAAAATTTCATTCACATTATCGAGTAACCAAATGT
AAACTCTTCCGGAAGAGCATTGTCGTTTCTTTTGTACTGCCATGGCCGTGGAACTTTACT
CTGATTAGGCAGTATCTTAAACAGCAGTGAAATGTACC-ATGCGTGGTAAAAGCAGCAGT
GATCATGAGCCTGAAAGTTATAGGGGGGTGG--GGGTGGAAATGGGATGGGTGTGACATA
GCAAAGCGACTGAGTTGGGGTCACCGACAATGAAATCGGATCGTCTATGAACCAGAAAGA
GAAGATTGAAAAGGATGAGATGAAAGATGTGCGGATGAGAAAAGAGGAGTACGAAGAGCA
AACCCCCATTTCGTTCCTTTAGATTCGGTGAGAAGCGAGATAAAGGACGGGGTGAGGGAA
GGGAGAAGTATGGATGGAAGCTGAGAATGGAAGGACTCAGACTCTCCTGCTGACAAATGA
ACTTGTGGCAACTATTTCCGAGGTAATTCAAATGCTAATGAGCCACTGTTATTTTCTGCC
TCTGCAGATTCTCGGCATCTCATTTGAATGTCTCCCGATAGCTCTCCTCCACACGCCAGG
CGCCCCGGTAGATGTCAAGTTGATTTGAATTTCCATGCCACATCCATCTCCCAAGACACT
CTTGCCTCGTTTCAGTCGTCCACTTCTTTAAAAACCAAATGACTTTAAACCTCATTCATC
TATTCTCGGTTTTCTGGTAGCCACCTTCACCGCCAAGTCTATCTTCCCTGTCGCCTTCCC
CTTATAAACCTTGGTTTTCTCGCACCCGCCCTGATCCCCCTTCACCATCCTTACAAGGAC
GAGTAACGCGCATCCCCGTTTCTTCTTTATACAATATCCTATTGTCACTGCCTACAAAGA
TACTCCGGCGGTGGGCAATCTCCATTCCAAAACTTTCTCTTTCTTTCTCTTCATCTTTCT
CTCTCTCTGGATGCTTCTGTCTATT
>MY5289_Hrupicola_Deadman_Hills
CATTAGCAGGTTGATCGTAACCTGAAAAAATTTCATTCACATTATCGAGTAACCAAATGT
AAACTCTTCCGGAAGAGCATTGTCGTTTCTTTTGTACTGCCATGGCCGTGGAACTTTACT
CTGATTAGGCAGTATCTTAAACAGCAGTGAAATGTACC-ATGCGTGGTAAAAGCAGCAGT
GATCATGAGCCTGAAAGTTATAGGGGGGTGG--GGGTGGAAATGGGATGGGTGTGACATA
GCAAAGCGACTGAGTTGGGGTCACCGACAATGAAATCGGATCGTCTATGAACCAGAAAGA
GAAGATTGAAAAGGATGAGATGAAAGATGTGCGGATGAGAAAAGAGGAGTACGAAGAGCA
AACCCCCATTTCGTTCCTTTAGATTCGGTGAGAAGCGAGATAAAGGACGGGGTGAGGGAA
GGGAGAAGTATGGATGGAAGCTGAGAATGGAAGGACTCAGACTCTCCTGCTGACAAATGA
ACTTGTGGCAACTATTTCCGAGGTAATTCAAATGCTAATGAGCCACTGTTATTTTCTGCC
TCTGCAGATTCTCGGCATCTCATTTGAATGTCTCCCGATAGCTCTCCTCCACACGCCAGG
CGCCCCGGTAGATGTCAAGTTGATTTGAATTTCCATGCCACATCCATCTCCCAAGACACT
CTTGCCTCGTTTCAGTCGTCCACTTCTTTAAAAACCAAATGACTTTAAACCTCATTCATC
TATTCTCGGTTTTCTGGTAGCCACCTTCACCGCCAAGTCTATCTTCCCTGTCGCCTTCCC
CTTATAAACCTTGGTTTTCTCGCACCCGCCCTGATCCCCCTTCACCATCCTTACAAGGAC
GAGTAACGCGCATCCCCGTTTCTTCTTTATACAATATCCTATTGTCACTGCCTACAAAGA
TACTCCGGCGGTGGGCAATCTCCATTCCAAAACTTTCTCTTTCTTTCTCTTCATCTTTCT
CTCTCTCTGGATGCTTCTGTCTATT
>MY5309_Hapachea_JohnnyLyon_Hills
------------------------------------------------------------
---CTCTTCCGGGAGATCATTGTCCTTTTTTTTGTACTACCATGGCCGTGAAACTTTACT
CTGATTAGGCAGTATCTTAAACGGCAGTGATATGTACCCATGCGTGGTAAAAGCAGCAGT
GATCATGAGCCTGAAAGTTCAAGGAGGGTGGGAGGGTGGAAATGGGATGGGTGTGACACA
GCAAAGCGACTGAGCTGGGGTCACCGACAATGAAATCGGATCGCCTATGAACCAGAAAGA
GAAGATTGAAAAGGATGAGATGAAAGATGTGCGGATGAGAAAAGAGGAGTACGAAGAGCA
AACCCCCATTTCGTTCCTTTAGATTCGGCGAGAAGCGAGATAAAGGACGGGGTGAGGGAA
GGGAGAAGTATGGATGGAAGCTGAGAATGGAAGGACTCAGACTCTCCTGCTGACAAATGA
ACTTGTGGCAACTATTTCCGAGGTAATTCAAATGCTAATGAGCCACTGTTATTTTCTGCC
TCTGCAGATTCTCGGCATCTCATTTGAATGTCTCCCGATAGCTCTCCTCCACACGCCAGG
CGCCCCGGTAGATGTCAAGTTGATTTGAATTTCCATGCCACATCCATCTCCCAAGACACT
CTTGCCTCGTTTCAGTCGTCCACTTCTTTAAAAACCAAATGACTTTAAACCTCATTCATC
TATTCTCGGTTTTCTGGTAGCCACCTTCACCGCCAAGTCTATCTTCCCTGTCGCCTTCCC
CTTATAAACCTTGGTTTTCTCGCCCCCGCCCTGATCCCCCTTCACCATCTTTACAAGGAC
GAGTAACGCGCATCCCCGTTTCTTCTTTATACAATATCCTATTGTCACTGCCTACAAAGA
TACTCCGGCGGTGGGCAATCTCCATTCCAAAACTTTCTCTTTCTTTCTCTTCATCTTTC-
-------------------------
>MY5310_Hexurella_AntelopeCyn_CerbatMtns
------------------------------------------------------------
------------------------------------------------------------
---ATTAGGCAGTATCTTAAACGGCAGTGAAATATACCCATGCGTGGTAAAAGCAGCAGT
GATCATGAGCCTGAAAGTTCGAGGAGGGTGGGAGGGTGGAAATGGGATGGGTGTGACATA
GCAAAGCGACTGAGCTGGGGTCACCGACAATGAAATCGGATCGCCTATGAACCAGAAAGA
GAAGATTGAAAAGGATGAGATGAAAGATGTGCGGATGAGAAAAGAGGAGTACGAAGAGCA
AACCCCCATTTCGTTCCTTTAGATTCGGCGAGAAGCGAGATAAAGGACGGGGTGAGGGAA
GGGAGAAGTATGGATGGAAGCTGAGAATGGAAGGACTCAGACTCTTCTGCTGACAAATGA
ACTTGTGGCAACTATTTCCGAGGTAATTCAAATGCTAATGAGCCACTGTTATTTTCTGCC
TCTGCAGATTCTCGGCATCTCATTTGAATGTCTCCCGATAGCTCTCCTCCACACGCCAGG
CGCCCCGGTAGATGTCAAGTTGATTTGAATTTCCATGCCACATCCATCTCCCAAGACACT
CTTGCCTCGTTTCAGTCGTCCACTTCTTTAAAAACCAAATGACTTTAAACCTCATTCATC
TATTCTCGGTTTTCTGGTAGCCACCTTCACCGCCAAGTCTATCTTCCCTGTCGTCTTCCC
CTTATAAACCTTGGTTTTCTCGCACCCACCCTGATCCCCCTTCACCATCTTTACAAGGAC
GAGTAACGCGCATCCCCGTTTCTTCTTTATACAATATCCTATTGTCACTGCCTACAAAGA
TACTCC------------------------------------------------------
-------------------------
>MY5312_Hexurella_FoxCyn_MusicMtns
------------------------------------------------------------
-----------------------------------------------GTGAAACTTTTCT
CTGATTAGGCAGTATCTTAAACGGCAGTGAAATATACCCATGCGTGGTAAAAGCAGCAGT
GATCACGAGCCTGAAAGTTCGAGGAGGGTGGGAGGGTGGAAATGGGATGGGTGTGACATA
GCAAAGCGACTGAGTTGGGGTCACCGACAATGAAATCGGATCGCCTATGAACCAGAAAGA
GAAGATTGAAAAGGATGAGATGAAAGATGTGCGGATGAGAAAAGAGGAGTACGAAGAGCA
AACCCCCATTTCGTTCCTTTAGATTCGGCGAGAAGCGAGATAAAGGACGGGGTGAGGGAA
GGGAGAAGTATGGATGGAAGCTGAGAATGGAAGGACTCAGACTCTCCTGCTGACAAATGA
ACTTGTGGCAACTATTTCCGAGGTAATTCAAATGCTAATGAGCCACTGTTATTTTCTGCC
TCTGCAGATTCTCGGCATCTCATTTGAATGTCTCCCGATAGCTCTCCTCCACACGCCAGG
CGCCCCGGTAGATGTCAAGTTGATTTGAATTTCCATGCCACATCCATCTCCCAAGACACT
CTTGCCTCGTTTCAGTCGTCCACTTCTTTAAAAACCAAATGACTTTAAACCTCATTCATC
TATTCTCGGTTTTCTGGTAGCCACCTTCACCGCCAAGTCTATCTTCCCTGTCGTCTTCCC
CTTATAAACCTTGGTTTTCTCGCACCCGCCCTGATCCCCCTTCACCATCTTTACAAGGAC
GAGTAACGCGCATCCCCGTTTCTTCTTTATACAATATCCTATTGTCACTGCCTACAAAGA
TACTCCGGCGGTGGGCAATC----------------------------------------
-------------------------
>MY5315_Hexurella_WagonerRd_BradshawMtns
CGTTAACGGGTTGATCGTAATTCGAAAAGATTTCATTCACATTATCGAGTAGCCAAATGC
AAACTCTTCCGGGAGAGCATTGTCCTTTTTTTTGTACTGCCATGGCCGTGAAACTTCACT
CTGATTAGGCAGTATCTTAAACGGCAGTGAAATGTACCCATGCGTGGTAAAAGCAGCAGT
GATCATGAGCCTGAAAGTTCGAGGAGGGTGGGAGGGTGGAAATGGGATGGGTGTGACATA
GCAAAGCGACTGAGTTGGGGTCACCGACAATGAAATCGGATCGCCTATGAACCAGAAAGA
GAAGATTGAAAAGGATGAGATGAAAGATGTGCGGATGAGAAAAGAGGAGTACGAAGAGCA
AACCCCCATTTCGTTCCTTTAGATTCGGCGAGAAGCGAGATAAAGGACGGGGTGAGGGAA
GGGAGAAGTATGGATGGAAGCTGAGAATGGAAGGACTCAGACTCTCCTGCTGACAAATGA
ACTTGTGGCAACTATTTCCGAGGTAATTCAAATGCTAATGAGCCACTGTTATTTTCTGCC
TCTGCAGATTCTCGGCATCTCATTTGAATGTCTCCCGATAGCTCTCCTCCACGCGCCAGG
CGCCCCGGTAGATGTCAAGTTGATTTGAATTTCCATGCCACATCCATCTCCCAAGACACT
CTTGCCTCGTTTCAGTCGTCCACTTCTTTAAAAACCAAATGACTTTAAACCTCATTCATC
TATTCTCGGTTTTCTGGTAGCCACCTTCACCGCCAAGTCTATCTTCCCTGTCGCCTTCCC
CTTATAAACCTTGGTTTTCTCGCACCCGCCCTGATCCCCCTTCACCATCTTTACAAGGAC
GAGTAACGCGCATCCCCGTTTCTTCTTTATACAATATCCTATTGTCACTGCCTACAAAGA
TACTCCGGCGGTGGGCAATCTCCATTCCAAAACTTTCTCTTTCTTTCTCTTCATCTTTCT
CTCTCTCTGGATGCTTCTGTCTATT
>MY5316_Hexurella_WagonerRd_BradshawMtns
CGTTAACGGGTTGATCGTAATTCGAAAAGATTTCATTCACATTATCGAGTAGCCAAATGC
AAACTCTTCCGGGAGAGCATTGTCCTTTTTTTTGTACTGCCATGGCCGTGAAACTTCACT
CTGATTAGGCAGTATCTTAAACGGCAGTGAAATGTACCCATGCGTGGTAAAAGCAGCAGT
GATCATGAGCCTGAAAGTTCGAGGAGGGTGGGAGGGTGGAAATGGGATGGGTGTGACATA
GCAAAGCGACTGAGTTGGGGTCACCGACAATGAAATCGGATCGCCTATGAACCAGAAAGA
GAAGATTGAAAAGGATGAGATGAAAGATGTGCGGATGAGAAAAGAGGAGTACGAAGAGCA
AACCCCCATTTCGTTCCTTTAGATTCGGCGAGAAGCGAGATAAAGGACGGGGTGAGGGAA
GGGAGAAGTATGGATGGAAGCTGAGAATGGAAGGACTCAGACTCTCCTGCTGACAAATGA
ACTTGTGGCAACTATTTCCGAGGTAATTCAAATGCTAATGAGCCACTGTTATTTTCTGCC
TCTGCAGATTCTCGGCATCTCATTTGAATGTCTCCCGATAGCTCTCCTCCACGCGCCAGG
CGCCCCGGTAGATGTCAAGTTGATTTGAATTTCCATGCCACATCCATCTCCCAAGACACT
CTTGCCTCGTTTCAGTCGTCCACTTCTTTAAAAACCAAATGACTTTAAACCTCATTCATC
TATTCTCGGTTTTCTGGTAGCCACCTTCACCGCCAAGTCTATCTTCCCTGTCGCCTTCCC
CTTATAAACCTTGGTTTTCTCGCACCCGCCCTGATCCCCCTTCACCATCTTTACAAGGAC
GAGTAACGCGCATCCCCGTTTCTTCTTTATACAATATCCTATTGTCACTGCCTACAAAGA
TACTCCGGCGGTGGGCAATCTCCATTCCAAAACTTTCTCTTTCTTTCTCTTCATCTTTCT
CTCTCTCTGGATGCTTCTGTCTATT
>MY5317_Hrupicola_Cottonwood_SnYsidroMtns
--------------------CCTGAAAAAATTTCATTCACATTATCAAGTAACCAAATGT
AAACTCTTCCGGAAGAGCATTGTCGTTTCTTTTGTACTGGCATGGCCGTGAAACTTTACT
CTGATTAGGCAGTATCTTAAACAACAGTGAAATGTACCCATGCGTGGTAAAAGCAGCAGT
GATCATGAGCCTGAAAGTTATAGGAGGGTGG--GGGTGGAAATGGGATGGGTGTGACATA
GCAAAGCGACTGAGTTGGGGTCACCGACAATGAAATCGGATCGTCTATGAACCAGAAAGA
GAAGATTGAAAAGGATGAGATGAAAGATGTGCGGATGAGAAAAGAGGAGTACGAAGAGCA
AACCCCCATTTCGTTCCTTTAGATTCGGTGAGAAGCGAGATAAAGGACGGGGTGAGGGAA
GGGAGAAGTATGGATGGAAGCTGAGAATGGAAGGACTCAGACTCTCCTGCTGACAAATGA
ACTTGTGGCAACTATTTCCGAGGTAATTCAAATGCTAATGAGCCACTGTTATTTTCTGCC
TCTGCAGATTCTCGGCATCTCATTTGAATGTCTCCCGATAGCTCTCCTCCACACGCCAGG
CGCCCCGGTAGATGTCAAGTTGATTTGAATTTCCATGCCACATCCATCTCCCAAGACACT
CTTGCCTCGTTTCAGTCGTCCACTTCTTTAAAAACCAAATGACTTTAAACCTCATTCATC
TATTCTCGGTTTTCTGGTAGCCACCTTCACCGCCAAGTCTATCTTCCCTGTCGCCTTCCC
CTTATAAACCTTGGTTTTCTCGCACCCGCCCTGATCCCCCTTCACCATCCTTACAAGGAC
GAGTAACGCGCATCCCCGTTTCTTCTTTATACAATATCCTATTGTCACTGCCTACAAAGA
TACTCCGGCGGTGGGCAATCTCCATTCCAAAACTTTCTCTTTCTTTCTCTTCATCTTTCT
CTCTCTCTGGATGCTTCTGTCTATT
