# Supplementary material for: ﻿Species delimitation, biogeography, and natural history of dwarf funnel web spiders (Mygalomorphae, Hexurellidae, Hexurella) from the United States / Mexico borderlands
Source: Zookeys. 2023 Jun 14;1167:109–57. doi: 10.3897/zookeys.1167.103463 (PMC10285686; doi:10.3897/zookeys.1167.103463)
Supplement: Supplementary material 3 — Input matrices, analysis log files, and output tree files for nuclear and mitochondrial analyses [file zookeys-1167-109_article-103463__-s003.zip › uce-200112.fasta]

>MY0059_Hapachea_SantaRitaMtns_MaderaCyn
CCGGAGGTCGAAAGCGAAAAGAAGGGTCGGCAGGGGGGGGGACGGGATGAGAATTGAATA
AAACGAAGAATATCATTTCGTCTTCTGTTGCCTCCTCCCCCGCCCCATCTTTGGAGCTCC
CTTTCGTTCCTTTTCTCGTTTTCGGGTCCCGTGTGTAAGTCCGCTGAGGTGGGGGTTGGG
GGAGAACCTCAAACTCGAAAAATCACCCAGTCTCCGAGTGAGAGAGAGGGAAAAAAAGAG
ATGCCCGAGACAGGAGATGAAGATGGAGAGAGGTAAAGTGATGCAGAGGATAAGAAACCG
AAGACGATGGAGAAAAGGAGGCAACCAGCCATAAATGTATGTAAAGGATGGCGTCGATCA
CGTGTAGTCGGGGTATTAGTGCTAGCCTGGGGAGAAGTGCAAACATCTGTCAAACTGGGA
CATGAAGGCGTTTGTTATACACTGGGATTAGGCCTATCTCCCGCGGGGTACTTCTTGTAA
TGAGCCATCTGACAAGGCTGCCGGAGATTATGCATATAAATTATGATTGGGGGATTTGCC
AGTCGTATTAGGCCGTCTCTGTGTGAAGGGTACATTACCATATTATCTTCCGTAATGCCT
TTAGATGGAGCATGTAAAAGGAAAAGAGGGAGCCTGCCTGCCTGCGTGCATTGGAGGGTG
GGCCGAATATTCGCTGTTTTCCAAGCACCGTCAAGGAAGAGCGAGAAATGAATGGGGGAA
GGAGGGGAAGAGATGGGAGTGTCCCGGTAATTCCCCTAATTTACATGAGCCAACAATATT
GAGGTGCCAGAAAAGGCCAAAAGGCGAATTTATTAAATTGTTTGCCCAGAAAAGTAGCGA
GCTATGTCAGAGGCCGATTATTCATCGGAGAGAAAGAGACTCATTTGCCCGGGAAAGGGA
TCACGGGAATCGAGGAGTGGAGGGGAGAAGGGGAATATAACCCCCCCCACCGGAATGTCT
CCCAAAAGCTTGCATA
>MY0139_Hexurella_SanDiego_Guatay
CCGGAGGTCGAAAGCAAAAAGAAGGGACGGCAGAGGGGGGGACGGGATGAGAATTGAATA
AAACGAAGAATATCATTTCGTCTTCTGTTGTCTGCTCCCCCACCCCATCTTTGGAGCTCT
CTTTCGTTCCTTTTCTCGTTTTCGGGTCCCGTGTGTAAGTCCGCTGAGGTGGGGGTAGGG
GGAGAACCTCAAACTCGAAAAATCACCCAGTCTCCGAGTGAAAGAGAGGGAAAAAAAGAG
ATGCCCGAGACAGGAGATGAAGATGGAGAGAGGTAAAGTGATGCAGAGGATAAGAAACCG
AAGACGATGGAGAAAAGGAGGCAACCAGCCATAAATGTATGTAAAGGACGGCGTCGATCA
CGTGTAGTCGGGGTATTAGTGCTAGCCTCGGGAGAAGTGCAAACATCTGTCAAACTGGGA
CATGAAGGCGTTTGTTATACACTGGGATTAGGCCTATCTCCCGCGGGGTACTTCTTGTAA
TGAGCCATCTGACAAGGCTGCCGGAGATTATGCATATAAATTATGATTGGGGGATTTGCC
AGTCGTATTAGGCCGTCTCAGTGTGAAGGGTACATTACCATATTATCTTCCGTAATGCCT
TTAGATGGAGCATGTAAAAGGAAAAGAGGGAGCCTGCTTGCCTGCGTGCATTGGAGGGTG
GGCCGAATATTCGCTGTTTTCCAAGCACCGTCAAGGAAGAGCGAGAAATGAATGGGGGAA
GTGGGGGCAGAGATGGGAGTGTCCCAGTAATTCCCCTAATTTACATGAGCCAACAATATT
GAGGTGCCAGAAAAGGCCAAAAGGCGAATTTATTAAATTGTTTGCCCAGAAAAGTAGCGA
GCTATGTCAGAGGCCGATTATTCATCGGAGAGAAGGAGACTCATTTGCCCAGGAAAGGGA
TCACGGGAAACGAGGAGTAGAGGGGAGAAGGGGAGTAGAAAACCCCCTGCCGGAATGTCT
CCCAAAAGCTTGTATA
>MY5053_Hexurella_ChiricahuaMtns_PriceCyn
CCGGAGGTCGAAAGCGAAAAGAAGGGTCGGCAAGGGGGGGGACGGG-TGAGAATTGAATA
AAACGAAGAATATCATTTCGTCTTCTGTTGCCTCCTCCCCCGCTCCATGTTTGGAGCTCT
CTTTCGTTCCTTTTCTCGTTTTCGGGTCCCGTGTGTAAGTCCGCTGAGGTGGGGGTTGGG
GGAGAACCTCAAACTCGAAAAATCACCCAGTCTCCGAGTGAGAGAGAGGGAAAAAAAGAG
ATGCACGAGACAGGAGATGAAGATGGAGAGAGGTAAAGCGATGCAGAGGATAAGAAACC-
-AGACGATGGAGAAAAAGAGGCAACCAGCCATAAATGTATGTAAAGGACGGCGTCGATCA
CGTGTAGTCGGGGTATTAGTGCTAGCCTGGGGAGAAGTGCAAACATCTGTCAAACTGGGA
CATGAAGGCGTTTGTTATACACTGGGATTAGGCCTATCTCCCGCGGGGTACTTCTTGTAA
TGAGCCATCTGACAAGGCTGCCGGAGATTATGCATATAAATTATGATTGGGGGATTTGCC
AGTCGTATTAGGCCGTCTCTGTGTGAAGGGTACATTACCATATTATCTTCCGTAATGCCT
TTAGATGGAGCATGTAAAAGGAAAAGAGGGAGCCTGCCTGCCTGCGTGCATTGGAGGGTG
GGCTGAATATTCGCTGTTTTCCAAGCACCGTCAAGGAA-AGCGAGAAATGAAT-GGGGAA
GTGGGGGAAGAGATGGGAGTGTCCCGGTAATTCCCCTAATTTACATGAGCCAACAATATT
GAGGTGCCAGAAAAGGCCAAAAGGCGAATTTATTAAATTGTTTGCCCAGAAAAGTAGCGA
GCTATGTCAGAGGCCGATTATTCATCGGAGAGAAAGAGACTCATTTGCCCGGGAAA----
------------------------------------------------------------
----------------
>MY5057_Hexurella_ChiricahuaMtns_PriceCyn
------------------------------------------------------------
------------------------------------------------------------
------------------------------------------------------------
------------------------------------------------------------
------------------------------------------------------------
------------------------------------------------------------
---ATGAGTGGGGTATTAGT---AGCC---GGGAAAGTGCAAACATCTGTCAAACGGACA
C---GAGGCGTTTGTTATACACAGGGATTAGGCCTATCTCCCG-GGGGTACTTCTTGTAA
TGAGCCATCTGACAAGGC-GCCGGAGATTATGCATATAAATTATGATTGGGGGATTTGCC
AGTCGTATTAGGCCGTCTCTGTGTGAAGGGTACATTACCATATTATCTTCCGTAATGCCT
TTAGATGGAGCATGTAAAAGGAAAAGAGGGAGCCTGCCTGCCTGC-C-------------
------------------------------------------------------------
------------------------------------------------------------
------------------------------------------------------------
------------------------------------------------------------
------------------------------------------------------------
----------------
>MY5064_Hexurella_MuleMtns_Escabrosa
CCGGAGGTCGAAAGCGAAAAGAAGGGTCGGCAGGGGGGGGGACGGGATGAGAATTGAATA
AAACGAAGAATATCATTTCGTCTTCTGTTGCCTCCTCCCCCACCCCATCTTTGGAGCTCT
CTTTCGTTCCTTTTCTCGTTTTCGGGTCCCGTGTGTAAGTCCGCTGAGGTGGGGGTTGGG
GGAGAACCTCAAACTCGAAAAATCACCCAGTCTCCGAGTGAGAGAGAGGGAAAAAAAGAG
ATGCCCGAGACAGGAGATGAAGATGGAGAGAGGTAAAGTGATGCAGAGGATAAGAAACCG
AAGACGATGGAGAAAAGGAGGCAACCAGCCATAAATGTATGTAAAGGACGGCGTCGATCA
CGTGTAGTCGGGGTATTAGTGCTAGCCTGGGGAGAAGTGCAAACATCTGTCAAACTGGGA
CATGAAGGCGTTTGTTATACACTGGGATTAGGCCTATCTCCCGCGGGGTACTTCTTGTAA
TGAGCCATCTGACAAGGCTGCCGGAGATTATGCATATAAATTATGATTGGGGGATTTGCC
AGTCGTATTAGGCCGTCTCTGTGTGAAGGGTACATTACCATATTATCTTCCGTAATGCCT
TTAGATGGAGCATGTAAAAGGAAAAGAGGGAGCCTGCCTGCCTGCGTGCATTGGAGGGTG
GGCCGAATATTCGCTGTTTTCCAAGCACCGTCAAGGAAGAGCGAGAAATGAATGGGGGAA
GTGGGGGAAGAGATGGGAGTGTTCCGGTAATTCCCCTAATTTACATGAGCCAACAATATT
GAGGTGCCAGAAAAGGCCAAAAGGCGAATTTATTAAATTGTTTGCCCAGAAAAGTAGCGA
GCTATGTCAGAGGCCGATTATTCATCGGAGAGAAAGAGACTCATTTGCCCGGGAAAGGGA
TCACGGGAAACGAGGAGTGGAGGGGAGAAGGGGAATATAACCCCACCCACCGGAATGTCT
CCCAAAAGCTTGCATA
>MY5066_Hexurella_MuleMtns_Escabrosa
CCGGAGGTCGAAAGCGAAAAGAAGGGTCGGCAGGGGGGGGGACGGGATGAGAATTGAATA
AAACGAAGAATATCATTTCGTCTTCTGTTGCCTCCTCCCCCGCCCCATCTTTGGAGCTCT
CTTTCGTTCCTTTTCTCGTTTTCGGGTCCCGTGTGTAAGTCCGCTGAGGTGGGGGTTGGG
GGAGAACCTCAAACTCGAAAAATCACCCAGTCTCCGAGTGAGAGAGAGGGAAAAAAAGAG
ATTCCCGAGACAGGAGATGAAGATGGAGAGAGGTAAAGTGATGCAGAGGATAAGAAACCG
AAGACGATGGAGAAAAGGAGGCAACCAGCCATAAATGTATGTAAAGGACGGCGTCGATCA
CGTGTAGTCGGGGTATTAGTGCTAGCCTGGGGAGAAGTGCAAACATCTGTCAAACTGGGA
CATGAAGGCGTTTGTTATACACTGGGATTAGGCCTATCTCCCGCGGGGTACTTCTTGTAA
TGAGCCATCTGACAAGGCTGCCGGAGATTATGCATATAAATTATGATTGGGGGATTTGCC
AGTCGTATTAGGCCGTCTCTGTGTGAAGGGTACATTACCATATTATCTTCCGTAATGCCT
TTAGATGGAGCATGTAAAAGGAAAAGAGGGAGCCTGCCTGCCTGCGTGCATTGGAGGGTG
GGCCGAATATTCGCTGTTTTCCAAGCACCGTCAAGGAAGAGCGAGAAATGAATGGGGGAA
GTGGGGGAAGAGATGGGAGTGTCCCGGTAATTCCCCTAATTTACATGAGCCAACAATATT
GAGGTGCCAGAAAAGGCCAAAAGGCGAATTTATTAAATTGTTTGCCCAGAAAAGTAGCGA
GCTATGTCAGAGGCCGATTATTCATCGGAGAGAAAGAGACTCATTTGCCCGGGAAAGGGA
TCACGGGAAACGAGGAGTGGAGGGGAGAAGGGGAATATAACCCCACCCACCGGAATGTCT
CCCAAAAGCTTGCATA
>MY5071_Hexurella_SantaRitaMtns_AlisoSprings
CCGGAGGTCGAAAGCGAAAAGAAGGGTCGGCAGTGGGGGGGACGGGATGAGAATTGAATA
AAACGAAGAATATCATTTCGTCTTCTGCTGCCTCCTCCCCCGCCCCATCTTTGGAGCTCT
CTTTCGTTCCTTTTCTCGTTTTCGGGTCCCGTGTGTAAGTCCGCTGAGGTGGGGGTTGGG
GGAGAACCTCAAACTCGAAAAATCACCCAGTCTCCGAGTGAGAGAGAGGGAAAAAAAGAG
ATGCCCGAGACAGGAGATGAAGATGGAGAGAGGTAAAGTGATGCAGAGGATAAGAAACCG
AAGACGATGGAGAAAAGGAGGCAACCAGCCATAAATGTATGTAAAGGACGGCGTCGATCA
CGTGTAGTCGGGGTATTAGTGCTAGCCTGGGGAGAAGTGCAAACATCTGTCAAACTGGGA
CATGAAGGCGTTTGTTATACACTGGGATTAGGCCTATCTCCCGCGGGGTACTTCTTGTAA
TGAGCCATCTGACAAGGCTGCCGGAGATTATGCATATAAATTATGATTGGGGGATTTGCC
AGTCGTATTAGGTCGTCTCTGTGTGAAGGGTACATTACCATATTATCTTCCGTAATGCCT
TTAGATGGAGCATGTAAAAGGAAAAGAGGGAGCCTGCCTGCCTGCGTGCAATGGAGGGTG
GGCCGAATATTCGCTGTTTTCCAAGC----------------------------------
------------------------------------------------------------
------------------------------------------------------------
------------------------------------------------------------
------------------------------------------------------------
----------------
>MY5075_Hexurella_ChiricahuaMtns_CaveCrkCyn
CCGGAGGTCGAAAGCGAAAAGAAGGGTCGGCAGGGGGGGGGACGGGATGAGAATTGAATA
AAACGAAGAATATCATTTCGTCTTCTGTTGCCTCTTCCCCCGTCCCATCTTTGGAGCTCT
CTTTCGTTCCTTTTCTCGTTTTCGGGTCCCGTGTGTAAGTCCGCTGAGGTGGGGGTTGGG
GGAGAACCTCAAACTCGAAAAATCACCCAGTCTCCGAGTGAGAGAGAGGGAAAAAAAGAG
ATGCCCGAGACAGGAGATGAAGATGGAGAGAGGTAAAGTGATGCAGAGGATAAGAAACCG
AAGACGATGGAGAAAAGGAGGCAACCAGCCATAAATGTATGTAAAGGACGGCGTCGATCA
CGTGTAGTCGGGGTATTAGTGCCAGCCTGGGGAGAAGTGCAAACATCTGTCAAACTGGGA
CATGAAGGCGTTTGTTATACACTGGGATTAGGCCTATCTCCCGCGGGGTACTTCTTGTAA
TGAGCCATCTGACAAGGCTGCCGGAGATTATGCATATAAATTATGATTGGGGGATTTGCC
AGTCGTATTAGACCGTCTCTGTGTGAAGGGTACATTACCATATTATCTTCCGTAATGCCT
TTAGATGGAGCATGTAAAAGGAAAAGAGGGAGACTGTCTGCCTGCGTGCATTGGAGGGTG
GGCTGAATATTCGCTGTTTTCCAAGCACCGTCAAGGAAAAGCGAGAAATGAATGGGGGAA
GTGGGGGAAGAGATGGGAGTGTCCCGGTAATTCCCCTAATTTACATGAGCCAACAATATT
GAGGTGCCAGAAAAGGCCAAAAGGCGAATTTATTAAATTGTTTGCCCAGAAAAGTAGCGA
GCTATGTCAGAGGCCGATTATTCATCGGAGAGAAAGAGACTCCTTTGCCCGGGAAAGGGA
TCACGGGAAACGAGGAGTGGAGGGGAGAAGGGGAAAATAAAAACCCCCACCGGAATGTCT
CCCAAAAGCTTGCATA
>MY5126_Hexurella_SantaCatalinaMtns_NuggetCyn
CCGGAGGTCGAAAGCGAAAAGAAGGGTCGGCAGGAGGGGGGACGGGATGAGAATTGAATA
AAACGAAGAATATCATTTCGTCTTCTGTTGCCTCCTCCCCCGCCCCATCTTTGGAGCTCT
CTTTCGTTCCTTTTCTCGTTTTCGGGTCCCGTGTGTAAGTCCGCTGAGGTGGGGGTTGGG
GGAGAACCTCAAACTCGAAAAATCACCCAGTCTCCGAGTGAGAGAGAGGGAAAAAAAGAG
ATGCCCGAGACAGGAGATGAAGATGGAGAGAGGTAAAGTGATGCAGAGGATAAGAAACCG
AAGACGATGGAGAAAAGGAGGCAACCAGCCATAAATGTATGTAAAGGACGGCGTCGATCA
CGTGTAGTCGGGGTATTAGTGCTAGCCTGGGGAGAAGTGCAAACATCTGTCAAACTGGGA
CATGAAGGCGTTTGTTATACACTGGGATTAGGCCTATCTCCCGCGGGGTACTTCTTGTAA
TGAGCCATCTGACAAGGCTGCCGGAGATTATGCATATAAATTATGATTGGGGGATTTGCC
AGTCGTATTAGGCCGTCTCTGTGTGAAGGGTACATTACCATATTATCTTCCGTAATGCCT
TTAGATGGAGCATGTAAAAGGAAAAGAGGGA----GCCTGCCTGCGTGCATTGGAGGGTG
GGCCGAATATTCGCTGTTTTCCAAGCACCGTCAAGGAAGAGCGAGAAATGAATGGGGGAA
GTGGGGGAAGAGATGGGAGTGTCCCGGTAATTCCCCTAATTTACATGAGCCAACAATATT
GAGGTGCCAGAAAAGGCCAAAAGGCGAATTTATTAAATTGTTTGCCCGGAAAAGTAGCGA
GCTATGTCAGAGGCCGATTATTCATCGGAGAGAAAGAGACTCATTTGCCCGGGAAAGGGA
TCACGGGAAACGAGGAGTGGAGGGGAGAAGGGGAATATAAAACCCCCCACCGGAATGTCT
CCCAAAAGCTTGCATA
>MY5127_Hexurella_WhetstoneMtns_FrenchJoeCyn
------------------------------------------------------------
------------------------------------------------------------
------------------------------------------------------------
-------------------------------------GTGAGAGAGAGGG----------
------------------------------------------------------------
----------AAAAAAAAAGGCAACCAGCCATAAATGTATGTAAAGGACGGCGTCGATCA
CGTGTAGTCGGGGTATTAGTGCTAGCCTGGGGAGAAGTGCAAACATCTGTCAAACTGGGA
CATGAAGGCGTTTGTTATACACTGGGATTAGGCCTATCTCCCGCGGGGTACTTCTTGTAA
TGAGCCATCTGACAAGGCTGCCGGAGATTATGCATATAAATTATGATTGGGGGATTTGCC
AGTCGTATTAGGCCGTCTCTGTGTGAAGGGTACATTACCATATTATCTTCCGTAATGCCT
TTAGATGGAGCATGTAGAAGGAAAAGAGGGAGCCTGCCTGCCTGCGTGCATTGGAGGGTG
GGCTGAATATTCGCTGTTTTCCAAGCACCGTCAAGGAAGAGCGAGAAATGAATGGGGGAA
GTGGGGGAAGAGATGGGAGTGTCCCGGTA-------------------------------
-----GCCAGAAAAGGCCAAAAGGCGAATTTATTAAATTGTTTGCCCAGAAAAGTAGCGA
GC-----CAGAGGCCGATTATTCATCG--------------CATTTGCCCGGGAAAGGGA
TCACGGGAAACGAGGAGTGGAGGGGAGAAGGGGA--------------------------
----------------
>MY5128_Hexurella_WhetstoneMtns_FrenchJoeCyn
------------------------------------------------------------
------------------------------------------------------------
------------------------------------------------------------
------------------------------------------------------------
------------------------------------------------------------
---------------------------------------TGTAAAGGACGGCGTCGATCA
CGTGTAGTCGGGGTATTAGTGCTAGCCTGGGGAGAAGTGCAAACATCTGTCAAACTGGGA
CACGAAGGCGTTTGTTATACACGGGGATTAGGGCTATCTCCCTTGGGGTACTTCTTGTAA
TGAGCCATCTGACAAGGCCTGTGGAGATTATGCATATAAATTATGATTGGGGGATTTGCC
AGTCGTATTAGGGCGTCGCGGCGTGAAGGGTACATTACCATATTATCTTCCGTAATGCCT
TTAGATGGAGCATGTAGAAGGAAAAGAGGGAGCCTGCCTGCCTGC---------------
------------------------------------------------------------
------------CTGGGAGTGTCCCGGTAATTCCCCTAATT-------------------
------------------------------------------------------------
------------------------------------------------------------
------------------------------------------------------------
----------------
>MY5136_Hexurella_MiddlemarchCyn
CCGGAGGTCGAAAGCGAAAATAAGGGTCGGCAGGGGGGGGGACGGGATGAGAATTGAATA
AAACGAAGAATATCATTTCGTCTTCTGTTGCCTCCTCCCCCGCCCCATCTTTGGAGCTCT
CTTTCGTTCCTTTTCTCGTTTTCGGGTCCCGTGTGTAAGTCCGCTGAGGTGGGGGTTGGG
GGAGAACCTCAAACTCGAAAAATCACCCAGTCTCCGAGTGAGAGAGAGGGAAAAAAAGAG
ATGCCCGAGACAGGAGATGAAGATGGAGAGAGGTAAAGTGATGCAGAGGATAAGAAACCG
AAGACGATGGAGAAAAGGAGGCAACCAGCCATAAATGTATGTAAAGGACGGCGTCGATCA
CGTGTAGTCGGGGTATTAGTGCTAGCCTGGGGAGAAGTGCAAACATCTGTCAAACTGGGA
CATGAAGGCGTTTGTTATACACTGGGATTAGGCCTATCTCCCGCGGGGTACTTCTTGTAA
TGAGCCATCTGACAAGGCTGCCGGAGATTATGCATATAAATTATGATTGGGGGATTTGCC
AGTCGTATTAGGCCGTCTCTGTGTGAAGGGTACATTACCATATTATCTTCCGTAATGCCT
TTAGATGGAGCATGTAAAAGGAAAAGAGGGAGCCTGCCTGCCCGCGTGCATTGGAGGGTG
GGCTGAATATTCGCTGTTTTCCAAGCACCGTCAAGGAAGAGCGAGAAATGAATGGGGGAA
GTGGGGGAAGAGATGGGAGTGTCCCGGTAATTCCCCTAATTTACATGAGCCAACAATATT
GAGGTGCCAGAAAAGGCCAAAAGGCGAATTTATTAAATTGTTTGCCCCGAAAAGTAGCGA
GCTATGTCAGAGGCCGATTATTCATCGGCGAGAAAGAGACTCATTTGCCCGGGAAAGGGA
TCACGGGAAACGAGGAGCGGAGGGGAGAAGGGGAATATAACCCCCCCCACCGGAATGTCT
CCCAAAAGCTTGCATA
>MY5147_Hexurella_DragoonMtns_NF_345A
CCGGAGGTCGAAAGCGAAAAGAAGGGTCGGCAGGGGGGGGGGCGGGATGAGAATTGAATA
AAACGAAGAATATCATTTCGTCTTCTGTTGCCTCCTCCCCCGCCCCATCTTTGGAGCTCT
CTTTCGTTCCTTTTCTCGTTTTCGGGTCCCGTGTGTAAGTCCGCTGAGGTGGGGGTTGGG
GGAGAACCTCAAACTCGAAAAATCACCCAGTCTCCGAGTGAGAGAGAGGGAAAAAAAGAG
ATGCCCGAGACAGGAGATGAAGATGGAGAGAGGTAAAGTGATGCAGAGGATAAGAAACCG
AAGACGATGGAGAAAAGGAGGCAACCAGCCATAAATGTATGTAAAGGACGGCGTCGATCA
CGTGTAGTCGGGGTATTAGTGCTAGCCTGGGGAGAAGTGCAAACATCTGTCAAACTGGGA
CATGAAGGCGTTTGTTATACACTGGGATTAGGCCTATCTCCCGCGGGGTACTTCTTGTAA
TGAGCCATCTGACAAGGCTGCCGGAGATTATACATATAAATTATGATTGGGGGATTTGCC
AGTCGTATTAGGCCGTCTCTGTGTGAAGGGTACATTACCATATTATCTTCCGTAATGCCT
TTAGATGGAGCATGTAAAAGGAAAAGAGGGAGCCTGCCTGCCCGCGTGCATTGGAGGGTG
GGCTGAATATTCGCTGTTTTCCAAGCACCGTCAAGGAAGAGCGAGAAATGAATGGGGGAA
GTGGGGGAAGAGATGGGAGTGTCCCGGTAATTCCCCTAATTTACATGAGCCAACAATATT
GAGGTGCCAGAAAAGGCCAAAAGGCGAATTTATTAAATTGTTTGCCCCGAAAAGTAGCGA
GCTATGTCAGAGGCCGATTATTCATCGGCGAGAAAGAGACTCATTTGCCCGGGAAAGGGA
TCACGGGAAACGAGGAGCGGAGGGGAGAAGGGGAATATAAAACCCCCCACCGGAATGTCT
CCCAAAAGCTTGCATA
>MY5152_Hexurella_WhetstoneMtns_ApacheCyn
CCGGAGGTCGAAAGCGAAAAGAAGGGTCGGCAGGGGGGGGGACGGGATGAGAATTGAATA
AAACGAAGAATATCATTTCGTCTTCTGTTGCCTCCTCCCCCGCCCCATCTTTGGAGCTCT
CTTTCGTTCCTTTTCTCGTTTTCGGGTCCCGTGTGTAAGTCCGCTGAGGTGGGGGTTGGG
GGAGAACCTCAAACTCGAAAAATCACCCAGTCTCCGAGTGAGAGAGAGGGAAAAAAAGAG
ATGCCCGAGACAGGAGATGAAGATGGAGAGAGGTAAAGTGATGCAGAGGATAAGAAACCG
AAGACGATGGAGAAAAGGAGGCAACCAGCCATAAATGTATGTAAAGGACGGCGTCGATCA
CGTGTAGTCGGGGTATTAGTGCTAGCCTGGGGAGAAGTGCAAACATCTGTCAAACTGGGA
CATGAAGGCGTTTGTTATACACTGGGATTAGGCCTATCTCCCGCGGGGTACTTCTTGTAA
TGAGCCATCTGACAAGGCTGCCGGAGATTATGCATATAAATTATGATTGGGGGATTTGCC
AGTCGTATTAGGCCGTCTCTGTGTGAAGGGTACATTACCATATTATCTTCCGTAATGCCT
TTAGATGGAGCATGTAGAAGGAAAAGAGGGA----GCCTGCCTGCGTGCATTGGAGGGTG
GGCTGAATATTCGCTGTTTTCCAAGCACCGTCAAGGAAGAGCGAGAAATGAATGGGGGAA
GTGGGGGAAGAGATGGGAGTGTCCCGGTAATTCCCCTAATTTACATGAGCCAACAATATT
GAGGTGCCAGAAAAGGCCAAAAGGCGAATTTATTAAATTGTTTGCCCAGAAAAGTAGCGA
GCTATGTCAGAGGCCGATTATTCATCGGAGAGAAAGAGACTCATTTGCCCGGGAAAGGGA
TCACGGGAAACGAGGAGTGGAGGGGAGAAGGGGAATATAAAACCCCCCACCGGAATGTCT
CCCAAAAGCTTGCATA
>MY5154_Hexurella_SantaRitaMtns_AdobeCyn
CCGGAGGTCGAAAGCGAAAAGAAGGGTCGGCAGGGGGGGGAACGGGATGAGAATTGAATA
AAACGAAGAATATCATTTCGTCTTCTGTTGCCTCCTCCCCCGGCCCATCTTTGAAGCTCT
CTTTCGTTCCCTTTCTCGTTTTCGGGTCCCGTGTGTAAGTCCGCTGAGGTGGGGGTTGGG
GGAGAACCTCAAACTCGAAAAATCACCCAGTCTCCGAGTGAGAGAGAGGGAAAAAAAGAG
ATGCCCGAGACAGGAGATGAAGATGGAGAGAGGTAAAGTGATGCAGAGGATAAGAAACCG
AAGACGATGGAGAAAAGGAGGCAACCAGCCATAAATGTATGTAAAGGACGGCGTCGATCA
CGTGTAGTCGGGGTATTAGTGCTAGCCTGGGGAGAAGTGCAAACATCTGTCAAACTGGGA
CATGAAGGCGTTTGTTATACACTGGGATTAGGCCTATCTCCCGCGGGGTACTTCTTGTAA
TGAGCCATCTGACAAGGCTGCCGGAGATTATGCATATAAATTATGATTGGGGGATTTGCC
AGTCGTATTAGGCCGTCTCTGTGTGAAGGGTACATTACCATATTATCTTCCGTAATGCCT
TTAGATGGAGCATGTAAAAGGAAAAGAGGGAGCCTGCTTGCCTGCGTGCATTGGAGGGTG
GGCCGAATATTCGCTGTTTTCCAAGCACCGTCAAGGAAGAGCGAGAAATGAATGGGGGAA
GTAGGGGAAGAGATGGGAGTGTCCCGGTAATTCCCCTAATTTACATGAGCCAACAATATT
GAGGTGCCAGAAAAGGCCAAAAGGCGAATTTATTAAATTGTTTGCCCAGAAAAGTAGCGA
GCTATGTCAGAGGCCGATTATTCATCGGAGAGAAAGAGACTCATTTGCCCGGGAAAGGGA
TCACGGGAAACGAGGAGTGGAGGGGAGAAGGGGAATATAAACCCCCCCACCGGAATGTCT
CCCAAAAGCTTGCATA
>MY5157_Hexurella_SantaCatalinaMtns_Redington
CCGGAGGTCGAAAGCGAAAAGAAGGGTCGGCAGGGGGGGGAACGGGATGAGAATTGAATA
AAACGAAGAATATCATTTCGTCTTCTGTTGCCTCCTCCCCCGCCCCATCTTTGGAGCTCT
CTTTCGTTCCTTTTCTCGTTTTCGGGTCCCGTGTGTAAGTCCGCTGAGGTGGGGGTTGGG
GGAGAACCTCAAACTCGAAAAATCACCCAGTCTCCGAGTGAGAGAGAGGGAAAAAAAGAG
ATGCCCGAGACAGGAGATGAAGATGGAGAGAGGTAAAGTGATGCAGAGGATAAGAAACCG
AAGACGATGGAGAAAAGGAGGCAACCAGCCATAAATGTATGTAAAGGACGGCGTCGATCA
CGTGTAGTCGGGGTATTAGTGCTAGCCTGGGGAGAAGTGCAAACATCTGTCAAACTGGGA
CATGAAGGCGTTTGTTATACACTGGGATTAGGCCTATCTCCCGCGGGGTACTTCTTGTAA
TGAGCCATCTGACAAGGCTGCCGGAGATTATGCATATAAATTATGATTGGGGGATTTGCC
AGTCGTATTAGGCCGTCTCTGTGTGAAGGGTACATTACCATATTATCTTCCGTAATGCCT
TTAGATGGAGCATGTAAAAGGAAAAGAGGGAGCCTGCCTGCCTGCGTGCATTGGAGGGTG
GGCCGAATATTCGCTGTTTTCCAAGCACCGTCAAGGAAGAGCGAGAAATGAATGGGGGAA
GTGGGGGAAGAGATGGGAGTGTCCCGGTAATTCCCCTAATTTACATGAGCCAACAATATT
GAGGTGCCAGAAAAGGCCAAAAGGCGAATTTATTAAATTGTTTGCCCAGAAAAGTAGCGA
GCTATGTCAGAGGCCGATTATTCATCGGAGAGAAAGAGACTCATTTGCCCGGGAAAGGGA
TCACGGGAAACGAGGAGTGGAGGGGAGAAGGGGAATATAAAACCCCCCACCGAAATGTCT
CCCAAAAGCTTGCATA
>MY5164_Hrupicola_Temecula
------------------------------------------------------------
------------------------------------------------------------
------------------------------------------------------------
------------------------------------------------------------
------------------------------------------------------------
------------------------------------------------------------
------------------------------------------------------------
---GAAGGCGTTTGTTATACACTGGGATTAGGCCTATCTCCCGCGGGGTACTTCTTGTAA
TGAGCCATCTGACAAGGCTGCCGGAGATTATGCATATAAATTATGATTGGGGGATTTGCC
AGTCGTATTAGGCCGTCTCAGTGTGAAGGGTACATTACCATATTATCTTCCGTAATGCCT
TTAGATGGAGCATGTAAAAGGAAAAGAGGGAGCCAGCCTGCCTGCGTGCATTGGAGGGTG
GGCCGAATATTCGCTGTTTTCCAAGCACCGTCAAGGAAGAGCGAGAAATGAATGGGGGAA
GTGGGGGCAGAGATGGGAGTGTCCCAGTAATTCCCCTAATTTACATGAGCCAACAATATT
GAGGTGCCAGAAAAGGCCAAAAGGCGAATTTATTAAATTGTTTGCCTAGAAAAGTAGCGA
GCTATGTCAGAGGCCGATTATTCATCGGAGAGAAGGAGACTCATTTCAC-----------
-----GGAAACGAGG---------------------------------------------
----------------
>MY5165_Hrupicola_Temecula
CCGGAGGTCGAAAGCGAAAAGAAGGGACGGCAGGGGGGGGGACGGGATGAGAATTGAATA
AAACGAAGAATATCATTTCGTCTTCTGTTGTCTCCTCCCCCACCCCATCTTTGGAGCTCT
CTTTCGTTCCTTTTCTCGTTTTCGGGTCCCGTGTGTAAGTCCGCTGAGGTGGGGGTTGGG
GGAGAACCTCAAACTCGAAAAATCACCCAGTCTCCGAGTGAAAGAGAGGGAAAAAAAGAG
ATGCCCGAGACAGGAGATGAAGATGGAGAGAGGTAAAGTGATGCAGAGGATAAGAAACCG
AAGACGATGGAGAAAAGGAGGCAACCAGCCATAAATGTATGTAAAGGACGGCGTCGATCA
CGTGTAGTCGGGGTATTAGTGCTAGCCTGGGGAGAAGTGCAAACATCTGTCAAACTGGGA
CATGAAGGCGTTTGTTATACACTGGGATTAGGCCTATCTCCCGCGGGGTACTTCTTGTAA
TGAGCCATCTGACAAGGCTGCCGGAGATTATGCATATAAATTATGATTGGGGGATTTGCC
AGTCGTATTAGGCCGTCTCAGTGTGAAGGGTACATTACCATATTATCTTCCGTAATGCCT
TTAGATGGAGCATGTAAAAGGAAAAGAGGGAGCCTGCCTGCCTGCGTGCATTGGAGGGTG
GGCCGAATATTCGCTGTTTTCCAAGCACCGTCAAGGAAGAGCGAGAAATGAATGGGGGAA
GTGGGGGCAGAGATGGGAGTGTCCCAGTAATTCCCCTAATTTACATGAGCCAACAATATT
GAGGTGCCAGAAAAGGCCAAAAGGCGAATTTATTAAATTGTTTGCCCAGAAAAGTAGCGA
GCTATGTCAGAGGCCGATTATTCATCGGAGAGAAGGAGACTCATTTACCCAGGAAAGGGA
TCACGGGAAACGAGGAGTGGAGGGGAGAAGGGGAGTAGAAAACCCCCTGCCGGAATGTCT
CCCAAAAGCTTGTATA
>MY5175_Hapachea_HarshawRd_PatagoniaMtns
CCGGAGGTCGAAAGCGAAAAGAAGGGTCGGCAGGGGTGGGGACGGGATGAGAATTGAATA
AAACGAAGAATATCATTTCGTCTTCTGTTGCCTCCCCCCCCGCCCCATCTTTGGAGCTCT
CTTTCGTTCCTTTTCTCGTTTTCGGGTCCCGTGTGTAAGTCCGCTGAGGTGGGGGTTGGG
GGAGAACCTCAAACTCGAAAAATCACCCAGTCTCCGAGTGAGAGAGAGGGAAAAAAAGAG
ATGCCCGAGACAGGAGATGAAGATGGAGAGAGGTAAAGTGATGCAGAGGATAAGAAACCG
AAGACGATGGAGAAAAGGAGCCAACCAGCCATAAATGTATGTAAAGGACGGCGTCGATCA
CGTGTAGTCGGGGTATTAGTGCTAGCCTGGGGAGAAGTGCAAACATCTGTCAAACTGGGA
CATGAAGGCGTTTGTTATACACTGGGATTAGGCCTATCTCCCGCGGGGTACTTCTTGTAA
TGAGCCATCTGACAAGGCTGCCGGAGATTATGCATATAAATTATGATTGGGGGATTTGCC
AGTCGTATTAGGCCGTCTCTGTGTGAAGGGTACATTACCATATTATCTTCCGTAATGCCT
TTAGATGGAGCATGTAAAAGGAAAAGAGGGAGCCTGCCTGCGTGCGGGCATTGGAGGGTG
GGCCGAATATTCGCTGTTTTCCAAGCACCGTCAAGGAAGAGCGAGAAATGAATGGGGGAA
GTGGGGGAAGAGATGGGAGTGTCCCGGTAATTCCCCTAATTTACATGAGCCAACAATATT
GAGGTGCCAGAAAAGGCCAAAAGGCGAATTTATTAAATTGTTTGCCCAGAAAAGTAGCGA
GCAATGTCAGAGGCCGATTATTCATCGGAGAGAAAGAGACTCATTTGCCCGGGAAAGGGA
TCACGGGAAACGAGGAGTGGAGGGGAGAAGGGGAATATAAAACCCCCCACCGGAATGTCT
CCCAAAAGCTTGCATA
>MY5180_Hapachea_MustrangPk_MustangMtns
CCGGAGGTCGAAAGCGAAAAGAAGGGTCGGCAGGGGGGGGGGCGGGATGAGAATTGAATA
AAACGAAGAATATCATTTCGTCTTCTGTTGCCTCCTCCCCCGCCCCATCTTTGGAGCTCT
CTTTCGTTCCTTTTCTCGTTTTCGGGTCCCGTGTGTAAGTCCGCTGAGGTGGGGGTTGGG
GGAGAACCTCAAACTCGAAAAATCACCCAGTCTCCGAGTGAGAGAGAGGGAAAAAAAGAG
ATGCCCGAGACAGGAGATGAAGATGGAGAGAGGTAAAGTGATGCAGAGGATAAGAAACCG
AAGACGATGGAGAAAAGGAGGCAACCAGCCATAAATGTATGTAAAGGACGGCGTCGATCA
CGTGTAGTCGGGGTATTAGTGCTAGCCTGGGGAGAAGTGCAAACATCTGTCAAACTGGGA
CATGAAGGCGTTTGTTATACACTGGGATTAGGCCTATCTCCCGCGGGGTACTTCTTGTAA
TGAGCCATCTGACAAGGCTGCCGGAGATTATGCATATAAATTATGATTGGGGGATTTGCC
AGTCGTATTAGGCCGTCTCTGTGTGAAGGGTACATTACCATATTATCTTCCGTAATGCCT
TTAGATGGAGCATGTAAAAGGAAAAGAGGGAGCCTGCCTGCCTGCGTGCATTGGAGGGTG
GGCTGAATATTCGCTGTTTTCCAAGCACCGTCAAGGAAGAGCGAGAAATGAATGGGGGAA
GTGGGGGAAGAGATGGGAGTGTCCCGGTAATTCCCCTAATTTACATGAGCCAACAATATT
GAGGTGCCAGAAAAGGCCAAAAGGCGAATTTATTAAATTGTTTGCCCAGAAAAGTAGCGA
GCTATGTCAGAGGCCGATTATTCATCGGAGAGAAAGAGACTCATTTGCCCGGGAAAGGGA
TCACGGGAAACGAGGAGTGGAGGGGAGAAGGGGAATATAACCCCTCCCACCGGAATGTCT
CCCAAAAGCTTGCATA
>MY5193_Hapachea_HarshawRd_PatagoniaMtns
CCGGAGGTCGAAAGCGAAAAGAAGGGTCGGCAGGGGTGGGGACGGGATGAGAATTGAATA
AAACGAAGAATATCATTTCGTCTTCTGTTGCCTCCCCCCCCGCCCCATCTTTGGAGCTCT
CTTTCGTTCCTTTTCTCGTTTTCGGGTCCCGTGTGTAAGTCCGCTGAGGTGGGGGTTGGG
GGAGAACCTCAAACTCGAAAAATCACCCAGTCTCCGAGTGAGAGAGAGGGAAAAAAAGAG
ATGCCCGAGACAGGAGATGAAGATGGAGAGAGGTAAAGTGATGCAGAGGATAAGAAACCG
AAGACGATGGAGAAAAGGAGCCAACCAGCCATAAATGTATGTAAAGGACGGCGTCGATCA
CGTGTAGTCGGGGTATTAGTGCTAGCCTGGGGAGAAGTGCAAACATCTGTCAAACTGGGA
CATGAAGGCGTTTGTTATACACTGGGATTAGGCCTATCTCCCGCGGGGTACTTCTTGTAA
TGAGCCATCTGACAAGGCTGCCGGAGATTATGCATATAAATTATGATTGGGGGATTTGCC
AGTCGTATTAGGCCGTCTCTGTGTGAAGGGTACATTACCATATTATCTTCCGTAATGCCT
TTAGATGGAGCATGTAAAAGGAAAAGAGGGAGCCTGCCTGCGTGCGGGCATTGGAGGGTG
GGCCGAATATTCGCTGTTTTCCAAGCACCGTCAAGGAAGAGCGAGAAATGAATGGGGGAA
GTGGGGGAAGAGATGGGAGTGTCCCGGTAATTCCCCTAATTTACATGAGCCAACAATATT
GAGGTGCCAGAAAAGGCCAAAAGGCGAATTTATTAAATTGTTTGCCCAGAAAAGTAGCGA
GCTATGTCAGAGGCCGATTATTCATCGGAGAGAAAGAGACTCATTTGCCCGGGAAAGGGA
TCACGGGAAACGAGGAGTGGAGGGGAGAAGGGGAATATAAAACCCCCCACCGGAATGTCT
CCCAAAAGCTTGCATA
>MY5194_Hapachea_Ordsummit_MtOrd
CCGGAGGTCGAAAGCGAAAAGAAGGGTCGGCAGGGGGGGGATCGGGATGAGAATTGAATA
AAACGAAGAATATCATTTCGTCTTCTGTTGCCTCCTCCCCCGCCCCATCTTCGGAGCTCC
CTTTCGTTCCTTTTCTCGTTTTCGGGTCCCGTGTGCAAGTCCGCTGAGGTGGGGGTTGGG
GGAGAACCTCAAACTCGAAAAATCACCCAGTCTCCGAGTGCGAGAGAGGGAAAAAAAGAG
ATGCCCGAGACAGGAGATGAAGATGGAGAGAGGTAAAGTGATGCAGAGGATAAGAAACCG
AAGACGATGGAGAAAAGGAGGCAACCAGCCATAAATGTATGTAAAGGACGGCGTCGATCA
CGTGTAGTCGGGGTATTAGTGCTAGCCTGGGGAGAAGTGCAAACATCTGTCAAACTGGGA
CATGAAGGCGTTTGTTATACACTGGGATTAGGCCTATCTCCCGCGGGGTACTTCTTGTAA
TGAGCCATCTGACAAGGCTGCCGGAGATTATGCATATAAATTATGATTGGGGGATTTGCC
AGTCGTATTAGGCCGTCTCTGTGTGAAGGGTACATTACCATATTATCTTCCGTAATGCCT
TTAGATGGAGCATGTAAAAGGAAAAGAGGGAGCCTGCCTGCCTGCGTGCATTGGAGGGTG
GGCCGAATATTCGCTGTTTTCCAAGCACCGTCAAGGAAGAGCGAGAAATGAATGGGGGAA
GTGGGGGAAGAGATGGGAGTGTCCCGGTAATTCCCCTAATTTACATGAGCCAACAATATT
GAGGTGCCAGAAAAGGCCAAAAGGCGAATTTATTAAATTGTTTGCCCAGAAAAGTAGCGA
GCTATGTCAGAGGGCGATTATTCATCGGAGAGAAAGAGACTCATTTGCCCGGGAAAGGGA
TCACGGGAAACGAGGAGTAGAGGGGAGAAGGGGAGCATAAAACCCCCTACCGGAATGTCT
CCCAAAAGCTTGCATA
>MY5195_Hapachea_Ordsummit_MtOrd
CCGGAGGTCGAAAGCGAAAAGAAGGGTCGGCAGGGGGGGGATCGGGATGAGAATTGAATA
AAACGAAGAATATCATTTCGTCTTCTGTTGCCTCCTCCCCCGCCCCATCTTCGGAGCTCC
CTTTCGTTCCTTTTCTCGTTTTCGGGTCCCGTGTGTAAGTCCGCTGAGGTGGGGGTTGGG
GGAGAACCTCAAACTCGAAAAATCACCCAGTCTCCGAGTGCGAGAGAGGGAAAAAAAGAG
ATGCCCGAGACAGGAGATGAAGATGGAGAGAGGTAAAGTGATGCAGAGGATAAGAAACCG
AAGACGATGGAGAAAAGGAGGCAACCAGCCATAAATGTATGTAAAGGACGGCGTCGATCA
CGTGTAGTCGGGGTATTAGTGCTAGCCTGGGGAGAAGTGCAAACATCTGTCAAACTGGGA
CATGAAGGCGTTTGTTATACACTGGGATTAGGCCTATCTCCCGCGGGGTACTTCTTGTAA
TGAGCCATCTGACAAGGCTGCCGGAGATTATGCATATAAATTATGATTGGGGGATTTGCC
AGTCGTATTAGGCCGTCTCTGTGTGAAGGGTACATTACCATATTATCTTCCGTAATGCCT
TTAGATGGAGCATGTAAAAGGAAAAGAGGGAGCCTGCCTGCCTGCGTGCATTGGAGGGTG
GGCCGAATATTCGCTGTTTTCCAAGCACCGTCAAGGAAGAGCGAGAAATGAATGGGGGAA
GTGGGGGAAGAGATGGGAGTGTCCCGGTAATTCCCCTAATTTACATGAGCCAACAATATT
GAGGTGCCAGAAAAGGCCAAAAGGCGAATTTATTAAATTGTTTGCCCAGAAAAGTAGCGA
GCTATGTCAGAGGGCGATTATTCATCGGAGAGAAAGAGACTCATTTGCCCGGGAAAGGGA
TCACGGGAAACGAGGAGTAGAGGGGAGAAGGGGAGCATAAAACCCCCTACCGGAATGTCT
-CCAAAAGCTTG----
>MY5266_Hencina_CerroBolla
CCGGAGGTCGAAAGCGAAAAGAAGGGACGGCAGGGGGGGGGGCGGGATGAGAATTGAATA
AAACGAAGAATATCATTTCGTCTTCTGTTGTCTCCTCCCCCACCCCATCTTTGGAGCTCT
CTTTCGTTCCTTTTCTCGTTTTCGGGTCCCGTGTGTAAGTCCGCTGAGGTGGGGGTTGGG
GGAGAACCTCAAACTCGAAAAATCACCCAGTCTCCGAGTGAAAGAGAGGGAAAAAAAGAG
ATGCCCGAGACAGGAGATGAAGATGGAGAGAGGTAAAGTGATGCAGAGGATAAGAAACCG
AAGACGATGGAGAAAAGGAGGCAACCAGCCATAAATGTATGTAAAGGACGGCGTCGATCA
CGTGTAGTCGGGGTATTAGTGCTAGCCTGGGGAGAAGTGCAAACATCTGTCAAACTGGGA
CATGAAGGCGTTTGTTATACACTGGGATTAGGCCTATCTCCCGCGGGGTACTTCTTGTAA
TGAGCCATCTGACAAGGCTGCCGGAGATTATGCATATAAATTATGATTGGGGGATTTGCC
AGTCGTATTAGGCCGTCTCAGTGTGAAGGGTACATTACCATATTATCTTCCGTAATGCCT
TTAGATGGAGCATGTAAAAGGAAAAGAGGGAGCCTGCCTGCCAGCGTGCATTGGAGGGTG
GGCCGAATATTCGCTGTTTTCCAAGCACCGTCAAGGAAGAGCGAGAAATGAATGGGGGAA
GTGAGGGCAGAGATGGGAGTGTCCCAGTAATTCCCCTAATTTACATGAGCCAACAATATT
GAGGTGCCAGAAAAGGCCAAAAGGCGAATTTATTAAATTGTTTGCCCAGAAAAGTAGCGA
GCTATGTCAGAGGCCGATTATTCATCGGAGAGAAGGAGACTCATTTGCCCAGGAAAGGGA
TCACGGGAAACGAGGAGTAGAAGGGAGAAGGGGAGTAGAAAACCCCCTGCCGGAATGTCT
CCCAAAAGCTTGTATA
>MY5267_Hencina_CerroBolla
CCGGAGGTCGAAAGCGAAAAGAAGGGACGGCAGGGGGGGGGGCGGGATGAGAATTGAATA
AAACGAAGAATATCATTTCGTCTTCTGTTGTCTCCTCCCCCACCCCATCTTTGGAGCTCT
CTTTCGTTCCTTTTCTCGTTTTCGGGTCCCGTGTGTAAGTCCGCTGAGGTGGGGGTTGGG
GGAGAACCTCAAACTCGAAAAATCACCCAGTCTCCGAGTGAAAGAGAGGGAAAAAAAGAG
ATGCCCGAGACAGGAGATGAAGATGGAGAGAGGTAAAGTGATGCAGAGGATAAGAAACCG
AAGACGATGGAGAAAAGGAGGCAACCAGCCATAAATGTATGTAAAGGACGGCGTCGATCA
CGTGTAGTCGGGGTATTAGTGCTAGCCTGGGGAGAAGTGCAAACATCTGTCAAACTGGGA
CATGAAGGCGTTTGTTATACACTGGGATTAGGCCTATCTCCCGCGGGGTACTTCTTGTAA
TGAGCCATCTGACAAGGCTGCCGGAGATTATGCATATAAATTATGATTGGGGGATTTGCC
AGTCGTATTAGGCCGTCTCAGTGTGAAGGGTACATTACCATATTATCTTCCGTAATGCCT
TTAGATGGAGCATGTAAAAGGAAAAGAGGGAGCCTGCCTGCCAGCGTGCATTGGAGGGTG
GGCCGAATATTCGCTGTTTTCCAAGCACCGTCAAGGAAGAGCGAGAAATGAATGGGGGAA
GTGAGGGCAGAGATGGGAGTGTCCCAGTAATTCCCCTAATTTACATGAGCCAACAATATT
GAGGTGCCAGAAAAGGCCAAAAGGCGAATTTATTAAATTGTTTGCCCAGAAAAGTAGCGA
GCTATGTCAGAGGCCGATTATTCATCGGAGAGAAGGAGACTCATTTGCCCAGGAAAGGGA
TCACGGGAAACGAGGAGTAGAAGGGAGAAGGGGAGTAGAAAACCCCCTGCCGGAATGTCT
CCCAAAAGCTTGTATA
>MY5269_Hexurella_GuadalupeValley
CCGGAGGTCGAGAGCGAAAAGAAGGGACGGTAGGGGGGGGGACGGGATGAGAATTGAATA
AAACGAAGAATATCATTTCGTCTTCTGTTGTCTCCTCCCCCACCCCATCTTTGGAGCTCT
CTTTCGTTCCTTTTCTCGTTTTCGGGTCCCGTGTGTAAGTCCGCTGAGGTGGGGGTTGGG
GGAGAACCTCAAACTCGAAAAATCACCCAGTCTCCGAGTGAAAGAGAGGGAAAAAAAGAG
ATGCCCGAGACAGGAGATGAAGATGGAGAGAGGTAAAGTGATGCAGAGGATAAGAAACCG
AAGACGATGGAGAAAAGGAGGCAACCAGCCATAAATGTATGTAAAGGACGGCGTCGATCA
CGTGTAGTCGGGGTATTAGTGCTAGCCTGGGGAGAAGTGCAAACATCTGTCAAACTGGGA
CATGAAGGCGTTTGTTATACACTGGGATTAGGCCTATCTCCCGCGGGGTACTTCTTGTAA
TGAGCCATCTGACAAGGCTGCCGGAGATTATGCATATAAATTATGATTGGGGGATTTGCC
AGTCGTATTAGGCCGTCTCAGTGTGAAGGGTACATTACCATATTATCTTCCGTAATGCCT
TTAGATGGAGCATGTAAAAGGAAAAGAGGGAGCCTGCCTGCCTGCGTGCATTGGAGGGTG
GGCCGAATATTCGCTGTTTTCCAAGCACCGTCAAGGAAGAGCGAGAAATGAATGGGGGAA
GTGGGGGCAGAGATGGGAGTGTCCCAGTAATTCCCCTAATTTACATGAGCCAACAATATT
GAGGTGCCAGAAAAGGCCAAAAGGCGAATTTATTAAATTGTTTGCCCAGAAAAGTAGCGA
GCTATGTCAGAGGCCGATTATTCATCGGAGAGAAGGAGACTCATTTGCCCAGGAAAGGGA
TCACGGGAAACGAGGAGTAGAAGGGAGAAGGGGAGTAGAAAACCCCCTGCCGGAATGTCT
CCCAAAAGCTTGTATA
>MY5271_Hexurella_GuadalupeValley
CCGGAGGTCGAAAGCGAAAAGAAGGGACGGCAGGGGGGGGGACGGGATGAGAATTGAATA
AAACGAAGAATATCATTTCGTCTTCTGTTGTCTCCTCCCCCACCCCATCTTTGGAGCTCT
CTTTCGTTCCTTTTCTCGTTTTCGGGTCCCGTGTGTAAGTCCGCTGAGGTGGGGGTTGGG
GGAGAACCTCAAACTCGAAAAATCACCCAGTCTCCGAGTGAAAGAGAGGGAAAAAAAGAG
ATGCCCGAGACAGGAGATGAAGATGGAGAGAGGTAAAGTGATGCAGAGGATAAGAAACCG
AAGACGATGGAGAAAAGGAGGCAACCAGCCATAAATGTATGTAAAGGACGGCGTCGATCA
CGTGTAGTCGGGGTATTAGTGCTAGCCTGGGGAGAAGTGCAAACATCTGTCAAACTGGGA
CATGAAGGCGTTTGTTATACACTGGGATTAGGCCTATCTCCCGCGGGGTACTTCTTGTAA
TGAGCCATCTGACAAGGCTGCCGGAGATTATGCATATAAATTATGATTGGGGGATTTGCC
AGTCGTATTAGGCCGTCTCAGTGTGAAGGGTACATTACCATATTATCTTCCGTAATGCCT
TTAGATGGAGCATGTAAAAGGAAAAGAGGGAGCCTGCCTGCCTGCGTGCATTGGAGGGTG
GGCCGAATATTCGCTGTTTTCCAAGCACCGTCAAGGAAGAGCGAGAAATGAATGGGGGAA
GTGGGGGCAGAGATGGGAGTGTCCCAGTAATTCCCCTAATTTACATGAGCCAACAATATT
GAGGTGCCAGAAAAGGCCAAAAGGCGAATTTATTAAATTGTTTGCCCAGAAAAGTAGCGA
GCTATGTCAGAGGCCGATTATTCATCGGAGAGAAGGAGACTCATTTGCCCAGGAAAGGGA
TCACGGGAAACGAGGAGTAGAAGGGAGAAGGGGAGTAGAAAACCCCCTGCCGGAATGTCT
CCCAAAAGCTTGTATA
>MY5276_Hexurella_SanPedro_Martir
CCGGAGGTCGAAAGCGAAAAGAAGGGACGGCAGGGGGGGGGTCGGGATGAGAATTGAATA
AAACGAAGAATATCATTTCGTCTTCTGCTGTCTCCTCCCCCACCCCATCTTTGGAGCTCT
CTTTCGTTCCTTTTCTCGTTTTCGGGTCCCGTGTGTAAGTCCGCTGAGGTGGGGGTTGGG
GGAGAACCTCAAACTCGAAAAATCACCCAGTCTCCGAGTGAAAGAGAGGGAAAAAAAGAG
ATGCCCGAGACAGGAGATGAAGATGGAGAGAGGTAAAGTGATGCAGAGGATAAGAAACCG
AAGACGATGGAGAAAAGGAGGCAACCAGCCATAAATGTATGTAAAGGACGGCGTCGATCA
CGTGTAGTCGGGGTATTAGTGCTAGCCTGGGGAGAAGTGCAAACATCTGTCAAACTGGGA
CATGAAGGCGTTTGTTATACACTGGGATTAGGCCTATCTCCCGTGGGGTACTTCTTGTAA
TGAGCCATCTGACAAGGCTGCCGGAGATTATGCATATAAATTATGATTGGGGGATTTGCC
AGTCGTATTAGGCCGTCTCAGTGTGAAGGGTACATTACCATATTATCTTCCGTAATGCCT
TTAGATGGAGCATGTAAAAGGAAAAGAGGGAGCCTGACTGCCTGCGTGCATTGGAGGGTG
GGCCGAATATTCGCTGTTTTCCAAGCACCGTCAAGGAAGAGCGAGAAATGAATGGGGGAA
GTGGGGCCAGAGATGGGAGTGTCCCAGTAATTCCCCTAATTTACATGAGCCAACAATATT
GAGGTGCCAGAAAAGGCCAAAAGGCGAATTTATTAAATTGTTTGCCCAGAAAAGTAGCGA
GCTATGTCAGAGGCCGATTATTCATCGGAGAGAAGGAGACTCATTTGCCCAGGAAAGGGA
TCACGGGAAACGAGGAGTAGAGGGGAGAAAGGGAGTAGAAAACCCCCTGCCGGAATGTCT
CCCAAAAGCTTGTATA
>MY5277_Hexurella_SanPedro_Martir
CCGGAGGTCGAAAGCGAAAAGAAGGGACGGCAGGGGGGGGGTCGGGATGAGAATTGAATA
AAACGAAGAATATCATTTCGTCTTCTGCTGTCTCCTCCCCCACCCCATCTTTGGAGCTCT
CTTTCGTTCCTTTTCTCGTTTTCGGGTCCCGTGTGTAAGTCCGCTGAGGTGGGGGTTGGG
GGAGAACCTCAAACTCGAAAAATCACCCAGTCTCCGAGTGAAAGAGAGGGAAAAAAAGAG
ATGCCCGAGACAGGAGATGAAGATGGAGAGAGGTAAAGTGATGCAGAGGATAAGAAACCG
AAGACGATGGAGAAAAGGAGGCAACCAGCCATAAATGTATGTAAAGGACGGCGTCGATCA
CGTGTAGTCGGGGTATTAGTGCTAGCCTGGGGAGAAGTGCAAACATCTGTCAAACTGGGA
CATGAAGGCGTTTGTTATACACTGGGATTAGGCCTATCTCCCGTGGGGTACTTCTTGTAA
TGAGCCATCTGACAAGGCTGCCGGAGATTATGCATATAAATTATGATTGGGGGATTTGCC
AGTCGTATTAGGCCGTCTCAGTGTGAAGGGTACATTACCATATTATCTTCCGTAATGCCT
TTAGATGGAGCATGTAAAAGGAAAAGAGGGAGCCTGACTGCCTGCGTGCATTGGAGGGTG
GGCCGAATATTCGCTGTTTTCCAAGCACCGTCAAGGAAGAGCGAGAAATGAATGGGGGAA
GTGGGGCCAGAGATGGGAGTGTCCCAGTAATTCCCCTAATTTACATGAGCCAACAATATT
GAGGTGCCAGAAAAGGCCAAAAGGCGAATTTATTAAATTGTTTGCCCAGAAAAGTAGCGA
GCTATGTCAGAGGCCGATTATTCATCGGAGAGAAGGAGACTCATTTGCCCAGGAAAGGGA
TCACGGGAAACGAGGAGTAGAGGGGAGAAAGGGAGTAGAAAACCCCCTGCCGGAATGTCT
CCCAAAAGCTTGTATA
>MY5280_Hexurella_ArroyoSalado
CCGGAGGTCGAAAGCGAAAAGAAGGGACGGCAGGGGGGGGGACGGGATGAGAATTGAATA
AAACGAAGAATATCATTTCGTCTTCTGTTGTCTCCTCCCCCACCCCATCTTTGGAGCTCT
CTTTCGTTCCTTTTCTCGTTTTCGGGTCCCGTGTGTAAGTCCGCTGAGGTGGGGGTTGGG
GGAGAACCTCAAACTCGAAAAATCACCCAGTCTCCGAGTGAAAGAGAGGGAAAAAAAGAG
ATGCCCGAGACAGGAGATGAAGATGGAGAGAGGTAAAGTGATGCAGAGGATAAGAAACCG
AAGACGATGGAGAAAAGGAGGCAACCAGCCATAAATGTATGTAAAGGACGGCGTCGATCA
CGTGTAGTCGGGGTATTAGTGCTAGCCTGGGGAGAAGTGCAAACATCTGTCAAACTGGGA
CATGAAGGCGTTTGTTATACACTGGGATTAGGCCTATCTCCCGCGGGGTACTTCTTGTAA
TGAGCCATCTGACAAGGCTGCCGGAGATTATGCATATAAATTATGATTGGGGGATTTGCC
AGTCGTATTAGGCCGTCTCAGTGTGAAGGGTACATTACCATATTATCTTCCGTAATGCCT
TTAGATGGAGCATGTAAAAGGAAAAGAGGGAGCCTGCCTGCTTGCGTGCATTGGAGGGTG
GGCCGAATATTCGCTGTTTTCCAAGCACCGTCAAGGAAGAGCGAGAAATGAATGGGGGAA
GTGGGGGCAGAGATGGGAGTGTCCCAGTAATTCCCCTAATTTACATGAGCCAACAATATT
GAGGTGCCAGAAAAGGCCAAAAGGCGAATTTATTAAATTGTTTGCCCAGAAAAGTAGCGA
GCTATGTCAGAGGCCGATTATTCATCGGAGAGAAGGAGACTCATTTGCCCAGGAAAGGGA
TCACGGGAAACGAGGAGTACAGGGGAGAAGGGGAGTAGAAAACCCCCT-CCGGAATGTCT
CCCAAAAGCTTGTATA
>MY5282_Hexurella_ArroyoSalado
CCGGAGGTCGAAAGCGAAAAGAAGGGACGGCAGGGGGGGGGACGGGATGAGAATTGAATA
AAACGAAGAATATCATTTCGTCTTCTGTTGTCTCCTCCCCCACCCCATCTTTGGAGCTCT
CTTTCGTTCCTTTTCTCGTTTTCGGGTCCCGTGTGTAAGTCCGCTGAGGTGGGGGTTGGG
GGAGAACCTCAAACTCGAAAAATCACCCAGTCTCCGAGTGAAAGAGAGGGAAAAAAAGAG
ATGCCCGAGACAGGAGATGAAGATGGAGAGAGGTAAAGTGATGCAGAGGATAAGAAACCG
AAGACGATGGAGAAAAGGAGGCAACCAGCCATAAATGTATGTAAAGGACGGCGTCGATCA
CGTGTAGTCGGGGTATTAGTGCTAGCCTGGGGAGAAGTGCAAACATCTGTCAAACTGGGA
CATGAAGGCGTTTGTTATACACTGGGATTAGGCCTATCTCCCGCGGGGTACTTCTTGTAA
TGAGCCATCTGACAAGGCTGCCGGAGATTATGCATATAAATTATGATTGGGGGATTTGCC
AGTCGTATTAGGCCGTCTCAGTGTGAAGGGTACATTACCATATTATCTTCCGTAATGCCT
TTAGATGGAGCATGTAAAAGGAAAAGAGGGAGCCTGCCTGCTTGCGTGCATTGGAGGGTG
GGCCGAATATTCGCTGTTTTCCAAGCACCGTCAAGGAAGAGCGAGAAATGAATGGGGGAA
GTGGGGGCAGAGATGGGAGTGTCCCAGTAATTCCCCTAATTTACATGAGCCAACAATATT
GAGGTGCCAGAAAAGGCCAAAAGGCGAATTTATTAAATTGTTTGCCCAGAAAAGTAGCGA
GCTATGTCAGAGGCCGATTATTCATCGGAGAGAAGGAGACTCATTTGCCCAGGAAAGGGA
TCACGGGAAACGAGGAGTACAGGGGAGAAGGGGAGTAGAAAACCCCCT-CCGGAATGTCT
CCCAAAAGCTTGTATA
>MY5286_Hrupicola_SweetwaterSpr_OrdMtn
CCGGAGGTCGAAAGCGAAAAGAAGGGACGGCAGGGGGGGGGACGGGATGAGAATTGAATA
AAACGAAGAATATCATTTCGTCTTCTGTTGCCTCCTCCCCCACCCCATCTTTGGAGCTCT
CTTTCGTTCCTCTTCTCGTTTTCGGGTCCCGTGTGTAAGTCCGCTGAGGTGGGGGTTGGG
GGAGAACCTCAAACTCGAAAAATCACCCAGTCTCCGAGTGAAAGAGAGGGAAAAAAAGAG
ATGCCCGAGACAGGAGATGAAGATGGAGAGAGGTAAAGTGATGCAGAGGATAAGAAACCG
AAGACGATGGAGAAAAGGAGGCAACCAGCCATAAATGTATGTAAAGGACGGCGTCGATCA
CGTGTAGTCGGGGTATTAGTGCTAGCCTGGGGAGAAGTGCAAACATCTGTCAAACTGGGA
CATGAAGGCGTTTGTTATACACTGGGATTAGGCCTATCTCCCGCGGGGTACTTCTTGTAA
TGAGCCATCTGACAAGGCCGCCGGAGATTATGCATATAAATTATGATTGGGGGATTTGCC
AGTCGTATTAGGCCGTCTCAGTGTGAAGGGTACATTACCATATTATCTTCCGTAATGCCT
TTAGATGGAGCATGTAAAAGGAAAAGAGGGAGCCTGCCTGCTTGCGTGCATTGGAGGGTG
GGACGAATATTCGCTGTTTTCCAAGCACCGTCAAGGAAGAGCGAGAAATGAATGGGGGAA
GTGGGGGCAGAGATGGGAGTGTCCCAGTAATTCCCCTAATTTACATGAGCCAACAATATT
GAGGTGCCAGAAAAGGCCAAAAGGCGAATTTATTAAATTGTTTGCCCAGAAAAGTAGCGA
GCTATGTCAGAGGCCGATTATTCATCGGAGAGAAGGAGACTCATTTGCTCAGGAAAGGGA
TCACGGGAAACGAGGAGTAGAGGGGAGAAGGGGAGCAGAAAACCCCCTGCCGGAATGTCT
CCCAAAAGCTTGTATA
>MY5287_Hrupicola_SweetwaterSpr_OrdMtn
-----------------------------GCAGGGGGGGGGACGGGATGAGAATTGAATA
AAACGAAGAATATCATTTCGTCTTCTGTTGCCTCCTCCCCCACCCCATCTTTGGAGCTCT
CTTTCGTTCCTTTTCTCGTTTTCGGGTCCCGTGTGTAAGTCCGCTGAGGTGGGGGTTGGG
GGAGAACCTCAAACTCGAAAAATCACCCAGTCTCCGAGTGAAAGAGAGGGAAAAAAAGAG
ATGCCCGAGACAGGAGATGAAGATGGAGAGAGGTAAAGTGATGCAGAGGATAAGAAACCG
AAGACGATGGAGAAAAGGAGGCAACCAGCCATAAATGTATGTAAAGGACGGCGTCGATCA
CGTGTAGTCGGGGTATTAGTGCTAGCCTGGGGAGAAGTGCAAACATCTGTCAAACTGGGA
CATGAAGGCGTTTGTTATACACTGGGATTAGGCCTATCTCCCGCGGGGTACTTCTTGTAA
TGAGCCATCTGACAAGGCTGCCGGAGATTATGCATATAAATTATGATTGGGGGATTTGCC
AGTCGTATTAGGCCGTCTCAGTGTGAAGGGTACATTACCATATTATCTTCCGTAATGCCT
TTAGATGGAGCATGTAAAAGGAAAAGAGGGAGCCTGCCTGCTTGCGTGCATTGGAGGGTG
GGACGAATATTCGCTGTTTTCCAAGCACCGTCAAGGAAGAGCGAGAAATGAATGGGGGAA
GTGGGGGCAGAGATGGGAGTGTCCCAGTAATTCCCCTAATTTACATGAGCCAACAATATT
GAGGTGCCAGAAAAGGCCAAAAGGCGAATTTATTAAATTGTTTGCCCAGAAAAGTAGCGA
GCTATGTCAGAGGCCGATTATTCATCGGAGAGAAGGAGACTCATTTGCTCAGGAAAGGGA
TCAC-GGAAACGAGGAGCAGAGGGGAGAAGGGGAGTAGAAAACCCCCTGCCGGAATGTCT
CCCAAAAGCTTGTATA
>MY5288_Hrupicola_Deadman_Hills
CCGGAGGTCGAAAGCGAAAAGAAGGGACGGCAGGGGGGGGAACGGGATGAGAATTGAATA
AAACGAAGAATATCATTTCGTCTTCTGTTGTCTCCTCCCCCACCCCATCTTTGGAGCTCT
CTTTCGTTCCTTTTCTCGTTTTCGGGTCCCGTGTGTAAGTCCGCTGAGGTGGGGGTTGGG
GGAGAACCTCAAACTCGAAAAATCACCCAGTCTCCGAGTGAAAGAGAGGGAAAAAAAGAG
ATGCCCGAGACAGGAGATGAAGATGGAGAGAGGTAAAGTGATGCAGAGGATAAGAAACCG
AAGACGATGGAGAAAAGGAGGCAACCAGCCATAAATGTATGTAAAGGACGGCGTCGATCA
CGTGTAGTCGGGGTATTAGTGCTAGCCTGGGGAGAAGTGCAAACATCTGTCAAACTGGGA
CATGAAGGCGTTTGTTATACACTGGGATTAGGCCTATCTCCCGCGGGGTACTTCTTGTAA
TGAGCCATCTGACAAGGCTGCCGGAGATTATGCATATAAATTATGATTGGGGGATTTGCC
AGTCGTATTAGGCCGTCTCAGTGTGAAGGGTACATTACCATATTATCTTCCGTAATGCCT
TTAGATGGAGCATGTAAAAGGAAAAGAGGGAGCCTGCCTGCCTGCGTGCATTGGAGGGTG
GGCCGAATATTCGCTGTTTTCCAAGCACCGTCAAGGAAGAGCGAGAAATGAATGGGGGAA
GTGGGGGCAGAGATGGGAGTGTCCCAGTAATTCCCCTAATTTACATGAGCCAACAATATT
GAGGTGCCAGAAAAGGCCAAAAGGCGAATTTATTAAATTGTTTGCCCAGAAAAGTAGCGA
GCTATGTCAGAGGCCGATTATTCATCGGAGAGAAGGAGACTCATTTGCCCAAGAAAGGGA
TCACGGGAAACGAGGAGTAGAGGGGAGAAGGGGAGTAGAAAACCCCCTGCTGGAATGTCT
CCCAAAAGCTTGTATA
>MY5289_Hrupicola_Deadman_Hills
--GGAGGTCGAAAGCGAAAAGAAGGGACGGCAGGGGGGGGGACGGGATGAGAATTGAATA
AAACGAAGAATATCATTTCGTCTTCTGTTGTCTCCTCCCCCACCCCATCTTTGGAGCTCT
CTTTCGTTCCTTTTCTCGTTTTCGGGTCCCGTGTGTAAGTCCGCTGAGGTGGGGGTTGGG
GGAGAACCTCAAACTCGAAAAATCACCCAGTCTCCGAGTGAAAGAGAGGGAAAAAAAGAG
ATGCCCGAGACAGGAGATGAAGATGGAGAGAGGTAAAGTGATGCAGAGGATAAGAAACCG
AAGACGATGGAGAAAAGGAGGCAACCAGCCATAAATGTATGTAAAGGACGGCGTCGATCA
CGTGTAGTCGGGGTATTAGTGCTAGCCTGGGGAGAAGTGCAAACATCTGTCAAACTGGGA
CATGAAGGCGTTTGTTATACACTGGGATTAGGCCTATCTCCCGCGGGGTACTTCTTGTAA
TGAGCCATCTGACAAGGCTGCCGGAGATTATGCATATAAATTATGATTGGGGGATTTGCC
AGTCGTATTAGGCCGTCTCAGTGTGAAGGGTACATTACCATATTATCTTCCGTAATGCCT
TTAGATGGAGCATGTAAAAGGAAAAGAGGGAGCCTGCCTGCCTGCGTGCATTGGAGGGTG
GGCTGCATGCCGTATGTGAGCCTAGC----------------------TTAATGAGAGAT
TT---GTATAAGGTGAGGATGTCCCTGGAGGGTCCCCAATTTGCCCTACCCCACAGTTAC
GACTTTTCTGATGGAGCTTGAAGGTAAGCTTGTCGAGTTGTACACCGAGAAAAACGGGGA
GCTGTGCCTTTGATTG--TGATCGTGGGACAGAGAATAGGTGCTTTGCACTTGAGGGTGC
CAGTCGAAACCGAGTCACAGTAGTTGGATATGGTGTCCACGGTTTGCATTTGTGTTGTAG
GTTAGAAACTTGTTTA
>MY5309_Hapachea_JohnnyLyon_Hills
------------------------------------------------------TGAATA
AAACGAAGAATATCATTTCGTCTTCTGTTGCCTCCTCCCCTGCCCCATCTTTGGAGCTCT
CTTTCGTTCCTTTTCTCGTTTTCGGGTCCCGTGTGTAAGTCCGCTGAGGTGGGGGTTGGG
GGAGAACCTCAAACTCGAAAAATCACCCAGTCTCCGAGTGAGAGAGAGGGAAAAAAAGAG
ATGCCCGAGACAGGAGATGAAGATGGAGAGAGGTAAAGTGATGCAGAGGATAAGAAACCG
AAGACGATGGAGAAAAGGAGGCAACCAGCCATAAATGTATGTAAAGGACGGCGTCGATCA
CGTGTAGTCGGGGTATTAGTGCTAGCCTGGGGAGAAGTGCAAACATCTGTCAAACTGGGA
CATGAAGGCGTTTGTTATACACTGGGATTAGGCCTATCTCCCGCGGGGTACTTCTTGTAA
TGAGCCATCTGACAAGGCTGCCGGAGATTATGCATATAAATTATGATTGGGGGATTTGCC
AGTCGTATTAGGCCGTCTCTGTGTGAAGGGTACATTACCATATTATCTTCCGTAATGCCT
TTAGATGGAGCATGTAAAAGGAAAAGAGGGAGCCTGCCTGCCTGCGTGCATCGGAGGGTG
GGCTGAATATTCGCTGTTTTCCAAGCACCGTCAAGGAAGAGCGAGAAATGAATGGGGGAA
GTGGGGGAAGAGATGGGAGTGTCCCGGTAATTCCCCTAATTTACATGAGCCAACAATATT
GAGGTGCCAGAAAAGGCCAAAAGGCGAATTTATTAAATTGTTTGCCCAGAAAAGTAGCGA
GCTATGTCAGAGGCCGATTATTCATCGGAGAGAAAGAGACTCATTTGCCCGGGAAAGGGA
TCACGGGAAACGAGGAGTGGAG--------------------------------------
----------------
>MY5310_Hexurella_AntelopeCyn_CerbatMtns
------------------------------------------------------------
----------TATCATTTCGTCTTCTGTTGCCTCCTCCCCCGCCCCATCTTTGGAGCTCC
CTTTCGTTCCTTTTCTCGTTTTCGGGTCCCGTGTGTAAGTCCGCTGAGGTGGGGGTTGGG
GGAGAACCTCAAACTCGAAAAATCACCCAGTCTCCGAGTGAGAGAGAGGGGAAAAAAGAG
ATGCCCGAGACAGGAGATGAAGATGGAGAGAGGTAAAGTGATGCAGAGGATAAGAAACCG
AAGACGATGGAGAAAAGGAGGCAACCAGCCATAAATGTATGTAAAGGACGGCGTCGATCA
CGTGTAGTCGGGGTATTAGTGCTAGCCTGGGGAGAAGTGCAAACATCTGTCAAACTGGGA
CATGAAGGCGTTTGTTATACACTGGGATTAGGCCTATCTCCCGCGGGGTACTTCTTGTAA
TGAGCCATCTGACAAGGCTGCCGGAGATTATGCATATAAATTATGATTGGGGGATTTGCC
AGTCGTATTAGGCCGTCTCTGTGTGAAGGGTACATTACCATATTATCTTCCGTAATGCCT
TTAGATGGAGCATGTAAAAGGAAAAGAGGGAGCCTGCCTGCCTGCGTGCATTGGAGGGTG
GGCCGAATATTCGTTGTTTTCCAAGCACCGTCAAGGAAGAGCGAGAAATGAATGGGGGAA
GTGGGGGAAGAGATGGGAGTGTCCCGGTAATTCCCCTAATTTACATGAGCCAACAATATT
GAGGTGCCAGAAAAGGCCAAAAGGCGAATTTATTAAATTGTTTGCCCAGAAAAGTAGCGA
GCTATGTCAGAGGGCGATTATTCATCGGAGAGAAAG------------------------
------------------------------------------------------------
----------------
>MY5311_Hexurella_AntelopeCyn_CerbatMtns
--------------------------------------------GGATGAGAATTGAATA
AAACGAAGAATATCATTTCGTCTTCTGTTGCCTCCTCCCCCGCCCCATCTTTGGAGCTCC
CTTTCGTTCCTTTTCTCGTTTTCGGGTCCCGTGTGTAAGTCCGCTGAGGTGGGGGTTGGG
GGAGAACCTCAAACTCGAAAAATCACCCAGTCTCCGAGTGAGAGAGAGGGGAAAAAAGAG
ATGCCCGAGACAGGAGATGAAGATGGAGAGAGGTAAAGTGATGCAGAGGATAAGAAACCG
AAGACGATGGAGAAAAGGAGGCAACCAGCCATAAATGTATGTAAAGGACGGCGTCGATCA
CGTGTAGTCGGGGTATTAGTGCTAGCCTGGGGAGAAGTGCAAACATCTGTCAAACTGGGA
CATGAAGGCGTTTGTTATACACTGGGATTAGGCCTATCTCCCGCGGGGTACTTCTTGTAA
TGAGCCATCTGACAAGGCTGCCGGAGATTATGCATATAAATTATGATTGGGGGATTTGCC
AGTCGTATTAGGCCGTCTCTGTGTGAAGGGTAC---------------------------
------------------------------------------------------------
------------------------------------------------------------
------------------------------------------------------------
------------------------------------------------------------
------------------------------------------------------------
------------------------------------------------------------
----------------
>MY5312_Hexurella_FoxCyn_MusicMtns
----------------------------------------------------------TA
AAACGAAGAATATCATTTCGTCTTCTGTTGCCTCCTCCCCCGCCCCATCTTTGGAGCTCC
CTTTCGTTCCTTTTCTCGTTTTCGGGTCCCGTGTGTAAGTCCGCTGAGGTGGGGGTTGGG
GGAGAACCTCAAACTCGAAAAATCACCCAGTCTCCGAGTGAGAGAGAGGGGAAAAAAGAG
ATGCCCGAGACAGGAGATGAAGATGGAGAGAGGTAAAGTGATGCAGAGGATAAGAAACCG
AAGACGATGGAGAAAAGGAGGCAACCAGCCATAAATGTATGTAAAGGACGGCGTCGATCA
CGTGTAGTCGGGGTATTAGTGCTAGCCTGGGGAGAAGTGCAAACATCTGTCAAACTGGGA
CATGAAGGCGTTTGTTATACACTGGGATTAGGCCTATCTCCCGCGGGGTACTTCTTGTAA
TGAGCCATCTGACAAGGCTGCCGGAGATTATGCATATAAATTATGATTGGGGGATTTGCC
AGTCGTATTAGGCCGTCTCTGTGTGAAGGGTACATTACCATATTATCTTCCGTAATGCCT
TTAGATGGAGCATGTAAAAGGAAAAGAGGGAGCCTGCCTGCCTGCGTGCATTGGAGGGTG
GGCCGAATATTCGTTGTTTTCCAAGCACCGTCAAGGAAGAGCGAGAAATGAATGGGGGAA
GTGGGGGAGGAGATGGGAGTGTCCCGGTAATTCCCCTAATTTACATGAGCCAACAATATT
GAGGTGCCAGAAAAGGCCAAAAGGCGAATTTATTAAATTGTTTGCCCAGAAAAGTAGCGA
GCTATGTCAGAGGGCGAT------------------------------------------
------------------------------------------------------------
----------------
>MY5313_Hexurella_FoxCyn_MusicMtns
--------------------------------------GGATCGGGATGAGAATTGAATA
AAACGAAGAATATCATTTCGTCTTCTGTTGCCTCCTCCCCCGCCCCATCTTTGGAGCTCC
CTTTCGTTCCTTTTCTCGTTTTCGGGTCCCGTGTGTAAGTCCGCTGAGGTGGGGGTTGGG
GGAGAACCTCAAACTCGAAAAATCACCCAGTCTCCGAGTGAGAGAGAGGGGAAAAAAGAG
ATGCCCGAGACAGGAGATGAAGATGGAGAGAGGTAAAGTGATGCAGAGGATAAGAAACCG
AAGACGATGGAGAAAAGGAGGCAACCAGCCATAAATGTATGTAAAGGACGGCGTCGATCA
CGTGTAGTCGGGGTATTAGTGCTAGCCTGGGGAGAAGTGCAAACATCTGTCAAACTGGGA
CATGAAGGCGTTTGTTATACACTGGGATTAGGCCTATCTCCCGCGGGGTACTTCTTGTAA
TGAGCCATCTGACAAGGCTGCCGGAGATTATGCATATAAATTATGATTGGGGGATTTGCC
AGTCGTATTAGGCCGTCTCTGTGTGAAGGGTACATTACCATATTATCTTCCGTAATGCCT
TTAGATGGAGCATGTAAAAGGAAAAGAGGGAGCCTGCCTGCCTGCGTGCATTGGAGGGTG
GGCCGAATATTCGTTGTTTTCCAAGCACCGTCAAGGAAGAGCGAGAAATGAATGGGGGAA
GTGGGGGAGGAGATGGGAGTGTCCCGGTAATTCCCCTAATTTACATGAGCCAACAATATT
GAGGTGCCAGAAAAGGCCAAAAGGCGAATTTATTAAATTGTTTGCCCAGAAAAGTAGCGA
GCTATGTCAGAGGGCGATTATTCATCGGAGAGA---------------------------
------------------------------------------------------------
----------------
>MY5314_Hexurella_Grasshopper_BrushyMtn
---------------------AAGGGTCGGCAGGGGGAGGATCGGGATGAGAATTGAATA
AAACGAAGAATATCATTTCGTCTTCTGTTGCCTCCTCCCCCGCCCCATCTTTGGAGCTCC
CTTTCGTTCCTTTTCTCGTTTTCGGGTCCCGTGTGTAAGTCCGCTGAGGTGGGGGTTGGG
GGAGAACCTCAAACTCGAAAAATCACCCAGTCTCCGAGTGAGAGAGAGGGAAAAAAAGAG
ATGCCCGAGACAGGAGATGAAGATGGAGAGAGGTAAAGTGATGCAGAGGATAAGAAACCG
AAGACGATGGAGAAAAGGAGGCAACCAGCCATAAATGTATGTAAAGGACGGCGTCGATCA
CGTGTAGTCGGGGTATTAGTGCTAGCCTGGGGAGAAGTGCAAACATCTGTCAAACTGGGA
CATGAAGGCGTTTGTTATACACTGGGATTAGGCCTATCTCCCGCGGGGTACTTCTTGTAA
TGAGCCATCTGACAAGGCTGCCGGAGATTATGCATATAAATTATGATTGGGGGATTTGCC
AGTCGTATTAGGCCGTCTCTGTGTGAAGGGTACATTACCATATTATCTTCCGTAATGCCT
TTAGATGGAGCATGTAAAAGGAAAAGAGGGAGCCTGCCTGCCTGCGTGCATTGGAGGGTG
GGCCGAATATTCGCTGTTTTCCAAGCACCGTCAAGGAAGAGCGAGAAATGAATGGGGGAA
GTGGGGGAAGAGATGGGAGTGTCCCGGTAATTCCCCTAATTTACATGAGCCAACAATATT
GAGGTGCCAGAAAAGGCCAAAAGGCGAATTTATTAAATTGTTTGCCCAGAAAAGTAGCGA
GCTATGTC----------------------------------------------------
------------------------------------------------------------
----------------
>MY5315_Hexurella_WagonerRd_BradshawMtns
CCGGAGGTCGAAAGCGAAAAGAAGGGTCGGCAGGGGGGGGATCGGGATGAGAATTGAATA
AAACGAAGAATATCATTTCGTCTTCTGTTGCCTCCTCCCCCGCCCCATCTTTGGAGCTCC
CTTTCGTTCCTTTTCTCGTTTTCGGGTCCCGTGTGTAAGTCCGCTGAGGTGGGGGTTGGG
AGAGAACCTCAAACTCGAAAAATCACCCAGTCTCCGAGTGCGAGAGAGGGAAAAAAAGAG
ATGCCCGAGACAGGAGATGAAGATGGAGAGAGGTAAAGTGATGCAGAGGATAAGAAACCG
AAGACGATGGAGAAAAGGAGGCAACCAGCCATAAATGTATGTAAAGGACGGCGTCGATCA
CGTGTAGTCGGGGTATTAGTGCTAGCCTGGGGAGAAGTGCAAACATCTGTCAAACTGGGA
CATGAAGGCGTTTGTTATACACTGGGATTAGGCCTATCTCCCGCGGGGTACTTCTTGTAA
TGAGCCATCTGACAAGGCTGCCGGAGATTATGCATATAAATTATGATTGGGGGATTTGCC
AGTCGTATTAGGCCGTCTCTGTGTGAAGGGTACATTACCATATTATCTTCCGTAATGCCT
TTAGATGGAGCATGTAAAAGGAAAAGAGGGAGCCTGCCTGCCTGCGTGCATTGGAGGGTG
GGCCGAATATTCGCTGTTTTCCAAGCACCGTCAAGGAAGAGCGAGAAATGAATGGGGGAA
GTGGGGGAAGAGATGGGAGTGTCCCGGTAATTCCCCTAATTTACATGAGCCAACAATATT
GAGGTGCCAGAAAAGGCCAAAAGGCGAATTTATTAAATTGTTTGCCCAGAAAAGTAGCAG
GCTATGTCAGAGGGCGATTATTCATCGGAGAGAAAGAGACTCATTTGCCCGGGAAAGGGA
TCACGGGAAACGAGGAGTAGAGGGGAGAGGGGGAGCATAAAACCCCCTACCGGAATGTCT
CCCAAAAGCTTGCATA
>MY5316_Hexurella_WagonerRd_BradshawMtns
CCGGAGGTCGAAAGCGAAAAGAAGGGTCGGCAGGGGGGGGATCGGGATGAGAATTGAATA
AAACGAAGAATATCATTTCGTCTTCTGTTGCCTCCTCCCCCGCCCCATCTTTGGAGCTCC
CTTTCGTTCCTTTTCTCGTTTTCGGGTCCCGTGTGTAAGTCCGCTGAGGTGGGGGTTGGG
AGAGAACCTCAAACTCGAAAAATCACCCAGTCTCCGAGTGCGAGAGAGGGAAAAAAAGAG
ATGCCCGAGACAGGAGATGAAGATGGAGAGAGGTAAAGTGATGCAGAGGATAAGAAACCG
AAGACGATGGAGAAAAGGAGGCAACCAGCCATAAATGTATGTAAAGGACGGCGTCGATCA
CGTGTAGTCGGGGTATTAGTGCTAGCCTGGGGAGAAGTGCAAACATCTGTCAAACTGGGA
CATGAAGGCGTTTGTTATACACTGGGATTAGGCCTATCTCCCGCGGGGTACTTCTTGTAA
TGAGCCATCTGACAAGGCTGCCGGAGATTATGCATATAAATTATGATTGGGGGATTTGCC
AGTCGTATTAGGCCGTCTCTGTGTGAAGGGTACATTACCATATTATCTTCCGTAATGCCT
TTAGATGGAGCATGTAAAAGGAAAAGAGGGAGCCTGCCTGCCTGCGTGCATTGGAGGGTG
GGCCGAATATTCGCTGTTTTCCAAGCACCGTCAAGGAAGAGCGAGAAATGAATGGGGGAA
GTGGGGGAAGAGATGGGAGTGTCCCGGTAATTCCCCTAATTTACATGAGCCAACAATATT
GAGGTGCCAGAAAAGGCCAAAAGGCGAATTTATTAAATTGTTTGCCCAGAAAAGTAGCAG
GCTATGTCAGAGGGCGATTATTCATCGGAGAGAAAGAGACTCATTTGCCCGGGAAAGGGA
TCACGGGAAACGAGGAGTAGAGGGGAGAGGGGGAGCATAAAACCCCCTACCGGAATGTCT
CCCAAAAGCTTGCATA
>MY5317_Hrupicola_Cottonwood_SnYsidroMtns
-----------------AAAGAAGGGACGGCAGGGAGGGGGACGGGATGAGAATTGAATA
AAACGAAGAATATCATTTCGTCTTCTGTTGTCTCCTCCCCCACCCCATCTTTGGAGCTCT
CTTTCGTTCCTTTTCTCGTTTTCGGGTCCCGTGTGTAAGTCCGCTGAGGTGGGGGTTGGG
GGAGAACCTCAAACTCGAAAAATCACCCAGTCTCCGAGTGAAAGAGAGGGAAAAAAAGAG
ATGCCCGAGACAGGAGATGAAGATGGAGAGAGGTAAAGTGATGCAGAGGATAAGAAACCG
AAGACGATGGAGAAAAGGAGGCAACCAGCCATAAATGTATGTAAAGGACGGCGTCGATCA
CGTGTAGTCGGGGTATTAGTGCTAGCCTGGGGAGAAGTGCAAACATCTGTCAAACTGGGA
CATGAAGGCGTTTGTTATACACTGGGATTAGGCCTATCTCCCGCGGGGTACTTCTTGTAA
TGAGCCATCTGACAAGGCTGCCGGAGATTATGCATATAAATTATGATTGGGGGATTTGCC
AGTCGTATTAGGCCGTCTCAGTGTGAAGGGTACATTACCATATTATCTTCCGTAATGCCT
TTAGATGGAGCATGTAAAAGGAAAAGAGGGAGCCTGCTTGCCTGCGTGCATTGGAGGGTG
GGCCGAATATTCGCTGTTTTCCAAGCACCGTCAAGGAAGAGCGAGAAATGAATGGGGGAA
GTGGGGGCAGAGATGGGAGTGTCCCAGTAATTCCCCTAATTTACATGAGCCAACAATATT
GAGGTGCCAGAAAAGGCCAAAAGGCGAATTTATTAAATTGTTTGCCCAGAAAAGTAGCGA
GCTATGTCAGAGGCCGATTATTCATCGGAGAGAAGGAGACTCATTTGCCCAGGAAAGGGA
TCACGGGAAACGAGGAGTAGTGGGGAGAAGGGGAGTAGAAAACCCCCTACCGGAATGTCT
TCCAAAAGCTAGTATA
