# Supplementary material for: ﻿Species delimitation, biogeography, and natural history of dwarf funnel web spiders (Mygalomorphae, Hexurellidae, Hexurella) from the United States / Mexico borderlands
Source: Zookeys. 2023 Jun 14;1167:109–57. doi: 10.3897/zookeys.1167.103463 (PMC10285686; doi:10.3897/zookeys.1167.103463)
Supplement: Supplementary material 3 — Input matrices, analysis log files, and output tree files for nuclear and mitochondrial analyses [file zookeys-1167-109_article-103463__-s003.zip › uce-200113.fasta]

>MY0059_Hapachea_SantaRitaMtns_MaderaCyn
GCAATGAGGGTGAAGAGAGCGGAAAATACTGTTGCGTGTTAAGGCCAAAGTGTAAAATAT
GAAGCATTGGGCCTGTGTCCCCGGGTGGATTGGTGCAAGAGGGAGAGAGAGATGGGCAGA
TTGCTAAGCCATGTTTCACTCTGTACTCCAATCTCCCTTGCGACAGCCAAGTGTCATAGG
AGCGCGTCAAGGGAGGAATTCAGGGGTCGACACAGGGGAACCAAAAGGAATAGACACACA
AAGGTCGAAGCTGAGATAGTGATGCCAAGAGGGCGGGTGGTGGGGGTCAGAAGAGAGCAA
GAAGACAAATCTCTCTCATCCAATGACAGTGTCCGGCAACCTCTTGGAAATAGCCACCGA
AAGCACCGATTACCACGGCGAGCGGCCATTAAAGGACACCGATCTACTCTTGGAGGAAGA
ATAAAACCCGGACTATATGAGCCATAGATCATTGGAAGTGCGGCCTCGTCCACTCTCTGG
AGATTCTGTTGCCATGACGATGAAGTGAAGTTTTTTGTTCAGGTGACAGGAGGAAGGAGA
CATGGGCTAGTGGTCATCTCCCAAGCTCGGACATTGCCTTCGATTCCACATTTTTTCTTC
CGTGTCTATTCTTCTCCTTTGCTTGGGGCCATGCCTGATAGGTTTTTCCATTCCCATGGA
AAAGTTATTCCATATGCTTCTAACTTCTTCCTAGTTGTATTGAGAAAGTACACCAGA
>MY0139_Hexurella_SanDiego_Guatay
GCAATGAGAGTGAAGAGAGCGGAAAATACTGTTGCGTGTTAAGGCCAAAGTGTAAAATAT
GAAGCATTGAGTCTGTGTCCCCGGGTGGATTGGTGCAAGAGGGAGAGAGAGATGGGCAGA
TTGCTAAGCCATGTTTCACTCTGTACTCCAATCTCCCTTGCGACAGCCAAGTGTCATAGG
AGCGCGTCAAGGGAGGAATTCAGGGGTCGACACAGGGGAACCAAAAGGAATAGACACACA
AAGGTCGAAGCTGAGATAGTGATGCCAAGAGGGCGGGTGGTGGGGGTCAGAAGAGAGCAA
GAAGACAAATCTCTCTCATCCAATGACAGTGTCCGGCAACCTCTTGGAAATAGCCACCGA
AAGCACCGATTACCACGGCGAGCGGCCATTAAAGGACACCGATCTACTCTTGGAGGAAGA
ATAAAACCCGGACTATATGAGCCATAGATCATTGGAAGTGCGGCCTCGTCCACTCTCTGG
AGATTCTGTTTCCATGACGATGAAGTGAAGTTTTTTGTTCAGGTGACAGGAGGAAGGAGA
CATGGGCTAGTGGTCATCTCCCAAGCTCGGACATTGCCTTCGATTCCGCATTTTTTCTTC
CGTGTCTATTCTTCTTTTTCGCTTCGGACCAGGCCTGATAGGTTTTTTCATTCCCATGGA
AAAGTTATTCCATATGTTTCCAACTTCTTCCTACTTGTATTGAGAAAGTACATCAGA
>MY5053_Hexurella_ChiricahuaMtns_PriceCyn
GCAATGAGGGTGAAGAGAGCGGAAAATACTGTTGCGTGTTAAGGCCAAAGTGTAAAATAT
GAAGCATTGGGCCTGTGTCCCCGGGTGGATTGGTGCAAGAGGGAGAGAGAGATGGGCAGA
TTGCTAAGCCATGTTTCACTCTGTACTCCAATCTCCCTTGCGACAGCCAAGTGTCATAGG
AGCGCGTCAAGGGAGGAATTCAGGGGTCGACACAGGGGAACCAAAAGGAATAGACACACA
AAGGTCGAAGCTGAGATAGTGATGCCAAGAGGGCGGGTGGTGGGGGTCAGAAGAGAGCAA
GAAGACAAATCTCTCTCATCCAATGACAGTGTCCGGCAACCTCTTGGAAATAGCCACCGA
AAGCACCGATTACCACGGCGAGCGGCCATTAAAGGACACCGATCTACTCTTGGAGGAAGA
ATAAAACCCGGACTATATGAGCCATAGATCATTGGAAGTGCGGCCTCGTCCACTCTCTGG
AGATTCTGTTGCCATGACGATGAAGTGAAGTTTTTTGTTCAGGTGACAGGAGGAAGGAGA
CATGGGCTAGTGGTCATCTCCCAAGCTCGGACATTGCCTTCGATTCCACATTTTTTCTTC
CGTGTCTATTCTTCTCTTTTGCTTGGGGCCATGTCTGATAGGTTTTTCCATTCCCACGGA
AAAGTTATTCCATATGCTTCTAACTTCTTCCTAGTTGTATTGAGAAAGTACACCAGA
>MY5057_Hexurella_ChiricahuaMtns_PriceCyn
------------------------------------------------------------
------------------------------------------------------------
------------------------------------------------------------
---------------------------------------------------------ACA
AAGGTCGAAGCTGAGATAGTGATGCCAAGAGGGCGGGTGGTGGGGGTCAGAAGAGAGCAA
GAAGACAAATCTCTCTCATCCAATGACAGTGTCCGGCAACCTCTTGGAAATAGCCACCAA
AAGCACCGATTACCACGGCGAGCGGCCATTAAAGGACACCGATCTACTCTTGGAGGAAGA
ATAAAACCCGGACTATATGAGCCATAGATCATTGGAAGTGCGGCC---------------
------------------------------------------------------------
------------------------------------------------------------
------------------------------------------------------------
---------------------------------------------------------
>MY5064_Hexurella_MuleMtns_Escabrosa
GCAATGAGGGTGAAGAGAGCGGAAAATACTGTTGCGTGTTAAGGCCAAAGTGTAAAATAT
GAAGCATTGGGCCTGTGTCCCCGGGTGGATTGGTGCAAGAGGGAGAGAGAGATGGGCAGA
TTGCTAAGCCATGTTTCACTCTGTACTCCAATCTCCCTTGCGACAGCCAAGTGTCATAGG
AGCGCGTCAAGGGAGGAATTCAGGGGTCGACACAGGGGAACCAAAAGGAATAGACACACA
AAGGTCGAAGCTGAGATAGTGATGCCAAGAGGGCGGGTGGTGGGGGTCAGAAGAGAGCAA
GAAGACAAATCTCTCTCATCCAATGACAGTGTCCGGCAACCTCTTGGAAATAGCCACCGA
AAGCACCGATTACCACGGCGAGCGGCCATTAAAGGACACCGATCTACTCTTGGAGGAAGA
ATAAAACCCGGACTATATGAGCCATAGATCATTGGAAGTGCGGCCTCGTCCACTCTCTGG
AGATTCTGTTGCCATGACGATGAAGTGAAGTTTTTTGTTCAGGTGACAGGAGGAAGGAGA
CATGGGCTAGTGGTCATCTCCCAAGCTCGGACATTGCCTTCGATTCCACATTTTTTCTTC
CGTGTCTATTCTTCTCTTTTGCTTGGGGCCATGCCTGATAGGTTTTTCCATTCCCATGGA
AAAGTTATTCCATATGCTTCTAACTTCTTCCTAGTTGTATTGAGAAAGTACACCAGA
>MY5066_Hexurella_MuleMtns_Escabrosa
GCAATGAGGGTGAAGAGAGCGGAAAATACTGTTGCGTGTTAAGGCCAAAGTGTAAAATAT
GAAGCATTGGGCCTGTGTCCCCGGGTGGATTGGTGCAAGAGGGAGAGAGAGATGGGCAGA
TTGCTAAGCCATGTTTCACTCTGTACTCCAATCTCCCTTGCGACAGCCAAGTGTCATAGG
AGCGCGTCAAGGGAGGAATTCAGGGGTCGACACAGGGGAACCAAAAGGAATAGACACACA
AAGGTCGAAGCTGAGATAGTGATGCCAAGAGGGCGGGTGGTGGGGGTCAGAAGAGAGCAA
GAAGACAAATCTCTCTCATCCAATGACAGTGTCCGGCAACCTCTTGGAAATAGCCACCGA
AAGCACCGATTACCACGGCGAGCGGCCATTAAAGGACACCGATCTACTCTTGGAGGAAGA
ATAAAACCCGGACTATATGAGCCATAGATCATTGGAAGTGCGGCCTCGTCCACTCTCTGG
AGATTCTGTTGCCATGACGATGAAGTGAAGTTTTTTGTTCAGGTGACAGGAGGAAGGAGA
CATGGGCTAGTGGTCATCTCCCAAGCTCGGACATTGCCTTCGATTCCACATTTTTTCTTC
CGTGTCTATTCTTCTCTTTTGCTTGGGGCCATGCCTGATAGGTTTTTCCATTCCCATGGA
AAAGTTATTCCATATGCTTCTAACTTCTTCCTAGTTGTATTGAGAAAGTACACCAGA
>MY5071_Hexurella_SantaRitaMtns_AlisoSprings
GCAATGAGGGTGAAGAGAGCGGAAAATACTGTTGCGTGTTAAGGGCAAAGTGTAAAATAT
GAAGCATTGGGCCTGTGTCCCCGGGTGGATTGGTGCAAGAGGGAGAGAGAGATGGGCAGA
TTGCTAAGCCATGTTTCACTCTGTACTCCAATCTCCCTTGCGACAGCCAAGTGTCATAGG
AGCGCGTCAAGGGAGGAATTCAGGGGTCGACACAGGGGAACCAAAAGGAATAGACACACA
AAGGTCGAAGCTGAGATAGTGATGCCAAGAGGGCGGGTGGTGGGGGTCAGAAGAGAGCAA
GAAGACAAATCTCTCTCATCCAATGACAGTGTCCGGCAACCTCTTGGAAATAGCCACCGA
AAGCACCGATTACCACGGCGAGCGGCCATTAAAGGACACCGATCTACTCTTGGAGGAAGA
ATAAAACCCGGACTATATGAGCCATAGATCATTGGAAGTGCGGCCTCGTCCACTCTCTGG
AGATTCTGTTGCCATGACGATGAAGTGAAGTTTTTTGTTCAGGTGACAGGAGGAAGGAGA
CATGGGCTAGTGGTCATCTCCCAAGCTCGGACATTGCCTTCGATTCCACATTTTTTCTTC
CGTGTCTATTCTTATCCTTTGCTTGGGGCCATGCCTGATAGGTTTTTCCATTCCCATGGA
AAAGTTATTCCATATGCTTCTAACTTCTTCCTTGTTGTATTGAGAATGTACACCAGA
>MY5075_Hexurella_ChiricahuaMtns_CaveCrkCyn
GCAATGAGGGTGAAGAGAGCGGAAAATACTGTTGCGTGTTAAGGCCAAAGTGTAAAATAT
GAAGCATTGGGCCTGTGTCCCCGGGTGGATTGGTGCAAGAGGGAGAGAGAGATGGGCAGA
TTGCTAAGCCATGTTTCACTCTGTACTCCAATCTCCCTTGCGACAGCCAAGTGTCATAGG
AGCGCGTCAAGGGAGGAATTCAGGGGTCGACACAGGGGAACCAAAAGGAATAGACACACA
AAGGTCGAAGCTGAGATAGTGATGCCAAGAGGGCGGGTGGTGGGGGTCAGAAGAGAGCAA
GAAGACAAATCTCTCTCATCCAATGACAGTGTCCGGCAACCTCTTGGAAATAGCCACCGA
AAGCACCGATTACCACGGCGAGCGGCCATTAAAGGACACCGATCTACTCTTGGAGGAAGA
ATAAAACCCGGACTATATGAGCCATAGATCATTGGAAGTGCGGCCTCGTCCACTCTCTGG
AGATTCTGTTGCCATGACGATGAAGTGAAGTTTTTTGTTCAGGTGACAGGAGGAAGGAGA
CATGGGCTAGTGGTCATCTCCCAAGCTCGGACATTGCCTTCGATTCCACATTTTTTCTTC
CGTGTCTATTCTTCTCTTTTGCTTGGGGCCATGCCTGATAGATTTTTCCATTCCCATGGA
AAAGTTATTCCATATGCTTCTAACTTCTTCCTAGTTGTATTGAGAAAGTACACCAGA
>MY5126_Hexurella_SantaCatalinaMtns_NuggetCyn
GCAATGAGGGTGAAGAGAGCGGAAAATACTGTTGCGTGTTAAGGCCAAAGTGTAAAATAT
GAAGCATTGGGCCTCTGTCCCCGGGTGGATTGGTGCAAGAGGGAGAGAGAGATGGGCAGA
TTGCTAAGCCATGTTTCACTCTGTACTCCAATCTCCCTTGCGACAGCCAAGTGTCATAGG
AGCGCGTCAAGGGAGGAATTCAGGGGTCGACACAGGGGAACCAAAAGGAATAGACACACA
AAGGTCGAAGCTGAGATAGTGATGCCAAGAGGGCGGGTGGTGGGGGTCAGAAGAGAGCAA
GAAGACAAATCTCTCTCATCCAATGACAGTGTCCGGCAACCTCTTGGAAATAGCCACCGA
AAGCACCGATTACCACGGCGAGCGGCCATTAAAGGACACCGATCTACTCTTGGAGGAAGA
ATAAAACCCGGACTATATGAGCCATAGATCATTGGAAGTGCGGCCTCGTCCACTCTCTGG
AGATTCTGTTGCCATGACGATGAAGTGAAGTTTTTTGTTCAGGTGACAGGAGGAAGGAGA
CATGGGCTAGTGGTCATCTCCCAAGCTCGGACATTGCCTTCGATTCCGCATTTTTTCTTC
CGTGTCTATTCTTCTCTTTTGCTTGGGGCCATGCCTGATAGGTTTTTCCATTCCCATGGA
AAAGTTATTCCATATGCTTCTAACTTCTTCCTAGTTGTATTGAGAAAGTACACCAGA
>MY5127_Hexurella_WhetstoneMtns_FrenchJoeCyn
------------------------------------------------------------
---------------TGTCCCCGGGTGGATTGGTGCAAGAGGGAGAGAGAGATGGGCAGA
TTGCTAAGCCATGTTTCACTCTGTACTCCAATCTCCCTTGCGACAGCCAAGTGTCATAGG
AGCGCGTCAAGGGAGGAATTCAGGGGTCGACACAGGGGAACCAAAAGGAATAGACACACA
AAGGTCGAAGCTGAGATAGTGATGCCAAGAGGGCGGGTGGTGGGGGTCAGAAGAGAGCAA
GAAGACAAATCTCTCTCATCCAATGACAGTGTCCGGCAACCTCTTGGAAATAGCCACCGA
AAGCACCGATTACCACGGCGAGCGGCCATTAAAGGACACCGATCTACTCTTGGAGGAAGA
ATAAAACCCGGACTATATGAGCCATAGATCATTGGAAGTGC-GCCTCGTCACCTCT----
GAGATCTGTTGCCATGAC---AGAGTGAAGTTTTTTGTTCAGGTGACAGGAGGAAGGAGA
CATGGGCTAGT-----------------GGATT-----------------CCTTCGCTTC
CGTGTCTATTCTTCTCTTTTGCTTGGGGCCATGCCTG-----------------------
---------------------------------------------------------
>MY5128_Hexurella_WhetstoneMtns_FrenchJoeCyn
------------------------------------------------------------
------------------------------------------------------------
---------------------------------------GCGACAG-CAAGTGTCATAGG
-GCGCGTCAAGGGAGGAATTCAGGGGTCGACACAGGGGAACC-AAAGGAATAGACACACA
AAGGTCGAAGCTGAGATAGTGATGCCAAGAGGGCGGGTGGTGGGGGTCAGAAGAGAGCAA
GAAGACAAATCTCTCTCATCCAATGACAGTGTCCG---CCCTCTTGGAAATAGCCACCGA
AAGCACCGATTACCACGGCGAGCGGCCATTAAAGGACACCGATCTACTCTTGGAGGAAGA
ATAAAACCCGGACTATATGAGCCATAGATCATTGGAAGTGCGGCCTCGTCCACTCTCTGG
AGATTCTGTTGCCATGACGATGAAGTGAAGTTTTTTGTTCAGGTGACAGGAGGAAGGAGA
CAT---------------------------------------------------------
------------------------------------------------------------
---------------------------------------------------------
>MY5131_Hexurella_PedregosaMtns_PruneCyn
GCAATGAGGGTGAAGAGAGCGGAAAATACTGTTGCGTGTTAAGGCCAAAGTGTAAAATAT
GAAGCATTGGGCCTGTGTCCCCGGGTGGATTGGTGCAAGAGGGAGAGAGAGATGGGCAGA
TTGCTAAGCCATGTTTCACTCTGTACTCCAATCTCCCTTGCGACAGCCAAGTGTCATAGG
AGCGCGTCAAGGGAGGAATTCAGGGGTCGACACAGGGGAACCAAAAGGAATAGACACACA
AAGGTCGAAGCTGAGATAGTGATGCCAAGAGGGCGGGTGGTGGGGGTCAGAAGAGAGCAA
GAAGACAAATCTCTCTCATCCAATGACAGTGTCCGGCAACCTCTTGGAAATAGCCACCGA
AAGCACCGATTACCACGGCGAGCGGCCATTAAAGGACACCGATCTACTCTTGGAGGAAGA
ATAAAACCCGGACTATATGAGCCATAGATCATTGGAAGTGCGGCCTCGTCCACTCTCTGG
AGATTCTGTTGCCATGACGATGAAGTGAAGTTTTTTGTTCAGGTGACAGGAGGAAGGAGA
CATGGGCTAGTGGTCATCTCCCAAGCTCGGACATTGCCTTCGATTCCACATTTTTTCTTC
CGTGTCTATTCTTCTCTTTTGCTTGGGGCCATGCCTGATAGGTTTTTCCATTCCCACGGA
AAAGTTATTCCATATGCTTCTAACTTCTTCCTAGTCGTATTGA-AAAGTACACCAGA
>MY5132_Hexurella_PedregosaMtns_PruneCyn
GCAATGAGGGTGAAGAGAGCGGAAAATACTGTTGCGTGTTAAGGCCAAAGTGTAAAATAT
GAAGCATTGGGCCTGTGTCCCCGGGTGGATTGGTGCAAGAGGGAGAGAGAGATGGGCAGA
TTGCTAAGCCATGTTTCACTCTGTACTCCAATCTCCCTTGCGACAGCCAAGTGTCATAGG
AGCGCGTCAAGGGAGGAATTCAGGGGTCGACACAGGGGAACCAAAAGGAATAGACACACA
AAGGTCGAAGCTGAGATAGTGATGCCAAGAGGGCGGGTGGTGGGGGTCAGAAGAGAGCAA
GAAGACAAATCTCTCTCATCCAATGACAGTGTCCGGCAACCTCTTGGAAATAGCCACCGA
AAGCACCGATTACCACGGCGAGCGGCCATTAAAGGACACCGATCTACTCTTGGAGGAAGA
ATAAAACCCGGACTATATGAGCCATAGATCATTGGAAGTGCGGCCTCGTCCACTCTCTGG
AGATTCTGTTGCCATGACGATGAAGTGAAGTTTTTTGTTCAGGTGACAGGAGGAAGGAGA
CATGGGCTAGTGGTCATCTCCCAAGCTCGGACATTGCCTTCGATTCCACATTTTTTCTTC
CGTGTCTATTCTTCTCTTTTGCTTGGGGCCATGCCTGATAGGTTTTTCCATTCCCACGGA
AAAGTTATTCCATATGCTTCTAACTTCTTCCTAGTCGTATTGA-AAAGTACACCAGA
>MY5136_Hexurella_MiddlemarchCyn
GCAATGATGGTGAAGAGAGCGGAAAATACTGTTGCGTGTTAAGGCCAAAGTGTAAAATAT
GAAGCATTGGGCCTGTGTCCCCGGGTGGATTGGTGCAAGAGGGAGAGAGAGATGGGCAGA
TTGCTAAGCCATGTTTCACTCTGTACTCCAATCTCCCTTGCGACAGCCAAGTGTCATAGG
AGCGCGTCAAGGGAGGAATTCAGGGGTCGACACAGGGGAACCAAAAGGAATAGACACACA
AAGGTCGAAGCTGAGATAGTGATGCCAAGAGGGCGGGTGGTGGGGGTCAGAAGAGAGCAA
GAAGACAAATCTCTCTCATCCAATGACAGTGTCCGGCAACCTCTTGGAAATAGCCACCGA
AAGCACCGATTACCACGGCGAGCGGCCATTAAAGGACACCGATCTACTCTTGGAGGAAGA
ATAAAACCCGGACTATATGAGCCATAGATCATTGGAAGTGCGGCCTCGTCCACTCTCTGG
AGATTCTGTTGCCATGACGATGAAGTGAAGTTTTTTGTTCAGGTGACAGGAGGAAGGAGA
CATGGGCTAGTGGTCATCTCCCAAGCTCGGACATTGCCTTCGATTCCACATTTTTTCTTC
CGTGTCTATTCTTCTCTTTTGCTTGGGGCCATGCCTGATAGGTTTTTCCATTCCCATGGA
AAAGTTATTCCATATGCTTCTAACTTCTTCCTAGTTGTATTGAGAAAGTACACCGGA
>MY5147_Hexurella_DragoonMtns_NF_345A
GCAATGAGGGTGAAGAGAGCGGAAAATACTGTTGCGTGTTAAGGCCAAAGTGTAAAATAT
GAAGCATTGGGCCTGTGTCCCCGGGTGGATTGGTGCAAGAGGGAGAGAGAGATGGGCAGA
TTGCTAAGCCATGTTTCACTCTGTACTCCAATCTCCCTTGCGACAGCCAAGTGTCATAGG
AGCGCGTCAAGGGAGGAATTCAGGGGTCGACACAGGGGAACCAAAAGGAATAGACACACA
AAGGTCGAAGCTGAGATAGTGATGCCAAGAGGGCGGGTGGTGGGGGTCAGAAGAGAGCAA
GAAGACAAATCTCTCTCATCCAATGACAGTGTCCGGCAACCTCTTGGAAATAGCCACCGA
AAGCACCGATTACCACGGCGAGCGGCCATTAAAGGACACCGATCTACTCTTGGAGGAAGA
ATAAAACCCGGACTATATGAGCCATAGATCATTGGAAGTGCGGCCTCGTCCACTCTCTGG
AGATTCTGTTGCCATGACGATGAAGTGAAGTTTTTTGTTCAGGTGACAGGAGGAAGGAGA
CATGGGCTAGTGGTCATCTCCCAAGCTCGGACATTGCCTTCGATTCCACATTTTTTCTTC
CGTGTCTATTCTTCTCTTTTGCTTGGGGCCATGCCTGATAGGTTTTTCCATTCCCATGGA
AAAGTTATTCCATATGCTTCTAACTTCTTCCTAGTTGTATTGAGAAAGTACACCGGA
>MY5152_Hexurella_WhetstoneMtns_ApacheCyn
GCAATGAGGGTGAAGAGAGCGGAAAATACTGTTGCGTGTTAAGGCCAAAGTGTAAAATAT
GAAGCATTGGGCCTGTGTCCCCGGGTGGATTGGTGCAAGAGGGAGAGAGAGATGGGCAGA
TTGCTAAGCCATGTTTCACTCTGTACTCCAATCTCCCTTGCGACAGCCAAGTGTCATAGG
AGCGCGTCAAGGGAGGAATTCAGGGGTCGACACAGGGGAACCAAAAGGAATAGACACACA
AAGGTCGAAGCTGAGATAGTGATGCCAAGAGGGCGGGTGGTGGGGGTCAGAAGAGAGCAA
GAAGACAAATCTCTCTCATCCAATGACAGTGTCCGGCAACCTCTTGGAAATAGCCACCGA
AAGCACCGATTACCACGGCGAGCGGCCATTAAAGGACACCGATCTACTCTTGGAGGAAGA
ATAAAACCCGGACTATATGAGCCATAGATCATTGGAAGTGCGGCCTCGTCCACTCTCTGG
AGATTCTGTTGCCATGACGATGAAGTGAAGTTTTTTGTTCAGGTGACAGGAGGAAGGAGA
CATGGGCTAGTGGTCATCTCCCAAGCTCGGACATTGCCTTCGATTCCACATTTTTTCTTC
CGTGTCTATTCTTCTCTTTTGCTTGGGGCCATGCCTGATAGGTTTTTCCATTCCCATGGA
AAAGTTATTCCATATGCTTCTAACTTCTTCTCAGTTGTATTGAGAAAGTACACCAGA
>MY5154_Hexurella_SantaRitaMtns_AdobeCyn
GCAATGAGGGTGAAGAGAGCGGAAAATACTGTTGCGTGTTAAGGCCAAAGTGTAAAATAT
GAAGCATTGGGCCTGGGTCCCCGGGTGGATTGGTGCAAGAGGGAGAGAGAGATGGGCAGA
TTGCTAAGCCATGTTTCACTCTGTACTCCAATCTCCCTTGCGACAGCCAAGTGTCATAGG
AGCGCGTCAAGGGAGGAATTCAGGGGTCGACACAGGGGAACCAAAAGGAATAGACACACA
AAGGTCGAAGCTGAGATAGTGATGCCAAGAGGGCGGGCGGTGGGGGTCAGAAGAGAGCAA
GAAGACAAATCTCTCTCATCCAATGACAGTGTCCGGCAACCTCTTGGAAATAGCCACCGA
AAGCACCGATTACCACGGCGAGCGGCCATTAAAGGACACCGATCTACTCTTGGAGGAAGA
ATAAAACCCGGACTATATGAGCCATAGATCATTGGAAGTGCGGCCTCGTCCACTCTCTGG
AGATTCTGTTGCCATGACGATGAAGTGAAGTTTTTTGTTCAGGTGACAGGAGGAAGGAGA
CATGGGCTAGTGGTCATCTCCCAAGCTCGGACATTGCCTTCGATTCCACATTTTTTCTTC
CGTGTCTATTCTTCTCCTTTGCTTGGGGCCATGCCTGATAGGTTTTTCCATTCCCATGGA
AAAGTTATTCCATATGCTCCTAACTTCTTCCTAGTTGTATTGAGAAAGTACCCCAGA
>MY5157_Hexurella_SantaCatalinaMtns_Redington
GCAATGAGGGTGAAGAGAGCGGAAAATACTGTTGCGTGTTAAGGCCAAAGTGTAAAATAT
GAAGCATTGGGCCTCTGTCCCCGGGTGGATTGGTGCAAGAGGGAGAGAGAGATGGGCAGA
TTGCTAAGCCATGTTTCACTCTGTACTCCAATCTCCCTTGCGACAGCCAAGTGTCATAGG
AGCGCGTCAAGGGAGGAATTCAGGGGTCGACACAGGGGAACCAAAAGGAATAGACACACA
AAGGTCGAAGCTGAGATAGTGATGCCAAGAGGGCGGGTGGTGGGGGTCAGAAGAGAGCAA
GAAGACAAATCTCTCTCATCCAATGACAGTGTCCGGCAACCTCTTGGAAATAGCCACCGA
AAGCACCGATTACCACGGCGAGCGGCCATTAAAGGACACCGATCTACTCTTGGAGGAAGA
ATAAAACCCGGACTATATGAGCCATAGATCATTGGAAGTGCGGCCTCGTCCACTCTCTGG
AGATTCTGTTGCCATGACGATGAAGTGAAGTTTTTTGTTCAGGTGACAGGAGGAAGGAGA
CATGGGCTAGTGGTCATCTCCCAAGCTCGGACATTGCCTTCGATTCCACATTTTTTCTTC
CGTGTCTATTCTTCTCTTTTGCTTGGGGCCATGCCTGATAGGTTTTTCCATTCCCATGGA
AAAGTTATTCCATATGCTTCTAACTTCTTCTTAGTTGTATTGAGAAAGTACAACAGA
>MY5164_Hrupicola_Temecula
-----------------------------------------------AAGTGTAAAATAT
GAAGCATTGGGTCTGTGTCCCCGAGTGGATTGGTGCAAGAGGGAGAGAGAGATGGGCAGA
TTGCTAAGCCATGTTTCACTCTGTACTCCAATCTCCCTTGCGACAGCCAAGTGTCATAGG
AGCGCGTCAAGGGAGGAATTCAGGGGTCGACACAGGGGAACCAAAAGGAATAGACACACA
AAGGTCGAAGCTGAGATAGTGATGCCAAGAGGGCGGGTGGTGGGGGTCAGAAGAGAGCAA
GAAGACAAATCTCTCTCATCCAATGACAGTGTCCGGCAACCTCTTGGAAATAGCCACCGA
AAGCACCGATTACCACGGCGAGCGGCCATTAAAGGACACCGATCTACTCTTGGAGGAAGA
ATAAAACCCGGACTATATGAGCCATAGATCATTGGAAGTGCGGCCTCGTCCACTCTCTGG
AGATTCTGTTGCCATGACGATGAAGTGAAGTTTTTTGTTCAGGTGACAGGAGGAAGGAGA
CATGGGCTAGTGGTCATCTCCCAAGCTCGGACATTGCCTTCGATTCCACATTTTTTCTTC
CGTGTCTATTCTTCTTTTTTGCTTCGGACCATGCCTGATAGGTTTTTTCATTCCCATGGA
AAAG-----------------------------------------------------
>MY5165_Hrupicola_Temecula
GCAATGAGGGTGAAGAGAGCGGAAAATACTGTTGCGTGTTAAGGCCAAAGTGTAAAATAT
GAAGCATTGGGTCTGTGTCCCCGAGTGGATTGGTGCAAGAGGGAGAGAGAGATGGGCAGA
TTGCTAAGCCATGTTTCACTCTGTACTCCAATCTCCCTTGCGACAGCCAAGTGTCATAGG
AGCGCGTCAAGGGAGGAATTCAGGGGTCGACACAGGGGAACCAAAAGGAATAGACACACA
AAGGTCGAAGCTGAGATAGTGATGCCAAGAGGGCGGGTGGTGGGGGTCAGAAGAGAGCAA
GAAGACAAATCTCTCTCATCCAATGACAGTGTCCGGCAACCTCTTGGAAATAGCCACCGA
AAGCACCGATTACCACGGCGAGCGGCCATTAAAGGACACCGATCTACTCTTGGAGGAAGA
ATAAAACCCGGACTATATGAGCCATAGATCATTGGAAGTGCGGCCTCGTCCACTCTCTGG
AGATTCTGTTGCCATGACGATGAAGTGAAGTTTTTTGTTCAGGTGACAGGAGGAAGGAGA
CATGGGCTAGTGGTCATCTCCCAAGCTCGGACATTGCCTTCGATTCCACATTTTTTCTTC
CGTGTCTATTCTTCTTTTTTGCTTCGGACCATGCCTGATAGGTTTTTTCATTCCCATGGA
AAAGTTATTCCATATGCTTCTAACTTCTTCCTACTTGTATTGAG---GTACATCAGA
>MY5175_Hapachea_HarshawRd_PatagoniaMtns
GCAATGAGGGTGAAGAGAGCGGAAAATACTGTTGCGTGTTAAGGCCAAAGTGTAAAATAT
GAAGCATTGGGCCTCTGTCCCCGGGTGGATTGGTGCAAGAGGGAGAGAGAGATGGGCAGA
TTGCTAAGCCATGTTTCACTCTGTACTCCAATCTCCCTTGCGACAGCCAAGTGTCATAGG
AGCGCGTCAAGGGAGGAATTCAGGGGTCGACACAGGGGAACCAAAAGGAATAGACACACA
AAGGTCGAAGCTGAGATAGTGATGCCAAGAGGGCGGGTGGTGGGGGTCAGAAGAGAGCAA
GAAGACAAATCTCTCTCATCCAATGACAGTGTCCGGCAACCTCTTGGAAATAGCCACCGA
AAGCACCGATTACCACGGCGAGCGGCCATTAAAGGACACCGATCTACTCTTGGAGGAAGA
ATAAAACCCGGACTATATGAGCCATAGATCATTGGAAGTGCGGCCTCGTCCACTCTCTGG
AGATTCTGTTGCCATGACGATGAAGTGAAGTTTTTTGTTCAGGTGACAGGAGGAAGGAGA
CATGGGCTAGTGGTCATCTCCCAAGCTCGGACATTGCCTTCGATTCCACATTTTTTCTTC
CGTGTCTATTCTTCTCTTTTGCTTGGGGCCATGCCTGATAGGTTTTTCCATTCCCATGGA
AAAGTTATTCCATATGCTTCTAACATCTTCCTAGTTGTATTGAGAAAGTACACCAGA
>MY5180_Hapachea_MustrangPk_MustangMtns
GCAATGAGGGTGAAGAGAGCGGAAAATACTGTTGCGTGTTAAGGCCAAAGTGTAAAATAT
GAAGCATTGGGCCTGTGTCCCCGGGTGGATTGGTGCAAGAGGGAGAGAGAGATGGGCAGA
TTGCTAAGCCATGTTTCACTCTGTACTCCAATCTCCCTTGCGACAGCCAAGTGTCATAGG
AGCGCGTCAAGGGAGGAATTCAGGGGTCGACACAGGGGAACCAAAAGGAATAGACACACA
AAGGTCGAAGCTGAGATAGTGATGCCAAGAGGGCGGGTGGTGGGGGTCAGAAGAGAGCAA
GAAGACAAATCTCTCTCATCCAATGACAGTGTCCGGCAACCTCTTGGAAATAGCCACCGA
AAGCACCGATTACCACGGCGAGCGGCCATTAAAGGACACCGATCTACTCTTGGAGGAAGA
ATAAAACCCGGACTATATGAGCCATAGATCATTGGAAGTGCGGCCTCGTCCACTCTCTGG
AGATTCTGTTGCCATGACGATGAAGTGAAGTTTTTTGTTCAGGTGACAGGAGGAAGGAGA
CATGGGCTAGTGGTCATCTCCCAAGCTCGGACATTGCCTTCGATTCCACATTTTTTCTTC
CGTGTCTATTCTTCTCTTTTGCTTGGTGCCATGCCTGATAGGTTTTTCCATTCCCATGGA
AAAGTTATTCCATATGCTTCTAACTTCTTCCTAGTTGTATTGAGAAAGTACACCAGA
>MY5181_Hapachea_MustrangPk_MustangMtns
--------GGTGAAGAGAGCGGAAAATACTGTTGCGTGTTAAGGCCAAAGTGTAAAATAT
GAAGCATTGGGCCTGTGTCCCCGGGTGGATTGGTGCAAGAGGGAGAGAGAGATGGGCAGA
TTGCTAAGCCATGTTTCACTCTGTACTCCAATCTCCCTTGCGACAGCCAAGTGTCATAGG
AGCGCGTCAAGGGAGGAATTCAGGGGTCGACACAGGGGAACCAAAAGGAATAGACACACA
AAGGTCGAAGCTGAGATAGTGATGCCAAGAGGGCGGGTGGTGGGGGTCAGAAGAGAGCAA
GAAGACAAATCTCTCTCATCCAATGACAGTGTCCGGCAACCTCTTGGAAATAGCCACCGA
AAGCACCGATTACCACGGCGAGCGGCCATTAAAGGACACCGATCTACTCTTGGAGGAAGA
ATAAAACCCGGACTATATGAGCCATAGATCATTGGAAGTGCGGCCTCGTCCACTCTCTGG
AGATTCTGTTGCCATGACGATGAAGTGAAGTTTTTTGTTCAGGTGACAGGAGGAAGGAGA
CATGGGCTAGTGGTCATCTCCCAAGCTCGGACATTGCCTTCGATTCCACATTTTTTCTTC
CGTGTCTATTCTTCTCTTTTGCTTGGGGCCATGCCTGATAGGTTTTTCCATTCCCATGGA
AAAGTTATTCCATATGCTTCTAACTT-------------------------------
>MY5193_Hapachea_HarshawRd_PatagoniaMtns
GCAATGAGGGTGAAGAGAGCGGAAAATACTGTTGCGTGTTAAGGCCAAAGTGTAAAATAT
GAAGCATTGGGCCTCTGTCCCCGGGTGGATTGGTGCAAGAGGGAGAGAGAGATGGGCAGA
TTGCTAAGCCATGTTTCACTCTGTACTCCAATCTCCCTTGCGACAGCCAAGTGTCATAGG
AGCGCGTCAAGGGAGGAATTCAGGGGTCGACACAGGGGAACCAAAAGGAATAGACACACA
AAGGTCGAAGCTGAGATAGTGATGCCAAGAGGGCGGGTGGTGGGGGTCAGAAGAGAGCAA
GAAGACAAATCTCTCTCATCCAATGACAGTGTCCGGCAACCTCTTGGAAATAGCCACCGA
AAGCACCGATTACCACGGCGAGCGGCCATTAAAGGACACCGATCTACTCTTGGAGGAAGA
ATAAAACCCGGACTATATGAGCCATAGATCATTGGAAGTGCGGCCTCGTCCACTCTCTGG
AGATTCTGTTGCCATGACGATGAAGTGAAGTTTTTTGTTCAGGTGACAGGAGGAAGGAGA
CATGGGCTAGTGGTCATCTCCCAAGCTCGGACATTGCCTTCGATTCCACATTTTTTCTTC
CGTGTCTATTCTTCTCTTTTGCTTGGGGCCATGCCTGATAGGTTTTTCCATTCCCATGGA
AAAGTTATTCCATATGCTTCTAACATCTTCCTAGTTGTATTGAGAAAGTACACCAGA
>MY5194_Hapachea_Ordsummit_MtOrd
-------------AGAGAGCGGAAAATACTGTTGCGTGTTAAGGCCAAAGTGTAAAATAT
GAAGCATTGGGTCTGTGTCCCCGGGTGGATTGGTGCAAGAGGGAGAGAGAGATGGGCAGA
TTGCTAAGCCATGTTTCACTCTGTACTCCAATCTCCCTTGCGACAGCCAAGTGTCATAGG
AGCGCGTCAAGGGAGGAATTCAGGGGTCGACACAGGGGAACCAAAAGGAATAGACACACA
AAGGTCGAAGCTGAGATAGTGATGCCAAGAGGGCGGGTGGTGGGGGTCAGAAGAGAGCAA
GAAGACAAATCTCTCTCATCCAATGACAGTGTCCGGCAACCTCTTGGAAATAGCCACCGA
AAGCACCGATTACCACGGCGAGCGGCCATTAAAGGACACCGATCTACTCTTGGAGGAAGA
ATAAAACCCGGACTATATGAGCCATAGATCATTGGAAGTGCGGCCTCGTCCACTCTCTGG
AGATTCTGTTGCCATGACGATGAAGTGAAGTTTTTTGTTCAGGTGACAGGAGGAAGGAGA
CATGGGCTAGTGGTCATCTCCCGAGCTCGGACATTGCCTTCGATTCCACATTTTTTCTTC
CGTGTCTATTCTTCTTTTTTGCTTGGGACCATGCCTGATAGGTTTCTTCATTTCCATGGA
AAAGTTATTCCATATGCTTCTAACTTCTTCCTAGTTGTATTGAG-------------
>MY5195_Hapachea_Ordsummit_MtOrd
GCAATGAGGGTGAAGAGAGCGGAAAATACTGTTGCGTGTTAAGGCCAAAGTGTAAAATAT
GAAGCATTGGGTCTGTGTCCCCGGGTGGATTGGTGCAAGAGGGAGAGAGAGATGGGCAGA
TTGCTAAGCCATGTTTCACTCTGTACTCCAATCTCCCTTGCGACAGCCAAGTGTCATAGG
AGCGCGTCAAGGGAGGAATTCAGGGGTCGACACAGGGGAACCAAAAGGAATAGACACACA
AAGGTCGAAGCTGAGATAGTGATGCCAAGAGGGCGGGTGGTGGGGGTCAGAAGAGAGCAA
GAAGACAAATCTCTCTCATCCAATGACAGTGTCCGGCAACCTCTTGGAAATAGCCACCGA
AAGCACCGATTACCACGGCGAGCGGCCATTAAAGGACACCGATCTACTCTTGGAGGAAGA
ATAAAACCCGGACTATATGAGCCATAGATCATTGGAAGTGCGGCCTCGTCCACTCTCTGG
AGATTCTGTTGCCATGACGATGAAGTGAAGTTTTTTGTTCAGGTGACAGGAGGAAGGAGA
CATGGGCTAGTGGTCATCTCCCGAGCTCGGACATTGCCTTCGATTCCACATTTTTTCTTC
CGTGTCTATTCTTCTTTTTTGCTTGGGACCATGCCTGATAGGTTTCTTCATTTCCATGGA
AAAGTTATTCCATATGCTTCTAACTTCTTCCTAGTTGTATTGAGAAAGTACATCAGA
>MY5266_Hencina_CerroBolla
GCAATGAGGGTGAAGAGAGCGGAAAATACTGTTGCGTGTTAAGGCCAAAGTGTAAAATAT
GAAGCATTGGGTCTGTGTCCCCGGGTGGATTGGTGCAAGAGGGAGAGAGAGATGGGCAGA
TTGCTAAGCCATGTTTCACTCTGTACTCCAATCTCCCTTGCGACAGCCAAGTGTCATAGG
AGCGCGTCAAGGGAGGAATTCAGGGGTCGACACAGGGGAACC-AAAGGAATAGACACACA
AAGGTCGAAGCTGAGATAGTGATGCCAAGAGGGCGGGTGGTGGGGGTCAGAAGAGAGTAA
GAAGACAAATCTCTCTCATCCAATGACAGTGTCCGGCAACCTCTTGGAAATAGCCACCGA
AAGCACCGATTACCACGGCGAGCGGCCATTAAAGGACACCGATCTACTCTTGGAGGAAGA
ATAAAACCCGGACTATATGAGCCATAGATCATTGGAAGTGCGGCCTCGTCCACTCTCTGG
AGATTCTGTTGCCATGACGATGAAGTGAAGTTTTTTGTTCAGGTGACAGGAGGAAGGAGA
CATGGGCTAGTGGTCATCTCCCAAGCTCGGACATTGCCTTCGATTCCACATTTTTTCTTC
CGTGTCTATTCTTCTTTTTTGCTTCGGACCATGCCTGATAGGTTTTTTCATTCCCATGGA
AAAGTTATTCCATATTATTCTAACTTCTGCTTAGTTGTATTGTGAAAGTATATCAGA
>MY5267_Hencina_CerroBolla
GCAATGAGGGTGAAGAGAGCGGAAAATACTGTTGCGTGTTAAGGCCAAAGTGTAAAATAT
GAAGCATTGGGTCTGTGTCCCCGGGTGGATTGGTGCAAGAGGGAGAGAGAGATGGGCAGA
TTGCTAAGCCATGTTTCACTCTGTACTCCAATCTCCCTTGCGACAGCCAAGTGTCATAGG
AGCGCGTCAAGGGAGGAATTCAGGGGTCGACACAGGGGAACC-AAAGGAATAGACACACA
AAGGTCGAAGCTGAGATAGTGATGCCAAGAGGGCGGGTGGTGGGGGTCAGAAGAGAGCAA
GAAGACAAATCTCTCTCATCCAATGACAGTGTCCGGCAACCTCTTGGAAATAGCCACCGA
AAGCACCGATTACCACGGCGAGCGGCCATTAAAGGACACCGATCTACTCTTGGAGGAAGA
ATAAAACCCGGACTATATGAGCCATAGATCATTGGAAGTGCGGCCTCGTCCACTCTCTGG
AGATTCTGTTGCCATGACGATGAAGTGAAGTTTTTTGTTCAGGTGACAGGAGGAAGGAGA
CATGGGCTAGTGGTCATCTCCCAAGCTCGGACATTGCCTTCGATTCCACATTTTTTCTTC
CGTGTCTATTCTTCTTTTTTGCTTCGGACCATGCCTGATAGGTTTTCTCATTCCCATGGA
AAAGTTATTCCATATTATTCTAACTTCTTCTTAGTTGTATTGTGAAAGTATATCAGA
>MY5269_Hexurella_GuadalupeValley
GCAATGAGGGTGAAGAGAGCGGAAAATACTGTTGCGTGTTAAGGCCAAAGTGTAAAATAT
GAAGCATTGGGTCTGTGTCCCCGGGTGGATTGGTGCAAGAGGGAGAGAGAGATGGGCAGA
TTGCTAAGCCATGTTTCACTCTGTACTCCAATCTCCCTTGCGACAGCCAAGTGTCATAGG
AGCGCGTCAAGGGAGGAATTCAGGGGTCGACACAGGGGAACC-AAAGGAATAGACACACA
AAGGTCGAAGCTGAGATAGTGATGCCAAGAGGGCGGGTGGTGGGGGTCAGAAGAGAGCAA
GAAGACAAATCTCTCTCATCCAATGACAGTGTCCGGCAACCTCTTGGAAATAGCCACCGA
AAGCACCGATTACCACGGCGAGCGGCCATTAAAGGACACCGATCTACTCTTGGAGGAAGA
ATAAAACCCGGACTATATGAGCCATAGATCATTGGAAGTGCGGCCTCGTCCACTCTCTGG
AGATTCTGTTGCCATGACGATGAAGTGAAGTTTTTTGTTCAGGTGACAGGAGGAAGGAGA
CATGGGCTAGTGGTCATCTCCCAAGCTCGGACATTGCCTTCGATTCCACATTTTTTCTTC
CGTGTCTATTCTTCTTTTTTGCTTCGGACCATGCCTGATAGGTTTTTTCATTCCCATGGA
AAAGTTATTCCATATGCTTCTAACTTCTTCTTAGTTGTATTGTGAAAGTATATCAGA
>MY5271_Hexurella_GuadalupeValley
GCAATGAGGGTGAAGAGAGCGGAAAATACTGTTGCGTGTTAAGGCCAAAGTGTAAAATAT
GAAGCATTGGGTCTGTGTCCCCGGGTGGATTGGTGCAAGAGGGAGAGAGAGATGGGCAGA
TTGCTAAGCCATGTTTCACTCTGTACTCCAATCTCCCTTGCGACAGCCAAGTGTCATAGG
AGCGCGTCAAGGGAGGAATTCAGGGGTCGACACAGGGGAACC-AAAGGAATAGACACACA
AAGGTCGAAGCTGAGATAGTGATGCCAAGAGGGCGGGTGGTGGGGGTCAGAAGAGAGCAA
GAAGACAAATCTCTCTCATCCAATGACAGTGTCCGGCAACCTCTTGGAAATAGCCACCGA
AAGCACCGATTACCACGGCGAGCGGCCATTAAAGGACACCGATCTACTCTTGGAGGAAGA
ATAAAACCCGGACTATATGAGCCATAGATCATTGGAAGTGCGGCCTCGTCCACTCTCTGG
AGATTCTGTTGCCATGACGATGAAGTGAAGTTTTTTGTTCAGGTGACAGGAGGAAGGAGA
CATGGGCTAGTGGTCATCTCCCAAGCTCGGACATTGCCTTCGATTCCACATTTTTTCTTC
CGTGTCTATTCTTCTTTTTTGCTTCGGACCATGCCTGATAGGTTTTTTCATTCCCATGGA
AAAGTTATTCCATATGCTTCTAACTTCTTCTTAGTTGTATTGTGAAAGTATATCAGA
>MY5276_Hexurella_SanPedro_Martir
GCAATGAGGGTGAAGAGAGCGGAAAATACTGTTGCGTGTTAAGGCCAAAGTGTAAAATAT
GAAGCATTGGGTCTGTGTCCCCGGGTGGATTGGTGCAAGAGGGAGAGAGAGATGGGCAGA
TTGCTAAGCCATGTTTCACTCTGTACTCCAATCTCCCTTGCGACAGCCAAGTGTCATAGG
AGCGCGTCAAGGGAGGAATTCAGGGGTCGACACAGGGGAACC-AAAGGAATAGACACACA
AAGGTCGAAGCTGAGATAGTGATGCCAAGAGGGCGGGTGGTGGGGGTCAGAAGAGAGCAA
GAAGACAAATCTCTCTCATCCAATGACAGTGTCCGGCAACCTCTTGGAAATAGCCACCGA
AAGCACCGATTACCACGGCGAGCGGCCATTAAAGGACACCGATCTACTCTTGGAGGAAGA
ATAAAACCCGGACTATATGAGCCATAGATCATTGGAAGTGCGGCCTCGTCCACTCTCTGG
AGATTCTGTTGCCATGACGATGAAGTGAAGTTTTTTGTTCAGGTGACAGGAGGAAGGAGA
CATGGGCTAGTGGTCATCTCCCATGCTCGGACATTGCCTTCGATTCCACATTTTTTCTTC
CGTGTCTATTCTTCTTTTTTGCTTCAGACCATGCCTGATAGGTTTTTTCATTCCCATGGA
AAAGTTATTCCATATGCTTCTAACTTCTTCTTAGTTGTATTGTGAAAGTATATCAGA
>MY5277_Hexurella_SanPedro_Martir
GCAATGAGGGTGAAGAGAGCGGAAAATACTGTTGCGTGTTAAGGCCAAAGTGTAAAATAT
GAAGCATTGGGTCTGTGTCCCCGGGTGGATTGGTGCAAGAGGGAGAGAGAGATGGGCAGA
TTGCTAAGCCATGTTTCACTCTGTACTCCAATCTCCCTTGCGACAGCCAAGTGTCATAGG
AGCGCGTCAAGGGAGGAATTCAGGGGTCGACACAGGGGAACC-AAAGGAATAGACACACA
AAGGTCGAAGCTGAGATAGTGATGCCAAGAGGGCGGGTGGTGGGGGTCAGAAGAGAGCAA
GAAGACAAATCTCTCTCATCCAATGACAGTGTCCGGCAACCTCTTGGAAATAGCCACCGA
AAGCACCGATTACCACGGCGAGCGGCCATTAAAGGACACCGATCTACTCTTGGAGGAAGA
ATAAAACCCGGACTATATGAGCCATAGATCATTGGAAGTGCGGCCTCGTCCACTCTCTGG
AGATTCTGTTGCCATGACGATGAAGTGAAGTTTTTTGTTCAGGTGACAGGAGGAAGGAGA
CATGGGCTAGTGGTCATCTCCCAAGCTCGGACATTGCCTTCGATTCCACATTTTTTCTTC
CGTGTCTATTCTTCTTTTTTGCTTCGGACCATGCCTGATAGGTTTTTTCATTCCCATGGA
AAAGTTATTCCATATGCTTCTAACTTCTTCTTAGTTGTATTGTGAAAGTATATCAGA
>MY5280_Hexurella_ArroyoSalado
GCAATGAGGATGAAGAGAGCGGAAAATACTGTTGCGTGTTAAGGCCAAAGTGTAAAATAT
GAAGCATTGGGTCTGTGTCCCCGGGTGGATTGGTGCAAGAGGGAGAGAGAGATGGGCAGA
TTGCTAAGCCATGTTTCACTCTGTACTCCAATCTCCCTTGCGACAGCCAAGTGTCATAGG
AGCGCGTCAAGGGAGGAATTCAGGGGTCGACACAGGGGAACCAAAAGGAATAGACACACA
AAGGTCGAAGCTGAGATAGTGATGCCAAGAGGGCGGGTGGTGGGGGTCAGAAGAGAGCAA
GAAGACAAATCTCTCTCATCCAATGACAGTGTCCGGCAACCTCTTGGAAATAGCCACCGA
AAGCACCGATTACCACGGCGAGCGGCCATTAAAGGACACCGATCTACTCTTGGAGGAAGA
ATAAAACCCGGACTATATGAGCCATAGATCATTGGAAGTGCGGCCTCGTCCACTCTCTGG
AGATTCTGTTGCCATGACGATGAAGTGAAGTTTTTTGTTCAGGTGACAGGAGGAAGGAGA
CATGGGCTAGTGGTCATCTCCCAAGCTCGGACATTGCCTTCGATTCCACATTTTTTCTTC
CGTGTCTATTCTTCTTTTTTGCTTCGGACCATGCCAGATAGGTTTTTTCATTCCCATGGA
AAAGTTATTCCATATGCTTCTAACTTCTTCCTAGTTGTATTGAGAAAGTACATCAGA
>MY5282_Hexurella_ArroyoSalado
GCAATGAGGATGAAGAGAGCGGAAAATACTGTTGCGTGTTAAGGCCAAAGTGTAAAATAT
GAAGCATTGGGTCTGTGTCCCCGGGTGGATTGGTGCAAGAGGGAGAGAGAGATGGGCAGA
TTGCTAAGCCATGTTTCACTCTGTACTCCAATCTCCCTTGCGACAGCCAAGTGTCATAGG
AGCGCGTCAAGGGAGGAATTCAGGGGTCGACACAGGGGAACCAAAAGGAATAGACACACA
AAGGTCGAAGCTGAGATAGTGATGCCAAGAGGGCGGGTGGTGGGGGTCAGAAGAGAGCAA
GAAGACAAATCTCTCTCATCCAATGACAGTGTCCGGCAACCTCTTGGAAATAGCCACCGA
AAGCACCGATTACCACGGCGAGCGGCCATTAAAGGACACCGATCTACTCTTGGAGGAAGA
ATAAAACCCGGACTATATGAGCCATAGATCATTGGAAGTGCGGCCTCGTCCACTCTCTGG
AGATTCTGTTGCCATGACGATGAAGTGAAGTTTTTTGTTCAGGTGACAGGAGGAAGGAGA
CATGGGCTAGTGGTCATCTCCCAAGCTCGGACATTGCCTTCGATTCCACATTTTTTCTTC
CGTGTCTATTCTTCTTTTTTGCTTCGGACCATGCCAGATAGGTTTTTTTATTCCCATGGA
AAAGTTATTCCATATGCTTCTAACTTCTTCCTAGTTGTATTGAGAAAGTACATCAGA
>MY5286_Hrupicola_SweetwaterSpr_OrdMtn
GCAATGAGGGTGAAGAGAGCGGAAAATACTGTTGCGTGTTAAGGCCAAAGTGTAAAATAT
GAAGCATTGGGTCTGTGTCCCCGGGTGGATTGGTGCAAGAGGGAGAGAGAGATGGGCAGA
TTGCTAAGCCATGTTTCACTCTGTACTCCAATCTCCCTTGCGACAGCCAAGTGTCATAGG
AGCGCGTCAAGGGAGGAACTCAGGGGTCGACACAGGGGAACCAAAAGGAATAGACACACA
AAGGTCGAAGCTGAGATAGTGATGCCAAGAGGGCGGGTGGTGGGGGTCAGAAGAGAGCAA
GAAGACAAATCTCTCTCATCCAATGACAGTGTCCGGCAACCTCTTGGAAATAGCCACCGA
AAGCACCGATTACCACGGCGAGCGGCCATTAAAGGACACCGATCTACTCTTGGAGGAAGA
ATAAAACCCGGACTATATGAGCCATAGATCATTGGAAGTGCGGCCTCGTCCACTCTCTGG
AGATTCTGTTGCCATGACGATGAAGTGAAGTTTTTTGTTCAGGTGACAGGAGGAAGGAGA
CATGGGCTAGTGGTCATCTCCCGAGCTCGGACATTGCCTTCGATTCCACATTTTTTCTTC
CGTGTCTATTCTTCTTTTTTGCTTTGGACCATGCCTGATAGGTTTTTTCATTCCCATGGA
AAAGTTATTCCATATGCTTCTAACTTCTTCCTAGT----------------------
>MY5287_Hrupicola_SweetwaterSpr_OrdMtn
------------------------------------------------------------
------------------------GTGGATTGGTGCAAGAGGGAGAGAGAGATGGGCAGA
TTGCTAAGCCATGTTTCACTCTGTACTCCAATCTCCCTTGCGACAGCCAAGTGTCATAGG
AGCGCGTCAAGGGAGGAATTCAGGGGTCGACACAGGGGAACCAAAAGGAATAGACACACA
AAGGTCGAAGCTGAGATAGTGATGCCAAGAGGGCGGGTGGTGGGGGTCAGAAGAGAGCAA
GAAGACAAATCTCTCTCATCCAATGACAGTGTCCGGCAACCTCTTGGAAATAGCCACCGA
AAGCACCGATTACCACGGCGAGCGGCCATTAAAGGACACCGATCTACTCTTGGAGGAAGA
ATAAAACCCGGACTATATGAGCCATAGATCATTGGAAGTGCGGCCTCGTCCACTCTCTGG
AGATTCTGTTGCCATGACGATGAAGTGAAGTTTTTTGTTCAGGTGACAGGAGGAAGGAGA
CATGGGCTAGTGGTCATCTCCCGAGCTCGGACATTGCCTTCGATTCCACATTTTTTCTTC
CGTGTCTATTCTTCTTTTTTGCTTTGGACCATGCCTGATAGGTTTTTTCATTCCCATGGA
AAAGTTATTCCATATGCTTCTAACTTCTTCCTAGTTGTATTGAGAAAGTACATCAGA
>MY5288_Hrupicola_Deadman_Hills
GCAATGAGGGTGAAGAGAGCGGAAAATACTGTTGCGTGTTAAGGCCAAAGTGTAAAATAT
GAAGCATTGGGTCTGTGTCCCCGGGTGGATTGGTGCAAGAGGGAGAGAGAGATGGGCAGA
TTGCTAAGCCATGTTTCACTCTGTACTCCAATCTCCCTTGCGACAGCCAAGTGTCATAGG
AGCGCGTCAAGGGAGGAATTCAGGGGTCGACACAGGGGAACCAAAAGGAATAGACACACA
AAGGTCGAAGCTGAGATAGTGATGCCAAGAGGGCGGGTGGTGGGGGTCAGAAGAGAGCAA
GAAGACAAATCTCTCTCATCCAATGACAGTGTCCGGCAACCTCTTGGAAATAGCCACCGA
AAGCACCGATTACCACGGCGAGCGGCCATTAAAGGACACCGATCTACTCTTGGAGGAAGA
ATAAAACCCGGACTATATGAGCCATAGATCATTGGAAGTGCGGCCTCGTCCACTCTCTGG
AGATTCTGTTGCCATGACGATGAAGTGAAGTTTTTTGTTCAGGTGACAGGAGGAAGGAGA
CATGGGCTAGTGGTCATCTCCCAAGCTCGGACATTGCCTTCGATTCCACATTTTTTCTTC
CGTGTCTATTCTTCTTTTTTGCTTCGGACCATGCCTGATAGGTTTTTTCATTCCCATGGA
AAAGTTATTTCATATGCTTCTAACTTCTTCCTAGTTGTATTGAGAAAGTACATCAGA
>MY5289_Hrupicola_Deadman_Hills
GCAATGAGGGTGAAGAGAGCGGAAAATACTGTTGCGTGTTAAGGCCAAAGTGTAAAATAT
GAAGCATTGGGTCTGTGTCCCCGGGTGGATTGGTGCAAGAGGGAGAGAGAGATGGGCAGA
TTGCTAAGCCATGTTTCACTCTGTACTCCAATCTCCCTTGCGACAGCCAAGTGTCATAGG
AGCGCGTCAAGGGAGGAATTCAGGGGTCGACACAGGGGAACCAAAAGGAATAGACACACA
AAGGTCGAAGCTGAGATAGTGATGCCAAGAGGGCGGGTGGTGGGGGTCAGAAGAGAGCAA
GAAGACAAATCTCTCTCATCCAATGACAGTGTCCGGCAACCTCTTGGAAATAGCCACCGA
AAGCACCGATTACCACGGCGAGCGGCCATTAAAGGACACCGATCTACTCTTGGAGGAAGA
ATAAAACCCGGACTATATGAGCCATAGATCATTGGAAGTGCGGCCTCGTCCACTCTCTGG
AGATTCTGTTGCCATGACGATGAAGTGAAGTTTTTTGTTCAGGTGACAGGAGGAAGGAGA
CATGGGCTAGTGGTCATCTCCCAAGCTCGGACATTGCCTTCGATTCCACATTTTTTCTTC
CGTGTCTATTCTTCTTTTTTGCTTCGGACCATGCCTGATAGGTTTTTTCATTCCCATGGA
AAAGTTATTTCATATGCTTCTAACTTCTTCCTAGTTGTATTGAGAAAGTACATCAGA
>MY5309_Hapachea_JohnnyLyon_Hills
-----------------------AAATACTGTTGCGTGTTAAGGCCAAAGTGTAAAATAT
GAAGCATTGGGCCTGTGTCCCCGGGTGGATTGGTGCAAGGGGGAGAGAGAGATGGGCAGA
TTGCTAAGCCATGTTTCACTCTGTACTCCAATCTCCCTTGCGACAGCCAAGTGTCATAGG
AGCGCGTCAAGGGAGGAATTCAGGGGTCGACACAGGGGAACCAAAAGGAATAGACACACA
AAGGTCGAAGCTGAGATAGTGATGCCAAGAGGGCGGGTGGTGGGGGTCAGAAGAGAGCAA
GAAGACAAATCTCTCTCATCCAATGACAGTGTCCGGCAACCTCTTGGAAATAGCCACCGA
AAGCACCGATTACCACGGCGAGCGGCCATTAAAGGACACCGATCTACTCTTGGAGGAAGA
ATAAAACCCGGACTATATGAGCCATAGATCATTGGAAGTGCGGCCTCGTCCACTCTCTGG
AGATTCTGTTGCCATGACGATGAAGTGAAGTTTTTTGTTCAGGTGACAGGAGGAAGGAGA
CATGGGCTAGTGGTCATCTCCCAAGCTCGGACATTGCCTTCGATTCCACATTTTTTCTTC
CGTGTCTATTCTTCTCTTTTGCTTGGGGCCATGCCTGATAGGTTTTTCCATTCCCATGGA
AAAGTTATTCCATATGCTTCTA-----------------------------------
>MY5310_Hexurella_AntelopeCyn_CerbatMtns
------------------------------------------------------------
------------------------------------AAGAGGGAG-GAGAGATGGGCAGA
TTGCTAAGCCATGTTTCACTCTGTACTCCAATCTCCCTTGCGACAGCCAAGTGTCATAGG
AGCGCGTCAAGGGAGGAATTCAGGGGTCGACACAGGGGAACCAAAAGGAATAGACACACA
AAGGTCGAAGCTGAGATAGTGATGCCAAGAGGGCGGGTGGTGGGGGTCAGAAGAGAGCAA
GAAGACAAATCTCTCTCATCCAATGACAGTGTCCGGCAACCTCTTGGAAATAGCCACCGA
AAGCACCGATTACCACGGCGAGCGGCCATTAAAGGACACCGATCTACTCTTGGAGGAAGA
ATAAAACCCGGACTATATGAGCCATAGATCATTGGAAGTGCGGCCTCGTCCACTCTCTGG
AGATTCTGTTGCCATGACGATGAAGTGAAGTTTTTTGTTCAGGTGACAGGAGGAAGGAGA
CATGGGCTAGTGGTCATCTCCCGAGCTCGGACATTGCCTTCGATTCCACATTTTTTCTTC
CGTGTCTATTCTTCTTTTTTGCTTGGGACCATGCCTGATAGGTTTTTTCATTTCCATGGA
AAAGTTATTCC----------------------------------------------
>MY5311_Hexurella_AntelopeCyn_CerbatMtns
------------------------------------------------------------
-----------------TCCCCGGGTGGATTGGTGCAAGAGGGAGAGAGAGATGGGCAGA
TTGCTAAGCCATGTTTCACTCTGTACTCCAATCTCCCTTGCGACAGCCAAGTGTCATAGG
AGCGCGTCAAGGGAGGAATTCAGGGGTCGACACAGGGGAACCAAAAGGAATAGACACACA
AAGGTCGAAGCTGAGATAGTGATGCCAAGAGGGCGGGTGGTGGGGGTCAGAAGAGAGCAA
GAAGACAAATCTCTCTCATCCAATGACAGTGTCCGGCAACCTCTTGGAAATAGCCACCGA
AAGCACCGATTACCACGGCGAGCGGCCATTAAAGGACACCGATCTACTCTTGGAGGAAGA
ATAAAACCCGGACTATATGAGCCATAGATCATTGGAAGTGCGGCCTCGTCCACTCTCTGG
AGATTCTGTTGCCATGACGATGAAGTGAAGTTTTTTGTTCAGGTGACAGGAGGAAGGAGA
CATGGGCTAGTGGTCATCTCCCGAGCTCGGACATTGCCTTCGATTCCACATTTTTTCTTC
CGTGTCTATTCTTCTTTTTTGCTTGGGACCATGCC-GATAGGTTTTTTC-----------
---------------------------------------------------------
>MY5312_Hexurella_FoxCyn_MusicMtns
------------------------------------------------------------
----CATTGGGTCTGTGTCCCCGGGTGGATTGGTGAAGAGGGGAGAGAGAGATGGGCAGA
TTGCTAAGCCATGTTTCACTCTGTACTCCAATCTCCCTTGCGACAGCCAAGTGTCATAGG
AGCGCGTCAAGGGAGGAATTCAGGGGTCGACACAGGGGAACCAAAAGGAATAGACACACA
AAGGTCGAAGCTGAGATAGTGATGCCAAGAGGGCGGGTGGTGGGGGTCAGAAGAGAGCAA
GAAGACAAATCTCTCTCATCCAATGACAGTGTCCGGCAACCTCTTGGAAATAGCCACCGA
AAGCACCGATTACCACGGCGAGCGGCCATTAAAGGACACCGATCTACTCTTGGAGGAAGA
ATAAAACCCGGACTATATGAGCCATAGATCATTGGAAGTGCGGCCTCGTCCACTCTCTGG
AGATTCTGTTGCCATGACGATGAAGTGAAGTTTTTTGTTCAGGTGACAGGAGGAAGGAGA
CATGGGCTAGTGGTCATCTCCCGAGCTCGGACATTGCCTTCGATTCCACATTTTTTCTTC
CGTGTCTATTCTTCTTTTTTGCTTGGGACCATGCCTGATAGGTTTTTTTATTTCCATGGA
AAAGTTATTCCATATGCTTCTAACTTCT-----------------------------
>MY5313_Hexurella_FoxCyn_MusicMtns
----------------------------------------------------TAAAATAT
GAAGCATTGGGTCTGTGTCCCCGGGTGGATTGGTGCAAGAGGGAGAGAGAGATGGGCAGA
TTGCTAAGCCATGTTTCACTCTGTACTCCAATCTCCCTTGCGACAGCCAAGTGTCATAGG
AGCGCGTCAAGGGAGGAATTCAGGGGTCGACACAGGGGAACCAAAAGGAATAGACACACA
AAGGTCGAAGCTGAGATAGTGATGCCAAGAGGGCGGGTGGTGGGGGTCAGAAGAGAGCAA
GAAGACAAATCTCTCTCATCCAATGACAGTGTCCGGCAACCTCTTGGAAATAGCCACCGA
AAGCACCGATTACCACGGCGAGCGGCCATTAAAGGACACCGATCTACTCTTGGAGGAAGA
ATAAAACCCGGACTATATGAGCCATAGATCATTGGAAGTGCGGCCTCGTCCACTCTCTGG
AGATTCTGTTGCCATGACGATGAAGTGAAGTTTTTTGTTCAGGTGACAGGAGGAAGGAGA
CATGGGCTAGTGGTCATCTCCCGAGCTCGGACATTGCCTTCGATTCCACATTTTTTCTTC
CGTGTCTATTCTTCTTTTTTGCTTGGGACCATGCCTGATAGGTTTTTTTATT--------
---------------------------------------------------------
>MY5314_Hexurella_Grasshopper_BrushyMtn
------------------------------------------------------------
------------------------------------------------------------
------AGCCATGTTTCACTCTGTACTCCAATCTCCCTTGCGACAGCCAAGTGTCATAGG
AGCGCGTCAAGGGAGGAATTCAGGGGTCGACACAGGGGAACCAAAAGGAATAGACACACA
AAGGTCGAAGCTGAGATAGTGATGCCAAGAGGGCGGGTGGTGGGGGTCAGAAGAGAGCAA
GAAGACAAATCTCTCTCATCCAATGACAGTGTCCGGCAACCTCTTGGAAATAGCCACCGA
AAGCACCGATTACCACGGCGAGCGGCCATTAAAGGACACCGATCTACTCTTGGAGGAAGA
ATAAAACCCGGACTATATGAGCCATAGATCATTGGAAGTGCGGCCTCGTCCACTCTCTGG
AGATTCTGTTGCCATGACGATGAAGTGAAGTTTTTTGTTCAGGTGACAGGAGGAAGGAGA
CATGGGCTAGTGGTCATCTCCCGAGCTCGGACATTGCCTTTGATTCCACATTTTTTCTTC
CGTGTCTATTCTTTTTTTTTGCTTGGGACCATGCCTGATAGGTTTTTCCATTTCCATGGA
AAAG-----------------------------------------------------
>MY5315_Hexurella_WagonerRd_BradshawMtns
GCAATGAGGGTGAAGAGAGCGGAAAATACTGTTGCGTGTTAAGGCCAAAGTGTAAAATAT
GAAGCATTGGGTCTGTGTCCCCGGGTGGATTGGTGCAAGAGGGAGAGAGAGATGGGCAGA
TTGCTAAGCCATGTTTCACTCTGTACTCCAATCTCCCTTGCGACAGCCAAGTGTCATAGG
AGCGCGTCAAGGGAGGAATTCAGGGGTCGACACAGGGGAACCAAAAGGAATAGACACACA
AAGGTCGAAGCTGAGATAGTGATGCCGAGAGGGCGGGTGGTGGGGGTCAGAAGAGAGCAA
GAAGACAAATCTCTCTCATCCAATGACAGTGTCCGGCAACCTCTTGGAAATAGCCACCGA
AAGCACCGATTACCACGGCGAGCGGCCATTAAAGGACACCGATCTACTCTTGGAGGAAGA
ATAAAACCCGGACTATATGAGCCATAGATCATTGGAAGTGCGGCCTCGTCCACTCTCTGG
AGATTCTGTTGCCATGACGATGAAGTGAAGTTTTTTGTTCAGGTGACAGGAGGAAGGAGA
CATGGGCTAGTGGTCATCTCCCGAGCTCGGACATTGCCTTCGATTCCACATTTTTTCTTC
CGTGTCTATTCTTCTTTTTTGCTTGGGACCATGCCTGATAGGTTTTTTCATTTCCATCGA
AAAGTTATTCCATATGCTTCTAACTTCTTCCTAGTTGTATTGAGAAAGTACATCAGA
>MY5316_Hexurella_WagonerRd_BradshawMtns
-----------GAAGAGAGCGGAAAATACTGTTGCGTGTTAAGGCCAAAGTGTAAAATAT
GAAGCATTGGGTCTGTGTCCCCGGGTGGATTGGTGCAAGAGGGAGAGAGAGATGGGCAGA
TTGCTAAGCCATGTTTCACTCTGTACTCCAATCTCCCTTGCGACAGCCAAGTGTCATAGG
AGCGCGTCAAGGGAGGAATTCAGGGGTCGACACAGGGGAACCAAAAGGAATAGACACACA
AAGGTCGAAGCTGAGATAGTGATGCCGAGAGGGCGGGTGGTGGGGGTCAGAAGAGAGCAA
GAAGACAAATCTCTCTCATCCAATGACAGTGTCCGGCAACCTCTTGGAAATAGCCACCGA
AAGCACCGATTACCACGGCGAGCGGCCATTAAAGGACACCGATCTACTCTTGGAGGAAGA
ATAAAACCCGGACTATATGAGCCATAGATCATTGGAAGTGCGGCCTCGTCCACTCTCTGG
AGATTCTGTTGCCATGACGATGAAGTGAAGTTTTTTGTTCAGGTGACAGGAGGAAGGAGA
CATGGGCTAGTGGTCATCTCCCGAGCTCGGACATTGCCTTCGATTCCACATTTTTTCTTC
CGTGTCTATTCTTCTTTTTTGCTTGGGACCATGCCTGATAGGTTTTTTCATTTCCATGGA
AAAGTTATTCCATATGCTTCTAACTTCTTCCTAGTTGTATTGAGAAAGTACATCAGA
>MY5317_Hrupicola_Cottonwood_SnYsidroMtns
GCAATGAGGGTGAAGAGAGCGGAAAATACTGTTGCGTGTTAAGGCCAAAGTGTAAAATAT
GAAGCATTGGGTCTGTGTCCCCGGGTGGATTGGTGCAAGAGGGAGAGAGAGATGGGCAGA
TTGCTAAGCCATGTTTCACTCTGTACTCCAATCTCCCTTGCGACAGCCAAGTGTCATAGG
AGCGCGTCAAGGGAGGAATTCAGGGGTCGACACAGGGGAACCAAAAGGAATAGACACACA
AAGGTCGAAGCTGAGATAGTGATGCCAAGAGGGTGGGTGGTGGGGGTCAGAAGAGAGCAA
GAAGACAAATCTCTCTCATCCAATGACAGTGTCCGGCAACCTCTTGGAAATAGCCACCGA
AAGCACCGATTACCACGGCGAGCGGCCATTAAAGGACACCGATCTACTCTTGGAGGAAGA
ATAAAACCCGGACTATATGAGCCATAGATCATTGGAAGTGCGGCCTCGTCCACTCTCTGG
AGATTCTGTTGCCATGACGATGAAGTGAAGTTTTTTGTTCAGGTGACAGGAGGAAGGAGA
CATGGGCTAGTGGTCATCTCCCAAGCTCGGACATTGCCTTCGATTCCACATTTTTTCTTC
CGTGTCTATTCTTCTTTTTTGCTTCGGACCATGCCAGATAGGTTTTTTCACTCCCATGGA
AAAGTTATTCCATATG-----------------------------------------
