# Supplementary material for: ﻿Species delimitation, biogeography, and natural history of dwarf funnel web spiders (Mygalomorphae, Hexurellidae, Hexurella) from the United States / Mexico borderlands
Source: Zookeys. 2023 Jun 14;1167:109–57. doi: 10.3897/zookeys.1167.103463 (PMC10285686; doi:10.3897/zookeys.1167.103463)
Supplement: Supplementary material 3 — Input matrices, analysis log files, and output tree files for nuclear and mitochondrial analyses [file zookeys-1167-109_article-103463__-s003.zip › uce-200116.fasta]

>MY0059_Hapachea_SantaRitaMtns_MaderaCyn
GTCTAACATCAACAAGGTGTCAACTACCTCCTTCATCGGACGTGCAGCACTTTGATAGAA
CTCATGGTGCTACCTACAGCCTTAGAGATTGAGAAAAGAAGGTTGTGTTCGAGCAGCGAG
TGGATGGTGAGGATAGTGATTCTGGGGTCCGTGGGGATGGTGGGGTCCCAAGTGTCCAGG
CCCTCCCACCACCGGAGGAACAACGAAGGGTCCCATGCCCATGCTGGACATGAGACTGGC
GGCCCCACTGGCGGCGAGGGAGCCACTGTAGGTGGAACATGGAGATGTGAGGGACATGGA
ACTGATGGGGTTCACCGGGGAACAGCAGGAATTGGGGCTCGGACAAGGGGAATTGGCGGA
GGTGGGTGCAGTGAGGTTGATTCCCACGGATGTGGAGGTGCTGATGATCGAGTCAGTATG
TAAACGAGTTCGTCCACGTTTTTTCTTACTTGGAGTGCCAGAGGCGTTGGGATCCTTATG
GGCGGTACGCATGTGGTCCATTAGTGCTTCAGCGTTCATGCAGATCTTGTGACACACAGG
ACAGGACTGGGAATTGGCCCCACCGATGAGAGCGGCGTGTTGCTGAAAAGAAAAAGGCAA
ATGCAATGATATTCCAGTAGGAACACCAACGCATAAAGTGTATACATATATTCAGTTGAA
CAGGAAAGTATTGATCAATTAATGTAATAGTATGACAGTGCCACAATGTTAAAACAGCAC
TCTACGTGCATTGCTGTTTTTACAAGATAGTGTGAAAGCCATGATTCGACGACGTGAGAT
GATTACCGCTAATGTTTGCACTAAATGAGGCTTGGAACCTCTGCAGTAAGTTACTTATCA
GCTGTGTAATCCAGGACTTTTCTCCGTCCAAACTACTCTGCGGTCTCTTGCATACTGAAT
AAAATGTACTGCAAACAACTACTGCTGTCATTTTTAGTCATCATCCATTAAAAACATTCT
T
>MY0139_Hexurella_SanDiego_Guatay
GTCTAACATGAACAAGGTGTCAACTACTTCCTTCATCGGACGTGCAGCACTTTGATAGAA
CTCATGGTGCTACCTACAGCCTTAGAGATTGAGAAAAGAAGGTTGTGTTCGAGCAGCGAG
TGGATGGTGAGGATAGTGATTCTGGGGTCCGTGGGGATGGTGGGGTCCCAAGTGTCCAGG
CCCTCCCACCACCGGAGGAACAACGAAGGGTCCCATGCCCATGCTGGACATGAGACTGGC
GGCCCCACTGGCGGCGAGGGAGCCACTGTAGGTGGAACATGGAGATGTGAGGGACATGGA
ACTGATGGGATTCACCGGGGAACAGCAGGAATTGGGGCTCGGACAAGGGGAATTGGCGGA
GGTGGGTGCAGTGAGGTTGATTCCCACGGATGTGGAGGTGCTGATGATCGAGTCAGTATG
TAAACGAGTTCGTCCACGTTTTTTCTTACTTGGAGTGCCAGAGGCGTTGGGATCCTTATG
GGCGGTACGCATGTGGTCCATTAGTGCTTCAGCGTTCATGCAGATCTTGTGACACACAGG
ACAGGACTGGGAATTGGCCCCACCGATGAGAGCTGCGTGTTGCTAAAAAGAAAAATGCAA
ATGCAATGATATTCCAATAGGAACACCAACACACAATGTATATATATATATTCAGTTGAA
CAAGAAAGTACTGATCAATTGATGTAACCGTATGA-------------------------
------------------------------------------------------------
------------------------------------------------------------
------------------------------------------------------------
------------------------------------------------------------
-
>MY5053_Hexurella_ChiricahuaMtns_PriceCyn
GTCTAACATCAACAAGGTGTCAACTACCTCCTTCATCGGACGTGCAGCACTTTGATAGAA
CTCATGGTGCTACCTACAGCCTTAGAGATTGAGAAAAGAAGGTTGTGTTCGAGCAGCGAG
TGGATGGTGAGGATAGTGATTCTGGGGTCCGTGGGGATGGTGGGGTCCCAAGTGTCCAGG
CCCTCCCACCACCGGAGGAACAACGAAGGGTCCCATGCCCATGCTGGACATGAGACTGGC
GGCCCCACTGGCGGCGAGGGAGCCACTGTAGGTGGAACATGGAGATGTGAGGGACATGGA
ACTGATGGGGTTCACCGGGGAACAGCAGGAATTGGGGCTCGGACAAGGGGAATTGGCGGA
GGTGGGTGCAGTGAGGTTGATTCCCACGGATGTGGAGGTGCTGATGATCGAGTCAGTATG
TAAACGAGTTCGTCCACGTTTTTTCTTACTTGGAGTGCCAGAGGCGTTGGGATCCTTATG
GGCGGTACGCATGTGGTCCATTAGTGCTTCAGCGTTCATGCAGATCTTGTGACACACAGG
ACAGGACTGGGAATTGGCCCCACCGATGAGAGCGGCGTGTTGCTGAAAAGAAAAAGGCAA
ATGCAATGATATTCCAATAGGAACACCAACGCATAAAGTGTATACATATATTCAGTTGAA
CAGGAAAGTATTGATCAATTTATGTAATAGTATGACAGTGCTACAATGTTAAAACAGCAC
TCTACGTGCATCGCTGTTTTTTCAAGATAGTGTGAGAGTCAGGATTCGACGACGTGAGAT
GATTACCGCTAATGTTTGCACTAAATGAGGCTTGGAACCTCTGCAGTAAGTTATTTATCA
GCTGTGTAATAGAGGACTTTTCGCCATCCAAACTACTCGGCGGTCTCTTGCATATTGAAT
AAAATGTACTGCAAACAACTACTGCTGTCATTTTTAGTCATCATCCATTAAAAACATTCT
T
>MY5057_Hexurella_ChiricahuaMtns_PriceCyn
------------------------------------------------------------
------------------------------------------------------------
------------------------------------------------------------
------------------------------------------------------------
------------------------------------------------------------
-----------------------------------------------GGGGATTGGC-GA
GGTGGGTGCA--GAGGTTGACC----CGGATGTGGAGGTGCTGATGATCGAGTCAGTATG
TAAACGAG-TCGTCC-CGTTTTTTCTTACTTGGAGTGCCAGAGGCGTTGGGATCCTTATG
GGCGGTACGCATGTGGTCCATTAGTGCTTCAGCGTTCATGCAGATCTTGTGACACACAGG
ACAGGACTGGG-ATTGGCCCCACCGA----------------------------------
------------------------------------------------------------
------------------------------------------------------------
------------------------------------------------------------
------------------------------------------------------------
------------------------------------------------------------
------------------------------------------------------------
-
>MY5064_Hexurella_MuleMtns_Escabrosa
GTCTAACATCAACAAGGTGTCAACTACCTCCTTCATCGGACGTGCAGCACTTTGATAGAA
CTCATGGTGCTACCTACAGCCTTAGAGATTGAGAAAAGAAGGTTGTGTTCGAGCAGCGAG
TGGATGGTGAGGATAGTGATTCTGGGGTCCGTGGGGATGGTGGGGTCCCAAGTGTCCAGG
CCCTCCCACCACCGGAGGAACAACGAAGGGTCCCATGCCCATGCTGGACATGAGACTGGC
GGCCCCACTGGCGGCGAGGGAGCCACTGTAGGTGGAACATGGAGATGTGAGGGACATGGA
ACTGATGGGGTTCACCGGGGAACAGCAGGAATTGGGGCTCGGACAAGGGGAATTGGCGGA
GGTGGGTGCAGTGAGGTTGATTCCCACGGATGTGGAGGTGCTGATGATCGAGTCAGTATG
TAAACGAGTTCGTCCACGTTTTTTCTTACTTGGAGTGCCAGAGGCGTTGGGATCCTTATG
GGCGGTACGCATGTGGTCCATTAGTGCTTCAGCGTTCATGCAGATCTTGTGACACACAGG
ACAGGACTGGGAATTGGCCCCACCGATGAGAGCGGCGTGTTGCTGAAAAGAAAAAGGCAA
ATGCAATGATATTCCAATAGGAACACCAACGCATAAAGTGTATACATATATTCAGTTGAA
CTGGAAAGTATTGATCAATTAATGTAATAGTATGGCAGTGCTACAGTGTCAAAACAGCAT
TCTACGTGAATTGCTGTTTTTACAAGATAGTGTGAGAGCCAGGATTCGACGACGTGAGAT
GATTACCGCTATTGTTTGCACTAAATGGGCCTTGGAACCTCTGCAGTAGGTTATTTATCA
GCTGTGTAATAGAGGATTTTTCTCCGTCCAAACTACTCTGCGGTCTCTTGCATACTGAAT
AAAATATACTGCAAACAACTACTGCTGTCATTTTTAGTCATCATCCATTAAAAACATTCC
T
>MY5066_Hexurella_MuleMtns_Escabrosa
GTCTAACATCAACAAGGTGTCAACTACCTCCTTCATCGGACGTGCAGCACTTTGATAGAA
CTCATGGTGCTACCTACAGCCTTAGAGATTGAGAAAAGAAGGTTGTGTTCGAGCAGCGAG
TGGATGGTGAGGATAGTGATTCTGGGGTCCGTGGGGATGGTGGGGTCCCAAGTGTCCAGG
CCCTCCCACCACCGGAGGAACAACGAAGGGTCCCATGCCCATGCTGGACATGAGACTGGC
GGCCCCACTGGCGGCGAGGGAGCCACTGTAGGTGGAACATGGAGATGTGAGGGACATGGA
ACTGATGGGGTTCACCGGGGAACAGCAGGAATTGGGGCTCGGACAGGGGGAATTGGCGGA
GGTGGGTGCAGTGAGGTTGATTCCCACGGATGTGGAGGTGCTGATGATCGAGTCAGTATG
TAAACGAGTTCGTCCACGTTTTTTCTTACTTGGAGTGCCAGAGGCGTTGGGATCCTTATG
GGCGGTACGCATGTGGTCCATTAGTGCTTCAGCGTTCATGCAGATCTTGTGACACACAGG
ACAGGACTGGGAATTGGCCCCACCGATGAGAGCGGCGTGTTGCTGAAAAGAAAAAGGCAA
ATGCAATGATATTCCAATAGGAACACCAACGCAGAAAGTGTATACATATATTCAGTTGAA
CAGGAAAGTATTGATCAGTTAATGTAATTGTATGACAGTGCTACATTGTCAAAACAGCAC
TCTACGTGAATTGCTGTTTTTACAAGATAGTGTGAGAGCCAGGATTCGACGACGTGAGAT
GATTACCGCTATTGTTTGCACTAAATG-GCCTTGGAACCTCTGCAGTAAGTTATTTATCA
GCTGTGTAATAGAGGATTTTTCT-------------------------------------
------------------------------------------------------------
-
>MY5071_Hexurella_SantaRitaMtns_AlisoSprings
GTCTAACATCAACAAGGTGTCAACTACCTCCTTCATCGGACGTGCAGCACTTTGATAGAA
CTCATGGTGCTACCTACAGCCTTAGAGATTGAGAAAAGAAGGTTGTGTTCGAGCAGCGAG
TGGATGGTGAGGATAGTGATTCTGGGGTCCGTGGGGATGGTGGGGTCCCAAGTGTCCAGG
CCCTCCCACCACCGGAGGAACAACGAAGGGTCCCATGCCCATGCTGGACATGAGACTGGC
GGCCCCACTGGCGGCGAGGGAGCCACTGTAGGTGGAACATGGAGATGTGAGGGACATGGA
ACTGATGGGGTTCACCGGGGAACAGCAGGAATTGGGGCTCGGACAAGGGGAATTGGCGGA
GGTGGGTGCAGTGAGGTTGATTCCCACGGATGTGGAGGTGCTGATGATCGAGTCAGTATG
TAAACGAGTTCGTCCACGTTTTTTCTTACTTGGAGTGCCAGAGGCGTTGGGATCCTTATG
GGCGGTACGCATGTGGTCCATTAGTGCTTCAGCGTTCATGCAGATCTTGTGACACACAGG
ACAGGACTGGGAATTGGCCCCACCGATGAGAGCGGCGTGTTGCTGAAAAGAAAAAGGCAA
ATGCAATGATATTCCAGTAGGAACACCAACGCATAAAGTGTATACATATATTCAGCTGAA
CAGGAAAGTATTGATCAATTAATGTAATAGTATGACAGTGCTACAATGTTAAAACAGCAC
TCTACGTGCATTGCTGTTTTTACAAGATAGTGTGAGATCCAGGATTCGACGACGTGAGTT
GATTACCGCTAATGTTTGCACTAAATGAGGCTTGGAACCTCTGCAGTAAGTTATTTATCA
GCTGTGTAACAGAGGACTTTTCTCCGTCCAAACTACTCTGCAGTCTCTTGCATACTGAAT
AAAATGTACTGTAAACCCCTACTGTTGTCATTTTTAGTCATCATCCATTAAAAACATTCT
T
>MY5075_Hexurella_ChiricahuaMtns_CaveCrkCyn
GTCTAACATCAACAAGGTGTCAACTACCTCCTTCATCGGACGTGCAGCACTTTGATAGAA
CTCATGGTGCTACCTACAGCCTTAGAGATTGAGAAAAGAAGGTTGTGTTCGAGCAGCGAG
TGGATGGTGAGGATAGTGATTCTGGGGTCCGTGGGGATGGTGGGGTCCCAAGTGTCCAGG
CCCTCCCACCACCGGAGGAACAACGAAGGGTCCCATGCCCATGCTGGACATGAGACTGGC
GGCCCCACTGGCGGCGAGGGAGCCACTGTAGGTGGAACATGGAGATGTGAGGGACATGGA
ACTGATGGGGTTCACCGGGGAACAGCAGGAATTGGGGCTCGGACAAGGGGAATTGGCGGA
GGTGGGTGCAGTGAGGTTGATTCCCACGGATGTGGAGGTGCTGATGATCGAATCAGTATG
TAAACGAGTTCGTCCACGTTTTTTCTTACTTGGAGTGCCAGAGGCGTTGGGATCCTTATG
GGCGGTACGCATGTGGTCCATTAGTGCTTCAGCGTTCATGCAGATCTTGTGACACACAGG
ACAGGACTGGGAATTGGCCCCACCGATGAGAGCGGCGTGTTGCTGAAAAGAAAAAGGCAA
ATGCAATGATATTCCAATAGGAACACCAACGCATAAAGTGTATACATATATTCAGTTGAA
CAGGAAAGTATTGATCAATTAATGTAATAGTATGACAGTGCTACAACGTTAAAACAGCAC
TCTACGTGCATTGCTGTTTTTACAAGATAGTGTGAGAGCCAGGATTCGACGACGTGAGAT
GATTACCGCTAATGTTTGCACTAAATGAGGCTTGGAACCTCTGCA---------------
-------------------------------------------------GCATACTGAA-
AAAATGTACTGCAAACAACTACTGCTGTCATTTTTAGTCATCATCCATTAAAAACATTCT
T
>MY5127_Hexurella_WhetstoneMtns_FrenchJoeCyn
------------------------------------------------------------
------------------------------------------------------------
------------------------------------------------------------
----------------------------------------------------AGACTGGC
GGCCCCACTGGCGG----------------------------------------CATGGA
ACTGATGGGGTTCACCGGGGAACAGCAGGAATTGGGGCTCGGACAAGGGGAATTGGCGGA
GGTGGGTGCAGTGAGGTTGATTCCCACGGATGTGGAGGTGCTGATGATCGAGTCAGTATG
TAAACGAGTTCGTCCACGTTTTTTCTTACTTGGAGTGCCAGAGGCGTTGGGATCCTTATG
GGCGGTACGCATGTGGTCCATTAGTGCTTCAGCGTTCATGCAGATCTTGTGACACACAGG
ACAGGACTGGGAATTGGCCCCACCGATGAGAGCGGCGTGTTGCTGAAAAGAAAAAGGCAA
ATGCAATGATATTCCAATAGGAACACCAACGCATAAAGTGTATACATATATTCAGTTGAA
CAGGAAAGTATTGATCA-TTAATG-AATAGTA-GACAGTGCTACAATGTTAAAACAG---
---ATC------------------------------------------------------
------------------------------------------------------------
------------------------------------------------------------
------------------------------------------------------------
-
>MY5131_Hexurella_PedregosaMtns_PruneCyn
GTCTAACATCAACAAGGTGTCAACTACCTCCTTCATCGGACGTGCAGCACTTTGATAGAA
CTCATGGTGCTACCTACAGCCTTAGAGATTGAGAAAAGAAGGTTGTGTTCGAGCAGCGAG
TGGATGGTGAGGATAGTGATTCTGGGGTCCGTGGGGATGGTGGGGTCCCAAGTGTCCAGG
CCCTCCCACCACCGGAGGAACAACGAAGGGTCCCATGCCCATGCTGGACATGAGACTGGC
GGCCCCACTGGCGGCGAGGGAGCCACTGTAGGTGGAACATGGAGATGTTAGGGACATGGA
ACTGATGGGGTTCACCGGGGAACAGCAGGAATTGGGGCTCGGACAAGGGGAATTGGCGGA
GGTGGGTGCAGTGAGGTTGATTCCCACGGATGTGGAGGTGCTGATGATCGAGTCAGTATG
TAAACGAGTTCGTCCACGTTTTTTCTTACTTGGAGTGCCAGAGGCGTTGGGATCCTTATG
GGCGGTACGCATGTGGTCCATTAGTGCTTCAGCATTCATGCAGATCTTGTGACACACAGG
ACAGGACTGGGAATTGGCCCCACCGATGAGAGCGGCGTGTTGCTGAAAAGAAAAAGGCAA
ATGCAATGATATTCCAATAGGAACACCAACGCATAAAGTGTATACATATATTCAGTTGAA
CAGGAAAGTATTGATCAATTAATGTAATAGTATGACAGTGCTACAATGTTAAAACAGCAC
TCTACGTGCATTGCTGTTTTTACAAGATAGTGTGAGAGCCAGGATTCGACGACGTGAGAT
GATTACCGCTAATGTTTGCTCTAAATGAGGATTGGAACCTCTGCAGTGAGTTATTTATCA
GCTGTGTAATAGAGGACTTTTCTCCGTCCAAACTACTCTGCGGTCTCTTGTATACTGAAT
AAAATGTACGGCAAACAACTACTGCTGTCATTTTTAGTCATCATCCATTAAAAACATTCT
T
>MY5132_Hexurella_PedregosaMtns_PruneCyn
GTCTAACATCAACAAGGTGTCAACTACCTCCTTCATCGGACGTGCAGCACTTTGATAGAA
CTCATGGTGCTACCTACAGCCTTAGAGATTGAGAAAAGAAGGTTGTGTTCGAGCAGCGAG
TGGATGGTGAGGATAGTGATTCTGGGGTCCGTGGGGATGGTGGGGTCCCAAGTGTCCAGG
CCCTCCCACCACCGGAGGAACAACGAAGGGTCCCATGCCCATGCTGGACATGAGACTGGC
GGCCCCACTGGCGGCGAGGGAGCCACTGTAGGTGGAACATGGAGATGTGAGGGACATGGA
ACTGATGGGGTTCACCGGGGAACAGCAGGAATTGGGGCTCGGACAAGGGGAATTGGCGGA
GGTGGGTGCAGTGAGGTTGATTCCCACGGATGTGGAGGTGCTGATGATCGAGTCAGTATG
TAAACGAGTTCGTCCACGTTTTTTCTTACTTGGAGTGCCAGAGGCGTTGGGATCCTTATG
GGCGGTACGCATGTGGTCCATTAGTGCTTCAGCATTCATGCAGATCTTGTGACACACAGG
ACAGGACTGGGAATTGGCCCCACCGATGAGAGCGGCGTGTTGCTGAAAAGAAAAAGGCAA
ATGCAATGATATTCCAATAGGAACACCAACGCATAAAGTGTATACATATATTCAGTTGAA
CAGGAAAGTATTGATCAATTAATGCAATAGTACGACAGTGCTACAATGTTAAAACAGCAC
TCTACGTGCATTGCCGTTTTTACAAGATAGTGTGAGAGCCAGGATTCGACGACGTGAGAT
GATTACCGCTAATGTTTGCTCTAAATGAGGATTGGAACCTCTGCAGTGAGTTATTTATCA
GCTGTGTAATAGAGGACTTTTCTCCGTCCAAACTACTCTGCGGTCTCTTGTATACTGAAT
AAAATGTACGGCAAACAACTACTGCTGTCATTTTTAGTCATCATCCATTAAAAACATTCT
T
>MY5136_Hexurella_MiddlemarchCyn
GTCTAACATCAACAAGGTGTCAACTACCTCCTTCATCGGACGTGCAGCACTTTGATAGAA
CTCATGGTGCTACCTACAGCCTTAGAGATTGAGAAAAGAAGGTTGTGTTCGGGCAGCGAG
TGGATGGTGAGGATAGTGATTCTGGGGTCCGTGGGGATGGTGGGGTCCCAAGTGTCCAGG
CCCTCCCACCACCGGAGGAACAACGAAGGGTCCCATGCCCATGCTGGACATGAGACTGGC
GGCCCCACTGGCGGCGAGGGAGCCACTGTAGGTGGAACATGGAGATGTGAGGGACATGGA
ACTGATGGGGTTCACCGGGGAACAGCAGGAATTGGGGCTCGGACAAGGGGAATTGGCGGA
GGTGGGTGCTGTGAGGTTGATTCCCACGGATGTGGAGGTGCTGATGATCGAGTCAGTATG
TAAACGAGTTCGTCCACGTTTTTTCTTACTTGGAGTGCCAGAGGCGTTGGGATCCTTATG
GGCGGTACGCATGTGGTCCATTAGTGCTTCAGCGTTCATGCAGATCTTGTGACACACAGG
ACAGGACTGGGAATTGGCCCCACCGATGAGAGCGGCGTGTTGCTGAAAAGAAAAAGGAAA
ATGCAATGATATTCCAATAGAAACACCAACGCGTAAAGTGTATACATATATTCAGTTGAA
CAGGGAAGAATTGATCAATTAATGTAATAGTATGACAGTGCTACAATGCTAAAACAGCAC
TCTACGTGCATTGCTGTTTTTACAAGATAGTGTGAGAGTCAGGATTCGACGACGTGAGAT
GATTACCGCTAATGTTTGCACTAAATGAGGCTTGGAACCTCTGCAGTAAGGTATTTATCA
GCTGTGTAATAGAGGACATTTCTCCGTCCAAACTACTCTGAGGTCTTTTGCATACTGAAT
AAAATGTACTGCAAACAACTACTGCTGTCACTTTTAGTCATCATCCATTAAAAACATTCT
T
>MY5147_Hexurella_DragoonMtns_NF_345A
GTCTAACATCAACAAGGTGTCAACTACCTCCTTCATCGGACGTGCAGCACTTTGATAGAA
CTCATGGTGCTACCTACAGCCTTAGAGATTGAGAAAAGAAGGTTGTGTTCGGGCAGCGAG
TGGATGGTGAGGATAGTGATTCTGGGGTCCGTGGGGATGGTGGGGTCCCAAGTGTCCAGG
CCCTCCCACCACCGGAGGAACAACGAAGGGTCCCATGCCCATGCTGGACATGAGACTGGC
GGCCCCACTGGCGGCGAGGGAGCCACTGTAGGTGGAACATGGAGATGTGAGGGACATGGA
ACTGATGGGGTTCACCGGGGAACAGCAGGAATTGGGGCTCGGACAAGGGGAATTGGCGGA
GGTGGGTGCAGTGAGGTTGATTCCCACGGATGTGGAGGTGCTGATGATCGAGTCAGTATG
TAAACGAGTTCGTCCACGTTTTTTCTTACTTGGAGTGCCAGAGGCGTTGGGATCCTTATG
GGCGGTACGCATGTGGTCCATTAGTGCTTCAGCGTTCATGCAGATCTTGTGACACACAGG
ACAGGACTGGGAATTGGCCCCACCGATGAGAGCGGCGTGTTGCTGAAAAGAAAAAGGCAA
ATGCAATGATATTCTAATAGGAACCGCAACGCGTAAAGTGTATACATATATTCAGTTAAA
CAGGAAAGTATTGATCAGTTAATGTAATAGTATGACAGTGCTACAATGTTAAAACAGCAC
TCTACGTGCATTGCTGTTTTTACAAGATAGTGTGAGATTCAGGATTCGACGACGTGAGAT
GATTACCGCTAATGTTTGCACTAAATGAGGCTTGGAACCTCTGCAGCAAGTTATTTATCA
GCTGTGTAATACAGGACTTTTCTCCGTCCAAACTACTCTGCGGTCTCTTGCATACTGAAT
AAAATGTACTGCAAACAACTACTGCTGTTATTTTTAGTCATCATCCATTAAAAACATTCT
T
>MY5152_Hexurella_WhetstoneMtns_ApacheCyn
GTCTAACATCAACAAGGTGTCAACTACCTCCTTCATCGGACGTGCAGCACTTTGATAGAA
CTCATGGTGCTACCTACAGCCTTAGAGATTGAGAAAAGAAGGTTGTGTTCGAGCAGCGAG
TGGATGGTGAGGATAGTGATTCTGGGGTCCGTGGGGATGGTGGGGTCCCAAGTGTCCAGG
CCCTCCCACCACCGGAGGAACAACGAAGGGTCCCATGCCCATGCTGGACATGAGACTGGC
GGCCCCACTGGCGGCGAGGGAGCCACTGTAGGTGGAACATGGAGATGTGAGGGACATGGA
ACTGATGGGGTTCACCGGGGAACAGCAGGAATTGGGGCTCGGACAAGGGGAATTGGCGGA
GGTGGGTGCAGTGAGGTTGATTCCCACGGATGTGGAGGTGCTGATGATCGAGTCAGTATG
TAAACGAGTTCGTCCACGTTTTTTCTTACTTGGAGTGCCAGAGGCGTTGGGATCCTTATG
GGCGGTACGCATGTGGTCCATTAGTGCTTCAGCGTTCATGCAGATCTTGTGACACACAGG
ACAGGACTGGGAATTGGCCCCACCGATGAGAGCGGCGTGTTGCTGAAAAGAAAAAGGCAA
ATGCAATGATATTCCAATAGGAACACCAGCGCATACAGTGTATACATGTATTCAGTTGAA
CAGGAAAGTATTGATCAATTAATGTAATAGTATGACAGTGCTACAATGTTAAAACAGCAC
TCTACGTGCATTGCTGTTTTCACAAGATAGTGTGAGAGCCAGGATTCGACGACGTGAGAT
G-TTACCGCTAATGTTTGCACTAAATGAGGC-TGGAACCTCTGCAGTAAGTTATTTATCA
GCTGTGCAATAGAGGACTTTTCT-CGTCCAAACTACTCTGCGGTCTCTTGCATACTGAAT
AAAATGTGCTGCAAACAACT----------------------------------------
-
>MY5154_Hexurella_SantaRitaMtns_AdobeCyn
GTCTAACATCAACAAGGTGTCAACTACCTCCTTCATCGGACGTGCAGCACTTTGATAGAA
CTCATGGTGCTACCTACAGCCTTAGAGATTGAGAAAAGAAGGTTGTGTTCGAGCAGCGAG
TGGATGGTGAGGATAGTGATTCTGGGGTCCGTGGGGATGGTGGGGTCCCAAGTGTCCAGG
CCCTCCCACCACCGGAGGAACAACGAAGGGTCCCATGCCCATGCTGGACATGAGACTGGC
GGCCCCACTGGCGGCGAGGGAGCCACTGTAGGTGGAACATGGAGATGTGAGGGACATGGA
ACTGATGGGGTTCACCGGGGAACAGCAGGAATTGGGGCTCGGACAAGGGGAATTGGCGGA
GGTGGGTGCAGTGAGGTTGATTCCCACGGATGTGGAGGTGCTGATGATCGAGTCAGTATG
TAAACGAGTTCGTCCACGTTTTTTCTTACTTGGAGTGCCAGAGGCGTTGGGATCCTTATG
GGCGGTACGCATGTGGTCCATTAGTGCTTCAGCGTTCATGCAGATCTTGTGACACACAGG
ACAGGACTGGGAATTGGCCCCACCGATGAGAGCGGCGTGTTGCTGAAAAGAAAAAGGCAA
ATGCAATGATATTCCAGTAGGAACACCAACGCAAAAAGTGTATACATATATTCAGTTGAA
CAGGAAAGTATTGATCAATTAATGTAATAGTATGACAGTGCTACAATGTTAAAACAGCAC
GCTACCTGCATTGCTGTTTTTACAAGATAGTGTGAGAGCCAGGATTCGACGACGTGAGAT
GATTACCGCTAATGTTTGCACTAAATGAGGCTTGGAACCTCTGCAGTAAGTTATTTATCA
GTTGTGTAATAGAGGACTTTTCTCCGTCCAAACTACTCTGCGGTCTCTTGCATACTGAAT
AAAATGTACTGTAAACAACTACTGCTGTCATTTTTAGTCATCATCCATTACAAACATTCT
T
>MY5157_Hexurella_SantaCatalinaMtns_Redington
GTCTAACATCAACAAGGTGTCAACTACCTCCTTCATCGGACGTGCAGCACTTTGATAGAA
CTCATGGTGCTACCTACAGCCTTAGAGATTGAGAAAAGAAGGTTGTGTTCGAGCAGCGAG
TGGATGGTGAGGATAGTGATTCTGGGGTCCGTGGGGATGATGGGGTCCCAAGTGTCCAGG
CCCTCCCACCACCGGAGGAACAACGAAGGGTCCCATGCCCATGCTGGACATGAGACTGGC
GGCCCCACTGGCGGCGAGGGAGCCACTGTAGGTGGAACATGGAGATGTGAGGGACATGGA
ACTGATGGGGTTCACCGGGGAACAGCAGGAATTGGGGCTCGGACAAGGGGAATTGGCGGA
GGTGGGTGCAGTGAGGTTGATTCCCACGGATGTGGAGGTGCTGATGATCGAGTCAGTATG
TAAACGAGTTCGTCCACGTTTTTTCTTACTTGGAGTGCCAGAGGCGTTGGGATCCTTATG
GGCGGTACGCATGTGGTCCATTAGTGCTTCAGCGTTCATGCAGATCTTGTGACACACAGG
ACAGGACTGGGAATTGGCCCCACCGATGAGAGCGGCGTGTTGCTGAAAAGAAAAAGGCAA
ATGCAATGATATTCCAATAGGAACACCAACGCATAAAGTGTATACATATATTCAGTTGAA
CAGGAAAGTATTGATCAATTAATGTAATAG------------------------------
------------------------------------------------------------
------------------------------------------------------------
------------------------------------------------------------
------------------------------------------------------------
-
>MY5164_Hrupicola_Temecula
GTCTAACATCAACAAGGTGTCAACTACTTCCTTCATCGGACGTGCAGCACTTTGATAGAA
CTCATGGTGCTACCTACAGCCTTAGAGATTGAGAAAAGAAGGTTGTGTTCGAGCAGCGAG
TGGATGGTGAGGATAGTGATTTTGGGGTCCGTGGGGATGGTGGGGTCCCAAGTGTCCAGG
CCCTCCCACCACCGGAGGAACAACGAAGGGTCCCATGCCCATGCTGGACATGAGACTGGC
GGCCCCACTGGCGGCGAGGGAGCCACTGTAGGTGGAACATGGAGATGTGAGGGACATGGA
ACTGATGGGATTCACCGGGGAACAGCAGGAATTGGGGCTCGGACAAGGGGAATTGGCGGA
GGTGGGTGCAGTGAGGTTGATTCCCACGGATGTGGAGGTGCTGATGATCGAGTCAGTATG
TAAACGAGTTCGTCCACGTTTTTTCTTACTTGGAGTGCCAGAGGCGTTGGGATCCTTATG
GGCGGTACGCATGTGGTCCATTAGTGCTTCAGCGTTCATGCAGATCTTGTGACACACAGG
ACAGGACTGGGAATTGGCCCCACCGATGAGAGCTGCGTGTTGCTAAAAAGAAAAATGCAA
ATGCAATGATATTCCAATAGGAACACCAACACACAATGCGTATATATATATTCAGTTGAA
CAAGAAAGTACTGATCAATTGATGTAATCGTATGACAGTGCTACAATGTTAAAACAGTAC
TCTATGTGCATTGCGGTTTTTACTAGATAATGTGAGAGACAGG-----------------
--------------TTTGCACTAAATGATGCTTGGAAGCTGTGCAGTAAGTTATTTATCA
GCTGTGTAATAGAGGACTTTTTTCAGTTTAAACTACTCTGCTGCCATTTGTATATTAAAT
ACAATGTACTCCAAACAACTGATGCTGTCATCTTTCGTCATCATCTATTAAAGACATTCT
T
>MY5165_Hrupicola_Temecula
------------------------------CCCCAT------------------------
-------------------------------GGAGAACAGAGCCACACTCTTGTGACGTT
TTGTCAGCGACATGAGTTCCCCTGGAATTC------------------------------
------------------------------------------------------------
------------------------------------------------------------
------------------------------------ACTCGGACAAGGGGAATTGGCGGA
GGTGGGTGCAGTGAGGTTGATTCCCACGGATGTGGAGGTGCTGATGATCGAGTCAGTATG
TAAACGAGTTCGTCCACGTTTTTTCTTACTTGGAGTGCCAGAGGCGTTGGGATCCTTATG
GGCGGTACGCATGTGGTCCATTAGTGCTTCAGCGTTCATGCAGATCTTGTGACACACAGG
ACAGGACTGGGAATTGGCCCCACCGATGAGAGCTGCGTGTTGCTAAAAAGAAAAATGCAA
ATGCAATGATATTCCAATAGGAACACCAACACACAATGCGTATATATATATTCAGTTGAA
CAAGAAAGTACTGATCAATTGATGTAATCGTATGACAGTGCTACAATGTTAAAACAGTAC
TCTATGTGCATTGCGGTTTTTACTAGATAATGTGAGAGACAGG-----------------
--------------TTTGCACTAAATGATGCTTGGAAGCTGTGCAGTAAGTTATTTATCA
GCTGTGTAATAGAGGACTTTTTTCAGTTTAAACTACTCTGCTGCCATTTGTATATTAAAT
ACAATGTACTCCAAACAACTGATGCTGTCATCTTTCGTCATCATCTATTAAAGACATTCT
T
>MY5175_Hapachea_HarshawRd_PatagoniaMtns
GTCTAACATCAACAAGGTGTCAACTACCTCCTTCATCGGACGTGCAGCACTTTGATAGAA
CTCATGGTGCTACCTACAGCCTTAGAGATTGAGAAAAGAAGGTTGTGTTCGAGCAGCGAG
TGGATGGTGAGGATAGTGATTCTGGGGTCCGTGGGGATGGTGGGGTCCCAAGTGTCCAGG
CCCTCCCACCACCGGAGGAACAACGAAGGGTCCCATGCCCATGCTGGACATGAGACTGGC
GGCCCCACTGGCGGCGAGGGAGCCACTGTAGGTGGAACATGGAGCTGTGAGGGACATGGA
ACTGATGGGGTTCACCGGGGAACAGCAGGAATTGGGGCTCGGACAAGGGGAATTGGCGGA
GGTGGGTGCAGTGAGGTTGATTCCCACGGATGTGGAGGTGCTGATGATCGAGTCAGTATG
TAAACGAGTTCGTCCACGTTTTTTCTTACTTGGAGTGCCAGAGGCGTTGGGATCCTTATG
GGCGGTACGCATGTGGTCCATTAGTGCTTCAGCGTTCATGCAGATCTTGTGACACACAGG
ACAGGACTGGGAATTGGCCCCACCGATGAGAGCGGCGTGTTGCTGAAAAGAAAAAGGCAA
ATGCAATGATATTCCAGTAGGAACACCAACGCATGAAGTGCATACATATATTCAGTTGAA
CAGGAAAGTATTTATCAATTAATGTAATAGTATGACAGTGCTACAATGT-AAAACAGCAC
TCTACGTGCATTGCTGTTTTTACAAGATAGTGTGAGAGCCAGGATTCAACGACGTGAGAT
GATTACCGCTAATGTTTGCACTAAATAAGGCTTGGAACCTGTGCAGTAAGTTAATTATCA
GCTGTGTAAGAGAGGAGTTTTCTCCGTCCAAACTACACTGCGGTCTCCTGCATACTGAAT
AAAATGTACTGCAAACAACTACTGCTGTCATTCTTAGTCATCAACCGTTAAAAACATTCT
T
>MY5180_Hapachea_MustrangPk_MustangMtns
GTCTAACATCAACAAGGTGTCAACTACCTCCTTCATCGGACGTGCAGCACTTTGATAGAA
CTCATGGTGCTACCTACAGCCTTAGAGATTGAGAAAAGAAGGTTGTGTTCGAGCAGCGAG
TGGATGGTGAGGATAGTGATTCTGGGGTCCGTGGGGATGGTGGGGTCCCAAGTGTCCAGG
CCCTCCCACCACCGGAGGAACAACGAAGGGTCCCATGCCCATGCTGGACATGAGACTGGC
GGCCCCACTGGCGGCGAGGGAGCCACTGTAGGTGGAACATGGAGATGTGAGGGACATGGA
ACTGATGGGGTTCACCGGGGAACAGCAGGAATTGGGGCTCGGACAAGGGGAATTGGCGGA
GGTGGGTGCAGTGAGGTTGATTCCCACGGATGTGGAGGTGCTGATGATCGAGTCAGTATG
TAAACGAGTTCGTCCACGTTTTTTCTTACTTGGAGTGCCAGAGGCGTTGGGATCCTTATG
GGCGGTACGCATGTGGTCCATTAGTGCTTCAGCGTTCATGCAGATCTTGTGACACACAGG
ACAGGACTGGGAATTGGCCCCACCGATGAGAGCGGCGTGTTGCTGAAAAGAAAAAGGCAA
ACGCAATGATATTCCAATAGGAACACCAACGCATAAAGTGTATACATATATTCAGTTGAA
CAGGAAAGTATTGATCAATTAATGTAATAGAATGACAGTGCTACAATGTTAAAACAGCAC
TCTACGGGCATTGCTGTTTTCACAAGATAGTGTGAGAGCCAGGATTCGACGACGGGAGAT
GATCACCGCTAATGTTTGCACTAAATGAGGCTTGGAACCTCTGCAGTAAGTTCTTTATCA
GCTGCGTAATAGAGGACCTTTCTCCGTCCAAACTACTCTGCGGTCTTTTGCGTACTGAAT
AAAATGTACTGCAAACAACTACTGCTGTCATTTTTAGTCATCATCCA-------------
-
>MY5181_Hapachea_MustrangPk_MustangMtns
GTCTAACATCAACAAGGTGTCAACTACCACCTTCATCGGACGTGCAGCACTTTGATAGAA
CTCATGGTGCTACCTACAGCCTTAGAGATTGAGAAAAGAAGGTTGTGTTCGAGCAGCGAG
TGGATGGTGAGGATAGTGATTCTGGGGTCCGTGGGGATGGTGGGGTCCCAAGTGTCCAGG
CCCTCCCACCACCGGAGGAACAACGAAGGGTCCCATGCCCATGCTGGACATGAGACTGGC
GGCCCCACTGGCGGCGAGGGAGCCACTGTAGGTGGAACATGGAGATGTGAGGGACATGGA
ACTGATGGGGTTCACCGGGGAACAGCAGGAATTGGGGCTCGGACAAGGGGAATTGGCGGA
GGTGGGTGCAGTGAGGTTGATTCCCACGGATGTGGAGGTGCTGATGATCGAGTCAGTATG
TAAACGAGTTCGTCCACGTTTTTTCTTACTTGGAGTGCCAGAGGCGTTGGGATCCTTATG
GGCGGTACGCATGTGGTCCATTAGTGCTTCAGCGTTCATGCAGATCTTGTGACACACAGG
ACAGGACTGGGAATTGGCCCCACCGATGAGAGCGGCGTGTTGCTGAAAAGAAAAAGGCAA
ACGCAATGATATTCCAATAGGAACACCAACGCATAAAGTGTATACATGTATTCAGTTGAA
CAGGAAAGTATTGATCAATTAATGTAATAGTATGACAGTGCTACAATGTTAAAACAGCAC
TCTACGTGCATTGCTGTTTTTACAAGATAGTGTGAGAGCCAGGATTC-ACGACG-GAGAT
GATCACCGCTAATGTTTGCACTAAATGAGGCTTGGAACCTCTGCAGTAAGTTCTTTATCA
GCTGTGTAATAGAGGACCTTTCTCCGTCCAAACTACTCTGCGGTCTTTTGCATACTGAAT
AAAATGTACTGCAAACAACTACTGCTGTCATTTTTAGTC---------------------
-
>MY5193_Hapachea_HarshawRd_PatagoniaMtns
GTCTAACATCAACAAGGTGTCAACTACCTCCTTCATCGGACGTGCAGCACTTTGATAGAA
CTCATGGTGCTACCTACAGCCTTAGAGATTGAGAAAAGAAGGTTGTGTTCGAGCAGCGAG
TGGATGGTGAGGATAGTGATTCTGGGGTCCGTGGGGATGGTGGGGTCCCAAGTGTCCAGG
CCCTCCCACCACCGGAGGAACAACGAAGGGTCCCATGCCCATGCTGGACATGAGACTGGC
GGCCCCACTGGCGGCGAGGGAGCCACTGTAGGTGGAACATGGAGCTGTGAGGGACATGGA
ACTGATGGGGTTCACCGGGGAACAGCAGGAATTGGGGCTCGGACAAGGGGAATTGGCGGA
GGTGGGTGCAGTGAGGTTGATTCCCACGGATGTGGAGGTGCTGATGATCGAGTCAGTATG
TAAACGAGTTCGTCCACGTTTTTTCTTACTTGGAGTGCCAGAGGCGTTGGGATCCTTATG
GGCGGTACGCATGTGGTCCATTAGTGCTTCAGCGTTCATGCAGATCTTGTGACACACAGG
ACAGGACTGGGAATTGGCCCCACCGATGAGAGCGGCGTGTTGCTGAAAAGAAAAAGGCAA
ATGCAATGATATTCCAGTAGGAACACCAACGCATAAAGTGTATACATATATTCAGTTGAA
CAGGAAAGTATTCATCAATTAATGTAATAATATGACAGTGCTACAATGTTAAAACAGCAC
TCTACGTGCATTGCTGTTTTCACAAGATAGTGTGAGAGCCAGAATTCGACGACGTGAGAT
GATTACCGCTAATGTTTGCACTAAATGAGGCTTGGAACCTCTGCAGTAAGTTAATTATCA
GCTGTGTAATAGAGTAGTTTTCTCCGTCCAAACTACACTGCGGTCTCCTGCATACTGAAT
AAAATGTACTGCAAACAACTACTGCTGTCATTCTTAGTCATCAACCGTTAAAAACATTCT
T
>MY5194_Hapachea_Ordsummit_MtOrd
-------------------------ACCTCCTTCATGGGACGTGCAGCACTTTGATAGAA
CTCATGGTGCTACCTACAGCCTTAGAGATTGAGAAAAGAAGGTTGTGTTCGAGCAGCGAG
TGGATGGTGAGGATAGTGATTCTGGGGTCCGTGGGGATGGTGGGGTCCCAAGTGTCCAGG
CCCTCCCACCACCGGAGGAACAACGAAGGGTCCCATGCCCATGCTGGACATGAGACTGGC
GGCCCCACTGGCGGCGAGGGAGCCACTGTAGGTGGAACATGGAGATGTGAGGGACATGGA
ACTGATTGGATTCACCGGGGAACAGCAGGAATTGGGGCTCGGACAAGGGGAATTGGCGGA
GGTGGGTGCAGTGAGGTTGATTCCCACGGATGTGGAGGTGCTGATGATCGAGTCAGTATG
TAAACGAGATCGTCCACGTTTTTTCTTACTTGGAGTGCCAGAGGCGTTGGGATCCTTATG
GGCGGTACGCATGTGGTCCATTAGTGCTTCAGCGTTCATGCAGATCTTGTGACACACAGG
ACAGGACTGGGAATTGGCCCCACCGATGAGAGCTGCGTGTTGCTGAAAAGAAAAAGGCAA
ATGCAATGACATTCCAATAGGAACACCAACGCATAATGTGTATATAGATATTCAGTTGAA
CAAGAATGTATTGATCAATTAATGTAATAGTATGACAGTGCTCCAATGTTAAAACAGCGC
TCTGTGTGCATTACTGTTTTTACAAGATAGTGTGAGTGCCAGGATTCGACGACGTGATAT
GATTATCGCTTATGTTTGCACTAAGTGACCCTTGGAACCTGTGCAGTAAGTTACTTATCA
GTTGTGTAAT--AGGACTTTTTTCCGTCCAAACTACTCTGCAGTCACTTGCATACTGAAT
AAAATGTACTGCGAACAACTGATGCTGTCATTTCTAGTCATCACCAATTTAAGACATTCT
T
>MY5195_Hapachea_Ordsummit_MtOrd
GTCTAACATCAACAAGGTGTCAACTACCTCCTTCATGGGACGTGC-GCACTTTGATAGAA
CTCATGGTGCTACCTACAGCCTTAGAGATTGAGAAAAGAAGGTTGTGTTCGAGCAGCGAG
TGGATGGTGAGGATAGTGATTCTGGGGTCCGTGGGGATGGTGGGGTCCCAAGTGTCCAGG
CCCTCCCACCACCGGAGGAACAACGAAGGGTCCCATGCCCATGCTGGACATGAGACTGGC
GGCCCCACTGGCGGCGAGGGAGCCACTGTAGGTGGAACATGGAGATGTGAGGGACATGGA
ACTGATTGGATTCACCGGGGAACAGCAGGAATTGGGGCTCGGACAAGGGGAATTGGCGGA
GGTGGGTGCAGTGAGGTTGATTCCCACGGATGTGGAGGTGCTGATGATCGAGTCAGTATG
TAAACGAGATCGTCCACGTTTTTTCTTACTTGGAGTGCCAGAGGCGTTGGGATCCTTATG
GGCGGTACGCATGTGGTCCATTAGTGCTTCAGCGTTCATGCAGATCTTGTGACACACAGG
ACAGGACTGGGAATTGGCCCCACCGATGAGAGCTGCGTGTTGCTGAAAAGAAAAAGGCAA
ATGCAATGACATTCCAATAGGAACACCAACGCATAATGTGTATATAGATATTCAGTTGAA
CAAGAATGTATTGATCAATTAATGTAATAGTATGACAGTGCTCCAATGTTAAAACAGCGC
TCTGTGTGCATTACTGTTTTTACAAGATAGTGTGAGTGCCAGGATTCGACGACGTGATAT
GATTATCGCTTATGTTTGCACTAAGTGACCCTTGGAACCTGTGCAGTAAGTTACTTATCA
GTTGTGTAAT--AGGACTTTTTTCCGTCCAAACTACTCTGCAGTCACTTGCATACTGAAT
AAAATGTACTGCGAACAACTGATGCTGTCATTTCTAGTCATCACCAATTTAAGACATTCT
T
>MY5266_Hencina_CerroBolla
GTCTAACATCAACAAGGTGTCAACTACTTCCTTCATCGGACGTGCAGCACTTTGATAGAA
CTCATGGTGCTACCTACAGCCTTAGAGATTGAGAAAAGAAGGTTGTGTTCGAGCAGCGAG
TGGATGGTGAGGATAGTGATTCTGGGGTCCGTGGGGATGGTGGGGTCCCAAGTGTCCAGG
CCCTCCCACCACCGGAGGAACAACGAAGGGTCCCATGCCCATGCTGGACATGAGACTGGC
GGCCCCACTGGCGGCGAGGGAGCCACTGTAGGTGGAACATGGAGATGTGAGGGACATGGA
ACTGATGGGATTCACCGGGGAACAGCAGGAATTGGGGCTCGGACAAGGGGAATTGGCGGA
GGTGGGTGCAGTGAGGTTGATTCCCACGGATGTGGAGGTGCTGATGATCGAGTCAGTATG
TAAACGAGTTCGTCCACGTTTTTTCTTACTTGGAGTGCCAGAGGCGTTGGGATCCTTATG
GGCGGTACGCATGTGGTCCATTAGTGCTTCAGCGTTCATGCAGATCTTGTGACACACAGG
ACAGGACTGGGAATTGGCCCCACCGATGAGAGCTGCGTGTTGCTGAAAAGAAAAAGGCAA
ATGCAATGATATTCCAATATGAACACCAACACACAATGTGTGCATATATATTCAGTTGAA
CAAGAAAGTCCTCATCAATTGATGTAATCGTATGACAGTGCTACAATGTTAAAACAGCAC
TGTATGTGCATTACTGTTTTTATTAGATAGTGTGAGAGACAGGATTCGATGACGTGAGAC
GGTTATCGCTTATGTTTGCACTAAATGATGCTTGGAAGCTGTGCAGTAAGTTATTTATCA
GCTGTGTAATAGAGGACTTCTCTCCGCCCAAACTACTCTGTGGCCATTTGTATACTGAAT
ACAATGTACTCAAAA--ACTGATGCTGTCATCTTCAGTCATTATCTATTAAAGACATTCT
T
>MY5267_Hencina_CerroBolla
GTCTAACATCAACAAGGTGTCAACTACTTCCTTCATCGGACGTGCAGCACTTTGATAGAA
CTCATGGTGCTACCTACAGCCTTAGAGATTGAGAAAAGAAGGTTGTGTTCGAGCAGCGAG
TGGATGGTGAGGATAGTGATTCTGGGGTCCGTGGGGATGGTGGGGTCCCAAGTGTCCAGG
CCCTCCCACCACCGGAGGAACAACGAAGGGTCCCATGCCCATGCTGGACATGAGACTGGC
GGCCCCACTGGCGGCGAGGGAGCCACTGTAGGTGGAACATGGAGATGTGAGGGACATGGA
ACTGATGGGATTCACCGGGGAACAGCAGGAATTGGGGCTCGGACAAGGGGAATTGGCGGA
GGTGGGTGCAGTGAGGTTGATTCCCACGGATGTGGAGGTGCTGATGATCGAGTCAGTATG
TAAACGAGTTCGTCCACGTTTTTTCTTACTTGGAGTGCCAGAGGCGTTGGGATCCTTATG
GGCGGTACGCATGTGGTCCATTAGTGCTTCAGCGTTCATGCAGATCTTGTGACACACAGG
ACAGGACTGGGAATTGGCCCCACCGATGAGAGCTGCGTGTTGCTGAAAAGAAAAAGGCAA
ATGCAATGATATTCCAATATGAACACCAACACACAATGTGTGCATATATATTCAGTTGAA
CAAGAAAGTCCTCATCAATTGATGTAATCGTATGACAGTGCTACAATGTTAAAACAGCAC
TGTATGTGCATTACTGTTTTTATTAGATAGTGTGAGAGACAGGATTCGATGACGTGAGAC
GGTTATCGCTTATGTTTGCACTAAATGATGCTTGGAAGCTGTGCAGTAAGTTATTTATCA
GCTGTGTAATAGAGGACTTCTCTCCGCCCAAACTACTCTGTGGCCATTTGTATACTGAAT
ACAATGTACTCAAAA--ACTGATGCTGTCATCTTCAGTCATTATCTATTAAAGACATTCT
T
>MY5269_Hexurella_GuadalupeValley
GTCTAACATCAACAAGGTGTCAACTACTTTCTTCATCGGACGTGCAGCACTTTGATAGAA
CTCATGGTGCTACCTACAGCCTTAGAGATTGAGAAAAGAAGGTTGTGTTCGAGCAGCGAG
TGGATGGTGAGGATAGTGATTCTGGGGTCCGTGGGGATGGTGGGGTCCCAAGTGTCCAGG
CCCTCCCACCACCGGAGGAACAACGAAGGGTCCCATGCCCATGCTGGACATGAGACTGGC
GGCCCCACTGGCGGCGAGGGAGCCACTGTAGGTGGAACATGGAGATGTGAGGGACATGGA
ACTGATGGGATTCACCGGGGAACAGCAGGAATTGGGGCTCGGACAAGGGGAATTGGCGGA
GGTGGGTGCAGTGAGGTTGATTCCCACGGATGTGGAGGTGCTGATGATCGAGTCAGTATG
TAAACGAGTTCGTCCACGTTTTTTCTTACTTGGAGTGCCAGAGGCGTTGGGATCCTTATG
GGCGGTACGCATGTGGTCCATTAGTGCTTCAGCGTTCATGCAGATCTTGTGACACACAGG
ACAGGACTGGGAATTGGCCCCACCGATGAGAGCTGCGTGTTGCTGAAAAGAAAAATGCAA
ATGCGATGATATTCCAGTATGAACACCAACACACAATGTGTACATATACATTCAGTTGAA
CAAGAAAGTACTGATCAATTGATGTAATCGTATGACAGTGCTACAATGTTAAAACAGCAC
TGTATGTGCATTACTGTTTTTATTAGATAGTGTGAGAGACAGGATTTGATGACGTGAGAT
GGTTATAGCTTATGTTTGCACTAAATGATGCTTGGAAGCTGTGCAGTAAGCTATTTATCA
GCTGTGTAATAGAGGACTTGTCTCCGCCCAAACTACTCTGTGGCCATTTGTATACTGAAT
ACAATGTACTCCAAACAACTGATGCTGTCATCTTTAGTCATTATCTATTAAAGACATTCT
T
>MY5271_Hexurella_GuadalupeValley
GTCTAACATCAACAAGGTGTCAACTACTTTCTTCATCGGACGTGCAGCACTTTGATAGAA
CTCATGGTGCTACCTACAGCCTTAGAGATTGAGAAAAGAAGGTTGTGTTCGAGCAGCGAG
TGGATGGTGAGGATAGTGATTCTGGGGTCCGTGGGGATGGTGGGGTCCCAAGTGTCCAGG
CCCTCCCACCACCGGAGGAACAACGAAGGGTCCCATGCCCATGCTGGACATGAGACTGGC
GGCCCCACTGGCGGCGAGGGAGCCACTGTAGGTGGAACATGGAGATGTGAGGGACATGGA
ACTGATGGGATTCACCGGGGAACAGCAGGAATTGGGGCTCGGACAAGGGGAATTGGCGGA
GGTGGGTGCAGTGAGGTTGATTCCCACGGATGTGGAGGTGCTGATGATCGAGTCAGTATG
TAAACGAGTTCGTCCACGTTTTTTCTTACTTGGAGTGCCAGAGGCGTTGGGATCCTTATG
GGCGGTACGCATGTGGTCCATTAGTGCTTCAGCGTTCATGCAGATCTTGTGACACACAGG
ACAGGACTGGGAATTGGCCCCACCGATGAGAGCTGCGTGTTGCTGAAAAGAAAAATGCAA
ATGCGATGATATTCCAGTATGAACACCAACACACAATACGTACATATATATTCAGTTGAA
CGAGAAAGTACTGATCAATTGATGTAATCATATGACAGTGCTACAATGTTAAAACAGCAC
TGTATGTGCATTACTGTTTTTATTAGATAGTGTGAGAGACAGGATTTGATGACGTGAGAT
GGTTATCGCTTATGTTTGCACTAAATGATGCTTGGAAGCTGT------------------
------------------------------------------------------------
----------------------------CATCTTTAGTCATTATCTATTAAAGACATTCT
T
>MY5276_Hexurella_SanPedro_Martir
GTCTAACATCAACAAGGTGTCAACTACTTCCTTCATCGGACGTGCAGCACTTTGATAGAA
CTCATGGTGCTACCTACAGCCTTAGAGATTGAGAAAAGAAGGTTGTGTTCGAGCAGCGAG
TGGATGGTGAGGATAGTGATTCTGGGGTCCGTGGGGATGGTGGGGTCCCAAGTGTCCAGG
CCCTCCCACCACCGGAGGAACAACGAAGGGTCCCATGCCCATGCTGGACATGAGACTGGC
GGCCCCACTGGCGGCGAGGGAGCCACTGTAGGTGGAACATGGAGATGTGAGGGACATGGA
ACTGATGGGATTCACCGGGGAACAGCAGGAATTGGGGCTCGGACAAGGGGAATTGGCGGA
GGTGGGTGCAGTGAGGTTGATTCCCACGGATGTGGAGGTGCTGATGATCGAGTCAGTATG
TAAACGAGTTCGTCCACGTTTTTTCTTACTTGGAGTGCCAGAGGCGTTGGGATCCTTATG
GGCGGTACGCATGTGGTCCATTAGTGCTTCAGCGTTCATGCAGATCTTGTGACACACAGG
ACAGGACTGGGAATTGGCCCCACCGATGAGAGCTGCGTGTTGCTGAAAAGAAAAATGCAA
ATGCAATGATATTCCAATATGAACACCAGCACACAATGTGTACATATATATTCAGTTGAA
CAAGAAAGTACTGATCAATTGATGTAATCGTATGACAGTGCTACAATGTTAAAACAGCAC
TGTATGTGCATTACTG-TTTTATTAGATAGTGTGAGAGACAGGATTCGATGACGTGATAT
GGTTGTCGCATATGTTTGCACTAAATGATGCTTGGAAGCTGTGTAGTAAGTTATTTATCA
GCTATGTAATAGAGGACTTTTCTCCGCCCAAACTACTCTGTGGCCATTTGTATACTGAAT
ACAATGTACTCCAAACAACTGATGCTGTCATCTTTAGTCATTATCTATTAAAGACATTCT
T
>MY5277_Hexurella_SanPedro_Martir
GTCTAACATCAACAAGGTGTCAACTACTTCCTTCATCGGACGTGCAGCACTTTGATAGAA
CTCATGGTGCTACCTACAGCCTTAGAGATTGAGAAAAGAAGGTTGTGTTCGAGCAGCGAG
TGGATGGTGAGGATAGTGATTCTGGGGTCCGTGGGGATGGTGGGGTCCCAAGTGTCCAGG
CCCTCCCACCACCGGAGGAACAACGAAGGGTCCCATGCCCATGCTGGACATGAGACTGGC
GGCCCCACTGGCGGCGAGGGAGCCACTGTAGGTGGAACATGGAGATGTGAGGGACATGGA
ACTGATGGGATTCACCGGGGAACAGCAGGAATTGGGGCTCGGACAAGGGGAATTGGCGGA
GGTGGGTGCAGTGAGGTTGATTCCCACGGATGTGGAGGTGCTGATGATCGAGTCAGTATG
TAAACGAGTTCGTCCACGTTTTTTCTTACTTGGAGTGCCAGAGGCGTTGGGATCCTTATG
GGCGGTACGCATGTGGTCCATTAGTGCTTCAGCGTTCATGCAGATCTTGTGACACACAGG
ACAGGACTGGGAATTGGCCCCACCGATGAGAGCTGCGTGTTGCTGAAAAGAAAAATGCAA
ATGCAATGATATTCCAATATGAACACCAGCACACAATGTGTACATATATATTCAGTTGAA
CAAGAAAGTACTGATCAATTGATGTAATCGTATGACAGTGCTACAATGTTAAAACAGCAC
TGTATGTGCATTACTG-TTTTATTAGATAGTGTGAGAGACAGGATTCGATGACGTGATAT
GGTTGTCGCATATGTTTGCACTAAATGATGCTTGGAAGCTGTGTAGTAAGTTATTTATCA
GCTGTGTAATAGAGGACTTTTCTCCGCCCAAACTACTCTGTGGCCATTTGTATACTGAAT
ACAATGTACTCCAAACAACTGATGCTGTCATCTTTAGTCATTATCTATTAAAGACATTCT
T
>MY5280_Hexurella_ArroyoSalado
GTCTAACATCAACAAGGTGTCAACTACTTCCTTCATCGGACGTGCAGCACTTTGATAGAA
CTCATGGTGCTACCTACAGCCTTAGAGATTGAGAAAAGAAGGTTGTGTTCGAGCAGCGAG
TGGATGGTGAGGATAGTGATTCTGGGGTCCGTGGGGATGGTGGGGTCCCAAGTGTCCAGG
CCCTCCCACCACCGGAGGAACAACGAAGGGTCCCATGCCCATGCTGGACATGAGACTGGC
GGCCCCACTGGCGGCGAGGGAGCCACTGTAGGTGGAACATGGAGATGTGAGGGACATGGA
ACTGATGGGATTCACCGGGGAACAGCAGGAATTGGGGCTCGGACAAGGGGAATTGGCGGA
GGTGGGTGCAGTGAGGTTGATTCCCACGGATGTGGAGGTGCTGATGATCGAGTCAGTATG
TAAACGAGTTCGTCCACGTTTTTTCTTACTTGGAGTGCCAGAGGCGTTGGGATCCTTATG
GGCGGTACGCATGTGGTCCATTAGTGCTTCAGCGTTCATGCAGATCTTGTGACACACAGG
ACAGGACTGGGAATTGGCCCCACCGATGAGAGCTGCGTGTTGCTGAAAAGAAAAATGCAA
ATGCTATGATATTCCAATGTGAACACCAACACACAATGTGTATATATATATTCAGTTGAT
CAAGAAAGTACTGATCAAATGATGTAATCGTATGACAGTGCTACAATGCTAAAACAGCAC
GGTATGCGCATTATGGTTTTTACTAGATAGTGTGTGAGACAGGATTCGATGACGTGAGAT
GGTTATCGCTTATGTTTGCACTAAATGACCCTTGGAAGAGGTGCAGTAAGTTATTTATCA
GCTGTGTATTAGAGGACTTTTCTCCGCCCAAACTACTCTGCTGTCATTTGTATACAGAAT
AAAATGTACTCCAAACAACTGATGCTG------------------TATGAAAGACATTCT
T
>MY5282_Hexurella_ArroyoSalado
GTCTAACATCAACAAGGTGTCAACTACTTCCTTCATCGGACGTGCAGCACTTTGATAGAA
CTCATGGTGCTACCTACAGCCTTAGAGATTGAGAAAAGAAGGTTGTGTTCGAGCAGCGAG
TGGATGGTGAGGATAGTGATTCTGGGGTCCGTGGGGATGGTGGGGTCCCAAGTGTCCAGG
CCCTCCCACCACCGGAGGAACAACGAAGGGTCCCATGCCCATGCTGGACATGAGACTGGC
GGCCCCACTGGCGGCGAGGGAGCCACTGTAGGTGGAACATGGAGATGTGAGGGACATGGA
ACTGATGGGATTCACCGGGGAACAGCAGGAATTGGGGCTCGGACAAGGGGAATTGGCGGA
GGTGGGTGCAGTGAGGTTGATTCCCACGGATGTGGAGGTGCTGATGATCGAGTCAGTATG
TAAACGAGTTCGTCCACGTTTTTTCTTACTTGGAGTGCCAGAGGCGTTGGGATCCTTATG
GGCGGTACGCATGTGGTCCATTAGTGCTTCAGCGTTCATGCAGATCTTGTGACACACAGG
ACAGGACTGGGAATTGGCCCCACCGATGAGAGCTGCGTGTTGCTGAAAAGAAAAATGCAA
ATGCAATGATATTCCAATGTGAACACCAACACACAATGTGTATATATATATTCAGTTGAT
CAAGAAAGTACTGATCAAATGATGTAATCGTATGACAGTGCTACAATGCTAAAACTGCAC
GGTATGCGCATTATGGTTTTTACTAGATAGTGTGTGAGACAGGATTCGATGACGTGAGAT
GGTTATCGCTTATGTTTGCACTAAATGACCCTTGGAAGAGGTGCAGTAAGTTATTTATCA
GCTGTGTATTAGAGGACTTTTCTCCGCCCAAACTACTCTGCTGTCATTTGTATACAGAAT
AAAATGTACTCCAAACAACTGATGCTG------------------TATGAAAGACATTCT
T
>MY5286_Hrupicola_SweetwaterSpr_OrdMtn
------------------------TACTTCCTTCATCGGACGTGCAGCACTTTGATAGAA
CTCATGGTGCTACCTACAGCCTTAGAGATTGAGAAAAGAAGGTTGTGTTCGAGCAGCGAG
TGGATGGTGAGGATAGTGATTCTGGGGTCCGTGGGGATGGTGGGGTCCCAAGTGTCCAGG
CCCTCCCACCACCGGAGGAACAACGAAGGGTCCCATGCCCATGCTGGACATGAGACTGGC
GGCCCCACTGGCGGCGAGGGAGCCACTGTAGGTGGAACATGGAGATGTGAGGGACATGGA
ACTGATGGGATTCACCGGGGAACAGCAGGAATTGGGGCTCGGACAAGGGGAATTGGCGGA
GGTGGGTGCAGTGAGGTTGATTCCCACGGATGTGGAGGTGCTGATGATCGAGTCAGTATG
TAAACGAGTTCGTCCACGTTTTTTCTTACTTGGAGTGCCAGAGGCGTTGGGATCCTTATG
GGCGGTACGCATGTGGTCCATTAGTGCTTCAGCGTTCATGCAGATCTTGTGACACACAGG
ACAGGACTGGGAATTGGCCCCACCGATGAGAGCTGCGTGTTGCTGAAAAGAAAAATGCAA
ATGCAATGATATTCCAATAGGAACACCAACACACAATGTGTATATATAT--TCAGTTGAA
CAAGAAAGTATTGATCGATTAATCTAATCGTATGACAGTGATACTATGTTAAAAAAGCAC
TGTATGTGCATTA------------------GTGAGAGACAGGATTCGATGATGTGAGAT
GGTTATCGCTTATGTTTGCACTAAATGATGCTTGGAAGCTGTGCAGTAAGTTATTTATCA
GCTGTGTAATAGAGGACTTTTCTCATCCCAAACTACTCTGCGGCGATTTATATACTGAAT
ACAATGTACTCCAAACAATTGATGCTGTCATCTTTAGTCATCATCTATTAAAGACATTCT
T
>MY5287_Hrupicola_SweetwaterSpr_OrdMtn
------CATCAACAAGG------CTACTTCCTTCATCGGACGTGCAGCACTTTGATAGAA
CTCATGGTG-TACCTACAGCCTTAGAGATTGAGAAAAGAAGGTTGTGTTCGAGCAGCGAG
TGGATGGTGAGGATAGTGATTCTGGGGTCCGTGGGGATGGTGGGGTCCCAAGTGTCCAGG
CCCTCCCACCACCGGAGGAACAACGAAGGGTCCCATGCCCATGCTGGACATGAGACTGGC
GGCCCCACTGGCGGCGAGGGAGCCACTGTAGGTGGAACATGGAGATGTGAGGGACATGGA
ACTGATGGGATTCACCGGGGAACAGCAGGAATTGGGGCTCGGACAAGGGGAATTGGCGGA
GGTGGGTGCAGTGAGGTTGATTCCCACGGATGTGGAGGTGCTGATGATCGAGTCAGTATG
TAAACGAGTTCGTCCACGTTTTTTCTTACTTGGAGTGCCAGAGGCGTTGGGATCCTTATG
GGCGGTACGCATGTGGTCCATTAGTGCTTCAGCGTTCATGCAGATCTTGTGACACACAGG
ACAGGACTGGGAATTGGCCCCACCGATGAGAGCTGCGTGTTGCTGAAAAGAAAAATGCAA
ATGCAATGATATTCCAATAGGAACACCAACACACAATGTGTATATATAT--TCAGTTGAA
CAAGAAAGTATTGATCGATTAATCTAATCGTATGACAGTGATACTATGTTAAAAAAGCAC
TGTATGTGCATTA------------------GTGAGAGACAGGATTCGATGATGTGAGAT
GGTTATCGCTTATGTTTGCACTAAATGATGCTTGGAAGCTGTGCAGTAAGTTATTTATCA
GCTGTGTAATAGAGGACTTTTCTCATCCCAAACTACTCTGCGGCGATTTATATACTGAAT
ACAATGTACTCCAAACAATTGATGCTGTCATCTTTAGTCATCATCTATTAAAGACATTCT
T
>MY5288_Hrupicola_Deadman_Hills
GTCTAACATCAACAAGGTGTCAACTACTTCCTTCATCGGACGTGCAGCACTTTGATAGAA
CTCATGGTGCTACCTACAGCCTTAGAGATTGAGAAAAGAAGGTTGTGTTCGAGCAGCGAG
TGGATGGTGAGGATAGTGATTCTGGGGTCCGTGGGGATGGTGGGGTCCCAAGTGTCCAGG
CCCTCCCACCACCGGAGGAACAACGAAGGGTCCCATGCCCATGCTGGACATGAGACTGGC
GGCCCCACTGGCGGCGAGGGAGCCACTGTAGGTGGAACATGGAGATGTGAGGGACATGGA
ACTGATGGGATTCACCGGGGAACAGCAGGAATTGGGGCTCGGACAAGGGGAATTGGCGGA
GGTGGGTGCAGTGAGGTTGATTCCCACGGATGTGGAGGTGCTGATGATCGAGTCAGTATG
TAAACGAGTTCGTCCACGTTTTTTCTTACTTGGAGTGCCAGAGGCGTTGGGATCCTTATG
GGCGGTACGCATGTGGTCCATTAGTGCTTCAGCGTTCATGCAGATCTTGTGACACACAGG
ACAGGACTGGGAATTGGCCCCACCGATGAGAGCTGCGTGTTGCTGAAAAGAAAAATGCAA
ATGCAATGATATTCCAATAGGAACACCAACACACAATGTGTATATATATATTCAGTTGAA
CAAGAAAGTACTGATCAATTAATGTAATCGTATGACAGTGCTACAATGTTAAAACAGCAC
TGTATGTGCATTACTGTTTTTACTAGATAGTGTGAGAGACAGGATTCGATGACCTGAGAT
GGTTA---------TTTGCACTAAATGATGCTTGGAAGCTGTGCAGTAAGTTATTTATCT
GCTGTATAATACAGGACTTTTCTCCGCCCAAACTACTCTGTGGCCATTTGTATACTGAAT
ACAATGTACTCCAAACAACTGATGCTGTCATCTTTAGTCATCATCTATCAAAGACATTCT
T
>MY5289_Hrupicola_Deadman_Hills
------------------------------------------------------------
-----------ACCTACAGCCTTAGAGATTGAGAAAAGAAGGTTGTGTTCGAGCAGCGAG
TGGATGGTGAGGATAGTGATTCTGGGGTCCGTGGGGATGGTGGGGTCCCAAGTGTCCAGG
CCCTCCCACCACCGGAGGAACAACGAAGGGTCCCATGCCCATGCTGGACATGAGACTGGC
GGCCCCACTGGCGGCGAGGGAGCCACTGTAGGTGGAACATGGAGATGTGAGGGACATGGA
ACTCATGGGATTCACCGGGGAACAGCAGGAATTGGGGCTCGGACAAGGGGAATTGGCGGA
GGTGGGTGCAGTGAGGTTGATTCCCACGGATGTGGAGGTGCTGATGATCGAGTCAGTATG
TAAACGAGTTCGTCCACGTTTTTTCTTACTTGGAGTGCCAGAGGCGTTGGGATCCTTATG
GGCGGTACGCATGTGGTCCATTAGTGCTTCAGCGTTCATGCAGATCTTGTGACACACAGG
ACAGGACTGGGAATTGGCCCCACCGATGAGAGCTGCGTGTTGCTGAAAAGAAAAATGCAA
ATGCAATGATATTCCAATAGGAACACCAACACACAATGTGTATATATATATTCAGTTGAA
CAAGAAAGTACTGATCAATTAATGTAATCGTATGACAGTG-TACAATGTTAAAACAGCAC
TGTATGTGCATTACTGTTTTTAATAGATAGTGTGAGAGACAGGATTCGATGACGTGAGAT
GGTTA---------TTTGCACTAAATGATGCTTGGAAGCTGTGCAGTAAGTTATTTATCT
GCTGTATAA---------------------------------------------------
------------------------------------------------------------
-
>MY5309_Hapachea_JohnnyLyon_Hills
------------------------------------------------------------
---------------------------------------------------------GAG
TGGATGGTGAGGA-----------------------------------CAAGTGTCCAGG
CCCTCCCACCACCGGAGGAACAACGAAGGGTCCCATGCCCATGCTGGACATGAGACTGGC
GGCCCCACTGGCGGCGAGGGAGCCACTGTAGGTGGAACATGGAGATGTGAGGGACATGGA
ACTGATGGGGTTCACCGGGGAACAGCAGGAATTGGGGCTCGGACAAGGGGAATTGGCGGA
GGTGGGTGCAGTGAGGTTGATTCCCACGGATGTGGAGGTGCTGATGATCGAGTCAGTATG
TAAACGAGTTCGTCCACGTTTTTTCTTACTTGGAGTGCCAGAGGCGTTGGGATCCTTATG
GGCGGTACGCATGTGGTCCATTAGTGCTTCAGCGTTCATGCAGATCTTGTGACACACAGG
ACAGGACTGGGAATTGGCCCCACCGATGAGAGCGGCGTGTTGCTGAAAAGAAAAAGGCAA
ATGCAATGATATTCCAATAGGAACACCAACGCATAAAGTGTAGGCATATATTCAGTTGAA
CAGGAAAGTATTGATCAATTAAAGTAATAGTATGACAGTGCTACAATGTTAAAACAGCAC
TCTACTGGCATTGCTGTTTTCACAAGATAGTGTGAGAGCCAGGATTCGACGACGTGAGAT
GATTACCGCTAATGTTTGCACTAAATAAGGCTTGGAACCTCTGCAGTAAGTTATTTATCA
GCTGTGTAATAGAGGACTTTTCTCCCTCCAAACTACTCTGCGGTCCCTTGCATACTGAAT
AAAATGTACTGCAAACAACTAATGCTGTCATTTTTAGTCATCATCCATTAAAAACATTCT
T
>MY5310_Hexurella_AntelopeCyn_CerbatMtns
------------------------------------------------------------
------------------------------GAGAAAAGAAGGTTGTGTTCGAGCAGCGA-
-----GGTGAGGATAGTGATTCTGGGGTCCGTGGGGATGGTGGGGTCCCAAGTGTCCAGG
CCCTCCCACCACCGGAGGAACAACGAAGGGTCCCATGCCCATGCTGGACATGAGACTGGC
GGCCCCACTGGCGGCGAGGGAGCCACTGTAAGTGGAACATGGAGATGTGAGGGACATGGA
ACTGATCGGATTCACCGGGGAACAGCAGGAATTGGGGCTCGGACAAGGGGAATTGGCGGA
GGTGGGTGCAGTGAGGTTGATTCCCACGGATGTGGAGGTGCTGATGATCGAGTCAGTATG
TAAACGAGATCGTCCACGTTTTTTCTTACTTGGAGTGCCAGAGGCGTTGGGATCCTTATG
GGCGGTACGCATGTGGTCCATTAGTGCTTCAGCGTTCATGCAGATCTTGTGACACACAGG
ACAGGACTGGGAATTGGCCCCACCGATGAGAGCTGCGTGTTGCTGAAAAGAAAAAGGCAA
ATGCAATGATATTCCGGTAGGAACACCAACGCATAATGTGTGTATATATATTCAGTTGAA
CAAGAAAGTATTGATCAATTAATGCAATAGTATGGCAGTGCTCCAATGTTAAAACAGCGC
TCTATGTGTATTACTGTTTTTACAAGATAGTGTGAGAGCCAGGATTCGACGACGGGA---
----------TATGTTTGCACTAAGTGACTCTTGGAACCTGTGCAGTAAGTTATTTATCA
GCTGTGTAATAGAGGACTTTTCTCCGTCCATACTACTCTGCAGTCACTTGCATACTG---
------------------------------------------------------------
-
>MY5311_Hexurella_AntelopeCyn_CerbatMtns
------------------------------------------------------------
----------------------------------------GGTTGTGTTCGAGCAGCGAG
TGGATGGTGAGGATAGTGATTCTGGGGTCCGTGGGGATGGTGGGGTCCCAAGTGTCCAGG
CCCTCCCACCACCGGAGGAACAACGAAGGGTCCCATGCCCATGCTGGACATGAGACTGGC
GGCCCCACTGGCGGCGAGGGAGCCACTGTAAGTGGAACATGGAGATGTGAGGGACATGGA
ACTGATCGGATTCACCGGGGAACAGCAGGAATTGGGGCTCGGACAAGGGGAATTGGCGGA
GGTGGGTGCAGTGAGGTTGATTCCCACGGATGTGGAGGTGCTGATGATCGAGTCAGTATG
TAAACGAGATCGTCCACGTTTTTTCTTACTTGGAGTGCCAGAGGCGTTGGGATCCTTATG
GGCGGTACGCATGTGGTCCATTAGTGCTTCAGCGTTCATGCAGATCTTGTGACACACAGG
ACAGGACTGGGAATTGGCCCCACCGATGAGAGCTGCGTGTTGCTGAAAAGAAAAAGGCAA
ATGCAATGATATTCCGGTAGGAACACCAACGCATAATGTGTGTATATATATTCAGTTGAA
CAAGAAAGTATTGATCAATTAATGCAATAGTATGGCAGTGCTCCAATGTTAAAACAGCGC
TCTATGTGTATTACTGTTTTTACAAGATAGTGTGAGAGCCAGGATTCGATGACGTGA---
----------TATGTTTGCACTAAGTGACTCTTGGAACCTGTGCAGTAAGTTATTTATCA
GCTGTGTAATAGAGGACTTTTCTTCGTCCATACTACTCTGCAGTCACTTGCATACTGAAT
GAAATGTACTGCGAAC-ACTGATGCTGTCATTTCTAGCCATCACCTGTTAAAGACACTTT
T
>MY5312_Hexurella_FoxCyn_MusicMtns
------------------------------------------------------------
---------------------------------------------TGTTCGAG-AGCGAG
TGGATGGTGAGGATAGTGATTCTGGGGTCCGTGGGGATGGTGGGGTCCCAAGTGTCCAGG
CCCTCCCACCACCGGAGGAACAACGAAGGGTCCCATGCCCATGCTGGACATGAGACTGGC
GGCCCCACTGGCGGCGAGGGAGCCACTGTAAGTGGAACATGGAGATGTGAGGGACATGGA
ACTGATTGGATTCACCGGGGAACAGCAGGAATTGGGGCTCGGACAAGGGGAATTGGCGGA
GGTGGGTGCAGTGAGGTTGATTCCCACGGATGTGGAGGTGCTGATGATCGAGTCAGTATG
TAAACGAGATCGTCCACGTTTTTTCTTACTTGGAGTGCCAGAGGCGTTGGGATCCTTATG
GGCGGTACGCATGTGGTCCATTAGTGCTTCAGCGTTCATGCAGATCTTGTGACACACAGG
ACAGGACTGGGAATTGGCCCCACCGATGAGAGCTGCGTGTTGCTGAAAAGAAAAAGGCAA
ATGCAATGATATTCCAGTAGGAACACCAACGCATAATGTGTGCATATATATTCAGTTGAA
CAAGAAAGTATTGATCAATTAATGCAATAATATGACAGTGTTCCAATGTTAAAACAGCGC
TCTATGTGTATTACTGTTTTTACAAGATAGTGTGAGAGCCAGGATTCGACGACGGGATAT
GATTACCGCTTATGTTTGCACTAAGTGACTCTTGGAACCTGTGCAGTAAGTTATTTATCA
GCTGTGTAATAGAGGACTTTTCTCCGTCCATACTACTCTGCAGTCACTTGCATACTGAAT
GAAATG------------------------------------------------------
-
>MY5313_Hexurella_FoxCyn_MusicMtns
------------------------------------------------------------
----------------------------TTGAGAAAAGAAGGTTGTGTTCGAGCAGCGAG
TGGATGGTGAGGATAGTGATTCTGGGGTCCGTGGGGATGGTGGGGTCCCAAGTGTCCAGG
CCCTCCCACCACCGGAGGAACAACGAAGGGTCCCATGCCCATGCTGGACATGAGACTGGC
GGCCCCACTGGCGGCGAGGGAGCCACTGTAAGTGGAACATGGAGATGTGAGGGACATGGA
ACTGATTGGATTCACCGGGGAACAGCAGGAATTGGGGCTCGGACAAGGGGAATTGGCGGA
GGTGGGTGCAGTGAGGTTGATTCCCACGGATGTGGAGGTGCTGATGATCGAGTCAGTATG
TAAACGAGATCGTCCACGTTTTTTCTTACTTGGAGTGCCAGAGGCGTTGGGATCCTTATG
GGCGGTACGCATGTGGTCCATTAGTGCTTCAGCGTTCATGCAGATCTTGTGACACACAGG
ACAGGACTGGGAATTGGCCCCACCGATGAGAGCTGCGTGTTGCTGAAAAGAAAAAGGCAA
ATGCAATGATATTCCAGTAGGAACACCAACGCATAATGTGTGCATATATATTCAGTTGAA
CAAGAAAGTATTGATCAATTAATGCAATAATATGACAGTGTTCCAATGTTAAAACAGCGC
TCTATGTGTATTACTGTTTTTACAAGATAGTGTGAGAGCCAGGATTCGACGACGGGATAT
GATTACCGCTTATGTTTGCACTAAGTGACTCTTGGAACCTGTGCAGTAAGTTATTTATCA
GCTGTGTAATAGAGGACTTTTCTCCGTCCATACTACTCTGCAGTCACTTGCATACTGAAT
GAAATGTACT--------------------------------------------------
-
>MY5314_Hexurella_Grasshopper_BrushyMtn
------------------------------------------------------------
--------------TACAGCCTTAGAGATTGAGAAAAGAAGGTTGTGTTCGAGCAGCGAG
TGGATGGTGAGGATAGTGATTCTGGGGTCCGTGGGGATGGTGGGGTCCCAAGTGTCCAGG
CCCTCCCACCACCGGAGGAACAACGAAGGGTCCCATGCCCATGCTGGACATGAGACTGGC
GGCCCCACTGGCGGCGAGGGAGCCACTGTAGGTGGAACATGGAGATGTGAGGGACATGGA
ACTGATTGGATTCACCGGGGAACAGCAGGAATTGGGGCTCGGACAAGGGGAATTGGCGGA
GGTGGGTGCAGTGAGGTTCATTCCCACGGATGTGGAGGTGCTGATGATCGAGTCAGTATG
TAAACGAGATCGTCCACGTTTTTTCTTACTTGGAGTGCCAGAGGCGTTGGGATCCTTATG
GGCGGTACGCATGTGGTCCATTAGTGCTTCAGCGTTCATGCAGATCTTGTGACACACAGG
ACAGGACTGGGAATTGGCCCCACCGATGAGAGCTGCGTGTTGCTGAAAAGAAAAAGGCAA
ATGCAATGATATTCCAGTAGGAACACCAACGCATAATGTGTATACATATATTCAGTTGAA
CAAGAAAGTATTGGTCAATTAATGTAATAGTATGACAGTGCTCCAATGTTAAAACAGAGT
TCTATGTGCATTACTGTTTTTACAAGATAGTGTGAGAGCCAGGATTCGACGAGGTGATAT
AATTACCGCTTATGTTTTCACTAAGTGACCCTTGGAACCTATGCAGTAAGTTATTTATCA
ACTGTGTAAT--AGGACTTTTCTCCGTCCAAACTACTCGGCAGTCACTTGCATACTGAAT
------------------------------------------------------------
-
>MY5315_Hexurella_WagonerRd_BradshawMtns
GTCTAACATCAACAAGGTGTCAACTACCTCCTTCATGGGACGTGCAGCACTTTGATAGAA
CTCATGGTGCTACCTACAGCCTTAGAGATTGAGAAAAGAAGGTTGTGTTCGAGCAGCGAG
TGGATGGTGAGGATAGTGATTCTGGGGTCCGTGGGGATGGTGGGGTCCCAAGTGTCCAGG
CCCTCCCACCACCGGAGGAACAACGAAGGGTCCCATGCCCATGCTGGACATGAGACTGGC
GGCCCCACTGGCGGCGAGGGAGCCACTGTAGGTGGAACATGGAGATGTGAGGGACATGGA
ACTGATTGGATTCACCGGGGAACAGCAGGAATTGGGGCTCGGACAAGGGGAATTGGCGGA
GGTGGGTGCAGTGAGGTTGATTCCCACGGATGTGGAGGTGCTGATGATCGAGTCAGTATG
TAAACGAGATCGTCCACGTTTTTTCTTACTTGGAGTGCCAGAGGCGTTGGGATCCTTATG
GGCGGTACGCATGTGGTCCATTAGTGCTTCAGCGTTCATGCAGATCTTGTGACACACAGG
ACAGGACTGGGAATTGGCCCCACCGATGAGAGCTGCGTGTTGCTGAAAAGAAAAAGGCAA
ATGCAATGATATTCCAATAGGAACACCAACGCATAAAGTGTATGTATATGTACAGTTGAA
CAAGAAAGTATTGATCAATTAGTGTAATAATATGACAGTGCTACAATGTTAAAACAGCAC
TCTATGTGCATTTCTGTTTTTACAAGATAGTGTGACAGCCAGGATTCGACGACGTGAGAT
GATCATCGCTTATTTTTGCACTAAATAACGCTTGGAACCTGTGCAGTAAGTTATTTATCA
GCTGTGAGGTAGAGGACTTTTCTCCGTCCAAACTACTCTGCGGTCACTTGCATACTGAAT
AAAATGTGCTGCAAACAACTGATGCTGTCATTTTTAGTCATCATATATTAAAGACATTCC
T
>MY5316_Hexurella_WagonerRd_BradshawMtns
GTCTAACATCAACAAGGTGTCAACTACCTCCTTCATGGGACGTGCAGCACTTTGATAGAA
CTCATGGTGCTACCTACAGCCTTAGAGATTGAGAAAAGAAGGTTGTGTTCGAGCAGCGAG
TGGATGGTGAGGATAGTGATTCTGGGGTCCGTGGGGATGGTGGGGTCCCAAATGTCCAGG
CCCTCCCACCACCGGAGGAACAACGAAGGGTCCCATGCCCATGCTGGACATGAGACTGGC
GGCCCCACTGGCGGCGAGGGAGCCACTGTAGGTGGAACATGGAGATGTGAGGGACATGGA
ACTGATTGGATTCACCGGGGAACAGCAGGAATTGGGGCTCGGACAAGGGGAATTGGCGGA
GGTGGGTGCAGTGAGGTTGATTCCCACGGATGTGGAGGTGCTGATGATCGAGTCAGTATG
TAAACGAGATCGTCCACGTTTTTTCTTACTTGGAGTGCCAGAGGCGTTGGGATCCTTATG
GGCGGTACGCATGTGGTCCATTAGTGCTTCAGCGTTCATGCAGATCTTGTGACACACAGG
ACAGGACTGGGAATTGGCCCCACCGATGAGAGCTGCGTGTTGCTGAAAAGAAAAAGGCAA
ATCCAATGATATTCCAGTAGGAACACCAACGCATAATGTGTATATATATATTCAGTTGAA
CAAGAAAGTATTGGTCAATTAATGTAATAGTATGACAGTGCTCCAATGTTAAAACAGCGC
TCTATGTGCATTACTGTTTTTACAAGATAGTGTGAGAGCCAGGATTCGACGACGTGATAT
GATTATCGCTTATGTTTGCACTAAGTGACCCTTGGAACCTGTGCGGTAAGTTATTTATCA
GCTGTGTAATAGAGGACTTTTCTCCGTCCATACTACTCTGCAGTCACTTGCATACTGAAT
GAAATGTACTGCGAACAACTGATGCTGTCATTTCTAGTCATCACCTATTAAAGACATTCT
T
