# Supplementary material for: ﻿Species delimitation, biogeography, and natural history of dwarf funnel web spiders (Mygalomorphae, Hexurellidae, Hexurella) from the United States / Mexico borderlands
Source: Zookeys. 2023 Jun 14;1167:109–57. doi: 10.3897/zookeys.1167.103463 (PMC10285686; doi:10.3897/zookeys.1167.103463)
Supplement: Supplementary material 3 — Input matrices, analysis log files, and output tree files for nuclear and mitochondrial analyses [file zookeys-1167-109_article-103463__-s003.zip › uce-200117.fasta]

>MY0059_Hapachea_SantaRitaMtns_MaderaCyn
GAAAACACTTTTGCAGAAAACGCGCGCAGAGCAACAGCTGTATCTATCCCGACGCTTGGA
CACAAGAACAGTTAGGGGGGGGGGTACACTGCCGATAGAACTAATTAGTGGATAATGGAG
ATTTGCATTCTCTCACCGTCCCCCCCCCTCCCACATCTCCCCCACACACTCACAACTCCC
TAGCACTCTGTAATTACAAACCTTCCAGGATCAGGAGTAATTAACAAGGGAATTAGAGAG
AGGTAGCAAACAACAGTATCCAAGATATGTGTGTCTCTGCAAGCGATGGTTTTGGTTGTC
TTTGAACTGCCGCTTCAGTTCTCCTATTTCTTTGCTTTCGTCCCCCCCCCTACACATACC
CCC
>MY0139_Hexurella_SanDiego_Guatay
GAAAACACTTTTGCAGAAAACGCGCGCAGAGCAACAGCTGTATCTATCCCGACGCTTGGA
CACAAGAACAGTTAGGGGTGGGGGTACACTGCCGATAGAACTAATTAGTGGATAATGGAG
ATTTGCATTCTCTCACCGTCCCCCCCCAT-------CCCCCCCGCACACTCACAACTCCC
TAGCACTCTGTAATTACAAACCTTCCAGGATCAGGAGTAATTAACAAGGGAATTAGAGAG
AGGTAGCAAACAACAGTATCCAAGATATGTGTGTCTCTGCAAGCGATGGTTTTGGTTGTC
TTTGAACTGCCGCTTCAGTTCTCCTATTTCTTTGCTTTCGTTCCCC--CCTACATATACC
CCC
>MY5053_Hexurella_ChiricahuaMtns_PriceCyn
GAAAACACTTTTGCACAAAACGCGCACAGAGCAACAGCTGTATCTATCCCGACGCTTGGA
CACAAGAACAGTTAGGGGGGGGGGTACACTGCCGATAGAACTAATTAGTGGATAATGGAG
ATTTGCATTCTCTCACCGT-CCCCCCCCTCCCTCATCTTCTCCCCACACTCACAACTCCC
TAGCACTCTGTAATTACAAACCTTCTAGGATCAGGAGTAATTAACAAGGGAATTAGAGAG
AGGTAGCAAACAACAGTATCCAAGATATGTGTGTCTCTGCAAGCGATGGTTTTGGTTGTC
TTTGAACTGCCGCTTCAGTTCTCCTATTTCTTTGCTTTCGCCCCCCCCCCTACACATATC
CCC
>MY5057_Hexurella_ChiricahuaMtns_PriceCyn
------------------------------------------------------------
-----------------------------------------------GTGGATAATGGAG
ATTTGCATTCTCTCACCGTCC-CCCCCCCCCCTCATCTTCTCCCCACACTC---------
-----CTCTGTAATTACAAACCTTCTAGGATCAGGAGTAATTAACAAGGGAATTAGAGAG
AGGTAGCAAACAACAGTATCCAAGATATGTGTGTCTCTGCAAGCGATGGTTTTGGTTGTC
TTTGAACTGCCGCTTCAGTTCTCCTATTTCTTTGCTTTCGTCCCCCCC----------CC
CCC
>MY5064_Hexurella_MuleMtns_Escabrosa
GAAAACACTTTTGCAGAAAACGCGCGCAGAGCAACAGCTGTATCTATCCCGACGCTTGGA
CACAAGAACAGTTAGGG-GGGGGGTACACTGCCGATAGAACTAATTAGTGGATAATGGAG
ATTTGCATTCTCTCACCGTCCCCCCCCGTCCCACATCTCCCCCACACACTCACAACTCCC
TAGCACTCTGTAATTACAAACCTTCCAGGATCAGGAGTAATTAACAAGGGAATTAGAGAG
AGGTAGCAAACAACAGTATCCAAGATATGTGTGTCTCTGCAAGCGATGGTTTTGGTTGTC
TTTGAACTGCCGCTTCAGTTCTCCTATTTCTTTGCTTTCGTCCCCCCCCCTACACATACC
CCC
>MY5066_Hexurella_MuleMtns_Escabrosa
GAAAACACTTTTGCAGAAAACGCGCGCAGAGCAACAGCTGTATCTATCCCGACGCTTGGA
-ACAAGAACAGTTAGGGGGGGGGGTACACTGCCGATAGAACTAATTAGTGGATAATGGAG
ATTTGCATTCTCTCACCGT---CCCCCCTCCCACATCTCCCCCACACACTCACAACTCCC
TAGCACTCTGTAATTACAAACCTTCCAGGATCAGGAGTAATTAACAAGGGAATTAGAGAG
AGGTAGCAAACAACAGTATCCAAGATATGTGTGTCTCTGCAAGCGATGGTTTTGGTTGTC
TTTGAACTGCCGCTTCAGTTCTCCTATTTCTTTGCATTCGTTCCCCCTCCTACACATACC
CCC
>MY5071_Hexurella_SantaRitaMtns_AlisoSprings
GAAAACACTTTTGCAGAAAACGCGCGCAGAGCAACAGCTGTATCTATCCCGACGCTTGGA
CACAAGAACAGTTAGGGGGGGGGGTACCCTGCCGATAGAACTAATTAGTGGATAATGGAG
ATTTGCATTCTCTCACCGTCCCCCCCCCTCCCACATCTCCCCCACACACTCACAACTCCC
TAGCACTCTGTAATTACAAACCTTCCAGGATCAGGAGTAATTAACAAGGGAATTAGAGAG
AGGTAGCAAACAACAGTATCCAAGATATGTGTGTCTCTGCAAGCGATGGTTTTGGTTGTC
TTTGAACTGCCGCTTCAGTTCTCCTATTTCTTTGCTTTCGTCCCCCCCCCTACACATACC
CCC
>MY5075_Hexurella_ChiricahuaMtns_CaveCrkCyn
GAAAACACTTTTGCACAAAACGCGCACAGAGCAACAGCTGTATCTATCCCGACGCTTGGA
CACAAGAACAGTTAGGGGGGGGGGTACACTGCCGATAGAACTAATTAGTGGATAATGGAG
ATTTGCATTCTCTCACCGT--CCCCCCCTCCCTCATCTTCTCCCCACACTCACAACTCCC
TAGCACTCTGTAATTACAAACCTTCTAGGATCAGGAGTAATTAACAAGGGAATTAGAGAG
AGGTAGCAAACAACAGTATCCAAGATATGTGTGTCTCTGCAAGCGATGGTTTTGGTTGTC
TTTGAACTGCCGCTTCAGTTCTCCTATTTCTTTGCTTTCGTTCCCCCCCCTACACATACC
CCC
>MY5126_Hexurella_SantaCatalinaMtns_NuggetCyn
------------------------------------------------------------
------------------------------------------------------ATGGAG
ATTTGCATTCTCTCACCGT---CCCCCCCCCCACATCTCCCCCACACACTCACAACTCCC
TAGCACTCTGTAATTACAAACCTTCCAGGATCAGGAGTAATTAACAAGGGAATTAGAGAG
AGGTAGCAAACAACAGTATCCAAGATATGTGTGTCTCTGCAAGCGATGGTTTTGGTTGTC
TTTGAACTGCCGCTTCAGTTCTCCTATTTCTTTGCTTTCGCCCCCCCCCCTACACATACC
CCC
>MY5127_Hexurella_WhetstoneMtns_FrenchJoeCyn
------------------------------------------------------------
------------------------------------------------------------
------------------------------------------------------------
----ACTCTGTAATTACAAACCTGC-AGGATCAGGAGTAATTAACAGGGGAATTAGAGAG
AAAGAGAAAGAAACA------------------------CAAGAGTCGGACGTCATCTTC
TTTGAGCT------------CTGCCGCTGCTCTTCTTTCC------------------CT
CCC
>MY5128_Hexurella_WhetstoneMtns_FrenchJoeCyn
------------------------------------------------------------
------------------------------------------------------ATGGAG
ATTTG-ATTCTCTCACCGTCCCTCCCCCTCCCACATCTCCCCCACACACTCACAACTCCC
TAGCACTCTGTAATTACAAACCTGCAAGGATCAGGAGTAATTAACAGGGGAATTAGAGAG
AGGTAGCAAACAACAGTATCCAAGATAT--------------------------------
------------------------------------------------------------
---
>MY5131_Hexurella_PedregosaMtns_PruneCyn
GAAAACACTTTTGCACAAAACGCGCACAGAGCAACAGCTGTATCTATCCCGACGCTTGGA
CACAAGAACAGTTAGGGGGGGGGGTACACTGCCGATAGAACTAATTAGTGGATAATGGAG
ATTTGCATTCTCTCACCGT--CCCCCCCTCCCTCATCTTCTCCCCACACTCACAACTCCC
TAGCACTCTGTAATTACAAACCTTCTAGGATCAGGAGTAATTAACAAGGGAATTAGAGAG
AGGTAGCAAACAACAGTATCCAAGATATGTGTGTCTCTGCAAGCGATGGTTTTGGTTGTC
TTTGAACTGCCGCTTCAGTTCTCCTATTTCTTTGCTTCCGTCCCCCCCCCTACACATACC
CCC
>MY5132_Hexurella_PedregosaMtns_PruneCyn
GAAAACACTTTTGCACAAAACGCGCACAGAGCAACAGCTGTATCTATCCCGACGCTTGGA
CACAAGAACAGTTAGGGGGGGGGGTACACTGCCGATAGAACTAATTAGTGGATAATGGAG
ATTTGCATTCTCTCACCGTCCCCCCCCCTCCCTCATCTTCTCCCCACACTCACAACTCCC
TAGCACTCTGTAATTACAAACCTTCTAGGATCAGGAGTAATTAACAAGGGAATTAGAGAG
AGGTAGCAAACAACAGTATCCAAGATATGTGTGTCTCTGCAAGCGATGGTTTTGGTTGTC
TTTGAACTGCCGCTTCAGTTCTCCTATTTCTTTGCTTCCGTCCCCCCCCCTACACATACC
CCC
>MY5136_Hexurella_MiddlemarchCyn
GAAAACACTTTTGCACAAAACGCGCACAGAGCAACAGCTGTATCTATCCCGACGCTTGGA
CACAAGAACAGTTAGGGGGGGGGGTACACTGCCGATAGAACTAATTAGTGGATAATGGAG
ATTTGCATTCTCTCACCGTCCCCCCTCCTCCCACATCTTCTCCCCACACTCACAACTCCC
TAGCACTCTGTAATTACAAACCTTCTAGGATCAGGAGTAATTAACAAGGGAATTAGAGAG
AGGTAGCAAACAACAGTATCCAAGATATGTGTGTCTCTGCAAGCGATGGTTTTGGTTGTC
TTTGAACTGCCGCTTCAGTTCTCCTATTTCTTTGCTTCGTGCCCCCCCCCTACACATACC
CCC
>MY5147_Hexurella_DragoonMtns_NF_345A
GAAAACACTTTTGCACAAAACGCGCACAGAGCAACAGCTGTATCTATCCCGACGCTTGGA
CACAAGAACAGTTAGGCGGGGGGGTACACTGCCGATAGAACTAATTAGTGGATAATGGAG
ATTTGCATTCTCTCACCGTCCCCCCCCCTCCCACATCTTCTCCCCACACTCACAACTCCC
TAGCACTCTGTAATTACAAACCTTCTAGGATCAGGAGTAATTAACAAGGGAATTAGAGAG
AGGTAGCAAACAACAGTATCCAAGATATGTGTGTCTCTGCAAGCGATGGTTTTGGTTGTC
TTTGAACTGCCGCTTCAGTTCTCCTATTTCTTTGCTTTCGCCCCCCGCCCTACACATACC
CCC
>MY5152_Hexurella_WhetstoneMtns_ApacheCyn
GAAAACACTTTTGCACAAAACGCGCACAGAGCAACAGCTGTATCTATCCCGACGCTTGGA
CACAAGAACAGTTAGGGGGGGGGGTACACTGCCGATAGAACTAATTAGTGGATAATGGAG
ATTTGCATTCTCTCACCGTCCCCCCCC-----------CCCCCACACACTCACAACTCCC
TAGCACTCTGTAATTACAAACCTTCCAGGATCAGGAGTAATTAACAAGGGAATTAGAGAG
AGGTAGCAAACAACAGTATCCAAGATATGTGTGTCTCTGCAAGCGATGGTTTTGGTTGTC
TTTGAACTGCCGCTTCAGTTCTCCTATTTCTTTGCTTTCGTGCCCCCA------------
---
>MY5154_Hexurella_SantaRitaMtns_AdobeCyn
GAAAACACTTTTGCAGAAAACGCGCGCAGAGCAACAGCTGTATCTATCCCGACGCTTGGA
CACAAGAACAGTTAGGGGGGGGGGGACACTGCCGATAGAACTAATTAGTGGATAATGGAG
ATTTGCATTCTCTCACCGTCCCTCCCCCTCCC-CATCTCCCCCACACACTCACAACTCCC
TAGCACTCTGTAATTACAAACCTTCCAGGATCAGGAGTAATTAACAAGGGAATTAGAGAG
AGGTAGCAAACAACAGTATCCAAGATATGTGTGTCTCTGCAAGCGATGGTTTTGGTTGTC
TTTGAACTGCCGCTTCAGTTCTCCTATTTCTTTGCATTCGCCCCCCCCCCTACACATACT
CCC
>MY5157_Hexurella_SantaCatalinaMtns_Redington
GAAAACACTTTTGCAGAAAACGCGCGCAGAGCAACAGCTGTATCTATCCCGACGCTTGGA
CACAAGAACAGTTAGGGGGGGGGGTACACTGCCGATAGAACTAATTAGTGGATAATGGAG
ATTTGCATTCTCTCACCGTCC-CCCCCCTCCCACATCTCCCCCACACACTCACAACTCCC
TAGCACTCTGTAATTACAAACCTTCCAGGATCAGGAGTAATTAACAAGGGAATTAGAGAG
AGGTAGCAAACAACAGTATCCAAGATATGTGTGTCTCTGCAAGCGATGGTTTTGGTTGTC
TTTGAACTGCCGCTTCAGTTCTCCTATTTCTTTGCTTTCGTCCCACCCCCTACACATACC
CCC
>MY5164_Hrupicola_Temecula
GAAAACACTTTTGCAGAAAACGCGCGCAGAGCAACAGCTGTATCTATCCCGACGCTTGGA
CACAAGAACAGTTAGGGGTGGGGGTACACTGCCGATAGAACTAATTAGTGGATAATGGAG
ATTTGCATTCTCTCACCGTCCCCCCCCATCCC----CCCCCCGGCACACTCACAACTCCC
TAGCACTCTGTAATTACAAACCTTCCAGGATCAGGAGTAATTAACAAGGGAATTAGAGAG
AGGTAGCAAACAACAGTATCCACGATATGTGTGTCTCTGCAAGCGATGGTTTTGGTTGTC
TTTGAACTGCCGCTTCAGTTCTCCTATTTCTTTGCT------------------------
---
>MY5165_Hrupicola_Temecula
----------------------------------CAGC-------------------GGA
CACAAGAACAGTTAGGGGTGGGGGTACACTGCCGATAGAACTAATTAGTGGATAATGGAG
ATTTGCATTCTCTCACCGTCCCCCCCCATCCC----CCCCCCGGCACACTCACAACTCCC
TAGCACTCTGTAATTACAAACCTTCCAGGATCAGGAGTAATTAACAAGGGAATTAGAGAG
AGGTAGCAAACAACAGTATCCAAGATATGTGTGTCTCTGCAAGCGATGGTTTTGGTTGTC
TTTGAACTGCCGCTTCAGTTCTCCTATTTCTTTGCTTTCGTTCCCC--CCTACATATA--
---
>MY5175_Hapachea_HarshawRd_PatagoniaMtns
GAAAACACTTTTGCAGAAAACGCGCGCAGAGCAACAGCTGTATCTATCCCGACGCTTGGA
CACAAGAACAGTTA----GGGGGGTACACTGCC-------CTAATTAGTGGATAATGGAG
ATTTGCATTCTCTCACCGT--CCCCCCCTCCCACATCTCCCCCACACACTCACAACTCCC
TAGCACTCTGTAATTACAAACCTTCCAGGATCAGGAGTAATTAACAAGGGAATTAGAGAG
AGGTAGCAAACAACAGTATCCAAGATATGTGTGTCTCTGCAAGCGATGGTTTTGGTTGTC
TTTGAACTGCCGCTTCAGTTCTCCTATTTCTTTGCTTTCGTCCCCCTCCCTACACATACC
CCC
>MY5180_Hapachea_MustrangPk_MustangMtns
------------------------------------------------------------
---------------------------GGTGCCGA-AGAACTAATTAGTGGATAATGGAG
ATTTGCATTCTCTCACCGTCCCCTCCCCTCCCACATCTCCCCCACACACTCACAACTCCC
TAGCACTCTGTAATTACAAACCTTCCAGGATCAGGAGTAATTAACAAGGGAATTAGAGAG
AGGTAGCAAACAACAGTATCCAAGATATGTGTGTCTCTGCAAGCGATGGTTTTGGTTGTC
TTTGAACTGCCGCTTCAGTTCTCCTATTTCTTTGCTTT----------------------
---
>MY5181_Hapachea_MustrangPk_MustangMtns
GAAAACACTTTTGCACAAAACGCGCACAGAGCAACAGCTGTATCTATCCCGACGCTTGGA
CACAAGAACAGTTAGGGG-----------------------------GTGGATAATGGAG
ATTTGCATTCTCTCACCGTCCCCTCCCCTCCCACATCTCCCCCACACACTCACAACTCCC
TAGCACTCTGTAATTACAAACCTTCCAGGATCAGGAGTAATTAACAAGGGAATTAGAGAG
AGGTAGCAAACAACAGTATCCAAGATATGTGTGTCTCTGCAAGCGATGGTTTTGGTTGTC
TTTGAACTGCCGCTTCAGTTCTCCTATTTCTTTGCTTTCGCCCCCCCCCCTACACATC--
---
>MY5193_Hapachea_HarshawRd_PatagoniaMtns
GAAAACACTTTTGCAGAAAACGCGCGCAGAGCAACAGCTGTATCTATCCCGACGCTTGGA
CACAAGAACAGTTAGGGGGGGGGGTACACTGCCGATAGAACTAATTAGTGGATAATGGAG
ATTTGCATTCTCTCACCGT---CCCCCCTCCCACATCTCCCCCACACACTCACAACTCCC
TAGCACTCTGTAATTACAAACCTTCCAGGATCAGGAGTAATTAACAAGGGAATTAGAGAG
AGGTAGCAAACAACAGTATCCAAGATATGTGTGTCTCTGCAAGCGATGGTTTTGGTTGTC
TTTGAACTGCCGCTTCAGTTCTCCTATTTCTTTGCTTTCGCCCCTCTCCCTACACATACC
CCC
>MY5195_Hapachea_Ordsummit_MtOrd
------------------------------------------------------------
------------------------------GCCGATAGAACTAATTAGTGGATAATGGAG
ATTTGCATTCTCTCACCGTTCCCCCCCATCCCACGTCTCCCCCACACACTCACAACTCCC
TAGCACTCTGTAATTACAAACCTTCCAGGATCAGGAGTAATTAACAAGGGAATTAGAGAG
AGGTAGCAAACAACAGTATCCAAGATATGTGTGTCTCTGCAAGCGATGGTTTTGGTTGTC
TTTGAACTGCCGCTTCAGTTCTCCTATTTCTTTGCTTCCGTCCCCCCC------------
---
>MY5266_Hencina_CerroBolla
GAAAACACTTTTGCAGAAAACGCGCGCAGAGCAACAGCTGTATCTATCCCGACGCTTGGA
CACAAGAACAGTTAGGG--GGGGGTACACTGCCGATAGAACTAATTAGTGGATAATGGAG
ATTTGCATTCTCTCACCGTCCCCCCCCTCCC-----CCCCCTCGCACACTCACAACTCCC
TAGCACTCTGTAATTACAAACCTTCCAGGATCAGGAGTAATTAACAAGGGAATTAGAGAG
AGGTAGCAAACAACAGTATCCAAGATATGTGTGTCTCTGCAAGCGATGGTTTTGGTTGTC
TTTGAACTGCCGCTTCAGTTCTCCTATTTCTTTGCTTTCGTTCCCC--CCTACATATACC
CCC
>MY5267_Hencina_CerroBolla
GAAAACACTTTTGCAGAAAACGCGCGCAGAGCAACAGCTGTATCTATCCCGACGCTTGGA
CACAAGAACAGTTAGGG--GGGGGTACACTGCCGATAGAACTAATTAGTGGATAATGGAG
ATTTGCATTCTCTCACCGTCCCCCCCCATCCC----CCCCCTCGCACACTCACAACTCCC
TAGCACTCTGTAATTACAAACCTTCCAGGATCAGGAGTAATTAACAAGGGAATTAGAGAG
AGGTAGCAAACAACAGTATCCAAGATATGTGTGTCTCTGCAAGCGATGGTTTTGGTTGTC
TTTGAACTGCCGCTTCAGTTCTCCTATT--------------------------------
---
>MY5269_Hexurella_GuadalupeValley
GAAAACACTTTTGCAGAAAACGCGCGCAGAGCAACAGCTGTATCTATCCCGACGCTTGGA
CACAAGAACAGTTAGGG--GGGGGTACACTGCCGATAGAACTAATTAGTGGATAATGGAG
ATTTGCATTCTCTCACCGTCCCCCCCCATCC-----CCCCCCCGCACACTCACAACTCCC
TAGCACTCTGTAATTACAAACCTTCCAGGATCAGGAGTAATTAACAAGGGAATTAGAGAG
AGGTAGCAAACAACAGTATCCAAGATATGTGTGTCTCTGCAAGCGATGGTTTTGGTTGTC
TTTGAACTGCCGCTTCAGTTCTCCTATTTCTTTGCTTTCGTTCCCC--CCTGCATATACC
CCC
>MY5271_Hexurella_GuadalupeValley
GAAAACACTTTTGCAGAAAACGCGCGCAGAGCAACAGCTGTATCTATCCCGACGCTTGGA
CACAAGAACAGTTAGGG--GGGGGTACACTGCCGATAGAACTAATTAGTGGATAATGGAG
ATTTGCATTCTCTCACCGTCCCCCCCCATCC-----CCCCCCCGCACACTCACAACTCCC
TAGCACTCTGTAATTACAAACCTTCCAGGATCAGGAGTAATTAACAAGGGAATTAGAGAG
AGGTAGCAAACAACAGTATCCAAGATATGTGTGTCTCTGCAAGCGATGGTTTTGGTTGTC
TTTGAACTGCCGCTTCAGTTCTCCTATTTCTTTGCTTTCGTTCCCC--CCTGCATATACC
CCC
>MY5276_Hexurella_SanPedro_Martir
GAAAACACTTTTGCAGAAAACGCGCGCAGAGCAACAGCTGTATCTATCCCGACGCTTGGA
CACAAGAACAGTTAGGG--GGGGGTACACTGCCGATAGAACTAATTAGTGGATAATGGAG
ATTTGCATTCTCTCACCGTCCCCCCCCATCCC------CCCCCGCACACTCACAACTCCC
TAGCACTCTGTAATTACAAACCTTCCAGGATCAGGAGTAATTAACAAGGGAATTAGAGAG
AGGTAGCAAACAACAGTATCCAAGATATGTGTGTCTCTGCAAGCGATGGTTTTGGTTGTC
TTTGAACTGCCGCTTCAGTTCTCCTATTTCTTTGCTTTCGTTCCCC--CCTACATATACC
CCC
>MY5277_Hexurella_SanPedro_Martir
GAAA---------------------------------CTGTATCTATCCCGACGCTTGGA
CACAAGAACAGTTAGGGGTGGGGGTACACTGCCGATAGAACTAATTAGTGGATAATGGAG
ATTTGCATTCTCTCACCGTCCCCCCCCATCCC------CCCCCGCACACTCACAACTCCC
TAGCACTCTGTAATTACAAACCTTCCAGGATCAGGAGTAATTAACAAGGGAATTAGAGAG
AGGTAGCAAACAACAGTATCCAAGATATGTGTGTCTCTGCAAGCGATGGTTTTGGTTGTC
TTTGAACTGCCGCTTCAGTTCTCCTATTTCTTTGCTTTCGTTCCCC--CCTACATATACC
CCC
>MY5280_Hexurella_ArroyoSalado
------------------------------------------------------------
----------------------------------------CTAATTAGTGGATAATGGAG
ATTTGCATTCTCTCACCGTCCCC--------------CCCCCCGCACACTCACAACTCCC
TAGCCCTCTGTAATTACAAACCTTCCAGGATCAGGAGTAATTAACAAGGGAATTAGAGAG
AGGTAGCAAACAACAGTATCCAAGATATGTGTGTCTCTGCAAGCGATGGTTTTGGTTGTC
TTTGAACTGCCGCTTCAGTTCTCCTATTTCTTTGCTTTC---------------------
---
>MY5282_Hexurella_ArroyoSalado
GAAAACACTTTTGCAGAAAACGCGCGCAGAGCAACAGCTGTACCTATCCCGACGCCTGGA
CACAAGAACAGTTAGGGGTGGGGGTACACTGCCGATAGAACTAATTAGTGGATAATGGAG
ATTTGCATTCTCTCACCGTCCCCCCCCGTCCC------CCCCCGCACACTCACAACTCCC
TAGCACTCTGTAATTACAAACCTTCCAGGATCAGGAGTAATTAACAAGGGAATTAGAGAG
AGGTAGCAAACAACAGTATCCAAGATATGTGTGTCTCTGCAAGCGATGGTTTTGGTTGTC
TTTGAACTGCCGCTTCAGTTCTCCTATTTCTTTGCTTTCATTCCCC--CCTACATATACC
CCC
>MY5286_Hrupicola_SweetwaterSpr_OrdMtn
GAAAACACTTTTGCAGAAAACGCGC-----------------------------------
------------------------------GCCGATAGAACTAATTA--GGATAATGGAG
ATTTGCATTCTCTCACCGTCCCCCCCCATCC-----CCCCCCCGCACACTCACAACTCCC
TAGCACTCTGTAATTACAAACCTTCCAGGATCAGGAGTAATTAACAAGGGAATTAGAGAG
AGGTAGCAAACAACAGTATCCAAGATATGTGTGTCTCTGCAAGCGATGGTTTTGGTTGTC
TTTGAACTGCCGCTTCAGTTCTCCTATTTCTTTGCTTTCGTTCCCCCC---ACATATACC
CCC
>MY5288_Hrupicola_Deadman_Hills
GAAAACACTTTTGCAGAAAACGCGCGCAGAGCAACAGCTGTATCTATCCCGACGCTTGGA
CACAAGAACAGTTAGGGGTGGGGGTACACTGCCGATAGAACTAATTAGTGGATAATGGAG
ATTTGCATTCTCTCACCGTCCCCCCCCAT--------CCCCCCGCACACTCACAACTCCC
TAGCACTCTGTAATTACAAACCTTCCAGGATCAGGAGTAATTAACAAGGGAATTAGAGAG
AGGTAGCAAACAACAGTATCCAAGATATGTGTGTCTCTGCAAGCGATGGTTTTGGTTGTC
TTTGAACTGCCGCTTCAGTTCTCCTATTTCTTTGCTTTCGTTCCCC--CCTACATATACC
CCC
>MY5289_Hrupicola_Deadman_Hills
GAAAACACTTTTGCAGAAAACGCGCGCAGAGCAACAGCTGTATCTATCCCGACGCTTGGA
CACAAGAACAGTTAGGGGTGGGGGTACACTGCCGATAGAACTAATTAGTGGATAATGGAG
ATTTGCATTCTCTCACCGTTCCCCCCCAT-------CCCCCCCGCACACTCACAACTCCC
TAGCACTCTGTAATTACAAACCTTCCAGGATCAGGAGTAATTAACAAGGGAATTAGAGAG
AGGTAGCAAACAACAGTATCCAAGATATGTGTGTCTCTGCAAGCGATGGTTTTGGTTGTC
TTTGAACTGCCGCTTCAGTTCTCCTATTTCTTTGCTTTCGTTCCCC--------------
---
>MY5309_Hapachea_JohnnyLyon_Hills
---------------CAAAACGCGCACAGAGCAACAGCTGTATCTATCCCGACGCTTGGA
CACAAGAACAGTTAGGGGGGGGGGTACACTGCCGATAGAACTAATTAGTGGATAATGGAG
ATTTGCATTCTCTCACCGTCCCCCCCCCTCCCACATCTCCCCCACACACTCACAACTCCC
TAGCACTCTGTAATTACAAACCTTCCAGGATCAGGAGTAATTAACAAGGGAATTAGAGAG
AGGTAGCAAACAACAGTATCCAAGATATGTGTGTCTCTGCAAGCGATGGTTTTGGTTGTC
TTTGAACTGCCGCTTCAGTTCTCCTATTTCTTTGCTTTCGTCCCCCCCCCTACACATA--
---
>MY5310_Hexurella_AntelopeCyn_CerbatMtns
------------------AACGCGCGCAGAGCAACAGCTGTATCTATCCCGACGCTTGGA
CACAA-AACAGTTAGGCGGGGGGGTACACTGCCGATAGAACTAATTAGTGGATAATGGAG
ATTTGCATTCTCTCACCAT------CCCCCCCACGTCTCCCCCACACACTCACAACTCCC
TAGCACTCTGTAATTACAAACCTTCCAGGATCAGGAGTAATTAACAAGGGAATTAGAGAG
AGGTAGCAAACAACAGTATCCAAGATATGTGTGTCTCTGCAAGCGATGGTTTTGGTTGTC
TTTGAACTGCCGCTTCAGTTCTCCTATTTCTTTGCTTCCGACCCCCCCCCTACACATACC
CCC
>MY5311_Hexurella_AntelopeCyn_CerbatMtns
GAAAA-ACTTTTGCAGAAAACGCGCGCAGAGCAACAGCTGTATCTATCCCGACGCTTGGA
CACAAGAACAGTTAGGCGGGGGGGTACACAGCCGATAGAACTAATTAGTGGATAATGGAG
ATTTGCATTCTCTCACCATCCC------CCCCACGTCTCCCCCACACACTCACAACTCCC
TAGCACTCTGTAATTACAAACCTTCCAGGATCAGGAGTAATTAACAAGGGAATTAGAGAG
AGGTAGCAAACAACAGTATCCAAGATATGTGTGTCTCTGCAAGCGATGGTTTTGGTTGTC
TTTGAACT-CCGCTTCAGTTCTCCTATTTCTTT---------------------------
---
>MY5312_Hexurella_FoxCyn_MusicMtns
------------------------------------------------------------
---AAGAACAGTTAGGCGGGGGGGTACACTGCCGATAGAACTAATTAGTGGATAATGGAG
ATTTGCATTCTCTCACCAT---CCCCCCCCCCACGTCTCCCCCACACACTCACAACTCCC
TAGCACTCTGTAATTACAAACCTTCCAGGATCAGGAGTAATTAACAAGGGAATTAGAGAG
AGGTAGCAAACAACAGTATCCAAGATATGTGTGTCTCTGCAAGCGATGGTTTTGGTTGTC
TTTGAACTGCCGCTTCAGTTCTCCTATTTCTTTGCGTCCGTCCCCCCCCCTACACATATC
CCC
>MY5313_Hexurella_FoxCyn_MusicMtns
GAAAACACTTTTGCAGAAAACGCGCGCAGAGCAACAGCTGTATCTATCCCGACGCTTGGA
CACAAGAACAGTTAGGCGGGGGGGTACACTGCCGATAGAACTAATTAGTGGATAATGGAG
ATTTGCATTCTCTCACCAT---CCCCCCCCCCACGTCTCCCCCACACACTCACAACTCCC
TAGCACTCTGTAATTACAAACCTTCCAGGATCAGGAGTAATTAACAAGGGAATTAGAGAG
AGGTAGCAAACAACAGTATCCAAGATATGTGTGTCTCTGCAAGCGATGGTTTTGGTTGTC
TTTGAACTGCCGCTTCAGTTCTCCTATTTCTTTGCGTCCGTCCCCCCCCCTACACATATC
CCC
>MY5314_Hexurella_Grasshopper_BrushyMtn
----------------------------------------------------------GA
CACAAGAACAGTTAGGGGGGGGGGTACACTGCCGATAGAACTAATTAGTGGATAATGGAG
ATTTGCATTCTCTCACCGTGCCCCCCCCTCCCACATCTCCCCCACACACTCACAACTCCC
TAGCACTCTGTAATTACAAACCTTCCAGGATCAGGAGTAATTAACAAGGGAATTAGAGAG
AGGTAGCAAACAACAGTATCCAAGATATGTGTGTCTCTGCAAGCGATGGTTTTGGTTGTC
TTTGAACTGCCGCTTCAGTTCTCCTATTTCTTTGCTTCCGTCCCCTCCCCTACACATACC
CCC
>MY5315_Hexurella_WagonerRd_BradshawMtns
GAAAACACTTTTGCAGAAAACGCGCGCAGAGCAACAGCTGTATCTATCCCGACGCTTGGA
CACAA-AACAGTTAG--GGGGGGGTACACTGCCGATAGAACTAATTAGTGGATAATGGAG
ATTTGCATTCTCTCACCGTTCCCACCCCTCCTACGCCTCCCCCACACACTCACAACTCCC
TAGCACTCTGTAATTACAAACCTTCCAGGATCAGGAGTAATTAACAAGGGAATTAGAGAG
AGGTAGCAAACAACAGTATCCAAGATATGTGTGTCTCTGCAAGCGATGGTTTTGGTTGTC
TTTGAACTGCCGCTTCAGTTCTCCTATTTCT-----------------------------
---
>MY5316_Hexurella_WagonerRd_BradshawMtns
------------------------------------------------------------
-----------------------------------------------------------G
ATTTGCATTCTCTCACCGTTCCCCCCCCTCCTAC-CCTCCCCCACACACTCACAACTCCC
TAGCACTCTGTAATTACAAACCTTCCAGGATCAGGAGTAATTAACAAGGGAATTAGAGAG
AGGTAGCAAACAACAGTATCCAAGATATGTGTGTCTCTGCAAGCGATGGTTTTGGTTGTC
TTTGAACTGCCGCTTCAGTTCTCCTATTTCTTTGCTTCCGTCCCCCC-CCTACACATACC
CCC
