# Supplementary material for: ﻿Species delimitation, biogeography, and natural history of dwarf funnel web spiders (Mygalomorphae, Hexurellidae, Hexurella) from the United States / Mexico borderlands
Source: Zookeys. 2023 Jun 14;1167:109–57. doi: 10.3897/zookeys.1167.103463 (PMC10285686; doi:10.3897/zookeys.1167.103463)
Supplement: Supplementary material 3 — Input matrices, analysis log files, and output tree files for nuclear and mitochondrial analyses [file zookeys-1167-109_article-103463__-s003.zip › uce-200118.fasta]

>MY0059_Hapachea_SantaRitaMtns_MaderaCyn
CCTCCTCCTCCTCCTCCTCCGATGAAGAAAAGAATGTCTTCTACACCCCTCGAAAATTCA
CGAGAAAGCCCTCCTCTTCAAAAAAGTTTTTTGCAGAGTTTAGTGCCACGTAAAGATCTG
GGCTCTGTTGTTGTTACCCTGCGAAAAGAGGGAGCAGAGCTGCCATTTTTCTAACGATCC
CTGTGACGACACGAAAGTTTGAAACCA--AGAAGAAGAAGAAGGGATCGGGATGTTGGTG
GGGGGGGATGGAACCTTCCGAGCCTCCCCTTCATCCGCCATGCTGTCTATGGCCACGTGA
CGTCATCGCCGATCCGAAGGCGTGGACACTGGATATCTGTCCAATAGGAGCCGAAGACCA
CGGCTCTGGTCATAAATCACTGCAGTGACAGATATTTGACAGCCGATGATGGATGTCCGT
GCATAGTAAATGGCGCATTGATTTCTAGGCCAGCCTTCCCCCCCCCTCCCTCCCGGTTTT
CTGTTGGTGGGTTTTCTGTGCCGGGTAGGCCTTTATGCAGCCGTCAGGGCCTCGGATAAT
GGATGACTTTCCGAAACCCTGGGGGTCAGTGGCGATGTACTTCTTACAGAGCCTTGCTCT
TTTGCCGCCTGCGTGAGACAGTCTTCTTAACGAGAATATAAGAAGACCAGCTTTCGGTCG
CTAATATCTTTGTCGTACGGGGCGTTCGGGATGCTACTCCTGGGGGTGGCTGTGCTAGAC
ACGGACTGGAGAGGAAAAGGGAGGGGACACAATATCGCTCGGGGGGATTGTCCCCAGTGA
CCTATCAGTCTTTTCTGTTTCTTGCTGGATGCTACAAATCCTCGCCTCCTCTTGCAAACT
TCTCTGTACGATTCTCTCGC
>MY0139_Hexurella_SanDiego_Guatay
------------------------------------------------------------
------------------------------------------------------------
-------------------------------------------CATTTTTCTAACGATCC
CTGTGACGACACGAAAGTTTGAAACCAA-----GAAGAAGAAGGGATCGGGATGTTGGAG
-----GGATGGAATTGTTCGAGCCTCCCCTTCATCCGCCATGCTGTCTATGGCCACGTGA
CGTCATCGCCGATCCGAAGGCGTGGACACTGGATATCTGTCCAATAGGAGCCGAAGACCA
CGGCTCTGGTCATAAATCACTGCAGTGACAGATATTTGACAGCCGATGATGGATGTCCGT
GCATAGTAAATGGCGCATTGATTTCTAGGCCAGCCT---CCCTCCCCCCCTCCCGGTTTT
CTGTTGGTGGGTTTTCTGTGCCGGGTAGGCCTTTATGCAGCCGTCAGGGCCTCGGATAAT
GGATGACTTTCCGAAACCCTGGGGGTCAGTGGCGATGTACTTCTTACAGAGCCTTGCTCT
TTTGCCGCCTGCGTGAGACAGTCTTCTTAACGAGAATATAAGAAGACCAGCTTTCGGTCG
CTAATATCTTTGTCGTACGGGGCGTTCGGGATGCTACTCCTGGGGGTGGCTGTGCTAGAC
ACGGACTGAAGAGGAAAAGGGAGGGGACACAATATCGCTCGGGGGAATTGTCCCCAGTGA
CCTATCAGTCTTTTCTGTTTCTTGCTGGATGCTACAAATCCTCGCCTCCTCTTGCAAACT
TCTCTGTACGATTCTCCCCC
>MY5053_Hexurella_ChiricahuaMtns_PriceCyn
CCTCCTCCTCCTCCTCCTCCGATGAAGAAAAGAATGTCTTCTACACCCCTCGAAAATTCA
CGAGAAAGCCCTCCTCTTCAAAAAAGTTTTTTGCAGAGTTTAGTGCCACGTAAAGATCTG
GGCTCTGTTGTTGTTACCCTGCGAAAAGAGGGAGCAGAGCTGCCATTTTTCTAACGATCC
CTGTGACGACACGAAAGTTTGAAACC-----AAGAAGAAGAAGGGATCGGGATGTTGGTG
GGGGGGGATGGAATCTTCCGAGCCTCCCCTTCATCCGCCATGCTGTCTATGGCCACGTGA
CGTCATCGCCGATCCGAAGGCGTGGACACTGGATATCTGTCCAATAGGAGCCGAAGACCA
CGGCTCTGGTCATAAATCACTGCAGTGACAGATATTTGACAGCCGATGATGGATGTCCGT
GCATAGTAAATGGCGCATTGATTTCTAGGCCAGCCT--TACCCCCCCCCCTCCCGGTTTT
CTGTTGGTGGGTTTTCTGTGCCGGGTAGGCCTTTATGCAGCCGTCAGGGCCTCGGATAAT
GGATGACTTTCCGAAACCCTGGGGGTCAGTGGCGATGTACTTCTTACAGAGCCTTGCTCT
TTTGCCGCCTGCGTGAGACAGTCTTCTTAACGAGAATATAAGAAGACCAGCTTTCGGTCG
CTAATATCTTTGTCGTACGGGGCGTTCGGGATGCTACTCCTGGGGGTGGCTGTGCTAGAC
ACGGACTGGAGAGGAAAAGGGAGGGGACACAATATCGCTCGGGGGAATTGTCCCCAGTGA
CCTATCAGTCTTTTCTGTTTCTTGCTGGATGCTACAAATCCTCGCCTCCTCTTCCAAACT
TCTCCGTACGATTCTCTCGC
>MY5057_Hexurella_ChiricahuaMtns_PriceCyn
------------------------------------------------------------
------------------------------------------------------------
--------------------------AGAGGGAGCAGAGCTGCCATTTTTCTAACGATCC
CTGTGACGACACGAAAGTTTGAAACCA--AGAAGAAGAAGAAGGGATCGGGATGTTGGTG
GGGGGGGATGGAATCTTCCGAGCCTCCCCTTCATCCGCCATGCTGTCTATGGCCACGTGA
CGTCATCGCCGATCCGAAGGCGTGGACACTGGATATCTGTCCAATAGGAGCCGAAGACCA
CGGCTCTGGTCATAAATCACTGCAGTGACAGATATTTGACAGCCGATGATGGATGTCCGT
GCATAGTAAATGGCGCATTGATTTCTAGGCCAGCCTTACCCCCCCCCCCCTCCCGGTTTT
CTGTTGGTGGGTTTTCTGTGCCGGGTAGGCCTTTATGCAGCCGTCAGGGCCTCGGATAAT
GGATGACTTTCCGAAACCCTGGGGGTCAGTGGCGATGTACTTCTTACAGAGCCTTGCTCT
TTTGC-------------------------------------------------------
------------------------------------------------------------
------------------------------------------------------------
------------------------------------------------------------
--------------------
>MY5064_Hexurella_MuleMtns_Escabrosa
CCTCCTCCTCCTCCTCCTCCGATGAAGAAAAGAATGTCTTCTACACCCCTCGAAAATTCA
CGAGAAAGCCCTCCTCTTCAAAAAAGTTTTTTGCAGAGTTTAGTGCCACGTAAAGATCTG
GGCTCTGTTGTTGTTACCCTGCGAAAAGAGGGAGCAGAGCTGCCATTTTTCTAACGATCC
CTGTGACGACACGAAAGTTTGAAACCAAAAGAAGAAGAAGAAGGGATCGGGATGTTGGTG
GGGGGGGATGGAACCTTCCGAGCCTCCCCTTCATCCGCCATGCTGTCTATGGCCACGTGA
CGTCATCGCCGATCCGAAGGCGTGGACACTGGATATCTGTCCAATAGGAGCCGAAGACCA
CGGCTCTGGTCATAAATCACTGCAGTGACAGATATTTGACAGCCGATGATGGATGTCCGT
GCATAGTAAATGGCGCATTGATTTCTAGGCCAGCCTCCCCCCCCCCTCCCTCCCGGTTTT
CTGTTGGTGGGTTTTCTGTGCCGGGTAGGCCTTTATGCAGCCGTCAGGGCCTCGGATAAT
GGATGACTTTCCGAAACCCTGGGGGTCAGTGGCGATGTACTTCTTACAGAGCCTTGCTCT
TTTGCCGCCTGCGTGAGACAGTCTTCTTAACGAGAATATAAGAAGACCAGCTTTCGGTCG
CTAATATCTTTGTCGTACGGGGCGTTCGGGATGCTACTCCTGGGGGTGGCTGTGCTAGAC
ACGGACTGGAGAGGAAAAGGGAGGGGACACAATATCGCTCGGGGGAATTGTCCCCAGTGA
CCTATCAGTCTTTTCTGTTTCTTGCTGGATGCTACAAATCCTCGCCTCCTCTTGCGAACT
TCTCCGTACGATTCTCTCGC
>MY5066_Hexurella_MuleMtns_Escabrosa
CCTCCTCCTCCTCCTCCTCCGATGAAGAAAAGAATGTCTTCTACACCCCTCGAAAATTCA
CGAGAAAGCCCTCCTCTTCAAAAAAGTTTTTTGCAGAGTTTAGTGCCACGTAAAGATCTG
GGCTCTGTTGTTGTTACCCTGCGAAAAGAGGGAGCAGAGCTGCCATTTTTCTAACGATCC
CTGTGACGACACGAAAGTTTGAAACCAAAAGAAGAAGAAGAAGGGATCGGGATGTTGGTG
AGGGGGGATGGAACCTTCCGAGCCTCCCCTTCATCCGCCATGCTGTCTATGGCCACGTGA
CGTCATCGCCGATCCGAAGGCGTGGACACTGGATATCTGTCCAATAGGAGCCGAAGACCA
CGGCTCTGGTCATAAATCACTGCAGTGACAGATATTTGACAGCCGATGATGGATGTCCGT
GCATAGTAAATGGCGCATTGATTTCTAGGCCAGCCTCCCCCCCCCCTCCCTCCCGGTTTT
CTGTTGGTGGGTTTTCTGTGCCGGGTAGGCCTTTATGCAGCCGTCAGGGCCTCGGATAAT
GGATGACTTTCCGAAACCCTGGGGGTCAGTGGCGATGTACTTCTTACAGAGCCTTGCTCT
TTTGCCGCCTGCGTGAGACAGTCTTCTTAACGAGAATATAAGAAGACCAGCTTTCGGTCG
CTAATATCTTTGTCGTACGGGGCGTTCGGGATGCTACTCCTGGGGGTGGCTGTGCTAGAC
ACGGACTGGAGAGGAAAAGGGAGGGGACACAATATCGCTCGGGGGAATTGTCCCCAGTGA
CCTATCAGTCTT------------------------------------------------
--------------------
>MY5071_Hexurella_SantaRitaMtns_AlisoSprings
------------------------------------------------------------
------------------------------------------------------------
------------------------------------------------------------
---------------AGTTTGAAACCA--AGAAGAAGAAGAAGGGATCGGGATGTTGGTG
GGGGGGGATGGAACCTTCCGAGCCTCCCCTTCATCCGCCATGCTGTCTATGGCCACGTGA
CGTCATCGCCGATCCGAAGGCGTGGACACTGGATATCTGTCCAATAGGAGCCGAAGACCA
CGGCTCTGGTCATAAATCACTGCAGTGACAGATATTTGACAGCCGATGATGGATGTCCGT
GCATAGTAAATGGCGCATTGATTTCTAGGCCAGCCTCCCCCCCACCTCCCTCCCGGTTTT
CTGTTGGTGGGTTTTCTGTGCCGGGTAGGCCTTTATGCAGCCGTCAGGGCCTCGGATAAT
GGATGACTTTCCGAAACCCTGGGGGTCAGTGGCGATGTACTTCTTACAGAGCCTTGCTCT
TTTGCCGCCTGCGTGAGACAGTCTTCTTAACGAGAATATAAGAAGACCAGCTTTCGGTCG
CTAATATCTTTGTCGTACGGGGCGTTCGGGATGCTACTCCTGGGGGTGGCTGTGCTAGAC
ACGGACTGGAGAGGAAAAGGGAGGGGACACAATATCGCTCGGGGGGATTGTCCCCAGTGA
CCTATCAGTCTTTTCTGTTTCTTGCTGGATGCTACAAATCCTCGCCTCCTCTTGCAAACT
TCTCTGTACGATTCCCTCTC
>MY5075_Hexurella_ChiricahuaMtns_CaveCrkCyn
CCTCCTCCTCCTCCTCCTCCGATGAAGAAAAGAATGTCTTCTACACCCCTCGAAAATTCA
CGAGAAAGCCCTCCTCTTCAAAAAAGTTTTTTGCAGAGTTTAGTGCCACGTAAAGATCTG
GGCTCTGTTGTTGTTACCCTGCGAAAAGAGGGAGCAGAGCTGCCATTTTTCTAACGATCC
CTGTGACGACACGAAAGTTTGAAACCAAAAGAAGAAGAAGAAGGGATCGGGATGTTGGTG
GGGGGGGGTGGAACCTTCCGAGCCTCCCCTTCATCCGCCATGCTGTCTATGGCCACGTGA
CGTCATCGCCGATCCGAAGGCGTGGACACTGGATATCTGTCCAATAGGAGCCGAAGACCA
CGGCTCTGGTCATAAATCACTGCAGTGACAGATATTTGACAGCCGATGATGGATGTCCGT
GCATAGTAAATGGCGCATTGATTTCTAGGCCAGCCT---CCCCCCCCCCCTCCCGGTTTT
CTGTTGGTGGGTTTTCTGTGCCGGGTAGGCCTTTATGCAGCCGTCAGGGCCTCGGATAAT
GGATGACTTTCCGAAACCCTGGGGGTCAGTGGCGATGTACTTCTTACAGAGCCTTGCTCT
TTTGCCGCCTGCGTGAGACAGTCTTCTTAACGAGAATATAAGAAGACCAGCTTTCGGTCG
CTAATATCTTTGTCGTACGGGGCGTTCGGGATGCTACTCCTGGGGGTGGCTGTGCTAGAC
ACGGACTGGAGAGGAAAAGGGAGGGGACACAATATCGCTCGGGGGAATTGTCCCCAGTGA
CCTATCAGTCTTTTCTGTTTCTTGCTGGATGCTACAAATCCTCGCCTCCTCTAGCAAACT
TCTCTGTACGATTCTCTCGC
>MY5126_Hexurella_SantaCatalinaMtns_NuggetCyn
CCTCCTCCTCCTC-----CCGATGAAGAAAAGAATGTCTTCTACACCCCTCGAAAATTCA
CGAGAAAGCCCTCCTCTTCAAAAAAGTTTTTTGCAGAGTTTAGTGCCACGTAAAGATCTG
GGCACTGTTGTTGTTACCCTGCGAAAAGAGGGAGCAGAGCTGCCATTTTTCTAACGATCC
CTGTGACGACACGAAAGTTTGAAACCA--AGAAGAAGAAGAAGGGATCGGGATGTTGGTG
GGGGGGGATGGAACCTTCCGAGCCTCCCCTTCATCCGCCATGCTGTCTATGGCCACGTGA
CGTCATCGCCGATCCGAAGGCGTGGACACTGGATATCTGTCCAATAGGAGCCGAAGACCA
CGGCTCTGGTCATAAATCACTGCAGTGACAGATATTTGACAGCCGATGATGGATGTCCGT
GCATAGTAAATGGCGCATTGATTTCTAGGCCAGCCTCCCCCTCCCCTCTCTCCCGGTTTT
CTGTTGGTGGGTTTTCTGTGCCGGGTAGGCCTTTATGCAGCCGTCAGGGCCTCGGATAAT
GGATGACTTTCCGAAACCCTGGGGGTCAGTGGCGATGTACTTCTTACAGAGCCTTGCTCT
TTTGCCGCCTGCGTGAGACAGTCTTCTTAACGAGAATATAAGAAGACCAGCTTTCGGTCG
CTAATATCTTTGTCGTACGGGGCGTTCGGGATGCTACTCCTGGGGGTGGCTGTGCTAGAC
ACGGACTGGAGAGGAAAAGGGAGGGGACACAATATCGCTCGGGGGAATTGTCCCCAGTGA
CCTATCAGTCTTTTCTGTTTCTTGCTGGATGCTACAAATCCTCGCCTCCTCTTGCAAACT
TCTCTGTACGATTCTCTTGC
>MY5127_Hexurella_WhetstoneMtns_FrenchJoeCyn
CCTCCTCCTCCACCTGTT----------------TATCAGCTGCACCACC---ACCCCCA
CCACCACCTCCTCCTCCAC-----------------------------------------
--CT----------------------------------GCTGCCATTTTTCTAACGATCC
CTGTGACGACACGAAAGTTTGAAACCA--AGAAGAAGAAGAAGGGATCGGGATGTTGGTG
GTGGGGGATGGAACCTTCCGAGCCTCCCCTTCATCCGCCATGCTGTCTATGGCCACGTGA
CGTCATCGCCGATCCGAAGGCGTGGACACTGGATATCTGTCCAATAGGAGCCGAAGACCA
CGGCTCTGGTCATAAATCACTGCAGTGACAGATATTTGACAGCCGATGATGGATGTCCGT
GCATAGTAAATGGCGCATTGATTTCTAGGCCAGCCTCCCCCCCCCCTCCCTCCCGGTTTT
CTGTTGGTGGGTTTTCTGTGCCGGGTAGGCCTTTATGCAGCCGTCAGGGCCTCGGATAAT
GGATGACTTTCCGAAACCCTGGGGGTCAGTGGCGATGTACTTCTTACAGAGCCTTGCTCT
TTTGCCGCCTGCGTGAGACAGTCTTCTTAACGAGAATATAAGAAGACCAGCTTTCGGTCG
C-----------------------------------------------------------
------------------------------------------------------------
------------------------------------------------------------
--------------------
>MY5128_Hexurella_WhetstoneMtns_FrenchJoeCyn
------------------------------------------------------------
------------------------------------------------------------
------------------------------------------------------------
------------------------------------------------------------
-----------------CCGAGCCTCCCCTTCATCCGCCATGCTGTCTATGGCCACGTGA
CGTCATCGCC-ATCCGAAGGCGTGGACATGGTA---CTGTCCAATAGGAGC--GAGACCA
CGGCTCTGGTCATAAATCACTGCAGTGACAGATATTTGACAGCCGATGATGGATGTCCGT
GCATAGTAAATGGCGCATTGATTTCTAGGCCAGCCTCCCCCCCCCCCCCCCCCC------
------------------------------------------------------------
------------------------------------------------------------
------------------------------------------------------------
------------------------------------------------------------
------------------------------------------------------------
----------------------------------------------------------CC
CCCCCCCCCCCCCCCCCCCC
>MY5131_Hexurella_PedregosaMtns_PruneCyn
CCACCTCCTCCTCCTCCTCCGATGAAGAAAAGAATGTCTTCTACACCCCTCGAAAATTCA
CGAGAAAGCCCTCCTCTTCAAAAAAGTTTTTTGCAGAGTTTAGTGCCACGTAAAGATCTG
GGCTCTGTTGTTGTTACCCTGCGAAAAGAGGGAGCAGAGCTGCCATTTTTCTAACGATCC
CTGTGACGACACGAAAGTTTGAAACCA--AGAAGAAGAAGAAGGGATCGGGATGTTGGTG
GGGGGGGGTGGAATCTTCCGAGCCTCCCCTTCATCCGCCATGCTGTCTATGGCCACGTGA
CGTCATCGCCGATCCGAAGGCGTGGACACTGGATATCTGTCCAATAGGAGCCGAAGACCA
CGGCTCTGGTCATAAATCACTGCAGTGACAGATATTTGACAGCCGATGATGGATGTCCGT
GCATAGTAAATGGCGCATTGATTTCTAGGCCAGCCT-----CCCCCCCCCTCCCGGTTTT
CTGTTGGTGGGTTTTCTGTGCCGGGTAGGCCTTTATGCAGCCGTCAGGGCCTCGGATAAT
GGATGACTTTCCGAAACCCTGGGGGTCAGTGGCGATGTACTTCTTACAGAGCCTTGCTCT
TTTGCCGCCTGCGTGAGACAGTCTTCTTAACGAGAATATAAGAAGACCAGCTTTCGGTCG
CTAATATCTTTGTCGTACGGGGCGTTCGGGATGCTACTCCTGGGGGTGGCTGTGCTAGAC
ACGGACTGGAGAGGAAAAGGGAGGGGACACAATATCGCTCGGGGGAATTGTCCCCAGTGA
CCTATCAGTCTTTTCTGTTTCTTGCTGGATGCTACAAATCCTCGCCTCCTCTTGCAAACT
TCTCCGTACGATTCTCTCGC
>MY5132_Hexurella_PedregosaMtns_PruneCyn
CCTCCTCCTCCTCCTCCTCCGATGAAGAAAAGAATGTCTTCTACACCCCTCGAAAATTCA
CGAGAAAGCCCTCCTCTTCAAAAAAGTTTTTTGCAGAGTTTAGTGCCACGTAAAGATCTG
GGCTCTGTTGTTGTTACCCTGCGAAAAGAGGGAGCAGAGCTGCCATTTTTCTAACGATCC
CTGTGACGACACGAAAGTTTGAAACCA--AGAAGAAGAAGAAGGGATCGGGATGTTGGTG
TGGGGGGGTGGAATCTTCCGAGCCTCCCCTTCATCCGCCATGCTGTCTATGGCCACGTGA
CGTCATCGCCGATCCGAAGGCGTGGACACTGGATATCTGTCCAATAGGAGCCGAAGACCA
CGGCTCTGGTCATAAATCACTGCAGTGACAGATATTTGACAGCCGATGATGGATGTCCGT
GCATAGTAAATGGCGCATTGATTTCTAGGCCAGCCT-----CCCCCCCCCTCCCGGTTTT
CTGTTGGTGGGTTTTCTGTGCCGGGTAGGCCTTTATGCAGCCGTCAGGGCCTCGGATAAT
GGATGACTTTCCGAAACCCTGGGGGTCAGTGGCGATGTACTTCTTACAGAGCCTTGCTCT
TTTGCCGCCTGCGTGAGACAGTCTTCTTAACGAGAATATAAGAAGACCAGCTTTCGGTCG
CTAATATCTTTGTCGTACGGGGCGTTCGGGATGCTACTCCTGGGGGTGGCTGTGCTAGAC
ACGGACTGGAGAGGAAAAGGGAGGGGACACAATATCGCTCGGGGGAATTGTCCCCAGTGA
CCTATCAGTCTTTTCTGTTTCTTGCTGGATGCTACAAATCCTCGCCTCCTCTTGCAAACT
TCTCCGTACGATTCTCTCGC
>MY5136_Hexurella_MiddlemarchCyn
------------------------------------------------------------
------------------------------------------------------------
----------------------------------------------TTTTCTAACGATCC
CTGTGACGACACGAAAGTTTGAAACCAAAAGAAGAAGAAGAAGGGATCGGGATGTTGGTG
GGGGGGGATGGAACCTTCCGAGCCTCCCCTTCATCCGCCATGCTGTCTATGGCCACGTGA
CGTCATCGCCGATCCGAAGGCGTGGACACTGGATATCTGTCCAATAGGAGCCGAAGACCA
CGGCTCTGGTCATAAATCACTGCAGTGACAGATATTTGACAGCCGATGATGGATGTCCGT
GCATAGTAAATGGCGCATTGATTTCTAGGCCAGCCTCCCCCC-----CCCTCCCGGTTTT
CTGTTGGTGGGTTTTCTGTGCCGGGTAGGCCTTTATGCAGCCGTCAGGGCCTCGGATAAT
GGATGACTTTCCGAAACCCTGGGGGTCAGTGGCGATGTACTTCTTACAGAGCCTTGCTCT
TTTGCCGCCTGCGTGAGACAGTCTTCTTAACGAGAATATAAGAAGACCAGCTTTCGGTCG
CTAATATCTTTGTCGTACGGGGCGTTCGGGATGCTACTCCTGGGGGTGACTGTGCTAGAC
ACGGACTGGAGAGGAAAAGGGAGGGGACACAATATCGCTCGGGGGAATTGTCCCCAGTGA
CCTATCAGTCTTTTCTGTTTCTTGCTGGATGCTACAAATCCTCGCCTCCTCTTGCAAACT
TCTCTGTACGATTCTCTCGC
>MY5147_Hexurella_DragoonMtns_NF_345A
CCTCCTCCTCCTCCTCCTCCGATGAAGAAAAGAATGTCTTCTACACCCCTCGAAAATTCA
CGAGAAAGCCCTCCTCTTCAAAAAAGTTTTTTGCAGAGTTTAGTGCCACGTAAAGATCTG
GGCTCTGTTGTTGTTACCCTGCGAAAAGAGGGAGCAGAGCTGCCATTTTTCTAACGATCC
CTGTGACGACACGAAAGTTTGAAACCA--AGAAGAAGAAGAAGGGATCGGGATGTTGGTG
GGGGGGAATGGAACCTTCCGAGCCTCCCCTTCATCCGCCATGCTGTCTATGGCCACGTGA
CGTCATCGCCGATCCGAAGGCGTGGACACTGGATATCTGTCCAATAGGAGCCGAAGACCA
CGGCTCTGGTCATAAATCACTGCAGTGACAGATATTTGACAGCCGATGATGGATGTCCGT
GCATAGTAAATGGCGCATTGATTTCTAGGCCAGCCT------CTCCCCCCCCCC------
------------------------------------------------------------
------------------------------------------------------------
------------------------------------------------------------
------------------------------------------------------------
------------------------------------------------------------
------------------------------------------------------------
--------------------
>MY5154_Hexurella_SantaRitaMtns_AdobeCyn
CCTCCTCCTCCTCCTCCTCCGATGAAGAAAAGAATGTCTTCTACACCCCTCGAAAATTCA
CGAGAAAGCCCTCCTCTTCAAAAAAGTTTTTTGCAGAGTTTAGTGCCACGTAAAGATCTG
GGCTCTGTTGTTGTTACCCTGCGAAAAGAGGGAGCAGAGCTGCCATTTTTCTAACGATCC
CTGTGACGACACGAAAGTTTGAAACCAAAAGAAGAAGAAGAAGGGATCGGGATGTTGGTA
GGAGGGGATGGAACCTTCCGAGCCTCCCCTTCATCCGCCATGCTGTCTATGGCCACGTGA
CGTCATCGCCGATCCGAAGGCGTGGACACTGGATATCTGTCCAATAGGAGCCGAAGACCA
CGGCTCTGGTCATAAATCACTGCAGTGACAGATATTTGACAGCCGATGATGGATGTCCGT
GCATAGTAAATGGCGCATTGATTTCTAGGCCAGCCTTCCCCCCCCCTCCCTCCCGGTTTT
CTGTTGGTGGGTTTTCTGTGCCGGGTAGGCCTTTATGCAGCCGTCAGGGCCTCGGATAAT
GGATGACTTTCCGAAACCCTGGGGGTCAGTGGCGATGTACTTCTTACAGAGCCTTGCTCT
TTTGCCGCCTGCGTGAGACAGTCTTCTTAACGAGAATATAAGAAGACCAGCTTTCGGTCG
CTAATATCTTTGTCGTACGGGGCGTTCGGGATGCTACTCCTGGGGGTGGCTGTGCTAGAC
ACGGACTGGAGAGGAAAAGGGAGGGGACACAATATCGCTCGGGGGAATTGTCCCCAGTGA
CCTATCAGTCTTTTCTGTTTCTTGCTGGATGCTACAAATCCTCGCCTCCTCTTGCAAACT
TCTCTGTACGATTCCCTCTC
>MY5157_Hexurella_SantaCatalinaMtns_Redington
CCTCCTCCTCCTCCTCCTCCGATGAAGAAAAGAATGTCTTCTACACCCCTCGAAAATTCA
CGAGAAAGCCCTCCTCTTCAAAAAAGTTTTTTGCAGAGTTTAGTGCCACGTAAAGATCTG
GGCTCTGTTGTTGTTACCCTGCGAAAAGAGGGAGCAGAGCTGCCATTTTTCTAACGATCC
CTGTGACGACACGAAAGTTTGAAACCA--AGAAGAAGAAGAAGGGATCGGGATGTTGGTG
GGGTGGGGTGGAACCTTCCGAGCCTCCCCTTCATCCGCCATGCTGTCTATGGCCACGTGA
CGTCATCGCCGATCCGAAGGCGTGGACACTGGATATCTGTCCAATAGGAGCCGAAGACCA
CGGCTCTGGTCATAAATCACTGCAGTGACAGATATTTGACAGCCGATGATGGATGTCCGT
GCATAGTAAATGGCGCATTGATTTCTAGGCCAGCCT-----TCCCCCCCCTCCCGGTTTT
CTGTTGGTGGGTTTTCTGTGCCGGGTAGGCCTTTATGCAGCCGTCAGGGCCTCGGATAAT
GGATGACTTTCCGAAACCCTGGGGGTCAGTGGCGATGTACTTCTTACAGAGCCTTGCTCT
TTTGCCGCCTGCGTGAGACAGTCTTCTTAACGAGAATATAAGAAGACCAGCTTTCGGTCG
CTAATATCTTTGTCGTACGGGGCGTTCGGGATGCTACTCCTGGGGGTGGCTGCGCTAGAC
ACGGACTGGAGAGGAAAAGGGAGGGGACACAATATCGCTCGGGGGAATTGTCCCCAGTGA
CCTATCAGTCTTTTCT-TTTCTTGCTGGATGCTACAAATCCTCGCCTCCTCTTGCAAACT
TCTCTGTACGATTCTCTTGC
>MY5164_Hrupicola_Temecula
C-----------------------------------------------------------
--------TCCTCCTCCTTAAAAAAGTTTTTTGCAGAGTTTAGTGCCACGTAAAGATCTG
GGCTCTGTTGTTGTTACCCTGCGAAAAGAGGGAGCAGAGCTGCCATTTTTCTAACGATCC
CTGTGACGACACGAAAGTTTGAAACCAAAAGAAGAAGAAGAAGGGATCGGGATGTTGGAG
-----GGATGGAACTGTTCGAGCCTCCCCTTCATCCGCCATGCTGTCTATGGCCACGTGA
CGTCATCGCCGATCCGAAGGCGTGGACACTGGATATCTGTCCAATAGGAGCCGAAGACCA
CGGCTCTGATCATAAATCACTGCAGTGACAGATATTTGACAGCCGATGATGGATGTCCGT
GCATAGTAAATGGCGCATTGATTTCTAGGCCAGCCTCCCCCCCCCCTCCCTCCCGGTTTT
CTGTTGGTGGGTTTTCTGTGCCGGGTAGGCCTTTATGCAGCCGTCAGGGCCTCGGATAAT
GGATGACTTTCCGAAACCCTGGGGGTCAGTGGCGATGTACTTCTTACAGAGCCTTGCTCT
TTTGCCGCCTGCGTGAGACAGTCTTCTTAACGAGAATATAAGAAGACCAGCTTTCGGTCG
CTAATATCTTTGTCGTACGGGGCGTTCGGGATGCTACTCCTGGGGGTGGCTGTGCTAGAC
ACGGACTGAAGAGGAAAAGGGAGGGGACACAATATCGCTCGGGGGAATTGTCCCCAGTGA
CCTATCAGTCTTTTCTGTTTCTTGCTGGATGCTACAAATCCTCGCCTCCTCTTGCAAACT
TCTCTGTACGATTCTCCCCC
>MY5165_Hrupicola_Temecula
CCTCCTCCTCCTT-----CCGAAGAAGAAAAGAATGTCTTCTACACCCCTCGAAAATTCA
CGAGAAAGCCCTCCTCTTCAAAAAAGTTTTTTGCAGAGTTTAGTGCCACGTAAAGATCTG
GGCTCTGTTGTTGTTACCCTGCGAAAAGAGGGAGCAGAGCTGCCATTTTTCTAACGATCC
CTGTGACGACACGAAAGTTTGAAACCAAAAGAAGAAGAAGAAGGGATCGGGATGTTGGAG
-----GGATGGAACTGTTCGAGCCTCCCCTTCATCCGCCATGCTGTCTATGGCCACGTGA
CGTCATCGCCGATCCGAAGGCGTGGACACTGGATATCTGTCCAATAGGAGCCGAAGACCA
CGGCTCTGATCATAAATCACTGCAGTGACAGATATTTGACAGCCGATGATGGATGTCCGT
GCATAGTAAATGGCGCATTGATTTCTAGGCCAGCCTCCCCCCCCCCTCCCTCCCGGTTTT
CTGTTGGTGGGTTTTCTGTGCCGGGTAGGCCTTTATGCAGCCGTCAGGGCCTCGGATAAT
GGATGACTTTCCGAAACCCTGGGGGTCAGTGGCGATGTACTTCTTACAGAGCCTTGCTCT
TTTGCCGCCTGCGTGAGACAGTCTTCTTAACGAGAATATAAGAAGACCAGCTTTCGGTCG
CTAATATCTTTGTCGTACGGGGCGTTCGGGATGCTACTCCTGGGGGTGGCTGTGCTAGAC
ACGGACTGAAGAGGAAAAGGGAGGGGACACAATATCGCTCGGGGGAATTGTCCCCAGTGA
CCTATCAGTCTTTTCTGTTTCTTGCTGGATGCTACAAATCCTCGCCTCCTCTTGCAAACT
TCTCTG----ATTCTCCCCC
>MY5175_Hapachea_HarshawRd_PatagoniaMtns
------------------------------------------------------------
------------------------------------------------------------
------------------------------------------------------------
-----------------TTTGAAACCAAAAGAAGAAGAAGAAGGGATCGGGATGTTGGTG
GGGGGGGGTGGAACCTTCCGAGCCTCCCCTTCATCCGCCATGCTGTCTATGGCCACGTGA
CGTCATCGCCGATCCGAAGGCGTGGACACTGGATATCTGTCCAATAGGAGCCGAAGACCA
CGGCTCTGGTCATAAATCACTGCAGTGACAGATATTTGACAGCCGATGATGGATGTCCGT
GCATAGTAAATGGCGCATTGATTTCTAGGCCAGCCT--CCCCCCCCTCCCTCCCGGTTTT
CTGTTGGTGGGTTTTCTGTGCCGGGTAGGCCTTTATGCAGCCGTCAAGGCCTCGGATAAT
GGATGACTTTCCGAAACCCTGGGGGTCAGTGGCGATGTACTTCTTACAGAGCCTTGCTCT
TTTGCCGCCTGCGTGAGACAGTCTTCTTAACGAGAATATAAGAAGACCAGCTTTCGGTCG
CTAATATCTTTGTCGTACGGGGCGTTCGGGATGCTACTCCTGGGGGTGGCTGTGCTAGAC
ACGGACTGGAGAGGAAAAGGGAGGGGACACAATATCGCTCGGGGGAATTGTCCCCAGTGA
CCTATCAGTCTTTTCTGTTTCTTGCTGGATGCTACAAATCCTCGCCTCCTCTTGCAAACT
TCTCTGTACGATTCTCTCGC
>MY5180_Hapachea_MustrangPk_MustangMtns
CCTCCTCCTCCTCCTCCTCCGATGAAGAAAAGAATGTCTTCTACACCCCTCGAAAATTCA
CGAGAAAGCCCTCCTCTTCAAAAAAGTTTTTTGCCGAGTTTAGTGCCACGTAAAGATCGG
GGCTCTGTTGTTGTTACCCTGCGAAAAGAGGGAGCAGAGCTGCCATTTTTCTAACGATCC
CTGTGACGACACGAAAGTTTGAAACCAAAAGAAGAAGAAGAAGGGATCGGGATGTTGGTG
GGGGGGGATGGAACCTTCCGAGCCTCCCCTTCATCCGCCATGCTGTCTATGGCCACGTGA
CGTCATCGCCGATCCGAAGGCGTGGACACTGGATATCTGTCCAATAGGAGCCGAAGACCA
CGGCTCTGGTCATAAATCACTGCAGTGACAGATATTTGACAGCCGATGATGGATGTCCGT
GCATAGTAAATGGCGCATTGATTTCTAGGCCAGCCTCCCCCCCCCCTCCCTCCCGGTTTT
CTGTTGGTGGGTTTTCTGTGCCGGGTAGGCCTTTATGCAGCCGTCAGGGCCTCGGATAAT
GGATGACTTTCCGAAACCCTGGGGGTCAGTGGCGATGTACTTCTTACAGAGCCTTGCTCT
TTTGCCGCCTGCGTGAGACAGTCTTCTTAACGAGAATATAAGAAGACCAGCTTTCGGTCG
CTAATATCTTTGTCGTACGGGGCGTTCGGGATGCTACTCCTGGGGGTGGCTGTGCTAGAC
ACGGACTGGAGAGGAAAAGGGAGGGGACACAATATCGCTCGGGGGAATTGTCCCCAGTGA
CCTATCAGTCTTTTCTGTTTCTTGCTGGATGCTACAAATCCTCGCCTCCTCTTGCAAACT
TCTCTGTACGATTCTCTCGC
>MY5181_Hapachea_MustrangPk_MustangMtns
------------------------------------------------------------
------------------------------------------------------------
----------------------------------------------TTTTCTAACGATCC
CTGTGACGACACGAAAGTTTGAAACCAAAAGAAGAAGAAGAAGGGATCGGGATGTTGGTG
GGGGGGGATGGAACCTTCCGAGCCTCCCCTTCATCCGCCATGCTGTCTATGGCCACGTGA
CGTCATCGCCGATCCGAAGGCGTGGACACTGGATATCTGTCCAATAGGAGCCGAAGACCA
CGGCTCTGGTCATAAATCACTGCAGTGACAGATATTTGACAGCCGATGATGGATGTCCGT
GCATAGTAAATGGCGCATTGATTTCTAGGCCAGCCTCCCCCCCCCCTCCCTCCCGGTTTT
CTGTTGGTGGGTTTTCTGTGCCGGGTAGGCCTTTATGCAGCCGTCAGGGCCTCGGATAAT
GGATGACTTTCCGAAACCCTGGGGGTCAGTGGCGATGTACTTCTTACAGAGCCTTGCTCT
TTTGCCGCCTGCGTGAGACAGTCTTCTTAACGAGAATATAAGAAGACCAGCTTTCGGTCG
CTAATATCTTTGTCGTACGGGGCGTTCGGGATGCTACTCCTGGGGGTGGCTGTGCTAGAC
ACGGACTGGAGAGGAAAAGGGAGGGGACACAATATCGCTCGGGGGAATTGTCCCCAGTGA
CCTATCAGTCTTTTCTGTTTCTTGCTGGATGCTACAAATCCTCGCCTCCTCTTGCAAACT
TCTCTGTACGATTCTCTCGC
>MY5193_Hapachea_HarshawRd_PatagoniaMtns
CCACCACCTCCTCCTCCTCCGATGAAGAAAAGAATGTCTTCTACACCCCTCGAAAATTCA
CGAGAAAGCCCTCCTCTTCAAAAAAGTTTTTTGCAGAGTTTAGTGCCACGTAAAGATCTG
GGCTCTGTTGTTGTTACCCTGCGAAAAGAGGGAGCAGAGCTGCCATTTTTCTAACGATCC
CTGTGACGACACGAAAGTTTGAAACCGAAAGAAGAAGAAGAAGGGATCGGGATGTTGGTG
GGGGGGGGTGGAACCTTCCGAGCCTCCCCTTCATCCGCCATGCTGTCTATGGCCACGTGA
CGTCATCGCCGATCCGAAGGCGTGGACACTGGATATCTGTCCAATAGGAGCCGAAGACCA
CGGCTCTGGTCATAAATCACTGCAGTGACAGATATTTGACAGCCGATGATGGATGTCCGT
GCATAGTAAATGGCGCATTGATTTCTAGGCCAGCCTCCCCCCCCCCTCCCTCCCGGTTTT
CTGTTGGTGGGTTTTCTGTGCCGGGTAGGCCTTTATGCAGCCGTCAGGGCCTCGGATAAT
GGATGACTTTCCGAAACCCTGGGGGTCAGTGGCGATGTACTTCTTACAGAGCCTTGCTCT
TTTGCCGCCTGCGTGAGACAGTCTTCTTAACGAGAATATAAGAAGACCAGCTTTCGGTCG
CTAATATCTTTGTCGTACGGGGCGTTCGGGATGCTACTCCTGGGGGTGGCTGTGCTAGAC
ACGGACTGGAGAGGAAAAGGGAGGGGACACAATATCGCTCGGGGGAATTGTCCCCAGTGA
CCTATCAGTCTTTTCTGTTTCTTGCTGGATGCTACAAATCCTCGCCTCTTCTTGCAAACT
TCTCTGTACGATTCCCTCTC
>MY5194_Hapachea_Ordsummit_MtOrd
CCTCCTCCTCCTTCTCCTTCGAAGAAGAAAAGAATGTCTTCTACACCCCTCGAAAATTCA
CGAGAAAGCCCTCCTCTTCAAAAAAGTTTTTTGCAGAGTTTAGTGCCACGTAAAGATCTG
GGCTCTGTTGTTGTTACCCTGCGAAAAGAGGGAGCAGAGCTGCCATTTTTCTAACGATCC
CTGTGACGACACGAAAGTTTGAAACCAAGAAGAAGAGAAGAAGGGATCGGGATGTTGAGG
GGGGGGGATGGATCCTTCCGAGCCTCCCCTTCATCCGCCATGCTGTCTATGGCCACGTGA
CGTCATCGCCGATCCGAAGGCGTGGACACTGGATATCTGTCCAATAGGAGCCGAAGACCA
CGGCTCTGGTCATAAATCACTGCAGTGACAGATATTTGACAGCCGATGATGGATGTCCGT
GCATAGTAAATGGCGCATTGATTTCTAGGCCAGCCT--CCCCCCACCCCCACCCGGTTTT
CTGTTGGTGGGTTTTCTGTGCCGGGTAGGCCTTTATGCAGCCGTCAGGGCCTCGGATAAT
GGATGACTTTCCGAAACCCTGGGGGTCAGTGGCGATGTACTTCTTACAGAGCCTTGCTCT
TTTGCCGCCTGCGTGAGACAGTCTTCTTAACGAGAATATAAGAAGACCAGCTTTCGGTCG
CTAATATCTTTGTCGTATGGGGCGTTCGGGATGCTACTCCTGGGGGTGGCTGTGCTAGAC
ACGGACTGGAGAGGAAAAGGGAGGGGACACAATATCGCTCGGGGGAATTGTCCCCAGTGA
CCTATCAGTCTTTTCTGTTTCTTGCTGGATGCTACAAATCCTCGCCTCCTCTTGCAAACT
TCTCTGTACGATTCTCCCCC
>MY5195_Hapachea_Ordsummit_MtOrd
CCTCCTCCTCCTTCTCCTCCGAAGAAGAAAAGAATGTCTTCTACACCCCTCGAAAATTCA
CGAGAAAGCCCTCCTCTTCAAAAAAGTTTTTTGCAGAGTTTAGTGCCACGTAAAGATCTG
GGCTCTGTTGTTGTTACCCTGCGAAAAGAGGGAGCAGAGCTGCCATTTTTCTAACGATCC
CTGTGACGACACGAAAGTTTGAAACCAAGAAGAAGAGAAGAAGGGATCGGGATGTTGAGG
AGGGGGGATGGATCCTTCCGAGCCTCCCCTTCATCCGCCATGCTGTCTATGGCCACGTGA
CGTCATCGCCGATCCGAAGGCGTGGACACTGGATATCTGTCCAATAGGAGCCGAAGACCA
CGGCTCTGGTCATAAATCACTGCAGTGACAGATATTTGACAGCCGATGATGGATGTCCGT
GCATAGTAAATGGCGCATTGATTTCTAGGCCAGCCT--CCCCCCACCCCCACCCGGTTTT
CTGTTGGTGGGTTTTCTGTGCCGGGTAGGCCTTTATGCAGCCGTCAGGGCCTCGGATAAT
GGATGACTTTCCGAAACCCTGGGGGTCAGTGGCGATGTACTTCTTACAGAGCCTTGCTCT
TTTGCCGCCTGCGTGAGACAGTCTTCTTAACGAGAATATAAGAAGACCAGCTTTCGGTCG
CTAATATCTTTGTCGTACGGGGCGTTCGGGATGCTACTCCTGGGGGTGGCTGTGCTAGAC
ACGGACTGGAGAGGAAAAGGGAGGGGACACAATATCGCTCGGGGGAATTGTCCCCAGTGA
CCTATCAGTCTTTTCTGTTTCTTGCTGGATGCTACAAATCCTC-----------------
--------------------
>MY5266_Hencina_CerroBolla
CCTCCTCCTCCTCCTT--CCGAAGAAGAAAAGAATGTCTTCTACACCCCTCGAAAATTCA
CGAGAAAGCCCTCCTCTTCAAAAAAGTTTTTTGCAGAGTTTAGTGCCACGTGAAGATCTG
GGCTCTGTTGTTGTTACCCTGCGAAAAGAGGGAGCAGAGCTGCCATTTTTCTAACGATCC
CTGTGACGACACGAAAGTTTGAAACCGAAAGAAGAAGAAGAAGGGATCGGGATGTTGGAG
-----GGATGGAATTGTTCGTGCCTCCCTTTCATCCGCCATGCTGTCTATGGCCACGTGA
CGTCATCGCCGATCCGAAGGCGTGGACACTGGATATCTGTCCAATAGGAGCCGAAGACCA
CGGCTCTGGTCATAAATCACTGCAGTGACAGATATTTGACAGCCGATGATGGATGTCCGT
GCATAGTAAATGGCGCATTGATTTCTAGGCCAGCCTCCCCCC---CCCCCTCCCGGTTTT
CTGTTGGTGGGTTTTCTGTGCCGGGTAGGCCTTTATGCAGCCGTCAGGGCCTCGGATAAT
GGATGACTTTCCGAAACCCTGGGGGTCAGTGGCGATGTACTTCTTACAGAGCCTTGCTCT
TTTGCCGCCTGCGTGAGACAGTCTTCTTAACGAGAATATAAGAAGACCAGCTTTCGGTCG
CTAATATCTTTGTCGTACGGGGCGTTCGGGATGCTACTCCTGGGGGTGGCTGTGCTAGAC
ACGGACTGAAGAGGAAAAGGGAGGGGACACAATATCGCTCGGGGGAATTGTCCCCAGTGA
CCTATCAGTCTTTTCTGTTTCTTGCTGGATGCTACAAATCCTCGCCTCCTCTTGCAAACT
TCTCTGTACGATTCTC-CCC
>MY5267_Hencina_CerroBolla
--------------------GAAGAAGAAAAGAATGTCTTCTACACCCCTCGAAAATTCA
CGAGAAAGCCCTCCTCTTCAAAAAAGTTTTTTGCAGAGTTTAGTGCCACGTAAAGATCTG
GGCTCTGTTGTTGTTACCCTGCGAAAAGAGGGAGCAGAGCTGCCATTTTTCTAACGATCC
CTGTGACGACACGAAAGTTTGAAACC--AAGAAGAAGAAGAAGGGATCGGGATGTTGGAG
-----GGATGGAATTGTTCGTGCCTCCCTTTCATCCGCCATGCTGTCTATGGCCACGTGA
CGTCATCGCCGATCCGAAGGCGTGGACACTGGATATCTGTCCAATAGGAGCCGAAGACCA
CGGCTCTGGTCATAAATCACTGCAGTGACAGATATTTGACAGCCGATGATGGATGTCCGT
GCATAGTAAATGGCGCATTGATTTCTAGGCCAGCCT-CCCCC---CCCCCTCCCGGTTTT
CTGTTGGTGGGTTTTCTGTGCCGGGTAGGCCTTTATGCAGCCGTCAGGGCCTCGGATAAT
GGATGACTTTCCGAAACCCTGGGGGTCAGTGGCGATGTACTTCTTACAGAGCCTTGCTCT
TTTGCCGCCTGCGTGAGACAGTCTTCTTAACGAGAATATAAGAAGACCAGCTTTCGGTCG
CTAATATCTTTGTCGTACGGGGCGTTCGGGATGCTACTCCTGGGGGTGGCTGTGCTAGAC
ACGGACTGAAGAGGAAAAGGGAGGGGACACAATATCGCTCGGGGGAATTGTCCCCAGTGA
CCTATCAGTCTTTTCTGTTTCTTGCTGGATGCTACAAATCCTCGCCTCCTCTTGCAAACT
TCTCTGTACGATTCTC-CCC
>MY5269_Hexurella_GuadalupeValley
CCTCCTCCTCCTCCTCCTCCGAAGAAGAAAAGAATGTCTTCTACACCCCTCGAAAATTCA
CGAGAAAGCCCTCCTCTTCAAAAAAGTTTTTTGCAGAGTTTAGTGCCACGTAAAGATCTG
GACTCTGTTGTTGTTACCCTGCGAAAAGAGGGAGCAGAGCTGCCATTTTTCTAACGATCC
CTTTGACGACACGAAAGTTTGAAACC--AAGAAGAAGAAGAAGGGATCGGGATGTTGGAG
-----GGATGGAATTGTTCGAGCCTCCCTTTCATCCGCCATGCTGTCTATGGCCACGTGA
CGTCATCGCCGATCCGAAGGCGTGGACACTGGATATCTGTCCAATAGGAGCCGAAGACCA
CGGCTCTGGTCATAAATCACTGCAGTGACAGATATTTGACAGCCGATGATGGATGTCCGT
GCATAGTAAATGGCGCATTGATTTCTAGGCCAGCCTCCCCCC-----CCCTCCCGGTTTT
CTGTTGGTGGGTTTTCTGTGCCGGGTAGGCCTTTATGCAGCCGTCAGGGCCTCGGATAAT
GGATGACTTTCCGAAACCCTGGGGGTCAGTGGCGATGTACTTCTTACAGAGCCTTGCTCT
TTTGCCGCCTGCGTGAGACAGTCTTCTTAACGAGAATATAAGAAGACCAGCTTTCGGTCG
CTAATATCTTTGTCGTACGGGGCGTTCGGGATGCTACTCCTGGGGGTGGCTGTGCTAGAC
ACGGACTGAAGAGGAAAAGGGAGGGGACACAATATCGCTCGGGGGAATTGTCCCCAGTGA
CCTATCAGTCTTTTCTGTTTCTTGCTGGATGCTACAAATCCTCGCCTCCTCTTGCAAACT
TCTCTGTACGATTCTCTCCC
>MY5271_Hexurella_GuadalupeValley
CCTCCTCCTCCTCCTCCTCCGAAGAAGAAAAGAATGTCTTCTACACCCCTCGAAAATTCA
CGAGAAAGCCCTCCTCTTCAAAAAAGTTTTTTGCAGAGTTTAGTGCCACGTAAAGATCTG
GGCTCTGTTGTTGTTACCCTGCGAAAAGAGGGAGCAGAGCTGCCATTTTTCTAACGATCC
CTGTGACGACACGAAAGTTTGAAACC--AAGAAGAAGAAGAAGGGATCGGGATGTTGGAG
-----GGATGGAATTGTTCGAGCCTCCCTTTCATCCGCCATGCTGTCTATGGCCACGTGA
CGTCATCGCCGATCCGAAGGCGTGGACACTGGATATCTGTCCAATAGGAGCCGAAGACCA
CGGCTCTGGTCATAAATCACTGCAGTGACAGATATTTGACAGCCGATGATGGATGTCCGT
GCATAGTAAATGGCGCATTGATTTCTAGGCCAGCCTCCCCCC-----CCCTCCCGGTTTT
CTGTTGGTGGGTTTTCTGTGCCGGGTAGGCCTTTATGCAGCCGTCAGGGCCTCGGATAAT
GGATGACTTTCCGAAACCCTGGGGGTCAGTGGCGATGTACTTCTTACAGAGCCTTGCTCT
TTTGCCGCCTGCGTGAGACAGTCTTCTTAACGAGAATATAAGAAGACCAGCTTTCGGTCG
CTAATATCTTTGTCGTACGGGGCGTTCGGGATGCTACTCCTGGGGGTGGCTGTGCTAGAC
ACGGACTGAAGAGGAAAAGGGAGGGGACACAATATCGCTCGGGGGAATTGTCCCCAGTGA
CCTATCAGTCTTTTCTGTTTCTTGCTGGATGCTACAAATCCTCGCCTCCTCTTGCAAACT
TCTCTGTACGATTCTCTCCC
>MY5276_Hexurella_SanPedro_Martir
CCTCCTCCTCCTCCTT--CCGAAGAAGAAAAGAATGTCTTCTACACCCCTCGAAAATTCA
CGAGAAAGCCCTCCTCTTCAAAAAAGTTTTTTGCAGAGTTTAGTGCCACGTAAAGATCTG
GGCTCTGTTGTTGTTACCCTGCGAAAAGAGGGAGCAGAGCTGCCATTTTTCTAACGATCC
CTGTGACGACACGAAAGTTTGAAACCAAAAGAAGAAGAAGAAGGGATCGGGATGCTGGAG
-----GGATGGAATTGTTCGAGCCTCCCTTTCATCCGCCATGCTGTCTATGGCCACGTGA
CGTCATCGCCGATCCGAAGGCGTGGACACTGGATATCTGTCCAATAGGAGCCGAAGACCA
CGGCTCTGGTCATAAATCACTGCAGTGACAGATATTTGACAGCCGATGATGGATGTCCGT
GCATAGTAAATGGCGCATTGATTTCTAGGCCAGCCTCCCCCC----CCCCTCCCGGTTTT
CTGTTGGTGGGTTTTCTGTGCCGGGTAGGCCTTTATGCAGCCGTCAGGGCCTCGGATAAT
GGATGACTTTCCGAAACCCTGGGGGTCAGTGGCGATGTACTTCTTACAGAGCCTTGCTCT
TTTGCCGCCTGCGTGAGACAGTCTTCTTAACGAGAATATAAGAAGACCAGCTTTCGGTCG
CTAATATCTTTGTCGTACGGGGCGTTCGGGATGCTACTCCTGGGGGTGGCTGTGCTAGAC
ACGGACTGAAGAGGAAAAGGGAGGGGACACAATATCGCTCGGGGGAATTGTCCCCAGTGA
CCTATCAGTCTTTTCTGTTTCTTGCTGGATGCTACAAATCCTCGCCTTCTCTTGCAAACT
TCTCTGTACGATTCTCTCCC
>MY5277_Hexurella_SanPedro_Martir
CCTCCTCCTCCTCCTT--CCGAAGAAGAAAAGAATGTCTTCTACACCCCTCGAAAATTCA
CGAGAAAGCCCTCCTCTTCAAAAAAGTTTTTTGCAGAGTTTAGTGCCACGTAAAGATCTG
GGCTCTGTTGTTGTTACCCTGCGAAAAGAGGGAGCAGAGCTGCCATTTTTCTAACGATCC
CTGTGACGACACGAAAGTTTGAAACCAAAAGAAGAAGAAGAAGGGATCGGGATGCTGGAG
-----GGATGGAATTGTTCGAGCCTCCCTTTCATCCGCCATGCTGTCTATGGCCACGTGA
CGTCATCGCCGATCCGAAGGCGTGGACACTGGATATCTGTCCAATAGGAGCCGAAGACCA
CGGCTCTGGTCATAAATCACTGCAGTGACAGATATTTGACAGCCGATGATGGATGTCCGT
GCATAGTAAATGGCGCATTGATTTCTAGGCCAGCCTCCCCCC----CCCCTCCCGGTTTT
CTGTTGGTGGGTTTTCTGTGCCGGGTAGGCCTTTATGCAGCCGTCAGGGCCTCGGATAAT
GGATGACTTTCCGAAACCCTGGGGGTCAGTGGCGATGTACTTCTTACAGAGCCTTGCTCT
TTTGCCGCCTGCGTGAGACAGTCTTCTTAACGAGAATATAAGAAGACCAGCTTTCGGTCG
CTAATATCTTTGTCGTACGGGGCGTTCGGGATGCTACTCCTGGGGGTGGCTGTGCTAGAC
ACGGACTGAAGAGGAAAAGGGAGGGGACACAATATCGCTCGGGGGAATTGTCCCCAGTGA
CCTATCAGTCTTTTCTGTTTCTTGCTGGATGCTACAAATCCTCGCCTTCTCTTGCAAACT
TCTCTGTACGATTCTCTCCC
>MY5280_Hexurella_ArroyoSalado
CCTCCTCCTCCTCCTCCTCCGAAGAAGAAAAGAATGTCTCCTACACCCCTCGAAAATTCA
CGAGAAAGCCCTCCTCTTCAAAAAAGTTTTTTGCAGAGTTTAGTGCCACGTAAAGATCTG
GGCTCTGTTGTTGTTACCCTGCGAAAAGAGGGAGCAGAGCTGCCATTTTTCTAACGATCC
CTGTGACGACACGAAAGTTTGAAACCAAAAGAAGAAGAAGAAGGGATCGGGATGTTGGAG
-----GGATGGAATTGTTCGAGCCTCCCCTTCATCCGCCATGCTGTCTATGGCCACGTGA
CGTCATCGCCGATCCGAAGGCGTGGACACTGGATATCTGTCCAATAGGAGCCGAAGACCA
CGGCTCTGGTCATAAATCACTGCAGTGACAGATATTTGACAGCCGATGATGGATGTCCGT
GCATAGTAAATGGCGCATTGATTTCTAGGCCAGCCTCCCCCC-----CCCTCCCGGTTTT
CTGTTGGTGGGTTTTCTGTGCCGGGTAGGCCTTTATGCAGCCGTCAGGGCCTCGGATAAT
GGATGACTTTCCGAAACCCTGGGGGTCAGTGGCGATGTACTTCTTACAGAGCCTTGCTCT
TTTGCCGCCTGCGTGAGACAGTCTTCTTAACGAGAATATAAGAAGACCAGCTTTCGGTCG
CTAATATCTTTGTCGTACGGGGCGTTCGGGATGCTACTCCTGGGGGTGGCTGTGCTAGAC
ACGGACTGAAGAGGAAAAGGGAGGGGACACAATATCGCTCGGGGGAATTGTCCCCAGTGA
CCTATCAGTCTTTTCTGTTTCTTGCTGGATGCTACAAATCCTCGCCTCCTCTTGCAAACT
TCTCTGTACGATTCTCTCCC
>MY5282_Hexurella_ArroyoSalado
CCTCCTCCTCCTCCTCCTCCGAAGAAGAAAAGAATGTCTCCTACACCCCTCGAAAATTCA
CGAGAAAGCCCTCCTCTTCAAAAAAGTTTTTTGCAGAGTTTAGTGCCACGTAAAGATCTG
GGCTCTGTTGTTGTTACCCTGCGAAAAGAGGGAGCAGAGCTGCCATTTTTCTAACGATCC
CTGTGACGACACGAAAGTTTGAAACCAAAAGAAGAAGAAGAAGGGATCGGGATGTTGGAG
-----GGATGGAATTGTTCGAGCCTCCCCTTCATCCGCCATGCTGTCTATGGCCACGTGA
CGTCATCGCCGATCCGAAGGCGTGGACACTGGATATCTGTCCAATAGGAGCCGAAGACCA
CGGCTCTGGTCATAAATCACTGCAGTGACAGATATTTGACAGCCGATGATGGATGTCCGT
GCATAGTAAATGGCGCATTGATTTCTAGGCCAGCCTCCCCCC-----CCCTCCCGGTTTT
CTGTTGGTGGGTTTTCTGTGCCGGGTAGGCCTTTATGCAGCCGTCAGGGCCTCGGATAAT
GGATGACTTTCCGAAACCCTGGGGGTCAGTGGCGATGTACTTCTTACAGAGCCTTGCTCT
TTTGCCGCCTGCGTGAGACAGTCTTCTTAACGAGAATATAAGAAGACCAGCTTTCGGTCG
CTAATATCTTTGTCGTACGGGGCGTTCGGGATGCTACTCCTGGGGGTGGCTGTGCTAGAC
ACGGACTGAAGAGGAAAAGGGAGGGAACACAATATCGCTCGGGGGAATTGTCCCCAGTGA
CCTATCAGTCTTTTCTGTTTCTTGCTGGATGCTACAAATCCTCGCCTCCTCTTGCAAACT
TCTCTGTACGATTCTCTCCC
>MY5286_Hrupicola_SweetwaterSpr_OrdMtn
CCTCCTCCTCCTCCTC--CCGAAGAAGAAAAGAATGTCTTCTACACCCCTCGAAAATTCA
CGAGAAAGCCCTCCTCTTCAAAAAAGTTTTTTGCAGAGTTTAGTGCCACGTAAAGATCTG
AGCTCTGTTGTTGTTACCCTGCGAAAAGAGGGAGCAGAGCTGCCATTTTTCTAACGATCC
CTGTGACGACACGAAAGTTTGAAACCAAAAGAAGAAGAAGAAGGGATCGGGATGTTGGAG
-----GGATGGAATTGTTCGAGCCTCCCCTTCATCCGCCATGCTGTCTATGGCCACGTGA
CGTCATCGCCGATCCGAAGGCGTGGACACTGGATATCTGTCCAATAGGAGCCGAAGACCA
CGGCTCTGGTCATAAATCACTGCAGTGACAGATATTTGACAGCCGATGATGGATGTCCGT
GCATAGTAAATGGCGCATTGATTTCTAGGCCAGCCTCCCCCC---CACCCTCCCGGTTTT
CTGTTGGTGGGTTTTCTGTGCCGGGTAGGCCTTTATGCAGCCGTCAGGGCCTCGGATAAT
GGATGACTTTCCGAAACCCTGGGGGTCAGTGGCGATGTACTTCTTACAGAGCCTTGCTCT
TTTGCCGCCTGCGTGAGACAGTCTTCTTAACGAGAATATAAGAAGACCAGCTTTCGGTCG
CTAATATCTTTGTCGTACGGGGCGTTCGGGATGCTACTCCTGGGGGTGGCTGTGCTAGAC
ACGGACTGAAGAGGAAAAGGGAGGGGACACAATATCGCTCGGGGGAATTGTCCCCAGTGA
CCTATCAGTCTTTTCTGTTTCTTGCTGGATGCTACAAATCCTCGCCTCCTCTTGCAAACT
TCTCTCTACGATTCTTCCCC
>MY5287_Hrupicola_SweetwaterSpr_OrdMtn
CCTCCTCCTCCTCCTC--CCGAAGAAGAAAAGAATGTCTTCTACACCCCTCGAAAATTCA
CGAGAAAGCCCTCCTCTTCAAAAAAGTTTTTTGCAGAGTTTAGTGCCACGTAAAGATCTG
AGCTCTGTTGTTGTTACCCTGCGAAAAGAGGGAGCAGAGCTGCCATTTTTCTAACGATCC
CTGTGACGACACGAAAGTTTGAAACCAAAAGAAGAAGAAGAAGGGATCGGGATGTTGGAG
-----GGATGGAATTGTTCGAGCCTCCCCTTCATCCGCCATGCTGTCTATGGCCACGTGA
CGTCATCGCCGATCCGAAGGCGTGGACACTGGATATCTGTCCAATAGGAGCCGAAGACCA
CGGCTCTGGTCATAAATCACTGCAGTGACAGATATTTGACAGCCGATGATGGATGTCCGT
GCATAGTAAATGGCGCATTGATTTCTAGGCCAGCCTCCCCCC---CACCCTCCCGGTTTT
CTGTTGGTGGGTTTTCTGTGCCGGGTAGGCCTTTATGCAGCCGTCAGGGCCTCGGATAAT
GGATGACTTTCCGAAACCCTGGGGGTCAGTGGCGATGTACTTCTTACAGAGCCTTGCTCT
TTTGCCGCCTGCGTGAGACAGTCTTCTTAACGAGAATATAAGAAGACCAGCTTTCGGTCG
CTAATATCTTTGTCGTACGGGGCGTTCGGGATGCTACTCCTGGGGGTGGCTGTGCTAGAC
ACGGACTGAAGAGGAAAAGGGAGGGGACACAATATCGCTCGGGGGAATTGTCCCCAGTG-
CCTATCA-----------------------------------------------------
--------------------
>MY5288_Hrupicola_Deadman_Hills
CCTCCTCCTCCTCCTCCTCCGAAGAAGAAAAGAATGTCTTCTACACCCCTCGAAAATTCA
CGAGAAAGCCCTCCTCTTCAAAAAAGTTTTTTGCAGAGTTTAGTGCCACGTAAAGATCTG
GGCTCTGTTGTTGTTACCCTGCGAAAAGAGGGAGCAGAGCTGCCATTTTTCTAACGATCC
CTGTGACGACACGAAAGTTTGAAACCAAAAGAAGAAGAAGAAGGGATCGGGATGTTGGAG
-----GGATGGAATTGTTCGAGCCTCCCCTTCATCCGCCATGCTGTCTATGGCCACGTGA
CGTCATCGCCGATCCGAAGGCGTGGACACTGGATATCTGTCCAATAGGAGCCGAAGACCA
CGGCTCTGGTCATAAATCACTGCAGTGACAGATATTTGACAGCCGATGATGGATGTCCGT
GCATAGTAAATGGCGCATTGATTTCTAGGCCAGCCTCCCCCC-----CCCTCCCGGTTTT
CTGTTGGTGGGTTTTCTGTGCCGGGTAGGCCTTTATGCAGCCGTCAGGGCCTCGGATAAT
GGATGACTTTCCGAAACCCTGGGGGTCAGTGGCGATGTACTTCTTACAGAGCCTTGCTCT
TTTGCCGCCTGCGTGAGACAGTCTTCTTAACGAGAATATAAGAAGACCAGCTTTCGGTCG
CTAATATCTTTGTCGTACGGGGCGTTCGGGATGCTACTCCTGGGGGTGGCTGTGCTAGAC
ACGGACTGAAGAGGAAAAGGGAGGGGACACAATATCGCTCGGGGGAATTGTCCCCAGTGA
CCTATCAGTCTTTTCTGTTTCTTGCTGGATGCTACAAATCCTCGCCTCCTCTTGCAAAC-
---------------CCCCC
>MY5289_Hrupicola_Deadman_Hills
----CTCCTCCTCCTC--CCGAAGAAGAAAAGAATGTCTTCTACACCCCTCGAAAATTCA
CGAGAAAGCCCTCCTCTTCAAAAAAGTTTTTTGCAGAGTTTAGTGCCACGTAAAGATCTG
GGCTCTGTTGTTGTTACCCTGCGAAAAGAGGGAGCAGAGCTGCCATTTTTCTAACGATCC
CTGTGACGACACGAAAGTTTGAAACCAAAAGAAGAAGAAGAAGGGATCGGGATGTTGGAG
-----GGATGGAATTGTTCGAGCCTCCCCATCATCCGCCATGCTGTCTATGGTCACGTGA
CGTCATCGCCGATCCGAAGGCGTGGACACTGGATATCTGTCCAATAGGAGCCGAAGACCA
CGGCTCTGGTCATAAATCACTGCAGTGACAGATATTTGACAGCCGATGATGGATGTCCGT
GCATAGTAAATGGCGCATTGATTTCTAGGCCAGCCTCCCCCC-----CCCTCCCGGTTTT
CTGTTGGTGGGTTTTCTGTGCCGGGTAGGCCTTTATGCAGCCGTCAGGGCCTCGGATAAT
GGATGACTTTCCGAAACCCTGGGGGTCAGTGGCGATGTACTTCTTACAGAGCCTTGCTCT
TTTGCCGCCTGCGTGAGACAGTCTTCTTAACGAGAATATAAGAAGACCAGCTTTCGGTCG
CTAATATCTTTGTCGTACGGGGCGTTCGGGATGCTACTCCTGGGGGTGGCTGTGCTAGAC
ACGGACTGAAGAGGAAAAGGGAGGGGACACAATATCGCTCGGGGGAATTGTCCCCAGTGA
CCTATCAGTCTTTTCTGTTTCTTGCTGGATGCTACAAATCCTCGCCTCCTCTTGCAAACT
TCTCTGTACGATTCTCCCCC
>MY5309_Hapachea_JohnnyLyon_Hills
------------------------------------------------------------
------------------------------------------------------------
------------------------------------------------------------
-------------AAAGTTTGAAACCAAAAGAAGAAGAAGAAGGGATCGGGATGTTGGTG
GGGGGGGATGGAACCTTCCGAGCCTCCCCTTCATCCGCCATGCTGTCTATGGCCACGTGA
CGTCATCGCCGATCCGAAGGCGTGGACACTGGATATCTGTCCAATAGGAGCCGAAGACCA
CGGCTCTGGTCATAAATCACTGCAGTGACAGATATTTGACAGCCGATGATGGATGTCCGT
GCATAGTAAATGGCGCATTGATTTCTAGGCCAGCCTCCCCCCCCCCTCCCTCCCGGTTTT
CTGTTGGTGGGTTTTCTGTGCCGGGTAGGCCTTTATGCAGCCGTCAGGGCCTCGGATAAT
GGATGACTTTCCGAAACCCTGGGGGTCAGTGGCGATGTACTTCTTACAGAGCCTTGCTCT
TTTGCCGCCTGCGTGAGACAGTCTTCTTAACGAGAATATAAGAAGACCAGCTTTCGGTCG
CTAATATCTTTGTCGTACGGGGCGTTCGGGATGCTACTCCTGGGGGTGGCTGTGCTAGAC
ACGGACTGGAGAGGAAAAGGGAGGGGACACAATATCGCTCGGGGGAATTGTCCCCAGTGA
CCTATCAGTCTTTTCT--------------------------------------------
--------------------
>MY5310_Hexurella_AntelopeCyn_CerbatMtns
----------------------------------TGTCT---------------------
CGAGAAAGCCCTCCTCTTCAAAAAAGTTTTTTGCAGAGTTTAGTGCCACGTAAAGATCTG
GGCTCTGTTGTTGTTACCCTGCGAAAAGAGGGAGCAGAGCTGCCATTTTTCTAACGATCC
CTGTGACGACACGAAAGTTTGAAACC---AAGAAGAGAAGAAGGGATCGGGATGTTGAGG
GGGGGGGGTGGATCCTTCCGAGCCTCCCCTTCATCCGCCATGCTGTCTATGGCCACGTGA
CGTCATCGCCGATCCGAAGGCGTGGACACTGGATATCTGTCCAATAGGAGCCGAAGACCA
CGGCTCTGGTCATAAATCACTGCAGTGACAGATATTTGACAGCCGATGATGGATGTCCGT
GCATAGTAAATGGCGCATTGATTTCTAGGCCAGCCT--CCCCCCCCCTCCTCCCGGTTTT
CTGTTGGTGGGTTTTCTGTGCCGGGTAGGCCTTTATGCAGCCGTCAGGGCCTCGGATAAT
GGATGACTTTCCGAAACCCTGGGGGTCAGTGGCGATGTACTTCTTACAGAGCCTTGCTCT
TTTGCCGCCTGCGTGAGACAGTCTTCTTAACGAGAATATAAGAAGACCAGCTTTCGGTCG
CTAATATCTTTGTCGTACGGGGCGTTCGGGATGCTACTCCTGGGGGTGGCTGTGCTAGAC
ACGGACTGGAGAGGAAAAGGGAGGGGACACAATATCGCTCGGGGGAATTGTCCCCAGTGA
CCTATCAGTCTTTTCTGTTTCTTGCTGGA-------------------------------
--------------------
>MY5311_Hexurella_AntelopeCyn_CerbatMtns
------------------CCGAAGAAGAAAAGAATGTCTTCTACACCCCTCGAAAATTCA
CGAGAAAGCCCTCCTCTTCAAAAAAGTTTTTTGCAGAGTTTAGTGCCACGTAAAGATCTG
GGCTCTGTTGTTGTTACCCTGCGAAAAGAGGGAGCAGAGCTGCCATTTTTCTAACGATCC
CTGTGACGACACGAAAGTTTGAAACC---AAGAAGAGAAGAAGGGATCGGGATGTTGAGG
GGGGGGGGTGGATCCTTCCGAGCCTCCCCTTCATCCGCCATGCTGTCTATGGCCACGTGA
CGTCATCGCCGATCCGAAGGCGTGGACACTGGATATCTGTCCAATAGGAGCCGAAGACCA
CGGCTCTGGTCATAAATCACTGCAGTGACAGATATTTGACAGCCGATGATGGATGTCCGT
GCATAGTAAATGGCGCATTGATTTCTAGGCCAGCCT--CCCCCCCCCTCCTCCCGGTTTT
CTGTTGGTGGGTTTTCTGTGCCGGGTAGGCCTTTATGCAGCCGTCAGGGCCTCGGATAAT
GGATGACTTTCCGAAACCCTGGGGGTCAGTGGCGATGTACTTCTTACAGAGCCTTGCTCT
TTTGCCGCCTGCGTGAGACAGTCTTCTTAACGAGAATATAAGAAGACCAGCTTTCGGTCG
CTAATATCTTTGTCGTACGGGGCGTTCGGGATGCTACTCCTGGGGGTGGCTGTGCTAGAC
ACGGACTGGAGAGGAAAAGGGAGGGGACACAATATCGCTCGGGGGAATTGTCCC------
------------------------------------------------------------
--------------------
>MY5312_Hexurella_FoxCyn_MusicMtns
-----------------------GAAGAAAAGAATGTCTTCTACACCCCTCGAAAATTCA
CGAGAAAGCCCTCCTCTTCAAAAAAGTTTTTTGCAGAGTTTAGTGCCACGTAAAGATCTG
GGCTCTGTTGTTGTTACCCTGCGAAAAGAGGGAGCAGAGCTGCCATTTTTCTAACGATCC
CTGTGACGACACGAAAGTTTGAAACC---AAGAAGAGAAGAAGGGATCGGGATGTTGA--
GGGGGGGAAGGATCCTTCCGAGCCTCCCCTTCATCCGCCATGCTGTCTATGGCCACGTGA
CGTCATCGCCGATCCGAAGGCGTGGACACTGGATATCTGTCCAATAGGAGCCGAAGACCA
CGGCTCTGGTCATAAATCACTGCAGTGACAGATATTTGACAGCCGATGATGGATGTCCGT
GCATAGTAAATGGCGCATTGATTTCTAGGCCAGCCT---CCCCCCCCTCCTCCCGGTTTT
CTGTTGGTGGGTTTTCTGTGCCGGGTAGGCCTTTATGCAGCCGTCAGGGCCTCGGATAAT
GGATGACTTTCCGAAACCCTGGGGGTCAGTGGCGATGTACTTCTTACAGAGCCTTGCTCT
TTTGCCGCCTGCGTGAGACAGTCTTCTTAACGAGAATATAAGAAGACCAGCTTTCGGTCG
CTAATATCTTTGTCGTACGGGGCGTTCGGGATGCTACTCCTGGGGGTGGCTGTGCTAGAC
ACGGACTGGAGAGGAAAAGGGAGGGGACACAATATCGCTCGGGGGAAT------------
------------------------------------------------------------
--------------------
>MY5313_Hexurella_FoxCyn_MusicMtns
----------------------AGAAGAAAAGAATGTCTTCTACACCCCTCGAAAATTCA
CGAGAAAGCCCTCCTCTTCAAAAAAGTTTTTTGCAGAGTTTAGTGCCACGTAAAGATCTG
GGCTCTGTTGTTGTTACCCTGCGAAAAGAGGGAGCAGAGCTGCCATTTTTCTAACGATCC
CTGTGACGACACGAAAGTTTGAAACC---AAGAAGAGAAGAAGGGATCGGGATGTTGA--
GGGGGGGAAGGATCCTTCCGAGCCTCCCCTTCATCCGCCATGCTGTCTATGGCCACGTGA
CGTCATCGCCGATCCGAAGGCGTGGACACTGGATATCTGTCCAATAGGAGCCGAAGACCA
CGGCTCTGGTCATAAATCACTGCAGTGACAGATATTTGACAGCCGATGATGGATGTCCGT
GCATAGTAAATGGCGCATTGATTTCTAGGCCAGCCT---CCCCCCCCTCCTCCCGGTTTT
CTGTTGGTGGGTTTTCTGTGCCGGGTAGGCCTTTATGCAGCCGTCAGGGCCTCGGATAAT
GGATGACTTTCCGAAACCCTGGGGGTCAGTGGCGATGTACTTCTTACAGAGCCTTGCTCT
TTTGCCGCCTGCGTGAGACAGTCTTCTTAACGAGAATATAAGAAGACCAGCTTTCGGTCG
CTAATATCTTTGTCGTACGGGGCGTTCGGGATGCTACTCCTGGGGGTGGCTGTGCTAGAC
ACGGACTGGAGAGGAAAAGGGAGGGGACACAATATCGCTCGGGGGAATTGTCCCCAGTGA
CCTATCAGTCTTTTCTGTT-----------------------------------------
--------------------
>MY5314_Hexurella_Grasshopper_BrushyMtn
CCTCCTCCTCCTTCTCCTCCGAAGAAGAAAAGAATGTCTTCTACACCCCTCGAAAATTCA
CGAGAAAGCCCTCCTCTTCAAAAAAGTTTTTTGCAGAGTTTAGTGCCACGTAAAGATCTG
GGCTCTGTTGTTGTTACCCTGCGAAAAGAGGGAGCAGAGCTGCCATTTTTCTAACGATCC
CTGTGACGACACGAAAGTTTGAAACC---AAGAAGAGAAGAAGGGATCGGGATGTTGAGG
GGGGGGTATGGATCCTTCCGAGCCTCCCCTTCATCCGCCATGCTGTCTATGGCCACGTGA
CGTCATCGCCGATCCGAAGGCGTGGACACTGGATATCTGTCCAATAGGAGCCGAAGACCA
CGGCTCTGGTCATAAATCACTGCAGTGACAGATATTTGACAGCCGATGATGGATGTCCGT
GCATAGTAAATGGCGCATTGATTTCTAGGCCAGCCT--CCCCCCCCCTCCTCCCGGTTTT
CTGTTGGTGGGTTTTCTGTGCCGGGTAGGCCTTTATGCAGCCGTCAGGGCCTCGGATAAT
GGATGACTTTCCGAAACCCTGGGGGTCAGTGGCGATGTACTTCTTACAGAGCCTTGCTCT
TTTGCCGCCTGCGTGAGACAGTCTTCTTAACGAGAATATAAGAAGACCAGCTTTCGGTCG
CTAATATCTTTGTCGTACGGGGCGTTCGGGATGCTACTCCTGGGGGTGGCTGTGCTAGAC
ACGGACTGGAGAGGAAAAGGGAGGGGACACAATATCG-----------------------
-----------------TTTCTTGC-----------------------------------
--------------------
>MY5315_Hexurella_WagonerRd_BradshawMtns
CCTCCTCCTCCTTCTCCTCCGAAGAAGAAAAGAATGTCTTCTACACCCCTCGAAAATTCA
CGAGAAAGCCCTCCTCTTCAAAAAAGTTTTTTGCAGAGTTTAGTGCCACGTAAAGATCTG
GGCTCTGTTGTTGTTACCCTGCGAAAAGAGGGAGCAGAGCTGCCATTTTTCTAACGATCC
CTGTGACGACACGAAAGTTTGAAACCAAGAAGAAGAGAAGAAGGGATCGGGATGTTGA--
GGGGGGGATGGATCCTTCCGAGCCTCCCCTTCATCCGCCATGCTGTCTATGGCCACGTGA
CGTCATCGCCGATCCGAAGGCGTGGACACTGGATATCTGTCCAATAGGAGCCGAAGACCA
CGGCTCTGGTCATAAATCACTGCAGTGACAGATATTTGACAGCCGATGATGGATGTCCGT
GCATAGTAAATGGCGCATTGATTTCTAGGCCAGCCT--CCCCCCACCCCCACCCGGTTTT
CTGTTGGTGGGTTTTCTGTGCCGGGTAGGCCTTTATGCAGCCGTCAGGGCCTCGGATAAT
GGATGACTTTCCGAAACCCTGGGGGTCAGTGGCGATGTACTTCTTACAGAGCCTTGCTCT
TTTGCCGCCTGCGTGAGACAGTCTTCTTAACGAGAATATAAGAAGACCAGCTTTCGGTCG
CTAATATCTTTGTCGTACGGGGCGTTCGGGATGCTACTCCTGGGGGTGGCTGTGCTAGAC
ACGGACTGGAGAGGAAAAGGGAGGGGACACAATATCGCTCGGGGGAATTGTCCCCAGTGA
CCTATCAGTCTTTTCTGTTTCTTGCTGGATGCTACAAATCCTCGCCTCCTCTTGCAAA--
--------------------
>MY5316_Hexurella_WagonerRd_BradshawMtns
CCTCCTCCTCCTTCTCCTCCGAAGAAGAAAAGAATGTCTTCTACACCCCTCGAAAATTCA
CGAGAAAGCCCTCCTCTTCAAAAAAGTTTTTTGCAGAGTTTAGTGCCACGTAAAGATCTG
GGCTCTGTTGTTGTTACCCTGCGAAAAGAGGGAGCAGAGCTGCCATTTTTCTAACGATCC
CTGTGACGACACGAAAGTTTGAAACCA-GAAGAAGAGAAGAAGGGATCGGGATGTTGAGG
GGGGGGAATGGATCCTTCCGAGCCTCCCCTTCATCCGCCATGCTGTCTATGGCCACGTGA
CGTCATCGCCGATCCGAAGGCGTGGACACTGGATATCTGTCCAATAGGAGCCGAAGACCA
CGGCTCTGGTCATAAATCACTGCAGTGACAGATATTTGACAGCCGATGATGGATGTCCGT
GCATAGTAAATGGCGCATTGATTTCTAGGCCAGCCT--CCCCCCACCCCCACCCGGTTTT
CTGTTGGTGGGTTTTCTGTGCCGGGTAGGCCTTTATGCAGCCGTCAGGGCCTCGGATAAT
GGATGACTTTCCGAAACCCTGGGGGTCAGTGGCGATGTACTTCTTACAGAGCCTTGCTCT
TTTGCCGCCTGCGTGAGACAGTCTTCTTAACGAGAATATAAGAAGACCAGCTTTCGGTCG
CTAATATCTTTGTCGTACGGGGCGTTCGGGATGCTACTCCTGGGGGTGGCTGTGCTAGAC
ACGGACTGGAGAGGAAAAGGGAGGGGACACAATATCGCTCGGGGGAATTGTCCCCAGTGA
CCTATCAGTCTTTTCTGTTTCTTGCTGGATGCTACAAATCCTCGCCTCCTCTTGCAAACT
TCTCTGTACGATTCTCCC--
>MY5317_Hrupicola_Cottonwood_SnYsidroMtns
CCTCCTCCTCCTCCTCCTCCGAAGAAGAAAAGAATGTCTTCTACACCCCTCGAAAATTCA
CGAGAAAGCCCTCCTCTTCAAAAAAAGTTTTTGCAGAGTTTAGTGCCACGTAAAGATCTG
GGCTCTGTTGTTGTTACCCTGCGAAAAGAGGGAGCAGAGCTGCCATTTTTCTAACGATCC
CTGTGACGACACGAAAGTTTGAAACCAAAAGAAGAAGAAGAAGGGATCGGGATGTTGGAG
-----GGATGGAAATGTTCGAGCCTCCCCTTCATCCGCCATGCTGTCTATGGCCACGTGA
CGTCATCGCCGATCCGAAGGCGTGGACACTGGATATCTGTCCAATAGGAGCCGAAGACCA
CGGCTCTGGTCATAAATCACTGCAGTGACAGATATTTGACAGCCGATGATGGATGTCCGT
GCATAGTAAATGGCGCATTGATTTCTAGGCCAGCCTACCCCCCCCCTCCCTCCCGGGTTT
CTGTTGGTGGGTTTTCTGTGCCGGGTAGGCCTTTATGCAGCCGTCAGGGCCTCGGATAAT
GGATGACTTTCCGAAACCCTGGGGGTCAGTGGCGATGTACTTCTTACAGAGCCTTGCTCT
TTTGCCGCCTGCGTGAGACAGTCTTCTTAACGAGAATATAAGAAGACCAGCTTTCGGTCG
CTAATATCTTTGTCGTACGGGGCGTTCGGGATGCTACTCCTGGGGGTGGCTGTGCTAGAC
ACGGACTGAAGAGGAAAAGGGAGGGGACACAATATCGCTCGGGGGAATTGTCCCCAGTGA
CCTATCAGTCTTTTCTGTTTCTTGCTGGATGCTACAAATCCTCGCCTCCTCTTGCAAACT
TCTCTGTAC-----------
