# Supplementary material for: ﻿Species delimitation, biogeography, and natural history of dwarf funnel web spiders (Mygalomorphae, Hexurellidae, Hexurella) from the United States / Mexico borderlands
Source: Zookeys. 2023 Jun 14;1167:109–57. doi: 10.3897/zookeys.1167.103463 (PMC10285686; doi:10.3897/zookeys.1167.103463)
Supplement: Supplementary material 3 — Input matrices, analysis log files, and output tree files for nuclear and mitochondrial analyses [file zookeys-1167-109_article-103463__-s003.zip › uce-200121.fasta]

>MY0059_Hapachea_SantaRitaMtns_MaderaCyn
ATGAGTGGACAGAGGGGTGGGTAAATTGTGATCGTGTCGACACAAAGCTGGCACTGTTTT
AAAACTTTTTTCACGAATTTACTGTCGAGCTCGTGTGTCTCCTGTTACTGCTGTTGATTT
TTATCCTTCATGGTGATGGGATGTTCGCCGTGAGACATGCTAGGCATGGACGCATAGTTC
CTTATCTGGTGAAGAGAAATGAGCTGATTGGGGAAGGAATTGTGGCTCGACTTCACTTCC
ATAGAACCCATCGGGTTCGTGCTTTTGGGGAAATTAATGGGTTCGTACGGGAAATACGAG
GTACGTGTTGATGGCATGGACAACTGTGGCCCTGAGGAGATGGGCAGCATTCCGGACTGG
ATGGGTGTGAAAGCAGACGTGTTCTTACTCGAGGGTGGAGGGTGAGCTTGTGCCATCGAA
GAGGTATCGTATTGATTCTGGCCCAAGTGAGAACTGAGGTCATGGTCCCTGCCGTTTGTG
TGATTGGCACTGTTAGCCACCATCTGCTGTTGCTGGTTGTTGTTGTTGCTGCTGCTGCTG
CTGCTGTTGTTGTTGTTGACGTGGATCCATGTGAAGTCTCGCGTGATGGTCGTTCATGCT
GTTTTGGAGACACGTGTCTGACACGTGCGGATGCAAATGGTGGGTTGGTGGGGACATGGG
AGAGGCCATGGAC
>MY0139_Hexurella_SanDiego_Guatay
ATGAGTGGACAGAGGGGTGGGTAAATTGTG------TCGACACAAAGCTGGCACTGTTTT
AAAAC-TTTTTTACGAATTCACTGTCGAGCTCGCGTGTCTCCTGTTACTGCTGTTGATTT
TTATCCTTCATGGTGATGGGATGTTCGCCGTGAGACATGCTAGGCATGGACGCATAGTTC
CTTATCTGGTGAAGAGAAATGAGCTGATTGGGGAAGGAATTGTGGCTCGACTTCACTTCC
ATAGAACCCATCGGGTTCGTGCTTTTGGGGAAATTGATGGGTTCGTACGGGAAATACGAG
GTACGTGTTGATGGCATGGACAACTGTGGCCCTGAGGAGATGGGCAGCATCCCGGACTGG
ATGGGTGTGAAAGCAGAAGTGTTCTTACTCGAGGGTGGAGGGTGAGCTTGTGCCATCGAA
GAGGTATCGTATTGATTCTGGCCCAAGTGAGAACTGAGGTCATGGTCCCTGCCGTTTGTG
TGATTGGCACTGTTAGCCACCATCTGCTGCTGTT-GTTGCTGTTGTTGCTGCTGTTGTTG
CTGCTGTTGTTGTTGTTGACGTGGATCCATGTGAAGTCTCGCGTGATGGTCGTTCATGCT
GTTTTGAAGACACGTGTCTGACACGTGCGGATGCAAATGGTGGGTTGGTGGGGACATGGG
AGAGGCCATGGAC
>MY5053_Hexurella_ChiricahuaMtns_PriceCyn
ATGAGTGGACAGAGGGGTGGGTAAATTGTGATCGTGTCGACACAAAGCTGGCACTGTTTT
AAAACTTTTTTTACGAATTCACTGTCGAGCTCGCGTGTCTCCTGTTACTGCTGTTGATTT
TTATCCTTCATGGTGATGGGATGTTCGCCGTGAGACATGCTAGGCATGGACGCATAGTTC
CTTATCTGGTGAAGAGAAATGAGCTGATTGGGGAAGGAATTGTGGCTCGACTTCACTTCC
ATAGAACCCATCGGGTTCGTGCTTTTGGGGAAATTAATGGGTTCGTACGGGAAATACGAG
GTACGTGTTGATGGCATGGACAACTGTGGCCCTGAGGAGATGGGCAGCATTCCGGACTGG
ATGGGTGTGAAAGCAGAAGTGTTCTTACTCGAGGGTGGAGGGTGAGCTTGTGCCATCGAA
GAGGTATCGTATTGATTCTGGCCCAAGTGAGAACTGAGGTCATGGTCCCTGCCGTTTGTG
TGATTGGCACTGTTAGCCACCATCTGCTGCTGCTGGTTGTTGTTGTTGCTGCTGCTGCTG
CTGCTGTTGTTGTTGTTGACGTGGATCCATGTGAAGTCTCGCGTGATGGTCGTTCATGCT
GTTTTGGAGACACGTGTCTGACACGTGCGGATGCAAATGGTGGGTTGGTGGAGACATGGG
AGAGGCCATGGAC
>MY5057_Hexurella_ChiricahuaMtns_PriceCyn
------------------------------------------------------------
------------------------------------------------------------
------------------------------------------------------------
---------------------------------------TTGTGGCTCGACTTCACTTCC
ATAGAACCCATCGGGTTCGTGCTTTTGGGGAAATTAATGGGTTCGTACGGGAAATACGAG
GTACGTGTTGATGGCATGGACAACTGTGGCCCTGAGGAGATGGGCAGCATTCCGGACTGG
ATGGGTGTGAAAGCAGAAGTGTTCTTACTCGAGGGTGGAGGGTGAGCTTGTGCCATCGAA
GAGGTATCGTATTGATTCTGGCCCAAGTGAGAACTGAGGTCATGGTCCCTGCCGTTTGTA
TGATTGGCACTGTTAGCCACCATCTGCTGTTGCTGGCTGTTGTTGTTGTTGTTGCTGCTG
CTGCTGCTGTTGTTGTTGACGTGGATCCATGTGAAGTCTCGCGTGATGGTCGTTCATGC-
------------------------------------------------------------
-------------
>MY5064_Hexurella_MuleMtns_Escabrosa
ATGAGTGGACAGAGGGGTGGGTAAATTGTGATCGTGTCGACACAAAGCTGGCACTGTTTT
AAAACTTTTTTTACGAATTCACTGTCGAGCTCGCGTGTCTCCTGTTACTGCTGTTGATTT
TTATCCTTCATGGTGATGGGATGTTCGCCGTGAGACATGCTAGGCATGGACGCATAGTTC
CTTATCTGGTGAAGAGAAATGAGCTGATTGGGGAAGGAATTGTGGCTCGACTTCACTTCC
ATAGAACCCATCGGGTTCGTGCTTTTGGGGAAATTAATGGGTTCGTACGGGAAATACGAG
GTACGTGTTGATGGCATGGACAACTGTGGCCCTGAGGAGATGGGCAGCATTCCGGACTGG
ATGGGTGTGAAAGCAGAAGTGTTCTTACTCGAGGGTGGAGGGTGAGCTTGTGCCATCGAA
GAGGTATCGTATTGATTCTGGCCCAAGTGAGAACTGAGGTCATGGTCCCTGCCGTTTGTG
TGATTGGCACTGTTAGCCACCATCTGCTGTTGCTGGTTGTTGTTGTTGTTGCTGCTGCTG
CTGCTGTTGTTGCTGTTGACGTGGATCCATGTGAAGTCTCGCGTGATGGTCGTTCATGCT
ATTTTGGAGACACGTGTCTGACACGTGCGGATGCAAATGGTGGGTTGGTGGGGACA----
-------------
>MY5066_Hexurella_MuleMtns_Escabrosa
ATGAGTGGACAGAGGGGTGGGTAAATTGTGATCGTGTCGACACAAAGCTGGCACTGTTTT
AAAACTTTTTTTACGAATTCGCTGTCGAGCTCGCGTGTCTCCTGTTACTGCTGTTGATTT
TTATCCTTCATGGTGATGGGATGTTCGCCGTGAGACATGCTAGGCATGGACGCATAGTTC
CTTATCTGGTGAAGAGAAATGAGCTGATTGGGGAAGGAATTGTGGCTCGACTTCACTTCC
ATAGAACCCATCGGGTTCGTGCTTTTGGGGAAATTAATGGGTTCGTACGGGAAATACGAG
GTACGTGTTGATGGCATGGACAACTGTGGCCCTGAGGAGATGGGCAGCATTCCGGACTGG
ATGGGTGTGAAAGCAGAAGTGTTCTTACTCGAGGGTGGAGGGTGAGCTTGTGCCATCGAA
GAGGTATCGTATTGATTCTGGCCCAAGTGAGAACTGAGGTCATGGTCCCTGCCGTTTGTG
TGATTGGCACTGTTAGCCACCATCTGCTGTTGCTGGTTGTTGTTGTTGTTGCTGCTGCTG
CTGCTGTTGTTGTTGTTGACGTGGATCCATGTGAAGTCTCGCGTGATGGTCGTTCATGCT
ATTTTGGAGACACGTGTCTGACACGTGCGGATGCAAATGGTGGGTTGGTGGGGACATGGG
AGAGGCCATGGAC
>MY5071_Hexurella_SantaRitaMtns_AlisoSprings
ATGAGTGGACAGAGGGGTGGGTAAATTGTGATCGTGTCGACACAAAGCTGGCACTGTTTT
AAAACTTTTTTCACGAATTTACTGTCGAGCTCGCGTGTCTCCTGTTACTGCTGTTGATTT
TTATCCTTCATGGTGATGGGATGTTCGCCGTGAGACATGCTAGGCATGGACGCATAGTTC
CTTATCTGGTGAAGAGAAATGAGCTGATTGGGGAAGGAATTGTGGCTCGACTTCACTTCC
ATAGAACCCATCGGGTTCGTGCTTTTGGGGAAATTAATGGGTTCGTACGGGAAATACGAG
GTACGTGTTGATGGCATGGACAACTGTGGCCCTGAGGAGATGGGCAGCATTCCGGACTGG
ATGGGTGTGAAAGCAGAAGTGTTCTTACTCGAGGGTGGAGGGTGAGCTTGTGCCATCGAA
GAGGTATCGTATTGATTCTGGCCCAAGTGAGAACTGAGGTCATGGTCCCTGCCGTTTGTG
TGATTGGCACTGTTAGCCACCATCTGCTGTTGCTGGTTGTTGTTGCTGCTGCTGCTGCTG
CTGTTGTTGTTGTTGTTGACGTGGATCCATGTGAAGTCTCGCGTGATGGTCGTTCATGCT
GTTTTGGAGACACGTGTCTGACACGTGCGGATGCAAATGGTGGGTTGGTGGGGACATGGG
AGAGGCCATGGAC
>MY5075_Hexurella_ChiricahuaMtns_CaveCrkCyn
ATGAGTGGACAGAGGGGTGGGTAAATTGTGATCGTGTCGACACAAAGCTGGCACTGTTTT
AAAACTTCATTTACGAATTCACTGTCGAGCTCGCGTGTCTCCTGTTACTGCTGTTGATTT
TTATCCTTCATGGTGATGGGATGTTCGCCGTGAGACATGCTAGGCATGGACGCATAGTTC
CTTATCTGGTGAAGAGAAATGAGCTGATTGGGGAAGGAATTGTGGCTCGACTTCACTTCC
ATAGAACCCATCGGGTTCGTGCTTTTGGGGAAATTAATGGGTTCGTACGGGAAATACGAG
GTACGTGTTGATGGCATGGACAACTGTGGCCCTGAGGAGATGGGCAGCATTCCGGACTGG
ATGGGTGTGAAAGCAGAAGTGTTCTTACTCGAGGGTGGAGGGTGAGCTTGTGCCATCGAA
GAGGTATCGTATTGATTCTGGCCCAAGTGAGAACTGAGGTCATGGTCCCTGCCGTTTGTG
TGATTGGCACTGTTAGCCACCATCTGCTGTTGCTG--TGTTGTTGTTGTTGCTGCTGCTG
CTGCTGTTGTTGTTGTTGACGTGGATCCATGTGAAGTCTCGCGTGATGGTCGTTCATGCT
GTTTTGGAGACACGTGTCTGACACGTGCGGATGCAAATGGTGGGTTGGTGGGGACATGGG
AGAGGCCATGGAC
>MY5128_Hexurella_WhetstoneMtns_FrenchJoeCyn
------------------------------------------------------------
------------------------------------------------------------
------------------------------------------------------------
--------------------------ATTGGGGAAGGAATTGTGGCTCGACTTCACTTCC
ATAGAACCCATCGGGTTCGTGCTTTTGGGGAAATTAATGGGTTCGTACGGGAAATACGAG
GTACGTGTTGATGGCATGGACAACTGGGCCC----GAGAATGGGCA-CATTCCGGACTGG
ATGGGTGTAAGCG----AGTGTTCTTACTCG-GGGTGGAGGGTGAGCTTGTGCCAT-GAA
GAGGTATCGTATTGATTCTGGCCCAAGTG-GAACTGAGGTCATGGTCCCTGCCGTTTGTG
TGATTGGCACTGTTAGCCACCATCTGCTGTTGCTGGTTGTTGTTG-TGCTGCTGCTG-CG
CTGCTGTTGCTGTTGTTGACGTGGATCCATGTGAAGTCTCGCGTGATGG-----------
------------------------------------------------------------
-------------
>MY5131_Hexurella_PedregosaMtns_PruneCyn
ATGAGTGGACAGAGGGGTGGGTAAATTGTGATCGTGTCGACACAAAGCTGGCACTGTTTT
AAAACTTTTTTTACGAATTCACTGTCGAGCTCGCGTGTCTCCTGTTACTGCTGTTGATTT
TTATCCTTCATGGTGATGGGATGTTCGCCGTGAGACATGCTAGGCATGGACGCATAGTTC
CTTATCTGGTGAAGAGAAATGAGCTGATTGGGGAAGGAATTGTGGCTCGACTTCACTTCC
ATAGAACCCATCGGGTTCGTGCTTTTGGGGAAATTAATGGGTTCGTACGGGAAATACGAG
GTACGTGTTGATGGCATGGACAACTGTGGCCCTGAGGAGATGGGCAGCATTCCGGACTGG
ATGGGTGTGAAAGCAGAAGTGTTCTTACTCGAGGGTGGAGGGTGAGCTTGTGCCATCGAA
GAGGTATCGTATTGATTCTGGCCCAAGTGAGAACTGAGGTCATGGTCCCTGCCGTTTGTG
TGATTGGCACTGTTAGCCACCATCTGCTGTTGCTGGCTGCTGTTGTTGTTGTTGCTGCTG
CTGCTGCTGTTGTTGTTGACGTGGATCCATGTGAAGTCTCGCGTGATGGTCGTTCATGCT
GTTTTGGAGACACGTGTCTGACACGTGCGGATGCAAATGGTGGGTTGGTGGGGACATGGG
AGAGGCCATGGAC
>MY5136_Hexurella_MiddlemarchCyn
ATGAGTGGACAGAGGGGTGGGTAAATTGTGATCGTGTCGACACAAAGCTGGCACTGTTTT
AAAACTTTTTTTACGAATTCACTGTCGAGCTCGCGTGTCTCCTGTTACTGCTGTTGATTT
TTATCCTTCATGGTGATGGGATGTTCGCCGTGAGACATGCTAGGCATGGACGCATAGTTC
CTTATCTGGTGAAGAGAAATGAGCTGATTGGGGAAGGAATTGTGGCTCGACTTCACTTCC
ATAGAACCCATCGGGTTCGTGCTTTTGGGGAAATTAATGGGTTCGTACGGGAAATACGAG
GTACGTGTTGATGGCATGGACAACTGTGGCCCTGAGGAGATGGGCAGCATTCCGGACTGG
ATGGGTGTGAAAGCTGAAGTGTTCTTACTCGAGGGTGGAGGGTGAGCTTGTGCCATCGAA
GAGGTATCGTATTGATTCTGGCCCAAGTGAGAACTGAGGTCATGGTCCCTGCCGTTTGTG
TGATTGGCACTGTTAGCCACCATCTGCTGTTGCTG------GTTGTTGTTGTTGTTGCTG
CTGCTGTTGCTGTTGTTGACGTGGATCCATGTGAAGTCTCGCGTGATGGTCGTTCATGCT
GTTTTGGAGACATGTGTCTGACACGTGCGGATGCAAATGGTGGGTTGGTGGGGACATGGG
AGAGGCCATGGAC
>MY5147_Hexurella_DragoonMtns_NF_345A
ATGAGTGGACAGAGGGGTGGGTAAATTGTGATCGTGTCGACACAAAGCTGGCACTGTTTT
AAAACTTTTTTTACGAATTCACTGTCGAGCTCGCGTGTCTCCTGTTACTGCTGTTGATTT
TTATCCTTCATGGTGATGGGATGTTCGCCGTGAGACATGCTAGGCATGGACGCATAGTTC
CTTATCTGGTGAAGAGAAATGAGCTGATTGGGGAAGGAATTGTGGCTCGACTTCACTTCC
ATAGAACCCATCGGGTTCGTGCTTTTGGGGAAATTAATGGGTTCGTACGGGAAATACGAG
GTACGTGTTGATGGCATGGACAACTGTGGCCCTGAGGAGATGGGCAGCATTCCGGACTGG
ATGGGTGTGAAAGCAGAAGTGTTCTTACTCGAGGGTGGAGGGTGAGCTTGTGCCATCGAA
GAGGTATCGTATTGATTCTGGCCCAAGTGAGAACTGAGGTCATGGTCCCTGCCGTTTGTG
TGATTGGCACTGTTAGCCACCATCTGCTGTTGCTG--TGTTGTTGTTGTTGCTGCTGCTG
CTGTTGTTGCTGTTGTTGACGTGGATCCATGTGAAGTCTCGCGTGATGGTCGTTCATGCT
GTTTTGGAGACACGTGTCTGACACGTGCGGATGCAAATGGTGGGTTGGTGGGGACATGGG
AGAGGCCATGGAC
>MY5157_Hexurella_SantaCatalinaMtns_Redington
ATGAGTGGACAGAGGGGTGGGTAAATTGTGATCGTGTCGACACAAAGCTGGCACTGTTTC
AAAACTTTTTTTACGAATTCACTGTCGAGCTCGCGTGTCTCCTGTTACTGCTGTTGATTT
TTATCCTTCATGGTGATGGGATGTTCGCCGTGAGACATGCTAGGCATGGACGCATAGTTC
CTTATCTGGTGAAGAGAAATGAGCTGATTGGGGAAGGAATTGTGGCTCGACTTCACTTCC
ATAGAACCCATCGGGTTCGTGCTTTTGGGGAAATTAATGGGTTCGTACGGGAAATACGAG
GTACGTGTTGATGGCATGGACAACTGTGGCCCTGAGGAGATGGGCAGCATTCCGGACTGG
ATGGGTGTGAAAGCAGAAGTGTTCTTACTCGAGGGTGGAGGGTGAGCTTGTGCCATCGAA
GAGGTATCGTATTGATTCTGGCCCAAGTGAGAACTGAGGTCATGGTCCCTGCCGTTTGTG
TGATTGGCACTGTTAGCCACCATCTGCTGTTGCTGGTTGTTGTTGTTGTTGCTGCTGCTG
CTGCTGCTGTTGTTGTTGACGTGGATCCATGTGAAGTCTCGCGTGATGGTCGTTCATGCT
GTTTTGGAGACACGTGTCTGACACGTGCGGATGCAAATGGTGGGTTGGTGGGGACATGGG
AGAGGCCATGGAC
>MY5164_Hrupicola_Temecula
ATGAGTGGACAGAGGGGTGGGTAAATTGTGATCGTGTCGACACAAAGCTGGCACTGTTTT
AAAAC-TTTATTACGAATTCACAGTCGAGCTCGCGTGTCTCCTGTTACTGCTGTTGATTT
TTATCCTTCATGGTGATGGGATGTTCGCCGTGAGACATGCTAGGCATGGACGCATAGTTC
CTTATCTGGTGAAGAGAAATGAGCTGATTGGGGAAGGAATTGTGGCTCGACTTCACTTCC
ATAGAACCCATCGGGTTCGTGCTTTTGGGGAAATTGATGGGTTCGTACGGGAAATACGAG
GTACGTGTTGATGGCATGGACAACTGTGGCCCTGAGGAGATGGGCAGCATTCCGGACTGG
ATGGGTGTGAAAGCAGAAGTGTTCTTACTCGAGGGTGGAGGGTGAGCTTGTGCCATCGAA
GAGGTATCGTATTGATTCTGGCCCAAGTGAGAACTGAGGTCATGGTCCCTGCCGTTTGTG
TGATTGGCACTGTTAGCCACCATCTGCTGCTGTT-GTTGCTGTTGTTGCTGTTGTTGCTG
CTGCTGTTGTTGTTGTTGACGTGGATCCATGTGAAGTCTCGCGTGATGGTCGTTCATGCT
ATTTTGGAGACACGTGTCTGACACGTGCGGATGCAAATGGTGGGTTGGTGGGGACAT-GG
AGACGCCATGGAC
>MY5165_Hrupicola_Temecula
ATGAGTGGACAGAGGGGTGGGTAAATTGTGATCGTGTCGACACAAAGCTGGCACTGTTTT
AAAAC-TTTATTACGAATTCACAGTCGAGCTCGCGTGTCTCCTGTTACTGCTGTTGATTT
TTATCCTTCATGGTGATGGGATGTTCGCCGTGAGACATGCTAGGCATGGACGCATAGTTC
CTTATCTGGTGAAGAGAAATGAGCTGATTGGGGAAGGAATTGTGGCTCGACTTCACTTCC
ATAGAACCCATCGGGTTCGTGCTTTTGGGGAAATTGATGGGTTCGTACGGGAAATACGAG
GTACGTGTTGATGGCATGGACAACTGTGGCCCTGAGGAGATGGGCAGCATTCCGGACTGG
ATGGGTGTGAAAGCAGAAGTGTTCTTACTCGAGGGTGGAGGGTGAGCTTGTGCCATCGAA
GAGGTATCGTATTGATTCTGGCCCAAGTGAGAACTGAGGTCATGGTCCCTGCCGTTTGTG
TGATTGGCACTGTTAGCCACCATCTGCTGCTGTT-GTTGCTGTTGTTGCTGTTGTTGCTG
CTGCTGTTGTTGTTGTTGACGTGGATCCATGTGAAGTCTCGCGTGATGGTCGTTCATGCT
ATTTTGGAGACACGTGTCTGACACGTGCGGATGCAAATGGTGGGTTGGTGGGGACATGGG
AGACGCCATGGAC
>MY5175_Hapachea_HarshawRd_PatagoniaMtns
ATGAGTGGACAGAGGGGTGGGTAAATTGTGATCGTGTCGACACAAAGCTGGCACTGTTTT
AAAACTTTTTTTACGAATTCACTGTCGAGCTCGCGTGTCTCCTGTTACTGCTGTTGATTT
TTATCCTTCATGGTGATGGGATGTTCGCCGTGAGACATGCTAGGCATGGACGCATAGTTC
CTTATCTGGTGAAGAGAAATGAGCTGATTGGGGAAGGAATTGTGGCTCGACTTCACTTCC
ATAGAACCCATCGGGTTCGTGCTTTTGGGGAAATTAATGGGTTCGTACGGGAAATACGAG
GTACGTGTTGATGGCATGGACAACTGTGGCCCTGAGGAGATGGGCAGCATTCCGGACTGG
ATGGGTGTGAAAGCAGAAGTGTTCTTACTCGAGGGTGGAGGGTGAGCTTGTGCCATCGAA
GAGGTATCGTATTGATTCTGGCCCAAGTGAGAACTGAGGTCATGGTCCCTGCCGTTTGTG
TGATTGGCACTGTTAGCCACCATCTGCTGTTGCTG--TGTTGTTGTTGTTGCTGCTGCTG
CTGCTGTTGTTGTTGTTGACGTGGATCCATGTGAAGTCTCGCGTGATGGTCGTTCATGCT
GTTTTGGAGACACGTGTCTGACACGTGCGGATGCAAATGGTGGGTTGGTGGGGACATGGG
AGAGGCCATGGAC
>MY5180_Hapachea_MustrangPk_MustangMtns
ATGAGTGGACAGAGGGGTGGGTAAATTGTGATCGTGTCGACACATAGCTGGCACTGTTTT
AAAACTTTTTTTACGAATTCACTGTCGAGCTCGCGTGTCTCCTGTTACTGCTGTTGATTT
TTATCCTTCATGGTGATGGGATGTTCGCCGTGAGACATGCTAGGCATGGACGCATAGTTC
CTTATCTGGTGAAGAGAAATGAGCTGATTGGGGAAGGAATTGTGGCTCGACTTCACTTCC
ATAGAACCCATCGGGTTCGTGCTTTTGGGGAAATTAATGGGTTCGTACGGGAAATACGAG
GTACGTGTTGATGGCATGGACAACTGTGGCCCTGAGGAGATGGGCAGCATTCCGGACTGG
ATGGGTGTGAAAGCAGAAGTGTTCTTACTCGAGGGTGGAGGGTGAGCTTGTGCCATCGAA
GAGGTATCGTATTGATTCTGGCCCAAGTGAGAACTGAGGTCATGGTCCCTGCCGTTTGTG
TGATTGGCACTGTTAGCCACCATCTGCTGTTGCTGGTTGTTGTTGCTGCTGCTGCTGCTG
CTGTTGTTGTTGTTGTTGACGTGGATCCATGTGAAGTCTCGCGTGATGGTCGTTCATGCT
GTTTTGGAGACACGTGTCTGACACGTGCGGATGCAAATGGTGGGTTGGTGGGGACATGGG
AGAGGCCATGGAC
>MY5181_Hapachea_MustrangPk_MustangMtns
ATGAGTGGACAGAGGGGTGGGTAAATTGTGATCGTGTCGACACAAAGCTGGCACTGTTTT
AAAACTTTTTTTACGAATTCACTGTCGAGCTCGCGTGTCTCCTGTTACTGCTGTTGATTT
TTATCCTTCATGGTGATGGGATGTTCGCCGTGAGACATGCTAGGCATGGACGCATAGTTC
CTTATCTGGTGAAGAGAAATGAGCTGATTGGGGAAGGAATTGTGGCTCGACTTCACTTCC
ATAGAACCCATCGGGTTCGTGCTTTTGGGGAAATTAATGGGTTCGTACGGGAAATACGAG
GTACGTGTTGATGGCATGGACAACTGTGGCCCTGAGGAGATGGGCAGCATTCCGGACTGG
ATGGGTGTGAAAGCAGAAGTGTTCTTACTCGAGGGTGGAGGGTGAGCTTGTGCCATCGAA
GAGGTATCGTATTGATTCTGGCCCAAGTGAGAACTGAGGTCATGGTCCCTGCCGTTTGTG
TGATTGGCACTGTTAGCCACCATCTGCTGTTGCTGGTTGTTGTTGTTGCTGCTGCTGCTG
CTGCTGTTGTTGTTGTTGACGTGGATCCATGTGAAGTCTCGCGTGATGGTCGTTCATGCT
GTTTTGGAGACACGTGTCTGACA-------------------------------------
-------------
>MY5193_Hapachea_HarshawRd_PatagoniaMtns
ATGAGTGGACAGAGGGGTGGGTAAATTGTGATCGTGTCGACACAAAGCTGGCACTGTTTT
AAAACTTTTTTTACGAATTCACTGTCGAGCTCGCGTGTCTCCTGTTACTGCTGTTGATTT
TTATCCTTCATGGTGATGGGATGTTCGCCGTGAGACATGCTAGGCATGGACGCATAGTTC
CTTATCTGGTGAAGAGAAATGAGCTGATTGGGGAAGGAATTGTGGCTCGACTTCACTTCC
ATAGAACCCATCGGGTTCGTGCTTTTGGGGAAATTAATGGGTTCGTACGGGAAATACGAG
GTACGTGTTGATGGCATGGACAACTGTGGCCCTGAGGAGATGGGCAGCATTCCGGACTGG
ATGGGTGTGAAAGCAGAAGTGTTCTTACTCGAGGGTGGAGGGTGAGCTTGTGCCATCGAA
GAGGTATCGTATTGATTCTGGCCCAAGTGAGAACTGAGGTCATGGTCCCTGCCGTTTGTG
TGATTGGCACTGTTAGCCACCATCTGCTGTTGCTG--TGTTGTTGTTGTTGCTGCTGCTG
CTGCTGTTGTTGTTGTTGACGTGGATCCATGTGAAGTCTCGCGTGATGGTCGTTCATGCT
GTTTTGGAGACACGTGTCTGACACGTGCGGATGCAAATGGTGGGTTGGTGGGGACATGGG
AGAGGCCATGGAC
>MY5194_Hapachea_Ordsummit_MtOrd
------------------------------------------------------------
-----------------------GTCGAGCTCGCGTGTCTCCTGTTACTGCTGTTGATTT
TTATCCTTCATGGTGATGGGATGTTCGCCGTGAGACATGCTAGGCATGGACGCATAGTTC
CTTATCTGGTGAAGAGAAATGAGCTGATTGGGGAAGGAATTGTGGCTCGACTTCACTTCC
ATTGAACCCATCGGGTTCGTGCTTTTGGGGAAATTAATGGGTTCGTACGGGAAATACGAG
GTACGTGTTGATGGCATGGACAACTGTGGCCCTGAGGAGATGGGCAGCATTCCGGACTGG
ATGGGTGTGAAAGCAGAAGTGTTCTTACTCGAGGGTGGAGGGTGAGCTTGTGCCATCGAA
GAGGTATCGTATTGATTCTGGCCCAAGTGAGAACTGAGGTCATGGTCCCTGCCGTTTGTG
TGATTGGCACTGTTAGCCACCATCTGCTGTTGCTGGTTGTTGTTGTTGTTGCTGCTGCTG
TTGCTGTTGTTGTTGTTGACGTGGATCCATGTGAAGTCTCGCGTGATGGTCGTTCATGCT
GTTTTGGAGACACGTGTCTGACACGTGCGGATGCAAATGGTGGGTTGGTGGGGACATGGG
AGAGGCCATGGAC
>MY5195_Hapachea_Ordsummit_MtOrd
ATGAGTGGACAGAGGGGTGGGTAAATTGTGATCGTGTCGACACAAAGCTGGCACTGTTTT
AAAACTTTTTTTACGAATTCACTGTCGAGCTCGCGTGTCTCCTGTTACTGCTGTTGATTT
TTATCCTTCATGGTGATGGGATGTTCGCCGTGAGACATGCTAGGCATGGACGCATAGTTC
CTTATCTGGTGAAGAGAAATGAGCTGATTGGGGAAGGAATTGTGGCTCGACTTCACTTCC
ATTGAACCCATCGGGTTCGTGCTTTTGGGGAAATTAATGGGTTCGTACGGGAAATACGAG
GTACGTGTTGATGGCATGGACAACTGTGGCCCTGAGGAGATGGGCAGCATTCCGGACTGG
ATGGGTGTGAAAGCAGAAGTGTTCTTACTCGAGGGTGGAGGGTGAGCTTGTGCCATCGAA
GAGGTATCGTATTGATTCTGGCCCAAGTGAGAACTGAGGTCATGGTCCCTGCCGTTTGTG
TGATTGGCACTGTTAGCCACCATCTGCTGTTGCTGGTTGTTGTTGTTGTTGCTGCTGCTG
TTGCTGTTGTTGTTGTTGACGTGGATCCATGTGAAGTCTCGCGTGATGGTCGTTCATGCT
GTTTTGGAGACACGTGTCTGACACGTGCGGATGCAAAT----------------------
-------------
>MY5266_Hencina_CerroBolla
--------------------ACAGGTGGGGATCGTGTCGACACAAAGCTGGCACTGTTTT
AAAAC-TTTTTTACGAATTCACTGTCGAGCTCGCGTGTCTCCTGTTACTGCTGTTGATTT
TTATCCTTCATGGTGATGGGATGTTCGCCGTGAGACATGCTAGGCATGGACGCATAGTTC
CTTATCTGGTGAAGAGAAATGAGCTGATTGGGGAAGGAATTGTGGCTCGACTTCACTTCC
ATAGAACCCATCGGGTTCGTGCTTTTGGGGAAATTGATGGGTTCGTACGGGAAATACGAG
GTACGTGTTGATGGCATGGACAACTGTGGCCCTGAGGAGATGGGCAGCATTCCGGACTGG
ATGGGTGTGAAAGCAGAAGTGTTCTTACTCGAGGGTGGAGGGTGAGCTTGTGCCATCGAA
GAGGTATCGTATTGATTCTGGCCCAAGTGAGAACTGAGGTCATGGTCCCTGCCGTTTGTG
TGATTGGCACTGTTAGCCACCATCTGCTGCTGTT-GTTGCTGTTGTTGCTGTTGTTGCTG
CTGCTGTTGTTGTTGTTGACGTGGATCCATGTGAAGTCTCGCGTGATGGTCGTTCATGCT
GTTTTGGAGACACGTGTCTGACACGTGCGGATGCAAATGGTGGGTTGGTGGGGACATGGG
AGAAGCCATGGAC
>MY5267_Hencina_CerroBolla
ATGAGTGGACAGAGGGGTGGGTAAATTGTGATCGTGTCGACACAAAGCTGGCACTGTTTT
AAAAC-TTTTTTACGAATTCACTGTCGAGCTCGCGTGTCTCCTGTTACTGCTGTTGATTT
TTATCCTTCATGGTGATGGGATGTTCGCCGTGAGACATGCTAGGCATGGACGCATAGTTC
CTTATCTGGTGAAGAGAAATGAGCTGATTGGGGAAGGAATTGTGGCTCGACTTCACTTCC
ATAGAACCCATCGGGTTCGTGCTTTTGGGGAAATTGATGGGTTCGTACGGGAAATACGAG
GTACGTGTTGATGGCATGGACAACTGTGGCCCTGAGGAGATGGGCAGCATTCCGGACTGG
ATGGGTGTGAAAGCAGAAGTGTTCTTACTCGAGGGTGGAGGGTGAGCTTGTGCCATCGAA
GAGGTATCGTATTGATTCTGGCCCAAGTGAGAACTGAGGTCATGGTCCCTGCCGTTTGTG
TGATTGGCACTGTTAGCCACCATCTGCTGCTGTT-GTTGCTGTTGTTGC---------TG
CTGCTGTTGTTGTTGTTGACGTGGATCCATGTGAAGTCTCGCGTGATGGTCGTTCATGCT
GTTTTGGAGACACGTGTCTGACACGTGCGGATGCAAATGGTGGGTTGGTGGGGACATGGG
AGAAGCCATGGAC
>MY5269_Hexurella_GuadalupeValley
ATGAGTGGACAGAGGGGTGGGTAAATTGTGATCGTGTCGACACAAAGCTGGCACTGTTTT
AAAAC-TTTTTTACGAATTTACTGTCGAGCTCGCGTGTCTCCTGTTACTGCTGTTGATTT
TTATCCTTCATGGTGATGGGATGTTCGCCGTGAGACATGCTAGGCATGGACGCATAGTTC
CTTATCTGGTGAAGAGAAATGAGCTGATTGGGGAAGGAATTGTGACTCGACTTCACTTCC
ATAGAACCCATCGGGTTCGTGCTTTTGGGGAAATTGATGGGTTCGTACGGGAAATACGAG
GTACGTGTTGATGGCATGGACAACTGTGGCCCTGAGGAGATGGGCAGCATTCCGGACTGG
ATGGGTGTGAAAGCAGAAGTGTTCTTACTCGAGGGTGGAGGGTGAGCTTGTGCCATCGAA
GAGGTATCGTATTGATTCTGGCCCAAGTGAGAACTGAGGTCATGGTCCCTGCCGTTTGTG
TGATTGGCACTGTTAGCCACCATCTGCTGCTGTT-GTTGCTGTTGTTGC---------TG
CTGCTGTTGTTGTTGTTGACGTGGATCCATGTGAAGTCTCGCGTGATGGTCGTTCATGCT
GTTTTGGAGACACGTGTCTGACACGTGCGGATGCAAATGGTGGGTTGGTGGGGACATGGG
AGAGGCCATGGAC
>MY5271_Hexurella_GuadalupeValley
ATGAGTGGACAGAGGGGTGGGTAAATTGTGATCGTGTCGACACAAAGCTGGCACTGTTTT
AAAAC-TTTTTTACGAATTCACTGTCGAGCTCGCGTGTCTCCTGTTACTGCTGTTGATTT
TTATCCTTCATGGTGATGGGATGTTCGCCGTGAGACATGCTAGGCATGGACGCATAGTTC
CTTATCTGGTGAAGAGAAATGAGCTGATTGGGGAAGGAATTGTGACTCGACTTCACTTCC
ATAGAACCCATCGGGTTCGTGCTTTTGGGGAAATTGATGGGTTCGTACGGGAAATACGAG
GTACGTGTTGATGGCATGGACAACTGTGGCCCTGAGGAGATGGGCAGCATTCCGGACTGG
ATGGGTGTGAAAGCAGAAGTGTTCTTACTCGAGGGTGGAGGGTGAGCTTGTGCCATCGAA
GAGGTATCGTATTGATTCTGGCCCAAGTGAGAACTGAGGTCATGGTCCCTGCCGTTTGTG
TGATTGGCACTGTTAGCCACCATCTGCTGCTGTT-GTTGCTGTTGTTGCTGTTGTTGCTG
CTGCTGTTGTTGTTGTTGACGTGGATCCATGTGAAGTCTCGCGTGATGGTCGTTCATGCT
GTTTTGGAGACACGTGTCTGACACGTGCGGATGCAAATGGTGGGTTGGTGGGGACATGGG
AGAGGCCATGGAC
>MY5276_Hexurella_SanPedro_Martir
ATGAGTGGACAGAGGGGTGGGTAAATTGTGATCGTGTCGACACAAAGCTGGCACTGTTTT
AAAAC-TTTTTTACGAATTCACTGTCGAGCTCGCGTGTCTCCTGTTACTGCTGTTGATTT
TTATCCTTCATGGTGATGGGATGTTCGCCGTGAGACATGCTAGGCATGGACGCATAGTTC
CTTATCTGGTGAAGAGAAATGAGCTGATTGGGGAAGGAATTGTGGCTCGACTTCACTTCC
ATAGAACCCATCGGGTTCGTGCTTTTGGGGAAATTGATGGGTTCGTACGGGAAATACGAG
GTACGTGTTGATGGCATGGACAACTGTGGCCCTGAGGAGATGGGCAGCATTCCGGACTGG
ATGGGTGTGAAAGCAGATGTGTTCTTACTCGAGGGTGGAGGGTGAGCTTGTGCCATCGAA
GAGGTATCGTATTGATTCTGGCCCAAGTGAGAACTGAGGTCATGGTCCCTGCCGTTTGTG
TGATTGGCACTGTTAGCCACCATCTGCTGCTGTT-GTTGCTGTTGTTGC---------TG
CTGCTGTTGTTGTTGCTGACGTGGATCCATGTGAAGTCTCGCGTGATGGTCGTTCATGCT
GTTTTGGAGACACGTGTCTGACACGTGCGGATGCAAATGGTGGGTTGGTGGGGACATGGG
AGAGGCCATGGAC
>MY5277_Hexurella_SanPedro_Martir
ATGAGTGGACAGAGGGGTGGGTAAATTGTGATCGTGTCGACACAAAGCTGGCACTGTTTT
AAAAC-TTTTTTACGAATTCACTGTCGAGCTCGCGTGTCTCCTGTTACTGCTGTTGATTT
TTATCCTTCATGGTGATGGGATGTTCGCCGTGAGACATGCTAGGCATGGACGCATAGTTC
CTTATCTGGTGAAGAGAAATGAGCTGATTGGGGAAGGAATTGTGGCTCGACTTCACTTCC
ATAGAACCCATCGGGTTCGTGCTTTTGGGGAAATTGATGGGTTCGTACGGGAAATACGAG
GTACGTGTTGATGGCATGGACAACTGTGGCCCTGAGGAGATGGGCAGCATTCCGGACTGG
ATGGGTGTGAAAGCAGAAGTGTTCTTACTCGAGGGTGGAGGGTGAGCTTGTGCCATCGAA
GAGGTATCGTATTGATTCTGGCCCAAGTGAGAACTGAGGTCATGGTCCCTGCCGTTTGTG
TGATTGGCACTGTTAGCCACCATCTGCTGCTGTT-GTTGCTGTTGTTGCTGTTGTTGCTG
CTGCTGTTGTTGTTGCTGACGTGGATCCATGTGAAGTCTCGCGTGATGGTCGTTCATGCT
GTTTTGGAGACACGTGTCTGACACGTGCGGATGCAAATGGTGGGTTGGTGGGGACATGGG
AGAGGCCATGGAC
>MY5280_Hexurella_ArroyoSalado
ATGAGTGGACAGAGGGGTGGGTAAATTGTGATCGTGTCGACACAAAGCTGGCACTGTTTT
AAAAC-TGTTTTACGAATTCACTGTCGAGCTCGCGTGTCTCCTGTTACTGCTGTTGATTT
TTATCCTTCATGGTGATGGGATGTTCGCCGTGAGACATGCTAGGCATGGACGCATAGTTC
CTTATCTGGTGAAGAGAAATGAGCTGATTGGGGAAGGAATTGTGGCTCGACTTCACTTCC
ATAGAACCCATCGGGTTCGTGCTTTTGGGGAAATTGATGGGTTCGTACGGGAAATACGAG
GTACGTGTTGATGGCATGGACAACTGTGGCCCTGAGGAGATGGGCAGCATTCCGGACTGG
ATGGGTGTGAAAGCAGAAGTGTTCTTACTCGAGGGTGGAGGGTGAGCTTGTGCCATCGAT
GAGGTATCGTATTGATTCTGGCCCAAGTGAGAACTGAGGTCATGGTCCCTGCCGTTTGTG
TGATTGGCACTGTTAGCCACCATCTGCTGCTGTT-GTTGCTGTTGTTGCTGTTGTTGCTG
CTGCTGTTGTTGTTGTTGACGTGGATCCATGTGAAGTCTCGCGTGATGGTCGTTCATGCT
GTTTTGGAGACACGTGTCTGACACGTGCGGATGCAAATGGTGGGTTGGTGGGGACATGGG
AGAGGCCATGGAC
>MY5282_Hexurella_ArroyoSalado
---------------GGTGGGTAAATTGTGATCGT-----------GCTGGCACTGTTTT
AAAAC-TGTTTTACGAATTCACTGTCGAGCTCGCGTGTCTCCTGTTACTGCTGTTGATTT
TTATCCTTCATGGTGATGGGATGTTCGCCGTGAGACATGCTAGGCATGGACGCATAGTTC
CTTATCTGGTGAAGAGAAATGAGCTGATTGGGGAAGGAATTGTGGCTCGACTTCACTTCC
ATAGAACCCATCGGGTTCGTGCTTTTGGGGAAATTGATGGGTTCGTACGGGAAATACGAG
GTACGTGTTGATGGCATGGACAACTGTGGCCCTGAGGAGATGGGCAGCATTCCGGACTGG
ATGGGTGTGAAAGCAGAAGTGTTCTTACTCGAGGGTGGAGGGTGAGCTTGTGCCATCGAT
GAGGTATCGTATTGATTCTGGCCCAAGTGAGAACTGAGGTCATGGTCCCTGCCGTTTGTG
TGATTGGCACTGTTAGCCACCATCTGCTGCTGTT-GTTGCTGTTGTTGCTGTTGTTGCTG
CTGCTGTTGTTGTTGTTGACGTGGATCCATGTGAAGTCTCGCGTGATGGTCGTTCATGCT
GTTTTGGAGACACGTGTCTGACA-GTGCGGATGCAAATGG--------------------
-------------
>MY5286_Hrupicola_SweetwaterSpr_OrdMtn
ATGAGTGGACAGAGGGGTGGGTAAATTGTGATCGTGTCGACACAAAGCTGGCACTGTTTT
AAAAC-TTTTTTACGAATTCACTGTCGAGCTCGCGTGTCTCCTGTTACTGCTGTTGATTT
TTATCCTTCATGGTGATGGGATGTTCGCCGTGAGACATGCTAGGCATGGACGCATAGTTC
CTTATCTGGTGAAGAGAAATGAGCTGATTGGGGAAGGAATTGTGGCTCGACTTCACTTCC
ATAGAACCCATCGGGTTCGTGCTTTTGGGGAAATTGATGGGTTCGTACGGGAAATACGAG
GTACGTGTTGATGGCATGGACAACTGTGGCCCTGAGGAGATGGGCAGCATTCCAGACTGG
ATGGGTGTGAAAGCAGAAGTGTTCTTACTCGAGGGTGGAGGGTGAGCTTGTGCCATCGAA
GAGGTATCGTATTGATTCTGGCCCAAGTGAGAACTGAGGTCATGGTCCCTGCCGTTTGTG
TGATTGGCACTGTTAGCCACCATCTGCTGCTGTT-GTTGCTGTTGTTGCTGTTGTTGCTG
CTGCTGCTGTTGTTGTTGACGTGGATCCATGTGAAGCCTCGCGTGATGGTCGTTCATGCT
GTTTTGGAGACACGTGTCTGACACATGCGGATGCAAATGGTGGGTTGGTGGGGACATGGG
AGAGGCCATGGAC
>MY5287_Hrupicola_SweetwaterSpr_OrdMtn
ATGAGTGGACAGAGGGGTGGGTAAATTGTGATCGTGTCGACACAAAGCTGGCACTGTTTT
---------TTTACGAATTCACTGTCGAGCTCGCGTGTCTCCTGTTACTGCTGTTGATTT
TTATCCTTCATGGTGATGGGATGTTCGCCGTGAGACATGCTAGGCATGGACGCATAGTTC
CTTATCTGGTGAAGAGAAATGAGCTGATTGGGGAAGGAATTGTGGCTCGACTTCACTTCC
ATAGAACCCATCGGGTTCGTGCTTTTGGGGAAATTGATGGGTTCGTACGGGAAATACGAG
GTACGTGTTGATGGCATGGACAACTGTGGCCCTGAGGAGATGGGCAGCATTCCAGACTGG
ATGGGTGTGAAAGCAGAAGTGTTCTTACTCGAGGGTGGAGGGTGAGCTTGTGCCATCGAA
GAGGTATCGTATTGATTCTGGCCCAAGTGAGAACTGAGGTCATGGTCCCTGCCGTTTGTG
TGATTGGCACTGTTAGCCACCATCTGCTGCTGTT-GTTGCTGTTGTTGCTGTTGTTGCTG
CTGCTGCTGTTGTTGTTGACGTGGATCCATGTGAAGCCTCGCGTGATGGTCGTTCATGCT
GTTTTGGAGACACGTGTCTGACACATGCGGATGCAAATGGTGGGTTGGTGGGGACATGGG
AGA----------
>MY5288_Hrupicola_Deadman_Hills
--------------GGGTGGGTAAATTGTGATCGTGTCGACACAAAGCTGGCACTGTTTT
AAAAT-TTTTTTACGAATTCACTGTCGAGCTCGCGTCTCTCCTGTTACTGCTGTTGATTT
TTATCCTTCATGGTGATGGGATGTTCGCCGTGAGACATGCTAGGCATGGACGCATAGTTC
CTTATCTGGTGAAGAGAAATGAGCTGATTGGGGAAGGAATTGTGGCTCGACTTCACTTCC
ATAGAACCCATCGGGTTCGTGCTTTTGGGGAAATTGATGGGTTCGTACGGGAAATACGAG
GTACGTGTTGATGGCATGGACAACTGTGGCCCTGAGGAGATGGGCAGCATTCCGGACTGG
ATGGGTGTGAAAGCAGAAGTGTTCTTACTCGAGGGTGGAGGGTGAGCTTGTGCCATCGAA
GAGGTATCGTATTGATTCTGCCCCAAGTGAGAACTGAGGTCATGGTCCCTGCCGTTTGTG
TGATTGGCACTGTTAGCCACCATCTGCTGCTGTT-GTTGCTGTTGTTGCTGTTGTTGTTG
CTGCTGTTGTTGTTGTTGACGTGGATCCATGTGAAGTCTCGCGTGATGGTCGTTCATGCT
GTTTTGGAGACACGTGTCTGACACGTGCGGATGCAAATGGTGGGTTGGTGG-GACATGGG
AGAGGCCATGGAC
>MY5289_Hrupicola_Deadman_Hills
ATGAGTGGACAGAGGGGTGGGTAAATTGTGATCGTGTCGACACAAAGCTGGCACTGTTTT
AAAAT-TTTTTTACGAATTCACTGTCGAGCTCGCGTCTCTCCTGTTACTGCTGTTGATTT
TTATCCTTCATGGTGATGGGATGTTCGCCGTGAGACATGCTAGGCATGGACGCATAGTTC
CTTATCTGGTGAAGAGAAATGAGCTGATTGGGGAAGGAATTGTGGCTCGACTTCACTTCC
ATAGAACCCATCGGGTTCGTGCTTTTGGGGAAATTGATGGGTTCGTACGGGAAATACGAG
GTACGTGTTGATGGCATGGACAACTGTGGCCCTGAGGAGATGGGCAGCATTCCGGACTGG
ATGGGTGTGAAAGCAGAAGTGTTCTTACTCGAGGGTGGAGGGTGAGCTTGTGCCATCGAA
GAGGTATCGTATTGATTCTGGCCCAAGTGAGAACTGAGGTCATGGTCCCTGCCGTTTGTG
TGATTGGCACTGTTAGCCACCATCTGCTGCTGTT-GTTGCTGTTGTTGCTGTTGTTGTTG
CTGCTGTTGTTGTTGTTGACGTGGATCCATGTGAAGTCTCGCGTGATGGTCGTTCATGCT
GTTTTGGAGACACGTGTCTGACACGTGCGGATGCAAATGGTGGGTTGGTGGGGACATGGG
AGAGGCCATGGAC
>MY5309_Hapachea_JohnnyLyon_Hills
------------------------------------------------GTGCACTGTTTT
AAAACTTTTTTTACGAATTCACTGTCGAGCTCGCGTGTCTCCTGTTACTGCTGCTGATTT
TTATCCTTCATGGTGATGGGATGTTCGCCGTGAGACATGCTAGGCATGGACGCATAGTTC
CTTATCTGGTGAAGAGAAATGAGCTGATTGGGGAAGGAATTGTGGCTCGACTTCACTTCC
ATAGAACCCATCGGGTTCGTGCTTTTGGGGAAATTAATGGGTTCGTACGGGAAATACGAG
GTACGTGTTGATGGCATGGACAACTGTGGCCCTGAGGAGATGGGCAGCATTCCGGACTGG
ATGGGTGTGAAAGCAGAAGTGTTCTTACTCGAGGGTGGAGGGTGAGCTTGTGCCATCGAA
GAGGTATCGTATTGATTCTGGCCCAAGTGAGAACTGAGGTCATGGTCCCTGCCGTTTGTG
TGATTGGCACTGTTAGCCACCATCTGCTGTTGCTGGTTGTTGTTGTTGCTGCTGCTGCTG
CTGCTGTTGTTGTTGTTGACGTGGATCCATGTGAAGTCTCGCGTGATGGTCGTTCATGCT
GTTTTGGAGACACGTGTCTGACACG-----------------------------------
-------------
>MY5310_Hexurella_AntelopeCyn_CerbatMtns
ATGAGTGGACAGA-GGGTGGGTAAATTGTGATCGTGTCGA-----AGCTGGCACTGTTTT
AAAACTTTTTTTACGAATTCACTGTCGAGCTCGCGTGTCTCCTGTTACTGCTGTTGATTT
TTATCCTTCATGGTGATGGGATGTTCGCCGTGAGACATGCTAGGCATGGACGCATAGTTC
CTTATCTGGTGAAGAGAAATGAGCTGATTGGGGAAGGAATTGTGGCTCGACTTCACTTCC
ATTGAACCCATCGGGTTCGTGCTTTTGGGGAAATTAATGGGTTCGTACGGGAAATACGAG
GTACGTGTTGATGGCATGGACAACTGTGGCCCTGAGGAGATGGGCAGCATTCCGGACTGG
ATGGGTGTGAAAGCAGAAGTGTTCTTACTCGAGGGTGGAGGGTGAGCTTGTGCCATCGAA
GAGGTATCGTATTGATTCTGGCCCAAGTGAGAACTGAGGTCATGGTCCCTGCCGTTTGTG
TGATTGGCACTGTTAGCCACCATCTGCTGTTGCTGGTTGTTGTTGTTGCTGCTGCTGCTG
CTGCTGTTGTTGTTGTTGACGTGGATCCATGTGAAGTCTCGCGTGATGGTCGTTCATGCT
GTTTTGGAGACACGTGTCTGACACGTGCGGATGCAAATGGTGGGTTGGTGGGGACATGGG
AGAGGCCATGGAC
>MY5311_Hexurella_AntelopeCyn_CerbatMtns
-------------------GGTAAATTGTGATCGTGTCGACACAAAGCTGGCACTGTTTT
AAAACTTTTTTTACGAATTCACTGTCGAGCTCGCGTGTCTCCTGTTACTGCTGTTGATTT
TTATCCTTCATGGTGATGGGATGTTCGCCGTGAGACATGCTAGGCATGGACGCATAGTTC
CTTATCTGGTGAAGAGAAATGAGCTGATTGGGGAAGGAATTGTGGCTCGACTTCACTTCC
ATTGAACCCATCGGGTTCGTGCTTTTGGGGAAATTAATGGGTTCGTACGGGAAATACGAG
GTACGTGTTGATGGCATGGACAACTGTGGCCCTGAGGAGATGGGCAGCATTCCGGACTGG
ATGGGTGTGAAAGCAGAAGTGTTCTTACTCGAGGGTGGAGGGTGAGCTTGTGCCATCGAA
GAGGTATCGTATTGATTCTGGCCCAAGTGAGAACTGAGGTCATGGTCCCTGCCGTTTGTG
TGATTGGCACTGTTAGCCACCATCTGCTGTTGCTGGTTGTTGTTG-TGCTGCTGCTGCTG
CTGCTGTTGTTGTTGTTGACGTGGATCCATGTGAAGTCTCGCGTGATGGTCGTTCATGCT
GTTTTGGAGACACGTGTCTGACACGTGCGGATGCAAATGGTGGGTTGGTGGGGACATGGG
AGAGGCCATGGAC
>MY5312_Hexurella_FoxCyn_MusicMtns
--------------------------------------------------------GTTT
AAAACTTTTTTTACGAATTCACTGTCGAGCTCGCGTGTCTCCTGTTACTGCTGTTGATTT
TTATCCTTCATGGTGATGGGATGTTCGCCGTGAGACATGCTAGGCATGGACGCATAGTTC
CTTATCTGGTGAAGAGAAATGAGCTGATTAGGGAAGGAATTGTGGCTCGACTTCACTTCC
ATTGAACCCATCGGGTTCGTGCTTTTGGGGAAATTAATGGGTTCGTACGGGAAATACGAG
GTACGTGTTGATGGCATGGACAACTGTGGCCCTGAGGAGATGGGCAGCATTCCGGACTGG
ATGGGTGTGAAAGCAGAAGTGTTCTTACTTGAGGGTGGAGGGTGAGCTTGTGCCATCGAA
GAGGTATCGTATTGATTCTGGCCCAAGTGAGAACTGAGGTCATGGTCCCTGCCGTTTGTG
TGATTGGCACTGTTAGCCACCATCTGCTGTTGCTGGTTGTTGTTGTTGCTGCTGCTGCTG
CTGCTGCTGTTGTTGTTGACGTGGATCCATGTGAAGTCTCGCGTGATGGTCGTTCA----
------------------------------------------------------------
-------------
>MY5313_Hexurella_FoxCyn_MusicMtns
------------------------------------------------------------
----------------------TGTCGAGCTCGCGTGTCTCCTGTTACTGCTGTTGATTT
TTATCCTTCATGGTGATGGGATGTTCGCCGTGAGACATGCTAGGCATGGACGCATAGTTC
CTTATCTGGTGAAGAGAAATGAGCTGATTGGGGAAGGAATTGTGGCTCGACTTCACTTCC
ATTGAACCCATCGGGTTCGTGCTTTTGGGGAAATTAATGGGTTCGTACGGGAAATACGAG
GTACGTGTTGATGGCATGGACAACTGTGGCCCTGAGGAGATGGGCAGCATTCCGGACTGG
ATGGGTGTGAAAGCAGAAGTGTTCTTACTCGAGGGTGGAGGGTGAGCTTGTGCCATCGAA
GAGGTATCGTATTGATTCTGGCCCAAGTGAGAACTGAGGTCATGGTCCCTGCCGTTTGTG
TGATTGG-----------------------------------------------------
------------------------------------------------------------
------------------------------------------------------------
-------------
>MY5314_Hexurella_Grasshopper_BrushyMtn
----------------------------------------------GCTGGCACTGTTTT
AAAACTTTTTTTACGAATTCACTGTCGAGCTCGCGTGTCTCCTGTTACTGCTGTTGATTT
TTATCCTTCATGGTGATGGGATGTTCGCCGTGAGACATGCTAGGCATGGACGCATAGTTC
CTTATCTGGTGAAGAGAAATGAGCTGATTGGGGAAGGAATTGTGGCTCGACTTCACTTCC
ATTGAACCCATCGGGTTCGTGCTTTTGGGGAAATTAATGGGTTCGTACGGGAAATACGAG
GTACGTGTTGATGGCATGGACAACTGTGGCCCTGAGGAGATGGGCAGCATTCCGGACTGG
ATGGGTGTGAAAGCAGAAGTGTTCTTACTCGAGGGTGGAGGGTGAGCTTGTGCCATCGAA
GAGGTATCGTATTGATTCTGGCCCAAGTGAGAACTGAGGTCATGGTCCCTGCCGTTTGTG
TGATTGGCACTGTTAGCCACCATCTGCTGTTGCT-GTTGTTGTTGTTGTTGCTGCTGCTG
CTGCTGTTGTTGTTGTTGACGTGGATCCATGTGAAGTCTCGCGTGATGGTCGTTCATGCT
GTTTTGGAGACACGTGTCTGACACGTGCGG------------------------------
-------------
>MY5315_Hexurella_WagonerRd_BradshawMtns
ATGAGTGGACAGAGGGGTGGGTAAATTGTGATCGTGTCGACACAAAGCTGGCACTGTTTT
AAAACTTTCTTTACGAATTCACTGTCGAGCTCGCGTATCTCCTGTTACTGCTGTTGATTT
TTATCCTTCATGGTGATGGGATGTTCGCCGTGAGACATGCTAGGCATGGACGCATAGTTC
CTTATCTGGTGAAGAGAAATGAGCTGATTGGGGAAGGAATTGTGGCTCGACTTCACTTCC
ATTGAACCCATCGGGTTCGTGCTTTTGGGGAAATTAATGGGTTCGTACGGGAAATACGAG
GTACGTGTTGATGGCATGGACAACTGTGGCCCTGAGGAGATGGGCAGCATTCCGGACTGG
ATGGGTGTGAAAGCAGAAGTGTTCTTACTCGAGGGTGGAGGGTGAGCTTGTGCCATCGAA
GAGGTATCGTATTGATTCTGGCCCAAGTGAGAACTGAGGTCATGGTCCCTGCCGTTTGTG
TGATTGGCACTGTTAGCCACCATCTGCTGTTGCTGGTTGTTGTTGTTGCTGCTGCTGCTG
CTGCTGTTGTTGTTGTTGACGTGGATCCATGTGAAGTCTCGCGTGATGGTCGTTCA----
------------------------------------------------------------
-------------
>MY5316_Hexurella_WagonerRd_BradshawMtns
---------------------TAAATTGTGATCGTGTCGACACAAAGCTGGCACTGTTTT
AAAACTTTTTTTACGAATTCACTGTCGAGCTCGCGTATCTCCTGTTACTGCTGTTGATTT
TTATCCTTCATGGTGATGGGATGTTCGCCGTGAGACATGCTAGGCATGGACGCATAGTTC
CTTATCTGGTGAAGAGAAATGAGCTGATTGGGGAAGGAATTGTGGCTCGACTTCACTTCC
ATTGAACCCATCGGGTTCGTGCTTTTGGGGAAATTAATGGGTTCGTACGGGAAATACGAG
GTACGTGTTGATGGCATGGACAACTGTGGCCCTGAGGAGATGGGCAGCATTCCGGACTGG
ATGGGTGTGAAAGCAGAAGTGTTCTTACTCGAGGGTGGAGGGTGAGCTTGTGCCATCGAA
GAGGTATCGTATTGATTCTGGCCCAAGTGAGAACTGAGGTCATGGTCCCTGCCGTTTGTG
TGATTGGCACTGTTAGCCACCATCTGCTGTTGCTGGTTGTTGTTGTTGCTGCTGCTGCTG
CTGCTGTTGTTGTTGTTGACGTGGATCCATGTGAAGTCTCGCGTGATGGTCGTTCATGCT
GTTTTGGAGACACGTGTCTGACACGTGCGGATGCAAATGGTGGGTTGGTGGGGACATGGG
AGAGGCCATGGAC
>MY5317_Hrupicola_Cottonwood_SnYsidroMtns
-------------------------------------------------GGCACTGTTTT
AAAAC--TTTTTACGAATTCACTGTCGAGCTCGCGTGTCTCCTGTTACTGCTGTTGATTT
TTATCCTTCATGGTGATGGGATGTTCGCCGTGAGACATGCTAGGCATGGACGCATAGTTC
CTTATCTGGTGAAGAGAAATGAGCTGATTGGGAAAGGAATTGTGGCTCGACTTCACTTCC
ATAGAACCCATCGGGTTCGTGCTTTTGGGGAAATTGATGGGTTCGTACGGGAAATACGAG
GTACGTGTTGATGGCATGGACAACTGTGGCCCTGAGGAAATGGGCAGCATTCCGGACTGG
ATGGGTGTGAAAGCAGAAGTGTTCTTACTCGAGGGTGGAGGGTGAGCTTGTGCCATCGAA
GAGGTATCGTATTGATTCTGGCCCAAGTGAGAACTGAGGTCATGGTCCCTGCCGTTTGTG
TGATTGGCACTGTTAGCCACCATCTGCTGCTGTT-GTTGCTGTTGTTGCTGTTGTTGTTG
CTGCTGTTGTTGTTGTTGACGTGGATCCATGTGAAGTCTC-CGTGA--------------
------------------------------------------------------------
-------------
