# Supplementary material for: ﻿Species delimitation, biogeography, and natural history of dwarf funnel web spiders (Mygalomorphae, Hexurellidae, Hexurella) from the United States / Mexico borderlands
Source: Zookeys. 2023 Jun 14;1167:109–57. doi: 10.3897/zookeys.1167.103463 (PMC10285686; doi:10.3897/zookeys.1167.103463)
Supplement: Supplementary material 3 — Input matrices, analysis log files, and output tree files for nuclear and mitochondrial analyses [file zookeys-1167-109_article-103463__-s003.zip › uce-200126.fasta]

>MY0059_Hapachea_SantaRitaMtns_MaderaCyn
AAACACCACTACTTGCCCAAGCTCAAGTAAACTCCCAAGGATTTAAAACCGGTGCTCCAA
AAAATTAAAGGTAATTAAAGGAAAGACTAAGAGAGAGAGAAGAACGGGAATAAAAGGAAA
AGCTGGCGAAAAAGCTGCACATTTCGGTTGAGGCAGACACAGTCGGAGGTTTTTAAATCC
GGGAAATAAATAAAGTTAATTCGACTTGATGTTCCTTAGCGGGGCCAGGCAGGGAATGCG
TTAGAAATGTCAGTGTAATTAGTGTTTAGGCATAGGTATACCGGGTGATAATTTATCTTG
CAGATTACTGTAATTGAGCACGCTCGTACAACCCGAAGTATTCACGTATTTCACATCTTC
GCACGCGCTCGACGACTGCCCATCTCTACGTAAGGAAAAGG-AGGGGAAGGAGGGGGCAC
TTGCCAAGAGGGCGTAAATGCTAGCGCTGATCAATGGATCATAATTCATTTAAAACGCAC
GACCAGCGGTAATTATAAACGTATAAATCATTTCGAAAAG
>MY0139_Hexurella_SanDiego_Guatay
AAACACCACTACTTGCCCAAGCCCAAGTAAACTCCCAAGGATTTAAAACCGGTGCTCCAA
AAAATTAAAGGTAATTAAAGGAAAGACTAAGAGAGAGAGAAGAACGGGAATAAAAGGAAA
AGCTGGGAAAAAGCTTGCAAATTTCGGGTGAGGGAGACACAGTCGGAGGTTTTTAAATCC
GGGAAATAAATAAAGTTAATTCGACTTGATGTTCCTTAGCGAGGCAAGGCAGGGAATGCG
TTAGAAATGTCAGTGTAATTAGTGTTTAGGCATAGGTATACCGGGTGATAATTTATCTTG
CAGATTACTGTAATTGAGCAAGCTCGTACAGCCCGAAGTATTCACGTATTTCACATCTTC
GCACGCGCTCGACGACTGCACATCTCTATGTAAGGAAAAGGAGGGGGGGAGGCAAGGCAC
TTGCCAAGAGGGCGTAAATGCTAGTGCTGATCAATGGATCATAATTCATTTAAAACGCAC
GACGAGCGGTAATTATAAACGTATAAATCATTTCCAAAAG
>MY5053_Hexurella_ChiricahuaMtns_PriceCyn
AAACACCACTACTTGCCCAAGCTCAAGTAAACTCCCAAGGATTTAAAACCGGTGCTCCAA
AAAATTAAAGGTAATTAAAGGAAAGACTAAGAGAGAGAGAAGAACGGGAATAAAAGGAAA
AGCCGGGGAAAAAGCTGCACATTTCGGGTGAGGGAGACACAGTCGGAGGTTTTTAAATCC
GGGAAATAAATAAAGTTAATTCGACTTGATGTTCCTTAGCGGGGCCAGGCAGGGAATGCG
TTAGAAATGTCAGTGTAATTAGTGTTTAGGCATAGGTATACCGGGTGATAATTTATCTTG
CAGATTACTGTAATTGAGCACGCTCGTACAACCCGAAGTATTCACGTATTTCACATCTTC
GCACGCGCTCGACGACTGCCCATCTCTATGTAAGGAAAAGG--GGGGAGGGAGGGGGCAC
TTGCCAAGAGGGCGTAAATGCTAGCGCTGATCAATGGATCATAATTCATTTAAAACGCAC
GACGAGCGGTAATTATAAACGTATAAATCATTTCGAAAAG
>MY5057_Hexurella_ChiricahuaMtns_PriceCyn
------------------------------------------------------------
------------------------------------------------------------
----------------------------------------------------TTAAATCC
GGGAAATAAATAAAGTTAATTCGACTTGATGTTCCTTAGCGGGGCCAGGCAGGGAATGCG
TTAGAAATGTCAGTGTAATTAGTGTTTAGGCATAGGTATACCGGGTGATAATTTATCTTG
CAGATTACTGTAATTGAGCACGCTCGTACAACCCGAAGTATTCACGTATTTCACATCTTC
GC----------------------------------------------------------
------------------------------------------------------------
----------------------------------------
>MY5064_Hexurella_MuleMtns_Escabrosa
AAACACCACTACTTGCCCAAGCTCAAGTAAACTCCCAAGGATTTAAAACCGGTGCTCCAA
AAAATTAAAGGTAATTAAAGGAAAGACTAAGAGAGAGAGAAGAACGGGAATAAAAGGAAA
AGCTGGGGAAAAAGCTGCACATTTCGGGTGAGGGAGACACAGTCGGAGGTTTTTAAATCC
GGGAAATAAATAAAGTTAATTCGACTTGATGTTCCTTAGCGGGGCCAGGCAGGGAATGCG
TTAGAAATGTCAGTGTAATTAGTGTTTAGGCATAGGTATACCGGGTGATAATTTATCTTG
CAGATTACTGTAATTGAGCACGCTCGTACAACCCGAAGTATTCACGTATTTCACATCTTC
GCACGCGCTCGACGACTGCCCATCTCTATGTAAGGAAAAGGGAGGGGAGGGAGGGGGCAC
TTGCCAAGAGGGCGTAAATGCTAGTGCTGATCAATGGATCATAATTCATTTAAAACGCAC
GACGAGCGGTAATTATAAACGTATAAATCATTTCGAAAAG
>MY5066_Hexurella_MuleMtns_Escabrosa
AAACACCACTACTTGCCCAAGCTCAAGTAAACTCCCAAGGATTTAAAACCGGTGCTCCAA
AAAATTAAAGGTAATTAAAGGAAAGACTAAGAGAGAGAGAAGAACGGGAATAAAAGGAAA
AGCTGGGGAAAAAGCCGCACATTTCGGGTGAGGGAGACACAGTCGGAGGTTTTTAAATCC
GGGAAATAAATAAAGTTAATTCGACTTGATGTTCCTTAGCGGGGCCAGGCAGGGAATGCG
TTAGAAATGTCAGTGTAATTAGTGTTTAGGCATAGGTATACCGGGTGATAATTTATCTTG
CAGATTACTGTAATTGAGCACGCTCGTACAACCCGAAGTATTCACGTATTTCACATCTTC
GCACGCGCTCGACGACTGCCCATCTCTATGTAAGGAAAAGGGAGGGGAGGGAGGGGGCAC
TTGCCAAGAGGGCGTAAATGCTAGTGCTGATCAATGGATCATAATTCATTTAAAACGCAC
GACGAGCGGTAATTATAAACGTATAAATCATTTCGAAAAG
>MY5071_Hexurella_SantaRitaMtns_AlisoSprings
AAACACCACTACTTGCACAAGCTCAAGTAAACTCCTAAGGATTTAAAACCGGTGCTCCAA
AAAATTAAAGGTAATTAAAGGAAAGACTAAGAGAGAGAGAAGAACGGGAATAAAAGGAAA
AGCTGGCGAAAAAGCTGCACATTTCGGTTGAGGGAGACACAGTCGGAGGTTTTTAAATCC
GGGAAATAAATAAAGTTAATTCGACTTGATGTTCCTTAGCGGGGCCAGGCAGGGAATGCG
TTAGAAATGTCAGTGTAATTAGTGTTTAGGCATAGGTATACCGGGTGATAATTTATCTTG
CAGATTACTGTAATTGAGCACGCTCGTACAACCCGAAGTATTCACGTATTTCACATCTTC
GCACGCGCTCGACGACTGCCCATCTCTATGTAAGGAAAAGG-AGGAGAGGGAGGGGGCAC
TTGCCAAGAGGGCGTAAATGCTAGCGCTGATCAATGGATCATAATTCATTTAAAACGCAC
GACGAGCGGTAATTATAAACGTATAAATCATTTCGAAAAG
>MY5075_Hexurella_ChiricahuaMtns_CaveCrkCyn
AAACACCACTACTTGCCCAAGCTCAAGTAAACTCCCAAGGATTTAAAACCGGTGCTCCAA
AAAATTAAAGGTAATTAAAGGAAAGACTAAGAGAGAGAGAAGAACGGGAATAAAAGGAAA
AGCTGGGGAAAAAGCTGCACATTTCGGGTGAGGGAGACACAGTCGGAGGTTTTTAAATCC
GGGAAATAAATAAAGTTAATTCGACTTGATGTTCCTTAGCGGGGCCAGGCAGGGAATGCG
TTAGAAATGTCAGTGTAATTAGTGTTTAGGCATAGGTATACCGGGTGATAATTTATCTTG
CAGATTACTGTAATTGAGCACGCTCGTACAACCCGAAGTATTCACGTATTTCACATCTTC
GCACGCGCTCGACGACTGCCCATCTCTATGTAAGGAAAAGG-AGGGGAGGGAGGGGGCAC
TTGCCAAGAGGGCGTAAATGCTAGCGCTGATCAATGGATCATAATTCATTTAAAACGCAC
GACGAGCGGTAATTATAAACGTATAAATCATTTCGAAAAG
>MY5126_Hexurella_SantaCatalinaMtns_NuggetCyn
AAACACCACTACTTGCCCAAGCTCAAGTAAACTCCCAAGGATTTAAAACCGGTGCTCCAA
AAAATTAAAGGTAATTAAAGGAAAGACTAAGAGAGAGAGAAGAACGGGAATAAAAGGAAA
AGCTGGGGAAAAAGCTGCACATTTCGGGTGAGGGAGACACAGTCGGAGGTTTTTAAATCC
GGGAAATAAATAAAGTTAATTCGACTTGATGTTCCTTAGCGGGGCCAGGCAGGGAATGCG
TTAGAAATGTCAGTGTAATTAGTGTTTAGGCATAGGTATACCGGGTGATAATTTATCTTG
CAGATTACTGTAATTGAGCACGCTCGTACAACCCGAAGTATTCACGTATTTCACATCTTC
GCACGCGCTCGACGACTGCCCATCTCTATGTAAGGAAAAGGGGGGGGGGGGGGGGGGCAC
TTGCCAAGAAGGCGTAAACGCTAGCGCTGATCAATGGATCATAATTCATTTAAAACGCAC
GACGAGCGGTAATTATAAACGTATAAATCATTTCGAAAAG
>MY5127_Hexurella_WhetstoneMtns_FrenchJoeCyn
------------------------------------------------------------
------------------------------------------------------------
-----------------------TCGGGTGAGGGAGACACAGTCGGAGGTTTTTAAATCC
GGGAAATAAATAAAGTTAATTCGACTTGATGTTCCTTAGCGGGGCCAGGCAGGGAATGCG
TTAGAAATGTCAGTGTAATTAGTGTTTAGGCATAGGTATACCGGGTGATAATTTATCTTG
CAGATTACTGTAATTGAGCAAGCTCGTACAACCCGAAGTATTCACGTATTTCACATCTTC
GCACGCGCTCGACGACTGCCCATCTCT---------------------------------
------------------------------------------------------------
----------------------------------------
>MY5131_Hexurella_PedregosaMtns_PruneCyn
AAACACCACTACTTGCCCAAGCTCAAGTAAACTCCCAAGGATTTAAAACCGGTGCTCCAA
AAAATTAAAGGTAATTAAAGGAAAGACTAAGAGAGAGAGAAGAACGGGAATAAAAGGAAA
AGCTGGGGAAAAAGCTGCACATTTCGTGTGAGGGAGACACAGTCGGAGGTTTTTAAATCC
GGGAAATAAATAAAGTTAATTCGACTTGATGTTCCTTAGCGGGGCCAGGCAGGGAATGCG
TTAGAAATGTCAGTGTAATTAGTGTTTAGGCATAGGTATACCGGGTGATAATTTATCTTG
CAGATTACTGTAATTGAGCACGCTCGTACAACCCGAAGTATTCACGTATTTCACATCTTC
GCACGCGCTCGACGACTGCCCATCTCTATGTAAGGAAAAGGGGGGGGGGGGAGGGGGCAC
TTGCCAAGAGGGCGTAAATGCTAGCGCTGATCAATGGATCATAATTCATTTAAAACGCAC
GACGAGCGGTAATTATAAACGTATAAATCATTTCGAAAAG
>MY5132_Hexurella_PedregosaMtns_PruneCyn
AAACACCACTACTTGCCCAAGCTCAAGTAAACTCCCAAGGATTTAAAACCGGTGCTCCAA
AAAATTAAAGGTAATTAAAGGAAAGACTAAGAGAGAGAGAAGAACGGGAATAAAAGGAAA
AGCTGGGGAAAAAGCTGCACATTTCGTGTGAGGGAGACACAGTCGGAGGATTTTAAATCC
GGGAAATAAATAAAGTTAATTCGACTTGATGTTCCTTAGCGGGGCCAGGCAGGGAATGCG
TTAGAAATGTCAGTGTAATTAGTGTTTAGGCATAGGTATACCGGGTGATAATTTATCTTG
CAGATTACTGTAATTGAGCACGCTCGTACAACCCGAAGTATTCACGTATTTCACATCTTC
GCACGCGCTCGACGACTGCCCATCTCTATGTAAGGAAAAGG-GGGGGGGGGAGGGGGCAC
TTGCCAAGAGGGCGTAAATGCTAGCGCTGATCAATGGATCATAATTCATTTAAAACGCAC
GACGAGCGGTAATTATAAACGTATAAATCATTTCGAAAAG
>MY5136_Hexurella_MiddlemarchCyn
---CACCACTACTTGCCCAAGCTCAAGTAAACTCCCAAGGATTTAAAACCGGTGCTCCAA
AAAATTAAAGGTAATTAAAGGAAAGACTAAGAGAGAGAGAAGAACGGGAATAAAAGGAAA
AGCTGGGGAAAAAGCTGCACATTTCGGGTGAGGGAGACACAGTCGGAGGTTTTTAAATCC
GGGAAATAAATAAAGTTAATTCGACTTGATGTTCCTTGGCGGGGCCAGGCAGGGAATGCG
TTAGAAATGTCACTGTAATTAGTGTTTAGGCATAGGTATACCGGGTGATAATTTATCTTG
CAGATTACTGTAATTGAGCACGCTCGTACAACCCGAAGTATTCACGTATTTCACATCTTC
GCACGCGCTCGACGACTGCCCACCTCTATGTAAGGAAAAGG--------------GGCAC
TTGCCAAGAGGGCGTAAATGCTAGCGCTGATCAATGGATCATAATTCATTTAAAACGCAC
GACGAGCGGTAATTATAAACGTATAAATCATTTC------
>MY5147_Hexurella_DragoonMtns_NF_345A
AAACACCACTACTTGCCCAAGCTCAAGTAAACTCCCAAGGATTTAAAACCGGTGCTCCAA
AAAATTAAAGGTAATTAAAGGAAAGACTAAGAGAGAGAGAAGAACGGGAATAAAAGGAAA
AGCTGGGGAAAAAGCTGCACATTTCGGGTGAGGGAGACACAGTCGGAGGTTTTTAAATCC
GGGAAATAAATAAAGTTAATTCGACTTGATGTTCCTTGGCGGGGCCAGGCAGGGAATGCG
TTAGAAATGTCACTGTAATTAGTGTTTAGGCATAGGTATACCGGGTGATAATTTATCTTG
CAGATTACTGTAATTGAGCACGCTCGTACAACCCGAAGTATTCACGTATTTCACATCTTC
GCACGCGCTCGACGACTGCCCACCTCTATGTAAGGAAAAGGGAGGGGAGGGAGGGGGCAC
TTGCCAAGAGGGCGTAAATGCTAGCGCTGATCAATGGATCATAATTCATTTAAAACGCAC
GACGAGCGGTAATTATAAACGTATAAATCATTTCGAAAAG
>MY5152_Hexurella_WhetstoneMtns_ApacheCyn
AAACACCACTACTTGCCCAAGCTCAAGTAAACTCCCAAGGATTTAAAACCGGTGCTCCAA
AAAATTAAAGGTAATTAAAGGAAAGACTAAGAGAGAGAGAAGAACGGGAATAAAAGGAAA
AGCCGGGGAAAAAGCTGCACATTTCGGGTGAGGGAGACACAGTCGGAGGTTTTTAAATCC
GGGAAATAAATAAAGTTAATTCGACTTGATGTTCCTTAGCGGGGCCAGGCAGGGAATGCG
TTAGAAATGTCAGTGTAATTAGTGTTTAGGCATAGGTATACCGGGTGATAATTTATCTTG
CAGATTACTGTAATTGAGCACGCTCGTACAACCCGAAGTATTCACGTATTTCACATCTTC
GCACGCGTTCGACGACTGCCCATCTCTATGTAAGGAAAAGGGGGGGGGAGGGGGGGGCAC
TTGCCAAGAGGGCGTAAATGCTAGCGCTGATCAATGGATCATAATTCATTTAAAACGCAC
GACGAGCGGTAATTATAAACGTATAAATCATTTCGAAAAG
>MY5154_Hexurella_SantaRitaMtns_AdobeCyn
AAACACCACTACTTGCCCAAGCCCAAGTAAACTCCCAAGGATTTAAAACCGGTGCTCCAA
AAAATTAAAGGTAATTAAAGGAAAGACTAAGAGAGAGAGAAGAACGGGAATAAAGGGAAA
AGCTGGCGAAAAAGCTGCACATTTCGGTTGAGGGAGACACAGTCGGAGGTTTTTAAATCC
GGGAAATAAATAAAGTTAATTCGACTTGATGTTCCTTAGCGGGGCCAGGCAGGGAATGCG
TTAGAAATGTCAGTGTAATTAGTGTTTAGGCATAGGTATACCGGGTGATAATTTATCTTG
CAGATTACTGTAATTGAGCACGCTCGTACAACCCGAAGTATTCACGTATTTCACATCTTC
GCACGCGCTCGACGACTGCACATCTCTACGTCAGGAAAAGGGGAGGGGAGGGGGGGGCAC
TTGCCAAGAGGGCGTAAATGCTAGCGCTGATCAATGGATCATAATTCATTTAAAACGCAC
GACGAGCGGTAATTATAAACGTATAAATCATTTCGAAAAG
>MY5157_Hexurella_SantaCatalinaMtns_Redington
AAACACCACTACTTGCCCAAGCTCAAGTAAACTCCCAAGGATTTAAAACCGGTGCTCCAA
AAAATTAAAGGTAATTAAAGGAAAGACTAAGAGAGAGAGAAGAACGGGAATAAAAGGAAA
AGCTGGGGAAAAAGCTGCACATTTCGGGTGAGGGAGACACAGTCGGAGGTTTTTAAATCC
GGGAAATAAATAAAGTTAATTCGACTTGATGTTCCTTAGCGGGGCCAGGCAGGGAATGCG
TTAGAAATGTCAGTGTAATTAGTGTTTAGGCATAGGTATACCGGGTGATAATTTATCTTG
CAGATTACTGTAATTGAGCACGCTCGTACAACCCGAAGTATTCACGTATTTCACATCTTC
GCACGCGCTCGACGACTGCCCATCTCTATGTAAGGAAAAGGGAGGGGAGGGAGGGGGCAC
TTGCCAAGAAGGCGTAAATGCTAGCGCTGATCAATGGATCATAATTCATTTAAAACGCAC
GACGAACGGTAATTATAAACGTATAAATCATTTCGAAAAG
>MY5164_Hrupicola_Temecula
--------------------------------------GGATTTAAAACCGGTGCTCCAA
AAAATTAAAGGTAATTAAAGGAAAGACTAAGAGAGAGAGAAGAACGGGAATAAAAGGAAA
AGCTGGGAAAAAGCTTGCAAATTTCGGGTGAGGGAGACACAGTCGGAGGTTTTTAAATCC
GGGAAATAAATAAAGTTAATTCGACTTGATGTTCCTTAGCGAGGGAAGGCAGGGAATGCG
TTAGAAATGTCAGTGTAATTAGTGTTTAGGCATAGGTATACCGGGTGATAATTTATCTTG
CAGATTACTGTAATTGAGCAAGCTCGTACAGCCCGAAATATTCACGTATTTCACATCTTC
GCACGCGCTCGACGACTGCACATCTCTATGTAAGGAAAAGGGGGAGGGGAGGCAAGGCAC
TTGCCAAGAGGGCGTAAATGCTAGTGCTGATCAATGGATCATAATTCATTTAAAACGCAC
GACGAGCGGTAATTATAAACGTATAAATCATTTCCAAAAG
>MY5165_Hrupicola_Temecula
AAACACCACTACTT------GCCCAAGTAAACTCCCAAGGATTTAAAACCGGTGCTCCAA
AAAATTAAAGGTAATTAAAGGAAAGACTAAGAGAGAGAGAAGAACGGGAATAAAAGGAAA
AGCTGGGAAAAAGCTTGCAAATTTCGGGTGAGGGAGACACAGTCGGAGGTTTTTAAATCC
GGGAAATAAATAAAGTTAATTCGACTTGATGTTCCTTAGCGAGGGAAGGCAGGGAATGCG
TTAGAAATGTCAGTGTAATTAGTGTTTAGGCATAGGTATACCGGGTGATAATTTATCTTG
CAGATTACTGTAATTGAGCAAGCTCGTACAGCCCGAAATATTCACGTATTTCACATCTTC
GCACGCGCTCGACGACTGCACATCTCTATGTAAGGAAAAGGGGGAGGGGAGGCAAGGCAC
TTGCCAAGAGGGCGTAAATGCTAGTGCTGATCAATGGATCATAATTCATTTAAAACGCAC
GACGAGCGGTAATTATAAACGTATAAATCATTTCCAAAAG
>MY5175_Hapachea_HarshawRd_PatagoniaMtns
AAACACCACTACTTGCCCAAGCTCAAGTAAACTCCCAAGGATTTAAAACCGGTGCTCCAA
AAAATTAAAGGTAATTAAAGGAAAGACTAAGAGAGAGAGAAGAACGGGAATAAAAGGAAA
AGCTGGCGAAAAAGCTGCACATTTCGGTTGAGGGAGACACAGTCGGAGGTTTTTAAATCC
GGGAAATAAATAAAGTTAATTCGACTTGATGTTCCTTAGCGGGGCCAGGCAGGGAATGCG
TTAGAAATGTCAGTGTAATTAGTGTTTAGGCATAGGTATACCGGGTGATAATTTATCTTG
CAGATTACTGTAATTGAGCACGCTCGTACAACCCGAAGTATTCACGTATTTCACATCTTC
GCACGCGCTCGACGACTGCCCATCTCTACGTAAGGAAAAGG-------------------
------------------------------------------------------------
----------------------------------------
>MY5180_Hapachea_MustrangPk_MustangMtns
----------------------TCAAGTAAACTCCCAAGG---------CGGTGCTCCAA
AAAATTAAAGGTAATTAAAGGAAAGACTAAGAGAGAGAGAAGAACGGGAATAAAAGGAAA
AGCCGGGGAAAAAGCTGCACATTTCGGGTGAGGGAGACACAGTCGGAGGTTTTTAAATCC
GGGAAATAAATAAAGTTAATTCGACTTGATGTTCCTTAGCGGGGCCAGGCAGGGAATGCG
TTAGAAATGTCAGTGTAATTAGTGTTTAGGCATAGGTATACCGGGTGATAATTTATCTTG
CAGATTACTGTAATTGAGCACGCTCGTACAACCCGAAGTATTCACGTATTTCACATCTTC
GCACGCGCTCGACGACTGCCCATCTCTATGTAAG--------------------------
------------------------------------------------------------
----------------------------------------
>MY5181_Hapachea_MustrangPk_MustangMtns
------------------------------------------------------------
--------------------GAAAGACTAAGAGAGAGAGAAGAACGGGAATAAAAGGAAA
AGCCGGGGAAAAAGCTGCACATTTCGGGTGAGGGAGACACAGTCGGAGGTTTTTAAATCC
GGGAAATAAATAAAGTTAATTCGACTTGATGTTCCTTAGCGGGGCCAGGCAGGGAATGCG
TTAGAAATGTCAGTGTAATTAGTGTTTAGGCATAGGTATACCGGGTGATAATTTATCTTG
CAGATTACTGTAATTGAGCACGCTCGTACAACCCGAAGTATTCACGTATTTCACATCTTC
GCACGCGCTCGACGACTGCCCATCTCTATGTAAGGAAAAGGGGGGGGTGGGCGGGGGCAC
TTGCCAAGAGGGCGTAAATGCTAGCGCTGATCAATGGATCATAATTCATTTAAAACGCAC
GACGAACGGTAATTAT------------------------
>MY5193_Hapachea_HarshawRd_PatagoniaMtns
AAACACCACTACTTGCCCAAGCTCAAGTAAACTCCCAAGGATTTAAAACCGGTGCTCCAA
AAAATTAAAGGTAATTAAAGGAAAGACTAAGAGAGAGAGAAGAACGGGAATAAAAGGAAA
AGCTGGCGAAAAAGCTGCACATTTCGGTTGAGGGAGACACAGTCGGAGGTTTTTAAATCC
GGGAAATAAATAAAGTTAATTCGACTTGATGTTCCTTAGCGGGGCCAGGCAGGGAATGCG
TTAGAAATGTCAGTGTAATTAGTGTTTAGGCATAGGTATACCGGGTGATAATTTATCTTG
CAGATTACTGTAATTGAGCACGCTCGTACAACCCGAAGTATTCACGTATTTCACATCTTC
GCACGCGCTCGACGACTGCCCATCTCTACGTAAGGAAAAGG------------GGGGCAC
TTGCCAAGAGGGCGTAAATGCTAGCGCTGATCAATGGATCATAATTCATTTAAAACGCAC
GACGAGCGGTAATTATAAACGTATAAATCATTT-------
>MY5194_Hapachea_Ordsummit_MtOrd
------------------------------------------------------------
------------------------------------------------AAAGGAAA----
-----GGAAAAAGCTTCAAAATTTCGGGTGAGGGAGACACAGTCGGAGGTTTTCAAATCC
GGGAAATAAATAAAGTTAATTCGACTTGATGTTCCTTAGCGAGGCAAGGCAGGGAATGCG
TTAGAAATGTCAGTGTAATTAGTGTTTAGGCATAGGTATACCGGGTGATAATTTATCTTG
CAGATTACTGTAATTGAGCAAGCTCGTACAACCCGAAGTATTCACGTATTTCACATC---
------------------------------------------------------------
------------------------------------------------------------
----------------------------------------
>MY5195_Hapachea_Ordsummit_MtOrd
AAACACCACTACTTGCCCAAGCTCAAGTAAACTCCCTAGGATTTAAAACCGGTGCTCCAA
AAAATTAAAGGTAATTAAAGGAAAGACTAAGAGAGAGAGAAGAACGGGAATAAAAGGAGA
AGCTGGGAAAAAGCTTCAAAATTTCGGGTGAGGGAGACACAGTCGGAGGTTTTCAAATCC
GGGAAATAAATAAAGTTAATTCGACTTGATGTTCCTTAGCGAGGCAAGGCAGGGAATGCG
TTAGAAATGTCAGTGTAATTAGTGTTTAGGCATAGGTATACCGGGTGATAATTTATCTTG
CAGATTACTGTAATTGAGCAAGCTCGTACAACCCGAAGTATTCACGTATTTCACATCTTC
GCACGCGCTCAACGACTGCCCATCTCGATGTAAGGGGGG--GGGAGGGGGGGGAGGGCAC
TTGCCAAGAGGGCGTAAATGCTAGTGCTGATCAATGGATCATAATTCATTTAAAACGCAC
GACGAGCGGTAATTATAAACGTATAAATCATTTCGAAAAG
>MY5266_Hencina_CerroBolla
AAACACCACTACTTGCCCAAGCCCAAGTAAACTCCCAAGGATTTAAAACCGGTGCTCCAA
AAAATTAAAGGTAATTAAAGGAAAGACTAAGAGAGAGAGAAGAACGGGAATAAAAGGAAA
AGCTGGGAAAAAGC-TGCAAATTTCGGGTGAGGGAGACACAGTCCGAGGTTTTTAAATCC
GGGAAATAAATAAAGTTAATTCGACTTGATGTTCCTTAGCGAGGCAAGGCAGGGAATGCG
TTAGAAATGTCAGTGTAATTAGTATTTAGGCATAGGTATACCGGGTGATAATTTATCTTG
CAGATTACTGTAATTGAGCAAGCTCGTACAGCCCGAAGTATTCACGTATTTCACATCTTC
GCACGCGCTCGACGACTGCACATCTCTATGTAAGGAAAAGGGGGAGGGGAGGCAAAGCAC
TTGCCAAGAGGGCGTAAATGCTAGTGCTGATCAATGGATCATAATTCATTTAAAACGCAC
GACGAGCGGTAATTATAAACGTATAAATCATTTCCAAAAG
>MY5267_Hencina_CerroBolla
AAACACCACTACTTGCCCAAGCCCAAGTAAACTCCCAAGGATTTAAAACCGGTGCTCCAA
AAAATTAAAGGTAATTAAAGGAAAGACTAAGAGAGAGAGAAGAACGGGAATAAAAGGAAA
AGCTGGGAAAAAGC-TGCAAATTTCGGGTGAGGGAGACACAGTCGGAGGTTTTTAAATCC
GGGAAATAAATAAAGTTAATTCGACTTGATGTTCCTTAGCGAGGCAAGGCAGGGAATGCG
TTAGAAATGTCAGTGTAATTAGTGTTTAGGCATAGGTATACCGGGTGATAATTTATCTTG
CAGATTACTGTAATTGAGCAAGCTCGTACAGCCCGAAGTATTCACGTATTTCACATCTTC
GCACGCGCTCGACGACTGCACATCTCTATGTAAGGAAAAGGGGGAGGGGAGGCAAAGCAC
TTGCCAAGAGGGCGTAAATGCTAGTGCTGATCAATGGATCATAATTCATTTAAAACGCAC
GACGAGCGGTAATTATAAACGTATAAATCATTTCCA----
>MY5269_Hexurella_GuadalupeValley
AAACACCACTACTTGCCCAAGCCCAAGTAAACTCCCAAGGATTTAAAACCGGTGCTCCAA
AAAATTAAAGGTAATTAAAGGAAAGACTAAGAGAGAGAGAAGAACGGGAATAAAAGGAAA
AGCTGGGAAAAAGC-TGCAAATTTCGGGTGAGGGAGACACAGTCGGAGGTTTTTAAATCC
GGGAAATAAATAAAGTTAATTCGACTTGATGTTCCTTAGCGAGGCAAGGCAGGGAATGCG
TTAGAAATGTCAGTGTAATTAGTGTTTAGGCATAGGTATACCGGGTGATAATTTATCTTG
CAGATTACTGTAATTGAGCAAGCTCGTACATCCCGAAATATTCACGTATTTCACATCTTC
GCACGCGCTCGACGACTGCACATCTCTATGTAAGGAAAAGGGGGAGGGGAGGCAAAGCAC
TTGCCAAGAGGGCGTAAATGCCAGTGCTGATCAATGAATCATAATTCATTTAAAACGCAC
GACGAGCGGTAATTATAAACGTATAAATCATTTCCAAAAG
>MY5271_Hexurella_GuadalupeValley
AAACACCACTACTTGCCCAAGCCCAAGTAAACTCCCAAGGATTTAAAACCGGTGCTCCAA
AAAATTAAAGGTAATTAAAGGAAAGACTAAGAGAGAGAGAAGAACGGGAATAAAAGGAAA
AGCTGGGAAAAAGC-TGCAAATTTCGGGTGAGGGAGACACAGTCGGAGGTTTTTAAATCC
GGGAAATAAATAAAGTTAATTCGACTTGATGTTCCTTAGCGAGGCAAGGCAGGGAATGCG
TTAGAAATGTCAGTGTAATTAGTGTTTAGGCATAGGTATACCGGGTGATAATTTATCTTG
CAGATTACTGTAATTGAGCAAGCTCGTACATCCAGAAATATTCACGTATTTCACATCTTC
GCACGCGCTCGACGACTGCACATCTCTATGTAAGGAAAAGGGGGAGGGGAGGCAAAGCAC
TTGCCAAGGGGGCGTAAATGCTAGTGCTGATCAATGGATCATAATTCATTTAAAACGCAC
GACGAGCGGTAATTATAAACGTATAAATCATTTCCAAAAG
>MY5276_Hexurella_SanPedro_Martir
AAACATCACTACTTGCCCAAGCCCAAGTAAACTCCCAAGGATTTAAAACCGGTGCTCCAA
AAAATTAAAGGTAATTAAAGGAAAGACTAAGAGAGAGAGAAGAACGGGAATAAAAGGAAA
AGCTGGGAAAAAGC-TGCAAATTTCGGATGAGGGAGACACAGTCGGAGGTTTTTAAATCC
GGGAAATAAATAAAGTTAATTCGACTTGATGTTCCTTAGCGAGGCAAGGCAGGGAATGCG
TTAGAAATGTCAGTGTAATTAGTGTTTAGGCATAGGTATACCGGGTGATAATTTATCTTG
CAGATTACTGTAATTGAGCAAGCTCGTACAGCCCGAAGTATTCACGTATTTCACATCTTC
GCACGCGCTCGACGACTGCACATCTCTATGTAAGGAAAAGGGGGAGGGGAGGCAAGGCAC
TTGCCAAGAGGGCGTAAATGCTAGTGCTGATCAATGGATCATAATTCATTTAAAACGCAC
GACGAGCGGTAATTATAAACGTATAAATCATTTCCAAAAG
>MY5277_Hexurella_SanPedro_Martir
AAACACCACTACTTGCCCAAGCCCAAGTAAACTCCCAAGGATTTAAAACCGGTGCTCCAA
AAAATTAAAGGTAATTAAAGGAAAGACTAAGAGAGAGAGAAGAACGGGAATAAAAGGAAA
AGCTGGGAAAAAGC-TGCAAATTTCGGATGAGGGAGACACAGTCGGAGGTTTTTAAATCC
GGGAAATAAATAAAGTTAATTCGACTTGATGTTCCTTAGCGAGGCAAGGCAGGGAATGCG
TTAGAAATGTCAGTGTAATTAGTGTTTAGGCATAGGTATACCGGGTGATAATTTATCTTG
CAGATTACTGTAATTGAGCAAGCTCGTACAGCCCGAAGTATTCACGTATTTCACATCTTC
GCACGCGCTCGACGACTGCACATCTCTATGTAAGGAAAAGGGGGAGGGGAGGCAAGGCAC
TTGCCAAGAGGGCGTAAATGCTAGTGCTGATCAATGGATCATAATTCATTTAAAACGCAC
GACGAGCGGTAATTATAAACGTATAAATCATTTCCAAAAG
>MY5280_Hexurella_ArroyoSalado
AAACACCACTGCTTGCCCAAGCCCAAGTAAACTCCCAAGGATTTAAAACCGGTGCTCCAA
AAAATTAAAGGTAATTAAAGGAAAGACTAAGAGAGAGAGAAGAACGGGAATAAAAGGAAA
AGCTGGGAAAAAGC-TGCAAATTTCGGGTGAGGGAGACACAGTCGGAGGTTTTTAAATCC
GGGAAATAAATAAAGTTAATTCGACTTGATGTTCCTTAGCGAGGCAAGGCAGGGAATGCG
TTAGAAATGTCAGTGTAATTAGTGTTTAGGCATAGGTATACCGGGTGATAATTTATCTTG
CAGATTACTGTAATTGAGCAAGCTCGTACAGCCCGAAGTATTCACGTATTTCACATCTTC
GCACGCGCTCGACGACTGCACATCTCTATGTAAGGAAAAGGGGGAGGGGAGGCAAGGCAC
TTGCCAAGAGGGCGTAAATGCTAGTGCTGATCAATGGATCATAATTCATTTAAAACGCAC
GACGAGCGGTAATTATAAACGTATAAATCATTTCCAAAAG
>MY5282_Hexurella_ArroyoSalado
AAACACCACTGCTTGCCCAAGCCCAAGTAAACTCCCAAGGATTTAAAACCGGTGCTCCAA
AAAATTAAAGGTAATTAAAGGAAAGACTAAGAGAGAGAGAAGAACGGGAATAAAAGGAAA
AGCTGGG-AAAAGC-TGCAAATTTCGGGTGAGGGAGACACAGTCGGAGGTTTTTAAATCC
GGGAAATAAATAAAGTTAATTCGACTTGATGTTCCTTAGCGAGGCAAGGCAGGGAATGCG
TTAGAAATGTCAGTGTAATTAGTGTTTAGGCATAGGTATACCGGGTGATAATTTATCTTG
CAGATTACTGTAATTGAGCAAGCTCGTACAGCCCGAAGTATTCACGTATTTCACATCTTC
GCACGCGCTCGACGACTGCACATCTCTATGTAAGGAAAAGGGGGAGGGGAGGCAAGGCAC
TTGCCAAGAGGGCGTAAATGCTAGTGCTGATCAATGGATCATAATTCATTTAAAACGCAC
GACGAGCGGTAATTATAAACGTATAAATCATTTCCAAAAG
>MY5286_Hrupicola_SweetwaterSpr_OrdMtn
AAACACCACTACTTGCCCAAGCCCAAGTAAACTCCCAAGGATTTAAAACCGGTGCTCCAA
AAAATTAAAGGTAATTAAAGGAAAGACTAAGAGAGAGAGAAGAACGGGAATAAAAGGAAA
AGCTGGGAAAAAGC-TGCAAATTTCGGGTGAGGGAGACACAGTCGGAGGTTTTTAAATCC
GGGAAATAAATAAAGTTAATTCGACTTGATGTTCCTTAGCGAGGCAAGGCAGGGAATGCG
TTAGAAATGTCAGTGTAATTAGTGTTTAGGCATAGGTATACCGGGTGATAATTTATCTTG
CAGATTACTGTAATTGAGCAAGCTCGTACAGCCCGAAGTATTCACGTATTTCACATCTTC
GCACGCGCTCGACGACTGCACATCTCTATGTAAGGAAAAGGGGGAGGGGAGGCAAGGCAC
TTGCCAAGAGGGCGTAAATGCTAGTGCTGATCAATGGATCATAATTCATTTAAAACGCAC
GACGAGCGGTAATTATAAACGTATAAATCATTTCCAAAAG
>MY5287_Hrupicola_SweetwaterSpr_OrdMtn
-------------------------------------AGGATTTAAAACCGGTGCTCCAA
AAAATTAAAGGTAATTAAAGGAAAGACTAAGAGAGAGAGAAGAACGGGAATAAAAGGAAA
AGCTGGGAAAAAGC-TGCAAATTTCGGGTGAGGGAGACACAGTCGGAGGTTTTTAAATCC
GGGAAATAAATAAAGTTAATTCGACTTGATGTTCCTTAGCGAGGCAAGGCAGGGAATGCG
TTAGAAATGTCAGTGTAATTAGTGTTTAGGCATAGGTATACCGGGTGATAATTTATCTTG
CAGATTACTGTAATTGAGCAAGCTCGTACAGCCCGAAGTATTCACGTATTTCACATCTTC
GCACGCGCTCGACGACTGCACATCTCTATGTAAGGAAAAGGGGGAGGGGAGGCAAGGCAC
TTGCCAAGAGGGCGTAAATGCTAGTGCTGATCAATGGATCATAATTCATTTAAAACGCAC
GACGAGCGGTAATTATAAACGTATAAATCATTTCCAAAAG
>MY5288_Hrupicola_Deadman_Hills
AAACACCACTACTTGCCCAAGCCCAAGTAAACTCCCAAGGATTTAAAACCGGTGCTCCAA
AAAATTAAAGGTAATTAAAGGAAAGACTAAGAGAGAGAGAAGAACGGGAATAAAAGGAAA
AGCTGGGTAAAAGC-TGCAAATTTCGGGTGAGGGAGACACAGTCGGAGGTTTTTAAATCC
GGGAAATAAATAAAGTTAATTCGACTTGATGTTCCTTAGCGAGGCAAGGCAAGAAATGCG
TTAGAAATGTCAGTGTAATTAGTGTTTAGGCATAGGTATACCGGGTGATAATTTATCTTG
CAGATTACTGTAATTGAGCAAGCTCGTACAGCCCGAAGTATTCACGTATTTCACATCTTC
GCACGCGCTCGACGACTGCACATCTCTATGTAAGGAAAAGGGGGAGGGGAGGCAGGGCAC
TTGCCAAGAGGGCGTAAATGCTAGTGCTGATCAATGGATCATAATTCATTTAAAACGCAC
GACGAGCGGTAATTATAAACGTATAAATCATTTCCAAAAG
>MY5289_Hrupicola_Deadman_Hills
AAACACCACTACTTGCCCAAGCCCAAGTAAACTCCCAAGGATTTAAAACCGGTGCTCCAA
AAAATTAAAGGTAATTAAAGGAAAGACTAAGAGAGAGAGAAGAACGGGAATAAAAGGAAA
AGCTGGGTAAAAGC-TGCAAATTTCGGGTGAGGGAGACACAGTCGGAGGTTTTTAAATCC
GGGAAATAAATAAAGTTAATTCGACTTGATGTTCCTTAGCGAGGCAAGGCAGGAAATGCG
TTAGAAATGTCAGTGTAATTAGTGTTTAGGCATAGGTATACCGGGTGATAATTTATCTTG
CAGATTACTGTAATTGAGCAAGCTCGTACAGCCCGAAGTATTCACGTATTTCACATCTTC
GCACGCGCTCGACGACTGCACATCTCTATGTAAGGAAAAGGGGGAGGGGAGGCAGGGCAC
TTGCCAAGAGGGCGTAAATGCTAGTGCTGATCAATGGATCATAATTCATTTAAAACGCAC
GACGAGCGGTAATTATAAACGTATAAATCATTTCCAAAAG
>MY5309_Hapachea_JohnnyLyon_Hills
--------------------------GTAAACTCCCAAGGATTTAAAACCGGTGCTCCAA
AAAATTAAAGGTAATTAAAGGAAAGACTAAGAGAGAGAGAAGAACGGGAATAAAAGGAAA
AGCCGGGGAAAAAGCTGCACATTTCGGGTGAGGGAGACACAGTCGGAGGTTTTTAAATCC
GGGAAATAAATAAAGTTAATTCGACTTGATGTTCCTTAGCGGGGCCAGGCAGGGAATGCG
TTAGAAATGTCAGTGTAATTAGTGTTTAGGCATAGGTATACCGGGTGATAATTTATCTTG
CAGATTACTGTAATTGAGCACGCTCGTACAACCCGAAGTATTCACGTATTTCACATCTTC
GCACGCGCTCGACGACTGCCCATCTCTATGTAAGGAAAAGG-------------------
------------------------------------------------------------
----------------------------------------
>MY5310_Hexurella_AntelopeCyn_CerbatMtns
AAACACCACTAC--------------------------AGATTTAAAACCGGTGCTCCAA
AAAATTAAAGGTAATTAAAGGAAAGACTAAGAGAGAGAGAAGAACGGGAATAAAAGGAAA
AGCTGGGAAAAAGCTTCAAAATTTCGGGTGAGGGAGACACAGTCGGAGGTTTTTAAATCC
GGGAAATAAATAAAGTTAATTCGACTTGATGTTCCTTAGCGAGGCAAGGCAGGGAATGCG
TTAGAAATGTCAGTGTAATTAGTGTTTAGGCATAGGTATACCGGGTGATAATTTATCTTG
CAGATTACTGTAATTGAGCAAGCTCGTACAACCCGAAGTATTCACGTATTTCACATCTTC
GCACGCGCTCAACGACTGCCCATCTCGATGTAAGGAAAA--GGGGGCAGGGGG-GAGCAC
TTGCCAAGAGGGCGTAAATGCTAGTGCTGATCAATGGATCATAATTCATTTAAAACGCAC
GACGAGCGGTAATTATAA----------------------
>MY5311_Hexurella_AntelopeCyn_CerbatMtns
------------------------------------------------------------
---------------------AAAGACTAAGAGAGAGAGAAGAACGGGAATAAAAGGAAA
AGCTGGGAAAAAGCTTCAAAATTTCGGGTGAGGGAGACACAGTCGGAGGTTTTTAAATCC
GGGAAATAAATAAAGTTAATTCGACTTGATGTTCCTTAGCGAGGCAAGGCAGGGAATGCG
TTAGAAATGTCAGTGTAATTAGTGTTTAGGCATAGGTATACCGGGTGATAATTTATCTTG
CAGATTACTGTAATTGAGCAAGCTCGTACAACCCGAAGTATTCACGTATTTCACATCTTC
GCACGCGCTCAACGACTGCCCATCTCGATGTAAGGAAAA--GGGGGCAGGGGG-GAGCAC
TTGCCAAGAGGGCGTAAATGCTAGTGCTGATCAATGGATCATAATTCATTTAAAACGCAC
GACGAGCGGTAATTATAAACGTATAAATCATTTCGAAAAG
>MY5312_Hexurella_FoxCyn_MusicMtns
----------------------------------------------------------AA
AAAATTAAAGGTAATTAAAGGAAAGACTAAGAGAGAGAGAAGAACGGGAATAAAAGGAAA
AGCTGGGAAAAAGTTTCAAAATTTCGGGTGAGGGAGACACAGTCGGAGGTTTTTAAATCC
GGGAAATAAATAAAGTTAATTCGACTTGATGTTCTTTAGCGAGGCAAGGCAGGGAATGCG
TTAGAAATGTCAGTGTAATTAGTGTTTAGGCATAGGTATACCGGGTGATAATTTATCTTG
CAGATTACTGTAATTGAGCAAGCTCGTACAACCCGAAGTATTCACGTATTTCACATCTTC
GCACGCGCTCAACGACTGCCCATCGCGATGTAAGGAAAA--GGGGGCAGGGGG-GAGCAC
TTGCCAAGAGGGCGTAAATGCTAGTGCTGATCAATGGATCATAATTCATTTAAAACGCAC
GACGAACGGTAATTATAAACGTATAAATCATTTCGAAAAG
>MY5313_Hexurella_FoxCyn_MusicMtns
------------------------------------------------------------
--------------------------------GAGAGAGAAGAACGGGAATAAAAGGAAA
AGCTGGGAAAAAGTTTCAAAATTTCGGGTGAGGGAGACACAGTCGGAGGTTTTTAAATCC
GGGAAATAAATAAAGTTAATTCGACTTGATGTTCCTTAGCGAGGCAAGGCAGGGAATGCG
TTAGAAATGTCAGTGTAATTAGTGTTTAGGCATAGGTATACCGGGTGATAATTTATCTTG
CAGATTACTGTAATTGAGCAAGCTCGTACAACCCGAAGTATTCACGTATTTCACATCTTC
GCACGCGCTCAACGACTGCCCATCTCGATGTAAGGAAAA--GGGGGCAGGGGG-GAGCAC
TTGCCAAGAGGGCGTAAATGCTAGTGCTGATCAATGGATCATAATTCATTTAAAACGCAC
GACGA-CGGTAATTATAAACGTATAAATCATTTCGAAAAG
>MY5314_Hexurella_Grasshopper_BrushyMtn
-----------------CAAGCTCAAGTAAACTCCCTAGGATTTAAAACCGGTGCTCCAA
AAAATTAAAGGTAATTAAAGGAAAGACTAAGAGAGAGAGAAGAACGGGAATAAAAGGAAA
AGCTGGGTAAAAGCTTCAAAATTTCGGGTGAGGGAGACACAGTCGGAGGTTTTTAAATCC
GGGAAATAAATAAAGTTAATTCGACTTGATGTTCCTTAGCGAGGCAAGGCAGGGAATGCG
TTAGAAATGTCAGTGTAATTAGTGTTTAGGCATAGGTATACCGGGTGATAATTTATCTTG
CAGATTACTGTAATTGAGCAAGCTCGTACAACCCGAAGTATTCACGTATTTCACATCTTC
GCACGCGCTCAACGACTGCCCATCTCGATGTAAGGAAAA--GGGGGCAGGGGG-GAGCAC
TTGCCAAGAGGGCGTAAATGCTAGTGCTGATCAATGGATCATAATTCATTTAAAACGCAC
GACGAGCGGTAATTATAAACGTATAAATCATTTCGAAA--
>MY5315_Hexurella_WagonerRd_BradshawMtns
AAACACCACTACTTGCCC------------AC----------TTAAAACCGGTGCTCCAA
AAAATTAAAGGTAATTAAAGGAAAGACTAAGAGAGAGAGAAGAACGGGAATAAAAGGAAA
AGCTGGGAAAAAGCCTCAAAATTTCGGGTGAGGGAGACACAGTCGGAGGTTTTTAAATCC
GGGAAATAAATAAAGTTAATTCGACTTGATGTTCCTTAGCGAGGCAAGGCAGGGAATGCG
TTAGAAATGTCAGTGTAATTAGTGTTTAGGCATAGGTATACCGGGTGATAATTTATCTTG
CAGATTACTGTAATTGAGCAAGCTCGTACAACCCGAAGTATTCACGTATTTCACATCTTC
GCACGCGCTCAACGACTGCCCATCTCGATGTAAGGAAAA--GGGGGGAGGGGGAGGGCAC
TTGCCAAGAGGGCGTAAATGCTAGTGCTGATCAATGGATCATAATTCATTTAAAACGCAC
GACGAGCGGTAAT---------------------------
>MY5316_Hexurella_WagonerRd_BradshawMtns
AAACACCACTACTTGCCC------------ACTCCCTAGGATTTAAAACCGGTGCTCCAA
AAAATTAAAGGTAATTAAAGGAAAGACTAAGAGAGAGAGAAGAACGGGAATAAAAGGAAA
AGCTGGGAAAAAGCCTCAAAATTTCGGGTGAGGGAGACACAGTCGGAGGTTTTTAAATCC
GGGAAATAAATAAAGTTAATTCGACTTGATGTTCCTTAGCGAGGCAAGGCAGGGAATGCG
TTAGAAATGTCAGTGTAATTAGTGTTTAGGCATAGGTATACCGGGTGATAATTTATCTTG
CAGATTACTGTAATTGAGCAAGCTCGTACAACCCGAAGTATTCACGTATTTCACATCTTC
GCACGCGCTCAACGACTGCCCATCTCGATGTAAGGAAAA--GGGGGGAGGGGGAGGGCAC
TTGCCAAGAGGGCGTAAATGCTAGTGCTGATCAATGGATCATAATTCATTTAAAACGCAC
GACGAGCGGTAATTATAAACGTATAAATCATTTCGAAAAG
>MY5317_Hrupicola_Cottonwood_SnYsidroMtns
--------------------GCCCAAGTAAACTCCCAAGGATTTAAAACCGGTGCTCCAA
AAAATTAAAGGTAATTAAAGGAAAGACTAAGAGAGAGAGAAGAACGGGAATAAAAGGAAA
AGCTGGGAAAAAGCTTGCAAATTTCGGGTGAGGGAGACACAGTCGGAGGTTTTTAAATCC
GGGAAATAAATAAAGTTAATTCGACTTGATGTTCCTTAGCGAGGCAAGGCAGGGAATGCG
TTAGAAATGTCAGTGTAATTAGTGTTTAGGCATAGGTATACCGGGTGATAATTTATCTTG
CAGATTACTGTAATTGAGCAAGCTCGTACAGCCCGAAGTATTCACGTATTTCACATCTTC
GCACGCGCTCGACGACTGCACATCTCTATGTAAGGAAAAGGGGGAGGGAAGGCAAGGCAC
TTGCCAAGAGGGCGTAAATGCTAGTGCTGATCAATGGATCATAATTCATTTAAAACGCAC
GACGAGCGGTAATTATAAACGTATAAATCATTTCCAAAAG
