# Supplementary material for: ﻿Species delimitation, biogeography, and natural history of dwarf funnel web spiders (Mygalomorphae, Hexurellidae, Hexurella) from the United States / Mexico borderlands
Source: Zookeys. 2023 Jun 14;1167:109–57. doi: 10.3897/zookeys.1167.103463 (PMC10285686; doi:10.3897/zookeys.1167.103463)
Supplement: Supplementary material 3 — Input matrices, analysis log files, and output tree files for nuclear and mitochondrial analyses [file zookeys-1167-109_article-103463__-s003.zip › uce-200127.fasta]

>MY0059_Hapachea_SantaRitaMtns_MaderaCyn
ACTGTGGTAGTTTTCTGCCTAAAGATCACTAACGTATGTATTTTTCATACTACCATAAAA
AAAAGGGCAAGACTACAGGCCTCAAATATGGACACACATGGCCCATTTTATCACTTAAAA
TGCAACTTACTATTTGCAGATGAGATCAGTTTAAGAGAACAATTAAAAGTAATTTTTGAA
TGTACCTAGAGCTCCACCTCCAGCACCAGGATCATCAAGATATGGATCTTCAATTGGTAA
CCTCAAGAAATGAAGAATACATTCATCTTGTGTACGACTACCAACATGCTCACAAACTTT
ATTCCAATCATCTTTGAACATTTCTAAAGCTTCCAGTAATAGCAAAGTCTCCTGTTCTGT
CCACTCACGTGAAACTGTAGCTGCAGCTTTGTTCTAGAATGAAAGGTTTAAGGAAGTTAA
CGTAATCCTCACAAAACATATAAGAACTTTTCTTTTTAATTTTGCTTGAATGGACAAAAA
GTAATAAAAATAAAGGGAAATCTTTCCCTACTTTCATGTATGCATTTTTCTTGGCATACT
GATCCATCCTAAGTCCATAATTGTCGTTAAGTGGAGCTTTAGCATTTGCATCTTCTGACT
TAACTTCAGCAGATTCTTTTCCCT
>MY0139_Hexurella_SanDiego_Guatay
ACCGTGACAACAGTTAAACCAAAGGTCACTAACGTATGTATTTCTTATTCTACCATAAAA
TTACAGCTAAACTTACAGGCCTCAAATATGAACACACATGCCCCAATTTATCACTTACAA
TGCAATTTATTATTTGCAGAAGAGATCAGTTTAAGAGAACAATTAAAAGTAATTTTTGAA
CGTACCTAGAGCTCCACCTCCAGCACCAGGATCATCGAGATACGGATCTTCAATTGGTAA
CCTCAAGAAATGAAGAATACACTCATCTTGTGTACGACTACCAACATGCTCACAAACTTT
ATTCCAATCATCTTTGAACATTTCTAAAGCTTCCAATAACAGCAAAGTCTCCTGTTCTGT
CCACTCACGTGAAACTGTAGCTGCAGCTTTGTTCTAGAATGAAAAGTTTAAATAAGTTAA
CATGGTCCTA-----------------TTTTTTTTTTAATTTTGCTTGAATCAACAAACA
GTAATGAAAATAAAAGAAAATCTCTCCTCACTTTCATGTATGCATTTTTCTTGGCATACT
GATCCATCCTAAGTCCATAATTGTCATTAAGTGGAGCTTTAGCATTTGCATCTTCTGACT
TAACTTCAGCAGATTCTTTTCCCT
>MY5053_Hexurella_ChiricahuaMtns_PriceCyn
AT-------GTTTTCGGCCTAAAGATCACTAACGTATGTATTTTTCATACTACCAT--AA
AAAAAAGCAAGACTACAGGCCTCAAATATGGACACACATGGCCCAATTTATCACTTAAAA
TGCAACTAATTATTTGCAGATGAGATCAGTTTAAGAGAACAATTAAAAGTAATTTTTGAA
CGTACCTAGAGCTCCACCTCCAGCACCAGGATCATCAAGATATGGATCTTCAATTGGTAA
CCTCAAGAAATGAAGAATACATTCATCTTGTGTACGACTACCAACATGCTCACAAACTTT
ATTCCAATCATCTTTGAACATTTCTAAAGCTTCCAGTAATAGCAAAGTCTCCTGTTCTGT
CCACTCACGTGAAACTGTAGCTGCAGCTTTGTTCTAGAATGAAAGGTTTAAAGAAGTTAA
CATAATCCTCACAAAACATATAAGAAC-TTTTTTTTTAATTTTGTTTGAGTGGACAAAAA
GTAATAAAAATAAAGGGAAATCTTTCCTTACTTTCATGTATGCATTTTTCTTGGCATACT
GATCCATCCTAAGTCCATAATTGTCATTAAGTGGAGCTTTAGCATTTGCATCTTCTGACT
TAACTTCAGCAGATTCTTTTCCCT
>MY5064_Hexurella_MuleMtns_Escabrosa
--------------------AAAAAATAATAAAGTATGTATTTTTCATACTACATA-AAA
AAAAGGGCACGACTACAGGCCTCAAATATGGACACACATGGCCCAATTTATCACTTAAAA
TGCAACTTATTATTTGCAGATGAGATCAGTTTAAGAGAACAAATAAAAGTAATTTTTGAA
CGTACCTAGAGCTCCACCTCCAGCACCAGGATCATCAAGATATGGATCTTCAATTGGTAA
CCTCAAGAAATGAAGAATACATTCATCTTGTGTACGACTACCAACATGCTCACAAACTTT
ATTCCAATCATCTTTGAACATTTCTAAAGCTTCCAGTAATAGCAAAGTCTCCTGTTCTGT
CCACTCACGTGAAACTGTAGCTGCAGCTTTGTTCTAGAATGAAAGGTTTAAAGAAGTTAA
CATAATCCTCACAAAACATATAAGAACTTTTTTTTTTAACTTTGTTTGAATGGACAAAAA
GTAATAAAAATAAAGGGAAATCTTTCCTTACTTTCATGTATGCATTTTTCTTGGCATACT
GATCCATCCTAAGTCCATAATTGTCGTTAAGTGGAGCTTTAGCATTTGCATCTTCTGACT
TAACTTCAGCAGATTCTTTTCCCT
>MY5066_Hexurella_MuleMtns_Escabrosa
ATTGTGGTAGTTTTCTGCCTAAAGATCACTAACGTATGTATTTTTCATACTACCATAAAA
AAAAGGGCACGACTACAGGCCTCAAATATGGACACACATGGCCCAATTTATCACTTAAAA
TGCAACTTATTATTTGCAGATGAGATCAGTTTAAGAGAACAAATAAAAGTAATTTTTGAA
CGTACCTAGAGCTCCACCTCCAGCACCAGGATCATCAAGATATGGATCTTCAATTGGTAA
CCTCAAGAAATGAAGAATACATTCATCTTGTGTACGACTACCAACATGCTCACAAACTTT
ATTCCAATCATCTTTGAACATTTCTAAAGCTTCCAGTAATAGCAAAGTCTCCTGTTCTGT
CCACTCACGTGAAACTGTAGCTGCAGCTTTGTTCTAGAATGAAAGGTTTAAAGAAGTTAA
CATAATCCTCACAAAACATATAAGAACTTTTTTTTTTAACTTTGTTTGAATGGACAAAAA
GTAATAAAAATAAAGGGAAATCTTTCCTTACTTTCATGTATGCATTTTTCTTGGCATACT
GATCCATCCTAAGTCCATAATTGTCGTTAAGTGGAGCTTTAGCATTTGCATCTTCTGACT
TAACTTCAGCAGATTCTTTTCCCT
>MY5071_Hexurella_SantaRitaMtns_AlisoSprings
----TGGTAGTTTTCTGCCTAAAGATCACTAACGTATGTATTTTTCATACTACCAT-TAA
AAAAGGGCAAGACTACAGGCCTCAAATATGGACACACATAGCCCATTTTACCACTTAAAA
TGCAACTTATTATTTGCAGATGAGATCAGTTTAAGAGAACAATTAAAAGTAATTTTTGAA
CGAACCTAGAGCTCCACCTCCAGCACCAGGATCATCAAGATATGGATCTTCAATTGGTAA
CCTCAAGAAATGAAGAATACATTCATCTTGTGTACGACTACCAACATGCTCACAAACTTT
ATTCCAATCATCTTTGAACATTTCTAAAGCTTCCAGTAATAGCAAAGTCTCCTGTTCTGT
CCACTCACGCGAAACTGTAGCTGCAGCTTTGTTCTAGAATGAAAGGTTTAAAGAAGTTAA
CATAATCCTCACAAATCATATAATAACTTTCTTTTTTAATTTTGTTTGAATAGACAAAAA
GTAATAAAAATAAAGGGAAATCTTTCCTTACTTTCATGTATGCATTTTTCTTGGCATACT
GATCCATCCTAAGTCCATAATTGTCGTTAAGTGGAGCTTTAGCATTTGCATCTTCTGACT
TAACTTCAGCAGATTCTTTTCCCT
>MY5075_Hexurella_ChiricahuaMtns_CaveCrkCyn
---------------------AATATGGTTTAT------ATTTTTTTTTTT---------
----GGGCAAGACTACAGGCCTCAAATACGGACACACATGGCCCAATTTATCACTTAAAA
TGCAACTTATTATTTGCAGATGAGATCAGTTTAAGAGAACAATTAAAAGTAATTTTTGAA
CGTACCTAGAGCTCCACCTCCAGCACCAGGATCATCAAGATATGGATCTTCAATTGGTAA
CCTCAAGAAATGAAGAATACATTCATCTTGCGTACGACTACCAACATGCTCACAAACTTT
ATTCCAATCATCTTTGAACATTTCTAAAGCTTCCAGTAATAGCAAAGTCTCCTGTTCTGT
CCACTCACGTGAAACTGTAGCTGCAGCTTTGTTCTAGAATGAAAGGTTTAAAGAAGTGAA
CATAATCCTCACAAAACATATAAGAAC-TTTTTTTATAATTTTGTTTGAGTGGATAAAAA
GTAATAAAAATAAAGGGAAATCTTTCCTTACTTTCATGTATGCATTTTTCTTGGCATACT
GATCCATCCTAAGTCCATAATTGTCATTAAGTGGAGCTTTAGCATT--------------
------------------------
>MY5126_Hexurella_SantaCatalinaMtns_NuggetCyn
ATTGTGGTAGTTTTCTGCCTAAAGATCACTAACGTATGTATTTTGCATACTACCAT-AAA
AAAAGGGCAAGACTACAGGCCTCAAATATGGACACACATGGCCCAATTTATCACTTAAAA
TGCAACTTATTATTTGCAGATGAGATCAGTTTAAGAGAACAATTAAAAGTAATTTTTGAA
CATACCTAGAGCTCCACCTCCAGCACCAGGATCATCAAGATATGGATCTTCAATTGGTAA
CCTCAAGAAATGAAGAATACATTCATCTTGTGTACGACTACCAACATGCTCACAAACTTT
ATTCCAATCATCTTTGAACATTTCTAAAGCTTCCAGTAATAGCAAAGTCTCCTGTTCTGT
CCACTCACGTGAAACTGTAGCTGCAGCTTTGTTCTAGAATGAAAGGTTTAAAGAAGTTAA
CATAATCCTCACAAAACATATAA----CTTTTTTTTTAATTTTGTTTGAATGGACAAAAA
G-AATAAAAATAAAGGGAAATCTTTCCTTACTTTCATGTATGCATTTTTCTTGGCATACT
GATCCATCCTAAGTCCATAATTGTCGTTAAGTGGAGCTTTAGCATTTGCATCTTCTGACT
TAACTTCAGCAGATTCTTTTCCCT
>MY5131_Hexurella_PedregosaMtns_PruneCyn
ATTGTGGTAGTTTTCTGCCTAAAGATCACTAAGGTATGTATTTTTCATACTACCAT-AAA
AAAAGGGCAAGACTACAGGCCTCAAATATGGACACACATGGCCCACTTTATCACTTAAAA
TACAACTTATTATTTGCAGATGAGATCAGTTTAAGAGAACAATTAAAAGTAATTTTTGAA
TGTACCTAGAGCTCCACCTCCAGCACCAGGATCATCAAGATATGGATCTTCAATTGGTAA
CCTCAAGAAATGAAGAATACATTCATCTTGTGTACGACTACCAACATGCTCACAAACTTT
ATTCCAATCATCTTTGAACATTTCTAAAGCTTCCAGTAATAGCAAAGTCTCCTGTTCTGT
CCACTCACGTGAAACTGTAGCTGCAGCTTTGTTCTAGAATGAAAGGTTTAAAGAGGTTAA
CATAATCCTCACAAAACATATAAGAACTTTCCTTTTTAATTTCGTTTGAGTGGACAAAAA
GTAATAAAAATAAAGGGAAATCTTTCCTTACTTTCATGTAAGCATTTTTCTTGGCATACT
GATCCATCCTAAGTCCATAATTGTCGTTAAGTGGAGCTTTAGCATTTGCATCTTCTGACT
TAACTTCAGCAGATTCTTTTCCCT
>MY5132_Hexurella_PedregosaMtns_PruneCyn
ATTGTGGTAGTTTTCTGCCTAAAGATCACTAAGGTATGTATTTTTCATACTACCAT-AAA
AAAAGGGCAAGACTACAGGCCTCAAATATGGACACACATGGCCCACTTTATCACTTAAAA
TACAACTTATTATTTGCAGATGAGATCAGTTTAAGAGAACAATTAAAAGTAATTTTTGAA
TGTACCTAGAGCTCCACCTCCAGCACCAGGATCATCAAGATATGGATCTTCAATTGGTAA
CCTCAAGAAATGAAGAATACATTCATCTTGTGTACGACTACCAACATGCTCACAAACTTT
ATTCCAATCATCTTTGAACATTTCTAAAGCTTCCAGTAATAGCAAAGTCTCCTGTTCTGT
CCACTCACGTGAAACTGTAGCTGCAGCTTTGTTCTAGAATGAAAGGTTTAAAGAGGTTAA
CATAATCCTCACAAAACATATAAGAACTTTCCTTTTTAATTTCGTTTGAGTGGACAAAAA
GTAATAAAAATAAAGGGAAATCTTTCCTTACTTTCATGTAAGCATTTTTCTTGGCATACT
GATCCATCCTAAGTCCATAATTGTCGTTAAGTGGAGCTTTAGCATTTGCATCTTCTGACT
TAACTTCAGCAGATTCTTTTCCCT
>MY5136_Hexurella_MiddlemarchCyn
ATTGTGGTAGTTTTC-GCGTAAAGATCACTAAGGTATGTATTTTTCATACTACCAT-AAA
AAAAGGGCAATACTACAGGCCTCAAACATGGATACACATGGCCCAATTTATCACTTAAAA
TGCAACTTATTATTGTCAGATGAGATCAGTTTAAGAGAGCAATTAAAAGTAATTTTTGAA
CGTACCTAGAGCTCCACCTCCAGCACCAGGATCATCAAGATATGGATCTTCAATTGGTAA
CCTCAAGAAATGAAGAATACATTCATCTTGTGTACGACTACCAACATGCTCACAAACTTT
ATTCCAATCATCTTTGAACATTTCTAAAGCTTCCAGTAATAGCAAAGTCTCCTGTTCTGT
CCACTCACGTGAAACTGTAGCTGCAGCTTTGTTCTAGAACGAAAGGTTTAAAGAAGTTAA
CATAATCCTCACAAAACATATAAGAACTTTCTTTTTTAATTTTGTTTGAATGGACAAAAA
GAAATAAAAATAAAGGGAAATCCTTCCTTACTTTCATGTATGCATTTTTCTTGGCATACT
GATCCATCCTAAGTCCATAATTGTCGTTAACTGGAGCTTTAGCATTTGCATCTTCTGACT
TAACTTCAGCAGATTCTTTTCCCT
>MY5147_Hexurella_DragoonMtns_NF_345A
ATTGCGGTAGTTTTC-ACGTAAAGATCACTAACGTATGTATTTTTCATACTACCAT-AAA
AAAAGGGCAATACTACAGGCCTCAAACATG---------------TTGCATCACTTAAAA
TGCAACTTATTATTGTCAGATGAGATCAGTTTAAGAGAGCAATTAAAAGTAATTTTTGAA
CGTACCTAGAGCTCCACCTCCAGCACCAGGATCATCAAGATATGGATCTTCAATTGGTAA
CCTCAAGAAATGAAGAATACATTCATCTTGTGTACGACTACCAACATGCTCACAAACTTT
ATTCCAATCATCTTTGAACATTTCTAAAGCTTCCAGTAATAGCAAAGTCTCCTGTTCTGT
CCACTCACGTGAAACTGTAGCTGCAGCTTTGTTCTAGAACGAAAGGTTTAAAGAAGTTAA
CATAATCCTCACAAAACATATAAGAACTTTCTTTTTCAATTTTGTTTGAATGGACAAAAA
GAAATAAAAATAAAGGGAAATCCTTCCTTACTTTCATGTATGCATTTTTCTTGGCATACT
GATCCATCCTAAGTCCATAATTGTCGTTAACTGGAGCTTTAGCATTTGCATCTTCTGACT
TAACTTCAGCAGATTCTTTTCCCT
>MY5152_Hexurella_WhetstoneMtns_ApacheCyn
------------------------------------------------------------
-----------ACTACAGGCCTCAAATATGGACACACATG-TCCAATTTATCACTTAAAA
TGCA-CTTATTATTTGCAGATGAGATCAGTTTAAGAGAACAATTAAAAGTAATTTTTGAA
CATACCTAGAGCTCCACCTCCAGCACCAGGATCATCAAGATATGGATCTTCAATTGGTAA
CCTCAAGAAATGAAGAATACATTCATCTTGTGTACGACTACCAACATGCTCACAAACTTT
ATTCCAATCATCTTTGAACATTTCTAAAGCTTCCAGTAATAGCAAAGTCTCCTGTTCTGT
CCACTCACGTGAAACTGTAGCTGCAGCTTTGTTCTAGAATGAAAGGTTTAAAGAAGTTAA
CATAATCCTCACAAAACATATAATAACTTCTTTTTTTAATTTTGTTTGAATGGACAAAAA
GTAATAAAAATAAAGGGAAATCCTTCCTTACTTTCATGTATGCATTTTTCTTGGCATACT
GATCCATCCTAAGTCCATAATTGTCGTTAAGTGGAGCTTTAGCATTTGCATCTTCTGACT
TAACTTCAGCAGATTCTTTTCCCT
>MY5154_Hexurella_SantaRitaMtns_AdobeCyn
ACTGTGGTAGTTTTCTGCCTAAAGATCACTAACGTATGTATTTTTCATACTACCAT-AAA
AAAAGGGCAAGACTACAGGCTTCAAATATGGACACACATGTCCCAATTTATCACTTAAAA
TGCAACTTATTATTTGCAGATGAGATAAGTTTAAGAGAACAATTAAAAGTAATTTTTGAA
CATACCTAGAGCTCCACCTCCAGCACCAGGATCATCAAGATATGGATCTTCAATTGGTAA
CCTCAAGAAATGAAGAATACATTCATCTTGTGTACGACTACCAACATGCTCACAAACTTT
ATTCCAATCATCTTTGAACATTTCTAAAGCTTCCAGTAATAGCAAAGTCTCCTGTTCTGT
CCACTCATGTGAAATTGTAGCTGCAGCTTTGCTCTAGAATGAAAGGTTTAAAGAAGTTAA
CATAATCCTCACAAAACATAAAAAAAC-TTTTTTTTTAATTTTGTTTGAATGGACAAAAA
GTAATAAAAATAAAGGGAAATCTTTCCTTACTTTCATGTATGCATTTTTCTTG-------
--------------CCATAATTGTCGTTAAGTGGAGCTTTAGCATTTGCATCTTCCGACT
TAACTTCAGCAGATTCTTTTCCCT
>MY5157_Hexurella_SantaCatalinaMtns_Redington
ATTGTGGTAGTTTTCTGCCTAAAGATCACTAACGTATGTATTTTTCATACTACCAT--AA
AAAAGGGCAAGACTACAGGCCTCAAATATGGACACACATGGCCCAATTTATCACTTAAAA
TGCACCTTATTATTTGCAGATGAGATCAGTTTAAGAGAACAATTAAAAGTAATTTTTGAA
CATACCTAGAGCTCCACCTCCAGCACCAGGATCATCAAGATATGGATCTTCAATTGGTAA
CCTCAAGAAATGAAGAATACATTCATCTTGTGTACGACTACCAACATGCTCACAAACTTT
ATTCCAATCATCTTTGAACATTTCTAAAGCTTCCAGTAACAGCAAAGTCTCCTGTTCTGT
CCACTCACGTGAAACTGTAGCTGCAGCTTTGTTCTAGAATGAAAGGTTTAAAGAAGTTAA
CATAATCCTCACAAAATATATAATAACTTTTTTTTCAAATTTTGTTTGAATGGACAAAAA
GTAATAAAAATAAAGGGAAATCTTTCCTTACTTTCATGTACGCATTTTTCTTGGCATACT
GATCCATCCTAAGTCCATAATTGTCGTTAAGTGGAGCTTTAGCATTTGCATCTTCTGACT
TAACTTCAGCAGATTCTTTTCCCT
>MY5164_Hrupicola_Temecula
---------------------------------GTATGTATTTTTTATTCTACCATAAAA
TTATGGCTAAACTTACAGGCCTCAAATATGAACACACATGCCCCAATTTATCACTTAAAA
TGCAATTTATTATTTGCAGATGAGATCAGTTTAAGAGAACAATTAAAAGTAATTTTTGAA
TGTACCTAGAGCTCCACCTCCAGCACCAGGATCATCGAGATACGGATCTTCAATTGGTAA
CCTCAAGAAATGAAGAATACACTCATCTTGTGTACGACTACCAACATGCTCACAAACTTT
ATTCCAATCATCTTTGAACATTTCTAAAGCTTCCAATAATAGCAAAGTCTCCTGTTCTGT
CCACTCACGTGAAACTGTAGCTGCAGCTTTGTTCTAGAATGAAAGGTTTAAATAAGTTAA
CATGGTCCTT-----------------TTTTTTTCTTAATTTTGCTTGAATAAACAAACA
GTAATGAAAATAAAAGAAAATCTCTCCTCACTTTCATGTATGCATTTTTCTTGGCATACT
GATCCATCCTAAGTCCATAATTGTCA----------------------------------
------------------------
>MY5165_Hrupicola_Temecula
ACTGTGACAACAGTTAAACCAAGGATCACTAACGTATGTATTTTTTATTCTACCATAAAA
TTATGGCTAAACTTACAGGCCTCAAATATGAACACACATGCCCCAATTTATCACTTAAAA
TGCAATTTATTATTTGCAGATGAGATCAGTTTAAGAGAACAATTAAAAGTAATTTTTGAA
TGTACCTAGAGCTCCACCTCCAGCACCAGGATCATCGAGATACGGATCTTCAATTGGTAA
CCTCAAGAAATGAAGAATACACTCATCTTGTGTACGACTACCAACATGCTCACAAACTTT
ATTCCAATCATCTTTGAACATTTCTAAAGCTTCCAATAATAGCAAAGTCTCCTGTTCTGT
CCACTCACGTGAAACTGTAGCTGCAGCTTTGTTCTAGAATGAAAGGTTTAAATAAGTTAA
CATGGTCCTT-----------------TTTTTTTCTTAATTTTGCTTGAATAAACAAACA
GTAATGAAAATAAAAGAAAATCTCTCCTCACTTTCATGTATGCATTTTTCTTGGCATACT
GATCCATCCTAAGTCCATAATTGTCATTAAGTGGAGCTTTAGCATTTGCATCTTCTGACT
TAAC-----------------CCT
>MY5175_Hapachea_HarshawRd_PatagoniaMtns
ATTGTGGTAGTTTTCTGCCTAAAGATCACTAACGTATGTATTTTTCATACTACCAT-AAA
AAAAGGGCG--ACTACAGGCCTCAAATATGGAGACACATGGCCCAATTTATCACTTAAAA
TGCAACTTATTATTTGCAGATGAGATCAGTTTAAGAGAACAATTAAAAGTAATTTTTTAA
CATACCTAGAGCTCCACCTCCAGCACCAGGATCATCAAGATATGGATCTTCAATTGGTAA
CCTCAAGAAATGAAGAATACATTCATCTTGTGTACGACTACCAACATGCTCACAAACTTT
ATTCCAATCATCTTTGAACATTTCTAAAGCTTCCAGTAATAGCAAAGTTTCCTGTTCTGT
CCACTCACGTGAAACTGTAGCTGCAGCTTTGTTCTAGAATGAAAGGTTTAAAGAAGTTAA
CATAATCCTCACAAAACATATAATAACTTT-CTTTTTAATTTTGTTTGAATGGACAAAAA
GTAATAAAAATAAAGGGAAATCTTTCCTTACTTTCATGTATGCATTTTTCTTGGCATACT
GATCCATCCTAAGTCCATAATTGTCGTTAAGTGGAGCTTTAGCATTTGCATCTTCTGACT
TAACTTCAGCAGATTCTTTTCCCT
>MY5180_Hapachea_MustrangPk_MustangMtns
ATTGTGGTAGTTTTCTGCCTAAAGATCACTAACGTATGTATTTTTCATACTACCATAAAA
AAAAGGGCAAGACAACAGGCCTCAAATATGCACACACATGGCCCAATTTATCACTTAAAA
TGCAACTTATTATTTGCAGATGAGATCAGTTTAAGAGAACAATTTAAAGTAATTTTTGAA
CGTACCTAGAGCTCCACCTCCAGCACCAGGATCATCAAGATATGGATCTTCAATTGGTAA
CCTCAAGAAATGAAGAATACATTCATCTTGTGTGCGACTACCAACATGCTCACAAACTTT
ATTCCAATCATCTTTGAACATTTCTAAAGCTTCCAGTAATAGCAAAGTCTCCTGTTCTGT
CCACTCACGTGAAACTGTAGCTGCAGCTTTGTTCTAGAATGAAAGGTTTAAAGAAGTTAA
CATAATCCTCACAAAACATATAAGAAC-TTTTTTTTTAATTTTGTTTGAATGGACAAAAA
GTAATAAAAATAAAGGGAAATCCTTCCTTACTTTCATGTATGCATTTTTCTTGGCATACT
GATCCATCCTAAGTCCATAATTGTCATTAACTGGAGCTTTAGCATTTGCATCTTCTGACT
TAACTTCAGCAGATTCTTTTCCCT
>MY5181_Hapachea_MustrangPk_MustangMtns
--------------CTGCCTAAAGATCACTAACGTATGTATTTTTCATACTACCGT-AAA
AAAAAGGCAAGACTACAGGCCTCAAATATGGACACACATGGCCCAATTTATCACTTAAAA
TGCAACTTATTATTTGCAGATGAGATCAGTTCAAGAGAACAATTAAAAGTAATTTTTGAA
CGTACCTAGAGCTCCACCTCCAGCACCAGGATCATCAAGATATGGATCTTCAATTGGTAA
CCTCAAGAAATGAAGAATACATTCATCTTGTGTGCGACTACCAACATGCTCACAAACTTT
ATTCCAATCATCTTTGAACATTTCTAAAGCTTCCAGTAATAGCAAAGTCTCCTGTTCTGT
CCACTCACGTGAAACTGTAGCTGCAGCTTTGTTCTAGAATGAAAGGTTTAAAGAAGTTAA
CATAATCCTCACAAAACATATAAGAAC-TTTTTTTTTAATTTTGTTTGAATGGACAAAAA
GTAATAAAAATAAAGGGAAATCTTTCCTTACTTTCATGTATGCATTTTTCTTGGCATACT
GATCCATCCTAAGTCCATAATTGTCGTTAACTGGTGCTTTAGCATTTGCATCTTCTGACT
TAACTTCAGCAGATTCTTTTCC--
>MY5193_Hapachea_HarshawRd_PatagoniaMtns
ATTGTGGTAGTTTTCTGCCTAAAGATCACTAACGTATTTATTTTTCATACTACCAT-AAA
AAAAGGGCA--ACTACAGGCCTCAAATATGGAGACACATGGCCCAATTTATCACTTAAAA
TGCAACTTATTATTTGCAGATGAGATCAGTTTAAGAGAACAATTAAAAGTAATTTTTTAA
CATACCTAAAGCTCCACCTCCAGCACCAGGATCATCAAGATATGGATCTTCAATTGGTAA
CCTCAAGAAATGAAGAATACATTCATCTTGTGTACGACTACCAACATGCTCACAAACTTT
ATTCCAATCATCTTTGAACATTTCTAAAGCTTCCAGTAATAGCAAAGTTTCCTGTTCTGT
CCACTCACGTGAAACTGTAGCTGCAGCTTTGTTCTAGAATGAAAGGTTTAAAGAAGTTAA
CATAATCCTCACAAAACATATAATAACTTT-CTTTTTAATTTTGTTTGAATGGACAAAAA
GTAATAAAAATAAAGGGAAATCTTTCCTTACTTTCATGTATGCATTTTTCTTGGCATACT
GATCCATCCTAAGTCCATAATTGTCGTTAAGTGGAGCTTTAGCATTTGCATCTTCTGACT
TAACTTCAGCAGATTCTTTTCCCT
>MY5194_Hapachea_Ordsummit_MtOrd
ATTGTAGTAGTTTGTTACCTAAAGATCACTAACGCCCGTATTTTTCATACTACCAT-AAA
AAAAAGGAAGACTTACAGGCCTCAAATATGGACACACATGGCCAAATTTATCACTTAAAA
TGCAACTTATTATTTGCAGATGAGATCAGTTTAAGAGAACAATTACAAATAATTTTTGAA
CATACCTAGAGCTCCACCTCCAGCACCAGGATCATCGAGATATGGATCTTCAATGGGTAA
CCTCAAGAAATGAAGGATGCACTCATCTTGTGTACGACTACCAACATGCTCACAAACTTT
ATTCCAATCATCTTTGAACATTTCTAAAGCTTCCAGTAATAGCAAAGTCTCCTGTTCTGT
CCACTCACGTGAAACAGTAGCTGCAGCTTTGTTCTAGAATGAAAGGTTTAAAGAAGCTAA
ATCAGTCCTCACAAAACATTTAAGAACTTTTTTCTTTCATTTTATTTGAATGGACAAGGA
GTAATAAAAATAAAGGGAAATCTTTCTTTACTTTCATGTATGCATTTTTCTTGGCATACT
GATCCATCCTAAGTCCATAATTGTCATTAAGTGGAGCTTTAGCATTTGCATCTTCTGACT
TAACTTCAGCAGATTCTTTTCCCT
>MY5195_Hapachea_Ordsummit_MtOrd
-TTGTAGTAGTTTGTTACCTAAAGATCACTAACGCCCGTATTTTTCATACTACCAT-AAA
AAAAAGGAAGACTTACAGGCCTCAAATATGGACACACATGGCCAAATTTATCACTTAAAA
TGCAAATTATTATTTGCAGATGAGATCAGTTTAAGAGAACAATTACAAATAATTTTTGAA
CATACCTAGAGCTCCACCTCCAGCACCAGGATCATCGAGATATGGATCTTCAATGGGTAA
CCTCAAGAAATGAAGGATGCACTCATCTTGTGTACGACTACCAACATGCTCACAAACTTT
ATTCCAATCATCTTTGAACATTTCTAAAGCTTCCAGTAATAGCAAAGTCTCCTGTTCTGT
CCACTCACGTGAAACAGTAGCTGCAGCTTTGTTCTAGAATGAAAGGTTTAAAGAAGCTAA
ATCAGTCCTCACAAAACATTTAAGAACTTTTTTCTTTCATTTTATTT-------------
------------------------------------------------------------
------------------------------------------------------------
------------------------
>MY5266_Hencina_CerroBolla
ACAGTGACAACAGTTAAACCATAGGTCACTAACGTACGTATTTTTTATTCTACCATAAAA
TTATGGCTAAACTTACAGGTCTCAAATATGAACACACGTGGCCCAATTTATCACTTAAAA
TGCAATTTATTATTTGCACA-------AG-TTAAGAGAACAATTAAAAGCAATTTTTTAA
CGTACCTAGAGCTCCACCTCCAGCACCAGGATCATCGAGATATGGATCTTCAATTGGTAA
CCTCAAGAAATGAAGAATGCACTCATCTTGTGTACGACTACCAACATGCTCACAGACTTT
ATTCCAATCATCTTTGAACATTTCTAAAGCTTCCAATAATAGCAAAGTCTCCTGTTCTGT
CCACTCACGTGAAACTGTAGCTGCAGCTTTGTTCTAGAATGAAAGGTTTAAACAAGTTAA
CATGGTCCCCACAAAACATAAAGGAAC-TTTTTTTTTAATTTTGCTTGAATAAACAAACA
GTAATGAAAATAAAAGGAAAACTCTTCTCACTTTCATGTATGCATTTTTCTTGGCATACT
GATCCATCCTAAGTCCATAATTGTCATTAAGTGGAGCTTTAGCATTTGCATCTTCTGACT
TCACTTCAGCAGATTCTTTTCCCT
>MY5267_Hencina_CerroBolla
ACAGTGACAACAGTTAAACCAAAGGTCACTAACGTACGTATTTTTTATTCTACCATAAAA
TTATGGCTAAACTTACAGGCCTCAAATATGAACACACGTGGCCCAATTTATCACTTAAAA
TGCAATTTATTATTTGCACA-------AG-TTAAGAGAACAATTAAAAGCAATTTTTTAA
CGTACCTAGAGCTCCACCTCCAGCACCAGGATCATCGAGATATGGATCTTCAATTGGTAA
CCTCAAGAAATGAAGAATGCACTCATCTTGTGTACGACTACCAACATGCTCACAGACTTT
ATTCCAATCATCTTTGAACATTTCTAAAGCTTCCAATAATAGCAAAGTCTCCTGTTCTGT
CCACTCACGTGAAACTGTAGCTGCAGCTTTGTTCTAGAATGAAAGGTTTAAACAAGTTAA
CATGGTCCCCACAAAACATAAAGGAAC--TTTTTTTTAATTTTGCTTGAATAAACAAACA
GTAATGAAAATAAAAGGAAAACTCTTCTCACTTTCATGTATGCATTTTTCTTGGCATACT
GATCCATCCTAAGTCCATAATTGTCATTAAGTGGAGCTTTAGCATTTGCATCTTCTGACT
TCACTTCAGCAGATTCTTTTCCCT
>MY5269_Hexurella_GuadalupeValley
ACAGTGACAACAGTTAAACCAAAGGTCACTAACGTATGTATTTTTTATTCTACCATAAAA
TTATGGCTAAACTTACAGGCCTCAAATATGAACACACATGCCCCAATTTATCACTTAAAA
TGCAATTTATTATCTGCAGA-------AGTTTAAGAGAACAATTAAAAGTAATTTTTTAA
CGTACCTAGAGCTCCACCTCCAGCACCAGGATCATCGAGATATGGATCTTCAATTGGTAA
CCTCAAGAAATGAAGAATGCACTCATCTTGTGTACGACTACCAACATGCTCACAGACTTT
ATTCCAATCATCTTTGAACATTTCTAAAGCTTCCAATAATAGCAAAGTCTCCTGTTCTGT
CCACTCACGTGAAACTGTAGCTGCAGCTTTGTTCTAGAATGAAAGGTTTAAACAAGTTAA
CATGGTCCTCACAAAACATAAAGGAACTTTTTTTTTTAATTTTGCTTGAATAAACAAACA
GTAATGAAAATAAAAGGAAAACTTTTCTCACTTTCATGTATGCATTTTTCTTGGCGTACT
GATCCATCCTAAGTCCATAATTGTCATTAAGTGGAGCTTTAGCATTTGCATCTTCTGACT
TCACTTCAGCAGATTCTTTTCCCT
>MY5271_Hexurella_GuadalupeValley
ACAGTGACAACAGTTAAACCAAAGGTCACTAACGTATGTATTTTTTATTCTACCATAAAA
TTATGGCTAAACTTACAGGCCTCAAATACGAACACACATGCCCCAATTTATCACTCAAAA
TGCAATTTATTATCTGCAGA-------AGTTTAAGAGAACAATTAAAAGTAATTTTTTAA
CGTACCTAGAGCTCCACCTCCAGCACCAGGATCATCGAGATATGGATCTTCAATTGGTAA
CCTCAAGAAATGAAGAATGCACTCATCTTGTGTACGACTACCAACATGCTCACAGACTTT
ATTCCAATCATCTTTGAACATTTCTAAAGCTTCCAATAATAGCAAAGTCTCCTGTTCTGT
CCACTCACGTGAAACTGTAGCTGCAGCTTTGTTCTAGAATGAAAGGTTTAAACAAGTTAA
CATGGTCCTCACAAAACATAAAGGAACTTTTTTTTTTAATTTTGCTTGAATAAACAAACA
GTAATGAAAATAAAAGGAAAACTTTTCTCACTTTCATGTATGCATTTTTCTTGGCGTACT
GATCCATCCTAAGTCCATAATTGTCATTAAGTGGAGCTTTAGCATTTGCATCTTCTGACT
TCACTTCAGCAGATTCTTTTCCCT
>MY5276_Hexurella_SanPedro_Martir
ACAGTGACAACAGTTAAACCAAAGGTCACTAACGTATGTATTTTTTATTCTACCATAAAA
TTATGGCTAAACTTACAGGCCTCAAATATGAACACACATGCCCCAATTTATCACTTAAAA
TGCAATTTATTATTTGCAGA-------AGTTTAAGAGAACAATTAAAAGTAATTTTTTAA
CATACCTAGAGCTCCACCTCCAGCACCAGGATCATCGAGATATGGATCTTCAATTGGTAA
CCTCAAGAAATGAAGAATGCACTCATCTTGTGTACGACTACCAACATGCTCACAGACTTT
ATTCCAATCATCTTTGAACATTTCTAAAGCTTCCAATAATAGCAAAGTCTCCTGTTCTGT
CCACTCACGTGAAACTGTAGCTGCAGCTTTGTTCTAGAATGAAAGGTTTAAACAAGTTAA
CATGGTCCTCACAAAACATATAGGAAC-TTTTTTTTTAATTTTGCTTGAATAAACAAACA
GTAATGAAAATAAAAGGAAAACTCTTCTCACTTTCATGTATGCATTTTTCTTGGCATACT
GATCCATCCTAAGTCCATAATTGTCATTAAGTGGAGCTTTAGCATTTGCATCTTCCGACT
TCACTTCAGCAGATTCTTTTCCCT
>MY5277_Hexurella_SanPedro_Martir
-----------------ACCAAAGGTCACTAACGTATGTATTTTTTATTCTACCATAAAA
TTATGGCTAAACTTACAGGCCTCAAATATGAACACACATGCCCCAATTTATCACTTAAAA
TGCAATTTATTATTTGCAGA-------AGTTTAAGAGAACAATTAAAAGTAATTTTTTAA
CATACCTAGAGCTCCACCTCCAGCACCAGGATCATCGAGATATGGATCTTCAATTGGTAA
CCTCAAGAAATGAAGAATGCACTCATCTTGTGTACGACTACCAACATGCTCACAGACTTT
ATTCCAATCATCTTTGAACATTTCTAAAGCTTCCAATAATAGCAAAGTCTCCTGTTCTGT
CCACTCACGTGAAACTGTAGCTGCAGCTTTGTTCTAGAATGAAAGGTTTAAACAAGTTAA
CATGGTCCTCACAAAACATATAGGAAC-TTTTTTTTTAATTTTGCTTGAATAAACAAACA
GTAATGAAAATAAAAGGAAAACTCTTCTCACTTTCATGTATGCATTTTTCTTGGCATACT
GATCCATCCTAAGTCCATAATTGTCATTAAGTGGAGCTTTAGCATTTGCATCTTCCGACT
TCACTTCAGCAGATTCTTTTCCCT
>MY5280_Hexurella_ArroyoSalado
ACCGTGACAACAGTTAAACCAAAGGTCACTAACGTATGCATTTTTTATACTACCATAAAA
GGAAGGCTAGACTTACAGGCCTCAAATATGAACACACATGCCCCAATTTATCACTTAAAA
TGCAATTTATTATTTGCAGATGAGATCAGTTTAAGAGAACGATTAAAAGTAATTTTTGAA
CGTACCTAGAGCTCCCCCTCCAGCACCAGGATCATCAAGATATGGATCTTCAATTGGTAA
CCTCAAGAAATGAAGAATACACTCATCTTGTGTACGACTACCAACATGCTCACAAACTTT
ATTCCAATCATCTTTGAACATTTCTAAAGCTTCCAATAATAGCAAAGTCTCCTGTTCTGT
CCACTCACGTGAAACTGTAGCTGCAGCTTTGTTCTAGAATGAAAGGTTTAAATAAGTTAA
CATGGTCCTCACAAAA-ATATACAAACTTTTTTTTTTAATTTTGCTTGAATAAAGAAACA
GTAATCAAAATAAAAGGAAATCTCTCCTCACTTTCATGTATGCATTTTTCTTGGCATACT
GATCCATCCTAAGTCCATAATTGTCATTAAGTGGAGCTTTAGCATTTGCATCTTCTGACT
TAACTTCAGCAGATTCTTTTCCCT
>MY5282_Hexurella_ArroyoSalado
----------------------------TTGTCGTATGCATTTTTTATACTACCATAAAA
GGAAGGCTAGACTTACAGGCCTCAAATATGAACACACATGCCCCAATTTATCACTTAAAA
TGCAATTTATTATTTGCAGATGAGATCAGTTTAAGAGAACGATTAAAAGTAATTTTTGAA
CGTACCTAGAGCTCCTCCTCCAGCACCAGGATCATCAAGATATGGATCTTCAATTGGTAA
CCTCAAGAAATGAAGAATACACTCATCTTGTGTACGACTACCAACATGCTCACAAACTTT
ATTCCAATCATCTTTGAACATTTCTAAAGCTTCCAATAATAGCAAAGTCTCCTGTTCTGT
CCACTCACGTGAAACTGTAGCTGCAGCTTTGTTCTAGAATGAAAGGTTTAAATAAGTTAA
CATGGTCCTCACAAAA-ATATACAAACTTTTTTTTTTAATTTTGCTTGAATAAACAAACA
GTAATCAAAATAAAAGGAAATCTCTCCTCACTTTCATGTATGCATTTTTCTTGGCATACT
GATCCATCCTAAGTCCATAATTGTCATTAAGTGGAGCTTTAGCATTTGCATCTTCTGACT
TAACTTCAGCAGATTCTTTTCCCT
>MY5286_Hrupicola_SweetwaterSpr_OrdMtn
ACCGTG---------------CATATCATTAAATGGGACACTTTTAATACCACCGT----
------------------GCCTCAGA----------------------------------
---------------------------GAGTTAAGCAAACAATTAAAAGTAATTTTTGAA
CATACCTAGAGCTCCACCTCCAGCACCAGGATCATCGAGATATGGATCTTCAATTGGTAA
CCTCAAGAAATGAAGAATACACTCATCTTGTGTACGACTACCAACATGCTCACAAACTTT
ATTCCAATCATCTTTGAACATTTCTAACGCTTCCAATAATAGCAAAGTTTCCTGTTCTGT
CCACTCGCGTGAAACTGTAGCTGCAGCTTTGTTCTGGAATGAAAGGTTTAAACATGTTAA
CATAGTCTTCACAAAACATATAGGAACTTTTTTTTTTAATTTTGCTTGAATAAACAAACA
GTAATGAAAATAAAGGGAAATCTCTCCTCACTTTCATGTATGCATTTTTCTTGGCATACT
GATCCATCCTTAGTCCATAATTGTCATTAAGTGGAGCTTTAGCATTTGCATCTTCTGACT
TAACTTCAGCAGATTCTTTTCCCT
>MY5287_Hrupicola_SweetwaterSpr_OrdMtn
ACCGTG---------------CATATCATTAAATGGGACACTTTTAATACCACCGT----
------------------GCCTCAGA----------------------------------
---------------------------GAGTTAAGCAAACAATTAAAAGTAATTTTTGAA
CATACCTAGAGCTCCACCTCCAGCACCAGGATCATCGAGATATGGATCTTCAATTGGTAA
CCTCAAGAAATGAAGAATACACTCATCTTGTGTACGACTACCAACATGCTCACAAACTTT
ATTCCAATCATCTTTGAACATTTCTAACGCTTCCAATAATAGCAAAGTTTCCTGTTCTGT
CCACTCGCGTGAAACTGTAGCTGCAGCTTTGTTCTGGAATGAAAGGTTTAAACATGTTAA
CATAGTCTTCACAAAACATATAGGAACTTTTTTTTTTAATTTTGCTTGA-----------
------------------------------------------------------------
------------------------------------------------------------
------------------------
>MY5288_Hrupicola_Deadman_Hills
------------------------------------------------------------
--------------ACAGGCCTCAAATATGAACACAAATGCCCCAATTTATCACTCAAAA
TGCAACTTAATATTTGCAGATAAGATCAGTTTAAGAGAACAATTAAAAGTAATTTTTGAA
CATACCTAGAGCTCCACCTCCAGCACCAGGATCATCGAGATATGGATCTTCAATTGGTAA
CCTCAAGAAATGAAGAATACACTCATCTTGTGTGCGACTACCAACATGCTCACAAACTTT
ATTCCAATCATCTTTGAACATTTCTAAAGCTTCCAATAATAGCAAAGTCTCCTGTTCTGT
CCACTCACGCGAAACTGTAGCTGCAGCTTTGTTCTAGAACGAAAGGTGTAAACAAGTTAA
TATGGTCCTCACAAAACATATAGGAAC-TTTTTTTTTAATTTTGCTTGAGTAAACAAACA
GTAATGGAAATAAAAGGAAATCTCTCCTCACTTTCATGTATGCATTTTTCTTGGCATACT
GATCCATCCTAAGTCC--------------------------------------------
------------------------
>MY5289_Hrupicola_Deadman_Hills
-------------------------------------------------------TAAAA
GGAAGGCTAGACTTACAGGCCTCAAATATGAACACAAATGCCCCAATTTATCACTCAAAA
TGCAACTTAATATTTGCAGATAAGATCAGTTTAAGAGAACAATTAAAAGTAATTTTTGAA
CATACCTAGAGCTCCACCTCCAGCACCAGGATCATCGAGATATGGATCTTCAATTGGTAA
CCTCAAGAAATGAAGAATACACTCATCTTGTGTGCGACTACCAACATGCTCACAAACTTT
ATTCCAATCATCTTTGAACATTTCTAAAGCTTCCAATAATAGCAAAGTCTCCTGTTCTGT
CCACTCACGCGAAACTGTAGCTGCAGCTTTGTTCTAGAACGAAAGGTGTAAACAAGTTAA
TATGGTCCTCACAAAACATATAGGAAC-TTTTTTTTTAATTTTGCTTGAGTAAACAAACA
GTAATGGAAATAAAAGGAAATCTCTCCTCACTTTCATGTATGCATTTTTCTTGGCATACT
GATCCATCCTAAGTCCATAATTATCATTAAGTGGAGCTTTAGCATTTGCATCTTC-----
------------------------
>MY5309_Hapachea_JohnnyLyon_Hills
ATTGTGGTAGTTTTCTGCCTAAAGATCACTAACGTATGTATTTTTCATACTACCGTAAAA
AAAAGG------------------------------------------------------
-----------------AGATGAGATCAGTTTAAGAGAACAATTAAAAGTAATTTCTGAA
CGTACCTAGAGCTCCACCTCCAGCACCAGGATCATCAAGATATGGATCTTCAATTGGTAA
CCTCAAGAAATGAAGAATACATTCATCTTGTGTGCGACTACCAACATGCTCACAAACTTT
ATTCCAATCATCTTTGAACATTTCTAAAGCTTCCAGTAATAGCAAAGTCTCCTGCTCTGT
CCACTCACGTGAAACTGTAGCTGCAGCTTTGTTCTAGAATGAAAGATTTAAAGAAGTTAA
CATAATCCTCACAAAACATATAAGAAC-TTTTTTTTTAATTTTGTTTGAATGGACAAAAA
GTAATAAAAATAAAGGGAAATCTTTCCTTACTTTCATGTATGCATTTTTCTTGGCATA-T
GATCCATC----------------------------------------------------
------------------------
>MY5310_Hexurella_AntelopeCyn_CerbatMtns
ATTGTAG-AGTTTGTTACCTAAAGATCACTAACGCACGTATTTTTCATACTACCATAAAA
AAAAGGGAAAACTTACAGGCCTCCAATATGGACACCCATGGCCAAATTTATCACTTAAAA
TGCAACTTATTATTTGCAGATGAGATCAGTTTAAGAGAACAATTAAAAATAATTTTTGAA
CGTACCTAGAGCTCCACCTCCAGCACCAGGATCATCAAGATATGGATCTTCAATGGGTAA
CCTCAAGAAATGAAGGATGCACTCATCTTGTGTTCGACTACCAACATGCTCACAAACTTT
ATTCCAATCATCTTTGAACATTTCTAAAGCTTCCAGTAAGAGCAAAGTCTCCTGTTCTGT
CCACTCACGTGAAACAGTAGCTGCAGCTTTGTTCTAGAATGAAAGGTTTAAAGAAGTTAA
CACGGTCTTCACAAAACATTTAGGAACTTTTTTCTTTCATTTTACTTGAATGGACAAGGA
GTAATAAAAATAAAGGGAAATCTTTCTTTACTTTCATGTATGCATTTTTCTTGGCATACT
GATCCATCCGAAGTCCATAATTGTCATTAAGTG---------------------------
------------------------
>MY5311_Hexurella_AntelopeCyn_CerbatMtns
ATTGTAGTAGTTTGTTACCTAAAGATCACTAACGCACGTATTTTTCATACTACCATAAAA
AAAAGGGAAAACTTACAGGCCTCCAATATGGACACCCATGGCCAAATTTATCACTTAAAA
TGCAACTTATTATTTGCAGATGAGATCAGTTTAAGAGAACAATTAAAAATCATTTTTGAA
CGTACCTAGAGCTCCACCTCCAGCACCAGGATCATCAAGATATGGATCTTCAATGGGTAA
CCTCAAGAAATGAAGGATGCACTCATCTTGTGTTCGACTACCAACATGCTCACAAACTTT
ATTCCAATCATCTTTGAACATTTCTAAAGCTTCCAGTAAGAGCAAAGTCTCCTGTTCTGT
CCACTCACGTGAAACAGTAGCTGCAGCTTTGTTCTAGAATGAAAGGTTTAAAGAAGTTAA
CACGGTCTTCACAAAACATTTAGGAACTTTTTTCTTTCATTTTACTTGAATGGACAAGGA
GTAATAAAAATAAAGGGAAATCTTTCTTTACTTTCATGTATGCATTTTTCTTGGCATACT
GATCCATCCGAAGTCCATAATTGTCATTAAGTGGAGCTTTAGCATTTGCATCTTCTGACT
TAACTTCAGCAGATTC--------
>MY5312_Hexurella_FoxCyn_MusicMtns
ATTGTA-TAGTTTGTTACCTAAAGATCACTAACGCACGTATTTTTCATACTACATA-AAA
AAAAGGGAAAACTTACAGGCCTTCAATATGGACACCCATGGCCAAATTTATCACTTAAAA
TGCAACTTATTATTTGCAGATGAGATCAGTTTAAGAGAACAATTAAAAAGAATTTTTGAA
CGTACCTAGAGCTCCACCTCCAGCACCAGGATCATCAAGATATGGATCTTCAATGGGTAA
CCTCAAGAAATGAAGGATGCACTCATCTTGTGTTCGACTACCAACATGCTCGCAAACTTT
ATTCCAATCATCTTTGAACATTTCTAAAGCTTCCAGTAAGAGCAAAGTCTCCTGTTCTGT
CCACTCACGTGAAACAGTAGCTGCAGCTTTGTTCTAGAATGAAAGGTTTAAAGAAGTTAA
CACGGTCTTCACAAAACATTTAGGAACTTTTTTCTTTCATTTTACTTGAATGTACAAGGA
GTAATAAAAATAAAGGGAAATCTTTCTTTACTTTCATGTATGCATTTTTCTTGGCATACT
GATCC-------------------------------------------------------
------------------------
>MY5313_Hexurella_FoxCyn_MusicMtns
ATTGTAGTAGTTTGTTACCTAAAGATCACTAACGCACGTATTTTTCATACTACAATAAAA
AAAAGGGAAAACTTACAGGCCTCCAATATGGACACCCATGGCCAAATTTATCACTTAAAA
TGCAACTTATTATTTGCAGATGAGATCAGTTTAAGAGAACAATTAAAAATAATTTTTGAA
CGTACCTAGAGCTCCACCTCCAGCACCAGGATCATCAAGATATGGATCTTCAATGGGTAA
CCTCAAGAAATGAAGGATGCACTCATCTTGTGTTCGACTACCAACATGCTCACAAACTTT
ATTCCAATCATCTTTGAACATTTCTAAAGCTTCCAGTAAGAGCAAAGTCTCCTGTTCTGT
CCACTCACGTGAAACAGTAGCTGCAGCTTTGTTCTAGAATGAAAGGTTTAAAGAAGTTAA
CACGGTCTTCACAAAACATTTAGGAACTTTTTTCTTTCATTTTACTTGAATGGACAAGGA
GTAATAAAAATAAAGGGAAATCTTTCTTTACTTTCATGTATGCATTTTTCTTGGCATACT
GATCCATCCG--------------------------------------------------
------------------------
>MY5314_Hexurella_Grasshopper_BrushyMtn
-------------------------TCACTAACGCACGTCTTTT-----CTACCATAAAA
AAAAAGGAAAACTTACAGGCCTCAAATATGGACACCCATGGCCAAATTTATCACTTAAAA
TGCAACTTATTATTTGCAGATGAGATCAGTTTAAGAGAACAATTAAAAATAATTTTTGAA
CGTACCTAGAGCTCCACCTCCAGCACCAGGATCATCAAGATATGGATCTTCAATGGGTAA
CCTCAAGAAATGAAGGATGCACTCATCTTGTGTTCGACTACCAACATGCTCACAAACTTT
ATTCCAATCATCTTTGAACATTTCTAAAGCTTCCAGTAAGAGCAAAGTCTCCTGTTCTGT
CCACTCACGTGAAACAGTAGCTGCAGCTTTGTTCTAGAATGAAAGGTTTAAAGAAGTTAA
CACGGTCCTCACAAAACATTTAGGAACTTTTTTCTTTCATTTTACTTGAATGGACAAGGA
GTAATAAAAATTAAGGGAAATCTTTCTTTACTTTCATGTATGCATTTTTCTTGGCATACT
GATCCATCCTAAGTCCATAATTGTCATTAAGAG---------------------------
------------------------
>MY5315_Hexurella_WagonerRd_BradshawMtns
ATTGTAGTAGTTTGTTACCTAAAGATCACTAACGCACGTATTTTTCATACTACCATAAAA
AAAAAGGAAGACTTACAGGCCTCAAATATGGACACACATGGCCAAATTTATCACTTAAAA
TGCAACTTATTATTTGCAGATGAGATCAGTTTAAGAGAACAATTAAAAATAATTTTTGAA
CATACCTAGAGCTCCACCTCCAGCACCAGGATCATCGAGATATGGATCTTCAATGGGTAA
CCTCAAGAAATGAAGGATGCACTCATCTTGTGTTCGACTACCAACATGCTCACAAACTTT
ATTCCAATCATCTTTGAACATTTCTAAAGCTTCCAGTAAGAGCAAAGTCTCCTGTTCTGT
CCACTCACGTGAAACAGTAGCTGCAGCTTTGTTCTAGAATGAAAGGTTTAAAGAAGTTAA
CACGGTCCTCACAAAACATTTAAGAACTTTTTTCTTTCATTTTATTTGAATGGACAAGGA
GTAATAAAAATAAAGGGAAATCTTTCTTTACTTTCATGTATGCATTTTTCTTGGCATACT
GATCCATCCTAAGTCCATAATTGTCATTAAGTGGAGCTTTAGCATTTGCATCTTCTGACT
TAACTTCAGTAGATTCTTTTCCCT
>MY5316_Hexurella_WagonerRd_BradshawMtns
ATTGTAGTAGTTTGTTACCTAACGATCACTAACGCACGTATTTTTCATACTACCATAGAA
AAAAAGGAAGACTTACAGGCCTCAAATATGGACACACATGGCCAAATTTATCACTTAAAA
TGCAACTTATTATTTGCAAATGAGATCAGTTTAAGAGAAAAATTAAAAATAATTTTTGAA
CATACCTAGAGCTCCACCTCCAGCACCAGGATCATCGAGATATGGATCTTCAATGGGTAA
CCTCAAGAAATGAAGGATGCACTCATCTTGTGTTCGACTACCAACATGCTCACAAACTTT
ATTCCAATCATCTTTGAACATTTCTAAAGCTTCCAGTAAGAGCAAAGTCTCCTGTTCTGT
CCACTCACGTGAAACAGTAGCTGCAGCTTTGTTCTAGAATGAAAGGTTTAAAGAAGTTAA
CACGGTCCTCACAAAACATTTAAGAACTTTTTTCTTTCATTTTATTTGAATGGACAAGGA
GTAATAAAAATAAAGGGAAATCTTTCTTTACTTTCATGTATGCATTTTTCTTGGCATACT
GATCCATCCTAAGTCCATAATTGTCATTAAGTGGAGCTTTAGCATTTGCATCTTCTGACT
TAACTTCAGCAGATTCTTTTCCCT
>MY5317_Hrupicola_Cottonwood_SnYsidroMtns
-------------------TAAAGGCCACTAACGTATGTATTTTTTATTCTACCATAAAA
TTATGGCTAAACTTACAGGCCTCAAATATGAACACACATGTCCCAATTTATCACTTAAAA
TGCAATTTATTATTTGCAGATGAGATCAGTTTAAGAGAACAATTAAAAGTAATTTCTGAA
CGTACCTAGAGCTCCACCTCCAGCACCAGGATCATCGAGATAAGGATCTTCAATTGGTAA
CCTCAAGAAATGAAGAATACACTCATCTTGTGTACGACTACCAACATGCTCACAAACTTT
ATTCCAATCATCTTTGAACATTTCTAAAGCTTCCAATAACAGCAAAGTTTCCTGTTCTGT
CCACTCACGTGAAACTGTAGCTGCCGCTTTGTTCTAGAATGAAAGGTTTAAATAAGTTAA
CATGGTCCTCACAAAA-ATATAGGAAATTTCTTATTTAATTTTGCTTGAATAAACAAACC
GTAATGAAAATAAA-GGAAATCTCTCCTCACTTTCATGTATGCATTTTTCTTGGCATACT
GATCCATCCTAAGTCCATAATTGTCATTAAGTGGAGCTTTAGCATTTGCATCTTCTGACT
TAACTTCAGCAGATTCTTTTCCCT
