# Supplementary material for: ﻿Species delimitation, biogeography, and natural history of dwarf funnel web spiders (Mygalomorphae, Hexurellidae, Hexurella) from the United States / Mexico borderlands
Source: Zookeys. 2023 Jun 14;1167:109–57. doi: 10.3897/zookeys.1167.103463 (PMC10285686; doi:10.3897/zookeys.1167.103463)
Supplement: Supplementary material 3 — Input matrices, analysis log files, and output tree files for nuclear and mitochondrial analyses [file zookeys-1167-109_article-103463__-s003.zip › uce-200129.fasta]

>MY0059_Hapachea_SantaRitaMtns_MaderaCyn
TCTCAGTGATTTTGCTATTTCCAATTCCACTCCCTTTTTTCCCTCATTCCATTTTGGTCT
TTTTTCCCCCCTTCCTTTGGGTCGTACCTCGCTGACGAAGAAGTAGTGTATTTTCTTTTG
CCGTAATGTCATTAATTCCATAAAGACGACACATGATGGAGGTGAAGAGAGAGAGGGTCC
ACCTCACCATAGATGGAGATCCAGAATATCAAATTTGAAATATATCTTAATGAACCCCCC
TTCGACTCCCCCAACCCCTTTCGGAAGTTCGAACATTAATTACGCGCCAAAAGTCCTAAT
GATGGAGACGCCAAGAAGAAATTAGGGGAGAAAAAATCGTTAACAGCAATTAAGTCGCTT
ATTAATTACGTTATGATGAGAAATAAGCTTACGTTAATCTCTGCAAAAGCCGCTTCAAAA
GTAATAAAATTAACCCAAGCAGGAGACAGTGTTGAAAGGCAAGGGGAAAAGAGAGAGAGA
AAACGAGATTTTTTCCATTTTCTTCCTTCTGTCTCTCTTTCCTTTCAGGACGAGGATGTT
GAGGATGTTGTTGCTGCTTTTGATGGCAGAGATGATGATGATGTCCTAGTCACGTAGACA
TAGCTTTAAGCTCCACGGATTGATCTTCCTTACGCAAACTAGATTGAAATGCAATTACGA
GTAAGAGTTGCTCATTTTAAGTTCAAATTTCATCATTAGAATTAATATCGATTTTTCTTT
AGCTATGAGGAAGGACTTCGTCGTCGTCGTCGTGTTGGGAATGACTAATAAAC
>MY0139_Hexurella_SanDiego_Guatay
TCTCAGTGATTTTGCTATTTCCAATTCCACTCCCTTTTTTCCCTCATTCCATTTTGGTCT
TTTTTCCCCCCTTCCTTTGGGTCGTACCTCGCTGACGAAGAAGTAGTGTATTTTCTTTTG
CCGTAATGTCATTAATTCCATAAAGACGACACATGATGGAGGTGAAGAGAGAGAGGGTCC
ACCTCACCATAGATGGAGATCCAGAATATCAAATTTGAAATATATCTTAATGAACCCCCT
TTCGACTCCCCCAACCCCTTTCGGAAGTTCGAACATTAATTACGCGCCAAAAGTCCTAAT
GATGGAGACGCCAAGAAGAAATTAGGGGAGAAAAAATCGTTAACAGCAATTAAGTCGCTT
ATTAATTACGTTATGATGAGAAATAAGCTTACGTTAATCTCTGCAAAAGCCGCTTCAAAA
GTAATAAAATTAACCCAAGCAGGAGACAGTGTTGAAAGGCAAGAGGAAAAGAGAGAGAGA
AAACGAGATTTTTTCCATTTTCTTCCTTCTGTCTCTCTTTCCCTTCAGGACGAGGATGTT
GAGGATGTTGTTGCTGCTTTTGATGGCAGAGATGATGATGATGTCCTAGTCACGTAGACA
TAGCTTTAAGCTCCACGGATTGATCTTCCTTACGCAAACTAGATTGAAATGCAATTACGA
GTAAGAGTTGCTCATTTTAAGTTCAAATTTCATCATTAGAATTAATATCGATTTTTCTTT
AGCTATGAGGAAGGACTTCGT---CGTCGTCGTGTTGGGAATGACTAATAAAC
>MY5053_Hexurella_ChiricahuaMtns_PriceCyn
TCTCAGTGATTTTGCTATTTCCAATTCCACTCCCTTTTTTCCCTCATTCCATTTTGGTCT
TTTTCCCCCCCTTCCTTTGGGTCGTACCTCGCTGACGAAGAAGTAGTGTATTTTCTTTTG
CCGTAATGTCATTAATTCCATAAAGACGACACATGATGGAGGTGAAGAGAGAGAGGGTCC
ACCTCACCATAGATGGAGATCCAGAATATCAAATTTGAAATATATCTTAATGAACCCCCC
TTCGACTCCCCCAACCCCTTTCGGAAGTTCGAACATTAATTACGCGCCAAAAGTCCTAAT
GATGGAGACGCCAAGAAGAAATTAGGGGAGAAAAAATCGTTAACAGCAATTAAGTCGCTT
ATTAATTACGTTATGATGAGAAATAAGCTTACGTTAATCTCTGCAAAAGCCGCTTCAAAA
GTAATAAAATTAACCCAAGCAGGAGACAGTGTTGAAAGGCAAGGGGAAAAGAGAGAGAGA
AAACGAGATTTTTTCCATTTTCTTCCTTCTGTCTCTCTTTCCTTTCAGGACGAGGATGTT
GGGGATGTTGTTTCTGCTTTTGATGGCAGAGATGATGATGATGTCCTAGTCACGTAGACA
TAGCTTTAAGCTCCACGGATTGATCTTCCTTACGCAAACTAGATTGAAATGCAATTACGA
GTAAGAGTTGCTCATTTTAAGTTCAAATTTCATCATTAGAATTAATATCGATTTTTCTTT
AGCTATGGGGAAGGACTT------CGTCGTCGTGTTGGGAATGACTAATAAAC
>MY5057_Hexurella_ChiricahuaMtns_PriceCyn
------------------------------------------------------------
------------------------------------------------------------
------------------------------------------------------------
--------------------------------------AATATATCTTAATGAACCCCCC
TTCGACTCCCCCAACTCCTTTCGGAAGTTCGAACATTAATTACGCGCCAAAAGTCCTAAT
GATGGAGACGCCAAGAAGAAATTAGGGGAGAAAAAATCGTTAACAGCAATTAAGTCGCTT
ATTAATTACGTTATGATGAGAAATAAGCTTACGTTAATCTCTGCAAAAGCCGCTTCAAAA
GTAATAAAATTAACCCAAGCAGGAGACAGTGTTGAAAGGCAAGGGGAAAAGAGAGAGAGA
AAACGAGATTTTTTCCATTTTCTTCCTTC-------------------------------
------------------------------------------------------------
------------------------------------------------------------
------------------------------------------------------------
-----------------------------------------------------
>MY5064_Hexurella_MuleMtns_Escabrosa
TCTCAGTGATTTTGCTATTTCCAATTCCACTCCCTTTTTTCCCTCATTCCATTTTGGTCT
TTTTTCCCCCCTTCCTTTGGGTCGTACCTCGCTGACGAAGAAGTAGTGTATTTTCTTTTG
CCGTAATGTCATTAATTCCATAAAGACGACACATGATGGAGGTGAAGAGAGAGAGGGTCC
ACCTCACCATAGATGGAGATCCAGAATATCAAATTTGAAATATATCTTAATGAACCCCCC
TTCGACTCCCCCAACCCCTTTCGGAAGTTCGAACATTAATTACGCGCCAAAAGTCCTAAT
GATGGAGACGCCAAGAAGAAATTAGGGGAGAAAAAATCGTTAACAGCAATTAAGTCGCTT
ATTAATTACGTTATGATGAGAAATAAGCTTACGTTAATCTCTGCAAAAGCCGCTTCAAAA
GTAATAAAATTAACCCAAGCAGGAGACAGTGTTGAAAGGCAAGGGGAAAAGAGAGAGAGA
AAACGAGATTTTTTCCATTTTCTTCCTTCTGTCTCTCTTTCCTTTCAGGACGAGGATGTT
GAGGATGTTGTTGCTGCTTTTGATGGCAGAGATGATGATGATGTCCTAGTCACGTAGACA
TAGCTTTAAGCTCCACGGATTGATCTTCCTTACGCAAACTAGATTGAAATGCAATTACGA
GTAAGAGTTGCTCATTTTAAGTTCAAATTTCATCATTAGAATTAATATCGATTTTTCTTT
AGCTATGAGGAAGGACTTCGCCGTCGTCGTCGTGTTGGGAATGACTAATAAAC
>MY5066_Hexurella_MuleMtns_Escabrosa
TCTCAGTGATTTTGCTATTTCCAATTCCACTCCCTTTTTTCCCTCATTCCATTTTGGTCT
TTTTTCCCCCCTTCCTTTGGGTCGTACCTCGCTGACGAAGAAGTAGTGTATTTTCTTTTG
CCGTAATGTCATTAATTCCATAAAGACGACACATGATGGAGGTGAAGAGAGAGAGGGTCC
ACCTCACCATAGATGGAGATCCAGAATATCAAATTTGAAATATATCTTAATGAACCCCCC
TTCTACTCCCCCAACCCCTTTCGGAAGTTCGAACATTAATTACGCGCCAAAAGTCCTAAT
GATGGAGACGCCAAGAAGAAATTAGGGGAGAAAAAATCGTTAACAGCAATTAAGTCGCTT
ATTAATTACGTTATGATGAGAAATAAGCTTACGTTAATCTCTGCAAAAGCCGCTTCAAAA
GTAATAAAATTAACCCAAGCAGGAGACAGTGTTGAAAGGCAAGGGGAAAAGAGAGAGAGA
AAACGAGATTTTTTCCATTTTCTTCCTTCTGTCTCTCTTTCCTTTCAGGACGAGGATGTT
GAGGATGTTGTTGCTGCTTTTGATGGCAGAGATGATGATGATGTCCTAGTCACGTAGACA
TAGCTTTAAGCTCCACGGATTGATCTTCCTTACGCAAACTAGATTGAAATGCAATTACGA
GTAAGAGTTGCTCATTTTAAGTTCAAATTTCATCATTAGAATTAATATCGATTTTTCTTT
AGCTATGAGGAAGGACTTCGCCGTCGTCGTCGTGTTGGGAATGACTAATAAAC
>MY5071_Hexurella_SantaRitaMtns_AlisoSprings
TCTCAGTGATTTTGCTATTTCCAATTCCACTCCCTTTTTTCCCTCATTCCATTTTGGTCT
TTTTTCCCCCCTTCCTTTGGGTCGTACCTCGCTGACGAAGAAGTAGTGTATTTTCTTTTG
CCGTAATGTCATTAATTCCATAAAGACGACACATGATGGAGGTGAAGAGAGAGAGGGTCC
ACCTCACCATAGATGGAGATCCAGAATATCAAATTTGAAATATATCTTAATGAACCCCCC
TTCGACTCCCCCAACCCCTTTCGGAAGTTCGAACATTAATTACGCGCCAAAAGTCCTAAT
GATGGAGACGCCAAGAAGAAATTAGGGGAGAAAAAATCGTTAACAGCAATTAAGTCGCTT
ATTAATTACGTTATGATGAGAAATAAGCTTACGTTAATCTCTGCAAAAGCCGCTTCAAAA
GTAATAAAATTAACCCAAGCAGGAGACAGTGTTGAAAGGCAAGGGGAAAAGAGAGAGAGA
AAACGAGATTTTTTCCATTTTCTTCCTTCTGTCTCTCTTTCCTTTCAGGACGAGGATGTT
GAGGATGTTGTTGCTGCTTTTGATGGCAGAGATGATGATGATGTCCTAGTCACGTAGACA
TAGCTTTAAGCTCCACGGATTGATCTTCCTTACGCAAACTAGATTGAAATGCAATTACGA
GTAAGAGTTGCTCATTTTAAGTTCAAATTTCATCATTAGAATTAATATCGATTTTTCTTT
AGCTATGAGGAAGGACTTCGTCGTCGTCGTCGTGTTGGGAATGACTAATAAAC
>MY5075_Hexurella_ChiricahuaMtns_CaveCrkCyn
TCTCAGTGATTTTGCTATTTCCAATTCCACTCCCTTTTTTCCCTCATTCCATTTTGGTCT
TTTTTCCCCCCTTCCTTTGGGTCGTACCTCGCTGACGAAGAAGTAGTGTATTTTCTTTTG
CCGTAATGTCATTAATTCCATAAAGACGACACATGATGGAGGTGAAGAGAGAGAGGGTCC
ACCTCACCATAGATGGAGATCCAGAATATCAAATTTGAAATATATCTTAATGAACCCCCC
TTCGACTCCCCCAACCCCTTTCGGAAGTTCGAACATTAATTACGCGCCAAAAGTCCTAAT
GATGGAGACGCCAAGAAGAAATTAGGGGAGAAAAAATCGTTAACAGCAATTAAGTCGCTT
ATTAATTACGTTATGATGAGAAATAAGCTTACGTTAATCTCTGCAAAAGCCGCTTCAAAA
GTAATAAAATTAACCCAAGCAGGAGACAGTGTTGAAAGGCAAGGGGAAAAGAGAGAGAGA
AAACGAGATTTTTTCCATTTTCTTCCTTCTGTCTCTCTTTCCTTTCAGGACGAGGATGTT
GAGGATGTTGTTTCTGCTTTTGATGGCAGAGATGATGATGATGTCCTAGTCACGTAGACA
TAGCTTTAAGCTCCACGGATTGATCTTCCTTACGCAAACTAGATTGAAATGCAATTACGA
GTAAGAGTTGCTCATTTTAAGTTCAAATTTCATCATTAGAATTAATATCGATTTTTCTTT
AGCTATGAGGAAGGACTTCGTCGTCGTCGTCGTGTTGGGAATGACTAATAAAC
>MY5126_Hexurella_SantaCatalinaMtns_NuggetCyn
TCTCAGTGATTTTGCTATTTCCAATTCCACTCCCCTTTTTCCCTCATTCCATTTTGGTCT
TTTTTCCCCCCTTCCTTTGGGTCGTACCTCGCTGACGAAGAAGTAGTGTATTTTCTTTTG
CCGTAATGTCATTAATTCCATAAAGACGACACATGATGGAGGTGAAGAGAGAGAGGGTCC
ACCTCACCATAGATGGAGATCCAGAATATCAAATTTGAAATATATCTTAATGAACCCCCC
TTCGACTCCCCCAACCCCTTTCGGAAGTTCGAACATTAATTACGCGCCAAAAGTCCTAAT
GATGGAGACGCCAAGAAGAAATTAGGGGAGAAAAAATCGTTAACAGCAATTAAGTCGCTT
ATTAATTACGTTATGATGAGAAATAAGCTTACGTTAATCTCTGCAAAAGCCGCTTCAAAA
GTAATAAAATTAACCCAAGCAGGAGACAGTGTTGAAAGGCAAGGGGAAAAGAGAGAGAGA
AAACGAGATTTTTTCCATTTTCTTCCTTCTGTCTCTCTTTCCTTTCAGGACGAGGATGTT
GAGGATGTTGTTGCTGATTTTGATGGCAGAGATGATGATGATGTCCTAGTCACGTAGACA
TAGCTTTAAGCTCCACGGATTGATCTTCCTTACGCAAACTAGATTGAAATGCAATTACGA
GTAAGAGTTGCTCATTTTAAGTTCAAATTTCATCATTAGAATTAATATCGATTTTTCTTT
AGCTATGAGGAAGGACTTCGT---CGTCGTCGTGTTGGGAATGACTAATAAAC
>MY5128_Hexurella_WhetstoneMtns_FrenchJoeCyn
------------------------------------------------------------
------------------------------------------------------------
------------------------------------------------------------
----------------------------------TTGAAATATATCTTAATGAACCCCCC
TTCGACTCCCCCAACCCCTTTCGGAAGTTCGAACATTAATTACGCGCCAAAAGTCCTAAT
GATGGAGACGCCAAGAAGAAATTAGGGGAGAAAAAATC-TTAACAGCAATTAAGTCACTT
ATTAATTACGTTATGATGAGAAATAAGCTT-CGTTAATCTC--GCAAAGCCGCTT--AAA
GTAATAAAATTAACCCAAGCAGGAGACAGTGTTGAAAGGCAAAGGGGAAAGAGAGAGAGA
AAACGAGATTTTTTCCATTTTCTTCCT---------------------------------
------------------------------------------------------------
------------------------------------------------------------
------------------------------------------------------------
-----------------------------------------------------
>MY5131_Hexurella_PedregosaMtns_PruneCyn
TCTCAGTGATTTTGCTATTTCCAATTCCACTCCCTTTTTTCCCTCATTCCATTTTGGTCT
TTTTTCCCCCCTTCCTTTGGGTCGTACCTCGCTGACGAAGAAGTAGTGTATTTTCTTTTG
CCGTAATGTCATTAATTCCATAAAGACGACACATGATGGAGGTGAAGAGAGAGAGGGTCC
ACCTCACCATAGATGGAGATCCAGAATATCAAATTTGAAATATATCTTAATGAACCCCCC
TTCGACTCCCCCAACCCCTTTCGGAAGTTCGAACATTAATTACGCGCCAAAAGTCCTAAT
GATGGAGACGCCAAGAAGAAATTAGGGGAGAAAAAATCGTTAACAGCAATTAAGTCGCTT
ATTAATTACGTTATGATGAGAAATAAGCTTACGTTAATCTCTGCAAAAGCCGCTTCAAAA
GTAATAAAATTAACCCAAGCAGGAGACAGTGTTGAAAGGCAAGGGGAAAAGAGAGAGAGA
AAACGAGATTTTTTCCATTTTCTTCCTTCTGTCTCTCTTTCCTTTCAGGACGAGGATGTT
GAGGATGTTGTTTCTGCTTTTGATGGCAGAGATGATGATGATGTCCTAGTCACGTAGACA
TAGCTTTAAGCTCCACGGATTGATCTTCCTTACGCAAACTAGATTGAAATGCAATTACGA
GTAAGAGTTGCTCATTTTAAGTTCAAATTTCATCATTAGAATTAATATCGATTTTTCTTT
AGCTATGAGGAAGGACTTCGTCGTCGTCGTCGTGTTGGGAATGACTAATAAAC
>MY5132_Hexurella_PedregosaMtns_PruneCyn
TCTCAGTGATTTTGCTATTTCCAATTCCACTCCCTTTTTTCCCTCATTCCATTTTGGTCT
TTTTTCCCCCCTTCCTTTGGGTCGTACCTCGCTGACGAAGAAGTAGTGTATTTTCTTTTG
CCGTAATGTCATTAATTCCATAAAGACGACACATGATGGAGGTGAAGAGAGAGAGGGTCC
ACCTCACCATAGATGGAGATCCAGAATATCAAATTTGAAATATATCTTAATGAACCCCCC
TTCGACTCCCCCAACCCCTTTCGGAAGTTCGAACATTAATTACGCGCCAAAAGTCCTAAT
GATGGAGACGCCAAGAAGAAATTAGGGGAGAAAAAATCGTTAACAGCAATTAAGTCGCTT
ATTAATTACGTTATGATGAGAAATAAGCTTACGTTAATCTCTGCAAAAGCCGCTTCAAAA
GTAATAAAATTAACCCAAGCAGGAGACAGTGTTGAAAGGCAAGGGGAAAAGAGAGAGAGA
AAACGAGATTTTTTCCATTTTCTTCCTTCTGTCTCTCTTTCCTTTCAGGACGAGGATGTT
GAGGATGCTGTTTCTGCTTTTGATGGCAGAGATGATGATGATGTCCTAGTCACGTAGACA
TAGCTTTAAGCTCCACGGATTGATCTTCCTTACGCAAACTAGATTGAAATGCAATTACGA
GTAAGAGTTGCTCATTTTAAGTTCAAATTTCATCATTAGAATTAATATCGATTTTTCTTT
AGCTATGAGGAAGGACTTCGTCGTCGTCGTCGTGTTGGGAATGACTAATAAAC
>MY5136_Hexurella_MiddlemarchCyn
TCTCAGTGATTTTGCTATTTCCAATTCCACTCCCTTTTTTCCCTCATTCCATTTTGGTCT
TTTTTCCCCCCTTCCTTTGGGTCGTACCTCGCTGACGAAGAAGTAGTGTATTTTCTTTTG
CCGTAATGTCATTAATTCCATAAAGACGACACATGATGGAGGTGAAGAGAGAGAGGGTCC
ACCTCACCATAGATGGAGATCCAGAATATCAAATTTGAAATATATCTTAATGAACCCCCC
TTCGACTCCCCCAACCCCTTTCGGAAGTTCGAACATTAATTACGCGCCAAAAGTCCTAAT
GATGGAGACGCCAAAAAGAAATTAGGGGAGAAAAAATCGTTAACAGCAATTAAGTCGCTT
ATTAATTACGTTATGATGAGAAATAAGCTTACGTTAATCTCTGCAAAAGCCGCTTCAAAA
GTAATAAAATTAACCCAAGCAGGAGACAGTGTTGAAAGGCAAGGGGAAAAGAGAGAGAGA
AAACGAGATTTTTTCCATTTTCTTCCTTCTGTCTCTCTTTCCTTTCAGGACGAGGATGTT
GAGGATGTTGTTGCTGCTTTTGATGGCAGAGATGATGATGATGTCCTAGTCACGTAGACA
TAGCTTTAAGCTCCACGGATTGATCTTCCTTACGCAAACTAGATTGAAATGCAATTACGA
GTAAGAGTTGCTCATTTTAAGTTCAAATTTCATCATTAGAATTAATATCGATTTTTCTTT
AGCTATGAGGAAGGACTTCGTCGTCGTCGTCGTGCTGGGAATGACTAATAAAC
>MY5147_Hexurella_DragoonMtns_NF_345A
TCTCAGTGATTTTGCTATTTCCAATTCCACTCCCTTTTTTCCCTCATTCCATTTTGGTCT
TTTTTCCCCCCTTCCTTTGGGTCGTACCTCGCTGACGAAGAAGTAGTGTATTTTCTTTTG
CCGTAATGTCATTAATTCCATAAAGACGACACATGATGGAGGTGAAGAGAGAGAGGGTCC
ACCTCACCATAGATGGAGATCCAGAATATCAAATTTGAAATATATCTTAATGAACCCCCC
TTCGACTCCCCCAACCCCTTTCGGAAGTTCGAACATTAATTACGCGCCAAAAGTCCTAAT
GATGGAGACGCCAAGAAGAAATTAGGGGAGAAAAAATCGTTAACAGCAATTAAGTCGCTT
ATTAATTACGTTATGATGAGAAATAAGCTTACGTTAATCTCTGCAAAAGCCGCTTCAAAA
GTAATAAAATTAACCCAAGCAGGAGACAGTGTTGAAAGGCAAGGGGAAAAGAGAGAGAGA
AAACGAGATTTTTTCCATTTTCTTCCTTCTGTCTCTCTTTCCTTTCAGGACGAGGATGTT
GAGGATGTTGTTGCTGCTTTTGATGGCAGAGATGATGATGATGTCCTAGTCACGTAGACA
TAGCTTTAAGCTCCACGGATTGATCTTCCTTACGCAAACTAGATTGAAATGCAATTACGA
GTAAGAGTTGCTCATTTTAAGTTCAAATTTCATCATTAGAATTAATATCGATTTTTCTTT
AGCTATGAGGAAGGACTTCGTCGTCGTCGTCGTGCTGGGAATGACTAATAAAC
>MY5154_Hexurella_SantaRitaMtns_AdobeCyn
------------------------------------------------------------
------------------------------------------------------------
------------------------------------------------------------
------------------------------------------------------------
-------CCCCCAACCCCTTTCGGAAGTTCGAACATTAATTACGCGCCAAAAGTCCTAAT
GATGGAGACGCCAAGAAGAAATTAGGGGAGAAAAAATCGTTAACAGCAATTAAGTCGCTT
ATTAATTACGTTATGATGAGAAATAAGCTTACGTTAATCTCTGCAAAAGCCGCTTCAAAA
GTAATAAAATTAACCCAAGCAGGAGACAGTGTTGAAAGGCAAGGGGAAAAGAGAGAGAGA
AAACGAGATTTTTTCCATTTTCTTCCTTCTGTCTCTCTTTCCTTTCAGGACGAGGATGTT
GAGGATGTTGTTGCTGCTTTTGATGGCAGAGATGATGATGATGTCCTAGTCACGTAGACA
TAGCTTTAAGCTCCACGGATTGATCTTCCTTACGCAAACTAGATTGAAATGCAATTACGA
GTAAGAGTTGCTCATTTTAAGTTCAAATTTCATCATTAGAATTAATATCGATTTTTCTTT
AGCTATGAGGAAGGACTTCGTCGTCGTCGTCGTGTTGGGAATGACTAATAAAC
>MY5157_Hexurella_SantaCatalinaMtns_Redington
TCTCAGTGATTTTGCTATTTCCAATTCCACTCCCTTTTTTCCCTCATTCCATTTTGGTCT
TTTTTCCCCCCTTCCTTTGGGTCGTACCTCGCTGACGAAGAAGTAGTGTATTTTCTTTTG
CCGTAATGTCATTAATTCCATAAAGACGACACATGATGGAGGTGAAGAGAGAGAGGGTCC
ACCTCACCATAGATGGAGATCCAGAATATCAAATTTGAAATATATCTTAATGAACCCCCC
TTCGACTCCCCCAACCCCTTTCGGAAGTTCGAACATTAATTACGCGCCAAAAGTCCTAAT
GATGGAGACGCCAAGAAGAAATTAGGGGAGAAAAAATCGTTAACAGCAATTAAGTCGCTT
ATTAATTACGTTATGATGAGAAATAAGCTTACGTTAATCTCTGCAAAAGCCGCTTCAAAA
GTAATAAAATTAACCCAAGCAGGAGACAGTGTTGAAAGGCAAGGGGAAAAGAGAGAGAGA
AAACGAGATTTTTTCCATTTTCTTCCTTCTGTCTCTCTTTCCTTTCAGGACGAGGATGTT
GAGGATGTTGTTGCTGCTTTTGATGGCAGAGATGATGATGATGTCCTAGTCACGTAGACA
TAGC-TTAAACTCCACGGATTGATCTTCCTTACGCAAACTAGATTGAAATGCAATTACGA
GTAAGAGTTGCTCATTTTAAGTTCAAATTTCATCATTAGAATTAATATCGATTTTTCTTT
AGCTATGAGGAAGGACTTCGTCGTCGTCGTCGTGTTGGGAATGACTAATAAAC
>MY5164_Hrupicola_Temecula
TCTCAGTGATTTTGCTATTTCCAATTCCACTCCCTTTTTTCCCTCATTCCATTTTGGTCT
TTTTTCCCCCCTTCCTTTGGGTCGTACCTCGCTGACGAAGAAGTAGTGTATTTTCTTTTG
CCGTAATGTCATTAATTCCATAAAGACGACACATGATGGAGGTGAAGAGAGAGAGGGTCC
ACCTCACCATAGATGGAGATCCAGAATATCAAATTTGAAATATATCTTAATGAACCCCCT
TTCGACTCCCCCAACCCCTTTCGGAAGTTCGAACATTAATTACGCGCCAAAAGTCCTAAT
GATGGAGACGCCAAGAAGAAATTAGGGGAGAAAAAATCGTTAACAGCAATTAAGTCGCTT
ATTAATTACGTTATGATGAGAAATAAGCTTACGTTAATCTCTGCAAAAGCCGCTTCAAAA
GTAATAAAATTAACCCAAGCAGGAGACAGTGTTGAAAGGCAAGGGGAAAAGAGAGAGAGA
AAACGAGATTTTTTCCATTTTCTTCCTTCTGTCTCTCTTTCCCTTCAGGACGAGGATGTT
GAGGATGTTGTTGCTGCTTTTGATGGCAGAGATGATGATGATGTCCTAGTCACGTAGACA
TAGCTTTAAGCTCCACGGATTGATCTTCCTTACGCAAACTAGATTGAAATGCAATTACGA
GT----------------------------------------------------------
-----------------------------------------------------
>MY5165_Hrupicola_Temecula
TCTCAGTGATTTTGCTATTTCCAATTCCACTCCCTTTTTTCCCTCATTCCATTTTGGTCT
TTTTTCCCCCCTTCCTTTGGGTCGTACCTCGCTGACGAAGAAGTAGTGTATTTTCTTTTG
CCGTAATGTCATTAATTCCATAAAGACGACACATGATGGAGGTGAAGAGAGAGAGGGTCC
ACCTCACCATAGATGGAGATCCAGAATATCAAATTTGAAATATATCTTAATGAACCCCCT
TTCGACTCCCCCAACCCCTTTCGGAAGTTCGAACATTAATTACGCGCCAAAAGTCCTAAT
GATGGAGACGCCAAGAAGAAATTAGGGGAGAAAAAATCGTTAACAGCAATTAAGTCGCTT
ATTAATTACGTTATGATGAGAAATAAGCTTACGTTAATCTCTGCAAAAGCCGCTTCAAAA
GTAATAAAATTAACCCAAGCAGGAGACAGTGTTGAAAGGCAAGGGGAAAAGAGAGAGAGA
AAACGAGATTTTTTCCATTTTCTTCCTTCTGTCTCTCTTTCCCTTCAGGACGAGGATGTT
GAGGATGTTGTTGCTGCTTTTGATGGCAGAGATGATGATGATGTCCTAGTCACGTAGACA
TAGCTTTAAGCTCCACGGATTGATCTTCCTTACGCAAACTAGATTGAAATGCAATTACGA
GTAAGAGTTGCTCATTTTAAGTTCAAATTTCATCATTAGAATTAATATCGATTTTTCTTT
AGCTATGAGGAAGGACTTCGTCGTCGTCGTCGTGTTGGGAATGACTAATAAAC
>MY5175_Hapachea_HarshawRd_PatagoniaMtns
TCTCAGTGATTTTGCTATTTCCAATTCCACTCCCTTTTTTCCCTCATTCCATTTTGGTCT
TTTTTCCCCCCTTCCTTTGGGTCGTACCTCGCTGACGAAGAAGTAGTGTATTTTCTTTTG
CCGTAATGTCATTAATTCCATAAAGACGACACATGATGGAGGTGAAGAGAGAGAGGGTCC
ACCTCACCATAGATGGAGATCCAGAATATCAAATTTGAAATATATCTTAATGAACCCCCC
TTCGACTCCCCCAACCCCTTTCGGAAGTTCGAACATTAATTACGCGCCAAAAGTCCTAAT
GATGGAGACGCCAAGAAGAAATTAGGGGAGAAAAAATCGTTAACAGCAATTAAGTCGCTT
ATTAATTACGTTATGATGAGAAATAAGCTTACGTTAATCTCTGCAAAAGCCGCTTCAAAA
GTAATAAAATTAACCCAAGCAGGAGACAGTGTTGAAAGGCAAGGGGAAAAGAGAGAGAGA
AAACGAGATTTTTTCCATTTTCTTCCTTCTGTCTCTCTTTCCTTTCAGGACGAGGATGTT
GAGGATGTTGTTGCTGCTTTTGATGGCAGAGATGATGATGATGTCCTAGTCACGTAGACA
TAGCTTTAAGCTCCACGGATTGATCTTCCTTACGCAAACTAGATTGAAATGCAATTACGA
GTAAGAGTTGCTCATTTTAAGTTCAAATTTCATCATTAGAATTAATATCGATTTTTCTTT
ACCTATGAGGAAGGACTTCGTCGTCGTCGTCGTGTTGGGAATGACTAATAAAC
>MY5180_Hapachea_MustrangPk_MustangMtns
TCTCAGTGATTTTGCTATTTCCAATTCCACTCCCTTTTTTCCCTCATTCCATTTTGGTCT
TTTTTCCCCCCTTCCTTTGGGTCGTACCTCGCTGACGAAGAAGTAGTGTATTTTCTTTTG
CCGTAATGTCATTAATTCCATAAAGACGACACATGATGGAGGTGAAGAGAGAGAGGGTCC
ACCTCACCATAGATGGAGATCCAGAATATCAAATTTGAAATATATCTTAATGAACCCCCC
TTCGACTCCCCCAACCCCTTTCGGAAGTTCGAACATTAATTACGCGCCAAAAGTCCTAAT
GATGGAGACGCCAAGAAGAAATTAGGGGAGAAAAAATCGTTAACAGCAATTAAGTCGCTT
ATTAATTACGTTATGATGAGAAATAAGCTTACGTTAATCTCTGCAAAAGCCGCTTCAAAA
GTAATAAAATTAACCCAAGCAGGAGACAGTGTTGAAAGGCAAGGGGAAAAGAGAGAGAGA
AAACGAGATTTTTTCCATTTTCTTCCTTCTGTCTCTCTTTCCTTTCAGGACGAGGATGTT
GAGGATGTTGTTGCTGCTTTTGATGGCAGAGATGATGATGATGTCCTAGTCACGTAGACA
TAGCTTTAAGCTCCACGGATTGATCTTCCTTACGCAAACTAGATTGAAATGCAATTACGA
GTAAGAGTTGCTCATTTTAAGTTCAAATTTCATCATTAGAATTAATATCGATTTTTCTTT
AGCTATGAGGAAGGACTTCGTCGTCGTCGTCGTGTTGGGAATGACTAATAAAC
>MY5181_Hapachea_MustrangPk_MustangMtns
----------TTTGCTATTTCCAATTCCACTCCCTTTTTTCCCTCATTCCATTTTGGTCT
TTTTTCCCCCCTTCCTTTGGGTCGTACCTCGCTGACGAAGAAGTAGTGTATTTTCCTTTG
CCGTAATGTCATTAATTCCATAAAGACGACACATGATGGAGGTGAAGAGAGAGAGGGTCC
ACCTCACCATAGATGGAGATCCAGAATATCAAATTTGAAATATATCTTAATGAACCCCCC
TTCGACTCCCCCAACCCCTTTCGGAAGTTCGAACATTAATTACGCGCCAAAAGTCCTAAT
GATGGAGACGCCAAGAAGAAATTAGGGGAGAAAAAATCGTTAACAGCAATTAAGTCGCTT
ATTAATTACGTTATGATGAGAAATAAGCTTACGTTAATCTCTGCAAAAGCCGCTTCAAAA
GTAATAAAATTAACCCAAGCAGGAGACAGTGTTGAAAGGCAAGGGGAAAGGAGAGAGAGA
AAACGAGATTTTTTCCATTTTCTTCCTTCTGTCTCTCTTTCCTTTCAGGACGAGGATGTT
GAGGATGTTGTTGCTGCTTTTGATGGCAGAGATGATGATGATGTCCTAGTCACGTAGACA
TAGCTTTAAGCTCCACGGATTGATCTTCCTTACGCAAACTAGATTGAAATGCAATTACGA
GTAAGAGTTGCTCATTTTAAGTTCAAATTTCATCATTAGAATTAATATCGATTTTTCTTT
AGCTATGAGGAAGGACTTCGTCGTCGTCGTCGTGTTGGGAATGACTAATAAAC
>MY5193_Hapachea_HarshawRd_PatagoniaMtns
TCTCAGTGATTTTGCTATTTCCAATTCCACTCCCTTTTTTCCCTCATTCCATTTTGGTCT
TTTTTCCCCCCTTCCTTTGGGTCGTACCTCGCTGACGAAGAAGTAGTGTATTTTCTTTTG
CCGTAATGTCATTAATTCCATAAAGACGACACATGATGGAGGTGAAGAGAGAGAGGGTCC
ACCTCACCATAGATGGAGATCCAGAATATCAAATTTGAAATATATCTTAATGAACCCCCC
TTCGACTCCCCCAACCCCTTTCGGAAGTTCGAACATTAATTACGCGCCAAAAGTCCTAAT
GATGGAGACGCCAAGAAGAAATTAGGGGAGAAAAAATCGTTAACAGCAATTAAGTCGCTT
ATTAATTACGTTATGATGAGAAATAAGCTTACGTTAATCTCTGCAAAAGCCGCTTCAAAA
GTAATAAAATTAACCCAAGCAGGAGACAGTGTTGAAAGGCAAGGGGAAAAGAGAGAGAGA
AAACGAGATTTTTTCCATTTTCTTCCTTCTGTCTCTCTTTCCTTTCAGGACGAGGATGTT
GAGGATGTTGTTGCTGCTTTTGATGGCAGAGATGATGATGATGTCCTAGTCACGTAGACA
TAGCTTTAAGCTCCACGGATTGATCTTCCTTACGCAAACTAGATTGAAATGCAATTACGA
GTAAGAGTTGCTCATTTTAAGTTCAAATTTCATCATTAGAATTAATATCGATTTTTCTTT
AGCTATGAGGAAGGACTTCGTCGTCGTCGTCGTGTTGGGAATGACTAATAAAC
>MY5194_Hapachea_Ordsummit_MtOrd
------------------------------------------------------------
----------------------CGTACCTCGCTG-------AGTAGTGTATTTTCTTTTG
CCGTAATGTCATTAATTCCATAAAGACGACACATGATGGAGGTGAAGAGAGAGAGGGTCC
ACCTCACCATAGATGGAGATCCAGAATATCAAATTTGAAATATATCTTAATGAACCCCCC
TTCGGCTCCCCCAACCCCTTTCGGAAGTTCGAACATTAATTACGCGCCAAAAGTCCTAAT
GATGGAGACGCCAAGAAGAAATTAGGGGAGAAAAAATCGTTAACAGCAATTAAGTCGCTT
ATTAATTACGTTATGATGAGAAATAAGCTTACGTTAATCTCTGCAAAAGCCGCTTCAAAA
GTAATAAAATTAACCCAAGCAGGAGACAGTGTTGAAAGGCAAGGGGAAAAGAGAGAGAGA
AAACGAGATTTTTTCCATTTTCTTCCTTCTGTCTCTCTTTCCTTTCAGGACGAGGATGTT
GAGGATGTTGTTGGTGCTTTTGATGGCAGAGATGATGATGATGTCCTAGTCACGTAGACA
TAGCTTTAAGCTCCACGGATTGATCTTCCTTACGCAAACTAGATTGAAATGCAATTACGA
GTAAGAGTTGCTCATTTTAAGTTCAAATTTCATCATTAGAATTAATATCGATTTTTCTTT
AGCTGTGAGGAAGGACTT------CGTCGTCGTGTTGGGAATGACTAATAAAC
>MY5195_Hapachea_Ordsummit_MtOrd
TCTCAGTGATTTTGCTATTTCCAATTCCACTCCCTTTTTTCCCTCATTCCATTTTGGTCT
TTTTTCCCCCCTTCCTTTGGGTCGTACCTCGCTGACGAAGAAGTAGTGTATTTTCTTTTG
CCGTAATGTCATTAATTCCATAAAGACGACACATGATGGAGGTGAAGAGAGAGAGGGTCC
ACCTCACCATAGATGGAGATCCAGAATATCAAATTTGAAATATATCTTAATGAACCCCCC
TTCGGCTCCCCCAACCCCTTTCGGAAGTTCGAACATTAATTACGCGCCAAAAGTCCTAAT
GATGGAGACGCCAAGAAGAAATTAGGGGAGAAAAAATCGTTAACAGCAATTAAGTCGCTT
ATTAATTACGTTATGATGAGAAATAAGCTTACGTTAATCTCTGCAAAAGCCGCTTCAAAA
GTAATAAAATTAACCCAAGCAGGAGACAGTGTTGAAAGGCAAGGGGAAAAGAGAGAGAGA
AAACGAGATTTTTTCCATTTTCTTCCTTCTGTCTCTCTTTCCTTTCAGGACGAGGATGTT
GAGGATGTTGTTGGTGCTTTTGATGGCAGAGATGATGATGATGTCCTAGTCACGTAGGCA
TAGCTTTAAGCTCCACGGATTGATCTTCCTTTCGCAAACTAGATTGAAATGCAATTACGA
GTAAGAGTTGCTCATTTTAAGTTCAAATTTCATCATTAGAATTAATATCGATTTTTCTTT
AGCTGTGAGGAAGGACTT------CGTCGTCGT--------------------
>MY5266_Hencina_CerroBolla
TCTCAGTGATTTTGCTATTTCCAATTCCACTCCCTTTTTTCCCTCATTCCATTTTGGTCT
TTTTTCCCCC-TTCCTTTGGGTCGTACCTCGTTGACGAAGAAGTAGTGTATTTTCTTTTG
CCGTAATGTCATTAATTCCATAAAGACGACACATGATGGAGGTGAAGAGAGAGAGGGTCC
ACCTCACCATAGATGGAGATCCAGAATATCAAATTTGAAATATATCTTAATGAACCCCCT
TTCGACTCCCCCAACCCCTTTCGGAAGTTCGAACATTAATTACGCGCCAAAAGTCCTAAT
GATGGAGACGCCAAGAAGAAATTAGGGGAGAAAAAATCGTTAACAGCAATTAAGTCGCTT
ATTAATTACGTTATGATGAGAAATAAGCTTACGTTAATCTCTGCAAAAGCCGCTTCAAAA
GTAATAAAATTAACCCAAGCAGGAGACAGTGTTGAAAGGCAAGGGGAAAAGAGAGAGAGA
AAACGAGATTTTTTCCATTTTCTTCCTTCTGTCTCTCTTTCCCTTCAGGACGAGGATGTT
GAGGATGTTGTTGCTGCTTTTGATGGCAGAGATGATGATGATGTCCTAGTCACGTAGACA
TAGCTTTAAGCTCCACGGATTGATCTTCCTTACGCAAACTAGATTGAAATGCAATTACGA
GTAAGAGTTGCTCATTTTAAGTTCAAATTTCATCATTAGAATTAATATCGATTTTTCTTT
AGCTATGAGGAAGGACTTCGTCGTCGTCGTCGTGTTGGGAATGACTAATAAAC
>MY5267_Hencina_CerroBolla
TCTCAGTGATTTTGCTATTTCCAATTCCACTCCCTTTTTTCCCTCATTCCATTTTGGTCT
TTTTTCCCCC-TTCCTTTGGGTCGTACCTCGTTGACGAAGAAGTAGTGTATTTTCTTTTG
CCGTAATGTCATTAATTCCATAAAGACGACACATGATGGAGGTGAAGAGAGAGAGGGTCC
ACCTCACCATAGATGGAGATCCAGAATATCAAATTTGAAATATATCTTAATGAACCCCCT
TTCGACTCCCCCAACCCCTTTCGGAAGTTCGAACATTAATTACGCGCCAAAAGTCCTAAT
GATGGAGACGCCAAGAAGAAATTAGGGGAGAAAAAATCGTTAACAGCAATTAAGTCGCTT
ATTAATTACGTTATGATGAGAAATAAGCTTACGTTAATCTCTGCAAAAGCCGCTTCAAAA
GTAATAAAATTAACCCAAGCAGGAGACAGTGTTGAAAGGCAAGGGGAAAAGAGAGAGAGA
AAACGAGATTTTTTCCATTTTCTTCCTTCTGTCTCTCTTTCCCTTCAGGACGAGGATGTT
GAGGATGTTGTTGCTGCTTTTGATGGCAGAGATGATGATGATGTCCTAGTCACGTAGACA
TAGCTTTAAGCTCCACGGATTGATCTTCCTTACGCAAACTAGATTGAAATGCAATTACGA
GTAAGAGTTGCTCATTTTAAGTTCAAATTTCATCATTAGAATTAATATCGATTTTTCTTT
AGCTATGAGGAAGGACTTCGTCGTCGTCGT-----------------------
>MY5269_Hexurella_GuadalupeValley
TCTCAGTGATTTTGCTATTTCCAATTCCACTCCCTTTTTTCCCTCATTTCATTTTGGTCT
TTTTTCCCCCCTTCCTTTGGGTCGTACCTCGTTGACGAAGAAGTAGTGTATTTTCTTTTG
CCGTAATGTCATTAATTCCATAAAGACGACACATGATGGAGGTGAAGAGAGAGAGGGTCC
ACCTCACCATAGATGGAGATCCAGAATATCAAATTTGAAATATATCTTAATGAACCCCCT
TTCGACTCCCCCAACCCCTTTCGGAAGTTCGAACATTAATTACGCGCCAAAAGTCCTAAT
GATGGAGACGCCAAGAAGAAATTAGGGGAGAAAAAATCGTTAACAGCAATTAAGTCGCTT
ATTAATTACGTTATGATGAGAAATAAGCTTACGTTAATCTCTGCAAAAGCCGCTTCAAAA
GTAATAAAATTAACCCAAGCAGGAGACAGTGTTGAAAGGCAAGGGGAAAAGAGAGAGAGA
AAACGAGATTTTTTCCATTTTCTTCCTTCTGTCTCTCTTTCCCTTCAGGACGAGGATGTT
GAGGATGTTGTTGCTGCTTTTGATGGCAGATATGATGATGATGTCCTAGTCACGTAGACA
TAGCTTTAAGCTCCACGGATTGATCTTCCTTACGCAAACTAGATTGAAATGCAATTACGA
GTAAGAGTTGCTCATTTTAAGTTCAAATTTCATCATTAGAATTAATATCGATTTTTCTTT
AGCTATGAGGAAGGACTTCGTCGTCGTCGTCGTGTTGGGAATGACTAATAAAC
>MY5271_Hexurella_GuadalupeValley
TCTCAGTGATTTTGCTATTTCCAATTCCACTCCCTTTTTTCCCTCATTTCATTTTGGTCT
TTTTTCCCCCCTTCCTTTGGGTCGTACCTCGTTGACGAAGAAGTAGTGTATTTTCTTTTG
CCGTAATGTCATTAATTCCATAAAGACGACACATGATGGAGGTGAAGAGAGAGAGGGTCC
ACCTCACCATAGATGGAGATCCAGAATATCAAATTTGAAATATATCTTAATGAACCCCCT
TTCGACTCCCCCAACCCCTTTCGGAAGTTCGAACATTAATTACGCGCCAAAAGTCCTAAT
GATGGAGACGCCAAGAAGAAATTAGGGGAGAAAAAATCGTTAACAGCAATTAAGTCGCTT
ATTAATTACGTTATGATGAGAAATAAGCTTACGTTAATCTCTGCAAAAGCCGCTTCAAAA
GTAATAAAATTAACCCAAGCAGGAGACAGTGTTGAAAGGCAAGGGGAAAAGAGAGAGAGA
AAACGAGATTTTTTCCATTTTCTTCCTTCTGTCTCTCTTTCCCTTCAGGATGAGGATGTT
GAGGATGTTGTTGCTGCTTTTGATGGCAGAGATGATGATGATGTCCTAGTCACGTAGACA
TAGCTTTAAGCTCCACGGATTGATCTTCCTTACGCAAACTAGATTGAAATGCAATTACGA
GTAAGAGTTGCTCATTTTAAGTTCAAATTTCATCATTAGAATTAATATCGATTTTTCTTT
AGCTATGAGGAAGGACTTCGTCGTCGTCGTCGTGTTGGGAATGACTAATAAAC
>MY5276_Hexurella_SanPedro_Martir
TCTCAGTGATTTTGCTATTTCCAATTCCACTCCCTTTTTTCCCTCATTCCATTTTGGTCT
TTTTTCCCCCCTTCCTTTGGGTCGTACCTCGTTGACGAAGAAGTAGTGTATTTTCTTTTG
CCGTAATGTCATTAATTCCATAAAGACGACACATGATGGAGGTGAAGAGAGAGAGGGTCC
ACCTCACCATAGATGGAGATCCAGAATATCAAATTTGAAATATATCTTAATGAA-CCCCT
TTCGACTCCCCCAACCCCTTTCGGAAGTTCGAACATTAATTACGCGCCAAAAGTCCTAAT
GATGGAGACGCCAAGAAGAAATTAGGGGAGAAAAAATCGTTAACAGCAATTAAGTCGCTT
ATTAATTACGTTATGATGAGAAATAAGCTTACGTTAATCTCTGCAAAAGCCGCTTCAAAA
GTAATAAAATTAACCCAAGCAGGAGACAGTGTTGAAAGGCAAGGGGAAAAGAGAGAGAGA
AAACGAGATTTTTTCCATTTTCTTCCTTCTGTCTCTCTTTCCCTTCAGGACGAGGATGTT
GAGGATGTTGTTGCTGCTTTTGATGGCAGAGATGATGATGATGTCCTAGTCACGTAGACA
TAGCTTTAAGCTCCACGGATTGATCTTCCTTACGCAAACTAGATTGAAATGCAATTACGA
GTAAGAGTTGCTCATTTTAAGTTCAAATTTCATCATTAGAATTAATATCGATTTTTCTTT
AGCTATGAGGGAGGACTTCGTCGTCGTCGTCGTGTTGGGAATGACTAATAAAC
>MY5277_Hexurella_SanPedro_Martir
------------------------------------------------------------
------------------------------------------------------------
------------------------------------------------------------
-------------------TCCAGAATATCAAATTTGAAATATATCTTAATGAACCCCCT
TTCGACTCCCCCAATCCCTTTCGGAAGTTCGAACATTAATTACGCGCCAAAAGTCCTAAT
GATGGAGACGCCAAGAAGAAATTAGGGGAGAAAAAATCGTTAACAGCAATTAAGTCGCTT
ATTAATTACGTTATGATGAGAAATAAGCTTACGTTAATCTCTGCAAAAGCCGCTTCAAAA
GTAATAAAATTAACCCAAGCAGGAGACAGTGTTGAAAGGCAAGGGGAAAAGAGAGAGAGA
AAACGAGATTTTTTCCATTTTCTTCCTTCTGTCTCTCTTTCCCTTCAGGACGAGGATGTT
GAGGATGTTGTTGCTGCTTTTGATGGCAGAGATGATGATGATGTCCTAGTCACGTAGACA
TAGCTTTAAGCTCCACGGATTGATCTTCCTTACGCAAACTAGATTGAAATGCAATTACGA
GTAAGAGTTGCTCATTTTAAGTTCAAATTTCATCATTAGAATTAATATCGATTTTTCTTT
AGCTATGAGGGAGGACTTCGTCGTCGTCGTCGTGTTGGGAATGACTAATAAAC
>MY5280_Hexurella_ArroyoSalado
TCTCAGTGATTTTGCTATTTCCAATTCCACTCCCTTTTTTCCCTCATTCCATTTTGGTCT
TTTTTCCCCCCTTCCTTTGGGTCGTACCTCGTTGACGAAGAAGTAGTGTATTTTCTTTTG
CCGTAATGTCATTAATTCCATAAAGACGACACATGATGGAGGTGAAGAGAGAGAGGGTCC
ACCTCACCATAGATGGAGATCCAGAATATCAAATTTGAAATATATCTTAATGAACCCCCT
TTCGACTCCCCCAACCCCTTTCGGAAGTTCGAACATTAATTACGCGCCAAAAGTCCTAAT
GATGGAGACGCCAAGAAGAAATTAGGGGAGAAAAAATCGTTAACAGCAATTAAGTCGCTT
ATTAATTACGTTATGATGAGAAATAAGCTTACGTTAATCTCTGCAAAAGCCGCTTCAAAA
GTAATAAAATTAACCCAAGCAGGAGACAGTGTTGAAAGGCAAGGGGAAAAGAGAGAGAGA
AAACGAGATTTTTTCCATTTTCTTCCTTCTGTCTCTCTTTCCCTTCAGGACGAGGATGTT
GAGGATGTTGTTGCTGCTTTTGATGGCAGAGATGATGATGATGTCCTAGTCACGTAGACA
TAGCTTTAAGCTCCACGGATTGATCTTCCTTACGCAAACTAGATTGAAATGCAATTACGA
GTAAGAGTTGCTCATTTTAAGTTCAAATTTCATCATTAGAATTAATATCGATTTTTCTTT
AGCTATGAGGAAGGACTTCGTCGTCGTCGTCGTGTTGGGAATGACT-------
>MY5282_Hexurella_ArroyoSalado
TCTCAGTGATTTTGCTATTTCCAATTCCACTCCCTTTTTTCCCTCATTCCATTTTGGTCT
TTTTTCCCCCCTTCCTTTGGGTCGTACCTCGTTGACGAAGAAGTAGTGTATTTTCTTTTG
CCGTAATGTCATTAATTCCATAAAGACGACACATGATGGAGGTGAAGAGAGAGAGGGTCC
ACCTCACCATAGATGGAGATCCAGAATATCAAATTTGAAATATATCTTAATGAACCCCCT
TTCGACTCCCCCAACCCCTTTCGGAAGTTCGAACATTAATTACGCGCCAAAAGTCCTAAT
GATGGAGACGCCAAGAAGAAATTAGGGGAGAAAAAATCGTTAACAGCAATTAAGTCGCTT
ATTAATTACGTTATGATGAGAAATAAGCTTACGTTAATCTCTGCAAAAGCCGCTTCAAAA
GTAATAAAATTAACCCAAGCAGGAGACAGTGTTGAAAGGCAAGGGAAAA-GAGAGAGAGA
AAACGAGATTTTTTCCATTTTCTTCCTTCTGTCTCTCTTTCCCTTCAGGACGAGGATGTT
GAGGATGTTGTTGCTGCTTTTGATGGCAGAGATGATGATGATGTCCTAGTCACGTAGACA
TAGCTTTAAGCTCCACGGATTGATCTTCCTTACGCAAACTAGATTGAAATGCAATTACGA
GTAAGAGTTGCTCATTTTAAGTTCAAATTTCATCATTAGAATTAATATCGATTTTTCTTT
AGCTATGAGGAAGGACTTCGTCGTCGTCGTCGTGTTGGGAATGACTAATAAAC
>MY5286_Hrupicola_SweetwaterSpr_OrdMtn
---------TTTTGCTATTTCCAATTCCACTCCCTTTTTTCCCTCATTCCATTTTGGTCT
TTTTTCCCCCCTTCCTTTGGGTCGTACCTCGCTGACGAAGAAGTAGTGTATTTTCTTTTG
CCGTAATGTCATTAATTCCATAAAGACGACACATGATGGAGGTGAAGAGAGAGAGGGTCC
ACCTCACCATAGATGGAGATCCAGAATATCAAATTTGAAATATATCTTAATGAACCCCCC
TTCGACTCCCCCAACCCCTTTCGGAAGTTCGAACATTAATTACGCGCCAAAAGTCCTAAT
GATGGAGACGCCAAGAAGAAATTAGGGGAGAAAAAATCGTTAACAGCAATTAAGTCGCTT
ATTAATTACGTTATGATGAGAAATAAGCTTACGTTAATCTCTGCAAAAGCCGCTTCAAAA
GTAATAAAATTAACCCAAGCAGGAGACAGTGTTGAAAGGCAAGGGGAAAAGAGAGAGAGA
AAACGAGATTTTTTCCATTTTCTTCCTTCTGTCTCTCTTTCCCTTCAGGACGAGGATGTT
GAGGATGTTGTTGCTGCTTTTGATGGCAGAGATGATGATGATGTCCTAGTCACGTAGACA
TAGCTTTAAGCTCCACGGATTGATCTTCCTTACGCAAACTAGATTGAAATGCAATTACGA
GTAAGAGTTGCTCATTTTAAGTTCAAATTTCATCATTAGAATTAATATCGATTTTTCTTT
AGCTATGAGGAAGGTCTTCGTCGTCGTCGTCGTGTTGGGAATGACTAATAAAC
>MY5287_Hrupicola_SweetwaterSpr_OrdMtn
-------------------------------------------------CATTTTGGTCT
TTTTTCCCCCCTTCCTTTGGGTCGTACCTCGCTGACGAAGAAGTAGTGTATTTTCTTTTG
CCGTAATGTCATTAATTCCATAAAGACGACACATGATGGAGGTGAAGAGAGAGAGGGTCC
ACCTCACCATAGATGGAGATCCAGAATATCAAATTTGAAATATATCTTAATGAACCCCCC
TTCGACTCCCCCAACCCCTTTCGGAAGTTCGAACATTAATTACGCGCCAAAAGTCCTAAT
GATGGAGACGCCAAGAAGAAATTAGGGGAGAAAAAATCGTTAACAGCAATTAAGTCGCTT
ATTAATTACGTTATGATGAGAAATAAGCTTACGTTAATCTCTGCAAAAGCCGCTTCAAAA
GTAATAAAATTAACCCAAGCAGGAGACAGTGTTGAAAGGCAAGGGGAAAAGAGAGAGAGA
AAACGAGATTTTTTCCATTTTCTTCCTTCTGTCTCTCTTTCCCTTCAGGACGAGGATGTT
GAGGATGTTGTTGCTGCTTTTGATGGCAGAGATGATGATGATGTCCTAGTCACGTAGACA
TAGCTTTAAGCTCCACGGATTGATCTTCCTTACGCAAACTAGATTGAAATGCAATTACGA
GTAAGAGTTGCTCATTTTAAGTTCAAATTTCATCATTAGAATTAATATCGATTTTTCTTT
AGCTATGAGGAAGGTCTTCGTCGTCGTCGTCGTGTTGGGAA------------
>MY5288_Hrupicola_Deadman_Hills
TCTCAGTGATTTTGCTATTTCCAATTCCACTCCCTTTTTTCCCTCATTCCATTTTGGTCT
TTTTTCCCCCCTTCCTTTGGGTCGTACCTCGCTGACGAAGAAGTAGTGTATTTTCTTTTG
CCGTAATGTCATTAATTCCATAAAGACGACACATGATGGAGGTGAAGAGAGAGAGGGTCC
ACCTCACCATAGATGGAGATCCAGAATATCAAATTTGAAATATATCTTAATGAACCCCCC
TTCGACTCCCCCAACCCCTTTCGGAAGTTCGAACATTAATTACGCGCCAAAAGTCCTAAT
GATGGAGACGCCAAGAAGAAATTAGGGGAGAAAAAATCGTTAACAGCAATTAAGTCGCTT
ATTAATTACGTTATGATGAGAAATAAGCTTACGTTAATCTCTGCAAAAGCCGCTTCAAAA
GTAATAAAATTAACCCAAGCAGGAGACAGTGTTGAAAGGCAAGGGGAAAAGAGAGAGAGA
AAACGAGATTTTTTCCATTTTCTTCCTTCTGTCTCTCTTTCCCTTCAGGACGAGGATGTT
GAGGATGTTGTTGCTGCTTTTGATGGCAGAGATGATGATGATGTCCTAGTCACGTAGACA
TAGCTTTAAGCTCCACGGATTGATCTTCCTTACGCAAACTAGATTGAAATGCAATTACGA
GTAAGAGTTGCTCATTTTAAGTTCAAATTTCATCATTAGAATTAATATCGATTTTTCTTT
AGCTATGA---AGGACTTCGTCGTCGTCGTCGTGTTGGGAATGACTAATAAAC
>MY5289_Hrupicola_Deadman_Hills
TCTCAGTGA-TTTGCTATTTCCAATTCCACTCCCTTTTTTCCCTCATTCCATTTTGGTCT
TTTTTCCCCCCTTCCTTTGGGTCGTACCTCGCTGACGAAGAAGTAGTGTATTTTCTTTTG
CCGTAATGTCATTAATTCCATAAAGACGACACATGATGGAGGTGAAGAGAGAGAGGGTCC
ACCTCACCATAGATGGAGATCCAGAATATCAAATTTGAAATATATCTTAATGAACCCCCC
TTCGACTCCCCCAACCCCTTTCGGAAGTTCGAACATTAATTACGCGCCAAAAGTCCTAAT
GATGGAGACGCCAAGAAGAAATTAGGGGAGAAAAAATCGTTAACAGCAATTAAGTCGCTT
ATTAATTACGTTATGATGAGAAATAAGCTTACGTTAATCTCTGCAAAAGCCGCTTCAAAA
GTAATAAAATTAACCCAAGCAGGAGACAGTGTTGAAAGGCAAGGGGAAAAGAGAGAGAGA
AAACGAGATTTTTTCCATTTTCTTCCTTCTGTCTCTCTTTCCCTTCAGGACGAGGATGTT
GAGGATGTTGTTGCTGCTTTTGATGGCAGAGATGATGATGATGTCCTAGTCACGTAGACA
TAGCTTTAAGCTCCACGGATTGATCTTCCTTACGCAAACTAGATTGAAATGCAATTACGA
GTAAGAGTTGCTCATTTTAAGTTCAAATTTCATCATTAGAATTAATATCGATTTTTCTTT
AGCTATGA---AGGACTTCGTCGTCGTCGTCGTGTTGGGAATGACTAATAAAC
>MY5309_Hapachea_JohnnyLyon_Hills
------------------------------------------------------------
----------CTTCCTTTGGGTCGTACCTCGCTGACGAAGAAGTAGTGTATTTTCTTTTG
CCGTAATGTCATTAATTCCATAAAGACGACACATGATGGAGGTGAAGAGAGAGCGGGTCC
ACCTCACCATAGATGGAGATCCAGAATATCAAATTTGAAATATATCTTAATGAACTCCCC
TTCGACTCCCCCAACCCCTTTCGGAAGTTCGAACATTAATTACGCGCCAAAAGTCCTAAT
GATGGAGACGCCAAGAAGAAATTAGGGGAGAAAAAATCGTTAACAGCAATTAAGTCGCTT
ATTAATTACGTTATGATGAGAAATAAGCTTACGTTAATCTCTGCAAAAGCCGCTTCAAAA
GTAATAAAATTAACCCAAGCAGGAGACAGTGTTGAAAGGCAAGGGGAAAAGAGAGAGAGA
AAACGAGATTTTTTCCATTTTCTTCCTTCTGTCTCTCTTTCCTTTCAGGACGAGGATGTT
GAGGATGTTGTTGCTGCTTTTGATGGCAGAGATGATGATGATGTCCTAGTCACGTAGACA
TAGCTTTAAGCTCCACGGATTGATCTTCCTTACGCAAACTAGATTGAAATGCAATTACGA
GTAAGAGTTGCTCATTTTAAGTTCAAATTT-ATCATTAGAATTAATATCGATT-------
-----------------------------------------------------
>MY5310_Hexurella_AntelopeCyn_CerbatMtns
------------------------------------------------------------
-----------TTCCTTTGGGTCGTACCTCGCTGACGAAGAAGTAGTGTATTTTCTTTTG
CCGTAATGTCATTAATTCCATAAAGACGACACATGATGGAGGTGAAGAGAGAGAGGGTCC
ACCTCACCATAGATGGAGATCCAGAATATCAAATTTGAAATATATCTTAATGAACCCCCC
TTCGGCTCCCCCAACCCCTTTCGGAAGTTCGAACATTAATTACGCGCCAAAAGTCCTAAT
GATGGAGACGCCAAGAAGAAATTAGGGGAGAAAAAATCGTTAACAGCAATTAAGTCGCTT
ATTAATTACGTTATGATGAGAAATAAGCTTACGTTAATCTCTGCAAAAGCCGCTTCAAAA
GTAATAAAATTAACCCAAGCAGGAGACAGTGTTGAAAGGCAAGGGGAAAAGAGAGAGAGA
AAACGAGATTTTTTCCATTTTCTTCCTTCTGTCTCTCTTTCCTTTCAGGACGAGGATGTT
GAGGATGTTGTTGCTGCTTTTGATGGCAGAGATGATGATGATGTCCTAGTCACGTAGACA
TAGCTTTAAGCTCCACGGATTGATCTTCCTTACGCAAACTAGATTGAAATGCAATTACGA
GTAAGAGTTGCTCATTTTAAGTTCA-----------------------------------
-----------------------------------------------------
>MY5311_Hexurella_AntelopeCyn_CerbatMtns
-----------------------------CTCCCTTTTTTCCCTCATTCCATTTTGGTCT
TTTTTCCCCCCTTCCTTTGGGTCGTACCTCGCTGACGAAGAAGTAGTGTATTTTCTTTTG
CCGTAATGTCATTAATTCCATAAAGACGACACATGATGGAGGTGAAGAGAGAGAGGGTCC
ACCTCACCATAGATGGAGATCCAGAATATCAAATTTGAAATATATCTTAATGAACCCCCC
TTCGGCTCCCCCAACCCCTTTCGGAAGTTCGAACATTAATTACGCGCCAAAAGTCCTAAT
GATGGAGACGCCAAGAAGAAATTAGGGGAGAAAAAATCGTTAACAGCAATTAAGTCGCTT
ATTAATTACGTTATGATGAGAAATAAGCTTACGTTAATCTCTGCAAAAGCCGCTTCAAAA
GTAATAAAATTAACCCAAGCAGGAGACAGTGTTGAAAGGCAAGGGGAAAAGAGAGAGAGA
AAACGAGATTTTTTCCATTTTCTTCCTTCTGTCTCTCTTTCCTTTCAGGACGAGGATGTT
GAGGATGTTGT-------------------------------------------------
------------------------------------------------------------
------------------------------------------------------------
-----------------------------------------------------
>MY5312_Hexurella_FoxCyn_MusicMtns
------------------------------------------------------------
--------CCCTTCCTTTGGGTCGTTCCTCGCTGACGAAGAAGTAGTGTATTTTCTTTTG
CCGTAATGTCATTAATTCCATAAAGACGACACATGATGGAGGTGAAGAGAGAGAGGGTCC
ACCTCACCATAGATGGAGATCCAGAATATCAAATTTGAAATATATCTTAATGAACCCCCC
TTCGGCTCCCCCAACCCCTTTCGGAAGTTCGAACATTAATTACGCGCCAAAAGTCCTAAT
GATGGAGACGCCAAGAAGAAATTAGGGGAGAAAAAATCGTTAACAGCAATTAAGTCGCTT
ATTAATTACGTTATGATGAGAAATAAGCTTACGTTAATCTCTGCAAAAGCCGCTTCAAAA
GTAATAAAATTAACCCAAGCAGGAGACAGTGTTGAAAGGCAAGGGGAAAAGAGAGAGAG-
AAACGAGATTTTTTCCATTTTCTTCCTTCTGTCTCTCTTTCCTTTCAGGACGAGGATGTT
GAGGATGTTGTTGCTGCTTTTGATGGCAGAGATGATGATGATGTCCTAGTCACGTAGACA
TAGCTTTAAGCTCCACGGATTGATCTTCCTTACGCAAACTAGATTGAAATGCAATTACGA
GTAAGAGTTGCTCATTTTAAGTTCAAATTTCATCATTAGAATTAATATCGATTT------
-----------------------------------------------------
>MY5313_Hexurella_FoxCyn_MusicMtns
------------------------------------------------------------
--------------------------------TGACGAAGAAGTAGTGTATTTTCTTTTG
CCGTAATGTCATTAATTCCATAAAGACGACACATGATGGAGGTGAAGAGAGAGAGGGTCC
ACCTCACCATAGATGGAGATCCAGAATATCAAATTTGAAATATATCTTAATGAACCCCCC
TTCGGCTCCCCCAACCCCTTTCGGAAGTTCGAACATTAATTACGCGCCAAAAGTCCTAAT
GATGGAGACGCCAAGAAGAAATTAGGGGAGAAAAAATCGTTAACAGCAATTAAGTCGCTT
ATTAATTACGTTATGATGAGAAATAAGCTTACGTTAATCTCTGCAAAAGCCGCTTCAAAA
GTAATAAAATTAACCCAAGCAGGAGACAGTGTTGAAAGGCAAGGGGAAAAGAGAGAG---
AAACGAGATTTTTTCCATTTTCTTCCTTCTGTCTCTCTTTCCTTTCAGGACGAGGATGTT
GAGGATGTTGTTGCTGCTTTTGATGGCAGAGATGATGATGATGTCCTAGTCACGTAGACA
TAGCTTTAAGCTCCACGGATTGATCTTCCTTACGCAAACTAGATTGAAATGCAATTACGA
GTAAGAGTTGCTCATTTTAAGTTCAAATTTCATCATTAGAATTAATATCGATTTTTCTTT
AGCTATGAGGAAGG---------------------------------------
>MY5314_Hexurella_Grasshopper_BrushyMtn
------------------------------------------------------------
------------------------------------GAAGAAGTAGTGTATTTTCTTTTG
CCGTAATGTCATTAATTCCATAAAGACGACACATGATGGAGGTGAAGAGAGAGAGGGTCC
ACCTCACCATAGATGGAGATCCAGAATATCAAATTTGAAATATATCTTAATGAACCCCCC
TTCGGCTCCCCCAACCCCTTTCGGAAGTTCGAACATTAATTACGCGCCAAAAGTCCTAAT
GATGGAGACGCCAAGAAGAAATTAGGGGAGAAAAAATCGTTAACAGCAATTAAGTCGCTT
ATTAATTACGTTATGATGAGAAATAAGCTTACGTTAATCTCTGCAAAAGCCGCTTCAAAA
GTAATAAAATTAACCCAAGCAGGAGACAGTGTTGAAAGGCAAGGGGAAAAGAGAGAGAGA
AAACGAGATTTTTTCCATTTTCTTCCTTCTGTCTCTCTTTCCTTTCAGGACGAGGATGTT
GAGGATGTTGTTGCTGCTTTTGATGGCAGAGATGATGATGATGTCCTAGTCACGTAGACA
TAGCTTTAAGCTCCACGGATTGATCTTCCTTACGCAAACTAGATTGAAATGCAATTACGA
GTAAGAGTTGCTCATTTT------------------------------------------
-----------------------------------------------------
>MY5315_Hexurella_WagonerRd_BradshawMtns
TCTCAGTGATTTTGCTATTTCCAATTCCACTCCCTTTTTTCCCTCATTCCATTTTGGTCT
TTTTTCCCCCCTTCCTTTGGGTCGTACCTCGCTGACGAAGAAGTAGTGTATTTTCTTTTG
CCGTAATGTCATTAATTCCATAAAGACGACACATGATGGAGGTGAAGAGAGAGAGGGTCC
ACCTCACCATAGATGGAGATCCAGAATATCAAATTTGAAATATATCTTAATGAACCCCCC
TTCGGCTCCCCCAACCCCTTTCGGAAGTTCGAACATTAATTACGCGCCAAAAGTCCTAAT
GATGGAGACGCCAAGAAGAAATTAGGGGAGAAAAAATCGTTAACAGCAATTAAGTCGCTT
ATTAATTACGTTATGATGAGAAATAAGCTTACGTTAATCTCTGCAAAAGCCGCTTCAAAA
GTAATAAAATTAACCCAAGCAGGAGACAGTGTTGAAAGGCAAGGGGAAAAGAGAGAGAGA
AAACGAGATTTTTTCCATTTTCTTCCTTCTGTCTCTCTTTCCTTTCAGGACGAGGATGTT
GAGGATGTTGTTGCTGCTTTTGATGGCAGAGATGATGATGATGTCCTAGTCACGTAGACA
TAGCTTTAAGCTCCACGGATTGATCTTCCTTACGCAAACTAGATTGAAATGCAATTACGA
GTAAGAGTTGCTCATTTTAAGTTCAAATTTCATCATTAGAATTAATATCGATTTTTCTTT
AGCTATGAGGAAGGACTT------CGTCGTCGTGTTGGGAATGACTAATAAAC
>MY5316_Hexurella_WagonerRd_BradshawMtns
TCTCAGTGATTTTGCTATTTCCAATTCCACTCCCTTTTTTCCCTCATTCCATTTTGGTCT
TTTTTCCCCCCTTCCTTTGGGTCGTACCTCGCTGACGAAGAAGTAGTGTATTTTCTTTTG
CCGTAATGTCATTAATTCCATAAAGACGACACATGATGGAGGTGAAGAGAGAGAGGGTCC
ACCTCACCATAGATGGAGATCCAGAATATCAAATTTGAAATATATCTTAATGAACCCCCC
TTCGGCTCCCCCAACCCCTTTCGGAAGTTCGAACATTAATTACGCGCCAAAAGTCCTAAT
GATGGAGACGCCAAGAAGAAATTAGGGGAGAAAAAATCGTTAACAGCAATTAAGTCGCTT
ATTAATTACGTTATGATGAGAAATAAGCTTACGTTAATCTCTGCAAAAGCCGCTTCAAAA
GTAATAAAATTAACCCAAGCAGGAGACAGTGTTGAAAGGCAAGGGGAAAAGAGAGAGAGA
AAACGAGATTTTTTCCATTTTCTTCCTTCTGTCTCTCTTTCCTTTCAGGACGAGGATGTT
GAGGATGTTGTTGCTGCTTTTGATGGCAGAGATGATGATGATGTCCTAGTCACGTAGACA
TAGCTTTAAGCTCCACGGATTGATCTTCCTTACGCAAACTAGATTGAAATGCAATTACGA
GTAAGAGTTGCTCATTTTAAGTTCAAATTTCATCATTAGAATTAATATCGATTTTTCTTT
AGCTATGAGGAAGGACTT------CGTCGTCGTGTTGGGAATGACTAATAAAC
>MY5317_Hrupicola_Cottonwood_SnYsidroMtns
TCTCAGTGATTTTGCTATTTCCAATTCCACTCCCTTTTTTCCCTCATTCCATTTTGGTCT
TTTTTCCCCCCTTCCTTTGGGTCGTACCTCGCTGACGAAGAAGTAGTGTATTTTCTTTTG
CCGTAATGTCATTAATTCCATAAAGACGACACATGATGGAGGTGAAGAGAGAGAGGGTCC
ACCTCACCATAGATGGAGATCCAGAATATCAAATTTGAAATATATCTTAATGAACCCCCT
TTCGACTCCCCCAACCCCTTTCGGAAGTTCGAACATTAATTACGCGCCAAAAGTCCTAAT
GATGGAGACGCCAAGAAGAAATTAGGGGAGAAAAAATCGTTAACAGCAATTAAGTCGCTT
ATTAATTACGTTATGATGAGAAATAAGCTTACGTTAATCTCTGCAAAAGCCGCTTCAAAA
GTAATAAAATTAACCCAAGCAGGAGACAGTGTTGAAAGGCAAGGGGAAAAGAGAGAGAGA
AAACGAGATTTTTTCCATTTTCTTCCTTCTGTCTCTCTTTCCCTTCAGGACGAGGATGTT
GAGGATGTTGTTGCTGCTTTTGATGGCAGAGATGATGATGATGTCCTAGTCACGTAGACA
TAGCTTTAAGCTCCACGGATTGATCTTCCTTACGCAAACTAGATTGAAATGCAATTACGA
GTAAGAGTTGCTCATTTTAAGTTCAAATTTCATCATTAGAA-------------------
-----------------------------------------------------
