# Supplementary material for: ﻿Species delimitation, biogeography, and natural history of dwarf funnel web spiders (Mygalomorphae, Hexurellidae, Hexurella) from the United States / Mexico borderlands
Source: Zookeys. 2023 Jun 14;1167:109–57. doi: 10.3897/zookeys.1167.103463 (PMC10285686; doi:10.3897/zookeys.1167.103463)
Supplement: Supplementary material 3 — Input matrices, analysis log files, and output tree files for nuclear and mitochondrial analyses [file zookeys-1167-109_article-103463__-s003.zip › uce-200134.fasta]

>MY0059_Hapachea_SantaRitaMtns_MaderaCyn
CGTTTTTAAAGTCATCAGGCAAGAGGAAGAAAAGAGTCGGCGGAGGAGGGAACACTATCA
CCACCACCGTACCACGGAAAGGGGCGACTATGACTAATGACTGTGGAGGAAGCCAAAATT
CGGGCGATGTGTCGCAGAGAGGGGTTGAACCCCCCCTTTTCACAGTGTGGTCGGGTTTCC
ATGTCTCTTTCTTGCCACCCCCCCAACCCCAACCTACCCTCAAGAAAAGCCCGGTTTTTC
TCTTCGAAAACCATCTTCTCCACGGGCTCCGCAGCAAGGAAACAATATGACCAGTAATTC
AATGTCTCCCATTCTGCAGTGTGAAGACAGACCAACTGGAAATGATGTTCCGTATCATTA
ATTCTTGAAAAAAAAAGCTCGAGGGAAAGCGCAGCATACTTTCGGGCTCCACCCACCCGG
CAACAGCCATAGTGGGTGTCCATCATTCTGCGTCTCTTGCAGGCGAATACATTTCCATAT
CATAAACGGCAAAGAAAAGAGACACCCAGGATTACCCCCTTCTTTTCCTCGATGCTTCGC
ACTTCTTCTTTCATGCTTCTCTTATTTTCGTTTCTCGAGAAAACTTTGCTCCCGGCCGAG
ATGAAAATAGGACCTTCGATGTCACTCTGGACGGGTGGCAACCATGGGACAATTCCCTTC
TCTCCCATGAACTCCAACTTTGGAACACTTTTCCATACAGAGAGAGGAATTTAACACTTT
TCCGAGA
>MY0139_Hexurella_SanDiego_Guatay
CGTTTTTAAAGTCATCAGGCAAAAGGAAGAAAAGAGTCGACGGAGGAGGGAACACTATCA
CCACCACCGTACCACGGAAAGGGGCGACTATGACTAATGACTGTGGAGGAAGCCAAAATT
CGGGCGATGTGTCGCAGAGAGGGGTTGAAAGTCCCCTTTTCACAGTGTGGTCGGGTCTCC
ATGTCTCTTTCTTGCCCCCCAA----CCCCAACCTACCCTCAAGAAAAGGCCGGTTTTTC
TCTTCGAAAACCATCTTCTCCACGGGCTCCGCAGCAAGGAAACAATATGACCAGTAATTC
AATGTCTCCCATTCTCCAGTGTGAAGACAGACCAACTGGAAATGATGTTCCGTATCATTA
ATTCTTGAAAAAAAAAGCTCGAGGGAAAGCGCAGCATACTTTCGGGCTCCACCCACCCGG
CAACAGCCATAGTGTGTGTCCATCATTCTGCGTCTCTTGCAGGCGAATACATTTCCATAT
CATAAACGGCAAAGAAAAGAGACACCCAGGATTACCCCCTTCTTTTCCTCGATGCGTCGC
ACTTCTTCTTTCATGCTTCTCTTATTTTCGTCTCTCAAGAAAACTTCGCTCGAAGCCGAG
ATGAAAATTGGACCTTCGATGTCACTCTGGACGGGTGGCAACCACGGGACAATTCCCTTC
TCTCCCAAGAACTCCAACTTTTGAACACGTTTCCATTCTGAGAGAGGAATTTAACACTTT
TTCAAGA
>MY5053_Hexurella_ChiricahuaMtns_PriceCyn
CGTTTTTAAAGTCATCAGGCAAGAGGAAGAAAAGAGTCGGCGGAGGAGGGAACAC--TCA
CCACCACCGTACCACGGAAAGGGGCGACTATGACTAATGACTGTGGAGGAAGCCAAAATT
CGGGCGATGTGTCGCAGAGAGGGGTTGAAACCTCCCTTTTCACAGTGTGGTCGGGTCTCC
ATGTCTCTTTCTTGCCCCCCCCCCAACCCCAACCTACCCTCAAGAAAAGCCCGGTTTTTC
TCTTCGAAAACCATCTTCTCCACGGGCTCCGCAGCAAGGAAACAATATGACCAGTAATTC
AATGTCTCCCATTCTCCAGTGTGAAGACAGACCAACTGGAAATGATGTTCCGTATCATTA
ATTCTTGAAAAAAAAAGCTCGAGGGAAAGCGCAGCATACTTTCGGGCTCCACCCACCCGG
CAACAGCCATAGTGGGTGTCCATCATTCTGCGTCTCTTGCAGGCGAATACATTTCCATAT
CATAAACGGCAAAGAAAAGAGACACCCAGGATTACCCCCTTCTTTTCCTCGATGCTTCGC
ACTTCTTCTTTCATGCTTCTCTTATTTTCGTTTCTCGAGAAAACTTCGCTCCCAGCCGAG
ATGAAAATGGGACCTTCGATGTCACTCTGGACGGGTGGCAACCATGGGACAA--------
-TTCCCATGAACTCCAACTTTGGAACACGTTTCCATACAGAGAGGGGAATTAAACACTTT
TCCAAGA
>MY5057_Hexurella_ChiricahuaMtns_PriceCyn
------------------------------------------------------------
------------------------------------------------------------
------------------------------------------------------GTCTCC
ATGTCTCTTTCTTGCCCCCCCTCCAACCCCAACCTACCCTCAAGAAAAGCCCGGTTTTTC
TCTTCGAAAACCATCTTCTCCACGGGCTCCGCAGCAAGGAAACAATATGACCAGTAATTC
AATGTCTCCCATTCTCCAGTGTGAAGACAGACCAACTGGAAATGATGTTCCGTATCATTA
ATTCTTGAAAAAAAAAGCTCGAGGGAAAGCGCAGCATACTTTCGGGCTCCACCCACCCGG
CAACAGCCATAGTGGGTGTCCATCATTCTGCGTCTCTTGCAGGCGAATACATTTCCATAT
CATAAACGGCAAAGAAAAGAGACACC------TACCCCC---------------------
------------------------------------------------------------
------------------------------------------------------------
------------------------------------------------------------
-------
>MY5064_Hexurella_MuleMtns_Escabrosa
CGTTTTTAAAGTCATCAGGCAAGAGGAAGAAAAGAGTCGGCGGAGGAGGGAACACTATCA
CCACCACCGTACCACGGAAAGGGGCGACTATGACTAATGACTGTGGAGGAAGCCAAAATT
CGGGCGATGTGTCGCAGAGAGGGGTTGAACCCCCCCTTTTCACAGTGTGGTCGGGTCTCC
ATGTCTCTTTCTTGCCCCCCCCCCAACCCCAACCTACCCTCAAGAAAAGCCCGGTTTTTC
TCTTCGAAAACCATCTTCTCCACGGGCTCCGCAGCAAGGAAACAATATGACCAGTAATTC
AATGTCTCCCATTCTCCAGTGTGAAGACAGACCAACTGGAAATGATGTTCCGTATCATTA
ATTCTTGAAAAAAAAAGCTCGAGGGAAAGCGCAGCATACTTTCGGGCTCCACCCACCCGG
CAACAGCCATAGTGGGTGTCCATCATTCTGCGTCTCTTGCAGGCGAATACATTTCCATAT
CATAAACGGCAAAGAAAAGAGACACCCAGGATTACCCCCTTCTTTTCCTCGATGCTTCGC
ACTTCTTCTTTTATGCTTCTCTTATTTTCGTTTCTCGAGAAAACTTCGCTCCCAGCCGAG
ATGAAAATAGGACCTTCGATGTCACTCTGGACGGGTGGCAACCATGGGACAATTCCCTTC
TCTCCCATGAACTCCAACTTTGGAACACGTTTCCATACAGAGAGAGGAATTTAACACTTT
TCCAAGA
>MY5071_Hexurella_SantaRitaMtns_AlisoSprings
CGTTTTTAAAGTCATCAGGCAAGAGGAAGAAAAGAGTCGGCGGAGGAGGGAACACTATCA
CCACCACCGTACCACGGAAAGGGGCGACTATGACTAATGACTGTGGAGGAAGCCAAAATT
CGGGCGATGTGTCGCAGAGAGGGGTTGAACCCCCCCCTTTCACAGTGTGGTCGGGTCTCC
ATGTCTCTTTCTTG--CCCCCCCCAACCCCAACCTACCCTCAAGAAAAGCCCGGTTTTTC
TCTTCGAAAACCATCTTCTCCACGGGCTCCGCAGCAAGGAAACAATATGACCAGTAATTC
AATGTCTCCCATTCTCCAGTGTGAAGACAGACCAACTGGAAATGATGTTCCGTATCATTA
ATTCTTGAAAAAAAAAGCGCGAGGGAAAGCGCAGCATACTTTCGGGCTCCACCCACCCGG
CAACAGCCATAGTGGGTGTCCATCATTCTGCGTCTCTTGCAGGCGAATACATTTCCATAT
CATAAACGGCAAAGAAAAGAGACACCCAGGATTACCCCCTTCTTTTCCTCGATGCCTCGC
ACTTCTTCTTTCATGCTTCTCTTATTTTCGTTTCTCGAGAAAACTTTGCTCCCAGCCGAG
ATGAAAATAGGACCTTCGATGTCACTCTGGACGGGTGGCAACCATGGGACAATTCCCTTC
TCTCCCATGAACTCCAACTTTGGAACACTTTTCCATACAGAGAGAGGAATTTAACACTTT
TCCGAGA
>MY5075_Hexurella_ChiricahuaMtns_CaveCrkCyn
CGTTTTTAAAGTCATCAGGCAAGAGGAAGAAAAGAGTCGGCGGAGGAGGGAACACTATCA
CCACCACCGTACCACGGAAAGGGGCGACTATGACTAATGACTGTGGAGGAAGCCAAAATT
CGGGCGATGTGTCGCAGAGAGGGGTTGAAACCTCCCTTTTCACAGTGTGGTCGGGTCTCC
ATGTCTCTTTCTTG--CCCCCCCCAACCCCAACCTACCCTCAAGAAAAGCCCGGTTTTTC
TCTTCGAAAACCATCTTCTCCACGGGCTCCGCAGCAAGGAAACAATATGACCAGTAATTC
AATGTCTCCCATTCTCCAGTGTGAAGACAGACCAACTGGAAATGATGTTCCGTATCATTA
ATTCTTGAAAAAAAAAGCTCGAGGGAAAGCGCAGCATACTTTCGGGCTCCACCCACCCGG
CAACAGCCATAGTGGGTGTCCATCATTCTGCGTCTCTTGCAGGCGAATACATTTCCATAT
CATAAACGGCAAAGAAAAGAGACACCCAGGATTACCCCCTTCTTTTCCTCGATGCTTCGC
ACTTCTTCTTTCATGCTTCTGTTATTTTCGTTTCTCGAGAAAACTTCGCTCCCAGCCGAG
ATGAAAATAGGACCTTCGATGTCACTCTGGACGGGTGGCAACCATGGGACAA--------
-TTCCCATGAACTCCAACTTTGGAACACGTTTCCATACAGAGAGAGGAATTTAACACTTT
TCCAAGA
>MY5126_Hexurella_SantaCatalinaMtns_NuggetCyn
CGTTTTTAAAGTCATCAGGCAAGAGGAAGAAAAGAGTCGGCGGAGGAGGGAACACTATCA
CCACCACCGTACCACGGAAAGGGGCGACTATGACTAATGACTGTGGAGGAAGCCAAAATT
CGGGCGATGTGTCGCAGAGAGGGGTTGAACCCCCCCTTTTCACAGTGTGGTCGGGTCTCC
ATGTCTCTTTCTTG--CCCCCCCCAACCCCAACCTACCCTCAAGAAAAGCCCGGTTTTTC
TCTTCGAAAACCGTCTTCTCCACGGGCTCCGCAGCAAGGAAACAATATGACCAGTAATTC
AATGTCTCCCATTCTCCAGTGTGAAGACAGACCAACTGGAAATGATGTTCCGTATCATTA
ATTCTTGAAAAAAAAAGCTCGAGGGAAAGCGCAGCATACTTTCGGGCTCCACCCACCCGG
CAACAGCCATAGTGGGTGTCCATCATTCTGCGTCTCTTGCAGGCGAATACATTTCCATAT
CATAAACGGCAAAGAAAAGAGACACCCAGGATTACCCCCTTCTTTTCCTCGATGCTTCGC
ACTTCTTCTTTCATGCTTCTCTTATTTTAGTTTCTGGAGAAAACTTTGCTCCCAGCCGAG
ATGAAAATAGGACCTTCGATGTCACTCTAGACGGGTGGCAACCATGGGACAATTCCCTTC
TCTCCCATGAACTCCAACTTTGGAACACGTTTCCATACAGAGAGAGGAATTTAACACTTT
TCCAAGA
>MY5127_Hexurella_WhetstoneMtns_FrenchJoeCyn
------------------------------------------------------------
---------------------------------------------------GCCAAAATT
CGGGCGATGTGTCGCAGAGAGGGGTTGAAACCCCCCTTTTCACAGTGTGGTCGGGTCTCC
ATGTCTCTTTCTTG------------------CCTACCCTCAAGAAAAGCCCGGTTTTTC
TCTTCGAAAACCATCTTCTCCACGGGCTCCGCAGCAAGGAAACAATATGACCAGTAATTC
AATGTCTCCCATTCTCCAGTGTGAAGACAGACCAACTGGAAATGATGTTCCGTATCATTA
ATTCTTG-AAAAAAAAGCTCGAGGGAAAGCGCAGCATACTTTCGGGCTCCACCCACCCGG
CAACAGCCATAGTGGGTGTCCATCATTCTGCGTCTCTTGCAGGCGAATACATTTCCATAT
CATAAACGGCAAAGAAAAGAGACACCCAGGATTACCCCCTTCTTTTCCTCGATGC-TCGC
ACTTCTTCTTTCATGCTTCTCTTATTTTTCGTTT--------------------GCCGAG
ATGAAAATAGGACCTTCGATGTCAC-----------------------------------
------------------------------------------------------------
-------
>MY5128_Hexurella_WhetstoneMtns_FrenchJoeCyn
------------------------------------------------------------
------------------------------------------------------------
------------------------------------------------------------
---------------------------------------------------CGGTTTTTC
TCTTCGAAAACCATCTTCTCCACGGGCTCCGCAGCAAGGAAACAATATGACCAGTAATTC
AATGTCTCCCATTCTCCAGTGTGAAGACAGACCAACTGGAAATGATGTTCCGTATCATTA
ATTCTTGGAAAAAAAGGCTCGAGGGAAAGCGCAGCATACTTTCGGGCTCCACCCACCCGG
CAACAGCCATAGTGGGTGTCCATCATTCTGCGTCTC------------------------
------------------------------------------------------------
------------------------------------------------------------
------------------------------------------------------------
------------------------------------------------------------
-------
>MY5131_Hexurella_PedregosaMtns_PruneCyn
CGTTTTTAAAGTCATCAGGCAAGAGGAAGAAAAGAGTCGGCGGAGGAGGGAACACTATCA
CCACCACCGTACCACGGAAAGGGGCGACTATGACTAATGACTGTGGAGGAAGCCAAAATT
CGGGCGATGTGTCGCAGAGAGGGGTTGAAACCTCCCTTTTCACAGTGTGGTAGGGTCTCC
ATGTCTCTTTCTTGGCCCCCCCCCAACCCCAACCTACCCTCAAGAAAAGCCCGGTTTTTC
TCTTCGAAAACCATCTTCTCCACGGGCTCCGCAGCAAGGAAACAATATGACCAGTAATTC
AATGTCTCCCATTCTCCAGTGTGAAGACAGACCAACTGGAAATGATGTTCCGTATCATTA
ATTCTTGAAAAAAAAAGCTCGAGGGAAAGCGCAGCATACTTTCGGGCTCCACCCACCCGG
CAACAGCCATAGTGGGTGTCCATCATTCTGCGTCTCTTGCAGGCGAATACATTTCCATAT
CATAAACGGCAAAGAAAAGAGACACCCAGGATTACCCCCTTCTTTTCCTCGATGCTTCGC
ACTTCTTCTTTCATGCTTCTCTTATTTTCGTTTCTCGAGAAAACTTCGCTCCCAGCCGAG
ATGAAAATAGGACCTTCGATGTCACTTTGGACGGGTGGCAACCATGGGACAA--------
-TTCCCATGAACTCCAACTTTGGAACACGTTTCCATACAGAGAGAGGAATTTAACACTTT
TCCGAGA
>MY5132_Hexurella_PedregosaMtns_PruneCyn
CGTTTTTAAAGTCATCAGGCAAGAGGAAGAAAAGAGTCGGCGGAGGAGGGAACACTATCA
CCACCACCGTACCACGGAAAGGGGCGACTATGACTAATGACTGTGGAGGAAGCCAAAATT
CGGGCGATGTGTCGCAGAGAGGGGTTGAAACCTCCCTTTTCACAGTGTGGTAGGGTCTCC
ATGTCTCTTTCTTGGCCCCCCCCCAACCCCAACCTACCCTCAAGAAAAGCCCGGTTTTTC
TCTTCGAAAACCATCTTCTCCACGGGCTCCGCAGCAAGGAAACAATATGACCAGTAATTC
AATGTCTCCCATTCTCCAGTGTGAAGACAGACCAACTGGAAATGATGTTCCGTATCATTA
ATTCTTGAAAAAAAAAGCTCGAGGGAAAGCGCAGCATACTTTCGGGCTCCACCCACCCGG
CAACAGCCATAGTGGGTGTCCATCATTCTGCGTCTCTTGCAGGCGAATACATTTCCATAT
CATAAACGGCAAAGAAAAGAGACACCCAGGATTACCCCCTTCTTTTCCTCGATGCTTCGC
ACTTCTTCTTTCATGCTTCTCTTATTTTCGTTTCTCGAGAAAACTTCGCTCCCAGCCGAG
ATGAAAATAGGACCTTCGATGTCACTTTGGACGGGTGGCAACCATGGGACAA--------
-TTCCCATGAACTCCAACTTTGGAACACGTTTCCATACAGAGAGAGGAATTTAACACTTT
TCCGAGA
>MY5136_Hexurella_MiddlemarchCyn
CGTTTTTAAAGTCATCAGGCAAGAGGAAGAAAAGAGTCGGCGGAGGAGGGAACACTATCA
CCACCACCGTACCACGGAAAGGGGCGACTATGACTAATGACTGTGGAGGAAGCCAAAATT
CGGGCGATGTGTCGCAGAGAGGGGTTGAAACCTCCCTTTTCACAGTGTGGTCGGGTCTCC
ATGTCTCTTTCTTGCCCCCCCCCCAACCCCAACCTACCCTCAAGAAAAGCCCGGTTTTTC
CCTCCGAAAACCATCTTCTCCACGGGCTCCGCAGCAAGGAAACAATATGACCAGTAATTC
AATGTCTCCCATTCTCCAGTGTGAAGACAGACCAACTGGAAATGATGTTCCGTATCATTA
ATTCTGGAAAAAAAAAGCTCGAGGGAAAGCGCAGCATACTTTCGGGCTCCACCCACCCGG
CAACAGCCATAGCGGGTGTCCATCATTCTGCGTCTCTTGCAGGCGAATACATTTCCATAT
CATAAACGGCAAAGAAAAGAGACACCCAGGATTACCCCCTTCTTTTCCTCGATGCTTCGC
ACTTCTTCTTTCATGCTTCTCTTATTTTCGTTTCTCGAGAAAACTTCGCTCCCAGCCGAG
ATGAAAATAGGACCTTCGATGTCACTCTGGACGGGTGGCAACCACGGGACAATTCCCTTC
TCTGCCATGAACTCCAACTTTGGAACACGTTTCCATACAGAGAGAGGAATTTAACACTTT
TCCAAGA
>MY5147_Hexurella_DragoonMtns_NF_345A
CGTTTTTAAAGTCATCAGGCAAGAGGAAGAAAAGAGTCGGCGGAGGAGGGAACACTATCA
CCACCACCGCACCACGGAAAGGGGCGACTATGACTAATGACTGTGGAGGAAGCCAAAATT
CGGGCGATGTGTCGCAGAGAGGGGTTGAAACCTCCCTTTTCACAGTGTGGTCGGGTCTCC
ATGTCTCTTTCTTGCCCCCCCCCCTACCCCAACCTACCCTCAAGAAAAGCCCGGTTTTTC
CCTTCGAAAACCGTCTTCTCCACGGGCTCCGCAGCAAGGAAACAATATGACCAGTAATTC
AATGTCTCCCATTCTCCAGTGTGAAGACAGACCAACTGGAAATGATGTTCCGTATCATTA
ATTCTTGAAAAAAAAAGCTCGAGGGAAAGCGCAGCATACTTTCGGGCTCCACCCACCCGG
CAACAGCCATAGCGGGTGTCCATCATTCTGCGTCTCTTGCAGGCGAATACATTTCCATAT
CATAAACGGCAAAGAAAAGAGACACCCAGGATTACCCCCTTCTTTTCCCCGATGCTTCGC
ACTTCTTCTTTCATGCTTCTCTTATTTTCGTTTCTCGAGAAAACTTCGCTCCCAGCCGAG
ATGAAAATAGGACCTTCGATGTCACTCTGGACGGGTGGCAACCATGGGACAATTCCCTTC
TCTGCCATGAACTCCAACTTTGGAACACGTTTCCATACAGAGAGTGGAATTTAACACTTT
TCCAAGA
>MY5152_Hexurella_WhetstoneMtns_ApacheCyn
CGTTTTTAAAGTCATCAGGCAAGAGGAAGAAGAGAGTCGGCGGAGGAGGGAACACTATCA
CCACCACCGTACCACGGAAAGGGGCGACTATGACTAATGACTGTGGAGGAAGCCAAAATT
CGGGCGATGTGTCGCACAGAGGGGTTGAAACCTCCCTTTTCACAGTGTGGTCGGG-CTCC
ATGTCTCTTCTTGCCCCCTCCTCCAACCCCAACCTACTCTCAAGAAAAGCCCGGTTTTTC
TCTTCGAAAACCATCTTCTCCACGGGCTCCGCAGCAAGGAAACAATATGACCAGTAATTC
AATGTCTCCCATTCTCCAGTGTGAAGACAGACCAACTGGAAATGATGTTCCGTATCATTA
ATTCTTGGGAAAAAAAGCTCGAGGGAAAGCGCAGCATACTTTCGGGCTCCACCCACCCGG
CAACAGCCATAGTGGGTGTCCATCATTCTGCGTCTCTTGCAGGCGAATACATTTCCATAT
CATAAACGGCAAAGAAAAGAGACACCCAGGATTACCCCCTTCTTTTCCTCGATGCTTCGC
ACTTCTTCTTTCATGCTTCTCTTATTTTCGTTTCTCGAGAAAACTTCGCTCCCAGCCGAG
ATGAAAATAGGACCTTCGATGTCACTCTGGACGGGTGGCAACCACGGGACAATTCCCTTC
TCTCCCATGAACTCCAACTTTGGAACACGTTTCCATACGGAGAGAGGAATTTAACACTTT
TCCATGA
>MY5154_Hexurella_SantaRitaMtns_AdobeCyn
CGTTTTTAAAGTCATCAGGCAAGAGGAAGAAAAGAGTCGGCGGAGGAGGGAACACTCTCA
CCACCACCGTACCACGGAAAGGGGCGACTATGACTAATGACTGTGGAGGAAGCCAAAATT
CGGGCGATGTGTCGCAGAGAGGGGTTGAACCCCCCCTTTTCACAGTGTGGTCGGGTCTCC
ATGTCTCTTTCTTGCCCCCCCCCCAACCCCAACCTACCCTCAAGAAAAGCCCGGTTTTTC
TCTTCGAAAACCATCTTCTCCACGGGCTCCGCAGCAAGGAAACAATATGACCAGTAATTC
AATGTCTCCCATTCTCCAGTGTGAAGACAGACCAACTGGAAATGATGTTCCGTATCATTA
ATTCTTGGAAAAAAAAGCTCGAGGGAAAGCGCAGCATACTTTCGGGCTCCACCCACCCGG
CAACAGCCATAGTGGGTGTCCATCATTCTGCGTCTCTTGCAGGCGAATACATTTCCATAT
CATAAACGGCAAAGAAAAGAGACACCCAGGATTACCCCCTTCTTTTCCTCGATGCTTCGC
ACTTCTTCTTTCATGCTTCTCTTATTTTCGTTTCTCGAGAAAACTTTGCTCCCAGCCGAG
ATGAAAATAGGACCTTCGATGTCACTCTGGACGGGTGGCAACCATGGGACAATTCCCTTC
TCTCCCATGAACTCCAACTTTGGAACACGTTTCCATACAGAGAGAAGAATTTAACACTTT
TCCAAGA
>MY5157_Hexurella_SantaCatalinaMtns_Redington
CGTTTTTAAAGTCATCAGGCAAGAGGAAGAAAAGAGTCGGCGGAGGAGGGAACACTATCA
CCACCACCGTACCACGGAAAGGGGCGACTATGACTAATGACTGTGGAGGAAGCCAAAATT
CGGGCGATGTGTCGCAGAGAGGGGTTGAACCCCCCCTTTTCACAGTGTGGTCGGGTCTCC
ATGTCTCTTTCTTG---CCCCCCCAACCCCAACCTACCCTCAAGAAAAGCCCGGTTTTTC
TCTTCGAAAACCGTCTTCTCCACGGGCTCCGCAGCAAGGAAACAATATGACCAGTAATTC
AATGTCTCCCATTCTCCAGTGTGAAGACAGACCAACTGGAAATGATGTTCCGTATCATTA
ATTCTTGAAAAAAAAAGCTCGAGGGAAAGCGCAGCATACTTTCGGGCTCCACCCACCCGG
CGACAGCCATAGTGGGTGTCCATCATTCTGCGTCTCTTGCAGGCGAATACATTTCCATAT
CATAAACGGCAAAGAAAAGAGACACCCAGGATTACCCCCTTCTTTTCCTCGATGCTTCGC
ACTTCTTCTTTCATGCTTCTCTTATTTTCGTTTCTCGAGAAAACTTTGCTCCCAGCCGAG
ATGAAAATAGGACCTTCGATGTCACTCTAGACGGGTGGCAACCATGGGACAATTCCCTTC
TCTCCCATGAACTCCAACTTTGGAACACGTTTCCATACAGAGAGAGGAATTTAACACTTT
TCCAAGA
>MY5164_Hrupicola_Temecula
------------------------------------------------------------
------------------------------------------------------------
------------------------------------------------------------
------------------------------------------------------------
--------AACCATCTTCTCCACGGGCTCCGCAGCAAGGAAACAATATGACCAGTAATTC
AATGTCTCCCATTCTCCAGTGTGAAGACAGACCAACTGGAAATGATGTTCCGTATCATTA
ATTCTTGAAAAAAAAAGCTCGAGGGAAAGCGCAGCATACTTTCGGGCTCCACCCACCCGG
CAACAGCCATAGTGTGTGTCCATCATTCTGCGTCTCTTGCAGGCGAATACATTTCCATAT
CATAAACGGCAAAGAAAAGAGACACCCAGGATTACCCCCTTCTTTTCCTCGATGCCTCGC
ACTTCTTCTTTCATGCTTCTCTTATTTTCGTCTCTCAAGAAAACTTCGCTCCCAGCCGAG
ATGAAAATTGGAC-----------------------------------------------
------------------------------------------------------------
-------
>MY5165_Hrupicola_Temecula
CGTTTTTAAAGTCATCAGGCAAGAGGAAGAAAAGAGTCGACGGAGGAGGGAACACTATCA
CCACCACCGCACCACCGAAAGGGGCGACTATGACTAATGACTGTGGAGGAAGCCAAAATT
CGGGCGATGTGTCGCAGAGAGGGGTTGAAAGCCCCCTTTTCACAGTGTGGTCGGGTCTCC
ATGTCTCTTTCTTGCC-----C----CCCCAACCTACCCTCAAGAAAAGCCCGGTTTTTC
TCTTCGAAAACCATCTTCTCCACGGGCTCCGCAGCAAGGAAACAATATGACCAGTAATTC
AATGTCTCCCATTCTCCAGTGTGAAGACAGACCAACTGGAAATGATGTTCCGTATCATTA
ATTCTTGAAAAAAAAAGCTCGAGGGAAAGCGCAGCATACTTTCGGGCTCCACCCACCCGG
CAACAGCCATAGTGTGTGTCCATCATTCTGCGTCTCTTGCAGGCGAATACATTTCCATAT
CATAAACGGCAAAGAAAAGAGACACCCAGGATTACCCCCTTCTTTTCCTCGATGCCTCGC
ACTTCTTCTTTCATGCTTCTCTTATTTTCGTCTCTCAAGAAAACTTCGCTCCCAGCCGAG
ATGAAAATTGGACCTTCGATGTCACTCTGGACGGGTGGCAACCGTGGGACAATTCCCTTC
TCTCCTATGAACTCCAACTTTTGAACGCGTTTCCATACTGAGAGAGGAATT-AACACTTT
TCCAAGA
>MY5175_Hapachea_HarshawRd_PatagoniaMtns
CGTTTTTAAAGTCATCAGGCAAGAGGAAGAAAAGAGTCGGCGGAGGAGGGAACACTATCA
CCACCACCGTACCACGGAAAGGGGCGACTATGACTAATGACTGTGGAGGAAGCCAAAATT
CGGGCGATGTGTCGCAGAGAGGGGTTGAACCCCCCCTTTTCACAGTGTGGTCGGGTCTCC
ATGTCTCTTTCTTG---CCCCCCCAACCCCAACCTACCCTCAAGAAAAGCCCGGTTTTTC
TCTTCGAAAACCATCTTCTCCACGGGCTCCGCAGCAAGGAAACAATATGACCAGTAATTC
AATGTCTCCCATTCTCCAGTGTGAAGACAGACCAACTGGAAATGATGTTCCGTATCATTA
ATTCTTGAAAAAAAAAGCTCGAGGGAAAGCGCAGCATACTTTCGGGCTCCACCCACCCGG
CAACAGCCATAGTGGGTGTCCATCATTCTGCGTCTCTTGCAGGCGAATACATTTCCATAT
CATAAACGGCAAAGAAAAGAGACACCCAGGATTACCCCCTTCTTTTCCTCGATGCTTCGC
ACTTCTTCTTTCATGCTTCTCTTATTTTCGTTTCTCGAGAAAACTTTGCTCCCAGCCGAG
ATGAAAATAGGACCTTCGATGTCACTCTGAACGGGTGGCAACCATGGGACAATTCCCTTC
TCTCCCATGAACTCCAACTTTGGGACACGTTTCCATACAGAGAAAGGAATTTAACACTTT
TCCAAGA
>MY5180_Hapachea_MustrangPk_MustangMtns
CGTTTTTAAAGTCATCAGGCAAGAGGAAGAAAAGAGTCGGCGGAGGAGGGAACACTATCA
CCACCACCGTACCACGGAAAGGGGCGACTATGACTAATGACTGTGGAGGAAGCCAAAATT
CGGGCGATGTGTCGCACAGAGGGGTTGAAACCTCCCTTTTCACAGTGTGGTCGGGTCTCC
ATGTCTCTTTCTTGCCCCCCCCCCAACCCCAACCTACCCTCAAGAAAAGCCCGGTTTTTC
TCTTCGAAAACCATCTTCTCCACGGGCTCCGCAGCAAGGAAACAATATGACCAGTAATTC
AATGTCTCCCATTCTCCAGTGTGAAGACAGACCAACTGGAAATGATGTTCCGTATCATTA
ATTCTTGAAAAAAAAAGCTCGAGGGAAAGCGCAGCATACTTTCGGGCTCCACCCACCCGG
CAACAGCCATAGTGGGTGTCCATCATTCTGCGTCTCTTGCAGGCGAATACATTTCCATAT
CATAAACGGCAAAGAAAAGAGACACCCAGGATTACCCCCTTCTTTTCCTCGATGCTTCGC
ACTTCTTCTTTCATGCTTCTCTTATTTTCGTTTCTCGGGAAAACTTCGCTCCCAGCCGAG
ATGAAAATAGGACCTTCGATGTCACTCTGGACGGGTGGCAACCATGGGACAATTCCCTTC
TCTCCCGTGAACTCCAACTTTGGAACACGTTTCCATACAGAGAGAGGAATTTAACACTTT
TCCAAGA
>MY5181_Hapachea_MustrangPk_MustangMtns
------------------------------------------------------------
------------------------------------------------------------
------------------------------------------------------------
----------------------CCAACCCCAACCTACCCTCAAGAAAAGCCCGGTTTTTC
TCTTCGAAAACCATCTTCTCCACGGGCTCCGCAGCAAGGAAACAATATGACCAGTAATTC
AATGTCTCCCATTCTCCAGTGTGAAGACAGACCAACTGGAAATGATGTTCCGTATCATTA
ATTCTTGGGAAAAAAAGCTCGAGGGAAAGCGCAGCATACTTTCGGGCTCCACCCACCCGG
CAACAGCCATAGTGGGTGTCCATCATTCTGCGTCTCTTGCAGGCGAATACATTTCCATAT
CATAAACGGCAAAGAAAAGAGACACCCAGGATTACCCCCTTCTTTTCCTCGATGCTTCGC
ACTTCTTCTTTCATGCTTCTCTTATTTTCGTTTCTCGGGAAAACTTCGCTCCCAGCCGAG
ATGAAAATAGGACCTTCGATGTCACTCTGGACGGGTGGCAACCATGGGACAATTCCCTTC
TCTCCCGTGAACTCCAACTTTGGAACACGTTTCCATACAGAGAGAGGA------------
-------
>MY5193_Hapachea_HarshawRd_PatagoniaMtns
CGTTTTTAAAGTCATCAGGCAAGAGGAAGAAAAGAGTCGGCGGAGGAGGGAACACTATCA
CCACCACCGTACCACGGAAAGGGGCGACTATGACTAATGACTGTGGAGGAAGCCAAAATT
CGGGCGATGTGTCGCAGAGAGGGGTTGAACCCCCCCTTTTCACAGTGTGGTCGGGTCTCC
ATGTCTCTTTCTTG--CCCCCCCCAACCCCAACCTACCCTCAAGAAAAGCCCGGTTTTTC
TCTTCGAAAACCATCTTCTCCACGGGCTCCGCAGCAAGGAAACAATATGACCAGTAATTC
AATGTCTCCCATTCTCCAGTGTGAAGACAGACCAACTGGAAATGATGTTCCGTATCATTA
ATTCTTGAAAAAAAAAGCTCGAGGGAAAGCGCAGCATACTTTCGGGCTCCACCCACCCGG
CAACAGCCATAGTGGGTGTCCATCATTCTGCGTCTCTTGCAGGCGAATACATTTCCATAT
CATAAACGGCAAAGAAAAGAGACACCCAGGATTACCCCCTTCTTTTCCTCGATGCTTCGC
ACTTCTTCTTTCATGCTTCTCTTATTTTCGTTTCTCGAGAAAACTTTGCTCCCAGCCGAG
ATGAAAATAGGACCTTCGATGTCACTCTGGACGGGTGGCAACCATGGGACAATTCCCTTC
TCTCCCATGAACTCCAACTTTGGAACACGTTTCCATACAGGGAAAGGAATTTAACACTTT
TCCAAGA
>MY5194_Hapachea_Ordsummit_MtOrd
------------------------------------------------------------
------------------------------------------------------------
------------------------------------------------------------
--------------------------------------CTCAAGAAAAGCCCGGTTTTTC
TCTTCGAAAACCATCTTCTCCACGGGCTCCGCAGCAAGGAAACAATATGACCAGTAATTC
AATGTCTCCCATTCTCCAGTGTGAAGACAGACCAACTGGAAATGATGTTCCGTATCATTA
ATTCTTGAAAAAAAAAGCTCGAGGGAAAGCGCAGCAT-----------------------
------------------------------------------------------------
------------------------------------------------------------
------------------------------------------------------------
------------------------------------------------------------
------------------------------------------------------------
-------
>MY5195_Hapachea_Ordsummit_MtOrd
------------------------------------------------------------
------------------------------------------------------------
------------------------------------------------------------
--------------------------CCCTAACCTACCCTCAAGAAAAGCCCGGTTTTTC
TCTTCGAAAACCATCTTCTCCACGGGCTCCGCAGCAAGGAAACAATATGACCAGTAATTC
AATGTCTCCCATTCTCCAGTGTGAAGACAGACCAACTGGAAATGATGTTCCGTATCATTA
ATTCTTGAAAAAAAAGGCTCGAGGGAAAGCGCAGCATACTTTCGGGCTCCACCCACCCGG
CAACAGCCATAGTGGGTGTCCATCATTCTGCGTCTCTTGCAGGCGAATACATTTCCATAT
CATAAACGGCAAAGAAAAGAGACACCCAGGATTACTCCCTCTTTTTCCCCGATGCTTCCC
ACTTCTTCTTTCATGCTTCTCTTATTTTCGTTTCTCCAGAAAACTTCGCTCCTAGCCGAG
ATGAAAATAGGACCTTCGATGTCACTCTGGACGGGTGGCAACCATGGGACAATTCCCTTC
TCAACT------------------------------------------------------
-------
>MY5266_Hencina_CerroBolla
CGTTTTTAAAGTCATCAGGCAAGAGGAAGAAAAGAGTCGACGGAGGAGGGAACACTATCA
CCACCACCGTACCACGGAAAGGGGCGACTATGACTAATGACTGTGGAGGAAGCCAAAATT
CGGGCGATGTGTCGCAGAGAGGGGTTGAAACCCCCCTTTTCACAGTGTGGTCGGGTCTCC
ATGTCTCTTTCTCCCCC---------CCCCAACCTACCCTCAAGAAAAGCCCGGTTTTTC
TCTTCGAAAACCATCTTCTCCACGGGCTCCGCAGCAAGGAAACAATATGACCAGTAATTC
AATGTCTCCTATTCTCCAGTGTGAAGACAGACCAACTGGAAATGATGTTCCGTATCATTA
ATTCTTGAAAAAAAAAGCTCGAGGGAAAGCGCAGCATACTTTCGGGCTCCACCCACCCGG
CAACAGCCATAGTGTGTGTCCATCATTCTGCGTCTCTTGCAGGCGAATACATTTCCATAT
CATAAACGGCAAAGAAAAGAGACACCCAGGATTACCCCCTTCTTTTCC--------TCGC
ACTTCTTCTTTCATGCTTCTCTTATTTTCGTCTCTCAAGAAAACTTCGCTCCCAGCCGAG
ATGAAAATTGGACCTTCGATGTCACTCAGGACGGGTGGCAACCATGGGACAATTCCCTTC
TCTCCTAAGAACTCCAACTTTTGAACACGTTTCCATACAGAGAGAGGAATTTAACACTTT
TCCAAGA
>MY5267_Hencina_CerroBolla
CGTTTTTAAAGTCATCAGGCAAGAGGAAGAAAAGAGTCGACGGAGGAGGGAACACTATCA
CCACCACCGTACCACGGAAAGGGGCGACTATGACTAATGACTGTGGAGGAAGCCAAAATT
CGGGCGATGTGTCGCAGAGAGGGGTTGAAA-CCCCCTTTTCACAGTGTGGTCGGGTCTCC
ATGTCTCTTTCTTG---CCCCC----CCCCAACCTACCCTCAAGAAAAGCCCGGTTTTTC
TCTTCGAAAACCATCTTCTCCACGGGCTCCGCAGCAAGGAAACAATATGACCAGTAATTC
AATGTCTCCCATTCTCCAGTGTGAAGACAGACCAACTGGAAATGATGTTCCGTATCATTA
ATTCTTGAAAAAAAAAGCTCGAGGGAAAGCGCAGCATACTTTCGGGCTCCACCCACCCGG
CAACAGCCATAGTGTGTGTCCATCATTCTGCGTCTCTTGCAGGCGAATACATTTCCATAT
CATAAACGGCAAAGAAAAGAGACACCCAGGATTACCCCCTTCTTTTCC--------TCGC
ACTTCTTCTTTCATGCTTCTCTTATTTTCGTCTCTCAAGAAAACTTCGCTCCCAGCCGAG
ATGAAAATTGGACCTTCGATGTCACTCTGGACGGGTGGCAACCATGGGACAATTCCCTTC
TCTCCTAAGAACTCCAACTTTTGAACACGTTTCCATACAGAGAGAGGAATTTAACACTTT
TCCAAGA
>MY5269_Hexurella_GuadalupeValley
CGTTTTTAAAGTCATCAGGCAAGAGGAAGAAAAGAGTCGACGGAGGAGGGAACACTATCA
CCACCACCGTACCACGGAAAGGGGCGACTATGACTAATGACTGTGGAGGAAGCCAAAATT
CGGGCGATGTGTCGCAGAGAGGGGTTGAAATCCCCCTTTTCACAGTGTGGTCGGGTCTCC
ATGTCTCTTTCTTG---CCCCC----CCCCAACCTACCCTCAAGAAAAGCCCGGTTTTTC
TCTTCGAAAACCATCTTCTCCACGGGCTCCGCAGCAAGGAAACAATATGACCAGTAATTC
AATGTCTCCCATTCTCCAGTGTGAAGACAGACCAACTGGAAATGATGTTCCGTATCATTA
ATTCTTGAAAAAAAAAGCTCGAGGGAAAGCGCAGCATACTTTCGGGCTCCACCCACCCGG
CAACAGCCATAGTGTGTGTCCATCATTCTGCGTCTCTTGCAGGCGAATACATTTCCATAT
CATAAACGGCCAAGAAAAGAGACACCCAGGATTACCCCCTTCTTTTCC--------TCGC
ACTTCTTCTTTCATGCTTCTCTTATTTTCGTCTCTCAAGAAAACTTCGCTCCCAGCCGAG
ATGAAAATTGGATCTTCGATGTCACTCTGGACGGGTGGCAACCATGGGACAATTCCCTTC
TCTCCTAAGAACTCCAACTTTTGAACACGTTTCCATACAGAGAGAGGAATTTAACACTTT
TCCAAGA
>MY5271_Hexurella_GuadalupeValley
CGTTTTTAAAGTCATCAGGCAAGAGGAAGAAAAGAGTCGACGGAGGAGGGAACACTATCA
CCACCACCGTACCACGGAAAGGGGCGACTATGACTAATGACTGTGGAGGAAGCCAAAATT
CGGGCGATGTGTCGCAGAGAGGGGTTGAAATCCCCCTTTTCACAGTGTGGTCGGGTCTCC
ATGTCTCTTTCTTG-----CCC----CCCCAACCTACCCTCAAGAAAAGCCCGGTTTTTC
TCTTCGAAAACCATCTTCTCCACGGGCTCCGCAGCAAGGAAACAATATGACCAGTAATTC
AATGTCTCCCATTCTCCAGTGTGAAGACAGACCAACTGGAAATGATGTTCCGTATCATTA
ATTCTTGAAAAAAAAAGCTCGAGGGAAAGCGCAGCATACTTTCGGGCTCCACCCACCCGG
CAACAGCCATAGTGTGTGTCCATCATTCTGCGTCTCTTGCAGGCGAATACATTTCCATAT
CATAAACGGCAAAGAAAAGAGACACCCAGGATTACCCCCTTCTTTTCC--------TCGC
ACTTCTTCTTTCATGCTTCTCTTATTTTCGTCTCTCAAGAAAACTTCGCTCCCAGCCGAG
ATGAAAATTGGACCTTCGATGTCACTCTGGACGGGTGGCAACCATGGGACAATTCCCTTC
TCTCCTAAGAACTCCAACTTTTGAACACGTTTCCATACAGAGAGAGGAATTTAACACTTT
TCCAAGA
>MY5276_Hexurella_SanPedro_Martir
CGTTTTTAAAGTCATCAGGCAAGAGGAAGAAAAGAGTCGACGGAGGAGGGAACACTATCA
CCACCACCGTACCACGGAAAGGGGCGACTATGACTAATGACTGTGGAGGAAGCCAAAATT
CGGGCGATGTGTCGCAGAGAGGGGTTGAAACCCCCCTTTTCACAGTGTGGTCGGGTCTCC
ATGTCTCTTTCTTG--CCCCCC----CCCCAACCTACCCTCAAGAAAAGCCCGGTTTTTC
TCCTCGAAAACCATCTTCTCCACGGGCTCCGCAGCAAGGAAACAATATGACCAGTAATTC
AATGTCTCCCATTCTCCAGTGTGAAGACAGACCAACTGGAAATGATGTTCCGTATCATTA
ATTCTTGGAAAAAAAAGCTCGAGGGAAAGCGCAGCATACTTTCGGGCTCCACCCACCCGG
CAACAGCCATAGTGTGTGTCCATCATTCTGCGTCTCTTGCAGGCGAATACATTTCCATAT
CATAAACGGCAAAGAAAAGAGACACCCAGGATTACCCCCTTCTTTTCC--------TCGC
ACTTCTTCTTTCATGCTTCTCTTATTTTCGTTTCTTAAGAAAACTTCGCTCCCAGCCGAG
ATGAAAATTGGACCTTCGATGTCACTCTGGACGGGTGGCAACCATGGGACAATTCCCTTC
TCTACTAACAACTCCAACTTTTGAACACGTTTCCATACAGAGAGAGGAATTTGACACTTT
TCCAAGA
>MY5277_Hexurella_SanPedro_Martir
CGTTTTTAAAGTCATCAGGCAAGAGGAAGAAAAGAGTCGACGGAGGAGGGAACACTATCA
CCACCACCGTACCACGGAAAGGAGCGACTATGACTAATGACTGTGGAGGAAGCCAAAATT
CGGGCGATGTGTCGCAGAGAGGGGTTGAAACCCC-CTTTTCACAGTGTGGTCGGGTCTCC
ATGTCTCTTTCTTG--CCCCCC----CCCCAACCTACCCTCAAGAAAAGCCCGGTTTTTC
TCTTCGAAAACCATCTTCTCCACGGGCTCCGCAGCAAGGAAACAATATGACCAGTAATTC
AATGTCTCCCATTCTCCAGTGTGAAGACAGACCAACTGGAAATGATGTTCCGTATCATTA
ATTCTTGGAAAAAAAAGCTCGAGGGAAAGCGCAGCATACTTTCGGGCTCCACCCACCCGG
CAACAGCCATAGTGTGTGTCCATCATTCTGCGTCTCTTGCAGGCGAATACATTTCCATAT
CATAAACGGCAAAGAAAAGAGACACCCAGGATTACCCCCTTCTTTTCC--------TCGC
ACTTCTTCTTTCATGCTTCTCTTATTTTCGTTTCTTAAGAAAACTTCGCTCCCAGCCGAG
ATGAAAATTGGACCTTCGATGTCACTCTGGACGGGTGGCAACCATGGGACAATTCCCTTC
TCTACTAACAACTCCAACTTTTGAACACGTTTCCATACAGAGAGAGGAATTTGACACTTT
TCCAAGA
>MY5280_Hexurella_ArroyoSalado
CGTTTTTAAAGTCATCAGGCAAGAGGAAGAAAAGAGTCGACGGAGGAGGGAACACTATCA
CCACCACCGTACCACGGAAAGGGGCGACTATGACTAATGACTGTGGAGGAAGCCAAAATT
CGGGCGATGTGTCGCAGAGAGGGGTTGAAACCCCCCTTTTCACAGTGTGGTCGGGTCTCC
ATGTCTCTTTCTTGCCCCCCTC----CCCCAACCTACCCTCAAGAAAAGCCCGGTTTTTC
TCTTCGAAAACCATCTTCTCCACGGGCTCCGCAGCAAGGAAACAATATGACCAGTAATTC
AATGTCTCCCATTCTCCAGTGTGAAGACAGACCAACTGGAAATGATGTTCCGTATCATTA
ATTCTTGAAAAAAAAAGCTCGAGGGAAAGCGCAGCATACTTTCGGGCTCCACCCACCCGG
CAACAGCCATAGTGTGTGTCCATCATTCTGCGTCTCTTGCAGGCGAATACATTTCCATAT
CATAAACGGCAAAGAAAAGAGACACCCAGGATTACCCCCTTCTTTTCCTCGATGCTTCGC
ACTTCTTCTTTCATGCTTCTCTTATTTTCGTCTCTCAAGAAAACTTCGCTCCCAGCCGAG
ATGAAAATTGGACCTTCGATGTCACTCTGGACGGGTGGCAACCATGGGACAATTCCCTTC
TCTCCCATGAACTCCAACTTTTGAACACGTTTCCTTACAGAGAGAGGAATTTAACACTTT
TCCAAGA
>MY5282_Hexurella_ArroyoSalado
CGTTTTTAAAGTCATCAGGCAAGAGGAAGAAAAGAGTCGACGGAGGAGGGAACACTATCA
CCACCACCGTACCACGGAAAGGGGCGACTATGACTAATGACTGTGGAGGAAGCCAAAATT
CGGGCGATGTGTCGCAGAGAGGGGTTGAAACCCCCCTTTTCACAGTGTGGTCGGGTCTCC
ATGTCTCTTTCTTGCCCCCCTC----CCCCAACCTACCCTCAAGAAAAGCCCGGTTTTTC
TCTTCGAAAACCATCTTCTCCACGGGCTCCGCAGCAAGGAAACAATATGACCAGTAATTC
AATGTCTCCCATTCTCCAGTGTGAAGACAGACCAACTGGAAATGATGTTCCGTATCATTA
ATTCTTGAAAAAAAAAGCTCGAGGGAAAGCGCAGCATACTTTCGGGCTCCACCCACCCGG
CAACAGCCATAGTGTGTGTCCATCATTCTGCGTCTCTTGCAGGCGAATACATTTCCATAT
CATAAACGGCAAAGAAAAGAGACACCCAGGATTACCCCCTTCTTTTCCTCGATGCTTCGC
ACTTCTTCTTTCATGCTTCTCTTATTTTCGTCTCTCAAGAAAACTTCGCTCCCAGCCGAG
ATGAAAATTGGACCTTCGATGTCACTCTGGACGGGTGGCAACCATGGGACAATTCCCTTC
TCTCCCATGAACTCCAACTTTTGAACACGTTTCCTTACAGAG------------------
-------
>MY5286_Hrupicola_SweetwaterSpr_OrdMtn
------------------------------------------------------------
------------------------------------------------------------
------------------------------------------------------------
------------------------------------------------------------
----------------------------------------------------------TC
AATGTCTCCCATTCTCCAGTGTGAAGACAGACCAACTGGAAATGATGTTCCGTATCATTA
ATTCTTGAAAAAAAAAGCTGGAGGGAAAGCGCAGCATACTTTCGGGCTCCACCCACCCGG
CAACAGCCATAGTGTGTGTCCATCATTCTGCGTCTCTTGCAGGCGAATACATTTCCATAT
CATAAACGGCAAAGAAAAGAGACACCCAGGATTACCCCCTTCTTTTCTTCGATGCTCCGC
ACTTCTTCTTTCATGCTTCTCTTATTTTCGTATCTCAAGAAAACTTCGCTCCCAGCCGAG
ATGAAAATTGGACCTTCGATGTCACTCTGGACGGGTGGCAACCATGGGACAATTCCCTTC
TCTCCTATGAACTCCAACTTTTGAACACGTTTCCATACAGAGAGAGGAATTTAACACTTT
TCCAAGA
>MY5287_Hrupicola_SweetwaterSpr_OrdMtn
------------------------------------------------------------
------------------------------------------------------------
-------------------------------CCCCCTTTTCACAGTGTGGTCGGGTCTCC
ATGTCTCTTTCTTGCTCACCCC----CCCCAACCTACCCTCAAGAAAAGCCCGGTTTTTC
TCTTCGAAAACCATCTTCTCCACGGGCTCCGCAGCAAGGAAACAATATGACCAGTAATTC
AATGTCTCCCATTCTCCAGTGTGAAGACAGACCAACTGGAAATGATGTTCCGTATCATTA
ATTCTTGAAAAAAAAAGCTGGAGGGAAAGCGCAGCATACTTTCGGGCTCCACCCACCCGG
CAACAGCCATAGTGTGTGTCCATCATTCTGCGTCTCTTGCAGGCGAATACATTTCCATAT
CATAAACGGCAAAGAAAAGAGACACCCAGGATTACCCCCTTCTTTTCTTCGATGCTCCGC
ACTTCTTCTTTCATGCTTCTCTTATTTTCGTATCTCAAGAAAACTTCGCTCCCAGCCGAG
ATGAAAATTGGACCTTCGATGTCACTCTGGACGGGTGGCAACCATGGGACAATTCCCTTC
TC----------------------------------------------------------
-------
>MY5288_Hrupicola_Deadman_Hills
CGTTTTTAAAGTCATCAGGCAAGAGGAAGAAAAGAGTCGACGGAGGAGGGAACACTATCA
CCACCACCGTACCACGCAAAGGGGCGACTATGACTAATGACTGTGGAGGAAGCCAAAATT
CGGGCGATGTGTCGCAGAGAGGGGTTGAAACCCCCCTTTTCACAGTGTGGTCGGGTCTCC
ATGTCTCTTTCTTGCTCCCCCC----CCCCAACCCACCCTCAAGAAAAGCCCGGTTTTTC
TCTTCGAAAACCATCTTCTCCACGGGCTCCGCAGCAAGGAAACAATATGACCAGTAATTC
AATGTCTCCCATTCTCCAGTGTGAAGACAGACCAACTGGAAATGATGTTCCGTATCATTA
ATTCTTGAGAAAAAAAGCTCGAGGGAAAGCGCAGCATACTTTCGGGCTCCACCCACCCGG
CAACAGCCATAGTGTGTGTCCATCATTCTGCGTCTCTTGCAGGCGAATACATTTCCATAT
CATAAACGGCAAAGAAAAGGGACACCCAGGATTACCCCCTTCTTTTCCTCGATGCTCCGC
ACTTCTTCTTTCATGCTTCTCTTATTTTCGTCTCACAAGAAAACTTCGCTCCCAGCCGAG
ATGAAAATTGGACCTTCGATGTCACTCTGGACGGGTGGCAACCATGGGACAATTCCCTTC
TCTCCTATGAACTCCAACTTTTGAACACGTTTCCATACAGAGAGAGGAATCGAACACTTT
TCCAAGA
>MY5289_Hrupicola_Deadman_Hills
CGTTTTTAAAGTCATCAGGCAAGAGGAAGAAAAGAGTCGACGGAGGAGGGAACACTATCA
CCACCACCGTACCACGGAAAGGGGCGACTATGACTAATGACTGTGGAGGAAGCCAAAATT
CGGGCGATGTGTCGCAGAGAGGGGTTGAAACCCCCCTTTTCACAGTGTGGTCGGGTCTCC
ATGTCTCTTTCTTGCTCCCCCC----CCCCAACTTACCCTCAAGAAAAGCCCGGTTTTTC
TCTTCGAAAACCATCTTCTCCACGGGCTCCGCAGCAAGGAAACAATATGACCAGTAATTC
AATGTCTCCCATTCTCCAGTGTGAAGACAGACCAACTGGAAATGATGTTCCGTATCATTA
ATTCTTGAGAAAAAAAGCTCGAGGGAAAGCGCAGCATACTTTCGGGCTCCACCCACCCGG
CAACAGCCATAGTGTGTGTCCATCATTCTGCGTCTCTTGCAGGCGAATACATTTCCATAT
CATAAACGGCAAAGAAAAGGGACACCCAGGATTACCCCCTTCTTTTCCTCGATGCTCCGC
ACTTCTTCTTTCATGCTTCTCTTATTTTCGTCTCTCAAGAAAACTTCGCTCCCAGCCGAG
ATGAAAATTGGACCTTCGATGTCACTCTGGACGGGTGGCAACCATGGGACAATTCCCTTC
TCTCCTATGAACTCCAACTTTTGAACACGTTTCCATACAGAGAGAGGAATCGAACACTTT
TCCAAGA
>MY5309_Hapachea_JohnnyLyon_Hills
------------------------------AAAGAGTCGGCGGAGGAGGGAACACTATCA
CCACCACCGTACCGCGGAAAGGGGCGACTATGACTAATGACTGTGGAGGAAGCCAAAATT
CGGGCGATGTGTCGCAGAGAGGGGTTGAAACCTCCCTTTTCACAGTGTGGTCGGGTCTCC
ATGTCTCTTTCTTGCCCCCCCTCCAACCCCAACCTACCCTCAAGAAAAGCCCGGTTTTCT
CTTTCGAAAACCATCTTCTCCACGGGCTCCGCAGCAAGGAAACAATATGACCAGTAATTC
AATGTCTCCCATTCTCCAGTGTGAAGACAGACCAACTGGAAATGATGTTCCGTATCATTA
ATTCTTGGAAAAAAAAGCTCGAGGGAAAGCGCAGCATACTTTCGGGCTCCACCCACCCGG
CAACAGCCACAGTGGGTGTCCATCATTCTGCGTCTCTTGCAGGCGAATACATTTCCATAT
CATAAACGGCAAAGAAAAGAGACACCCAGGATTACCCCCTTCTTTTCCTCGACGCTTCGC
ACTTCTTCTTTCATGCTTCTCTTATTTTCGTTTCTCGGGAAAACTTCGCTCCCAGCCGAG
ATGAAAATGGGACCTTCGATGTCACTCTGGACGGGTGGCAACCATGGGACAATTCCCTTC
TCTCCCATGAACTCCAACTTTGGAACACGTTTCCATACAGAGAG----ATTTAACA----
-------
>MY5310_Hexurella_AntelopeCyn_CerbatMtns
-------------------CAAGAGGAAGAAAAGAGTCGGCGGAGGAGGGAACACTATCA
CCACCACCGTACCACGGAAAGGGGCGACTATGACTAATGACTGTGGAGGAAGCCAAAATT
CGGGCGATGTGTCGCAGAGAGGGGTTGAACCCCCACTTTTCACAGTGTGGTCGAGTCTCC
ATGTCTCTTTCTTGCCACCCCCCCAACCCTAACCTACCCTCAAGAAAAGCCCGGTTTTTC
TCTTCGAAAACCATCTTCTCCACGGGCTCCGCAGCAAGGAAACAATATGACCAGTAATTC
AATGTCTCCCATTCTCCAGTGTGAAGACAGACCAACTGGAAATGATGTTCCGTATCATTA
ATTCTTGAAAAAAAAAGCTCGAGGGAAAGCGCAGCATACTTTCGAGCTCCACCCACCCGG
CAACAGCCATAGTGGGTGTCCATCATTCTGCGTCTCTTGCAGGCGAATACATTTCCATAT
CATAAACGGCAAAGAAAAGAGACACCCAGGATTACCCCCTTCTTTTTCCCGATGCTTCCC
ACTTCTTCTTTCATGCTTCTCTTATTTTCGTTCCTCCAGAAAACTTCGCTCCCAGCCGAG
ATGAAAATAGGACCTTCGATGTCACTCTGGACGGGTGGCAACCATGGGACAATTCCCTTC
TCTCCTATGAACTTCAACTTT---------------------------------------
-------
>MY5311_Hexurella_AntelopeCyn_CerbatMtns
CGTTTTTAAAGTCATCAGGCAAGAGGAAGAAAAGAGTCGGCGGAGGAGGGAACACTATCA
CCACCACCGTACCACGGAAAGGGGCGACTATGACTAATGACTGTGGAGGAAGCCAAAATT
CGGGCGATGTGTCGCAGAGAGGGGTTGAACCCCCACTTTTCACAGTGTGGTCGAGTCTCC
ATGTCTCTTTCTTGCCACCCCCCCAACCCTAACCTACCCTCAAGAAAAGCCCGGTTTTTC
TCTTCGAAAACCATCTTCTCCACGGGCTCCGCAGCAAGGAAACAATATGACCAGTAATTC
AATGTCTCCCATTCTCCAGTGTGAAGACAGACCAACTGGAAATGATGTTCCGTATCATTA
ATTCTTGAAAAAAAAAGCTCGAGGGAAAGCGCAGCATACTTTCGAGCTCCACCCACCCGG
CAACAGCCATAGTGGGTGTCCATCATTCTGCGTCTCTTGCAGGCGAATACATTTCCATAT
CATAAACGGCAAAGAAAAGAGACACCCAGGATTACCCCCTTCTTTTTCCCGATGCTTCCC
ACTTCTTCTTTCATGCTTCTCTTATTTTCGTTCCTCCAGAAAACTTCGCTCCCAGCCGAG
ATGAAAATAGGACCTTCGATGTCACTCTGGACGGGTGGCAACCATGGGACAATTCCCTTC
TCTCCTATGAACTTCAACTTTCGAACACTTTTCCATACACAGCGAGGAATTTAACACTTT
TCCAAGA
>MY5312_Hexurella_FoxCyn_MusicMtns
-----TTAAAGTCATCAGGCAAGAGGAAGAAAAGAGTCGGCGGAGGAGGGAACACTATCA
CCACCACCGTACCACGGAAAGGGGCGACTATGACTAATGACTGTGGAGGAAGCCAAAATT
CGGGCGATGTGTCGCAGAGAGGGGTTGAACCCCCACTTTTCACAGTGTGGTCGAGTCTCC
ATGTCTCTTTCTTGCCACCCCCCCAACCCTAACCTACCCTCAAGAAAAGCCCGGTTTTTC
TCTTCGAAAACCATCTTCTCCACGGGCTCCGCAGCAAGGAAACAATATGACCAGTAATTC
AATGTCTCCCATTCTCCAGTGTGAAGACAGACCAACTGGAAATGATGTTCCGTATCATTA
ATTCTTGAAAAAAAAAGCTCGAGGGAAAGCGCAGCATACTTTCGAGCTCCACCCACCCGG
CAACAGCCATAGTGGGTGTCCATCATTCTGCGTCTCTTGCAGGCGAATACATTTCCATAT
CATAAACGGCAAAGAAAAGAGACACCCAGGATTACCCCCTTCTTTTTCCCGATGCTTCCC
ACTTCTTCTTTCATGCTTCTCTTATTTTCGTTCCTCCAGAAAACTTCGCTCCCAGCCGAG
ATGAAAATAGGACCTTCGATGTCACTCTGGACGGGTGGCAACCATGGGACAATTCCCTTC
TCTCCTATGAACTTCAACTTTT--------------------------------------
-------
>MY5313_Hexurella_FoxCyn_MusicMtns
CGTTTTTAAAGTCATCAGGCAAGAGGAAGAAAAGAGTCGGCGGAGGAGGGAACACTATCA
CCACCACCGTACCACGGAAAGGGGCGACTATGACTAATGACTGTGGAGGAAGCCAAAATT
CGGGCGATGTGTCGCAGAGAGGGGTTGAACCCCCACTTTTCACAGTGTGGTCGAGTCTCC
ATGTCTCTTTCTTGCCACCCCCCCAACCCTAACCTACCCTCAAGAAAAGCCCGGTTTTTC
TCTTCGAAAACCATCTTCTCCACGGGCTCCGCAGCAAGGAAACAATATGACCAGTAATTC
AATGTCTCCCATTCTCCAGTGTGAAGACAGACCAACTGGAAATGATGTTCCGTATCATTA
ATTCTTGAAAAAAAAAGCTCGAGGGAAAGCGCAGCATACTTTCGAGCTCCACCCACCCGG
CAACAGCCATAGTGGGTGTCCATCATTCTGCGTCTCTTGCAGGCGAATACATTTCCATAT
CATAAACGGCAAAGAAAAGAGACACCCAGGATTACCCCCTTCTTTTTCCCGATGCTTCCC
ACTTCTTCTTTCATGCTTCTCTTATTTTCGTTCCTCCAGAAAACTTCGCTCCCAGCCGAG
ATGAAAATAGGACCTTCGATGTCACTCTGGACGGGTGGCAACCATGGGACAATTC-----
------------------------------------------------------------
-------
>MY5314_Hexurella_Grasshopper_BrushyMtn
------------------------------------------------------------
------------------------------------------------------------
------------------------------------------------------------
------------------------------AACCTACCCTCAAGAAAAGCCCGGTTTTTC
TCTTCGAAAACCATCTTCTCCACGGGCTCCGCAGCAAGGAAACAATATGACCAGTAATTC
AATGTCTCCCATTCTCCAGTGTGAAGACAGACCAACTGGAAATGATGTTCCGTATCATTA
ATTCTTGAAAAAAAAAGCTCGAGGGAAAGCGCAGCATACTTTCGGGCTCCACCCACCCGG
CAACAGCCATAGTGGGTGTCCATCATTCTGCGTCTCTTGCAGGCGAATACATTTCCATAT
CATAAACGGCAAAGAAAAGGGACACCCAGGATTACCCCCTTCTTTTTCCCGATGCTTCCC
ACTTCTTCTTTCATGCTTCTCTTATTTTCGTTTCTCCAGAAAACTTCGCTCCCAGCCGAG
ATGAAAATAGGACCTTCGATGTCACTCTGGACGGGTGGCAACCATGGGACAATTCCTTTC
TCTCCTGTGAACTTCAACTTTTGAAC----------------------------------
-------
>MY5315_Hexurella_WagonerRd_BradshawMtns
------------------------------------------------------------
------------------------------------------------------------
------------------------------------------------------------
----------------------CCAACCCTAACCTACCCTCAAGAAAAGCCCGGTTTTTC
TCTTCGAAAACCATCTTCTCCACGGGCTCCGCAGCAAGGAAACAATATGACCAGTAATTC
AATGTCTCCCATTCTCCAGTGTGAAGACAGACCAACTGGAAATGATGTTCCGTATCATTA
ATTCTTGAGAAAAAAAGCTCGAGGGAAAGCGCAGCATACTTTCGGGCTCCACCCACCCGG
CAACAGCCATAGTGGGTGTCCATCATTCTGCGTCTCTTGCAGGCGAATACATTTCCATAT
CATAAACGACAAAGAAAAGAGACACCCAGGATTACCCCCTTCTTTTTCCCGATGCTTCCC
ACTTCTTCTTTCATGCTTCTCTTATTTTCGTTTCTCCAGAAAACTTCGCTCCCAGCCGAG
ATGAAAATAGGACCTTCGATGTCACTCTGGACGGGTGGCAACCATGGGACAATTCCCTTC
TCTCCTGTGAACTTCAACTTTTGAACACTTTTCCATACACAGAGAGGAATTTAACACTTT
TCCAAGA
>MY5316_Hexurella_WagonerRd_BradshawMtns
CGTTTTTAAAGTCATCAGGCAAAAGGAAGAAAAGAGTCGGCGGAGGAGGGAACACTATCA
CCACCACCGTACCACGGAAAGGGGCGACTATGACTAATGACTGTGGAGGAAGCCAAAATT
CGGGAGATGTGTCGCAGAGAGGGGTTGAAACCGCCCTTTTCACAGTGTGGTCGGGTCTCC
ATGTCTCTTTCTTGCCACCCCCCCAACCCTAACCTACCCTCAAGAAAAGCCCGGTTTTTC
TCTTCGAAAACCATCTTCTCCACGGGCTCCGCAGCAAGGAAACAATATGACCAGTAATTC
AATGTCTCCCATTCTCCAGTGTGAAGACAGACCAACTGGAAATGATGTTCCGTATCATTA
ATTCTTGAGAAAAAAAGCTCGAGGGAAAGCGCAGCATACTTTCGGGCTCCACCCACCCGG
CAACAGCCATAGTGGGTGTCCATCATTCTGCGTCTCTTGCAGGCGAATACATTTCCATAT
CATAAACGGCAAAGAAAAGAGACACCCAGGATTACCCCCTTCTTTTTCCCGATGCTTCCC
ACTTCTTCTTTCATGCTTCTCTTATTTTCGTTTCTCCAGAAAACTTCGCTCCCAGCCGAG
ATGAAAATAGGACCTTCGATGTCACTCTGGACGGGTGGCAACCATGGGACAATTCCCTTC
TCTCCTGT-AACTTCAACTTTTGAACACTTTTCCATACACAGA-----------------
TCCAAGA
>MY5317_Hrupicola_Cottonwood_SnYsidroMtns
CGTTTTTAAAGTCATCAGGCAAGAGGAAGAAAAGAGTCGACGGAGGAGGGAACACTATCA
CCACCACCGTACCACGGAAAGGGGCGACTATGACTAATGACTGTGGAGGAAGCCAAAATT
CGGGCGATGTGTCGCAGAGAGGGGTTGAAAGCCCCCTTTTCACAGTGTGGTCGGGTCTCC
ATGTCGCTTTCTTGCCCCCCC-----CCCCAACCTACCCTCAAGAAAAGCCCGGTTTTTC
TCTTCGAAAACCATCTTCTCCACGGGCTCCGCAGCAAGGAAACAATATGACCAGTAATTC
AATGTCTCCCATTCTCCAGTGTGAAGACAGACCAACTGGAAATGATGTTCCGTATCATTA
ATTCTTGAAAAAAAAAGCTGGAGGGAAAGCGCAGCATACTTTCGGGCTCCACCCACCCGG
CAACAGCCATAGTGTGTGTCCATCATTCTGCGTCTCTTGCAGGCGAATACATTTCCATAT
--------------------------------------T--TGATTTT-----------G
AACCATTCATTCAGTTGTAAGTGATTTTCGTTGATAAAGGCATGTGATAATAATGCCGAA
AGTAGAATAAAATTTAAAAAATTTCTTTAAGAGAGTGGTGACTGTGAAATCTGTCCGGTT
CTTTTTATGAGTT--------------------------------AGAATGAAACATTGT
TTAGAGA
