# Supplementary material for: ﻿Species delimitation, biogeography, and natural history of dwarf funnel web spiders (Mygalomorphae, Hexurellidae, Hexurella) from the United States / Mexico borderlands
Source: Zookeys. 2023 Jun 14;1167:109–57. doi: 10.3897/zookeys.1167.103463 (PMC10285686; doi:10.3897/zookeys.1167.103463)
Supplement: Supplementary material 3 — Input matrices, analysis log files, and output tree files for nuclear and mitochondrial analyses [file zookeys-1167-109_article-103463__-s003.zip › uce-200148.fasta]

>MY0059_Hapachea_SantaRitaMtns_MaderaCyn
CTTCAAAGTCATTTGTGTCTCGGAGACTGAAAAAATAAAGGTAAGTTTCGGTGATCACCG
CGGGAAAACCTTTTGGATGGATAATCTGAGATACCCTATGTACTCCTGCCATTTTGCATA
AAATAATGTTGTTCATTTCTGAATGAATAAAAACTGTAATTTGTTGAAGAAATTACTCTT
TTTTTTTTTTTAAAATATGCGTTTGCTTGCGAAGAATGCTTGTGTGAGTGTTTGTCTGTG
TCCATTAAACCTTATCCGTGCTGTTGAAAATCCATTCATCATTCGTTTGTCTCAATGTGT
ACCTTATTTTTTTTCTCTTAATTTTTGTTTGTTTTTCTTTGATCCCAACAAAAAAAAAGA
ACCTTACCCAACTCATTCTAATCTATATCATTTGTCTCGTTTTTTTTTCTCTCTCCTATA
TGTTTTCCACCTGTGCAGCATGGAATTGCATAAGAACCTCCACCTGACCTCGACCCCTTC
CTCGACCTCTGCTACCATGTCGATCTCCACCCCGAGTCCCTTGGCCATCCCACTGAACCA
GCTGGTGAAGGCAGCCCCTCTCACCCTCGCTGCAACTGCAGGATCGGCCGCCACCCCAAC
CACTTCTGCCCTCTTTGATCTCGCTATGCTCACCAACCAGTCACGCAAAAATCTCACCAC
CAAACTCAGAGCCACGGCCACACACAATGGCAACAAGAAGTCAGAGAGGAATAAGTTCAC
ACCATACTAGACTGACGCTGCCTGATGCGGGAGAGGATGGTTACAATGAATGGGCACGTT
CAGATGAGTGTGTGGGTGTTCCTTCGCCATTGCTCTCTTAAACTGGCACACTGGGTTCTC
TTTATTTTTTCTCATCTTCCTCTTCCAATACCAATAGAAGCAGGATGGAACTATCTCGCC
GAACGTTGTTTAGGAGGACTAACCTTGTATGAAAATGTGTCTTTGAATGGGATAGTAGCT
GTGGACTTGGACAGCTTACTGTATAG
>MY0139_Hexurella_SanDiego_Guatay
CTTCAAAGTCATTTGTGTCTCGGAGAATGAAAAAATAAAGGTAAGTTTCGGTGATCACCA
CAGAAAAATCTTTTGGATGGATAATCTGAGATACCTTATGTACTCCTGCCTTTTTGCATA
AAATAATAATGTTCATTTCTGAA---------------------TGAAGAAATTCCTTTT
TAT--TTTTTTTAAATATGCGTTTGCTTGCGAAGAATGCTTGTGTGAGCGTTTGTCTGTG
TCCATGAAACCTTTTCCGTGCTGTTGAAAATCCATTCATCATTCGTTTGTCTCAGTGTGT
ACCTTA-TTTTTTTCTCTTAATTTTTGTTTGTTTTTCTTTGATCCCAACAAAAA-AAAGA
ACCTTACCCAACTCATTCTAATCTATATCATTTGTCTCGTTTTTTTTTCTCTCTCCTATA
TGTTTTCCACCTGTGCAGCATGGAATTGCATAAGAACCTCCACCTGACCTCGACCCCTTC
CTCGACCTCTGCTACCATGTCGATCTCCACCCCGAGTCCCTTGGCCATCCCACTGAACCA
GCTGGTGAAGGCAGCCCCTCTCACCCTTGCTGCAACTGCAGGATCTGCTGCCACCCCAAC
CACTTCTGCCCTCTTTGATCTCGCTATGCTCACCAACCAGTCACGCAAAAATCTCACCAC
CAAACTCAGAGCCACGGCCACACATAATGGCAACAAGAAGTCAGAGAGGAATAAGTTCAC
ACCATACTAGACTGACGCTGCCTGATGCAGGAGAAGATGATTACAATGAATGGGCAGGTT
CAGATGA--GTGTGTGTGTTCCTTCGCCATTGCTCTCTTAAACTGGCACATTGGGTTCT-
----TTTTTTCTCATCTTCCTCTTCCAATACCAATAGAAGCAGGATTGAACTATCTCGCC
GAACGTTGTTTAGGAGGACTAACCTTGAATGAAAGTGTGTCTTTGAATGGGATAGTAGCT
GTGGACTTGGACAGCTTACTGTATAG
>MY5053_Hexurella_ChiricahuaMtns_PriceCyn
CTTCAAAGTCATTTGTGTCTCGGAGACTGAAAAAATAAAGGTAAGTTTCGGTGATCACCG
CAGAAAAAGCTTTTGGATGGATAATCTGAGATACCTTATGTACTCCTGCCATTTTGCATA
AAATAATGATGTTCATTTCTGAATTAATAAAAACTGTAATTTGTTGAAGAAATTACTCTT
TTTTTTTTTTTTAAATATGCGTTTGCTTGCGAAGAATGCTTGTGTGAGTGTTTGTCTGTG
TCCATTAAACCTTATCCGTGCTGTTGAAAATCCATTCATCATTCGTTTGTCTCAATGTGT
ACCTTATTTTTTTTCTCTTAATTTTTGTTTGTTTTTCTTTGATCCCAACAAAAAAAAAGA
ACCTTACCCAACTCATTCTAATCTATATCATTTGTCTCGTTTTTTTTTCTCTCTCCTATA
TGTTTTCCACCTGTGCAGCATGGAATTGCATAAGAACCTCCACCTGACCTCGACCCCTTC
CTCGACCTCTGCTACCATGTCGATCTCCACCCCGAGTCCCTTGGCCATCCCACTGAACCA
GCTGGTGAAGGCAGCCCCTCTCACCCTCGCTGCGACTGCAGGATCGGCCGCCACCCCAAC
CACTTCTGCCCTCTTTGATCTCGCTATGCTCACCAACCAGTCACGCAAAAATCTCACCAC
CAAACTCAGAGCCACGGCCACACACAATGGCAACAAGAAGTCAGAGAGGAATAAGTTCAC
ACCATACTAGATAGACGCTGCCTGATATGCCAGAGGATGGTTACAATGAATGGGCAGGTT
CAGATGAGTGTGCGTGTGTTCCTTCGCCATTGCTCTCTTAAACTGGCGCACTGGGTTCTC
TTTATTTTTTCTCATCTTCCTCTTCCAATACCAATAGAAGCAGGATGGAACTATCTCGCC
GAACGCTGTTTAGGAGGACTAAACTTGAATGAAAATGTGTCTTTGAATGGGATAGTAGCT
GTGGACTTGGACAGCTTACTGTATAG
>MY5057_Hexurella_ChiricahuaMtns_PriceCyn
------------------------------------------------------------
------------------------------------------------------------
------------------------------------------------------------
------------------------------------------------------------
-------G----------------------------------------------------
-------------------------------TTTTTCTTTGATCCCAACAAAAAAAAAGA
ACCTTACCCAACTCATTCTAATCTATATCATTTGTCTCGTTTTTTTTTCTCTCTCCTATA
TGTTTTCCACCTGTGCAGCATGGAATTGCATAAGAACCTCCACCTGACCTCGACCCCTTC
CTCGACCTCTGC-ACCATGTCGATCTCCACCCCGAGTCCC-TGGCCATCCCACTGAACCA
-CTGGTGAAGGCA-CCCCTCTCACCCTCGCTGC-ACTGCAGGATCGGCCGCCACCCCAAC
CACTTCTGCCCTCTTTGATCT---------------------------------------
------------------------------------------------------------
------------------------------------------------------------
------------------------------------------------------------
------------------------------------------------------------
------------------------------------------------------------
--------------------------
>MY5064_Hexurella_MuleMtns_Escabrosa
-TTCAAAGTCA-TTGTGTCTCGGAGACTGAAAAAATAAAGGTAAGTTTCGGTGATCACCG
CGGAAAAACCTTTTGGATGGATAATCTGAGGTGCCTTATGTACTCCTGCCATTTTGCATA
AAATAATGATGTTCATTTCTGAATGAATAAAAACTGTAATTTGTTGAAGAAATTACTCTT
TCTTTTTTTTTTAAATATGCGTTTGCTTGCGAAGAATGCTTGTGTGAGTGTTTGTCTGTG
CCCATTAAACCTTATCCGTGCTGTTGAAAATCCATTCATCATTCGTTTGTCTCAATGTGT
ACCTTATTTTTTTTCTCTTAATTTTTGTTTGTTTTTCTTTGATCCCAACAAAAAAAAAGA
ACCTTACCCAACTCATTCTAATCTATATCATTTGTCTCGTTTTTTTTTCTCTCTCCTATA
TGTTTTCCACCTGTGCAGCATGGAATTGCATAAGAACCTCCACCTGACCTCGACCCCTTC
CTCGACCTCTGCTACCATGTCGATCTCCACCCCGAGTCCCTTGGCCATCCCACTGAACCA
GCTGGTGAAGGCAGCCCCTCTCACCCTCGCTGCAACTGCAGGATCGGCCGCCACCCCAAC
CACTTCTGCCCTCTTTGATCTCGCTATGCTCACCAACCAGTCACGCAAAAATCTCACCAC
CAAACTCAGAGCCACGGCCACACACAATGGCAACAAGAAGTCAGAGAGGAATAAGTTCAC
ACCATACTAGACTGACGCTGCCTGATGCGGGAGACGATGGTTACAATGAATGGGCAGCTT
CAGATGAGTGTGT--GTGTTCCTTCGCCATTGCTCTCTTAAACTGGCACATTGAGTTCTC
TTTATTTTTTCTCATCTTCCTCTTCCAATACCAATAGAAGCAGGATGGAACTATCTCGCC
GAACGTTGTTTAGGAGGACTAACCTTGAATGAAAATGTGTCTTTGAATGGGATAGAAGCT
GTGGACTTGGACAGCTTACTGTATAG
>MY5066_Hexurella_MuleMtns_Escabrosa
CTTCAAAGTCATTTGTGTCTCGGAGACTGAAAAAATAAAGGTAAGTTTCGGTGATCACCG
CAGAAAAACCTTTTGGATGGATAATCTGAGATGCCTTATGTACTCCTGCCATTTTGCATA
AAATAATGATGTTCATTTCTGAATGAATAAAAACTGTAATTTGTTGAAGAAAATACTCTT
TTTTTTTTTTTTAAATATGCGTTTGCTTGCGAAGAATGCTTGTGTGAGTGTTTGTCTGTG
TCCATTAAACCTTATCCGTGCTGTTGAAAATCCATTCATCATTCGTTTGTCTCAATGTGT
ACCTTATTTTTTTTCTCTTAATTTTTGTTTGTTTTTCTTTGATCCCAACAAAAAAAAAGA
ACCTTACCCAACTCATTCTAATCTATATCATTTGTCTCGTTTTTTTTTCTCTCTCCTATA
TGTTTTCCACCTGTGCAGCATGGAATTGCATAAGAACCTCCACCTGACCTCGACCCCTTC
CTCGACCTCTGCTACCATGTCGATCTCCACCCCGAGTCCCTTGGCCATCCCACTGAACCA
GCTGGTGAAGGCAGCCCCTCTCACCCTCGCTGCAACTGCAGGATCGGCCGCCACCCCAAC
CACTTCTGCCCTCTTTGATCTCGCTATGCTCACCAACCAGTCACGCAAAAATCTCACCAC
CAAACTCAGAGCCACGGCCACACACAATGGCAACAAGAAGTCAGAGAGGAATAAGTTCAC
ACCATACTAGACTGACGCTGCCTGATGCGGGAGACGATGGTTACAATGAATGGGCAGCTT
CAGATGAGTGTGTGT--GCTCCTTCGCCATTGCTCTCTTAAACTGGCACACTGGGTTCTC
TTTATTT-TTCTCATCTTCCTCTTCCAATACCAATAGAAGCAGGATGGAACTATCTCGCC
GAACGTTGTTTAGGAGGACTAACCTTGAATGAAAATGTGTCTTTGAATGGGATAGTAGCT
GTGGACTTGGACAGCTTACTGTATAG
>MY5071_Hexurella_SantaRitaMtns_AlisoSprings
CTTCAAA-TCATTTGTGTCTCGGAGACTGAAAAAATAAAGGTAAGTTTCGGTGATCACCG
CAGAAAAACCTTTTGGATGGATAATCTGAGATACCTTATGTACTCCTGCCATTTTGCATA
AAATAATGATGTTCATTTCTGAATGAATAAAAACTGTAATTTGTTGAAGAAATTACTCTT
TTTTTTTTTTTAAAATATGCGTTTGCTTGCGAAGAATGCTTGTGTGAGTGTTTGTCTGTG
TCCATTAAACCTTATCCGTGCTGTTGAAAATCCATTCATCATTCGTTTGTCTCAATGTGT
ACCTTATTTTTTTTCTCTTAATTTTTGTTTGTTTTTCTTTGATCCCAACAAAAAAAAAGA
ACCTTACCCAACTCATTCTAATCTATATCATTTGTCTCGTTTTTTTTTCTCTCTCCTATA
TGTTTTCCACCTGTGCAGCATGGAATTGCATAAGAACCTCCACCTGACCTCGACCCCTTC
CTCGACCTCTGCTACCATGTCGATCTCCACCCCGAGTCCCTTGGCCATCCCACTGAACCA
GCTGGTGAAGGCAGCCCCTCTCACCCTCGCTGCAACTGCAGGATCGGCCGCCACCCCAAC
CACTTCTGCCCTCTTTGATCTCGCTATGCTCACCAACCAGTCACGCAAAAATCTCACCAC
CAAACTCAGAGCCACGGCCACACACAATGGCAACAAGAAGTCAGAGAGGAATAAGTTCAC
ACCATACTAGACTGACGCTGCCTGATGCGGGAGAGGATGGTTACAATGAATGGGCACGTT
CAGATGAATGTGTGTGAGTTCCTTCGCCATTGCTCTCTTAAACTGGCACACTGGGTTCTC
TTTATTTTTTCTCATCTTCCTCTTCCAATACCAATAGAAGCAGGATGGAACTATCTCGCC
GAACGTTGTTTAAGAGGACTAACCTTGAATGAAATTGTGTCTTTGAATGGGATAGTAGCT
GTGGACTTGGACAGCTTACTGTATAG
>MY5075_Hexurella_ChiricahuaMtns_CaveCrkCyn
CTTCAAAGTCATTTGTGTCTCGGAGACTGGAAAAACAAAGGTAAGTTTCGGTGATCACCG
CAGAAAAAGCTTTTGGATGGATAATCTGAGATACCTTATGTACTCCTGCCATTTTGCATA
AAATAATGATGTTCATTTCTGAATTAATAAAAACTGTAATTTGTTGAAGAAATTACTCTT
TTTTTTTATTTTAAATATGCGTTTGCTTGCGAAGAATGCTTGTGTGAGTGTTTGTCTGTG
TCCATTAAACCTTATCCGTGCTGTTGAAAATCCATTCATCATTCGTTTGTCTCAATGTGT
ACCTTATTTTTTTTCTCTTAATTTTTGTTTGTTTTTCTTTGATCCCAACAAAAAAAAAGA
ACCTTACCCAACTCATTCTAATCTATATCATTTGTCTCGTTTTTTTTTCTCTCTCCTATA
TGTTTTCCACCTGTGCAGCATGGAATTGCATAAGAACCTCCACCTGACCTCGACCCCTTC
CTCGACCTCTGCTACCATGTCGATCTCCACCCCGAGTCCCTTGGCCATCCCACTGAACCA
GCTGGTGAAGGCAGCCCCTCTCACCCTCGCTGCAACTGCAGGATCGGCCGCCACCCCAAC
CACTTCTGCCCTCTTTGATCTCGCTATGCTCACCAACCAGTCACGCAAAAATCTCACCAC
CAAACTCAGAGCCACGGCCACACACAATGGCAACAAGAAGTCAGAGAGGAATAAGTTCAC
ACCATACTAGACTGACGCTGCCTGAACCGAGAGAGGATGGTTACAATGAATGGGCAGGTT
CAGATGAGTGTGC--GTGTTCCTTCGCCATTGCTCTCTTAAACTGGCGCACTGGGTTCTC
TTTATTTTTTCTCATCTTCCTCTTCCAATACCAATAGAAGCAGGATGGAACTATCTCGCC
AAACGCTGTTTAGGAGGACTAAACTTGAATGAAAATGTGTCCTTGAATGGGATAGTAGCT
GTGGACTTGGACAGCTTACTGTATAG
>MY5126_Hexurella_SantaCatalinaMtns_NuggetCyn
CTTCAAAGTCATTTGTGTCTCGGAGACTGAAAAAATAAAGGTAAGTTTCGGTGATAACCG
CAGAAAAACCTTTTGGATGGATAATCTGAGATACCTTATGTACTCCTGCCATTTTGCATA
AAATAATGATGTTCATTTCTGAATGAATAAAAACTGTAATTTGTTGAAGAAACTACTCTT
TTTTTTTTTTTTCAATATGCGTTTGCTTGCGAAGAATGCTTGTGTGAGTGTTTGTCTGTG
TCCATTAAACCTTATCCGTGCTGTTGAAAATCCATTCATCATTCGTTTGTCTCAATGTGT
ACCTTATTTTTTTTCTCTTAATTTTTGCTTGTTTTTCTTTGATCCCAACAAAAA-AAAGA
ACCTTACCCAACTCATTCTAATCTATATCATTTGTCTCGTTTTTTTTTCTCTCTCCTATA
TGTTTTCCACCTGTGCAGCATGGAATTGCATAAGAACCTCCACCTGACCTCGACCCCTTC
CTCGACCTCTGCTACCATGTCGATCTCCACCCCGAGTCCCTTGGCCATCCCACTGAACCA
GCTGGTGAAGGCAGCCCCTCTCACCCTCGCTGCAACTGCAGGATCGGCCGCCACCCCAAC
CACTTCTGCCCTCTTTGATCTCGCTATGCTCACCAACCAGTCACGCAAAAATCTCACCAC
CAAACTCAGAGCCACGGCCACACACAATGGCAACAAGAAGTCAGAGAGGAATAAGTTCAC
ACCATACTAGACTGACGCTGCCTGATGCGGTAGAGGATGGTTACAATGAATGGGCAGGTT
CAGATGAGTGTGT--GTATTCCTTCGCCATTGCTCTCTTAAACTGGCACATTGGGTTCTC
TTTATTTTTCCCCATCTTCCTCTTCCAATACCAATAGAAGCAGGATGGAACTATCTCGCC
GAATGTTGTTTAGGAGGACTAACCTTGAATGAAAATGTGTCTTTGAATGGGATAGTAGCT
GTGGACTTGGACAGCTTACTGTATAG
>MY5127_Hexurella_WhetstoneMtns_FrenchJoeCyn
------------------------------------------------------------
------------------------------------------------------------
------------------------------------------------------------
------------------------------------------------------------
------------------------------------------------------------
------TTTTTTTTCTCTTAATTTTTGTTTGTTTTTCTTTGATCCCAACAAAAAAAAAGA
ACCTTACCCA-CTCATTCTAATCTATATCATTTGTCTCGTTTTTTTTTCTCTCTCCTATA
TGTTTTCCACCTGTGCAGCATGGAATTGCATAAGAACCTCCACCTGACCTCGACCCCTTC
CTCGACCTCTGCTACCATGTCGATCTCCACCCCGAGTCCCTTGGCCATCCCACTGAACCA
GCTGGTGAAGGCAGCCCCTCTCACCCTCGCTGCAACTGCCGGATCGGCCGCCACCCCAAC
CACTTCTGCCCTCTTTGATCTCGCTATGCTCACCAACCAGTCACGCAAAAATCTCACCAC
CAAACTCAGAGCCACGGCCACACACAATGGCAACAAGAAGTCAGAGAGGAATAAGTTCAC
ACCATACTAGACTGTGCCTGCCTGATGCGGGAGACGATGGTTACAATGAACGGGCAGGTT
CAGATGAGAG--------------------------------------------------
------------------------------------------------------------
------------------------------------------------------------
--------------------------
>MY5131_Hexurella_PedregosaMtns_PruneCyn
CTTCAAAGTCATTTGTGTCTCGGAGACTGAAAAAATAAAGGTAAGTTTCGGTGATCACCG
CAGAAAAACCTTTTGGATGGATAATCTGAGATACCTTATGTACTCCTGCCATTTTGCATA
AAATAATGATGTTCATTTCTGAATTAATAAAAACTGTAATTTGTTGAAGAAATTACTCCG
TTTTTTTTTTTTAAATATGCGTTTGCTTGCGAAGAATGCTTGTGTGAGTGTTTGTCTGTG
TCCATTAAACCTTATCCGTGCTGTTGAAAATCCATTCATCATTCGTTTGTCTCAATGTGT
ACCTTATTTTTTTTCTCTTAATTTTTGTTTGTTTTTCTTTGATCCCAACAAAAAAAAGAA
ACCTTACCCAACTCATTCTAATCTATATCATTTGTCTCGTTTTTTTTTCTCTCTCCTATA
TGTTTTCCACCTGTGCAGCATGGAATTGCATAAGAACCTCCACCTGACCTCGACCCCTTC
CTCGACCTCTGCTACCATGTCGATCTCCACCCCGAGTCCCTTGGCCATCCCACTGAACCA
GCTGGTGAAGGCAGCCCCTCTCACCCTCGCTGCAACTGCAGGATCGGCCGCCACCCCAAC
CACTTCTGCCCTCTTTGATCTCGCTATGCTCACCAACCAGTCACGCAAAAATCTCACCAC
CAAACTCAGAGCCACGGCCACACACAATGGCAACAAGAAGTCAGAGAGGAATAAGTTCAC
ACCGTACTAGACTGTGCCTGCCTGATGCGGGAGAGGATGCTTACAATGAATGGGCAGGTT
CAGATGAAGGTGTGTGTGTTCCTTCGCCATTGCTCTCTTAAACTGGCGCACTGGGTTCTC
TTTATTT-TTCTCATCTTCCTCTTCCAATACCAATAGAAGCAGGATGGAACTATCCCGCC
GAACGTTGTTTAGGAGGATTAACCTTGAATGAAAATGTGTCTTTGAATGGGATAGTAGCT
GTGGACTTGGACAGCTTACTGTATAG
>MY5132_Hexurella_PedregosaMtns_PruneCyn
CTTCAAAGTCATTTGTGTCTCGGAGACAGAAAAAGTAAAGGTAAGTTTCGGTGATCACCG
CAGAAAAAGCTTTTGGATGGATAATCTGAGATACCTTATGTACTCCTGCCATTTTACATA
AAATAATAATGTTCATTTCTGAATTAATAAAAACTGTAATTTGCTGAAGAAATTACTCCG
TTTTTTTTTTTTAAATATGCGTTTGCTTGCGAAGAATGCTTGTGTGAGTGTTTGTCTGTG
TCCATTAAACCTTATCCGTGCTGTTGAAAATCCATTCATCATTCGTTTGTCTCAATGTGT
ACCTTATTTTTTTTCTCTTAATTTTTGTTTGTTTTTCTTTGATCCCAACAAAAAAAAGAA
ACCTTACCCAACTCATTCTAATCTATATCATTTGTCTCGTTTTTTTTTCTCTCTCCTATA
TGTTTTCCACCTGTGCAGCATGGAATTGCATAAGAACCTCCACCTGACCTCGACCCCTTC
CTCGACCTCTGCTACCATGTCGATCTCCACCCCGAGTCCCTTGGCCATCCCACTGAACCA
GCTGGTGAAGGCAGCCCCTCTCACCCTCGCTGCAACTGCAGGATCGGCCGCCACCCCAAC
CACTTCTGCCCTCTTTGATCTCGCTATGCTCACCAACCAGTCACGCAAAAATCTCACCAC
CAAACTCAGAGCCACGGCCACACACAATGGCAACAAGAAGTCAGAGAGGAATAAGTTCAC
ACCGTACTAGACTGTGCCTGCCTGATGCGGGAGAGGATGCTTACAATGAATGGGCAGGTT
CAGATGAAGGTGTGTGTGTTCCTTCGCCATTGCTCTCTTAAACTGGCGCACTGGGTTCTC
TTTATTT-TTCTCATCTTCCTCTTCCAATACCAATAGAAGCAGGATGGAACTATCCCGCC
GAACGTTGTTTAGGAGGATTAACCTTGAATGAAAATGTGTCTTTGAATGGGATAGTAGCT
GTGGACTTGGACAGCTTACTGTATAG
>MY5136_Hexurella_MiddlemarchCyn
CTTCAAAGTCATTTGTGTCTCGGAGACTGAAAAAATAAAGGTAAGTTTCGGTGATCACCG
CAGAAAAACCTTTTGGATGGATAATCTGAGATACCTTATGTACTCCTGCCATTTTGCATA
AAATAATGATGTTCATTTCTGAATTAATAAAAACTGTAATTTGTTGAAGAAATTACTCTT
TTTTTTTTTTTTAAATATGCGTTTGCTTGCGAAGAATGCTTGTGTGAGTGTTTGTCTGTG
TCCATTAAACCTTATCCGTGCTGTTGAAAATCCATTCATCATTCGTTTGTCTCAATGTGT
ACCTTATTTTTTTTCTCTTAATTTTTGTTTGTTTTTCTTTGATCCCAACAAAAAAAAAGA
ACCTTACCCAACTCATTCTAATCTATATCATTTGTCTCGTTTTTTTTTCTCTCTCCTATA
TGTTTTCCACCTGTGCAGCATGGAATTGCATAAGAACCTCCACCTGACCTCGACCCCTTC
CTCGACCTCTGCTACCATGTCGATCTCCACCCCGAGTCCCTTGGCCATCCCACTGAACCA
GCTGGTGAAGGCAGCCCCTCTCACCCTCGCTGCAACTGCCGGATCGGCCGCCACCCCACC
CACTTCTGCCCTCTTTGATCTCGCTATGCTCACCAACCAGTCACGCAAAAATCTCACCAC
CAAACTCAGAGCCACGGCCACACACAATGGCAACAAGAAGTCAGAGAGGAATAAGTTCAC
ACCGTACTAGACTGACGCTGCCTGATGCGGGAGACGATGGTTGCAATGAATGGGCACGTT
CAGATGA--------GTGTTCCTTCGCCATTGCTCTCTTAAACTGGCACATTGGGTTCTC
TTTTATTTTTCTCATCTTCCTCTTCCAATACCAATAGAAGCAGGATGGAACTATCTCGCC
GAACGTTGTTTAGGAGGACTAACCCTGAATGAAAATGTGTCTTTGAATGGGATAGTAGCT
GTGGACTTGGACAGCTTACTGTATAG
>MY5147_Hexurella_DragoonMtns_NF_345A
CTTCAAAGTCATTTGTGTCTCGGAGACTGAAAAAATAAAGGTAAGTTTCGGTGATCACCG
CAGAAAAACCTTTTGGATGGATAATCTGAGATACCTTATGTACTCCTGCCATTTTGCATA
AAATAATGATGTTCATTTCTGAATTAATAAAAACTGTAATTTGTTGAAGAAATTACTCTT
TTTTTTTTTTTTAAATAAGCGTTTGCTTGCGAAGAATGCTTGTGTGAGTGTTTGTCTGTG
TCCATTAAACCTTATCCGTGCTGTTGAAAATCCATTCATCATTCGTTTGTCTCAATGTGT
ACCTTATTTTTTTTCTCTTAATTTTTGTTTGTTTTTCTTTGATCCCAACAAAAAAAAAGA
ACCTTACCCAACTCATTCTAATCTATATCATTTGTCTCGTTTTTTTTTCTCTCTCCTATA
TGTTTTCCACCTGTGCAGCATGGAATTGCATAAGAACCTCCACCTGACCTCGACCCCTTC
CTCGACCTCTGCTACCATGTCGATCTCCACCCCGAGTCCCTTGGCCATCCCACTGAACCA
GCTGGTGAAGGCAGCCCCTCTCACCCTCGCTGCAACTGCCGGATCGGCCGCCACCCCAAC
CACTTCTGCCCTCTTTGATCTCGCTATGCTCACCAACCAGTCACGCAAAAATCTCACCAC
CAAACTCAGAGCCACGGCCACACACAATGGCAACAAGAAGTCAGAGAGGAATAAGTTCAC
ACCGTACTAGACTGACGCTGCCTGATGCGGGAGACGATGGTTGCAATGAATGGGCACGTT
CAGATGA--------GTGTTCCTTCGCCATTGCTCTCTTAAACTGGCACATTGGGTTCTC
TTTTATTTTTCTCATCTTCCTCTTCCAATACCAATAGAAGCAGGATGGAACTATCTCGCC
GAACGTTGTTTAGGAGGACTAACCCTGAATGAAAATGTGTCTTTGAATGGGATAGTAGCT
GTGGACTTGGACAGCTTACTGTATAG
>MY5152_Hexurella_WhetstoneMtns_ApacheCyn
CTTCAAAGTCATTTGTGTCTCGGAGACTGAAAAAATAAAGGTAAGTTTCGGTGATCACCG
CAGAAAAACCTTTTGGATGGATAATCTGAGATACCTTATGTACTCCTGCCATTTTGC---
--ATAATGATGTTCATTTCTGAATGAATAAAAACTGTACTTTGTTGAAGAAATTACTCTT
TTTTTTTTTTTTAAATATGCGTTTGCTTGCGAAGAATGCTTGTGTGAATGTTTGTCTGTG
TCCATTAAACCTTATCCGTGCTGTTGAAAATCCATTCATCATTCGTTTGTCTCAATGTGT
ACCTTATTTTTTTTCTCTTAATTTTTGTTTGTTTTTCTTTGATCCCAACAAAAAAAAAGA
ACCTTACCCAACTCATTCTAATCTATATCATTTGTCTCGTTTTTTTTTCTCTCTCCTATA
TGTTTTCCACCTGTGCAGCATGGAATTGCATAAGAACCTCCACCTGACCTCGACCCCTTC
CTCGACCTCTGCTACCATGTCGATCTCCACCCCGAGTCCCTTGGCCATCCCACTGAACCA
GCTGGTGAAGGCAGCCCCTCTCACCCTCGCTGCAACTGCAGGATCGGCCGCCACCCCAAC
CACTTCTGCCCTCTTTGATCTCGCTATGCTCACCAACCAGTCACGCAAAAATCTCACCAC
CAAACTCAGAGCCACGGCCACACACAATGGCAACAAGAAGTCAGAGAGGAATAAGTTCAC
ACCATACTAGACTGTGCCTGCCTGATGCGGGAGAGGATGCTTACAATGAACGGGCAGGTT
CA------------------CCTTCGCCATTGCTCTCTTAAACTGGCACACTGGGTTCTC
TTTATTTTTTCTCATCTTCCTCTTCCAATACCAATAGAAGCAGGATGGAACTATCTCGCC
GAACGTTGTTTAGGAGGACTAACCTTGAATGAAAATGTGTCTTTGAATGGGATAGTAGCT
GTGGACTTGGACAGCTTACTGTATAG
>MY5154_Hexurella_SantaRitaMtns_AdobeCyn
CTTCAAAGTCATTTGTGTCTCGAAGACCGAAAAAATAAAGGTAAGTTTCGGTGATCACCG
CAGAAAAACCTTTTGGATGGATAATATGAGATACCTTATGTACTCCTGCCATTTTGCATA
AAATAATGTTGTTCATTTCTAAATGAATAAAAACTGTAATTTGTTGAAGAAATTACTCTT
TTTTTTTTTTTAAAATATGCGTTTGCTTGCGAAGAATGCTTGTGTGAGTGTTTGTCTGTG
TCCATTAAACCTTATCCGTGCTGTTGAAAATCCATTCATCATTCGTTTGTCTCAATGTGT
ACCTTATTTTTTTTCTCTTAATTTTTGTTTGTTTTTCTTTGATCCCAACAAAAAAAAAGA
ACCTTACCCAACTCATTCTAATCTATATCATTTGTCTCGTTTTTTTTTCTCTCTCCTATA
TGTTTTCCACCTGTGCAGCATGGAATTGCATAAGAACCTCCACCTGACCTCGACCCCTTC
CTCGACCTCTGCTACCATGTCGATCTCCACCCCGAGTCCCTTGGCCATCCCACTGAACCA
GCTGGTGAAGGCAGCCCCTCTCACCCTCGCTGCAACTGCAGGATCGGCCGCCACCCCAAC
CACTTCTGCCCTCTTTGATCTCGCTATGCTCACCAACCAGTCACGCAAAAATCTCACCAC
CAAACTCAGAGCCACGGCCACACACAATGGCAACAAGAAGTCAGAGAGGAATAAGTTCAC
ACCATACTAGACTGACGCTGCCTGATGAGGGAGACGATGCTTACAATGAATGGGCACGTT
CAGATGAGT------GGGTTCCTTCGCCATTGCTCTCTTAAACTGGCACACTGGGTTCTC
TTGATTTATTCTCATCTTCCTCTTCCAATACCAATAGAAGCAGGATGGAACTATCTCGCC
GAACGTTGTTTAAGAGGACTAACCTTGAATGAAAATGTGTCTTTGAATGGGATAGTAGCT
GTGGACTTGGACAGCTTACTGTAGAG
>MY5157_Hexurella_SantaCatalinaMtns_Redington
CTTCAAAGTCATTTGTGTCTCGGAGTCTGAAACAA--AAGGTAAGTTTCGGTGTTCACCG
CAGAAAAACCCTTTGGATGGATAATCTGAGATACCTCATGTACTCCTGCCATTTTGCATA
AAATAATGATGTTCATTTCTGAATGAATAAAAACTGTAATTTGTTGAAGAAATTACTCTT
TTCTTTTTTTTTAAATATGCGTTTGCTTGCGAAGAATGCTTGTGTGAGTGTTTGTCTGTG
TCCATTAAACCTTATCCGTGCTGTTGAAAATCCATTCATCATTCGTTTGTCTCAATGTGT
ACCTTATTTTTTTTCTCTTAATTTTTTGTTTTTTTTCTTTGATCCCAACAAAAAAAAAGA
ACCTTACCCAACTCATTCTAATCTATATCATTTGTCTCGTTTTTTTTTCTCTCTCCTATA
TGTTTTCCACCTGTGCAGCATGGAATTGCATAAGAACCTCCACCTGACCTCGACCCCTTC
CTCGACCTCTGCTACCATGTCGATCTCCACCCCGAGTCCCTTGGCCATCCCACTGAACCA
GCTGGTGAAGGCAGCCCCTCTCACCCTCGCTGCAACTGCAGGATCGGCCGCCACCCCAAC
CACTTCTGCCCTCTTTGATCTCGCTATGCTCACCAACCAGTCACGCAAAAATCTCACCAC
CAAACTCAGAGCCACGGCCACACACAATGGCAACAAGAAGTCAGAGAGGAATAAGTTCAC
ACCATACTAGACTGACGCTGCCTGATGCGGGAGAGGATGGTTACAATGAATGGGCAGGTT
CAGATGAGTGTGTGTGTGTTCCATCGCCATTGCTCTCTTAAACTGGCACATTGGGTTCTC
TTTATTTTTTCCCATCTTCCTCTTCCAATACCAATAGAAGCAGGATGGAACTATCTCGCC
GAACGTTGTTTAGGAGGACTAACCTTGAATGGAAATGTGTCTTTGAATGGGATAGTAGCT
GTGGACTTGGACAGCTTACTGTATAG
>MY5164_Hrupicola_Temecula
------------------------------------------------------------
------------------------------------------------------------
------------------------------------------------------------
------------------------------------------------------------
------------------------------------------------------------
-----------------------------------------------------A-AAAGA
ACCTTACCCAACTCATTCTAATCTATATCATTTGTCTCGTTTTTTTTTCTCTCTCCTATA
TGTTTTCCACCTGTGCAGCATGGAATTGCATAAGAACCTCCACCTGACCTCGACCCCTTC
CTCGACCTCTGCTACCATGTCGATCTCCACCCCGAGTCCCTTGGCCATCCCACTGAACCA
GCTGGTGAAGGCAGCCCCTCTCACCCTTGCTGCAACTGCAGGATCTGCTGCCACCCCAAC
CACTTCTGCCCTCTTTGATCTCGCTATGCTCACCAACCAGTCACGCAAAAATCTCACCAC
CAAACTCAGAGCCACGGCCACACATAATGGCAACAAGAAGTCAGAGAGGAATAAGTTCAC
ACCATACTAGACTGATGCTGCCTGATGCAGGAGAAGATGATTACAATGAATGGGCAGGTT
CAGATGAGTGTGTGTGTGTTCCTTCGCCATTGCTCTCTTAAACTGGCACATTGGGTTC--
----TTTTTTCTCATCTTCCTCTTCCAATACCAATAGAAGCAGGATGGAACTATCTCGCC
GAACGTTGTTTAGGAGGACTAACCTTGAATGAAAGTGTGTCTTTGAATGGGATAGTAGCT
GTGGACTTGGACAGCTTACTGTATAG
>MY5165_Hrupicola_Temecula
CTTCAAAGTCATTTGTGTTTCGGAGAATGAAAAACTAAAGGTAAGTTTCGGTGATCACCG
CACAAAAATCTTTTGGATGGATAATCTGAGATACCTTATGTACTCCTGCCTTTTTGCATA
AAATAATAATGTTCATTTCTGAA---------------------TGAAGAAATTCCTTTT
CTTT-TTTTTTTAAATATGCGTTTGCTTGCGAAGAATGCTTGTGTGAGCGTTTGTCTGTG
TCCATGAAACCTTTTCCGTGCTGTTGAAAATCCATTCATCATTCGTTTGTCTCAGTGTGT
ACCTTATTTTTTTTCTCTTAATTTTCGTTTGTTTTTCTTTGATCCCAACAAAAA-AAAGA
ACCTTACCCAACTCATTCTAATCTATATCATTTGTCTCGTTTTTTTTTCTCTCTCCTATA
TGTTTTCCACCTGTGCAGCATGGAATTGCATAAGAACCTCCACCTGACCTCGACCCCTTC
CTCGACCTCTGCTACCATGTCGATCTCCACCCCGAGTCCCTTGGCCATCCCACTGAACCA
GCTGGTGAAGGCAGCCCCTCTCACCCTTGCTGCAACTGCAGGATCTGCTGCCACCCCAAC
CACTTCTGCCCTCTTTGATCTCGCTATGCTCACCAACCAGTCACGCAAAAATCTCACCAC
CAAACTCAGAGCCACGGCCACACATAATGGCAACAAGAAGTCAGAGAGGAATAAGTTCAC
ACCATACTAGACTGATGCTGCCTGATGCAGGAGAAGATGATTACAATGAATGGGCAGGTT
CAGATGAGTGTGTGTGTGTTCCTTCGCCATTGCTCTCTTAAACTGGCACATTGGGTTC--
----TTTTTTCTCATCTTCCTCTTCCAATACCAATAGAAGCAGGATGGAACTATCTCGCC
GAACGTTGTTTAGGAGGACTAACCTTGAATGAAAGTGTGTCTTTGAATGGGATAGTAGCT
GTGGACTTGGACAGCTTACTGTATAG
>MY5175_Hapachea_HarshawRd_PatagoniaMtns
CTTCAAAGTCATTTGTGTCTCGAAGACTGAATAAATAAAGGTAAGTTTCGGTGATCACCG
CAGAAAAACCTTTTGGATGGATAATCTGAGATACCTTATGTACTCCTGCCATTTTGCATA
AAATAATGTTGATCATTTCTGAATGAATAAAAACTGTTATTTGTTGAAGAAATTACTCTT
TTTTTTTTTTTTAAATATGCGTTTGCTTGCGAAGAATGCTTGTGTGAGTGTTTGTCTGTG
TCCATTAAACCTTATCCGTGCTGTTGAAAATCCATTCATCATTCGTTTGTCTCAATGTGT
ACCTTATTTTTTTTCTCTTAATTTTTGTTTGTTTTTCTTTGATCCCAACAAAAAAAAAGA
ACCTTACCCAACTCATTCTAATCTATATCATTTGTCTCGTTTTTTTTTCTCTCTCCTATA
TGTTTTCCACCTGTGCAGCATGGAATTGCATAAGAACCTCCACCTGACCTCGACCCCTTC
CTCGACCTCTGCTACCATGTCGATCTCCACCCCGAGTCCCTTGGCCATCCCACTGAACCA
GCTGGTGAAGGCAGCCCCTCTCACCCTCGCTGCAACTGCAGGATCGGCCGCCACCCCAAC
CACTTCTGCCCTCTTTGATCTCGCTATGCTCACCAACCAGTCACGCAAAAATCTCACTAC
CAAACTCAGAGCCACGGCCACACACAATGGCAACAAGAAGTCAGAGAGGAATA-------
------------------------------------------------------------
------------------------------------------------------------
------------------------------------------------------------
------------------------------------------------------------
--------------------------
>MY5180_Hapachea_MustrangPk_MustangMtns
------------------------------------------------------------
------------------------------------------------------------
------------------------------------------------------------
-------------------------------------------------GTTTGTCTGTG
TCCATTAAACCTTATCCGTGCTGTTGAAAATCCATTCATCATTCGTTTGTCTCAATGTGT
ACCTTATTTTTTTTCTCTTAATTTTTGTTTGTTTTTCTTTGATCCCAACAAAAAAAAAGA
ACCTTACCCAACTCATTCTAATCTATATCATTTGTCTCGTTTTTTTTTCTCTCTCCTATA
TGTTTTCCACCTGTGCAGCATGGAATTGCATAAGAACCTCCACCTGACCTCGACCCCTTC
CTCGACCTCTGCTACCATGTCGATCTCCACCCCGAGTCCCTTGGCCATCCCACTGAACCA
GCTGGTGAAGGCAGCCCCTCTCACCCTCGCTGCAACTGCCGGATCGGCCGCCACCCCAAC
CACTTCTGCCCTCTTTGATCTCGCTATGCTCACCAACCAGTCACGCAAAAATCTCACCAC
CAAACTCAGAGCCACGGCCACACACAATGGCAACAAGAAGTCAGAGAGGAATAAGTTCAC
ACCATACTAGACTGTGCCTGCCTGATGCGGGAGACGATGGTTACAATGAATGGGCAGGTT
CAGATGAGTGTGCGGGTGTTCCTTCGCCATTGCTCTCTTAAACTGGCACACTGGGTTCTC
TTTATTTTTTCTCATCTTCCTCTTCCAATACCAATAGAAGCAGGATGGAACTATCTCGCC
GAACGTTGTTTAGGAGGACTAACCTTGAATGAAAATGTGTCTTTGAATGGGACAGTAGCT
GTGGACTTGGACAGCTTACTGTATAG
>MY5181_Hapachea_MustrangPk_MustangMtns
CTTCGAAGTCATTTGTGTCTC---GACTGAAAAAATAAAGGTAAGTTTCGGTGATCACCG
CAGAAAAACCTTTTGGATGGATAATCTGAGATACCTTTTGTACTCCTGCCATTTTGCATA
AAATAATGATGTTCATTTCTGAATGAATAAAAACTGTAATTTGTTGAAGAAATTACTCTT
TTTTTTTTTTTTAAATATGCGTTTGCTTGCGAAGAATGCTTGTGTGAGTGTTTGTCTGTG
TCCATTAAACCTTATCCGTGCTGTTGAAAATCCATTCATCATTCGTTTGTCTCAATGTGT
ACCTTATTTTTTTTCTCTTAATTTTTGTTTGTTTTTCTTTGATCCCAACAAAAAAAAAGA
ACCTTACCCAACTCATTCTAATCTATATCATTTGTCTCGTTTTTTTTTCTCTCTCCTATA
TGTTTTCCACCTGTGCAGCATGGAATTGCATAAGAACCTCCACCTGACCTCGACCCCTTC
CTCGACCTCTGCTACCATGTCGATCTCCACCCCGAGTCCCTTGGCCATCCCACTGAACCA
GCTGGTGAAGGCAGCCCCTCTCACCCTCGCTGCAACTGCCGGATCGGCCGCCACCCCAAC
CACTTCTGCCCTCTTTGATCTCGCTATGCTCACCAACCAGTCACGCAAAAATCTCACCAC
CAAACTCAGAGCCACGGCCACACACAATGGCAACAAGAAGTCAGAGAGGAATAAGTTCAC
ACCATACTAGACTGTGCCTGCCTGATGCGGGAGACGATGGTTACAATGAATGGGCAGGTT
CAGATGAGTGTGCGTGTGCTCCTTCGCCATTGCTCTCTTAAACTGGCACACTGGGTTCTC
TCTATTTTTTCTCATCTTCCTCTTCCAATACCAATAGAAGCAGGATGGAACTATCTCGCC
GAACGTTGTTTAGGAGGACTAACCTTGAATGAAAATGTGTCTTTGAATGGGACAGTAGCT
GTGGACTTGGACAGCTTACTGTATAG
>MY5193_Hapachea_HarshawRd_PatagoniaMtns
------------------------------------------------------------
------------------------------------------------------------
------------------------------------------------------------
-----TTTTTTTAAATATGCGTTTGCTTGCGAAGAATGCTTGTGTGAGTGTTTGTCTGTG
TCCATTAAACCTTATCCGTGCTGTTGAAAATCCATTCATCATTCGTTTGTCTCAATGTGT
ACCTTATTTTTTTTCTCTTAATTTTTGTTTGTTTTTCTTTGATCCCAACAAAAAAAAAGA
ACCTTACCCAACTCATTCTAATCTATATCATTTGTCTCGTTTTTTTTTCTCTCTCCTATA
TGTTTTCCACCTGTGCAGCATGGAATTGCATAAGAACCTCCACCTGACCTCGACCCCTTC
CTCGACCTCTGCTACCATGTCGATCTCCACCCCGAGTCCCTTGGCCATCCCACTGAACCA
GCTGGTGAAGGCAGCCCCTCTCACCCTCGCTGCAACTGCAGGATCGGCCGCCACCCCAAC
CACTTCTGCCCTCTTTGATCTCGCTATGCTCACCAACCAGTCACGCAAAAATCTCACCAC
CAAACTCAGAGCCACGGCTACACACAATGGCAACAAGAAGTCAGAGAGGAATAAGTTCAC
ACCATACTAGACTG----------------------------------------------
------------------------------------------------------------
------------------------------------------------------------
------------------------------------------------------------
--------------------------
>MY5194_Hapachea_Ordsummit_MtOrd
CTTCAAAATCATTCGTGTCTCGGAGTCTGAAAAAATAAAGGTAAGTTTCGGTGATCACCG
CAGAAAAACCTTTTGGATGGATAATCTGAGATACCTTATGTACTCCTGCCTTTTTGGATA
AAATAATAATGTTCATTTCTGAATGAATAAAAATTGTAATTTTTTGAAAAAATTACTCCT
TTTCTTTTTTTTAAATATGCGTTTGCTTGCGAAGAATGCTTGTGTGAGTGTTTGTCTGTG
TCCATTAAACCTTATCCGTGCTGTTGAAAATCCATTCATCATTCGTTTGTCTCAATGTGT
ACCTTATTTTTTTTCTCTTAATTTTTGTTTGTTTTTCTTTGATCCCAACAGAAAAAAAAA
ACCTTACCCAACTCATTCTAATCTATATCATTTGTCTCGTTTTTTTTTCTCTCTCCTATA
TGTTTTCCACCTGTGCAGCATGGAATTGCATAAGAACCTCCACCTGACCTCGACCCCTTC
CTCGACCTCTGCTACCATGTCGATCTCCACCCCGAGTCCCTTGGCCATCCCACTGAACCA
GCTGGTGAAGGCAGCCCCTCTCACCCTCGCTGCAACTGCAGGATCGGCTGCCACCCCAAC
CACTTCTGCCCTCTTTGATCTCGCTATGCTCACCAACCAGTCACGCAAAAATCTCACCAC
CAAACTCAGAGCCACGGCCACACACAATGGCAACAAGAAGTCAGAGAGGAATAAGTTCAC
ACCGTACTAGACTGATGCTGCCTGATGCAGGAGAGGATGATTACAATGAATGGGCAGGTT
CAGAGGAGTGTGTGTGTGTTCCTTCGCCATTGCTCTCTTAAACTGGCACATTGGGTTCTT
GTTGTTTTGTCTCATCTTCCTCTTCCAATACCAATAGAAGCAGGATGGAACTATCTCGCC
GAACGTTGTTTAGAGGACCTAACCTTGAATGGAAATGTGTCTTGGAATGGGATAGTAGCT
GTGGACTTAGACAGCT----------
>MY5195_Hapachea_Ordsummit_MtOrd
CTTCAAAATCATTCGTGTCTCGGAGTCTGAAAAAATAAAGGTAAGTTTCGGTGATCACCG
CAGAAAAACCTTTTGGATGGATAATCTGAGATACCTTATGTACTCCTGCCTTTTTGGATA
AAATAATAATGTTCATTTCTGAATGAATAAAAATTGTAATTTTTTGAAAAAATTACTCCT
TTTCTTTTTTTTAAATATGCGTTTGCTTGCGAAGAATGCTTGTGTGAGTGTTTGTCTGTG
TCCATTAAACCTTATCCGTGCTGTTGAAAATCCATTCATCATTCGTTTGTCTCAATGTGT
ACCTTATTTTTTTTCTCTTAATTTTTGTTTGTTTTTCTTTGATCCCAACAGAAAAAAAAA
ACCTTACCCAACTCATTCTAATCTATATCATTTGTCTCGTTTTTTTTTCTCTCTCCTATA
TGTTTTCCACCTGTGCAGCATGGAATTGCATAAGAACCTCCACCTGACCTCGACCCCTTC
CTCGACCTCTGCTACCATGTCGATCTCCACCCCGAGTCCCTTGGCCATCCCACTGAACCA
GCTGGTGAAGGCAGCCCCTCTCACCCTCGCTGCAACTGCAGGATCTGCTGCCACCCCAAC
CACTTCTGCCCTCTTTGATCTCGCTATGCTCACCAACCAGTCACGCAAAAATCTCACCAC
CAAACTCAGAGCCACGGCCACACACAATGGCAACAAGAAGTCAGAGAGGAATAAGTTCAC
ACCGTACTAGACTGATGCTGCCTGATGCAGGAGAGGATGATTACAATGAATGGGCAGGTT
CAGAGGAGTGTGTGTGTGTTCCTTCGCCATTGCTCTCTTAAACTGGCACATTGGGTTCTT
GTTGTTTTGTCTCATCTTCCTCTTCCAATACCAATAGAAGCAGGATGGAACTATCTCGCC
GAACGTTGTTTAGAGGACCTAACCTTGAATGGAAATGTGTCTTGGAATGGGATAGTAGCT
GTGGACTTAGACAGCTTACTGTATAG
>MY5266_Hencina_CerroBolla
CTTCAAAGTCATTTGTGTCTCGGAGAATGAAAAAATAAAGGTAAGTTTAGGTGATCACCG
CAGAAAAACCTTTTGGATGGATAATCTGAGATACCTTATGTACTCCTGCCTTTTTGCATA
AAATAATAATGTTCATTTCTGAA---------------------TGAAGAAATTCCTTT-
-----TATTTTTAAATATGCGTTTGCTTGCGAAGAATGCTTGTGTGAGCGTTTGTCTGTG
TCCATGAAACCTTTTCCGTGCTGTTGAAAATCCATTCATCATTCGTTTGTCTCAGTGTGT
ACCTTATTTTTTTTCTCTTAATTTTTGTTTGTTTTTCTTTGATCCCAACAAAAA-AAAGA
ACCTTACCCAACTCATTCTAATCTATATCATTTGTCTCGTTTTTTTTTCTCTCTCCTATA
TGTTTTCCACCTGTGCAGCATGGAATTGCATAAGAACCTCCACCTGACCTCGACCCCTTC
CTCGACCTCTGCTACCATGTCGATCTCCACCCCGAGTCCCTTGGCCATCCCACTGAACCA
GCTGGTGAAGGCAGCCCCTCTCACCCTTGCTGCAACTGCAGGATCTGCTGCCACCCCAAC
CACTTCTGCCCTCTTTGATCTCGCTATGCTCACCAACCAGTCACGCAAAAATCTCACCAC
CAAACTCAGAGCCACGGCCACACATAATGGCAACAAGAAGTCAGAGAGGAATAAGTTCAC
ACCATACTAGACTGATGCTGCCTGATGCAGGAGAAGATGATTACAATGAATGGGCAGGTT
CAGATGA--GTGTGTGTGTTCCTTCGCCATTGATCTCTTAAACTGGCACATTGGGTTCT-
---GTTTTTTCTCATCTTCCTCTTCCAATACCAATAGAAGCAGGATGGAACTATCTCGCC
GAACGTTGTTTAGGAGGACTAACCTTGAATGAAAGTGTGTCTTTGAATGGGATAGTAGCT
GTGGACTTGGACAGCTTACTGTATAG
>MY5267_Hencina_CerroBolla
CTTCAAAGTCATTTGTGTCTCGGAGAATGAAAAAATAAAGGTAAGTTTAGGTGATCACCG
CAGAAAAACCTTTTGGATGGATAATCTGAGATACCTTATGTACTCCTGCCTTTTTACATA
AAATAATAATGTTCATTTCTGAA---------------------TGAAGAAATTCCTTT-
-----TATTTTTAAATATGCGTTTGCTTGCGAAGAATGCTTGTGTGAGCGTTTGTCTGTG
TCCATGAAACCTTTTCCGTGCTGTTGAAAATCCATTCATCATTCGTTTGTCTCAGTGTGT
ACCTTATTTTTTTTCTCTTAATTTTTGTTTGTTTTTCTTTGATCCCAACAAAAA-AAAGA
ACCTTACCCAACTCATTCTAATCTATATCATTTGTCTCGTTTTTTTTTCTCTCTCCTATA
TGTTTTCCACCTGTGCAGCATGGAATTGCATAAGAACCTCCACCTGACCTCGACCCCTTC
CTCGACCTCTGCTACCATGTCGATCTCCACCCCGAGTCCCTTGGCCATCCCACTGAACCA
GCTGGTGAAGGCAGCCCCTCTCACCCTTGCTGCAACTGCAGGATCTGCTGCCACCCCAAC
CACTTCTGCCCTCTTTGATCTCGCTATGCTCACCAACCAGTCACGCAAAAATCTCACCAC
CAAACTCAGAGCCACGGCCACACATAATGGCAACAAGAAGTCAGAGAGGAATAAGTTCAC
ACCATACTAGACTGATGCTGCCTGATGCAGGAGAAGATGATTACAATGAATGGGCAGGTT
CAGATGA--GTGTGTGTGTTCCTTCACCAATGATCTCTTAAACTGGCACATTGGGTTCT-
---GTTTTTTCTCATCTTCCTCTTCCAATACCAATAGAAGCAGGATGGAACTATCTCGCC
GAACGTTGTTTAGGAGGACTAACCTTGAATGAAAGTGTGTCTTTGAATGGGATAGTAGCT
GTGGACTTGGACAGCTTACTGTATAG
>MY5269_Hexurella_GuadalupeValley
CTTCCAAGTGATTTGTGTCTCGGAGAATGAAAAAATAAAGGTAAGTTTAGGTGATCATCG
CAGAAAAACCTTTTGGATGGATAATCTGAGATACCTTATGTACTCCTGCCTTTTTGCATA
AAATAATAATGTTCATTTCTGAA---------------------TGAAGAAATTCCTTT-
-----TATTTTTAAATATGCGTTTGCTTGCGAAGAATGCTTGTGTGAGCGTTTGTCTGTG
TCCATGAAACCTTTTCCGTGCTGTTGAAAATCCATTCATCATTCGTTTGTCTCAGTGTGT
ACCTTATTTTTTTTCTCTTAATTTTTGTTTGTTTTTCTTTGATCCCAACAAAAAAAAAGA
ACCTTACCCAACTCATTCTAATCTATATCATTTGTCTCGTTTTTTTTTCTCTCTCCTATA
TGTTTTCCACCTGTGCAGCATGGAATTGCATAAGAACCTCCACCTGACCTCGACCCCTTC
CTCGACCTCTGCTACCATGTCGATCTCCACCCCGAGTCCCTTGGCCATCCCACTGAACCA
GCTGGTGAAGGCAGCCCCTCTCACCCTTGCTGCAACTGCAGGATCTGCTGCCACCCCAAC
CACTTCTGCCCTCTTTGATCTCGCTATGCTCACCAACCAGTCACGCAAAAATCTCACCAC
CAAACTCAGAGCCACGGCCACACATAATGGCAACAAGAAGTCAGAGAGGAATAAGTTCAC
ACCATACTAGACTGATGCTGCCTGATGCAGGAGAAGATGATTACAATGAATGGGCAGGTT
CAGATGAGTGTGTGTGTGTTCCTTCGCCATTGATCTCTTAAACTGGCACATTGGGTTCT-
---GTTTTTTCTCATCTTCCTCTTCCAATACCAATAGAAGCAGGATGGAACTATCTCGCC
GAACGTTGTTTAGGAGGACTAAACTTGAAAGAAAGTGTGTCTTTGAATGGGATAGTAGCT
GTGGACTTGGACAGCTTACTGTATAG
>MY5276_Hexurella_SanPedro_Martir
CTTCAAAGTCATTTGTGTCTCGGAGAATGAAAAAATAAAGGTAAGTTTAGGTGATCACCG
CAG-AAAACCTTTTGGATGGATAGTCTGAGATACCTTATGTACTCCTGCCTTTTTGCATA
AAATAATAATGTTCATTTCTGAA---------------------TGAAGAAATTCCCTTT
TTTTTTTTTTTCAAATATGCGTTTGCTTGCGAAGAATGCTTGTGTGAGCGTTTGTCTGTG
TCCATGAAACCTTTTCCGTGCTGTTGAAAATCCATTCATCATTCGTTTGTCTCAGTGTGT
ACCTTA-TTTTTTTCTCTTAATTTTTGTTTGTTTTTCTTTGATCCCAACAAAAAAAAAGA
ACCTTACCCAACTCATTCTAATCTATATCATTTGTCTCGTTTTTTTTTCTCTCTCCTATA
TGTTTTCCACCTGTGCAGCATGGAATTGCATAAGAACCTCCACCTGACCTCGACCCCTTC
CTCGACCTCTGCTACCATGTCGATCTCCACCCCGAGTCCCTTGGCCATCCCACTGAACCA
GCTGGTGAAGGCAGCCCCTCTCACCCTTGCTGCAACTGCAGGATCTGCTGCCACCCCAAC
CACTTCTGCCCTCTTTGATCTCGCTATGCTCACCAACCAGTCACGCAAAAATCTCACCAC
CAAACTCAGAGCCACGGCCACGCATAATGGCAACAAGAAGTCAGAGAGGAATAAGTTCAC
ACCATACTAGACTGATGCTGCCTGATGCAGGAGAAGATGATTACAATGAATGGGCAGGTT
CAGATGA--GTGTGTGTGTTCCTTCGCCATTGATCTCTTAAACTGGCACATTGGGTTC--
----TGTTTTCTCATCTTCCTCTTCCAATACCAATAGAAGCAGGATGGAACTATCTCGCC
GAACGTTGTTTAGGAGGACTAACCTTGAATGAAAGTGTGTCTCTGAATGGGATAGTAGCT
GTGGACTTGGACAGCTTACTGTATAG
>MY5277_Hexurella_SanPedro_Martir
CTTCAAAGTCATTTGTGTCTCGGAGAATGAAAAAATAAAGGTAAGTTTAGGTGATCACCG
CAG-AAAACCTTTTGGATGGATAGTCTGAGATACCTTATGTACTCCTGCCTTTTTGCATA
AAATAATAATGTTCATTTCTGAA---------------------TGAAGAAATTCCTTTT
TTTTTTTTTTTCAAATATGCGTTTGCTTGCGAAGAATGCTTGTGTGAGCGTTTGTCTGTG
TCCATGAAACCTTTTCCGTGCTGTTGAAAATCCATTCATCATTCGTTTGTCTCAGTGTGT
ACCTTATTTTTTTTCTCTTAATTTTTGTTTGTTTTTCTTTGATCCCAACAAAAAAAAAGA
ACCTTACCCAACTCATTCTAATCTATATCATTTGTCTCGTTTTTTTTTCTCTCTCCTATA
TGTTTTCCACCTGTGCAGCATGGAATTGCATAAGAACCTCCACCTGACCTCGACCCCTTC
CTCGACCTCTGCTACCATGTCGATCTCCACCCCGAGTCCCTTGGCCATCCCACTGAACCA
GCTGGTGAAGGCAGCCCCTCTCACCCTTGCTGCAACTGCAGGATCTGCTGCCACCCCAAC
CACTTCTGCCCTCTTTGATCTCGCTATGCTCACCAACCAGTCACGCAAAAATCTCACCAC
CAAACTCAGAGCCACGGCCACGCATAATGGCAACAAGAAGTCAGAGAGGAATAAGTTCAC
ACCATACTAGACTGATGCTGCCTGATGCAGGAGAAGATGATTACAATGAATGGGCAGGTT
CAGATGA--GTGTGTGTGTTCCTTCGCCATTGATCTCTTAAACTGGCACATTGGGTTC--
----TGTTTTCTCATCTTCCTCTTCCAATACCAATAGAAGCAGGATGGAACTATCTCGCC
GAACGTTGTTTAGGAGGACTAACCTTGAATGAAAGTGTGTCTCTGAATGGGATAGTAGCT
GTGAACTTGGACAGCTTACTGTATAG
>MY5280_Hexurella_ArroyoSalado
------------------------------------------------------------
------------------------------------------------------------
------------------------------------------------------------
------------------------------------------------------------
------------------------------------------------------------
---TTATTTTTTTTCTCTTAATTTTTGTTTGTTTTTCTTTGATCCCAACAAAAA-AAAGA
ACCTTACCCAACTCATTCTAATCTATATCATTTGTCTCGTTTTTTTTTCTCTCTCCTATA
TGTTTTCCACCTGTGCAGCATGGAATTGCATAAGAACCTCCACCTGACCTCGACCCCTTC
CTCGACCTCTGCTACCATGTCGATCTCCACCCCGAGTCCCTTGGCCATCCCACTGAACCA
GCTGGTGAAGGCAGCCCCTCTCACCCTTGCTGCAACTGCAGGATCTGCTGCCACCCCAAC
CACTTCTGCCCTCTTTGATCTCGCTATGCTCACCAACCAGTCACGCAAAAATCTCACCAC
CAAACTCAGAGCCACGGCCACACATAATGGCAACAAGAAGTCAGAGAGGAATAAGTTCAC
ACCTTACTAGACTGATGCTGCCTGATGCAGGAGAAGATGATTACAATGAATGGGCAGGTT
CAGATGAGTGTGTGTGTGTTCCTTCGCCATTGCTCTCTTAAACTGGCACATTGGGTTCT-
----TTTTTTCTCATCTTCCTCTTCCAATACCAATAGAAGCAGGATGGAACTATCTCGCC
GAACGTTGTTTAGGAGGACTAACCTTGAATGGAAGTGTGTCTTTGAATGGGATAGTAGCT
GTGGACTTGGACAGCTTACTGTATAG
>MY5287_Hrupicola_SweetwaterSpr_OrdMtn
CTT-----------------CGGAGAATGAAAAAATAAAGGTAAGTTTCGGTGATCACCG
CAGAAAAACCTTTTGGATGGATAATCTGAGATACCTTATGTACTCCTGCCTTTTTGAATA
AAATAATAATGTTCATTTCTGAATGAATAAAAATCGTAATTTCTTCAAGGAATTACTTTT
TCATTTTTTTTAAAATATGCGTTTGCTTGCGAAGAATGCTTGTGTGAGCGTTTGTCTGTG
TCCATGAAACCTTATCCGTGCTGTTGAAAATCCATTCATCATTCGTTTGTCTCAGTGTGT
ACCTTATTTTTTTTCTCTTAATTTTTGTTTGTTTTTCTTTGATCCCAACAAAAAAAAAGA
ACCTTACCCAACTCATTCTAATCTATATCATTTGTCTCGTTTTTTTTTCTCTCTCCTATA
TGTTTTCCACCTGTGCAGCATGGAATTGCATAAGAACCTCCACCTGACCTCGACCCCTTC
CTCGACCTCTGCTACCATGTCGATCTCCACCCCGAGTCCCTTGGCCATCCCACTGAACCA
GCTGGTGAAGGCAGCCCCTCTCACCCTTGCTGCAACTGCAGGATCTGCTGCCACCCCAAC
CACTTCTGCCCTCTTTGATCTCGCTATGCTCACCAACCAGTCACGCAAAAATCTCACCAC
CAAACTCAGAGCCACGGCCACACATAATGGCAACAAGAAGTCAGAGAGGAATAAGTTCAC
ACCATACTAGACTGATGCTGCCTGATGCAGGAGAAGATGATTACAATGAATGGGCTGGTT
CAGATGA--GTGTGTGTGTTCCTTCGCCATTGCTCTCTTAAACTGGCACATTGGGTTC--
-----TTTTTCTCATCTTCCTCTTCCAATACCAATAGAAGCAGGATGGAGCTATCTCGCC
GAACGTTGTTTAGGAGGACTAAGCTTGAATGAAAGTGTGTCTTTGAATGGGATAGTAGCT
GTGGACTTGGA---------------
>MY5288_Hrupicola_Deadman_Hills
CTTCAAAGCCGTTTGTGTCTCGGAGAATGAAAAAATAAAGGTAAGTTTCGGTGATCACCG
CTAAAAAACCTTTTGGATGGATAATCTGAGATACCTTATGTACTCTTGCCTTTTTGAATA
AAATAACAATGTTCATTTCTGAATGAATAAAAATCGTAATTTCTTGAAGAAATTACTTTT
TTTT-TTTTTTTAAATATGCTTTTGTTTGCGAAGAATGCTTGTGTGAGCGTTTGTCTGTG
TCCATGAAACCTTATCCGTGCTGTTGAAAATCCATTCATCATTCGTTTGTCTCAGTGTGT
ACCTTA-TTTTTTTCTCTTAATTTTTGTTTGTTTTTCTTTGATCCCAACAAAAA-AAAGA
ACCTTACCCAACTCATTCTAATCTATATCATTTGTCTCGTTTTTTTTTCTCTCTCCTATA
TGTTTTCCACCTGTGCAGCATGGAATTGCATAAGAACCTCCACCTGACCTCGACCCCTTC
CTCGACCTCTGCTACCATGTCGATCTCCACCCCGAGTCCCTTGGCCATCCCACTGAACCA
GCTGGTGAAGGCAGCCCCTCTCACCCTTGCTGCAACTGCAGGATCTGCTGCCACCCCAAC
CACTTCTGCCCTCTTTGATCTCGCTATGCTCACCAACCAGTCACGCAAAAATCTCACCAC
CAAACTCAGAGCCACGGCCACACATAATGGCAACAAGAAGTCAGAGAGAAATAAGTTCAC
ACCATACTAGACTGATGCTGTCTGATGCAGGAGAAGATGATTACAATGAATGGGCAGGTT
CAGATGA--GTGTGTGTGTTCCTTCGCCATTGCTCTCTTAAACTGGCACATTGAGTTC--
----TTTTTTCTCATCTTCCTCTTCCAATACCAATAGAAGCAGGATGGAACTATCTCGCC
GAACGTTGTTTAGGAGGACTCAGCTTGAATGAAAGTGTGTCTTTGAATGGGATAGTAGCT
GTGGACTTGGACAGCTTACTGTATAG
>MY5289_Hrupicola_Deadman_Hills
------------------------------------------------------------
------------------------------------------------------------
------------------------------------------------------------
------------------------------------------------------------
------------------------------------------------------------
--------------------------------------------------AAAAAAAAGA
ACCTTACCCAACTCATTCTAATCTATATCATTTGTCTCGTTTTTTTTTCTCTCTCCTATA
TGTTTTCCACCTGTGCAGCATGGAATTGCATAAGAACCTCCACCTGACCTCGACCCCTTC
CTCGACCTCTGCTACCATGTCGATCTCCACCCCGAGTCCCTTGGCCATCCCACTGAACCA
GCTGGTGAAGGCAGCCCCTCTC--------------------------------------
------------------------------------------------------------
------------------------------------------------------------
------------------------------------------------------------
------------------------------------------------------------
------------------------------------------------------------
------------------------------------------------------------
--------------------------
>MY5309_Hapachea_JohnnyLyon_Hills
--------------------------------------AGGTAAGTTTCGGTGATCACCG
CAGAAAAACCTTTTGGATGGATAATCTGAGATACCTTACGTACTCCTGCCATTTTGCATA
AAATAATGATGTTCATTTCTGAATGAATAAAAACTGTAATTTGTTGAAGAAATTACTCTT
TTTTTTTTTTTTAAATATGCGTTTGCTTGCGAAGAATGCTTGTGTGAGTGTTTGTCTGTG
TCCATTAAACCTTATCCGTGCTGTTGAAAATCCATTCATCATTCGTTTGTCTCAATGTGT
ACCTTATTTTTTTTCTCTTAATTTTTGCTTGTTTTTCTTTGATCCCAACAAAAAAAAAGA
ACCTTACCCAACTCATTCTAATCTATATCATTTGTCTCGTTTTTTTTTCTCTCTCCTATA
TGTTTTCCACCTGTGCAGCATGGAATTGCATAAGAACCTCCACCTGACCTCGACCCCTTC
CTCGACCTCTGCTACCATGTCGATCTCCACCCCGAGTCCCTTGGCCATCCCACTGAACCA
GCTGGTGAAGGCAGCCCCTCTCA-------------------------------------
------------------------------------------------------------
------------------------------------------------------------
------------------------------------------------------------
------------------------------------------------------------
------------------------------------------------------------
------------------------------------------------------------
--------------------------
>MY5310_Hexurella_AntelopeCyn_CerbatMtns
------------------------------------------------------------
---------------GATGGATAATATGAGATACCTAATGTACTCCTGCCTTTTTGCATA
AAATAATGATGTTCATTTCTGAATGAATAAAAATTGTAATTTTTTTAAGAAATTACTCCT
TTTCTTTTTTTTAAATATGCGTTTGCTTGCGAAGAATGCTTGTGTGAGTATTTGTCTGTG
TCCATTAAACCTTATCCGTGCTGTTGAAAATCCATTCATCATTCGTTTGTCTCAATGTGT
ACCTTATTTTTTTTCTCTTAATTTTTGTTTGTTTTTCTTTGATCCCAAC--AAAAAAAGA
ACCTTACCCAACTCATTCTAATCTATATCATTTGTCTCGTTTTTTTTTCTCTCTCCTATA
TGTTTTCCACCTGTGCAGCATGGAATTGCATAAGAACCTCCACCTGACCTCGACCCCTTC
CTCGACCTCTGCTACCATGTCGATCTCCACCCCGAGTCCCTTGGCCATCCCACTGAACCA
GCTGGTGAAGGCAGCCCCTCTCACCCTCGCTGCAACTGCAGGATCTGCTGCCACCCCAAC
CACTTCTGCCCTCTTTGATCTCGCTATGCTCACCAACCAGTCACGCAAAAATCTCACCAC
CAAACTCAGAGCCACGGCCACACATAATGGCAACAAGAAGTCAGAGAGGAATAAGTTCAC
ACCGTACTAGACTGATGCTGCCTGATGCAGGAGAGGATGATTACAATGAATGGGCAGGTT
CAGAGGAG--TGTGTGTGTTCCTTCGCCATTGCTCTCTTAAACTGGCACATTGGGTTCTT
GTCTTTTTGTCTCATCTTCCTCTTCCAATACCAATAGAAGCAGGATGGAACTATCTCGCC
GAACGTTGTTTAGAGGGCCTAACCTT----------------------------------
--------------------------
>MY5311_Hexurella_AntelopeCyn_CerbatMtns
------------------------------------------------------------
----------------ATGGATAAACTGAGATACCTTATGTACTCCTGCCTTTTTGCATA
AAATAAAGATGTTCATTTCTGAATGAATAAAAATTGTAATTTTTTTAAGAAATTACTCCT
TTTCTTTTTTTTAAATAAGCGTTTGCTTGCGAAGAATGCTTGTGTGAGTGTTTGTCTGTG
TCCATTAAACCTTATCCGTGCTGTTGAAAATCCATTCATCATTCGTTTGTCTCAATGTGT
ACCTTATTTTTTTTCTCTTAATTTTTGTTTGTTTTTCTTTGATCCCAAC-AAAAAAAAGA
ACCTTACCCAACTCATTCTAATCTATATCATTTGTCTCGTTTTTTTTTCTCTCTCCTATA
TGTTTTCCACCTGTGCAGCATGGAATTGCATAAGAACCTCCACCTGACCTCGACCCCTTC
CTCGACCTCTGCTACCATGTCGATCTCCACCCCGAGTCCCTTGGCCATCCCACTGAACCA
GCTGGTGAAGGCAGCCCCTCTCACCCTCGCTGCAACTGCAGGATCTGCTGCCACCCCAAC
CACTTCTGCCCTCTTTGATCTCGCTATGCTCACCAACCAGTCACGCAAAAATCTCACCAC
CAAACTCAGAGCCACGGCCACACATAATGGCAACAAGAAGTCAGAGAGGAATAAGTTCAC
ACCGTACTAGACTGATGCTGCCTGATGCAGGAGAGGATGATTACAATGAATGGGCAGGTT
CAGAGGAG--TGTGTGTGTTCCTTCGCCATTGCTCTCTTAAACTGGCACATTGGGTTCCT
GTCTTTTTGTCTCATCTTCCTCTTCCAATACCAATAGAAGCAGGATGGAACTATCTCGCC
GAACGTTGTTTAGAGGGCCTAACCTTGAATGGAAATGTGTCTTTGAATGGGATAGTAGCT
GTGGACTTAGGCAGCTTACTGTATAG
>MY5312_Hexurella_FoxCyn_MusicMtns
-----------------------------------------TAAGTTT-GGTGATCACCG
CAGAAAAACCTTTTGGATGGATAAACTGAGATACCTTATGTACTCCTGCCTTTTTGCATA
AAATAATGATGTTCATTTCTGAATGAATAAAAATTGTAATTTTTTGAAGAAATTACTCCT
TTTCTTTTTTTTAAATATGCGTTTGCTTGCGAAGAATGCTTGTGTGAGTGTTTGTCTGTG
TCCATTAAACCTTATCCGTGCTGTTGAAAATCCATTCATCATTCGTTTGTCTCAATGTGT
ACCTTATTTTTTTTCTCTTAATTTTTGTTTGTTTTTCTTTGATCCCAAC--AAAAAAAGA
ACCTTACCCAACTCATTCTAATCTATATCATTTGTCTCGTTTTTTTTTCTCTCTCCTATA
TGTTTTCCACCTGTGCAGCATGGAATTGCATAAGAACCTCCACCTGACCTCGACCCCTTC
CTCGACCTCTGCTACCATGTCGATCTCCACCCCGAGTCCCTTGGCCATCCCACTGAACCA
GCTGGTGAAGGCAGCCCCTCTCACCCTCGCTGCAACTGCAGGATCTGCTGCCACCCCAAC
CACTTCTGCCCTCTTTGATCTCGCTATGCTCACCAACCAGTCACGCAAAAATCTCACCAC
CAAACTCAGAGCCACGGCCACACATAATGGCAACAAGAAGTCAGAGAGGAATAAGTTCAC
ACCGTACTAGACTGATGCTGCCTGATGCAGGAGAGGATGATTACAATGAATGGGCAGGTT
CAGAGGAG--TGTGTGTGTTCCTTCGCCATTGCTCTCTTAAACTGGCACATTGGGTTCTT
GTCTTTTTGTCTCATCTTCCTCTTCCAATACCAATAGAAGCAGGATGGAACTATCTCGCC
GAACGTTGTTTAGAGGGCCTAACCTTGAATGGAAATG-----------------------
--------------------------
>MY5313_Hexurella_FoxCyn_MusicMtns
-----------------------------------------TAAGTTT-------CACCG
CAGAAAAACCTTTTGGATGGATAAACTGAGATACCTTATGTACTCCTGCCTTTTTGCATA
AAATAATGATGTTCATTTCTGAATGAATAAAAATTGTAATTTTTTGAAGAAATTACTCCT
TTTCTTTTTTTTAAATATGCGTTTGCTTGCGAAGAATGCTTGTGTGAGTGTTTGTCTGTG
TCCATTAAACCTTATCCGTGCTGTTGAAAATCCATTCATCATTCGTTTGTCTCAATGTGT
ACCTTATTTTTTTTCTCTTAATTTTTGTTTGTTTTTCTTTGATCCCAAC--AAAAAAAGA
ACCTTACCCAACTCATTCTAATCTATATCATTTGTCTCGTTTTTTTTTCTCTCTCCTATA
TGTTTTCCACCTGTGCAGCATGGAATTGCATAAGAACCTCCACCTGACCTCGACCCCTTC
CTCGACCTCTGCTACCATGTCGATCTCCACCCCGAGTCCCTTGGCCATCCCACTGAACCA
GCTGGTGAAGGCAGCCCCTCTCACCCTCGCTGCAACTGCAGGATCTGCTGCCACCCCAAC
CACTTCTGCCCTCTTTGATCTCGCTATGCTCACCAACCAGTCACGCAAAAATCTCACCAC
CAAACTCAGAGCCACGGCCACACATAATGGCAACAAGAAGTCAGAGAGGAATAAGTTCAC
ACCGTACTAGACTGATGCTGCCTGATGCAGGAGAGGATGATTACAATGAATGGGCAGGTT
CAGAGGAG--TGTGTGTGTTCCTTCGCCATTGCTCTCTTAAACTGGCACATTGGGTTCTT
GTCTTTTTGTCTCATCTTCCTCTTCCAATACCAATAGAAGCAGGATGGAACTATCTCGCC
GAACGTTGTTTAGAGGGCCTAACCTTGAATGGAAATGTGTCTT-----------------
--------------------------
>MY5314_Hexurella_Grasshopper_BrushyMtn
CTTCAAAGTCATTCGTGTCTCTGAGTCTGAAAAAATAAAGGTAAGTTTCGGTGATCACCG
CAGAAAAACCTTTTGGATGGATAATCTGAGATACCTTATGTACT----------------
------------------------GAATAAAAATTGTAATTTTTTGAAGAAATTACTCCT
TTTCTTTTTTTTAAATATGCGTTTGCTTGCGAAGAATGCTTGTGTGAGTGTTTGTCTGTG
TCCATTAAACCTTATCCGTGCTGTTGAAAATCCATTCATCATTCGTTTGTCTCAATGTGT
ACCTTATTTTTTTTCTCTTAATTTTTGTTTGTTTTTCTTTGATCCCAAC-AAAAAAAAGA
ACCTTACCCAACTCATTCTAATCTATATCATTTGTCTCGTTTTTTTTTCTCTCTCCTATA
TGTTTTCCACCTGTGCAGCATGGAATTGCATAAGAACCTCCACCTGACCTCGACCCCTTC
CTCGACCTCTGCTACCATGTCGATCTCCACCCCGAGTCCCTTGGCCATCCCACTGAACCA
GCTGGTGAAGGCAGCCCCTCTCACCCTCGCTGCAACTGCAGGATCTGCTGCCACCCCAAC
CACTTCTGCCCTCTTTGATCTCGCTATGCTCACCAACCAGTCACGCAAAAATCTCACCAC
CAAACTCAGAGCCACGGCCACACATAATGGCAACAAGAAGTCAGAGAGGAATAAGTTCAC
ACCGTACTAGACTGATGCTGCCTGATGCAGGAGAAGATGATTACAATGAATGGGCAGGTT
CAGAGGAGTGTGTGTGTGTTCCTTCGCCATTGCTCTCTTAAACTGGCACATTGGGTTCTT
GTTTTTTTGTCTCATCTTCCTCTTCCAATACCAATAGAAGCAGGATGGAACTATCTCGCC
GAACGCTGTTTAGAGGACCTAACCTTGAATGGA---------------------------
--------------------------
>MY5315_Hexurella_WagonerRd_BradshawMtns
CTTCAAAGTCATTCGTGTCTCGGAGTCTGAAAATATAAAGGTAAGTTTCGGTGATCACCG
CAGAAAAACCTTTTGGATGGATAATCTGAGATACCTTATGTACTCCTGCCTTTTTGCATA
AAATAATGATGTTAATTTCTGAATGAATAAAAATTGTAATTTTTTGAAGAAATTACTCCT
TTTCTTTTTTTTAAATATGCGTTTGCTTGCGAAGAATGCTTGTGTGAGTGTTTGTCTGTG
TCCATTAAACCTTATCCGTGCTGTTGAAAATCCATTCATCATTCGTTTGTCTCAATGTGT
ACCTTATTTTTTTTCTCTTAATTTTTGTTTGTTTTTCTTTGATCCCAAC-AAAAAAAAAA
ACCTTACCCAACTCATTCTAATCTATATCATTTGTCTCGTTTTTTTTTCTCTCTCCTATA
TGTTTTCCACCTGTGCAGCATGGAATTGCATAAGAACCTCCACCTGACCTCGACCCCTTC
CTCGACCTCTGCTACCATGTCGATCTCCACCCCGAGTCCCTTGGCCATCCCACTGAACCA
GCTGGTGAAGGCAGCCCCTCTCACCCTCGCTGCAACTGCAGGATCTGCTGCCACCCCAAC
CACTTCTGCCCTCTTTGATCTCGCTATGCTCACCAACCAGTCACGCAAAAATCTCACCAC
CAAACTCAGAGCCACGGCCACACACAATGGCAACAAGAAGTCAGAGAGGAATAAGTTCAC
ACCGTACTAGACTGATGCTGCCTGATGCAGGAGAGGATGATTACAATGAATGGGCAGGTT
CAGAGGAGTGTGTGTGTGTTCCTTCGCCATTGCTCTCTTAAACTGGCGCATTGGGTTCTT
GTTGTTTTGTCTCATCTTCCTCTTCCAATACCAATAGAAGCAGGATGGAACTATCTCGCC
GAACGTTTCTTAGAGGACCTAACCTTGAATGGAAATGTGTCTTGGAATGGGATAGTAGCT
GTGGACGTAGACAGCTTACTGTATAG
>MY5316_Hexurella_WagonerRd_BradshawMtns
CTTCAAAGTCATTCGTGTCTCGGAGTCTGAAAATATAAAGGTAAGTTTCGGTGATCACCG
CAGAAAAACCTTTTGGATGGATAATCTGAGATACCTTATGTACTCCTGCCTTTTTGCATA
AAATAATGATGTTCATTTCTGAATGAATAAAAATTGTAATTTTTTGAAGAAATTACTCCT
TTTCTTTTTTTTAAATATGCGTTTGCTTGCGAAGAATGCTTGTGTGAGTGTTTGTCTGTG
TCCATTAAACCTTATCCGTGCTGTTGAAAATCCATTCATCATTCGTTTGTCTCAATGTGT
ACCTTATTTTTTTTCTCTTAATTTTTGTTTGTTTTTCTTTGATCCCAACAAAAAAAAAAA
ACCTTACCCAACTCATTCTAATCTATATCATTTGTCTCGTTTTTTTTTCTCTCTCCTATA
TGTTTTCCACCTGTGCAGCATGGAATTGCATAAGAACCTCCACCTGACCTCGACCCCTTC
CTCGACCTCTGCTACCATGTCGATCTCCACCCCGAGTCCCTTGGCCATCCCACTGAACCA
GCTGGTGAAGGCAGCCCCTCTCACCCTCGCTGCTACTGCAGGATCTGCTGCCACCCCAAC
CACTTCTGCCCTCTTTGATCTCGCTATGCTCACCAACCAGTCACGCAAAAATCTCACCAC
CAAACTCAGAGCCACGGCCACACACAATGGCAACAAGAAGTCAGAGAGGAATAAGTTCAC
ACCGTACTAGACTGATGCTGCCTGATGCAGGAGAGGATGATTACAATGAATGGGCAGGTT
CAGAGGAGTGTGTGTGTGTTCCTTCGCCATTGCTCTCTTAAACTGGCGCATTGGGTTCTT
GTTGTTTTGTCTCATCTTCCTCTTCCAATACCAATAGAAGCAGGATGGAACTATCTCGCC
GAACGTTGCTTAGAGGACCTAACCTTGAATGGAAATGTGTCTTGGAATGGGATAGTAGCT
GTGGACTTAGACAGCTTACTGTATAG
>MY5317_Hrupicola_Cottonwood_SnYsidroMtns
CTTCAAGCACTT------------------------------ACCTTTTGGCGACCTTAG
CAC--------TGTGCATG---------------TTTGCCGGCGCTTGGCTCCACGCAAA
AAGCACTAA-------------------------------TCCACTATGGCACTGCACTA
TTCCTTGTCTTTAATAATCCACTCACTTGGAA-----------------------CTGTC
TC-----GAGCATTTTCATTCTCTTCAATGTCATCTCGTTCCCCAGACGTTCCACTAAGT
TCCTTTTAATATTAGGCTTAATCTCCAACTTCCTCCCGCTGGTTGCGGCAGAAAACGATA
ACCTCATCAAGCTCCCTCAAACCCTTTTTCTTTAACTCGTTTTTTTTTCTCTCTCCTATA
TGTTTTCCACCTGTGCAGCATGGAATTGCATAAGAACCTCCACCTGACCTCGACCCCTTC
CTCGACCTCTGCTACCATGTCGATCTCCACCCCGAGTCCCTTGGCCATCCCACTGAACCA
GCTGGTGAAGGCAGCCCCTCTCACCCTTGCTGCAACTGCAGGATCTGCTGCCACCCCAAC
CACTTCTGCCCTCTTTGATCTCGCTATGCTCACCAACCAGTCACGCAAAAATCTC-----
------------------------------------------------------------
------------------------------------------------------------
------------------------------------------------------------
------------------------------------------------------------
------------------------------------------------------------
--------------------------
