# Supplementary material for: ﻿Species delimitation, biogeography, and natural history of dwarf funnel web spiders (Mygalomorphae, Hexurellidae, Hexurella) from the United States / Mexico borderlands
Source: Zookeys. 2023 Jun 14;1167:109–57. doi: 10.3897/zookeys.1167.103463 (PMC10285686; doi:10.3897/zookeys.1167.103463)
Supplement: Supplementary material 3 — Input matrices, analysis log files, and output tree files for nuclear and mitochondrial analyses [file zookeys-1167-109_article-103463__-s003.zip › uce-200149.fasta]

>MY0059_Hapachea_SantaRitaMtns_MaderaCyn
CTCTCTTTTTATTATATATTTTAAAAGAGGGTTACATATGTCAGCGTTTTTCGAGAGGAA
TATGAAATTTCTTAGGATATTACTGTTATTATTTTGCAGTCACATGGATCTCGTATCACT
TGCACAAAGTGATTTAGGATGCGATACTTCGCTGTTCTTATTTTTGTGTCATTCCCTGTA
TTTTTACTTTGAAAAGAAATGCGAGCTAGTTGCGATGAAAGCGTACTTTGTTGTGTACAC
TTAGACCCACCCCCACATTTTTTGTGTTCCTCGAAACTCGTGTCCATTACAAAAAGCACA
ACCAAATATGGAGTTGCTTACACCAACCAACACACACACACGCAAGAAAACTGAATTATT
GAGAGAACTAAACAGAGAGCAGTGGTGAGTCTTGTCCAAGTACAAAAACAAAGCCAGGTG
GAAGGAGAACTGGAGTTCTCCACTACATATCACATTTTTGAGATATTGTATATGCACTAT
TTCTAGATGTAGTTGTTATTGTATATTATACAAGTGCATCTGGCAAATTAGCTCAGCCGG
GCATTAGGCCTAACAGTTCGGTAGTGTTGTTGTAATCCGTTGATACACTTGTTGTCTTTT
TTCCCGGCTTGTGAAACATTTCACAGCTGATCATGTTTTGAGAGCAAAAAAAACGTTCAT
AAAAAAATAAAATAAATATATACAAAATATATACAGAGTGTTGTAAAGTTACCAAGACAG
CAAAAAGGTGGAAAATCACAGGGATTTCTAGTTCACAGTTGATCTCCAAGAAAAGTAATA
TACTTTTGCCAAAGGGTTCAAGGTTAAATTGTGAAAGAGGTACAATAAGCTCAATGAAGT
TTCTGTTAGCGTGAAATTGCACTTAGGCTACCCGAGTTGGAGTTCACAATCGTTGTCAAC
CTTAAGATGCCTTAAGAGCGCTGTAGGTCATAAATCTGGACCAGTTCTAAAAGACATT
>MY0139_Hexurella_SanDiego_Guatay
CTCTCTTTTTATTATATATTTTAAAAGAAGGTAACATATGTCAGCGTTTTTCGAGAGGAA
TATGAAATTTCTTAGGATATTATTGTTATTATTTTGCAGTCACATGGATCTCGTGTCACT
TGCACAAAGTGATTTATTATGCGATACTTCACTGTTCTTATTTTTGTGTCATTCCCTGTA
TTTTTACTTTGAAAAGAAATGCGAGCTAGTTGCAATGAAGGCGTACTTTGTTGTGTACAC
TTAGACCCACCTCCACATTTTTTGTGTTCCTCGAAACTCGTGTCCATTACAAAAAGCACA
ACCAAATCTGGAGTTGCTTACACCAACCA--ACACACACA--CAAGAAAACTGAATTATT
GAGAGAACTAAACAGAGAGCAGTGGTGAGTCTTGTCCAAGTACAAAAACAAAGCCAGGTG
GAAGGAGAACTGGAGTTCTCCACTACATATCACATTTTTGAGATATTGTATATGCACTAT
TTCTAGATGTAGTTGTTATTGTATATTATACAAGTGCATCTGGCAAATTAGCTCAGCCGG
GCATTAGGCCTAACAGTTCGGTAGTGTTGTTGTAATCCGTTGATACACTTGTTGTCTTTT
TTCCCGGCTTGTGAAACATTTCACAGCTGATCATGTTTTGAGAGCAAAAAAAAAGTTCAT
--AAAAAATAAATAAATATATACAAAATATATACAGAGTGTTGTAAAGTTACCGAGACAG
CAAAAGGTGAAAAAATCACAGGGATTTCTAGTTCGCAGTTGATCTCCAATAAAAGTAATA
TACTTTTGCCAAAAGGTTCAAGGTTAAATTGTGAAATGGGCACAATAAGCTCAATGAAGT
TTCTGTCAGTGTGAAATTGCACCTAGGATACCCAAGTTGAAGTTCACAATTGTTGTCAAC
CTTAAGATGCCTTAAGTGAATGATAAGTCATATATCTGGACCATTCCTAAAAGACATT
>MY5053_Hexurella_ChiricahuaMtns_PriceCyn
CTCTCTTTTTATTATATATTTTA--------------ATGTCAGCGTTTTTTGAGAGGAA
TATGAAATTTCTTAGGATATTACTGTTATTATTTTGCAGTCACATGGATCTCGTATCACT
TGCACAAAGTGATTTAGGATGCGATACTTCGCTGTTCTTATTTTTGTGTCATTCCCTGTA
TTTTTACTTTGAAAAGAAATGCGAGCTAGTTGCAATGAAAGCGTACTTTGTTGTGTACAC
TTAGACCCACCACCACATTTTTTGTGTTCCTCGAAGCTCGTGTCCATTACAAAAAGCACG
GCCAAATATGGAGTTGCTTACACCAACCAACACACACACACGCAAGAAAACTGAATTATT
GAGAGAACTAAACAGAGAGCAGTGGTGAGTCTTGTCCAAGTACAAAAACAAAGCCAGGTG
GAAGGAGAACTGGAGTTCTCCACTACATATCACATTTTTGAGATATTGTATATGCACTAT
TTCTAGATGTAGTTGTTATTGTATATTATACAAGTGCATCTGGCAAATTAGCTCAGCCGG
GCATTAGGCCTAACAGTTCGGTAGTGTTGTTGTAATCCGTTGATACACTTGTTGTCTTTT
TTCCCGGCTTGTGAAACATCTCACAGCTGATCATGTTTTGAGAGCAAAAAAAACGTTCAT
AAAAAAATAAAATAAATATATACAAAATATATACAGAGTGTTGTAAAGTTACCAAGACAG
CAAAAAGGTGGAAAATCACAGGGATTTCTAGTTCACAGTTGATCTCCAAGAAAGGTAATA
TACTTTTGCCAAAGGGTTCAAGGTTAAATTGTGGAAGAGGTACAATAAGCTCAATGAAGT
TTCTGTTAGTGTGAAATTGCACTTAGGACACCCGAGTTGGAGTTCACAATCGTTGTCAAC
CTTAAGATGCCTTAAGAGCGCTGTAGGTCATAAATCCGGACCAGTTCTAAAAGACATT
>MY5057_Hexurella_ChiricahuaMtns_PriceCyn
------------------------------------------------------------
------------------------------------------------------------
------------------------------------------------------------
------------------------------------------------------------
------------------------------------------------------------
-------------------ACACCAACCAACACACACACACGCAAGAAAACTGAATTATT
GAGAGAACTAAACAGAGAGCAGTGGTGAGTCTTGTCCAAGTACAAAAACAAAGCCAGGTG
GAAGGAGAACTGGAGTTCTCCACTACATATCACATTTTTGAGATATTGTATATGCACTAT
TTCTAGATGTAGTTGTTATT-TATATTATACAAGTGCATCTGGCAAATTA-CTCAGCCGG
GCATTAGGCCTAACAGTTCGGTAGTGTTGTTGTAATCCGTTGATACACTTGTTGTCTTTT
TTCCCGGCTTGTGAAACATCTCACAGCTGATCATGTTTTGAGAGC---------------
------------------------------------------------------------
------------------------------------------------------------
------------------------------------------------------------
------------------------------------------------------------
----------------------------------------------------------
>MY5064_Hexurella_MuleMtns_Escabrosa
CTCTCTTTTTATTATATATTTTAAAAGAGGGTTACATATGTCAGCGTTTTCTGAGAGGAA
TATGAAATTTCTTAGGATATTACTGTTATTATTTCGCAGTCACATGGATCTCGTATCACT
TGCACAAAGTGATTTAGGATGCGATACTTCGCTGTTCTTATTTTTGTGTCATTCCCTGTA
TTTTTACTTTGAAAAGAAATGCGAGCTAGTTGCAATGAAAGCGTACTTTGTTGTGTACAC
TCAGACCCACCCCCACATTTTTTGTGTTCCTCGAAACTCGTGTCCATTACGAAAAGCACA
ACCAAATATGGAGTTGCTTACACCAACCAACACACACACACGCAAGAAAACTGAATTATT
GAGAGAACTAAACAGAGAGCAGTGGTGAGTCTTGTCCAAGTACAAAAACAAAGCCAGGTG
GAAGGAGAACTGGAGTTCTCCACTACATATCACATTTTTGAGATATTGTATATGCACTAT
TTCTAGATGTAGTTGTTATTGTATATTATACAAGTGCATCTGGCAAATTAGCTCAGCCGG
GCATTAGGCCTAACAGTTCGGTAGTGTTGTTGTAATCCGTTGATACACTTGTTGTCTTTT
TTCCCGGCTTGTGAAACATTTCACAGCTGATCATGTTTCGAGAGCAAAAAAAAAGTTCAT
AAAAAAATAAAATAAATATATACAAAATATATACAGAGTGTTGTAAAGTTACCAAGACAG
CAAAAAGGTGGAAAATCACAGGGATTTCTAGTTCACAGTTGATCTCCAAGAAAAGTAATA
TACTTTTGCCAAAGGGTTCAAGGTTAAATTGTGAAAGAGGTACAATAAGCTCAATGAAGT
TTCTGTTAGTGTGAAATTGCACTTAGGATACCCGAGTTGGAATTCACAATCGTTGTCAAC
CTTAAGATGCCTTAAGAGCGCTGTAGGTCATAAATGTGGACCAGTACTAAAAGACATT
>MY5066_Hexurella_MuleMtns_Escabrosa
CTCTCTTTTTATTATATATTTTAAAAGAGGGTTACATATGTCAGCGTTTTTTGAGAGGAA
TATGAAATTTCTTAGGATATTACTGTTATTATTTCGCAGTCACATGGATCTCGTATCACT
TGCACAAAGTGATTTAGGATGCGATACTTCGCTGTTCTTATTTTTGTGTCATTCCCTGTA
CTTTTACTTTGAAAAGAAATGCGAGCTAGTTGCAATGAAAGCGTACTTTGTTGTGTACAC
TCAGACCCACCCCCACATTTTTTGTGTTCCTCGAAACTCGTGTCCATTACGAAAAGCACA
ACCAAATATGGAGTTGCTTACACCAACCAACACACACACACGCAAGAAAACTGAATTATT
GAGAGAACTAAACAGAGAGCAGTGGTGAGTCTTGTCCAAGTACAAAAACAAAGCCAGGTG
GAAGGAGAACTGGAGTTCTCCACTACATATCACATTTTTGAGATATTGTATATGCACTAT
TTCTAGATGTAGTTGTTATTGTATATTATACAAGTGCATCTGGCAAATTAGCTCAGCCGG
GCATTAGGCCTAACAGTTCGGTAGTGTTGTTGTAATCCGTTGATACACTTGTTGTCTTTT
TTCCCGGCTTGTGAAACATTTCACAGCTGATCATGTTTTGAGAGCAAAAAAAACGTTCAT
AAAAAAATAAAATAAATATATACAAAATATATACAGAGTGTTGTAAAGTTACCGAGACAG
CAAAAAGGTGGAAAATCACAGGGATTTCTAGTTCACAGTTGATCTCCAAGAAAAGTAATA
TACTTTTGCCAAAGGGTTCAAGGTTAAATTGTGAAAGAGG--------------------
------------------------------------------------------------
----------------------------------------------------------
>MY5071_Hexurella_SantaRitaMtns_AlisoSprings
CTCTCTTTTTATTATATATTTTAAAAGAGGGTTACATATGTCAGCGTTTTTTGAGAGGAA
TATGAAATTTCTTAGGATGTTACTGTTATTATTTTGCAGTCACATGGATCTCGTATCACT
TGCACAAAGTGATTTAGGATGCGATACTTCGCTGTTCTTATTTTTGTGTCATTCCCTGTA
TTTTTACTTTGAAAAGAAATGCGAGCTAGTTGCGATGAAGGCGTACTTTGTTGTGTACAC
TTAGACCCACCCCCACATTTTTTGTGTTCCTCGAAACTCGTGTCCATTACAAAAAGCACA
ACCAAATATGGAGTTGCTTACACCTACCAACACACACACACGCAAGAAAACTGAATTATT
GAGAGAACTAAACAGAGAGCAGTGGTGAGTCTTGTCCAAGTACAAAAACAAAGCCAGGTG
GAAGGAGAACTGGAGTTCTCCACTACATATCACATTTTTGAGATATTGTATATGCACTAT
TTCTAGATGTAGTTGTTATTGTATATTATACAAGTGCATCTGGCAAATTAGCTCAGCCGG
GCATTAGGCCTAACAGTTCGGTAGTGTTGTTGTAATCCGTTGATACACTTGTTGTCTTTT
TTCCCGGCTTGTGAAACATTTCACAGCTGATCATGTTTTGAGAGCAAAAAAAACGTTCAT
AAAAAAATAAAATAAATATATACAAAATATATACAGAGTGTTGTAAAGTTACCAAGACAG
CAAAAAGGTGGAAAATCACAGGGATTTCTAGTTCACAGTTGATCTCCAAGAAAAGTAACA
TACTTTTGCCAAAGGGTTCAAGGTTAAATTGTGAAAGAGGTACAATAAGCTCAATGAAGT
TTCTGTTAGTGTGAAATTGCACTTAGGATACCCGAGTTGGAGTTCACAACCGTTGTCAAC
CTTAAGATGCCTTAAGAGCGCTGTAGGTCATAAGTCTGGACCAGTTCTAAAAGACATT
>MY5075_Hexurella_ChiricahuaMtns_CaveCrkCyn
CTCTCTTTTTATTATATATTTTAAAAGGGGGTTACATATGCCAGCGTTTTTTGAGAGGAA
TATGAAATTTCTTAGGATAATACTGTTATTATTTTGCAGTCACATGGATCTCGTATCACT
TGCACAAAGTGATTTTGGATGCGATACTTCGCTGTTCTTATTTTTGTGTCATTCCCTGTA
TTTTTACTTTGAAAAGAAATGCGAGCTAGTTGCAATGAAAGCGTACTTTGTTGTGTACAC
TTAGACCCACCCCCACATTTTTTGTGTTCCTCGAAGCTCGTGTCCATTACAAAAATCACA
GCCAAATATGGAGTTGCTTACACCAACCAACACACACACACGCAAGAAAACTGAATTATT
GAGAGAACTAAACAGAGAGCAGTGGTGAGTCTTGTCCAAGTACAAAAACAAAGCCAGGTG
GAAGGAGAACTGGAGTTCTCCACTACATATCACATTTTTGAGATATTGTATATGCACTAT
TTCTAGATGTAGTTGTTATTGTATATTATACAAGTGCATCTGGCAAATTAGCTCAGCCGG
GCATTAGGCCTAACAGTTCGGTAGTGTTGTTGTAATCCGTTGATACACTTGTTGTCTTTT
TTCCCGGCTTGTGAAACATTTCACAGCTGATCATGTTTTGAGAGCAAAAAAAACGTTCAT
AAAAAAATAAAATAAATATATACAAAATATATACAGAGTGTTGTAAAGTTACCAAGACAG
CAAAAAGGTGGAAAATCACAGGGATTTCTAGTTCACAGTTGATCTCCAAGAAAAGTAATA
TACTTTTGCCAAAGGGTTCAAGGTTAAATTGTGAAAGAGGTACAATAAGCTCAATGAAGT
TTCTGTTAGTGTGAAATTGCACTTAGGATACCCGAGTTGGAGTTCACAATCGTTGTCAAC
CTTAAGATGCCTTAAGAGCGCTGTAGGTCATAAATCTGGACCAGTTCTAAAAGACATT
>MY5126_Hexurella_SantaCatalinaMtns_NuggetCyn
CTCTCTTTTTATTATATATTTTAAAAGAGGGTTACATATGTCAGCGTTTTTTGAGAGGAA
TATGAAATTTCTTAGGATATTACTGTTATTATTTTGCGGTCACATGGATCTCGTATCACT
TGCACAAAGTGATTTAGGATGCGATACTTCGCTGTTCTTATTTTTGTGTCATTCCCTGTA
TTTTTACTTTGAAAAGAAATGCGAGCTAGTTGCGATGAAAGCGTACTTTGTTGTGTACAC
TTAGACCCACCCCCACATTTTTTGTGTTCCTCGAAACTCGTGTCCATTACAAAAAGCACA
ACCGAATATGGAGTTGCTTACACCAACCAACACACACACATGCAAGAAAACTGAATTATT
GAGAGAACTAAACAGAGAGCCGTGGTGAGTCTTGTCCAAGTACAAAAACAAAGCCAGGTG
GAAGGAGAACTGGAGTTCTCCACTACATATCACATTTTTGAGATATTGTATATGCACTAT
TTCTAGATGTAGTTGTTATTGTATATTATACAAGTGCATCTGGCAAATTAGCTCAGCCGG
GCGTTAGGCCTAACAGTTCGGTAGTGTTGTTGTAATCCGTTGATACACTTGTTGTCTCTT
TTCCCGGCTTGTGAAACATTTCACAGCTGATCATGTTTTGAGAGCAAAAAAAACGTTCAT
AAAAAAATAAAATAAATATATACAAAATATATACAGAGTGTTGTAAAGTTACCAAGACAG
CAAAAAGGTGGAAAATCGCAGGGATTTCTAGTTCACAGTTGATCTCCAAGAAAAGTAATA
TACTTTTGCCAAAGGGTTCAAGGTTAAATTGTGAAAGAGGTACAATAAGCTCAATGAAGT
TTCTGTTAGTGTGAAATTGCACTTAGGATACCCGAGCTGGAGTTCACAATCGTTGTCAAC
CTTAAGATGCCTTAAGAGCGCTGTAGGTCATAAATCTGGACCAGTTCTAAAAGACATT
>MY5127_Hexurella_WhetstoneMtns_FrenchJoeCyn
------------------------------------------------------------
------------------------------------------------------------
---------------------------TTCGCTGTTCTTATTTCTGTGTCATTCCCTGTA
TTTTTACTTTGAAAAGAAATGCGAGCTAGTTGCAAT------------------------
------------------------------------------------------------
----------------------------------------CGCAAGAAAACTGAATTATT
GAGAGAACTAAACAGAGAGCAGTGGTGAGTCTTGTCCAAGTACAAAAACAAAGCCAGGTG
GAAGGAGAACTGGAGTTCTCCACTACATATCACATTTTTGAGATATTGTATATGCACTAT
TTCTAGATGTAGTTGTTATTGTATATTATACAAGTGCATCTGGCAACTTAGCTCAGCCGG
GCATTAGGCCTAACAGTT-GGTAGTGTTGTTGTA--TCGTTGATACACTTGTTGTCTTTT
TTCCCGGCTTGTGAAAC-TTTCACAGCTGATCATGTTTTGAGAGCAAAAATAACGTTCAT
AAAAAAATAAAATAAATATATACAAAATATATACAGAGTGTTG-----------------
------------------------------------------------------------
------------------------------------------------------------
------------------------------------------------------------
----------------------------------------------------------
>MY5128_Hexurella_WhetstoneMtns_FrenchJoeCyn
------------------------------------------------------------
------------------------------------------------------------
------------------------------------------------------------
------------------------------------------------------------
------------------------------------------------------------
----------------------------------------CGCAAGAAAACTGAATTATT
GAGAGAACTAAACAGAGAGCAGTGGTGAGTCTTGTCCAAGTACAAAAACAAAGCCAGGTG
GAAGGAGAACTGGAGTTCTCCACTACATATCACATTTTTGAGATATTGTATATGCACTAT
TTCTAGATGTAGTTGTTATTGTATATTATACAAGTGCATCTGGCAACTTAGCTCAGCCGG
GCATTAGGCCTAACAGTTTGGTAGTGTTGTTGTA--TCGTTGAT--ACCTTGTGTCTTTT
TTCCCGGCTTGTGAAAC-------------------------------------------
------------------------------------------------------------
------------------------------------------------------------
------------------------------------------------------------
------------------------------------------------------------
----------------------------------------------------------
>MY5131_Hexurella_PedregosaMtns_PruneCyn
CTCTCTTTTTATTATATATTTTAAAAGAGGGTTACACATGTCAGCGTTTTTTGAGAGGAA
TATGAAATTTCTTAGGATATTACTGTTATTATTTTTCAGTCACATGGATCTCGTATCACT
TGCACAAAGTGATTTAGGATGCGATACTTCGCTGTTCTTATTTTTGTGTCATTCCCTGTA
TTTTTACTTTGAAAAGAAATGCGAGCTAGTTGCAATGAAAGCGTACTTTGTTGTGTACAC
TTAGACCCACCCCCACATTTTTTGTGTTCCTCGAAGCTCGTGTCCATTACAAAAAGCACA
GCCAAATATGGAGTTGCTTACACCAACCAACACACACACACGCAAGAAAACTGAATTATT
GAGAGAACTAAACAGAGAGCAGTGGTGAGTCTTGTCCAAGTACAAAAACAAAGCCAGGTG
GAAGGAGAACTGGAGTTCTCCACTACATATCACATTTTTGAGATATTGTATATGCACTAT
TTCTAGATGTAGTTGTTATTGTATATTATACAAGTGCATCTGGCAAATTAGCTCAGCCGG
GCATTAGGCCTAACAGTTCGGTAGTGTTGTTGTAATCCGTTGATACACTTGTTGTCTTTT
TTTCCGGCTTGTGAAACATCTCACAGCTGATCATGTTTTGAGAGCAAAAAAAACGTTCAT
AAAAAAATGAAATAAATATATACAAAATATATACAGAGTGTTGTAAAGTTACCAAGACAG
CAAAAAGGTGGAAAATCACGGGGATTTCTAGTTCACAGTTGATCTCCAAGAAAAGTAATA
TACTTTTGCCAAAGGGTTCAAGGTTAAATTGTGAAAGAGGTACAATAAGCTCAATGAAGT
TTCTGTTAGTGTGAAATTGCACTTAGGACACCCGAGTTGGAGTTCACAATCGTTGTCAAC
CTTAAGATGCCTTAAGAGCGCTGTAGGTCATAAATCCGGACCAGTTCTAAAAGACATT
>MY5132_Hexurella_PedregosaMtns_PruneCyn
CTCTCTTTTTATTATATATTTTAAAAGAGGGTTACACATGTCAGCGTTTTTTGAGAGGAA
TATGAAATTTCTTAGGATATTACTGTTATTATTTTTCAGTCACATGGATCTCGTATCACT
TGCACAAAGTGATTTAGGATGCGATACTTCGCTGTTCTTATTTTTGTGTCATTCCCTGTA
TTTTTACTTTGAAAAGAAATGCGAGCTAGTTGCAATGAAAGCGTACTTTGTTGTGTACAC
TTAGACCCACCCCCACATTTTTTGTGTTCCTCGAAGCTCGTGTCCATTACAAAAAGCACA
GCCAAATATGGAGTTGCTTACACCAACCAACACACACACACGCAAGAAAACTGAATTATT
GAGAGAACTAAACAGAGAGCAGTGGTGAGTCTTGTCCAAGTACAAAAACAAAGCCAGGTG
GAAGGAGAACTGGAGTTCTCCACTACATATCACATTTTTGAGATATTGTATATGCACTAT
TTCTAGATGTAGTTGTTATTGTATATTATACAAGTGCATCTGGCAAATTAGCTCAGCGGG
GCATTAGGCCTAACAGTTCGGTAGTGTTGTTGTAATCCGTTGATACACTTGTTGTCTTTT
TTCCCGGCTTGTGAAACATCTCACAGCTGATCATGTTTTGAGAGCAAAAAAAACGTTCAT
AAAAAAATAAAATAAATATATACAAAATATATACAGAGTGTTGTAAAGTTACCAAGACAG
CAAAAAGGTGGAAAATCACAGGGATTTCTAGTTCACAGTTGATCTCCAAGAAAAGTAATA
TACTTTTGCCAAAGGGTTCAAGGTTAAATTGTGAAAGAGGTACGATAAGCTCAATGAAGT
TTCTGTTAGTGTGAAATTGCACTTAGGACACCCGAGTTGGAGTTCACAATCGTTGTCAAC
CTTAAGATGCCTTAAGAGCGCTGTAGGTCATAAATCCGGACCAGTTCTAAAAGACATT
>MY5136_Hexurella_MiddlemarchCyn
CTCTCTTTTTATTATATATTTTAAAAGAGGGTTACATATGTCAGCGTTTTTTGAGAGGAA
TATGAAATTTCTTAGGATATTACTGTTATTATTTCGCAGTCACATGGATCTCGTATCACT
TGCACAAAGTGATTTAGGATGCGATACTTCGCTGTTCTTATTTTTGTGTCATTCCCTGTA
TTTTTACTTTGAAAAGAAATGCGAGCTAGTTGCAATGAAAGCGTACTTTGTTGTGTACAC
TTAGACCCACCCCCACATTTTTTGTGTTCCTCGAAACTCGTGTCCATTACAAAAAGCACA
GCCAAATATGGAGTTGCTTACACCAACCAACACACACACACGCAAGAAAACTGAATTATT
GAGAGAACTAAACAGAGAGCAGTGGTGAGTCTTGTCCAAGTACAAAAACAAAGCCAGGTG
GAAGGAGAACTGGAGTTCTCCACTACATATCACATTTTTGAGATATTGTATATGCACTAT
TTCTAGATGTAGTTGTTATTGTATATTATACAAGTGCATCTGGCAAATTAGCTCAGCCGG
GCATTAGGCCTAACAGTTCGGTAGTGTTGTTGTAATCCGTTGATACACTTGTTGTCTTTT
TTCCCGGCTTGTGAAACATTTCACAGCTGATCATGTTTTGAGAGCAAAAAAAACGTTCTT
AAAAAAATAAAATAAATATATACAAAATATATACAGAGTGTTGTAAAGTTACCGAGACAG
CAAAAAGGTGGAAAATCACAGGGATTTCTAGTTCACAGTTGATCTCCAAGAAAAGTAATG
TACTTTTGCCAAAGGGTTCAAGGTTAAATTGTGAAAGAGGTACAATAAGCTCAATGAAGT
TTCTGTTAGTGTGAAATTGCACTTAGGATACCCGAGCTGGAGTTCACAATCGTTGTCAAC
CTTAAGATGCCTTAAGAGCGCTGTAGGTCATAAATCTGGACCAGTTCTAAAGGACATT
>MY5147_Hexurella_DragoonMtns_NF_345A
CTCTCTTTTTATTATATATTTTAAAAGAGGGTTACATATGTCAGCGTTTTTTGAGAGGAA
TATGAAATTTCTTAGGATATTACTGTTATTATTTCGCAGTCACATGGATCTCGTATCACT
TGCACAAAGTGATTTAGGATGCGATACTTCGCTGTTCTTATTTTTGTGTCATTCCCTGTA
TTTTTACTTTGAAAAGAAATGCGAGCTAGTTGCAATGAAAGCGTACTTTGTTGTGTACAC
TTAGACCCACCCCGACATTTTTCGTGTTTCTCGAAACTCGTGTCCATTACAAAAAGCACA
GCCAAATATGGAGTTGCTTACACCAACCAACACACACACACGCAAGAAAACTGAATTATT
GAGAGAACTAAACAGAGAGCAGTGGTGAGTCTTGTCCAAGTACAAAAACAAAGCCAGGTG
GAAGGAGAACTGGAGTTCTCCACTACATATCACATTTTTGAGATATTGTATATGCACTAT
TTCTAGATGTAGTTGTTATTGTATATTATACAAGTGCATCTGGCAAATTAGCTCAGCCGG
GCATTAGGCCTAACAGTTCGGTAGTGTTGTTGTAATCCGTTGATACACTTGTTGTCTTTT
TTCCCGGCTTGTGAAACATTTCACAGCTGATCATGTTTTGAGAGCAAAAAAAACGTTCAT
AAAAAAATAAAATAAATATATACAAAATATATACAGAGTGTTGTAAAGTTACCAAGACAG
CAAAAAGGTGGAAAATCACAGGGATTTCTAGTTCACAGTTGATCTCCAAGAAAAGTAATG
TACTTTTGCCAAAGGGTTCAAGGTTAAATTGTGAAAGAGGTACAATAAGCTCAATGAAGT
TTCTGTTAGTGTGAAATTGCACTTAGGATACCCGAGCTGGAGTTCACAATCGTTGTCAAC
CTTAAGATGCCTTAAGAGCGCTGTAGGTCATAAATCTGGACCAGTTCTAAAAGACATT
>MY5154_Hexurella_SantaRitaMtns_AdobeCyn
CTCTCTTTTTATTATATATTTTAAAAGAGGGTTACATATGTCAGCGTTTTTTGAGAGGAA
TATGAAATTTCTTAGGATGTTACTGTTATTATTTTGCAGTCACATGGATCTCGTATCACT
TGCACAAAGTGATTTAGGATGCGATACTTCGCTGTACTTATTTTTGTGTCATTCCCTGTA
TTTTTACTTTGAAAAAAAATGCGAGCTAGTTGCGATGAAAGCGTACTTTGTTGTGTACAC
TTAGACCCACCCCCACGTTTTTTGTGTTCCTCGAAACTCGTGTCCATTACAAAAAGCACA
ACCAAATATGGAGTTGCTTACACCAACCAACACACACACACGCAAGAAAACTGAATTATT
GAGAGAACTAAACAGAGAGCAGTGGTGAGTCTTGTCCAAGTACAAAAACAAAGCCAGGTG
GAAGGAGAACTGGAGTTCTCCACTACATATCACATTTTTGAGATATTGTATATGCACTAT
TTCTAGATGTAGTTGTTATTGTATATTATACAAGTGCATCTGGCAAATTAGCTCAGCCGG
GCATTAGGCCTAACAGTTCGGTAGTGTTGTTGTAATCCGTTGATACACTTGTTGTCTTTT
TTCCCGGCTTGTGAAACATTTCACAGCTGATCATGTTTTGAGAGCAAAAAAAACGTTCAT
AAAAAAATAAAATAAATATATACAAAATATATACAGAGTGTTGTAAAGTTACCAAGACAG
CAAAAAGGTGGAAAATCACAGGGATTTCTAGTTCACAGTTGATCTCCAAGAAAAGTAACA
TACTTTTGCCAAAGGGTTCAAGGTTAAATTGTGAAAGAGGTACAATAAGCTCAATGAAGT
TTCTGTTAGTGTGAAATTGCACTTAGGATACCCGAGTTGGAGTTCACAATCGTTGTCAAC
CTTAAGCTGCCTTAAGAGCGCTGTAGGTCATAAATCTGGACCAGTTCTAAAAGACATT
>MY5157_Hexurella_SantaCatalinaMtns_Redington
CTCTCTTTTTATTATATACTTTAAAAGAGGGTTACATATGTCAGCGTTTTTTGAGAGGAA
TATGAAATTTCTTAGGATGTTACTGTTATTATTTTGCAGTCGCATGGATCTCGTATCACT
TGCACAAAGTGATTTAGGATGCGATACTTCGCTGTTCTTATTTTTGTGTCATTCCCTGTA
TTTTTACTTTGAAAAGAAATGCGAGCTAGTTGCGATGAAAGCGTACTTTGTTGTGTACAC
TTAGACCCAACCCCACATTTTTTGTGTTCCTCGAAACTCGTGTCCAATACAAAAAGCACA
ACCAAATATGGAGTTGCTTACACCAACCAACACACACACATGCAAGAAAACTGAATTATT
GAGAGAACTAAACAGAGAGCAGTGGTGAGTCTTGTCCAAGTACAAAAACAAAGCCAGGTG
GAAGGAGAACTGGAGTTCTCCACTACATATCACATTTTTGAGATATTGTATATGCACTAT
TTCTAGATGTAGTTGTTATTGTATATTATACAAGTGCATCTGGCAAATTAGCTCAGCCGG
GCATTAGGCCTAACAGTTCGGTAGTGTTGTTGTAATCCGTTGATACACTTGTTGTCTTTT
TTCCCGGCTTGTGAAACATTTCACAGCTGATCATGTTTTGAGAGCAAAAAAAACGTTCAT
AAAAAAATAAAATAAATATATACAAAATATATACAGAGTGTTGTAAAGTTACCAAGACAG
CAAAA---------ATCACAGGGATTTCTAGTTCACGGTTGATCTCCAAGAAAAGTAATA
TACTTTTGCCAAAGGGTTCAAGGTTAAATCGTGAAAGAGGTACAATAAGCTCAATGAAGT
TTCTGTTAGTGTGAAATTGCACTTAGGATACCCGAGTTGGAGTTCACAATCGTTGTCAAC
CTCAAGATGCCTTAAGAGCGCTGTAGGTCATAAATTTGCACCAGTTCTAAAAGACATT
>MY5164_Hrupicola_Temecula
------------------------------------------------------------
----------------------------------------CACGTGGATCTCGTGTCACT
TGCACAAAGTGATTTATTGTGCGATACTTCACTGTTCTTATTTTTGTGTCATTCCCTGTA
TTTTTACTTTGAAAAGAAATGCGAGCTAGTTGCAATGAAGGCGTACTTTGTTGTGTACAC
TTAGACCCA-CCCCACATTTTTTGTGTTCCTCGAAACTCGTGTCCATTACAAAAAGCACA
ACCAAATCTGGAGTTGCTTACACCAACCA--ACACACACACGCAAGAAAACTGAATTATT
GAGAGAACTAAACAGAGAGCAGTGGTGAGTCTTGTCCAAGTACAAAAACAAAGCCAGGTG
GAAGGAGAACTGGAGTTCTCCACTACATATCACATTTTTGAGATATTGTATATGCACTAT
TTCTAGATGTAGTTGTTATTGTATATTATACAAGTGCATCTGGCAAATTAGCTCAGCCGG
GCATTAGGCCTAACAGTTCGGTAGTGTTGTTGTAATCCGTTGATACACTTGTTGTCTTTT
TTCCCGGCTTGTGAAACATTTCACAGCTGATCATGTTTTGAGAGCAAAAAAAAAGTTCAT
--AAAAAATAAATAAATATATACAAAATATATACAGAGTGTTGTAAAGTTACCAAGACAG
CAAAAGGTGAAAAAATCACAGGGATTTCTAGTTCACAGTTGATCTCCAATAAAAGTAATA
TACTTTTGCCAAAAGGTTCAAGGTTAAATTGTGAAATGGGCACAATAAGCTCAATGAAGT
TTCTGTCAGTGTGAAATTGCACCTAGGATACCCAAGTTGAAGTTCACAATTGT-------
-----------------GAATGATAAGTCATA--TCTGGACCATTCC-----------
>MY5165_Hrupicola_Temecula
CTCTCTTTTTATTATATATTTTAAAAGAAGGTAACATATGTCAGCGTTTTTTGAGAGGAA
TATGAAATTTCTTAGGATATTATTGTTATTATTTTGCAGTCACGTGGATCTCGTGTCACT
TGCACAAAGTGATTTATTGTGCGATACTTCACTGTTCTTATTTTTGTGTCATTCCCTGTA
TTTTTACTTTGAAAAGAAATGCGAGCTAGTTGCAATGAAGGCGTACTTTGTTGTGTACAC
TTAGACCCA-CCCCACATTTTTTGTGTTCCTCGAAACTCGTGTCCATTACAAAAAGCACA
ACCAAATCTGGAGTTGCTTACACCAACCA--ACACACACACGCAAGAAAACTGAATTATT
GAGAGAACTAAACAGAGAGCAGTGGTGAGTCTTGTCCAAGTACAAAAACAAAGCCAGGTG
GAAGGAGAACTGGAGTTCTCCACTACATATCACATTTTTGAGATATTGTATATGCACTAT
TTCTAGATGTAGTTGTTATTGTATATTATACAAGTGCATCTGGCAAATTAGCTCAGCCGG
GCATTAGGCCTAACAGTTCGGTAGTGTTGTTGTAATCCGTTGATACACTTGTTGTCTTTT
TTCCCGGCTTGTGAAACATTTCACAGCTGATCATGTTTTGAGAGCAAAAAAAAAGTTCAT
--AAAAAATAAATAAATATATACAAAATATATACAGAGTGTTGTAAAGTTACCAAGACAG
CAAAAGGTGAAAAAATCACAGGGATTTCTAGTTCACAGTTGATCTCCAATAAAAGTAATA
TACTTTTGCCAAAAGGTTCAAGGTTAAATTGTGAAATGGGCACAATAAGCTCAATGAAGT
TTCTGTCAGTGTGAAATTGCACCTAGGATACCCAAGTTGAAGTTCACAATTGTTGTCAAC
CTTAAGATGCCTTAAGTGAATGATAAGTCATATATCTGGACCATTCCTAAAAGACATT
>MY5175_Hapachea_HarshawRd_PatagoniaMtns
CTCTCTTTTTATTATATATTTTAAAAGAGGGTTACATATGTCAGCGTTTATTGAGAGGAA
TATGAAATTTCTTAGGATATTACTGTTATTATTTTGCAGTCACATGGATCTCGTATCACT
TGCACAAAGTGATTTAGGATGCGATACTTCGCTGTTCTTATTTTTGTGTCATTCCCTGTA
TTTTTACTTTGAAAAGAAATGCGAGCTAGTTGCGAAGAAAGCGTACTTTGTTGTGTACAC
TTAGACCCACTCCCACATTTTTTGTGTTCCTCGAAACTCGTGTCCATTACAAAAAGCACA
ACCAAATATGGAGTTGCTTACACCAACCAACACACACACACGCAAGAAAACTGAATTATT
GAGAGAACTAAACAGAGAGCAGTGGTGAGTCTTGTCCAAGTACAAAAACAAAGCCAGGTG
GAAGGAGAACTGGAGTTCTCCACTACATATCACATTTTTGAGATATTGTATATGCACTAT
TTCTAGATGTAGTTGTTATTGTATATTATACAAGTGCATCTGGCAAATTAGCTCAGCCGG
GCATTAGGCCTAACAGTTCGGTAGTGTTGTTGTAATCCGTTGATACACTTGTTGTCTTTT
TTCCCGGCTTGTGAAACATTTCACAGCTGATCATGTTTTGAGAGCAAAAAAAACGTTCAT
AAAAAAATAAAATAAATATATACAAAATATATACAGAGTGTTGTAAAGTTACCAAGGCAG
CAAAAAGGTGGAAAATCACAGGGATTTCTAGTTCACAGTTGATCTCCAAGAAAAGTAATA
TACTTTTGCCAAAGGGTTCAAGGTTAAATTGTGAAAGAGGTACAATAAGCTCAATGAAGT
TTCTGTTAGTGTGAAATTGCACTTAGGCTACCCGAGTTGGAGTTCACAATCGTTGTCAAC
CTTAAGATGCCTTAAGAGCGCTGTAGGTCATGAATCTGGACCAGTTCTAAAAGACATT
>MY5180_Hapachea_MustrangPk_MustangMtns
CTCTCTTTTTATTATATATTTTAAAAGAGGGTTACATATGTCAGCGTTTTCTGAGAGGAA
TATGAAATTTCTTAGGATATTACTGTTCTTATTTTGCAGTCACATGGATCTCGTATCACT
TGCACAAAGTGATTTAGGATGCGATACTTCGCTGTTCTTATTTTTGTGTCATTCCCTGTA
TTTTTACTTTGAAAAGAAATGCGAGCTAGTTGCAATGAAAGCGTACTTTGTTGTGTACAC
ATAGACCCACCCCCACATTTTTTGTGTTCCTCGAAACTCGTGTCCATTACAAAAAGCACA
ACCAAATATGGAGTTGCTTACACCAACCAACACACACACACGCAAGAAAACTGAATTATT
GAGAGAACTAAACAGAGAGCAGTGGTGAGTCTTGTCCAAGTACAAAAACAAAGCCAGGTG
GAAGGAGAACTGGAGTTCTCCACTACATATCACATTTTTGAGATATTGTATATGCACTAT
TTCTAGATGTAGTTGTTATTGTATATTATACAAGTGCATCTGGCAAATTAGCTCAGCCGG
GCATTAGGCCTAACAGTTCGGTAGTGTTGTTGTAATCCGTTGATACACTTGTTGTCTTTT
TTCCCGGCTTGTGAAACATTTCACAGCTGATCATGTTTTGAGAGCAAAAAAAACGTTCAT
AAAAAAATAAAATAAATATATACAAAATATATACAGAGTGTTGTAAAGTTACCAAGACAG
CAAAAAGGTGGAAAATCACAGGGATTTCTAGTTCACAGTTGATCTCCAAGAAAAGTAATA
TACTTTTGCCAAAGGGTTCAAGGTTAAATTGTGAAAGAGGTACAATAAGCTCAATGAAGT
TTCTGTTAGTGTGAAATTGCACTTAGGACACCCGAGTTGGAGTTCACAATCGTTGTCAAC
CTTAAGATGCCTTAAGAGCGCTGTAGGTCATAAATATGGGCCAGTTCTAAAAGACATT
>MY5181_Hapachea_MustrangPk_MustangMtns
CTCTCTTTTTATTATATATTTCAAAAGAGGGTTACATATGTCAGCGTTTTTTGAGAGGAA
TATGAAATTTCTTAGGATATTACTGTTCTTATTTTGCAGTCACATGGATCTCGTATCACT
TGCACAAAGTGATTTAGGATGCGATACTTCGCTGTTCTTATTTTTGTGTCATTCCCTGTA
TTTTTACTTTGAAAAGAAATGCGAGCTAGTTGCAATGAAAGCGTACTTTGTTGTGTACAC
TTAGACCCACCCCTACATTTTTTGTGTTCCTCGAAACTCGTGTCCATTACAAAAAGCACA
ACCAAATATGGAGTTGCTTACACCAACCAACACACACACACGCAAGAAAACTGAATTATT
GAGAGAACTAAACAGAGAGCAGTGGTGAGTCTTGTCCAAGTACAAAAACAAAGCCAGGTG
GAAGGAGAACTGGAGTTCTCCACTACATATCACATTTTTGAGATATTGTATATGCACTAT
TTCTAGATGTAGTTGTTATTGTATATTATACAAGTGCATCTGGCAAATTAGCTCAGCCGG
GCATTAGGCCTAACAGTTCGGTAGTGTTGTTGTAATCCGTTGATACACTTGTTGTCTTTT
TTCCCGGCTTGTGAAACCTTTCACAGCTGATCATGTTTTGAGAGCAAAAAAAACGTTCAT
AAAAAAATAAAATAAATATATACAAAATATATACAGAGTGTTGTAAAGTTACCGAGACAG
CAAAAAGGTGGAAAATCACAGGGATTTCTAGTTCACAGTTGATCTCCAAGAAAAGTAATA
TACTTTTGCCAAAGGGTTCAAGGTTAAATTGTGAAAGAGGTACAATAAGCTCAATGAAGT
TTCTGTTAGTGTGAAATTGCACTTAGGACACCCGAGTTGGAGTTCACAATCGTTGTCAAC
CTTAAGATGCCTTAAGAGCGCTGTTGGTCATAAATATGGGCCAGTTCTAAAAGACATT
>MY5193_Hapachea_HarshawRd_PatagoniaMtns
CTCTCTTTTTATTATATATTTTAAAAGAGGGTTACATATGTCAGCGTTTATTGAGAGGAA
TATGAAATTTCTTAGGATATTACTGTTATTATTTTGCCGTCACATGGATCTCGTATCACT
TGCACAAAGTGATTTAGGATGCGATACTTCGCTGTTCTTATTTTTGTGTCATTCCCTGTA
TTTTTACTTTGAAAAGAAATGCGAGCTAGTTGCGATGAAAGCGTACTTTGTTGTGTACAC
TTAGACCCACCCCTACATTTTTTGTGTTCCTGGAAACTCGTGTCCATTACAAAAAGCACA
ACCAAATATGGAGTTGCTTACACCAACCAACACACACACACGCAAGAAAACTGAATTATT
GAGAGAACTAAACAGAGAGCAGTGGTGAGTCTTGTCCAAGTACAAAAACAAAGCCAGGTG
GAAGGAGAACTGGAGTTCTCCACTACATATCACATTTTTGAGATATTGTATATGCACTAT
TTCTAGATGTAGTTGTTATTGTATATTATACAAGTGCATCTGGCAAATTAGCTCAGCCGG
GCATTAGGCCTAACAGTTCGGTAGTGTTGTTGTAATCCGTTGATACACTTGTTGTCTTTT
TTCCCGGCTTGTGAAACATTTCACAGCTGATCATGTTTTGAGAGCAAAAAAAACGTTCAT
AAAAAAATAAAATAAATATATACAAAATATATACAGAGTGTTGTAAAGTTACCAAGACAG
CAAAAAGGTGGAAAATCACAGGGATTTCTAGTTCACAGTTGATCTCCAAGAAAAGTAATA
TACTTTTGCCAAAGGGTTCAAGGTTAAATTGTGAAAGAGGTACAATAAGCTCAATGAAGT
TTCTGTTAGTGTGAAATTGCACTTAGGCTACCCGAGTTGGAGTTCACAATCGTTGTCAAC
CTTAAGATGCCTTAAGAGCGCTGTAGGTCATGAGTCTGGACCAGTTCTAAAAGACATT
>MY5194_Hapachea_Ordsummit_MtOrd
-TCTCTTTTTATTATATATTTTAAAAGAGGGTAACGTATGTCAGCGTTTTTTGAGAGGAA
TATGAAATTTCTTAGGATATTGCTGTTATTGTTTTGCAGTCACGTGGATCTCGTGTCACT
TGCACAGAGTGACTTATTATGCGATACTTCGCTGTTCTTTTTTTTGTGTCATTCCCTGTA
TTTTTACTTTGAAAAGCAATGCGAGCTAGTTGCAATGAAAGCGTACTTTGTTGTGTACAC
TTAGGCCCATCCCCACATTTTTTGTGTTCCTCGAAACTCGTGTCCATTACAAAAAGCACA
ACCGAATATGGAGTTGCTTACACCAACCAACACACACACACTCAAGAAAACTGAATTATT
GAGAGAACTAAGCAGAGAGCAGTGGTGAGTCTTGTCCAAGTACAAAAACAAAGCCAGGTG
GAAGGAGAACTGGAGTTCTCCACTACATATCACATTTTTGAGATATTGTATATGCACTAT
TTCTAGATGTAGTTGTTATTGTATATTATACAAGTGCATCTGGCAAATTAGCTCAGCCGG
GCATTAGGCCTAACAGTTCGGTAGCGTTGTTGTAATCCGTTGATACACTTGTTGTCTTTT
TTCCCGGCTCGTGAAACATTTCACAGCTGATCTTGTTTTGAGAGCAAAAAAAAAGTTCAT
AAAAGAAATAAATAAATATATACAAAATATATACAGAGTGTTGTAAAGTTACCGAGACAG
CAAAAGGTGAAGAAATCACAGGGATTTCTAGTTCACAGTTGATCTCCAAGAAAAGTAATA
TACTTTTGCCAAAGGGTTCAAGGTTAAATTGTGAAAGAGGTACAATAAGCTCAATGAAGT
TTCTGTTAGTGTGAAATTGCACTTAGGACACCCAAGCTGGAGTTCACGATTGTTGTCAAC
CTTAAGATGCCTTAAGAACGCTGTAGGTCATAAATCTGGACCGTTTCTGAAAGACATT
>MY5195_Hapachea_Ordsummit_MtOrd
----------ATTATATATTTTAAAAGAGGGTAACGTATGTCAGCGTTTTTTGAGAGGAA
TATGAAATTTCTTAGGATATTACTGTTATTATTTTGCAGTCACGTGGATCTCGTGTCACT
TGCACAGAGTGATTTATTATGCGATATTTCGCTGTTCTTTTTTTTGTGTCATTCCCTGTA
TTTTTACTTTGAAAAGCAATGCGAGCTAGTTGCAATGAAAGCGTACTTTGTTGTGTACAC
TTAGGCCCATCCCCACATTTTTTGTGTTCCTCGAAACTCGTGTCCATTACAAAAAGCACA
ACCGAATATGGAGTTGCTTACACCAACCAACACACACACACTCAAGAAAACTGAATTATT
GAGAGAACTAAGCAGAGAGCAGTGGTGAGTCTTGTCCAAGTACAAAAACAAAGCCAGGTG
GAAGGAGAACTGGAGTTCTCCACTACATATCACATTTTTGAGATATTGTATATGCACTAT
TTCTAGATGTAGTTGTTATTGTATATTATACAAGTGCATCTGGCAAATTAGCTCAGCCGG
GCATTAGGCCTAACAGTTCGGTAGCGTTGTTGTAATCCGTTGATACACTTGTTGTCTTTT
TTCCCGGCTCGTGAAACATTTCACAGCTGATCTTGTTTTGAGAGCAAAAAAAAAGTTCAT
AAAAGAAATAAATAAATATATACAAAATATATACAGAGTGTTGTAAAGTTACCGAGACAG
CAAAAGGTGAAGAAATCACAGGGATTTCTAGTTCACAGTTGATCTCCAAGAAAAGTAATA
TACTTTTGCCAAAGGGTTCAAGGTTAAATTGTGAAAGAGGTACAATAAGCTCAATGAAGT
TTCTGTTAGTGTGAAATTGCACTTAGGACACCCAAGCTGGAGTTCACGATTGTTGTCAAC
CTTAAGATGCCTTAAGAACGCTGTAGGTCATAAATCTGGACCGTTTCTGAAAGACATT
>MY5266_Hencina_CerroBolla
CTCTCTTTTTATTATATATTTTAAAAGAGAGTAACATATGTCAGCGTTTTTCGAGAGGAA
TATGAAATTTCTTAGGATATTACTGTTATTATTTTGCAGTCACATGGATCTCGTGTCACT
TGCACAAAGTGATTTATTATGCGATATTTCGCTGTTCTTATTTTTGTGTCATTCCCTGTA
TTTTTACTTTGAAAAGAAATGCGGGCTAGTTGCAATGAAGGCGTACTTTGTTGTGTACAC
TTAGACCCACCCCCACATTTTTTGTGTTCCTCGAAACTCGTGTCCATTACAAAAAGCACA
ACCAAATCTGGAGTTGCTTACACCAACCAACACACACACACACAAGAAAACTGAATTATT
GAGAGAACTAAACAGAGAGCAGTGGTGAGTCTTGTCCAAGTACAAAAACAAAGCCAGGTG
GAAGGAGAACTGGAGTTCTCCACTACATATCACATTTTTGAGATATTGTATATGCACTAT
TTCTAGATGTAGTTGTTATTGTATATTATACAAGTGCATCTGGCAAATTAGCTCAGCCGG
GCATTAGGCCTAACAGTTCGGTAGTGTTGTTGTAATCCGTTGATACACTTGTTGTCTTTT
TTCCCGGCTTGTGAAACATTTCACAGCTGATCATGTTTTGAGAGCAAAAAAAAAGTTCAT
--AAAAAATAAATAAATATATACAAAATATATACAGAGTGTTGTAAAGTTACCAAGACAG
CAAAAGGTGAAAAA-TAACAGGGATTTCTAGTTCACAGTTGATCTCCAATAAAAGTAATA
TACTTTTGCCAAAAGGTTCAAGGTTAGATTGTGAAATGGGCACAATAAGCTCAATGAAGT
TTCTGTCAGTGTGAAATTGCACTTAGGATACCCAAGTTGAAGTTCACAATTGTTGTCAAC
CTTAAGATGCCTTAAGTGAATGGTAAGTCATATATCTGGACCATTTCTAAAAGACATT
>MY5267_Hencina_CerroBolla
CTCTCTTTTTATTATATATTTTAAAAGAGAGTAACATATGTCAGCGTTTTTCGAGAGGAA
TATGAAATTTCTTAGGATATTACTGTTATTATTTTGCAGTCACATGGATCTCGTGTCACT
TGCACAAAGTGATTTATTATGCGATATTTCGCTGTTCTTATTTTTATGTCATTCCCTGTA
TTTTTACTTTGAAAAGAAATGCGGGCTAGTTGCAATGAAGGCGTACTTTGTTGTGTACAC
TTAGACCCACCCCCACATTTTTTGTGTTCCTCGAAACTCGTGTCCATTACAAAAAGCACA
ACCAAATCTGGAGTTGCTTACACCAACCAACACACACACACACAAGAAAACTGAATTATT
GAGAGAACTAAACAGAGAGCAGTGGTGAGTCTTGTCCAAGTACAAAAACAAAGCCAGGTG
GAAGGAGAACTGGAGTTCTCCACTACATATCACATTTTTGAGATATTGTATATGCACTAT
TTCTAGATGTAGTTGTTATTGTATATTATACAAGTGCATCTGGCAAATTAGCTCAGCCGG
GCATTAGGCCTAACAGTTCGGTAGTGTTGTTGTAATCCGTTGATACACTTGTTGTCTTTT
TTCCCGGCTTGTGAAACATTTCACAGCTGATCATGTTTTGAGAGCAAAAAAAAAGTTCAT
--AAAAAATAAATAAATATATACAAAATATATACAGAGTGTTGTAAAGTTACCAAGACAG
CAAAAGGTGAAAAA-AAACAGGGATTTCTAGTTCACAGTTGATCTCCAATAAAAGTAATA
TACTTTTGCCAAAAGGTTCAAGGTTAGATTGTGAAATGGGCACAATAAGCTCAATGAAGT
TTCTGTCAGTGTGAAATTGCACTTAGGATACCCAAGTTGAAGTTCACAATCGTTGTCAAC
CTTAAGATGCCTTAAGTGAATGGTAAGTCGTATATCTGGACCATTTCTAAAAGACATT
>MY5269_Hexurella_GuadalupeValley
CTCTCTTTTTATTATATATTTTAAAAGAGAGTAACATATGTCAGCGTTTTTTGAGAGGAA
TATGAAATTTCTTAGGATATTACTGTTATTATTTTGCAGTCACATGGATCTCGTGTCACT
TGCACAAAGTGATTTATTATGCGATATTTCGCTGTTCTTATTTTTGTGTCATTCCCTGTA
TTTTTACTTTGAAAAGAAATGCGGGCTAGTTGCAATGAAGGCGTACTTTGTTGTGTACAC
TTAGACCCACCCCCACATTTTTTGTATTCCTCGAAACTCGTGTCCATTACAAAAAGCACA
ACCAAATCTGGAGTTGCTTACACCAACCA--ACACACACACACAAGAAAACTGAATTATT
GAGAGAACTAAACAGAGAGCAGTGGTGAGTCTTGTCCAAGTACAAAAACAAAGCCAGGTG
GAAGGAGAACTGGAGTTCTCCACTACATATCACATTTTTGAGATATTGTATATGCACTAT
TTCTAGATGTAGTTGTTATTGTATATTATACAAGTGCATCTGGCAAATTAGCTCAGCCGG
GCATTAGGCCTAACAGTTCGGTAGTGTTGTTGTAATCCGTTGATACACTTGTTGTCTTTT
TTCCCGGCTTGTGAAACATTTCACAGCTGATCATGTTTTGAGAGCAAAAAAAAAGTTCAT
--AAAAAATAAATAAATATATACAAAATATATACAGAGTGTTGTAAAGTTACCAAGACAG
CAAAAGGTGAAAAAATCACAGGGATTTCTAGTTCACAGTTGATCTCCAATAAAAGTAATA
TACTTTTGCCAAAAGGTTCAAGGTTAGATTGTGAAATGGGCACAATAAGCTCAATGAAGT
TTCTGTCAGTGTGAAATTGCACTTAGGATACCCAAGTTGAAGTTCACAATTGTTGTCAAC
CTTAAGATGCCTTAAGTGAATGGTAAGTCATATATCTGGACCATTTCTAAAAGACATT
>MY5271_Hexurella_GuadalupeValley
CTCTCTCTTTATTATATATTTTAAAAGAGAGTAACATATGTCAGCGTTTTTTGAGAGGAA
TATGAAATTTCTTAGGATATTACTGTTATTATTTTGCAGTCACATGGATCTCGTGTCACT
TGCACAAAGTGATTTATTATGCGATATTTCGCTGTTCTTATTTTTGTGTCATTCCCTGTA
TTTTTACTTTGAAAAGAAATGCGGGCTAGTTGCAATGAAGGCGTACTTTGTTGTGTACAC
TTAGACCCACCCCCACATTTTTTGTATTCCTCGAAACTCGTGTCCATTACAAAAAGCACA
ACCAAATCTGGAGTTGCTTACACCAACCA--ACACACACACACAAGAAAACTGAATTATT
GAGAGAACTAAACAGAGAGCAGTGGTGAGTCTTGTCCAAGTACAAAAACAAAGCCAGGTG
GAAGGAGAACTGGAGTTCTCCACTACATATCACATTTTTGAGATATTGTATATGCACTAT
TTCTAGATGTAGTTGTTATTGTATATTATACAAGTGCATCTGGCAAATTAGCTCAGCCGG
GCATTAGGCCTAACAGTTCGGTAGTGTTGTTGTAATCCGTTGATACACTTGTTGTCTTTT
TTCCCGGCTTGTGAAACATTTCACAGCTGATCATGTTTTGAGAGCAAAAAAAAAGTTCAT
--AAAAAATAAATAAATATATACAAAATATATACAGAGTGTTGTAAAGTTACCAAGACAG
CAAAAGGTGAAAAACTCACAGGGATTTCTAGTTCACAGTTGATCTCCAATAAAAGTAATA
TACTTTTGCCAAAAGGTTCAAGGTTAGATTGTGAAATGGGCACAATAAGCTCAATGAAGT
TTCTGTCAGTGTGAAATTGCACTTAGGATACCCAAGTTGAAGTTCACAATTGTTGTCAAC
CTTAAGATGCCTTAAGTGAATGGTAAGTCATATATCTGGACCATTTCTAAAAGACATT
>MY5276_Hexurella_SanPedro_Martir
CTCTCTTTTTATTATATATTTTAAAAGAGAGTAACATATGTCAGCGTTTTTTGAGAGGAA
TATGAAATTTCTTAGGATATTACTGTTATTATTTTGCAGTCGCATGGATCTCGTGTCACT
TGCACAAAGTGATTTATTATACGATATTTCGCTGTTCTTATTTTTGTGTCATTCCCTGTA
TTTTTTCTTTGAAAAGAAATGCGGGCTAGTTGCAATGAAGGCGTACTTTGTTGTGTACAC
TTAGACCCACCCCCACATTTTTTGTGTTCCTCGAAACTCGTGTCCATTACAAAAAGCACA
ACCAAATCTGGAGTTGCTTACACCAACCA--ACACACACACACAAGAAAACTGAATTATT
GAGAGAACTAAACAGAGAGCAGTGGTGAGTCTTGTCCAAGTACAAAAACAAAGCCAGGTG
GAAGGAGAACTGGAGTTCTCCACTACATATCACATTTTTGAGATATTGTATATGCACTAT
TTCTAGATGTAGTTGTTATTGTATATTATACAAGTGCATCTGGCAAATTAGCTCAGCCGG
GCATTAGGCCTAACAGTTCGGTAGTGTTGTTGTAATCCGTTGATACACTTGTTGTCTTTT
TTCCCGGCTTGTGAAACATTTCACAGCTGATCATGTTTTGAGAGCAAAAAAAAAGTTCAT
--AAAAAATAAATAAATATATACAAAATATATACAGAGTGTTGTAAAGTTACCAAGACAG
CAAAAGGTGAAAAAATCACAGGGATTTCTAGTTCACAGTTGATCTCCAATAAAAGTAATA
TACTTTTGCCAAAAGGTTCAAGGTTAGATTGTGAAATGGGCACAATAAGCTCAATGAAGT
TTCTGTCAGTGTGAAATTGCACTTAGGATACCCAAGCTGAAGTTCACAATTGTTGTCAAC
CTTAAGATGCCTTAAGTGAAAGGTAAGTCATATATCTGGACCATTTCTAAAAGACATT
>MY5277_Hexurella_SanPedro_Martir
CTCTCTTTTTATTATATATTTTAAAAGAGAGTAACATATGTCAGCGTTTTTTGAGAGGAA
TATGAAATTTCTTAGGATATTACTGTTATTATTTTGCAGTCGCATGGATCTCGTGTCACT
TGCACAAAGTGATTTATTATACGATATTTCGCTGTTCTTATTTTTGTGTCATTCCCTGTA
TTTTTTCTTTGAAAAGAAATGCGGGCTAGTTGCAATGAAGGCGTACTTTGTTGTGTACAC
TTAGACCCACCCCCACATTTTTTGTGTTCCTCGAAACTCGTGTCCATTACAAAAAGCACA
ACCAAATCTGGAGTTGCTTACACCAACCA--ACACACACACACAAGAAAACTGAATTATT
GAGAGAACTAAACAGAGAGCAGTGGTGAGTCTTGTCCAAGTACAAAAACAAAGCCAGGTG
GAAGGAGAACTGGAGTTCTCCACTACATATCACATTTTTGAGATATTGTATATGCACTAT
TTCTAGATGTAGTTGTTATTGTATATTATACAAGTGCATCTGGCAAATTAGCTCAGCCGG
GCATTAGGCCTAACAGTTCGGTAGTGTTGTTGTAATCCGTTGATACACTTGTTGTCTTTT
TTCCCGGCTTGTGAAACATTTCACAGCTGATCATGTTTTGAGAGCAAAAAAAAAGTTCAT
--AAAAAATAAATAAATATATACAAAATATATACAGAGTGTTGTAAAGTTACCAAGACAG
CAAAAGGTGAAAAAATCACAGGGATTTCTAGTTCACAGTTGATCTCCAATAAAAGTAATA
TACTTTTGCCAAAAGGTTCAAGGTTAGATTGTGAAATGGGCACAATAAGCTCAATGAAGT
TTCTGTCAGTGTGAAATTGCACTTAGGATACCCAAGTTGAAGTTCACAATTGTTGTCAAC
CTTAAGATGCCTTAAGTGAAAGGTAAGTCATATATCTGGACCATTTCTAAAAGACATT
>MY5280_Hexurella_ArroyoSalado
CTCTCTTTTTATTATATATTTTAAAAGAGGGTAACATATGTCAGCGTTTTTTGAGAGGAA
TATGAAATTTCTTAGGATATTACTGTTATTATTTTGCAGTCACATGGATCTCGTGTCACT
TGCACAAAGTGATTTATTATGCGATACTTCACTGTTCTTATTTTTGTGTCATTCCCTGTA
TTTTTACTTTG-AAAGGAATGCGAGCTAGTTGCAATGAAGGCGTACTTTGTTGTGTACAC
TTAGACCCACCCCCACATTTTTTATGTTCCTCGAAACTCGTGTCCATTACAAAAAGCACA
ACCAAATCTGGAGTTGCTTACACCAACCAACACACACACACACAAGAAAACCGAAATATT
GAGAGAACTAAACAGAGAGCAGTGGTGAGTCTTGTCCAAGTACAAAAACAAAGCCAGGTG
GAAGGAGAACTGGAGTTCTCCACTACATATCACATTTTTGAGATATTGTATATGCACTAT
TTCTAGATGTAGTTGTTATTGTATATTATACAAGTGCATCTGGCAAATTAGCTCAGCCGG
GCATTAGGCCTAACAGTTCGGTAGTGTTGTTGTAATCCGTTGATACACTTGTTGTCTTTT
TTCCTGGCTTGTGAAACATTTCACAGCTGATCATGTTTTGAGAGCAAAAAAAAAGTTCAT
--AAAAATAAA---AATATATACAAAATATATACAGAGTGTTGTAAAGTTACCAAGACAG
CAAAAGGTGAAAAAATCACAGGGATTTCTAGTTCACAGTTGATCTCCAATAAAAGTAATA
TACTTTTGCCAAAAGGTTCAAGGTTAAATTGTGAAATGGGCACAATAAGCTCAATGAAGT
TTCTGACAGTGTGAAATTGCACTTAGGATACCCAAGTTGAAGTTCACAGTTGTTGTCAAC
CTTAAGATGCCTTAAGTGAATGGTAAGTCATATATCTGGACCATTTCTAAAAGACATT
>MY5282_Hexurella_ArroyoSalado
CTCTCTTTTTATTATATATTTTAAAAGAGGGTAACATATGTCAGCGTTTTTTGAGAGGAA
TATGAAATTTCTTAGGATATTACTGTTATTATTTTGCAGTCACATGGATCTCGTGTCACT
TGCACAAAGTGATTTATTATGCGATACTTCGCTGTTCTTATTTTTGTGTCATTCCCTGTA
TTTTTACTTTG-AAAGGAATGCGAGCTAGTTGCAATGAAGGCGTACTTTGTTGTGTACAC
TTAGACCCACCCCCACATTTTTTATGTTCCTCGAAACTCGTGTCCATTACAAAAAGCACA
ACCAAATCTGGAGTTGCTTACACCAACCAACACACACACACACAAGAAAACCGAAATATT
GAGAGAACTAAACAGAGAGCAGTGGTGAGTCTTGTCCAAGTACAAAAACAAAGCCAGGTG
GAAGGAGAACTGGAGTTCTCCACTACATATCACATTTTTGAGATATTGTATATGCACTAT
TTCTAGATGTAGTTGTTATTGTATATTATACAAGTGCATCTGGCAAATTAGCTCAGCCGG
GCATTAGGCCTAACAGTTCGGTAGTGTTGTTGTAATCCGTTGATACACTTGTTGTCTTTT
TTCCTGGCTTGTGAAACATTTCACAGCTGATCATGTTTTGAGAGCAAAAAAAAAGTTCAT
--AAAAATAAA---AATATATACAAAATATATACAGAGTGTTGTAAAGTTACCAAGACAG
CAAAAGGTGAAAAAATCACAGGGATTTCTAGTTCACAGTTGATCTCCAATAAAAGTAATA
TACTTTTGCCAAAAGGTTCAAGGTTAAATTGTGAAATGGGCACAATAAGCTCAATGAAGT
TTCTGACAGTGTGAAATTGCACTTAGGATACCCAAGTTGAAGTTCACAGTTGTTGTCAAC
CTTAAGATGCCTTAAGTGAATGGTAAGTCATATATCTGGACCATTTCTAAAAGACATT
>MY5286_Hrupicola_SweetwaterSpr_OrdMtn
CTCTCTTTTTATTGTATATTTTAAAAGAGGGTAACATATGTCCGCGTTTTTTGAGAGGAA
TATGAAATTTCTTAGGATATTACTGTTATTATTTTGCAGTCACATGGATCTCGTGTCACT
TGCACAAAGTGATTTATGATGCGATACTTCGCTGTTCTTATTTTTGTGTCATTCCCTGTA
TTTTTACTTTGAAAAGAAATGCGAGCTAGTTGCAATGAAGGCGTACTTTGTTGTGTACAC
TTAGACCCACCCCCACATTTTTTGTGTTCCTCGAAACTCGTGTCCATTACAAAAAGCACA
ACCAAATCTGGAGTTGCTTACACCAACCAACACACACACACACAAGAAAACTGAATTATT
GAGAGAACTAAACAGAGAGCAGTGGTGAGTCTTGTCCAAGTACAAAAACAAAGCCAGGTG
GAAGGAGAACTGGAGTTCTCCACTACATATCACATTTTTGAGATATTGTATATGCACTAT
TTCTAGATGTAGTTGTTATTGTATATTATACAAGTGCATCTGGCAAATTAGCTCAGCCGG
GCATTAGGCCTAACAGTTCGGTAGTGTTGTTGTAATCCGTTGATACACTTGTTGTCTTTT
TTCCCGGCTTGTGAAACATTTCACAGCTGATCATGTTTTGAGAGCAAAAAAAAAGTTCAT
--AAAAAATAAATAAATATATACAAAATATATACAGAGTGTTGTAAAGTTACCAAGACAG
CAAAAGGTGAAAAAATCACCGGGATTTCTAGTTCACAGTTGATCTCCAATAAAAGTAACA
TACTTTTGCCAAAAGGTTCAAGGTTAAATTGTGAAATGGGCACAATAAGCTCAATGAAGT
TTCTGTCAGTGCGAAATTGCACTTAGGATACCCAAGTTGAAGTTCACAATTGTTGTCAAC
CTTAAGATGCATTAAGTGAAGAGTAGGTCATATATCTGGACCATTTCTAAAAGACATT
>MY5287_Hrupicola_SweetwaterSpr_OrdMtn
------------------------------------------------------------
-----------------TATTACTGTTATTATTTTGCAGTCACATGGATCTCGTGTCACT
TGCACAAAGTGATTTATGATGCGATACTTCGCTGTTCTTATTTTTGTGTCATTCCCTGTA
TTTTTACTTTGAAAAGAAATGCGAGCTAGTTGCAATGAAGGCGTACTTTGTTGTGTACAC
TTAGACCCACCCCCACATTTTTTGTGTTCCTCGAAACTCGTGTCCATTACAAAAAGCACA
ACCAAATCTGGAGTTGCTTACACCAACCAACACACACACACACAAGAAAACTGAATTATT
GAGAGAACTAAACAGAGAGCAGTGGTGAGTCTTGTCCAAGTACAAAAACAAAGCCAGGTG
GAAGGAGAACTGGAGTTCTCCACTACATATCACATTTTTGAGATATTGTATATGCACTAT
TTCTAGATGTAGTTGTTATTGTATATTATACAAGTGCATCTGGCAAATTAGCTCAGCCGG
GCATTAGGCCTAACAGTTCGGTAGTGTTGTTGTAATCCGTTGATACACTTGTTGTCTTTT
TTCCCGGCTTGTGAAACATTTCACAGCTGATCATGTTTTGAGAGCAAAAAAAAAGTTCAT
--AAAAAATAAATAAATATATACAAAATATATACAGAGTGTTGTAAAGTTACCAAGACAG
CAAAAGGTGAAAAAATCACCGGGATTTCTAGTTCACAGTTGATCTCCAATAAAAGTAACA
TACTTTTGCCAAAAGGTTCAAGGTTAAATTGTGAAATGGGCACAATAAGCTCAATGAAGT
TTCTGTCAGTGCGAAATTGCACTTAGGATACCCAAGTTGAAGTTCACAATTGTTGTCAAC
CTTAAGATGCATTAAGTGAAGAGTAGGTCATATATCTGGACCATTTCTAAAAGACAT-
>MY5288_Hrupicola_Deadman_Hills
CTCTCTTTTTATTATATATTTTAAAAGAGGGTAACATATGTCCGCGTTTTTTGAGAGGAA
TATGAAATTTCTTAGGATATTACTGTTATTATTTTGCAGTCACATGGATCTCGTGTCACT
TGCACAAAGTGATTTATTATGCGATACTTCGCTGTTCTTATTTTCGTGTCATTCCCTGTA
TTTTTACTTTGAAAAGAAATGCGAGCTAGTTGCAATGAAGGCGTACTTTGTTGTGTACAC
TTAGACCCACCCCCACATTTTTTGTGTTCCTCGAAACTCGTGTCCATTACAAAAAGCACA
ACCAAATCTGGAGTTGCTTACACCAACCAACACACACACACACAAGAAAACTGAATTATT
GAGAGAACTAAACAGAGAGCAGTGGTGAGTCTTGTCCAAGTACAAAAACAAAGCCAGGTG
GAAGGAGAACTGGAGTTCTCCACTACATATCACATTTTTGAGATATTGTATATGCACTAT
TTCTAGATGTAGTTGTTATTGTATATTATACAAGTGCATCTGGCAAATTAGCTCAGCCGG
GCATTAGGCCTAACAGTTCGGTAGTGTTGTTGTAATCCGTTGATACACTTGTTGTCTTTT
TTCCCGGCTTGTGAAACATTTCACAGCTGATCATGTTTTGAGAGCAAAAAAAAAGTTCGT
--AAAAAATAAATTAATATATACAAAATATATACAGAGTGTTGTAAAGTTACCAAGACAG
CAAAAGGTGAAAAAATCACCGGGATTTCTAGTTCACAGTTGATCTCCAATAAAAGTAAAA
TACTTTTGCCAAAAGGTTCAAGGTTAAATTGTGAAATGGGCACAATAAGCTCAATGAAGT
------CAGTGCGAAATTGCACTTAGGATACCCAAGTTGAAGTTCACAATTGTTGTCAAC
CTTAAGATGCCTTAAGTGAATGGTAGGTCATATATCTGGACCATTTCTAAAAGACATT
>MY5289_Hrupicola_Deadman_Hills
CTCTCTTTTTATTATATATTTTAAAAGAGGGTAACATATGTCCGCGTTTTTTGAGAGGAA
TATGAAATTTCTTAGGATATTACTGTTATTATTTTGCAGTCACATGGATCTCGTGTCACT
TGCACAAAGTGATTTATTATGCGATACTTCGCTGTTCTTATTTTTGTGTCATTCCCTGTA
TTTTTACTTTGAAAAGAAATGCGAGCTAGTTGCAATGAAGGCGTACTTTGTTGTGTACAC
TTAGACCCACCCCCACATTTTTTGTGTTCCTCGAAACTCGTGTCCATTACAAAAAGCACA
ACCAAATCTGGAGTTGCTTACACCAACCAACACACACACACACAAGAAAACTGAATTATT
GAGAGAACTAAACAGAGAGCAGTGGTGAGTCTTGTCCAAGTACAAAAACAAAGCCAGGTG
GAAGGAGAACTGGAGTTCTCCACTACATATCACATTTTTGAGATATTGTATATGCACTAT
TTCTAGATGTAGTTGTTATTGTATATTATACAAGTGCATCTGGCAAATTAGCTCAGCCGG
GCATTAGGCCTAACAGTTCGGTAGTGTTGTTGTAATCCGTTGATACACTTGTTGTCTTTT
TTCCCGGCTTGTGAAACATTTCACAGCTGATCATGTTTTGAGAGCAAAAAAAAAGTTCGT
--AAAAAATAAATTAATATATACAAAATATATACAGAGTGTTGTAAAGTTACCAAGACAG
CAAAAGGTGAAAAAATCACCGGGATTTCTAGTTCACAGTTGATCTCCAATAAAAGTAAAA
TACTTTTGCCAAAAGGTTCAAGGTTAAATTGTGAAATGGGCACAATAAGCTCAATGAAGT
------CAGTGCGAAATTGCACTTAGGATACCCAAGTTGAAGTTCACAATTGTTGTCAAC
CTTAAGATGCCTTAAGTGAATGGTAGGTCATATATCTGGACCATTTCT----------
>MY5309_Hapachea_JohnnyLyon_Hills
------------------------------------------------------------
------------------------------ATTTTGCAGTCGCATGGATCTCGTATCACT
TGCACAAAGTGACTTAGGATGCGATACTTCGCTGTTCTTATTTTTGTGTCATTCCCTGTA
TTTTGACTTTGAAAAGAAATGCGAGCTAGTTGCAATGAAAGCGTACTTTGCTGTGTACAC
TTAGACCCACCCCCACATTTTTTGTGTTCCTCGAAACTCGTGTCCATTACAAAAAGCACA
ACCAAATATGGAGTTGCTTACACCAACCAACACACACACACGCAAGAAAACTGAATTATT
GAGAGAACTAAACAGAGAGCAGTGGTGAGTCTTGTCCAAGTACAAAAACAAAGCCAGGTG
GAAGGAGAACTGGAGTTCTCCACTACATATCACATTTTTGAGATATTGTATATGCACTAT
TTCTAGATGTAGTTGTTATTGTATATTATACAAGTGCATCTGGCAAATTAGCTCAGCCGG
GCATTAGGCCTAACAGTTCGGTAGTGTTGTTGTAATCCGTTGATACACTTGTTGTCTTTT
TTCCCGGCTTGTGAAACCTTTCACAGCTGATCATGTTTTGAGAGCAAAAAAAACGTTCAT
AAAAAAATAAAATAAATATATACAAAATATATACAGAGTGTTGTAAAGTTACCAAG----
------------------------------------------------------------
------------------------------------------------------------
------------------------------------------------------------
----------------------------------------------------------
>MY5310_Hexurella_AntelopeCyn_CerbatMtns
------------------------------------------------------------
------------------------------------------------------------
------------------------------------------------------------
------------------------------------------------------------
------------------------------------------------------------
-----------------------------------------ACAAGAAAACTGAATTATT
GAGAGAACTAAGCAGAGAGCAGTGGTGAGTCTTGTCCAAGTACAAAAACAAAGCCAGGTG
GAAGGAGAACTGGAGTTCTCCACTACATATCACATTTTTGAGATATTGTATATGCACTAT
TTCTAGATGTAGTTGTTATTGTATATTATACAAGTGCATCTGGCAAATTAGCTCAGCCGG
GCATTAGGCCTAACAGTTCGGTAGTGTTGTTGTAATCCGTTGATACACTTGTTGTCTTTT
TTCCCGGCTTGTGAAACATTTCACAGCTGATCATGTTTTGAGAGCAAAAAAAAAGTTCAT
AAAAAAAATAAATAAATATATACAAAATATATACAGAGTGTTGTAAAGTTACCGAGACAG
CAAAAGGTGAAAAA-TCACAGGGATTTCTAGTTCACAGTTGATCTCCAAGAAAAGTAATA
TACTTTTGCCAAAGGGTTCAAGGTTAAATTGTGAAAGAGGTACAATAAGCTCAATGAAGT
TTCTGTTAGT--------------------------------------------------
----------------------------------------------------------
>MY5311_Hexurella_AntelopeCyn_CerbatMtns
------------------------------------------------------------
--------------------------TATTATTTTGAAGTCACGTGAATCTCGTGTCACT
TGCGCAGAGTGATTTATTATGCGATACTTCGCTGTTCTTTTTTTTGTGTCATTCCCTGTA
TTTTTACTTTGAAAAGCAATGCGAGTTAGTTGCAATGAAAGCGTACTTTGTTGTGTACAC
TTAGGCCCACCC-CACATTTTTTGTGTTCCTCGAAACTCGTGTCCATTACGAAAAGCACA
ACCGAATATGGAGTTGCTTACACCAACCAACACACACACACACAAGAAAACTGAATTATT
GAGAGAACTAAGCAGAGAGCAGTGGTGAGTCTTGTCCAAGTACAAAAACAAAGCCAGGTG
GAAGGAGAACTGGAGTTCTCCACTACATATCACATTTTTGAGATATTGTATATGCACTAT
TTCTAGATGTAGTTGTTATTGTATATTATACAAGTGCATCTGGCAAATTAGCTCAGCCGG
GCATTAGGCCTAACAGTTCGGTAGTGTTGTTGTAATCCGTTGATACACTTGTTGTCTTTT
TTCCCGGCTTGTGAAACATTTCACAGCTGATCATGTTTTGAGAGCAAAAAAAAAGTTCAT
AAAAAAAATAAATAAATATATACAAAATATATACAGAGTGTTGTAAAGTTACCGAGACAG
CAAAAGGTGAAAAA-TCACAGGGATTTCTAGTTCACAGTTGATCTCCAAGAAAAGTAATA
TACTTTTGCCAAAGGGTTCAAGGTTAAATTGTGAAAGAGGTACAATAAGCTCAATGAAGT
TTCTGTTAGTGTGAAATTGCACTTAGGACACCCAAGTTGGAGTTCACAATTGTTGTCAAC
CTTAAGATGCCTTAAG------------------------------------------
>MY5312_Hexurella_FoxCyn_MusicMtns
CACCCCTTTTGTCACAAATTTAAAAAGAAAATTCCAAATGCCACCATTTTTTTAAAAGAA
TCTGAAATTTTTAAGAATACTTTTGCTTACTTTCTGCAACAATTCAAATCTGGTGTCATT
TGCCCAAGGTGGTTGATGATGCGGTACTTGGAAGTTCTTTTCGACATGTCAGATTCCGTA
CGTTTCCCCTGAAAAGAAAGGCGAGGTGGTTGCCATCAAGAAGCACATTGCAGCTTGCAA
GTGGACCTGCCACCGGATCTTTCAAGCTCAGTGGCACCAACATCCACTGCAAAAAAGGTG
ACCAAACCCAAAACCCCCAAGACCAAACAACACACACACACACAAGAAAACTGAATTATT
GAGAGAACTAAGCAGAGAGCAGTGGTGAGTCTTGTCCAAGTACAAAAACAAAGCCAGGTG
GAAGGAGAACTGGAGTTCTCCACTACATATCACATTTTTGAGATATTGTATATGCACTAT
TTCTAGATGTAGTTGTTATTGTATATTATACAAGTGCATCTGGCAAATTAGCTCAGCCGG
GCATTAGGCCTAACAGTTCGGTAGTGTTGTTGTAATCCGTTGATACACTTGTTGTCTTTT
TTCCCGGCTTGTGAAACATTTCACAGCTGATCATGTTTTGAGAGCAAAAAAAAAGTTCAT
AAAAAATATAAATAAATATATACAAAATATATACAGAGTGTTGTAAAGTTACCGAGACAG
CAAAAGGTGAAAAA-TCACAGGGATTTCTAGTTCACAGTTGATCTCCAAGAAAAGTAATA
TACTTTTGCCAAAGGGTTCAAGGTTAAATTGTGAAAGAGATACAATAAGCTCAATGAAGT
TTCTGTTAGTGTGAAATTGCACTTAGGACACCCAA-------------------------
----------------------------------------------------------
>MY5313_Hexurella_FoxCyn_MusicMtns
------------------------------------------------------------
-------------------------------------------GTGAATCTCGTGTCACT
TGCGCAGAGTGATTTATTATGCGATACTTCGCTGTTCTTTTTTTTGTGTCATTCCCTGTA
TTTTTACTTTGAAAAGCAATGCGAGCTAGTTGCAATGAAAGCGTACTTTGTTGTGTACAC
TTAGGCCCATCC-CACATTTTTTGTGTTCCTCGAAACTCGTGTCCATTACGAAAAGCACA
ACCGAATATGGAGTTGCTTACACCAACCAACACACACACACACAAGAAAACTGAATTATT
GAGAGAACTAAGCAGAGAGCAGTGGTGAGTCTTGTCCAAGTACAAAAACAAAGCCAGGTG
GAAGGAGAACTGGAGTTCTCCACTACATATCACATTTTTGAGATATTGTATATGCACTAT
TTCTAGATGTAGTTGTTATTGTATATTATACAAGTGCATCTGGCAAATTAGCTCAGCCGG
GCATTAGGCCTAACAGTTCGGTAGTGTTGTTGTAATCCGTTGATACACTTGTTGTCTTTT
TTCCCGGCTTGTGAAACATTTCACAGCTGATCATGTTTTGAGAGCAAAAAAAAAGTTCAT
AAAAAATATAAATAAATATATACAAAATATATACAGAGTGTTGTAAAGTTACCGAGACAG
CAAAAGGTGAAAAA-TCACAGGGATTTCTAGTTCACAGTTGATCTCCAAGAAAAGTAATA
TACTTTTGCCAAAGGGTTCAAGGTTAAATTGTGAAAGAGATACAATAAGCTCAATGAAGT
TTCTGTTAGTGTGAAATTGCACTTAGGACACCCAAGTTGGAGTTCACAATTGTTGTCAAC
CTTAAGATGCCTT---------------------------------------------
>MY5314_Hexurella_Grasshopper_BrushyMtn
------------------------------------------------------------
------------------------------------------------------------
------------------------------------------------------------
------------------------------------------------------------
------------------------------------------------------------
--------------------------------CACACACACACACAAAAACTGAATTATT
GAGAGAACTAAGCAGAGAGCAGTGGTGAGTCTTGTCCAAGTACAAAAACAAAGCCAGGTG
GAAGGAGAACTGGAGTTCTCCACTACATATCACATTTTTGAGATATTGTATATGCACTAT
TTCTAGATGTAGTTGTTATTGTATATTATACAAGTGCATCTGGCAAATTAGCTCAGCCGG
GCATTAGGCCCAACAGTTCGGTAGTGTTGTTGTAATCCGTTGATACACTTGTTGTCTTTT
TTCCCGGCTTGTGAAACATTTCACAGCTGATCATGTTTTGAGAGCAAAAAAAAAGTTCAT
AAAAAAAATAAATAAATATATACAAAATATATACAGAGTGTTGCAAAGTTACCGAGACAG
CAAAAGGTGAAAAA-TCACAGGGATTTCTAGTTCACAGTTGATCTCCAAGAAAAGTAATC
TACTTTTGCCAAAGGGTTCAAGGTTAAATTGTGAAAGAGGTACAATAAGCTCAATGAAGT
TTCTGTTAGTGTGAAATTGCACTTAGGACACCCAAGTTGGAGTTCGCAATTGTTGTCAAC
CTTAAGAC--------------------------------------------------
>MY5315_Hexurella_WagonerRd_BradshawMtns
CTCTCTTTTTATTATATATTTTAAAAGAGGGTAACGTATGTCAGCGTTTTTTGAGAGGAA
TATGAAATTTCTTAGGATATTACTGTTATTATTTTGCAGTCACGTGGATCTCGTGTCACT
TGCACAGAGTGATTTATTATGCGATACTTCGCTGTTCTTTTTTTTGTGTCATTCCCTGTA
TTTTTACTTTGAAAAGCAATGCGAGCTAGTTGCAATGAAAGCGTACTTTGTTGTGTACAC
TTAGGCCCACCCACACATTTTTTGTGTTCCTCGAAACTCGTGTCCATTACAAAAAGCACA
ACCGAATATGGAGTTGCTTACACCAACCAACACACACACACTCAAGAAAACTGAATTATT
GAGAGAACTAAGCAGAGAGCAGTGGTGAGTCTTGTCCAAGTACAAAAACAAAGCCAGGTG
GAAGGAGAACTGGAGTTCTCCACTACATATCACATTTTTGAGATATTGTATATGCACTAT
TTCTAGATGTAGTTGTTATTGTATATTATACAAGTGCATCTGGCAAATTAGCTCAGCCGG
GCATTAGGCCTAACAGTTCGGTAGCGTTGTTGTAATCCGTTGATACACTTGTTGTCTTTT
TTCCCGGCTTGTGAAACATTTCACAGCTGATCATGTTTTGAGAGCAAAAAAAAAGTTCAT
AAAATAAATAAATAAATATATACAAAATATATACAGAGTGTTGTAAAGTTACCGAGACAG
CAAAAGGTGAAAAAATCACAGGGATTTCTAGTTCACAGTTGATCTCCAAGAAAAGTAATA
TACTTTTGCCAAAGGGTTCGAGGTTAAATTGTGAAAGAGGTACAATAAGCTCAATGAAGT
TTCTGTTAGTGTGAAATTGCACTTAGGACACCCGAGTTGGAGTTCACGATTGTTGTCAAC
CTTAAGATGCCTTAAGAACGCTGTAGGTCAGAAATGTGGACCATTTCTGAAAGACATT
>MY5316_Hexurella_WagonerRd_BradshawMtns
-------------------------ATTGGGTAACGTATGTCAGCGTTTTTTGAGAGGAA
TATGAAATTTCTTAGGATATTACTGTTATTATTTTGCAGTCACGTGGATCTCGTGTCACT
TGCACAGAGTGATTTATTATGCGATACTTCGCTGTTCTTTTTTTTGTGTCATTCCCTGTA
TTTTTACTTTGAAAAGCAATGCGAGCTAGTTGCAATGAAAGCGTACTTTGTTGTGTACAC
TTAGGCCCACCCACACATTTTTTGTGTTCCTCGAAACTCGTGTCCATTACAAAAAGCACA
ACCGAATATGGAGTTGCTTACACCAACCAACACACACACACTCAAGAAAACTGAATTATT
GAGAGAACTAAGCAGAGAGCAGTGGTGAGTCTTGTCCAAGTACAAAAACAAAGCCAGGTG
GAAGGAGAACTGGAGTTCTCCACTACATATCACATTTTTGAGATATTGTATATGCACTAT
TTCTAGATGTAGTTGTTATTGTATATTATACAAGTGCATCTGGCAAATTAGCTCAGCCGG
GCATTAGGCCTAACAGTTCGGTAGCGTTGTTGTAATCCGTTGATACACTTGTTGTCTTTT
TTCCCGGCTTGTGAAACATTTCACAGCTGATCATGTTTTGAGAGCAAAAAAAAAGTTCAT
AAAATAAATAAATAAATATATACAAAATATATACAGAGTGTTGTAAAGTTACCGAGACAG
CAAAAGGTGAAAAAATCACAGGGATTTCTAGTTCACAGTTGATCTCCAAGAAAAGTAATA
TACTTTTGCCAAAGGGTTCGAGGTTAAATTGTGAAAGAGGTACAATAAGCTCAATGAAGT
TTCTGTTAGTGTGAAATTGCACTTAGGACACCCGAGTTGGAGTTCACGATTGTTGTCAAC
CTTAAGATGCCTTAAGAACGCTGTAGGTCAGAAATGTGGACCATTTCTAAAAGACATT
>MY5317_Hrupicola_Cottonwood_SnYsidroMtns
-------------------------------------ATGTCAGCGTTTTTTGAGAGGAA
TATGAAATTTCTTAGGATATTATTGTTATTATTTTGCAGTCACCTGGATCTCGTGTCACT
TGCACAAAGTGATTTATTATGCGATACTTCACTGTTCTTATTTTTGTGTCATTCCCTGTA
TTTTTACTTTGAAAAGAAATGCGAGCTAGTTGCAATGAAGGCGTACTTTGTTGTGTACAC
TTAGACCCACCCCCACATTTTTTGTGTTCCTCGAAACTCGTGTCCATTACAAAAAGCACA
ACCAAATCTGGAGTTGCTTACACCAACCA--ACACACACACACAAGAAAACTGAATTATT
GAGAGAACTAAACAGAGAGCAGTGGTGAGTCTTGTCCAAGTACAAAAACAAAGCCAGGTG
GAAGGAGAACTGGAGTTCTCCACTACATATCACATTTTTGAGATATTGTATATGCACTAT
TTCTAGATGTAGTTGTTATTGTATATTATACAAGTGCATCTGGCAAATTAGCTCAGCCGG
GCATTAGGCCTAACAGTTCGGTAGTGTTGTTGTAATCCGTTGATACACTTGTTGTCTTTT
TTCCCGGCTTGTGAAACATTTCACAGCTGATCATGTTTTGAGAGCAAAAAAAAAGTTCAT
--AAAAAATAAATAAATATATACAAAATATATACAGAGTGTTGTAAAGTTACCAAGACAG
CAAAAGGTGAAAAAATCACCGGGATTTCTAGTTCACAGTTGATCTCAAATAAAAGTAATA
TACTTTTGCCAAAAGGTTCAAGGTTAAATTGTGAAATGGGCACAATAAGCTCAATGAAGT
TTCTGTCAGTGTGAAATTGCACCTAGAATACCCAAGTTGAAGTTCACAATTGTTGTCAAC
CTTAAGATGCCTTAAGTG-------------ATATCTGGAGA----------------
