# Supplementary material for: ﻿Species delimitation, biogeography, and natural history of dwarf funnel web spiders (Mygalomorphae, Hexurellidae, Hexurella) from the United States / Mexico borderlands
Source: Zookeys. 2023 Jun 14;1167:109–57. doi: 10.3897/zookeys.1167.103463 (PMC10285686; doi:10.3897/zookeys.1167.103463)
Supplement: Supplementary material 3 — Input matrices, analysis log files, and output tree files for nuclear and mitochondrial analyses [file zookeys-1167-109_article-103463__-s003.zip › uce-200152.fasta]

>MY0059_Hapachea_SantaRitaMtns_MaderaCyn
AATATGAGTCCCTAAACCTCAGAAGGCAAAAAGGCATTTCATGTTACACTAATTTAACCA
AATTCCACTCTGGTTATATGAGGAGTACATAATTTAATATATAAGGCATCTACATAATTA
ATGACAAATATTATCACTTAGCCATTGAAAATCTTTCACCACAGCCCAATGCATATGGAC
ACCACCCAAAACCACTAGGACATGCATAATGTTGTGGCTATTCAAAACATAGTCGAATTT
TCCAGGAAACCATCGTTCTGGTATCAATGAAGCACTTATCACAGCACCAACGAGTGACCA
AAGGTCTTGCATGAAAACATGATATAAGGCCTGTAAAATACACAAGAAATGTATAAATAA
CAATGAAATTTTTCTAAAGTACCCTAAAATTTCTGACATGACATTTACATAAAGTATTCT
CAAAACAGCACACTTTTTGCTGATATACATGCAGCTTTAAGATAACCCATACCATTCTTT
TAAATTCATCAGATTTGACATTTAAATAAATTATATTTTCTACATACAGCACTTAGCAGA
ACGATAAATCGCAGCAAAATGCAATAAGTACATTGATGGAAAA----TTTTT
>MY0139_Hexurella_SanDiego_Guatay
AATATGAGTCTCTAAACCTCGGAAGGCAAAAAGGCATTTCATGCTACACTAATTTAACCA
AATTCCAATCTGGTTATATGAGGAGTACATAATTTCATTTTTAAGGCATCTACATAATTA
ATGACAAACATTATCACTTAGCCATTGAAAATCTTTCACCACAGCCCAATGCATATGGAC
ACCACCCCAAACTACTAGGACGTGCATAATGTTGTGGCTATTAAAAACATAGTCGAATTT
TCCAGGAAACCATCGTTCTGGTATCAGTGTAGCACTTATCACAGCACCAACAAGTGACCA
AAGGTCTTGCATGAAAACATGATATAAGGCCTGTAAAATACACAAGAAAAGTATAAATAA
CAATTAAATTTTTCTAAAGTACCGTAAAATTTCTGATA--------AAATGAAGTATTCT
CAAAACTGCACACTTTTTGCTGATATACATTCAGCTTTAAGGTACCCAATACCATTATCT
TAAATTAATCAGATTTGACTTTT-----AATTATATTTTCTACACAGTACACTTAGCAGA
ACGATAAAACACTGTAAAATGCAATAACTACATTGATGAAAAAAACTTTCTT
>MY5053_Hexurella_ChiricahuaMtns_PriceCyn
AATATGAGTCCCTAAACCTCAGAAGGCAAAAAGGTATTTCATGTTACACTAATTTAACCA
AATTCCACTCTGGTTATATGAGGAGTACATAATTTCATATATAAGGCATCTACATAATTA
ATGACAAATATTATCACTTAGCCATTGAAAATCTTTCACCACAGCCCAATGCATATGGAC
ACCACCCAAAACCACTAGGACATGCATAATGTTGTGGCTATTCAAAACATAGTCGAATTT
TCCAGGAAACCATCGTTCTGGTATCAATGAAGCACTTATCACAGCACCAACGAGTGACCA
AAGGTCTTGCATGAAAACATGATATAAGGCCTGTAAAATACACAACAAATGTATAAATAA
CAATGAAATTTTTCTAAAGTACCCTAAACTTTCTGACATGACATTTACATAAAGTATTTT
CAAAACAGCACACCTTTTGCTGAAATACATGCAGCTTTAAGATACCCCACACCATTCTTT
TAAACTCATCAGATTTGACATTTAAATAAATTATATTTTCTACATACGGCACTTAGCAGA
ACGATAAATCACTGCAAAATGCAATAAGTACATTGATGGAAAAATTTTTCGT
>MY5064_Hexurella_MuleMtns_Escabrosa
AATATGAGTCCCTAAACCTCAGAAGGCAAAAAGGCATTTCATGTTACACTAATTTAACCA
AATTCCACTCTGGTTATATGAGGAGTACATAATTTCATATATAAGGCATCTACATAATTA
ATGACAAATATTATCACTTAGCCATTGAAAATCTTTCACCACAGCCCAATGCATATGGAC
ACCACCCAAAACCACTAGGACATGCATAATGTTGTGGCTATTCAAAACATAGTCGAATTT
TCCGGGAAACCATCGTTCTGGTATCAATGAAGCACTTATCACAGCACCAACGAGTGACCA
AAGGTCTTGCATGAAAACATGATATAAGGCCTGTAAAATACACAAGAAATGTATAAATAA
CAATGAAATTTTTCTGAAGTACCCTAAAATTTCTGAC--GACATTTACATAAAGTATTCT
CAAAACAGCACACTTTTTGCTGAAATACATGCAGCCTTAAGATACCCCATACCATTCTTT
TAAATTCATCAGATTTGACATTTAAATAAATTATATTTTCTACATACAGCACTTAGCAGA
ACGATAAATCACCGCAAAATGCAATAAGTACATTGATGAAAAA-TTTTTCTT
>MY5066_Hexurella_MuleMtns_Escabrosa
AATATGAGTCCCTAAACCTCAGAAGGCAAAAAGGCATTTCATGTTACACTAATTTAACCA
AATTCCACTCTGGTTATATGAGGAGTACATAATTTCATATATAAGGCATCTACATAATTA
ATGACAAATATTATCACTTAGCCATTGAAAATCTTTCACCACAGCCCAATGCATATGGAC
ACCACCCAAAACCACTAGGACATGCATAATGTTGTGGCTATTCAAAACATAGTCGAATTT
TCCAGGAAACCATCGTTCTGGTATCAATGAAGCACTTATCACAGCACCAACGAGTGACCA
AAGGTCTTGCATGAAAACATGATATAAGGCCTGTAAAATACACAAGAAATGTATAAATAA
CAATGAAATTTTTCTAAAGTACCCTAAAATTTCTGAC--GACATTTACATAAAGTATTCT
TAAAACAGCACACTTTTTGCTGAAATACATGCAGCTTTAAGATACCCCATACCATTCTTT
TAAATTCATCAGATTTGACATTTAAATAAATTATATTTTCTACATACAGCACTTAGCAGA
ACGATAAATCACCGCAAAATGCAATAAGTACACTGATGGAAAAAATTTTCTT
>MY5071_Hexurella_SantaRitaMtns_AlisoSprings
AATATGAGTCCCTAAACCTCAGAAGGCAAAAAGGCATTTCATGTTACACTAATTTAACCA
AATTCCACTCTGGTTATATGAGGAGTACATAATTTAATATATAAGGCATCTACATAATTA
ATGACAAATATTATCACTTAGCCATTGAAAATCTTTCACTACAGCCCAATGCATATGGAC
ACCACCCAAAACCACTAGGACATGCATAATGTTGTGGCTATTCAAAACATAGTCGAATTT
TCCAGGAAACCATCGTTCTGGTATCAATGAAGCACTTATCACAGCACCAACGAGTGACCA
AAGGTCTTGCATGAAAACATGATATAAGGCCTGTAAAATACACAAGAAATGTATAAATAA
CAATGAAATTTTTCTAAAGTACCCTATAATTTCTGACATGACATTTACATAAAGTATTCT
CAAAACAGCACACTTTTTGCTGAAATACATGCAGCTTTAAGATACCGCATACCATTCTTT
TAAATTTATCAGATTTGACATTTAAATAAATTATATTTTCTACATACAGCACTTAGCAGA
ATGATAAATTGCCGCAAAATGCAATAAGTACATTGATGGAAAATGTTCTCTT
>MY5075_Hexurella_ChiricahuaMtns_CaveCrkCyn
AATATGAGTCCCTAAACCTCAGAAGGCAAAAAGGCATTTCATGTTACACTAATTTAACCA
AATTCCACTCTGGTTATATGAGGAGTACATAATTTCATATATAAGGCATCTACATAATTA
ATGACAAATATTATCACTTAGCCATTGAAAATCTTTCACCACAGCCCAATGCATATGGAC
ACCACCCAAAACCACTAGGACATGCATAATGTTGTGGCTATTCAAAACATAGTCGAATTT
TCCAGGAAACCATCGTTCTGGTATCAATGAAGCACTTATCACAGCACCAACGAGTGACCA
AAGGTCTTGCATGAAAACATGATATAAGGCCTGTAAAATACACAAGAAATGTGTAAATAA
CAATGAAATTTTTCTAAAGTACCCTAAACTTTCTGACATGACATTTACATAAAGTATTCT
CAAAATAGCACACTTTTTGCTGAAATACATGCAGCTTTAAGATACCCCATACCATTCTTT
TAAATTCATCAGATTTGACATTTAAATAAATTATATTTTCTACATACAGCACTTAGCAGA
ACGATAAATCACCGCAAAATGCAATAAGTACATTGATGGAAATTTTTTTCTT
>MY5126_Hexurella_SantaCatalinaMtns_NuggetCyn
AATATGAGTCCCTAAACCTCTGAAGGCAAAAAGGCATTTCATGTTACGCTAATTTAACCA
AATTCCACTCTGGTTATATGAGGAGTACATAATTTCATATATAAGGCATCTACATAATTA
ATGACAAATATTATCACTTAGCCATTGAAAATCTTTCACCACAGCCCAATGCATATGGAC
ACCACCCAAAACCACTAGGACATGCATAATGTTGTGGCTATTCAAAACATAGTCAAATTT
TCCAGGAAACCATCGTTCTGGTATCAATGAAGCACTTATCACAGCACCAACGAGTGACCA
AAGGTCTTGCATGAAAACATGATATAAGGCCTGTAAAATACACAAGAAATGTATAAATAA
C--TGAAATTTTTCTAAAGTACCCTAAAATTTCTGACATGACATTTACATAAAGTATTCT
CGAAACA--ACACTTTTTGCTGAAATACATGCAGCTTTAAGAAACCGCATACCATTCTTT
TAAATTCATCAGATTTGACATTTAAATAAATTACATTTTCTACATACAGCACTTAGCAGA
ACAATAAATCGCCACAAAATGCAATAAGTACATTGATGGAAAATGTTTTCTT
>MY5131_Hexurella_PedregosaMtns_PruneCyn
AATATGAGTCCCTAAACCTCAGAAGGCAAAAAGGTATTTCATGTTACACTAATTTAACCA
AATTCCACTCTGGTTATATGAGGAGTACATAATTTCATATATAAGGCATCTACATAATTA
ATGACAAATATTATCACTTAGCCATTGAAAATCTTTCACCACAGCCCAATGCATATGGAC
GCCACCCAAAACCACTAGGACATGCATAATGTTGTGGCTATTCAAAACATAGTCGAATTT
TCCAGGAAACCATCGTTCGGGTATCAATGAAGCACTTATCACAGCACCAACGAGTGACCA
AAGGTCTTGCATGAAAACATGATATAAGGCCTGTAAAATACACAAGAAATGTATAAATAA
CAATGAAATTTTTCTAAAGTACCCTAAACTTTCTGACATGACATTTACATAAAGTATTCT
CAAAACAGCACACTTTTTGCTGAAATACATGCAGCTTTAAGATACCCCATACCATTCTTT
TAAATTCATCAGATTTGACATTTAAATAAATTATATTTTCTACATACAGCACTTAGCAGA
GCGATAAATCACCGCAAAATGCAATAAGTACATTGATGGAAAAATTTATCTT
>MY5132_Hexurella_PedregosaMtns_PruneCyn
AATATGAGTCCCTAAACCTCAGAAGGCAAAAAGGTATTTCATGTTACACTAATTTAACCA
AATTCCACTCTGGTTATATGAGGAGTACATAATTTCATATATAAGGCATCTACATAATTA
ATGACAAATATTATCACTTAGCCATTGAAAATCTTTCACCACAGCCCAATGCATATGGAC
GCCACCCAAAACCACTAGGACATGCATAATGTTGTGGCTATTCAAAACATAGTCGAATTT
TCCAGGAAACCATCGTTCGGGTATCAATGAAGCACTTATCACAGCACCAACGAGTGACCA
AAGGTCTTGCATGAAAACATGATATAAGGCCTGTAAAATACACAAGAAATGTATAAATAA
CAATGAAATTTTTCTAAAGTACCCTAAACTTTCTGACATGACATTTACATAAAGTATTCT
CAAAACAGCACACTTTTTGCTGAAATACATGCAGCTTTAAGATACCCCATACCATTCTTT
TAAATTCATCAGATTTGACATTTAAATAAATTATATTTTCTACATACAGCACTTAGCAGA
GCGATAAATCACCGCAAAATGCAATAAGTACATTGATGGAAAAATTTATCTT
>MY5136_Hexurella_MiddlemarchCyn
AATATGAGTCCCTAAACCTCAGAAGGCAAAAAGGCATTTCATGTTACACTAATTTAACCA
AATTCCACTCTGGTTATATGAGGAGTACATAATTTCATATATAAGGCATCTACATAATTA
ATGACAAATATTATCACTTAGCCATTGAAAATCTTTCACCACAGCCCAATGCATATGGAC
ACCACCCAAAACCACTAGGACATGCATAATGTTGTGGCTATTCAAAACATAGTCGAATTT
TCCAGGAAACCATCGTTCTGGTATCAATGAAGCACTTATCACAGCACCAACGAGTGACCA
AAGGTCTTGCATGAAAACATGATATAAGGCCTGTAAAATACACAAGAAATGTATAAGTAA
CAATGAAATTTTTCTAAAGTACCCTAAACTTTCTGACATGACATTTACATAAAGTATTCT
CAAAACAGCACACTTTTTGCTGAAATACATGCAGCTTTAAGATACCCCATACCATTCTTT
TAAATTCATCAGATTTGACATTTGAATAAATTATATTTTCTACATACAGCACTTAGCAGA
ACGATAAATCACCGTAAAATGCAATAAGTACATTGATGGAAAAAATTTTCTT
>MY5147_Hexurella_DragoonMtns_NF_345A
AATATGAGTCCCTAAACCTCAGAAGGCAAAAAGGCATTTCATGTTACACTAATTTAACCA
AATTCCACTCTGGTTATATGAGGAGTACATAATTTCATATATAAGGCATCTACATAATTA
ATGACAAATATTATCACTTAGCCATTGAAAATCTTTCACCACAGCCCAATGCATATGGAC
ACCACCCAAAACCACTAGGACATGCATAATGTTGTGGCTATTCAAAACATAGTCGAACTT
TCCAGGAAACCATCGTTCTGGTATCAATGAAGCACTTATCACAGCACCAACGAGTGACCA
AAGGTCTTGCATGAAAACATGATATAAGGCCTGTAAAATACACAAGAAATGTATAAGTAA
CAATGAAATTTTTCTGAAGTACCCTAAACTTTCTGACATGACATTTACATAAAGTATTCT
CAAAACAGCACACTTTTTGCTGAAATACATGCAGTTTTAAGATACCCCATACCATTCTTT
TAAATTCATCAGATTTGACATTTAAATAAATTATATTTTCTACATACAGCTCTTAGCAGA
ACGATAAATCACCGTAAAATGCAATAAGTACATTGATGGAAAAAATTTTCTT
>MY5152_Hexurella_WhetstoneMtns_ApacheCyn
AATATGAGTCCCTAAACCTCAGAAGGCAAAAAGGCATTTCATGTTACACTAATTTAACCA
AATTCCACTCTGGTTATATGAGGAGTACATAATTTCATATATAAGGCATCTACATAATTA
ATGACAACTATTATTACTTAGCCATTGAAAATCTTTCACCACAGCCCAATGCATATGGAC
ACCACCCAAAACCACTAGGACATGCATAATGTTGTGGCTATTCAAAACATAGTCGAATTT
TCCAGGAAACCATCGTTCTGGTATCAATGAAGCACTTATCACAGCACCAACGAGTGACCA
AAGGTCTTGCATGAAAACATGATATAAGGCCTGTAAAATACACAAGAAATGTATAAATAA
CAATGAAATTTTCCTAAAGTACCCTAAACTTTCTGACATGACATTTACATAAAGTATTCT
CAAAACAGCACACTTTTTGCTGAAATACATGCAGCTTTAAGATACCCCATACCATTCTTT
TAAATTCATCAGATTTGACATTTAAATAAATTATATTTTCTACATACAGCACTTAGCAGA
ACGATAAATCACCGCAAAATGCAATAAGTACATTGATGGAAAAATTTTTCTT
>MY5154_Hexurella_SantaRitaMtns_AdobeCyn
AATATGAGTCCCTAAACCTCAGAAGGCAAAAAGGCATTTCATGTTACACTAATTTAACCA
AATTCCACTCTGGTTATATGAGGAGTACATAATTTAATATATAAGGCATCTACATAATTA
ATGACAAATATTATCACTTAGCCATTGAAAATCTTTCACCACAGCCCAATGCATATGGAC
ACCACCCAAAACCACTAGGACATGCATAATGTTGTGGCTATTCAAAACATAGTCGAATTT
TCCAGGAAACCATCGTTCTGGTATCAATGAAGCACTTATCACAGCACCAACGAGTGACCA
AAGGTCTTGCATGAAAACATGATATAAGGCCTGTAAAATACACAAGAAATGTATAAATAA
CAATGAAATTTTTCTAAAGTACCCTAAAATTTCTGACATCACATTTGCATAAAGTATTCT
CAAAACAGCACACTTTTTGCTGAAATAAATGCAGCTTTAAGATACGCCCTACCATTCTTT
TAAATTCGTCAGATTTGACATTTAAATAAATTATATTTTTTACATACAGCACTTAGCAGA
ACGATAAATCACCGCAAAATGCATTAAGTACATTGAAGGAAAAATTTTTCTT
>MY5157_Hexurella_SantaCatalinaMtns_Redington
AATATGAGTCCCTAAACCTCAGAAGGCAAAAAGGCATTTCATGTTACACTAAGTTAACCA
AATTCCACTCTGGTTATATGAGGAGTACATAATTTCATATATAAGGCATCTACATAATTA
ATGACAAATATTATCACTTAGCCATTGAAAATCTTTCACCACAGCCCAATGCATATGGAC
ACCACCCAAAACCACTAGGACATGCATAATGTTGTGGCTATTCAAAACATAGTCGAATTT
TCCAGGAAACCATCGTTCTGGTATCAATGAAGCACTTATCACAGCACCAACGAGTGACCA
AAGGTCTTGCATGAAAACATGATATAAGGCCTGTAAAATACACAAGAAATGTATAAATAA
CAATGAAATTTTTCTAAAGCAACCTATAATTTCTGACATGACATTTACATAAAGCATTCT
CAAAACAGCACACTTTTTGCTGAAATACATGCAGCTTTAAGATACTGCATACCATTCCTT
TAAATTCATCAGACTTGACATTTAAATAAATTATATTTTCTACATACAGAACTTAGCAGA
ACGATAAATCGCCGCAAAATGCAATAAGTACATTGATGGAAAATGTTTTCTT
>MY5165_Hrupicola_Temecula
----------------------------AAAAAGCATTTCATGCTACA-TAATTTAACCA
AATTCCAGTCTGGTTATATGAGGAGTACATAATTTCATTTTTAAGGCATCTACATAATTA
ATGACAAACATTATCACTTAGCCATTGAAAATCTTTCACCACAGCCCAATGCATATGGAC
ACCACCCCAAACTACTAGGACGTGCATAATGTTGTGGCTATTAAAAACATAGTCGAATTT
TCCAGGAAACCATCGTTCTGGTATCAATGTAGCACTTATCACAGCACCAACAAGTGACCA
AAGGTCTTGCATGAAAACATGATATAAGGCCTGTAAAATACACAAGAAAAGTATAAATAA
CAATTAAATTTTTCTCAAGTACCCTAAAATTTCTGATA--------AAATGAAGTATTCT
CAAAACTGCACACTTTTTGCTGATATACATTCAGCTTTAAGGTATCCAATACCATTATCT
TAAATTAATCAGATTTAACTTTT-----AATTATATTTTCTAC-----------------
----------------------------------------------------
>MY5175_Hapachea_HarshawRd_PatagoniaMtns
AATATGAGTCCCTAAACCTCAGAAGGCAAAAAGGTATTTCATGTTACACTAATTTAACCA
AATTCCACTCTGGTTATATGAGGAGTACATAATTTCATATATAAGGCATCTACATAATTA
ATGACAAATATTATCACTTAGCCATTGAAAATCTTTCACCACAGCCCAATGCATATGGAC
ACCACCCAAAACCACTAGGACATGCATAATATTGTGGCTATTCAAAACATAGTCGAATTT
TCCAGGAAACCATCGTTCTGGTATCAATGAAGCACTTATCACAGCACCAACGAGTGACCA
AAGGTCTTGCATGAAAACATGATATAAGGCCTGTAAAATACACAAGAAATGTATAAATAA
CAAAGAAATTTTTCTAAAGTACCCTAAACATTCTGACATGACATTTACATAAAGTAATCT
CAAAACAGCACACTTTTTGCTGAAGTACATGCAGCTTTAAGATACCCCATACCATTCTTT
TAAATTCATCAGATTTGACATCTAAATAAATTATATTTTCTACATACAGCACTTTGCAGA
ACGATAAATCACCGCAAAATGCAATAAGTACATTGATGGAAAAATGTTTCTT
>MY5180_Hapachea_MustrangPk_MustangMtns
AATATGAGTCCCTAAACCTCAGAAGGCAAAAAGGCATTTCATGTTACACTAATTTAACCA
AATTCCACTCTGGTTATATGAGGAGTACATAATTTCATATATAAGGCATCTACATAATTA
ATGACAACTATTATCACTTAGCCATTGAAAATCTTTCACCACAGCCCAATGCATATGGAC
ACCACCCAAAACCACTAGGACATGCATAATGTTGTGGCTATTCAAAACATAGTCGAATTT
TCCAGGAAACCATCGTTCTGGTATCAATGAAGCACTTATCACAGCACCAACGAGTGACCA
AAGGTCTTGCATGAAAACATGATATAAGGCCTGTAAAATACACAAGAAATGTATAAATAA
CAATGAAATTTTTCTAAAGTACCCTAAATTCTCTGACATGACATTTACATAAAGTATTCT
CAAAACAGCACATTTTTTGCTGAAATACACGCAGGTTAAAGATACCCCATACCATTCTTT
TAAATTCATCAGATTTGACATTTAAATAAATCATATTTTCTACATACAGCACTTAGCAGA
ACGATAAATCACCGCAAAATGCAATAAGTACATTGATGGAAAAATTTTTCTT
>MY5181_Hapachea_MustrangPk_MustangMtns
AATATGAGTCCCTAAACCTCAGAAGGCAAAAAGGCATTTCATGTTACACTAATTCAACCA
AATTCCACTCTGGTTATATGAGGAGTACATAATTTCATATATAAGGCATCTACATAATTA
ATGACAACTATTATCACTTAGCCATTGAAAATCTTTCACCACAGCCCAATGCATATGGAC
ACCACCCAAAACCACTAGGACATGCATAATGTTGTGGCTATTCAAAACATAGTCGAATTT
TCCAGGAAACCATCGTTCTGGTATCAATGAAGCACTTATCACAGCACCAACGAGTGACCA
AAGGTCTTGCATGAAAACATGATATAAGGCCTGTAAAATACACAAGAAATGCATAAATAA
CAATGAAATTTTTCTAAAGTACCTTAAACTTTCTGACATGACATTTACATAAAGTATTCT
CAAAACAGCACACTTTTTGCTGAAATACATGCAGCTTTAAGATACCCCATACCATTCTTT
TAAATTCATCAGATTTGACATTTAAATAAATCATATTTTCTACATACAGCACTTAGCAGA
ACGATAAATCACCGCAAAATGCAATAA-TACATTGATGGAAAAATTTTTCTT
>MY5193_Hapachea_HarshawRd_PatagoniaMtns
AATATGAGTCCCTAAACCTCAGAAGGCAAAAAGGTATTTCATGTTACACTAATTTAACCA
AATTCCACTCTGGTTATATGAGGAGTACATAATTTCATATATAAGGCATCTACATAATTA
ATGACAAATATTATCACTTAGCCATTGAAAATCTTTCACCACAGCCCAATGCATATGGAC
ACCACCCAAAACCACTAGGACATGCATAATATTGTGGCTATTCAAAACATAGTCGAATTT
TCCAGGAAACCATCGTTCTGGTATCAATGAAGCACTTATCACAGCACCAACGAGTGACCA
AAGGTCTTGCATGAAAACATGATATAAGGCCTGTAAAATACACAAGAAATGTATAAATAA
CAAAGAAATTTTTCTAAAGTACCCTAAACATTCTGACATGACATTTACATAAAGTAATCT
CAAAACAGCACACTTTTTGCTGAAGTACATGCAGCTTTAAGATACCCCATACCATTCTTT
TAAATTCATCAGATTTGACATCTAAATAAATTATATTTTCTACATACAGCACTTTGCAGA
ACGATAAATCACCGCAAAATGCAATAAGTACATTGATGGAAAAATGTTTCTT
>MY5194_Hapachea_Ordsummit_MtOrd
------------------------------------------------------------
--------------------------------TTTCATGTATAAGGCATCTACATAATTA
ATGACAAATATTATCACTTAGCCATTGAAAATCTTTCACCACAGCCCAGTGCATATGGAC
ACCACCCAAAACCACTAGGACATGCATAATGTTGTGGCTATTAAAAACATAGTCGAATTT
TCCAGGAAACCATCGTTCTGGTATCAATGAAGCACTTATCACAGCACCAACAAGTGACCA
AAGGTCTTGCATGAAAACATGATATAAGGCCTGTAAAATACACAAGAAATGTATAAATAA
TGAT-AAATTTTTCTAAAGTACCCTAAAATTTCTGACATGACATTTACATAAAGTATTCT
CAAAACAGCACACTTTGTTCTGA-ATACATGCAGATTTAAGATAGCC-ATACCATTCTTT
TAAATTCATTTGATTTGACATTTAATTAAATTTTATTTTCTATGTACAACACTT-GCAGA
ACGATAAATCACTGCAAAATGCAATAAGTACATTGATGAAAAAA--------
>MY5195_Hapachea_Ordsummit_MtOrd
AATATGAGTCCCTAAACCTCAGAAGGCAAAAAGGCATTTCATGTTACACTAATTTAACCA
AATTCCACTCTGGTTATACGAGGAGTACCTAATTTCATGTATAAGGCATCTACATAATTA
ATGACAAATATTATCACTTAGCCATTGAAAATCTTTCACCACAGCCCAGTGCATATGGAC
ACCACCCAAAACCACTAGGACATGCATAATGTTGTGGCTATTAAAAACATAGTCGAATTT
TCCAGGAAACCATCGTTCTGGTATCAATGAAGCACTTATCACAGCACCAACAAGTGACCA
AAGGTCTTGCATGAAAACATGATATAAGGCCTGTAAAATACACAAGAAATGTATAAATAA
TGAT-AAATTTTTCTAAAGTACCCTAAAATTTCTGACATGACATTTACATAAAGTATTCT
CAAAACAGCACACTTTGTTCTGA-ATACATGCAGATTTAAGATAGCC-ATACCATTCTTT
TAAATTCATTTGATTTGACATTTAATTAAATTTTATTTTCTATGTACAACACTTAGCAGA
ACGATAAATCACCGCAAAATGCAATAAGTACATTGATGAAAAAAGTTTTCTT
>MY5266_Hencina_CerroBolla
----------------CCTCGGAAGGCAAAAAGGCATTTCATGCTACACTAATTTAACCA
AATTCCAGTCTGGTTATATGAGGAGTACATAATTTCATTTTTAAGGCATCTACATAATTA
ATGACAAACATTATCACTTAGCCATTGAAAATCTTTCACCACAGCCCAATGCATATGGAC
ACCACCCCAAACTACTAGGACGTGCATAATGTTGTGGCTATTAAAAACATAGTCGAATTT
TCCAGGAAACCATCGTTCTGGTATCAATGTAGCACTTATCACAGCACCAACAAGTGACCA
AAGGTCTTGCATGAAAACATGATATAAGGCCTGTAAAATACACAAGAAAAGTATAAATAA
CAATGGAATTTTTCTAAAGTACCCTAAAATTTCTGATA--------AAACAAAGTATTCT
CAAAACTGCACACTTTTTGCTGATATACATTCAGCTTTAAGGTATCCAATACCAA-----
TAAATTAATCAGATTTGACTTTT-----AATTATATTTTCTACACAAAACACTTAGCAGA
ACGATAAAACACTGCAAAGTGCAATAACTACATTGATGAAAAATACTTTCT-
>MY5267_Hencina_CerroBolla
AATATGAGTCTCTAAACCTCGG-AGGCAAAAAGGCATTTCATGCTACACTAATTTAACCA
AATTCCAGTCTGGTTATATGAGGAGTACATAATTTCATTTTTAAGGCATCTACATAATTA
ATGACAAACATTATCACTTAGCCATTGAAAATCTTTCACCACAGCCCAATGCATATGGAC
ACCACCCCAAACTACTAGGACGTGCATAATGTTGTGGCTATTAAAAACATAGTCGAATTT
TCCAGGAAACCATCGTTCTGGTATCAATGTAGCACTTATCACAGCACCAACAAGTGACCA
AAGGTCTTGCATGAAAACATGATATAAGGCCTGTAAAATACACAAGAAAAGTATAAATAA
CAATGGAATTTTTCTAAAGTACCCTAAAATTTCTGATA--------AAACAAAG-ATTCT
CAAAACTGCACACTTTTTGCTGGTATACATTCAGCTTTAAGGTATCCAATACCAT-----
TAAATTAATCAGATTT-ACTTTT-----AATTATATTTTCTACACAGTACACTTAGCAGA
ACGAT-----------------------------------------------
>MY5269_Hexurella_GuadalupeValley
AATATGAGTCTCTAAACCTCGGAAGGCAAAAAGGCATTTCATGCTACACTAATTTAACCA
AATTCCAGTCTGGTTATATGAGGAGTACATAATTTCATTTTTAAGGCATCTACATAATTA
ATGACAAACATTATCACTTAGCCATTGAAAATCTTTCACCACAGCCCAATGCATATGGAC
ACCACCCCAAACTACTAGGACGTGCATAATGTTGTGGCTATTAAAAACATAGTCGAATTT
TCCAGGAAACCATCGTTCTGGTATCAATGTAGCACTTATCACAGCACCAACAAGTGACCA
AAGGTCTTGCATGAAAACATGATATAAGGCCTGTAAAATACACAAGAAAAGTATAAATAA
CAATGAAAATTTTCTAAAGTATCCTAAAATTTCTGATA--------AAACAAAGCATTCT
CAAAACTGCACACTTTTTGCTGATATACATTCAGCTTTAAGGTACCCAATACCATTATTT
TAAATTAATCAGATTTGACTTTT-----AATTATATTTTCTAC-----ACACTTAGCAGA
ACGATAAAAAACTTCAAAATGCAATAACTACATTGATGAAAAATACTTTCTT
>MY5271_Hexurella_GuadalupeValley
AATATGAGTCTCTAAACCTCGGAAGGCAAAAAGGCATTTCATGCTACACTAATTTAACCA
AATTCCAGTCTGGTTATATGAGGAGTACATAATTTCATTTTTAAGGCATCTACATAATTA
ATGACAAACATTATCACTTAGCCATTGAAAATCTTTCACCACAGCCCAATGCATATGGAC
ACCACCCCAAACTACTAGGACGTGCATAATGTTGTGGCTATTAAAAACATAGTCGAATTT
TCCAGGAAACCATCGTTCTGGTATCAATGTAGCACTTATCACAGCACCAACAAGTGACCA
AAGGTCTTGCATGAAAACATGATATAAGGCCTGTAAAATACACAAGAAAAGTATAAATAA
CAATGAAAATTTTCTAAAGTATCCTAAAATTTCTGATA--------AAACAAAGCATTCT
CAAAACTGCACACTTTTTGCTGATATACATTCAGCTTTAAGGTACCCAATACCATTATTT
TAAATTAATCAGATTTGACTTTT-----AATTATATTTTCTAC-----ACACTTAGCAGA
ACGATAAAAAACTTCAAAATGCAATAACTACATTGATGAAAAATACTTTCTT
>MY5276_Hexurella_SanPedro_Martir
AATATGAGTCTCTAAACCTCGGAAGGCAAAAAGGCATTTCATGCTACACTAATTTAA---
----CCAGTCTGGTTATATGAGGAGTACATAATTTCATTTTTAAGGCATCTACATAATTA
ATGACAAACATTATCACTTAGCCATTGAAAATCTTTCACCACAGCCCAATGCATATGGAC
ACCACCCCAAACTACTAGGACGTGCATAATGTTGTGGCTATTAAAAACATAGTCGAATTT
TCCAGGAAACCATCGTTCTGGTATCAATGTAGCACTTATCACAGCACCAACAAGTGACCA
AAGGTCTTGCATGAAAACATGATATAAGGCCTGTAAAATACACAAGAAAAGTATAAATAA
CAATGAAATTTTTCTAAAGTACCCTAAAATTTCTGATA--------AAATGGAATATTCT
AAAAACCTCACACTTTTTGCTGATATACATTCAGCTTTAAGGTACCCAGTACCAT-----
TAAATTAATCAGATTTGACTTTT-----AATTATATTTTCTACACAGTACACTTAGCAGA
ACGATAAAACACTGCAAAATGCAATAACTACATTGATGGAAAACACTTTCTT
>MY5277_Hexurella_SanPedro_Martir
AATATGAGTCTCTAAACCTCGGAAGGCAAAAAGGCATTTCATGCTACACTAATTTAA---
----CCAGTCTGGTTATATGAGGAGTACATAATTTCATTTTTAAGGCATCTACATAATTA
ATGACAAACATTATCACTTAGCCATTGAAAATCTTTCACCACAGCCCAATGCATATGGAC
ACCACCCCAAACTACTAGGACGTGCATAATGTTGTGGCTATTAAAAACATAGTCGAATTT
TCCAGGAAACCATCGTTCTGGTATCAATGTAGCACTTATCACAGCACCAACAAGTGACCA
AAGGTCTTGCATGAAAACATGATATAAGGCCTGTAAAATACACAAGAAAAGTATAAATAA
CAATGAAATTTTTCTAAAGTACCCTAAAATTTCTGATA--------AAATGGAATATTCT
AAAAACCTCACACTTTTTGCTGATATACATTCAGCTTTAAGGTACCCAGTACCAT-----
TAAATTAATCAGATTTGACTTTT-----AATTATATTTTCTACACAGTACACTTAGCAGA
ACGATAAAACACTGCAAAATGCAATAACTACATTGATGGAAAACACTTTCTT
>MY5280_Hexurella_ArroyoSalado
AATATGAGTCTCTAAACCTCGGAAGGCAAAAAGGCATTTCATGCTACACTAATTTAACCA
AATTCCAGTCTGGTTATATGAGGAGTACATAATTTCATTTTTAAGGCATCTACATAATTA
ATGACAAACATTATCACTTAGCCATTGAAAATCTTTCACCACAGCCCAATGCATATGGAC
ACCACCCCAAACTACTAGGACGTGCATAATGTTGTGGCTGTTAAAAACATAGTCGAATTT
TCCAGGAAACCATCGTTCTGGTATCAATGTAGCACTTATCACAGCACCAACAAGTGACCA
AAGGTCTTGCATGAAAACATGATATAAGGCCTGTAAAATACACAAGAAAAGTATAAATAA
CAATGAAATTTTTCTAAAGTACCCTAAAATTTCTGATA--------AAACAAAGTATTCT
CAAAACTGCACACTTTTTGCTGATATATGTTTAGCTTTAAGGTACCTAATACCATTATTT
TGAATTAATCAGATTTGACTTTT-----AATTGTATTTTCTACACAGTACACTTAGCAGA
ACGATAAAAC------AAATGCAATAACTACATTGATGGAAAAAAATTTCTT
>MY5282_Hexurella_ArroyoSalado
-----------------------AGGCAAAAAGGCATTTCATGCTACACTAATTTAACCA
AATTCCAGTCTGGTTATATGAGGAGTACATAATTTCATTTTTAAGGCATCTACATAATTA
ATGACAAACATTATCACTTAGCCATTGAAAATCTTTCACCACAGCCCAATGCATATGGAC
ACCACCCCAAACTACTAGGACGTGCATAATGTTGTGGCTGTTAAAAACATAGTCGAATTT
TCCAGGAAACCATCGTTCTGGTATCAATGTAGCACTTATCACAGCACCAACAAGTGACCA
AAGGTCTTGCATGAAAACATGATATAAGGCCTGTAAAATACACAAGAAAAGTATAAATAA
CAATGAAATTTTTCTAAAGTACCCTAAAATTTCTGATA--------AAACAAAGTATTCT
CAAAACTGCACACTTTTTGCTGATATATGTTTAGCTTTAAGGTACCTAATACCATTATTT
TGAATTAATCAGATTTGACTTTT-----AATTGTATTTTCTACACAGTACACTTAGCAGA
ACGATAAAACACTGCAAAATGCAATAACTACATTGATGGAAAAAAATTTCTT
>MY5286_Hrupicola_SweetwaterSpr_OrdMtn
-ATATGAGTCTCTAAACCTTGGAAGGCAAAAAGGCATTTCATGCTACACTAATTTAACCA
AATTCCAGTCTGGTTATATGAGGAGTACATAATTTCATTTTTAAGGCATCTACATAATTA
ATGACAAACATTATCACTTAGCCATTGAAAATCTTTCACCACAGCCCAATGCATATGGAC
ACCACCCCAAACAACTAGGACGTGCATAATGTTGTGGCTATTAAAAACATAGTCGAATTT
TCCAGGAAACCATCGTTCTGGTATCAATGTAGCACTTATCACAGCACCAACAAGTGACCA
AAGGTCTTGCATGAAAACATGATATAAGGCCTGTAAAATACACAAGAAAAGTATAAATAA
CAATGAAATTTTTCTAAAGTACCCTAAAATTTTTGATA--------AAACAAAGTATTCT
CAAAACTGCACACTTTTTGCTGATATACATTAAGCTTTAAAGTACTCAATACCATTATTT
TGAATTAATCAGATTTGACTTTT-----AATTATATTTTCTACACAGTACACTTAATAGA
ACGATAAAACACTGCAAAGTGCAATAACTACATT------------------
>MY5287_Hrupicola_SweetwaterSpr_OrdMtn
-------------------------------------------------TAATTTAACCA
AATTCCAGTCTGGTTATATGAGGAGTACATAATTTCATTTTTAAGGCATCTACATAATTA
ATGACAAACATTATCACTTAGCCATTGAAAATCTTTCACCACAGCCCAATGCATATGGAC
ACCACCCCAAACTACTAGGACGTGCATAATGTTGTGGCTATTAAAAACATAGTCGAATTT
TCCAGGAAACCATCGTTCTGGTATCAATGTAGCACTTATCACAGCACCAACAAGTGACCA
AAGGTCTTGCATGAAAACATGATATAAGGCCTGTAAAATACACAAGAAAAGTATAAATAA
CAATGAAATTTTTCTAAAGTACCCTAAAATTTTTGATA--------AAACAAAGTATTCT
CAAAACTGCACACTTTTTGCTGATATACATTAAGCTTTAAAGTACTCAATACCATTATTT
TGAATTAATCAGATTTGACTTTT-----AATTATATTTTCTACACAGTACACTTAATAGA
----------------------------------------------------
>MY5288_Hrupicola_Deadman_Hills
AACTTTAGTCTCTAAACCTTGGAAGGCAAAAAGGCATTTCATGCTACACTAATTTAACCA
AATTCCAGTCTGGTTATATGAGGAGTACATAATTTCATTTTTAAGGCATCTACATAATTA
ATGACAAACATTATCACTTAGCCATTGAAAATCTTTCACCACAGCCCAATGCATATGGAC
ACCACCCCAAACTACTAGGACGTGCATAATGTTGTGGCTATTAAAAACATAGTCGAATTT
TCCAGGAAACCATCGTTCTGGTATCAATGTAGCACTTATCACAGCACCAACAAGTGACCA
AAGGTCTTGCATGAAAACATGATATAAGGCCTGTAAAATACACAAGAAAAGTATAAATAA
CAATGAAATTTTTCTAAAGTACCCTAAAATTTTGGATA--------AAACAAAGTATTCT
CAAAACTGCACATTTTTTGCTGGTATACATTAAGCTTTAAGGTACCCAATACCATTATTT
TAAATTAATCAGATTTGACTTTT-----AATTATATTTTCTACACAGTACACTTAGCAGA
ACGATA----------------------------------------------
>MY5289_Hrupicola_Deadman_Hills
AATATGAGTCTCTAAACCTTGGAAGGCAAAAAGGCATTTCATGCTACACTAATTTAACCA
AATTCCAGTCTGGTTATATGAGGAGTACATAATTTCATTTTTAAGGCATCTACATAATTA
ATGACAAACATTATCACTTAGCCATTGAAAATCTTTCACCACAGCCCAATGCATATGGAC
ACCACCCCAAACTACTAGGACGTGCATAATGTTGTGGCTATTAAAAACATAGTCGAATTT
TCCAGGAAACCATCGTTCTGGTATCAATGTAGCACTTATCACAGCACCAACAAGTGACCA
AAGGTCTTGCATGAAAACATGATATAAGGCCTGTAAAATACACAAGAAAAGTATAAATAA
CAATGAAATTTTTCCAAAGTACCCTAAAATTTCGGATA--------AAACAAAGTATTCT
CAAAACTGCACACTTTTTGCTGGTATACATTAAGCTTTAAGGTACCCAATACCATTATTT
TAAATTAATCAGATTTGACTTTT-----AATTATATTTTCTACACAGTACACTTAGCAGA
ACGATAAAACACTGCAAAGTGCAATAACTACATTGATGAAAAAAACTTTCTT
>MY5309_Hapachea_JohnnyLyon_Hills
---------------------------AAAAAGGCATTTCATGTTACACTAATTTAACCA
AATTCCACTCTGGTTATATGAGGAGTACATAATTTCATATATAAGGCATCTACATAATTA
ATGACAACTATTATCACTTAGCCATTGAAAATCTTTCACCACAGCCCAATGCATATGGAC
ACCACCCAAAACCACTAGGACATGCATAATGTTGTGGCTATTCAAGACATAGTCGAATTT
TCCAGGAAACCATCGTTCTGGTATCAATGAAGCACTTATCACAGCACCAACGAGTGACCA
AAGGTCTTGCATGAAAACATGATATAAGGCCTGTAAAATACACAAGAAATGTATAAATAA
CAATGAAATTTTTCTAAAGTACCCTAAACTTTCTGACATGACATTTACATGAAGTATTCT
CAAAACAGCACACTTTTTGCTGAAATACATGCAGCTTTAAGATACCCCATACCATTCTTT
TAAATTCATCAGATTTGACATTTAAATAAATTATATTTTCTAGATACAGCACTTAGCCGA
AC---ACATCGCCACAAAATCAA-----------------------------
>MY5310_Hexurella_AntelopeCyn_CerbatMtns
----------------------AAGGCAAAAAGGCATTTCATGTTACACTAATTTAACCA
AATTCCACTCTGGTTATACGAGGAGTACCTAATTTCATATATAAGGCATCTACATAATTA
ATGACAGATATTATCACTTAGCCATTGAAAATCTTTCACCACAGCCCAGTGCATATGGAC
ACCACCCAAAACCACTAGGACATGCATAATGTTGTGGCTATTAAAAACATAGTCAAATTT
TCCTGGAAACCATCGTTCTGGTATCAATGAAGCACTTATCACAGCACCAACAAGTGACCA
AAGGTCTTGCATGAAAACATGATATAAGGCCTGTAAAATACACAAGAAATGTATAAATAA
TGAT-AAATTTTTCTAAAGTACCCTAATTTTTCTGACATGACATTTATATAAAG-ATTTC
CAAAACAGCACACTTTTTTCTGA-ATACATGCAGCTTTAAGATACCC-ATACCATTCTTT
TAAATTCATCAGATTTGACATTTAATAAAATTTAATTTTCTAT-----------------
----------------------------------------------------
>MY5311_Hexurella_AntelopeCyn_CerbatMtns
AATATGAGTCCCTAAACCTCAGAAGGCAAAAAGGCATTTCATGTTACACTAATTTAACCA
AATTCCACTCTGGTTATACGAGGAGTACCTAATTTCATATATAAGGCATCTACATAATTA
ATGACAGATATTATCACTTAGCCATTGAAAATCTTTCACCACAGCCCAGTGCATATGGAC
ACCACCCAAAACCACTAGGACATGCATAATGTTGTGGCTATTAAAAACATAGTCAAATTT
TCCTGGAAACCATCGTTCTGGTATCAATGAAGCACTTATCACAGCACCAACAAGTGACCA
AAGGTCTTGCATGAAAACATGATATAAGGCCTGTAAAATACACAAGAAATGTATAAATAA
TGAT-AAATTTTTCTAAAGTACCCTAATTTTTCTGACATGACATTTATATAAAG-ATTTC
CAAAACAGCACACTTTTTTCTGA-ATACATGCAGCTTTAAGATACCC-ATACCATTCTTT
TAAATTCATCAGATTTGACATTTAATAAAATTTAATTTTCTATGTACAACACTTAGCGGA
ACGATAATTCACCGCAAAATGAAATAAGTACATTGATGAAAAAAATTTTCTT
>MY5312_Hexurella_FoxCyn_MusicMtns
AATATGAGTCCCTAAACCTCAGAAGGCAAAAAGGCATTTCATGTTACACTAATTTAACCA
AATTCCACTCTGGTTATACGAGGAGTACCTAATTTCATATATAAGGCATCTACATAATTA
ATGACAGATATTATCACTTAGCCATTGAAAATCTTTCACCACAGCCCAGTGCATATGGAC
ACCACCCAAAACCACTAGGACATGCATAATGTTGTGGCTATTAAAAACATAGTCAAATTT
TCCTGGAAACCATCGTTCTGGTATCAATGAAGCACTTATCACAGCACCAACAAGTGACCA
AAGGTCTTGCATGAAAACATGATATAAGGCCTGTAAAATACACAAGAAATGTATAAATAA
TGAT-AAATTTTTCTAAAGTACCCTAATTTTTCTGACATGACATTTATATAAAG-ATTTC
CAAAACAGCACACTTTTTTCTGA-ATACATGCAGCTTTAAGATACCC-ATACCATTCTTT
TAAATTCATCAGATTTGACATTTAATAAAATTTAATTTTCTATGTACAACACTTAGCGGA
ACGATAATTCACC-CAAAATGAAATAAGTACATTGATGAAAAAAATTTTCTT
>MY5313_Hexurella_FoxCyn_MusicMtns
---------------------------------------------------ATTTAACCA
AATTCCA-TCTGGTTATA-GAGGAGTACCTAATTTCATATATAAGGCATCTACATAATTA
ATGACAGATATTATCACTTAGCCATTGAAAATCTTTCACCACAGCCCAGTGCATATGGAC
ACCACCCAAAACCACTAGGACATGCATAATGTTGTGGCTATTAAAAACATAGTCAAATTT
TCCTGGAAACCATCGTTCTGGTATCAATGAAGCACTTATCACAGCACCAACAAGTGACCA
AAGGTCTTGCATGAAAACATGATATAAGGCCTGTAAAATACACAAGAAATGTATAAATAA
TGAT-AAATTTTTCTAAAGTACCCTAATTTTTCTGACATGACATTTATATAAAG-ATTTC
CAAAACAGCACACTTTTTTCTGA-ATACATGCAGCTTTAAGATACCC-ATACCATTCTTT
TAAATTCATCAGATTTGACATTTAATAAAATTTAATTTTCTATGTACAACACTTAGCGGA
ACGATAATTCACCGCAAAATGAAATAAGTACATTGATGAAAAAAATTTTCTT
>MY5314_Hexurella_Grasshopper_BrushyMtn
------------------------------------------------------------
--------------------------------------GTATAAGGCATCTACATAATTA
ATGACAGATATTATCACTTAGCCATTGAAAATCTTTCACCACAGCCCAGTGCATATGGAC
ACCACCCAAAACCACTAGGACATGCATAATGTTGTGGCTATTAAAAACATAGTCGAATTT
TCCAGGAAACCATCGTTCTGGTATCAATGAAGCACTTATCACAGCACCAACAAGTGACCA
AAGGTCTTGCATGAAAACATGATATAAGGCCTGTAAAATACACAAGAAATGTATAAATAA
TGAT-AAATTTTTCTAAAGTACCCTAAATTTTCTGACATGACATTTATATAAAGTATTCT
CAAAACAGCACACTTTTTTCTGA-ATACATGCAGCTTTAAGATACCC-ATACCATTCTTT
TAAATTCATCAGATTTGACATT--------------------------------------
----------------------------------------------------
>MY5315_Hexurella_WagonerRd_BradshawMtns
AATATGAGTCCCTAAACCTCAGAAGGCAAAAAGGCATTTCATGTTACACTAATTTAACCA
AATTCCACTCTGGTTATACGAGGAGTACCTAATTTCATGTATAAGGCATCTACATAATTA
ATGACAAATATTATCACTTAGCCATTGAAAATCTTTCACCACAGCCCAGTGCATATGGAC
ACCACCCAAAACCACTAGGACATGCATAATGTTGTGGCTATTAAAAACATAGTCGAATTT
TCCAGGAAACCATCGTTCTGGTATCAATGAAGCACTTATCACAGCACCAACAAGTGACCA
AAGGTCTTGCATGAAAACATGATATAAGGCCTGTAAAATATACAAGAAATGTATAAATAA
TGAT-AAATTTTTCTAAAGTACCCTAAAATTTCTGACATGACATTTACATAAAGTATTCT
CAAAACAGCACACTTTGTTCTGA-ATACATGCAGCTTTAAGATACCC-ATACCATTCTTT
TAAATTCATCTGATTTGACATTTAATTAAATTTTATTTTCTATGTACAACACTTAGCAGA
ACGATAAATCACCGCAAAATGCAATAAGTACATTGATGAAAAAAGTTTTCTT
>MY5316_Hexurella_WagonerRd_BradshawMtns
------------------------------AAGGCATTTCATGTTACACTAATTTAACCA
AATTCCACTCTGGTTATACGAGGAGTACCTAATTTCATGTATAAGGCATCTACATAATTA
ATGACAAATATTATCACTTAGCCATTGAAAATCTTTCACCACAGCCCAGTGCATATGGAC
ACCACCCAAAACCACTAGGACATGCATAATGTTGTGGCTATTAAAAACATAGTCGAATTT
TCCAGGAAACCATCGTTCTGGTATCAATGAAGCACTTATCACAGCACCAACAAGTGACCA
AAGGTCTTGCATGAAAACATGATATAAGGCCTGTAAAATACACAAGAAATGTATAAATAA
TGAT-AAATTTTTCTAAAGTACCCTAAAATTTCTGACATGACATTTACATAAAGTATTCT
CAAAACAGCACACTTTGTTCTGA-ATACATGCAGCTTTAAGATACCC-ATACCATTCTTT
TAAATTCATCTGATTTGACATTTAATTAAATTTTATTTTCTATGTACAACACTTAGCAGA
ACGATAAATCACCGCAAAATGCAATAAGTACATTGATGAAAAAAGTTTTCTT
>MY5317_Hrupicola_Cottonwood_SnYsidroMtns
------------------------------------------------------------
----------------------------------TCATTTTTAAGGCATCTACATAATTA
ATGACAAACATTATCACTTAGCCATTGAAAATCTTTCACCACAGCCCAATGCATATGGAC
ACCACCCCAAACTACTAGGACGTGCATAATGTTGTGGCTATTAAAAACATAGTCGAATTT
TCCAGGAAACCATCTTTCTGGTATCAATGTAGCACTTATCACAGCACCAACAAGTGACCA
AAGGTCTTGCATGAAAACATGATATAAGGCCTGTAAAATACACAAGAAAAGTATAAATAA
CAATTAAATTTTTCTAAAGTACCCTAAAATTTCTGATA--------AAATGAAGTATTCT
CAAAACTGCACGCTTTTTGCTGATATACATTCAGCTTTAAGGTACCCAATATTATTATCT
TAAATTAATCAGATTTGACTTTT-----AATTATA-------------------------
----------------------------------------------------
