# Supplementary material for: ﻿Species delimitation, biogeography, and natural history of dwarf funnel web spiders (Mygalomorphae, Hexurellidae, Hexurella) from the United States / Mexico borderlands
Source: Zookeys. 2023 Jun 14;1167:109–57. doi: 10.3897/zookeys.1167.103463 (PMC10285686; doi:10.3897/zookeys.1167.103463)
Supplement: Supplementary material 3 — Input matrices, analysis log files, and output tree files for nuclear and mitochondrial analyses [file zookeys-1167-109_article-103463__-s003.zip › uce-200161.fasta]

>MY0059_Hapachea_SantaRitaMtns_MaderaCyn
AAGTCACTTCATCTTCCTCCATATATTTGGATATTTCCTCAGCACTTTTATCCATATCTT
TCTCTAAGATATCCTGCTCGGGGAGAGACATTTCGTCCTTGTCTGGCGGACACTGAAGAC
ACCTACCAACAAAAAAAGAAACAAGTTCCAGTCTTATGAAGAAAAATATACACAACCAAA
ACAGCATTGGTAAAAAGTAAAAGAACGGCAGTTGTTGATTAAAAAGGTTTCACAGTACTT
TGCCGAATGAAATGATTTAAAAATTCCCCAAAATATAGAAAATTAAAATACCTGCTTTCA
CTTATTCCATAATTCAAACAGGTGGATCCTACACATTCACAGCAACCATCGTGAAACCAA
CGATAACTCGTGGCACCCATGGAGGAGCACGAGCTTTTGCACTTGTTCCATGACATACAC
TGCGACATATAGGCAACAGTGCAATTTACTTGGATTTCTTCATTTGCAGTATTGTCTGAT
GTAGCTACAAAAGCAAAACGTAAATGGTAATATACAACTGACACCATGGCAAAGCATTTC
ATTTAAAAACTCCACTATTTGAACGAACTTTTATATGCGTAAAC--CAAAACATTTCAAT
GAACGATGTGTTAAAGTTATGTCTCAAAATAAAAAACTACTTCACAGGTAGTGAAGG---
------------------------------------------------------------
------------ATTTTT
>MY0139_Hexurella_SanDiego_Guatay
ATGTAATTCATGCTAAATTGATCCCAATGAATCCAATTCTAAAGCTGTCATCCAAAAATT
TCATTGCGATATCCGCACTAGTTGTAGACAGACCCTCTATAGAGAGGAGAAATTAGGGTC
AGCTGCAAGCAAGAATGGAACTATGGCTCCGTCTTGGGAAGGAAAACCTGGACATCCGGC
AGAGCATCGATCGAAAGCAGGAGAATGGCAGATGTTGGTGAAAAAGGTTTCACAGAACTT
TGCTGAATGAAAAGAATTAAAAATTCCACAAAATATAAAAAATTAAAATACCTGCTTTCA
CTTATTCCGTAATTCAAACAGGTGGATCCTACACATTCACAGCAACCATCGTGAAACCAA
CGATAGCTTGTGGCACCCATGGAGGAGCACGAGCTTTTGCACTTGTTCCACGACATACAC
TGCGACATATAAGCAACAGTGCAATTTACTTGGATTTCCTCATTTGCAGTATTGTCTGTT
GCAGCTACAAAAGC-AAACATAAATGGTAACATACAAATTA--------CAAAATCTTTC
ACTTAAATACTTTATTATTTGA--CAAACTTTATATACTGTAACACCAAAACATTTCAAT
AAACAATATGTGAAAGTTACGCTGCAAAATAAAATGGTACATCAAAAACAACTAAACAAC
AATGTATGAAAATAAGGTGGTAGTAACAAAGCAGTGATTAT---AAAAAAATAGTGTTAA
TAAAATAGTTCTACCTTT
>MY5053_Hexurella_ChiricahuaMtns_PriceCyn
AAGTCACTTCATCTTCCTCCATATATTTGGATATTTCCTCAGCACTTTTATCCAGATCTT
TCTCTAAGATATCCTGCTCGGGGAGAGATATTTCGTCCTTGTCTGGCGGACACTGAAGAC
ACCTACCAACAAAAAAAGAAACAAGTTCCAGTCTTATGAAGAAAAATATACACAACCAAA
ATAGCATTGGTAAAAAGTAAAAGAATGGCAGTTGTTGATTAAAAAGATTTCACAGTACTT
CGCCGAATGAAATGATTTAAAAATTCCCCAAAATATAGAAAATTAAAATACCTGCTTTCA
CTTATTCCATAATTCAAACAGGTGGATCCTACACATTCACAGCAACCATCGTGAAACCAA
CGATAACTCGTGGCACCCATGGAAGAGCACGAACTCTTGCACTTGTTCCATGACATACAC
TGCGACATATAGGCAACAGTGCAATTTACTTGGATTTCCTCATTTGCAGTATTGTCTGAT
GTAGCTACAAAAGCAAAATGTAAATGGTAATATACAACTGACACCATGGCAAAGCATTTT
ATTTAAAAACTCCACTATTTGAACGAACTTTTATATGCTGTAACATCAAAATATTTCAAT
GAACAATGTGTTAAAGTTATGTTGCAAAATAAAAAACTACTTCACAGGTAGTGAAAGTCA
AACTTAAAAAAAATTGAAGTACTAAATAAATCACATATTTCCAAAACAAAACAAATTATG
AAGAAAAAATCTATTTTT
>MY5057_Hexurella_ChiricahuaMtns_PriceCyn
------------------------------------------------------------
------------------------------------------------------------
-----------------G------------------------------------------
-------------------------------------------------------TACTT
CGCCGAATGAAATGATTTAAAAATTCCCCAAAATATAGAAAATTAAAATACCTGCTTTCA
CTTATTCCATAATTCAAACAGGTGGATCCTACACATTCACAGCAACCATCGTGAAACCAA
CGATAACTCGTGGCACCCATGGAAG-----------------------------------
------------------------------------------------------------
------------------------------------------------------------
------------------------------------------------------------
------------------------------------------------------------
------------------------------------------------------------
------------------
>MY5064_Hexurella_MuleMtns_Escabrosa
AAGTCACTTCATCTTCCTCCATATATTTGGATATTTCCTCAGCACTTTTATCCATATCTT
TCTCTAAGATATCCTGCTCGGGGAGAGACAATTCGTCCTTGTCTGGCGGACACTGAAGAC
ACCTACCAACAAAAAAAGAAACAAGTTCCAGTCTTATGAAGAAAAATATACACAACCAAA
ATAGCATTGGTAAAAAGTAAAAGAACGGCAGTTGTTGATTAAAAAGGGTTCACAGTACTT
CGCCGAATGAAATGATTTAAAAATACC-TAAAAAAAGGAAAATTAAAATACCTGCTTTCA
CTTATTCCATAATTCAAACAGGTGGATCCTACACATTCACAGCAACCATCGTGAAACCAA
CGATAACTCGTGGCACCCATGGAGGAGCACGAGCTTTTGCACTTGTTCCATGACATACAC
TGCGACATATAGGCAACAGTGCAATTTACTTGGATTTCTTCATTTGCAGTATTGTCTGAT
GTAGCTACAAAAGCAAAATGTAAATGGTAATATACAACTGACACCATGGCAAAGCATTTC
ATTTAAAAACTCCACTATTTGAACGAACTTTTATATGTTGTAACACCAAAACATTTCAAT
GAACGATGTGTTAAAGTTATGTCGCAAAATAAAAAACTACTTCACAGGTAGTGAAGGTCA
AACAC-AAAAAAATTGAAGTACTAAATAAATCATATATTTCCAAAACAAAACAAATTAAG
AATAAAAAATCTATTTTT
>MY5066_Hexurella_MuleMtns_Escabrosa
AAGTCACTTCATCTTCCTCCATATATTTGGATATTTCCTCAGCACTTTTATCCATATCTT
TCTCTAAGATATCCTGCTCGGGGAGAGACATTTCGTCCTTGTCTGGCGGACACTGAAGAC
ACCTACCAACAAAAAAAGGAACAA-TTCCAGTCTTATGAAGAAAAATATAAACAACCAAA
ATAGCATTGGTAAAAAGTAAAAGAACGGCAGTTGTAGATTAAAAAGGTTTCACAGTACTT
CGCCGAATGAAATGATTTAAAAATTCCCCAAAATATAGAAAATTAAAATACCTGCTTTCA
CTTATTCCATAATTCAAACAGGTGGATCCTACACATTCACAGCAACCATCGTGGAACCAA
CGATAACTCGTAGCACCCATGGAGGAGCACGAGCTTTTGCACTTGTTCCATGACATACAC
TGCGACATATAGGCAACAGTACAATTTACTTGGATTTCCTCATTTGCAGTATTGTCTGAT
GTAGCTACAAAAGCAAAATGTAAATGGTAATATACAACTGACACCATGGCAAAGCATTTC
ATTTAAAAACTCCACTATTTGAATGAACTTTTATATGCTGAAACACCAAAACATTTCAAT
GAACGATGTGTTAAAATTATGTCGCAAAATAAAAAACTACTTCACAGGTAGTGAAGGTCA
AACTCAAAAAAAATTGAAGTATTAAATAAATCATATATTTCCAAAACAAAACAAATAAAA
AAGAAAAAATCTATTTTT
>MY5071_Hexurella_SantaRitaMtns_AlisoSprings
AAGTCACTTCATCTTCCTCCATATATTTGGATATTTCCTCAGCACTTTTATCCATATCTT
TCTCTAAGATATCCTGCTCGGGGAGAGACATTTCGTCCTTGTCTGGCGGACACTGAAGAC
ACCTACCAACAAAAAAAGAAACAAGTTCCAGTCTTATGGAGAAAAATATACACAACCAAA
ATAGCATTGGTAAAAAGTAAAAGAATGGCAGTTGTTGATTAAAAAGGCTTCACAGTACTT
TGCCGAATGAAATGATTTAAAAATCCCCCAAAATATAGAAAATTAAAATACCTGCTTTCA
CTTATTCCATAATTCAAACAGGTGGATCCTACACATTCACAGCAACCATCGTGAAACCAA
CGATAACTCGTGGCACCCATGGAGGAGCACGAGCTTTTGCACTTGTTCCATGACATACAC
TGCGACATATAGGCAACAGTGCAATTTACTTGGATTTCTTCATTTGCAGTATTGTCTGAT
GTAGCTACAAAAACAAAATGTAAATGATAATATACAACTGACACCTTGGCAAAGCATTTA
ATTCAAGAACTCCACTATTTGAACGAACTTTTATATGCTGTAACATCAAAACATTTCAAT
GAACGGTGTGTTAAAGTTATGTCGCAAAATAAAAAACTACTTCACAGGTAGTGAAGGTCA
AACTTAAAAAAAATTAAAGTACTAAATAAATAATATATTTCCAAAACAAAAC-------G
AAGAAAAAATCTATTTTT
>MY5075_Hexurella_ChiricahuaMtns_CaveCrkCyn
AAGTCACTTCATCTTCCTCCATATATTTGGATATTTCCTCAGCACTTTTATCCATATCTT
TCTCTAAGATATCCTGCTCGGGGAGAGACATTTCGTCCTTGTCTGGCGGACACTGAAGAC
ACCTACCAACAAAAAAAGAAACAAGTTCCAGTCTTATAAAGAAAAATATACACAACCAAA
ATAGCATTGGTAAAAAGTAAAAGAACGGCAGTTGTTGATTAAAAAGGTTTCACAGTACTT
CGCCGAACGAAATGATTTAAAAATTCCCCAAAATATAGAAAATTAAAATACCTGCTTTCA
CTTATTCCATAATTCAAACAGGTAGATCCTACACATTCACAGCAACCATCGTGAAACCAA
CGATAACTCGTGGCACCCATGGATGAGCACGAACTCTTGCACTTGTTCCATGACATACAC
TGCGACATATAGGCAACAGTGCAATTTACTTGGATTTCTTCATTTGCAATATTGTCTGAT
GTAGCTACAAAAGCAAAATGTAAATGGTAATATACAACTGACACCATGGCAAAGCATTTT
ATTTAAAAACTCCACTATTTGAACGGACTTTTATATGCTGTAACAACAAAATATTTCAAT
GAACATTGTGTTAAAGTTATGTCACAAAATAAAAAACTACTTTACAGGTAGTGAAGGTCA
AACTCAAAAAAATTTGAAGTACTAAATAAATCATATATTTCCAAAACAAAACAAATTATG
AAGAAAAAATCTATTTTT
>MY5126_Hexurella_SantaCatalinaMtns_NuggetCyn
AAGTCACTTCATCTTCCTCCATATATTTGGATATTTCCTCAGCACTTTTATCCATATCTT
TCTCTAAGATATCCTGCTCGGGGAGAGACATTTCGTCCTTGTCTGGCGGACACTGAAGAC
ACCTACCAACAAAAAAAGAAACAAATTCCAGTCTTATGAAGAAAAATATACACAACCAAA
ATAGCATTGGTAAAAAGTAAAAGAACGGCAGTTGTTGATTAAAAAGGTTTCACAGTACTT
TGCCGAATGAAATGATTTGAAAATTCCGCAAAATATAGAAAATTAAAATACCTGCTTTCA
CTAATTCCATAATTCAAACAGGTGGATCCTACACATTCACAGCAACCATCGTGAAACCAA
CGATAACTTGTGGCACCCATGGAGGAGCACGAGCTTTTGCACTTGTTCCAAGACATACAC
TGCGACATATAGGCAACAGTGCAATTTACTTGGATTTCTTCATTTGCAGTATTGTCTGAT
GTAGCTACAAAAGCAAAATGTAAATGGTAATATACAACTGACACCATGGCAAAGCATTTC
ATTTAAAAATTCCACTATTTGAACAAACTTTTATATGCTGTAACACCAAAACATTTCATT
GAACGATGTGTTAAAGTTATGTTGCAAAATAAAAAACTACTTCACAGGTAGTGAAGGTCA
AACTTAAAAAAAATTTAAGTACTAAATAAATCATATATTTCCAAAACAAAACAAATTATG
AAGAAAAAATCTATTTTT
>MY5128_Hexurella_WhetstoneMtns_FrenchJoeCyn
------------------------------------------------------------
------------------------------------------------------------
------------------------------------------------------------
------------------------------------------------------------
-----------ATGATTTAAAAATTCCCCAAATTATAGAAAATTAAAATACCTGCTTTCA
CTTATTCCATAATTCAAACAGGTGGATCCTACACATTCACAGCAACCATCGTGAAACCAA
CGATAACTCGTGGCACCCATGGAGGAGCACGAGCTTTTGCACTTGTTCCATGACATACAC
TGCGACATATAGGCAACAGTGCAATTTACTTGGATTTCTTCATTTGCAGTATTGTCTGAT
GCAGC-------------------------------------------------------
------------------------------------------------------------
------------------------------------------------------------
------------------------------------------------------------
------------------
>MY5136_Hexurella_MiddlemarchCyn
AAGTCACTTCATCTTCCTCCATATATTTGGATATTTCCTCAGCACTTTTATCCATATCTT
TCTCTAAGATATCCTGCTCGGGGAGAGACATTTCATCCTTGTCTGGCGGACACTGAAGAC
ACCTACCAACAAAAAAAGAAACAAGTTCCAGTCTTATGAAGAAAAATATACACAACCAAA
ATAGCATTGGTAAAAAGTAAAAGAATGGCAGTTGTTGATTAAAAAGGTTTCACAGTACTT
CGCCAAATGAAATGATTTAAAAATTCCCCAAAATATAGAAAATTAATATACCTGCTTTCA
CTTATTCCATAATTCAAACAGGTGGATCCTACACATTCACAGCAACCATCGTGAAACCAA
CGATAACTCGTGGCACCCATGGAGGAGCACGAGCTTTTGCACTTGTTCCATGACATACAC
TGCGACATATAGGCAACAGTGCAATTTACTTGGATTTCTTCATTTGCAGTATTGTCTGAT
GTAGCTACAAAAGCAAAATGTAAATGGTAATATACAACTGACACCATGGCAAAGCATTCT
ATTTAAAAACTCCACTATCTGAACGAACTTTTATACGCTGTAACACCAAAACATTTCAAT
GAACGATGTGTTAAAGTTATGTTGCAAAATAGAAAACTACTTCACAGGTAGTGAAGGTCA
AATAACCAATATTCAAACAAAACAAATTATTCATATATTTCCAAAACAAAACAAATTATG
AAGAAAAAATCTATTTTT
>MY5147_Hexurella_DragoonMtns_NF_345A
AAGTCACTTCATCTTCCTCCATATATTTGGATATTTCCTCAGCACTTTTATCCATATCTT
TCTCTAAGATATCCTGCTCGGGGAGAGACATTTCGTCCTTGTCTGGCGGACACTGAAGAC
ACCTACCAACAAAAAAAGAAACAAGTTATAATCCTATGAAGAAAAATATACACAACCAAA
ATAGCATTGGTAAAAAGTAAAAGAACGGCAGTCGTTGATTAAAAAGGTTTCACAGTACTT
CGCCAAATGAAATGATTTAAAAATTCCCCAAAATATAGAAAATTAATATACCTGCTTTCA
CTTATTCCATAATTCAAACAGGTGGATCCTACACATTCACAGCAACCATCGTGAAACCAA
CGATAACTCGTGGCACCCATGGAGGAGCACGAGCTTTTGCACTTGTTCCATGACATACAC
TGCGACATATAGGCAACAGTGCAATTTACTTGGATTTCTTCATTTGCAGTATTGTCTGAT
GTAGCTACAAAAGCAAAATGTAAATGGTAATATACAACTGACACCATGGCAAAGCATTTT
ATTTAAAAATTCCACTATTTGAACGAACTTTTATACGCTGTAACACCAAAACATTTCAAT
GAACAATGTGTTAAAGTTATGTCGCAAAATAAAAAACTACTTCACAGGTAGTGAAGGTCA
AACTTAAAAAAAATTGAAGTACTAAATAAATCATATATTTCCAAAACAAAACAAATTATG
AAGAAAAAATCAATTTTT
>MY5152_Hexurella_WhetstoneMtns_ApacheCyn
AAGTCACTTCATCTTCCTCCATATATTTGGATATTTCCTCAGCACTTTTATCCATATCTT
TCTCTAAGATATCCTGCTCGGGGAGAGACATTTCGTCCTTGTCTGGCGGACACTGAAGGC
ACCTACCAACAAAAAAAGAAACAAGTTCCAGTCTTATGAAGAAAAATATACACAACCAAA
ATAGCATTGGTAAAAAGTAAAAGAACGGCAGTTGTTGATTAAAAAGGTTTCACGGTACTT
CGCCGAATGAAATGATTTAAAAATTCCCCAAATTATAGAAAATTAAAATACCTGCTTTCA
CTTATTCCATAATTCAAACAGGTGGATCCTACACATTCACAGCAACCATCGTGAAACCAA
CGATAACTCGTGGCACCCATGGAGGAGCACGAGCTTTTGCACTTGTTCCATGACATACAC
TGCGACATATAGGCAACAGTGCAATTTACTTGGATTTCTTCATTTGCAGTATTGTCTGAT
GTAGCTACAAAAGCAAAATGTAAATGGTAATATACAACTGACACCATGGCAAAGCATTTT
ATTTAAAAACCCCACTATTTGAACGAACTTTTATATGCTGTAACACCAAAACATTTCAAT
GAACGATGTGTTCAAGTTATGTCGCAAAATAAAAAACTACTTCACAGGTAGTGAAGGTCA
AACTTAAAAAAAATTGAAGTACTAAATAAATCATATATTTCCAAAACAAAACAAATTATG
AAGAAAAAATCTATTTTT
>MY5154_Hexurella_SantaRitaMtns_AdobeCyn
AAGTCACTTCATCTTCCTCCATATATTTGGATATTTCCTCAGCACTTTTATCCATATCTT
TCTCTAAGATATCCTGCTCGGGAAGAGACATTTCGTCCTTGTCTGGCGGACACTGAAGAC
ACCTACCGACAAAAAAAGAAACAAGTTCCAGTCTTATGAAGAAAAATATACACAACCAAA
ATAGCATTGGTAAAAAGTAAAAGAACGGCAGTTGTTGATTAAAAAGGCTTCACAGTACTT
CGCCGAATGAAATGATTTAAAAATTCCCCAAAATATAGAAAATTAAAATACCTGCTTTCA
CTAATTCCATAATTCAAACAGGTGGATCCTACACATTCACAGCAACCATCGTGAAACCAA
CGATAACTCGTGGCACCCATGGAGGAGCACGAGCTTTTGCACTTGTTCCAAGACATACAC
TGCGACATATAGGCAACAGTGCAATTTACTTGGATTTCTTCATTTGCAGTATTGTCTGAT
GTAGCTACAAAAGCAAAATGTAAATGGTAATATACAACTGACACCATGGCAAAGCATTTC
ATTTAAAAACCCCACTATTTGAACGAACTTTCATATGCTGTAACACCAAAACATTTCAAT
GAACGATGTGTTAAAGTTATGTCGCAAAATAAAAAACTACTTCACAGGTAGTGAAGGTCA
AACTTAAAAAAAATGTAAGTACTAAATAAATCATATGTTTCCAAAACAAAACAAATTATG
AAGAAAAAATCTATTTTT
>MY5157_Hexurella_SantaCatalinaMtns_Redington
AAGTGACTTCATCTTCCTCCATATATTTGGATATTTCCTCAGCACTTTTATCCATATCTT
TCTCTAAGATATCCTGCTCGGGGAGAGACATTTCGTCCTTGTCTGGCGGACACTGAAGAC
ACCTACCAAC-AAAAAAGAAACAAATTCCAGTCTTATGAAGAAAAATATACACAACCAAA
ATAGCATTGGTAAAAAGTAAAAGAACGGCAGTTGTTGATTAAAAAGGCTTCACAGTACTT
CGCTGAATGAAATGATTTAAAAATTCCCCAAAATATAGAAAATTAAAATACCTGCTTTCA
CTAATTCCATAATTCAAACAGGTGGATCCTACACATTCACAGCAACCATCGTGAAACCAT
CGATAACTTGTGGCACCCATGGAGGAGCACGAGCTTTTGCACTTGTTCCAAGACATACAC
TGCGACATATAGGCAACAGTGCAATTTACTTGGATTTCTTCATTTGCAGTATTGTCTGAT
GTAGCTACAAAAGCAAAATGTAAATGGTAATATACAACTGACACCATGGCAAAGCATTTC
ATTTAAAAACTCCACTATTTGAACGAACTTTTATATGCTGTAACACCAAAACATTTCAAT
GAACGATGTGTTAAACTTATGTCGCAAAATAAAAAACTACTTCACAGGTAGTGAAAGTCA
AACTTAAAAAAAATTTAAGTACTAAATAAATCATATATTTCCAAAACAAAACAAATTATG
AAGAAAAAATCTATTTTT
>MY5164_Hrupicola_Temecula
----------------------------------GATTCTAAAGCTATCATTGAAAAATT
TCATTGTGAAATCCGCACTAGTTGTAGACAGACCGTCTATAGAGAGGAGAAATTAGGGTC
AGCTACAAGCAAGAATGGAACTATGGCTCAGTCTTGGGTAGGAAAACCTGGACAGCCGGG
AGAGCGTCGATCGAAAGCAGGAGAATAGCAGATGTTGGTGAAAAAGGTTTCACAGAACTT
TGCTGGATGAAAAGAATTAAAAATTCCACAAAATATAAAAAATTAAAATACCTGCTTTCA
CTGATTCCATAATTCAAACAGGTGGATCCCACACATTCACAGCAACCATCGTGAAACCAA
CGATAACTTGTGGCACCCATGGAGGAGCACGAGCTTTTGCACTTGTTCCATGACATACAC
TGAGACATATAGGCAACAGTGCAATTTACTTGGATTTCCTCATTTGCCGTATTGTCTGAT
GCAGCTACAATAGCAAAACATAAATGGTAACATACAAATTA--------CAAAATCTTTC
ACTTAAATACTTTATTATTTGA--CAAACTTTACATACTGTAACACCGAAACATTTCAAT
AAACAATATGTGAAAGTTACGTTGCAAAATAAAATGGTACATCAAAAACAACTAAACAAC
AATGT-------------------------------------------------------
------------------
>MY5165_Hrupicola_Temecula
ATGTAA-------TACACAAATTGATCATGAATCCATTCTAAAGCTATCATTGAAAAATT
TCATTGTGAAATCCGCACTAGTTGTAGACAGACCGTCTATAGAGAGGAGAAATTAGGGTC
AGCTACAAGCAAGAATGGAACTATGGCTCAGTCTTGGGTAGGAAAACCTGGACAGCCGGG
AGAGCGTCGATCGAAAGCAGGAGAATAGCAGATGTTGGTGAAAAAGGTTTCACAGAACTT
TGCTGGATGAAAAGAATTAAAAATTCCACAAAATATAAAAAATTAAAATACCTGCTTTCA
CTGATTCCATAATTCAAACAGGTGGATCCCACACATTCACAGCAACCATCGTGAAACCAA
CGATAACTTGTGGCACCCATGGAGGAGCACGAGCTTTTGCACTTGTTCCATGACATACAC
TGAGACATATAGGCAACAGTGCAATTTACTTGGATTTCCTCATTTGCCGTATTGTCTGAT
GCAGCTACAATAGCAAAACATAAATGGTAACATACAAATTA--------CAAAATCTTTC
ACTTAAATACTTTATTATTTGA--CAAACTTTACATACTGTAACACCGAAACATTTCAAT
AAACAATATGTGAAAGTTACGTTGCAAAATAAAATGGTACATCAAAAACAACTAAACAAC
AATGTATGAAAATAAGGTGGTAGTAACAAAGCAGTGATTATAA-AAAAAAATAGTGTTAA
TAAAATAGTTCTGCCTTT
>MY5175_Hapachea_HarshawRd_PatagoniaMtns
AAGTCACTTCATCTTCCTCCATATATTTGGATATTTCCTCGGCACTTTTATCCATATCTT
TCTCTAAGATATCTTGCTCGGGGAGAGACATTTCGTCCTTGTCTGGCGG-CACTGAAGAC
ACCTACCAAC-AAAAAAGAAACAAGTTCCAGTCTTATGAAGATAAATATACACAACCAAA
ATAG-ATTGGTAAAAAGTAAAAGAACGGCAGTTGTTGATTAAAAAGGTTTCCCAGTACTT
CGCCGAATGAAATGATTTAAAAATTCCCCAACATATAGAAAATTAAAATACCTGCTTTCA
CTTATTCCATAATTCAAACAGGTGGATCCTACACATTCACAGCAACCATCGTGAAACCAA
CGATAACTCGTGGCACCCATGGAGGAGCACGAGCTTTTGCACTTGTTCCATGACATACAC
TGCGACATATAGGCAACAGTGCAATTTACTTGGATTTCTTCATTTGCAGTATTGTCTGAT
GTAGCTACAAAAGCAAAATGTAAATGGTAATATACAACTGACACCATGGCAAAGCATTTC
ATTTAAAAACTCCACTATTTGAACAAACTTTTATATGCTGTAACACCAAAACGTTTCAAT
GAACGATGTGTTAAAGTTATGTCGCAAAATAAAAAACTACTTCACAGGTAATGAAGGTCA
AACTTAAAAAAAATTGAAGTACTAAATAAATCATATATTTCCAAAACAAAACAAATTATG
AAGAAAAAATCCATTTTT
>MY5180_Hapachea_MustrangPk_MustangMtns
AAGTCACTTCATCTTCCTCCATATATTTGGATATTTCCTCAGCACTTTTATCCATATCTT
TCTCTAAGATTTCCTGCTCGGGGAGAGACATTTCGTCCTTGTCTGGCGGACACTGAAGAC
ACCTACCAACAAAAAAAGAAACAAGTTCCAGTCTTATGAAGAAAAATATACACAACCAAA
ATAGCATAGGTAAAAAGTAAAAGAACGGCAGTTGTTGATTAAAAAGGTTTCACAGTACTT
CGCCGAATGAAATGATTTAAAAATTCCCCAAAATATAGAAAAGTAAAATACCTGCTTTCA
CTTATTCCATAATTCAAACAGGTGGATCCTACACATTCACAGCAACCATCGTGAAACCAA
CGATAACTCGTGGCACCCATGGAGGAGCACGAGCTTTTGCACTTGTTCCATGACATACAC
TGCGACATATAGGCAACAGTGCAATTTACTTGGATTTCTTCATTTGCAGTATTGTCTGAT
GTAGCTACAAAAGCAAAATGTAAATGGTAATATACAACTGACACCATGGCAAAGCATTTT
ATTTAAAAACTCCACTATTTGAACGAACTTTTATATGCTGTAACACCAAAACATTTCAAT
GAACGATGTGTTAAAGTTATGTCGCAAAATAAAAAACTACTTCACAGGTAGTGAAGGTCA
AACTTAAAAAAAATTGAAGTACTAAATAAATCATATATTTCCAAAACAAAACAAATTATG
AAGAAAAAATCTATTTTT
>MY5181_Hapachea_MustrangPk_MustangMtns
AAGTCACTTCATCTTCCTCCATATATTTGGATATTTCCTCAGCACTTTTATCCATATCTT
TCTCTAAGATTTCCTGCTCGGGGAGAGACATTTCGTCCTTGTCTGGCGGACACTGAAGAC
ACCTACCAACAAAAAAAGAAACAAGTTCCAGTCTTATGAAGAAAAATATACACAACCAAA
ATAGCATAGGTAAAAAGTAAAAGAACGGCAGTTGTTGATTAAAAAGGTTTCACAGTACTT
CGCCGAATGAAATGATTTAAAAATTCCCCAAAATATAGAAAATTAAAATACCTGCTTTCA
CTTATTCCATAATTCAAACAGGTGGATCCTACACATTCACAGCAACCATCGTGAAACCAA
CGATAACTCGTGGCACCCATGGAGGAGCACGAGCTTTTGCACTTGTTCCATGACATACAC
TGCGACATATAGGCAACAGTGCAATTTACTTGGATTTCTTCATTTGCAGTATTGTCTGAT
GTAGCTACAAAAGCAAAATGTAAATGGTAATATACAACTGACACCATGGCAAAGCATTTT
ATTTAAAAACTCCACTATTTGAACGAACTTTTATATGCTGTAACACCAAAACATTTCAAT
GAACAATGTGTTAACGTTATGTCGCAAAATAAAAAACTACTTCACAGGTAGTGAAGGTCA
AACTTAAAAAAAATTGAAGTACTAAATAAATCATGTATTTCCAA----------------
------------------
>MY5193_Hapachea_HarshawRd_PatagoniaMtns
------------------------------------------------------TATCTT
TCTCTAAGATATCCTGCTCGGGGAGAGACATTTCGTCCTTGTCTGGCGGGCACTGAAGAC
ACCTACCAACAAAAAAAGAAACAAGTTCCAGTCTTATGAAGAATAATATACACAACCAAA
ATAGCATTG-TAAAAAGTAAAAGAACGGCAGTTGTTGATTAAAAAGGTTTCCCAGTACTT
CGCCGAATTAAATGATTTAAAAATTCCCCAAAATATAGAAAATTAAAATACCTGCTTTCA
CTAATTCCATAATTCAAACAGGTGGATCCTACACATTCACAGCAACCATCGTGAAACCAA
CGATAACTCGTGGCACCCATGGAGGAGCACGAGCTTTTGCACTTGTTCCATGACATACAC
TGCGACATATAGGCAACAGTGCAATTCACTTGGATTTCTTCATTTGCAGTATTGTCTGAT
GTAGCTACAAAAGCAAAATGTAAATGGTAATATACAACTGACACCATGGCAAAGCATTTC
ATTTAAAAACTCCACTATTTGAACAAACTTTTATATGCTGTAACACCAAAATGTTTCAAT
GAACAATGTGTTAAAGTTATGTCGCAAAATAAAAAACTACTTCACAGGTAGTGAAGGTCA
AACTTAAAAAAAATTGAAGTACTAAATAAATCATATATTTCCAAAACAAAACAAATTATG
AAGAAAAAATCTATTTTT
>MY5194_Hapachea_Ordsummit_MtOrd
AAGTCACTTCATCTTCCTCCATATATTTGGATATTTCCTCAGCACTTTTGTCCATATCTT
TGTCTAAGATATCCTGCTCAGGGAGAGACATTTCATCCTTGTCTGGCGGACACTGAAGAC
ATCTACCAACAAAAAAAGAAACAAGTTCCAGTCATATACAGAAAAATATACACAACCAAA
ATAGCATTGGTAAAATGTAAAAGAACAGCAGTTGTTCATGAAAAAGGTTTCACACTACTT
CACTGAATGAAACGATTTAAAAATTCCAAAAAATATAGAAAATTAAAATACCTGCTTTCA
CTTATTCCATAATTCAAACAGGTGGATCCTACACATTCACAGCAACCATCATGAAACCAA
CGATAACTCGTGGCACCCATGGAGGAGCACGAGCTTTTGCACTTGTTCCATGACATACAC
TGCGACATATAGGCAACAGTGCAATTTACTTGAATTTCTTCATTTGCAGCATTGTCTGAT
GTAGCTACAAAAGCAAAATATAAATGGTAATATACAACTTACACCACAGCAAAGCATTTC
ATTTAAAAATTCCACTATTTGAACGAACTTTTATATGCGGCAACACCAAAATATTTCAAT
AAACGATGTGTAAAAGTTAAGTCACAATTTA-AACACTACTCTTCAATTTAGTGAT-AGT
CACGTAAGAAGGTCACGAGATCTGAG------------TGTCTAAACCGCGTGGTCTGCG
ACATTTGAGTTAATAGTT
>MY5195_Hapachea_Ordsummit_MtOrd
AAGTCACTTCATCTTCCTCCATATATTTGGATATTTCCTCAGCACTTTTGTCCATATCTT
TGTCTAAGATATCCTGCTCAGGGAGAGACATTTCATCCTTGTCTGGCGGACACTGAAGAC
ATCTACCAACAAAAAAAGAAACAAGTTCCAGTCATATACAGAAAAATATACACAACCAAA
ATAGCATTGGTAAAATGTAAAAGAACAGCAGTTGTTCATGAAAAAGGTTTCACACTACTT
CACTGAATGAAACGATTTAAAAATTCCAAAAAATATAGAAAATTAAAATACCTGCTTTCA
CTTATTCCATAATTCAAACAGGTGGATCCTACACATTCACAGCAACCATCATGAAACCAA
CGATAACTCGTGGCACCCATGGAGGAGCACGAGCTTTTGCACTTGTTCCATGACATACAC
TGCGACATATAGGCAACAGTGCAATTTACTTGAATTTCTTCATTTGCAGCATTGTCTGAT
GTAGCTACAAAAGCAAAATATAAATGGTAATATACAACTTACACCACAGCAAAGCATTTC
ATTTAAAAATTCCACTATTTGAACGAACTTTTATATGCGGCAACACCAAAATATTTCAAT
AAACGATGTGTAAAAGTTAAGTCACAATTTA-AACACTACTCTTCAATTTAGTGAT-AGT
CACGTAAGAAGGTCACGAGATCTGAG------------TGTCTAAACCGCGTGGTCTGCG
ACATTTGAGTTAATAGTT
>MY5266_Hencina_CerroBolla
AAGTCACTTCATCTTCTTCCATATATTTGGATATTTCCTCAGCACTTTTATCCATATCTT
TGTCTAAGATTTCTTGCTCAGGGAGAGACATTTCGTCCTTGTCTGGGGGACACTGAAGAC
ATCTACCAACAAAAAAAGACAAAAGTTTCAATTTCATAAAATATAATACATACATGCAAA
AAATAACTGCTCAAAAACATGAGAACGGCAGAAGTTGGTGAAAAAGGTTTCACAGAACTT
TGCTGAATGAAAAGAATTAAAAATTCCCTAAAATATAGAAAATTAAAATACCTGCTTTCA
CTTATTCCATAATTCAAACAGGTGGATCCTACACATTCACAGCAACCATCGTGAAACCAA
CGATAACTCGTGGCGCCCATGGAGGAGCACGAGCTTTTGCACTTGTTCCACGACATACAC
TGCGACATATAAGCAACAGTGCAATTTACTTGGATTTCCTCATTTGCAGTATTGTCTGAT
GCAGCTACAAAAGCAAAACATAAATGGTAACATACAAATTATACCACAGCAAAACCTTTC
ATTTAAATACTCCACTATTTGA--GAAACTTTATATACTGTAACACCAAAACTTTTCAAT
AAACAATATGTGAAAGTTACATCGCAAAATAAAATGGTACATCACAAACAACTAAA---C
AACGTATGAAAATATGGTGATAGCAACAAAGCAGTGATTATAAA--AAAAAAAGTGTTAC
AAAAATAGTTCTGCTTTT
>MY5267_Hencina_CerroBolla
AAGTCACTTCATCTTCTTCCATATATTTGGATATTTCCTCAGCACTTTTATCCATATCTT
TGTCTAAGATTTCTTGCTCAGGGAGAGACATTTCGTCCTTGTCTGGGGGACACTGAAGAC
A---ACCAACAAAAAAAGACAAAAGTTTCAATTTCATAAAATATAATACATACATGCAAA
AAATAACTGCTCAAAAATATGAGAACGGCAGAAGTTGGTGAAAAAGATTTCACAGAACTT
TGCTGAATGAAAAGAATTAAAAATTCCCTAAAATATAGAAAATTAAAATACCTGCTTTCA
CTTATTCCATAATTCAAACAGGTGGATCCTACACATTCACAGCAACCATCGTGAAACCAA
CGATAACTCGTGGCGCCCATGGAGGAGCATGAGCTTTTGCACTTGTTCCACGACATACAC
TGCGACATATAAGCAACAGTGCAATTTACTTGGATTTCCTCATTTGCAGTATTGTCTGAT
GCAGCTACAAAAGCAAAACATAAATGGTAACATACAAATTATACCACAGCAAAACCTTTC
ATTTAAATACTCCACTATTTGA--GAAACTTTATATACTGTAACACCAAAACTTTTCAAT
AAACAATATGTGAAAGTTACATCGCAAAATAAAATGGTACATCACAAACAACTAAA---C
AACGTATGAAAATATGGTGATAGCAACAAAGCAGTGATTATAAA-----AAAAGTGTT--
------------------
>MY5269_Hexurella_GuadalupeValley
AAGTCACTTCATCTTCCTCCATATATTTGGATATTTCCTCAGCACTTTTATCCATATCTT
TGTCTAAGATTTCTTGCTCAGGGAGTGACATTTCGTCCTTGTCTGGGGGACACTGAAGAC
ATCTACCAACAAAAAAAGAAAGAAGTTTCAATTTCATAAACTATAATACATACATGCAAA
AAATAACTGCTCAAAAGCATGAGAACGGCTGAAGTCGGTGAAAAAGGTTTCACAGAACTT
TGCTGAATGAAAAGAATTAAAAATTCCCTAAAATATAGAAAATTAAAATACCTGCTTTCA
CTTATTCCATAATTCAAACAGGTGGATCCTACACATTCACAGCAACCATCGTGAAACCAA
CGATAACTGGTGGCACCCATGGAGGAGCACGAGCTTTTGCACTTGTTCCACGACATACAC
TGCGACATATAGGCAACAGTGCAATTTACTTGGATTTCCTCATTTGCAGTATTGTCTGAT
GCAGCTACAAAAGCAAAACATAAATGGTAACATACAAATTATACCACAGCAAAATCTTTC
ACTTAAATACTCCACTATTTGA--GAAACTTTATATATTGTAACACCAAATCTTTTCAAT
AAACAATATGTGAAAGTTACATCGCAAAATAAAACGGTACATCACAAACAACTAAA---C
AACGTATGAAAATATGGTGGTAGCAACAAAGCAGTGATTATAA-----------------
AAAAATAGTTCTGCTTTT
>MY5271_Hexurella_GuadalupeValley
AAGTCACTTCATCTTCCTCCATATATTTGGATATTTCCTCAGCACTTTTATCCATATCTT
TGTCTAAGATTTCTTGCTCAGGGAGTGACATTTCATCCTTGTCTGGGGGACACTGAAGAC
ATCTACCAACAAAAAAAGAAAGAAGTTTCAATTTCATAAACTATAATACATACATGCAAA
AAATAACTGCTCAAAAGCATGAGAACGGCTGAAGTCGGTGAAAAAGGTTTCACAGAACTT
TGCTAAATGAAAAGAATTAAAAATTCCCTAAAATATAGAAAATTAAAATACCTGCTTTCA
CTTATTCCATAATTCAAACAGGTGGATCCTACACATTCACAGCAACCATCGTGAAACCAA
CGATAACTGGTGGCACCCATGGAGGAGCACGAGCTTTTGCACTTGTTCCACGACATACAC
TGCGACATATAGGCAACAGTGCAATTTACTTGGATTTCCTCATTTGCAGTATTGTCTGAT
GCAGCTACAAAAGCAAAACATAAATGGTAACATACAAATTATACCACAGCAAAACCTTTC
ACTTAAATACTCCACTATTTGA--GAAACTTTATATATTGTAACACCAAATCTTTTCAAT
AAACAATATGTGAAAGTTACATCGCAAAATAAAACGGTGCATCACAAACAACTAAA---C
AACGTATGAAAATATGGTGGTAGCAACAAAGCAGTGATTATAA-----------------
AAAAATAGTTCTGCTTTT
>MY5276_Hexurella_SanPedro_Martir
-------------------------------------CTCAGCACTTTTATCCATATCTT
TGTCTAAGATTTCTTGCTCAGGGAGAGACATTTCGTCCTTGTCTGGGGGACACTGAAGAC
ATCTACCAACCAAAAAAGAAAGAAGTTTCAATTTCACAAACTATAATACATACATGCAAA
AAATAACTGCTCAAAAGCATGAGAACGGCAGAAGTTGGAGAAAAAGGTTTCACAGAACTT
TGTTGAATGAAAATAATTAAAAATTCCCTAAAATATAGAAAATTAAAATACCTGCTTTCA
CTTATTCCATAATTCAAACAGGTGGATCCTACACATTCACAGCAACCATCGTGAAACCAA
CGATAACTGGTGGCCCCCATGGAGGAGCACGAGCTTTTGCACTTGTTCCACGACATACAC
TGCGACATATAGGCAACAGTGCAATTTACTTGGATTTCCTCATTCGCAGTATTGTCTGAT
GCAGCTACAAAAGCAAAACATAAATGGTAACATACAAATTATACCACAGCAAAACCTTTC
ATTTAAATACTATACTATTTGA--GAAACTTTATATATTGTAACACCAAACCTTTTCAAT
AAACGATATGTGAAAGTTACATCACAAAATAAAATGGTACATCACAAACAACTAAA---C
AACGTATGAAAATATGGTGG------------AGTGATTATAA-----------------
------------------
>MY5277_Hexurella_SanPedro_Martir
AAGTCACTTCATCTTCCTTCATATATTTGGATATTTCCTCAGCACTTTTATCCATATCTT
TGTCTAAGATTTCTTGCTCAGGGAGAGACATTTCGTCCTTGTCTGGGGGACACTGAAGAC
ATCTACCAACCAAAAAAGAAAGAAGTTTCAATTTCACAAACTATAATACATACATGCAAA
AAATAACTGCTCAAAAGCATGAGAACGGCAGAAGTTGGAGAAAAAGGTTTCACAGAACTT
TGTTGAATGAAAATAATTAAAAATTCCCTAAAATATAGAAAATTAAAATACCTGCTTTCA
CTTATTCCATAATTCAAACAGGTGGATCCTACACATTCACAGCAACCATCGTGAAACCAA
CGATAACTGGTGGCCCCCATGGAGGAGCACGAGCTTTTGCACTTGTTCCACGACATACAC
TGCGACATATAGGCAACAGTGCAATTTACTTGGATTTCCTCATTCGCAGTATTGTCTGAT
GCAGCTACAAAAGCAAAACATAAATGGTAACATACAAATTATACCACAGCAAAACCTTTC
ATTTAAATACTCCACTATTTGA--GAAACTTTATATATTGTAACACTAAAACTTTTCAAT
AAACAATATGTGAAAGTTACATCACAAAATAAAATGGTACATCACAAACAACTAAA---C
AACGTATGAAAATATGGTGGTAGCAACAAAGCAGTGATTATAA----------------A
AAAAATAGTTCTGCTTTT
>MY5280_Hexurella_ArroyoSalado
AAGTCACTTCATCTTCCTCCATATATTTGGATATTTCCTCAGCACTTTTATCCATATCTT
TGTCTAAGATTTCTTGCTCAGGGAGAGACATTTCGTCCTTGTCTGGAGGACACTGAAGAC
ATCTACCAACAAAAAAAGAA--ATGTTTCAATTTCATAAAGAAAAATACATACACGCAAA
AAATAACTGCTCAAAAGCATGAGAACGGCAAATGTTGGTGAAAATGGTTTCACAGAACTT
CGGTGAATGAAAAGAATTAAAAATTCCCTAAAATATAGAAAATTAAAATACCTGCTTTCA
CTTATTCCATAATTCAAACAGGTGGATCCTACACATTCACAGCAACCATCATGAAACCAA
CGATAACTGGTGGCGCCCATGGAGGAGCATGAGCTTTTGCACTTGTTCCACGACATACAC
TGCGACATATAGGCAACAGTGCAATTTACTTGGATTTCCTCATTTGCAGTATTGTCTGAT
GCAGCTACAAAAGCAAAACATAAATGGTAGCATACAAATTATACCACAGCAAAACCTTTC
ATTTAAATACTCCATTATTTGA--CGTACTTTATATATTGAAACACCAAAACTTTTCAAT
AAACGATATGTGAAAATTACATCACAAAATAAAATGGTACATCACAAACAACTAAATGAC
AATGTATGAAAATATGGGGGTAGTAACAAAG-GGTGATTATAAAAAAAAAATAGTGTTAA
AAAAATAGTTCTGCCTTT
>MY5282_Hexurella_ArroyoSalado
AAGTCACTTCATCTTCCTCCATATATTTGGATATTTCCTCAGCACTTT--------ATCC
TGTCTAAGATTTCTTGCTCAGGGAGTGACATTTCGTCCTTGTCTGGAGGACACTGAAGAC
ATCTACCAACAAAAAAAGAA--ATGTTTCAATTTCATAAAGAAAAATACATACACGCAAA
AAATAACTGCTCAAAAGCATGAGAACGGCAAATGTTGGTGAAAAAGGTTTCACAGAACTT
CGGTGAATGAAAAGAATTAAAAATTCCCTAAAATATAGAAAATTAAAATACCTGCTTTCA
CTTATTCCATAATTCAAACAGGTGGATCCTACACATTCACAGCAACCATCATGAAACCAA
CGATAACTGGTGGCGCCCATGGAGGAGCACGAGCTTTTGCACTTGTTCCACGACATACAC
TGCGACATATAGGCAACAGTGCAATTTACTTGGATTTCCTCATTTGCAGTATTGTCTGAT
GCAGCTACAAAAGCAAAACATAAATGGTAGCATACAAATTATACCACAGCAAAACCTTTC
ATTTAAATACTCCATTATTTGA--CATACTTTATATATTGAAACACCAAAACTTTTCAAT
AAACGATATGTGAAAATTACATCACAAAATAAAATGGTACATCACAAACAACTAAATGAC
AATGTATGAAAATATGGGGGTAGTAACAAAGCGGTGATTATAAAACAAAAATAGTGTTAA
AAAAATAGTTCTGCCTTT
>MY5286_Hrupicola_SweetwaterSpr_OrdMtn
-----------------------------------------------TTCTCTATATCTT
TGTCTAAGATTTCTTGCTCAGGGAGAGACATTTCGTCCTTGTCTGGCGGACACTGAAGAC
ATCTACCAACAAAAAAAGAATCAAGTTTCAGTCTCATAAAGAAAAATACATACATGCAAA
AAATAACTGCTCAAAAGCATGAAAACAGCAGATGTTGGTGAAAAAGGTTTCACAGAACTA
CGCTGAATGAAAAGAATTAAAAATTTCCTAAAATATAAAAAATTAAAATACCTGCTTTCA
CTTATTCCATAATTCAAACAAGTGGATCCTACACATTCACAGCAACCATCGTGAAACCAA
CGATAACTGGTGGCACCCATGGAGGAGCATGAGCTTTTACACTTGTTCCACGACATACAC
TGTGACATATAGGCAACAGTGCAATTTACTTGGATTTCCTCATTTGCAGTATTGTCTGAT
GCAGCTACAAAAGCAAAAAGTAAATGGTAACATACAAATTACACCACAGCAAAACATTTC
ATTTAAAAACTCCACT-TTTGA--CAAACTTTATATATTGTGACACCAAAACATTTCAAT
AAATGATGTATGAAAGTTACATCGCAAAAAAAAACGGTACATCAAAAACAACCAAACAAG
AATGTATGAAAATAAGATGGTAGTAACAAAGCAGTGATTATAAA-AAAAAATAGTGTTAA
AAAAAAAGTTCTGCCTCT
>MY5287_Hrupicola_SweetwaterSpr_OrdMtn
------------------------------------------------------------
------------------------------------------------------------
--CTACCAACAAAAAAAGAATCAAGTTTCAGTCTCATAAAGAAAAATACATACATGCAAA
AAATAACTGCTCAAAAGCATGAAAACAGCAGATGTTGGTGAAAAAGGTTTCACAGAACTA
CGCTGAATGAAAAGAATTAAAAATTTCCTAAAATATAAAAAATTAAAATACCTGCTTTCA
CTTATTCCATAATTCAAACAAGTGGATCCTACACATTCACAGCAACCATCGTGAAACCAA
CGATAACTGGTGGCACCCATGGAGGAGCATGAGCTTTTACACTTGTTCCACGACATACAC
TGTGACATATAGGCAACAGTGCAATTTACTTGGATTTCCTCATTTGCAGTATTGTCTGAT
GCAGCTACAAAAGCAAAAAGTAAATGGTAACATACAAATTACACCACAGCAAAACATTTC
ATTTAAAAACTCCACT-TTTGA--CAAACTTTATATATTGTGACACCAAAACATTTCAAT
AAATGATGTATGAAAGTTACATCGCAAAAAAAAACGGTACATCAAAAACAACCAAACAAG
AATGTATGAAAATAAGATGGTAGTAACAAAGCAGTGATTATAAA-AAAAAATAGTGTTAA
AAA---------------
>MY5288_Hrupicola_Deadman_Hills
AAGTCACTTCATCTTCCTCCATATATTTCGATATTTCCTCAGCACTTTTATCCATATCTT
TGTCTAAGATTTCTTGCTCAGGGAGAGACATTTCGTCTTTGTCTGGCGGACACTGAAGAC
ATCTACCAACAAAAAAATAAACAAGTTTCAGTCTCATAAAGAAAAATACATACATGCAAA
AAATAACTGCTCAAAAGCATGAGAACGGCAGATGTTGGTGAAAAGAGTTTCACAGAACTT
CGCTGAACGAAAACAATTAAAAATTCCCTAAAATCTAGAAAATTAAAATACCTGCTTTCA
CTTATTCCATAATTCAAACAGGTGGATCCTACACATTCACAGCAACCATCGTGAAACCAA
CGATAACTGGTGGCACCCATGGAGGAGCACGAGCTTTTGCACTTGTTCCACGACATACAC
TGCGACATATAGGCAACAGTGCAATTTACTTGGATTTCCTCATTTGCAGTATTGTCTGAT
GCAGCTACAAAAGCAAAACGTAAATGGTAACATACAAATTACACCACAGCAAAACATTTC
ATTTAAAAACTCCATTATTTGA--CAAACTTTATACATTGTAACACCAAAACATTTCAAT
AAATGATGTGTGAAAGTTACGTCGCAAAACAACACGGTACATCAAAACCAACTAAACAAC
AATGTATGAAAATAAGATGGTAGTAACAAAGCAGTGATTATAAA--AAAAATAGTGTTAA
AAAAATAGTTCTGCCTCT
>MY5289_Hrupicola_Deadman_Hills
------------------------------------------------------TATCTT
TGTCTAAGATTTCTTGCTCAGGGAGAGACATTTCGTCTTTGTCTGGCGGACACTGAAGAC
ATCTACCAACAAAAAAATAAACAAGTTTCAGTCTCATAAAGAAAAATACATACATGCAAA
AAATAACTGCTCAAAAGCATGAGAACGGCAGATGTTGGTGAAAAGAGTTTCACAGAACTT
CGCTGAATGAAAACAATTAAAAATTCCCTAAAATCTAGAAAATTAAAATACCTGCTTTCA
CTTATTCCATAATTCAAACAGGTGGATCCTACACATTCACAGCAACCATCGTGAAACCAA
CGATAACTGGTGGCACCCATGGAGGAGCACGAGCTTTTGCACTTGTTCCACGACATACAC
TGCGACATATAGGCAACAGTGCAATTTACTTGGATTTCCTCATTTGCAGTATTGTCTGAT
GCAGCTACAAAAGCAAAACGTAAATGGTAACATACAAATTACACCACAGCAAAACATTTC
ATTTAAAAACTCCATTATTTGA--CAAACTTTATACATTGTAACACCAAAACATTTCAAT
AAATGATGTGTGAAAGTTACGTCGCAAAACAACACGGTACATCAAAACCAACTAAACAAC
AATGTATGAAAATAAGATGGTAGTAACAAAGCAGTGATTATAAA--AAAAATAGTGTTAA
AAAAATAGTTCTGCCTCT
>MY5309_Hapachea_JohnnyLyon_Hills
------------------------------------------------------------
-CTCTA-----TCCTGCTCGGGGAGAGACATTTCGTCCTTGTCTGGCGGACACTGAAGAC
ACCTACCAACAAAAAAAGAAACAAGTTCTAGTCTTATGAAGAAAAATATACACAACCAAA
CTAGCATTGATAAAAAGTAAAAGAATGGCAGTTGTTGATTAAAAAGGTTTCACAGTACTT
CGCCGAATGAAATGATTTAAAAATTCCCCAAAATATAGAAAATTAAAATACCTGCTTTCA
CTTATTCCATAATTCAAACAGGTGGATCCTACACATTCACAGCAACCATCGTGAAACCAA
CGATAACTCGTGGCACCCATGGAGGAGCACGAGCTTTTGCACTTGTTCCATGACATACAC
TGCGACATATACGCGACAGTGCAATTTACTTGGATTTCTTCATTTGCAGTATTGTCTGAT
GTAGCTACAAAAGCAAAATGTAAATGGTAATATACAACTGACACCATGGCAAAGCATTTT
ATTTAAAAACTCCACTATTTGAACAAACTTTTATATGCTGTAACACCGAAACATTGCAAT
GAACGATGTGTTAAAGTTATGTCGCAAAATAAAAAACTACTTCACAGGTAGTGAAGGTCA
AACT--------------------------------------------------------
------------------
>MY5310_Hexurella_AntelopeCyn_CerbatMtns
---------------------------------------------------------CTT
TGTCTAAGATATCCTGCTCAGGGAGAGACATTTCATCCTTGTCTGGCGGACACTGAAGAC
ATCTACCAACAAAAAAAGAAACAAGTTCCAGTCATATACAGAAAAATATACACAACTAAA
ATAGCATTGGTAAAATGTAAAAGAATGGCAGTTGTTCATGAAAAAGGTTTCACAGTACTT
CACTGAATGAAACAATTAAAAAATTCCAAAAAATAAAGAAAATTAAAATACCTGCTTTCA
CTTATTCCATAATTCAAACAGGTGGATCCTACACATTCACAGCAACCATCATGAAACCAA
CGATAACTCGTGGCACCCATGGAGGAGCACGAGCTTTTGCACTTGTTCCATGACATACAC
TGCGACATATAGGCAACAGTGCAATTTACTTGGATTTCTTCATTTGCAGTATTGTCTGAT
GTAGCTACAAAAGCAAAATATAAATGGTAATATACAACTTACACCACAGCAAAGCATTTC
ATTTAAAAATTCCACTATTTGAACAAACTTTTATATACGGCAACACCAAA-CATTTCAAT
AAACGATGTGTAAAAGTTAAGTCACAATTTA-GACACTACTCTTCAATTTAGTGATAAGT
AACGT-------------------------------------------------------
------------------
>MY5311_Hexurella_AntelopeCyn_CerbatMtns
------------CTTCCTCCATATATTTGGATATTTCCTCAGCACTTTTGTCCATATCTT
TGTCTAAGATATCCTGCTCAGGGAGAGACATTTCATCCTTGTCTGGCGGACACTGAAGAC
ATCTACCAACAAAAAAAGAAACAAGTTCCAGTCATATACAGAAAAATATACACAACTAAA
ATAGCATTGGTAAAATGTAAAAGAATGGCAGTTGTTCATGAAAAAGGTTTCACAGTACTT
CACTGAATGAAACAATTAAAAAATTCCAAAAAATAAAGAAAATTAAAATACCTGCTTTCA
CTTATTCCATAATTCAAACAGGTGGATCCTACACATTCACAGCAACCATCATGAAACCAA
CGATAACTCGTGGCACCCATGGAGGAGCACGAGCTTTTGCACTTGTTCCATGACATACAC
TGCGACATATAGGCAACAGTGCAATTTACTTGGATTTCTTCATTTGCAGTATTGTCTGAT
GTAGCTACAAAAGCAAAATATAAATGGTAATATACAACTTACACCACAGCAAAGCATTTC
ATTTAAAAATTCCACTATTTGAACAAACTTTTATATACGGCAACACCAAA-CATTTCAAT
AAACGATGTGTAAAAGTTAAGTCACAATTTA-GACACTACTCTTCAATTTAGTGATAAGT
AACGT-------------------------------------------------------
------------------
>MY5312_Hexurella_FoxCyn_MusicMtns
------------------------------------------------------------
TGTCTAAGATATCCTGCTCAGGGAGAGACATTTCATCCTTGTCTGGCGGACACTGAAGAC
ATCTACCAACAAAAAAAGAAACAAGTTCCAGTCATATACAGAAAAATATACACAACTAAA
ATAGCATTGGTAAAATGTAAAAGAATGGCAGTTGTTCATGAAAAAGGTTTCACAGTACTT
CACTGAATGAAACGATTCAAAAATTCCAAAAAATAAAGAAAATTAAAATACCTGCTTTCA
CTTATTCCATAATTCAAACAGGTGGATCCTACACATTCACAGCAACCATCATGAAACCAA
CGATAACTCGTGGCACCCATGGAGGAGCACGAGCTTTTGCACTTGTTCCATGACATACAC
TGCGACATATAGGCAACAGTGCAATTTACTTGGATTTCTTCGTTTGCAGTATTGTCTGAT
GTAGCTACAAAAGCAAAATATAAATGGTAATATACAACTTACACCACAGCAAAGCATTTC
ATTTAAAAATTCCACTATTTGAACAAACTTCTATATACGGCAACACCAAA-CATTTCAAT
AAACGATGTGTAAAAGTTAAGTCACAATTTA-GACACTACTCTTCAATTTAGTGATAAGT
AACGT-------------------------------------------------------
------------------
>MY5313_Hexurella_FoxCyn_MusicMtns
AAGTCACTTCATCTTCCTCCATATATTTGGATATTTCCTCAGCACTTTTGTCCATATCTT
TGTCTAAGATATCCTGCTCAGGGAGAGACATTTCATCCTTGTCTGGCGGACACTGAAGAC
ATCTACCAACAAAAAAAGAAACAAGTTCCAGTCATATACAGAAAAATATACACAACTAAA
ATAGCATTGGTAAAATGTAAAAGAATGGCAGTTGTTCATGAAAAAGGTTTCACAGTACTT
CACTGAATGAAACGATTCAAAAATTCCAAAAAATAAAGAAAATTAAAATACCTGCTTTCA
CTTATTCCATAATTCAAACAGGTGGATCCTACACATTCACAGCAACCATCATGAAACCAA
CGATAACTCGTGGCACCCATGGAGGAGCACGAGCTTTTGCACTTGTTCCATGACATACAC
TGCGACATATAGGCAACAGTGCAATTTACTTGGATTTCTTCGTTTGCAGTATTGTCTGAT
GTAGCTACAAAAGCAAAATATAAATGGTAATATACAACTTACACCACAGCAAAGCATTTC
ATTTAAAAATTCCACTATTTGAACAAACTTCTATATACGGCAACACCAAA-CATTTCAAT
AAACGATGTGTAAAAGTTAAGTCACAATTTA-GACACTACTCTTCAATTTAGTGATAAGT
AACGTAAGAAGGTC----------------------------------------------
------------------
>MY5315_Hexurella_WagonerRd_BradshawMtns
AAGTCACTTCATCTTCCTCCATATATTTGGATATTTCCTCAGCACTTTTGTCCATATCTT
TGTCTAAGATATCCTGCTCAGGGAGAGACATTTCATCCTTGTCTGGCGGACACTGAAGAC
ATCTACCAACAAAAAAAGAAACAAGTTCCAGTCATATACAGAAAAATATACACAACCAAA
ATAGCATTGGTAAAATGTAAAAGAACGGCAGTTGTTCATGAAAAAGGTTTCACAGTACAT
CACTGAATGAAACGATTTAAAAATTCCAAAAAATATAGAAAATTAAAATACCTGCTTTCA
CTTATTCCATAATTCAAACAGGTGGATCCTACACATTCACAGCAACCATCATGAAACCAA
CGATAACTCGTGGCACCCATGGAGGAGCACGAGCTTTTGCACTTGTTCCATGACATACAC
TGCGACATATAGGCAACAGTGCAATTTACTTGGATTTCTTCATTTGCAGTATTGTCTGAT
GTAGCTACAAAAGAAAAATATAAATGGTAGTATACAACTTACACCACAGCAAAGCATTTC
ATTTAAAAATTCCACTATTTGAACGAACTTTTATATACGGCAACACCAAAATATTTCAAT
AAACGATGTGTAAAAGTTAAGTCACAATTTA-GACACTACTCTTCAATTTAGTGATAAGT
CACGTAAGAAGGTCACGAGATCTAAG------------TGTCTAAACCGCATGGTCTGCG
ACATTTGAGTTAATAGTT
>MY5316_Hexurella_WagonerRd_BradshawMtns
AAGTCACTTCATCTTCCTCCATATATTTGGATATTTCCTCAGCACTTTTGTCCATATCTT
TGTCTAAGATATCCTGCTCAGGGAGAGACATTTCATCCTTGTCTGGCGGACACTGAAGAC
ATCTACCAACAAAAAAAGAAACAAGTTCCAGTCATATACAGAAAAATATACACAACCAAA
ATAGCATTGGTAAAATGTAAAAGAACGGCAGTTGTTCATGAAAAAGGTTTCACAGTACAT
CACTGAATGAAACGATCTGAAAATTCCAAAAAATATAGAAAATTAAAATACCTGCTTTCA
CTTATTCCATAATTCAAACAGGTGGATCCTACACATTCACAGCAACCATCATGAAACCAA
CGATAACTCGTGGCACCCATGGAGGAGCACGAGCTTTTGCACTTGTTCCATGACATACAC
TGCGACATATAGGCAACAGTGCAATTTACTTGGATTTCTTCATTTGCAGTATTGTCTGAT
GTAGCTACAAAAGAAAAATATAAATGGTAGTATACAACTTACACCACAGCAAAGCATTTC
ATTTAAAAATTCCACTATTTGAACGAACTTTTATATACGGCGACACCAAAATATTTCAAT
AAACGATGTGTAAAAGTTAAGTCACAATTTA-GACACTACTCTTCAATTTAGTGATAAGT
CACATAAGAAGGTCACGAGATCTGAG------------TGTCTAAACCGCATGGTCTGCG
ACATTTGAGTTAATAGTT
>MY5317_Hrupicola_Cottonwood_SnYsidroMtns
------------------------------------------------------------
--------------------------GACAAACCGTCTATAGAGAGGAGAAATAAGGGTC
AGCTACAAGCAAGAATGGAACTATGGCTCAGTCTTGGGTAGGAAAACCTGGACAGCCGGG
AGAGTGTCCATCGAAAGCAGGAGAATAGCAGATGTTGGTGAAAAAGGTTTCACAGAACTT
TGCTGAATGAAAAGAATTGAAAATTCTACAAAATATAAAAAATTAAAATACCTGCTTTCA
CTTATTCCATAATTCAAACAGGTGGATCCTACACATTCACAGCAACCATCGTGAAACCAA
CGATAACTTGTGGCACCCATGGAGGAGCACGAGCTTTTGCACTTGTTCCATGACATACAC
TGCGACATATAGGCAACAGTGCAATTTACTTGGATTTCCTCATTTGCAGTATTGTCTGAT
GCAGCTACAAAAGCAAAACATAAATGGTAACATACAAATTA--------CAAAATCTTTC
ATTTAAATACTCCACTATTTGA--CAAACTTTATATACTGTAAGACCAAAACCTTTCAAT
AAACGATATGTGAAAGTTACGTTGCAAAATAAAACAGTACATCAAAAACAACTAAACAAC
AATGTATGAAAATAAGGTAGTAGTAACAAAGCAGTGATTATA--AAAAAAACAGTGTTAA
AAAAATAGTTCTGCCTTT
