# Supplementary material for: ﻿Species delimitation, biogeography, and natural history of dwarf funnel web spiders (Mygalomorphae, Hexurellidae, Hexurella) from the United States / Mexico borderlands
Source: Zookeys. 2023 Jun 14;1167:109–57. doi: 10.3897/zookeys.1167.103463 (PMC10285686; doi:10.3897/zookeys.1167.103463)
Supplement: Supplementary material 3 — Input matrices, analysis log files, and output tree files for nuclear and mitochondrial analyses [file zookeys-1167-109_article-103463__-s003.zip › uce-200206.fasta]

>MY0059_Hapachea_SantaRitaMtns_MaderaCyn
CTTATTGGCACCTGATGCTAGAATTTAGCCAGCATTACACAATTTTTTGCATTATTGGTT
AGTC--TTTTTTTTTAAAGTAAATTTGTA-TTTTTTTTTACTTCCAGAATTCATCTTCTG
CTAGCCTGAATAGCACAGATGTTGGAGCCAACAATTTTGCTACAATACGAACAACATCTA
TTGTTACACGCCAGATTAAGGAGCATGAGCAAGAAAATCATATGCACGAACAGATGTCGG
GTTATAAACGAATGAGACGTCAGCACCAAAAGGCCCTGATCCAGGTAAGGAGTGTTTTTG
CTTTAAAAATAACTTCGTTAAAACAATTTACGGTTTCAAAAAACATTATGGTATTGGACA
TATTATTCCAATTTTCCAAATCCAGAAGCACTCTTAATCTGAATATTTCCCCTAAACCTT
AGAAACAA
>MY0139_Hexurella_SanDiego_Guatay
CTTATTGGCAACTGATGTTGGAATTTAACTAGAATTTCACAGTTTTTAAAATTGGTAA-A
AGTA-TTTCTTTTTTAAAGTGAATTTGTA--TTTTTTTAACTTCCAGAATTCATCTTCTG
CTAGCCTGAATAGCACAGATGTTGGAGCCAACAATTTTGCTACAATACGAACAACATCTA
TTGTTACACGTCAGATTAAGGAGCACGAACAAGAAAATCACATGCACGAACAGATGTCAG
GTTATAAGCGAATGAGACGTCAGCACCAAAAGGCCCTGATCCAGGTATGGAGTGTTTTTG
CTTTCAAAATAACTTCATTAAACCAATTTGCCATTTCAAAAAACAT---AATATTGGACA
TATTATTGCCTTTTTCCAAATCGAAAAACTCTCTTAATCAGGATATTTTTTCTAAATCTT
AAAAAAAA
>MY5053_Hexurella_ChiricahuaMtns_PriceCyn
CTTATTGGCACCTGATGTTGGAATTTATCCAGAATTACACAATTTTTAGCATTATTGGTT
AGTCTTTCTTTTTTTAAAGTAAATTTGTATTTTTTTTTTACTTCCAGAATTCATCTTCTG
CTAGCCTGAATAGCACAGATGTTGGAGCCAACAATTTTGCTACAATACGAACAACATCTA
TTGTTACACGCCAGATTAAGGAGCATGAGCAAGAAAATCATATGCACGAACAGATGTCGG
GTTATAAACGAATGAGACGTCAGCACCAAAAGGCCCTGATCCAGGTAAGGAGTGTTTTTG
CTTTAAAAATAACTTCGTTAAAACAATTTTCGATTTCAAAAAACGTTATGGTATGGGACA
TATTATTCCAATCTTCCAAATCCAGAAGCACTCTTAATCTGAATATTTCCCCTAAACCTT
AAAAACAA
>MY5057_Hexurella_ChiricahuaMtns_PriceCyn
------------------------------------------------------------
---------------------AATTTGTATTTTTTTTTTACTTCCAGAATTCATCTTCTG
CTAGCCTGAATAGCACAGATGTTGGAGCCAACAATTTTGCTACAATACGAACAACATCTA
TTGTTACACGCCAGATTAAGGAGCATGAGCAAGAAAATCATATGCACGAACAGATGTCGG
GTTATAAACGAATGAGACGTCAGCACCAAAAGGCCCTGATCCAGGTAAGGAGTGTTTTTG
CTTTAAAAATAACTTCGTTAAAACAATT--------------------------------
------------------------------------------------------------
--------
>MY5064_Hexurella_MuleMtns_Escabrosa
CTTATTGGCACCTGATGTTGGAATTTAGCCAGAATTACACAATTTTTAGCATTATTGGTT
AGTCTTTTCTTTTTTAAAGTGAATTTGTATTTTTTTTTTACTTCCAGAATTCATCTTCTG
CTAGCCTGAATAGCACAGATGTTGGAGCCAACAATTTTGCTACAATACGAACAACATCTA
TTGTTACACGCCAGATTAAGGAGCATGAGCAAGAAAATCATATGCACGAACAGATGTCGG
GTTATAAACGAATGAGACGTCAGCACCAAAAGGCCCTGATCCAGGTAAGGAGTGTTTTTG
CTTTAAAAATAACTTCGTTAAAACAATTCGCGATTTCAAAAAACGTTATGGTATTGGACA
TATTATTCCAATTTTCCAAATCCAGAAGCACTCTTAATCTGAATATTTCCCCTAAACCTT
AAAAACAA
>MY5066_Hexurella_MuleMtns_Escabrosa
CTTATTGGCACCTGATGTTGGAATTTAGCCAGAATTACACAATTTTTAGCATTATTGGTT
AGTCTTTTCTTTTTTAAAGTGAATTTGTATTTTTTTTTTACTTCCAGAATTCATCTTCTG
CTAGCCTGAATAGCACAGATGTTGGAGCCAACAATTTTGCTACAATACGAACAACATCTA
TTGTTACACGCCAGATTAAGGAGCATGAGCAAGAAAATCATATGCACGAACAGATGTCGG
GTTATAAACGAATGAGACGTCAGCACCAAAAGGCCCTGATCCAGGTAAGGAGTGTTTTTG
CTTTAAAAATAACTTCGTTAAAACAATTCGCGATTTCAAAAAACGTTATGGTATTGGACA
TATTATTCCAATTTTCCAAATCCAGAAGCACTCTTAATCTGAATATTTCCCCTAAACCTT
AAAAACAA
>MY5071_Hexurella_SantaRitaMtns_AlisoSprings
CTTATTGGCAACTGATGTTGGAATTTAGCCAGAATTACACAATTTTTAGCATTAGTGGTT
AATCTTTTTTTTTTTAAAGTAAATTTGTA-TTTTTTTTTACTTCCAGAATTCATCTTCTG
CTAGCCTGAATAGCACAGATGTTGGAGCCAACAATTTCGCTACAATACGAACAACATCTA
TTGTTACACGCCAGATTAAGGAGCATGAGCAGGAAAATCATATGCACGAACAGATGTCGG
GTTATAAACGAATGAGACGTCAGCACCAAAAGGCCCTGATCCAGGTAAGGAGTGTTTTTA
CTTTAAAAATAACTTCGTTAAAACAATTTACGGTTTCAAAAAACATTATGGTATTGCACA
TATTATTCCAATTTTCCAAATCCAGAAGCACTCTTAATCTGAATATTTCCCCTAAACCTT
AAAAACAA
>MY5075_Hexurella_ChiricahuaMtns_CaveCrkCyn
CTTATTGGCACCTGATGTTGGAATTTATCCAGAATTACACAATTTTTAGCATTATTGGTT
AGTCTTTTCTTTTTTAAAATAAATTTGAATTTTTTTTTTGCTTCCAGAATTCATCTTCTG
CTAGCCTGAATAGCACAGATGTTGGAGCCAACAATTTTGCTACAATACGAACAACATCTA
TTGTTACACGCCAGATTAAGGAGCATGAGCAAGAAAATCATATGCACGAACAGATGTCGG
GTTATAAACGAATGAGACGTCAGCACCAAAAGGCCCTGATCCAGGTAAGGAATGTTTTTG
CTTTAAAAATAACTTCGTTAAAACAATTTGCGATTTCAAAAAACGTTATGGTATTAGACA
TATTATTCCAATTTTCCAAATCCAGAATCACTCTTAATCTGAATATTTCCCCTAAACCTT
AAAAACAA
>MY5126_Hexurella_SantaCatalinaMtns_NuggetCyn
CTTATTGGCACCTGATGTTGGAATTTAGCCAGAATTACACAATTTTTAGCATTATTGGTT
AGTCTTTTCTTTTTTAAAGTAAATTTGTA---TTTTTTTACTTCCAGAATTCATCTTCTG
CTAGCCTGAATAGCACAGATGTTGGAGCCAACAATTTTGCTACAATACGAACAACATCTA
TTGTTACACGCCAGATTAAGGAGCATGAGCAAGAAAATCATATGCACGAACAGATGTCAG
GTTATAAACGAATGAGACGTCAGCACCAAAAGGCCCTGATCCAGGTAAGGAGTGTTTTTG
CTTTAAAAATAACTTTGTTAAAACAATTTGCGATTTCAAAAA-CGTTATGGTATTGGACA
TATTATTCCAATTTTCCAAATCCAGAAGCACTCTTAATCTGAATATTTCCCCTAAACCTT
AAAAACAA
>MY5127_Hexurella_WhetstoneMtns_FrenchJoeCyn
CTTATTGGCACCTGATGTTGGAATTTAGCCAGAATTACACAATTTTTAGCATTATTGGTT
AGTCTTTTCTTTTTTAAAGTAAATTTGTATTTTTTTTTTACTTCCAGAATTCATCTTCTG
CTAGCCTGAATAGCACAGATGTTGGAGCCAACAATTTTGCTACAATACGAACAACATCTA
TTGTTACACGCCAGATTAAGGAGCATGAGCAAGAAAATCATATGCACGAACAGATGTCGG
GTTATAAACGAATGAGACGTCAGCACCAAAAGGCCCTGAT-CAGGTAAGGAGTGTTTTTG
CTTTAAAAATAA--TCGTTAAAACAATTTG-GATTTCAAAAAACGTT----TG-------
------------------------------------------------------------
--------
>MY5128_Hexurella_WhetstoneMtns_FrenchJoeCyn
------------------------------------------------------------
---------TTTTTTAAAGTAAATTTGTA-TTTTTTTTTCCTTCCAGAATTCATCTTCTG
CTAGCCTGAATAGCACAGATGTTGGAGCCAACAATTTTGCTACAATACGAACAACATCTA
TTGTTACACGCCAGATTAAGGAGCATGAGCAAGAAAATCATATGCACGAACAGATGTCGG
GTTATAAACGAATGAGACGTCAGCACCAAAAGGCCCTGATCCAGGTAAGGAGTGTTTTTG
CTTTAAAAATAACTTTGTTAAAACAATTTGTGATTTCAAAAAACGTTATGGTATTGGACA
TA-TATTCCAATTTTCCAAATCCAGAAGCACTCT--------------------------
--------
>MY5131_Hexurella_PedregosaMtns_PruneCyn
CTTATTGGCACCTGATGTTGGAATTTATCCAGAATTACACAATTTTTAGCATTATTGGTT
AGTCTTTTCTTTTTTAAAGTAAATTTGTATTTTTTTTTTACTTCCAGAATTCATCTTCTG
CTAGCCTGAATAGCACAGATGTTGGAGCCAACAATTTTGCTACAATACGAACAACATCTA
TTGTTACACGCCAGATTAAGGAGCATGAGCAAGAAAATCATATGCACGAACAGATGTCGG
GTTATAAACGAATGAGACGTCAGCACCAAAAGGCCCTGATCCAGGTAAGGAGTGTTTTTG
CTTTAAAAATAATTTCGTTAAAACAATTTGCGATTTCAAAAAACGTTTTGGTATTGGACA
TATTATTCCAATTTTCCAAATCCAGAAGCACTCTTAATCTGAATATTTCCCCTAAACCTT
AAAAACAA
>MY5132_Hexurella_PedregosaMtns_PruneCyn
CTTATTGGCACCTGATGTTGGAATTTATCCAGAATTACACAATTTTTAGCATTATTGGTT
AGTCTTTTCTTTTTTAAAGTAAATTTGTATTTTTTTTTTACTTCCAGAATTCATCTTCTG
CTAGCCTGAATAGCACAGATGTTGGAGCCAACAATTTTGCTACAATACGAACAACATCTA
TTGTTACACGCCAGATTAAGGAGCATGAGCAAGAAAATCATATGCACGAACAGATGTCGG
GTTATAAACGAATGAGACGTCAGCACCAAAAGGCCCTGATCCAGGTAAGGAGTGTTTTTG
CTTTAAAAATAATTTCGTTAAAACAATTTGCGATTTCAAAAAACGTTTTGGTATTGGACA
TATTATTCCAATTTTCCAAATCCAGAAGCACTCTTAATCTGAATATTTCCCCTAAACCTT
AAAAACAA
>MY5136_Hexurella_MiddlemarchCyn
CTTATTGGCACCTGATGTTGGAATTTAGCCAGAATTACGCAATTTTTAGCATTATTGGTT
AGTCTCTTCTTTTTTAAAGTAAATTTGTAATTTTTTTTTACTTCCAGAATTCATCTTCTG
CTAGCCTGAATAGCACAGATGTTGGAGCCAACAATTTTGCTACAATACGAACAACATCTA
TTGTTACACGCCAGATTAAGGAGCATGAGCAAGAAAATCATATGCACGAACAGATGTCGG
GTTATAAACGAATGAGACGTCAGCACCAAAAGGCCCTGATCCAGGTAAGGAGTGTTTTTG
CTTTAAAAA-AACTTCGTTAAAACAATTTGCGATTTCAAAAAACGTTATGGTATTGGACA
TATTATTCCAATTTTCCAAATCCAGAAGCACTCTTAATCTGAATATTTCCCCTAAACCTT
AAAAACGA
>MY5147_Hexurella_DragoonMtns_NF_345A
CTTATTGGCACCTGATGTTGGAATTTAGCCAGAATTACACAATTTTTAGCATTATTGGTT
AGTCTCTTCTTTTTTAAAGTAAATTTGTAATTTTTTTTTACTTCCAGAATTCATCTTCTG
CTAGCCTGAATAGCACAGATGTTGGAGCCAACAATTTTGCTACAATACGAACAACATCTA
TTGTTACACGCCAGATTAAGGAGCATGAGCAAGAAAATCATATGCACGAACAGATGTCGG
GTTATAAACGAATGAGACGTCAGCACCAAAAGGCCCTGATCCAGGTAAGGAGTGTTTTTG
CTTTAAAAA-AACTTCGTTAAAACAATTTGCGATTTCAAAAAACGTTATGGTATTGGACA
TATTATTCCAATTTTCCAAATCCAGAAGCACTCTTAATCTGAATATTTCCCCTAAACCTT
AAAAACGA
>MY5152_Hexurella_WhetstoneMtns_ApacheCyn
CTTATTGGCACCTGATGTTGGAATTTAGCCAGAATTACACAATTTTTAGCATTATTGGTT
AGTC--TTCTTTTTTAAAGTAAATTTGTATTTTTTTTTTCCTTCCAGAATTCATCTTCTG
CTAGCCTGAATAGCACAGATGTTGGAGCCAACAATTTTGCTACAATACGAACAACATCTA
TTGTTACACGCCAGATTAAGGAGCATGAGCAAGAAAATCATATGCACGAACAGATGTCGG
GTTATAAACGAATGAGACGTCAGCACCAAAAGGCCCTGATCCAGGTAAGGAGTGTTTTTG
CTTTAAAAATAACTTCGTTAAAACAATTTGCGATTTCAAAAAACGTTATGGTATTGGACA
TATTATTCCAATTTTCCAAATCCAGAAGCACTCTTAATCCGAATATTTCCCCTAAACCTT
AAAAACAA
>MY5154_Hexurella_SantaRitaMtns_AdobeCyn
CATATTGGCACCTGATGTTGGAATTTAGCCAGAATTACACAATTTTTAGCATTATTGGTT
AGTCTTTTCTTTTTTAAAGTAAATTTGTA----TTTTTTCCTTCCAGAATTCATCTTCTG
CTAGCCTGAATAGCACAGATGTTGGAGCCAACAATTTTGCTACAATACGAACAACATCTA
TTGTTACACGCCAGATTAAGGAGCATGAGCAAGAAAATCATATGCACGAACAGATGTCGG
GTTATAAACGAATGAGACGTCAGCACCAAAAGGCCCTGATCCAGGTAAGGAGTGTTTTTG
CTTTAAAAATAACTTCGTTAAAACAATTTGCGATTTCAAAAAACATTATGGTATTGGACA
TATTATTCCAATTTTCCAAATCCAGAAGCACTCTTAATCTGAATATTTCCCCTAGACCTT
AAAAACAA
>MY5157_Hexurella_SantaCatalinaMtns_Redington
CTTATTGGCCCCTGATGTTGGAATTTAGCCAGAATTACACAATTTTTAGCATTATTGGTT
AGTCTTTTCTTTTTTAAAGTAAATTTGTA----TTTTTTACTTCCAGAATTCATCTTCTG
CTAGCCTGAATAGCACAGATGTTGGAGCCAACAATTTTGCTACAATACGAACAACATCTA
TTGTTACACGCCAGATTAAGGAGCATGAGCAAGAAAATCATATGCACGAACAGATGTCGG
GTTATAAACGAATGAGACGTCAGCACCAAAAGGCCCTGATCCAGGTAAAGAGTGTTTTTG
CTTTAAAAATAACTTCGTTAAAACAATTTGCGATTTCAAAAAACGTTATGGTATTGGACA
TATTATTCCAATTTTCCAAATCCAGAAGCACTCTTAATCTAAATATTTCCCCTAAACCTT
AAAAACAA
>MY5164_Hrupicola_Temecula
-----------------------------------TTCACAGTTTTTAAAATTGGTAA-A
AGTA-TTTCTTTTTTAAAGTGAATTTGTA--TTTTTTTAACTTCCAGAATTCATCTTCTG
CTAGCCTGAATAGCACAGATGTTGGAGCCAACAATTTTGCTACAATACGAACAACATCTA
TTGTTACACGTCAGATTAAGGAGCATGAACAAGAAAATCATATGCACGAACAGATGTCAG
GTTATAAACGAATGAGACGTCAACACCAAAAGGCCCTGATCCAGGTAAGGAGTGTTTTTG
CTTTCAAAATAACTTCAT-----CAATTTGCCATTTCAAAAAACATAAAAATTTTGGACA
TATTATTGCCGTTTTCCAAATC--------------------------------------
--------
>MY5165_Hrupicola_Temecula
CTTATTGGCAACTGATGTTGG--------------------------------------A
AGTA-TTTCTTTTTTAAAGTGAATTTGTA--TTTTTTTAACTTCCAGAATTCATCTTCTG
CTAGCCTGAATAGCACAGATGTTGGAGCCAACAATTTTGCTACAATACGAACAACATCTA
TTGTTACACGTCAGATTAAGGAGCATGAACAAGAAAATCATATGCACGAACAGATGTCAG
GTTATAAACGAATGAGACGTCAACACCAAAAGGCCCTGATCCAGGTAAGGAGTGTTTTTG
CTTTCAAAATAACTTCATTAAACCAATTTGCCATTTCAAAAAACATAAAAATTTTGGACA
TATTATTGCCGTTTTCCAAATCTAAAAACTCTC---------------------------
--------
>MY5175_Hapachea_HarshawRd_PatagoniaMtns
CTTATTGGCACCTGATGTTGGAATTTAGTCAGAATTGCACGATTTTTAGCATTATTGGTT
AGTTT-----TTTTTTAAGTAAATTTGTA-TTTTTTTTTACTTCCAGAATTCATCTTCTG
CTAGCCTGAATAGCACAGATGTTGGAGCCAACAATTTTGCTACAATACGAACAACATCTA
TTGTTACACGCCAGATTAAGGAGCATGAGCAAGAAAATCATATGCACGAACAGATGTCGG
GTTATAAACGAATGAGACGTCAGCACCAAAAAGCCCTGATCCAGGTAAGGAGTGTTTTTG
CTTTAAAAATAACTTCGTTAAAATAATTTGCGATTTCAAAAAACATTATGGTATTTGACA
TATTATTCCAATTTTCCAAATTCAGAAGCACTCTTAATCTGAATATTTCCCCTAAAACTT
AAAAACAA
>MY5180_Hapachea_MustrangPk_MustangMtns
------------------------------------------------------------
--------------------------GTATTTTTTTTGTCCTTCCAGAATTCATCTTCTG
CTAGCCTGAATAGCACAGATGTTGGAGCCAACAATTTTGCTACAATACGAACAACATCTA
TTGTTACACGCCAGATTAAGGAGCACGAGCAAGAAAATCATATGCACGAACAGATGTCGG
GTTATAAACGAATGAGACGTCAGCACCAAAAGGCCCTGATCCAAGTAAGGAGTGTTTTTG
CTTTAAAAATAACTTC--------------------------------TGGTATTGGGCA
TATTATTCCAATTTTCCAAATCCAGAAGCACTCTTAATCTGAATATTTCCCCTAAACCTT
AAAAACAA
>MY5181_Hapachea_MustrangPk_MustangMtns
------------------------------------------------------------
--------------------------------------------------TCATCTTCTG
CTAGCCTGAATAGCACAGA-----GAGCCAACAATTTTGCTACAATACGAACAACATCTA
TTGTTACACGCCAGATTAAGGAGCACGAGCAAGAAAATCATATGCACGAGCAGATGTCGG
GTTATAAACGAATGAGACGTCAGCACCAAAAGGCCCTGATCCAGGTAAGGAGTGTTTTTG
CTTTAAAAATAACTTCGTTAAAACAATTTGCGA-------------------A-------
------------------------------------------------------------
--------
>MY5193_Hapachea_HarshawRd_PatagoniaMtns
CTTATTGGCACCTGATGTTGGAATTTAGTCAGAATTGCACGATTTTTAGCATTATTGGTT
AGTTT-----TTTTTTAAGTAAATTTGTA-TTTTTTTTTACTTCCAGAATTCATCTTCTG
CTAGCCTGAATAGCACAGATGTTGGAGCCAACAATTTTGCTACAATACGAACAACATCTA
TTGTTACACGCCAGATTAAGGAGCATGAGCAAGAAAATCATATGCACGAACAGATGTCGG
GTTATAAACGAATGAGACGTCAGCACCAAAAAGCCCTGATCCAGGTAAGGAGTGTTTTTG
CTTTAAAAATAACTTCGTTAAAATAATTTGCGATTTCAAAAAACATTATGGTATTTGACA
TATTATTCCAATTTTCCAAATTCAGAAGCACTCTCAATCTGAATATTTCCCCTAAAACTT
AAAAACAA
>MY5194_Hapachea_Ordsummit_MtOrd
CATATTGGCACCTAATGTTGGAATTTAGCCAGAATTACACAATTTTTAGCATTATTGGTT
AGTTTTTTCTTTTTTAAAGTAAATTTGTATTTTTTTTTAACTTCCAGAATTCATCATCTG
CTAGCCTGAATAGCACAGATGTTGGAGCCAACAATTTTGCTACAATACGAACAACATCTA
TCGTTACACGTCAGATTAAGGAGCATGAGCAAGAAAATCATATGCACGAACAGATGTCAG
GTTATAAACGAATGAGACGTCAGCACCAAAAGGCCCTGATCCAGGTAAGGAGTGTTTTTG
CTTTCAAAATAA---CATTAAAATAATTCACCATTTCAAAAAGCGTTACGGTATTGGACA
TATTTTTCCAATTTTCTAAACCCAGAAACACTTTTAATCTGAATATTTTCTTTAAACCTT
AAAAACAA
>MY5195_Hapachea_Ordsummit_MtOrd
CATATTGGCACCTAATGTTGGAATTTAGCCAGAATTACACAATTTTTAGCATTATTGGTT
AGTTTTTTCTTTTTTAAAGTAAATTTGTATTTTTTTTTAACTTCCAGAATTCATCATCTG
CTAGCCTGAATAGCACAGATGTTGGAGCCAACAATTTTGCTACAATACGAACAACATCTA
TCGTTACACGTCAGATTAAGGAGCATGAGCAAGAAAATCATATGCACGAACAGATGTCAG
GTTATAAACGAATGAGACGTCAGCACCAAAAGGCCCTGATCCAGGTAAGGAGTGTTTTTG
CTTTCAAAATAA---CATTAAAATAATTCACCATTTCAAAAAGCGTTACGGTATTGGACA
TATTTTTCCAATTTTCTAAACCCAGAAACACTTTTAATC---------------------
--------
>MY5266_Hencina_CerroBolla
CTTATTGATAACTGATTTTGGAATTTAGCCGGAATTTCACAGTTTTTAAAATTGGTAA-A
AGT--CTTCTTTTTTAAAGTGAATTTGTATTTTTTTTTAACTTGCAGAATTCATCTTCTG
CTAGCCTGAATAGCACAGATGTTGGAGCCAACAATTTTGCTACAATACGAACAACATCTA
TCGTTACACGTCAGATTAAGGAGCATGAACAAGAAAATCATATGCACGAACAGATGTCAG
GTTATAAACGAATGAGACGTCAGCACCAAAAGGCCCTGATCCAGGTAAGGAGTGTTTTTG
CTTTCAAAATAACTTCATTAAACCAATTTGCCATTTCAATAAACATAACAATATTTGACA
TATTATTGCCGTTTTCCAAATCCCAAAAC------AATCTGGATATTTTATCTGAATCTT
AAAAACAA
>MY5267_Hencina_CerroBolla
CTTATTGATAACTGATTTTGGAATTTAGCCGGAATTTCACAGTTTTTAAAATTGGTAA-A
AGT--CTTCTTTTTTAAAGTGAATTTGTATTTTTTTTTAACTTGCAGAATTCATCTTCTG
CTAGCCTGAATAGCACAGATGTTGGAGCCAACAATTTTGCTACAATACGAACAACATCTA
TCGTTACACGTCAGATTAAGGAGCATGAACAAGAAAATCATATGCACGAACAGATGTCAG
GTTATAAACGAATGAGACGTCAGCACCAAAAGGCCCTGATCCAGGTAAGGAGTGTTTTTG
CTTTCAAAATAACTTCATTAAACCAATTTGCCATTTCAATAAACATAACAATATTTGACA
TATTATTGCCGTTTTCCAAATCCCAAAAC------AATCTGGATATTTTATCTGAATCTT
AAAAACAA
>MY5269_Hexurella_GuadalupeValley
CTTATTGATAACTGATGTTGGAATTTAGCCAGAATTTCACAGTTTTTAAAATTGGTAA-A
AGT--CTTCTTTTTTAAAGTGAATTTGTATTTTTTTTTAACTTGCAGAATTCATCTTCTG
CTAGCCTGAATAGCACAGATGTTGGAGCCAACAATTTTGCTACAATACGAACAACATCTA
TCGTTACACGTCAGATTAAGGAGCATGAACAAGAAAATCATATGCACGAACAGATGTCAG
GTTATAAACGAATGAGACGTCAGCACCAAAAGGCCCTGATCCAGGTGAGGAGTGTTTTTG
CTTTCTAAATAACTTCATTAAACCAATTTGCCATTTCAATAAACATAACAATATTTGACA
TATTATTGCCGTTTTCCAAATCCCAAAAC------AATCTAGATATTTTATCTGAATCTT
AAAAACAA
>MY5271_Hexurella_GuadalupeValley
CTTATTGATAACTGATGTTGGAATTTAGCCAGAATTTCACAGTTTTTAAAATTGGT---A
AGT--CTTCTTTTTTAAAGTGAATTTGTATTTTTTTTTAACTTTCAGAATTCATCTTCTG
CTAGCCTGAATAGCACAGATGTTGGAGCCAACAATTTTGCTACAATACGAACAACATCTA
TCGTTACACGTCAGATTAAGGAGCATGAACAAGAAAATCATATGCACGAACAGATGTCAG
GTTATAAACGAATGAGACGTCAGCACCAAAAGGCCCTGATCCAGGTGAGGAGTGTTTTTG
CTTTCTAAATAACTTCATTAAACCAATTTGCCATTTCAATAAACATAACAATATTTGACA
TATTATTGCCGTTTTCCAAATCCCAAAAC------AATCTAGATATTTTATCTGAATCTT
AAAAACAA
>MY5276_Hexurella_SanPedro_Martir
CTTATTGATAACTGATGTTGGAATTTAGCCGGAATTTCGCAGTTTTTAAAATTGGTAA-A
AGT--CTTCTTTTTTAAAGTGAATTTGTATTTTTTTTTAACTTGCAGAATTCATCTTCTG
CTAGCCTGAATAGCACAGATGTTGGAGCCAACAATTTTGCTACAATACGAACAACATCTA
TCGTTACACGTCAGATTAAGGAGCATGAACAAGAAAATCATATGCACGAACAGATGTCAG
GTTATAAACGAATGAGACGTCAGCACCAAAAGGCCCTGATCCAGGTAAGGAGTGTTTTTG
CTTT-AAAATAACTTCCTTAAACCAATTTGCCATTTCAATAAACATAACAATATTTGACA
TATTATTGCCGTTTTCCAAATCCCAAAAC------AATCTGGATATTTTATCTGAATCTT
AAAAACAA
>MY5277_Hexurella_SanPedro_Martir
CTTATTGATAACTGATGTTGGAATTTAGCCGGAATTTCGCAGTTTTTAAAATTGGTAA-A
AGT--CTTCTTTTTTAAAGTGAATTTGTATTTTTTTTTAACTTGCAGAATTCATCTTCTG
CTAGCCTGAATAGCACAGATGTTGGAGCCAACAATTTTGCTACAATACGAACAACATCTA
TCGTTACACGTCAGATTAAGGAGCATGAACAAGAAAATCATATGCACGAACAGATGTCAG
GTTATAAACGAATGAGACGTCAGCACCAAAAGGCCCTGATCCAGGTAAGGAGTGTTTTTG
CTTT-AAAATAACTTCCTTAAACCAATTTGCCATTTCAATAAACGTAACAATATTTGACA
TATTATTGCCGTTTTCCAAATCCCAAAAC------AATCTGGATATTTTATCTGAATCTT
AAAAACAA
>MY5280_Hexurella_ArroyoSalado
CTTATTGGCAACTGATGTTGGAATTTGGGCAGAATTTCACAGTTTTTAAAATTGGTAA-A
AGT-----CTTTTTTAAAGTGAATTTGTA--TTTTTTTAACTTGCAGAATTCATCTTCTG
CTAGCCTGAATAGCACAGATGTTGGAGCCAACAATTTTGCTACAATACGAACAACATCTA
TCGTTACACGTCAGATTAAGGAGCATGAACAAGAAAATCATATGCATGAACAGATGTCAG
GTTATAAACGAATGAGACGTCAGCACCAAAAGGCCCTGATCCAGGTAAGGAGTGTTTTTG
CTTTCAAAATAACTTCATTAAACCAATTTGCCATTTCAAAAAACATAACAATATTGGACA
TATTATTGCCATTTTCCAAATCCAAAAACTCTCTTAATCTGGATATTTTCTCTAAATTTT
AAAAACAA
>MY5282_Hexurella_ArroyoSalado
CTTATTGGCAACTGATGTTGGAATTTGGGCAGAATTTCACAGTTTTTA------------
---------------AAA----------------------------AAGTCTATC-----
----CCTGAATAGC-CAGATGTTGGAGCCAACAATTTTGCTACAATACGAACAACATCTA
TCGTTACACGTCAGATTAAGGAGCATGAACAAGAAAATCATATGCATGAACAGATGTCAG
GTTATAAACGAATGAGACGTCAGCACCAAAAGGCCCTGATCCAGGTAAGGAGTGTTTTTG
CTTTCAAAATAACTTCATTAAACCAATTTGCCATTTCA----------------------
------------------------------------------------------------
--------
>MY5286_Hrupicola_SweetwaterSpr_OrdMtn
CTTATTGGCAAATGATGTTGGAATTTAGCCAGAATTT--CAGTTTTTAGCTTTGGTAA-A
AGTCTTTTCTTTTTTAAAGTGAATTTGTTGGTTTTTTTAACTTCCAGAATTCATCTTCTG
CTAGCCTGAATAGCACAGATGTTGGAGCCAATAATTTTGCTACCATACGAACAACATCTA
TCGTTACACGTCAGATTAAGGAGCATGAACAAGAAAATCATATGCACGAACAGATGTCAG
GTTATAAACGAATGAGACGTCAGCACCAAAAGGCCCTGATCCAGGTAAGGAGTGTTTTTG
CTTTCAAAATAACTTCATTAAACCAATTTGCCATTTCAAAAAGCAT---AATATTTGACA
TATTATTGCAGTTTTCCAAATCCGAAAACACTCTTAATCTGGATATTTTCTCTAAATCTT
AAAAACAA
>MY5287_Hrupicola_SweetwaterSpr_OrdMtn
------------------------------------------------------------
--TCTTTTCTTTTTTAAAGTGAATTTGTTGGTTTTTTTAACTTCCAGAATTCATCTTCTG
CTAGCCTGAATAGCACAGATGTTGGAGCCAATAATTTTGCTACCATACGAACAACATCTA
TCGTTACACGTCAGATTAAGGAGCATGAACAAGAAAATCATATGCACGAACAGATGTCAG
GTTATAAACGAATGAGACGTCAGCACCAAAAGGCCCTGATCCAGGTAAGGAGTGTTTTTG
CTTTCAAAATAACTTCATTAAACCAATTTGCCATTTCAAAAAGCAT---AATATTTGACA
TATTATTGCAGTTTTCCAAATCCGAAAACACTCTTAATCTGGATA---------------
--------
>MY5288_Hrupicola_Deadman_Hills
CTTATTGGCAACTGATGTTGGAATTTAGCCAGAATTTCACAGTTTTTAGCATTGGTAA-A
AGTCTTTTCTTTTTTAAAGTGAATTTGTA--TTTTTTTAACTTCCAGAATTCATCTTCTG
CTAGCCTGAATAGCACAGATGTTGGAGCCAACAATTTTGCTACCATACGAACAACATCTA
TTGTTACACGTCAGATTAAGGAACATGAACAAGAAAATCATATGCACGAACAGATGTCAG
GTTATAAACGAATGAGACGTCAGCACCAAAAGGCCCTGATCCAGGTAAGGAGTGTTTTTG
CTTTCAAAAAAACTTCATTAAACCAATTTGCCATTTCAAAAAACATAACAATATTGGACA
TATTATTGCAGTTTTTCAAATCCAAAAAAAATTCTAATCTGGATATTTTCTCTAAATCTT
AAAAACAA
>MY5289_Hrupicola_Deadman_Hills
----------------------------------------------------TGGTAA-A
AGTCTTTTCTTTTTTAAAGTGAATTTGTA--TTTTTTTAACTTCCAGAATTCATCTTCTG
CTAGCCTGAATAGCACAGATGTTGGAGCCAACAATTTTGCTACCATACGAACAACATCTA
TTGTTACACGTCAGATTAAGGAACATGAACAAGAAAATCATATGCACGAACAGATGTCAG
GTTATAAACGAATGAGACGTCAGCACCAAAAGGCCCTGATCCAGGTAAGGAGTGTTTTTG
CTTTCAAAAAAACTTCATTAAACCAATTTGCCATTTCAAAAAACATAACAATATTGGACA
TATTATTGCAGTTTTTCAAATCCAAAAAAAATTCTAATCTGGATATTTTCTCTAAATCTT
AAAAACAA
>MY5309_Hapachea_JohnnyLyon_Hills
---------------------------------ATTACACAATTTTTAGCATTATTGGTT
AGTCTTTTCTTTTTTAAAGTAAATTTGTATTTTTTTTTTACTTCCAGAATTCATCTTCTG
CTAGCCTGAATAGCACAGATGTTGGAGCCAACAATTTTGCTACAATACGAACAACATCTA
TTGTTACACGCCAGATTAAGGAGCATGAGCAAGAAAATCATATGCACGAACAGATGTCGG
GTTATAAACGAATGAGACGTCAGCACCAAAAAGCCCTGATCCAGGTAAGGAGTGTTTTTG
CTTTAAAAATAACTTCGTTAAAACAATTTGCGATTTCAAAAAACTTTATGGTATTGCACA
TATTATTCCAATTTTCCAAATCC-----------TAATCTGAATATTTCCCCTAAACCTT
AAAAACAA
>MY5310_Hexurella_AntelopeCyn_CerbatMtns
CATATTGGCACCTAATGTTGGAATTTAGCCAGAATTACACAATTTTTAGCATTATTGGTT
AGTTTTTTCTTTTTTAAAGTAAATTTGTATTTTTTTTTAACTTCCAGAATTCATCATCTG
CTAGCCTGAACAGCACAGATGTTGGAGCCAACAATTTTGCTACAATACGAACAACATCTA
TCGTTACACGTCAGATTAAGGAGCATGAACAGGAAAATCATATGCATGAACAGATGTCAG
GTTATAAACGAATGAGACGTCAGCACCAAAAGGCCCTGATCCAGGTAAGGAGTGTTTTTG
CTTTCAAAATAC---TTTTAAAATAATTCACCATTTCAAAAAGCATTACGGTATTGGACA
TATTATTCCAATTTTCTAAACCCAGAAAAACTTTTAATCT------------TAAACCTT
AAAAACAA
>MY5311_Hexurella_AntelopeCyn_CerbatMtns
------------------------------------------------------------
--------------------------------------------CAGAATTCATCATCTG
CTAGCCTGAACAGCACAGATGTTGGAGCCAACAATTTTGCTACAATACGAACAACATCTA
TCGTTACACGTCAGATTAAGGAGCATGAACAGGAAAATCATATGCATGAACAGATGTCAG
GTTATAAACGAATGAGACGTCAGCACCAAAAGGCCCTGATCCAGGTAAGGAGTGTTTTTG
CTTTCAAAATAC---TTTTAAAATAATTCACCATTTCAAAAAGCATTACGGT--------
------------------------------------------------------------
--------
>MY5312_Hexurella_FoxCyn_MusicMtns
CATATTGGCACCTAATGTTGGAATTTAGCCAGAATTACACAATTTTTAGCATTATTGGTT
AGTTTTTTCTTTTTTAAAGTAAATTTGTATTTTTTTTTAACTTCCAGAATTCATCATCTG
CTAGCCTGAACAGCACAGATGTTGGAGCCAACAATTTTGCTACAATACGAACAACATCTA
TCGTTACACGTCAGATTAAGGAGCATGAACAGGAAAATCATATGCATGAACAGATGTCAG
GTTATAAACGAATGAGACGTCAGCACCAAAAGGCCCTGATCCAGGTAAGGAGTGTTTTTG
CTTTCAAAATAC---TTTTAAAATAATTCACCATTTCAAAAAGCATTACGGTATTGGACA
TATTATTCCAATTTTCTA------GAAAAACTTTTAATCTGAATATTTTCTTTAAACCTT
AAAAA---
>MY5313_Hexurella_FoxCyn_MusicMtns
------------------------------------------------------------
--------CTTTTTTAAAGTAAATTTGTATTTTTTTTTAACTTCCAGAATTCATCATCTG
CTAGCCTGAACAGCACAGATGTTGGAGCCAACAATTTTGCTACAATACGAACAACATCTA
TCGTTACACGTCAGATTAAGGAGCATGAACAGGAAAATCATATGCATGAACAGATGTCAG
GTTATAAACGAATGAGACGTCAGCACCAAAAGGCCCTGATCCAGGTAAGGAGTGTTTTTG
CTTTCAAAATAC---TTTTAAAATAATTCACCATTTCAAAAAGCATTACGGTATTGGACA
TATTATTCCAATTTTCTAAACCCAGAAAAACTTT--------------------------
--------
>MY5314_Hexurella_Grasshopper_BrushyMtn
-------------------------------------------------CATTATTGGTT
AGTTTTTTCTTTTTTAAAGTAAATTTTTATTTTTTTTTAACTTCCAGAATTCATCATCTG
CTAGCCTGAACAGCACAGATGTTGGAGCCAACAATTTTGCTACAATACGAACAACATCTA
TCGTTACACGTCAGATTAAGGAGCATGAACAAGAAAATCATATGCACGAACAGATGTCAG
GTTATAAACGAATGAGACGTCAGCACCAAAAGGCCCTGATCCAGGTAAGGAGTGTTTTTG
CTTTCAAAATAA---TGTTAAAATAATTCACCATTTCAAAAAACGTTACGGTATTGGACA
TATTATTCCAATTTTCTATA-CCAGAAACACTTTTAATCTGAATATTTTCTTTAAACCTT
AAAA----
>MY5315_Hexurella_WagonerRd_BradshawMtns
---------ACCTAATGTTGGAATTTAGCCAGAATTACACAATTTTTAGCATTATTAGTT
AGTTTTTTCTTTTTTAAAGTAAATTTGTATTTTTTTTTAACTTCCAGAATTCATCATCTG
CTAGCCTGAATAGCACAGATGTTGGAGCCAACAATTTTGCTACAATACGAACAACATCTA
TCGTTACACGTCAGATTAAGGAGCATGAGCAAGAAAATCATATGCACGAACAGATGTCAG
GTTATAAACGAATGAGACGTCAGCACCAAAAGGCCCTGATCCAGGTAAGGAGTGTTTTTG
CTTTCAAAATAA---CGTTAAAATAATTCACCATTTCAAAAAACGTTATGGTATTGGACA
TATTTTGCCAATTTTCTAAACCCAGAAACACTTTTAATCTTAATATTTTCTTTAAACCTT
AAAAACAA
>MY5316_Hexurella_WagonerRd_BradshawMtns
CATATTGGCACCTAATGTTGGAATTTAGCCAGAATTACACAATTTTTAGCATTATTAGTT
AGT--TTTTTTTTTTAAAGTAAATTTGTATTTTTTTTTAACTTCCAGAATTCATCATCTG
CTAGCCTGAATAGCACGGATGTTGGAGCCAACAATTTTGCTACAATACGAACAACATCTA
TCGTTACACGTCAGATTAAGGAGCACGAGCAAGAAAATCATATGCACGAACAGATGTCAG
GTTATAAACGAATGAGACGTCAGCACCAAAAGGCCCTGATCCAGGTAAGGAGTGTTTTTG
CTTTCAAAATAA---AGTTAAAATAATTCACCATTTCAAAAAACGTTATGGTATTGGACA
TATTTTTCCAATTTTCTAAACCCAGAAACACTTTTAATCTTAATATTTTC----------
--------
