# Supplementary material for: ﻿Species delimitation, biogeography, and natural history of dwarf funnel web spiders (Mygalomorphae, Hexurellidae, Hexurella) from the United States / Mexico borderlands
Source: Zookeys. 2023 Jun 14;1167:109–57. doi: 10.3897/zookeys.1167.103463 (PMC10285686; doi:10.3897/zookeys.1167.103463)
Supplement: Supplementary material 3 — Input matrices, analysis log files, and output tree files for nuclear and mitochondrial analyses [file zookeys-1167-109_article-103463__-s003.zip › uce-200230.fasta]

>MY0059_Hapachea_SantaRitaMtns_MaderaCyn
TTATTCACCTGATGTGCAAGAGGATCTTCAAAAGGTGGCCTTAACATCCCTGACGCTGGA
TGAAGCAATTCTGATCGTGATACCATGCCCTGCCTTGGACCTCCTGAAGCATAACCTGTT
GGAGGTAACAGAGGATGAGAACTAGAAGACCCATGAACTTGCGGTTCCATTGACGGGTGG
GAGGGAACAACCATGGCAGCTGCTGCAGCAGCAGCTGCAGACACTGCATCATGTGGATGA
AGATGTAAATGTGTATGTGCATGTGCATGCGTATGAGCATGAGTATGCAGTTCTGGGGCT
AATCCAGCCATTTGCAATCTTAAAAGTGGGTCAGTACTTAGCATTAATCTTTCTGAATGC
ACCCTTTCTGCATTTATTCTATCCATTGTTGCCTCTGTTACGGGCACACTTGCGCCCATA
CTTAGCCGTTCTCTTTCTGCAGGTGTATATAGTCCAAAATGGCCATGATTCATGCCACCA
GGTCCAGAAGGCATTCCCACTGCTGGACCACCTTGAAGGCCAGAATACCTTCTTTGGAGT
TCTATCCAGTGAGGATCATATGATCCTGGAGGAAGCCGGGATTTCATCTCAAATTC
>MY0139_Hexurella_SanDiego_Guatay
TTATTCACCTGATGTGCAAGAGGATCTTCAAAAGGTGGCCTTAACATCCCTGATGCTGGA
TGAAGCAATTCTGATCTTGATACCATGCCCTGCCTTGGACCTCCTGAAGCATAACCTGTT
GGAGGTAACAGAGGATGAGAACCAGAAGATCCGTGAACTGGTGGTTCCATTGATGGGTGG
GATGGAACAACCATGGCAGCTGCTGCAGCAGCAGCTGCCGATACTGCATCATGTGGATGA
AGATGTAAATGTGTATGGGCATGTGCATGCGTATGTGCATGAGTATGCAGTTCTGGGGCT
AATCCAGCCATTTGTAATCTTAAAAGTGGATCAGTACTTAGCATTAATCTTTCAGAATGC
ACCCTTTCCGCATTTATTCTATCCATTGTTGCCTCTGTTACGGGCACACTTGCGCCCATA
CTTAGCCGTTCTCTTTCTGCAGGTGTGTATAGTCCGAAATGGCCATGATTCATACCAGCA
GGTCCAGAAGGCATTCCCACTGCTGGACCACCTTGAAGGCCAGAATACCTTCTTTGAAGT
TCTATCCAGTGGGGATCATATGATCCTGGAGGAAGCCTGGATTTCATCTCAAATTC
>MY5053_Hexurella_ChiricahuaMtns_PriceCyn
TTATTCACCTGATGTGCAAGAGGATCTTCAAAAGGTGGCCTTAACATCCCTGATGCTGGA
TGAAGCAATTCTGATCGTGATACCATGCCCTGCCTCGGACCTCCTGAAGCATAACCTGTT
GGAGGTAACAGAGGATGAGAGCTGGAAGACCCATGAACTTGCGGTTCCATTGATGGGTGG
GAGGGAACAACCATGGCAGCTGCGGCAGCAGCAGCTGCAGATACTGCATCATGTGGATGA
AGATGTAAATGTGTATGTGCATGTGCATGCGTATGAGCATGAGTATGCAGTTCTGGGGCT
AATCCAGCCATTTGCAATCTTAAAAGTGGGTCAGTACTTAGCATCAATCTTTCTGAATGC
ACCCTTTCTGCATTTATTCTATCCATTGTTGCCTCTGTTACGGGCACACTTGCGCCCATA
CTTAGCCGTTCTCTTTCTGCAGGTGTATATAGTCCAAAATGGCCATGATTCATACCACCA
GGTCCAGAAGGCATTCCCACTGCTGGACCACCTTGAAGGCCAGAATACCTTCTTTGGAGT
TCTATCCAGTGAGGATCATATGATCCTGGAGGAAGCCGGGATTTCATCTCAAATTC
>MY5064_Hexurella_MuleMtns_Escabrosa
TTATTCACCTGATGTGCAAGAGGATCTTCAAAAGGTGGCCTTAACATCCCTGACGCTGGA
TGAAGCAATTCTGATCGTGATACCATGCCCTGCCTTGGACCTCCTGAAGCATAACCTGTT
GGAGGTAACAGAGGATGAGAACTAGAAGACCCATGAACTTGCGGTTCCATTGACGGGTGG
GAGGGAACAACCATGGCTGCTGCTGCAGCAGCAGCTGCAGATACTGCATCATGTGGATGA
AGATGTAAATGTGTATGTGCATGGGCATGCGTATGTGCATGAGTATGCAGTTCTGGGGCT
AATCCAGCCATTTGCAATCTTAAAAGTGGGTCAGTACTTAGCATTAACCTTTCTGAATGC
ACCCTTTCTGCATTTATTCTATCCATTGTTGCCTCTGTTACGGGCACACTTGCGCCCATA
CTTAGCCGTTCTCTTTCTGCAGGTGTATATAGTCCAAAATGGCCATGATTCATACCACCA
GGTCCAGAAGGCATTCCCACTGCTGGACCACCTTGAAGGCCAGAATACCTTCTTTGGAGT
TCTATCCAGTGAGGATCATATGATCCTGGAGGAAGCCGGGATTTCATCTCAAATTC
>MY5066_Hexurella_MuleMtns_Escabrosa
TTATTCACCTGATGTGCAAGAGGATCTTCAAAAGGTGGCCTTAACATCCCTGACGCTGGA
TGAAGCAATTCAGATCGTGATACCATGCCCTGCCTTGGACCTCCTGAAGCATAACCTGTT
GGAGGTAACAGAGGATGAGAACTAGAAGACCCATGAACTTGCGGTTCCATTGACGGGTGG
GAGGGAACAACCATGGCTGCTGCTGCAGCAGCAGCTGCAGATACTGCATCATGTGGATGA
AGATGTAAATGTGTATGTGCATGTGCATGCGTATGTGCATGAGTATGCAGTTCTGGGGCT
AATCCAGCCATTTGCAATCTTAAAAGTGGGTCAGTACTTAGCATTAACCTTTCTGAATGC
ACCCTTTCTGCATTTATTCTATCCATTGTTGCCTCTGTTACGGGCACACTTGCGCCCATA
CTTAGCCGTTCTCTTTCTGCAGGTGTATATAGTCCAAAATGGCCATGATTCATACCACCA
GGTCCAGAAGGCATTCCCACTGCTGGACCACCTTGAAGGCCAGAATACCTTCTTTGGAGT
TCTATCCAGTGAGGATCATATGATCCTGGAGGAAGCCGGGATTTCATCTCAAATTC
>MY5071_Hexurella_SantaRitaMtns_AlisoSprings
TTATTCACCTGATGTGCAAGAGGATCTTCAAAAGGTGGCCTTAACATCCCTGACGCTGGA
TGAAGCAATTCTGATCGTGATACCATGCCCTGCCTTGGACCTCCTGAAGCATAACCTGTT
GGAGGTAACAGAGGATGAGAACTAGAAGACCCATGAACTTGCTGTTCCATTGACGGGTGG
GAGGGAACAACCATGGCAGCTGCTGCAGCAGCAGCTGCAGATACTGCGTCATGTGGATGA
AGATGTAAATGTGTATGTGCATGTGCATGCGTATGAGCATGAGTATGCAGTTCTGGGGCT
AATCCAGCCATTTGCAATCTTAAAAGTGGGTCAGTACTTAGCATTAATCTTTCTGAATGC
ACCCTTTCTGCATTTATTCTATCCATTGTTGCCTCTGTTACGGGCACACTTGCGCCCATA
CTTAGCCGTTCTCTTTCCGCAGGTGTATATAGTCCAAAATGGCCATGATTCATACCTCCA
GGTCCAGAAGGCATTCCCACTGCTGGACCACCTTGAAGCCCAGAATACCTTCTTTGGAGT
TCTATCCAGTGAGGATCATATGATCCTGGAGGAAGCCGGGATTTCATCTCAAATTC
>MY5075_Hexurella_ChiricahuaMtns_CaveCrkCyn
TTATTCACCTGATGTGCAAGAGGATCTTCAAAAGGTGGCCTTAACATCCCTGATGCTGGA
TGAAGCAATTCTGATCGTGACACCATGCCCTGCCTCGGACCTCCTGAAGCATAACCTGTT
GGAGGTAACAGAGGATGAGAACTAGAAGACCCATGAACTTGTGGTTCCATTGACGGGTGG
GAGGGTACAACCATGGCAGCTGCTGCAGCAGCAGCTGCAGATACTGCATCATGTGGATGA
AGATGTAAATGTGTATGTGCATGTGCATGCGTATGAGCATGAGTATGCAGTTCTGGGGCT
AATCCAGCCATTTGCAATCTTAAAAGTGGGTCAGTACTTAGCATTAATCTTTCTGAATGC
ACCCTTTCTGCATTTATTCTATCCATTGTTGCCTCTGTTACGGGCACACTTGCACCCATA
CTTAGCCGTTCTCTTTCTGCAGGTGTATATAGTCCAAAATGGCCATGATTCATACCACCA
GGTCCAGAAGGCATTCCCACTGCTGGACCACCTTGAAGGCCAGAATACCTTCTTTGGAGT
TCTATCCAGTGAGGATCATATGATCCTGGAGGAAGCCGGGATTTCATCTCAAAT--
>MY5126_Hexurella_SantaCatalinaMtns_NuggetCyn
TTATTCACCTGATGTGCAAGAGGATCTTCAAAAGGTGGCCTTAACATCCCTGACGCTGGA
TGAAGCAATTCTGATCGTGATACCATGCCCTGCCTTGGACCTCCTGAAGCATAACCTGTT
GGAGGTAACAGAGGATGAGAACTAGAAGACCCATGAACTTGCGGTTCCATTGACGGGTGG
GAGGGAACAACCATGGCAGCTGCTGCAGCAGCAGCTGCAGATACTGCATCATGTGGATGA
AGATGTAAATGTGTATGTGCATGTGCATGCGTATGAGCATGAGTATGCAGTTCTGGGGCT
AATCCAGCCATTTGCAATCTTAAAAGTGGGTCAGTACTTAGCATTAATCTTTCTGAATGC
ACCCTTTCTGCATTTATTCTATCCATTGTTGCCTCTGTTACAGGCACACTTGCACCCATA
CTTAGCCGTTCTCTTTCTGCAGGTGTATATAGTCCAAAATGGCCATGATTCATACCACCA
GGTCCAGAAGGCATTCCCACTGCTGGACCACCTTGAAGGCCCGAATACCTTCTTTGGAGT
TCTATCCAGTGAGGATCATATGATCCTGGAGGAAGCCGGGATTTCATCTCAAATTC
>MY5131_Hexurella_PedregosaMtns_PruneCyn
TTATTCACCTGATGTGCAAGAGGATCTTCAAAAGGTGGCCTTAACATCCCTGATGCTGGA
TGAAGCAATTCTGATCGTGATACCATGCCCTGCCTCGGACCTCCTGAAGCATAACCTGTT
GGAGGTAACAGAGGATGAGAACTGGAAGATCCATGAACTTGCGGTTCCATTGACGGGTGG
GAGGGAACAACCATGGCAGCTGCTGCAGCAGCAGCTGCAGATACTGCATCATGTGGATGA
AGATGTAAATGTGTATGCGCATGTGCATGCGTATGAGCATGAGTGTGCAGTTCTGGGGCT
AATCCAGCCATTTGCAATCTTAAAAGTGGGTCAGTACTTAGCATTAATCTTTCTGAATGC
ACCCTTTCTGCATTTATTCTATCCATTGTTGCCTCTGTTACAGGCACACTTGCGCCCATA
CTTAGCCGTTCTCTTTCTGCAGGTGTATATAGTCCAAAATGGCCATGATTCATACCACCA
GGTCCAGAAGGCATTCCCACTGCTGGACCACCTTGAAGGCCAGAATACCTTCTTTGGAGT
TCTATCCAGTGAGGATCATATGATCCTGGAGGAAGCCGGGATTTCATCTCAAATTC
>MY5132_Hexurella_PedregosaMtns_PruneCyn
TTATTCACCTGATGTGCAAGAGGATCTTCAAAAGGTGGCCTTAACATCCCTGATGCTGGA
TGAAGCAATTCTGATCGTGATACCATGCCCTGCCTCGGACCTCCTGAAGCATAACCTGTT
GGAGGTAACAGAGGATGAGAACTGGAAGATCCATGAACTTGCGGTTCCATTGACGGGTGG
GAGGGAACAACCATGGCAGCTGCGGCAGCAGCAGCTGCAGATACTGCATCATGTGGATGA
AGATGTAAATGTGTATGCGCATGTGCATGCGTATGAGCATGAGTGTGCAGTTCTGGGGCT
AATCCAGCCATTTGCAATCTTAAAAGTGGGTCAGTACTTAGCATTAATCTTTCTGAATGC
ACCCTTTCTGCATTTATTCTATCCATTGTTGCCTCTGTTACAGGCACACTTGCGCCCATA
CTTAGCCGTTCTCTTTCTGCAGGTGTATATAGTCCAAAATGGCCATGATTCATACCACCA
GGTCCAGAAGGCATTCCCACTGCTGGACCACCTTGAAGGCCAGAATACCTTCTTTGGAGT
TCTATCCAGTGAGGATCATATGATCCTGGAGGAAGCCGGGATTTCATCTCAAATTC
>MY5136_Hexurella_MiddlemarchCyn
-------CCTGATGTGCAAGAGGATCTTCAAAAGGTGGCCTTAACATCCCTGATGCTGGA
TGAAGCAATTCTGATCGTGATACCATGCCCTGCCTTGGACCTCCTGAAGCATAACCTGTT
GGAGGTAACAGAGGATGAGAACTAGAAGACCCATGAACTTGTGGTTCCATTGACGGGTGG
GAGGGAACAACCATGGCAGCTGCTGCAGCAGCAGCTGCAGATACTGCATCATGTGGATGA
AGATGTAAATGTGTATGTGCATGTGCATGCGTATGAGCATGAGTATGCAGTTCTGGGGCT
AATCCAGCCATTTGCAATCTTAAAAGTGGGTCAGTACTTAGCATTAATCTTTCTGAATGC
ACCCTTTCTGCATTTATTCTATCCATTGTTGCCTCTGTTACGGGCACACTTGCGCCCATA
CTTAGCCGTTCTCTTTC-------------------------------------------
---------GGCATTCCCACTGCTGGACCACCTTGAAGGCC--------TTCTTTGGAGT
TCTATCCAGTGAGGATCATACGATCCTGGAGGAAGCCGGGATTTCATCTCAAATTC
>MY5147_Hexurella_DragoonMtns_NF_345A
TTATTCACCTGATGTGCAAGAGGATCTTCAAAAGGTGGCCTTAACATCCCTGATGCTGGA
TGAAGCAATTCTGATCGTGATACCATGCCCTGCCTTGGACCTCCTGAAGCATAACCTGTT
GGAGGTAACAGAGGATGAGAACTAGAAGACCCATGAACTTGTGGTTCCATTGACGGGTGG
GAGGGAACAACCATGGCAGCTGCTGCAGCAGCAGCTGCAGATACTGCATCATGTGGATGA
AGATGTAAATGTGTATGTGCATGTGCATGCGTATGAGCATGAGTATGCAGTTCTGGGGCT
AATCCAGCCATTTGCAATCTTAAAAGTGGGTCAGTACTTAGCATTAATCTTTCTGAATGC
ACCCTTTCTGCATTTATTCTATCCATTGTTGCCTCTGTTACGGGCACACTTGCGCCCATA
CTTAGCCGTTCTCTTTCTGCAGGTGTATATAGTCCAAAATGGCCATGATTCATACCACCA
GGTCCAGAAGGCATTCCCACTGCTGGACCACCTTGAAGGCCAGAATACCTTCTTTGGAGT
TCTATCCAGTGAGGATCATACGATCCTGGAGGAAGCCGGGATTTCATCTCAAATTC
>MY5152_Hexurella_WhetstoneMtns_ApacheCyn
TTATTCACCTGATGTGCAAGAGGATCTTCAAAAGGTGGCCTTAACATCCCCGACGCTGGA
TGAAGCAATTCTGATCGTGATACCATGCCCTGCCTTGGACCTCCTGAAGCATAACCTGTT
GGAGGTAACAGAGGATGAGAACTAGAAGACCCATGAACTTGCGGTTCCATTGATGGGTGG
GAGGGAACAACCATGGCAGCTGCAGCAGCAGCAGCTGCAGATACTGCATCATGTGGATGA
AGATGTAAATGCGTATGTGCATGTGCATGCGTATGAGCATGAGTATGCAGTTCTGGGGCT
AATCCAGCCATTTGCAATCTTAAAAGTGGGTCAGTACTTAGCATTAATCTTTCTGAATGC
ACCCGTTCTGCATTTATTCTATCCATTGTTGCCTCTGTTACGGGCACACTTGCGCCCATA
CTTAGCCGTTCTCTTTCTGCAGGTGTATATAGTCCAAAATGGCCATGATTCATACCACCA
GGTCCAGAAGGCATTCCCACTGCTGGACCACCTTGAAGGCCAGAATACCTTCTTTGGAGT
TCTATCCAGTGAGGATCATATGATCCTGGAGGAAGCCGGGATTTCATCTCAAATTC
>MY5154_Hexurella_SantaRitaMtns_AdobeCyn
TTATTCACCTGATGTGCAAGAGGATCTTCAAAAGGTGGCCTTAACATCCCTGACGCTGGA
TGGAGCAATTCTGATCGTGATACCATGCCCTGCCTTGGACCTCCTGAAGCATAACCTGTT
GGAGGTAACAGAGGATGAGAACTAGAAGACCCATGAACTTGCGGTTCCATTGACGGGTGG
GAGGGAACAACCATGGCAGCTGCTGCAGCAGCAGCTGCAGATACTGCATCATGTGGATGA
AGATGTAAATGTGTATGTGCATGTGCATGCGTATGAGCATGAGTATGCAGTTCTGGGGCT
AATCCAGCCATTTGCAATCTTAAAAGTGGGTCAGTACTTAGCATTAATCTTTCTGAATGC
ACCCTTTCTGCATTTATTCTATCCATTGTTGCCTCTGTTACGGGCACACTTGCACCCATA
CTTAGTCGTTCTCTTTCTGCAGGTGTATATAGTCCAAAATGGCCATGATTCATACCACCA
GGTCCAGAAGGCATTCCCACTGCTGGACCACCTTGAAGGCCAGAATACCTTCTTTGGAGT
TCTATCCAGTGAGGATCATATGATCCTGGAGGAAGCCGGGATTTCATCTCAAATTC
>MY5157_Hexurella_SantaCatalinaMtns_Redington
TTATTCACCTGATGTGCAAGAGGATCTTCAAAAGGTGGCCTTAACATCCCTGACGCTGGA
TGAAGCAATTCTGATCGTGATACCATGCCCTGCCTTGGACCTCCTGAAGCATAACCTGTT
GGAGGTAACAGAGGATGAGAACTAGAAGACCCATGAACTTGCGGTTCCATTGACGGGTGG
GAGGGAACAACCATGGCAGCTGCTGCAGCAGCAGCTGCAGATACTGCATCATGTGGATGA
AGATGTAAATGTGTATGTGCATGTGCATGCGTATGAGCATGAGTATGCAGTTCTGGGGCT
AATCCAGCCATTTGCAATCTTAAAAGTGGGTCAGTACTTAGCATTAATCTTTCCGAATGC
ACCCTTTCTGCATTTATTCTATCCATTGTTGCCTCTGTTACGGGCACACTTGCGCCCATA
CTTAGCCGTTCTCTTTCTGCAGGTGTATATAGTCCAAAATGGCCATGATTCATACCACCA
GGTCCAGAAGGCATTCCCACTGCTGGACCACCTTGAAGGCCAGAATACCTTCTTTGGAGT
TCTATCCAGTGAGGATCATATGATCCTGGAGGAAGCCGGGATTTCATCTCAAATTC
>MY5164_Hrupicola_Temecula
-------------------------------------GCCTTAACATCCCTGATGCTGGA
TGAAGCAATTCCGATCTTG--ACCATGCCCTGCCTTGGACCTCCTGAAGCATAACCTGTT
GGAGGTAACAGAGGATGAGAACCAGAAGACCCGTGAACTGGTGGTTCCATTGATGGGTGG
GATGGAACAACCATGGCAGCTGCTGCAGCAGCAGCTGCCGATACTGCATCATGTGGATGA
AGATGTAAATGTGTATGGGCATGTGCATGCGTATGTGCATGAGTATGCAGTTCTGGGGCT
AATCCAGCCATTTGTAATCTTAAAAGTGGATCAGTACTTAGCATTAATCTTTCAGAATGC
ACCCTTTCTGCATTTATTCTATCCATTGTTGCCTCTGTTACGGGCACACTTGCGCCCATA
CTTAGCCGTTCTCTTTCTGCAGGTGTGTATAGTCCAAAATGGCCATGATTCATACCAGCA
GGTCCAGAAGGCATTCCCACTGCTGGACCACCTTGAAGGCCAGAATACCTTCTTTGAAGT
TCTATCCAGTGGGGATCATATGATCCTGGAGGAAGCCTGGATTTCATCTCAAATTC
>MY5165_Hrupicola_Temecula
-------CCTGATGTGCAAGAGGATCTTCAAAAGGTGGCCTTAACATCCCTGATGCTGGA
TGAAGCAATTCCGATCTTGATACCATGCCCTGCCTTGGACCTCCTGAAGCATAACCTGTT
GGAGGTAACAGAGGATGAGAACCAGAAGACCCGTGAACTGGTGGTTCCATTGATGGGTGG
GATGGAACAACCATGGCAGCTGCTGCAGCAGCAGCTGCCGATACTGCATCATGTGGATGA
AGATGTAAATGTGTATGGGCATGTGCATGCGTATGTGCATGAGTATGCAGTTCTGGGGCT
AATCCAGCCATTTGTAATCTTAAAAGTGGATCAGTACTTAGCATTAATCTTTCAGAATGC
ACCCTTTCTGCATTTATTCTATCCATTGTTGCCTCTGTTACGGGCACACTTGCGCCCATA
CTTAGCCGTTCTCTTTCTGCAGGTGTGTATAGTCCAAAATGGCCATGATTCATACCAGCA
GGTCCAGAAGGCATTCCCACTGCTGGACCACCTTGAAGGCCAGAATACCTTCTTTGAAGT
TCTATCCAGTGGGGATCATATGATCCTGGAGGAAGCCC------------------
>MY5175_Hapachea_HarshawRd_PatagoniaMtns
TTATTCACCTGATGTGCAAGAGGATCTTCAAAAGGTGGCCTTAACATCCCTGACGCTGGA
TGAAGCAATTCTGATCGTGATACCATGCCCTGCCTTGGACCTCCTGAAGAATAACCTGTT
GGAGGTAACAGAGGATGAGAACTAGAAGACCCATGAACTTGCGGTTCCATTGACGGGTGG
GAGGGAACAACCATCGCAGCTGCTGCAGCAGCAGCTGCAGATACTGCATCATGCGGATGA
AGATGTAAATGTGTATGTGCATGTGCATGCGTATGAGCATGAGTATGCAGTTCTGGGGCT
AATCCAGCCATTTGCAATCTTAAAAGTGGGTCAGTACTTAGCATTAATCTTTCCGAATGC
ACCCTTTCTGCATTTATTCTATCCATTGTTGCCTCTGTTACGGGCACACTTGCGCCCATA
CTTAGTCGTTCTCTTTCTGCAGGTGTATATAGTCCAAAATGGCCATGATTCATACCACCA
GGTCCAGAAGGCATTCCCACTGCTGGACCACCTTGAAGACCTGAATACCTTCT-------
--------------------------------------------------------
>MY5180_Hapachea_MustrangPk_MustangMtns
TTATTCACCTGATGTGCAAGAGGATCTTCAAAAGGTGGCCTTAACATCCCTGACGCTGGA
TGAAGCAATTCTGATCGTGATACCATGCCCTGCCTCGGACCTCCTGAAGCATAACCTGTT
GGAGGTAACAGAGGATGAGAACTAGAAGACCCATGAACTTGTGGTTCCATTGATGGGTGG
GAGGGAACAACCATGGCAGCTGCTGCAGCAGCAGCTGCAGATACTGCATCATGTGGATGA
AGATGTAAATGTGTATGTGCATGTGCATGCGTATGAGCATGAGTATGCAGTTCTGGGGCT
AATCCAGCCATTTGCAATCTTAAAAGTGGGTCAGTACTTAGCATTAATCTTTCTGAATGC
ACCCGTTCTGCATTTATTCTATCCATTGTTGCCTCTGTTACGGGCACACTTGCGCCCATA
CTTAGCCGTTCTCTTTCCGCAGGTGTATATAGTCCAAAATGGCCATGATTCATACCACCA
GGTCCAGAAGGCATTCCCACTGCTGGACCACCTTGAAGGCCAG-----------------
--------------------------------------------------------
>MY5181_Hapachea_MustrangPk_MustangMtns
------------------------------------------------------------
------------------------------------------------------------
----------------------------------GAACTTGTGGTTCCATTGATGGGTGG
GAGGGAACAACCATGGCAGCTGCTGCAGCAGCAGCTGCAGATACTGCATCATGTGGATGA
AGATGTAAATGTGTATGTGCATGTGCATGCGTATGAGCATGAGTATGCAGTTCTGGGGCT
AATCCAGCCATTTGCAATCTTAAAAGTGGGTCAGTACTTAGCATTAATCTTTCTGAATGC
ACCCGTTCTGCATTTATTCTATCCATTGTTGCCTCTGTTACGGGCACACTTGCGCCCATA
CTTAGCCGTTCTCTTTC-GCAGGTGTATATAGTCCAAAATGGCCATGATTCATACC----
------------------------------------------------------------
--------------------------------------------------------
>MY5193_Hapachea_HarshawRd_PatagoniaMtns
----TCACCTGATGTGCAAGAGGATCTTCAAAAGGTGGCCTTAACATCCCTGACGCTGGA
TGAAGCAATTCTGATCGTGATACCATGCCCTGCCTTGGACCTCCTGAAGCATAACCTGTT
GGAGGTAACAGAGGATGAGAACTAGAAGACCCATGAACTTGCGGTTCCATTGACGGGTGG
GAGGGAACAACCATCGCAGCTGCTGCAGCAGCAGCTGCAGATACTGCATCATGCGGATGA
AGATGTAAATGTGTATGTGCATGTGCATGCGTATGAGCATGAGTATGCAGTTCTGGGGCT
AATCCAGCCATTTGCAATCTTAAAAGTGGGTCAGTACTTAGCATTAATCTTTCCGAATGC
GCCCTTTCTGCATTTATTCTATCCATTGTTGCCTCTGTTACGGGCACACTTGCGCCCATA
CTTAGTCGTTCTCTTTCTGCAGGTGTATATAGTCCAAAATGGCCATGATTCATACCACCA
GGTCCAGAAGGCATTCCCACTGCTGGACCACCTTGAAG----------------------
--------------------------------------------------------
>MY5194_Hapachea_Ordsummit_MtOrd
TTATTC-------GTGCAAGAGGATCTTCAAAAGGTGGCCTTAACATCCCTGATGCTGGA
TGAAGCAATTCTGATCGTGATACCATGCCCTGCCTTGGACCGCCTGAAGCATATCCTGTT
GGAGGTAACAGAGGATGAGAACTAGAAGACCCATGAACTGGTGGTTCCATTGACGGGTGG
GATGGAACAACCATGGCCGCTGCTGCAGCAGCGGCTGCAGATACTGCATCATGTGGATGA
AGATGCAAATGTGTATGTGCATGTGCATGCGTATGTGCATGAGTATGCAGTTCTGGGGCT
AATCCAGCCATTTGCAATCTCAAAAGAGGGTCAGTACTTAGCATTAATCTTTCCGAATGT
ACCCTTTCAGCATTTATTCTATCCATTGTTGCCTCTGTTACCGGCACACTTGCGCCCATA
CTTAGTCGTTCTCTTTCTGCAGGTGTATAGAGTCCAAAATGGCCATGATTCATACCACCA
GGTCCAGAAGGCATTCCCACGGCTGGACCACCTTGAAGGCCAGAATACCTTCTTTGAAGT
TCTATCCAGTGGT-------------------------------------------
>MY5195_Hapachea_Ordsummit_MtOrd
TTATTCACCTGATGTGCAAGAGGATCTTCAAAAGGTGGCCTTAACATCCCTGATGCTGGA
TGAAGCAATTCTGATCGTGATACCATGCCCTGCCTTGGACCGCCTGAAGCATATCCTGTT
GGAGGTAACAGAGGATGAGAACTAGAAGACCCATGAACTGGTGGTTCCATTGACGGGTGG
GATGGAACAACCATGGCCGCTGCTGCAGCAGCGGCTGCAGATACTGCATCATGTGGATGA
AGATGCAAATGTGTATGTGCATGTGCATGCGTATGTGCATGAGTATGCAGTTCTGGGGCT
AATCCAGCCATTTGCAATCTCAAAAGAGGGTCAGTACTTAGCATTAATCTTTCCGAATGT
ACCCTTTCAGCATTTATTCTATCCATTGTTGCCTCTGTTACCGGCACACTTGCGCCCATA
CTTAGTCGTTCTCTTTCTGCAGGTGTATAGAGTCCAAAATGGCCATGATTCATACCACCA
GGTCCAGAAGGCATTCCCACGGCTGGACCACCTTGAAGGCCAGAATACCTTCTTTGAAGT
TCTATCCAGTGGGGATCATATGATCCTGGAGGAAGCCGGGATTTCATCTCAAATTC
>MY5266_Hencina_CerroBolla
TTATTCACCTGATGTGCAAGAGGATCTTCAAAAGGTGGCCTTAACATCCCTGATGCTGGA
TGAAGCAATTCTGATCGTGATACCATGCCCTGCCTTGGACCTCCTGAAGCATAACCTGTT
GGAGGTAACAGAGGATGAGAACCAGAAGACCCATGAACTGGTGGTTCCATTGATGGGTGG
GATGGAACAACCATGGCAGCTGCTGCAGCAGCAGCTGCAGATACAGCATCATGCGGATGA
AGATGTAAATGTGTATGGGCATGTGCATGCGTATGTGCATGAGTATGCAGTTCTGGGGCT
AAACCAGCCATTTGCAATCTTAAAAGTGGGTCAGTACTTAGCATTAGTCTTTCTGAATGC
ACCCTTTCTGCATTTATTCTATCCATTGTTGCCTCTGTTACGGGCACACTTGCGCCCATA
CTTAGCCGTTCTCTTTCTGCAGGTGTATATAGTCCAAAATGACCATGATTCATACCAGCA
GGTCCAGAAGGCATTCCCACTGCTGGACCACCTTGAAGGCCAGAATACCTTCTTTGAAGT
TCTATCCAGTGGGGATCATATGATCCTGGAGGAAGCCTGGATTTCATCTCAAATTC
>MY5267_Hencina_CerroBolla
TTATTCACCTGATGTGCAAGAGGATCTTCAAAAGGTGGCCTTAACATCCCTGATGCTGGA
TGAAGCAATTCTGATCGTGATACCATGCCCTGCCTTGGACCTCCTGAAGCATAACCTGTT
GGAGGTAACAGAGGATGAGAACCAGAAGACCCATGAACTGGTGGTTCCATTGATGGGTGG
GATGGAACAACCATGGCAGCTGCTGCAGCAGCAGCTGCAGATACTGCATCATGCGGATGA
AGATGTAAATGTGTATGGGCATGTGCATGCGTATGTGCATGAGTATGCAGTTCTGGGGCT
AAACCAGCCATTTGCAATCTTAAAAGTGGGTCAGTACTTAGCATTAGTCTTTCTGAATGC
ACCCTTTCTGCATTTATTCTATCCATTGTTGCCTCTGTTACGGGCACACTTGCGCCCATA
CTTAGCCGTTCTCTTTCTGCAGGTGTATATAGTCCAAAATGACCATGATTCATACCAGCA
GGTCCAGAAGGCATTCCCACTGCTGGACCACCTTGAAGGCCAGAATACCTTCTTTGAAGT
TCTATCCAGTGGGGATCATATGATCCTGGAGGAAGCCTGGATTTCATCTCAAATTC
>MY5269_Hexurella_GuadalupeValley
TTATTCACCTGATGTGCAAGAGGATCTTCAAAAGGTGGCCTTAACATCCCTGATGCTGGA
TGAAGCAATTCTGATCGTGATACCATGCCCTGCCTTGGACCTCCTGAAGCATAACCTGTT
GGAGGTAACAGAGGATGAGAACCAGAAGACCCATGAACTGGTGGTTCCATTGATGGGTGG
GATGGAACAACCATGGCAGCTGCTGCAGCAGCAGCTGCAGATACTGCATCATGCGGATGA
AGATGTAAATGTGTATGGGCATGTGCATGCGTATGTGCATGAGTATGCAGTTCTGGGGCT
AAACCAGCCATTTGCAATCTTAAAAGTGGGTCAGTACTTAGCATTAGTCTTTCTGAATGC
ACCCTTTCGGCATTTATTCTATCCATTGTTGCCTCTGTTACGGGCACACTTGCGCCCATA
CTTAGCCGTTCTCTTTCTGCAGGTGTATACAGTCCAAAATGACCATGATTCATACCAGCA
GGTCCAGAAGGCATTCCCACTGCTGGACCACCTTGAAGGCCAGAATACCGTCTTTGAAGT
TCTATCCAGTGGGGATCATATGATCCTGGAGGAAGCCTGGATTTCATCTCAAATTC
>MY5271_Hexurella_GuadalupeValley
TTATTCACCTGATGTGCAAGAGGATCTTCAAAAGGTGGCCTTAACATCCCTGATGCTGGA
TGAAGCAATTCTGATCGTGATACCATGCCCTGCCTTGGACCTCCTGAAGCATAACCTGTT
GGAGGTAACAGAGGATGAGAACCAGAAGACCCATGAACTGGTGGTTCCATTGATGGGTGG
GATGGAACAACCATGGCAGCTGCTGCAGCAGCAGCTGCAGATACTGCATCATGCGGATGA
AGATGTAAATGTGTATGGGCATGTGCATGCGTATGTGCATGAGTATGCAGTTCTGGGGCT
AAACCAGCCATTTGCAATCTTAAAAGTGGGTCAGTACTTAGCATTAGTCTTTCTGAATGC
ACCCTTTCGGCATTTATTCTATCCATTGTTGCCTCTGTTACGGGCACACTTGCGCCCATA
CTTAGCCGTTCTCTTTCTGCAGGTGTATATAGTCCAAAATGACCATGATTCATACCAGCA
GGTCCAGAAGGCATTCCCACTGCTGGACCACCTTGAAGGCCAGAATACCGTCTTTGAAGT
TCTATCCAGTGGGGATCATATGATCCTGGAGGAAGCCTGGATTTCATCTCAAATTC
>MY5276_Hexurella_SanPedro_Martir
TTATTCACCTGATGTGCAAGAGGATCTTCAAAAGGTGGCCTTAACATCCCTGATGCTGGA
TGAAGCAATTCTGATCGTGATACCATGCCCTGTCTTGGACCTCCTGAAGCATAACCTGTT
GGAGGTAACAGAGGATGAGAACCAGAAGATCCATGAACTGGTGGTTCCATTGATGGGTGG
GATGGAACAACCATGGCAGCTGCTGCAGCAGCAGCTGCAGATACTGCATCATGCGGATGA
AGATGTAAATGTGTATGGGCATGTGCATGCGTATGTGCATGAGTATGCAGTTCTGGGGCT
AAACCAGCCATTTGCAATCTTAAAAGTGGGTCAGTACTTAGCATTAGTCTTTCTGAATGC
ACCCTTTCTGCATTTATTCTATCCATTGTTGCCTCTGTTACGGGCACACTTGCGCCCATA
CTTAGCCGTTCTCTTTCTGCAGGTGTATATAGTCCAAAATGACCATGATTCATACCAGCA
GGTCCAGAAGGCATTCCCACTGCTGGACCACCTTGAAGGCCAGAATACCTTCTTTGAAGT
TCTATCCAGTGGGGATCATATGATCCTGGAGGAAGCCTGGATTTCATCTCAAATTC
>MY5277_Hexurella_SanPedro_Martir
TTATTCACCTGATGTGCAAGAGGATCTTCAAAAGGTGGCCTTAACATCCCTGATGCTGGA
TGAAGCAATTCTGATCGTGATACCATGCCCTGTCTTGGACCTCCTGAAGCATAACCTGTT
GGAGGTAACAGAGGATGAGAACCAGAAGATCCATGAACTGGTGGTTCCATTGATGGGTGG
GATGGAACAACCATGGCAGCTGCTGCAGCAGCAGCTGCAGATACTGCATCATGCGGATGA
AGATGTAAATGTGTATGGGCATGTGCATGCGTATGTGCATGAGTATGCAGTTCTGGGGCT
AAACCAGCCATTTGCAATCTTAAAAGTGGGTCAGTACTTAGCATTAGTCTTTCTGAATGC
ACCCTTTCTGCATTTATTCTATCCATTGTTGCCTCTGTTACGGGCACACTTGCGCCCATA
CTTAGCCGTTCTCTTTCTGCAGGTGTATATAGTCCAAAATGACCATGATTCATACCAGCA
GGTCCAGAAGGCATTCCCACTGCTGGACCACCTTGAAGGCCAGAATACCTTCTTTGAAGT
TCTATCCAGTGGGGATCATATGATCCTGGAGGAAGCCTGGATTTCATCTCAAATTC
>MY5280_Hexurella_ArroyoSalado
TTATTCACCTGATGTGCAAGAGGATCTTCAAAAGGAGGCCTTAACATCCCTGATGCTGGA
TGAAGCAATTCTGATCGTGATACCATGCCCTGCCTTGGACCTCCTGAAGCATAACCTGTT
GGAGGTAACAGAGGATGAGAACCAGAAGACCCATGAACTGGTGGTTCCATTGATGGGTGA
GATGGAACAACCATGGCAGCTGCTGCAGCAGCAGCTGCAGATACTGCATCATGTGGATGA
AGATGTAAATGTGTATGGGCATGTGCATGCGTATGTGCATGAGTATGCAGTTCTGGGGCT
AATCCAGCCATTTGCAATCTTAAAAGTGGGTCAGTACTTAGCATTAATCTTTCTGAATGC
ACCCTTTCTGCATTTATTCTATCCATTGTTGCCTCAGTTACGGGCACACTTGCGCCCATA
CTTAGCCGTTCTCTTTCTGCAGGTGTATATAGTCCAAAATGACCATGATTCATACCAGCA
GGTCCAGAAGGCATTCCCACTGCTGGACCACCTTGAAGGCCAGAATACCTTCTTTGAAGT
TCTATCCAGTGGGGATCATATGATCCTGGAGGAAGCCTGGATTTCATCTCAAATTC
>MY5282_Hexurella_ArroyoSalado
------------------AGAGGATCTTCAAAAGGAGGCCTTAACATCCCTGATGCTGGA
TGAAGCAATTCTGATCGTGATACCATGCCCTGCCTTGGACCTCCTGAAGCATAACCTGTT
GGAGGTAACAGAGGATGAGAACCAGAAGACCCATGAACTGGTGGTTCCATTGATGGGTGA
GATGGAACAACCATGGCAGCTGCTGCAGCAGCAGCTGCAGATACTGCATCATGTGGATGA
AGATGTAAATGTGTATGGGCATGTGCATGCGTATGTGCATGAGTATGCAGTTCTGGGGCT
AATCCAGCCATTTGCAATCTTAAAAGTGGGTCAGTACTTAGCATTAATCTTTCTGAATGC
ACCCTTTCTGCATTTATTCTATCCATTGTTGCCTCAGTTACGGGCACACTTGCGCCCATA
CTTAGCCGTTCTCTTTCTGCAGGTGTATATAGTCCAAAATGACCATGATTCATACCAGCA
GGTCCAGAAGGCATTCCCACTGCTGGACCACCTTGAAGGCCAGAATACCTTCTTTGAAGT
TCTATCCAGTGGGGATCATATGATCCTGGAGGAAGCCTGGATTTCATCTCAAATTC
>MY5286_Hrupicola_SweetwaterSpr_OrdMtn
TTATTCACCTGATGGGCAAGAGGATCTTCAAAAGGTGGCCTTAACATCCCCGATGCTGGA
TGAAGCAATTCTGATCGTGATACCATGCCCTGCCTTGGACCTCCTGAGGCATAACCTGTT
GGCGGTAACAGAGGATGAGAACCAGAAGACCCATGAACTGGTGGTTCCATTGATGGGTGG
GATGGAACAACCATGGCAGCTGCTGCAGCAGCAGCTGCAGATACTGCATCATGTGGATGA
AGATGTAAATGTGTATGAGCATGTGCATGCGTATGTGCATGAGTATGCAGTTCTGGGGCT
AATCCAGCCATTTGCAATCTTAAAAGTGGGTCAGTACTTAGCATTAATCTTTCAGAATGC
ACCCTTTCCGCATTTATTCTATCCATTGTTGCCTCTGTTACGGGCACACTTGCGCCCATA
CTTAGCCGTTCTCTTTCTGCAGGTGTATATAGTCCAAAATGGCCATGATTCATACCAGCA
GGTCCAGAAGGCATTCCCACTGCTGGACCACCTTGAAGGCCAGAATACCTTCTTTGAAGT
TCTATCCAGTGGGGATCATATGATCCTGGAGGAAGCCTGGACTTCATTTCGAATTC
>MY5287_Hrupicola_SweetwaterSpr_OrdMtn
TTATTCACCTGATGGGCAAGAGGATCTTCAAAAGGTGGCCTTAACATCCCCGATGCTGGA
TGAAGCAATTCTGATCGTGATACCATGCCCTGCCTTGGACCTCCTGAGGCATAACCTGTT
GGCGGTAACAGAGGATGAGAACCAGAAGACCCATGAACTGGTGGTTCCATTGATGGGTGG
GATGGAACAACCATGGCAGCTGCTGCAGCAGCAGCTGCAGATACTGCATCATGTGGATGA
AGATGTAAATGTGTATGAGCATGTGCATGCGTATGTGCATGAGTATGCAGTTCTGGGGCT
AATCCAGCCATTTGCAATCTTAAAAGTGGGTCAGTACTTAGCATTAATCTTTCAGAATGC
ACCCTTTCCGCATTTATTCTATCCATTGTTGCCTCTGTTACGGGCACACTTGCGCCCATA
CTTAGCCGTTCTCTTTCTGCAGGTGTATATAGTCCAAAATGGCCATGATTCATACCAGCA
GGTCCAGAAGGCATTCCCACTGCTGGACCACCTTGAAGGCCAGAATACCTTCTTTGAAGT
TCTATCCAGTGGGGATCATATGATCCTGGAGGAAGCCTGGACTTCATTTCGAATTC
>MY5288_Hrupicola_Deadman_Hills
TTATTCACCTGATGTGCAAGAGGATCTTCAAAAGGTGGCCTTAACATCCCTGATGCTGGA
TGAAGCAATTCTGATCGTGATACCATGCCCTGCCTTGGACCTCCTGAAGCATAACCTGTT
GGAGGTAACAGAGGATGAGAACCAGAAGACCCATGAACTGGTGGTTCCATTGATGGGTGG
GATGGAACAACCATGGCAGCTGCTGCAGCAGCAGCTGCAGATACTGCATCATGTGGATGA
AGATGTAAATGTGTATGGGCATGTGCATGCGTATGTGCATGAGTATGCAGTTCTGGGGCT
AATCCAGCCATTTGCAATCTTAAAAGTGGATCAGTACTTAGCATTAATCTTTCCGAATGC
ACCCTTTCTGCATTTATTCTATCCATTGTTGCCTCTGTTACAGGCACACTTGCGCCCATA
CTTAGCCGTTCTCTTTCTGCAGGTGTATATAGTCCAAAATGGCCATGATTCATACCAGCA
GGTCCAGAAGGCATTCCCACTGCTGGACCACCTTGAAGGCCAGAATATCTTCTTTGAAGT
TCTATCCAGTGGGGATCATATGATCCTGGAGGAAGCCTGGATTTCATTTCAAATTC
>MY5289_Hrupicola_Deadman_Hills
TTATTCACCTGATGTGCAAGAGGATCTTCAAAAGGTGGCCTTAACATCCCTGATGCTGGA
TGAAGCAATTCTGATCGTGATACCATGCCCTGCCTTGGACCTCCTGAAGCATAACCTGTT
GGAGGTAACAGAGGATGAGAACCAGAAGACCCATGAACTGGTGGTTCCATTGATGGGTGG
GATGGAACAACCATGGCAGCTGCTGCAGCAGCAGCTGCAGATACTGCATCATGTGGATGA
AGATGTAAATGTGTATGGGCATGTGCATGCGTATGTGCATGAGTATGCAGTTCTGGGGCT
AATCCAGCCATTTGCAATCTTAAAAGTGGATCAGTACTTAGCATTAATCTTTCCGAATGC
ACCCTTTCTGCATTTATTCTATCCATTGTTGCCTCTGTTACAGGCACACTTGCGCCCATA
CTTAGCCGTTCTCTTTCTGCAGGTGTATATAGTCCAAAATGGCCATGATTCATACCAGCA
GGTCCAGAAGGCATTCCCACTGCTGGACCACCTTGAAGGCCAGAATATCTTCTTTGAAGT
TCTATCCAGTGGGGATCATATGATCCTGGAGGAAGCCTGGATTTCATTTCAAATTC
>MY5309_Hapachea_JohnnyLyon_Hills
------------------------------------------------------------
------------GATCGTGATACCATGCCCTGCCTTGGACCTCCTGAAGCATAACCTGTT
GGAGGTAACAGAGGATGAGAACTAGAAGACCCATGAACTTGCGGTTCCATTGATGGGTGG
GAGGGAACAACCATGGCAGCTGCTGCAGCAGCAGCTGCAGATACTGCATCATGGGGATGA
AGATGTAAATGTGTATGTGCATGTGCATGCGTATGAGCATGAGTATGCAGTTCTGGGGCT
AATCCAGCCATTTGCAATCTTAAAAGTGGGTCAGTACTTAGCATTAATCTTTCTGAATGC
ACCCGTTCTGCATTTATTCTATCCATTGTTGCCTCTGTTACGGGCACACTTGCACCCATA
CTTAGCCGTTCTCTTTCTGCAGGTGTATACAGTCCAAAATGGCCATGATTCATACCACCA
GGTCCAGAAGGCATTCCCACTGCTGGACCACC----------------------------
--------------------------------------------------------
>MY5310_Hexurella_AntelopeCyn_CerbatMtns
TTATTCACCTGATGTGCAAGAGGATCTTCAAAAGGTGGCCTTAACATCCCTGATGCTGGA
TGAAGCAATTCTGATCGTGAAACCATGCCCTGCCTTGGACCGCCTGAAGCATATCCTGTT
GGAGGTAACAGAGGATGAGAACTAGAAGACCCATGAACTGGTGGTTCCATTGACGGGTGG
GATGGAACAACCATGGCCGCTGCTGCAGCAGCGGCTGCAGATACTGCATCATGTGGATGA
AGATGCAAATGTGTATGTGCATGTGCATGCGTATGTGCATGAGTATGCAGTTCTGGGGCT
AATCCAGCCATTTGCAATCTCAAAAGAGGGTCAGTACTTAGCATTAATCTTTCTGAATGT
ACCCTTTCTGCATTTATTCTATCCATTGTTGCCTCAGTTACCGGCACACTTGCGCCCATA
CTTAGTCGTTCTCTTTCTGCAGGTGTATATAATCCAAAATGGCCATGATTCATACCACCA
GGTCCAGAAGGCATTCCCACGGCTGGACCACCTTGAAGGCCAGAATACCTTCTTTGAAGT
TCTATCCAGTGGGGATCATATGAT--------------------------------
>MY5311_Hexurella_AntelopeCyn_CerbatMtns
------------------------------------------------------------
-----------------------CATGCCCTGCCTTGGACCGCCTGAAGCATATCCTGTT
GGAGGTAACAGAGGATGAGAACTAGAAGACCCATGAACTGGTGGTTCCATTGACGGGTGG
GATGGAACAACCATGGCCGCTGCTGCAGCAGCGGCTGCAGATACTGCATCATGTGGATGA
AGATGCAAATGTGTATGTGCATGTGCATGCGTATGTGCATGAGTATGCAGTTCTGGGGCT
AATCCAGCCATTTGCAATCTCAAAAGAGGGTCAGTACTTAGCATTAATCTTTCTGAATGT
ACCCTTTCTGCATTTATTCTATCCATTGTTGCCTCAGTTACCGGCACACTTGCGCCCATA
CTTAGTCGTTCTCTTTCTGCAGGTGTATATAATCCAAAATGGCCATGATTCATACCACCA
GGTCCAGAAGGCATTCCCACGGCTGGACCACCTTGAAGGCCAGAATACCTTCTTTGAAGT
TCT-----------------------------------------------------
>MY5312_Hexurella_FoxCyn_MusicMtns
---------TGATGTGCAAGAGGATCTTCAAAAGGTGGCCTTAACATCCCTGATGCTGGA
TGAAGCAATTCTGATCGTGAAACC-TGCTCTGCCTTGGACCGCCTGAAGCATATCCTGTT
GGAGGTAACAGAGGATGAGAACTAGAAGACCCATGAACTGGTGGTTCCATTGACGGGTGG
GATGGAACAACCATGGCCGCTGCTGCAGCAGCGGCTGCAGATACTGCATCATGTGGATGA
AGATGCAAATGTGTATGTGCATGTGCATGCGTATGTGCATGAGTATGCAGTTCTGGGGCT
AATCCAGCCATTTGCAATCTCAAAAGAGGGTCAGTACTTAGCATTAATCTTTCTGAATGT
ACCCTTTCTGCATTTATTCTATCCATTGTTGCCTCTGTTACCGGCACACTTGCGCCCATG
CTTAGTCGTTCTCTTTCTGCAGGTGTATATAGTCCAAAATGGCCATGATTCATACCACCA
GGTCCAGAAGGCATTCCCACGGCTGGACCACCTTGAAGGCCAGAATACCTTCTTTGAAGT
TCTATCCAGTGGGGATCATATGATCCTGGAGGAAGCCGGGATTTCATCTCAAATTC
>MY5313_Hexurella_FoxCyn_MusicMtns
-----------ATGTGCAAGAGGATCTTCAAAAGGTGGCCTTAACATCCCTGATGCTGGA
TGAAGCAATTCTGATCGTGAAACCATGCTCTGCCTTGGACCGCCTGAAGCATATCCTGTT
GGAGGTAACAGAGGATGAGAACTAGAAGACCCATGAACTGGTGGTTCCATTGACGGGTGG
GATGGAACAACCATGGCCGCTGCTGCAGCAGCGGCTGCAGATACTGCATCATGTGGATGA
AGATGCAAATGTGTATGTGCATGTGCATGCGTATGTGCATGAGTATGCAGTTCTGGGGCT
AATCCAGCCATTTGCAATCTCAAAAGAGGGTCAGTACTTAGCATTAATCTTTCTGAATGT
ACCCTTTCTGCATTTATTCTATCCATTGTTGCCTCTGTTACCGGCACACTTGCGCCCATG
CTTAGTCGTTCTCTTTCTGCAGGTGTATATAGTCCAAAATGGCCATGATTCATACCACCA
GGTCCAGAAGGCATTCCCACGGCTGGACCACCTTGAAGGCCAGAATACCTTCTTTGAAGT
TCTATCCAGTGGGGATCATATGATCCTGGAGGAAGCC-------------------
>MY5314_Hexurella_Grasshopper_BrushyMtn
------------------------------------------------------------
--------TTCTGATCGCGAAACCATGCCCTGCCTTGGACCGCCTGAAGCATATCCTGTT
GGAGGTAACAGAGGATGAGAACTAGAAGACCCATGAACTGGTGGTTCCATTGACGGGTGG
GATGGAACAACCATGGCCGCTGCTGCAGCAGCGGCTGCAGATACTGCATCATGTGGATGA
AGATGCAAATGTGTATGTGCATGCGCATGCGTATGTGCATGAGTATGCAGTTCTGGGGCT
AATCCAGCCATTTGCAATCTCAAAAGAGGGTCAGTACTTAGCATTAATCTTTCTGAATGT
ACCCTTTCTGCATTTATTCTATCCATTGTTGCCTCTGTTACCGGCACACTTGCGCCCATA
CTTAGTCGTTCTCTTTCTGCAGGTGTATATAGTCCAAAATGGCCATGATTCATACCACCA
GGTCCAGAAGGCATTCCCACGGCTGGACCACCTTGAAGGCCAGAATACCTTCTTTGAAGT
TCTATCCAG-----------------------------------------------
>MY5315_Hexurella_WagonerRd_BradshawMtns
TTATTCACCTGATGTGCAAGAGGATCTTCAAAAGGTGGCCTTAACATCCCTGATGCTGGA
TGAAGCAATTCTGATCGTGATACCATGCCCTGCCTTGGACCGCCTGAAGCATATCCTGTT
GGAGGTAACAGAGGATGAGAACTAGAAGACCCATGAACTGGTGGTTCCATTGACGGGTGG
GATGGAACAACCATGGCCGCTGCTGCAGCAGCAGCTGCAGATACTGCATCATGTGGATGA
AGATGCAAATGTGTATGTGCATGTGCATGCGTATGTGCATGAGTATGCAGTTCTGGGGCT
AATCCAGCCATTTGCAATCTCAAAAGAGGGTCAGTACTTAGCATTAATCTTTCTGAATGT
ACCCTTTCAGCATTTATTCTATCCATTGTTGCCTCTGTTACCGGCACACTTGCGCCCATA
CTTAGTCGTTCTCTTTCTGCAGGTGTATAGAGTCCAAAATGGCCATGATTCATACCACCA
GGTCCAGAAGGCATTCCCACGGCTGGACCACCTTGAAGGCCAGAATACCTTCTTTGAAGT
TCTATCCAGTGGGGATCATATGATCCTGGAGGAAGCCGGGATTTCATCTCAAATTC
>MY5316_Hexurella_WagonerRd_BradshawMtns
----TCACCTGATGTGCAAGAGGATCTTCAAAAGGTGGCCTTAACATCCCTGATGCTGGA
TGAAGCAATTCTGATCGTGATACCATGCCCTGCCTTGGACCGCCTGAAGCATATCCTGTT
GGAGGTAACAGAGGATGAGAACTAGAAGACCCATGAACTGGTGGTTCCATTGACGGGTGG
GATGGAACAACCATGGCCGCTGCTGCAGCAGCGGCTGCAGATACTGCATCATGTGGATGA
AGATGCAAATGTGTATGTGCATGTGCATGCGTATGTGCATGAGTATGCAGTTCTGGGGCT
AATCCAGCCATTTGCAATCTCAAAAGAGGGTCAGTACTTAGCATTAATCTTTCTGAATGT
ACCCTTTCAGCATTTATTCTATCCATTGTTGCCTCTGTTACCGGCACGCTTGCGCCCATA
CTTAGTCGTTCTCTTTCTGCAGGTGTATAGAGTCCAAAATGGCCATGATTCATACCACCA
GGTCCAGAAGGCATTCCCACGGCTGGACCACCTTGAAGGCCAGAATACCTTCTTTGAAGT
TCTATCCAGTGGGGATCATATGATCCTGGAGGAAGCCGGGATTTCATCTCAAATTC
>MY5317_Hrupicola_Cottonwood_SnYsidroMtns
TTATTCACCTGATGTGCAAGAGGATCTTCAAAAGGTGGCCTTAACATCCCTGATGCTGGA
TGAAGCAATTCTGATCTTGATACCATGCCCTGCCTTGGACCTCCTGAAGCATAACCTGTT
GGAGGTAACAGAGGATGAGAACCAGAAGACCCGTGAACTGGTGGTTCCATTGATGGGTGG
GATGGAACAACCATGGCAGCTGCTGCAGCAGCAGCTGCCGATACTGCATCATGTGGATGA
AGATGTAAATGTGTATGGGCATGTGCATGCGTATGTGCATGAGTATGCAGTTCTGGGGCT
AATCCAGCCATTTGCAATCTTAAAAGTGGATCAGTACTTAGCATTAATCTTTCAGAATGC
ACCCTTTCTGCATTTATTCTATCCATTGTTGCCTCTGTTACGGGCACACTTGCGCCCATA
CTTAGCCGTTCTCTTTCTGCAGGTGTGTATAGTCCAAAATGGCCATGATTCATACCAGCA
GGTCCAGAAGGCATTCCCACTGCTGGACCACCTTGAAGGCCAGAATACCTTCTTTGAAGT
TCTATCCAATGGGGATCATATGATCCTGGAGGAAGCCTGGATTTCATCTCAAATTC
