# Supplementary material for: ﻿Species delimitation, biogeography, and natural history of dwarf funnel web spiders (Mygalomorphae, Hexurellidae, Hexurella) from the United States / Mexico borderlands
Source: Zookeys. 2023 Jun 14;1167:109–57. doi: 10.3897/zookeys.1167.103463 (PMC10285686; doi:10.3897/zookeys.1167.103463)
Supplement: Supplementary material 3 — Input matrices, analysis log files, and output tree files for nuclear and mitochondrial analyses [file zookeys-1167-109_article-103463__-s003.zip › uce-200231.fasta]

>MY0059_Hapachea_SantaRitaMtns_MaderaCyn
AAAATATCTCTGCAACATGCAAAAAGTAAGCATAAGTTGTAAGTAAGCAGAATTCAAGTT
AATATGTATTTTCTAATTTTAAATTCCTATGCCTGTCTTGTAGAAGTATGTAATGAAACA
AATCATTTGGGGGCTATAGTGTTTGGTAGCATCAGAAAACTAGCATTGGTTTTAAATTTA
TGAAATATAAATTAGATCACCGTTCAGCACTTGGGGTTTTAACAGCTAGTATGCATAAAT
GAAGCACTAGTAACTGACTAACTCCAGTCTTCTACCAAAACTGAGGTGGGAGGCTTCTGA
AATGTTGCCTCCACTTTTCTTCTTAGCATACATAGCTGTCGTTCTGTCTCTTTCTTTAAC
CTCCTCAGGTATCGCTTTGCTGAGATCTACTACCGGAGAGGGGAGTCTACTCACAAAGGA
CGCGCTGTCCCAACGCGTGTTGAAACTGTGGTCCTTTTCTTGCCAGACGTTTGGAGCTGC
CTACCCACCCGTGTGGAGTGGGATGGCTTGATCATCGACTACAAAAAACAGCTTCAGGGG
AAGCTTCAGGACGAGATGGAGAATGACGACGACATTCAGGCACTGATGCTCTTCCTTATT
GGTTTTTTTATTTTTCTCTCTTTATTTAGATTTTGATGGCAGATCAGGCCAAACTGTCCA
GCCATCCATCATTGGCTAGCTATAACCTTTGCAAATGAACTACCAGTTTTGGCAGGTGAT
GATTTATCTTCTGCATGTTTTGAACTAATTGGTAAAAAATGTCCTTGCTGTAAGTTTATG
GCT
>MY0139_Hexurella_SanDiego_Guatay
AAGATATCTTTTCAGCATGCAAAAAGTAAGCATAAATTGCAA-----CAGAATTCAAGTT
AATATGTATTTCGTAATTTTAAATTCATATGCTTGTCTGGTGGTAATATGTAAAGAAACA
AATCATTTTGGGGCTATAGTGTTTGGTAGCATCACAAAACTATCATTGGTTTTAAATTTG
TGAAACATAATCTAAATCACTGTTCAGCATTTGGGCTTTTAACAGCTACTATTCATAAAT
GAAGCACTAGTAACTGACTAACTCCAGTCTTCTACCAAAACTGAGGTGGGAGGCTTCTGA
AATGTTGCCTCCACTTTTCTTCTTAGCATACATAGCTGTCGTTCTGTCTCTTTCTTTAAC
CTCCTCAGGTATCGCTTTGCTGAGATCTACTACCGGAGAGGGGAGTCTACTCATAAAGGA
CGCGCTGTCCCAACGCGTGTTGAAACTGTGGTGCTTTTCTTGCCAGACGTTTGGAGCTGC
CTACCCACCCGTGTGGAGTGGGATGGCTTGATCATCGACTACAAAAAACAGCTTCAGGGG
AAGCTTCAGGAGGAGATGGAGAATGACAACGACATTCAGGCACTGATGCTCTTCATTACT
GGTTTTTTTATTTTTCTCTCTTTATTTAGATTTTGATGGCAGATCAGGCCAAACTGTCCA
GCCATCGATCATTGGCTAGCTATAACCTTTGCAAATGAACTACCAGTTTTCGCAGGTGAT
GATTTATCTTCTGCATGTTTTGAACTAATTGGTAAAAAATGTCCTTGCTGTAAGTTTATG
GCT
>MY5053_Hexurella_ChiricahuaMtns_PriceCyn
AAAATATCTCTGCAGCATGCGAAAAGTAAGCATAAGTTGTAAGTAAGCAGAATTCAAGTT
AATATGTATTTTCTAATTTAAAATTCCTATGCCTGTCTTGTGGTAA-ATGTAATGAAACA
AATCATTTGGGGGCTATAGTGTTTGGTAGCATCAGAAAACTAGCATTGGTTTTAAATTTA
TGAAATATAATTTAGATTACCGTTCAGCACTTGGGGTTTTAACAGCTAGTATGCATAAAT
GAAGCACTAGTAACTGACTAACTCCAGTCTTCTACCAAAACTGAGGTGGGAGGCTTCTGA
AATGTTGCCTCCACTTTTCTTCTTAGCATACATAGCTGTCGTTCTGTCTCTTTCTTTAAC
CTCCTCAGGTATCGCTTTGCTGAGATCTACTACCGGAGAGGGGAGTCTACTCACAAAGGA
CGCGCTGTCCCAACGCGTGTTGAAACTGTGGTCCTTTTCTTGCCAGACGTTTGGAGCTGC
CTACCCACCCGTGTGGAGTGGGATGGCTTGATCATCGACTACAAAAAACAGCTTCAGGGG
AAGCTTCAGGACGAGATGGAGAATGACGACGACATTCAGGCACTGATGCTCTTCCTTATT
GGTTTTTTTATTTTTCTCTCTTTATTTAGATTTTGATGGCAGATCAGGCCAAACTGTCCA
GCCATCCATCATTGGCTAGCTATAACCTTTGCAAATGAACTACCAGTTTTGGCAGGTGAT
GATTTATCTTCTGCATGTTTTGAACTAATTGGTAAAAAATGTCCTTGCTGTAAGTTTATG
GCT
>MY5064_Hexurella_MuleMtns_Escabrosa
AAAATATCTCTGCAGCATGCAAAAAGTGAGCATAAGTTGTAAGTAAGCAGAATTCAAGTT
AATATGTATTTTCTAATTTTAAATTCCTATGCCTGTCTTGTAGTAATATGTAATGAAACA
AATCATTTGGGGGCAATAGTGTTTGGTAGCATCAGAAAACTAGCATTGGTTTTAAATTTA
TGAAATATAATCTAGATCACCGTTCAGCACTTGGGGTTTTAACAGCTAGTATGCATAAAT
GAAGCACTAGTAACTGACTAACTCCAGTCTTCTACCAAAACTGAGGTGGGAGGCTTCTGA
AATGTTGCCTCCACTTTTCTTCTTAGCATACATAGCTGTCGTTCTGTCTCTTTCTTTAAC
CTCCTCAGGTATCGCTTTGCTGAGATCTACTACCGGAGAGGGGAGTCTACTCACAAAGGA
CGCGCTGTCCCAACGCGTGTTGAAACTGTGGTCCTTTTCTTGCCAGACGTTTGGAGCTGC
CTACCCACCCGTGTGGAGTGGGATGGCTTGATCATCGACTACAAAAAACAGCTTCAGGGG
AAGCTTCAGGACGAGATGGAGAATGACGACGACATTCAGGCACTGATGCTCTTCCTTACT
GGTTTTTTTATTTTTCTCTCTTTATTTAGATTTTGATGGCAGATCAGGCCAAACTGTCCA
GCCATCCATCATTGGCTAGCTATAACCTTTGCAAATGAACTACCAGTTTTGGCAGGTGAT
GATTTATCTTCTGCATGTTTTGAACTAATTGGTAAAAAATGTCCTTGCTGTAAGTTTATG
GCT
>MY5066_Hexurella_MuleMtns_Escabrosa
AAAATATCTCTGCAGCATGCAAAAAGTGAGCATAAGTTGTAAGTAAGCAGAATTCAAGTT
AATATGTATTTTCTAATTTTAAATTCCTATGCCTGTCTTGTAGTAATATGTAATGAAACA
AATCATTTGGGGGCAATAGTGTTTGGTAGCATCAGAAAACTAGCATTGGTTTTAAATTTA
TGAAATATAATCTAGATCACCGTTCAGCACTTGGGGTTTTAACAGCTAGTATGCATAAAT
GAAGCACTAGTAACTGACTAACTCCAGTCTTCTACCAAAACTGAGGTGGGAGGCTTCTGA
AATGTTGCCTCCACTTTTCTTCTTAGCATACATAGCTGTCGTTCTGTCTCTTTCTTTAAC
CTCCTCAGGTATCGCTTTGCTGAGATCTACTACCGGAGAGGGGAGTCTACTCACAAAGGA
CGCGCTGTCCCAACGCGTGTTGAAACTGTGGTCCTTTTCTTGCCAGACGTTTGGAGCTGC
CTACCCACCCGTGTGGAGTGGGATGGCTTGATCATCGACTACAAAAAACAGCTTCAGGGG
AAGCTTCAGGACGAGATGGAGAATGACGACGACATTCAGGCACTGATGCTCTTCCTTACT
GGTTTTTTTATTTTTCTCTCTTTATTTAGATTTTGATGGCAGATCAGGCCAAACTGTCCA
GCCATCCATCATTGGCTAGCTATAACCTTTGCAAATGAACTACCAGTTTTGGCAGGTGAT
GATTTATCTTCTGCATGTTTTGAACTAATTGGTAAAAAATGTCCTTGCTGTAAGTTTATG
GCT
>MY5071_Hexurella_SantaRitaMtns_AlisoSprings
AAAATAGCTCTGCAGCATGCAAAAAGTAAGCATAAGTTGTAAGTAAGCAGAATTCAAGTT
AATATGTATTTTATAATTTTAAATTCCTATGCCTGTCTTGTAGTAGTATGTAATGAAACA
AATCATTTGGGGGCTATAGTGTTTGGTAGCATCAGAAAACTAGCATTGGTTTTAAATTTA
TGAAATATAATCTGGATCACCGTTCAGTACTTGGGGTTTTAACAGCTAGTATGCATAAAT
GAAGCACTAGTAACTGACTAACTCCAGTCTTCTACCAAAACTGAGGTGGGAGGCTTCTGA
AATGTTGCCTCCACTTTTCTTCTTAGCATACATAGCTGTCGTTCTGTCTCTTTCTTTAAC
CTCCTCAGGTATCGCTTTGCTGAGATCTACTACCGGAGAGGGGAGTCTACTCACAAAGGA
CGCGCTGTCCCAACGCGTGTTGAAACTGTGGTCCTTTTCTTGCCAGACGTTTGGAGCTGC
CTACCCACCCGTGTGGAGTGGGATGGCTTGATCATCGACTACAAAAAACAGCTTCAGGGG
AAGCTTCAGGACGAGATGGAGAATGACGACGACATTCAGGCACTGATGCTCTTCCTTACT
GGTTTTTTTATTTTTCTCTCTTTATTTAGATTTTGATGGCAGATCAGGCCAAACTGTCCA
GCCATCCATCATTGGCTAGCTATAACCTTTGCAAATGAACTACCAGTTTTGGCAGGTGAT
GATTTATCTTCTGCATGTTTTGAACTAATTGGTAAAAAATGTCCTTGCTGTAAGTTTATG
GCT
>MY5075_Hexurella_ChiricahuaMtns_CaveCrkCyn
AAAATATCTCTGCAGCATGCAGAAAGTAAGCATAAGTTATAAGTAGGCAGAATTCAAGTT
AATATGTATTTTCTAATTTAAAATTCCTATGCCTGTCTTGTAGTAA-ATGTAATGAAACA
AATAATTTGGGGATTATAGTGTTTGGTAGCATCAGGAAACTGGCATTGGTTTTAAATTTA
TGAAATATAATCTAGATTACCGTTCAGCACTTGGGGTTTTAACAGCTAGTATGCATAAAT
GAAGCACTAGTAACTGACTAACTCCAGTCTTCTACCAAAACTGAGGTGGGAGGCTTCTGA
AATGTTGCCTCCACTTTTCTTCTTAGCATACATAGCTGTCGTTCTGTCTCTTTCTTTAAC
CTCCTCAGGTATCGCTTTGCTGAGATCTACTACCGGAGAGGGGAGTCTACTCACAAAGGA
CGCGCTGTCCCAACGCGTGTTGAAACTGTGGTCCTTTTCTTGCCAGACGTTTGGAGCTGC
CTACCCACCCGTGTGGAGTGGGATGGCTTGATCATCGACTACAAAAAACAGCTTCAGGGG
AAGCTTCAGGACGAGATGGAGAATGACGACGACATTCAGGCACTGATGCTCTTCCTTATT
GGTTTTTTTATTTTTCTCTCTTTATTTAGATTTTGATGGCAGATCAGGCCAAACTGTCCA
GCCATCCATCATTGGCTAGCTATAACCTTTGCAAATGAACTACCAGTTTTGGCAGGTGAT
GATTTATCTTCTGCATGTTTTGAACTAATTGGTAAAAAATGTCCTTGCTGTAAGTTTATG
GCT
>MY5128_Hexurella_WhetstoneMtns_FrenchJoeCyn
------------------------------------------------------------
------------------------------------------------------------
-----------------------------------------AGCATTGGTTTTAAATTTA
TGAAATATAATC--------------GCACTTGGGGTTTTAACAGCTAATATGCATAAAT
GAAGCACTAGTAACTGACTAACTCCAGTCTTCTACC-AAACTGAGGTGGGAGGCTTCTG-
AATGTTGCCTCCGCTTTTCTTCTTAGCATACATAGCTGTCGTTCTGTCTCTTTCTTTAAC
CT-CTCAGGTATCGCTTTGCTGAGATCTACTACCGGAGAGGGGAGTCTACTCACAAAGGA
CGCGCTGTCCCAACGCGTGTTGAAACTGTGGTCCTTTTCTTGCCAGACGTTTGGAGCTGC
CTACCCACCCGTGTGGAGTGGGATGGCTTGATCATCGACTACAAAAAACAGCTTCAGGGG
AAGCTTC-GGACGAGATGGAGAATGACGACGACATTCAGGCACTGATGCTCTTCCTTACT
GGTTTTTTTATTTTTCTCTCTTTATTTAGATT----------------------------
------------------------------------------------------------
------------------------------------------------------------
---
>MY5131_Hexurella_PedregosaMtns_PruneCyn
AAAATATCTCTGCAGCATGCAAAAAGTAAGCATAAGTTGTAAGTAAGCAGAATTCAAGTT
AATATGTATTTTCTAATTTAAAATTCCTATGCCTGTCTTGTAGTAA-ATGTAATGAAACA
AATCATTTGGGGGCTATAGTGTTTGGTAGCATCAGAAAACTAGCATTGGTTTTAAATTTA
TGAAATATAATCTAGATTACCGTTCAGCACTTGGGGTTTTAACAGCTAGTATGCATAAAT
GAAGCACTAGTAACTGACTAACTCCAGTCTTCTACCGAAACTGAGGTGGGAGGCTTCTGA
AATGTTGCCTCCACTTTTCTTCTTAGCATACATAGCTGTCGTTCTGTCTCTTTCTTTAAC
CTCCTCAGGTATCGCTTTGCTGAGATCTACTACCGGAGAGGGGAGTCTACTCACAAAGGA
CGCGCTGTCCCAACGCGTGTTGAAACTGTGGTCCTTTTCTTGCCAGACGTTTGGAGCTGC
CTACCCACCCGTGTGGAGTGGGATGGCTTGATCATCGACTACAAAAAACAGCTTCAGGGG
AAGCTTCAGGACGAGATGGAGAATGACGACGACATTCAGGCACTGATGCTCTTCCTTATT
GGTTTTTTTATTTTTCTCTCTTTATTTAGATTTTGATGGCAGATCAGGCCAAACTGTCCA
GCCATCCATCATTGGCTAGCTATAACCTTTGCAAATGAACTACCAGTTTTGGCAGGTGAT
GATTTATCTTCTGCATGTTTTGAACTAATTGGTAAAAAATGTCCTTGCTGTAAGTTTATG
GCT
>MY5132_Hexurella_PedregosaMtns_PruneCyn
AAAATATCTCTGCAGCATGCAAAAAGTAAGCATAAGTTGTAAGTAAGCAGAATTCAAGTT
AATATGTATTTTCTAATTTAAAATTCCTATGCCTGTCTTGTAGTAA-ATGTAATGAAACA
AATCATTTGGGGGCTATAGTGTTTGGTAGCATCAGAAAACTAGCATTGGTTTTAAATTTA
TGAAATATAATCTAGATTACCGTTCAGCACTTGGGGTTTTAACAGCTAGTATGCATAAAT
GAAGCACTAGTAACTGACTAACTCCAGTCTTCTACCGAAACTGAGGTGGGAGGCTTCTGA
AATGTTGCCTCCACTTTTCTTCTTAGCATACATAGCTGTCGTTCTGTCTCTTTCTTTAAC
CTCCTCAGGTATCGCTTTGCTGAGATCTACTACCGGAGAGGGGAGTCTACTCACAAAGGA
CGCGCTGTCCCAACGCGTGTTGAAACTGTGGTCCTTTTCTTGCCAGACGTTTGGAGCTGC
CTACCCACCCGTGTGGAGTGGGATGGCTTGATCATCGACTACAAAAAACAGCTTCAGGGG
AAGCTTCAGGACGAGATGGAGAATGACGACGACATTCAGGCACTGATGCTCTTCCTTATT
GGTTTTTTTATTTTTCTCTCTTTATTTAGATTTTGATGGCAGATCAGGCCAAACTGTCCA
GCCATCCATCATTGGCTAGCTATAACCTTTGCAAATGAACTATCAGTTTTGGCAGGTGAT
GATTTATCTTCTGCATGTTTTAAACTAATTGGTAAAAAATGTCCTTGCTGTAAGTTTATG
GCT
>MY5136_Hexurella_MiddlemarchCyn
AAAATATCTCTGCAGCATGCAAAAAGTAAGCATAAGTTGTAAGTAAGCGGAATTCAAGTT
AATATGTATTTTCTAATTTAAAATTCCTATGCCTGTCTTGCAGTAATATGTAATGAAACA
AATCATTTGGGGGCTATAGTGTTTGGTAGCATCAGAAAACTAGCATTGGTTTTAAATTTA
TGAAATATAATCTAGATCACCGTTCAACACTTGGGGTTTTAACAGCTAGTATGCATAAAT
GAAGCACTAGTAACTGACTAACTCCAGTCTTCTACCAAAACTGAGGTGGGAGGCTTCTGA
AATGTTGCCTCCACTTTTCTTCTTAGCATACATAGCTGTCGTTCTGTCTCTTTCTTTAAC
CTCCTCAGGTATCGCTTTGCTGAGATCTACTACCGGAGAGGGGAGTCTACTCACAAAGGA
CGCGCTGTCCCAACGCGTGTTGAAACTGTGGTCCTTTTCTTGCCAGACGTTTGGAGCTGC
CTACCCACCCGTGTGGAGTGGGATGGCTTGATCATCGACTACAAAAAACAGCTTCA----
--------GGACGAGATGGAGAATGACGACGACATTCAGGCACTGATGCTCTTCCTTACT
GG-TTTTTTATTTTTCTCTCTTTATTTAGATTTTGATGGCAGATCAGGCCAAACTGTCCA
GCCATCCATCATTGGCTAGCTATAACCTTTGCAAATGAACTACCAGTTTTGGCAGGTGAT
GATTTATCTTCTGCATGTTTTGAACTAATTGGTAAAAAATGTCCTTGCTGTAAGTTTATG
GCT
>MY5147_Hexurella_DragoonMtns_NF_345A
AAAATATCTCTGCAGCATGCAAAAAGTAAGCATAAGTTGTAAGTAAGCGGAATTCAAGTT
AATATGTATTTTCTAATTTAAAATTCCTATGCCTGTCTTGTAGTAATATGTAATGAAACA
AATCATTTGGGGGCTATAGTGTTTGGTAGCATCAGAAAACTAGCATTGGTTTTAAATTTA
TGAAATATAATCTAGATCACCGTTCAACACTTGGGGTTTTAACAGCTAGTATGCATAAAT
GAAGCACTAGTAACTGACTAACTCCAGTCTTCTACCAAAACTGAGGTGGGAGGCTTCTGA
AATGTTGCCTCCACTTTTCTTCTTAGCATACATAGCTGTCGTTCTGTCTCTTTCTTTAAC
CTCCTCAGGTATCGCTTTGCTGAGATCTACTACCGGAGAGGGGAGTCTACTCACAAAGGA
CGCGCTGTCCCAACGCGTGTTGAAACTGTGGTCCTTTTCTTGCCAGACGTTTGGAGCTGC
CTACCCACCCGTGTGGAGTGGGATGGCTTGATCATCGACTACAAAAAACAGCTTCAGGGG
AAGCTTCAGGACGAGATGGAGAATGACGACGACATTCAGGCACTGATGCTCTTCCTTACT
GG-TTTTTTATTTTTCTCTCTTTATTTAGATTTTGATGGCAGATCAGGCCAAACTGTCCA
GCCATCCATCATTGGCTAGCTATAACCTTTGCAAATGAACTACCAGTTTTGGCAGGTGAT
GATTTATCTTCTGCATGTTTTGAACTAATTGGTAAAAAATGTCCTTGCTGTAAGTTTATG
GCT
>MY5154_Hexurella_SantaRitaMtns_AdobeCyn
AAAATATCTCTGCAGCATGCAAAAAGTAAGCATAAGTTGTAAGTATGCAGAATTCAAGTT
AATATGTATTTTCTAATTTTAAATTCCTATGCCTGTCTTGTAGTAGTATGTAATGAAACA
AATTATTTGGGGGCTATAGTGTTTGGTAGCATCAGAAAACTAGCATTGGTTTTAAATTTA
TGAAATATAATCTGGATCACCGTTCAGCACTTGGGGTTTTAACAGCTAGTATGCATAAAT
GAAGCACTAGTAACTGACTAACTCCAGTCTTCTACCAAAACTGAGGTGGGAGGCTTCTGA
AATGTTGCCTCCACTTTTCTTCTTAGCATACATAGCTGTCGTTCTGTCTCTTTCTTTAAC
CTCCTCAGGTATCGCTTTGCTGAGATCTACTACCGGAGAGGGGAGTCTACTCACAAAGGA
CGCGCTGTCCCAACGCGTGTTGAAACTGTGGTCCTTTTCTTGCCAGACGTTTGGAGCTGC
CTACCCACCCGTGTGGAGTGGGATGGCTTGATCATCGACTACAAAAAACAGCTTCAGGGG
AAGCTACAGGACGAGACGGAGAATGACGACGACATTCAGGCACTGATGCTCTTCCTTATT
GGTTTTTTTATTTTTCTCTCTTTATTTAGATTTTGATGGCAGATCAGGCCAAACTGTCCA
GCCATCCATCATTGGCTAGCTATAACCTTTGCAAATGAACTACCAGTTTTGGCAGGTGAT
GATTTATCTTCTGCATGTTTTGAACTAATTGGTAAAAAATGTCCTTGCTGTAAGTTTATG
GCT
>MY5157_Hexurella_SantaCatalinaMtns_Redington
AAAATATCTCTGTAGCATGCAAAAAGTAAGCATAAGTTGTAAGTTAGTAGAACTCAAGTT
AATATGTATTTTCTAATTTTAAATTCCTATGCCTGTCTTGTAGTAGTATGTAATGAAACA
AATCATTTGGGGGCTATAGTGTTTGGTAGCATCAGAAAACTAGCATTGGTGTTAAATTTA
TGAAATATAATCTAGATCACCGTTCAGCACTTGGGGTTTTAACAGCTAGTATGCATAAAT
GAAGCACTAGTAACTGACTAACTCCAGTCTTCTACCAAAACTGAGGTGGGAGGCTTCTGA
AATGTTGCCTCCACTTTTCTTCTTAGCATACATAGCTGTCGTTCTGTCTCTTTCTTTAAC
CTCCTCAGGTATCGCTTTGCTGAGATCTACTACCGGAGAGGGGAGTCTACTCACAAAGGA
CGCGCTGTCCCAACGCGTGTTGAAACTGTGGTCCTTTTCTTGCCAGACGTTTGGAGCTGC
CTACCCACCCGTGTGGAGTGGGATGGCTTGATCATCGACTACAAAAAACAGCTTCAGGGG
AAGCTTCAGGACGAGATGGAGAATGACGACGACATTCAGGCACTGATGCTCTTCCTTACT
GGTTTTTTTATTTTTCTCTCTTTATTTAGATTTTGATGGCAGATCAGGCCAAACTGTCCA
GCCATCCATCATTGGCTAGCTATAACCTTTGCAAATGAACTACCAGTTTTGGCAGGTGAT
GATTTATCTTCTGCATGTTTTGAACTAATTGGTAAAAAATGTCCTTGCTGTAAGTTTATG
GCT
>MY5164_Hrupicola_Temecula
-----------------------------------ATTGCAA-----CAGAATTCAAGTT
AATATGTATTTCGTAATTTTAAATTCATATGCTTGTCTGGTAGTAATATGTAAAGAAACA
AATCATTTTGGGGCTTTAGTGTTTGGTAGCATCACAAAACTATC-TTTGTTTTAAATTTG
TGAAACATAATCTAAATCACTGTTCAGCATATGGGCTTTTAACAGCTACTATTCATAAAT
GAAGCACTAGTAACTGACTAACTCCAGTCTTCTACCAAAACTGAGGTGGGAGGCTTCTGA
AATGTTGCCTCCACTTTTCTTCTTAGCATACATAGCTGTCGTTCTGTCTCTTTCTTTAAC
CTCCTCAGGTATCGCTTTGCTGAGATCTACTACCGGAGAGGGGAGTCTACTCATAAAGGA
CGCGCTGTCCCAACGCGTGTTGAAACTGTGGTGCTTTTCTTGCCAGACGTTTGGAGCTGC
CTACCCACCCGTGTGGAGTGGGATGGCTTGATCATCGACTACAAAAAACAGCTTCAGGGG
AAGCTTCAGGAGGAGATGGAGAATGACAACGACATTCAGGCACTGATGCTCTTCATTACT
GGTTTTTTTATTTTTCTCTCTTTATTTAGATTTTGATGGCAGATCAGGCCAAACTGTCCA
GCCATCGATCATTGGCTAGCTATAACCTTTGCAAATGAACTACCAGTTTTCGCAGGTGAT
GATTTATCTTCTGCATGTTTTG--------------------------------------
---
>MY5165_Hrupicola_Temecula
--------------------------------------------------------AGTT
AATATGTATTTCGTAATTTTAAATTCATATGCTTGTCTGGTAGTAATATGTAAAGAAACA
AATCATTTTGGGGCTTTAGTGTTTGGTAGCATCACAAAACTATC-TTTGTTTTAAATTTG
TGAAACATAATCTAAATCACTGTTCAGCATATGGGCTTTTAACAGCTACTATTCATAAAT
GAAGCACTAGTAACTGACTAACTCCAGTCTTCTACCAAAACTGAGGTGGGAGGCTTCTGA
AATGTTGCCTCCACTTTTCTTCTTAGCATACATAGCTGTCGTTCTGTCTCTTTCTTTAAC
CTCCTCAGGTATCGCTTTGCTGAGATCTACTACCGGAGAGGGGAGTCTACTCATAAAGGA
CGCGCTGTCCCAACGCGTGTTGAAACTGTGGTGCTTTTCTTGCCAGACGTTTGGAGCTGC
CTACCCACCCGTGTGGAGTGGGATGGCTTGATCATCGACTACAAAAAACAGCTTCAGGGG
AAGCTTCAGGAGGAGATGGAGAATGACAACGACATTCAGGCACTGATGCTCTTCATTACT
GGTTTTTTTATTTTTCTCTCTTTATTTAGATTTTGATGGCAGATCAGGCCAAACTGTCCA
GCCATCGATCATTGGCTAGCTATAACCTTTGCAAATGAACTACCAGTTTTCGCAGGTGAT
GATTTATCTTCTGCATGTTTTGAACTAATTGGTAAAAAATGTCCTTGCTGTAAGTTTATG
GCT
>MY5175_Hapachea_HarshawRd_PatagoniaMtns
AAAATATCTCTGCAGCATGCAAAAAGTAAGCATAAGTTATAAGTAAGCAGAATTCAAGTT
AATATGTATTTTCTAATTTTAAATTCCTATGCCTGTCTTGTAGTAGTATGTAATGAAACA
AATCATTTGGGGGCTATAGTGTTTGGTAGCATCAGAAAACTAGCATTGGTTTTAAATTTA
TGAAATATAATCTAGATGACCGTTCAGCACTTGGGGTTTTAACAGCTAGTATGCATAAAT
GAAGCACTAGTAACTGACTAACTCCAGTCTTCTACCAAAACTGAGGTGGGAGGCTTCTGA
AATGTTGCCTCCACTTTTCTTCTTAGCATACATAGCTGTCGTTCTGTCTCTTTCTTTAAC
CTCCTCAGGTATCGCTTTGCTGAGATCTACTACCGGAGAGGGGAGTCTACTCACAAAGGA
CGCGCTGTCCCAACGCGTGTTGAAACTGTGGTCCTTTTCTTGCCAGACGTTTGGAGCTGC
CTACCCACCCGTGTGGAGTGGGATGGCTTGATCATCGACTACAAAAAACAGCTTCAGGGG
AAGCTTCAGGACGAGATGGAGAATGACAACGACATTCAGGCACTGATGCTCTTCCTTATT
GGTTTTTTTATTTTTCTCTCTTTATTTAGATTTTGATGGCAGATCAGGCCAAACTGTCCA
GCCATCCATCATTGGCTAGCTATAACCTTTGCAAATGAACTACCAGTTTTGGCAGGTGAT
GATTTATCTTCTGCATGTTTTGAACTAATTGGTAAAAAATGTCCTTGCTGTAAGTTTATG
GCT
>MY5180_Hapachea_MustrangPk_MustangMtns
AAAATATCTCTGCAGCATGCAAAAAGTAAGCATAAGTTGTAAGTAAGCAGAATTCAAGTT
AATATGTATTTTCTAATTTAAAATTCCTATGCATGTCTTGTAGTAATATGTAATGAAACA
AATCATTTGGGGGCTATAGTGTTTGGTAGCATCAGAAAACTAGCACTGGTTTAAAATTTA
TAAAATATAATCTAGATCACCGTTCAGCACTTGGGGTTTTAACAGCTAGTATGCATAAAT
GAAGCACTAGTAACTGACTAACTCCAGTCTTCTACCAAAACTGAGGTGGGAGGCTTCTGA
AATGTTGCCTCCACTTTTCTTCTTAGCATACATAGCTGTCGTTCTGTCTCTTTCTTTAAC
CTCCTCAGGTATCGCTTTGCTGAGATCTACTACCGGAGAGGGGAGTCTACTCACAAAGGA
CGCGCTGTCCCAACGCGTGTTGAAACTGTGGTCCTTTTCTTGCCAGACGTTTGGAGCTGC
CTACCCACCCGTGTGGAGTGGGATGGCTTGATCATCGACTACAAAAAACAGCTTCAGGGG
AAGCTTCAGGACGAGATGGAGAATGACGACGACATTCAGGCACTGATGCTCTTCCTTACT
GGTTTTTTTATTTTTCTCTCTTTATTTAGATTTTGATGGCAGATCAGGCCAAACTGTCCA
GCCATCCATCATTGGCTAGCTATAACCTTTGCAAATGAACTACCAGTTTTGGCAGGTGAT
GATTTATCTTCTGCATGTTTTGAACTAATTGGTAAAAAATGTCCTTGCTGTAAGTTTATG
GCT
>MY5181_Hapachea_MustrangPk_MustangMtns
AAAATATCACTGCAGCATGCAAAAAGTAAGCATAAGTTGTAAGTAAGCAGAATTCAAGTT
AATATGTATTTTCTAATTTAAAATTCCTATGCTTGTCTTGTAGTAATATGTAATGAAACA
AATCATTTGGGGGCTATAGTGTTTGGTAGCATCAGAAAACTAGCATTGGTTTTAAATTTA
TGAAATAAAATCTAGATCACCGTTCAGCACATGGGGTTTTAACAGCTAGTATGCATAAAT
GAAGCACTAGTAACTGACTAACTCCAGTCTTCTACCAAAACTGAGGTGGGAGGCTTCTGA
AATGTTGCCTCCACTTTTCTTCTTAGCATACATAGCTGTCGTTCTGTCTCTTTCTTTAAC
CTCCTCAGGTATCGCTTTGCTGAGATCTACTACCGGAGAGGGGAGTCTACTCACAAAGGA
CGCGCTGTCCCAACGCGTGTTGAAACTGTGGTCCTTTTCTTGCCAGACGTTTGGAGCTGC
CTACCCACCCGTGTGGAGTGGGATGGCTTGATCATCGACTACAAAAAACAGCTTCAGGGG
AAGCTTCAGGACGAGATGGAGAATGACGACGACATTCAGGCACTGATGCTCTTCCTTACT
GGTTTTTTTATTTTTCTCTCTTTATTTAGATTTTGATGGCAGATCAGGCCAAACTGTCCA
GCCATCCATCATTGGCTAGCTATAACCTTTGCAAATGAACTACCAGTTTTGGCAGGTGAT
GATTTATCTTCTGCATGTTTTGAACTAATTGGTAAAAAATGTCCTTGCTGTAAGTTTATG
GCT
>MY5193_Hapachea_HarshawRd_PatagoniaMtns
AAAATATCTCTGCAACATGCAAAAAGTAAGCATAAGTT-TAAGTAAGCA-AATTCAAGTT
AATATGTATTTTCTAATTTTAAATTCCTGTGCCTGTCTTGTAGTAGTATGTAATGAAACA
AATCATTTGGGGGCTATAGTGTTTGGTAGTATCGGAAAACTAGCATTGGTTTTAAATTTA
TGAAATATAATCTAGATCACCGTTCAGCACTTGGGGTTTTAACAGCTAGTATGCATAAAT
GAAGCACTAGTAACTGACTAACTCCAGTCTTCTACCAAAACTGAGGTGGGAGGCTTCTGA
AATGTTGCCTCCACTTTTCTTCTTAGCATACATAGCTGTCGTTCTGTCTCTTTCTTTAAC
CTCCTCAGGTATCGCTTTGCTGAGATCTACTACCGGAGAGGGGAGTCTACTCACAAAGGA
CGCGCTGTCCCAACGCGTGTTGAAACTGTGGTCCTTTTCTTGCCAGACGTTTGGAGCTGC
CTACCCACCCGTGTGGAGTGGGATGGCTTGATCATCGACTACAAAAAACAGCTTCAGGGG
AAGCTTCAGGACGAGATGGAGAATGACGACGACATTCAGGCACTGATGCTCTTCCTTATT
GGTTTTTTTATTTTTCTCTCTTTATTTAGATTTTGATGGCAGATCAGGCCAAACTGTCCA
GCCATCCATCATTGGCTAGCTATAACCTTTGCAAATGAACTACCAGTTTTGGCAGGTGAT
GATTTATCTTCTGCATGTTTTGAACTAATTGGTAAAAAATGTCCTTGCTGTAAGTTTATG
GCT
>MY5194_Hapachea_Ordsummit_MtOrd
-----------------------AAGTAAGCATAAGTTGTAAGTA-GAAGGATTCAAGTT
AATATGT-TTTTCTAA-TTTAAATTCCTATTCTTGTCTTGTAA---TATGTAATGAAACA
AATCATTTTGGGACTATAGTGTTTGGTAGCATCACAGAACTAGCATTGGTTTTAAATTTA
TGAAATATAATCTAGATCACTGTTCAGCATTTCGGGATTTAACAGCTAGTATACATAAAT
GAAGCACTAGTAACTGACTAACTCCAGTCTTCTACCAAAACTGAGGTGGGAGGCTTCTGA
AATGTTGCCTCCACTTTTCTTCTTAGCATACATAGCTGTCGTTCTGTCTCTTTCTTTAAC
CTCCTCAGGTATCGCTTTGCTGAGATCTACTACCGGAGAGGAGAGTCTACTCACAAAGGA
CGCGCTGTCCCAACGCGTGTTGAAACTGTGGTCCTTTTCTTGCCAGACGTTTGGAGCTGC
CTACCCACCCGTGTGGAGTGGGATGGCTTGATCATCGACTACAAAAAACAGCTTCAGGGG
AAGCTTCAGGAGGAGATGGAGAATGACGACGACATTCAGGCACTGATGCTCTTCATTACT
GGTTTTTTTATTTTTCTCTCTTTATTTAGATTTTGATGGCAGATCAGGCCAAACTGTCCA
GCCATCCATCATTGGCTAGCTATAACCTTTGCAAATGAACTACCAG-TTTGGCAGGTG--
------------------------------------------------------------
---
>MY5195_Hapachea_Ordsummit_MtOrd
AAAATATCTCTGCAGCATGCAAAAAGTAAGCATAAGTTGTAAGTAAGAAGGATTCAAGTT
AATATGT-TTTTCTAATTTTAAATTCCTATTCTTGTCTTGTAA---TATGTAATGAAACA
AATCATTTTGGGACTATAGTGTTTGGTAGCATCACAGAACTAGCATTGGTTTTAAATTTA
TGAAATATAATCTAGATCACTGTTCAGCATTTCGGTATTTAACAGCTAGTATACATAAAT
GAAGCACTAGTAACTGACTAACTCCAGTCTTCTACCAAAACTGAGGTGGGAGGCTTCTGA
AATGTTGCCTCCACTTTTCTTCTTAGCATACATAGCTGTCGTTCTGTCTCTTTCTTTAAC
CTCCTCAGGTATCGCTTTGCTGAGATCTACTACCGGAGAGGAGAGTCTACTCACAAAGGA
CGCGCTGTCCCAACGCGTGTTGAAACTGTGGTCCTTTTCTTGCCAGACGTTTGGAGCTGC
CTACCCACCCGTGTGGAGTGGGATGGCTTGATCATCGACTACAAAAAACAGCTTCAGGGG
AAGCTTCAGGAGGAGATGGAGAATGACGACGACATTCAGGCACTGATGCTCTTCATTACT
GGTTTTTTTATTTTTCTCTCTTTATTTAGATTTTGATGGCAGATCAGGCCAAACTGTCCA
GCCATCCATCATTGGCTAGCTATAACCTTTGCAAATGAACTACCAG-TTTGGCAGGTGAT
GATTTATCTTCTGCATGTTTTGAACTAATT------------------------------
---
>MY5266_Hencina_CerroBolla
AAGATATCTCTTCAGCATGCAAAAAGTAAGCATAAATTGTAA-----CAGAATTCAAGTT
AATATGTATTTTGTAATTTTAAATTCATATGCTTGTCTGGTAGTAATATGTAATGAAACA
AATCATTTTGGAGCTATAGTGTTTGGTAGCATCACAAAACTAGCATTGGTTTTAAATATG
TGAAACATAATCTAAATCACTGTTCAGCATTTGGGCTTTTAACAGCTACTATGCATAAAT
GAAGCACTAGTAACTGACTAACTCCAGTCTTCTACCAAAACTGAGGTGGGAGGCTTCTGA
AATGTTGCCTCCACTTTTCTTCTTAGCATACATAGCTGTCGTTCTGTCTCTTTCTTTAAC
CTCCTCAGGTATCGCTTTGCTGAGATCTACTACCGGAGAGGGGAGTCTACTCATAAAGGA
CGCGCTGTCCCAACGCGTGTTGAAACTGTGGTGCTTTTCTTGCCAGACGTTTGGAGCTGC
CTACCCACCCGTGTGGAGTGGGATGGCTTGATCATCGACTACAAAAAACAGCTTCAGGGG
AAGCTTCAGGAGGAGATGGAGAATGACAACGACATTCAGGCACTGATGCTCTTCATTACT
GGTTTTTTTATTTTTCTCTCTTTATTTAGATTTTGATGGCAGATCAGGCCAAACTGTCCA
GCCATCGATCATTGGCTAGCTATAACCTTTGCAAATGAACTACCAGTTTTGGCAGGTGAT
GATTTATCTTCTGCATGTTTTGAACTAATTGGTAAAAAATGTCCTTGCTGTAAGTTTATG
GCT
>MY5267_Hencina_CerroBolla
-----ATCTCTTCAGCATGCAAAAAGTAAGCATAAATTGTAG-----CAGAATTCAAGTT
AATATGTATTTTGTAATTTTAAATTCATATGCTTGTCTGGTAGTAATATGTAATGAACCA
AATCGTTTTGGAGCTATAGTGTTTGGTAGCATCACAAAACTAGCATTGGTTTTAAATGTG
TGAAACATAATCTAAATCACTGTTCAGCATTTGGGCTTTTAACAGCTACTATGCATAAAT
GAAGCACTAGTAACTGACTAACTCCAGTCTTCTACCAAAACTGAGGTGGGAGGCTTCTGA
AATGTTGCCTCCACTTTTCTTCTTAGCATACATAGCTGTCGTTCTGTCTCTTTCTTTAAC
CTCCTCAGGTATCGCTTTGCTGAGATCTACTACCGGAGAGGGGAGTCTACTCATAAAGGA
CGCGCTGTCCCAACGCGTGTTGAAACTGTGGTGCTTTTCTTGCCAGACGTTTGGAGCTGC
CTACCCACCCGTGTGGAGTGGGATGGCTTGATCATCGACTACAAAAAACAGCTTCAGGGG
AAGCTTCAGGAGGAGATGGAGAATGACAACGACATTCAGGCACTGATGCTCTTCATTACT
GGTTTTTTTATTTTTCTCTCTTTATTTAGATTTTGATGGCAGATCAGGCCAAACTGTCCA
GCCATCGATCATTGGCTAGCTATAACCTTTGCAAATGAGCTACCAGTTTTGGCAGGTGAT
GATTTATCTTCTGCATGTTTTGAACTAATTGGTAAAAAATGTCCTTGCTGTAAGTTTATG
GCT
>MY5269_Hexurella_GuadalupeValley
AAGATATCTCTTCAGCATGCAAAAAGTAAGGATAAATTGTAA-----CGGAATTCAAGTT
AATATGTATTTTGTAATTTTAAATTCATATGCTTGTCTGGTAGTAATATGTAATGAAACA
AATCGTTTTGGAGCTATAGTGTTTGGTAGCATCACAAAACTAGCATTGGTTTTAAATGTG
TGAAACATAATCTACATCACTGTTCAGCATTTGGGCTTTTAACAGCTACTATGCATAAAT
GAAGCACTAGTAACTGACTAACTCCAGTCTTCTACCAAAACTGAGGTGGGAGGCTTCTGA
AATGTTGCCTCCACTTTTCTTCTTAGCATACATAGCTGTCGTTCTGTCTCTTTCTTTAAC
CTCCTCAGGTATCGCTTTGCTGAGATCTACTACCGGAGAGGGGAGTCTACTCATAAAGGA
CGCGCTGTCCCAACGCGTGTTGAAACTGTGGTGCTTTTCTTGCCAGACGTTTGGAGCTGC
CTACCCACCCGTGTGGAGTGGGATGGCTTGATCATCGACTACAAAAAACAGCTTCAGGGG
AAGCTTCAGGAGGAGATGGAGAATGACAACGACATTCAGGCACTGATGCTCTTCATTACT
GGTTTTTTTATTTTTCTCTCTTTATTTAGATTTTGATGGCAGATCAGGCCAAACTGTCCA
GCCATCGATCATTGGCTAGCTATAACCTTTGCAAATGAACTACCAGTTTTGGCAGGTGAT
GATTTATCTTCTGCATGTTTTGAACTAATTGGTAAAAAATGTCCTTGCTGTAAGTTTATG
GCT
>MY5271_Hexurella_GuadalupeValley
AAGATATCTCTTCAGCATGCAAAAAGTAAGCAT-AATTGTAA-----C--AATTCAAGTT
AATATGTATTTTGTAATTTTAAATTCATATGCTTGTCTGGTAGTAATATGTAATGAAACA
AATCGTTTTGGAGCTATAGTGTTTGGTAGCATCACAAAACTAGCATTGGTTTTAAATGTG
TGAAACATAATCTAAATCACTGTTCAGCATTTGGGCTTTTAACAGCTACTATGCATAAAT
GAAGCACTAGTAACTGACTAACTCCAGTCTTCTACCAAAACTGAGGTGGGAGGCTTCTGA
AATGTTGCCTCCACTTTTCTTCTTAGCATACATAGCTGTCGTTCTGTCTCTTTCTTTAAC
CTCCTCAGGTATCGCTTTGCTGAGATCTACTACCGGAGAGGGGAGTCTACTCATAAAGGA
CGCGCTGTCCCAACGCGTGTTGAAACTGTGGTGCTTTTCTTGCCAGACGTTTGGAGCTGC
CTACCCACCCGTGTGGAGTGGGATGGCTTGATCATCGACTACAAAAAACAGCTTCAGGGG
AAGCTTCAGGAGGAGATGGAGAATGACAACGACATTCAGGCACTGATGCTCTTCATTACT
GGTTTTTTTATTTTTCTCTCTTTATTTAGATTTTGATGGCAGATCAGGCCAAACTGTCCA
GCCATCGATCATTGGCTAGCTATAACCTTTGCAAATGAACTACCAGTTTTGGCAGGTGAT
GATTTATCTTCTGCATGTTTTGAACTAATTGGTAAAAAATGTCCTTGCTGTAAGTTTATG
GCT
>MY5276_Hexurella_SanPedro_Martir
AAGATATCTCTTCAGCATGCAAAAAGTAAGCATAAATTGTAA-----CAGAATTCAAGTT
AATATGTATTTTGTAATTTTAAATTCATATGCTTGTCTGATTGTAATATGTAATGAAACA
AATCGTTTTGGAGCTATAGTGTTTGGTAGCATCACAAAACTAGCATTGGTTTTAAATGTG
TGAAACATAATCTAAATCACTGTTCAGCATTTGGGCTTTTAACAGCTACTATGCATAAAT
GAAGCACTAGTAACTGACTAACTCCAGTCTTCTACCAAAACTGAGGTGGGAGGCTTCTGA
AATGTTGCCTCCACTTTTCTTCTTAGCATACATAGCTGTCGTTCTGTCTCTTTCTTTAAC
CTCCTCAGGTATCGCTTTGCTGAGATCTACTACCGGAGAGGGGAGTCTACTCATAAAGGA
CGCGCTGTCCCAACGCGTGTTGAAACTGTGGTGCTTTTCTTGCCAGACGTTTGGAGCTGC
CTACCCACCCGTGTGGAGTGGGATGGCTTGATCATCGACTACAAAAAACAGCTTCAGGGG
AAGCTTCAGGAGGAGATGGAGAATGACAACGACATTCAGGCACTGATGCTCTTCATTACT
GGTTTTTTTATTTTTCTCTCTTTATTTAGATTTTGATGGCAGATCAGGCCAAACTGTCCA
GCCATCGATCATTGGCTAGCTATAACCTTTGCAAATGAACTACCAGTTTTGGCAGGTGAT
GATTTATCTTCTGCATGTTTTGAACTAATTGGTAAAAAATGTCCTTGCTGTAAGTTTATG
GCT
>MY5277_Hexurella_SanPedro_Martir
AAGATATCTCTTCAGCATGCAAAAAGTAAGCATAAATTGTAA-----CAGAATTCAAGTT
AATATGTATTTTGTAATTTTAAATTCATATGCTTGTCTGATTGTAATATGTAATGAAACA
AATCGTTTTGGAGCTATAGTGTTTGGTAGCATCACAAAACTAGCATTGGTTTTAAATGTG
TGAAACATAATCTAAATCACTGTTCAGCATTTGGGCTTTTAACAGCTACTATGCATAAAT
GAAGCACTAGTAACTGACTAACTCCAGTCTTCTACCAAAACTGAGGTGGGAGGCTTCTGA
AATGTTGCCTCCACTTTTCTTCTTAGCATACATAGCTGTCGTTCTGTCTCTTTCTTTAAC
CTCCTCAGGTATCGCTTTGCTGAGATCTACTACCGGAGAGGGGAGTCTACTCATAAAGGA
CGCGCTGTCCCAACGCGTGTTGAAACTGTGGTGCTTTTCTTGCCAGACGTTTGGAGCTGC
CTACCCACCCGTGTGGAGTGGGATGGCTTGATCATCGACTACAAAAAACAGCTTCAGGGG
AAGCTTCAGGAGGAGATGGAGAATGACAACGACATTCAGGCACTGATGCTCTTCATTACT
GGTTTTTTTATTTTTCTCTCTTTATTTAGATTTTGATGGCAGATCAGGCCAAACTGTCCA
GCCATCGATCATTGGCTAGCTATAACCTTTGCAAATGAACTACCAGTTTTGGCAGGTGAT
GATTTATCTTCTGCATGTTTTGAACTAATTGGTAAAAAATGTCCTTGCTGTAAGTTTATG
GCT
>MY5280_Hexurella_ArroyoSalado
AAGATATCTCTTGAGCATGCAGAAAGAAAGCATAAATTGTAA-----CAGAATTCAAGTT
AATATGTATTTTGTAATTTTAAATTCATATGCTTGTCTGGTAGTAATATGTAACGAAACA
AATCATTTTGGAGCTATAGTGTTTGGTAGCATCACAAAACTAGCATTGGTTTTAAATGTG
TGAAACATAATCTAAATCACTGTTCAGCATTTGGGCTTTTAACAGCTACTATGCATAAAT
GAAGCACTAGTAACTGACTAACTCCAGTCTTCTACCAAAACTGAGGTGGGAGGCTTCTGA
AATGTTGCCTCCACTTTTCTTCTTAGCATACATAGCTGTCGTTCTGTCTCTTTCTTTAAC
CTCCTCAGGTATCGCTTTGCTGAGATCTACTACCGGAGAGGGGAGTCTACTCATAAAGGA
CGCGCTGTCCCAACGCGTGTTGAAACTGTGGTGCTTTTCTTGCCAGACGTTTGGAGCTGC
CTACCCACCCGTGTGGAGTGGGATGGCTTGATCATCGACTACAAAAAACAGCTTCAGGGG
AAGCTTCAGGAGGAGATGGAGAATGACAACGACATTCAGGCACTGATGCTCTTCATTACT
GGTTTTTTTATTTTTCTCTCTTTATTTAGATTTTGATGGCAGATCAGGCCAAACTGTCCA
GCCATCGATCATTGGCTAGCTATAACCTTTGCAAATGAACTACCAGTTTTCGCAGGTGAT
GATTTATCTTCTGCATGTTTTGAACTAATTGGTAAAAAATGTCCTTGCTGTAAGTTTATG
GCT
>MY5282_Hexurella_ArroyoSalado
AAGATATCTCTTGAGCATGCAGAAAGTAAGCATAAATTGTAA-----CAGAATTCAAGTT
AATATGTATTTTGTAATTTTAAATTCATATGCTTGTCTGGTAGTAATATGTAACGAAACA
AATCATTTTGGAGCTATAGTGTTTGGTAGCATCACAAAACTAGCATTGGTTTTAAATGTG
TGAAACATAATCTAAATCACTGTTCAGCATTTGGGCTTTTAACAGCTACTATGCATAAAT
GAAGCACTAGTAACTGACTAACTCCAGTCTTCTACCAAAACTGAGGTGGGAGGCTTCTGA
AATGTTGCCTCCACTTTTCTTCTTAGCATACATAGCTGTCGTTCTGTCTCTTTCTTTAAC
CTCCTCAGGTATCGCTTTGCTGAGATCTACTACCGGAGAGGGGAGTCTACTCATAAAGGA
CGCGCTGTCCCAACGCGTGTTGAAACTGTGGTGCTTTTCTTGCCAGACGTTTGGAGCTGC
CTACCCACCCGTGTGGAGTGGGATGGCTTGATCATCGACTACAAAAAACAGCTTCAGGGG
AAGCTTCAGGAGGAGATGGAGAATGACAACGACATTCAGGCACTGATGCTCTTCATTACT
GGTTTTTTTATTTTTCTCTCTTTATTTAGATTTTGATGGCAGATCAGGCCAAACTGTCCA
GCCATCGATCATTGGCTAGCTATAACCTTTGCAAATGAACTACCAGTTTTCGCAGGTGAT
GATTTATCTTCTGCATGTTTTGAACTAATTGGTAAAAAATGTCCTTGCTGTAAGTTTATG
GCT
>MY5286_Hrupicola_SweetwaterSpr_OrdMtn
--------------GTATGCAAAAAGTAAGCATAAATTGTGA-----CAGAATTCAAGTT
AATATGTACTTTGTAATTTTAAATTCACATAATTGTCTGTTACTAATATGTAATGAAACA
AATCATTTTGGGGCTATAGTGTTTGGTAGCATCGCAAAACTAGCATTGGTTTTAAATTTG
TGACACATAATCTAAATCACTGTTCAGCATTTGGGCTTTTAACAGCTAGTATGCATAAAT
GAAGCACTAGTAACTGACTAACTCCAGTCTTCTACCAAAACTGAGGTGGGAGGCTTCTGA
AATGTTGCCTCCACTTTTCTTCTTAGCATACATAGCTGTCGTTCTGTCTCTTTCTTTAAC
CTCCTCAGGTATCGCTTTGCTGAGATCTACTACCGGAGAGGGGAGTCTACTCATAAAGGA
CGCGCTGTCCCAACGCGTGTTGAAACTGTGGTGCTTTTCTTGCCAGACGTTTGGAGCTGC
CTACCCACCCGTGTGGAGTGGGATGGCTTGATCATCGACTACAAAAAACAGCTTCAGGGG
AAGCTTCAGGAGGAGATGGAGAATGACAACGACATTCAGGCACTGATGCTCTTCATTACT
GGTTTTTTTATTTTTCTCTCTTTATTTAGATTTTGATGGCAGATCAGGCCAAACTGTCCA
GCCATCGATCATTGGCTAGCTATAACCTTTGCAAATGAACTACCAGTTTTCGCAGGTGAT
GATTTATCTTCTGCATGTTTTGAACTAATTGTAAAAAAA---------------------
---
>MY5287_Hrupicola_SweetwaterSpr_OrdMtn
------------------------------------------------------------
--------------AATATTAAATTCACATAATTGTCTGTTACTAATATGTAATGAAACA
AATCATTTTGGGGCTATAGTGTTTGGTAGCATCGCAAAACTAGCATTGGTTTTAAATTTG
TGACACATAATCTAAATCACTGTTCAGCATTTGGGCTTTTAACAGCTAGTATGCATAAAT
GAAGCACTAGTAACTGACTAACTCCAGTCTTCTACCAAAACTGAGGTGGGAGGCTTCTGA
AATGTTGCCTCCACTTTTCTTCTTAGCATACATAGCTGTCGTTCTGTCTCTTTCTTTAAC
CTCCTCAGGTATCGCTTTGCTGAGATCTACTACCGGAGAGGGGAGTCTACTCATAAAGGA
CGCGCTGTCCCAACGCGTGTTGAAACTGTGGTGCTTTTCTTGCCAGACGTTTGGAGCTGC
CTACCCACCCGTGTGGAGTGGGATGGCTTGATCATCGACTACAAAAAACAGCTTCAGGGG
AAGCTTCAGGAGGAGATGGAGAATGACAACGACATTCAGGCACTGATGCTCTTCATTACT
GGTTTTTTTATTTTTCTCTCTTTATTTAGATTTTGATGGCAGATCAGGCCAAACTGTCCA
GCCATCGATCATTGGCTAGCTATAACCTTTGCAAATGAACTACCAGTTTTCGCAGGTGAT
GATTTATCTTCTGCATGTTTTGAACTAATTGG----------------------------
---
>MY5288_Hrupicola_Deadman_Hills
AAGATA-------------------------------TGTAA-----CAGAATTCAAGTT
AATATGTATTTTGTAATTTTAAATTCACATGCTTGTCTGTTAGTAATATGTAATGAAACG
AATCGTTTTGGGGCTATAGTGTTTGGTAGCATCACAAAACTAGCATTGGTTTTAAATTTG
TGAAACATGATCTAAATCACTGTTCAGCATTTGGGCTTTTAACAGCTAGTATGCATAAAT
GAAGCACTAGTAACTGACTAACTCCAGTCTTCTACCAAAACTGAGGTGGGAGGCTTCTGA
AATGTTGCCTCCACTTTTCTTCTTAGCATACATAGCTGTCGTTCTGTCTCTTTCTTTAAC
CTCCTCAGGTATCGCTTTGCTGAGATCTACTACCGGAGAGGGGAGTCTACTCATAAAGGA
CGCGCTGTCCCAACGCGTGTTGAAACTGTGGTGCTTTTCTTGCCAGACGTTTGGAGCTGC
CTACCCACCCGTGTGGAGTGGGATGGCTTGATCATCGACTACAAAAAACAGCTTCAGGGG
AAGCTTCAGGAGGAGATGGAGAATGACAACGACATTCAGGCACTGATGCTCTTCATTACT
GGTTTTTTTATTTTTCTCTCTTTATTTAGATTTTGATGGCAGATCAGGCCAAACTGTCCA
GCCATCGATCATTGGCTAGCTATAACCTTTGCAAATGAACTACCAGTTTTCGCAGGTGAT
GATTTATCTTCTGCATGTTTTGAACTAATTGGTAAAAAATGTCCTTGCTGTAAGTTTATG
GTT
>MY5289_Hrupicola_Deadman_Hills
AAGATATCTCTTCAGCATGCAAAAAGTAAGCATAAATTGTAA-----CAGAATTCAAGTT
AATATGTATTTTGTAATTTTAAATTCACATGCTTGTCTGTTAGTAATATGTAATGAAACG
AATCGTTTTGGGGCTATAGTGTTTGGTAGCATCACAAAACTAGCATTGGTTTTAAATTTG
TGAAACATGATCTAAATCACTGTTCAGCATTTGGGCTTTTAACAGCTAGTATGCATAAAT
GAAGCACTAGTAACTGACTAACTCCAGTCTTCTACCAAAACTGAGGTGGGAGGCTTCTGA
AATGTTGCCTCCACTTTTCTTCTTAGCATACATAGCTGTCGTTCTGTCTCTTTCTTTAAC
CTCCTCAGGTATCGCTTTGCTGAGATCTACTACCGGAGAGGGGAGTCTACTCATAAAGGA
CGCGCTGTCCCAACGCGTGTTGAAACTGTGGTGCTTTTCTTGCCAGACGTTTGGAGCTGC
CTACCCACCCGTGTGGAGTGGGATGGCTTGATCATCGACTACAAAAAACAGCTTCAGGGG
AAGCTTCAGGAGGAGATGGAGAATGACAACGACATTCAGGCACTGATGCTCTTCATTACT
GGTTTTTTTATTTTTCTCTCTTTATTTAGATTTTGATGGCAGATCAGGCCAAACTGTCCA
GCCATCGATCATTGGCTAGCTATAACCTTTGCAAATGAACTACCAGTTTTCGCAGGTGAT
GATTTATCTTCTGCATGTTTTGAACTAATTGGTAAAAAATGTCCTTGCTGTAAGTTTATG
GCT
>MY5309_Hapachea_JohnnyLyon_Hills
AAAATATCTCTGCAGCATGCAAAAAGTAAACGTAAGTTGTAAGTAAGCAGAATTCAAGTT
AATATGTATTTTCTAATTTAAAATTCCTATGCCTGTCTTGTAA---TATGTAATGAAACA
AATCATT-------------------TAGCATCAGAAAACTAGCATTGGTTTTAAATTTA
TGAAATATAATCTAGATCACCATTCAGCACTTGGGGTTTTAACAGCTAGTATGCATAAAT
GAAGCACTAGTAACTGACTAACTCCAGTCTTCTACCAAAACTGAGGTGGGAGGCTTCTGA
AATGTTGCCTCCACTTTTCTTCTTAGCATACATAGCTGTCGTTCTGTCTCTTTCTTTAAC
CTCCTCAGGTATCGCTTTGCTGAGATCTACTACCGGAGAGGGGAGTCTACTCACAAAGGA
CGCGCTGTCCCAACGCGTGTTGAAACTGTGGTCCTTTTCTTGCCAGACGTTTGGAGCTGC
CTACCCACCCGTGTGGAGTGGGATGGCTTGATCATCGACTACAAAAAACAGCTTCAGGGG
AAGCTTCAGGACGAGATGGAGAATGACGACGACATTCAGGCACTGATGCTCTTCCTTATT
GGTTTTTTTATTTTTCTCTCTTTATTTAGATTTTGATGGCAGATCAGGCCAAACTGTCCA
GCCATCCATCATTGGCTAGCTATAACCTTTGCAAATGAATAACCAGTTTTGGCAGGTGAT
GATTTATCTTCTGCATGTTTTGAACTAATTGGTAAAAAATGTCTTTGCTGTAAGTTTATG
GCT
>MY5310_Hexurella_AntelopeCyn_CerbatMtns
------------------------------------------------------------
------------------TTAAATTCCTATTCTTGTCTCGTAA---TATGTAATGAAACG
AATCATTTTGGGAATATAGTGTTTGGTAGCATCACAAAACTAGCA-TGGTTTTAAATTTA
TGAAATATAATCTAGATCACTGTTCAGCATTTCGGGATTTAATAGCTAGTATACATAAAT
GAAGCACTAGTAACTGACTAACTCCAGTCTTCTACCAAAACTGAGGTGGGAGGCTTCTGA
AATGTTGCCTCCACTTTTCTTCTTAGCATACATAGCTGTCGTTCTGTCTCTTTCTTTAAC
CTCCTCAGGTATCGCTTTGCTGAGATCTACTACCGGAGAGGAGAGTCTACTCACAAAGGA
CGCGCTGTCCCAACGCGTGTTGAAACTGTGGTCCTTTTCTTGCCAGACGTTTGGAGCTGC
CTACCCACCCGTGTGGAGTGGGATGGCTTGATCATCGACTACAAAAAACAGCTTCAGGGG
AAGCTTCAGGAGGAGATGGAGAATGACGACGACATTCAGGCACTGATGCTCTTCATTACT
GGTTTTTTTATTTTTCTCTCTTTATTTAGATTTTGATGGCAGATCAGGCCAAACTGTCCA
GCCATCCATCATTGGCTAGCTATAACCTTTGCAAATGAACTACCAGTTTTGGCAGGTGAT
GATTTATCTTCTGCATGTTT----CTAATTGGTAAAAAATGTCCTTGCTG----------
---
>MY5311_Hexurella_AntelopeCyn_CerbatMtns
------------CAGCATGCAAAAAGTAAGCATAAGTTGTAAGTAAGAAGGATTCGAGTT
AATATGTTTTTTCTAATTTTAAATTCCTATTCTTGTCTCGTAA---TATGTAATGAAACG
AATCATTTTGGGAATATAGTGTTTGGTAGCATCACAAAACTAGCA-TGGTTTTAAATTTA
TGAAATATAATCTAGATCACTGTTCAGCATTTCGGGATTTAATAGCTAGTATGCATAAAT
GAAGCACTAGTAACTGACTAACTCCAGTCTTCTACCAAAACTGAGGTGGGAGGCTTCTGA
AATGTTGCCTCCACTTTTCTTCTTAGCATACATAGCTGTCGTTCTGTCTCTTTCTTTAAC
CTCCTCAGGTATCGCTTTGCTGAGATCTACTACCGGAGAGGAGAGTCTACTCACAAAGGA
CGCGCTGTCCCAACGCGTGTTGAAACTGTGGTCCTTTTCTTGCCAGACGTTTGGAGCTGC
CTACCCACCCGTGTGGAGTGGGATGGCTTGATCATCGACTACAAAAAACAGCTTCAGGGG
AAGCTTCAGGAGGAGATGGAGAATGACGACGACATTCAGGCACTGATGCTCTTCATTACT
GGTTTTTTTATTTTTCTCTCTTTATTTAGATTTTGATGGCAGATCAGGCCAAACTGTCCA
GCCATCCATCATTGGCTAGCTATAACCTTTGCAAATGAACTACCAGTTTTGGCA-GTGAT
GATTTATCTTCTGCATGTTTTGAACTAATTGGTAAAAAATGTCCTTGCTG----------
---
>MY5312_Hexurella_FoxCyn_MusicMtns
------------------------------------------------------------
-------------------------CCTATTCTTGTCTCGTAA---TATGTAATGAAACG
AATCATTTTGGGAATATAGTGTTTGGTAGCATCACAAAACTAGCA-TGGTTTTAAATTTA
TGAAATATAATCTAGATCACTGTTCAGCATTTCGGGATTTAATAGCTAGTATACATAAAT
GAAGCACTAGTAACTGACTAACTCCAGTCTTCTACCAAAACTGAGGTGGGAGGCTTCTGA
AATGTTGCCTCCACTTTTCTTCTTAGCATACATAGCTGTCGTTCTGTCTCTTTCTTTAAC
CTCCTCAGGTATCGCTTTGCTGAGATCTACTACCGGAGAGGAGAGTCTACTCACAAAGGA
CGCGCTGTCCCAACGCGTGTTGAAACTGTGGTCCTTTTCTTGCCAGACGTTTGGAGCTGC
CTACCCACCCGTGTGGAGTGGGATGGCTTGATCATCGACTACAAAAAACAGCTTCAGGGG
AAGCTTCAGGAGGAGATGGAGAATGACGACGACATTCAGGCACTGATGCTCTTCATTACT
GGTTTTTTTATTTTTCTCTCTTTATTTAGATTTTGATGGCAGATCAGGCCAAACTGTCCA
GCCATCCATCATTGGCTAGCTATAACCTTTGCAAATGAACTACCAGTTTTGGCAGGTGAT
GATTTATCTTCTGCATGTTTTGAACTAATTGGTAAAAAATGTCCTT--------------
---
>MY5313_Hexurella_FoxCyn_MusicMtns
-------------------------------------TGTAAGTAAGAAGGATTCGAGTT
AATATGTTTTTTCTAATTTTAAATTCCTATTCTTGTCTCGTAA---TATGTAATGAAACG
AATCATTTTGGGAATATAGTGTTTGGTAGCATCACAAAACTAGCA-TGGTTTTAAATTTA
TGAAATATAATCTAGATCACTGTTCAGCATTTCGGGATTTAATAGCTAGTATACATAAAT
GAAGCACTAGTAACTGACTAACTCCAGTCTTCTACCAAAACTGAGGTGGGAGGCTTCTGA
AATGTTGCCTCCACTTTTCTTCTTAGCATACATAGCTGTCGTTCTGTCTCTTTCTTTAAC
CTCCTCAGGTATCGCTTTGCTGAGATCTACTACCGGAGAGGAGAGTCTACTCACAAAGGA
CGCGCTGTCCCAACGCGTGTTGAAACTGTGGTCCTTTTCTTGCCAGACGTTTGGAGCTGC
CTACCCACCCGTGTGGAGTGGGATGGCTTGATCATCGACTACAAAAAACAGCTTCAGGGG
AAGCTTCAGGAGGAGATGGAGAATGACGACGACATTCAGGCACTGATGCTCTTCATTACT
GGTTTTTTTATTTTTCTCTCTTTATTTAGATTTTGATGGCAGATCAGGCCAAACTGTCCA
GCCATCCATCATTGGCTAGCTATAACCTTTGCAAATGAACTACCAGTTTTGGCAGGTGAT
GATTTATCTTCTGCAT-------------------------------CTGTAAGTTTATG
G--
>MY5314_Hexurella_Grasshopper_BrushyMtn
-----------------------------------GTTGTAAGTAAGAAGGATTCAAGTT
AATATGTTTTTTCTAATTTTAAATTCCTATTTTTGTCTCGTAA---TATGTAATGAAACA
AATCATTTTGGGAATATAGTGTTTGGTAGCATCACAAAACTAGCATTGGTTTTAAATTTA
TGAAATATAATCTAGATCACTGTTCAGCATTTCGGGATTTAATAGCTAGTATACATAAAT
GAAGCACTAGTAACTGACTAACTCCAGTCTTCTACCAAAACTGAGGTGGGAGGCTTCTGA
AATGTTGCCTCCACTTTTCTTCTTAGCATACATAGCTGTCGTTCTGTCTCTTTCTTTAAC
CTCCTCAGGTATCGCTTTGCTGAGATCTACTACCGGAGAGGAGAGTCTACTCACAAAGGA
CGCGCTGTCCCAACGCGTGTTGAAACTGTGGTCCTTTTCTTGCCAGACGTTTGGAGCTGC
CTACCCACCCGTGTGGAGTGGGATGGCTTGATCATCGACTACAAAAAACAGCTTCAGGGG
AAGCTTCAGGAGGAGATGGAGAATGACGACGACATTCAGGCACTGATGCTCTTCATTACT
GGTTTTTTTATTTTTCTCTCTTTATTTAGATTTTGATGGCAGATCAGGCCAAACTGTCCA
GCCATCCATCATTGGCTAGCTATAACCTTTG-----------------------------
------------------------------------------------------------
---
>MY5315_Hexurella_WagonerRd_BradshawMtns
AAAATATCTCTGCAGCATGCAAAAAGTAAGCATAAGTTGTAAGTAAGAAGGATTCAAGTT
AATATGTTTTTTCTAATTTCAAATTCCTATTCTTGTCTCGTAA---TATGTAATGAAACA
AATCATTTTGGGAATATAGTGTTTGGTAGAATCACAAAACTAGCATTGGTTTTAAATTTA
TGAAATATAATCTAGATCACTGTTCAGCATTTCGGGATTTAACAGCTAGTATACATAAAT
GAAGCACTAGTAACTGACTAACTCCAGTCTTCTACCAAAACTGAGGTGGGAGGCTTCTGA
AATGTTGCCTCCACTTTTCTTCTTAGCATACATAGCTGTCGTTCTGTCTCTTTCTTTAAC
CTCCTCAGGTATCGCTTTGCTGAGATCTACTACCGGAGAGGAGAGTCTACTCACAAAGGA
CGCGCTGTCCCAACGCGTGTTGAAACTGTGGTCCTTTTCTTGCCAGACGTTTGGAGCTGC
CTACCCACCCGTGTGGAGTGGGATGGCTTGATCATCGACTACAAAAAACAGCTTCAGGGG
AAGCTTCAGGAGGAGATGGAGAATGACGACGACATTCAGGCACTGATGCTCTTCATTACT
GGTTTTTTTATTTTTCTCTCTTTATTTAGATTTTGATGGCAGATCAGGCCAAACTGTCCA
GCCATCCATCATTGGCTAGCTATAACCTTCGCAAATGAACTACCAGTTTTGGCAGGTGAT
GATTTATCTTCTGCATGTTTTGAACTAATTGGTAAAAAATGTCCTTGCTGTAAGTTTATG
GCT
>MY5316_Hexurella_WagonerRd_BradshawMtns
AAAATATCTCTGCAGCATGCAAAAAGTAAGCATAAGTTGTAAGTAAGAAGGATTCAAGTT
AATATGTTTTTTCTAATTTCAAATTCCTATTCTTGTCTCGTAA---TATGTAATGAAACA
AATCATTTTGGGAATATAGTGTTTGGTAGAATCACAAAACTAGCATTGGTTTTAAATTTA
TGAAATATAATCTAGATCACTGTTCAGCATTTCGGGATTTAACAGCTAGTATACATAAAT
GAAGCACTAGTAACTGACTAACTCCAGTCTTCTACCAAAACTGAGGTGGGAGGCTTCTGA
AATGTTGCCTCCACTTTTCTTCTTAGCATACATAGCTGTCGTTCTGTCTCTTTCTTTAAC
CTCCTCAGGTATCGCTTTGCTGAGATCTACTACCGGAGAGGAGAGTCTACTCACAAAGGA
CGCGCTGTCCCAACGCGTGTTGAAACTGTGGTCCTTTTCTTGCCAGACGTTTGGAGCTGC
CTACCCACCCGTGTGGAGTGGGATGGCTTGATCATCGACTACAAAAAACAGCTTCAGGGG
AAGCTTCAGGAGGAGATGGAGAATGACGACGACATTCAGGCACTGATGCTCTTCATTACT
GGTTTTTTTATTTTTCTCTCTTTATTTAGATTTTGATGGCAGATCAGGCCAAACTGTCCA
GCCATCCATCATTGGCTAGCTATAACCTTCGCAAATGAACTACCAGTTTTGGCAGGTGAT
GATTTATCTTCTGCATGTTTTGAACTAATTGGTAAAAAATGTCCTTGCTGTAAGTTTATG
GCT
>MY5317_Hrupicola_Cottonwood_SnYsidroMtns
AAGATATCTTTTCACCTTGCAAAAAGTAAGCATAAATTGCAA-----CAGAATTCAAGTT
AATATGTATTTCGTAATTTTAAATTCATATGTTTGTCTAGTAGTAATATGTAATGAAATA
AATCATTTTGGGGCTATAGTGTTTGGTAGCATCACAAAACTAGCATTGGTTTTAAATTTG
TGAAACATAATCTAAATCACTGTTCAGCATTTGGGCTTTTAACAGCTACTATGCATAAAT
GAAGCACTAGTAACTGACTAACTCCAGTCTTCTACCAAAACTGAGGTGGGAGGCTTCTGA
AATGTTGCCTCCACTTTTCTTCTTAGCATACATAGCTGTCGTTCTGTCTCTTTCTTTAAC
CTCCTCAGGTATCGCTTTGCTGAGATCTACTACCGGAGAGGGGAGTCTACTCATAAAGGA
CGCGCTGTCCCAACGCGTGTTGAAACTGTGGTGCTTTTCTTGCCAGACGTTTGGAGCTGC
CTACCCACCCGTGTGGAGTGGGATGGCTTGATCATCGACTACAAAAAACAGCTTCAGGGG
AAGCTTCAGGAGGAGATGGAGAATGACAACGACATTCAGGCACTGATGCTCTTCATTACT
GGTTTTTTTATTTTTCTCTCTTTATTTAGATTTTGATGGCAGATCAGGCCAAACTGTCCA
GCCATCGATCATTGGCTAGCTATAACCTTTGCAAATGAACTACCAGTTTTCGCAGGTG--
-----ATCTTCTGCATGTTTTGAACTAATTGGTAAAAAATGTCCTTGCTGTAAGTT----
---
