# Supplementary material for: ﻿Species delimitation, biogeography, and natural history of dwarf funnel web spiders (Mygalomorphae, Hexurellidae, Hexurella) from the United States / Mexico borderlands
Source: Zookeys. 2023 Jun 14;1167:109–57. doi: 10.3897/zookeys.1167.103463 (PMC10285686; doi:10.3897/zookeys.1167.103463)
Supplement: Supplementary material 3 — Input matrices, analysis log files, and output tree files for nuclear and mitochondrial analyses [file zookeys-1167-109_article-103463__-s003.zip › uce-200250.fasta]

>MY0059_Hapachea_SantaRitaMtns_MaderaCyn
TTCACAGAGAATTCTTGTCGTAAATAGTTATTTGAAAATAGAGAGAACATTGCAAATTAA
AGGAAGCAAGGAGAAAATTGCTACAATTAAAGTTAAATATGATGCATCTTTTTGGGAGTT
TTGAACTTCTCATCAATGTTCTATTTCATTTTGTCTAAAATCAGTAGTAAAAAGAATTTG
TCTATTCTTTTTTAGGCTGTCAAGCAGTTATACATGCTTGTTTTAGGCCTTGACGTTATA
GGCAATCCAGTTGGCCTTATTATGGGCTTAGGCGAAGGAGTTACTGATTTGTTTTATGAA
CCTTTCCAAGGTGCTATTCAAGGGCCTGAAGAGTTTGCAGAAGGTCTTGCACTAGGAGTT
AAATCCCTGCTTGGTCATGCAATAGGTTGGTGTAGTCTTTTGTTTATTGTTTCCTTTATG
GTAAATTTTCCATTTGATATTAAACTGAAACCTTTTTTTTTTCTAAAATAAATACAGGAG
GTGCTGCTGGTGCTGCATCAAGAATTACTGGAACTTTAGGCAAAGGGCTTGCTGCATTGA
CACTTGATGAAGAATATCAAAAAAAGAGGAGG
>MY0139_Hexurella_SanDiego_Guatay
TTCTCAGAGATTTCTTGTTGTAAATAGCTGTTTGAAAATAGAGATAATACTGCAAATTAA
AAGAAGCAAGGAAAAATTTGCTACAATTAAAGTTGAATACGATGCATCTTTTTAGGAGTT
TTGAACTT-TCTTGAATGTTCTATTTCATTTTGCCTAAAATCAGTAGTAAAAATAATTTG
TCTATTCTTTTTTAGGCTGTGAAGCAGTTATACATGCTTGTTTTAGGCCTTGATGTGATA
GGCAATCCAGTTGGCCTTATTATGGGCTTAGGTGAAGGAGTTACAGATTTATTTTATGAA
CCTTTCCAAGGTGCTATTCAAGGACCTGAAGAGTTTGCCGAAGGTCTTGCGCTAGGAGTT
AAATCCCTGCTTGGTCATGCAATAGGTTAGTGTAGTCTTTTGTTTATTGTTTCCTTTATG
AGAAATTTTCTGTATGATATTAAACTGAAACTCTTTTTTTTTCCAAAACAAATACAGGAG
GTGCAGCTGGTGCTGCATCAAGAATTACTGGAACTTTAGGCAAAGGGCTTGCTGCGTTGA
CACTTGATGAAGAATATCAAAAAAAGAGGAGG
>MY5053_Hexurella_ChiricahuaMtns_PriceCyn
TTCACAAAGAATTCTTGTCATAAATAATTATTAGAAAATAGAGAGAACATTGCAAATTAA
AAGAAGCAAGGAAAAAATTGCTACAATTAAAGTTAAATATGATGCATCTTTTTGGGAGTT
TTGAACTTCTCATCAATGTTCTATTTCATTTTGTCTAAAATCAGTAGTAAAAAGAATTTG
TCTATTCTTTTTTAGGCTGTCAAGCAGTTATACATGCTTGTTTTAGGCCTTGACGTTATA
GGCAATCCAGTTGGCCTTATTATGGGCTTAGGCGAAGGAGTTACTGATTTGTTTTATGAA
CCTTTCCAAGGTGCTATTCAGGGACCTGAAGAGTTTGCAGAAGGTCTTGCACTAGGAGTT
AAATCCCTGCTTGGTCATGCAATAGGTTGGTGTAGTCTTTTGTTTATTGTTTCCTTTATG
GTAAATTTTCCATTTGATATTAAACTGAAACCT-TTTTTTTTCTAAAATAAATACAGGAG
GTGCTGCTGGTGCTGCATCAAGAATTACTGGAACTTTAGGCAAAGGGCTTGCTGCATTGA
CACTTGATGAAGAATATCAAAAAAAGAGGAGG
>MY5064_Hexurella_MuleMtns_Escabrosa
TTCACAGAGAATTCTTGTCATAAATATTTATTTGAAAATAGAGAGAACATTGCAAATTAA
AAGAAGCAAGGAGAAAATTGCTGCAATTAAAGTCAAATATGATGCATCTTTTTGGGAGTT
TTGAACTTCTCATCAATGTTCTATTTCATTTTGTCTGAAATCAGTAGTAAAAAGAATTTG
TCTATTCTTTTTTAGGCTGTCAAGCAGTTATACATGCTTGTTTTAGGCCTCGACGTTATA
GGCAATCCAGTTGGCCTTATTATGGGCTTAGGCGAAGGAGTTACTGATTTGTTTTATGAA
CCTTTCCAAGGTGCTATTCAAGGACCTGAAGAGTTTGCAGAAGGTCTTGCACTAGGAGTT
AAATCCCTGCTTGGTCATGCAATAGGTTGGTGTAGTCTTTTGTTTATTGTTTCAGTTATG
GTAAATTTT-CATTTGATATTAAACTGAAACCTTTTTTTTTTCTAAAATAAATACAGGAG
GTGCTGCTGGTGCTGCATCAAGAATTACTGGAACTTTAGGCAAAGGGCTTGCTGCATTGA
CACTTGATGAAGAATATCAAAAAAAGAGGAGG
>MY5066_Hexurella_MuleMtns_Escabrosa
TTCACAGAGAATTCTTGTCATAAATATTTATTTGAAAATAGAGAGAACATTGCAAATTAA
AAGAAGCAAGGAGAAAATTGCTGCAATTAAAGTCAAATATGATGCATCTTTTTGGGAGTT
TTGAACTTCTCATCAATGTTCTATTTCATTTTGTCTGAAATCAGTAGTAAAAAGAATTTG
TCTATTCTTTTTTAGGCTGTCAAGCAGTTATACATGCTTGTTTTAGGCCTCGACGTTATA
GGCAATCCAGTTGGCCTTATTATGGGCTTAGGCGAAGGAGTTACTGATTTGTTTTATGAA
CCTTTCCAAGGTGCTATTCAAGGACCTGAAGAGTTTGCAGAAGGTCTTGCACTAGGAGTT
AAATCCCTGCTTGGTCATGCAATAGGTTGGTGTAGTCTTTTGTTTATTGTTTCCGTTATG
GTAAATTTT-CATTTGATATTAAACTGAAACCTTTTTTTTTTCTAAAATAAATACAGGAG
GTGCTGCTGGTGCTGCATCAAGAATTACTGGAACTTTAGGCAAAGGGCTTGCTGCATTGA
CACTTGATGAAGAATATCAAAAAAAGAGGAGG
>MY5071_Hexurella_SantaRitaMtns_AlisoSprings
TTCACAGAGAATTCTTGTCGTAAATAGTTATTTGAAAATAGAGAGAACATTGCAAATTAA
AAGAAGCCAGGAAAAAATTGGTGCAATTAAAGTTAAATATGATGCATCTTTTTGGGAGTT
TTGAACTTCTCATCAATGTTCTATTTCATTTTGTCTAAAATCAGTAGTAAAAAGAATTTG
TCTGTTCTTTTTTAGGCTGTCAAGCAGTTATACATGCTTGTTTTAGGCCTTGACGTTATA
GGCAATCCAGTTGGCCTTATTATGGGCTTAGGCGAAGGAGTTACTGATTTGTTTTATGAA
CCTTTCCAAGGTGCTATTCAAGGGCCTGAAGAGTTTGCAGAAGGTCTTGCACTAGGAGTT
AAATCCCTTCTTGGTCATGCAATAGGTTGGTGTAGTCTTTTGTTTATTGTTTCCTTTATG
GTAAATTTTCCATTTGATATTAAACTGAAACCT--TTTTTTTCTAAAATAAATACAGGAG
GTGCTGCTGGTGCTGCATCAAGAATTACTGGAACTTTAGGCAAAGGGCTTGCTGCATTGA
CACTTGATGAAGAATATCAAAAAAAGAGGAGG
>MY5075_Hexurella_ChiricahuaMtns_CaveCrkCyn
TTCACAGAGAATTCTTGTCATAAATAGTTATTTGAAAATAGAGAGAACACTGCAAATTAA
AAGAAGCAAGGAAAAAATTGCTACAATTAAAGTTAAATATGATGCATCTTTTTGGGAGTT
TTGAACTTCTCATCAATGTTCTATTTTATTTTGTCTAAAATCAGTAGTAAAAAGAATTTG
TCTATTCTTTTTTAGGCTGTCAAGCAATTATACATGCTTGTTTTAGGCCTTGACGTTATA
GGCAATCCAGTTGGCCTTATTATGGGCTTAGGCGAAGGAGTTACTGATTTGTTTTATGAA
CCTTTCCAAGGAGCTATTCAGGGACCTGAAGAGTTTGCAGAAGGTCTTGCACTAGGAGTT
AAATCCCTGCTTGGTCATGCAATAGGTTGGTGTAGTCTTTTGTTTATTGTTTCCTTTATG
GTAAATTTTCCATTTGATATTAAACTGAAACCT-TTTTTTTTCTAAAATAAATACAGGAG
GTGCTGCTGGTGCTGCATCAAGAATTACTGGAACTTTAGGCAAAGGGCTTGCTGCCTTGA
CACTTGATGAAGAATATCAAAAAAAGAGGAGG
>MY5126_Hexurella_SantaCatalinaMtns_NuggetCyn
----CAGAGAATTCTTGTCGTAAATAGTTATTTGAAAATAGAGAAAACATTGCAAATTAA
AAGAGGCCAGGAAAAAATTTCTATAATTAAAGTTAAATATGATGCATCTTTTTGGGAGTT
TTGAACTTCTCATCAATGTTCTATATCATTTTGTCTAAAATCAGTAGTAAAAAGAATTTG
TCTATTCTTTTTTAGGCTGTCAAGCAGTTATACATGCTTGTTTTAGGCCTTGACGTTATA
GGCAATCCAGTTGGCCTTATTATGGGCTTAGGCGAGGGAGTTACTGATTTGTTTTACGAA
CCTTTCCAAGGAGCTATTCAAGGGCCTGAAGAGTTTGCAGAAGGTCTTGCACTAGGAGTT
AAATCCCTGCTTGGTCATGCAATAGGTTGGTGTAGTCTTTTGTTTATTGTTTACTTTATG
GTAAATTTTCCATTTGATATTAAACTGAAACCT-TTTTTTTTCTAAAATAAATACAGGAG
GTGCTGCTGGTGCTGCATCAAGAATTACTGGAACTTTAGGCAAAGGGCTTGCTGCATTGA
CACTTGATGAAGAATATCAAAAAAAGAGGAGG
>MY5128_Hexurella_WhetstoneMtns_FrenchJoeCyn
------------------------------------------------------------
------------------------------------------------------------
------------------------------------------------------------
----------------------------------------------------ATGTTATA
GGCAATCCAGTTGGCCTTATTATGGGTT--AGGGAAGGAGTTACTGATTTGTTTTATGAA
CCTTTCCAAGGTGCTATTCAAGGACCTGAAGAGTTTGCAGAAGGTCTTGCAC--------
------------------------------------------------------------
------------------------------------------------------------
------------------------------------------------------------
--------------------------------
>MY5131_Hexurella_PedregosaMtns_PruneCyn
TTCACAAAGAATTCTTGTCATAAATAATTATTTGAAAATAGAGAGAACATTGCAAATTAA
AAGAAGCAAGGAAAAAATTGCTGCAATTAAAGTTAAATATGATGCATCTTTTTGGGAGTT
TTGAACTTCTCATCAATGTTCTATTTCATTTTGTCTAAAATCAGTAAAAAAAAGAATTTG
TCTATTCTTTTTTAGGCTGTCAAGCAGTTATACATGCTTGTTTTAGGCCTTGACGTTATA
GGCAATCCAGTTGGCCTTATTATGGGCTTAGGCGAAGGAGTTACTGATTTGTTTTATGAA
CCTTTCCAAGGTGCTATTCAGGGACCTGAAGAGTTTGCAGAAGGTCTTGCACTAGGAGTT
AAATCCCTGCTTGGTCATGCAATAGGTTGGTGTAGTCTTTTGTTTATTGTTTCCTTTATG
GTAAATTTTCCATTTGATATTAAACTGAAACCTTTTTTTTTTCTAAAATAAATACAGGAG
GTGCTGCTGGTGCTGCATCAAGAATTACTGGAACTTTAGGCAAAGGGCTTGCTGCATTGA
CACTTGATGAAGAATATCAAAAAAAGAGGAGG
>MY5132_Hexurella_PedregosaMtns_PruneCyn
TTCACAAAGAATTCTTGTCATAAATAATTATTTGAAAATAGAGAGAACATTGCAAATTAA
AAGAAGCAAGGAAAAAATTGCTGCAATTAAAGTTAAATATGATGCATCTTTTTGGGAGTT
TTGAACTTCTCATCAATGTTCTATTTCATTTTGTCTAAAATCAGTAAAAAAAAGAATTTG
TCTATTCTTTTTTAGGCTGTCAAGCAGTTATACATGCTTGTTTTAGGCCTTGACGTTATA
GGCAATCCAGTTGGCCTTATTATGGGCTTAGGCGAAGGAGTTACTGATTTGTTTTATGAA
CCTTTCCAAGGTGCTATTCAGGGACCTGAAGAGTTTGCAGAAGGTCTTGCACTAGGAGTT
AAATCCCTGCTTGGTCATGCAATAGGTTGGTGTAGTCTTTTGTTTATTGTTTCCTTTATG
GTAAATTTTCCATTTGATATTAAACTGAAACCTTTTTTTTTTCTAAAATAAATACAGGAG
GTGCTGCTGGTGCTGCATCAAGAATTACTGGAACTTTAGGCAAAGGGCTTGCTGCATTGA
CACTTGATGAAGAATATCAAAAAAAGAGGAGG
>MY5136_Hexurella_MiddlemarchCyn
TTCACAGAGAATTCTTGTCATAAATAGTTATTTGAAAATAGGGAGAA---TGCAAATTAA
AAGAAGCAAGGAAAAAATTGCTACAATTAAAGTTAAATATGATGCATCTTTTTAGGAGTT
TTGAACTTCTCATCAATGTTCTATTTCATTTTGTCTAAAATCAGTAGTAAAAAGAATTTG
TCTATTCTTTTTTAGGCTGTCAAGCAGTTATACATGCTTGTTTTAGGCCTTGACGTTATA
GGCAATCCAGTTGGCCTTATTATGGGCTTAGGCGAAGGAGTTACTGATTTATTTTATGAA
CCTTTCCAAGGTGCTATTCAGGGACCTGAAGAGTTTGCAGAAGGTCTTGCACTAGGAGTT
AAATCCCTGCTTGGTCATGCAATAGGTTGGTGTAGTCTTTTGTTTATTGTTTCCTTTATG
GTATATTTTCCATTTGATATTGAACTGAAACCT-TTTTTTTTCTAAAATAAATACAGGAG
GTGCTGCTGGTGCTGCATCAAGAATTACTGGAACTTTAGGCAAAGGGCTTGCAGCATTGA
CACTTGATGAAGAATATCAAAAAAAGAGGAGG
>MY5147_Hexurella_DragoonMtns_NF_345A
TTCACAGAGAATTCTTGTCATAAATAGTTATTTGAAAATAGAGAGAATATTGCAAATTAA
AAGAAGCAAGGAAAAAATTGCTACAATTAAAGTTAAATATGATGCATCTTTTTGGGAATT
TTGAACTTCTCATCAATGTTCTATTTCATTTTGTCTAAAATCAGTAGTAAAAAGAATTTG
TCTATTCTTTTTTAGGCTGTCAAGCAGTTATACATGCTTGTTTTAGGCCTTGACGTTATA
GGCAATCCAGTTGGCCTTATTATGGGCTTAGGCGAAGGAGTTACTGATTTGTTTTATGAA
CCTTTCCAAGGTGCTATTCAGGGACCTGAAGAGTTTGCAGAAGGTCTTGCACTAGGAGTT
AAATCCCTGCTTGGTCATGCAATAGGTTGGTGTAGTCTTTTGTTTATTGTTTCCTTTATG
GTAAATTTTCCATTCGATATTGAACTGAAACCT-TTTTTTTTCTAAAATAAATACAGGAG
GTGCTGCTGGTGCTGCATCAAGAATTACTGGAACTTTAGGCAAAGGGCTTGCTGCATTGA
CACTTGATGAAGAATATCAAAAAAAGAGGAGG
>MY5152_Hexurella_WhetstoneMtns_ApacheCyn
TTCACAGAGAATTCTTGTCGTAAATAGTTATTTGAAAATAGAGAGAACATTGCAAATTAA
AAGAAGCAATAAAAAAATTGCTACAATTAAAGTTAAATATGATGCATCTTTTTGGGAGTT
TTGAACTTCTCATCAATGTTCTATTTCATTTTGTCTAAAATCAGTAGTAAAAGGGATTTA
TCTATTCTTTTTTAGGCTGTCAAGCAGTTATACATGCTTGTTTTAGGCCTTGACGTTATA
GGCAATCCAGTTGGCCTTATTATGGGCTTAGGCGAAGGAGTTACTGATTTGTTTTATGAA
CCTTTCCAAGGTGCTATTCAAGGGCCTGAAGAGTTTGCAGAAGGTCTTGCACTAGGAGTT
AAATCCCTGCTTGGTCATGCAATAGGTTGGTGTAGTCTTTTGTTTATTGTTACCTTTATG
GTAAATTTTCCATTTGATATTAAACTGAAACCTTTTTTTTTTCTAAAATAAATACAGGAG
GTGCTGCTGGTGCTGCATCAAGAATTACTGGAACTTTAGGCAAAGGGCTTGCTGCATTGA
CACTTGATGAAGAATATCAAAAAAAGAGGAGG
>MY5154_Hexurella_SantaRitaMtns_AdobeCyn
TTCACAGAGAATTCTTGTCGTAAATAGTTATTTTAAAATAGAGAGAACATTGCAAATTAA
AAGAAGCAAGGAAAAAATTGCTACAATTAAAGTTAAATATGATGCATCTTTTTGGGAGTT
TTGAACTTCTCATCAATGTTCTATTTCATTTTGTCTAAAATCAGTAGTAAAAAGAATTTG
TCTATTC-TTTTTAGGCTGTCAAGCAGTTATACATGCTTGTTTTAGGCCTTGACGTTATA
GGCAATCCAGTTGGCCTTATTATGGGCTTAGGCGAAGGAGTTACTGATTTGTTTTATGAA
CCTTTCCAAGGTGCTATTCAAGGGCCTGAAGAGTTTGCAGAAGGTCTTGCACTAGGAGTT
AAATCCCTGCTTGGTCATGCAATAGGTTGGTGTAGTCTTTTGTTTATTGTTTCCTTTATG
GTAAATTTTCCATTTGATATTAAACTGAAACCTCTTTTTTTTCTAAAATAAATACAGGAG
GTGCTGCTGGTGCTGCATCAAGAATTACTGGAACTTTAGGCAAAGGGCTTGCTGCATTGA
CACTTGATGAAGAATATCAAAAAAAGAGGAGG
>MY5157_Hexurella_SantaCatalinaMtns_Redington
TTCTCAGAGAATTCTTGTCGTAAATAGTTATTTGAAAATAGAGAGGACATTGCAAATTGA
AAGAAGCCAGGAAAAAATTGCTACAATTAAAGTTAAATATGATGCATCTTTTTGGGAGTT
TTGAACTTCTCATCATTGTTTTATTTCATTTTGTCTGAAATCAGTAGTAAAAAGAATTTG
TCTATTCTTTTTTAGGCTGTCAAGCAGTTATACATGCTTGTTTTAGGCCTTGACGTTATA
GGCAATCCAGTTGGCCTTATTATGGGCTTAGGCGAAGGAGTTACTGATTTGTTTTATGAA
CCTTTCCAAGGTGCTATTCAAGGGCCTGAAGAGTTTGCAGAAGGTCTTGCACTAGGAGTT
AAATCCCTGCTTGGTCATGCAATAGGTTGGTGTAGTCTTTTGTTTATTTTTTCCTTTATG
GTAAATTTTCCATTTGATATTGAACTGAAACCT-TTTTTTTTCTAAAATAAATACAGGAG
GTGCTGCTGGTGCTGCATCAAGAATTACTGGAACTTTAGGCAAAGGGCTTGCTGCATTGA
CGCTTGATGAAGAATATCAAAAAAAGAGGAGG
>MY5165_Hrupicola_Temecula
TTCACAGAGATTTCTTGTTGTAAATAGTTGTTTGAAAATAGAGATAATACTGCAAATTAA
AAGAAGCAAGGGAAAATTTGCTACAATTAAAGTTAAATATTTTTCATCTTTTTGGGAGTT
TTGAACTTCTCTTGAATGTTCTATTTCATTTTGTCTAAAATCAGTAGTAAAAATAATTTG
TCTATTCTTTTTTAGGCTGTGAAGCAGTTATACATGCTTGTTTTAGGCCTTGATGTGATA
GGCAATCCAGTTGGCCTTATTATGGGCTTAGGTGAAGGAGTTACGGATTTATTTTATGAA
CCTTTCCAAGGTGCTATTCAAGGACCTGAAGAGTTTGCCGAAGGTCTTGCGCTAGGAGTT
AAATCCCTGCTTGGTCATGCAATAGGTTAGTGTTGTCTTTTGTTTATTGTTTCCTTTATG
AGAGATTTTCTGTATGATATTAAACTGAAACTCTTTTTTTTTCCAAAACAAATACAGGAG
GTGCAGCTGGTGCCGCATCAAGAATTACTGGAACTTTAGGCAAAGGGCTTGCTGCATTGA
CACTTGATGAAGAATATCAAA-----------
>MY5175_Hapachea_HarshawRd_PatagoniaMtns
TTCACAGAGAATTCTTGTCGTAAATAGTTATTTGGAAATAGAAAGAGCATTGCAAATTAA
AAGAAGCCAGGAAAAAAAAGCTACAACTAAAGTTAAATATGATGCATCTTTTTGGGAGTT
TTGAACTTCTCATCAATGTTCTATTTCATTTTGTCTAAAATCAGTAGTAAAAAGAATTTG
TCTTTTCTTTTTTAGGCTGTCAAGCAGTTATACATGCTTGTTTTAGGCCTTGACGTTATA
GGCAATCCAGTTGGCCTTATTATGGGTTTAGGCGAAGGAGTTACTGATTTGTTTTATGAA
CCTTTCCAAGGTGCTATTCAAGGGCCTGAAGAGTTTGCAGAAGGTCTTGCACTAGGAGTT
AAATCCCTGCTTGGTCATGCAATAGGTTGGTGTAGTCTTTTGTTTATTGTTTCCTTTATG
GTAAGTTTTCCATTTGATATTAAACTGAAACCT-TTTTTTTTCTAAAATAAATACAGGAG
GTGCTGCTGGTGCTGCATCAAGAATTACTGGAACTTTAGGCAAAGGGCTTGCTGCATTGA
CACTTGATGAAGAATATCAAAAAAAGAGGAGG
>MY5180_Hapachea_MustrangPk_MustangMtns
TTCACAGAGAATTCTTGTCGTAAATAGTTATTTGAAAATAG----AACATTGCAAATTAA
AAGAAGCAAGGAAAAAATTGCTACAATTAAAGTTAAATATGATGCATCTTTTTGGGAGTT
TTGAACTTCTCATCAATGTTCTATTTCATTTTGTCTAAAATCAGTAGTAAAAAGAATTTG
TCTATTCTTTTTTAGGCTGTCAAGCAGTTATACATGCTTGTTTTAGGCCTCGATGTTATA
GGCAATCCAGTTGGCCTTATTATGGGCTTAGGCGAAGGAGTTACTGATTTGTTTTATGAA
CCTTTCCAAGGTGCTATTCAAGGACCTGAAGAGTTTGCAGAAGGTCTTGCACTAGGAGTT
AAATCCCTGCTTGGTCATGCGATAGGTTGGTGTAGTCTTTTGTTTATTGTTTCCTTTATG
GTAAATTTT-TATTTGATGTTAAACTGAAACCTTTTTTTTTTCTAAAATAAATACAGGAG
GTGCTGCTGGTGCTGCATCAAGAATTACGGGAACTTTAGGCAAAGGGCTTGCTGCATTGA
CACTTGATGAAGAATATCAAAAAAAGAGGAGG
>MY5181_Hapachea_MustrangPk_MustangMtns
TTCACAGAGAATTCTTGTCGTAAATAGTTATTTGAAAATAG----AACATTGCAAATTAA
AAGAAGCAAGGAAAAAATTTCTACAATTAAAGTTAAATATGATGCATCTTTTTGGGAGTT
TTGAACTTCTCATCAATGTTCTATTTCATTTTGTCTAAAATCAGTAGTAAAAAGAATTTG
TCTATTCTTCTTTAGGCTGTCAAGCAGTTATACATGCTTGTTTTAGGCCTCGATGTTATA
GGCAATCCAGTTGGCCTTATTATGGGCTTAGGCGAAGGAGTTACTGATTTGTTTTATGAA
CCTTTCCAAGGTGCTATTCAAGGACCTGAAGAGTTTGCAGAAGGTCTTGCACTAGGAGTT
AAATCCCTACTTGGTCATGCGATAGGTTGGTGTAGTCTTTTGTTTATTGTTTCCTTTATG
GTAAATTTT-TATTTGATGTTAAACTGAAACCT-TTTTTTTTCTAAAATAAATACAGGAG
GTGCTGCTGGTGCTGCATCAAGAATTACGGGAACTTTAGGCAAAGGGCTTGCTGCATTGA
CACTTGATGAAGAATATCAAA-----------
>MY5193_Hapachea_HarshawRd_PatagoniaMtns
TTCACATAGCATTCTTGTCGTAAATAGTTATTTGAAAATGGAGAGAACATTGCAAATTAA
AAGAAGCCAGGAAAAAAAAGCTACAACTAAAGTTAAATATGATGCATCTTTTTGGGAGTT
TCGAACTTCTCATCAATGTTCTATTTCATTTTGTCTAAAATCAGTAGTAAAAAGAATTTG
TCTTTTCTTTTTTAGGCTGTCAAGCAGTTATACATGCTTGTTTTAGGCCTTGACGTTATA
GGCAATCCAGTTGGCCTTATTATGGGCTTAGGCGAAGGAGTTACTGATTTGTTTTATGAA
CCTTTCCAAGGTGCTATTCAAGGGCCTGAAGAGTTTGCAGAAGGTCTTGCACTAGGAGTT
AAATCCCTGCTTGGTCATGCAATAGGTTGGTGTAGTCTTTTGTTTATTGTTTCCTTTATG
GTAAATTTTCCATTTGATATTAAACTGAAACCTTTTTTTTTTCTAAAATAAATACAGGAG
GTGCTGCTGGTGCTGCATCAAGA-------------------------------------
-------TGAAGAATATCAAAAAAAGAGGAGG
>MY5194_Hapachea_Ordsummit_MtOrd
---------------------------------------------AA-----CAAATTAA
AAGAGGCAAGGAAAAAATTGCTACAATTAAAGTTAAATGTAATTCATCTTTTTGGGAGTT
TTGAACTTCTCATCAAAGGTCTATTTCATTTGGTCTAAAGTTGGTAGTAAAAAGAATTTG
TCTATTCTTTTTTAGGCTGTGAAGCAGTTATACATGCTCGTTTTAGGCCTTGACGTTATA
GGCAATCCAGTTGGCCTTATTATGGGCTTAGGCGAAGGAGTTACTGATTTGTTTTATGAA
CCTTTCCAAGGAGCTATTCAAGGACCTGAAGAGTTTGCAGAAGGTCTTGCGCTAGGAGTT
AAATCCCTGCTTGGTCATGCAATAGGTTGGTGTAGTCTTTTGTTTATTGTTTCCTTTATG
GGAAATTTTCCGTTTGATATTAAACTGAAACCG--TGTTTTTCTGAAATAAATACAGGAG
GTG---------------------------------------------------------
--------------------------------
>MY5195_Hapachea_Ordsummit_MtOrd
----------------------------------AAAATAGAGAGAA-----CAAATTAA
AAGAGGCAAGGAAAAAATTGCTACAATTAAAGTTAAATGTAATTCATCTTTTTGGGAGTT
TTGAACTTCTCATCAAAGGTCTATTTCATTTGGTCTAAAGTTGGTAGTAAAAAGAATTTG
TCTATTCTTTTTTAGGCTGTGAAGCAGTTATACATGCTCGTTTTAGGCCTTGACGTTATA
GGCAATCCAGTTGGCCTTATTATGGGCTTAGGCGAAGGAGTTACTGATTTGTTTTATGAA
CCTTTCCAAGGAGCTATTCAAGGACCTGAAGAGTTTGCAGAAGGTCTTGCGCTAGGAGTT
AAATCCCTGCTTGGTCATGCAATAGGTTGGTGTAGTCTTTTGTTTATTGTTTCCTTTATG
GGAAATTTTCCGTTTGATATTAAACTGAAACCG--TGTTTTTCTGAAATAAATACAGGAG
GT----------------------------------------------------------
--------------------------------
>MY5266_Hencina_CerroBolla
TTCACAGAGATTTCTTGTTGTAAATAGTTGTTTGAAAATAGAGATAACACTGCAAATTAA
AAGAAGCAAGGAAAAATTTGCTACAATTAAAGTTAAATATGATGCATTTTTGGGGGAGTT
TTGAACTTCTCACGAATGTTCTATTTCATTTTGTCTAAAATCAGTAGTAAAAATATTTTG
TCTATCCTTTTTTAGGCTGTGAAGCAGTTATACATGCTTGTTTTAGGCCTTGATGTGATA
GGCAATCCAGTTGGCCTTATTATGGGCTTAGGTGAAGGAGTTACGGATTTATTTTATGAA
CCTTTCCAAGGTGCTATTCAAGGACCTGAAGAGTTTGCCGAAGGTCTTGCGCTAGGAGTT
AAATCCCTGCTTGGTCATGCAATAGGTTAGTGTAGTCTTTTGTTTATTGTTTCCTTTGTG
AAAAATTTTCTGTATGACATTAAACTGAAACTGTTTTGTTTTCCAAAACAAATACAGGAG
GTGCAGCTGGTGCAGCATCAAGAATTACTGGAACTTTAGGCAAAGGGCTTGCTGCGTTGA
CACTTGATGAAGAATATCAAAAAAAGAGGAGG
>MY5267_Hencina_CerroBolla
TTCACAGAGATTTCTTGTTGTAAATAGTTGTTTGAAAATAGAGATAACACTGCAAATTAA
AAGAAGCAAGGAAAAATTTGCTACAATTAAAGTTAAATATGATGCATTTTTGGGGGAGTT
TTGAACTTCTCACGAATGTTCTATTTCATTTTGTCTAAAATCAGTAGTAAAAATATTTTG
TCTATCCTTTTTTAGGCTGTGAAGCAGTTATACATGCTTGTTTTAGGCCTTGATGTGATA
GGCAATCCAGTTGGCCTTATTATGGGCTTAGGTGAAGGAGTTACAGATTTATTTTATGAA
CCTTTCCAAGGTGCTATTCAAGGACCTGAAGAGTTTGCCGAAGGTCTTGCGCTAGGAGTT
AAATCCCTGCTTGGTCATGCAATAGGTTAGTGTAGTCTTTTGTTTATTGTTTCCTTTGTG
AAAAATTTTCTGTATGACATTAAACTGAAACTGTTTTGTTTTCCAAAACAAATACAGGAG
GTGCAGCTGGTGCAGCATCAAGAATTACTGGAACTTTAGGCAAAGGGCTTGCTGCGTTGA
CACTTGATGAAGAATATCAAAAAAAGAGGAGG
>MY5269_Hexurella_GuadalupeValley
TTCACAGAGATTTCTTGTTGTAAATAGTTGTTTGAAAATAGAGATAACACTGCAAATTAA
AAGAAGCAAGGAAAAATTTGCTGCAATTAAAGTTAAATATGATGCATTTTTGGGGGAGTT
TTGAACTTCTCACGAATGTTCTATTTCATTTTGTCTAAAATCAGTAGTAAGAATATTTTG
TCTATTCTTTTTTAGGCTGTGAAGCAGTTATACATGCTTGTTTTAGGCCTTGATGTGATA
GGCAATCCAGTTGGCCTTATTATGGGCTTAGGTGAAGGAGTTACGGATTTATTTTATGAA
CCTTTCCAAGGTGCTATTCAGGGACCTGAAGAGTTTGCCGAAGGTCTTGCGCTAGGAGTT
AAATCCCTGCTTGGTCATGCAATAGGTTAGTGTAGTCTTTTGTTTATTGTTTCCTTTGTG
AAAAATTTTCTGTATGACATTAAACTGAAACTCTTTTGTTTTCCAAAACAAATACAGGAG
GTGCAGCTGGTGCAGCATCAAGAATTACTGGAACTTTAGGCAAAGGACTTGCTGCGTTGA
CACTTGATGAAGAATATCAAAAAAAGAGGAGG
>MY5276_Hexurella_SanPedro_Martir
TTCACAGAGATTTCTTGTTGTAAATAGTTGTTTGAAAATAGAGATAACACTGCAAATTAA
AAGAAGCAAGGAAAAATTCGCTACAATTAAAGTTAAATATGATGCATTTTTGGGGGAGTT
TTGAACTTCTCACGAATGTTCTGTTTCATTTTGTCTAAAATCAGTAGTAAAAATATTTTG
TCTATTCTTTTTTAGGCTGTGAAGCAGTTATACATGCTTGTTTTAGGCCTTGATGTGATA
GGCAATCCAGTTGGCCTTATTATGGGCTTAGGTGAAGGAGTTACGGATTTATTTTATGAA
CCTTTCCAAGGTGCTATTCAAGGACCTGAAGAGTTTGCTGAAGGTCTTGCGCTAGGAGTT
AAATCCCTGCTTGGTCATGCAATAGGTTAGTGTAGTCTTTTGTTTATTGTTTCCTGTGT-
AAAAATTTTCTGTATGATATTAAACTAAAACTCTTTTTTTCCCCAAAACAAATACAGGAG
GTGCAGCTGGTGCCGCATCAAGAATTACTGGAACTTTAGGCAAAGGGCTTGCTGCCTTGA
CACTTGATGAGGAATATCAAAAAAAGAGGAGG
>MY5277_Hexurella_SanPedro_Martir
------------------------------------------------------------
---------------------------TAAAGTTAAATATGATGCATTTTTGGGGGAGTT
TTGAACTTCTCACGAATGTTCTGTTTCATTTTGTCTAAAATCAGTAGTAAAAATATTTTG
TCTATTCTTTTTTAGGCTGTGAAGCAGTTATACATGCTTGTTTTAGGCCTTGATGTGATA
GGCAATCCAGTTGGCCTTATTATGGGCTTAGGTGAAGGAGTTACGGATTTATTTTATGAA
CCTTTCCAAGGTGCTATTCAAGGACCTGAAGAGTTTGCTGAAGGTCTTGCACTAGGAGTT
AAATCCCTGCTTGGTCATGCAATAGGTTAGTGTAGTCTTTCGTTTATTGTTTCCTTTG-G
AAAAATTTTCTGTATGATATTAAACTAACTCTTTTTTTTTTCCCAAAACAAATACAGGAG
GTGCAGCTGGTGCCGCATCAAGAATTACTGGAACTTTAGGCAAAGGGCTTGCTGCATTGA
CACTTGATGAAGAATATCAAAAAAAGAGGAGG
>MY5280_Hexurella_ArroyoSalado
TTCACAGAGATTTCTTGTTGTAAATAGTTGTTTGAAAATAAAGATAACAGTGCAAATTAA
AAGAAGCAAGAAAAAATTTGCTACAATTAAAGTTAAATATGATGCATCTTTTTGGGAGTT
TTGAACTTTTCACGAATGTTCTATTTCATTTCGTCCAAAATCAGTAGTAACAATATTTTG
TCTATTCTTTTTTAGGCTGTGAAGCAGTTATACATGCTTGTTTTAGGCCTTGATGTGATA
GGCAATCCAGTTGGCCTTATTATGGGCTTAGGCGAAGGAGTTACAGATTTATTTTATGAA
CCTTTCCAAGGTGCTATTCAAGGACCTGAAGAGTTTGCTGAAGGTCTTGCGCTAGGAGTA
AAATCCCTGCTTGGTCATGCAATAGGTTAGTGTAGTCTTTTGTTTATTGTTTCCTTTATG
AAAAATTTGCTGTGTGATATTAAACTGAAACTCTTTTTTTTTCCAAAACAAATACAGGAG
GTGCAGCTGGTGCCGCATCAAGAATTACTGGAACTTTAGGCAAAGGGCTTGCTGCATTGA
CACTTGATGAAGAATATCAAAAAAAGAGGAGG
>MY5282_Hexurella_ArroyoSalado
TTCACAGAGATTTCTTGTTGTAAATAGTTGTTTGAAAATAAAGATAACAGTGCAAATTAA
AAGAAGGAAGAAAAAATTTGCTACAATTAAAGTTAAATATGATGCATCTTTTTGGGAGTT
TTGAACTTTTCACGAATGTTCTATTTCATTTCGTCCAAAATCAGTAGTAACAATATTTTG
TCTATTCTTTTTTAGGCTGTGAAGCAGTTATACATGCTTGTTTTAGGCCTTGATGTGATA
GGCAATCCAGTTGGCCTTATTATGGGCTTAGGCGAAGGAGTTACAGATTTATTTTATGAA
CCTTTCCAAGGTGCTATTCAAGGACCTGAAGAGTTTGCTGAAGGTCTTGCGCTAGGAGTA
AAATCCCTGCTTGGTCATGCAATAGGTTAGTGTAGTCTTTTGTTTATTGTTTCCTTTATG
AAAAATTTGCTGTGTGATATTAAACTGAAACTCTTTT-TTTTCCAAAACAAATACAGGAG
GTGCAGCTGGTGCCGCATCAAGAATTACTGGAACTTTAGGCAAAGGGCTTGCTGCATTGA
CACTTGATGAAGAATATCAAAAAAAGAGGAGG
>MY5286_Hrupicola_SweetwaterSpr_OrdMtn
TTCACAGAGATTTCTTGTTGTAAATAGATGTTTGAAAATAGAGATAGCAATGCAAATTAA
AAGAAGCAAGGAAAAATTTGCTACAATTAAAGTTAAATATTGTGCATCTTTTTGGGAGTT
TTGAACTTCTTACGAATGTCCTATTTCATTTTGTCTAAAATCAGTAGTAAAAATAATTTG
TCTATTCTTTTTTAGGCTGTGAAGCAGTTATACATGCTTGTTTTAGGCCTTGATGTGATA
GGCAATCCAGTTGGCCTTATTATGGGCTTAGGCGAAGGAGTTACAGATTTATTTTATGAA
CCTTTCCAAGGTGCTATTCAAGGACCTGAAGAGTTTGCCGAAGGTCTTGCGCTAGGAGTT
AAATCCCTGCTTGGTCATGCAATAGGTTAGTGTAGTCTTTCGTTTATTGTTTTTTTTATG
AGAAATTTTCTGTATGATATTAAA-TGAAACTCTTTTTTTTTCCAAAACAAATACAGGAG
GTGCAGCTGGTGCCGC-TCAAGAATTACTGGAACTTTAGGCAAAGGGCTTGCTGCATTGA
CACTTGATGAAG--------------------
>MY5287_Hrupicola_SweetwaterSpr_OrdMtn
----------------GTTGTAAATAGTTGTTTGAAAATAGAGATAACACTGCAAATTAA
AAGAAGCAAGGAAAAATTCGCTACAATTAAAGTTAAATATGGTGCATCTTTTTGGGAGTT
TTGAACTTCT-ACGAATGTCCTATTTCATTTTGTCTAAAATCAGTAATAAAAATAATTTG
TCTATTCTTTTTTAGGCAGTGAAGCAGTTATACATGCTTGTTTTAGGCCTTGATGTGATA
GGCAATCCAGTTGGCCTTATTATGGGCTTAGGCGAAGGTGTTACAGATTTATTTTACGAA
CCTTTCCAAGGTGCTATTCAAGGACCTGAAGAGTTTGCCGAAGGTCTTGCGCTAGGAGTT
AAATCCCTGCTTGGTCATGCAATAGGTTAGTGTAGTCTTTTGTTTATTGTTTCCTTTATG
AGAAATTTTCTGTATGATATTAAATTGAAACTC-TTTTTTTTCCAAAACAAATACAGGAG
GTGCAGCTGGTGCCGCATCAAGAATTACTGGAACTTTAGGCAAAGGGCTTGCTGCATTGA
CACTTGATGAAGAATATCAAA-AAAGAGGAGG
>MY5288_Hrupicola_Deadman_Hills
TTCACAGAGATTTCTTGTTGTAAATAGTTGTTTTAAAAAAGAGATAACACTGCAAATTAA
AAGAAGCAAGGAGAAATTTGCTACAATTAAAGTTAAATATAGTGCATCTTTTTGGGAGTT
TTGAACTTCTCACGAATGTTCTATTTCATTTTGTCTAAAATCAGTAGTAAAAATAATTTG
TCTATTCTTTTTTAGGCTGTGAAGCAGTTATACATGCTTGTTTTAGGCCTTGATGTGATA
GGCAATCCAGTTGGCCTTATTATGGGCTTAGGCGAAGGTGTTACGGATTTATTTTATGAA
CCTTTCCAAGGTGCTATTCAAGGACCTGAAGAATTTGCCGAAGGTCTTGCGCTAGGAGTT
AAATCCCTGCTTGGTCATGCAATAGGTTAGTGTAGTCTTTTGTTTATTGTTTTCTTTATG
AGAAATTTTCTGTATGATATTAAACTGAAACTCTTTTTTTTTCCAAAACAAATACAGGAG
GTGCAGCTGGTGCCGCATCAAGAATTACTGGAACTTTAGGCAAAGGGCTTGCTGCATTGA
CACTTGATGAAGAATATCAAAAAAAGAGGAGG
>MY5289_Hrupicola_Deadman_Hills
TTCACAGAGATTTCTTGTTGTAAATAGTTGTTTTAAAATAGAGATAACACTGCAAATTAA
AAGAAGCAAGGAAAAATTTGCTACAATCAAAGTTAAATATGGTGCATCTTTTTGGAAGTT
TTGAACTTCTCACGAATGTTCTATTTCATTTTGTCTAAAATCAGTAGTAAAAATAATTTG
TCTATTCTTTTTTAGGCTGTGAAGCAGTTATACATGCTTGTTTTAGGCCTTGATGTGATA
GGCAATCCAGTTGGCCTTATTATGGGCTTAGGCGAAGGTGTTACGGATTTATTTTATGAA
CCTTTCCAAGGTGCTATTCAAGGACCTGAAGAATTTGCCGAAGGTCTTGCGCTAGGAGTT
AAATCCCTGCTTGGTCATGCAATAGGTTAGTGTAGTCTTTTGTTTATTGTTTTCTTTATG
AGAAATTTTCTGTATGATATTAAACTGAAACTCTTTTTTTTTCCAAAACAAATACAGGAG
GTGCAGCTGGTGCCGCATCAAGAATTACTGGAACTTTAGGCAAAGGGCTTGCTGCATTGA
CACTTGATGAAGAATATCAAAAAAAGAGGAGG
>MY5309_Hapachea_JohnnyLyon_Hills
------------------------------------------------------------
---AAGCGAGGAAAAAATTGCTATAATTAAAGTTAAATATGAGGCATCTTTTTGGGAGTT
TTGAACTTTTCATCAATGTTCTATTTCATTTTGTCTAAAATCAGTAGTAAAAAGAATTTG
TCTATTCTTTTTTAGGCTGTCAAGCAGTTATACATGCTTGTTTTAGGCCTCGACGTTATA
GGCAATCCAGTTGGCCTTATTATGGGCTTAGGCGAAGGAGTTACTGATTTGTTTTATGAA
CCTTTCCAAGGTGCTATTCAAGGACCTGAAGAGTTTGCAGAAGGTCTTGCACTAGGAGTT
AAATCCCTGCTTGGTCATGCAATAGGTTGGTGTAGTCTTTTGTTTATTGTTTCTTTTTTG
GTAAATTTT-CATTTGATATTGAACTGAAACCTTTTTTTTTTCTAAAATAAATACAGGAG
GTGCTGCTGGTGCTGCATCAAGAATTACTGGAACTTTAGGCAAAGGGCTTGCTGCATTGA
CCCTTGATGAAGAATATCAAAAAAAGAGGAGG
>MY5310_Hexurella_AntelopeCyn_CerbatMtns
------------------------------------------------------------
------------------------------------------------------------
--------------------CTATTTCATTTTGTCTAAAATCGGTAGTAAAAAGAATTTG
TCCATTCTTTTTTAGGCTGTAAAGCAGTTATACATGCTCGTTTTAGGCCTTGACGTTATA
GGCAATCCCGTTGGCCTTATTATGGGCTTAGGCGAAGGAGTTACTGATTTGTTTTATGAA
CCTTTCCAAGGAGCTATACAAGGACCCGAAGAGTTTGCAGAAGGTCTTGCACTAGGAGTT
AAATCCCTGCTTGGTCATGCAATAGGTTGGTGTAGTCTTTGGTTTATTGTTTCCTTTATG
GGAAATTTTCCATTTGATATTA--------------------------------------
------------------------------------------------------------
--------------------------------
>MY5313_Hexurella_FoxCyn_MusicMtns
---------------------AAATAGTTGTTTGAAAATAGAGAGAA-----CAAATTAA
AAGAAGCAAGGAAAAAATTGCTACAATTAAAGTTAAATATAATGCATCTTTTTGGGAGTT
TTGAACTTCTCGTCGAAAGTCTATTTCGTTTTGTCTAAAATCGGTAGTAAAAAGAATTTG
TCCATTCTTTTTTAGGCTGTGAAGCAGTTATACATGCTCGTTTTAGGCCTTGACGTTATA
GGCAATCCCGTTGGCCTTATTATGGGCTTAGGTGAAGGAGTTACTGATTTGTTTTATGAA
CCTTTCCAAGGAGCTATTCAAGGACCCGAAGAGTTTGCAGAAGGTCTTGCGCTAGGAGTT
AAATCCCTGCTTGGTCATGCAATAGGTTGGTGTAGTCTTTGGTTTATTGTTTCCTTTATG
GGAAATTTTC--------------------------------------------------
------------------------------------------------------------
--------------------------------
>MY5314_Hexurella_Grasshopper_BrushyMtn
------------------------------------------------------------
------------------------------------------------------------
------------------------------------------------------------
----------------------------------TGCTCGTTTTAGGCCTTGACGTTATA
GGCAATCCCGTTGGCCTTATTATGGGCTTAGGCGAAGGAGTTACTGATTTGTTTTATGAA
CCTTTCCAAGGAGCTATTCAAGGACCCGAAGAGTTTGCAGAAGGTCTTGCGCTAGGAGTT
AAATCCCTGCTTGGTCATGC----------------------------------------
------------------------------------------------------------
------------------------------------------------------------
--------------------------------
>MY5315_Hexurella_WagonerRd_BradshawMtns
---------------------------TTCCTTG-----------------------TCA
AAAAAGCAAG--AAAAATTGCTGCAATTAAAGTTAAATATAATTCATCTTTTTGGGAGTT
TTGAACTTCTTATCAAAGGTCTGTTTCATTTTGTCTAAAATCGGTAGTAAAAAGAATTTG
TCTATTATTTTTTAGGCTGTGAAGCAGTTATACATGCTCGTTTTAGGCCTTGACGTTATA
GGCAATCCCGTTGGCCTTATTATGGGCTTAGGCGAAGGAGTTACTGATTTGTTTTATGAA
CCTTTCCAAGGAGCTATTCAAGGACCCGAAGAGTTTGCAGAAGGTCTTGCGCTAGGAGTT
AAATCCCTGCTTGGGCATGCTATAGGTTGGTGTAGTCTTTTGTTTATTGTTTCCTTTATG
GGAAATTTTCCGTTTGATATT---------------------------------------
------------------------------------------------------------
--------------------------------
>MY5317_Hrupicola_Cottonwood_SnYsidroMtns
TTCACAGAGATTTCTTCTTGTAAATAGTTGTTTGAAAATAGCGATAATACTGCAAATTAA
GAGAAGCAAGGAGAAATTTGCTGCAATTAAAGTCAAATATGATGCATCTATTTGGAAGTT
TTGAACTTTTCTTGAATGTTCTATTTCATTTTGTCTAAAATCAGTAGTAAAAAGAATTTG
TCTATTCTTTTTTAGGCTGTGAAGCAGTTATACATGCTTGTTTTAGGCCTTGATGTCATA
GGCAATCCAGTTGGCCTTATTATGGGCTTAGGTGAAGGAGTTACGGATTTATTTTATGAA
CCTTTCCAAGGTGCTATTCAAGGACCTGAAGAGTTTGCCGAAGGTCTTGCGCTAGGAGTT
AAATCCCTGCTTGGTCATGCAATAGGTTAGTAAGGTCATTTGTTTATTGTTTCCTTTATG
AGAAATTTTCTGTATGATATTAAACTGAAACTT--TTTTTTTCCAAAACAAATACAGGAG
GTGCAGCTGGTGCCGCATCAAGAATTACTGGAACATTAGGCAAAGGGCTTGCTGCATTGA
CACT----------------------------
