# Supplementary material for: ﻿Species delimitation, biogeography, and natural history of dwarf funnel web spiders (Mygalomorphae, Hexurellidae, Hexurella) from the United States / Mexico borderlands
Source: Zookeys. 2023 Jun 14;1167:109–57. doi: 10.3897/zookeys.1167.103463 (PMC10285686; doi:10.3897/zookeys.1167.103463)
Supplement: Supplementary material 3 — Input matrices, analysis log files, and output tree files for nuclear and mitochondrial analyses [file zookeys-1167-109_article-103463__-s003.zip › uce-200258.fasta]

>MY0059_Hapachea_SantaRitaMtns_MaderaCyn
GACTCTCTCCAAACACTTGTGTACAAGAAGAAGACCTGGTATTCGCGGAGAAAAGTTTGG
GGGGGAGGGGGGTTGAAGAGGAGGAGGAGGAGGAGGAGGGAAAAGGAGCCAAGATTTAAT
GCAGTCATTAGCAGAGGCACCAAATCCAATGCTAGTGTCAACATCCCGTTTCGCCTCTGT
ACCTTGTTTTCACAGTATACTAAAGGAGTCCCCGTAATCGGGTTAAATCTGTAACTACAT
CACAGAACGTGTCAGAAATCAGTTTAGCTTAGGAGCTCAATGACAAATATTCAGAGCTTG
GCGAGGGTGACGCGCTGGGGGAGCTAGTAAAGGGGCGTTTACTATACCCTCCAGCAACTT
AAGGCGCTCAAGTGAAAGGCCATTGATCGAGGCACACGCTAATTTGATTTGGAGAGTTTA
ACCCTCCGTTCAGAGTCTCGAGGA
>MY0139_Hexurella_SanDiego_Guatay
GACTCTCTCCAAACACTTGTGTACAAGAAGAAGACCTGGTATTCGCGGAGAAAAGTTTGG
GGGGTGGG-GAGTT---GAGGAGGAGGAGGAGGTGGAGGGAAAAGGAGCCAGGATTTAAT
GCAGTCATTAGCAGAGCCACCAAATCCAATGCTAGTGTCAACATCCCGTTTCGCCTCTGT
ACCTTGTTTTCACAGTATACTAAAGGAGTCCCCGTAATCGGGTTAAATCTGTAACTACAT
CACAGAACGTGTCAGAAATCAGTTTAGCTTAGGAGCTCAATGACAAATATTCAGAGCTTG
GCGAGGGCGACGCGCTGGGGGAGCTAGTAAAGGGGCGTTTACTGTACCCTCCAGCAACTT
AAGGCGCTCAAGTGAAAGGCCATTGATCGAGGCACAAGCTAATTTGATTTGGAGAGTTTA
ACCCTCCGTTCAGAGTCTCGAGGA
>MY5053_Hexurella_ChiricahuaMtns_PriceCyn
GACTCTCTCCAAACACTTGTGTACAAGAAGAAGACCTGGTATTCGCGGAGAAAAGTTTGG
GGGGCGGGG--GTTGAAGAGGAGGAGGCGGAGGAGGAGGGAAAAGGAGCCAAGATTTAAT
GCAGTCATTAGCAGAGGCACCAAATCCAATGCTAGTGTCAACATCCCGTTTCGCCTCTGT
ACCTTGTTTTCACAGTATACTAAAGGAGTCCCCGTAATCGGGTTAAATCTGTAACTACAT
CACAGAACGTGTCAGAAATCAGTTTAGCTTAGGAGCTCAATGACAAATATTCAGAGCTTG
GCGAGGGCGACGCGCTGGGGGAGCTAGTAAAGGGGCGTTTACTATACCCTCCAGCAACTT
AAGGCGCTCAAGTGAAAGGCCATTGATCGAGGCACACGCTAATTTGATTTGGAGAGTTTA
ACCCTCCGTTCAGAGTCTCGAGGA
>MY5057_Hexurella_ChiricahuaMtns_PriceCyn
------------------------------------------------------------
------------------------------------------------------------
-------TTAGCAGAGGCACCAAATCCAATGCTAGTGTCAACATCCCGTTTCGCCTCTGT
ACCTTGTTTTCACAGTATACTAAAGGAGTCCCCGTAATCGGGTTAAATCTGTAACTACAT
CACAGAACGTGTCAGAAATCAGTTTAGCTTAGGAGCTCAATGACAAATATTCAGAGCTTG
GCGAGGGCGACGCGCTGGGGGAGCTAGTAAAGGGGCGTTTACTATACCCTCCAGCAACTT
AA----------------------------------------------------------
------------------------
>MY5064_Hexurella_MuleMtns_Escabrosa
GACTCTCTCCAAACACTTGTGTACAAGAAGAAGACCTGGTATTCGCGGAGAAAAGTTTGG
GGGGGGGGGGGTTTGAAGAGGAGAAGGAGGAGGAGGAGGGAAAAGGAGCCAAGATTTAAT
GCAGTCATTAGCGGAGGCACCAAATCCAATGCTAGTGTCAACATCCCGTTTCGCCTCTGT
ACCTTGTTTTCACAGTATACTAAAGGAGTCCCCGTAATCGGGTTAAATCTGTAACTACAT
CACAGAACGTGTCAGAAATCAGTTTAGCTTAGGAGCTCAATGACAAATATTCAGAGCTTG
GCGAGGGCGACGCGCTGGGGGAGCTAGTAAAGGGGCGTTTACTATACCCTCCAGCAACTT
AAGGCGCTCAAGTGAAAGGCCATTGATCGAGGCACACGCTAATTTGATTTGGAGAGTTTA
ACCCTCCGTTCAGAGTCTCGAGGA
>MY5066_Hexurella_MuleMtns_Escabrosa
GACTCTCTCCAAACACTTGTGTACAAGAAGAAGACCTGGTATTCGCGGAGAAAAGTTTGG
GGGGAGGGGGGTTTGAAGAGGAGAAGGAGGAGGAGGAGGGAAAAGGAGCCAAGATTTAAT
GCAGTCATTAGCAGAGGCACCAAATCCAATGCTAGTGTCAACATCCCGTTTCGCCTCTGT
ACCTTGTTTTCACAGTATACTAAAGGAGTCCCCGTAATCGGGTTAAATCTGTAACTACAT
CACAGAACGTGTCAGAAATCAGTTTAGCTTAGGAGCTCAATGACAAATATTCAGAGCTTG
GCGAGGGCGACGCGCTGGGGGAGCTAGTAAAGGGGCGTTTACTATACCCTCCAGCAACTT
AAGGCGCTCAAGTGAAAGGCCATTGATCGAGGCACACGCTAATTTGATTTGGAGAGTTTA
ACCCTCCGTTCAGAGTCTCGAGGA
>MY5071_Hexurella_SantaRitaMtns_AlisoSprings
GACTCTCTCCAAACACTTGTGTACAAGAAGAAGACCTGGTATTCGCGGAGAAAAGTTTGG
GGGGAGGTTGGGTTGAAGAGGAGAAGGAGGAGGAGGAGGGAAAAGGAGCCAAGATTTAAT
GCAGTCATTAGCAGAGGCACCAAATCCAATGCTAGTGTCAACATCCCGTTTCGCCTCTGT
ACCTTGTTTTCACAGTATACTAAAGGAGTCCCCGTAATCGGGTTAAATCTGTAACTACAT
CACAGAACGTGTCAGAAATCAGTTTAGCTTAGGAGCTCAATGACAAATATTCAGAGCTTG
GCGAGGGCGACGCGCTGGGGGAGCTAGTAAAGGGGCGTTTACTATACCCTCCAGCAACTT
AAGGCGCTCAAGTGAAAGGCCATTGATCGAGGCACACGCTAATTTGATTTGGAGAGTTTA
ACCCTCCGTTCAGAGTCTCGAGGA
>MY5075_Hexurella_ChiricahuaMtns_CaveCrkCyn
GACTCTCTCCAAACACTTGTGTACAAGAAGAAGACCTGGTATTCGCGGAGAAAAGTTTGG
GGGGAGGGG--GTTGAAGAGGAGGAGGAGGAGGAGGAGGGAAAAGGAGCCAAGATTTAAT
GCAGTCATTAGCAGAGGCACCAAATCCAATGCTAGTGTCAACATCCCGTTTCGCCTCTGT
ACCTTGTTTTCACAGTATACTAAAGGAGTCCCCGTAATCGGGTTAAATCTGTAACTACAT
CACAGAACGTGTCAGAAATCAGTTTAGCTTAGGAGCTCAATGACAAATATTCAGAGCTTG
GCGAGGGCGACGCGCTGGGGGAGCTAGTAAAGGGGCGTTTACTATACCCTCCAGCAACTT
AAGGCGCTCAAGTGAAAGGCCATTGATCGAGGCACACGCTAATTTGATTTGGAGAGTTTA
ACCCTCCGTTCAGAGTCTCGAGGA
>MY5126_Hexurella_SantaCatalinaMtns_NuggetCyn
GACTCTCTCCAAACACTTGTGTACAAGAAGAAGACCTGGTATTCGCGGAGAAAAGTTTGG
GGGGAGGGGGAGTTGAAGAGG-GGAGAGGGAGGAGGAGGGAAAAGGAGCCAAGATTTAAT
GCAGTCATTAGCAGAGGCACCAAATCCAATGCTAGTGTCAACATCCCGTTTCGCCTCTGT
ACCTTGTTTTCACAGTATACTAAAGGAGTCCCCGTAATCGGGTTAAATCTGTAACTACAT
CACAGAACGTGTCAGAAATCAGTTTAGCTTAGGAGCTCAATGACAAATATTCAGAGCTTG
GCGAGGGCGACGCGCTGGGGGAGCTAGTAAAGGGGCGTTTACTATACCCTCCAGCAACTT
AAGGCGCTCAAGTGAAAGGCCATTGATCGAGGCACACGCTAATTTGATTTGGAGAGTTTA
ACCCTCCGTTCAGAGTCTCGAGGA
>MY5127_Hexurella_WhetstoneMtns_FrenchJoeCyn
------------------------------------------------------GTTTGG
GGGGAGGGGGGGTTGAAGAG-AGGAGGAGGAGGAGGAGGGAAAAGGAGCCAAGATTTAAT
GCAGTCATTAGCAGAGGCACCAAATCCAATGC--GTGTCAACATCCCGTTCCGCCTCTGT
ACCTTGTTTTCACAGTATACTAAAGGAGTCCCCGTAATCGGGTTAAATCTGTAACTACAT
CACAGAACGTGTCAGAAATCAGTTTAGCTTAGGAGCTCAATGACAAATATTCAGAGCTTG
GCGAGGGCGACGCGCTGGGGGAGCTAGTAAAGGGGCGTTTACTATACCCTCCAGCAACTT
AAGGCG------------------------------------------------------
ACCCTCCGTTCAGAGTCTCGAGGA
>MY5128_Hexurella_WhetstoneMtns_FrenchJoeCyn
-----------------------------------------------TGGAGAAG-----
------------------------------------------------------------
---------------------------------------------CCGTTCCGCCTCTGT
ACCTTGTTTTCACAGTATACTAAAGGAGTCCCCGTAATCGGGTTAAATCTGTAACTACAT
CACAGAACGTGTCAGAAATCAGTTTAGCTTAGGAGCTCAATGACAAATATTCAGAGCTTG
GCGAGGGCGACGCGCTGGGGGAGCTAGTAATGGGGCGTTTACTATACCCTCCAGCAACTT
AAGGCGCTCAAGT----------------------------------T------------
-CTCTCTCTCTCGCCGCTCGAGGA
>MY5131_Hexurella_PedregosaMtns_PruneCyn
GACTCTCTCCAAACACTTGTGTACAAGAAGAAGACCTGGTATTCGCGGAGAAAAGTTTGG
GGGGAGGGG--GTTGAAGAGGAGAAGGAGGAGGAGGAGGGAAAAGGAGCCAAGATTTAAT
GCAGTCATTAGCAGAGGCACCAAATCCAATGCTAGTGTCAACATCCCGTTTCGCCTCTGT
ACCTTGTTTTCACAGTATACCAAAGGAGTCCCCGTAATCGGGTTAAATCTGTAACTACAT
CACAGAACGTGTCAGAAATCAGTTTAGCTTAGGAGCTCAATGACAAATATTCAGAGCTTG
GCGAGGGCGACGCGCTGGGGGAGCTAGTAAAGGGGCGTTTACTATACCCTCCAGCAACTT
AAGGCGCTCAAGTGAAAGGCCATTGATCGAGGCACACGCTAATTTGATTTGGAGAGTTTA
ACCCTCCGTTCAGAGTCTCGAGGA
>MY5132_Hexurella_PedregosaMtns_PruneCyn
GACTCTCTCCAAACACTTGTGTACAAGAAGAAGACCTGGTATTCGCGGAGAAAAGTTTGG
GGGGAGGGG--GTTGAAGAGGAGGAGGAGGAGGAGGAGGGAAAAGGAGCCAAGATTTAAT
GCAGTCATTAGCAGAGGCACCAAATCCAATGCTAGTGTCAACATCCCGTTTCGCCTCTGT
ACCTTGTTTTCACAGTATACCAAAGGAGTCCCCGTAATCGGGTTAAATCTGTAACTACAT
CACAGAACGTGTCAGAAATCAGTTTAGCTTAGGAGCTCAATGACAAATATTCAGAGCTTG
GCGAGGGCGACGCGCTGGGGGAGCTAGTAAAGGGGCGTTTACTATACCCTCCAGCAACTT
AAGGCGCTCAAGTGAAAGGCCATTGATCGAGGCACACGCTAATTTGATTTGGAGAGTTTA
ACCCTCCGTTCAGAGTCTCGAGGA
>MY5136_Hexurella_MiddlemarchCyn
GACTCTCTCCAAACACTTGTGTACAAGAAGAAGACCTGGTATTCGCGGAGAAAAGTTTGG
GGCGGGAGG--GTTGAAGAGGAGAAGGAGGAGGAGGAGGGAAAAGGAGCCAAGATTTAAT
GCAGTCATTAGCAGAGGCACCAAATCCAATGCTAGTGTCAACATCCCGTTTCGCCTCTGT
ACCTTGTTTTCACAGTATACTAAAGGAGTCCCCGTAATCGGGTTAAATCTGTAACTACAT
CACAGAACGTGTCAGAAATCAGTTTAGCTTAGGAGCTCAATGACAAATATTCAGAGCTTG
GCGAGGGCGACGCGCTGGGGGAGCTAGTAAAGGGGCGTTTACTATACCCTCCAGCAACTT
AAGGCGCTCAAGTGAAAGGCCATTGATCGAGGCACACGCTAATTTGATTTGGAGAGTTTA
ACCCTCCGTTCAGAGTCTCGAGGA
>MY5147_Hexurella_DragoonMtns_NF_345A
GACTCTCTCCAAACACTTGTGTACAAGAAGAAGACCTGGTATTCGCGGAGAAAAGTTTGG
GGAGGGAGG--GTTGAAGAGGAGAAGGAGGAGGAGGAGGGAAAAGGAGCCAAGATTTAAT
GCAGTCATTAGCAGAGGCACCAAATCCAATGCTAGTGTCAACATCCCGTTTCGCCTCTGT
ACCTTGTTTTCACAGTATACTAAAGGAGTCCCCGTAATCGGGTTAAATCTGTAACTACAT
CACAGAACGTGTCAGAAATCAGTTTAGCTTAGGAGCTCAATGACAAATATTCAGAGCTTG
GCGAGGGCGACGCGCTGGGGGAGCTAGTAAAGGGGCGTTTACTATACCCTCCAGCAACTT
AAGGCGCTCAAGTGAAAGGCCATTGATCGAGGCACACGCTAATTTGATTTGGAGAGTTTA
ACCCTCCGTTCAGAGTCTCGAGGA
>MY5152_Hexurella_WhetstoneMtns_ApacheCyn
GACTCTCTCCAAACACTTGTGTACAAGAAGAAGACCTGGTATTCGCGGAGAAAAGTTCGG
GGGGAGGGGGGGTTGCAGAGGAGGAGGAGGAGGAGGAGGGAAAAGGAGCCAAGATTTAAT
GCAGTCATTAGCAGAGGCACCAAATCCAATGCTAGTGTCAACATCCCGTTCCGCCTCTGT
ACCTTGTTTTCACAGTATACTAAAGGAGTCCCCGTAATCGGGTTAAATCTGTAACTACAT
CACAGAACGTGTCAGAAATCAGTTTAGCTTAGGAGCTCAATGACAAATATTCAGAGCTTG
GCGAGGGCGACGCGCTGGGGGAGCTAGTAAAGGGGCGTTTACTATACCCTCCAGCAACTT
AAGGCGCTCAAGTGAAAGGCCATTGATCGAGGCACACGCTAATTTGATTTGGAGAGTTTA
ACCCTCCGTTCAGAGTCTCGAGGA
>MY5154_Hexurella_SantaRitaMtns_AdobeCyn
GACTCTCTCCAAACACTTGTGTACAAGAAGAAGACCTGGTATTCGCGGAGAAAAGTTTGG
GGGGAGGGGGGGTTGAAGAGGAGGAGGAGGAGGAGGAGGGAAAAGGAGCCAAGATTTAAT
GCAGTCATTAGCAGAGGCACCAAATCCAATGCTAGTGTCAACATCCCGTTTCGCCTCTGT
ACCTTGTTTTCACAGTATACTAAAGGAGTCCCCATAATCGGGTTAAATCTGTAACTACAT
CACAGAACGTGTCAGAAATCAGTTTAGCTTAGGAGCTCAATGACAAATATTCAGAGCTTG
GCGAGGGCGACGCGCTGGGGGAGCTAGTAAAGGGGCGTTTACTATACCCTCCAGCAACTT
AAGGCGCTCAAGTGAAAGGCCATTGATCGAGGCACACGCTAATTTGATTTGGAGAGTTTA
ACCCTCCGTTCAGAGTCTCGAGGA
>MY5157_Hexurella_SantaCatalinaMtns_Redington
GACTCTCTCCAAACACTTGTGTACAAGAAGAAGACCTGGTATTCGCGGAGAAAAGTTTGG
GGGGAGGTGGGGTTGAAGAGGAGAAGGAGGAGGAGAGGGGAAAAGGAGCCAAGATTTAAT
GCAGTCATTAGCAGAGGCACCAAATCCAATGCTAGTGTCAACATCCCGTTTCGCCTCTGT
ACCTTGTTTTCACAGTATACTAAAGGAGTCCCCGTAATCGGGTTAAATCTGTAACTACAT
CACAGAACGTGTCAGAAATCAGTTTAGCTTAGGAGCTCAATGACAAATATTCAGAGCTTG
GCGAGGGCGACGCGCTGGGGGAGCTAGTAAAGGGGCGTTTACTATACCCTCCAGCAACTT
AAGGCGCTCAAGTGAAAGGCCATTGATCGAGGCACACGCTAATTTGATTTGGAGAGTTTA
ACCCTCCGTTCAGAGTCTCGAGGA
>MY5164_Hrupicola_Temecula
------------------------------------------------------------
------------------------------------------------------------
------------------------------------------------------------
-----GTTTTCACAGTATACTAAAGGAGTCCCCGTAATCGGGTTAAATCTGTAACTACAT
CACAGAACGTGTCAGAAATCAGTTTAGCTTAGGAGCTCAATGACAAATATTCAGAGCTTG
GCGAGGGCGACGCGCTGGGGGAGCTAGTAAAGGGGCGTTTACTGTACCC---AGCAACTT
AAGGCGCTCAAG------------------------------------------------
------------------------
>MY5165_Hrupicola_Temecula
------------------------------------------------------------
---------------------------------AGGAGGGAAAAGGAGCCAGGATTTAAT
GCAGTCATTAGCAGAGCCACCAAATCCAATGCTAGTGTCAACATCCCGTTTCGCCTCTGT
ACCTTGTTTTCACAGTATACTAAAGGAGTCCCCGTAATCGGGTTAAATCTGTAACTACAT
CACAGAACGTGTCAGAAATCAGTTTAGCTTAGGAGCTCAATGACAAATATTCAGAGCTTG
GCGAGGGCGACGCGCTGGGGGAGCTAGTAAAGGGGCGTTTACTGTACCCTCCAGCAACT-
------------------------------------------------------------
------------------------
>MY5175_Hapachea_HarshawRd_PatagoniaMtns
GACTCTCTCCAAACACTTGTGTACAAGAAGAAGACCTGGTGTTCGCGGAGAAAAGTTTGG
GGGGGGAGGGGGTTGAAGAGGAGGAGGAGGAGGAGGAGGGAAAAGGAGCCAAGATTTAAT
GCAGTCATTAGCAGAGGCACCAAATCCAATGCTAGTGTCAACATCCCGTTTCGCCTCTGT
ACCTTGTTTTCACAGTATACTAAAGGAGTCCCCGTAATCGGGTTAAATCTGTAACTACAT
CACAGAACGTGTCAGAAATCAGTTTAGCTTAGGAGCTCAATGACAAATATTCAGAGCTTG
GCGAGGGCGACGCGCTGGGGGAGCTAGTAAAGGGGCGTTTACTATACCCTCCAGCAACTT
AAGGCGCTCAAGTGAAAGGCCATTGATCGAGGCACACGCTAATTTGATTTGGAGAGTTTA
ACCCTCCGTTCAGAGTCTCGAGGA
>MY5180_Hapachea_MustrangPk_MustangMtns
GACTCTCTCCAAACACTTGTGTACAAGAAGAAGACCTGGTATTCGCGGAGAAAAGTTTGG
GGGGGAGGGGGGTTGAAGAGGAGGAGGAGGAGGAGGAGGGAAAAGGAGCCAAGATTTAAT
GCAGTCATTAGCAGAGGCACCAAATCCAATGCTAGTGTCAACATCCCGTTCCGCCTCTGT
ACCTTGTTTTCACAGTATACTAAAGGAGTCCCCGTAATCGGGTTAAATCTGTAACTACAT
CACAGAACGTGTCAGAAATCAGTTTAGCTTAGGAGCTCAATGACAAATATTCAGAGCTTG
GCGAGGGCGACGCGCTGGGGGAGCTAGTAAAGGGGCGTTTACTATACCCTCCAGCAACTT
AAGGCGCTCAAGTGAAAGGCCATTGATCGAGGCACACGCTAATTTGATTTGGAGAGTTTA
ACC-----------GTCTCGAGGA
>MY5181_Hapachea_MustrangPk_MustangMtns
GA-TCTCTCCAAACACTTGTGTACAAGAAGAAGACCTGGTATTCGCCGAGAAAAGTTTGG
GGGGGAGGGGGGTTGAAGAGGAGAAGGAGGAGGAGGAGGGAAAAGGAGCCAAGATTTAAT
GCAGTCATTAGCAGAGGCACCAAATCCAATGCTAGTGTCAACATCCCGTTCCGCCTCTGT
ACCTTGTTTTCACAGTATACTAAAGGAGTCCCCGTAATCGGGTTAAATCTGTAACTACAT
CACAGAACGTGTCAGAAATCAGTTTAGCTTAGGAGCTCAATGACAAATATTCAGAGCTTG
GCGAGGGCGACGCGCTGGGGGAGCTAGTAAAGGGGCGTTTACTATACCCTCCAGCAACTT
AAGGCGCTCAAGTGAAAGGCCATTGATCGAGGC---------------------------
-------GTTCAGAGTCT------
>MY5193_Hapachea_HarshawRd_PatagoniaMtns
GACTCTCTCCAAACACTTGTGTACAAGAAGAAGACCTGGTGTTCGCGGAGAAAAGTTTGG
GGGGTGGGG--GTTGAAGAGGAGGAGGAGGAGGAGGAGGGAAAAGGAGCCAAGATTTAAT
GCAGTCATTAGCAGAGGCACCAAATCCAATGCTAGTGTCAACATCCCGTTTCGCCTCTGT
ACCTTGTTTTCACAGTATACTAAAGGAGTCCCCGTAATCGGGTTAAATCTGTAACTACAT
CACAGAACGTGTCAGAAATCAGTTTAGCTTAGGAGCTCAATGACAAATATTCAGAGCCTG
GCGAGGGCGACGCGCTGGGGGAGCTAGTAAAGGGGCGTTTACTATACCCTCCAGCAACTT
AAGGCGCTCAAGTGAAAGGCCATTGATCGAGGCACACGCTAATTTGATTTGGAGAGTTTA
ACCCTCCGTTCAGAGTCTCGAGGA
>MY5194_Hapachea_Ordsummit_MtOrd
---------------------------AAGAAGACGTGGTATTCCCGGAGAAA------G
GGGGAGGGG-------AGGGTAAGAGGAGGAGGAGGAGGGAAAAGGAGCCAAGATTTAAT
GCAGTCATTAGCAGAGGCACCAAATCCAATGCTAGTGTCAACATCCCGTTTCGCCTCTGT
ACCTTGTTTTCACAGTATACTAAAGGAGTCCCCGTAATCGGGTTAAATCTGTAACTACAT
CACAGAACGTGTCAGAAATCAGTTTAGCTTAGGAGCTCAATGACAAATATTCAGAGCTTG
GCGAGGGCGACGCGCTGGGGGAGCTAGTAAAGGGGCGTTTACTATACCCTCCAGCAACTT
AAGGCGCTCAAGTGAAAGGCCATTGATCGAGGCACACGCTAATTTGATTTGGAGAGTTTA
ACCCTCCGTTCAGAGTCTCGAGGA
>MY5195_Hapachea_Ordsummit_MtOrd
-----------------------------------------------G------------
----------------AGGGTAAGAGGAGGAGGAGGAGGGAAAAGGAGCCAAGATTTAAT
GCAGTCATTAGCAGAGGCACCAAATCCAATGCTAGTGTCAACATCCCGTTTCGCCTCTGT
ACCTTGTTTTCACAGTATACTAAAGGAGTCCCCGTAATCGGGTTAAATCTGTAACTACAT
CACAGAACGTGTCAGAAATCAGTTTAGCTTAGGAGCTCAATGACAAATATTCAGAGCTTG
GCGAGGGCGACGCGCTGGGGGAGCTAGTAAAGGGGCGTTTACTATACCCTCCAGCAACTT
AAGGCGCTCAAGTGAAAGG-----------------------------------------
------------------------
>MY5266_Hencina_CerroBolla
GACTCTCTCCAAACACTTGTGTACAAGAAGAAGACCTGGTATTCGCGGAGAAAAGTTTGG
GGGGTGGG-GGGTT------GAGGAGGAGGTGGAGGAGGGAAAAGGAGCCAGGATTTAAT
GCAGTCATTAGCAGAGCCACCAAATCCAATGCTAGTGTCAACATCCCGTTTCGCCTCTGT
ACCTTGTTTTCACAGTATACTAAAGGAGTCCCCGTAATCGGGTTAAATCTGTAACTACAT
CACAGAACGTGTCAGAAATCAGTTTAGCTTAGGAGCTCAATGACAAATATTCAGAGCTTG
GCGAGGGCGACGCGCTGGGGGAGCTAGTAAAGGGGCGTTTACTGTACCCTCCAGCAACTT
AAGGCGCTCAAGTGAAAGGCCATTGATCGAGGCACAAGCTAATTTGATTTGGAGAGTTTA
ACCCTCCGTTCAGAGTCTCGAGGA
>MY5267_Hencina_CerroBolla
GACTCTCTCCAAACACTTGTGTACAAGAAGAAGACCTGGTATTCGCGGAGAAAAGTTTGG
GGGGTGGG-GGGTT------GAGGAGGAGGTGGAGGAGGGAAAAGGAGCCAGGATTTAAT
GCAGTCATTAGCAGAGCCACCAAATCCAATGCTAGTGTCAACATCCCGTTTCGCCTCTGT
ACCTTGTTTTCACAGTATACTAAAGGAGTCCCCGTAATCGGGTTAAATCTGTAACTACAT
CACAGAACGTGTCAGAAATCAGTTTAGCTTAGGAGCTCAATGACAAATATTCAGAGCTTG
GCGAGGGCGACGCGCTGGGGGAGCTAGTAAAGGGGCGTTTACTGTACCCTCCAGCAACTT
AAGGCGCTCAAGTGAAAGGCCATTGATCGAGGCACAAGCTAATTTGATTTGGAGAGTTTA
ACCCTCCGTTCAGAGTCTCGAG--
>MY5269_Hexurella_GuadalupeValley
-------------------------------AGACCTGGTATTCGCGGAGAAAAGTTTGG
---------------------AGGAGGAGGTGGAGGAGGGAAAAGGAGCCAGGATTTAAT
GCAGTCATTAGCAGAGCCACCAAATCCAATGCTAGTGTCAACATCCCGTTTCGCCTCTGT
ACCTTGTTTTCACAGTATACTAAAGGAGTCCCCGTAATCGGGTTAAATCTGTAACTACAT
CACAGAACGTGTCAGAAATCAGTTTAGCTTAGGAGCTCAATGACAAATATTCAGAGCTTG
GCGAGGGCGACGCGCTGGGGGAGCTAGTAAAGGGGCGTTTACTGTACCCTCC--------
------------------------------------------------------------
------------------------
>MY5271_Hexurella_GuadalupeValley
GACTCTCTCCAAACACTTGTGTACAAGAAGAAGACCTGGTATTCGCGGAGAAAAGTTTGG
GGGGTGGG-GGGTTGAGGAGGAGGAGGAGGTGGAGGAGGGAAAAGGAGCCAGGATTTAAT
GCAGTCATTAGCAGAGCCACCAAATCCAATGCTAGTGTCAACATCCCGTTTCGCCTCTGT
ACCTTGTTTTCACAGTATACTAAAGGAGTCCCCGTAATCGGGTTAAATCTGTAACTACAT
CACAGAACGTGTCAGAAATCAGTTTAGCTTAGGAGCTCAATGACAAATATTCAGAGCTTG
GCGAGGGCGACGCGCTGGGGGAGCTAGTAAAGGGGCGTTTACTGTACCCTCCAGCAACTT
AAGGCGCTCAAGTGAAAGGCCATTGATCGAGGCACAAGCTAATTTGATTTGGAGAGTTTA
ACCCTCCGTTCAAGGTCTCGAGGA
>MY5276_Hexurella_SanPedro_Martir
GACTCTCTCCAAACACTTGTGTACAAGAAGAAGACCTGGTATTCGCGGAGAAAAGTTTGG
GGGGTGGG-GGGTTGAGGAGGAGGAGGAGGTGGAGGAGGGAAAAGGAGCCAGGATTTAAT
GCAGTCATTAGCAGAGCCACCAAATCCAATGCTAGTGTCAACATCCCGTTTCGCCTCTGT
ACCTTGTTTTCACAGTATACTAAAGGAGTCCCCGTAATCGGGTTAAATCTGTAACTACAT
CACAGAACGTGTCAGAAATCAGTTTAGCTTAGGAACTCAATGACAAATATTCAGAGCTTG
GCGAGGGCGACGCGCTGGGGGAGCTAGTAAAGGGGCGTTTACTGTACCCTCCAGCAACTT
AAGGCGCTCAAGTGAAAGGCCATTGATCGAGGCACAAGCTAATTTGATTTGGAGAGTTTA
ACCCTCCGTTCAGAGTCTCGAGGA
>MY5277_Hexurella_SanPedro_Martir
GACTCTCTCCAAACACTTGTGTACAAGAAGAAGACCTGGTATTCGCGGAGAAAAGTTTGG
GGGGTGGG-GGGTTGAGGAGGAGGAGGAGGTGGAGGAGGGAAAAGGAGCCAGGATTTAAT
GCAGTCATTAGCAGAGCCACCAAATCCAATGCTAGTGTCAACATCCCGTTTCGCCTCTGT
ACCTTGTTTTCACAGTATACTAAAGGAGTCCCCGTAATCGGGTTAAATCTGTAACTACAT
CACAGAACGTGTCAGAAATCAGTTTAGCTTAGGAGCTCAATGACAAATATTCAGAGCTTG
GCGAGGGCGACGCGCTGGGGGAGCTAGTAAAGGGGCGTTTACTGTACCCTCCAGCAACTT
AAGGCGCTCAAGTGAAAGGCCATTGATCGAGGCACAAGCTAATTTGATTTGGAGAGTTTA
ACCCTCCGTTCAGAGTCTCGAGGA
>MY5280_Hexurella_ArroyoSalado
GACTCTCTCCAAACACTTGTGTACAAGAAGAAGACCTAGTATTCGCGGAGAAAAGTTTGG
GGGTGGGGTGGGTT---GAGGAGGAGGAGGTGGAGGAGGGAAAAGGAGCCAGGATTTAAT
GCAGTCATTAGCAGAGCCACCAAATCCAATGCTAGTGTCAACATCCCGTTTCGCCTCTGT
ACCTTGTTTTCACAGTATACTAAAGGAGTCCCCGTAATCGGGTTAAATCTGTAACTACAT
CACAGAACGTGTCAGAAATCAGTTTAGCTTAGGAGCTCAATGACAAATATTCAGAGCTTG
GCGAGGGCGACGCGCTGGGGGAGCTAGTAAAGGGGCGTTTACTGTACCCTCCAGCAACTT
AAGGCGCTCAAGTGAAAGGCCATTGATCGAGGCACAAGCTAATTTGATTTGGAGAGTTTA
ACCCTCCGTTCAGAGTCTCGAGGA
>MY5282_Hexurella_ArroyoSalado
GACTCTCTCCAAACACTTGTGTACAAGAAGAAGACCTAGTATTCGCGGAGAAAAGTTTGG
GGGGTGGGGGGGTT---GAGGAGGAGGAGGTGGAGGAGGGAAAAGGAGCCAGGATTTAAT
GCAGTCATTAGCAGAGCCACCAAATCCAATGCTAGTGTCAACATCCCGTTTCGCCTCTGT
ACCTTGTTTTCACAGTATACTAAAGGAGTCCCCGTAATCGGGTTAAATCTGTAACTACAT
CACAGAACGTGTCAGAAATCAGTTTAGCTTAGGAGCTCAATGACAAATATTCAGAGCTTG
GCGAGGGCGACGCGCTGGGGGAGCTAGTAAAGGGGCGTTTACTGTACCCTCCAGCAACTT
AAGGCGCTCAAGTGAAAGGCCATTGATCGAGGCACAAGCTAATTTGATTTGGAGAGTTTA
ACCCTCCGTTCAGAGTCTCGAGGA
>MY5286_Hrupicola_SweetwaterSpr_OrdMtn
-----------------TGTGTACAAGAAGAAGATCTGGTATTCGCGGAGAAAAGTTTGG
GGGGGTGA-GGGTT---GAGGAGGAGGAGGTGGAGGAGGGAAAAGGAGCCGGGATTTAAT
GCAGTCATTAGCAGAGCCACCAAATCCAATGCTAGTGTCAACATCCCGTTTCGCCTCTGT
ACCTTGTTTTCACAGTATACTAAAGGAGTCCCCGTAATCGGGTTAAATCTGTAACTACAT
CACAGAACGTGTCAGAAATCAGTTTAGCTTAGGAGCTCAATGACAAATATTCAGAGCTTG
GCGAGGGCGACGCGCTGGGGGAGCTAGTAAAGGGGCGTTTACTGTACCCTCCAGCAACTT
AAGGCGCTCAAGTGAAAGGCCATTGATCGAGGCACAAGCTAATTTGATTTGGAGAGTTTA
ACCCTCCGTTCAGAGTCTCGAGGA
>MY5287_Hrupicola_SweetwaterSpr_OrdMtn
------------------------------------------------------------
-----------------------------------------AAAGGAGCCGGGATTTAAT
GCAGTCATTAGCAGAGCCACCAAATCCAATGCTAGTGTCAACATCCCGTTTCGCCTCTGT
ACCTTGTTTTCACAGTATACTAAAGGAGTCCCCGTAATCGGGTTAAATCTGTAACTACAT
CACAGAACGTGTCAGAAATCAGTTTAGCTTAGGAGCTCAATGACAAATATTCAGAGCTTG
GCGAGGGC-ACGCGCTGGGGGAGCTAGTAAAGGGGCGTTTACTGTACCCT----------
------------------------------------------------------------
------------------------
>MY5288_Hrupicola_Deadman_Hills
GACTCTCTCCAAACACTTGTGTACAAGAAGAAGACCTGGTATTCGCGGAGAAAAGTTTGG
GGGGTGGG-GGGTTGAGGAGGAGGAGGAGGTGGAGGAGGGAAAAGGAGCCAGGATTTAAT
GCAGTCATTAGCAGAGCCACCAAATCCAATGCTAGTGTCAACATCCCGTTTCGCCTCTGT
ACCTTGTTTTCACAGTATACTAAAGGAGTCCCCGTAATCGGGTTAAATCTGTAACTACAT
CACAGAACGTGTCAGAAATCAGTTTAGCTTAGGAGCTCAATGACAAATATTCAGAGCTTG
GCGAGGGCGACGCGCTGGGGGAGCTAGTAAAGGGGCGTTTACTGTACCCTCCAGCAACTT
AAGGCGCTCAAGTGAAAGGCCATTGATCGAGGCACAAGCTAATTTGATTTGGAGAGTTTA
ACCCTCCGTTCAGAGTCTCGAGGA
>MY5289_Hrupicola_Deadman_Hills
----------AAACACTTGTGTACAAGAAGAAGACCTGGTATTCGCGGAGAAAAGTTTGG
GGGGTGGG-GGGTTGAGGAGGAGGAGGAGGTGGAGGAGGGAAAAGGAGCCAGGATTTAAT
GCAGTCATTAGCAGAGCCACCAAATCCAATGCTAGTGTCAACATCCCGTTTCGCCTCTGT
ACCTTGTTTTCACAGTATACTAAAGGAGTCCCCGTAATCGGGTTAAATCTGTAACTACAT
CACAGAACGTGTCAGAAATCAGTTTAGCTTAGGAGCTCAATGACAAATATTCAGAGCTTG
GCGAGGGCGACGCGCTGGGGGAGCTAGTAAAGGGGCGTTTACTGTACCCTCCAGCAACTT
AAGGCGCTCAAGTGAAAGGCCATTGATCGAGGCACAAGCTAATTTGATTTGGAGAGTTTA
ACCCTCCGTTCAGA----------
>MY5309_Hapachea_JohnnyLyon_Hills
GACTCTCTCCAAACACTTGTGTACAAGAAGAAGACCTGGTATTCGCGGAGAAAAGTTTGG
GGGGAGGGGGGGTTGAAGAGGAGGAGGAGGAGGAGGAGGGAAAAGGAGCCAAGATTTAAT
GCAGTCATTAGCAGAGGCACCAAATCCAATGCTAGTGTCAACATCCCGTTCCGCCTCTGT
ACCTTGTTTTCACAGTATACTAAAGGAGTCCCCGTAATCGGGTTAAATCTGTAACTACAT
CACAGAACGTGTCAGAAATCAGTTTAGCTTAGGAGCTCAATGACAAATATTCAGAGCTTG
GCGAGGGCGACGCGCTGGGGGAGCTAGTAAAGGGGCGTTTACTATACCCTCCAGCAACTT
AAGGCGCTCAAGTGAAAGGCCATTGATCGAGGCACGCGCTAATTTGATTTGGAGAGTTTA
ACCCTCCGTTCAGAGTCTCGAGGA
>MY5310_Hexurella_AntelopeCyn_CerbatMtns
----------------------ACAAGAAGAAGACGTGGTATTCCCGGAGAAAAGTTTCG
GGGGGGGGAGGTTTGAAGAAGAGGAGGAGGAGGAAGAGGGAAAAGGAGCCAAGATTTAAT
GCAGTCATTAGCAGAGGCACCAAATCCAATGCTAGTGTCAACATCCCGTTTCGCCTCTGT
ACCTTGTTTTCACAGTATACTAAAGGAGTCCCTGTAATCGGGTTAAATCTGTAACTACAT
CACAGAACGTGTCAGAAATCAGTTTAGCTTAGGAGCTCAATGACAAATATTCAGAGCTTG
GCGAGGGCGACGCACTGGGGGAGCTAGTAAAGGGGCGTTTACTATACCCTCCAGCAACTT
AAGGCGCCCAAGTGAAAGGCCATTGATCGAGGCACACGCTAATTTGATTTGGAGAGTTTA
ACC---------------------
>MY5311_Hexurella_AntelopeCyn_CerbatMtns
---------------------------AAGAAGACGTGGTATTCCCGGAGAAAAGTTTCG
GGGGGGGGGGGTTTGAAGAAGAGGAGGAGGAGGAAGAGGGAAAAGGAGCCAAGATTTAAT
GCAGTCATTAGCAGAGGCACCAAATCCAATGCTAGTGTCAACATCCCGTTTCGCCTCTGT
ACCTTGTTTTCACAGTATACTAAAGGAGTCCCTGTAATCGGGTTAAATCTGTAACTACAT
CACAGAACGTGTCAGAAATCAGTTTAGCTTAGGAGCTCAATGACAAATATTCAGAGCTTG
GCGAGGGCGACGCACTGGGGGAGCTAGTAAAGGGGCGTTTACTATACCCTCCAGCAACTT
AAGGCGCCCAAGTGAAAGG-CATTGATCGAGGCACACGCTAATTTGATTTGGAGAGTTTA
ACCCTCCGTTCAG-----------
>MY5312_Hexurella_FoxCyn_MusicMtns
GACTCTCTCCAAACACTTGTGTACAAGAAGAAGACGTGGTATTCCCGGAGAAAAGTTTCG
GGGGGGAGG--TTTGAAGAAGAGGAGGAGGAGGAAGAGGGAAAAGGAGCCAAGATTTAAT
GCAGTCATTAGCAGAGGCACCAAATCCAATGCTAGTGTCAACATCCCGTTTCGCCTCTGT
ACCTTGTTTTCACAGTATACTAAAGGAGTCCCTGTAATCGGGTTAAATCTGTAACTACAT
CACAGAACGTGTCAGAAATCAGTTTAGCTTAGGAGCTCAATGACAAATATTCAGAGCTTG
GCGAGGGCGACGCACTGGGGGAGCTAGTAAAGGGGCGTTTACTATACCCTCCAGCAACTT
AAGGCGCCCAAGTGAAAGGCCATTGATCGAGGCACACGCTAATTTGATTTGGAGAGTTT-
------------------------
>MY5313_Hexurella_FoxCyn_MusicMtns
GACTCTCTCCAAACACTTGTGTACAAGAAGAAGACGTGGTATTCCCGGAGAAAAGTTTCG
GGGGGGAGG--TTTGAAGAAGAGGAGGAGGAGGAAGAGGGAAAAGGAGCCAAGATTTAAT
GCAGTCATTAGCAGAGGCACCAAATCCAATGCTAGTGTCAACATCCCGTTTCGCCTCTGT
ACCTTGTTTTCACAGTATACTAAAGGAGTCCCTGTAATCGGGTTAAATCTGTAACTACAT
CACAGAACGTGTCAGAAATCAGTTTAGCTTAGGAGCTCAATGACAAATATTCAGAGCTTG
GCGAGGGCGACGCACTGGGGGAGCTAGTAAAGGGGCGTTTACTATACCCTCCAGCAACTT
AAGGCGCCCAAGTGAAAGGCCATTGATCGAGGCACACGCTAATTTGATTTGGAGAGTTTA
ACCCTCCGTTCAGAGTCTCGAGGA
>MY5314_Hexurella_Grasshopper_BrushyMtn
GACTCTCTCCAAACACTTGTGTACAAGAAGAAGACGTGGTATTCCCGGAGAAAAGTTTAG
GGGGGGGGG-------AGGGTAAGAGGAGGAGGAGGAGGGAAAAGGAGCCAAGATTTAAT
GCAGTCATTAGCAGAGGCACCAAATCCAATGCTAGTGTCAACATCCCGTTTCGCCTCTGT
ACCTTGTTTTCACAGTATACTAAAGGAGTCCCCGTAATCGGGTTAAATCTGTAACTACAT
CACAGAACGTGTCAGAAATCAGTTTAGCTTAGGAGCTCAATGACAAATATTCAGAGCTTG
GCGAGGGCGACGCGCTGGGGGAGCTAGTAAAGGGGCGTTTACTATACCCTCCAGCAACTT
AAGGCTCTCAAGTGAAAGGCCATTGATCGAGGCACACGCTAATTTGATTTGGAGAGT---
------------------------
>MY5315_Hexurella_WagonerRd_BradshawMtns
GACTCTCTCCAAACACTTGTGTACAAGAAGAAGACGTGGTATTCCCGGAGAAAAGTTTAG
GGGGGGAGG-----GGAGGGTAAGAGGAGGAGGAGGAGGGAAAAGGAGCCAAGATTTAAT
GCAGTCATTAGCAGAGGCACCAAATCCAATGCTAGTGTCAACATCCCGTTTCGCCTCTGT
ACCTTGTTTTCACAGTATACTAAAGGAGTCCCCGTAATCGGGTTAAATCTGTAACTACAT
CACAGAACGTGTCAGAAATCAGTTTAGCTTAGGAGCTCAATGACAAATATTCAGAGCTTG
GCGAGGGCGACGCGCTGGGGGAGCTAGTAAAGGGGCGTTTACTATACCCTCCAGCAACTT
AAGGCGCTCAAGTGAAAGGCCATTGATCGAGGCACACGCTAATTTGATTTGGAGAGTTTA
ACCCTCCGTTCAGAGTCTCGAGGA
>MY5316_Hexurella_WagonerRd_BradshawMtns
GACTCTCTCCAAACACTTGTGTACAAGAAGAAGACGTGGTATTCCCGGAGAAAAGTTTAG
GGGGGGAGG-----GGAGGGTAAGAGGAGGAGGAGGAGGGAAAAGGAGCCAAGATTTAAT
GCAGTCATTAGCAGAGGCACCAAATCCAATGCTAGTGTCAACATCCCGTTTCGCCTCTGT
ACCTTGTTTTCACAGTATACTAAAGGAGTCCCCGTAATCGGGTTAAATCTGTAACTACAT
CACAGAACGTGTCAGAAATCAGTTTAGCTTAGGAGCTCAATGACAAATATTCAGAGCTTG
GCGAGGGCGACGCGCTGGGGGAGCTAGTAAAGGGGCGTTTACTATACCCTCCAGCAACTT
AAGGCGCTCAAGTGAAAGGCCATTGATCGAGGCACACGCTAATTTGATTTGGAGAGTTTA
ACCCTCCGTTCAGAGTCTCGAGGA
>MY5317_Hrupicola_Cottonwood_SnYsidroMtns
------------------------------------------------------------
---------GGGTT------GAGGAGGAGGAGGAGGAGGGAAAAGGAGCCAGGATTTAAT
GCAGTCATTAGCAGAGCCACCAAATCCAATGCTAGTGTCAACATCCCGTTTCGCCTCTGT
ACCTTGTTTTCACAGTATACTAAAGGAGTCCCCGTAATCGGGTTAAATCTGTAACTACAT
CACAGAACGTGTCAGAAATCAGTTTAGCTTAGGAGCTCAATGACAAATATTCAGAGCTTG
GCGAGGGCGACGCGCTGGGGGAGCTAGTAAAGGGGCGTTTACTGTACCCTCCAGCAACTT
AAGGCGCTCAAGTGAAAGGCCATTGATCGAGGCACAAGCTAATTTGATTTGGAGAGTTTA
ACCCTCCGTTCAGAGTCT------
