# Supplementary material for: ﻿Species delimitation, biogeography, and natural history of dwarf funnel web spiders (Mygalomorphae, Hexurellidae, Hexurella) from the United States / Mexico borderlands
Source: Zookeys. 2023 Jun 14;1167:109–57. doi: 10.3897/zookeys.1167.103463 (PMC10285686; doi:10.3897/zookeys.1167.103463)
Supplement: Supplementary material 3 — Input matrices, analysis log files, and output tree files for nuclear and mitochondrial analyses [file zookeys-1167-109_article-103463__-s003.zip › uce-200302.fasta]

>MY0059_Hapachea_SantaRitaMtns_MaderaCyn
TATTTACAGTGATGTAAGTAAAAAATCATTTTTATGCATTTTTCCTTCAAGGATTATGCT
GACACAGCTAGATTATTAGCAGCTGAAAATGTAGATAGAGAAGCACTGATGAAATATGCA
AGAGATGCTGCACAATTTGCCACCGACTACCAACTCCCAGATGTGGACTTTGCTGTCAAT
CATTATGGACAGGCAGACGTAGCAATGTTTGATTTTACTTCTATGTATGCTGCAGAAAAC
GCGTGTCGTGTGATGGAAAGAAGAGGCCACCGACTTCTACAGGGTCTAGTGGGAGATAGT
CTACTAGAGGTATTTAGGTTTTGTAATATGCATTAATTCTGTTTTAACCATGTTTTACCT
ATAGTCTGCGTTGTCTTGTTTCAATTCTTTTCTTACTATAGCCTTTCTGGCCTACTGGTT
CAGGATGTGCTAGAGGCTTTCTAAGCTCCTTTGA
>MY0139_Hexurella_SanDiego_Guatay
TTTTTGCAGTGGTATAAGTAAAAAATAATTTTTTTGCATTTTTCCTTTAAGGATTATGCT
GACACAGCAAG-TTATTATCTGCTGAAAATGTAGACAGAGAAGCACTGATGCAATATGCA
AGAGATGCTGCACAGTTTGCCACTGACTACCAACTCCCAGATGTGGACTTTGCTGTCAAT
CATTATGGACAGGCAGACGTAGCAATGTTTGATTTTACTTCTATGTATGCTGCAGAAAAC
GCGTGTCGTGTTATGGAAAGAAGAGGCCACAGACTTCTACAGGGCCTGGTGGGAGATAGC
CTACTAGAGGTATTTAGGTTTTGCAATATGCAATAGATCTGTTTTAACCATGTTTTACTT
ATGGTTTTGCTTATCTTGTTTTAATTCTTTTCCTATTATAGCCTTTCTGGCCTACAGGAT
CAGGATGTGCTAGAGGGTTTCTAAGTTCCTTTGA
>MY5066_Hexurella_MuleMtns_Escabrosa
-------------------------------------------CCTTTAAGGATTATGCT
GACACCGCTAGATTATTAGCAGCTGAAAATGTAGATAGAGAAGCACTGATGAAATATGCA
AGAGATGCTGCACAATTTGCCACCGACTACCAACTTCCAGATGTGGACTTTGCTGTCAAT
CATTATGGACAGGCAGACGTAGCAATGTTTGATTTTACTTCTATGTATGCTGCAGAAAAC
GCGTGTCGTGTGATGGAAAGAAGAGGCCACCGACTTCTACAGGGTCTAGTGGGAGATAGT
CTACTAGAGGTATTTAGGTTTTGTAATATGCATTAA------------------------
------------------------------------------------------------
----------------------------------
>MY5071_Hexurella_SantaRitaMtns_AlisoSprings
-------------------AAAAAATCATTTTTATACATTTTTCCTTTAAGGATTATGCT
GACACAGCTAGATTATTAGCAGCTGAAAATGTAGATAGAGAAGCACTAATGAAATATGCA
AGAGATGCTGCACAATTTGCCACCGACTACCAACTCCCAGATGTGGACTTTGCTGTCAAT
CATTATGGACAGGCAGACGTAGCAATGTTTGATTTTACTTCTATGTATGCTGCAGAAAAC
GCGTGTCGTGTGATGGAAAGAAGAGGCCACCGACTTCTACA-GGTCTAGTGGGAGATAGT
CTACTAGAGGTATTTAGGTTTTGTAACATGCATTAATTCTGTTTTAACCATGTTTTACCT
ATAGTTTGGGTTGTCTTGTTTCAATTCTTTTCTTACTATAGCCTTTCTGGCCTACTGGTT
CAGGATGTGCTAGAGGGTTTCTAAGTTCCTTTGA
>MY5075_Hexurella_ChiricahuaMtns_CaveCrkCyn
------------------------------------------------------------
--------------------------------------------------GAAATATGCA
AGAGATGCTGCACAATTTGCCACCGACTACCAACTCCCAGATGTAGACTTTGCTGTCAAT
CATTATGGACAGGCAGACGTAGCAATGTTTGATTTTACTTCTATGTATGCTGCAGAAAAC
GCGTGTCGTGTGATGGAAAGAAGAGGCCACCGACTTCTACAGGGTCTAGTGGGAGATAGT
CTACTAGAGGTATTTAGGTTTTTTAA-----------------TTAACCATGTTTTACCT
ATAGTTTGGGT-------------------------------------------------
----------------------------------
>MY5131_Hexurella_PedregosaMtns_PruneCyn
TATTTACAGTGATGTAAGTAAAAAATCATTTTTATGCATTTTTCCTTTAAGGATTATGCT
GACACAGCTAGATTATTAGCAGCTGAAAATGTAGATAGAGAAGCACTGATGAAATATGCA
AGAGATGCTGCACAATTTGCCACCGACTACCAACTCCCAGATGTAGACTTTGCTGTCAAT
CATTATGGACAGGCAGACGTAGCAATGTTTGATTTTACTTCTATGTATGCTGCAGAAAAC
GCGTGTCGTGTGATGGAAAGAAGAGGCCACCGACTTCTACAGGGTCTAGTGGGAGATAGT
CTACTAGAGGTATTTAGGTTTTGTAATATGCATTAATTCTGTTTTAACCATGTTTTACCT
ATAGTTTGGGTTGTCTTGTTTCAATTCTTTTTCTACTATAGCCTTTCTGGCCTACTGGTT
CAGGATGTGCTAGAGGGTTTCTAAGTTCCTTTGA
>MY5132_Hexurella_PedregosaMtns_PruneCyn
TATTTACAGTGATGTAAGTAAAAAATCATTTTTATGCATTTTTCCTTTAAGGATTATGCT
GACACAGCTAGATTATTAGCAGCTGAAAATGTAGATAGAGAAGCACTGATGAAATATGCA
AGAGATGCTGCACAATTTGCCACCGACTACCAACTCCCAGATGTAGACTTTGCTGTCAAT
CATTATGGACAGGCAGACGTAGCAATGTTTGATTTTACTTCTATGTATGCTGCAGAAAAC
GCGTGTCGTGTGATGGAAAGAAGAGGCCACCGACTTCTACAGGGTCTAGTGGGAGATAGT
CTACTAGAGGTATTTAGGTTTTGTAATATGCATTAATTCTG-TTTAACCATGTTTTACCT
ATAGTTTGGGTTGTCTTGTTTCAATTCTTTTTCTACTATAGCCTTTCTGGCCTACTGGTT
CAGGATGTGCTAGAGGGTTTCTAAGTTCCTTTGA
>MY5136_Hexurella_MiddlemarchCyn
TATTTATAGTGATGTAAGTAAAAAATCATTTTTATGCATTTTTCCTTTAAGGATTATGCT
GACACCGCTAGATTATTAGCAGCTGAAAATGTAGATAGAGAAGCACTGATGAAATATGCA
AGAGATGCTGCACAATTTGCCACCGACTACCAACTCCCAGATGTGGACTTTGCTGTCAAT
CATTATGGACAGGCAGACGTAGCAATGTTTGATTTTACTTCTATGTATGCTGCAGAAAAC
GCATGTCGTGTGATGGAAAGAAGAGGCCACCGACTTCTACAGGGTCTAGTGGGAGATAGT
CTACTAGAGGTATTTAGGTTTTGTAATATGCATTAATTCTGTTTTAACCATGTTTTACCT
GTAGTTTGAGTTGTCTTGTTTCAATTCTTTTCCTACTATAGCCTTTCTGGCCTACTGGTT
CCGGATGTGCTAGAGGGTTTCTAAGTTCCTTTGA
>MY5147_Hexurella_DragoonMtns_NF_345A
TATTTACAGTGATGTAAGTAAAAAATCATTTTTATGCATTTTTCCTTTAAGGATTATGCT
GACACAGCTAGATTATTAGCAGCTGAAAATGTAGATAGAGAAGCACTGATGAAATATGCA
AGAGATGCTGCACAATTTGCCACCGACTACCAACTCCCAGATGTGGACTTTGCTGTCAAT
CATTATGGACAGGCAGACGTAGCAATGTTTGATTTTACTTCTATGTATGCTGCAGAAAAC
GCATGTCGTGTGATGGAAAGAAGAGGCCACCGACTTCTACAGGGTCTAGTGGGAGATAGT
CTGCTAGAGGTATTTAGGTTTTGTAATATGCATTAATTCTGTTTTAACCATGTTTTACCT
GTAGTTTGAGTTGTCTTGTTTCAATTCTTTTCCTACTATAGCCTTTCTGGCCTACTGGTT
CCGGATGTGCTAGAGGGTTTCTAAGTTCCTTTGA
>MY5152_Hexurella_WhetstoneMtns_ApacheCyn
----------------------------TTTTTATGCATTTTTCCTTTAAGGATTATGCT
GACACAGCTAGATTATTAGCAGCTGAAAATGTAGATAGAGAAGCACTGATGAAATATGCA
AGAGATGCTGCACAATTTGCCACTGACTACCAACTCCCAGATGTGGACTTTGCTGTCAAT
CATTATGGACAGGCAGACGTAGCAATGTTTGATTTTACTTCTATGTATGCTGCAGAAAAC
GCGTGTCGTGT-----AAAGAAGAGGCCACCGACTTCTACAGGGTCTAGTGGGAGATAGT
CTACTAGAGGTATTTAGGTTTTGTAA----------------------------------
------------------TTTCAATTCTTTTCCTACTATAGCCTTTCTGGCCTACTGGTT
CAGGATG---------------------------
>MY5154_Hexurella_SantaRitaMtns_AdobeCyn
------------------------------------------------------------
-----------------AGCAGCTGAAAATGTAGATAGAGAAGCACTGATGAAATATGCA
AGAGATGCTGCACAATTTGCCACCGACTACCAACTCCCAGATGTGGACTTTGCTGTCAAT
CATTATGGACAGGCAGACGTAGCAATGTTTGATTTTACTTCTATGTATGCTGCAGAAAAC
GCGTGTCGTGTGATGGAAAGAAGAGGCCACCGACTTCTACAGGGTCTAGTGGGAGATAGT
CTACTAGAGGTATTTAGGTTTTGTAATATGCATTAATTCTGTTTTAACCATGTTTTACCA
ATAGTTTGGGTTGTCTTGATTCAATTCT--------------------------------
----------------------------------
>MY5157_Hexurella_SantaCatalinaMtns_Redington
--------------------------------------------------------TGCT
GACACAGCTAGATTATTAGCAGCTGAAAATGTAGATAGAGAAGCACTGATGAAATATGCA
AGAGATGCTGCACAATTTGCCACCGACTACCAACTCCCAGATGTGGACTTTGCTGTCAAT
CATTATGGACAGGCAGACGTAGCAATGTTTGATTTTACTTCTATGTATGCTGCAGAAAAC
GCGTGTCGTGTGATGGAAAGAAGAGGCCACCGACTTCTACAGGGTCTAGTGGGAGATAGT
CTACTGGAGGTATTTAGTTTTTGTAATATGCATTAATTCTGTTTTAACCATGTTTTACCT
ATAGTTTGGGTTGTCATGTTTCAATTCTTTTCCTACTATAGCCTTTCTGGCCTACTGG--
----------------------------------
>MY5164_Hrupicola_Temecula
-----------GTATAAGTAAAAAATA---------------------------------
----------GATTATTAGCAGCTGAAAATGTAGA-AGAGAAGCACTG----AATATGCA
AGAGATGCTGCACA-TTTGCCACCGACTACCAACTCCCAGATGTGGACTTTGCTGTCAAT
CATTATGGACAGGCAGACGTAGCAATGTTTGATTTTACTTCTATGTATGCTGCAGAAAAC
GCGTGTCGTGTGATGGAAAGAAGAGGCCACCGACTTCTACAGGGCCTGGTGGGAGATAGT
CTACTAGAGGTATTTAGG-TTTGCGATATGCATAA--TCTGTTTTAACCATGTTTTACTT
ATAGTTTTGGTTATC---------------------------------------------
----------------------------------
>MY5165_Hrupicola_Temecula
------------------------------------------------------------
-------------------------AAAATGTAGACAGAGAAGCACTGATGCAATATGCA
AGAGATGCTGCACAGTTTGCCACCGACTACCAACTCCCAGATGTGGACTTTGCTGTCAAT
CATTATGGACAGGCAGACGTAGCAATGTTTGATTTTACTTCTATGTATGCTGCAGAAAAC
GCGTGTCGTGTGATGGAAAGAAGAGGCCACCGACTTCTACAGGGCCTGGTGGGAGATAGT
CTACTAG-GGTATTTAGG-TTTGCGATATGCAATAGATCTGTTTTAACCATGTTTTACTT
ATAGTTTTGGTTATCTTGTTTTAATTCTTTTCCTATTATAGCCTTTCTGGCCTACAGGAT
CAGGATGTGCTAGAGGGTTTCTAAGTTCCTTTGA
>MY5175_Hapachea_HarshawRd_PatagoniaMtns
TATTTACGGTGATGTAAGTAAAAAATCATTTTTATGCATTTTTCCTTTAAGGATTATGCT
GACACAGCTAGATTATTAGCAGCTGAAAATGTAGATAGAGAAGCACTGATGAAATATGCA
AGAGATGCTGCACAATTTGCCACCGACTACCAACTCCCAGATGTGGACTTTGCTGTCAAT
CATTATGGACAGGCAGACGTAGCAATGTTTGATTTTACTTCTATGTATGCTGCAGAAAAC
GCGTGTCGTGTGATGGAAAGAAGAGGCCACCGACTTCTACAGGGTCTAGTGGGAGATAGT
CTACTAGAGGTATTTAGGTTTTGTAACATGCATTAATTCTGTTTTAACCATGTTTTACAT
ATAGTTTGAGTTGTCTTGTTTCAATTCTTTTCCTACTATAGCCTTTCTGGCCTACTGGTT
CAGGATGTGCTAGAGGGTTTCTAAGTTCCTTTGA
>MY5180_Hapachea_MustrangPk_MustangMtns
TATTTACAGTGATGTAAGTAAAAAATCATTTTTATGCATTTTTCCTTTAAGGATTATGCT
GACACAGCTAGATTATTAGCAGCTGAAAATGTAGATAGAGAAGCACTTATGAAATATGCA
AGAGATGCTGCACAATTTGCCACCGACTACCAACTCCCAGATGTGGACTTTGCTGTCAAT
CATTATGGACAGGCAGACGTAGCAATGTTTGATTTTACTTCTATGTATGCTGCAGAAAAC
GCGTGTCGTGTGATGGAAAGAAGAGGCCACCGACTTCTACAGGGTCTAGTGGGAGATAGT
CTACTAGAGGTATTTAGGTTTTGTAATATGCATTAATTCTGTTTTAATCATGTTTTACCT
ATAGTTTGGGTTGTATTGTTTCAATTCTTTTCCTACTATAGCCTTTCTGGCCTAC-----
---------CTAGAGG------------------
>MY5181_Hapachea_MustrangPk_MustangMtns
TATTTACAGTGATGTAAGTAAAAAATCATTTTTATGCATTTTTCCTTCAAGGATTATGCT
-------CTAGATTATTAGCAGCTGAAAATGTAGATAGAGAAGCACTTATGAAATATGCA
AGAGATGCTGCACAATTCGCCACCGACTACCAACTCCCAGATGTGGACTTTGCTGTCAAT
CATTATGGACAGGCAGACGTAGCAATGTTTGATTTTACTTCTATGTATGCTGCAGAAAAC
GCGTGTCGTGTGATGGAAAGAAGAGGCCACCGACTTCTACAGGGTCTAGTGGGAGATAGT
CTACTAGAGGTATTTAGGTTTTGTAATATGCATTAATTCTGTTTTAACCGTGTTTTACCT
ATAGTTTGGGTTGTATTGTTTCAT------------------------------------
-----------------TTTCTAAGTTCCTTTGA
>MY5193_Hapachea_HarshawRd_PatagoniaMtns
TATTTACGGTGATGTAAGTAAAAAATCATTTTTATGCATTTTTCCTTTAAGGATTATGCT
GACACAGCTAGATTATTAGCAGCTGAAAATGTAGATAGAGAAGCACTGATGAAATATGCA
AGAGATGCTGCACAATTTGCCACCGACTACCAACTCCCAGATGTGGACTTTGCTGTCAAT
CATTATGGACAGGCAGACGTAGCAATGTTTGATTTTACTTCTATGTATGCTGCAGAAAAC
GCGTGTCGTGTGATGGAAAGAAGAGGCCACCGACTTCTACAGGGTCTAGTGGGAGATAGT
CTACTAGAGGTATTTAGGTTTTGTAACATGCATTAATTCTGTTTTAACCATGTTTTACAT
ATAGTTTGAGTTGTCTTGTTTCAATTCTTTTCCTACTATAGCCTTTCTGGCCTACTGGTT
CAGGATGTGCTAGAGGGTTTCTAAGTTCCTTTGA
>MY5194_Hapachea_Ordsummit_MtOrd
TATTTACAGTGATATAAGTAAAAAATCATTTTTATGCATTTTTCCTTTAAGGATTATGCT
GACACAGCTAGATTATTAGCAGCTGAAAATGTAGATAGAGAAGCACTGATGCAATATGCA
AGAGATGCTGCACAATTTGCCACTGACTACCAACTCCCAGATGTGGACTTTGCTGTTAAT
CATTATGGACAAGCAGATGTAGCAATGTTTGATTTTACTTCCATGTATGCTGCAGAAAAC
GCGTGTCGTGTGATGGAAAGAAGAGGCCACCGACTTCTACAGGGTCTAGTGGGAGATAGT
TTACTAGAGGTATTTAGATTTTGTAATATGCATTAGGTCTGTTTTAACCATGTTTTACTT
ATAGTTTTGGTTACCTTGTTTTAATTTTTTTCTTATTATAGCCTTTCTGGCCTACTGGTT
CAGGATGTGCTAGAGGGTTTCTAAGTTCCTTTGA
>MY5195_Hapachea_Ordsummit_MtOrd
TATTTACAGTGATATAAGTAAAAAATCATTTTTATGCATTTTTCCTTTAAGGATTATGCT
GACACAGCTAGATTATTAGCAGCTGAAAATGTAGATAGAGAAGCACTGATGCAATATGCA
AGAGATGCTGCACAATTTGCCACTGACTACCAACTCCCAGATGTGGACTTTGCTGTTAAT
CATTATGGACAAGCAGATGTAGCAATGTTTGATTTTACTTCCATGTATGCTGCAGAAAAC
GCGTGTCGTGTGATGGAAAGAAGAGGCCACAGACTTCTACAGGGTCTAGTGGGAGATAGT
TTACTAGAGGTATTTAGATTTTGTAATATGCATTAGGTCTGTTTTAACCATGTTTTACTT
ATAGTTTTGGTTACCTTGTTTTAATTTTTTTCTTATTATAGCCTTTCTGGCCTACTGGTT
CAGGATGTGCTAGAGGGTTTCTAAGTTCCTTTGA
>MY5266_Hencina_CerroBolla
TTTTTACAGTGGTATAAATGAAAAGGA-ATTTTTTGCATTTTTCCTTTAAGGATTATGCT
GACACAGCAAGATTATTAGCAGCTGAAAATGTAGATAGAGAAGCACTGATGCAATATGCA
AGAGATGCTGCACAATTTGCCACCGACTACCAACTTCCAGATGTGGACTTTGCTGTCAAT
CATTATGGACAGGCAGATGTAGCAATGTTTGATTTTACTTCTATGTATGCTGCAGAAAAC
GCTTGTCGTGTGATGGAAAGAAGAGGCCACCGACTTCTACAGGGTCTGGTGGGAGATAGT
CTACTAGAGGTATTTAGG-TTTGTAATATACATTAGATCTGTTTTAACCATGTTTTACTT
ATAGTTTTGGTTATCTTGTTTAAATTGTTTTCCTATTATAGCCTTTCTGGCCTACAGGAT
CAGGATGTGCTAGAGGGTTCCTAAGTTCCTTTGA
>MY5267_Hencina_CerroBolla
TTTTTACAGTGGTATAAATAAAAAGGA-ATTTTTTGCATTTTTCCTTTAAGGATTATGCT
GACACAGCAAGATTATTAGCAGCTGAAAATGTAGATAGAGAAGCACTGATGCAATATGCA
AGAGATGCTGCACAATTTGCCACCGACTACCAACTTCCAGATGTGGACTTTGCTGTCAAT
CATTATGGACAGGCAGATGTAGCAATGTTTGATTTTACTTCTATGTATGCTGCAGAAAAC
GCTTGTCGTGTGATGGAAAGAAGAGGCCACCGACTTCTACAGGGTCTGGTGGGAGATAGT
CTACTAGAGGTATTTAGG-TTTGTAATATACATTAGATCTGTTTTAACCATGTTTTACTT
ATAGTTTTGGTTATCTTGTTTAAATTGTTTTCCTATTATAGCCTTTCTGGCCTACAGGAT
CAGGATGTGCTAGAGGGTTTCTAAGTTCCTTTGA
>MY5269_Hexurella_GuadalupeValley
TTTTTACAGTGGTATAAATAAAAAGGA-TTTTTTTGCATTTTTCCTTTAAGGATTATGCT
GACACAGCAAGATTATTAGCAGCTGAAAATGTAGATAGAGAAGCACTGATGCAATATGCA
AGAGATGCTGCACAATTTGCCACCGACTACCAACTCCCAGATGTGGACTTTGCTGTCAAT
CATTATGGACAGGCAGATGTAGCAATGTTTGATTTTACTTCTATGTATGCTGCAGAAAAC
GCTTGTCGTGTGATGGAAAGAAGAGGCCACCGACTTCTACAGGGTCTGGTGGGAGATAGT
CTACTAGAGGTATTTAGG-TTTGTAATATGCATTAGATCTGTTTTAACCATGTTTTACTC
ATAGTTTTGGTTATCTTGTTTAAATTGTTTTCCTATTATAGCCTTTCTGGCCTACAGGAT
CAGGATGTGCTAGAGGGTTTCTAAGTTCCTTTGA
>MY5271_Hexurella_GuadalupeValley
TTTTTACAGTGGTATAAATAAAAAGGA-TTTTTTTGCATTTTTCCTTTAAGGATTATGCT
GACACAGCAAGATTATTAGCAGCTGAAAATGTAGATAGAGAAGCACTGATGCAATATGCA
AGAGATGCTGCACAATTTGCCACCGACTACCAACTCCCAGATGTGGACTTTGCTGTCAAT
CATTATGGACAGGCAGATGTAGCAATGTTTGATTTTACTTCTATGTATGCTGCAGAAAAC
GCTTGTCGTGTGATGGAAAGAAGAGGCCACCGACTTCTACAGGGTCTGGTGGGAGATAGT
CTACTAGAGGTATTTAGG-TTTGTAATATGCATTAGATCTGTTTTAACCATGTTTTACTC
ATAGTTTTGGTTATCTTGTTTAAATTGTTTTCCTATTATAGCCTTTCTGGCCTACAGGAT
CAGGATGTGCTAGAGGGTTTCTAAGTTCCTTTGA
>MY5276_Hexurella_SanPedro_Martir
TTTTTACAGTGGTATAAATAAAAAAGA-ATTTTTTGCATTTTTCCTTTAAGGATTATGCT
GACACAGCAAGATTATTAGCAGCTGAAAATGTAGATAGAGAAGCACTGATGCAATATGCA
AGAGATGCTGCACAATTTGCCACGGACTATCAACTCCCAGATGTGGACTTTGCTGTCAAT
CATTATGGACAGGCAGATGTAGCAATGTTTGATTTTACTTCTATGTATGCTGCAGAAAAC
GCTTGTCGTGTGATGGAAAGAAGAGGCCACCGACTTCTACAGGGTCTGGTGGGAGATAGT
CTACTAGAGGTATTTAGG-TTTGTAATATACCTTAGATCTGTTTTAACCATGTTTTACAT
ATAGTTTTGGTTATCTTGTTTAAATTGTGTTCCTATTATAGCCTTTCTGGCCTACAGGAT
CAGGATGTGCTAGAGGGTTTCTAAGTTCCTTTGA
>MY5277_Hexurella_SanPedro_Martir
TTTTTACAGTGGTATAAATAAAAAAGA-ATTTTTTGCATTTTTCCTTTAAGGATTATGCT
GACACAGCAAGATTATTAGCAGCTGAAAATGTAGATAGAGAAGCACTGATGCAATATGCA
AGAGATGCTGCACAATTTGCCACGGACTATCAACTCCCAGATGTGGACTTTGCTGTCAAT
CATTATGGACAGGCAGATGTAGCAATGTTTGATTTTACTTCTATGTATGCTGCAGAAAAC
GCTTGTCGTGTGATGGAAAGAAGAGGCCACCGACTTCTACAGGGTCTGGTGGGAGATAGT
CTACTAGAGGTATTTAGG-TTTGTAATATACCTTAGATCTGTTTTAACCATGTTTTACAT
ATAGTTTTGGTTATCTTGTTTAAATTGTGTTCCTATTATAGCCTTTCTGGCCTACAGGAT
CAGGATGTGCTAGAGGGTTTCTAAGTTCCTTTGA
>MY5280_Hexurella_ArroyoSalado
------------------------------------------TCCTTTAAGGATTATGCT
GACACAGCTAGATTATTAGCAGCTGAAAATGTAGATAG-GAAGCACTGATGCAATATGCA
AGAGATGCTGCACAATTTG-CACTGACTACCAACTCCCAGATGTGGACTTTGCTGTCAAT
CATTATGGACAGGCAGATGTAGCAATGTTTGATTTTACTTC-ATGTA-GCTGCAGAAAAC
GC-TGTCGTGTGATGGAAAGAAGAGGCCACCGTCTTCTACAGGGTCT-GTGGGAGATAGT
-----------------------TACAATGCATTA--TCTGTTTT---------------
------------------------------------------------------------
----------------------------------
>MY5286_Hrupicola_SweetwaterSpr_OrdMtn
TATTTACAGTAGTATAAGTAAAAAATATTTTTTTTGTTTTTTTCCTTTAAGGATTATGCT
GACACAGCAAGATTATTAGCAGCTGAAAATGTAGATAGAGAAGCACTGATGCAATATGCA
AGAGATGCTGCGCAATTTGCCACCGACTACCAACTCCCAGATGTAGACTTTGCTGTCAAT
CATTATGGACAAGCAGATGTAGCAATGTTTGATTTCACTTCTATGTATGCTGCAGAAAAC
GCTTGTCGTGTGATGGAAAGAAGAGGTCACCGACTTCTACAGGGTCTGGTGGGAGATAGT
CTACTAGAGGTATGTAGG-TTTGTAATATACATTAGATCTGTTTTAACCATGTTTTACTT
ATAGTTTGGGTTATCTTGTTTTAATTGTTTTCCTATTATAGCCTTTCTGGCCTACAGGAT
CAGGATGTGCTAGAGGGTTTCTAAGTTCCTTTGA
>MY5287_Hrupicola_SweetwaterSpr_OrdMtn
TATTTACAGTAGTATAAGTAAAAAATATTTTTTTTGCATTTTTCCTTTAAGGATTATGCT
GACACAGCAAGATTATTAGCAGCTGAAAATGTAGATAGAGAAGCACTGATGCAATATGCA
AGAGATGCTGCGCAATTTGCCACCGACTACCAACTCCCAGATGTAGACTTTGCTGTCAAT
CATTATGGACAAGCAGATGTAGCAATGTTTGATTTCACTTCTATGTATGCTGCAGAAAAC
GCTTGTCGTGTGATGGAAAGAAGAGGCCACCGACTTCTACAGGGTCTGGTGGGAGATAGT
CTACTAGAGGTATGTAGG-TTTGTAATATACATTAGATCTGTTTTAACCATGTTTTACTT
ATAGTTTGGGTTATCTTGTTTTAATTGTTTTCCTATTATAGCCTTTCTGGCCTACAGGAT
CAGGATGTGCTAGAGGGTTTCTAAGTTCCTTTGA
>MY5288_Hrupicola_Deadman_Hills
------------------------------------------------------------
---------------------------------------------CTGATGCAATATGCA
AGAGATGCTGCACAATTTGCCACCGATTACCAACTTCCAGATGTGGACTTTGCTGTCAAT
CATTATGGACAGGCAGATGTAGCAATGTTTGATTTTACTTCTATGTACGCTGCAGAAAAC
GCTTGTCGTGTGATGGAAAGAAGAGGCCACCGACTTCTACAGGGTCTGGTGGGAGATA--
------------------------------------------------------------
--------------------------------CTATT-----------------------
----------------------------------
>MY5289_Hrupicola_Deadman_Hills
-----------------------------TTTTTCGCATTTTTCCTTTAAGGATTATGCT
GACACAGCAAGATTATTAGCAGCTGAAAATGTAGATAGAGAAGCACTGATGCAATATGCA
AGAGATGCTGCACAATTTGCCACCGACTACCAACTCCCAGATGTGGACTTTGCTGTCAAT
CATTATGGACAGGCAGATGTAGCAATGTTTGATTTTACTTCTATGTA-GCTGCAGAAAA-
GCTTGTCGTGTGATGGAAAGAAGAGGCCACCGACTTCTACAGGGTCTGGT----------
CTACTAGAG---------------------------------------------------
------------------------------------------------------------
----------------------------------
>MY5309_Hapachea_JohnnyLyon_Hills
------------------------------------------------------------
----------------------------ATGTAGATAGAGAAGCACTGATGAAATATGCA
AGAGATGCTGCACAGTTTGCCACCGACTACCAACTCCCAGATGTGGACTTTGCTGTCAAT
CATTATGGACA-GCAGACGTAGCAATGTTTGATTTTACTTCTATGTATGCTGCAGAAAAC
GCGTGTCGTGTGATGGAAAGAAGAGGCCACCGACTTCTACAGGGTCTAGTGGGAGATAGT
CTACTAGAGGTATTTAGGTTTTGTAATATGCATTAATTCTGTTTTAACCATGTTTTACCT
ATAGTTTGGG--------------------------------------------------
----------------------------------
>MY5310_Hexurella_AntelopeCyn_CerbatMtns
TATTTACAGTGATATAAGTAAAAAATCATTTTTATGCATTTTTCATTTAAGGATTATGCT
GACACAGCTAGATTATTAGCAGCTGAAAATGTAGATAGAGAAGCACTAATGCAATATGCA
AGAGATGCTGCACAATTTGCTACCGACTACCAACTCCCAGATGTGGACTTTGCTGTTAAT
CATTATGGACAAGCAGATGTAGCAATGTTTGATTTTACTTCCATGTATGCTGCAGAAAAC
GCGTGTCGTGTGATGGAAAGAAGAGGCCACCGACTTCTACAGGGTCTAGTGGGAGATAGT
TTACTAGAGGTATTTAGATTATGTAATATGCATTAGGTCTGTTTTAACCATGTTTTACTT
ATAGTTTTGGTTATCTTGTTTTAATTTTTTTCTTATTATAGCCTTTCTGGCCTACTGGTT
CCGGATGTGCTAGAGGGTTTCTAAGTTCCTTTGA
>MY5311_Hexurella_AntelopeCyn_CerbatMtns
TATTTACAGTGATATAAGTAAAAAATCATTTTTATGCATTTTTCATTTAAGGATTATGCT
GACACAGCTAGATTATTAGCAGCTGAAAATGTAGATAGAGAAGCACTAATGCAATATGCA
AGAGATGCTGCACAATTTGCTACCGACTACCAACTCCCAGATGTGGACTTTGCTGTTAAT
CATTATGGACAAGCAGATGTAGCAATGTTTGATTTTACTTCCATGTATGCTGCAGAAAAC
GCGTGTCGTGTGATGGAAAGAAGAGGCCACCGACTTCTACAGGGTCTAGTGGGAGATAGT
TTACTAGAGGTATTTAGATTATGTAATATGCATTAGGTCTGTTTTAACCATGTTTTACTT
ATAGTTTTGGTTATCTTGTTTTAATTTTTTTCTTATTATAGCCTTTCTGGCCTACTGGTT
CCGGATGTGCTAGAGGGTTTCTAAGTTCCTTTGA
>MY5312_Hexurella_FoxCyn_MusicMtns
TATTTACAGTGATATAAGTAAAAAATCATTTTTATGCATTTTTCATTTAAGGATTATGCT
GACACAGCTAGATTATTAGCAGCTGAAAATGTAGATAGAGAAGCACTGATGCAATATGCA
AGAGATGCTGCACAATTTGCTACCGACTACCAACTCCCAGATGTGGACTTTGCTGTTAAT
CATTATGGACAAGCAGATGTAGCAATGTTTGATTTTACTTCCATGTATGCTGCAGAAAAC
GCGTGTCGTGTGATGGAAAGAAGAGGCCACCGACTTCTACAGGGTCTAGTGGGAGATAGT
TTACTAGAGGTATTTAGATTTTGTAATATGCATTAGGTCTGTTTTAACCATGTTTTACTT
ATAGTTTTGGTTATCTTGTTTTAATTTTTTTCTTATTATAGCCTTTCTGGCCTACTGGTT
CAGGATGTGCTAGAGGGTTTCTAAGTTCCTTTGA
>MY5313_Hexurella_FoxCyn_MusicMtns
TATTTACAGTGATATAAGTAAAAAATCATTTTTATGCATTTTTCATTTAAGGATTATGCT
GACACAGCTAGATTATTAGCAGCTGAAAATGTAGATAGAGAAGCACTGATGCAATATGCA
AGAGATGCTGCACAATTTGCTACCGACTACCAACTCCCAGATGTGGACTTTGCTGTTAAT
CATTATGGACAAGCAGATGTAGCAATGTTTGATTTTACTTCCATGTATGCTGCAGAAAAC
GCGTGTCGTGTGATGGAAAGAAGAGGCCACCGACTTCTACAGGGTCTAGTGGGAGATAGT
TTACTAGAGGTATTTAGATTTTGTAATATGCATTAGGTCTGTTTTAACCATGTTTTACTT
ATAGTTTTGGTTATCTTGTTTTAATTTTTTTCTTATTATAGCCTTTCTGGCCTACTGGTT
CAGGATGTGCTAGAGGGTTTCTAAGTTCCTTTGA
>MY5314_Hexurella_Grasshopper_BrushyMtn
TATTTACAGTGATATAAGTAAAAAATCATTTTTATGCATTTTTCCTTTAAGGATTATGCT
GACACAGCTAGATTATTAGCAGCTGAAAATGTAGATAGAGAAGCACTGATGCAATATGCA
AGAGATGCTGCACAATTTGCTACCGACTACCAACTCCCAGATGTGGACTTTGCTGTTAAT
CATTATGGACAAGCAGATGTAGCAATGTTTGATTTTACTTCCATGTATGCTGCAGAAAAT
GCGTGTCGTGTGATGGAAAGAAGAGGCCACCGACTTCTACAGGGTCTAGTGGGAGATAGT
TTACTAGAGGTATTTAGATTTTGTAATATGCATTAGGTCTGTTTTAACCATGTTTTACTT
ATAGTTTCGGTTATCTTGTTTTAATTTTTTTCTTATTATAGCCTTTCTGGCCTACTGGTT
CAGGATGTGCTAGAGGGTTTCTAAGTTCCTTTGA
>MY5315_Hexurella_WagonerRd_BradshawMtns
TATTTACAGTGATATAAGTAAAAAATCATTTTTATGCATTTTTCCTTTAAGGATTATGCT
GACACAGCTAGATTATTAGCAGCTGAAAATGTAGATAGAGAAGCACTGATGCAATATGCA
AGAGATGCTGCACAATTTGCCACTGACTACCAACTCCCAGATGTGGACTTTGCTGTTAAT
CATTATGGACAAGCAGATGTAGCAATGTTTGATTTTACTTCCATGTATGCTGCAGAAAAC
GCGTGTCGTGTGATGGAAAGAAGAGGCCACCGACTTCTACAGGGTCTAGTGGGAGATAGT
TTACTAGAGGTATTTAGATTTTGTAATATGCATTAGGTCTGTTTTAACCATGTTTTACTT
ATAGTTTTGGTTATCTTGTTTTAATTTTTTTCTTATTATAGCCTTTCTGGCCTACTGGTT
CAGGATGTGCTAGAGGGTTTCTAAGTTCCTTTGA
>MY5316_Hexurella_WagonerRd_BradshawMtns
TATTTACAGTGATA-AAGTAAAAAATCATTTTTATGCATTTTTCCTTTAAGGATTATGCT
GACACAGCTAGATTATTAGCAGCTGAAAATGTAGATAGAGAAGCACTGATGCAATATGCA
AGAGATGCTGCACAATTTGCCACTGACTACCAACTCCCAGATGTGGACTTTGCTGTTAAT
CATTATGGACAAGCAGATGTAGCAATGTTTGATTTTACTTCCATGTATGCTGCAGAAAAC
GCGTGTCGTGTGATGGAAAGAAGAGGCCACCGACTTCTACAGGGTCTAGTGGGAGATAGT
TTACTAGAGGTATTTAGATTTTGTAATATGCATTAGGTCTGTTTTAACCATGTTTTACTT
ATAGTTTTGGTTATCTTGTTTTAATTTTTTTCTTATTATAGCCTTTCTGGCCTACTGGTT
CAGGATGTGCTAGGGGGTTTCTAAGTTCCTTTGA
>MY5317_Hrupicola_Cottonwood_SnYsidroMtns
TTTTTACAGTGGTATAAGTAAAAAATAATTTTTTTGCGTTTTTT-TTTAAGGATTATGCT
GAC------------------------------GACAGAGAAGCACTGATGCAATATGCA
AGAGATGCTGCACAGTTTG-----------------ACAGATGTGGACTTTGCTGTCAAT
CATTATGGACAGGCAGACGTAGCAATGTTTGATTTTACTTCTATGTATGCTGCAGAAAAC
GCGTGTCGTGTGATGGAAAGAAGAGGCCACCGACTTCTACAGGGCCTGGTGGGAGATAGT
CTATTGGAGGTATTTAGG-TTTGCAATATGCAATAAATCTG--TT---------------
-TACTTTTGGTTATCTTGTTTTAATTCTTTTCCTATTACAGCCTTTCTGGCC--------
----------------------------------
