# Supplementary material for: ﻿Species delimitation, biogeography, and natural history of dwarf funnel web spiders (Mygalomorphae, Hexurellidae, Hexurella) from the United States / Mexico borderlands
Source: Zookeys. 2023 Jun 14;1167:109–57. doi: 10.3897/zookeys.1167.103463 (PMC10285686; doi:10.3897/zookeys.1167.103463)
Supplement: Supplementary material 3 — Input matrices, analysis log files, and output tree files for nuclear and mitochondrial analyses [file zookeys-1167-109_article-103463__-s003.zip › uce-200329.fasta]

>MY0059_Hapachea_SantaRitaMtns_MaderaCyn
GGTTGGTGGTCTAGACTAGCTTCCACTACACTGATATGGAAGACGGTTCTGTGCGGGATG
GCAGAAGCACAAAACTCACAAGGCACAAGACTTTCCAGTGCCCTGACCTGATGGGGGAAG
AACGCGTGCTGTCTTTAGAGATCACTTTCTCCATAGAGAGCGGTCGAGAAGGACATGTAG
TCCAGAGCACCGGGGATGGTCCCGGGGCCTTTGTATTGACCCATGCGCTGGATGCAATAC
TCAGCCTGATCTGGAGGAAGTTCCCTTCGTAATTCGTCAGCAGTGATGAAAGGCTACAAA
GTACAACAATCGACACTCTCAGTATAAGACAATGTCCACAAAGGCACTCGGACGGATGCG
AAAAACACAATAAGAAAATATATAAAACTCACCTTGTCACCAGCCAGAATTCTGAAGGAA
TCGATTATCTGCTCAGCAGTATCAGAGTCCGTGCTCTCCCTTGTCATGAAATCTAAGAAA
GCATCAAAATGAACATAGCCCGTATTGTTAGGATCTACTACACTCATGATTCGTCGGAAA
TCAGCTTCACCCTGTAAAAGAGAAAATCCATTAAAAACAAACACACTACAACAGAATAAA
GGATGCAATTTAAAAAGACTCTGGCAAAGTTAGAGGCATCTACAACAGTGAGTTATAATT
GCCACG---------ATTTGATGCAATTCTGTTCAATATAAAATGTAACCAGTTCTTCCA
CTGCATAAAACAATATACAAATTGTACCTGTCTGTCATTGCGTATGTTGTAACCTAAACT
AACAAGGCAAGATTTGAATTCTTCGGGTGCCAAGCGTCCTGTTCTGTTCTTGTCAATGAA
CGACATACGGAACTCATTCAGTTGCTCTTGCGTTACCCTT
>MY5053_Hexurella_ChiricahuaMtns_PriceCyn
GGTTGGTGGTCTAGACTAGCTTCCACTACGCTGATATGGAAGACGGTTCTGTGCAGGATG
GCAGAAGCACAAAACTCACAAGGCACAAGACTTTCCAGTGCCCAGACCTGATGGGGGAAG
AACACGCGCTGTCTTTAGAGATCACTTTCTCCATAGAGAGCGGTCGAGAAGGACATGTAG
TCCAGAGCACCGGGGATGGTCCCGGGGCCTTTGTACTGACCCATGCGCTGGATGCAATAC
TCGGCCTGATCTGGAGGAAGTTCCCTTCGTAATTCGTCAGCAGTGATGAAAGGCTACAAA
GTACAACAATCAACACTCTCAGTGTAAGACAATGTCCACAAAGGCACTCGGACGGATGCG
AAAAACACAATACGAAAATACATAAAACTCACCTTGTCACCAGCCAGAATTCTGAAGGAA
TCGATTATCTGCTCAGCAGTATCAGAGTCCGTGCTCTCCCTTGTCATGAAATCTAAGAAA
GCATCAAAATGAACATAGCCCGTATTGTTAGGATCTACTACACTCATGATTCGTCTGAAA
TCAGCTTCACCCTGTAAAAGAGGAAATCCATTAAAAACAAACACACTACAACAGAATAAA
GGCTGCAATTTAAAAAGA--CTGGCAAAGTTTGAGGTATCTACGACAGTGAGTTATAATT
GCCACA---------GTTTGATGCAATTCTGTTCAATATAAAATGTAACCAGTTCTTCCA
CCGCATAAAACAATATACAAATTGTACCTGTCTGTCATTGCGTATGTTGTAACCTAAACT
AACAAGGCAAGATTTGAATTCTTCGGGTGCCAAGCGTCCTGTTCTGTTCTTGTCAATGAA
TGACATACGGAACTCATTCAGTTGCTCTTGCGTTACCCTT
>MY5064_Hexurella_MuleMtns_Escabrosa
GGTTGGTGGTCTAGACTAGCTTCCACTACACTGATATGGAAGACGGTTCTGTGCAGGATG
GCAGAAGCACAAAACTCACAAGGCACAAGACTTTCCAGTGCCCTGACCTGATGGGGGAAG
AACACGTGCTGTCTTTAGAGATCACTTTCTCCATAGAGAGCGGTGGAGAAGGACATGTAG
TCCAGAGCACCGGGGATGGTCCCGGGGCCTTTGTACTGACCCATGCGCTGGATGCAATAC
TCAGCCTGATCTGGAGGAAGTTCCCTTCGTAATTCGTCAGCAGTGATGAAAGGCTACAAA
GTACAACAATCAACACTCTCAGTATAAGACAATGTCCACAAAGGCACTCGGACGGATGCG
AAAAACACAATATGAAAATATATAAAACTCACCTTGTCACCAGCCAGAATTCTGAAGGAA
TCGATTATCTGCTCAGCAGTATCAGAGTCCGTGCTCTCCCTTGTCATGAAATCTAAGAAA
GCATCAAAATGAACATAGCCCGTATTGTTAGGATCTACTACACTCATGATTCGTCTGAAA
TCAGCTTCACCCTGTAAAAGAGAAAATCCATTAAAAACAAACACACTACAACAGAATGAA
GGCTGCAATTTAAAAAGACTCTGGCAAAGTTTGAGGCATCTACGACAGTGAGTTATAATC
GCCACG---------ATTTGATGCAATTCTGTTCAATATAAAATGTAACCAGTTCTTCCA
CCGCATAAAACAATATACAAATTGTACCTGTCTGTCATTGCGTATGTTGTAACCTAAACT
AACAAGGCAAGATTTGAATTCTTCGGGTGCCAAGCGTCCTGTTCTGTTCTTGTCAATGAA
CGACATACGGAACTCATTCAGTTGCTCTTGCGTTACCCTT
>MY5066_Hexurella_MuleMtns_Escabrosa
GGTTGGTGGTCTAGACTAGCTTCCACTACACTGATATGGAAGACGGTTCTGTGCAGGATG
GCAGAAGCACAAAACTCACAAGGCACAAGACTTTCCAGTGCCCTGACCTGATGGGGGAAG
AACACGTGCTGTCTTTAGAGATCACTTTCTCCATAGAGAGCGGTGGAGAAGGACATGTAG
TCCAGAGCACCGGGGATGGTCCCGGGGCCTTTGTACTGACCCATGCGCTGGATGCAATAC
TCAGCCTGATCTGGAGGAAGTTCCCTTCGTAATTCGTCAGCAGTGATGAAAGGCTACAAA
GTACAACAATCAACACTCTCAGTATAAGACAATGTCCACAAAGGCACTCGGACGGATGCG
AAAAACACAATATGAAAATATATAAAACTCACCTTGTCACCAGCCAGAATTCTGAAGGAA
TCGATTATCTGCTCAGCAGTATCAGAGTCCGTGCTCTCCCTTGTCATGAAATCTAAGAAA
GCATCAAAATGAACATAGCCCGTATTGTTAGGATCTACTACACTCATGATTCGTCTGAAA
TCAGCTTCACCCTGTAAAAGAGAAAATCCATTAAAAACAAACACACTACAACAGAATAAA
GGCTGCAATTTAAAAAGACTCTGGCAAAGTTTGAGGCATCTACGACAGTGAGTTATAATC
GCCACG---------ATTTGATGCAATTCTGTTCAATATAAAATGTAACCAGTTCTTCCA
CCGCATAAAACAATATACAAATTGTACCTGTCTGTCATTGCGTATGTTGTAACCTAAACT
AACAAGGCAAGATTTGAATTCTTCGGGTGCCAAGCGTCCTGTTCTGTTCTTGTCAATGAA
CGACATACGGAACTCATTCAGTTGCTCTTGCGTTACCCTT
>MY5071_Hexurella_SantaRitaMtns_AlisoSprings
GGTTGGTGGTCTAGACTAGCTTCCACTACGCTGATATGGAAGACGGTTCTGTGCAGGATG
GCAGAAGCACAAAACTCACAAGGCACAAGACTTTCCAGTGCCCTGACCTGAT-GGGGAAG
AACACGTGCTGTCTTTAGAGATCACTTTCTCCATAGAGAGCGGTTGAGAAGGACATGTAG
TCCAGAGCACCGGGGATGGTCCCGGGGCCTTTGTACTGACCCATGCGCTGGATGCAATAC
TCGGCCTGATCTGGAGGAAGTTCCCTTCGTAATTCGTCAGCAGTGATGAAAGGCTACAAA
GTACAATAATCGACACTCTCAGTATAAGACAATGTCCACAAAGGCACTCGGACGGATGCG
AAAAACACAATAAGAAAATATATAAAACTCACCTTGTCACCAGCCAGAATTCTGAAGGAA
TCGATTATCTGCTCAGCAGTATCAGAGTCCGTGCTCTCCCTTGTCATGAAATCTAAGAAA
GCATCAAAATGAACATAGCCCGTATTGTTAGGATCTACTACACTCATGATTCGTCGGAAA
TCAGCTTCACCCTGTAAAAGAGAAAATCCATTAAAAACAAACACACTACAACGGAATAAA
GGCTGCAATTTAAAAAGACTCTGGCAAAGTTTGAGGCATCTACCACAGTGAGTTATAATT
GCCACG---------ATTTGATGCAATTCTGTTCAATATAAAATGTAACCAGTTCTTCCA
CCGCATAAAACAATATACAAATTGTACCTGTCTGTCATTGCGTATGTTGTAACCTAAACT
AACAAGGCAAGATTTGAATTCTTCGGGTGCCAAGCGTCCTGTTCTGTTCTTGTCAATGAA
CGACATACGGAACTCATTCAGTTGCTCTTGCGTTACCCTT
>MY5075_Hexurella_ChiricahuaMtns_CaveCrkCyn
GGTTGGTGGTCTAGACTAGCTTCCACTACGCTGATATGGAAGACGGTTCTGTGCAGGATG
GCAGAAGCACAAAACTCACAAGGCACAAGACTTTCCAGTGCCCAGACCTGATGGGGGAAG
AACACGTGCTGTCTTTAGAGATCACTTTCTCCATAGAGAGCGGTCGAGAAGGACATGTAG
TCCAGAGCACCGGGGATGGTCCCGGGGCCTTTGTACTGACCCATGCGCTGGATGCAATAC
TCGGCCTGATCTGGAGGAAGTTCCCTTCGTAATTCGTCAGCAGTGATGAAAGGCTACAAA
GTACAACAATCAACACTCTCAGTATAAGACAATGTCCACAAAGGCACTCGGACGGATGCG
AAAAACACAGTACGAAAATATATAAAACTCACCTTGTCACCAGCCAGAATTCTGAAGGAA
TCGATTATCTGCTCAGCAGTATCAGAGTCCGTGCTCTCCCTTGTCATGAAATCTAAGAAA
GCATCAAAATGAACATAGCCCGTATTGTTAGGATCTACTACACTCATGATTCGTCTGAAA
TCAGCTTCACCCTGTAAAAGAGGAAATCCATCAAAAACAAA--CACTACAACAGAATAAA
GGTTGCGATTTAAAAAGACTCTGGCAAAGTTTGAGGCATCTACGACAGTGAGTTATAATT
GCCACG---------ATTTGATGCAATTCTGTTCAATATAAAATGTAACCAGTTCTTCCA
CCGCATAAAACAATATACAAATTGTACCTGTCTGTCATTGCGTATGTTGTAACCTAAACT
AACAAGGCAAGATTTGAATTCTTCGGGTGCCAAGCGTCCTGTTCTGTTCTTGTCAATGAA
CGACATACGGAACTCATTCAGTTGCTCTTGCGTTACCCTT
>MY5126_Hexurella_SantaCatalinaMtns_NuggetCyn
GGTTGGTGGTCTAGACTAGCTTCCACTACACTGATATGGAAGACGGTTCTGTGCAGGATG
GCAGAAGCACAAAACTCACAAGGCACAAGACTTTCCAGTGCCCTGACCTGATGGGGGAAG
AACACGTGCTGTCTTTAGAGATCACTTTCTCCATAGAGAGCGGTCGAAAAGGACATGTAG
TCCAGAGCACCGGGGATGGTCCCGGGGCCTTTGTACTGACCCATGCGCTGGATGCAATAC
TCTGCCTGATCTGGAGGAAGTTCCCTTCGTAATTCATCAGCAGTGATGAAAGGCTACAAA
GTACAACAATCAACACTCTCAGTATAAGCCAATGTCCACAAAGGCACTCAGACGGATGAG
AAAAACACAATATGAAAATATATAAAACTCACCTTGTCACCAGCCAGAATTCTGAAGGAA
TCGATTATCTGCTCAGCAGTATCAGAGTCCGTGCTCTCCCTTGTCATGAAATCTAAGAAA
GCATCAAAATGAACATAGCCTGTATTGTTAGGATCTACTACACTCATGATTCGTCTGAAA
TCAGCTTCACCCTGTAAAAGAGAAAATCC-------------------------AACAAA
GGATGGAATTTAAAGA----CTGTCAAAGTTCGAGGCATCTACGACAG--AGTTACAATT
GCCACAGACAAGAACATTTGATGCAATTCTATCCAATAAAAAATGTAACCAGTTCTTACA
CTGCATAAAACAATATACAAATTATACCTGTCTGTCATTGCGTATGTTGTAACCTAAACT
AACAAGGCAAGATTTGAATTCTTCGGGTGCCAAGCGTCCTGTTCTGTTCTTGTCAATGAA
CGACATACGGAACTCATTCAGTTGCTCTTGCGTTACCCTT
>MY5127_Hexurella_WhetstoneMtns_FrenchJoeCyn
------------------------------------------------------------
------------------------------------------------------------
------------------------------------------------------------
------------------------------------------------------------
------------------------------------------------------------
--------------------------------------------------------TGCG
AAAAACACAATACGAAAATATATAAAACTCACCTTGTCACCAGCCAGAATTCTGAAGGAA
TCGATTATCTGCTCAGCAGTATCAGAGTCCGTGCTCTCCCTTGTCATGAAATCTAAGAAA
GCATCAAAATGAACATAGCCCGTATTGTTAGGATCTACTACACTCATGATTCGTC-----
------------------------------------------------------------
------------------------------------------------------------
------------------------------------------------------------
------------------------------------------------------------
------------------------------------------------------------
----------------------------------------
>MY5131_Hexurella_PedregosaMtns_PruneCyn
GGTTGGTGGTCTAGACTAGCTTCCACTACGCTGATATGGAAGACGGTTCTGTGCAGGATG
GCAGAAGCACAAAACTCACAAGGCACAAGACTTTCCAGTGCCCAGACCTGATGGGGGAAG
AACACGTGCTGTCTTTAGAGATCACTTTCTCCATAGAGAGCGGTCGAGAAGGACATGTAG
TCCAGAGCACCGGGGATGGTCCCGGGGCCTTTGTACTGACCCATGCGCTGGATGCAATAC
TCGGCCTGATCTGGAGGAAGTTCCCTTCGTAATTCGTCAGCAGTGATGAAAGGCTACAAA
GTACAACAATCAACACTCTCAGTATAAGACAATGTCCACAAAGGCACTCGGATGGATGCG
AAAAACACAATACGGAAATATATAAAACTCACCTTGTCACCAGCCAGAATTCTGAAGGAA
TCGATTATCTGCTCAGCAGTATCAGAGTCCGTGCTCTCCCTTGTCATGAAATCTAAGAAA
GCATCAAAATGAACATAGCCCGTATTGTTAGGATCTACTACACTCATGATTCGTCTGAAA
TCAGCTTCACCCTGTAAAAGAGAAAATCCATTAAAAACAAACACACTACAACAGAATAAA
GGCTGCAATTTAAAAAGACTCTGGCAAAGTTTGAGGCATCTACGACAGTGAGTTATAATT
GCCACG---------ATTTGATGCAATTCTGTTCAATATAAAATGTAACCAGTTCTTCCA
CCGCATAAAACAATATACAAATTGTACCTGTCTGTCATTGCGTATGTTGTAACCTAAACT
AACAAGGCAAGATTTGAATTCTTCGGGTGCCAAGCGTCCTGTTCTATTCTTGTCAATGAA
TGACATACGGAACTCATTCAGTTGCTCTTGCGTTACCCTT
>MY5132_Hexurella_PedregosaMtns_PruneCyn
GGTTGGTGGTCTAGACTAGCTTCCACTACGCTGATATGGAAGACGGTTCTGTGCAGGATG
GCAGAAGCACAAAACTCACAAGGCACAAGACTTTCCAGTGCCCAGACCTGATGGGGGAAG
AACACGTGCTGTCTTTAGAGATCACTTTCTCCATAGAGAGCGGTCGAGAAGGACATGTAG
TCCAGAGCACCGGGGATGGTCCCGGGGCCTTTGTACTGACCCATGCGCTGGATGCAATAC
TCGGCCTGATCTGGAGGAAGTTCCCTTCGTAATTCGTCAGCAGTGATGAAAGGCTACAAA
GTACAACAATCAACACTCTCAGTATAAGACAATGTCCACAAAGGCACTCGGATGGATGCG
AAAAACACAATACGGAAATATATAAAACTCACCTTGTCACCAGCCAGAATTCTGAAGGAA
TCGATTATCTGCTCAGCAGTATCAGAGTCCGTGCTCTCCCTTGTCATGAAATCTAAGAAA
GCATCAAAATGAACATAGCCCGTATTGTTAGGATCTACTACACTCATGATTCGTCTGAAA
TCAGCTTCACCCTGTAAAAGAGAAAATCCATTAAAAACAAACACACTACAACAGAATAAA
GGCTGCAATTTAAAAAGACTCTGGCAAAGTTTGAGGCATCTACGACAGTGAGTTATAATT
GCCACG---------ATTTGATGCAATTCTGTTCAATATAAAATGTAACCAGTTCTTCCA
CCGCATAAAACAATATACAAATTGTACCTGTCTGTCATTGCGTATGTTGTAACCTAAACT
AACAAGGCAAGATTTGAATTCTTCGGGTGCCAAGCGTCCTGTTCTATTCTTGTCAATGAA
TGACATACGGAACTCATTCAGTTGCTCTTGCGTTACCCTT
>MY5136_Hexurella_MiddlemarchCyn
GGTTGGTGGTCTAGACTAGCTTCCACTACACTGATATGGAAGACGGTTCTGTGCAGGATG
GCAGAAGCACAAAACTCACAAGGCACAAGACTTTCCAGTGCCCTGACCTGATGGGGGAAG
AACACGTGCTGTCTTTAGAGATCACTTTCTCCATAGAGAGCGGTCGAGAAGGACATGTAG
TCCAGAGCACCGGGGATGGTCCCGGGGCCTTTGTACTGACCCATGCGCTGGATGCAATAC
TCGGCCTGATCTGGAGGAAGTTCCCTTCGTAATTCGTCAGCAGTGATGAAAGGCTACAAA
GTACAACAATCAACACTCTCAGTATAAGACAATGTCCACAAAGGCACTCGGAAGGATGGG
AAAAACACAATACGAAAATATATAAAACTCACCTTGTCACCAGCCAGAATTCTGAAGGAA
TCGATTATCTGCTCAGCAGTATCAGAGTCCGTGCTCTCCCTTGTCATGAAATCTAAGAAA
GCATCAAAATGAACATAGCCCGTATTGTTAGGATCTACTACACTCATGATTCGTCTGAAA
TCAGCTTCACCCTGTAAAAGAGAAAATCCATTAAAAACAAACACACTACAACAGAAGAAA
GGCTGCAATTTAAAAACACTCTGGCAAAGTTTGAGGCATCTACGACAGTGAGTTATAGTT
GCAACG---------ATTTGATGCAATTCTGTTCAATATAAAATGTAACCAGTTCTTCCA
CCGCATAAAACAATATACAAATTGTACCTGTCTGTCATTGCGTATGTTGTAACCTAAACT
AACAAGGCAAGATTTGAATTCTTCGGGGGCCAAGCGTCCTGTTCTGTTCTTGTCAATGAA
CGACATACGGAACTCATTCAGTTGCTCTTGCGTTACCCTT
>MY5147_Hexurella_DragoonMtns_NF_345A
GGTTGGTGGTCTAGACTAGCTTCCACTACACTGATATGGAAGACGGTTCTGTGCAGGATG
GCAGAAGCACAAAACTCACAAGGCACAAGACTTTCCAGTGCCCTGACCTGATGGGGGAAG
AACACGTGCTGTCTTTAGAGATCACTTTCTCCATAGAGAGCGGTCGAGAAGGACATGTAG
TCCAGAGCACCGGGGATGGTCCCGGGGCCTTTGTACTGACCCATGCGCTGGATGCAATAC
TCGGCCTGATCTGGAGGAAGTTCCCTTCGTAATTCGTCAGCAGTGATGAAAGGCTACAAA
GTACAACAATCAACACTCTCAGTATAAGACAATGTCCACAAAGGCACTCGGACGGATGCG
AAAAACACAATACGAAAATATATAGAACTCACCTTGTCACCAGCCAGAATTCTGAAGGAA
TCGATTATCTGCTCAGCAGTATCAGAGTCCGTGCTCTCCCTTGTCATGAAATCTAAGAAA
GCATCAAAATGAACATAGCCCGTATTGTTAGGATCTACTACACTCATGATTCGTCTGAAA
TCAGCTTCTCCCTGTAAAAGAGAAAATCCATTAAAAACAAACACACTACAACAGAATAAA
GTCTGCAATTTAAAAAGACTCTGGCAAAGTTTGAGGCATCTACGACAGTGAATTATAATT
GCCACG---------ATTTGATGCAATTCTGTTCAATATAAAATGTAACCAGTTCTTCCA
CCGCATAAAACAATATACAAATTGTACCTGTCTGTCATTGCGTATGTTGTAACCTAAACT
AACAAGGCAAGATTTGAATTCTTCGGGGGCCAAGCGTCCTGTTCTGTTCTTGTCAATGAA
CGACATACGGAACTCATTCAGTTGCTCTTGCGTTACCCTT
>MY5152_Hexurella_WhetstoneMtns_ApacheCyn
GGTTGGTGGTCTAGACTAGCTTCCACTACACTGATATGGAAGACGGTTCTGTGCAGGATG
GCAGAAGCACAAAACTCACAAGGCACAAGACTTTCCAGTGCCCTGACCTGATGGGGGAAG
AACACGTGCTGTCTTTAGAGATCACTTTCTCCATAGAGAGCGGTCGAGAAGGACATGTAG
TCCAGAGCACCGGGGATGGTCCCGGGGCCTTTGTACTGACCCATGCGCTGGATGCAATAC
TCGGCCTGATCTGGAGGAAGTTCCCTTCGTAATTCGTCAGCAGTGATGAAAGGCTACAAA
GTACAACAATCAACACTCTCAGTATAAGACAATGTCCACAAACGCACTCGGACGGATGCG
AAAAACACAATACGAAAATATATAAAACTCACCTTGTCACCAGCCAGAATTCTGAAGGAA
TCGATTATCTGCTCAGCAGTATCAGAGTCCGTGCTCTCCCTCGTCATGAAATCTAAGAAA
GCATCAAAATGAACATAGCCCGTATTGTTAGGATCTACTACACTCATGATTCGTCTGAAA
TCAGCTTCACCCTGTAAAAGAGAAAATCCATTAAAAACAAACACACTACAACAGAATAAA
GGCTGCAATTTAAAAAGACTCT----------GAGGCATCTACAACAGTGAGTTATAAGT
GCCACA---------ATTTGATGCAATTCTGTTTAATATAAAATGCAACCAGTTCGTCCA
CCGCATAAAACAATATACAAATTGTACCTGTCTGTCATTGCGTATGTTGTAACCTAAACT
AACAAGGCAAGATTTGAATTCTTCGGGGGCCAAGCGTCCTGTTCTGTTCTTGTCAATGAA
CGACATACGGAACTCATTCAGCTGCTCTTGCGTTACCCTT
>MY5154_Hexurella_SantaRitaMtns_AdobeCyn
GGTTGGTGGTCTAGACTAGCTTCCACTACACTGATATGGAAGACGGTTCTGTGCAGGATG
GCAGAAGCACAAAACTCACAAGGCACAAGACTTTCCAGTGCCCTGACCTGATGGGGGAAG
AACACGTGCTGTCTTTAGAGATCACTTTCTCCATAGAGAGCAGTCGAGAAGGACATGTAG
TCCAGAGCACCGGGGATGGTCCCGGGGCCTTTGTACTGACCCATGCGCTGGATGCAATAC
TCGGCCTGATCTGGAGGAAGTTCCCTTCGTAATTCGTCAGCAGTGATGAAAGGCTACAAA
GTACAACAATCAACACTCTCAGTATAAGACAATGTCCACAAAGGCACTCGGACGGAAGCG
AAAAACACAATATGAAAATATATAAAACTCACCTTGTCACCAGCCAGAATTCTGAAGGAA
TCGATTATCTGCTCAGCAGTATCAGAGTCTGTGCTCTCCCTTGTCATGAAATCTAAGAAA
GCATCAAAATGAACATAGCCCGTATTGTTAGGATCTACTACACTCATGATTCGTCTGAAA
TCAGCTTCACCCTGTAAAAGAGAAAATCCATTAAAAACAAACACACTACAACAGAATAAA
GGCTGCAATTTAAAAAGA--CTGGCAAAGTTTGAGGCATTTACGACAGTGAGTTATAATT
GCCACG---------ATTTGATGCAATTCTGTTCAATATAAAATGTAACCAGTTCTTCCA
CCGCATAAAACAATATACAAATTGTACCTGTCTATCATTGCGTATGTTGTAACCTAAACT
AACAAGGCAAGATTTGAATTCTTCGGGCGCCAAGCGTCCTGTTCTGTTCTTGTCAATGAA
CGACATACGGAACTCATTCAGTTGCTCTTGCGTTACCCTT
>MY5157_Hexurella_SantaCatalinaMtns_Redington
GGTTGGTGGTCTAGACTAGCTTCCACTACACTGATATGGAAGACGGTTCTGTGCAGGATG
GCAGAAGCACAAAACTCACAAGGCACAAGACTTTCCAGTGCCCTGACCTGATGGGGGAAG
AACACGTGCTGTCTTTAGAGATCACTTTCTCCATAGAGAGCGGTCGAGAAGGACATGTAG
TCCAGAGCACCGGGGATGGTCCCGGGGCCTTTGTACTGACCCATGCGCTGGATGCAATAC
TCGGCCTGATCTGGAGGAAGTTCCCTTCGTAATTCGTCAGCAGTGATGAAAGGCTACAAA
GTACAACAATCAACACTCTCAGTATAAGACAATGTCCACAAAGGCACTCGGACGAATGCG
AAAAACACAATATGGAAATATATAAAACTCACCTTGTCACCAGCCAGAATTCGGAAGGAA
TCGATAATCTGCTCAGCAGTATCAGAGTCCGTGCTCTCCCTTGTCATGAAATCTAAGAAA
GCATCAAAATGAACATAGCCTGTATTGTTAGGATCTACTACACTCATGATTCGTCTGAAA
TCAGCTTCACCCTGT--AAGAGAAAATCCATTAAAAACAAACACATTACAACAGAATAAA
GGCTGCAATTTAAAAAGACTGTGGCAAAGTTTGAGGCATCTACGACAGTGAGTTATAATT
GCCACA---------ATTTGATGCAATTCTGTTCAATGTAAAATGTAACCAGTTCTTCCA
CCGCATAAAACAATATACAAATTGTACCTGTCTGTCATTGCGTATGTTGTAACCTAAACT
AACAAGGCAAGATTTGAATTCTTCGGGTGCCAAGCGTCCTGTTCTGTTCTTGTCAATGAA
TGACATACGGAACTCATTCAGTTGCTCTTGCGTTACCCTT
>MY5164_Hrupicola_Temecula
GGTTGGTGGTCTAGACTAGCTTCCACTACACTGATATGGAAGACGGTTCTGTGCAGGATG
GCAGAAGCACAAAACTCACAAGGCACAAGACTTTCCAGTGCCCTGACCTGATGGGGGAAG
AACACGTGCTTTCTCTAGAGATCGCTTTCTCCGTAGAGAGCAGTCGAGAAGGACATGTAG
TCCAGAGCACCGGGGATGGTCCCGGGGCCCTTGTACTGACCCATGCGCTGGATGCAATAC
TCGGCCTGATCTGGAGGAAGTTCCCTTCTTAATTCGTCAGCAGTGATGAAAGGCTACAAA
GTACAATAATTAACGCTCTCAGTATAAAATAACGTTCACAAAAGCAC------GAATAAG
AAAAACACGATACG-AAAAAAAAAACACTAACCTTGTCACCAGCCAGAATTCTGAAGGAA
TCAATTATCTGCTCAGCAGTATCAGAGTCCGTGCTCTCCCTTGTCATGAAGTCTAAGAAA
GCGTCAAAATGAACATAGCCCGTATTGTTAGGATCCACTACACTCATGATTCGTCTGAAA
TCAGCTTCACCCTGTAAAGGAGAAAATACATTAAAAAAAAA--CACTACGACAGAATAAA
GAGTGGAATTTAAAAATAGTCTGTCAAAGTTTGAATCATCTACACAAGTTAAGCATAATC
AATATATTTGTGAATATTTCATAAACCAATTGC---AATGGCACGAAACTTGGTATGCTT
GTGTATACAACAGCA-ACAAGTAATGAAAAAATTTCATTGCATAAACTACA-AAAAAAAT
TACATAACGGGATTTTTGTTTTGAGTACATAAAACAACCTGG---ATTATGATTAATAAG
GGATGTGGTGATCCCTTA---------------TAATCGT
>MY5165_Hrupicola_Temecula
GGTTGGTGGTCTAGACTAGCTTCCACTACACTGATATGGAAGACGGTTCTGTGCAGGATG
GCAGAAGCACAAAACTCACAAGGCACAAGACTTTCCAGTGCCCTGACCTGATGGGGGAAG
AACACGTGCTTTCTCTAGAGATCGCTTTCTCCGTAGAGAGCAGTCGAGAAGGACATGTAG
TCCAGAGCACCGGGGATGGTCCCGGGGCCCTTGTACTGACCCATGCGCTGGATGCAATAC
TCGGCCTGATCTGGAGGAAGTTCCCTTCTTAATTCGTCAGCAGTGATGAAAGGCTACAAA
GTACAATAATTAACGCTCTCAGTATAAAATAACGTTCACAAAAGCAC------GAATAAG
AAAAACACGATACG-AAAAAAAAAACACTAACCTTGTCACCAGCCAGAATTCTGAAGGAA
TCAATTATCTGCTCAGCAGTATCAGAGTCCGTGCTCTCCCTTGTCATGAAGTCTAAGAAA
GCGTCAAAATGAACATAGCCCGTATTGTTAGGATCCACTACACTCATGATTCGTCTGAAA
TCAGCTTCACCCTGTAAAGGAGAAAATACATTAAAAAAAAA--CACTACGACAGAATAAA
GAGTGGAATTTAAAAATAGTCTGTCAAAGTTTGAATCATCTACACAAGTTAAGCATAATC
AATATATTTGTGAATATTTCATAAACCAATTGTCAAAATGGCATGAAACTTGGTATGCTT
GTGTGTTCAACAGCACACAAGTAATGAAAAAATTTCATTGCATAAACTACA-AAAAAAAT
TACATAACGGGATTTTTGTTTTGAGTACATAAAACAACCTGGTGGATTATGATTAATAAG
GGATGTGGTGATCCCTTA---------------TAATCGT
>MY5175_Hapachea_HarshawRd_PatagoniaMtns
GGTTGGTGGTCTAGACTAGCTTCCACTACACTGATATGGAAGACGGTTCTGTGCAGGATG
GCAGAAGCACAAAACTCACAAGGCACAAGACTTTCCAGTGCCCTGACCTGATGGGGGAAG
AACACGTGCTGTCTTTAGAGATCACTTTCTCCATAGAGAGCGGTCGAGAAGGACATGTAG
TCCAGAGCACCGGGGATGGTCCCGGGGCCTTTGTACTGACCCATGCGCTGGATGCAATAC
TCGGCCTGATCTGGAGGAAGTTCCCTTCGTAATTCGTCAGCAGTGATGAAAGGCTACAAA
GTACAACAATCAACACTCTTAGTATAAGACAATGTCCACAAAGGCACTCGGACGGATGCG
AAAAACACAATAAGAAAATATATAAAACTCACCTTGTCACCAGCCAGAATTCTGAAGGAA
TCGATTATCTGCTCAGCAGTATCAGAGTCCGTGCTCTCCCTTGTCATGAAATCTAAGAAA
GCATCAAAATGAACATAGCCCGTATTGTTAGGATCTACTACACTCATGATTCGTCTGAAA
TCAGCTTCACCCTGTAAAAAAGAACATCCATTAAAAACAAACACACTACAACAGAATAAA
GGCTGCAATTAAAAAAGACTCTGGCAAAGTTTGAGGCATCTACGACAGTGAGTTATAATT
GCCACG---------ATTTGATGCAATTCTGTTCAATATAAAATGTAACTAGTTCTTCCA
CTGCATAAAACAATATACAAATTGTACCTGTCTGTCATTTCGTATGTTGTAACCTAAACT
AACAAGGCAAGATTTGAATTCTTCGGGTGCCAAGC-------------------------
----------------------------------------
>MY5180_Hapachea_MustrangPk_MustangMtns
GGTTGGTGGTCTAGACTAGCTTCCACTACACTGATATGGAAGACGGTTCTGTGCAGGATG
GCAGAAGCACAAAACTCACAAGGCACAAGACTTTCCAGTGCCCTGACCTGATGGGGGAAG
AACACGTGCTGTCTTTAGAGATCACTTTCTCCATAGAGAGCGGTCGAGAAGGACATGTAG
TCCAGAGCACCGGGGATGGTCCCGGGGCCTTTGTACTGACCCATGCGCTGGATGCAATAC
TCGGCCTGATCTGGAGGAAGTTCCCTTCGTAATTCGTCAGCAGTGATGAAAGGCTACAAA
GTACAACAATCAACACTCTCAGTATAAGACAATGTCCACAAAGGCACTCGGACGGATGCG
AAAAACACAATACGAAAATATATATAACTCACCTTGTCACCGGCCAGAATTCTGAAGGAA
TCGATTATCTGCTCAGCAGTATCAGAGTCCGTGCTCTCCCTTGTCATGAAATCTAAGAAA
GCATCAAAATGAACATAGCCCGTATTGTTAGGATCTACTACACTCATGATTCGTCTGAAA
TCAGCTTCACCCTGTAAAAGAGAAAATCCATTAAAAACAAACACACTACAACAGAATAAA
GGCTGCAATTTAAAAAGACTCTGGCAAAGTTTGAGGCATCTACGACAGCGAGTTATAATT
GCCACG---------ATTTGATGCAATTCTGTTCAATATAAAATGTAACCAGTTCTTCCA
CCGCATAAAACAATATACAAATTGTACCTGTCTGTCATTGCGTATGTTGTAACCTAAACT
AACAAGGCAAGATTTGAATTCCTCGGGTGCCAAGCGTCCTGTTCTGTTCTTGTCAATGAA
CGACATACGGAACTCATTCAGTTGCTCTTGCGTTACCCTT
>MY5181_Hapachea_MustrangPk_MustangMtns
GGTTGGTGGTCTAGACTAGCTTCCACTACACTGATATGGAAGACGGTTCTGTGCAGGATG
GCAGAAGCACAAAACTCACAAGGCACAAGACTTTCCAGTGCCCTGACCTGATGGGGGAAG
AACACGTGCTGTCTTTAGAGATCACTTTCTCCATAGAGAGCGGTCGAGAAGGACATGTAG
TCCAGAGCACCGGGGATGGTCCCGGGGCCTTTGTACTGACCCATGCGCTGGATGCAATAC
TCGGCCTGATCTGGAGGAAGTTCCCTTCGTAATTCGTCAGCAGTGATGAAAGGCTACAAA
GTACAACAATCAACACTCTCAGTATAAGACAATGTCCACAAAGGCACTCGGACGGATGCG
AAAAACACAATACGGAAATATACAAAACTCACCTTGTCACCAGCCAGAATTCTGAAGGAA
TCGATTATCTGCTCAGCAGTATCAGAGTCTGTGCTCTCCCTTGTCATGAAATCTAAGAAA
GCATCAAAATGAACATAGCCCGTATTGTTAGGATCTACTACACTCATGATTCGTCTGAAA
TCAGCTTCACCCTGTAAAAGAGAAAATCCATTAAAAACAAACACACTACAACAGAATAAA
GGCTGCAATTTAAAAAGACTCTGGCAAAGTTTGAGGCATCTACGACAGCGAGTTATAATT
GCCACG---------ATTTGATGCAATTCTGTTCAATATAAAATGTAACCAGTTCTTCCA
CCGCATAAAACAATATACAAATTGTACCTGTCTGTCATTGCGTATGTTGTAACCTAAACT
AACAAGGCAAGATTTGAATTCTTCGGGGGCCAAGCGTCCTGTTCTGTTCTTGTCAATGAA
CGACATACGGAACTCATTCAGTTGCTCTTGCGTTACCCTT
>MY5193_Hapachea_HarshawRd_PatagoniaMtns
GGTTGGTGGTCTAGACTAGCTTCCACTACACTGATATGGAAGACGGTTCTGTGCAGGATG
GCAGAAGCACAAAACTCACAAGGCACAAGACTTTCCAGTGCCCTGACCTGATGGGGGAAG
AACACGTGCTGTCTTTAGAGATCACTTTCTCCATAGAGAGCGGTCGAGAAGGACATGTAG
TCCAGAGCACCGGGGATGGTCCCGGGGCCTTTGTACTGACCCATGCGCTGGATGCAATAC
TCGGCCTGATCTGGAGGAAGTTCCCTTCGTAATTCGTCAGCAGTGATGAAAGGCTACAAA
GTACAACAATCAACACTCTTAGTATAAGACAATGTCCACAAAGGCACTCGGACGGATGTG
AAAAACACAATAAGAAAATATATAAAACTCACCTTGTCACCAGCCAGAATTCTGAAGGAA
TCGATTATCTGCTCAGCAGTATCAGAGTCCGTGCTCTCCCTTGTCATGAAATCTAAGAAA
GCATCAAAATGAACATAGCCCGTATTGTTAGGATCTACTACACTCATGATTCGTCTGAAA
TCAGCTTCACCCTGTAAAAAAGAAAATCCATTAAAAACAAACACACTACAACAGAATAAA
GGCTGCAATTTAAAAAGACTCTGGCAAAGTTTGAGGCATCTACAACAGTGAGTTATAATT
GCCACG---------ATTTGATGCAATTCTGTTCAATATAAAATGTAACCAGTTCTTCCA
CCGCATAAAACAATATACAAATCGTACCTGTCTGTCATTGCGTATGTTGTAACCTAAACT
AACAAGGCAAGATTTGAA------------------------------------------
----------------------------------------
>MY5194_Hapachea_Ordsummit_MtOrd
----------------------------------------AGACGGTTCTGTGCAGGATG
GCAGAAGCACAAAACTCACAAGGCACAAGACTTTCCAGTGCCCTGACCTGATGGGGGGAG
AACATGTGCTGTCTTTAGAGATCACTTTCTCCATAGAGAGCGGTAGAGAAAGACATGTAG
TCCAGAGCACCGGGGATGGTCCCGGGGCCTTTGTACTGACCCATGCGTTGGATGCAATAC
TCAGCCTGATCTGGAGGAAGTTCCCTTCGTAATTCGTCAGCAGTGATGAAAGGCTACAAA
TTACAATAATCAACACTGTCAGTATCAGACAATGTCCACAAAAGCACTCAGAGAGATATG
AAAAACACAATACGAAAATATG--AAACTAACCTTGTCACCAGCCAGAATTCTGAAGGAA
TCAATTATCTGCTCAGCAGTATCTGAGTCCGTGCTCTCCCTTGTCATGAAATCTAAGAAA
GCATCAAAATGAACATAGCCTGTATTGTTAGGATCCACTACACTCATGATACGCCTGAAA
TCAGCTTCACCCTGTAAAAGAGAAAATCCATTAAAAAAACC--CATTACAACAGAATAAA
GGGTGGAATTTAAAAAGACTCTGTCAAAGTTTAACGCATCTAAAACAGTGAGTTATAAAT
GCCACAGACAAGAAGATTTGATGCAATTCTATCCAATATAAAATGTACCCAGTTGTTACA
CTGCATAAAACAATATACAAATTGTACCTGTCTGTCATTGCGTATGTTGTAACCTAAACT
AACAAGACAAGATTTGAATTCTTCGGGTGCCAAGCGTCCTGTCCTGTTCTTGTCAATGAA
TGACATACGGAACTCATTCAGTTGCTCTTGCGTTACCCTT
>MY5195_Hapachea_Ordsummit_MtOrd
-----------------------------------------GACGGTTCTGTGCAGGATG
GCAGAAGCACAAAACTCACAAGGCACAAGACTTTCCAGTGCCCTGACCTGATGGGGGGAG
AACATGTGCTGTCTTTAGAGATCACTTTCTCCATAGAGAGCGGTAGAGAAAGACATGTAG
TCCAGAGCACCGGGGATGGTCCCGGGGCCTTTGTACTGACCCATGCGTTGGATGCAATAC
TCAGCCTGATCTGGAGGAAGTTCCCTTCGTAATTCGTCAGCAGTGATGAAAGGCTACAAA
TTACAATAATCAACACTGTCAGTATCAGACAATGTCCACAAAAGCACTCAGAGAGATATG
AAAAACACAATACGAAAATATG--AAACTAACCTTGTCACCAGCCAGAATTCTGAAGGAA
TCAATTATCTGCTCAGCAGTATCTGAGTCCGTGCTCTCCCTTGTCATGAAATCTAAGAAA
GCATCAAAATGAACATAGCCTGTATTGTTAGGATCCACTACACTCATGATACGCCTGAAA
TCAGCTTCACCCTGTAAAAGAGAAAATCCATTAAAAAAACC--CATTACAACAGAATAAA
GGGTGGAATTTGAAAAGACTCTGTCAAAGTTTAACGCATCTAAAACAGTGAGTTATAAAT
GCCACAGACAAGAAGATTTGATGCAATTCTATCCAATATAAAATGTACCCAGTTGTTACA
CTGCATAAAACAATATACAAATTGTACCTGTCTGTCATTGCGTATGTTGTAACCTAAACT
AACAAGACAAGATTTGAATTCTTCGGGTGCCAAGCGTCCTGTCCTGTTCTTGTCAATGAA
TGACATACGGAACTCATTCAGTTGCTCTTGCGTTACCCTT
>MY5266_Hencina_CerroBolla
GGTTGGTGGTCTAGACTAGCTTCCACTACACTGATATGGAAGACGGTTCTGTGCAGGATG
GCAGAAGCACAAAACTCACAAGGCACAAGACTTTCCAATGCCCTGACCTGATGGGGGAAG
AACACGTGCTTTCTTTAGAGATCGCTTTCTCCGTAGAGAGCAGTCGAGAAGGACATGTAG
TCCAGAGCACCGGGGATGGCCCCGGGGCCCTTGTACTGACCCATGCGTTGGATGCAATAC
TCGGCCTGATCTGGAGGAAGTTCCCTTCTTAATTCGTCAGCAGTGATGAAAGGCTACAAA
GTACAATAATTAACACTCTCAGTATAAAACAATGTCCACAAAAGCACTCGGACGAATAAG
AAAAACACAACACG--AAAAAAACCCACTAACCTTGTCACCAGCCAGAATTCTGAAGGAA
TCGATTATCTGCTCAGCAGTATCAGAGTCTGTGCTCTCCCTTGTCATGAAATCTAAGAAA
GCGTCAAAATGAACATAGCCCGTATTGTTAGGATCCACTACACTCATGATTCGTCTGAAA
TCAGCTTCACCCTGTAAAGGAGAAAATACATTAAAAAAGCAA-CACTACGACAGAAAAAA
GGGTGGAATTTAAAAATACTCTGTCAAAGTTTGAGTCATCTACAAAAGTTAAGCATAATC
AATATATTTGTGAATATTTCATAAACCAATTGCCAAAATGACGCAAAACTTGGTATGCTT
GTGTATTCAACAGCACACAAGCAATGAAAAAATTTCACTGCATAAACTA-----------
------------------------------------------------------------
----------------------------------------
>MY5267_Hencina_CerroBolla
GGTTGGTGGTCTAGACTAGCTTCCACTACACTGATATGGAAGACGGTTCTGTGCAGGATG
GCAGAAGCACAAAACTCACAAGGCACAAGACTTTCCAATGCCCTGACCTGATGGGGGAAG
AACACGTGCTTTCTTTAGAGATCGCTTTCTCCATAGAGAGCAGTCGAGAAGGACATGTAG
TCCAGAGCACCAGGGATGGCACCGGGGCCCTTGTACTGACCCATGCGTTGGATGCAATAC
TCGGCCTGATCTGGAGGAAGTTCCCTTCTTAATTCGTCAGCAGTGATGAAAGGCTACAAA
GTACAATAATTCACACTCTCAGTATAAAACAACGTCCACAAAAGCACTCGGACGAATAAG
AAAAACACAACACG--AAAAAAACCCACTAACCTTGTCACCAGCCAGAATTCTGAAGGAA
TCGATTATCTGCTCAGCAGTATCAGAGTCTGTGCTCTCTCTTGTCATGAAATCTAAGAAA
GCGTCAAAATGAACATAGCCCGTATTGTTAGGATCCACTACACTCATGATTCGTCTGAAA
TCAGCTTCACCCTGTAAAGGAGAAAATACATTAAAAAAGCAA-CACTACGACAGAAAAAA
GGGTGGAATTTAAAAATACTCTGTCAAAGTTTGAGTCATCTACAAAAGTTAAGCATAATC
AATATATTTGTAAATATTTCATAAACCAATTGTCAAAATGACGCAAAACTTGGTATGCTT
GTGTATTCAACAGCACACAAGCAATGAAAAAATTTCACTGCATAAACTACGAAAAAAAAT
TACAAAAC---ATTTTTGTTTTGAATACATAAAACAACCTGGTGCATTATTATTATTACG
GGGTGTGGTGACCCCTTGCAGCCACGCA------------
>MY5269_Hexurella_GuadalupeValley
GGTTGGTGGTCTAGACTAGCTTCCACTACACTGATATGGAAGACGGTTCTGTGCAGGATG
GCAGAAGCACAAAACTCACAAGGCACAAGACTTTCCAATGCCCTGACCTGATGGGGGAAG
AACACGTGCTTTCTTTAGAGATCACTTTCTCCGTAGAGAGCAGTCGAGAAGGACATGTAG
TCCAGAGCACCGGGGATGGCTCCGGGGCCCTTGTACTGACCCATGCGTTGGATGCAATAC
TCGGCCTGATCTGGAGGAAGTTCCCTTCTTAATTCGTCAGCAGTGATGAAAGGCTACAAA
GTACAATAATTAACACTCTCAGTATAAAATAACGTCCACAAAAGCACTCGGACGAATAAG
AAAAACACAACACG---AAAAAACCCACTAACCTTGTCACCAGCCAGAATTCTGAAGGAA
TCGATTATCTGCTCAGCAGTATCAGAGTCTGTGCTCTCCCTTGTCATGAAATCTAAGAAA
GCATCAAAATGAACATAGCCCGTATTGTTAGGATCCACTACACTCATGATTCGTCTGAAA
TCAGCTTCACCCTGTAAAGGAGAAAACACAATAAAAAAACAA-CACTATGACAGAATAAA
GGGTGGAATTTAAAAATACTCTGTCAAAGTTTGAGTCATCTACAAAAGTTAAGCATAATC
AATATATTTGTGAATATTTCATAAACCAATTGTCGGAAAGACACAAAACTTGGTATGCTT
GTGTATTCAACAGCACACAAGCAATGAAAAAATTTCACTGCATAAACTACG-AAAAAAAT
TACAAAACATGATTTTTGTTTTGAATACATAAAACAACCTGGTACATTATGATTAATAAG
GGGTGTGGTGACCCCTTGCAGCCAAGCAT----AACTTCT
>MY5271_Hexurella_GuadalupeValley
GGTTGGTGGTCTAGACTAGCTTCCACTACACTGATATGGAAGACGGTTCTGTGCAGGATG
GCAGAAGCACAAAACTCACAAGGCACAAGACTTTCCAATGCCCTGACCTGATGGGGGAAG
AACACGTGCTTTCTTTAGAGATCACTTTCTCCGTAGAGAGCAGTCGAGAAGGACATGTAG
TCCAGAGCACCGGGGATGGCTCCGGGGCCCTTGTACTGACCCATGCGTTGGATGCAATAC
TCGGCCTGATCTGGAGGAAGTTCCCTTCTTAATTCGTCAGCAGTGATGAAAGGCTACAAA
GTACAATAATTAACACTCTCAGTATAAAACAACGTCCACAAAAGCACTCGGACGAATAAG
AAAAACACAACACG---AAAAAACCCACTAACCTTGTCACCAGCCAGAATTCTGAAGGAA
TCGATTATCTGCTCAGCAGTATCAGAGTCTGTGCTCTCCCTTGTCATGAAATCTAAGAAA
GCATCAAAATGAACATAGCCCGTATTGTTAGGATCCACTACACTCATGATTCGTCTGAAA
TCAGCTTCACCCTGTAAAGGAGAAAACACAATAAAAAAACAA-CACTATGACAGAATAAA
GGGTGGAATTTAAAAATACTCTGTCAAAGTTTGAGTCATCTACAAAAGTTAAGCATAATC
AATATATTTGTGAATATTTCATAAACCAATTGTCAGAAAGACACAAAACTTGGTATGCTT
GTGTATTCAACAGCACACAAGCAATGAAAAAATTTCACTGCATAAACTACG-AAAAAAAT
TACAAAACATGATTTTTGTTTTGAATACATAAAACAACCTGGTACATTATGATTAATAAG
GGGTGTGGTGACCCCTTGCAGCCAAGCAT----AACTTCT
>MY5276_Hexurella_SanPedro_Martir
GGTTGGTGGTCTAGACTAGCTTCCACTACACTGATATGGAAGACGGTTCTGTGCAGGATG
GCAGAAGCACAAAACTCACAAGGCACAAGACTTTCCAATGCCCTGACCTGATGGGGGAAG
AACACATGCTTTCTTTAGAGATCACTTTCTCCGTAGAGAGCAGTCGAGAAGGACATGTAG
TCCAGAGCACCGGGGATGGTCCCGGGGCCCTTGTACTGACCCATGCGTTGGATGCAATAC
TCGGCCTGATCTGGAGGAAGTTCCCTTCTTAATTCGTCAGCAGTGATGAAAGGCTACAAA
GTACAATAATTAACACTCTCAGTATAAAACAACGTCCACAAAAGCACTCGGACGAATAAG
AAAAACACAACACG--AAAAAACCCCACTAACCTTGTCACCAGCCAGAATTCTGAAGGAA
TCGATTATCTGCTCAGCAGTATCAGAGTCTGTGCTCTCCCTTGTCATGAAATCTAAGAAA
GCATCAAAATGAACATAGCCCGTATTGTTAGGATCCACTACACTCATGATTCGTCTGAAA
TCAGCTTCACCCTGTAAAGGAGAAAATACATTAAAAAAGCAA-CACTACGACAGAAAAAA
GGGTGG-ATTTAAAAATACTC----------TGAGTCATCTACAAAAGTTAAGCATAATC
AATATATTCGTGAATATTTCATAAACTAATTGTCGGAATAACCCAAAACTTGGCATGCTT
GTGTATTCAACAGCACACAAGTAATGAAAAAATTTCACTGCATAAACTACG--AAAAAAT
TACAAAACATGATTTTTGTTTTGAATAAATAAAACAACCTGGTGCATGATGATTAATAAG
GGGTGTGATGACCCCTTGCAGCCATGCAT----GACTTCT
>MY5277_Hexurella_SanPedro_Martir
GGTTGGTGGTCTAGACTAGCTTCCACTACACTGATATGGAAGACGGTTCTGTGCAGGATG
GCAGAAGCACAAAACTCACAAGGCACAAGACTTTCCAATGCCCTGACCTGATGGGGGAAG
AACACGTGCTTTCTTTAGAGATCACTTTCTCCGTAGAGAGCAGTCGAGAAGGACATGTAG
TCCAGAGCACCGGGGATGGTCCCGGGGCCCTTGTACTGACCCATGCGTTGGATGCAATAC
TCGGCCTGATCTGGAGGAAGTTCCCTTCTTAATTCGTCAGCAGTGATGAAAGGCTACAAA
GTACAATAATTAACACTCTCAGTATAAAACAACGTCCACAAAAGCACTCGGACGAATAAG
AAAAACACAACACG--AAAAAACCCCACTAACCTTGTCACCAGCCAGAATTCTGAAGGAA
TCGATTATCTGCTCAGCAGTATCAGAGTCTGTGCTCTCCCTTGTCATGAAATCTAAGAAA
GCATCAAAATGAACATAGCCCGTATTGTTAGGATCCACTACACTCATGATTCGTCTGAAA
TCAGCTTCACCCTGTAAAGGAGAAAATACATTAAAAAAGCAA-CACTACGACAGAAAAAA
GGGTGG-ATTTAAAAATACTC----------TGAGTCATCTACAAAAGTTAAGCATAATC
AATATATTCGTGAATATTTCATAAACTAATTGTCGGAATGACCCAAAACTTGGCATGCTT
GTGTATTCAACAGCACACAAGTAATGAAAAAATTTCACTGCATAAACTACG--AAAAAAT
TACAAAACATGATTTTTGTTTTGAATAAATAAAACAACCTGGTGCATGATGATTAATAAG
GGGTGTGATGACCCCTTGCAGCCATGCAT----GACTTCT
>MY5280_Hexurella_ArroyoSalado
GGCTGGTGGTCTAGACTAGCTTCCACTACACTGATATGGAAGACGGTTCTGTGCAGGATG
GCAGAAGCACAAAACTCACAAGGCACAAGACTTTCCAATGCCCTGACCTGATGGGGGAAG
AACACGTGCTTTCTTTAGAGATCACTTTCTCCGTAGAGAGCAGTCGAGAAGGACATGTAG
TCCAGAGCACCGGGGATGGTCCCAGGGCCCTTGTACTGACCCATGCGTTGGATGCAATAC
TCGGCTTGATCTGGAGGAAGTTCCCTTCTTAATTCGTCAGCAGTGATGAAAGGCTAGAAA
GTACAATAATTAACACTCTCAGTATAAAACGACGTCCACAAAGGCACTTGGACGAATAAG
AAAAACACAATACG--AAAAAAACCCACTAACCTTGTCACCAGCCAGAATTCTGAAGGAA
TCGATTATCTGCTCAGCAGTATCTGAGTCCGTGCTCTCCCTTGTCATGAAATCTAAGAAT
GCATCAAAATGAACATAGCCCGTATTGTTAGGATCCACTACACTCATGATTCGTCTGAAA
TCAGCTTCACCCTGTAAAGGAGAAAATACATTAAAAAAAACAACACTACAACGGAATAAA
GGGTGGAATTTAAAAATACTCGGTCAAAGTTTGAGTCATCTACAAAAGTTAAGCATA---
---ACATTTGTGAATATTTCATAAACCAATTGTTAGAATGGCATGAAACCTGGTATGTTT
GTGTGTTAAACAGCACAAAAACAATGAAAAAATTTTATTGCATAAACAACGCTTAAACAT
T-----------TTTTTTTTTTGAGTACATAAAACAATCTGGTGCATTATGATTAATAAG
AGGTGTTGTGATCCCTTGCAGCCACGGAAGCCTGACTTCT
>MY5282_Hexurella_ArroyoSalado
GGCTGGTGGTCTAGACTAGCTTCCACTACACTGATATGGAAGACGGTTCTGTGCAGGATG
GCAGAAGCACAAAACTCACAAGGCACAAGACTTTCCAATGCCCTGACCTGATGGGGGAAG
AACACGTGCTTTCTTTAGAGATCACTTTCTCCGTAGAGAGCAGTCGAGAAGGACATGTAG
TCCAGAGCACCGGGGATGGTCCCGGGGCCCTTGTACTGACCCATGCGTTGGATGCAATAC
TCGGCTTGATCTGGAGGAAGTTCCCTTCTTAATTCGTCAGCAGTGATGAAAGGCTAGAAA
GTACAATAATTAACACTCTCAGTATAAAACGACGTCCACAAAGGCACTTGGACGAATAAG
AAAAACACAATACG--AAAAAAACCCACTAACCTTGTCACCAGCCAGAATTCTGAAGGAA
TCGATTATCTGCTCAGCAGTATCTGAGTCCGTGCTCTCCCTTGTCATGAAATCTAAGAAT
GCATCAAAATGAACATAGCCCGTATTGTTAGGATCCACTACACTCATGATTCGTCTGAAA
TCAGCTTCACCCTGTAAAGGAGAAAATACATTAAAAAAAACAACACTACAACGGAATAAA
GGGTGGAATTTAAAAATACTCGGTCAAAGTTTGAGTCATCTACAAAAGTTAAGCATA---
---ACATTTGTGAATATTTCATAAACCAATTGTTAGAATGGCATGAAACCTGGTATGTTT
GTGTGTTAAACAGCACAAAAACAATGAAAAAATTTTATTGCATAAACAACGTTTAAACAT
T-----------TTTTTTTTTTGAGTACATAAAACAATCTGGTGCATTATGATTAATAAG
AGGTGTTGTGATCCCTTGCAGCCACGGAAGCCTGACTTCT
>MY5286_Hrupicola_SweetwaterSpr_OrdMtn
GGTTGGTGGTCTAGACTAGCTTCCACTACACTGATATGGAAGACGGTTCTGTGCAGGATG
GCAGAAGCACAAAACTCACAAGGCACAAGACTTTCCAATGCCCTGACCTGATGGGGGAAG
AACACATGCTTTCTTTAGAGATCACTTTCTCCGTAGAGAGCAGTTGAGAAGGACATGTAG
TCCAGAGCACCGGGAATGGTCCCGGGGCCCTTGTACTGACCCATGCGTTGGATGCAATAC
TCAGCCTGATCTGGAGGAAGTTCCCTTCTTAATTCGTCAGCAGTGATGAAAGGCTATAAA
GTACAATAATTAACACTCTCAGTATAAAACAACATCCACAAAAACACTCAGACGAATGAG
AAAAACACAATACG-AAAAAAACCCCACTAACCTTGTCACCAGCCAGAATTCTGAAGGAA
TCAATTATCTGCTCAGCAGTATCAGAGTCTGTGCTCTCCCTTGTCATGAAATCTAAGAAA
GCATCAAAATGAACATAGCCCGTATTGTTAGGATCCACTACACTCATGATTCGTCTGAAA
TCAGCTTCACCCTGTAAAGGAGAAAATACATTAAAGAAAAACACACTACAACAGAATAAA
GGGTGGAATTTAAAAATACTCTGTCAAAGTTTGAGTCATCTACAAAAGTTAAGCATAATC
AATATCTTTGTGAATATTTCATAAACCAATTGTCGGAATGGCACGGAACTTAATGTGCTT
GTGTATTCAACAGCACACAAGTAATAAAAAAATTTCATTGCATAAACTACG-AAAAAAAT
TACAAAACATGATTTTCGTTTTGAGTACATAAAACAA-CTGGTGCATTATGATTAATAA-
-GGTGTGGTGACCCCTTGCAGCCACGCAACTTGGACTTCT
>MY5287_Hrupicola_SweetwaterSpr_OrdMtn
------------------------------------------------------------
------------------------------CTTTCCAATGCCCTGACCTGATGGGGGAAG
AACACATGCTTTCTTTAGAGATCACTTTCTCCGTAGAGAGCAGTTGAGAAGGACATGTAG
TCCAGAGCACCGGGAATGGTCCCGGGGCCCTTGTACTGACCCATGCGTTGGATGCAATAC
TCAGCCTGATCTGGAGGAAGTTCCCTTCTTAATTCGTCAGCAGTGATGAAAGGCTATAAA
GTACAATAATTAACACTCTCAGTATAAAACAACATCCACAAAAACACTCAGACGAATGAG
AAAAACACAATACG-AAAAAAACCCCACTAACCTTGTCACCAGCCAGAATTCTGAAGGAA
TCAATTATCTGCTCAGCAGTATCAGAGTCTGTGCTCTCCCTTGTCATGAAATCTAAGAAA
GCATCAAAATGAACATAGCCCGTATTGTTAGGATCCACTACACTCATGATTCGTCTGAAA
TCAGCTTCACCCTGTAAAGGAGAAAATACATTAAAGAAAAACACACTACAACAGAATAAA
GGGTGGAATTTAAAAATACTCTGTCAAAGTTTGAGTCATCTACAAAAGTTAAGCATAATC
AATATCTTTGTGAATATTTCATAAACCAATTGTCGGAATGGCACGGAACTTAATGTGCTT
GTGTATTCAACAGCACACAAGTAATAAAAAAATTTCATTGCATAAACTACG-AAAAAAAT
TACAAAACATGATTTTCGTTTCGAGTACATAAA---------------------------
----------------------------------------
>MY5288_Hrupicola_Deadman_Hills
GGTTGGTGGTCTAGACTAGCTTCCACTACACTGATATGGAAGACGGTTCTGTGCAGGATG
GCAGAAGCACAAAACTCACAAGGCACAAGACTTTCCAATGCCCTGACCTGATGGGGGAAG
AACACGTGCTTTCTTTAGAGATCACTTTCTCCGTAGAGAGCAGT-GAGAAGGACATGTAG
TCCAGAGCACCAGGGATGGTCCCGGGACCCTTGTACTGACCCATGCGTTGGATGCAATAC
TCTGCCTGATCTGGAGGAAGTTCCCTTCTTAATTCGTCGGCAGTGATGAAAGGCTACAAA
GTACAATAATTAACACTCTCAGTATAAAACAATGTCCACAAAAGCACTCAGACGAATAAG
AAAAACACAATACGAAAAAAAACCCCACTAACCTTGTCACCAGCCAGAATTCTGAAGGAA
TCAATTATCTGCTCAGCAGTATCAGAGTCTGTGCTCTCCCTTGTCATGAAATCTAAGAAA
GCATCAAAATGAACATAGCCTGTATTGTTAGGATCCACTACACTCATGATTCGTCTGAAA
TCAGCTTCACCCTGTAAAGGAGAAAATACATTAAAAAAAAACACACTACAACAGAATAAA
GGGTGGAATTTAAAAATACTCTGTCAAAGTTTGAGTCATCTACAAAAGTTAAGCATAATC
AATATATTTGTGAATATTTCATAAACCAATTGTCGGAATGGCACGAAACTTGGTATGCTT
GTATATTCAACAGCACACCAGTAATAAAAAAATTTCATCGCATAAACTACG-AAAAAAAT
TACAAAACATGATTTTCGTTTTGAGTAGATAAAACAACCAGGTGCATTAT-ATTAATAAG
GGGTGTGGTGACCTCTTGCAGTCATGCAAGCC--------
>MY5289_Hrupicola_Deadman_Hills
GGTTGGTGGTCTAGACTAGCTTCCACTACACTGATATGGAAGACGGTTCTGTGCAGGATG
GCAGAAGCACAAAACTCACAAGGCACAAGACTTTCCAATGCCCTGACCTGATGGGGGAAG
AACACGTGCTTTCTTTAGAGATCACTTTCTCCGTAGAGAGCAGTTGAGAAGGACATGTAG
TCCAGAGCACCAGGGATGGTCCCGGGACCCTTGTACTGACCCATGCGTTGGATGCAATAC
TCTGCCTGATCTGGAGGAAGTTCCCTTCTTAATTCGTCGGCAGTGATGAAAGGCTACAAA
GTACAATAATTAACACTCTCAGTATAAAACAATGTCCACAAAAGCACTCAGACGAATAAG
AAAAACACAATACGAAAAAAAACCCCACTAACCTTGTCACCAGCCAGAATTCTGAAGGAA
TCAATTATCTGCTCAGCAGTATCAGAGTCTGTGCTCTCCCTTGTCATGAAATCTAAGAAA
GCATCAAAATGAACATAGCCTGTATTGTTAGGATCCACTACACTCATGATTCGTCTGAAA
TCAGCTTCACCCTGTAAAGGAGAAAATACATTAAAAAAAAACACACTACAACAGAATAAA
GGGTGGAATTTAAAAATACTCTGTCAAAGTTTGAGTCATCTACAAAAGTTAAGCATAATC
AATATATTCGTGAATATTTCATAAACCAATTGTCGGAATGGCACGAAACTTGGTATGCTT
GTATATTCAACAGCACACCAGTAATAAAAAAATTTCATCGCATAAACTACG-AAAAAAAT
TACAAAACATGATTTTCGTTTTGAGTAGATAAAACAACCAGGTGCATTATGATTAATAAG
GGGTGTGGTGACCTCTTGCAGTCACGCAAGCCTGACTTCT
>MY5309_Hapachea_JohnnyLyon_Hills
--------------------------------------------------GTGCAGGATG
GCAGAAGCACAAAACTCACAAGGCACAAGACTTTCCAGTGCCCTGACCTGATGGGGGAAG
AACACGTGCTGTCTTTAGAGATCACTTTCTCCATAGAGAGCGGTCGAGAAGGACATGTAG
TCCAGAGCACCGGGGATGGTCCCGGGGCCTTTGTACTGACCCATGCGCTGGATGCAATAC
TCGGCCTGATCTGGAGGAAGTTCCCTTCGTAATTCGTCAGCAGTGATGAAAGGCTACAAA
GTACAACAATCAACGCTCTCAGTATAAGACAATGTCCACAAAGGCACTCGGACGGATGCG
AAAAACACAATACCAAAATATATAAAACTCACCTTGTCACCAGCCAGAATTCTGAAGGAA
TCGATTATCTGCTCAGCAGTATCAGAGTCCGTGCTCTCCCTTGTCATGAAATCTAAGAAA
GCATCAAAATGAACATAGCCCGTATTGTTAGGATCTACTACACTCATGATTCGTCTGAAA
TCAGCTTCACCCTGTAAAAGAGAAAATCCATTAAAAACAAACACACTACAACAGAATAAA
GGCTCCAATTTAAAAAGACTCTGGCAAAGTTTGAGGCATCTACAACAGTGAGTTATAATT
TCCACG---------ATTTGATGCAATTCTGTTCAATATAAAATGTAACCAGTTCTTCCA
CCGCATAAAACAATATACAAATTGTACCTGTCTGTCATTGCGTATGTTGTAACCTAAACT
AACAAGGCAAGATTTGAATTCTTCGGGGGCCAAGCGTCCTGTTCTGTTCTTGTCAATGAA
CGACATACGGAACTCATTCAGTTGCTCTTGCGTTACCCTT
>MY5310_Hexurella_AntelopeCyn_CerbatMtns
------------------------------------------------------------
------------------------------------------------------------
------------------------------------------------------------
------------------------------------------------------------
------------------------------------------------------------
-----------------------------------------------------AGATATG
AAAAACACAATACGAAAATATA--AAACTAACCTTGTCACCAGCCAGAATTCTGAAGGAA
TCAATTATCTGCTCAGCAGTATCCGAGTCCGTGCTCTCCCTTGTCATAAAATCTAAGAAA
GCATCAAAATGAACATAGCCCGTATTGTTAGGATCCACTACACTCATGATTCGTCTGAAA
TCAGCTTCACCCTGTAAAAGAGAAAATCCGTTAAAAAAACC--CATTACAACAGAATAGA
GGGTGGAATTTAAAAAGA--CTGTTAAAGTGTTAGGCATCTAAAACAGTGAGTTATAAAT
GCCACAGACAAGAAGATTTGATGCAATTCTATCCAATATAAAATGTAACCAGTTGTTACA
CTGCATAAAACAATAT--AAAATGTACCTGTCTGTCATTGCGTATGTTGTAACCTAAACT
AACAAGACAAGATTTGAATTCTTCGGGTGCCAAGCGTCC---------------------
----------------------------------------
>MY5311_Hexurella_AntelopeCyn_CerbatMtns
------------------------------------------------------------
------------------------------------------------------------
------------------AGATCACTTTCTCCATAGAGAGCGGTAGAGAAGGACATGTAG
TCCAGAGCACCGGGGATGGTCCCGGGGCCTTTGTACTGACCCATGCGTTGGATGCAATAC
TCAGCCTGATCTGGAGGAAGCTCCCTTCGCAATTCGTCAGCAGTGATGAAAGGCTACAAA
TTACAATAATCAACACTGTCAGTATTAGACAATGTCCACAAAAGCACTTGGACAGATATG
AAAAACACAATACGAAAATATA--AAACTAACCTTGTCACCAGCCAGAATTCTGAAGGAA
TCAATTATCTGCTCAGCAGTATCCGAGTCCGTGCTCTCCCTTGTCATAAAATCTAAGAAA
GCATCAAAATGAACATAGCCCGTATTGTTAGGATCCACTACACTCATGATTCGTCTGAAA
TCAGCTTCACCCTGTAAAAGAGAAAATCCGTTAAAAAAACC--CATTACAACAGAATAGA
GGGTGGAATTTAAAAAGA--CTGTTAAAGTGTTAGGCATCTAAAACAGTGAGTTATAAAT
GCCACAGACAAGAAGATTTGATGCAATTCTATCCAATATAAAATGTAACCAGTTGTTACA
CTGCATAAAACAATAT--AAAATGTACCTGTCTGTCATTGCGTATGTTGTAACCTAAACT
AACAAGACAAGATTTGAATTCTTCGGGTGCCAAGCGTCCTGTCCTGTTCTTGTCAATGAA
TGACATACGGAACTC-------------------------
>MY5312_Hexurella_FoxCyn_MusicMtns
------------------------------------------------------------
------------------------------------------------------------
------------------------CTTTCTCCATAGAGAGCTGTAGAGAAGGACATGTAG
TCCAGAGCACCGGGGATGGTCCCGGGGCCTTTGTACTGACCCATGCGTTGGATGCAATAC
TCAGCCTGATCTGGAGGAAGCTCCCTTCGCAATTCGTCAGCAGTGATGAAAGGCTACAAA
TTACAATAATCAACACTGTCAGTATTAGACAATGTCCACAAAAGCACTCGGACAGATATG
AAAAACGCAATACGAAAATATA--AAACTAACCTTGTCACCAGCCAGAATTCTGAAGGAA
TCAATTATCTGCTCAGCAGTATCCGAGTCCGTGCTCTCCCTTGTCATAAAATCTAAGAAA
GCATCAAAATGAACATAGCCCGTATTGTTAGGATCCACTACACTCATGATTCGTCTGAAA
TCAGCTTCACCCTGTAAAAGAGAAAATCCGTTAAAAAAACC--CATTACAACAGAATAGA
GGGTGGAATTTAAAAAGA--CTGTTAAAGTGTTAGGCATCTAAAACAGTGAGTTATAAAT
GCCACAGACAAGAAGATTTGATGCAATTCTATCCAATATAAAATGTAACCAGTTGTTACA
CTGCATAAAACAATAT--AAAATGTACCTGTCTGTCATTGCGTATGTTGTAACCTAAACT
AACAAGACAAGATTTGAATTCTTCGGGTGCCAAGCGTCCTGTCCTGTTC-----------
----------------------------------------
>MY5313_Hexurella_FoxCyn_MusicMtns
------------------------------------------------------------
------------------------------------------------TGATGGGGGAAG
AACACGTGCTGTCTTTAGAGATCACTTT----------------------GGACATGTAG
TCCAGAGCACCGGGGATGGTCCCGGGGCCTTTGTACTGACCCATGCGTTGGATGCAATAC
TCAGCCTGATCTGGAGGAAGCTCCCTTCGCAATTCGTCAGCAGTGATGAAAGGCTACAAA
TTACAATAATCAACACTGTCAGTATTAGACAATGTCCACAAAAGCACTCGGACAGATATG
AAAAACGCAATACGAAAATATA--AAACTAACCTTGTCACCAGCCAGAATTCTGAAGGAA
TCAATTATCTGCTCAGCAGTATCCGAGTCCGTGCTCTCCCTTGTCATAAAATCTAAGAAA
GCATCAAAATGAACATAGCCCGTATTGTTAGGATCCACTACACTCATGATTCGTCTGAAA
TCAGCTTCACCCTGTAAAAGAGAAAATCCGTTAAAAAAACC--CATTACAACAGAATAGA
GGGTGGAATTTAAAAAGA--CTGTTAAAGTGTTAGGCATCTAAAACAGTGAGTTATAAAT
GCCACAGACAAGAAGATTTGATGCAATTCTATCCAATATAAAATGTAACCAGTTGTTACA
CTGCATAAAACAATAT--AAAATGTACCTGTCTGTCATTGCGTATGTTGTAACCTAAACT
AACAAGACAAGATTTGAATTCTTC----GCCAAGCGT---------------------AA
TGACATACGGAACTCATTCAGT---------GTTACCCTT
>MY5314_Hexurella_Grasshopper_BrushyMtn
------------------------------------------------------------
------------------------------------------------------------
-------------------------------------------------AGGACATGT-G
TCCAGAGCACCGGGGATGGTCCCGGGGCCTTTGTACTGACCCATGCGTTGGATGCAATAC
TCAGCCTGATCTGGAGGAAGTTCCCTTCGCAATTCGTCAGCAGTGATGAAAGGCTACAAA
TTACAATAATCAACACTGTCAGTATTAGACAATGTCCACAAAAGCACTCGGACAGATATA
AAATACGAAATACGAAAATATA--AAACTAACCTTGTCACCAGCCAGAATTCTGAAGGAA
TCAATTATCTGCTCAGCAGTATCCGAGTCCGTGCTCTCCCTTGTCATGAAATCTAAGAAA
GCATCAAAATGAACATAGCCCGTATTGTTAGGATCCACTACACTCATGATTCGTCTGAAA
TCAGCTTCACCCTGCAAAAGAGAAAATCCGTTAAAAAAACC--CATTACAACAGAATAAA
GGGTGAAATTTAAAAAGACTCTGTTAAAGTTTAAGGCATCTAAAACAGTAAGTTATAAAT
GCCACAGACAAGAAGATTTGATGCAATTCTATCCAATATAAAATGTAACCAGTTGTTACA
CTGCATAAAACAATATACAAATTGTACCTGTCTGTCATTGCGTATGTTGTAACCTAAACT
AACAAGACAAGATTTGAATTCTTCGGGTGCCAAGCGTCCT--------------------
----------------------------------------
>MY5315_Hexurella_WagonerRd_BradshawMtns
------------------------------------------------------------
-------------------AAGGCACAAGACTTTCCAGTGCCCTGACCTGATGGGGGAAG
AACACGTGCTGTCTTTAGAGATCACTTTCTCCATAGAGAGCGGTAGAGAAGGACATGTAG
TCCAGAGCACCGGGGATGGTCCCGGGGCCTTTGTACTGACCCATGCGTTGGATGCAATAC
TCAGCCTGATCTGGAGGAAGTTCCCTTCGTAATTCGTCAGCAGTGATGAAAGGCTACAAA
TTACAATAGTCAACACTGTCAGTATTAGACAATGTCCACAAAAGCACTCGGAGAGATATG
AAAAACACAATACGAAAATATA--AAACTAACCTTGTCACCAGCCAGAATTCTGAAGGAA
TCAATTATCTGCTCGGCAGTATCTGAGTCCGTGCTCTCCCTTGTCATGAAATCTAAGAAA
GCATCAAAATGAACATAGCCCGTATTGTTAGGATCCACTACACTCATGATTCGTCTGAAA
TCAGCTTCACCCTGTAAAAGAGAAAATCCGTTAAGAAAACC--CATTACAACAGAATAAA
GGGTGGAATTTAAAAAGAATCAGTCAAAGTTTAAAGCATCTACAACAGTGAGTTATAAAT
GCCACAGACAAAAAGATTTGATGCAATTCTATCCAATACAAAATGTAACCAGTTCTTACA
TTGCATAAAACAATATACAAATTGTACCTGTCTGTCATTGCGTATGTTGTAACCTAAACT
AACAAGACAAGATTTGAATTCTTCGGGTGCCAAGCGTCCTGTCCTGTTCTTGTCAATGAA
TGACATACGGAACTCATTCAGTTGCTCTTGCGTTACCCTT
>MY5316_Hexurella_WagonerRd_BradshawMtns
------------------------------------------------------------
------------------------------------------------------------
---------TGTCTTTAGAGATCACTTTCTCCATAGAGAGCGGTAGAGAAGGACATGTAG
TCCAGAGCACCGGGGATGGTCCCGGGGCCTTTGTACTGACCCATGCGTTGGATGCAATAC
TCAGCCTGATCTGGAGGAAGTTCCCTTCGTAATTCGTCAGCAGTGATGAAAGGCTACAAA
TTACAATAGTCAACACTGTCAGTATTAGACAATGTCCACAAAAGCACTCGGAGAGATATG
AAAAACACAATACAAAAATATA--AAACTAACCTTGTCACCAGCCAGAATTCTGAAGGAA
TCAATTATCTGCTCGGCAGTATCTGAGTCCGTGCTCTCCCTTGTCATGAAATCTAAGAAA
GCATCAAAATGAACATAGCCCGTATTGTTAGGATCCACTACACTCATGATTCGTCTGAAA
TCAGCTTCACCCTGTAAAAGAGAAAATCCGTTAAGAAAACC--CAATACAACAGAATAAA
GGGTGGAATTTAAAAAGAATCAGTCGAAGTTTAAAGCATCTACAACAGTAAGTTATAAAT
GCCACAGACAAAAAGATTTGATGCAATTCTATCCAATACAAAATGTAACCAGTTCTTACA
CTGCATAAAACAATATACAAATTGTACCTGTCTGTCATTGCGTATGTTGTAACCTAAACT
AACAAGACAAGATTTGAATTCTTCGGGTGCCAAGCGTCCTGTCCTGTTCTTGTCAATGAA
TGACATACGGAACTCATTCAGTTGCTCTTGCGTTACCCTT
>MY5317_Hrupicola_Cottonwood_SnYsidroMtns
--------------------------------------------GGTTCTGTGCAGGATG
GCAGAAGCACAAAACTCACAAGGCACAAGACTTTCCAGTGCCCTGACCTGATGGGGGAAG
AACACGTGCTTTCTTTAGAGATCGCTTTCTCCGTAGAGAGCAGTCGAGAAGGACATGTAG
TCCAGAGCACCGGGGATGGTCCCGGGGCCCTTGTACTGACCCATGCGCTGGATGCAATAC
TCGGCCTGATCTGGGGGAAGTTCCCTTCTTAATTCGTCAGCAGTGATGAAAGGCTACAAA
GTACAATAATTAACGCTCTCAGTATAAAATAACATTCACAAAAGCAC------AAATAAG
AAAAACACGATACAAAAAAAAAAAAAACGAACCTTGTCACCAGCCAGAATTCTGAAGGAA
TCAATTATCTGCTCAGCAGTATCAGAGTCCGTGCTCTCCCTCGTCATGAAATCTAAGAAA
GCGTCAAAATGAACATAGCCCGTATTGTTAGGATCCACTACACTCATGATTCGTCTGAAA
TCAGCTTCACCCTGTAAAGGAAAAAATATATTTAAAAAAACC-CACTACGACAGAATAAA
GGGTGGAATTTAATAATACTCTGTCAAAGTTTGAGTCATCTACACAGGTTAA--------
-------------ATATTTCATAAACCAATTGTCAAAATGGCACGAAACTTGGTATGGTT
GTGTA-----------------------------------C-------------------
------------------------------------------------------------
----------------------------------------
