# Supplementary material for: ﻿Species delimitation, biogeography, and natural history of dwarf funnel web spiders (Mygalomorphae, Hexurellidae, Hexurella) from the United States / Mexico borderlands
Source: Zookeys. 2023 Jun 14;1167:109–57. doi: 10.3897/zookeys.1167.103463 (PMC10285686; doi:10.3897/zookeys.1167.103463)
Supplement: Supplementary material 3 — Input matrices, analysis log files, and output tree files for nuclear and mitochondrial analyses [file zookeys-1167-109_article-103463__-s003.zip › uce-200331.fasta]

>MY0059_Hapachea_SantaRitaMtns_MaderaCyn
AATTCCACTGGGAGTTTGTCAGAAGTGGCTCAGCTTAAACCTGTCAAGAAGAAACT----
---GAGCACAGGTGCACACAACTTTAATAAGAGCTTATTCACGAGCATCTTTACTCAGGT
TGATGGTTAGAGCTTCAAGTCGTTGGCGATCTTTGATGCTATGTTCTTAAAACCAATAGA
TGTACCCGAGATGCGTTTAAAGCGAACACCATTCAGTGAAAGACGCGGAAGCTTACACAC
TTCGATTTCCCATTGAACTAACGAGTCTGTATTTGGATCACCATGCACGCATAGTAGTAA
AAACTTCTCACGTTGTTCATAATCACAGTTGTTCTTATCTAATACTTTTCTTATTTCTTG
CATTATTTCATTAGGATCTCTAGAAGATGTTGTTTTCATGCTCCAGGTGAACCTCAGAGA
CCGTGGTTTTACCTGATCGTCATTCATGGGCCTAGAATGAGAAAATAGTTAACTATTTTA
ATATGCCAAAACAAACTTTT
>MY0139_Hexurella_SanDiego_Guatay
AATTCCACTGGGAGTTTGTCAGAAGTGGCTCAGCTTAAACCTGTCAAGAAGAAACTGAGC
ACAGAGCACATATGCACACAACTTTAATTAGAGCATATTCACGAGCATCTTTACTCAGGT
TGATGGTTAGAGCTTCAAGTCATTTGCTATCTTTGATGCTATGTTCTTAAAACCAATAGA
TGTACCCGAAATGCGTTTAAAGCGAACACCATTCAGTGAAAGACGCGGAAGCTTACACAC
TTCTATTTCCCATTGAACTAACGAGTCTGTATTTGGATCACCATGCACGCATAGTAGTAA
AAACTTCTCACGTTGTTCATAATCACAGTTGTTTTTATCTAATACTTTTCTTATTTCTTG
CATTATTTCATTAGGATCTCTAGAAGATGTTGTTTTCATGCTCCAGGTGAACCTCAGAGA
CCGTGGTTTTACCTGATCATCATTCATGGGCCTAAAATGAGAAAACAGTTAACGATTTTA
ATATGCCAAAAGAAACTTTT
>MY5053_Hexurella_ChiricahuaMtns_PriceCyn
AATTCCACTGGGAGTTTGTCAGAAGTGGCTCAGCTTAAACCTGTCAAGAAGAAACTGAGC
ACCGAGCACAGGTGCACACAACTTTAATAAGAGCATATTCACGAGCATCTTTACTCAGGT
TGATGGTTAGAGCTTCAAGTCGTTGGCGATCTTTGATGCTATGTTCTTAAAACCAATAGA
TGTACCCGAGATGCGTTTAAAGCGAACACCATTCAGTGAAAGACGCGGAAGCTTACACAC
TTCGATTTCCCATTGAACTAACGAGTCTGTATTTGGATCACCATGCACGCATAGTAGTAA
AAACTTCTCACGTTGTTCATAATCACAGTTGTTCTTATCTAATACTTTTCTTATTTCTTG
CATTATTTCATTAGGATCTCTAGAAGATGTTGTTTTCATGCTCCAGGTGAACCTCAGAGA
CCGTGGTTTTACCTGATCGTCATTCATGGGCCTAGAATGAGAAAATAGTTAACTATTTTA
ATATGACAAAACAAACTTTT
>MY5064_Hexurella_MuleMtns_Escabrosa
AATTCCACTGGGAGTTTGTCAGAAGTGGCTCAGCTTAAACCTGTCAAGAAGAAACTGAGC
ACCGAGCACAGGTGCACACAACTTTAATAAGAGCATATTCACGAGCATCTTTACTCAGGT
TGATGGTTAGAGCTTCAAGTCGTTGGCAATCTTTGATGCTATGTTCTTAAAACCAATAGA
CGTACCCGAGATGCGTTTAAAGCGAACACCATTCAGTGAAAGACGCGGAAGCTTACACAC
TTCGATTTCCCATTGAACTAACGAGTCTGTATTTGGATCACCATGCACGCATAGTAGTAA
AAACTTCTCACGCTGTTCATAATCACAGTTGTTCTTATCTAATACTTTTCTTATTTCTTG
CATTATTTCATTAGGATCTCTAGAAGATGTTGTTTTCATGCTCCAGGTGAACCTCAGAGA
CCGTGGTTTTACCTGATCGTCATTCATGGGCCTAGAATGAGAAAATAGTTAACTATTTTA
ATATGCCAAAACAAACTTTT
>MY5066_Hexurella_MuleMtns_Escabrosa
AATTCCACTGGGAGTTTGTCAGAAGTGGCTCAGCTTAAACCTGTCAAGAAGAAACTGAGC
ACCGAGCACAGGTGCACACAACTTTAATAAGAGCATATTCACGAGCATCTTTACTCAGGT
TGATGGTTAGAGCTTCAAGTCGTTGGCAATCTTTGATGCTATGTTCTTAAAACCAATAGA
CGTACCCGAGATGCGTTTAAAGCGAACACCATTCAGTGAAAGACGCGGAAGCTTACACAC
TTCGATTTCCCATTGAACTAACGAGTCTGTATTTGGATCACCATGCACGCATAGTAGTAA
AAACTTCTCACGCTGTTCATAATCACAGTTGTTCTTATCTAATACTTTTCTTATTTCTTG
CATTATTTCATT-GGATCTCTAGAAGATGTTGTTTTCATGCTCCA-GTGAACCTCAG-GA
CCGTGGTTTTA-CTGATCGTCATTCATGGGCCTAGAATGAGAAAATAGTTAACTATTTTA
ATATGCCAAAACAAACTTTT
>MY5071_Hexurella_SantaRitaMtns_AlisoSprings
AATTCCACTGGGAGTTTGTCAGAAGTGGCTCAGCTTAAACCTGTCAAGAAGAAACTGAGC
ACCGAGCACAGGTGCACACAACTTTAATAAGAGCATATTCACGAGCATCTTTACTCAGGT
TGATGGTTAGAGCTTCAAGTCGTTGGCGATCTTTGACGCTATGTTCTTAAAACCAATAGA
TGTACCCGAGATGCGTTTAAAGCGAACACCATTCAGTGAAAGACGCGGAAGCTTACACAC
TTCGATTTCCCATTGAACTAACGAGTCTGTATTTGGATCACCATGCACGCATAGTAGTAA
AAACTTCTCACGTTGTTCATAATCACAGTTGTTCTTATCTAATACTTTTCTTATTTCTTG
CATTATTTCATTAGGATCTCTAGAAGATGTTGTTTTCATGCTCCAGGTGAACCTCAGAGA
CCGTGGTTTTACCTGATCGTCATTCATGGGCCTAGAATGAGAAAATAGTTAACTATTTTA
ATATGCCAAAACAAACTTTT
>MY5075_Hexurella_ChiricahuaMtns_CaveCrkCyn
------------------------------------------------------CTGAGC
ACCGAGCACAGGTGCACACAACTTTAATAAGAGCATATTCACGAGCATCTTTACTCAGGT
TGATGGTTAGAGCTTCAAGTCATTGGCGATCTTTGATGCTATGTTCTTAAAACCAATAGA
TGTACCCGAGATGCGTTTAAAGCGAACACCATTCAGTGAAAGACGCGGAAGCTTACACAC
TTCGATTTCCCATTGAACTAACGAGTCTGTATTTGGATCACCATGCACGCATAGTAGTAA
AAACTTCTCACGTTGTTCATAATCACAGTTGTTCTTATCTAATACTTTTCTTATTTCTTG
CATTATTTCATTAGGATCTCTAGAAGATGTTGTTTTCATGCTCCAGGTGAACCTCAGAGA
CCGTGGTTTTACCTGATCGTCATTCATGGGCCTAGAATGAGAAAATAGTT----------
--------------------
>MY5126_Hexurella_SantaCatalinaMtns_NuggetCyn
AATTCCACTGGGAGTTTGTCAGAAGTGGCTCAGCTTAAACCTGTCAAGAAGAAACTGAGC
ACCGAGCACAGGTGCACACAACTTTAATAAGAGCATATTCACGAGCATCTTTACTCAGGT
TGATGGTTAGAGCTTCAAGTCGTTGGCGATCTTTGATGCTATGTTCTTAAAACCAATAGA
TGTACCCGAGATGCGTTTAAAGCGAACACCATTCAGTGAAAGACGCGGAAGCTTACACAC
TTCGATTTCCCATTGAACTAACGAGTCTGTATTTGGATCACCATGCACGCATAGTAGTAA
AAACTTCTCACGTTGTTCATAATCACAGTTGTTCTTATCTAATACTTTTCTTATTTCTTG
CATTATTTCATTAGGATCTCTAGAAGATGTTGTTTTCATGCTCCAGGTGAACCTCAGAGA
CCGTGGTTTTACCTGATCGTCATTCATGGGCCTAGAATGAGAAAATAGTTAACTATTTTA
ATATGCCAAAACAAACTTTT
>MY5131_Hexurella_PedregosaMtns_PruneCyn
AATTCCACTGGGAGTTTGTCAGAAGTGGCTCAGCTTAAACCTGTCAAGAAGAAACTGAGC
ACCGAGCACAGGTGCACACAACTTTAATAAGAGCATATTCACGAGCATCTTTACTCAGGT
TGATGGTTAGAGCTTCAAGTCGTTGGCGATCTTTGATGCTATGTTCTTAAAACCAATAGA
TGTACCCGAGATGCGTTTAAAGCGAACACCATTCAGTGAAAGACGCGGAAGCTTACACAC
TTCGATTTCCCATTGAACTAACGAGTCTGTATTTGGATCACCATGCACGCATAGTAGTAA
AAACTTCTCACGTTGTTCATAATCACAGTTGTTCTTATCTAATACTTTTCTTATTTCTTG
CATTATTTCATTAGGATCTCTAGAAGATGTTGTTTTCATGCTCCAGGTGAACCTCAGAGA
CCGTGGTTTTACCTGATCGTCATTCATGGGCCTAGAATGAGAAAATAGTTAACTATTTTA
ATATGACAAAACAAACTTTT
>MY5132_Hexurella_PedregosaMtns_PruneCyn
AATTCCACTGGGAGTTTGTCAGAAGTGGCTCAGCTTAAACCTGTCAAGAAGAAACTGAGC
ACCGAGCACAGGTGCACACAACTTTAATAAGAGCATATTCACGAGCATCTTTACTCAGGT
TGATGGTTAGAGCTTCAAGTCGTTGGCGATCTTTGATGCTATGTTCTTAAAACCAATAGA
TGTACCCGAGATGCGTTTAAAGCGAACACCATTCAGTGAAAGACGCGGAAGCTTACACAC
TTCGATTTCCCATTGAACTAACGAGTCTGTATTTGGATCACCATGCACGCATAGTAGTAA
AAACTTCTCACGTTGTTCATAATCACAGTTGTTCTTATCTAATACTTTTCTTATTTCTTG
CATTATTTCATTAGGATCTCTAGAAGATGTTGTTTTCATGCTCCAGGTGAACCTCAGAGA
CCGTGGTTTTACCTGATCGTCATTCATGGGCCTAGAATGAGAAAATAGTTAACTATTTTA
ATATGACAAAACAAACTTTT
>MY5136_Hexurella_MiddlemarchCyn
AATTCCACTGGGAGTTTGTCAGAAGTGGCTCAGCTTAAACCTGTCAAGAAGAAACTGAGC
ACCGAGCACAGGTGCACACAACTTTAATAAGAGCATATTCACGAGCATCGTTACTCAGGT
TGATGGTTAGAGCTTCAAGTCGTTGGCGATCTTTGATGCTATGTTCTTAAAACCAATAGA
TGTACCCGAGATGCGTTTAAAGCGAACACCATTCAGTGAAAGACGCGGAAGCTTACACAC
TTCGATTTCCCATTGAACTAACGAGTCTGTATTTGGATCACCATGCACGCATAGTAGTAA
AAACTTCTCACGTTGTTCATAATCACAGTTGTTCTTATCTAATACTTTTCTTATTTCTTG
CATTATTTCATTAGGATCTCTAGAAGATGTTGTTTTCATGCTCCAGGTGAACCTCAGAGA
CCGTGGTTTTACCTGATCGTCGTTCATGGGCCTAGAATGAGAAAATAGTTAACTATTTTA
ATATGCCAAAACAAACTTTT
>MY5147_Hexurella_DragoonMtns_NF_345A
AATTCCACTGGGAGTTTGTCAGAAGTGGCTCAGCTTAAACCTGTCAAGAAGAAACTGAGC
ACCGAGCACAGGTGCACACAACTTTAATAAGAGCATATTCACGAGCATCTTTACTCAGGT
TGATGGTTAGAGCTTCAAGTCGTTGGCGATCTTTGATGCTATGTTCTTAAAACCAATAGA
TGTACCCGAGATGCGTTTAAAGCGAACACCATTCAGTGAAAGACGCGGAAGCTTACACAC
TTCGATTTCCCATTGAACTAACGAGTCTGTATTTGGATCACCATGCACGCATAGTAGTAA
AAACTTCTCACGTTGTTCATAATCACAGTTGTTCTTATCTAATACTTTTCTTATTTCTTG
CATTATTTCATTAGGATCTCTAGAAGATGTTGTTTTCATGCTCCAGGTGAACCTCAGAGA
CCGTGGTTTTACCTGATCGTCGTTCATGGGCCTAGAATGAGAAAATAGTTTACTATTTTA
ATATGCCAAAACAAACTTTT
>MY5152_Hexurella_WhetstoneMtns_ApacheCyn
AATTCCACTGGGAGTTTGTCAGAAGTGGCTCAGCTTAAACCTGTCAAGAAGAAACTGAGC
ACCGAGCACAGGTGCACACAACTTTAATAAGAGCATATTCACGAGCATCTTTACTCAGGT
TGATGGTTAGAGCTTCAAGTCGTTGGCGATCTTTGATGCTATGTTCTTAAAACCAATAGA
TGTACCCGAGATGCGTTTAAAGCGAACACCATTCAGTGAAAGACGCGGAAGCTTACACAC
TTCGATTTCCCATTGAACTAACGAGTCTGTATTTGGATCACCATGCACGCATAGTAGTAA
AAACTTCTCACGTTGTTCATAATCACAGTTGTTCTTATCTAATACTTTTCTTATTTCTTG
CATTATTTCATTAGGATCTCTAGAAGATGTTGTTTTCATGCTCCAGGTGAACCTCAGAGA
CCGTGGTTTCACCTGATCGTCATTCATGGGCCTAGAATGAGAAAATAGTTAACTATTTTA
ATATGCCAAAACAAACTTTT
>MY5154_Hexurella_SantaRitaMtns_AdobeCyn
AATTCCACTGGGAGTTTGTCAGAAGTGGCTCAGCTTAAACCTGTCAAGAAGAAACTGAGC
ACCGAGCACAGGTGCACACAACTTTAATAAGAGCATATTCACGAGCATCTTTACTCAGGT
TGATGGTTAGAGCTTCAAGTCGTTGGCGATCTTTGATGCTATGTTCTTAAAACCAATAGA
TGTACCCGAGATGCGTTTAAAGCGAACACCATTCAGTGAAAGACGCGGAAGCTTACACAC
TTCGATTTCCCATTGAACTAACGAGTCTGTATTTGGATCACCATGCACGCATAGTAGTAA
AAACTTCTCACGTTGTTCATAATCACAGTTGTTCTTATCTAATACTTTTCTTATTTCTTG
CATTATTTCATTAGGATCTCTAGAAGATGTTGTTTTCATGCTCCAGGTGAACCTCAGAGA
CCGTGGTTTTACCTGATCGTCATTCATGGGCCTAGAATGAGAAAATAGTTAACTATTTTA
ATATGCCAAAACAAACTTTT
>MY5157_Hexurella_SantaCatalinaMtns_Redington
AATTCCACTGGGAGTTTGTCAGAAGTGGCTCAGCTTAAACCTGTCAAGAAGAAACTGAGC
ACCGAGCACAGGTGCACACAACTTTAATAAGAGCATATTCACGAGCATCTTTACTCAGGT
TGATGGTTAGAGCTTCAAGTCGTTGGCGATCTTTGATGCTATGTTCTTAAAACCAATAGA
TGTACCCGAGATGCGTTTAAAGCGAACACCATTCAGTGAAAGACGCGGAAGCTTACACAC
TTCGATTTCCCATTGAACTAACGAGTCTGTATTTGGATCACCATGCACGCATAGTAGTAA
AAACTTCTCACGTTGTTCATAATCACAGTTGTTCTTATCTAATACTTTTCTTATTTCTTG
CATTATTTCATTAGGATCTCTAGAAGATGTTGTTTTCATGCTCCAGGTGAACCTCAGAGA
CCGTGGTTTTACCTGATCGTCATTCATGGGCCTAGAATGAGAAAATAGTTAACTATTTTA
ATATGCCAAAACAAACTTTT
>MY5164_Hrupicola_Temecula
------------------------------------------------------------
-----------------------------------------------------CTCAGGT
TGATGGTTAGAGCTTCAAGTCATTTGCAATCTTTGATGCTATGTTCTTAAAACCAATAGA
TGTACCCGAAATGCGTTTAAAGCGAACACCATTCAGTGAAAGACGCGGAAGCTTACACAC
TTCTATTTCCCATTGAACTAACGAGTCTGTATTTGGATCACCATGCACGCATAGTAGTAA
AAACTTCTCACGTTGTTCATAATCACAGTTGTTTTTATCTAATACTTTTCTTATTTCTTG
CATTATTTCATTAGGATC------------------------------------------
------------------------------------------------------------
--------------------
>MY5165_Hrupicola_Temecula
----------------------------------------------------AACTGAGC
ACAGAGCACATATGCACACAACTTTAATTAGAGCATATTCACAAGCATCTTTACTCAGGT
TGATGGTTAGAGCTTCAAGTCATTTGCAATCTTTGATGCTATGTTCTTAAAACCAATAGA
TGTACCCGAAATGCGTTTAAAGCGAACACCATTCAGTGAAAGACGCGGAAGCTTACACAC
TTCTATTTCCCATTGAACTAACGAGTCTGTATTTGGATCACCATGCACGCATAGTAGTAA
AAACTTCTCACGTTGTTCATAATCACAGTTGTTTTTATCTAATACTTTTCTTATTTCTTG
CATTATTTCATTAGGATCTCTAGAAGATGTTGTTTTCATGCTCCAGGTGAACCTCAGAGA
CCGTGGTTTTACCTGATCATCATTCATGGGCCTAAAATGAGAAAACAGTTAACGATTTTA
ATATGCCAAAAGAAACTTTT
>MY5175_Hapachea_HarshawRd_PatagoniaMtns
AATTCCACTGGGAGTTTGTCAGAAGTGGCTCAGCTTAAACCTGTCAAGAAGAAACTGAGC
ACCGAGCACAGGTGCACACAACTTTAACAAGAGCATATTCACGAGCATCTTTACTCAGGT
TGATGGTTAGAGCTTCAAGTCGTTGGCGATCTTTGATGCTATGTTCTTAAAACCAATAGA
TGTACCCGAGATGCGTTTAAAGCGAACACCATTCAGTGAAAGACGCGGAAGCTTACACAC
TTCGATTTCCCATTGAACTAACGAGTCTGTATTTGGATCACCATGCACGCATAGTAGTAA
AAACTTCTCACGTTGTTCATAATCACAGTTGTTCTTATCTAATACTTTTCTTATTTCTTG
CATTATTTCATTAGGATCTCTAGAAGATGTTGTTTTCATGCTCCAGGTGAACCTCAGAGA
CCGTGGTTTTACCTGATCGTCATTCATGGGCCTAGAATGAGAAAATAGTTAACTATTTTA
ATATGCCAAAACAAACTTTT
>MY5180_Hapachea_MustrangPk_MustangMtns
AATTCCACTGGGAGTTTGTCAGAAGTGGCTCAGCTTAAACCTGTCAAGAAGAAACTGAGC
ACCGAGCACAGGTGCACACAACTTTAATAAGAGCATATTCACGAGCATCTTTACTCAGGT
TGATGGTTAGAGCTTCAAGTCGTTGGCGATCTTTGATGCTATGTTCTTAAAACCAATAGA
TGTACCCGAGATGCGTTTAAAGCGAACACCATTCAGTGAAAGACGCGGAAGCTTACACAC
TTCGATTTCCCATTGAACTAACGAGTCTGTATTTGGATCACCATGCACGCATAGTAGTAA
AAACTTCTCACGTTGTTCATAATCACAGTTGTTCTTATCTAATACTTTTCTTATTTCTTG
CATTATTTCATTAGGATCTCTAGAAGATGTTGTTTTCATGCTCCAGGTGAACCTCAGAGA
CCGTGGTTTTACCTGATCGTCATTCATGGGCCTAGAATGAGAAAATTGTTAACCATTTTA
ATATGCCAAAACAAACTTTT
>MY5181_Hapachea_MustrangPk_MustangMtns
AATTCCACTGGGAGTTTGTCAGAAGTGGCTCAGCTTAAACCTGTCAAGAAGAAACTGAGC
ACCGAGCACAGGTGCACACAACTTTAATAAGAGCATATTCACGAGCATCTTTACTCAGGT
TGATGGTTAGAGCTTCAAGTCGTTGGCGATCTTTGATGCTATGTTCTTAAAACCAATAGA
TGTACCCGAGATGCGTTTAAAGCGAACACCATTCAGTGAAAGACGCGGAAGCTTACACAC
TTCGATTTCCCATTGAACTAACGAGTCTGTATTTGGATCACCATGCACGCATAGTAGTAA
AAACTTCTCACGTTGTTCATAATCACAGTTGTTCTTATCTAATACTTTTCTTATTTCTTG
CATTATTTCATTAGGATCTCTAGAAGATGTTGTTTTCATGCTCCAGGTGAACCTCAGAGA
CCGTGGTTTTACCTGATCGTCATTCATGGGCCTAGAATGAGAAAATTGTTAACCATTTTA
ATATGCCAAAACAAACTTTT
>MY5193_Hapachea_HarshawRd_PatagoniaMtns
AATTCCACTGGGAGTTTGTCAGAAGTGGCTCAGCTTAAACCTGTCAAGAAGAAACTGAGC
ACCGAGCACAGGTGCACACAACTTTAATAAGAGCATATTCACGAGCATCTTTACTCAGGT
TGATGGTTAGAGCTTCAAGTCGTTGGCGATCTTTGATGCTATGTTCTTAAAACCAATAGA
TGTACCCGAGATGCGTTTAAAGCGAACACCATTCAGTGAAAGACGCGGAAGCTTACACAC
TTCGATTTCCCATTGAACTAACGAGTCTGTATTTGGATCACCATGCACGCATAGTAGTAA
AAACTTTTCACGTTGTTCATAATCACAGTTGTTCTTATCTAATACTTTTCTTATTTCTTG
CATTATTTCATTAGGATCTCTAGAAGATGTTGTTTTCATGCTCCAGGTGAACCTCAGAGA
CCGTGGTTTTACCTGATCGTCATTCATGGGCCTAGAATGAGAAAATAGTTAACTATTTTA
ATATGCCAAAACAAACTTTT
>MY5194_Hapachea_Ordsummit_MtOrd
AATTCCACTGGGAGTTTGTCAGAAATGGCTCAGCTTAAACTTGTCAAGAAGAAACT----
---GAGCACAGATGCACACAACTTTAAGAAGAGCATATTCACGAGCATCTTTACTCAGGT
TGATGGTTAGAGCTTCAAGTCATTGGCGATCTTTGATGCTATGTTCTTAAAACCAATAGA
TGTACCCGAGATGCGTTTAAAGCGAACACCATTCAGTGAAAGACGCGGAAGCTTACACAC
TTCGATTTCCCATTGAACTAACGAGTCTGTATTTGGATCACCATGCACGCATAGTAGTAA
AAACTTCTCACGTTGTTCATAATCACAGTTGTTTTTATCTAATACTTTTCTTATTTCTTG
CATTATTTCATTAGGATCTCTAGAAGATGTTGTTTTCATGCTCCAGGTGAACCTCAGAGA
CCGTGGTTTTACCTGATCATCATTCATGGGCCTAGAATGAGAAAATAGTTACCTATTTTA
ATATGCCAAAACAAACTTTT
>MY5195_Hapachea_Ordsummit_MtOrd
AATTCCACTGGGAGTTTGTCAGAAATGGCTCAGCTTAAACTTGTCAAGAAGAAACT----
---GAGCACAGATGCACACAACTTTAAGAAGAGCATATTCACGAGCATCTTTACTCAGGT
TGATGGTTAGAGCTTCAAGTCATTGGCGATCTTTGATGCTATGTTCTTAAAACCAATAGA
TGTACCCGAGATGCGTTTAAAGCGAACACCATTCAGTGAAAGACGCGGAAGCTTACACAC
TTCGATTTCCCATTGAACTAACGAGTCTGTATTTGGATCACCATGCACGCATAGTAGTAA
AAACTTCTCACGTTGTTCATAATCACAGTTGTTTTTATCTAATACTTTTCTTATTTCTTG
CATTATTTCATTAGGATCTCTAGAAGATGTTGTTTTCATGCTCCAGGTGAACCTCAGAGA
CCGTGGTTTTACCTGATCATCATTCATGGGCCTAGAATGAGAAAATAGTTACCTATTTTA
ATATGCCAAAACAAACTTTT
>MY5266_Hencina_CerroBolla
AATTCCACTGGGAGTTTGTCAGAAGTGGTTC------AAACCGTCAAGAAG-AACTGAGC
ACAGAGCACATATGCACACAACTTTAATTAGAGCATATTCACGAGCATCTTTACTCAGGT
TGATGGTTAGAGCTTCAAGTCATTTGCAATCTTTGATGCTATGTTCTTAAAACCAATAGA
TGTACCCGAAATGCGTTTAAAGCGAACACCATTCAGTGAAAGACGCGGAAGCTTACACAC
TTCTATTTCCCATTGAACTAACGAGTCTGTATTTGGATCACCATGCACGCATAGTAGTAA
AAACTTCTCACGTTGTTCATAATCACAGTTGTTTTTATCTAATACTTTTCTTATTTCTTG
CATTATTTCATTAGGATCTCTAGAAGATGTTGTTTTCATGCTCCAGGTGAACCTCAGAGA
CCGTGGTTTTACCTGATCATCATTCATGGGCCTAAAATGAGAAAATAGTTAACAATTTTA
ATATGCCAAAAGAAACTTTT
>MY5267_Hencina_CerroBolla
------------AGTTTGTCAGAAGTGGTTCAGCTTAAACCGGTCAAGAAGAAACTGAGC
ACAGAGCACATATGCACACAACTTTAATTAGAGCATATTCACGAGCATCTTTACTCAGGT
TGATGGTTAGAGCTTCAAGTCATTTGCAATCTTTGATGCTATGTTCTTAAAACCAATAGA
TGTACCCGAAATGCGTTTAAAGCGAACACCATTCAGTGAAAGACGCGGAAGCTTACACAC
TTCTATTTCCCATTGAACTAACGAGTCTGTATTTGGATCACCATGCACGCATAGTAGTAA
AAACTTCTCACGTTGTTCATAATCACAGTTGTTTTTATCTAATACTTTTCTTATTTCTTG
CATTATTTCATTAGGATCTCTAGAAGATGTTGTTTTCATGCTCCAGGTGAACCTCAGAGA
CCGTGGTTTTACCTGATCATCATTCATGGGCCTAAAATGAGAAAATAGTTAACAATTTTA
AT------------------
>MY5269_Hexurella_GuadalupeValley
AATTCCACTGGGAGTTTGTCAGAAGTGGTTCAGCTTAAACCTGTCAAGAAGAAACTGAGC
ACAGAGCACATATGCACACAACTTTAATTAGAGCATATTCACGAGCATCTTTACTCAGGT
TGATGGTTAGAGCTTCAAGTCATTTGCAATCTTTGATGCTATGTTCTTAAAACCAATAGA
TGTACCCGAAATGCGTTTAAAGCGAACACCATTCAGTGAAAGACGCGGAAGCTTACACAC
TTCTATTTCCCATTGAACTAACGAGTCTGTATTTGGATCACCATGCACGCATAGTAGTAA
AAACTTCTCACGTTGTTCATAATCACAGTTGTTTTTATCTAATACTTTTCTTATTTCTTG
CATTATTTCATTAGGATCTCTAGAAGATGTTGTTTTCATGCTCCAGGTGAACCTCAGAGA
CCGTGGTTTTACCTGATCATCATTCATGGGCCTAAAATGAGAAAATAGTTAACAATTTCT
AT---------GAAAATTT-
>MY5271_Hexurella_GuadalupeValley
-------------GTTTGTCAGAAGTGGTTCAGCTTAAACCTGTCAAGAAGAAACTGAGC
ACAGAGCACATATGCACACAACTTTAATTAGAGCATATTCACGAGCATCTTTACTCAGGT
TGATGGTTAGAGCTTCAAGTCATTTGCAATCTTTGATGCTATGTTCTTAAAACCAATAGA
TGTACCCGAAATGCGTTTAAAGCGAACACCATTCAGTGAAAGACGCGGAAGCTTACACAC
TTCTATTTCCCATTGAACTAACGAGTCTGTATTTGGATCACCATGCACGCATAGTAGTAA
AAACTTTTCACGTTGTTCATAATCACAGTTGTTTTTATCTAATACTTTTCTTATTTCTTG
CATTATTTCATTAGGATCTCTAGAAGATGTTGTTTTCATGCTCCAGGTGAACCTCAGAGA
CCGTGGTTTTACCTGATCATCATTCATGGGCCTAAAATGAGAAAATAGTTAACAATTTTA
ATATGCCAAAAGAAACTTTT
>MY5276_Hexurella_SanPedro_Martir
------------------------GTGGTTCAGCTTAAACCTGTCAAGAAGAAACTGAGC
ACAGAGCACATATGCACACAACTTTAATTAGAGCATATTCACGAGCATCTTTACTCAGGT
TGATGGTTAGAGCTTCAAGTCATTTGCAATCTTTGATGCTATGTTCTTAAAACCAATAGA
AGTACCCGAAATGCGTTTAAAGCGAACACCATTCAGTGAAAGACGCGGAAGCTTACACAC
TTCTATTTCCCATTGAACTAACGAGTCTGTATTTGGATCACCATGCACGCATAGTAGTAA
AAACTTCTCACGTTGTTCATAATCACAGTTGTTTTTATCTAATACTTTTCTTATTTCTTG
CATTATTTCATTAGGATCTCTAGAAGATGTTGTTTTCATGCTCCAGGTGAACCTCAGAGA
CCGTGGTTTTACCTGATCATCATTC-----------------------------------
--------------------
>MY5277_Hexurella_SanPedro_Martir
------------------------------------------------------------
--------CATATGCACACAACTTTAATTAGAGCATATTCACGAGCATCTTTACTCAGGT
TGATGGTTAGAGCTTCAAGTCATTTGCAATCTTTGATGCTATGTTCTTAAAACCAATAGA
TGTACCCGAAATGCGTTTAAAGCGAACACCATTCAGTGAAAGACGCGGAAGCTTACACAC
TTCTATTTCCCATTGAACTAACGAGTCTGTATTTGGATCACCATGCACGCATAGTAGTAA
AAACTTCTCACGTTGTTCATAATCACAGTTGTTTTTATCTAATACTTTTCTTATTTCTTG
CATTATTTCATTAGGATCTCTAGAAGATGTTGTTTTCATGCTCCAGGTGAACCTCAGAGA
CCGTGGTTTTACCTGATCATCATTCATGGGCCTAAAATGAGAAAATAGTTAACAATTTTA
ATATGCCAAAAGCAACTTTT
>MY5280_Hexurella_ArroyoSalado
AATTCCACTGGGAGTTTGTCAGAAGTGGCTCAGCTTAAACCTGTCAAGAAGAAACTGAGC
ACAGAGCACATATGCACACAACTTTAATTAGAGCATATTCATGAGCATCTTTACTCAGGT
TGATGGTTAGAGCTTCAGGTCATTTGCAATCTTTGATGCTATGTTCTTAAAACCAATAGA
TGTACCCGAAATGCGTTTAAAGCGAACACCATTCAGTGAAAGACGCGGAAGCTTACACAC
TTCTATTTCCCATTGAACTAACGAGTCTGTATTTGGATCACCATGCACGCATAGTAGTAA
AAACTTCTCACGTTGTTCATAATCACAGTTGTTTTTATCTAATACTTTTCTTATTTCTTG
CATTATTTCATTAGGATCTCTAGAAGATGTTGTTTTCATGCTCCAGGTGAACCTCAGAGA
CCGTGGTTTTACCTGATCATCATTCATGGGCCTAAAATGAGAAAATAGTTAACAATTTTA
ATATGCCAAAAGAAACTTTT
>MY5282_Hexurella_ArroyoSalado
AATTCCACTGGGAGTTTGTCAGAAGTGGCTCAGCTTAAACCTGTCAAGAAGAAACTGAGC
ACAGAGCACATATGCACACAACTTTAATTAGAGCATATTCATGAGCATCTTTACTCAGGT
TGATGGTTAGAGCTTCAGGTCATTTGCAATCTTTGATGCTATGTTCTTAAAACCAATAGA
TGTACCCGAAATGCGTTTAAAGCGAACACCATTCAGTGAAAGACGCGGAAGCTTACACAC
TTCTATTTCCCATTGAACTAACGAGTCTGTATTTGGATCACCATGCACGCATAGTAGTAA
AAACTTCTCACGTTGTTCATAATCACAGTTGTTTTTATCTAATACTTTTCTTATTTCTTG
CATTATTTCATTAGGATCTCTAGAAGATGTTGTTTTCATGCTCCAGGTGAACCTCAGAGA
CCGTGGTTTTACCTGATCATCATTCATGGGCCTAAAATGAGAAAATAGTTAACAATTTTA
ATATGCCAAAAGAAACTTTT
>MY5286_Hrupicola_SweetwaterSpr_OrdMtn
AATTCCACTGGGAGTTTGTCAGAAGTGGCTCAGCTTAAACCTGTCAAGAAGAAACTGAGC
ACAGAGCACATATGCACACAACTTTAATTAGAGCATATTCACGAGCATCTTTACTCAGGT
TGATGGTTAGAGCTTCAAGTCATTTGCAATCTTTGATGCTATGTTCTTAAAACCAATAGA
TGTACCCGAAATGCGTTTAAAGCGAACACCATTCAGTGAAAGACGCGGAAGCTTACACAC
TTCTATTTCCCATTGAACTAACGAGTCTGTATTTGGATCACCATGCACGCATAGTAGTAA
AAACTTCTCACGTTGTTCATAATCACAGTTGTTTTTATCTAATACTTTTCTTATTTCTTG
CATTATTTCATTAGGATCTCTAGAAGATGTTGTTTTCATGCTCCAGGTGAACCTCAGAGA
CCGTGGTTTTACCTGATCATCATTCATGGGCCTAAAATGAGAAAATAGTTAACGATTTTA
ATATGCC-------------
>MY5287_Hrupicola_SweetwaterSpr_OrdMtn
----------------------AAGTGGCTCAGCTTAAAT------GGAAGAAACTGAGC
ACAGAGCACATATGCACACAACTTTAATTAGAGCATATTCACGAGCATCTTTACTCAGGT
TGATGGTTAGAGCTTCAAGTCATTTGCAATCTTTGATGCTATGTTCTTAAAACCAATAGA
TGTACCCGAAATGCGTTTAAAGCGAACACCATTCAGTGAAAGACGCGGAAGCTTACACAC
TTCTATTTCCCATTGAACTAACGAGTCTGTATTTGGATCACCATGCACGCATAGTAGTAA
AAACTTCTCACGTTGTTCATAATCACAGTTGTTTTTATCTAATACTTTTCTTATTTCTTG
CATTATTTCATTAGGATCTCTAGAAGATGTTGTTTTC-----------------------
------------------------------------------------------------
--------------------
>MY5288_Hrupicola_Deadman_Hills
---------------------------------CTTAAACCTGTCAAGAAGAAACT----
---GAGCACATATGCACACAACTTTAATTAGAGCATATTCACGAGCATCTTTACTCAGGT
TGATGGTTAGAGCTTCAAGTCATTTGCAATCTTTGATGCTATGTTCTTAAAACCAATAGA
TGTACCCGAAATGCGTTTAAAGCGAACACCATTCAGTGAAAGACGCGGAAGCTTACACAC
TTCTATTTCCCATTGAACTAACGAGTCTGTATTTGGATCACCATGCACGCATAGTAGTAA
AAACTTCTCACGTTGTTCATAATCACAGTTGTTTTTATCTAATACTTTTCTTATTTCTTG
CATTATTTCATTAGGATCTCTAGAAGATGTTGTTTTCATGCTCCAGGTGAACCTCAGAGA
CCGTGGTTTTACCTGATCATCATTCATGGGCCTAAAATGAGAAAATAGTTAACGATTTTA
ATATGCCAAAAAAAAC----
>MY5289_Hrupicola_Deadman_Hills
AATTCCACTGGGAGTTTGTCAGAAGTGGCTCAGCTTAAACCTGTCAAGAAGAAACT----
---GAGCACATATGCACACAACTTTAATTAGAGCATATTCACGAGCATCTTTACTCAGGT
TGATGGTTAGAGCTTCAAGTCATTTGCAATCTTTGATGCTATGTTCTTAAAACCAATAGA
TGTACCCGAAATGCGTTTAAAGCGAACACCATTCAGTGAAAGACGCGGAAGCTTACACAC
TTCTATTTCCCATTGAACTAACGAGTCTGTATTTGGATCACCATGCACGCATAGTAGTAA
AAACTTCTCACGTTGTTCATAATCACAGTTGTTTTTATCTAATACTTTTCTTATTTCTTG
CATTATTTCATTAGGATCTCTAGAAGATGTTGTTTTCATGCTCCAGGTGAACCTCAGAGA
CCGTGGTTTTACCTGATCATCATTCATGGGCCTAAAATGAGAAAATAGTTAACGATTTTA
ATATGCCAAAAAAAACTTTT
>MY5309_Hapachea_JohnnyLyon_Hills
AATTCCACT-GGAGTTTGTCAGAAGTGGCTCAGCTTAAACCTGTCAAGAAGAAACTGAGC
ACCGAGCACAGGTGCACACAACTTTAATAAGAGCATATTCACGAGCATCTTTACTCAGGT
TGATGGTTAGAGCTTCAAGTCGTTGGCGATCTTTGATGCTATGTTCTTAAAACCAATAGA
TGTACCCGAGATGCGTTTAAAGCGAACACCATTCAGTGAAAGACGCGGAAGCTTACACAC
TTCGATTTCCCATTGAACTAACGAGTCTGTATTTGGATCACCATGCACGCATAGTAGTAA
AAACTTCTCACGTTGTTCATAATCACAGTTGTTCTTATCTAATACTTTTCTTATTTCTTG
CATTATTTCATTAGGATCTCTAGAAGATGTTGTTTTCATGCTCCAGGTGAACCTCAGAGA
CCGTGGTTTTACCTGATCGTCATTCATGGGCCTAGAATGAGAAAATAGTTAACTATTTTA
ATACGCCAAAACAAACTTTT
>MY5310_Hexurella_AntelopeCyn_CerbatMtns
------------------------------------------------------------
-------------------------AAGAAGAGCATATTCACGAGCATCTTTACTCAGGT
TGATGGTTAGAGCTTCAAGTCATTGGCGATCTTTGATGCTATGTTCTTAAAACCAATAGA
TGTACCCGAGATGCGTTTAAAGCGAACACCATTCAGTGAAAGACGCGGAAGCTTACACAC
TTCAATTTCCCATTGAACTAACGAGTCTGTATTTGGATCACCATGCACGCATAGTAGTAA
AAACTTCTCACGTTGTTCATAATCACAGTTGTTTTTATCTAATACTTTTCTTATTTCTTG
CATTATTTCATTAGGATCTCTAGAAGATGTTGTTTTCATGCTCCAGGTGAACCTCAGGG-
------------------------------------------------------------
--------------------
>MY5311_Hexurella_AntelopeCyn_CerbatMtns
AATTCCACTGGGAGTTTGTCAGAAGTGGCTCAGCTTAAACTTGTCAAGAAGAAACT----
---GAGCACAGATGCACACAACTTTAAGAAGAGCATATTCACGAGCATCTTTACTCAGGT
TGATGGTTAGAGCTTCAAGTCATTGGCGATCTTTGATGCTATGTTCTTAAAACCAATAGA
TGTACCCGAGATGCGTTTAAAGCGAACACCATTCAGTGAAAGACGCGGAAGCTTACACAC
TTCAATTTCCCATTGAACTAACGAGTCTGTATTTGGATCACCATGCACGCATAGTAGTAA
AAACTTCTCACGTTGTTCATAATCACAGTTGTTTTTATCTAATACTTTTCTTATTTCTTG
CATTATTTCATTAGGATCTCTAGAAGATGTTGTTTTCATGCTCCAGGTGAACCTCAGGGA
CCGTGGTTTTACCTGATCATCATTCATGGGCCTAGAATGA--------------------
--------------------
>MY5312_Hexurella_FoxCyn_MusicMtns
A-----------------------------------------------------------
------------------------------------------------------------
----GGTTAGAGCTTCAAGTCATTGGCGATCTTTGATGCTATGTTCTTAAAACCAATAGA
TGTACCCGAGATGCGTTTAAAGCGAACACCATTCAGTGAAAGACGCGGAAGCTTACACAC
TTCAATTTCCCATTGAACTAACGAGTCTGTATTTGGATCACCATGCACGCATAGTAGTAA
AAACTTCTCACGTTGTTCATAATCACAGTTGTTTTTATCTAATACTTTTCTTATTTCTTG
CATTATTTCATTAGGATCTCTAGAAGATGTTGTTTTCATGCTCCAGGTGAACCTCAGGGA
CCGTGGTTTTACCTGATCATCATTCATGGGCCTAGAATGAGAAAATAGTTAACTATTTTA
ATATGCCAAAACAAACTTTT
>MY5313_Hexurella_FoxCyn_MusicMtns
------------------------------------------------------------
-----------ATGCACACAACTTTAAGAAGAGCATATTCACGAGCATCTTTACTCAGGT
TGATGGTTAGAGCTTCAAGTCATTGGCGATCTTTGATGCTATGTTCTTAAAACCAATAGA
TGTACCCGAGATGCGTTTAAAGCGAACACCATTCAGTGAAAGACGCGGAAGCTTACACAC
TTCAATTTCCCATTGAACTAACGAGTCTGTATTTGGATCACCATGCACGCATAGTAGTAA
AAACTTCTCACGTTGTTCATAATCACAGTTGTTTTTATCTAATACTTTTCTTATTTCTTG
CATTATTTCATTAGGATCTCTAGAAGATGTTGTTTTCATGCTCCAGGTGAACCTCAGGGA
CCGTGGTTTTACCTGATCATCATTCATGGGCCTAGAATGAGAAAATAGTTAACTATTTTA
ATATGCCAAAACAAACTTTT
>MY5314_Hexurella_Grasshopper_BrushyMtn
------------------------------------------------------------
----AGCACAGATGCACACAACTTTAAGAAGAGCATATTCACGAGCATCTTTACTCAGGT
TGATGGTTAGAGCTTCAAGTCATTGGCGATCTTTGATGCTATGTTCTTAAAACCAATAGA
TGTACCCGAGATGCGTTTAAAGCGAACACCATTCAGTGAAAGACGCGGAAGCTTACACAC
TTCGATTTCCCATTGAACTAACGAGTCTGTATTTGGATCACCATGCACGCATAGTAGTAA
AAACTTCTCACGTTGTTCATAATCACAGTTGTTTTTATCTAATACTTTTCTTATTTCTTG
CATTATTTCATTAGGATCTCTAGAAGATGTTGTTTTCATGCTCCAGGTGAACCTCAGAGA
ACGTGGTTTTACCTGATCATCATTCATGGGCCTAGAATGAGAAAATAGTTAA--------
--------------------
>MY5315_Hexurella_WagonerRd_BradshawMtns
AATTCCACTGGGAGTTTGTCAGAAGTGGCTCAGCTTAAACTTGTCAAGAAGAAACT----
---GAGCACAGATGCACACAACTTTAAGAAGAGCATATTCACTAGCATCTTTACTCAGGT
TGATGGTTAGAGCTTCAAGTCATTGGCAATCTTTGATGCTATGTTCTTAAAACCAATAGA
TGTACCCGAGATGCGTTTAAAGCGAACACCATTCAGTGAAAGACGCGGAAGCTTACACAC
TTCGATTTCCCACTGAACTAACGAGTCTGTATTTGGATCACCATGCACGCATAGTAGTAA
AAACTTCTCACGTTGTTCATAATCACAGTTGTTTTTATCTAATACTTTTCTTATTTCTTG
CATTATTTCATTAGGATCTCTAGAAGATGTTGTTTTCATGCTCCAGGTGAACCTCAGAGA
CCGTGGTTTTACCTGATCATCATTCATGGGCCTAGAATGAGAAAATAGTTACCTATTTTA
ATATGCCAAAACAAACTTTT
>MY5316_Hexurella_WagonerRd_BradshawMtns
AATTCCACTGGGAGTTTGTCAGAAGTGGCTCAGCTTAAACTTGTCAAGAAGAAACT----
---GAGCACAGATGCACACAACTTTAAGAAGAGCATATTCACGAGCATCTTTACTCAGGT
TGATGGTTAGAGCTTCAAGTCATTGGCAATCTTTGATGCTATGTTCTTAAAACCAATAGA
TGTACCCGAGATGCGTTTAAAGCGAACACCATTCAGTGAAAGACGTGGAAGCTTACACAC
TTCGATTTCCCACTGAACTAACGAGTCTGTATTTGGATCGCCATGCACGCATAGTAGTAA
AAACTTCTCACGTTGTTCATAATCACAGTTGTTTTTATCTAATACTTTTCTTATTTCTTG
CATTATTTCATTAGGATCTCTAGAAGATGTTGTTTTCATGCTCCAGGTGAACCTCAGAGA
CCGTGGTTTTACCTGATCATCATTCATGGGCCTAGAATGAGAAAATAGTTACCTATTTTA
ATATGCCAAAACAAACTTTT
>MY5317_Hrupicola_Cottonwood_SnYsidroMtns
------------------------------------------------------------
------------------------------------------------------------
-------------------TCATTTGCTATCTTTGATGCTATGTTCTTAAAACCAATAGA
TGTACCCGAAATGCGTTTAAAGCGAACACCATTCAGTGAAAGACGCGGAAGCTTACACAC
TTCTATTTCCCATTGAACTAACGAGTCTGTATTTGGATCACCATGCACGCATAGTAGTAA
AAACTTCTCACGTTGTTCATAATCACAGTTGTTTTTATCTAATACTTTTCTTATTTCTTG
CATTATTT----------------------------------------------------
------------------------------------------------------------
--------------------
