# Supplementary material for: ﻿Species delimitation, biogeography, and natural history of dwarf funnel web spiders (Mygalomorphae, Hexurellidae, Hexurella) from the United States / Mexico borderlands
Source: Zookeys. 2023 Jun 14;1167:109–57. doi: 10.3897/zookeys.1167.103463 (PMC10285686; doi:10.3897/zookeys.1167.103463)
Supplement: Supplementary material 3 — Input matrices, analysis log files, and output tree files for nuclear and mitochondrial analyses [file zookeys-1167-109_article-103463__-s003.zip › uce-200333.fasta]

>MY0059_Hapachea_SantaRitaMtns_MaderaCyn
ATAAGAGACAAGGAAGCAAAAGCAAGAGCAACTATTTTAGAAATGATTGGTGATATTCCA
GATGCTGATGTAAAACCTCCTGAAAATGTGCTTTTTGTATGTAAGCTAAATCCTGTTACA
ACCGCTGAAGATCTGGAAATTATATTTTCCCGTTTTGGTCCCATTAAAAGTTGTGAAGTT
ATTAAGGATAAAAAAACAGATGAGTCATTGCAATATGCATTTATTGAATTTGAAGAAGAA
GAGCATTGTGAGAATGCTTACTTTAAAATGAACAATGTTTTAATTGATGACAGAAGAATT
CATGTTGATTTCAGCCAGTCTGTCGCTAAGATGAAATGGAAAAATAATCAAATGCAAAGT
AATCAACCTCCTAAGTCTTCAAAGAGACAGACATTTGTTTTAAAAGACAACTCAAGAAAA
AATGACAAATATGATCTTATTTTTGATTCCAAAGAAACTTTGGACAGCCGTGATGAAACA
AGACGTCGGGAAAGATCCAGGAAATTAGAAGAATCACCACGCTCATTTGACAGGAAGCAT
GATT
>MY0139_Hexurella_SanDiego_Guatay
ATAAGAGACAAGGAAGCAAAAGCAAGAGCAACTATTTTGGAAATGATTGGTGATATTCCA
GATGCTGATGTAAAACCACCTGAAAATGTGCTTTTTGTATGTAAGCTAAATCCTGTTACA
ACCGCTGAAGATTTGGAAATTATATTTTCCCGTTTTGGTCCCATTAAAAGTTGTGAAGTT
ATTAAGGATAAAAAAACAGAAGAGTCATTGCAATATGCATTTATTGAATTTGAAGAAGAA
GAGCATTGTGAGAATGCTTACTTTAAAATGAACAATGTTTTAATTGATGACAGAAGAATT
CATGTTGATTTCAGCCAGTCTGTTGCTAAGATGAAATGGAAGAATAATCAAATGCAAAGT
AATCAACCTCCTAAGTTCTCGAAGAGACAGTCATTTGTTTTAAAAGACAACTCCAGAAAA
AATGACAAATATGATCTTATTTTTGATTCCAAAGAAACTTTGGACACCCGTGATGAAACA
AGTCATCATGAAAGATCCAGGAAATTAGAAGAATCACCACACTCCTTTGACAGGAAGCAT
GATT
>MY5053_Hexurella_ChiricahuaMtns_PriceCyn
ATAAGAGACAAGGAAGCAAAAGCAAGAGCAACTATTTTGGAAATGATTGGTGATATTCCA
GATGCTGATGTAAAACCGCCTGAAAATGTGCTTTTTGTATGTAAGCTAAATCCTGTTACA
ACCGCTGAAGATTTGGAAATTATATTTTCCCGTTTTGGTCCCATTAAAAGTTGTGAAGTT
ATTAAGGATAAAAAAACAGAAGAGTCATTGCAATATGCATTTATTGAATTTGAAGAAGAA
GAGCATTGTGAGAATGCTTACTTTAAAATGAACAATGTTTTAATTGATGACAGAAGAATT
CATGTTGATTTTAGCCAGTCTGTCGCTAAGATGAAATGGAAAAATAATCAAATGCAAAGT
AATCAACCTCCTAAGTCTTCAAAGAGACAGACATTTGTTTTAAAAGACAACTCAAGAAAA
AATGACAAATATGATCTTATTTTTGATTCCAAAGAAACTTTGGACAGCCGTGATGAAACA
AGACGTCAGGAAAGATCCAGGAAATTAGAAGAATCACCACACTCATTTGACAGGAAGCAT
GATT
>MY5064_Hexurella_MuleMtns_Escabrosa
ATAAGAGACAAGGAAGCAAGGGCAAGAGCAACTATTTTGGAAATGATTGGTGATATTCCA
GATGCTGATGTAAAACCACCTGAAAATGTTCTTTTTGTATGTAAGCTAAATCCTGTTACA
ACCGCTGAAGATCTGGAAATTATATTTTCCCGTTTTGGTCCCATTAAAAGTTGTGAAGTT
ATTAAGGATAAAAAAACAGAAGAGTCATTGCAATATGCATTTATTGAATTTGAAGAAGAA
GAGCATTGTGAGAATGCTTACTTTAAAATGAACAATGTTTTAATTGATGACAGAAGAATT
CATGTTGATTTCAGCCAGTCTGTCGCTAAGATGAAATGGAAAAATAATCAAATGCAAAGT
AATCAACCTCCTAAGTCTTCAAAGAGACAGACATTTGTTTTAAAAGACAACTTAAGAAAA
AATGACAAATATGATCTTATTTTTGATTCCAAAGAAACTTTGGACAGCCGTGATGAAACA
AGACGTCGGGAAAGATCCAGGAAATTGGAAGAATCCCCACACTCATTTGACAGGAAGCAT
GATT
>MY5066_Hexurella_MuleMtns_Escabrosa
ATAAGAGACAAGGAAGCAAAAGCAAGAGCGACTATTTTGGAAATGACTGGTGATATTCCA
GATGCTGATGTAAAACCACCTGAAAATGTGCTTTTTGTATGTAAGCTAAATCCTGTTACA
ACCGCTGAAGATCTGGAAATTATATTTTCCCGTTTTGGTCCCATTAAAAGTTGTGAAGTT
ATTAAGGATAAAAAAACAGAAGAGTCATTGCAATATGCATTTATTGAATTTGAAGAAGAG
GAGCATTGTGAGAATGCTTACTTTAAAATGAACAATGTTTTAATTGATGACAGAAGAATT
CATGTTGATTTCAGCCAGTCTGTCGCTAAGATGAAATGGAAAAATAATCA-ATGCAAAGT
AATCAACCTCCTAAGTCTTCAAAGAGACAGACATTTGTTTTAAAAGACAACTCAAGAAAA
AAAGACAAATATGATCTTATTTTTGATTCCAAAGAAACTTTGGACAGCCGTGATGAAACA
AGACGTCGGGAAAGATCCAGGAAATTA--AGAATC-CCACACTCATTTGACAGGAAGCAT
GATT
>MY5071_Hexurella_SantaRitaMtns_AlisoSprings
ATAAGAGACAAGGAAGCAAAAGCAAGAGCAACTATTTTGGAAATGATTGGTGATATTCCA
GATGCTGATGTAAAACCACCTGAAAATGTGCTTTTTGTATGTAAGCTAAATCCTGTTACA
ACCGCTGAAGATCTGGAAATTATATTTTCCCGTTTTGGTCCCATTAAAAGTTGTGAAGTT
ATTAAGGATAAAAAAACAGAAGAGTCATTGCAATATGCATTTATTGAATTTGAAGAAGAA
GAGCATTGTGAGAATGCTTACTTTAAAATGAACAATGTTTTAATTGATGACAGAAGAATT
CATGTTGATTTCAGCCAGTCTGTCGCTAAGATGAAATGGAAAAATAATCAAATGCAAAGT
AATCAACCTCCTGAGTCTTCAAAGAGACAGACATTTGTTTTAAAAGACAACTCAAGAAAA
AATGACAAATATGATCTTATTTTTGATTCCAAAGAAACTTTGGACAGCCGTGATGAAACA
GGACGTCGGGAAAGATCCAGGAAATTAGAAAAATCGCCACACTTATTTGACAGGAAGCGT
GATT
>MY5075_Hexurella_ChiricahuaMtns_CaveCrkCyn
ATAAGAGACAAGGAAGCAAAAGCAAGAGCAACTATTTTGGAAATGATTGGTGATATTCCA
GATGCTGATGTAAAACCGCCTGAAAATGTGCTTTTTGTATGTAAGCTAAATCCTGTTACA
ACCGCTGAAGATTTGGAAATTATATTTTCCCGTTTTGGTCCCATTAAAAGTTGTGAAGTT
ATTAAGGATAAAAAAACAGAAGAGTCATTGCAATATGCATTTATTGAATTTGAAGAAGAA
GAGCATTGTGAGAATGCTTACTTTAAAATGAACAATGTTTTAATTGATGACAGAAGAATT
CATGTTGATTTTAGCCAGTCTGTCGCTAAGATGAAATGGAAAAATAATCAAATGCCAAGT
AATCAACCTCCTAAGTCTTCAAAGAGACAGACATTTGTTTTAAAAGACAACTCAAGAAAA
AATGACAAATATGATCTTATTTTTGATTCCAAAGAAACTTTGGACAGCCGTGATGAAACA
AGACGTCAGGAAAGATCCAGGAAATTGGTAGAATCACCACACTCATTTGACAGGAAGCAT
GATT
>MY5127_Hexurella_WhetstoneMtns_FrenchJoeCyn
ACAAGAAGCA----------AGCAAGAGCAACTATTTTGGAAATGG-TGGAGATATTCCA
GATGCTGATGTAAAACCACC-GAAAATGTGCTTTTTGTATGTAAGCTAAATCCTGTTACA
ACCGCTGAAGATCTGGAAATTATCTTTTCCCGTTTTGGTCCCATTAAAAGTTGTGAAGTT
ATTAAGGATAAAAAAACAGAAGAGTCATTGCAATACGCATTTATTGAATTTGAAGAAGAA
GAGCATTGTGAGAATGCTTACTTTAAAATGAACAATGTTTTAATTGATGACAGAAGAATT
CATGTTGATTT-AGCCAGTCTGTCGCTAAGATGAAATGGAAAAATAATCAAATGCAAAGT
AATCAACCTCCTAAGTCTTCAAAGAGACAGACATTTGTTTTAAAAGACAACTCAAGAAAA
AATGACAAATATGATCTTATTTTTGATTCCAAAGAAACTTTGGACAGCAGTGTTGAAACA
AG----------------------------------------------------------
----
>MY5131_Hexurella_PedregosaMtns_PruneCyn
ATAAGAGACAAGGAAGCAAAAGCAAGAGCAACTATTTTGGAAATGATTGGTGATATTCCA
GATGCTGATGTAAAACCGCCTGAAAATGTGCTTTTTGTATGTAAGCTAAATCCTGTTACA
ACCGCTGAAGATTTGGAAATTATATTTTCCCGTTTTGGTCCCATTAAAAGTTGTGAAGTT
ATTAAGGATAAAAAAACAGAAGAGTCATTGCAATATGCATTTATTGAATTTGAAGAAGAA
GAGCATTGTGAGAATGCTTACTTTAAAATGAACAATGTTTTAATTGATGACAGAAGAATT
CATGTTGATTTCAGCCAGTCTGTCGCTAAGATGAAATGGAAAAATAATCAAATGCAAGGT
AATCAACCTCCTAAGTCTTCAAAGAGACAGACATTTGTTTTAAAAGACAACTCAAGAAAA
AATGACAAATATGATCTTATTTTTGATTCCAAAGAAACTTTGGACAGCCGTGATGAAACA
AGACGTCAGGAAAGATCCAGGAAATTAGAAGAATCACCACACTCATTTGACAGGAAGCAT
GATT
>MY5136_Hexurella_MiddlemarchCyn
ATAAGAGACAAGGAAGCAAAAGCAAGAGCAACTATTTTGGAAATGATTGGTGATATTCCA
GATGCTGATGTAAAACCACCTGAAAATGTGCTTTTTGTATGTAAGCTAAATCCTGTTACA
ACCGCTGAAGATCTGGAAATTATATTTTCCCGTTTTGGTCCCATTAAAAGTTGTGAAGTT
ATTAAGGATAAAAAAACGGAAGAGTCATTGCAATATGCATTTATTGAATTTGAAGAAGAA
GAGCATTGTGAGAATGCTTACTTTAAAATGAACAATGTTTTAATTGATGACAGAAGAATT
CATGTTGATTTCAGCCAGTCTGTCGCTAAGATGAAGTGGAAAAATAATCAAATGCAAAGT
AATCAACCTCCTAAGTCTTCAAAGAGACAGACATTTGTTTTAAAAGACAACTCACGAAAA
AATGACAAATATGATCTTATTTTTGATTCCAAAGAAACTTTGGACAGCCGTGATGAAAAA
AGACGTCGGGAAAGATCCAGGAAATTAGAAGAATCACCACACTCATTTGACAGGAAGCAT
GATT
>MY5147_Hexurella_DragoonMtns_NF_345A
ATAAGAGACAAGGAAGCAAAAGCAAGAGCAACTATTTTGGAAATGATTGGTGATATTCCA
GATGCTGATGTAAAACCACCTGAAAATGTGCTTTTTGTATGTAAGCTAAATCCTGTTACA
ACCGCTGAAGATCTGGAAATTATATTTTCCCGTTTTGGTCCCATTAAAAGTTGTGAAGTT
ATTAAGGATAAAAAAACGGAAGAGTCATTGCAATATGCATTTATTGAATTTGAGGAAGAA
GAGCATTGTGAGAATGCTTACTTTAAAATGAACAATGTTTTAATTGATGACAGAAGAATT
CATGTTGATTTCAGCCAGTCTGTCGCTAAGATGAAATGGAAAAATAATCAAATGCAAAGT
AATCAACCTCCTAAGTCTTCAAAGAGACAGACATTTGTTTTAAAAGACAACTCAAGAAAA
AATGACAAATATGATCTTATTTTTGATTCCAAAGAAACTTTGGACAGCCGTGATGAAAAA
AGGCGTCGGGAAAGATCCAGGAAATTAGAAGAATCACCACACTCATTTGACAGGAAGCAT
GATT
>MY5152_Hexurella_WhetstoneMtns_ApacheCyn
ATAAGAGACAAGGAAGCAAAAGCAAGAGCAACTATTTTGGAAATGATTGGTGATATTCCA
GATGCTGATGTAAAACCCCCTGAAAATGTGCTTTTTGTATGTAAGCTAAATCCTGTTACA
ACCGCTGAAGATCTGGAAATTATATTTTCCCGTTTTGGTCCCATTAAAAGTTGCGAAGTT
ATTAAGGATAAAAAAACAGAAGAGTCATTGCAATATGCATTTATTGAATTTGAAGAAGAA
GAGCATTGTGAGAATGCTTACTTTAAAATGAACAATGTTTTAATTGATGACAGAAGAATT
CATGTTGATTTCAGCCAGTCTGTCGCTAAGATGAAATGGAAAAATAATCAAATGCAAAGT
AATCAACCTCCTAAGTCTTCAAAGAGACAGACATTTGTTTTAAAAGACAACTCAAGAAAA
AATGACAAATATGATCTTATTTTTGATTCCAAAGAAACTTTGGACAGCCGTGATGAAACA
AGACGTCGGGAAAGATCCAGGAAATTAGAAGAATCACCTCACTCATTTGACAGGAAGCAT
GATT
>MY5154_Hexurella_SantaRitaMtns_AdobeCyn
ATAAGAGACAAGGAAGCAAAAGCAAGAGCAACTATTTTGGAAATGATTGGTGATATTCCA
GATGCTGATGTAAAACCACCTGAAAATGTGCTTTTTGTATGTAAGCTAAATCCTGTTACA
ACCGCTGAAGATCTGGAAATTATATTTTCCCGTTTTGGTCCCATTAAAAGTTGTGAAGTT
ATTAAGGATAAAAAAACAGAAGAGTCATTGCAATATGCATTTATTGAATTTGAAGAAGAA
GAGCATTGTGAGAATGCTTACTTTAAAATGAACAATGTTTTAATTGATGACAGAAGAATT
CATGTTGATTTCAGCCAGTCTGTCGCTAAGATGAAATGGAAAAA---------------T
AATCAACCTCCTAAGTCTTCAAAGAGACAGACATTTGTTTTAAAAGACAACTCAAGAAAA
AATGACAAATATGATCTTATTTTTGATTCCAATGAAACTTTGGACAGCCGTGATGAAACA
AGACATCGGGAAAGATCCAGGAAATTAGAAGAATCGCCACACTCATTTGACAGGAAGCAT
GATT
>MY5157_Hexurella_SantaCatalinaMtns_Redington
ATAAGAGACAAGGAAGCAAAAGCAAGAGCAACTATTTTGGAAATGATTGGTGATATTCCA
GATGCTGATGTAAAACCGCCTGAAAATGTGCTTTTTGTATGTAAGCTAAATCCTGTTACA
ACTGCTGAAGATTTGGAAATTATATTTTCCCGTTTTGGTCCCATTAAAAATTGTGAAGTT
ATTAAGGATAAAAAAACAGCAGAATCTTTGCAATATGCATTTATTGAATTTGAAGAAGAA
GAGCATTGTGAGAATGCTTACTTTAAAATGAACAATGTTTTAATTGATGACAGAAGAATT
CATGTTGATTTCAGTCAGTCTGTTGCTAAGATGAAATGGAAAAATAATCAAATGCAAAGT
AATCAACCTCCTAAGTCTTCAAAGAGACAGACATTTGTTTTAAAAGACAATTCAAGAAAA
AATGACAAATATGATCTTATTTTTGATTCCAAAGAAACTTTGGACAGCCGTGATGAAACA
AGACGTCGCGAAAGATCCAGGAAATTAGAAGAATCACCACACTCATTTGACAGGAAGCAT
GATT
>MY5164_Hrupicola_Temecula
------------------------------------------------------------
------------------------------------------------------------
------------------------------------------------------------
----------------------------------ATGCATTTATTGAATTTGAAGAAGAA
GAGCATTGTGAGAATGCTTACTTTAAAATGAACAATGTTTTAATTGATGACAGAAGAATT
CATGTTGATTTCAGCCAGTCTGTCGCTAAGATGAAATGGAAGAATAATCAAATGCAAAGT
AATCAACCGCCTAAGTTTT-----------------------------------------
------------------------------------------------------------
------------------------------------------------------------
----
>MY5165_Hrupicola_Temecula
------------------------------------------------------------
--------------------------------------------GTTAAATCCTGTTACA
ACCGCTGAAGATTTAGAAATTATATTTTCCCGTTTTGGTCCCATTAAGAGTTGTGAAGTT
ATTAAGGATAAAAAAACAGAAGAGTCATTGCAATATGCATTTATTGAATTTGAAGAAGAA
GAGCATTGTGAGAATGCTTACTTTAAAATGAACAATGTTTTAATTGATGACAGAAGAATT
CATGTTGATTTCAGCCAGTCTGTCGCTAAGATGAAATGGAAGAATAATCAAATGCAAAGT
AATCAACCGCCTAAGTTTTCAAAGAGACAGTCATTTGTTTTAAAAGACAACTCCAGAAAA
AATGACAAATATGATC---------------AAGAAACTTTGGACACCCGTGATGG----
------------------------------------------------------------
----
>MY5175_Hapachea_HarshawRd_PatagoniaMtns
ATAAGAGACAAGGAAGCAAAAGCAAGAGCAACTATTTTGGAAATGATTGGTGATATTCCA
GATGCTGATGTAAAACCACCTGAAAATGTGCTTTTTGTATGTAAGCTAAATCCTGTTACA
ACCGCTGAAGATCTGGAAATTATATTTTCCCGTTTTGGTCCCATTAAAAGTTGTGAAGTT
ATTAAGGATAAAAAAACAGAAGAGTCATTGCAATATGCATTTATTGAATTTGAAGAAGAA
GAGCATTGTGAGAATGCTTACTTTAAAATGAACAATGTTTTAATTGATGACAGAAGAATT
CATGTTGATTTCAGCCAGTCTGTCGCTAAGATGAAATGGAAAAATAATCAAATGCAAAGT
AATCAACCTCCTAAGTCTTCAAAGAGACAGACATTTGTTTTAAAAGACAACTCAAGAAAA
AATGACAAATATGATCTTATTTTTGATTCCAAAGAAACTTTGGACAGCCGCGATGAATCA
GGACGTCGGGAAAGATCCAGGAAATTAGAAAAATCACCACACTCATTTGACAGGAAGCAT
GATT
>MY5180_Hapachea_MustrangPk_MustangMtns
ATAAGAGACAAGGAAGCAAAAGCAAGAGCAACTATTTTGGAAATGATTGGTGATATTCCA
GATGCTGATGTAAAACCACCTGAAAATGTGCTTTTTGTATGTAAGCTAAATCCTGTTACA
ACCGCTGAAGATCTGGAAATTATATTTTCCCGTTTTGGTCCCATTAAAAGTTGTGAAGTT
ATTAAGGATAAAAAAACAGAAGAGTCATTGCAATATGCATTTATTGAATTTGAAGAAGAA
GAGCATTGTGAGAATGCTTACTTTAAAATGAACAATGTTTTAATTGATGACAGAAGAATT
CATGTTGATTTCAGCCAGTCTGTCGCTAAGATGAAATGGAAAAATAATCAAATGCAAGGT
AATCAACCTCCTAAGTCTTCAAAGAGACAGACATTTGTTTTAAAAGACAACTCAAGAAAA
AATGACAAATATGATCTTATTTTTGATTCCAAAGAAACTTTGGACAGCCGTGATGAAACA
AGACGTCGGGAAAGATCCAGGAAATTAGAAGAATCACCACACTCATTTGACAGGAAGCAT
GATT
>MY5181_Hapachea_MustrangPk_MustangMtns
ATAAGAGACAAGGAAGCAAAAGCAAGAGCAACTATTTTGGAAATGATTGGTGATATTCCA
GATGCTGATGTAAAACCACCTGAAAATGTGCTTTTTGTATGTAAGCTAAATCCTGTTACA
ACC----AAGATCTGGAAATTATATTTTCCCGTTTTGGTCCCATTAAAAGTTGTGAAGTT
ATTAAGGATAAAAAAACAGAAGAGTCATTGCAATATGCATTTATTGAATTTGAAGAAGAA
GAGCATTGTGAGAATGCTTACTTTAAAATGAACAATGTTTTAATTGATGACAGAAGAATT
CATGTTGATTTCAGCCAGTCTGTCGCTAAGATGAAATGGAAAAATAATCAAATGCAAGGT
AATCAACCTCCTAAGTCTTCAAAGAGACAGACATTTGTTTTAAAAGACAACTCAAGAAAA
AATGACAAATATGATCTTATATTTGATTCCAAAGAAACTTTGGACAGCCGTGATGAAACA
AGACGTCGGGAAAGATCCAGGAAATTAGAAGAATCACCACACTCATTTGACAGGAAACAT
GATT
>MY5193_Hapachea_HarshawRd_PatagoniaMtns
ATAAGAGACAAGGAAGCAAAAGCAAGAGCAACTATTTTGGAAATGATTGGTGATATTCCA
GATGCTGATGTAAAACCACCTGAAAATGTGCTTTTTGTATGTAAGCTAAATCCTGTTACA
ACCGCTGAAGATCTGGAAATTATATTTTCCCGTTTTGGTCCCATTAAAAGTTGTGAAGTT
ATTAAGGATAAAAAAACAGAAGAGTCATTGCAATATGCATTTATTGAATTTGAAGAAGAA
GAGCATTGTGAGAATGCTTACTTTAAAATGAACAATGTTTTAATTGATGACAGAAGAATT
CATGTTGATTTCAGCCAGTCTGTCGCTAAGATGAAATGGAAGAATAATCAAATGCAAAGT
AATCAACCTCCTAAGTCTTCAAAGAGACAGGCATTTGTTTTAAAAGACAACTCAAGAAGA
AATGACAAATATGATCTTATTTTTGATTCCAAAGAAACTTTGGACAGCCGCGATGAAGCA
GGACGTCGGGAAAGATCCAGGAAATTAGAAAAATCACCACACTCATTTGACAGGAAGCAT
GATT
>MY5194_Hapachea_Ordsummit_MtOrd
------------------------------------------------------------
------------------------------------------------------------
-------------------------------GTTTTGGCCCCATTAAGAGTTGTGAAGTT
ATTAAGGATAAAAAAACAGAAGAATCATTGCAATATGCATTTATTGAATTTGAAGAAGAA
GAGCATTGTGAGAATGCTTATTTTAAAATGAACAATGTTTTAATTGATGATAGAAGAATT
CATGTTGATTTCAGCCAGTCTGTCGCTAAAATGAAGTGGAAAAATAATCAAATGCAAAGT
AATCAACCTCCTAAGTTTTCAAAGAGACAGACATTTGTTTTAAAAGACAACTCAAGAAAA
AATGACAAATATGATCTTATTTTTGATTCCAAAGAAACTTTGGACAGCCATGATGAAACA
AGATGTCGGGAAAGATCCAGAAAATTAGAAGAAT-ACCACACTCATTTGACAGGAAGCAT
GATT
>MY5195_Hapachea_Ordsummit_MtOrd
ATAAGAGACAAGGAAGCAAGAGCAAGGGCAACTATTTTGGAAATGATTGGTGATATTCCA
GATGCTGATGTAAAACCACCTGAAAATGTGCTTTTTGTATGTAAGCTAAATCCTGTTACA
ACCGCTGAAGATTTGGAAATTATATTTTCCCGTTTTGGCCCCATTAAGAGTTGTGAAGTT
ATTAAGGATAAAAAAACAGAAGAATCATTGCAATATGCATTTATTGAATTTGAAGAAGAA
GAGCATTGTGAGAATGCTTATTTTAAAATGAACAATGTTTTAATTGATGATAGAAGAATT
CATGTTGATTTCAGCCAGTCTGTTGCTAAAATGAAGTGGAAAAATAATCAAATGCAAAGT
AATCAACCTCCTAAGTTTTCAAAGAGACAGACATTTGTTTTAAAAGACAACTCAAGAAAA
AATGACAAATATGATCTTATTTTTGATTCCAAAGAAACTTTGGACAGCCATGATGAAACA
AGATGTCGGGAAAGATCCAGAAAATTAGAAGAATCACCACACTCATTTGACAGGAAGCAT
GATT
>MY5266_Hencina_CerroBolla
ATAAGAGACAAAGAAGCAAAAGCAAGGGCAACTATTTTGGAAATGATTGGTGATATTCCA
GATGCTGATGTAAAACCACCTGAAAATGTGCTTTTTGTATGTAAGCTAAATCCTGTTACA
ACCGCTGAAGATTTGGAAATTATATTTTCCCGTTTTGGTCCCATTAAGAGTTGTGAAGTT
ATTAAGGATAAAAAAACAGAAGAGTCACTGCAATATGCATTTATTGAATTTGAAGAAGAA
GAGCATTGTGAGAATGCTTACTTTAAAATGAACAATGTTTTAATTGATGACAGAAGAATT
CATGTTGATTTCAGCCAGTCTGTCGCTAAGATGAAATGGAAGAATAATCAAATGCAAAAT
AATCAACCTCCTAAGTTTTCGAAGAGACAAACATTTGTTTTAAAAGACAACTCCCGAAAA
AATGACAAATATGATCTCATTTTTGATTCCAAAGAAACTTTGGACACCCGTGATGAAACA
AGTCGTCATGAAAGATCCAGGAAATTAGAAGAATCACCACACTCATTTGACAGGAAGCAT
GATT
>MY5267_Hencina_CerroBolla
ATAAGAGACAAAGAAGCAAAAGCAAGGGCAACTATTTTGGAAATGATTGGTGATATTCCA
GATGCTGATGTAAAACCACCTGAAAATGTGCTTTTTGTATGTAAGCTAAATCCTGTTACA
ACCGCTGAAGATTTGGAAATTATATTTTCCCGTTTTGGTCCCATTAAGAGTTGTGAAGTT
ATTAAGGATAAAAAAACAGAAGAGTCACTGCAATATGCATTTATTGAATTTGAAGAAGAA
GAGCATTGTGAGAATGCTTACTTTAAAATGAACAATGTTTTAATTGATGACAGAAGAATT
CATGTTGATTTCAGCCAGTCTGTCGCTAAGATGAAATGGAAGAATAATCAAATGCAAAAT
AATCAACCTCCTAAGTTTTCGAAGAGACAAACATTTGTTTTAAAAGACAACTCCCGAAAA
AATGACAAATATGATCTCATTTTTGATTCCAAAGAAACTTCGGACACCCGTGATGAAACA
AGTCGTCATGAAA-ATCCAGGAAATTAGAAGAATCACCACACTCATTTGACAGGAAGCAT
GATT
>MY5269_Hexurella_GuadalupeValley
ATAAGAGACAAAGAAGCAAAAGCAAGGGCAACTATTTTGGAAATGATTGGTGATATTCCA
GATGCTGATGTAAAACCACCTGAAAATGTGCTTTTTGTATGTAAGCTAAATCCTGTTACA
ACCGCTGAAGATTTGGAAATTATATTTTCCCGTTTTGGTCCCATTAAGAGTTGTGAAGTT
ATTAAGGATAAAAAAACAGAAGAGTCACTGCAATATGCATTTATTGAATTTGAAGAAGAA
GAGCATTGTGAGAATGCTTACTTTAAAATGAACAATGTTTTAATTGATGACAGAAGAATT
CATGTTGATTTCAGCCAGTCTGTCGCTAAGATGAAATGGAAAAATAATCAAATGCAAAGT
AATCAACCTCCTAAGTTTTCAAAGAGACAAACATTTGTTTTAAAAGACAACTCCAGAAAA
AATGACAAATATGATCTTATTTTTGATTCCAAAGAAACTTTGGACACCCGTGATGAAAAA
AGTCATCATGAAAGATCCAGGAAATTA-AAGAATCACCACACTCATTTGACAGGAAGCAT
GATT
>MY5271_Hexurella_GuadalupeValley
ATAAGAGACAAAGAAGCAAAAGCAAGGGCAACTATTTTGGAAATGATTGGTGATATTCCA
GATGCTGATGTAAAACCACCTGAAAATGTGCTTTTTGTATGTAAGCTAAATCCTGTTACA
ACCGCTGAAGATTTGGAAATTATATTTTCCCGTTTTGGTCCCATTAAGAGTTGTGAAGTT
ATTAAGGATAAAAAAACAGAAGAGTCACTGCAATATGCATTTATTGAATTTGAAGAAGAA
GAGCATTGTGAGAATGCTTACTTTAAAATGAACAATGTTTTAATTGATGACAGAAGAATT
CATGTTGATTTCAGCCAGTCTGTCGCTAAGATGAAATGGAAAAATAATCAAATGCAAAGT
AATCAACCTCCTAAGTTTTCAAAGAGACAAACATTTGTTTTAAAAGACAACTCCAGAAAA
AATGACAAATATGATCTTATTTTTGATTCCAAAGAAACTTTGGACACCCGTGATGAAAAA
AGTCATCATGAAAGATCCAGGAAATTAGAAGAATCACTACACTCATTTGACAGGAAGCAT
GATT
>MY5276_Hexurella_SanPedro_Martir
ATAAGAGACAAAGAAGCAAAAGCAAGGGCAACTATTTTGGAAATGATTGGTGATATTCCA
GATGCTGATGTAAAACCACCTGAAAATGTGCTTTTTGTATGTAAGCTAAATCCTGTTACA
ACCGCTGAAGATTTGGAAATTATATTTTCCCGTTTTGGTCCCATTAAGAGTTGTGAAGTT
ATTAAGGATAAGAAAACAGAAGAGTCACTGCAATATGCATTTATTGAATTTGAAGAAGAA
GAGCATTGTGAGAATGCTTACTTTAAAATGAACAATGTTTTAATTGATGACAGAAGAATT
CATGTTGATTTCAGCCAGTCTGTCGCTAAGATGAAATGGAAGAACAATCAAATGCAAAGT
AATCAACCTCCTAAGTTTTCGAAGAGACAAACATTTGTTTTAAAAGACAAATCCCGAAAA
AACGACAAATATGATCTTATTTTTGATTCCAAAGAAACTTTGGAGACCCGTGATGAAACA
AGTCGTCATGATAGATCCAGGAAATTAGAAGAATCACCACACTCATTTGACAGGAAGCAT
GATT
>MY5277_Hexurella_SanPedro_Martir
ATAAGAGACAAAGAAGCAAAAGCAAGGGCAACTATTTTGGAAATGATTGGTGATATTCCA
GATGCTGATGTAAAACCACCTGAAAATGTGCTTTTTGTATGTAAGCTAAATCCTGTTACA
ACCGCTGAAGATTTGGAAATTATATTTTCCCGTTTTGGTCCCATTAAGAGTTGTGAAGTT
ATTAAGGATAAGAAAACAGAAGAGTCACTGCAATATGCATTTATTGAATTTGAAGAAGAA
GAGCATTGTGAGAATGCTTACTTTAAAATGAACAATGTTTTAATTGATGACAGAAGAATT
CATGTTGATTTCAGCCAGTCTGTCGCTAAGATGAAATGGAAGAACAATCAAATGCAAATT
AATCAACCTCCTAAGTTTTCGAAGAGACAAACATTTGTTTTAAAAGACAAATCCCAAAAA
AACGACAAATATGATCTTATTTTTGATTCCAAAGAAACTATGGAGACCCGTGATGAAACA
AGTCGTCATGATAGATCCAGGAAATTAGAAGAATCACCACACTCATTTGACAGGAAGCAT
GATT
>MY5280_Hexurella_ArroyoSalado
ATAAGAGACAAGGAAGCAAAAGCAAGGGCAACTATTTTGGAAATGATTGGTGATATTCCA
GATGCTGATGTAAAACCGCCTGAAAATGTGCTTTTTGTGTGTAAACTAAATCCTGTTACA
ACCGCTGAAGATTTGGAAATTATATTTTCCCGTTTTGGTCCCATTAAGAGTTGTGAAGTT
ATTAAGGATAAAAAAACAGAAGAGTCATTGCAATATGCATTTATTGAATTTGAAGAAGAA
GAGCATTGTGAGAATGCTTACTTTAAAATGAACAATGTTTTAATTGATGACAGAAGAATT
CATGTTGATTTCAGCCAGTCTGTCGCTAAAATGAAATGGAAGCATAATCAAATGCAAAGT
AATCAACCTCCTAAGTTTTCGAAGAGACAGTCATTTGTTTTAAAAGACAACTCCAGAAAA
AATGACAAATATGATCTTATTTTTGATTCCAAAGAAACTTTGGACACCCGTGATGAAACA
AGTCGTCATGAAAGATCCAGGGAATTAGAGGAATCGCCACACTCATTTGACAGGAAGCAT
GATT
>MY5282_Hexurella_ArroyoSalado
-------------------------------------------------------TTCCA
GATGCTGATGTAAAACCGCCTGAAAATGTGCTTTTTGTGTGTAAACTAAATCCTGTTACA
ACCGCTGAAGATTTGGAAATTATATTTTCCCGTTTTGGTCCCATTAAGAGTTGTGAAGTT
ATTAAGGATAAAAAAACAGAAGAGTCATTGCAATATGCATTTATTGAATTTGAAGAAGAA
GAGCATTGTGAGAATGCTTACTTTAAAATGAACAATGTTTTAATTGATGACAGAAGAATT
CATGTTGATTTCAGCCAGTCTGTCGCTAAAATGAAATGGAAGCATAATCAAATGCAAAGT
AATCAACCTCCTAAGTTTTCGAAGAGACAGTCATTTGTTTTAAAAGACAACTCCAGAAAA
AATGACAAATATGATCTTATTTTTGATTCCAAAGAAACTTTGGACACCCGTGATGAAACA
AGTCGTCATGAAAGATCCAGGGAATTAGAGGAATCGCCACACTCATTTGACAGGAAGCAT
GATT
>MY5286_Hrupicola_SweetwaterSpr_OrdMtn
ATAAGAGACAAGGAAGCAAAAGCAAGGGCAACTATTTTGGAAATGATTGGTGATATTCCA
GATGCTGATGTAAAACCACCCGAAAATGTGCTTTTTGTATGTAAGCTAAACCCTGTTACA
ACTGCTGAAGATTTGGAAATTATATTTTCCCGTTTTGGTCCCATTAAAAGTTGTGAAGTT
ATTAAAGATAAAAAAACGGAAGAGTCATTGCAATATGCATTTATTGAATTTGAAGAAGAA
GAGCATTGTGAGAATGCTTACTTTAAAATGAACAATGTTTTAATTGATGACAGAAGAATT
CATGTTGATTTCAGCCAGTCTGTCGCTAAGATGAAATGGAAGAATAATCAAATGCAAAGT
AATCAACCTCCTAAGTTTTCGAAGAGACAGTCATTTGTTTTAAAAGACAACTCCAGAAAA
AATGACAAATATGATCTTATTTTTGATTCCAAAGAAACTTTGGACACCCGTGATGAAACA
AGTCATCATGAAAGATCCAGGAAATTAGAAGAATCGCCACGCTCATTTGACAGGAAGCAT
GAT-
>MY5287_Hrupicola_SweetwaterSpr_OrdMtn
------------------------------------------------------------
-----------AAAACCACCCGAAAATGTGCTTTTTGTATGTAAGCTAAACCCTGTTACA
ACTGCTGAAGATTTGGAAATTATATTTTCCCGTTTTGGTCCCATTAAAAGTTGTGAAGTT
ATTAAAGATAAAAAAACGGAAGAGTCATTGCAATATGCATTTATTGAATTTGAAGAAGAA
GAGCATTGTGAGAATGCTTACTTTAAAATGAACAATGTTTTAATTGATGACAGAAGAATT
CATGTTGATTTCAGCCAGTCTGTCGCTAAGATGAAATGGAAGAATAATCAAATGCAAAGT
AATCAACCTCCTAAGTTTTCGAAGAGACAGTCATTTGTTTTAAAAGACAACTCCAGAAAA
AATGACAAATATGATCTTATTTTTGATTCCAAAGAAACTTTGGACACCCGTGATGAAACA
AGTCATCATGAAAGATCCAGGAAATTAGAAGAATCGCCACGCTCATTTGACAGGAA----
----
>MY5288_Hrupicola_Deadman_Hills
ATAAGAGACAAGGAAGCAAAAGCAAGGGCAACTATTTTGGAAATGATTGGTGATATTCCA
GATGCTGATGTAAAACCACCTGAAAATGTGCTTTTTGTATGTAAGCTAAACCCTGTTACA
ACCGCTGAAGATTTGGAAATTATATTTTCCCGTTTTGGTCCCATTAAAAGTTGTGAAGTT
ATTAAGGATAAAAAAACAGAAGAGTCATTGCAATATGCATTTATTGAATTTGAAGAAGAA
GAGCATTGTGAGAATGCTTACTTTAAAATGAACAATGTTTTAATTGATGACAGAAGAATT
CATGTTGATTTCAGCCAGTCTGTCGCTAAGATGAAATGGAAGACTAATCAAATGCAAAGT
AATCAACCTCCTAAGTTTTCGAAGAGACAGTCATTTGTTTTAAAAGACAACTCCAGAAAA
AACGACAAATATGATCTTATTTTTGATTCCAAAGAAACTTTAGACACCCGTGATGAAACA
AGTCATCATGAAAGATCCAGGAAATCAGAAGAATCGCCACACTCATTTGACAGGAAGCAT
GATT
>MY5289_Hrupicola_Deadman_Hills
-----------------------------------------------------TATTCCA
GATGCTGATGTAAAACCACCTGAAAATGTGCTTTTTGTATGTAAGCTAAACCCTGTTACA
ACCGCTGAAGATTTGGAAATTATATTTTCCCGTTTTGGTCCCATTAAAAGTTGTGAAGTT
ATTAAGGATAAAAAAACAGAAGAGTCATTGCAATATGCATTTATTGAATTTGAAGAAGAA
GAGCATTGTGAGAATGCTTACTTTAAAATGAACAATGTTTTAATTGATGACAGAAGAATT
CATGTTGATTTCAGCCAGTCTGTCGCTAAGATGAAATGGAAGACTAATCAAATGCAAAGT
AATCAACCTCCTAAGTTTTCGAAGAGACAGTCATTTGTTTTAAAAGACAACTCCAGAAAA
AACGACAAATATGATCTTATTTTTGATTCCAAAGAAACTTTAGACACCCGTGATGAAACA
AGTCATCATGAAAGATCCAGGAAATCAGAAGAATCGCCACACTCATTTGACAGGAAGCAT
GATT
>MY5309_Hapachea_JohnnyLyon_Hills
------------------------------------------------------------
----------------------AAAATGTGCTTTTTGTATGTAAGCTAAATCCTGTTACA
ACCGCTGAAGATCTGGAAATTATATTTTCCCGTTTTGGTCCCATTAAAAGTTGCGAAGTT
ATTAAGGATAAAAAAACAGAAGAGTCATTGCAATATGCATTTATTGAATTTGAAGAAGAA
GAGCATTGTGAGAATGCTTACTTTAAAATGAACAATGTTTTAATTGATGACAGACGAATT
CATGTTGATTTCAGCCAGTCTGTCGCTAAGATGAAATGGAAAAATAATCAAATGCAAGGT
AATCAACCTCCTAAGTCTTCAAAGAGACAGACATTTGTTTTAAAAGACAACTCAAGAAAA
AATGACAAATATGATCTTATTTTTGATTCCAAAGAAACTTTGGACAGCCGTGATGAAAC-
------------------------------------------------------------
----
>MY5310_Hexurella_AntelopeCyn_CerbatMtns
----------------------------CAACT---------------------------
------------------------------------------------------------
-----------------AATTATATTTTCCCGTTTTGGTCCCATTAAGAGTTGTGAAGTT
ATTAAGGATAAAAAAACAGAAGAATCATTGCAATATGCATTTATTGAATTTGAAGAAGAA
GAGCATTGTGAGAATGCTTATTTTAAAATGAACAATGTTTTAATCGATGATAGAAGAATT
CATGTTGATTTCAGCCAGTCTGTCGCTAAGATGAAATGGAAAAATAACCAAATGCAAAGT
AATCAACCTCCTAAGATTTCAAAGAGACAGACATTTGTTTTAAAAGACAACTCAAGAAAA
AATGACAAATATGATCTTATTTTTGATTCCAAAGAAACTTTGGACAGCCATGATGAAACA
AGACGTCGGGAAAGATCCAGAAAATTAG--------------------------------
----
>MY5311_Hexurella_AntelopeCyn_CerbatMtns
------------------------------------------------------------
-------------------------ATGTGCTTTTTGTATGT-----------------A
ACCGCTGAA-ATTTGGAAATT----------------------------GTTGTGAAGTT
ATTAAGGATAAAAAAACAGAAGAATCATTGCAATATGCATTTATTGAATTTGAAGAAGAA
GAGCATTGTGAGAATGCTTATTTTAAAATGAACAATGTTTTAATCGATGATAGAAGAATT
CATGTTGATTTCAGCCAGTCTGTCGCTAAGATGAAATGGAAAAATAACCAAATGCAAAGT
AATCAACCTCCTAAGATTTCAAAGAGACAGACATTTGTTTTAAAAGACAACTCAAGAAAA
AATGACAAATATGATCTTATTTTTGATTCCAAAGAAACTTTGGACAGCCATGATGAAACA
AGACGTCGGGAAAGATCCAGAAAATT----------------------------------
----
>MY5312_Hexurella_FoxCyn_MusicMtns
------------------------------------------------------------
-------------------------ATGTGCTTTTTGTATGTAAGCTAAATCCTGTTACA
ACCGCTGAAGATTTGGAAATTATATTTTCCCGTTTTGGTCCCATTAAGAGTTGTGAAGTT
ATTAAGGATAAAAAAACAGAAGAATCATTGCAATATGCATTTATTGAATTTGAAGAAGAA
GAGCATTGTGAGAATGCTTATTTTAAAATGAACAATGTTTTAATCGATGATAGAAGAATT
CATGTTGATTTCAGCCAGTCTGTCGCTAAGATGAAATGGAAAAATAACCAAATGCAAAGT
AATCAACCTCCTAAGATTTCAAAGAGACAGACATTTGTTTTAAAAGACAACTCAAGAAAA
AATGACAAATATGATCTTATTTTTGATTCCAAAGAAACTTTGGACAGCCATGATGAAACA
AGACGTCGGGAAAGATCCAGAAA-------------------------------------
----
>MY5313_Hexurella_FoxCyn_MusicMtns
--------------------AGCAAGGGCAACTATTTTGGAAATGATTGGTGATATTCCA
GATGCTGATGT----------------------------------CTAAATCCTGTTACA
ACCGCTGAAGATTTGGAAATTATATTTTCCCGTTTTGGTCCCATTAAGAGTTGTGAAGTT
ATTAAGGATAAAAAAACAGAAGAATCATTGCAATATGCATTTATTGAATTTGAAGAAGAA
GAGCATTGTGAGAATGCTTATTTTAAAATGAACAATGTTTTAATCGATGATAGAAGAATT
CATGTTGATTTCAGCCAGTCTGTCGCTAAGATGAAATGGAAAAATAACCAAATGCAAAGT
AATCAACCTCCTAAGATTTCAAAGAGACAGACATTTGTTTTAAAAGACAACTCAAGAAAA
AATGACAAATATGATCTTATTTTTGATTCCAAAGAAACTTTGGACAGCCATGATGAAACA
AGACGTCGGGAAAGATCCAGAAAATTAGAAGTATC-------------------------
----
>MY5314_Hexurella_Grasshopper_BrushyMtn
------------------------------------------------------------
------GATGTAAAACCACCTGAAAATGTGCTTTTTGTATGTAAGCTAAATCCTGTTACA
ACCGCTGAAGATTTGGAAATTATATTTTCCCGTTTTGGTCCCATTAAGAGTTGTGAAGTT
ATTAAGGATAAAAAAACAGAAGAATCATTGCAATATGCATTTATTGAATTTGAACAAGAA
GAGCATTGTGAGAATGCTTATTTTAAAATGAACAACGTTTTAATTGATGATAGAAGAATT
CATGTTGATTTCAGCCAGTCTGTCGCTAAGATGAAATGGAAGAATAATCAAATGCAAAGT
AATCAACCTCCTAAGATTTCAAAGAGACAGACATTTGTTTTAAAAGACAACTCAAGAAAA
AATGACAAATATGATCTTATTTTTATTC--------------------------------
------------------------------------------------------------
----
>MY5315_Hexurella_WagonerRd_BradshawMtns
ATAAGAGACAAGGAAGCAAAAGCAAGGGCAACTATTTTGGAAATGATTGGTGATATTCCA
GATGCTGATGTAAAACCACCTGAAAATGTGCTTTTTGTATGTAAGCTAAATCCTGTTACA
ACCGCTGAAGATTTGGAAATTATATTTTCCCGTTTTGGTCCCATTAAGAGTTGTGAAGTT
ATTAAGGATAAAAAAACTGAAGAATCCTTGCAATATGCATTTATTGAATTTGAAGAAGAA
GAGCATTGTGAGAATGCTTATTTTAAAATGAACAATGTCTTAATTGATGATAGAAGAATT
CATGTTGATTTCAGCCAGTCTGTCGCTAAGATGAAATGGAAAAATAATCAAATGCAAAGT
AATCAACCTCCTAAGATTTCAAAGAGACAGACATTTGTTTTAAAAGACAACTCAAGAAAA
AATGACAAATATGATCTTATTTTTGATTCCAAAGAAACTTTGGACAGCCATGATGAAACA
AGACGTCGGGA------CAGAAAATTAGAAGA----------------------------
----
>MY5316_Hexurella_WagonerRd_BradshawMtns
ATAAGAGACAAGGAAGCAAAAGCAAGGGCAACTATTTTGGAAATGATTGGTGATATTCCA
GATGCTGATGTAAAACCACCTGAAAATGTGCTTTTTGTATGTAAGCTAAATCCTGTTACA
ACCGCTGAAGATTTGGAAATTATATTTTCCCGTTTTGGTCCCATTAAGAGTTGTGAAGTT
ATTAAGGATAAAAAAACAGAAGAATCATTGCAATATGCATTTATTGAATTTGAAGAAGAA
GAGCATTGTGAGAATGCTTATTTTAAAATGAACAATGTTTTAATTGATGATAGAAGAATT
CATGTTGATTTCAGCCAGTCTGTCGCTAAGATGAAATGGAAAAATAATCAAATGCAAAGT
AATCAACCTCCTAAGATTTCAAAGAGACAGACATTTGTTTTAAAAGACAACTCAAGAAAA
AATGACAAATATGATCTTATTTTTGATTCCAAAGAAACTTTGGACAGCCATGATGAAACA
AGACGTCGGGAAAGATCCAGA---------------------------------------
----
>MY5317_Hrupicola_Cottonwood_SnYsidroMtns
--------------------------GGCAACTATTTTGGAAATGATTGGTGATATTCCA
GATGCTGATGTAAAACCACCTGAAAATGTGCTTTTTGTATGTAAGCTAAATCCTGTTACA
ACCGCTGAAGATTTGGAAATTATATTTTCCCGTTTTGGTCCCATTAAGAGTTGTGAAGTT
ATTAAGGATAAAAAAACAGAAGAGTCATTGCAATATGCATTTATTGAATTTGAAGAAGAA
GAGCATTGTGAGAATGCTTACTTTAAAATGAACAATGTTTTAATTGATGACAGAAGAATT
CATGTTGATTTCAGCCAGTCTGTTGCTAAGATGAAATGGAAGAATAATCAGATGCAAAGT
AATCAACCTCCTAAGTTATCGAAGAGACAGTCGTTTGTTTTAAAAGACAACTCCAGAAAA
AATGACAAATATGATCTTATTTTTGATACCAAAGAAACTTTGGACACCCGTGATGAAACA
AGTCATCATGAAAGATCCAGGAAATTAGAAGAATCACCACACTCATTTGACAGGAAGCAT
GATT
