# Supplementary material for: ﻿Species delimitation, biogeography, and natural history of dwarf funnel web spiders (Mygalomorphae, Hexurellidae, Hexurella) from the United States / Mexico borderlands
Source: Zookeys. 2023 Jun 14;1167:109–57. doi: 10.3897/zookeys.1167.103463 (PMC10285686; doi:10.3897/zookeys.1167.103463)
Supplement: Supplementary material 3 — Input matrices, analysis log files, and output tree files for nuclear and mitochondrial analyses [file zookeys-1167-109_article-103463__-s003.zip › uce-200340.fasta]

>MY0059_Hapachea_SantaRitaMtns_MaderaCyn
TGAAGTTTCGTAGATCTTTGATCTTAAAATAAAATTTCCTTTTCCTAGTGTTTCCATGAA
AAATAATTCAGAAGACAGTGTATTAAATTACGCAATCACTTCTTGCGCCACTGATTGCGA
AGCTTTCCTCACTTTCATTTCTTTCGACTCTGGTCAAGTTCGTGGCATTGGTGTGGCCCG
TTCGTTATCGCTTTGCTGTGATTGCCGTGAGATTTTGTGTACTACGTCTACATTTCCCTG
TATATAGTGCGTAGATATTTTACCACTTTTTCCACATTGGCTCCAACTTCAGCCTTTAAG
TATCTTTTTTTTTAAGTATTTGCTCATTCGTTTTTCTATCGGAGAATTGGAATAGGTTGT
CGGTGAAGGTATTGTTTGTCGCGGAAGAACATTAAGTCATACGTGACTTGGAGGATATGT
GGGAAGTTCGCCATATTGTCACATGTTCATTTTCGCCACTCACATGACCTGTTGTTTGGC
CCCGTGATCAACCTCTCACCACTTCCTGGCAAATTCAAAATATTTACCCCTGGCCACATG
GATATGCTTGATCAGGACTTGGACGAACGGTATGAAAATGACCCTATTGGGCTTAAATCA
TGTTTTTGTATTTCCGGGTGTCTTTTGCATTGGGGAGCGCAGTTGGTTTTGTGTGCGGTC
AGAGAAAATGCCATTGCAGTGCTGGGATATCCACAGCAGGAAGTAGATGTAATAACCAAG
TGTTGCATTTCCACTTACAGTTTAAAATACATATCTTAACACCTTGCCCATTTTTAATTT
GTAGTTTTTTTAGCAAAAATTTTACATGCGTAAAATTTACGTCATGTGTTTGTACTACTG
ACCTTATAAGTACATCTGCGTTTTATGTACTGCTGGCGTGCTAGTAGACACGAGATTTTA
ATATGGTTTGATGCGGAATTTCACTCCTC
>MY0139_Hexurella_SanDiego_Guatay
TGAAGTTTCGTTGATCTTTGATTGTAAAATAAAATTCATTTTTCCTAGTGTTTTCATGAA
AAATAATTGAAAAGACCGTGTGTTATATTTCGCAATCACTTCTTGCGCCACTGATGGCGA
AGCTTTCGACACTTTCATTTCTTTCGACTCTGGTCAAGTTCGTGGCATTGGTGTGGCA--
--CGTTATCGCTTCGCTGTGATTGCCGTGAGATTCTGTGTACTACGTCTACATTTTGCTG
TATATAGTGCGTAGATATTTTACCACGTTTTCTACATTGGCTTCAACTCCGGCATTTAAG
TATTTTATTTTTTAAGTATTTACTGATTCATTTTTCTATCGGAGAATCGGAATATGTTTT
CGGTGAAGGTATTGTTTGTCGCGGAAGGACATTAAGTCATACGTGACTTGAAGGATATGT
GGGAAGTTCGCCATATTGTCACATGTTCATTTTCGCCACTCACATGACCTGTTGTTTGGC
CCCGTGATCAACCTCTCACCACTTCCTGGCAAATTCAAAATATTTACCCCTGGCCACATG
GATATGCTTGATCAGGACTTGGACGAACGGTATGAAAATGACCCTATAGGGCTTAAATCA
TGTTTTTGCATTTCCGGGTGTCTTTTGCATTGGGGAGTGCAGTTGGTTTTGTGTGCGGTC
AGAGAAAATGCCATTGCAGTGTTGGGATATCCACAGCAGGAAGTAGATGTAATAACCAAG
TGTTACATTTCCACTTACAGTTTAAAATACATATCTTAACACCTTGCCCATTTTTAATTT
GCGGTTGTTTTAGCAAAAAATTTACATGCGTAAATTTTGCGTTATGTTTTTGTATTACTG
ACCTCTCAAGTACATCTGCGACTTCTGTATTGCTGGCTTGCAAGTGGACACGATATTTCA
AGATGGTTTAATGCGGAATTTTGCTGCTC
>MY5053_Hexurella_ChiricahuaMtns_PriceCyn
TAAAGTTTCGTAGATCTTTGATCTTAAAATAAAATTTCCTTTTCCTAGTGTTTCCATGAA
AAATAATTCGGAAGACAGTGTATTAAATTACGCAATCACTTCTTGCGCCACTGATTGTGA
AGCTTTCGTCACTTTCATTTCTTTCGACTCTGGTCAAGTTCGTGGCATTGGTGTGGCCCG
TTCGTTATCGCTTTGCTGTGATTGCCGTGAGATTTTGTGTACTACGTCTACATTTTCCTG
TATATAGTGCGTAGATATTTTACCACTTTTTCCACATTGGCTCCAACTTCAGCCTTTAAG
TATCTTTTTTTTTAAGTATTTGCTCATTCGTTTTTCTATCGGAGAATTGGAATAGGTTTT
CGGTGAAGGTATTGTTTGTCGCGGAAGAACATTAAGTCATACGTGACTTGGAGGATATGT
GGGAAGTTCGCCATATTGTCACATGTTCATTTTCGCCACTCACATGACCTGTTGTTTGGC
CCCGTGATCAACCTCTCACCACTTCCTGGCAAATTCAAAATATTTACCCCTGGCCACATG
GATATGCTTGATCAGGACTTGGACGAACGGTATGAAAATGACCCTATTGGGCTTAAATCA
TGTTTTTGTATTTCCGGGTGTCTTTTGCATTGGGGAGTGCAGTTGGTTTTGTGTGCGGTC
AGAGAAAATGCCATTGCAGTGTTGGGATATCCACAGCAGGAAGTAGATGTAATAACCAAG
TGTTGCATTTCCACTTACAGTTTAAAATACATATCTTAACACCTTGCCCATTTTTAATTT
GTAGTTTTTTTAGCAAAAATTTTACATGCGTAAAATTTACGTCATGTGTTTGTAGTACTG
ACCTTATAAGTGCATCTGCGTTTTATGTACTGCTGGCGTGCTAGTGGACACGAGATTTAA
AGACGATTTAATGCGGAATTTCGCTCCTC
>MY5057_Hexurella_ChiricahuaMtns_PriceCyn
--------------------------------------------------TTTCCATGAA
AAATAATTCGGAAGACAGTGTATTAAATTACGCAATCACTTCTTGCGCCACTGATTGTGA
AGCTTTCGTCACTTTCATTTCTTTCGACTCTGGTCAAGTTCGTGGCATTGGTGTGGCCCG
TTCGTTATCGCTTTGCTGTGATTGCCGTGAGATTTTGTGTACTACGTCTACATTTTCCTG
TATATAGTGCGTAGATATTTTACCACTTTTTCCACATTGGCTCCAACTTCAGCCTTTAAG
TATCTTTTTTTTTAAGTATTTGCTCATTCGTTTTTCTATCGGAGAATTGGAATAGGTTTT
CGGTGAAGGTATTGTTTGTCGCGGAAGAACATTAAGTCATACGTGACTTGGAGGATATGT
GGGAAGTTCGCCATATTGTCACATGTTCATTTTCGCCACTCACATGACCTGTTGTTTGGC
CCCGTGATCAACCTCTCACCACTTCCTGGCAAATTCAAAATATTTACCCCTGGCCACATG
GATATGCTTGATCAGGACTTGGACGAACGGTATGAAAATGACCTTATTGGGCTTAAATCA
TGTTTTTGTATTTCCGGGTGTCTTTTGCATTGGGGAGT----------------------
------------------G-----------------------------------------
------------------------------------------------------------
------------------------------------------------------------
------------------------------------------------------------
-----------------------------
>MY5064_Hexurella_MuleMtns_Escabrosa
TAAAATTTCGTAGATCTTTTATCTTGAAATAAAATTTCCTTTTCCTAGTGTTTCCATGAA
AAATAATTCATAAGACAGTGTATTAAATTACGCAATCACTTCTTGCGCCACTGATTGCGA
AGCTTTCCTCACGTTCATTTCTTTCAACTCTGGTCAAGTTCGTGGCATTGGTGTGGCCCG
TTCCTTATCGCTTCGCTGTGATTGCCGTGAGATTTTGTGTACTACGTCTACATTTTCCTG
TATATAGTGCGTAGATATTTTACCACTTTTTCTGCATTGGCTCCAACTTCAGCCTTTAAG
TATCTTTTTTTTTAAGTATTTGCTCATTCGTTTTTCTATCGGAGAATTGGAATAGGTTTT
CGGTGAAGGTATTGTTTGTCGCGGAAGAACATTAAGTCATACGTGACTTGGAGGATATGT
GGGAAGTTCGCCATATTGTCACATGTTCATTTTCGCCACTCACATGACCTGTTGTTTGGC
CCCGTGATCAACCTCTCACCACTTCCTGGCAAATTCAAAATATTTACCCCTGGCCACATG
GATATGCTTGATCAGGACTTGGACGAACGGTATGAAAATGACCCTATTGGGCTTAAATCA
TGTTTTTGTATTTCCGGGTGTCTTTTGCATTGGGGAGTGCAGTTGGTTTTGTGTGCGGTC
AGAGAAAATGCCATTGCAGTGTTGGGATATCCACAGCAGGAAGTAGATGTAATAACCAAG
TGTTGCATTTCCACTTACAGATTAAAATACATATCTTAACACCTTGCCCATTTATAATTT
GTAGTTTTTTTAGCAAAAATTTTACATGCGTAAAATTTACGTCATGTGTTTGTAGTACTG
ACCTT---AGTACATCTGCGTTTTATGTACTGCTGGCGTGCTAGTGGACACGAGATTTTA
AGATGGTTTAATGCGGAATTTCGCTCCTC
>MY5066_Hexurella_MuleMtns_Escabrosa
------------------------------------------------------------
------------------------------------------------------------
------------------------------------------------------------
------------------------------------------------------------
-----------TAGATATTTTACCACTTTTTCTACATTGGCTCCAACTTCAGCCTTTAAG
TATCTTTTTTTTTAAGTATTTGCTCATTCGTTTTTCTATCGGAGAATTGGAATAGGTTTT
CGGTGAAGGTATTGTTTGTCGCGGAAGAACATTAAGTCATACGTGACTTGGAGGATATGT
GGGAAGTTCGCCATATTGTCACATGTTCATTTTCGCCACTCACATGACCTGTTGTTTGGC
CCCGTGATCAACCTCTCACCACTTCCTGGCAAATTCAAAATATTTACCCCTGGCCACATG
GATATGCTTGATCAGGACTTGGACGAACGGTATGAAAATGACCCTATTGGGCTTAAATCA
TGTTTTTGTATTTCCGGGTGTCTTTTGCATTGGGGAGTGCAGTTGGTTTTGTGTGCGGTC
AGAGAAAATGCCATTGCAGTGTTGGGATATCCACAGCAGGAAGTAGATGTAATAACCAAG
TGTTGCATTTCCACTTACAGATTAAAATACATATCTTAACACCTTGCCCATTTATAATTT
GTAGTTTTTTTAGCAAAAATTTTACATGCGTAAAATTTACGTCATGTGTTTGTAGTACTG
ACCTT---AGTACATCTGCGTTTTATGTACTGCTGGCGTGCTAGTGGACACGAGATTTTA
AGATGGTTTAATGCGGAATTTCGCTC---
>MY5075_Hexurella_ChiricahuaMtns_CaveCrkCyn
TAAAGTTTCGTAGATCTTTGATCTTAAAATAAAATTTCCTTTTCCCAGTGTTTCCATGAA
AAATAATTCAGAAGACAGTGTATTAAATTACGCAATCACTTCTTGCGCCACTGATTGTGA
AGCTTTCTTCACTTTCATTTCTTTCGACTCTGGTCAAGTTCGTGGCATTGGTGTGGCCCG
TTCGTTATCGCTTTGCTGTGATTGCCGTGAGATTTTGTGTACTACGTCTACATTTTCCTG
TATATAGTGCGTAGATATTTTACCACTTTTTCCACATTGGCTCCAACTTCAGCCTTTAAG
TATCTTTTTTTTTAAGTATTTGCTCATTCGTTTTTCTATCGGAGAATTGGAATAGGTTTT
CGGTGAAGGTATTGTTTGTCGCGGAAGAACATTAAGTCATACGCGACTTGGAGGATATGT
GGGAAGTTCGCCATATTGTCACATGTTCATTTTCGCCACTCACATGACCTGTTGTTTGGC
CCCGTGATCAACCTCTCACCACTTCCTGGCAAATTCAAAATATTTACCCCTGGCCACATG
GATATGCTTGATCAGGACTTGGACGAACGGTATGAAAATGACCCTATTGGGCTTAAATCA
TGTTTTTGTATTTCCGGGTGTCTTTTGCATTGGGGAGTGCAGTTGGTTTTGTGAGCGGTC
AGAGAAAATGCCATTGCAGTGTTGGGATATCCACAGCAGGAAGTAGATGTAATAACCAAG
TGTTGCATTTCCACTTACAGTTTAAAATACCTATCTTAACACCTTGCCCATTTTTAATTT
GTAGTTTTTTTAGCAAAAATTTTACATGCGTAAAATTTACGTCATGTGTTTGTAGTGCTG
ACCTTATAAGTACATCTGCGTTTTATGTACTGCTGGCGTGCTAGTGGACACTAGATTTTA
AGACGATTTAACGCGGAATTTCGCTCCTC
>MY5127_Hexurella_WhetstoneMtns_FrenchJoeCyn
-----------------------------------------------------------A
AAATAATTCAGAAGACAGTGTATTAAATTACGCAATCACTTCTTGCGCCACTGATTG-GA
AGCTTTC-TCACTTTCATTTCTTTCGACTCTGGTCAAGTTCGTGGCATTGGTGTGCCC-G
TTCGTTATCGCTTTGCTGTGATTGCCGTGAGATTTTGTGTACTACGTCTACATTTTCCTG
TATATAGTGCGTAGATATTTTACCACTTTTTCCACATTGGCTCCAACTTCAGCCTTTAAG
TATCTTTGTTTTTAAGTATTTGCTCATTCATTTTTCCATCGGAGAATTAGAGTAGGTTTT
CGGTGAAGGTATTGTTTGTCGCGGAAGAACATTAAGTCATACGTGACTTGGAGGATATGT
GGGAAGTTCGCCATATTGTCACATGTTCATTTTCGCCACTCACATGACCTGTTGTTTGGC
CCCGTGATCAACCTCTCACCACTTCCTGGCAAATTCAAAATATTTACCCCTGGCCACATG
GATATGCTTGATCAGGACTTGGACGAACGGTATGAAAATGACTCTATTGGGCTTAAATCA
TGTTTTTGTATTTCCGGGTGTCTTTTGCATTGGGGAGTGCAGTTGGTTTTGTGTGCGGTC
AGAGAAAATGCCATTGCAGTGTTGGGATATC-----------------------------
----GTAG----------------------------------------------------
------------------------------------------------------------
------------------------------------------------------------
-----------------------------
>MY5131_Hexurella_PedregosaMtns_PruneCyn
TATAGTTTCGTAGATCTTTGATCTTAAAATAAAATTTCCTTTTCCTAGTGTTTCCATGAA
AAATAATTCAGAAGACAGTGTATTAAATTACGCAATCACTTCTTGCGCCACGGATCGCGA
AGTTTTCGTCACTTTCATTTCTTTCGACTCTGGTCAAGTTCGTGGCATTGGTGTGGCCCG
TTCGTTATCGCTTTGCTGTGATTGTCGTGAGATTTTGTGTACTACGTCTACATTTTCCTG
TATATAGTGCGTAGATATTTTACCACTTTTTCCACATTGGCTCCAACTCCAACCTTTAAG
TATC-TTTTTTTTAAGTATTTGCTCATTCGTTTTTCTATCGGAGAATTGGAATAGGTTTT
CGGTGAAGGTATTATTTGTCGCGGAAGAACATTAAATCATACGTGACTTGGAGGATATGT
GGGAAGTTCGCCATATTGTCACATGTTCATTTTCGCCACTCACATGACCTGTTGTTTGGC
CCCGTGATCAACCTCTCACCACTTCCTGGCAAATTCAAAATATTTACCCCTGGCCACATG
GATATGCTTGATCAGGACTTGGACGAACGGTATGAAAATGACCCTATTGGGCTTAAATCA
TGTTTTTGTATTTCCGGGTGTCTTTTGCATTGGGGAGTGCAGTTGGTTTTGTGTGCGGTC
AGAGAAAATGCCATTGCAGTGTTGGGATATCCACAGCAGGAAGTAGATGTAATAACCAAG
TTTTGCTTTTCCACTTACAGTTTAAAATACATATATTAACACCTTGCCCATTTTTAATTT
GTAGTTTTTTTAGCAAAAATTTTACATGCGTAAAATTTACGTCATGTGTTTGTAGTACTG
ACCTTATAAGTACATCTGCGTTTTACG-----CTGGCGTGATAGTGGACACGAGATGTTA
AGACGATTTAATGCGGAATTTCGCTCCTC
>MY5132_Hexurella_PedregosaMtns_PruneCyn
TATAGTTTCGTAGATCTTTGATCTTAAAATAAAATTTCCTTTTCCTAGTGTTTCCATGAA
AAATAATTCAGAAGACAGTGTATTAAATTACGCAATCACTTCTTGCGCCACGGATCGCGA
AGTTTTCGTCACTTTCATTTCTTTCGACTCTGGTCAAGTTCGTGGCATTGGTGTGGCCCG
TTCGTTATCGCTTTGCTGTGATTGTCGTGAGATTTTGTGTACTACGTCTACATTTTCCTG
TATATAGTGCGTAGATATTTTACCACTTTTTCCACATTGGCTCCAACTCCAACCTTTAAG
TATC-TTTTTTTTAAGTATTTGCTCATTCGTTTTTCTATCGGAGAATTGGAATAGGTTTT
CGGTGAAGGTATTATTTGTCGCGGAAGAACATTAAATCATACGTGACTTGGAGGATATGT
GGGAAGTTCGCCATATTGTCACATGTTCATTTTCGCCACTCACATGACCTGTTGTTTGGC
CCCGTGATCAACCTCTCACCACTTCCTGGCAAATTCAAAATATTTACCCCTGGCCACATG
GATATGCTTGATCAGGACTTGGACGAACGGTATGAAAATGACCCTATTGGGCTTAAATCA
TGTTTTTGTATTTCCGGGTGTCTTTTGCATTGGGGAGTGCAGTTGGTTTTGTGTGCGGTC
AGAGAAAATGCCATTGCAGTGTTGGGATATCCACAGCAGGAAGTAGATGTAATAACCAAG
TTTTGCTTTTCCACTTACAGTTTAAAATACATATATTAACACCTTGCCCATTTTTAATTT
GTAGTTTTTTTAGCAAAAATTTTACATGCGTAAAATTTACGTCATGTGTTTGTAGTACTG
ACCTTATAAGTACATCTGCGTTTTACG-----CTGGCGTGATAGTGGACACGAGATGTTA
AGACGATTTAATGCGGAATTTCGCTCCTC
>MY5136_Hexurella_MiddlemarchCyn
TAAAGTTTCGTAGATCTTTGATCTTAAAATAAAATTTCCTTTTCCTAGTGTTTCCATGAA
AAATAATTCTGAAGACAGTGTATTAAATTACGCAATCACTTCTTGCGC-----------A
AGCTTTCCTCACTTTCATTTCTTTCGACTCTGGTCAAGTTCGTGGCATTGGTGTGGCCCG
TTCGTTATCGCTTCGCTGTGATTGCCGTGAGATTTTGTGTACTACGTCTACATTTTCCTG
TATATAGTGCGTAGATATTTTACCGCTTTTTCCACATTGGCTCCAACTTCAGCCTTTAAG
TATCTTTGTTTTTAAGTATTTGCTCATTCGTTTTTCTATCGGAGAATTGGAATAGGTTTT
CGGTGAAGGTATTGTTTGTCGCGGAAGAACATTAAGTCATACGTGACTTAGAGGATATGT
GGGAAGTTCGCCATATTGTCACATGTTCATTTTCGCCACTCACATGACCTGTTGTTTGGC
CCCGTGATCAACCTCTCACCACTTCCTGGCAAATTCAAAATATTTACCCCTGGCCACATG
GATATGCTTGATCAGGACTTGGACGAACGGTATGAAAATGACCCTATTGGGCTTAAATCA
TGTTTTTGTATTTCCGGGTGTCTTTTGCATTGGGGAGTGCAGTTGGTTTTGTGTGCGGTC
GGAGAAAATGCCATTGCAGTGTTGGGATATCCACAGCAGGAAGTAGATGTAATAACCAAG
TGTTGCATTTCCACTTACAGTTTAAAATACATATCTTAACACCTTGCCCATTTTTAATTT
GTAGTTTTTTTAGCAAAAAATTTACATGCGTAAAATTTACGTCATGTGTTTGTAGTACTG
ACCTTATAAGTACATCTGCGTTTTATGTACTGCTGGCGTGCTAGTGGACACGAGATTTCA
AGACGATTTAATGCGGAATTTCGCACCTC
>MY5147_Hexurella_DragoonMtns_NF_345A
TAAAGTTTCGTAGATCTTTGATCTTAAAATAAAATTTCCTTTTCCTAGTGTTTCCATGAA
AAATAATTCAGAAGACAGTGTATTAAATTACGCAATCACTTCTTGCGC-----------A
AGCTTTCGTCACTTTCATTTCTTTCGACTCTGGTCAAGTTCGTGGCATTGGTGTGGCCCG
TTCGTTATCGCTTCGCTGTGATTGCCGTGAGATTTTGTGTACTACGTCTACATTTTCCTG
TATATAGTGCGTAGATATTTTACCGCTTTTTCCACATTGGCTCCAACTTCAGCCTTTAAG
TATCTTTGTTTTTAAGTATTTGCTCATTCGTTTTTCTATCGGAGAATTGGAATAGGTTTT
CGGTGAAGGTCTTGTTTGTGGCGGAAGAACATTAAGTCATACGTGACTTAGAGGATATGT
GGGAAGTTCGCCATATTGTCACATGTTCATTTTCGCCACTCACATGACCTGTTGTTTGGC
CCCGTGATCAACCTCTCACCACTTCCTGGCAAATTCAAAATATTTACCCCTGGCCACATG
GATATGCTTGATCAGGACTTGGACGAACGGTATGAAAATGACCCTATTGGGCTTAAATCA
TGTTTTTGTATTTCCGGGTGTCTTTTGCATTGGGGAGTGCAGTTGGTTTTGTGTGCGGTC
AGAGAAAATGCCATTGCAGTGTTGGGATATCCACAGCAGGAAGTAGATGTAATAACCAAG
TGTTGCATTTCCACTTACAGTTTAAAATACATATCTTAACACCTTGCCCATTTTTAATTT
GTAGTTTTTTTAGCAAAAAATTTACATGCGTAAAATTTACGTCATGTGTTTGTAGTACTG
ACCTTATAAGTACATCTGCGTTTTATGTACTGCTGGCGTGCTAGTGGACACGAGATTTTA
AGACGATTTAATGCGGAATTTGGCACCTC
>MY5152_Hexurella_WhetstoneMtns_ApacheCyn
TAAAGTTTCGTAGATCTTTGATCTTAAAATAAGATTTCCTTTTCCTAGTGTTTCCATGAA
AAATAATTCAGAAGACAGTGTATTAAATTACGCAATCACTTCTTGCGCCACTGATTGCGA
AGCTTTCGTCTCTTTCATTTCTTTCGACTCTGGTCAAGTTCGTGGCATTGGTGTGTCCCG
TTCGTTATCGCTTTGCTGTGATTGCCGTGAGATTTTGTGTACTACGTCTACATTTTCCTG
TATATAGTGCGTAGATATTTTACCACTTTTTCCACATTGGCATCAACTTCAGCCTTTAAG
TATCTTTGTTTTTAAGTATTTGCTCATTCATTTTTCTATCGGAGAATTAGAGTAGGTTTT
CGGTGAAGGTATTGTTTGTCGCGGAAGAACATTAAGTCATACGTGACTTGGAGGATATGT
GGGAAGTTCGCCATATTGTCACATGTTCATTTTCGCCACTCACATGACCTGTTGTTTGGC
CCCGTGATCAACCTCTCACCACTTCCTGGCAAATTCAAAATATTTACCCCTGGCCACATG
GATATGCTTGATCAGGACTTGGACGAACGGTATGAAAATGACCCTATTGGGCTTAAATCA
TGTTTTTGTATTTCCGGGTGTCTTTTGCATTGGGGAGTGCAGTTGGTTTTGTGTGCGGTC
AGAGAAAATGCCATTGCAGTGTTGGGATATCCACAGCAGGAAGTAGATGTAATAACCAAG
TGTTGCATTTCCACTTACAGTTTAAAATACGTATCTTAACACCTTGCCCATTTTTAATTT
GTAGTTTTTTTCGGAAAAATTTTACATGCATGAAATTTACGTCATGTGTTTGTAGTACTG
ACCTTCTAAGTACATCTGCGTTTTATGTACTGCTGGCGTGCTAGTGGACACGAGATTTTA
AGACGATTTAATGCGGAATTTCGCTCCTC
>MY5154_Hexurella_SantaRitaMtns_AdobeCyn
TAAAGTTTCGTAGATCTTTGATCTTAAAATAAAATTTCCTTTTCCTAGTGTTTCCATGAA
AAATAATTCAGAAGACCGTGTATTAAATTACGCAATCACTTCTTGCGCCACTGATTGCGA
AGCTTTCTTCACTTTCATTTCTTTCGACTCTGGTCAAGTTCGTGGCATTGGTGTGGCCCG
TTCGTTATCGCTTTGCTGTGATTGCCGTGAGATTTTGTGTACTACGTCTACATTTTCCTG
TATATAGTGCGTAGATATTTTACCACTTTTTCCACATTGGCTCCAACTTCAGCCTTTAAG
TATCTTTTTTTTTAAGTATTTGCTCATTCGTTTTTCTATCGGAGAATTGGAATAGGTTTT
CCGTGAAGGTATTGTTTGTCGCGGAAGAACATTAAGTCATACGTGACTTGGAGGATATGT
GGGAAGTTCGCCATATTGTCACATGTTCATTTTCGCCACTCACATGACCTGTTGTTTGGC
CCCGTGATCAACCTCTCACCACTTCCTGGCAAATTCAAAATAATTACCCCTGGCCACATG
GATATGCTTGATCAGGACTTGGACGAACGGTATGAAAATGACCCTATTGGGCTTAAATCA
TGTTTTTGTATTTCCGAGTGTCTTTTGCATTGGGGAGCGCAGTTGGTTTTGTGTGCGGTC
AGAGAAAATGCCATTGCAGTGTTGGGATATCCACAGCAGGAAGTAGATGTAATAACCAAG
TGTTGCATTTCCACTTACAGTTTAAAATACATATCTTAACACCTTGCTCATTTTTAATTT
TTAGTTTTTTTAGCAAAAATTTTACATGCGTAAAATTTACGTCATGTGTTTGTAGTACTG
ACCTTATAAGTACATCTGCGTTTTATGTACTGCTGACGTGCTAGTGGACACGAGATTTTA
AGATGGTTTAATGCGGAATTTCGCTCCTC
>MY5157_Hexurella_SantaCatalinaMtns_Redington
TAAAGTTTCGTAGATCTTTAATCTTAAAATAAAATTTCCTTTTTCTAGTGTTTCCATGAA
AAATAATTCAGAAGACCGTGTATTAAATTACGCAATCACTTCTTGCGCCACTGATTGCGA
AGCTTTCGTCACTTTCATTTCTTTCGACTCTGGTCAAGTTCGTGGCATTGGTGTGTCCCG
TTCGTTATCGCTTTGCTGTGATTGCCGTGAGATTTTGTGTACTACGTCTACATTTTCCTG
TATATAGTGCGTAGATATTTTACCACTTTTTCCACATTGGCTCCAACTTCAGCCTTTAAG
TATCTGTTTTTTTAAGTATTTGCTCATTAGTTTTTCTATCGGAGAATTGGAATAGGTTTT
CGGTGAAGGTATTGTTTGTCGCGGAAGAACATTAAGTCATACGTGACTTGGAGGATATGT
GGGAAGTTCGCCATATTGTCACATGTTCATTTTCGCCACTCACATGACCTGTTGTTTGGC
CCCGTGATCAACCTCTCACCACTTCCTGGCAAATTCAAAATATTTACCCCTGGCCACATG
GATATGCTTGATCAGGACTTGGACGAACGGTATGAAAACGACCCTATTGGGCTTAAATCA
TGTTTTTGTATTTCCGGGTGTCTTTTGCATTGGGGAGCGCAGTTGGTTTTGTGTGCGGTC
AGAGAAAATGCCATTGCAGTGTTGGGATATCCACAGCAGGAAGTAGATGTAATAACCAAG
TGTTGCATTTCCACTTACAGTTTAAAATACATATCTTAACACCTTGCCTATTTTTAATTT
GTAGTTTTTTTAGCAAAAATTTTACATGCGTAAAATTTACGTCATGTGTTTGTAGTACTG
ACCTTATAAGTACATCTGCGTTTTATGTACTGCTGGCGTGCTAGTGGACACGAGATTTTA
AGATGCTTTAATGCGGAATTTCGCTACTC
>MY5164_Hrupicola_Temecula
------------------------------------------------------------
---------------------------------------------CGCCACTGATGGCGA
AGCTTTCTTCACTTTCATTTCTTTCGACTCTGGTCAAGTTCGTGGCATTGGTGTGGCA--
--CGTTATCGCTTCGCTGTGATTGCCGTGAGATTCTGTGTACTACGTCTACATTTTGCTG
TATATAGTGCGTAGATATTTTACCACGTTTTCTACATTGGCTTCAACTCCGGCATTTAAG
TATTTTATTTTTTAAGTATTTACTGATTCATTTTTCTATCGGAGAATCGGAATAGGTTTT
CGGTGAAGGTATTGTTTGTCGCGGAAGGACATTAAGTCATACGTGACTTGAAGGATATGT
GGGAAGTTCGCCATATTGTCACATGTTCATTTTCGCCACTCACATGACCTGTTGTTTGGC
CCCGTGATCAACCTCTCACCACTTCCTGGCAAATTCAAAATATTTACCCCTGGCCACATG
GATATGCTTGATCAGGACTTGGACGAACGGTATGAAAATGACCCTATAGGGCTTAAATCA
TGTTTTTGCATTTCCGGGTGTCTTTTGCATTGGGGAGTGCAGTTGGTTTTGTGTGCGGTC
AGAGAAAATGCCATTGCAGTGTTGGGATATCCACAGCAGGAAGTAGATGTAATAACCAAG
TGTTACATTTCCACTTACAGTTTAAAATACATATCTTAACACCTTGCCCATTTTTAATTT
GCGGTTGTTTTAGCAAAAAATTTACATGGGTAAATTTTGCGTTATGTTTTTGTATTACTG
ACCTCTCAAGTACATCTGCGACTTCTGTATTGCTGGCTTGCAAGTGGACGCGATATTTCA
AGATGGTTTAATG----------CTGCTC
>MY5165_Hrupicola_Temecula
------------------------------------------------------------
----------------CGTGTGTTATATTTCGCAATCACTTCTTTCGCCACTGATGGCGA
AGCTTTCTTCACTTTCATTTCTTTCGACTCTGGTCAAGTTCGTGGCATTGGTGTGGCA--
--CGTTATCGCTTCGCTGTGATTGCCGTGAGATTCTGTGTACTACGTCTACATTTTGCTG
TATATAGTGCGTAGATATTTTACCACGTTTTCTACATTGGCTTCAACTCCGGCATTTAAG
TATTTTATTTTTTAAGTATTTACTGATTCATTTTTCTATCGGAGAATCGGAATAGGTTTT
CGGTGAAGGTATTGTTTGTCGCGGAAGGACATTAAGTCATACGTGACTTGAAGGATATGT
GGGAAGTTCGCCATATTGTCACATGTTCATTTTCGCCACTCACATGACCTGTTGTTTGGC
CCCGTGATCAACCTCTCACCACTTCCTGGCAAATTCAAAATATTTACCCCTGGCCACATG
GATATGCTTGATCAGGACTTGGACGAACGGTATGAAAATGACCCTATAGGGCTTAAATCA
TGTTTTTGCATTTCCGGGTGTCTTTTGCATTGGGGAGTGCAGTTGGTTTTGTGTGCGGTC
AGAGAAAATGCCATTGCAGTGTTGGGATATCCACAGCAGGAAGTAGATGTAATAACCAAG
TGTTACATTTCCACTTACAGTTTAAAATACATATCTTAACACCTTGCCCATTTTTAATTT
GCGGTTGTTTTAGCAAAAAATTTACATGGGTAAATTTTGCGTTATGTTTTTGTATTACTG
ACCTCTCAAGTACATCTGCGACTTCTGTATTGCTGGCTTGCAAGTGGACGCGATATTTCA
AGATGGTTTAATGCGGAATTTTGCTGCTC
>MY5175_Hapachea_HarshawRd_PatagoniaMtns
TAAAGTTTCGTAGATCTTTGATCTTAAAATAAAATTTCC-TTTCCTAGTGTTTTCATGAA
AAATAATTCAGAAGACAGTGTATTAAATTACGCAATCACTTCTTGCGCCACTGATTGCGA
AGCTTTCGTCACTTTCATTTCTTTCGACTCTGGTCAAGTTCGTGGCATTGGTGTGGCCCG
TTCGTTATCGCTTTGCTGTGATTGCCGTGAGATTTTGTGTACTACGTCTACATTTTCCTG
TATATAGTGCGTAGATATTTTACCACTTTTTCCACATTGGCTCCAACTTCAGCCTTTAAG
TATC-TTTTTTTTAAGTATTTGCTCATTCGTTTTTCTATCGGAGAATTGGAATAGGTTGT
CGGTGAAGGTATTGTTTGTCGCGGAAGAACATTAAGTCATACGTGACTTGGAGGATATGT
GGGAAGTTCGCCATATTGTCACATGTTCATTTTCGCCACTCACATGACCTGTTGTTTGGC
CCCGTGATCAACCTCTCACCACTTCCTGGCAAATTCAAAATATTTACCCCTGGCCACATG
GATATGCTTGATCAGGACTTAGACGAACGGTATGAAAATGACCCTATTGGGCTTAAATCA
TGTTTTTGTATTTCCGGGTGTCTTTTGCATTGGGGAGCGCAGTTGGTTTTGTGTGCGGTC
AGAGAAAATGCCATTGCAGTGCTGGGATATCCACAGCAGGAAGTAGATGTAATAACCAAG
TGTTGCATTTCCACTTACAGTTTAAAATACATATCTTAACACCTTGCCCATTTTTAATTT
GTAGTTTTTTTAGCAAAAATTTTACATGCGTAAAATTTACGTCATGTATTTGTAGTACTG
ACCTTATAAGTACATCTGCGTTTTATGTACTGCTGGCGTGCTAGTGGACACGAGATTTTA
ATTTGGTTTCATTCGGAATTTCGCTCCTC
>MY5180_Hapachea_MustrangPk_MustangMtns
TAAAGTTTCGTAGATCTTTGATCTTAAAATAAAGTTTCCTTTTCCTAGTGTTTCCATGAA
AAATAATTCAGAAGACAGTGTATTAAATTACGCAATCACTTCTTGCGCCACTGATTGCGA
AGCTTTCGTCCCTTTCATTTCTTTCGACTCTGGTCAAGTTCGTGGCATTGGTGTGTCCCG
TTCGTTATCGCTTTGCTGTGATTGCCGTGAGATTTTGTGTACTACGTCTACATTTTTCTG
TATATAGTGCGTAGATATTTTACCACTTTTTCCACATTGGCTCCAACTTCAGCCTTTAAG
TATCTTTGTTTTTAAGTATTTGCTCATTCGTTTTTCTATCGGAGAATTGGAATAGGTTTT
CGGTGAAGGTATTGTTTGTCGCGGAAGAACATTAAGTCATACGTGACTTGGAGGATATGT
GGGAAGTTCGCCATATTGTCACATGTTCATTTTCGCCACTCACATGACCTGTTGTTTGGC
CCCGTGATCAACCTCTCACCACTTCCTGGCAAATTCAAAATATTTACCCCTGGCCACATG
GATATGCTTGATCAGGACTTGGACGAACGGTATGAAAATGACCTTATTGGGCTTAAATCA
TGTTTTTGTATTTCCGGGTGTCTTTTGCATTGGGGAGTGCAGTTGGTTTTGTGTGCGGTC
AGAGAAAATGCCATTGCAGTGTTGGGATATCCACAGCAGGAAGTAGATGTAATAACCAAG
TGTTGCATTTCCACTTACAGTTTAAAATACATATCTTAACACCTTGCCCATTTTTAATTT
GTAGTTTTTTTAGCAAAAATCTTACATGCGTAAAATTTACGTCATGTGTTTGTAGTACTG
ACCTTCTAAGTACATCTGCGTTTTATGTACTGCTGGCGTGCTAGTGGACACGAGATTTTA
AGACGATTTAATGCGGAATTCCGCTCCTC
>MY5181_Hapachea_MustrangPk_MustangMtns
TAAAGTTTCGTAGATCTTTGATCTTAAAATAAAATTTCCTTTTCCTGGTGTTTCCATGAA
AAATAATTCAGAAGACAGTGTATTAAATTACGCAATCACTTCTTGCGCCACTGATTGCGA
AGCTTTCGTTCCTTTCATTTCTTTCGACTCTGGTCAAGTTCGTGGCATTGGTGTGTCCCG
TTCGTTATCGCTTTGCTGTGATTGCCGAGAGATTTTGTGTACTACGTCTACATTTTCCTG
TATATAGTGCGTAGATATTTTACCACTTTTTCCACATTGGCTCCAACTTCAGCCTTTAAG
CATCTTTGTTTTTAAGTATTTGCTCATTCGTTTTTCTATCGGAGAATTGGAATAGGTTTT
CGGTGAAGGTATTGTTTGTCGCGGAAGAACATTAAGTCATACGTGACTTGGAGGATATGT
GGGAAGTTCGCCATATTGTCACATGTTCATTTTCGCCACTCACATGACCTGTTGTTTGGC
CCCGTGATCAACCTCTCACCACTTCCTGGCAAATTCAAAATATTTACCCCTGGCCACATG
GATATGCTTGATCAGGACTTGGACGAACGGTATGAAAATGACCCTATTGGGCTTAAATCA
TGTTTTTGTATTTCCGGGTGTCTTTTGCA-------------------------------
------------------A-----------------------------------------
------------------------------------------------------------
------------------------------------------------------------
------------------------------------------------------------
-----------------------------
>MY5195_Hapachea_Ordsummit_MtOrd
------------------------------------------------------------
------------------------------------------------------------
------------------------------------------------------------
------------------------------------------------------------
---------------------------------ACATTGGCTCCAACTTCAGCCTTTAAG
TATC-TTTTTTTAAAGTATTTGTTTATTCGTTTTTCTATCGGAGAATTGGAATGGGTTTT
CAGTGAAGGTATTGTTTGTCGCGGAAGGACATTAAGTCATACGTGACTTGGAGGATATGT
GGGAAGTTCGCCATATTGTCACATGTTCATTTTCGCCACTCACATGACCTGTTGTTTGGC
CCCGTGATCAACCTCTCACCACTTCCTGGCAAATTCAAAATATTTACCCCTGGCCACATG
GATATGCTTGATCAGGACTTGGACGAACGGTATGAAAATGACCCTGTTGTGCTTAAATCA
TGTTTTTGCATTTCCGGGTGTCTTTTGCATTGGGGAGTGCAGTTGGTTTTGTGTGCGGTC
AGAGAAAATGCCATTGCAGTGTTGGGATATCCACAGCAGGAAGTAGATGTAATAACCGAA
TGTAACATTTGCACTTACTGTTTGAAATACATATCTTAACACCTTGCCCATTTTTAATTT
GCAGTTTTTTTTGCAAAAATTTTATATGCGTAAAATTTACGTCATGTGTTTGTAGTACTG
ACCTTTAAGGAACATCTGCGTCTTATGTATTACTGGCGTTCAAGTGGACACGAGATTATA
AGATGGTTTAATGCGGAATTTTGCTGCTC
>MY5266_Hencina_CerroBolla
TGAAGTCTCGTTGATCTTTGATTGTAAAATAAAATTCTTTTTTCCTAGTGTTTCCATGAA
AAACAATTGAAAAGACTGTGTGTTCTATTTCGCAATCCCTTCTTGCGCCACTGATGGCGA
AGCTTTCGTCACTTTCATTTCTTTCGACTCTGGTCAAGTTCGTGGCATTGGTGTGGCA--
--CGTTATCGCTTCGCTGTGATTGCCGTGAGATTCCGTGTACTACGTCTACATTTTGCTG
TATATAGTGCGTAGATATTTTTCCACGTTTTCTACATTGGCTTCAACTCCGGCATTTAAG
TATTTTATTTTTTAAGTTTTTACTGATTCGTTTTTCTATCGGAGAATTGGAATAGGTTTT
CGGTGAAGGTATTGTTTGTCGCGGAAGGACATTAAGTCATACGTGACTTGAAGGATATGT
GGGAAGTTCGCCATATTGTCACATGTTCATTTTCGCCACTCACATGACCTGTTGTTTGGC
CCCGTGATCAACCTCTCACCACTTCCTGGCAAATTCAAAATATTTACCCCTGGCCACATG
GATATGCTTGATCAGGACTTGGACGAACGGTATGAAAATGACCCTATAGGGCTTAAATCA
TGTTTTTGCATTTCCGGGTGTCTTTTGCATTGGGGAGTGCAGTTGGTTTTGTGTGCGGTC
AGAGAAAATGCCATTACAGTGTTGGGATGTCCACAGCAGGAAGTAGATGTAATAACCAAG
TGTTACATTTCCACTTACAGTTTAAAATACATATCTTAACACCTTGCCCATTTTTTGTCT
GCAGTTGTTTTGGAAAAAATTTTACATGCGTAAATTTTGCGTTATGTTTTTGTATTACTG
ACCTCTCAAGTACATCTGCGACTTCTGTATTGCTGGCTTGCAAGTGGACACTATATTTCA
AGATGGTTTATTGCGGAATTTTGCTGCTC
>MY5267_Hencina_CerroBolla
TGAAGTCTCGTTGATCTTTGATTGTAAAATAAAATTCTTTTTTCCTAGTGTTTCCATGAA
AAACAATTGAAAAGACTGTGTGTTATATTTCGCAATCCCTTCTTGCGCCACTGATGGCGA
AGCTTTCGTCACTTTCATTTCTTTCGACTCTGGTCAAGTTCGTGGCATTGGTGTGGCA--
--CGTTATCGCTTCGCTGTGATTGCCGTGAGATTCCGTGTACTACGTCTACATTTTGCTG
TATATAGTGCGTAGATATTTTTCCACGTTTTCTACATTGGCTTCAACTCCGGCATTTAAG
TATTTTATTTTTTAAGTTTTTACTGATTCGTTTTTCTATCGGAGAATTGGAATAGGTTTT
CGGTGAAGGTATTGTTTGTCGCGGAAGGACATTAAGTCATACGTGACTTGAAGGATATGT
GGGAAGTTCGCCATATTGTCACATGTTCATTTTCGCCACTCACATGACCTGTTGTTTGGC
CCCGTGATCAACCTCTCACCACTTCCTGGCAAATTCAAAATATTTACCCCTGGCCACATG
GATATGCTTGATCAGGACTTGGACGAACGGTATGAAAATGACCCTATAGGGCTTAAATCA
TGTTTTTGCATTTCCGGGTGTCTTTTGCATTGGGGAGTGCAGTTGGTTTTGTGTGCGGTC
AGAGAAAATGCCATTACAGTGTTGGGATGTCCACAGCAGGAAGTAGATGTAATAACCAAG
TGTTACATTTCCACTTACAGTTTAAAATACATATCTTAACACCTTGCCCATTTTTTGTTT
GCAGTTGTTTTGGCAAAAATTTTACATGCGTAAATTTTGCGTTATGTTTTTGTATTATTG
ACCTCTCAAGTACATCTGCGACTTACGCATTGCTGGCTTGCAAGTGGACACTA-------
-----------------------------
>MY5269_Hexurella_GuadalupeValley
TGAAGTCTCGTTGATCTTTGATTGTAAAATAAAATTCATTTTTCCTAGTGTTTCCATGAA
AAACAATTGAGAAGACTGTGTGTTATATTTCGCAATCACTTCTTGCGCCACTGATGGCGA
AGCTTTCGTCACTTTCATTTCTTTCGACTCTGGTCAAGTTCGTGGCATTGGTGTGGCA--
--CGTTATCGCTTCGCTGTGATTGCCGTGAGATTCCGTGTACTACGTCTACATTTTGCTG
TATATAGTGCGTAGATATTTTTCCACGTTTTCTACATTGGCTTCAACTCCGGCATTTAAG
TATTTTATTTTTTAAGTTTTTACTGATTCGTTTTTCTATTGGAGTATTGGAATAGGTTTT
CGGTGAAGGTATTGTTTGTCGCGGAAGGACATTAAGTCATACGTGACTTGAAGGATATGT
GGGAAGTTCGCCATATTGTCACATGTTCATTTTCGCCACTCACATGACCTGTTGTTTGGC
CCCGTGATCAACCTCTCACCACTTCCTGGCAAATTCAAAATATTTACCCCTGGCCACATG
GATATGCTTGATCAGGACTTGGACGAACGGTATGAAAATGACCCTATAGGGCTTAAATCA
TGTTTTTGCATTTCCGGGTGTCTTTTGCATTGGGGAGTGCAGTTGGTTTTGTGTGCGGTC
AGAGAAAATGCCATTGCTGTGTTGGGATATCCACAGCAGGAAGTAGATGTAATAACCAAG
TGTTACATTTCCACTTACAGTTTAAAATACATATCTTAACACCTTGCCCATTTTTTGTTT
GCAGTTGTTTCGGCAAAAATTTTACATGCGTAAATTTTGCGTAATGTTTTTGTATTACTG
ACATCTCAAGTACATCTGCGACTTTCGTATTGCTGGCTTGCAAGTGGATACTACATTTCA
AGATGGTTTATTGCGGAATTTTGCTGCTC
>MY5271_Hexurella_GuadalupeValley
TGAAGTCTCGTTGATCTTTGATTGTAAAATAAAATTCATTTTTCCTAGTGTTTCCATGAA
AAACAATTGAGAAGACTGTGTGTTATATTTCGCAATCACTTCTTGCGCCACTGATGGCGA
AGCTTTCGTCACTTTCATTTCTTTCGACTCTGGTCAAGTTCGTGGCATTGGTGTGGCA--
--CGTTATCGCTTCGCTGTGATTGCCGTGAGATTCCGTGTACTACGTCTACATTTTGCTG
TATATAGTGCGTAGATATTTTTCCACGTTTTCTACATTGGCTTCAACTCCGGCATTTAAG
TATTTTATTTTTTAAGTTTTTACTGATTCGTTTTTCTATTGGAGTATTGGAATAGGTTTT
CGGTGAAGGTATTGTTTGTCGCGGAAGGACATTAAGTCATACGTGACTTGAAGGATATGT
GGGAAGTTCGCCATATTGTCACATGTTCATTTTCGCCACTCACATGACCTGTTGTTTGGC
CCCGTGATCAACCTCTCACCACTTCCTGGCAAATTCAAAATATTTACCCCTGGCCACATG
GATATGCTTGATCAGGACTTGGACGAACGGTATGAAAATGACCCTATAGGGCTTAAATCA
TGTTTTTGCATTTCCGGGTGTCTTTTGCATTGGGGAGTGCAGTTGGTTTTGTGTGCGGTC
AGAGAAAATGCCATTGCTGTGTTGGGATATCCACAGCAGGAAGTAGATGTAATAACCAAG
TGTTACATTTCCACTTACAGTTTAAAATACATATCTTAACACCTTGCCCATTTTTCGTTT
GCAGTTGTTTTGGCAAAAATTTTACATGCGTAAATTTTGCGTTATGTTTCTGTATTACTG
ACATCTCAAGTACATCTGCGACTTTCGTATTGCTGGCTTGCAAGTGGACACTACATTTCA
AGATGGTTTATTGCGGAATTTTGCTGCTC
>MY5276_Hexurella_SanPedro_Martir
TGAAGTCTCGTTGATCTTTGATTGTAAAATAAAATTCATTTTTCCTAGTGTTTCCGTGAA
AAACAATTGAAAAGACTGTGTGTTATATTTCGCAATCACTTCTTGCGCCACTGATGGCGA
AGCTTTCGACACTTTCATTTCTTTCGACTCTGGTCAAGTTCGTGGCATTGGTGTGGCA--
--CGTTATCGCTTCGCTGTGATTGCCGTGAGATTCCGTGTACTACGTCTACATTTTGCTG
TATATAGTGCGTAGATATTTTTCCACGTTTTCTACATTGGCTTCAACTCCGACATTTAAG
TATTTTATTTTTTAAGTTTTTACTGATTCGTTTTTCTATCGGAGAATTGGAATAGGTTTT
CGGTGAAGGTATTGTTTGTCGCGGAAGGACATTAAGTCATACGTGACTTGAAGGATATGT
GGGAAGTTCGCCATATTGTCACATGTTCATTTTCGCCACTCACATGACCTGTTGTTTGGC
CCCGTGATCAACCTCTCACCACTTCCTGGCAAATTCAAAATATTTACCCCTGGCCACATG
GATATGCTTGATCAGGACTTGGACGAACGGTATGAAAATGACCCTATAGGGCTTAAATCA
TGTTTTTGCATTTCCGGGTGTCTTTTGCATTGGGGAGTGCAGTTGGTTTTGTGTGCGGTC
AGAGAAAATGCCATTGCAGTGTTGGGATATCCACAGCAGGAAGTAGATGTAATAACCAAG
TGTTACATTTCCACTTACAGTTTAAAATACATATCTTAACACCTTGCCCATTTTTTGTTT
GCAGTTGTTTTGGCAAAAATTTTACATGCGTAAATTTTGCGTTATGTGTTTGTATTACTG
ACCTCTCAAGTACATCTGCGACTTACGTATTGCTGGCTTGCAAGTGGACACTACATTTCA
AGATGGTTTATTGCGGAATTTTGCTGCTC
>MY5277_Hexurella_SanPedro_Martir
TGAAGTCTCGTTGATCTTTGATTGTAAAATAAAATTCATTTTTCCTAGTGTTTCCGTGAA
AAACAATTGAAAAGACTGTGTGTTATATTTCGCAATCACTTCTTGCGCCACTGATGGCGA
AGCTTTCGACACTTTCATTTCTTTCGACTCTGGTCAAGTTCGTGGCATTGGTGTGGCA--
--CGTTATCGCTTCGCTGTGATTGCCGTGAGATTCCGTGTACTACGTCTACATTTTGCTG
TATATAGTGCGTAGATATTTTTCCACGTTTTCTACATTGGCTTCAACTCCGACATTTAAG
TATTTTATTTTTTAAGTTTTTACTGATTCGTTTTTCTATCGGAGAATTGGAATAGGTTTT
CGGTGAAGGTATTGTTTCTCGCGGAAGGACATTAAGTCATACGTGACTTGAAGGATATGT
GGGAAGTTCGCCATATTGTCACATGTTCATTTTCGCCACTCACATGACCTGTTGTTTGGC
CCCGTGATCAACCTCTCACCACTTCCTGGCAAATTCAAAATATTTACCCCTGGCCACATG
GATATGCTTGATCAGGACTTGGACGAACGGTATGAAAATGACCCTATAGGGCTTAAATCA
TGTTTTTGCATTTCCGGGTGTCTTTTGCATTGGGGAGTGCAGTTGGTTTTGTGTGCGGTC
AGAGAAAATGCCATTGCAGTGTTGGGATATCCACAGCAGGAAGTAGATGTAATAACCAAG
TGTTACATTTCCACTTACAGTTTAAAATACATATCTTAACACCTTGCCCATTTTTTGTTT
GCAGTTGTTTTGGCAAAAATTTTACATGCGTAAATTTTGCGTTATGTGTTTGTATTACTG
ACCTCTCAAGTACATCTGCGACTTACGTATTGCTGGCTTGCAAGTGGACACTACATTTCA
AGATGGTTTATTGCGGAATTTTGCTGCTC
>MY5280_Hexurella_ArroyoSalado
TGAAGTTTCGTTGACCTTTGATTGTAAAATAAAATTCATTTTTCCTAGTTTTTCCGTGAA
AAATAATTGAAAAGACCGTGTGTTATATTTCGCAATCACTTCTTGCGCCACTGATGGCGA
AGCTTTCGTCACTTTCATTTCTTTCGACTCTGGTCAAGTTCGTGGCATTGGTGTGGCC--
--CGTTATCGCTTCGCCGTGATTGCCGTGAGATTCAGTGTTCTACGTCTACATTTTGCTG
TATATAGTGCGTAGATATTTTTCCACGTTTTCTACATTGGCTTCAACTTCGGCATTTAAG
TATTTTACTTTTTAAGTATTTATTGATTCGTTTTTCTATCGCAGAATTGGAATAGGTTTT
CGGTGAAGGTATTGTTTGTCGCGGAAGGACATTAAGTCATACGTGACTTGAAGGATATGT
GGGAAGTTCGCCATATTGTCACATGTTCATTTTCGCCACTCACATGACCTGTTGTTTGGC
CCCGTGATCAACCTCTCACCACTTCCTGGCAAATTCAAAATATTTACCCCTGGCCACATG
GATATGCTTGATCAGGACTTGGACGAACGGTATGAAAATGACCCTATAGGGCTTAAATCA
TGTTTTTGCATTTCCGGGTGTCTTTTGCATTGGGGAGTGCAGTTGGTTTTGTGTGCGGTC
AGAGAAAATGCCATTGCAGTGTTGGGATATCCACA-------------------------
------------------------------------------------------------
------------------------------------------------------------
------------------------------------------------------------
-----------------------------
>MY5282_Hexurella_ArroyoSalado
------------------------------------------------------------
------------------------------------------------------------
------------------------------------------------------------
------------------------------------------------------------
---------------------TCCACGTTTTCTACATTGGCTTCAACTTCGGCATTTAAG
TATTTTACTTTTTAAGTATTTATTGATTCGTTTTTCTATCGCAGAATTGGAATAGGTTTT
CGGTGAAGGTATTGTTTGTCGCGGAAGGACATTAAGTCATACGTGACTTGAAGGATATGT
GGGAAGTTCGCCATATTGTCACATGTTCATTTTCGCCACTCACATGACCTGTTGTTTGGC
CCCGTGATCAACCTCTCACCACTTCCTGGCAAATTCAAAATATTTACCCCTGGCCACATG
GATATGCTTGATCAGGACTTGGACGAACGGTATGAAAATGACCCTATAGGGCTTAAATCA
TGTTTTTGCATTTCCGGGTGTCTTTTGCATTGGGGAGTGCAGTTGGTTTTGTGTGCGGTC
AGAGAAAATGCCATTGCAGTGTTGGGATATCCACAGCAGGAAGTAGATGTAATAACCAAG
TGTTACATTTCCACTTACAGTTTAAAACACATATCTTAACACCTTGCCCATTTTTAATTT
GCGGTTGTTTTAGCAAAAATTTTACATGCGTAAATTTTGCGTTATGTTTTTGTGTTACTG
GCCTCTCAAGTACATCTGCGACTTATGTATTGCTGGCTTGCAAGTGGGCACGATATTTCA
AGATGGTTTAATGCGGAATTTTGCTGCTC
>MY5286_Hrupicola_SweetwaterSpr_OrdMtn
TGAAGTTTCGTTGATCTTTGATTGTAAAATAAAATTCATTTTTCCTAATGTTTCCATGAA
AAATAATTGAAAAGACCGTGTGTCATATTTCGCAATCACTTCTTGCGCCACTGATGGCGA
AGCTTTCGTCACTTTCATTTCTTTCGACTCTGGTCAAGTTCGTGGCATTGGTGTGGCA--
--CGTTATCGCTTCGCTGTGATTGCTGTGAGATTCTGTGTACTACGTCTACATTTTGTTG
TATATAGTGCGTAGATATTTTTCCACGTTTTCTACATTGGCTTCAACTCCGACATTTAAG
TATTTTATATTTTAAGTATTTACTGATTCGTTTTTCTATCGGAGAATTGGAATAGGTTTT
CGGTGAAGGTATTGTTTGTCGCGGAAGGACATTAAGTCATACGTGACTTGAAGGATATGT
GGGAAGTTCGCCATATTGTCACATGTTCATTTTCGCCACTCACATGACCTGTTGTTTGGC
CCCGTGATCAACCTCTCACCACTTCCTGGCAAATTCAAAATATTTACCCCTGGCCACATG
GATATGCTTGATCAGGACTTGGACGAACGGTATGAAAATGACCCTATAGGGCTTAAATCA
TGTTTTTGCATTTCCGGGTGTCTTTTGCATTGGGGAGTGCAGTTGGTTTTGTGTGCGGTC
AGAGAAAATGCCATTGCAGTGTTGGGATATCCACAGCAGGAAGTAGATGTAATAACCAAG
TGTTACATTTCCACTTACAATTTAAAATACATATCTGAACACCTTGTCCATTTTTAATTT
GCGGTTGTTTTTGCAAAAATTTTATATGCGTAAATTTTACGTTATGTTTTTGTATTACTG
ACCTCTCAAGTACATCTGCGACTTACGTATTACTGGCTTTCAAGTGGACACGATATTTCA
AGATGCTTTAATGCGGAATTTTGCTGCTC
>MY5287_Hrupicola_SweetwaterSpr_OrdMtn
TGAAGTTTCGTTGATCTTTGATTGTAAAATAAAATTCATTTTTCCTAATGTTTCCATGAA
AAATAATTGAAAAGACCGTGTGTCATATTTCGCAATCACTTCTTGCGCCACTGATGGCGA
AGCTTTCGTCACTTTCATTTCTTTCGACTCTGGTCAAGTTCGTGGCATTGGTGTGGCA--
--CGTTATCGCTTCGCTGTGATTGCTGTGAGATTCTGTGTACTACGTCTACATTTTGTTG
TATATAGTGCGTAGATA-TTTTCCACGTTTTCTACATTGGCTTCAACTCCGACATTTAAG
TATTTTATATTTTAAGTATTTACTGATTCGTTTTTCTATCGGAGAATTGGAATAGGTTTT
CGGTGAAGGTATTGTTTGTCGCGGAAGGACATTAAGTCATACGTGACTTGAAGGATATGT
GGGAAGTTCGCCATATTGTCACATGTTCATTTTCGCCACTCACATGACCTGTTGTTTGGC
CCCGTGATCAACCTCTCACCACTTCCTGGCAAATTCAAAATATTTACCCCTGGCCACATG
GATATGCTTGATCAGGACTTGGACGAACGGTATGAAAATGACCCTATAGGGCTTAAATCA
TGTTTTTGCATTTCCGGGTGTCTTTTGCATTGGGGAGTGCAGTTGGTTTTGTGTGCGGTC
AGAGAAAATGCCATTGCAGTGTTGGGATATCCACAGCAGGAAGTAGATGTAATAACCAAG
TGTTACATTTCCACTTACAATTTAAAATACATATCTGAACACCTTGTCCATTTTTAATTT
GCGGTTGTTTTTGCAAAAATTTTATATGCGTAAATTTTACGTTATGTTTTTGTATTACTG
ACCTCTCAAGTACATCTGCGACTTACGTATTACTGGCTTTCAAGTGGACACGATATTTCA
AG---------------------------
>MY5288_Hrupicola_Deadman_Hills
TGAAGTTTCGTTGAACTTTGATTGTAAAATAAAATTCATTTTTCCTAGTGTTTCCATGAA
AAATAATTGAAAAGTCCGTGTGTTATATTTCGTAATCACTTCTTGCGCCACTGATGGCGA
AGCTTTCGTCACTTTCATTTCTTTCGACTCTGGTCAAGTTCGTGGCATTGGTGTGGCA--
--CGTTATCGCTTCGCTGTGATTGCCGTGAGATTCTGTGTACTACGTCTACATTTTGCTG
CATATAGTGCGTAGATATTTTTCCACGTTTTATACATTGGCTTCAACTGCGACATTTAAG
TATTTTATTTTTTAAGTATTTACTGATTCGTTTTTCTATCGGAGAATTGGAATAGGTTTT
CGGTGGAGGTATTGTTTGTCGCGGAAGGACATTAAGTCATACGTGACTTGAAGGATATGT
GGGAAGTTCGCCATATTGTCACATGTTCATTTTCGCCACTCACATGACCTGTTGTTTGGC
CCCGTGATCAACCTCTCACCACTTCCTGGCAAATTCAAAATATTTACCCCTGGCCACATG
GATATGCTTGATCAGGACTTGGACGAACGGTATGAAAATGACCCTATAGGGCTTAAATCA
TGTTTTTGCATTTCCGGGTGTCTTTTGCATTGGGGAGTGCAGTTGGTTTTGTGAGCGGTC
AGAGAAAATGCCATTGCAGTGTTGGGATATCCACAGCAGGAAGTAGATGTAAAAACCAAG
TGTTACATTTCCACTTACAGTTTAAAATACATATCTTAACACCTTGCCCATTTTTAATTT
GCGGTTGTTTTTGAAAAAAATTTATATGCGTAAATTTTACGTTATGTTTTTGTATTACTG
ATCTCTCAAGTACATCTGCGACTTATATATTGCTGGCTCACAAGTGGACACGATATTTCA
AGATGGTTTGATGCGGAATTTTGCTGCTC
>MY5289_Hrupicola_Deadman_Hills
TGAAGTTTCGTTGAACTTTGATTGTAAAATAAAATTCATTTTTCCTAGTGTTTCCATGAA
AAATAATTGAAAAGTCCGTGTGTTATATTTCGTAATCACTTCTTGCGCCACTGATGGCGA
AGCTTTCGTCACTTTCATTTCTTTCGACTCTGGTCAAGTTCGTGGCATTGGTGTGGCA--
--CGTTATCGCTTCGCTGTGATTGCCGTGAGATTCTGTGTACTACGTCTACATTTTGCTG
CATATAGTGCGTAGATATTTTTCCACGTTTTATACATTGGCTTCAACTGCGACATTTAAG
TATTTTATTTTTTAAGTATTTACTGATTCGTTTTTCTATCGGAGAATTGGAATAGGTTTT
CGGTGGAGGTATTGTTTGTCGCGGAAGGACATTAAGTCATACGTGACTTGAAGGATATGT
GGGAAGTTCGCCATATTGTCACATGTTCATTTTCGCCACTCACATGACCTGTTGTTTGGC
CCCGTGATCAACCTCTCACCACTTCCTGGCAAATTCAAAATATTTACCCCTGGCCACATG
GATATGCTTGATCAGGACTTGGACGAACGGTATGAAAATGACCCTATAGGGCTTAAATCA
TGTTTTTGCATTTCCGGGTGTCTTTTGCATTGGGGAGTGCAGTTGGTTTTGTGAGCGGTC
AGAGAAAATGCCATTGCAGTGTTGGGATATCCACAGCAGGAAGTAGATGTAAAAACCAAG
TGTTACATTTCCACTTACAGTTTAAAATACATATCTTAACACCTTGCCCATTTTTAATTT
GCGGTTGTTATTGAAAAAAATTTATATGCGTAAATTTTACGTTATGTTTTTGTATTACTG
ATCTCTCAAGTACATCTGCGACTTATATATTGCTGGCTCACAAGTGGACACGATATTTCA
AGATGGTTTGATGCGGAATTTTGCTGCTC
>MY5310_Hexurella_AntelopeCyn_CerbatMtns
-------------------------------------------------GTTTCCATGAA
AAATAATCCAGAAGACCGTGTATTATATTTCGCAATCACTTCTTGCGCCACTGATTGGGA
AGCTTTCCTCACTTTCATTTCTTTCGACTCTGGTCAAGTTCGTGGCATTGGTGTGGCCCT
TTCGTTATCGCTTTGCTGTGATTGCCGTGAGATTTTGTGTACTACGTCTACATTTTCCTG
TATATAGTGCGTAGATATTTTACCACTTTTTCCACATTGGCTCCAACGTCAGCCTTTAAG
TATC-TTTTTTTAAAGTATTTGTTTATTCGTTTTTCTATCGAAGAATTGGAATGGGTTTT
GAGTGAAGGTATTGTTTGTCGCGGAAGGACATTAAGTCATACGTGACTTGGAGGATATGT
GGGAAGTTCGCCATATTGTCACATGTTCATTTTCGCCACTCACATGACCTGTTGTTTGGC
CCCGTGATCAACCTCTCACCACTTCCTGGCAAATTCAAAATATTTACCCCTGGCCACATG
GATATGCTTGATCAGGACTTGGACGAACGGTATGAAAATGACCCTGTTGAGCTTAAATCA
TGTTTTTGCATTTCCGGGTGTCTTTTGCATTGGGGAGTGCAGTTGGTTTTGTGTGCGGTC
AGGGAAAATGCCATTGCAGTGTCGGGATATCCACAGCAGGAAGTAGATGTAATAACCGAA
TGTAACATTTGCACTTACTGTTTGAAATACATATCTTAACACCTTGCCCATTTTTAATTT
GCAATTTTTTTTGCAAAAATTTTAAATGCGTAAAATTTACGTCATGTGTTTGTAGTACTG
ACCTTTAAGGAACATCTGCGTCTTATGTATTGCTGGCGTTCAAGTGGACACGAGATTATA
TGATGGTTT--------------------
>MY5311_Hexurella_AntelopeCyn_CerbatMtns
------------------------------------------------------------
-------------------GTATTATATTTCGCAATCACTTCTTGCGCCACTGATTGGGA
AGCTTTCCTCACTTTCATTTCTTTCGACTCTGGTCAAGTTCGTGGCATTGGTGTGGCCCT
TTCGTTATCGCTTTGCTGTGATTGCCGTGAGATTTTGTGTACTACGTCTACATTTTCCTG
TATATAGTGCGTAGATATTTTACCACTTTTTCCACATTGGCTCCAACGTCAGCCTTTAAG
TATC-TTTTTTTAAAGTATTTGTTTATTCGTTTTTCTATCGAAGAATTGGAATGGGTTTT
GAGTGAAGGTATTGTTTGTCGCGGAAGGACATTAAGTCATACGTGACTTGGAGGATATGT
GGGAAGTTCGCCATATTGTCACATGTTCATTTTCGCCACTCACATGACCTGTTGTTTGGC
CCCGTGATCAACCTCTCACCACTTCCTGGCAAATTCAAAATATTTACCCCTGGCCACATG
GATATGCTTGATCAGGACTTGGACGAACGGTATGAAAATGACCCTGTTGAGCTTAAATCA
TGTTTTTGCATTTCCGGGTGTCTTTTGCATTGGGGAGTGCAGTTGGTTTTGTGTGCGGTC
AGGGAAAATGCCATTGCAGTGTCGGGATATCCACAGCAGGAAGTAGATGTAATAACCGAA
TGTAACATTTGCACTTACTGTTTGAAATACATATCTTAACACCTTGCCCATTTTTAATTT
GCAATTTTTTTTGCAAAAATTTTATATGCATAAAATTTACGTCATGTGTTTGTAGTACTG
ACCTTTAAGGAACATCTGCGTCTTATGTATTGCTGGCGTTCAAGTGGACACGAGATTATA
AGATAGTTTAATGCGGAATTTT-CTGCTC
>MY5312_Hexurella_FoxCyn_MusicMtns
---------------------------------ATTTCCTTTTCCTAGTGTTTCCATAAA
AAATAATCCAGAAGACCGTGTATTATATTTCGCAATCACTTCTTGCGCCACTGATTGGGA
AGCTTTCCTCACTTTCATTTCTTTCGACTCTGGTCAAGTTCGTGGCATTGGTGTGGCCCT
TTCGTTATCGCTTTGCTGTGATTGCCGTGAGATTTTGTGTACTACGTCTACATTTTCCTG
TATATAGTGCGTAGATATTTTACCACTTTTTCCACATTGGCTCCAACGTCAGCCTTTAAG
TATC-TTTTTTTAAAGTATTTGTTTATTCGTTTTTCTATCGAAGAATTGGAATGGGTTTT
GAGTGAAGGTATTGTTTGTCGCGGAAGGACATTAAGTCATACGTGACTTGGAGGATATGT
GGGAAGTTCGCCATATTGTCACATGTTCATTTTCGCCACTCACATGACCTGTTGTTTGGC
CCCGTGATCAACCTCTCACCACTTCCTGGCAAATTCAAAATATTTACCCCTGGCCACATG
GATATGCTTGATCAGGACTTGGACGAACGGTATGAAAATGACCCTGTTGAGCTTAAATCA
TGTTTTTGCATTTCCGGGTGTCTTTTGCATTGGGGAGTGCAGTTGGTTTTGTGTGCGGTC
AGGGAAAATGCCATTGCAGTGTCGGGATATCCACAGCAGGAAGTAGATGTAATAACCGAA
TGTAACATTTGCACTTACTGTTTGAAATACATATCTTAACACCTTGCCCATTTTTAATTT
GCAATTTTTTTTGCAAAAATTTTATATGCATAAAATTTACGTCATGTGTTTGTAGTACTG
ACCTTTAAGGAACATCTGCGTCTTATGTATTGCTGGC-----------------------
-----------------------------
>MY5313_Hexurella_FoxCyn_MusicMtns
------------------------------------------------------------
------------------------------------------------------------
------------------------CGACTCTGGTCAAGTTCGTGGCATTGGTGTGGCCCT
TTCGTTATCGCTTTGCTGTGATTGCCGTGAGATTTTGTGTACTACGTCTACATTTTCCTG
TATATAGTGCGTAGATATTTTACCACTTTTTCCACATTGGCTCCAACGTCAGCCTTTAAG
TATC-TTTTTTTAAAGTATTTGTTTATTCGTTTTTCTATCGAAGAATTGGAATGGGTTTT
GAGTGAAGGTATTGTTTGTCGCGGAAGGACATTAAGTCATACGTGACTTGGAGGATATGT
GGGAAGTTCGCCATATTGTCACATGTTCATTTTCGCCACTCACATGACCTGTTGTTTGGC
CCCGTGATCAACCTCTCACCACTTCCTGGCAAATTCAAAATATTTACCCCTGGCCACATG
GATATGCTTGATCAGGACTTGGACGAACGGTATGAAAATGACCCTGTTGAGCTTAAATCA
TGTTTTTGCATTTCCGGGTGTCTTTTGCATTGGGGAGTGCAGTTGGTTTTGTGTGCGGTC
AGGGAAAATGCCATTGCAGTGTCGGGATATCCACAGCAGGAAGTAGATGTAATAACCGAA
TGTAACATTTGCACTTACTGTTTGAAATACATATCTTAACACCTTGCCCATTTTTAATTT
GCAATTTTTTTTGCAAAAATTTTATATGCATAAAATTTACGTCATGTGTTTGTAGTACTG
ACCTTTAAGGAACATCTGCGTCTTATGTATTGCTGGCGTTCAAGTGG-------------
-----------------------------
>MY5314_Hexurella_Grasshopper_BrushyMtn
----------------------CTTAAAATAAAATTTCCTTTTCCTAGTGTTTCCATGAA
AAATAATCCAAAAGACCGTGTATTATATTTCGCAATCACTTCTTGCGCCACTGATTGCGA
AGCTTTCGTCTCTTTCATTTCTTTTGACTCTGGTCAAGTTCGTGGCATTGGTGTGGCCCG
TTCGTTATCGCTTTGCTGTGATTGCCGTGAGATTTTGTGTACTACGTCTACATTTTCCTG
TATATAGTGCGTAGATATTTTACCACTTTTTCCACATTGGCTCCAACGTCAGCCTTTAAG
TATC-TTTTTTTAAAGTATTTGTTTATTCGTTTTTCTATCGGAGAATTGGAATGGGTTTT
GAGTGAAGGTATTGTTTGTCGCGGAAGGACATTAAGTCATACGTGACTTGGAGGATATGT
GGGAAGTTCGCCATATTGTCACATGTTCATTTTCGCCACTCACATGACCTGTTGTTTGGC
CCCGTGATCAACCTCTCACCACTTCCTGGCAAATTCAAAATATTTACCCCTGGCCACATG
GATATGCTTGATCAGGACTTGGACGAACGGTATGAAAATGACCCTGTTGAGCTTAAATCA
TGTTTTTGCATTTCCGGGTGTCTTTTGCATTGGGGAGTGCAGTTGGTTTTGTGTGCGGTC
AGAGAAAATGCCATTGCAGTGTCGGGATATCCACAGCAGGAAGTAGATGTAATAACCGAA
TGTAACATTTGCACTTACTGTTTGAAATACATATCTTAACACCTTGCCCATTTTAAATTT
GCAATTTTTTTTGCAAAAATTTTATATGCGTAAAATTTACGTCATGTGTTTGTAGTACTG
ACCTTTAAGGAAC-----------------------------------------------
-----------------------------
>MY5315_Hexurella_WagonerRd_BradshawMtns
TAAAGTTTCGTAGATCTTTGATCTTAAAATAAAATTTCCTTTTCCTAGTGTTTCCATGAA
AAATAATTCAGAAGACCGTGTATTATATTTCGCAATCACTTCTTGCGCCACTGATTGCGA
AGCTTTCGTCACTTTCATTTCTTTCGACTCTGGTCAAGTTCGTGGCATTGGTGTGGCCCG
TTCGTTATCGCTTTGCTGTGATTGCCGTGAGATTTTGTGTACTACGTCTACATTTTCCTG
TATATAGTGCGTAGATATTTTACCACTTTTTCCACATTGGCTCCAACTTCAGCCTTTAAG
TATC-TTTTTTTAAAGTATTTGATTATTCGTTTTTCTATCGGAGAATTGGAATGGGTTTT
CAGTGAAGGTATTGTTTGTCGCGGAAGGACATTAAGTCATACGTGACTTGGAGGATATGT
GGGAAGTTCGCCATATTGTCACATGTTCATTTTCGCCACTCACATGACCTGTTGTTTGGC
CCCGTGATCAACCTCTCACCACTTCCTGGCAAATTCAAAATATTTACCCCTGGCCACATG
GATATGCTTGATCAGGACTTGGACGAACGGTATGAAAATGACCCTGTTGGGCTTAAATCA
TGTTTTTGCATTTCCGGGTGTCTTTTGCATTAGGCAGTGCAGTTGGTTTTGTGTGCGGTC
AGAGAAAATGCCATTGCAGTGTTGGGATATCCACAGCAGGAAGTAGATGTAATAACCGAA
TGTAGCATTTGCACTTACTGTTTGAAATACATATCTTAACACTTTGCTCATTTTTAATTT
GCAGTGTTTTTTGCAAAAATTTTATATGCGTAAAATTTACGGCATGTGTTTGTAGTACTG
ACCTTTAAGGAACATCTGCGTCTTATGTATTGCTGGCGTTCAAGTGGACACGAGATTATA
AGATGGTTTAATGCGGAATTTTGCTGCTC
>MY5316_Hexurella_WagonerRd_BradshawMtns
TAAAGTTTCGTAGATCTTTGATCTTAAAATAAAATTTCCTTTTCCTAGTGTTTCCATGAA
AAATAATTCAGAAGACCGTGTATTATATTTCGCAATCACTTCTTGCGCCACTGATTGCGA
AGCTTTCGTCACTTTCATTTCTTTCGACTCTGGTCAAGTTCGTGGCATTGGTGTGGCCCG
TTCGTTATCGCTTTGCTGTGATTGCCGTGAGATTTTGTGTACTACGTCTACATTTTCCTG
TATATAGTGCGTAGATATTTTACCACTTTTTCCACATTGGCTCCAACTTCAGCCTTTAAG
TATC-TTTTTTTAAAGTATTTGATTATTCGTTTTTCTATCGGAGAATTGGAATGGGTTTT
CAGTGAAGGTATTGTTTGTCGCGGAAGGACATTAAGTCATACGTGACTTGGAGGATATGT
GGGAAGTTCGCCATATTGTCACATGTTCATTTTCGCCACTCACATGACCTGTTGTTTGGC
CCCGTGATCAACCTCTCACCACTTCCTGGCAAATTCAAAATATTTACCCCTGGCCACATG
GATATGCTTGATCAGGACTTGGACGAACGGTATGAAAATGACCCTGTTGGGCTTAAATCA
TGTTTTTGCATTTCCGGGTGTCTTTTGCATTAGGCAGTGCAGTTGGTTTTGTGTGCGGTC
AGAGAAAATGCCATTGCAGTGTTGGGATATCCACAGCAGGAAGTAGATGTAATAACCGAA
TGTAACATTTGCACTTACTGCTTGAAATACATATCTTAACACCTTGCCCATTTTTAATTT
GCAGTTTTTTTTGCAAAAATTTTATATGCGTGAAATTTACGTCATGTGTTTGTAGTACTG
ACCTTTAAGGAACATCTGCGTCTTATGTATTGCTG-CGTTCAAGTGGACACGAGATTATA
AGATGGTTTAATGCGGAATTTTGCTGCTC
>MY5317_Hrupicola_Cottonwood_SnYsidroMtns
TGAAGTTTCGTTGATCTTTGATTGTAAAATAAAATTCGTTTTTCCTAGTGTTTACATGAG
AAATAATTGAAAAGACCGTGTGTTATATTTCGCAATCTCATCTTGCGCCACTGATGGCGA
AGCTTTCGTCACTTTCATTTCTTTCGACTCTGGTCAAGTTCGTGGCATTGGTGTGGCA--
--CGTTATCGCTTCGCTGTGATTGCCGTGAGATTCTGTGTACTACGTCTACATTTTGCTG
CATATAGTGCGTAGATATTTTACCACGTTTTCTACATTGGCTTCAACTCCGGCATTTAAG
TATTTTATTTTTTAAGTATTTACTGATTCATTTTTCTATCGGAGAATCGCAATAGGTTTT
CGGTGAAGGTGTTGTTTGTCGCGGAAGGACATTAAGTCATACGTGACTTGAAGGATATGT
GGGAAGTTCGCCATATTGTCACATGTTCATTTTCGCCACTCACATGACCTGTTGTTTGGC
CCCGTGATCAACCTCTCACCACTTCCTGGCAAATTCAAAATATTTACCCCTGGCCACATG
GATATGCTTGATCAGGACTTGGACGAACGGTATGAAAATGACCCTATAGGGCTTAAATCA
TGTTTTTGCATTTCCGGGTGTCTTTTG---------------------------------
------------------------------------------------------------
------------------------------------------------------------
------------------------------------------------------------
------------------------------------------------------------
-----------------------------
