# Supplementary material for: ﻿Species delimitation, biogeography, and natural history of dwarf funnel web spiders (Mygalomorphae, Hexurellidae, Hexurella) from the United States / Mexico borderlands
Source: Zookeys. 2023 Jun 14;1167:109–57. doi: 10.3897/zookeys.1167.103463 (PMC10285686; doi:10.3897/zookeys.1167.103463)
Supplement: Supplementary material 3 — Input matrices, analysis log files, and output tree files for nuclear and mitochondrial analyses [file zookeys-1167-109_article-103463__-s003.zip › uce-200361.fasta]

>MY0059_Hapachea_SantaRitaMtns_MaderaCyn
------------------------------------------------------------
------------------------------------------------------------
------------------------------------------TCTTTGTGTTGGAGGTTC
CCTTGAGAGATTCCGATTAATGGGCTTTAGTTGCGGGACCGGGTTTATTAAGGTTAAAAG
TGTGTTGTTTTACGATGATTTTACGCTCTCCACGCAGGGTTCGGGATCATTTCCAGGAAG
AACGTAAACGCGG-----------------------------------------------
------------------------------------------------------------
---------------------------
>MY5064_Hexurella_MuleMtns_Escabrosa
---------------------GGGGGGAAGG-----------------------------
-GGAGGGGAAGAGGGAGGATGGAACGAAAGACTGGTGGAAGAC-----------------
--------------------------------CTGCAAAGGATCTTTGTGTTGGAGGTTC
CCTTGAGAGATTCCGATTAATGGGCTTTAGTTGCGGGACCGGGTTTATTAAGGTTAAAAG
TGTGTTGTTTTACGATGATTTTACGCTCTCCACGCAGGGTTCGGGATCATTTCCAGGAAG
AACG--------------------------------------------------------
------------------------------------------------------------
---------------------------
>MY5066_Hexurella_MuleMtns_Escabrosa
----------TTGCCAGTGTTAGAAGGAGAAGGGGTGGGGGAGGAAGCTGGTCGGGGGAA
GGGAGGGGAAGAGGGAGGATGGAACGAAAGACTGGTGGAAGACTGATCTTGAAGACAGGG
GTTCTTACTTCGACACATCCGAGCAGTATCCGCTGCAAAGGATCTTTGTGTTGGAGGTTC
CCTTGAGAGATTCCGATTAATGGGCTTTAGTTGCGGGACCGGGTTTATTAAGGTTAAAAG
TGTGTTGTTTTACGATGATTTTACGCTCTCCACGCAGGGTTCGGGATCATTTCCAGGAAG
AACGTAAACGCGGTTTATTGCGGACCGGAGAGAGAGCGACCGTGGCAGG-----------
------------------------------------------------------------
---------------------------
>MY5071_Hexurella_SantaRitaMtns_AlisoSprings
GAAGAAAGAATTGCCAGTGTTAGAAGGAGAAGGGGTGGGGGAGGAAGTTGGTCGCGGGGG
GGAGGGAGAAGAGGGAGGATAGAACGAAAGACTGGTGGAAGACTGATCTTGAAGACAGGG
GTTCTTACTTCGACACATCCGAGCAGTATCCGCTGCAAAGGATCTTTGTGTTGGAGGTTC
CCTTGAGAGATTCCGATTAATGGGCTTTAGTTGCGGGACCGGGTTTATTAAGGTTAAAAG
TGTGTTGTTTTACGATGATTTTACGCTCTCCACGCAGGGTTCGGGATCATTTCCAGGAAG
AACGTAAACGCGGTTTATTGCGGACCGGAGAGAGAGCGACCGTGGCATC-----------
------------------------------------------------------------
---------------------------
>MY5136_Hexurella_MiddlemarchCyn
GAAGAAAGAATTGCCAGTGTTAGAAGGAGAAGGGGTGGGGGAGGAAGCTGGTCGGGGGGG
GGGAGGGGAAGAGGGAGGATGGAACGAAGGACTAGTGGAAGACTGATCTTGAAGACAGGG
GTTCTTACTTCGACACATCCGAGCAGTATCCGCTGCAAAGGATCTTTGTGTTGGAGGTTC
CCTTGAGAGATTCCGATTAATGGGCTTTAGTTGCGGGACCGGGTTTATTAAGGTTAAAAG
TGTGTTGTTTTACGATGATTTTACGCTCTCCACGCAGGGTTCGGGATCATTTCCAGGAAG
AACGTAAACGCGGTTTATTGCGGACCGGAGAGAGAGCGACCGTGGCAGGAGAACCAACGC
ACTGACAAGCACCGTGAAGTCCCTCTGTGGTTCCGAGTTTCAATCCTGCATTTCCAACAA
AACTCCCCCGTCTCTTTAATACAGATC
>MY5147_Hexurella_DragoonMtns_NF_345A
------------------------------------------------------------
------------------------------------------------------------
-------------------------------------------------------GGTTC
CCTTGAGAGATTCCGATTAATGGGCTTTAGTTGCGGGACCGGGTTTATTAAGGTTAAAAG
TGTGTTGTTTTACGATGATTTTACGCTCTCCACGCAGGGTTCGGGATCATTTCCAGGAAG
AACGTAAACGCGGTTTATTGCGGACCGGAGAGAGAGCGACCGT-----------------
------------------------------------------------------------
---------------------------
>MY5154_Hexurella_SantaRitaMtns_AdobeCyn
GAAGAAAGAATTGCCAGTGTTAGAAGAAGAA-GGGTGGGGGAGGAAGCTGGTCGCGGGGG
GGGAGGAGAAGAGGGAGGATGGAACGAAAGACTGGTGGAAGACTGATCTTGAAGACAGGG
GTTCTTACTTCGACACATCCGAGCAGTATCCGCTGCAAAGGATCTTTGTGTTGGAGGTTC
CCTTGAGAGATTCCGATTAATGGGCTTTAGTTGCGGGACCGGGTTTATTAAGGTTAAAAG
TGTGTTGTTTTACGATGATTTTACGCTCTCCACGCAGGGTTCGGGATCATTTCCAGGAAG
AACGTAAACGCGGTTTATTGCGGACCGGAGAGAGAGCGACCGTGGCAGGAGAACCAACAC
------------------------------------------------------------
---------------------------
>MY5157_Hexurella_SantaCatalinaMtns_Redington
------------------------------------------------------------
------------------------------------------------------------
---------------------------ATCCGCTGCAAAGGATCTTTGTGTTGGAGGTTC
CCTTGAGAGATTCCGATTAATGGGCTTTAGTTGCGGGACCGGGTTTATTAAGGTTAAAAG
TGTGTTGTTTTACGATGATTTTACGCTCTCCACGCAGGGTTCGGGATCATTTCCAGGAAG
AACGTAAACGCGGTTTAT------------------------------------------
------------------------------------------------------------
---------------------------
>MY5164_Hrupicola_Temecula
GAAGAAAGAATTGCCAGTGTTAGAAGGAGAAGGGGTGGGGGATGAAGCTGGT--------
------ACAGGGGGGAGGATGAAACGAAAGACTGGTGGAAGACTGATCTTGAAGACAGGG
GTTCTTACTTCGACACATCCGAGCAGTATCCGCTGCAAAAGATCTTTGTGTTGGAGGTTC
CCTTGAGAGATTCCGATTAATGGGCTTTAGTTGCGGGACCGGGTTTATTAAGGTTAAAAG
TGTGTTGTTTTACGATGATTTTACGCTCTCCACGCAGGGTTCGGGATCATTTCCAGGAAG
AACGTAAACGCGGTTTATTGCGGACCGGAGAGAGAGCGACCGTGGCAGGAGAACCAACAC
ACTGACAAGCACCGTGAAGTCCCTCTGTGGTTCCGAGTTTCAATCCTGCATTTCCAACAA
AACTCTCCCTTCTCTTTAATACAGATC
>MY5165_Hrupicola_Temecula
GAAGAAAGAATTGCCAGTGTTAGAAGGAGAAGGGGTGGGGGATGAAGCTGGT--------
-------ACAGGGGGAGGATGAAACGAAAGACTGGTGGAAGACTGATCTTGAAGACAGGG
GTTCTTACTTCGACACATCCGAGCAGTATCCGCTGCAAAAGATCTTTGTGTTGGAGGTTC
CCTTGAGAGATTCCGATTAATGGGCTTTAGTTGCGGGACCGGGTTTATTAAGGTTAAAAG
TGTGTTGTTTTACGATGATTTTACGCTCTCCACGCAGGGTTCGGGATCATTTCCAGGAAG
AACGTAAACGCGGTTTATTGCGGACCGGAGAGAGAGCGACCGTGGCAGGAGAACCAACAC
ACTGACAAGCACCGTGAAGTCCCTCTGTGGTTCCGAGTTTCAATCCTGCATTTCCAACAA
AACTCTCCCTTCTCTTTAATACAGATC
>MY5175_Hapachea_HarshawRd_PatagoniaMtns
GAAGAAAGAATTGCCAGTGTTAGAAGGAGAAGGGGTGGGGGAGGAAGCTGGTCACGGGGG
GGGAGGGGAAGAGGGAGGATGGAGCGAAAGACTGGTGGAAGACTGATCTTGAAGACAGGG
GTTCTTACTTCGACACATCCGAGCAGTATCCGCTGCAAAGGATCTTTGTGTTGGAGGTTC
CCTTGAGAGATTCCGATTAATGGGCTTTAGTTGCGGGACCGGGTTTATTAAGGTTAAAAG
TGTGTTGTTTTACGATGATTTTACGCTCTCCACGCAGGGTTCGGGATCATTTCCAGGAAG
AACGTAAACGCGGTTTATTGCGGACCGGAGAGAGAGCGACCGTGGCAGGAGAACCAACAC
ACTGACAAGCACCGTGAAGTCCCTCTGTGGTTCCGAGTTTCAATCCTGCATTTCCAACAA
AACTCCCCCTTCTCTTTAATACAGATC
>MY5180_Hapachea_MustrangPk_MustangMtns
GAAGAAAGAATTGCCAGTGTTAGAAGGAGAAGGGGTGGGGGAGGAAGCTGGTCGTGGGGA
GGGAGGGGAAGAGGGAGGATGGAACGAAAGACTAGTGGAAGACTGATCTTGAAGACAGGG
GTTCTTACTTCGACACATCCGAGCAGTATCCGCTGCAAAGGATCTTTGTGTTGGAGGTTC
CCTTGAGAGATTCCGATTAATGGGCTTTAGTTGCGGGACCGGGTTTATTAAGGTTAAAAG
TGTGTTGTTTTACGATGATTTTACGCTCTCCACGCAGGGTTCGGGATCATTTCCAGGAAG
AACGTAAACGCGGTTTATTGCGGACCGGAGAGAGAGCGACCGTGGCAGGAGAACCAACAC
ACTGACAAGCACCGTGAAGTCCCTCTGTGGTTCCGAGTTTCAATCCTGCATTTCCAACAG
AACTCCCCCTTCTCTTTAATACAGATC
>MY5181_Hapachea_MustrangPk_MustangMtns
GAAGAAAGAATTGCCAGTGTTAGAAGGAGAAGGGGTGGGGGAGGAAGCTGGTCGGGTGGG
GGGAGGGGAAGAGGGAGGATGGAACGAAAGACTAGTGGAAGACTGATCTTGAAGACAGGG
GTTCTTACTTCGACACATCCGAGCAGTATCCGCTGCAAAGGATCTTTGTGTTGGAGGTTC
CCTTGAGAGATTCCGATTAATGGGCTTTAGTTGCGGGACCGGGTTTATTAAGGTTAAAAG
TGTGTTGTTTTACGATGATTTTACGCTCTCCACGCAGGGTTCGGGATCATTTCCAGGAAG
AACGTAAACGCGGTTTATTGCGGACCGGAGAGAGAGCGACCGTGGCAGGAGAACCAACAC
ACTGACAAGCACCGTGAAGTCCCTCTGTGGTTCCGAGTTTCAATCC-GCATTTCCAACAG
AACTCCCCCTTCTCTTTAATACAGATC
>MY5193_Hapachea_HarshawRd_PatagoniaMtns
GAAGAAAGAATTGCCAGTGTTAGAAGGAGAAGGGGTGGGGGAGGAAGCTGGTCACGGGGG
G-----GGAAGAGGGAGGATGGAGCGAAAGACTGGTGGAAGACTGATCTTGAAGACAGGG
GTTCTTACCTCGACACATCCGAGCAGTATCCGCTGCAAAGGATCTTTGTGTTGGAGGTTC
CCTTGAGAGATTCCGATTAATGGGCTTTAGTTGCGGGACCGGGTTTATTAAGGTTAAAAG
TGTGTTGTTTTACGATGATTTTACGCTCTCCACGCAGGGTTCGGGATCATTTCCAGGAAG
AACGTAAACGCGGTTTATTGCGGACCGGAGAGAGAGCGACCGTGGCAGGAGAACCAACGC
ACTGACAAGCACCGTGAAGTCCCTCTGTGGTTCCGAGTTTCAATCCTGCATTTCCAACAA
AACTCCCCCTTCTCTTTAATACAGATC
>MY5194_Hapachea_Ordsummit_MtOrd
------------------------------------------------------------
------------------------------------GAAAGACTGATCTTGAAGACAGGG
GTTCTTACTTCGACACATCCGAGCAGTATCCGCTGCAAAAGATCTTTGTGTTGGAGGTTC
CCTTGAGAGATTCCGATTAATGGGCTTTAGTTGCGGGACCGGGTTTATTAAGGTTAAAAG
TGTGTTATTTTACGATGATTTTACGCTCTCCACGCAGGGTTCGGGATCATTTCCAGGAAG
AACGTAAACGCGGTTTATTGCGGACCGGAGAGAGAGCGACCGTGG-AGGAGAACCAACAC
ACTGACAAGCACCGTGAAGTCCCTCTGTGGTTCCGAGTTTCAATCCTGCATTTCCAACAA
AACTCTCCCTTCTCTTTAATACAGATC
>MY5195_Hapachea_Ordsummit_MtOrd
---GAAAGAATTGCCAGTGTTAGAAGGAGAAGGGGTGGGGGAGGAAGCTGGTCGGAGGGG
G-----GGAAGAGGGAGGATGAAACGAAAGACTGGTGAAAGACTGATCTTGAAGACAGGG
GTTCTTACTTCGACACATCCGAGCAGTATCCGCTGCAAAAGATCTTTGTGTTGGAGGTTC
CCTTGAGAGATTCCGATTAATGGGCTTTAGTTGCGGGACCGGGTTTATTAAGGTTAAAAG
TGTGTTGTTTTACGATGATTTTACGCTCTCCACGCAGGGTTCGGGATCATTTCCAGGAAG
AACGTAAACGCGGTTTATTGCGGACCGGAGAGAGAGCGACCGTGGCAGGAGAACCAACAC
ACTGACAAGCACCGTGAAGTCCCTCTGTGGTTCCGAGTTTCAATCCTGCATTTCCAACAA
AACTCTCCCTTCTCTTTAATACAGATC
>MY5266_Hencina_CerroBolla
GAAGAAAGAATTGCCAGTGTTAGAAGGAGAAGGGGTGGGGGATGAAGCTGGTAGGGGGTG
GGATGGGGAAGAGGGAGGATGAAACGAAAGACTGGTGGAAGACTGATCTTGAAGACAGGG
GTTCTTACTTCGACACATCCGAGCAGTATCCGCTGCAAAAGATCTTTGTGTTGGAGGTTC
CCTTGAGAGATTCCGATTAATGGGCTTTAGTTGCGGGACCGGGTTTATTAAGGTTAAAAG
TGTGTTGTTTTACGATGATTTTACGCTCTCCACGCAGGGTTCGGGATCATTTCCAGGAAG
AACGTAAACGCGGTTTATTGCGGACCGGAGAGAGAGCGACCGTGGCAGGAGAACCAACAC
ACTGACAAGCACCGTGAAGTCCCTCTGTGGTTCCGAGTTTCAATCCTGCATTTCCAACAA
AACTCGCCCTTCTCTTTAATACAGATC
>MY5267_Hencina_CerroBolla
GAAGAAAGAATTGCCAGTGTTAGAAGGAGAAGGGGTGGGGGATGAAGCTGGTCTGGGGGG
TGATGGGGAAGAGGGAGGATGAAACGAAAGACTGGTGGAAGACTGATCTTGAAGACAGGG
GTTCTTACTTCGACACATCCGAGCAGTATCCGCTGCAAAAGATCTTTGTGTTGGAGGTTC
CCTTGAGAGATTCCGATTAATGGGCTTTAGTTGCGGGACCGGGTTTATTAAGGTTAAAAG
TGTGTTGTTTTACGATGATTTTACGCTCTCCACGCAGGGTTCGGGATCATTTCCAGGAAG
AACGTAAACGCGGTTTATTGCGGACCGGAGAGAGAGCGACCGTGGCAGGAGAACCAACAC
ACTGACAAGCACCGTGAAGTCCCTCTGTGGTTCCGAGTTTCAATCCTGCATTTCCAACAA
AACTCGCCCTTCTCTTTAATACAGATC
>MY5269_Hexurella_GuadalupeValley
GAAGAAAGAATTGCCAGTGTTAGAAGGAGAAGGGGTGGGGGTTGAAACTGGTCGGGGGGT
TGATGGGGAAGAGGGAGGATGAAACGAAAGACTGGTGGAAGACTGATCTTGAAGACAGGG
GTTCTTACTTCGACACATCCGAGCAGTATCCGCTGCAAAAGATCTTTGTGTTGGAGGTTC
CCTTGAGAGATTCCGATTAATGGGCTTTAGTTGCGGGACCGGGTTTATTAAGGTTAAAAG
TGTGTTGTTTTACGATGATTTTACGCTCTCCACGCAGGGTTCGGGATCATTTCCAGGAAG
AACGTAAACGCGGTTTATTGCGGACCGGAGAGAGAGCGACCGTGGCAGGAGAACCAACAC
ACTGACAAGCACCGTGAAGTCCCTTTGTGGTTCCGAGTTTCAATCCTGCATTTCCAACAA
AACTCGCCCTTCTCTTTAATACAGATC
>MY5271_Hexurella_GuadalupeValley
GAAGAAAGAATTGCCAGTGTTAGAAGGAGAAGGGGTGGGGGTTGAAACTGGTCGGGGGGT
TGATGGGGAAGAGGGAGGATGAAACGAAAGACTGGTGGAAGACTGATCTTGAAGACAGGG
GTTCTTACTTCGACACATCCGAGCAGTATCCGCTGCAAAAGATCTTTGTGTTGGAGGTTC
CCTTGAGAGATTCCGATTAATGGGCTTTAGTTGCGGGACCGGGTTTATTAAGGTTAAAAG
TGTGTTGTTTTACGATGATTTTACGCTCTCCACGCAGGGTTCGGGATCATTTCCAGGAAG
AACGTAAACGCGGTTTATTGCGGACCGGAGAGAGAGCGACCGTGGCAGGAGAACCAACAC
ACTGACAAGCACCGTGAAGTCCCTCTGTGGTTCCGAGTTTCAATCCTGCATTTCCAACAA
AACTCGCCCTTCTCTTTAATACAGATC
>MY5276_Hexurella_SanPedro_Martir
GAAGAAAGAATTGCCAGTGTTAGAAGGAGAAGGGGTGGGGGATGAATCTGGTCGGGGGGG
GGATGGGGAAGAGGGAGGATGAAACGAAAGACTGGTGGAAGACTGATCTTGAAGACAGGG
GTTCTTACTTCGACACATCCGAGCAGTATCCGCTGCAAAAGATCTTTGTGTTGGAGGTTC
CCTTGAGAGATTCCGATTAATGGGCTTTAGTTGCGGGACCGGGTTTATTAAGGTTAAAAG
TGTGTTGTTTTACGATGATTTTACGCTCTCCACGCAGGGTTCGGGATCATTTCCAGGAAG
AACGTAAACGCGGTTTATTGCGGACCGGAGAGAGAGCGACCGTGGCAGGAGAACCAACAC
ACTGACAAGCACCGTGAAGTCCCTCTGTGGTTCCGAGTTTCAATCCTGCATTTCCAACAA
AACTCGCCCTTCTCTTTAATACAGATC
>MY5277_Hexurella_SanPedro_Martir
GAAGAAAGAATTGCCAGTGTTAGAAGGAGAAGGGGTGGGGGATGAATCTGGTCGGGGGGG
GGATGGGGAAGAGGGAGGATGAAACGAAAGACTGGTGGAAGACTGATCTTGAAGACAGGG
GTTCTTACTTCGACACATCCGAGCAGTATCCGCTGCAAAAGATCTTTGTGTTGGAGGTTC
CCTTGAGAGATTCCGATTAATGGGCTTTAGTTGCGGGACCGGGTTTATTAAGGTTAAAAG
TGTGTTGTTTTACGATGATTTTACGCTCTCCACGCAGGGTTCGGGATCATTTCCAGGAAG
AACGTAAACGCGGTTTATTGCGGACCGGAGAGAGAGCGACCGTGGCAGGAGAACCAACAC
ACTGACAAGCACCGTGAAGTCCCTCTGTGGTTCCGAGTTTCAATCCTGCATTTCCAACAA
AACTCGCCCTTCTCTTTAATACAGATC
>MY5280_Hexurella_ArroyoSalado
GAAGAAAGAATTGCCAGTGTTAGAAGGAGAAGGGGTGGGGGATGAAGCTGGTCGGGGGGG
TGATGGGGAAGAGGGAGGATGAAACGAAAGACTGGTGGAAGACTGATCTTGAAGACAGGG
GTTCTTACTTCGACACATCCGAGCAGTATCCGCTGCAAAAGATCTTTGTGTTGGAGGTTC
CCTTGAGAGATTCCGATTAATGGGCTTTAGTTGCGGGACCGGGTTTATTAAGGTTAAAAG
TGTGTTGTTTTACGATGATTTTACGCTCTCCACGCAGGGTTCGGGATCATTTCCAGGAAG
AACGTAAACGCGGTTTATTGCGGACCGGAGAGAGAGCGACCGTGGCAGGAGAACCAACAC
ACTGACAAGCACCGTGGAGTCCCTCTGTGGTTCCGAGTTTCAATCCTGCATTTCCAACAA
AACTGTCCCTTCTCTTTAATACAGATC
>MY5282_Hexurella_ArroyoSalado
GAAGAAAGAATTGCCAGTGTTAGAAGGAGAAGGGGTGGGGGATGAAGCTGGTCGGGGGGG
TGATGGGGAAGAGGGAGGATGAAACGAAAGACTGGTGGAAGACTGATCTTGAAGACAGGG
GTTCTTACTTCGACACATCCGAGCAGTATCCGCTGCAAAAGATCTTTGTGTTGGAGGTTC
CCTTGAGAGATTCCGATTAATGGGCTTTAGTTGCGGGACCGGGTTTATTAAGGTTAAAAG
TGTGTTGTTTTACGATGATTTTACGCTCTCCACGCAGGGTTCGGGATCATTTCCAGGAAG
AACGTAAACGCGGTTTATTGCGGACCGGAGAGAGAGCGACCGTGGCAGGAGAACCAACAC
ACTGACAAGCACCGTGGAGTCCCTCTGTGGTTCCGAGTTTCAATCCTGCATTTCCAACAA
AACTGTCCCTTCTCTTTAATACAGATC
>MY5286_Hrupicola_SweetwaterSpr_OrdMtn
GAAGAAAGAATTGCCAGTGTTAGAAGGAGAAGGGGTGGGGGATGAAGCTGGTCTGCGGTG
GGATGGGGAAGAGGGAGGATGAAACGAAAGACTGGTGGAAGACTGATCTTGAAGACAGGG
GTTCTTACTTCGACACATCCGAGCAGTATCCGCTGCAAAAGATCTTTGTGTTGGAGGTTC
CCTTGAGAGATTCCGATTAATGGGCTTTAGTTGCGGGACCGGGTTTATTAAGGTTAAAAG
TGTGTTGTTTTACGATGATTTTACGCTCTCCACGCAGGGTTCGGGATCATTTCCAGGAAG
AACGTAAACGCGGTTTATTGCGGACCGGAGAGAGAGCGACTGTGGCAGGAGAACCAACAC
ACTGACAAGCACCGTGAAGTCCCTCTGTGGTTCCGAGTTTCAATCCTGCATTTCCAACAA
AACTCGCCCCTCTCTTTAATACAGATC
>MY5287_Hrupicola_SweetwaterSpr_OrdMtn
GAAGAAAGAATTGCCAGTGTTAGAAGGAGAAGGGGTGGGGGATGAAGTTGGTCTGCGGTG
GGATGGCGAAGAGGGAGGATGAAACGAAAGACTGGTGGAAGACTGATCTTGAAGACAGGG
GTTCTTACTTCGACACATCTGAGCAGTATCCGCTGCAAAAGATCTTTGTGTTGGAGGTTC
CCTTGAGAGATTCCGATTAATGGGCTTTAGTTGCGGGACCGGGTTTATTAAGGTTAAAAG
TGTGTTGTTTTACGATGATTTTACGCTCTCCACGTAGGGTTCGGGATCATTTCCAGGAAG
AACGTAAACGCGGTTTATTGCGGACCGGAGAGAGAGCGACTGTGGCAGGAGAACCAACAC
ACTGACAAGCACCGTGAAGTCCCTCTGTGGTTCCGAGTTTCAATCCTGCATTTCCAACAA
AACTCGCCCC-----------------
>MY5288_Hrupicola_Deadman_Hills
GAAGAAAGAATTGCCAGTGTTAGAAGGAGAAGGGGTGGGGGATGAAGCTGGTCGGGGGGG
TGGGGGGGAAGAGGGAGGATGAAACGAAAGACTGGTGGAACACTGATCTTGAAGACAGGG
GTTCTTACTTCGACACATCCGAGCAGTATCCGCTGCAAAAGATCTTTGTGTTGGAGGTTC
CCTTGAGAGATTCCGATTAATGGGCTTTAGTTGCGGGACCGGGTTTATTAAGGTTAAAAG
TGTGTTGTTTTACGATGATTTTACGCTCTCCACGCAGGGTTCGGGATCATTTCCAGGAAG
AACGTAAACGCGGTTTATTGCGGACCGGAGAGAGAGCGACTGTGGCAGGAGAACCAACAC
ACTGACAAGCACCGTGAAGTCCCTCTGTGGTTCCGAGTTTCAATCCTGCATTTCCAACAA
AACTCTCCCTTCTCTTTAATACAGATC
>MY5289_Hrupicola_Deadman_Hills
---------------AGTGTTAGAAGGAGAAGGGGTGGGGGATGAAGCTGGTTCTGGGGG
TGGAGGGGAAGAGGGAGGATGAAACGAAAGGCTGGTGGAAGACTGATCTTGAAGACAGGG
GTTCTTACTTCGACACATCCGAGCAGTATCCGCTGCAAAAGATCTTTGTGTTGGAGGTTC
CCTTGAGAGATTCCGATTAATGGGCTTTAGTTGCGGGACCGGGTTTATTAAGGTTAAAAG
TGTGTTGTTTTACGATGATTTTACGCTCTCCACGCAGGGTTCGGGATCATTTCCAGGAAG
AACGTAAACGCGGTTTATTGCGGACCGGAGAGAGAGCGACTGCGGCAGGAGAACCAACAC
ACTGACAAGCACCGTGAAGTCCCTCTGTGGTTCCGAGTTTCAATCCTGCATTTCCAACAA
AACTCTCCCTTCTCTTTAATACAGATC
>MY5309_Hapachea_JohnnyLyon_Hills
-------------------TTAGAAAGGGGTGGGGTGGG-GAGGAAGCTGGTCGGGGGGG
G-GAGGGGAGGAGGGAGGATGGAACGAAAGACTAGTGGAAGACTGATCTTGAAGACAGGG
GTTCTTACTTCGACACATCCGAGCAGTATCCGCTGCAAAGGATCTTTGTGTTGGAGGTTC
CCTTGGGAGATTCCGATTAATGGGCTTTAGTTGCGGGACCGGGTTTATTAAGGTTAAAAG
TGTGTTGTTTTACGATGATTTTACGCTCTCCACGCAGGGTTCGGGATCATTTCCAGGAAG
AACGTAAACGCGGTTTATTGCGGACCGGAGAGAGAGCGACCGTGGCAGGAGAACCAACAC
ACTGACAAGCACCGTGAAGTCCCTCTGTGGTTCCGAGTTTCAATCCTGCATTTCCAACAA
AACTCCCCCTTCTCTTTAATACAGATC
>MY5310_Hexurella_AntelopeCyn_CerbatMtns
GAAGAAAGAATTGCCAGTGTTAGAAGGAGAAGGGGTGGGGGAGGAAACTGGTCGGGAGGG
G---GGGGAAGAGGGTGGATGAAACGAAAGACTGGTGGAAGACTGATCTTGAAGACAGGG
GTTCTTACTTCGACACATCCGAGCAGTATCCGCTGCAAAAGATCTTTGTGTTGGAGGTTC
CCTTGAGAGATTCCGATTAATGGGCTTTAGTTGCGGGACCGGGTTTATTAAGGTTAAAAG
TGTGTTGTTTTACGATGATTTTACGCTCTCCACGCAGGGTTCGGGATCATTTCCAGGAAG
AACGTAAACGCGGTTTATTGCGGACCGGAGAGAGAGCGACCGTGGCAGGAGAACCAACAC
ACTGACAAGCACCGTGAAGTCCCTCTGTGGTTCCGAGTTTCAATCCTGCATTTCCAACAA
AACTCTCCCTTCTCTTTAATACAGATC
>MY5311_Hexurella_AntelopeCyn_CerbatMtns
---GAAAGAATTGCCAGTGTTAGAAGGAGAAGGGGTGGGGGAGGAAACTGGTCGGGAGGG
G---GGGGAAGAGGGTGGATGAAACGAAAGACTGGTGGAAGACTGATCTTGAAGACAGGG
GTTCTTACTTCGACACATCCGAGCAGTATCCGCTGCAAAAGATCTTTGTGTTGGAGGTTC
CCTTGAGAGATTCCGATTAATGGGCTTTAGTTGCGGGACCGGGTTTATTAAGGTTAAAAG
TGTGTTGTTTTACGATGATTTTACGCTCTCCACGCAGGGTTCGGGATCATTTCCAGGAAG
AACGTAAACGCGGTTTATTGCGGACCGGAGAGAGAGCGACCGTGGCAGGAGAACCAACAC
ACTGACAAGCACCGTGAAGTCCCTCTGTGGTTCCGAGTTTCAATCCTGCATTTCCAACAA
AACTCTCCCTTCTCTTTA---------
>MY5312_Hexurella_FoxCyn_MusicMtns
GAAGAAAGAATTGCCAGTGTTAGAAGGAGAAGGGGTGGGGGAGGAAACTGGTCGGGAGGG
G---GGGGAAGAGGGTGGATGAAACGAAAGACTGGTGGAAGACTGATCTTGAAGACAGGG
GTTCTTACTTCGACACATCCGAGCAGTATCCGCTGCAAAAGATCTTTGTGTTGGAGGTTC
CCTTGAGAGATTCCGATTAATGGGCTTTAGTTGCGGGACCGGGTTTATTAAGGTTAAAAG
TGTGTTGTTTTACGATGATTTTACGCTCTCCACGCAGGGTTCGGGATCATTTCCAGGAAG
AACGTAAACGCGGTTTATTGCGGACCGGAGAGAGAGCGACCGTGGCAGGAGAACCAACAC
ACTGACAAGCACCGTGAAGTCCCTCTGTGGTTCCGAGTTTCAATCCTGCATTTCCAACAA
AACTCTCCCTTCTCTTTAATACAGATC
>MY5313_Hexurella_FoxCyn_MusicMtns
GAAGAAAGAATTGCCAGTGTTAGAAGGAGAAGGGGTGGGGGAGGAAACTGGTCGGGAGGG
G---GGGGAAGAGGGTGGATGAAACGAAAGACTGGTGGAAGACTGATCTTGAAGACAGGG
GTTCTTACTTCGACACATCCGAGCAGTATCCGCTGCAAAAGATCTTTGTGTTGGAGGTTC
CCTTGAGAGATTCCGATTAATGGGCTTTAGTTGCGGGACCGGGTTTATTAAGGTTAAAAG
TGTGTTGTTTTACGATGATTTTACGCTCTCCACGCAGGGTTCGGGATCATTTCCAGGAAG
AACGTAAACGCGGTTTATTGCGGACCGGAGAGAGAGCGACCGTGGCAGGAGAACCAACAC
ACTGACAAGCACCGTGAAGTCCCTCTGTGGTTCCGAGTTTCAATCCTGCATTTCCAACAA
AACTCTCCC------------------
>MY5314_Hexurella_Grasshopper_BrushyMtn
---------------------TGGGGG-------------GAGGAAGCTGGTCGGTGGGA
GGGAGGGGAAGAGGGTGGATGAAACGAAAGACTGGTGGAAGACTGATCTTGAAGACAGGG
GTTCTTACTTCGACACATCCGAGCAGTATCCGCTGCAAAAGATCTTTGTGTTGGAGGTTC
CCTTGAGAGATTCCGATTAATGGGCTTTAGTTGCGGGACCGGGTTTATTAAGGTTAAAAG
TGTGTTGTTTTACGATGATTTTACGCTCTCCACGCAGGGTTCGGGATCATTTCCAGGAAG
AACGTAAACGCGGTTTATTGCGGACCGGAGAGAGAGCGACCGTGGCAGGAGAACCAACAC
ACTGACAAGCACCGTGAAGTCCCTCTGTGGTTCCGAGTTTCAATCC--------------
---------------------------
>MY5315_Hexurella_WagonerRd_BradshawMtns
GAAGAAAGAATTGCCAGTGTTAGAAGGAGAA---------------GCTGGTCGGAGGGG
G-----GGAAGAGGGAGGATGAAACGAAAGACTGGAGAAAGACTGATCTTGAAGACAGGG
GTTCTTACTTCGACACATCCGAGCAGTATCCGCTGCAAAAGATCTTTGTGTTGGAGGTTC
CCTTGAGAGATTCCGATTAATGGGCTTTAGTTGCGGGACCGGGTTTATTAAGGTTAAAAG
TGTGTTGTTTTACGATGATTTTACGCTCTCCACGCAGGGTTCGGGATCATTTCCAGGAAG
AACGTAAACGCGGTTTATTGCGGACCGGAGAGAGAGCGACCGTGGCAGGAGAACCAACAC
ACTGACAAGCACCGTGAAGTCCCTCTGTGGTTCCGAGTTTCAATCCTGCATTTCCAACAA
AACTCTCCCTTCTCTTTAATACAGATC
>MY5316_Hexurella_WagonerRd_BradshawMtns
GAAGAAAGAATTGCCAGTGTTAGAAGGAGAAGGGGTGGG-GGAGAAGCTGGTCGGGGGGG
A-----GGGAAAGGGAGGATGAAACGAAAGACTGGTGAAAGACTGATCTTGAAGACAGGG
GTTCTTACTTCGACACATCCGAGCAGTATCCGCTGCAAAAGATCTTTGTGTTGGAGGTTC
CCTTGAGAGATTCCGATTAATGGGCTTTAGTTGCGGGACCGGGTTTATTAAGGTTAAAAG
TGTGTTGTTTTACGATGATTTTACGCTCTCCACGCAGGGTTCGGGATCATTTCCAGGAAG
AACGTAAACGCGGTTTATTGCGGACCGGAGAGAGAGCGACCGTGGCAGGAGAACCAACAC
ACTGACAAGCACCGTGAAGTCCCTCTGTGGTTCCGAGTTTCAATCCTGCATTTCCAACAA
AACTCTCCCTTCTCTTTAATACAGATC
>MY5317_Hrupicola_Cottonwood_SnYsidroMtns
GAAGAAAGAA-TGCCAGTGTTAGAAGGAGAAGGGGTGGGGGATGAAGCTGGTC-------
--------AGAGGGGAGGATGAAACGAAAGACTGGTGGAAGACTGATCTTGAAGACAGGG
GTTCTTACTTCGACACATCCGAGCAGTATCCGCTGCAAAAGATCTTTGTGTTGGAGGTTC
CCTTGAGAGATTCCGATTAATGGGCTTTAGTTGCGGGACCGGGTTTATTAAGGTTAAAAG
TGTGTTGTTTTACGATGATTTTACGCTCTCCACGCAGGGTTCGGGATCATTTCCAGGAAG
AACGTAAACGCGGTTTATTGCGGACCGGAGAGAGAGCGACCGTGGCAGGAGAACCAACAC
ACTGACAAGCACCGTGAAGTCCCTCTGTGGTTCCGAGTTTCAATCCTGCATTTCTAACAA
AACTCTCCCTTCTCTTTAATACAGATC
