# Supplementary material for: ﻿Species delimitation, biogeography, and natural history of dwarf funnel web spiders (Mygalomorphae, Hexurellidae, Hexurella) from the United States / Mexico borderlands
Source: Zookeys. 2023 Jun 14;1167:109–57. doi: 10.3897/zookeys.1167.103463 (PMC10285686; doi:10.3897/zookeys.1167.103463)
Supplement: Supplementary material 3 — Input matrices, analysis log files, and output tree files for nuclear and mitochondrial analyses [file zookeys-1167-109_article-103463__-s003.zip › uce-200387.fasta]

>MY0059_Hapachea_SantaRitaMtns_MaderaCyn
CGCTTTAATGTGCAGGTCTTTTACTTTTTCGTAACTGAAAATTATACATTGTTTGGCAAT
GATTTCATGCAAAGTTTCCATTAATATTTTTCGTGTTGCTTCTCTTTCAATAAAGTAGGA
AATCTAGGAATTTGTTTTGCTTATTTGAAATGACTAATATTTCCATTATTTTGTTTAATA
TTATTGTATATTTTGATTTTCACATGGCTTATGGAAAAAAACTCCTTAAAAAGCATAATG
AAAATTTTAAAGATAAACTAAAGAATTCTTTCACTGTTAACAAATCCAGAAACGTTTGCT
TGAGCTGTTTGTATTGTGTGTGTCGTCAGGCCCTGCCATTTTGTGTGTGGGTGTCTGTGG
CTCTTGTGCTAGCACCTCACTCTCCACACGAGCGATTGTATGTGCGTGCGTGCGTGTGAT
GATGTCGCACATTCCTGTGATCACTTCTTCTCCCCTTTCTCCTGTTTCTTTCCAGCCCAC
TGGCTAACACATCGCACGGCGGCCCCAGGACCGCGTCCGACGACACATTCGCTGGCTTAC
ACCTAGCCTATGAAGTGAAAAAACTCATGTATGCCTCTACTTCTTCTCTTACTTCCTCTT
TTCACGCTAGCTGTCTGCTTTTCATATTTTTGTCTGTTTTTGTGCAATAGCTGATAAATA
GTACTCTCTTACGTCATATTATGCACATCTTCAAAGTGTTTCTAAAATTCTGGCATTGTG
TATTACTCTTATCATGGAAGCTGTGCTTCTGTACAATTTAATAAGTTAAAAATGGTTAAT
CTTGAACAGATATTGCTTGAGGTGGGAGGTTCTTACCCTTTCCAATTTACAGACTGTGTT
ATG--TGTAGTCATGTTGTCATATTATTAAAATTTGCCTCATAAAATTTTATTTATGGTC
TTCAAGTATTTCTTGTATGCACTGAAGTATTTGTTGTACGTCACTAACTATTTTACTGGT
ACCATCGGTACCTTCTTTTCACTTAACTGTTATATTTCTTAATATTTTTGATTGAAACGT
TTT
>MY0139_Hexurella_SanDiego_Guatay
CACTTTAATGTTCAGATCTTTTACTTTTTCATAACTGAAAGTTATACCTTGTTTCGCAAT
GATTTCATGCAAAGTTTCCATTAATATTTTTCTTGTTGCTTCTCTTTCAATAAAGTAGGA
AATGTAGGGATTTATTTTGGTTATTTAAAATGACTAATATTTCCATTATTTTGTTTAATA
TTATTGTATGTTTTGATTTACACATGGCTTATGGAAAAAAACTCTTTAAAAAAAATAATG
AAAATTTTAAAGATAAACTAAAGAATTCTTTCACTGTTAACTAATCCAGAAACGTTTGCT
TGAGCTGTTTGTATTGTGTGTGTCGTCAGGCCCTGCCATTTTGTGTGTGGGTGTCTGTGG
CTCTTGTGCTAGCACCTCACTCTCCACACGAGCGATTGTATGTGCGTGCGTGCGTGTGAT
GATGTCGCACATTCCTGTGATCACTTCTTCTCCCCTTTCTCCTGTTTCTTTCCAGCCCAC
TGGCTAACACATCGCACGGCGGCCCCAGGACCGCGTCCGACGACACATTCGCTGGCTTAC
ACCTAGCCTATGAAGTGAAAAAACTCATGTATGCCTCTACTTCTTCTCTTACTTCCTCTT
TTCACGCTAGCTGTCTGCTTTTCATATTTTTGTCTGTTTTTGTGCAATTGCTGGTAAAAA
GTACTCTCTTACGTCATATTATGCACATCTTCAAAGTGTTTCTATAATTCTAGCATTGTG
AATTACTCTTATCATAGAAGCTGTGCTTCTGTACAATTTGATAAGCTAAAAATGATTAAT
CATGAACAGATGTTGCTTGAGGGGTTTTTTTCTTGCCCTTTCCAATTTGCAGATTACGTT
ATGCCTGTAGTCATGTTGTAATATTATTTAAATTTTCCTCTTGGAATTTTATTTTTGGTC
ATCAAGTATTCCTTGTATACACTGAAATATTTGTTGTACATCACTAACTTTTTTATTGGT
ACCATCAGTACCTTCTTTTTACTTAACTTCTATATTTCTTAATATTTATGATTGAAACGT
TTT
>MY5053_Hexurella_ChiricahuaMtns_PriceCyn
CGCTTTAATGTGCAAGTCTTTTACTTTTTCGTAACTGAAA-TTATACATTGTTTGGCAAT
GATTTCATGCAAAGTTTCCATTAATATTTTTCGTGTTGCTTCTCTTTCAATAAAGTAGGA
AATCTAGGAATTTGTTTTGCTTATTTGAAATGACTAATATTTCCATTATTTTGTTTAATA
TTATTGTATGTTTTGATTTTCACATGGCTTATGGAAAAAAACTCCTTAAAAAGCATAATG
AAATTTTTAAAGATAAACTAAAGAATTCTTTCACTGTTAACAAATCCAGAAACGTTTGCT
TGAGCTGTTTGTATTGTGTGTGTCGTCAGGCCCTGCCATTTTGTGTGTGGGTGTCTGTGG
CTCTTGTGCTAGCACCTCACTCTCCACACGAGCGATTGTATGTGCGTGCGTGCGTGTGAT
GATGTCGCACATTCCTGTGATCACTTCTTCTCCCCTTTCTCCTGTTTCTTTCCAGCCCAC
TGGCTAACACATCGCACGGCGGCCCCAGGACCGCGTCCGACGACACATTCGCTGGCTTAC
ACCTAGCCTATGAAGTGAAAAAACTCATGTATGCCTCTACTTCTTCTCTTACTTCCTCTT
TTCACGCTAGCTGTCTGCTTTTCATATTTTTGTCTGTTTTTGTGCAATAGCTGATAAATA
GTACTCTCTTACGTCATATTATGCACATCT----AGTGTTTCTGAAATTCTAGCATTGTG
TATTACTCTTATCATGGAAGCTGTGCTTCTGTGCAATTTGATAAGTTAAAAATGGTTAAT
CTTGAACAGATATTGCTTGAGGT-GGGGGTTCTTGCCCTTTCCAATTTACAGACTGTGTT
ATG--TGTAGTCATGTTGTCATATTATTAAAATTTGCCTCATAAAATTTTATTTATGGTC
TTCAAGTATTTCTTGTATGCACTGAAGTATTTGTTGTACGTCACTAACTATTTTACTGGT
ACCATCAGTACCTTCTTTTTACTTAACTGCTATATTTCTTAATATTTATGATGGAAATGT
TTT
>MY5057_Hexurella_ChiricahuaMtns_PriceCyn
------------------------------------------------------------
------------------------------------------------------------
------------------------------------------------------------
------------------------------------------------------------
------------------------------------------------------------
-----------------------------------------------------------G
CTCTTGTGCTAGCACCTCACTCTCCACACGAGCGATTGTATGTGCGTGCGTGCGTGTGAT
GATGTCGCACATT-CTGTGATCACTTCTTCTCCCCTTTCTCCTGTTTCTTTCCAGCCCAC
TGGCTAACACATCGCACGGCGGCCCCAGGACCGCGTCCGACGACACATTCGCTGGCTTAC
ACCTAGCCTATGAAGTGAAAAAACTCATGTATGCCTCTACTTCTTCTCTTACTTCCTCTT
TTCACGCTAGCTGTCTGCTTTTCATATTTTTGT---------------------------
------------------------------------------------------------
------------------------------------------------------------
------------------------------------------------------------
------------------------------------------------------------
------------------------------------------------------------
------------------------------------------------------------
---
>MY5064_Hexurella_MuleMtns_Escabrosa
CACTTTAATGTACAGGTCTTCTACTTTTTCGTAACTGAAAATTATACATTGTTGGGCAAT
GATTTCATGCAAAGTTTCCATTAATATTTTTCGTGTTGCTTCTCTTTCAATAAAGTAGGA
AATCTAGGAATTTGTTTTGCTTATTAGAAATGACTAATATTTCCGTTATTTTGTTTAATA
TTATTGTATGTTTTGATTTTCACATGGCTTATGGAAAACAACTCCTTAAAAAGCATAATT
AATATTTTAAAGATAAACTAAAGAATTCTTTCACTGTTAACAAATCCAGAAACGTTTGCT
TGAGCTGTTTGTATTGTGTGTGTCGTCAGGCCCTGCCATTTTGTGTGTGGGTGTCTGTGG
CTCTTGTGCTAGCACCTCACTCTCCACACGAGCGATTGTATGTGCGTGCGTGCGTGTGAT
GATGTCGCACATTCCTGTGATCACTTCTTCTCCCCTTTCTCCTGTTTCTTTCCAGCCCAC
TGGCTAACACATCGCACGGCGGCCCCAGGACCGCGTCCGACGACACATTCGCTGGCTTAC
ACCTAGCCTATGAAGTGAAAAAACTCATGTATGCCTCTACTTCTTCTCTTACTTCCTCTT
TTCACACTAGCTGTCTGCTTTTCATATTTTTGTCTGTTTTTGTGCAATAGCTGATAAATA
GTACTCTCTTACGTCATATTATGCACATCTTCAAAGTGTTTCTAAAATTCTAGCATTATG
TATTACTCTTATCATGGAAGCTGTGCTTCTGTACAATTTGATAAGTTAAAAATGGTTAAT
CTTGAACAGATATTGCTTGAGGTGGGGGGTTCTTTCCCTTTCCAATTTACAGACTGTGTT
ATG--TGTAGTCATGTTGTCATAATATTAAGATTTGCCTCATAAAATTTTATTTATGGTC
TTCAAGTATTTCTTGTATGCGCTGAAGTATTTGTTGTACATCACTAACTATTTTACTGGT
ACCATCAGTACCTTCTTTTCACTTAACTGCTATATTTCTTAATATTTATGATTGAAACGT
TTT
>MY5066_Hexurella_MuleMtns_Escabrosa
CACTTTAATGTACAGGTCTTCTACTTTTTCATAACTGAAAATTATACATTGTTGGGCAAT
GATTTCATGCAAAGTTTCCATTAATATTTTTCGTGTTGCTTCTCTTTCAATAAAGTAGGA
AATCTAGGAATTTGTTTTGCTTATTAGAAATGACTAATATTTCCGTTATTTTGTTTAATA
TTATTGTATGTTTTGATTTTCACATGGCTTATGGAAAACAACTCCTTAAAAAGCATAATT
AATATTTTAAAGATAAACTAAAGAATTCTTTCACTGTTAACAAATCCAGAAACGTTTGCT
TGAGCTGTTTGTATTGTGTGTGTCGTCAGGCCCTGCCATTTTGTGTGTGGGTGTCTGTGG
CTCTTGTGCTAGCACCTCACTCTCCACACGAGCGATTGTATGTGCGTGCGTGCGTGTGAT
GATGTCGCACATTCCTGTGATCACTTCTTCTCCCCTTTCTCCTGTTTCTTTCCAGCCCAC
TGGCTAACACATCGCACGGCGGCCCCAGGACCGCGTCCGACGACACATTCGCTGGCTTAC
ACCTAGCCTATGAAGTGAAAAAACTCATGTATGCCTCTACTTCTTCTCTTACTTCCTCTT
TTCACACTAGCTGTCTGCTTTTCATATTTTTGTCTGTTTTTGTGCAATAGCTGATAAATA
GTACTCTCTTACGTCATATTATGCACATCTTCAAAGTGTTTCTAAAATTCTAGCATTATG
TATTACTCTTATCATGGAAGCTGTGCTTCTGTACAATTTGATAAGTTAAAAATGGTTAAT
CTTGAACAGATATTGCTTGAGGTGGGGGGTTCTTTCCCTTTCCAATTTACAGACTGTGTT
ATG--TGTAGTCATGTTGTCATAATATTAAGATTTGCCTCATAAAATTTTATTTATGGTC
TTCAAGTATTTCTTGTATGCACTGAAGTATTTGTTGTACATCACTAACTATTTTACTGGT
ACCATCAGTACCTTCTTTTCACTTAACTGCTATATTTCTTAATATTTATGATTGAAACGT
TTT
>MY5071_Hexurella_SantaRitaMtns_AlisoSprings
CGCTTTAATGTGCAGGTCTTTTACTTTTTCGTAACTGAAAATTATACATTGTTTGGCAAT
GATTTCATGCAAAGTTTCCATTAATATTTTTCGTGTTGCTTCTCTTTCAATAAAGTAGGA
AATCTAGGAATTTGTTTTGCTTATTTGAAATGACTAATATTTCCATTATTTTGTTTAATA
TTATTGTATATTTTGATTTTCACATGGCTTATGGAAAAAAACTCCTTAAAAAGCATAATG
AAAATTTTAAAGATAAACTAAAGAATTCTTTCACTGTTAACAAATCCAGAAACGTTTGCT
TGAGCTGTTTGTATTGTGTGTGTCGTCAGGCCCTGCCATTTTGTGTGTGGGTGTCTGTGG
CTCTTGTGCTAGCACCTCACTCTCCACACGAGCGATTGTATGTGCGTGCGTGCGTGTGAT
GATGTCGCACATTCCTGTGATCACTTCTTCTCCCCTTTCTCCTGTTTCTTTCCAGCCCAC
TGGCTAACACATCGCACGGCGGCCCCAGGACCGCGTCCGACGACACATTCGCTGGCTTAC
ACCTAGCCTATGAAGTGAAAAAACTCATGTATGCCTCTACTTCTTCTCTTACTTCCTCTT
TTCACGCTAGCTGTCTGCTTTTCATATTTTTGTCTGTTTTTGTGCAATAGCTGATAAATA
GTACTCTCTTACGTCATATTATGCGCATCTTCAAAGTGTTTCTAAAATTTTAGCATTGTG
TATTACTCTTATCATGGAAGCTGTGCTTCTGTACAATTTGATAAGTTAAAAATGGTTAAT
CTTGAACAGAAATTGCTTGAGGTGGGGGGTTCTTGCCCTTTCCAATTTACAGACTGTGTT
ATG--TGTAGTCATGTTGTCATATTATTAAAATTTGCCTCATAAAATTTTATTTATGGTC
TTCAAGTATTTCTTGTATGCACTGAAGTATTTGTTGTACATCACTAACTATTTTACTGGT
ACCATCAGTACCTTCTTTTCACTTAACGGCTATATTTCTTAATATTTATGATTGAAACGT
TTT
>MY5075_Hexurella_ChiricahuaMtns_CaveCrkCyn
CGCTTTAACGTGCAGGTCTTTTACTTTTTCGTAACTGAAAATTATACATTTTTTGGCAAT
GATTTCATGCAAAGTTTCCATTAATATTTTTCGTGTTGTTTCTCTTTCAATAAAGTAGGA
AATCTAGGAATTTGTTTTGCTTATTTGAAATGACTAATATTTCCATTATTTTGTTTAATA
TTATTGTATGTTTTGATTTTCACATGGCTTATGGAAAAAAACTCCTTAAAAAGTATAATG
AAAATTTTAAAGATAAACTAAAGAATTCTTTCACTGTTAACAAATCCAGAAACGTTTGCT
TGAGCTGTTTGTATTGTGTGTGTCGTCAGGCCCTGCCATTTTGTGTGTGGGTGTCTGTGG
CTCTTGTGCTAGCACCTCACTCTCCACACGAGCGATTGTATGTGCGTGCGTGCGTGTGAT
GATGTCGCACATTCCTGTGATCACTTCTTCTCCCCTTTCTCCTGTTTCTTTCCAGCCCAC
TGGCTAACACATCGCACGGCGGCCCCAGGACCGCGTCCGACGACACATTCGCTGGCTTAC
ACCTAGCCTATGAAGTGAAAAAACTCATGTATGCCTCTACTTCTTCTCTTACTTCCTCTT
TTCACGCTAGCTGTCTGCTTTTCATATTTTTGTCTGTTTTTGTGCAATAGCTGATAAATA
GTACTCTCTTACGTCATATTATGCACATCTTCAAAGTGTTTCTGAAATTCTAGCATTGTG
TATTACTCTTATCATAGAAGCTGTGCTTCTGTACGATTTGATAAGTTAAAAATGGTTAAT
CTTGAACAGATATTGCTTGAGGTGGGGGTTCCTTGCCCTTTCCAATTTACAGACTGTGTT
ATG--TGTAGTCATGTTGTCATATTATTAAAATTTGCCTCATAAAATTTTATTTATGGTC
TTCAAGTATTTCTTGTATGCACTGAAGTATTCGTTGTACGTCACTAACTATTTTAATGGT
ACCATCAGTACCATCTTTTTACTTAACTGCTATATTTCTTAATATTTATAATTGAAACGT
TTT
>MY5126_Hexurella_SantaCatalinaMtns_NuggetCyn
CGCTTTAATGTGCAGGTCTTTTATTTTTTCGTAACTGAAAATTATGCATTGTTTGGCAAT
GATTTCATGCAAAGTTTCCATTAATATTTTTCGTGTTGCTTCTCTTTCAATAAAGTAGGA
AATTTAGGAATTTGTTTTGCTTATTTGAAATGACTAATATTTCCATTATTTTGTTTAATA
TTATTGTATGTTTTGATTTTCACATGGCTTATGGAAAAAAACTCCTTAAAAAGCATAATG
AAAATTTTAAAGATAAACTAAAGAATTCTTTCACTGTTAACAAATCCAGAAACGTTTGCT
TGAGCTGTTTGTATTGTGTGTGTCGTCAGGCCCTGCCATTTTGTGTGTGGGTGTCTGTGG
CTCTTGTGCTAGCACCTCACTCTCCACACGAGCGATTGTATGTGCGTGCGTGCGTGTGAT
GATGTCGCACATTCCTGTGATCACTTCTTCTCCCCTTTCTCCTGTTTCTTTCCAGCCCAC
TGGCTAACACATCGCACGGCGGCCCCAGGACCGCGTCCGACGACACATTCGCTGGCTTAC
ACCTAGCCTATGAAGTGAAAAAACTCATGTATGCCTCTACTTCTTCTCTTACTTCCTCTT
TTCACGCTAGCTGTCTGCTTTTCATATTTTTGTCTGTTTTTGTGCAATAGCTGATAAATA
GTACTCTCTTACGTCATATTATGCACATCTTCAAAGTGTTTCTAAAATTCTGGCATTGTG
TATTACTCTTATCATGGAAGCTGTGCTTCTGTACAATTTGATAAGTTAAAAATGGTTAAT
CTTGAGCAGATATTGCTTGAGGTGTGGGGTTCTTGCCCTTTCCAATTTACAGACTGTGTT
ATG--TGTAGTCATGTTGTCATATTATTAAAATTTGCCTCATAAAATTTTATTTATGGTC
TTTAAGTATTTCTTGTATTC---------T-----GGTCACCATCAGCTTTTTTACTGGT
ACCATCAGTACCTTCTTTTCACTTAACTGCTATATTTCTTAATATTTATGATTGAAACGT
TTT
>MY5127_Hexurella_WhetstoneMtns_FrenchJoeCyn
------------------------------------------------------------
------------------------------------------------------------
---------------------------------------------TTAT-----------
------------------------TGGCTTATGGAAAAAAACTCCTTAAAAAGCATAATG
AAAATTTTGAAGATAAACTAAAGAATTCTTTCACTGTTAACAAATCCAGAAACGTTTGCT
TGAGCTGTTTGTATTGTGTGTGTCGTCAGGCCCTGCCATTTTGTGTGTGGGTGTCTGTGG
CTCTTGTGCTAGCACCTCACTCTCCACACGAGCGATTGTATGTGCGTGCGTGCGTGTGAT
GATGTCGCACATTCCTGTGATCACTTCTTCTCCCCTTTCTCCTGTTTCTTTCCAGCCCAC
TGGCTAACACAACGCACGGCGGCCCCAGGACCGCGTCCGACGACACATTCGCTGGCTTAC
ACCTAGCCTATGAAGTGAAAAAACTCATGTATGCCTCTACTTCTTCTCTTACTTCCTCTT
TTCACGCT-GCTGTCTGCTTTTCATATTTTTGTCTGTTTTTGTGCAATAGCTGATGAATA
GTAC--------------------------------------------------------
------------------------------------------------------------
------------------------------------------------------------
------------------------------------------------------------
------------------------------------------------------------
------------------------------------------------------------
---
>MY5131_Hexurella_PedregosaMtns_PruneCyn
CGCTTTAATGTGCAGGTCTTTTACTTTTTCGTAACTGAAAATTATACATTGTTTGGCAAT
GATTTCATGCAAAGTTTCCATTAATATTTTTCGTGTTGCTTCTCTTTCAATAAAGTAGGA
AATCTAGGAATTTGTTTTGCTTATTTGAAATGACTAATATTTCCATTATTTTGTTTAATA
TTATTGTATGTTTTGATTTTCACATGGCGTATGGAAAAAAACTCCTTAAAAAGTATAATG
AAAATTTTAAAGATAAACTAGAGAATTCTTTCACTGTTAACAAATCCAGAAACGTTTGCT
TGAGCTGTTTGTATTGTGTGTGTCGTCAGGCCCTGCCATTTTGTGTGTGGGTGTCTGTGG
CTCTTGTGCTAGCACCTCACTCTCCACACGAGCGATTGTATGTGCGTGCGTGCGTGTGAT
GATGTCGCACATTCCTGTGATCACTTCTTCTCCCCTTTCTCCTGTTTCTTTCCAGCCCAC
TGGCTAACACATCGCACGGCGGCCCCAGGACCGCGTCCGACGACACATTCGCTGGCTTAC
ACCTAGCCTATGAAGTGAAAAAACTCATGTATGCCTCTACTTCTTCTCTTACTTCCTCTT
TTCACGCTAGCTGTCTGCTTTTCATATTTTTGTCTGTTTTTGTGCAATAGCTGATAAATA
GTACTCTCTTACGTCATATTATGCACATCTTCAAAGTGTTTCTAAAATTCTAGCATTGTG
TATTACTCTTATCATAGAAGCTGTGCTTCTGTACAATTTGATAAGTTAAAAATGGTTAAT
CTTGAACAGATATTGCTTGAGGTGGGGGGTTCTTGCTCTTTCCAATTTACAGACTGTGTT
ATG--TGTAGTCATGTTGTCATATTATTAAAATTTGCCTCATAAAATTTTATTTATGGTC
TTCAAGTATTTCTTGTATGCACTGAAGTATTCGTTGTACATCACTAACTATTTTACTGGT
ACCATCAGTACCTTCTTTTTACTTAACTGCTATATTTCTTAATATTTATAATTGAAACGT
TTT
>MY5132_Hexurella_PedregosaMtns_PruneCyn
CGCTTTAATGTGCAGGTCTTTTACTTTTTCGTAACTGAAAATTATACATTGTTTGGCAAT
GATTTCATGCAAAGTTTCCATTAATATTTTTCGTGTTGCTTCTCTTTCAATAAAGTAGGA
AATCTAGGAATTTGTTTTGCTTATTTGAAATGACTAATATTTCCATTATTTTGTTTAATA
TTATTGTATGTTTTGATTTTCACATGGCGTATGGAAAAAAACTCCTTAAAAAGTATAATG
AAAATTTTAAAGATAAACTAGAGAATTCTTTCACTGTTAACAAATCCAGAAACGTTTGCT
TGAGCTGTTTGTATTGTGTGTGTCGTCAGGCCCTGCCATTTTGTGTGTGGGTGTCTGTGG
CTCTTGTGCTAGCACCTCACTCTCCACACGAGCGATTGTATGTGCGTGCGTGCGTGTGAT
GATGTCGCACATTCCTGTGATCACTTCTTCTCCCCTTTCTCCTGTTTCTTTCCAGCCCAC
TGGCTAACACATCGCACGGCGGCCCCAGGACCGCGTCCGACGACACATTCGCTGGCTTAC
ACCTAGCCTATGAAGTGAAAAAACTCATGTATGCCTCTACTTCTTCTCTTACTTCCTCTT
TTCACGCTAGCTGTCTGCTTTTCATATTTTTGTCTGTTTTTGTGCAATAGCTGATAAATA
GTACTCTCTTACGTCATATTATGCACATCTTCAAAGTGTTTCTAAAATTCTAGCATTGTG
TATTACTCTTATCATAGAAGCTGTGCTTCTGTACAATTTGATAAGTTAAAAATGGTTAAT
CTTGAACAGATATTGCTTGAGGTGGGGGGTTCTTGCTCTTTCCAATTTACAGACTGTGTT
ATG--TGTAGTCATGTTGTCATATTATTAAAATTTGCCTCATAAAATTTTATTTATGGTC
TTCAAGTATTTCTTGTATGCACTGAAGTATTCGTTGTACATCACTAACTATTTTACTGGT
ACCATCAGTACCTTCTTTTTACTTAACTGCTATATTTCTTAATATTTATAATTGAAACGT
TTT
>MY5136_Hexurella_MiddlemarchCyn
CGCTTTAATGTGCAGGTCTTTTACTTTTTCGTAACTGAAAATTATACATTGTTTGGCAAT
GATTTCATGCAAAGTTTCCATTAATATTTTTCGTGTTGCTTCTCTTTCAATAAAGTAGGA
AATCTAGGAATATGTTTTGCTTATTTGAAATGACTAATATTTCCATTATTTTGTTTAATA
TTATTGTATGTTTTGATTTTCACATGGCTTATGGAAAAAAACTCCTTGAAAAGCATAATG
AAAATTTTAAAGATAAACTAGAGAATTCTTTCACTGTTAAC-AATCCAGAAACGTTTGCT
TGAGCTGTTTGTATTGTGTGTGTCGTCAGGCCCTGCCATTTTGTGTGTGGGTGTCTGTGG
CTCTTGTGCTAGCACCTCACTCTCCACACGAGCGATTGTATGTGCGTGCGTGCGTGTGAT
GATGTCGCACATTCCTGTGATCACTTCTTCTCCCCTTTCTCCTGTTTCTTTCCAGCCCAC
TGGCTAACACATCGCACGGCGGCCCCAGGACCGCGTCCGACGACACATTCGCTGGCTTAC
ACCTAGCCTATGAAGTGAAAAAACTCATGTATGCCTCTACTTCTTCTCTTACTTCCTCTT
TTCACGCTAGCTGTCTGCTTTTCATATTTTTGTCTGTTTTTGTGCAATAGCTGATAAATA
GTACTCTCTTACGTCATATTATGCACATCTTCGAAGTGTTTCTGAAATTCTGGAATTGTG
TATTACTCTTATCATGGATGCTGTGCTTCTGTACAATTTGATAAGTTAAAAATGGTTAAT
CTTGAACAGACATTGCTTGAGGTGGGGGGGTCTTGCCCTTTCCAATTTACAGACTGTGTT
ATG--TGTAGTCATGTTGTCATATTATTAAAATTTGCCTCATAAAATTTTATTTATGGTC
TTCAAGTATTTCTTGTATGCACTGAAGTATTTGTTATACGTCACTAACTATTTTACTGGT
ACCATCAGTACCTTCTTTTCACTTGACTGCTATATTTCTTAATATTTAT------TTAGT
TTT
>MY5147_Hexurella_DragoonMtns_NF_345A
CGCTTTAATGTGCAGGTCTTTTACTTTTTCGTAACTGAAAATTATACATTGTTTGGCAAT
GATTTCATGCAAAGTTTCCATTAATATTTTTCGTGTTGCTTCTCTTTCAATAAAGTAGGA
AATCTAGGAATATGTTTTGCTTATTTGAAATGACTAATATTTCCATTATTTTGTTTAATA
TTATTGTATGTTTTGATTTTCACATGGCTTATGGAAAAAAACTCCTTAAAAAGCATAATG
AAAATTTTAAAGATAAACTAGAGAATTCTTTCACTGTTAAC-AATCCAGAAACGTTTGCT
TGAGCTGTTTGTATTGTGTGTGTCGTCAGGCCCTGCCATTTTGTGTGTGGGTGTCTGTGG
CTCTTGTGCTAGCACCTCACTCTCCACACGAGCGATTGTATGTGCGTGCGTGCGTGTGAT
GATGTCGCACATTCCTGTGATCACTTCTTCTCCCCTTTCTCCTGTTTCTTTCCAGCCCAC
TGGCTAACACATCGCACGGCGGCCCCAGGACCGCGTCCGACGACACATTCGCTGGCTTAC
ACCTAGCCTATGAAGTGAAAAAACTCATGTATGCCTCTACTTCTTCTCTTACTTCCTCTT
TTCACGCTAGCTGTCTGCTTTTCATATTTTTGTCTGTTTTTGTGCAATAGCTGATAAATA
GTACTCTCTTACGTCATATTATGCACATCTTCGAAGTGTTTCTAAAATTCTAGCATTGTG
TATTACTCTTATCATGGATGCTGTGCTTCTGTACAATTTGATAAGTTAAAAATGGCTAAT
CTTGAACAGACATTGCTTGAGGTGGGGGGGTCTTGCCCTTTCCAATTTACAGACTGTGTT
ATG--TGTAGTCATGTTGTCATATTATTAAAATTTGCCTCATAAAATTTTATTTATGGTC
TTCAAGTATTTCTTGTATGCACTGAAGTATTTGTTATATGTCACTAACTATTTTACTGGT
ACCATCAGTACCTTCTTTTCACTTAACTGCTATATTTTTTAATATTTAT------TTAGT
TTT
>MY5152_Hexurella_WhetstoneMtns_ApacheCyn
----------------------ACTTTTTCGTAACTGAAAATTATACATTGTTTGGCAAT
GATTTCATGCAAAGTTTCCATTAATATTTTTCGTGTTGCTTCTCTTTCAATAAAGTAGGA
AATCTAGGAATTTGTTTTGCTTATTTGAAATGACTAATATTTCCATTATTTTGTTTAATA
TTATTGTATGTTTCGATTTTCACATGGCTTATGGAAAAAAACTCATTAAAAAGCATAATG
AAAATTTTAAAGATAAACTAAAGAATTCTTTCACTGTTAACAAATCCAGAAACGTTTGCT
TGAGCTGTTTGTATTGTGTGTGTCGTCAGGCCCTGCCATTTTGTGTGTGGGTGTCTGTGG
CTCTTGTGCTAGCACCTCACTCTCCACACGAGCGATTGTATGTGCGTGCGTGCGTGTGAT
GATGTCGCACATTCCTGTGATCACTTCTTCTCCCCTTTCTCCTGTTTCTTTCCAGCCCAC
TGGCTAACACATCGCACGGCGGCCCCAGGACCGCGTCCGACGACACATTCGCTGGCTTAC
ACCTAGCCTATGAAGTGAAAAAACTCATGTATGCCTCTACTTCTTCTCTTACTTCCTCTT
TTCACGCTAGCTGTCTGCTTTTCATATTTTTGTCTGTTTTTGTGCAATAGCTGATAAATA
GTACTCTCTTACGTCATATTATGCACATCTTCAAAGTGTTTCTAAAATTCTAGCATTGTG
TATTACTCTTATCATGGAAGCTGTGCTTCTGTGCAATTTGATAAGTT-AAAATGGTTAAT
CTTGAACAGATATTGCTTGAGGTGGGGGGTTCTTGCCCTTTCCAATTTACAGACTGTGTT
ATG--TGTAGTCATGTTGTCATATTATTAAAATTTGCCTCATAATATTTTATTTATGGTC
TTCAACTATTTCTTGTATGCACTGAAGTATTTGTTGTACGTCACTAACTATTTTACTGGT
GCCATCAGTACCTTCTTTTCACTTAACTGCTATATTTCTTAATATTTATGATTGAAACAT
TTT
>MY5154_Hexurella_SantaRitaMtns_AdobeCyn
CGCTTTAATGTGCAGGTTTTTTACTTTTTCGTAACTGAAAATTATGCATTGTTTGGCAAT
GATTTCATGCAAAGTTTCCATTAATATTTTTCGTGTTGCTTCTCTTTCAATAAAGTAGGA
AATCTAGGAATTTGTTTTGCTTATTTGAAATGACTAATATTTCCATTATTTTGTTTAATA
TTATTGTATATTTTGATTTTCACATGGCTTATGGAAAAAAACTCCTTAAAAAGCATAATG
AAAATTTTAAAGATAAACTAAAGAATTCTTTCACTGTTAACAAATCCAGAACCGTTTGCT
TGAGCTGTTTGTATTGTGTGTGTCGTCAGGCCCTGCCATTTTGTGTGTGGGTGTCTGTGG
CTCTTGTGCTAGCACCTCACTCTCCACACGAGCGATTGTATGTGCGTGCGTGCGTGTGAT
GATGTCGCACATTCCTGTGATCACTTCTTCTCCCCTTTCTCCTGTTTCTTTCCAGCCCAC
TGGCTAACACATCGCACGGCGGCCCCAGGACCGCGTCCGACGACACATTCGCTGGCTTAC
ACCTAGCCTATGAAGTGAAAAAACTCATGTATGCCTCTACTTCTTCTCTTACTTCCTCTT
TTCACGCTAGCTGTCTGCTTTTCATATTTTTGTCTGTTTTTGTGCAATAGCTGATAAATA
GTACTCTCTTACGTCATATTATGCACATCTTCAAAGTGATTCTAAAATTCTAGCATTGTG
TATTACTCTTATCATGGAAGCTGTGCTTCTGTACAATTTGATAAGTTAAAAATGGTTAAT
CTTGAACAGATATTGCTTGAGGTGGGGGGTTCTTGCCCTTTCCAATTTACAGACTGTGTT
ATG--TGTAATCATGTTGTCATATTATTAAAATTTGCCTCATAAAATTTTATTTATGGTC
TTCAAGTATTTCTTGTATGCACTGAAGTATTTCTTGTACGTCACTAACTATTTTACTGGT
ACCATCAGTACCTTCTTTTCACTTAACTGCTATATTTCATAATATTTATGATTGAAACGT
TTT
>MY5157_Hexurella_SantaCatalinaMtns_Redington
CACTTTAATGTGCAGGTCTTTTACTTTTTCATAACTGAAAATTATACATTGTTTGGCAAT
GATTTCATGCAAAGTTTCCATTAATATTTTTCGTGTTGCTTCTCTTTCAATAAAGTGGGA
AATCTAGGACTTTGTTTTGCTAATTTGAAATGACTAATATTTCCATTATTTTGTTTAATA
TTATTGTATGTTTTGATTTTCACATGGTTTATGG-AAAAAACTCCTTTAAAAGCATAATG
AAAATTTTAAAGATAAACTAAAGAATTCTTTCACTGTTAACAAATCCAGAAACGTTTGCT
TGAGCTGTTTGTATTGTGTGTGTCGTCAGGCCCTGCCATTTTGTGTGTGGGTGTCTGTGG
CTCTTGTGCTAGCACCTCACTCTCCACACGAGCGATTGTATGTGCGTGCGTGCGTGTGAT
GATGTCGCACATTCCTGTGATCACTTCTTCTCCCCTTTCTCCTGTTTCTTTCCAGCCCAC
TGGCTAACACATCGCACGGCGGCCCCAGGACCGCGTCCGACGACACATTCGCTGGCTTAC
ACCTAGCCTATGAAGTGAAAAAACTCATGTATGCCTCTACTTCTTCTCTTACTTCCTCTT
TTCACGCTAGCTGTCTGCTTTTCATATTTTTGTCTGTTTTTGTGCAATAGCTGATAAATA
GTACTCTCTTACGTCATACTATGCACATCTTCAAAGTGTTTCTAAAATTCTAGCATTGTG
TATTACTCTTAACATGGAAGCTGTGCTTCTGTACAATTTGATAAGTTAAAAACGGTTAAT
TTTGAACAGATATTGCCTGAGGTGGGGGGTTCTTGCCCTTTCCAATTTACAGACTGTGTT
ATG--TGTAGTCATGTTGTCATATTATTAAAATTTGCCTCATAAAATTTTATTTGTGGTC
TTCAAGTATTTCTTGTATGCACTGAAGTATTTGTTGTACGTCACTAACTATTTTACTGGT
ACTATCAGTACCTTCTTTTCACTTAACTGCTATATTTCTTAATATTTATGATTGAAACGT
TTT
>MY5165_Hrupicola_Temecula
CACTTTAATGTTCAGATCTTTTACTTTTTTATAACTGAAAATTATACGTTGTTTCGCAAT
GATTTCATGC--AGTTTCCATTAATATTTTTCTTGTTGCTTCTCTTTCAATAAGGTAGGA
AATCTAGGGATTTATTTTGGTTATTTAAAATGACTAATATTTCCATTATTTTGTTTAATA
TTATTGTATGTTTTGATTTACACATGGCTTATGGAAAAAAACTCTTTAAAAAGACTAATG
AAAACTTTAAAGATAAACTAAAGAATTCTTTCACTGTTAACTAATCCAGAAACGTTTGCT
TGAGCTGTTTGTATTGTGTGTGTCGTCAGGCCCTGCCATTTTGTGTGTGGGTGTCTGTGG
CTCTTGTGCTAGCACCTCACTCTCCACACGAGCGATTGTATGTGCGTGCGTGCGTGTGAT
GATGTCGCACATTCCTGTGATCACTTCTTCTCCCCTTTCTCCTGTTTCTTTCCAGCCCAC
TGGCTAACACATCGCACGGCGGCCCCAGGACCGCGTCCGACGACACATTCGCTGGCTTAC
ACCTAGCCTATGAAGTGAAAAAACTCATGTATGCCTCTACTTCTTCTCTTACTTCCTCTT
TTCACGCTAGCTGTCTGCTTTTCATATTTTTGTCTGTTTTTGTGCAATTGCTGGTAAAAA
GTACTCTCTTACGTCATATTATGCACATCTTCAAAGTGTTTCTGAAATTCTAGCATTGTG
AATTACTCTTATCATAGAAGCTGTGCTTCTGTACAATTTGATAAGCTAAAAATGATTAAT
CATGAACAGATGTTGCTTGAGGGTTTTTTTTCTTGGCCTTTCCAATTTGCAGATTACGTT
ATGCCTGTAGTCATGTTGTAATATTATTTAAATTTGCCTCATGGAATTTTATTTTTGGTC
ATCAAGTATTCGTTGTATACACTGAAATATTTGTTGTGCATCACTAACTTTTTTATTGGT
ACCATCAGTAACTTCTTTTTACTTAACTGCTATATTTCTTAATATTTATGATTGAAACGT
TTT
>MY5175_Hapachea_HarshawRd_PatagoniaMtns
CACTTTAATGTGCAGGTCTTTTACTTTTTCGTAACTGAAAATTCTACATTGTTTGGCAAT
GATTTCATGCAAAGTTTCCATTAATATTTTTCGTGTTGCTTCTCTTTCAATAAAGTAGGA
AATCTAGGAATTTGTTTTGCTTATTTGAAATGACTAATATTTCCATTATTTTGTTTAATA
TAATTGTATATTTTGATTTTCACATGGCTTATGGAAGAAAACTCCTTAAAAAGCATAATG
AAAATTTTAAAGATAAACTAAAGAATTCTTTCACTGTTAACAAATCCAGAAACGTTTGCT
TGAGCTGTTTGTATTGTGTGTGTCGTCAGGCCCTGCCATTTTGTGTGTGGGTGTCTGTGG
CTCTTGTGCTAGCACCTCACTCTCCACACAAGCGATTGTATGTGCGTGCGTGCGTGTGAT
GATGTCGCACATTCCTGTGATCACTTCTTCTCCCCTTTCTCCTGTTTCTTTCCAGCCCAC
TGGCTAACACATCGCACGGCGGCCCCAGGACCGCGTCCGACGACACATTCGCTGGCTTAC
ACCTAGCCTATGAAGTGAAAAAACTCATGTATGCCTCTACTTCTTCTCTTACTTCCTCTT
TTCACACTAGCTGTCTGCTTTTCATATTTTTGTCTGTTTTTGTGCAATAGCTGATAAATA
GTACTCTCTTACGTCATATTATGCACATCTTCAAAGTGTTTCTAAAATTCTAGCATTGTG
TATTACTCTTATCATGGAAGCTGTGCTTCTGTACAATTTGATAAGTTAAAAATGGTTAAT
CTTGAACAGATATTGCTTGAGGTGGGGGGTTCTTGCCCTTTCCAATTTACAGACTGTGTT
ATG--TGTGGTCATGTTGTCATATTATTAAAATTTGCCTCATGAAATTTTATTTATGGTC
TTCAAGTATTTCTTGTATGCACTGAAGTATTTGTTGTATGTCACTAACTATTTTACTGGT
ACCATCAGTACCTTCTTTTCACTTAACTGCTATATTTCTTAATATTTATGATTGAAACGT
TTT
>MY5180_Hapachea_MustrangPk_MustangMtns
CGCTTTAATGTGCAGGTCTTTTACTTTTTCGTAACTGAAAATTATACATTGTTTGGCAAT
GATTTCATGCAAAGTTTCCATTAATATTTTTCGTGTTGCTTCTCTTTCAATAAAGTAGGA
AATCTAGGAATTTGTTTTACTTATTTGAAATGACTAATATTTCCATTATTTTGTTTAATA
TTATTGTATGTTTCGATTTTCACATGGCTTATGGAAAAAAACTCCTTAAAAAGCATAATG
ATAATTTTAAAGATGAACTAAAGAATTCTTTCACTGTTAACAAATCCAGAAACGTTTGCT
TGAGCTGTTTGTATTGTGTGTGTCGTCAGGCCCTGCCATTTTGTGTGTGGGTGTCTGTGG
CTCTTGTGCTAGCACCTCACTCTCCACACGAGCGATTGTATGTGCGTGCGTGCGTGTGAT
GATGTCGCACATTCCTGTGATCACTTCTTCTCCCCTTTCTCCTGTTTCTTTCCAGCCCAC
TGGCTAACACATCGCACGGCGGCCCCAGGACCGCGTCCGACGACACATTCGCTGGCTTAC
ACCTAGCCTATGAAGTGAAAAAACTCATGTATGCCTCTACTTCTTCTCTTACTTCCTCTT
TTCACGCTAGCTGTCTGCTTTTCATATTTTTGTCTGTTTTTGTGCAATAGCTGATAAATA
GTACTCTCTTACGTCATATTATGCACATCTTCAAAGTGTTTCTAAAATTCTAGCATTGTG
TATTACTCTTATCATGGAAGCTGTGCTTCTGTACAATTTGATAAGTTAAAAATGGTTAAT
CTTGAACAGATATTGCTTGAGGTGGGGGGTTCTTGCCCTTTCCAGTTTACAGACTGTGTT
ATG--TGTAGTCATGTTGTCATATTATTAAAATTTGCCTCATAAAATTTTATTTATGGTC
TTCAACTATTTCTTGTATGCACTGAAGTATTTCTTGTACGTCACTAACTATTTTACTGGT
ACCATCAGTACCTTCTTTTCACTTAACTGCTATATTTCTTAATATTTATGATTGAAACGT
TTT
>MY5193_Hapachea_HarshawRd_PatagoniaMtns
CACTTTAATGTGCAGGTCTTTTACTTTTTCGTAACTGAAAATTCTACATTGTTTGGCAAT
GATTTCATGCAAAGTTTCCATTAATATTTTTCGTGTTGCTTCTCTTTCAATAAAGTAGGA
AATCTAGGAATTTGTTTTGCTTATTTGAAATGACTAATATTTCCATTATTTTGTTTAATA
TAATTGTATATTTTGATTTTCACATGGCTTATGGAAGAAAACTCCTTAAAAAGCATAATG
AAAATTTTAAAGATAAACTAAAGAATTCTTTCACTGTTAACAAATCCAGAAACGTTTGCT
TGAGCTGTTTGTATTGTGTGTGTCGTCAGGCCCTGCCATTTTGTGTGTGGGTGTCTGTGG
CTCTTGTGCTAGCACCTCACTCTCCACACAAGCAATTGTATGTGCGTGCGTGCGTGTGAT
GATGTCGCACATTCCTGTGATCACTTCTTCTCCCCTTTCTCCTGTTTCTTTCCAGCCCAC
TGGCTAACACATCGCACGGCGGCCCCAGGACCGCGTCCGACGACACATTCGCTGGCTTAC
ACCTAGCCTATGAAGTGAAAAAACTCATGTATGCCTCTACTTCTTCTCTTACTTCCTCTT
TTCACGCTAGCTGTCTGCTTTTCATATTTTTGTCTGTTTTTGTGCAATAGCTGATAAATA
GTACTCTCTTACGTCATATTATGCACATCTTCAAAGTGTTTCTAAAATTCTAGCATTGTG
TATTACTCTTATCATGGAAGCTGTGCTTCTGTACAATTTGATAAGTTAAAAATGGTTAAT
CTTGAACAGATATTGCTTGAGGTGGGGGGTTCTTGCCCTTTCCAATTTACAGACTGTGTT
ATG--TGTGGTCATGTTGTCATATTATTAAAATTTGCCTCATAAAATTTTATTTATGGTC
TTCAAGTATTTCTTGTATGCACTGAAGTATTTGTTGTATGTCACTAACTATTTTACTGGT
ACCATCAGTACCTTCTTTTCACTTAACTGCTATATTTCTTAATATTTATGATTGAAACGT
TTT
>MY5194_Hapachea_Ordsummit_MtOrd
CGCTTTAATTTGCAGTTCTTTTACTTTTTCATAACTGAAAATCAAACATTGTTTCGCAAT
GATTTCATGCAAAGTTTCAATTAATGTTTTTCGTGTTGCTTCTCTTTCAATAAAGTAGG-
AATCTAGGGATTTTTTTTGCTTATTTGAAATGACTAATATTTCCATTATTTTGGTTAATA
TTATTGTATGTTTTAATTTTCACATGGCTTATGG-AAAAAACTCCTTAAAAAGAATAATG
AAAATTTTGAAGATAAACTAAAGAATTCTTTCACTGTTAACAAATCCAGAAACGTTTGCT
TGAGCTGTTTGTATTGTGTGTGTCGTCAGGCCCTGCCATTTTGTGTGTGGGTGTCTGTGG
CTCTTGTGCTAGCACCTCACTCTCCACACGAGCGATTGTATGTGCGTGCGTGCGTGTGAT
GATGTCGCACATTCCTGTGATCACTTCTTCTCCCCTTTCTCCTGTTTCTTTCCAGCCCAC
TGGCTAACACATCGCACGGCGGCCCCAGGACCGCGTCCGACGACACATTCGCTGGCTTAC
ACCTAGCCTATGAAGTGAAAAAACTCATGTATGCCTCTACTTCTTCTCTTACTTCCTCTT
TTCACGCTAGCTGTCTGCTTTTCATATTTTTGTCTG-TTTTGTGCAATAGCTGATAAATA
GTACTCTCTTACGTCATATTATGCACATCTTCAAAGTGTTACTAAAATTCTAGCATTGTG
AATTATTCTTATCATGGAAGCTGTGCTTCTGTACGATTTGGTAAGCTAAAAATGGTTAAT
CTTGGACAGATGTTGCTTGGGGGGCGGGGGTCTTGCCTTTTCCAATTTACAGTCTGTATT
ATGTCTGTAGTCATGTTGTCATATTATTAAAATTTGCCTCATAAAATTTTATTTATGGTC
TTCAAGTATTCCTTGTATGCACTGAAGTATTTGTTGTACATCACTAACTTTTTTACTGGT
ACCATCAGTACCTTCTTTTCACTTAACTTCTATATTTCTTAATATTTATGATTAAAACGT
TTT
>MY5195_Hapachea_Ordsummit_MtOrd
CGCTTTAATTTG-AGTTCTTTTACTTTTTCATAACTGAAAATCAAACATTGTTTCGCAAT
GATTTCATGCAAAGTTTCAATTAATGTTTTTCGTGTTGCTTCTCTTTCAATAAAGTAGG-
AATCTAGGGATTTTTTTTGCTTATTTGAAATGACTAATATTTCCATTATTTTGGTTAATA
TTATTGTATGTTTTAATTTTCACATGGCTTATGG-AAAAAACTCCTTAAAAAGAATAATG
AAAATTTTGAAGATAAACTAAAGAATTCTTTCACTGTTAACAAATCCAGAAACGTTTGCT
TGAGCTGTTTGTATTGTGTGTGTCGTCAGGCCCTGCCATTTTGTGTGTGGGTGTCTGTGG
CTCTTGTGCTAGCACCTCACTCTCCACACGAGCGATTGTATGTGCGTGCGTGCGTGTGAT
GATGTCGCACATTCCTGTGATCACTTCTTCTCCCCTTTCTCCTGTTTCTTTCCAGCCCAC
TGGCTAACACATCGCACGGCGGCCCCAGGACCGCGTCCGACGACACATTCGCTGGCTTAC
ACCTAGCCTATGAAGTGAAAAAACTCATGTATGCCTCTACTTCTTCTCTTACTTCCTCTT
TTCACGCTAGCTGTCTGCTTTTCATATTTTTGTCTG-TTTTGTGCAATAGCTGATAAATA
GTACTCTCTTACGTCATATTATGCACATCTTCAAAGTGTTACTAAAATTCTAGCATTGTG
AATTATTCTTATCATGGAAGCTGTGCTTCTGTACGATTTGGTAAGCTAAAAATGGTTAAT
CTTGGACAGATGTTGCTTGGGGGGCGGGGGTCTTGCCTTTTCCAATTTACAGTCTATATT
ATGTCTGTAGTCATGTTGTCATATTATTAAAATTTGCCTCATAAAATTTTATTTATGGTC
TTCAAGTATTCCTTGTATGCACTGAAGTATTTGTTGTACATCACTAACTTTTTTACTGGT
ACCATCAGTACCTTCTTTTCACTTAACTTCTATATTTCTTAATATTTAT-----------
---
>MY5266_Hencina_CerroBolla
CGCCTTAATGTTCAGATCTTTTACTTTTTCATAACTGAAAATTATACATTGTTCCGCAAT
GATTTCATGCAAAGTTTCCATTAATATTTTTCTTGTTGCTTCTCTTTCGATAAAGTAGGA
AATCTAGGAATTTATTTTAATTATTTAAAGTGACTAATATTTCCATTATTTTGTTTAATA
TTATTGTATGTTTTGATTTTTACATGGCTTATGGAAAAAAACTCCTTAAAAAGAATAATG
AAAATTTTGAAGATAAACTAAGGAATTCTTTCACTGTTAACAAATCCAGAAACGTTTGCT
TGAGCTGTTTGTATTGTGTGTGTCGTCAGGCCCTGCCATTTTGTGTGTGGGTGTCTGTGG
CTCTTGTGCTAGCACCTCACTCTCCACACGAGCGATTGTAT----GTGCGTGCGTGTGAT
GATGTCGCACATTCCTGTGATCACTTCTTCTCCCCTTTCTCCTGTTTCTTTCCAGCCCAC
TGGCTAACACATCGCACGGCGGCCCCAGGACCGCGTCCGACGACACATTCGCTGGCTTAC
ACCTAGCCTATGAAGTGAAAAAACTCATGTATGCCTCTACTTCTTCTCTTACTTCCTCTT
TTCACGCTAGCTGTCTGCTTTTCATATTTTTGTCTGTTTTTGTGCAATTGCTGGTAAAAA
GTACTCTCTTACGTCATATTATGCACATCTTCAAAGTGTTTCTAAAATTCTAGCATTGCG
AATTACTCTTATCATAGAAG----------------TTTGATAAGCTAAAAATGATTAAT
CATGAACAGTTGTTGCTTGAGGGGGGGGGT------------------------------
------------------------------------------------------------
------------------------------------------------------------
------------------------------------------------------------
---
>MY5267_Hencina_CerroBolla
-----TAATGTTCAGATCTTTTACTTTTTCATAACTGAAAATTATACATTGTTCCGCAAT
GATTTCATGCAAAGTTTCCATTAATATTTTTCTTGTTGCTTCTCTTTCGATAAAGTAGGA
AATCTAGGAATTTATTTTAATTATTTAAAGTGACTAATATTTCCATTATTTTGTTTAATA
TTATTGTATGTTTTGATTTTTACATGGCTTATGGAAAAAAACTCCTTAAAAAGAATAATG
AAAATTTTGAAGATAAACTAAAGAATTCTTTCACTGTTAACAAATCCAGAAACGTTTGCT
TGAGCTGTTTGTATTGTGTGTGTCGTCAGGCCCTGCCATTTTGTGTGTGGGTGTCTGTGG
CTCTTGTGCTAGCACCTCACTCTCCACACGAGCGATTGTAT----GTGCGTGCGTGTGAT
GATGTCGCACATTCCTGTGATCACTTCTTCTCCCCTTTCTCCTGTTTCTTTCCAGCCCAC
TGGCTAACACATCGCACGGCGGCCCCAGGACCGCGTCCGACGACACATTCGCTGGCTTAC
ACCTAGCCTATGAAGTGAAAAAACTCATGTATGCCTCTACTTCTTCTCTTACTTCCTCTT
TTCACGCTAGCTGTCTGCTTTTCATATTTTTGTCTGTTTTTGTGCAATTGCTGGTAAAAA
GTACTCTCTTACGTCGTATTATGCACATCTTCAAAGTGTTTCTAAAATTCTAGCATTGCG
AATTACTCTTATCATAGAAGCTGTGCTTCTGTACAATTTGATAAGCTAAAAATGATTAAT
CATGAACAGTTGTTGCTTGAGGG-GGGGGTTCTTGCCCTTTCCAATTTGAAGATTATGTT
ATACCTGTAGTCATGTTTTAATATTATTTAAATTTGCCTCATGGAATTTTATTTTTGGTC
ATCCAATATTCCTTGTATACACTGAAATATTTGTTGTACATCACTAACTTTTCTATTGGT
ACCATCAGTACTTTCTTTTTACTTAACTCCTATATTTCTTTATATCTATGATTG-AACGT
TTT
>MY5269_Hexurella_GuadalupeValley
CGCTTTAATGTTCAGATCTTTTACTTTTTCATAACTGAAAATTATACATTGTTCCGCAAT
GATTTCATGCAAAGTTTCCATTAATATTTTTCTTGTTGCTTCTCTTTCAATAAAGTAGGA
AATCTAGGGATTTATTTTAATTATTTAAAGTGACTAATATTTCCATTATTTTGTTTAATA
TTATTGTATGTTTTGATTTTCACATGGCTTATGG-AAAAAACTCCTTAAAAAGAATAATG
AAAATTTTAAAAATAAACTAAAGAATTCTTTCACTGTTAACAAATCCAGAAACGTTTGCT
TGAGCTGTTTGTATTGTGTGTGTCGTCAGGCCCTGCCATTTTGTGTGTGGGTGTCTGTGG
CTCTTGTGCTAGCACCTCACTCTCCACACGAGCGATTGTAT----GTGCGTGCGTGTGAT
GATGTCGCACATTCCTGTGATCACTTCTTCTCCCCTTTCTCCTGTTTCTTTCCAGCCCAC
TGGCTAACACATCGCACGGCGGCCCCAGGACCGCGTCCGACGACACATTCGCTGGCTTAC
ACCTAGCCTATGAAGTGAAAAAACTCATGTATGCCTCTACTTCTTCTCTTACTTCCTCTT
TTCACGCTAGCTGTCTGCTTTTCATATTTTTGTCTGTTTTTGTGCAATTGCTGGTAAAAA
GTACTCTCTTACGTCATATTATGCACATCTTCAAAGTGTTTCTAAAATTCTAGCATTGCG
AATTACTCTTATCATAGAAGCTGTGCTTCTGTACAATTTGATAAGCTAAAAATGATTAAT
CATGAACAGTTGTTGCTTGGGGGAGGGGGTTCTTGCCCTTTCCAATTTGAAGATTATGTT
ATACCTGTAGTCATGTTGTAATATTATTTAAATTTGCCTCATGGAATTTTATTTTTGGTC
ATCCAATATTCCTTGTATACACTGAAATATTTGTTGTACATCACTAACTTTTCTATTGGT
ACCATCAGTACTTTCTTTTTACTTAACTCCTATATTTCTTTATATCTATGATTGAAACGT
TTT
>MY5271_Hexurella_GuadalupeValley
CGCTTTAATGTTCAGATCTTTTACTTTTTCATAACTGAAAATTATACATTGTTCCGCAAT
GATTTCATGCAAAGTTTCCATTAATATTTTTCTTGTTGCTTCTCTTTCAATAAAGTAGGA
AATCTAGGGATTTATTTTAATTATTTAAAGTGACTAATATTTCCATTATTTTGTTTAATA
TTATTGTATGTTTTGATTTTCACATGGCTTATGG-AAAAAACTCCTTAAAAAGAATAATG
AAAATTTTAAAAATAAACTAAAGAATTCTTTCACAGTTAACAAATCCAGAAACGTTTGCT
TGAGCTGTTTGTATTGTGTGTGTCGTCAGGCCCTGCCATTTTGTGTGTGGGTGTCTGTGG
CTCTTGTGCTAGCACCTCACTCTCCACACGAGCGATTGTAT----GTGCGTGCGTGTGAT
GATGTCGCACATTCCTGTGATCACTTCTTCTCCCCTTTCTCCTGTTTCTTTCCAGCCCAC
TGGCTAACACATCGCACGGCGGCCCCAGGACCGCGTCCGACGACACATTCGCTGGCTTAC
ACCTAGCCTATGAAGTGAAAAAACTCATGTATGCCTCTACTTCTTCTCTTACTTCCTCTT
TTCACGCTAGCTGTCTGCTTTTCATATTTTTGTCTGTTTTTGTGCAATTGCTGGTAAAAA
GTACTCTCTTACGTCATATTATGCACATCTTCAAAGTGTTTCTAAAATTCTAGCATTGCG
AATTACTCTTATCATAGAAGCTGTGCTTCTGTACAATTTGATAAGCTAAAAATGATTAAT
CATGAACAGTTGTTGCTTGGGGGAGGGGGTTCTTGCCCTTTCCAATTTGAAGATTATGTT
ATACCTGTAGTCATGTTGTAATATTATTTAAATTTGCCTCATGGAATTTTATTTTTGGTC
ATCCAATATTCCTTGTATACACTGAAATATTTGTTGTACATCACTAACTTTTCTATTGGT
ACCATCAGTACTTTCTTTTTACTTAACTCCTATATTTCTTTATATCTATGATTGAAACGT
TTT
>MY5276_Hexurella_SanPedro_Martir
CGTTTTAGTGTTCAGATCTTTTACTTTTTCATAACTGAAAATTATACATTGTTCCGCAAT
GATTTCATGCAAAGTTTCCATTAATATTTTTCTTGTTGCTTCTCTTTCAATAAAGTAGGA
AATCTAGGGATTTATTTTAATTATTTAAAGTGACTAATATTTCCATTATTTTGTTTAATA
TTATTGTATGTTTTGATTTTCACGTGGCTTATGGAAATAAACTCCTTAAGAAGAATAATG
AAAATTTTAAAGATAAACTAAAGAATTCTTTCACTTTTAACAAATCCAGAAACATTTGCT
TGAGCTGTTTGTATTGTGTGTGTCGTCAGGCCCTGCCATTTTGTGTGTGGGTGTCTGTGG
CTCTTGTGCTAGCACCTCACTCTCCACACGAGCGATTGTATGTGCGTGCGTGCGTGTGAT
GATGTCGCACATTCCTGTGATCACTTCTTCTCCCCTTTCTCCTGTTTCTTTCCAGCCCAC
TGGCTAACACATCGCACGGCGGCCCCAGGACCGCGTCCGACGACACATTCGCTGGCTTAC
ACCTAGCCTATGAAGTGAAAAAACTCATGTATGCCTCTACTTCTTCTCTTACTTCCTCTT
TTCACGCTAGCTGTCTGCTTTTCATATTTTTGTCTGTTTTTGTGCAATTGCTGGTAAAAA
GTACTCTCTTACGTCATATTATGCACATCTTCAAAGTGTTTCTAAAATTCTAGCATTGCG
AATTACTCTTATCATAGAAGCTGTGCTACTGTACAATTTGATAAGCT-AAAATGATTAAT
CATGAACAGTTGTTGCTTGAGGGTTTTTTTTCTTGCCCTTTCCAA-TTGAAGATTATGTT
ATACCTGTAGTCATGTTGTAATATTATTTAAATTTGCCTCATGGAATTTTATTTTAGGTC
ATCCAGTTTTCCTTGTATACGCTGAAATATTTGTTGTACATCACTAACTTTTTTATTTGT
ACCATCAGTACTTTCTTTTTACTTAACTCCTATATTTCTTTATATCTATGATTGAAACGT
TTT
>MY5277_Hexurella_SanPedro_Martir
CGTTTTAGTGTTCAGATCTTTTACTTTTTCATAACTGAAAATTATACATTGTTCCGCAAT
GATTTCATGCAAAGTTTCCATTAATATTTTTCTTGTTGCTTCTCTTTCAATAAAGTAGGA
AATCTAGGGATTTATTTTAATTATTTAAAGTGACTAATATTTCCATTATTTTGTTTAATA
TTATTGTATGTTTTGATTTTCACGTGGCTTATGGAAATAAACTCCTTAAGAAGAATAATG
AAAATTTTAAAGATAAACTAAAGAATTCTTTCACTTTTAACAAATCCAGAAACATTTGCT
TGAGCTGTTTGTATTGTGTGTGTCGTCAGGCCCTGCCATTTTGTGTGTGGGTGTCTGTGG
CTCTTGTGCTAGCACCTCACTCTCCACACGAGCGATTGTATGTGCGTGCGTGCGTGTGAT
GATGTCGCACATTCCTGTGATCACTTCTTCTCCCCTTTCTCCTGTTTCTTTCCAGCCCAC
TGGCTAACACATCGCACGGCGGCCCCAGGACCGCGTCCGACGACACATTCGCTGGCTTAC
ACCTAGCCTATGAAGTGAAAAAACTCATGTATGCCTCTACTTCTTCTCTTACTTCCTCTT
TTCACGCTAGCTGTCTGCTTTTCATATTTTTGTCTGTTTTTGTGCAATTGCTGGTAAAAA
GTACTCTCTTACGTCATATTATGCACATCTTCAAAGTGTTTCTAAAATTCTAGCATTGCG
AATTACTCTTATCATAGAAGCTGTGCTACTGTACAATTTGATAAGCT-AAAATGATTAAT
CATGAACAGTTGTTGCTTGAGGGTTTTTTTTCTTGCCCTTTCCAA-TTGAAGATTATGTT
ATACCTGTAGTCATGTTGTAATATTATTTAAATTTGCCTCATGGAATTTTATTTTAGGTC
ATCCAGTTTTCCTTGTATACGCTGAAATATTTGTTGTACATCACTAACTTTTTTATTTGT
ACCATCAGTACTTTCTTTTTACTTAACTCCTATATTTCTTTATATCTATGATTGAAACGT
TTT
>MY5280_Hexurella_ArroyoSalado
CGCTTTAATGTTCATATCTTTTACTTTTTCGTAACTGAAAATTATACGTTGTTTCGCAAT
GATTTCATGCAAAGTTTCCATTAATATTTGTCTTGTTGCTTCTCTTTCAATAAAGTAGGA
AATCTAGGGATTTATTTTGGTTATTTAAAATGACTAACATTTCCATTATTTTGTTTAATA
TTATTGTATGTTTTGATTTTCACATGGCTTATGGAAAAAAACTCCTTAAAAAGAATAATG
AAAATTTTAAAGATAAACTAACGAATTCTTTTACTGTTAACAAATCCAGAAACGTTTGCT
TGAGCTGTTTGTATTGTGTGTGTCGTCAGGCCCTGCCATTTTGTGTGTGGGTGTCTGTGG
CTCTTGTGCTAGCACCTCACTCTCCACACGAGCGATTGTATGTGCGTGCGTGCGTGTGAT
GATGTCGCACATTCCTGTGATCACTTCTTCTCCCCTTTCTCCTGTTTCTTTCCAGCCCAC
TGGCTAACACATCGCACGGCGGCCCCAGGACCGCGTCCGACGACACATTCGCTGGCTTAC
ACCTAGCCTATGAAGTGAAAAAACTCATGTATGCCTCTACTTCTTCTCTTACTTCCTCTT
TTCACGCTAGCTGTCTGCTTTTCATATTTTTGTCTGTTTTTGTGCAATTGCTGGTAAAAA
GTACTCTCTTACGTCATATTATGCACATCTTCAAAGCGTTTCTAAAATTCTAGCATTGGG
AATTACTCTTATCATAGAAGCTGTGCTTCTGTACATTTTGATAAGCTAAAAATGATTAAT
CATGAACAGATGTTGCTTGAGGGTTTTTTTTCTTGCCCTTTCCAATTTGCAGATTATGTT
ATGCCTGTAGTCATGTTCTAATATTATTTAAATTTGCCTCATGGAATTTTATTTTTGGTC
ATCAAGTATTTCTTGTATACACAGAAATATTTGTTGTACATCACTAACTTTTTTATTGGT
ACCATCAGTACCTTCTTTTTACTTAACTCCTATATTTCTTTATATTTATGATTGAAACGT
TTT
>MY5282_Hexurella_ArroyoSalado
CGCTTTAATGTTCATATCTTTTACTTTTTCGTAACTGAAAATTATACGTTGTTTCGCAAT
GATTTCATGCAAAGTTTCCATTAATATTTGTCTTGTTGCTTCTCTTTCAATAAAGTAGGA
AATCTAGGGATTTATTTTGGTTATTTAAAATGACTAACATTTCCATTATTTTGTTTAATA
TTATTGTATGTTTTGATTTTCACATGGCTTATGGAAAAAAACTCCTTAAAAAGAATAATG
AAAATTTTAAAGATAAACTAACGAATTCTTTTACTGTTAACAAATCCAGAAACGTTTGCT
TGAGCTGTTTGTATTGTGTGTGTCGTCAGGCCCTGCCATTTTGTGTGTGGGTGTCTGTGG
CTCTTGTGCTAGCACCTCACTCTCCACACGAGCGATTGTATGTGCGTGCGTGCGTGTGAT
GATGTCGCACATTCCTGTGATCACTTCTTCTCCCCTTTCTCCTGTTTCTTTCCAGCCCAC
TGGCTAACACATCGCACGGCGGCCCCAGGACCGCGTCCGACGACACATTCGCTGGCTTAC
ACCTAGCCTATGAAGTGAAAAAACTCATGTATGCCTCTACTTCTTCTCTTACTTCCTCTT
TTCACGCTAGCTGTCTGCTTTTCATATTTTTGTCTGTTTTTGTGCAATTGCTGGTAAAAA
GTACTCTCTTACGTCATATTATGCACATCTTCAAAGCGTTTCTAAAATTCTAGCATTGGG
AATTACTCTTATCATAGAAGCTGTGCTTCTGTACATTTTGATAAGCTAAAAATGATTAAT
CATGAACAGATGTTGCTTGAGGGTTTTTTTTCTTGCCCTTTCCAATTTGCAGATTATGTT
ATGCCTGTAGTCATGTTCTAATATTATTTAAATTTGCCTCATGGAATTTTATTTTTGGTC
ATCAAGTATTTCTTGTATACACAGAAATATTTGTTGTACATCACTAACTTTTTTATTGGT
ACCATCAGTACCTTCTTTTTACTTAACTCCTATATTTCTTTATATTTATGATTGAAACGT
TTT
>MY5286_Hrupicola_SweetwaterSpr_OrdMtn
----TTAATGTTCAGATCTTTTACTTTTTCATAACTGAAAATTATACATTGTTTCGCAAT
GATTTCATGCAAAGTTTCCATTAATATTTTTCTTGTTGCTTCTCTTTCAATGAAGTAGGA
AATCTGGGGATTTATATTGGTTATTTAAAATGACTAATATTTCCATTATTTTGTTTAATA
TTATTGTATGTTTTGATTTTCACATGGCTTATGGAAAAAAACTCCTTAAAAAGAATAATG
AAAATTTTAAAGATAAACTAAAGAATTCTTTCACTGTTAACAAATCCAGAAACGTTTGCT
TGAGCTGTTTGTATTGTGTGTGTCGTCAGGCCCTGCCATTTTGTGTGTGGGTGTCTGTGG
CTCTTGTGCTAGCACCTCACTCTCCACACGAGCGATTGTAT----GTGCGTGCGTGTGAT
GATGTCGCACATTCCTGTGATCACTTCTTCTCCCCTTTCTCCTGTTTCTTTCCAGCCCAC
TGGCTAACACATCGCACGGCGGCCCCAGGACCGCGTCCGACGACACATTCGCTGGCTTAC
ACCTAGCCTATGAAGTGAAAAAACTCATGTATGCCTCTACTTCTTCTCTTACTTCCTCTT
TTCACGCTAGCTGTCTGCTTTTCATATTTTTGTCTGTTTTTGTGCCATTGCTGGTAAAAA
GTACTCTCTTACGTCATATTATGCACATCTTCAAAGTATTTCTAAAATTCTAGCATTGTG
AATTACTCTTATCATAGAAGCTGTGCTTCTGTACAATTTGATAAGCTAAAAATGATTAAT
CGTGAACAGATGTTGCTTGAGGGGAGGGGGTCTTGCCCTTTGCAATTTACAGATTACGTT
ATGCCTGTAGTCATGTTGTAATATTATTTAAATTTGCCTCGTGGAATTTTAGTTTTGGTC
ATCAAGTATTCCTTGTATACACTGAAATATTTGTTGTACACCACTAACTTTTTTATTGGT
ACCATCAGTATTTTCTTTTTACTTATCTCCTATATTTCTAAATATTTATGAATGAAATGT
TTT
>MY5287_Hrupicola_SweetwaterSpr_OrdMtn
CATTTTAATGTTCAGATCTTTTACTTTTTCATAACTGAAAATTATACATTGTTTCGCAAT
GATTTCATGCAAAGTTTCCATTAATATTTTTCTTGTTGCTTCTCTTTCAATGAAGTAGGA
AATCTGGGGATTTATATTGGTTATTTAAAATGACTAATATTTCCATTATTTTGTTTAATA
TTATTGTATGTTTTGATTTTCACATGGCTTATGGAAAAAAACTCCTTAAAAAGAATAATG
AAAATTTTAAAGATAAACTAAAGAATTCTTTCACTGTTAACAAATCCAGAAACGTTTGCT
TGAGCTGTTTGTATTGTGTGTGTCGTCAGGCCCTGCCATTTTGTGTGTGGGTGTCTGTGG
CTCTTGTGCTAGCACCTCACTCTCCACACGAGCGATTGTAT----GTGCGTGCGTGTGAT
GATGTCGCACATTCCTGTGATCACTTCTTCTCCCCTTTCTCCTGTTTCTTTCCAGCCCAC
TGGCTAACACATCGCACGGCGGCCCCAGGACCGCGTCCGACGACACATTCGCTGGCTTAC
ACCTAGCCTATGAAGTGAAAAAACTCATGTATGCCTCTACTTCTTCTCTTACTTCCTCTT
TTCACGCTAGCTGTCTGCTTTTCATATTTTTGTCTGTTTTTGTGCCATTGCTGGTAAAAA
GTACTCTCTTACGTCATATTATGCACATCTTCAAAGTATTTCTAAAATTCTAGCATTGTG
AATTACTCTTATCATAGAAGCTGTGCTTCTGTACAATTTGATAAGCTAAAAATGATTAAT
CGTGAACAGATGTTGCTTGAGGGGAGGGGGTCTTGCCCTTTGCAATTTACAGATTACGTT
ATGCCTGTAGTCATGTTGTAATATTATTTAAATTTGCCTCGTGGAATTTTAGTTTTGGTC
ATCAAGTATTCCTTGTATACACTGAAATATTTGTTGTACACCACTAA----TTTATTG--
------------------------------------------------------------
---
>MY5288_Hrupicola_Deadman_Hills
CGCTTTAATGTTCAGATCTTTTACCTTTTCATAACTGAAAATTATACGTTGTTTCGCAAT
GATTTCATGCAAAGTTTCCATTAATGTTTTTCTTGTTGCTTCTCTTTCAATGAAGTAGGA
AATCTAGGGATTTATTTTGGTTATTTAAAATGACTAATATTTCCATTATTTTGTTTAATA
TTATTGTATGTTTTGATTTTCACATGGCTTATGG-AAAAAACTCCTTAAAAAGAATAATG
AAAATTTTAAAGATAAACTAAAGAATTCTTTCACTGTTAACAAATCCAGAAACGTTTGCT
TGAGCTGTTTGTATTGTGTGTGTCGTCAGGCCCTGCCATTTTGTGTGTGGGTGTCTGTGG
CTCTTGTGCTAGCACCTCACTCTCCACACGAGCGATTGTATGTGCGTGCGTGCGTGTGAT
GATGTCGCACATTCCTGTGATCACTTCTTCTCCCCTTTCTCCTGTTTCTTTCCAGCCCAC
TGGCTAACACATCGCACGGCGGCCCCAGGACCGCGTCCGACGACACATTCGCTGGCTTAC
ACCTAGCCTATGAAGTGAAAAAACTCATGTATGCCTCTACTTCTTCTCTTACTTCCTCTT
TTCACGCTAGCTGTCTGCTTTTCATATTTTTGTCTGTTTTTGTGCAATTGCTGGTAAAAG
GTACTCTCTTACGTCATATTATGCACATCTTCAAAGTGTTTCTAAAATTCTAGCATTGTG
AGTTACTCTTATCATAGAAGCTGTGCTTCTGTACAATTTGATAAGCTAAAAACGATTAAT
CATGAACAGATGTTGCTTGAGGGTTTTTTTTCTTGCTCTTTCCAATTTACAGATTACGTT
ATGCCTGTAGTCATGTTGTAATATTATTTAAATTTGCCACATGAAATTTTATTTTTGATC
ATCAAGTATTCCTTATATACACTGAAATATTTGTTGTACATCAGTAACTTTTTTATTGGT
ACCATCAGTACCTTCTTTTTACTTAACTCCTATATTTCTTAATATTTATGATTGAAACGT
TGT
>MY5289_Hrupicola_Deadman_Hills
CGCTTTAATGTTCAGATCTTTTACCTTTTCATAACTGAAAATTATACGTTGTTTCGCAAT
GATTTCATGCAAAGTTTCCATTAATGTTTTTCTTGTTGCTTCTCTTTCAATGAAGTAGGA
AATCTAGGGATTTATTTTGGTTATTTAAAATGACTAATATTTCCATTATTTTGTTTAATA
TTATTGTATGTTTTGATTTTCACATGGCTTATGG-AAAAAACTCCTTAAAAAGAATAATG
AAAATTTTAAAGATAAACTAAAGAATTCTTTCACTGTTAACAAATCCAGAAACGTTTGCT
TGAGCTGTTTGTATTGTGTGTGTCGTCAGGCCCTGCCATTTTGTGTGTGGGTGTCTGTGG
CTCTTGTGCTAGCACCTCACTCTCCACACGAGCGATTGTATGTGCGTGCGTGCGTGTGAT
GATGTCGCACATTCCTGTGATCACTTCTTCTCCCCTTTCTCCTGTTTCTTTCCAGCCCAC
TGGCTAACACATCGCACGGCGGCCCCAGGACCGCGTCCGACGACACATTCGCTGGCTTAC
ACCTAGCCTATGAAGTGAAAAAACTCATGTATGCCTCTACTTCTTCTCTTACTTCCTCTT
TTCACGCTAGCTGTCTGCTTTTCATATTTTTGTCTGTTTTTGTGCAATTGCTGGTAAAAG
GTACTCTCTTACGTCATATTATGCACATCTTCAAAGTGTTTCTAAAATTCTAGCATTGTG
AGTTACTCTTATCATAGAAGCTGTGCTTCTGTACAATTTGATAAGCTAAAAACGATTAAT
CATGAACAGATGTTGCTTGAGGGTTTTTTTTCTTGCTCTTTCCAATTTACAGATTACGTT
ATGCCTGTAGTCATGTTGTAATATTATTTAAATTTGCCACATGAAATTTTATTTTTGATC
ATCAAGTATTCCTTATATACACTGAAATATTTGTTGTACATCAGTAACTTTTTTATTGGT
ACCATCAGTACCTTCTTTTTACTTAACTCCTATATTTCTTAATATTTATGATTGAAACGT
TGT
>MY5309_Hapachea_JohnnyLyon_Hills
-------------------------------------AAAATTATACATTGTTTGGCAAT
GATTTCATGCAAAGTTTCCATTAATATTTTTCGTGTTGCTTCTCTTTCAATAAAGTAAGA
AATCTAGGAATTTGTTTTGCTTATTTGAAATGACTAATATTTCCATTATTTTGTTTAATA
TTATTGTATGTTTTGATTTTCACATGGCTTATGGAAAAAAACTCCTTTAAAAGCATAAAG
AAAATTTTAAAGATAAACTAGAGAATTCTTTCACTGTTAACAAATCCAGAAACGTTTGCT
TGAGCTGTTTGTATTGTGTGTGTCGTCAGGCCCTGCCATTTTGTGTGTGGGTGTCTGTGG
CTCTTGTGCTAGCACCTCACTCTCCACACGAGCGATTGTATGTGCGTGCGTGCGTGTGAT
GATGTCGCACATTCCTGTGATCACTTCTTCTCCCCTTTCTCCTGTTTCTTTCCAGCCCAC
TGGCTAACACATCGCACGGCGGCCCCAGGACCGCGTCCGACGACACATTCGCTGGCTTAC
ACCTAGCCTATGAAGTGAAAAAACTCATGTATGCCTCTACTTCTTCTCTTACTTCCTCTT
TTCACGCTAGCTGTCTGCTTTTCATATTTTTGTCTGTTTTTGTGCAATAGCTGATAAATA
GTACTCTCTTACGTCATATTATGCACAACTTCAAAGTGTTTCTAAAATTCTAGCATTGTG
TATTACTCTTATCATGGAAGCTGTTCTTCTGTACAACTTGTTAAGTTAAAAATGGTTAAT
CTTGAACAGATATTTCTTGAGGTGGGGGATTCTTGCCCTTTCCAATTTACAGACTGTGTT
ATG--TGTAGTCATGTTGT-ATATTATTAAAATTTGCCTCATAAAATTTTATTTATGGTC
TTCAAGTATTTCTTGTATGCACTGAAGTATTTGTTGTACGTCACTAACTATTTTACTGGT
------------------------------------------------------------
---
>MY5310_Hexurella_AntelopeCyn_CerbatMtns
------------------------------------------------------------
----------------------------------GTTGCTTCTCTTTCAATAAAG-AGG-
AATCTAGGGATTTGTTTTGTTTATTTGAAATGACTAATATTTCCATTATTTTGGTTAATA
TTATTGTATGTTTTAATTTTCACATGGCTTATGGAAAAA--CTCCTTAAAAAGAATAATG
AAAATTTTAAAGGTAATCTAAAGAATTCTTTCACTGTTAACAAATCCAGAAATGTTTGCT
TGAGCTGTTTGTATTGTGTGTGTCGTCAGGCCCTGCCATTTTGTGTGTGGGTGTCTGTGG
CTCTTGTGCTAGCACCTCACTCTCCACACGAGCGATTGTAT----GTGCGTGCGTGTGAT
GATGTCGCACATTCCTGTGATCACTTCTTCTCCCCTTTCTCCTGTTTCTTTCCAGCCCAC
TGGCTAACACATCGCACGGCGGCCCCAGGACCGCGTCCGACGACACATTCGCTGGCTTAC
ACCTAGCCTATGAAGTGAAAAAACTCATGTATGCCTCTACTTCTTCTCTTACTTCCTCTT
TTCACGCTAGCTGTCTGCTTTTCATATTTTTGTCTG-TTTTGTGCAATAGCTGATAAATA
GTACTCTCTTACGTCATACTATGCACATCTTCAAAGTGTTACTAAAATTCTAGCATTGTG
AATTATTTTTATCATGGAAGCTGTGCTTCTGTACGATTTGGTAACCTAAAAATGATTAAT
CTTGGACAGATGTTGCTTGGGGGGGCGGAGTTTTGTCTTTTCCAATTTACAGTCTGTATT
ATGCCTGTAGTCATGTTATCATATTATTAAAATTTGCCTCATAAAATTTTATTTATGGTC
TTCAAGTATTCCTTGTATGTACTGAAGTATTAGT--------------------------
------------------------------------------------------------
---
>MY5311_Hexurella_AntelopeCyn_CerbatMtns
------------------------------------------------------------
-------------GTTTCAGTTAATGTTTTTCGTGTTGCTTCTCTTTCAATAAAGTAGG-
AATCTAGGGATTTGTTTTGTTTATTTGAAATGACTAATATTTCCATTATTTTGGTTAATA
TTATTGTATGTTTTAATTTTCACATGGCTTATGG-AAAAAACTCCTTAAAAAGAATAATG
AAAATTTTAAAGGTAATCTAAAGAATTCTTTCACTGTTAACAAATCCAGAAATGTTTGCT
TGAGCTGTTTGTATTGTGTGTGTCGTCAGGCCCTGCCATTTTGTGTGTGGGTGTCTGTGG
CTCTTGTGCTAGCACCTCACTCTCCACACGAGCGATTGTAT----GTGCGTGCGTGTGAT
GATGTCGCACATTCCTGTGATCACTTCTTCTCCCCTTTCTCCTGTTTCTTTCCAGCCCAC
TGGCTAACACATCGCACGGCGGCCCCAGGACCGCGTCCGACGACACATTCGCTGGCTTAC
ACCTAGCCTATGAAGTGAAAAAACTCATGTATGCCTCTACTTCTTCTCTTACTTCCTCTT
TTCACGCTAGCTGTCTGCTTTTCATATTTTTGTCTG-TTTTGTGCAATAGCTGATAAATA
GTACTCTCTTACGTCATACTATGCACATCTTCAAAGTGTTACTAAAATTCTAGCATTGTG
AATTATTTTTATCATGGAAGCTGTGCTTCTGTACGATTTGGTAACCTAAAAATGATTAAT
CTTGGACAGATGTTGCTTGGGGGGGCGGAGTTTTGTCTTTTCCAATTTACAGTCTGTATT
ATGCCTGTAGTCATGTTATCATATTATTAAAATTTGCCTCATAAAATTTTATTTATGGTC
TTCAAGTATTCCTTGTATGTAC--------------------------------------
------------------------------------------------------------
---
>MY5312_Hexurella_FoxCyn_MusicMtns
------------------------------------------------------------
-------------------GTTAATGTTTTTCGTGTTGCTTCTCTTTCAATAAAGTAGG-
AATCTAGGGATTTGTTTTGTTTATTTGAAATGACTAATATTTCCATTATTTTGGTTAATA
TTATTGTATGTTTTAATTTTCACATGGCTTATGG-AAAAAACTCCTTAAAAAGAATAATG
AAAATTTTAAAGGTAATCTAAAGAATTCTTTCACTGTTAACAAATCCAGAAATGTTTGCT
TGAGCTGTTTGTATTGTGTGTGTCGTCAGGCCCTGCCATTTTGTGTGTGGGTGTCTGTGG
CTCTTGTGCTAGCACCTCACTCTCCACACGAGCGATTGTAT----GTGCGTGCGTGTGAT
GATGTCGCACATTCCTGTGATCACTTCTTCTCCCCTTTCTCCTGTTTCTTTCCAGCCCAC
TGGCTAACACATCGCACGGCGGCCCCAGGACCGCGTCCGACGACACATTCGCTGGCTTAC
ACCTAGCCTATGAAGTGAAAAAACTCATGTATGCCTCTACTTCTTCTCTTACTTCCTCTT
TTCACGCTAGCTGTCTGCTTTTCATATTTTTGTCTG-TTTTGTGCAATAGCTGATAAATA
GTACTCTCTTACGTCATACTATGCACATCTTCAAAGTGTTACTAAAATTCTAGCATTGTG
AATTATTTTTATCATGGAAGCTGTGCTTCTGTACGATTTGGTAACCTAAAAATGATTAAT
CTTGGACAGATGTTGCTTGGGGGGGCGGAGTTTTGTCTTTTCCAATTTACAGTCTGTATT
ATGCCTGTAGTCATGTTATCATATTATTAAAATTTGCCTCATAAAATTTTATTTATGGTC
TTCAAGTATTCCTTGTATGTACTGAAGTATTAGTTGTACATCGCTAA-------------
------------------------------------------------------------
---
>MY5313_Hexurella_FoxCyn_MusicMtns
------------------------------------------------------------
-----------------CAGTTAATGTTTTTCGTGTTGCTTCTCTTTCAATAAAGTAGG-
AATCTAGGGATTTGTTTTGTTTATTTGAAATGACTAATATTTCCATTATTTTGGTTAATA
TTATTGTATGTTTTAATTTTCACATGGCTTATGG-AAAAAACTCCTTAAAAAGAATAATG
AAAATTTTAAAGGTAATCTAAAGAATTCTTTCACTGTTAACAAATCCAGAAATGTTTGCT
TGAGCTGTTTGTATTGTGTGTGTCGTCAGGCCCTGCCATTTTGTGTGTGGGTGTCTGTGG
CTCTTGTGCTAGCACCTCACTCTCCACACGAGCGATTGTAT----GTGCGTGCGTGTGAT
GATGTCGCACATTCCTGTGATCACTTCTTCTCCCCTTTCTCCTGTTTCTTTCCAGCCCAC
TGGCTAACACATCGCACGGCGGCCCCAGGACCGCGTCCGACGACACATTCGCTGGCTTAC
ACCTAGCCTATGAAGTGAAAAAACTCATGTATGCCTCTACTTCTTCTCTTACTTCCTCTT
TTCACGCTAGCTGTCTGCTTTTCATATTTTTGTCTG-TTTTGTGCAATAGCTGATAAATA
GTACTCTCTTACGTCATACTATGCACATCTTCAAAGTGTTACTAAAATTCTAGCATTGTG
AATTATTTTTATCATGGAAGCTGTGCTTCTGTACGATTTGGTAACCTAAAAATGATTAAT
CTTGGACAGATGTTGCTTGGGGGGGCGGAGTTTTGTCTTTTCCAATTTACAGTCTGTATT
ATGCCTGTAGTCATGTTATCATATTATTAAAATTTGCCTCATAAAATTTTATTTATGGTC
TTCAAGTATT--------------------------------------------------
------------------------------------------------------------
---
>MY5314_Hexurella_Grasshopper_BrushyMtn
------------------------------------------------------------
----TCATGCAAAGTTTCAGTTAATGTTTTTCGTGTTGCTTCTCTTTCAATAAAGTAGG-
AATCTAGGGATTTGTTTTGTTTAATTGAAATGACTAATATTTCCATTATTTTGGTTAATA
TTATTGTATGTTTTAATTTTCACATGGCTTATGGAAAAAATTTCCTTAAAAAGAATAATG
AAAATTTTAAAGGTAAACTAAAGAATTCTTTCACTGTTAACAAATCCAGAAATGTTTGCT
TGAGCTGTTTGTATTGTGTGTGTCGTCAGGCCCTGCCATTTTGTGTGTGGGTGTCTGTGG
CTCTTGTGCTAGCACCTCACTCTCCACACGAGCGATTGTAT----GTGCGTGCGTGTGAT
GATGTCGCACATTCCTGTGATCACTTCTTCTCCCCTTTCTCCTGTTTCTTTCCAGCCCAC
TGGCTAACACATCGCACGGCGGCCCCAGGACCGCGTCCGACGACACATTCGCTGGCTTAC
ACCTAGCCTATGAAGTGAAAAAACTCATGTATGCCTCTACTTCTTCTCTTACTTCCTCTT
TTCACGCTAGCTGTCTGCTTTTCATATTTTTGTCTG-TTTTGTGCAATAGCTGATAAATA
GTACTCTCTTACGTCATACTATGCACATCTTCAAAGTGTTACTAAAATTCTAGCATTGTG
AATTATTTTTATCATGGAAGCTGTGCTTCTGTACGATTTGGTAAGCTAAAAATGATTAAT
CTTGGACAGATGTTGCTTGGATGGGCGGAGTCTTGTCTTTTCCAATTTACAGTCTGTAGT
ATGCCTGCAGTCATGTTGTCATATTATTAAAATTTGCCTCATAAAATTTTATTTATGGTC
TT----------------------------------------------------------
------------------------------------------------------------
---
>MY5315_Hexurella_WagonerRd_BradshawMtns
CGCTTTAATTTGCAGTTCTTTTACTTTTTCATAACTGAAAATCAAACATTGTTTCGCAAT
GATTTCATGCAAAGTTTCAATTAATGTTTTTCGTGTTGCTTCTCTTTCAATAAAGTAGG-
AATCTAGGGATTTTTTTTGCTTATTTGAAATGTCTAATATTTCCATTATTTTGATTAATA
TTATTGTATGTTTTAATTTTCACATGGCTTATGG-AAAAAACTCCTTAAAAAGAATAATG
AAAATTTTAAAGATAAACTAAAGAATTCTTTCACTGTTAACAAATCCAGAAACGTTTGCT
TGAGCTGTTTGTATTGTGTGTGTCGTCAGGCCCTGCCATTTTGTGTGTGGGTGTCTGTGG
CTCTTGTGCTAGCACCTCACTCTCCACACGAGCGATTGTATGTGCGTGCGTGCGTGTGAT
GATGTCGCACATTCCTGTGATCACTTCTTCTCCCCTTTCTCCTGTTTCTTTCCAGCCCAC
TGGCTAACACATCGCACGGCGGCCCCAGGACCGCGTCCGACGACACATTCGCTGGCTTAC
ACCTAGCCTATGAAGTGAAAAAACTCATGTATGCCTCTACTTCTTCTCTTACTTCCTCTT
TTCACGCTAGCTGTCTGCTTTTCATATTTTTGTCTG-TTTTGTGCAATAGCTGATAAATA
GTACTCTCTTACGTCATATTATGCACATCTTCAAAGTGTTACTAAAATTCTAGCATTGTG
AATAATTCTTATCATGGAAG--------CTGTACGATTTGGTAAGCTAAAAATGGTTAAT
CTTGGACAGATGTTGCTTGGGGGGCGGGGGTCTTGCCTTTTCCAATTTACAGTCTGTATT
ATGCCTGTAGTCATGTTGTCATATTATTAAAATTTGCCTAATAAAATTTTATTTATGGTC
TTCAAGTATTCCTTGTATGCACTGAAGTATTTGTTGTACATCACTAACTTTTTTACTGGT
ACCATCAGTACCTTCTTTTCACTTAACTTCTATATTTC----------------------
---
>MY5316_Hexurella_WagonerRd_BradshawMtns
CGCTTTAATTTGCAGTTCTTTTACTTTTTCATAACTGAAAATCAAACATTGTTTCGCAAT
GATTTCATGCAAAGTTTCAATTAATGTTTTTTGTGTTGCTTCTCTTTCAATAAAGTAGG-
AATCTAGGGATTTTTTTTGCTTATTTGAAATGTCTAATATTTCCATTATTTTGATTAATA
TTATTGTATGTTTTAATTTTCACATGGCTTATGG-AAAAAACTCCTTAAAAAGAATAATG
AAAATTTTAAAGATAAACTAAAGAATTCTTTCACTGTTAACAAATCCAGAAACGTTTGCT
TGAGCTGTTTGTATTGTGTGTGTCGTCAGGCCCTGCCATTTTGTGTGTGGGTGTCTGTGG
CTCTTGTGCTAGCACCTCACTCTCCACACGAGCGATTGTATGTGCGTGCGTGCGTGTGAT
GATGTCGCACATTCCTGTGATCACTTCTTCTCCCCTTTCTCCTGTTTCTTTCCAGCCCAC
TGGCTAACACATCGCACGGCGGCCCCAGGACCGCGTCCGACGACACATTCGCTGGCTTAC
ACCTAGCCTATGAAGTGAAAAAACTCATGTATGCCTCTACTTCTTCTCTTACTTCCTCTT
TTCACGCTAGCTGTCTGCTTTTCATATTTTTGTCTG-TTTTGTGCAATAGCTGATAAATA
GTACTCTCTTACGTCATATTATGCACATCTTCAAAGTGTTACTAAAATTCTAGCATTGTG
AATAATTCTTATCATGGAAGCTGTGCTTCTGTACGATTTGGTAAGCTAAAAATGGTTAAT
CTTGGACAGATGTTGCTTGGGGGGCGGGGGTCTTGCCTTTTCCAATTTACAGTCTGTATT
ATGCCTGTAGTCATGTTGTCATATTATTAAAATTTGCCTAATAAAATTTTATTTATGGTC
TTCAAGTATTCCTTGTATGCACTGAAGTATTTGTTGTACATCACTAACTTTTTTACTGGT
ACCATCAGTACCTTCTTTTCACTTAACTTCTATATTTCTTAATATTTATGATTAAAACGT
TTT
>MY5317_Hrupicola_Cottonwood_SnYsidroMtns
-------------------TTTACTTTTCCATAACTGAAAGTTATACCTTGTTTCGCAAT
GATTTCATGCAAAGTTTCCATTAATATTTTTCTTGTTGCTTCTCTTTCAATAAAGTAGGA
AATCTAGGGATTTATTTTGGTTATTTAAAATGACTAATATTTCCATTATTTTGTTTAATA
TTATTGTATGTTTTGATTTACACATGGCTTATGGAAAAAAACTCTTTAAAAAGAATAATG
AAATTTTTAAAGATAAACTAAAGAATTCTTTCACTGTTAACTAATCCAGAAACGTTTGCT
TGAGCTGTTTGTATTGTGTGTGTCGTCAGGCCCTGCCATTTTGTGTGTGGGTGTCTGTGG
CTCTTGTGCTAGCACCTCACTCTCCACACGAGCGATTGTAT----GTGCGTGCGTGTGAT
GATGTCGCACATTCCTGTGATCACTTCTTCTCCCCTTTCTCCTGTTTCTTTCCAGCCCAC
TGGCTAACACATCGCACGGCGGCCCCAGGACCGCGTCCGACGACACATTCGCTGGCTTAC
ACCTAGCCTATGAAGTGAAAAAACTCATGTATGCCTCTACTTCTTCTCTTACTTCCTCTT
TTCACGCTAGCTGTCTGCTTTTCATATTTTTGTCTGTTTTTGTGCAATTGCTGGTAAAAA
GTACTCTCTTACGTCATATTATGCACATCTTCAAAGTGTTTCTAAAATTCTAGCATTGTG
AATTACTCTTATCATAGAAGCTGTGCTTCTGTACAATTTGATAAGCTAAAAATGATTAAT
CATGAACAGATGTTGCTTGAGGGTTTTTTTTCTTGCCCTTTCCAATTTGCAGATTACGTT
ATGCCTGTAGTCATGCTGTAATATTATTTAAATTTGCCTCGTGGAATTTTATTTTTGGTC
ATCAAGTATTCCTTGTATACACTGAAATATTTGTTGTACACCACTAACTTTTTTATTGGT
ACCATCAGTACCTTCTTTTTACTTAACTTCTATATTTCTTAATATTTATGATTGAAATGT
TT-
