# Supplementary material for: ﻿Species delimitation, biogeography, and natural history of dwarf funnel web spiders (Mygalomorphae, Hexurellidae, Hexurella) from the United States / Mexico borderlands
Source: Zookeys. 2023 Jun 14;1167:109–57. doi: 10.3897/zookeys.1167.103463 (PMC10285686; doi:10.3897/zookeys.1167.103463)
Supplement: Supplementary material 3 — Input matrices, analysis log files, and output tree files for nuclear and mitochondrial analyses [file zookeys-1167-109_article-103463__-s003.zip › uce-200396.fasta]

>MY0059_Hapachea_SantaRitaMtns_MaderaCyn
GAACCTTTTCTACCTCCACCTAGTTTCCTTCATGATGTATATGAAAAGCAGAAAATAAAA
CATATTCAGGTGGATGATGATTCAAGCAGTTCGGATGAAATGTCTGAAAACATTTATGAA
AAACCTAAGCACTGGGTGCCAATCTCGGAATGCCAAAAACAGTACAGGGCAATATCATCT
GAAGAAATGAAAGTTCCTGAGACATCTAGAAATATTTGTCACAGCCCCTTTCGAAATGTT
TCAGAACCTCATGATGAAATCCCTGTTTGTAGTCCTGCAGAGGCCATTTATGATCCTATT
TACAAACACTCTGAAGTGCCATATAATCAGACTTATGAAACCATTCCCCAACACTCTGTT
CCAGATCTTTTACAGTTGCAGGAAATTAAGCATAGTGATGCATCAGATGCAGATGATGAA
GCAAGTCGAGATTTCGATACATCGGTTAATCTTAGTATACCCTCCTATCAGTCTGCCATT
TTGGACCAATGTCGTAGTTCGGAGGATCAGAACATAGTGTGCAAGTATGATGGTCATTCT
TCTTTTGATTCTGAAATAGTTTTCTATTCCAGTGCAGAATGTCCTGAACAAGCAACATGT
AAATCAGAGAGTGTGTGTCAATTTTCTAGCCTACAATTGCCCTCGGCTGTTGTTCCTGAT
TACAACAAAGAACTTTCTAGAACTTATAGTAGTTTGTCAGTTGCATCAGTATCAGGTGCA
CATTCTGTAGTACCAGATTCTGTAGAAGAAAAGGCTCATCTGCAAAAATTCAGGGTTTAT
ACTACGAAATCTGAAAATCGCAGTTCCTTTA
>MY0139_Hexurella_SanDiego_Guatay
GAACCATTTCTGCCTCCACCTAGTTTCCTTCATGATGTATATGAAAAGCAGAAAATTAAA
CATATTCAGGTGGATGATGATTCCAGCAGTTCGGGTGAAATGTCTGAAAACATTTATGAA
AAACCTAAGCATTGGGTGCCAATCTCGGAATGTCAAAAACAGTACAGGGCAATATCATCT
GAAGAAATAAAAGTTCCTGACACGTCTAAAAATATTTGTCACAGCCCTTTTCGAAATGTT
TCAGTACCTCATGATGAAATCATTGGTTGTAGTCCTGCAGAAGCCATTTATGATCCTATT
TACAAACACTCTGAAGTGCCATATAATCAGACTTATGAAACCATTCCTCAACACTCTGTT
CCAGATCTTTTACAGTTGCAGGAAATTAAACATAGTGATGCATCAGATGCAGATGATGAA
GCAAGTCGTGATTTTGATACATCGGTTAATCTTAGTATACCTTCTTATCAGTCAGCCATT
TTTGATCAGTGTCGTAGTCCAGAGGATCAGAGCATAGTGTGCAAGTATGATGGTCATTCT
TCTTTTGATTCTGAAATAGTTTTTTATTCCAGTGCAGAATGTTCTGAACAAGCTGCATGT
AAATCGGAGAGTGTGTGTCAATTTTCTAGCCTGCAGTTGCCCTCGGCTGTTGTTCCTGAT
TACAACAAAGAATTTTCTAGAACTTATAGTAGTTTGTCAGTCAGATCAGTATCAGCTACA
CATTCTGTGATACCAGATTCTGTAGAAGAAAAGAATCATCTGCAAAAATTCAGGGTTTAT
ACTACGAAATCTGAAAATCCCAGTTCCTTTA
>MY5053_Hexurella_ChiricahuaMtns_PriceCyn
GAACCTTTTCTACCTCCACCTAGTTTCCTTCATGATGTATATGAAAAGCAGAAAATAAAA
CATATTCAGGTGGATGATGATTCAAGCAGTTCGGATGAAATGTCTGAAAACATTTATGAA
AAACCTAAGCACTGGGTGCCAATCTCGGAATGCCAAAAACAGTACAGGGCAATATCATCT
GAAGAAATAAAAGTTCCTGAGACATCTAGAAATATTTGTCACAGCCCTTTTCGAAATGTT
TCGGAACCTCATGATGAAATCATTGTTTGTAGTCCTGCAGAGGCCATTTATGATCCTATT
TACAAACACTCTGAAGTGCCATATAATCAGACTTATGAAACCATTCCCCAACACTCTGTT
CCAGATCTTTTACAGTTGCAGGAAATTAAGCATAGTGATGCATCAGATGCAGATGATGAA
GCAAGTCGAGATTTTGATACATCGGTTAATCTCAGTATACCCTCCTATCAGTCTGCCATT
TTGGACCAATGTCGTAGTTCAGAGGATCAGAACATAGTGTGCAGGTATGATGGTCATTCT
TCTTTTGATTCTGAAATAGTTTTCTATTCCAGTGCAGAATGTCCTGAACAAGCAACATGT
AAATCAGAGAGTGTGTGTCAATTTTCTAGCCTACAATTGTCCTCAGCTTCTGTTCCTGAT
TGCAACAAAGAACTTTCTAGAACTTATAGCAGTTTGTCAGTTGCATCAGTATCAGGTGCA
CATTCTGTAATACCAGATTCTGTAGAAGAAAAGGCTCATCTGCAAAAATTCAGGGTTTAT
ACTACGAAATCTGAAAATCTCAGTTCCTTTA
>MY5064_Hexurella_MuleMtns_Escabrosa
GAACCTTTTCTACCTCCACCTAGTTTCCTTCATGATGTATATGAAAAACAGAAAATAAAA
CATATTCAGGTGGATGATGATTCAAGCAGTTCGGATGAAATGTCTGAAAACATTTATGAA
AAACCTAAGCACTGGGTGCCAATCTCAGAATGCCAAAAACAGTACAGGGCAATATCATCT
GAAGAAATAAAAGTTCCTGAGACATCTAGAAATATTTGTCACAGCCCTTTTCGAAATGTT
TCAGAACCTCATGATGAAATCATTGGTTGTAGTCCTGCAGAGGCCATTTATGATCCTATT
TACAAACACTCTGAAGTGCCATATAATCAGACTTATGAAACCATTCCCCAACACTCTGTT
CCAGATCTTTTACAGTTGCAGGAAATTAAGCATAGTGATGCATCAGATGCAGATGATGAA
GCAAGTCGAGATTTTGATACATCGGTTAATCTTAGTATACCCTCCTATCAGTCTGCCATT
TTGGACCAATGTCGTAGTTCGGAGGATCAGAGCATAGTGTGCAAGTATGATGGTCATTCT
TCTTTTGATTCTGAAATAGTTTTCTATTCCAGTGCAGAATGTTCTGAACAAGCAACATGT
AAATCAGAGAGTGTGTGTCAATTTTCTAGCCTGCAATTGCCCTCGGCTGCTGTTCCTGAT
TACAACAAAGAACCTTCTAGAACTTATAGTAGTTTGTCAGTTGCATCAGTATCAGGTGCA
CATTCTGTAATAGCAGATTCTGTAGAAGAAAAGGCTCATCTGCCAAAATTCAGGGTTTAT
ACTACAAAAACTGAAAATCCCAGTTCCTTTA
>MY5066_Hexurella_MuleMtns_Escabrosa
GAACCTTTTCTACCTCCACCTAGTTTCCTTCATGATGTATATGAAAAACAGAAAATAAAA
CATATTCAGGTGGATGATGATTCAAGCAGTTCGGATGAAATGTCTGAAAACATTTATGAA
AAACCTAAGCACTGGGTGCCAATCTCAGAATGCCAAAAACAGTACAGGGCAATATCATCT
GAAGAAATAAAAGTTCCTGAGACATCTAGAAATATTTGCCACAGCCCTTTTCGAAATGTT
TCAGAACCTCATGATGATATCATTGGTTGTAGTCCTGCAGAGGCCATTTATGATCCTATT
TACAAACACTCTGAAGTGCCATATAATCAGACTTATGAAACCATTCCCCAACACTCTGTT
CCAGATCTTTTACAGTTGCAGGAAATTAAGCATAGTGATGCATCAGATGCAGATGATGAA
GCAAGTCGAGATTTTGATACATCGGTTAATCTTAGTATACCCTCCTATCAGTCTGCCATT
TTGGACCAATGTCGTAGTTCGGAGGATCAGAGCATAGTGTGCAAGTATGATGGTCATTCT
TCTTTTGATTCTGAAATAGTTTTCTATTCCAGTGCAGAATGTTCTGAACAAGCAACATGT
AAATCAGAGAGTGTGTGTCAATTTTCTAGCCTACAATTGCCCTCGACTGCTGTTCCTGAT
TATAACAAAGAACCTTCTAGAACTTATAGTAGTTTGTCAGTTGCATCAGTATCAGGTGCA
CATTCTGTAATACCAGATTCTGTAGAAGAAAAGGCTCATCTGCAAAAATTCAGGGTTTAT
ACTACAAAAACTGAAAATCCCAGTTCCTTTA
>MY5071_Hexurella_SantaRitaMtns_AlisoSprings
GAACCTTTTCTACCTCCACCTAGTTTCCTTCATGATGTATATGAAAAGCAGAAAATAAAA
CATATTCAGGTGGATGATGATTCAAGCAGTTCGGATGAAATGTCTGAAAACATTTATGAA
AAACCTAAGCACTGGGTGCCAATCTCGGAATGCCAAAAGCAGTACAGGGCAATATCATCT
GAAGAAATAAAAGTTCCTGAGACATCTAGAAATATTTGTCACAGCCCTTTTCGAAATGTT
TCAGAACCTCATGATGAAATCCCTGTTTGTAGTCCTGCAGAGGCCATTTATGATCCTATT
TACAAACACTCTGAAGTGCCATATAATCAGACTTATGAAACCATTCCCCAACACTCTGTT
CCAGATCTTTTACAGTTGCAGGAAATTAAGCATAGTGATGCATCAGATGCAGATGATGAA
GCAAGTCGAGATTTCGATACATCGGTTAATCTTAGTATACCCTCCTATCAGTCTGCCATT
TTGGACCAATGTCGTAGTTCGGAGGATCAGAACATAGTGTGCAAGTATGATGGTCATTCT
TCTTTTGATTCTGAAATGGTTTTCTATTCCAGTGCAGAATGTCCTGAACAAGCAACATGT
AAATCAGAGAGTGTGTGTCAATTTTCTAGCCTACAATTGCCCTCGGCTGCTGTTCCTGAT
TACAACAAAGAACTTTCTAGAACTTATAGTAGTTTGTCAGTTGCATCAGTATCAGGTGCA
CATTCTGTAGTACCAGATTCTGTAGAAGAAAAGGCTCATCTGCAAAAATTCAGGGTTTAT
ACTACGAAATCTGAAAATCGCAGTTCCTTTA
>MY5075_Hexurella_ChiricahuaMtns_CaveCrkCyn
GAGCCTTTTCTACCTCCACCTAGTTTCCTTCATGATGTATATGAAAAGCAGAAAATAAAA
CATATTCAGGTGGATGATGATTCAAGCAGTTCGGATGAAATGTCTGAAAACATTTATGAA
AAACCTAAGCACTGGGTGCCAATCTCGGAATGCCAAAAGCAGTACAGGGCAATATCATCT
GAAGAAATAAAAGTTCCTGAGACATCTAGAAATATTTGTCACAGCCCTTTTCGAAATGTT
TCAGAACCTCATGATGAAATCATTGTTTGTAGTCCTGCAGAGGCCATTTATGATCCTATT
TACAAACACTCTGAAGTGCCATATAATCAGACTTATGAAACCATTCCCCAACACTCTGTT
CCAGATCTTTTACAGTTGCAGGAAATTAAGCATAGTGATGCATCAGATGCAGATGATGAA
GCAAGTCGAGATTTCGATACATCGGTTAATCTTAGTATACCCTCCTACCAGTCTGCCATT
TTGGACCAATGTCGTAGTTCGGAGGATCAGAACATAGTGTGCAAGTATGATGGTCATTCT
TCTTTTGATTCTGAAATAGTTTTCTATTCCAGTGCAGAATGTCCTGAACAAGCAACATGT
AAATCAGAGAGTGTGGGTCAATTTTCTAGCCTACAATTGCCCTCGGCTGCTGTTTCTGAT
TACAACAAAGAACTTTCTAGAACTTATAGTAGTTTGTCAGTTGCATCAGTATCAGGTGCA
CATTCTGTAATATCAGACTCTGTAGAAGAAAAGGCTCATCTGCAAAAATTCAGGGTTTAT
ACTATGAAATCTGAAAATTGCAGTTCCTTTA
>MY5126_Hexurella_SantaCatalinaMtns_NuggetCyn
GAACCTTTTCTACCTCCACCTAGTTTCCTTCATGATGTATATGAAAAGCAGAAAATAAAG
CATATTCAGGTGGATGATGATTCAAGCAGTTCGGATGAAATGTCTGAAAACATTTATGAA
AAACCTAAGCACTGGGTGCCAATCTCGGAATGCCAAAAACAGTACAGGGCAATATCATCT
GAAGAAATAAAAGTTCCTGAGACATCTAGAAATATTTGTCACAGCCCTTTTCGAAATGTT
TCGGAACCTCTCGATGAAATCATTGGTTGTAGTCCTGCAGAGGCCATTTATGATCCTATT
TACAAACACTCTGAAGTGCCATATAATCAGACTTATGAAACCATTCCCCAACACTCTGTT
CCAGATCTTTTACAGTTGCAGGAAATTAAGCATAGTGATGCATCAGATGCAGATGATGAA
GCAAGTCGAGATTTCGATACATCGGTTAATCTTAGTATACCCTCCTATCAGTCTGCCATT
TTGGACCAATGTCGTAGTTCGGAGGATCAGAGCATAGTGTGCAAGTATGATGGTCATTCT
TCTTTTGATTCTGAAATAGTTTTCTATTCCAGTGCAGAATGTCCTGAACAAACAACATGT
AAATCAGAGAGTGTGTGTCAATTTTCTAGCCTACAATTGCCCTCGACTGCTGTTCCCGAT
TACAACAAAGAACTTTCTAGAACTTATAGTAGTTTGTCAGTTGCATCAGTATCAGGTGCA
CATTCTGTAATACCAGATTCTGTAGAGGAAAATGCTCATCTGCAAAAATTCAGAGTTTAT
ACTACGAAATCTGAAAATCCCAGTTCCTTTA
>MY5131_Hexurella_PedregosaMtns_PruneCyn
GAACCTTTTCTACCTCCACCTAGTTTCCTTCATGATGTATATGAAAAGCAGAAAATAAAA
CATATTCAGGTGGATGATGATTCAAGCAGTTCGGATGAAATGTCCGAAAACATTTATGAA
AAACCTAAGCACTGGGTGCCAATCTCGGAATGCCAAAAACAGTACAGGGCAATTTCATCT
GAAGAAGTAAAAGTTCCTGAGACATCTAGAAATATTTGTCACAGCCCTTTTCGAAATGTT
TCGGAACCTCATGATGAAATCATTGTTTGTAGTGCTGCAGAGGCCATTTATGATCCTATT
TACAAACACTCTGAAGTGCCATATAATCAGACTTATGAAACCATTCCCCAACACTCTGTT
CCAGATCTTTTACAGTTGCAGGAAATTAAGCATAGTGATGCATCAGATGCAGATGATGAA
GCAAGTCGAGATTTTGATACATCGGTTAATCTCAGTATACCCTCCTATCAGTCTGCTATT
TTGGACCAATGTCGTAGTTCAGAGGATCAGAACATGGTGTGCAGGTATGATGGTCATTCT
TCTTTTGATTCTGAAATAGTTTTCTATTCCAGTGCAGAATGTCCTGAACAAGCAACATGT
AAATCAGAGAGTGTGTGTCAATTTTCTAGCCTACAATTGTCCTCGGCTGCTGTTCCTGAT
TGCAACAAAGAACTTTCTAGAACTTATAGTAGTTTGTCAGTTGCATCAGTATCAGGTGCA
CATTCTGTAATACCAGATTCTGTAGAAGAAAAGTCTCATCTGCAAAAATTCAGGGTTTAT
GCTACGAAATCTGAAAATCTCAGTTCCTTTA
>MY5132_Hexurella_PedregosaMtns_PruneCyn
GAACCTTTTCTACCTCCACCTAGTTTCCTTCATGATGTATATGAAAAGCAGAAAATAAAA
CATATTCAGGTGGATGATGATTCAAGCAGTTCGGATGAAATGTCCGAAAACATTTATGAA
AAACCTAAGCACTGGGTGCCAATCTCGGAATGCCAAAAACAGTACAGGGCAATTTCATCT
GAAGAAGTAAAAGTTCCTGAGACATCTAGAAATATTTGTCACAGCCCTTTTCGAAATGTT
TCGGAACCTCATGATGAAATCATTGTTTGTAGTGCTGCAGAGGCCATTTATGATCCTATT
TACAAACACTCTGAAGTGCCATATAATCAGACTTATGAAACCATTCCCCAACACTCTGTT
CCAGATCTTTTACAGTTGCAGGAAATTAAGCATAGTGATGCATCAGATGCAGATGATGAA
GCAAGTCGAGATTTTGATACATCGGTTAATCTCAGTATACCCTCCTATCAGTCTGCTATT
TTGGACCAATGTCGTAGTTCAGAGGATCAGAACATGGTGTGCAGGTATGATGGTCATTCT
TCTTTTGATTCTGAAATAGTTTTCTATTCCAGTGCAGAATGTCCTGAACAAGCAACATGT
AAATCAGAGAGTGTGTGTCAATTTTCTAGCCTACAATTGTCCTCGGCTGCTGTTCCTGAT
TGCAACAAAGAACTTTCTAGAACTTATAGTAGTTTGTCAGTTGCATCAGTATCAGGTGCA
CATTCTGTAATACCAGATTCTGTAGAAGAAAAGTCTCATCTGCAAAAATTCAGGGTTTAT
GCTACGAAATCTGAAAATCTCAGTTCCTTTA
>MY5136_Hexurella_MiddlemarchCyn
GAACCTTTTCTACCTCCACCTAGTTTCCTTCATGATGTATATGAAAAGCAGAAAATAAAA
CATATTCAGGTGGATGATGATTCAAGCAGTTCGGATGAAATGTCTGAAAACATTTATGAA
AAGCCTAAACACTGGGTGCCAATCTCGGAATGCCAAAAACAGTACAGGGCAATATCATCT
GAAGAAGTAAAAGTTCCTGAGACATCTAGAAATATTTGTCACAGCCCTTTTCGAAATTCT
TCAGAACCTCGTGATGAAATCATTGTTTGTAGTCCTGCGGAGGCTATTTATGATCCTATT
TACAAACACTCTGAAGTGCCATATAATCAGACTTATGAAACCATTCCCCAACACTCTGTT
CCAGATCTTTTACAGTTGCAGGAAATTAAGCATAGTGATGCATCAGATGCAGATGATGAA
GCAAGTCGAGATTTCGATACATCGGTTAATCTTAGTATACCCTCCTATCAGTCTGCCATT
TTGGATCAATGTCGTAGTTCGGAGGATCAGAACATAGTGTGCAAGTATGATGGCCATTCT
TCTTTTGATTCTGAAATAGTTTTCTATTCCAGTGCAGAATGTCCTGAACAAGCTACATGT
AAATCAGAGAGTGTGTGTCAATTTTCCAGCCTACAATTGCCCTCGGCTGCTGTTCCTGAT
TACAACAAAGAACTTTCTAGAACTTATAGTAGTTTGTCAGTTGCATCAGTATCAGGTGCA
CATTCTGTAATACCAGATTCTGTAGAGGAAAAGGCTCATCTGCAAAAATTCAGGGTTTAT
ACTACAAAATCTGAAAATCGCAGTTCCTTTA
>MY5147_Hexurella_DragoonMtns_NF_345A
GAACCTTTTCTACCTCCACCTAGTTTCCTTCATGATGTATATGAAAAGCAGAAAATAAAA
CATATTCAGGTGGATGATGATTCAAGCAGTTCGGATGAAATGTCTGAAAACATTTATGAA
AAGCCTAAACACTGGGTGCCAATCTCGGAATGCCAAAAACAGTACAGGGCAATATCATCT
GAAGAAGTAAAAGTTCCTGAGACATCTAGAAATATTTGTCACAGCCCTTTTCGAAATTCT
TCAGAACCTCGTGATGAAATCATTGTTTGTAGTCCTGCGGAGGCTATTTATGATCCTATT
TACAAACACTCGGAAGTGCCATATAATCAGACTTATGAAACCATTCCCCAACACTCTGTT
CCAGATCTTTTACAGTTGCAGGAAATTAAACATAGTGATGCATCAGATGCAGATGATGAA
GCAAGTCGAGATTTCGATACATCGGTTAATCTTAGTATACCCTCCTATCAGTCTGCCATT
TTGGATCAATGTCGTAGTTCGGAGGATCAGAACATAGTGTGCAAGTATGATGGCCATTCT
TCTTTTGATTCTGAAATAGTTTTCTATTCCAGTGCAGAATGTCCCGAACAAGCTACATGT
AAATCAGAGAGTGTGTGTCAATTTTCCAGCCTACAATTGCCCTCGGCTGCTGTTCCTGAT
TACAACAAAGAACTTTCTAGAACTTATAGTAGTTTGTCAGTTGCATCAGTATCAGGTGCA
CATTCTGTAATACCAGATTCTGTAGAAGAAAAGGCTCATCTGCAAAAATTCAGGGTTTAT
ACTACAAAATCTGAAAATCGCAGTTCCTTTA
>MY5152_Hexurella_WhetstoneMtns_ApacheCyn
GAACCTTTTCTCCCTCCACCTAGTTTCCTTCATGATGTATATGAAAAGCAGAAAATAAAA
CATATTCAGGTGGATGATGATTCAAGCAGTTCGGATGAAATGTCTGAAAACATTTATGAA
AAACCTAAGCACTGGGTGCCAATCTCGGAATGCCAAAAACAGTACAGGGCAATATCATCT
GAAGAAATAAAAGTTCCTGAGACATCTAGAAATATTTGTCACAGCCCTTTTCGAAATGTT
TCAGAACCTCATGATGAAATCATTGTTTGCAATCCTGCAGAGGCCATTTATGATCCTATT
TACAAACATTCTGAAGTGCCATATAATCAGACTTATGAAACCATTCCCCAACACTCTGTT
CCAGATCTTTTACAGTTGCAGGAAATTAAGCATAGTGATGCATCAGATGCAGATGATGAA
GCAAGTCGAGATTTTGATACATCGGTTAATCTTAGTATACCCTCCTATCAGTCTGCCATT
TTGGACCAATGTCGTAGTTCGGAAGATCAGAGCATAGTGTGCAAGTATGATGGTCATTCT
TCTTTTGATTCTGAAATAGTTTTCTATTCCAGTGCAGAATGTCCTGAACAGGCAACATGT
AAATCAGAGAGTGTGCGTCAATTTTCTAGCCTACAATTGCCCTCGGCTGCTGTTCCTGAT
TACAACAAAGAACTTTCTAGAACTTATAGTAGTTTGTCAGTTGCATCAGTATCAGGTGCA
CATTCTGTAATACCAGATTCTGTAGAAGAAACGGCTCATCTGCAAAAATTCAGAGTTTAT
ACTACGAAATCTGAAAATCGCAGTTCCTTTA
>MY5154_Hexurella_SantaRitaMtns_AdobeCyn
GAACCTTTTCTACCTCCACCTAGTTTCCTTCATGATGTATATGAAAAGCAGAAAATAAAG
CATATTCAGGTGGATGATGATTCAAGCAGTTCGGATGAAATGTCTGAAAACATTTATGAA
AAACCTAAGCACTGGGTGCCAATCTCGGAATGCCAAAAACAGTACAGGGCAATATCATCT
GAAGAAATAAAAGTTCCTGAGACATCTAGAAATATTTGTCATAGCCCTTTTCGAAATGTT
TCAGAACCTCATGATGAAATCCCTGTTTGTAGTCCTGCAGAGGCCATTTATGATCCTATT
TACAAACACTCTGAAGTGCCATATAATCAGACTTATGAAACCATTCCCCAACACTCTGTT
CCAGATCTTTTACAGTTGCAGGAAATTAAGCATAGTGATGCATCAGATGCAGATGATGAA
GCAAGTCGAGATTTCGATACATCGGTTAATCTTAGTATACCCTCCTATCAGTCTGCCATT
TTGGACCAATGTCGTAGTTCGGAGGATCAGAACATAGTGTGCAAGTATGATGGTCGTTCT
TCTTTTGATTCTGAAATAGTTTTCTATTCCAGTGCAGAATGTCCTGAACAAGCAACATGT
AAATCAGAGAGTGTGTGTCAATTTTCTAGCCTACAATTGCCCTCGACTGCTGTTCCTGAT
TACAACAAAGAACTTTCTAGAACTTATAGTAGTTTGTCAGTTGCATCAGTATCAGGTGCA
CATTCTGTAGTACCAGATTCTGTAGAAGAAAAGGCTCATCTGCAAAAATTCAGGGTTTAT
ACTACGAAATCTGAAAATCGCAGTTCCTTTA
>MY5157_Hexurella_SantaCatalinaMtns_Redington
GAACCTTTTCTACCTCCACCTAGTTTCCTTCATGATGTATATGAAAAGCAGAAAATAAAA
CATATTCAGGTGGATGATGATTCAAGCAGTTCGGATGAAATGTCTGAAAACATTTATGAA
AAACCTAAGCACTGGGTGCCAATCTCGGAATGCCAAAAACAGTACAGGGCAATATCATCT
GAAGAAATAAAAGTTCCTGAGACATCTAGAAATATTTGTCACAGCCCTTTTCGAAATGTT
TCAGAACCTCTCGATGAAATCATTGGTTGTAGTCCTGCAGAGGCCATTTATGATCCTATT
TACAAACACTCTGAAGTGCCATATAATCAGACTTATGAAACCATTCCCCAACACTCTGTT
CCAGATCTTTTACAGTTGCAGGAAATTAAGCATAGTGATGCATCAGATGCAGATGATGAA
GCAAGTCGAGATTTCGATACATCGGTTAATCTTAGTATACCCTCCTATCAGTCTGCCATT
TTGGACCAATGTCGTAGTTCGGAGGATCAGAGCTTAGTGTGCAAGTATGATGGTCATTCT
TCTTTTGATTCTGAAATAGTTTTCTATTCCAGTGCAGAATGTCCTGAACCAGCAACATGT
AAATCAGAGAGTGTGTGTCAATTTTCTAGCCTACCATTGCCCTCGGCTACTGTTCCCGAT
TACAACAAAGAACTTTCTAGAACTTATAGTAGTTTGTCAGTTGCATCAGTATCAGGTGCA
CATTCTGTAATACCAGATTCTGTAGAAGAAAAGGCTCATCTGCAAAAATTCAGGGTTTAT
ACTACGAAATCTGAAAATCCCAGTTCCTTTA
>MY5164_Hrupicola_Temecula
------------------------------------------------------------
------------GATGATGATTCCAGCAGTTCGGATGAAATGTCTGAAAACATTTATGAA
AAACCT--------------AATCTCGGAATGTCAAAAACAGTACAGGGCAATATCATCT
GAAGAAATAAAAGTTCCTGACACATCTAGAAATATTTGTCACAGCCCTTTTCGAAATGTT
TCAGAACCTCATGATGAAATCATTGGTTGTAGTCCTGCAGAAGCCATTTATGATCCTATT
TACAAACACTCTGAAGTGCCATATAATCAGACTTATGAAACCATTCCTCAACACTCTGTT
CCAGATCTTTTACAGTTGCAGGAAATTAAACATAGTGATGCATCAGATGCAGATGATGAA
GCAAGTCGTGATTTTGATACATCGGTTAATCTTAGTATACCTTCTTATCAGTCAGCCATT
TTTGATCAGTGTCGTAGTCCAGAGGATCAGAGCATAGTGTGCAAGTATGATGGTCATTCT
TCTTTTGATTCTGAAATAGTTTTTTATTCCAGTGCAGAATGTTCTGAACAAGCTACATGT
AAATCAGAGAGTGTGTGTCAATTTTCTAGCCTGCAGTTGCCCTCGGCTGCTGTTCCTGGA
TACAACAAAGAATTTTCTAGAACTTATAGTAGTTTGTCAGTCGGATCAGTATCAGCTACA
CATTCTGTGATACCAGATTCTGTAGAAG--------------------------------
-------------------------------
>MY5165_Hrupicola_Temecula
----------------GACCTAGTTTCCTTCATGATGTATATGAAAAGCAGAAAATTAAA
CATATTCAGGTGGATGATGATTCCAGCAGTTCGGATGAAATGTCTGAAAACATTTATGAA
AAACCTAAGCACTGGGTGCCAATCTCGGAATGTCAAAAACAGTACAGGGCAATATCATCT
GAAGAAATAAAAGTTCCTGACACATCTAGAAATATTTGTCACAGCCCTTTTCGAAATGTT
TCAGAACCTCATGATGAAATCATTGGTTGTAGTCCTGCAGAAGCCATTTATGATCCTATT
TACAAACACTCTGAAGTGCCATATAATCAGACTTATGAAACCATTCCTCAACACTCTGTT
CCAGATCTTTTACAGTTGCAGGAAATTAAACATAGTGATGCATCAGATGCAGATGATGAA
GCAAGTCGTGATTTTGATACATCGGTTAATCTTAGTATACCTTCTTATCAGTCAGCCATT
TTTGATCAGTGTCGTAGTCCAGAGGATCAGAGCATAGTGTGCAAGTATGATGGTCATTCT
TCTTTTGATTCTGAAATAGTTTTTTATTCCAGTGCAGAATGTTCTGAACAAGCTACATGT
AAATCAGAGAGTGTGTGTCAATTTTCTAGCCTGCAGTTGCCCTCGGCTGCTGTTCCTGGA
TACAACAAAGAATTTTCTAGAACTTATAGTAGTTTGTCAGTCGGATCAGTATCAGCTACA
CATTCTGTGATACCAGATTCTG-AGAAGAAAAGAATCATC-GCAAAAATTCAGGGTTTAT
ACTACGAAATCTGAAAATCTCAG--------
>MY5175_Hapachea_HarshawRd_PatagoniaMtns
GAACCTTTTCTACCTCCACCTAGTTTCCTTCATGATGTATATGAAAAGCAGAAAATAAAA
CATATTCAGGTGGATGATGATTCAAGCAGTTCGGATGAAATGTCTGAAAACATTTATGAA
AAGCCTAAGCACTGGGTGCCAATCTCGGAATGCCAAAAACAGTACAGGGCAATATCATCT
GAAGAAATAAAAGTTCCTGAGACATCTAGAAATATTTGTCACAGCCCTTTTCGAAATGTT
TCAGAACCTAAAGATGAAATCCCTGTTTGTAGTCCTGCAGAGGCCATTTATGATCCTATT
TACAAACATTCTGAAGTGCCATATAATCAGACTTATGAAACCATTCCCCAACACGCTGTT
CCAGATCTTTTACAGTTGCAGGAAATTAAGCATAGTGATGCATCAGATGCAGATGATGAA
GCAAGTCGAGATTTCGATACATCGGTTAATCTTAGTATACCCTCCTATCAATCTGCCATT
TTGGACCAATGTCGTAGTTCGGAGGATCAGAACATAGTGTGCAAGTATGATGGTCATTCT
TCTTTTGATTCTGAAATAGTTTTCTATTCCAGTGCAGAATGTCCTGAACAAGCAGCATGT
AAATCAGAGAGTGTGTGTCAATTTTCTAGCCTACAATTGCCCTCGGCTGCTGTTCCTGAT
TACAACAAAGAACTTTCTAGAACTTATAGTAGTTTGTCAGTTGCATCAGTATCAGGTGCA
CATTCTGTAGTACCAGATTCTGTAGAAGAAAAGGCTCATCTGCAAAAATTCAGGGTTTAT
ACTACGAAATCTGAAAATCGCAGTTCCTTTA
>MY5180_Hapachea_MustrangPk_MustangMtns
GAACCTTTTCTACCTCCACCTAGTTTCCTTCATGATGTATATGAAAAGCAGAAAATAAAA
CATATTCAGGTGGATGATGATTCAAGCAGTTCAGATGAAATGTCTGAAAACATTTATGAA
AAACCTAAGCACTGGGTGCCAATCTCGGAATGCCAAAAACAGTACAGGGCAATATCATCT
GAAGAAATAAAAGTTCCTGAGACATCTAGAAATATTTGTCACAGCCCTTTTCGAAATGTT
TCAGAACCTCATGATGAAATCATTGTTTGTAGTCCTGCAGAGGCCATTTATGATCCTATT
TACAAACACTCTGAAGTGCCATATAATCAGACTTATGAAACCATTCCCCAACACTCTGTT
CCAGATCTTTTACAGTTGCAGGAAATTAAGCATAGTGATGCATCAGATGCAGATGATGAA
GCAAGTCGAGATTTCGATACATCGGTTAATCTTAGTATACCCTCCTATCAGTCTGCCATT
TTGGACCAATGTCGTAGTTTGGAGGATCAGAACATAGTGTGCAAGTATGATGGTCATTCT
TCTTTTGATTCTGAAATTGTTTTCTATTCCAGTGCAGAATGTCCTGAACAAGCAACATGT
AAATCAGAGAGTGTGTGTCAATTTTCTAGCCTACAATTGCCCTTGACTGCTGTTCCTGAT
TACAACAAAGAACTTTCTAGAACTTATAGTAGTTTGTCAGTTGCATCAGTATCAGGTGCA
CATTCTGTAATACCGGATTCTATAGAAGAAAAGGCTCATCTGCAAAAATTCAGGGTTTAT
ACTACGAAATCTGAAAATCACAGTTCCTTTA
>MY5181_Hapachea_MustrangPk_MustangMtns
--------TCTACCTCCACCTAGTTTCCTTCATGATGTATATGAAAAGCAGAAAATAAAA
CATATTCAGGTGGATGATGATTCAAGCAGTTCAGATGAAATGTCTGAAAACATTTATGAA
AAACCTAAGCACTGGGTGCCAATCTCGGAATGCCAAAAACAGTACAGGGCAATATCATCT
GAAGAAATAAAAGTTCCTGAGACATCTAGAAATATTTGTCACAGCCCTTTTCGAAATGTT
TCAGAACCTCATGATGAAATCATTGTTTGTAGTCCTGCAGAGGCCATTTATGATCCTATT
TACAAACACTCTGAAGTGCCATATAATCAGACTTATGAAACCATTCCCCAACACTCTGTT
CCAGATCTTTTACAGTTGCAGGAAATTAAGCATAGTGATGCATCAGATGCAGATGATGAA
GCAAGTCGAGATTTCGATACATCGGTTAATCTTAGTATACCCTCCTATCAGTCTGCCATT
TTGGACCAATGTCGTAGTTCGGAGGATCAGAACATAGTGTGCAAGTATGATGGTCATTCT
TCTTTTGATTCTGAAATAGTTTTCTATTCCAGTGCAGAATGTCCTGAACAAGCAACATGT
AAATCAGAGAGTGTGTGTCAATTTTCTAGCCTACAATTGCCCTTGACTGCTGTTCCTGAT
TACAACAAAGAACTTTCTAGAACTTATAGTAGTTTGTCAGTTGCATCAGTATCGGGTGCA
CATTCTGTAATACCGGATTCTATCGAAGAAAAGGCTCATCTGCAAAAATTCAGGGTTTAT
ACTACGAAATCTGAAAATCACAGTTCCTTTA
>MY5193_Hapachea_HarshawRd_PatagoniaMtns
GAACCTTTTCTACCTCCACCTAGTTTCCTTCATGATGTATATGAAAAGCAGAAAATAAAA
CATATTCAGGTGGATGATGATTCAAGCAGTTCGGATGAAATGTCTGAAAACATTTATGAA
AAGCCTAAGCACTGGGTGCCAATCTCGGAATGCCAAAAACAGTACAGGGCAATATCATCT
GAAGAAATAAAAGTTCCTGAGACATCTAGAAATATTTGTCACAGCCCTTTTCGAAATGTT
TCAGAACCTCATGATGAAATCCCTGTTTGTAGTCCTGCAGAGGCCATTTATGATCCTATT
TACAAACATTCTGAAGTGCCATATAATCAGACTTATGAAACCATTCCCCAACACGCTGTT
CCAGATCTTTTACAGTTGCAGGAAATTAAGCATAGTGATGCATCAGATGCAGATGATGAA
GCAAGTCGAGATTTCGATACATCGGTTAATCTTAGTATACCCTCCTATCAGTCTGCCATT
TTGGACCAATGTCGTAGTTCGGAGGATCAGAACATAGTGTGCAAGTATGATGGTCATTCT
TCTTTTGATTCTGAAATAGTTTTCTATTCCAGTGCAGAATGTCCTGAACAAGCAGCATGT
AAATCAGAGAGTGTGTGTCAATTTTCTAGCCTACAATTGCCCTCGGCTGCTGTTCCTGAT
TACAACAAAGAACTTTCTAGAACTTATAGTAGTTTGTCAGTTGCATCAGTATCAGGTGCA
CATTCTGTAGTACCAGATTCTGTAGAAGAAAAGGCTCATCTGAAAAAATTCAGGGTTTAT
ACTACGAAATCTGAAAATCGCAGTTCCTTTA
>MY5194_Hapachea_Ordsummit_MtOrd
GAACCATTTCTACCCCCACCTAGTTTTCTTCATGATGTATATGAAAAGCAGAAAATAAAA
CATATTCAGGTGGATGATGATTCAAGCAGTTCAGATGAAATGTCTGAAAACATTTATGAA
AAACCTAAGCACTGGGTGCCAATCTCAGAGTGCCAAAAACAGTACAGATCAGTATCATCG
GAAGAAATAAAAGTTCCTGAGACATCTAGAAATATTTGTGACAGTCCCTTTCGAAATGTT
TCAGAACCTCGTGATGAAATCATTGGTTGTAGTCCTGCAGAGGCCATTTATGATCCTATT
TACAAACACTCTGAAGTGCCATATAATCAGACTTATGAAACCATTCCCCAACACTCAGTT
CCAGATCTTTTGCAGTTGCAGGAAATTAAGCATAGTGATGCATCAGATGCAGATGATGAA
GCAAGTCGAGATTTTGATACATCGGTTAATCTTAGTATACCTTCCTATCAATCTGCCATT
TTAGATCAGTGTCGTAGTTCGGAGGATCAGAGCGTAGTGTGCAAGTATGATGCTCATTCT
TCTTTTGATTCTGAAATAGTTTTCTATTCCAGTGCAGAATGTCCTGAACAAGCAACATGT
AAATCAGAGAATGTGTGTCAATTTTCTAGCCTACAGTTGCCCTCGGCTGCTGTTCCTGAT
TACAACAAAGAACTTTCAAGAACTTATAGTAGTTTGTCAGTTGGATCAGTATCAGCTGCA
CATTCTGTGATACCAGATTCTGTAGAAGAAAAGGGTCATCTTAAAAAATTCAGGGTTTAT
ACTACACAATCTGAAAATCCCAGTTCCTCTA
>MY5195_Hapachea_Ordsummit_MtOrd
GAACCATTTCTACCCCCACCTAGTTTTCTTCATGATGTATATGAAAAGCAGAAAATAAAA
CATATTCAGGTGGATGATGATTCAAGCAGTTCAGATGAAATGTCTGAAAACATTTATGAA
AAACCTAAGCACTGGGTGCCAATCTCAGAGTGCCAAAAACAGTACAGATCAGTATCATCG
GAAGAAATAAAAGTTCCTGAGACATCTAGAAATATTTGTGACAGTCCCTTTCGAAATGTT
TCAGAACCTCGTGATGAAATCATTGGTTGTAGTCCTGCAGAGGCCATTTATGATCCTATT
TACAAACACTCTGAAGTGCCATATAATCAGACTTATGAAACCATTCCCCAACACTCAGTT
CCAGATCTTTTGCAGTTGCAGGAAATTAAGCATAGTGATGCATCAGATGCAGATGATGAA
GCAAGTCGAGATTTTGATACATCGGTTAATCTTAGTATACCTTCCTATCAATCTGCCATT
TTAGATCAGTGTCGTAGTTCGGAGGATCAGAGCGTAGTGTGCAAGTATGATGCTCATTCT
TCTTTTGATTCTGAAATAGTTTTCTATTCCAGTGCAGAATGTCCTGAACAAGCAACATGT
AAATCAGAGAATGTGTGTCAATTTTCTAGCCTACAGTTGCCCTCGGCTGCTGTTCCTGAT
TACAACAAAGAACTTTCAAGAACTTATAGTAGTTTGTCAGTTGGATCAGTATCAGCTGCA
CATTCTGTGATACCAGATTCTGTAGAAGAAAAGGGTCATCTTAAAA--------------
-------------------------------
>MY5266_Hencina_CerroBolla
GAACCATTTCTACCTCCACCTAGTTTCCTTCATGATGTATATGAAAAGCAGAAAATTAAG
CATATTCAGGTGGATGATGATTCCAGCAGTTCGGATGAAATGTCTGAAAACATTTATGAA
AAACCTAAGCACTGGGTGCCAATCTCGGAATGTCAAAAACAGTACAGGGCAATGTCATCT
GAGGAAATAAAAGTTCCTGACACATCTAGAAATATTTGTCACAGCCCTTTTCGAAATGCT
TCAGTACCTCATGATGAAATCATTGGTTGTAGTCCTGCAGAAGCCATTTATGATCCTATT
TACAAACGCTCTGAAGTGCCATATAATCAGGCTTATGAAACCATTCCTCAACACTCTGTT
CCAGATCTTTTACAGTTGCAAGAAATTAAACATAGTGATGCATCAGATGCAGATGATGAA
GCAAGTCGTGATTTTGATACATCGGTTAATCTTAGTATACCTTCCTATCAGTCTGCCATT
TTTGATCAGTGTCGTAGTCCAGAGGATCAGAGCATAGTGTGCAAGTATGATGCTCATTCT
TCTTTTGATTCTGAAATAGTTTTTTATTCCAGTGCAGAATGTCCTGAACAGGCAACATGT
AAATCAGAGAGTGTGTGTCAATTTTCTAGCCTGCAATTGCCCTCGACTGCTGTTCCTGAT
TTCAACAAAGAATTTTCTAGAACTTATAGTAGTTTGTCAGTCGGATCAGTATCAGCTACA
CATTCTGTGATACCAGATTCTGTAGAAGAAAATGGTCATCTGCAAAAATTCGGGGTTTAT
ACTACGAAATCCGAAAATCTCAGTTCCCTTA
>MY5267_Hencina_CerroBolla
GAACCATTTCTACCTCCACCTAGTTTCCTTCATGATGTATATGAAAAGCAGAAAATTAAG
CATATTCAGGTGGATGATGATTCCAGCAGTTCGGATGAAATGTCTGAAAACATTTATGAA
AAACCTAAGCACTGGGTGCCAATCTCGGAATGTCAAAAACAGTACAGGGCAATGTCATCT
GAAGAAATAAAAGTTCCTGACACATCTAGAAATATTTGTCACAGCCCTTTTCGAAATGCT
TCAGTACCTCATGATGAAATCATTGGTTGTAGTCCTGCAGAAGCCATTTATGATCCTATT
TACAAACGCTCTGAAGTGCCATATAATCAGGCTTATGAAACCATTCCTCAACACTCTGTT
CCAGATCTTTTACAGTTGCAAGAAATTAAACATAGTGATGCATCAGATGCAGATGATGAA
GCTAGTCGTGATTTTGATACATCGGTTAATCTTAGTATACCTTCCTATCAGTCTGCCATT
TTTGATCAGTGTCGTAGTCCAGAGGATCAGAGCATAGTGTGCAAGTATGATGCTCATTCT
TCTTTTGATTCTGAAATAGTTTTTTATTCCAGTGCAGAATGTCCTGAACAGGCAACATGT
AAATCAGAGAGTGTGTGTCAATTTTCTAGCCTGCAATTGCCCTCGACTGCTGTTCCTGAT
TTCAACAAAGAATTTTCTAGAACTTATAGTAGTTTGTCAGTCGGATCAGTATCAGCTACA
CATTCTGTGATACCAGATTCTGTAGAAGAAAATGGTCATCTGCAAAAATTCGGGGTTT--
-------------------------------
>MY5269_Hexurella_GuadalupeValley
GAACCATTTCTACCTCCACCTAGTTTCCTTCATGATGTATATGAAAAGCAGAAAATTAAA
CATATTCAGGTGGATGATGATTCCAGCAGTTCAGATGAAATATCTGAAAACATTTATGAA
AAACCTAAGCACTGGGTGCCAATTTCGGAATGTCAAAAACAGTACAGGGCAATGTCATCT
GAAGAAATAAAAGTTCCTGACACATCTAGAAATATTTGTCACAGCCCTTTTCGAAATGTT
TCAGTACCTCATGATGAAATCATTGGTTGTAGTCCTGCAGAAGCCATTTATGATCCTATT
TACAAACACTCTGAAGTGCCATATAATCAGACTTATGAAACCATTCCTCAACACTCTGTT
CCAGATCTTTTACAGTTGCAAGAAATTAAACATAGTGATGCATCAGATGCAGATGATGAA
GCAAGTCGTGATTTTGATACATCGGTTAATCTTAGTATACCGTCTTATCAGTCTGCCATT
TTTGATCAGTGTCGTAGTCCAGAGGATCAGAGCATAGTGTGCAAGTATGATGCTCATTCT
TCTTTTGATTCTGAAATAGTTTTTTATTCCAGTGCAGAATGTCCTGAACAAGCAACATGT
AAATCAGAGAGTGTGTGTCAATTTTCTAGCCTGCAATTGCCCTCGGCTGCTGTTCCTGAT
TTCAACAAAGAATTTTCTAGAACTTATAGTAGTTTGTCAGTTGGATCAGTATCAGCTACA
CATTCTGTGATACCAGATTCTATAGAAGAAAATGGTCATCTGCAAAAATTCGGGGTTTAT
ACTACGAAATCCGAAAATCTCAGTTCCTTTA
>MY5271_Hexurella_GuadalupeValley
GAACCATTTCTACCTCCACCTAGTTTCCTTCATGATGTATATGAAAAGCAGAAAATTAAA
CATATTCAGGTGGATGATGATTCCAGCAGTTCAGATGAAATATCTGAAAACATTTATGAA
AAACCTAAGCACTGGGTGCCAATTTTGGAATGTCAAAAACAGTACAGGGCAATGTCATCT
GAAGAAATAAAAGTTCCTGACACATCTAGAAATATTTGTCACAGCCCTTTTCGAAATGTT
TCAGTACCTCATGATGAAATCATTGGTTGTAGTCCTGCAGAAGCCATTTATGATCCTATT
TACAAACACTCTGAAGTGCCATATAATCAGACTTATGAAACCATTCCTCAACACTCTGTT
CCAGATCTTTTACAGTTGCAAGAAATTAAACATAGTGATGCATCAGATGCAGATGATGAA
GCAAGTCGTGATTTTGATACATCGGTTAATCTTAGTATACCGTCTTATCAGTCTGCCATT
TTTGATCAGTGTCGTAGTCCAGAGGATCAGAGCATAGTGTGCAAGTATGATGCTCATTCT
TCTTTTGATTCTGAAATAGTTTTTTATTCCAGTGCAGAATGTCCTGAACAAGCAACATGT
AAATCAGAGAGTGTGTGTCAATTTTCTAGCCTGCAATTGCCCTCAGCTGCTGTTCCTGAT
TTCAACAAAGAATTTTCTAGAACTTATAGTAGTTTGTCAGTCGGATCAGTATCAGCTACA
CATTCTGTGATACCAGATTCTGTAGAAGAAAATGGTCATCTGCAAAAATTCGGGGTTTAT
ACTACGAAATCCGAAAATCTCAGTTCCTTTA
>MY5276_Hexurella_SanPedro_Martir
GAACCATTTCTACCTCCACCTAGTTTCCTTCATGATGTATATGAAAAGCAGAAAATTAAA
CATATTCAGGTGGATGATGATTCCAGCAGTTCGGATGAAATGTCTGAAAACATTTATGAA
AAACCTAAGCACTGGGTGCCAATCTCGGAATGTCAAAAACAGTACAGGGCAATGTCATCT
GAAGAAATAAAAGTTCCTGACACATCTAGAAATATTTGTCACAGCCCTTTTCGAAATGTT
TCAGTACCTCATGATGAAATCATTGGTTGTAGTCCTGCAGAAGCCATTTATGATCCTATT
TACAAACACTCTGAAGTGCCATATAATCAGACTTATGAAACCATTCCTCAACACTCTGTT
CCAGATCTTTTACAGTTGCAAGAAATTAAACATAGTGATGCATCAGATGCAGATGATGAA
GCAAGTCGTGATTTTGATACATCGGTTAATCTTAGTATACCTTCCTATCAGTCTGCCATT
TTTGATCAGTGTCGTAGTCCAGAGGATCAGAGCATAGTGTGCAAGTATGATGCTCATTCT
TCTTTTGATTCTGAAATAGTTTTTTATTCCAGTGCAGAGTGTCCTGAACAAGCAACATGT
AAATCAGAGAGTGTGTGTCAATTTTCTAGCCTGCAATTGCCCTCGGCTGCTGTTCCTGAT
TTCAACAAAGAATTTTCTAGAACTTATAGTAGTTTGTCCGTCGGATCAGTATCAGCTACA
CATTCTGTGATACCAGATTCTGTAGAAGAAAATGGTCATCTGCAAAAATTCGAGGTTTAT
ACTACGAAATCCGAAAATCTCAGTTCCTTTA
>MY5277_Hexurella_SanPedro_Martir
GAACCATTTCTACCTCCACCTAGTTTCCTTCATGATGTATATGAAAAGCAGAAAATTAAA
CATATTCAGGTGGATGATGATTCCAGCAGTTCGGATGAAATGTCTGAAAACATTTATGAA
AAACCTAAGCACTGGGTGCCAATCTCGGAATGTCAAAAACAGTACAGGGCAATGTCATCT
GAAGAAATAAAAGTTCCTGACACATCTAGAAATATTTGTCACAGCCCTTTTCGAAATGTT
TCAGTACCTCATGATGAAATCATTGGTTGTAGTCCTGCAGAAGCCATTTATGATCCTATT
TACAAACACTCCGAAGTGCCATATAATCAGACTTATGAAACCATTCCTCAACACTCTGTT
CCAGATCTTTTACAGTTGCAAGAAATTAAACATAGTGATGCATCAGATGCAGATGATGAA
GCAAGTCGTGATTTTGATACATCGGTTAATCTTAGTATACCTTCCTATCAGTCTGCCATT
TTTGATCAGTGTCGTAGTCCAGAGGATCAGAGCATAGTGTGCAAGTATGATGCTCATTCT
TCTTTTGATTCTGAAATAGTTTTTTATTCCAGTGCAGAGTGTCCTGAACAAGCAACATGT
AAATCAAAGAGTGTGTGTCAATTTTCTAGCCTGCAATTGCCCTCGGCTGCTGTTCCTGAT
TTCAACAAAGAATTTTCTAGAACTTATAGTAGTTTGTCCGTCGGATCAGTATCAGCTACA
CATTCTGTGATACCAGATTCTGTAGAAGAAAATGGTCATCTGCAAAAATTCGAGGTTTAT
ACTACGAAATCCGAAAATCTCAGTTCCTTTA
>MY5280_Hexurella_ArroyoSalado
GAACCATTTCTACCTCCACCTAGTTTCCTTCATGATGTATATGAAAAGCAGAAAATTAAA
CATGTTCAGGTGGATGAAGATTCCAGCAGTTCAGATGAAATGTCTGAAAACATTTATGAA
AAACCTAAACACTGGGTGCCAATCTCGGAATGTCAAAAACAGTACAGGGCAATATCATCT
GAAGAAATAAAAGTTCCTGACACATCTAGAAATATTTGTCACAGCCCTTTTCGAAATGTT
TCAGTACCTCATGATGAAATCATTGGTTGTAGTCCTGCAGAAGCCATTTATGATCCTATT
TACAAACACTCTGAAGTGCCATATAATCAGACTTATGAAACCATTCCTCAACATTCTGTT
CCAGATCTTTTACAGTTGCAGGAAATTAAACATAGTGATGCATCAGATGCAGATGATGAA
GCAAGTCGTGATTTTGATACATCGGTTAATCTTAGTATACCTTCCTATCAGTCTGCCATT
TTTGATCAGTGTCGTAGTCCAGAGGATCAGAGCATAGTGTGCAAGTATGATGCTCATTCT
TCTTTTGATTCTGAAATAGTTTTTTATTCCAGTGCAGAATGTCCTGAACAAGCAACATGT
AAATCGGAGAGTGTGTGTCAATTTTCTAGCCTGCAATTGCCCTCGGCTGCTGTTTCTGAT
TACAACAAAGAATTTTCTAGAACTTATAGTAGTTTGTCAGTCGGATCAGTATCAGCTACA
CATTCTGTGATACCAGATTCTGTAGAAGAAAAGGATCATCTGCAAAAATTCAGGGTGTAT
ACTATGAAATCCGAAAATCTCAGTTCCTTTA
>MY5282_Hexurella_ArroyoSalado
----------------------GTTTCC--------------------------------
----TTCAGGTGGATGAAGATTCCAGCAGTTCAGATGAAATGTCTGAAAACATTTATGAA
AAACCTAAACACTGGGTGCCAATCTCGGAATGTCAAAAACAGTACAGGGCAATATCATCT
GAAGAAATAAAAGTTCCTGACACATCTAGAAATATTTGTCACAGCCCTTTTCGAAATGTT
TCAGTACCTCATGATGAAATCATTGGTTGTAGTCCTGCAGAAGCCATTTATGATCCTATT
TACAAACACTCTGAAGTGCCATATAATCAGACTTATGAAACCATTCCTCAACATTCTGTT
CCAGATCTTTTACAGTTGCAGGAAATTAAACATAGTGATGCATCAGATGCAGATGATGAA
GCAAGTCGTGATTTTGATACATCGGTTAATCTTAGTATACCTTCCTATCAGTCTGCCATT
TTTGATCAGTGTCGTAGTCCAGAGGATCAGAGCATAGTGTGCAAGTATGATGCTCATTCT
TCTTTTGATTCTGAAATAGTTTTTTATTCCAGTGCAGAATGTCCTGAACAAGCAACATGT
AAATCGGAGAGTGTGTGTCAATTTTCTAGCCTGCAATTGCCCTCGGCTGCTGTTTCTGAT
TACAACAAAGAATTTTCTAGAACTTATAGTAGTTTGTCAGTCGGATCAGTATCAGCTACA
CATTCTGTGATACCAGATTCTGTAGAAGA-------------------------------
-------------------TCAGTTCCTTTA
>MY5286_Hrupicola_SweetwaterSpr_OrdMtn
------------------------------------------------------------
-----------------------CAGCAGTTCGGATGAAATGTCTGAAAACATTTATGAA
AAACCTAAGCACTGGGTGCCAATCTCGGAATGTCAAAAACAGTACAGGGCAATATCATCC
GAAGAAATAAAAGTTCCTGACACATCTAGAAATATTTGTCACAGCCCTTTTCGAAAAGTT
TCAGTACCTCATGATGAAATCATTGGTTGTAGTCCTGCAGAAGCCATTTATGATCCTATT
TACAAACACTCTGAAGTGCCATATAATCAGACTTATGAAACCATTCCTCAACATTCTGTT
CCAGATCTTTTACAGTTGCAGGAAATTAAACATAGTGATGCATCAGATGCGGATGATGAA
GCAAGTCGTGATTTTGATACATCGGTTAATCTTAGTATACCTTCATATCAGTCTGCTATT
TTTGATCAATGTCGTAGTCCAGAGGATCAGAGCATAGTGGGCAAGTATGATGGTCATTCT
TCTTTTGATTCTGAAATAATTTTTTATTCCAGTGCAGAATGCCCTGAACAAGCAACATGT
AAATCGGAGAGTGTGTGTCAATTTTCTAGCCTGCAATTGTCCTCGGCTGCTGTTCCTGAT
TACAACAAAG-------TAGAACTTATAGTAG----------------------------
------------------------------------------------------------
-------------------------------
>MY5287_Hrupicola_SweetwaterSpr_OrdMtn
------------------------------------------------------------
------------------------------------------------------------
------------------------------------------------------------
-----AATAAAAGTTCCTGACACATCTAGAAATATTTGTCACAGCCCTTTTCGAAAAGTT
TCAGTACCTCATGATGAAATCATTGGTTGTAGTCCTGCAGAAGCCATTTATGATCCTATT
TACAAACACTCTGAAGTGCCATATAATCAGACTTATGAAACCATTCCTCAACATTCTGTT
CCAGATCTTTTACAGTTGCAGGAAATTAAACATAGTGATGCATCAGATGCGGATGATGAA
GCAAGTCGTGATTTTGATACATCGGTTAATCTTAGTATACCTTCATATCAGTCTGCTATT
TTTGATCAATGTCGTAGTCCAGAGGATCAGAGCATAGTGGGCAAGTATGATGGTCATTCT
TCTTTTGATTCTGAAATAATTTTTTATTCCAGTGCAGAATGCCCTGAACAAGCAACATGT
AAATCGGAGAGTGTGTGTCAATTTTCTAGCCTGCAATTGTCC------------------
------------------------------------------------------------
------------------------------------------------------------
-------------------------------
>MY5288_Hrupicola_Deadman_Hills
GAACCATTTCTACCTCCACCTAGTTTCCTTCATGATGTATATGAAAAGCAGAAAATTAAA
CATATTCAGGTGGATGATGATTCCAGCAGTTCGGATGAAATGTCTGAAAACATTTATGAA
AAACCTAAGCACTGGGTGCCAATCTCGGAATGTCAAAAACAGTACAGGGCAATATCATCT
GAAGAAATAAAAGTTCCTGACACATCTAGAAATATTTGTCACAGCCCTTTTCGAAATGTT
TCAGTACCTCATGATGAAATCATTGGTTGTAGTCCTGCAGAAGCCATTTATGATCCTATT
TACAAACACTCTGAAGTGCCATATAATCAGACTTATGAAACCATTCCTCAACACTCTGTT
CCAGATCTTTTACAGTTGCAGGAAATTAAACATAGTGATGCATCAGATGCAGATGATGAA
GCAAGTCGTGATTTTGATACATCGGTTAATCTAAGTATACCTTCCTATCAGTCTGCCATT
TTTGATCAATGTCGTAGTCCGGTGGATCAGAGCATAGTGGGCAAGTATGATGGCCATTCT
TCTTTTGATTCTGAAATAGTTTTTTATTCCAGTGCAGAATGTCCTGAACAAGCAACATGT
AAATCAGAGAGTGTGTGTCAATTTTCTAGCCTGCAATTGCCCTCGGCTGCTGTTCCTGAT
TACAACAAAGAATTTTCTAGAACTTATAGTAGTTTGTCAGTCGGATCAGTATCAGCTACA
CATTCTGTGATACCAGATTCTGTAGAAGAAAAGGATCATCTGCAAAAATTCAGGGTTTAT
ACTACAAAATCTGAAAATATCAGTTCCTTTA
>MY5289_Hrupicola_Deadman_Hills
----------------CACCTAGTTTCCTTCATGATGTATATGAAAAGCAGAAAATTAAA
CATATTCAGGTGGATGATGATTCCGGCAGTTCGGATGAAATGTCTGAAAACATTTATGAA
AAACCTAAGCACTGGGTGCCAATCTCGGAATGTCAAAAACAGTACAGGGCAATATCATCT
GAAGAAATAAAAGTTCCTGACACATCTAGAAATATTTGTCACAGCCCTTTTCGAAATGTT
TCAGTACCTCATGATGAAATCATTGGTTGTAGTCCTGCAGAAGCCATTTATGATCCTATT
TACAAACACTCTGAAGTGCCATATAATCAGACTTATGAAACCATTCCTCAACACTCTGTT
CCAGATCTTTTACAGTTGCAGGAAATTAAACATAGTGATGCATCAGATGCAGATGATGAA
GCAAGTCGTGATTTTGATACATCGGTTAATCTAAGTATACCTTCCTATCAGTCTGCCATT
TTTGATCAATGTCGTAGTCCGGTGGATCAGAGCATAGTGGGCAAGTATGATGGCCATTCT
TCTTTTGATTCTGAAATAGTTTTTTATTCCAGTGCAGAATGTCCTGAACAAGCAACATGT
AAATCAGAGAGTGTGTGTCAATTTTCTAGCCTGCAATTGCCCTCGGCTGCTGTTCCTGAT
TACAACAAAGAATTTTCTAGAACTTATAGTAGTTTGTCAGTCGGATCAGTATCAGCTACA
CATTCTGTGATACCAGATTCTGTAGAAGAAAAGGATCATCTGCAAAAATTCAGGGTTTAT
ACTACAAAATCTGAAAAT-------------
>MY5309_Hapachea_JohnnyLyon_Hills
--------------------------------------------------------AAAA
CATATTCAGGTGGATGATGATTCAAGCAGTTCAGATGAAATGTCTGAAAACATTTATGAA
AAACCTAAGCACTGGGTGCCAATCTCGGAATGCCAAAAACAGTACAGGGCAATATCATCT
GAAGAAATAAAAGTTCCTGAGACATCTAGAAATATTTGTCACAGCCCTTTTCGAAATGTT
TCAGAACCTCATGATGAAATCATTGTTTGTAGTCCTGCAGAGGCCATTTATGATCCTATT
TACAAACACTCAGAAGTGCCATATAATCAGACTTATGAAACCATTCCCCAACACTCTGTT
CCAGATCTTTTACAGTTGCAGGAAATTAAGCATAGTGATGCATCAGATGCAGATGATGAA
GCAAGTCGAGATTTCGATACATCGGTTAATCTTAGTATACCCTCCTATCAGTCTGCCATT
TTGGACCAATGTCGTAGTTCGGAGGATCAGAACATAGTGTGCAAGTATGATGGTCATTCT
TCTTTTGATTCTGAAATAGTTTTCTATTCCAGTGCAGAATGTCCTGAACAAGCAACATGT
AAATCAGAGAGTGTGTGCCAATTTTCTAGCCTACAATTGCCCTTGGCTGCTGTTCCTGAT
TACAACAAAGAACTTTCTAGAACTTATAGTAGTTTGTCAGTTGCATCAGTATCAGGTGCA
CATTCTGTAATACCGGATTCTATAGAA----------ATCTGCAAAAATTCAGGGTTTAT
ACTACGAAATCTGAAAATCACAGTT------
>MY5310_Hexurella_AntelopeCyn_CerbatMtns
------------------------------------------------------------
-----------------------AAGCAG---GGATGAAATGTCTGAGAACATTTATGAA
AAACCTAAGCACTGGGTGCCAATCTCAGAATGCCAAAAACAGTACAGGTCAATATCATCG
GAAGAAATAAAAGTTCCTGAGACATCTAGAAATATTTGTCACAGTCCTTTTCGAAATGTT
TCAGAACCTCGTGATGAAATCATTGGTTGTAGTCCTGCAGAGGTCATTTATGATCCTATT
TACAAACACTCTGAAGTGCCATATAATCAGACTTATGAAACCATTCCCCAACACTCAGTT
CCAGATCTTTTACAGTTGCAGGAAATTAAGCATAGTGATGCATCAGATGCAGATGATGAA
GCAAGTCGAGATTTTGATACATCGGTTAATCTTAGTATACCTTCCTATCAATCTGCCATT
TTGGATCAGTGTCGTAGTTCGGAGGATCAGAGCGTAGTGTCCAAGTATGATGCTCATTCT
TCTTTTGATTCTGAAATAGTTTTCTATTCCAGTGCAGAATGTCCTGAACAAGCAACATGT
AAATCAGAGAATGTGTGTCAATTTTCTAGCCTACAGTTGCCCTCGGCTGCTGTTCCTGAT
TACAACAAAGATCTTTCTAGAACTTATAGTAGTTTGTCAGTTGGATCAGTATCAGCTGCA
CATTCTGTGATACCAGATTCTGTAGAA---------------------------------
-------------------------------
>MY5311_Hexurella_AntelopeCyn_CerbatMtns
------------------CCTAGTTTTCTTCATGATGTATATGAAAAGCAGAAAATAAAA
CATATTCAGGTGGATGATGATTCAAGCAGTTCGGATGAAATGTCTGAGAACATTTATGAA
AAACCTAAGCACTGGGTGCCAATCTCAGAATGCCAAAAACAGTACAGGTCAATATCATCG
GAAGAAATAAAAGTTCCTGAGACATCTAGAAATATTTGTCACAGTCCTTTTCGAAATGTT
TCAGAACCTCGTGATGAAATCATTGGTTGTAGTCCTGCAGAGGTCATTTATGATCCTATT
TACAAACACTCTGAAGTGCCATATAATCAGACTTATGAAACCATTCCCCAACACTCAGTT
CCAGATCTTTTACAGTTGCAGGAAATTAAGCATAGTGATGCATCAGATGCAGATGATGAA
GCAAGTCGAGATTTTGATACATCGGTTAATCTTAGTATACCTTCCTATCAATCTGCCATT
TTGGATCAGTGTCGTAGTTCGGAGGATCAGAGCGTAGTGTCCAAGTATGATGCTCATTCT
TCTTTTGATTCTGAAATAGTTTTCTATTCCAGTGCAGAATGTCCTGAACAAGCAACATGT
AAATCAGAGAATGTGTGTCAATTTTCTAGCCTACAGTTGCCCTCGGCTGCTGTTCCTGAT
TACAACAAAGATCTTTCTAGAACTTATAGTAGTTTGTCAGTTGGATCAGTATCAGCTGCA
CATTCTGTGATACCAGATTCTGTAGAAGAAAAGGGTCATCTTAAAAAATTCAGGGTTTAT
ACTACACAAT---------------------
>MY5312_Hexurella_FoxCyn_MusicMtns
GAACCATTTTTACCCCCACCTAGTTTTCTTCATGATGTATATGAAAAGCAGAAAATAAAA
CATATTCAGGTGGATGATGATTCAAGCAGTTCGGATGAAATGTCTGAGAACATTTATGAA
AAACCTAAGCACTGGGTGCCAATCTCAGAATGCCAAAAACAGTACAGGTCAATATCATCG
GAAGAAATAAAAGTTCCTGAGACATCTAGAAATATTTGTCACAGTCCTTTTCGAAATGTT
TCAGAACCTCGTGATGAAATCATTGGTTGTAGTCCTGCAGAGGCCATTTATGATCCTATT
TACAAACACTCTGAAGTGCCATATAATCAGACTTATGAAACCATTCCCCAACACTCAGTT
CCAGATCTTTTACAGTTGCAGGAAATTAAGCATAGTGATGCATCAGATGCAGATGATGAA
GCAAGTCGAGATTTTGATACATCGGTTAATCTTAGTATACCTTCCTATCAATCTGCCATT
TTGGATCAGTGTCGTAGTTCGGAGGATCAGAGCGTAGTGTCCAAGTATGATGCTCATTCT
TCTTTTGATTCTGAAATAGTTTTCTATTCCAGTGCAGAATGTCCTGAACAAGCAACATGT
AAATCAGAGAACGTGTGTCAATTTTCTAGCCTACAGTTGCCCTCGGCTGCTGTTCCTGAT
TACAACAAAGATCTTTCTAGAACTTATAGTAGTTTGTCAGTTGGATCAGTATCAGCTGCA
CATTCTGTGATACCAGATTCTGTAGAAGAAAAGGGTCATCTTAAAAAATTCAGG------
-------------------------------
>MY5313_Hexurella_FoxCyn_MusicMtns
------------------------------------------------------------
--------------------TTCAAGCAGTTCGGATGAAATGTCTGAGAACATTTATGAA
AAACCTAAGCACTGGGTGCCAATCTCAGAATGCCAAAAACAGTACAGGTCAATATCATCG
GAAGAAATAAAAGTTCCTGAGACATCTAGAAATATTTGTCACAGTCCTTTTCGAAATGTT
TCAGAACCTCGTGATGAAATCATTGGTTGTAGTCCTGCAGAGGCCATTTATGATCCTATT
TACAAACACTCTGAAGTGCCATATAATCAGACTTATGAAACCATTCCCCAACACTCAGTT
CCAGATCTTTTACAGTTGCAGGAAATTAAGCATAGTGATGCATCAGATGCAGATGATGAA
GCAAGTCGAGATTTTGATACATCGGTTAATCTTAGTATACCTTCCTATCAATCTGCCATT
TTGGATCAGTGTCGTAGTTCGGAGGATCAGAGCGTAGTGTCCAAGTATGATGCTCATTCT
TCTTTTGATTCTGAAATAGTTTTCTATTCCAGTGCAGAATGTCCTGAACAAGCAACATGT
AAATCAGAGAATGTGTGTCAATTTTCTAGCCTACAGTTGCCCTCGGCTGCTGTTCCTGAT
TACAACAAAGATCTTTCTAGAACTTATAGTAGTTTGTCAGTTGGATCAGTATCAGCTGCA
CATTCTGTGATACCAGATTCTGTAGAAGAAAAGGGTCATCTTAAA---------------
-------------------------------
>MY5314_Hexurella_Grasshopper_BrushyMtn
------------------------------------------------------------
--------------------------------------AATGTCAGAAAACATTTATGAA
AAACCTAAGCACTGGGTGCCAATCTCAGAATGCCAAAAACAGTACAGGTCAATATCATCA
GAAGAAATAAAAGTTCCTGAGACATCTAGAAATATTTGTCACAGTCCTTTTCGAAATGTT
TCAGAACCTCGTGATGAAATCATTGGTTGTAGTCCTGCAGCAGCCATTTATGATCCTATT
TACAAACACTCTGAAGTGCCATATAATCAGACTTATGAAACCATTCCCCAACACTCAGTT
CCAGATCTTTTACAGTTGCAGGAAATTAAGCATAGTGATGCATCAGATGCAGATGATGAA
GCAAGTCGAGATTTTGATACATCGGTTAATCTTAGTATACCTTCCTATCAATCTGCCATT
TTGGATCAGTGTCGTAGTTCGGAGGATCAGAGCGTAGTGTCCAAGTATGATGCTCATTCT
TCTTTTGATTCTGAAATAGTTTTCTGTTCCAGTGCAGAATGTCCTGAACAAGCAACATGT
AAATCAGAGAATGTGTGTCAATTTTCTAGCCTACAGTTGCCCTCGGTTGCTGTTCCTGAT
TACAACAAAGAACTTTCTAGAACTTATAGTAGTTTGTCAGTTGGATCAGTATC-GCTGCA
CATTCTGTGATACT----------------------------------------------
-------------------------------
>MY5315_Hexurella_WagonerRd_BradshawMtns
GAGCCA-------------CTAGTTTTCTTCATGATGTATATGAAAAGCAGAAAATAAAG
CATATTCAGGTGGATGATGATTCAAGCAGTTCGGATGAAATGTCTGAAAACATTTATGAA
AAACCTAAGCACTGGGTGCCAATCTCAGAATGCCAAAAACAGTACAGGTCAGTATCATCG
GAAGAAATAAAAGTTCCTGAGACATCTAGAAATATTTGTCACAGTCCCTTTCGAAATGTT
TCAGAACCTCGTGATGAAATCATTGGTTGTAGTCCTGCAGAGGCCATTTATGATCCTATT
TACAAACACTCTGAAGTGCCATATAATCAGACTTATGAAACCATTCCCCAGCACTCAGTT
CCAGATCTTTTACAGTTGCAGGAAATTAAGCATAGTGATGCATCAGATGCAGATGATGAA
GCAAGTCGAGATTTTGATACATCGGTTAATCTTAGTATACCTTCCTATCAATCTGCCATT
TTAGATCAGTGTCGTAGTTCGGAGGATCAGAGCGTAGTGTGCAAGTATGATGCTCATTCT
TCTTTTGATTCTGAAATAGTTTTCTATTCCAGTGCAGAATGTCCTGAACAAGCAACGTGT
AAATCAGAGAATGTCTGTCAATTTTCTAGCCTACAGTTGCCCTCGGCTGCTGTTCCTGAT
TACAACAAGGAACTTTCTAGAACTTATAGTAGTTTGTCAGTTGGATCAGTATCAACTGCA
CTTTCTGTGATACCAGATTCTGTAGAAGAAAAGAGTCATCTTAAAAAATTCAGTGTTTAT
ACTACACAATCTGAAAATCCCAGTTCCTCTA
>MY5316_Hexurella_WagonerRd_BradshawMtns
GAACCATTTCTACCCCCACCTAGTTTTCTTCATGATGTATATGAAAAGCAGAAAATAAAG
CATATTCAGGTGGATGATGATTCAAGCAGTTCGGATGAAATGTCTGAAAACATTTATGAA
AAACCTAAGCACTGGGTGCCAATCTCAGAATGCCAAAAACAGTACAGGTCAGTATCATCG
GAAGAAATAAAAGTTCCTGAGACATCTAGAAATATTTGTCACAGTCCCTTTCGAAATGTT
TCAGAACCTCGTGATGAAATCATTGGTTGTAGTCCTGCAGAGGCCATTTATGATCCTATT
TACAAACACTCTGAAGTGCCATATAATCAGACTTATGAAACCATTCCCCAACACTCAGTT
CCAGATCTTTTACAGTTGCAGGAAATTAAGCATAGTGATGCATCAGATGCAGATGATGAA
GCAAGTCGAGATTTTGATACATCGGTTAATCTTAGTATACCTTCCTATCAATCTGCCATT
TTAGATCAGTGTCGTAGTTCGGAGGATCAGAGCGTAGTGTGCAAGTATGATGCTCATTCT
TCTTTTGATTCTGAAATAGTTTTCTATTCCAGTGCAGAATGTCCTGAACAAGCAACATGT
AAATCAGAGAATGTGTGTCAATTTTCTAGCCTACAGTTGCCCTCGGCTGCTGTTCCTGAT
TACAACAAGGAACTTTCTAGAACTTATAGTAGTTTGTCAGTTGGATCAGTATCAACTGCA
CTTTCTGTGATACCAGATTCTGTAGAAGAAAAGAGTCATCTTAAAAAATTCAGTGTTTAT
ACTACACAATCTGAAAATCCCAGTTCCTCTA
>MY5317_Hrupicola_Cottonwood_SnYsidroMtns
-----------------------TTTCCTTCATGATGTATATGAAAAGCAGAAAATTAAA
CATATTCAGGTGGATGATGATTCCAGCAGTTCGGATGAAATGTCTGAAAACATTTATGAA
AAACCTAAGCACTGGGTGCCAATCTCGGAATGTCAAAAACAGTACAGGGCTATATCATCT
GAAGAAATAAAAGTTCCTGACACATCTAGAAATATTTGTCACAGCCCTTTTCGAAAGGTT
TCAGTACCTCATGATGAAATCATTGATTGTAGTCCTGCAGAAGCCATTTATGATCCTATT
TACAAACACTCTGAAGCGCCATATAATCAGACTTATGAAACCATTCCTCAACACTCTGTT
CCAGATCTTTTACAGTTGCAGGAAATTAAACATAGTGATGCATCAGATGCAGATGATGAA
GCAAGTCGTGATTTTGATACATCCGTTAATCTTAGTATACCTTCTTATCAATCAGCCATT
TTTGATCAGTGTCGTAGTCCAGAGGATCAGAGCATAGTGTGCAAGTATGATGGTCATTCT
TCTTTTGATTCTGAAATAGTTTTTTATTCCAGTGCAGAATGTTCTGAGCAAGCTACATGT
AAATCGGAGAGTGTGTGTCAATTTTCAAGCCTGCAGTTGCCCTCGGCTGCTGTTCCTGAT
TACAACAAAGAATTTTCTAGAACTTATAGTAGTTTGTCAGTCGGATCAGTATCAGCTACA
CATTCTGTGATACCAGATTCTGTAGAAGAAAA--------------------GGGTTTAT
ACTACGAAATCTGAAAATCTTAGTTCCTTTA
