# Supplementary material for: ﻿Species delimitation, biogeography, and natural history of dwarf funnel web spiders (Mygalomorphae, Hexurellidae, Hexurella) from the United States / Mexico borderlands
Source: Zookeys. 2023 Jun 14;1167:109–57. doi: 10.3897/zookeys.1167.103463 (PMC10285686; doi:10.3897/zookeys.1167.103463)
Supplement: Supplementary material 3 — Input matrices, analysis log files, and output tree files for nuclear and mitochondrial analyses [file zookeys-1167-109_article-103463__-s003.zip › uce-200466.fasta]

>MY0059_Hapachea_SantaRitaMtns_MaderaCyn
TATTACACTTGTGGAATGTGTTTGGATGTAAATTTGCAGTTTCTGGAGCTGTGTACTCTG
TGCAGGTTAGGGAAAATGAGTGTATTCTAGGTAATTTTATTTTTATACCTTAATTTCCTT
GTTTGTTCATTTGTTGGGAAGTTATTTGAAATGAGATATTTTAAAGGTGTATGTGATAAT
CTATATAAACTTGTTTGTGTTTCGATGCTGAACTTGTATTTCAATATTATTTTTAGATGG
CAACATACCAGACTTATCAGGATTTCATACAGCAAAATGAAGATAGAGATGGCATTAGAT
TTACCTGGAATGTTTGGCCCTCAAGTCGTTTAGAAGCTACTCGCCTGGTTGTTCCCCTTG
GTGCCTTGCTTACACCACTGAAAGAAAGACCCGACCTTCCTCCAATACAGTATGACCCGG
TGTTGTGCAGTAGACCTACATGTCGTGCTATTCTGAACCCCTTATGGTAAGATGTCTAAT
ATGCTAGTGTATTTTAAAGAATTTAATTTCTGAAGTTAACGAAGTGTTGTTTTATTCCTA
ATGAAAATTAAAAATTTGCTTCTGTTGGCTGTAGTTTTTGCATGTAAATTCTTTTTCAAA
AA
>MY0139_Hexurella_SanDiego_Guatay
TATTACACTTGTGGCATGTGTGTAGATGTAAATTTTCAGTCTCTCAAGCTGAGTACTC-A
TGCATGTTAGGGAAAATTAGGGTATTCTGAGTAATTTTATTTTTATGACTTCATTTTTTT
GTCTGTTCTTTTGTTCTGAAGTTATTTGAAATGAGATATTCTGAAAGTGTGCATGATAAT
CCATATGAACTTGTTTGTGTTGCAATGCTAAGCAGGTATTTTAATGTTATTCTTAGATGG
CAACATACCAGACTTATCAAGATTTCATACAGCAAAATGAAGATAGAGATGGCATTAGAT
TTACCTGGAACGTTTGGCCCTCAAGTCGTTTAGAAGCTACTCGCCTGGTTGTCCCCCTTG
GTGCCTTGCTTACCCCACTAAAAGAAAGACCTGACCTTCCTCCAATACAGTATGACCCGG
TGTTGTGCAGTAGACCTACTTGTCGTGCCATTCTAAACCCCTTATGGTAAGATGTCTAAT
ATGCTAGTGTATTTTAAAAAATTTAATTTCTGAAGTTAACAAAAGGATTTTTTATTCCTA
AT------TAAAAATTTGCTTCTGTTGGCTTGAATTTTTGCATGTATATTCTTTTTCCAA
AA
>MY5053_Hexurella_ChiricahuaMtns_PriceCyn
TATTACACTTATGGAATGCGTTTGGATGTAAATTTGCAGTTTCTTGGGCTGTGTACTTTG
TGCAGGTTCGGGAAAATTAGTGTATTCTAGGTAATTTTATTTTTATACCTTCATTTCCTT
GTTTGTTCATTTGTTGGGAAGATATTTAAAGTGAGATATTTTAAAGTTGTATATGATAAT
CTGTGTAAACTTGTTTGTGTTTCGATGCTGAACTTGTATTTCAATATTATTTTTAGATGG
CAACATACCAGACTTATCAGGATTTCATACAGCAAAATGAAGATAGAGATGGCATTAGAT
TTACCTGGAATGTTTGGCCCTCAAGTCGTTTGGAAGCTACTCGCCTGGTTGTTCCCCTTG
GTGCCTTGCTTACACCACTGAAAGAAAGACCCGACCTTCCTCCAATACAGTATGACCCGG
TGTTGTGCAGTAGACCTACATGTCGTGCTATTCTAAACCCCTTATGGTAAGATGTCTAAT
ATGCTAGTGTATTTTAAAGAATTTAATT-----------------------TTATTCCTA
ATCAAAATTAAAAATTTGTTTCTGTTAACTGTAGTTTTTGCATGTAAATTCTTTTTCAAA
AA
>MY5057_Hexurella_ChiricahuaMtns_PriceCyn
------------------------------------------------------------
------------------------------------------------------------
------------------------------------------------------------
------------------------------AACTTGTATTTCAATATTATTTTTAGATGG
C-ACATAC--AACTTATCA-GATTTCATACAGCAAAATGAAGATAGAGATGGCATTAGAT
TTACCTGGAATGTTTGGCCCTCAAGTCGTTTGGAAGCTACTCGCCTGGTTGTTCCCCTTG
GTGCCTTGCTTACACCACT-----------------------------------------
------------------------------------------------------------
------------------------------------------------------------
------------------------------------------------------------
--
>MY5064_Hexurella_MuleMtns_Escabrosa
TATTACACTTGTGGAATGTGTTTGGATGTAAATTTGCAGTTTCTCGAGCTGTGTACTCTG
TGCAGGTTATGGAAAATTAGTGTATTCTAGGTAATTTTATTTTTATACCTTCATTTTCTT
GTTTGTTCATTTGTTGGGAAGTTATTTGAAATGAGATATTTTAAAGGTATATATGATAAT
CTATATAAACTTGTTTGTGTTTCGATGCTGAACTTGTATTTCAATATTATTTTTAGATGG
CAACATACCAGACTTATCAGGATTTCATACAGCAAAATGAAGATAGAGATGGCATTAGAT
TTACCTGGAATGTTTGGCCCTCAAGTCGTTTAGAAGCTACTCGCCTGGTTGTTCCCCTTG
GTGCCTTGCTTACACCACTGAAAGAAAGACCCGACCTTCCTCCAATACAGTATGACCCGG
TGTTGTGCAGTAGACCTACATGTCGTGCTATTCTAAACCCCTTATGGTAAGATGTCTAAT
ATGCTAGTGTATTTTAAAGAATTTAATTTCTGAAGTTAACAAGGTATTTTTTTATTCCTA
ATCGAAATTAAAAATTTGCTTCTGTTGGCTGCGGTTTTTGCATGTAAATTCTTTTTCAAA
AA
>MY5066_Hexurella_MuleMtns_Escabrosa
TATTACACTTGTGGAATGTGTTTGGATGTAAATTTGCAGTTTCTCGAGCTGTGTGCTCTG
TGCAGGTTAGGGAAAATTAGTGTATTCTAGGTAATTTTATTTTTATACCTTCATTTTCTT
GTTTGTTCATTTGTTGGGAAGTTATTTGAAATGAGATATTTTAAAGGTATATATGATAAT
CTATATAAACTTGTTTGTGTTTCGATGCTGAACTTGTATTTCAATATTATTTTTAGATGG
CAACATACCAGACTTATCAGGATTTCATACAGCAAAATGAAGATAGAGATGGCATTAGAT
TTACCTGGAATGTTTGGCCCTCAAGTCGTTTAGAAGCTACTCGCCTGGTTGTTCCCCTTG
GTGCCTTGCTTACACCACTGAAAGAACGACCCGACCTTCCTCCAATACAGTATGACCCGG
TGTTGTGCAGTAGACCTACATGTCGTGCTATTCTAAACCCCTTATGGTAAGATGTCTAAT
ATGCTAGTGTATTTTAAAGAATTTAATTTCTGAAGTTAACAAGGTATTTTTTTATTCCTA
ATCGAAATTAAAAATTTGCTTCTGTTGGCTGCGGTTTTTGCATGTAAATTCTTTTTCAAA
AA
>MY5071_Hexurella_SantaRitaMtns_AlisoSprings
TATTGCACTTGTGTAATGTGTTTGGATGTAAATTTGCAGTTTCTCGAGCTGTGTA-----
---------GGGAAAATTAGTGTATTTAAGGTAATTTTATTTTTACACCTTAATTTCCTT
GTTTGTTCATCTGTTGGGAAATTATTTGAAATGAGATATTTTAAAGGTGTATATGATAAT
CTATATAAACTTGTTTGTGTTTCGATGCTGAACTTGTATTTCAATATTATTTTTAGATGG
CAACATACCAGACTTATCAGGATTTCATACAGCAAAATGAAGATAGAGATGGCATTAGAT
TTACCTGGAATGTTTGGCCCTCAAGTCGTTTAGAAGCTACTCGCCTGGTTGTTCCCCTTG
GTGCCTTGCTCACACCACTGAAAGAAAGACCCGACCTTCCTCCAATACAGTATGATCCGG
TGTTGTGCAGTAGACCTACATGTCGTGCTATTCTAAACCCCTTATGGTAAGATGTCTAAT
ATGCTAGTGTATTTTAAAGAATTTAATTTCTGAAGTTAACAAAGTTTTTTTTTATTCCTA
ATGAAAATTAAAAATTTGCTTCTGTTGGCTGTAGTTTTTGCATGTAAATTCTTTTTCAAA
AA
>MY5075_Hexurella_ChiricahuaMtns_CaveCrkCyn
TATTACACTTGTGAAATGTGTTTGGATGTAAATTTGCAGTTTCTCGAGCTGTGTACTCTG
TGCAGGTTAGGGAAAATTAGTGTATTCTAGGTAATTTTATTTTTATACCTTCATTTCCTT
GTTTGTTCATTTGTTGGGAAGTTATTTAAAATGAGATATTTTAAAGGTGTATATGATAAT
CTATGTAAACTTGTTTGTGTTTCGATGCTGAACTTGTATTTCAATATTATTTTTAGATGG
CAACATACCAGACTTATCAGGATTTCATACAGCAAAATGAAGATAGAGATGGCATTAGAT
TTACCTGGAATGTTTGGCCCTCAAGTCGTTTAGAAGCTACTCGCCTGGTTGTTCCCCTTG
GTGCCTTGCTTACACCACTGAAAGAAAGACCCGACCTTCCTCCAATACAGTATGACCCGG
TGTTGTGCAGTAGACCTACATGTCGTGCTATTCTAAACCCCTTATGGTAAGATGTCTAAT
ATGCTAGTGTATTTTAAAGAATTTAATTTCTGAAGTTAACAAAGTATTTTTTTATTCCTA
ATCAAAATTAAAAATATGTTTATGTTGGCTGTAGTTTTTGCATGTAAATTCTTTTTCAAA
AA
>MY5126_Hexurella_SantaCatalinaMtns_NuggetCyn
TATTACACTTGTGTAATGTGTTTGGATGTAAATTTGCAGTTTCTCGAGCTGTGTAC-CTG
CGCAGGTTAAGAAAAATTAGTGTATTCTAAGTAATTTTATTTGTATACTTTAATTTCCTT
GTTTGTTCATTTGTTGGGAAGTTATTTGAAATGAGATATTTTAAAGGTGTATATTATATT
CTATATAAACTTGTTTGTGTTTCGATGCTGAGCTTGTATTTCAATATTATTTTTAGATGG
CAACATACCAAACTTATCAGGATTTCATACAGCAAAATGAAGATAGAGATGGCATTAGAT
TTACCTGGAATGTTTGGCCCTCAAGTCGTTTAGAAGCTACTCGCCTGGTTGTTCCCCTTG
GTGCCTTGCTTACACCACTGAAAGAAAGACCCGACCTTCCTCCAATACAGTATGACCCGG
TGTTGTGCAGTAGACCTACATGTCGTGCTATTCTAAACCCCTTATGGTAAGATGTCTAAT
ATGCTAGTGTATTTTAAAGAATTGAATTTCTGAAGTTAACAAAGTATTTTTTTATTCCTA
ATCAAAATTAAAAATTTGCTTCTGTTGGCTGTAGTTTTTGCATGTAAATTCTTTTTCAAA
AA
>MY5128_Hexurella_WhetstoneMtns_FrenchJoeCyn
------------------------------------------------------------
------------------------------------------------------------
------------------------------------------------------------
---------------------------CTGAACTTGTATTTCAATATTATTTTTAGATGG
CAACATACCAGACTTATCAGGATTTCATACAGCAAAATGAAGATAGAGATGG-ATTAGAT
TTAC-TGGAATGTTTGGCCCTCAG-----TCGTGAAGCACTCGC-TGGTTGTTCCCCTTG
GTGCCTTGCTTACACCACTGAAAGAAAGACCCGACCTTCCTCCAATACAGTATGACCCGG
TGTTGTGCAGTAGACCTACATGTCGTGCTATTCT--------------------------
------------------------------------------------------------
------------------------------------------------------------
--
>MY5131_Hexurella_PedregosaMtns_PruneCyn
TATTACACTTGTGGAATGCGTTTGGATGTAAATTTGCTGTTTCTCGAGCTGTGTACTCTG
TGCAGGTTCGGGAAAATTAGTGTATTCTAGGTAATTTTATTTTTATACCTTCATTTTCTT
GTTTGTTCATTTGTTGGGAAGTTATTTGAAATGAGATATTTTAAAGTTGTATATGATAAT
CTATGTAAACTTGTTTGTGTTTCAATGCTGAACTTGTATTTCAATATTATTTTTAGATGG
CAACATACCAGACTTATCAGGATTTCATACAGCAAAATGAAGATAGAGATGGCATTAGAT
TTACCTGGAATGTTTGGCCCTCAAGTCGTTTAGAAGCTACTCGCCTGGTTGTTCCCCTTG
GTGCCTTGCTTACACCACTGAAAGAAAGACCCGATCTTCCTCCAATACAGTATGACCCGG
TGTTGTGCAGTAGACCTACATGTCGTGCTATTCTAAACCCCTTATGGTAAGATGTCTAAT
ATGCTAGTGTATTTTAAGGAATTTAATT-----------------------TTATTCCTA
ATCAAAATTAAAAATTTGTTTCTGTTAACTGTAGTTTTTGCATGTAAATTCTTTTTCAAA
AA
>MY5132_Hexurella_PedregosaMtns_PruneCyn
TATTACACTTGTGGAATGCGTTTGGATGTAAATTTGCTGTTTCTCGAGCTGTGTACTCTG
TGCAGGTTCGGGAAAATTAGTGTATTCTAGGTAATTTTATTTTTATACCTTCATTTTCTT
GTTTGTTCATTTGTTGGGAAGTTATTTGAAATGAGATATTTTAAAGTTGTATATGATAAT
CTATGTAAACTTGTTTGTGTTTCAATGCTGAACTTGTATTTCAATATTATTTTTAGATGG
CAACATACCAGACTTATCAGGATTTCATACAGCAAAATGAAGATAGAGATGGCATTAGAT
TTACCTGGAATGTTTGGCCCTCAAGTCGTTTAGAAGCTACTCGCCTGGTTGTTCCCCTTG
GTGCCTTGCTTACACCACTGAAAGAAAGACCCGATCTTCCTCCAATACAGTATGACCCGG
TGTTGTGCAGTAGACCTACATGTCGTGCTATTCTAAACCCCTTATGGTAAGATGTCTAAT
ATGCTAGTGTATTTTAAGGAATTTAATT-----------------------TTATTCCTA
ATCAAAATTAAAAATTTGTTTCTGTTAACTGTAGTTTTTGCATGTAAATTCTTTTTCAAA
AA
>MY5136_Hexurella_MiddlemarchCyn
TATTGCACTTGTGGAACGTGTTTGGATGTAAATTTGCAGTTTCTCGAGCTGTGTACTCTG
TGCAGGTTAGGGAAAATTAGTGTATTCTAGGTAATTTTATTTTTATACTTTCATTTTCTT
GTTTGTTCATTTGTTGGAAAGTTTTTCAAAATGAGATATTTTAAAGGTGTATATGATAAT
CTATATAAACTTGTTTGTGTTTTGATGCTGAACTTGTATTTCAATATTATTTTTAGATGG
CAACATACCAGACTTATCAGGATTTCATACAGCAAAATGAAGACAGAGATGGCATTAGAT
TTACCTGGAATGTTTGGCCCTCAAGTCGTTTAGAAGCTACGCGCCTGGTTGTTCCCCTTG
GTGCCTTGCTTACACCACTGAAAGAAAGACCCGACCTTCCTCCAATACAGTATGACCCGG
TGTTGTGCAGTAGACCTACATGTCGTGCTATTCTAAACCCCTTATGGTAAGATGTCTAAT
ATGCTAGTGTATTTTAAAGAGTTTAATTTCTGAAGTTAACAAAGCATTTTTTTTTTCCTA
ATCAAAATTAAAAATTTGTTT--GTTTGCTGTAGTTTTTGCATGTAAATTCTTTTTCAAA
AA
>MY5147_Hexurella_DragoonMtns_NF_345A
TATTACACTTGTGGAACGTGTTTGGATGTAAATTTGCAGTTTCACGAGCTGTGTACTCTG
TGCAGGTTAGGGAAAATTAGTGTATTCTAGGTAATTTTATTTTTATACTTTCATTTTCTT
GTTTGTTCATTTGTTGGAAAGTTTTTCAAAATGAGATATTTTAAAGGTGTATATGATAAT
CTATATAAACTTGTTTGTGTTTTGATGCTGAACTTGTATTTCAATATTATTTTTAGATGG
CAACATACCAGACTTATCAGGATTTCATACAGCAAAATGAAGACAGAGATGGCATTAGAT
TTACCTGGAATGTTTGGCCCTCAAGTCGTTTAGAAGCTACGCGCCTGGTTGTTCCCCTTG
GTGCCTTGCTTACACCACTGAAAGAAAGACCCGACCTTCCTCCAATACAGTATGACCCGG
TGTTGTGCAGTAGACCTACATGTCGTGCTATTCTAAACCCCTTATGGTAAGATGTCTAAT
ATGCTAGTGTATTTTAAAGAGTTTAATTTCTGAAGTTAACAAAGTATTTTTCTATTCCTA
ATCAAAATTAAAAATTTGTTT--GTTTGCTGTAGTTTTTGCATGTAAATTCTTTTTCAAA
AA
>MY5152_Hexurella_WhetstoneMtns_ApacheCyn
TATTACACTTGTGGAATTTGTTTGGATGTAAATTTGCAGTTTCTCGAGCTGTGTACTCTG
TGCAGGCTAGGGAAAATTAGTGTATTCTAGGTAATTTTATTTTTATACCTTAATTTC---
-TTTGTTAATTTGTTGGGAAGTTATTTGAAATGAAATATTTTAAAGGTGTATGTGATAAT
CTATATAAACTTGTTTGTGTTTCGATGCTGAACTTGTATTTCAATATTATTTTTAGATGG
CAACATACCAGACTTATCAGGATTTCATACAGCAAAATGAAGATAGAGATGGCATTAGAT
TTACTTGGAATGTTTGGCCCTCAAGTCGTTTAGAAGCTACTCGCCTGGTTGTTCCCCTTG
GTGCCTTGCTTACACCACTGAAAGAAAGACCCGACCTTCCTCCAATACAGTATGACCCGG
TGTTGTGCAGTAGACCTACATGTCGTGCTATTCTAAACCCCTTATGGTAAGATGTCTAAT
ATGCTAGTGTATTTTAAAGAATTTAATTTCTGAAGTTAACAAAGTGTTTTTTTATTCCTA
ATCAAAATTAAGAATTTGTTTC-ATTGGCTGTGGTTTTTGCATGTAAATTCTTTTTCAAA
AA
>MY5154_Hexurella_SantaRitaMtns_AdobeCyn
TATTGCACTTGTGTAATGTGTTTGGATGTAAATTTGCAGTTTCTCGAGCTGTGTACTCTG
TGCAGGTTAGGGAAAATTAGTGTATTTAAGGTAATTTTATTTTTATACCTTAATTTCCTT
GTTTGTTCATCTGTTGGGAAGTTATTTGAAATGAG--ATTTTAAAGGTGTATATGATAAT
CTGTATAAACTTGTTTGCGTTTTGATGCTGAACTTGTATTTCAATATTATTTTTAGATGG
CAACATACCAGACTTATCAGGATTTCATACAGCAAAATGAAGATAGAGATGGCATTAGAT
TTACCTGGAATGTTTGGCCCTCAAGTCGTTTAGAAGCTACTCGCCTGGTTGTTCCCCTTG
GTGCCTTGCTCACACCACTGAAAGAAAGACCCGACCTTCCTCCAATACAGTATGACCCGG
TGTTGTGCAGTAGACCTACATGTCGTGCTATTCTAAACCCCTTATGGTAAGATGTCTAAT
ATGCTAGTGTATTTTAAAGAATTTAATTTCTGAAGTTAACAAAGGTTTTTTTTATTCCTA
ATGAAAATTAAAAATTTGCTTCTGTTGGCTGTAGTTTTTGCATGTAAATTCTTTTTCAAA
AA
>MY5157_Hexurella_SantaCatalinaMtns_Redington
TATTACACTTGTGGAATGTGTTTGGATGTAAATTTGCAGTTTCTCGAGCTGAGTACCCTA
TGCAGGTTAGGGAAAATTAGTGTATTCTAGGTAATTTTATTTTTATACCTTAATTTCGTT
GTTTGTTCATTTGTTGGGAAGTTATTTGAAATGAGATATTTTAAAGGTGTATATGATAAT
CTATATAAACTTGTTTGTGTTTCGATGCTGAACTTGTATTTCAATATTATTTTTAGATGG
CAACATACCAGACTTATCAGGATTTCATACAGCAAAATGAAGATAGAGATGGCATTAGAT
TTACCTGGAATGTTTGGCCCTCAAGTCGTTTAGAAGCTACTCGCTTGGTTGTTCCCCTTG
GTGCCTTACTTACACCACTGAAAGAAAGACCCGACCTTCCTCCAATACAGTATGACCCGG
TGTTGTGCAGTAGACCTACATGTCGTGCTATTCTAAACCCTTTATGGTAAGATGTCTAAT
ATGCTAGTGTATTTTAAAGAATTTAATTTCTGAAGTTAACAAAGTATTTTTTTTATTCTA
ATCAAAATTAAAAATTTATTTCTGTTGGCTGTAGTTTTTGCATGTAAATTCTTTTTCAAA
AA
>MY5164_Hrupicola_Temecula
------------------------------------------------------------
----------------TTAGGGTATTCTAAGTAATTTTATTTTTATGACTTCATTTCCTT
GTCTGTTCTTTTGTTCTGAAGTTATTTGAAATGAGATATTCTGAAAGTGTGCATGATAAT
TCATATGAACTTGTTTGTGTTACAATGCAAAGCAGGTATTTTAATGTTATTCTTAGATGG
CAACATACCAGACTTATCAAGATTTCATACAGCAAAATGAAGATAGAGATGGCATTAGAT
TTACCTGGAACGTTTGGCCCTCAAGTCGTTTAGAAGCTACTCGCCTGGTTGTCCCCCTTG
GTGCTTTGCTTACACCACTAAAGGAAAGACCTGACCTTCCCCCAATACAGTACGACCCGG
TGTTGTGCAGTAGACCTACTTGTCGTGCTATTCTAAACCCCTTATGGTAAGATGTCTAAT
-TGCTAGTGTATTTTAAAGAATTTAATTTCTGAAGTTAACAAAAGGATTTTTTATTCCTG
AT------TAAAAATTTGCTTCTGTTGGCTGTAATTTTTGCAT---------------AA
AA
>MY5165_Hrupicola_Temecula
--TTACACTTGTGGAATGTGTGTGGATGTAAATTTTCAGTCTCTCAAGCTGAGTACTC-A
TGCATGTTAGGGAAAATTAGGGTATTCTAAGTAATTTTATTTTTATGACTTCATTTCCTT
GTCTGTTCTTTTGTTCTGAAGTTATTTGAAATGAGATATTCTGAAAGTGTGCATGATAAT
TCATATGAACTTGTTTGTGTTACAATGCAAAGCAGGTATTTTAATGTTATTCTTAGATGG
CAACATACCAGACTTATCAAGATTTCATACAGCAAAATGAAGATAGAGATGGCATTAGAT
TTACCTGGAACGTTTGGCCCTCAAGTCGTTTAGAAGCTACTCGCCTGGTTGTCCCCCTTG
GTGCTTTGCTTACACCACTAAAGGAAAGACCTGACCTTCCCCCAATACAGTACGACCCGG
TGTTGTGCAGTAGACCTACTTGTCGTGCTATTCTAAACCCCTTATGGTAAGATGTCTAAT
-TGCTAGTGTATTTTAAAGAATTTAATTTCTGAAGTTAACAAAAGGATTTTTTATTCCTG
AT----------------------------------------------------------
--
>MY5175_Hapachea_HarshawRd_PatagoniaMtns
TATTACACTTGTGGAATGTGTTTGGATGTAAATTTGCAGTTTCTCAAGCTGTGTACTCTC
TGCAGGTTAGGGAAAATTAGTGTATTTAAGGTAATTTTATTTTTATACCTTAATTTCCCT
GTTTGTTCATCTGTTGGGAAGTTATTTGAAAGGATATATTTTAAAGGTGTATATGATAAT
CTATATAAACTTGTTTGTGTTTTGATGCTGAACTTGTATTTCAATATTATTTTTAGATGG
CAACATACCAGACTTATCAGGATTTCATACAGCAAAATGAAGATAGAGATGGCATTAGAT
TTACCTGGAATGTTTGGCCCTCAAGTCGTTTAGAAGCTACTCGCCTGGTTGTTCCCCTTG
GTGCCTTGCTCACACCACTGAAAGAAAGACCCGACCTTCCTCCAATACAGTATGACCCGG
TGTTGTGCAGTAGACCTACATGTCGTGCTATTCTAAACCCATTATGGTAAGATGTCTAAT
ATGCTAGTGTATTTTAAAGAATTTAATTTTTGAAGTTAATAAAGGGTTTTTTTATTCCTA
ATGAAAATTAAAAATTTGCTTCTGTTGGCTGTAGTTTTTGCATGTAAATTCTTTTTCAAA
AA
>MY5180_Hapachea_MustrangPk_MustangMtns
TATTACACTTGTGGAATGTGTTTGGATGTAAATTTGCAGTTTCTCGAGCTGTGTACTCTG
TGTAGGTTAGGGAAAATTAGTGTATTCTAGGTAATTTTATTTTTGTACCTTAATTTCCTT
GTTTGTTTATTTGTTGGGAAGTTATCTGAAATGAGATATTTTAAAGGTGTATATGATAAT
CTATATAAACTTGTTTGTATTTCAATGCTGAACTGGTATTTCAATATTATTTTTAGATGG
CAACATACCAGACTTATCAGGATTTCATACAGCAAAATGAAGATAGAGATGGCATTAGAT
TTACCTGGAATGTTTGGCCCTCAAGTCGTTTAGAAGCTACTCGCCTGGTTGTTCCCCTTG
GTGCCTTGCTTACACCACTGAAAGAAAGACCCGACCTTCCTCCAATACAGTATGACCCGG
TGTTGTGCAGTAGACCTACATGTCGTGCTATTCTAAACCCCTTATGGTAAGATGTCTAAT
ATGCTAGTGTATTTTAAAGAATTTAATTTCTGAAGTTAACAAAGTATTTTTTTATTCCTA
ATCAAAATTAAAAATTTGCTTCTGTTGGCTGTAGTTTTTGCATGTAAATTCTTTTTCAAA
AA
>MY5181_Hapachea_MustrangPk_MustangMtns
------------------------------------------------------------
------------------------------------------------------------
------------------------------------------------------------
-----TAAACTTGTTTGTGTTTCGATGCTGAACTGGTATTTCAATATTATTTTTAGATGG
CAACATACCAGACTTATCAGGATTTCATACAGCAAAATGAAGATAGAGATGGCATTAGAT
TTACCTGGAATGTTTGGCCCTCAAGTCGTTTAGAAGCTACTCGCCTGGTTGTTCCCCTTG
GTGCCTTGCTTACACCACTGAAAGAAAGACCCGACCTTCCTCCAATACAGTATGACCCGG
TGTTGTGCAGTAGACCTACATGTCGTGCTATTCTAAACCCCTTATGGTAAGATGCCTAAT
ATGCTAGTGTATTTTAAAGAATTTAATATCTGAAGTTAACAAAGTATTTTT---------
--------------TT--------------------------------------------
--
>MY5193_Hapachea_HarshawRd_PatagoniaMtns
TATTACACTTGTGGAATGTGTTTGGATGTAAATTTGCAGTTTCTCAAGCTGTGTACTCTC
TGCAGGTTAGGGAAAATTAGTGTATTTAAGGTAATTTTATTTTTATACCTTAATTTCCTT
GTTTGTTCATCTGTTGGGAAGTTATTTGAAAGGATATATTTTAAAGGTGTATATGATAAT
CTATATAAACTTGTTTGTGTTTTGATGCTGAACTTGTATTTCAATATTATTTTTAGATGG
CAACATACCAGACTTATCAGGATTTCATACAGCAAAATGAAGATAGAGATGGCATTAGAT
TTACCTGGAATGTTTGGCCCTCAAGTCGTTTAGAAGCTACTCGCCTGGTTGTTCCCCTTG
GTGCCTTGCTCACACCACTGAAAGAAAGACCCGACCTTCCTCCAATACAGTATGACCCGG
TGTTGTGCAGTAGACCTACATGTCGTGCTATTCTAAACCCATTATGGTAAGATGTCTAAT
ATGCTAGTGTATTTTAAAGAATTTAATTTCTGAAGTTAATAAAGGGTTTTTTTATTCCTA
ATGAAAATTAAAAATTTGCTTCTGTTGGCTGTAGTTTTTGCATGTAAATTCTTTTTCAAA
AA
>MY5194_Hapachea_Ordsummit_MtOrd
TAATACACTTGTGGAATGTGTTTGTATGTAAATGTGCAGTCACAAAAGCTGTGTACTCTG
TGCAGGTTAGGGAAACTTTGTGTATTCTATGTAATTTTAATTTTATAACTACCTTTCCTG
GTCTGTTCATTTGTTGGGAAGTTATTTGAAATGTGGTATTTTGAAGGTGTGTATGATAAT
CCATATAAACTTGTTTATGGTACATTGCTAAGCAGGTATTTCAATATATTTTTTAGATGG
CAACATACCAGACTTATCAGGATTTCATACAGCAAAATGAAGATAGAGATGGCATTAGGT
TTACCTGGAATGTTTGGCCCTCAAGTCGTTTAGAAGCTACTCGCCTGGTTGTTCCCCTTG
GTGCCTTGCTTACACCACTGAAAGAAAGACCCGACCTTCCTCCAATACAGTATGACCCTG
TGTTGTGCAGTAGACCTACTTGTCGTGCTATTCTAAACCCCTTATGGTAAGATGTCTAAT
ATGCTAGTGTATTTTAAAGAATTTAATTTCTGAAGTTAACAAGTATTTTT-TTATTCCTA
ATTGAAATTAAAAATTTGCTTCTGATGGCTGTAATTTTTGCATGTATATTATTTTTCAAA
AA
>MY5195_Hapachea_Ordsummit_MtOrd
TAATA-ACTTGTGGAATGTGTTTGTATGTAAATGTGCAGTCACAAAAGCTGTGTACTCTG
TGCAGGTTAGGGAAACTTTGTGTATTCTATGTAATTTTAATTTTATAACTACCTTTCCTG
GTCTGTTCATTTGTTGGGAAGTTATTTGAAATGTGGTATTTTGAAGGTGTGTATGATAAT
CCATATAAACTTGTTTATGGTACATTGCTAAGCAGGTATTTCAATATATTTTTTAGATGG
CAACATACCAGACTTATCAGGATTTCATACAGCAAAATGAAGATAGAGATGGCATTAGGT
TTACCTGGAATGTTTGGCCCTCAAGTCGTTTAGAAGCTACTCGCCTGGTTGTTCCCCTTG
GTGCCTTGCTTACACCACTGAAAGAAAGACCCGACCTTCCTCCAATACAGTATGACCCTG
TGTTGTGCAGTAGACCTACTTGTCGTGCTATTCTAAACCCCTTATGGTAAGATGTCTAAT
ATGCTAGTGTATTTTAAAGAATTTAATTTCTGAAGTTAACAAGTATTTTT-TTATTCCTA
ATTGAAATTAAAAATTTGCTTCTGATGGCTGTAATTTTTGCATGTATATTATTTTTCAAA
AA
>MY5266_Hencina_CerroBolla
TATTACACTTGTGGAAGGTGTGTGGATGTAAATTTTCAGTCTCTCAAGCTGAGTACTC-A
TGCATGTTAGGGAAAATTAGGGTATTCTAAGTAATTTTATTTTTATGACTTCATTTCCTT
GTTTGTTCTTTTGTTCTGAAGTTATTTGAAATGAGATATTCTGAAATTGTGCATGATGAT
CCATATGAACTTGTTTGTGTTACGATGCTAAGCAGATATTTTAATATTATTCTTAGATGG
CAACATACCAGACTTATCAAGATTTCATACAGCAAAATGAAGATAGAGATGGCATTAGAT
TTACCTGGAACGTTTGGCCCTCAAGTCGTTTAGAAGCTACTCGCCTGGTTGTCCCGCTTG
GTGCCTTGCTTACACCACTAAAAGAAAGACCCGACCTTCCTCCAATACAGTATGACCCGG
TGTTGTGCAGTAGACCTACTTGTCGTGCTATTCTAAACCCCTTATGGTAAGATGTCTAAT
ATGCTAGTGTATTTTAAAGAATTTAATTTCTGAAGTTAACAAAAGGATTTTTTACTCCTA
AT------TAAAAATTTGCTTCTGTTGGCTGTAATTTTTGCATGTATATTCTTTTTCAAA
AA
>MY5267_Hencina_CerroBolla
TATTACACTTGTGGAAGGTGTGTGGATGTAAATTTTCAGTCTCTCAAGCTGAGTACTC-A
TGCATGTTAGGGAAAATTAGGGTATTCTAAGTAATTTTATTTTTATGACTTCATTTCCTT
GTTTGTTCTTTTGTTCTGAAGTTATTTGAAATGAGATATTCTGAAATTGTGCATGATGAT
CCATATGAACTTGTTTGTGTTACGATGCTAAGCAGATATTTTAATATTATTCTTAGATGG
CAACATACCAGACTTATCAAGATTTCATACAGCAAAATGAAGATAGAGATGGCATTAGAT
TTACCTGGAACGTTTGGCCCTCAAGTCGTTTAGAAGCTACTCGCCTGGTTGTCCCGCTTG
GTGCCTTGCTTACACCACTAAAAGAAAGACCCGACCTTCCTCCAATACAGTATGACCCGG
TGTTGTGCAGTAGACCTACTTGTCGTGCTATTCTAAACCCCTTATGGTAAGATGTCTAAT
ATGCTAGTGTATTTTAAAGAATTTAATTTCTGAAGTTAACAAAAGGATTTTTTACTCCTA
AT------TAAAAATTTGCTTCTGTTGGCTGTAATTTTTGCATGTATATTCTTTTTCAAA
AA
>MY5269_Hexurella_GuadalupeValley
TATTACACTTGTGGAATGTGTGTGGATGTAAATTTTCAGTCTATCAAGCTGAGTACTC-A
TGCATGTTAGAGAAAATTAGGGTGTTCTAAGTAATTTTATTTTTATGACTTCATTTCCTT
GGCTGTTCTTTTGTTCTGAAGTTATTTGAAATGAGATATTCTGAAAGTGTGCATTATGAT
CCATATGAACTTGTTTGTGTTACGATGCTAAGCAGATATTTTAATATTATTCTTAGATGG
CAACATACCAGACTTATCAAGATTTCATACAGCAAAATGAAGATAGAGATGGCATTAGAT
TTACCTGGAACGTTTGGCCCTCAAGTCGTTTAGAAGCTACTCGCCTGGTTGTCCCGCTTG
GTGCCTTGCTTACACCACTAAAAGAAAGACCTGACCTTCCTCCAATACAGTATGACCCGG
TGTTGTGCAGTAGACCTACTTGTCGTGCTATTCTAAACCCCTTATGGTAAGATGTCTAAT
ATGCTAGTGTATTTTAAAGAATTTAATTTCTGAAGTTAACGAAAGGATTTTTTATTCCTA
AT------TAAAAATTTGCTTCTGTTGGCTGTAATTTTTGAATGTATATTCTTTTTCAAA
AA
>MY5271_Hexurella_GuadalupeValley
TATTACACTTGTGGAATGTGTGTGGATGTAAATTTTCAGTCTATCAAGCTGAGTACTC-A
TGCATGTTAGAGAAAATTAGGGTGTTCTAAGTAATTTTATTTTTATGACTTCATTTCCTT
GGCTGTTCTTTTGTTCTGAAGTTATTTGAAATGAGATATTCTGAAAGTGTGCATGATGAT
CCATATGAACTTGTTTGTGTTACGATGCTAAGCAGATATTTTAATATTATTCTTAGATGG
CAACATACCAGACTTATCAAGATTTCATACAGCAAAATGAAGATAGAGATGGCATTAGAT
TTACCTGGAACGTTTGGCCCTCAAGTCGTTTAGAAGCTACTCGCCTGGTTGTCCCGCTTG
GTGCCTTGCTTACACCACTAAAAGAAAGACCTGACCTTCCTCCAATACAGTATGACCCGG
TGTTGTGCAGTAGACCTACTTGTCGTGCTATTCTAAACCCCTTATGGTAAGATGTCTAAT
ATGCTAGTGTATTTTAAAGAATTTAATTTCTGAAGTTAACGAAAGGATTTTTTATTCCTA
AT------TAAAAATTTGCTTCTGTTGGCTGTAATTTTTGAATGTATATTCTTTTT----
--
>MY5276_Hexurella_SanPedro_Martir
----ACACTTGTGGAATGTGTGTGGATGTAAATTTTCAGTCTCGCAAGCTGAGTACTC-A
TGCATGTTAGGGAAAGTTAGGGTATTCTAAGTAATTTTATTTTTATGACTTCATTTCCTT
GGCTGTTTTTTTGTTCTGAAGTTATTTGAAATGAGATATTCTGAAAGTGTGCATGATGAT
CCATATGAACTTGTTTGTGT-----TGCTAAGCAGATATTTTAATATTATTCTTAGATGG
CAACATACCAGACTTATCAAGATTTCATACAGCAAAATGAAGATAGAGATGGCATTAGAT
TTACCTGGAACGTTTGGCCCTCAAGTCGTTTAGAAGCTACTCGCCTGGTTGTCCCGCTTG
GTGCCTTGCTTACACCACTAAAAGAAAGACCCGACCTTCCTCCAATACAGTATGACCCGG
TGTTGTGCAGTAGACCTACTTGTCGTGCTATTCTAAACCCCTTATGGTAAGATGTCTAAT
ATGCTAGTGTATTTTAAAGAATTTAATTGCTGAAGTTAACAAAAGGATTT----------
------------------------------------------------------------
--
>MY5277_Hexurella_SanPedro_Martir
TATTACACTTGTGGAATGTGTGTGGATGTAAATTTTCAGTCTCGCAAGCTGAGTACTC-A
TGCATGTTAGGGAAAGTTAGGGTATTCTAAGTAATTTTATTTTTATGACTTCATTTCCTT
GGCTGTTTTTTTGTTCTGAAGTTATTTGAAATGAGATATTCTGAAAGTGTGCATGATGAT
CCATATGAACTTGTTTGTGT-----TGCTAAGCAGATATTTTAATATTATTCTTAGATGG
CAACATACCAGACTTATCAAGATTTCATACAGCAAAATGAAGATAGAGATGGCATTAGAT
TTACCTGGAACGTTTGGCCCTCAAGTCGTTTAGAAGCTACTCGCCTGGTTGTCCCGCTTG
GTGCCTTGCTTACACCACTAAAAGAAAGACCCGACCTTCCTCCAATACAGTATGACCCGG
TGTTGTGCAGTAGACCTACTTGTCGTGCTATTCTAAACCCCTTATGGTAAGATGTCTAAT
ATGCTAGTGTATTTTAAAGAATTTAATTGCTGAAGTTAACAAAAGGATTTTTTATTCCTA
AT------TAAAAATTTGCTTCTGTTGGCT-----------------------TTCCAAA
AA
>MY5280_Hexurella_ArroyoSalado
TATTACACTTGTGAAATGTGTGTGGATGTAAATTTTCAGTCTCTGAAGCTGAGTACTC-A
TGCATGTTAGGGAAAATTAGGGTATTCTAAGTAATTTTATTTTTATGACTTCATTTCCTT
GTGTGTTCTTTTGTTCTGAAGTTATTTGAAATGAGATATTCTGAAAGTGTGCATGATGAT
CCATATAAACTTGTTTATGTTGCAATGCTGAGCAGGTATTTTAATATTATTCTTAGATGG
CAACATACCAGACTTATCAAGATTTCATACAGCAAAATGAAGATAGAGATGGCATTAGAT
TTACCTGGAACGTTTGGCCCTCAAGTCGTTTAGAAGCTACTCGCCTGGTTGTCCCCCTTG
GTGCCTTGCTTACACCACTGAAAGAAAGACCCGACCTTCCTCCAATACAGTATGACCCAG
TGTTGTGCAGTAGACCTACTTGTCGTGCTATTCTAAACCCCTTATGGTAAGATGTCTAAT
ATGCCAGTGTATTTTAAAGAATTTAATTTCTGAAGTTAACAAAAGGATTTTTTATTCCTA
AT------TAAAAATTTGCTTCTGTTGGCTGCAATTTTTGCATGTATATTCTTTTTCAAA
AA
>MY5282_Hexurella_ArroyoSalado
TATTACACTTGTGAAATGTGTGTGGATGTAAATTTTCAGTCTCTGAAGCTGAGTACTC-A
TGCATGTTAGGGAAAATTAGGGTATTCTAAGTAATTTTATTTTTATGACTTCATTTCCTT
GTGTGTTCTTTTGTTCTGAAGTTATTTGAAATGAGATATTCTGAAAGTGTGCATGATGAT
CCATATAAACTTGTTTATGTTGCAATGCTGAGCAGGTATTTTAATATTATTCTTAGATGG
CAACATACCAGACTTATCAAGATTTCATACAGCAAAATGAAGATAGAGATGGCATTAGAT
TTACCTGGAACGTTTGGCCCTCAAGTCGTTTAGAAGCTACTCGCCTGGTTGTCCCCCTTG
GTGCCTTGCTTACACCACTGAAAGAAAGACCCGACCTTCCTCCAATACAGTATGACCCAG
TGTTGTGCAGTAGACCTACTTGTCGTGCTATTCTAAACCCCTTATGGTAAGATGTCTAAT
ATGCCAGTGTATTTTAAAGAATTTAATTTCTGAAGTTAACAAAAGGATTTTTTATTCCTA
AT------TAAAAATTTGCTTCTGTTGGCTGCAATTTTTGCATGTA-ATTCTTTTTCAAA
AA
>MY5286_Hrupicola_SweetwaterSpr_OrdMtn
TATTACACTTGTGGAATGTGTGTGGATGTAAATTTTCAGTCTCGCAAGCTGAGTACTC-A
TGCATATTACGGAAAAT-----------AAGTAATTTTATTTTTATGACTTCATTTCCTT
GTCTATTCTTTTGTTCTGAAGTTATTTGAAATGAGATATTCTGAAAGTGTGCATGATAAT
CCATATAAACTTGTTTGTGTTGCAATGCTAAGCAGGTATTTTAATATTATTCTTAGATGG
CAACATACCAGACTTATCAAGATTTCATACAGCAAAATGAAGATAGAGATGGTATTAGAT
TTACCTGGAACGTTTGGCCCTCAAGTCGTTTAGAAGCTACTCGCCTGGTTGTCCCCCTTG
GTGCCTTGCTTACACCACTAAAAGAAAGACCTGACCTTCCTCCGATACAGTATGACCCGG
TGTTGTGCAGTAGACCTACTTGTCGTGCTATTTTAAACCCCTTATGGTAAGATGTCTAAT
ATGCTAGTGTATTTTAAAGAATTTAATTTCTGAAGTTAACAAAAGGATTTTTTATTCCTA
AT------TAAAAATTTGCTTCTGTTAACTGTAATTTTTGCATGTA-TTGACTGTTCAGA
CA
>MY5287_Hrupicola_SweetwaterSpr_OrdMtn
TATTACACTTGTGGAATGTGTGTGGATGTAAATTTTCAGTCTCGCAAGCTGAGTACTC-A
TGCATATTACGGAAAAT-----------AAGTAATTTTATTTTTATGACTTCATTTCCTT
GTCTATTCTTTTGTTCTGAAGTTATTTGAAATGAGATATTCTGAAAGTGTGCATGATAAT
CCATATAAACTTGTTTGTGTTGCAATGCTAAGCAGGTATTTTAATATTATTCTTAGATGG
CAACATACCAGACTTATCAAGATTTCATACAGCAAAATGAAGATAGAGATGGTATTAGAT
TTACCTGGAACGTTTGGCCCTCAAGTCGTTTAGAAGCTACTCGCCTGGTTGTCCCCCTTG
GTGCCTTGCTTACACCACTAAAAGAAAGACCTGACCTTCCTCCGATACAGTATGACCCGG
TGTTGTGCAGTAGACCTACTTGTCGTGCTATTTTAAACCCCTTATGGTAAGATGTCTAAT
ATGCTAGTGTATTTTAAAGAATTTAATTTCTGAAGTTAACAAAAGGATTTTTTATTCCTA
AT------TAAAAATTTGCTTCTGT-----------------------------------
--
>MY5288_Hrupicola_Deadman_Hills
TATTACACTTGTGGAATGTGTGTGAATGTAAATTTTCAGTCTCTCAAGCTGAGTACTC-A
TGCATGTTAGGGAAAATTAGGGTATTCTAAGTAATTTTATTTTTATGACTTCATTTCCT-
--------------------GTTATTTGAAATGAGATATTCTGAAAGTGTGCATGATAAT
CCATATAAACTTGTTTGTGTTGAGATGCTAAGCAGGTATTTTAATATTATTCTTAGATGG
CAACATACCAGACTTATCAAGATTTCATACAGCAAAATGAAGATAGAGATGGCATTAGAT
TTACCTGGAACGTTTGGCCCTCAAGTCGTTTAGAAGCTACTCGCCTGGTTGTCCCCCTTG
GTGCCTTGCTTACACCACTGAAAGAAAGACCTGACCTTCCTCCAATACACTATGACCCAG
TGTTGTGCAGTAGACCTACTTGTCGTGCTATTTTAAATCCCTTATGGTAAGATTTCTAAT
ATGCTAATGTATTTTAAAGAATTTAATTTCTGAAGTTAACGAAAGGATTTTTTATTCCTA
AT------TAAAAATTTGCTTCTGTTGGCTGTAATTTTTGCATGTATATTCTTTTTCAAA
AA
>MY5289_Hrupicola_Deadman_Hills
-ATTACACTTGTGGAATGTGTGTG-----AAATTTTCAGTCTCTCAAGCTGAGTACTC-A
TGCATGTTAGGGAAAATTAGGGTATTCTAAGTAATTTTATTTTTATGACTTCATTTCCT-
--------------------GTTATTTGAAATGAGATATTCTGAAAGTGTGCATGATAAT
CCATATAAACTTGTTTGTGTTGAGATGCTAAGCAGGTATTTTAATATTATTCTTAGATGG
CAACATACCAGACTTATCAAGATTTCATACAGCAAAATGAAGATAGAGATGGCATTAGAT
TTACCTGGAACGTTTGGCCCTCAAGTCGTTTAGAAGCTACTCGCCTGGTTGTCCCCCTTG
GTGCCTTGCTTACACCACTGAAAGAAAGACCTGACCTTCCTCCAATACACTATGACCCAG
TGTTGTGCAGTAGACCTACTTGTCGTGCTATTTTAAATCCCTTATGGTAAGATTTCTAAT
ATGCTAATGTATTTTAAAGAATTTAATTTCTGAAGTTAACGAAAGGATTTTTTATTCCTA
AT------TAAAAATTTGCTTCTGTTGGCTGTAATTTTTGCATGTAT-----------AA
AA
>MY5309_Hapachea_JohnnyLyon_Hills
-----------------GTGTTTGGATGTAAATTTGCAGTTTCTCGTGCTGTGTACTCTG
TGCAGGTTAGGGAAAATTAGTGTATTCTAGGTAATTTTATTTTTGTACCTTAATTTCCTT
GTTTGTTCATTTGTTGGGAAGCTATTTGAAATGAGATATTTTAAAGGTGTATATGATAAT
CTATATAAACTTGTTTGGGTTTCGATGCTGAACTTGTATTTCAATATTATTTTTAGATGG
CAACATACCAGACTTATCAGGATTTCATACAGCAGAATGAAGATAGAGATGGCATTAGAT
TTACCTGGAATGTTTGGCCCTCAAGTCGTTTAGAAGCTACTCGCCTGGTTGTTCCCCTTG
GTGCCTTGCTTACACCACTGAAAGAAAGACCCGACCTTCCTCCAATACAGTATGACCCGG
TGTTGTGCAGTAGACCTACATGTCGTGCTATTCTAAACCCCTTATGGTAAGATGTCTAAT
ATGCTGGTGTGTTTTAAAGAATTTAATTTCTGAAGCTAACGAAGTGTTTTTTTATTCCTA
ATCAAAATTAAAAATTTG------------------------------------------
--
>MY5310_Hexurella_AntelopeCyn_CerbatMtns
--------------------------------------------AAAGCTGTGTACTCTG
TGTAGGTTAGGGAAACTTTGTGTATTCTAAGTAATTTTAATTTTATAACTTCCTTTCCTG
GTCTGTTCATTTGTTGGGAAGTTATTTGAAATGTGGTATTTTGAAGGTGTGTATGATAAT
CCATATAAACTTGTTTGTGGTACATTACTAAGCAGATATTTCAATATATTTTTTAGATGG
CAACATACGTGACTTATCAGGATTTCATTCAGCAAAATGAAGATAGAGATGGCATTAGGT
TTACCTGGAATGTTTGGCCCTCAAGTCGTTTAGAAGCTACTCGCCTGGTTGTTCCCCTTG
GTGCCTTGCTTACACCACTGAAAGAAAGACCCGACCTTCCTCCAATACAGTATGACCCGG
TGTTGTGCAGTAGACCTACTTGTCGTGCTATTCTAAACCCCTTATGGTAAGATGTCTAAT
ATGCTAGTGTATTTTAAAGAATTTAATTTCTGAAGTTAACAAGTATTTTT-TTATTCCTA
AGGGAAATTAAAAATTT-------------------------------------------
--
>MY5311_Hexurella_AntelopeCyn_CerbatMtns
--------------------------------------------AAAGCTGTGTACTCTG
TGTAGGTTAGGGAAACTTTGTGTATTCTAAGTAATTTTAATTTTATAACTTCCTTTCCTG
GTCTGTTCATTTGTTGGGAAGTTATTTGAAATGTGGTATTTTGAAGGTGTGTATGATAAT
CCATATAAACTTGTTTGTGGTACATTACTAAGCAGATATTTCAATATATTTTTTAGATGG
CAACATACGTGACTTATCAGGATTTCATTCAGCAAAATGAAGATAGAGATGGCATTAGGT
TTACCTGGAATGTTTGGCCCTCAAGTCGTTTAGAAGCTACTCGCCTGGTTGTTCCCCTTG
GTGCCTTGCTTACACCACTGAAAGAAAGACCCGACCTTCCTCCAATACAGTATGACCCGG
TGTTGTGCAGTAGACCTACTTGTCGTGCTATTCTAAACCCCTTATGGTAAGATGTCTAAT
ATGCTAGTGTATTTTAAAGAATTTAATTTCTGAAGTTAACAAGTATTTTT-TTATTCCTA
AGGGAAATTAAAAATTTGCTTCTGTTGGCTGTAATTTTTGCATGTATATTATTTTT----
--
>MY5312_Hexurella_FoxCyn_MusicMtns
------------------------------------------------------------
---------------CTTTGTGTATTCTAAGTAATTTTAATTTTATAACTTCCTTTCCTG
GTCTGTTCATTTGTTGGGAAGTTATTTGAAATGTGGTATTTTGAAGGTGTGTATGATAAT
CCATATAAACTTGTTTGTGGTACATTACTAAGCAGATATTTCAATATATTTTTTAGATGG
CAACATACGTGACTTATCAGGATTTCATTCAGCAAAATGAAGATAGAGATGGCATTAGGT
TTACCTGGAATGTTTGGCCCTCAAGTCGTTTAGAAGCTACTCGCCTGGTTGTTCCCCTTG
GTGCCTTGCTTACACCACTGAAAGAAAGACCCGACCTTCCTCCAATACAGTATGACCCGG
TGTTGTGCAGTAGACCTACTTGTCGTGCTATTCTAAACCCCTTATGGTAAGATGTCTAAT
ATGCTAGTGTATTTTAAAGAATTTAATTTCTGAAGTTAACAAGTATTTTT-TTATTCCTA
AGGGAAATTAAAAATTT-------------------------------------------
--
>MY5313_Hexurella_FoxCyn_MusicMtns
---------------ATATGTTTGTATGTAAATGTGCAGTCACAAAAGCTGTGTACTCTG
TGTAGGTTAGGGAAACTTTGTGTATTCTAAGTAATTTTAATTTTATAACTTCCTTTCCTG
GTCTGTTCATTTGTTGGGAAGTTATTTGAAATGTGGTATTTTGAAGGTGTGTATGATAAT
CCATATAAACTTGTTTGTGGTACATTACTAAGCAGATATTTCAATATATTTTTTAGATGG
CAACATACGTGACTTATCAGGATTTCATTCAGCAAAATGAAGATAGAGATGGCATTAGGT
TTACCTGGAATGTTTGGCCCTCAAGTCGTTTAGAAGCTACTCGCCTGGTTGTTCCCCTTG
GTGCCTTGCTTACACCACTGAAAGAAAGACCCGACCTTCCTCCAATACAGTATGACCCGG
TGTTGTGCAGTAGACCTACTTGTCGTGCTATTCTAAACCCCTTATGGTAAGATGTCTAAT
ATGCTAGTGTATTTTAAAGAATTTAATTTCTGAAGTTAACAAGTATTTTT-TTATTCCTA
AGGGAAATTAAAAATTTGCTTCTGTTGGCTGTAATTTTTGCATGTATATT----------
--
>MY5314_Hexurella_Grasshopper_BrushyMtn
------------------------------------------------------------
-------------------------------------TAATTTTATAACTTCCTTTCCTG
GTCTGTTCATTTGTTGGGAAGTTATTTGAAATGTGGTATTTTGAAGGTGTGTATGATAAT
CCATATAAACTTGTTTGTGGTACATTGCTAAGCAGGTATTTCAATATATTTTTTAGATGG
CAACATACCAGACTTATCAGGATTTCATACAGCAAAATGAAGATAGAGACGGCATTAGGT
TTACCTGGAATGTTTGGCCCTCAAGTCGTTTAGAAGCTACTCGCCTGGTTGTTCCCCTTG
GTGCCTTGCTTACACCACTGAAAGAAAGACCCGACCTTCCTCCAATACAGTATGACCCGG
TGTTGTGCAGTAGACCTACTTGTCGTGCTATTCTAAACCCCTTATGGTAAGATGTCTAAT
ATGCTAGTGTATTTTAAAGAATTTAATTTCTGAAGTTAAC--------------------
------------------------------------------------------------
--
>MY5315_Hexurella_WagonerRd_BradshawMtns
TATTACACTTGTGGAATGTGTTTGTATGTAAATGTGCAGTCACAAAAGCTGTGTACTCTG
TGCAGGTTAGGGAAACTTTGTGTATTCTAGGTAATTTTAATTTTATAACTACCTTTCCTG
GTCTGTTTATTTGTTGGGAAGTTATTTGAAATGTGGTATTTTGAAGGTGTGTATGATAAT
CCATATAAACTTGTTTGTGGTACATTGCTAAGCAGGTATTTCAATATATTTTTTAGATGG
CAACATACCAGACTTATCAGGATTTCATACAGCAAAATGAAGATAGAGATGGCATTAGGT
TTACCTGGAATGTTTGGCCCTCAAGTCGTTTAGAAGCTACTCGCCTGGTTGTTCCCCTTG
GTGCCTTGCTTACACCACTGAAAGAAAGACCCGACCTTCCTCCAATACAGTATGACCCGG
TGTTGTGCAGTAGACCTACTTGTCGTGCTATTCTAAACCCCTTATGGTAAGATGTCTGAT
ATGCTAGTGTATTTTAAAGAATTTAATTTCTGAAGTTAACAAGTATTTTT-TTATTCCTA
ATTGAAATTAAAAATTTGCTTCTGTTGGCTGTAATTTTTGCATGTATATTATTTTTCAAA
AA
>MY5316_Hexurella_WagonerRd_BradshawMtns
TATTACACTTGTGGAATGTGTTTGTATGTAAATGTGCAGTCACAAAAGCTGTGTACTCTG
TGCAGGTTAGGGAAACTTTGTGTATTCTAGGTAATTTTAATTTTATAACTACCTTTCCTG
GTCTGTTTATTTGTTGGGAAGTTATTTGAAATGTGGTATTTTGAAGGTGTGTATGATAAT
CCATATAAACTTGTTTGTGGTACATTGCTAAGCAGGTATTTCAATATATTTTTTAGATGG
CAACATACCAGACTTATCAGGATTTCATACAGCAAAATGAAGATAGAGATGGCATTAGGT
TTACCTGGAATGTTTGGCCCTCAAGTCGTTTAGAAGCTACTCGCCTGGTTGTTCCCCTTG
GTGCCTTGCTTACACCACTGAAAGAAAGACCCGACCTTCCTCCAATACAGTATGACCCGG
TGTTGTGCAGTAGACCTACTTGTCGTGCTATTCTAAACCCCTTATGGTAAGATGTCTGAT
ATGCTAGTGTATTTTAAAGAATTTAATTTCTGAAGTTAACAAGTATTTTT-TTATTCCTA
ATTGAAATTAAAAATTTGCTTCTGTTGGCTGTAATTTTTGCATGTATATTATTTTTCAAA
AA
>MY5317_Hrupicola_Cottonwood_SnYsidroMtns
----------------------------------------------------GTACTC-A
TGCATGTCAGGGAAAATTAGGGTATTCTAAGTAATTTTATTTTTATGACTTCATTTCCTT
GTCTGTTCTTTTGTTCTGAAGTTATTTGAAATGAGATATTCTGAAAGTGTGCATGATAAT
TCATATAAACTTGTTTGTGTTACGATGCTAAGCAGGTATTTTAATGTTATTCTTAGATGG
CAACATACCAGACTTATCAAGATTTCATACAGCAAAATGAAGATAGAGATGGCATTAGAT
TTACCTGGAACGTTTGGCCCTCAAGTCGTTTAGAAGCTACTCGCCTGGTTGTCCCCCTTG
GTGCATTGCTTACACCACTAAAAGAAAGACCTGACCTTCCTCCAATACAGTATGACCCGG
TGTTGTGCAGTAGACCTACTTGTCGTGCTATTCTAAACCCGTTATGGTGAGATCGTTAAT
-TGCTAGTGTATTTTAAAGAATTTAATTTCTGAAGTTAACAAAAGGATTTTTTATTCCTA
AT------TAAAAATTCGCTTCTGTTAACTGTAATTTTTGCATGTATATTCTTTTTCGAA
AA
