# Supplementary material for: ﻿Species delimitation, biogeography, and natural history of dwarf funnel web spiders (Mygalomorphae, Hexurellidae, Hexurella) from the United States / Mexico borderlands
Source: Zookeys. 2023 Jun 14;1167:109–57. doi: 10.3897/zookeys.1167.103463 (PMC10285686; doi:10.3897/zookeys.1167.103463)
Supplement: Supplementary material 3 — Input matrices, analysis log files, and output tree files for nuclear and mitochondrial analyses [file zookeys-1167-109_article-103463__-s003.zip › uce-200508.fasta]

>MY0059_Hapachea_SantaRitaMtns_MaderaCyn
AAACATGCCTTGATCTATTACGTTTTATTATTTATGTTGAGCACATTGAACATCTCCGTA
ATTATCTGAAAGCCTTATTACATAGTTTCTCAGATACTGGATCCTGCATTGTAATATAAT
CCTCACTTCAATTGATAGCAAGTTTATCAATAATAAACAAACAGCAACAAAATTGCTACT
ATACATTACACACTGCAGATTATTTCATTACAACTGAAATCTTACCTTCCAGATAAATCT
GTGACATGGACAAAGGTATCATTGAAACTGGCATATATGTGTGCTACTCCAAAAACATTT
TCACCTTCAAGGGCTTGCGGTCCAAGTGCCACAACAGGCTGCTCTTCCTTTTGTTTTCCT
TTACGGGGAGCCATTTCTGAAAAAAAACCAGATCAATTCAGTTTAAAAAGAATACACTAA
TGGTAAAACTTATAAAGTAACACATAATCAGCAAGG--------------TAAAAATTAG
TATTGCCCCTCCGG-------AACGAAGAAAAAATTCCCCCCCCACGAAGCGGGGCCTAT
GTTTACACGATACAACACGAACAAGAAGTTTTTTTAAAAAA-------------------
-----AAAACGCTGCGGCT
>MY0139_Hexurella_SanDiego_Guatay
AAACATGCTTAGATCTATTATTTTTTATCATTTATGTTGTGCACATTGAACGTCACCATA
ATGATCTGAAACCCTTTATCCAAAGATTCTCATATACTGAATTCGG--------------
---------AATTGATAGAAAGTTTATCAGTAATAAATAAACAGTGACAAAATTTCCACT
ATACATTACACACTACAGAGGATTTCATTACAGCTGAAATCTTACCTTCCAGATAAATCT
GTGACATGGACAAAGGTATCATTGAAACTGGCATATATATGTGCTACTCCAAAAACATTT
TCACCTTCAAGGGCCTGAGGTCCAAGGGCCACAACAGGCTGCTCTTCCTTTTGTTTTCCT
TTACGGGGAGCCATTTCTGAAAAAAAAAAAGATCGATTCAGTTTAAAAAGGTACCACTAA
TGGCAGATCTTAAAAAGTAATTTACATTTAAAAA-AAATTCATTTCACATTAGGAATAAT
TGCTATTTATTTAACACACTGAC--AATCTCAGTGTGGGTCCTTATGTAAAATCCGGACT
GGAGCACTGGGCCTCCATAATAAAAAGGTCATTTTGACATGCCCC---AAATGATTGGTT
TATTGGAACATCCAAAACT
>MY5053_Hexurella_ChiricahuaMtns_PriceCyn
AAACATGCCTCGATCTATTACGCTTTATTATTTATGTTGAGCACATTTAACATCTCCGTA
ATTATCTGAAAGCCTTATTACATAGTCTCTCAGATACTGGATCCTGTATTGTAATATAAT
CCCCACTTCAATTGATAGCAAGTTTATCAATAATAAACAAACAGCAACAAAATTGCTACT
ATACATTGCACACTGCAGATGATTTCATTACAACTGAAATCTTACCTTCCAGATAAATCT
GTGACATGGACAAAGGTATCATTGAAACTGGCATATATGTGTGCTACTCCAAAAACATTT
TCACCTTCAAGGGCTTGCGGTCCAAGTGCCACAACAGGCTGCTCTTCCTTTTGTTTTCCT
TTACGGGGAGCCATTTCTGAAAAAAACCCAGATCAATTCAGTTTAAAAAGAAT--AATAA
TGGTAAAACTTATAAAGTAACATATATTCATCAAAAAAGACTTTTTCTTCTAGGAATAAA
TATTGCCCATTTAATGCAAACAGTGAAAAACAGTGTACAGTACAATAA-ACATGGGCTAT
AAATCGGCAGTCAACCATGAACAAAAAGTTATTTTACAAAATGCTATAATGCTACAAGTG
TATGTCAGACTCAAAAACT
>MY5057_Hexurella_ChiricahuaMtns_PriceCyn
------------------------------------------------------------
------------------------------------------------------------
------------------------------------------------------------
------------------ATGATTTCATTACAACTGAAATCTTACCTTCCAGATAAATCT
GTGACATGGACAAAGGTATCGTTGAAACTGGCATATATGTGTGCTACTCCAAAAACATTT
TCACCTTCAAGGGCTTGCGGTCCAAGTGCCACAACAGGCTGCTCTTCCTTTTGTTTTCCT
TTACGGGGAGC-------------------------------------------------
------------------------------------------------------------
------------------------------------------------------------
------------------------------------------------------------
-------------------
>MY5064_Hexurella_MuleMtns_Escabrosa
AAACATGCCTCGATCTATTACGTTTTATTATTTATGTTGAGCACAATGAACATCTCCGTA
ATTATCGGAAAGCCTTATTACATAGTTTCTCAGATACTGGATCCTGCATTGTAATATAAT
CCTCACTTCAATGGATAGCAAGTTCATCAATAATAAACAAACAGCAACAAAATTGCTACT
ATACATTACACACTGCAGATGATTTCATTACAACTGAAATCTTACCTTCCAGATAAATCT
GTGACATGGACAAAGGTATCATTGAAACTGGCATATATGTGTGCTACTCCAAAAACATTT
TCACCTTCAAGGGCTTGCGGTCCAAGCGCCACAACAGGCTGCTCTTCCTTTTGTTTTCCT
TTACGGGGAGCCATTTCTGAAAAAAACCCAGATCAATTCAGTTTAAAAAGAATACACTAA
TGGAAAAACTTATAAAGTAACATATATACAGCAAAAAAGATTTTTTCTACTAGGAATAAA
TACTGCCCATTTAATGCAAACAGTGAAAAACAATGTATAGTACAATAAAAAATGGGCTAT
AAATCGGCAGTCAACCATGAACAAAAAGTTATTTTACAAAATGCCATAAGGCTATAAGTG
TATGTCAGACTCAAAAACT
>MY5066_Hexurella_MuleMtns_Escabrosa
AAACATGCCTCGATCTATTACGTTTTATTATTTAAGTTGAGCACACTGAACATCTCCGTA
AATATCTGAAAGCCTTATTACATAGTTTCTCAGATACTGGATCCTGCATTGTAATATAAT
CCTCACTTCAATGGATAGCAAGTTCATCAATAATAAACAAACAGCAACAAAATTGCTACT
ATACATTACACACTGCAGATGATTTCATTACAACTGAAATCTTACCTTCCAGATAAATCT
GTGACATGGACAAAGGTATCATTGAAACTGGCATATATGTGTGCTACTCCAAAAACATTT
TCACCTTCAAGGGCTTGCGGTCCAAGCGCCACAACAGGCTGCTCTTCCTTTTGCTTTCCT
TTACGGGGAGCCATTTCTGAAAAAAACCCAGATCAATTCAGTTTAAAAAGAATACACTAA
TGGTAAAACTTATAAAGTAACATATATTCAGCAAAAAAGACTTTTTCCACTAGGAATAAA
TATTGCCCATTTAATGAAAACA-TGAAAAACAATGTATAGTACAATAAAAAATGGGATAT
AAATCGGCAGTCAACCATGAACAAAAAGTTATTTTACAAAATGCCATAAGGCAATAAGTG
TATGTCAGACTCAAAAACT
>MY5071_Hexurella_SantaRitaMtns_AlisoSprings
AAACATGCCTCGATCTATTACGTTTCATTATTTATGTTGAGCACATTGAACATCTCCGTA
ATTATCTGAAAGCCTTATTATATAGTTTCTCAGATACTGGATCCTGCATTGTAATATAAT
CCTCACTTCAATTGATAGCAAGTTTATCAATAATAAACAAACAGCAACAAAATTGCTACT
ATACATTACACACTGCAGATGATTTCATTACAACTGAAATCTTACCTTCCAGATAAATCT
GTGACATGGACAAAGGTATCATTGAAACTGGCATATATGTGTGCTACTCCAAAAACATTT
TCACCTTCAAGGGCTTGCGGTCCAAGTGCCACAACAGGCTGCTCTTCCTTTTGTTTTCCT
TTACGGGGAGCCATTTCTGAAAAAAATCCAGATCAATTCAGTTTAAAAAGAATACACTAA
TGGTAAAACTTATAAAGTAACATATATTCAGCAAAAAAAACTTTTTCTACTAGGAATAAA
TATTGCCCATTTAATGCAAACAGTGAAAAACAATGTACAGTACAATAAAAAATGAACTAT
AAATCGGCAGACAACCATGAACAAAAAGTTATTTTAGAAAATGCTGTA--------AGTG
TATGTCAGACTCAAAAACT
>MY5075_Hexurella_ChiricahuaMtns_CaveCrkCyn
AAACATGCCTCGATCTATTACGTTTTATTATTTATGTTGAGCACATTGAACATCTCCGTA
ATTATCTGAAAGCCTTAGGACATAGTCTCTCAGATACTGGATCCTGTATTGTAATACAAT
CCCAACTTCAATTGATAGCAAGTTTATCAATAATAAACAAACAGCAACAAAATTGCTACT
ATACATTACACACTGCAGATGATTTCATTACAACTGAAATCTTACCTTCCAGATAAATCT
GTGACATGGACAAAGGTATCATTGAAACTGGCATATATGTGTGCTACTCCAAAAACATTT
TCACCTTCAAGGGCTTGCGGTCCAAGTGCCACAACAGGCTGCTCTTCCTTTTGTTTTCCT
TTACGGGGAGCCATTTCTGAAAAAAACCCAGATCAATTCAGTTTAAAAAGAATACACTAA
TGGTAAAACTTATAAAGTAACATATATTCAGCAAAGAAGACTTTTTCTACTAGGAGTAAA
TATTGCCCATTTAATGCAAACAGTGAAAAACAATGTACAGTACAATAAAAAATGGGCTAT
AAATCGGCAGTCAACCATGAACAAAAAGTCATTTTACAAAATGCTATG--------AGTG
TATGCCAGACTCAAAAACT
>MY5126_Hexurella_SantaCatalinaMtns_NuggetCyn
AAACGAGCCTCGATCTATTACGCTTTATTATTTATGTTGAGCACCTTGAACATCTTCGTA
ATTATCTGAAAGCCTTATTACATAGTTTCTCAGATACTGGATCCTGCATTGTAATATAAT
CCTCACTTTAATTGATAGCAAGTTTATCAATAATAAACAAACAGCAACAAAATTGCTACT
ATACATTACACACTGCATATGATTTCATTACAACTGAAATCTTACCTTCCAGATAAATCT
GTGACATGGACAAAAGTATCATTGAAACTGGCATATATGTGTGCTACTCCAAAAACATTT
TCACCTTCAAGGGCTTGCGGTCCAAGTGCCACAACAGGCTGCTCTTCCTTTTGTTTTCCT
TTACGTGGAGCCATTTCTGAAAAAAACCCAGATCAATTCAGTTTAA-AAGAATACACTAA
TGGTAAAACTTATAAAGTAACATATATTCAGCAAAAAAGACTTTTTCTACTAGGAATAAA
TATTGCTTATTTAATGCAAACAGTGAAAAACAATGTACAGTACAATAAAAAATGCATTAT
ACAGTGCCCGTTCCTCATGGGTGAGATGCTGTTATATGGAGTGTCATCTGGTCAC-----
TGTATCGAGTTCCGAAGCA
>MY5127_Hexurella_WhetstoneMtns_FrenchJoeCyn
------------------------------------------------------------
------------------------------------------------------------
------------TGATAGCA-GTTTATCAATAATAAACGAACAGCAACAAAACTGCTACT
ATAGA--ACACACTGCAGATGATTTCATTATAACTGAAATCTTACCTTCCAGATAAATCT
GTGACATGGACAAAGGTATCATTGAAACTGGCATATATGTGTGCTACTCCAAAAACATTT
TCACCTTCAAGGGCTTGCGGTCCAAGTGCCACAACAGGCTGCTCTTCCTTTTGTTTTCCT
TTACGGGGAGCCATTTCTGAAAACAAAACAGATCAATTCAGGTTAAAAAGAATACACTAA
TGGTAAAACTTATAAAGTAACATATATTTGGAA----------------CTAGGAAT---
------------------------------------------------------------
------------------------------------------------------------
-------------------
>MY5128_Hexurella_WhetstoneMtns_FrenchJoeCyn
------------------------------------------------------------
------------------------------------------------------------
------------------------------------------------------------
-----------------GATGATTTCATTATAACTGAAATCTTACCTTCCAGATAAATCT
GTGACATGGACAAAGGTATCATTGAAACTGGCATATATGTGTGCTACTCCAAAAACATTT
TCACCTTCAAGGGCTTGCGGTCCAAGTGCCACAACAGGCTGCTCTTCCTTTTGTTTTCCT
TTACGGGGAGCCATTTCTGAAAAACAAAAAAA-------A--------------------
------------------------------------------------------------
------------------------------------------------------------
------------------------------------------------------------
-------------------
>MY5131_Hexurella_PedregosaMtns_PruneCyn
AAACATGCCTCGATCTGTTACGTTTTATTATTTATGTTGAGCATATTGAACATCTCCGTA
ATTATCTGAAAGCCTTATTACATAGTTTCTCAGATACCGGATCCTGCATTGTAATATAAT
CCTCACTTCAATTGATAGCAAGTTTATCAATAATAAACAAACAGCAACAAAATTGCTACT
ATACATTACACACTGCAGATGATTTCATTACAACTGAAATCTTACCTTCCAGATAAATCC
GTGACATGGACAAAAGTATCATTGAAACTGGCATATATGTGTGCTACTCCAAAAACATTT
TCACCTTCAAGGGCTTGCGGTCCAAGTGCCACAACAGGCTGCTCTTCCTTTTGTTTTCCT
TTACGGGGAGCCATTTCTGAAAAAAACCCAGATCAATTCAGTTTAATAAGAATACACTAA
TGGTAAAACTTATAAAGTAACATATATTCTGCAAAAAAGACTTTTTCTACTAGGAATAAA
TATTGCCCATTTAATGCAAACAGTGAAAAACAATGTACAGTACAATAAAAAATGGGCTAT
AAATCAGCAGTCAACCATAGACAAAAAGTCATTTTACAAAATGCTATAAGGCTATAAGTG
TATGTCAGACTGAAAAACT
>MY5132_Hexurella_PedregosaMtns_PruneCyn
AAACATGCCTCGATCTATTGCGTTTTATTATTTATGTTGAGCATATTGAACATCTCCGTA
ATTATCTGAAAGCCTTATTACATAGTTTCTCAGATACCGGATCCTGCATTGTAATATAAT
CCTCACTTCAATTGATAGCAAGTTTATCAATAATAAACAAACAGCAACAAAATTGCTACT
ATACATTACACACTGCAGATGATTTCATTACAACTGAAATCTTACCTTCCAGATAAATCC
GTGACATGGACAAAAGTATCATTGAAACTGGCATATATGTGTGCTACTCCAAAAACATTT
TCACCTTCAAGGGCTTGCGGTCCAAGTGCCACAACAGGCTGCTCTTCCTTTTGTTTTCCT
TTACGGGGAGCCATTTCTGAAAAAAACCCAGATCAATTCAGTTTAATAAGAATACACTAA
TGGTAAAACTTATAAAGTAACATATATTCTGCAAAAAAGACTTTTTCTACTAGGAATAAA
TATTGCCCATTTAATGCAAACAGTGAAAAACAATGTACAGTACAATAAAAAATGGGCTAT
AAATCAGCAGTCAACCATAGACAAAAAGTCATTTTACAAAATGCTATAAGGCTATAAGTG
TATGTCAGACTGAAAAACT
>MY5136_Hexurella_MiddlemarchCyn
AAACATGCCTTGATCTATTACGTTTTATTATTTATGTTGAGCACATTGAACATCTCCGTA
ATTATCTGAAAGCCTTATTACCTAGTTTATCAGACACTGGATCCTGCATTGTAATATAAT
CCCCACTTCAATTGATAGCAAGTTTATCAATAATAAACAAACAGCAACAAAATTGCTACT
ATACATTACACACTGCAGATGATTTCATTACAACTGAAATCTTACCTTCCAGATAAATCT
GTGACATGGACAAAGGTATCATTGAAACTGGCATATATGTGTGCTACTCCAAAAACATTT
TCACCTTCGAGGGCTTGCGGTCCAAGTGCCACAACAGGCTGCTCTTCCTTTTGTTTTCCT
TTACGGGGAGCCATTTCTGAACAAAACAAACATCAATTCAGTTTAAAAAGAATACACTAA
TGGTAAAACTTATAAAGTAACATATATTCAGAAAAAAAGACTTTTTCTACTAGGAATAAA
TATTGCCCATTTAATGCAAACAGTGAAAAACAATGTACAGTACAATAAAAAATGGGCTAT
AAATCGGCAGTCAACCATGAACAAAAAGTTAGTTTACAAAATTCTATAAGGCTATAAGTG
TATGTCAGACTCAAAAACT
>MY5147_Hexurella_DragoonMtns_NF_345A
AAACATGCCTTGATCTATTACGTTTTATTATTTATGTTGAGCACATTGAACATCTCCGTA
ATTATCTGAAAGCCTTATTACATAGTTTCTCAGACACTGGATCCTGCATTGTAATATAAT
CCCCACTTCAATTGATAGCAAGTTTATCAATAATAAACAAACAG---CAAAATTGCTACT
ATACATTACACACTGCAGATGATTTCATTACAACTGAAATCTTACCTTCCAGATAAATCT
GTGACATGGACAAAGGTATCATTGAAACTGGCATATATGTGTGCTACTCCAAAAACATTT
TCACCTTCAAGGGCTTGCGGTCCAAGTGCCACAACAGGCTGCTCTTCCTTTTGTTTTCCT
TTACGGGGAGCCATTTCTGAAAAAAAAAAACATCAATTCAGTTTAAAAAGAATACACTAA
TGGTAAAACTTATAAAGTAACATATATTCAGAAAAAAAGACTTTTTCCACTAGGAATAAA
TATTGCCCATTTAATGCAAACAGTGAAAAACAATGTACAGTACAATAAAAAATGGGCTAT
AAATCGGCAGTCAACCATGAACAAAAA---------------------------------
-------------------
>MY5154_Hexurella_SantaRitaMtns_AdobeCyn
AAACATGCCTCGATCTATTACGTTTTATTATTTATGTTGAGCACATTGAACATCTCCGTA
ATTATCGGAAAGCCTTATTACATAGTTTCTCAGATACTGGATCCTGCACTGTAATATAAT
CCTACCTACAATTGATAGCAAGTTTATCAATAATAAACAAACAGCAACAAAATTGCTACT
ATACATTACACACTACAGATGATTTCATTACAACTGAAATCTTACCTTCCAGATAAATCT
GTGACATGGACAAAGGTATCATTGAAACTGGCATATATGTGTGCTACTCCAAAAACATTT
TCACCTTCAAGGGCTTGCGGTCCAAGTGCCACAACAGGCTGCTCTTCCTTTTGTTTTCCT
TTACGGGGAGCCATTTCTGAAAAAAACGCATATCAATTCAGTTTAAAAGGAATACACTAA
TGGTAAAACTTATAAAGTAACATATATTCAGCAAAAAAGACCTTTTCTACTAGGAATAAA
TATTGCCCATTTAATGCAAACAGTGAAAAACAATGTACAGTACAATAAAAAATAGGCTAT
AAATCGGCAGTCAACCATGAACAAAAAGTTATTTTACAAAATGCTATAAGGCTATAAGTG
TATGTCAGACTCAAAAACT
>MY5157_Hexurella_SantaCatalinaMtns_Redington
AAAAATGCCTCGATCTATTACGTTTTTTTATTTATGTTGAGCACATTGAATATCTCCGTA
ATTATCTGAAAGCCTTATTACACAGTTTCTCAGATACTGGATCCTGCATTGTAATATAAT
CCTCACTTCAATTGATAGCAAGTTTATCAATAATAAACAAACAGCAACAAAATTGCTACT
ATACAATGCACACTACAGATGATTTCAATACAATTGAAATCTTACCTTCCAGATAAATCT
GTGACATGGACAAAGGTATCATTGAAACTGGCATATATGTGTGCTACTCCAAAAACATTT
TCACCTTCAAGGGCTTGCGGTCCAAGTGCCACAACAGGCTGCTCTTCCTTTTGTTTTCCT
TTGCGGGGAGCCATTTCTGAAAAAAACCCTGATCAATTCAGTTTAAAAAGAATACACTAA
TGGTAAAACTTATAAAGTAAAATATATTCAGTAAAAAAGTCTTTTTTTACTAGGAATAAA
TATTGCCCATTTATTGCAAACAGTTAAAAACAATGTACAGTACAATAAAAAATGGGCAAT
AAATCGGCAGTCAACCATGAACAAAAAGTTATTTTACAAAATGCTATAAGGCTATAAGTG
CATGTCGGACTCAAAAACT
>MY5164_Hrupicola_Temecula
AAACATGCTTAGATCTATTACTTTTTATCATTTACGTTGTGCACATTGAACGTCTCCATA
ATGATCTGAAACCCTTATTCCAAAGATTCACATATATTGAATCCTG--------------
---------AATTGATAGAAAGTTTATCAATAATAAATAAACAGTGACAAAATTTCTACT
ATACATTACACACTACAGAAAATTTCATTACAGCTGAAATCTTACCTTCCAGATAAATCT
GTGACATGGACAAAGGTATCATTGAAACTGGCATATATATGTGCTACTCCAAAAACATTT
TCACCTTCAAGAGCCTGAGGTCCAAGGGCCACAACAGGCTGCTCTTCCTTTTGTTTTCCT
TTACGGGGAGCCATTTCTGAAAAAAAAAAAGATCGATTCAGTTTAAAAAGTAACCACTAA
TGGTAGATCTTAAAAAGTAATTCACATTTAAAAAAAAATTCATTTCACATTAGGAATAAT
TGTTATTTATATAACACACTGACTGAATCTCAGTGTGGG----------AAACCCGGACT
GGAGCACAGGGCCTCCATAATCAAAAAGTCATTTTGACA--TTCC---CAACAATTGGTT
TATTGGAACATCCAAAACT
>MY5165_Hrupicola_Temecula
AAACATGCTTAGATCTATTACTTTTTATCATTTACGTTGTGCACATTGAACGTCTCCATA
ATGATCTGAAACCCTTATTCCAAAGATTCACATATATTGAATCCTG--------------
---------AATTGATAGAAAGTTTATCAATAATAAATAAACAGTGACAAAATTTCTACT
ATACATTACACACTACAGAAAATTTCATTACAGCTGAAATCTTACCTTCCAGATAAATCT
GTGACATGGACAAAGGTATCATTGAAACTGGCATATATATGTGCTACTCCAAAAACATTT
TCACCTTCAAGAGCCTGAGGTCCAAGGGCCACAACAGGCTGCTCTTCCTTTTGTTTTCCT
TTACGGGGAGCCATTTCTGAAAAAAAAAAAGATCGATTCAGTTTAAAAAGTAACCACTAA
TGGTAGATCTTAAAAAGTAATTCACATTTAAAAAAAAATTCATTTCACATTAGGAATAAT
TGTTATTTATATAACACACTGACTGAATCTCAGTGTGGG----------AAACCCGGACT
GGAGCACAGGGCC-CCATAATCAAAAAGTCATTTTGACATGTCCC---AAACAATTGGTT
TATTGGAACATCCAAAACT
>MY5175_Hapachea_HarshawRd_PatagoniaMtns
AAACATGCCCCGATCTATTACGTTTCATTATTTATGTTGAGCACATTGAACATCTCCGTA
ATTATCTGAAAGCCTTATTACATAGTTTCTCAGATACTGGATCCTGCATTGTAATATAAT
CCTCACTTCAATTGATAGCAAGTTTATCAATAATAAACAAACAGGAACAAAATTGCTACT
ATACATTACACACTGCAAATGATTTCATTACAACTGAAATCTTACCTTCCAGATAAATCT
GTTACATGGACAAAGGTATCATTGAAACTGGCATATATGTGTGCTACTCCAAAAACATTT
TCACCTTCAAGGGCTTGCGGTCCAAGTGCCACAACAGGCTGCTCTTCCTTTTGTTTTCCT
TTACGGGGAGCCATTTCTGAAAAAAACCCAGATCAATTCAGTTTAAAAAGAATACACTAA
TGGTAAAACTTATAAAGTAACATATATTCAGCAAAAAAGACTTTTTCTACTAGGAATAAA
TATTGCCCATTTAATGCAAACAGTGAAAAACAATGCACAGTACAATAAAAAATGGGCTAT
AAATCGGCAGTCAACCATGAACAAAAAGTTATTTTAGAAAATGTTATAAGGCTATAAATG
TATGTCAGACTCAAAAACT
>MY5180_Hapachea_MustrangPk_MustangMtns
AAACATGGCTTGATCTGTTACGTTTTATTATTTATGTTAAGCACATTGAACATCTCCGTA
ATTATCTGAAAGCCTTATTACATAGTTTCTCAGATACTGGATCCTGCATTGTAATATAAT
CCTCACTTCAATTGATAGCAAGTTTATCAATAATAAACAAACAGCAACAAAATTGCTACT
ATACGTTACACACTGCAGATGATTTTATTACAACTGAAATCTTACCTTCCAGATAAATCT
GTGACATGGACAAAGGTATCATTGAAACTGGCATATATGTGTGCTACTCCAAAAACATTT
TCACCTTCAAGGGCTTGCGGTCCAAGTGCCACAACAGGCTGCTCTTCCTTTTGTTTTCCT
TTACGGGGAGCCATTTCTGAAAAAAACCCAGATCAATTCAGTTTAAAAAGAATACACTAA
TGGCAAAACTTATAAATTAACATATATTCAGCAAAAAAGACTTTTTCTACTAGGAATAAA
TATTGCCCATTTAATGCAAACAGTGAAAAACAATGTATAGTACAATAAAAAATGGGCTAT
AAATCGGCTGTAAACCATGAACAAAAAGTTATTTTACAAAATGCTGTAAGGCTATAAGTG
TATGTCAGACTCAAAAACT
>MY5181_Hapachea_MustrangPk_MustangMtns
----------CAACCTATTAC---------TTTATGTTGAGCACATTGAATATCTCCGTA
ATTATTTGAAAGCCTTATTACATAGTTTCTCAGATACTGGATCCTGCATTGTAATATAAT
CCTCACTTCAATTGATAGCAAGTTTATCAATAATAAACAAACAGCAACAAAACTGCTACT
ATACATTACACACTGCAGATGATTTCATTATAACTGAAATCTTACCTTCCAGATAAATCT
GTGACATGGACAAAGGTATCATTGAAACTGGCATATATGTGTGCTACTCCAAAAACATTT
TCACCTTCAAGGGCTTGCGGTCCAAGTGCCACAACAGGCTGCTCTTCCTTTTGTTTTCCT
TTACGGGGAGCCATTTCTGAAAAACAAACAGATCAATTCAGTTTAAAAAGAATACACTAA
TGGCAAAACTTATAAATTAACATATATTCAGCAAAAAAGAC--TTTCTACTAGGAATAAA
TATTGCCCATTTAATGCAAACAGTGAAAAACAATGTATAGTACAATAAAAAATGGGCTAT
AAATCGGCTGTCAACCATGAACAAAAAGTTATTTTACAAAATGCTATAAGGCTATAAGTG
TATGTCAGACTCAAAAACT
>MY5193_Hapachea_HarshawRd_PatagoniaMtns
AAACATGCCCCGATCTATTACGTTTCATTATTTATGTTGAGCACATTGAACATCTCCGTA
ATTATCTGAAAGCCTTATTACATAGTTTCTCAGATACTGGATCCTGCATTGTAATATAAT
CCTCACTTCAATTGATAGCAAGTTTATCAATAATAAACAAACAGCAACAAAATTGCTACT
ATATATTACACACTGCAGATGATTTCATTACAATTGAAATCTTACCTTCCAGATAAATCT
GTGACATGGACAAAGGTATCATTGAAACTGGCATATATGTGTGCTACTCCAAAAACATTT
TCACCTTCAAGGGCTTGCGGTCCAAGTGCCACCACAGGCTGCTCTTCCTTTTGTTTTCCT
TTACGGGGAGCCATTTCTGAAAAAACCCCAGATCAATTCAGTTTAAAAAGAATACACTAA
TGGAAAAACTTATAAAGTAACATATATTCAGCAAAAAAGACTTTTTCTACTAGGAATAAA
TATTGCCCATTTAATGCAAACAGTGAAAAACAATGTACAGTACAATAAAAAATGGGCTAT
AAATCGGCAGTCAACCATGAACAAAAAGTTATTTTAGAAAATGCTATAAGGCTATAAGTG
TACGTCAGACTCAAAAACT
>MY5194_Hapachea_Ordsummit_MtOrd
AAACAAGCCCAGATCTGTTACTTTTTATTATTTATGGTGAGCACATTGAGCACCTCCACA
ATTATCTGAAAGACTTATTCCACAGTTTCTGAGATACTGGATCCTGCATTGTAATACAAT
CCTCACTTCAATTGATAGCAAGTTTATCAAAAAAAAATAAACAGCAACAAAATTGCTACT
ATACATTTTACACTGCAGAGGATTTCATTACAACTGAAATCTTACCTTCCAGATAAATCT
GTGACATGGACAAAGGTATCATTGAAACTGGCATATATGTGTGCTACTCCAAAAACATTT
TCACCCTCAAGGGCCTGTGGTCCTAGTGCAACAACAGGCTGCTCTTCCTTTTGTTTTCCT
TTACGAGGAGCCATTTCTGAAAAAAACCCAGATCATTTTATTTTAAAAAGAATACACTAA
TGGTAAAACCTAATAAGTGGCATACATCCAGCAAAAAATTCTTTTTCTACTACGAAT---
TATTGCCCATTTAACACCAATAGTGAAAATCAATGTACAGCACAATAAAAAATGGGCTAA
AAATCGGCAGATAACCATAAACAAAAAGCTATTTCACAAAATGCTGTAAGGCTATAAGTG
CATGTCAAACTCAAAAACT
>MY5195_Hapachea_Ordsummit_MtOrd
----------------------------TATTTATGGTGAGCACATTGAGCACCTCCGTA
ATTATCTGAAAGCCTTATTCCACAGTTTCTGAGATACTGGATCCTGCATTGTAATACAAT
CCTCACTTCAATTGATAGCAAGTTTATCAAAAAAAAATAAACAGCAACAAAATTGCTACT
ATACATTTTACACTGCAGAGGATTTCTTTACAACTGAAATCTTACCTTCCAGATAAATCT
GTGACATGGACAAAGGTATCATTGAAACTGGCATATATGTGTGCTACTCCAAAAACATTT
TCACCTTCAAGGGCCTGTGGTCCTAGTGCAACAACAGGCTGCTCTTCCTTTTGTTTTCCT
TTACGAGGAGCCATTTCTGAAAAAAACCCAGATCATTTTATTTTAAAAAGAATACACTAA
TGGTAAAACCTAAAAAGTGGCATACATCCAGCAAAAAATTCTTTTTCTACTAGGAAT---
TATTGCCCATTTAACACAAATAGTGAAAATCAACGTACAGCACAATAAAAAATGGGCTAA
AAATCGGCAGATAACCATAAACAAAAAGCTATTTCACAAAATGCTGTAAGGCTATAAGTG
CATGTCAGACTCAAAAACT
>MY5266_Hencina_CerroBolla
AAACATGCC-AGATCTATCACTTTTTATCATTTATGTTGTGCGCAATGAACGTCTCCATA
ATGATCTGAAATCCTTATTCCAAAGATTCTCATATACTGAATCCTG--------------
---------AATTGATAGCAAGTTTATCAATAATAAATAAACATCAACAAAATTTCTACA
ATACATTACACACTACAGAGGATTTCATTACAGCTGAAATCTTACCTTCCAGATAAATCT
GTGACATGGACAAAGGTATCATTGAAACTGGCATATATATGTGCTACTCCAAAAACATTT
TCGCCTTCAAGGGCCTGAGGTCCAAGGGCCACAACAGGCTGCTCTTCCTTTTGTTTTCCT
TTACGGGGAGCCATTTCTGAAAAAAAAAAAGATCAATTCAGTTTAAAAAGTAACCACTAA
TGGTAGATCTTAAACAGTAATTTACGCAAAAAAAAAAATTCATTTCACATTAGGAATAAC
TGTTCTTTATATAACACACTGACTGAATCGCAGTGCAAGTCTTTATATA-AACCCGGACT
AAAGCACAGGGTCTCCATAATCAAAAAGTCATTTTAACATGTCCC---AAACAACTGGTT
TATTGGAACATTTAAAACT
>MY5267_Hencina_CerroBolla
AAACATGCCTAGATCTATCACTTTTTATCATTTATGTTGTGCACTTTGAACGTCTCCATA
ATGATCTGAAATCCTTATTCCAAAGATTCTCATATACTGAATCCTG--------------
---------AATTGATAGCAAGTTTATCAATAATAAATAAACATCAACAAAATTTTTACA
ATACATTACACACTACAGAGGATTTCATTACAGCTGAAATCTTACCTTCCAGATAAATCT
GTGACATGGACAAAGGTATCATTGAAACTGGCATATATATGTGCTACTCCAAAAACATTT
TCACCTTCAAGGGCCTGAGGTCCAAGGGCCACAACAGGCTGCTCTTCCTTTTGTTTTCCT
TTACGGGGAGCCATTTCTGAAAAAAAAAAAGATCAATTCAGTTTAAAAAGTAACCACTAA
TGGTAGATCTTAAACAGTAATTTACGTAAAAAA-AAAATTCATTTCACATTAGGAATAAT
TGTTTTTTATATAACACACTGACTGAATCGCAGTGCAGGTCTTTATATAAAACCCGGACT
AAAGCACAGGTTC-----------------------------------------------
-------------------
>MY5269_Hexurella_GuadalupeValley
AAACATGCCTAGATCTATCACTTTTTATCATTTATGTTGTGCACAATGAACGTCTCCATA
ATGATCTGAAATCCTTATTCCAAAGATTCTCATATACTGAATCCTG--------------
---------AATTGATAGCAAGTTTATCAATAATAAATAAACATCAACAAAATTTCTACA
ATACATTACACACTACAGAGGATTTCATTACAGCTGAAATCTTACCTTCCAGATAAATCT
GTGACATGGACAAAGGTATCATTGAAACTGGCATATATATGTGCTACTCCAAAAACATTT
TCACCTTCAAGGGCCTGAGGTCCAAGGGCCACAACAGGCTGCTCTTCCTTTTGTTTTCCT
TTACGGGGAGCCATTTCTG-AAAAAAAAAAGATCAATTCAGTTTAAAAAGTAACCACTAA
T-GTAGATCTTAAACAGTAAAGTACGCAAAAAAAAAAATTCATTTTACATTAGGAATAAC
TGTTTTTTATATAACACACTGACTGAATCTCAGAGTGGGTCCTTATATAAAACCCGGACT
TGAGCACAGGGTCTCCAAAACCAAAAAGTCACTTTAACATGTCTC---AAACAACTGGTT
TATTGGAACATCCAAAACT
>MY5271_Hexurella_GuadalupeValley
AAACATGCCTAGATCTATCACTTTTTATCATTTATGTTCTGCACAATGAACGTCTCCATA
ATGATCTGAAATCCTTATTCCAAAGATTCTCATATACTGAATCCTG--------------
---------AATTGATAGCAAGTTTATCAATAATAAATAAACATCAACAAAATTTCTACA
ATACATTACACACTACAGAGGATTTCATTACAGCTGAAATCTTACCTTCCAGATAAATCT
GTGACATGGACAAAGGTATCATTGAAACTGGCATATATATGTGCTACTCCAAAAACATTT
TCACCTTCAAGGGCCTGAGGTCCAAGGGCCACAACAGGCTGCTCTTCCTTTTGTTTTCCT
TTACGGGGAGCCATTTCTGAAAAAAAAAAAGATCAATTCAGTTTAAAAAGTAACCACTAA
TGGTAGATCTTAAACAGTAATTTACGCAAAAAAAAAAAATCATTTCACATTAGGAATAAC
TGTTTTTTATATAACACACTGACTGAATCTCAGTGCGGGTCCTTATATAAAACCCTGACT
GGAGCACAGGGTCTCCATAATCAAAAAGTCATTTTAACATGTCCC---AAACAACTGGTT
TATTGGAACATCCAAAACT
>MY5276_Hexurella_SanPedro_Martir
AAACATGCCTAGATCTATCACTTTTTATCATTTATGTTGTGCACATTGAACGTCTCCATA
ATAATCTGAAATCATTATTCCAAAGATTCTCATATACTGAATACTG--------------
---------AATTGATAGCAAGTTTATCAATAATAAATAAACAGCAACAAAATTTCCACA
ATACATTACACACTACAGAGGGTTTCATTACAGCTGAAATCTTACCTTCCAGATAAATCT
GTGACATGGACAAAGGTATCATTGAAACTGGCATATATATGTGCTACTCCAAAAACATTT
TCACCTTCAAGGGCCTGAGGTCCAAGGGCTACAACAGGCTGCTCTTCCTTTTGTTTTCCT
TTACGGGGAGCCATTTCTG-AAAAAAAAAAGATCAATTCAGTTTAAAAAGTAACCACTAA
TGGTAGATCTTAAACAGAAATTTACGCAAAAAAA-----TCATTTCACATTAGGAATAAC
TGTTATTAAATTAACACACTGACTGAATCTCAGAGCGGGTCCTTATATAAAACCCGTACT
GAAGCACAGGGTCTCCATAATCAAAAAGTCATTTTAACATGTCCC---AAACAACTGGTT
TATTGGAACATCCAAAACT
>MY5277_Hexurella_SanPedro_Martir
AAACATGCCTAGATCTATCACTTTTTATCATTTATGTTGTGCACATTGAACGTCTCCATA
ATAATCTGAAATCATTATTCCAAAGATTCTCATATACTGAATACTG--------------
---------AATTGATAGCAAGTTTATCAATAATAAATAAACAGCAACAAAATTTGCACA
ATACATTACACACTACAGAGGGTTTCATTACAGCTGAAATCTTACCTTCCAGATAAATCT
GTGACATGGACAAAGGTATCATTGAAACTGGCATATATATGTGCTACTCCAAAAACATTT
TCACCTTCAAGGGCCTGAGGTCCAAGGGCCACAACAGGCTGCTCTTCCTTTTGTTTTCCT
TTACGGGGAGCCATTTCTG-AAAAAAAAAAGATCAATGCAGTTTAAAAAGTAACCACTAA
TGGTAGATCTTAAACAGAAATTTATGCAAAAAAA-----TCATTTCACATTAGAAATAAC
TGTTATTAAATTAACACACTGACTGAATCTCAGTGCGGGTCCTTATATAAAACCCGTACT
GAAGCACAGGGTCTCCA-------------------------------------------
-------------------
>MY5280_Hexurella_ArroyoSalado
AAACATG-----ATCTATTACTTTGTATCATTTATGTTGTGCACATTGAACATCTCCATA
ATGATCTGAAAGCCTTATTCCAAAGATTCTCATATACTGAATCCTG--------------
---------AATTCATAGCAAGTTTATCAATAATAAATAAACAGCGACAAAATTTCTACA
ATACATTACACACT--AGAGGATTTCATTACAGCTGAAATCTTACCTTCCAGATAAATCT
GTGACATGGACAAAGGTATCATTGAAACTGGCATATATATGTGCTACTCCAAAAACATTT
TCACCTTCAAGGGCCTGAGGTCCAAGGGCCACAACAGGCTGCTCTTCCTTTTGTTTTCCT
TTACGGGGAGCCATTTCTGAAAAAAAAAAAGG----------------------------
---------TTAAAAGGTAATTTATGTTTAAAAAAAAATTCATTTCACATTAGGAATAAC
TGTTATTTATATAACATACTGACTGAATCTCAGTGAGGGTTCTTATATAAAACACAGACT
GTAGCACAGGGCCTCCATGATCAAAAAGTCATTTTGACATGTCCC---AAACAACTGGTT
TATTGGAATATCCAAAACT
>MY5282_Hexurella_ArroyoSalado
AAACATG-----ATCTATTACTTTGTATCATTTATGTTGTGCACATTGAACATCTCCATA
ACGATCTGAAAGCCTTATTCCAAAGATTCTCATATACTGAATCCTG--------------
---------AATTCATAGCAAGTTTATCAATAATAAATAAACAGCGACAAAATTTCTACA
ATACATTACACACT--AGAGGATTTCATTACAGCTGAAATCTTACCTTCCAGATAAATCT
GTGACATGGACAAAGGTATCATTGAAACTGGCATATATATGTGCTACTCCAAAAACATTT
TCACCTTCAAGGGCCTGAGGTCCAAGGGCCACAACAGGCTGCTCTTCCTTTTGTTTTCCT
TTACGGGGAGCCATTTCTGAAAAAAAAAAAGG----------------------------
---------TTAAAAGGTAATTTATGTTTAAAAAAAAATTCATTTCACATTAGGAATAAC
TGTTATTTATATAACATAATGACTGAATCTCAGTGAGGGTTCTTATATAAAACACAGACT
GTAGCACAGGGCCTCCATGATCAAAAAGTCATTTTGACATGTCCC---AAACAACTGGTT
TAT-CGGAAATCCAAAACT
>MY5286_Hrupicola_SweetwaterSpr_OrdMtn
------------------------------------------------------------
-----------------------------------A------------------------
---------AA-----------------------GAATAAACAG-------------ACA
ATACATTACACACTACAGAGGATTTCATTACAGCTGAAATCTTACCTTCCAGATAAATCT
GTGACATGGACAAATGTATCATTGAAACTGGCATATATATGTGCTACTCCAAAAACATTT
TCACCTTCAAGAGCCTGAGGTCCAAGGGCCACAACAGGCTGCTCTTCCTTTTGTTTTCCT
TTACGGGGAGCCATTTCTGAAAACAAAAAAGATCGATTCAGTTTAAAAAGTAACCACTAA
TGGTAGATCCTAAAAAGTAATTTACATTTAAAAAAAAATTCATTTCACATTTGGAATAAC
TGTTATTTATAAAACACACGAGCTGAATCTCAGTGTAGGTCCTTATATAACACTGGCCAT
ATATTAACGGA--------------------ACCGAACATGTTCCATATAACACTAGAGA
TAATTGAACAACAGTCACT
>MY5287_Hrupicola_SweetwaterSpr_OrdMtn
------------------------------------------------------------
-----------------------------------A------------------------
---------AA-----------------------GAATAAACAG-------------ACA
ATACATTACACACTACAGAGGATTTCATTACAGCTGAAATCTTACCTTCCAGATAAATCT
GTGACATGGACAAATGTATCATTGAAACTGGCATATATATGTGCTACTCCAAAAACATTT
TCACCTTCAAGAGCCTGAGGTCCAAGGGCCACAACAGGCTGCTCTTCCTTTTGTTTTCCT
TTACGGGGAGCCATTTCTGAAAACAAAAAAGATCGATTCAGTTTAAAAAGTAACCACTAA
TGGTAGATCCTAAAAAGTAATTTACATTTAAAAAAAAATTCATTTCACATTTGGAATAAC
TGTTATTTATAAAACACACGAGCTGAATCTCAGTGTAGGTCCTTATATAACACTGGCCAT
ATATTAACGGA--------------------ACCGAACATGTTCCATATAACACTAGAGA
TAATTGAACAACAG-----
>MY5288_Hrupicola_Deadman_Hills
AAACATGCCGAGATCTATTACTTTTTATCATTTATGTTGTGCACACTGAATGTCTCCATA
ATGATCTGAAACCCTTATTCCAAAGATTCTCATATACTGAATCCTG--------------
---------AATTGATAGCAAGTTTATCAATAATAAATAAACAGCGACAAAATTTCTACA
ATACATTACACACTACAGGGGATTTCATTACAGCGAAAATCTTACCTTCCAGATAAATCT
GTGACATGGACAAAGGTATCATTGAAACTGGCATATATATGTGCTACTCCAAAAACATTT
TCACCTTCCAGGGCCTGAGGTCCAAGGGCCACAACAGGCTGCTCTTCCTTTTGTTTTCCT
TTACGGGGAGCCATTTCTGAAAAAACAACAGATTGATTCAGTTTAAAAAGTAACCACTAA
TGGTAGATCTTAAAAAGTAATTTACATTTAAAAAAAAAATCGTTTCACATTAGGAATAAC
TATTATTTATATAACAAACTGACT-AATCTCAGAGCGGGTCCTTATACCACACCTGCCAT
ATATTAATGGA--------------------ACCGAACACGTTCCATATAACATTAGAGA
TAACTGAACAACGAATTCT
>MY5289_Hrupicola_Deadman_Hills
AAACATGCCTAGATCTATTACTTTTTACCATTTATGTTGTGCACACTCAACGTCTCCATA
ATGATCTGAAACCCTTATTCCAAAGATTCTCATATACTGAATCCTG--------------
---------AATTGATAGCAAGTTTATCAATAATAAATAAACAGCAACAAAATTTCTACA
ATATATTACACACTACAGAGGATTTCATTACAGCTGAAATCTTACCTTCCAGATAAATCT
GTGACATGGACAAAGGTATCATTGAAACTGGCATATATATGTGCTACTCCAAAAACATTT
TCACCTTCAAGGGCCTGAGGTCCAAGGGCCACAACAGGCTGCTCTTCCTTTTGTTTTCCT
TTACGGGGAGCCATTTCTGAAACAAAAACAGATTGATTCAGTTTAAAAAGTAACCACTAA
TGGTAGATCTTAAAAAGTAATTTACATTTAAAAAAAAAATCGTTTCACATTAGGAATAAC
TGTTATTTATATAACACACTGACTGAATCTCAGTGCGGGTCCTTATATAACACCTGCCAT
ATATTAATGGA--------------------ACCGAACATGTTCCATATAACATTAGAGC
TAACTGAACAACGAATTCC
>MY5309_Hapachea_JohnnyLyon_Hills
------------------------------------------------------------
----------AGCCTTATTACATAGTTTCTCAGATACTGGATCCTGCATTGTAATATTAT
CCTCACTTCAATTGATAGCAAGTTTATCAATAATAAACAAACAGCAACAAAATTGCTACT
ATACATTGCACACTACAGATGATTTCATTACAACTGAAATCTTACCTTCCAGATAAATCT
GTGACATGGACAAAGGTATCATTGAAACTGGCATATATGTGTGCTACTCCAAAAACATTT
TCACCTTCAAGGGCTTGTGGTCCAAGTGCCACAACAGGCTGCTCTTCCTTTTGTTTTCCT
TTGCGGGGAGCCATTTCTGAAAAAAACCCTGATCAATTCAGTTTAAAAAGAATACACTAA
TAGTAAAACTTATAAAGTAACATATATTCAGCAA--AAGACTTTTTCTACTAGGAATAAA
TATTGCCCATTTAATGCAAACAGTGAAAAACAATGTACAGTACAATAAAAAATGGGCTAT
AAATCGGCAATCAACCATGAACAAAAAGTTATTTTACAAAATGCTATAAGGCTATAAGCG
TATGTCAGACTCAAAC---
>MY5310_Hexurella_AntelopeCyn_CerbatMtns
--------------------------------------------------CATCTCCGT-
ATTATCTGAAAGCCTTATTCCGCAGTTTCTCAGATACTGGATCCTGCATTGTAATACAAT
CCTCACTTCAATTGATAGCAAGTTTATCAAAAAAAAAGAAACAGCAACAAAATTGCTACT
ATACATTTCACACTGCAGAGGATTTCATTACAACTGAAATCTTACCTTCCGGATAAATCT
GTGACATGGACAAAGGTATCATTGAAACTGGCATATATGTGTGCTACTCCAAAAACATTT
TCACCTTCAAGGGCCTGTGGTCCAAGTGCCACGACAGGCTGCTCTTCCTTTTGCTTTCCT
TTACGAGGAGCCATTTCTGAAAAAAACCCAGATCATTTCATTTAAAAAAAAATACACTAA
TGGTAAAACGTAAAAAGTGGCATACATCCAGCAAAAAATTCTTTTTCTACTAGGAAT---
TATTGTCCATTTAACACAAATAGTGAAAATCAATGTACAGCACAATAAAAAATGGGCTAA
AAATCGGCAGTCAACCACAAACAAAAAGCCATTTTACAAAATGCTCTAAGGCTACTAGTG
CATGTCAGACTCAAAAACT
>MY5311_Hexurella_AntelopeCyn_CerbatMtns
AAACCTGCCCAGATCTGTTACTTTTTATTATGTATGGTGAGCACATTGAACATCTCCGT-
ATTATCTGAAAGCCTTATTCCGCAGTTTCTCAGATACTGGATCCTGCATTGTAATACAAT
CCTCACTTCAATTGATAGCAAGTTTATCAAAAAAAAAGAAACAGCAACAAAATTGCTACT
ATACATTTCACACTGCAGAGGATTTCATTACAACTGAAATCTTACCTTCCGGATAAATCT
GTGACATGGACAAAGGTATCATTGAAACTGGCATATATGTGTGCTACTCCAAAAACATTT
TCACCTTCAAGGGCCTGTGGTCCAAGTGCCACGACAGGCTGCTCTTCCTTTTGCTTTCCT
TTACGAGGAGCCATTTCTGAAAAAAACCCAGATCATTTCATTTAAAAAAAAATACACTAA
TGGTAAAACGTAAAAAGTGGCATACATCCAGCAAAAAATTCTTTTTCTACTAGGAAT---
TATTGTCCATTTAACACAAATAGTGAAAATCAATGTACAGCACAATAAAAAATGGGCTAA
AAATCGGCAGTCAACCACAAACAAAAAGCCATTTTACAAAATGCTCTAAGGCTACTAGTG
CATGTCAGACTCAAA----
>MY5312_Hexurella_FoxCyn_MusicMtns
------------------------------------------------------TCCGT-
ATTATCTGAAAGCCTTATT---CAGTTTCTCAGATACTGGATCCTGCATTGTAATACAAT
CCTCACTTCAATTGATAGCAAGTTTATCAAAAAAAAAGAAACAGCAACAAAATTGCTACT
ATACATTTCACACTGCAGAGGATTTCATTACAACTGAAATCTTACCTTCCGGATAAATCT
GTGACATGGACAAAGGTATCATTGAAACTGGCATATATGTGTGCTACTCCAAAAACATTT
TCACCTTCAAGGGCCTGTGGTCCAAGTGCCACGACAGGCTGCTCTTCCTTTTGCTTTCCT
TTACGAGGAGCCATTTCTGAAAAAAACCCAGATCATTTCATTTAAAAAAAAATACACTAA
TGGTAAAACGTAAAAAGTGGCATACATCCAGCAAAAAATTCTTTTTCTACTAGGAAT---
TATTGTCCATTTAACACAAATAGTGAAAATCAATGTACAGCACAATAAAAAATGGGCTAA
AAATCGGCAGTCAACCACAAACAAAAAGCCATTTTACAAAATGCTCTAAGGCTACTAGTG
CATGTCAGAC---------
>MY5313_Hexurella_FoxCyn_MusicMtns
AAACCTGCCCAGATCTGTTACTTTTTATTATGTATGGTGAGCACATTGAACATCTCCGT-
ATTATCTGAAAGCCTTATTCCGCAGTTTCTCAGATACTGGATCCTGCATTGTAATACAAT
CCTCACTTCAATTGATAGCAAGTTTATCAAAAAAAAAGAAACAGCAACAAAATTGCTACT
ATACATTTCACACTGCAGAGGATTTCATTACAACTGAAATCTTACCTTCCGGATAAATCT
GTGACATGGACAAAGGTATCATTGAAACTGGCATATATGTGTGCTACTCCAAAAACATTT
TCACCTTCAAGGGCCTGTGGTCCAAGTGCCACGACAGGCTGCTCTTCCTTTTGCTTTCCT
TTACGAGGAGCCATTTCTGAAAAAAACCCAGATCATTTCATTTAAAAAAAAATACACTAA
TGGTAAAACGTAAAAAGTGGCATACATCCAGCAAAAAATTCTTTTTCTACTAGGAAT---
TATTGTCCATTTAACACAAATAGTGAAAATCAATGTACAGCACAATAAAAAATGGGCTAA
AAATCGGCAGTCAACCACAAACAAAAAGCCATTTTACAAAATGCTCTAAGGCTACTAGTG
CATGTCAGACTCAAAAACT
>MY5314_Hexurella_Grasshopper_BrushyMtn
------GCCCAGATCTGTTACTTTTTATTATGTATGGTGAGCACATTGAACATCTCCGT-
ATTATCTGAAAGCCTTATTCCGCAGTTTCTCAGATACTGGATCCTGCATTGTAATACAAT
CCTCACTTCAATTGATAGCAAGTTTATCAAAAAAAAAGAAACAGCAATAAAATTGCTACT
ATATATTTCACACTGCAGAGGATTTTATTACAACTGAAATCTTACCTTCCGGATAAATCT
GTGACATGGACAAAGGTATCATTGAAACTGGCATATATGTGTGCTACTCCAAAAACATTT
TCACCTTCAAGGGCCTGTGGTCCAAGTGCCACAACAGGCTGCTCTTCCTTTTGCTTTCCT
TTACGAGGAGCCATTTCTGAAAAAACCCCATATCATTTCATTTTAAAAAAAATACACTAA
TGGTAAAACATAAAAAGTGGCATACATCCAGCAAAAAATTCTTTTCCTACTAGGAAT---
TATTGTCCATTTAACACAAATAGTGAAAATCAATGTACAGCACAATAAAAAATGGGCTAA
AAATCGGCAGTCAACCATAAAC--------------------------------------
-------------------
>MY5315_Hexurella_WagonerRd_BradshawMtns
TTTTATAATTTTATCGAATTATTATTGTAAAATATTTGGTGTTATTTTGGGGGTTTTGTA
AGGGTTTGAAATTTTTACGACAGTGTTTTTAAAA-TCCATTTATCG--------TGGAAT
ATCCCTTTCTATGGGTGGTGTTTTTTTTTTTGGC-------------CAATGCAGTTTTA
CCACATTTTACACTGCAGAGGATTTCATTACAACTAAAATCTTACCTTCCAGATAAATCT
GTGACATGGACAAAGGTATCATTGAAACTGGCATATATGTGTGCTACTCCAAAAACATTT
TCACCTTCAAGGGCCTGTGGTCCAAGTGCCACAACAGGCTGCTCTTCCTTTTGTTTTCCT
TTACGAGGAGCCATTTCTAAAAAAAACCCAGATCATTTCATTTTAAAAAGAATACACTAA
TTGTAAAACTTAAAAAGTGGCATACATCCAGCAAAAAATTCTTTTTCTACTACGAAT---
TATTGTCCATTTAACACAAATAGTGAAAATCAATGTACAGCACAATAAAAAATGGGTTAA
CAATCGGCGGTCCAACATAAACAAAAAGCCATTTTA-AAAATGCTCTAAGGCTATAAGTG
CATGTCAGACTCAAAAACT
>MY5316_Hexurella_WagonerRd_BradshawMtns
------------------------------------------------------------
------------------------------------------------------------
-----------TGGGTGGTGTTTTTTTTTTTGGC-------------CAATGCAGTTTTA
CCACATTTTACACTGCAGAGGATTTCATTACAACTAAAATCTTACCTTCCAGATAAATCT
GTGACATGGACAAAGGTATCATTGAAACTGGCATATATGTGTGCTACTCCAAAAACATTT
TCACCTTCAAGGGCCTGTGGTCCAAGTGCCACAACAGGCTGCTCTTCCTTTTGTTTTCCT
TTACGAGGAGCCATTTCTAAAAAAACCCCAGATCATTTCATTTTAAAAAGAATACACTAA
TTGTAAAACTTAAAAAGTGACATACATCCAGCAAAAAATTCTTTTTCTACTACGAAT---
TATTGTCCATTTAACACAAATAGTGAAAATCAATGTACAGCACAATAAAAAATGGGTTAA
CAATCGGCGGTCCAACATAAACAAAAAGCCATTTTACAAAATGCTCTAAGGCTATAAGTG
CATGTCAGATTCAAAAACT
>MY5317_Hrupicola_Cottonwood_SnYsidroMtns
---------------TATTACTTTTCATCATTTATGTTGTGCACACTGAACATCTCCATA
ACGATCTGAAATCCTTATTCCAAAGATTCTCATATACTGAATCCTG--------------
---------AATTGATAGAAAGTTTATCAATAATAAATAAACAGCGACAAAATTTCTACA
ACACATTACACACTACAGAGGATTTCATAACAGCTGAAATCTTACCTTCCAGATAAATCT
GTGACATGGACAAAGGTATCATTGAAACTGGCATATATATGTGCTACTCCAAAAACATTT
TCACCTTCAAGGGCCTGAGGTCCAAGGGCCACAACAGGCTGCTCTTCCTTTTGTTTTCCT
TTACGGGGAGCCATTTCTG-AAAAAAAAAAGATCAATTCAGTTTAAAAAGTAACCACTAA
TGGTAGATCTTAAAAAGTAATTAACATTAAAAAAAAAATTCATTTCACATTAGGAATAAC
TGTTATTTATATAACACACTGACTGAATCTCAGTGTGGGTCCTTATGTAGAAACCGGACT
GGAGCACAGGTCCTCTATAATCACAATTTCATTTTGACATGTCCC---AAACAATTGGTT
TATGTGAACATCCAAAACT
