# Supplementary material for: ﻿Species delimitation, biogeography, and natural history of dwarf funnel web spiders (Mygalomorphae, Hexurellidae, Hexurella) from the United States / Mexico borderlands
Source: Zookeys. 2023 Jun 14;1167:109–57. doi: 10.3897/zookeys.1167.103463 (PMC10285686; doi:10.3897/zookeys.1167.103463)
Supplement: Supplementary material 3 — Input matrices, analysis log files, and output tree files for nuclear and mitochondrial analyses [file zookeys-1167-109_article-103463__-s003.zip › uce-200512.fasta]

>MY0059_Hapachea_SantaRitaMtns_MaderaCyn
AGCGTGAAAATTAGAAGTGAGAATTCCTTTAAAAA-GAAATGTAACACTTTTCAATGGTA
TGAAACATTATATTAACAAAGTGTTATATACATGTACAGAAAATGGAACACTTCTCTCAC
CTTATTGTCAACTTTTTCTGAGAGAGCAATGTGAAGCGGACAGCCGATGATTGGAGATCC
AGAATTGACATCAGCTCCTGAATCAATGAGCAAACGAACCATGTCGGCATTACCTCTGAG
AATGGCGAAATCTAATGGACTTGGCTTGAGGTAATCTGATGGGAACCTGACAACCGCTCC
CCTGCCAAGCAGCAGCCTCACAGTGTCCATGTTTCCACTGAGCACGGCGTAAT-------
------------------------------------------------------------
----
>MY0139_Hexurella_SanDiego_Guatay
------------GAAAGTAAGAATTACTTCAACAAGGAATTTTAGCATTTTTTAAAAGTA
TCGAACATTGTATTCCCAAAGCCTTCTATGTATGTACAGAAAATGGAAAACTTTTCTCAC
CTTATTGTCTACTTTTTCTGAGAGAGCAATGTGAAGCGGACAGCCGATGATTGGAGATCC
AGAATTGACATCAGCTCCCGAATCAATGAGCAAACGAACCATGTCGGCATTACCTCTGAG
AATGGCAAAATCTAATGGACTTGGCTTGAGGTAATCGGATGGGAACCTGACTACGGACCC
CCTGCCAAGCAGCAGGCGCACAGTGTCCATGTTTCCACTGAGAACGGCGTAATGCAGGAC
AGTCCTGTTGTCGTGCCTTTCTGACGTCATAGCATTCACATCGGCTCCGTATTTGATGAG
CAAC
>MY5053_Hexurella_ChiricahuaMtns_PriceCyn
------------------------------------------------------------
------ACATTATTTACAAAGTGTTATATGTATGTACAGAAAATGGAAAACTTCTCTCAC
CTTATTGTCAACTTTTTCAGAGAGAGCAATGTGAAGCGGACAGCCGATGATTGGAGATCC
AGAATTGACATCAGCTCCTGAATCAATGAGCAAACGAACCATGTCGGCATTACCTCTGAG
AATGGCGAAATCTAATGGACTTGGCTTGAGGTAATCTGATGGGAACCTGACAACTGCTCC
CTTGCCAAGCAGCAGCCTCACAG-------------------------------------
------------------------------------------------------------
----
>MY5064_Hexurella_MuleMtns_Escabrosa
------------------------------------------------------------
------------------------------------------------------------
------GTCAACTTTTTCTGAGAGAGCAATGTGAAGCGGACAGCCGATGATTGGAGATCC
AGAATTGACATCAGCTCCTGAATCAATGAGCAAACGAACCATGTCGGCATTGCCTCTGAG
AATGGCGAAATCTAATGGACTTGGCTTGAGGTAATCT-----------------------
------------------------------------------------------------
------------------------------------------------------------
----
>MY5066_Hexurella_MuleMtns_Escabrosa
-----------------------------------------------ATTTTCAATAGTA
TGAAACATTATATTAGCAAAGTGTTATATATATGTACAGAAAATGGAAAACTTCTCTCAC
CTTATTGTCAACTTTCTCTGAGAGAGCAATGTGAAGAGGACAGCCGATGATTGGAGATCC
AGAATTGACATCAGCTCCTGAATCAATGAGCAAACGAACCATGTCGGCATTACCTCTGAG
AATGGCGAAATCTAATGGACTTGGCTTGAGGTAATCTGATGGGAACCTGACAACTGCTCC
CCTGCCAAGCAGCAGCCTTACGGTGTCCATGTTTCCACTGAGCACGGCGTAATGCAGGAC
AGTCCTGTTGTCGTGCCTTTCTGACGTCATGGCATTCACATCGGCTCCGTAT--------
----
>MY5071_Hexurella_SantaRitaMtns_AlisoSprings
------------------------------------------------------------
------------------------------------------------------------
---------------------------------------------GATGATTGGAGATCC
AGAATTGACATCAGCTCCTGAATCAATGAGCAAACGAACCATGTC-GCATTACCTC-GAG
AATGGCGAAATCTAATGGACTTGGCTTG--------------------------------
------------------------------------------------------------
------------------------------------------------------------
----
>MY5126_Hexurella_SantaCatalinaMtns_NuggetCyn
AGCGTGAAAATTAGAAGTAGAAATTCCTTTAAAAAGGAAATTTAACAGTTTAGAATAGTA
TGAAACATTATATTAACAAAGTGTTATATGCATGTACAGAAAATGGAAAACTTCTCTCAC
CTTATTGTCAACTTTTTCCGAGAGAGCAATGTGAAGCGGACAGCCGATGATGGGAGATCC
AGAATTGACATCAGCTCCTGAATCAATGAGCAAACGAACCATGTCGGCATTACCTCTAAG
AATGGCGAAATCTAATGGACTTGGCTTGAGGTAATCTGATGGGAACCTGACAACTGCTCC
CCTGCCAAGCAGCAGCCTCACAGTGTCCATGTTTCCACTGAGCACGGCGTAATGCAGGAC
AGTCCTGTTGTCGTGCCTTTCTGACGTCATGGCATTCACATCGGCTCCGTATTTGATGAG
CAAC
>MY5131_Hexurella_PedregosaMtns_PruneCyn
AGCGTGAAAATT---AGTAAGAATTCCTTTAAAAAGGAAATTTAACACTTTTCAATAGTA
TGAAACATTATATTAACAAAGTGTTATATGTATGTACAAAAAATGGAAAACTTCTCTCAC
CTTATTGTCAACTTTTTCAGAGAGAGCAATGTGAAGCGGACAGCCGATGATTGGAGATCC
AGAATTGACATCAGCCCCTGAATCAATGAGCAAACGAACCATGTCGGCATTACCTCTGAG
AATGGCGAAATCTAATGGACTTGGCTTAAGGTAATCTGATGGGAACCTGACAACTGCTCC
CTTGCCAAGCAGCAGCCTCACAGTATCCATGTTTCCACTGAGCACAGCGTAATGCAGGAC
AGTCCTGTTGTCGTGCCTTTCTGACGTCATGGCATTCACATCGGCTCCGTATTT------
----
>MY5132_Hexurella_PedregosaMtns_PruneCyn
AGCGTGAAAATTAGAAGTAAGAATTCCTTTAAAAAGGAAATTTAACACTTTTCAATAGTA
TGAAACATTATATTAACAAAGTGTTATATGTATGTACAAAAAATGGAAAACTTCTCTCAC
CTTATTGTCAACTTTTTCAGAGAGAGCAATGTGAAGCGGACAGCCGATGATTGGAGATCC
AGAATTGACATCAGCCCCTGAATCAATGAGCAAACGAACCATGTCGGCATTACCTCTGAG
AATGGCGAAATCTAATGGACTTGGCTTAAGGTAATCTGATGGGAACCTGACAACTGCTCC
CTTGCCAAGCAGCAGCCTCACAGTGTCCATGTTTCCACTGAGCACAGCGTAATGCAGGAC
AGTCCTGTTGTCGTGCCTTTCTGACGTCA-------------------------------
----
>MY5136_Hexurella_MiddlemarchCyn
AGCGTGAAAATTAGAAGTAAGAATTCCTTTAAAAAGGAAATTTAACACTTTTCAATAGTA
TGAAACATTATATTAGCAAAGTGTTATATGTATGTACAGAAAATGGGAAACTTCTCTCAC
CTTATTGTCAACTTTTTCCGAGAGTGCAATGTGAAGCGGACAGCCGATGATTGGAGATCC
AGAATTGACATCAGCTCCTGAATCAATGAGCAAACGAACCATGTCGGCATTACCTCTGAG
AATGGCGAAATCTAATGGACTTGGCTTGAGGTAATCTGATGGGAACCTGACAACTGCTCC
CCTGCCAAGCAGCAGCCTCACAGTGTCCATGTTTCCACTGAGCACGGCGTAATGCAGGAC
AGTCCTGTTGTCGTGCCTTTCTGACGTCATGGCGTTCACATCGGCTCCGTATTTGATGAG
CAAC
>MY5147_Hexurella_DragoonMtns_NF_345A
---------------------------------AAGGAAATTTAACACTTTTCAATAGTA
TGAAACATTATATTAGCAAAGTGTTATATGTATGTACAGAAAATGGGAAACTTCTCTCAC
CTTATTGTCAACTTTTTCCGAGAGAGCAATGTGAAGCGGACAGCCGATGATTGGAGATCC
AGAATTGACATCAGCTCCTGAATCAATGAGCAAACGAACCATGTCGGCATTACCTCTGAG
AATGGCGAAATCTAATGGACTTGGCTTGAGG-----------------------------
------------------------------------------------------------
------------------------------------------------------------
----
>MY5152_Hexurella_WhetstoneMtns_ApacheCyn
--------------------------------------------------TAGAACAGTA
TGAAACATTATATTAACAAAGTGTTATATGTATGTACAGAAAATGGAAAACTTCCCTCAC
CTTATTGTCAACCTTTTCTGAGAGAGCAATGTGAAGCGGACAGCCGATGATTGGAGATCC
AGAATTGACATCAGCTCCTGAATCAATGAGCAAACGAACCATGTCGGCATTACCTCTGAG
AATGGCGAAATCTAATGGACTTGGCTTGAGGTAATCGGATGGGAACCTGACAACTGCTCC
CCTGCCAAGCAGCAGCCTCACAGTGTCCATGTTTCCACTGAGCACGGCGTAATGCAGGAC
AGTCCTGTTGTCGTGCCTTTCTGACGTCATGGCATTCACATCGGCTCCGTATTTGATGAG
C---
>MY5154_Hexurella_SantaRitaMtns_AdobeCyn
------------------------------------------------------------
------------------------------------------------------------
-------------------------GCAATGTGAAGCGGACAGCCGATGATTGGAGATCC
AGAATTGACATCAGCTCCTGAATCAATGAGCAAACGAACCATGTCGGCATTACCTCTGAG
AATGGCGAAATCTAATGGACTTGGCTTGAGGTAATCT-----------------------
------------------------------------------------------------
------------------------------------------------------------
----
>MY5157_Hexurella_SantaCatalinaMtns_Redington
AGCGTGAAAATTAGAAGTAAGAATTCCTTTAAAAAGGAAATTTAACACTTTACAATAGTA
TGAAACATTATATTAACAAAGTGTTATATACATGTACAGAAAATGGAAAACTTCTCTCAC
CTTATTGTCAACTTTTTCTGAGAGAGCAATGTGAAGCGGACAGCCGATGATTGGAGATCC
AGAATTGACATCAGCTCCCGAATCAATGAGCAAACGAACCATGTCGGCATTACCTCTAAG
AATGGCGAAATCTAATGGACTTGGCTTGAGGTAATCTGATGGGAACCTGACAACTGCTCC
CCTGCCAAGCAGCAGCCTCACAGTGTCCATGTTTCCACTGAGCACGGCGTAATGCAGGAC
AGTCCTGTTGTCGTGCCTTTCTGAC--------------------------TTTGATGAG
CAAC
>MY5164_Hrupicola_Temecula
------------------------------------------------------------
-----CATTGTATTCACAAAGCCTTCTATGCATGTATAGAAAATGGAAAACTTTTCTCAC
CTTATTGTCTACTTTTTCTGAGAGAGCAATGTGAAGCGGACAGCCGATGATTGGAGATCC
AGAATTGACATCAGCTCCCGAATCAATGAGCAAACGAACCATGTCGGCATTACCTCTGAG
AATGGCAAAATCTAATGGACTTGGCTTGA-GTAATCGGATGGAAACCTGACTACGGACCC
CCTGCCAAGCAGCAGGCGCACAGTGTCCATGTTTCCACTGAGAACGGCGTAATGCAGGAC
AGTCCTGTTGTCGTGCCTTTCTGACGTCATGGCATTCACATCGGCTCCGTATTTGATGAG
CAAC
>MY5165_Hrupicola_Temecula
AGTGTAAGAATTTGAAGTAAGAATTACTTTAAGAAGGAATTTTAGCATTTTTTAAAAGTA
TCAAACATTGTATTCACAAAGCCTTCTATGCATGTATAGAAAATGGAAAACTTTTCTCAC
CTTATTGTCTACTTTTTCTGAGAGAGCAATGTGAAGCGGACAGCCGATGATTGGAGATCC
AGAATTGACATCAGCTCCCGAATCAATGAGCAAACGAACCATGTCGGCATTACCTCTGAG
AATGGCAAAATCTAATGGACTTGGCTTGAGGTAATCGGATGGAAACCTGACTACGGACCC
CCTGCCAAGCAGCAGGCGCACAGTGTCCATGTTTCCACTGAGAACGGCGTAATGCAGGAC
AGTCCTGTTGTCGTGCCTTTCTGACGTCATGGCATTCACATCGGCTCCGTATTTGATGAG
CAAC
>MY5175_Hapachea_HarshawRd_PatagoniaMtns
AGCGTAAAAATTAGAAGTAAGAATTCCTTTAAAAAGGAAATTTAGCACTTTTCAACAGTA
TGAAACATTACGTTAACAAAGTGTTATATGTATGTACAGAAAATGGAAAACTTCTCTCAC
CTTATTGTCAACTTTTTCTGAGAGAGCAATGTGAAGCGGACAGCCGATGATTGGAGATCC
AGAATTGACATCAGCTCCTGAATCAATGAGCAAACGAACCATGTCGGCATTACCTCTGAG
AATGGCGAAATCTAATGGACTTGGCTTGAGGTAATCGGATGGGAACCTGACAACTGCTCC
CCTGCCAAGCAGCAGCCTAACAGTGTCCATGTTTCCACTGAGCACGGCGTAATGCAGGAC
AGTCCTGTTGTCGTGCCTTTCTGACGTCATGGCATTCACGTCGGCTCCGTATTTGATGAG
CAAC
>MY5180_Hapachea_MustrangPk_MustangMtns
AGCGTGAAAATTAGAAGTAAGAATTCCTTTAAAAAGGAAATTTAACACTTTTCAATAGTA
TGAAACATTATATTAACAAAGTGTTATATGTATGTACAGAAAATGGAAAACTTCTCTCAC
CTTATTGTCAACTTTTTCTGAGAGAGCAATGTGAAGCGGACAGCCGATGATTGGAGATCC
AGAGTTGACATCAGCACCCGAATCAATGAGCAAACGAACCATGTCGGCATTACCTCTGAG
AATGGCGAAATCTAATGGACTTGGCTTGAGGTAATCTGATGGGAACCTGACAACTGCTCC
CCTGCCAAGCAGCAGCCTCACAGTGTCCATGTTTCCACTGAGCACGGCGTAATGCAGGAC
AGTCCTGTTGTCGTGCCTTTCTGACGTCATGGCATTCACATCGGCTCCGTATTTGATGAG
CAAC
>MY5181_Hapachea_MustrangPk_MustangMtns
-----------TTAAAGTAAGAATTCCTTTAAAAAGGAAATTTAGCACTTTTCAATAGTA
TGAAACATTATGTTAACAAAGTGTTATATGTATGTACAGAAAATGGAAAACTTCCCTCAC
CTTATTGTCAACTTTTTCTGAGAGAGCAATGTGAAGCGGACAGCCGATGATTGGAGATCC
AGAATTGACATCAGCTCCAGAATCAATGAGCAAACGAACCATGTCGGCATTACCTCTGAG
AATGGCGAAATCTAATGGACTTGGCTTGAGGTAATCTGATGGGAACCTGACAACTGCTCC
CCTGCCAAGCAGCAGCCTCACAGTGTCCATGTTTCCACTGAGCACGGCGTAATGCAGGAC
AGTCCTGTTGTCGTGCCTTTCTGACGTCATGGCATTCACATCGGCTCCGTATTTGATGAG
CAAC
>MY5193_Hapachea_HarshawRd_PatagoniaMtns
AGCGTAAAAATTAGAAGTAAGAATTCCTTTAAAAAGGAAATTTAGCACTTTTCAATAGTA
TGAAACATTACGTTAACAAAGTGTTATATGTATGTACAGAAAATGGAAAACTTCTCTCAC
CTTATTGTCAACTTTTTCTGAGAGAGCAATGTGAAGCGGACAGCCGATGATTGGAGATCC
AGAATTGACATCAGCTCCTGAATCAATGAGCAAACGAACCATGTCGGCATTACCTCTGAG
AATGGCGAAATCTAATGGACTTGGCTTGAGGTAATCGGATGGGAACCTGACAACTGCTCC
CCTGCCAAGCAGCAGCCTAACAGTGTCCATGTTTCCACTGAGCACGGCGTAATGCAGGAC
AGTCCTGTTGTCGTGCCTTTCTGACGTCATGGCATTCACGTCGGCTCCGTATTTGATGAG
CAAC
>MY5194_Hapachea_Ordsummit_MtOrd
AGACTGAAAAGTACAATTATTGTACCAGTTAAGGAAAAATCTTCGAAATTGGAATAGTTA
TAAAACATTGTATTAACAAAGTCTCATATTTATGTACACAAAATGGAAAACTTTTCTCAC
CTTATTGTCTACTTTTTCTGAGAGAGCAATGTGAAGCGGACAGCCGATGATTGGAGATCC
AGAATTGACATCAGCTCCCGAATCAATGAGCAAACGAACCATGTCGGCATTACCTCTAAG
AATGGCAAAATCTAATGGACTTGGCTTGAGGTAATCTGATGGGAACCTGACAACTGCTCC
TCTGCCAAGCAGCAGCCGCACAGTGTCCATGTTTCCACTGAGCACGGCGTAATGCAGGAC
AGTCCTGTTGTCGTGCCTTTCTGACGTCATGGCATTCACATCGGCTCCGTGTTTGATGAG
CAAC
>MY5195_Hapachea_Ordsummit_MtOrd
AGACTGAAAAGTACAATTATTGTACCAGTTAAGGAAAAATCTTCGAAATTGGAATAGTTA
TAAAACATTGTATTAACAAAGTCTCATATTTATGTACACAAAATGGAAAACTTTTCTCAC
CTTATTGTCTACTTTTTCTGAGAGAGCAATGTGAAGCGGACAGCCGATGATTGGAGATCC
AGAATTGACATCAGCTCCCGAATCAATGAGCAAACGAACCATGTCGGCATTACCTCTAAG
AATGGCAAAATCTAATGGACTTGGCTTGAGGTAATCTGATGGGAACCTGACAACTGCTCC
TCTGCCAAGCAGCAGCCGCACAGTGTCCATGTTTCCACTGAGCACGGCGTAATGCAGGAC
AGTCCTGTTGTCGTGCCTTTCTGACGTCATGGCATTCACATCGGCTCCGTGTTTGATGAG
CAAC
>MY5266_Hencina_CerroBolla
AATATGAGAATTCGAAGTAAGAATTACTTTAAGAAGGATTTTTAACATTTTTTAAAAGTA
TCAAACATTGTATTCACAAAGCCTTTTATGTATGTACAGAAAATGGGATACTTTTCTCAC
CTTATTGTCTACTTTTTCTGAGAGAGCAATGTGAAGCGGACAGCCGATGATTGGAGATCC
AGAATTGACATCAGCTCCCGAATCAATGAGCAAACGAACCATGTCGGCATTACCTCTGAG
AATGGCAAAATCTAATGGACTTGGTTTGAGGTAATCTGATGGGAACCTGACAACCGATCC
CCTGCCAAGCAGCAGGCGCACAGTGTCCATGTTTCCACTGAGAACGGCGTAATGCAAAAC
AGTCCTGTTGTCGTGCCTTTCTGACGTCATGGCATTCACATCGGCTCCGTATTTGATGAG
CAAC
>MY5267_Hencina_CerroBolla
AGTATGAGAATTCGAAGTAAGAATTACTTTAAGAAGGATTTTTAACATTTTTTAAAAGTA
TCAAACATT-TATTCGCAAAGCCTTTTATGTATGTACAGAAAATGGAA-ACTTTTCTCAC
CTTATTGTCTACTTTTTCTGAGAGAGCAATGTGAAGCGGACAGCCGATGATTGGAGATCC
AGAATTGACATCAGCTCCCGAATCAATGAGCAAACGAACCATGTCGGCATTACCTCTGAG
AATGGCAAAATCTAATGGACTTGGCTTGAGGTAATCGGATGGGAACCTGACAACTGATCC
CCTGCCTAGCAGCAGCCGCACAGTGTCCATGTTTCCGCTGAGAACGGCGTAATGCAGGAC
AGTCCTGTTGTCGTGCCTTTCTGACGTCATGGCATTCACATCGGCTCCGTATTTGATGAG
CAAC
>MY5269_Hexurella_GuadalupeValley
AGTATGAGAATTCGAAGTAAGAATTACTTTAAGAAGGATTTTTAACATTTTTTAAAAGTA
TCAAACATTGTATTCACAAAGCCTTTTATGTATGTGCAGAAAATGGAAAACTTTTCTCAC
CTTATTGTCTACTTTTTCTGAGAGAGCAATGTGAAGCGGACAGCCTATGATTGGAGATCC
AGAATTGACATCAGCTCCCGAATCAATGAGCAAACGAACCATGTCGGCATTACCTCTGAG
AATGGCAAAATCTAATGGACTTGGCTTGAGGTAATCGGATGGGAACCTGACAACTGATCC
CCTGCCAAGCAGCAGCCGCACAGTGTCCATGTTTCCACTGAGAACGGCGTAATGCAGGAC
AGTCCTGTTGTCGTGCCTTTCTGACGTCATGGCATTCACATCGGCTCCGTATTTGATGAG
CAAC
>MY5271_Hexurella_GuadalupeValley
AGTATGAGAATTCGAAGTAAGAATTACTTTAAGAAGGATTTTTAACATTTTTTAAAAGTA
TCAAACATTGTATTCACAAAGCCTTTTATGTATGTGCAGAAAATGGAAAACTTTTCTCAC
CTTATTGTCTACTTTTTCTGAGAGAGCAATGTGAAGCGGACAGCCTATGATTGGAGATCC
AGAATTGACATCAGCTCCCGAATCAATGAGCAAACGAACCATGTCGGCATTACCTCTGAG
AATGGCAAAATCTAATGGACTTGGCTTGAGGTAATCGGATGGGAACCTGACAACTGATCC
CCTGCCAAGCAGCAGCCGCACAGTGTCCATGTTTCCACTGAGAACGGCGTAATGCAGGAC
AGTCCTGTTGTCGTGCCTTTCTGACGTCATGGCATTCACATCGGCTCCGTATTTGATGAG
CAAC
>MY5276_Hexurella_SanPedro_Martir
AGCATGAGAATTCGAAGTAAGAATTACTTTAAGAAGGATTTTTAACACTTTTTAAAAGCA
TCAAACATTGTATTCACAAAGAATTTTATGTATGTACAGAAAATGGAAAACTTTTCTCAC
CTTATTGTCTACTTTTTCTGAGAGAGCAATGTGAAGCGGACAGCCGATGATTGGAGATCC
AGAATTGACATCAGCTCCCGAATCAATGAGCAAACGAACCATGTCGGCATTACCTCTGAG
AATGGCAAAATCTAACGGACTTGGCTTGAGGTAATCGGATGGGAACCTGACAACTGATCC
CCTGCCAAGCAGCAGCCGCACAGTGTCCATATTTCCACTGAGAACGGCGTAATGCAGGAC
AGTCCTGTTGTCGTGCCTTTCTGACGTCATGGCATTCACATCGGCTCCGTATTTGATGAG
CAAC
>MY5277_Hexurella_SanPedro_Martir
AGCATGAGAATTCGAAGTAAGAATTACTTTAAGAAGGATTTTTAACACTTTTTAAAAGCA
TCAAACATTGTATTCACAAAGAATTTTATGTATGTACAGAAAATGGAAAACTTTTCTCAC
CTTATTGTCTACTTTTTCTGAGAGAGCAATGTGAAGCGGACAGCCGATGATTGGAGATCC
AGAATTGACATCAGCTCCCGAATCAATGAGCAAACGAACCATGTCGGCATTACCTCTGAG
AATGGCAAAATCTAACGGACTTGGCTTGAGGTAATCGGATGGGAACCTGACAACTGATCC
CCTGCCAAGCAGCAGCCGCACAGTGTCCATATTTCCACTGAGAACGGCGTAATGCAGGAC
AGTCCTGTTGTCGTGCCTTTCTGACGTCATGGCATTCACATCGGCTCCGTATTTGATGAG
CAAC
>MY5280_Hexurella_ArroyoSalado
----------TTCGAAGTAAGAATTACTTTAAGAAGGA-TTTTAACATTTTTTAAGAGTA
TCAAGGATTGTATTCACAAAGCCTTCAATGTATGTACAGAAAATGGAAACCTTTTCTCAC
CTTATTGTCTACTTTTTCTGAGAGAGCGATGTGAAGCGGACAGCCGATGATTGGAGATCC
AGAATTGACATCAGCTCCCGAATCAATGAGCAAACGAACCATGTCGGCATTACCTCTGAG
AATGGCAAAATCTAATGGACTTGGCTTGAGGTAATCGGATGGGAACCTGACAACTGAT--
----------------CGCACAGTGTCCATGTTTCCACTGAGAACGGCGTAATGCAGGAC
AGTCCTGTTGTCGTGCCTTTCTGACGTCATGGCATTCACATCGGCTCCATATTTGATGAG
CAAC
>MY5286_Hrupicola_SweetwaterSpr_OrdMtn
AGTATGATAATTCGAAGTAAGAATTACTTTGAGGAAGAATTTTAACATTTTTTAAAAGTA
TCAAACATTGTATTCACAAAGGTTTCCTTGTATGTACAGAAAATGGAAAACTTTTCTCAC
CTTATTGTCTACTTTTTCTGAGAGAGCAATGTGAAGCGGACAGCCGATGATTGGAGATCC
AGAATTGACATCAGCTCCCGAATCAATGAGCAAACGAACCATGTCGGCATTACCTCTGAG
AATGGCAAAATCTAATGGACTTGGCTTGAGGTAATCGGATGGGAACCTGACAACTGATCC
CCTGCCAAGCAGCAGCCTCACAGTGTCCATGTTTCCACTGAGTACGGCGTAATGCAGGAC
AGTCCTGTTGTCGTGCCTTTCTGACGTCATGGCATTCACATCGGCTCCGTATT-------
----
>MY5287_Hrupicola_SweetwaterSpr_OrdMtn
AGTATGATAATTCGAAGTAAGAATTACTTTGAGGAAGAATTTTAACATTTTTTAAAAGTA
TCAAACATTGTATTCACAAAGGTTTCCTTGTATGTACAGAAAATGGAAAACTTTTCTCAC
CTTATTGTCTACTTTTTCTGAGAGAGCAATGTGAAGCGGACAGCCGATGATTGGAGATCC
AGAATTGACATCAGCTCCCGAATCAATGAGCAAACGAACCATGTCGGCATTACCTCTGAG
AATGGCAAAATCTAATGGACTTGGCTTGAGGTAATCGGATGGGAACCTGACAACTGATCC
CCTGCCAAGCAGCAGCCTCACAGTGTCCATGTTTCCACTGAGTACGGCGTAATGCAGGAC
AGTCCTGTTGTCGTGCCTTTCTGACGTCATGGCATTCACATCGGCTCCGTATTTGATGAG
CAAC
>MY5288_Hrupicola_Deadman_Hills
AGTATGAGAATTCGAAGTAAGAATTAC--TAAGAAGGAATTTTAACATTTTTTAAAAGTA
TCAAACATTGTGTTTACAAAGCCTTCTATGTATGTACAGAAAATGGAAAACTTTTCTCAC
CTTATTGTCTACTTTTTCTGAGAGAGCAATGTGAAGCGGACAACCGATGATTGGAGATCC
AGAATTGACATCAGCTCCCGAATCAATGAGCAAACGAACCATGTCGGCATTACCTCTGAG
AATGGCAAAATCTAATGGACTTGGCTTGAGGTAATCGGATGGGAACCTGACAACTGATCC
CCTGCCAAGCAGCAGCCGCACAGTGTCCATGTTTCCACTGAGAACGGCGTAATGCAGGAC
AGTCCTGTTGTCATGCCTTTCTGACGTCATGGCATTCACATCGGCTCCGTATTTGATGAG
CAAC
>MY5289_Hrupicola_Deadman_Hills
AGTATGAGAATTCGAAGTAAGAATTAC--TAAGAAGGAATTTTAACATTTTTTAAAAGTA
TCAAACATTGTGTTTACAAAGCCTTCTATGTATGTACAGAAAATGGAAAACTTTTCTCAC
CTTATTGTCTACTTTTTCTGAGAGAGCAATGTGAAGCGGACAACCGATGATTGGAGATCC
AGAATTGACATCAGCTCCCGAATCAATGAGCAAACGAACCATGTCGGCATTACCTCTGAG
AATGGCAAAATCTAATGGACTTGGCTTGAGGTAATCGGATGGGAACCTGACAACTGATCC
CCTGCCAAGCAGCAGCCGCACAGTGTCCATGTTTCCACTGAGAACGGCGTAATGCAGGAC
AGTCCTGTTGTCATGCCTTTCTGACGTCATGGCATTCACATCGGCTCCGTATTTGATGAG
CAAC
>MY5309_Hapachea_JohnnyLyon_Hills
AGCGTGAAAATTAGAAGTAAGAATTCCTTTAAAAAGGAAATTTAACACTTTTCAATAGTA
TGAAACATTATATTAACAAAGTGTTATATGTATGTACAGAAAATGGAAAACTTCTCTCAC
CTTATTGTCAACTTTTTCTGAGAGAGCAATGTGAAGCGGACAGCCGATGATTGGAGATCC
AGAATTGACATCAGCTCCTGAATCAATGAGCAAACGAACCATGTCGGCATTACCTCTGAG
AATGGCGAAATCTAATGGACTTGGCTTGAGGTAATCTGATGGGAACCTGACAACTGCTCC
CCTGCCAAGCAGCAGCCTCACAGTGTCCATGTTTCCACTGAGCACGGCGTAATGCAGGA-
----------------------------ATGGCATTCACAT-------------------
----
>MY5310_Hexurella_AntelopeCyn_CerbatMtns
AGACTGAAAAGTACAATTATTGTACCAGTTAAGGAAAAATCTTCAAAATTCGAATAGTTA
TAAAACATTGTATTAACAAAGTCTCATATGTATGTACACAAAATGGAAAACTTTTCTCAC
CTTATTGTCTACTTTTTCTGAGAGAGCAATGTGAAGCGGACAGCCGATGATTGGAGATCC
AGAATTGACATCAGCTCCCGAATCAATGAGCAAACGAACCATGTCGGCATTACCTCTGAG
AATGGCAAAATCTAATGGACTTGGCTTGAGGTAATCTGATGGGAACCTGACAACCGCTCC
CCTGCCAAGCAGCAGCCGCACAGTGTCCATGTTTCCACTGAGCACGGCGTAATGCAGGAC
AGTCCTGTTGTCGTGCCTTTCTGACGTCATGGCATTCACATCGGCTCCGTGTTTGATGAG
CAAC
>MY5311_Hexurella_AntelopeCyn_CerbatMtns
AGACTGAAAAGTACAATTATTGTACCAGTTAAGGAAAAATCTTCAAAATTCGAATAGTTA
TAAAACATTGTATTAACAAAGTCTCATATGTATGTACACAAAATGGAAAACTTTTCTCAC
CTTATTGTCTACTTTTTCTGAGAGAGCAATGTGAAGCGGACAGCCGATGATTGGAGATCC
AGAATTGACATCAGCTCCCGAATCAATGAGCAAACGAACCATGTCGGCATTACCTCTGAG
AATGGCAAAATCTAATGGACTTGGCTTGAGGTAATCTGATGGGAACCTGACAACCGCTCC
CCTGCCAAGCAGCAGCCGCACAGTGTCCATGTTTCCACTGAGCACGGCGTAATGCAGGAC
AGTCCTGTTGTCGTGCCTTTCTGACGTCATGGCATTCACATCGGCTCCGTGTTTGATGAG
CAAC
>MY5312_Hexurella_FoxCyn_MusicMtns
----TGAAAAGTACAATTATTGTACCAGTTAAGGAAAAATCTTCAAAATTCGAATAGTTA
TAAAACATTGTATTAACAAAGTCTCATATGTATGTACACAAAATGGAAAACTTTTCTCAC
CTTATTGTCTACTTTTTCTGAGAGAGCAATGTGAAGCGGACAGCCGATGATTGGAGATCC
AGAATTGACATCAGCTCCCGAATCAATGAGCAAACGAACCATGTCGGCATTACCTCTGAG
AATGGCAAAATCTAATGGACTTGGCTTGAGGTAATCTGATGGGAACCTGACAACCGCTCC
CCTGCCAAGCAGCAGCCGCACAGTGTCCATGTTTCCACTGAGCACGGCGTAATGCAGGAC
AGTCC-------------------------------------------------------
----
>MY5313_Hexurella_FoxCyn_MusicMtns
AGACTGAAAAGTACAATTATTGTACCAGTTAAGGAAAAATCTTCAAAATTCGAATAGTTA
TAAAACATTGTATTAACAAAGTCTCATATGTATGTACACAAAATGGAAAACTTTTCTCAC
CTTATTGTCTACTTTTTCTGAGAGAGCAATGTGAAGCGGACAGCCGATGATTGGAGATCC
AGAATTGACATCAGCTCCCGAATCAATGAGCAAACGAACCATGTCGGCATTACCTCTGAG
AATGGCAAAATCTAATGGACTTGGCTTGAGGTAATCTGATGGGAACCTGACAACCGCTCC
CCTGCCAAGCAGCAGCCGCACAGTGTCCATGTTTCCACTGAGCACGGCGTAATGCAGGAC
AGTCCTGTTGTCGTGCCTTTCTGACGTCATGGCATTCACATCGGCTCCGTGTTTGATGAG
CAAC
>MY5314_Hexurella_Grasshopper_BrushyMtn
-------------------------------------------CGAAATTCGAATAGTTA
TAAAACATTGT-TTAACAAAGTCTCATATGTATGTACACAAAATGGAAAACTTTTCTCAC
CTTATTGTCTACTTTTTCCGAGAGAGCAATGTGAAGCGGACAGCCGATGATTGGAGATCC
AGAATTGACATCAGCTCCCGAATCAATGAGCAAACGAACCATGTCGGCATTACCTCTGAG
AATGGCAAAATCTAATGGACTTGGCTTGAGGTAATCTGATGGGAACCTGACAACTGCTCC
CCTGCCAAGCAGCAGCCGCACAGTGTCCATGTTTCCACTGAGCACGGCGTAATGCAGGAC
AGTCCTGTTGTCGTGCCTTTCTGACGTCATGGCATTCACATCGGCTCCGTGTTTGATGAG
-AAC
>MY5315_Hexurella_WagonerRd_BradshawMtns
AGATTGAAAAGTACAGTTATTGTACCAGTTAAGGAAAAATCTTCGAAATTCGAATTGTTA
TAAAACATTGTATTAACAAAGTTTCATATGTATGTACACAAAATGGAAAACTTTTCTCAC
CTTATTGTCTACTTTTTCTGAGAGAGCAATGTGAAGCGGACAGCCGATGATTGGAGATCC
AGAATTGACATCAGCTCCCGAATCAATGAGCAAACGAACCATGTCGGCATTACCTCTGAG
AATGGCAAAATCTAATGGACTTGGCTTGAGGTAATCTGATGGGAACCTGACAACTGCTCC
CCTACCAAGCAGCAGCCGCACAGTGTCCATGTTTCCACTGAGCACGGCGTAATGAAGGAC
AGTCCTGTTGTCGTGCCTTTCTGACGTCATGGCATTCACATCGGCTCCGTGTTTGATGAG
CAAC
>MY5316_Hexurella_WagonerRd_BradshawMtns
AGATTGAAAAGTACAGTTATTGTACCAGTTAAGGAAAAATCTTCGAAATTCGAATTGTTA
TAAAACATTGTATTAACAAAGTTTCATATGTATGTACACAAAATGGAAAACTTTTCTCAC
CTTATTGTCTACTTTTTCTGAGAGAGCAATGTGAAGCGGACAGCCGATGATTGGAGATCC
AGAATTGACATCAGCTCCCGAATCAATGAGCAAACGAACCATGTCGGCATTACCTCTGAG
AATGGCAAAATCTAATGGACTTGGCTTGAGGTAATCTGATGGGAACCTGACAACTGCTCC
CCTACCAAGCAGCAGCCGCACAGTGTCCATGTTTCCACTGAGCACGGCGTAATGAAGGAC
AGTCCTGTTGTCGTGCCTTTCTGACGTCATGGCATTCACATCGGCTCCGTGTTTGATGAG
CAAC
>MY5317_Hrupicola_Cottonwood_SnYsidroMtns
AGTGTAAGAATTCGAAGTAAGAATTACTTTAAGAAGGAATTTTAACATTTTTTAAAAGTA
TCAAACATTGTATTCACAAAGCTTTCTATGCATGTACAGAAAATGGAAAACTTTTCTCAC
CTTATTGTCGACTTTTTCTGAGAGAGCAATGTGAAGCGGACAGCCGATGATTGGAGATCC
AGAATTGACATCAGCTCCCGAATCAATGAGCAAACGAACCATGTCGGCATTACCTCTGAG
AATGGCAAAATCTAATGGACTTGGCTTGAGGTAATCGGATGGGAACCTGACTACGGACCC
CCTGCCAAGCAGCAGCCGCACAGTGTCCATGTTTCCACT-------GCGTAATGCAGGG-
-----------------------------------------GGGCTCCGTATTTGATGAG
CAAC
