# Supplementary material for: ﻿Species delimitation, biogeography, and natural history of dwarf funnel web spiders (Mygalomorphae, Hexurellidae, Hexurella) from the United States / Mexico borderlands
Source: Zookeys. 2023 Jun 14;1167:109–57. doi: 10.3897/zookeys.1167.103463 (PMC10285686; doi:10.3897/zookeys.1167.103463)
Supplement: Supplementary material 3 — Input matrices, analysis log files, and output tree files for nuclear and mitochondrial analyses [file zookeys-1167-109_article-103463__-s003.zip › uce-200530.fasta]

>MY0059_Hapachea_SantaRitaMtns_MaderaCyn
TTGTTAACTTTTTCAGAATGGCCACACATATTAACTACAATTGGATTTTTATTCCGGCGG
TCTTCGACATTAAGTGTTGAAGGTGGCAAAATCCATAGTACTACAGATTCAAGAGCCACA
ACAACGTAAAAAAGATAAATGAAAAATGCCACAATATTAACCACAATTGGATTTTTATTC
TGGTGGTCTTCAACTTTACCTGTTGAAGGTGGTAACAGCCATAGTTCTACAAATTCAAGA
GCCACGACAAAAAATGATAAATAAAGAAGTATTGACACGGGATAACTTGTTGCTCCATCT
AGATGCTTTTAATTGAAACTAGTGCTGAAGCGGTCACAGAGGACAAGGCCTTTGTTTAAA
TTGAGTGGCTCTTGAAGTGCATGCATAGACATGGTGAGCTGAACTATAATCGTTGCTCTT
TTTGTTTTTTGTTTCTTTCAACGCCTTGCTGCTTGCTGTGTCATGTGCTGCAACCTCTGC
CCACTCCTGCCACCTGCCAAACGTTGGCCCAAACACCACGAATCTGCCGTGCATACTAAT
TAGCCCCACGTGGTCGAGACTGTGATCAGCAAGAAGCGCCCTCGTGACCCTGCTGATGAC
CTCATTCTGGTATTGGCCCTTACTGCTTTTGCATGTAGCTCTTTTTTTAGTATGCGATTA
AAAGGAAGGCACAGGGAAAGTCCAAATCTTTTTTCAGAGATTATTTTTAATTTTTATCAT
CATAAAAACAATAAAGTATTCTCATCAGTAACCGTTTTTTTTATTAACTTTCAGTAAAGA
GCCTAACATTTGTGGTAATTCTACTTTAAAACACGGAAATTTAAACATCTATTTGCTTTT
TTTATGGTGTGTTATACTTTTGAATAGTATTGTTTTGGTAATCTATTGCAAAGTGTTTCG
TGTAAACTTTCACATGAATACTGTCTGACCTATTGTTGAATGAAACACAAGAGCCGCATA
GGGTTTTGCGTACAGGTAGTATCCTCCGATCGATAATAACATTAGCAAATTGACTGAAAT
TGTATATTTCGATGTTCTTAGCAATTCCTTCTGCAGTAACTGAA
>MY0139_Hexurella_SanDiego_Guatay
TTGTTAACTTTTTCAGAATGGCCACACATATTAACCACAATTGGATTTTTATTCTGGCAG
TCTTCGACATTAAGTGTTGAAGGTGGTAAAATCCATAGTACTACAGATTCAAGAGCCACA
ACAATATAAAAAAGATAAATGAAAAATGCCACAGGGTTAACCACAATTGGATTTTTATTC
TGGTGGTCTTCAACATTACCTGTTGAAAGTGGTAACAGCCATAGTTCTACAAATTCAAGA
GCCACGCC-AAAAATGATAAATAAAGAAGTATTGACGCGGGATAACTTGTTGCTCCATCT
ATATGCTCTTAATTGAAACTAGTGCTGAAGCGGTCACAGAGGACAAGGCCTTTGTTTAAA
TTTAGTGGCTCTTGAAGTGCATGCATAGACATGGTGAGCTGAACTATAATCGTTGCTCTT
TTTGTTTTTTGTTTCTTTCAACGCCTTGCTGCTTGCTGTGTCATGTGCTGCAACCTCTGC
CCACTCCTGCCACCTGCCAAACGTTGGCCCAAACACCACGAATCTGCCGTGCATACTAAT
TAGCCCCACGTGGTCGAGACTGTGATCAGCAAGAAGCGCCCTCGTGACCCTGCTGATGAC
CTCATTCTGGTATTGGCCCTTACTGCTTTTGCATGTAGCTCTTTTTTTAGTATGCGATTA
AAAGGAAAGCACAGGGAAAGTCCAAATCTTTTTTCAGAGATTATCTTTAATTTTTATCAT
CATAAAAACGATCGAGTATTCTCTTCGGTAATCATTTTTTTTAATAACATTCAGTGATGA
GCCTAACATTTCTGGTAATTCTAATTTAAAACACAGAAATTTAAACATCTATTTGCTTTT
TTTATGGTGTGTTTTACTTTTGCATAGTATTGTTTTGGTAATCTATTGCAAAGTGTTTCG
TGTAAACTTTCACGTAAACACTGTGTGACCTATTGTGGAATGAAACACAAAAACCGCACA
GGGTTTTGCTTACAGGTGGTATCCTCAGATTGGTAATAACATTAGCAAATTGACTGAAAT
TGTATATTTTGATGTTCTTAGCGATTCCTTCTGCAGTAACTGAA
>MY5057_Hexurella_ChiricahuaMtns_PriceCyn
------------------------------------------------------------
------------------------------------------------------------
------------------------------------------------------------
------------------------------------------------------------
------------------------------------------------------------
------------------------------------------------------------
----GTGGCTCTTGAAGTGCATGCATAGACATGGTGAGCTGAACTATAATCGTTGCTCTT
TTTGTTTTTTGTTTCTTTCAACGCCTTGCTGCTTGCTGTGTCATGTGCTGCAACCTCTGC
CCACTCCTGCCACCTGCCAAACGTTGGCCCAAACACCACGAATCTGCCGTGCATACTAAT
TAGCCCCACATGGTCGAGACTGTGATCAGCAAGAAGCGCCCTCGTGA-CCTGCTGATGAC
CTCATTCTGGT-------------------------------------------------
------------------------------------------------------------
------------------------------------------------------------
------------------------------------------------------------
------------------------------------------------------------
------------------------------------------------------------
------------------------------------------------------------
--------------------------------------------
>MY5064_Hexurella_MuleMtns_Escabrosa
TTGTTAACTTTTTCAGAATGGCCACACATATTAACCACAATTGGATTTTTATTCCGGCAG
TCTTCGACATTAAGTGTTGAAGGTGGCAAAATCCATAGTACTACAGATTCAAGAGCCACG
ACAACGTAAAAAAAA-AAATGAAAAATGCCACAATGTTAACCACAATTGGATTTTTATTC
TGGTGGTCTTCAACTTTACCTGTTGAAGGTGGTAACAGCCATAGTTCTACAAATTCAAGA
GCCACGACAAAAAATGATAAATAAAGAAGTATTGACACGGGATAACTTGTTGCTCCATCT
AGATGCTTTTAATTGAAACTAGTGCTGAAGCGGTCACAGAGGACAAGGCCTTTGTTTAAA
TTGAGTGGCTCTTGAAGTGCATGCATAGACATGGTGAGCTGAACTATAATCGTTGCTCTT
TTTGTTTTTTGTTTCTTTCAACGCCTTGCTGCTTGCTGTGTCATGTGCTGCAACCTCTGC
CCACTCCTGCCACCTGCCAAACGTTGGCCCAAACACCACGAATCTGCCGTGCATACTAAT
TAGCCCCACGTGGTCGAGACTGTGATCAGCAAGAAGCGCCCTCGTGACCCTGCTGATGAC
CTCATTCTGGTATTGGCCCTTACTGCTTTTGCATGTAGCTCTTTTTTTAGTATGCGATTA
AAAGGAAAGCACAGGGAAAGTCCAAATCTTTTTTCAGAGATTATTTTTAATTTTTATCAT
CATAAAAACAATAAAGTATTCTCATCGGTAACCGTTTTTTTTAATAACTTTCAGTAATGA
GCCTAACATTTGTGGTAATTCTACTTTAAAACACAGAAATTTAAACATCTATTTGCTTTT
TTTATGGTGTGTTTTACTTTTGAATAGTATTGTTTTGGTAATCTGTTGCGAAGTGTTTCG
TGTAAACTTTCACATGAATACTGTCTGACCTATTGTTGAATGAAACACAAGAGCCGCATA
GGGTTTTGCGTACAGGTAGTATCCTCCGATTGATAATAACATTAGCAAATTGACTGAAAT
TGTATATTTCGATGTTCTTAGCAATTCCTTCTGCAGTAACTGAA
>MY5066_Hexurella_MuleMtns_Escabrosa
TTGTTAACTTTTTCAGAATGGCCACACATATTAACCACAATTGGATTTTTATTCCGGCAG
TCTTCGACATTAAGTGTTGAAGGTGGCAAAATCCATAGTACTACAGATTCAAGAGCCACG
ACAACGTAAAAAAGATAAATAAAAAATGCCACAATGTTAACCACAATTGGATTTTTATTC
TGGTGGTCTTCAACTTTACCTGTTGAAGGTGGTAACAGCCATAGTTCTACAAATTCAAGA
GCCACGACAAAAAATGATAAATAAAGAAGTATTGACACGGGATAACTTGTTGCTCCATCT
AGATGCTTTTAATTGAAACTAGTGCTGAAGCGGTCACAGAGGACAAGGCCTTTGTTTAAA
TTGAGTGGCTCTTGAAGTGCATGCATAGACATGGTGAGCTGAACTATAATCGTTGCTCTT
TTTGTTTTTTGTTTCTTTCAACGCCTTGCTGCTTGCTGTGTCATGTGCTGCAACCTCTGC
CCACTCCTGCCACCTGCCAAACGTTGGCCCAAACACCACGAATCTGCCGTGCATACTAAT
TAGCCCCACGTGGTCGAGACTGTGATCAGCAAGAAGCGCCCTCGTGACCCTGCTGATGAC
CTCATTCTGGTATTGGCCCTTACTGCTTTTGCATGTAGCTCTTTTTTTAGTATGCGATTA
AAAGGAAAGCACAGGGAAAGTCCAAATCTTTTTTCAGAGATTATTTTTAATTTTTATCAT
CATAAAAACAATAAACTATTCTTATCAGTAACCGTTTTTTTTAATAACTTTCAGTAATGA
GCCTAACATTTGTGGTACTTCTACTTTAAAACACAGAAATTTAAACATCTATTTGCTTTT
TTTATGGTGTGTTTTACTTTTGAATAGTATTGTTTTGGTAATCTATTGCGAAGTGTTTCG
TGTAAACTTTCACATGAATACTGTCTGACCTATTGTTGAATGAAACACAAGAGCCGCATA
GGGTTTTGCGTACAGGTAGTATCCTCCGATCGATAATAACATTAGCAAATTGACTGAAAT
TGTATATTTCGATGTTCTTAGCAATTCCTTCTGCAGTAACTGAA
>MY5071_Hexurella_SantaRitaMtns_AlisoSprings
TTGTTAACTTTTTCAGAATGGCCACACATATTAACCACAATTGGATTTTTATTCCGGCGG
TCTTCGACATTAAGTGTTGAAGGTGGCAAAATCCATAGTACTACAGATTCAAGAGCCACG
ACAACATAAAAAAGATAAATGAAAAATGCCACAATGTTAACCACAATTGGATTTTTATTC
TGGTGGTCTTCAACTTTACCTGTTGAAGGTGGTAACAGACATAGTTCTACAAATTCAAGA
GCCACGACAAAAAATGATAAATAAAGAAGTATTGACACGGGATAACTTGTTGCTCCATCT
AGATGCTTTTAATTGAAACTAGTGCTGAAGCGGTCACAGAGGACAAGGCCTTTGTTTAAA
TTGAGTGGCTCTTGAAGTGCATGCATAGACATGGTGAGCTGAACTATAATCGTTGCTCTT
TTTGTTTTTTGTTTCTTTCAACGCCTTGCTGCTTGCTGTGTCATGTGCTGCAACCTCTGC
CCACTCCTGCCACCTGCCAAACGTTGGCCCAAACACCACGAATCTGCCGTGCATACTAAT
TAGCCCCACGTGGTCGAGACTGTGATCAGCAAGAAGCGCCCTCGTGACCCTGCTGATGAC
CTCATTCTGGTATTGGCCCTTACTGCTTTTGCATGTAGCTCTTTTTTTAGTATGCGATTA
AAAGGAAAGCACAGGGAAAGTCCAAATCTTTTTTCAGAGATTATTTTTAATTTTTATCAT
CATAAAAACAATAAAGTATTCTCATCAATAACCGTTTTTTTTAATAACTTTCAGTAATGA
GCCTAACATTTGTGGTAATTCTACTTTAAAACACAGAAATTTAAACATCTATTTGCTTTT
TTTATGGTGTGTTTTACTTTTGAATAGTATTGTTTTGGTAATCTATTGCAAAGTGTTTCG
TGTAAACTTTCACATGAATACTGTCTGACCTATTGTTGAATGAAACACAAGAGCCGCATA
GGGTTTTGCGTACAGGTAGTATCCTCCGATCGATAATAACATTAGCAAATTGACTGAAAT
TGTATATTTCGATGTTCTTAGCAATTCCTTCTGCAGTAACTGAA
>MY5075_Hexurella_ChiricahuaMtns_CaveCrkCyn
TTGTTAACTTTTTCAGAATGGCCACACATATTAACCACAATTGGATTTTTATTCCGGCGG
TCTTCGACATTAAGTGTTGAAGGTGGCAAAATCCATAGTACTACAGATTCAAGAGCCACG
ACAACGTAAAAAAGATAAATGAAAAATTCCACAATGTTAACCACAATTGGATTTTTATTC
TGGTGGTCTTCAACTTTACCTGTTGAAGGTGGTAACAGCCATAGTTCTACAAATTCAAGA
GCCATGAC-AAAAATGATAAATAAAGAAGTATTGACACAGGATAACTTGTTGCTCCATCT
AGATGCTTTTAATTGAAACTAGTGCTGAAGCGGTCACAGAGGACAAGGCCTTTGTTTAAA
TTGAGTGGCTCTTGAAGTGCATGCATAGACATGGTGAGCTGAACTATAATCGTTGCTCTT
TTTGTTTTTTGTTTCTTTCAACGCCTTGCTGCTTGCTGTGTCATGTGCTGCAACCTCTGC
CCACTCCTGCCACCTGCCAAACGTTGGCCCAAACACCACGAATCTGCCGTGCATACTAAT
TAGCCCCACGTGGTCGAGACTGTGATCAGCAAGAAGCGCCCTCGTGACCCTGCTGATGAC
CTCATTCTGGTATTGGCCCTTACTGCTTTTGCATGTAGCTCTTTTTTTAGTATGCGATTA
AAAGGAAAGCACAGGGAAAGTCCAAATCTTTTTTCAGAGATTATTTTTAATTTTTATCAT
CATAGAAACAATAAAGTATTCTCATCAGTAACCGTTTTTTTTAATAACTTTCAGTAATGA
GCCTAACATTTGTGGTAATTCTACTTTAAAACACAGAAATTTAAACATCTATTTGCTTTT
TTTATGGTGTGTTTTAC-TTTGAATAGTATTGTTTTGGTAATCTATTGCGAAGTGTTTCG
TGTAAACTTTCACATGAATACTGTCTGACCTATTGTTGAATGAAACACAAGAGCCGCATA
GTGTTTTGCGTACAGGTAGTATCCTCCGATCAATAATAAC---AGCAAATTGACTGAAAT
TGTATATTTCGATGTTCTTAGCAATTCCTTATGCAGTAACTGAA
>MY5126_Hexurella_SantaCatalinaMtns_NuggetCyn
TTGTTAACTTTTTCAGAATGGCCACACATATTAACCACAATTGGATTTTTATTCCGGCGG
TCTTCGACATTAAGTGTTGAAGGTGGCAAAATCCATAGTACTACAGATTCAAGAGCCACG
ACAACGTAAAAAAGATAAATGAAAAATGCCACAATGTTAACCACAATTGGATTTTTATTC
TGGTGGTCTTCAACTTTACCTGTTGAAGGTGGTAACAGCCATAGTTCTACAAATTCAAGA
GCCACGACAAAAAATTATAAATAAAGAAGTATTGACACGGGATAACTTGTTGCTCCATCT
AGATGCTTTTAATTGAAACTAGTGCTGAAGCGGTCACAGAGGACAAGGCCTTTGTTTAAA
TTGAGTGGCTCTTGAAGTGCATGCATAGACATGGTGAGCTGAACTATAATCGTTGCTCTT
TTTGTTTTTTGTTTCTTTCAACGCCTTGCTGCTTGCTGTGTCATGTGCTGCAACCTCTGC
CCACTCCTGCCACCTGCCAAACGTTGGCCCAAACACCACGAATCTGGCGTGCATACTAAT
TAGCCCCACGTGGTCGAGACTGTGATCAGCAAGAAGCGCCCTCGTGACCCTGCTGATGAC
CTCATTCTGGTATTGGCCCTTACTGCTTTTGCATGTAGCTCTTTTTTTAGTATGCGATTA
AAAGGAAAGCACAGGGATAGTCCAAATCTTTTTTCAGAGATTATTTTTAATTTTTATCAT
CATAAAAACAATAAAGTATTCTCATCAGTAACAGTTTTTTTAAATAACTTTCAGTAATGA
GCCTAACATTTGTGGTAATTCTACTTTAAAACACAGAAATTTAAACATCTATTTGCTTTT
TTTATGGTGTGTTTTACTTTTGAATAGTATTGTTTTGGTAATCTATTGCAAAGTGTTTCA
TGTAAACTTTCACATGAATACTGTCTGACCTATTGTTGAATGAAACACAAGAGCCGCATA
GGGTTTTGCGTACAGGTAGTATCCTCCGATCGATAATAACATTAGCAAATTGACTGAAAT
TGTATATTTCGATGTTCTTAGCAATTCCTTCTGCAGTAACTGAA
>MY5128_Hexurella_WhetstoneMtns_FrenchJoeCyn
------------------------------------------------------------
------------------------------------------------------------
------------------------------------------------------------
------------------------------------------------------------
------------------------------------------------------------
------------------------------------------------------------
TTGAGTGGCTCT---AATGCATGCATAGACATGGTGAGCTGAACTATAATTGTTGCTCTT
TTTGTTTTTTGTTTCTTTCAACGCCTTGCTGCTTGCTGTGTCATGTGCTGCAACCTCTGC
CCACTCCTGCCACCTGCCAAACGTTGGCCCAAACACCACGAATCTG-CGTGCATACTAAT
TAGCCGCACGTGGTCGAGACCTTGATCAGCAAGAAGCGCCCTCGTGACCCTGCTGATGAC
CTCATTCTGGTATTGGCCCTTACTGCTTTTGCATG-AGCTCTTTTTTTAGTATGCGATTA
AAAGGAAGGCACAGGGAAAGTCCAAATCTTTTTTCAGAGATTATTTTTAATTTTTATCAT
CATAAAAACAG-------------------------------------------------
------------------------------------------------------------
------------------------------------------------------------
------------------------------------------------------------
------------------------------------------------------------
--------------------------------------------
>MY5132_Hexurella_PedregosaMtns_PruneCyn
TTGTTAACTTTTTCAGAATGGCCACACATATTAACCACAATTGGATTTTTATTCCGGCGG
TCTTCGACATTAAGTGTTGAAGGTGGCAAAATCCATAGTACTACAGATTCAAGAGCCACA
ACAACGTAAAAAAGATAAATGAAAAATGCCACAATGTTAACCACAATTGGATTTTTATTC
TGGTGGTCTTCAACTTTACCTGTTGAAGGTGGTAACAGCCATAGTTCTACAAATTCAAGA
GCCATGACAAAAAATGATAAATAAAGAAGTATTGACACGGGATAACTTGTTGCTCCATCT
AGATGCTTTTAATTGAAACTAGTGCTGAAGCGGTCACAGAGGACAAGGCCTTTGTTTAAA
TTGAGTGGCTCTTGAAGTGCATGCATAGACATGGTGAGCTGAACTATAATCGTTGCTCTT
TTTGTTTTTTGTTTCTTTCAACGCCTTGCTGCTTGCTGTGTCATGTGCTGCAACCTCTGC
CCACTCCTGCCACCTGCCAAACGTTGGCCCAAACACCACGAATCTGCCGTGCATACTAAT
TAGCCCCACATGGCCGAGACTGTGATCAGCAAGAAGCGCCCTCGTGACCCTGCTGATGAC
CTCATTCTGGTATTGGCCCTTACTGCTTTTGCATGTAGCTCTTTTTTTAGTATGCGATTA
AAAGGAAAGCACAGGGAAAGTCCAAATCTTTTT-CAGAGATTATTTTTAATTTTTATCAT
CATAAAAACAATAAAGTATTCTCATCAATAACCGTTTTTTTTAATAACTTTCAGTAATGA
GCCTAACATTTGTGGTAATTCTACTTTAAAACACAGAAATTTAAACATCTATTTGCTTTT
TTTATGGTGTGTTTTAC-TTTGAATAGTATTGTTTTGGTAATCTATTGCAAAGTGTTTCG
TGTAGACTTTCACATGAATACTGTCTGACCTATTGTTGAATGAAACACAAGAGCTGCATA
GGGTTTTGTGTACAGGTAGTATCCTCCGGTCGATAATAAC---AGCAAATTGACTGAAAT
TGTATATTTCGATGTTCTTAGCAATTCCTTCTGCAGTAACTGAA
>MY5136_Hexurella_MiddlemarchCyn
TTGTTAACTTTTTCAGAATGGCCACACATATTAACCACAATTGGATTTTTATTCCGGCGG
TCTTCGACATTAAGTGTTGAAGGTGGCAAAATCCATAGTACTACAGATTCAAGAGCCACG
ACAACGTAAAAAAGATAAATGAAAAATGCCACAATGTTAACCACAATTGGATTTTTATTC
TGGTGGTCTTCAACTTTACCTGTTGAAGGTGGTAACAGCCATAGTTCTACAAATTCAAGA
GCCATGACAAAAAATGATAAATAAAGAAGTATTGACACGGGATAACTTGTTGCTCCATCT
AGATGCTTTTAATTGAAACTAGTGCTGAAGCGGTCACAGAGGACAAGGCCTTTGTTTAAA
TTGAGTGGCTCTTGAAGTGCATGCATAGACATGGTGAGCTGAACTATAATCGTTGCTCTT
TTTGTTTTTTGTTTCTTTCAACGCCTTGCTGCTTGCTGTGTCATGTGCTGCAACCTCTGC
CCACTCCTGCCACCTGCCAAACGTTGGCCCAAACACCACGAATCTGCCGTGCATACTAAT
TAGCCCCACGTGGTCGAGACTGTGATCAGCAAGAAGCGCCCTCGTGACCCTGCTGATGAC
CTCATTCTGGTATTGGCCCTTACTGCTTTTGCATGTAGCTCTTTTTTTAGTATGCGATTA
AAAGGAAAGCACAGGGAAAGTCCAAATCTTTTTTCAGAGATTATTTTTAATTTTTATCAT
CATAAAAACAATAACGTATTCTCATCAGTAACCGTTTTTTTTAATAACTTTCAGTAATGA
GCCTAACATTTGTGGTAATTCTACTTTAAAACACAGAAATTTAAACATCTATTTGCTTTT
TTTATGGTGTGTTTTAC-TTTGAATAGTATTGTTTTGGTAATCTATTGCAAAGTGTTTCG
TGTAAACTTTCACATGAATACTGTCTGACCTATTGTTGAATGAAACACAAGAGCCGCACA
GGGTTTTGCGTACAGGTAGTATCCTCCGATCGAAAATAACATTAGCAAATTGACTGAAAT
TGTATATTTCGATGTTCTTAGCAATTCCTTCTGCAGTAACTGAA
>MY5147_Hexurella_DragoonMtns_NF_345A
TTGTTAACTTTTTCAGAATGGCCACACATATTAACCACAATTGGATTTTTATTCCGGCGG
TCTTCGACATTAAGTGTTGAAGGTGGCAAAATCCATAGTACTACAGATTCAAGAGCCACG
ACAACGTAAAAAAGATAAATGAAAAATGCCACAATGTTAACCACAATTGGATTTTTATTC
TGGTGGTCTTCAACTTTACCTGTTGAAGGTGGTAACAGCCATAGTTCTACAAATTCAAGA
GCCATAACAAAAAATGATAAATAAAGAAGTATTGACACAGGATAACTTGTTGCTCCATCT
AGATGCTTTTAATTGAAACTAGTGCTGAAGCGGTCACAGAGGACAAGGCCTTTGTTTAAA
TTGAGTGGCTCTTGAAGTGCATGCATAGACATGGTGAGCTGAACTATAATCGTTGCTCTT
TTTGTTTTTTGTTTCTTTCAACGCCTTGCTGCTTGCTGTGTCATGTGCTGCAACCTCTGC
CCACTCCTGCCACCTGCCAAACGTTGGCCCAAACACCACGAATCTGCCGTGCATACTAAT
TAGCCCCACGTGGTCGAGACTGTGATCAGCAAGAAGCGCCCTCGTGACCCTGCTGATGAC
CTCATTCTGGTATTGGCCCTTACTGCTTTTGCATGTAGCTCTTTTTTTAGTATGCGATTA
AAAGGAAAGCACAGGGAAAGTCCAAATCTTTTTTCAGAGATTATTTTTAATTTTTATCAT
CATAAAAACAATAACGTATTCTCATCAGTAACCGTTTTTTTTAATAACTTTCAGTAATGA
GCCTAACATTTGTGGTAATTCTACTTTAAAACACAGAAATTTAAACATCTATTTGCTTTT
TTTATGGTGTGTTTTAC-TTTGAATAGTATTGTTTTGGTAATCTATTGCAAAGTGTTTCG
TGTAAACTTTCACATGAATACTGTCTGACCTATTGTTGAATGAAACACAAGAGCCGCACA
GGGTTTTGCGTACAGGTAGTATCCTCCGATCGATAATAACATTAGCAAATTGACTGAAAT
TGTATATTTCGATGTTCTTAGCAATTCCTTCTGCAGTAACTGAA
>MY5154_Hexurella_SantaRitaMtns_AdobeCyn
TTGTTAACTTTTTCAGAATGGCCACACATATTAACCACAATTGGATTTTTATTCCGGCGG
TCTTCGACATTAAGTGTTGAAGGTGGCAAAATCCATAGTACTACAGATTCAAGAGCCACG
ACAATGTAAAAAAGATAAATGAAAAATGCCACAATATTAACCACAATTGGATTTTTATTC
TGGTGGTCTTCAACTTTACCTGTTGAAGGTGGTAACAGCCATAGTTCTACAAGTTCAAGA
GCCACGACAAAAAATGATAAATAAAGAAGTATTGACACGGGATAACTTGTTGCTCCATCT
AGATGCTTTTAATTGAAACTAGTGCTGAAGCGGTCACAGAGGACAAGGCCTTTGTTTAAA
TTGAGTGGCTCTTGAAGTGCATGCATAGACATGGTGAGCTGAACTATAATCGTTGCTCTT
TTTGTTTTTTGTTTCTTTCAACGCCTTGCTGCTTGCTGTGTCATGTGCTGCAACCTCTGC
CCACTCCTGCCACCTGCCAAACGTTGGCCCAAACACCACGAATCTGCCGTGCATACTAAT
TAGCCCCACGTGGTCGAGACTGTGATCAGCAAGAAGCGCCCTCGTGACCCTGCTGATGAC
CTCATTCTGGTATTGGCCCTTACTGCTTTTGCATGTAGCTCTTTTTTTAGTATGCGATTA
AAAGGAAAGCACAGGGAAAGTCCAAATCTTTTTTCAGAGATTATTTTTAATTTTTATCAT
CATAAAAACAATTAAGTATTCTCATCAGTAACCG-TTTTTTTAATAACTTTCAGTAATGA
GCCTAACATTTGTGGTAATTCTACTTTAAAACACAGAAATTTAAACATCTATTTGCTTTT
TTTATGGTGTGTTATACTTTTGAATAGTATTGTTTTGGTAATCTATTGCGAAGTGTTTCG
TGTAAACTTTCACATGAATACTGTCTGACCTACTGTTGAATGAAACACAAGAGCCGCATA
GGGTTTTGCGTACAGGTAGTATCCTCCGATCGATAATAACAC-----GATTGACTGAAAT
TGTATATTTCGATGTTCTTAGCAATTCCTTCTGCAGTAACTGAA
>MY5157_Hexurella_SantaCatalinaMtns_Redington
TTGTTAACTTTTTCAGAATGGCCACACATATTAACCACAATTGGATTTTTATTCCGGCGG
TCTTCGACATTAAGTGTTGAAGGTGGCAAAATCCATAGTACTACAGATTCAAGAGCCACG
ACAACGTAAAAAAGATAAATGAAAAATGCCACAATGTTAACCACAATTGGATTTTTATTC
TGGTGGTCTTCAACTTTACCCGTTGAAGGTGGTAACAGCCATAGTTCTACAAATTCAAGA
GCCACGACAAAAAATGATAAATAAAGAAGTATTGACACGGGATAACTTGTTGCTCCATCT
AGATGCTTTTAATTGAAACTAGTGCTGAAGCGGTCACAGAGGACAAGGCCTTTGTTTAAA
TTGAGTGGCTCTTGAAGTGCATGCATAGACATGGTGAGCTGAACTATAATCGTTGCTCTT
TTTGTTTTTTGTTTCTTTCAACGCCTTGCTGCTTGCTGTGTCATGTGCTGCAACCTCTGC
CCACTCCTGCCACCTGCCAAACGTTGGCCCAAACACCACGAATCTGCCGTGCATACTAAT
TAGCCCCACGTGGTCGAGACTGTGATCAGCAAGAAGCGCCCTCGTGACCCTGCTGATGAC
CTCATTCTGGTATTGGCCCTTACTGCTTTTGCATGTAGCTCTTTTTTTAGTATGCGATTA
AAAGGAAAGCACAGGGAAAGTCCAAATCTTTTTTCAGAGATTATTTTTAATTTTTATCAT
CATAAAAACAATAAAGTATTCTCATCAGTAACCGTTTTTTTTAATAACTTTCAGTAATGA
GCCTAACATTTGTGGTAATTCTACTTTAAAACACAGAAATTTAAACATCTATTTGCTTTT
TTTATGGTGTGTTTTACTTTTGAATAGTATTGTTTTGGTAATCTGTTGCGAAGTGTTTCG
TGTAAACTTTCACATGAATACTGTCTGACCGATTGTTGAATGAAACACAAGAGCCGCATA
GGGTTTTGCGTACAGGTAATATCCTCCGATCGATAATAACATTAGCAAATTGACTGAAAT
TGTATATTTCGATGTTCTTAGCAATTCCTTATGCAGTAACTGAA
>MY5164_Hrupicola_Temecula
-----AACTTTTTCAGAATGGCCACAACCA--------------------ATTCTGGCGA
TCTTCGACATTAAGTGTTGAAGGTGGTAAAATCCATAGTACTACAGATTCAAGAGCCACA
ACAATATAAAAAAGATAAATGAAAAATGCCACAGGGTTAACCACAATTGGATTTTTATTC
TGGTGGTCTTCAACATTACCTGTTGAAGGTGGTAACAGCCATAGTTCTCCAAATTCAAGA
GCCACGCC-AAAAATGATAAATAAAGAAGTATTGACACGGGATAACTTGTTGCTCCATCT
ATATGCTCTTAATTGAAACTAGTGCTGAAGCGGTCACAGAGGACAAGGCCTTTGTTTAAA
TTTAGTGGCTCTTGAAGTGCATGCATAGACATGGTGAGCTGAACTATAATCGTTGCTCTT
TTTGTTTTTTGTTTCTTTCAACGCCTTGCTGCTTGCTGTGTCATGTGCTGCAACCTCTGC
CCACTCCTGCCACCTGCCAAACGTTGGCCCAAACACCACGAATCTGCCGTGCATACTAAT
TAGCCCCACGTGGTCGAGACTGTGATCAGCAAGAAGCGCCCTCGTGACCCTGCTGATGAC
CTCATTCTGGTATTGGCCCTTACTGCTTTTGCATGTAGCTCTTTTTTTAGTATGCGATTA
AAAGGAAAGCACAGGGAAAGTCCAAATCTTTTTTCAGAGATTATCTTTCATTTTTATCAT
CATAAAAACGATCGAGTATTCTCTTCGGTAACCATTTTTTTTAATAACATTCAGTGATGA
GCCTAACATTTCTGGTAATTCTGATTTAAAACACAGAAATTTAAACATCTATTTGCTTTT
TTTATGGTGTGTTTTACTTTGGCATAGTATTGTTTTGGTAATCTATTGCAAAGTGTTTCG
TGTAAACTTTCACATAAACACTGTGTGACCTATTGTTGAATGAAACACAAAAACCGCACA
GGGTTTTGCTTACAGGTGGTATCCTCAGATTGGTAATAACATTAGCAAATTGACTGAAAT
TGTATATTTTGATGTTCTTAGCGATTCCTTCTGCAG--------
>MY5165_Hrupicola_Temecula
TTGTTAACTTTTTCAGAATGGCCACACATATTAACCACAATTGGATTTTTATTCTGGCGA
TCTTCGACATTAAGTGTTGAAGGTGGTAAAATCCATAGTACTACAGATTCAAGAGCCACA
ACAATATAAAAAAGATAAATGAAAAATGCCACAGGGTTAACCACAATTGGATTTTTATTC
TGGTGGTCTTCAACATTACCTGTTGAAGGTGGTAACAGCCATAGTTCTCCAAATTCAAGA
GCCACGCC-AAAAATGATAAATAAAGAAGTATTGACACGGGATAACTTGTTGCTCCATCT
ATATGCTCTTAATTGAAACTAGTGCTGAAGCGGTCACAGAGGACAAGGCCTTTGTTTAAA
TTTAGTGGCTCTTGAAGTGCATGCATAGACATGGTGAGCTGAACTATAATCGTTGCTCTT
TTTGTTTTTTGTTTCTTTCAACGCCTTGCTGCTTGCTGTGTCATGTGCTGCAACCTCTGC
CCACTCCTGCCACCTGCCAAACGTTGGCCCAAACACCACGAATCTGCCGTGCATACTAAT
TAGCCCCACGTGGTCGAGACTGTGATCAGCAAGAAGCGCCCTCGTGACCCTGCTGATGAC
CTCATTCTGGTATTGGCCCTTACTGCTTTTGCATGTAGCTCTTTTTTTAGTATGCGATTA
AAAGGAAAGCACAGGGAAAGTCCAAATCTTTTTTCAGAGATTATCTTTCATTTTTATCAT
CATAAAAACGATCGAGTATTCTCTTCGGTAACCATTTTTTTTAATAACATTCAGTGATGA
GCTTAACATTTCTGGTAATTCTGATTTAAAACACAGAAATTTAAACATCTATTTGCTTTT
TTTATGGTGTGTTTTACTTTGGCATAGTATTGTTTTGGTAATCTATTGCAAAGTGTTTCG
TGTAAACTTTCACATAAACACTGTGTGACCTATTGTTGAATGAAACACAAAAACCGCACA
GGGTTTTGCTTACAGGTGGTATCCTCAGATTGGTAATAACATTAGCAAATTGACTGAAAT
TGTATATTTTGATGTTCTTAGCGATTCCTTCTGCAGTAACTGAA
>MY5175_Hapachea_HarshawRd_PatagoniaMtns
TTGTTAACTTTTTCAGAATGGCCACACATATTAACCACAATTGGATTTTTATTCTGGCGG
TCTTCGACATTAAGTGTTGAAGGTGGCAAAATCCATAGTACTACAGATTCAAGAGCCACG
ACAACGTAAAAAAGATAAATGAAAAATGCCACAATGTTAACCACAATTGGATTTTTATTC
TGGTGGTCTTCAACTTTACCTGTTGAAGGTGGTAACAGTCATAGTTCTACAAATTCAAGA
GCCACGACAAAAAATGATAAATAAAGAAGTATTGACACGGGAAAACTTGTTGCTCCATCT
AGATGCTTTTAATTGAAACTAGTGCTGAAGCGGTCACAGAGGACAAGGCCTTTGTTTAAA
TTGAGTGGCTCTTGAAGTGCATGCATAGACATGGTGAGCTGAACTATAATCGTTGCTCTT
TTTGTTTTTTGTTTCTTTCAACGCCTTGCTGCTTGCTGTGTCATGTGCTGCAACCTCTGC
CCACTCCTGCCACCTGCCAAACGTTGGCCCAAACACCACGAATCTGCCGTGCATACTAAT
TAGCCCCACGTGGTCGAGACTGTGATCAGCAAGAAGCGCCCTCGTGACCCTGCTGATGAC
CTCATTCTGGTATTGGCCCTTACTGCTTTTGCATGTAGCTCTTTTTTTAGTATGCGATTA
AAAGGAAAGCACAGGGAAAGTCCAAATCTTTTTTCAGAGATTATTTTTAGTTTTTATCAT
CATAAAAACAATAAAGTATTCTCATCAGTAACCGTTTTTTTTAATAACTTTCAGTAATGA
GCCTAACATTTGTGGTAATTCTACTTTAAAACACAGAAATTTAAACATCTATTTGCTTTT
TTTATGGTGTGTTTTATTTTTGAATAGTATTGTTTTGGTAATCTATTGCGAAGTGTTTCG
TGTAAACTTTCACATGAATACTGTCTGACCTATTGTTGAATGAAACACAAGAGCCGCATA
GGGTTTTGCCTACAGGTAGTATCCTCCGATCGATAATAACATTAGCAAATTGACTGAAAT
TGTATATTTCGATGTTCTTAGCAATTCCTTCTGCAGTAACTGAA
>MY5180_Hapachea_MustrangPk_MustangMtns
TTGTTAACTTTTTCAGAATGGCCACACATATTAACCACAATTGGATTTTTATTCCGGCGG
TCTTCGACATTAAGTGTTGAAGGTGGCAAAATCCATAGTACTACAGATTCAAGAGCCACG
ACAACGTAAAAAAGATAAATGAAAAATGCCACAATGTTAACCACAATTGGATTTTTATTC
TGGTGGTCTTCAACTTTACCTGTTGAAGGTGGTAACAGCCATAGTTCTACAAATTCAAGA
GCCACGACAAAAAATGATAAATAAAGAAGTATTGACACGGGATAACTTGTTGCTCCATCT
AGATGCTTTTAATTGAAACTAGTGCTGAAGCGGTCACAGAGGACAAGGCCTTTGTTTAAA
TTGAGTGGCTCTTGAAGTGCATGCATAGACATGGTGAGCTGAACTATAATCGTTGCTCTT
TTTGTTTTTTGTTTCTTTCAACGCCTTGCTGCTTGCTGTGTCATGTGCTGCAACCTCTGC
CCACTCCTGCCACCTGCCAAACGTTGGCCCAAACACCACGAATCTGCCGTGCATACTAAT
TAGCCCCACGTGGTCGAGACTGTGATCAGCAAGAAGCGCCCTCGTGACCCTGCTGATGAC
CTCATTCTGGTATTGGCCCTTACTGCTTTTGCATGTAGCTCTTTTTTTAGTATGCGATTA
AAAAGAAAGCACAGGGAAAGTCCAAATCTTTTTTGAGAGATTATTTTTAATTTTTATCAT
CATAAAAACAATAAAGTATTCTCATCAGTAACCGTTTTTTTTAATAACTTTCAGTAATGA
GCCTAACATTTGTGGTAATTCTACTTTAAAACCCAGAAATTTAAACATCTATTTGTTTTT
TTTATGGTGTGTTTTAC-TTTGAATAGTATTGTTTTGGTAATCTGTTGCGAAGTGTTTCG
TGTAAACTTTCACATGAATACTGTCTGACCTATTGTTGAATGAAACACAAGAGCTGCATA
GGGTTTTGCGTACAGGTAGTATCCTCCGATCGATAATAACATTAGCAAATTGACTGAAAT
TGTATATTTCGATGTTCTTAGCAATTCCTTCTGCAGTAACTGAA
>MY5181_Hapachea_MustrangPk_MustangMtns
TTGTTAACTTTTTCAGAATGGCCACACATATTAACCACAATTGGATTTTTATTCTGGCGG
TCTTCGACATTAAGTGTTGAAGGTGGCAAAATCCATAGTACTACAGATTCAAGAGCCACG
ACAACGTAAAAAAGATAAATGAAAAATGCCACAATGTTAACCACAATTGGATTTTTATTC
TGGTGGTCTT-AGCTTTACCTGTTGAAGGTGGTAACAGCCATAGTTCTACAAATTCAAGA
GCCACGACAAAAAATGATAAATAA-GAAGTATTGACACGGGATAACTTGTTGCTCCATCT
AGATGCTTTTAATTGAAACTAGTGCTGAAGCGGTCACAGAGGACAAGGCCTTTGTTTAAA
TTGAGTGGCTCTTGAAGTGCATGCATAGACATGGTGAGCTGAACTATAATCGTTGCTCTT
TTTGTTTTTTGTTTCTTTCAACGCCTTGCTGCTTGCTGTGTCATGTGCTGCAACCTCTGC
CCACTCCTGCCACCTGCCAAACGTTGGCCCAAACACCACGAATCTGCCGTGCATACTAAT
TAGCCCCACGTGGTCGAGACTGTGATCAGCAAGAAGCGCCCTCGTGACCCTGCTGATGAC
CTCATTCTGGTATTGGCCCTTACTGCTTTTGCATGTAGCTCTTTTTTTAGTATGCGATTA
AAAGGAAAGCACAGGGAAAGTCCAAATCTTTTTTGAGAGATTATTTTTAATTTTTATCAT
CATAAAAACAATAAAGTATTCTAATCAGTAACCGTTTTTTTTAATAACTTTCAGTAATGA
GCCTAACATTTGTGGTAATTCTACTTTAAAACCCAGAAATTTAAACATCTATTTGCTTTT
TTTATGGTGTGTTTTAC-TTTGAGTAGTATTGTTTTGGTAATCTGTTGCGAAGTGTTTCG
TGTAAACTTTCACATGAATACTGTCTGACCTATTGTTGAATGAAACACAAGAGCTGCATA
GGGTTTTGCGTACAGGTAGTATCCTCCGATCGATAATAACATTAGCAAATTGACTGAAAT
TGTATATTTCGATGTTCTTAGCAATTCCTTCTGCAGTAACTGAA
>MY5193_Hapachea_HarshawRd_PatagoniaMtns
TTGTTAACTTTTTCAGAATGGCCACACATATTAACCACAATTGGATTTTTATTCCGGCGG
TCTTCGACATTAAGTGTTGAAGGTGGCAAAATCCATAGTACTACAGATTCAAGAGCCACG
ACAACGTAAAAAAGATAAATG-AAAATGCCACAATATTAACCACAATTGGATTTTTATTC
TGGTGGTCTTCAACTTTACCTGTTGAAGGTGGTAACAGCCGTAGTTCTACAAATTCAAGA
GCCACGACAAAAAATGATAAATAAAGAAGTATTGACACGGGATAACTTGTTGCTCCATCT
AGATGCTTTTAATTGAAACTAGTGCTGAAGCGGTCACAGAGGACAAGGCCTTTGTTTAAA
TTGAGTGGCTCTTGAAGTGCATGCATAGACATGGTGAGCTGAACTATAATCGTTGCTCTT
TTTGTTTTTTGTTTCTTTCAACGCCTTGCTGCTTGCTGTGTCATGTGCTGCAACCTCTGC
CCACTCCTGCCACCTGCCAAACGTTGGCCCAAACACCACGAATCTGCCGTGCATACTAAT
TAGCCCCACGTGGTCGAGACTGTGATCAGCAAGAAGCGCCCTCGTGACCCTGCTGATGAC
CTCATTCTGGTATTGGCCCTTACTGCTTTTGCATGTAGCTCTTTTTTTAGTATGCGATTA
AAAGGAAAGCACAGGGAAAGTCCAAATCTTTTTTCAGAGATTATTTTTAGTTTTTATCAT
CATAAAAACAATAAAGTATTCTCATCAGTAACCATTTTTTTTAATAACTTTCAGTAATGA
GCCTAACATTTGTGGTAATTCTACTTTAAAACACAGAAATTTAAACATCTATTTGCTTTT
TTTATGGTGTGTTTTATTTTTGAATAGTATTGTTTTGGTAATCTATTGCGAAGTGTTTCG
TGTAAACTTTCACATGAATACTGTCTGACCTATTGTTGAATGAAACACAAGAGCCGCATA
GGGTTTTGCGTACAGGTAGTATCCTCCGATCGATAATAACATTAGCAAATTGACTGAAAT
TGTATATTTCGATGTTCTTAGCAATTCCTTCTGCAGTAACTGAA
>MY5194_Hapachea_Ordsummit_MtOrd
TTGTTAACTTTTTCAGAATGGCTACACATATTAACCACAATTGGATTTTTATTCTGGCGG
TCTTCGACATTAAGTGTTGAAGGTGATAAAATCCGTAGTACTACAGATTCAAGAGCCACA
ACAACATAAAAAAGATAAATGAAAAATGCCACAGTGTTAACCACAATTGGATTTTTATTC
TGGTGGTCTTCAACTTTACCTGTTGAAGGTGGTAACAGCCATAGTTCTACAAATTCAAGA
GCCACGACAAAAAATGATCAATAAAGAAATTTTGACACGGGATAACTTGT--CTCCATCT
GGATGCTTTTAATTGAAACTAGTGCTGAAGCGGTCACAGAGGACAAGGCCTTTGTTTAAA
TTGAGTGGCTCTTGAAGTGCATGCATAGACATGGTGAGCTGAACTATAATCGTTGCTCTT
TTTGTTTTTTGTTTCTTTCAACGCCTTGCTGCTTGCTGTGTCATGTGCTGCAACCTCTGC
CCACTCCTGCCACCTGCCAAACGTTGGCCCAAACACCACGAATCTGCCGTGCATACTAAT
TAGCCCCACGTGGTCGAGACTGTGATCAGCAAGAAGCGCCCTCGTGACCCTGCTGATGAC
CTCATTCTGGTATTGGCCCTTACTGCTTTTGCATGTAGCTCTTTTTTTAGTATGCAATTA
AAAGGAAATCACAGGGAAAGTCCAAATATTTTTTCAGAGATTATCTCTAATTTTTATCAT
CATAAAAACGATAAAGTATTCTCATCAGTAACTGTTTTTATTAATAACTTTCAGTAATGA
GCCTAACATTTGTGGTAATTCTACTTTAAAACACAGAAATTTGAACATCTATTTGCTTTT
TTTATGATGTGTTTTACTTTTGCATAGTATTGTTTTTTTAATCCATTGCAAAGTGTTTCA
TGTAAACTTTCACA--AGTACTGTGTGACCTATTGTTGAATGAAACACAACAGCCGCATA
G--------------GTAGTATCCTCCAATTGATAATAACATTAGCAAATTGACTGAAAT
TGTATATTTCGATGTTCTTAGCGATTCCTTCTGCAGTAACTGAA
>MY5266_Hencina_CerroBolla
TTGTTAACTTTTTCAGAATGGCCACACATATTAACCACAATTGGATTTTTATTCTGGCGG
TCTTCGACATTAAGTGTTGAAGGTGGTAAAATCCATAGTACTACAGATTCAAGAGCCACA
ACAATATAAAAAAGATAAATGAAAAATGCCACAGGGTTAACCACAATTGGATTTTTATTC
TGGTGGTCTTCAACATTACCTGTTGAAGGTGGTAACAGCCATAGTTCTACAAATTCAAGA
GCCACGCCAAAAAATGATAAATAAAGAAGTATTGACACGGGATAACTTGTTGCTCCATCT
ATATGCTCTTAATTGAAATTAGTGCTGAAGCGGTCACAGAGGACAAGGCCTTTGTTTAAA
TTTAGTGGCTCTTGAAGTGCATGCATAGACATGGTGAGCTGAACTATAATCGTTGCTCTT
TTTGTTTTTTGTTTCTTTCAACGCCTTGCTGCTTGCTGTGTCATGTGCTGCAACCTCTGC
CCACTCCTGCCACCTGCCAAACGTTGGCCCAAACACCACGAATCTGCCGTGCATACTAAT
TAGCCCCACGTGGTCGAGACTGTGATCAGCAAGAAGCGCCCTCGTGACCCTGCTGATGAC
CTCATTCTGGTATTGGCCCTTACTGCTTTTGCATGTAGCTCTTTTTTTAGTATGCGATTA
AAAGGAAAGCACAGGGAAAGTCCAAATCTTTTTTCAGAGAT--ATTTTAATTTTTATCAT
CATAAAAACAATCAAGTATTCTCTTCGGTAACCATTTTTTTTAATAACGTTCTGTGATGA
GCCTAACATTTCTGGTAATTCTAATTTAAAACACAGAAATTTAAACATCTATTTGCTTTT
TTTATGGTGTGTTTTACTTTTGCATAGTATTGTTTTGGTAATCTTTTGCAAAGTGTTTCC
TGTAAACTTTCACATGAACACTGTGTGACCTATTGTTGAATGAAACATAAAAGCCGCACA
GGGTTTTGCTTACAGGTAGTATCCTCAGATTGGTAATAACATTAGCAAATTGACTGAAAT
TGTATATTTTGATGTTCTTAGCAATTCCTTCTGCAGTAACTGAA
>MY5267_Hencina_CerroBolla
-------------------------ACATATTAACCACAATTGGATTTTTATTCTGGCGG
TCTTCGACATTAAGTGTTGAAGGTGGTAAAATCCATAGTACTACAGATTCAAGAGCCACA
ACAATATAAAAAAGATAAATGAAAAATGCCACAGGGTTAACCACAATTGGATTTTTATTC
TGGTGGTCTTCAACATTACCTGTTGAAGGTGGTAACAGCCATAGTTCTACAAATTCAAGA
GCCACGCCAAAAAATGATAAATAAAGAAGTATTGACACGGGATAACTTGTTGCTCCATCT
ATATGCTCTTAATTGAAATTAGTGCTGAAGCGGTCACAGAGGACAAGGCCTTTGTTTAAA
TTTAGTGGCTCTTGAAGTGCATGCATAGACATGGTGAGCTGAACTATAATCGTTGCTCTT
TTTGTTTTTTGTTTCTTTCAACGCCTTGCTGCTTGCTGTGTCATGTGCTGCAACCTCTGC
CCACTCCTGCCACCTGCCAAACGTTGGCCCAAACACCACGAATCTGCCGTGCATACTAAT
TAGCCCCACGTGGTCGAGACTGTGATCAGCAAGAAGCGCCCTCGTGACCCTGCTGATGAC
CTCATTCTGGTATTGGCCCTTACTGCTTTTGCATGTAGCTCTTTTTTTAGTATGCGATTA
AAAGGAAAGCACAGGGAAAGTCCAAATCTTTTTTCAGAGAT--ATTTTAATTTTTATCAT
CATAAAAACAATCAAGTATTCTCTTCGGTAACCATTTTTTTTAATAACGTTCTGTGATGA
GCCTAACATTTCTGGTAATTCTAATTTAAAACACAGAAATTTAAACATCTATTTGCTTTT
TTTATGGTGTGTTTTACTTTTGCATAGTATTGTTTTGGTAATCTTTTGCAAAGTGTTTCC
TGTAAACTTTCACATGAACACTGTGTGACCTATTGTTGAATGAAACATAAAAGCCGCACA
GGGTTTTGCTTACAGGTAGTATCCTCAGATTGGTAATAACATTAGCAAATTGACTGAAAT
TGTATATTTTGATGTTCTTAGCAATTCCTTCTGCAGTAACTGAA
>MY5269_Hexurella_GuadalupeValley
TTGTTAACTTTTTCAGAATGGCCACACATATTAACCACAATTGGATTTTTATTCTGGCTG
TCTTCGACATTAAGTGTTGAAGGTGGTAAAATCCATAGTACTACAGATTCAAGAGCCACA
ACAATATAAGAAAGATAAATGAAAAATGCCACAGGGTTAACCACAATTGGATTTTTATTC
TGGTGGTCTTCAACATTACCTGTTGAAGGTGGTAACAGCCATAGTTCTACAAATTCAAGA
GCCACGCCAAAAAATGATAAATAAAGAAGTATTGACACGGGATAACTTGTTGCTCCATCT
ATATGCTCTTAATTGAAATTAGTGCTGAAGCGGTCACAGAGGACAAGGCCTTTGTTTAAA
TTTAGTGGCTCTTGAAGTGCATGCATAGACATGGTGAGCTGAACTATAATCGTTGCTCTT
TTTGTTTTTTGTTTCTTTCAACGCCTTGCTGCTTGCTGTGTCATGTGCTGCAACCTCTGC
CCACTCCTGCCACCTGCCAAACGTTGGCCCAAACACCACGAATCTGCCGTGCATACTAAT
TAGCCCCACGTGGTCGAGACTGTGATCAGCAAGAAGCGCCCTCGTGACCCTGCTGATGAC
CTCATTCTGGTATTGGCCCTTACTGCTTTTGCATGTAGCTCTTTTTTTAGTATGCGATTA
AAAGGAAAGCACAGGGAAAGTCCAAATCTTTTTTCAGAGAT--ATTTTAATTTTTATCAT
CATAAAAACAATCAAGTATTCTCTTCGGTAACCATTTTTTTTAATAACGTTCTGTGATGA
GCCTAACATTTCTGGTAATTCTAATTTAAAACACAGAAATTTAAACATCTATTTGCTTTT
TTTATGGTGTGTTTTACTTTTGCATAGTATTGTTTTGGTGATCTTTTGCAAAGTGTTTCC
TGTAAACTTTCACATGAACACTGTGTGACCTATTGTTGAATGAAACATAAAAGACGCACA
GGGTTTTGCTTACAGGTAGTATCCTCAGATTGGTAATAACATTAGCAAATTGACTGAAAT
TGTATATTTTGATGTTCTTAGCAATTCCTTCTGCAGTAACTGAA
>MY5276_Hexurella_SanPedro_Martir
TTGTTAACTTTTTCAGAATGGCCACACATATTAACCACAATTGGATTTTTATTCTGGCGG
TCTTCGACATTAAGTGTTGAAGGTGGTAAAATCCATAGTACTACAGATTCAAGAGCCACA
ACAATATAAAAAAGATAAATGAAAAATGCCACAGGGTTAACCACAATTGGATTTTTATTC
TGGTGGTCTTCAACATTACCTGTTGAAGGTGGTAACAGCCATAGTTCTACAAATTCAAGA
GCCACGCCAAAAAATGACAAATAAAGAAGTATTGACACGGGATAACTTGTTGCTCCATCT
ATATGCTCTTAATTGAAATTAGTGCTGAAGCGGTCACAGAGGACAAGGCCTTTGTTTAAA
TTTAGTGGCTCTTGAAGTGCATGCATAGACATGGTGAGCTGAACTATAATCGTTGCTCTT
TTTGTTTTTTGTTTCTTTCAACGCCTTGCTGCTTGCTGTGTCATGTGCTGCAACCTCTGC
CCACTCCTGCCACCTGCCAAACGTTGGCCCAAACACCACGAATCTGCCGTGCATACTAAT
TAGCCCCACGTGGTCGAGACTGTGATCAGCAAGAAGCGCCCTCGTGACCCTGCTGATGAC
CTCATTCTGGTATTGGCCCTTACTGCTTTTGCATGTAGCTCTTTTTTTAGTATGCGATTA
AAAGGAAAGCACAGGGAAAGTCCAAATCTTTTTTCAGAGAT--ATTTTAATTTTTATCAT
CATAAAAACAATCGAGTATTCTCTTCGGTAACCATTTTTTTTAATAACGTTCTGTGATGA
GCCTAACATTTCTGGTAATTCTAATTTAAAACACAGAAATTTAAACATCTATTTGCTTTT
TTTATGGTGTGTTTTACTTTTGCATAGTATTGTTTTGGTAATCTTTTGCAAAGTGTTTCC
TGTAAACTTTCACATGAACACTGTGTGACCTATTGTTGAATGAAACATAAAAGCCACACA
GGGTTTTGCTTACAGGTAGTATCCTCAGATTGGTAATAACATTAGCAAATTGACTGAAAT
TGTATATTTTGATGTTCTTAGCAATTCCTTCTGCAGTAACTGAA
>MY5277_Hexurella_SanPedro_Martir
TTGTTAACTTTTTCAGAATGGCCACACATATTAACCACAATTGGATTTTTATTCTGGCGG
TCTTCGACATTAAGTGTTGAAGGTGGTAAAATCCATAGTACTACAGATTCAAGAGCCACA
ACAATATAAAAAAGATAAATGAAAAATGCCACAGGGTTAACCACAATTGGATTTTTATTC
TGGTGGTCTTCAACATTACCTGTTGAAGGTGGTAACAGCCATAGTTCTACAAATTCAAGA
GCCACGCCAAAAAATGACAAATAAAGAAGTATTGACACGGGATAACTTGTTGCTCCATCT
ATATGCTCTTAATTGAAATTAGTGCTGAAGCGGTCACAGAGGACAAGGCCTTTGTTTAAA
TTTAGTGGCTCTTGAAGTGCATGCATAGACATGGTGAGCTGAACTATAATCGTTGCTCTT
TTTGTTTTTTGTTTCTTTCAACGCCTTGCTGCTTGCTGTGTCATGTGCTGCAACCTCTGC
CCACTCCTGCCACCTGCCAAACGTTGGCCCAAACACCACGAATCTGCCGTGCATACTAAT
TAGCCCCACGTGGTCGAGACTGTGATCAGCAAGAAGCGCCCTCGTGACCCTGCTGATGAC
CTCATTCTGGTATTGGCCCTTACTGCTTTTGCATGTAGCTCTTTTTTTAGTATGCGATTA
AAAGGAAAGCACAGGGAAAGTCCAAATCTTTTTTCAGAGAT--ATTTTAATTTTTATCAT
CATAAAAACAATCGAGTATTCTCTTCGGTAACCATTTTTTTTAATAACGTTCTGTGATGA
GCCTAACATTTCTGGTAATTCTAATTTAAAACACAGAAATTTAAACATCTATTTGCTTTT
TTTATGGTGTGTTTTACTTTTGCATAGTATTGTTTTGGTAATCTTTTGCAAAGTGTTTCC
TGTAAACTTTCACATGAACACTGTGTGACCTATTGTTGAATGAAACATAAAAGCCACACA
GGGTTTTGCTTACAGGTAGTATCCTCAGATTGGTAATAACATTAGCAAATTGACTGAAAT
TGTATATTTTGATGTTCTTAGCAATTCCTTCTGCAGTAACTGAA
>MY5280_Hexurella_ArroyoSalado
TTGTTAACTTTTTCAGAATGGCCACACATATTAACCACAATTGGATTTTTATTCTGGCGG
TCTTCGACATTAAGTGTTGAAGGTAGTAAAATCCATAGTACTACAGATTCAAGAGCCACA
ACAATATAAAAAAGATAAATGAAAAATGCCACAGGGTTAACCACAATTGGATTTTTATTC
TGGTGGTCTTCAACATTACCTGTTGAAGGTGGTAACAGCCATAGTTCTACAAATTCAAGA
GCCACGCC-AAAAATGATAAATAAAGAAGTAATGACACGGGATAAGTTGTTGCTCCATCT
ATATGCTCTTAATTGAAACTAGTGCTGAAGCGGTCACAGAGGACAAGGCCTTTGTTTAAA
TTTAGTGGCTCTTGAAGTGCATGCATAGACATGGTGAGCTGAACTATAATCGTTGCTCTT
TTTGTTTTTTGTTTCTTTCAACGCCTTGCTGCTTGCTGTGTCATGTGCTGCAACCTCTGC
CCACTCCTGCCACCTGCCAAACGTTGGCCCAAACACCACGAATCTGCCGTGCATACTAAT
TAGCCCCACGTGGTCGAGACTGTGATCAGCAAGAAGCGCCCTCGTGACCCTGCTGATGAC
CTCATTCTGGTATTGGCCCTTACTGCTTTTGCATGTAGCTCTTTTTTTAGTATGCAATTA
AAAGGAAAGCACAGGGAAAGTCC-AATTTTTTTTTAGAGATTATCCTTAATTTTTATCAT
CATAAAAATAATCAAGTATTCTCTTCGGTAACCG--TTTTTTAATAACGTTCAGTGATGA
GCCTAACATTTCTGGTAATTCTAATTTAAAACACAGAAATTTAAACATCTATTTGCTTTT
TTTATGGTGTGTTTTACTTTTGCATAGTATTGTTTTGGTAATCTATTGCAAAGTGTTTCG
TGTAAACTTTCACATGAACACTGTGTGACCTATTGTTGAATGAAACAAAAAAAACGCACA
GGGTTTTGCTTACAGGTAGTATCCTCAGATTGGTAATAACATTAGCAAATTGACTGAAAT
TGTATATTTTGATGTTCTTAGCGATTCCTTCTGCAATAACTGAA
>MY5286_Hrupicola_SweetwaterSpr_OrdMtn
TTGTTAACTTTTT-AGAATGGCCACACATATTAACCACAATTGGATTTTTATTCTGGCGG
TCTTCGACATTAAGTGTTGAAGGTGGTAAAATCCATAGTACTACAGATTCAAGAGCCACA
ACAATATAAAAAAGATAAATGAAAAATGCCACAGGGTTAACCACAATTGGATTTTTATTC
TGGTGGTCTTCAACATTACCTGTTGAAGGTGGTAACAGCCATAGTTCTGCAAATTCAAGA
GCCACGCC-AAAAATGATAAATAAAGAAGTATTGACACGGGATAACTTGTTGCTCCATCT
ATATGCGCTTAATTGAAACTAGTGCTGAAGCGGTCACAGAGGACAAGGCCTTTGTTTAAA
TTTAGTGGCTCTTGAAGTGCATGCATAGACATGGTGAGCTGAACTATAATCGTTGCTCTT
TTTGTTTTTTGTTTCTTTCAACGCCTTGCTGCTTGCTGTGTCATGTGCTGCAACCTCTGC
CCACTCCTGCCACCTGCCAAACGTTGGCCCAAACACCACGAATCTGCCGTGCATACTAAT
TAGCCCCACGTGGTCGAGACTGTGATCAGCAAGAAGCGCCCTCGTGACCCTGCTGATGAC
CTCATTCTGGTATTGGCCCTTACTGCTTTTGCATGTAGCTC-TTTTTTAGTATGCGATTA
AAAGGAAAGCACAGGGAAAGTCCAAATCTTTTTTTGGAGATTATCTTT-ATTTTTATCAT
CATAAAAACGATCAAGTATTCTCTTCAGGAACCGTTTTTTTTAATAACGCTCAGTGATGA
GCCTAACATTTCTGGTAATTCTAATTTAAAACACAGAAATTTAAACATCTATTTGCTTTT
TTTATGGTGTGTTTTACTTTTGCATAGTATTGTTTTGATAATCTATTGCAAAGTGTTTCG
TGTAAACTTTCACATGAACACTGTGTGACCTATTGTTCAATGAAACACAAAAGCTGCACA
GGGTTTTGCTTACAGGTAGTATCCTCAGATTGGTAATAACATTAGCAAATTGACTGAAAT
TGTATATTTTGATGTTCTTAGTGATTCCTTCTGCAGTAACTGAA
>MY5287_Hrupicola_SweetwaterSpr_OrdMtn
------------------------------------------------------------
-----GACATTAAGTGTTGAAGGTGGTAAAATCCATAGTACTACAGATTCAAGAGCCACA
ACAATATAAAAAAGATAAATGAAAAATGCCACAGGGTTAACCACAATTGGATTTTTATTC
TGGTGGTCTTCAACATTACCTGTTGAAGGTGGTAACAGCCATAGTTCTGCAAATTCAAGA
GCCACGCC-AAAAATGATAAATAAAGAAGTATTGACACGGGATAACTTGTTGCTCCATCT
ATATGCGCTTAATTGAAACTAGTGCTGAAGCGGTCACAGAGGACAAGGCCTTTGTTTAAA
TTTAGTGGCTCTTGAAGTGCATGCATAGACATGGTGAGCTGAACTATAATCGTTGCTCTT
TTTGTTTTTTGTTTCTTTCAACGCCTTGCTGCTTGCTGTGTCATGTGCTGCAACCTCTGC
CCACTCCTGCCACCTGCCAAACGTTGGCCCAAACACCACGAATCTGCCGTGCATACTAAT
TAGCCCCACGTGGTCGAGACTGTGATCAGCAAGAAGCGCCCTCGTGACCCTGCTGATGAC
CTCATTCTGGTATTGGCCCTTACTGCTTTTGCATGTAGCTC-TTTTTTAGTATGCGATTA
AAAGGAAAGCACAGGGAAAGTCCAAATCTTTTTTTGGAGATTATCTTT-ATTTTTATCAT
CATAAAAACGATCAAGTATTCTCTTCAGGAACCATTTTTTTTAATAACGCTCAGTGATGA
GCCTAACATTTCTGGTAATTCTAATTTAAAACACAGAAATTTAAACATCTATTTGCTTTT
TTTATGGTGTGTTTTACTTTTGCATAGTATTGTTTTGATAATCTATTGCAAAGTGTTTCG
TGTAAACTTTCACATGAACACTGTGTGACCTATTGTTCAATGAAACACAAAAGCTGCACA
GGGTTTTGCTTACAGGTAGTATCCTCAGATTGGTAATAACATTAGCAAATTGACTGAAAT
TGTATATTTTGATGTTCTTAGTGATTCCTTCTGCAG--------
>MY5288_Hrupicola_Deadman_Hills
TTGTTAACTTTT----AATGGCCACACATATTAACCACAATTGGATTTTTATTCTGGCGG
TCTTCGACATTAAGTGTTGAAGGTGGTAAAATCCATAGTACTACAGATTCAAGAGCCACA
ACAATATAAAAAAGATAAATGAAAAATGCCACAGGGTTAACCACAATTGGATTTTTATTC
TGGTGGTCTTCAACATTACCTGTTGAAGGTGGTAACAGCCATAGTTCTACAAATTCAAGA
GCCACGCC-AAATATGATAAATAAAGAAGTATTGACACGGGATAACTTGTTGCTCCATCT
ATATGCTCTTAATTGAAACTAGTGCTGAAGCGGTCACAGAGGACAAGGCCTTTGTTTAAA
TATAGTGGCTCTTGAAGTGCATGCATAGACATGGTGAGCTGAACTATAATCGTTGCTCTT
TTTGTTTTTTGTTTCTTTCAACGCCTTGCTGCTTGCTGTGTCATGTGCTGCAACCTCTGC
CCACTCCTGCCACCTGCCAAACGTTGGCCCAAACACCACGAATCTGCCGTGCATACTAAT
TAGCCCCACGTGGTCGAGACTGTGATCAGCAAGAAGCGCCCTCGTGACCCTGCTGATGAC
CTCATTCTGGTATTGGCCCTTACTGCTTTTGCATGTAGCTCTTTTTTTAGTATGCGATTA
AAAGGAAAGCACAGGGAAAGTCCAAATCTTTTTTTGGAGATCATCTTTAGTTTTTATCAT
CATAAAAACGATCAAGTATTCTCTTCAGTAACCG-TTTTTTTAATAACGTTCAGTGATGA
GCCTAACATTTCTGGTAATTCTAATTTAAAGCACAGAAATTTAAACATCTATTTGCTTTT
TTTATGGTGTGTTTTACTTTTGCATAGTATTGTTTTGGTAATCTATTGCAAAGTGTTTCG
TGTAAACTTTCACATGAACACTGTGTGACCTATTGTTGAATGAAACACAAAAGCCGCACA
GGATTTTGCTTACAGGTAGTATCCTCAGATTGGTAATAACATTAGCAAATTGACTGAAAT
TGTATATTTTGATGTTCTTAGCGATTCCTTCTGCAGTAACTGAA
>MY5289_Hrupicola_Deadman_Hills
TTGTTAACTTTTTCAGAATGGCCACACATATTAACCACAATTGGATTTTTATTCTGGCGG
TCTTCGACATTAAGTGTTGAAGGTGGTAAAATCCATAGTACTACAGATTCAAGAGCCACA
ACAATATAAAAAAGATAAATGAAAAATGCCACAGGGTTAACCACAATTGGATTTTTATTC
TGGTGGTCTTCAACATTACCTGTTGAAGGTGGTAACAGCCATAGTTCTACAAATTCAAGA
GCCACGCC-AAATATGATAAATAAAGAAGTATTGACACGGGATAACTTGTTGCTCCATCT
ATATGCTCTTAATTGAAACTAGTGCTGAAGCGGTCACAGAGGACAAGGCCTTTGTTTAAA
TATAGTGGCTCTTGAAGTGCATGCATAGACATGGTGAGCTGAACTATAATCGTTGCTCTT
TTTGTTTTTTGTTTCTTTCAACGCCTTGCTGCTTGCTGTGTCATGTGCTGCAACCTCTGC
CCACTCCTGCCACCTGCCAAACGTTGGCCCAAACACCACGAATCTGCCGTGCATACTAAT
TAGCCCCACGTGGTCGAGACTGTGATCAGCAAGAAGCGCCCTCGTGACCCTGCTGATGAC
CTCATTCTGGTATTGGCCCTTACTGCTTTTGCATGTAGCTCTTTTTTTAGTATGCGATTA
AAAGGAAAGCACAGGGAAAGTCCAAATCTTTTTTTGGAGATCATCTTTAGTTTTTATCAT
CATAAAAACGATCAAGTATTCTCTTCAGTAACCG-TTTTTTTAATAACGTTCAGTGATGA
GCCTAACATTTCTGGTAATTCTAATTTAAAGCACAGAAATTTAAACATCTATTTGC-TTT
TTTATGGTGTGTTTTACTTTTGCATAGTATTGTTTTGGTAATCTGTTGCAAAGTGTTTCG
TGTAAACTTTCACATGAACACTGTGTGACCTATTGTTGAATGAAACACAAAAGCCGCACA
GGATTTTGCTTACAGGTAGTATCCTCAGATTGGTAATAACATTAGCAAATTGACTGAAAT
TGTATATTTTGATGTTCTTAGCGATTCCTTCTGCAGTAACTGAA
>MY5309_Hapachea_JohnnyLyon_Hills
------------------------------------------------------------
---------------------------------------------------------ACA
ACAACGTAAAAACGATAAATGAAAAATGCCACAATGTTAACCACAATTGGATTTTTATTC
TGGTGGTCTTCAACTTTACCTGTTGAAGGTGGTAACAGCCATAGTTCTACAAATTCAAGA
GCCACGACAAAAAATGATAAATAAAGAAGTATTGACACAGGATAACTTGTTGCTCCATCT
AGATGCTTTTAATTGAAACTAGTGCTGAAGCGGTCACAGAGGACAAGGCCTTTGTTTAAA
TTGAGTGGCTCTTGAAGTGCATGCATAGACATGGTGAGCTGAACTATAATCGTTGCTCTT
TTTGTTTTTTGTTTCTTTCAACGCCTTGCTGCTTGCTGTGTCATGTGCTGCAACCTCTGC
CCACTCCTGCCACCTGCCAAACGTTGGCCCAAACACCACGAATCTGCCGTGCATACTAAT
TAGCCCCACGTGGTCGAGACTGTGATCAGCAAGAAGCGCCCTCGTGACCCTGCTGATGAC
CTCATTCTGGTATTGGCCCTTACTGCTTTTGCATGTAGCTCTTTTTTTAGTATGCGATTA
AAAGGAAAGCACAGGGAAAGTCCAAATCTTTTTTCAGAGATTATTTTTAATTTTTATCAT
CATAAAAACAAT--AGTATTCTCATCAGTAACCGTTTTTTTTAATAACTTTCAGTAATGA
GCCTAACATTTGTGGTAATTCTACTTTAAAACCCAGAAATTTAAACATCTATTTGCTTTT
TTTATGGTGTGTTTTAC-TTTGAATAGTATTGTTTTGGTAATCTGTTGTGAAGTGTTTCG
TGTAAACTTTCACATGAATACTGTCTGACTTATTGTTGAATGAAACACAAGAGCCGCATA
GGGTTTTGCGTACAGGTAGTATCCTCCGATCGATAATAACATTAGCAAATTG--------
--------------------------------------------
>MY5310_Hexurella_AntelopeCyn_CerbatMtns
------------------------------------------------------------
-----GACATTAAGTGTTGAAGGTGATAAAATCCGTAGTACTACAGATTCAAGAGCCACA
ACAACATAAAAAAGATAAATGAAAAATGCCACAGTGTTAACCACAATTGGATTTTTATTC
TGGTGGTCTTCAACTTTACCTGTTGAAGGTGGTAACAGCCACAGTTCTACAAATTCAAGA
GCCACGACAGAAAATGATAAATAAAGAAATATTGACACGGGATAACTTGT--CTCCATCT
AGATGCTTTTAATTGAAACTAGTGCTGAAGCGGTCACAGAGGACAAGGCCTTTGTTTAAA
TTGAGTGGCTCTTGAAGTGCATGCATAGACATGGTGAGCTGAACTATAATCGTTGCTCTT
TTTGTTTTTTGTTTCTTTCAACGCCTTGCTGCTTGCTGTGTCATGTGCTGCAACCTCTGC
CCACTCCTGCCACCTGCCAAACGTTGGCCCAAACACCACGAATCTGCCGTGCATACTAAT
TAGCCCCACGTGGTCGAGACTGTGATCAGCAAGAAGCGCCCTCGTGACCCTGCTGATGAC
CTCATTCTGGTATTGGCCCTTACTGCTTTTGCATGTAGCTCTTTTTTTAGTATGCAATTA
AAAGGAAATCACAGGGAAAGTCCAAATATTTTTTCAGAGATTATCTCTAATTTTTATCAT
CATAAAAACGATAAAGTATTCTCATCAGTAACTGTTTTTATTAATAACTTTCAGTAATGA
GCCTAACATTTGTAGTAATTCTACTTTAAAACACAGAAATTTAAACATCTATTTGC-TTT
TTTATGATGTGTTTTACTTTTGCATAGTATTGTTTTGGTAATCCATTGCAAAGTGTTTCA
TGTAAACTTCCACA--AGTACTGTGTGACCT-----------------------------
------------------------------------------------------------
--------------------------------------------
>MY5311_Hexurella_AntelopeCyn_CerbatMtns
------------------------------------------------------------
-----GACATTAAGTGTTGAAGGTGATAAAATCCGTAGTACTACAGATTCAAGAGCCACA
ACAACATAAAAAAGATAAATGAAAAATGCCACAGTGTTAACCACAATTGGATTTTTATTC
TGGTGGTCTTCAACTTTACCTGTTGAAGGTGGTAACAGCCACAGTTCTACAAATTCAAGA
GCCACGACAGAAAATTATAAATAAAGAAATATTGACACGGGATAACTTGT--CTCCATCT
AGATGCTTTTAATTGAAACTAGTGCTGAAGCGGTCACAGAGGACAAGGCCTTTGTTTAAA
TTGAGTGGCTCTTGAAGTGCATGCATAGACATGGTGAGCTGAACTATAATCGTTGCTCTT
TTTGTTTTTTGTTTCTTTCAACGCCTTGCTGCTTGCTGTGTCATGTGCTGCAACCTCTGC
CCACTCCTGCCACCTGCCAAACGTTGGCCCAAACACCACGAATCTGCCGTGCATACTAAT
TAGCCCCACGTGGTCGAGACTGTGATCAGCAAGAAGCGCCCTCGTGACCCTGCTGATGAC
CTCATTCTGGTATTGGCCCTTACTGCTTTTGCATGTAGCTCTTTTTTTAGTATGCAATTA
AAAGGAAATCACAGGGAAAGTCCAAATATTTTTTCAGAGATTATCTCTAATTTTTATCAT
CATAAAAACGATAAAGTATTCTCATCAGTAACTGTTTTTATTAATAACTTTCAGTAATGA
GCCTAACATTTGTAGTAATTCTACTTTAAAACACAGAAATTTAAACATCTATTTGC-TTT
TTTATGATGTGTTTTACTTTTGCATAGTATTGTTTTGGTAATCCATTGCAAAGTGTTTCA
TGTAAACTTCCACA--AGTACTGTGTGACCTATTGTTGAATGAAACACAACAGCCGCATA
G-----------------------------------------------------------
--------------------------------------------
>MY5312_Hexurella_FoxCyn_MusicMtns
------------------------------------------------------------
------------------------------------------------------------
-----ATAAAAAAGATAAATGAAAAATGCCACAGTGTTAACCACAATTAGATTTTTATTC
TGGTGGTCTTCAACTTTACCTGTTGAAGGTGGTAACAGCCATAGTTCTACAAATTCAAGA
GCCACGACAGAAAATGATAAATAAAGAAATATTGACACGGGATAACTTGT--CTCCATCT
AGATGCTTTTAATTGAAACTAGTGCTGAAGCGGTCACAGAGGACAAGGCCTTTGTTTAAA
TTGAGTGGCTCTTGAAGTGCATGCATAGACATGGTGAGCTGAACTATAATCGTTGCTCTT
TTTGTTTTTTGTTTCTTTCAACGCCTTGCTGCTTGCTGTGTCATGTGCTGCAACCTCTGC
CCACTCCTGCCACCTGCCAAACGTTGGCCCAAACACCACGAATCTGCCGTGCATACTAAT
TAGCCCCACGTGGTCGAGACTGTGATCAGCAAGAAGCGCCCTCGTGACCCTGCTGATGAC
CTCATTCTGGTATTGGCCCTTACTGCTTTTGCATGTAGCTCTTTTTTTAGTATGCAATTA
AAAGGAAATCACAGGGAAAGTCCAAATATTTTTTCAGAGATTATCTCTAATTTTTATCAT
CATAAAAACGATAAAGTATTCTCATCAGTAACTGTTTTTATTAATAACTTTCAGTAATGA
GCCTAACATTTGTAGTAATTCTACTTTAAAACACAGAAATTTAAACATCTATTTGC-TTT
TTTATGATGTGTTTTACTTTTGCATAGTATTGTTTTGGTAATCCATTGCAAAGTGTTTCA
TGTAAACTTCCACA--AGTACTGTGTGACCTATTGTTGAATGAAACACAACAGCCGCATA
G--------------GTAGTATCCTCCAATTGGTAATAACATTAGCAAATTGACTGAAAT
TGTATATTTCGAT-------------------------------
>MY5313_Hexurella_FoxCyn_MusicMtns
------------------------------------------------------------
---------TTAAGTGTTGAAGGTGATAAAATCCGTAGTACTACAGATTCAAGAGCCACA
ACAACATAAAAAAGATAAATGAAAAATGCCACAGTGTTAACCACAATTAGATTTTTATTC
TGGTGGTCTTCAACTTTACCTGTTGAAGGTGGTAACAGCCATAGTTCTACAAATTCAAGA
GCCACGACAGAAAATGATAAATAAAGAAATATTGACACGGGATAACTTGT--CTCCATCT
AGATGCTTTTAATTGAAACTAGTGCTGAAGCGGTCACAGAGGACAAGGCCTTTGTTTAAA
TTGAGTGGCTCTTGAAGTGCATGCATAGACATGGTGAGCTGAACTATAATCGTTGCTCTT
TTTGTTTTTTGTTTCTTTCAACGCCTTGCTGCTTGCTGTGTCATGTGCTGCAACCTCTGC
CCACTCCTGCCACCTGCCAAACGTTGGCCCAAACACCACGAATCTGCCGTGCATACTAAT
TAGCCCCACGTGGTCGAGACTGTGATCAGCAAGAAGCGCCCTCGTGACCCTGCTGATGAC
CTCATTCTGGTATTGGCCCTTACTGCTTTTGCATGTAGCTCTTTTTTTAGTATGCAATTA
AAAGGAAATCACAGGGAAAGTCCAAATATTTTTTCAGAGATTATCTCTAATTTTTATCAT
CATAAAAACGATAAAGTATTCTCATCAGTAACTGTTTTTATTAATAACTTTCAGTAATGA
GCCTAACATTTGTAGTAATTCTACTTTAAAACACAGAAATTTAAACATCTATTTGC-TTT
TTTATGATGTGTTTTACTTTTGCATAGTATTGTTTTGGTAATCCATTGCAAAGTGTTTCA
TGTAAACTTCCACA--AGTACTGTGTGACCTATTGTTGAATGAAACACAACAGCCGCATA
G--------------GTAGTATCCTCCAATTGGTAATAACATTAGCAAATTGACTGAAAT
TGTATATTTCGATGTTCTTAGCGATTCCTTCTGCAG--------
>MY5314_Hexurella_Grasshopper_BrushyMtn
------------------------------------------------------------
------------------------------------------------------------
--------------ATAAATGAAAAATGCCACAGTGTTAACCACAATTGGATTTTTATTC
TGGTGGTCTTCAACTTTACCTGTTGAAGGTGGTAACAGCCATAGTTCTACAAATTCAAGA
GCCACGACAGAAAATGATAAATAACGAAATATTGACACGGGATAACTTGT--CTCCATCT
AGATGCTTTTAATTGAAACTAGTGCTGAAGCGGTCACAGAGGACAAGGCCTTTGTTTAAA
TTGAGTGGCTCTTGAAGTGCATGCATAGACATGGTGAGCTGAACTATAATCGTTGCTCTT
TTTGTTTTTTGTTTCTTTCAACGCCTTGCTGCTTGCTGTGTCATGTGCTGCAACCTCTGC
CCACTCCTGCCACCTGCCAAACGTTGGCCCAAACACCACGAATC-----TGCATACTAAT
TAGCCCCACGTGGTCGAGACTGTGATCAGCAAGAAGCGCCCTCGTGACCCTGCTGATGAC
CTCATTCTGGTATTGGCCCTTACTGCTTTTGCATGTAGCTCTTTTTTTAGTATGCAATTA
AAAGGAAATCACAGGGAAAATCCAAATATTTTTTCAGAGATTATCTCTAATTTTTATCAT
CATAAAAACGATAAAGTATTCTCATCAGTAACTGTTTTTATTAATAACTTTCAGTAATGA
GCCTAACATATGTAGTAATTCTACTTTAAAACACAGAAATTTAAACATCTATTTGCTTTT
TTTATGATGTGTTTTACTTTTGCAAAGTATTGTTTTGGTAATCCATTGCAAAGTGTTTCA
TGTAAACTTTCACA--AGTAATGTGTGACCTATTGTTGAATGAAACACAACAGCCGCATA
G--------------GTAGTATCCTCCAATTGGTAATAACATTAGCAAATTGACTG----
--------------------------------------------
>MY5316_Hexurella_WagonerRd_BradshawMtns
TTGTTAACTTTTTCAGAATGGCCACACATATTAACCACAATTGGATTTTTATTCTGGCGG
TCTTCGACATTAAGTGTTGAAGGTGATAAAATCCGTAGTACTACAGATTCAAGAGCCACA
ACAACCTAAAAAAGATAAATGAAAAATGCCACAGTGTTAACCACAATTGGA-TTTTATTC
TGGTGGTCTTCAACTTTACCTGTTGAAGGTGGTAACAGCCATAGTTCTACAAATTCAAGA
GCCACGACAAAAAATGATCAATAAAGAAATCTTGACACGGGATAACTTGT--CTCCATCT
-GATGCTTTTAATTGAAACTAGTGCTGAAGCGGTCACAGAGGACAAGGCCTTTGTTTAAA
TTGAGTGGCTCTTGAAGTGCATGCATAGACATGGTGAGCTGAACTATAATCGTTGCTCTT
TTTGTTTTTTGTTTCTTTCAACGCCTTGCTGCTTGCTGTGTCATGTGCTGCAACCTCTGC
CCACTCCTGCCACCTGCCAAACGTTGGCCCAAACACCACGAATCTGCCGTGCATACTAAT
TAGCCCCACGTGGTCGAGACTGTGATCAGCAAGAAGCGCCCTCGTGACCCTGCTGATGAC
CTCATTCTGGTATTGGCCCTTACTGCTTTTGCATGTAGCTCTTTTTTTAGTATGCAATTA
AAAGGAAATCACAGGGAAAGTTTAAATATTTTTTCAGAGATTATCTCTAATTTTTATCAT
CATAAAAACGATAAAGTATTCTCATCAGTAACTGTTTTTATTAATAACTTTCAGTAATGA
GCCTAACATTTGTGGTAATTCTACTTTAAAACACAGAAATTTAAACATCTATTTGCTTTT
TTTATGATGTGTTTTACTTTTGCATAGTATTGTTTTGGTAATCCATTGCAAAGCGTTTCA
TGTAAACTTTCACA--AGTACTGTGTGACCTATTGTTGAATGAAACACAACAGCCGCATA
G--------------GTAGTATCCTCCAATTGGTAATAACATTAGCAAATTGACTGAAAT
TGTATATTTCGATGTTCTTAGCGATTCCTTCTGCAGTAACTGAA
>MY5317_Hrupicola_Cottonwood_SnYsidroMtns
---------------------------------------------------------CGG
TCTTCGACATTAAGTGTTGAAGGTGGTAAAATCCATAGTACTACAGATTCAAGAGCCACA
ACAATATAAAAACGATAAATGAAAAATGCCACAGGGTTAACCACAATTGGATTTTTATTC
TGGTGGTCTTCAACATTACCTGTTGAAGGTGGTAACAGCCATAGTTCTACAAATTCAAGA
GCCACGCC-AAAAATGATAAATAAAGAAGTATTGACACGGGATAACTTGTTGCTCCATCT
ATATGCTCTTAATTGAAACTAGTGCTGAAGCGGTCACAGAGGACAAGGCCTTTGTTTAAA
TTTAGTGGCTCTTGAAGTGCATGCATAGACATGGTGAGCTGAACTATAATCGTTGCTCTT
TTTGTTTTTTGTTTCTTTCAACGCCTTGCTGCTTGCTGTGTCATGTGCTGCAACCTCTGC
CCACTCCTGCCACCTGCCAAACGTTGGCCCAAACACCACGAATCTGCCGTGCATACTAAT
TAGCCCCACGTGGTCGAGACTGTGATCAGCAAGAAGCGCCCTCGTGACCCTGCTGATGAC
CTCATTCTGGTATTGGCCCTTACTGCTTTTGCATGTAGCTCTTTTTTTAGTATGCGATTA
AAAGGAAAGCACAGGGAAAGTCCAAATCTTTTTCCAGAGATTATCTTTAATTTTTATCAT
CATAAAAACGATCAAATATTCTCTTCGGTAACCATTTTTTTTAATAACATACAGTGATGA
GCCTAACATTTCTGGTAATTCTAATTTAAAACACGGAAATTTAAACATCTATTTGCTTTT
TTTATGGTGTGTTTTACTTTTGCATAGTATTGTTTTGGTAATCTATTGCTAAGTGTTTCG
TGTAAACTTTCACGTAAACACTGTGTGACCTATTGTTGAATGAAACACAAAAACCGCACA
GGGTTTTGCTTACAGGTGGTATCCTCAGATTGGTAATAACATTAGCAAATTGACTGAAAT
TGTATATTTTGATGTTCTTAGCGATTCCTTCTGCAGTAAC----
