# Supplementary material for: ﻿Species delimitation, biogeography, and natural history of dwarf funnel web spiders (Mygalomorphae, Hexurellidae, Hexurella) from the United States / Mexico borderlands
Source: Zookeys. 2023 Jun 14;1167:109–57. doi: 10.3897/zookeys.1167.103463 (PMC10285686; doi:10.3897/zookeys.1167.103463)
Supplement: Supplementary material 3 — Input matrices, analysis log files, and output tree files for nuclear and mitochondrial analyses [file zookeys-1167-109_article-103463__-s003.zip › uce-200558.fasta]

>MY0059_Hapachea_SantaRitaMtns_MaderaCyn
AGTCTTTCATGGGTTTTGGGGAGCCTTGATACTTTTTATCACAAATAGGATAACAATAGG
TAGATGAATCATATTTATAATACAAAAATCCAAAAGAGATGAGGTTTTACTTGTGATACG
AATTGCGGTCGAGATTGTATTTATAGAAACTTAAGATTAATAATTACCTGGGCACTTTTA
TAAGCCAACTTAATCTCCACCTCACTGCATTTGGAACCAACCCAAATGAAAACTTGAACT
CCGTTGTCTAGAATCATTATGTCATCATCTGCTAAATCATCCTGACAGAAATCTGCACAC
TTTTCAGAGATGGAGAAGTATCCCTTCTCATTAGAGCAACGAAAAAGTCGGGTGTGGTTC
ATAAAGTCAGCATCCTAGAAAACAGAGAATAAACAGCATTTCCATTATAATAAATAAGAA
AATAGGTAATCTAGGAAATACACATAAAATTTGGAGACATTCACGGAAAACAAAAATACT
TTTGAAGTGAAACTTCTGGCAGGTAGTATAACTCATT
>MY0139_Hexurella_SanDiego_Guatay
ACCCTTATAAAAATCGTCAGTAGCTTAAACACATCATGTCACAAATAGGAACAATTTTCG
TAAGCTAACTTTATACATAACTCAAAACTTCTAAAAAAA-TGAAAATTTCTAATGGATCT
ACTAATGCAAAAAAT-TTTTTTATTAAAACTTAAGATAAATAATTACCTGAGCACTCTTA
TAAGCCAACTTTATCTCCACCTCACTGCATTTGGAACCAACCCAAATGAAAACTTGAACT
CCATTGTCTAGAATCATTATGTCATCATCTGCTAAATCATCCTGACAGAAATCGGCACAC
TTTTCAGAGATGGAGAAGTATCCCTTCTCGTTAGAGCAACGGAAAAGTCGGGTGTGGTTC
ATAAAGTCAGCATCCTTCAAAACAGAGAATCGACAG-AATTTCAATTTAATAAATAAGAG
AACAGGCAATTTTGAAAGCACACACAAAATTTTGAGACATTCATTGCAAACAAAAACATT
TTT-TATTAAAATACCTGCAAAATGCTAAAAAAAGTT
>MY5053_Hexurella_ChiricahuaMtns_PriceCyn
AGTCTTTTA-GGGTTTTGGGGAGCCTTAATACTTTTTGTCACAAATAGGATAAAAATAGG
TAGATGAATCATATTTAAAATACAAAAATCTAAAAGAGATGAGGTTTTACTAGTGATACG
AATTGTGGTCGAGATTGTATTTATAGAAACTTAGGAAAAATAATTACCTGGGCACTCTTA
TAAGCCAACTTAATCTCCACCTCACTGCATTTGGAACCAACCCAAATGAAAACTTGAACT
CCGTTGTCTAGAATCATTATGTCATCATCTGCTAAATCATCCTGACAGAAATCTGCACAC
TTTTCAGAGATGGAGAAGTATCCCTTCTCATTAGAGCAACGAAAAAGTCGGGTGTGGTTC
ATAAAATCAGCATCCTAGAAAACAGAGAATAAACAGCATTTCCATTACAATTAATAAAAA
AATAGGTAATCTAGGAAATACACATAAAATTTAGAGACATTCACGGTAAACAATAATACT
TTTGAAGTGAAACTTCTGGCAGAAAGTATAACTCATT
>MY5064_Hexurella_MuleMtns_Escabrosa
AGTCTTTTATGGGTTTTGGGGAGCCGTAATACTTTTTGTCACAAATAGGATAAAAATAGG
TAGATGAATCATATTTATAATACAAAAATCTAAAAGAGATGAGGTTTTACTTGTGATACG
AATTGCGGTCGAGATTGTATTTATAGAAACTTAGGATAAATAATTACCTGGGCACTCTTA
TAAGCCAACTTAATCTCCACCTCACTGCATTTGGAACCAACCCAAATGAAAACTTGAACT
CCGTTGTCTAGAATCATTATGTCATCATCTGCTAAATCATCCTGACAGAAATCTGCACAC
TTTTCAGAGATGGAGAAGTATCCTTTCTCATTAGAGCAACGAAAAAGTCGGGTGTGGTTC
ATAAAGTCAGCATCCTAGAAAACAGAGAATAAACAGCATTTCCATTATAATAAATAAGAA
AATAGGTAATCTAGGAAATACATATAAAATTTAGAGACATTCATGGTAAACAATAATACT
TTTGAAGTGAAACTTCTGGCAGGTAGTATAACTCATT
>MY5066_Hexurella_MuleMtns_Escabrosa
AGTCTTTTA--GGTTTTGGGGAGCCGTAATACTTTTTGTCACAAATAGGATAAAAATAGG
TAGATGAATCATATTTACAATACAAAAATCTAAAAGAGATGAGGCTTTACTTGCGATACG
AATTGCGGTTGAGATTGTATTTATAGAAACTTAGGATAAATAATTACCTGGGCACTCTTA
TAAGCCAACTTAATCTCCACCTCACTGCATTTGGAACCAACCCAAATGAAAACTTGAACT
CCGTTGTCTAGAATCATTATGTCATCATCTGCTAAATCATCCTGACAGAAATCCGCACAC
TTTTCAGAGATGGAGAAGTATCCCTTCTCATTAGAGCAACGAAAAAGTCGGGTGTGGTTC
ATAAAGTCAGCATCCTAGAAAACAGAGAATAAACAGCATTTCCATTATAATAAATAAGAA
AATAGGTAATCTAGGAAATACACATAAAATTTAGAGACATTCATGGTAAACAATAATACT
TTTGAAGTGAAACTTCTGGAAGGTAGTATAACTCATT
>MY5071_Hexurella_SantaRitaMtns_AlisoSprings
AGTCTTTTATGGGTTTTGGGAAGCCTTAATACTTTTTGTCACAAATAGGATAAAAATAGG
TAGATGAATCATATTTATAATACAAAAATCCAAAAGAGATGAGGTTTTATTTGTGATACG
AATTGCGGTCGAGATTGTATTTACAGAAACTTAGGATAAATAATTACCTGAGCACTCTTA
TAAGCCAACTTAATCTCCACCTCACTGCATTTGGAACCAACCCAAATGAAAACTTGGACT
CCGTTGTCTAGAATCATTATGTCATCATCTGCTAAATCATCCTGACAGAAATCTGCACAC
TTTTCAGAGATGGAGAAGTATCCCTTCTCATTAGAGCAACGAAAAAGTCGGGTGTGGTTC
ATAAAGTCAGCATCCTAGAAAACAGAGAATAAACAGCATTTCCATTATAATAAATAAG--
------------------------------------------------------------
-------------------------------------
>MY5075_Hexurella_ChiricahuaMtns_CaveCrkCyn
AGTCTTTTATGGGTTTTTTGGAGCCTTAATACTTTTTGTCACAAATAGGATAAAAATAGG
TAGATGAATCATATTTATAATACAAAAATCTAAAAGAGATGAGGTTTTACTCGTGATACG
AATTGCGGTCGAGATTGTATTTATAGAAACTTAGGATAAATAATTACCTGGGCACTCTTA
TAAGCCAACTTAATCTCCACCTCACTGCATTTGGAACCAACCCAAATGAAAACTTGAACT
CCGTTGTCTAGAATCATTATGTCATCATCTGCTAAATCATCCTGACAGAAATCTGCACAC
TTTTCAGAGATGGAGAAGTATCCCTTCTCATTAGAGCAACGAAAAAGTCGGGTGTGGTTC
ATAAAGTCAGCATCCTAGAAAACAGAGAATAAACAGCATTTCCATTACAATTAATAAGAA
AATAGGTAATCTAGGAAATACACATAAAATTTAGAGACATTCACGGTAAACAATAATACT
TTTGAAGCGAAACTTCTGGCAGGTAGTATAACTCATT
>MY5126_Hexurella_SantaCatalinaMtns_NuggetCyn
AGTCTTTTATGGGATTTGGGGAGCTGTAATACTTTTTGTCACGAATAGGATAAAAATAGG
TAGATGAATCATATTTCTTGGACAAAAATCCAAAAGAGATGAGGATTTACTTGTGATACG
AATTGCGGTCAAGATTGTATTTATAGAAACTTAGGATAAATAATTACCTGGGCACTCTTA
TAAGCCAACTTAATCTCCACCTCACTGCATTTGGAACCAACCCAAATGAAAACTTGAACT
CCGTTGTCTAGAATCATTATGTCATCATCTGCTAAATCATCCTGACAGAAATCTGCACAC
TTTTCAGAGATGGAGAAGTATCCCTTCTCATTAGAGCAACGAAAAAGTCGGGTGTGGTTC
ATAAAGTCAGCATCCTAGAAAACAGAGAATAAACAGCATTTCCATTATAATAAATAAGAA
ATTAGGTAATCTAGGAAATACACATAAAATTCAGAGACATTCACGGTAAAAAATAATACT
TTTGAAGTGAAACTTCTGGCAGGTAGTATAACTCATT
>MY5128_Hexurella_WhetstoneMtns_FrenchJoeCyn
------------------------------------------------------------
------------------------------------------------------------
------------------------------------------------------------
-------------------------TGCATTTGGAACCAACCCAAATGAAAACTTGAACT
CCGTTGTCTAGAATCATTATGTCATCATCTGCTAAATCATCCTGACAGAAATCTGCACAC
TTTTCAGAGATGGAGAAGTATCCCTT----------------------C-----------
------------------------------------------------------------
------------------------------------------------------------
-------------------------------------
>MY5131_Hexurella_PedregosaMtns_PruneCyn
AGTCTTTTATGGGTTTTGGGGAGTCTTAATACTTTTTGTCACAAATAGGATAAAAATAGG
TAGATGAATCATATTTATAATACAAAAATCTAAAAGAGAAGA-GTTTTACTTGCGATACG
AATTGCAGTCGAGATTGTATTTATAGAAACTTAGGATAAATAATTACCTGGGCACTCTTA
TAAGCCAACTTAATCTCCACCTCACTGCATTTGGAACCAACCCAAATGAAAACTTGAACT
CCGTTGTCTAGAATCATTATGTCATCATCTGCTAAATCATCCTGACAGAAATCAGCACAT
TTTTCAGAGATGGAGAAGTATCCCTTTTCATTAGAGCAACGAAAAAGTCGGGTGTGGTTC
ATAAAGTCAGCATCCTAGAAAACAAAGAATAAACAGCATTTACACTTCAATTAATAAGAA
ATTAGGTAATCTAGGAAATACACATAAAATTTAGAGACATTCACGGTAAACAATAATACT
TTTGAAGTGAAACTTCTGGCAGGTAGTATAACTCATT
>MY5132_Hexurella_PedregosaMtns_PruneCyn
AGTCTTTTATGGGTTTTGGGGAGTCTTAATACTTTTTGTCACAAATAGGATAAAAATAGG
TAGATGAATCATATTTATAATACAAAAATCTAAAAGAGAAGA-GTTTTACTTGCGATACG
AATTGCAGTCGAGATTGTATTTATAGAAACTTAGGATAAATAATTACCTGGGCACTCTTA
TAAGCCAACTTAATCTCCACCTCACTGCATTTGGAACCAACCCAAATGAAAACTTGAACT
CCGTTGTCTAGAATCATTATGTCATCATCTGCTAAATCATCCTGACAGAAATCAGCACAT
TTTTCAGAGATGGAGAAGTATCCCTTTTCATTAGAGCAACGAAAAAGTCGGGTGTGGTTC
ATAAAGTCAGCATCCTAGAAAACAAAGAATAAACAGCATTTACACTTCAATTAATAAGAA
ATTAGGTAATCTAGGAAATACACATAAAATTTAGAGACATTCACGGTAAACAATAATACT
TTTGAAGTGAAACTTCTGGCAGGTAGTATAACTCATT
>MY5136_Hexurella_MiddlemarchCyn
AGTCTTTTATGGGTTTTGGGGAGCCTTAATACTTTTTGTCACAAATAGGATAAAAATAGG
TAGATGAATCATATTTATAATACAAAAATCTAAAAGAGATGAGGTTTTACTTGTGATACG
AATTGCGATCGAGTTTGTATTTATAGAAACTTAGGATAAATAATTACCTGGGCACTCTTA
TAAGCCAACTTAATCTCCACCTCACTGCATTTAGAACCAACCCAAATGAAAACTTGAACT
CCGTTGTCTAGAATCATTATGTCATCATCTGCTAAATCATCCTGACAGAAATCTGCACAC
TTTTCAGAGATGGAGAAGTATCCCTTCTCATTAGAGCAACGAAAAAGTCGGGTGTGGTTC
ATAAAGTCAGCATCCTAGAAAACAGAGAATAAACAGCAGTTCCATTATAATTAATAAGAA
AATAGGTAATCTAGGAAATACACATAAAATTTAGAGACATTCACGGTAAACAATAATACT
TTTGAAGTGAAACTTCTGGCAGGTAGTATAACTCATT
>MY5147_Hexurella_DragoonMtns_NF_345A
AGTCTTTTATGGGTTTTGGGGAGCCTTAATACTTTTTGTCACAAATAGGATAAAAATAGG
TAGATGAATCATATTTATAATACAAAAATCTAAAAGAGATGAGGTTTTACTTGTGATACA
AATTGCGGTCAAAATTGTATTTATAGAAACTTAGGATAAATAATTACCTGGGCACTCTTA
TAAGCCAACTTAATCTCCACCTCACTGCATTTGGAACCAACCCAAATGAAAACTTGAACT
CCATTGTCCAGAATCATTATGTCATCATCTGCTAAATCATCCTGACAGAAATCTGCACAC
TTTTCAGAGATGGAGAAGTACCCCTTCTCATTAGAGCAACGAAAAAGTCGGGTGTGGTTC
ATAAAGTCAGCATCCTAGTAAACAGAGAATAAACAGCATTTCCATTATAATAAATAAGAA
AATAGGTAATATAGGAAATACACATAAAATTTAGAGACATTCACGGTAAACAATAATACT
TTTGAAGTGAAACTTCTGGCAGGTAGTATAACTCATT
>MY5152_Hexurella_WhetstoneMtns_ApacheCyn
AGTCTCCTATGGGTTTTGGGGAGCCTTGATACTTTTTGTCACAAATAGGATAAAAACAGG
TAGATGAATCATATTTATAATACAAAAATCTAAAAGAGATGAGGTTTTACTTGTGATACG
AATTGCGGTCGAGATTGCATTTATAGAAACTTAGGATAAATAATTACCTGGGCACTCTTA
TAAGCCAACTTAATCTCCACCTCACTGCATTTGGAACCAACCCAAATGAAAACTTGAACT
CCGTTGTCTAGAATCATTATGTCATCATCTGCTAAATCATCCTGACAGAAATCTGCACAC
TTTTCAGAGATGGAGAAGTATCCCTTCTCATTAGAGCAACGAAAAAGCCGGGTGTGGTTC
ATAAAGTCAGCATCCTAGAAAACAGAGAACAATCAGAATTTCCATTATAATAAATAAGAA
AATAGGTAATCTAGGAAATACACATAAAATTTAGAGACATTCACGGTAAACAATAATACT
TTTGAAGTGAAACTTCTGGCAGGTAGTATAAATCATT
>MY5154_Hexurella_SantaRitaMtns_AdobeCyn
AGTCTTTTATGGGTTTAGGGGAGCATTAATACTTTTTGTCACAAATAGGATAAAAATAGG
TAGATGAATCACATTTATAATACAAAAATCTAAAAGAGATGAGGTTTTACTTGTGATACG
AATTGCAGTCGAGATTGTATTTATAGAAACTTAGGATAAATAATTACCTGGGCACTCTTA
TAAGCCAACTTAATCTCCACCTCACTGCATTTGGAACCAACCCAAATGAAAACTTGAACT
CCGTTGTCTAGAATCATTATGTCATCATCTGCTAAATCATCCTGACAGAAATCTGCACAC
TTTTCAGAGATGGAGAAGTATCCCTTCTCATTAGAACAACGAAAAAGTCGGGTGTGGTTC
ATAAAGTCAGCATCCTAGAAAACAGAGAACAAACAGCATTTCCATTATAATAAATAAGAA
AATAGGTAATCTAGGAAATACACATAAAATTCAGAGACATTCACGGTAAACAATAATACT
TTTGAAGTGAAACTTCTCGCAGGTAGTATAACTCATT
>MY5157_Hexurella_SantaCatalinaMtns_Redington
AGTCTTTTATCGGTTTTGGGGAGCCTTAATACTTTTTGTCACAAATAGGATAAAAATAGG
TAGATGAATCATATTTATTGGACAAAAATCTAAAAGAGATGAGGTTTTACTTGTGATACG
AATTGCGGTCGAGATTGTATTTATAGAAACTTAGGATAAATAATTACCTGGGCACTCTTA
TAAGCCAACTTAATCTCCACCTCACTGCATTTGGAACCAACCCAAATGAAAACTTGAACT
CCGTTGTCTAGAATCATTATGTCATCATCTGCTAAATCATCCTGACAGAAATCTGCACAC
TTTTCAGAGATGGAGAAGTATCCTTTCTCATTAGAGCAACGAAAAAGTCGGGTGTGGTTC
ATAAAGTCAGCATCCTAGAAAACAGAGAATAAACAGCATTTCCATTATAATAAATAAGAA
AACAGGTAATCTAGGAAATACACATAAAATTTTCAGACATTCATGGTAAACAATAATACT
TTTGAAGTGAAACTTCTGGCAGGTAGTATAACTCATT
>MY5164_Hrupicola_Temecula
------------------------------------------------------------
------------------------------------------------------------
--------------------------------------------------------CTTA
TAAGCCAACTTTATCTCCACCTCACTGCATTTGGAACCAACCCAAATGAAAACTTGAACT
CCATTGTCTAGAATCATTATGTCATCATCTGCTAAATCATCCTGACAGAAATCGGCACAC
TTTTCAGAGATGGAGAAGTATCCCTTCTCGTTAGAGCAACGGAAAAGTCGGGTGTGGTTC
ATAAAGTCAGCATCCTTCAAAAC-------------------CAATTTAATAAATAAGAG
AATAGGCAATTCTGAAAGCACACACAAA----------ATTCATTGCAAACAAAAAC---
-------------------------------------
>MY5165_Hrupicola_Temecula
------------------------------------------------------------
------------------------------------------------------------
------------------------------TTAAGATAAATAATTACCTGAGCACTCTTA
TAAGCCAACTTTATCTCCACCTCACTGCATTTGGAACCAACCCAAATGAAAACTTGAACT
CCATTGTCTAGAATCATTATGTCATCATCTGCTAAATCATCCTGACAGAAATCGGCACAC
TTTTCAGAGATGGAGAAGTATCCCTTCTCGTTAGAGCAACGGAAAAGTCGGGTGTGG---
------------------------------------------------------------
------------------------------------------------------------
-------------------------------------
>MY5175_Hapachea_HarshawRd_PatagoniaMtns
------------------------------------------AAATAGGATAAAAATAGG
TAGATGAATCATATTTATAATACAAAAATCTAAAAGAGATGAGGTTTTACTTGTGATACG
AATTGCGGTCGAGATTGTATTTA-AGAAACTTAGGATAAATAATTACCTGGGCACTCTTA
TAAGCCAACTTAATCTCCACCTCACTGCATTTGGAACCAACCCAAATGAAAACTTGAACT
CCGTTGTCTAGAATCATTATGTCATCATCTGCTAAATCATCCTGACAGAAATCTGCACAC
TTTTCAGAGATGGAGAAGTATCCCTTCTCATTAGAGCAACGGAAAAGTCGAGTGTGGTTC
ATAAAGTCAGCATCCTAGAAAACAGAGATTAAACAGCATTTCCATTATAATAAATAAGAA
AATAGGTAATCTAGGAAACACACATAAAATTT--AGACATTCATGGTAAACAATAATACT
TTTGAAGTGAAACTTCTGGCGGGTAGTATAACTCATT
>MY5180_Hapachea_MustrangPk_MustangMtns
AGTCTTTTATGGGTTTTGGGGAGCCTTCATACTTTTTGTCACAAATAGGATAAAAATAGG
TAGATGAATCATATTTATAATACAAAAATCCAAAAGAGATCAGGTTTTACTTGTGATACG
AATTGCGGTCGAGATTGTATTTATAGAAACTTAGGATAAATAATTACCTGGGCACTCTTA
TAAGCCAACTTAATCTCCACCTCACTGCATTTGGAGCCAACCCAAATGAAAACTTGAACT
CCGTTGTCTAGAATCATTATGTCATCATCTGCTAAATCATCCTGACAGAAATCTGCACAC
TTTTCAGAGATGGAGAAGTATCCCTTCTCATTAGAGCAACGAAAAAGTCGGGTGTGGTTC
ATAAAGTCAGCATCCTAGAAAACAGAGAATAAGCAGCATTTCCATTGTAATAAATAAGAA
AATAGGTAATCTAGGAAATACACATAAAATTTAGAGACATTCACGGTAAACAATAATACT
TTTCAAGTGAAACTTCTGGCAGGTAGTATAACTCATT
>MY5181_Hapachea_MustrangPk_MustangMtns
------------------------------------------------------------
---------------TATAATACAAAAATCCAAAAGAGACGAGGTTTTACTTGTGATACG
AAGTGCGGTCGAGATTGTATTTATAGAAACATAGGATAAATAATTACCTGGGCACTCTTA
TAAGCCAACTTAATCTCCACCTCACTGCATTTGGAACCAACCCAAATGAAAACTTGAACT
CCGTTGTCTAGAATCATTATGTCATCATCTGCTAAATCATCCTGACAGAAATCTGCACAC
TTTTCAGAGATGGAGAAGTATCCCTTCTCATTAGAGCAACGAAAAAGTCGGGTGTGGTTC
ATAAAGTCAGCATCCTAGAAAACAGAGAATAAGCAGCATTTCCATTGTAATAAATAAGAA
AATAGGTAATCTAGGAAATACACATAAAATTTAGAGACATTCACGGTAAACAATAATACT
TTTGAAG-------------AGGTAGTATAACTCATT
>MY5193_Hapachea_HarshawRd_PatagoniaMtns
AGTCTTTTATGGGTTTTGGGAAGCCTTAATACTTTTTGTCACAAATAGGATAAAAATAGG
TAGATGAATCATATTTATAATACAAAAATCTAAAAGAGATGAGGTTTTACTTGTGATACG
AATTGCAGTTGAGATTGTATTTACAGAAACTTAGGATAAATAATTACCTGGGCACTCTTA
TAAGCCAACTTAATCTCCACCTCACTGCATTTGGAACCAACCCAAATGAAAACTTGGACT
CCATTGTCTAGAATCATTATGTCATCATCTGCTAAATCATCCTGACAGAAATCTGCACAC
TTTTCAGAGATGGAAAAGTATCCCTTCTCATTAGAGCAACGAAAAAGTCGGGTGTGGTTC
ATAAAGTCAGCATCCTAGAAAACAGAGAATAAACAGCATTTCCATTATAATAAATAAGAA
AATAGGTAATCTAGGAAACACACATAAAATTTAGAGACATTCATGGTAAACAATAATACT
TTTGAAGTGAAACTTCTGGCAGGTAGTATAACTCATT
>MY5194_Hapachea_Ordsummit_MtOrd
ACCCTTATTAAAATTGCCAGTAGCTGCAATACATCATGCCACAAATAGGAACTATTTTCG
TATGCTAATTTTATACATAACTCAAAAATTTTGAAAAA--GAAAAATGTTTAATTGACCT
ATTAATGCAATAAAT--TTTTTATGAAAACTTCAGATAAATAATTACCTGCGCACTCTTA
TAAGCCAACTTAATCTCCACCTCACTGCATTTGGAGCCAACCCAAATGAAAACTTGAACT
CCATTGTCTAGAATCATTATGTCATCATCTGCTAAATCATCCTGACAGAAATCAGCACAC
TTTTCAGAGATGGAGAAGTATCCCTTCTCATTAGAGCAACGAAAAAGTCGAGTGTGGTTC
ATAAAGTCAGCATCCTAGAAAACAAAGAATCGACCGCATTTCCTTTATAATAAATAAAAA
AATAAGTAATTCAGGAAATACACATAAAATTTAGAGACATTTATGGTAAAC-ATAATACT
TTTGAAGCGAA--------------------------
>MY5195_Hapachea_Ordsummit_MtOrd
ACCCTTATTAAAATTGCCAGTAGCTGCAATACATCATGCCACAAATAGGAACTATTTTCG
TATGCTAATTTTATACATAACTCAAAAATTTTGAAAAA--GAAAAATGTTTAATTGACCT
ATTAATGCAATTAAAT-TTTTTATGAAAACTTCAGATAAATAATTACCTGCGCACTCTTA
TAAGCCAACTTAATCTCCACCTCACTGCATTTGGAGCCAACCCAAATGAAAACCTGAACT
CCATTGTCTAGAATCATTATGTCATCATCTGCTAAATCATCCTGACAGAAATCAGCACAC
TTTTCAGAGATGGAGAAGTATCCCTTCTCATTAGAGCAACGAAAAAGTCGAGTGTGGTTC
ATAAAGTCAGCATCCTAGAAAACAAAGAATCGACCGCATTTCCTTTATAATAAATAAAAA
AATAAGTAATTCAGGAAATACACATAAAATTTAGAGACATTTATGGTAAAC-ATAATACT
TTTGAAGCGAAACTTCTAGCAGGTAATATAACTCATT
>MY5266_Hencina_CerroBolla
ACCTTTATAAAAATTGTCAGTAGCTTAAACACATCATGTCACAAATAGGAACAATTTTCG
TAAGTTAATTTTATACATAACTCGAAACTTTTAAAAAACATAAAAATTTCTAATGGATCT
AATAATGCAAAAAAT--TTTTCATAAAAACTGAAGACAAATAATTACCTGTGCACTCTTA
TAAGCCAACTTAATCTCCACCTCACTGCATTTAGAACCAACCCAAATGAAAACTTGAACT
CCATTGTCTAGAATCATTATGTCATCATCTGCTAAATCATCCTGACAGAAATCGGCACAC
TTTTCCGAGATGGAGAAGTATCCCTTCTCGTTAGAGCAACGGAAAAGTCGGGTGTGGTTC
ATAAAGTCAGCATCCTTGAAAACAGAGAATCAACAG-AATTTCATTATAATAAATAAGAA
AATAGCCAATTTAGAAAGCACACACAAAATTTTGAGACATTCATTGCAAACAAAAACATT
TAT-TATTAAAATACCCGCAAAATGCTAAAAAAAGTT
>MY5267_Hencina_CerroBolla
------------------------------------------------------------
------------------------------TTAAAAAAA-TAAAAATTTCTAATGGATCT
AATAATGCAAAAAAA--TTTTCA------CTAAAGACAAATAACTACCTGTGCACTCTTA
TAAGCCAACTTAATCTCCACCTCACTGCATTTAGAACCAACCCAAATGAAAACTTGAACT
CCATTGTCTAGAATCATTATGTCATCATCTGCTAAATCATCCTGACAGAAATCGGCACAC
TTTTCCGAGATGGAGAAGTATCCCTTCTCGTTAGAGCAACGGAAAAGTCGGGTGTGGTTC
ATAAAGTCAGCATCCTTGAAAACAGAGAATCGACAG-ATTTTCATTATAATAATTAAGAA
AACAGGCAATTCAGAAAGCACACACAAAATTTTGAGATATTCAATGTAAACAAAAACATT
TTT-TATTAAAATACCTGCAAAATGCTAAAAAAAGTT
>MY5269_Hexurella_GuadalupeValley
ACCTTTATAAAAATTGTCAGTAGCTTAAACACATCATGTCACAAATAGGAACAATTTTCG
TAAGTTAATTTCATACATAACTCAAAACTTTTAAAAAAA-TAAAAATTTCTAATGGATCT
AATAATGCAAAAAAA--TTTTCATAAAAACTGAAGACAAATAATTACCTGTGCACTCTTA
TAAGCCAACTTAATCTCCACCTCACTGCATTTAGAACCAACCCAAATGAAAACTTGAACT
CCATTGTCTAGAATCATTATGTCATCATCTGCTAAATCATCCTGACAGAAATCGGCACAC
TTTTCCGAGATGGAGAAGTATCCCTTCTCGTTAGAGCAACGGAAAAGTCGGGTGTGGTTC
ATAAAGTCAGCATCCTTGAAAACAGAGAATCGACAG-ATTTTCATTATAATAATTAAGAA
AACAGGCAATTCAGAAAGCACACACAAAATTTTGAGATATTCAATGCAAACAAAAACATT
TTT-TATTAAAATACCTGCAAAATGCTAAAAAAAGTT
>MY5271_Hexurella_GuadalupeValley
ACCTTTATAAAAATTGTCAGTAGCTTAAACACATCATGTCACAAATAGGAACAATTTTCG
TAAGTTAATTTTATACATAACTCAAAACTTTTAAAAAAA-TAAAAATTTCTAATGGATCT
AATAATGCAAAAAAA--TTTTCATAAAAACTGAAGACAAATAATTACCTGTGCACTCTTA
TAAGCCAACTTAATCTCCACCTCACTGCATTTAGAACCAACCCAAATGAAAACTTGAACT
CCATTGTCTAGAATCATTATGTCATCATCTGCTAAATCATCCTGACAGAAATCGGCACAC
TTTTCCGAGATGGAGAAGTATCCCTTCTCGTTAGAGCAACGGAAAAGTCGGGTGTGGTTC
ATAAAGTCAGCATCCTTGAAAACAGAGAATCGACAG-ATTTTCATTATAATAATTAAGAA
AACAGGCAATTCAGAAAGCAAACACAAAATTTTGAGATATTCAATGCAAACAAAAACATT
TTT-TATTAAAATACCTGCAAAATGCTAAAAAAAGTT
>MY5276_Hexurella_SanPedro_Martir
ACCTTTATAAAAATTGTCATTAGCTTAAAGACATCATGTCACAAATAGGAATAATTTTCG
TAAGCTAATTTTATACATAACTCAAAACTTTTAAAAAAA-TAAAAATTTCTAATGGATCT
AATAATGCAAAAAAA--AATTTATAAAAACTTAAGATAAATAATTACCTGTGCACTCTTA
TAAGCCAACTTGATCTCCACCTCACTGCATTTAGAACCAACCCAAATGAAAACTTGAACT
CCATTGTCTAGAATCATTATGTCATCATCTGCTAAATCATCCTGACAGAAATCGGCACAC
TTTTCTGAGATGGAAAAGTATCCCTTCTCGTTAGAGCAACGGAAAAGTCGGGTGTGGTTC
ATAAAGTCAGCATCCTTGAAAACAGAGAATCGACAG-AATTTCATTATAATAAATAAGAA
AATAGGCAATTTAGAAAGCACACACAAAATTTTGAGACATTCATTGCAAATTAAAACATT
TTT-TATTAAAATA------------TAAAAAAAGTT
>MY5277_Hexurella_SanPedro_Martir
ACCTTTATAAAAATTGTCATTAGCTTAAAGACATCATGTCACAAATAGGAATAATTTTCG
TAAGCTAATTTTATACATAACTCAAAACTTTTAAAAAAA-TAAAAATTTCTAATGGATCT
AATAATGCAAAAAAA--AATTTATAAAAACTTAAGATAAATAATTACCTGTGCACTCTTA
TAAGCCAACTTGATCTCCACCTCACTGCATTTAGAACCAACCCAAATGAAAACTTGAACT
CCATTGTCTAGAATCATTATGTCATCATCTGCTAAATCATCCTGACAGAAATCGGCACAC
TTTTCTGAGATGGAAAAGTATCCCTTCTCGTTAGAGCAACGGAAAAGTCGGGTGTGGTTC
ATAAAGTCAGCATCCTTGAAAACAGAGAATCGACAG-AATTTCATTATAATAAATAAGAA
AATAGGCAATTTAGAAAGCACACACAAAATTTTGAGACATTCATTGCAAATTAAAACATT
TTT-TATTAAAATACCTGCAAAATGCTAAAAAAAGTT
>MY5280_Hexurella_ArroyoSalado
ACCCTTATAAAAATTGTCAGTAGCTTAAACACATCATGTCA-AAATAGGAACAATTTTCG
TAAGCTAATTTTATACATAACTCAAAACTTCTAAAAAAATTAAAAATTTCTAATGGATCT
ACTATTGCAAAAAAATTTTTTTATAAAAACTTAAGATAAATAATTACCTGTGCACTCTTA
TAAGCCAACTTAATCTCCACCTCACTGCATTTGGAACCAACCCAAATGAAAACTTGAACT
CCATTATCTAGAATCATTATGTCATCATCTGCTAAATCATCCTGACAGAAATCGGCACAC
TTTTCAGAGATGGAAAAGTATCCCTTCTCATTAGAGCAACGGAAAAGTCGAGTGTGGTTC
ATAAAGTCTGCATCCTTGAAAACAGAGAATCGATAG-AATTTCGTTATAATAAATAAAAA
AATAGGCAATTTAGAAAGCACACACAAAATTTTGAGATATTCATTGCAAACAAAAACATT
TTTTTATTAAAATACCTGCAAAATGCTAAAAATAGTT
>MY5282_Hexurella_ArroyoSalado
ACCCTTATAAAAATTGTCAGTAGCTTAAACACATCATGTCATAAATAGGAACAATTTTCG
TAAGCTAATTTTATACATAACTCAAAACTTCTAAAAAAATTAAAAATTTCTAATGGATCT
ACTATTGCAAAAAAA-TTTCTTATAAAAACTTAAGATAAATAATTACCTGTGCACTCTTA
TAAGCCAACTTAATCTCCACCTCACTGCATTTGGAACCAACCCAAATGAAAACTTGAACT
CCATTATCTAGAATCATTATGTCATCATCTGCTAAATCATCCTGACAGAAATCGGCACAC
TTTTCAGAGATGGAAAAGTATCCCTTCTCATTAGAGCAACGGAAAAGTCGAGTGTGGTTC
ATAAAGTCTGCATCCTTGAAAACAGAGAATCGATAG-AATTTCGTTATAATAAATAAAAA
AATAGGCAATTTAGAAAGCACACACAAAATTTTGAGATATTCATTGCAAACAAAAACATT
TTTTTATTAAAATACCTGCAAAATGCTAAAAATAGTT
>MY5286_Hrupicola_SweetwaterSpr_OrdMtn
ACCCTTATAAAAATCGTCAGTATCTTAAACACATCATGTCACTAATAGGATCAATTTTCG
TAAGCTAATTTTATACATAACTCAAAACTTCTAAAAAAA-TAAGAATTTCTAATGGTTCT
ACTAAAGCAAAAATTTTCTTTTATAAAAACT-----TAAATAATTACCTGTGCACTCTTA
TAAGCCAACTTAATCTCCACCTCACTGCATTTGGAACCAACCCAAATGAAAACTTGAACT
CCATTGTCTAGAATCATTATGTCATCATCAGCTAAATCATCCTGACAGAAATCGGCACAC
TTTTCAGAGATGGAGAAGTATCCCTTCTCGTTAGAGCAACGGAAAAGTCGGGTGTGGTTC
ATAAAGTCAGCATCCTTGAAAACAGAGAATCGCCAG-AATTTCATTATAATAAATAAGAA
AAAATGCATTTTAGAAAGCGCACACAAAATTCTGAGACATTCATTGGAAACAAAAGCATT
TTT-TATTAAAATACCTGAAAAATGCTAAAAAAAGTT
>MY5287_Hrupicola_SweetwaterSpr_OrdMtn
ACCCTTATAAAAATCGTCAGTATCTTAAACACATCATGTCACTAATAGGATCAATTTTCG
TAAGCTAATTTTATACATAACTCAAAACTTCTAAAAAAA-TAAGAATTTCTAATGGTTCT
ACTAAAGCAAAAATTTTCTTTTATAAAAACT-----TAAATAATTACCTGTGCACTCTTA
TAAGCCAACTTAATCTCCACCTCACTGCATTTGGAACCAACCCAAATGAAAACTTGAACT
CCATTGTCTAGAATCATTATGTCATCATCAGCTAAATCATCCTGACAGAAATCGGCACAC
TTTTCAGAGATGGAGAAGTATCCCTTCTCGTTAGAGCAACGGAAAAGTCGGGTGTGGTTC
ATAAAGTCAGCATCCTTGAAAACAGAGAATCGCCAG-AATTTCATTATAATAAATAAGAA
AAAATGCATTTTAGAAAGCGCACACAAAATTCTGAGACATTCATTGGAAACAAAAGCATT
TTT-TATTAAAATACCTGAAAAATGCTAAAAAAAGTT
>MY5288_Hrupicola_Deadman_Hills
------------------------------------------------------------
------------------------------------------------------------
------------------TTTTATAAAAACATAAGATAAATAATTACCTGTGCACTCTTA
TAAGCCAATTTAATTTCCACCTCACTGCATCTGGAACCAACCCAAATGAAAACTTGAACT
CCATTGTCTAGAATCATTATGTCATCATCTGCTAAATCATCCTGACAGAAATCGGCACAC
TTTTCAGAGATGGAGAAGTATCCCTTCTCGTTAGAGCAACGGAAAAGTCGGGTGTGGTTC
ATAAAGTCAGCATCCTTAAAAACAGAGAATCGACCG-AATTTCATTATAATAAATAAGAA
AATAGGCAATTTAGAAAGCACA-ACAAAACTTTGAGACATTCATTGCAAACAAAATTCTT
TT-----------------------------------
>MY5289_Hrupicola_Deadman_Hills
------------------------------------------------------------
-------------------AATCAAAATTTT-----------------------------
-----------------TTTTTATAAAAACATAAGATAAATAATTACCTGTGCACTCTTA
TAAGCCAACTTAATTTCCACCTCACTGCATCTGGAACCAACCCAAATGAAAACTTGAACT
CCATTGTCTAGAATCATTATGTCATCATCTGCTAAATCATCCTGACAGAAATCGGCACAC
TTTTCAGAGATGGAGAAGTATCCCTTCTCGTTAGAGCAACGGAAAAGTCGGGTGTGGTTC
ATAAAGTCAGCATCCTTAAAAACAGAGAATCGACAG-AATTTCATTATAATAAATAAGAA
AATAGCCAATTTAGAAAGCACACGCAAAACTTTGAGACATTCATTGCAAACAAA------
-------------------------------------
>MY5309_Hapachea_JohnnyLyon_Hills
------------------------------------------------------------
-------ATCATATTTATAATACAAAAATC-AAAAGAGATGAGGTTTTACTTGTGATACG
AATTGCGGTCGAGATTGCATTTATAGAAACTTAGGATAAATAATTACCTGGGCACTCTTA
TAAGCCAACTTAATCTCCACCTCACTGCATTTGGAACCAACCCAAATGAAAACTTGAACT
CCGTTGTCTAGAATCATTATGTCATCATCTGCTAAATCATCCTGACAGAAATCTGCACAC
TTTTCAGAGATGGAGAAGTATCCCTTCTCATTAGAGCAACGAAAAAGTCGGGTGTGGTTC
ATAAAGTCAGCATCCTAGAAAACAGAGAATAAACAGCATTTGCATTATAATAAATAAGAA
AATAGGTAATCTAGGAAATACACATAAAATTTAGAGACATTCATAGTAAACAATAATACT
TTTGAA-------------------------------
>MY5310_Hexurella_AntelopeCyn_CerbatMtns
---------------------AGCTGCAATACATCATGCCACAAATAGGAACAATTTTCA
TATGCTAATTTTATACATAACTCAAAAATTTTGAAAAAA-GAAAAATGTTTAATTGACCT
ATTAGGGCAATTAAA--TTTTTATGAAAACTTCAGATAAATAATTACCTGCGCACTCTTA
TACGCCAACTTTATCTCCACCTCACTGCATTTGGAGCCAACCCAAATGAAAACCTGAACT
CCGTTGTCTAGAATCATTATGTCATCATCTGCTAAATCATCCTGACAGAAATCAGCACAC
TTTTCAGAGATGGAGAAGTATCCCTTCTCATTAGAGCAACGAAAAAGTCGAGTGTGGTTC
ATAAAGTCAGCATCCTAGAAAACAGAGAATCGACCGCATTTCCTTTATAATAAATAAGAA
AATAAGTAATTCAGG---------------------------------------------
-------------------------------------
>MY5311_Hexurella_AntelopeCyn_CerbatMtns
ACCCTTATTAAAATTGCCAGTAGCTGCAATACATCATGCCACAAATAGGAACAATTTTCA
TATGCTAATTTTATACATAACTCAAAAATTTTGAAAAAA-GAAAAATGTTTAATTGACCT
ATTAGGGCAATTAAA--TTTTTATGAAAACTTCAGATAAATAATTACCTGCGCACTCTTA
TACGCCAACTTTATCTCCACCTCACTGCATTTGGAGCCAACCCAAATGAAAACCTGAACT
CCGTTGTCTAGAATCATTATGTCATCATCTGCTAAATCATCCTGACAGAAATCAGCACAC
TTTTCAGAGATGGAGAAGTATCCCTTCTCATTAGAGCAACGAAAAAGTCGAGTGTGGTTC
ATAAAGTCAGCATCCTAGAAAACAGAGAATCGACCGCATTTCCTTTATAATAAATAAGAA
AATAAGTAATTCAGGAAATACACATAAAATTTAGAGACATTTATGGTAAAC-ATAATACT
TTTGAAGCAAAACTTCTGGC-----------------
>MY5312_Hexurella_FoxCyn_MusicMtns
----------------------------------------ACAAATAGGAACAATTTTCA
TATGCTAATTTTATACATAACTCAAAAATTTTGAAAAAA-GAAAAATGTTTAATTGACCT
ATTAGGGCAATTAAA--TTTTTATGAAAACTTCAGATAAATAATTACCTGCGCACTCTTA
TACGCCAACTTTATCTCCACCTCACTGCATTTGGAGCCAACCCAAATGAAAACCTGAACT
CCGTTGTCTAGAATCATTATGTCATCATCTGCTAAATCATCCTGACAGAAATCAGCACAC
TTTTCAGAGATGGAGAAGTATCCCTTCTCATTAGAGCAACGAAAAAGTCGAGTGTGGTTC
ATAAAGTCAGCATCCTAGAAAACAGAGAATCGACCGCATTTCCTTTATAATAAATAAGAA
AATAAGTAATTCAGGAAATACACATAAAATTTAGAGACATTTATG---------------
-------------------------------------
>MY5313_Hexurella_FoxCyn_MusicMtns
ACCCTTATTAAAATTGCCAGTAGCTGCAATACATCATGCCACAAATAGGAACAATTTTCA
TATGCTAATTTTATACATAACTCAAAAATTTTGAAAAAA-GAAAAATGTTTAATTGACCT
ATTAGGGCAATTAAA--TTTTTATGAAAACTTCAGATAAATAATTACCTGCGCACTCTTA
TACGCCAACTTTATCTCCACCTCACTGCATTTGGAGCCAACCCAAATGAAAACCTGAACT
CCGTTGTCTAGAATCATTATGTCATCATCTGCTAAATCATCCTGACAGAAATCAGCACAC
TTTTCAGAGATGGAGAAGTATCCCTTCTCATTAGAGCAACGAAAAAGTCGAGTGTGGTTC
ATAAAGTCAGCATCCTAGAAAACAGAGAATCGACCGCATTTCCTTTATAATAAATAAGAA
AATAAGTAATTCAGGAAATACACATAAAATTTAGAGACATTTATGGTAAAC-ATAATACT
TTTGAAGCAAAACTTCTGGCAGGTAGTATAACTCATT
>MY5314_Hexurella_Grasshopper_BrushyMtn
--------------------------------------------------ACAATTTTCG
TATGCTAATTTTATACATAACTCAAAAATTTTGAAAAAA-GAAAAATGTTTAATTAACCT
ATTAGTGCAATTAAAT-TTTTTATGAAAACTTCAGATAAATAATTACCTGCGCACTCTTA
TAAGCCAACTTAATCTCCACCTCACTGCATTTGGAGCCAACCCAAATGAAAACCTGAACT
CCATTGTCTAGAATCATTATGTCATCATCTGCTAAATCATCCTGACAGAAATCAGCACAC
TTTTCAGAGATGGAGAAGTATCCCTTCTCATTAGAGCAACGAAAAAGTCGAGTGTGGTTC
ATAAAGTCAGCATCCTAGAAAACAGAGAATCGACCGCATTTCCTTTATAATAAATAAGAA
AATAAGTAATTCAGGAAATACACATAAAATTTAGAGACATTTATGGTAAAC-ATAATACT
TTTGAAGCGAAACTTCTAGCAGGTAG-----------
>MY5315_Hexurella_WagonerRd_BradshawMtns
ACCCTTACCAAAATTGTCAGTAGCTGCAATACATCATGCCGCAAATAGGAACAATTTTCG
TATGGTAATTTTATACATAACTCAAAAATTTTTCAAAAA-GAAAAATGTTTAATGGATCT
ATTAATGCAATTAAAT-TTTTTAACAAAACTTAAGATAAATAATTACCTGTGCACTCTTA
TAAGCCAACTTAATCTCCACCTCACTGCATTTGGAGCCAACCCAAATGAAAACTTGAACT
CCATTGTCTAGAATCATTATGTCATCATCTGCTAAATCATCCTGACAGAAATCAGCACAC
TTTTCAGAGATGGAGAAGTATCCCTTCTCATTAGAGCAACGAAAAAGTCGAGTGTGGTTC
ATAAAGTCAGCATCCTAGAAAACAGAGAATCAACAGCACTTCCTTTATAATATATAAGAA
AATAAGTAATTTAGGAAATACACATAAAATTTAGAGACATTCATGGTAAACAATAATACT
TTTGAAGTGAAACTTCTGGCAGGTAGTATAACTCATT
>MY5316_Hexurella_WagonerRd_BradshawMtns
ACCCTTACCAAAATTGTCAGTAGT--CAATACATCATGCCACAAATAGGAACAATTTTCG
TATGGTAATTTTATACATAACGCAAAAATTTTTCAAAAA-GAAAAATGTTTAATGGATCT
ATTAATGCAATTAAAT-TTTTTATAAAAACTTAAGATAAATAATTACCTGTGCACTCTTA
TAAGCCAACTTAATCTCCACCTCACTGCATTTGGAGCCAACCCAAATGAAAACTTGAACT
CCGTTGTCTAGAATCATTATGTCATCATCTGCTAAATCATCCTGACAGAAATCAGCACAC
TTTTCAGAGATGGAGAAGTAGCCCTTCTCATTAGAGCAACGAAAAAGTCGAGTGTGGTTC
ATAAAGTCAGCATCCTAGAAAACAGAGAATCAACAGCATTTCCTTTATAATATATAAGAA
AATAAGTAATTTAGGAAATACACATAAAATTCAGAGACATTCATGGTAAACAATAATGCT
TTTGAAGTGAAACTTCTGGCAGGTAGTATAACTCATT
