# Supplementary material for: ﻿Species delimitation, biogeography, and natural history of dwarf funnel web spiders (Mygalomorphae, Hexurellidae, Hexurella) from the United States / Mexico borderlands
Source: Zookeys. 2023 Jun 14;1167:109–57. doi: 10.3897/zookeys.1167.103463 (PMC10285686; doi:10.3897/zookeys.1167.103463)
Supplement: Supplementary material 3 — Input matrices, analysis log files, and output tree files for nuclear and mitochondrial analyses [file zookeys-1167-109_article-103463__-s003.zip › uce-200580.fasta]

>MY0059_Hapachea_SantaRitaMtns_MaderaCyn
GTAAACATAACTACGTGAAATGGTGATGGCGCTGGAGAAAAGAGAGTGGTTTAAAGGCAC
GATGATCGAAAAAGAGAGCCATGAGAAATCAGGGAGCGGGAAATAATACTTGTCTATTTT
CTTGGGTTCATTTTTGAGCTGATAGAGCAGGAGAGAGTGGGGAAGGGAGG----GAGAAG
AAAAAGAAAAGGTCGAGGAAAGCTTTGCAAGAACAACCGCATGGTAATCTCTGAAGTGGG
AGCCGGTGGCTCCTGATGAAGAAATACGGAAGGAATGCCTTCCGGAGCACAATATTTCAG
AGTGGCCATATTCCGGCGCGGAATGGGCCATAAAGCACGTGACCTGTCGGCAAACGCACC
GGCCGTAAACTCGACCACGTGCTGCAGCAATGGGTCCCGAGGCATGTCGGGATTGAAGAT
CTTCCACCATGAACACCATCCCAGAAGCTGAAAGTATGAGATGACTAAAAGTCTCCACCC
TTCTCTTCCTTATCTTGCATCCATCCCCTCGGTGTTCATCCAATTCGATGAGCTCCTCCC
ACGTCTCCAAAATCCGGTGTCCACGTCTCGGAGGTTGGAAGGCA
>MY0139_Hexurella_SanDiego_Guatay
GTAAACATAACTACGTGAAATGGTGATGGCGCTGGAGGAAAGAGAGTGGTTTAAAGGCAC
GATGATCGAAAAAGAGAGCCATGAGAAATCAGGGAGCGGGAAATAATACTTGTCTATTTT
CTTGGGTTCATTTTTGAGCTGATAGAGAAGGGGAGAGTGGGGAAAAGAGAGAGCGAGAGA
GAAAAAAGAAGGTCGAAGAAAGCTTTGCAAGAACAACCGCATGGTAATCTCTGAAGTGGG
AGCCGGTGGCTCCTGATGAAGAAATACGGAAGGAATGCCTTCCGGAGCACAATATTTCAG
AGTGGCCATATTCCGGCGCGGAATGGGCCATAAAGCACGTGACCTGTCGGCAAACGCACC
GGCCGTAAACTCGACCACGTGCTACAGCAATGGGTCCCGAGGCATGCCGGGATTGAAGAT
CTTCCACCATGAACACCATCCCCGAAGCTGAAAGTATGAGATGACTAAAAGTCTCCACCC
TTCTCTTCCTTATCTTGAATCCATCC-CCCAGTGTTCATCCAATTCGATGAGCTCCTCCC
ACGTCCCGAAAATCCGGTGTCCTCGTCTCGGAGGTGGGAAGGCA
>MY5053_Hexurella_ChiricahuaMtns_PriceCyn
GTAAACATAACTACGTGAAATGGTGATGGCGCTGGAGAAAAGAGAGTGGTTTAAAGGCAC
GATGATCGAAAAAGAGAGCCATGAGAAATCAGGGAGCGGGAAATAATACTTGTCTATTTT
CTTGGGTTCATTTTTGAGCTGATAGAGCAGGAGAGAGTGGAGAAGGGAGA----GGGAAG
AAGAAGAAAAGGTCGAAGAAAGCTTTGCAAGAACAACCGCATGGTAATCTCTGAAGTGGG
AGCCGGTGGCTCCTGATGAAGAAATACGGAAGGAATGCCTTCCGGAGCACAATATTTCAG
AGTGGCCATATTCCGGCGCGGAATGGGCCATAAAGCACGTGACCTGTCGGCAAACGCACC
GGCCGTAAACTCGACCACGTGCTACAGCAATGGGTCCCGAGGCATGTCGGGATTGAAGAT
CTTCCACCATGAACACCATCCCAGAAGCTGAAAGTATGAGATGACTAAAAGCCTCCACCC
TTCTCTTCCTTATCTTGCATCCATCCCCTCGGTGTTCATCCAATTCGATGAGCTCCTCCC
ACGTCTCCAAAATCCGGTGTCCACGTCTCGGAGGTGGGAAGGCA
>MY5057_Hexurella_ChiricahuaMtns_PriceCyn
------------------------------------------------------------
------------------------------------------------------------
------------------------------------------------------------
---AAGAAAAGGTCGAAGAAAGCTTTGCAAGAACAACCGCATGGTAATCTCTGAAGTGGG
AGCCGGTGGCTCCTGATGAAGAAATACGGAAGGAATGCCTTCCGGAGCACAATATTTCAG
AGTGGCCATATTCCGGCGCGGAATGGGCCATAAAGCACGTGACCTGTCGGCAAACGCACC
GGCCGTAAACTCGACCACGTGCTACAGCAATGGGTCCCGAGGCATGTCGGGATTGAAGAT
CTTCCACCATGAACACCATCCCAGAAGC--------------------------------
------------------------------------------------------------
--------------------------------------------
>MY5064_Hexurella_MuleMtns_Escabrosa
GTAAACATAGCTACGTGAAATGGTGATGGCGCTGGAGAAAAGAGAGTGGTTTAAAGGCAC
GATGATCGAAAAAGAGAGCCATGAGAAATCAGGGAGCGGGAAATAATACTTGTCTATTTT
CTTGGGTTCATTTTTGAGCTGATAGAGCAGGAGAGAGTGGGGAAGGAAGGGAGGGAGAAG
AAAAAGAAAAGGTCGAAGAAAGCTTTGCAAGAACAACCGCATGGTAATCTCTGAAGTGGG
AGCCGGTGGCTCCTGATGAAGAAATACGGAAGGAATGCCTTCCGGAGCACAATATTTCAG
AGTGGCCATATTCCGGCGCGGAATGGGCCATAAAGCACGTGACCTGTCGGCAAACGCACC
GGCCGTAAACTCGACCACGTGCTACAGCAATGGGTCCCGAGGCATGTCGGGATTGAAGAT
CTTCCACCATGAACACCATCCCAGAAGCTGAAAGTATGAGATGACTAAAAGTCTCCACCC
TTCTCTTCCTTATCATGCATCCATCCCCTCGGTGTTCATCCAATTCGATGAGCTCCTCCC
ACGTCTCCAAAATCCGGTGTCCACGTCTCGGAGGTGGGAAGGCA
>MY5066_Hexurella_MuleMtns_Escabrosa
GTAAACATAGCTACGTGAAATGGTGATGGCGCTGGAGAAAAGAGAGTGGTTTAAAGGCAC
GATGATCGAAAAAGAGAGCCATGAGAAATCAGGGAGCGGGAAATAATACTTGTCTATTTT
CTTGGGTTCATTTTTGAGCTGATAGAGCGGGAGAGAGTGGGGAAGGAAGG----GAGAAG
AAAAAGAAAAGGTCGAAGAAAGCTTTGCAAGAACAACCGCATGGTAATCTCTGAAGTGGG
AGCCGGTGGCTCCTGATGAAGAAATACGGAAGGAATGCCTTCCGGAGCACAATATTTCAG
AGTGGCCATATTCCGGCGCGGAATGGGCCATAAAGCACGTGACCTGTCGGCAAACGCACC
GGCCGTAAACTCGACCACGTGCTACAGCAATGGGTCCCGAGGCATGTCGGGATTGAAGAT
CTTCCACCATGAACACCATCCCAGAAGCTGAAAGTATGAGATGACTAAAAGTCTCCACCC
TTCTCTTCCTTATCATGCATCCATCCCCTCGGTGTTCATCCAATTCGATGAGCTCCTCCC
ACGTCTCCAAAATCCGGTGTCCACGTCTCGGAGGTGGGAAGGCA
>MY5071_Hexurella_SantaRitaMtns_AlisoSprings
GTAAACATAACTACGTGAAATGGTGATGGCGCTGGAGAAAAGAGAGTGGTTTAAAGGCAC
GATGATCGAAAAAGAGAGCCATGAGAAATCAGGGAGCGGGAAATAATACTTGTCTATTTT
CTTGGGTTCATTTTTGAGCTGATAGAGCAGGAGAGAGTGGGGAAGAGAGG----GAGAAG
AAAAAGAAAAGGTCGAAGAAAGCTTTGCAAGAACAACCGCATGGTAATCTCTGAAGTGGG
AGCCGGCGGCTCCTGATGAAGAAATACGGAAGGAATGCCTTCCGGAGCACAATATTTCAG
AGTGGCCATATTCCGGCGCGGAATGGGCCATAAAGCACGTGACCTGTCGGCAAACGCACC
GGCCGTAAACTCGACCACGTGCTACAGCAATGGGTCCCGAGGCATGTCGGGATTGAAGAT
CTTCCACCATGAACACCATCCCAGAAGCTGAAAGTATGAGATGACTAAAAGTCTCCACCC
TTCTCTTCCTTATCTTGCATCCATCCCCTCGGTGTTCATCCAATTCGATGAGCTCCTCCC
TCGTCTCCAAAATCCGGTGTCCACGTCTCGGAGGTGGAAAGGCA
>MY5075_Hexurella_ChiricahuaMtns_CaveCrkCyn
GTAAACATAACTACGTGAAATGGTGATGGCGCTGGAGAAAAGAGAGTGGTTTAAAGGCAC
GATGATCGAAAAAGAGAGCCATGAGAAATCAGGGAGCGGGAAATAATACTTGTCTATTTT
CTTGGGTTCATTTTTGAGCTGATAGAGCAGGAGAGAGTGGGGAAGGGAGG----GAGGAG
AAAAAGAAAAGGTCGAAGAAAGCTTTGCAAGAACAACCGCATGGTAATCTCTGAAGTGGG
AGCCGGTGGCTCCTGATGAAGAAATACGGAAGGAATGCCTTCCGGAGCACAATATTTCAG
AGTGGCCATATTCCGGCGCGGAATGGGCCATAAAGCACGTGACCTGTCGGCAAACGCACC
GGCCGTAAACTCGACCACGTGCTACAGCAATGGGTCCCGAGGCATGTCGGGATTGAAGAT
CTTCCACCATGAACACCATCCCAGAAGCTGAAAGTATGAGATGACTAAAAGTCTCCACCC
TTCTCTTCCTTATCTTGCATCCATCCCCTCGGTGTTCATCCAATTCGATGAGCTCCTCCC
ACGTCTCCAAAATCCGGTGTCCACGTCTCGGAGGTGGGAAGGCA
>MY5126_Hexurella_SantaCatalinaMtns_NuggetCyn
GTAAACATAACTACGTGAAATGGTGATGGCGCTGGAGAAAAGAGAGTGGTTTAAAGGCAC
GATGATCGAAAAAGAGAGCCATGAGAAATCAGGGAGCGGGAAATAATACTTGTCTATTTT
CTTGGGTTCATTTTTGAGCTGATAGAGCAGGAGAGAGTGGGGAAGGGAGG----GAGAAG
AAAAAGAAAAGGTCGAAGAAAGCTTTGCAAGAACAACCGCATGGTAATCTCTGAAGTGGG
AGCCGGTGGCTCCTGATGAAGAAATACGGAAGGAATGCCTTCCGGAGCACAATATTTCAG
AGTGGCCATATTCCGGCGCGGAATGGGCCATAAAGCACGTGACCTGTCGGCAAACGCACC
GGCCGTAAACTCGACCACGTGCTACAGCAATGGGTCCCGAGGCATGTCGGGATTGAAGAT
CTTCCACCATGAACACCATCCCAGAAGCTGAAAGTATGAGATGACTAAAAGTCTCCACCC
TTCTCTTCCTTATCTTGCATCCATCCCCTCGGTGTTCATCCAATTCGATGAGCTCCTCCC
ACGTTTCCAAAATCCGGTGTCCGCGTCTCGGAGGTGGGAAGGCA
>MY5127_Hexurella_WhetstoneMtns_FrenchJoeCyn
GTAAACATAACTGCGTGAA-----------------------------------------
------------------------------------------------------------
------------------------------------------------------------
---AAGAAAAGGTCGAAGAAAGCTTTGCAAGAACAACCGCATGGTAATCTCTGAAGTGGG
AGCCGGTGGCTCCTGATGAAGAAATACGGAAGGAATGCCTTCCGGAGCACAATATTTCAG
AGTGGCCATATTCCGGCGCGGAATGGGCCATAAAGCACGTGACCTGTCGGCAAACGCACC
GGCCGTAAACTCGACCACGTGCTACAGCAATGGGTCCCGAGGCATGTCGGGATTGAAGAT
CTTCCACCATGAACACCATCCCAGAAGCTGAAAGTATGAGATGACTAAAAGTCTCCACCC
TTCTC-------------------------------------------------------
--------------------------------------------
>MY5128_Hexurella_WhetstoneMtns_FrenchJoeCyn
GTAAACATAACTACGTGAAATGGTGATGGCGCTGGAGAAAAGAGAGTGGTTTAAAGGCAC
GATGATCGAAAAAGAGAGCCATGAGAAATCAGGGAGCGGGAAATAATACTTGTCTATTTT
CTTGGGTTCATTTTTGAGCTGATAGAGCAGGAGAGAGTGGGGAAGGGAGG--GAGAGAAG
AAAAAGAAAAGGTCGAAGAAAGCTTTGCAAGAACAACCGCATGGTAATCTCTGAAGTGGG
AGCCGGTGGCTCCTGATGAAGAAATACGGAAGGAATGCCTTCCGGAGCACAATATTTCAG
AGTGGCCATATTCCGGCGCGGAATGGGCCATAAAGCACGTGACCTGTCGGCAAACGCACC
GGCCGTAAACTCGACCACGTGCTACAGCAATGGGTCCCGAGGCATGTCGGGATTGAAGAT
CTTCCACCATGAACACCATCCCAGAAGCTGAAAGTATGAGATGACTAAAAGTCTCCACCC
TTCTCTTCCTTATCTTGCATCCAT------------------------------------
--------------------------------------------
>MY5131_Hexurella_PedregosaMtns_PruneCyn
GTAAACATAACTACGTGAAATGGTGATGGCGCTGGAGAAAAGAGAGTGGTTTAAAGGCAC
GATGATCGAAAAAGAGAGCCATGAGAAATCAGGGAGCGGGAAATAATACTTGTCTATTTT
CTTGGGTTCATTTTTGAGCTGATAGAGCAGGAGAGAGTGGGGAAGGGAGG--------AG
AAAAAGAAAAGGTCGAAGAAAGCTTTGCAAGAACAACCGCATGGTAATCTCTGAAGTGGG
AGCCGGTGGCTCCTGATGAAGAAATACGGAAGGAATGCCTTCCGGAGCACAATATTTCAG
AGTGGCCATATTCCGGCGCGGAATGGGCCATAAAGCACGTGACCTGTCGGCAAACGCACC
GGCCGTAAACTCGACCACGTGCTACAGCAATGGGTCCCGAGGCATGTCGGGATTGAAGAT
CTTCCACCATGAACACCATCCCAGAAGCTGAAAGTATGAGATGACTAAAAGTCTCCACCC
TTCTCTTCCTTATCTTGCATCCATCCCCTCGGTGTTCATCCAATTCGATGAGCTCCTCCC
ACGTCTCCAAAATCCGGTGTCCACGTCTCGGAGGTGGGAAGGCA
>MY5132_Hexurella_PedregosaMtns_PruneCyn
GTAAACATAACTACGTGAAATGGTGATGGCGCTGGAGAAAAGAGAGTGGTTTAAAGGCAC
GATGATCGAAAAAGAGAGCCATGAGAAATCAGGGAGCGGGAAATAATACTTGTCTATTTT
CTTGGGTTCATTTTTGAGCTGATAGAGCAGGAGAGAGTGGGGAAGGGAGG----GAGGAG
AAAAAGAAAAGGTCGAAGAAAGCTTTGCAAGAACAACCGCATGGTAATCTCTGAAGTGGG
AGCCGGTGGCTCCTGATGAAGAAATACGGAAGGAATGCCTTCCGGAGCACAATATTTCAG
AGTGGCCATATTCCGGCGCGGAATGGGCCATAAAGCACGTGACCTGTCGGCAAACGCACC
GGCCGTAAACTCGACCACGTGCTACAGCAATGGGTCCCGAGGCATGTCGGGATTGAAGAT
CTCCCACCATGAACACCATCCCAGAAGCTGAAAGTATGAGATGACTAAAAGTCTCCACCC
TTCTCTTCCTTATCTTGCATCCATCCCCTCGGTGTTCATCCAATTCGATGAGCTCCTCCC
ACGTCTCCAAAATCCGGTGTCCACGTCTCGGAGGTGGGAAGGCA
>MY5136_Hexurella_MiddlemarchCyn
GTAAACATAACTGCGTGAAATGGTGATGGCGCTGGAGAAAAGAGAGTGGTTTAAAGGCAC
GATGATCGAAAAAGAGAGCCATGAGAAATCAGGGAGCGGGAAATAATACTTGTCTATTTT
CTTGGGTTCATTTTTGAGCTGATAGAGCAGGAGAGAGTGGGGGAGGGAGGGAGGGAGAAG
AAAAAGAAAAGGTCGAAGAAAGCTTTGCAAGAACAACCGCATGGTAATCTCTGAAGTGGG
AGCCGGTGGCTCCTGATGAAGAAATACGGAAGGAATGCCTTCCGGAGCACAATATTTCAG
AGTGGCCATATTCCGGCGCGGAATGGGCCATAAAGCACGTGACCTGTCGGCAAACGCACC
GGCCGTAAACTCGACCACGTGCTACAGCAATGGGTCCCGAGGCATGTCGGGATTGAAGAT
CTTCCACCATGAACACCATCCCAGAAGCTGAAAGTATGAGATGACTAAAAGTCTCCACCC
TTCTCTTCCTTATCTTGCATCCATCCCCTCGGTGTTCATCCAATTCGATGAGCTCCTCCC
ACGTCTCCAAAATCCGGTGTCCACGTCTCGGAGGTGGGAAGGCA
>MY5147_Hexurella_DragoonMtns_NF_345A
GTAAACATAACTACGTGAAATGGTGATGGCGCTGGAGAAAAGAGAGTGGTTTAAAGGCAC
GATGATCGAAAAAGAGAGCCATGAGAAATCAGGGAGCGGGAAATAATACTTGTCTATTTT
CTTGGGTTCATTTTTGAGCTGATAGAGCAGGAGAGAGTGGGGGAGGGAGGGAGGGAGAAG
AAAAAGAAAAGGTCGAAGAAAGCTTTGCAAGAACAACCGCATGGTAATCTCTGAAGTGGG
AGCCGGTGGCTCCTGATGAAGAAATACGGAAGGAATGCCTTCCGGAGCACAATATTTCAG
AGTGGCCATATTCCGGCGCGGAATGGGCCATAAAGCACGTGACCTGTCGGCAAACGCACC
GGCCGTAAACTCGACCACGTGCTACAGCAATGGGTCCCGAGGCATGTCGGGATTGAAGAT
CTTCCACCATGAACACCATCCCAGAAGCTGAAAGTATGAGATGACTAAAAGTCTCCACCC
TTCTCTTCCTTATCTTGCATCCATCCCCTCGGTGTTCATCCAATTCGATGAGCTCCTCCC
ACGTCTCCAAAATCCGGTGTCCACGTCTCGGAGGTGGGAAGGCA
>MY5152_Hexurella_WhetstoneMtns_ApacheCyn
GTAAACATAACTACGTGAAATGGTGATGGCGCTGGAGAAAAGAGAGTGGTTTAAAGGCAC
GATGATCGAAAAAGAGAGCCATGAGAAATCAGGGAGCGGGAAATAATACTTGTCTATTTT
CTTGGGTTCATTTTTGAGCTGATAGAGGAGGAGAGAGTGGGGAAGGGAGG----GAGAAG
AAAAAGAAAAGGTCGAAGAAAGCTTTGCAAGAACAACCGCATGGTAATCTCTGAAGTGGG
AGCCGGTGGCTCCTGATGAAGAAATACGGAAGGAATGCCTTCCGGAGCACAATATTTCAG
AGTGGCCATATTCCGGCGCGGAATGGGCCATAAAGCACGTGACCTGTCGGCAAACGCACC
GGCCGTAAACTCGACCACGTGCTACAGCAATGGGTCCCGAGGCATGTCGGGATTGAAGAT
CTTCCACCATGAACACCATCCCAGATGCTGAAAGTATGAGATGACTAAAAGTCTCCACCC
TTCTCTTCCTTATCTTGCATCCATCCCCTCGGTGTTCATCCAATTCGATGAGCTCCTCCC
ACGTCTCCAAAATCCGGTGTCCACGTCTCGGAGGTGGGAAGGCA
>MY5154_Hexurella_SantaRitaMtns_AdobeCyn
GTAAACATAACTACGTGAAATGGTGATGGCGCTGGAGAAAAGAGAGTGGTTTAAAGGCAC
GATGATCGAAAAAGAGAGCCATGAGAAATCAGAGAGCAGGAAATAATACTTGTCTATTTT
CTTGGGTTCATTTTTGAGCTGATAGAGCAGGAGAGAGTGGGGAAGGGAGGGAGGGAGAAG
AAAAAGAACAGGTCGAAGAAAGCTTTGCAAGAACAACCGCATGGTAATCTCTGAAGTGGG
AGCCGGTGGCTCCTGATGAAGAAATACGGAAGGAATGCCTTCCGGAGCACAATATTTCAG
AGTGGCCATATTCCGGCGCGGAATGGGCCATAAAGCACGTGACCTGTCGGCAAACGCACC
GGCCGTAAACTCGACCACGTGCTACAGCAATGGGTCCCGAGGCATGTCGGGATTGAAGAT
CTTCCACCATGAACACCATCCCAGAAGCTGAAAGTATGAGATGACTAAAAGTCTCCACCC
TTCTCTTCCTTATCTTGCATCCATCCCCTCGGTGTTCATCCAATTCGATGAGCTCCTCCC
ACGTCTCCAAAATCCGGTGTCCACGTCTCGGAGGTGGGAAGGCA
>MY5157_Hexurella_SantaCatalinaMtns_Redington
GTAAACATAACTACGTGAAATGGTGATGGCGCTGGAGAAAAGAGAGTGGTTTAAAGGCAC
GATGATCGAAAAAGAGAGCCATGAGAAATCAGGGAGCGGGAAATAATACTTGTCTATTTT
CTTGGGTTCATTTTTGAGCTGATAGAGCAGGAGAGAGTGGGGAAGGGAGG----GAGAAG
AAAAAGAAAAGGTCGAAGAAAGCTTTGCAAGAACAACCGCATGGTAATCTCTGAAGTGGG
AGCCGGTGGCTCCTGATGAAGAAATACGGAAGGAATGCCTTCCGGAGCACAATATTTCAG
AGTGGCCATATTCCGGCGCGGAATGGGCCATAAAGCACGTGACCTGTCGGCAAACGCACC
GGCCGTAAACTCGACCACGTGCTACAGCAATGGGTCCCGAGGCATGTCGGGATTGAAGAT
CTTCCACCATGAACACCATCCCAGAAGCTGAAAGTATGAGATGACTAAAAGTCTCCACCC
TTCTCTTCCTTATCTTGCATCCATCCCCTCGGTGTTCATCCAATTCGATGAGCTCCTCCC
ACGTTTCCAAAATCCGGTGTCCACGTCTCGGAGGTGGGAAGGCA
>MY5164_Hrupicola_Temecula
--------------------------------------------------TTAAAGGCAC
GATGATCGAAAAAGAGAGCCATGAGAAATCAGGGAGCGGGAAATAATACTTGTCTATTTT
CTTGGGTTCATTTTTGAGCTGATAGAGAAGGGGAGAGTGGGGAAAAAAGAGAGAGCAAAA
AGAAAAAAAAGCTGGAAGAAAGCTTTGCAAGAACAACCGCATGGTAATCTCTGAAGTGGG
AGCCGGTGGCTCCTGATGAAGAAATACGGAAGGAATGCCTTCCGGAGCACAATATTTCAG
AGTGGCCATATTCCGGCGCGGAATGGGCCATAAAGCACGTGACCTGTCGGCAAACGCACC
GGCCGTAAACTCGACCACGTGCTACAGCAATGGGTCCCGAGGCATGCCGGGATTGAAGAT
CTTCCACCATGAACACCATCCCAGAAGCTGAAAGTATGAGATGACTAAAAGTCTCCACCC
TTCTCTTCCTTATCTTGAATCCATCC-CCCAGTGTTCATCCAATTCGATGA---------
--------------------------------------------
>MY5165_Hrupicola_Temecula
-------------------------------------------------------GGCAC
GATGATCGAAAAAGAGAGCCATGAGAAATCAGGGAGCGGGAAATAATACTTGTCTATTTT
CTTGGGTTCATTTTTGAGCTGATAGAGAAGGGGAGAGTGGGGAAAAAAGAGAGAGCAAAA
AGAAAAAAAAGCTGGAAGAAAGCTTTGCAAGAACAACCGCATGGTAATCTCTGAAGTGGG
AGCCGGTGGCTCCTGATGAAGAAATACGGAAGGAATGCCTTCCGGAGCACAATATTTCAG
AGTGGCCATATTCCGGCGCGGAATGGGCCATAAAGCACGTGACCTGTCGGCAAACGCACC
GGCCGTAAACTCGACCACGTGCTACAGCAATGGGTCCCGAGGCATGCCGGGATTGAAGAT
CTTCCACCATGAACACCATCCCAGAAGCTGAAAGTATGAGATGACTAAAAGTCTCCACCC
TTCTCTTCCTTATCCCCG------------------------------------------
--------------------------------------------
>MY5175_Hapachea_HarshawRd_PatagoniaMtns
GTAAACATAACTACGTGAAATGGTGATGGCGCTGGAGAAAAGAGAGTGGTTTAAAGGCAC
GATGATCGAAAAAGAGAGCCATGAGAAATCAGGGAGCGGGAAATAATACTTGTCTATTTT
CTTGGGTTCATTTTTGAGCTGATAGAGCAGGAGAGAGTAGGGGAAGGGAGG---GAGAAG
AAAAAGAAAAGGTCGGAGAAAGCTTTGCAAGAACAACCGCATGGTAATCTCTGAAGTGGG
AGCCGGTGGCTCCTGATGAAGAAATACGGAAGGAATGCCTTCCGGAGCACAATATTTCAG
AGTGGCCATATTCCGGCGCGGAATGGGCCATAAAGCACGTGACCTGTCGGCAAACGCACC
GGCCGTAAACTCGACCACGTGCTACAGCAATGGGTCCCGAGGCATGTCGGGATTGAAGAT
CTTCCACCATGAACACCATCCCAGAAGCTGAAAGTATGAGATGACTAAAAGTCTCCACCC
TTCTCTTCCTTATCTTGCATCCATCCCCTCGGTGTTCATCCAATTCGATGAGCTCCTCCC
ACGTCTCCAAAATCCGGTGTCCACGTCTCGGAGGTGGGAAGGCA
>MY5180_Hapachea_MustrangPk_MustangMtns
GTAAACATAACTACGTGAAATGGTGATGGCGCTGGAGAAAAGAGAGTGGTTTAAAGGCAC
GATGATCGAAAAAGAGAGCCATGAGAAATCAGGGAGCGGGAAATAATACTTGTCTATTTT
CTTGGGTTCATTTTTGAGCTGATAGAGCAGGAGAGAGTGGGGAAGGGAGG--GGGAGAAG
AAAAAGGAAAGGTCGAAGAAAGCTTTGCAAGAACAACCGCATGGTAATCTCTGAAGTGGG
AGCCGGTGGCTCCTGATGAAGAAATACGGAAGGAATGCCTTCCGGAGCACAATATTTCAG
AGTGGCCATATTCCGGCGCGGAATGGGCCATAAAGCACGTGACCTGTCGGCAAACGCACC
GGCCGTAAACTCGACCACGTGCTACAGCAATGGGTCCCGAGGCATGTCGGGATTGAAGAT
CTTCCACCATGAACACCATCCCAGAAGCTGAAAGTAGGAGATGACTAAAAGTCTCCACCC
TTCTCTTCCTTATCTTGCATCCATCCCCTCGGTGTTCATCCAATTCGATGAGCTCCTCCC
ACGTCTCCAAAATCCGGTGTCCACGTCTCGGAGGTGGGAAGGCA
>MY5181_Hapachea_MustrangPk_MustangMtns
GTAAACATAAC--CGTGAAATGGTGATGGCGCTGGAGAAAAGAGAGTGGTTTAAAGGCAC
GATGATCGAAAAAGAGAGCCTTGAGAAATCAGGGAGCGGGAAATAATACTTGTCTATTTT
CTTGGGTTCATTTTTGAGCTGATAGAGCAGGAGAGAGTGGGGAAGGGAGG--GGGAGAAG
AAAAAGAAAAGGTCGAAGAAAGCTTTGCAAGAACAACCGCATGGTAATCTCTGAAGTGGG
AGCCGGTGGCTCCTGATGAAGAAATACGGAAGGAATGCCTTCCGGAGCACAATATTTCAG
AGTGGCCATATTCCGGCGCGGAATGGGCCATAAAGCACGTGACCTGTCGGCAAACGCACC
GGCCGTAAACTCGACCACGTGCTACAGCAATGGGTCCCGAGGCATGTCGGGATTGAAGAT
CTTCCACCATGAACACCATCCCAGAAGCTGAAAGTAGGAGATGACTAAAAGTCTCCACCC
TTCTCTTCCTTATCTTGCATCCATCCCCTCGG----------------------------
--------------------------------------------
>MY5193_Hapachea_HarshawRd_PatagoniaMtns
GTAAACATAACTACGTGAAATGGTGATGGCGCTGGAGAAAAGAGAGTGGTTTAAAGGCAC
GATGATCGAAAAAGAGAGCCATGAGAAATCAGGGAGCGGGAAATAATACTTGTCTATTTT
CTTGGGTTCATTTTTGAGCTGATAGAGCAGGAGAGAGTAGGGGAAGGGAGG---GAGAAG
AAAAAGAAAAGGTCGGAGAAAGCTTTGCAAGAACAACCGCATGGTAATCTCTGAAGTGGG
AGCCGGTGGCTCCTGATGAAGAAATACGGAAGGAATGCCTTCCGGAGCACAATATTTCAG
AGTGGCCATATTCCGGCGCGGAATGGGCCATAAAGCACGTGACCTGTCGGCAAACGCACC
GGCCGTAAACTCGACCACGTGCTACAGCAATGGGTCCCGAGGCATGTCGGGATTGAAGAT
CTTCCACCATGAACACCATCCCAGAAGCTGAAAGTATGAGATGACTAAAAGTCTCCACCC
TTCTCTTCCTTATCTTGCATCCATCCCCTCGGTGTTCATCCAATTCGATGAGCTCCTCCC
ACGTCTCCAAAATCCGGTGTCCACGTCTCGGAGGTGGGAAGG--
>MY5194_Hapachea_Ordsummit_MtOrd
-------------------------------------AAAAGAGAGTGG---AAAGGCAC
GATGATCGAAAAAGAGAGCCATGAGAAATCAGGGAGCGGGAAATAATACTTGTCTATTTT
CTTGGGTTCATTTTTGAGCTGATAGAGAAGGAGAGAGTAGGGAAGGGAGGGAGGGAGAAA
AAAAAAAAAAGGTCGAAGAAAGCTTTGCAAGAACAACCGCATGGTAATCTCTGAAGTGGG
CGCCGGTGGCTCCTGATGAAGAAATACGGAAGGAATGCCTTCCGGAGCACAATATTTCAG
AGTGGCCATATTCCGGCGCGGAATGGGCCATAAAGCACGTGACCTGTCGGCAAACGCACC
GGCCGTAAACTCGACCACGTGCTACAGCAATGGGTCCCGAGGCATGCCGGGATTGAAGAT
CTTCCACCATGAACACCATCCCAGAAGCTGAAAGTATGAGATGACTAAAAGTCTCCACCC
TTCTCTTCCTTATCTTGCATCCATCCCCTCAGTGTTCATCCAATTCGATGAGCTCCTCCC
ACGTCTCGAAAATCCGGTGTCCACGTCTCGGAGGTGGGAAGGCA
>MY5195_Hapachea_Ordsummit_MtOrd
GTAAAC-------------------------------AAAAGAGAGTGGTTTAAAGGCAC
GATGATCGAAAAAGAGAGCCATGAGAAATCAGGGAGCGGGAAATAATACTTGTCTATTTT
CTTGGGTTCATTTTTGAGCTGATAGAGAAGGAGAGAGTGGGGAAGGGAGGGAGGGAGAAA
AAAAAAAAAAGGTCGAAGAAAGCTTTGCAAGAACAACCGCATGGTAATCTCTGAAGTGGG
CGCCGGTGGCTCCTGATGAAGAAATACGGAAGGAATGCCTTCCGGAGCACAATATTTCAG
AGTGGCCATATTCCGGCGCGGAATGGGCCATAAAGCACGTGACCTGTCGGCAAACGCACC
GGCCGTAAACTCGACCACGTGCTACAGCAATGGGTCCCGAGGCATGCCGGGATTGAAGAT
CTTCCACCATGAACACCATCCCAGAAGCTGAAAGTATGAGATGACTAAAAGTCTCCACCC
TTCTCTTCCTTATCTTGCATCCATCCCCTCAGTGTTCATCCAATTCGATGAGCTCCTCCC
ACGTCTCGAAAATCCGGTGTCCACGTCTCGGAGGTGGGAAGGCA
>MY5266_Hencina_CerroBolla
GTAAACATAACTACGTGAAATGGTGATGGCGCTGAAGAAAAGAGAGTGGTTTAAAGGCAC
GATGATCGAAAAAGAGAGCCATGAGAAATCAGGGAGCGGGAAATAATACTTGTCTATTTT
CTTGGGTTCATTTTTGAGCTGATAGAGAAGGAGAGAGTGGGGAAAAGAGAGAGAGAAAAG
AAAAAAAAAAGGTCGAAGAAAGCTTTGCAAGAACAACCGCATGGTAATCTCTGAAGTGGG
AGCCGGTGGCTCCTGATGAAGAAATACGGAAGGAATGCCTTCCGGAGCACAATATTTCAG
AGTGGCCATATTCCGGCGCGGAATGGGCCATAAAGCACGTGACCTGTCGGCAAACGCACC
GGCCGTAAACTCGACCACGTGCTACAGCAATGGGTCCCGAGGCATGCCGGGATTGAAGAT
CTTCCACCATGAACACCATCCCAGAAGCTGAAAGTATGAGATGACTAAAAGTCTCCACCC
TTCTCTTCCTTATCTTGAATCCATCCCCCCAGTGTTCATCCAATTCGATGAGCTCCTCCC
ACGTCCCGAAAATCCCGTGTCCACGTCTCGGAGGTGGGAAGGCA
>MY5267_Hencina_CerroBolla
GTAAACATAACTACGTGAAATGGTGATGGCGCTGTAGAAAAGAGAGT-------------
--------AAAAAGAGAGCCATGAGAAATCAGGGAGCGGGAAATAATACTTGTCTATTTT
CTTGGGTTCATTTTTGAGCTGATAGGGAAGGAGAGAGTGGGGAAAAGAGAGAGAGAAAAG
AAAAAAAAAAGGTCGAAGAAAGCTTTGCAAGAACAACCGCATGGTAATCTCTGAAGTGGG
AGCCGGTGGCTCCTGATGAAGAAATACGGAAGGAATGCCTTCCGGAGCACAATATTTCAG
AGTGGCCATATTCCGGCGCGGAATGGGCCATAAAGCACGTGACCTGTCGGCAAACGCACC
GGCCGTAAACTCGACCACGTGCTACAGCAATGGGTCCCGAGGCATGCCGGGATTGAAGAT
CTTCCACCATGAACACCATCCCAGAAGCTGAAAGTATGAGATGACTAAAAGTCTCCACCC
TTCTCTTCCTTATCTTGAATCCATCCCCCCAGTGTTCATCCAATTCGATGAGCTCCTCCC
ACGTCCCGAAAATCCCGTGTCCACGTCTCGGAGGTGGGAAGGCA
>MY5269_Hexurella_GuadalupeValley
GTAAACATAACTACGTGAAATGGTGATGGGGCTGGAGAAAAGAGAGTGGTTTAAAGGCAC
GATGATCGAAAAAGAGAGCCATGAGAAATCAGGGAGCGGGAAATAATACTTGTCTATTTT
CTTGGGTTCATTTTTGAGCTGATAGAGAAGGAGAGGGTGGGGAAAAGAGAGAGAGAGCAA
AAAAAAAAAAGGTCGAAGAAAGCTTTGCAAGAACAACCGCATGGTAATCTCTGAAGTGGG
AGCCGGTGGCTCCTGATGAAGAAATACGGAAGGAATGCCTTCCGGAGCACAATATTTCAG
AGTGGCCATATTCCGGCGCGGAATGGGCCATAAAGCACGTGACCTGTCGGCAAACGCACC
GGCCGTAAACTCGACCACGTGCTACAGCAATG-GTCCCGAGGCATGCCGGGATTGAAGAT
CTTCCACCATGAACACCATCCCAGAAGCTGAAAGTATGAGATGACTAAAAGTCTCCACCC
TTCTCTTCCTTATCTTGAATCCATCCCCCCAGTGTTCATCCAATTCGATGAGCTCCTCCC
ACGTCCCGAAAATCCCGTGTCCACGTCTCGGAGGTGGGAAGGCA
>MY5271_Hexurella_GuadalupeValley
GTAAACATAACTACGTGAAATGGTGATGGGGCTGGAGAAAAGAGAGTGGTTTAAAGGCAC
GATGATCGAAAAAGAGAGCCATGAGAAATCAGGGAGCGGGAAATAATACTTGTCTATTTT
CTTGGGTTCATTTTTGAGCTGATAGAGAAGGAGAGGGTGGGGAAAAGAGAGAGAGAGCAA
AAAAAAAAAAGGTCGAAGAAAGCTTTGCAAGAACAACCGCATGTTAATCTCTGAAGTGGG
AGCCGGTGGCTCCTGATGAAGAAATACGGAAGGAATGCCTTCCGGAGCACAATATTTCAG
AGTGGCCATATTCCGGCGCGGAATGGGCCATAAAGCACGTGACCTGTCGGCAAACGCACC
GGCCGTAAACTCGACCACGTGCTACAGCAATGAGTCCCGAGGCATGCCGGGATTGAAGAT
CTTCCACCATGAACACCATCCCAGAAGCTGAAAGTATGAGATGACTAAAAGTCTCCACCC
TTCTCTTCCTTATCTTGAATCCATCCCCCCAGTGTTCATCCAATTCGATGAGCTCCTCCC
ACGTCCCGAAAATCCCGTGTCCACGTCTCGGAGGTGGGAAGGCA
>MY5276_Hexurella_SanPedro_Martir
GTAAACATAACTACGTGAAATGGTGATGGCGCTCGAGGAAAGAGAGTGGTTTAAAGGCAC
GATGATCGAAAAAGAGAGCCATGAGAAATCAGGGAGAGGGAAATAATACTTGTCTATTTT
CTTGGGTTCATTTTTGAGCTGATAGAGAAGGAGAGAGTGGGGAAAAGAGAGAGAGAGCAA
GAAAAAAAAAGGTTGAAGAAAGCTTTGCAAGAACAACCGCATGGTAATCTCTGAAGTGGG
AGCCGGTGGCTCCTGATGAAGAAATACGGAAGGAATGCCTTCCGGAGCACAATATTTCAG
AGTGGCCATATTCCGGCGCGGAATGGGCCATAAAGCACGTGACCTGTCGGCAAACGCACC
GGCCGTAAACTCGACCACGTGCTACAGCAATGGGTCCCGAGGCATGCCGGGATTGAAGAT
CTTCCACCATGAACACCATCCCAGAAGCTGAAAGTATGAGATGACTAAAAGTCTCCACCC
TTCTCTTCCTTATCTTGAATCCATCCCCCCAGTGTTCATCCAATTCGATGAGCTCCTCCC
ACGTCCCGAAAATCCCGTGTCCACGTCTCGGAGGTGGGAAGGCA
>MY5277_Hexurella_SanPedro_Martir
GTAAACATAACTACGTGAAATGGTGATGGCGCTCGAGAAAAGAGAGTGGTTTAAAGGCAC
GATGATCGAAAAAGAGAGCCATGAGAAATCAGGGAGAGGGAAATAATACTTGTCTATTTT
CTTGGGTTCATTTTTGAGCTGATAGAGAAGGAGAGAGTGGGGAAAAGAGAGAGAGAGCGA
AAAAAGAAAAGGTTGAAGAAAGCTTTGCAAGAACAACCGCATGGTAATCTCTGAAGTGGG
AGCCGGTGGCTCCTGATGAAGAAATACGGAAGGAATGCCTTCCGGAGCACAATATTTCAG
AGTGGCCATATTCCGGCGCGGAATGGGCCATAAAGCACGTGACCTGTCGGCAAACGCACC
GGCCGTAAACTCGACCACGTGCTACAGCAATGGGTCCCGAGGCATGCCGGGATTGAAGAT
CTTCCACCATGAACACCATCCCAGAAGCTGAAAGTATGAGATGACTAAAAGTCTCCACCC
TTCTCTTCCTTATCTTGAATCCATCCCCCCAGTGTTCATCCAATTCGATGAGCTCCTCCC
ACGTCCCGAAAATCCCGTGTCCACGTCTCGGAGGTGGGAAGGCA
>MY5280_Hexurella_ArroyoSalado
GTAAACATAACTACGTGAAATGGTGATGGCGCTGGAGAAAAGAGAGTGGTTTAAAGGCAC
GATGATCGAAAAAGAGAGCCATGAGAAATCAGGGAGCGGGAAATAATACTTGTCTATTTT
CTTGGGTTCATTTTTGAGCTGATAGAGAAGGAGAGAGTGGAGAAAAGAGAGAGAGAGCAA
AAAAAAAAAAGGTCGAAGAAAGCTTTGCAAGAACAACCGCATGGTAATCTCTGAAGTGGG
AGCCGGTGGCTCCTGATGAAGAAATACGGAAGGAATGCCTTCCGGAGCACAATATTTCAG
AGTGGCCATATTCCGGCGCGGAATGGGCCATAAAGCACGTGACCTGTCGGCAAACGCACC
GGCCGTAAACTCGACCACGTGCTACAGCAATGGGTCCCGAGGCATGCCGGGATTGAAGAT
CTTCCACCATGAACACCATCCCAGAAGCTGAAAGTATGAGATGACTAAAAGTCTCCACCC
TTCTCTTCCTTATCTTGAATCCATCCCCCCAGTGTTCATCCAATTCGATGAGCTCCTCCC
ACGTCCCGAAAATCCCGTGTCCACGTCTCGGAGGTGGGAAGGCA
>MY5282_Hexurella_ArroyoSalado
-------------------ATGGTGATGGCGCTGGAGAAAAGGGAGTGGTTTAAAGGCAC
GATGATCGAAAAAGAGAGCCATGAGAAATCAGGGAGCGGGAAATAATACTTGTCTATTTT
CTTGGGTTCATTTTTGAGCTGATAGAGAAGGAGAGAGTGGAGAAAAGAGAGAGAGAGCAA
AAAAAAAAAAGGTCGAAGAAAGCTTTGCAAGAACAACCGCATGGTAATCTCTGAAGTGGG
AGCCGGTGGCTCCTGATGAAGAAATACGGAAGGAATGCCTTCCGGAGCACAATATTTCAG
AGTGGCCATATTCCGGCGCGGAATGGGCCATAAAGCACGTGACCTGTCGGCAAACGCACC
GGCCGTAAACTCGACCACGTGCTACAGCAATGGGTCCCGAGGCATGCCGGGATTGAAGAT
CTTCCACCATGAACACCATCCCAGAAGCTGAAAGTATGAGATGACTAAAAGTCTCCACCC
TTCTCTTCCTTATCTTGAATCCATCCCCCCAGTGTTCATCCAATTCGATGAGCTCCTCCC
ACGTCCCGAAAATCCCGTGTCCACAT------------------
>MY5286_Hrupicola_SweetwaterSpr_OrdMtn
GTAAACATAACTA--TGAAATGGTGATGGCGCTGGAGAAAAGAGAGTGGTTTAAAGGCAC
GATGATCGAAAAAGAGAGCCATGAGAAATCAGGGAGCGGGAAATAATACTTGTCTATTTT
CTTGGGTTCATTTTTGAGCTGATAGAGAAGGAGAGAGTGGGGAAAAGAGAGAGAGAACAA
AGAAAAAAAAGGTCGAAGAAAGCTTTGCAAGAACAACCGCATGGTAATCTCTGAAGTGGG
AGCCGGTGGCTCCTGATGAAGAAATACGGAAGGAATGCCTTCCGGAGCACAATATTTCAG
AGTGGCCATATTCCGGCGCGGAATGGGCCATAAAGCACGTGACCTGTCGGCAAACGCACC
GGCCGTAAACTCGACCACGTGCTACAGCAATGGGTCCCGAGGCATGCCGGGATTGAAGAT
CTTCCACCATGAACACCATCCCAGAAGCTGAAAGTATGAGATGACTAAAAGTCTCCACCC
TTCTCTTCCTTATCTTGAATCCATCCCCCCAGTGTTCATCCAATTCGATGAGCTCCTCCC
ACGTCCCGAAAATCCGGTGTCCACGTCTC---------------
>MY5287_Hrupicola_SweetwaterSpr_OrdMtn
------------------------GATGGCGCTGGAGAAAAGAGAGTGGTTTAAAGGCAC
GATGATCGAAAAAGAGAGCCATGAGAAATCAGGGAGCGGGAAATAATACTTGTCTATTTT
CTTGGGTTCATTTTTGAGCTGATAGAGAAGGAGAGAGTGGGGAAAAGAGAGAGAGAACAA
AGAAAAAAAAGGTCGAAGAAAGCTTTGCAAGAACAACCGCATGGTAATCTCTGAAGTGGG
AGCCGGTGGCTCCTGATGAAGAAATACGGAAGGAATGCCTTCCGGAGCACAATATTTCAG
AGTGGCCATATTCCGGCGCGGAATGGGCCATAAAGCACGTGACCTGTCGGCAAACGCACC
GGCCGTAAACTCGACCACGTGCTACAGCAATGGGTCCCGAGGCATGCCGGGATTGAAGAT
CTTCCACCATGAACACCATCCCAGAAGCTGAAAGTATGAGATGACTAAAAGTCTCCACCC
TTCTCTTCCTTATCTTGAATCCATCCCCCCAGTGTTCATCCAATTCGATGAGCTCCTCCC
ACGTCCCGAAAATCCGGTGTCCACGTCTCGGAGGTGGGAAGGCA
>MY5288_Hrupicola_Deadman_Hills
GTAAACATAACTACGTGAAATGGTGATGGCGCTGGAGAAAAGAGAGTGGTTTAAAGGCAC
GATGATCGAAAAAGAGAGCCATGAGAAATCAGAGAGCGGGAAATAATACTTGTCTATTTT
CTTGGGTTCATTTTTGAGCTGATAGAGAAGGAGAGAGTGGGGAAAAGAGAGAGA----CA
AAAAAAAAAAGGTCGAAGAAAGCTTTGCAAGAACAACCGCATGGTAATCTCTGAAGTGGG
AGCCGGTGGCTCCTGATGAAGAAATACGGAAGGAATGCCTTCCGGAGCACAATATTTCAG
AGTGGCCATATTCCGGCGCGGAATGGGCCATAAAGCACGTGACCTGTCGGCAAACGCACC
GGCCGTAAACTCGACCACGTGCTACAGCAATGGGTCCCGAGGCATGCCGGGATTGAAGAT
CTTCCACCATGAACACCATCCCAGAAGCTGAAAGTATGAGATGACTAAAAGTCTCCACCC
TTCTCTTCCTTATCTTGAATCCATCCCCCCAGTGTTCATCCAATTCGATGAGCTCCTCCC
ACGTCCCGAAAATCCGGCGTCCACGTTTCGGAGGTGGGAAGGCA
>MY5289_Hrupicola_Deadman_Hills
--------AACTACGTGAAATGGTGATGGCGCTGGAGAAAAGAGAGTGGTTTAAGGGCAC
GATGATCGAAAAAGAGAGCCATGAGAAATCAGAGAGCGGGAAATAATACTTGTCTATTTT
CTTGGGTTCATTTTTGAGCTGATAGAGAAGGAGAGAGTGGGGAAAAGAGAGAGA----CA
AAAAAAAAAAGGTCGAAGAAAGCTTTGCAAGAACAACCGCATGGTAATCTCTGAAGTGGG
AGCCGGTGGCTCCTGATGAAGAAATACGGAAGGAATGCCTTCCGGAGCACAATATTTCAG
AGTGGCCATATTCCGGCGCGGAATGGGCCATAAAGCACGTGACCTGTCGGCAAGCGCACC
GGCCGTAAACTCGACCACGTGCTACAGCAATGGGTCCCGAGGCATGCCGGGATTGAAGAT
CTTCCACCATGAACACCATCCCAGAAGCTGAAAGTATGAGATGACTAAAAGTCTCCACCC
TTCTCTTCCTTATCTTGAATCCATCCCCCCAGTGTTCATCCAATTCGATGAGCTCCTCCC
ACGTCCCGAAAATCCGGCGTCCACGT-TCGGAGGTGGGAAGGCA
>MY5309_Hapachea_JohnnyLyon_Hills
GTAAACATAACTACGTGAAATGGTGATGACGCTGGAGAAAAGAAAGTGGTTTAAAGGCAC
GATGATCGAAAAAGAGAGCCATGAGAAATCAGGGAGCGGGAAATAATACTTGTCTATTTT
CTTGGGTTCATTTTTGAGCTGATAGAGCAGGAGAGAGTGGGGAAGGGAGG----GAGCAG
AAAAAGAAAAGGTCGAAGAAAGCTTTGCAAGAACAACCGCATGGTAATCTCTGAAGTGGG
AGCCGGTGGCTCCTGATGAAGAAATACGGAAGGAATGCCTTCCGGAGCACAATATTTCAG
AGTGGCCATATTCCGGCGCGGAATGGGCCATAAAGCACGTGACCTGTCGGCAAACGCACC
GGCCGTAAACTCGACCACGTGCTACAGCAATGGGTCCCGAGGCATGTCGGGATTGAAGAT
CTTCCACCATGAACACCATCCCAGAAGCTGAAAGTATGAGATGACTAAAAGTCTCCACCC
TTCTCTTCCTTATCTTGCATCCATCCCCTCGGTGTTCATCCAATTCGATGAGCTCCTCCC
ACGTCTCCAAAATCCGGTGTCCACGTCC----------------
>MY5310_Hexurella_AntelopeCyn_CerbatMtns
------------------------------------------------------------
-----------------ACCATGAGAAATCAGGGAGCGGGAAATAATACTTGTCTATTTT
CTTGGGTTCATTTTTGAGCTGATAGAGAAGGAGAGAGTGGGGAAGGGAGGGAGGGAGAGA
AAAAAAAAAAGGTCGAAGAAAGCTTTGCAAGAACAACCGCATGGTAATCTCTGAAGTGGG
AGCCGGTGGCTCCTGATGAAGAAATACGGAAGGAATGCCTTCCGGAGCACAATATTTCAG
AGTGGCCATATTCCGGCGCGGAATGGGCCATAAAGCACGTGACCTGTCGGCAAACGCACC
GGCCGTAAACTCGACCACGTGCTACAGCAATGGGTCCCGAGGCATGCCGGGATTGAAGAT
CTTCCACCATGAACACCATCCCAGAAGCTGAAAGTATGAGATGACTAAAAGTCTCCACCC
TTCTCTTCCTTATCTTGCATCCATCCCCTCAGTGTTCATCCAATTCG-----CTCCTCC-
--------------------------------------------
>MY5311_Hexurella_AntelopeCyn_CerbatMtns
-----------------------------------------------GGTTTAAAGGCAC
GATGATCGAAAAAGAGAACCATGAGAAATCAGGGAGCGGGAAATAATACTTGTCTATTTT
CTTGGGTTCATTTTTGAGCTGATAGAGAAGGAGAGAGTGGGGAAGGGAGGGAGGGAGAGA
AAAAAAAAAAGGTCGAAGAAAGCTTTGCAAGAACAACCGCATGGTAATCTCTGAAGTGGG
AGCCGGTGGCTCCTGATGAAGAAATACGGAAGGAATGCCTTCCGGAGCACAATATTTCAG
AGTGGCCATATTCCGGCGCGGAATGGGCCATAAAGCACGTGACCTGTCGGCAAACGCACC
GGCCGTAAACTCGACCACGTGCTACAGCAATGGGTCCCGAGGCATGCCGGGATTGAAGAT
CTTCCACCATGAACACCATCCCAGAAGCTGAAAGTATGAGATGACTAAAAGTCTCCACCC
TTCTCTTCCTTATCTTGCATCCATCCCCTCAGTGTTCATCCAATTCGATGAGCTCCTCCC
AC--------------------ACGTCTCGGAGGTGGGAAGGCA
>MY5312_Hexurella_FoxCyn_MusicMtns
------------------------------------------------------------
-------GAAAAAGAGAACCATGAGAAATCAGGGAGCGGGAAATAATACTTGTCTATTTT
CTTGGGTTCATTTTTGAGCTGATAGAGAAGGAGAGAGTGGGGAAGGGAGGGAGGGAGGGA
GAAAAAAAAAGGTCGAAGAAAGCTTTGCAAGAACAACCGCATGGTAATCTCTGAAGTGGG
AGCCGGTGGCTCCTGATGAAGAAATACGGAAGGAATGCCTTCCGGAGCACAATATTTCAG
AGTGGCCATATTCCGGCGCGGAATGGGCCATAAAGCACGTGACCTGTCGGCAAACGCACC
GGCCGTAAACTCGACCACGTGCTACAGCAATGGGTCCCGAGGCATGCCGGGATTGAAGAT
CTTCCACCATGAACACCATCCCAGAAGCTGAAAGTATGAGATGACTAAAAGTCTCCACCC
TTCTCTTCCTTATCTTGCATCCATCCCCTCAGTGTTCATCCAATTCGATG----------
--------------------------------------------
>MY5313_Hexurella_FoxCyn_MusicMtns
-------------------------------CTCGAGAAAAGAGAGTGGTTTAAAGGCAC
GATGATCGAAAAAGAGAACCATGAGAAATCAGGGAGCGGGAAATAATACTTGTCTATTTT
CTTGGGTTCATTTTTGAGCTGATAGAGAAGGAGAGATTGGGGAAGGGAGGGAGGGAGGGA
GAAAAAAAAAGGTCGAAGAAAGCTTTGCAAGAACAACCGCATGGTAATCTCTGAAGTGGG
AGCCGGTGGCTCCTGATGAAGAAATACGGAAGGAATGCCTTCCGGAGCACAATATTTCAG
AGTGGCCATATTCCGGCGCGGAATGGGCCATAAAGCACGTGACCTGTCGGCAAACGCACC
GGCCGTAAACTCGACCACGTGCTACAGCAATGGGTCCCGAGGCATGCCGGGATTGAAGAT
CTTCCACCATGAACACCATCCCAGAAGCTGAAAGTATGAGATGACTAAAAGTCTCCACCC
TTCTCTTCCTTATCTTGCATCCATCCCCTCAGTGTTCATCCAATTCGATGAGCTCCTCCC
ACGTCTCAAAAATCCGGTGTCCACGTCTCGGAGGTGGGAA-GCA
>MY5314_Hexurella_Grasshopper_BrushyMtn
------------------------------------------------------------
----------------------------------------------TACTTGTCTATTTT
CTTGGGTTCATTTTTGAGCTGATAGAGAAGGAGAGAGTGGGGAAGGGAGGGAGGGAGAAG
AAAAAAAAAAGGTCGAAGAAAGCTTTGCAAGAACAACCGCATGGTAATCTCTGAAGTGGG
AGCCGGTGGCTCCTGATGAAGAAATACGGAAGGAATGCCTTCCGGAGCACAATATTTCAG
AGTGGCCATATTCCGGCGCGGAATGGGCCATAAAGCACGTGACCTGTCGGCAAACGCACC
GGCCGTAAACTCGACCACGTGCTACAGCAATGGGTCCCGAGGCATGCCGGGATTGAAGAT
CTTCCACCATGAACACCATCCCAGAAGCTGAAAGTATGAGATGACTAAAAGTCTCCACCC
TTCTCTTCCTTATCTTGCATCCATCCCCTCAGCGTTCATCCAATTCGATGAGCTCCTCCC
ACGTCTCAAAAATCCGGTG-------------------------
>MY5315_Hexurella_WagonerRd_BradshawMtns
GTAAAT------------------GATGGCGCTGGAGAAAAGAGAGTGGTTTAAAGGCAC
GATGATCGAAAAAGAGAGCCATGAGAAATCAGGGAGCGGGAAATAATACTTGTCTATTTT
CTTGGGTTCATTTTTGAGCTGATAGAGAAGGAGAGAGTGGGGAAGCGAGGGAAGGAGAAA
AAGAAAAAAAGGTCGAAGAAAGCTTTGCAAGAACAACCGCATGGTAATCTCTGAAGTGGG
AGCTGGTGGCTCCTGATGAAGAAATACGGAAGGAATGCCTTCCGGAGCACAATATTTCAG
AGTGGCCATATTCCGGCGCGGAATGGGCCATAAAGCACGTGACCTGTCGGCAAACGCACC
GGCCGTAAACTCGACCACGTGCTACAGCAATGGGTCCCGAGGCATGCCGGGATTGAAGAT
CTTCCACCATGAACACCATCCCAGAAGCTGAAAGTATGAGATGACTAAAAGTCTCCACCC
TTCTCTTCCTTATCTTGCATCCATCCCCTCAGTGTTCATCCAATTCGATGAGCTCCTCCC
ACGTCTCAAAAATC-GGTGTCCACGTCTCGGAGGTGGGAAGGCA
>MY5316_Hexurella_WagonerRd_BradshawMtns
---------------------------------------------------------CAC
GATGATCGAAAAAGAGAGCCATGAGAAATCAGGGAGCGGGAAATAATACTTGTCTATTTT
CTTGGGTTCATTTTTGAGCTGATAGAGAAGGAGAGAGTGGGGAAGCGAGGGAAGGAGAAA
AAGAAAAAAAGGTCGAAGAAAGCTTTGCAAGAACAACCGCATGGTAATCTCTGAAGTGGG
AGCTGGTGGCTCCTGATGAAGAAATACGGAAGGAATGCCTTCCGGAGCACAATATTTCAG
AGTGGCCATATTCCGGCGCGGAATGGGCCATAAAGCACGTGACCTGTCGGCAAACGCACC
GGCCGTAAACTCGACCACGTGCTACAGCAATGGGTCCCGAGGCATGCCGGGATTGAAGAT
CTTCCACCATGAACACCATCCCAGAAGCTGAAAGTATGAGATGACTAAAAGTCTCCACCC
TTCTCTTCCTTATCTTGCATCCATCCCCTCAGTGTTCATCCAATTCGATGAGCTCCTCCC
ACGTCTCAAAAATCGGGTGTCCACGTCTCGGAGGTGGGAAGGCA
>MY5317_Hrupicola_Cottonwood_SnYsidroMtns
------------------------------------------------------------
------------------------------------------------------------
----------------------------------------------------------AG
AGAAAAAAAAGGTCGAAGAAAGCTTTGCAAGAACAACCGCATGGTAATCTCTGAAGTGGG
AGCCGGTGGCTCCTGATGAAGAAATACGGAAGGAATGCCTTCCGGAGCACAATATTTCAG
AGTGGCCATATTCCGGCGCGGAATGGGCCATAAAGCACGTGACCTGTCGGCAAACGCACC
GGCCGTAAACTCGACCACGTGCTACAGCAATGGGTCCCGAGGCATGCCGGGATTGAAGAT
CTTCCACCATGAACACCATCCCAGAAGCTGAAAGTATGAGATGACTAAAAGTCTCCACCC
TTCTCTTCCTTATCTTGAATCCATC-----------------------------------
--------------------------------------------
