# Supplementary material for: ﻿Species delimitation, biogeography, and natural history of dwarf funnel web spiders (Mygalomorphae, Hexurellidae, Hexurella) from the United States / Mexico borderlands
Source: Zookeys. 2023 Jun 14;1167:109–57. doi: 10.3897/zookeys.1167.103463 (PMC10285686; doi:10.3897/zookeys.1167.103463)
Supplement: Supplementary material 3 — Input matrices, analysis log files, and output tree files for nuclear and mitochondrial analyses [file zookeys-1167-109_article-103463__-s003.zip › uce-200581.fasta]

>MY0059_Hapachea_SantaRitaMtns_MaderaCyn
TTTTTTTCAAAAGAAAATAAATTCCCCCACTAGTGTTTTTCTGGATCGCTGTGGTTGGAG
TGTTTCTCTTTTTCGTGCATCGCTGGCGTTGGTTGAGCGAACTTAACGCGGAAGCTGCAT
CTGGAGGATTGAGGGAGAAAGAGGGAACCTGCTTTACAGTCCTGGAGGGAGGCTAAGGCT
CGATCGTCTTCTTCCCAGGCCGGTTGATGTATATTATGCCTTTACTGTTTTCACTAAACA
GGCCTATAAATATTCGCAGGTCTAGCCATGCGTTGGCTGTCAGGGAGACCGGAGCGGCGA
GCTGATTTACCGCGGCCTGCCGTCGCCACTTCCTGCGTCTGTTCGGGGTGGGCAATAAGT
CCTGGTTGGACCCCTAAAGCAACCCGCGGTGCAAACTCGAAGCAATATCGGTCCGGTCCC
TCAGTGTCCATTCCGAGAGACGGCCAGCGGCCGAGATTTATGGGCCTTATGTCGGCGGAT
ATGAAAGCCATATTTTTCACGTGTCCCCCCTCGTGCCTACAGACGTGATTGTCCGTGCAC
ACTTGCTGAAAAAACCATTGTTGCCTCTTTTAGAGCATTTGCCCACCCCTCTAACTACCT
CCTTTTTCCCATACGCCATTCCGCCGGGGTGACAAGGGCCGAAATTTCATTTCGCACCAC
TACGGAGCACCAGCTGGTTTCAGGTAGTGGACAACACTTCGGCAGCATCCATAGATAATG
GGATCCCAAGAACCGCACCTCGACTTTACTGCCAGCAATTTTTCTTTTCTCTTTCGCTGC
TGTATTACATCCTTGGCTTTCTTCCCTCTTCTCCTTGATGAAGCTCTGAATGATCTCCAC
TGCCATACTGTTCTGCAATATGCCATTAGCTCGGATATCTGTTCAAAGCTAAACTCTCGA
CACTTCCAATCGAGTTGCTGGGGTTTTTCAAGTTCTCGTTGTACCACCCC----------
-------------GCACAACTTTATATAACCGAGAAAATAAAACATTTTTTTTAAT
>MY0139_Hexurella_SanDiego_Guatay
TTTTTTTCAAAAGGAAATAAATTCCTCCACTAGTGTTCTCCGGGATTGCTGTGGTTGGAG
TGTTTCTCTTTTTCGTGCATCGCTGGCGTTTGTTGAGAGAACTTAACGCGGAAGCTGCAT
CTGGAGGATTGAGGGAGAAAGAGAGAACCTGCTTTACAATCCTGGAGGGAGGCAAAGGCT
CGATCGTCTTCTTCCGAGGCCGGTTGATGTATATTATGCCTTTACTGTTTTCACTAAACA
GGCCTATAAATATTCGCAGGTCTAGCCATGCGTTGGCTGTCAGAGAGACCGGAGCGGCGA
GCTGATTTACCGCGGCCTGCCGTCGCCACTTCCTGCGTCTGTTCGGGGTGGGCAATAAGT
CCTGGTTGGACCCCTAAAGCAACCCGCGGTGCAAACTCGAAGCAATATCGGTCCGGTCCC
TCAGTGTCCATTCCGAGAGACGGCCAGCGCCCGAGATTTATGGGCCTTATGTCGGCGGAT
ATGAAAGCCATATTTTTCACGTGTCCCCCCTCGTGCCTACAGACGTGATTGTCCGTGCAC
ACTTGCTGAAAAAACCATTGTTGCCTCCTTTAGAGCATTTGCCCACCCCTCTAACTACCT
CCTTTTTCCCATACGCCATTCCGCCGGGGTGACAAGGGCCGAAATTTCATTTCGCACCAC
TACGGAGCACCAGCTGGTTTCAGGTAGTGGACAACACTTCGGCAGCATCCATAGATAATG
GGATCCCAAGAACCGCACCTCGACTTTACTGCCAGCAATTTTTCTTTTCTCTTTCGCTGC
AGTATTACAGCCTTGACTTTCTTCCCCCTTCTCCTTGATGAAGCTCTGAATGATCTCCAC
TGCCATACTGTTCTGCAATATGCCATTAGCTCCGATATCTGTTCAAAGCTAAACTCTCGA
CACTTAAAATCGAG--------GTTTTTCAAGTTCTCTTACTACCTTCCCCTAGCATATT
ACTCGGACTTAAAGAACAGCTTTATATAACCGAGGAAAGAAAAAAAATTTTTTAAT
>MY5053_Hexurella_ChiricahuaMtns_PriceCyn
TTTTTTTCAAAGGAAAATAAATTCCCCCACCAGTGTTCTTCTGGATCGCTGTGGTTGGAG
TGTTTCTCTTTTTCGTGCATCGCTGGCGTTGGTTGAGAGAACTTAACGCGGAAGCTGCAT
CTGGAGGATTGAGGGAGAAAGAGGGAACCTGCTTTACAATCCTGGAGGGAGGCTAAGGCT
CGATCGTCTTCTTCCCAGGCCGGTTGATGTATATTATGCCTTTACTGTTTTCACTAAACA
GGCCTATAAATATTCGCAGGTCTAGCCATGCGTTGGCTGTCAGGGAGACCGGAGCGGCGA
GCTGATTTACCGCGGCCTGCCGTCGCCACTTCCTGCGTCTGTTCTGGGTGGGCAATAAGT
CCTGGTTGGACCCCTAAAGCAACCCGCGGTGCAAACTCGAAGCAATATCGGTCCGGTCCC
TCAGTGTCCATTCCGAGAGACGGCCAGCGGCCGAGATTTATGGGCCTTATGTCGGCGGAT
ATGAAAGCCATATTTTTCACGTGTCCCCCCTCGTGCCTACAGACGTGATTGTCCGTGCAC
ACTTGCTGAAAAAACCATTGTTGCCTCTTTTAGAGCATTTGCCCACCCCTCTAACTACCT
CCTTTTTCCCATACGCCATTCCGCCGGGGTGACAAGGGCCGAAATTTCATTTCGCACCAC
TACGGAGCACCAGCTGGTTTCAGGTAGTGGACAACACTTCGGCAGCATCCATAGATAATG
GGATCCCAAGAACCGCACCTCGACTTTACTGCCAGCAATTTTTCTTTTCTCTTTCGCTGC
TGTATTACATCCTTGGCTTTCTTCCCTCTTCTCCTTGATGAAGCTCTGAATGATCTCCAC
TGCCATACTGTTCTGCAATATGCCATTAGCTCGGATATCTGTTCAAAGCTAAACTCTCGA
CACTTCCAATCGAATTGCTGGGGTTTTTCAAGTTCTCGTTATACCACCCCCGAGGATATT
ACTCGGACTTAAAGCACAACTCTATATAACCGAGAAAAGAAAACATTTTTTTTAAT
>MY5064_Hexurella_MuleMtns_Escabrosa
TTTTTTTCAAAAGAAAATGAATTCCCCCACTAGTGTTTTTCTGGATCGCTGTGGTTGGAG
TGTTTCTCTTTTTCGTGCATCGCTGGCGTTGGTTGAGAGAACTTAACGCGGAAGCTGCAT
CTGGAGGATTGAGGGAGAAAGAGGGAACCTGCTTTACAATCCTGGAGGGAGGCTAAGGCT
CGATCGTCTTCTTCCCAGGCCGGTTGATGTATATTATGCCTTTACTGTTTTCACTAAACA
GGCCTATAAATATTCGCAGGTCTAGCCATGCGTTGGCTGTCAGGGAGACCGGAGCGGCGA
GCTGATTTACCGCGGCCTGCCGTCGCCACTTCCTGCGTCTGTTCTGGGTGGGCAATAAGT
CCTGGTTGGACCCCTAAAGCAACCCGCGGTGCAAACTCGAAGCAATATCGGTCCGGTCCC
TCAGTGTCCATTCCGAGAGACGGCCAGCGGCCGAGATTTATGGGCCTTATGTCGGCGGAT
ATGAAAGCCATATTTTTCACGTGTCCCCCCTCGTGCCTACAGACGTGATTGTCCGTGCAC
ACTTGCTGAAAAAACCATTGTTGCCTCTTTTAGAGCATTTGCCCACCCCTCTAACTACCT
CCTTTTTCCCATACGCCATTCCGCCGGGGTGACAAGGGCCGAAATTTCATTTCGCACCAC
TACGGAGCACCAGCTGGTTTCAGGTAGTGGACAACACTTCGGCAGCATCCATAGATAATG
GGATCCCAAGAACCGCACCTCGACTTTACTGCCAGCAATTTTTCTTTTCTCTTTCGCTGC
TGTATTACAGCCTCGGCTTTCTTCCCTCTTCTCCTTGATGAAGCTCTGAATGATCTCCAC
TGCCATACTGTTCTGCAATATGCCATTAGCTCGGATATCTGTTCAAAGCTAAACTCTCGA
CACTTCCAATCGAGTTGCTGGGGTTTTTCAAGTTCTCGTTATACCACCCCCGAGGATATT
ACTCGGACTTAAAGCACAACTTTATATGACCGAGAAAAGAAAATATTTTTTTTAAT
>MY5066_Hexurella_MuleMtns_Escabrosa
TTTTTTTCAAAAGAAAATGAATTCCCCCACTAGTGTTTTTCTGGATCGCTGTGGTTGGAG
TGTTTCTCTTTTTCGTGCATCGCTGGCGTTGGTTGAGAGAACTTAACGCGGAAGCTGCAT
CTGGAGGATTGAGGGAGAAAGAGGGAACCTGCTTTACAATCCTGGAGGGAGGCTAAGGCT
CGATCGTCTTCTTCCCAGGCCGGTTGATGTATATTATGCCTTTACTGTTTTCACTAAACA
GGCCTATAAATATTCGCAGGTCTAGCCATGCGTTGGCTGTCAGGGAGACCGGAGCGGCGG
GCTGATTTACCGCGGCCTGCCGTCGCCACTTCCTGCGTCTGTTCTGGGTGGGCAATAAGT
CCTGGTTGGACCCCTAAAGCAACCCGCGGTGCAAACTCGAAGCAATATCGGTCCGGTCCC
TCAGTGTCCATTCCGAGAGACGGCCAGCGGCCGAGATTTATGGGCCTTATGTCGGCGGAT
ATGAAAGCCATATTTTTCACGTGTCCCCCCTCGTGCCTACAGACGTGATTGTCCGTGCAC
ACTTGCTGAAAAAACCATTGTTGCCTCTTTTAGAGCATTTGCCCACCCCTCTAACTACCT
CCTTTTTCCCATACGCCATTCCGCCGGGGTGACAAGGGCCGAAATTTCATTTCGCACCAC
TACGGAGCACCAGCTGGTTTCAGGTAGTGGACAACACTTCGGCAGCATCCATAGATAATG
GGATCCCAAGAACCGCACCTCGACTTTACTGCCAGCAATTTTTCTTTTCTCTTTCGCTGC
TGTATTACAGCCTTGGCTTTCTTCCCTCTTCTCCTTGATGAAGCTCTGAATGATCTCCAC
TGCCATACTGTTCTGCAATATGCCATTAGCTCGGATATCTGTTCAAAGCTAAACTCTCGA
CACTTCCAATCGAGTTGCTGGGTTTTTTCAAGTTCTCGTTATACCACCCCCGAGGATATT
ACTCGGACTTAAAGCACAACTTTATATGACCGAGAAAAGAAAACTTTTTTT-----
>MY5071_Hexurella_SantaRitaMtns_AlisoSprings
TTTTTTTCAAAGGAAAATAAATTCCCCCACTAGTGTTTTTCTGGATCGCTGTGGTTGGAG
TGTTTCTCTTTTTCGTGCATCGCTGGCGTTGGTTGAGCGAACTTAACGCGGAAGCTGCAT
CTGGAGGATTGAGGGAGAAAGAGGGAACCTGCTTTACAATCCTGGAGGGAGGCTAAGGCT
CGATCGTCTTCTTCCCAGGCCGGTTGATGTATATTATGCCTTTACTGTTTTCACTAAACA
GGCCTATAAATATTCGCAGGTCTAGCCATGCGTTGGCTGTCAGGGAGACCGGAGCGGCGA
GCTGATTTACCGCGGCCTGCCGTCGCCACTTCCTGCGTCTGTTCGGGGTGGGCAATAAGT
CCTGGTTGGACCCCTAAAGCAACCCGCGGTGCAAACTCGAAGCAATATCGGTCCGGTCCC
TCAGTGTCCATTCCGAGAGACGGCCAGCGGCCGAGATTTATGGGCCTTATGTCGGCGGAT
ATGAAAGCCATATTTTTCACGTGTCCCCCCTCGTGCCTACAGACGTGATTGTCCGTGCAC
ACTTGCTGAAAAAACCATTGTTGCCTCTTTTAGAGCATTTGCCCACCCCTCTAACTACCT
CCTTTTTCCCATACGCCATTCCGCCGGGGTGACAAGGGCCGAAATTTCATTTCGCACCAC
TACGGAGCACCAGCTGGTTTCAGGTAGTGGACAACACTTCGGCAGCATCCATAGATAATG
GGATCCCAAGAACCGCACCTCGACTTTACTGCCAGCAATTTTTCTTTTCTCTTTCGCTGC
TGTATTACATCCTTGGCTTTCTTCCCTCTTCTCCTTGATGAAGCTCTGAATGATCTCCAC
TGCCATACTGTTCTGCAATATGCCATTAGCTCGGATATCTGTTCAAAGCTAAACTCTCGA
CACTTCCAATCCAGTTGCTGGGTTTTTTCAAGTTCTCGTTATACCACCCCCGAGGATATT
ACTCGGACTTAAAGCAGAACTTTATATAACCGAGAAAAGAAAACATTTTTTTTAAT
>MY5075_Hexurella_ChiricahuaMtns_CaveCrkCyn
TTTTTTTCGAAAGAAAATAAATTCCCCCACTAGTGTTTTTCTGGATCGCTGTGGTTGGAG
TGTTTCTCTTTTTCGTGCATCGCTGGCGTTGGTTGAGAGAACTTAACGCGGAAGCTGCAT
CTGGAGGATTGAGGGAGAAAGAGGGAACCTGCTTTACAATCCTGGAGGGAGGCTAAGGCT
CGATCGTCTTCTTCCCAGGCCGGTTGATGTATATTATGCCTTTACTGTTTTCACTAAACA
GGCCTATAAATATTCGCAGGTCTAGCCATGCGTTGGCTGTCAGGGAGACCGGAGCGGCGA
GCTGATTTACCGCGGCCTGCCGTCGCCACTTCCTGCGTCTGTTCTGGGTGGGCAATAAGT
CCTGGTTGGACCCCTAAAGCAACCCGCGGTGCAAACTCGAAGCAATATCGGTCCGGTCCC
TCAGTGTCCATTCCGAGAGACGGCCAGCGGCCGAGATTTATGGGCCTTATGTCGGCGGAT
ATGAAAGCCATATTTTTCACGTGTCCCCCCTCGTGCCTACAGACGTGATTGTCCGTGCAC
ACTTGCTGAAAAAACCATTGTTGCCTCTTTTAGAGCATTTGCCCACCCCTCTAACTACCT
CCTTTTTCCCATACGCCATTCCGCCGGGGTGACAAGGGCCGAAATTTCATTTCGCACCAC
TACGGAGCACCAGCTGGTTTCAGGTAGTGGACAACACTTCGGCAGCATCCATAGATAATG
GGATCCCAAGAACCGCACCTCGACTTTACTGCCAGCAATTTTTCTTTTCTCTTTCGCTGC
TGTATTACATCCTTGGCTTTCTTCCCTCTTCTCCTTGATGAAGCTCTGAATGATCTCCAC
TGCCATACTGTTCTGCAATATGCCATTAGCTCGGATATCTGTTCAAAGCTAAACTCTCGA
CACTTCCAATCGAGTTGCTGGGTTTTTTCAAGTTCTCGTTATACCACCCCCGAGGATATT
ACTCGGACTTAAAGCACAACTTTATATAACCGAGAAAAGGAAGCATTT-TTTTAAT
>MY5126_Hexurella_SantaCatalinaMtns_NuggetCyn
TTTTTTTCAAAAGAAAATAAATTCCCCCACTAGTGTTTTTCCGGATCGCTGTGGTTGGAG
TGTTTCTCTTTTTCGTGCATCGCTGGCGTTGGTTGCGAGAACTTAACGCGGAAGCTGCAT
CTGGAGGATTGAGGGAGAAAGAGGGAACCTGCTTTACAATCCTGGAGGGAGGCTAAGGCT
CGATCGTCTTCTTCCCAGGCCGGTTGATGTATATTATGCCTTTACTGTTTTCACTAAACA
GGCCTATAAATATTCGCAGGTCTAGCCATGCGTTGGCTGTCAGGGAGACCGGAGCGGCGA
GCTGATTTACCGCGGCCTGCCGTCGCCACTTCCTGCGTCTGTTCTGGGTGGGCAATAAGT
CCTGGTTGGACCCCTAAAGCAACCCGCGGTGCAAACTCGAAGCAATATCGGTCCGGTCCC
TCAGTGTCCATTCCGAGAGACGGCCAGCGGCCGAGATTTATGGGCCTTATGTCGGCGGAT
ATGAAAGCCATATTTTTCACGTGTCCCCCCTCGTGCCTACAGACGTGATTGTCCGTGCAC
ACTTGCTGAAAAAACCATTGTTGCCTCTTTTAGAGCATTTGCCCACCCCTCTAACTACCT
CCTTTTTCCCATACGCCATTCCGCCGGGGTGACAAGGGCCGAAATTTCATTTCGCACCAC
TACGGAGCACCAGCTGGTTTCAGGTAGTGGACAACACTTCGGCAGCATCCATAGATAATG
GGATCCCAAGAACCGCACCTCGACTTTACTGCCAGCAATTTTTCTTTTCTCTTTCGCTGC
TGTATTACATCCTTGGCTTTCTTCCCTCTTCTCCTTGATGAAGCTCTGAATGATCTCCAC
TGCCATACTGTTCTGCAATATGCCATTAGCTCGGATATCTGTTCAAAGCTAAACTCTCGA
CACTTCCAATCGAGTTGCTGGGGGTTTTCAAGTTCTCGTTATACCACCCCCGAGGTTATT
ACTCGGACTTAAAGCACTACTTTATATAACCGAGAAAAGAAAACATTT-TTTTAAT
>MY5127_Hexurella_WhetstoneMtns_FrenchJoeCyn
------------------------------------------------------------
------------------------------------------------------------
------------------------------------------------------------
----------------------------GTATATTATGCCTTTACTGTTTTCACTAAACA
GGCCTATAAATATTCGCAGGTCTAGCCATGCGTTGGCTGTCAGGGAGACCGGAGCGGCGA
GCTGATTTACCGCGGCCTGCCGTCGCCACTTCCTGCGTCTGCTCGGGGTGGGCAATAAGT
CCTGGTTGGACCCCTAAAGCAACCC-CGGTGCAAACTCGAAGCAATATCGGTCCGGTCCC
TCAGTGTCCATTCCG-GAGACGGCCAGC-CCCGAGATTTATGGGCCTTATGTCGGCGGAT
ATGAAAGCCATATTTTTCACGTGTCCCCCCTCGTGCCTACAGACGTGATTGTCCGTGCAC
ACTTGCTGAAAAAACCATTGTTGCCTCTTTTAGAGCATTTGCCCACCCCTCTAACTACCT
CCTTTTTCCCATACGCCATTCCGCCGGGGTGACAAGGGCCGAAATTTCATTTCGCACCAC
TACGGAGCACCAGCTGGTTTCAGGTAGTGGACAACACTT--GGCACATCCATAGATAAC-
---------------CA--------------------ATTTTTCTTTTCTCTTTCGCTGC
TGTATTACATCCTTGGCTTTCTTCCCTCTTCTCCTTGATGAAGCTCTGAATGATCTCCAC
TGCCATACTGTTCTGCAATATGCCATTAGCTCGGATATCTGTTCAAAGCTAAACTCTCGA
CAC---------------------------------------------------------
--------------------------------------------------------
>MY5128_Hexurella_WhetstoneMtns_FrenchJoeCyn
------------------------------------------------------------
------------------------------------------------------------
------------------------------------------------------------
------------------------------------------------------------
------------------------------------------------------------
--------------------------------CTGCGTCTGTC-----------------
----GTTGGACCCCTAAAGCAACCCGCGGTGCAAACTCGAAGCAATATCGGTCCGGTCCC
TCAGTGTCCATTCCGAGAGACGGCCAGCGGCCGAGATTTATGGGCCTTATGTCGGCGGAT
ATGAAAGCCATATTTTTCACGTGTCCCCCCTCGTGCCTACAGACGTGATTGTCCGTGCAC
ACTTGCTGAAAAAACCATTGTTGCCTCTTTTAGAGCATTTGCCCACCCCTCTAACTACCT
CCTTTTTCCCATACGCCATTCCGCCGGGGTGACAAGGGCCGAAATTTCATTTCGCAC---
------------------------------------------------------------
------------------------------------------------------------
------------------------------------------------------------
------------------------------------------------------------
------------------------------------------------------------
--------------------------------------------------------
>MY5131_Hexurella_PedregosaMtns_PruneCyn
TTTTTTTCAAAAGAAAATAAATTCCCCCACTAGTGTTCTTCTGAATCGCTGTGGTTGGAG
TGTTTCTCTTTTTCGTGCATCGCTGGCGTTGGTTGAGAGAACTTAACGCGGAAGCTGCAT
CTGGAGGATTGAGGGAGAAAGAGGGAACCTGCTTTACAATCCTGGAGGGAGGCTAAGGCT
CGATCGTCTTCTTCCCAGGCCGGTTGATGTATATTATGCCTTTACTGTTTTCACTAAACA
GGCCTATAAATATTCGCAGGTCTAGCCATGCGTTGGCTGTCAGGGAGACCGGAGCGGCGA
GCTGATTTACCGCGGCCTGCCGTCGCCACTTCCTGCGTCTGTTCTGGGTGGGCAATAAGT
CCTGGTTGGACCCCTAAAGCAACCCGCGGTGCAAACTCGAAGCAATATCGGTCCGGTCCC
TCAGTGTCCATTCCGAGAGACGGCCAGCGGCCGAGATTTATGGGCCTTATGTCGGCGGAT
ATGAAAGCCATATTTTTCACGTGTCCCCCCTCGTGCCTACAGACGTGATTGTCCGTGCAC
ACTTGCTGAAAAAACCATTGTTGCCTCTTTTAGAGCATTTGCCCACCCCTCTAACTACCT
CCTTTTTCCCATACGCCATTCCGCCGGGGTGACAAGGGCCGAAATTTCATTTCGCACCAC
TACGGAGCACCAGCTGGTTTCAGGTAGTGGACAACACTTCGGCAGCATCCATAGATAATG
GGATCCCAAGAACCGCACCTCGACTTTACTGCCAGCAATTTTTCTTTTCTCTTTCGCTGC
TGTATTACATCCTTGGCTTTCTTCCCTCTTCTCCTTGATGAAGCTCTGAATGATCTCCAC
TGCCATACTGTTCTGCAATATGCCATTAGCTCGGATATCTGTTCAAAGCTAAACTCTCGA
CACTTCCAATCGAGTTGCTGGGTTTTTTCAAGTTCTCGTTGTACCACCCCCGAGGATATT
ACTCGGACTTAAAGCACAACTTTATATAACCGAGAAAAGAAAATATTT-TTTTAAT
>MY5132_Hexurella_PedregosaMtns_PruneCyn
TTTTTTTCAAAAGAAAATAAATTCCCCCACTAGTGTTCTTCTGAATCGCTGTGGTTGGAG
TGTTTCTCTTTTTCGTGCATCGCTGGCGTTGGTTGAGAGAACTTAACGCGGAAGCTGCAT
CTGGAGGATTGAGGGAGAAAGAGGGAACCTGCTTTACAATCCTGGAGGGAGGCTAAGGCT
CGATCGTCTTCTTCCCAGGCCGGTTGATGTATATTATGCCTTTACTGTTTTCACTAAACA
GGCCTATAAATATTCGCAGGTCTAGCCATGCGTTGGCTGTCAGGGAGACCGGAGCGGCGA
GCTGATTTACCGCGGCCTGCCGTCGCCACTTCCTGCGTCTGTTCTGGGTGGGCAATAAGT
CCTGGTTGGACCCCTAAAGCAACCCGCGGTGCAAACTCGAAGCAATATCGGTCCGGTCCC
TCAGTGTCCATTCCGAGAGACGGCCAGCGGCCGAGATTTATGGGCCTTATGTCGGCGGAT
ATGAAAGCCATATTTTTCACGTGTCCCCCCTCGTGCCTACAGACGTGATTGTCCGTGCAC
ACTTGCTGAAAAAACCATTGTTGCCTCTTTTAGAGCATTTGCCCACCCCTCTAACTACCT
CCTTTTTCCCATACGCCATTCCGCCGGGGTGACAAGGGCCGAAATTTCATTTCGCACCAC
TACGGAGCACCAGCTGGTTTCAGGTAGTGGACAACACTTCGGCAGCATCCATAGATAATG
GGATCCCAAGAACCGCACCTCGACTTTACTGCCAGCAATTTTTCTTTTCTCTTTCGCTGC
TGTATTACATCCTTGGCTTTCTTCCCTCTTCTCCTTGATGAAGCTCTGAATGATCTCCAC
TGCCATACTGTTCTGCAATATGCCATTAGCTCGGATATCTGTTCAAAGCTAAACTCTCGA
CACTTCCAATCGAGTTGCTGGGTTTTTTCAAGTTCTCGTTGTACCACCCCCGAGGATATT
ACTCGGACTTAAAGCACAACTTTATATAACCGAGAAAAGAAAATATTT-TTTTAAT
>MY5136_Hexurella_MiddlemarchCyn
TTTTTTTCAAAGGAAAATATATTCCCCCACTAGTGTTTTTCTGGATCGCCGTGGTTGGAG
TGTTTCTCTTTTTCGTGCATCGGTGGCGTTGGTTGAGAGAACTTAACGCGGAAGCTGCAT
CTGGAGGATTGAGGGAGAAGGAGGGAACCTGCTTTACAATCCTGGAGGGAGGCTAAGGCT
CGATCGTCTTCTTCCCAGGCCGGTTGATGTATATTATGCCTTTACTGTTTTCACTAAACA
GGCCTATAAATATTCGCAGGTCTAGCCATGCGTTGGCTGTCAGGGAGACCGGAGCGGCGA
GCTGATTTACCGCGGCCTGCCGTCGCCACTTCCTGCGTCTGTTCTGGGTGGGCAATAAGT
CCTGGTTGGACCCCTAAAGCAACCCGCGGTGCAAACTCGAAGCAATATCGGTCCGGTCCC
TCAGTGTCCATTCCGAGAGACGGCCAGCGGCCGAGATTTATGGGCCTTATGTCGGCGGAT
ATGAAAGCCATATTTTTCACGTGTCCCCCCTCGTGCCTACAGACGTGATTGTCCGTGCAC
ACTTGCTGAAAAAACCATTGTTGCCTCTTTTAGAGCATTTGCCCACCCCTCTAACTACCT
CCTTTTTCCCATACGCCATTCCGCCGGGGTGACAAGGGCCGAAATTTCATTTCGCACCAC
TACGGAGCACCAGCTGGTTTCAGGTAGTGGACAACACTTCGGCAGCATCCATAGATAATG
GGATCCCAAGAACCGCACCTCGACTTTACTGCCAGCAATTTTTCTTTTCTCTTTCGCTGC
TGTATTACATCCTTGGCTTTCTTCCCTCTTCTCCTTGATGAAGCTCTGAATGATCTCCAC
TGCCATACTGTTCTGCAATATGCCATTAGCTCGGATATCTGTTCAAAGCTAAACTCTCGA
CACTTCCAATCGAGTTGCTGGGTTTTTTCAAGTTCTCGTTATACCACCCCCGAGGATATT
ACTCGGACTTAAAGCACAACTTTATATAACCGAGAAAAGAAAACATTT-TTTTAAT
>MY5147_Hexurella_DragoonMtns_NF_345A
TTTTTTTCAAAAGAAAATGAATTCCCCCACTAGTGTTTTTCTGGATCGCTGTGGTTGGAG
TGTTTCTCTTTTTCGTGCATCGGTGGCGTTGGTTGAGAGAACTTAACGCGGAAGCTGCAT
CTGGAGGATTGAGGGAGAAAGAGGGAACCTGCTTTACAATCCTGGGGGGAGGCTAAGGCT
CGATCGTCTTCTTCCCAGGCCGGTTGATGTATATTATGCCTTTACTGTTTTCACTAAACA
GGCCTATAAATATTCGCAGGTCTAGCCATGCGTTGGCTGTCAGGGAGACCGGAGCGGCGA
GCTGATTTACCGCGGCCTGCCGTCGCCACTTCCTGCGTCTGTTCTGGGTGGGCAATAAGT
CCTGGTTGGACCCCTAAAGCAACCCGCGGTGCAAACTCGAAGCAATATCGGTCCGGTCCC
CCAGTGTCCATTCCGAGAGACGGCCAGCGGCCGAGATTTATGGGCCTTATGTCGGCGGAT
ATGAAAGCCATATTTTTCACGTGTCCCCCCTCGTGCCTACAGACGTGATTGTCCGTGCAC
ACTTGCTGAAAAAACCATTGTTGCCTCTTTTAGAGCATTTGCCCACCCCTCTAACTACCT
CCTTTTTCCCATACGCCATTCCGCCGGGGTGACAAGGGCCGAAATTTCATTTCGCACCAC
TACGGAGCACCAGCTGGTTTCAGGTAGTGGACAACACTTCGGCAGCATCCATAGATAATG
GGATCCCAAGAACCGCACCTCGACTTTACTGCCAGCAATTTTTCTTTTCTCTTTCGCTGC
TGTATTACATCCTTGGCTTTCTTCCCTCTTCTCCTTGATGAAGCTCTGAATGATCTCCAC
TGCCATACTGTTCTGCAATATGCCATTAGCTCGGATATCTGTTCAAAGCTAAACTCTCGA
CACTTCCAATCCAGTTGCTGGGTTTTTTCAAGTTCTCGTTATACCACCCCCGCGGATATT
ACTCGGACTTAAAGAACAACTTTATATAACCGAGAAAAGAAAGCATTTTTTTTAAT
>MY5152_Hexurella_WhetstoneMtns_ApacheCyn
TTTTTTTCAAAAGAGAATAAATTCCCCCACTAGTGTTTTTCTGGATCGCTGT-GTTGGAG
TGTTTCTCTTTTTCGTGCATGGCTGGCGTTGGTTGAGCGAACTTAACGCGGAAGCTGCAT
CTGGAGGATTGAGGGAGAAAGAGGGAACCTGCTTTACAATCCTGGAGGGAGGCTAAGGCT
CGATCGTCTTCTTCCCAGGCCGGTTGATGTATATTATGCCTTTACTGTTTTCACTAAACA
GGCCTATAAATATTCGCAGGTCTAGCCATGCGTTGGCTGTCAGGGAGACCGGAGCGGCGA
GCTGATTTACCGCGGCCTGCCGTCGCCACTTCCTGCGTCTGTTCGGGGTGGGCAATAAGT
CCTGGTTGGACCCCTAAAGCAACCCGCGGTGCAAACTCGAAGCAATATCGGTCCGGTCCC
TCAGTGTCCATTCCGAGAGACGGCCAGCGGCCGAGATTTATGGGCCTTATGTCGGCGGAT
ATGAAAGCCATATTTTTCACGTGTCCCCCCTCGTGCCTACAGACGTGATTGTCCGTGCAC
ACTTGCTGAAAAAACCATTGTTGCCTCTTTTAGAGCATTTGCCCACCCCTCTAACTACCT
CCTTTTTCCCATACGCCATTCCGCCGGGGTGACAAGGGCCGAAATTTCATTTCGCACCAC
TACGGAGCACCAGCTGGTTTCAGGTAGTGGACAACACTTCGGCAGCATCCATAGATAATG
GGATCCCAAGAACCGCACCTCGACTTTACTGCCAGCAATTTTTCTTTTCTCTTTCGCTGC
TGTATTACATCCTTGGCTTTCTTCCCTCTTCTCCTTGATGAAGCTCTGAATGATCTCCAC
TGCCATACTGTTCTGCAATATGCCATTAGCTCGGATATCTGTTCAAAGCTAAACTCTCGA
CACTTCCAATCGAGTTGCTGGGTTTTTTCAAGTTCTCGTTATACCACCCCCGAGGATATT
ACTCGGACTTAAAGCACTACTTTATATTACCGAGAAAAGAAAACATTT-ATTTAAT
>MY5154_Hexurella_SantaRitaMtns_AdobeCyn
TTTTTTTCAAAAGAAAATAAATTCCCCCACTAGTGTTTTTCTGGATCGCTGTGGTTGGAG
TGTTTCTCTTTTTCGTGCATCGCTGGCGTTGGTTGAGCGAACTTAACGCGGAAGCTGCAT
CTGGAGGATTGAGGGAGAAAGAGGGAACCTGCTTTACAATCCTGGAGGGAGGCTAAGGCT
CGATCGTCTTCTTCCCAGGCCGGTTGATGTATATTATGCCTTTACTGTTTTCACTAAACA
GGCCTATAAATATTCGCAGGTCTAGCCATGCGTTGGCTGTCAGGGAGACCGGAGCGGCGA
GCTGATTTACCGCGGCCTGCCGTCGCCACTTCCTGCGTCTGTTCGGGGTGGGCAATAAGT
CCTGGTTGGACCCCTAAAGCAACCCGCGGTGCAAACTCGAAGCAATATCGGTCCGGTCCC
TCAGTGTCCATTCCGAGAGACGGCCAGCGGCCGAGATTTATGGGCCTTATGTCGGCGGAT
ATGAAAGCCATATTTTTCACGTGTCCCCCCTCGTGCCTACAGACGTGATTGTCCGTGCAC
ACTTGCTGAAAAAACCATTGTTGCCTCTTTTAGAGCATTTGCCCACCCCTCTAACTACCT
CCTTTTTCCCATACGCCATTCCGCCGGGGTGACAAGGGCCGAAATTTCATTTCGCACCAC
TACGGAGCACCAGCTGGTTTCAGGTAGTGGACAACACTTCGGCAGCATCCATAGATAATG
GGATCCCAAGAACCGCACCTCGACTTTACTGCCAGCAATTTTTCTTTTCTCTTTCGCTGC
TGTATTACATCCTCGGCTTTCTTCCCTCTTCTCCTTGATGAAGCTCTGAATGATCTCCAC
TGCCATACTGTTCTGCAATATGCCATTAGCTCGGATATCTGTTCAAAGCTAAACTCTCGA
CACTTCCAATCGAGTTGCTGGGTTTTTTCAAGTTCTCGTTATACCACCCCTGAGGATATT
ACTCGTACTTAAAGCACAACTTTATTTAGCCGAGAAACGAAAACATTTTTTTTAAT
>MY5157_Hexurella_SantaCatalinaMtns_Redington
TTTTTTTCAAAAGAAAATATATTCCCCCACTAGTGTTTTTCTGGATCGCTGTGGTTGG--
---------------AGCATCGCTGGCGTTGGTTGAGAGAACTTAACGCGGAAGCTGCAT
CTGGAGGATTGAGGGAGAAAGAGGGAACCTGCTTTACAATCCTGGAGGGAGGCTAAGGCT
CGATCGTCTTCTTCCCAGGCCGGTTGATGTATATTATGCCTTTACTGTTTTCACTAAACA
GGCCTATAAATATTCGCAGGTCTAGCCATGCGTTGGCTGTCAGGGAGACCGGAGCGGCGA
GCTGATTTACCGCGGCCTGCCGTCGCCACTTCCTGCGTCTGTTCTGGGTGGGCAATAAGT
CCTGGTTGGACCCCTAAAGCAACCCGCGGTGCAAACTCGAAGCAATATCGGTCCGGTCCC
TCAGTGTCCATTCCGAGAGACGGCCAGCGGCCGAGATTTATGGGCCTTATGTCGGCGGAT
ATGAAAGCCATATTTTTCACGTGTCCCCCCTCGTGCCTACAGACGTGATTGTCCGTGCAC
ACTTGCTGAAAAAACCATTGTTGCCTCTTTTAGAGCATTTGCCCACCCCTCTAACTACCT
CCTTTTTCCCATACGCCATTCCGCCGGGGTGACAAGGGCCGAAATTTCATTTCGCACCAC
TACGGAGCACCAGCTGGTTTCAGGTAGTGGACAACACTTCGGCAGCATCCATAGATAATG
GGATCCCAAGAACCGCACCTCGACTTTACTGCCAGCAATTTTTCTTTTCTCTTTCGCTGC
TGTATTACATCCTTGGCTTTCTTCCCTCTTCTCCTTGATGAAGCTCTGAATGATCTCCAC
TGCCATACTGTTCTGCAATATGCCATTAGCTCGGATATCTGTTCAAAGCTAAACTCTCGA
CACTTCCAATCGAGTTGCTGGGTTTTT-CAAGTTCTCGTTATACCACCCCCGAGGATATT
ACTCGGACTTAAAGCACAACTTTATATAACCGAGAAAAGAAAACATTT-TTTTAAT
>MY5164_Hrupicola_Temecula
------------------------------------------------------------
----------------------------------------------CGCGGA-GCTGCAT
CTGG---------GGAGAAAGAGAGAACCTGCTTTACAATCCTGGAGGGAGGCAAAGGCT
CGATCGTCTTCTTCCCAGGCCGGTTGATGTATATTATGCCTTTACTGTTTTCACTAAACA
GGCCTATAAATATTCGCAGGTCTAGCCATGCGTTGGCTGTCAGAGAGACCGGAGCGGCGA
GCTGATTTACCGCGGCCTGCCGTCGCCACTTCCTGCGTCTGTTCGGGGTGGGCAATAAGT
CCTGGTTGGACCCCTAAAGCAACCCGCGGTGCAAACTCGAAGCAATATCGGTCCGGTCCC
TCAGTGTCCATTCCGAGAGACGGCCAGCGCCCGAGATTTATGGGCCTTATGTCGGCGGAT
ATGAAAGCCATATTTTTCACGTGTCCCCCCTCGTGCCTACAGACGTGATTGTCCGTGCAC
ACTTGCTGAAAAAACCATTGTTGCCTCCTTTAGAGCATTTGCCCACCCTCTAATTTAGCC
ATTTTTTCCCACATTCCATTCTCCCGAAGTTACAATAAACAATTGTTTACTTCGCACTTT
TAGCGAAAACCCCGTG------------------CACTGTGTGTGTGTGTGCGGGTGACG
AGGGTGAGGGCACGCCA----------------------------------------TGT
TGTGTAAAATTGTT--------------------------------TGAGTTGTC-----
----------TGATGTGACGCGACGTCAGCT--------GATACGGAAGTAAACACT---
---------TTGAGTTGTTACTGTCTTC---------------ACGCTTTTGAGGATATC
GCTCGGAC--AAAAAAAGATGGCATGTAATTAGTGAGAGG----------------
>MY5165_Hrupicola_Temecula
TTTTTTTCAAAAGGAAATAAATTCCTCCACTAGTGTTCTCCGGGATTGCTGTGGTTGGAG
TGTTTCTCTTTTTCGTGCATCGCTGGCGTTTGTTGAGAGAACTTAACGCGGAAGCTGCAT
CTGGAGGATTGAGGGAGAAAGAGAGAACCTGCTTTACAATCCTGGAGGGAGGCAAAGGCT
CGATCGTCTTCTTCCCAGGCCGGTTGATGTATATTATGCCTTTACTGTTTTCACTAAACA
GGCCTATAAATATTCGCAGGTCTAGCCATGCGTTGGCTGTCAGAGAGACCGGAGCGGCGA
GCTGATTTACCGCGGCCTGCCGTCGCCACTTCCTGCGTCTGTTCGGGGTGGGCAATAAGT
CCTGGTTGGACCCCTAAAGCAACCCGCGGTGCAAACTCGAAGCAATATCGGTCCGGTCCC
TCAGTGTCCATTCCGAGAGACGGCCAGCGCCCGAGATTTATGGGCCTTATGTCGGCGGAT
ATGAAAGCCATATTTTTCACGTGTCCCCCCTCGTGCCTACAGACGTGATTGTCCGTGCAC
ACTTGCTGAAAAAACCATTGTTGCCTCCTTTAGAGCATTTGCCCACCCCTCTAACTACCT
CCTTTTTCCCATACGCCATTCCGCCGGGGTGACAAGGGCCGAAATTTCATTTCGCACCAC
TACGGAGCACCAGCTGGTTTCAGGTAGTGGACAACACTTCGGCAGCATCCATAGATAATG
GGATCCCAAGAACCGCACCTCGACTTTACTGCCAGCAATTTTTCTTTCCTCTTTCGCTGC
AGTATTACATCCTTGGCTTTCTTCCCCCTTCTCCTTGATGAAGCTCTGAATGATCTCCAC
AGCCATACTGTTCTGCAATATGCCATTAGCTCCGATATCTGTTCAAAGCTAAACTCTCGA
CACTTAAAATCGAG--------GTTTTTCAAGTTCTCTTACTACCTTCCCCTAGCATATT
ACTCGGACTTAAAGAACAGCTTTATATAACCGAGGAAAGAAAAAAAATTTTTTAAT
>MY5175_Hapachea_HarshawRd_PatagoniaMtns
TTTTTTTCAAAAGAAAATAAATTCCCCCACTAGTGTTTTTCTGGATCGCTGTGGTTGGAG
TGTTTCTCTTTTTCGTGCATCGCTGGCGTTGGTTGAGAGAACTTAACGCGGAAGCTGCAT
CTGGAGGATTGAGGGAGAAAGAGGGAACCTGCTTTACAATCCTGGAGGGAGGCTAAGGCT
CGATCGTCTTCTTCCCAGGCCGGTTGATGTATATTATGCCTTTACTGTTTTCACTAAACA
GGCCTATAAATATTCGCAGGTCTAGCCATGCGTTGACTGTCAGGGAGACCGGAGCGGCGA
GCTGATTTACCGCGGCCTGCCGTCGCCACTTCCTGCGTCTGTTCTGGGTGGGCAATAAGT
CCTGGTTGGACCCCTAAAGCAACCCGCGGTGCAAACTCGAAGCAATATCGGTCCGGTCCC
TCAGTGTCCATTCCGAGAGACGGCCAGCGGCCGAGATTTATGGGCCTTATGTCGGCGGAT
ATGAAAGCCATATTTTTCACGTGTCCCCCCTCGTGCCTACAGACGTGATTGTCCGTGCAC
ACTTGCTGAAAAAACCATTGTTGCCTCTTTTAGAGCATTTGCCCACCCCTCTAACTACCT
CCTTTTTCCCATACGCCATTCCGCCGGGGTGACAAGGGCCGAAATTTCATTTCGCACCAC
TACGGAGCACCAGCTGGTTTCAGGTAGTGGACAACACTTCGGCAGCATCCATAGATAATG
GGATCCCAAGAACCGCACCTCGACTTTACTGCCAGCAATTTTTCTTTTCTCTTTCGCTGC
TGTATTACATCCTTGGCTTTCTTCCCTCTTCTCCTTGATGAAGCTCTGAATGATCTCCAC
TGCCATACTGTTCTGCAATATGCCATTAGCTCGGATATCTGTTCAAAGCTAAACTCTCGA
CACTTCCAATCGAGTTGCTGGTTTTTTTCAAGTT------ATACCGCCCCCGAGGATATT
ACCCGGAGGCG--GTATAACTTTATATAACCGAGAAAAGAAAACATT--TTTTAAT
>MY5180_Hapachea_MustrangPk_MustangMtns
TTTTTTTCAAAAGAAAATAAATTCCCCCACTAGTGTTTTTCTGGATCGCTGTGGTTGGAG
TGTTTCTCTTTTTCGTGCATCGCTGGCGTTGGTTGAGCGAACTTAACGCGGAAGCTGCAT
CTGGAGGATTGAGGGAGAAAGAGGGAACCTGCTTTACAATCCTGGAGGGAGGCTAAGGCT
CGATCGTCTTCTTCCCAGGCCGGTTGATGTATATTATGCCTTTACTGTTTTCACTAAACA
GGCCTATAAATATTCGCAGGTCTAGCCATGCGTTGGCTGTCAGGGAGACCGGAGCGGCGA
GCTGATTTACCGCGGCCTGCCGTCGCCACTTCCTGCGTCTGTTCGGGGTGGGCAATAAGT
CCTGGTTGGACCCCTAAAGCAACCCGCGGTGCAAACTCGAAGCAATATCGGTCCGGTCCC
TCAGTGTCCATTCCGAGAGACGGCCAGCGGCCGAGATTTATGGGCCTTATGTCGGCGGAT
ATGAAAGCCATATTTTTCACGTGT-CCCCCTCGTGCCTACAGACGTGATTGTCCGTGCAC
ACTTGCTGAAAAAACCATTGTTGCCTCTTTTAGAGCATTTGCCCACCCCTCTAACTACCT
CCTTTTTCCCATACGCCATTCCGCCGGGGTGACAAGGGCCGAAATTTCATTTCGCACCAC
TACGGAGCACCAGCTGGTTTCAGGTAGTGGACAACACTTCGGCAGCATCCATAGATAATG
GGATCCCAAGAACCGCACCTCGACTTTACTGCCAGCAATTTTTCTTTTCTCTTTCGCTGC
TGTATTACATCCTCGGCTTTCTTCCCTCTTCTCCTTGATGAAGCTCTGAATGATCTCCAC
TGCCATACTGTTCTGCAATATGCCATTAGCTCGGATATCTGTTCAAAGCTAAACTCTCGA
CACTTCCAATCGAGTTGCTGGGTTTTTTCAAGTTCTCGTTATACCACCCCCGAGGATATT
ACTCGGACTTAAAGCACAACTTTATATAACCGAGAAAAGAAAACATTT-TTTTAAT
>MY5181_Hapachea_MustrangPk_MustangMtns
TTTTTTTCAAAAGAAAATAAATTCCCCCACTAGTGTTTTTCTGGATCGCTGTGGTTGGAG
TGTTTCTCTTTTTCGTGCATCGCTGGCGTTGGTTGAGCGAACTTAACGCGGAAGCTGCAT
CTGGAGGATTGAGGGAGAAAGAGGGAACCTGCTTTACAATCCTGGAGGGAGGCTAAGGCT
CGATCGTCTTCTTCCCAGGCCGGTTGATGTATATTATGCCTTTACTGTTTTCACTAAACA
GGCCTATAAATATTCGCAGGTCTAGCCATGCGTTGGCTGTCAGGGAGACCGGAGCGGCGA
GCTGATTTACCGCGGCCTGCCGTCGCCACTTCCTGCGTCTGTTCGGGGTGGGCAATAAGT
CCTGGTTGGACCCCTAAAGCAACCCGCGGTGCAAACTCGAAGCAATATCGGTCCGGTCCC
TCAGTGTCCATTCCGAGAGACGGCCAGCGGCCGAGATTTATGGGCCTTATGTCGGCGGAT
ATGAAAGCCATATTTTTCACGTGTCCCCCCTCGTGCCTACAGACGTGATTGTCCGTGCAC
ACTTGCTGAAAAAACCATTGTTGCCTCTTTTAGAGCATTTGCCCACCCCTCTAACTACCT
CCTTTTTCCCATACGCCATTCCGCCGGGGTGACAAGGGCCGAAATTTCATTTCGCACCAC
TACGGAGCACCAGCTGGTTTCAGGTAGTGGACAACACTTCGGCAGCATCCATAGATAATG
GGATCCCAAGAACCGCACCTCGACTTTACTGCCAGCAATTTTTCTTTTCTCTTTCGCTGC
TGTATTACATCCTCGGCTTTCTTCCCTCTTCTCCTTGATGAAGCTCTGAATGATCTCCAC
TGCCATACTGTTCTGCAATATGCCATTAGCTCGGATATCTGTTCAAAGCTAAACTCTCGA
CACTTCCAGTCGAGTTGCTGGGTTTTTTCAAGTTCTCGTTATACCACCCCCGAGGATATT
ACTCGGACTTAAAGCACAACTTTATATAACCGAGAAAAGCAAACATTTTTTTTAAT
>MY5193_Hapachea_HarshawRd_PatagoniaMtns
TTTTTTTCAAAAGAAAATAAATTCCCCCACTAGTGTTTTTCTGGATCGCTGTGGTTGGAG
TGTTTCTCTTTTTCGTGCATCGCTGGCGTTGGTTGAGAGAACTTAACGCGGAAGCTGCAT
CTGGAGGATTGAGGGAGAAAGAGGGAACCTGCTTTACAATCCTGGAGGGAGGCTAAGGCT
CGATCGTCTTCTTCCCAGGCCGGTTGATGTATATTATGCCTTTACTGTTTTCACTAAACA
GGCCTATAAATATTCGCAGGTCTAGCCATGCGTTGGCTGTCAGGGAGACCGGAGCGGCGA
GCTGATTTACCGCGGCCTGCCGTCGCCACTTCCTGCGTCTGTTCGGGGTGGGCAATAAGT
CCTGGTTGGACCCCTAAAGCAACCCGCGGTGCAAACTCGAAGCAATATCGGTCCGGTCCC
TCAGTGTCCATTCCGAGAGACGGCCAGCGGCCGAGATTTATGGGCCTTATGTCGGCGGAT
ATGAAAGCCATATTTTTCACGTGTCCCCCCTCGTGCCTACAGACGTGATTGTCCGTGCAC
ACTTGCTGAAAAAACCATTGTTGCCTCTTTTAGAGCATTTGCCCACCCCTCTAACTACCT
CCTTTTTCCCATACGCCATTCCGCCGGGGTGACAAGGGCCGAAATTTCATTTCGCACCAC
TACGGAGCACCAGCTGGTTTCAGGTAGTGGACAACACTTCGGCAGCATCCATAGATAATG
GGATCCCAAGAACCGCACCTCGACTTTACTGCCAGCAATTTTTCTTTTCTCTTTCGCTGC
TGTATTACATCCTTGGCTTTCTTCCCTCTCCTCCTTGATGAAGCTCTGAATGATCTCCAC
TGCCATACTGTTCTGCAATATGCCATTAGCTCGGATATCTGTTCAAAGCTAAACTCTCGA
CACTTCCAATCGAGTTGCTGGTTTTTTTCAAGTT------ATACCGCCCCCGAGGATATT
ACCCGGAGGCG--GTATAACTTTATATAACCGAGAAAAGAAAACATT--TTTTAAT
>MY5194_Hapachea_Ordsummit_MtOrd
----------AAGAAAATAAATTCCTCCACTAGTGTTTTTCGGGATTGCTGTGGTTGGAG
TGTTTCTCTCGTTCGTGCATCGGTGGCGTTGGTCGAGAGAACTTAACGCGGAAGCTGCAT
CTGGAGGATTGCGGGAGAAAGAGGGAACCTGCTTTACAATCCTGGAGGGAGGCAAAGGCT
CGATCGTCTTCTTCCCAGGCCGGCTGATGTATATTATGCCTTTACTGTTTTCACTAAACA
GGCCTATAAATATTCGCAGGTCTAGCCATGCGTTGGCTGTCAGAGAGACCGGAGCGGCGA
GCTGATTTACCGCGGCCTGCCGTCGCCACTTCCTGCGTCTGTTCGGGGTGGGCAATAAGT
CCTGGTTGGACCCCTAAAGCAACCCGCGGTGCAAACTCGAAGCAATATCGGTCCGGTCCC
TCAGTGTCCATTCCGAGAGACGGCCAGCGCCCGAGATTTATGGGCCTTATGTCGGCGGAT
ATGAAAGCCATATTTTTCACGTGTCCCCCCTCGTGCCTACAGACGTGATTGTCCGTGCAC
ACTTGCTGAAAAAACCATTGTTGCCTCTTTTAGAGCATTTGCCCGCCCCTCTAACTACCT
CCTTTTTCCCATACGCCATTCCGCCGGGGTGACAAGGGCCGAAATTTCATTTCGCACCAC
TACGGAGCACCAGCTGGTTTCAGGTAGTGGACAACACTTCGGCAGCATCCATAGATAATG
GGATCCCAAGAACCGCACCTCGACTTTACTGCCAGCAATTTTTCTTTTCTCTTTCGCTGC
AGTATTACATCCTTCGCTTCCTTCCCTCTCCTCCTTGATGAAGCTCTGAATGATCTCCAC
TGCCATACTGTTCTGCAATATGCCATTAGCTCGGATATCTGTTCAAAGCTAAACTCTCGA
CACTTCCAATCGAGTTGTATTTTTTTTTCAAGTTCTGGTACTACCACCC--GAGGATATT
ACTCGGATTTAAAGCGCATCTTTCTATAACCGAGAAAGGGAAACATTTTTTTTAAT
>MY5195_Hapachea_Ordsummit_MtOrd
-------------------AATTCCTCCACTAGTGTTTTTCGGGATTGCTGTGGTTGGAG
TGTTTCTCTCGTTCGTGCATCGGTGGCGTTGGTCGAGAGAACTTAACGCGGAAGCTGCAT
CTGGAGGATTGCGGGAGAAAGAGGGAACCTGCTTTACAATCCTGGAGGGAGGCAAAGGCT
CGATCGTCTTCTTCCCAGGCCGGCTGATGTATATTATGCCTTTACTGTTTTCACTAAACA
GGCCTATAAATATTCGCAGGTCTAGCCATGCGTTGGCTGTCAGAGAGACCGGAGCGGCGA
GCTGATTTACCGCGGCCTGCCGTCGCCACTTCCTGCGTCTGTTCGGGGTGGGCAATAAGT
CCTGGTTGGACCCCTAAAGCAACCCGCGGTGCAAACTCCAAGCAATATCGGTCCGGTCCC
TCAGTGTCCATTCCGAGAGACGGCCAGCGCCCGAGATTTATGGGCCTTATGTCGGCGGAT
ATGAAAGCCATATTTTTCACGTGTCCCCCCTCGTGCCTACAGACGTGATTGTCCGTGCAC
ACTTGCTGAAAAAACCATTGTTGCCTCTTTTAGAGCATTTGCCCGCCCCTCTAACTACCT
CCTTTTTCCCATACGCCATTCCGCCGGGGTGACAAGGGCCGAAATTTCATTTCGCACCAC
TACGGAGCACCAGCTGGTTTCAGGTAGTGGACAACACTTCGGCAGCATCCATAGATAATG
GGATCCCAAGAACCGCACCTCGACTTTACTGCCAGCAATTTTTCTTTTCTCTTTCGCTGC
AGTATTACATCCTTCGCTTCCTTCCCTCTCCTCCTTGATGAAGCTCTGAATGATCTCCAC
TGCCATACTGTTCTGCAATATGCCATTAGCTCGGATATCTGTTCAAAGCTAAACTCTCGA
CACTTCCAATCGAGTTGTATTTTTTTTTCAAGTTCTCGTACTACCACCCCCGAGGATATT
ACTCGGATTTAAAGCGCATCTTTCTATAACCGAGAAAGGGAAACATTTTTTTTAAT
>MY5266_Hencina_CerroBolla
TTTTTTTCAAAAGAAAATAAATTCCTCCACTAGTGTTCTCCGGGATTGCTGTGGTTGGAG
TGTTTCTCTTTTTCGTGCATCGCTGGCGTTTGTTGAGAGAACTTAACGCGGAAGCTGCAT
CTGGAGGATTGAGGGAGAAAGAGAGAACCTGCTTTACAATCCTGGAGGGAGGCAAAGGCT
CGATCGTCTTCTTCCCAGGCCGGTTGATGTATATTATGCCTTTACTGTTTTCACTAAACA
GGCCTATAAATATTCGCAGGTCTAGCCATGCGTTGGCTGTCAGAGAGACCGGAGCGGCGA
GCTGATTTACCGCGGCCTGCCGTCGCCACTTCCTGCGTCTGTTCGGGGTGGGCAATAAGT
CCTGGTTGGACCCCTAAAGCAACCCGCGGTGCAAACTCGAAGCAATATCGGTCCGGTCCC
TCAGTGTCCATTCCGAGAGACGGCCAGCGCCCGAGATTTATGGGCCTTATGTCGGCGGAT
ATGAAAGCCATATTTTTCACGTGTCCCCCCTCGTGCCTACAGACGTGATTGTCCGTGCAC
ACTTGCTGAAAAAACCATTGTTGCCTCCTTTAGAGCATTTGCCCACCCCTCTAACTACCT
CCTTTTTCCCATACGCCATTCCGCCGGGGTGACAAGGGCCGAAATTTCATTTCGCACCAC
TACGGAGCACCAGCTGGTTTCAGGTAGTGGACAACACTTCGGCAGCATCCATAGATAATG
GGATCCCAAGAACCGCACCTCGACTTTACTGCCAGCAATTTTTCTTTTCTCTTTCGCTGC
AGTATTACATCCTTAGCTTGCTTCCCCCTTCTCCTTGATGAAGCTCTGAATGATCTCCAC
TGCCATACTGTTCTGCAATATGCCATTAGCTCCGATATCTGTTCAAAGCTAAACTCTCGA
CGCTTAAAATCGAG--------CTTTTTCAAGTTCTCTTACTACCTTCCTCTAGCATATT
ACTCGAACTTAAAGAACAGCTTTATATAACCGAGGAAAGAAAACATTTTTTTTAAT
>MY5267_Hencina_CerroBolla
TTTTTTTCAAAAGAAAATAAATTCCTCCACTAGTGTTCTCCGGGATTGCTGTGGTTGGAG
TGTTTCTCTTTTTCGTGCATCGCTGGCGTTTGTTGAGAGAACTTAACGCGGAAGCTGCAT
CTGGAGGATTGAGGGAGAAAGAGAGAACCTGCTTTACAATCCTGGAGGGAGGCAAAGGCT
CGATCGTCTTCTTCCCAGGCCGGTTGATGTATATTATGCCTTTACTGTTTTCACTAAACA
GGCCTATAAATATTCGCAGGTCTAGCCATGCGTTGGCTGTCAGAGAGACCGGAGCGGCGA
GCTGATTTACCGCGGCCTGCCGTCGCCACTTCCTGCGTCTGTTCGGGGTGGGCAATAAGT
CCTGGTTGGACCCCTAAAGCAACCCGCGGTGCAAACTCGAAGCAATATCGGTCCGGTCCC
TCAGTGTCCATTCCGAGAGACGGCCAGCGCCCGAGATTTATGGGCCTTATGTCGGCGGAT
ATGAAAGCCATATTTTTCACGTGTCCCCCCTCGTGCCTACAGACGTGATTGTCCGTGCAC
ACTTGCTGAAAAAACCATTGTTGCCTCCTTTAGAGCATTTGCCCACCCCTCTAACTACCT
CCTTTTTCCCATACGCCATTCCGCCGGGGTGACAAGGGCCGAAATTTCATTTCGCACCAC
TACGGAGCACCAGCTGGTTTCAGGTAGTGGACAACACTTCGGCAGCATCCATAGATAATG
GGATCCCAAGAACCGCACCTCGACTTTACTGCCAGCAATTTTTCTTTTCTCTTTCGCTGC
AGTATTACATCCTTAGCTTGCTTCCCCCTTCTCCTTGATGAAGCTCTGAATGATCTCCAC
TGCCATACTGTTCTGCAATATGCCATTAGCTCCGATATCTGTTCAAAGCTAAACTCTCGA
CGCTTAAAATCGAG--------GTTTTTCAAGTTCTCTTACTACCTTCCTCTAGCATATT
ACTCGGACTTAAAG-ACAGCTTTATATAACCGAGGAAAGAAAACATTTTTTTTAAT
>MY5269_Hexurella_GuadalupeValley
TTTTTTTCAAAAGAAAATAAATTCCTCCACTAGTGTTCTCCGGGATTGCTGTGGTTGGAG
TGTTTCCCTTTTTCGTGCATCGCTGGCGTTTGTTGAGAGAACTTAACGCGGAAGCTGCAT
CTGGAGGATTGAGGGAGAAAGAGAGAACCTGCTTTACAATCCTGGAGGGAGGCAAAGGCT
CGATCGTCTTCTTCCCAGGCCGGTTGATGTATATTATGCCTTTACTGTTTTCACTAAACA
GGCCTATAAATATTCGCAGGTCTAGCCATGCGTTGGCTGTCAGAGAGACCGGAGCGGCGA
GCTGATTTACCGCGGCCTGCCGTCGCCACTTCCTGCGTCTGTTCGGGGTGGGCAATAAGT
CCTGGTTGGACCCCTAAAGCAACCCGCGGTGCAAACTCGAAGCAATATCGGTCCGGTCCC
TCAGTGTCCATTCCGAGAGACGGCCAGCGCCCGAGATTTATGGGCCTTATGTCGGCGGAT
ATGAAAGCCATATTTTTCACGTGTCCCCCCTCGTGCCTACAGACGTGATTGTCCGTGCAC
ACTTGCTGAAAAAACCATTGTTGCCTCCTTTAGAGCATTTGCCCACCCCTCTAACTACCT
CCTTTTTCCCATACGCCATTCCGCCGGGGTGACAAGGGCCGAAATTTCATTTCGCACCAC
TACGGAGCACCAGCTGGTTTCAGGTAGTGGACAACACTTCGGCAGCATCCATAGATAATG
GGATCCCAAGAACCGCACCTCGACTTTACTGCCAGCAATTTTTCTTTTCTCTTTCGCTGC
AGTATTACATCCTTAGCTTTCTCCCCCCTTCTCCTTGATGAAGCTCTGAATGATCTCCAC
TGCCATACTGTTCTGCAATATGCCATTAGCTCCGATATCTGTTCAAAGCTAAACTCTCGA
CGCTTAAAATCGAGC-------TCTTTTCAAGTTCTCTTACTACCTTCCTCTAGCATATT
ACTCGGACTTAAAGAACAGCTTTATATAACCGAGGAAAGAAAACATTTTTTTTAAT
>MY5271_Hexurella_GuadalupeValley
TTTTTTTCAAAAGAAAATAAATTCCTCCACTAGTGTTCTCCGGGATTGCTGTGGTTGGAG
TGTTTCTCTTTTTCGTGCATCGCTGGCGTTTGTTGAGAGAACTTAACGCGGAAGCTGCAT
CTGGAGGATTGAGGGAGAAAGAGAGAACCTGCTTTACAATCCTGGAGGGAGGCAAAGGCT
CGATCGTCTTCTTCCCAGGCCGGTTGATGTATATTATGCCTTTACTGTTTTCACTAAACA
GGCCTATAAATATTCGCAGGTCTAGCCATGCGTTGGCTGTCAGAGAGACCGGAGCGGCGA
GCTGATTTACCGCGGCCTGCCGTCGCCACTTCCTGCGTCTGTTCGGGGTGGGCAATAAGT
CCTGGTTGGACCCCTAAAGCAACCCGCGGTGCAAACTCGAAGCAATATCGGTCCGGTCCC
TCAGTGTCCATTCCGAGAGACGGCCAGCGCCCGAGATTTATGGGCCTTATGTCGGCGGAT
ATGAAAGCCATATTTTTCACGTGTCCCCCCTCGTGCCTACAGACGTGATTGTCCGTGCAC
ACTTGCTGAAAAAACCATTGTTGCCTCCTTTAGAGCATTTGCCCACCCCTCTAACTACCT
CCTTTTTCCCATACGCCATTCCGCCGGGGTGACAAGGGCCGAAATTTCATTTCGCACCAC
TACGGAGCACCAGCTGGTTTCAGGTAGTGGACAACACTTCGGCAGCATCCATAGATAATG
GGATCCCAAGAACCGCACCTCGACTTTACTGCCAGCAATTTTTCTTTTCTCTTTCGCTGC
AGTATTACATCCTTAGCTTTCTCCCCCCTTCTCCTTGATGAAGCTCTGAATGATCTCCAC
TGCCATACTGTTCTGCAATATGCCATTAGCTCCGATATCTGTTCAAAGCTAAACTCTCGA
CGCTTAAAATCGAGC-------TCTTTTCAAGTTCTCTTACTACCTTCCTCTAGCATATT
ACTCGGACTTAAAGAACAGCTTTATATAACCGAGGAAAGAAAACATTTTTTTTAAT
>MY5276_Hexurella_SanPedro_Martir
TTTTTTTCAAAAGAAAATAAATTCCTCCACTAGTGTTCTCCGGGATTGCTGTGGTTGGAG
TGTTTCTCTTTTTCGTGCATCGCTGGCGTTTGTTGAGAGAACTTAACGCGGAAGCTGCAT
CTGGAGGATTGAGGGAGAAAGAGAGAACCTGCTTTACAATCCTGGAGGGAGGCAAAGGCT
CGATCGTCTTCTTCCCAGGCCGGTTGATGTATATTATGCCTTTACTGTTTTCACTAAACA
GGCCTATAAATATTCGCAGGTCTAGCCATGCGTTGGCTGTCAGAGAGACCGGAGCGGCGA
GCTGATTTACCGCGGCCTGCCGTCGCCACTTCCTGCGTCTGTTCGGGGTGGGCAATAAGT
CCTGGTTGGACCCCTAAAGCAACCCGCGGTGCAAACTCGAAGCAATATCGGTCCGGTCCC
TCAGTGTCCATTCCGAGAGACGGCCAGCGCCCGAGATTTATGGGCCTTATGTCGGCGGAT
ATGAAAGCCATATTTTTCACGTGTCCCCCCTCGTGCCTACAGACGTGATTGTCCGTGCAC
ACTTGCTGAAAAAACCATTGTTGCCTCCTTTAGAGCATTTGCCCACCCCTCTAACTACCT
CCTTTTTCCCATACGCCATTCCGCCGGGGTGACAAGGGCCGAAATTTCATTTCGCACCAC
TACGGAGCACCAGCTGGTTTCAGGTAGTGGACAACACTTCGGCAGCATCCATAGATAATG
GGATCCCAAGAACCGCACCTCGACTTTACTGCCAGCAATTTTTCTTTTCTCTTTCGCTGC
AGTATTGCATCCTTAGCTTTCTTCCCCCTTCTCCTTGATGAAGCTCTGAATGATCTCCAC
TGCCATACTGTTCTGCAATATGCCATTAGCTCCGATATCTGTTCAAAGCTAAACTCTCGA
CGCTTAAAATCGAGGT------TTTTTTCAAGTTCTCTTACTACCTTCCTCTAGCATATT
ACTCGGACTTAAAGAACAGCTTTATATAACCGAGGAAAGAAAACATTTTTTTTAAT
>MY5277_Hexurella_SanPedro_Martir
TTTTTTTCAAAAGAAAATAAATTCCTCCACTAGTGTTCTCCGGGATTGCTGTGGTTGGAG
TGTTTCTCTTTTTCGTGCATCGCTGGCGTTTGTTGAGAGAACTTAACGCGGAAGCTGCAT
CTGGAGGATTGAGGGAGAAAGAGAGAACCTGCTTTACAATCCTGGAGGGAGGCAAAGGCT
CGATCGTCTTCTTCCCAGGCCGGTTGATGTATATTATGCCTTTACTGTTTTCACTAAACA
GGCCTATAAATATTCGCAGGTCTAGCCATGCGTTGGCTGTCAGAGAGACCGGAGCGGCGA
GCTGATTTACCGCGGCCTGCCGTCGCCACTTCCTGCGTCTGTTCGGGGTGGGCAATAAGT
CCTGGTTGGACCCCTAAAGCAACCCGCGGTGCAAACTCGAAGCAATATCGGTCCGGTCCC
TCAGTGTCCATTCCGAGAGACGGCCAGCGCCCGAGATTTATGGGCCTTATGTCGGCGGAT
ATGAAAGCCATATTTTTCACGTGTCCCCCCTCGTGCCTACAGACGTGATTGTCCGTGCAC
ACTTGCTGAAAAAACCATTGTTGCCTCCTTTAGAGCATTTGCCCACCCCTCTAACTACCT
CCTTTTTCCCATACGCCATTCCGCCGGGGTGACAAGGGCCGAAATTTCATTTCGCACCAC
TACGGAGCACCAGCTGGTTTCAGGTAGTGGACAACACTTCGGCAGCATCCATAGATAATG
GGATCCCAAGAACCGCACCTCGACTTTACTGCCAGCAATTTTTCTTTTCTCTTTCGCTGC
AGTATTGCATCCTTAGCTTTCTTCCCCCTTCTCCTTGATGAAGCTCTGAATGATCTCCGC
TGCCATACTGTTCTGCAATATGCCATTAGCTCCGATATCTGTTCAAAGCTAAACTCTCGA
CGCTTAAAATCGAGGT------TTTTTTCAAGTTCTCTTACTACCTTCCTCTAGCATATT
ACTCGGACTTAAAGAACAGCTTTATATAACCGAGGAAAGAAAACATTTTTTTTAAT
>MY5282_Hexurella_ArroyoSalado
-TTTTTTCAAAAGAAAATAAATTCCTCCACTAGTGTTCTCCGGGATTGGTGTGGTTGGAG
TGTTTCTCTTTTTCGTGCATCGCTGACTTTTGTTGAGAGAACTTAACGCGGAAGCTGCAT
CTGGAGGATTGAGGGAGAAAGAGAGAACCTGCTTTACAATCCTGGAGGGAGGCAAAGGCT
CGATCGTCTTCTTCCCAGGCCGGTTGATGTATATTATGCCTTTACTGTTTTCACTAAACA
GGCCTATAAATATTCGCAGGTCTAGCCATGCGTTGGCTGTCAGAGAGACCGGAGCGGCGA
GCTGATTTACCGCGGCCTGCCGTCGCCACTTCCTGCGTCTGTTCGGGGTGGGCAATAAGT
CCTGGTTGGACCCCTAAAGCAACCCGCGGTGCAAACTCGAAGCAATATCGGTCCGGTCCC
TCAGTGTCCATTCCGAGAGACGGCCAGCGCCCGAGATTTATGGGCCTTATGTCGGCGGAT
ATGAAAGCCATATTTTTCACGTGTCCCCCCTCGTGCCTACAGACGTGATTGTCCGTGCAC
ACTTGCTGAAAAAACCATTGTTGCCTCCTTTAGAGCATTTGCCCACCCCTCTAACTACCT
CCTTTTTCCCATACGCCATTCCGCCGGGGTGACAAGGGCCGAAATTTCATTTCGCACCAC
TACGGAGCACCAGCTGGTTTCAGGTAGTGGACAACACTTCGGCAGCATCCATAGATAATG
GGATCCCAAGAACCGCACCTCGACTTTACTGCCAGCAATTTTTCTTTTCTCTTTCGCTGC
AGTATTACATCCTTAACTTTCTTCCCCCTTCTCCTTGATGAAGCTCTGAATGATCTCCAC
TGCCATACTGTTCTGCAATATGCCATTAGCACCGATATCTGTTCAAAGTTAAACTCTCGA
CGCCTAAAATCGAG--------TTTTTTCAAGTACTCTTACTACCTTCCTCTAGCATATT
ACACGGACTTAAAGAACAGCTTTATATAACTGAGGAAAGAAAACATTTTTTTTAAT
>MY5286_Hrupicola_SweetwaterSpr_OrdMtn
TTTTTTTCAAAAGAAAATAAATTCCTCCACTAGTGTTCTCCGGGATTGCTGTGGTTGGAG
TGTTTCTCTTTTTCGTGCATCGCTGGCGTTTGTTGAGAGAACTTAACGCGGAAGCTGCAT
CTGGAGAATTGAGGGAGAAAGAGAGAACCTGCTTTACAATCCTGGACGGAGGCAAAGGCT
CGATCGTCTTCTTCCCAGGCCGGTTGATGTATATTATGCCTTTACTGTTTTCACTAAACA
GGCCTATAAATATTCGCAGGTCTAGCCATGCGTTGGCTGTCAGAGAGACCGGAGCGGCGA
GCTGATTTACCGCGGCCTGCCGTCGCCACTTCCTGCGTCTGTTCGGGGTGGGCAATAAGT
CCTGGTTGGACCCCTAAAGCAACCCGCGGTGCAAACTCGAAGCAATATCGGTCCGGTCCC
TCAGTGTCCATTCCGAGAGACGGCCAGCGCCCGAGATTTATGGGCCTTATGTCGGCGGAT
ATGAAAGCCATATTTTTCACGTGTCCCCCCTCGTGCCTACAGACGTGATTGTCCGTGCAC
ACTTGCTGAAAAAACCATTGTTGCCTCCTTTAGAGCATTTGCCCACCCCTCTAACTACCT
CCTTTTTCCCATACGCCATTCCGCCGGGGTGACAAGGGCCGAAATTTCATTTCGCACCAC
TACGGAGCACCAGCTGGTTTCAGGTAGTGGACAACACTTCGGCAGCATCCATAGATAATG
GGATCCCAAGAACCGCACCTCGACTTTACTGCCAGCAATTTTTCTTTTCTCTTTCGCTGC
AGTATTACATCCTTAGCTTTCTTCCCCCTTCTCCTTGATGAAGCTCTGAATGATCTCCAC
TGCCATACTGTTCTGCAATATGCCATTAGCTCCGATATCTGTTCAAAGCTAAACTCTCGA
CGCTTAAAATCGGGG-------TTTTTTCAAGTTTTCTTACTACCTTCCCCTAGCATATT
ACTCGGACTTAAAGAACAGTTTTATATAACCACGGAAAGAAAACATTTTTTTTAAT
>MY5287_Hrupicola_SweetwaterSpr_OrdMtn
------------------------------------------GGATTGCTGTGGTTGGAG
TGTTTCTCTTTTTCGTGCATCGCTGGCGTTTGTTGAGAGAACTTAACGCGGAAGCTGCAT
CTGGAGAATTGAGGGAGAAAGAGAGAACCTGCTTTACAATCCTGGACGGAGGCAAAGGCT
CGATCGTCTTCTTCCCAGGCCGGTTGATGTATATTATGCCTTTACTGTTTTCACTAAACA
GGCCTATAAATATTCGCAGGTCTAGCCATGCGTTGGCTGTCAGAGAGACCGGAGCGGCGA
GCTGATTTACCGCGGCCTGCCGTCGCCACTTCCTGCGTCTGTTCGGGGTGGGCAATAAGT
CCTGGTTGGACCCCTAAAGCAACCCGCGGTGCAAACTCGAAGCAATATCGGTCCGGTCCC
TCAGTGTCCATTCCGAGAGACGGCCAGCGCCCGAGATTTATGGGCCTTATGTCGGCGGAT
ATGAAAGCCATATTTTTCACGTGTCCCCCCTCGTGCCTACAGACGTGATTGTCCGTGCAC
ACTTGCTGAAAAAACCATTGTTGCCTCCTTTAGAGCATTTGCCCACCCCTCTAACTACCT
CCTTTTTCCCATACGCCATTCCGCCGGGGTGACAAGGGCCGAAATTTCATTTCGCACCAC
TACGGAGCACCAGCTGGTTTCAGGTAGTGGACAACACTTCGGCAGCATCCATAGATAATG
GGATCCCAAGAACCGCACCTCGACTTTACTGCCAGCAATTTTTCTTTTCTCTTTCGCTGC
AGTATTACATCCTTAGCTTTCTTCCCCCTTCTCCTTGATGAAGCTCTGAATGATCTCCAC
TGCCATACTGTTCTGCAATATGCCATTAGCTCCGATATCTGTTCAAAGCTAAACTCTCGA
CGCTTAAAATCGGGG-------TTTTTTCAAGTTTTCTTACTACCTTCCCCTAGCATATT
ACTCGGACTTAAAGAACAGTTTTATATAACCACGGAAAG-----------------
>MY5288_Hrupicola_Deadman_Hills
TTTTTTTCTAAAGAAAATAAATTCCTCCACTAGTGTTCTCCGGGATTGCTGTGGTTGGAG
TGTTTCTCTTTTTCGTGCATCGCTGGCGTTTGTTGAGAGAACTTAACGCGGAAGCTGCAT
CTGGAGGATTGAGGGAGAAAGAGAGAACCTGCTTTACAATCCTGGAGGGAGGCAAAGGCT
CGATCGTCTTCTTCCCAGGCCGGTTGATGTATATTATGCCTTTACTGTTTTCACTAAACA
GGCCTATAAATATTCGCAGGTCTAGCCATGCGTTGGCTGTCAGAGAGACCGGAGCGGCGA
GCTGATTTACCGCGGCCTGCCGTCGCCACTTCCTGCGTCTGTTCGGGGTGGGCAATAAGT
CCTGGTTGGACCCCTAAAGCAACCCGCGGTGCAAACTCGAAGCAATATCGGTCCGGTCCC
TCAGTGTCCATTCCGAGAGACGGCCAGCGCCCGAGATTTATGGGCCTTATGTCGGCGGAT
ATGAAAGCCATATTTTTCACGTGTCCCCCCTCGTGCCTACAGACGTGATTGTCCGTGCAC
ACTTGCTGAAAAAACCATTGTTGCCTCCTTTAGAGCATTTGCCCACCCCTCTAACTACCT
CCTTTTTCCCATACGCCATTCCGCCGGGGTGACAAGGGCCGAAATTTCATTTCGCACCAC
TACGGAGCACCAGCTGGTTTCAGGTAGTGGACAACACTTCGGCAGCATCCATAGATAATG
GGATCCCAAGAACCGCACCTCGACTTTACTGCCAGCAATTTTTCTTTTCTCTTTCGCTGC
AGTATTACATCCTTAGCTTTCTTCCCCCTTCTCCTTGATGAAGCTCTGAATGATCTCCAC
TGCCATACTGTTCTGCAATATGCCATTAGCTCCGATATCTGTTCAAAGCTAAACTCTCGA
CACTTAAAATCGAG--------TTTTTTCAAGTTCTCTTACTACCTTCCCCTAGCATATT
ACTCGGACTTAAAGAACAGCTTTATATAACCGAGGAAAGAAAACATTTTTTTTAAT
>MY5289_Hrupicola_Deadman_Hills
--------TAAAGAAAATAAATTCCTCCACTAGTGTTCTCCGGGATTGCTGTGGTTGGAG
TGTTTCTCTTTTTCGTGCATCGCTGGCGTTTGTTGAGAGAACTTAACGCGGAAGCTGCAT
CTGGAGGATTGAGGGAGAAAGAGAGAACCTGCTTTACAATCCTGGAGGGAGGCAAAGGCT
CGATCGTCTTCTTCCCAGGCCGGTTGATGTATATTATGCCTTTACTGTTTTCACTAAACA
GGCCTATAAATATTCGCAGGTCTAGCCATGCGTTGGCTGTCAGAGAGACCGGAGCGGCGA
GCTGATTTACCGCGGCCTGCCGTCGCCACTTCCTGCGTCTGTTCGGGGTGGGCAATAAGT
CCTGGTTGGACCCCTAAAGCAACCCGCGGTGCAAACTCGAAGCAATATCGGTCCGGTCCC
TCAGTGTCCATTCCGAGAGACGGCCAGCGCCCGAGATTTATGGGCCTTATGTCGGCGGAT
ATGAAAGCCATATTTTTCACGTGTCCCCCCTCGTGCCTACAGACGTGATTGTCCGTGCAC
ACTTGCTGAAAAAACCATTGTTGCCTCCTTTAGAGCATTTGCCCACCCCTCTAACTACCT
CCTTTTTCCCATACGCCATTCCGCCGGGGTGACAAGGGCCGAAATTTCATTTCGCACCAC
TACGGAGCACCAGCTGGTTTCAGGTAGTGGACAACACTTCGGCAGCATCCATAGATAATG
GGATCCCAAGAACCGCACCTCGACTTTACTGCCAGCAATTTTTCTTTTCTCTTTCGCTGC
AGTATTACATCCTTAGCTTTCTTCCCCCTTCTCCTTGATGAAGCTCTGAATGATCTCCAC
TGCCATACTGTTCTGCAATATGCCATTAGCTCCGATATCTGTTCAAAGCTAAACTCTCGA
CACTTAAAATCGAG--------GTTTTTCAAGTTCTCTTACTACCTTCCCCTAGCATATT
ACTCGGACTTAAAGAACAGCTTTATATAACCGAGGAAAGAAAACATTTTTTTTAAT
>MY5309_Hapachea_JohnnyLyon_Hills
------------------------------------------------------------
------------------------------------------------------------
------GATTGAGGGAGAAAGAGGGAACCTGCTTTACAATCCTGGAGGGAGGCTAAGGCT
CGATCGTCTTCTTCCCAGGCCGGTTGATGTATATTATGCCTTTACTGTTTTCACTAAACA
GGCCTATAAATATTCGCAGGTCTAGCCATGCGTTGGCTGTCAGGGAGACCGGAGCGGCGA
GCTGATTTACCGCGGCCTGCCGTCGCCACTTCCTGCGTCTGTTCGGGGTGGGCAATAAGT
CCTGGTTGGACCCCTAAAGCAACCCGCGGTGCAAACTCGAAGCAATATCGGTCCGGTCCC
TCAGTGTCCATTCCGAGAGACGGCCAGCGGCCGAGATTTATGGGCCTTATGTCGGCGGAT
ATGAAAGCCATATTTTTCACGTGTCCCCCCTCGTGCCTACAGACGTGATTGTCCGTGCAC
ACTTGCTGAAAAAACCATTGTTGCCTCTTTTAGAGCATTTGCCCACCCCTCTAACTACCT
CCTTTTTCCCATACGCCATTCCGCCGGGGTGACAAGGGCCGAAATTTCATTTCGCACCAC
TACGGAGCACCAGCTGGTTTCAGGTAGTGGACAACACTTCGGCAGCATCCATAGATAATG
GGATCCCAAGAACCGCACCTCGACTTTACTGCCAGCAATTTTTCTTTTCTCTTTCGCTGC
TGTATTACATCCTTGGCTTTCTTCCCTGTTCTCCTTGATGAAGCTCTGAATGATCTCCAC
TGCCATACTGTTCTGCAATATGCCATTAGCTCGGATATCTGTTCAAAGCTAAACTCTCGA
CACTTCCAATCGAGTTGCTGGGTTTTTTCAAGTTCTCG----------------------
--------------------------------------------------------
>MY5310_Hexurella_AntelopeCyn_CerbatMtns
------------------------------------------------------------
------------------------------------------------------------
------------------------------GCTTTACAATCCTGGAGGGAGGCAAAGGCT
CGATCGTCTTCTTCCCAGGCCGGCTGATGTATATTATGCCTTTACTGTTTTCACTAAACA
GGCCTATAAATATTCGCAGGTCTAGCCATGCGTTGGCTGTCAGAGAGACCGGAGCGGCGA
GCTGATTTACCGCGGCCTGCCGTCGCCACTTCCTGCGTCTGTTCGGGGTGGGCAATAAGT
CCTGGTTGGACCCCTAAAGCAACCCGCGGTGCAAACTCGAAGCAATATCGGTCCGGTCCC
TCAGTGTCCATTCCGAGAGACGGCCAGCGCCCGAGATTTATGGGCCTTATGTCGGCGGAT
ATGAAAGCCATATTTTTCACGTGTCCCCCCTCGTGCCTACAGACGTGATTGTCCGTGCAC
ACTTGCTGAAAAAACCATTGTTGCCTCTTTTAGAGCATTTGCCCGCCCTTCTAACTACCT
CCTTTTTCCCATACGCCATTCCGCCGGGGTGACAAGGGCCGAAATTTCATTTCGCACCAC
TACGGAGCACCAGCTGGTTTCAGGTAGTGGACAACACTTCGGCAGCATCCATAGATAATG
GGATCCCAAGAACCGCACCTCGACTTTACTGCCAGCAATTTTTCTTTTCTCTTTCGCTGC
AGTATTACGTCCTCCGCTTCCTTCCCTCTCCTCCTTGATGAAGCTCTGAATGATCTCCAC
TGCCATACTGTTCTGCAATATGCCATTAGCTCGGATATCTGTTCAAAGCTAAACT-----
------------------------------------------------------------
--------------------------------------------------------
>MY5311_Hexurella_AntelopeCyn_CerbatMtns
------------------------------------------------------------
----------------------GTGGCGTTGGTCGAGAGAACTTAACGCGGAAGCTGCAT
CTGGAGGATTGAGAGAGAGCGAGGGAACCTGCTTTACAATCCTGGAGGGAGGCAAAGGCT
CGATCGTCTTCTTCCCAGGCCGGCTGATGTATATTATGCCTTTACTGTTTTCACTAAACA
GGCCTATAAATATTCGCAGGTCTAGCCATGCGTTGGCTGTCAGAGAGACCGGAGCGGCGA
GCTGATTTACCGCGGCCTGCCGTCGCCACTTCCTGCGTCTGTTCGGGGTGGGCAATAAGT
CCTGGTTGGACCCCTAAAGCAACCCGCGGTGCAAACTCGAAGCAATATCGGTCCGGTCCC
TCAGTGTCCATTCCGAGAGACGGCCAGCGCCCGAGATTTATGGGCCTTATGTCGGCGGAT
ATGAAAGCCATATTTTTCACGTGTCCCCCCTCGTGCCTACAGACGTGATTGTCCGTGCAC
ACTTGCTGAAAAAACCATTGTTGCCTCTTTTAGAGCATTTGCCCGCCCTTCTAACTACCT
CCTTTTTCCCATACGCCATTCCGCCGGGGTGACAAGGGCCGAAATTTCATTTCGCACCAC
TACGGAGCACCAGCTGGTTTCAGGTAGTGGACAACACTTCGGCAGCATCCATAGATAATG
GGATCCCAAGAACCGCACCTCGACTTTACTGCCAGCAATTTTTCTTTTCTCTTTCGCTGC
AGTATTACGTCCTCCGCTTCCTTCCCTCTCCTCCTTGATGAAGCTCTGAATGATCTCCAC
TGCCATACTGTTCTGCAATATGCCATTAGCTCGGATATCTGTTCAAAGCTAAACTCTCGA
CACTTCCAATCGAGTTGCCTTTTTTTTT--------------------------------
--------------------------------------------------------
>MY5312_Hexurella_FoxCyn_MusicMtns
------------------------------------------------------------
-----CTCTCTTTCGTGCATCGGTGGCGTTGGTCGAGAGAACTTAACGCGGAAGCTGCAT
CTGGAGGATTGAGGGAGAGCGAGGGAACCTGCTTTACAATCCTGGAGGGAGGCAAAGGCT
CGATCGTCTTCTTCCCAGGCCGGCTGATGTATATTATGCCTTTACTGTTTTCACTAAACA
GGCCTATAAATATTCGCAGGTCTAGCCATGCGTTGGCTGTCAGAGAGACCGGAGCGGCGA
GCTGATTTACCGCGGCCTGCCGTCGCCACTTCCTGCGTCTGTTCGGGGTGGGCAATAAGT
CCTGGTTGGACCCCTAAAGCAACCCGCGGTGCAAACTCGAAGCAATATCGGTCCGGTCCC
TCAGTGTCCATTCCGAGAGACGGCCAGCGCCCGAGATTTATGGGCCTTATGTCGGCGGAT
ATGAAAGCCATATTTTTCACGTGTCCCCCCTCGTGCCTACAGACGTGATTGTCCGTGCAC
ACTTGCTGAAAAAACCATTGTTGCCTCTTTTAGAGCATTTGCCCGCCCTTCTAACTACCT
CCTTTTTCCCATACGCCATTCCGCCGGGGTGACAAGGGCCGAAATTTCATTTCGCACCAC
TACGGAGCACCAGCTGGTTTCAGGTAGTGGACAACACTTCGGCAGCATCCATAGATAATG
GGATCCCAAGAACCGCACCTCGACTTTACTGCCAGCAATTTTTCTTTTCTCTTTCGCTGC
AGTATTACGTCCTCCGCTTCCTTCCCTCTCCTCCTTGATGAAGCTCTGAATGATCTCCAC
TGCCATACTGTTCTGCAATATGCCATTAGCTCGGATATCTGTTCAAAGCTAAACTCTCGA
CACTTCCAATC-------------------------------------------------
--------------------------------------------------------
>MY5313_Hexurella_FoxCyn_MusicMtns
------------------------------------------------------------
-------------------------------------AGAACTTAACGCGGAAGCTGCAT
CTGGAGGATTGAGGGAGAGCGAGGGAACCTGCTTTACAATCCTGGAGGGAGGCAAAGGCT
CGATCGTCTTCTTCCCAGGCCGGCTGATGTATATTATGCCTTTACTGTTTTCACTAAACA
GGCCTATAAATATTCGCAGGTCTAGCCATGCGTTGGCTGTCAGAGAGACCGGAGCGGCGA
GCTGATTTACCGCGGACTGCCGTCGCCACTTCCTGCGTCTGTTCGGGGTGGGCAATAAGT
CCTGGTTGGACCCCTAAAGCAACCCGCGGTGCAAACTCGAAGCAATATCGGTCCGGTCCC
TCAGTGTCCATTCCGAGAGACGGCCAGCGCCCGAGATTTATGGGCCTTATGTCGGCGGAT
ATGAAAGCCATATTTTTCACGTGTCCCCCCTCGTGCCTACAGACGTGATTGTCCGTGCAC
ACTTGCTGAAAAAACCATTGTTGCCTCTTTTAGAGCATTTGCCCGCCCTTCTAACTACCT
CCTTTTTCCCATACGCCATTCCGCCGGGGTGACAAGGGCCGAAATTTCATTTCGCACCAC
TACGGAGCACCAGCTGGTTTCAGGTAGTGGACAACACTTCGGCAGCATCCATAGATAATG
GGATCCCAAGAACCGCACCTCGACTTTACTGCCAGCAATTTTTCTTTTCTCTTTCGCTGC
AGTATTACGTCCTCCGCTTCCTTCCCTCTCCTCCTTGATGAAGCTCTGAATGATCTCCAC
TGCCATACTGTTCTGCAATATGCCATTAGCTCGGATATCTGTTCAAAGCTAAACTCTCGA
CACTTCCAATCGAGTTGCCTTTTTTTTTCAAGTTCTCGTATTACCACCC-----------
--------------------------------------------------------
>MY5314_Hexurella_Grasshopper_BrushyMtn
TTTTCATCACAG-----------CACCCGTGCATGGTGTCATAGATCACAACCACTTGAG
CCTGTGTTTCCTCCA------ACTGTAATATCTCAGGAACAAATAATGTTGCCCCCTTGC
CC----AATTGATGAAGATGAAAGGATCATGTACAGCCGCCCTGGTG--A-------ACC
CCCTCTACCTCCTCATGATTTAGATGAACGATCACTTACACTTCCTACT-------GATG
ATCGAATAAAAAAGGATAGATCT-------------------------------------
---------------------------------------CGCTCAAGAT-----------
-----CTGGATCCCCAAGGTAATATATTATCCAGATTCGAGTTAATAT-------GTTAT
GTCATGTCCATTCCGAGAGACGGCCAGCGCCCGAGATTTATGGGCCTTATGTCGGCGGAT
ATGAAAGCCATATTTTTCACGTGTCCCCCCTCGTGCCTACAGACGTGATTGTCCGTGCAC
ACTTGCTGAAAAAACCATTGTTGCCTCTTTTAGAGCATTTGCCCGCCCCTCTAACTACCT
CCTTTTTCCCATACGCCATTCCGCCGGGGTGACAAGGGCCGAAATTTCATTTCGCACCAC
TACGGAGCACCAGCTGGTTTCAGGTAGTGGACAACACTTCGGCAGCATCCATAGATAATG
GGATCCCAAGAACCGCACCTCGACTTTACTGCCAGCAATTTTTCTTTTCTCTTTCGCTGC
AGTATTACATCCTCCGCTTCCTTCCCTCTCCTCCTTGATGAAGCTCTGAATGATCTCCAC
TGCCATACTGTTCTGCAATATGCCATTAGCTCGGATATCTGTTCAAAGCTAAACTCTCGA
CACTTCCAATCGAGTTGCCTTTTTTTTTCAAGTTCTCGTACT------------------
--------------------------------------------------------
>MY5315_Hexurella_WagonerRd_BradshawMtns
TTTTTTTCAAAAGAAAATAAATTCTTCCACTAGTGTTTTTCGGGATTGCTGTGGTTGGAG
TGTTTCTCTCTTTCGTGCATCGGTGGCGTTGGTCGAGAGAACTTAACGCGGAAGCTGCAT
CTGGAGGATTGCGGGAGAAAGCGGGAACCTGCTTTACAATCCTGGAGGGAGGCAAAGGCT
CGATCGTCTTCTTCCCAGGCCGGCTGATGTATATTATGCCTTTACTGTTTTCACTAAACA
GGCCTATAAATATTCGCAGGTCTAGCCATGCGTTGGCTGTCAGAGAGACCGGAGCGGCGA
GCTGATTTACCGCGGCCTGCCGTCGCCACTTCCTGCGTCTGTTCGGGGTGGGCAATAAGT
CCTGGTTGGACCCCTAAAGCAACCCGCGGTGCAAACTCGAGGCAATATCGGTCCGGTCCC
TCAGTGTCCATTCCGAGAGACGGCCAGCGCCCGAGATTTATGGGCCTTATGTCGGCGGAT
ATGAAAGCCATATTTTTCACGTGTCCCCCCTCGTGCCTACAGACGTGATTGTCCGTGCAC
ACTTGCTGAAAAAACCATTGTTGCCTCTTTTAGAGCATTTGCCCGCCCCTCTAACTACCT
CCTTTTTCCCATACGCCATTCCGCCGGGGTGACAAGGGCCGAAATTTCATTTCGCACCAC
TACGGAGCACCAGCTGGTTTCAGGTAGTGGACAACACTTCGGCAGCATCCATAGATAATG
GGATCCCAAGAACCGCACCTCGACTTTACTGCCAGCAATTTTTCTTTTCTCTTTCGCTGC
AGTATTACATCCTTCGCTTCCTTCCCTCTCCTCCTTGATGAAGCTCTGAATGATCTCCAC
TGCCATACTGTTCTGCAATATGCCATTAGCTCGGATATCTGTTCAAAGCTAAACTCTCGA
CACTTCCAATCGAGTTGCCTTTTTTTTTCAAGTTCTCGTACTACCACCCCCACGGATATT
ACTCGGATTTAAAGCACAACTTTATATAACCGAGAAAAGAAAACATTTTTTTTAAT
>MY5316_Hexurella_WagonerRd_BradshawMtns
-----------------------------------------------GCTGTGGTTGGAG
TGTTTCTCTCTTT-GTGCATCGGTGGCGTTGGTCGAGAGAACTTAACGCGGAAGCTGCAT
CTGGAGGATTGCGGGAGAAAGCGGGAACCTGCTTTACAATCCTGGAGGGAGGCAATGGCT
CGATCGTCTTCTTCCCAGGCCGGCTGATGTATATTATGCCTTTACTGTTTTCACTAAACA
GGCCTATAAATATTCGCAGGTCTAGCCATGCGTTGGCTGTCAGAGAGACCGGAGCGGCGA
GCTGATTTACCGCGGCCTGCCGTCGCCACTTCCTGCGTCTGTTCGGGGTGGGCAATAAGT
CCTGGTTGGACCCCTAAAGCAACCCGCGGTGCAAACTCGAGGCAATATCGGTCCGGTCCC
TCAGTGTCCATTCCGAGAGACGGCCAGCGCCCGAGATTTATGGGCCTTATGTCGGCGGAT
ATGAAAGCCATATTTTTCACGTGTCCCCCCTCGTGCCTACAGACGTGATTGTCCGTGCAC
ACTTGCTGAAAAAACCATTGTTGCCTCTTTTAGAGCATTTGCCCGCCCCTCTAACTACCT
CCTTTTTCCCATACGCCATTCCGCCGGGGTGACAAGGGCCGAAATTTCATTTCGCACCAC
TACGGAGCACCAGCTGGTTTCAGGTAGTGGACAACACTTCGGCAGCATCCATAGATAATG
GGATCCCAAGAACCGCACCTCGACTTTACTGCCAGCAATTTTTCTTTTCTCTTTCGCTGC
AGTATTACATCCTTCGCTTCCTTCCCTCTCCTCCTTGATGAAGCTCTGAATGATCTCCAC
TGCCATACTGTTCTGCAATATGCCATTAGCTCGGATATCTGTTCAAAGCTAAACTCTCGA
CACTTCCAATCGAGTTGCCTTTTTTTTTCAAGTTCTCGTACAACCACCCCCACGGATATT
ACTCGGATTTAAAGCACAACTTTATATAACCGAGAAAAGAAAACATTTTTTTTAAT
>MY5317_Hrupicola_Cottonwood_SnYsidroMtns
------------------------------------------------------------
-----------------------TGGCGTTTGTTGAGAGAACTTAACGCGGAAGCTGCAT
CTGGAGGATTGAGGGAGAAAGAGAGAACCTGCTTTACAATCCTGGAGGGAGGCAAAGGCT
CGATCGTCTTCTTCCCAGGCCGGTTGATGTATATTATGCCTTTACTGTTTTCACTAAACA
GGCCTATAAATATTCGCAGGTCTAGCCATGCGTTGGCTGTCAGGGAGACCGGAGCGGCGA
GCTGATTTACCGCGGCCTGCCGTCGCCACTTCCTGCGTCTGTTCGGGGTGGGCAATAAGT
CCTGGTTGGACCCCTAAAGCAACCCGCGGTGCAAACTCGAAGCAATATCGGTCCGGTCCC
TCAGTGTCCATTCCGAGAGACGGCCAGCGCCCGAGATTTATGGGCCTTATGTCGGCGGAT
ATGAAAGCCATATTTTTCACGTGTCCCCCCTCGTGCCTACAGACGTGATTGTCCGTGCAC
ACTTGCTGAAAAAACCATTGTTGCCTCCTTTAGAGCATTTGCCCACCCCTCTAACTACCT
CCTTTTTCCCATACGCCATTCCGCCGGGGTGACAAGGGCCGAAATTTCATTTCGCACCAC
TACGGAGCACCAGCTGGTTTCAGGTAGTGGACAACACTTCGGCAGCATCCATAGATAATG
GGATCCCAAGAACCGCACCTCGACTTTACTGCCAGCAATTTTTCTTTTCTCTTTCGCTGC
AGTATTACATCCTTGGCTTTCTTCCCCCTTCTCCTTGATGAAGCTCTGAATGATCTCCAC
TGCCATGCTGTTCTGCAATATGCCATTAGCTCCAATATCTGTTCAAAGCTAAACTCTCGA
CACTTAAAATCGGG-----AGGTTTTTTCAAGTTCTCTTACTACCTTTCCCTAGCATATT
ACTCGAACTTAAAAAACAGCTTTATATAACCGAGGAAAGAAAAAGAATTTTTTAAT
