# Supplementary material for: ﻿Species delimitation, biogeography, and natural history of dwarf funnel web spiders (Mygalomorphae, Hexurellidae, Hexurella) from the United States / Mexico borderlands
Source: Zookeys. 2023 Jun 14;1167:109–57. doi: 10.3897/zookeys.1167.103463 (PMC10285686; doi:10.3897/zookeys.1167.103463)
Supplement: Supplementary material 3 — Input matrices, analysis log files, and output tree files for nuclear and mitochondrial analyses [file zookeys-1167-109_article-103463__-s003.zip › uce-200582.fasta]

>MY0059_Hapachea_SantaRitaMtns_MaderaCyn
AATATGTAAACATGTTTTATTGACTCCCATTTCCTTGGGCCCCTTACTCAATGTGCAGTT
GTTTAATACTAAATATTATGCTTGAACCATTGTCTTTCTTTTCATAATTGCTTCAGCATG
TTTAATGTAGCCCCAAGTTGTCCGCTACTTTGTGTCTTACTGAATTTATTTCTAGTGAGG
CTTCCAGGTCTTTATGCTTGAATATGGCATGTTTTGTACCTTGAATAGTGAAGAGTTCTT
T----GC---CTTTTTTTACACCTTTATAGGGTTTGCTGCAGCAGGGATTAATGCAACAA
AGTCTTCAAAACCTTCAACTACAGGCAAGCCAAGCTGCCGTATCTCTACCTCAGGGAGTG
TTGTCTTCTCAGGCCGCTGCAACTGTAGCTGCTGCTGCTGCTGCTCAACAGCAACTTCAG
CAACTCCAGCAACAGCATCAACAACCTTCCCAGCACCAACAGCAAACACAACAACAGACA
CGGCCACCGCCATCAGCAGGGTTGCCGCAGCAGCAACCATCTCAACCCGTCATTGTAACT
CAGGCACAACTTCCTCCAGCACAAAAGGTTAGCAGTGGCAAAACTTTATCTTATAAAATT
TCTGATGTACCTAATTTGAAAATTTGTCCAAATTATTTTTTTTATAATTGTTTTAACATA
TTTGTTTTTAATTCTCTGTGAGCAGGTTAAATATG
>MY0139_Hexurella_SanDiego_Guatay
AAGATGTGAAAATATTTTATTTGATCTCATTTCCTTGGGCTTCTTTCTCAATGTGTAGTT
GTTAAGTATTAAATATTATGCTTGAACCATTACCTTTCTTGTCATAATTTCTTCAACGTA
CTTAATGTTACCTCAAGTTGTCTGCTACTTTATGTCTTACTAGATTTTTTTCTAGTGAGG
CTTCCAGGTCTTTATGCTTGAACATGGCATGTTTTGTACCTTAAATTGTGAAGAGTTTTT
TAGTGATTGACTTTTTTCATACATTTATAGGGTTTGCTGCAGCAAGGATTAATGCAACAA
AGTCTTCAAAACCTTCAACTACAGGCAAGCCAAGCTGCCGTATCTCTACCTCAGGGAGTG
TTGTCTTCTCAGGCCGCTGCAACTGTAGCTGCTGCTGCTGCTGCTCAACAGCAACTTCAG
CAACTCCAGCAACAGCATCAACAACCTTCCCAGCACCAACAGCAAACACAACAACAGACA
CGGCCACCGCCATCAGCAGGGTTGCCGCAGCAGCAACCATCTCAACCCGTCATTGTAACT
CAGGCACAACTTCCTCCAGCACAAAAGGTTAGCAATGTCAAAATTTTACCTTATAAAATT
TCTTCTGTACCTAATTTAAAAATTTGTCTGATTGATTTTTTTTATAATTGCTTCAACATA
TTTGTTTTTAATTTTCTGTGAGCAGGTCAAATATG
>MY5053_Hexurella_ChiricahuaMtns_PriceCyn
AATATGTAAACATATTTTATTGACTCCCATTTCCTTGGGTCCCTTACTCATTGTGCAGTT
CTTTAGTACTAAATATTATGCTTGAACCATTGTCTTTCTTTTCATAATTGCTTCAACATG
TTTAATGTAGCCACAAGTTGCCCACTATTTCGTGTCTTACTAGATTTATTTCTAGTCACT
CTTCCAGGTCTTTATGCTTGAATAGGGCATGTTTTGTACCTTGAATAGTGAAGAGTTCTT
T----G----CCTTTTTTATACATTTATAGGGTTTGCTGCAGCAAGGATTAATGCAACAA
AGTCTTCAAAACCTTCAACTACAGGCAAGCCAAGCTGCCGTATCTCTACCTCAGGGAGTG
TTGTCTTCTCAGGCCGCTGCAACTGTAGCTGCTGCTGCTGCTGCTCAACAGCAACTTCAG
CAACTCCAGCAACAGCATCAACAACCTTCCCAGCACCAACAGCAAACACAACAACAGACA
CGGCCACCGCCATCAGCAGGGTTGCCGCAGCAGCAACCATCTCAACCCGTCATTGTAACT
CAGGCACAACTTCCTCCAGCACAAAAGGTTAGCAGTGGCAAAACTTTATCTTATAAAATT
TCTTATGTACCTAATTTGAAAATTTGTCCGAATTATTTTTTTTATAATTGTTTTAACATA
TTTGTTTTTAATTCTCTGTGAGCAGGTTAAATATG
>MY5066_Hexurella_MuleMtns_Escabrosa
AATATGTAAACATATTTTATTGAATCCCATTTCCTTGGGCCCCTTACTCAATGTGCAGTT
GTTTAGTACTAAATATTATGCTTGAACCATTGTCTTTCTTTTCATAATTGCTTCAACATG
TTTAATGTAGCCACAAGTTGTCCGCTACTTTGTGTCTTACTAGATTTATTTCTAGTGAGG
CTTCCAGGTCTTTATGCTTGAATATGGCATGTTTTGTACCTTGAATAGTGAAGAGTTCTT
A----G----CCTTTTTTATACATTTATAGGGTTTGCTGCAGCAAGGATTAATGCAACAA
AGTCTTCAAAACCTTCAACTACAGGCAAGCCAAGCTGCCGTATCTCTACCTCAGGGAGTG
TTGTCTTCTCAGGCCGCTGCAACTGTAGCTGCTGCTGCTGCTGCTCAACAGCAACTTCAG
CAACTCCAGCAACAGCATCAACAACCTTCCCAGCACCAACAGCAAACACAACAACAGACA
CGGCCACCGCCATCAGCAGGGTTGCCGCAGCAGCAACCATCTCAACCCGTCATTGTAACT
CAGGCACAACTTCCTCCAGCACAAAAGGTTAGCAGTGGCAAAACTTTATCTAATAAAATT
TCTGATGTACCTAATTTGAAAATTTGTCCAAATTATTTTTTTTATAATTGTTTTAACATA
TTTGTTTTTAATTCTCTGTGAGCAGGTTAAATATG
>MY5071_Hexurella_SantaRitaMtns_AlisoSprings
AATATGTAAACATATTTTATTGACTCCCATTTCCTTGGGCCCCTTACTCAATGTGCAGTT
GTTTAGTACTAAATATTATGATTGAACCATTGTCTTTCTTTTCATAATTGTATCAACATG
TTTAATGTAGCCACAAGTTGTCCGCTACTTTGTGTCTTACTAGATTTATTTCTAGTGAGG
TTTCCAGGTCTTTATGCTTGAATATGGCATGTTTTGTACCTTGAATAGTGAAGAGTTCTT
T----TC---CTTTTTTTATACATTTATAGGGTTTGCTGCAGCAAGGATTAATGCAACAA
AGTCTTCAAAACCTTCAACTACAGGCAAGCCAAGCTGCCGTATCTCTACCTCAGGGAGTG
TTGTCTTCTCAGGCCGCTGCAACTGTAGCTGCTGCAGCTGCTGCTCAACAGCAACTTCAG
CAACTCCAGCAACAGCATCAACAACCTTCCCAGCACCAACAGCAAACACAACAACAGACA
CGGCCACCGCCATCAGTAGGGTTGCCGCAGCAGCAACCATCTCAACCCGTCATTGTAACT
CAGGCACAACTTCCTCCAGCACAAAAGGTTAGCAGTGGCAAAACTTTATCTTATAAAATT
TCCTATGTACCTAATTTGAAAATTTGTCCGAAATATTTTTTTTATAATTG-TTTAACATA
TTTGTTTTTAATTCTCTGTGAGCATGTTAAATATT
>MY5075_Hexurella_ChiricahuaMtns_CaveCrkCyn
AATATGTAAACATATTTTATTGACTCCCATTTCTTGG---CCCTTACT-AATGTGCAGTT
CTTTAGTACTAAATATTATGCTTGAACCATTGTCTTTCTTTTCATAATTGTT----CA--
------------ACATGTTGTCCGCTACTTTGTGTCTTACTAGATTTATTTCTAGTCACT
CTTCCAGGTCTTTATGCTTGAATAGGGCATGTTTTGTACCTTGAATAGTGAAGAGTTCTT
T----G----CCTTTTGTATACATTTATAGGGTTTGCTGCAGCAAGGATTAATGCAACAA
AGTCTTCAAAACCTTCAACTACAGGCAAGCCAAGCTGCCGTATCTCTACCTCAGGGAGTG
TTGTCTTCTCAGGCCGCTGCAACTGTAGCTGCTGCTGCTGCTGCTCAACAGCAACTTCAG
CAACTCCAGCAACAGCATCAACAACCTTCCCAGCACCAACAGCAAACACAACAACAGACA
CGGCCACCGCCATCAGCAGGGTTGCCGCAGCAGCAACCATCTCAACCCGTCATTGTAACT
CAGGCACAACTTCCTCCAGCACAAAAGGTTAGCAGTGGCAAAACTTTATCTTATAAAATT
TCTTATGTACCTAATTTAAAAATTTGTCCGAATTATTTTTTTTATAATTGTTTTAACACA
TTTGTTTTTAATTCTCTGTGAGCAAGT--------
>MY5126_Hexurella_SantaCatalinaMtns_NuggetCyn
AATATGTAAACATATTTTATTGACTCCCATTTCCTTGGGCCCCTTACTCAATGTGCTGTT
GTTTAGTACTAAATATTATGCTTGAACCATTGTCTTTCTTTTCATAATTGTGTCAACATG
TTTAATGTAGCCACAAGTTGTCTGCTACTTTGTGTCTTACTAGATTTATTTCTAGTGAGG
TTTCCAGGTCTTTATGCTTGAATATGGCATGTTTTGTACCTTGAATAGTGAAGAGTTCTT
T----TC---CTTTTTTTATTCATTTATAGGGTTTGCTGCAGCAAGGATTAATGCAACAA
AGTCTTCAAAACCTTCAATTACAGGCAAGCCAAGCTGCCGTATCTCTACCTCAGGGAGTG
TTGTCTTCTCAGGCCGCTGCAACTGTAGCTGCTGCTGCTGCTGCTCAACAGCAACTTCAG
CAACTCCAGCAACAGCATCAACAACCTTCCCAGCACCAACAGCAAACACAACAACAGACA
CGGCCACCGCCATCAGCAGGGTTGCCGCAGCAGCAACCATCTCAACCCGTCATTGTAACT
CAGGCACAACTTCCTCCAGCACAAAAGGTTAGCAGTGGCAAAACTTTATCTTATAAAATT
TCCTATGTACCTAATTTGAAAATTTGTCCGAATTATTTTTTTTATAGTTG-TTTAACATA
TTTGTTTTTAATTCTCAGTGAGCAGGTTAAATATG
>MY5127_Hexurella_WhetstoneMtns_FrenchJoeCyn
------------------------------------------------------------
------------------------------------------------------------
------------------------------------------------------GTGA-G
CTTCCAGGTCTTTATGCTTGAATATGGCATGTTTTGTACCTTGAATAGTGAAGAGTTCTT
T----GC---CTTTTTTTATACATTTATAGGGTTTGCTGCAGCAAGGATTAATGCAACAA
AGTCTTCAAAACCTTCAACTACAGGCAAGCCAAGCTGCCGTATCTCTACCTCAGGGAGTG
TTGTCTTCTCAGGCCGCTGCAACTGTAGCTGCTGCTGCTGCTGCTCAACAGCAACTTCAG
CAACTCCAGCAACAGCATCAGCAACCTTCCCAGCACCAACAGCAAACACAACAACAGACA
CGGCCACCGCCATCAGCAGGGT--------------------------------------
------------------------------------------------------------
------------------------------------------------------------
-----------------------------------
>MY5128_Hexurella_WhetstoneMtns_FrenchJoeCyn
------------------------------------------------------------
------------------------------------------------------------
------------------------------------------------------------
------------------------------------------------------GTTCTT
T----TC---CTTTTTTTATACATTTATAGGGTTTGCTGCAGCAAGGATTAATGCAACAA
AGTCTTCAAAACCTTCAACTACAGGCAAGCCAAGCTGCCGTATCTCTACCTCAGGGAGTG
TTGTCTTCTCAGGCCGCTGCAACTGTAGCTGCTGCTGCTGCTGCTCAACAGCAACTTCAG
CAACTCCAG---------------------------------------------------
------------------------------------------------------------
------------------------------------------------------------
------------------------------------------------------------
-----------------------------------
>MY5131_Hexurella_PedregosaMtns_PruneCyn
AATATGTAAACATATTTTATTGACTCCCATTTCCTTGGACCCCTTACTCAATGTGCAGTT
CTTTAGTACTAAATATTATGCTTGAACCATTGTCTTTCTTTTCATAATTGCTTCAACATG
TTTAATGTAACCACAAGTTGTCCGCTACTTTGTGTCTTACTAGATTTATTTCTAGTCAGG
CTTCCAGGTCTTTATGCTTGAATATGGCAAGTTTTGTACCTTGAATAGTGAAGAGTTCTT
T----G----CCTTTTTTATAAATTTATAGGGTTTGCTGCAGCAAGGATTAATGCAACAA
AGTCTTCAAAACCTTCAACTACAGGCAAGCCAAGCTGCCGTATCTCTACCTCAGGGAGTG
TTGTCTTCTCAGGCCGCTGCAACTGTAGCTGCTGCTGCTGCTGCTCAACAGCAACTTCAG
CAACTCCAGCAACAGCATCAACAACCTTCCCAGCACCAACAGCAAACACAACAACAGACA
CGGCCACCGCCATCAGCAGGGTTGCCGCAGCAGCAACCATCTCAACCCGTCATTGTAACT
CAGGCACAACTTCCTCCAGCACAAAAGGTTAGCAGTAGCAAAACTTTATCTTATAAAATT
TCTTATGTACCTAATTTGAAAATTTGTCCGAATTATTTTTTTTATAATTGTTTTAACATA
TTTGTTTTTAATTCTCTGTGAGCAGGTTAAATATG
>MY5132_Hexurella_PedregosaMtns_PruneCyn
AATATGTAAACATATTTTATTGACTCCCATTTCCTTGGACCCCTTACTCAATGTGCAGTT
CTTTAGTACTAAATATTATGCTTGAACCATTGTCTTTCTTTTCATAATTGCTTCAACATG
TTTAATGTAACCACAAGTTGTCCGCTACTTTGTGTCTTACTAGATTTATTTCTAGTCAGG
CTTCCAGGTCTTTATGCTTGAATATGGCAAGTTTTGTACCTTGAATAGTGAAGAGTTCTT
T----G----CCTTTTTTATAAATTTATAGGGTTTGCTGCAGCAAGGATTAATGCAACAA
AGTCTTCAAAACCTTCAACTACAGGCAAGCCAAGCTGCCGTATCTCTACCTCAGGGAGTG
TTGTCTTCTCAGGCCGCTGCAACTGTAGCTGCTGCTGCTGCTGCTCAACAGCAACTTCAG
CAACTCCAGCAACAGCATCAACAACCTTCCCAGCACCAACAGCAAACACAACAACAGACA
CGGCCACCGCCATCAGCAGGGTTGCCGCAGCAGCAACCATCTCAACCCGTCATTGTAACT
CAGGCACAACTTCCTCCAGCACAAAAGGTTAGCAGTAGCAAAACTTTATCTTATAAAATT
TCTTATGTACCTAATTTGAAAATTTGTCCGAATTATTTTTTTTATAATTGTTTTAACATA
TTTGTTTTTAATTCTCTGTGAGCAGGTTAAATATG
>MY5136_Hexurella_MiddlemarchCyn
AATATGTAAACATATTTTATTGACTCCCATTTACTTGGGCCCCTTACTCAATGTGCAGTT
GTTTAGTACTAAATATTATGCTTGAACCATTGTCTTTCTTTTCATAATTGCTTCAGCATG
TTTAATGTAGCCACAAGTTGTCCGCTACTTTGTGTCTTACTAGATTTATTTCTAGTGAAG
CTTCCAGGTCTTTATGCTTGAATATGGCATGTTTTGTACCTTGAATAGTGAAGAGTTCTT
T----G----CCTTTTTTATACATTTATAGGGTTTGCTGCAGCAGGGATTAATGCAACAA
AGTCTTCAAAACCTTCAACTACAGGCAAGCCAAGCTGCCGTATCTCTACCTCAGGGAGTG
TTGTCTTCTCAGGCCGCTGCAACTGTAGCTGCTGCTGCTGCTGCTCAACAGCAACTTCAG
CAACTCCAGCAACAGCATCAACAACCTTCCCAGCACCAACAGCAAACACAACAACAGACA
CGGCCACCGCCATCAGCAGGGTTGCCGCAGCAGCAACCATCTCAACCCGTCATTGTAACT
CAGGCACAACTTCCTCCAGCACAAAAGGTTAGCAGTGGCGAAACTTTATCTTATAAAATT
TCTTATGTACCTAATTTGAAAATTTGTCCGAATTATTTTTTTTATAATTGTTTTAACATA
TTTGTTTTTAATTCTCGGTGAGCAGGTTAAATATG
>MY5147_Hexurella_DragoonMtns_NF_345A
AATATGTAAACATATTTTATTGACTCCCATTTACTTGGGCCCCTTACTCAATGTGCAGTT
GTTTAGTACTAAATATTATGCTTGAACCATTGTCTTTCTTTTCATAATTGCTTCAGCATG
TTTAATGTAGCCACAAGTTGTCCGCTACTTTGTGTCTTACTAGATTTATTTCTAGTGAAG
CTTCCAGGTCTTTATGCTTTAATATGGCATGTTTTGTACCTTAAATAGTGAAGAGTTCTT
T----G----CCTTTTTTATACATTTATAGGGTTTGCTGCAGCAGGGATTAATGCAACAA
AGTCTTCAAAACCTTCAACTACAGGCAAGCCAAGCTGCCGTATCTCTACCTCAGGGAGTG
TTGTCTTCTCAGGCCGCTGCAACTGTAGCTGCTGCTGCTGCTGCTCAACAGCAACTTCAG
CAACTCCAGCAACAGCATCAACAACCTTCCCAGCACCAACAGCAAACACAACAACAGACA
CGGCCACCGCCATCAGCAGGGTTGCCGCAGCAGCAACCATCTCAACCCGTCATTGTAACT
CAGGCACAACTTCCTCCAGCACAAAAGGTTAGCAGTGGCGAAACTTTATCTTATAAAATT
TCTTATGTACCTAATTTGAAAATTTGTCCGAATTA-TTTTTTTATAATTGTTTTAACATA
TTTGTTTTTAATTCTCGGTGAGCAGGTTAAATATG
>MY5152_Hexurella_WhetstoneMtns_ApacheCyn
AATATGTAAACATATTTTATTGACTCCCATTTCCTTGGG-TCCTTACTCAATGTGCAGTT
GTTTAGTACTAAATATTATGCTTGAACCATTGTCTTTCTTTTCATAATTGCTTCAACATG
TTTAATGTAGCCACAAGTTGTCCGCTACTTTGTGTCTTACTAGATTTATTTCTAGTGAGG
CTTCCAGGTCTTTTTGCTTGAATATGGCATGTTTTGTACCTTGAATAGTGAAGAGTTCTT
T----GC---CTTTTTTTATACATTTATAGGGTTTGCTGCAGCAAGGATTAATGCAACAA
AGTCTTCAAAACCTTCAACTACAGGCAAGCCAAGCTGCCGTATCTCTACCTCAGGGAGTG
TTGTCTTCTCAGGCCGCTGCAACTGTAGCTGCTGCTGCTGCTGCTCAACAGCAACTTCAG
CAACTCCAGCAACAGCATCAACAACCTTCCCAGCACCAACAGCAAACACAACAACAGACA
CGGCCACCGCCATCAGCAGGGTTGCCGCAGCAGCAACCATCTCAACCCGTCATTGTAACT
CAGGCACAACTTCCTCCAGCACAAAAGGTTAGCAGTGGCAAAACTTTATCTTATAAAATT
TCTTATGTACCTAATTGGAAATTTTGTCCGAATTTTTTTTTTTATAATTGTTTTAACATA
TTTGTTTTTAATTCTCTGTGAGCAGGTTAAATATG
>MY5154_Hexurella_SantaRitaMtns_AdobeCyn
AATAAGTAAACATGTTTTATTGACTCCCATTTCATTGGGCCCCTTACTCAATGTGCAGTT
GTTTAATACTAAATATTATGCTTGAACCATTCTCTTTCTTTTCATAATTGCTTCAGCATG
TTTAATGTAGCCACAAGTTGTCCGCTACTTTGTGTCTTACTGGATTTATTTCTAGTGAGG
CTTCCAGGTCTTTATGCTTGAATATGGCATGTTTTGTATCTTGAATAGTGAAGAGTTCTT
T----GC---CTTTTTTTACACATTTATAGGGTTTGCTGCAGCAAGGATTAATGCAACAA
AGTCTTCAAAACCTTCAACTACAGGCAAGCCAAGCTGCCGTATCTCTACCTCAGGGAGTG
TTGTCTTCTCAGGCCGCTGCAACTGTAGCTGCTGCTGCTGCTGCTCAACAGCAACTTCAG
CAACTCCAGCAACAGCATCAACAACCTTCCCAGCATCAACAGCAAACACAACAACAGACA
CGGCCACCGCCATCAGCAGGGTTGCCACAGCAGCAACCATCTCAACCCGTCATTGTAACT
CAGGCACAACTTCCTCCAGCACAAAAGGTTAGCAGTGGCAAAACTTTATCTTATAAAATT
TCTTATGTACCTAATTTGAAAATTTGTCCAAAATAAAAATTTTATAATTG-TTTAACGTT
TTTGTTTTTAATTCTCTGTGAGCAGGTTAAATATG
>MY5157_Hexurella_SantaCatalinaMtns_Redington
AATATGCAAACATATTTTATTGACTCCCATTTCCTTGGGCCCCTTACTCAATGTGCAGTT
GTTTAGTACTAAATATTATGCTTGAACCATTGTCTTTCTTTTCATAATTGTGTCAACAGG
TTTAATGTAGCCACAAGTTGTCCGCTACTTTGTGTCGTACTAGATTTACTTCTAGTGAGG
TTTCCAGGTCTTTATGCTTGAATATGGCATGTTTTGTACCTTGAATAGTGAAGAGTTCTT
T----TC---CTTTTTTTATACATTTATAGGGTTTGCTGCAGCAAGGATTAATGCAACAA
AGTCTTCAAAACCTTCAACTACAGGCAAGCCAAGCTGCCGTATCTCTACCTCAGGGAGTG
TTGTCTTCTCAGGCCGCTGCAACTGTAGCTGCTGCTGCTGCTGCTCAACAGCAACTTCAG
CAACTCCAGCAACAGCATCAACAACCTTCCCAGCACCAACAGCAGACACAACAACAGACA
CGGCCACCGCCATCAGCAGGGTTGCCGCAGCAGCAACCATCTCAACCCGTCATTGTAACT
CAGGCACAACTTCCTCCAGCACAAAAGGTTAGCAGTGGCAAAACTTTATCTTATAAAATT
CCTTATGTACCTAGTTTGAAAATTTTTCCCGAATATTTTTTTTATAATTG-TTTAACATA
TTTGTTTTTAATTCTCTGTGAGCAGGTTAAATATG
>MY5164_Hrupicola_Temecula
-----------ATAATTTATTTGATCTCATTTCCTTGGGCTTCTTTCTCAATGTGTAATT
GTTTAGTATTGAATATTATGCTTTAACCATTATCTTTCTTGTCATAATTTCTTCAACGTA
CTTAATGTTGCCTCAAGTTGTCTGCTACTTTATGTCTTACTAGATTTTTTTCTAGTGAGG
CTTCCAAGTCTTTATGCTTGAATATGGCATGTTTTGTACCTTAAATTGTGAAGAGTTCTT
TAGTGATAGACTTTTTTCATACATTTATAGGGTTTGCTGCAGCAAGGATTAATGCAACAA
AGTCTTCAAAACCTTCAACTACAGGCAAGCCAAGCTGCCGTATCTCTACCTCAGGGAGTG
TTGTCTTCTCAGGCCGCTGCAACTGTAGCTGCTGCTGCTGCTGCTCAACAGCAACTTCAG
CAACTCCAGCAACAGCATCAACAACCTTCCCAGCACCAACAGCAAACACAACAACAGACA
CGGCCACCGCCATCAGCAGGGTTGCCGCAGCAGCAACCATCTCAACCCGTCATTGTAACT
CAGGCACAACTTCCTCCAGCACAAAAGGTTAGCACTGTCAAAATTTTACCTTATAAAATT
TCTTCTGTACCTAATTTAAAAATTTGTCTGATTGATTTTTT-------------------
-----------------------------------
>MY5165_Hrupicola_Temecula
-----------------------------TTTCCTTGGGCTTCTTTCTCAATGTGTAAT-
------------------TGCTTTAACCATTATCTTTCTTGTCATAATTTCTTCAACGTA
CTTAATGTTGCCTCAAGTTGTCTGCTACTTTATGTCTTACTAGATTTTTTTCTAGTGAGG
CTTCCAAGTCTTTATGCTTGAATATGGCATGTTTTGTACCTTAAATTGTGAAGAGTTCTT
TAGTGATAGACTTTTTTCATACATTTATAGGGTTTGCTGCAGCAAGGATTAATGCAACAA
AGTCTTCAAAACCTTCAACTACAGGCAAGCCAAGCTGCCGTATCTCTACCTCAGGGAGTG
TTGTCTTCTCAGGCCGCTGCAACTGTAGCTGCTGCTGCTGCTGCTCAACAGCAACTTCAG
CAACTCCAGCAACAGCATCAACAACCTTCCCAGCACCAACAGCAAACACAACAACAGACA
CGGCCACCGCCATCAGCAGGGTTGCCGCAGCAGCAACCATCTCAACCCGTCATTGTAACT
CAGGCACAACTTCCTCCAGCACAAAAGGTTAGCAGTGTCAAAATTTTACCTTATAAAATT
TCTTCTGTACCTAATTTAAAAATTTGTCTGATTGATTTTTT-TATAATTGC-----CATA
TTTGTT-----------------------------
>MY5175_Hapachea_HarshawRd_PatagoniaMtns
AATATGTAAACATATTTTATTGACTCCCATTTCCTTGGGCCCCTTACTCAATGTGCAGTT
GTTTAGTGCTAAATATTATGCTTGAACCATTGTGTTTCTTTTCATAATTGCTTCAACATG
TTTAATGTAGCCACAAGTTGTCCGCTACTTTGTGTCTTACTAGATTTATTTCTAGTGAGG
CTTCCAGGTCTTTATGCTTGAATATGGCATGTTTTGTACCTTGAATAGTGAAGAGTTCTT
T----GC---CTTTTTTTATGTATTTATAGGGTTTGCTGCAGCAAGGATTAATGCAACAA
AGTCTTCAAAACCTTCAACTACAGGCAAGCCAAGCTGCCGTATCTCTACCTCAGGGAGTG
TTGTCTTCTCAGGCCGCTGCAACTGTAGCTGCTGCTGCTGCTGCTCAACAGCAACTTCAG
CAACTCCAGCAACAGCATCAACAACCTTCCCAGCACCAACAGCAAACACAACAACAGACA
CGGCCACCGCCATCAGCAGGGTTGCCGCAGCAGCAACCATCTCAACCCGTCATTGTAACT
CAGGCACAACTTCCTCCAGCACAAAAGGTTAGCAGTGGCAAAACTTTATCTGATAAAATT
TCTTATGTACCTAATTTGAAAATTTGTCCGAAATATTTTTTTTATAATTG-TTTAACATA
TTTGTTTTTAATTCTCTGTGAGCAGGTTAAATATG
>MY5180_Hapachea_MustrangPk_MustangMtns
AATATGTAAACATATTTTATTGACTCCCATTTCCTTGGGCCCCTTACTCAATGTGCCGTT
GTTTAGTACTAAATATTATGCTTGAACCATTGTCTTTCTTTTCATAATTGCTTCAACATG
TTTAATGTAGCCACAAGTTGTCCGCTACTTTGTGTCTTACTGGATTTATTTCTAGTGAGG
CTTCCAGGTCTTTATGCTTGAATA-GGCATGTTTTGTACCTTGAATAGTGAAGAGTTCTT
T----GC---CTTTTTTTATACATATATAGGGTTTGCTGCAGCAAGGATTAATGCAACAA
AGTCTTCAAAACCTTCAACTACAGGCAAGCCAAGCTGCCGTATCTCTACCTCAGGGAGTG
TTGTCTTCTCAGGCCGCTGCAACTGTAGCTGCTGCTGCTGCTGCTCAACAGCAACTTCAG
CAACTCCAGCAACAGCATCAACAACCTTCCCAGCACCAACAGCAAACACAACAACAGACA
CGGCCACCGCCATCTGCAGGGTTGCCACAGCAGCAACCATCTCAACCCGTCATTGTAACT
CAGGCACAACTTCCTCCAGCACAAAAGGTTAGCAGTGGCAAAACTTTATATTATAAAGTT
TCTTATGTACCTAATTTGAAAATTTATCCGAATTATTTTTTTTATAATTG-TTTAACATA
TTTGTTTT---------------------------
>MY5181_Hapachea_MustrangPk_MustangMtns
AATATGTAA--ATATTTTATTGACTCCCATTTCCTTGGGCCCCTTACTCAATGTGCAGTT
GTTTAGTACTAAATATTATGCTTGAACCATTGTCTTTCTTTTCATAATTGCTTCAACATG
TTTAATGTAGCCACAAGTTGTCCGCTACTTTGTGTCTTATTAGATTTATTTCTAGTGAGG
TTTCCAGGTCTTTTTGCTTGAATATGGCATGTTTTGTACCTTGAATAGTGAAGAGTTCTT
T----G----CCTTTTTTATACATTTATAGGGTTTGCTGCAGCAAGGATTAATGCAACAA
AGTCTTCAAAACCTTCAACTACAGGCAAGCCAAGCTGCCGTATCTCTACCTCAGGGAGTG
TTGTCTTCTCAGGCCGCTGCAACTGTAGCTGCTGCTGCTGCTGCTCAACAGCAACTTCAG
CAACTCCAGCAACAGCATCAACAACCTTCCCAGCACCAACAGCAAACACAACAACAGACA
CGGCCACCGCCATCTGCAGGGTTGCCGCAGCAGCAACCATCTCAACCCGTCATTGTAACT
CAGGCACAACTTCCTCCAGCACAAAAGGTTAGCAGTGGCAAAACTTTATCTTATAAAATT
TCTTATGTACCTAATTTGAAAATTTGTCCGAATTACTTTTTTTATAAT------------
----TTTTTAATTCTCTGTGAGCAGGTTAAA----
>MY5193_Hapachea_HarshawRd_PatagoniaMtns
AATATGTAAACATATTTTATTGACTCCCATTTCCTTGGGCCCCTTACTCAATGTGCAGTT
GCTTAGTGCTAAATATTATGCTTGAACCATTGTGTTTCTTTTCATAATTGCTTCAACATG
TTTAATGTAGCCACAAGTTGTCCGCTACTTTGTGTCTTACTAGATTTATTTCTAGTGAGG
CTTCCAGGTCTTTATGCTTGAATATGGCATGTTTTGTACCTTGAATAGTGAAGAGTTCTT
T----GC---CTTTTTTTATGCATTTATAGGGTTTGCTGCAGCAAGGATTAATGCAACAA
AGTCTTCAAAACCTTCAACTACAGGCAAGCCAAGCTGCCGTATCTCTACCTCAGGGAGTG
TTGTCTTCTCAGGCCGCTGCAACTGTAGCTGCTGCTGCTGCTGCTCAACAGCAACTTCAG
CAACTCCAGCAACAGCATCAACAACCTTCCCAGCACCAACAGCAAACACAACAACAGACA
CGGCCACCGCCATCAGCAGGGTTGCCGCAGCAGCAACCATCTCAACCCGTCATTGTAACT
CAGGCACAACTTCCTCCAGCACAAAAGGTTAGCAGTGGCAAAACTTTATCTGATAAAATT
TCTTATGTACCTAATTTGAAAATTTGTCCGAAATATTTTTTTTATAATTG-TTTAACATA
TTTGTTTTTAATTCTCTGTGAGCAGGTTAAATATG
>MY5194_Hapachea_Ordsummit_MtOrd
AATATGTGAACATACTTTATTGACTCTCATTTCCTTGGGTCCTTTACTCAATGTGCAGTT
GTTTAGTATTAAATATTATGCTTGAACCATTGTCTTTCATTTCATAATTGCTTCAACATA
TTTAATGTTGCCTCAAGTTGTCTGCTACTTTATGTCTTACTAGATTTATTTCTAGTGAGA
CTTACAGGTCTTTATGTTTGAATATGGCATGTTTTGTACCTTAAATTGTGAAGAGTTCTT
TAGTGAATGACTTTTTTCATACATTTATAGGGTTTGCTGCAGCAAGGATTAATGCAACAA
AGTCTTCAAAACCTTCAACTACAGGCAAGCCAAGCTGCTGTATCTCTACCTCAGGGAGTG
TTGTCTTCTCAGGCCGCTGCGACTGTAGCTGCTGCTGCTGCTGCTCAACAGCAACTTCAG
CAACTCCAGCAACAGCATCAACAACCTTCCCAGCACCAACAGCAAACACAACAACAGACA
CGGCCACCGCCATCAGCAGGGTTGCCGCAGCAGCAACCATCTCAACCCGTCATTGTAACT
CAGGCACAACTTCCTCCAGCACAAAAGGTTAGCAGTGTCAAAACTTTACCTTATAAAATT
TCTTATGTACCTAATTTGAAAATTTGTCCGATTTA--------------------ACATA
TTTGTTTTTAATTCTCTGTGAGTAGGTTAAACATG
>MY5195_Hapachea_Ordsummit_MtOrd
AATATGTAAACATA-TTTATTGACTCTCATTTCCTTGGGCCCCTTACTCAATGTGCAGTT
GTTTAGTATTAAATATTATGCTTGAACCATTGTCTTTCATTTCATAATTGCTTCAACATA
TTTAATGTTGCCTCAAGTTGTCTGCTACTTTATGTCTTACTAGATTTATTTCTAGTGAGG
CTTCCAGGTCTTTATGCTTGAATATGGCATGTTTTGTACCTTAAATTGTGAAGAGTTCTT
TAGTGATTGACTTTTTTCATACATTTATAGGGTTTGCTGCAGCAAGGATTAATGCAACAA
AGTCTTCAAAACCTTCAACTACAGGCAAGCCAAGCTGCCGTATCTCTACCTCAGGGAGTG
TTGTCTTCTCAGGCCGCTGCGACTGTAGCTGCTGCTGCTGCTGCTCAACAGCAACTTCAG
CAACTCCAGCAACAGCATCAACAACCTTCCCAGCACCAACAGCAAACACAGCAACAGACA
CGGCCACCGCCATCAGCAGGGTTGCCGCAGCAGCAACCATCTCAACCCGTCATTGTAACT
CAGGCACAACTTCCTCCAGCACAAAAGGTTAGCAGTGTCAAAACTTTACCTTATAAAATT
TCTTATGTACCTAATTTGAAAATTTGTCCGATTTA--------------------TCATA
TTTGT-TTTAATTCTCTGTGAGCAGGTTAAATGTG
>MY5266_Hencina_CerroBolla
AAGATGTGAAAATATTTTATTGACTCTCATTTCCTTGGGTTTCTTTCTCAATGGGTAGTT
GTTTAGTGTTAAATATTATGCTTGAACCATTATCTTTCTTGTCATAATTTCTTCAACATA
CTTAATGTTGCCTCAAGTTATCTACTACTTTATGTCTTACTAGATTTTTTTCTAGTGAGG
CTTGCAAAGATTTATGCTTGAATATGGCATGTTTTGTACCTTAAATTGGGAAGAGTTCTT
TAGTGATTGACTTTTTTCATACATTTATAGGGTTTGCTGCAGCAAGGATTAATGCAACAA
AGTCTTCAAAACCTTCAACTACAGGCAAGCCAAGCTGCCGTATCTCTACCTCAGGGAGTG
TTGTCTTCTCAGGCCGCTGCAACTGTAGCTGCTGCCGCTGCTGCTCAACAGCAACTTCAG
CAACTCCAGCAACAGCATCAACAACCTTCCCAGCACCAACAGCAAACACAACAACAGACA
CGGCCACCGCCATCAGCAGGGTTGCCGCAGCAGCAACCATCTCAACCCGTCATTGTAACT
CAGGCACAACTTCCTCCAGCACAAAAGGTTAGCAGTGTCAAAATTTTACCTTATAAAATG
TCTTCTGTACCTGATTTGAAAATTTGTCTGATTGATTTTTTTTATAATTGCTTCAACGTA
TTTGTTTTTAATTTTCTGTGAACAGGTTAAGTATG
>MY5267_Hencina_CerroBolla
AAGAT-TGAAAATATTTTATTGACTCTCATTTCCTTGGGTTTCTTTCTCAATGTGTAGTT
GTTTAGTGTTAAATATTATGCTTGAACCATTATCTTTCTTGTCATAATTTCTTCAACATA
CTTAATGTTGCCTCAAGTTATCTACTACTTTATGTCTTACTAGATTTTTTTCTAGTGAGG
CTTGCAAAGATTTATGCTTGAATATGGCATGTTTTGTACCTTAAATTGGGAAGAGTTCTT
TAGTGATTGACTTTTTTCATACATTTATAGGGTTTGCTGCAGCAAGGATTAATGCAACAA
AGTCTTCAAAACCTTCAACTACAGGCAAGCCAAGCTGCCGTATCTCTACCTCAGGGAGTG
TTGTCTTCTCAGGCCGCTGCAACTGTAGCTGCTGCCGCTGCTGCTCAACAGCAACTTCAG
CAACTCCAGCAACAGCATCAACAACCTTCCCAGCACCAACAGCAAACACAACAACAGACA
CGGCCACCGCCATCAGCAGGGTTGCCGCAGCAGCAACCATCTCAACCCGTCATTGTAACT
CAGGCACAACTTCCTCCAGCACAAAAGGTTAGCAGTGTCAAAATTTTACCTTATAAAATG
TCTTCTGTACCTGATTTGAAAATTTGTCTGATTGATTTTTTTTATAATTGCTTCAACGTA
TTTGTTTTTAATTTTCTGTGAACAGGTTAAGTATG
>MY5269_Hexurella_GuadalupeValley
AAGATGTGAAAATATTTTATTGACTCTCATTTCCATGGGTTTCTCTCTCAATGTGTAGTT
GTTTAGTATTAAATATTATGCTTGAACCATTATCTTTCTTGTCATAATTTCTTCAACATA
CTTAATGTTGCCTCAAGTTATCTGCTACTTTATGTCTTACTAGATTTTTTTCTAGTGAGG
CTTGCAAAGATTTATGCTTGAATATGGCATGTTTTGTACCTTAAATTTGGAAGAGTTCTT
TAGTGATTGACTTTTTTCATACATTTATAGGGTTTGCTGCAGCAAGGATTAATGCAACAA
AGTCTTCAAAACCTTCAACTACAGGCAAGCCAAGCTGCCGTATCTCTACCTCAGGGAGTG
TTGTCTTCTCAGGCCGCTGCAACTGTAGCTGCTGCTGCTGCTGCTCAACAGCAACTTCAG
CAACTCCAGCAACAGCATCAGCAACCTTCCCAGCACCAACAGCAAACACAACAACAGACA
CGGCCACCGCCATCAGCTGGGTTGCCGCAGCAGCAACCATCTCAACCCGTCATTGTAACT
CAGGCACAACTTCCTCCAGCACAAAAGGTTAGCAGTGTCAGAATTTTACCTTGTAAAATT
TCTTCTGTACCTAATTTGAAAATTTGTCTGATAG-TTTTTTATATAATTGCTTCAACATA
TTTGTTTTTAATTTTTTGCGAGCAGGTTAAGTAAA
>MY5271_Hexurella_GuadalupeValley
AAGATGTGAAAATATTTTATTGACTCTCATTTCCATGGGTTTCTT-CTCAATGTGTAGTT
GTTTAGTATTAAATATTATGCTTGAACCATTATCTTTCTTGTCATAATTTCTTCAACATA
CTTAATGTTGCCTCAAGTTATCTGCTACTTTATGTCTTACTAGATTTTTTTCTAGTGAGG
CTTGCAAAGATTTATGCTTGAATATGGCATGTTTTGTACCTTAAATTTGGAAGAGTTCTT
TAGTGATTGACTTTTTTCATACATTTATAGGGTTTGCTGCAGCAAGGATTAATGCAACAA
AGTCTTCAAAACCTTCAACTACAGGCAAGCCAAGCTGCCGTATCTCTACCTCAGGGAGTG
TTGTCTTCTCAGGCCGCTGCAACTGTAGCTGCTGCTGCTGCTGCTCAACAGCAACTTCAG
CAACTCCAGCAACAGCATCAGCAACCTTCCCAGCACCAACAGCAAACACAACAACAGACA
CGGCCACCGCCATCAGCTGGGTTGCCGCAGCAGCAACCATCTCAACCCGTCATTGTAACT
CAGGCACAACTTCCTCCAGCACAAAAGGTTAGCAGTGTCAGAATTTTACCTTGTAAAATT
TCTTCTGTACCTAATTTGAAAATTTGTCTGATAG-TTTTTTATATAATTGCTTCAACATA
TTTGTTTTTAATTTTTTGCGAGCAGGTTAAGTATG
>MY5276_Hexurella_SanPedro_Martir
AAGATGTGAAAATATTTTATTGACTCTCATTTCCTTGGGTTTCTTTCTCAATGTGTAGTT
GTTTAGTATTAAATATTATGCTTGAACCATTATCTTTCTTGTCATAATTTCTTCAACGTA
CTTAATGTTTCCTCAACTTATCTGCTAATATTTGTCTTACTAGATTTTTTTCTAGTGAGG
CTTCCAAAGGTTTATGCTTGAATATGGCATGTTTTGTACCTTAAATTGTGAAGAGTTCAT
TAGTGATTGACTTTTTTCATACATTTATAGGGTTTGCTGCAGCAAGGATTAATGCAACAA
AGTCTTCAAAACCTTCAACTACAGGCAAGCCAAGCTGCCGTATCTCTACCTCAGGGAGTG
TTGTCTTCTCAGGCCGCTGCAACTGTAGCTGCTGCTGCTGCTGCTCAACAGCAACTTCAG
CAACTCCAGCAACAGCATCAACAACCTTCCCAGCACCAACAGCAAACACAACAACAGACA
CGGCCACCGCCATCAGCAGGGTTGCCGCAGCAGCAACCATCTCAACCCGTCATTGTAACT
CAGGCACAACTTCCTCCAGCACAAAAGGTTAGCAGTGTCAAAATTTTACCTTATAAAATG
GCTTCTGTACCTAATTTGAAAATTTGTCTGATTGATTTTTTTTATAATCGCTTCTAAGTA
TTTGTTTTTAATTTTCTGTGAACAGGTTAAGTATG
>MY5277_Hexurella_SanPedro_Martir
AAGATGTGAAAATATTTTATTGACTCTCATTTCCTTGGGTTTCTTTCTCAATGTGTAGTT
GTTTAGTATTAAATATTATGCTTGAACCATTATCTTTCTTGTCATAATTTCTTCAACGTA
CTTAATGTTTCCTCAACTTATCTGCTAATATTTGTCTTACTAGATTTTTTTCTAGTGAGG
CTTCCAAAGGTTTATGCTTGAATATGGCATGTTTGGTACCTTAAATTGTGAAGAGTTCAT
TAGTGATTGACTTTTTTCATACATTTATAGGGTTTGCTGCAGCAAGGATTAATGCAACAA
AGTCTTCAAAACCTTCAACTACAGGCAAGCCAAGCTGCCGTATCTCTACCTCAGGGAGTG
TTGTCTTCTCAGGCCGCTGCAACTGTAGCTGCTGCTGCTGCTGCTCAACAGCAACTTCAG
CAACTCCAGCAACAGCATCAACAACCTTCCCAGCACCAACAGCAAACACAACAACAGACA
CGGCCACCGCCATCAGCAGGGTTGCCGCAGCAGCAACCATCTCAACCCGTCATTGTAACT
CAGGCACAACTTCCTCCAGCACAAAAGG--------------------------------
------------------------------------------------------------
-----------------------------------
>MY5280_Hexurella_ArroyoSalado
AAGATGTGAAAATATTTTATTGACTGTCATTTCCTTGGGTTTCTTTCTCAATGTGTAGTT
GTTTAGTATTAAATATTATGCTTGAACCTTTATCTTTCTTGTCATAATTTCTTCAACATA
CTTAATGTTGATTCAAGTTATCTGCTACTTTATGTCTTACTAGATTTTTTTCTAGTGAGG
CTTCCAAGTGTTTATGCCTGAAAATGGCATGTTTTGTACCTTAAATTTTGAAGAGTTCTT
TAGTGATTGACTTTTTTCATACATTTATAGGGTTTGCTGCAGCAAGGATTAATGCAACAA
AGTCTTCAAAACCTTCAACTACAGGCAAGCCAAGCTGCCGTATCTCTACCTCAGGGAGTG
TTGTCTTCTCAGGCCGCTGCAACTGTAGCTGCTGCTGCTGCTGCTCAACAGCAACTTCAG
CAACTCCAGCAACAGCATCAACAACCTTCCCAGCACCAACAGCAAACACAACAACAGACA
CGGCCACCGCCATCAGCAGGGTTGCCGCAGCAGCAACCATCTCAACCCGTCATTGTAACT
CAGGCACAACTTCCTCCAGCACAAAAGGTTAGCGGTGTAAAAATTTTACCTTATAAAATT
TCTTCTGTAGATAATTTGAAAATTTGTCTGATTGATTTTTTTTATAATTGTTTCAATGTA
TTTGTTTTTAATTTTCTGTGAGCAGGTTAAGTATG
>MY5282_Hexurella_ArroyoSalado
AAGCTATGAAAATATTTTATTGACTGTCATTTCCTTGGGTTTCTTTCTCAATGTGTAGTT
GTTTAGTATTAAATATTATGCTTGAACCGTTATCTTTGTTGTCATAATTTCTTCAACATA
CTTAATGTTGATTCAAGTTATCTGCTACTTTATGTCTTACTAGATTTTTTTCTAGTGTGG
CTTCCAAGTGTTTATGCCTGAAAATGGCATGTTTTGTACCTTAAATTTTGAAGAGTTCTT
TAGTGATTGACTTTTTTCATACATTTATAGGGTTTGCTGCAGCAAGGATTAATGCAACAA
AGTCTTCAAAACCTTCAACTACAGGCAAGCCAAGCTGCCGTATCTCTACCTCAGGGAGTG
TTGTCTTCTCAGGCCGCTGCAACTGTAGCTGCTGCTGCTGCTGCTCAACAGCAACTTCAG
CAACTCCAGCAACAGCATCAACAACCTTCCCAGCACCAACAGCAAACACAACAACAGACA
CGGCCACCGCCATCAGCAGGGTTGCCGCAGCAGCAACCATCTCAACCCGTCATTGTAACT
CAGGCACAACTTCCTCCAGCACAAAAGGTTAGCGGTGTAAAAATTTTACCTTATAAAATT
TCTTCTGTAGATAATTTGAAAATTTGTCTGATTGATTTTTTTTATAATTGTTTCAATGTA
TTTGTTTTTAATTTTCTGTGAGCAGGTTAAGTATG
>MY5286_Hrupicola_SweetwaterSpr_OrdMtn
------TGAAAATATTTAATTGACTCTCATTTCCTTGGACTTCTTACTCAATGTGTAGTT
GTTTAGTATTAAATATTATGCTTGAACCATTGTCTTTCTTGTCATAATTTCTTCAACATA
CTTAATGTTGCTTCAAGTTGTCTGCTACTTTATTTCTTACTAGATTTTTTTCTAGTGAGG
CTTCCAATTGTTTATGCTTGAATATGGCGTGTTTTGTACCTTAAATTGTGAAGAGTTCTG
TAGTGATGGACTTTTTTCATATATTTATAGGGTTTGCTGCAGCAAGGATTAATGCAACAA
AGTCTTCAAAACCTTCAACTACAGGCAAGCCAAGCTGCCGTATCTCTACCTCAGGGAGTG
TTGTCTTCTCAGGCCGCTGCAACTGTAGCTGCTGCTGCTGCTGCTCAACAGCAACTTCAG
CAACTCCAGCAACAGCATCAACAACCTTCCCAGCACCAACAGCAAACACAACAACAGACA
CGGCCACCGCCATCAGCAGGGTTGCCGCAGCAGCAACCATCTCAACCCGTCATTGTAACT
CAGGCACAACTTCCTCCAGCACAAAAGGTTAGCAGTGTCAAAATTTTACCTTATAAAATT
TCTTCTGTACCTAATTTGAAAATTTGTCTGATTGATTTTTT-TATAATTGCTTCAACATA
TTTGTTTTTAATTTTCTGTGAGCAGGTTAAATATG
>MY5287_Hrupicola_SweetwaterSpr_OrdMtn
-----------------------CTCTCATTTCCTTGGACTTCTTACTCAATGTGTAGTT
GTTTAGTATTAAATATTATGCTTGAACCATTGTCTTTCTTGTCATAATTTCTTCAACATA
CTTAATGTTGCTTCAAGTTGTCTGCTACTTTATTTCTTACTAGATTTTTTTCTAGTGAGG
CTTCCAATTGTTTATGCTTGAATATGGCGTGTTTTGTACCTTAAATTGTGAAGAGTTCTG
TAGTGATGGACTTTTTTCATATATTTATAGGGTTTGCTGCAGCAAGGATTAATGCAACAA
AGTCTTCAAAACCTTCAACTACAGGCAAGCCAAGCTGCCGTATCTCTACCTCAGGGAGTG
TTGTCTTCTCAGGCCGCTGCAACTGTAGCTGCTGCTGCTGCTGCTCAACAGCAACTTCAG
CAACTCCAGCAACAGCATCAACAACCTTCCCAGCACCAACAGCAAACACAACAACAGACA
CGGCCACCGCCATCAGCAGGGTTGCCGCAGCAGCAACCATCTCAACCCGTCATTGTAACT
CAGGCACAACTTCCTCCAGCACAAAAGGTTAGCAGTGTCAAAATTTTACCTTATAAAATT
TCTTCTGTACCTAATTTGAAAATTTGTCTGATTGATTTTTT-TATAATTGCTTCAACATA
TTTGTTTTTAATTTTCTGTGAGCAGGTTAAATATG
>MY5288_Hrupicola_Deadman_Hills
AAGATGTGAAAATATTTTATTGACTCTCATTTCCTTGGGCTTCTTTCTCAATGTGTAGTT
GTTTAGTATTAAATATTATGC-TGAACTATTATCTTTCTTATCATAATTTCTTCAATGTA
CTTAATGTTGCCTCAAGTTGTCTGCTATTTTATTTCTTACTAGATTTTTTTCTAGTGAGG
CTTCCAAGTGTTTATGCTTGAATATGGCATGTTTTGTACTTTAAATTGTGAAGAGTTCTT
TAGTGATTGACTTTTTTCATGCATTTATAGGGTTTGCTGCAGCAAGGATTAATGCAACAA
AGTCTTCAAAACCTTCAACTACAGGCAAGCCAAGCTGCCGTATCTCTACCTCAGGGAGTG
TTGTCTTCTCAGGCCGCTGCAACTGTAGCTGCTGCTGCTGCTGCTCAACAGCAACTTCAG
CAACTCCAGCAACAGCATCAACAACCTTCCCAGCACCAACAGCAAACACAACAACAGACA
CGGCCACCGCCATCATCAGGGTTGCCGCAGCAGCAACCATCTCAACCCGTCATTGTAACT
CAGGCACAACTTCCTCCAGCACAAAAGGTTAGCAGTGTCAAAATTTTACCTTATAAAATT
TCTTCTGTACCTAATTTGAAAATTTGTCTGATTGATTTTTT-TATAATTGCTTCAACATA
TTTGTTTTTAATTTTCTGTGAGCAGGTTAAATATG
>MY5289_Hrupicola_Deadman_Hills
-AGATGTGAAAATATTTTATTGACTCTCATTTCCTTGGGCTTCTTTCTCAATGTGTAGTT
GTTTAGTATTAAATATTATGC-TGAACTATTATCTTTCTTATCATAATTTCTTCAATGTA
CTTAATGTTGCCTCAAGTTGTCTGCTATTTTATTTCTTACTAGATTTTTTTCTAGTGAGG
CTTCCAAGTGTTTATGCTTGAATATGGCATGTTTTGTACTTTAAATTGTGAAGAGTTCTT
TAGTGATTGACTTTTTTCATGCATTTATAGGGTTTGCTGCAGCAAGGATTAATGCAACAA
AGTCTTCAAAACCTTCAACTACAGGCAAGCCAAGCTGCCGTATCTCTACCTCAGGGAGTG
TTGTCTTCTCAGGCCGCTGCAACTGTAGCTGCTGCTGCTGCTGCTCAACAGCAACTTCAG
CAACTCCAGCAACAGCATCAACAACCTTCCCAGCACCAACAGCAAACACAACAACAGACA
CGGCCACCGCCATCATCAGGGTTGCCGCAGCAGCAACCATCTCAACCCGTCATTGTAACT
CAGGCACAACTTCCTCCAGCACAAAAGGTTAGCAGTGTCAAAATTTTACCTTATAAAATT
TCTTCTGTACCTAATTTGAAAATTTGTCTGATTGATTTTTT-TATAATTGCTTCAACATA
TTTGTTTTTAATTTTCTGTGAGCAGGTTAAATATG
>MY5309_Hapachea_JohnnyLyon_Hills
----------------TTATTGACTC-CATTTCCTTGGGCCCCTTACTCAATGTGCAGTT
GTTTAGTACTAAATATTATGCTTGAACCATTGTCTTTCTGTTCATAATTGCTTCAACATG
TTTAATGTAGCCACAAGTTGTCCGCTACTTTGTGTCTTACTAGATTTATTTCTAGTGAGG
CTTCCAGGTCTTTATGCTTGAATATGGCATGTTTTGTACCTTGAATAGTGAAGAGTTCTT
T----GC---CTTTTTTTATACATTTATAGGGTTTGCTGCAGCAAGGATTAATGCAACAA
AGTCTTCAAAACCTTCAACTACAGGCAAGCCAAGCTGCCGTATCTCTACCTCAGGGAGTG
TTGTCTTCTCAGGCCGCTGCAACTGTAGCTGCTGCTGCTGCTGCTCAACAGCAACTTCAG
CAACTCCAGCAACAGCATCAACAACCTTCCCAGCACCAACAGCAAACACAACAACAGACA
CGGCCACCGCCATCAGCAGGGTTGCCGCAGCAGCAACCATCTCAACCCGTCATTGTAACT
CAGGCACAACTTCCTCCAGCACAAAAGGTTAGCAGTGGCAAAACTTTATCTTGTAAAATT
TCTTATGTACCTAATTTGAAAATTTGCCTGAATTATTTTTTTTATAATGGTTTTAACGTA
TTTGTTTTTAATTCTCTGTGAGCAGG---------
>MY5310_Hexurella_AntelopeCyn_CerbatMtns
----------------------ACTCTTATTTCCTTGGGCCCCTTACTCAATGTGCAGTT
GTTTAGTATTAAATAGTATGCTCGAACCATTGTCTTTCATTTCATAATTG-TTCAATGTA
TTTAATGTTGCCTCAAGTTGTCTGCTACTTTATGTCTTACTAGATTTATTTCTACTGAGA
CGTCGATGTCTTTATGTTTGAATATGGCGTGTTTTGTACCTTAAATTGTGAACAGTTCTT
TAGTGATTGATTTTTTTCATACATTTATAGGGTTTGCTGCAGCAAGGATTAATGCAACAA
AGTCTTCAAAACCTTCAACTACAGGCAAGCCAAGCTGCCGTATCTCTACCTCAGGGAGTG
TTGTCTTCTCAGGCCGCTGCAACTGTAGCTGCTGCTGCTGCTGCTCAACAGCAACTTCAG
CAACTTCAGCAACAGCATCAACAACCTTCCCAGCACCAACAGCAAACACAACAACAGACA
CGGCCACCGCCATCAGCAGGGTTGCCGCAGCAGCAACCATCTCAACCCGTCATTGTAACT
CAGGCACAACTTCCTCCAGCACAAAAGGTTAGCGGTGTCAAAACTTTACCTTATGAAATT
TCTTATATACCTAATTTGAAAATTTGTCTGATTTA--------------------GCATA
TTTGTATTTAATTTTCTGTGAGCAGGTTAATTAT-
>MY5311_Hexurella_AntelopeCyn_CerbatMtns
------------------------------------------------------------
-----------------------------------------TCATAATTG-TTCAATGTA
TTTAATGTTGCCTCAAGTTGTCTGCTACTTTATGTCTTACTAGATTTATTTCTACTGAGA
CGTCGATGTCTTTATGTTTGAATATGGCGTGTTTTGTACCTTAAATTGTGAACAGTTCTT
TAGTGATTGACTTTTTTCATACATTTATAGGGTTTGCTGCAGCAAGGATTAATGCAACAA
AGTCTTCAAAACCTTCAACTACAGGCAAGCCAAGCTGCCGTATCTCTACCTCAGGGAGTG
TTGTCTTCTCAGGCCGCTGCAACTGTAGCTGCTGCTGCTGCTGCTCAACAGCAACTTCAG
CAACTTCAGCAACAGCATCAACAACCTTCCCAGCACCAACAGCAAACACAACAACAGACA
CGGCCACCGCCATCAGCAGGGTTGCCGCAGCAGCAACCATCTCAACCCGTCATTGTAACT
CAGGCACAACTTCCTCCAGCACAAAAGGTTAGCGGTGTCAAAACTTTACCTTATGAAATT
TCTTATATACCTAATTTGAAAATTTGTCTGATTTA--------------------GCATA
TTTGTATTTAATTTTCTGTGAGCAGGTTAATTATG
>MY5312_Hexurella_FoxCyn_MusicMtns
-----------------------------TTTCCTTGGGCCCCTTACTCAATGTGCAGTT
GTTTAGTATTAAATATTATGCTCGAACCATTGTCTTTCATTTCATAATTG-TTCAATGTA
TTTAATGTTGCCTCAAGTTGTCTGCTACTTTATGTCTTACTAGATTTATTTCTACTGAGA
CGTCGATGTCTTTATGTTTGAATATGGCGTGTTTTGTACCTTAAATTGTGAACAGTTCTT
TAGTGATTGACTTTTTTCATACATTTATAGGGTTTGCTGCAGCAAGGATTAATGCAACAA
AGTCTTCAAAACCTTCAACTACAGGCAAGCCAAGCTGCCGTATCTCTACCTCAGGGAGTG
TTGTCTTCTCAGGCCGCTGCAACTGTAGCTGCTGCTGCTGCTGCTCAACAGCAACTTCAG
CAACTTCAGCAACAGCATCAACAACCTTCCCAGCACCAACAGCAAACACAACAACAGACA
CGGCCACCGCCATCAGCAGGGTTGCCGCAGCAGCAACCATCTCAACCCGTCATTGTAACT
CAGGCACAACTTCCTCCAGCACAAAAGGTTAGCGGTGTCAAAACTTTACCTTATGAAATT
TCTTATATACCTAATTTGAAAATTTGTCTGATTTA--------------------GCATA
TTTGTATTTAATTTTCTGTGAGCAGGTTAATTATG
>MY5313_Hexurella_FoxCyn_MusicMtns
------------------------------------------------------------
-------ATTAAATATTATGCTCGAACCATTGTCTTTCATTTCATAATTG-TTCAATGTA
TTTAATGTTGCCTCAAGTTGTCTGCTACTTTATGTCTTACTAGATTTATTTCTACTGAGA
CGTCGATGTCTTTATGTTTGAATATGGCGTGTTTTGTACCTTAAATTGTGAACAGTTCTT
TAGTGATTGACTTTTTTCATACATTTATAGGGTTTGCTGCAGCAAGGATTAATGCAACAA
AGTCTTCAAAACCTTCAACTACAGGCAAGCCAAGCTGCCGTATCTCTACCTCAGGGAGTG
TTGTCTTCTCAGGCCGCTGCAACTGTAGCTGCTGCTGCTGCTGCTCAACAGCAACTTCAG
CAACTTCAGCAACAGCATCAACAACCTTCCCAGCACCAACAGCAAACACAACAACAGACA
CGGCCACCGCCATCAGCAGGGTTGCCGCAGCAGCAACCATCTCAACCCGTCATTGTAACT
CAGGCACAACTTCCTCCAGCACAAAAGGTTAGCGGTGTCAAAACTTTACCTTATGAAATT
TCTTATATACCTAATTTGAAAATTTGTCTGATTTA--------------------GCATA
TTTGTATTTAATTTT--------------------
>MY5314_Hexurella_Grasshopper_BrushyMtn
--------------------------------------------TACTCAATGTGCAGTT
GTTTAGTATTAAATATTATGCTCGAACCATTGTCTTTCATTTCATAATTGCTTCAACGTA
TTTAATGTTGCCTCAAGTTGTCTGCTACTTTATGTCTTACTAGATTTATTTCTACTGGGA
CTTCGATGTCTTTATGCTTGAATATGGCGTGTTTTGTACCTTAAATTGTGAACAGTTCTT
TAGTGATTGACTTTTTTCATACATTTATAGGGTTTGCTGCAGCAGGGATTAATGCAACAA
AGTCTTCAAAACCTTCAACTACAGGCAAGCCAAGCTGCCGTATCTCTACCTCAGGGAGTG
TTGTCTTCTCAGGCCGCTGCAACTGTAGCTGCTGCTGCTGCTGCTCAACAGCAACTTCAG
CAACTTCAGCAACAGCATCAACAACCTTCCCAGCACCAACAGCAAACACAACAACAGACA
CGGCCGCCGCCATCAGCAGGGTTGCCGCAGCAGCAACCATCTCAACCCGTCATTGTAACT
CAGGCACAACTTCCTCCAGCACAAAAGGTTAGCGGTGTCAAAACTTTACCTTATGAAATT
TCTTATATACCTAATTTGAAAATTTGTCTGATTTA--------------------ACGTA
TTTGTATTTAATTTTCTGTGAGCAGGTTAATTATG
>MY5315_Hexurella_WagonerRd_BradshawMtns
AATATGTAAACATACTTTATTGACTCTCATTTCCTTGGGCCCCTTACTCAATATGCAGTT
GTTTAGTATTAAATATTATGCTTGAACCATTGTATTTCATTTCATAATTGCTTCAACATA
TTTAATGTTGCCTCAAGTTGTCTGCTACTTTATGTCTTACTAGATTTATTTCTAGTGAGA
CTTACAGGTCTTTATGCCTTAATATGGCATGTTTTGTACCTTAAATTGTGAAGAGTTCTT
TAGTGATTGACTTTTTTCATACATTTATAGGGTTTGCTGCAGCAAGGATTAATGCAACAA
AGTCTTCAAAACCTTCAACTACAGGCAAGCCAAGCTGCCGTATCTCTACCTCAGGGAGTG
TTGTCTTCTCAGGCCGCTGCGACTGTAGCTGCTGCTGCTGCTGCTCAACAGCAACTTCAG
CAACTCCAGCAACAGCATCAACAACCTTCCCAGCACCAACAGCAAACACAACAACAGACA
CGGCCACCGCCATCAGCAGGGTTGCCGCAGCAGCAACCATCTCAACCCGTCATTGTAACT
CAGGCACAACTTCCTCCAGCACAAAAGGTTAGCAGTGTCAAAACTTTACCTTATAAAATT
TCTTATGTACCTAATTTGAAAATTTGTCCGATTTA--------------------ACATA
TTTGTTTTTAATTCTCTGTGAGCCGGTTAAATATG
>MY5316_Hexurella_WagonerRd_BradshawMtns
AATATGTAAACATACTTTATTGACTCTCATTTCCTTGGGCCCCTTACTCAATATGCAGTT
GTTTAGTATTAAATATTATGCTTGAACCATTGTATTTCATTTCATAATTGCTTCAACATA
TTTAATGTTGCCTCAAGTTGTCTGCTACTTTATGTCTTACTAGATTTATTTCTAGTGAGA
CTTACAGGTCTTTATGCCTTAATATGGCATGTTTTGTACCTTAAATTGTGAAGAGTTCTT
TAGTGATTGACTTTTTTCATACATTTATAGGGTTTGCTGCAGCAAGGATTAATGCAACAA
AGTCTTCAAAACCTTCAACTACAGGCAAGCCAAGCTGCCGTATCTCTACCTCAGGGAGTG
TTGTCTTCTCAGGCCGCTGCGACTGTAGCTGCTGCTGCTGCTGCTCAACAGCAACTTCAG
CAACTCCAGCAACAGCATCAACAACCTTCCCAGCACCAACAGCAAACACAACAACAGACA
CGGCCACCGCCATCAGCAGGGTTGCCGCAGCAGCAACCATCTCAACCCGTCATTGTAACT
CAGGCACAACTTCCTCCAGCACAAAAGGTTAGCAGTGTCAAAACTTTACCTTATAAAATT
TCTTATGTACCTAATTTGAAAATTTGTCCGATTTA--------------------ACATA
TTTGTTTTTAATTCTCTGTGAGCCGGTTAAATATG
>MY5317_Hrupicola_Cottonwood_SnYsidroMtns
------------TATTTTATTTGATCTCATTTCCTTGAGCTTCTTTCTCAATGTGTAGTT
GCTAAGTATTGAATATTATGCTTGAACCATTATCTTTCTTGTCATAATTTCTTCAACTTA
CTTAATGTTGCCTCAAGTTGTCTGCTACTTTATGTCTTAGTAGATTTTTCTCTAGTGAGG
CTTCCAAGTGTTTATGCTTGAATATGGCATGTTTTGTACCTGAAACTGTGAAGAGTTCTT
TAGTGATTGACTTTTTTCATACATTTATAGGGTTTGCTGCAGCAAGGATTAATGCAACAA
AGTCTTCAAAACCTTCAACTACAGGCAAGCCAAGCTGCCGTATCTCTACCTCAGGGAGTG
TTGTCTTCTCAGGCCGCTGCAACTGTAGCTGCTGCTGCTGCTGCTCAACAGCAACTTCAG
CAACTCCAGCAACAGCATCAACAACCTTCCCAGCACCAACAGCAAACACAACAACAGACA
CGGCCACCGCCATCAGCAGGGTTGCCGCAGCAGCAACCATCTCAACCCGTCATTGTAACT
CAGGCACAACTTCCTCCAGCACAAAAGGTTAGCAGTGTCAGAATTTTACCTTATAAAATT
TCTTCTGTACCTAATTTGAAAATTTGTATGATTGATTCTTTTTATAATTGCTTCAACATA
TTTGTTTTTAATTTTCTGTGAGCAGGTTGAATATG
