# Supplementary material for: ﻿Species delimitation, biogeography, and natural history of dwarf funnel web spiders (Mygalomorphae, Hexurellidae, Hexurella) from the United States / Mexico borderlands
Source: Zookeys. 2023 Jun 14;1167:109–57. doi: 10.3897/zookeys.1167.103463 (PMC10285686; doi:10.3897/zookeys.1167.103463)
Supplement: Supplementary material 3 — Input matrices, analysis log files, and output tree files for nuclear and mitochondrial analyses [file zookeys-1167-109_article-103463__-s003.zip › uce-200583.fasta]

>MY0059_Hapachea_SantaRitaMtns_MaderaCyn
TTTGGTATACTTATAACATTCTTATATGTTTCCTTTGAAGGTTTCACCCAAGGAGATGTG
GGCCTTGCAATGGGAAAGTTGTATGGAAATGACTTTAGTCAAACCACTATCTCTAGGTTT
GAAGCACTCAATCTAAGTTTCAAAAATATGTGTAAACTAAAACCATTACTGCAGCGATGG
TTAGAAGATGCTGATGCATCAATGAACAACCCTGCTGCCCTTACTAATGCACATACTACT
CCCGAGTCCATTGGCCGAAGACGAAAAAAACGCACCAGTATTGAAGCAGCTGTAAGAAAC
GCCTTGGAAAGTGCTTTCTTGCAGAATCCTAAACCAACATCTGAGGAAATATCTATGTTA
GCGGAGTCTTTGACTATGGAAAAAGAAGTCGTCCGAGTGTGGTTTTGTAACAGGCGCCAA
AAAGAAAAACGGATTAATCCTCCCCCCAGTTGTCCTGTGTCCTGTCCCACAT
>MY0139_Hexurella_SanDiego_Guatay
TTTTGTATATTTATTCCATTCTTGTATATTTCCTTTGAAGGTTTCACCCAAGGAGATGTG
GGCCTTGCAATGGGAAAGTTGTATGGAAATGACTTTAGTCAAACCACTATTTCTAGGTTT
GAAGCACTCAATCTAAGTTTCAAAAATATGTGTAAACTAAAACCATTACTGCAGCGATGG
TTAGAAGATGCTGATGCATCAATGAACAACCCTGCTGCCCTTACTAATGCACACACTACT
CCCGAGTCCATTGGCCGAAGACGAAAAAAACGCACCAGTATTGAAGCAGCTGTAAGAAAT
GCCTTGGAAAGTGCTTTCTTACAGAATCCTAAACCAACATCAGAAGAAATATCTATGTTA
GCGGAGTCTTTGACTATGGAAAAAGAAGTCGTCCGAGTGTGGTTTTGTAACAGGCGCCAA
AAAGAAAAACGGATTAATCCTCCCCCCAGTTGTCCTGTGTCCTGTCCCACAT
>MY5053_Hexurella_ChiricahuaMtns_PriceCyn
TTTTGTATACTTATAACATTCTTTTATGTTTCCTTTGAAGGTTTCACCCAAGGAGATGTG
GGCCTTGCAATGGGAAAGTTGTATGGAAATGACTTTAGTCAAACCACTATCTCTAGGTTT
GAAGCACTCAATCTAAGTTTCAAAAATATGTGTAAACTAAAACCATTACTGCAGCGATGG
TTAGAAGATGCTGATGCATCAATGAACAACCCTGCTGCCCTTACTAATGCACACACTACT
CCCGAGTCCATTGGCCGAAGACGAAAAAAACGCACCAGTATTGAAGCAGCTGTAAGAAAC
GCCTTGGAAAGTGCTTTCTTACAGAATCCTAAACCAACATCTGAAGAAATATCTATGTTA
GCGGAGTCTTTGACTATGGAAAAAGAAGTCGTCCGAGTGTGGTTTTGTAACAGGCGCCAA
AAAGAAAAACGGATTAATCCTCCCCCCAGTTGTCCTGTGTCCTGTCCCACAT
>MY5057_Hexurella_ChiricahuaMtns_PriceCyn
------------------------------------------------------------
------------------------------------------------------------
-----------------------------------------------ACTGCAGCGATGG
TTAGAAGATGCTGATGCATCAATGAACAACCCTGCTGCCCTTACTAATGCACACACTACT
CCCGAGTCCATTGGCCGAAGACGAAAAAAACGCACCAGTATTGAAGCAGCTGTAAGAAAC
GCCTTGGAAAGTGCTTTCTTACAGAATCCTAAACCAACATCTGAAGAAATATCTATGTTA
GCGGAGTCTTTGAC----------------------------------------------
----------------------------------------------------
>MY5064_Hexurella_MuleMtns_Escabrosa
TTTTGTATACTTATAACATTCTTTTATGTTTCCTTTGAAGGTTTCACCCAAGGAGATGTG
GGCCTTGCAATGGGAAAGTTGTATGGAAATGACTTTAGTCAAACCACTATCTCTAGGTTT
GAAGCACTCAATCTAAGTTTCAAAAATATGTGTAAACTAAAACCATTACTGCAGCGATGG
TTAGAAGATGCTGATGCATCAATGAACAACCCTGCTGCCCTTACTAATGCACATACTACT
CCCGAGTCCATTGGCCGAAGACGAAAAAAACGCACCAGTATTGAAGCAGCTGTAAGAAAC
GCCTTGGAAAGTGCTTTCTTGCAGAATCCTAAACCAACATCTGAAGAAATATCTATGTTA
GCGGAGTCTTTGACTATGGAAAAAGAAGTCGTCCGAGTGTGGTTTTGTAACAGGCGCCAA
AAAGAAAAACGGATTAATCCTCCCCCCAGTTGTCCTGTGTCCTGTCCCACAT
>MY5066_Hexurella_MuleMtns_Escabrosa
TTATGTATACTTATAACATTCTTTTATGTTTCCTTTGAAGGTTTCACCCAAGGAGATGTG
GGCCTTGCAATGGGAAAGTTGTATGGAAATGACTTTAGTCAAACCACTATCTCTAGGTTT
GAAGCACTCAATCTAAGTTTCAAAAATATGTGTAAACTAAAACCATTACTGCAGCGATGG
TTAGAAGATGCTGATGCATCAATGAACAACCCTGCTGCCCTTACTAATGCACATACTACT
CCCGAGTCCATTGGCCGAAGACGAAAAAAACGCACCAGTATTGAAGCAGCTGTAAGAAAC
GCCTTGGAAAGTGCTTTCTTGCAGAATCCTAAACCAACATCTGAAGAAATATCTATGTTA
GCGGAGTCTTTGACTATGGAAAAAGAAGTCGTCCGAGTGTGGTTTTGTAACAGGCGCCAA
AAAGAAAAACGGATTAATCCTCCCCCCAGTTGTCCTGTGTCCTGTCCCACAT
>MY5071_Hexurella_SantaRitaMtns_AlisoSprings
TTTTGTATACTTATAACATTCTTTTATGTTTCCTTCGAAGGTTTCACCCAAGGAGATGTG
GGCCTTGCAATGGGAAAGTTGTATGGAAATGACTTTAGTCAAACCACTATCTCTAGGTTT
GAAGCACTCAATCTAAGTTTCAAAAATATGTGTAAACTAAAACCATTACTGCAGCGATGG
TTAGAAGATGCTGATGCATCAATGAACAACCCTGCTGCCCTTACTAATGCACATACTACT
CCCGAGTCCATTGGCCGAAGACGAAAAAAACGCACCAGTATTGAAGCAGCTGTAAGAAAT
GCCTTGGAAAGTGCTTTCTTGCAGAATCCTAAACCAACATCTGAAGAAATATCTATGTTA
GCGGAGTCTTTGACTATGGAAAAAGAAGTCGTCCGAGTGTGGTTTTGTAACAGGCGCCAA
AAAGAAAAACGGATTAATCCTCCCCCCAGTTGTCCTGTGTCCTGTCCCACAT
>MY5075_Hexurella_ChiricahuaMtns_CaveCrkCyn
TTCTGTATACTTATAACATTCTTTTATGTTTCCTTTGAAGGTTTCACCCAAGGAGATGTG
GGCCTTGCAATGGGAAAGTTGTATGGAAATGACTTTAGTCAAACCACTATCTCTAGGTTT
GAAGCACTCAATCTAAGTTTCAAAAATATGTGTAAACTAAAACCATTACTGCAGCGATGG
TTAGAAGATGCTGATGCATCAATGAACAACCCTGCTGCCCTTACTAATGCACACACTACT
CCCGAGTCCATTGGCCGAAGACGAAAAAAACGCACCAGTATTGAAGCAGCTGTAAGAAAC
GCCTTGGAAAGTGCTTTCTTACAGAATCCTAAACCAACATCTGAAGAAATATCTATGTTA
GCGGAGTCTTTGACTATGGAAAAAGAAGTCGTCCGAGTGTGGTTTTGTAACAGGCGCCAA
AAAGAAAAACGGATTAATCCTCCCCCCAGTTGTCCTGTGTCCTGTCCCACAT
>MY5126_Hexurella_SantaCatalinaMtns_NuggetCyn
TTTTGTATACTTATAACATTCTTATGTGTTTCCTTTGAAGGTTTCACCCAAGGAGATGTG
GGCCTTGCAATGGGAAAGTTGTATGGAAATGACTTTAGTCAAACCACTATCTCTAGGTTT
GAAGCACTCAATCTAAGTTTCAAAAATATGTGTAAACTAAAACCATTACTGCAGCGATGG
TTAGAAGATGCTGATGCATCAATGAACAACCCTGCTGCCCTTACTAATGCACATACTACT
CCCGAGTCCATTGGCCGAAGACGAAAAAAACGCACCAGTATTGAAGCAGCTGTAAGAAAC
GCCTTGGAAAGTGCTTTCTTGCAGAATCCTAAACCAACATCTGAAGAAATATCTATGTTA
GCGGAGTCTTTGACTATGGAAAAAGAAGTCGTCCGAGTGTGGTTTTGTAACAGGCGCCAA
AAAGAAAAACGGATTAATCCTCCCCCCAGTTGTCCTGTGTCCTGTCCCACAT
>MY5127_Hexurella_WhetstoneMtns_FrenchJoeCyn
------------------------------------------------------------
------------------------------------------------------------
----------ATCTAAGTTTCAAAAATATGTGTAAACTAAAACCATTACTGCAGCGATGG
TTAGAAGATGCTGATGCATCAATGAACAACCCTGCTGCCCTTACTAATGCACATACTACT
CCCGAGTCCATTGGCCGAAGACGAAAAAAACGCACCAGTATTGAAGCAGCTGTAAGAAAC
GCCTTGGAAAGTGCTTTCTTGCAGAATCCTAAACCAACATCTGAAGAAATATCTATGTTA
GCGGAGTCTTTGACTATGGAAAAAGAAGTCGTCCGAGTGTGGTTTTGTAACAGGC-----
----------------------------------------------------
>MY5128_Hexurella_WhetstoneMtns_FrenchJoeCyn
------------------------------------------------------------
------------------------------------------------------------
----------------------------------------AACCATTACTGCAGCGATGG
TTAGAAGATGCTGATGCATCAATGAACAACCCTGCTGCCCTTACTAATGCACA-ACTACT
CCCGAGTCCATTGGCCGAAGACGAAAAAAACGCACCAGTATTGAAGCAGCTGTAAGAAAC
GCCTTGGAAAGTGCTTTCTTGCAGAATCCTAAACCAACATCTGAAGAAATATCTATGTTA
GCGGAGTCTTTGACTATGGAAAAAGAAGTCGTCCGAGTGTGGTT----------------
----------------------------------------------------
>MY5131_Hexurella_PedregosaMtns_PruneCyn
TTTTGTATACTTATAACATTCTTTTATGTTTCCTTTGAAGGTTTCACCCAAGGAGATGTG
GGCCTTGCAATGGGAAAGTTGTATGGAAATGACTTTAGTCAAACCACTATCTCTAGGTTT
GAAGCACTCAATCTAAGTTTCAAAAATATGTGTAAACTAAAACCATTACTGCAGCGATGG
TTAGAAGATGCTGATGCATCAATGAACAACCCTGCTGCCCTTACTAATGCACACACTACT
CCCGAGTCCATTGGCCGAAGACGAAAAAAACGCACCAGTATTGAAGCAGCTGTAAGAAAT
GCCTTGGAAAGTGCTTTCTTACAGAATCCTAAGCCAACATCTGAAGAAATATCTATGTTA
GCGGAGTCTTTGACTATGGAAAAAGAAGTCGTCCGAGTGTGGTTTTGTAACAGGCGCCAA
AAAGAAAAACGGATTAATCCTCCCCCCAGTTGTCCTGTGTCCTGTCCCACAT
>MY5136_Hexurella_MiddlemarchCyn
TTTTGTATACTTATAACATTCTTTTATGTTTCCTTTGAAGGTTTCACCCAAGGAGATGTG
GGCCTTGCAATGGGAAAGTT-TATGGAAATGACTTTAGTCAAACCACTATCTCTAGGTTT
GAAGCACTCAATCTAAGTTTCAAAAATATGTGTAAACTAAAACCATTACTGCAGCGATGG
TTAGAAGATGCTGATGCATCAATGAACAACCCTGCTGCCCTTACTAATGCACACACTACT
CCCGAGTCCATTGGCCGAAGACGAAAAAAACGCACCAGTATTGAAGCAGCTGTAAGAAAC
GCCTTGGAAAGTGCTTTCTTACAGAATCCTAAACCAACATCTGAAGAAATATCTATGTTA
GCGGAGTCTTTGACTATGGAAAAAGAAGTCGTCCGAGTGTGGTTTTGTAACAGGCGCCAA
AAAGAAAAACGGATTAATCCTCCCCCCAGTTGTCCTGTGTCCTGTCCCACAT
>MY5147_Hexurella_DragoonMtns_NF_345A
TTTTGTATACCTATAACATTCTTTTATGTTTCCTTTGAAGGTTTCACCCAAGGAGATGTG
GGCCTTGCAATGGGAAAGTTGTATGGAAATGACTTTAGTCAAACCACTATCTCTAGGTTT
GAAGCACTCAATCTAAGTTTCAAAAATATGTGTAAACTAAAACCATTACTGCAACGATGG
TTAGAAGATGCTGATGCATCAATGAACAACCCTGCTGCCCTTACTAATGCACACACTACT
CCCGAGTCCATTGGCCGAAGACGAAAAAAACGCACCAGTATTGAAGCAGCTGTAAGAAAC
GCCTTGGAAAGTGCTTTCTTACAGAATCCTAAACCAACATCTGAAGAAATATCTATGTTA
GCGGAGTCTTTGACTATGGAAAAAGAAGTCGTCCGAGTGTGGTTTTGTAACAGGCGCCAA
AAAGAAAAACGGATTAATCCTCCCCCCAGTTGTCCTGTGTCCTGTCCCACAT
>MY5152_Hexurella_WhetstoneMtns_ApacheCyn
TTTTGTATACTTATAACATTCATTTATGTTTCCTTTGAAGGTTTCACCCAAGGAGATGTG
GGCCTTGCAATGGGAAAGTTGTATGGAAATGACTTTAGTCAAACCACTATCTCTAGGTTT
GAAGCACTCAATCTAAGTTTCAAAAATATGTGTAAACTAAAACCATTACTGCAGCGATGG
TTAGAAGATGCTGATGCATCAATGAACAACCCTGCTGCCCTTACTAATGCACATACTACT
CCCGAGTCCATTGGCCGAAGACGAAAAAAACGCACCAGTATTGAAGCAGCTGTAAGAAAC
GCCTTGGAAAGTGCTTTCTTGCAGAATCCTAAACCAACATCTGAAGAAATATCTATGTTA
GCGGAGTCTTTGACTATGGAAAAAGAAGTCGTCCGAGTGTGGTTTTGTAACAGGCGCCAA
AAAGAAAAACGGATTAATCCTCCCCCCAGTTGTCCTGTGTCCTGTCCCACAT
>MY5154_Hexurella_SantaRitaMtns_AdobeCyn
TTTTGTATACTTATAACATTCTTTTATGTTTCCTTTGAAGGTTTCACCCAAGGAGATGTG
GGCCTTGCAATGGGAAAGTTGTATGGAAATGACTTTAGTCAAACCACTATCTCTAGGTTT
GAAGCACTCAATCTAAGTTTCAAAAATATGTGTAAACTAAAACCATTACTGCAGCGATGG
TTAGAAGATGCTGATGCATCAATGAACAACCCTGCTGCCCTTACTAATGCACATACTACT
CCCGAGTCCATTGGCCGAAGACGAAAAAAACGCACCAGTATTGAAGCAGCTGTAAGAAAC
GCCTTGGAAAGTGCTTTCTTGCAGAATCCTAAACCAACATCTGAAGAAATATCTATGTTA
GCGGAGTCTTTGACTATGGAAAAAGAAGTCGTCCGAGTGTGGTTTTGTAACAGGCGCCAA
AAAGAAAAACGGATTAATCCTCCCCCCAGTTGTCCTGTGTCCTGTCCCACAT
>MY5157_Hexurella_SantaCatalinaMtns_Redington
TTTTGTATACTTATAACATTCTTATATGTTTCCTTTGAAGGTTTCACCCAAGGAGATGTG
GGCCTTGCAATGGGAAAGTTGTATGGAAATGACTTTAGTCAAACCACTATCTCTAGGTTT
GAAGCACTCAATCTAAGTTTCAAAAATATGTGTAAACTAAAACCATTACTGCAGCGATGG
TTAGAAGATGCTGATGCATCAATGAACAACCCTGCTGCCCTTACTAATGCACATACTACT
CCCGAGTCCATTGGCCGAAGACGAAAAAAACGCACCAGTATTGAAGCAGCTGTAAGAAAC
GCCTTGGAAAGTGCTTTCTTGCAGAATCCTAAACCAACATCTGAAGAAATATCTATGTTA
GCGGAGTCTTTGACTATGGAAAAAGAAGTCGTCCGAGTGTGGTTTTGTAACAGGCGCCAA
AAAGAAAAACGGATTAATCCTCCCCCCAGTTGTCCTGTGTCCTGTCCCACAT
>MY5164_Hrupicola_Temecula
-------------------------------------------------------ATGTG
GGCCTTGCAATGGGAAAGTTGTATGGAAATGACTTTAGTCAAACCACTATTTCTAGGTTT
GAAGCACTCAATCTAAGTTTCAAAAATATGTGTAAACTAAAACCATTACTGCAGCGATGG
TTAGAAGATGCTGATGCATCAATGAACAACCCTGCTGCCCTTACTAATGCACACACTACT
CCCGAGTCCATTGGCCGAAGACGAAAAAAACGCACCAGTATTGAAGCAGCTGTAAGAAAT
GCCTTGGAAAGTGCTTTCTTACAGAATCCTAAACCAACATCAGAAGAAATATCTATGTTA
GCGGAGTCTTTGACTATGGAAAAAGAAGTCGTCCGAGTGTGGTTTTGTAACAGGCGCCAA
AAAGAAAAACGGATTAATCCTCCCCCCA------------------------
>MY5165_Hrupicola_Temecula
-----------------------GTATGTTTCCTTTGAAGGTTTCACCCAAGGAGATGTG
GGCCTTGCAATGGGAAAGTTGTATGGAAATGACTTTAGTCAAACCACTATTTCTAGGTTT
GAAGCACTCAATCTAAGTTTCAAAAATATGTGTAAACTAAAACCATTACTGCAGCGATGG
TTAGAAGATGCTGATGCATCAATGAACAACCCTGCTGCCCTTACTAATGCACACACTACT
CCCGAGTCCATTGGCCGAAGACGAAAAAAACGCACCAGTATTGAAGCAGCTGTAAGAAAT
GCCTTGGAAAGTGCTTTCTTACAGAATCCTAAACCAACATCAGAAGAAATATCTATGTTA
GCGGAGTCTTTGACTATGGAAAAAGAAGTCGTCCGAGTGTGG----GTAACAGGCGCCAA
AAAGAAAAACGGATTAATCCTCCC----------------------------
>MY5175_Hapachea_HarshawRd_PatagoniaMtns
TTTTGTATACTTATAACATTCTTTTATGTTTCCTTTGAAGGTTTCACCCAA--------G
GGCCTTGCAATGGGAAAGTTGTATGGAAATGACTTTAGTCAAACCACTATCTCTAGGTTT
GAAGCACTCAATCTAAGTTTCAAAAATATGTGTAAACTAAAACCATTACTGCAGCGATGG
TTAGAAGATGCTGATGCATCAATGAACAACCCTGCTGCCCTTACTAATGCACATACTACT
CCCGAGTCCATTGGCCGAAGACGAAAAAAACGCACCAGTATTGAAGCAGCTGTAAGAAAC
GCCTTGGAAAGTGCTTTCTTGCAGAATCCTAAACCAACATCTGAAGAAATATCTATGTTA
GCGGAGTCTTTGACTATGGAAAAAGAAGTCGTCCGAGTGTGGTTTTGTAACAGGCGCCAA
AAAGAAAAACGGATTAATCCTCCCCCCAGTTGTCCTGTGTCCTGTCCCACAT
>MY5180_Hapachea_MustrangPk_MustangMtns
TTTTGTATACTTATAACATTCTTTTATGTTTCCTTTGAAGGTTTCACCCAAGGAGATGTG
GGCCTTGCAATGGGAAAGTTGTATGGAAATGACTTTAGTCAAACCACTATCTCTAGGTTT
GAAGCACTCAACCTAAGTTTCAAAAATATGTGTAAACTAAAACCATTACTGCAGCGATGG
TTAGAAGATGCTGATGCATCAATGAACAACCCTGCTGCCCTTACTAATGCACATACTACT
CCCGAGTCCATTGGCCGAAGACGAAAAAAACGCACCAGTATTGAAGCAGCTGTAAGAAAC
GCCTTGGAAAGTGCTTTCTTGCAGAATCCTAAACCAACATCTGAAGAAATATCTATGTTA
GCGGAGTCTTTGACTATGGAAAAAGAAGTCGTCCGAGTGTGGTTTTGTAACAGGCGCCAA
AAAGAAAAACGGATTAATCCTCCCCCCAGTTGTCCTGTGTCCTGTCCCACAT
>MY5181_Hapachea_MustrangPk_MustangMtns
------------------------------------------------------------
------------------------------------------------------------
-----------TCTAAGTTTCAAAAATATGTGTAAACTAAAACCATTACTGCAGCGATGG
TTAGAAGATGCTGATGCATCAATGAACAACCCTGCTGCCCTTACTAATGCACATACTACT
CCCGAGTCCATTGGCCGAAGACGAAAAAAACGCACCAGTATTGAAGCAGCTGTAAGAAAC
GCCTTGGAAAGTGCTTTCTTGCAGAATCCTAAACCAACATCTGAAGAAATATCTATGTTA
GCGGAGTCTTTGACTATGGAAAAAGAAGT-GTCCGAGTGTGGTTTTGTAACAGGC-----
----------------------------------------------------
>MY5193_Hapachea_HarshawRd_PatagoniaMtns
-----TATACTTATAACATTCTTTTATGTTTCCTTTGAAGGTTTCACCCAAGGAGATGTG
GGCCTTGCAATGGGAAAGTTGTATGGAAATGACTTTAGTCAAACCACTATCTCTAGGTTT
GAAGCACTCAATCTAAGTTTCAAAAATATGTGTAAACTAAAACCATTACTGCAGCGATGG
TTAGAAGATGCTGATGCATCAATGAACAACCCTGCTGCCCTTACTAATGCACATACTACT
CCCGAGTCCATTGGCCGAAGACGAAAAAAACGCACCAGTATTGAAGCAGCTGTAAGAAAC
GCCTTGGAAAGTGCTTTCTTGCAGAATCCTAAACCAACATCTGAAGAAATATCTATGTTA
GCGGAGTCTTTGACTATGGAAAAAGAAGTCGTCCGAGTGTGGTTTTGTAACAGGCGCCAA
AAAGAAAAACGGATTAATCCT-------------------------------
>MY5194_Hapachea_Ordsummit_MtOrd
------------------------------------------------------------
------------------------------------------------------------
GAAGCACTCAATCTAAGTTTCAAAAATATGTGTAAACTAAAACCATTACTGCAGCGATGG
TTAGAAGATGCTGATGCATCAATGAACAACCCTGCTGCCCTTACTAATGCACACACTACT
CCTGAGTCCATTGGCCGAAGACGAAAAAAACGCACCAGTATTGAAGCAGCTGTAAGAAAC
GCCTTGGAAAGTGCTTTCTTACAGAATCCTAAACCAACATCTGAAGAAATATCTATGTTA
GCGGAGTCTTTGACTATGGAAAAAGAAGTCGTCCGAGTGTGGTTTTGTAACAGGCGCC--
----------------------------------------------------
>MY5195_Hapachea_Ordsummit_MtOrd
TTCGGTATACTTATAACATTCCTTTATGTTTCCTTTGAAGGTTTCACCCAAGGAGATGTG
GGCCTTGCAATGGGAAAGTTGTATGGAAATGACTTTAGTCAAACCACTATCTCTAGGTTT
GAAGCACTCAATCTAAGTTTCAAAAATATGTGTAAACTAAAACCATTACTGCAGCGATGG
TTAGAAGATGCTGATGCATCAATGAACAACCCTGCTGCCCTTACTAATGCACACACTACT
CCCGAGTCCATTGGCCGAAGACGAAAAAAACGCACCAGTATTGAAGCAGCTGTAAGAAAC
GCCTTGGAAAGTGCTTTCTTACAGAATCCTAAACCAACATCTGAAGAAATATCTATGTTA
GCAGAGTCTTTGACTATGGAAAAAGAAGTCGTCCGAGTGTGGTTTTGTAACAGGCGCCAA
AAAGAAAAACGGATTAATCCTCCCCCCAGTTGTCCTGTGTCCTGTCCCACAT
>MY5266_Hencina_CerroBolla
TTTTGTATATTTATTACATTCTTGTAT-TTTCCTTTGAAGGTTTCACCCAAGGAGATGTG
GGCCTTGCAATGGGAAAGTTGTATGGAAATGACTTTAGTCAAACCACTATTTCTAGGTTT
GAAGCACTCAATCTAAGTTTCAAAAATATGTGTAAACTAAAACCATTACTGCAGCGATGG
TTAGAAGATGCTGATGCATCAATGAACAACCCTGCTGCCCTTACTAATGCACACACTACT
CCCGAGTCCATTGGCCGAAGACGAAAAAAACGCACCAGTATTGAAGCAGCTGTAAGAAAT
GCCTTGGAAAGTGCTTTCTTACAGAATCCTAAACCAACATCAGAAGAAATATCTATGTTA
GCGGAGTCTTTGACTATGGAAAAAGAAGTCGTCCGAGTGTGGTTTTGTAACAGGCGCCAA
AAAGAAAAACGGATTAATCCTCCCCCCAGTTGTCCTGTGTCCTGTCCCACAT
>MY5267_Hencina_CerroBolla
TTTTGTATATTTATTACATTCTTGTAT-TTTCCTTTGAAGGTTTCACCCAAGGAGATGTG
GGCCTTGCAATGGGAAAGTTGTATGGAAATGACTTTAGTCAAACCACTATTTCTAGGTTT
GAAGCACTCAATCTAAGTTTCAAAAATATGTGTAAACTAAAACCATTACTGCAGCGATGG
TTAGAAGATGCTGATGCATCAATGAACAACCCTGCTGCCCTTACTAATGCACACACTACT
CCCGAGTCCATTGGCCGAAGACGAAAAAAACGCACCAGTATTGAAGCAGCTGTAAGAAAT
GCCTTGGAAAGTGCTTTCTTACAGAATCCTAAACCAACATCAGAAGAAATATCTATGTTA
GCAGAGTCTTTGACTATGGAAAAAGAAGTCGTCCGAGTGTGGTTTTGTAACAGGCGCCAA
AAAGAAAAACGGATTAATCCTCCCCCCAGTTGTCCTGTGTCCTGTCCCACAT
>MY5269_Hexurella_GuadalupeValley
TTTTTTATATTTATTACATTCATGTATGTTTCCTTTAAAGGTTTCACCCAAGGAGATGTG
GGCCTTGCAATGGGAAAGTTGTATGGAAATGACTTTAGTCAAACCACTATTTCTAGGTTT
GAAGCACTCAATCTAAGTTTCAAAAATATGTGTAAACTAAAACCGTTACTGCAGCGATGG
TTAGAAGATGCTGATGCATCAATGAACAACCCTGCTGCCCTTACTAATGCACACACTACT
CCCGAGTCCATTGGCCGAAGACGAAAAAAACGCACCAGTATTGAAGCAGCTGTAAGAAAT
GCCTTGGAAAGTGCTTTCTTACAGAATCCTAAACCAACATCAGAAGAAATATCTATGTTA
GCGGAGTCTTTGACTATGGAAAAAGAAGTCGTCCGAGTGTGGTTTTGTAACAGGCGCCAA
AAAGAAAAACGGATTAATCCTCCCCCCAGTTGTCCTGTGTCCTGTCCCACAT
>MY5271_Hexurella_GuadalupeValley
TTTTGTATATTTATTACATTCATGTATGTTTCCTTTAAAGGTTTCACCCAAGGAGATGTG
GGCCTTGCAATGGGAAAGTTGTATGGAAATGACTTTAGTCAAACCACTATTTCTAGGTTT
GAAGCACTCAATCTAAGTTTCAAAAATATGTGTAAACTAAAACCGTTACTGCAGCGATGG
TTAGAAGATGCTGATGCATCAATGAACAACCCTGCTGCCCTTACTAATGCACACACTACT
CCCGAGTCCATTGGCCGAAGACGAAAAAAACGCACCAGTATTGAAGCAGCTGTAAGAAAT
GCCTTGGAAAGTGCTTTCTTACAGAATCCTAAACCAACATCAGAAGAAATATCTATGTTA
GCGGAGTCTTTGACTATGGAAAAAGAAGTCGTCCGAGTGTGGTTTTGTAACAGGCGCCAA
AAAGAAAAACGGATTAATCCTCCCCCCAGTTGTCCTGTG-------------
>MY5276_Hexurella_SanPedro_Martir
TTTTTTATATTTATTACATTCATGTATGTTTCCTTTAAAGGTTTCACCCAAGGAGATGTG
GGCCTTGCAATGGGAAAGTTGTATGGAAATGACTTTAGTCAAACCACTATTTCTAGGTTT
GAAGCACTCAATCTAAGTTTCAAAAATATGTGTAAACTAAAACCATTACTGCAGCGATGG
TTAGAAGATGCTGATGCATCAATGAACAACCCTGCTGCCCTTACTAATGCACACACTACT
CCCGAGTCCATTGGCCGAAGACGAAAAAAACGCACCAGTATTGAAGCAGCTGTAAGAAAT
GCCTTGGAAAGTGCTTTCTTACAGAATCCTAAACCAACATCAGAAGAAATATCTATGTTA
GCGGAGTCTTTGACTATGGAAAAAGAAGTCGTCCGAGTGTGGTTTTGTAACAGGCGCCAA
AAAGAAAAACGGATTAATCCTCCCCCCAGTTGTCCTGTGTCCTGTCCCACAT
>MY5277_Hexurella_SanPedro_Martir
TTTTTTATATTTATTACATTCATGTATGTTTCCTTTAAAGGTTTCACCCAAGGAGATGTG
GGCCTTGCAATGGGAAAGTTGTATGGAAATGACTTTAGTCAAACCACTATTTCTAGGTTT
GAAGCACTCAATCTAAGTTTCAAAAATATGTGTAAACTAAAACCATTACTGCAGCGATGG
TTAGAAGATGCTGATGCATCAATGAACAACCCTGCTGCCCTTACTAATGCACACACTACT
CCCGAGTCCATTGGCCGAAGACGAAAAAAACGCACCAGTATTGAAGCAGCTGTAAGAAAT
GCCTTGGAAAGTGCTTTCTTACAGAATCCTAAACCAACATCAGAAGAAATATCTATGTTA
GCGGAGTCTTTGACTATGGAAAAAGAAGTCGTCCGAGTGTGGTTTTGTAACAGGCGCCAA
AAAGAAAAACGGATTAATCCTCCCCCCAGTTGTCCTGTGTCCTGTCCCACAT
>MY5280_Hexurella_ArroyoSalado
TTTTGTATATTTATTACATTCTTGTATGTTTCCTTTGAAGGTTTCACCCAAGGAGATGTG
GGCCTTGCAATGGGAAAGTTGTATGGAAATGACTTTAGTCAAACCACTATTTCTAGGTTT
GAAGCACTCAATCTAAGTTTCAAAAATATGTGTAAACTAAAACCATTACTGCAGCGATGG
TTAGAAGATGCTGATGCATCAATGAACAACCCTGCTGCCCTTACTAATGCACACACTACT
CCCGAGTCCATTGGCCGAAGACGAAAAAAACGCACCAGTATTGAAGCAGCTGTAAGAAAT
GCCTTGGAAAGTGCTTTCTTACAGAATCCTAAACCAACATCAGAAGAAATATCTATGTTA
GCGGAGTCTTTGACTATGGAAAAAGAAGTCGTCCGAGTGTGGTTTTGTAACAGGCGCCAA
AAAGAAAAACGGATTAATCCTCCCCCCAGTTGTCCTGTGTCCTGTCCCACAT
>MY5282_Hexurella_ArroyoSalado
TTTTGTATATTTATTACATTCTTGTATGTTTCCTTTGAAGGTTTCACCCAAGGAGATGTG
GGCCTTGCAATGGGAAAGTTGTATGGAAATGACTTTAGTCAAACCACTATTTCTAGGTTT
GAAGCACTCAATCTAAGTTTCAAAAATATGTGTAAACTAAAACCATTACTGCAGCGATGG
TTAGAAGATGCTGATGCATCAATGAACAACCCTGCTGCCCTTACTAATGCACACACTACT
CCCGAGTCCATTGGCCGAAGACGAAAAAAACGCACCAGTATTGAAGCAGCTGTAAGAAAT
GCCTTGGAAAGTGCTTTCTTACAGAATCCTAAACCAACATCAGAAGAAATATCTATGTTA
GCGGAGTCTTTGACTATGGAAAAAGAAGTCGTCCGAGTGTGGTTTTGTAACAGGCGCCAA
AAAGAAAAACGGATTAATCCTCCCCCCAGTTGTCCTGTGTCCTGTCCCACAT
>MY5286_Hrupicola_SweetwaterSpr_OrdMtn
TTTTGTATATTTATTACATTCTTGTATGTTTCCTTTGAAGGTTTCACCCAAGGAGATGTG
GGCCTTGCAATGGGAAAGTTGTATGGAAATGACTTTAGTCAAACCACTATTTCTAGGTTT
GAAGCACTCAATCTAAGTTTCAAAAATATGTGTAAACTAAAACCATTACTGCAGCGATGG
TTAGAAGATGCCGATGCATCAATGAACAACCCTGCTGCACTTACTAATGCACACACTACT
CCCGAGTCCATTGGCCGAAGACGTAAAAAACGCACCAGTATTGAAGCAGCTGTAAGAAAT
GCCTTGGAAAGTGCTTTCTTACAGAATCCTAAACCAACATCAGAAGAAATATCTATGTTA
GCGGAGTCTTTGACTATGGAAAAAGAAGTCGTCCGAGTGTGGTTTTGTAACAGGCGCCAA
AAAGAAAAACGGATTAATCC--------------------------------
>MY5287_Hrupicola_SweetwaterSpr_OrdMtn
------------------------------------------------------------
--------------------------------------TCAAACCACTATTTCTAGGTTT
GAAGCACTCAATCTAAGTTTCAAAAATATGTGTAAACTAAAACCATTACTGCAGCGATGG
TTAGAAGATGCCGATGCATCAATGAACAACCCTGCTGCACTTACTAATGCACACACTACT
CCCGAGTCCATTGGCCGAAGACGTAAAAAACGCACCAGTATTGAAGCAGCTGTAAGAAAT
GCCTTGGAAAGTGCTTTCTTACAGAATCCTAAACCAACATCAGAAGAAATATCTATGTTA
GCGGAGTCTTTGACTATGGAAAAAGAAGTCGTCCGAGTGTGGTTTTGTAACAGGCGCCAA
AAAGAAAAACGGATTAATCCTCCCCCCAGTTGTCCTG---------------
>MY5288_Hrupicola_Deadman_Hills
TTTTGTATATTTATTACATTCTTGTATGTTTACTTTGAAGGTTTCACCCAAGGAGATGTG
GGCCTTGCAATGGGAAAGTTGTATGGAAATGACTTTAGTCAAACCACTATTTCTAGGTTT
GAAGCACTCAATCTAAGTTTCAAAAATATGTGTAAACTAAAACCATTACTGCAGCGATGG
TTAGAAGATGCTGATGCATCAATGAACAACCCTGCTGCCCTTACTAATGCACACACTACT
CCCGAGTCCATTGGCCGAAGACGAAAAAAACGCACCAGTATTGAAGCAGCTGTAAGAAAT
GCCTTGGAAAGTGCTTTCTTACAGAATCCTAAACCAACATCAGAAGAAATATCTATGTTA
GCGGAGTCTTTGACTATGGAAAAAGAAGTCGTCCGAGTGTGGTTTTGTAACAGGCGCCAA
AAAGAAAAACGGATTAATCCTCCCCCCAGTTGTCCTGTGTCCTGTCCCACAT
>MY5289_Hrupicola_Deadman_Hills
TTTTGTATATTTATTACATTCTTGTATGTTTACTTTGAAGGTTTCACCCAAGGAGATGTG
GGCCTTGCAATGGGAAAGTTGTATGGAAATGACTTTAGTCAAACCACTATTTCTAGGTTT
GAAGCACTCAATCTAAGTTTCAAAAATATGTGTAAACTAAAACCATTACTGCAGCGATGG
TTAGAAGATGCTGATGCATCAATGAACAACCCTGCTGCCCTTACTAATGCACACACTACT
CCCGAGTCCATTGGTCGAAGACGAAAAAAACGCACCAGTATTGAAGCAGCTGTAAGAAAT
GCCTTGGAAAGTGCTTTCTTACAGAATCCTAAACCAACATCAGAAGAAATATCTATGTTA
GCGGAGTCTTTGACTATGGAAAAAGAAGTCGTCCGAGTGTGGTTTTGTAACAGGCGCCAA
AAAGAAAAACGGATTAATCCTCCCCCCAGTTGTCCTGTGTCCTGTCCCACAT
>MY5309_Hapachea_JohnnyLyon_Hills
------------------------------------------------------------
---------------------------------------------------------TTT
GAAGCACTCAATCTAAGTTTCAAAAATATGTGTAAACTAAAACCATTACTGCAGCGATGG
TTAGAAGATGCTGATGCATCAATGAACAACCCTGCTGCCCTTACTAATGCACATACTACT
CCCGAGTCCATTGGCCGAAGACGAAAAAAACGCACCAGTATTGAAGCAGCTGTAAGAAAT
GCCTTGGAAAGTGCTTTCTTGCAGAATCCGAAACCAACATCTGAAGAAATATCTATGTTA
GCGGAGTCTTTGACTATGGAAAAAGAAGTCGTCCGAGTGTGGTTTTGTAACAGGC-----
----------------------------------------------------
>MY5310_Hexurella_AntelopeCyn_CerbatMtns
---------------------------------TTTGAAGGTTTCACCCAAGGAGATGTG
GGCCTTGCAATGGGAAAGTTGTATGGAAATGACTTTAGTCAAACCACTATCTCTAGGTTT
GAAGCACTCAATCTAAGTTTCAAAAATATGTGTAAACTAAAACCATTACTGCAGCGATGG
TTAGAAGATGCTGATGCATCAATGAACAACCCTGCTGCCCTTACTAATGCACACACTACT
CCCGAGTCCATTGGCCGAAGACGAAAAAAACGCACCAGTATTGAAGCAGCTGTAAGAAAC
GCCTTGGAAAGTGCTTTCTTACAGAATCCTAAACCAACATCTGAAGAAATATCTATGTTA
GCGGAGTCTTTGACTATGGAAAAAGAAGTCGTCCGAGTGTGGTTTTGTAACAGGCGCCAA
AAAGAAAAACGGATTAATCCTCCCCCCAGTTGTCCTGTGTCCTGTCCCACAT
>MY5311_Hexurella_AntelopeCyn_CerbatMtns
---------------------------------TTTGAAGGTTTCACCCAAGGAGATGTG
GGCCTTGCAATGGGAAAGTTGTATGGAAATGACTTTAGTCAAACCACTATCTCTAGGTTT
GAAGCACTCAATCTAAGTTTCAAAAATATGTGTAAACTAAAACCATTACTGCAGCGATGG
TTAGAAGATGCTGATGCATCAATGAACAACCCTGCTGCCCTTACTAATGCACACACTACT
CCCGAGTCCATTGGCCGAAGACGAAAAAAACGCACCAGTATTGAAGCAGCTGTAAGAAAC
GCCTTGGAAAGTGCTTTCTTACAGAATCCTAAACCAACATCTGAAGAAATATCTATGTTA
GCGGAGTCTTTGACTATGGAAAAAGAAGTCGTCCGAGTGTGGTTTTGTAACAGGCGCCAA
AAAGAAAAACGGATTAATCCTCCCCCCAGTTGTCCTGTGTCCTGTCCCACAT
>MY5312_Hexurella_FoxCyn_MusicMtns
TTTTGTATACTTATAACATTCCTTTATGTTTCCTTTGAAGGTTTCACCCAAGGAGATGTG
GGCCTTGCAATGGGAAAGTTGTATGGAAATGACTTTAGTCAAACCACTATCTCTAGGTTT
GAAGCACTCAATCTAAGTTTCAAAAATATGTGTAAACTAAAACCATTACTGCAGCGATGG
TTAGAAGATGCTGATGCATCAATGAACAACCCTGCTGCCCTTACTAATGCACACACTACT
CCCGAGTCCATTGGCCGAAGACGAAAAAAACGCACCAGTATTGAAGCAGCTGTAAGAAAC
GCCTTGGAAAGTGCTTTCTTACAGAATCCTAAACCAACATCTGAAGAAATATCTATGTTA
GCTGAGTCTTTGACTATGGAAAAAGAAGTCGTCCGAGTGTGGTTTTGTAACAGGCGCCAA
AAAGAAAAACGGATTAATCCTCCCCCCAGTTGTCCTGTGTCCTGT-------
>MY5313_Hexurella_FoxCyn_MusicMtns
-----TATACTTATAACATTCCTTTATGTTTCCTTTGAAGGTTTCACCCAAGGAGATGTG
GGCCTTGCAATGGGAAAGTTGTATGGAAATGACTTTAGTCAAACCACTATCTCTAGGTTT
GAAGCACTCAATCTAAGTTTCAAAAATATGTGTAAACTAAAACCATTACTGCAGCGATGG
TTAGAAGATGCTGATGCATCAATGAACAACCCTGCTGCCCTTACTAATGCACACACTACT
CCCGAGTCCATTGGCCGAAGACGAAAAAAACGCACCAGTATTGAAGCAGCTGTAAGAAAC
GCCTTGGAAAGTGCTTTCTTACAGAATCCTAAACCAACATCTGAAGAAATATCTATGTTA
GCTGAGTCTTTGACTATGGAAAAAGAAGTCGTCCGAGTGTGGTTTTGTAACAGGCGCCAA
AAAGAAAAACGGATTAATCCTCCCCCCAGTTGTCCTGTGTCCTGT-CCACAT
>MY5314_Hexurella_Grasshopper_BrushyMtn
TTTTGTATACTTATAACATTCCTTTATGTTTCCTTTGAAGGTTTCACCCAAGGAGATGTG
GGCCTTGCAATGGGAAAGTTGTATGGAAATGACTTTAGTCAAACCACTATCTCTAGGTTT
GAAGCACTCAATCTAAGTTTCAAAAATATGTGTAAACTAAAACCATTACTGCAGCGATGG
TTAGAAGATGCTGATGCATCAATGAACAACCCTGCTGCCCTTACTAATGCACACACTACT
CCCGAGTCCATTGGCCGAAGACGAAAAAAACGCACCAGTATTGAAGCAGCTGTAAGAAAC
GCCTTGGAAAGTGCTTTCTTACAGAATCCTAAACCAACATCTGAAGAAATATCTATGTTA
GCGGAGTCTTTGACTATGGAAAAAGAAG--------------------------------
----------------------------------------------------
>MY5315_Hexurella_WagonerRd_BradshawMtns
---------------------CTTTATGTTTCCTTTGAAGGTTTCACCCAAGGAGATGTG
GGCCTTGCAATGGGAAAGTTGTATGGAAATGACTTTAGTCAAACCACTATCTCTAGGTTT
GAAGCACTCAATCTAAGTTTCAAAAATATGTGTAAACTAAAACCATTACTGCAGCGATGG
TTAGAAGATGCTGATGCATCAATGAACAACCCTGCTGCCCTTACTAATGCACACACTACT
CCCGAGTCCATTGGCCGAAGACGAAAAAAACGCACCAGTATTGAAGCAGCTGTAAGAAAC
GCCTTGGAAAGTGCTTTCTTACAGAATCCTAAACCAACATCTGAAGAAATATCTATGTTA
GCGGAGTCTTTGACTATGGAAAAAGAAGTCGTCCGAGTGTGGTTTTGTAACAGGCGCCAA
AAAGAAAAACGGATTAATCCTCCCCCCAGTTGTCCTGTGTCCTGTCCCACAT
>MY5316_Hexurella_WagonerRd_BradshawMtns
TTTGGTATACTTATAACATTCCT---TGTTTCCTTTGAAGGTTTCACCCAAGGAGATGTG
GGCCTTGCAATGGGAAAGTTGTATGGAAATGACTTTAGTCAAACCACTATCTCTAGGTTT
GAAGCACTCAATCTAAGTTTCAAAAATATGTGTAAACTAAAACCATTACTGCAGCGATGG
TTAGAAGATGCTGATGCATCAATGAACAACCCTGCTGCCCTTACTAATGCACACACTACT
CCCGAGTCCATTGGCCGAAGACGAAAAAAACGCACCAGTATTGAAGCAGCTGTAAGAAAC
GCCTTGGAAAGTGCTTTCTTACAGAATCCTAAACCAACATCTGAAGAAATATCTATGTTA
GCGGAGTCTTTGACTATGGAAAAAGAAGTCGTCCGAGTGTGGTTTTGTAACAGGCGCCAA
AAAGAAAAACGGATTAATCCTCCCCCCAGTTGTCCTGTGTCCTGTCCCACAT
>MY5317_Hrupicola_Cottonwood_SnYsidroMtns
TTTTGTATATTTATTACATTCTTGTATGTTTCCTTTGAAGGTTTCACCCAAGGAGATGTG
GGCCTTGCAATGGGAAAGTTGTATGGAAATGACTTTAGTCAAACCACTATTTCTAGGTTT
GAAGCACTCAATCTAAGTTTCAAAAATATGTGTAAACTAAAACCATTACTGCAGCGATGG
TTAGAAGATGCTGATGCATCAATGAACAACCCTGCTGCCCTTACTAATGCACACACTACT
CCCGAGTCCATTGGCCGAAGACGAAAAAAACGCACCAGTATTGAAGCAGCTGTAAGAAAT
GCCTTGGAAAGTGCTTTCTTACAGAATCCTAAACCAACATCAGAAGAAATATCTATGTTA
GCGGAGT-TTTGACTAT-------------GTCCGAGTGTGGTTTTGTAACAGGCGCCAA
AAAGAAAAACGGATTAATCCTCCCCCCAGTTGTCCTGTGTCCTGTCCCACAT
