# Supplementary material for: ﻿Species delimitation, biogeography, and natural history of dwarf funnel web spiders (Mygalomorphae, Hexurellidae, Hexurella) from the United States / Mexico borderlands
Source: Zookeys. 2023 Jun 14;1167:109–57. doi: 10.3897/zookeys.1167.103463 (PMC10285686; doi:10.3897/zookeys.1167.103463)
Supplement: Supplementary material 3 — Input matrices, analysis log files, and output tree files for nuclear and mitochondrial analyses [file zookeys-1167-109_article-103463__-s003.zip › uce-200589.fasta]

>MY0059_Hapachea_SantaRitaMtns_MaderaCyn
CTCTCGTTGCAAATCTGCATTTTCCCACCTAT----------ATGAATTTTAACTTAGTA
ATTAATCAACACTATTTGTTTGAATGGTAAACTATTTATCTTAATTCCATAAAAAAATTT
GTCTTATTTTGTGTTAATTGATGCTATGGTCAAGATGTTTTTCTCACAGGTAGAACATGA
TGATGGTATTGTGCTTTACTTGGATACATCTGATGAATCTGTTAGTAACTGGATGAGATT
TGTGAGGCCAGCGGACAGTCATAAAGAACAAAATTTAGTTCTTGTACAAGTTGGATCAGC
TCTTTACTTCAATACAACTCGTCATATTAATCCTAAGACTGAACTTCGTGTTTGGTATTC
AGCAGCATATGCAGAAAAATGGGGTCTTCCTCAATTGGAACCTACAGAAGAAGAAAAACG
TGGTAACACAATTTCTATGTATTTATCCCTTGTATGAAAAAATCTTTTTTACTCTTACAG
TGATCGATTTCCCATATCTGCATCT
>MY0139_Hexurella_SanDiego_Guatay
CACTCGTTAAAAATCTGCATTTTGACACCTATAATAAATTTAATGGATTTCAGCTATGTA
ATTAATCCACGTTATTTATTTGAATGGTAAACTATTTATCTTAATTCCAGAAAAGTTAGT
GTCTTATTTTATGTTAATTGATCGTATGATCAAGATGATTTTCTCACAGGTAGAACATGA
TGATGGTATTGTGCTTTACTTGGATACATCTGATGAATCTGTTAGTAACTGGATGAGATT
TGTGAGACCAGCGGACAGCCATAAAGAACAAAATTTAGTTCTTGTACAAGTTGGATCAGC
TCTTTACTTCAATACAACCCGTCATATTAATCCTAAGACTGAACTTCGTGTTTGGTATTC
ATCAGCATATGCAGAAAAATGGGGTCTTCCGCAATTGGAACCTACAGAAGAAGAAAAACG
TGGTAACATAGTTTTCTTGTATTTATCTCTTGTATGAAAAAATCTTTTTTACTCTTACGA
TGATCGATTTCTTTGATGTGCATCT
>MY5053_Hexurella_ChiricahuaMtns_PriceCyn
CTCTCGTTGCAAATCTGCATTTTTCCACCTATAATAAAGATAATGAATTTTAACTTTGTA
ATTCATCCACATTATTTGTTTGAATGGTAAGCTATTTATTTTAATTCCATAAAAATGTGT
GTCTTATTTTGTGTTAATTGATGTTATGATCAAGATGTTTTTCTCTCAGGTAGAACATGA
TGATGGTATTGTGCTTTACTTGGATACATCTGATGAATCTGTTAGTAACTGGATGAGATT
TGTGAGGCCAGCAGACAGTCATAAAGAACAAAATTTAGTTCTTGTTCAAGTTGGATCAGC
TCTTTACTTCAATACAACTCGTCATATTAATCCTAAGACTGAACTTCGTGTTTGGTATTC
AGCAGCATATGCAGAAAAATGGGGTCTTCCTCAATTGGAACCTACAGAAGAAGAAAAACG
TGGTAACACAATTTCTATGTATTTATCCCTTGTATGAAAAAATCTTTTTTACTCTTACAG
TGATCGATTTTCCTTATCTGCATCT
>MY5064_Hexurella_MuleMtns_Escabrosa
CTCTCGTTGCAGATCTGCATTTTTCCACCTATAATAAAGGTAATGA-TTTTAACTTTGCA
ATTCATCCACATTATTTATTTGAGTGGTAAACTATTTATCTTAATTCCATAAAAAGTCGT
GTCTTATTTTGTGTTAATTGATGCTATGGTCAAGATGTTTTTCTCACAGGTAGAACATGA
TGATGGTATTGTGCTTTACTTGGATACATCTGATGAATCTGTTAGTAACTGGATGAGATT
TGTGAGGCCAGCAGACAGTCATAAAGAACAAAATTTAGTTCTTGTACAAGTTGGATCAGC
TCTTTACTTCAATACGACTCGTCATATTAATCCTAAGACTGAACTTCGTGTTTGGTATTC
AGCAGCATATGCAGAAAAATGGGGTCTTCCTCAATTGGAACCTACAGAAGAAGAAAAACG
TGGTAACACAATTTCTATGTATTTATCCCTTGTATGAAAAAATCTTTTTTACTCTTACAG
TGATCGATTTCCCTTATCTGCATCT
>MY5066_Hexurella_MuleMtns_Escabrosa
CTCTCGTTGTAAATCTGCATTTTTCCACCTATAATAAAGGTAATGAATTTTAACTTTGTA
ATTCATCCACATTATTTGTTTGAATAGTAAACTATTTATCTTAATTCCATAAAAATTCGT
GTCTTTTTTTGTGTTAATTGATGCTATGGTCAAGATGTTTTTCTCACAGGTAGAACATGA
TGATGGTATTGTGCTTTACTTGGATACATCTGATGAATCTGTTAGTAACTGGATGAGATT
TGTGAGGCCAGCAGACAGTCATAAAGAACAAAATTTAGTTCTTGTACAAGTTGGATCAGC
TCTTTACTTCAATACAACTCGTCATATTAATCCTAAGACTGAACTTCGTGTTTGGTATTC
AGCAGCATATGCAGAAAAATGGGGTCTTCCTCAATTGGAACCTACAGAAGAAGAAAAACG
TGGTAACACAATTTCTATGTATTTATCCCTTGTATGAAAAAATCTTTTTTACTCTTACAG
TGATTGATTTCCCTTATCTGCATCT
>MY5071_Hexurella_SantaRitaMtns_AlisoSprings
CTCTCGTTGCAAATCTGCATTTTTCCACCTAT----------ACGAATTTTAACTTTGTA
ATTCATCCACACTATTTGTTTGAATGGTAAACTATTTATCTTAATTCCATAAAAA-----
-----ACTTTGTGTTAATTGATGCTATGGTCAAGATGTTTTTCTCACAGGTAGAACATGA
TGATGGTATTGTGCTTTACTTGGATACATCTGATGAATCTGTTAGTAACTGGATGAGATT
TGTGAGGCCAGCGGACAGTCATAAAGAACAAAATTTAGTTCTTGTACAAGTTGGATCAGC
TCTTTACTTCAATACAACTCGTCATATTAATCCTAAGACTGAACTCCGTGTTTGGTATTC
AGCAGCATATGCAGAAAAATGGGGTCTTCCTCAATTGGAACCTACAGAAGAAGAAAAACG
TGGTAACACAATTTCTATGTATTTATCCCTTGTATGAAAAAATCTTTTTTACTCTTACAG
TGATCGATTTCCCTTATCTGCATCT
>MY5075_Hexurella_ChiricahuaMtns_CaveCrkCyn
CTCTCGTTGCAAATCTGCATTTTTCCACCTATAATAAAGATAATGAATTTTAACTTTGTA
ATTCATCCACATTATTTGTTTGAATGGTAAACCATTTATCTTAATTCCATAAAAATTCGT
GTCTTATTTTGTGTTAATTGATGCTATGGTCAAGATGTTTTTCTCACAGGTAGAACATGA
TGATGGTATTGTGCTTTACTTGGATACATCTGATGAATCTGTTAGTAACTGGATGAGATT
TGTGAGGCCAGCAGACAGTCATAAAGAACAAAATTTAGTTCTTGTACAAGTTGGATCAGC
TCTTTACTTCAATACAACTCGTCATATTAATCCTAAGACTGAACTTCGTGTTTGGTATTC
AGCAGCATATGCAGAAAAATGGGGTCTTCCTCAATTGGAACCTACAGAAGAAGAAAAACG
TGGTAACACAATTTCTATGTATTTATCCCTTGTATGAAAAAATCTTTTTTACTCTTACAG
TGATCGATTTCCCTTATCTGCATCT
>MY5126_Hexurella_SantaCatalinaMtns_NuggetCyn
TCCCCTTTTCAAATCTGCATTTTTCCACTTATAATAAAGATAATGAATTTTAACTTTGTA
ATTCATCCACATTATTTGTTTGAATGGTAAACTATTTATCTTAATTCCATAAAAATTTGC
GTCTTATTTTGTGTTAATTGATGCTATGGTCAAGATGTTTTTCTCACAGGTAGAACATGA
TGATGGTATTGTGCTTTACTTGGATACATCTGATGAATCTGTTAGTAACTGGATGAGATT
TGTGAGGCCAGCGGACAGTCATAAAGAACAAAATTTAGTTCTTGTACAAGTTGGATCAGC
TCTTTACTTCAATACAACTCGTCATATTAATCCTAAGACTGAACTTCGTGTTTGGTATTC
AGCAGCATATGCAGAAAAATGGGGTCTTCCTCAATTGGAACCTACAGAAGAAGAAAAACG
TGGTAACACAATTTCTATGTATTTATCCCTTGTATGAAAAAATCTTTTTTACTCTTACGG
TGATCGATTTCCCTTATCTGCATCT
>MY5128_Hexurella_WhetstoneMtns_FrenchJoeCyn
------------------------------------------------------------
----------------------------------------------------ACGTTCGT
GTCTTATTTTGTGTTAATTGATGCTATGGTCAAGATGTTTTTCTCACAGGTAGAACATGA
TGATGGTATTGTGCTTTACTTGGATACATCTGATGAATCTGTTAGTAACTGGATGAGATT
TGTGAGGCCAGCAGACAGTCATAAAGAACAAAATTTAGTTCTTGTACAAGTTGGATCAGC
TCTTTACTTCAATACAACTCGTCATATTAATCCTAAGACTGAACTTCGTGTTTGGTATTC
AGCAG-------------------------------------------------------
------------------------------------------------------------
-------------------------
>MY5131_Hexurella_PedregosaMtns_PruneCyn
CTCTCGTTGCAAATCTGCATTTTTCCACCTATGATAAAGATAATGAATTTTAACTTTGTA
ATTCATCCACATTATTTGTTTGAATGGTAAACTATTTATATTAATTCCATAAAAATTCGT
GTCTTATTTTGTGTTAATTGATGCTATGGTCAAGATGGTTTTCTCACAGGTAGAACATGA
TGATGGTATTGTGCTTTACTTGGATACATCTGACGAATCTGTTAGTAACTGGATGAGATT
TGTGAGGCCAGCAGACAGTCATAAAGAACAAAATTTAGTTCTTGTACAAGTTGGATCAGC
TCTTTACTTCAATACAACTCGTCATATTAATCCTAAGACTGAACTTCGTGTTTGGTATTC
AGCAGCATATGCAGAAAAATGGGGTCTTCCCCAATTGGAACCTACAGAAGAAGAAAAACG
TGGTAACACAATTTCTATGTATTTATCCCTTGTATGAAAAAATCTTTTTTACTCTTACAG
TGATCGATTTCCCTTATCTGCATCT
>MY5132_Hexurella_PedregosaMtns_PruneCyn
CTCTCGTTGCAAATCTGCATTTTTCCACCTATGATAAAGATAATGAATTTTAACTTTGTA
ATTCATCCACATTATTTGTTTGAATGGTAAACTATTTATATTAATTCCATAAAAATTCGT
GTCTTATTTTGTGTTAATTGATGCTATGGTCAAGATGGTTTTCTCACAGGTAGAACATGA
TGATGGTATTGTGCTTTACTTGGATACATCTGATGAATCTGTTAGTAACTGGATGAGATT
TGTGAGGCCAGCAGACAGTCATAAAGAACAAAATTTAGTTCTTGTACAAGTTGGATCAGC
TCTTTACTTCAATACAACTCGTCATATTAATCCTAAGACTGAACTTCGTGTTTGGTATTC
AGCAGCATATGCAGAAAAATGGGGTCTTCCCCAATTGGAACCTACAGAAGAAGAAAAACG
TGGTAACACAATTTCTATGTATTTATCCCTTGTATGAAAAAATCTTTTTTACTCTTACAG
TGATCGATTTCCCTTATCTGCATCT
>MY5136_Hexurella_MiddlemarchCyn
CTCTCGTTGCAAATCTGCATTTTTCCACCTATAATAAAGATAATGAATTTTAACTTTGTA
ATTCATCCACATTATTTGTTTGAATAATAAACTATTTATCTTAATTCTATAAAAATTCGT
GTGTTAATTGGTGTTAATTGGTGCTATGGTCAAGATGTTTTTCTCACAGGTAGAACACGA
TGATGGTATTGTGCTTTACTTGGATACATCTGATGAATCTGTTAGTAACTGGATGAGATT
TGTGAGGCCAGCAGACAGTCATAAAGAACAAAATTTAGTTCTTGTACAAGTTGGATCAGC
TCTTTACTTCAATACAACTCGTCATATTAATCCTAAGACTGAACTTCGTGTTTGGTATTC
AGCAGCATACGCAGAAAAATGGGGTCTTCCTCAATTGGAACCTACAGAAGAAGAAAAACG
TGGTAACACAATTTCTATGTATTTATCCCTTGTGTGAAAAAATCTTTTTTACTCTTACAG
TGATCGATTTCCCTTATCTGCATCT
>MY5147_Hexurella_DragoonMtns_NF_345A
CTCTCGTTGCAAATCTGCATTTTTCCACCTATAATAAAGATAATGAATTTTAACTTTGTA
ATTCATCCACATTATTTGTTTGAATAATAAACTATTTATCTTAATTCCATAAAAATTCGT
GTCTTATTTTGTGTTAATTGGTGCTATGGTCAAGATGTTTTTCTCACAGGTAGAACACGA
TGATGGTATTGTGCTTTACTTGGATACATCTGATGAATCTGTTAGTAACTGGATGAGATT
TGTGAGGCCAGCAGACAGTCATAAAGAACAAAATTTAGTTCTTGTACAAGTTGGATCAGC
TCTTTACTTCAATACAACTCGTCATATTAATCCTAAGACTGAACTTCGTGTTTGGTATTC
AGCAGCATATGCAGAAAAATGGGGTCTTCCTCAATTGGAACCTACAGAAGAAGAAAAACG
TGGTAACACAATTTCTATGTATTTATCCCTTGTGTGAAAAAATCTTTTTTACTCTTACAG
TGATCGATTTCCTTTATCTGCATCT
>MY5152_Hexurella_WhetstoneMtns_ApacheCyn
CCTTCGTTA----------------------------------------TTAGTTTTACA
GTGCGCACGCGTTGTTTTTTTGCGT-------------------------------TCGT
GTCTTATTTTGTGTTAATTGATGCTATGGTCAAGATGTTTTTCTCACAGGTAGAACATGA
TGATGGTATTGTGCTTTACTTGGATACATCTGATGAATCTGTTAGTAACTGGATGAGATT
TGTGAGGCCAGCGGACAGTCATAAAGAACAAAATTTAGTTCTTGTACAAGTTGGATCAGC
TCTTTACTTCAATACAACTCGTCATATTAATCCTAAGACTGAACTTCGTGTTTGGTATTC
AGCAGCATATGCAGAAAAATGGGGTCTTCCTCAATTGGAACCTACAGAAGAAGAAAAACG
TGGTAACACAATTTCTGTGCATTTATCCCTTGTATGAAAAAATCTTTTTTACTCTTACAG
TGATCGATTTTCCTTATCTGCATCT
>MY5154_Hexurella_SantaRitaMtns_AdobeCyn
CTCTCGTTGCAAATCTGCATTTTTCCACCTAT----------ATGAATTTTAACTTTGTA
ATTCATCCACACTATTTGTTTGAATGGTAAACTATTTATCTTAATTCCATAAAAAATTTT
GTCTTATTTTGTGTTAATTGATGCTATGGTCAAGATGTTTTTCTCACAGGTAGAACATGA
TGATGGTATTGTGCTTTACTTGGATACATCTGATGAATCTGTTAGTAACTGGATGAGATT
TGTGAGGCCAGCGGACAGTCATAAAGAACAAAATTTAGTTCTTGTACAAGTTGGATCAGC
TCTTTACTTCAATACAACTCGTCATATTAATCCTAAGACTGAACTTCGTGTTTGGTATTC
AGCAGCATATGCAGAAAAATGGGGTCTTCCTCAATTGGAACCTACAGAAGAAGAAAAACG
TGGTAACACAATTTCTATGTATTTATCCCTTGTATGAAAAAATCTTTTTTACTCTTACAG
TGATCGATTTTCTTTATCTGCATCT
>MY5157_Hexurella_SantaCatalinaMtns_Redington
CCCCCTTTTCAAATCTGCATTTTTCCACCTATAGTAAAGATAATGAATTTTAACTTTGTA
ATTCATCCACATTATTTGTTTGAATGGTAAACTATTTATCTTAATTCCATAAAAATTC--
-------TTTGTGTTAATTGATGCTATGGTCAAGATGTTTTTCTCACAGGTAGAACATGA
TGATGGTATTGTGCTTTACTTGGATACATCTGATGAATCTGTTAGTAACTGGATGAGATT
TGTGAGGCCAGCGGACAGTCATAAAGAACAAAATTTAGTTCTTGTACAAGTTGGATCAGC
TCTTTACTTCAATACAACTCGTCATATTAATCCTAAGACTGAACTTCGTGTTTGGTATTC
AGCAGCATATGCAGAAAAATGGGGTCTTCCTCAATTGGAACCTACAGAAGAAGAAAAACG
TGGTAACACAATTTCATTTTATTTATCCCTTGTACGAAAAAATCTTTTTTACTCTTACAG
TGTTCGATTTCCCTTATCTGCATCT
>MY5175_Hapachea_HarshawRd_PatagoniaMtns
C--TCGTTGCAAATCTGCATTTTTCCACCTAT----------ATGAATTTTAACTTTGTA
ATTTATCCACACTATTTGTTTGAATGGCAAACTATTTATCTTAATTCCATAAAAATTCGT
GTCTTATTTTGTGTTAATTGATGCTATGGTCAAGATGTTTTTCTCACAGGTAGAACATGA
TGATGGTATTGTGCTTTACTTGGATACATCTGATGAATCTGTTAGTAACTGGATGAGATT
TGTGAGGCCAGCGGACAGTCATAAAGAACAAAATTTAGTTCTTGTACAAGTTGGATCAGC
TCTTTACTTCAATACAACTCGTCATATTAATCCTAAGACTGAACTTCGTGTTTGGTATTC
AGCAGCATATGCAGAAAAATGGGGTCTTCCTCAGTTGGAACCTACAGAAGAAGAAAAACG
TGGTAACACAATTTATATGTACTTATCTCTTGTATGGAAAAATCTTTTTTACTCTTACAG
TGATCGATTTCCCTTATATGCATCT
>MY5180_Hapachea_MustrangPk_MustangMtns
CCTTCGTTA----------------------------------------TTAGTTTT---
------ACGCGTTGTTTTTTT-------------------------------ACGTTCGT
GTCTTATTTTGTGTTAATTGATGCTATGGTCAAGATGTTTTTCTCACAGGTAGAACATGA
TGATGGTATTGTGCTTTACTTGGATACATCTGATGAATCTGTTAGTAACTGGATGAGATT
TGTGAGGCCAGCGGACAGTCATAAAGAACAAAATTTAGTTCTTGTACAAGTTGGATCAGC
TCTTTACTTCAATACAACTCGTCATATTAATCCTAAGACTGAACTTCGTGTTTGGTATTC
AGCAGCATATGCAGAAAAATGGGGTCTTCCTCAATTGGAACCTACAGAAGAAGAAAAACG
TGGTAACACAATTTCTATGCATTTATCCCTTGTATGAAAAAATCTTTTTTACTCTTACAG
TGATCGATTTCCCTTATCTGCATCT
>MY5181_Hapachea_MustrangPk_MustangMtns
CCTTCGTTA----------------------------------------TTAGTTTT---
------ACGCGTTGTTTTTTT-------------------------------ACGTTCGT
GTCTTATTTTGTGTTAATTGATGCTATGGTCAAGATGTTTTTCTCACAGGTAGAACATGA
TGATGGTATTGTGCTTTACTTGGATACATCTGATGAATCTGTTAGTAACTGGATGAGATT
TGTGAGGCCAGCGGACAGTCATAAAGAACAAAATTTAGTTCTTGTACAAGTTGGATCAGC
TCTTTACTTCAATACAACTCGTCATATTAATCCTAAGACTGAACTTCGTGTTTGGTATTC
AGCAGCATATGCAGAAAAATGGGGTCTTCCTCAATTGGAACCTACAGAAGAAGAAAAACG
TGGTAACACAATTTCTATGCATTTATCCCTTGTATGAAAAAATCTTTTTTACTCTTACAG
TGATCGATTTCCCTTATCTGCATC-
>MY5193_Hapachea_HarshawRd_PatagoniaMtns
CTCTCGTTGCAAATCTGCATTTTTCCACCTAT----------ATGAATTTTAACTTTGTA
ATTTATCCACACTATTTGTTTGAATGGCAAACTATTTATCTTAATTCCATAAAAATTCGT
GTCTTATTTTGTGTTAATTGATGCTATGGTCGAGATGTTTTTCTCACAGGTAGAACATGA
TGATGGTATTGTGCTTTACTTGGATACATCTGATGAATCTGTTAGTAACTGGATGAGATT
TGTGAGGCCAGCGGACAGTCATAAAGAACAAAATTTAGTTCTTGTACAAGTTGGATCAGC
TCTTTACTTCAATACAACTCGTCATATTAATCCTAAGACTGAACTTCGTGTTTGGTATTC
AGCAGCATATGCAGAAAAATGGGGTCTTCCTCAGTTGGAACCTACAGAAGAAGAAAAACG
TGGTAACACAATTTATATGTACTTATCCCTTGTATGGAAAAATCTTTTTTACTCTTACAG
TGATCGATTTCCCTTATATGCATCT
>MY5194_Hapachea_Ordsummit_MtOrd
CTCTTGTTGCAAATCTGCATTTTGCCACCTA-------GCTAATGACTTTTAACTTTGTA
ATTCATCCACATTATTCGTTTGAATGGTAAACTATTTATCTTAATTCCATAAAAACTAGT
GTCTTATTTTGTGTTAATTGATGCTATGGTCAAGATGTTTCTCTCACAGGTAGAACATGA
TGATGGTATTGTGCTTTACTTGGATACATCTGATGAATCTGTTAGTAACTGGATGAGATT
TGTGAGGCCAGCGGACAGTCATAAAGAACAAAATTTAGTTCTTGTACAAGTTGGATCAGC
CCTTTACTTCAATACAACTCGTCATATTAATCCTAAGACTGAACTTCGTGTTTGGTATTC
AGCAGCATATGCAGAAAAATGGGGTCTTCCCCAATTGGAACCTACAGAAGAAGAAAAACG
GGGTAAC-------ATTTGTATTTATCTCTTGTATCAAAAAATCTTTTTTACTCTTACAG
TGATCGATTTCCCTTATGTGCATCT
>MY5195_Hapachea_Ordsummit_MtOrd
--------------CTGCA---TGCCACCTATAATGAAGCTAATGACTTTTAACTTTGTA
ATTCATCCACATTATTCGTTTGAATGGTAAACTATTTATCTTAATTCCATAAAAACTAGT
GTCTTATTTTGTGTTAATTGATGCTATGGTCAAGATGTTTCTCTCACAGGTAGAACATGA
TGATGGTATTGTGCTTTACTTGGATACATCTGATGAATCTGTTAGTAACTGGATGAGATT
TGTGAGGCCAGCGGACAGTCATAAAGAACAAAATTTAGTTCTTGTACAAGTTGGATCAGC
CCTTTACTTCAATACAACTCGTCATATTAATCCTAAGACTGAACTTCGTGTTTGGTATTC
AGCAGCATATGCAGAAAAATGGGGTCTTCCCCAATTGGAACCTACAGAAGAAGAAAAACG
GGGTAAC-------ATTTGTATTTATCTCTTGTATCAAAAAATCTTTTTTACTCTTACAG
TGATCGATTTCCCTTATGTGCATCT
>MY5266_Hencina_CerroBolla
--------------------------------------------GGATTTCAGCTATGTA
ATTGATTTACATTATTTGTTTGAATGATAAACTATTTAACTTAATTCCGTAAAAGTTAGT
GTCTTAGTTTATGTTAATTGATCCTATGATCAAGATGATTTTCTCACAGGTAGAACATGA
TGATGGTATTGTGCTCTACTTGGATACATCTGATGAATCTGTTAGTAACTGGATGAGATT
TGTGAGACCAGCGGACAGTCATAAGGAACAAAATCTAGTTCTTGTACAAGTTGGTTCAGC
TCTTTACTTCAATACAACTCGTCATATTAATCC-AAGACTGAACTTCGTGTTTGGTATTC
AGCAGCATATGCAGAAAAATGGGGTCTGCCGCAATTGGAACCTACAGAAGAAGAAAAACG
TGGTAACACAATTTCCTTGTGTTTATCTCTTGTATGAAAAAATCTTTTTTACTCTTACAA
TGATCAATTTCTTTGATGTGCATCT
>MY5267_Hencina_CerroBolla
------------------------------------------------------------
AATGATTTACATTATTTGTTTGAATGATAAACTATTTAACTTAATTCCGTAAAAGTTAGT
GTCTTAGTTTATGTTAATTGATCCTATGATCAAGATGATTTTCTCACAGGTAGAACATGA
TGATGGTATTGTGCTCTACTTGGATACATCTGATGAATCTGTTAGTAACTGGATGAGATT
TGTGAGACCAGCGGACAGTCATAAGGAACAAAATCTAGTTCTTGTACAAGTTGGTTCAGC
TCTTTACTTCAATACAACTCGTCATATTAATCCTAAGACTGAACTTCGTGTTTGGTATTC
AGCAGCATATGCAGAAAAATGGGGTCTG--------------------------------
------------------------------------------------------------
-------------------------
>MY5269_Hexurella_GuadalupeValley
CACTAGTTGTAAATCTGCGTTTTGACACCAATAATGAAGTTAATGGATTTCAGCTATGTA
ATTGATTTACATTATTTGTTTGAATGATAAACTATTTAACTTAATTCCGTAAAAGTTAGT
GTCTTATTTCATGTTAATTGATCCTATGATCAAGATGATTTTCTCACAGGTAGAACATGA
TGATGGTATTGTGCTCTACTTGGATACATCTGATGAATCTGTTAGTAACTGGATGAGATT
TGTGAGACCAGCAGACAGTCATAAAGAACAAAATTTAGTTCTTGTACAAGTTGGTTCAGC
TCTTTACTTCAATACAACTCGTCATATTAATCCTAAGACTGAACTTCGTGTTTGGTATTC
AGCAGCATATGCAGAAAAATGGGGTCTGCCGCAATTGGAACCTACAGAAGAAGAAAAACG
TGGTAACACAATTTCCTTGTGTTTATCTCTT-TATGAAAAAATCTTTTTTACTCTTACAA
TGATCGATTTCTTTGATGTGCATCT
>MY5271_Hexurella_GuadalupeValley
CACTAGTTGTAAATCTGCGTTTTGACACCAATAATGAAGTTAATGGATTTCAGCTATGTA
ATTGATTTACATTATTTGTTTGAATGATAAACTATTTAACTTAATTCCGTAAAAGTTAGT
GTCTTATTTCATGTTAATTGATCCTATGATCAAGATGATTTTCTCACAGGTAGAACATGA
TGATGGTATTGTGCTCTACTTGGATACATCTGATGAATCTGTTAGTAACTGGATGAGATT
TGTGAGACCAGCAGACAGTCATAAAGAACAAAATTTAGTTCTTGTACAAGTTGGTTCAGC
TCTTTACTTCAATACAACTCGTCATATTAATCCTAAGACTGAACTTCGTGTTTGGTATTC
AGCAGCATATGCAGAAAAATGGGGTCTGCCGCAATTGGAACCTACAGAAGAAGAAAAACG
TGGTAACACAATTTCCTTGTGTTTATCTCTTGTATGAAAAAATCTTTTTTACTCTTACAA
TGATCGATTTCTTTGATGTGCATCT
>MY5276_Hexurella_SanPedro_Martir
------------------------------------------------------------
---------------------------------------------------------AGT
GTCTTATTTTATGTTAATTGATCCTATGATCAAGATGATTTTCTCACAGGTAGAACATGA
TGATGGTATTGTGCTCTACTTGGATACATCTGATGAATCTGTTAGTAACTGGATGAGATT
TGTGAGACCAGCGGACAGTCATAAAGAACAAAATTTAGTTCTTGTGCAAGTTGGTTCAGC
TCTTTACTTCAATACAACTCGTCATATTAATCCTAAGACTGAACTTCGTGTCTGGTATTC
AGCAGCATATGCAGAAAAATGGGGTCTGCCGCAATTGGAACCTACAGAAGAAGAAAAACG
TGGTAACACAATTTCCTTGTGTTTATCTCT------------------------------
-------------------------
>MY5277_Hexurella_SanPedro_Martir
------------------------------------------------------------
--------------------------ATAAACTATTTAACTTAATTCCGTAAAAGTTAGT
GTCTTATTTTATGTTAATTGATCCTATGATCAAGATGATTTTTTCACAGGTAGAACATGA
TGATGGTATTGTGCTCTACTTGGATACATCTGATGAATCTGTTAGTAACTGGATGAGATT
TGTGAGACCAGCGGACAGTCATAAAGAACAAAATTTAGTTCTTGTGCAAGTTGGTTCAGC
TCTTTACTTCAATACAACTCGTCATATTAATCCTAAGACTGAACTTCGTGTCTGGTATTC
AGCAGCATATGCAGAAAAATGGGGTCTGCCGCAATTGGAACCTACAGAAGAAGAAAAACG
TGGTA-------------------------------------------------------
-------------------------
>MY5282_Hexurella_ArroyoSalado
------------------------------------------------------------
------------------------------------------------------------
----------------------GTTAATATCAAAATGATTTTCTCACAGGTAGAACATGA
TGATGGTATTGTGCTTTACTTGGATACATCTGATGAATCTGTTAGTAACTGGATGAGATT
TGTGAGACCAGCGGACAGTCATAAAGAACAAAATTTAGTTCTTGTACAAGTTGGTTCAGC
TCTTTACTTCAATACAACTCGTCATA----------------------------------
------------------------------------------------------------
------------------------------------------------------------
-------------------------
>MY5309_Hapachea_JohnnyLyon_Hills
CCTTTGTTA----------------------------------------TTAGTTTTACA
GTGCGCACGCATTGTTTTTTT-------------------------------ACGTTCGT
GTCTTATTTTGTGTTAATTGATGCTATGGTCAAGATGTTTTTCTCACAGGTAGAACATGA
TGATGGTATTGTGCTTTACTTGGATACATCTGATGAATCTGTTAGTAACTGGATGAGATT
TGTGAGGCCAGCAGACAGTCATAAAGAACAAAATTTAGTTCTTGTACAAGTTGGATCAGC
TCTTTACTTCAATACAACTCGTCATATTAATCCTAAGACTGAACTTCGTGTTTGGTATTC
AGCAGCATATGCAGAAAAATGGGGTCTTCCTCAATTGGAACCTACAGAAGAAGAAAAACG
TGGTAACACCATTTCTATGCATTTATCCCTTCTATGAAAAAATCTTTTTTACTCTT----
-------------------------
>MY5310_Hexurella_AntelopeCyn_CerbatMtns
CTCTTGTTGCAAATCTGCATTTTGCCACCTATAATGAAGCTAATGAATTTTAACTTTGTA
ATTCATCCACATTATTTGTTTGAATGGTAAACTATTTATCTTAATTCCATAAAAACTAGT
GTCTTATTTTGTGTTAATTGATGCTATGGTCAAGATGTTTCTCTCACAGGTAGAACATGA
TGATGGTATTGTGCTTTACTTGGATACATCTGATGAATCTGTTAGTAACTGGATGAGATT
TGTGAGGCCAGCGGACAGTCATAAAGAACAAAATTTAGTTCTTGTACAAGTTGGATCAGC
CCTTTACTTCAATACAACTCGTCATATTAATCCAAAGACTGAACTTCGTGTTTGGTATTC
AGCAGCATATGCAGAAAAATGGGGTCTTCCTCAATTGGAACCTACAGAAGAAGAAAAACG
TGGTAAC-------ATTTGTATTTATCTCTTGTATCAAAAAATCTT--------------
-------------------------
>MY5311_Hexurella_AntelopeCyn_CerbatMtns
CTCTTGTTGCAAATCTGCATTTTGCCACCTATAATGAAGCTAATGAATTTTAACTTTGTA
ATTCATCCACATTATTTGTTTGAATGGTAAACTATTTATCTTAATTCCATAAAAACTAGT
GTCTTATTTTGTGTTAATTGATGCTATGGTCAAGATGTTTCTCTCACAGGTAGAACATGA
TGATGGTATTGTGCTTTACTTGGATACATCTGATGAATCTGTTAGTAACTGGATGAGATT
TGTGAGGCCAGCGGACAGTCATAAAGAACAAAATTTAGTTCTTGTACAAGTTGGATCAGC
CCTTTACTTCAATACAACTCGTCATATTAATCCAAAGACTGAACTTCGTGTTTGGTATTC
AGCAGCATATGCAGAAAAATGGGGTCTTCCTCAATTGGAACCTACAGAAGAAGAAAAACG
TGGTAAC-------ATTTGTATTTATCTCTTGTATCAAAAAATCTTTTTTACTCTT----
-------------------------
>MY5312_Hexurella_FoxCyn_MusicMtns
CTCTTGTTGCAAATCTGCATTTTGCCACCTATAATGAAGCTAATGAATTTTAACTTTGTA
ATTCATCCACATTATTTGTTTGAATGGTAAACTATTTATCTTAATTCCATAAAAACTAGT
GTCTTATTTTGTGTTAATTGATGCTATGGTCAAGATGTTTCTCTCACAGGTAGAACATGA
TGATGGTATTGTGCTTTACTTGGATACATCTGATGAATCTGTTAGTAACTGGATGAGATT
TGTGAGGCCAGCGGACAGTCATAAAGAACAAAATTTAGTTCTTGTACAAGTTGGATCAGC
CCTTTACTTCAATACAACTCGTCATATTAATCCAAAGACTGAACTTCGTGTTTGGTATTC
AGCAGCATATGCAGAAAAATGGGGTCTTCCTCAATTGGAACCTACAGAAGAAGAAAAACG
TGGTAAC-------ATTTGTATTTATCTCTTGTATCAAAAAATCTTTTTTACTCTTACAG
TGATCGATTTCCCTTATGTGCATCT
>MY5313_Hexurella_FoxCyn_MusicMtns
CTCTTGTTGCAAATCTGCATTTTGCCACCTATAATGAAGCTAATGAATTTTAACTTTGTA
ATTCATCCACATTATTTGTTTGAATGGTAAACTATTTATCTTAATTCCATAAAAACTAGT
GTCTTATTTTGTGTTAATTGATGCTATGGTCAAGATGTTTCTCTCACAGGTAGAACATGA
TGATGGTATTGTGCTTTACTTGGATACATCTGATGAATCTGTTAGTAACTGGATGAGATT
TGTGAGGCCAGCGGACAGTCATAAAGAACAAAATTTAGTTCTTGTACAAGTTGGATCAGC
CCTTTACTTCAATACAACTCGTCATATTAATCCAAAGACTGAACTTCGTGTTTGGTATTC
AGCAGCATATGCAGAAAAATGGGGTCTTCCTCAATTGGAACCTACAGAAGAAGAAAAACG
TGGTAAC-------ATTTGTATTTATCTCTTGTATCAAAAAATCTTTTTTACTCTTACAG
TGATCGATTTCCCTTATGTGCATCT
>MY5314_Hexurella_Grasshopper_BrushyMtn
--------------------TTTGCCACCTATAATG------------------------
----AAGCACATTATTCGTTTGAATGGTAAACTATTTATCTTAATTCCATAAAAACTAGT
GTCTTATTTTGTGTTAATTGATGCTATGGTCAAGATGTTTCTCTCACAGGTAGAACATGA
TGATGGTATTGTGCTTTACTTGGATACATCTGATGAATCTGTTAGTAACTGGATGAGATT
TGTGAGGCCAGCGGACAGTCATAAAGAACAAAATTTAGTTCTTGTGCAAGTTGGATCAGC
CCTTTACTTCAATACAACTCGTCATATTAATCCAAAGACTGAACTTCGTGTTTGGTATTC
AGCAGCATATGCAGAAAAATGGGGTCTTCCTCAATTGGAACCTACAGAAGAAGAAA----
--GTAAC-------ATTTGTATTT---TCTTGTATCAAAAAATCTTTTTTACTCTTACA-
-------------------------
>MY5315_Hexurella_WagonerRd_BradshawMtns
CTCTTGTT-CAAATCTGCATTTTGCCAC-----ATGAAGCTAATGAATTTTAACTTTGTA
ATTCATCCACATTATTT-------------ACTATTTATCTTAATTCCATAAAAACCAGT
GTCTTATTTTGTGTTGATTGATGCTATGGTCAAGATGTTTCTCTCACAGGTAGAACATGA
TGATGGTATTGTGCTTTACTTGGATACATCTGATGAATCTGTTAGTAACTGGATGAGATT
TGTGAGGCCAGCGGACAGTCATAAAGAACAAAATTTAGTTCTTGTACAAGTTGGATCAGC
CCTTTACTTCAATACAACTCGTCATATTAATCCTAAGACTGAACTTCGTGTTTGGTATTC
AGCAGCATATGCAGAAAAATGGGGTCTTCCTCAATTGGAACCTACAGAAGAAGAAAAACG
TGGTAAC-------ATTTGTATTTATATCTTGTATCAAAAAATCTTTTTTACTCTTACAG
TGATCGATTTCCCTTATGTGCATCT
>MY5316_Hexurella_WagonerRd_BradshawMtns
CTCTTGTTGCAAATCTGCATTTTGCCACCTATAATGAAGCTAATGAATTTTAACTTTGTA
ATTCATCCACGTTATTTGTTTGAATGGTAAACTATTTATCTTAATTCCATAAAAACCAGT
GTCTTATTTTGTGTTGATTGATGCTATGGTCAAGATGTTTCTCTCACAGGTAGAACATGA
TGATGGTATTGTGCTTTACTTGGATACATCTGATGAATCTGTTAGTAACTGGATGAGATT
TGTGAGGCCAGCGGACAGTCATAAAGAACAAAATTTAGTTCTTGTACAAGTTGGATCAGC
CCTTTACTTCAATACAACTCGTCATATTAATCCTAAGACTGAACTTCGTGTTTGGTATTC
AGCAGCATATGCAGAAAAATGGGGTCTTCCTCAATTGGAACCTACAGAAGAAGAAAAACG
TGGTAAC-------ATTTGTATTTATATCTTGTATCAAACAATCTTTTTTACTCTTACAG
TGATCGATTTCCCTTATGTGCATCT
>MY5317_Hrupicola_Cottonwood_SnYsidroMtns
------------------------------------------------------------
---------------------------------ATTTATCTTAATTCCATAAAAGTTAGT
GTCTTATTTTATGTTAATTGATCCTATGATCAAGATGATTTTCTCACAGGTAGAACATGA
TGATGGTATTGTGCTTTACTTGGATACATCTGATGAATCTGTTAGTAACTGGATGAGATT
TGTGAGACCAGCAGACAGTCATAAAGAACAAAATTTAGTTCTTGTACAAGTTGGATCAGC
TCTTTACTTCAATACAACCCGTCATATTAATCCTAAGACTGAACTTCGTGTTTGGTATTC
AGCAGCATATGCAGAAAAATGGGGTCTTCCGCAATTGGAACCTACAGAAGAGGAAAAACG
T-GTAACATAATTTTCTTGTATTTATCTCTTGTATGAAAAAATCATTT------------
-------------------------
