# Supplementary material for: ﻿Species delimitation, biogeography, and natural history of dwarf funnel web spiders (Mygalomorphae, Hexurellidae, Hexurella) from the United States / Mexico borderlands
Source: Zookeys. 2023 Jun 14;1167:109–57. doi: 10.3897/zookeys.1167.103463 (PMC10285686; doi:10.3897/zookeys.1167.103463)
Supplement: Supplementary material 3 — Input matrices, analysis log files, and output tree files for nuclear and mitochondrial analyses [file zookeys-1167-109_article-103463__-s003.zip › uce-200607.fasta]

>MY0059_Hapachea_SantaRitaMtns_MaderaCyn
AGAGAGAAAACATTGGCGGAGGGAATGTCATTTTTTT--TCCAGATGTTGGTGTGTGATA
TGTGCCGAGGAGCCATTGTTGTGCTTTCTTGCAGTGGCGACAGGTGGCGGTGCGGAGCGT
CTACGGACTTGAACGCTAAGGAGCATAGAGGGTCAACGCCTGGACGATCTTCGGATCATG
CTTAGAGCCTTCTTTAAATTCTTCTAACGACAACTGGTTATCATGATTCTAGAAAAATAA
ACGTAAAAATTAGTCTCAGCAACAATTTGGGTTTCATTAAAATCACATGCATCACATGCG
ATAAATGAAAACGAATTTTAAATGGCGTTTTCATTCAAGGCTAACCGAAATGGCGTAAAT
AGGTACTCCTAGTATAGATAAAGTTC
>MY0139_Hexurella_SanDiego_Guatay
AGAGAGAAAACATTGGCGGAGGGATT-TCATTTTTTTTTTCCAGATGTTGGTGTGTGATA
TGTGCCGAGGAGCCATTGTTGTGCTTTCTTGCAGTGGCGACAGGTGGCGGTGCGGAGCGT
CTACGGACTTGAACGCTAAGGAGCATAGAGGGTCAACGCCTGGACGATCTTCGGATCATG
CTTAGAGCCTTCTTTAAATTCTTCTAACGACAACTGGTTATCATGATTCTGAAAGAAAAA
AAGTAAAAATTAGTCTCATCAACAATTTGGATTTTATTGAAATCAGATATATCACATATC
ATAAATGA-----AATTTTAGATGCCGTTTTCATTCAAGGCCAACTGAAGGGATTTAAAT
ATGTACTCCTAGAGTAGATAAAATTC
>MY5053_Hexurella_ChiricahuaMtns_PriceCyn
AGAGAGAAAACATTGGCGGAGGGAATGTCATTTTTTTTATCCAGATGTTGGTGTGTGATA
TGTGCCGAGGAGCCATTGTTGTGCTTTCTTGCAGTGGCGACAGGTGGCGGTGCGGAGCGT
CTACGGACTTGAACGCTAAGGAGCATAGAGGGTCAACGCCTGGACGATCTTCGGATCATG
CTTAGAGCCTTCTTTAAATTCTTCTAACGACAACTGGTTATCATGATTCTGGAAAAATAA
ACGTAAAAATTAGTCTCAGCAACAATTTGGGTTTCATTAAAATCAGATACATCACATGCG
ATAAATAAAAACGAATTTTAAATGGCGTTTTCATTCAAGGCTAACTGAAATGGCGTAAAT
AGGTACTCCGAATATAGATAGTGTTC
>MY5064_Hexurella_MuleMtns_Escabrosa
AGAGAGAAAACATTGGCGGAGGGAATGTCATTTTTTTTTTCCAGATGTTGGTGTGTGATA
TGTGCCGAGGAGCCATTGTTGTGCTTTCTTGCAGTGGCGACAGGTGGCGGTGCGGAGCGT
CTACGGACTTGAACGCTAAGGAGCATAGAGGGTCAACGCCTGGACGATCTTCGGATCATG
CTTAGAGCCTTCTTTAAATTCTTCTAACGACAACTGGTTATCATGATTCTGGAAAAATAA
ACGTGAAAATTAGTCTCAGCAACAATTTGGGTTTCATTAAAATCAGATACATCACATGCG
ATAAATGAAAACGAATTTTAAGTGGCGTTTTCATTCAAGGCTAACTGAAATGGCGTAAAT
AGGTACTCCTAGTATAGATAAAGTTC
>MY5066_Hexurella_MuleMtns_Escabrosa
AGAGAGAAAACATTGGCGGAGGGAATGTCATTTTTTTT-TCCAGATGTTGGTGTGTGATA
TGTGCCGAGGAGCCATTGTTGTGCTTTCTTGCAGTGGCGACAGGTGGCGGTGCGGAGCGT
CTACGGACTTGAACGCTAAGGAGCATAGAGGGTCAACGCCTGGACGATCTTCGGATCATG
CTTAGAGCCTTCTTTAAATTCTTCTAACGACAACTGGTTATCATGATTCTGGAAAAATAA
ACGTAAAAATTAGTCTCAGCAACAATTTGGGTTTCATTAAAATCAGATACATCGCATG--
-----------CGAATTTTAAGTGGCGTTTTCATTCAAGGATAACTGAAATGGTGTAAAT
AGGTACGTCTAGTATAGACAAAGTTC
>MY5071_Hexurella_SantaRitaMtns_AlisoSprings
AGAGAGAAAACATTGGCGGAGGGAATGTCATTTTTTT--TCCAGATGTTGGTGTGTGATA
TGTGCCGAGGAGCCATTGTTGTGCTTTCTTGCAGTGGCGACAGGTGGCGGTGCGGAGCGT
CTACGGACTTGAACGCTAAGGAGCATAGAGGGTCAACGCCTGGACGATCTTCGGATCATG
CTTAGAGCCTTCTTTAAATTCTTCTAACGACAACTGGTTATCATGATTCTGGAAAAATAA
ACGTAAAAATTAGTCTCAGCAACTATTTGGGTTTCATTAAAATCAGATACATCACATGCG
ATAAATGAAAACGAATTTTAAATGGCGTTTTCATTCAAGGCTAACTGAAATGGCGTAAAT
AGGTACTCCTAGTATAGGTAAAGTTC
>MY5075_Hexurella_ChiricahuaMtns_CaveCrkCyn
------------------------------------------------------------
------------------TTGTGCTTTCTTGCA--GGCGACAGGTGGCGGTGCGGAGCGT
CTACGGACTTGAACGCTAAGGAGCATAGAGGGTCAACGCCTGGACGATCTTCGGATCATG
CTTAGAGCCTTCTTTAAATTCTTCTAACGACAACTGGTTATCATGATTCTGGAAAAATAA
ACGTAGAAATTAGTCTCAGCAACAATTTGGGTTTCATTAAAATTAGATACATCACATGCG
ATAAA-------------------------------------------------------
--------------------------
>MY5126_Hexurella_SantaCatalinaMtns_NuggetCyn
AGAGAGAAAACATTGGCGGAGGGAATGTCATTTTTTT--TCCAGATGTTGGTGTGTGATA
TGTGCCGAGGAGCCATTGTTGTGCTTTCTTGCAGTGGCGACAGGTGGCGGTGCGGAGCGT
CTACGGACTTGAACGCTAAGGAGCATAGAGGGTCAACGCCTGGACGATCTTCGGATCATG
CTTAGAGCCTTCTTTAAATTCTTCTAACGACAACTGGTTATCATGATTCTGGAAAAATAA
ACGTAAAAATTAGTCTCAGCAACAATTTGGGTTTCATTATTATCAGATACATCACGTGCG
ATAAATGAAAACGAATTTTAAATGGCGTTTTCATTCAAGGCTAACTGAAATGGCGTAAAT
AGGTACTCCTAGTATAGATAAAGTTC
>MY5127_Hexurella_WhetstoneMtns_FrenchJoeCyn
------------------------------------------------------------
-------------------------------------------GTGGCGGTGCGGAGCGT
CTACGGACTTGAACGCTAAGGAGCATAGAGGGTCAACGCCTGGACGATCTTCGGATCATG
CTTAGAGCCTTCTTTAAATTCTTCTAACGACAACTGGTTATCATGATTCTGGAAAAATAA
ACGTAAAAATTAG-----------------------------------------------
------------------------------------------------------------
--------------------------
>MY5128_Hexurella_WhetstoneMtns_FrenchJoeCyn
------------------------------------------------------------
-----------------------------TGCAGTGGCGACAGGTGGCGGTGCGGAGCGT
CTACGGACTTGAACGCTAAGGAGCATAGAGGGTCAACGCCTGGACGATCTTCGGATCATG
CTTAGAGCCTTCTTTAAATTCTTCTAACGACAACTGGTTATCATGATTCTGGAAAAA---
------------------------------------------------------------
------------------------------------------------------------
--------------------------
>MY5131_Hexurella_PedregosaMtns_PruneCyn
TGAGAGAAAACATTGGCGGAGGGAATGTCATTTTTTTTTTCCAGATGTTGGTGTGTGATA
TGTGCCGAGGAGCCATTGTTGTGCTTTCTTGCAGTGGCGACAGGTGGCGGTGCGGAGCGT
CTACGAACTTGAACGCTAAGGAGCATAGAGGGTCAACGCCTGGACGATCTTCGGATCATG
CTTAGAGCCTTCTTTAAATTCTTCTAACGACAACTGGTTATCATGATTCTGGAAAAATAA
ACGTAAAAATTAGTCTCAGCAACAATTTGGGTTTCATTAAAATCAGATACATCACATGCG
ATAAATAAAAACGAATTTTAAATGGCGTTTTCATTCAGGGCTAACTGAAATGGCGTAAAT
AGGTACTCCGAATATAGATAGTGTTC
>MY5132_Hexurella_PedregosaMtns_PruneCyn
AGAGAGAAAACATTGGCGGAGGGAATGTCATTTTTTTTTTCCAGATGTTGGTGTGTGATA
TGTGCCGAGGAGCCATTGTTGTGCTTTCTTGCAGTGGCGACAGGTGGCGGTGCGGAGCGT
CTACGGACTTGAACGCTAAGGAGCATAGAGGGTCAACGCCTGGACGATCTTCGGATCATG
CTTAGAGCCTTCTTTAAATTCTTCTAACGACAACTGGTTATCATGATTCTGGAAAAATAA
ACGTAAAAATTAGTCTCAGCAGCAATTTGGGTTTCATTAAAATCAGATACATCACATGCG
ATAAATAAAAACGAATTTTAAATGGCGTTTTCATTCAGGGCTAACTGAAATGGCGTAAAT
AGGTACTCCGAATATAGATAGTGTTC
>MY5136_Hexurella_MiddlemarchCyn
AGAGAGAAAACATTGGCGGAGGGAATGTCATTTTTTTTTTCCAGATGTTGGTGTGTGATA
TGTGCCGAGGAGCCATTGTTGTGCTTTCTTGCAGTGGCGACAGGTGGCGGTGCGGAGCGT
CTACGGACTTGAACGCTAAGGAGCATAGAGGGTCAACGCCTGGACGATCTTCGGATCATG
CTTAGAGCCTTCTTTAAATTCTTCTAACGACAACTGGTTATCATGATTCTGGAAAAATAA
ACGTAAAAATTAGTCTCAGCAACAATTTGGGTTTCATTAAAATCAGATACATCACATGCG
ATAAATGAAAACGAATTTTAAATGGCGTTTTCATTCAAGGCTAACCGAAATGTCGTAAAT
AGGTACTCCGAGTATAGATCAAGTTC
>MY5147_Hexurella_DragoonMtns_NF_345A
AGAGAGAAAACATTGGCGGAGGGAATGTCATTTTTTTTTTCCAGATGTTGGTGTGTGATA
TGTGCCGAGGAGCCATTGTTGTGCTTTCTTGCAGTGGCGACAGGTGGCGGTGCGGAGCGT
CTACGGACTTGAACGCTAAGGAGCATAGAGGGTCAACGCCTGGACGATCTTCGGATCATG
CTTAGAGCCTTCTTTAAATTCTTCTAACGACAACTGGTTATCATGATTCTGGAAAAATAA
ACGTAAAAATTAGTCTCAGCAACAATTTGGGTTTCATTAAAATCAGATACATCACATGCG
ATAAATGAAAACGAATTTTAAATGGCGTTTTCATTCAAGGCTAACCGAAATGTCGTAAAT
AGGTACTCCGAGTATAGATCAAGTTC
>MY5152_Hexurella_WhetstoneMtns_ApacheCyn
AGAGAGAAAACATTGGCGGAGGGAATGTCATTTTTTTTATCCAGATGTTGGTGTGTGATA
TGTGCCGAGGAGCCATTGTTGTGCTTTCTTGCAGTGGCGACAGGTGGCGGTGCGGAGCGT
CTACGGACTTGAACGCTAAGGAGCATAGAGGGTCAACGCCTGGACGATCTTCGGATCATG
CTTAGAGCCTTCTTTAAATTCTTCTAACGACAACTGGTTATCATGATTCTGGAAAAATAA
ACGTAAAAATTAGTCTCAGCAACAATTTGGGTTTCATTAAAATCAGACATATCACATGCG
ATAAATGAAAGCGAATTTTAAATGGCGTTTTCATTCAAGGCTAACTAAAATGGCGTAAAT
AGGTACTCCGAGTATAGATAAAGTTC
>MY5154_Hexurella_SantaRitaMtns_AdobeCyn
AGAGAGAAAACATTGGCGGAGGGAATGTCATTTTTTTTTTCCAGATGTTGGTGTGTGATA
TGTGCCGAGGAGCCATTGTTGTGCTTTCTTGCAGTGGCGACAGGTGGCGGTGCGGAGCGT
CTACGGACTTGAACGCTAAGGAGCATAGAGGGTCAACGCCTGGACGATCTTCGGATCATG
CTTAGAGCCTTCTTTAAATTCTTCTAACGACAACTGGTTATCATGATTCTGGAAAAATAA
ACGTAAAAATTAGTCTCAGCAACAATTTGGGTTTCATTAAAATCAGATACATCTCATGCG
ATAAATGAAAACGAATTTAAAATGGCGTTTTCATTCAAGGCTAACTGAAATGGCGTAAAT
AGGTACTCCTAGTATAGATAAAGTTC
>MY5157_Hexurella_SantaCatalinaMtns_Redington
AGAGAGAAAACATTGGCGGAGGGAATGTCATTTTTTTT-TCCAGATGTTGGTGTGTGATA
TGTGCCGAGGAGCCATTGTTGTGCTTTCTTGCAGTGGCGACAGGTGGCGGTGCGGAGCGT
CTACGGACTTGAACGCTAAGGAGCATAGAGGGTCAACGCCTGGACGATCTTCGGATCATG
CTTAGAGCCTTCTTTAAATTCTTCTAACGACAACTGGTTATCATGATTCTGGAAAAATAA
ACGTAAAAATTAGTCTCAGCAACAATTTGGGTTTCATTAAAATCAGATACATCACATGCG
ATAAATGAAAACGAATTTTAAACGGCGTTTTCATTCAAGGCTAACTGAAATGGCGTAAAT
AGGTACTCCTAGTATAGATAAAGTTC
>MY5164_Hrupicola_Temecula
--AGAGAAAACATTGGCGGAGGGATT-TCATTTTTTTTTT-CAGATGTTGGTGTGTGATA
TGT-CCGAGGAGCCATTGTTGTGCTTTCTTGCAGTGGCGACAGGTGGCGGTGCGGAGCGT
CTACGTACTTGAACGCTAAGGAGCATAGAGGGTCAACGCCTGGACGATCTTCGGATCATG
CTTGGAGCCTTCTTTAAATTCTTCTAACGACAACTGGTTATCATGATTCTGAAAGAAAAA
AAGTAAAAATTAGTCTCATCAACAATTT--------------------------------
------------------------------------------------------------
--------------------------
>MY5165_Hrupicola_Temecula
AGAGAGAAAACATTGGCGGAGGGATT-TCATTTTTTTTTT-CAGATGTT-GTGTGTGATA
TGTGCCGAGGAGCCATTGTTGTGCTTTCTTGCAGTGGCGACAGGTGGCGGTGCGGAGCGT
CTACGTACTTGAACGCTAAGGAGCATAGAGGGTCAACGCCTGGACGATCTTCGGATCATG
CTTGGAGCCTTCTTTAAATTCTTCTAACGACAACTGGTTATCATGATTCTGAAAGAAAAA
AAGTAAAAATTAGTCTCATCAACAATTTGGATTTTATTGAAATCAGATATATCATATATC
ATAAATGAAATTGAATTTTACATGCCGTTTTCATTCAAGGCCAACTCAAAGGATTTAAAT
ATGTACTCCTAGAGTAGACATAATTC
>MY5175_Hapachea_HarshawRd_PatagoniaMtns
AGAGAGAAAACATTGGCGGAGGGAATGTCATTTTTTT--TCCAGATGTTGGTGTGTGATA
TGTGCCGAGGAGCCATTGTTGTGCTTTCTTGCAGTGGCGACAGGTGGCGGTGCGGAGCGT
CTACGGACTTGAACGCTAAGGAGCATAGAGGGTCAACGCCTGGACGATCTTCGGATCATG
CTTAGAGCCTTCTTTAAATTCTTCTAACGACAACTGGTTATCATGATTCTGGAAAAATAA
ACGTAAAAATTAGTCTCAGCAACAATTTGGGTTTCATTAAAATCAGATACATCACATGCG
ATAAACGAAAACGAATTTTAAATGGCGTTTTCATTCAAGGCTAACTGAAATGGCGTAAAT
AAGTACTCCTAGTATAGATAAAGTTC
>MY5180_Hapachea_MustrangPk_MustangMtns
AGAGAGAAAACATTGGCGGAGGGAATGTCATTTTTTTT-TCCAGATGTTGGTGTGTGATA
TGTGCCGAGGAGCCATTGTTGTGCTTTCTTGCAGTGGCGACAGGTGGCGGTGCGGAGCGT
CTACGGACTTGAACGCTAAGGAGCATAGAGGGTCAACGCCTGGACGATCTTCGGATCATG
CTTAGAGCCTTCTTTAAATTCTTCTAACGACAACTGGTTATCATGATTCTGGAAAAATAA
ACGTAAAAATTAGTCTCAGCAACAATTTGGGTTTCATTAAAATCAGACACATCGCATGCG
ATAAATGAAAACGAATTTTAAATGGCATTTTCATTCAAGGCTAACTGAAATGGCGTAAAT
AGGTACTCCGAGTATAGATAAAGTTC
>MY5181_Hapachea_MustrangPk_MustangMtns
AGAGAGAAAACATTGGCGGAGGGAATGTCATTTTTTTTATCCAGATGTTGGTGTGTGATA
TGTGCCGAGGAGCCATTGTTGTGCTTTCTTGCAGTGGCGACAGGTGGCGGTGCGGAGCGT
CTACGGACTTGAACGCTAAGGAGCATAGAGGGTCAACGCCTGGACGATCTTCGGATCATG
CTTAGAGCCTTCTTTAAATTCTTCTAACGACAACTGGTTATCATGATTCTGGAAAAATAA
ACGTAAAAATTAGTCTCAGCAACAATTTGGGTTTCATTAAAATCAGACACATCGCATGCG
ATAAATGAAAACGAATTAT-----------------------------------------
--------------------------
>MY5193_Hapachea_HarshawRd_PatagoniaMtns
AGAGAGAAAACATTGGCGGAGGGAATGTCATTTTTTT--TCCAGATGTTGGTGTGTGATA
TGTGCCGAGGAGCCATTGTTGTGCTTTCTTGCAGTGGCGACAGGTGGCGGTGCGGAGCGT
CTACGGACTTGAACGCTAAGGAGCATAGAGGGTCAACGCCTGGACGATCTTCGGATCATG
CTTAGAGCCTTCTTTAAATTCTTCTAACGACAACTGGTTATCATGATTCTGGAAAAATAA
ACGTAAAAATTAGTCTCAGCAACAATTTGGGTTTCATTAAAATCAGATACATCACATGCG
AT---------CGAATTTTAAATGGCGTTTTCATTCAAGGCTAACTGAAATGGCGTAAAT
AAGTACTCCTAGTATAGATAAAGTTC
>MY5194_Hapachea_Ordsummit_MtOrd
-----------------GGAGGGAATGTCATTTTTTTTTTCCAGATGTTGGTGTGTGATA
TGTGCCGAGGAGCCATTGTTGTGCTTTCTTGCAGTGGCGACAGGTGGCGGTGCGGAGCGT
-TACGGACTTGAACGCTAAGGAGCATAGAGGGTCAACGCCTGGACGATCTTCGGATCATG
CTTAGAGCCTTCTTTAAATTCTTCTAACGACAACTGGTTATCATGATTCTGAAAAAATAA
AAATAAAAATTAGTCTCAGCAACAATTTGGATTT-ATTAAAATCAGATACATCACATGCG
ATAAGTGAAACCGAATTTTAATG-------------------------------------
--------------------------
>MY5195_Hapachea_Ordsummit_MtOrd
AGAGAGAAAACATTGGCGGAGGGAATGTCATTTTTTTT-TCCAGATGTTGGTGTGTGATA
TGTGCCGGGAG------------------------GACGACAGGTGGCGGTGCGGAGCGT
CTACGGACTTGAACGCTAAGGAGCATAGAGGGTCAACGCCTGGACGATCTTCGGATCATG
CTTAGAGCCTTCTTTAAATTCTTCTAACGACAACTGGTT-TCATGATTCTGAAAAAATAA
AAATAAAAATTAGTCTCAGCAACAATTTGGATTTCATTAAAATCAGATATATCACATGCG
ATAAATGAAATCGAATTTCAAATGCCGTTTTCATTCAAGGCCAACTGAAATGACGTAAAT
AGGTACTCCTAGCG------------
>MY5280_Hexurella_ArroyoSalado
AGAGAGAAAACATTGGCGGAGGGAAT-TCATTTTTTTTTT-CAGATGTTGGTGTGTGATA
TGTGCCGAGGAGCCATTGTTGTGCTTTCTTGCAGTGGCGACAGGTGGCGGTGCGGAGCGT
CTACGGACTTGAACGCTAAGGAGCATAGAGGGTCAACGCCTGGACGATCTTCGGATCATG
CTTAGAGCCTTCTTTAAATTCTTCTAACGACAACTGGTTATCATGATTCTGAAAGAGGAA
AAGTAAAAATTAGTCTCATCAACAATTTGGGTTTTATTGAAATCAGATTTATCATATATC
ATAAATGAAATTGAATTTTAAATACCGTTTTCATTCAAGGCCAACTGAAATGATTTAAAT
ATGTACTCCTAGAGTAGATAAAATT-
>MY5282_Hexurella_ArroyoSalado
AGAGAGAAAACATTGGCGGAGGGAAT-TCATTTTTTTTT--CAGATGTTGGTGTGTGATA
TGTGCCGAGGAGCCATTGTTGTGCTTTCTTGCAGTGGCGACAGGTGGCGGTGCGGAGCGT
CTACGGACTTGAACGCTAAGGAGCATAGAGGGTCAACGCCTGGACGATCTTCGGATCATG
CTTAGAGCCTTCTTTAAATTCTTCTAACGACAACTGGTTATCATGATTCTGAAAGAGGAA
AAGTAAAAATCAGTCTCATCAACAATTTGGGTTTTATTGAAATCAGATTTATCATATATC
ATAAATGAAATTGAATTTTAAATATCGTTTTCATTCAAGGCCAACTGAAATGATTTAAAT
ATGTACTCCTAGAGTAGATAAAATTC
>MY5286_Hrupicola_SweetwaterSpr_OrdMtn
----AGAAAACATTGGCGGAGGGAAT-TCATTTTTTTTT--CAGATGTTGGTGTGTGATA
TGTGCCGAGGAGCCATTGTTGTGCTTTCTTGCAGTGGCGACAGGTGGCGGTGCGGAGCGT
CTACGGACTTGAACGCTAAGGAGCATAGAGGGTCAACGCCTGGACGATCTTCGGATCATG
CTTAGAGCCTTCTTTAAATTCTTCTAACGACAACTGGTTATCATGATTCTGAAAGAAAAA
AAGTAAAAATTAGTGTCATCAACAATTTGGATTTTATTGAAATCAGATATATTACATATC
ATAAATGAAATGAAATTTCAAATGTCGTTTTCATTCAAGGCCAACTGAAATGATTTAAAT
ATGTACTCCTAGAGTAGATAAAATTC
>MY5287_Hrupicola_SweetwaterSpr_OrdMtn
AGAGAGAAAACATTGGCGGAGGGAAT-TCATTTTTTTTT--CAGATGTTGGTGTGTGATA
TGTGCCGAGGAGCCATTGTTGTGCTTTCTTGCAGTGGCGACAGGTGGCGGTGCGGAGCGT
CTACGGACTTGAACGCTAAGGAGCATAGAGGGTCAACGCCTGGACGATCTTCGGATCATG
CTTAGAGCCTTCTTTAAATTCTTCTAACGACAACTGGTTATCATGATTCTGAAAGAAAAA
AAGTAAAAATTAGTGTCATCAACAATTTGGATTTTATTGAAATCAGATATATTACATATC
ATAAATGAAATGAAATTTCAAATGTCGTTTTCATTCAAGGCCAACTGAAATG--------
----ACTCCTAGAGTAGATAAAATTC
>MY5288_Hrupicola_Deadman_Hills
AGAGAGAAAACATTGGCGGAGGGAAT-TCATTTTTTTTT--CAGATGTTGGTGTGTGATA
TGTGCCGAGGAGCCATTGTTGTGCTTTCTTGCAGTGGCGACAGGTGGCGGTGCGGAGCGT
CTACGGACTTGAACGCTAAGGAGCATAGAGGGTCAACGCCTGGACGATCTTCGGATCATG
TTTAGAGCCTTCTTTAAATTCTTCTAACGACAACTGGTTATCATGATTCTGAAAGAAAAA
AAGTAAAAATTAGTCTCATCAACAATCCGGACTTTATTGAAATGAGATATATCACATATC
ATAAATGAAATTGAATTTTAAATGCCGTTTTCATTCAAGGCCAACTGAAATGATTTAAAC
ATGTACTCCTAGCGTAGATAAAATTC
>MY5289_Hrupicola_Deadman_Hills
AGAGAGAAAACATTGGCGGAGGGAAT-TCATTTTTTTTT--CAGATGTTGGTGTGTGATA
TGTGCCGAGGAGCCATTGTTGTGCTTTCTTGCAGTGGCGACAGGTGGCGGTGCGGAGCGT
CTACGGACTTGAACGCTAAGGAGCATAGAGGGTCAACGCCTGGACGATCTTCGGATCATG
TTTAGAGCCTTCTTTAAATTCTTCTAACGACAACTGGTTATCATGATTCTGAAAGAAAAA
AAGTAAAAATTAGTCTCATCAACAATCCGGACTTTATTGAAATGAGATATATCACATATC
ATAAATGAAATTGAATTTTAAATGCCGTTTTCATTCAAGGCCAACTGAAATGATTTAAAC
ATGTACTCCTAGCGTAGATAAAATTC
>MY5309_Hapachea_JohnnyLyon_Hills
AGAGA-AAAACATTGGCGGAGGGAATGTCATTTTTTTTTTCCAGATGTTGGTGTGTGATA
TGTGCCGAGGAGCCATTGTTGTGCTTTCTTGCAGTGGCGACAGGTGGCGGTGCGGAGCGT
CTACGGACTTGAACGCTAAGGAGCATAGAGGGTCAACGCCTGGACGATCTTCGGATCATG
CTTAGAGCCTTCTTTAAATTCTTCTAACGACAACTGGTTATCATGATTCTGAAAAAATAA
ACGTAAAAATTAGTCTCAGCAACTATTTGGGTTTCATTAAAATCAGACACATCACATGCG
ATAAATGAAAACGAATTTTAAATGGCGTTTT-----------------------------
--------------------------
>MY5312_Hexurella_FoxCyn_MusicMtns
------------------GAAAGAATGTCATTTTTTTTTTTCAGATGTTGGTGTGTGATA
TGTGCCGAGGAGCCATTGTTGTGCTTTCTTGCAGTGGCGACAGGTGGCGGTGCGGAGCGT
CTACGGACTTGAACGCTAAGGAGCATAGAGGGTCAACGCCTGGACGATCTTCGGATCATG
CTTAGAGCCTTCTTTAAATTCTTCTAACGACAACTGGTTATCATGATTCTGAAAAAATAA
AAATAAAAATTAGCCTCAGCAACAATTTGGATTTCATTAAAATCAGATACATCACGTGCG
ATAAGTGAAACCGAATTTTAAATGCCGTTTTCATTCAAGGCTATCTGAAATGAC------
--GTACTCCTAGTGTAGATAAAATAC
>MY5313_Hexurella_FoxCyn_MusicMtns
------------------------------------------------------------
-GTGCCGAGGAGCCATTGTTGTGCTTTCTTGCAGTGGCGACAGGTGGCGGTGCGGAGCGT
CTACGGACTTGAACGCTAAGGAGCATAGAGGGTCAACGCCTGGACGATCTTCGGATCATG
CTTAGAGCCTTCTTTAAATT-TTCTAACGACAACTGGTTATCATGATTCTGAAAAAATAA
AAATAAAAATTAGCCTCAGCAACAATTTGGATTT-------------TACATCACGT---
----------------------------------TCAAGGCTATCTGAAATGAC------
--GTACTC------------------
>MY5315_Hexurella_WagonerRd_BradshawMtns
AGAGAGAAAACATTGGCGGAGGGAATGTCATTTTTTTT-TCCAGATGTTGGTGTGTGATA
TGTGCCGAGGAGCCATTGTTGTGCTTTCTTGCAGTGGCGACAGGTGGCGGTGCGGAGCGT
CTACGGACTTGAACGCTAAGGAGCATAGAGGGTCAACGCCTGGACGATCTTCGGATCATG
CTTAGAGCCTTCTTTAAATTCTTCTAACGACAACTGGTTATCATGATTCTGAAAAAATAA
AAATAAAAATTAGCCTCATCAACAATTTGGATTTCATTAAAATCAGATACATCACATGCG
ATAAGTTAAACCGAATTTTAAATGCCGTTTTCATTCACGGCTAACTGAAATGACGTAAAT
AGGTACTCC-----TAGATAAAATTC
>MY5316_Hexurella_WagonerRd_BradshawMtns
-----------ATTGGCGGAGGGAATGTCATTTTTTTT-TCCAGATGTTGGTGTGTGATA
TGTGCCGAGGAGCCATTGTTGTGCTTTCTTGCAGTGGCGACAGGTGGCGGTGCGGAGCGT
CTACGGACTTGAACGCTAAGGAGCATAGAGGGTCAACGCCTGGACGATCTTCGGATCATG
CTTAGAGCCTTCTTTAAATTCTTCTAACGACAACTGGTTATCATGATTCTGAAAAAATAA
AAATAAAAATTAGCCTCATCAACAATTTGGATTTCATTAAAATCAGATACATCACATGC-
ATAAGTTAAACCGAATTTTAAATGCCGTTTTCATTCACGGCTAACTGAAATGACGTAAAT
AGGTACTCC-----TAGATAAAATTC
>MY5317_Hrupicola_Cottonwood_SnYsidroMtns
---------------------GGAAT-TCATTTTTTTTTTCCAGATGTTGGTGTGTGATA
TGTGCCGAGGAGCCATTGTTGTGCTTTCTTGCAGTGGCGACAGGTGGCGGTGCGGAGCGT
CTACGGACTTGAACGCTAAGGAGCATAGAGGGTCAACGCCTGGACGATCTTCGGATCATG
CTTAGAGCCTTCTTTAAATTCTTCTAACGACAACTGGTTATCATGATTCTGAAAGAAAAA
AAGTAAAAATTAGTCTCAT-----ATTTGGATTTTATTGAAATCAGATATATCACA----
------------------------------------------------------------
--------------------------
