# Supplementary material for: ﻿Species delimitation, biogeography, and natural history of dwarf funnel web spiders (Mygalomorphae, Hexurellidae, Hexurella) from the United States / Mexico borderlands
Source: Zookeys. 2023 Jun 14;1167:109–57. doi: 10.3897/zookeys.1167.103463 (PMC10285686; doi:10.3897/zookeys.1167.103463)
Supplement: Supplementary material 3 — Input matrices, analysis log files, and output tree files for nuclear and mitochondrial analyses [file zookeys-1167-109_article-103463__-s003.zip › uce-200621.fasta]

>MY0059_Hapachea_SantaRitaMtns_MaderaCyn
AATC---CAGTCAAAAACAAAATTTTAGTATGAGATGTTTTACTTTTTTCAAAACGTATT
TGATAGCCCACTTCTGAACCATATTCATTCAATGTTTCATAGGCCACACGCTTGCTTAAA
GAAGTACAAGCAATTCTTCTTGGTTGAGTACAAGCAATACTATCGAATCCTGCAGCTAAT
AAATACTGTGGAACCTGGGTTGATTTTCCACATCCAGTGTCACCCGCTACTAATACTACT
TGATGTTTTCGGACATTGTTGACAATCTCATTACGATAATTTGATATAGGCAAGTTTGCC
TGATCCTGATGCAATTTCCTCACCTTTGCATATTTCTGCTTCTGCAAAAAATCAATATAT
AAATGCAGTACATAGCGAAATTCCATTATTCTTTCTTGAGACAGTCCAGAATCAAAATCA
TCCTTATAAATATGACC
>MY0139_Hexurella_SanDiego_Guatay
AATCCTTCAGTCAAAAACAAAATTTTAGTATGAGAAGTTTTACTTTTTTCAAAACGTATT
TGATAGCCCACTTCTGAACCATATTCATTCAGTGTTTCATAGGCCACGCGCTTGCTTAAA
GAAGTACAAGCAATTCTCCTTGGTTGAGTACATGCAATACTATCGAATCCTGCTGCTAAT
AAATACTGCGGAACCTGGGTTGATTTTCCACATCCAGTGTCACCAGCTACTAATACCACT
TGATGTTTTCGGACACTGTTGACAATTTCATTACGATAATTTGATATGGGCAAGTTGGCC
TGATCCTGATGCAATTTTCTCACCTTTGCATATTTCTGCTTCTGCAAAAAATCAATATAT
AAATGCAGTACATAGCGAAATTCCATTATTCTTTCCTGAGATAGTCCAGAATCTAAATCA
TCCTTATAAATATGACC
>MY5053_Hexurella_ChiricahuaMtns_PriceCyn
----------------------TTTTAGTATGAGATGTTTTACTTTTTTCAAAACGTATT
TGATAGCCCACTTCAGAACCATATTCATTCAATGTTTCATAGGCCACACGCTTGCTTAAA
GAAGTACAAGCAATTCTCCTTGGTTGAGTACAAGCAATACTATCGAATCCTGCAGCTAAT
AAATACTGTGGAACCTGGGTTGATTTTCCACATCCAGTGTCACCCGCTACTAATACTACT
TGATGTTTTCGGACATTGTTGACAATCTCATTACGATAATTTGATATAGGCAAGTTTGCC
TGATCCTGATGCAATTTCCTCACCTTTGCATATTTCTGCTTCTGCAAAAAATCAATATAT
AAATGCAGTACATAGCGAAATTCCATTATTCTTTCTTGAGACAGTCCAGAATCAAAATCA
TCCTTATAAATATGACC
>MY5071_Hexurella_SantaRitaMtns_AlisoSprings
----------------ACAAAATTTTAGTATGAGTTGTTTTA-----TTCAAAACGTATT
TGATAGCCCACTTCTGAACCATATTCATTCAATGTTTCATAGGCCACACGCTTGCTTAAA
GAAGTACAAGCAATTCTCCTTGGTTGAGTACAAGCAATACTATCGAATCCTGCAGCTAAT
AAATACTGTGGAACCTGGGTTGATTTTCCACATCCAGTGTCACCCGCTACTAATACTACT
TGATGTTTTCGGACATTGTTGACAATCTCATTACGATAATTTGATATAGGTAAGTTTGCC
TGATCCTGATGCAATTTCCTCACCTTTGCATATTTCTGCTTTTGCAAAAAATCAATATAT
AAATGCAGTATATAGCGAAATTCCATTATTCTTTCTTGAGACAGTCCAGAATCAAAA---
-----------------
>MY5126_Hexurella_SantaCatalinaMtns_NuggetCyn
------------------------------------------------------------
-------------------------------------------------------TTAAA
GAAGTACAAGCAATTCTCCTTGGTTGAGTACAAGCAATACTATCGAATCCTGCATCTAAT
AAATACTGTGGAACCTGGGTTGATTTTCCACATCCAGTGTCACCTGCTACTAATACTACT
TGATGTTTTCGGACATTGTTGACAATCTCATTACGATAATTTGATATAGGCAAGTTTGCC
TGATCCTGATGCAATTT------CTTTGCATATCTCTGCTTCTGCAAAAAATCAATATAT
AAATGCAGTACATAGCGAAATTCCATTATTCTTTCTTG----------------------
-----------------
>MY5131_Hexurella_PedregosaMtns_PruneCyn
AATCCTTCAGTCAGAAACAAAATTTTAGTATGAGATGTTTTACTTTTTTCAAAACGTATT
TGATAGCCCACTTCTGAACCATATTCATTCAATGTTTCATAGGCCACACGCTTGCTTAAA
GAAGTACAAGCAATTCTCCTTGGTTGAGTACAAGCAATACTATCGAATCCTGCAGCTAAT
AAATACTGTGGAACCTGGGTTGATTTTCCACATCCAGTGTCACCCGCTACTAATACTACT
TGATGCTTTCGGACATTGTTGACAATCTCATTACGATAATTTGATATAGGCAAGTTTGCC
TGATCCTGATGCAATTTCCTCACCTTTGCATATTTCTGCTTCTGCAAAAAATCAATATAT
AAATGCAGCACATAACGAAATTCCATTATTCTTTCTTGAGACAGTCCAGAATCAAAATCA
TCCTTATAAATATGACC
>MY5132_Hexurella_PedregosaMtns_PruneCyn
AATCCTTCAGTCAGAAACAAAATTTTAGTATGAGATGTTTTACTTTTTTCAAAACGTATT
TGATAGCCCACTTCTGAACCATATTCATTCAATGTTTCATAGGCCACACGCTTGCTTAAA
GAAGTACAAGCAATTCTCCTTGGTTGAGTACAAGCAATACTATCGAATCCTGCAGCTAAT
AAATACTGTGGAACCTGGGTTGATTTTCCACATCCAGTGTCACCCGCTACTAATACTACT
TGATGCTTTCGGACATTGTTGACAATCTCATTACGATAATTTGATATAGGCAAGTTTGCC
TGATCCTGATGCAATTTCCTCACCTTTGCATATTTCTGCTTCTGCAAAAAATCAATATAT
AAATGCAGCACATAACGAAATTCCATTATTCTTTCTTGAGACAGTCCAGAATCAAAATCA
TCCTTATAAATATGACC
>MY5136_Hexurella_MiddlemarchCyn
AATCCTTCAGTCAAAAACAAGATTTTGGTATGAGATGTTTTACTTTTTTCAAAACGTATT
TGATAGCCCACTTCTGAACCATATTCATTCAATGTTTCATAGGCCACACGCTTGCTTAAA
GAAGTACAAGCAATTCTCCTTGGTTGAGTACAAGCAATACTATCGAATCCTGCAGCTAAT
AAATACTGTGGAACCTGGGTTGATTTTCCACATCCAGTGTCACCCGCTACTAATACTACT
TGATGTTTTCGGACATTGTTGACAATCTCGTTACGATAATTTGATATAGGCAAGTTTGCC
TGATCCTGATGCAATTTCCTCACCTTTG-------------CTGCAAAAAATCAATATAT
AAATGCAGTACATAGCGAAATTCCATTATTCTTTCTTCAGACAGTCCAGAATCAAAATCA
TCCTTATAAATATGACC
>MY5147_Hexurella_DragoonMtns_NF_345A
AATCCTTCAGTCAAAAACAAGATTTTAGTATGAGATGTTTTACTTTTTTCAAAACGTATT
TGATAGCCCACTTCTGAACCATATTCATTCAATGTTTCATAGGCCACACGCTTGCTTAAA
GAAGTACAAGCAATTCTCCTTGG-TGAGTACAAGCAATACTATCGAATCCTGCAGCTAAT
AAATACTGTGGAACCTGGGTTGATTTTCCACATCCAGTGTCACCCGCTACTAATACTACT
TGATGTTTCCGGACATTGTTGACAATCTCATTACGATAATTTGATATAGGCAAGTTTGCC
TGATCCTGATACA-----------------------------------------------
-------------------------------TTTCTTCAGACAGTCCAGAATCAAAATCA
TCCTTATAAATATGACC
>MY5152_Hexurella_WhetstoneMtns_ApacheCyn
---------------------------------------TTACTTTTTTCAAAACGTATT
TGATAGCC-ACTTCTGAACCATATTCATTCAATGTTTCATAGGCCACACGCTTGCTTAAA
GAAGTACAAGCAATTCTCCTTGGTTGAGTACAAGCAATACTATCGAATCCTGCAGCTAAT
AAATACTGTGGAACCTGGGTTGATTTTCCACATCCAGTGTCACCCGCTACTAATACTACT
TGATGTTTTCGGACACTGTTGACAATCTCATTACGATAA-TTGATATAGGCAAGTTTGCC
TGATCCTGATGCAATTTCCTCACCTTTGCATATTTCTGCTTCTGCAAAAAATCAATATAT
AAATGCAGTACATAGCGAAATTCCATTATTCTTTCTTGAGACAGTCCAGAATCAAAATCA
TCCTTATAAATATGACC
>MY5154_Hexurella_SantaRitaMtns_AdobeCyn
-------------AAAAC--------AGTATGAGATGTTTTACTTTTTTCAAAACGTATT
TGATAGCCCACTTCTGAACCATATTCATTCAATGTTTCATAGGCCACACGCTTGCTTAAA
GAAGTACAAGCAATTCTCCTTGGTTGAGTACAAGCAATACTATCGAATCCTGCAGCTAAT
AAATACTGTGGAACCTGGGTTGATTTTCCACATCCAGTGTCACCCGCTACTAATACTACT
TGATGTTTTCGGACATTGTTGACAATCTCATTACGATAAGTTGATATAGGCAAGTTTGCC
TGATCCTGGTGCAATTTCCTCACCTTTGCATATTTTTGCTTCTGCAAAAAATCAATATAT
AAATGCAGTATATAGCGAAATTCCATTATTCTTTCTTGAGACAGTCCAGAATCAAAATCA
TCCTTATAAATATGACC
>MY5157_Hexurella_SantaCatalinaMtns_Redington
------------------------------------------------------------
----------------------------TCAATGTTTCATAGGCCACACGCTTGCTTAAA
GAAGTACAAGCAATTCTCCTTGGTTGAGTACAAGCAATACTATCGAATCCTGCAGCTAAT
AAATACTGTGGAACCTGGGTTGATTTTCCACATCCAGTGTCACCTGCTACTAATACTACT
TGATGTTTTCGGACATTGTTGACAATCTCATTACGATAATTTGATATAGGCAAGTTTGCC
TGATCCTGATGCAATTTCCTCACCTTTGCATATTTCTGCTTCTGCAGAAAATCAACATAT
AAATGCAGTACATAGCGAAATTCCATTATTCTTTCTTGAGACAGTCCAGAATCAAAATCA
TCCTTATAAATATGACC
>MY5164_Hrupicola_Temecula
------------------------------------GTTTTACTTTTTTCAAAACGTATT
TGATAGCCCACTTCTGAACCATATTCATTCAGTGTTTCATAGGCCACACGCTTGCTTAAA
GAAGTACAAGCAATTCTCCTTGGTTGAGTACATGCAATACTATCGAATCCTGCAGCTAAT
AAATACTGCGGAACCTGGGTTGATTTTCCACATCCAGTGTCACCAGCTACTAATACCACT
TGATGTTTTCGGACACTGTTGACAATCTCATTACGATAATTTGATATGGGCAAGTTGGCC
TGATCCTGATGCAATTTTCTTACCTTTGCATATTTCTGTTTCTGCAAAAAATCAATATAT
AAATGCAGTACATAACGAAATTCCATTATTCTTTCTTGAGATAGTCCAGAAT--------
-----------------
>MY5165_Hrupicola_Temecula
-------------------------------------------TTTTTTCAAAACGTATT
TGATAGCCCACTTCTGAACCATATTCATTCAGTGTTTCATAGGCCACACGCTTGCTTAAA
GAAGTACAAGCAATTCTCCTTGGTTGAGTACATGCAATACTATCGAATCCTGCAGCTAAT
AAATACTGCGGAACCTGGGTTGATTTTCCACATCCAGTGTCACCAGCTACTAATACCACT
TGATGTTTTCGGACACTGTTGACAATCTCATTACGATAATTTGATATGGGCAAGTTGGCC
TGATCCTGATGCAATTTTCTTACCTTTGCATATTTCTGTTTCTGCAAAAAATCAATATC-
------------------------------------------------------------
-----------------
>MY5175_Hapachea_HarshawRd_PatagoniaMtns
AATCCTTCGGTCAAAAACAAAATTTTAGTATGAGATGTCTTACTTTTTTCAAAACGTATT
TGATAGCCCACCTCTGAACCATATTCATTCAATGTTTCATAGGCCACACGCTTGCTTAAA
GAAGTACAAGCAATTCTCCTTGGTTGAGTACAAGCAATACTATCGAATCCTGCAGCTAAT
AAATACTGTGGAACCTGGGTTGATTTTCCACATCCAGTGTCACCCGCTACTAATACTACT
TGATGTTTTCGGACATTGTTGACAATCTCATTACGATAATTTGATATAGGCAAGTTTGCC
TGATCCTGATGCAATTTCCTCACCTTTGCATATTTCTGCTTCTGCAAAAAATCAATATAT
AAATGCAGTATATAGCGAAATTCCATTATTCTTTCTTGAGACAGTCCAGAATCAAAATCA
TCCTTATAAATATGACC
>MY5180_Hapachea_MustrangPk_MustangMtns
AATCCTTCGGTCAAAAACAAAATTTTAGTATGAGATGTTTTACTTTTTTCAAAACGTATT
TGATAGCCCACTTCTGAACCATATTCATTCAATGTTTCATAGGCCACACGCTTGCTTAAA
GAAGTACAAGCAATTCTCCTTGGTTGAGTACAAGCAATACTATCGAATCCTGCTGCTAAT
AAATACTGTGGAACCTGGGTTGATTTTCCACATCCAGTGTCACCCGCTACTAATACTACT
TGATGTTTTCGGACATTGTTGACAATCTCATTACGATAATTTGATATAGGCAAGTTTGCC
TGATCCTGATGCAATTTCCTCACCTTTGCATATTTCTGCTTCTGCAAAAAATCAATATAT
AAATGCAGTACATAGCGAAATTCCATTATTCTTTCTTGAGACAGACCAGAATCAAAATCA
TCCTTATAAATATGACC
>MY5181_Hapachea_MustrangPk_MustangMtns
AATCCTTCAGTCAAAAACAAAATTTTAGTATGAGATGTTTTACTTTTTTCAAAACGTATT
TGATAGCCCACTTCTGAACCATATTCATTCAATGTTTCATAGGCCACACGCTTGCTCAAA
GAAGTACAAGCAATTCTCCTTGGTTGAGTACAAGCAATACTATCGAATCCTGCAGCTAAT
AAATACTGTGGAACCTGGGTTGATTTTCCACATCCAGTGTCACCCGCTACTAATACTACT
TGATGTTTTCGGACATTGCTGACAATCTCATTACGATAATTTGATATAGGCAAGTTTGCC
TGATCCTGATGCAATTTCCTCACCTTTGCATATTTCTGCTTCTGCAAAAAATCAATATAT
AAATGCAGTACATAGCGAAATTCCATTATTCTTTCTTGAGACAGTCCAGAATCAAAATCA
TCCTTATAAATATGAC-
>MY5193_Hapachea_HarshawRd_PatagoniaMtns
AATCCTTCGGTCAAAAACAAAATTTTAGTATGAGATGTTTTACTTTTTTCAAAGCGTATT
TGATAGCCCACTTCTGAACCATATTCATTCAATGTTTCATAGGCCACACGCTTGCTTAAA
GAAGTACAAGCAATTCTCCTTGGTTGAGTACAAGCAATACTATCGAATCCTGCAGCTAAT
AAATACTGTGGAACCTGGGTTGATTTTCCACATCCAGTGTCACCCGCTACTAATACTACT
TGATGTTTTCGGACATTGTTGACAATCTCATTACGATAATTTGATATAGGCAAGTTTGCC
TGATCCTGATGCAATTTCCTCACCTTTGCATATTTCTGCTTCTGCAAAAAATCAATATAT
AAATGCAGTATATAGCGAAATTCCATTATTCTTTCTTGAGACAGTCCAGAATCAAAATCA
TCCTTATAAATATGACC
>MY5194_Hapachea_Ordsummit_MtOrd
AATCCTTCAGTCAAAAACAAAATTTTAGTATGAGACGTTTTACTTTTTTCAAAACGAATT
TGATAGCCAACTTCTGAACCATATTCGTTCAGTGTTTCATAGGCCACACGCTTGCTTAAA
GAAATACAAGCAATTCTCCTTGGTTGAGTACAAGCAATACTATCGAATCCTGCAGCTAAT
AAATACTGTGGCACTTGGGTTGATTTTCCACATCCAGTGTCACCAGCTACTAATACTACT
TGATGTTTTCGGACATTGTTGACAATCTCATTACGATAATTTGATATAGGCAAGTTTGCC
TGATCCTGATGCAATTTCCTCACCTTTGCATATTTCTGCTTCTGCAAAAAATCAATATAT
AAATGCAGTACATAGCGAAATTCCATTATTCTTTCCTGAGATAGTCCAGAATCAAAATCA
TCCTTATAAATATGACC
>MY5195_Hapachea_Ordsummit_MtOrd
AATCCTTCAGTCAAAAACAAAATTTTAGTATGAGACGTTTTACTTTTTTCAAAACGAATT
TGATAGCCAACTTCTGAACCATATTCGTTCAGTGTTTCATAGGCCACACGCTTGCTTAAA
GAAATACAAGCAATTCTCCTTGGTTGAGTACAAGCAATACTATCGAATCCTGCAGCTAAT
AAATACTGTGGCACTTGGGTTGATTTTCCACATCCAGTGTCACCAGCTACTAATACTACT
TGATGTTTTCGGACATTGTTGACAATCTCATTACGATAATTTGATATAGGCAAGTTTGCC
TGATCCTGATGCAATTTCCTCACCTTTGCATATTTCTGCTTCTGCAAAAAATCAATATAT
AAATGCAGTACATAGCGAAATTCCATTATTCTTTCCTGAGATAGTCCAGAATCAAAATCA
TCCTTATAAATATGACC
>MY5266_Hencina_CerroBolla
AATCCTTCAGTCAAAAATAAAATTTTAGTATGAGAAGTTTTACTCTTTTCAAAACGTATT
TGATAGCCCACTTCTGAACCATATTCATTCAGTGTTTCATAGGCCACACGCTTGCTTAAA
GAAGTACAAGCAATTCTCCTTGGTTGAGTACACGCAATACTATCGAATCCAGAGGCTAAT
AAATACTGCGGAACCTGGGTTGATTTTCCACATCCAGTGTCACCAGCTACTAATACCACT
TGATGTTTTCGGACACTGTTGACAATATCATTACGATAATTTGATATGGGCAAGTTGGCC
TGATCCTGACGCAATTTCCTCACCTTTGCATATTTCTGCTTCTGCAAAAAATCAATATAT
AAATGCAGTACATAGCGAAATTCCATTATTCTTTCTTGAGATAGTCCAGAATCAAAATCA
TCCTTATAAATATGACC
>MY5267_Hencina_CerroBolla
AATCCTTCAGTCAAAAATAAAATTTTAGTATGAGAAGTTTTACTCTTTTCAAAACGTATT
TGATAGCCCACTTCTGAACCATATTCATTCAGTGTTTCATAGGCCACACGCTTGCTTAAA
GAAGTACAAGCAATTCTCCTTGGTTGAGTACACGCAATACTATCGAATCCAGCGGCTAAT
AAATACTGCGGAACCTGGGTTGATTTTCCACATCCAGTGTCACCAGCTACTAATACCACT
TGATGTTTTCGGACACTGTTGACAATATCATTGCGATAATTTGATATGGGCAAGTTGGCC
TGATCCTGACGCAATTTTCTCACCTTTGCATATTTCTGCTTCTGCAAAAAATCAATATAT
AAATGCAGTACATAGCGAAATTCCATTATTCTTTCTTGAGATAGTCCAGAATCAAAATCA
TCCTTATA---------
>MY5269_Hexurella_GuadalupeValley
AATCCTTCAGTCAAAAATAAAATTTTAGTATGAGAAGTTTTACTCTTTTCAAAACGTATT
TGATAGCCCACTTCTGAACCATATTCATTCAGTGTTTCATAGGCCACACGCTTGCTTAAA
GAAGTACAAGCAATTCTCCTTGGTTGAGTACACGCAATACTATCGAATCCAGCGGCTAAT
AAATACTGCGGAACCTGGGTTGATTTTCCACATCCAGTGTCACCAGCTACTAATACCACT
GGATGTTTTCGGACACTGTTGACAATATCATTACGATAATTTGATATGGGCAAGTTGGCC
TGATCCCGACGCAATTTTCTCACCTTTGCGTATTTCTGCTTCTGCAAAAAATCAATATAT
AAATGCAGTACATAGCGAAATTCCATTATTCTTTCTTGAGATAGTCCAGAATCAAAATCA
TCCTTATAAATATGACC
>MY5276_Hexurella_SanPedro_Martir
AATCCTTCAGTCAAAAATAAAATTTTAGTATGAGAAGTTTTACTTTTTTCAAAACGTATT
TGATAGCCCACTTCTGAACCATATTCATTCAGTGTTTCATAGGCCACACGCTTGCTTAAA
GAAGTACAAGCAATTCTCCTTGGTTGAGTACACGCAATACTATCGAATCCAGTGGCTAAT
AAATACTGCGGAACCTGGGTTGATTTTCCACATCCAGTGTCACCAGCTACTAATACCACT
TGATGTTTTCGGACACTGTTGACAATATCATTACGATAATTTGATATGGGCAAATTGGCC
TGATCCTGACGCAATTTTCTCACCTTTGTGTATTTCTGCTTCTGCAAAAAATCAATATAT
AAATGCAGTACATAGCGAAATTCCATTATTCTTTCTTGAGATAGTCCAGAATCAAAATCA
TCCTTATAAATATGACC
>MY5277_Hexurella_SanPedro_Martir
AATCCTTCAGTCAAAAATAAAATTTTAGTATGAGAAGTTTTACTTTTTTCAAAACGTATT
TGATAGCCCACTTCTGAACCATATTCATTCAGTGTTTCATAGGCCACACGCTTGCTTAAA
GAAGTACAAGCAATTCTCCTTGGTTGAGTACACGCAATACTATCGAATCCAGTGGCTAAT
AAATACTGCGGAACCTGGGTTGATTTTCCACATCCAGTGTCACCAGCTACTAATACCACT
TGATGTTTTCGGACACTGTTGACAATATCATTACGATAATTTGATATGGGCAAATTGGCC
TGATCCTGACGCAATTTTCTCACCTTTGTGTATTTCTGCTTCTGCAAAAAATCAATATAT
AAATGCAGTACATAGCGAAATTCCATTATTCTTTCTTGAGATAGTCCAGAATCAAAATCA
TCCTTATAAATATGACC
>MY5280_Hexurella_ArroyoSalado
AATCCTTCGGTCAAAAACAAAATTTTGGTATGAGAAGTTTTACTTTTTTCAAAACGTATT
TGATAGCCCACTTCTGAACCATATTCATTCAGTGTTTCATAGGCCACACGCTTGCTTAAA
GAAGTACAAGCAATTCTCCTTGGTTGAGTACACGCAATACTGTCGAATCCTGCAGCTAAT
AAATACTGTGGAACCTGGGTTGATTTTCCACATCCAGTGTCACCAGCTACTAATACCACT
TGATATTTTCGGACATTGTTGACAATATCATTACGATAATTTGATATGGGCAAGTTGGCC
TGATCCTGACGCAATTTTCTCACCTTTGCATATTTCTGCTTCTGCAAAAAATCAATATAT
AAATGCAGTACATAGCGAAATTCCATTATTCTTTCTTGAGATAGCCCAGAATCGAAATCA
TCCTTATAAATATGACC
>MY5282_Hexurella_ArroyoSalado
AATCCTTCGGTCAAAAACAAAATTTTGGTATGA-AAGTTTTACTTTTTTCAAAACGTATT
TGATAGCCCACTTCTGAACCATATTCATTCAGTGTTTCATAGGCCACACGCTTGCTTAAA
GAAGTACAAGCAATTCTCCTTGGTTGAGTACACGCAATACTGTCGAATCCTGCAGCTAAT
AAATACTGTGGAACCTGGGTTGATTTTCCACATCCAGTGTCACCAGCTACTAATACCACT
TGATATTTTCGGACATTGTTGACAATATCATTACGATAATTTGATATGGGCAAGTTGGCC
TGATCCTGACGCAATTTTCTCACCTTTGCATATTTCTGCTTCTGCAAAAAATCAATATAT
AAATGCAGTACATAGCGAAATTCCATTATTCTTTCTTGAGATAGCCCAGAATCGAAATCA
TCCTTATAAATATGACC
>MY5286_Hrupicola_SweetwaterSpr_OrdMtn
----------------------CGTTAGTATGAGAAGTTTTACTTTTTTCCTGA------
------------------------------AGTGTTTCATAGGCCACGCGTTTGCTTAAA
GAAGTACAAGCAATTCTTCTTGGTTGAGTACAAGCAATACTATCGAATCCTGCAGCTAAT
AAATACTGCGGAACCTGAGTTGATTTTCCACATCCAGTGTCACCTGCTACTAATACCACT
TGATGCTTTCGGACACTGTTGACAATCTCATTACGATAATTTGATATGG-----------
------------------------------------------------------------
------------------------------------------------------------
-----------------
>MY5288_Hrupicola_Deadman_Hills
------------------------------------------------------------
-----------------------TTCATTCAGTG-TTCATAGGCCACACGCTTGCTTAAA
GAAGTACAAGCAATTCTCCTTGGTTGAGTACAAGCAATACTATCGAATCCTGCAGCTAAT
AAATACTGCGGAACCTGGGTTGATTTTCCACATCCAGTGTCACCTGCTACTAAAACCACT
TGATGTTTTCGGACACTGTTGACAATCTCATTACGATAATTTGATATGGGCAAGTTGGCC
TGATCCTGATGCAATTTTCTCACCTTTGAATATTTCTGCTTCTGCAAAAAATCAATATAT
AAATGAAGTACATAGCGAAATTCCATTATTCTT---------------------------
-----------------
>MY5289_Hrupicola_Deadman_Hills
------------------------------------------------------------
---------------------------------------TAGGCCACACGCTTGCTTAAA
GAAGTACAAGCAATTCTCCTTGGTTGAGTACAAGCAATACTATCGAATCCTGCAGCTAAT
AAATACTGCGGAACCTGGGTTGATTTTCCACATCCAGTGTCACCTGCTACTAAAACCACT
TGATGTTTTCGGACACTGTTGACAATCTCATTACGATAATTTGATATGGGCAAGTTGGCC
TGATCCTGATGCAATTTTCTCACC------------------------------------
------------------------------------------------------------
-----------------
>MY5309_Hapachea_JohnnyLyon_Hills
------------------------------------------------------------
-------------------CATATTCATTCAATGTTTCATAGGCCACACGCTTGCTTAAA
GAAGTACAAGCAATTCTCCTTGGTTGAGTACAAGCAATACTATCGAATCCTGCAGCTAAT
AAATACTGTGGAACCTGGGTTGATTTTCCACATCCAGTGTCACCCGCTACTAATACTACT
TGATGTTTTCGGACACTGTTGACAATCTCATTACGATAATTTGATATAGGCAAGTTTGCC
TGATCCTGATGCAATTTCCTCACCTTTGCATATTTCTGCTTCTGCAAAAAATCAATATAT
AAATGCAGTACATAGC--------------------------------------------
-----------------
>MY5310_Hexurella_AntelopeCyn_CerbatMtns
AATCCTTCAGTCAAAAACAAAATTTTAGTATGAGACGTTTTACTTTTTTCAAAACGTATT
TGATAGCCAACTTCTGAACCATATTCGTTCAGTGTTTCATATGCCACACGCTTACTTAAA
GAAATACAAGCAATTCTCCTTGGTTGAGTACAAGCAATACTATCGAATCCTGCAGCTAAT
AAATACTGTGGCACTTGGGTTGATTTTCCACATCCAGTGTCACCAGCTACTAATACTACT
TGATGTTTTCGGACATTGTTGACAATCTCATTACGATAATTTGATATAGGCAAGTTTGCC
TGATCCTGATGCAATTTCCTCACCTTTGCATATTTCTGCTTCTGCAAAAAATCAATATAT
AAATGCAGTACATAGCGAAATTCCATTATTCTTTCCTGAGATAGTCCAGAATCAAAATCA
TCCTTATAAATATGACC
>MY5311_Hexurella_AntelopeCyn_CerbatMtns
AATCCTTCAGTCAAAAACAAAATTTTAGTATGAGACGTTTTACTTTTTTCAAAACGTATT
TGATAGCCAACTTCTGAACCATATTCGTTCAGTGTTTCATATGCCACACGCTTACTTAAA
GAAATACAAGCAATTCTCCTTGGTTGAGTACAAGCAATACTATCGAATCCTGCAGCTAAT
AAATACTGTGGCACTTGGGTTGATTTTCCACATCCAGTGTCACCAGCTACTAATACTACT
TGATGTTTTCGGACATTGTTGACAATCTCATTACGATAATTTGATATAGGCAAGTTTGCC
TGATCCTGATGCAATTTCCTCACCTTTGCATATTTCTGCTTCTGCAAAAAATCAATATAT
AAATGCAGTACATAGCGAAATTCCATTATTCTTTCCTGAGATAGTCCAGAATCAAAATCA
TCCTTATAAATATGACC
>MY5312_Hexurella_FoxCyn_MusicMtns
AATCCTTCAGTCAAAAACAAAATTTTAGTATGAGACGTTTTACTTTTTTCAAAACGTATT
TGATAGCCAACTTCTGAACCATATTCGTTCAGTGTTTCATATGCCACACGCTTGCTTAAA
GAAATACAAGCAATTCTCCTTGGTTGAGTACAAGCAATACTATCGAATCCTGCAGCTAAT
AAATACTGTGGCACTTGGGTTGATTTTCCACATCCAGTGTCACCGGCTACTAATACTACT
TGATGTTTTCGGACATTGTTGACAATCTCATTACGATAATTTGATATAGGCAAGTTTGCC
TGATCCTGATGCAATTTCCTCACCTTTGCATATTTCTGCTTCTGCAAAAAATCAATATAT
AAATGCAGTACATAGCGAAATTCCATTATTCTTTCCTGAG--------------------
-----------------
>MY5313_Hexurella_FoxCyn_MusicMtns
AATCCTTCAGTCAAAAACAAAATTTTAGTATGAGACGTTTTACTTTTTTCAAAACGTATT
TGATAGCCAACTTCTGAACCATATTCGTTCAGTGTTTCATATGCCACACGCTTGCTTAAA
GAAATACAAGCAATTCTCCTTGGTTGAGTACAAGCAATACTATCGAATCCTGCAGCTAAT
AAATACTGTGGCACTTGGGTTGATTTTCCACATCCAGTGTCACCGGCTACTAATACTACT
TGATGTTTTCGGACATTGTTGACAATCTCATTACGATAATTTGATATAGGCAAGTTTGCC
TGATCCTGATGCAATTTCCTCACCTTTGCATATTTCTGCTTCTGCAAAAAATCAATATAT
AAATGCAGTACATAGCGAAATTCCATTATTCTTTC-TGAGATAGTCCAGAATCAA-----
-----------------
>MY5314_Hexurella_Grasshopper_BrushyMtn
AATCCTTCAGTCAAAAACAAAATTTTAGTATGAGATGTTTTACTTTTTTCAAAACGTATT
TGATAGCCAACTTCTGAACCATATTCGTTCAGTGTTTCATAGGCTACACGCTTGCTTAAA
GAAATACAAGCAATTCTCCTTGGTTGAGTACAAGCAATACTATCGAATCCTGCAGCTAAT
AAATACTGTGGCACTTGGGTTGATTTTCCACATCCAGTGTCACCAGCTACTAACACTACT
TGATGTTTTCGGACATTGTTGACAATCTCATTACGATAATTTGATATAGGCAAGTTTGCC
TGATCCTGATGCAATTTCCTCACCTTTGCATATTTCTGCTTCTGCAAAAAATCAATATAT
AAATGCAGTACATAGCGAAATTCCATTATTCTTTCCTGAGATAGTCCAGAATCAAAATCA
TCCTTATAAATATGACC
>MY5315_Hexurella_WagonerRd_BradshawMtns
AATCCTTCAGTCAAAAACAAAATTTTAGTATGAGACGTTTTACTTTTTTCAAAACGAATT
TGATAGCCAACTTCTGAACCATATTCGTTCAGTGTTTCATAGGCCACACGCTTGCTTAAA
GAAATACAAGCAATTCTCCTTGGTTGAGTACAAGCAATACTATCGAATCCTGCAGCTAAT
AAATACTGTGGCACTTGGGTTGATTTTCCACATCCAGTGTCACCAGCTACTAATACTACT
TGATGTTTTCGGACATTGTTGACAATCTCATTACGATAATTTGATATAGGCAAGTTTGCC
TGATCCTGATGCAATTTCCTCACCTTTGCATATTTCTGCTTCTGCAAAAAATCAATATAT
AAATGCAGTACATAGCGAAATTCCATTATTCTTTCCTGAGATAGTCCAGAATCAAAATCA
TCCTTATAAATATGACC
>MY5316_Hexurella_WagonerRd_BradshawMtns
AATCCTTCAGTCAAAAACAAAATTTTAGTATGAGACGTTTTACTTTTTTCAAAACGAATT
TGATAGCCAACTTCTGAACCATATTCGTTCAGTGTTTCATAGGCCACACGCTTGCTTAAA
GAAATACAAGCAATTCTCCTTGGTTGAGTACAAGCAATACTATCGAATCCTGCAGCTAAT
AAATACTGTGGCACTTGGGTTGATTTTCCACATCCAGTGTCACCAGCTACTAATACTACT
TGATGTTTTCGGACATTGTTGACAATCTCATTACGATAATTTGATATAGGCAAGTTTGCC
TGATCCTGATGCAATTTCCTCACCTTTGCATATTTCTGCTTCTGCAAAAAATCAATATAT
AAATGCAGTACATAGCGAAATTCCATTATTCTTTCCTGAGATAGTCCAGAATCAAAATCA
TCCTTATAAATATGACC
>MY5317_Hrupicola_Cottonwood_SnYsidroMtns
AATCCTTCGGTCAAAAACAAAAT-------TGAGAAGTTTTACTTTTTTCAAAACGTATT
TGATAGCCCACTTCTGAACCATACTCATTCAGTGTTTCATAGGCTACACGCTTGCTTAAA
GAAGTACAAGCAATTCTCCTTGGTTGAGTACATGCAATACTATCGAATCCTGCAGCTAAT
AAATACTGCGGAACCTGGGTTGATTTTCCACATCCAGTGTCACCAGCTACTAACACCACT
TGATGTTTTCGGACACTGTTGACAATCTCATTACGATAATTTGATATGGGCAAGTTGGCC
TGATCCTGACGCAATTTTCTCACC-----------------CTGCAAAAAATCAATATAT
AAATGCAGTACATAGCGAAATTCCATTATTCTTTCTTGAGATAGTCCAGAATCGAAATCG
TCCTTATAAATATGACC
