# Supplementary material for: ﻿Species delimitation, biogeography, and natural history of dwarf funnel web spiders (Mygalomorphae, Hexurellidae, Hexurella) from the United States / Mexico borderlands
Source: Zookeys. 2023 Jun 14;1167:109–57. doi: 10.3897/zookeys.1167.103463 (PMC10285686; doi:10.3897/zookeys.1167.103463)
Supplement: Supplementary material 3 — Input matrices, analysis log files, and output tree files for nuclear and mitochondrial analyses [file zookeys-1167-109_article-103463__-s003.zip › uce-200628.fasta]

>MY0059_Hapachea_SantaRitaMtns_MaderaCyn
TTATTTTTTCTTTCTGAGAACTATGAAATGTCATCTGTTTTTTTATTAGTTATTGTACTC
TAATACGAGATCTTAGACATTATTGTCCTGTTGATTTTGCTGAAATTTCTATTCTCATGA
AAATGTCTTGTTTTTACATAACTGAAAGTTTTAGGGCAATAAAGCAATATTTATCAACAG
TTCTTTTTTTTCACTTTTTGATCTGTAAGTTAAGCTTAATGGGCAAAGGTACTGTTTGAT
TTCTTTACAGGATATGTAAATGTAATCTTAATTGTACAATGGTCGTTTTTTAGGTTGCTG
GGTCTATGAAGTTAGAACTGGCTCAGTATCGGGAAGTTGCAGCTTTTGCCCAGTTTGGTT
CTGATCTTGATGCATCTACACAACAACTGTTGAACAGAGGTGTCAGGCTGACAGAGCTAT
TAAAACAAGGCCAATATGGTAAGGTCTTTTTTTTCAGTGAAGCAGTCAACAGTTTTATTT
GGAATGCTTTTGACACACTATAGATCCAGTGACACTGAATATGTGTTACAATGCAAAGGA
ATAATTTGAAAGAAAAAACAGATTTTGCAAAGTATAATAAAATGTTATAGGTAAACAAGG
GTTACAAAAATAAAAACGGAAGTGCAGCTTGAAGGAAAGACTTTGAGATGAGGACAACAA
AGTTATTCAGGTTGTGTGTTTCTGCAGGGTTACTTACAAATTTGTGTGGAAAGAGTGATG
ATAAGT
>MY0139_Hexurella_SanDiego_Guatay
TTATTTTTTCACTGTGAGAACTATGTAGTGTCATCTG-TTTTTTATTAGTTATGGTAGCC
TAATATGAGATCCTGGTCATTATTATCCCATTGATTTTACTGAAATTGCTACTCTGGTGA
AAATTTCTTGTTTTTACATAACTGAAAGTTTTAAGGCAAT-AAGAAATATTTATCAACAG
TTCGTTTTTTTCACTTTTTTATCTGTAAGTGAAGCTGAATGAGCAAAGGTACTTTTTAAT
TTCTTTACAGGATATGTAAGAGTATTCTTAATTGTACAATGGCCATTTTTTAGGTTGCTG
GATCTATGAAGCTAGAACTGGCTCAGTATCGGGAAGTTGCAGCTTTCGCCCAGTTTGGTT
CTGACCTTGATGCATCTACACAGCAACTGTTGAACAGAGGCGTCAGACTAACAGAGTTGT
TAAAACAAGGCCAATACGGTAAG---TTTTTTTTTC------TGGTAAACAGTTTTATTT
GGAATTTTTTTAACAGACTGTAGGTCCAGTAACACTGAATATGTGTTACAATGTGAAAGA
ATAATTTAAAAGAAAAAACAAATTTTGTGAGGTATAATAAAATGTTATAGGTAAACAAGG
GCTACCAAAATAAAAACCGAAATACAGCTTGAAGGAAAGACTATGAGATGAGGACAACAA
AGTTATTCAGGTTGTGTGTGTCTGTAGGGTTGTTTACAAATTTGTGTGGAAACAGTAATG
AGAAAT
>MY5053_Hexurella_ChiricahuaMtns_PriceCyn
TTCTTTTTTCTTTCTGAGAACTATGAAATGTCATCTGTTTTTTTATTAGTTATTGTACTC
TAATATGCGATCCTAGACATTATTATCCTGTTGATTTTGCTGAAACTGCTATTCTCTTGA
AAATGTCTTGTTTTTACATAACTGAAAGTTTTAGGGTAATAAAGCAATATTTATCAACAG
TTC-TTTTTTTCACTTTTTGATCTGTAAGTTAAGCTTATTGGGCAAAGGTAC--TTTAAT
TTCTTTACAGGATATGTAAATGTAATCTTAATTGTACGATGGTTGTTTTTTAGGTTGCTG
GGTCTATGAAGTTAGAACTGGCTCAGTATCGGGAAGTTGCAGCTTTTGCCCAGTTTGGTT
CTGATCTTGATGCATCTACACAACAACTGTTGAACAGAGGTGTCAGGCTGACAGAGCTAT
TAAAACAAGGCCAATATGGTAAGGTCTTTTTTTTCAGTGAAGCAGTCAACAGTTTTATTT
GGAATGCTTTTGACACACTATAGATCCAGTAACACTGAATGTGTGTTACAATGCAAAAGA
ATAATTTGAAAGAAAAAGCAGATTTTGCAAAGTATAATAAAATGTTATAGGTAAACAAGG
GTTACAAAAATAGAAACAGAAGTGCGGCTTGAAGGAAAGACTATGAGATGAGGACAACAA
AGTTATTCAGGTTGTGTGTTTCTATAGGGTTACTTACAAATTTGTTGGGAAAGAGTGATG
ATAAGT
>MY5064_Hexurella_MuleMtns_Escabrosa
TTCTTTTTTCTTTCTGAGAACTATAAAATGCCATCTGTTTTTTTATTAGTTATTGTACTC
TAATAGGAAATCCTAGACATTATTATCCTGTTGATTTTGCTGAAACTGCTATTCTCATGA
AAATTTCTTGTTTTTACATGAC--AAAGT-------------------------------
---TTTTTTTTCACTTTTTGATCTGTAAGTTAAGCTTAACGAGCAAAGGTACTGTTTAAT
TTCTTTACAGGATATGTAAATGTAATCTTAATTGTACGATGGTGTTTTTTTAGGTTGCTG
GGTCTATGAAGTTAGAACTGGCTCAGTATCGGGAAGTTGCAGCTTTTGCCCAGTTTGGTT
CTGATCTTGATGCATCTACACAACAACTGTTGAACAGAGGTGTCAGGCTGACAGAGCTAT
TAAAACAAGGCCAATATGGTAAGGTCTTTTTTTTCAGTGAAGCGGTGAACAGTTTTATTT
GGAATGCTTTTGACAC--TAGGGATCCAGTAACACTGAATATGTGTTACAATGCAAAAGA
ATAATTTGAAAGAAAAAACAGATTTTGCAAAGTATAATAAAATGTTATAGGTAAACAAGG
GTTACAAAAATAAAAACAGAAGTGCAGCTTGAAGGAAAGACTATGAGATGAGGACGACAA
AGTTATTCAGGTTGTGTGTTTCTATAGTGTTACTTACAAATTTGTGTGGAAAGAGTGAT-
--AAGT
>MY5066_Hexurella_MuleMtns_Escabrosa
------------------------------------------------------------
---------ATCCTAGACATTATTATCCTGTTGATTTTGCTGAAACTGCTATTCTCATGA
AAAT-TCTTGTTTTTACATGACTGAAAGT-------------------------------
---TTTTTTTTCACTTTTTGATCTGTAAGTTAAGCTTAATGAGCAAAGGTACTTTTTAAT
TTCTTTACAGGATATGTAAATGTAATCTTAATTGTACGATGGTGTTTTTTTAGGTTGCTG
GGTCTATGAAGTTAGAACTGGCTCAGTATCGGGAAGTTGCAGCTTTTGCCCAGTTTGGTT
CTGATCTTGATGCATCTACACAACAACTGTTGAACAGAGGTGTCAGGCTGACAGAGCTGT
TAAAACAAGGCCAATATGGTAAGGTCTTTTTTTTCAGTGAAGTGGTGAATAGTTTTATTT
GGAATGCTTTTGACACACTATAGATCCAGTAACACTGAATATATGTTACAATGCAAAAGA
ATAATTTGAAAGAAAAAACAGATTTGGCAAAGTATAATAAAATGTTATAGGTAAACAAGG
GTTACAAAAATAAAACCAGAAGTGCAGCTTGAAGGAAAGACTATGAGATGAGGACGACAA
AGTTATTCAGGTTGTGTGTTTCTATAGGGCAACTTACAAATTTGTGTGGAAGGAGTGAT-
--AAGT
>MY5071_Hexurella_SantaRitaMtns_AlisoSprings
TTCTTTTTTCTTTCTGAGAACTATGAAATGTCATCTGTTTTTTTATTAGTTATTGTACTC
TAATATGAGATCTTAGACATTATTA------------TGCTGAAATAGCTATTCTCATGA
AAATGTCTTGTTTTTATATAACTGAAAGTTTTAGGGCAATAAAGCAATATTTATCGGCAG
TTCTTTTTTTTCACTTTTTAATCTGTAAGTTAAGTTTAATGAGCAAAGGTACTGTTTAAT
TTCTTTACAGGATATGTAAGTGTAATCTTAATTGTACAATGATCGTTTTTTAGGTTGCTG
GGTCTATGAAGTTAGAACTGGCTCAGTATCGGGAAGTTGCAGCTTTTGCCCAGTTTGGTT
CTGATCTTGATGCATCTACACAGCAACTGTTGAACAGAGGTGTCAGGCTGACAGAGCTAT
TAAAACAAGGCCAATATGGTAAGGTCTTTTTTTTCAGTGAAGCAGTCAACAGTTTTATTT
GGAATGCTTTTAACACACTATAGATCCAGTAACACTGAATATGTGTTACAATGCAAAAGA
ATAATTTGAAAGAAAAAACAGATTTTGCGAAGTATAATAAAATGTTATAGGTAAAGAAGG
GTTACAAAAATAAAAACAGAAGTGCAGCTTGAAGGAAAGACTATGAGATGAGGATAACAA
AGTTATTCAGGTTGTGTGTTTCTGTAGGGTTACTTACAAATTTGTGTGGAAAGAGTGATG
ATAAGT
>MY5075_Hexurella_ChiricahuaMtns_CaveCrkCyn
TTCTTTTTTCTTTCTGAGAACTATGAAATGTCA----TCTTTTTATTAGTTATTGTACTC
TAATATGAGATCCTAGACATTATTATCCTGTTGATTTTGCTGAAACTGCTATTCTCATGA
AAATGTCTTGTTTTTACATAACTGAAAGTTTTAGGGCAATAAAGCAATATTTATCAACAG
TTC-TTTTTTTCACTTTTTGTTCTGTAAGTTAAGCTTAATGAGCAAAGGTACTGTTTAAT
TTCTTTACAGGATATGTAAATGTAATCTTAATTGTACGATGGTTGTTTTTTAGGTTGCTG
GGTCTATGAAGTTAGAACTGGCTCAGTATCGGGAAGTTGCAGCTTTTGCCCAGTTTGGTT
CTGATCTTGATGCATCTACACAACAACTGTTGAACAGAGGTGTCAGGCTGACAGAGCTAT
TAAAACAAGGCCAATATGGTAAAATCTTTTTTTTCAGTGAAGCAGTCAGCAGTTTTATTT
GGAATGCTTTTGACAC--TATAGATCCAGTAACCCTGAATGTGTATTACAATGCAAAAGA
ATAATTTGGAAGAAAAAGCAGATTTTGCAAAGTATAATAAAATATTATAGGTTAACAAGG
GTTACAAAAATAAAAACAGAAGTGCAGCTTGAAGGAAAGACTATGAGATGAGGACAAGAA
AGTTATTCAGGTTGTGTGTTTCTATAGGGTTACTTACAAATTTGTGTGGAAAGAGGGATG
ATAAGT
>MY5131_Hexurella_PedregosaMtns_PruneCyn
TTCTTTTTTCTTTCTGAGAATTATGAAATATCATCTGTATTTTTATTAGTTATTGTACTC
TAATATGAGATCCTAGATATTATTATCCTGTTGATTTTGCTGAAACTGCTATTCTCATGA
AAATGTCTTGTTTTTACATAACTGAAAGTTTTAGGGCAGTAAAGCAATATTTATCAACAG
TTCTTTTTTTTCACTTTTTGATCTGTAAGTTAAGCTTAATGAGCAAAGGTACTGTTTAAT
TTCTTTACAGGATATGTAAATGTAATCTTAATTGTACGATGGTCGTTTTTTAGGTTGCTG
GGTCTATGAAGTTAGAACTGGCTCAGTATCGGGAAGTTGCAGCTTTTGCCCAGTTTGGTT
CTGATCTTGATGCATCTACACAACAACTGTTGAACAGAGGTGTCAGGCTGACAGAGCTAT
TAAAACAAGGCCAATATGGTACGATCTTTTTTTTCAGTGAAGCAGTCAACTGTTTTATTT
GGAATGCTTTTGACACACTATAGATCCAGTAATACTGAATGTGTGTTACAATGCAAAAGA
ATAATTTGAAAGAAAAAGCAGATTTTGCAAAGTATAATAAAATGTTATAGGTAAACAAGG
GTTACAAAAATAAAAACAGAAGTGCAGCTTGAAGGAAAGACTATGAGATGAGAACAACAG
AGTTATTCAGGTTGTGTGTTTCTATAGGGTTACTTACAAATTTGTGTGGAAAGAGTGATG
ATAAGT
>MY5132_Hexurella_PedregosaMtns_PruneCyn
TTCTTTTTTCTTTCTGAGAACTATGAAATATCATCTGTATTTTTATTAGTTAGTGTACTC
TAATATGAGATCCTAGATATTATTATCCTGTTGATTTTGCTGAAACTGCTATTCTCATGA
AAATGTCTTGTTTTTACATAACTGAAAGTTTTAGGGCAGTAAAGCAATATTTATCAACAG
TTCTTTTTTTTCACTTTTTGATCTGTAAGTTAAGCTTAATGAGCAAAGGTACTGTTTAAT
TTCTTTACAGGATATGTAAATGTAATCTTAATTGTACGATGGTCGTTTTTTAGGTTGCTG
GGTCTATGAAGTTAGAACTGGCTCAGTATCGGGAAGTTGCAGCTTTTGCCCAGTTTGGTT
CTGATCTTGATGCATCTACACAACAACTGTTGAACAGAGGTGTCAGGCTGACAGAGCTAT
TAAAACAAGGCCAATATGGTACGATCTTTTTTTTCAGTGAAGCAGTCAACTGTTTTATTT
GGAATGCTTTTGACACACTATAGATCCAGTAACACTGAATGTGTGTTACAATGCAAAAGA
ATAATTTGAAAGAAAAAGCAGATTTTGCAAAGTATAATAAAATGTTATAGGTAAACAAGG
GTTACAAAAATAAAAACAAAAGTGCAGCTTGAAGGAAAGACTATGAGATGAGAACAACAG
AGTTATTCAGGTTGTGTGTTTCTATAGGGTTACTTACAAATTTGTCTGGAAAGAGTGATG
ATAAGT
>MY5136_Hexurella_MiddlemarchCyn
TTCTTTTTTCCTTCCTGGAACTATGAAATGTCATCTGTTTTTTTATTAGTTATTGTACTC
TAATATGAGATCCTAGACATTATTATCCTGTTGGTTTTGCTGAAACTGCTATTCCCATGA
AAATGTCTTGTTTTTACATAACTGAAAGTTTTAGGGCAATAAAGCAATATTTATCGACAG
TTC-GTTTTTTCACTTTTTGATCTGTAAGTTAAGCTTAATGAGCAAAAGTACTGTTTAAT
TTCTTTACAGGATATGTAAATGTAATCTTAATTGTACCATGGTCGTTTTTTAGGTTGCTG
GGTCTATGAAGTTAGAACTGGCTCAGTATCGGGAAGTTGCAGCTTTTGCCCAGTTTGGTT
CTGATCTTGATGCATCTACACAACAACTGTTGAACAGAGGTGTCAGGCTGACAGAGCTAT
TAAAACAAGGCCAATATGGTAAGGTCTTTTTTTTCAGTGAAGCAGTCAACAGTTTTTTTT
GGAATGCTTTTGACACACTATTGATCCAGTAACACTGAATATGTGTTAAAATGCAAAAGA
ATATTTTGAAGGAAAAAACAGATTTTGCAAAGTATAATAAAATGTTATAGGTAAGCAAGG
GTTACAAAAATAAAAACAGAAGTGCAGCTTGAAGGAAAGACTATGAGATGAGGACAACAA
AGTTATTCAGGTTGTGTGTTTCTATAGGGTTTCTTACAA---------------------
------
>MY5147_Hexurella_DragoonMtns_NF_345A
TTCTTTTTTCTTTCTGAGAACTATGAAATGTCATCTGTTTTTTTATTAGTTATTGTACTC
TAATATGAGATCCTAGACATTATTATCCG--------TGCTGAAACTGCTATTCTCATGA
AAATGTCTTGTTTTTACATAATTGGAAGTTTTAATGCAATAAAGCAATATTTGTCAACAG
TTCTTTTTTTTCACTTTTTGATCTGTAAGTTAATCTTAATGAGCAAAGGTACTGTTTAAT
TTCTTTACAGGATATGTCAATGTAATGTTAATTGTGCGATGGTCGTTTTTTAGGTTGCTG
GGTCTATGAAGTTAGAACTGGCTCAGTATCGGGAAGTTGCAGCTTTTGCCCAGTTTGGTT
CTGATCTTGATGCATCTACACAACAACTGTTGAACAGAGGTGTCAGGCTGACGGAGCTAT
TAAAACAAGGCCAATATGGTAAGGTCTTTTTTTTCAGTGAAGCAGTCAACAGTTTTATTT
GGAATGCTTTTGACACACTATAGATCCAGTAACACTGAATATGTGTTAAAATGCAAAGGA
ATAATTTGAAAGAAAAAACAGATTTTGCAAAGTATAATAAAATGTTATAGGTAAACAAGG
GTTACAAAAATTAAACCGGAAGTGCAGCTTGAAGGAAAGACTATGAGATGAGGACAACAA
AGTTATTCAGGTTGTGTGTTTCTATAGGGTTACTTACAAATTTGTGTGGAAAGAGTGAT-
--AAGT
>MY5152_Hexurella_WhetstoneMtns_ApacheCyn
TTCTTTTTTTTTTTTGAGAACTATGAAATGTCATCTGTTTTTTTATTAGTTATTGTACTC
TAATATGAGATCCTAGACATTATTATCCTGTTGATTTTGCTGAAACTGCTATTCTCATGA
AAATGTCTTGTTTTTACATAA-TGAAAGTGTTAGGGCAATAAAGCAATATTTATCAATAG
TTCTTTTTTTTCACTTTTTGATCTGTAAGTTAAGCTTAATGAGCAAAGGTACTGTTTAAT
TTCTTTACAGGATATGTAAATGTAATCTTAATTGTACGATGGTCGTTTTTTAGGTTGCTG
GGTCTATGAAGTTAGAACTGGCTCAGTATCGGGAAGTTGCAGCTTTTGCCCAGTTTGGTT
CTGATCTTGATGCATCTACACAACAACTGTTGAACAGAGGTGTCAGGCTGACAGAGCTAT
TAAAACAAGGCCAATATGGTAAGGTCTTTTTTTTCAGTGAAGCAGTCAACAGTTTTATTT
GGAATGCTTTTGACACAGTATAGATCCAGTAACACTGAATATGTGTTACAATGCAAAAGA
ATAATTTGAAAGAAAAAACAGATTTTGCAAAGTATAATAAAATGTTATAGGTAAGCAAGG
GTTACAAAAATAAAAACAGAAGTGCAGCTTGAAGGAAAGACTATGAGATGAGGACAACAA
AGTTATTCAGGTTGTGTGTTTCTATAGGGTTACTTACAAATTTGTGTGGAAAGAGTGAT-
---AGT
>MY5154_Hexurella_SantaRitaMtns_AdobeCyn
TTCTTTTTTCTTTCTGAGAACTATGAAATGTCATCTGTTTTTTTATTAGTTATTGTACTC
TAGTATGAGATCTTAGACATTATTATCCTGTTGATTTTGTTGAAATTGCTATTCTCATGA
AAATGTCTTGTTTTTACATAACTGAAAGTTTTAGGGCAATAAAGCAATATTTATCAACAG
TTCTTTTTTTTCACTTTTTGATCTGTAAGTTAAGCTTAATGAGCAAAGGTACTGTTTAAT
TTCTTTACAGGATATGTAAAAGTAATCTTAATTGTACAATGGTCATTTTTTAGGTTGCTG
GGTCTATGAAGTTAGAACTGGCTCAGTATCGGGAAGTTGCAGCTTTTGCCCAGTTTGGTT
CTGATCTTGATGCATCTACACAACAACTGTTGAACAGAGGTGTCAGGCTGACAGAGTTGT
TAAAACAAGGCCAATATGGTAAGGTC-TTTTTTTCAGTGAAGCATTCAACGGTTTTATTT
GGAATGCTGAGGACACACTATAGATCCAGTAACACTGAATATGTGTTACAATGCGAAAGA
ATAATTTCAACGAAAAAACAGATTTTGCAAAGTATAATGAAATGTTATAGGTAAACAAGG
GTTACAAAAATAAAAACAGAAGTGCAGCTTGAAGGAAAGACTATGAGATGAGGACAACAA
AGTTATTCAGGTTGTGTGTTTTGGTAGGGTTACTTACAAATTTGTGTGGAAAGAGTGAT-
--AAGT
>MY5157_Hexurella_SantaCatalinaMtns_Redington
TTCTTTTTTCCTTCTGAGAACTATGAAATGCCATCTGTTTTTTTATTAGTTATTGTACTC
TAATATGAGATCTTAACAATTATTATCCTGTTGATTTTGCTGAAATTGCTATTCTCATGA
AAATGTCTTGTTTTTACATAAC--AAAGTTTTAGGGAAATAAAGCAATATTTATCAACAG
TTTTTTTTTTTCACTTTTTGATCTGTAAGTTAAGCTTAATGAGCAAAGGTACTGTTTAAT
TTCTTTACAGGATATGTAAATGTAATCTTAATTGTACAATGGTTGTTTTTTAGGTTGCTG
GGTCTATGAAGTTAGAACTGGCTCAGTATCGGGAAGTTGCAGCTTTTGCCCAGTTTGGTT
CTGATCTTGATGCATCTACACAACAACTGTTGAACAGAGGTGTCAGGCTGACTGAGCTAT
TAAAACAAGGCCAATATGGTAAGATCTTTTTTTTCAGTGAAGCAGTCAACAATTTTTTTT
GGAATGCTTTTGACACACTATAGATCCAGTAACACTGAATATGTGTTACAATGCAAAAGA
ATAATTTGAAAGAAAAAACAGATTTTGCGGAGTATAATAAAGTGTTATAGGTAAACAAGG
GTTACAAAAATAAAAACAGAAGTGCTGCTTGAAGGAAAGACTATGAAATGAGGACAACAA
AGTTATTCAGGTTGTGTGTTTCTGTAGGGTTACTTACAAATTTGCGTGGAAAGAGTGATG
ATAAGT
>MY5164_Hrupicola_Temecula
------------------------------------------------------------
------------------------------------------------------------
---------------------------GTTTTAGGGCAATAAAGAAATATTTATCAACAG
TTCTTTTTTTTCACTTTTTTGTCTGTAAGTTAAGCTGAATGGGCAAATGTACTTTTTAAT
TTCTTTACAGGATATGTAAGAGTATTGGTAATTGCACAATGGTCATTTTTTAGGTTGCTG
GATCTATGAAGCTAGAACTGGCTCAGTATCGGGAAGTTGCAGCTTTTGCCCAGTTTGGTT
CTGATCTTGATGCATCTACACAGCAACTGTTGAACAGAGGTGTCAGGCTAACAGAGTTGT
TAAAACAAGGCCAATACGGTAAGTTTTTTTTTTTTC------CGGTAAACAGTTTTATTT
GGAATGTTTTTGACAGACTATAGGTCCAGTAACACTGAATATGTGTTACAATGTGAAAGA
ATAATCTAAAAGAAAAAACAGAT-------------------------------------
------------------------------------------------------------
------------------------------------------------------------
------
>MY5165_Hrupicola_Temecula
TTATTTTTTCACTGTGAGAACTATGT-------CTTT-TTTTTTATTAGTTATTGTAGCC
TAATATGAGATCCTAGTCATTATTATCCCATTGATTTTACTAAAACTGCCACTCTCATGA
AGATTTCTTGTTTTTACATAACTGGAAGTTTTAGGGCAATAAAGAAATATTTATCAACAG
TTCTTTTTTTTCACTTTTTTGTCTGTAAGTTAAGCTGAATGGGCAAATGTACTTTTTAAT
TTCTTTACAGGATATGTAAGAGTATTGGTAATTGTACAATGGTCATTTTTTAGGTTGCTG
GATCTATGAAGCTAGAACTGGCTCAGTATCGGGAAGTTGCAGCTTTTGCCCAGTTTGGTT
CTGATCTTGATGCATCTACACAGCAACTGTTGAACAGAGGTGTCAGGCTAACAGAGTTGT
TAAAACAAGGCCAATACGGTAAGTTTTTTTTTTTTC------CGGTAAACAGTTTTATTT
GGAATGTTTTTGACAGACTATAGGTCCAGTAACACTGAATATGTGTTACAATGTGAAAGA
ATAATCTAAAAGAAAAAACAGATTTTGTGAGGTATAATAAAATGTTATAGGTAAACAAGG
GCTACCAAAATAAAAACAGAAGTACAGCTTGAAGGAAAGACTATGAGATGAGGACAACGA
AGTTATTCAGG---------------GGGTTGTTTACAAATTTGTGTGGAAAGAGTAATG
AGAAAT
>MY5175_Hapachea_HarshawRd_PatagoniaMtns
TTCTTATTTCTTTCTGAGAACTATGAAATGTCATCTGTTTTTTTATTTGTTATTGTACTC
TAAT--------------ATTATTATCCTGTTGATTTTGCTGAAACTGCTATTCTCATGA
AAATGTCTTGCTTTTACATAACTGAAAGTTTTAGGGCAATAAAGCAATATTTATCAACAG
TTCTTTTTTTTCACTTTTTGATCTGTAAGTTAAGCTTAATGAGCAAAGGTACTGTTTAAT
TTCTTTGCAGGATATGTAAATGTAATCTTAATTGTACAATGGTCGTTTTTTAGGTTGCTG
GGTCTATGAAGTTAGAACTGGCTCAGTATCGGGAAGTTGCAGCTTTTGCCCAGTTTGGTT
CTGATCTTGATGCATCTACACAACAACTGTTGAACAGAGGTGTCAGGCTGACAGAGCTAT
TAAAACAAGGCCAATATGGTAAGCTCTTTTTTTTCAGTGAAGCAGTCAACAGTTTTATTT
GGAATGCTTTTGACACACTATAGATCCAGTAACACTGAATATGTGTTACAATGCAAAATA
GTAGTTTGAAAG-AAAAACAAATGTTGCGAAGTATAATAAAATGTTAAAGGTAAACAAGA
GTTACAAAAATAACAACAGAAGTGCAGCTTGAAGGAAAGACTATGAGATGAGGACAACAA
AGTTATTCAGGTTGTGTGTTTCTGTAGGGTTACTTACAAATTTTTGTGGAAAGAGTGATG
ATAAGT
>MY5180_Hapachea_MustrangPk_MustangMtns
TTCTCTTTTCTTCCTGAGAACTATGAAATGTCATCTGTTTTTTTATTAGTTATTGTACTC
TAATATGAGATCCTAGACATTATTATCCTGTTGATTTTACTGAAACTGCTATTCTCATGA
AAATGTCTTGTTTTTACATAACTGAAAGTGTTAGGGCAATAAAGCAATATTTATCAATAG
TTCTTTTTTTTCACTTTTTGATCTGTAAGTTAAGCTTAATGAGCAAAGGTACTGTTTAAT
TTCTTTACAGGATATGTAAATGTAATCTTAATTGTACGATGGTCGTTTTTTAGGTTGCTG
GGTCTATGAAGTTAGAACTGGCTCAGTATCGGGAGGTTGCAGCTTTTGCCCAGTTTGGTT
CTGATCTTGATGCATCTACACAACAACTGTTGAACAGAGGTGTCAGGCTGACAGAGCTAT
TAAAACAAGGCCAATATGGTAAGGTCTTTTTTTTCAGTGAAGCAGTCAACAGTTTTATTT
GGAATGCTTTTGACACACTATAGATCCAGTAACACTGAATATGTGTTAAAATGCAAAAGA
ATAATTTGAAAGAAAAAACAGATTTTGCAAAGTATAATAAAATGTTATAGGTAAACAGGA
GTTACAAAAATAAAAACAGAAGTGCAGCTTGAAGGAAAGGCTATAAGATGAGGACAACAA
AGTTATTCAGGTTGTGTGTTTCTCTAGGGTTACTTACAAATTTGTGTGGAAAGAGTGAT-
--AAGT
>MY5181_Hapachea_MustrangPk_MustangMtns
TTCTCTTTTCTTCCTGAGAACTATGAAATGTCATCTGTTTTTTTATTAGTTATTGTACTC
TAATATGAGATCCTAGACATTATTATCCTGTTGATTTTACTGAAACTGCTATTCTCATGA
AAATGTCTTG-TTTTACATAACTGAAAGTTTTAGGGCAATAAAGCAATATTTATCAACAG
TTCTTTTTTTTCACTTTTTGATCTGTAAGTTAAGCTTAATGAGCAAAGGTACTGTTTAAT
TTCTTTACAGGATATGTAAATGTAATCTTAATTGTACGATGGTCGTTTTTTAGGTTGCTG
GGTCTATGAAATTGGAACTGGCTCAGTATCGGGAAGTTGCAGCTTTTGCCCAGTTTGGTT
CTGATCTTGATGCATCTACACAACAACTGTTGAACAGAGGTGTCAGGCTGACAGAGCTAT
TAAAACAAGGCCAATATGGTAAGATCTTTTTTTTCAGTGAAGCAGTCAACAGTTTTATTT
GGAATGCTTTTGACACACTATAGATCCAGTAACACTGAATATGTGTTAAAATGCAAAAGA
ATAATTTGAAAGAAAAAACAGATTTTGTAAAGTATAATAAAATGTTGTAGGTAAATGGGG
GTTACAGAAATAAAAACAGAAGTGCAGCTTGAAGGAAAGACTATGAGATGAGGACAACAA
AGTTATTCAGGTTGTGTGTTTCTCTAGGGTTACTTACAAATTTCTGTGGAAAGAGTGAT-
--AAGT
>MY5193_Hapachea_HarshawRd_PatagoniaMtns
TTCTTTTTTCTTTCTGAGAACTATGAAATGTCATCTGTTTTTTTATTAGTTATTGTACTC
TAAT--------------ATTATTATCCTGTTGATTTTGCTGAAACTGCTATTCTCATGA
AAATGTCTTGCTTTTACATAACTGAAAGTTTTTGGGCAATAAAGCAATATTTATCAACAG
TTCTTTTTTTTCACTTTTTGATCTGTAAGTTAAGCTTAATGAGCAAAGGTACTGTTTAAT
TTCTTTGCAGGATATGTAAATGTAATCTTAATTGTACAATGGTCGTTTTTTAGGTTGCTG
GGTCTATGAAGTTAGAACTGGCTCAGTATCGGGAAGTTGCAGCTTTTGCCCAGTTTGGTT
CTGATCTTGATGCATCTACACAACAACTGTTGAACAGAGGTGTCAGGCTGACAGAGCTAT
TAAAACAAGGCCAATATGGTAAGCTCTTTTTTTTCAGTGAAGCAGTCAACAGTTTTATTT
GGAATGCTTTTGACACACTATAGATCCAGTAACACTGAATATGTGTTACAAGGCAAAATA
GTAGTTTGAAAG-AAAAACAAATGTTGCGAAGTATAATAAAATGTTAAAGGTAAACAAGA
GTTACAAAAATAACAACAGAAGTGCAGCTTGAAGGAAAGACTATGAGATGAGGACAACAA
AGTTATTCAGGTTGTGTGTTTCTGTAGGGTTACTTACAAATTTTTGTGGAAAGAGTGATG
ATAAGT
>MY5194_Hapachea_Ordsummit_MtOrd
TTTTTTTTTCATTCTGAGAACTGTGAAATGTCATCTGTTTTTTTATTAGTTATTGTAGTC
TAATATGAGATCCGAGACATTGTTATCCTGTTGATTTCACTAAAACTGCTAATCTCATGA
AAATGTCTTGTTTTTACATAACTGAAAGTTTTGGGGCAATAAAGAACTATTTATCAACGG
TTCTTTTTTTTCACTTTTTGATCTGTAAATTAAATTTAATGAGCAAAGGTACTTTTTTAT
TTGTTTACAAGATATGTAAGAATGATCTTAATTATACCATGGTCATTTTTTAGGTTGCTG
GATCTATGAAGTTAGAACTGGCTCAATATCGGGAAGTTGCAGCTTTTGCCCAGTTTGGTT
CCGACCTTGATGCATCTACACAACAACTGTTGAACAGAGGTGTCAGGCTGACAGAGTTAT
TAAAACAAGGCCAATATGGTAAGGTC-TTTTTTTCAGTGAAGCCGTGAATAGTTTTATTT
GGAATGCTTTTGACATACTATAGGTCTGGTAACACTGAATATGTGTTAAAATGCAAAAGA
ATA-----AAAGAAAAAACAGATTTTGTGAAGTATAATAAACTGTTATAGGTAAACAAGG
GTTACAAAAATAAAAGCACAAGTGCAGCTTGAAGGAAGAACTATGAGATGAGGACAACAA
AGTTATTCAGGTTGTGTGTTTTTATAGGG----TTACAAATTTGTGTGGAAAGAGTGAT-
--AAGT
>MY5195_Hapachea_Ordsummit_MtOrd
---------------------------------------TTTTTATTAGTTATTGTAGTC
TAATATGAGATCCGAGACATTGTTATCCTGTTGATTTCACTAAAACTGCTAATCTCATGA
AAATGTCTTGTTTTTACATAACTGAAAGTTTTGGGGCAATAAAGAACTATTTATCAACGG
TTCTTTTTTTTCACTTTTTGATCTGTAAATTAAATTTAATGAGCAAAGGTACTTTTTAAT
TTGTTTACAAGATATGTAAGAATGATCTTAATTATACCATGGTCATTTTTTAGGTTGCTG
GATCTATGAAGTTAGAACTGGCTCAATATCGGGAAGTTGCAGCTTTTGCCCAGTTTGGTT
CCGACCTTGATGCATCTACACAACAACTGTTGAACAGAGGTGTCAGGCTGACAGAGTTAT
TAAAACAAGGCCAATATGGTAAGGTC-TTTTTTTCAGTGAAGCCGTGAATAGTTTTATTT
GGAATGCTTTTGACATACTATAGGTCTGGTAACACTGAATATGTGTTAAAATGCAAAAGA
ATA-----AAAGAATAAACAGATTTTGTGAAGTATAATAAACTGTTATAGGTAAACAAGG
GTTACAAAAATAAAAGCACAAGTGCAGCTTGAAGGAAGAACTATGAGATGAGGACAACAA
AGTTATTCA-GTTGTGTGTTTTTATAGGG----TTACAAATTTGTGTGGAAGA-------
------
>MY5266_Hencina_CerroBolla
TTATTTTTTCACTGTGGGAGCTACGTAGTGCCATCTGTTTTTTTATTAATTATTATAGCC
TAATATGAGATCCTAGTAATTATTGTCCCGTTGATTTTACTAAAACTGCTACTTTTGTAA
AAAAATCTTGTTTTTACATAATTGGAAGTTTTAGGGCAATAAAGCAATGTTTATCAACAG
TTCTTTTTTTTTACTTTTTTTACTGTAAGTTAAGGCTAATGAGCCAAAGTACTTTTTAAT
TTCTTTACAGGATACGTAAGAGTAATCTTAATTGTACAATGGTCATTTTTTAGGTTGCTG
GATCTATGAAACTAGAACTGGCTCAGTATCGAGAAGTTGCAGCTTTTGCCCAGTTTGGTT
CTGATCTTGATGCATCTACACAGCAACTGTTGAACAGAGGTGTCAGGCTGACAGAGTTGT
TAAAACAAGGCCAATATGGTAAG-----TTTTTTTT-------GGTGAACAGTTATTTTT
GGAGTTTTTTTGACAGACTCTAAGTTCAGTAACACTGAATATGTGTTACAATGTGAAAGA
ATAATTAAAAAAAAAAAACAGATTTTGTGAAGTATAATAAAATGTTGTAGGTAAACAAGG
GCTACAAAAATAAAAACAGAAGTGCAGCTTGAAGGAAAGACTATGAGATGAGAACAAAAA
AGTTATTCAGGTTGTGTGTGTCTATAGGGTTGCTTACAAATTTGTGTGGATGGAGTAATG
AGAAGT
>MY5267_Hencina_CerroBolla
------------------------------------------------------------
-----------------------------GTTGATTTTACTAAAACTGCTACTCTTGTGA
AAAAATCTTGTTTTTACATAATTGGAAGTTTTAGGGCAATAAAGCAATGTTTATCAACAG
TTCTGTTTTTTTACTTTTTTTACTGTAAGTTAAGGCTAATGAGCCAAAGTACTTTTTAAT
TTCTTTACAGGATATGTAAGAGTAATCTTAATTGTTCAATGGTCATTTTTTAGGTTGCTG
GATCTATGAAGCTAGAACTGGCTCAGTATCGAGAAGTTGCAGCTTTTGCCCAGTTTGGTT
CTGATCTTGATGCATCTACACAGCAACTGTTGAACAGAGGTGTCAGGCTGACAGAGTTGT
TAAAACAAGGCCAATATGGTAAG-----TTTTTTTT-------GGTGAACAGTTATTTTT
AGAATTTTTTTGACAGACTCTAGGTCCAGTAACACTGAATATGTGTTACAATGTGAAAGG
ATAATT---AAAAAAAAACAGATTTTGTGAAGTATAATAAAATGTTGTAGGTAAACAATT
GCTACAAAAATAAAAACAGAAGTGCA-CTTGAAGGAAAGACTACGAGATGAGAACAAAAA
AGTTATTCAGGTTGTGTGTGTCTATAGGGTTGCTTACAAATTTGTGTGGATGGAGTAATG
AGAAGT
>MY5269_Hexurella_GuadalupeValley
TTATTTTTTCACTGTGAGAACTACGTAGTGCCATCTGTTTTCTTATTAGTTACTGTAGCC
TAATACGAGATCCTAGTCATTATTGTCCCGTTGATTTTACTAAAACTGCTACTCTTGTGA
AAAAATCTTGTTTTTACATAACTGGAAGTTTTAGGGGAATAAAGCAATGTTTATCAACAG
TTCTTTTTTTTTACTTTTTTATCTATAAGTTAAGGCTAATGAGCCAAAGTACTTTTTAAT
TTCTTTACAGGATATGTAAGAGTAATCTTAATTGTACAATGGTAATTTTTTAGGTTGCTG
GATCTATGAAGCTAGAACTGGCTCAGTATCGAGAAGTTGCAGCGTTTGCCCAGTTTGGTT
CTGATCTTGATGCATCTACACAGCAACTGTTGAACAGAGGTGTCAGGCTGACAGAGTTGT
TAAAACAAGGCCAATATGGTAAG-----TTTTTTTC-------GGTGAACAGTTCTTTTT
AGAATTTTTTTGCCCGACTCTAGGTCCAGTAACACTGAATATATGTTACAATGTGAAAGG
ATAATT-AAAAAAAAAAACAGATTTTGTGAAGTATAATAAAATGTTGTAGGTAAACAATT
GCTACAAAAATAAAAACAGAAGTGCACCTTGAAGGAAAGACTACGAGATGAGAACAAAAA
AGTTATTCAGGTTGTGTGTGTCTATAGGGTTGCTTACAAATTTGTGTGGATGGAGTAATG
AGAAAT
>MY5271_Hexurella_GuadalupeValley
TTATTTTTTCACTGTGAGAACTACGTAGTGCCATCTGTTTTCTTATTAGTTACTGTAGCC
TAATACGAGATCCTAGTCATTATTGTCCCGTTGATTTTACTTAAACTGCTACTCTTGTGA
AAAAATCTTGTTTTTACATAACTGGAAGTTTTAGGGGAATAAAGCAATGTTTATCAACAG
TTCTTTTTTTTTACTTTTTTATCTGTAAGTTAAGGCTAATGAGCCAAAGTACTTTTTAAT
TTCTTTACAGGATATGTAAGAGTAATCTAAATTGTACAATGGTAATTTTTTAGGTTGCTG
GATCTATGAAGCTAGAACTGGCTCAGTATCGAGAAGTTGCAGCGTTTGCCCAGTTTGGTT
CTGATCTTGATGCATCTACACAGCAACTGTTGAACAGAGGTGTCAGGCTGACAGAGTTGT
TAAAACAAGGCCAATATGGTAAG-----TTTTTTTC-------GGTGAACAGTTCTTTTT
AGAATTTTTTTGCCCTACTCTAGGTCCAGTAACACTGAATATGTGTTACAATGTGAAAGG
ATAATT--AAAAAAAAAACAGATTTTGTGAAGTATAATAAAATGTTGTAGGTAAACAATT
GCTACAAAAATAAAAACAGAAGTGCACCTTGAAGGAAAGACTACGAGATGAGAACAAAAA
AGTTATTCAGGTTGTGTGTGTCTATAGGGTTGCTTACAAATTTGTGTGGATGGAGTAATG
AGAAGT
>MY5276_Hexurella_SanPedro_Martir
TTATTTTTTCGCTGTGAGAACTACGTAG-----TCTGTTTTTTTACTAGTTATTGTAGCC
TAATATGAGATCCTAGTCATTATTGCCCCGTTGATTTTACTAAAACTGCTACTCTTGTGA
AAAAATCTTGTTTTTACATAACTGGAAGTTTTAGGGCAATAAAGCAATGTTTATCAACAG
TTCTTTTTTTTTACTTTTTTATCTGTAAGTTAAGGCAAATGAGCCAAAGTACTTTTTAAT
TTCTTTACAGGATATGTAAGAGTAATCTTAATTGTATAATGGTCATTTTTTAGGTTGCTG
GATCCATGAAGCTAGAACTGGCTCAGTATCGAGAAGTTGCAGCTTTTGCCCAGTTTGGTT
CTGATCTTGATGCGTCTACACAGCAACTGTTGAACAGAGGTGTCAGGCTGACAGAGTTGT
TAAAACAAGGCCAATATGGTAAG-----TTTTTTTT-------GGTGAACAGTTATTTTT
GGAATTTTTTTGACAGACTCTAGGTCCAGTAACACTGAATATGTGTTACAATGTGAAAGG
ATAATT--AAAAAAAAAGCAGATTTTGTGAAGTATAATAAAATGTTGTAGGTAAACAATT
GCTACAAAAA-AAAAACGGAAGTGCAGCCTGAAGGAAAGACTATGAGATGAGAACAA-AA
AGTTATTTAGGTTGTGTGTGTCTATAGGGTTGCTTACAAATTTGTGTGGTTGGAGTAATG
AGAAGT
>MY5277_Hexurella_SanPedro_Martir
TTATTTTTTCGCTGTGAG-ACTACGTAG-----TCTGTTTTTTTACTAGTTATTGTAGCC
TAATATGAGATCCTAGTCATTATTGCCCCGTTGATTTTACTAAAACTGCTACTCTTGTGA
AAAAATCTTGTTTTTACATAACTGGAAGTTTTAGGGCAATAAAGCAATGTTTATCAACAG
TTCTTTTTTTTTACTTTTTTATCTGTAAGTTAAGGCAAATGAGCCAAAGTACTTTTTAAT
TTCTTTACAGGATATGTAAGAGTAATCTTAATTGTATAATGGTCATTTTTTAGGTTGCTG
GATCCATGAAGCTAGAACTGGCTCAGTATCGAGAAGTTGCAGCTTTTGCCCAGTTTGGTT
CTGATCTTGATGCGTCTACACAGCAACTGTTGAACAGAGGTGTCAGGCTGACAGAGTTGT
TAAAACAAGGCCAATATGGTAAG-----TTTTTTTT-------GGTGAACAGTTATTTTT
GGAATTTTTTTGACAGACTCTAGGTCCAGTAACACTGAATATGTGTTACAATGTGAAAGG
ATAATT--AAAAAAAAAGCAGATTTTGTGAAGTATAATAAAATGTTGTAGGTAAACAATT
GCTACAAAAA-AAAAACGGAAGTGCAGCCTGAAGGAAAGACTATGAGATGAGAACAA-AA
AGTTATTTAGGTTGTGTGTGTCTATAGGGTTGCTTACAAATTTGTGTGGTTGGAGTAATG
AGAAGT
>MY5280_Hexurella_ArroyoSalado
TTATTTTTTCACTCTGAGAACTATGTAGTGCCATCTG-TTTTTTATTAGTTATTGTAGCC
TAATATGAGATCCTAGTCATTATTATCCCGTTGATTTTACTAAAACTGCTACTCTCGTGA
AAAAATCTTGTTTTTACATAACAGGAAGTTTTAGGGCAATAAAACAATATTTATCAACAG
TTC--TTTTTATTTTTTTTTATCTGTAAGTTGAGCTTAATGAGCCAAGGTACTTTTTAAA
TTCTTTACAGGTTGTGTAAGAGTAATCTTAATTGTACAATGGTCATTTTTTAGGTTGCTG
GATCTATGAAGCTAGAACTGGCTCAGTATCGAGAAGTTGCAGCTTTTGCCCAGTTTGGTT
CTGATCTTGATGCATCTACACAGCAACTGTTGAACAGAGGTGTCAGGCTGACAGAGTTGT
TAAAACAAGGCCAATACGGTAAG----TTTTTTTCC------CGGTGAACAGTTTTATTT
CGAATGTTTTTGAC-------------AGTAACACTGAATTTGTGTTACAATGTGAAAGA
ATAATTAAAAAAGAAAAACAGATTTTGTGA------------TGCTGTAGGTAAACAAGG
GCTACAAAAATAAAAACAGAAGTGCAGCTTGAAGGAAAGACTATGAGATGAGAACAACAA
AGTTATTCAGGTTGTGTGTGTCTATAGGGTTGCTTACAAATTTGTGTGGATGGAGTAATG
AGAAGT
>MY5282_Hexurella_ArroyoSalado
TTATTTTTTCACTCTGAGAACTATGTAGTGCCATCTG-TTTTTTATTAGTTATTGTAGCC
TAATATGAGATCCTAGTCATTATTATCCCGTTGATTTTACTAAAACTGCTACTCTCGTGA
AAAAATCTTGTTTTTACATAACAGGAAGTTTTAGGGCAATAAAGCAATATTTATCAACAG
TTC------TTTTTTTTTTTATCTGTAAGTTGAGCTTAATGAGCCAAGGTACTTTTTAAA
TTCTTTACAGGTTGTGTAAGAGTAATCTTAATTGTACAATGGTCATTTTTTAGGTTGCTG
GATCTATGAAGCTAGAACTGGCTCAGTATCGAGAAGTTGCAGCTTTTGCCCAGTTTGGTT
CTGATCTTGATGCATCTACACAGCAACTGTTGAACAGAGGTGTCAGGCTGACAGAGTTGT
TAAAACAAGGCCAATACGGTAAG----TTTTTTTTC------CGGTGAACAGTTTTATTT
CGAATGTTTTTGAC-------------AGTAACACTGAATTTGTGTTACAATGTGAAAGA
ATAATTAAAAAAGAAAAACAGATTTTGTGA------------TGCTGTAGGTAAACAAGG
GCTACAAAAATAAAAACAGAAGTGCAGCTTGAAGGAAAGACTATGAGATGAGAACAACAA
AGTTATTCAGGTTGTGTGTGTCTATAGGGTTGCTTACAAATTTGTGTGGATGGAGTAATG
AGAAGT
>MY5286_Hrupicola_SweetwaterSpr_OrdMtn
TTATTTTTTCACTGTGAGAACTATGTAGTGTCATCTGTTTTTTTATTAGTTATTGTAGCC
TAATATGAGATCCTAGTCATTATTATCCCATTGATTTTAT----------------ATAA
AATTTTTTTGTTTTTACATAA-TGGAAGTTTTAGGGCAATAAAGCAATATTTATCAACAG
TTCTTTTTTTTTACTTTTTTATCTGTAAGTTAAGCTTAATGAGCAACGGTACTTTTAAAT
TTCTTTACAGGATATGTAAGAGTAATCTTAATTGTACAATGGTCATTTTTTAGGTTGCTG
GATCTATGAAGCTAGAACTGGCTCAGTATCGGGAAGTTGCAGCTTTTGCCCAGTTTGGTT
CTGATCTTGATGCATCTACACAGCAACTGTTGAACAGAGGTGTCAGGCTAACAGAGTTGT
TAAAACAAGGCCAATACGGTGAG---TTTCTTTTTC------CAGTGAACAGTTTAATTT
GGAATGTTTTTGACAGGCTATAGGTCCAGTAACACTGAATATGTGTTACAATGCGTAAGA
ATAATTTAAAAGAAAAAGCAGATTTTGTGAAGTATAATAAAATGTTATAGGTAAACAAGG
GCTACAAAAATAAAAACATAAGTGCAGCTTGAAGGAAAGACTATGAGATGAAAACAACGA
AGTTATTCAAGTTGTGTGTGTCTGTAGGATTGCTTACAAA--------------------
------
>MY5287_Hrupicola_SweetwaterSpr_OrdMtn
------------------------------------------------------------
--------------------------------------------------------ATAA
AATTTTTTTGTTTTTACATAA-TGGAAGTTTTAGGGCAATAAAGCAATATTTATCAACAG
TTCTTTTTTTTTACTTTTTTATCTGTAAGTTAAGCTTAATGAGCAACGGTACTTTTAAAT
TTCTTTACAGGATATGTAAGAGTAATCTTAATTGTACAATGGTCATTTTTTAGGTTGCTG
GATCTATGAAGCTAGAACTGGCTCAGTATCGGGAAGTTGCAGCTTTTGCCCAGTTTGGTT
CTGATCTTGATGCATCTACACAGCAACTGTTGAACAGAGGTGTCAGGCTAACAGAGTTGT
TAAAACAAGGCCAATACGGTGAG---TTTCTTTTTC------CAGTGAACAGTTTTATTT
GGAATGTTTTTGACAGGCTATAGGTCCAGTAACACTGAATATGTGTTACAATGCGTAAGA
ATAATTTAAAAGAAAAAGCAGATTTTGTGAAGTATAATAAAATGTTATAGGTAAACAAGG
GCTACAAAAATAAAAACATAAGTGCAGCTTGAAGGAAAGACTATGAGATGAAAACAACGA
AGTTATTCAAGTTGTGTGTGTCTG------------------------------------
------
>MY5288_Hrupicola_Deadman_Hills
TTATTTTTTCACTGTGAGAACTATGTAGTGTCATCTGTTTTTTTATTAGTTATTGTAGCC
TAATATGAGATCCTAGTAATTATTATCCCATTGATTTTACTAAAACTGCTACTCTCATAA
AAATTTCTTGTTTTTACATAAATGGAAGTTTTGGAGCAATAAAGTAATATTTATCAACAG
TTCTTTTTTTTTATTTTTTTATCTTTACATTAAGCTTAATGAGCAACGGTACTTTTTAAC
TTCTTTACAGGATATGTAAGAGTAATCTTAATTGTACAATGGTCATTTTTTAGGTTGCTG
GATCTATGAAGCTAGAACTGGCTCAGTATCGGGAAGTTGCAGCTTTTGCCCAGTTTGGTT
CTGATCTTGATGCATCTACACAGCAACTGTTGAACAGAGGTGTCAGGCTAACAGAATTGT
TAAAACAAGGCCAATACGGTAAG---TTTTTTTTTC------AATTGAACAGTTTTATTT
GGAATGTTTTTGACAGGCTATAGGTCCAGTAACACTGAATATGTGTTACAATGCAAAAGA
ATAATTTAAAAGAAGAAACAGATTTTGTGAAGTATACTAAAATAATATAGGAAAGCAAAG
GCTACAAAAATAAAAACGGAAGTGCAGCTTGAAAGAAAGACTATGAGATGAGGACAACAA
AGTTATTCAAGTTGTGTGTGTCTATAGGGTTGCTTACAAATTTGTGTGGAAAGAGTAATG
AGAAAT
>MY5289_Hrupicola_Deadman_Hills
TT-TTTTTTCACTGTGAGAACTATGTAGTGTCATCTGTTTTTTTATTAGTTATTGTAGCC
TAATATGAGATCCTAGTAATTATTATCCCATTGATTTTACTAAAACTGCTACTCTCATAA
AAATTTCTTGTTTTTACATAAATGGAAGTTTTGGAGCAATAAAGTAATATTTATCAACAG
TTCTTTTTTTTTATTTTTTTATCTTTACATTAAGCTTAATGAGCAACGGTACTTTTTAAC
TTCTTTACAGGATATGTAAGAGTAATCTTAATTGTACAATGGTCATTTTTTAGGTTGCTG
GATCTATGAAGCTAGAACTGGCTCAGTATCGGGAAGTTGCAGCTTTTGCCCAGTTTGGTT
CTGATCTTGATGCATCTACACAGCAACTGTTGAACAGAGGTGTCAGGCTAACAGAGTTGT
TAAAACAAGGCCAATACGGTAAG---TTTTTTTTTC------AATTGAACAGTTTTATTT
GGAATGTTTTTGACAGGCTATAGGTCCAGTAACACTGAATATGTGTTACAATGCAAAAGA
ATAATTTAAAAGAAGAAACAGATTTTGTGAAGTATACTAAAATAATATAGGAAAGCAAAG
GCTACAAAAATAAAAACGGAAGTGCAGCTTGAAAGAAAGACTATGAGATGAGGACAACAA
AGTTATTCAAGTTGTGTGTGTCTATAGGGTTGCTTACAAA--TGTGTGGAAAGAGTAATG
AGAAAT
>MY5309_Hapachea_JohnnyLyon_Hills
--------------------------AATGTCATCTGTTTTTTTATTAGTTATTGTACTC
TAATATGAGATCCTAGACATTATTATCCTGTTGATTTTGCTGAAACTGCTATTCTCATGA
AAATGTCCTGTTTTTACATAACTGAAAGTTTTAGGGCAATAAAGCAATATTTATCAACAG
TTCTTTTTTTTCACTTTTTGATCTGTAAGTTAAGCTTAATGAGCAAAGGTACTGTTTAAT
TTCTTTACAGGATATGTAAATGTAATCGTAATTGTACGATGGTCGTTTTTTAGGTTGCTG
GGTCTATGAAGTTAGAACTGGCTCAGTATCGGGAAGTTGCAGCTTTTGCCCAGTTTGGTT
CTGATCTTGATGCATCTACACAACAACTGTTGAACAGAGGTGTCAGGCTGACAGAGCTAT
TAAAACAAGGCCAATATGGTAAGGTCTTTTTTTTCAGTGAAGCAGTCAACAGTTTTATTT
GGAATGCTTTTGACACACTATAGATCCAGTAACACTGAATATGTGTTACAATGCAAAACA
ATAATTTGAAAGAAAAAACAGATTTTGCAAAGTATAATAAAATGTTATAGGTAAACAAGG
GTTACAAAAATAAAAACAG-----------------------------------------
------------------------------------------------------------
------
>MY5310_Hexurella_AntelopeCyn_CerbatMtns
------------------------------------------------------------
--------------AGACATTGTTATTCTGTTGATTTCGCTAAAACTGCTAATTTCATAA
AAAAGTCTTGTTTTTACATAACTGAAAGTTTTGGGGCGATAAAGCAATATTTATCAACCG
TTCTTTTTTTTCACTTTTTGATCTGTAAGTTTAACTTAATGAGCAATGGTACTTTTTAAT
TTGTTTACAGAATATGTAAGAGTAATCTTGACTATACCATGGTCATTTTTTAGGTTGCTG
GGTCTATGAAGTTAGAACTGGCTCAATATCGAGAAGTTGCAGCTTTTGCCCAGTTTGGTT
CCGATCTTGATGCATCTACACAACAACTGTTGAACAGAGGTGTCAGGCTGACAGAGTTAT
TAAAACAAGGCCAATATGGTAAGGTCTTTTTTTTCGGTAAAGCAGTGAATAGTTTTATTT
GGAATGCTTTTGATATACTACAGATCTAGTAACACTGAATATGTGTTACAATGCAAAAGA
ATAATTTAAAAGAAAAAACAAATTTTCTGAAGTATAATAAAATGTTATAGGTAAACAAGG
GTTACAAAAATAAAAGCAGAAGTGCAGCTTGAAGGAAGGACTATGAGATGAGGACAACAA
AGTTATTCAGGTTGTGTGTTTTTAT-----------------------------------
------
>MY5311_Hexurella_AntelopeCyn_CerbatMtns
--------------------------------------------------TATTGTCGTC
TAATATGAGATCCTAGACATTGTTATTCTGTTGATTTCGCTAAAACTGCTAATTTCATAA
AAAAGTCTTGTTTTTACATAACTGAAAGTTTTGGGGCGATAAAGCAATATTTATCAACCG
TTCTTTTTTTTCACTTTTTGATCTGTAAGTTTAACTTAATGAGCAATGGTACTTTTTAAT
TTGTTTACAGAATATGTAAGAGTAATCTTGACTATACCATGGTCATTTTTTAGGTTGCTG
GGTCTATGAAGTTAGAACTGGCTCAATATCGAGAAGTTGCAGCTTTTGCCCAGTTTGGTT
CCGATCTTGATGCATCTACACAACAACTGTTGAACAGAGGTGTCAGGCTGACAGAGTTAT
TAAAACAAGGCCAATATGGTAAGGTCTTTTTTTTCGGTAAAGCAGTGAATAGTTTTATTT
GGAATGCTTTTGATATACTACAGATCTAGTAACACTGAATATGTGTTACAATGCAAAAGA
ATAATTTAAAAGAAAAAACAAATTTTCTGAAGTATAATAAAATGTTATAGGTAAACAAGG
GTTACAAAAATAAAAGCAGAAGTGCAGCTTGAAGGAAGGACTATGAGATGAGGACAACAA
AGTTATTCAGGTT-----------------------------------------------
------
>MY5312_Hexurella_FoxCyn_MusicMtns
------------------------------------------------GTTATTGTCGTC
TAATATGAGATCCTAGACATTGTTATTCTGTTGATTTCGCTAAAACTGCTAATTTCATAA
AAAAGTCTTGTTTTTACATAACTGAAAGTTTTGGGGCGATAAAGCAATATTTATCAACCA
TTCTTTTTTTTCACTTTTTGATCTGTAAGTTTAACTTAATGAGCAATGGTACTTTTTAAT
TTGTTTACAGAATATGTAAGAGTAATCTTGACTATACCATGGTCATTTTTTAGGTTGCTG
GGTCTATGAAGTTAGAACTGGCTCAATATCGAGAAGTTGCAGCTTTTGCCCAGTTTGGTT
CCGATCTTGATGCATCTACACAACAACTGTTGAACAGAGGTGTCAGGCTGACAGAGTTAT
TAAAACAAGGCCAATATGGTAAGGTCTTTTTTTTCGGTAAAGCAGTGAATAGTTTTATTT
GGAATGCTTTTGATATACTACAGATCTAGTAACACTGAATATGTGTTACAATGCAAAAGA
ATAATTTAAAAGAAAAAACAAATTTTCTGAAGTATAATAAAATGTTATAGGTAAACAAGG
GTTACAAAAATAAAAGCAGAAGTGCAGCTTGAAGGAAGGGATGTGTGGAAAGAGTAATAA
GTCAATTTAGTTTATTTTTT----------------------------------------
------
>MY5313_Hexurella_FoxCyn_MusicMtns
-------------------------------------TTTTTTTATTAGTTATTGTCGTC
TAATATGAGATCCTAGACATTGTTATTCTGTTGATTTCGCTAAAACTGCTAATTTCATAA
AAAAGTCTTGTTTTTACATAACTGAAAGTTTTGGGGCGATAAAGCAATATTTATCAACCG
TTCTTTTTTTTCACTTTTTGATCTGTAAGTTTAACTTAATGAGCAATGGTACTTTTTAAT
TTGTTTACAGAATATGTAAGAGTAATCTTGACTATACCATGGTCATTTTTTAGGTTGCTG
GGTCTATGAAGTTAGAACTGGCTCAATATCGAGAAGTTGCAGCTTTTGCCCAGTTTGGTT
CCGATCTTGATGCATCTACACAACAACTGTTGAACAGAGGTGTCAGGCTGACAGAGTTAT
TAAAACAAGGCCAATATGGTAAGGTCTTTTTTTTCGGTAAAGCAGTGAATAGTTTTATTT
GGAATGCTTTTGATATACTACAGATCTAGTAACACTGAATATGTGTTACAATGCAAAAGA
ATAATTTAAAAGAAAAAACAAATTTTCTGAAGTATAATAAAATGTTATAGGTAAACAAGG
GTTACAAAAATAAAAGCAGAAGTGCAGCTTGAAGGAAGGACTATGAGATGAGGACAACAA
AGTTATTCAGGTTGTGTGTTTTTATAGGG----TTGCAAATTTGTGTGGAAAGAGTA---
------
>MY5314_Hexurella_Grasshopper_BrushyMtn
------------------------------------------------------------
------------------------------------------------------------
--------TGTTTTTACATAACTGAAAGTTTTGGGGCGATAAAGCAATATTTATCAACAG
TTCTTTTTTTTCACATTTTGATCTGTAAGTTAAACTTAATGAGCAATGGTACTTTTTAAT
TTGTTTACAGAATATGTAAGAGTAATCTTGACTATACCATGGTCATTTTTTAGGTTGCTG
GGTCTATGAAGTTAGAACTGGCTCAATATCGAGAAGTTGCAGCTTTTGCCCAGTTTGGTT
CCGATCTTGATGCATCTACACAACAACTGTTGAACAGAGGTGTCAGGCTGACAGAGTTAT
TAAAACAAGGCCAATATGGTAAGGTC-TTTTTTTCAGTGAAGCAGTGAATAGTTTTATTT
GGAATGCTTTTGACATACTATAGATCTAGTAACACTGAATATGTGTTACAATGCAAAAGA
ATAATTTAAAAGAAAAAACAAATTTTGTGAAGTATAATAAAATGTTATAGGTAAACAAAA
-----AAAAATAAAAGCAGAAGTGCAGCTTGAAGGAAGGACTATGAGATGAGGACAACAA
AGTTATTCAGGTTGTGTGTTTTTATGGGG----TTGCAAATTTGTGTGGAAAGAGTGAT-
--AAGT
>MY5315_Hexurella_WagonerRd_BradshawMtns
TTTTTTTTTCATTCTGAGAACTGTGAAATGTTATCTTTTTTTTCATTAGTTATTGTAGTT
TAATATAAGATCCGAGACATTGTTATCCTGTTGATTTCACTAAAACTGCTAATCTCATGA
AAATGTCTTGTTTTTACATAACTGAAAGTTTTGGGGCAATAAAGAACTATTTATCAACGG
TTCTTTTTTTTCACTTTTTGATCTGTAAATTAAATTTAATGAGCAAAGGTACTTTTTAAT
TTGTTTACAGGATATGTAAGAGTGATCTTAAATATACCATGGTCATTTTTTAGGTTGCTG
GATCTATGAAGTTAGAACTGGCTCAATATCGGGAAGTTGCAGCTTTTGCCCAGTTTGGTT
CCGATCTTGATGCATCTACACAACAACTGTTGAACAGAGGTGTCAGGCTGACAGAGTTAT
TAAAACAAGGCCAATATGGTAAGGTC-TTTTTTTCAGTGAAGCCGCGAATAGTTTTATTT
GGAATTCTTTTGACATACTATAGGTCTGGTAACACTGAATATGTGTTACAATGCAAAAGA
ATAATTTAAAAGAAAAAACAGATTTTGTGAAGTATAATAAAATGTTATATGTAAACAAGG
GTTACAAAAATAAAAGCACAAGTGCAGCTTGAAGGAAGAACTATGAGATGAGGACAACAA
AGTAGTTT-----------CT------------------------GTGGAAAGAGTGAT-
--AAGT
>MY5316_Hexurella_WagonerRd_BradshawMtns
TTTTTTTTTTATTCTGA-------------------------------------------
-----------------------------------------AAAACTGCTAATCTCATGA
AAATGTCTTGTTTTTACATAACTGAAAGTTTTGGGGCAATAAAGAACTATTTATCAACGG
TTCTTTTTTTTCACTTTTTGATCTGTAAATTAAATTTAATGAGCAAAGGTACTTTTTAAT
TTGTTTACAGGATATGTAAGAGTGATCTTAAATATACCATGGTCATTTTTTAGGTTGCTG
GATCTATGAAGTTAGAACTGGCTCAATATCGGGAAGTTGCAGCTTTTGCCCAGTTTGGTT
CCGATCTTGATGCATCTACACAACAACTGTTGAACAGAGGTGTCAGGCTGACAGAGTTAT
TAAAACAAGGCCAATATGGTAAGGTC-TTTTTTTCAGTGAAGCCGCGAATAGTTTTATTT
GGAATTCTTTTGACATACTATAGGTCTGGTAACACTGAATATGTGTTACAATGCAAAAGA
ATAATTTAAAAGAAAAAACAGATTTTGTGAAGTATAATAAAATGTTATATGTAAACAAGG
GTTACAAAAATAAAAGCACAAGTGCAGCTTGAAGGAAGAACTATGAGATGAGGACAACAA
AGTTATTCAGGTTGTGTGTTTTTATAGGG----TTACAAGTTTCTGTGGAAAGAGTGAT-
--AAGT
>MY5317_Hrupicola_Cottonwood_SnYsidroMtns
TTATTTTTTCACTGTGAGAACTATGTAGTGTCATCTG-TTTTTTATTAGTTATTGTAGCC
TAATA--------TAGTCATTATTATCCGATTGATTTTACTAAAATTGCTACTCTGGTGA
AAATTTCTTGTTTTTACATAACTGGAAGTTTTAGGACAAT-AAGAAATATTTATCAACAG
TTCTTTTTTTTCGCTTTTTTATCTGTAAGTTAATCTGAATGAGCAAAGGTACTTTTTAAT
TTCTTTACAGGATATGTAAGAGTATTGTTAATTGTACAATGGTCGTTTTTTAGGTTGCTG
GATCTATGAAGCTAGAACTGGCTCAGTATCGGGAAGTTGCAGCTTTTGCCCAGTTTGGTT
CTGATCTTGATGCATCTACACAGCAACTGTTGAACAGAGGTGTCAGGCTAACAGAGTTGT
TAAAACAAGGCCAATATGGTAAG----TTTTTTTTC------CGGTAAACAGTTTTATTT
GGAATGTTTTTGACAGACTATAGGTCAAGTAATGCTGAATATGTGTTACAATGTGAAAGA
ATAATTTAAAAGAAAAAACAGATTTTGTAAATTATAATAAAATGTTATAGGTAAACAAGG
GCTACCAAAATAAAAGCAGAAGTACAGCTTGAAGGAAAGACTATGAGATGAGGACAACAA
AGTTATTCAGGTTGTGTGTGTTTATAGGGTTGTTTGCAGATTTGTGTGGAAAGAGTGATG
AGAAAT
