# Supplementary material for: ﻿Species delimitation, biogeography, and natural history of dwarf funnel web spiders (Mygalomorphae, Hexurellidae, Hexurella) from the United States / Mexico borderlands
Source: Zookeys. 2023 Jun 14;1167:109–57. doi: 10.3897/zookeys.1167.103463 (PMC10285686; doi:10.3897/zookeys.1167.103463)
Supplement: Supplementary material 3 — Input matrices, analysis log files, and output tree files for nuclear and mitochondrial analyses [file zookeys-1167-109_article-103463__-s003.zip › uce-200646.fasta]

>MY0059_Hapachea_SantaRitaMtns_MaderaCyn
ATGGTCAGCTTGTTCGAGAGTTGGACTTCAATCCAAACAAACAGTACCTAATAGCTACAT
GTGGTGATGATTGTCAGATTAAATTCTGGGATGTTCGTAATACGGAATTACCCCTTTTAG
TCCTTTCAGACCACTCTCATTGGGTATGGAGTGTTCGTTATAATTCCTCTCATGACCAAC
TTGTTTTGTCTTCAAGTAGTGATTCTCGTGTCATATTGTCGCGAGCAGTATCTGTGTCTT
CTGATCCATTTGGTCATTTAATTGAAGATGATGAAATCCCCCATTCTGAAGAAAATGGAA
ATAATTCAAAGGGTATTTCTGATGGAGTTATTGCAGTGTATGAGGAGCATGAAGATAGTG
TATATGCTGCCGAGTGGTCAAGTGCCGATCCTTGGCTGTTCGCATCTTTAAGCTATGATG
GTCGTTTAGTTATCAACAAAGTGCCACGAACAGAAAAATACAGGATATTGCTTTAATAAT
TGTGATATGAAGTTGTTAGGTTTCTCTTGATAGGTATTCAATTGTATATTGGTAATTTTA
TTACAAATTTGCAAAC-TTTTTTTGCCTTTAGAATGTATTTTGATGGAATGGTGTGATTC
AAATATTTATAATAAATATGTATTATCACAGTTGAAGATATATATGCCATGCATTTGTAA
ACACTTTTCGCATTCCAAAACATCTATTTCACATCTATTTTAAGTGTCAATGACTACTTT
TTGCTGTCAAATAGAAAATTCAATCATCTTAACAGAT
>MY0139_Hexurella_SanDiego_Guatay
ATGGTCAGCTTGTTCGAGAGTTAGACTTTAATCCAAATAAACAGTACATGATAGCTACAT
GTGGTGATGATTGCCAGATTAAATTCTGGGATGTCCGTAATACTGAATTACCTCTTCTAG
TCCTTTCAGACCACTCTCATTGGGTATGGAGTGTTCGTTATAATTCCTCTCATGACCAAC
TCGTTTTGTCTTCAAGTAGTGATTCTCGTGTCATATTATCGCGAGCAGTGTCTGTGTCTT
CTGACCCATTTGGTCATTTAATTGAAGATGATGAAATCCCACATTCTGAAGAAAATGGAA
ATAATTCAAAGGGTATTTCTGATGGAGTTATTGCAGTGTATGAAGAACATGAAGATAGTG
TATATGCTGCCGAATGGTCAAGTGCCGATCCTTGGCTGTTCGCGTCTTTAAGCTATGACG
GTCGTTTAGTTATCAACAAAGTTCCACGAACAGAAAAGTACAGGATATTGCTTTAATAGC
TGTGAAATAAAATTGTCAGGTTTCTCTTGATAGGCATTCAATTGTATATTGCTAATTTTA
TTACAAATGTGCACATAGGAATTTGCCTTTACAATGAATTTTGATAGAATTGTGTAATTC
AAGTATTTGTAATAAATATG--TTATCATAGTTGAAGTTATTCACACCATGCCTTTGTAA
ACACTTTTCACATTCCAGCAA------CAGACATCTATTTCATATGTCAATGACTAGTTT
TTCTGGTTGAACAAAGATTTTGGCCTTCTTGACAAAT
>MY5053_Hexurella_ChiricahuaMtns_PriceCyn
ATGGTCAGCTTGTTCGAGAGTTGGACTTTAATCCAAATAAACAGTACCTACTAGCTACAT
GTGGTGATGATTGTCAGATTAAATTCTGGGATGTTCGTAATACGGAATTACCCCTTTTAG
TCCTTTCGGACCACTCTCATTGGGTATGGAGTGTTCGTTATAATTCCTCTCATGACCAAC
TTGTTTTGTCTTCAAGTAGTGATTCTCGTGTCATATTGTCGCGAGCAGTATCTGTGTCTT
CTGATCCATTTGGTCATTTAATTGAAGATGATGAAATCCCCCATTCTGAAGAAAATGGAA
ATAATTCAAAGGGTATTTCTGATGGAGTTATTGCAGTGTATGAGGAGCATGAAGATAGTG
TATATGCTGCTGAGTGGTCAAGTGCCGATCCTTGGCTGTTCGCATCTTTAAGCTATGATG
GTCGTTTAGTTATCAACAAAGTGCCACGAACAGAAAAATACAGGATATTGCTTTAATAAT
TGTGATATGAATTTGTCAGGTTTCTCCTGATAGGTGTTCAATTGTACATTGGTAATTTTA
TTACAAATTTGCTAACATTTTTTTGCCTTTAGAATGTATTTTGATGGAATGGTGTGATTC
AAATATTTATAATAAATATGTATTATAACAGTTGAAGATATCCATGCCATGCATTTGTAA
ACACTTTTTGCATTCCAAAACATCTATTTCACATCTATTTTAAGTGTCAATGACTACTTT
TTGCTGTCAAATAGAAAATTCTATCATCTTAACATAT
>MY5064_Hexurella_MuleMtns_Escabrosa
ATGGTCAACTTGTTCGAGAGTTGGACTTTAATCCAAATAAACAGTACCTAATAGCTACAT
GTGGTGATGATTGTCAGATTAAATTCTGGGATGTTCGTAATACGGAATTACCCCTTTTAG
TCCTTTCAGACCACTCTCATTGGGTGTGGAGTGTTCGGTATAATTCCTCTCATGACCAAC
TTGTTTTGTCTTCAAGTAGTGATTCTCGTGTCATATTGTCGCGAGCAGTATCCGTGTCTT
CTGATCCATTTGGTCATTTAATTGAGGATGATGAAATCCCCCATTCTGAAGAAAATGGAA
ATAATTCGAAGGGTATTTCTGATGGAGTTATTGCAGTGTATGAGGAGCATGAAGATAGTG
TATATGCTGCTGAGTGGTCAAGTGCAGATCCTTGGCTGTTCGCATCTTTAAGCTATGATG
GTCGTTTAGTTATCAACAAAGTGCCACGAACAGAAAAATACAGGATATTGCTTTAATAAT
TGTGATATGAAGTTGTCAGGTTTCTCTTGATAGGTATTCAATTGTATATTGGTAATTTTA
TTACAAATTTGCAAACATTTTTTTGCCTTGAGAATGTTTTTTGATGGAATGGTGTGATTC
AAATATTTATAATAAATATGTATTATCACAGTTGAAGATATCCATGCCATGCATTTGTAA
ACACTTTTTGCATTCCAAAACATCTATTTCACATCTATTTTAAGTGCCAATGACTACTTT
TTGCTGTCAAATAGAAAATTCAATCATCTTAACATAT
>MY5066_Hexurella_MuleMtns_Escabrosa
ATGGTCAGCTTGTTCGACAGTTGGACTTTAATCCAAATAAACAGTACCTAATAGCTACAT
GTGGTGATGATTGTCAGATTAAATTCTGGGATGTTCGTAATACGGAATTACCCCTTTTAG
TCCTTTCAGACCACTCTCATTGGGTGTGGAGTGTTCGGTATAATTCCTCTCATGACCAAC
TTGTTTTGTCTTCAAGTAGTGATTCTCGTGTCATATTGTCGCGAGCAGTATCCGTGTCTT
CTGATCCATTTGGTCATTTAATTGAAGATGATGAAATCCCCCATTCTGAAGAAAATGGAA
ATAATTCAAAGGGTATTTCTGATGGAGTGATTGCAGTGTATGAGGAGCATGAAGATAGTG
TATATGCTGCTGAGTGGTCAAGTGCAGATCCTTGGCTGTTCGCATCTTTAAGCTATGATG
GTCGTTTAGTTATCAACAAAGTGCCACGAACAGAAAAATACAGAATATTGCTTTAATAAT
TGTGATATGAAGTTGTCAGGTTTCTCTTGATAGGTATTCAATTGTATATTGGTAATTTTA
TTACAAATTTGCAAACATTTTTTTGCCTTGAGAATGTATTTTGATGGAATGGTGTGATTC
AAATATTTATAATAAATATGTATTATCACAGTTGAAGATATCCATTCCATGCATTTGTAA
ACACTTTTCGCATTCCAAAACATCTATTTCACATCTATTTTAAGTG-CAATGACTACTTT
TTGCTGTCAAATAGAAAATTCAATCATCTTAACATAT
>MY5071_Hexurella_SantaRitaMtns_AlisoSprings
ATGGTCAGCTTGTTCGTGAGTTGGACTTTAATCCAAATAAACAGTACCTAATAGCAACAT
GTGGTGATGATTGTCAGATTAAATTCTGGGATGTTCGTAATACGGAATTACCCCTTTTAG
TCCTTTCAGACCACTCTCATTGGGTATGGAGTGTTCGTTATAATTCCTCTCATGACCAAC
TTGTTTTGTCTTCAAGTAGTGATTCTCGTGTCATATTGTCACGAGCAGTATCTGTGTCTT
CTGATCCATTTGGTCATTTAATTGAAGATGATGAAATCCCCCATTCTGAAGAAAATGGAA
ATAATTCAAAGGGTATTTCTGATGGAGTTATTGCAGTGTATGAGGAGCATGAAGATAGTG
TATATGCTGCTGAGTGGTCAAGTGCCGATCCTTGGCTGTTCGCATCTTTAAGCTATGATG
GTCGTTTAGTTATCAACAAAGTGCCACGAACAGAAAAATACAGGATATTGCTTTAATAAT
TGTGATATGAAGTTGTCAGGTTTCTCTTGATAGGTATTCAATTGTATATTGGTAATTTTA
TTACAAATTTGCAAGCATTTTTTTGCCTTTAGAATGTATTTTGATGGAATGGTGTGATTC
AAATATTTATAATAAATATGTATTATCACATTTGAAGATATCCATGCCATGCATTTGTAA
ACACTTTTTGCATTCCAAAACATCTATTTCACATCTTTTTTAAGTGTCAATGACTACTTT
TTGCTGTCAAGTAGAAAATTCAATCATCTTAACATAT
>MY5075_Hexurella_ChiricahuaMtns_CaveCrkCyn
ATGGTCAGCTTGTTCGAG---------------------AACAATACCTATTAGCAACAT
GTGGTGATGACTGTCAGATTAAATTCTGGGATGTTCGTAATACGGAATTACCCCTTTTAG
TACTTTCAGACCACTCTCATTGGGTATGGAGTGTTCGTTATAATTCCTCTCATGACCAAC
TTGTTTTGTCTTCAAGTAGTGATTCCCGTGTCATATTGTCGCGAGCAGTATCTGTGTCTT
CTGATCCATTTGGTCATTTAATTGAAGATGATGAAATCCCCCATTCTGAAGAAAATGGAA
ATAATTCAAAGGGTATTTCTGATGGAGTTATTGCAGTGTATGAGGAGCATGAAGATAGTG
TATATGCTGCCGAGTGGTCAAGTGCCGATCCTTGGCTGTTCGCATCTTTAAGCTATGATG
GTCGTTTAGTTATCAACAAAGTGCCACGAACAGAAAAATACAGGATATTGCTTTAATAAT
TGTGATATGAAGTTGTCAGGTTTCTCTTGATAGGTATTCAATTGTATATTGGTAATTTTA
GTACAAATTTGCAAACATTTTTTTGCCTTTAGAATGTATTTTGATGGAATGGTGTGATTC
AAATATGTATAATAAATATGTATTATAACAGTTGAAGATATCCGTGCCATGCATTTGTAA
ACACTTTTTGCATTCCAAAACATCTA-----------TTTTAAGTGTCAATGACTACTTT
TTGCTGTCAAATAGAAAATTCACTCATCTTAACATAT
>MY5126_Hexurella_SantaCatalinaMtns_NuggetCyn
ATGGTCAGCTTGTTCGAGAGTTGGACTTTAATCCAAATAAACAGTACCTAATAGCTACAT
GTGGTGATGATTGTCAGATTAAATTCTGGGATGTTCGTAATACGGAATTACCCCTTTTAG
TCCTTTCAGACCACTCTCATTGGGTATGGAGTGTTCGTTATAATTCCTCTCATGACCAAC
TTGTTTTGTCTTCAAGTAGTGATTCTCGTGTCATATTGTCGCGAGCAGTATCTGTGTCTT
CTGATCCATTTGGTCATTTAATTGAAGATGATGAAATCCCCCATTCTGAAGAAAATGGAA
ATAATTCAAAGGGTATTTCTGATGGAGTTATTGCAGTGTATGAGGAGCATGAAGATAGTG
TATATGCTGCCGAGTGGTCAAGTGCCGATCCTTGGCTGTTTGCATCTTTAAGCTATGATG
GTCGTTTAGTTATCAACAAAGTGCCACGAACAGAAAAATACAGGATATTGCTTTAGTAAT
TGTGATATGAAGTTGTCAGGTTTCTCTTGATAGGTATTCAATTGTATATTGGTAATTTCA
TTACAAATTTGCAAACATTTTTTTGCCTTTAGAATGTATTTTGATAGAATGGTGTGATTC
AAATATTTATAATAAATATGTATTATCACAATGGAAGATATCCATGCCATGCATTTGTAA
ACACTTTTCGCATTCCAAAACATCTA-----------TTTTAAGCGTCAATGACTACTTT
TTGCTGTCAAATAGAAAATTCAATCATCTTAACATAT
>MY5127_Hexurella_WhetstoneMtns_FrenchJoeCyn
------------------------------------------------------------
------------------------------------------------------------
------------------------------------------------------------
--------------------------------------------GCAGTATCCGTGTCTT
CTGATCCATTTGGTCATTTAATTGAAGATGATGAAATCCCCCATTCTGAAGAAAATGGAA
ATAATTCAAAGGGTATTTCTGATGGAGTTATTGCAGTGTATGAGGAGCATGAAGATAGTG
TATATGCTGCCGAGTGGTCGAGTGCCGATCCTTGGCTGTTCGCATCTTTAAGCTATGATG
GTCGTTTGGTTATCAACAAAGTGCCACGAACAGAAAAATACAGGATATTGCTTTAATAAT
TGTGATATGAAGTTGTCAGGT---------------------------------------
------------------------------------------------------------
------------------------------------------------------------
------------------------------------------------------------
-------------------------------------
>MY5131_Hexurella_PedregosaMtns_PruneCyn
ATGGTCAGCTTGTTCGAGAGTTGGACTTTAATCCAAATAAACAGTACCTACTAGCTACAT
GTGGTGATGATTGTCAGATTAAATTCTGGGATGTTCGTAATACGGAATTACCCCTTTTAG
TTCTTTCAGACCACTCTCATTGGGTATGGAGTGTTCGTTATAATTCCTCTCATGACCAAC
TTGTTTTGTCTTCAAGTAGTGATTCCCGTGTCATATTGTCGCGAGCAGTATCTGTGTCTT
CTGATCCATTTGGTCATTTAATTGAAGATGATGAAATCCCCCATTCTGAAGAAAATGGAA
ATAATTCAAAAGGTATTTCTGATGGAGTTATTGCAGTGTATGAGGAGCATGAAGATAGTG
TATATGCTGCTGAGTGGTCAAGTGCCGATCCTTGGCTGTTCGCATCTTTAAGCTATGATG
GTCGTTTAGTTATCAACAAAGTGCCACGAACAGAAAAATACAGGATATTGCTTTAATAAT
TGTGATATGAA---GTCAGGTTTCTCTTGATAGGTATTCAATTGTACATTGGTAATTTTA
TTACAAATTTGCAAACATTTTTTTGCCTTTAGAATGTATTTTGATGGAATGGTGTGATTC
AAATATTTATAATAAATATGTATTATCACAGTTGAAGATATCCATGCCATGCATTTGTAA
A-ACTTTTCGCATTCCAAAACATCTATTTCACATCTATTTTGGGTGTCAATGACTACTTT
TTGCTGTCAAATAGAAAATTCAATCATCTTAACATAT
>MY5132_Hexurella_PedregosaMtns_PruneCyn
ATGGTCAGCTTGTTCGAGAGTTGGACTTTAATCCAAATAAACAGTACCTACTAGCTACAT
GTGGTGATGATTGTCAGATTAAATTCTGGGATGTTCGTAATACGGAATTACCCCTTTTAG
TCCTTTCAGACCACTCTCATTGGGTATGGAGTGTTCGTTATAATTCCTCTCATGACCAAC
TTGTTTTGTCTTCAAGTAGTGATTCTCGTGTCATATTGTCGCGAGCAGTATCTGTGTCTT
CTGATCCATTTGGTCATTTAATTGAAGATGATGAAATCCCCCATTCTGAAGAAAATGGAA
ATAATTCAAAGGGTATTTCTGATGGAGTTATTGCAGTGTATGAGGAGCATGAAGATAGTG
TATATGCTGCCGAGTGGTCAAGTGCCGATCCTTGGCTGTTCGCATCTTTAAGCTATGATG
GTCGTTTAGTTATCAACAAAGTGCCACGAACAGAAAAATACAGGATATTGCTTTAATAAT
TGTGATATGAA---GTCAGGTTTCTCTTGATAGGTATTCAATTGTATATTGGTAATTTTA
TTACAAATTTGCAAACATTTTTTTGCCTTTAGAATGTATTTTGATGGAATGGTGTGATTC
AAATATTTATAATAAATATGTATTATCACAGTTGAAGATATCCATGCCATGCATTTGTAA
ATACTTTTCGCATTCCAAAACATCTATTTCACATCTATTTTGGGTGTCAATGACTACTTT
TTGCTGTCAAATAGAAAATTCAATCATCTTAACATAT
>MY5136_Hexurella_MiddlemarchCyn
ATAATCAGGCCGTTCGAACGATGTCCTTTTGACCATCTTTGAATGATTTCCTACTTGTAC
ACGGTGTTTATTGTCGCATTAACT----GAAAATCCAAAAAAAAAATCTGCTTCGATTTT
TTTTTTTTTTTTTTTTTTTTTTGCAGTAGAATGTTTTCTATATTTTCACCCAATAAAAAT
TTATTC---------GCATTTATTAAAATAGAAAGTTATTCTTACCAGCATTTTTATTTT
-------AATTATCTACTCAGTTGGGGTTCTTTTTTTCAAACATCCCAG-----------
----------------TTATTAACTAGATATTGCAGTGTATGAGGAGCATGAAGATAGTG
TATATGCTGCCGAGTGGTCAAGTGCCGATCCTTGGCTGTTCGCATCTTTAAGCTATGATG
GTCGTTTAGTTATCAACAAAGTGCCACGAACAGAAAAATACAGGATATTGCTTTAATAAT
TGTGATATGAAGTTGTCAGGTTTTTCTTGATAGGTATTCAATTGTATATTGGTAATTTTA
TTACACATTTGCAAACATTTTTTTGCCTTTAGAATGTATTTTGATGGAATGGTGTGATTC
AAATATTTATAATAAATATGTGTTATCACAGTTGAAGATATCCATGCCATGCGTTTGTAA
ACACTTATCGCATTCCAAAACATCTATTTCACATCTATTTTAAGTGTCAATGACTACTTT
TTGCTGTCAAATAGAAAATTCAATCATCTTGACATAT
>MY5147_Hexurella_DragoonMtns_NF_345A
ATGGTCAGCTTGTTCGAGAGTTGGACTTTAATCCAAATAAACAGTACCTAATAGCTACAT
GTGGTGATGATTGTCAGATTAAATTCTGGGATGTTCGTAATACGGAATTACCCCTTTTAG
TCCTTTCAGACCACTCTCATTGGGTATGGAGTGTTCGTTATAATTCCTCTCATGACCAAC
TTGTTTTGTCTTCAAGTAGTGATTCTCGTGTCATATTGTCGCGAGCAGTATCTGTGTCTT
CTGATCCATTTGGTCATTTAATTGAAGATGATGAAATCCCACATTCTGAAGAAAATGGAA
ATAATTCAAAGGGTATTTCTGATGGAGTTATTGCAGTGTATGAGGAGCATGAAGATAGTG
TATATGCTGCCGAGTGGTCAAGTGCCGATCCTTGGCTGTTCGCATCTTTAAGCTATGATG
GTCGTTTAGTTATCAACAAAGTGCCACGAACAGAAAAATACAGGATATTGCTTTAATAAT
TGTGATATGACGTTGTCAGGTTTTTCTTGATAGGTATTCAATTGTATATTGGTAATTTTA
TTACAAATTTGCAAACATTTTTTTGCCTTTAGAATGTATTTTGATGGAATGGTGTGATTC
AAATATTTATAATAAATATGTGTTATCACAGTTGAAGATATCCATGCCATGCATTTGTAA
ACACTTATCGCATTCCAAAACATCTATTTCACATCTATTTTAAGTGTCAATGACTACTTT
TTGCTGTCAAATAGAAAATTCAATCATCTTAACATAT
>MY5152_Hexurella_WhetstoneMtns_ApacheCyn
ATGGTCAGCTTGTTCGAGAGTTGGACTTTAATCCAAATAAACAGTACCTAATAGCTACAT
GTGGTGATGATTGTCAGATTAAATTCTGGGATGTTCGTAATACGGAATTACCCCTTTTAG
TCCTTTCAGACCATTCTCATTGGGTATGGAGTGTTCGTTATAATTCCTCTCATGATCAAC
TTGTTTTGTCTTCAAGTAGTGATTCTCGTGTCATATTGTCGCGAGCAGTATCTGTGTCTT
CTGATCCATTTGGTCATTTAATTGAAGATGATGAAATCCCCCATTCTGAAGAAAATGGAA
ATAATTCAAAGGGTATTTCTGATGGAGTTATTGCAGTGTATGAGGAGCATGAAGATAGTG
TATATGCTGCCGAGTGGTCAAGTGCCGATCCTTGGCTGTTCGCATCTTTAAGCTATGATG
GTCGTTTAGTTATCAACAAAGTGCCACGAACAGAAAAATATAGGATATTGCTTTAATAAT
TGTGATATGAAGTTGTCAGGTTTCTCTTGATAGGTATTCAATTGTATATTGGTAATTTTA
TTACAAATTTGCAAACATTTTTTTGCCTTTAGAATGTATTTTGATGGAATGGTGTGATTC
AAATATTTATAATAAATATGTATTATCACAGTTGAAGATATCCATGCCATTCATTTGTAA
ACACTTTTTGCATTCCAAAACATCTATTTCACATCTATTTTAAGTGTCAATGACTACTTT
TTGCTGTTAAATAGAAAATTCAGTCATCTTAACATAT
>MY5154_Hexurella_SantaRitaMtns_AdobeCyn
ATGGTCAGCTTGTTCGAGAGTTGGACTTTAATCCAAATAAACAGTACCTAATAGCTACAT
GTGGTGATGATTGTCAGATTAAATTCTGGGATGTTCGTAATACGGAATTACCCCTTTTAG
TCCTTTCAGACCACTCTCATTGGGTATGGAGTGTTCGTTATAATTCCTCTCATGACCAAC
TTGTTTTGTCTTCAAGTAGTGATTCTCGTGTCATATTGTCGCGAGCAGTATCTGTGTCTT
CTGATCCCTTTGGTCATTTAATTGAAGATGATGAAATCCCCCATTCTGAAGAAAATGGAA
ATAATTCAAAGGGTATTTCTGATGGAGTTATTGCAGTGTATGAGGAGCATGAAGATAGTG
TATATGCTGCCGAGTGGTCAAGTGCCGATCCTTGGCTGTTCGCATCTTTAAGCTATGATG
GTCGTTTAGTTATCAACAAAGTGCCACGAACAGAAAAATACAGGATATTGCTTTAATAAT
TGTGATATGAAGTTGTCAGGTTTCTCTTGATAGGTATTCAATTGTATATTGGTAATTTTA
TTACAAATTTGCAAACATTTTCTTGCCTTTAGAATGTATTTTGCTGGAATGGTGTGATTC
AAATATTTATAATAAATATGTATTATCACAGTTGAAGATATCCATGCCATGCATTTGTAA
ACACTTTTCGCATTCCAGAACATCTA-----------TTTTAGGCGTCAAT-ACTACTTT
TTGCTGTCAAATAGAAAATTCAATCATCTTAACATAT
>MY5157_Hexurella_SantaCatalinaMtns_Redington
ATGGTCAGCTTGTTCGAGAGTTGGACTTTAATCCAAATAAACAGTACCTAATAGCTACAT
GTGGTGATGATTGTCAAATTAAATTCTGGGATGTTCGTAATACGGAATTACCCCTTTTAG
TCCTTTCAGACCACTCTCATTGGGTATGGAGTGTTCGTTATAATTCCTCTCATGACCAAC
TTGTTTTGTCTTCAAGTAGTGATTCTCGTGTCATATTGTCACGAGCAGTATCTGTGTCTT
CTGATCCATTTGGTCATTTAATTGAAGATGATGAAATCCCCCATTCTGAAGAAAATGGAA
ATAATTCAAAGGGTATTTCTGATGGAGTTATTGCAGTGTATGAGGAGCATGAAGATAGTG
TATACGCTGCCGAGTGGTCATGTGCCGATCCTTGGCTGTTCGCATCTTTAAGCTATGATG
GTCGTTTAGTTATCAACAAAGTGCCACGAACAGAAAAATACAGGATATTGCTTTAATAAT
TGTGATATGAAGTTGTCAGGTTTCTCTTGACAGGTATTTAATTGTATATTGGTAATTTTA
TTACAAATTTGCAAACCTTTTTTTGCCTTTAGAATGTATTTTGATGGAAGGGTGTGATTC
AAATATTTATAATAAATATGTATTATCACAGTTGAAGATATCCATGCCATGCATTTGTAA
ACACTTTTCGCATTCCAAAACATCTATTTCACATCTATTTTGGGCGTCAATGTATACTTT
TTGATGTCAAATAGAAAATTCAATCATCTTAACATAT
>MY5164_Hrupicola_Temecula
-------------------------------------------GTACATAATAGCTACAT
GTGGTGATGATTGTCAGATTAAATTCTGGGATGTCCGTAATACTGAATTACCTCTTCTAG
TCCTTTCAGACCACTCTCATTGGGTATGGAGTGTTCGTTATAATTCCTCTCATGACCAAC
TC-TTTTGTCTTCAA-TAGTGATTCTCGTGTCATATTATCGCGAGCAGTGTCTGTGTCTT
CTGACCCATTTGGTCATTTAATTGAAGATGATGAAATCCCACATTCTGAAGAAAATGGAA
ATAATTCAAAGGGTATTTCTGATGGAGTTATTGCAGTGTATGAAGAACATGAAGATAGTG
TATATGCTGCCGAATGGTCAAGTGCCGATCCTTGGCTGTTCGCTTCTTTAAGCTATGACG
GTCGTTTAGTTATCAACAAAGTTCCACGAACAGAAAAGTACAGGATATTGCTTTAATAGC
TGTGAAATGAAATTGTCAGGTTT-TCTTGATAGGCATTCAATTGTATATTGCTAATTTTA
TTACAAATGTGCAGATATGAATTTGCCTTTACAATGAATTTTGATAGAATGGTGTGATTC
AAGTATTTATAATAAATATG--TTATCACTGTTGAAGATATTCAAACCATGCATTTGTAA
ACACTTTTCACATTCCAAAAA------CAGACTTCTATTTCAGATGTCAG----------
-------------------------------------
>MY5165_Hrupicola_Temecula
-------------------GTTAGACTTTAATCCAAATAAACAGTACATAATAGCTACAT
GTAGTGATGATTGTCAGATTAAATTCTGGGATGTCCGTAATACTGAATTACCTCTTCTAG
TCCTTTC-GACCACTCTCATTGGGTATGGAGTGTTCGTTATAATTCCTCTCATGACCAAC
TCATTTTGTCTTCAA-TAGTGATTCTCGTGTCATATTATCGCGAGCAGTGTCTGTGTCTT
CTGACCCATTTGGTCATTTAATTGAAGATGATGAAATCCCACATTCTGAAGAAAATGGAA
ATAATTCAAAGGGTATTTCTGATGGAGTTATTGCAGTGTATGAAGAACATGAAGATAGTG
TATATGCTGCCGAATGGTCAAGTGCCGATCCTTGGCTGTTCGCTTCTTTAAGCTATGACG
GTCGTTTAGTTATCAACAAAGTTCCACGAACAGAAAAGTACAGGATATTGCTTTAATAGC
TGTGAAATGAAATTGTCAGGTTTCTCTTGATAGGCATTCAATTGTATATTGCTAATTTTA
TTACAAATGTGCAGATATGAATTTGCCTTTACAATGAATTTTGATAGAATGGTGTGATTC
AAGTATTTATAATAAATATG--TTATCACTGTTGAAGATATTCAAACCATGCATTTGTAA
ACACTTTTCACATTCCAAAAA------CAGACTTCTATTTCAGATGTCAGTGATTAGTTT
CTCTGGTT---TGAAGTTTTTGAC---CTTGACAAAT
>MY5175_Hapachea_HarshawRd_PatagoniaMtns
ATGGTCAGCTTGTTCGAGAGTTGGACTTTAATCCCAATAAACAGTACCTAATAGCTACAT
GTGGTGATGATTGCCAGATTAAATTCTGGGATGTTCGTAATACGGAATTACCCCTTTTAG
TCCTTTCAGACCACTCTCATTGGGTATGGAGTGTTCGTTATAATTCCTCTCATGACCAAC
TTGTTTTGTCTTCAAGTAGTGATTCTCGTGTCATATTGTCGCGAGCAGTATCTGTGTCTT
CTGATCCATTTGGTCATTTAATTGAAGATGATGAAATCCCCCATTCTGAAGAAAATGGAA
ATAATTCAAAGGGTATTTCTGATGGAGTTATTGCAGTGTATGAGGAGCATGAAGATAGTG
TATATGCTGCCGAGTGGTCAAGTGCCGATCCTTGGTTGTTCGCATCTTTAAGCTATGATG
GTCGTTTAGTTATCAACAAAGTGCCACGAACAGAAAAGTACAGGATATTGCTTTAATAAT
TGTGATATGAAGTTGTCAGGTTTCTCTTGATAGGTATTCAATTGTATATTGGTAATTTTA
TTACAAATTTGCAAACATTTTTTTGCCTTTAGAATGTATTTTGATGGAATGGTGTGATTC
AAATATTTATAATAAATATGTATTATCACAGTTGAAGATATCCATGCCATGCATTTGTAA
ACACTTTTTGCATTCCAAAACATCTATTTCACATCTATTTTAAGTGTCAATGACTACTTT
TTGCTGTCAAATAGAAAATTCAATCATCTTAACATCT
>MY5180_Hapachea_MustrangPk_MustangMtns
ATGGTCAGCTTGTTCGAGAGTTGGACTTTAATCCAAATAAACAGTATCTAATAGCTACAT
GTGGTGATGATTGTCAGATTAAATTCTGGGATGTTCGTAATACGGAATTACCCCTTTTAG
TCCTTTCAGACCACTCTCATTGGGTATGGAGTGTTCGTTATAATTCCTCTCATGACCAAC
TTGTTTTGTCTTCAAGTAGTGATTCTCGTGTCATATTGTCACGGGCAGTATCTGTGTCTT
CTGATCCATTTGGTCATTTAATTGAAGATGATGAAATCCCCCATTCTGAAGAAAATGGAA
ATAATTCAAAGGGTATTTCTGATGGAGTTATTGCAGTGTATGAGGAGCATGAAGATAGTG
TATATGCTGCCGAGTGGTCAAGTGCCGATCCTTGGCTGTTCGCATCTTTAAGCTATGATG
GTCGTTTAGTTATCAACAAAGTGCCACGAACAGAAAAATACAGGATATTGCTCTAATAAT
TGTGATAGGAAGTTGTCAGGTTTCTCTTGATAGGTATTCAATTGTATATTGGTAATTTTA
TTACAAATTTGCAAACATTTTTTTGCCTTTAGAATGTATTTTGATGGAATGGTGTGATTC
AAATATTTATAATAAATATGTATTATCACAGTTGAAGATATCCATGCCATGCATTTGTAA
ACACTTTTCGCATTCCAAAACATCTATTTCACATCTATTTTAAGTGTCAATGACTACTTT
TTGCTGTCAAATAGAAAATTCAATCATCTTAACATAT
>MY5181_Hapachea_MustrangPk_MustangMtns
ATGGTCAGCTTGTTCGAGAGTTGGACTTTAATCCAAATAAACAGTAC-TAATAGCTACAT
GTGGTGATGA-TGTCAGATTAAATTCTGGGATGTTCGTAATACGGAATTACCCCTTTTAG
TCCTTTCAGACCACTCTCATTGGGTATGGAGTGTTCGTTATAATTCCTCTCATGACCAAC
TTGTTTTGTCTTCAAGTAGTGATTCTCGTGTCATATTGTCGCGGGCAGTATCTGTGTCTT
CTGATCCATTTGGTCATTTAATTGAAGATGATGAAATCCCCCATTCTGAAGAAAATGGAA
ATAATTCAAAGGGTATTTCTGATGGAGTTATTGCAGTGTATGAGGAGCATGAAGATAGTG
TATATGCTGCCGAGTGGTCAAGTGCCGATCCTTGGCTGTTCGCATCTTTAAGCTATGATG
GTCGTTTAGTTATCAACAAAGTGCCACGAACAGAAAAATACAGGATATTGCTTTAATAAT
TGTGATATGAAGTTGTCAGGTTTCTCTTGATAGGTATTCAATTGTATATTGGTAATTTTA
TTACAAATTTGGAAACATTTTTTTGCCTTTAGAATGTATTTTGATGGAATGGTGTGATTC
AAATATTTATAATAAATATGTATTATCACAGTTGAAGATATCCATGCCATGCATTTGTAA
ACACTTTTCGCATTCCAAAACATCTATTTCACGTCTATTTTAAGTGTCAATGACTACTTT
TTGCTGTCAAATAG-----------------------
>MY5193_Hapachea_HarshawRd_PatagoniaMtns
ATGGTCAGCTTGTTCGAGAGTTGGACTTTAATCCCAATAAACAGTACCTAATAGCTACAT
GTGGTGATGATTGCCAGATTAAATTCTGGGATGTTCGTAATACGGAATTACCCCTTTTAG
TCCTTTCAGACCACTCTCATTGGGTATGGAGTGTTCGTTATAATTCCTCTCATGACCAAC
TTGTTTTGTCTTCAAGTAGTGATTCTCGTGTCATATTGTCGCGAGCAGTATCTGTGTCTT
CTGATCCATTTGGTCATTTAATTGAAGATGATGAAATCCCCCATTCTGAAGAAAATGGAA
ATAATTCAAAGGGTATTTCTGATGGAGTTATTGCAGTGTATGAGGAGCATGAAGATAGTG
TATATGCTGCCGAGTGGTCAAGTGCCGATCCTTGGTTGTTCGCATCTTTAAGCTATGATG
GTCGTTTAGTTATCAACAAAGTGCCACGAACAGAAAAGTACAGGATATTGCTTTAATAAT
TGTGATATGAAGTTGTCAGGTTTCTCTTGATAGGTATTCAATTGTATATTGGTAATTTTA
TTACAAATTTGCAAACATTTTTTTGCCTTTAGAATGTATTTTGATGGAATGGTGTGATTC
AAATATTTATAATAAATATGTATTATCACAGTTGAAGATATCCATGCCATGCATTTGTAA
ACACTTTTCGCATTCCAAAACATCTATTTCACATCTATTTTAAGTGTCAATGACTACTTT
TTGCTGTCAAATAGAAAATTCAATCATCTTAACATCT
>MY5194_Hapachea_Ordsummit_MtOrd
ATGGTCAGCTTGTTCGAGAGTTGGACTTTAATCCAAATAAACAGTACCTAATAGCCACAT
GTGGTGATGATTGTCAGATTAAATTCTGGGATGTTCGTAATACTGAATTACCTCTTTTAG
CCCTTTCAGACCACTCTCATTGGGTATGGAGTGTTCGTTATAATTCCTCTCATGACCAAC
TTGTTTTGTCTTCAAGTAGTGATTCTCGTGTCATATTATCACGAGCAGTATCTGTGTCTT
CTGACCCGTTTGGTCATTTGATTGAAGATGATGAAATCCCTCATTCTGAAGAAAATGAAA
ATAATTCAAAGGGTATTTCTGATGGAGTTATTGCAGTGTATGAGGAGCACGAAGATAGTG
TATATGCTGCTGAATGGTCAAGTGCCGATCCTTGGCTGTTTGCATCTTTAAGCTATGATG
GTCGTTTAGTTATCAACAAAGTGCCACGAACAGAAAAATACAGGATATTGCTTTAATAAT
TGTGATATGAAGTTGTGAAGTTTCTCTTCATAGACATTCAATTGTATATTGGTAGTTTTA
TTACAAA--------------TTTGCCGTTAGAATGTATTTTGATAGAATAATGTGATTC
AAATGTTTATAATAAATATTTATTATCACAGTTGAAGATATCCACGCCATGCATTTGTAA
ACACT--TCACATTCCAAAACATCTATTTTATATCTGCTTTAGGCGTCGATGACACAG--
-------------------------------------
>MY5195_Hapachea_Ordsummit_MtOrd
ATGGTCAGCTTGTTCGAGAGTTGGACTTTAATCCAAATAAACAGTACCTAATAGCCACAT
GTGGTGATGATTGTCAGATTAAATTCTGGGATGTTCGTAATACTGAATTACCTCTTTTAG
CCCTTTCAGACCACTCTCATTGGGTATGGAGTGTTCGTTATAATTCCTCTCATGACCAAC
TTGTTTTGTCTTCAAGTAGTGATTCTCGTGTCATATTATCACGAGCAGTATCTGTGTCTT
CTGACCCGTTTGGTCATTTGATTGAAGATGATGAAATCCCTCATTCTGAAGAAAATGAAA
ATAATTCAAAGGGTATTTCTGATGGAGTTATTGCAGTGTATGAGGAGCACGAAGATAGTG
TATATGCTGCTGAATGGTCAAGTGCCGATCCTTGGCTGTTTGCATCTTTAAGCTATGATG
GTCGTTTAGTTATCAACAAAGTGCCACGAACAGAAAAATACAGGATATTGCTTTAATAAT
TGTGATATGAAGTTGTGAAGTTTCTCTTCATAGACATTCAATTGTATATTGGTAGTTTTA
TTACAAA--------------TTTGCCGTTAGAATGTATTTTGATAGAATAATGTGATTC
AAATGTTTATAATAAATATTTATTATCACAGTTGAAGATATCCACGCCATGCATTTGTAA
ACACT--TCACATTCCAAAACATCTATTTTATATCTGCTTTAGGCGTCGATGACTACTTT
TTGCTGTCGAATCGAAAATTCATTCGCCTCAACGTA-
>MY5266_Hencina_CerroBolla
ATGGTCAGCTTGTTCGAGAGTTAGACTTTAATCCAAATAAACAGTACATAATAGCTACAT
GTGGTGATGATTGTCAGATTAAATTCTGGGATGTCCGTAATACTGAATTACCTCTTCTAG
TCCTTTCAGACCACTCTCATTGGGTATGGAGTGTTCGTTATAATTCCTCTCATGACCAAC
TCGTTTTGTCTTCAAGTAGTGATTCTCGTGTCATATTATCACGAGCAGTATCTGTTTCTT
CTGACCCGTTTGGTCATTTAATTGAAGATGATGAAATCCCACATTCTGAAGAAAATGGAA
ATAATTCAAAGGGTATATCTGATGGAGTTATTGCAGTGTATGAAGAGCATGAAGATAGTG
TATATGCTGCCGAATGGTCAAGTGCCGATCCTTGGCTGTTTGCATCTCTAAGCTATGACG
GTCGTTTAGTTATCAACAAAGTTCCACGAACAGAAAAGTACAGGATATTGCTTTAATAGT
TGTGAAATGAAATTGTCAGATTTCTCTTGATAGGCATTCAATTGTATATTGCTAATTTTA
TTACAAATGTGCAAATATGAATTTGCCTTTACAATGAATTTTGATAGAATGGTGTGATTC
AAGTATTTATAATAAATATG--TTATCACAGTTGAAGATTTTCACACCATGCATTTGTAA
ACACTTTTCACATTCCAAAAA------CATACATCTATTTCAGATGTCAATGACTAGCTT
TTCTAGTGGAACAAAGATTTTGACCTTCTTGACAAAT
>MY5267_Hencina_CerroBolla
ATGGTCAGCTTGTTCGAGAGTTAGACTTTAATCCAAATAAACAGTACATAATAGCTACAT
GTGGTGATGATTGTCAGATTAAATTCTGGGATGTCCGTAATACTGAATTACCTCTTCTAG
TCCTTTCAGACCACTCTCATTGGGTATGGAGTGTTCGTTATAATTCCTCTCATGACCAAC
TCGTTTTGTCTTCAAGTAGTGATTCTCGTGTCATATTATCACGAGCAGTATCTGTTTCTT
CTGACCCGTTTGGTCATTTAATTGAAGATGATGAAATCCCACATTCTGAAGAAAATGGAA
ATAATTCAAAGGGTATATCTGATGGAGTTATTGCAGTGTATGAAGAGCATGAAGATAGTG
TATATGCTGCCGAATGGTCAAGTGCCGATCCTTGGCTGTTTGCATCTCTAAGCTATGACG
GTCGTTTAGTTATCAACAAAGTTCCACGAACAGAAAAGTACAGGATATTGCTTTAATAGT
TGTGAAATGAAATTGTCAGATTTCTCTTGATAGGCATTCAATTGTATATTGCTAATTTTA
TTACAAATGTGCAAATATGAATTTGCCTTTACAATGAATTTTGATAGAATGGTGTGATTC
AAGTATTTATAATAAATATG--TTATCACAGTTGAAGATATTCACACCATGCATTTGTAA
ACACTTTTCACATTCCAAAAA------CATACATCTATTTCAGATGTCAATGACTAGCTT
TTCTAGTGGAACAAAGATTTTGACCTTCTTGACAAAT
>MY5269_Hexurella_GuadalupeValley
ATGGTCAGCTTGTTCGAGAGTTAGACTTTAATCCAAATAAACAGTACATAATAGCTACAT
GTGGTGATGATTGTCAGATTAAATTCTGGGATGTCCGTAATACTGAATTACCTCTTCTAG
TCCTTTCAGACCACTCTCATTGGGTATGGAGTGTTCGTTATAATTCCTCTCATGACCAAC
TCGTTTTGTCTTCGAGTAGTGATTCTCGTGTCATATTATCACGAGCAGTATCTGTTTCTT
CTGACCCGTTTGGTCATTTGATTGAAGATGATGAAATCCCACATTCTGAAGAAAATGGAA
ATAATTCAAAGGGTATATCTGATGGAGTTATTGCAGTTTATGAAGAGCATGAAGATAGTG
TATATGCTGCTGAATGGTCAAGTGCCGATCCTTGGCTGTTTGCATCTCTAAGCTACGACG
GTCGTTTAGTTATCAACAAAGTTCCACGAACAGAAAAGTACAGGATATTGCTTTAATAGT
TGTGAAATGAAATTGTCAGATTTCTCTTGATAGGCATTCAATTGTATATTGCTAATTTTA
TTACAAAAGTGCAAATATGAATTTGCCTTTACAATGAATTTTGATAGAATGGTGTGATTC
AAGTATTTATAATAAATATG--TTATCACAGTTGAAGATATTCACACCGTGCATTTGTAA
ACACTTTTCACATTCCAAAAA------CATACATCTATTTCAGATGTCAATGACTGGCTT
TTCTAGTGGAACAAAGATTTTGACCTTCTTGACAAAT
>MY5271_Hexurella_GuadalupeValley
ATGGTCAGCTTGTTCGAGAGTTAGACTTTAATCCAAATAAACAGTACATAATAGCTACAT
GTGGTGATGATTGTCAGATTAAATTCTGGGATGTCCGTAATACTGAATTACCTCTTCTAG
TCCTTTCAGACCACTCTCATTGGGTATGGAGTGTTCGTTATAATTCCTCTCATGACCAAC
TCGTTTTGTCTTCAAGTAGTGATTCTCGTGTCATATTATCGCGAGCAGTATCTGTTTCTT
CTGACCCGTTTGGTCATTTAATTGAAGATGATGAAATCCCACATTCTGAAGAAAATGGAA
ATAATTCAAAGGGTATATCTGATGGAGTTATTGCAGTGTATGAAGAGCATGAAGATAGTG
TATATGCTGCTGAATGGTCAAGTGCCGATCCTTGGCTGTTTGCATCTCTAAGCTATGACG
GTCGTTTAGTTATCAACAAAGTTCCACGAACAGAAAAGTACAGGATATTGCTTTAATAGT
TGTGAAATGAAATTGTCAGATTTCTCTTGATAGGCATTCAATTGTATATTGCTAATTTTA
TTACAAAAGTGCAAATATGAATTTGCCTTTACAATGAATTTTGATAGAATGGTGTGATTC
AAGTATTTATAATAAATATG--TTATCACAGTTGAAGATATTCACACCGTGCATTTGTAA
ACACTTTTCACATTCCAAAAA------CATACATCTATTTCAGATGTCAATGACTGGCTT
TTCTAGTGGAACAAAGATTTTGACCTTCTTGACAAAT
>MY5276_Hexurella_SanPedro_Martir
ATGGTCAGCTTGTTCGAGAGTTAGACTTTAATCCAAATAAACAGTACATAATAGCTACAT
GTGGTGATGATTGTCAGATTAAATTCTGGGATGTCCGTAATACTGAATTACCTCTTCTAA
TCCTTTCAGACCACTCTCATTGGGTATGGAGTGTTCGTTATAATTCCTCTCATGACCAAC
TCGTTTTGTCTTCAAGTAGTGATTCTCGTGTCATATTATCGCGAGCAGTATCTGTGTCTT
CTGACCCGTTTGGTCATTTAATTGAAGATGATGAAATCCCACATTCTGAAGAAAATGGAA
ATAATTCAAAGGGTATATCTGATGGAGTTATTGCAGTGTATGAAGAGCATGAAGATAGTG
TATATGCTGCTGAATGGTCAAGTGCCGATCCTTGGCTGTTCGCATCTTTAAGCTATGACG
GTCGTTTAGTTATCAACAAAGTTCCACGAACAGAAAAGTACAGGATATTGCTTTAATAGC
TGTGAAATGAAATTGTCAGATTTCTCTTGATAGGCATTCAATTGTATATTGCTAATTTTA
TTACAAATGTGCAAATATGAATTTGCCTTTACAATGAATTTTGATAGAATGGTGTGATTC
AAGTATTTATAATAAATATG--TTATCACAGTTGAAGATATTCACACTATGCATTTGTAA
ACACTTTTTGCATTCCAAAAA------CATACATCTATTGCAGATGTCAATGACTAGCTT
TTCTAGTGGAACAAAGATTTTGACCTTCTTGACATAT
>MY5277_Hexurella_SanPedro_Martir
ATGGTCAGCTTGTTCGAGAGTTAGACTTTAATCCAAATAAACAGTACATAATAGCTACAT
GTGGTGATGATTGTCAGATTAAATTCTGGGATGTCCGTAATACTGAATTACCTCTTCTAG
TCCTTTCAGACCACTCTCATTGGGTATGGAGTGTTCGTTATAATTCCTCTCATGACCAAC
TCGTTTTGTCTTCAAGTAGTGATTCTCGTGTCATATTATCGCGAGCAGTATCTGTGTCTT
CTGACCCGTTTGGTCATTTAATTGAAGATGATGAAATCCCACATTCTGAAGAAAATGGAA
ATAATTCAAAGGGTATATCTGATGGAGTTATTGCAGTGTATGAAGAGCATGAAGATAGTG
TATATGCTGCTGAATGGTCAAGTGCCGATCCTTGGCTGTTCGCATCTTTAAGCTATGACG
GTCGTTTAGTTATCAACAAGGTTCCACGAACAGAAAAGTACAGGATATTGCTTTAATAGC
TGTGAAATGAAATTGTCAGATTTCTCTTGATAGGCATTCAATTGTATATTGCTAATTTTA
TTACAAATGTGCAAATATGAATTTGCCTTTACAATGAATTATGATAGAATGGTGTGATTC
AAGTATTTATAATAAATATG--TTATCACAGTTGAAGATATTCACACCATGCATTTGTAA
ACACTTTTTGCATTCCAAAAA------CATACATCTATTGCAGATGTCAATGACTAGCTT
TTCTAGTGGAACAAAGATTTTGACCTTCTTGACATAT
>MY5282_Hexurella_ArroyoSalado
ATGGTCAGCTTGTTCGAGAGTTAGACTTTAATCCAAATAAACAGTACATAATAGCTACAT
GTGGTGATGATTGTCAGATTAAATTCTGGGATGTCCGTAATACTGAATTACCTCTTCTAG
TCCTTTCAGACCACTCTCATTGGGTATGGAGTGTTCGTTATAATTCCTCTCATGACCAAC
TCGTTTTGTCTTCAAGTAGTGATTCTCGTGTCATATTATCGCGAGCAGTATCTGTGTCTT
CTGACCCGTTTGGTCATTTAATTGAAGATGATGAAATCCTACATTCTGAAGAAAATGGAA
ATAATTCAAAGGGTATTTCTGATGGAGTTATTGCAGTGTATGAAGAGCATGAAGATAGTG
TATATGCTGCAGAATGGTCAAGTGCTGATCCTTGGCTATTCGCATCTTTAAGCTATGACG
GTCGTTTAGTTATTAACAAAGTTCCGCGAACAGAAAAGTACAGGATATTGCTTTAATAGC
TGTGAAATGAAATTGTCAGGTTTCTCTTGATAGACATTCAATTGTATATTGCTAATTTTA
TTACAAATGTGCAAATATGAATTTGCCTTTATAATGAATTTTGATAGAATGGTGTGTTTC
AAGTATTTAAAATGAATATG--TTATCACAGTTGAAGATATTCACACCATGTGTTTGTAA
ACATTTTTCACATTCCAAAAA------CAGACATCTCTTTCAGATGTCAATGACTAGTTT
TTCTGGTTGAACAAAGATTTTTACCTTCTTGACAAAT
>MY5286_Hrupicola_SweetwaterSpr_OrdMtn
ATGGTCAGCTTGTTAGAGAGTTAGACTTTAATCCAAATAAACAGTACATAATAGCTACAT
GTGGTGATGATTGTCAGATTAAATTCTGGGATGTCCGTAATACTGAATTACCTCTTCTAG
TACTTTCGGACCACTCTCATTGGGTATGGAGTGTTCGTTATAATTCCTCTCATGACCAAC
TCGTTTTGTCTTCAAGTAGTGATTCTCGTGTCATATTATCGCGAGCAGTATCTGTGTCTT
CTGACCCATTTGGTCATTTAATTGAAGATGATGAAATCCCACATTCTGAAGAAAATGGAA
ATAATTCAAAGGGTATTTCTGATGGAGTTATTGCAGTGTATGAAGAGCATGAAGATAGTG
TATATGCTGCTGAATGGTCAAGTGCCGATCCTTGGCTGTTCGCATCTTTAAGCTATGACG
GTCGTTTAGTTATCAACAAAGTTCCACGAACAGAAAAGTACAGGATATTGCTTTAATAGC
TGTGAAATGAAATTGTCAGGTTTCTCTTATTAGGCACTCAATGGTATATTGCTAATTTTA
TTACAAATA--------TGAATTTGCCTTTACAATAAATTTTGATAGAATGGTGTGATTC
AAGTATTTATAATAAATATA--TTATCACAGTTGAAGATATTCACATCATGCATTTGTAA
ACACTTTTCACATTCCAAAAA------CAGACATCTATTTCAGGTATCAATGACTAG-TT
TTCTGGCCGAACAAAGATTTTGACCTTCTTGACGTAT
>MY5287_Hrupicola_SweetwaterSpr_OrdMtn
-----------------------------------------------------GCTACAT
GTGGTGATGATTGTCAGATTAAATTCTGGGATGTCCGTAATACTGAATTACCTCTTCTAG
TACTTTCGGACCACTCTCATTGGGTATGGAGTGTTCGTTATAATTCCTCTCATGACCAAC
TCGTTTTGTCTTCAAGTAGTGATTCTCGTGTCATATTATCGCGAGCAGTATCTGTGTCTT
CTGACCCATTTGGTCATTTAATTGAAGATGATGAAATCCCACATTCTGAAGAAAATGGAA
ATAATTCAAAGGGTATTTCTGATGGAGTTATTGCAGTGTATGAAGAGCATGAAGATAGTG
TATATGCTGCTGAATGGTCAAGTGCCGATCCTTGGCTGTTCGCATCTTTAAGCTATGACG
GTCGTTTAGTTATCAACAAAGTTCCACGAACAGAAAAGTACAGGATATTGCTTTAATAGC
TGTGAAATGAAATTGTCAGGTTTCTCTTATTAGGCACTCAATGGTATATTGCTAATTTTA
TTACAAATA--------TGAATTTGCCTTTACAATAAATTTTGATAGAATGGTGTGATTC
AAGTATTTATAATAAATATA--TTATCACAGTTGAAGATATTCACATCATGCATTTGTAA
ACACTTTTCACATTCCAAAAA------CAGACATCTATTTCAGGTATCAATGACTAG-TT
TTCTGG-------------------------------
>MY5288_Hrupicola_Deadman_Hills
ATGGTCAGCTTGTTCGAGAGTTAGACTTTAATCCAAATAAACAGTACATAATAGCTACAT
GTGGTGATGATTGTCAGATTAAATTCTGGGATGTCCGTAATACTGAATTACCTCTTCTAG
TACTTTCAGACCACTCTCATTGGGTATGGAGTGTTCGTTATAATTCCTCTCATGACCAAC
TCGTTTTGTCTTCAAGTAGTGATTCTCGTGTCATATTATCGCGAGCAGTATCTGTGTCTT
CTGACCCATTTGGTCATTTAATTGAAGATGATGAAATCCCACATTCTGAAGAAAATGGAA
ATAATTCAAAGGGTATTTCTGATGGAGTTATTGCAGTGTATGAAGAGCATGAAGATAGTG
TATATGCTGCTGAATGGTCAAGTGCCGATCCTTGGCTGTTCGCATCTTTAAGCTATGACG
GTCGTTTAGTTATCAACAAAGTTCCACGAACAGAAAAGTACAGAATATTGCTTTAATAGC
TGTTAAATGAAATTGTCAGGTTTCTCTTATTAGGCATTCAATGGTATATTGCTAATTTTA
TTACAAATA--------TGAATTTGCCTTTACAATGAATTTTGATAGAATGGTGTGATTC
AAGTATTTATAATAAATATG--TTATCACGGTTGAAGATATTCACATAGTGCATTTGTAA
ACACTTTTCACATTCCAAAAA------CAGATATCTATTTCAGGTGTCAATGACTAGTTT
TTCTGGTCGAACAAAGATTTTGACCTTCTTGAC--AT
>MY5289_Hrupicola_Deadman_Hills
ATGGTCAGCTGGTTCGAGAGTTAGACTTTAATCCAAATAAACAGTACATAATAGCTACAT
GTGGTGATGATTGTCAGATTAAATTCTGGGATGTTCGTAATACTGAATTACCTCTTCTAG
TACTTTCTGACCACTCTCATTGGGTATGGAGTGTTCGTTATAATTCCTCTCATGACCAAC
TCGTTTTGTCTTCAAGTAGTGATTCTCGTGTCATATTATCGCGAGCAGTATCTGTGTCTT
CTGACCCATTTGGTCATTTAATTGAAGATGATGAAATCCCACATTCTGAGGAAAATGGAA
ATAATTCAAAGGGTATTTCTGATGGAGTTATTGCAGTGTATGAAGAGCATGAAGATAGTG
TATATGCTGCTGAATGGTCAAGTGCCGATCCTTGGCTGTTCGCATCTTTAAGCTATGACG
GTCGTTTAGTTATCAACAAAGTTCCACGAACAGAAAAGTACAGGATATTGCTTTAATAGA
TGTGAAATGAAATTGTCAGGTTTCTCTTATTAGGCATTCAATGGTATATTGCTAATTTTA
TTACAAATG--------GGAATTTGCCTTTACAATGAATTTTGATAGAATGGTGTGATTC
AAGTATTTATAATAAATATG--TTATCACAGTTGAAGATATTCACATAATGCATTTGTAA
ACACTTTTCACATTCCAAAAA------CAGACATCTATTTCAGGTGTCAATGACTAGTTT
TTCTGGTCGAACAAAGATTTTGACCTTCTTGACATAT
>MY5309_Hapachea_JohnnyLyon_Hills
------------------------------------------------------------
--------GATTGTCAGATTAAATTCTGGGATGTTCGTAATACGGAATTACCCCTTTTAG
TCCTTTCAGACCACTCTCATTGGGTATGGAGTGTTCGTTATAATTCCTCTCATGACCAAC
TTGTTTTGTCTTCAAGTAGTGATTCTCGTGTCATATTGTCGCGAGCAGTATCTGTGTCTT
CTGATCCATTTGGTCATTTAATTGAAGATGATGAAATCCCCCATTCTGAAGAAAATGGAA
ATAATTCAAAGGGTATTTCTGATGGAGTTATTGCAGTGTATGAGGAGCATGAAGATAGTG
TATATGCTGCCGAGTGGTCAAGTGCCGATCCTTGGCTGTTCGCATCTTTAAGCTATGATG
GTCGTTTAGTTATCAACAAAGTGCCACGAACAGAAAAATACAGGATATTGCTTTAATAAT
TGTGATATGAAGTTGTCAGGTTTCTCTTGATAGGTATTCAATTGTATATTGGTAATTTTA
TTACAAATTTGCAAACATTTTTTTGCCTTTAGAATGTATTTTGATGGAGTGGTGTGATTC
AAATATTTATAATAAATATGTATTATCACAGTTGAAGATATCCATGCCATGCATTTGTAA
ACACTTTTTGCATTCCAAAACATCTATTTCATATCTATTTTAAGTGTCAATGACTACTTT
TTGCTGTC-----------------------------
>MY5310_Hexurella_AntelopeCyn_CerbatMtns
------------------------------------------------------------
---------ATTGTCAGATTAAATTCTGGGATGTTCGTCATACTGAATTACCTCTTTTAG
TCCTTTCAGACCACTCTCATTGGGTATGGAGTGTTCGTTATAATTCCTCTCATGACCAAC
TTGTTTTGTCTTCAAGTAGTGATTCTCGTGTCATATTATCGCGAGCAGTATCTGTGTCTT
CTGACCCGTTTGGTCATTTGATTGAAGATGATGAAATCCCCCATTCTGAAGAAAATGAAA
ATAATTCAAAGGGTATTTCTGATGGAGTTATTGCAGTGTATGAGGAGCACGAAGATAGTG
TATATGCTGCTGAATGGTCAAGTGCCGATCCTTGGCTGTTTGCATCTTTAAGCTATGATG
GTCGTTTAGTTATTAACAAAGTGCCACGAACAGAAAAATACAGGATATTGCTTTAATAAT
TGTGATATGAAGTTGTCAGGTTTCTCTTCATAGAC------------ATTGGTAATTTTA
TTACAAA--------------TTTGCCGTT--AATGTATTTTGATAGAATAATGTGATTC
AAATATTTATGAAAAATATTTATTATCACAGTTGAAGATATCCACGCCATGCATTTGTAA
ACACT--TCACATTCCAAAACATTTAT---------------------------------
-------------------------------------
>MY5311_Hexurella_AntelopeCyn_CerbatMtns
------------------------------------------------------------
------------------------------------------CTGAATTACCTCTTTTAG
TCCTTTCAGACCACTCTCATTGGGTATGGAGTGTTCGTTATAATTCCTCTCATGACCAAC
TTGTTTTGTCTTCAAGTAGTGATTCTCGTGTCATATTATCGCGAGCAGTATCTGTGTCTT
CTGACCCGTTTGGTCATTTGATTGAAGATGATGAAATCCCCCATTCTGAAGAAAATGAAA
ATAATTCAAAGGGTATTTCTGATGGAGTTATTGCAGTGTATGAGGAGCACGAAGATAGTG
TATATGCTGCTGAATGGTCAAGTGCCGATCCTTGGCTGTTTGCATCTTTAAGCTATGATG
GTCGTTTAGTTATTAACAAAGTGCCACGAACAGAAAAATACAGGATATTGCTTTAATAAT
TGTGATATGAAGTTGTCAGGTTTCTCTTCATAGAC------------ATTGGTAATTTTA
TTACAAA--------------TTTGCCGTTAGAATGTATTTTGATAGAATAATGTGATTC
AAATATTTATGAAAAATATTTATTATCACAGTTGAAGATATCCACGCCATGCATTTGTAA
ACACT--TCACATTCCAAAACATTTATTT-------------------------------
-------------------------------------
>MY5312_Hexurella_FoxCyn_MusicMtns
------------------------------------------------------------
--GGTGATGATTGTCAGATTAAATTCTGGGATGTTCGTCATACTGAATTACCTCTTTTAG
TCCTTTCAGACCACTCTCATTGGGTATGGAGTGTTCGTTATAATTCCTCTCATGACCAAC
TTGTTTTGTCTTCGAGTAGTGATTCTCGTGTCATATTATCGCGAGCAGTATCTGTGTCTT
CTGACCCGTTTGGTCATTTGATTGAAGATGATGAAATCCCCCATTCTGAAGAAAATGAAA
ATAATTCAAAGGGTATTTCTGATGGAGTTATTGCAGTGTATGAGGAGCACGAAGATAGTG
TATATGCTGCTGAATGGTCAAGTGCCGATCCTTGGCTGTTTGCATCTTTAAGCTATGATG
GTCGTTTAGTTATTAACAAAGTGCCACGAACAGAAAAATACAGGATATTGCTTTAATAAT
TGTGATATGAAGTTGTCAGGTTTCTCTTCATAGACATTCAATTGTATATTGGTAATTTTA
TTACAAA--------------TTTGCCGTTAGAATGTATTTTGATAGAATAATGTGATTC
AAATATTTATGAAAAATATTTATTATCACAGTTGAAGATATCCACGCCATGCATTTGTAA
ACACT--TCACATTCCAAAACATCTATTTTATATCTGCTT--------------------
-------------------------------------
>MY5313_Hexurella_FoxCyn_MusicMtns
------------------------------------------------------------
-----------------ATTAAATTCTGGGATGTTCGTCATACTGAATTACCTCTTTTAG
TCCTTTCAGACCACTCTCATTGGGTATGGAGTGTTCGTTATAATTCCTCTCATGACCAAC
TTGTTTTGTCTTCGAGTAGTGATTCTCGTGTCATATTATCGCGAGCAGTATCTGTGTCTT
CTGACCCGTTTGGTCATTTGATTGAAGATGATGAAATCCCCCATTCTGAAGAAAATGAAA
ATAATTCAAAGGGTATTTCTGATGGAGTTATTGCAGTGTATGAGGAGCACGAAGATAGTG
TATATGCTGCTGAATGGTCAAGTGCCGATCCTTGGCTGTTTGCATCTTTAAGCTATGATG
GTCGTTTAGTTATTAACAAAGTGCCACGAACAGAAAAATACAGGATATTGCTTTAATAAT
TGTGATATGAAGTTGTCAGGTTTCTCTTCATAGACATTCAATTGTATATTGGTAATTTTA
TTACAAA--------------TTTGCCGTTAGAATGTATTTTGATAGAATAATGTGATTC
AAATATTTATGAAAAATATTTATTATCACAGTTGAAGATATCCACGCCATGCATTTGTAA
ACAC--------------------------------------------------------
-------------------------------------
>MY5314_Hexurella_Grasshopper_BrushyMtn
------------------------------------------------------------
------------------------------------------------------------
---------------------------------------ATAATTCCTCTCATGACCAAC
TTGTTTTGTCTTCAAGTAGTGATTCTCGTGTCATATTATCGCGAGCAGTATCTGTGTCTT
CTGACCCGTTTGGTCATTTGATTGAAGATGATGAAATTCCCCATTCTGAAGAAAATGAAA
ATAATTCAAAGGGTATTTCTGATGGAGTTATTGCAGTGTATGAGGAGCACGAAGATAGTG
TATATGCTGCTGAATGGTCAAGTGCCGATCCTTGGCTGTTTGCATCTTTAAGCTATGATG
GTCGTTTAGTTATTAACAAAGTGCCACGAACAGAAAAATACAGGATATTGCTTTAATAAT
TGTGATATGAAGTTGTCAGGTTTCTCTTCATAGACATTCAATTGTATATTGGTAATTTTA
TTACAAA--------------TTTGCCGTTAGAATGTATTTTGATAGAATAATGTGATTC
AAATATTTATGAAAAATATTTATTATCACAGTTGAAGATAT-CACGCCTTGCATTTGTAA
ACACT--TCACATTCCA-------------------------------------------
-------------------------------------
>MY5315_Hexurella_WagonerRd_BradshawMtns
---------TTGTTCGAGAGTTGGACTTTAATCCAAATAAACAGTACCTAATAGCCACAT
GTGGTGATGATTGTCAGATTAAATTCTGGGATGTTCGTAATACTGAATTACCTCTTTTAA
TCCTTTCAGACCACTCTCATTGGGTATGGAGTGTTCGTTATAATTCCTCTCATGACCAAC
TTGTTTTGTCTTCAAGTAGTGATTCTCGTGTCATATTATCGCGAGCAGTATCTGTGTCTT
CTGACCCATTTGGTCATTTGATTGAAGATGATGAAATCCCCCATTCTGAAGAAAATGAAA
ATAATTCAAAGGGTATTTCTGATGGAGTTATTGCAGTGTATGAGGAGCACGAAGATAGTG
TATATGCTGCTGAATGGTCAAGTGCCGATCCTTGGCTGTTTGCATCTTTAAGCTATGATG
GTCGTTTAGTTATCAACAAAGTGCCACGAACAGAAAAATACAGGATATTGCTTTAATAAT
TGTGATATGAAGTTGTCAGGTTTCTCTTCATAGACATTCAAATGTATATTGGTAATTTTA
TCACAAA--------------TTTGCCGTTAGAATGTATTTTGATAGAATAATGTGATTC
AAATATTTATAATAAATATTTATTATCACAGTTGAAGATATCCACGCCATGCATTTGTAA
AAAAT--TCACATTCCAAAACATCTGTTTTATATCTGCTTTAGGTGTCGATGACTACTTT
TTGCTGTCGAATCGAAAATTCATTCATCTCAACGTAT
>MY5316_Hexurella_WagonerRd_BradshawMtns
ATGGTCAGCTTGTTCGAGAGTT-GACTTTAATCCAAATAAACAGTACCTAATAGCCACAT
GTGGTGATGATTGTCAGATTAAATTCTGGGATGTTCGTAATACTGAATTACCTCTTTTAA
TCCTTTCAGACCACTCTCATTGGGTATGGAGTGTTCGTTATAATTCCTCTCATGACCAAC
TTGTTTTGTCTTCAAGTAGTGATTCTCGTGTCATATTATCGCGAGCAGTATCTGTGTCTT
CTGACCCATTTGGTCATTTGATTGAAGATGATGAAATCCCCCATTCTGAAGAAAATGAAA
ATAATTCAAAGGGTATTTCTGATGGAGTTATTGCAGTGTATGAGGAGCACGAAGATAGTG
TATATGCTGCTGAATGGTCAAGTGCCGATCCTTGGCTGTTTGCATCTTTAAGCTATGATG
GTCGTTTAGTTATCAACAAAGTGCCACGAACAGAAAAATACAGGATATTGCTTTAATAAT
TGTGATATGAAGTTGTCAGGTTTCTCTTCATAGACATTCAAATGTATATTGGTAATTTTA
TCACAAA--------------TTTGCCGTTAGAATGTATTTTGATAGAATAATGTGATTC
AAATATTTATAATAAATATTTATTATCACAGTTGAAGATATCCACGCCATGCATTTGTAA
ACACT--TCACATTCCAAAACAT-------ATATCTGCTTTAGGTGTCGATGACTACTTT
TTGCTGTCGAATCGAAAATTCATTCATCTCAACGTAT
>MY5317_Hrupicola_Cottonwood_SnYsidroMtns
------------------------------------------------------------
------ATGATTGTCAGATTAAATTCTGGGATGTCCGTAATACTGAATTACCTCTTCTAG
TCCTTTCAGACCACTCTCATTGGGTATGGAGTGTTCGTTATAATTCCTCTCATGACCAAC
TCGTTTTGTCTTCAAGTAGTGATTCTCGTGTCATATTATCGCGAGCAGTGTCTGTGTCTT
CTGACCCATTTGGTCATTTAATTGAAGATGATGAAATCCCACATTCTGAAGAAAATGGAA
ATAATTCAAAGGGTATTTCTGATGGAGTTATTGCAGTGTATGAAGAACATGAAGATAGTG
TATATGCTGCTGAATGGTCAAGTGCCGATCCTTGGCTGTTCGCATCTTTAAGCTATGACG
GTCGTTTAGTTATCAACAAAGTTCCACGAACAGAAAAGTACAGGATATTGCTTTAATAGC
TGTGAAATGAAATTGTCAGGTTTCTCTTGATAGGCATTCAATTGTATATTGCTAATTTTA
TTACAAATGTGCACATATGAATTTGCCTTTACAATGAATTTTGATGGAATGGTGTAATTC
AAGTATTTGTAATAAATAT---TTATCA-AGTTGAAGATATTCACAC-ATGC-TTTGTAA
ACACTTTTCACATTCCAACA----------------------------------------
-------------------------------------
