# Supplementary material for: ﻿Species delimitation, biogeography, and natural history of dwarf funnel web spiders (Mygalomorphae, Hexurellidae, Hexurella) from the United States / Mexico borderlands
Source: Zookeys. 2023 Jun 14;1167:109–57. doi: 10.3897/zookeys.1167.103463 (PMC10285686; doi:10.3897/zookeys.1167.103463)
Supplement: Supplementary material 3 — Input matrices, analysis log files, and output tree files for nuclear and mitochondrial analyses [file zookeys-1167-109_article-103463__-s003.zip › uce-200675.fasta]

>MY0059_Hapachea_SantaRitaMtns_MaderaCyn
TAAAATAATAAAATGAACATTTATTTTTAGTAATTTCAGTTTAATTGCTTCCGTTTAAGA
AAAAGTTCATTCTGTGTATTCATTTATGTAATCAATGCCCTTATTAAACATGCTTTAAAA
TAATTGTTTATGTGCACTGTTTTTAACAGGAGTTGTTCTGTAATTTGATTTTGAAGAACT
GAACCAGCTTCTATTTCAATTCTAGAACATGGAAAATGAAGAGGACTTCCTTGCAAAAGC
TAACAGTGATATTGCTCAAATGTGTGGTGCTCTGATACTTATATGGCAACAATTTCTAGA
GATAGTTGTGGGTAGGGAAAAAGTTCGTCAGCATTTATCTCGGCAGCGACACTTTCAGCG
AGTGAAACGGTTTGCCGAGGGTTTTTTTATTATTGAGAGGACGCGGGATTCAGCTCTTAC
ACCCTGTGATAGCAGGTAGATTTCTTCAATTAATATTTTTTGGTATTCATTTTTTGCATT
TTCATTTTTAATGGTAAAATGTTTTGTATATTATTCCACCTATGTCTGGGTAGAGTGGGG
CATCTTTTATGTTT
>MY0139_Hexurella_SanDiego_Guatay
TAAAATAATAAAATAAAAATTCATTTTTAGTAGTTTAAGTATATGTGCTTCTGTTAAAGA
ATAAGTTCATTCTATGTATTCATTTATGTACTCAATGTCCTAATCAGACATGCTTTAAAA
TTAT-------------TGTTTTTATCCCAAGTTGTTCTCTAATTTGATTTTAAAGAACT
GAAACAGCTTCTGTTTCAATTCTAGAACATGGAAAATGAAGAGGACTTCCTTGCAAAAGC
TAACAGTGATATTGCTCAAATGTGTGGTGCTCTGATACTTATATGGCAACAATTTTTAGA
GATAGTTGTTGGTAGGGAAAAAGTTCGTCAGCATTTATCTCGGCAGCGACACTTTCAGCG
AGTGAAACGGTTTGCCGAGGGTTTTTTTATTATTGAGAGGACGCGGGATTCAGCTCTTAC
ACCCTGTGATAGCAGGTATATTTCTCGAATTAATATTTTTTGGTATTCAATTTGAGCATT
ATCAGTTTTAATGGTAAAATTTTTTGTGTATTATTCCACCTCTGCCTGAAAAGAGTGGAT
AATCTTTTAAGTTT
>MY5053_Hexurella_ChiricahuaMtns_PriceCyn
TAAAAAAA---AATTAACATTTATTTTTAGTAATTTCAGTTTAATTGCTTCTGTTTAAGA
AAAGGTTCATTCTGTGTATTCATTTATGTAATCAATGCCCTTATTAAACATGCTTTAAAA
TAATTGTTTACGTGTACTGCTTTTAACAGGAGTTGTTCTCAAATTTGATTTTAAAGAACT
GAACCAGCTTCTATTTCAATTCTAGAACATGGAAAATGAAGAGGACTTCCTTGCAAAAGC
TAACAGTGATATTGCTCAAATGTGTGGTGCTCTGATACTTATATGGCAACAATTTCTAGA
GATAGTTGTGGGTAGGGAAAAAGTTCGTCAGCATTTATCTCGGCAGAGACACTTTCAGCG
AGTGAAACGATTTGCCGAGGGTTTTTTTATTATTGAGAGGACACGGGATTCAGCTCTTAC
ACCCTGTGATAGCAGGTAGATTTCTTCAATTAATATTTTTTGGTATTCAATTTTTGCATT
TTTAGTTTTAATGGTAAAATGTTTTGTATATTATTCCACCTATGTCTGGATAGAGTGGGG
CCTCTTTTACGTTT
>MY5057_Hexurella_ChiricahuaMtns_PriceCyn
------------------------------------------------------------
------------------------------------------------------------
------------------------------------------------------------
------------------------------------------------------------
--ACAGTGATATTGCTCAAATGTGTGGTGCTCTGATACTTATATGGCAACAATTTCTAGA
GATAGTTGTGGGTAGGGAAAAAGTTCGTCAGCATTTATCTCGGCAGCGACACTTTCAGCG
AGTGAAACG-TTTGCCGAG-----------------------------------------
------------------------------------------------------------
------------------------------------------------------------
--------------
>MY5064_Hexurella_MuleMtns_Escabrosa
TAAAGTAATAAAATCAACATTTATTTTTAGTAATTTCAGTTTAATTGCTTCCGTTTAGGA
AAAGGTTCATTCTGTGTATTCATTTATTTAATCAATGTCCTTATTAAACATGCTTTAAAA
TAATTGTTTATGTGCACTGTTTTTAACAGGAGTTGTTCTCTAATTTGATTTTAAAGAACT
GAAGCAGCTTCTATTTCAATTCTAGAACATGGAAAATGAAGAGGACTTCCTTGCAAAAGC
TAACAGCGATATTGCTCAAATGTGTGGTGCTCTGATACTTATATGGCAACAATTTCTAGA
GATAGTTGTGGGTAGGGAAAAAGTTCGTCAGCATTTATCTCGGCAGCGACACTTTCAGCG
AGTAAAACGGTTTGCCGAGGGTTTTTTTATTATTGAGAGGACGCGGGATTCAGCTCTTAC
ACCCTGTGATAGCAGGTAGATTTCTTCAATTAGTATTTTTTGGTATTCAATTTCTGCATT
TTTAGTTTTAATGGTAAAATGTTTTGTATATTATTCCACC-ATGTCTGGATAGAGTGGGG
CATCTTTTACGTTT
>MY5066_Hexurella_MuleMtns_Escabrosa
TAAAGTAATAAAATCAACATTTA-TTTTAGTAATTTCAGTTTAATTGCTTCCGTTTAAGA
AAAGGTTCATTCTGTGTATTCATTTATGTAATCAATGCCCTTATTAAAAATGCTTTAAAA
TAATTGTTTACGTGCACTGTTTTTAACAGGAGTTGTTCTCTAATTTGATTTTAAAGAACT
GAACCAGCTTCTATTTCAATTCTAGAACATGGAAAATGAAGAGGACTTCCTTGCAAAAGC
TAACAGTGATATTGCTCAAATGTGTGGTGCTCTGATACTTATATGGCAACAATTTCTAGA
GATAGTTGTGGGTAGGGAAAAAGTTCGTCAGCATTTATCTCGGCAGCGACACTTTCAGCG
AGTAAAACGGTTTGCCGAGGGTTTTTTTATTATTGAGAGGACGCGGGATTCAGCTCTTAC
ACCCTGTGATAGCAGGTAGATTTCTTCAATTAATATTTTTTGGTATTCAATTTTTGCATT
TTTAGTTTTAATGGTAAAATGTTTTGTATATTATTCCACCTATGTCTGGATAGAGTGGGG
CATCTTTTACGTTT
>MY5071_Hexurella_SantaRitaMtns_AlisoSprings
TAAAATAATAAATTCAACATTTATTTTTAGTAATTTCAGTTTAATTGCTTCCATTTAAGA
AAAGGTTCATTCTGTGTATTAATTTATGTAATCAATGCCCTTATTAAACATGCTTGAAAA
TAATTGTTCATGTGCACTGTTTTTAACAGGAGTTGTTCTGTAATTTGATTTTAAAGAACT
GAACCAGCTTCTATTTCAATTCTAGAACATGGAAAATGAAGAGGACTTCCTTGCAAAAGC
TAACAGTGATATTGCTCAAATGTGTGGTGCTCTGATACTTATATGGCAACAATTTCTGGA
GATAGTTGTGGGTAGGGAAAAAGTTCGTCAGCATTTATCTCGGCAGCGACACTTTCAGAG
AGTGAAACGGTTTGCCGAGGGGTTTTTTATTATTGAGAGGACGCGGGATTCAGCTCTTAC
ACCCTGTGATAGCAGGTAGATTTCTTCCATTAATATTTTTTGGTATTCAATTTTTGCATT
TTCAGTTTTAACGGTAAAATGTTTTGTATATTATTCCACCTATGTCTGGATAGAGTGGGG
CATCTTTT--GTTT
>MY5075_Hexurella_ChiricahuaMtns_CaveCrkCyn
TAAAATAATAAAATCAGCATTTATTTTTAGTAATTTCAGTTTAATTGCTTCCGTTTAAGA
AAAGGTTCATTCTGTGTATTCATT-ATGTAATCAATGCCCTTATTAAACATGCTTTAAAA
TAATTGTTCATGTGCACTGTTTTTGACAGGAGTTGTTCTCTAATTTGATTTTAAAGAACT
GAACCAGCTTCTATTTCAATTCTAGAACATGGAAAATGAAGAGGACTTCCTTGCAAAAGC
TAACAGTGATATTGCTCAAATGTGTGGTGCTCTGATACTTATATGGCAACAATTTCTAGA
GATAGTTGTGGGTAGGGAAAAAGTTCGTCAGCATTTATCTCGGCAGCGACACTTTCAGCG
AGTGAAACGGTTTGCTGAGGGTTTTTTTATTATTGAGAGGACACGGGATTCAGCTCTTAC
ACCCTGTGATAGCAGGTAAATTTCTTCAATTAATATTTTTTGGTATTCAATTTTTGCATT
TTCAGTTTTAATTGTAAAATATTTTGTATATTATTCCACCTATGTCTGGATAGAGTGGGG
CCTCTTTTACGTTT
>MY5126_Hexurella_SantaCatalinaMtns_NuggetCyn
TAAAATAATAAAATCAACATTTATTTTTAGTAATTTCAGTTTAATCGCCTTCATTTAAGA
AAAGGTTCATTCGGTGTATTCATTTATGTAATCAATGCCCTTATTAAACATGCTTTAAAA
TAATTGTTTACGTGCACTGTTTTTAACAGGAGTTGTTCTCTAATTTGATTTTAAAGAACT
GAACCAGCTTCTATTTCAATTCTAGAACATGGAAAATGAAGAGGACTTCCTTGCAAAAGC
TAACAGTGATATTGCTCAAATGTGTGGTGCTCTGATACTTATATGGCAACAATTTCTAGA
GATAGTTGTGGGTAGGGAAAAAGTTCGTCAGCATTTATCTCGGCAGCGACACTTTCAGAG
AGTGAAACGGTTTGCCGAGGGATTTTTTATTATTGAGAGGACGCGAGATTCAGCTCTTAC
ACCCTGTGATAGCAGGTAGATTTCTTCAATTAATATTTTTTGGTATTCAATTTTTGCATT
TTCAGTTTTAATGGTAAAATGTTTTGTATATTATTCCACCTATGTCTGGATAGAGTGGGG
CATCTTTTATGTTT
>MY5127_Hexurella_WhetstoneMtns_FrenchJoeCyn
------------------------------------------------------------
------------------------------------------------------------
-------------------------------------CTCTAATTTGATTTTAAGGAACT
GAACCAGCTTTTATTTCAATTCTAGAACATGGAAAATGAAGAGGACTTCCTTGCAAAAGC
TAACAGTGATATTGCTCAAATGTGTGGTGCTCTGATACTTATATGGCAACAATTTCTAGA
GATAGTCGTGGGTAGGGAAAAAGTTCGTCAGCATTTATCTCGGCAGCGACACTTTCAGCG
AGTGAAACGGTTTGCCGAGGGTTTTTTTAT------------------------------
------------------------------------------------------------
------------------------------------------------------------
--------------
>MY5128_Hexurella_WhetstoneMtns_FrenchJoeCyn
------------------------------------------------------------
------------------------------------------------------------
-----------------------------GAGTTGATCTCTAATTTGATTTTAAAGAACT
GAACCAGCTTTTATTTCAATTCTAGAACATGGAAAATGAAGAGGACTTCCTTGCAAAAGC
TAACAGTGATATTGCTCAAATGTGTGGTGCTCTGATACTTATATGGCAACAATTTCTAGA
GATAGTCGTGGGTAGGGAAAAAG-------------------------------------
------------------------------------------------------------
------------------------------------------------------------
------------------------------------------------------------
--------------
>MY5131_Hexurella_PedregosaMtns_PruneCyn
TAAAATAATAAAATCAACATTTATTTTTAGTAATTTCAGTTTAATTGCTTCCGTTTAAGA
AAAGGTTCATTCTGTGTATTCATTTATGTAATCAATGCCCTTATTAAACATGCTTTAAAA
TAATTGTTTATGTGCACTGTTTTTAACAGGAGTTGTTATCTAATTTGATTTTAAAGAACT
GAACCAGCATCTATTTCAATTCTAGAACATGGAAAATGAAGAGGACTTCCTTGCAAAAGC
TAACAGTGATATTGCTCAAATGTGTGGTGCTCTGATACTTATATGGCAACAATTTCTAGA
GATAGTTGTGGGTAGGGAAAAAGTTCGTCAGCATTTATCTCGGCAGCGACACTTTCAGCG
AGTGAAACGGTTTGCCGAGGGGTTTTTTATTATTGAGAGGACACGGGATTCAGCTCTTAC
ACCCTGTGATAGCAGGTAAATTTTTTCCATTAATATTTTTGGGTATTCAATTTTTGCATT
TTCAGTTTTAATGGTAAAATGTTTTGTATATTATTCCACCTATGTC-GGATAGAGTGGGG
CATCTTTTACGTTT
>MY5132_Hexurella_PedregosaMtns_PruneCyn
TAAAATAATAAAATCAACATTTATTTTTAGTAATTTCAGTTTAATTGCTTCCGTTTAAGA
AAAGGTTCATTCTGTGTATTCATTTATGTAATCAATGCCCTTATTAAACATGCTTTAAAA
TAATTGTTTATGTGCACTGTTTTTAACAGGAGTTGTTATCTAATTTGATTTTAAAGAACT
GAACCAGCATCTATTTCAATTCTAGAACATGGAAAATGAAGAGGACTTCCTTGCAAAAGC
TAACAGTGATATTGCTCAAATGTGTGGTGCTCTGATACTTATATGGCAACAATTTCTAGA
GATAGTTGTGGGTAGGGAAAAAGTTCGTCAGCATTTATCTCGGCAGCGACACTTTCAGCG
AGTGAAACGGTTTGCCGAGGGGTTTTTTATTATTGAGAGGACACGGGATTCAGCTCTTAC
ACCCTGTGATAGCAGGTAAATTTTTTCAATTAATATTTTTTGGTATTCAATTTTTGCATT
TTCAGTTTTAATGGTAAAATGTTTTGTATATTATTCCACCTATGTC-GGATAGAGTGGGG
CATCATTTACGTTT
>MY5136_Hexurella_MiddlemarchCyn
TAAAAAAATAAATTCAACATTTATTTTTAGTAATTTTAGTTTAATTGCTTCCGTTCAAGA
AAAGGTTCATTCTGTGTATTCATTTATGTAATCAATGCCCTTATTAAACATGCTTTAAAA
TAATTGTTTACGTGCCCTGTTTTTTACGCGAGTTGTTCTCCAATTTGATTTTGAAGAACT
GAACCAGCTTCTATTTCAATTCTAGAACATGGAAAATGAAGAGGACTTCCTTGCAAAAGC
TAACAGTGATATTGCTCAAATGTGTGGTGCTCTGATACTTATATGGCAGCAATTTCTAGA
GATAGTTGTGGGTAGGGAAAAAGTTCGTCAGCATTTATCTCGGCAGCGACACTTTCAGCG
AGTGAAACGGTTTGCCGAGGGTTTTTTTATTATTGAGAGGACACGGGATTCAGCTCTTAC
ACCCTGTGATAGCAGGTAGATTTCTTCAATTAATATTTTTTGGTGTTAATTTTTTGCATT
TTCAGTTTTAATGGTAAAATGTTTTGTATATTATTTCACCTATGTCTGGATAGAATGGGG
CATCTTTTACGTTT
>MY5147_Hexurella_DragoonMtns_NF_345A
TAAAAAAATAAATTCAACATTTATTTTTAGTAATTTCAGTTTAATTGCTTCCGTTTAAGA
AAAGGTTCATTCTGTGTATTCATTTATGTAATCAATGCCCTTATTAAACATGCTTTGAAA
TAAT--------TGCACTGTTTCTAACGGGAGTTGTTCTCTAATTTGATTTTGAAGAACT
GAACCAGCTTCTATTTCAATTCTAGAACATGGAAAATGAAGAGGACTTCCTTGCAAAAGC
TAACAGTGATATTGCTCAAATGTGTGGTGCTCTGATACTTATATGGCAACAATTTCTGGA
GATAGTTGTGGGTAGGGAAAAAGTTCGTCAGCATTTGTCTCGGCAGCGACACTTTCAGCG
AGTGAAACGGTTTGCCGAGGGGTTTTTTATTATTGAGAGGACACGGGATTCAGCTCTTAC
ACCCTGTGATAGCAGGTAGATTTCTTCAATTAATATTTTTTGGTATTCAATTTTTGCATT
TTCAGTTTTAATGGTAAAATGTTTTGTATATTATTCCACCTATGTCTGGATAGACTGGGG
CATCTTTTACGTTT
>MY5152_Hexurella_WhetstoneMtns_ApacheCyn
TAAAATAATAAAATAAACATTTATTTTTAGTAATTTCAGTTTAATTGCTTCCGTTTAAGA
AAAGGTTCATTCTGTGTATTCATTTATGTAATCAATGCCCTTATTAAACATGCTTTAAAA
TAATTGTTTACGTGCACTGTTTTTAACAGGAGTTGTTCTGTAATTTGATTTTAAAGAACT
GAACCAGCTTTTATTTCAATTCTAGAACATGGAAAATGAAGAGGACTTCCTTGCAAAAGC
TAACAGTGATATTGCTCAAATGTGTGGTGCTCTGATACTTATATGGCAACAATTTCTAGA
GATAGTTGTGGGTAGGGAAAAAGTTCGTCAGCATTTATCTAGGCAACGACACTTTCAGCG
AGTGAAACGGTTTGCCGAGGGTTTTTTTATTATTGAGAGGACGCGGGATTCAGCTCTTAC
ACCCTGTGATAGCAGGTAGATTTCTTCAATTAATATTTTTTGGTATTCAATTTTTGCATT
TTCAGTTTTAATGGTAAAATGTTTTGTATATTATT-------------------------
--------------
>MY5154_Hexurella_SantaRitaMtns_AdobeCyn
TAAAATAATGAAATCAACATTTATTTTTAGTAATTTCAGTTTAATTGCTTCCGTCTAAGA
AAAGGTTCATTCTGTGTATTCATTTATGTCATCAATGCCCTTATTAAACATGCTTTAAAA
TAATTGTTTACGTCCACTGTTTTTAACAGGAGTTGTTCTCTAATTTGATTTTAAAGAACT
GAACCAGCTTCTATTTCAATTCTAGAACATGGAAAATGAAGAGGACTTCCTTGCAAAAGC
TAACAGTGATATTGCTCAAATGTGTGGTGCTCTGATACTTATATGGCAACAATTTCTAGA
GATAGTTGTGGGTAGGGAAAAAGTTCGTCAGCATTTATCTCGGCAGCGACACTTTCAGCG
AGTGAAACGGTTTGCCGAGGGGTTTTTTATTATTGAGAGGACGCGGGATTCAGCTCTTAC
ACCCTGTGATAGCAGGTAGATTTCTTCAATTAATAGTTTTTAATATTCAGTTTTTGCATT
TTCAGTTTTAATGGTAAAATGTTTTGTATATTATTCCACCTATGTCTGGATAGAGTGGGG
CATCTTTTATGTTT
>MY5157_Hexurella_SantaCatalinaMtns_Redington
TAAAATAATAAAATCAACATTTATTTTTAGTAATTTCAGTTTAATCGCTTTCGTTTAAGA
AAAGGTTCATTCTGTGTATTCATTTATGTAATCAATGCCCTTATTAAACATGCTTTAAAA
TAATTGTTTACGTGCACTGTTTTTAACAGGAGTTGTTCTCTAATTTGATTTTAAAGAACT
GAACCAGCTTCTATTTCAATTCTAGAACATGGAAAATGAAGAGGACTTCCTTGCAAAAGC
TAACAGTGATATTGCTCAAATGTGTGGTGCTCTGATACTTATATGGCAACAATTTCTAGA
GATAGTTGTGGGTAGGGAAAAAGTTCGTCAGCATTTATCTCGGCAGCGACACTTTCAGAG
AGTGAAACGGTTTGCCGAGGGGTTTTTTATTATTGAGAGGACGCGGGATTCAGCTCTTAC
ACCCTGTGATAGCAGGTAGATTTCTTCAATTAATATTTTTTGGTATTCAATTTTTGCATT
TTCAGTTTTAATGGTAAAATGTTTTGTATATCATTCCACCTATGTCTGGATAGAGTGGGG
CATCTTTTATGTTT
>MY5164_Hrupicola_Temecula
TAAAATAATAAAATCAACATTCATTTTTAGTAATTTCAGTATATGTGCTTCTGTTTAAGA
ATAAGTTCATTCTGTGTATTCATTTATGTACTTAATGTCCTAATCAAACATGCTTTAAAA
TTAT-------------TGTTTTTAACTCGAGTTGTACTCTAATTTGATTTTAAAGAACT
GAAAGAGCTTCTGTTTCAATTCTAGAACATGGAAAATGAAGAGGACTTCCTTGCAAAAGC
TAACAGTGATATTGCTCAAATGTGTGGTGCTCTGATACTTATATGGCAACAATTTCTAGA
GATAGTTGTTGGTAGGGAAAAAGTTCGTCAGCATTTATCTCGGCAGCGACACTTTCAGCG
AGTGAAACGGTTTGCCGAGGGTTTTTTTATTATTGAGAGGACGCGGGATTCAGCTCTTAC
ACCCTGTGATAGCAGGTATATTTCTCGAATTAATATTTTTTGGTATTCAATTTTCACATT
ATCAGTTTTAATGGTAAATTTTTTTTTGTATTATTCCACCTCTGACTGGATAGAATGGAG
TATCTTTTACTTTT
>MY5165_Hrupicola_Temecula
TAAAATAATAAAATCAACATTCATTTTTAGTAATTTCAGTATATGTGCTTCTGTTTAAGA
ATAAGTTCATTCTGTGTATTCATTTATGTACTTAATGTCCTAATCAAACATGCTTTAAAA
TTAT-------------TGTTTTTAACTCGAGTTGTACTCTAATTTGATTTTAAAGAACT
GAAAGAGCTTCTGTTTCAATTCTAGAACATGGAAAATGAAGAGGACTTCCTTGCAAAAGC
TAACAGTGATATTGCTCAAATGTGTGGTGCTCTGATACTTATATGGCAACAATTTCTAGA
GATAGTTGTTGGTAGGGAAAAAGTTCGTCAGCATTTATCTCGGCAGCGACACTTTCAGCG
AGTGAAACGGTTTGCCGAGGGTTTTTTTATTATTGAGAGGACGCGGGATTCAGCTCTTAC
ACCCTGTGATAGCAGGTATATTTCTCGAATTAATATTTTTTGGTATTCAATTTTCACATT
ATCAGTTTTAATGGTAAATTTTTTTTTGTATTATTCCACCTCTGACTGGATAGAATGGAG
TATCTTTTACTTTT
>MY5175_Hapachea_HarshawRd_PatagoniaMtns
TAAAATAATAAAATCAACATTTATTTTTAGTAATTTCAGTTTAATTGCTTCCGTTTAAGA
AAAGGTTCATTCTGTATATTCATTTATGTAATCAATGCCCTTATTAAACATGCTTTAAAA
TAATTGTTTACGTCCACTGTTTTTAACAGGAGTTGTTCTCTAATTTGATTTTAAAGAACT
GAACCAGCTTCTATTTCAATTCTAGAACATGGAAAATGAAGAGGACTTCCTTGCAAAAGC
TAACAGTGATATTGCTCAAATGTGTGGTGCTCTGATACTTATATGGCAACAATTTCTAGA
GATAGTTGTGGGTAGGGAAAAAGTTCGTCAGCATTTATCTCGGCAGCGACACTTTCAGCG
AGTGAAACGGTTTGCCGAGGGGTTTTTTATTATTGAGAGGACGCGGGATTCAGCTCTTAC
ACCCTGTGATAGCAGGTAGATTTCTTCAATTAATA---------------TTTTTGCATT
TTCAGTTTTAATGGTAAAATGTTTTGTATATTATTCCACCTATGGCTGGATAGAGTGGGG
CATCTTTTATGTTT
>MY5180_Hapachea_MustrangPk_MustangMtns
------------------------TTTTAGTAATTTCAGTTTAATTGTATCCGTTTAAGA
AAAGGTTCATTCTGTGTATTCATTTATGTAATCAATG-CCTTATTAAACATGCTTTCAGA
TAATTGTTTACGT-CACTGTTTTTAACAGGAGTTGTTCTCTAATTTGATTTTAAAGAACT
GAACCAGTTTCTATTTCAATTCTAGAACATGGAAAATGAAGAGGACTTCCTTGCAAAAGC
TAACAGTGATATTGCTCAAATGTGTGGTGCTCTGATACTTATATGGCAACAATTTCTAGA
GATAGTTGTGGGTAGGGAAAAAGTTCGTCAGCATTTATCTCGGCAGCGACACTTTCAGCG
AGTGAAACGGTTTGCCGAGGGTTTTTTTATTATTGAGAGGACGCGGGATTCAGCTCTTAC
ACCCTGTGATAGCAGGTAGATTTCTTCAATTAATATTTTTTGGTATTCAATTTTTGCATT
TTCAGTTTTAATGGTAAAATGTTTTGTATATTATTCCACCTATGTCTGGATAGAGTGGGG
CATCTTTTACGTTT
>MY5181_Hapachea_MustrangPk_MustangMtns
--------------------------------ATTTCAGTCTAATTGCTT-CGTTTAAGA
AAAGGTTCATTCTGTGTATTCATTTATGTAATCAGTGCCCTTATTAAACATGCTTTAAAA
TAATTGTTTGCGTGCACTGTTTTTAACGGGAGTTGTTCTCTAATTTGATTTTAAAGAACT
GAACCAGCTTTTTTTTCAATTCTAGAACATGGAAAATGAAGAGGACTTCCTTGCAAAAGC
TAACAGTGATATTGCTCAAATGTGTGGTGCTCTGATACTTATATGGCAACAATTTCTAGA
GATAGTTGTGGGTAGGGAAAAAGTTCGTCAGCATTTATCTCGGCAGCGACACTTTCAGCG
AGTGAAACGGTTTGCCGAGGGTTTTTTTATTATTGAGAGGACGCGGGATTCAGCTCTTAC
ACCCTGTGATAGCAGGTAGATTTCTTCAATTAATATTTTTTGGTATTCAATTTTTGCATT
TTCAGTTTTAATGGTAAAATGTTTTGTATATTATTTCACCTATGTCTGGATAGAGTGGGG
CATCTTTTA-GATT
>MY5193_Hapachea_HarshawRd_PatagoniaMtns
TAAAGTAATAAAATCAACATTTATTTTTAGTAATTTCAGTTTAATTGCTTCCGTTTAAGA
AAAGGTTCATTCTGTATATTCATTTATGTAATCAATGCCCTTATTAAACATGCTTTAAAA
TAATTGTTTACGTCCACTGTTTTTAACAGGAGTTGTTCTCTAATTTGATTTTAAAGAACT
GAACCAGCTTCTATTTCAATTCTAGAACATGGAAAATGAAGAGGACTTCCTTGCAAAAGC
TAACAGTGATATTGCTCAAATGTGTGGTGCTCTGATACTTATATGGCAACAATTTCTAGA
GATAGTTGTGGGTAGGGAAAAAGTTCGTCAGCATTTATCTCGGCAGCGACACTTTCAGCG
AGTGAAACGGTTTGCCGAGGGGTTTTTTATTATTGAGAGGACGCGGGATTCAGCTCTTAC
ACCCTGTGATAGCAGGTAGATTTCTTCAATTAATA---------------TTTTTGCATT
TTCAGTTTTAATGGTAAAATGTTTTGTATATTATTCCACCTATGGCTGGATAGAGTGGGG
CATCTTTTATGTTT
>MY5194_Hapachea_Ordsummit_MtOrd
------------------------------------------------------------
--------------------------------------------------TGGTT-----
-----GTTTACATGTGCTGTTTGTAACAGGAATTGTTCTCTAGTTTGATTTTAAAGAACT
CAACCAGCTT-TATTTCAATTC-AGAACATGGAAAATGAAGAGGACTTCCTTGCAAAGGC
TAACAGTGATATTGCTCAAATGTGTGGTGCTCTGATACT-ATATGGCAACAATTTCTAGA
-ATAGTTGTGG--TAGGGAAAAGTTCGTCAGCATTTATCTCGGCAGCGACACTTTCAGCG
AGTGAAACGGTTTGCCGAGGGTTTTTTTATTATTGAGAGGACGCGGGATTCAGCTCTTAC
ACCCTGTGATA--------------------AATATTTTTTGGTATTCAATTTCTGCATT
TTTAGTTTT-ATGGTAAAATGTTTTTTATATTATTCCATCTGTG--TGGATAGAGTGG--
--------------
>MY5195_Hapachea_Ordsummit_MtOrd
TAAAATAATACTATCAGCATTTGTTTTTAATAATCTCAGTTTATGTGCTTCTGTTTGAGA
AAAGGTTCATTCCCTGTATTCATTTATGTGCTCATTGCCCTAATTAAACATGGTTTAAAA
TAATTGTTTACATGTGCTGTTTGTAACAGGAATTGTTCTCTAGTTTGATTTTAAAGAACT
CAACCAGCTTATATTTCAATTCTAGAACATGGAAAATGAAGAGGACTTCCTTGCAAAGGC
TAACAGTGATATTGCTCAAATGTGTGGTGCTCTGATACTTATATGGCAACAATTTCTAGA
AATAGTTGTGGGTAGGGAGAAAGTTCGTCAGCATTTATCTCGGCAGCGACACTTTCAGCG
AGTGAAACGGTTTGCCGAGGGTTTTTTTATTATTGAGAGGACGCGGGATTCAGCTCTTAC
ACCCTGTGATAGCAGGTAGATTTCTTCAATTAATATTTTTTGGTATTCAATTTCTGCATT
TTTAGTTTT-ATGGTAAAATGTTTTTTATATTATTCCATCTGTGTCTGGATAGAGTGGAG
CATGTTTTACGTTT
>MY5266_Hencina_CerroBolla
TAGTAATTT--------CATTCATTTTTAGTAATTTCAGTATATATGCTCCTGTTTAGGA
ATAAGTTCATTCTGTGTATTCATTTACGTACTCAATGTCCTAATCAAATATGCTTTAAAA
TTAT-------------TGTTTTTAATCCAAGTTGTTCTCTAATTTGATTTTAAAGAACT
GAAACAGCTTCTATTTCAATTCTAGAACATGGAAAATGAAGAGGACTTCCTTGCAAAAGC
TAACAGTGATATTGCTCAAATGTGTGGTGCTCTGATACTTATATGGCAACAATTTCTAGA
GATAGTTGTTGGTAGGGAAAAAGTTCGTCAGCATTTATCTCGGCAGCGACACTTTCAGCG
AGTGAAGCGGTTTGCCGAGGGTTTTTTTATTATTGAGAGGACGCGGGATTCAGCTCTTAC
ACCCTGTGATAGCAGGTATATTTCTTGAATTAACATTTTTTGGTATTCAATTTTTGCATT
ATCAGTTTTAATGGTAAAATTTTTTGTGTATTATTCCACCTCTGACTGGATAGAGT--AG
CATCTTTTACGTTT
>MY5267_Hencina_CerroBolla
TAAAATAATAAAATCCACATTCATTTTTAGTAATTTCAGTATATATGCTCCTGTTTAGGA
ATAAGTTCATTCTGTGTATTCATTTACGTATTCAATGTCCTAATCAAATATGCTTTAAAA
TTAT-------------TGTTTTTAATCCAAGTTGTTCTCTAATTTGATTTTAAAGAACT
GAAACAGCTTCTATTTCAATTCTAGAACATGGAAAATGAAGAGGACTTCCTTGCAAAAGC
TAACAGTGATATTGCTCAAATGTGTGGTGCTCTGATACTTATATGGCAACAATTTCTAGA
GATAGTTGTTGGTAGGGAAAAAGTTCGTCAGCATTTATCTCGGCAGCGACACTTTCAGCG
AGTGAAGCGGTTTGCCGAGGGTTTTTTTATTATTGAGAGGACGCGGGATTCAGCTCTTAC
ACCCTGTGATAGCAGGTATATTTCTCGAATTAACATTTTTTGGTATTCAATTTTTGCATT
ATCAGTTTTAATGGTAAAATTTTTTGTGTATTATTCCACCTCTGAC--------------
--------------
>MY5269_Hexurella_GuadalupeValley
TAAAATAATAAAATCAACATTCATTTTTAGTAATTTCAGTATATATGCTCCTGTTTAGGA
ATAAGTTCATTCTGTGTATTCATTTACGTACTCAATGTCCTTATCAAATATGCTTTAAAA
TTAT-------------TGTTTTTAATCCAAGTTGTTCTCTAATTTGATTTTAAAGAACT
GAAACAGCTTCTATTTCAATTCCAGAACATGGAAAATGAAGAGGACTTCCTTGCAAAAGC
TAACAGTGATATTGCTCAAATGTGTGGTGCTCTGATACTCATATGGCAACAATTTCTAGA
GATAGTTGTTGGTAGGGAAAAAGTTCGTCAGCATTTATCTCGACAGCGACACTTTCAGCG
AGTGAAGCGGTTTGCCGAGGGTTTTTTTATTATTGAGAGGACGCGGGATTCAGCTCTTAC
ACCCTGTGATAGCAGGTATATTTCTCAAATTAACATTTTTTGGTATTCAATTTTTGCCTT
ATCAGTTTTAATGGTAAAATTTTTTGTGTATTATTCTACCTCTGACTGGATAGAGTGGAG
CATCTTTTACGTTT
>MY5271_Hexurella_GuadalupeValley
TAAAATAATAAAATCAACATTCATTTTTAGTAATTTCAGTATATATGCTCCTGTTTAGGA
ATAAGTTCATTCTGTGTATTCATTTACGTACTCAATGTCCTAATCAAATATGCTTTAAAA
TTAT-------------TGTTTTTAATCCAAGTTGTTCTCTAATTTGATTTTAAAGAACT
GAAACAGCTTCTATTTCAATTCTAGAACATGGAAAATGAAGAGGACTTCCTTGCAAAAGC
TAACAGTGATATTGCTCAAATGTGTGGTGCTCTGATACTTATATGGCAACAATTTCTAGA
GATAGTTGTTGGTAGGGAAAAAGTTCGTCAGCATTTATCTCGGCAGCGACACTTTCAGCG
AGTGAAGCGGTTTGCTGAGGGTTTTTTTATTATTGAGAGGACGCGGGATTCAGCTCTTAC
ACCCTGTGATAGCAGGTATATTTCTCGAATTAACATTTTTTGGTATTCAATTTTCGCCTT
A-CAGTTTTAATGGTAAAATTTTTTGTGTATTATTCTACCTCTGACTGGATAGAGTGGAG
CATCTTTTACGTTT
>MY5276_Hexurella_SanPedro_Martir
TAAACTAATAAAATCAACATTCATTTTTAGTAATTTCAGTATATGTGCTCCTGTTTAAGA
ATAAGTTCGTTCTGTGTATTCATTTATGTACTCAATGTCCCAATCAAATATGCTTTAAAA
TTAT-------------TGTTTTTAATCCGAGTTGTTCTCTAATTTGATTTTAAAGAACT
GAAACAGCTTTTATTTCAATTCTAGAACATGGAAAATGAAGAGGATTTCCTTGCAAAAGC
TAACAGTGATATTGCTCAAATGTGTGGTGCTCTGATACTTATATGGCAACAATTTCTAGA
GATAGTTGTTGGTAGGGAAAAAGTCCGTCAGCATTTATCTCGGCAGCGACACTTTCAGCG
AGTGAAGCGGTTTGCCGAGGGGTTTTTTATTATTGAGAGGACGCGGGATTCAGCTCTTAC
ACCCTGTGATAGCAGGTATATTTCATGAATTAACATTTTTTGGTATTCAATTTTCGCATT
ATCAGTTTTAATGGTAAAATTTTTTGTGTATTATTCCACCTCTGACTGGATAGAGTGGAG
CATCTTTTAAGTTT
>MY5277_Hexurella_SanPedro_Martir
TAAACTAATAAAATCAACATTCATTTTTAGTAATTTCAGTATATGTGCTCCTGTTTAAGA
ATAAGTTCGTTCTGTGTATTCATTTATGTACTCAATGTCCCAATCAAATATGCTTTAAAA
TTAT-------------TGTTTTTAATCCGAGTTGTTCTCTAATTTGATTTTAAAGAACT
GAAACAGCTTTTATTTCAATTCTAGAACATGGAAAATGAAGAGGATTTCCTTGCAAAAGC
TAACAGTGATATTGCTCAAATGTGTGGTGCTCTGATACTTATATGGCAACAATTTCTAGA
GATAGTTGTTGGTAGGGAAAAAGTCCGTCAGCATTTATCTCGGCAGCGACACTTTCAGCG
AGTGAAGCGGTTTGCCGAGGGGTTTTTTATTATTGAGAGGACGCGGGATTCAGCTCTTAC
ACCCTGTGATAGCAGGTATATTTCATGAATTAACATTTTTTGGTATTCAATTTTCGCATT
ATCAGTTTTAATGGTAAAATTTTTTGTGTATTATTCCACCTCTGACTGGATAGAGTGGAG
CATCTTTTAAGTTT
>MY5280_Hexurella_ArroyoSalado
TAAAATAATAAAATCAGCATTCATTTTTAGTAATTTCAGTATATGTGCTCCTGTTTAAGA
ATAAGTTCATTCTGTGTATTCATTTATGTACTGAATATCCTAATCAAATATTCTTCAAAA
TTAT-------------TGTTTTTAACC-AAGTTGTTATCTAATTTGATTTTAAGGAACT
GAAACAGCTTCTATTTCAATTCTAGAACATGGAAAATGAAGAGGACTTCCTTGCAAAAGC
TAACAGTGATATTGCTCAAATGTGTGGTGCTCTGATACTTATATGGCAACAATTTCTAGA
GATAGTTGTTGGTAGGGAAAAAGTTCGTCAGCATTTATCTCGTCAGCGACACTTTCAGCG
AGTCAAAAGGTTTGCTGAGGGTTTTTTTATTATTGAGAGGACGCGGGATTCAGCTCTTAC
ACCCTGTGATAGCAGGTATATTTCTCGAATTAATATTTTTTGGTATTCAATTTTCGCATT
ATCAGTTTTAATGGTAAAATTTTTTATGTATTATTCCACCTCTGACTGGATAGAGTGGAG
CATCTTTTACATTT
>MY5282_Hexurella_ArroyoSalado
TAAAATAATAAAATCAGCATTCATTTTTAGTAATTTCAGTATATGTGCTCCTGTTTAAGA
ATAAGTTCATTCTGTGTATTCATTTATGTACTGAATATCCTAATCAAATATTCTTCAAAA
TTAT-------------TGTTTTTAACC-AAGTTGTTATCTAATTTGATTTTAAGGAACT
GAAACAGCTTCTATTTCAATTCTAGAACATGGAAAATGAAGAGGACTTCCTTGCAAAAGC
TAACAGTGATATTGCTCAAATGTGTGGTGCTCTGATACTTATATGGCAACAATTTCTAGA
GATAGTTGTTGGTAGGGAAAAAGTTCGTCAGCATTTATCTCGTCAGCGACACTTTCAGCG
AGTCAAAAGGTTTGCTGAGGGTTTTTTTATTATTGAGAGGACGCGGGATTCAGCTCTTAC
ACCCTGTGATAGCAGGTATATTTCTCGAATTAATATTTTTTGGTATTCAATTTTCGCATT
ATCAGTTTTAATGGTAAAATTTTTTATGTATTATTCCACCTCTGACTGGATAGAGTGGAG
CATCTTTTACATTT
>MY5286_Hrupicola_SweetwaterSpr_OrdMtn
TAAAATAATGAAATCAACATTCATTTTTAATAATTTCAGTATATGTGCTCATATTTAAGA
ATAAGTTCATTCTGTGTATTCATTTATATACTCAATGTCCTAATCAAACATGCTTTAAAA
TTAT-------------TGTTTTTAACCGGAGTTGGTCTCTAATTTGATTTTAAAAAACT
GAAACAGCTTCTATTTCAATTCTAGAACATGGAAAATGAAGAGGACTTCCTTGCAAAAGC
TAACAGTGATATTGCTCAAATGTGTGGTGCTCTGATACTTATATGGCAACAATTTCTGGA
GATAGTTGTTGGTAGGGAAAAAGTTCGTCAGCATTTATCTCGGCAGCGACACTTTCAGCG
AGTAAAACGGTTTGCCGAGGGGTTTTTTATTATTGAGAGGACGCGGGATTCAGCTCTTAC
ACCCTGTGATAGCAGGTATATTTCTCGAATTAGTATTTTTTGGTATTCAATTTTCGCATT
ATCAGTTTTAATGGTAAAATTTTTTGTATATTATTCCACCTCTGACTGGATAGAGTGGAG
CATCTTTAATGTTT
>MY5287_Hrupicola_SweetwaterSpr_OrdMtn
TAAAATAATGAAATCAACATTCATTTTTAATAATTTCAGTATATGTGCTCATATTTAAGA
ATAAGTTCATTCTGTGTATTCATTTATATACTCAATGTCCTAATCAAACATGCTTTAAAA
TTAT-------------TGTTTTTAACCGGAGTTGGTCTCTAATTTGATTTTAAAAAACT
GAAACAGCTTCTATTTCAATTCTAGAACATGGAAAATGAAGAGGACTTCCTTGCAAAAGC
TAACAGTGATATTGCTCAAATGTGTGGTGCTCTGATACTTATATGGCAACAATTTCTGGA
GATAGTTGTTGGTAGGGAAAAAGTTTGTCAGCATTTATCTCGGCAGCGACACTTTCAGCG
AGTAAAACGGTTTGCCGAGGGGTTTTTTATTATTGAGAGGACGCGGGATTCAGCTCTTAC
ACCCTGTGATAGCAGGTATATTTCTCGAATTAGTATTTTTTGGTATTCAATTTTCGCATT
ATCAGTTTTAATGGTAAAATTTTTTGTATATTATTCCACCTCTGACTGGATAGAGTGGAG
CATCTTTAATGTTT
>MY5288_Hrupicola_Deadman_Hills
TAAAATAGTAAAATCAACACTCATTTTTAGTAATTTCAGTATATGTGCTCCTGTTTAAGA
ATAAGTTCATTCTGTGTATTCATTTATGTACTCAATGTTCTAATCAAACGTGCTTTAAAA
TTAT-------------TGTTTTTAACCAGAGTTGTTCTGTAATTTGATTTTAAAAAACT
GAAACATCTTCTATTTCAATTCTAGAACATGGAAAATGAAGAGGACTTCCTTGCAAAAGC
TAACAGTGATATTGCTCAAATGTGTGGTGCTCTGATACTTATATGGCAACAATTTCTAGA
GATAGTTGTTGGTAGGGAAAAAGTTCGTCAGCATTTATCTCGGCAGCGACACTTTCAGCG
AGTAAAACGGTTTGCCGAGGGTTTTTTTATTATTGAGAGGACGCGGGATTCAGCTCTTAC
ACCCTGTGATAGCAGGTATATTTCTCAAATTAATATTTTTTGGTATTCAGTTTTCGCATT
ATCAGTTTTAATGGTGAAATTTTTTGTATATTATTCCACCTCTGACTGGACAGCGTGGAG
CATCTTTTACGTTT
>MY5289_Hrupicola_Deadman_Hills
TAAAATAGTAAAATCAACACTCATTTTTAGTAATTTCAGTATATGTGCTCCTGTTTAAGA
ATAAGTTCATTCTGTGTATTCATTTATGTACTCAATGTTCTAATCAAACGTGCTTTAAAA
TTAT-------------TGTTTTTAACCAGAGTTGTTCTGTAATTTGATTTTAAAAAACT
GAAACATCTTCTATTTCAATTCTAGAACATGGAAAATGAAGAGGACTTCCTTGCAAAAGC
TAACAGTGATATTGCTCAAATGTGTGGTGCTCTGATACTTATATGGCAACAATTTCTAGA
GATAGTTGTTGGTAGGGAAAAAGTTCGTCAGCATTTATCTCGGCAGCGACACTTTCAGCG
AGTAAAACGGTTTGCCGAGGGTTTTTTTATTATTGAGAGGACGCGGGATTCAGCTCTTAC
ACCCTGTGATAGCAGGTATATTTCTCAAATTAATATTTTTTGGTATTCAGTTTTCGCATT
ATCAGTTTTAATGGTGAAATTTTTTGTATATTATTCCACCTCTGACTGGACAGCGTGGAG
CATCTTTTACGTTT
>MY5309_Hapachea_JohnnyLyon_Hills
---------------------------TAGTAATTTCAGTTTAATTGCTTCCATTTAAGA
AAAGGTTCATTCTGTGTATTCATTTATGTAATCAATGCCCTTATTAAACATGCTTTAAAA
TAATTGTTTACGTACACTGTTTTGAATAGGAGTTGTTCTCTAATTTGATTTTAAAAAACT
GAACCAGTTTCTATTTCAATTCTAGAACATGGAAAATGAAGAGGACTTCCTTGCAAAAGC
TAACAGTGATATTGCTCAAATGTGTGGTGCTCTGATACTTATATGGCAACAATTTCTAGA
GATAGTCGTGGGTAGGGAAAAAGTTCGTCAGCATTTATCTCGGCAGCGACACTTTCAGCG
AGTGAAGCGGTTTGCTGAGGGTTTTTTTATTATTGAGAGGACGCGGGATTCAGC-CTTAC
ACCCTGTGATAGCAGGTAGATTTCTTCAA-TAATATTTTTTGGTATTAA-TTTTTGCATT
TTCAGTTTTAATGGTAAAATGTTTTGTATATTATTCCACCTATGTCTGGATAGAGTGGGG
CATCTTTTACGTTT
>MY5310_Hexurella_AntelopeCyn_CerbatMtns
------------------------------------------------------------
-----------CCCTGTATTCATTTATGTAC-CAAGGCCCTATTTAAACATGGTTTAAAA
TAATTGTTTATGTGTGCTGTTTGTAACAGGAATTGTTCTCTAGTTTGATTTTAAATAACT
CAACCAGCTTATATTTCAATTCTAGAACATGGAAAATGAAGAGGACTTCCTTGCAAAAGC
TAACAGTGATATTGCTCAAATGTGTGGTGCTCTGATACTTATATGGCAACAATTTCTAGA
AATAGTTGTGGGTAGGGAGAAAGTTCGTCAGCATTTATCTCGGCAGCGACACTTTCAGCG
AGTGAAACGGTTTGCTGAGGGTTTTTTTATTATTGAGAGGACGCGGGATTCAGCTCTTAC
ACCCTGTGATAGCAGGTAGATTTCTTCAATTAATATTTTTTGGTATTCAATTTCTGCAT-
------------------------------------------------------------
--------------
>MY5311_Hexurella_AntelopeCyn_CerbatMtns
------------------------------------------------------------
----------TCCCTGTATTCATTTATGTACCCAAGGCCCTATTTAAACATGGTTTAAAA
TAATTGTTTATGTGTGCTGTTTGTAACAGGAATTGTTCTCTAGTTTGATTTTAAATAACT
CAACCAGCTTATATTTCAATTCTAGAACATGGAAAATGAAGAGGACTTCCTTGCAAAAGC
TAACAGTGATATTGCTCAAATGTGTGGTGCTCTGATACTTATATGGCAACAATTTCTAGA
AATAGTTGTGGGTAGGGAGAAAGTTCGTCAGCATTTATCTCGGCAGCGACACTTTCAGCG
AGTGAAACGGTTTGCTGAGGGTTTTTTTATTATTGAGAGGACGCGGGATTCAGCTCTTAC
ACCCTGTGATAGCAGGTAGATTTCTTCAATTAATATTTTTTGGTATTCAATTTCTGCATT
TTTAGTTTTAATGGTAAAATGTTTTGTATATTGTTCCACCTGTGT---------------
--------------
>MY5312_Hexurella_FoxCyn_MusicMtns
------------------------------------------------------------
------------------------------------------ATTAAACATGGTTTAAAA
TAATCGTTTATGTGTGCTGTTTGTAACAGGAATTGTTCTCTAGTTTGATTTTAAAGAACT
CAACCAGCTTATATTTCAATTCTAGAACATGAAAAATGAAGAGGACTTCCTTGCAAAAGC
TAACAGTGATATTGCTCAAATGTGTGGTGCTCTGATACTTATATGGCAACAATTTCTAGA
AATAGTTGTGGGTAGGGAGAAAGTTCGTCAGCATTTATCTCGGCAGCGACACTTTCAGCG
AGTGAAACGGTTTGCTGAGGGTTTTTTTATTATTGAGAGGACGCGGGATTCAGCTCTTAC
ACCCTGTGATAGCAGGTAGATTTCTTCA--------------------------------
------------------------------------------------------------
--------------
>MY5313_Hexurella_FoxCyn_MusicMtns
------------------------------------------------------------
------------------------------------GCCTTAATTAAACATGGTTTAAAA
TAATCGTTTATGTGTGCTGTTTGTAACAGGAATTGTTCTCTAGTTTGATTTTAAAGAACT
CAACCAGCTTATATTTCAATTCTAGAACATGAAAAATGAAGAGGACTTCCTTGCAAAAGC
TAACAGTGATATTGCTCAAATGTGTGGTGCTCTGATACTTATATGGCAACAATTTCTAGA
AATAGTTGTGGGTAGGGAGAAAGTTCGTCAGCATTTATCTCGGCAGCGACACTTTCAGCG
AGTGAAACGGTTTGCTGAGGGTTTTTTTATTATTGAGAGGACGCGGGATTCAGCTCTTAC
ACCCTGTGATAGCAGGTAGATTTCTTCAATTAATATTTTTTGGTATTCAATTTCTGCATT
TTTAGTTTTAATGGTAAAATGTTTTGTATATTGTTCCACCTGTGTCTGGATAGAGTGGAG
CATGTTTTACCTTT
>MY5314_Hexurella_Grasshopper_BrushyMtn
-------------------------------------------------TCTGTTTGAGA
AAAGGTTCATTCCCTGTATTCATTTATGTACTCAATGCCTTAATTAAACATGGTTTAAAA
TAATTGTTTATGTGTGCTGTTTGTAACAGGAATTGTTCTCTAGTTTGATTTTAAAGAACT
CAACCAGCTTATATTTCAATTCTAGAACATGGAAAATGAAGAGGACTTCCTTGCAAAAGC
TAACAGTGATATTGCTCAAATGTGTGGTGCTTTGATACTTATATGGCAACAATTTCTAGA
AATAGTTGTGGGTAGGGAGAAAGTTCGTCAGCATTTATCTCGGCAGCGACACTTTCAGCG
AGTGAAACGGTTTGCTGAGGGTTTTTTTATTATTGAGAGGACGCGGG---CAGCTCTTAC
ACC---------------------------------------------------------
------------------------------------------------------------
--------------
>MY5315_Hexurella_WagonerRd_BradshawMtns
TAAAATAATAAAATCAGCATTTGTTTTTAGTAATTTCAGTTTATGTGCTTCTGTTTAAGA
AAAGGTTCATTCCGTGTATTCATTTATGTACTCAATGCCCTAATTAAACATGCTTTAAAA
TAATTGTTTATGTGTGCTGTTTGTAACAGGAATTGTTCTCTAGTTTGATTTTAAAAAACT
CAACCAGCTTATATTTCAATTCCAGAACATGGAAAATGAAGAGGACTTCCTTGCGAAAGC
TAACAGTGATATTGCTCAAATGTGTGGTGCTCTGATACTTATATGGCAACAATTTCTAGA
AATAGTTGTGGGTAGGGAGAAGGTTCGTCAGCATTTATCTCGGCAGCGACACTTTCAGCG
AGTGAAACGGTTTGCCGAGGGGTTTTTTATTATTGAGAGGACGCGGGATTCAGCTCTTAC
ACCCTGTGATAGCAGGTAGATTTCTTCAATCAATATTTTTTGGTATTCAATTTCTGCATT
TTTAGTTTTAATGGTAAAATGTTT------------------------------------
--------------
>MY5316_Hexurella_WagonerRd_BradshawMtns
------------------------------------------------------------
--------------------AATTTCGGTTCTCAATGCCCTAATTAAACATGCTTTAAAA
TAATTGTTTATGTGTGCTGTTTGTAACAGGAATTGTTCTCTAGTTTGATTTTAAAAAACT
CAACCAGCTTATATTTCAATTCCAGAACATGGAAAATGAAGAGGACTTCCTTGCGAAAGC
TAACAGTGATATTGCTCAAATGTGTGGTGCTCTGATACTTATATGGCAACAATTTCTAGA
AATAGTTGTGGGTAGGGAGAAAGTTCGTCAGCATTTATCTCGGCAGCGACACTTTCAGCG
AGTGAAACGGTTTGCCGAGGGGTTTTTTATTATTGAGAGGACGCGGGATTCAGCTCTTAC
ACCCTGTGATAGCAGGTAGATTTCTTCAATCAATATTTTTTGGTATTCAATTTCTGCATT
TTTAGTTTTAATGGTAAAATGTTTTCTATATTATTCCACCTGTGTCTGGATAGAGTGGAG
CATGTTTTACGTTT
>MY5317_Hrupicola_Cottonwood_SnYsidroMtns
-------------TCAACATTCATTTTTAGTAATTTCAGT-TATGTGCTTCTGTTTAAGA
ATAAGTTCATTCTGTGTATTCATTTATGTACTCAATGTCCTAATCAAACATGCTTTGAAA
TTAT-------------TGTTTTTAACCCGAGTTGTTCTCTAATTTGATTTTAAAGAACT
GAAACATCTTCTGTTTCAATTCTAGAACATGGAAAATGAAGAGGACTTCCTTGCAAAAGC
TAACAGTGATATTGCTCAAATGTGTGGTGCTCTGATACTTATATGGCAACAATTTCTAGA
GATAGTTGTTGGTAGGGAAAAAGTTCGTCAGCATTTATCTCGGCAGCGACACTTTCAGCG
AGTGAAGCGGTTTGCCGAGGGTTTTTTTATTATTGAGAGGACGCGGGATTCAGCTCTTAC
GCCCTGTGATAGCAGGTATATTTCC--AATTAATA-TTTTTGGTATTCAATTTTC---CT
TACAGTTTTAATGGTAAAAT----------------------------------------
--------------
