# Supplementary material for: ﻿Species delimitation, biogeography, and natural history of dwarf funnel web spiders (Mygalomorphae, Hexurellidae, Hexurella) from the United States / Mexico borderlands
Source: Zookeys. 2023 Jun 14;1167:109–57. doi: 10.3897/zookeys.1167.103463 (PMC10285686; doi:10.3897/zookeys.1167.103463)
Supplement: Supplementary material 3 — Input matrices, analysis log files, and output tree files for nuclear and mitochondrial analyses [file zookeys-1167-109_article-103463__-s003.zip › uce-200676.fasta]

>MY0059_Hapachea_SantaRitaMtns_MaderaCyn
TACCCTTGCACTCAGCTCGAATTGAGCTCTGCAAGCCTGCCCTAAAAGATTCGTCCTTAC
AAGGTTGGTGAAATATTCCGCTTTATTTCTTTAACTTGTGATATTAAATCTTTATCTTTG
TAAAAACCTTCCTTATCCGTTATATGATGATTAAATTGTTTTTCTGATATTTTTTTCAAT
TTTCCATATTTTAAAAGTAGCTAAGAATTTTAGTTCAGTAGGTTTGATATGAACACCGTT
CTGACTAAGCTTCTATGTTCTTGGCAGGTACTGTTTACCGTGAAATGGTAACAAACCTCA
TTCAGCCAATTATCCAAAAGGCAGATGTTTCCCTCCTCCGGTACGATGTCCATCATGCTC
TGCCCAGTAGTGCCAATTCTTTGATCGGGAGAGCAGCCCACATTGCCGTCTTAGACTCTG
AACTCTTTATTGAGAAGTTTCTAGCCGTTTGTGGACTCAGGTTTTTTACATAATATACAC
AATTTTTACACAATGTATGCATTGTTGAGGAATGAACTGATGTGTCAAAAGATAGCTG--
-TTTTTTCTGTAATTAGATAGGATTTATTTATTGATAATTTTGTTTCCCTTTCAATAGT-
---TTTGTTGACATGCAAAAATATTAAATTAACTGCTGTTGATAGTTTTATTTATATTTA
CAGATTTTTGTGCCATCTGTTGTTCTTTTTAAAGATCTGATTTATCATTTTATTTATTTA
TAATCATTTTAACTGTTCTGTACATAT--ATATATACACATTTACATGTAAATAGCAAAC
ATGCATCCTGTTTAATTATTAAATGTTGTGACCAAATATTGCCTGATGAGTGGCAGCTGT
ACATTT
>MY0139_Hexurella_SanDiego_Guatay
TACCTTTGCATTCAGCACGAATTGAGCTCTGCAAGCCTGCCCTAAAAGATTCGTCCTTAC
AAGGTTGGTGAAATGTTCTTGTTTATTTTTTTAACTTGCT-TATTAAG------TCTTTG
TAGAAAACTTCCTCATTTATTATATGATGATTGAATTATATTTCTAATATTTTTTTCAAT
TTTCCATATTTCAAAAGTAACAAGGAACTTCAGTTCAGTAGTTTTGGTTTGAACATTGTT
CTGACTAAGCTTCCATATTCTTGCCAGGTACTGTTTACCGTGAAATGGTAACAAACCTCA
TTCAGCCAATTATCCAGAAGCCAGATGTTTCCCTCCTCCGATACGATGTCCATCATGCTC
TGCCCAGTAGTGCCAATTCTTTGATAGGGAGAGCAGCCCACATTGCCGTCTTAGACTCTG
AACTCTTTATTGAGAAGTTTCTAGCTGTTTGTGGACTCAGGTTTTTTACATAATATACAC
AATTTTTACACAATGTATGCATTGTTGAGGAATGAACTGATGTGTCAAAAGATAGCCACT
GTTATTTCTGTAATTAGATAGGATTTCTTTATTAATAATTTTATTTCCCTTTCAAGAGTA
TGATTTGTTGATGTGCAAAAATACTAAATTAACTGCTGTTGATAGTTTTATTTATATTTA
CATATTTTGGTGCCATCTGTTATTCTTTTTAAAGATCTGATTTATCATTTTATTTATTTA
TAATCATTTTATTCGTTCTGTAC----ATATATATATACATTTACATGTAAATAGCAAAC
ATGCATCCTGTTTAATTATTAAATGTTGTGACCAAATATTGCCTAATGAGTGGCAGCTGT
ACATTT
>MY5053_Hexurella_ChiricahuaMtns_PriceCyn
TACCCTTGCACTCAGCTCGAATTGAGCTCTGCAAGCCTGCCCTAAAAGATTCGTCCTTAC
AAGGTTGGTGAAATATTCCACTTTATTTCTTTAACTTGTGATATTAAATTTTTATCTTTG
TAAAAAGCTTCCTTATCCATTATATGATGATTAAATTGTTTTTCTGATATTTTTTTCAAT
TTT-CATATTTTAAAAGTAGGGAGGAATTTTAGTTCAGTAGGTTTGATATGAACACCGTT
CTGACTAAGCTTCTATGTTCTTGGCAGGTACTGTTTACCGTGAAATGGTAACGAACCTCA
TTCAGCCAATTATCCAAAAGGCAGATGTTTCCCTCCTCCGGTACGATGTCCATCATGCTC
TGCCCAGTAGTGCCAATTCTTTGATCGGGAGAGCAGCCCACATTGCCGTCTTAGACTCTG
AACTCTTTATTGAGAAGTTTCTAGCCGTTTGTGGACTCAGGTTTTTTACATAATATACAC
AATTTTTACACAATGTATGCATTGTTGAGGAATGAACTGATGTGTCAAAAGATAGCTGCT
GTTTTTTCTGTAATTAAATAGGATTTATTTATTAATAATTTTGTTTCCCTTTCAATAGT-
---TTTGTTGACATGCAAAAATATTAAATTAACTGCTGTTGATAGTTTTATTTATATTTA
CAGATTTTTGTGCCATCTGTTGTTCTTTTTAAAGATCTGATTTATTATTTTATTTATTTA
TAATCATTTTAACTGTTCTGTACATAT--ATATATACACATTTACATGTAAATAGCAAAC
ATGCATCCTGTTTAATTATTAAATGTTGTGACCAAATATTGCCTGATGAGTGGCAGCTGT
ACATTT
>MY5064_Hexurella_MuleMtns_Escabrosa
TACCCTTGCACTCAGCTCGAATTGAGCTCTGCAAGCCTGCCCTAAAAGATTCGTCCTTAC
AAGGTTGGTGAAATATTCTGCTTTATTTCTTTAACTTGTGATATTAAATCTTTATCTTTG
TAAAAAACTTCCTTATCCGTTATATGATGATTAAATTGTTTTTCTGATATTTTTTTCAAT
TTTCCATATTTTAAAAGTAGCAAAGAATTTTAGTTCAGTAGGTTTGATATGAACACCGTT
CTGGCTAAGCTTCTATGTTCTTGGCAGGTACTGTTTACCGTGAAATGGTAACGAACCTCA
TTCAGCCAATTATCCAAAAGGCAGATGTTTCCCTCCTCCGGTACGATGTCCATCATGCTC
TGCCCAGTAGTGCCAATTCTTTGATCGGGAGAGCAGCCCACATTGCCGTCTTAGACTCTG
AACTCTTTATTGAGAAGTTTCTAGCCGTTTGTGGACTCAGGTTTTTTACATAATATACAC
AATTTTTACACAATGTATGCATTGTTGAGGAATGAACTGATGTGTCAAAAGATAGCTGCT
G-TTTTTCTGTAATTAGATAGAATTTATTTATTAATAATTTTGTTTCCCTTTCAATAGT-
---TTTGCTGACATGCAAAAATATTAAATTAACTGCTGTTGATGGTTTTATTTATATTTA
CAGATTTTTGTGCCATCTGTTGTTCTTTTTAAAGATCTGATTTATCATTTTATTTATTTA
TAATCATTTTAACTGTTCTGTACACACATATATATACACATTTACATGTAAATAGCAAAT
ATGCATCCTGTTTAATTATTAAATGTTGTGACCAAATATTGCCTGATGAGTGGCAGCTGT
ACATTT
>MY5066_Hexurella_MuleMtns_Escabrosa
--------------GCTCGAATTGAGCTCTGCAAGCCTGCCCTAAAAGATTCGTCCTTAC
AAGGTTGGTTAATTATTCTGCTTTATTTCTTCAGCTTGTGATATTAAATCTTTATCTTTG
T-AAAAACTTCCTTATCCGTTATATGATGATTAAATTATTTTTCTGATGTTTTTTTCAAT
TTTCCATATTTTAAAAGTAGCAAAGAATTTTAGTTCAGTAGGTTTGATACGAACACCGTT
CTGACTAAGCTTCTATGTTCTTGGCAGGTACTGTTTACCGTGAAATGGTAACGAACCTCA
TTCAGCCAATTATCCAAAAGGCAGATGTTTCCCTCCTCCGGTACGATGTCCATCATGCTC
TGCCCAGTAGTGCCAATTCTTTGATCGGGAGAGCAGCCCACATTGCCGTCTTAGACTCTG
AACTCTTTATTGAGAAGTTTCTAGCCGTTTGTGGACTCAGGTTTTTTACATAATATACAC
AATTTTTACACAATGTATGCATTGTTGAGGAATGAACTGATGTGTCAAAAGATAGCTGCT
G-TTTTTCTGTAATTAGATAGGATTTATTTATTAATAATTTTGTTTCCCTTTCAATAGT-
---TTTGTTGACATGCAAAAATATTAAATTAACTGCTGTTGATGGTTTTATTTATATTTA
CAGATTTTTGTGCCATCTGTTGTTCTTTTTAAAGATCTGATTTATCATTTTATTTATTTA
TAATCATTTTAACTGTTCTGTACACACACATATATACACATTTACATGTAAATAGCAAAT
ATGCATCCTGTTTAATTATTAAATGTTGTGACCAAATATTGCCTGATGAGTGGCAGCTGT
ACATTT
>MY5071_Hexurella_SantaRitaMtns_AlisoSprings
TACCCTTGCACTCAGCTCGAATTGAGCTCTGCAAGCCTGCCCTAAAAGATTCGTCCTTAC
AAGGTTGGTGAAATATTCCGCTTTATTTCTTTAACTTGTGATATTAAATCTTTATCTTTG
TAAAAAACTTCCTTATCCGTTATATGATGATTAAATTGCTTTTCTGATATCTTTTTCAAT
TTTCCGTATTTTAAAAGTAGCAAGGAATTTTAGTTCAGTAGGTTTGATATGAAAACCGTT
CTGACTAAGCTTCTATGTTCTTGGCAGGTACTGTTTACCGTGAAATGGTAACGAACCTCA
TTCAGCCAATTATCCAAAAGGCAGATGTTTCCCTCCTCCGGTACGATGTCCATCATGCTC
TGCCCAGTAGTGCCAATTCTTTGATCGGGAGAGCAGCCCACATTGCCGTCTTAGACTCTG
AACTCTTTATTGAGAAGTTTCTAGCCGTTTGTGGACTCAGGTTTTTTACATAATATACAC
AATTTTTACACAATGTATGCATTGTTGAGGAATGAACTGATGTGTCAAAAGATAGCTGCT
GTTTTTTCTGTAATTAGATAGGATTTATTTATTGATAATTTTGTTTCCCTTTCAATAGC-
---TTTGTTGACATGCAAAAATATTAAATTAACTTCTGTTGATAGTTTTATTTATATTTA
CAGATTTTTGTGCCATCTGTTGTTCTTTTTAAAGATCTGATTTATCATTTTATTTATTTA
TAATCATTTTAACTGTTCTGTACATATATATATATACACATTTACATGTAAATAGCAAAC
ATGCATCCTGTTTAATTATTAAATGTTGTGACCAAATATTGTCTGATGAGTGGCAGCTGT
ACATTT
>MY5075_Hexurella_ChiricahuaMtns_CaveCrkCyn
TACCCTTGCACTCAGCTCGAATTGAGCTCTGCAAGCCTGCCCTAAAAGATTCGTCCTTAC
AAGGTTGGTGAAATATTCCGCTTTATTTCTTTAACTTGTGATATTAAATCTTTTATTCTT
T-----ACTTTATTAATCATTATATGATGATTAAATTGTTTTTCTGCTATTTTTTTCAAT
TTTCCATATTTTAAAAGTAGCAAAGAATTTTAGTTCAGTAGGTTTGATATGAACACCGTT
CTGACTAAGCTTCTATGTTCTTGGCAGGTACTGTTTACCGTGAAATGGTAACGAACCTCA
TTCAGCCAATTATCCAAAAGGCAGATGTTTCCCTCCTCCGGTACGATGTCCATCATGCTC
TGCCCAGTAGTGCCAATTCTTTGATCGGGAGAGCAGCCCACATTGCCGTCTTAGACTCTG
AACTCTTTATTGAGAAGTTTCTAGCCGTTTGTGGACTCAGGTTTTTTACATAATATACAC
AATTTTTACACAATGTATGCATTGTTGAGGAATGAACTGATGTGTCAAAAGATAGCTGCT
GTTTTTTCTGTAATTAGATAGGATTTATTTATTAATAATTTTGTTTCCCTTTCAATAGT-
---TTTGTTGACATGCAAAAATATTAAATTAACTGCTGTTGATAGTTTTATTTATATTTA
CAGATTTTTGTGCCATCTGTTATTCTTTTTAAAGATCTGATTTATTATTTTATTTATTTA
TAATCATTTTAACTGTTCTGTACATAT--ATATATACACATTTACATGTAAATAGTAAAC
ATGCATCCTGTTTAATTATTGAATGTTGTGACCAAATATTGCCTGATGAGTGGCAGCTGT
ACATTT
>MY5126_Hexurella_SantaCatalinaMtns_NuggetCyn
TACCCTTGCACTCAGCTCGAATTGAGCTCTGCAAGCCTGCCCTAAAAGATTCGTCCTTAC
AAGGTTGGTGAAATATTCCGCTTTATTTCTTTAACTTGTGATATTAAATCTTTATCTTTG
TAAAAAACTTCCTTATCCGTTATAAGATGATTAAATTGTTTTTCTGATA-TTTTTTCAAT
TTTCCGTATTTTAAAAGTAGCAGGGAATTTTAATTCAGTAGGTTTGATATGAACACCGTT
CTGACTAAGCTTCTATGTTCTTGGCAGGTACTGTTTACCGTGAAATGGTAACGAACCTCA
TTCAGCCAATTATCCAAAAGGCAGATGTTTCCCTCCTCCGGTACGATGTCCATCATGCTC
TGCCCAGTAGTGCCAATTCTTTGATCGGGAGAGCAGCCCACATTGCCGTCTTAGACTCTG
AACTCTTTATTGAGAAGTTTCTAGCCGTTTGTGGACTCAGGTTTTTTACATAATATACAC
AATTTTTACACAATGTATGCATTGTTGAGGAATGAACTGATGTGTCAAAAGATAGCTGCT
GTTTTTTCTGTAATTAGATAGGATTTATTTATTAATAATTTTGTTTCCCTTTCAATAGT-
---TTTGTTGATATGCGAAAATATTAAATTAACTGCTGTTGATAGTTTTATTTATATTTA
CAGATTTTTGTGCCATCTGTTGTTCTTTTTAAAGATCTGATTTATCATTTTATTTATTTA
TAATCATTTTAACTGTTCTGTACATATATATATATACACATTTACATGTAAATAGCAAAC
ATGCATCCTGTTTAATTATTAAATGTTGTGACCAAATATTGCTTGATGAGTGGCAGCTGT
ACGTTT
>MY5128_Hexurella_WhetstoneMtns_FrenchJoeCyn
------------------------------------------------------------
------------------------------------------------------------
------------------------------------------------------------
------------------------------------------------------------
-------------------CTTGGCAGGTAC--TTTACCG-GAAATGGTA---CAACTCA
TTCAGCCAATATC----AAAACAGATGTTCCCTCCTCGTA----GATGTCCATCATGCTC
TG-CCAGTAGTGCCAATTCTTTA--TGGGAGAGCAGCCCACATTGCCGTCTTAGACTCTG
AACTCTTTATTGAGAAGTTTCTAGCCGTTTGTGGACTCAGGTTTTTTACATAATATACAC
AA----------------------------------------------------------
------------------------------------------------------------
------------------------------------------------------------
------------------------------------------------------------
------------------------------------------------------------
------------------------------------------------------------
------
>MY5132_Hexurella_PedregosaMtns_PruneCyn
--------------------------------------------AAAGATTCGTCCTTAC
AAGGTTGGTGAAATATTCCGCTTTATTTCTTTAACTTGTAATATTAG------ATCTTTG
TAAAAAACTTCCTTATCCATTATATGATGATTAAATTGTTTTTCTGGTATGTTTTTCAAT
TTTCCATATTTTAAAAGTTGCAAAGAATTTTAGTTCAGTAGGTTTGATATGAACACTGTT
CTGAATAAGCTTCTATGTTCTTGGCAGGTACTGTTTACCGTGAAATGGTAACGAACCTCA
TTCAGCCAATTATCCAAAAGGCAGATGTTTCCCTCCTCCGGTACGATGTCCATCATGCTC
TGCCCAGTAGTGCCAATTCTTTGATCGGGAGAGCAGCCCACATTGCCGTCTTAGACTCTG
AACTCTTTATTGAGAAGTTTCTAGCCGTTTGTGGACTCAGGTTTTTTACATAATATACAC
AATTTTTACACAATGTATGCATTGTTGAGGAATGAACTGATGTGTCAAAAGATAGCTGCT
GTTTTTTCTGTAATTAGATAGGATTTATTTATTAATAATTTTGTTTCCCTTTCAATAGT-
---TTTGTTGACATGCAAAAATATTAAATTAACTGCTGTTGATAGTTTTATTTATATTTA
CAGATTTTTGTGCCATCTGTTGTTCTTTTTAAAGATCTGATTTATTATTTTATTTATTTA
TAATCATTTTAACTGTTCTGTACATAT--ATATATACACATTTACATGTAAATAGCAAAC
ATGCATCCTGTTTAATTATTAAATGTTGTGACCAAATATGGCCTGATGAGTGGCAGCTGT
ACATTT
>MY5136_Hexurella_MiddlemarchCyn
TACCCTTGCACTCAGCTCGAATTGAGCTCTGCAAGCCTGCCCTAAAAGATTCGTCCTTAC
AAGGTTGGTGAAATATTCCGCTTTATTTCTTTAACTTGTGATATTTAATCTTTATCTTTG
TAAAAAACTTCCCTATCCGTTATATGATAATTAAATTGTTTTTCTGATATTGTTTTCAAT
TTTCCATATTTTAAAAGTAGCAAAGAATTTTAGTTCAGTAGGTTTGATATGAACACCGTT
CTGACTAAGCTTCTATGTTCTTGGCAGGTACTGTTTACCGTGAAATGGTAACGAACCTCA
TTCAGCCAATTATCCAAAAGGCAGATGTTTCCCTCCTCCGGTACGATGTCCATCATGCTC
TGCCCAGTAGTGCCAATTCTTTGATCGGGAGAGCAGCCCACATTGCCGTCTTAGACTCTG
AACTCTTTATTGAGAAGTTTCTAGCCGTTTGTGGACTCAGGTTTTTTACATAATATACAC
AATTTTTACACAATGTATGCATTGTTGAGGAATGAACTGATGTGTCAAAAGATAGCTGCT
GTTTTTTCTGTAATTAGATAGGATTTATTTATTAATAATTTTGTTTCCCTTTCAATAGT-
---TTTGTTGACATGCAAAAATATTAAATTAACTGCTGTTGATAGTTTTATTTATATTTA
CAGATTTTTGTGCCATCTGTTGTTCTTTTTAAAGATCTGATTTATCATTTTATTTATTTA
TAATCATTTAACCTGTTCTGTACATATATATATATACACATTTTCATGTAAATAGCAAAC
ATGCATCCTGTTTAATTATTAAATGTTGTGACCAAATATTGCCTGATGAGTGGCAGCTGT
ACATTT
>MY5147_Hexurella_DragoonMtns_NF_345A
--------------------------------------------------TCGTCCTTAC
AAGGTTGGTGAAATATTCCGCTTTATTTCTTTAACTTGTGATATTGAATCTTTATCTTTG
TAAAAAACTTCCCTATCCGTTATATGATAATTAAATTGTTTTTCTGATATTTTTTTCAAT
TTTCCATATTTTAAAAGTAGCAAAGCATTTTAGTTCAGTAGGTTTAATATGAACACCGTT
CTGACTAAGCTTCTATGTTCTTGGCAGGTACTGTTTACCGTGAAATGGTAGCGAACCTCA
TTCAGCCAATTATCCAAAAGGCAGATGTTTCCCTCCTCCGGTACGATGTCCATCATGCTC
TGCCCAGTAGTGCCAATTCTTTGATCGGGAGAGCAGCCCACATTGCCGTCTTAGACTCTG
AACTCTTTATTGAGAAGTTTCTAGCCGTTTGTGGACTCAGGTTTTTTACATAATATACAC
AATTTTTACACAATGTATGCATTGTTGAGGAATGAACTGATGTGTCAAAAGATAGCTGCT
GTTTTTTCTGTAATTAGATAGGATTTATTTATTAATAATTTTGTTTCCCTTTCAATAGT-
---TTTGTTGACATGCAAAAATATTAAATTAACTGCTGTTGATAGTTTTATTTATATTTA
CAGATTTTTGTGCCATCTGTTGTTCTTTTTAAAGATCTGATTTATCGTTTTATTTATTTA
TAATCATTTAACCTGTTCTGTACATATATATATATACACATTTACATGTAAATAGCAAAC
ATGCATCCTGTTTAATTATTAAATGTTGTGACCAAATATTGCCTGATGAGTGGCAGCTGT
ACATTT
>MY5152_Hexurella_WhetstoneMtns_ApacheCyn
TACCCTTGCACTCAGCTCGAATTGAGCTCTGCAAGCCTGCCCTAAAAGATTCGTCCTTAC
AAGGTTGGTGAAATATTTTGCTTTATTTCTTTAACTTGTGATATTAAATCTTTATCTTTG
TAAAAAACTTCCTTATCCATTATATGATGATTAAATTGTTTTTCTGATATTTTTTTCAAT
TTTCCATATTTTAAAAGTAGCAAAGAATTTTAGTTCAATAGGTTTGATATGAACACCGTT
CTGACTAAGCTTCTATGTTCTTTGCAGGTACTGTTTACCGTGAAATGGTAACGAACCTCA
TTCAGCCAATTATCCAAAAGGCAGATGTTTCCCTCCTCCGGTACGATGTCCATCATGCTC
TGCCCAGTAGTGCCAATTCTTTGATCGGGAGAGCAGCCCACATTGCCGTCTTAGACTCTG
AACTCTTTATTGAGAAGTTTCTAGCCGTTTGTGGACTCAGGTTTTTTACATAATATACAC
AATTTTTACACAATGTATGCATTGTTGAGGAATGAACTGATGTGTCAAAAGATAGCTGCT
GTTTTTTCTGTAATTAGATAGGATTTATTTATTAATAATTTTGTTTCCCTTTCAATAGT-
---TTTGTTGACATGCAAAAATATTAAATTAAATGCTGTTGATAGTTTTATTTATATTTA
CAGATTTTTGTGCCATCTGTTGTTCTTTTTAAAGATCTGATTTATCATTTTATTTATTTA
TGATCATTTTAACTGTTCTGTACATATATATATATACACATTTACATGTAAATAGCAAAC
ATGCATCCTGTTTAATTATTAAATGTTGTGACCAAATATTGCCTGATGAGTGGCAGCTGT
GCATTT
>MY5154_Hexurella_SantaRitaMtns_AdobeCyn
TACCCTTGCACTCAGCTCGAATTGAGCTCTGCAAGCCTGCCCTAAAAGATTCGTCCTTAC
AAGGTTGGTGAAATATTCCACTTTATTTCTTTAACTTGTGATATTAAATCTTTATCTTTG
T-AAAAACTTCCTTATTCGTTATATGATGATTAAATTGTTTTTCTGATATTTTTTTCAAT
TTTCAATTTTTTAAAAGTAGCAAAGAATTTTAGTTCAGTAGGTTTGATATGAACACCGTT
CTGACTAAGCTTCTATGTTCTTGGCAGGTACTGTTTACCGTGAAATGGTAACGAACCTCA
TTCAGCCAATTATCCAAAAGGCAGATGTTTCCCTCCTCCGGTACGATGTCCATCATGCTC
TGCCCAGTAGTGCCAATTCTTTGATAGGGAGAGCAGCCCACATTGCCGTCTTAGACTCTG
AACTCTTTATTGAGAAGTTTCTAGCCGTTTGTGGACTCAGGTTTTTTACATAATATACAC
AATTTTTACACAATGTATGCATTGTTGAGGAATGATCTGATGTGTCAAAAGATAGCTGCT
GTTTTTTCTGTAATTAGATAGGATTTATTTATTAATAATTTTGTTTCCCTTTCAATAGA-
---TTTGTTGACATGCAAAAATATTAAATTAACTGCTGTTGATAGTTTTATTTATATTTA
CAGATTTTTGTGCCATCTGTTGTTCTTTTTAAAGATCTGATTTATCATTTTATTTATTTA
TAATCATTTTAACTGTTCTGTACATAT--ATATATACACATTTACATGTAAATAGCAAAC
ATGCATCCTGTTTAATTATTAAATGTTGTGACCAAATATTGCCTGATGAGTGGCAGCTGT
ACATTT
>MY5157_Hexurella_SantaCatalinaMtns_Redington
TACCTTTGCACTCAGCTCGAATTGAGCTCTGCAAACCTGCCCTAAAAGATTCGTCCTTAC
AAGGTTGGTGAAATATTCCACTTTATTTCTTTAACTTGTGATATTAAATCTTTATCTTTG
TAAAAAACTTCCTTATCCGTTATATGATGATTAAATTGTTTTTCTGATATTTTTTTCAAT
TTTCCGTATTTTAAAAGTAGCAAA-AATTTTAGTTCAGTAGGTTTGATATGAACACTGTT
CTGACTAAGCTTCTATGTTCTTGGCAGGTACTGTTTACCGTGAAATGGTAACGAACCTCA
TTCAGCCAATTATCCAAAAGGCAGATGTTTCCCTCCTCCGGTACGATGTCCATCATGCTC
TGCCCAGTAGTGCCAATTCTTTGATCGGGAGAGCAGCCCACATTGCCGTCTTAGACTCTG
AACTCTTTATTGAGAAGTTTCTAGCCGTTTGTGGACTCAGGTTTTTTACATAATATACAC
AATTTTTACACAATGTATGCATTGTTGAGGAATGAACTGATGTGTCAAAAGATAGCTGCT
GTTTTTTCTGTAATTAGATAGGATTTATTTATTAATAATTTTGTTTCCCTTTCAATAGT-
---TTTGTTGATATGCAAAAATATTAAATTAACTGCTGTTGATAGTTTTATTTATATTTA
CAGATTTTTGTGCCATCTGTTGTTCTTTTTAAAGATCTGATTTATCATTTTATTTATTTA
TAATTATTTTAACTGTTCTGTACATATATATATATACACATTTACATGTAAATAGCAAAC
ATGCATCCTGTTTAATTATTAAATGTTGTGACCAAATATTGCCTGATGAGTGGCAGCTGT
ACATTT
>MY5165_Hrupicola_Temecula
TACCCTTGCATTCAGCACGAATTGAGCTCTGCAAGCCTGCCCTAAAAGATTCGTCCTTAC
AAGGTTGGTGAAATATTCTTGTTTATTTCTTTAACTTGCT-TATTAAGTCTTTATCTTTG
TAGGAAACTTCTTCATCCATTATATGATGATTGAATTATATTTCTGATATTTTTTTCAAT
TTCCCAT-TTTCAAAAGTAACAAGGAACTTCAGTTCAGTAGGTTTGGTTTGAACATTGTT
CTGACTAAGCTTCTATATTTTTGCCAGGTACTGTTTACCGTGAAATGGTAACGAACCTCA
TTCAGCCAATTATCCAGAAGCCAGATGTTTCCCTCCTCCGATATGATGTCCATCATGCTC
TGCCCAGTAGTGCCAATTCTTTGATAGGGAGAGCAGCCCACATTGCCGTCTTAGACTCTG
AACTCTTTATTGAGAAGTTTCTAGCTGTTTGTGGACTCAGGTTTTTTACATAATATACAC
AATTTTTACACAATGTATGCATTGTTGAGGAATGAACTGATGTGTCAAAAGATAGCCACT
GTTATTTCTGTAATTAGATAGGATTTATTTATTAATAATTTTATTTCCCTTTCAATAGTA
TGATTTGTTGATGTGCAAAAATACTAAATTAACTGCTGTTGATAGTTTTATTTATATTTA
CATATTTTGGTGCCATCTGTTATTCTTTTTAAAGATCTGATTTATCATTTTATTTATTTA
TAATCATTTTATTTGTTCTGTAC----ATATATATATACATTTACATGTAAATAGCAAAC
ATGCATCCTGTTTAATTATTAAATGTTGTGACCAAATATTGCCTAATGAGTGGCAGCTGT
ACATTT
>MY5175_Hapachea_HarshawRd_PatagoniaMtns
TACCCTTGCACTCAGCTCGAATTGAGCTCTGCAAGCCTGCCCTAAAAGATTCGTCCTTAC
AAGGTTGGTGAAATATTCCGCTTTATTTCTTTAACTTGTGATATTAAATATTTATCTTTG
TAAAAAACTTCCTTATCTGTTAT---ATGATTAAATTGTTTTTCTA---TTTTTTTCAAT
TTTCCGTATTTTAAAAGTAGCAAAGAATTTTAGTTCGGTAGGTTTCATATGAACACCATT
CTGACTAAACTTCTATGTTCTTGGCAGGTACTGTTTACCGTGAAATGGTAACGAACCTCA
TTCAGCCAATTATCCAAAAGGCAGATGTTTCCCTCCTCCGGTACGATGTCCATCATGCTC
TGCCCAGTAGTGCCAATTCTTTGATCGGGAGAGCAGCCCACATTGCCGTCTTAGACTCTG
AACTCTTTATTGAGAAGTTTCTAGCCGTTTGTGGACTCAGGTTTTTTACATAATATACAC
AATTTTTACACAACGTATGCATTGTTGAGGAATGAACTGATGTGTCAAAAGATAGCTGCT
GTTTTTTCTGTAATTAGATAGGATTTATTTATTAATAATTTTGTTTCCCTTTCAATAGT-
---TTTGTTGATATGCAAAAATATTAAATTAACTGCTGTTGATAGTTTTATTTATATTTA
CAGATTTTTGTGCCATCTGTTGTTCTTTTTAAAGATCTGATTTATCATTTTATTTATTTA
TAATCATTTTAACTGTTCTGTACATATATATATATACACATTTACATGTAAATAGCAAAC
ATGCATCCTGTTTAATTATTAAATGTTGTGACCAAATATTGCCTGATGAGTGGCAGCTGT
ACATTT
>MY5180_Hapachea_MustrangPk_MustangMtns
TACCCTTGCACTCAGCTCGAATTGAGCTCTGCAAGCCTGCCCTAAAAGATTCGTCCTTAC
AAGGTTGGTGAAATATTCCGCTTTATTTCTTTAACTTGTGATATTAAATCTTTATCTTTG
TAAAAAACTTCCTTATCCATTATATGATGATTGAATTGTTTTTCTGATATTTTTTTCAAT
TTTCCATATTTTAAAAGTAGCAAAGAATTTTAGTTCAGTAGGTTTGATATGAACACCGTT
CTGACTAAGCTTCTATGTTCTTGGCAGGTACTGTTTACCGTGAAATGGTAACGAACCTCA
TTCAGCCAATTATCCAAAAGGCAGATGTTTCCCTCCTCCGGTACGATGTCCATCATGCTC
TGCCCAGTAGTGCCAATTCTTTGATCGGGAGAGCAGCCCACATTGCCGTCTTAGACTCTG
AACTCTTTATTGAGAAGTTTCTAGCCGTTTGTGGACTCAGGTTTTTTACATAATATACAC
AATTTTTACACAATGTATGCATTGTTGAGGAATGAACTGATGTGTCAAAAGATAGCTGCT
GTTTTTTCTGTAATTAGATAGGATTTATTTATTAATAATTTTGTTTCCCTTTCAATAGT-
---TTTGTTGACATGCAAAAATATTAAATTAACTGCTGTTGATAG-----TTTATATTTA
CAGATTTTTGTGCCATCTGTTGTACTTTTTAAAGATCTGATTTATCGTTTTATTTATTTA
TAATCATTTTAACTGTTCTGTACATATATATATATACACATTTACATGTAAATAGCAAAC
ATGCATCCTGTTTAATTATTAAATGTTGTGACCAAATATTGCCTGATGAGTGGCAGCTGT
ACATTT
>MY5181_Hapachea_MustrangPk_MustangMtns
TACCCTTGCACTCAGCTCGAATTGAGCTCTGCAAGCCTGCCCTAAAAGATTCGTCCTTAC
AAGGTTGGTGAAATATTCCGCTTTATTTCTTTAACTTGTGATATTAAATCTTTATCTTTG
TAAAAAACTTCCTTTTCCATTATGTGATGATTAAATTGTTTTTCTGATATTTTTTTCAAT
TTTCCATATTTTAAAAGTAGCAAAGAATTTTAGTTCAGTTGGCTTGATATGAACACCGTT
TTGACTAAGCTTCTATGTTCTTGGCAGGTACTGTTTACCGTGAAATGGTAACGAACCTCA
TTCAGCCAATTATCCAAAAGGCAGATGTTTCCCTCCTCCGGTACGATGTCCATCATGCTC
TGCCCAGTAGTGCCAATTCTTTAATCGGGAGAGCAGCCCACATTGCCGTCTTAGACTCTG
AACTCTTTATTGAGAAGTTTCTAGCCGTTTGTGGACTCAGGTTTTTTACATAATATACAC
AATTTTTACACAATGTATGCATTGTTGAGGAATGAACTGATGTGTCAAAAGATAGCTGCT
GTTTTTTCTGTAATTAGATAGGATTTATTTATTAATAATTTTGTTTCCCTTTCAATAGT-
---TTTGTTGACATGCAAAAATATTAAATTAACTGCTGTTGATAG-----TTTATATTTA
CAGATTTTTGTGCCATCTGTTGTACTTTTTAAAGATCTGATTTATCATTTTATTTATTTA
TAATCATTTTAACTGTTCTGTACATATATATATATACACATTTACATGTAAATAGCAAAC
ATGCATCCTGTTTAATTATTAAATGTTGTGACCAAATATTGCCTGATGAGTGGCAGCTGT
ACATTT
>MY5193_Hapachea_HarshawRd_PatagoniaMtns
TACCCTTGCACTCAGCTCGAATTGAGCTCTGCAAGCCTGCCCTAAAAGATTCGTCCTTAC
AAGGTTGGTGAAATATTCCGCTTTATTTCTTTAACTTGTGATATTAAATCTTTAT-TTTG
TAAAAAACTTCCTTATCTGTTATATGATGATTAAATTGTTTTGCTA---TTTTTTTCAAT
TTTCCGTATTTTAAAAGTAGCAAAGAATTTTAGTTCGGTAGGTTTCATATGAACACCATT
CTGACTAAACTTCTATGTTCTTGGCAGGTACTGTTTACCGTGAAATGGTAACGAACCTCA
TTCAGCCAATTATCCAAAAGGCAGATGTTTCCCTCCTCCGGTACGATGTCCATCATGCTC
TGCCCAGTAGTGCCAATTCTTTGATCGGGAGAGCAGCCCACATTGCCGTCTTAGACTCTG
AACTCTTTATTGAGAAGTTTCTAGCCGTTTGTGGACTCAGGTTTTTTACATAATATACAC
AATTTTTACACAATGTATGCATTGTTGAGGAATGAACTGATGTGTCAAAAGATAGCTGCT
GTTTTTTCTGTAATTAGATAGGATTTATTTATTAATAATTTTGTTTCCCTTTCAATAGT-
---TTTGTTGATATGCAAAAATATTAAATTAACTGCTGTTGATAGTTTTATTTATATTTA
CAGATTTTTGTGCCATCTGTTGTTCTTTTTAAAGATCTGATTTATCATTTTATTTATTTA
TAATCATTTTAACTGTTCTGTACATATATATATATACACATTTACATGTAAATAGCAAAC
ATGCATCCTGTTTAATTATTAAATGTTGTGACCAAATATTGCCTGATGAGTGGCAGCTGT
ACATTT
>MY5194_Hapachea_Ordsummit_MtOrd
TACCCTTGCACTCAGCGCGAATTGAGCTCTGCAAGCCTGCCCTGAAAGATTCGTCCTTAC
AAGGTTGGTGAAATATTCCGCTTTTTTTCTTTAACTTGTGATATTAAGTCTTTATCTTTG
TAAAACCCTTCCGTATCTATTATGTGATGATTGAATTATTTTTCGGATGTTTTTTCCAAT
TTTCCGTATTTCAAAAGTAGCAAGGAATTTGAGTTCAGTAGGTTTGATCTGAACACCGTT
CTAACTAAGCTTCTATGTTCTTGGCAGGTACTGTTTACCGTGAAATGGTAATGAACCTCA
TTCAGCCAATTATCCAAAAGGCAGATGTTTCCCTCCTCCGGTACGATGTCCATCATGCTC
TGCCCAGTAGTGCCAATTCTCTGATCGGGAGAGCAGCCCACATTGCCGTCTTAGACTCTG
AACTCTTTATTGAGAAGTTTCTAGCCGTTTGTGGACTCAGGTTTTTTACATAATATACAC
AATTTTTACACAATGTATGCGTTGTTGAGGAATGAACTGA--------------------
------------------------------------------------------------
------------------------------------------------------------
------------------------------------------------------------
------------------------------------------------------------
------------------------------------------------------------
------
>MY5195_Hapachea_Ordsummit_MtOrd
TACCCTTGCACTCAGCGCGAATTGAGCTCTGCAAGCCTGCCCTGAAAGATTCGTCCTTAC
AAGGTTGGTGAAATATTCCGCTTTTTTTCTTTAACTTGTGATATTAAGTCTTTATCTTTG
TAAAACCCTTCCGTATCTATTATGTGATGATTGAATTATTTTTCGGATGTTTTTTCCAAT
TTTCCGTATTTCAAAAGTAGCAAGGAATTTGAGTTCAGTAGGTTTGATCTGAACACCGTT
CTAACTAAGCTTCTATGTTCTTGGCAGGTACTGTTTACCGTGAAATGGTAATGAACCTCA
TTCAGCCAATTATCCAAAAGGCAGATGTTTCCCTCCTCCGGTACGATGTCCATCATGCTC
TGCCCAGTAGTGCCAATTCTCTGATCGGGAGAGCAGCCCACATTGCCGTCTTAGACTCTG
AACTCTTTATTGAGAAGTTTCTAGCCGTTTGTGGACTCAGGTTTTTTACATAATATACAC
AATTTTTACACAATGTATGCGTTGTTGAGGAATGAACTGATGTGTCAAAAGGTAGCTACT
GTTATGTCTGTAATTAGATAGGATTTATTTATTAATAATTTTGTTCCCCTTTCAATAGTA
TGATTTGTTCAGTTGCGAAAATACTAAATTAACTGCTGTTGATAGTTTTATTTATATTTA
CATATTTTTGTGCCATCTGTTATTCTTTTTAAAGATCTGATTTATCATTTTATTTATTTA
TAATCATTTTCTCTGTTCTGTACATATATATATACACACATTTACATGTAAATAGCAAAC
A-GCAT------------------------------------------------------
------
>MY5266_Hencina_CerroBolla
TACCTTTGCATTCAGCACGAATTGAGCTCTGCAAGCCTGCCCTAAAAGATTCGTCCTTAC
AAGGTTGGTGAAATATTCTAGTTTATTTCTTCAACTTGCG-TATTAAGTCTTTATCTTTG
TAGAAAACTTCCTTATCCATTGTATGATGATTGAATTATATTTCTAATATTTTTTTCAAT
TTTCCATATTTTGAAAGTGACAAGGAACTTCAGTTCAATAGGTTTGGTTTGAACACTGTT
CTGACTAAGCTTCTATGTTTTTGCCAGGTACTGTTTACCGTGAAATGGTAACAAACCTCA
TTCAGCCAATTATCCAGAAGCCAGATGTTTCCCTCCTCCGATACGATGTCCATCATGCTC
TGCCCAGTAGTGCCAATTCTTTGATAGGGAGAGCAGCCCACATTGCCGTCTTAGACTCTG
AACTCTTTATTGAGAAGTTTCTAGCTGTTTGTGGACTCAGGTTTTTTACATAATATACAC
AATTTTTACACAATGTATGCATTGTTGAGGAATGAACTGATGTGTCAAAAGATAGCCACT
GTTATTTCTGTAATTAGATAGGATTTATTTATTAATAATTTTATTTCCCTTTCAATAGTA
TGATTTGTTGATGTGCAAAAATACTAAATTAACTGCTGTTGATAGTTTTATTTCTATTTA
CATATTTTGGTGCCATCTGTTGTTCGTTTTAAAGATCTGATTTATCATTTTATTTATTTA
TAATAATTTTATCTGTTCTGTACATATATATATATACACATTTACATGTAAATAGCAAAC
ATGCATCCTGTTTAATTATTAAATGTTGTGACCAAATATTGCCTAATGAGTGGCAGCTGT
ACATTT
>MY5269_Hexurella_GuadalupeValley
TACCTTTGCATTCAGCACGAATTGAGCTCTGCAAGCCTGCCCTAAAAGATTCGTCCTTAC
AAGGTTGGTGAAATATTCTAGTTTATTTCTTTAACTTGCG-TATTAAGTCTTTATCTTTG
TAGAAAACTTCCTTATCCATTATATGATGATTGAATTATATTTCTAACATTTTTTTCAAT
TTTCCGTATTTTGAAAGTGACAAGGAACTTCAGTTCAGTAGGTTTGGTTTGAACATTGTT
CTAACTAAGCTTCTATTTTCTTGCCAGGTACTGTTTACCGTGAAATGGTAACAAACCTCA
TTCAGCCAATTATCCAGAAGCCAGATGTTTCCCTCCTCCGATACGATGTCCATCATGCTC
TGCCCAGTAGTGCCAATTCTTTGATAGGGAGAGCAGCCCACATTGCCGTCTTAGACTCTG
AACTCTTTATTGAGAAGTTTCTAGCTGTTTGTGGACTCAGGTTTTTTACATAATATACAC
AATTTTTACACAATGTATGCATTGTTGAGGAATGAACTGATGTGTCAAAAGATAGCCACT
GTTATTTCTGTAATTAGATAGGATTTATTTATTAATAATTTTATTTCCCTTTCAATAGTA
TGATTTGTTGATGTGCAAAAATACTAAATTAACTGCTGTTGATAGTTTTATTTCTATTTA
CATATTTTGGTGCCATCTGTTGTTCGTTTTAAAGATCTGATTTATCATTTTATTTATTTA
TAATAATTTTATCTGTTCTGTAC--ATATATATATACACATTTACATGTAAATAGCAAAC
ATGCATCCTGTTTAATTATTAAATGTTGTGACCAAATATTGCCTAATGAGTGGCAGCTGT
GCATTT
>MY5271_Hexurella_GuadalupeValley
TACCTTTGCATTCAGCACGAATTGAGCTCTGCAAGCCTGCCCTAAAAGATTCGTCCTTAC
AAGGTTGGTGAAATATTCTAGTTTATTTCTTTAACTTGCG-TATTAAGTCTTTATCTTTG
TAGAAAACTTCCTTATCCATTATATGATGATTGAATTATATTTCTAACATTTTTTTCAAT
TTTCCGTATTTTGAAAGTGACAAGGAACTTCAGTTCAGTAGGTTTGGTTTGAACATTGTT
CTAACTAAGCTTCTATTTTCTTGCCAGGTACTGTTTACCGTGAAATGGTAACAAACCTCA
TTCAGCCAATTATCCAGAAGCCAGATGTTTCCCTCCTCCGATACGATGTCCATCATGCTC
TGCCCAGTAGTGCCAATTCTTTGATAGGGAGAGCAGCCCACATTGCCGTCTTAGACTCTG
AACTCTTTATTGAGAAGTTTCTAGCTGTTTGTGGACTCAGGTTTTTTACATAATATACAC
AATTTTTACACAATGTATGCATTGTTGAGGAATGAACTGATGTGTCAAAAGATAGCCACT
GTTATTTCTGTAATTAGATAGGATTTATTTATTAATAATTTTATTTCCCTTTCAATAGTA
TGATTTGTTGATGTGCAAAAATACTAAATTAACTGCTGTTGATAGTTTTATTTCTATTTA
CATATTTTGGTGCCATCTGTTGTTCGTTTTAAAGATCTGATTTATCATTTTATTTATTTA
TAATAATTTTATCTGTTCTGTAC--ATATATATATACACATTTACATGTAAATAGCAAAC
ATGCATCCTGTTTAATTATTAAATGTTGTGACCAAATATTGCCTAATGAGTGGCAGCTGT
ACATTT
>MY5276_Hexurella_SanPedro_Martir
TACCTTTGCATTCAGCACGAATTGAGCTCTGCAAGCCTGCCCTAAAAGATTCGTCCTTAC
AAGGTTGGTGAAATATTCTAGTTTATTTCTTTAACTTGCG-TATTAAGTCTTTATCTTTG
TAGAAAACTTCCTTATCCATTATATGATGATTGAATTATATTTCTAATATTTTTTTCAAT
TTTCCATATTTTGAAAGTGACAAGGAACTTCAGTTCAGTAGGTTTGGTTTGAACATTGTT
CTCACTAAGCTTCTATTTTCTTGCCAGGTACTGTTTACCGTGAAATGGTAACAAACCTCA
TTCAGCCAATTATCCAGAAACCAGATGTTTCCCTCCTCCGATACGATGTCCATCATGCTC
TGCCCAGTAGTGCCAATTCTTTGATAGGGAGAGCAGCCCACATTGCCGTCTTAGACTCTG
AACTCTTTATTGAGAAGTTTCTAGCTGTTTGTGGACTCAGGTTTTTTACATAATATACAC
AATTTTTACACAATGTATGCATTGTTGAGGAATGAACTGATGTGTCAAAAGATAGCCACT
GTTATTTCTGTAATTAGATAGGATTTATTTATTAATAATTTTATTTCCCTTTCAATAGTA
TGATTTGTTGATGTGCAAAAATACTAAATTAACTGCTGTTGATAGTTTTATTTCTATTTA
CATATTTTGGTGCCATCTGTTGTTCGTTTTAAAGATCTGATTTATCATTTTATTTATTTA
TATTAATTTTATCTGTTCTGTAC--ATATATATATACACATTTACATGTGAATAGCAAAC
ATGCATCCTGTTTAATTATTAAATGTTGTGACCAAATATTGCCTAATGAGTGGCAGCTGT
ACATTT
>MY5277_Hexurella_SanPedro_Martir
TACCTTTGCATTCAGCACGAATTGAGCTCTGCAAGCCTGCCCTAAAAGATTCGTCCTTAC
AAGGTTGGTGAAATATTCTAGTTTATTTCTTTAACTTGCG-TATTAAGTCTTTATCTTTG
TAGAAAACTTCCTTATCCATTATATGATGATTGAATTATATTTCTAATATTTTTTTCAAT
TTTCCATATTTTGAAAGTGACAAGGAACTTCAGTTCAGTAGGTTTGGTTTGAACATTGTT
CTCACTAAGCTTCTATTTTCTTGCCAGGTACTGTTTACCGTGAAATGGTAACAAACCTCA
TTCAGCCAATTATCCAGAAACCAGATGTTTCCCTCCTCCGATACGATGTCCATCATGCTC
TGCCCAGTAGTGCCAATTCTTTGATAGGGAGAGCAGCCCACATTGCCGTCTTAGACTCTG
AACTCTTTATTGAGAAGTTTCTAGCTGTTTGTGGACTCAGGTTTTTTACATAATATACAC
AATTTTTACACAATGTATGCATTGTTGAGGAATGAACTGATGTGTCAAAAGATAGCCACT
GTTATTTCTGTAATTAGATAGGATTTATTTATTAATAATTTTATTTCCCTTTCAATAGTA
TGATTTGTTGATGTGCAAAAATACTAAATTAACTGCTGTTGATAGTTTTATTTCTATTTA
CATATTTTGGTGCCATCTGTTGTTCGTTTTAAAGATCTGATTTATCATTTTATTTATTTA
TATTAATTTTATCTGTTCTGTAC--ATATATATATACACATTTACATGTGAATAGCAAAC
ATGCATCCTGTTTAATTATTAAATGTTGTGACCAAATATTGCCTAATGAGTGGCAGCTGT
ACATTT
>MY5280_Hexurella_ArroyoSalado
TACCCTTGCATTCAGCACGAATTGAGCTCTGCAAGCCTGCCCTAAAAGATTCGTCCTCAC
AAGGTTGGTGAAATATTCTAGTTTATTTCTTTAACTTGCA-TATTAAGTCTTTATCTTTG
TAGAAAACTTCCTTATCCATTGTATGATGATTGAATTATATTTCTAATATTTTTTTCAAT
TTTCCATATTTCAAAAGTGACGAG-------ACTTCAGTAGGTTTGGTTTGAACATTGTT
CTGACTAAGCTTCTATATTCTTGCCAGGTATTGTTTACCGTGAAATGGTAACGAACCTCA
TTCAGCCAATTATCCAGAAGCCTGATGTTTCCCTCCTCCGATACGATGTCCATCATGCTC
TGCCCAGTAGTGCCAATTCTTTGATAGGGAGAGCAGCCCACATTGCCGTCTTAGACTCTG
AACTCTTTATTGAGAAGTTTCTAGCTGTTTGTGGACTCAGGTTTTTTACATAATATACAC
AATTTTTACACAATGTATGCATTGTTGAGGAATGAACTGATGTGTCAAAAGATAACCACT
GTTATTTCTGTAATTAGATAGGATTTATTTATTAATAATTTTATTTCCCTTTCAATAGTA
TGATTTGTTGACGTGT---AATACTAAATTAACTGCTGTTGATAGTTTTATTTATATTTA
CATATTTTGGTGCCATCTGTTATTCTTTTTAAAGATCTGATTTATCATTTTATTTATTTA
TAATCATTTTATCCATTCTGTAC--ATATATATATACACATTTACATGTAAATAGCAAAC
ATGCATCCTGTTTAATTATTAAATGTTGTGACCAAATATTGCCTAACGCATGGCAGCTGT
ACATTT
>MY5282_Hexurella_ArroyoSalado
TACCCTTGCATTCAGCACGAATTGAGCTCTGCAAGCCTGCCCTAAAAGATTCGTCCTCAC
AAGGTTGGTGAAATATTCTAGTTTATTTCTTTAACTTGCA-TATTAAGTCTTTATCTTTG
TAGAAAACTTCCTTATCCATTGTATGATGATTGAATTATATTTCTAATATTTTTTTCAAT
TTTCCATATTTCAAAAGTGACAAGAG-----ACTTCAGTAGGTTTGGTTTGAACATTGTT
CTGACTAAGCTTCTATATTCTTGCCAGGTACTGTTTACCGTGAAATGGTAACGAACCTCA
TTCAGCCAATTATCCAGAAGCCAGATGTTTCCCTCCTCCGATACGATGTCCATCATGCTC
TGCCCAGTAGTGCCAATTCTTTGATAGGGAGAGCAGCCCACATTGCCGTCTTAGACTCTG
AACTCTTTATTGAGAAGTTTCTAGCTGTTTGTGGACTCAGGTTTTTTACATAATATACAC
AATTTTTACACAATGTATGCATTGTTGAGGAATGAACTGATGTGTCAAAAGATAGCCACT
GTTATTTCTGTAATTAGATAGGATTTATTTATTAATAATTTTATTTCCCTTTCAATAGTA
TGATTTGTTGACGTAT---AATACTAAATTAACTGCTGTTGATAGTTTTATTTATATTTA
AATATTTTGGTGCCATCTGTTATTCTTTTTAAAGATCTGATTTATCATTTTATTTATTTA
TAATCATTTTATCCATTCTGTACATATATATATATACACATTTACATGTAAATGGCAAAC
ATGCATCCTGTTTAATTATTAAATGTTGTGACCAAATATTGCCTAACGCATGGCAGCTGT
ACATTT
>MY5286_Hrupicola_SweetwaterSpr_OrdMtn
TACCCTTGCATTCAGCACGAATTGAGCTCTGCAAACCTGCCCTAAAAGATTCGTCCTTAC
AAGGTTGGTGAAATATTCTAGTTTATTTCTTTAACTTGCG-TATTAAGTCTTTATCTTTG
TAGAAAACTTCCTTATC-ATTATATGATGATTGAATTATATTTCTAATATTTTTTTCAAT
TTTCCATATTTCAAAAGTAACAAGGAACTTCAGTTCAGTTGGTTTGGTTTGAACATTGTT
CTGACTATGCTTCTATATTCTTGCCAGGTACTGTTTACCGTGAAATGGTAACGAACCTCA
TTCAGCCAATTATCCAGAAACCAGATGTTTCCCTCCTCCGATACGATGTCCATCATGCTC
TGCCCAGTAGTGCCAATTCTTTGATAGGGAGAGCAGCCCACATTGCCGTCTTAGACTCTG
AACTCTTTATTGAAAAGTTTCTAGCTGTTTGTGGACTCAGGTTTTTTACATAATATACAC
AATTTTTACACAATGTATGCATTGTTGAGGAATGAACTGATGTGTCAAAAGGTAGCCACT
GTTATTTCGGTAATTAGATAGGATTTATTTATTAATAATTTTATTTCCCTTTCAATAGTA
TGATTTGTTGATGTGCAAAAATACTAAATTAAATGCTGTTGATAGTTTTATTTATATTTA
CATATTTTGGTGCCATCTGTTATTCTTTTTAAAGATCTGATTTATCATTTTATTTATTTA
TAATCATTTTATCTGTTCTGTAC--ATATATATATATACATTTACATGTAAATAGCAAAC
ATGCATCCTGTTTAATTATTAAATGTTGTGACCAAATATTGCCTAATGAGTGGCAGCTGT
ACATTT
>MY5287_Hrupicola_SweetwaterSpr_OrdMtn
------------------------------------------------------------
--AGTTGGTGAAATATTCTAGTTTATTTCTTTAACTTGCG-TATTAAGTCTTTATCTTTG
TAGAAAACTTCCTTATC-ATTATATGATGATTGAATTATATTTCTAATATTTTTTTCAAT
TTTCCATATTTCAAAAGTAACAAGGAACTTCAGTTCAGTTGGTTTGGTTTGAACATTGTT
CTGACTATGCTTCTATATTCTTGCCAGGTACTGTTTACCGTGAAATGGTAACGAACCTCA
TTCAGCCAATTATCCAGAAACCAGATGTTTCCCTCCTCCGATACGATGTCCATCATGCTC
TGCCCAGTAGTGCCAATTCTTTGATAGGGAGAGCAGCCCACATTGCCGTCTTAGACTCTG
AACTCTTTATTGAAAAGTTTCTAGCTGTTTGTGGACTCAGGTTTTTTACATAATATACAC
AATTTTTACACAATGTATGCATTGTTGAGGAATGAACTGATGTGTCAAAAGGTAGCCACT
GTTATTTCGGTAATTAGATAGGATTTATTTATTAATAATTTTATTTCCCTTTCAATAGTA
TGATTTGTTGATGTGCAAAAATACTAAATTAAATGCTGTTGATAGTTTTATTTATATTTA
CATATTTTGGTGCCATCTGTTATTCTTTTTAAAGATCTGATTTATCATTTTATTTATTTA
TAATCATTTTATCTGTTCTGTAC--ATATATATATATACATTTACATGTAAATAGCAAAC
ATGCATCCTGTTTAATTATTAAATGTTGTGA-----------------------------
------
>MY5288_Hrupicola_Deadman_Hills
TACCCTTGCATTCAGCACGAATTGAGCTCTGCAAGCCTGCCCTAAAAGATTCGTCCTTAC
AGGGTTGGTGAAATATTCTAGTTTATTTCTTTAACTTGCG-TATTAAGTCTTTATCTTTG
TAGAAAACTTCCTTATCTATTATATGAGGATTGAATTATATTTCTAATATTTTTTTCAAT
TTTACATATTTCAAAAGTAACAAGGAACTTTAGTTCAGTAGGTTTGGTTTGAACATTGTT
CTGACTTAGCTTCTATATTCTTGCCAGGTACTGTTTACCGTGAAATGGTAACAAACCTCA
TTCAGCCAATTATCCAGAAGCCAGATGTTTCCCTCCTCCGATACGATGTCCATCATGCTC
TGCCCAGTAGTGCCAATTCTTTGATAGGGAGAGCAGCCCACATTGCCGTCTTAGACTCTG
AACTCTTTATTGAGAAGTTTCTAGCTGTTTGTGGACTCAGGTTTTTTACATAATATATAC
AATTTTTACACAATGTATGCATTGTTGAGGAATGAACTGATGTGTCAAAAGGTAGCCACT
GTTATTTCGGTAATTAGATAGGATTTATTTATTAATAATTTTATTTCCCTTTTAATAGTA
TGATTTGTTGACGTGCAAAAATACTAAATTAACTGCTGTTGATAGTTTTATTTATATTTA
CATATTTTGGTGCCATCTGTTATCCTTTTTAAAGATCTGATTTATCATTTTATTTATTTC
TAATCATTTTATCCGTTCTGTAC--ATATATATATAAACATTTACATGTAAATAGCAAAC
ATGCATCCTGTTTAATTTTTAAATGTTGTGACCAAATATTGCCTAATGAGTGGCAGCTGT
ACATTT
>MY5289_Hrupicola_Deadman_Hills
TACCCTTGCATTCAGCACGAATTGAGCTCTGCAAGCCTGCCCTAAAAGATTCGTCCTTAC
AGGGTTGGTGAAATATTCTAGTTTATTTCTTTAACTTGCG-TATTAAGTCTTTATCTTTG
TAGAAAACTTCCTTATCTATTATATGAGGATTGAATTATATTTCTAATATTTTTTTCAAT
TTTACATATTTCAAAAGTAACAAGGAAC-----TTCAGTAGGTTTGGTTTGAACATTGTT
CTGACTTAGCTTCTATATTCTTGCCAGGTACTGTTTACCGTGAAATGGTAACGAACCTCA
TTCAGCCAATTATCCAGAAGCCAGATGTTTCCCTCCTCCGATACGATGTCCATCATGCTC
TGCCCAGTAGTGCCAATTCTTTGATAGGGAGAGCAGCCCACATTGCCGTCTTAGACTCTG
AACTCTTTATTGAGAAGTTTCTAGCTGTTTGTGGACTCAGGTTTTTTACATAATATATAC
AATTTTTACACAATGTATGCATTGTTGAGGAATGAACTGATGTGTCAAAAGGTAGCCACT
GTTATTTCGGTAATTAGATAGGATTTATTTATTAATAATTTTATTTCCCTTTTAATAGTA
TGATTTGTTGACGTGCAAAAATACTAAATTAACTGCTGTTGATAGTTTTATTTATATTTA
CATATTTTGGTGCCATCTGTTATCCTTTTTAAAGATCTGATTTATCATTTTATTTATTTC
TAATCATTTTATCCGTTCTGTAC--ATATATATATAAACATTTACATGTAAATAGCAAAC
ATGCATCCTGTTT-----------------------------------------------
------
>MY5309_Hapachea_JohnnyLyon_Hills
---CCTTGCACTCAGCTCGAATTGAGCTCTGCAAGCCTGCCCTAAAAGATTCGTCCTTAC
AAGGTTGGTGAAATATTTCGCTTTATTTCTTTAACTTGTGATATTAAATCTTTATCTTTG
TAAAAAACTTCCTTTTCTGTTATATGATGATTAAATTGTTTTTCTGATATTTTTTTAAAT
TTTCCATATTTTAGGAGTAGCAAAGAATTTTAGTTCAGTAGGTTTGATATGAACACCGTT
CTGACTAAGCTTCTATGTTCTTGGCAGGTACTGTTTACCGTGAAATGGTAACGAACCTCA
TTCAGCCAATTATCCAAAAGGCAGATGTTTCCCTCCTCCGGTACGATGTCCATCATGCTC
TGCCCAGTAGTGCCAATTCTTTGATCGGGAGAGCAGCCCACATTGCCGTCTTAGACTCTG
AACTCTTTATTGAGAAGTTTCTAGCCGTTTGTGGACTCAGGTTTTTTACATAATATACAC
AATTTTTACACAATGTATGCATTGTTGAGGAATGAACTGATGTGTCAAAAGATAGCTGCT
GTTTTTTCTGTAATTAGATAGAATTTATTTATTAATAATTTTGTTTCCCTTTCAATAGT-
---TTTGTTGACATGCAAAAATATTAAATTAACTGCTGTTGATAGTTTTATTTATATTTA
CAGATTTTTGTGCCATCTGTTGTTCTTTTTAAAGATCTGATTTATCATTTTATTTATTTA
TAATCAT-----------------------TATATACACATTTACATGTAAATAGCAAAC
ATGCATCCTGTTTAATTATTAAATGTTG--------------------------------
------
>MY5310_Hexurella_AntelopeCyn_CerbatMtns
--------------------------------------------------------TTAC
AAGGTTGGTGAAATATTCCACTTTTTTTCTTTAACTTGTGATATTAAGTCTTTATCTTTG
TAAAAAACTTCCGTATCTATTATGTGATGATTGAATTATTTTTCGGATATTTTTTTCAAT
TTTCCGTATTTCAAAAGTAGCAAAGAATTTCAGTTCAGTAGGTTTGATCTGAACACCATT
CTGACTAAGCTTCTATGTTCTTGGCAGGTACTGTTTACCGTGAAATGGTAATGAACCTCA
TTCAGCCAATTATCCAAAAGGCAGATGTTTCCCTCCTCCGGTACGATGTCCATCATGCTC
TGCCCAGTAGTGCCAATTCTTTGATCGGGAGAGCAGCCCACATTGCCGTCTTAGACTCTG
AACTCTTTATTGAGAAGTTTCTAGCCGTTTGTGGACTCAGGTTTTTTACATAATATACAC
AATTTTTACACAATGTATGCGTTGTTGAAGAATGAACTGATGTGTCAAAAGGTAGCTACT
GTTATTTCTGTAATTAGATAGGATTTATTTATTAATAATTTTGTTCCCCTTTCAACAGTA
TGATTTGTTCAGTTGCAAAAATACTAAATTAACTGCTGTTGATAGTTTTATTTATATTTA
CATATTTTTGTGCCATCTGTTATTCTTTTTAAAGATCTGATTTATCATTTTATTTAT---
------------------------------------------------------------
------------------------------------------------------------
------
>MY5311_Hexurella_AntelopeCyn_CerbatMtns
-----------------------------------------------------TCCTTAC
AAGGTTGGTGAAATATTCCACTTTTTTTCTTTAACTTGTGATATTAAGACTTTATCTTTG
TAAAAAACTTCCGTATCTATTATGTGATGATTGAATTATTTTTCGGATATTTTTTTCAAT
TTTCCGTATTTCAAAAGTAGCAAAGAATTTCAGTTCAGTAGGTTTGATCTGAACACCATT
CTGACTAAGCTTCTATGTTCTTGGCAGGTACTGTTTACCGTGAAATGGTAATGAACCTCA
TTCAGCCAATTATCCAAAAGGCAGATGTTTCCCTCCTCCGGTACGATGTCCATCATGCTC
TGCCCAGTAGTGCCAATTCTTTGATCGGGAGAGCAGCCCACATTGCCGTCTTAGACTCTG
AACTCTTTATTGAGAAGTTTCTAGCCGTTTGTGGACTCAGGTTTTTTACATAATATACAC
AATTTTTACACAATGTATGCGTTGTTGAAGAATGAACTGATGTGTCAAAAGGTAGCTACT
GTTATTTCTGTAATTAGATAGGATTTATTTATTAATAATTTTGTTCCCCTTTCAACAGTA
TGATTTGTTCAGTTGCAAAAATACTAAATTAACTGCTGTTGATAGTTTTATTTATATTTA
CATATTTTTGTGCCATCTG-----------------------------------------
------------------------------------------------------------
------------------------------------------------------------
------
>MY5312_Hexurella_FoxCyn_MusicMtns
--------------------------------------------AAAGATTCGTCCTTAC
AAGGTTGGTGAAATATTCCACTTTTTTTCTTTAACTTGTGATATTAAGTCTTTATCTTTG
TAAAAAACTTCCGTATCTATTATGTGATGATTGAATTATTTTTCGGATATTTTTTTCAAT
TTTCCGTATTTCAAAAGTAGCAAAGAATTTCAGTTCAGTAGGTTTGATCTGAACACCATT
CTGACTAAGCTTCTATGTTCTTGGCAGGTACTGTTTACCGTGAAATGGTAATGAACCTCA
TTCAGCCAATTATCCAAAAGGCAGATGTTTCCCTCCTCCGGTACGATGTCCATCATGCTC
TGCCCAGTAGTGCCAATTCTTTGATCGGGAGAGCAGCCCACATTGCCGTCTTAGACTCTG
AACTCTTTATTGAGAAGTTTCTAGCCGTTTGTGGACTCAGGTTTTTTACATAATATACAC
AATTTTTACACAATGTATGCGTTGTTGAAGAATGAACTGATGTGTCAAAAGGTAGCTACC
GTTATTTCTGTAATTAGATAGGATTTATTTATTAATAATTTTGTTCCCCTTTCAACAGTA
TGATTTGTTCAGTTGCAAAAATACTAAATTAACTGCTGTTGATAGTTTTATTTATATTTA
CATATTTTTGTGCCATCTGTTATTCTTTTTAAAGATCTGATTTATCATTTTATTTATTTA
TAATCAT-----------------------------------------------------
------------------------------------------------------------
------
>MY5313_Hexurella_FoxCyn_MusicMtns
--------------------------------------------------------TTAC
AAGGTTGGTGAAATATTCCACTTTTTTTCTTTAACTTGTGATATTAAGTCTTTATCTTTG
TAAAAAACTTCCGTATCTATTATGTGATGATTGAATTATTTTTCGGATATTTTTTTCAAT
TTTCCGTATTTCAAAAGTAGCAAAGAATTTCAGTTCAGTAGGTTTGATCTGAACACCATT
CTGACTAAGCTTCTATGTTCTTGGCAGGTACTGTTTACCGTGAAATGGTAATGAACCTCA
TTCAGCCAATTATCCAAAAGGCAGATGTTTCCCTCCTCCGGTACGATGTCCATCATGCTC
TGCCCAGTAGTGCCAATTCTTTGATCGGGAGAGCAGCCCACATTGCCGTCTTAGACTCTG
AACTCTTTATTGAGAAGTTTCTAGCCGTTTGTGGACTCAGGTTTTTTACATAATATACAC
AATTTTTACACAATGTATGCGTTGTTGAAGAATGAACTGATGTGTCAAAAGGTAGCTACC
GTTATTTCTGTAATTAGATAGGATTTATTTATTAATAATTTTGTTCCCCTTTCAACAGTA
TGATTTGTTCAGTTGCAAAAATACTAAATTAACTGCTGTTGATAGTTTTATTTATATTTA
CATATTTTTGTGCCATCTGTTATTCTTTTTAAAGATCTGATTTA----------------
------------------------------------------------------------
------------------------------------------------------------
------
>MY5314_Hexurella_Grasshopper_BrushyMtn
-------------------------------------------AAAAGATTCGTCCTTAC
AAGGTTGGTGAAATATTCCGCTTTTTTTCTTTAACTTGTGATATTAAGTCTTTATCTTTG
TAAAAAGCTTCCGTATCTATTATGTGATGATTGAATTATTTTTCGGATA-TTTTTTCAAT
TTTCCGTATTTCAAAAGTAGCAAAGAATTTCAGTTCAGTAGGTTT------AACACCTTT
ATGACTAAGCTTCTATGTTCTTGGCAGGTACTGTTTACCGTGAAATGGTAATGAACCTCA
TTCAGCCAATTATCCAAAAGGCAGATGTTTCCCTCCTCCGGTACGATGTCCATCATGCTC
TGCCCAGTAGTGCCAATTCTCTGATCGGGAGAGCAGCCCACATTGCCGTCTTAGACTCTG
AACTCTTTATTGAGAAGTTTCTAGCCGTTTGTGGACTCAGGTTTTTTACATAATATACAC
AATTTTTACACAATGTATGCGTTGTTGAGGAATGAACTGATGTGTCAAAAGGTAGCTACT
GTTATTTCTGTAATTAGATAGGATTTATTTATTAATAATTTTGTTCCCCTTTCAACAGTA
TGATTTGTTCGGTTGCAAAAATACTAAATTAACTGCTGTTGATAGTTTTATTTATA----
------------------------------------------------------------
------------------------------------------------------------
------------------------------------------------------------
------
>MY5315_Hexurella_WagonerRd_BradshawMtns
TACCTTTGCACTCAGCGCGAATTGAGCTCTGCAAGCCTGCCCTAAAAGATTCGTCCTTAC
AAGGTTGGTGAAATATTCCGCTTTTTTTCTTTAACTTGTGATATTAAGTCTTTATCTTTG
TAAAAAACTTCCGTATCTATTATGTGATGATTGAATTATTTTTCGAATATTTTTTTCAAT
TTTCCGTTTTTTAAAAGTAGCAAAGAATTTCAGTTCAGTAGGTTTGATCTGAACACCATT
CTAACTAAGCTTCTATGTTTTTGGCAGGTACTGTTTACCGTGAAATGGTAATGAACCTCA
TTCAGCCAATTATCCAAAAGGCAGATGTTTCCCTCCTCCGGTACGATGTCCATCATGCTC
TGCCCAGTAGTGCCAATTCTCTGATCGGGAGAGCAGCCCACATTGCCGTCTTAGACTCTG
AACTCTTTATTGAGAAGTTTCTAGCCGTTTGTGGACTCAGGTTTTTTACATAATATACAC
AATTTTTACACAATGTATGCGTTGTTGAGGAATGAACTGATGTGTCAAAAGGTAGCTACT
GTTATGTCCGTAATTAGATAGGATTTATTTATTAATAATTTTGTTCCCCTTTCAATAGTA
TGATTTGTTCAGTTGCAAAAATGCTAAATTAACTGCTGTTGATAGTTTTATTTATATTTA
CATATTTTTGTGCCATCTGTTATTCTTTTTAAAGATCTGATTTATCATTTTATTTATTTA
TAATCATTTTCTCTGTTCTGTACATATATATATACACACATTTACATGTAAATAGCAAAC
ATGCATCCTGTTTAATTATTAAATGT---GACCAAATATTGCCTAATAAGTGGCAGCTGT
ACATTT
>MY5316_Hexurella_WagonerRd_BradshawMtns
------------------------------------------------------------
--------------ATTCTGCTTTTTTTCTTTAACTTGTGATATTAAGTCTTTATCTTTG
TAAAAAACTTCCGTATCTATTATGTGATGATTGAATTATTTTTCGGATA-TTTTTTCAAT
TTTCCGTATTTCAAAAGTAACAAAGAATTTCAGTTCAGTAGGTTTGATCTGAACACCGTT
CTAACTAAGCTTCTATGTTCTTGGCAGGTACTGTTTACCGTGAAATGGTAATGAACCTCA
TTCAGCCAATTATCCAAAAGGCAGATGTTTCCCTCCTCCGGTACGATGTCCATCATGCTC
TGCCCAGTAGTGCCAATTCTCTGATCGGGAGAGCAGCCCACATTGCCGTCTTAGACTCTG
AACTCTTTATTGAGAAGTTTCTAGCTGTTTGTGGACTCAGGTTTTTTACATAATATACAC
AATTTTTACACAATGTATGCGTTGTTGAGGAATGAACTGATGTGTCAAAAGGTAGCTACT
GTTATGTCTGTAATTAGATAGGATTTATTTATTAATAATTTTGTTCCCCTTTCAATAGTA
TGATTTGTTCAGTTGCAAAAATACTAAATTAACTGCTGTTGATAGTTTTATTTATATTTA
CATATTTTTGTGCCATCTGTTATTCTTTTTAAAGATCTGATTTATCATTTTATTTATTTA
TAATCATTTTCTCTGTTCTGTACATATATATACACACACATTTACATGTAAATAGCAAAC
A-GCAT------------------------------------------------------
------
>MY5317_Hrupicola_Cottonwood_SnYsidroMtns
-------------------------------------------------------CTTAC
AAGGTTGGTGAAATATTCTTGTTTATTTCTTTAACTTGCT-TATTTAGTATTTATCTTTG
TAGAAAACTTCCTCATCCATTATATGATGATTGAATTGTATTTCTAATA-TTTTTTCAAT
TTTCCATATTTCAAAAGTAACAAGGAACTTCAGTTCAGTAGGTTTGGTTTGAACATTGTT
CTGACTAAGCTTCTATATTCTTTCCAGGTACTGTTTACCGTGAAATGGTAACGAACCTCA
TTCAGCCAATTATCCAGAAGCCAGATGTTTCCCTCCTCCGATACGATGTCCATCATGCTC
TGCCCAGTAGTGCCAATTCTTTGATAGGGAGAGCAGCCCACATTGCCGTCTTAGACTCTG
AACTCTTTATTGAGAAGTTTCTAGCTGTTTGTGGACTCAGGTTTTTTACATAATATACAC
AATTTTTACACAATGTATGCATTGTTGAGGAATGAACTGATGTGTCAAAAGATAGCCACT
GTTATTTCTGTAATTAGATAGGATTTATTTATTAATAATTTTATTTCCCTTTCAATAGTA
TGATTTGTTGATGTGCAAAAATACTAAATTAACTGCTGTTGATAGTTTTATTTATATTTA
CATATTTTGGTGCCATCTGTTATTCTTTTTAAAGATCTGAATTATCATTTTATTTATTTA
TA----------TAATTTTATAC----ATAGATATATACATTTACATGT-AATAGCAAAC
ATGCATCCTGTTTAATTATTAAATGTTGTGACCAAATATT--------------------
------
