# Supplementary material for: ﻿Species delimitation, biogeography, and natural history of dwarf funnel web spiders (Mygalomorphae, Hexurellidae, Hexurella) from the United States / Mexico borderlands
Source: Zookeys. 2023 Jun 14;1167:109–57. doi: 10.3897/zookeys.1167.103463 (PMC10285686; doi:10.3897/zookeys.1167.103463)
Supplement: Supplementary material 3 — Input matrices, analysis log files, and output tree files for nuclear and mitochondrial analyses [file zookeys-1167-109_article-103463__-s003.zip › uce-200694.fasta]

>MY0059_Hapachea_SantaRitaMtns_MaderaCyn
TTGAAGAAGCCCAAAGTATTATGAAACTGTGCGAACAACTGAAAGACGAGCGAGAAGCTT
TGAGAAAGGCATCAGAATCAAATCACTGGTTGCAGGTTTGTTTCTTTGGCACATCTCATT
GATCACATTAGAGCTGTTAACATGAAAATGTCAGTTTTAGGTTATCATATTCTGCATGTT
TTCATACGCCCTGTTTGTAACAAAAGTAT------------------------------C
ATTAATATAGGATTTTTTTTTCCTTTTAACTTGCTTCCAGACTGCCGAAATAGCTGCAGC
ACAGGAAAAACAGATGGAAGTGTGTGATGTTTGCGGAGCATTTTTGATTGTTGGAGATGC
CCAGCAAAGGGTTGATGATCATTTAATGGGCAAGCAACACGTTGGTTATGCTAGACTGAA
AGAAGCAGTTGACGAAATTTTGGTAAAGATTAAAATTTTACTGACCCTTCTGTAAATTGT
GTTGTTTTTTGGATCACGCAAAAAATTTAATGGTTTATATCTTTGTAGTTGGTATATAAT
TTATAATGTGAAATGAATGACATCTGAATAATTCACACTGAACAGAAGAACCT-------
----------AAAAAAGTGGAATAAAAAATTATCAGTGTTTTAATAAGCCCTTATTTTCA
TTCTTACTTTTTATTTGTGAACTTAAGTATTAAAA
>MY5057_Hexurella_ChiricahuaMtns_PriceCyn
------------------------------------------------------------
------------------------------------------------------------
------------------------------------------------------------
------------------------------------------------------------
-------------------------------------------------ATAGCTGCAGC
ACA-GAAAAACAGATGGAAGTGTGTGATGTTTGCGGAGCATTTTTGATTGTTGGAGATGC
CCAGCAAAGGGTTGATGATCATTTAATGGGCAAGCAACACGTTGGTTATGCTAGACTGAA
AGAAGCAGTTGACGAAATTTTGGTAAAGATTAAAATTTTACTGACCCTTCT-TAAATTGT
------------------------------------------------------------
------------------------------------------------------------
------------------------------------------------------------
-----------------------------------
>MY5066_Hexurella_MuleMtns_Escabrosa
TTGAAGAAGCCCAAAGTATTATGAAACTGTGCGAACAACTGAAAGACGAGCGAGAAGCTT
TGAGAAAGGCATCAGAATCAAATCACTGGTTGCAGGTTTGTTTCTTTGGCACATCTCATT
GATCATATTAGAGCTGCTAACATGAAAATGTCAGTTTTAGGTTATCATATTCTGCATGTT
TTCAGACACCCTGTTTGTAACAAAAGTAT------------------------------C
ATTAATG-----TTTTTTTTTCTTTTTAACTTGCTTCCAGACTGCCGAAATAGCTGCAGC
ACAGGAAAAACAGATGGAAGTGTGTGATGTTTGCGGAGCATTTTTGATTGTTGGAGATGC
CCAGCAAAGGGTTGATGATCATTTAATGGGCAAGCAACACGTTGGTTATGCTAGACTGAA
AGAAGCAGTTGACGAAATTTTGGTAAAAATTAAAATTTTACTGACCCTTCTGTAAATTGT
GCTGTTTTTTGGATCACGCAAAAAATTTAATGGTTTACATCTTTGTAGTTGGTATATAAA
TTATAATGTGAAGTGAATGACATCTGAATAATTCACGCTGAACAGAAGAGCCT-------
----------AAAAAAGTAGAATGAAAAATTATCAGTGTTTTAATAAGCCCATATTTTCA
TTCTTACTTTT-ATTTGTGAACTTAAGTATTAAAA
>MY5071_Hexurella_SantaRitaMtns_AlisoSprings
TTGAAGAAGCCCAAAGTATTATGAAACTGTGCGAACAACTGAAAGACGAGCGAGAAGCTT
TGAGAAAGGCATCAGAATCAAATCACTGGTTGCAGGTTTGTTTTTTTG-CACATCTCATT
GATCACATTAGAGCTGCTAACATGAAAATGTCAGTTTTAGGTTATCATATTCTGCATGTT
TTCAGACACCCTGTTTGTAACAAAAGTAT------------------------------C
ATTAATATAGGATTTTTTTTTCCTTTTAACTTGCTTCCAGACTGCCGAAATAGCTGCAGC
ACAGGAAAAACAGATGGAAGTGTGTGATGTTTGCGGAGCATTTTTGATTGTTGGAGATGC
CCAGCAAAGGGTTGATGATCATTTAATGGGCAAGCAACACGTTGGTTATGCTAGACTGAA
AGAAGCAGTTGACGAAATTTTGGTAAAGATTAAAATTTTACTGACCCTTCTGTAAATTGT
GTTGTTTTTTGGATCACGCAAAAAATTTAATGGTTTATATCTTTGTAGTTGGTATATAAA
TTATAATGTGAAGTGAATGACATCTGAATAATTCACACTGAACAGAAGAACCT-------
----------AAAAAAGTGGAATAAAAAATTATCAGTGTTTTAATAAGCCCTTATTTTCA
TTCTTACTTTTTATTTGTGAACTTAAGTATCAAAA
>MY5075_Hexurella_ChiricahuaMtns_CaveCrkCyn
TTGAAGAAGCCCAAAGTATTATGAAACTGTGCGAACAACTGAAAGATGAGCGAGAAGCTT
TGAGAAAGGCATCAGAATCAAATCACTGGTTGCAGGTTTGTTTCTTTGGCACATCTCATT
GATCACATTAGAGCTGCTAACATGAAAATGTCAGGTTTAGGTTATCATATTCTGCATGTT
TTCAGACAACCTGTTTATAACAAAAGTAT------------------------------C
ATTAATATAGGATTTTTTTTTCCTTTTAACTTGCTTCCAGACTGCCGAAATAGCTGCAGC
ACAGGAAAAACAGATGGAAGTGTGTGATGTTTGCGGAGCATTTTTGATTGTTGGAGATGC
CCAGCAAAGGGTTGATGATCATTTAATGGGCAAGCAACACGTTGGTTATGCTAGACTGAA
AGAAGCCGTTGACGAAATTTTGGTAAGGATTAAAATTTTACTGACCCTTCTCTAAATTGT
GTTGTTTTTTGGATCACGCAAAAAATTT-ATGGTTTATATCTTTGTAGTTGGTATATAAA
TTATAATGTGAAGTGAATGACATCTGAATAATTCATGCTGAACAGAAGAACCT-------
----------AAAAAAGTAGAATGAAAAACTATCAGTGTTTTAATAAGCC--TATTTTCA
TTCTTACTTTTTATTTGCGAACTTAAGTATTAAAA
>MY5126_Hexurella_SantaCatalinaMtns_NuggetCyn
TTGAAGAAGCCCAAAGTATTATGAAACTGTGCGAACAGCTGAAAGACGAGCGAGAAGCTT
TGAGAAAGGCATCAGAATCAAATCACTGGTTGCAGGTTTGTTTCTTTGTCACATCTCATT
GATCACATTAGAGCTGCTAACATGAAAATGTCAGTTTTAGGTTATCATAATCTGCATGTT
TTCAGACACCCTGTTTGTAACAAAAGTAT------------------------------C
ATTAATACAGGATTTTTTTTTCCTTTTAACTTGCTTCCAGACTGCCGAAATAGCTGCAGC
ACAGGAAAAACAGATGGAAGTATGTGATGTTTGCGGAGCATTTTTGATTGTTGGAGATGC
CCAGCAAAGGGTTGATGATCATTTAATGGGCAAGCAACACGTTGGTTATGCTAGACTGAA
AGAAGCAGTTGATGAAATTTTGGTAAAGATTAAAATTTTACTGACCCTTCTGTAAATTGT
GTTGTTTTTTGGATCACGAAAAAAATTTAATGGTTTATATCTTTGTAGTTGGTATATAAA
TTATAATGTGAAGTGAATGACATCTGAATAATTCACGCTGAGCAGAAGAATCT-------
----------AAAAAAGTAGAATGAAAAATTATCAGTGTTTTAATAAGCCCATATTTTCG
TTCTTACTTTTTATTTGTGAACTTAAGTATTAAAA
>MY5128_Hexurella_WhetstoneMtns_FrenchJoeCyn
------------------------------------------------------------
------------------------------------------------------------
------------------------------------------------------------
------------------------------------------------------------
-----TATAGGATTTTTTTTTCCTTTTAACTTGCTTCCAGACTGCCGAAATAGCTGCAGC
ACAGGAAAAACAGATGGAAGTGTGTGATGTTTGCGGAGCATTTTTGATTGTTGGAGATGC
CCAGCAAAGGGTTGATGATCATTTAATGGGCAAGCAACACGTTGGTTATGCTAGACTGAA
AGAAGCAGTTGACGAAATTTTGGTAAAGATTAAAATTTTACTGACCCTTCTGTAAATTGT
GTTGTTTTTTGGATCACGCAAAAAATTTAATGGTTTATATCTTTGTAGTT----------
------------------------------------------------------------
------------------------------------------------------------
-----------------------------------
>MY5132_Hexurella_PedregosaMtns_PruneCyn
TTGAAGAAGCCCAAAGTATTATGAAACTGTGCGAACAACTGAAAGACGAGCGAGAAGCTT
TGAGAAAGGCATCAGAATCAAATCACTGGTTGCAGGTTTGTTTCTTTGGAACATATTATT
GATCACATTAGAGCTGCTAACATGAAAATGTCAGTTTTAGGTTATCATATTCTGAATGTT
TTCAGACAACCTGTTTATAACAAAAGTAT------------------------------C
ATTAATATAGGATTTTTTTTTCCTTTTAACTTTCCTCCAGACTGCCGAAATAGCTGCAGC
ACAGGAAAAACAGATGGAAGTGTGTGATGTTTGCGGAGCATTTTTGATTGTTGGAGATGC
CCAGCAAAGGGTTGATGATCATTTAATGGGCAAGCAACACGTTGGTTATGCTAGACTGAA
AGAAGCAGTTGACGAAATTTTGGTAAGAATTAAAATTTTACTGACCCTTCTCTAAATTGT
GTTGTTTTTTGGATCACGCAAAAAATTT-ATGGTTTATATCTTTGTAGTTGGTATATAAA
TTATAATGTGAAGTGAATGACATCTGAATAATTCATGCTGAACAGAAGAACCT-------
----------AAAAAAGTAGAATGAAAAATTATCAGTGTTTTAATAAGCCTATATTTTCA
TTCTTACTTTTTATTTGCGAACTTAAGTATTAAAA
>MY5136_Hexurella_MiddlemarchCyn
TTGAAGAAGCCCAAAGTATTATGAAACTGTGCGAACAACTGAAAGACGAGCGAGAAGCTT
TGAGAAAGGCATCAGAATCAAATCACTGGTTGCAGGTTTGTTTCTTTGGCACATCTCATT
GATCACATTAGAGCTGCTAACATGGAAATATCAGTTTTAGGTTATCATATTCTGCATGTT
TTCAGACAACCTGTTTGTAACAAAAGTAT------------------------------C
ATTAATATAGGTTTTTTTTTTTCTTTTTACTTGCTTCCAGACTGCCGAAATAGCTGCAGC
ACAGGAAAAACAGATGGAAGTGTGTGATGTTTGCGGAGCATTTTTGATTGTTGGAGATGC
CCAGCAAAGGGTTGATGATCATTTAATGGGGAAGCAACACGTTGGTTATGCTAGACTGAA
AGAAGCAGTTGACGAAATTTTGGTAAAGATTAAAATTTTACGGACCCTTCTGTAAATTGT
GTTGTTTTTTGGATAACGCAAAAAATTTAATGGTTTATATCTTTGTAGTTGGTATATAAA
TTATAATGTGAAGTGAATGACATCTGAATAAATCATGCTGAACAGAAGAACCT-------
----------AAAAAAGTAGAATGAAAAATTAACAGTGTTTTAATAAGCCTATATTTTCA
TTCTTACTTTTTATTTGTGAACTTAAGTATTAAAA
>MY5147_Hexurella_DragoonMtns_NF_345A
TTGAAGAAGCCCAAAGTATTATGAAACTGTGCGAACAACTGAAAGACGAGCGAGAAGCTT
TGAGAAAGGCATCAGAATCAAATCACTGGTTGCAGGTTTGTTTCTTTGGCACATCTCATT
GATCACATTAGAGCTGCTAACATGGAAATATCAGTTTTAGGTTATCATATTCTGCATGTT
TTCAGACAACCTGTTTGTAACAAAAGTAT------------------------------C
ATTAATATAGGTTTTTTTTTTTCTTTTTACTTGCTTCCAGACTGCCGAAATAGCTGCAGC
ACAGGAAAAACAGATGGAAGTGTGTGATGTTTGCGGAGCATTTTTGATTGTTGGAGATGC
CCAGCAAAGGGTTGATGATCATTTAATGGGGAAGCAACACGTTGGTTATGCTAGACTGAA
AGAAGCAGTTGACGAAATTTTGGTAAAGATTGAAATTTTACGGACCCTTCTGTAAATTGT
GTTGTTTTTTGGATAACGCAAAAAATTTAATGGTTTATATCTTTGTAGTTGGTATATAAA
TTATAATGTGAAGTGAATGACATCTGAATAAATCATGCTGAACAGAAGAACCT-------
----------AAAAAAGTAGAATGAAAAATTAACAGTGTTTTAATAAGCCTATATTTTCA
TTCTTACTTTTTATTTGTGAACTTAAGTATTAAAA
>MY5154_Hexurella_SantaRitaMtns_AdobeCyn
TTGAAGAAGCCCAAAGTATTATGAAACTGTGCGAACAACTGAAAGATGAGCGAGAAGCTT
TGAGAAAGGCATCAGAATCAAATCACTGGTTGCAGGTTTGTTTCTTTGGCACATCTCATT
GATCACATTAGAGCTGTTAACATGAAAATGTCAGTTTTAGGTTATCATATTCTGCATGTT
TTCATACACCCTGTTTGTAACAAAAGTAT------------------------------C
ATTAATATAGGATTTTTTTTTCCTTTTAACTTGCTTCCAGACTGCCGAAATAGCTGCAGC
ACAAGAAAAACAGATGGAAGTGTGTGATGTTTGCGGAGCATTTTTGATTGTTGGAGATGC
CCAGCAAAGGGTTGATGATCATTTAATGGGCAAGCAACACGTTGGTTATGCTAGACTGAA
AGAAGCAGTTGATGAAATTTTGGTAAAGATTTAAATTTTACTGACCCTTCTGTAAATTGT
GTTGTTTTTTCGATCATGCCAAAAATTTAATGGTTTATATCTTTGTAGTTGGTATATAAA
TTATAATGTGAAGTGAATGACATCTGAATAATTCACGCTAAACAAAAGATCCT-------
----------AAATAAGTAGAATGAAAAATTATCAGTGTTTTAATAAGCCAATATTTTC-
---------------TGTGAACTTATGTATTAAAA
>MY5164_Hrupicola_Temecula
--------------------------------------------------------GTGT
TAAATCGGGTTCAGGTATTAAAACGCGTGCC-----------------------------
-------------------ACATGAGTGCGTCAGTGTCAAA-------------------
----------------GTGTCTGTAGTGTTTTTTGCGTCAATTGTAATACTGTTGTCACC
ACTGATGTGGGCTTTTGTTTTTCTTTTAACTTTTTTCCAGACTGCTGAAATAGCTGCTGC
GCAAGAAAAGCAGATGGAAGTGTGTGATGTTTGTGGAGCTTTTTTGATTGTTGGAGATGC
CCAGCAAAGGGTTGATGATCATTTAATGGGCAAGCAACATGTTGGTTATGCTAGACTAAA
AGAAGCAGTTGACGAAATTTTGGTAAAGATTGAACTTTTACTGACTCTTCTGTAAATTGT
ATTGTTTTTTGGATCACACCAAACATTTAAT----------TTTGTAGTT-G--------
------------------------------------------------------------
---------------------------------------------------AAATAATCA
TTCCTTCATT--ATGGGGAAGATGGAATAGTAAAA
>MY5165_Hrupicola_Temecula
TTGAAGAAGCCCAAAGTATTATGAAACTGTGTGAACAACTGAAAGATGAGCGAGAAGCTT
TGAGAAAGGCATCAGAATCAAATCACTGGCTGCAGGTTTGTTTCTTTGGCACATTTTATT
GATCAGAGTAGAGCTGCTAACATGAAAATGTCAGTTCTAAGTTATAATATTCTGCATATT
TTTAGACACCCCTGTTGTAACAAAAGTGTTTTTTGCGTCAATTGTAATACTGTTGTCACC
ACTGATGTGGGCTTTTGTTTTTCTTTTAACTTTTTTCCAGACTGCTGAAATAGCTGCTGC
GCAAGAAAAGCAGATGGAAGTGTGTGATGTTTGTGGAGCTTTTTTGATTGTTGGAGATGC
CCAGCAAAGGGTTGATGATCATTTAATGGGCAAGCAACATGTTGGTTATGCTAGACTAAA
AGAAGCAGTTGACGAAATTTTGGTAAAGATTGAACTTTTACTGACTCTTCTGTAAATTGT
ATTGTTTTTTGGATCACACCAAACATTTAATGGTTTATATCTTTGTAGTTGGTATATAAA
TTACAGTATGAAGTAAATGACATCAGCATCGTTCACGCTGAACAGAAGTAATTTTTAATT
TTCAGGAATGAATGAAGTATAGTTTCGGCATATAAAAATGCTAATGGGATGAAATAATCA
TTCC-------------------------------
>MY5175_Hapachea_HarshawRd_PatagoniaMtns
TTGAAGAAGCCCAAAGTATTATGAAACTGTGCGAACAACTGAAAGACGAGCGAGAAGCTT
TGAGAAAGGCATCAGAATCAAATCACTGGTTGCAGGTTTGTTTCTTTGGCACATCTCATT
GATCACATTAGAGCTGCTAACATGAAAACATCAGTTTTAGGTTATCATATTCTGCATGTT
TTCATACACCCTGTTTGTAACAAAAGTAT------------------------------C
ATTAATATAGGATTTTTTTTTCCTTTTAACTTGCTTCCAGACTGCCGAAATAGCTGCAGC
ACAGGAAAAACAGATGGAAGTGTGTGATGTTTGCGGAGCCTTTTTGATTGTTGGAGATGC
CCAGCAAAGGGTTGATGATCATTTAATGGGCAAACAACACGTTGGTTATGCTAGACTGAA
AGAAGCAGTTGACGAAATTTTGGTAAAGATTAGAAAATTTCTGACCCTTCTGTAAATTGT
GTTGTTTTTTGGATCACGCAAAAAATTTAACCATTTATATCTTTGTAGTTGGTATATAAA
TTATAATGTGAAGTGAATGACATCTGAATAATTCATGCTAAACAGAAGAACCT-------
----------AAAAAAGTAGAATGAAAAATTATCAGTGTTTTAATAAGCCCATATTTTCA
TTCTTACTTTT----TGTGAACTTAAGTATTAAAA
>MY5180_Hapachea_MustrangPk_MustangMtns
TTGAAGAAGCCCAAAGTATTATGAAACTGTGCGAACAACTGAAAGACGAGCGAGAAGCTT
TGAGAAAGGCATCAGAATCAAATCACTGGTTGCAGGTTTGTTTCTTTGGCACATCTCATT
GATCACATTAGAGCTGCTAACATGAAAATATCAGGTTTAGGTTATCATATTCTGCATGTT
TTCAGACACCCTGTTTGTAGCAAAAGTAT------------------------------C
ATTAATATAGGAATTTTTTTTCTTTTTAATTTGCTTCCAGACTGCCGAAATAGCTGCAGC
ACAGGAAAAACAGATGGAAGTGTGTGATGTTTGCGGAGCATTTTTGATTGTTGGAGATGC
CCAGCAAAGGGTTGATGATCATTTAATGGGCAAGCAACACGTTGGTTATGCTAGACTGAA
AGAAGCAGTTGACGAAATTTTGGTAAAGATTAAAATTTTACTGACCCTTCTGTAAATTGT
GTTGTTTTTTGGGTCACGCAAAAAATTTAATGGTTTATATCTTTGTAGTTGGTATATAAA
TTATAATGTGAAGTGAATGACATCTGAATAATTCACTCTAAACAGAAGAACCT-------
----------AAAAAAGTAGAATGAAAAATTATCAGTGTTTTAATAAACCCATATTTTCA
TTCTTACTTTTTATTTGTGAACTTAAGTATTAAAA
>MY5181_Hapachea_MustrangPk_MustangMtns
TTGAAGAAGCCCAAAGTATTATGAAACTGTGCGAACAACTGAAAGACGAGCGAGAAGCTT
TGAGAAAGGCATCAGAATCAAATCACTGGTTGCAGGTTTGTTTCTTTGGCACATCTCATT
GATCACATTAGAGCTGCTAACATGAAAATATCAGGTTTAGGTTATCATATTCTGCATGTT
TTCAGACACCCTGTTTGTAGCAAAAGTAT------------------------------C
ATTAATATAGGAATTTTTTTTCTTTTTAATTTGCTTCCAGACTGCCGAAATAGCTGCAGC
ACAGGAAAAACAGATGGAAGTGTGTGATGTTTGCGGAGCATTTTTGATTGTTGGAGATGC
CCAGCAAAGGGTTGATGATCATTTAATGGGCAAGCAACACGTTGGTTATGCTAGACTGAA
AGAAGCAGTTGACGAAATTTTGGTAAAGATTAAAATTTTACTGACCCTTCTGTAAATTGT
GTTGTTTTTTGGGTCACGCAAAAAATTTAATGGTTTATATCTTTGTAGTTGGTATATAAA
TTATAATGTGAAGTGAATGACATCTGAATAATTCACTCTAAACAGAAGAACCT-------
----------AAAAAAGTAGAATGAAAAATTATCAGTGTTTTAATAAACCCATATTTTCA
TTC--------------------------------
>MY5193_Hapachea_HarshawRd_PatagoniaMtns
TTGAAGAAGCCCAAAGTATTATGAAACTGTGCGAACAACTGAAAGACGAGCGAGAAGCTT
TGAGAAAGGCATCAGAATCAAATCACTGGTTGCAGGTTTGTTTCTTTGGCACATCTCATT
GATCACATTAGAGCTGCTAACATGAAAACATCAGTTTTAGGTTATCATATTCTGCATGTT
TTCATACACCCTGTTTGTAACAAAAGTAT------------------------------C
ATTAATATAGGATTTTTTTTTCCTTTTAACTTGCTTCCAGACTGCCGAAATAGCTGCAGC
ACAGGAAAAACAGATGGAAGTGTGTGATGTTTGCGGAGCCTTTTTGATTGTTGGAGATGC
CCAGCAAAGGGTTGATGATCATTTAATGGGCAAACAACACGTTGGTTATGCTAGACTGAA
AGAAGCAGTTGACGAAATTTTGGTAAAGATTAAAAAATTTCTGACCCTTCTGTAAATTGT
GTTGTTTTTTGGATCACGCAAAAAATTTAACCATTTATATCTTTGTAGTTGGTATATAAA
TTATAATGTGAAGTGAATGACATCTGAATAATTCATGCTAAACAGAAGAACCG-------
----------AAAAAAGTAGAATGAAAAATTATCAGTGTTTTAATAAGCCCATATTTTCA
TTCTTACTTTT----TGTGAACTTAAGTATTAAAA
>MY5194_Hapachea_Ordsummit_MtOrd
TTGAGGAAGCCCAAAGTATTATGAAACTGTGCGAACAACTGAAAGATGAGCGAGAAGCTT
TGAGAAAGGCATCAGAATCAAATCACTGGTTGCAGGTTTGTTTCTTTGAAACATCTCATT
GATCACGTTAAAGTTGCTAACATGAAAATGTCAGTTTTAGGTTCTAATATTGTGCATGTT
TTCAGACACACTGTTTGTAACAAAAGTATTTTTTGCGCTAATTGTAATAATGTTGTCTTC
ATTAATGTAGGA-ATTTTTTTTCTTTTAACTTGTTTCCAGACTGCTGAAATAGCTGCAGC
ACAGGAAAAACAGATGGAAGTGTGTGATGTTTGCGGAGCATTTTTGATTGTTGGAGATGC
CCAGCAAAGGGTTGATGATCATTTAATGGGCAAACAACATGTTGGGTATGCTAGACTGAA
AGAAGCAGTTGACGAAATTTTGGTAAAGATTAA---------------------------
----------------------------------TTATATCTTTGTAGTGTGTATATAAA
TTATAATGTGAAGTAAGGGACATCTGAGTCATTCACGCTGAACAGAAGTAATGTTTATGT
AGCAAGAATGAATGAAGTAAAGTATGGGCATGTAAAAGTACTGTCACTTATGATTGATGG
AACTTATTTCTTGTCTGTTAGCTAAACTGAAAAAA
>MY5195_Hapachea_Ordsummit_MtOrd
----------------------------GTGCGAACAACTGAAAGATGAGCGAGAAGCTT
TGAGAAAGGCATCAGAATCAAATCACTGGTTGCAGGTTTGTTTCTTTGAAACATCTCATT
GATCACGTTAAAGTTGCTAACATGAAAATGTCAGTTTTAGGTTCTAATATTGTGCATGTT
TTCAGACACACTGTTTGTAACAAAAGTATTTTTTGCGCTAATTGTAATAATGTTGTCTTC
ATTAATGTAGGA-ATTTTTTTTCTTTTAACTTGTTTCCAGACTGCTGAAATAGCTGCAGC
ACAGGAAAAACAGATGGAAGTGTGTGATGTTTGCGGAGCATTTTTGATTGTTGGAGATGC
CCAGCAAAGGGTTGATGATCATTTAATGGGCAAACAACATGTTGGGTATGCTAGACTGAA
AGAAGCAGTTGACGAAATTTTGGTAAAGATTAA---------------------------
----------------------------------TTATATCTTTGTAGTGTGTATATAAA
TTATAATGTGAAGTAAGGGACATCTGAGTCATTCACGCTGAACAGAAGTAATGTTTATGT
AGCAAGAATGAATGAAGTAAAGTATGGGCATGTAAAAGTACTGTCACTTATGATTGATGG
AACTTATTTCTTGTCTGTTAGCTAAACTGAAAAAA
>MY5266_Hencina_CerroBolla
TTGAAGAAGCCCAAAGTATTATGAAACTATGCGAACAACTGAAAGATGAGCGAGAAGCTT
TGAGAAAGGCATCAGAATCAAATCACTGGTTGCAGGTTTGTTTCTTTGGCACG--ATATT
GATCGCAGTAGAGTTGCTAACATGAAAATGTCAGTTTTAAGTTATAATATTCTGCATATT
TTCAGACACC--TGTTGTAACAAAAGTGTTTTTTGCATTAATTGTAATACTGTTGTCTCC
ACTGATGTAGGATTTTGTTTTTCTTTTAACTTGTTTCCAGACTGCTGAAATAGCTGCAGC
GCAGGAAAAACAGATGGAAGTGTGTGATGTTTGTGGAGCTTTTTTGATTGTTGGAGATGC
CCAGCAAAGGGTTGATGATCATTTAATGGGCAAGCAACATGTTGGTTATGCTAGACTAAA
AGAAGCAGTTGACGAAATTTTGGTAAAGATTAAACTTTTACTGACACTTCTGTAAATTGT
ATTGTTTTTTGGATCACACCAAACATTTAATGGTTTATATCTTTGTAGTTGGTATATAAA
TTACAGTATAAAGTAAATGACCTCAGCATTGTTCTCACTGAACAGAAGTAATTTTTATGT
TGCAGGAATGAATGAAGTATGATATATGCATGTAAAAATACTAATGGGATGAAATAATCA
TCCC-TTTTTTTATGGGGAAGATGGAATAGTAAAA
>MY5267_Hencina_CerroBolla
TTGAAGAAGCCCAAAGTATTATGAAACTATGCGAACAACTGAAAGATGAGCGAGAAGCTT
TGAGAAAGGCATCAGAATCAAATCACTGGTTGCAGGTTTGTTTCTTTGGCACG--TTATT
GATCGCTGTAGAGTTGCTAACATGAAAATGTCAGTTTTAAGTTATAATATTCTGCATATT
TTCAGACACCTCTGTTGTAACAAAAGTGTTTTTTGCATTAATTGTAATACTGTTGTCTCC
ACTGATGTAGGATTTTGTTTTTCTTTTAACTTGTTTCCAGACTGCTGAAATAGCTGCAGC
GCAGGAAAAACAGATGGAAGTGTGTGATGTTTGTGGAGCTTTTTTGATTGTTGGAGATGC
CCAGCAAAGGGTTGATGATCATTTAATGGGCAAGCAACATGTTGGTTACGCTAGACTAAA
GGAAGCAGTTGACGAAATTTTGGTAAAGATTAAACTTTTACTGACACTTCTGTAAATTGT
ATTGTTTTTTGGATCACACCAAACATTTAATGGTTTATATCTTTGTAGTTGGTATATAAA
TTACAGTATAAAGTAAATGACCTCAGCATTGTTCACACTGAACAGAAGTAATTTTTATGT
TGCAGGAATGAATGAAGTATCATATATGCATGTAAAAATACTAATGGGATGAAATAATCA
TTCCTTTTTTTTATGGGGAAGATGGAATAGTAAAA
>MY5269_Hexurella_GuadalupeValley
TTGAAGAAGCCCAAAGTATTATGAAACTATGCGAACAACTGAAAGACGAGCGAGAAGCTT
TGAGAAAGGCATCAGAATCAAATCACTGGTTGCAGGTTTGTTTCTTTGGCACG--TTATT
GATCGCAGTAGAGTTGCTAACATGAAAATGGCAGTTTTAAGTTATAATATTCTGCATATT
TTCAGACACCTCTGTTGTAACAAAAGTGTTTTTTGCATTAATTGTAATACTGTTGTCTCC
ACTGATGTAGGATTTTGTTTTTCTTTTAACTTGTTTCCAGACTGCTGAAATAGCTGCAGC
GCAGGAAAAACAGATGGAAGTGTGTGATGTTTGTGGAGCTTTTTTGATTGTTGGAGATGC
CCAGCAAAGGGTTGATGATCATTTAATGGGCAAGCAACATGTTGGTTATGCTAGACTAAA
AGAAGCAGTTGACGAAATTTTGGTAAAGATTAAACTTTTACTGACACTTCTGTAAATTGT
ATTGTTTTTTGGATCGCACCAAACATTTAATAGTTTATATCTTTGTAGTTGGTATATAAA
TTACAATATAAAGTAAATGGCCTCAGCATTGTTCACACTGAACAGAAGTAATTTTTATGT
TGCAGGAATGAATGAAGTATAATATGGACATATAAAAATACTAATGGGATGAAATAATCA
ATCC-TTTTTTTATGGGGAAGATGGAATAGTAAAA
>MY5271_Hexurella_GuadalupeValley
TTGAAGAAGCCCAAAGTATTATGAAACTATGCGAACAACTGAAAGACGAGCGAGAAGCTT
TGAGAAAGGCATCAGAATCAAATCACTGGTTGCAGGTTTGTTTCTTTGGCACG--TTATT
GATCGCAGTAGAGTTGCTAACATGAAAATGGCAGTTTTAAGTTATAATATTCTGCATATT
TTCAGACACCTCTGTTGTAACAAAAGTGTTTTTTGCATTAATTGTAATACTGTTGTCTCC
ACTGATGTAGGATTTTGTTTTTCTTTTAACTTGTTTCCAGACTGCTGAAATAGCTGCAGC
GCAGGAAAAACAGATGGAAGTGTGTGATGTTTGTGGAGCTTTTTTGATTGTTGGAGATGC
CCAGCAAAGGGTTGATGATCATTTAATGGGCAAGCAACATGTTGGTTATGCTAGACTAAA
AGAAGCAGTTGACGAAATTTTGGTAAAGATTAAACTTTTACTGACACTTCTGTAAATTGT
ATTGTTTTTTGGATCGCACCAAACATTTAATAGTTTATATCTTTGTAGTTGGTATATAAA
TTACAATATAAAGTAAATGGCCTCAGCATTGTTCACACTGAACAGAAGTAATTTTTATGT
TGCAGGAATGAATGAAGTATAATATGGGCATATAAAAATACTAATGGGATGAAATAATCA
ATCC-TTTTTTTATGGGGAAGATGGAATAGTAAAA
>MY5276_Hexurella_SanPedro_Martir
------------------TCATGATGCTATGCGAACAACTGAAAGATGAGCGAGAAGCTT
TGAGAAAGGCATCAGAATCAAATCACTGGTTGCAGGTTTGTTTCTTTGGCACATGTTATT
GATCGCAGTAGAACTGCTAACGTGAAAATGTCAATTTTAAGTTATAATATTCTTTAGATT
TTCAGACACCTCTGTTGTAATGAAAATGTTTTTTGCATTAATTGTAAAACTGTTGTCTCC
ACTGATGTAGGATTTTTTTTTTCTTTTAACTCGTTTCCAGACTGCTGAAATAGCTGCAGC
GCAGGAAAAACAGATGGAAGTGTGTGATGTTTGTGGAGCTTTTTTGATTGTTGGTGATGC
CCAGCAAAGGGTTGATGATCATTTAATGGGCAAGCAGCATGTTGGTTATGCTAGACTAAA
AGAAGCAGTTGACGAAATTTTGGTAAAGATTAAACTTTTACTGACACTTCTGTAAATTGT
ATTGTTTTTTGGATCGCACCAAGCATTTAATAGTTTATATTTTTGTAGTTGGTATATAAA
TTACAATATAAAGTAAATGGCCTCAGCATTGTTCACACTGAACAGAAGTAATTTTTATGT
TGCAGGAATGAATGAAGTATAATATGGGTATATAAAAATACTAATGGGATGAAGTAATCA
TTCC-TTTTTTTATGAGGCAGATGGAATAGTAAAA
>MY5277_Hexurella_SanPedro_Martir
TTGAAGAAGCACAAAGTATTATGAAACTATGCGAACAACTGAAAGATGAGCGAGAAGCTT
TGAGAAAGGCATCAGAATCAAATCACTGGTTGCAGGTTTGTTTCTTTGGCACATGTTATT
GATCGCAGTAGAACTGCTAACGTGAAAATGTCAATTTTAAGTTATAATATTCTTTAGATT
TTCAGACACCTCTGTTGTAATGAAAATGTTTTTTGCATTAATTGTAAAACTGTTGTCTCC
ACTGATGTAGGATTTTTTTTTTCGTTTAACTCGTTTCCAGACTGCTGAAATAGCTGCAGC
GCAGGAAAAACAGATGGAAGTGTGTGATGTTTGTGGAGCTTTTTTGATTGTTGGTGATGC
CCAGCAAAGGGTTGATGATCATTTAATGGGCAAGCAGCATGTTGGTTATGCTAGACTAAA
AGAAGCAGTTGACGAAATTTTGGTAAAGATTAAACTTTTACTGACACTTCTGTAAATTGT
ATTGTTTTTTGGATCGCACCAAGCATTTAATAGTTTATATTTTTGTAGTTGGTATATAAA
TTACAATATAAAGTAAATGGCCTCAGCATTGTTCACACTGAACAGAAGTAATTTTTATGT
TGCAGGAATGAATGAAGTATAATATGGGTATATAAAAATACTAATGGGATGAAGTAATCA
TTCC-TTTTTTTATGAGGCAGATGGAATAGTAAAA
>MY5280_Hexurella_ArroyoSalado
TTGAAGAAGCCCAAAGTATTATGAAACTATGCGAACAACTGAAAGATGAGCGAGAAGCTT
TGAGAAAGGCATCAGAATCAAATCACTGGTTGCAGGTTTGTTTCTTTGGCTCATGTTATT
GATCACAGTAGAGCTGCTAACATGAATATGTCAGTTTTAAGTAATAATATTCTGCATATT
TTCAGACACCCCTATTGTAACAAAAGTGTTTTTTGCATTAATTGTAATACTGTTGTCTCC
ACTGATGTAGGATTTTGTTTTTCTTTTAACTTGTTTCCAGACTGCTGAAATAGCTGCAGC
GCAGGAAAAACAGATGGAAGTGTGTGATGTTTGTGGAGCTTTTTTGATTGTTGGAGATGC
CCAGCAAAGGGTTGATGATCATTTAATGGGCAAGCAACATGTTGGTTATGCTAGGCTAAA
AGAAGCAGTTGACGAAATTTTGGTAAAGATTAAACTTTTACTGATACTTTTGTAAATTGT
GTTGTTTTTTGGATCACGCCAAACATTTAATGGTTTATGTCTTTGTAGTTGGTATATAAA
TTACAATATGAAGTAAATGACATCAGCATTGTTCACACTGAACAGAAGTAATTTTTATGT
TGCAGGAATGAATGAAGTATAGTATGGGCATATAAAAATACTAATGGGATGAAATAATCA
TTCCCTTTTTTTATGGGGAAGATGGAATAGTAAAA
>MY5282_Hexurella_ArroyoSalado
TTGAAGAAGCCCAAAGTATTATGAAACTATGCGAACAACTGAAAGATGAGCGAGAAGCTT
TGAGAAAGGCATCAGAATCAAATCACTGGTTGCAGGTTTGTTTCTTTGGCTCATGTTATT
GATCACAGTAGAGCTGCTAACATGAATATGTCAGTTTTAAGTAATAATATTCTGCATATT
TTCAGACACCCCTATTGTAACAAAAGTGTTTTTTGCATTAATTGTAATACTGTTGTCTCC
ACTGATGTAGGATTTTGTTTTTCTTTTAACTTGTTTCCAGACTGCTGAAATAGCTGCAGC
GCAGGAAAAACAGATGGAAGTGTGTGATGTTTGTGGAGCTTTTTTGATTGTTGGAGATGC
CCAGCAAAGGGTTGATGATCATTTAATGGGCAAGCAACATGTTGGTTATGCTAGGCTAAA
AGAAGCAGTTGACGAAATTTTGGTAAAGATTAAACTTTTACTGATACTTTTGTAAATTGT
GTTGTTTTTTGGATCACGCCAAACATTTAATGGTTTATGTCTTTGTAGTTGGTATATAAA
TTACAATATGAAGTAAATGACATCAGCATTGTTCACACTGAACAGAAGTAATTTTTATGT
TGCAGGAATGAATGAAGTATAGTATGGGCATATAAAAATACTAATGGGATGAAATAATCA
TTCCCTTTTTTTATGGGGAAGATGGAATAGTAAAA
>MY5286_Hrupicola_SweetwaterSpr_OrdMtn
TTGAAGAAGCCCAAAGTATTATGAAACTGTGCGAACAACTGAAAGATGAGCGAGAAGCTT
TGAGAAAGGCATCAGAATCGAATCACTGGTTGCAGGTATGTTTTTTTGCTACATGTTATT
GATCACAGTAGAGCTGCTAACATGAAAATGTCAGTTTTAAGTTATAATATTCTGCATATT
TTCAGACACCCCTGTTGTAACAAAAGTGTTTTTTGCATTAATTGTAATACTGTTGTCTCC
ATTGATGTAGGA-----TTTTTTTTTTAACTTGTTTTCAGACTGCTGAAATAGCTGCAGC
GCAGGAAAAACAGATGGAAGTGTGTGATGTTTGTGGAGCTTTTTTGATTGTTGGAGATGC
CCAGCAAAGGGTTGATGATCATTTAATGGGCAAGCAACATGTTGGTTATGCTAGACTAAA
AGAAGCAGTTGACGAAATTTTGGTAAAGATTAAACTTTTACTGACACTTCTGTAAATTGT
AATGTTTTTTGGATCACACCAAACATTTAATAGT---------TGTAGTTGGTATATAAA
TTACAATATAAAGTAAATCACGTCAGCATCATTCACGCTGAACAAAAGTAATT--TATGT
ATCAGGGATGAATGAAGTATAGTATGGGCATATAAAAGTACTTATCGAATGAAATATTCA
TTCCTTTTTTTT-----------------------
>MY5287_Hrupicola_SweetwaterSpr_OrdMtn
-------------------------------------------------GCGAG------
-------------------GAATCACTGGTTGCAGGTATGTTTTTTTGCTACATGTTATT
GATCACAGTAGAGCTGCTAACATGAAAATGTCAGTTTTAAGTTATAATATTCTGCATATT
TTCAGACACCCCTGTTGTAACAAAAGTGTTTTTTGCATTAATTGTAATACTGTTGTCTCC
ATTGATGTAGGA-----TTTTTTTTTTAACTTGTTTTCAGACTGCTGAAATAGCTGCAGC
GCAGGAAAAACAGATGGAAGTGTGTGATGTTTGTGGAGCTTTTTTGATTGTTGGAGATGC
CCAGCAAAGGGTTGATGATCATTTAATGGGCAAGCAACATGTTGGTTATGCTAGACTAAA
AGAAGCAGTTGACGAAATTTTGGTAAAGATTAAACTTTTACTGACACTTCTGTAAATTGT
AATGTTTTTTGGATCACACCAAACATTTAATAGT---------TGTAGTTGGTATATAAA
TTACAATATAAAGTAAATCACGTCAGCATCATTCACGCTGAACAAAAGTAATT--TATGT
ATCAGGGATGAATGAAGTATAGTATGGGCATATAAAAGTACTTATCGAATGAAATATTCA
TTCC--------TTGAGGAAGATGG-----TAAAA
>MY5288_Hrupicola_Deadman_Hills
TTAAAAGGGCTTAAATTACT----TATTAGGTGAACAACTGAAAGATGAGCGAGAAGCTT
TGAGAAAGGCATCAGAATCAAATCACTGGTTGCAGGTTTGTTTCTTTGGCACATGTTATT
GATCACAGTAGAGCTGCGGACATGAAAATGTCAGTTTTAAGTTATAATATTCTGCATATT
TTCAGACACCCCTGTTGTAAAAAAAGAGTTTTTGGAATTAATTGTAATACTGTTGTCTCC
ATTGATGAAGGATTTTTTTTTTCTTTTAATTTGTTTCCAGACTGCCGAAATAGCTGCAGC
ACAGGAAAAACAGATGGAAGTGTGTGATGTTTGTGGAGCTTTTTTGATCGTTGGAGATGC
CCAGCAAAGGGTTGATGATCATTTAATGGGCAAGCAACATGTTGGTTATGCTAGACTAAA
AGAAGCAGTTGACGAAATTTTGGTAAAGATTAAACTTTTACTGACCCTTCTGTAAATTGT
ATTGTTTTTTGGATCACACCAAACATTTAATGGT---------TGTAGTTGGTATATAAA
TTACAATATAAAGTAAATGACATCAGCATCATTCATGCTGAACAAAAGTAATTTATATGT
AGCAGGAATGAATGAAGTATAGTATGAGCATATAAAAGTACTAATAGGATGAAATATTCA
TTCCTTCTTTTTATGGGGAAGATGGAATAGTAAAA
>MY5289_Hrupicola_Deadman_Hills
TTGAAGAAGCCCAAAGTATTATGAAACTGTGCGAACAACTGAAAGATGAGCGAGAAGCTT
TGAGAAAGGCATCAGAATCAAATCACTGGTTGCAGGTTTGTTTCTTTGGCACATGTTATT
GATCACAGTAGAGCTGCGGACATGAAAATGTCAGTTTTAAGTTATAATATTCTGCATATT
TTCAGACACCCCTGTTGTAAAAAAAGAGTTTTTGGAATTAATTGTAATACTGTTGTCTCC
ATTGATGAAGGATTTTTTTTTTCTTTTAACTTGTTTCCAGACTGCCGAAATAGCTGCAGC
ACAGGAAAAACAGATGGAAGTGTGTGATGTTTGTGGAGCTTTTTTGATCGTTGGAGATGC
CCAGCAAAGGGTTGATGATCATTTAATGGGCAAGCAACATGTTGGTTATGCTAGACTAAA
AGAAGCAGTTGACGAAATTTTGGTAAAGATTAAACTTTTACTGACCCTTCTGTAAATTGT
ATTGTTTTTTGGATCACACCAAACATTTAATGGT---------TGTAGTTGGTATATAAA
TTACAATATAAAGTAAATGACATCAGCATCATTCATGCTGAACAAAAGTAATTTATATGT
AGCAGGAATGAATGAAGTATAGTATGAGCATATAAAAGTACTAATAGGATGAAATATTCA
TTCCTTCTTTTTATGGGGAGGATGGAATAGTAAAA
>MY5309_Hapachea_JohnnyLyon_Hills
----------------------GAAACTGTGCGAACAACTGAAAGACGAGCGAGAAGCTT
TGAGAAAGGCATCAGAATCAAATCACTGGTTGCAGGTTTGTTTCTTTGGCTCATCTCATT
GATCACATTAGAGCTGCTAACATGAAAATGTCAGTTTTAGGTTATCATATTCTGTATGTT
TTCATACACCCTGTTTGTAACAAAAGTAT------------------------------C
ATTAATATGGGATTTTTTTTTCCTTTTAACTTGCTTCCAGACTGCCGAAATAGCTGCAGC
ACAGGAAAAACAGATGGAAGTGTGTGATGTTTGCGGAGCATTTTTGATTGTTGGAGATGC
CCAGCAAAGGGTTGATGATCATTTAATGGGCAAGCAACACGTTGGTTATGCTAGACTGAA
AGAAGCAGTTGACGAAATTTTGGTAAAGATTAAAATTTTACTGACCCTTCTGTAAATTGT
GTTGTTTTTTGGATTACGCAAAAAATTTAATGGTTTATATCTGTGTAGTTGGTATATAAA
TTTTAATGTGAAATAAATTATATGTGGATAAATTATAAT---------------------
------------------------------------------------------------
-----------------------------------
>MY5310_Hexurella_AntelopeCyn_CerbatMtns
------------------------------------------------------------
---GAAAGGCATCAGAATCAAATCACTGGTTGCAGGTTTGTTTCTTTGAAACATCTCATT
GATCACGTTAAAGTTGCTAACATGAAAATGTCAGTTTTAGGTTCTAATATTGTGCATGTT
TTCAGACACACTGTTTGTAACAAAAGTATTTTTTGCGCTAATTGTAATAATGTTGTCTTC
ATTAATGTAGGAATTTTTTTTTCTTTTGACTTGTTTCCAGACTGCTGAAATAGCTGCAGC
ACAGGAAAAACAGATGGAAGTGTGTGATGTTTGCGGAGCATTTTTGATTGTTGGAGATGC
CCAGCAGAGGGTTGATGATCATTTAATGGGCAAACAACATGTTGGTTATGCTAGACTGAA
AGAAGCAGTTGACGAAATTTTGGTAAAGATAAAACTTTTGCTGACACTTCTGTAAATTGT
GTTGTTTTTTGGATCACGCAAAGAATCTAATGGTTTATTTCTTTGTAGTTTGTATATAAA
TTTTAACGTGAAGCAAATGACATCTGAATCATTCATGCTGAACAGAAGTAATGTTTATGT
AGCAAGAATG--------------------------------------------------
-----------------------------------
>MY5311_Hexurella_AntelopeCyn_CerbatMtns
------------------------------------------------------------
---------CATCAGAATCAAATCACTGGTTGCAGGTTTGTTTCTTTGAAACATCTCATT
GATCACGTTAAAGTTGCTAACATGAAAATGTCAGTTTTAGGTTCTAATATTGTGCATGTT
TTCAGACACACTGTTTGTAACAAAAGTATTTTTTGCGCTAATTGTAATAATGTTGTCTTC
ATTAATGTAGGAATTTTTTTTTCTTTTGACTTGTTTCCAGACTGCTGAAATAGCTGCAGC
ACAGGAAAAACAGATGGAAGTGTGTGATGTTTGCGGAGCATTTTTGATTGTTGGAGATGC
CCAGCAGAGGGTTGATGATCATTTAATGGGCAAACAACATGTTGGTTATGCTAGACTGAA
AGAAGCAGTTGACGAAATTTTGGTAAAGATAAAACTTTTGCTGACACTTCTGTAAATTGT
GTTGTTTTTTGGATCACGCAAAGAATCTAATGGTTTATTTCTTTGTAGTTTGTATATAAA
TTTTAACGTGAAGCAAATGACATCTGAATCATTCATGCTGAACAGAAGTAATGTTTATGT
AGCAAGAATGAATGAAGTAAAGTATGGGCATGCAAAACTA--------------------
-----------------------------------
>MY5312_Hexurella_FoxCyn_MusicMtns
-------------------------------------ACTGAAAGATGAGCGAGAAGCTT
TGAGAAA--CATCAGAATCAAATCACTGGTTGCAGGTTTGTTTCTTTGAAACATCTCATT
GATCACCTTAAAGTTGCTAACATGAAAATGTCAGTTTTAGGTTCTAATATTGTGCATGTT
TTCAGACACACTGTTTGTAACAAAAGTATTTTTTGCGCTAATTGTAATAATGTTGTCTTC
ATTAATGTAGGAATTTTTTTTTCTTTTGACTTGTTTCCAGACTGCTGAAATAGCTGCAGC
ACAGGAAAAACAGATGGAAGTGTGTGATGTTTGCGGAGCATTTTTGATTGTTGGAGATGC
CCAGCAGAGGGTTGATGATCATTTAATGGGCAAACAACATGTTGGTTATGCTAGACTGAA
AGAAGCAGTTGACGAAATTTTGGTAAAGATAAAACTTTTGCTGACACTTCTGTAAATTGT
GTTGTTTTTTGGATCACGCAAAGAATCTAATGGTTTATATCTTTGTAGTTTGTATATAAA
TTATAACGTGAAGCAAATGACATCTGAATCATTCACGCTGAACAGAAGTAATGTTTATGT
AGCAAGAATGAATGAAGTAAAGTATGGGCATGCAAAACTACTAGTATGGTCACTTATGAA
TGTC-------------------------------
>MY5313_Hexurella_FoxCyn_MusicMtns
-------------------------------------------------------AGCTT
TGAGAAAGGCATCAGAATCAAATCACTGGTTGCAGGTTTGTTTCTTTGAAACATCTCATT
GATCACCTTAAAGTTGCTAACATGAAAATGTCAGTTTTAGGTTCTAATATTGTGCATGTT
TTCAGACACACTGTTTGTAACAAAAGTATTTTTTGCGCTAATTGTAATAATGTTGTCTTC
ATTAATGTAGGAATTTTTTTTTCTTTTGACTTGTTTCCAGACTGCTGAAATAGCTGCAGC
ACAGGAAAAACAGATGGAAGTGTGTGATGTTTGCGGAGCATTTTTGATTGTTGGAGATGC
CCAGCAGAGGGTTGATGATCATTTAATGGGCAAACAACATGTTGGTTATGCTAGACTGAA
AGAAGCAGTTGACGAAATTTTGGTAAAGATAAAACTTTTGCTGACACTTCTGTAAATTGT
GTTGTTTTTTGGATCACGCAAAGAATCTAATGGTTTATATCTTTGTAGTTTGTATATAAA
TTATAACGTGAAGCAAATGACATCTGAATCATTCACGCTGAACAGAAGTAATGTTTATGT
AGCAAGAATGAATGAAGTAAAGTATGGGCATGCAAAACTACTAGTATGGTCA--------
-----------------------------------
>MY5315_Hexurella_WagonerRd_BradshawMtns
------------------------------GCGAACAACTGAAAGATGAGCGAGAAGCTT
TGAGAAAGGCATCAGAATCAAATCACTGGTTGCAGGTTTGTTTCTTTGAAACATCTCATT
GATCACATTAAAGTTGCTAACATGAAAATGTGAGTTTTAGGTTCTAATATTGTGCATGTT
TTTGGACACTCTGTTTGTAACAAAAGTATTTTTTGCGTTAATTGTAATAATGTTGTCTTC
ATTAATGAAGAA-TTTTTTTTTCTTTTAACTTGTTTCCAGACTGCTGAAATAGCTGCAGC
ACAGGAAAAACAGATGGAAGTGTGTGATGTTTGTGGAGCATTTTTGATTGTTGGAGATGC
CCAGCAGAGGGTTGATGATCATTTAATGGGCAAACAACATGTTGGTTATGCTAGACTGAA
AGAAGCAGTTGACGAAATTTTGGTAAAGATTAA---------------------------
----------------------------------TTATATCTTTGTAGTTTGTATATAAA
TTATAATGTGAAGTGAAGGACATCTGAATCATTCACGCTGAACAGAAGTAATGTTTATGT
AGAAAGAATGAATGAAGTAAAGTA------------------------------------
--------TCTTATCTGTTAGCTAAACTGAAAAAA
>MY5316_Hexurella_WagonerRd_BradshawMtns
TTGAGGAAGCCCAAAGTATTATGAAACTGTGCGAACAACTGAAAGATGAGCGAGAAGCTT
TGAGAAAGGCATCAGAATCAAATCACTGGTTGCAGGTTTGTTTCTTTGAAACATCTCATT
GATCACATTAAAGTTGCTAACATGAAAATGTGAGTTTTAGGTTCTAATATTGTGCATGTT
TTTGGACACTCTGTTTGTAACAAAAGTATTTTTTGCGTTAATTGTAATAATGTTGTCTTC
ATTAATGAAGAA-TTTTTTTTTCTTTTAACTTGTTTCCAGACTGCTGAAATAGCTGCAGC
ACAGGAAAAACAGATGGAAGTGTGTGATGTTTGTGGAGCATTTTTGATTGTTGGAGATGC
CCAGCAGAGGGTTGATGATCATTTAATGGGCAAACAACATGTTGGTTATGCTAGACTGAA
AGAAGCAGTTGACGAAATTTTGGTAAAGATTAA---------------------------
----------------------------------TTATATCTTTGTAGTTTGTATATAAA
TTATAATGTGAAGTGAAGGACATCTGAATCATTCACGCTGAACAGAAGTAATGTTTATGT
AGAAAGAATGAATGAAGTAAAGTA------------------------------------
--------TCTTATCTGTTAGCTAAACTGAAAAAA
>MY5317_Hrupicola_Cottonwood_SnYsidroMtns
TTGAAGAAGCCCAAAGTATTATGAAACTGTGCGAACAACTGAAAGATGAGCGAGAAGCTT
TGAGAAAGGCATCAGAATCAAATCACTGGCTGCAGGTTTGTTTCTTTGGCACATTTTATT
GATCACAGTAGAGCTGCTAACATGAAAATGTCAGTTTTAAGTTGCAATATTCTGCATATT
TTCAGACACCCCTGTTGTAACAAAAGTGTTTTTTGCATCAATTGTGATACTGTTGTCGCC
ACTGATGTGGGATTTTGTTTTTCTTTTAACTTTTTTCTAGACTGCTGAAATAGCTGCAGC
GCAGGAAAAACAGATGGAAGTGTGTGATGTTTGTGGAGCTTTTTTGATTGTTGGAGATGC
CCAGCAAAGGGTTGATGATCATTTAATGGGCAAGCAACATGTTGGTTATGCTAGACTAAA
AGAAGCAGTTGACGAAATTTTGGTAAAGATTAAACTTTTACTGACTCTTCTGTAAATTGT
ATTGTTTTTTGGATCGCACCAAACATTTAATGGTTTATATCTTTGTAGTTGGTATATAAA
TTACAATATGAAGTAAATGACATCAGCATTGTTCGCGCTGAACGGAGGTAATTTTTAATT
TGCAAGAATGAATGAAGTATAGTATGGGCATGTAAAAATACTAATGGGATGAAATAATCA
TTCT--------ATGGGGAAGATGG----------
