# Supplementary material for: ﻿Species delimitation, biogeography, and natural history of dwarf funnel web spiders (Mygalomorphae, Hexurellidae, Hexurella) from the United States / Mexico borderlands
Source: Zookeys. 2023 Jun 14;1167:109–57. doi: 10.3897/zookeys.1167.103463 (PMC10285686; doi:10.3897/zookeys.1167.103463)
Supplement: Supplementary material 3 — Input matrices, analysis log files, and output tree files for nuclear and mitochondrial analyses [file zookeys-1167-109_article-103463__-s003.zip › uce-200729.fasta]

>MY0059_Hapachea_SantaRitaMtns_MaderaCyn
GGTTTATTCAGCACTCCGTTGCCGATTACTGCACAGCCAACGGTAGCCACATTAAAAAAG
GAAAAGTTACCGGATTCGGTGAGTAACGGCTCGGATGTTACGGACGATCAACACAACGAT
TCCATTATCTGTCGCCAATGCCGGCGCTGTAAATGCGAAGCGTGTCGGAGTCCGAAGAAG
TTGCCTTCGAAATGGATTTGTAACGACAAATGTCTGTGTTCGGCCTCTTCCATAGTGGAT
TATTGTTCATGTATGTGTTGTGTGAAAGGCATCTTCTATCACTGGGCGAAGGACTACGAG
ATGGATAATGACGTCTCGTGCGCAGATCAACCGTGTTCCTGTTCACCTCACCAGAGATTC
CTGAGGTGGGGATGTCTAGGTGTTCTGTCTTTGGCACTGCCGTGTCTCTGTTTCTACTGG
CCCCTGAGGGGCTGTGTCAGGATGTGCGAGGCATGCTATACACACTGTTATGGACAGGGC
TGTCAGTGCACACAGCCACACAGGACTGCCGTGCCAATCGAACAAGCGCCCGAAAAACG
>MY0139_Hexurella_SanDiego_Guatay
GGTTTATTCAGCACTCCGTTGCCGATTACTGCACAGCCAACGGTAGCCACATTAAAAAAG
GAAAAGTTACCGGATTCAGTGAGTAACGGTTCGGATGTTACGGACGATCAACACAACGAT
TCCATTATCTGTCGCCAGTGCCGGCGCTGTAAATGCGAAGCGTGTCGGAGTCCGAAGAAG
TTGCCTTCGAAATGGATTTGTAATGACAAATGTCTGTGTTCGGCCTCTTCCATAGTGGAT
TATTGTTCATGTATGTGTTGTGTGAAAGGCATCTTTTATCACTGGGCGAAAGACTACGAG
ATGGATAATGACGTCTCGTGCGCAGATCAACCGTGTTCCTGTTCACCTCACCAGAGATTC
CTGAGGTGGGGATGTCTAGGTGTTCTGTCTTTGGCACTGCCGTGTCTCTGTTTCTACTGG
CCCCTGAGGGGTTGTGTCAGGATGTGCGAGACATGTTATACACACTGTTATGGACAGGGC
TGTCAGTGCACACAGCCGCACAGGACTGCCGTGCCAATCGAACAAGCGCCCGAAAAACG
>MY5053_Hexurella_ChiricahuaMtns_PriceCyn
GGTTTATTCAGCACTCCGTTGCCGATTACTGCACAGCCAACGGTAGCCACGTTAAAAAAG
GAAAAGTTACCGGATTCGGTGAGTAACGGCTCGGATGTTACGGACGATCAACACAACGAT
TCCATTATCTGCCGCCAATGCCGGCGCTGTAAATGCGAAGCGTGTCGGAGTCCGAAGAAG
TTGCCTTCGAAATGGATTTGTAACGACAAGTGTCTGTGTTCGGCCTCTTCCATAGTGGAT
TATTGTTCATGTATGTGTTGTGTGAAGGGCATCTTCTATCACTGGGCGAAGGACTACGAG
ATGGATAATGACGTCTCGTGCGCAGATCAACCGTGTTCCTGTTCACCTCACCAGAGATTC
CTGAGGTGGGGATGTCTAGGTGTTCTGTCTTTGGCACTGCCGTGTCTCTGTTTCTACTGG
CCCCTGAGGGGCTGTGTCAGGATGTGCGAGACATGCTATACACACTGTTATGGACAGGGC
TGTCAGTGCACACAGCCACACAGGACTGCCGTGCCAATCGAACAAGCGCCCGAAAAACG
>MY5057_Hexurella_ChiricahuaMtns_PriceCyn
GGTTTATTCAGCACTCCGTTGCCGATTACTGCACAGCCAACGGTAGCCACGTTAAAAAAG
GAAAAGTTACCGGATTCGGTGAGTAACGGCTCGGATGTTACGGACGATCAACACAACGAT
TCCATTATCTGCCGCCAATGCCGGCGCTGTAAATGCGAAGCGTGTCGGAGTCCGAAGAAG
TTGCCTTCGAAATGGATTTGTAACGACAAGTGTCTGTGTTCGGCCTCTTCCATAGTGGAT
TATTGTTCATGTATGTGTTGTGTGAAGGGCATCTTCTATCACTGGGCGAAGGACTACGAG
ATGGATAATGACGTCTCGTGCGCAGATCAACCGTGTTCCTGTTCACCTCACCAGAGATTC
CTGAGGTGGGGATGTCTAGGTGTTCTGTCTTTGGCACTGCCGTGTCTCTGTTTCTACTGG
CCCCTGAGGGGCTGTGTCAGGATGTGCGAGACATGCTATACACACTGTTATGGACAGGGC
TGTCAGTGCACACAGCCACACAGGACTGCCGTGCCAATCGAACAAGCGCCCGAAAAACG
>MY5064_Hexurella_MuleMtns_Escabrosa
GGTTTATTCAGCACTCCGTTGCCGATTACTGCACAGCCAACGGTAACCACATTAAAAAAG
GAAAAGTTACCGGATTCGGTGAGTAACGGCTCGGATGTTACGGACGATCAACACAACGAT
TCCATTATCTGTCGCCAGTGCCGGCGCTGTAAATGCGAAGCGTGTCGGAGTCCGAAGAAG
TTGCCTTCGAAATGGATTTGTAACGACAAATGTCTGTGTTCGGCCTCTTCCATAGTGGAT
TATTGTTCATGTATGTGTTGTGTGAAAGGCATCTTCTATCACTGGGCGAAGGACTACGAG
ATGGATAATGACGTCTCGTGCGCAGATCAACCGTGTTCCTGTTCACCTCACCAGAGATTC
CTGAGGTGGGGATGTCTAGGTGTTCTGTCTTTGGCACTGCCGTGTCTCTGTTTCTACTGG
CCCCTGAGGGGCTGTGTCAGGGTGTGCGAGACATGCTATACACACTGTTATGGACAGGGC
TGTCAGTGCACACAGCCACACAGGACTGCCGTGCCAATCGAACAAGCGCCCGAAAAACG
>MY5066_Hexurella_MuleMtns_Escabrosa
GGTTTATTCAGCACTCCGTTGCCGATTACTGCACAGCCAACGGTAACCACATTAAAAAAG
GAAAAGTTACCGGATTCGGTGAGTAACGGCTCGGATGTTACGGACGATCAACACAACGAT
TCCATTATCTGTCGCCAGTGCCGGCGCTGTAAATGCGAAGCGTGTCGGAGTCCGAAGAAG
TTGCCTTCGAAATGGATTTGTAACGACAAATGTCTGTGTTCGGCCTCTTCCATAGTGGAT
TATTGTTCATGTATGTGTTGTGTGAAAGGCATCTTCTATCACTGGGCGAAGGACTACGAG
ATGGATAATGACGTCTCGTGCGCAGATCAACCGTGTTCCTGTTCACCTCACCAGAGATTC
CTGAGGTGGGGATGTCTAGGTGTTCTGTCTTTGGCACTGCCGTGTCTCTGTTTCTACTGG
CCCCTGAGGGGCTGTGTCAGGGTGTGCGAGACATGCTATACACACTGTTATGGACAGGGC
TGTCAGTGCACACAGCCACACAGGACTGCCGTGCCAATCGAACAAGCGCCCGAAAAACG
>MY5071_Hexurella_SantaRitaMtns_AlisoSprings
GGTTTATTCAGCACTCCGTTGCCGATTACTGCACAGCCAACGGTAGCCACATTAAAAAAG
GAAAAGTTACCGGATTCGGTGAGTAACGGCTCGGATGTTACGGACGATCAACACAACGAT
TCCATTATCTGTCGCCAATGCCGGCGCTGTAAATGCGAAGCGTGTCGGAGTCCGAAGAAG
TTGCCCTCGAAATGGATTTGTAACGACAAGTGTCTGTGTTCGGCCTCTTCCATAGTGGAT
TATTGTTCATGTATGTGTTGTGTGAAAGGCATCTTCTATCACTGGGCGAAGGACTACGAG
ATGGATAATGACGTCTCGTGCGCAGATCAACCGTGTTCCTGTTCACCTCACCAGAGATTC
CTGAGGTGGGGATGTCTGGGTGTTCTGTCTTTGGCACTGCCGTGTCTCTGTTTCTACTGG
CCCCTGAGGGGCTGTGTCAGGATGTGCGAGACATGCTATACACACTGTTATGGACAGGGC
TGTCAGTGCACACAGCCACACAGGACTGCCGTGCCAATCGAACAAGCGCCCGAAAAACG
>MY5075_Hexurella_ChiricahuaMtns_CaveCrkCyn
-------TTCACACTCCGTTGCCGATTACTGCACAGCCAACGGTAGCCACATTAAAAAAG
GAAAAGTTACCGGATTCGGTGAGTAACGGCTCGGATGTTACGGACGATCAACACAACGAT
TCCATTATCTGTCGCCAATGCCGGCGCTGTAAATGCGAAGCGTGTCGGAGTCCGAAGAAG
TTGCCTTCGAAATGGATTTGTAACGACAAATGTCTGTGTTCGGCCTCTTCCATAGTGGAT
TATTGTTCATGTATGTGTTGTGTGAAAGGCATCTTCTACCACTGGGCGAAGGACTACGAG
ATGGATAATGACGTCTCGTGCGCAGATCAACCGTGTTCCTGTTCACCTCACCAGAGATTC
CTGAGGTGGGGATGTCTCGGTGTTCTGTCTTTGGCACTGCCGTGTCTCTGCTTCTACTGG
CCCCTGAGGGGCTGTGTCAGGATGTGCGAGACATGCTATACACACTGTTATGGACAGGGC
TGTCAGTGCACACAGCCACACAGGACTGCCGTGCCAATCGAACAAGCGCCCGAAAAACG
>MY5126_Hexurella_SantaCatalinaMtns_NuggetCyn
GGTTTATTCAGCACTCCGTTGCCGATTACTGCACAGCCAACGGTAGCCACATTAAAAAAG
GAAAAGTTACCGGATTCGGTGAGTAACGGCTCGGATGTTACGGACGATCAACACAACGAT
TCCATTATCTGTCGCCAATGCCGGCGCTGTAAATGCGAAGCGTGTCGGAGTCCGAAGAAG
TTGCCTTCAAAATGGATTTGTAACGACAAATGTCTGTGTTCGGCCTCTTCCATAGTGGAT
TATTGTTCATGTATGTGTTGTGTGAAAGGCATCTTCTATCACTGGGCGAAGGACTACGAG
ATGGATAACGACGTCTCGTGCGCAGATCAACCGTGTTCCTGTTCACCTCACCAGAGATTC
CTGAGGTGGGGATGTCTAGGTGTTCTGTCTTTGGCACTGCCGTGTCTCTGTTTCTACTGG
CCCCTGAGGGGCTGTGTCAGGATGTGCGAGACATGCTATACACACTGTTATGGACAGGGC
TGTCAGTGCACACAGCCACACAGGACTGCCGTGCCAATCGAACAAGCGCCCGAAAAACG
>MY5128_Hexurella_WhetstoneMtns_FrenchJoeCyn
------------------------------------------------------------
------------------------------------------------------------
------------------------------------------------------------
-----------ATGGATTTGTAACGACAAATGTCTGTGTTCGGCCTCTTCCATAGTGGAT
TATTGTTCATGTATGTGTTGTGTGAAAGGCATCTTCTA-CACTGGGCGAAGGACTACGAG
ATGGATAATGACGTCTCGTGCGCAGATCAACCGTG-------------------------
------------------------------------------------------------
------------------------------------------------------------
-----------------------------------------------------------
>MY5131_Hexurella_PedregosaMtns_PruneCyn
GGTTTATTCAGCACTCCGTTGCCGATTACTGCACAGCCAACGGTAGCCACGTTAAAAAAG
GAAAAGTTACCGGATTCGGTGAGTAACGGCTCGGATGTTACGGACGATCAACACAACGAT
TCCATTATCTGCCGCCAATGCCGGCGCTGTAAATGCGAAGCGTGTCGGAGTCCGAAGAAG
TTGCCTTCGAAATGGATTTGTAACGACAAATGTCTGTGTTCGGCCTCTTCCATAGTGGAT
TATTGTTCATGTATGTGTTGTGTGAAGGGCATCTTCTATCACTGGGCGAAGGACTACGAG
ATGGATAATGACGTCTCGTGCGCAGATCAACCGTGTTCCTGTTCACCTCACCAGAGATTC
CTGAGGTGGGGATGTCTAGGTGTTCTGTCTTTGGCACTGCCGTGTCTCTGTTTCTACTGG
CCCCTGAGGGGCTGTGTCAGGATGTGCGAGACATGCTATACACACTGTTATGGACAGGGC
TGTCAGTGCACACAGCCACACAGGACTGCCGTGCCAATCGAACAAGCGCCCGAAAAACG
>MY5132_Hexurella_PedregosaMtns_PruneCyn
GGTTTATTCAGCACTCCGTTGCCGATTACTGCACAGCCAACGGTAGCCACGTTAAAAAAG
GAAAAGTTACCGGATTCGGTGAGTAACGGCTCGGATGTTACGGACGATCAACACAACGAT
TCCATTATCTGCCGCCAATGCCGGCGCTGTAAATGCGAAGCGTGTCGGAGTCCGAAGAAG
TTGCCTTCGAAATGGATTTGTAACGACAAATGTCTGTGTTCGGCCTCTTCCATAGTGGAT
TATTGTTCATGTATGTGTTGTGTGAAGGGCATCTTCTATCACTGGGCGAAGGACTACGAG
ATGGATAATGACGTCTCGTGCGCAGATCAACCGTGTTCCTGTTCACCTCACCAGAGATTC
CTGAGGTGGGGATGTCTAGGTGTTCTGTCGTTGGCACTGCCGTGTCTCTGTTTCTACTGG
CCCCTGAGGGGCTGTGTCAGGATGTGCGAGACATGCTATACACACTGTTATGGACAGGGC
TGTCAGTGCACACAGCCACACAGGACTGCCGTGCCAATCGAACAAGCGCCCGAAAAACG
>MY5136_Hexurella_MiddlemarchCyn
GGTTTATTCAGCACTCCGTTGCCGATTACTGCACAGCCAACGGTAGCCACATTAAAAAAG
GAAAAGTTACCGGATTCGGTGAGTAACGGCTCGGATGTTACGGACGATCAACACAACGAT
TCCATTATCTGTCGCCAATGCCGGCGCTGTAAATGCGAAGCGTGTCGGAGTCCGAAGAAG
TTGCCTTCGAAATGGATTTGTAACGACAAATGTCTGTGTTCGGCCTCTTCCATAGTGGAT
TACTGTTCATGTATGTGTTGTGTGAAAGGCATCTTCTATCACTGGGCGAAGGACTACGAG
ATGGATAATGACGTCTCGTGCGCAGATCAACCGTGTTCCTGTTCACCTCACCAGAGATTC
CTGAGGTGGGGATGTCTAGGTGTTCTGTCTTTGGCACTGCCGTGTCTCTGTTTCTACTGG
CCCCTGAGGGGCTGTGTCAGGATGTGCGAGACATGCTATACACACTGTTATGGACAGGGC
TGTCAGTGCACACAGCCACACAGGACTGCCGTGCCAATCGAACAAGCGCCCGAAAAACG
>MY5147_Hexurella_DragoonMtns_NF_345A
GGTTTATTCAGCACTCCGTTGCCGATTACTGCACAGCCAACGGTAGCCACATTAAAAAAG
GAAAAGTTACCGGATTCGGTGAGTAACGGCTCGGATGTTACGGACGATCAACACAACGAT
TCCATTATCTGTCGCCAATGCCGGCGCTGTAAATGCGAAGCGTGTCGGAGTCCGAAGAAG
TTGCCTTCGAAATGGATTTGTAACGACAAATGTCTGTGTTCGGCCTCTTCCATAGTGGAT
TACTGTTCATGTATGTGTTGTGTGAAAGGCATCTTCTATCACTGGGCGAAGGACTACGAG
ATGGATAATGACGTCTCGTGCGCAGATCAACCGTGTTCCTGTTCACCTCACCAGAGATTC
CTGAGGTGGGGATGTCTAGGTGTTCTGTCTTTGGCACTGCCGTGTCTCTGTTTCTACTGG
CCCCTGAGGGGCTGTGTCAGGATGTGCGAGACATGCTATACACACTGTTATGGACAGGGC
TGTCAGTGCACACAGCCACACAGGACTGCCGTGCCAATCGAACAAGCGCCCGAAAAACG
>MY5152_Hexurella_WhetstoneMtns_ApacheCyn
GGTTTATTCAGCACTCCGTTGCCGATTACTGCACAGCCAACGGTAGCCACGTTAAAAAAG
GAAAAGTTACCGGATTCGGTGAGTAACGGCTCGGATGTTACGGACGATCAACACAACGAT
TCCATTATCTGTCGCCAATGCCGGCGCTGCAAATGCGAAGCGTGTCGGAGTCCGAAGAAG
TTGCCTTCCAAATGGATTTGTAACGACAAATGTCTGTGTTCGGCCTCTTCCATAGTGGAT
TATTGTTCATGTATGTGTTGTGTGAAAGGCATCTTCTATCACTGGGCGAAGGACTACGAG
ATGGATAATGACGTCTCGTGCGCAGATCAACCGTGTTCCTGTTCACCTCACCAGAGATTC
CTGAGGTGGGGATGTCTAGGTGTTCTGTCTTTGGCACTGCCGTGTCTCTGCTTCTACTGG
CCCCTGAGGGGCTGTGTCAGGATGTGCGAGGCATGCTATACACACTGTTATGGACAGGGC
TGTCAGTGCACACAGCCACACAGGACTGCCGTGCCAATCGAACAAGCGCCCGAAAAACG
>MY5154_Hexurella_SantaRitaMtns_AdobeCyn
GGTTTATTCAGCACTCCGTTGCCGATTACTGCACAGCCAACGGTAGCCACATTAAAAAAG
GAAAAGTTACCGGATTCGGTGAGTAACGGCTCGGATGTTACGGACGATCAACACAACGAT
TCCATTATCTGTCGCCAATGCCGGCGCTGTAAATGCGAAGCGTGTCGGAGTCCGAAGAAG
TTGCCTTCGAAATGGATTTGTAACGACAAATGTCTGTGTTCGGCCTCTTCCATAGTGGAT
TATTGTTCATGTATGTGTTGTGTGAAGGGCATCTTCTATCACTGGGCGAAGGACTACGAG
ATGGATAATGACGTCTCGTGCGCAGATCAACCGTGTTCCTGTTCACCTCACCAGAGATTC
CTGAGGTGGGGATGTCTAGGTGTTCTGTCTTTGGCACTGCCGTGTCTCTGTTTCTACTGG
CCCCTGAGGGGCTGTGTCAGGATGTGCGAGACGTGCTATACACACTGTTATGGACAGGGC
TGTCAGTGCACACAGCCACACAGGACTGCCGTGCCAATCGAACAAGCGCCCGAAAAACG
>MY5157_Hexurella_SantaCatalinaMtns_Redington
GGTTTATTCAGCACTCCGTTGCCGATTACTGCACAGCCAACGGTAGCCACATTAAAAAAG
GAAAAGTTACCGGATTCGGTGAGTAACGGCTCGGATGTTACGGACGATCAACACAACGAT
TCCATTATCTGTCGCCAGTGCCGGCGCTGTAAATGCGAAGCGTGTCGGAGTCCGAAGAAG
TTGCCTTCGAAATGGATTTGTAACGACAAATGTCTGTGTTCGGCCTCTTCCATAGTGGAT
TATTGTTCATGTATGTGTTGTGTGAAAGGCATCTTCTATCACTGGGCGAAGGACTACGAG
ATGGATAATGACGTCTCGTGCGCAGATCAACCGTGTTCCTGTTCACCTCACCAGAGATTC
CTGAGGTGGGGATGTCTAGGTGTTCTGTCTTTGGCACTGCCGTGTCTCTGTTTCTACTGG
CCCCTGAGGGGCTGTGTCAGGATGTGCGAGACATGCTATACACACTGTTACGGACAGGGC
TGTCAGTGCACACAGCCACACAGGACTGCCGTGCCAATCGAACAAGCGCCCGAAAAACG
>MY5164_Hrupicola_Temecula
------------------------------------------------------------
----------------------------------------CGGACGATCAACACAACGAT
TCCATTATCTGTCGCCAATGCCGGCGCTGTAAATGCGAAGCGTGTCGGAGTCCGAAGAAG
TTGCCTTCGAAATGGATTTGTAATGACAAATGTCTGTGTTCGGCCTCTTCCATAGTGGAT
TATTGTTCATGTATGTGTTGTGTGAAAGGCATCTTTTATCACTGGGCGAAAGACTACGAG
ATGGATAATGACGTCTCGTGCGCAGATCAACCGTGTTCCTGTTCACCTCACCAGAGATTC
CTGAGGTGGGGATGTCTAGGTGTTCTGTCTTTGGCACTGCCGTGTCTCTGTTTCTACTGG
CCCCTGAGGGGTTGT---------------------------------------------
-----------------------------------------------------------
>MY5165_Hrupicola_Temecula
------------------------------------------------------------
----------------------GTAACGGTTCGGATGTTACGGACGATCAACACAACGAT
TCCATTATCTGTCGCCAATGCCGGCGCTGTAAATGCGAAGCGTGTCGGAGTCCGAAGAAG
TTGCCTTCGAAATGGATTTGTAATGACAAATGTCTGTGTTCGGCCTCTTCCATAGTGGAT
TATTGTTCATGTATGTGTTGTGTGAAAGGCATCTTTTATCACTGGGCGAAAGACTACGAG
ATGGATAATGACGTCTCGTGCGCAGATCAACCGTGTTCCTGTTCACCTCACCAGAGATTC
CTGAGGTGGGGATGTCTAGGTGTC--------GGCACTGCCGTGTCTCTGTTTCTACTGG
CCCCTGAGGGGTTGTGTCAGGATGTGCGAGACATGTTATACACACTGTTATGGACAGGGC
TGTCAGTGCACACAGCCACACAGGACTGCCGTGCCAATCGAACAAGCGCCCGAAAAACG
>MY5175_Hapachea_HarshawRd_PatagoniaMtns
GGTTTATTCAGCACTCCGTTGCCGATTACTGCACAGCCAACGGTAGCCACATTAAAAAAG
GAAAAGTTACCGGATTCGGTGAGTAACGGCTCGGATGTTACGGACGATCAACACAACGAT
TCCATTATCTGTCGCCAATGCCGGCGCTGTAAATGCGAAGCGTGTCGGAGTCCGAAGAAG
TTGCCTTCGAAATGGATTTGTAACGACAAATGTCTGTGTTCGGCCTCTTCCATAGTGGAT
TATTGTTCATGTATGTGTTGTGTGAAAGGCATCTTCTATCACTGGGCGAAGGACTACGAG
ATGGATAATGACGTCTCGTGCGCAGATCAACCGTGTTCCTGTTCACCTCACCAGAGATTC
CTGAGGTGGGGATGTCTAGGTGTTCTGTCTTTGGCACTGCCGTGTCTCTGCTTCTACTGG
CCCCTGAGGGGCTGTGTCAGGATGTGCGAGACATGCTATACACACTGTTATGGACAGGGC
TGTCAGTGCACACAGCCACACAGGACTGCCGTGCCAATCGAACAAGCGCCC--------
>MY5193_Hapachea_HarshawRd_PatagoniaMtns
-----------------------------------------------------AAAAAAG
GAAAAGTTACCGGATTCGGTGAGTAACGGCTCGGATGTTACGGACGATCAACACAACGAT
TCCATTATCTGTCGCCAATGCCGGCGCTGTAAATGCGAAGCGTGTCGGAGTCCGAAGAAG
TTGCCTTCGAAATGGATTTGTAACGACAAATGTCTGTGTTCGGCCTCTTCCATAGTGGAT
TATTGTTCATGTATGTGTTGTGTGAAAGGCATCTTCTATCACTGGGCGAAGGACTACGAG
ATGGATAATGACGTCTCGTGCGCAGATCAACCGTGTTCCTGTTCACCTCACCAGAGATTC
CTGAGGTGGGGATGTCTAGGTGTTCTGTCTTTGGCACTGCCGTGTCTCTGCTTCTACTGG
CCCCTGAGGGGCTGTGTCAGGATGTGCGAGACATGCTATACACACTGTTATGGACAGGGC
TGTCAGTGCACACAGCCACACAGGACTGCCGTGCCAATCGAACAAGCGCCCGAAAAACG
>MY5266_Hencina_CerroBolla
GGTTTATTCAGCACCCCGTTGCCGATTACTGCACAGCCAACGGTA---------------
GAAAAGTTACCGGATTCAGTGAGTAACGGCTCGGATGTTACGGACGATCAACACAACGAT
TCCATTATCTGTCGCCAATGCCGGCGCTGTAAATGCGAAGCGTGTCGGAGTCCGAAGAAG
TTGCCTTCGAGATGGATTTGTAATGACAAATGTCTGTGTTCGGCCTCTTCCATAGTGGAT
TATTGTTCATGTATGTGTTGTGTGAAAGGCATCTTTTATCACTGGGCGAAAGACTACGAG
ATGGATAATGACGTCTCGTGCGCAGATCAACCGTGTTCCTGTTCACCTCACCAGAGATTC
CTGAGGTGGGGATGTCTAGGTGTTCTGTCTTTGGCACTGCCGTGTCTCTGTTTCTACTGG
CCCCTGAGGGGTTGTGTCAGGATGTGCGAGACATGTTATACACA-TGTTATGGACAGGGC
TGTCAGTGCACACAGCCGCACAGGACTGCCG----------------------------
>MY5267_Hencina_CerroBolla
GGTTTATTCAGCACCCCGTTGCCGATTACTGCACAGCCAACGGTAGCCACATTAAAAAAG
GAAAAGTTACCGGATTCAGTGAGTAACGGCTCGGATGTTACGGACGATCAACACAACGAT
TCCATTATCTGTCGCCAATGCCGGCGCTGTAAATGCGAAGCGTGTCGGAGTCCGAAGAAG
TTGCCTTCGAGATGGATTTGTAATGACAAATGTCTGTGTTCGGCCTCTTCCATAGTGGAT
TATTGTTCATGTATGTGTTGTGTGAAAGGCATCTTTTATCACTGGGCGAAAGACTACGAG
ATGGATAATGACGTCTCGTGCGCAGATCAACCGTGTTCCTGTTCACCTCACCAGAGATTC
CTGAGGTGGGGATGTCTAGGTGTTCTGTCTTTGGCACTGCCGTGTCTCTGTTTCTACTGG
CCCCTGAGGGGTTGTGTCAGGATGTGCGAGACATGTTATACACACTGTTATGGACAGGGC
TGTCAGTGCACACAGCCGCACAGGACTGCCGTGCCAATCGAACAAGCGCCCGAAAAACG
>MY5269_Hexurella_GuadalupeValley
-----------------GTTGCCGATTACTGCACAGCCAACGGTAGCCACATTAAAAAAG
GAAAAGTTACCGGATTCAGTGAGTAACGGCTCGGATGTTACGGACGATCAACACAACGAT
TCCATTATCTGTCGCCAATGCCGGCGCTGTAAATGCGAAGCGTGTCGGAGTCCGAAGAAG
TTGCCTTCGAGATGGATTTGTAATGACAAATGTCTGTGTTCGGCCTCTTCCATAGTGGAT
TATTGTTCATGTATGTGTTGTGTGAAAGGCATCTTTTATCACTGGGCGAAAGACTACGAG
ATGGATAACGACGTCTCGTGCGCAGATCAACCGTGTTCCTGTTCACCTCACCAGAGATTC
CTGAGGTGGGGATGTCTAGGTGTTCTGTCTTTGGCACTGCCGTGTCTCTGTTTCTACTGG
CCCCTGAGGGGTTGTGTCAGGATGTGCGAGACATGTTATACACACTGTTATGGACAGGGC
TGTCAGTGCACACAGCCGCACAGGACTGCCGTGCCAATCGAACAAGCGCCCGAAAAACG
>MY5271_Hexurella_GuadalupeValley
GGTTTATTCAACACCCCGTTGCCGATTACTGCACAGCCAACGGTAGCCACATTAAAAAAG
GAAAAGTTACCGGATTCAGTGAGTAACGGCTCGGATGTTACGGACGATCAACACAACGAT
TCCATTATCTGTCGCCAATGCCGGCGCTGTAAATGCGAAGCGTGTCGGAGTCCGAAGAAG
TTGCCTTCGAGATGGATTTGTAATGACAAATGTCTGTGTTCGGCCTCTTCCATAGTGGAT
TATTGTTCATGTATGTGTTGTGTGAAAGGCATCTTTTATCACTGGGCGAAAGACTACGAG
ATGGATAATGACGTCTCGTGCGCAGATCAACCGTGTTCCTGTTCACCTCACCAGAGATTC
CTGAGGTGGGGATGTCTAGGTGTTCTGTCTTTGGCACTGCCGTGTCTCTGTTTCTACTGG
CCCCTGAGGGGTTGTGTCAGGATGTGCGAGACATGTTATACACACTGTTATGGACAGGGC
TGTCAGTGCACACAGCCGCACAGGACTGCCGTGCCAATCGAACAAGCGCCCGAAAAACG
>MY5276_Hexurella_SanPedro_Martir
GGTTTATTCAGCACCCCGTTGCCGATTACTGCACAGCCAACGGTAGCCACATTAAAAAAG
GAAAAGTTACCGGATTCAGTGAGTAACGGCTCGGATGTTACGGACGATCAACACAACGAT
TCCATTATCTGTCGCCAATGCCGGCGCTGTAAATGCGAAGCGTGTCGGAGTCCGAAGAAG
TTGCCTTCGAGATGGATTTGTAATGACAAATGTCTGTGTTCGGCCTCTTCCATAGTGGAT
TATTGTTCGTGTATGTGTTGTGTGAAAGGCATCTTTTATCACTGGGCGAAAGACTACGAG
ATGGATAATGACGTCTCGTGCGCAGATCAACCGTGTTCCTGTTCACCTCACCAGAGATTC
CTGAGGTGGGGATGTCTAGGTGTTCTGTCTTTGGCACTGCCGTGTCTCTGTTTCTACTGG
CCCTTGAGGGGTTGTGTCAGGATGTGCGAGACATGTTATACACACTGTTATGGACAGGGC
TGTCAGTGCACACAGCCGCACAGGACTGCCGTGCCAATCGAACAAGCGCCCGAAAAACG
>MY5277_Hexurella_SanPedro_Martir
GGTTTATTCAGCACCCCGTTGCCGATTACTGCACAGCCAACGGTAGCCACATTAAAAAAG
GAAAAGTTACCGGATTCAGTGAGTAACGGCTCGGATGTTACGGACGATCAACACAACGAT
TCCATTATCTGTCGCCAATGCCGGCGCTGTAAATGCGAAGCTTGTCGGAGTCCGAAGAAG
TTGCCTTCGAGATGGATTTGTAATGACAAATGTCTGTGTTCGGCCTCTTCCATAGTGGAT
TATTGTTCGTGTATGTGTTGTGTGAAAGGCATCTTTTATCACTGGGCGAAAGACTACGAG
ATGGATAATGACGTCTCGTGCGCAGATCAACCGTGTTCCTGTTCACCTCACCAGAGATTC
CTGAGGTGGGGATGTCTAGGTGTTCTGTCTTTGGCACTGCCGTGTCTCTGTTTCTACTGG
CCCCTGAGGGGTTGTGTCAGGATGTGCGAGACATGTTATACACACTGTTATGGACAGGGC
TGTCAGTGCACACAGCCGCACAGGACTGCCGTGCCAATCGAACAAGCGCCCGAAAAACG
>MY5280_Hexurella_ArroyoSalado
GGTTTATTCAACACTCCGTTGCCGATTACTGCACAGCCAACGGTAGCCACATTAAAAAAG
GAAAAGTTACCGGATTCAGTGAGTAACGGCTCGGATGTTACGGACGATCAACATAACGAT
TCCATTATCTGTCGCCAATGCCGGCGCTGTAAATGCGAAGCGTGTCGGAGTCCGAAGAAG
TTGCCTTCGAGATGGATTTGTAATGACAAATGTCTGTGTTCGGCCTCTTCCATAGTGGAT
TATTGTTCATGTATGTGTTGTGTGAAAGGCATCTTTTATCACTGGGCGAAAGACTACGAG
ATGGATAATGACGTCTCGTGCGCAGATCAACCGTGTTCCTGTTCACCTCACCAGAGATTC
CTGAGGTGGGGATGTCTAGGTGTTCTGTCTTTGGCACTGCCGTGTCTCTGTTTCTACTGG
CCCCTGAGGGGTTGTGTTAGGATGTGCGAGACATGTTATACACACTGTTATGGACAGGGC
TGTCAGTGCACACAGCCACACAGGACTGCCGTGCCAATCGAACAAGCGCCCGAAAAACG
>MY5282_Hexurella_ArroyoSalado
GGTTTATTCAACACTCCGTTGCCGATTACTGCACAGCCAACGGTAGCCACATTAAAAAAG
GAAAAGTTACCGGATTCAGTGAGTAACGGCTCGGATGTTACGGACGATCAACATAACGAT
TCCATTATCTGTCGCCAATGCCGGCGCTGTAAATGCGAAGCGTGTCGGAGTCCGAAGAAG
TTGCCTTCGAGATGGATTTGTAATGACAAATGTCTGTGTTCGGCCTCTTCCATAGTGGAT
TATTGTTCATGTATGTGTTGTGTGAAAGGCATCTTTTATCACTGGGCGAAAGACTACGAG
ATGGATAATGACGTCTCGTGCGCAGATCAACCGTGTTCCTGTTCACCTCACCAGAGATTC
CTGAGGTGGGGATGTCTAGGTGTTCTGTCTTTGGCACTGCCGTGTCTCTGTTTCTACTGG
CCCCTGAGGGGTTGTGTTAGGATGTGCGAGACATGTTATACACACTGTTATGGACAGGGC
TGTCAGTGCACACAGCCACACAGGACTGCCGTGCCAATCGAACAAGCGCCCGAAAAACG
>MY5286_Hrupicola_SweetwaterSpr_OrdMtn
GGTTTATTCAGCACTCCATTGCCGATTACTGCACAGCCAACGGTAGCCACTTTAAAAAAG
GAAAAGTTACCGGATTCAGTGAGTAACGGCTCGGATGTTACGGACGATCAACACAACGAT
TCCATTATCTGTCGTCAATGCCGGCGCTGTAAATGCGAAGCGTGTCGGAGTCCGAAGAAG
TTGCCTTCGAAATGGATTTGTAATGACAAATGTCTGTGTTCGGCCTCTTCCATAGTGGAT
TATTGTTCATGTATGTGTTGTGTGAAAGGCATCTTTTATCACTGGGCGAAAGACTACGAG
ATGGATAATGACGTCTCGTGCGCAGATCAACCGTGTTCCTGTTCACCTCACCAGAGATTC
CTGAGGTGGGGATGTCTAGGTGTTCTGTCTTTGGCACTGCCGTGTCTCTGTTTCTACTGG
CCCCTGAGGGGTTGTGTCAGAATGTGCGAGACATGTTATACACACTGTT-----------
-----------------------------------------------------------
>MY5287_Hrupicola_SweetwaterSpr_OrdMtn
------------------------------------------------------------
-----------------------------------TGTTACGGACGATCAACACAACGAT
TCCATTATCTGTCGTCAATGCCGGCGCTGTAAATGCGAAGCGTGTCGGAGTCCGAAGAAG
TTGCCTTCGAAATGGATTTGTAATGACAAATGTCTGTGTTCGGCCTCTTCCATAGTGGAT
TATTGTTCATGTATGTGTTGTGTGAAAGGCATCTTTTATCACTGGGCGAAAGACTACGAG
ATGGATAATGACGTCTCGTGCGCAGATCAACCGTGTTCCTGTTCACCTCACCAGAGATTC
CTGAGGTGGGGATGTCTAGGTGTTCTGTCTTTGGCACTGCCGTGTCTCTGTTTCTACTGG
CCCCTGAGGGGTTGTGTCAGAATGTGCGAGACATGTTATACACACTGTTATGGACAGGGC
TGTCAGTGCACACAGCCACACAGGACTGCCGTGCCAATCGAACAAGCGCCCGAAAAACG
>MY5288_Hrupicola_Deadman_Hills
GGTTTATTCAGCACTCCGTTGCCGATTACTGCACAGCCAACGGTAGCCACATTAAAAAAG
GAAAAGTTACCGGATTCAGTGAGTAACGGCTCGGATGTTACGGACGATCAACACAACGAT
TCCATTATCTGTCGCCAATGCCGGCGCTGTAAATGCGAAGCGTGTCGGAGTCCGAAGAAG
TTGCCTTCGAAATGGATTTGTAATGACAAATGTCTGTGTTCGGCCTCTTCCATAGTGGAT
TATTGTTCATGTATGTGTTGTGTGAAAGGCATCTTTTATCACTGGGCGAAAGACTACGAG
ATGGATAATGACGTCTCGTGCGCAGATCAACCGTGTTCCTGTTCACCTCACCAGAGATTC
CTGAGGTGGGGATGTCTAGGTGTTCTGTCTTTGGCACTGCCGTGTCTCTGTTTCTACTGG
CCCCTGAGGGGTTGTGTCAGGATGTGCGAGACATGTTATACACACTGTTATGGACAGGGC
TGTCAGTGCACACAGCCACACAGGACTGCCG----------------------------
>MY5289_Hrupicola_Deadman_Hills
GGTTTATTCAGCACTCCGTTGCCGATTACTGCACAGCCAACGGTAGCCACATTAAAAAAG
GAAAAGTTACCGGATTCAGTGAGTAACGGCTCGGATGTTACGGACGATCAACACAACGAT
TCCATTATCTGTCGCCAATGCCGGCGCTGTAAATGCGAAGCGTGTCGGAGTCCGAAGAAG
TTGCCTTCGAAATGGATTTGTAATGACAAATGTCTGTGTTCGGCCTCTTCCATAGTGGAT
TATTGTTCATGTATGTGTTGTGTGAAAGGCATCTTTTATCACTGGGCGAAAGACTACGAG
ATGGATAATGACGTCTCGTGCGCAGATCAACCGTGTTCCTGTTCACCTCACCAGAGATTC
CTGAGGTGGGGATGTCTGGGTGTTCTGTCTTTGGCACTGCCGTGTCTCTGTTTCTACTGG
CCCCTGAGGGGTTGTGTCAGGATGTGCGAGACATGTTATACACACTGTTATGGACAGGGC
TGTCAGTGCACACAGCCACACAGGACTGCCGTGCCAATCGAACA---------------
>MY5309_Hapachea_JohnnyLyon_Hills
-------------------TGCCCATTACTGCACAGCCAACGGTAGCCACATTAAAAAAG
GAAAAGTTACCGGATTCGGTGAGTAACGGCTCGGATGTTACGGACGATCAACACAACGAT
TCCATTATCTGTCGCCAATGCCGGCGCTGTAAATGCGAAGCGTGTCGGAGTCCGAAGAAG
TTGCCTTCCAAATGGATTTGTAACGACAAATGTCTGTGTTCGGCCTCTTCCATAGTGGAT
TATTGTTCATGTATGTGTTGTGTGAAAGGCATCTTCTATCACTGGGCGAAGGACTACGAG
ATGGATAATGACGTCTCGTGCGCAGATCAACCGTGTTCCTGTTCACCTCACCAGAGATTC
CTGAGGTGGGGATGTCTAGGTGTTCTGTCTTTGGCACTGCCGTGTCTCTGTTTCTACTGG
CCCCTGAGGGGCTGT-TCAGGATGTG----------------------------------
-----------------------------------------------------------
>MY5310_Hexurella_AntelopeCyn_CerbatMtns
------------------------------------------------------------
------------------------------------------------------------
-----------------------------------------------------CGAAAAG
TTGCCTTCGAAATGGATTTGTAACGACAAATGTCTGTGTTCGGCCTCTTCCATAGTGGAT
TATTGTTCATGTATGTGTTGTGTGAAAGGCATCTTTTATCACTGGGCGAAGGACTACGAG
ATGGATAATGACGTCTCGTGCGCAGATCAACCGTGTTCCTGTTCACCTCACCAGAGATTT
CTGAGGTGGGGTTGTCTAGGTGTTCTGTCTTTGGCACTGCCGTGTCTCT-----------
------------------------------------------------------------
-----------------------------------------------------------
>MY5311_Hexurella_AntelopeCyn_CerbatMtns
------------------------------------------------------------
------------------------------------------------------------
------------------------------------------------------------
----------------TTTGTAACGACAAATGTCTGTGTTCGGCCTCTTCCATAGTGGAT
TATTGTTCATGTATGTGTTGTGTGAAAGGCATCTTTTATCACTGGGCGAAGGACTACGAG
ATGGATAATGACGTCTCGTGCGCAGATCAACCGTGTTCCTGTTCACCTCACCAGAGATTT
CT----------------------------------------------------------
------------------------------------------------------------
-----------------------------------------------------------
>MY5317_Hrupicola_Cottonwood_SnYsidroMtns
------------------------------------------------------------
------------------------------------------------------------
-----------TCGCCAATGCCGGCGCTGTAAATGCGAAGCGTGTCGGAGTCCGAAGAAG
TTGCCTTCGA-ATGGATTTGTAATGACAAATGTCTGTGTTCGGCCTCTTCCATAGTGGAT
TATTGTTCATGTATGTGTTGTGTGAAAGGCATCTTTTATCACTGGGCGAAAGACTACGAG
ATGGATAATGACGTCTCGTGCGCAGATCAACCGTGTTCCTGTTCACCTCACCAGAGATTC
CTGAGGTGGGGATGTCTAGGTGTTCTGTC-------------------------TACTGG
CCC---------------------------------------------------------
-----------------------------------------------------------
