# Supplementary material for: ﻿Species delimitation, biogeography, and natural history of dwarf funnel web spiders (Mygalomorphae, Hexurellidae, Hexurella) from the United States / Mexico borderlands
Source: Zookeys. 2023 Jun 14;1167:109–57. doi: 10.3897/zookeys.1167.103463 (PMC10285686; doi:10.3897/zookeys.1167.103463)
Supplement: Supplementary material 3 — Input matrices, analysis log files, and output tree files for nuclear and mitochondrial analyses [file zookeys-1167-109_article-103463__-s003.zip › uce-200761.fasta]

>MY0059_Hapachea_SantaRitaMtns_MaderaCyn
GGCAGACCATTCTCATTGGCATCATGATCGGTTTGTGCATCATTCTGACAGTGGCAGGAA
ACATTCTTGTACTCACGGCCTTCGCAGTTGAGCGGAGCATCCGGCAACCCAGCAACTATT
TCATTGGATCCCTTGCATTATCAGACCTTTGCATCGGTGTGGTGTCTATGCCCTTCTACG
CAGTGTACGTTCTAATGGGGAGGTGGGAACTAGGACCCATCACGTGTGACTTATGGCTGG
CGACTGACCACACAGTCTGTCTGGTCTCCATTTACACTGTTCTCCTCATTACAATCGACA
GGTTCTGCTCAGTGAAAATTGCTGCTCGGTACAGAAGTTGGAGAACTAAAAACAAAGTGA
TGTGGATGGTCGCTGTGACATGGATTGTTCCATTCCTTGTTTTCTTTATCAGTATTCTAG
GATGGGAACACTTCATAGGCTACAGAGATCTTCTTCAAGGCGAGTGTGCAGTGCAGTTCC
TTAAAGACCCAATCTTCAATACTTCTTTGATAATAGGGTACTTCTACTGCACTCTTATAG
TGTTATTTTGGTTATACTGGGGCATTTATAGGACGGCTAGTCAAATGCAGAAGCGGTCTG
AAGAGAAGCAGAGAAAGCTGCAGTCTTTAGTATCTTTGGGACGGGGACCAAGCGAATGCA
AAGGTACCATTAGTATCTCCAAAACTCAAAGTACACTTCTAAGCCAAGAGAAACCCAAAA
CTGATGGAGC
>MY0139_Hexurella_SanDiego_Guatay
GGCAGACCATTCTCATTGGCATCATGATCGGTTTGTGCATCATTCTGACCGTCGCAGGAA
ACATTCTTGTACTCACGGCCTTTGCAGTTGAGAGGAGCATCCGGCAACCCAGCAACTATT
TCATTGGATCCCTTGCATTATCAGACCTTTGCATCGGTGTGGTGTCTATGCCCTTCTACG
CAGTGTATGTTTTAATGGGGAGATGGGAACTAGGACCCATCACGTGTGACTTATGGCTGG
CGACTGACCACACAGTCTGTCTGGTCTCCATTTACACTGTTCTCCTCATTACAATCGACC
GGTTCTGCTCAGTGAAAATTGCTGCTCGGTACAGAAGTTGGAGAACTAAAAATAAAGTGA
TGTGGATGGTCGCTGTGACATGGATTGTTCCTTTCCTTGTTTTCTTTATCAGTATTCTAG
GATGGGAACACTTCATTGGCTACAGAGATCTTCTTCAAGGCGAGTGTGCAGTGCAGTTCC
TTAAAGACCCAGTCTTCAATACTTCTTTGATAATAGGGTACTTCTACTGCACTCTTATAG
TGTTATTTTGGTTATACTGGGGCATTTATAGGACGGCTAGTCAAATGCAGAAGCGTTCCG
AAGAGAAGCAGAGAAAGCTGCAGTCCTTAGTATCTTTGGGACGGGGACCAAGCGAATGCA
AGGGTACCATTGGTATCTCTAAAACTCAAAGTACACTTCTAAGCCAAGAGAAACCTAAAA
CTGATGGAGC
>MY5053_Hexurella_ChiricahuaMtns_PriceCyn
GGCAGACCATTCTCATCGGCATCATGATCGGTTTGTGCATCATTCTGACAGTGGCAGGAA
ACATTCTTGTACTCACGGCCTTCGCAGTTGAGCGGAGCATCCGGCAACCCAGCAACTATT
TCATCGGATCCCTTGCATTGTCAGACCTTTGCATCGGTGTGGTGTCTATGCCCTTCTACG
CAGTGTACGTTCTAATGGGGAGGTGGGAACTAGGACCTATCACGTGTGACTTATGGCTGG
CGACTGACCACACCGTCTGTCTGGTCTCCATTTACACTGTTCTCCTCATTACAATCGACA
GGTTCTGCTCAGTGAAAATTGCTGCTCGGTACAGAAGTTGGAGAACTAAAAACAAAGTGA
TGTGGATGGTCGCTGTGACATGGATTGTTCCATTCCTTGTTTTCTTTATCAGTATTCTAG
GATGGGAACATTTCATAGGTTACAGAGATCTTCTTCAAGGCGAATGTGCAGTGCAGTTCC
TTAAAGACCCAATCTTCAATACTTCTTTGATAATAGGGTACTTCTACTGCACTCTTATAG
TGTTATTTTGGTTATACTGGGGCATTTATAGGACGGCTAGTCAAATGCAGAAGCGGTCTG
AAGAGAAGCAGAGAAAGCTTCAGTCTTTGGTATCTTTGGGACGGGGACCAAGCGAATGCA
AAGGTACCATTGGTATCTCCAAAACTCAAAGTACACTTTTAAGCCAAGAGAAACCCAAAA
GTGATGGAGC
>MY5057_Hexurella_ChiricahuaMtns_PriceCyn
------------------------------------------------------------
------------------------------------------------------------
------------------------------------------------------------
------------------------------------------------------------
------------------------------------CTGTCCTCCTCATTACAATCGACA
GGTTCTGCTCAGTGAAGATTGCTGCTCGGTACAGAAGTTGGAGAACTAAGAACAAAGTGA
TGTGGATGGTCGCTGTGACATGGATTGTTCCATTCCTTGTTTTCTTTATCAGTATTCTAG
GATGGGAGCACTTCATAGGCTACAGAGATCT-----------------------------
------------------------------------------------------------
------------------------------------------------------------
------------------------------------------------------------
------------------------------------------------------------
----------
>MY5064_Hexurella_MuleMtns_Escabrosa
GGCAGACCATTCTCATTGGCATCATGATCGGTTTGTGCATCATTCTGACAGTGGCAGGAA
ACATTCTTGTACTCACGGCCTTTGCAGTCGAGCGGAGCATCCGGCAGCCCAGCAACTATT
TCATTGGATCCCTTGCATTATCAGACCTTTGCATCGGTGTGGTGTCGATGCCCTTCTACG
CAGTGTACGTTCTAATGGGGAGGTGGGAACTGGGACCCATCACGTGTGACTTATGGCTGG
CGACTGACCACACAGTCTGTCTGGTCTCCATTTACACTGTTCTCCTCATTACAATCGACA
GGTTCTGCTCAGTGAAAATTGCTGCTCGGTACAGAAGTTGGAGAACTAAAAACAAAGTGA
TGTGGATGGTCGCTGTGACATGGATTGTTCCATTCCTTGTTTTCTTTATCAGTATTCTAG
GATGGGAACACTTCATAGGCTACAGAGATCTTCTTCAAGGCGAGTGTGCAGTGCAGTTCC
TTAAAGACCCAATCTTCAATACTTCTTTGATAATAGGGTACTTCTACTGCACTCTTGTAG
TGTTATTTTGGTTATACTGGGGCATTTATAGGACGGCTAGTCAAATGCAGAAGCGGTCTG
AAGAGAAGCAGAGAAAGCTTCAGTCTTTAGTATCTTTGGGACGGGGACCAAGCGAATGCA
AAGGTACCATTGGTATCTCCAAAACTCAAAGTACACTTTTAAGCCAAGAGAAACCCAAAA
CTGATGGAGC
>MY5066_Hexurella_MuleMtns_Escabrosa
GGCAGACCATTCTCATTGGCATCATGATCGGTTTGTGCATCATTCTGACAGTGGCAGGAA
ACATTCTTGTACTCACGGCCTTTGCAGTCGAGCGGAGCATCCGGCAACCCAGCAACTATT
TCATTGGATCCCTTGCATTATCAGACCTTTGCATCGGTGTGGTGTCGATGCCCTTCTACG
CAGTGTACGTTCTAATGGGGAGGTGGGAACTAGGACCCATCACGTGTGACTTATGGCTGG
CGACTGACCACACAGTCTGTCTGGTCTCCATTTACACTGTTCTCCTCATTACAATCGACA
GGTTCTGCTCAGTGAAAATTGCTGCTCGGTACAGAAGTTGGAGAACTAAAAACAAAGTGA
TGTGGATGGTCGCTGTGACATGGATTGTTCCATTCCTTGTTTTCTTTATCAGTATTCTAG
GATGGGAACACTTCATAGGCTACAGAGATCTTCTTCAAGGCGAGTGTGCAGTGCAGTTCC
TTAAAGACCCAATCTTCAATACTTCTTTGATAATAGGGTACTTCTACTGCACTCTTGTAG
TGTTATTTTGGTTATACTGGGGCATTTATAGGACGGCTAGTCAAATGCAGAAGCGGTCTG
AAGAGAAGCAGAGAAAGCTTCAGTCTTTAGTATCTTTGGGACGGGGACCAAGCGAATGCA
AAGGTACCATTGGTATCTCCAAAACTCAAAGTACACTTTTAAGCCAAGAGAAACCCAAAA
CTGATGGAGC
>MY5071_Hexurella_SantaRitaMtns_AlisoSprings
GGCAGACCATTCTCATTGGCATCATGATCGGCTTGTGCATCATTCTGACAGTGGCAGGAA
ACATTCTCGTACTCACGGCCTTTGCAGTTGAGCGGAGCATCCGGCAACCCAGCAACTATT
TCATTGGATCCCTTGCGTTATCAGACCTTTGCATCGGTGTGGTGTCTATGCCCTTCTACG
CAGTGTACGTTCTAATGGGGAGGTGGGAACTAGGACCCATCACGTGTGACTTATGGCTGG
CGACTGACCACACAGTCTGTCTGGTCTCCATTTACACTGTCCTCCTCATTACAATCGACA
GGTTCTGCTCAGTGAAAATTGCTGCTCGGTACAGAAGTTGGAGAACTAAAAACAAAGTGA
TGTGGATGGTCGCTGTGACATGGATTGTTCCATTCCTTGTTTTCTTTATCAGTATTCTAG
GATGGGAACACTTCATAGGCTACAGAGATCTTCTTCAAGGCGAGTGTGCAGTGCAGTTCC
TTAAAGACCCGATCTTCAATACTTCTTTGATAATAGGGTACTTCTACTGCACTCTTATAG
TGTTATTTTGGTTATACTGGGGCATTTATAGGACGGCTAGTCAAATGCAGAAGCGGTCTG
AAGAGAAGCAAAGAAAGCTGCAGTCTTTAGTATCTTTGGGACGGGGACCAAGCGAATGCA
AAGGTACCATTGGTATCTCCAAAACTCAAAGTACACTTCTAAGCCAAGAGAAACCCAAAA
CTGATGGAGC
>MY5075_Hexurella_ChiricahuaMtns_CaveCrkCyn
GGCAGACCATTCTCATCGGCATCATGATCGGTTTGTGCATCATTCTGACAGTGGCAGGAA
ACATTCTTGTACTCACGGCCTTTGCAGTTGAGCGGAGCATCCGGCAACCCAGCAACTATT
TCATTGGATCCCTTGCATTGTCAGACCTTTGCATCGGTGTGGTGTCTATGCCCTTCTACG
CAGTGTACGTTCTAATGGGGAGGTGGGAACTGGGACCCATCACGTGTGACTTATGGCTGG
CGACTGACCACACAGTCTGTCTGGTCTCCATTTACACTGTTCTCCTCATTACAATCGACA
GGTTCTGCTCAGTGAAAATTGCTGCTCGGTACAGAAGTTGGAGAACTAAAAACAAAGTGA
TGTGGATGGTCGCTGTGACATGGATTGTTCCATTCCTTGTTTTCTTTATCAGTATTCTAG
GATGGGAACACTTCATAGGCTACAGAGATCTTCTTCAAGGCGAGTGTGCAGTGCAGTTCC
TTAAAGATCCAATCTTCAATACTTCTTTGATAATAGGGTACTTCTACTGCACTCTTATAG
TGTTATTTTGGTTATACTGGGGCATTTATAGGACGGCTAGTCAAATGCAGAAGCGGTCTG
AAGAGAAGCAAAGAAAGCTTCAGTCTTTAGTATCTTTGGGACGGGGACCAAGCGAATGCA
AAGGTACCATTGGTATCTCCAAAACTCAAAGTACACTTTTAAGCCAAGAGAAACCCAAAA
CTGATGGAGC
>MY5126_Hexurella_SantaCatalinaMtns_NuggetCyn
GGCAGACCATTCTCATTGGCATCATGATCGGTTTGTGCATCATTCTGACAGTGGCAGGAA
ACATTCTTGTACTTACGGCCTTTGCAGTTGAGCGGAGCATCCGGCAACCCAGCAACTATT
TCATTGGATCCCTTGCATTATCAGACCTTTGCATCGGTGTGGTGTCTATGCCCTTTTACG
CAGTGTACGTTCTAATGGGGAGGTGGGAACTAGGACCCATCACGTGTGACTTATGGCTGG
CGACTGACCACACAGTCTGTCTGGTCTCCATTTACACTGTTCTCCTCATTACAATCGACA
GGTTCTGCTCAGTGAAAATTGCTGCTCGGTACAGAAGTTGGAGAACTAAAAACAAAGTTA
TGTGGATGGTCGCTGTGACATGGATTGTTCCATTCCTTGTTTTCTTTATCAGTATTCTAG
GATGGGAGCACTTCATAGGCTACAGAGATCTTCTCCAAGGCGAGTGTGCAGTGCAGTTCC
TTAAAGACCCAATCTTCAATACTTCTTTGATAATAGGGTACTTCTACTGCACTCTTGTAG
TGTTATTTTGGTTATACTGGGGCATTTATAGGACGGCTAGTCAAATGCAGAAGCGGTCTG
AAGAGAAGCAGAGAAAGCTGCAGTCTTTAGTATCTTTGGGACGGGGACCAAGCGAATGCA
AAGGTACCATTGGTATCTCTAAAACTCAAAGTACACTGCTAAGCCAAGAGAAACCCAAAA
CTGATGGAGC
>MY5127_Hexurella_WhetstoneMtns_FrenchJoeCyn
------------------------------------------------------------
------------------------------------------------------------
--------------------------------------------GTCATGCCCTTCTACG
CAGTGTACGTTCTAATGGGGAGGTGGG----------------GTGTGACCTATGGCTGG
CGACTGACCACACAGTCTGTCTGGTCTCCATTTACACTGTTCTCCTCATTACAATCGACA
GGTTC-GCTCAGTGAAAATTGCTGCTCGGTACAGAAGTTGGAGAACTAAAAACAAAGTGA
TGTGGATGGTCGCTGTGACATGGATTGTTCCATTCCTTGTTTTCTTTAT-AGTATTCTAG
GATGGGAACACTTCATAGGCTACAGAGATCTTCTTCAAGGCGAGTGCGCAGTGCAGTTCC
TTAAAGACCCAATCCTTC------------------------------------------
------------------------------------------------------------
------------------------------------------------------------
------------------------------------------------------------
----------
>MY5128_Hexurella_WhetstoneMtns_FrenchJoeCyn
------------------------------------------------------------
------------------------------------------------------------
------------------------------------------------------------
------------------------------------------------------------
-----------------------------------------------------ATCGACA
GGTTCTGCTCAGTGAAAATTGCTGCTCGGTACAGAAGTTGGAGAACTAAAAACAAAGTGA
TGTGGATGGTCGCTGTGACGTGGATTGTTCCATTCCTTGTTTTCTTTATCAGTATTCTAG
GATGGGAACACTTCATAGGCTACAGAGATCTTCTTCAAGGCGAGTGCGCAGTGCAGTTCC
TTAAAGACCCAATCTTCAATACTTCTTTGATAATAGGGTACTTCTACTGCACTCTTATAG
TGTTATTTTGGTTATACTGGGGCATTTATAGGACGGCTAGTCAAATGCAGAAGCGGTCTG
AAG---------------------------------------------------------
------------------------------------------------------------
----------
>MY5131_Hexurella_PedregosaMtns_PruneCyn
GGCAGACCATTCTCATCGGCATCATGATCGGTTTGTGCATCATTCTGACAGTGGCAGGAA
ACATTCTTGTACTCACGGCCTTTGCGGTTGAGCGGAGCATCCGGCAACCCAGCAACTATT
TCATTGGATCCCTTGCATTGTCAGACCTTTGCATCGGTGTGGTGTCTATGCCCTTCTACG
CAGTGTACGTTCTAATGGGGAGGTGGGAACTAGGACCCATCACGTGTGACTTATGGCTGG
CGACTGATCACACAGTCTGTCTGGTCTCCATTTACACTGTTCTCCTCATTACAATCGACA
GGTTCTGCTCAGTGAAGATTGCTGCTCGGTACAGAAGTTGGAGAACTAAAAACAAAGTGA
TGTGGATGGTCGCTGTGACATGGATTGTTCCATTCCTTGTTTTCTTTATCAGTATTCTAG
GATGGGAACACTTCATAGGCTACAGAGATCTTCTTCAAGGCGAGTGTGCAGTGCAGTTCC
TCAAAGACCCAATCTTCAATACTTCTTTGATAATAGGGTACTTCTACTGCACTCTTATAG
TGTTATTTTGGTTATACTGGGGCATTTATAGGACGGCTAGTCAAATGCAGAAGCGGTCTG
AAGAGAAGCAGAGAAAGCTTCAGTCTTTGGTATCTTTGGGACGGGGACCAAGCGAATGCA
AAGGTACCATTGGTATCTCCAAAACTCAAAGTACACTTTTAAGCCAAGAGAAACCCAAAA
CTGATGGAGC
>MY5132_Hexurella_PedregosaMtns_PruneCyn
GGCAGACCATTCTCATCGGCATCATGATCGGTTTGTGCATCATTCTGACAGTGGCAGGAA
ACATTCTTGTACTCACGGCCTTTGCGGTTGAGCGGAGCATCCGGCAACCCAGCAACTATT
TCATTGGATCCCTTGCATTGTCAGACCTTTGCATCGGTGTGGTGTCTATGCCCTTCTACG
CAGTGTACGTTCTAATGGGGAGGTGGGAACTAGGACCCATCACGTGTGACTTATGGCTGG
CGACTGATCACACAGTCTGTCTGGTCTCCATTTACACTGTTCTCCTCATTACAATCGACA
GGTTCTGCTCAGTGAAGATTGCTGCTCGGTACAGAAGTTGGAGAACTAAAAACAAAGTGA
TGTGGATGGTCGCTGTGACATGGATTGTTCCATTCCTTGTTTTCTTTATCAGTATTCTAG
GATGGGAACACTTCATAGGCTACAGAGATCTTCTTCAAGGCGAGTGTGCAGTGCAGTTCC
TCAAAGACCCAATCTTCAATACTTCTTTGATAATAGGGTACTTCTACTGCACTCTTATAG
TGTTATTTTGGTTATACTGGGGCATTTATAGGACGGCTAGTCAAATGCAGAAGCGGTCTG
AAGAGAAGCAGAGAAAGCTTCAGTCTTTGGTATCTTTGGGACGGGGACCAAGCGAATGCA
AAGGTACCATTGGTATCTCCAAAACTCAAAGTACACTTTTAAGCCAAGAGAAACCCAAAA
CTGATGGAGC
>MY5136_Hexurella_MiddlemarchCyn
GGCAGACCATTCTCATCGGCATCATGATCGGTTTGTGCATCATTCTGACAGTGGCAGGAA
ACATTCTTGTACTCACGGCCTTTGCAGTGGAGCGGAGCATCCGGCAACCCAGCAACTATT
TCATTGGATCCCTTGCATTATCCGACCTTTGCATCGGCGTGGTGTCTATGCCCTTCTACG
CAGTGTACGTTCTAATGGGGAGGTGGGAACTAGGACCCATCACGTGTGACTTATGGCTGG
CGACTGACCACACAGTCTGTCTGGTCTCCATTTACACTGTTCTCCTCATTACAATCGACA
GGTTCTGCTCAGTGAAAATTGCTGCCCGGTACAGAAGTTGGAGAACTAAAAACAAAGTGA
TGTGGATGGTCGCTGTGACATGGATTGTTCCATTCCTTGTTTTCTTTATCAGTATTCTAG
GATGGGAACACTTCATAGGCTACAGAGATCTTCTTCAAGGCGAGTGTGCAGTGCAGTTCC
TTAAAGACCCAATCTTCAATACTTCTTTGATAATAGGGTACTTCTACTGCACTCTAGTAG
TGTTATTTTGGTTATACTGGGGCATTTATAGGACGGCTAGTCAAATGCAGAAGCGGTCTG
AAGAGAAGCAGAGAAAGCTTCAGTCTTTAGTATCTTTGGGACGGGGACCAAGCGAAAGCA
AAGGTACCATTGGTATCTCCAAAACTCAAAGTACACTTTTAAGCCAAGAGAAACCCAAAA
CTGATGGAGC
>MY5147_Hexurella_DragoonMtns_NF_345A
GGCAGACCATTCTCATCGGCATCATGATCGGTTTGTGCATCATTCTGACAGTGGCAGGAA
ACATTCTTGTACTCACGGCCTTTGCAGTGGAGCGGAGCATCCGGCAACCCAGCAACTATT
TCATTGGATCCCTTGCATTATCAGACCTTTGCATCGGCGTGGTGTCCATGCCCTTCTACG
CAGTGTACGTTCTAATGGGGAGGTGGGAACTAGGACCCATCACGTGTGACTTATGGCTGG
CGACTGACCACACAGTCTGTCTGGTCTCCATTTACACTGTTCTCCTCATTACAATCGACA
GGTTCTGCTCAGTGAAAATTGCTGCCCGGTACAGAAGTTGGAGAACTAAAAACAAAGTGA
TGTGGATGGTCGCTGTGACATGGATTGTTCCATTCCTTGTTTTCTTTATCAGTATTCTAG
GATGGGAACACTTCATAGGCTACAGAGATCTTCTTCAAGGCGAGTGTGCAGTGCAGTTCC
TTAAAGACCCAATCTTCAATACTTCTTTGATAATAGGGTACTTCTACTGCACTCTAGTAG
TGTTATTTTGGTTATACTGGGGCATTTATAGGACGGCTAGTCAAATGCAGAAGCGGTCTG
AAGAGAAGCAGAGAAAGCTTCAGTCTTTAGTATCTTTGGGACGGGGACCAAGCGAAAGCA
AAGGTACCATTGGTATCTCCAAAACTCAAAGTACACTTTTAAGCCAAGAGAAACCCAAAA
CTGATGGAGC
>MY5152_Hexurella_WhetstoneMtns_ApacheCyn
GGCAGACCATTCTCATCGGCATCATGATCGGTTTGTGCATCATTCTGACAGTGGCAGGAA
ACATTCTTGTACTCACGGCCTTTGCAGTTGAGCGGAGCATCCGGCAACCCAGCAACTATT
TCATTGGATCCCTTGCATTATCCGACCTTTGCATCGGTGTGGTGTCTATGCCCTTCTACG
CAGTGTACGTTCTAATGGGGAGGTGGGAACTAGGACCCATCACGTGTGACTTATGGCTGG
CGACTGACCACACAGTCTGTCTGGTCTCCATTTACACTGTTCTCCTCATTACAATCGACA
GGTTCTGCTCAGTGAAAATTGCTGCTCGGTACAGAAGTTGGAGGACTAAAAACAAAGTGA
TGTGGATGGTCGCTGTGACATGGATTGTTCCATTCCTTGTTTTCTTTATCAGTATTCTAG
GATGGGAACACTTCATAGGCTACAGAGATCTTCTTCAAGGCGAGTGCGCAGTGCAGTTCC
TTAAAGACCCAATCTTCAATACTTCTTTGATAATAGGGTACTTCTACTGCACTCTTATAG
TGTTATTTTGGTTATACTGGGGCATTTATAGGACGGCTAGTCAAATGCAGAAGCGGTCTG
AAGAGAAGCAGAGAAAGCTTCAGTCCTTAGTATCTTTGGGACGGGGACCAAGCGAATGCA
AAGGTACCATTGGTATCTCCAAAACTCAAAGTACACTTTTAAGCCAAGAGAAACCCAAAA
CTGATGGAGC
>MY5154_Hexurella_SantaRitaMtns_AdobeCyn
GGCAGACCATTCTCATTGGCATCATGATCGGCTTGTGCATCATTCTGACAGTGGCAGGAA
ACATTCTTGTACTCACGGCCTTTGCAGTTGAGCGGAGCATCCGGCAACCCAGCAACTATT
TCATTGGATCCCTTGCATTATCAGACCTTTGCATCGGTGTGGTGTCTATGCCCTTCTACG
CAGTGTACGTTCTAATGGGGAGGTGGGAACTAGGACCCATCACGTGTGACTTATGGCTGG
CGACTGACCACACAGTCTGTCTGGTCTCCATTTACACTGTTCTCCTCATTACAATCGACA
GGTTCTGCTCAGTGAAAATTGCTGCTCGGTACAGAAGTTGGAGAACTAAAAACAAAGTGA
TGTGGATGGTCGCTGTGACATGGATTGTTCCATTCCTTGTTTTCTTTATCAGTATTCTAG
GATGGGAACACTTCATAGGCTACAGAGATCTTCTTCAGGGCGAGTGTGCAGTGCAGTTCC
TTAAAGACCCAATCTTCAATACTTCTTTGATAATAGGGTACTTCTACTGCACTCTTATAG
TGTTATTTTGGTTATACTGGGGCATTTATAGGACGGCTAGTCAAATGCAGAAGCGGTCTG
AAGAGAAGCAGAGAAAGCTGCAGTCTTTAGTATCTTTGGGACGGGGACCAAGCGAATGCA
AAGGTACCATTGGTATCTCCAAAACTCAAAGTACACTTCTAAGCCAAGAGAAACCCAAAA
CTGATGGAGC
>MY5157_Hexurella_SantaCatalinaMtns_Redington
GGCAGACCATTCTCATTGGCATCATGATCGGTTTGTGCATCATTCTGACAGTGGCAGGAA
ACATTCTTGTACTCACGGCCTTTGCAGTTGAGCGGAGCATCCGGCAACCCAGCAACTATT
TCATCGGATCCCTTGCATTATCAGACCTTTGCATCGGTGTGGTGTCTATGCCCTTCTACG
CAGTGTACGTTCTAATGGGGAGGTGGGAACTAGGACCCATCACGTGTGACTTATGGCTGG
CGACTGACCACACAGTCTGTCTGGTCTCCATTTACACTGTTCTCCTCATTACAATCGACA
GGTTCTGCTCAGTGAAAATTGCTGCTCGGTACAGAAGTTGGAGAACTAAAAACAAAGTGA
TGTGGATGGTCGCTGTGACATGGATTGTTCCATTCCTTGTTTTCTTTATCAGTATTCTAG
GATGGGAACACTTCATAGGCTACAGAGATCTTCTCCAAGGCGAGTGCGCAGTGCAGTTCC
TTAAAGACCCAATCTTCAATACTTCTTTGATAATAGGGTACTTCTACTGCACTCTCATAG
TGTTATTTTGGTTATACTGGGGCATTTATAGGACGGCTAGTCAAATGCAGAAGCGGTCCG
AAGAGAAGCAGAGAAAGCTGCAGTCTTTAGTATCTTTGGGACGGGGACCAAGCGAATGCA
AAGGTACCATTGGTATCTCTAAAACTCAAAGTACACTTCTAAGCCAAGAGAAACCCAAAA
CTGATGGAGC
>MY5164_Hrupicola_Temecula
------------------------------------------------------------
-----------CCTCAGGCCTTTGCAGTTGAGAGGAGCATCCGGCAACCCAGCAACTATT
TCATTGGATCCCTTGCATTATCAGACCTTTGCATCGGTGTGGTGTCTATGCCCTTCTACG
CAGTGTATGTTTTAATGGGGAGATGGGAACTAGGACCCATCACGTGTGACTTATGGCTGG
CGACTGACCACACAGTCTGTCTGGTCTCCATTTACACTGTTCTCCTCATTACAATCGACC
GGTTCTGCTCAGTGAAAATTGCTGCTCGGTACAGAAGTTGGAGAACTAAAAATAAAGTGA
TGTGGATGGTCGCTGTGACATGGATTGTTCCTTTCCTTGTTTTCTTTATCAGTATTCTAG
GATGGGAACACTTCATAGGCTACAGAGATCTTCTTCAAGGCGAGTGTGCAGTGCAGTTCC
TTAAAGACCCAGTCTTCAATACTTCTTTGATAATAGGGTACTTCTACTGCACTCTTATAG
TGTTATTTTGGTTATACTGGGGCATTTATAGGACGGCTAGTCAAATGCAGAAGCGTTCCG
AAGAGAAGCAGAGAAAGCTACAGTCCTTAGTATCTTTGGGACGGGGACCAAGCGAATGCA
AGGGTACCATTGGTATCTCTAAAACTCAAAGTACACTTCTAAGTCAAGAGAAACC-----
----------
>MY5165_Hrupicola_Temecula
------------------------------------------------------------
-------------------------------GAGGAGCATCCGGCAACCCAGCAACTATT
TCATTGGATCCCTTGCATTATCAGACCTTTGCATCGGTGTGGTGTCTATGCCCTTCTACG
CAGTGTATGTTTTAATGGGGAGATGGGAACTAGGACCCATCACGTGTGACTTATGGCTGG
CGACTGACCACACAGTCTGTCTGGTCTCCATTTACACTGTTCTCCTCATTACAATCGACC
GGTTCTGCTCAGTGAAAATTGCTGCTCGGTACAGAAGTTGGAGAACTAAAAATAAAGTGA
TGTGGATGGTCGCTGTGACATGGATTGTTCCTTTCCTTGTTTTCTTTATCAGTATTCTAA
TTTGAAA--------------AAGTAGCTTTTC---------------------------
------------------------------------------------------------
------------------------------AAGTGGCCGATGAGAGTGAAATGTGCCCCG
GAGAG-------------------------------------------------------
------------------------------------------------------------
----------
>MY5175_Hapachea_HarshawRd_PatagoniaMtns
GGCAGACCATTCTCATTGGCATCATGATCGGCTTGTGCATCATTCTGACAGTGGCAGGAA
ACATTCTTGTACTCACGGCCTTTGCAGTTGAGCGGAGCATCCGGCAACCCAGCAACTATT
TCATTGGATCCCTTGCATTATCAGACCTTTGCATCGGTGTGGTGTCTATGCCCTTCTACG
CAGTGTACGTTCTAATGGGGAGGTGGGAACTAGGACCCATCACGTGTGACTTATGGCTGG
CGACTGACCACACAGTCTGTCTGGTCTCCATTTACACTGTTCTCCTCATTACAATCGACA
GGTTCTGCTCAGTGAAAATTGCTGCTCGCTACAGAAGTTGGAGAACTAAAAACAAAGTGA
TGTGGATGGTCGCTGTGACATGGATTGTTCCATTCCTTGTTTTCTTTATCAGTATTCTAG
GATGGGAACACTTCATAGGCTACAGAGATCTTCTTCAAGGCGAGTGTGCAGTGCAGTTCC
TTAAAGACCCAATCTTCAATACTTCTTTGATAATAGGGTACTTCTACTGCACTCTTATAG
TGTTATTTTGGTTATACTGGGGCATTTATAGGACGGCTAGCCAAATGCAGAAGCGGTCTG
AAGAGAAGCAGAGAAAGCTGCAGTCTTTAGTATCTTTGGGACGGGGACCAAGCGAATGCA
AAGGTACCATTGGTATCTCCAAGACTCAAAGTACACTTCTAAGCCAAGAGAAACCCAAAA
CTGATGGAGC
>MY5180_Hapachea_MustrangPk_MustangMtns
GGCAGACCATTCTCATCGGCATCATGATCGGTTTGTGCATCATTCTGACAGTGGCGGGAA
ACATTCTTGTACTCACGGCCTTTGCAGTTGAGCGGAGCATCCGGCAGCCCAGCAACTATT
TCATTGGATCCCTTGCATTATCAGACCTTTGCATCGGTGTGGTGTCTATGCCCTTCTACG
CAGTGTACGTTCTAATGGGGAGGTGGGAACTAGGACCCATCACGTGTGACTTATGGCTGG
CGACTGACCACACAGTCTGTCTGGTCTCCATTTACACTGTTCTCCTCATTACAATCGACA
GGTTCTGCTCAGTGAAAATTGCTGCTCGGTACAGAAGTTGGAGAACTAAAAACAAAGTGA
TGTGGATGGTCGCTGTGACATGGATTGTTCCATTCCTTGTTTTCTTTATCAGTATTCTAG
GATGGGAACACTTCATAGGCTACAGAGATCTTCTTCAAGGCGAGTGTGCAGTGCAGTTCC
TTAAAGACCCAATCTTCAATACTTCTTTGATAATAGGGTACTTCTACTGCACTCTTATAG
TGTTATTTTGGTTATACTGGGGCATTTATAGGACGGCTAGTCAAATGCAGAAGCGGTCTG
AAGAGAAGCAGAGAAAGCTTCAGTCTTTAGTATCTTTGGGACGGGGACCAAGCGAATGCA
AAGGTACCATTGGTATCTCCAAAACTCAAAGTACACTTTTAAGCCAAGAGAAACCCAAAA
CTGATGGAGC
>MY5181_Hapachea_MustrangPk_MustangMtns
GGCAGACCATTCTCATCGGCATCATGATCGGTTTGTGCATCATTCTGACAGTGGCGGGAA
ACATTCTTGTACTCACGGCCTTTGCAGTTGAGCGGAGCATCCGGCAGCCCAGCAACTATT
TCATTGGATCCCTTGCATTATCAGACCTTTGCATCGGTGTGGTGTCTATGCCCTTCTACG
CAGTGTACGTTCTAATGGGGAGGTGGGAACTAGGACCCATCACGTGTGACTTATGGCTGG
CGACTGACCACACAGTCTGTCTGGTCTCCATTTACACTGTTCTCCTCATTACAATCGACA
GGTTCTGCTCGGTGAAAATTGCTGCTCGGTACAGAAGTTGGAGAACTAAAAACAAAGTGA
TGTGGATGGTCGCTGTGACATGGATTGTTCCATTCCTTGTTTTCTTTATCAGTATTCTCG
GATGGGAACACTTCATAGGCTACAGAGATCTTCTTCAAGGCGAGTGTGCAGTGCAGTTCC
TTAAAGACCCAATCTTCAATACTTCTTTGATAATAGGGTACTTCTACTGCACTCTTATAG
TGTTATTTTGGTTATACTGGGGCATTTATAGGACGGCTAGTCAAATGCAGAAGCGGTCTG
AGGAGAAGCAGAGAAAGCTTCAGTCCTTAGTATCTTTGGGACGGGGACCAAGCGAATGCA
AAGGTACCATTGGTATCTCCAAAACTCAAAGTACACTTTTAAGCCAAGAGAAACCCAAAA
CTGATGGAGC
>MY5193_Hapachea_HarshawRd_PatagoniaMtns
GGCAGACCATTCTCATTGGCATCATGATCGGTTTGTGCATCATTCTGACAGTGGCAGGAA
ACATTCTTGTACTCACGGCCTTTGCAGTTGAGCGGAGCATCCGGCAACCCAGCAACTATT
TCATTGGATCCCTTGCATTATCAGACCTTTGCATCGGTGTGGTGTCTATGCCCTTCTACG
CAGTGTACGTTCTAATGGGGAGGTGGGAACTAGGACCCATCACGTGTGACTTATGGCTGG
CGACTGACCACACAGTCTGTCTGGTCTCCATTTACACTGTTCTCCTCATTACAATCGACA
GGTTCTGCTCAGTGAAAATTGCTGCTCGCTACAGAAGTTGGAGAACTAAAAACAAAGTGA
TGTGGATGGTCGCTGTGACATGGATTGTTCCATTCCTTGTTTTCTTTATCAGTATTCTAG
GATGGGAACACTTCATAGGCTACAGAGATCTTCTTCAAGGCGAGTGTGCAGTGCAGTTCC
TTAAAGACCCAATCTTCAATACTTCTCTGATAATAGGGTACTTCTACTGCACTCTTATAG
TGTTATTTTGGTTATACTGGGGCATTTATAGGACGGCTAGTCAAATGCAGAAGCGGTCTG
AAGAGAAGCAGAGAAAGCTGCAGTCTTTAGTATCTTTGGGGCGGGGACCAAGCGAATGCA
AAAGTACCATTGGTATCTCCAAAACTCAAAGTACACTTTTAAGCCAAGAGAAACCCAAAA
CTGATGGAGC
>MY5194_Hapachea_Ordsummit_MtOrd
---AGACCATTCTCATTGGCATCATGATCGGTTTGTGCATCATTCTGACAGTGGCAGGGA
ACATTCTTGTACTCACGGCCTTTGCCGTTGAGAGGAGCATCCGGCAACCCAGCAACTATT
TCATCGGATCCCTTGCATTATCGGACCTCTGCATCGGTGTGGTGTCTATGCCCTTCTACG
CAGTGTACGTTCTGATGGGGAGGTGGGAACTCGGTCCCATCACGTGTGACTTATGGCTGG
CGACTGACCACACAGTCTGCCTGGTCTCCATTTACACTGTTCTCCTCATTACAATCGACA
GGTTCTGCTCAGTGAAAATTGCTGCTCGGTACAGAAGTTGGAGAACTAAAAATAAAGTGA
TGTGGATGGTCGCTGTGACATGGATCGTCCCATTCCTTGTTTTCTTTATCAGTATTCTGG
GATGGGAACACTTCATAGGCTACAGAGATCTCCTTCAAGGCGAGTGTGCAGTGCAGTTCC
TTAAAGACCCAATCTTCAACACTTCTTTGATAATAGGGTACTTCTACTGCACTCTTATAG
TGTTATTTTGGTTATACTGGGGCATTTATAGGACGGCTAGTCAAATGCAGAAGCGGTCTG
AAGAGAAGCAGAGAAAGCTGCAGTCCTTAGTATCTTTGGGACGGGGACCAAGCGAATGCA
AAGGTACCATTGGTATCTCTAAAACTCAAAGTACACTTCTAAGCCAAGACAAACCTAAGA
CTGATGGAGC
>MY5195_Hapachea_Ordsummit_MtOrd
GGCAGACCATTCTCATTGGCATCATGATCGGTTTGTGTATCA--CTGACAGTGGCAGGAA
ACATTCTTGTACTCACGGCCTTTGCCGTTGAGAGGAGCATCCGGCAACCCAGCAACTATT
TCATCGGATCCCTTGCATTATCGGACCTCTGCATCGGTGTGGTGTCTATGCCCTTCTACG
CAGTGTACGTTCTGATGGGGAGGTGGGAACTCGGTCCCATCACGTGTGACTTATGGCTGG
CGACTGACCACACAGTCTGCCTGGTCTCCATTTACACTGTTCTCCTCATTACAATCGACA
GGTTCTGCTCAGTGAAAATTGCTGCTCGGTACAGAAGTTGGAGAACTAAAAATAAAGTGA
TGTGGATGGTCGCTGTGACATGGATCGTCCCATTCCTTGTTTTCTTTATCAGTATTCTGG
GATGGGAACACTTCATAGGCTACAGAGATCTCCTTCAAGGCGAGTGTGCAGTGCAGTTCC
TTAAAGACCCAATCTTCAACACTTCTTTGATAATAGGGTACTTCTACTGCACTCTTATAG
TGTTATTTTGGTTATACTGGGGCATTTATAGGACGGCTAGTCAAATGCAGAAGCGGTCTG
AAGAGAAGCAGAGAAAGCTGCAGTCCTTAGTATCTTTGGGACGGGGACCAAGCGAATGCA
AAGGTACCATTGGTATCTCTAAA-------------------------------------
----------
>MY5266_Hencina_CerroBolla
GGCAGACCATTCTCATTGGCATCATGATCGGTTTGTGCATCATTCTGACCGTCGCAGGAA
ACATTCTTGTACTCACGGCCTTTGCAGTTGAGAGGAGCATCCGGCAACCCAGCAACTATT
TCATTGGATCCCTCGCATTATCAGACCTTTGCATCGGTGTGGTGTCTATGCCCTTCTACG
CAGTGTACGTTTTAATGGGGAGATGGGAACTAGGACCCATCACGTGTGACTTATGGCTGG
CGACTGACCACACAGTCTGTCTGGTCTCCATTTACACTGTTCTCCTCATTACAATCGACC
GGTTCTGCTCAGTGAAAATTGCTGCTCGGTACAGAAGTTGGAGAACTAAAAATAAAGTGA
TGTGGATGGTCGCTGTGACATGGATTGTTCCTTTCCTTGTTTTCTTTATCAGTATTCTAG
GATGGGAACACTTCATAGGCTACAGAGATCTTCTTCAAGGCGAGTGTGCAGTGCAGTTCC
TTAAAGACCCAGTCTTTAATACTTCTTTGATAATAGGGTACTTCTACTGCACTCTTGTAG
TGTTATTTTGGTTATACTGGGGCATTTATAGGACGGCTAGTCAAATGCAGAAGCGTTCTG
AAGAGAAGCAGAGAAAGCTGCAGTCCTTAGTATCTTTGGGACGGGGACCAAGCGAATGCA
AGGGTACCATTGGTATCTCTAAAACTCAAAGTACACTTCTAAGCCAAGAGAAACCTAAAA
CTGATGGAGC
>MY5267_Hencina_CerroBolla
GGCAGACCATTCTCATTGGCATCATGATCGGTTTGTGCATCATTCTGACCGTCGCAGGAA
ACATTCTTGTACTCACGGCCTTTGCAGTTGAGAGGAGCATCCGGCAACCCAGCAACTATT
TCATTGGATCCCTCGCATTATCAGACCTTTGCATCGGTGTGGTGTCTATGCCCTTCTACG
CAGTGTACGTTTTAATGGGGAGATGGGAACTAGGACCCATCACGTGTGACTTATGGCTGG
CGACTGACCACACAGTCTGTCTGGTCTCCATTTACACTGTTCTCCTCATTACAATCGACC
GGTTCTGCTCAGTGAAAATTGCTGCTCGGTACAGAAGTTGGAGAACTAAAAATAAAGTGA
TGTGGATGGTCGCTGTGACATGGATTGTTCCTTTCCTTGTTTTCTTTATCAGTATTCTAG
GATGGGAACACTTCATAGGCTACAGAGATCTTCTTCAAGGCGAGTGTGCAGTGCAGTTCC
TTAAAGACCCAGTCTTCAATACTTCTTTGATAATAGGGTACTTCTACTGCACTCTTGTAG
TGTTATTTTGGTTATACTGGGGCATTTATAGGACGGCTAGTCAAATGCAGAAGCGTTCTG
AAGAGAAGCAGAGAAAGCTGCAGTCCTTAGTATCTTTGGGACGGGGACCAAGCGAATGCA
AGGGTACCATTGGTATCTCTAAAACTCAAAGTACACTTCTAAGCCAAGAGAAACCTAAAA
CTGATGGAGC
>MY5269_Hexurella_GuadalupeValley
GGCAGACCATTCTCATTGGCATCATGATCGGTTTGTGCATCATTCTGACCGTCGCAGGAA
ACATTCTTGTACTCACGGCCTTTGCAGTTGAGAGGAGCATCCGGCAACCCAGCAACTATT
TCATTGGATCCCTTGCATTATCAGACCTTTGCATCGGTGTGGTGTCTATGCCCTTCTACG
CAGTGTACGTTTTAATGGGGAAATGGGAACTAGGACCCATCACGTGTGACTTATGGCTGG
CGACTGACCACACAGTCTGTCTGGTCTCCATTTACACTGTTCTCCTCATTACAATCGACA
GGTTCTGCTCAGTGAAAATTGCTGCTCGGTACAGAAGTTGGAGAACTAAAAATAAAGTGA
TGTGGATGGTCGCTGTGACATGGATTGTTCCTTTCCTTGTTTTCTTTATCAGTATTCTAG
GATGGGAACACTTCATAGGCTACAGAGATCTTCTTCAAGGCGAGTGTGCAGTGCAGTTCC
TTAAAGACCCAGTCTTCAATACTTCTTTGATAATAGGGTACTTCTACTGCACTCTTATAG
TGTTATTTTGGTTATACTGGGGCATTTATAGGACGGCTAGTCAAATGCAGAAGCGTTCTG
AAGAGAAGCAGAGAAAGCTGCAGTCCTTAGTATCTTTGGGACGGGGACCAAGCGAATGCA
AGGGTACCATTGGTATCTCTAAAACTCAAAGTACACTTCTAAGCCAAGAGAAACCTAAAA
CTGATGGAGC
>MY5271_Hexurella_GuadalupeValley
GGCAGACCATTCTCATTGGCATCATGATCGGTTTGTGCATCATTCTGACCGTCGCAGGAA
ACATTCTTGTACTCACGGCCTTTGCAGTTGAGAGGAGCATCCGGCAGCCCAGCAACTATT
TCATTGGATCCCTTGCATTATCAGACCTTTGCATCGGTGTGGTGTCTATGCCCTTCTACG
CAGTGTACGTTTTAATGGGGAAATGGGAACTAGGACCCATCACGTGTGACTTATGGCTGG
CGACTGACCACACAGTCTGTCTGGTCTCCATTTACACTGTTCTCCTCATTACAATCGACA
GGTTCTGCTCAGTGAAAATTGCTGCTCGGTACAGAAGTTGGAGAACTAAAAATAAAGTGA
TGTGGATGGTCGCTGTGACATGGATTGTTCCTTTCCTTGTTTTCTTTATCAGTATTCTAG
GATGGGAACACTTCATAGGCTACAGAGATCTTCTTCAAGGCGAGTGTGCAGTGCAGTTCC
TTAAAGACCCAGTCTTCAATACTTCCTTGATAATAGGGTACTTCTACTGCACTCTTGTAG
TGCTATTTTGGTTATACTGGGGCATTTATAGGACGGCTAGTCAAATGCAGAAGCGTTCTG
AAGAGAAGCAGAAAAAGCTGCAGTCCTTAGTATCTTTGGGACGGGGACCAAGCGAATGCA
AGGGTACCATTGGTATCTCTAAAACTCAAAGTACACTTCTAAGCCAAGAGAAACCTAAAA
CTGATGGAGC
>MY5276_Hexurella_SanPedro_Martir
GGCAGACCATTCTCATTGGCATCATGATCGGTTTGTGCATCATTCTGACCGTCGCAGGAA
ACATTCTTGTACTCACGGCCTTTGCAGTTGAGAGGAGCATCCGGCAACCCAGCAACTATT
TCATTGGATCCCTTGCATTATCAGACCTTTGCATCGGTGTGGTGTCTATGCCCTTCTACG
CAGTGTACGTTTTAATGGGGAGATGGGAACTAGGACCCATCACGTGTGACTTATGGCTGG
CGACTGACCACACAGTCTGTCTGGTCTCCATTTACACTGTTCTCCTCATTACAATCGATC
GGTTCTGCTCAGTGAAAATTGCTGCTCGGTACAGAAGTTGGAGAACTAAAAATAAAGTGA
TGTGGATGGTCGCTGTGACATGGATTGTTCCTTTCCTTGTTTTCTTCATCAGTATTCTAG
GATGGGAACACTTCATAGGCTACAGAGATCTTCTTCAAGGCGAGTGTGCAGTGCAGTTCC
TTAAAGACCCAGTCTTCAATACTTCTTTGATAATAGGGTACTTCTACTGCACTCTTGTAG
TGTTATTTTGGTTATACTGGGGCATTTATAGGACGGCTAGTCAAATGCAGAAGCGTTCTG
AAGAGAAGCAGAGAAAGCTGCAGTCCTTAGTATCTTTGGGACGGGGACCAAGCGAATGCA
AGGGTACCATTGGTATCTCTAAAACTCAAAGTACACTTCTAAGCCAAGAGAAGCCTAAAA
CTGATGGAGC
>MY5277_Hexurella_SanPedro_Martir
GGCAGACCATTCTCATTGGCATCATGATCGGTTTGTGCATCATTCTGACCGTCGCAGGAA
ACATTCTTGTACTCACGGCCTTTGCAGTTGAGAGGAGCATCCGGCAACCCAGCAACTATT
TCATTGGATCCCTTGCATTATCAGACCTTTGCATCGGTGTGGTGTCTATGCCCTTCTACG
CAGTGTACGTTTTAATGGGGAGATGGGAACTAGGACCCATCACGTGTGACTTATGGCTGG
CGACTGACCACACAGTCTGTCTGGTCTCCATTTACACTGTACTCCTCATTACAATCGATC
GGTTCTGCTCAGTGAAAATTGCTGCTCGGTACAGAAGTTGGAGAACTAAAAATAAAGTGA
TGTGGATGGTCGCTGTGACATGGATTGTTCCTTTCCTTGTTTTCTTCATCAGTATTCTAG
GATGGGAACACTTCATAGGCTACAGAGATCTTCTTCAAGGCGAGTGTGCAGTGCAGTTCC
TTAAAGACCCAGTCTTCAATACTTCTTTGATAATAGGGTACTTCTACTGCACTCTTGTAG
TGTTATTTTGGTTATACTGGGGCATTTATAGGACGGCTAGTCAAATGCAGAAGCGTTCTG
AAGAGAAGCAGAGAAAGCTGCAGTCCTTAGTATCTTTGGGACGGGGACCAAGCGAATGCA
AGGGTACCATTGGTATCTCTAAAACTCAAAGTACACTTCTAAGCCAAGAGAAACCTAAAA
CTGATGGAGC
>MY5280_Hexurella_ArroyoSalado
GGCAGACCATTCTCATTGGCATCATGATCGGTTTGTGCATCATTCTGACCGTCGCAGGAA
ACATTCTTGTACTCACGGCCTTTGCAGTTGAGAGGAGCATCCGGCAACCCAGCAACTATT
TCATTGGATCTCTTGCATTATCAGACCTTTGCATCGGGGTGGTGTCTATGCCCTTCTACG
CAGTGTACGTTTTAATGGGGAGATGGGAACTAGGACCCATCACGTGTGACTTATGGCTGG
CGACTGACCACACAGTCTGTCTGGTCTCCATTTACACTGTTCTCCTCATTACAATCGACC
GGTTCTGCTCAGTGAAAATTGCTGCTCGGTACAGAAGTTGGAGAACTAAAAATAAAGTGA
TGTGGATGGTCGCTGTGACATGGATTGTTCCTTTCCTTGTTTTCTTTATCAGTATTCTAG
GATGGGAACACTTCATAGGCTACAGAGACCTTCTTCAAGGCGAGTGTGCAGTGCAGTTCC
TTAAAGACCCAGTCTTCAATACTTCTTTGATAATAGGGTACTTCTACTGCACTCTTATAG
TGTTATTTTGGTTATACTGGGGCATTTATAGGACGGCTAGTCAAATGCAGAAGCGTTCCG
AAGAGAAGCAGAGAAAGCTGCAGTCCTTAGTATCTTTGGGACGGGGACCAAGCGAATGCA
AGGGTACCATTGGTATCTCTAAAACTCAAAGTACACTTCTAAGCCAAGAGAAACCTAAAA
CTGATGGAGC
>MY5282_Hexurella_ArroyoSalado
GGCAGACCATTCTCATTGGCATCATGATCGGTTTGTGCATCATTCTGACCGTCGCAGGAA
ACATTCTTGTACTCACGGCCTTTGCAGTTGAGAGGAGCATCCGGCAACCCAGCAACTATT
TCATTGGATCTCTTGCATTATCAGACCTCTGCATCGGGGTGGTGTCTATGCCCTTCTACG
CAGTGTACGTTTTAATGGGGAGATGGGAACTAGGACCCATCACGTGTGACTTATGGCTGG
CGACTGACCACACAGTCTGTCTGGTCTCCATTTACACTGTTCTCCTCATTACAATCGACC
GGTTCTGCTCAGTGAAAATTGCTGCTCGGTACAGAAGTTGGAGAACTAAAAATAAAGTGA
TGTGGATGGTCGCTGTGACATGGATTGTTCCTTTCCTTGTTTTCTTTATCAGTATTCTAG
GATGGGAACACTTCATAGGCTACAGAGACCTTCTTCAAGGCGAGTGTGCAGTGCAGTTCC
TTAAAGACCCAGTCTTCAATACTTCTTTGATAATAGGGTACTTCTACTGCACTCTTATAG
TGTTATTTTGGTTATACTGGGGCATTTATAGGACGGCTAGTCAAATGCAGAAGCGTTCCG
AAGAGAAGCAGAGAAAGCTGCAGTCCTTAGTATCTTTGGGACGGGGACCAAGCGAATGCA
AGGGTACCATTGGTATCTCTAAAACTCAAAGTACACTTCTAAGCCAAGAGAAACCTAAAA
CTGATGGAGC
>MY5286_Hrupicola_SweetwaterSpr_OrdMtn
------------------------------------------------------------
------------------------------------------------------------
------------------------------------------------------------
------------------------------------------------------------
------------------------------------------------------------
------------------------------------------GAACTAAAAATAAAGTGA
TGTGGATGGTCGCTGTGACATGGATTGTTCCTTTCCTTGTTTTCTTTATCAGTATTCTAG
GATGGGAACACTTCATAGGCTACAGAGATCTTCTTCAAGGCGAGTGTGCTGTGCAGTTCC
TTAAAGACCCAGTCTTCAATACTTCTTTGATAATAGGGTACTTCTACTGCACTCTCATAG
TGTTATTTTGGTTATACTGGGGCATTTATAGGACGGCTAGTCAAATGCAGAAGCGTTCCG
AAGAGAAGCAGAGAAAGCTGCAGTCCTTAGTATCTTTGGGACGGGGACCAAGCGAATGCA
AGGGTACCATTGGTATCTCTAAAACTCAAAGTACACTTCTAAGCCAAGAGAAACCTAAAA
CTGATGGAGC
>MY5287_Hrupicola_SweetwaterSpr_OrdMtn
----------TCTCATTGGCATCATGATCGGTTTGTGCATCATTCTGACCGTCGCAGGAA
ACATTCTTGTACTCACGGCCTTTGCAGTTGAGAGGAGCATCCGGCAACCCAGCAACTATT
TCATTGGATCCCTTGCGTTATCAGACCTTTGCATCGGTGTGGTGTCTATGCCCTTCTACG
CAGTGTATGTTTTAATGGGGAGATGGGAACTAGGACCCATCACATGTGACTTATGGCTGG
CGACTGACCACACAGTCTGTCTGGTCTCCATTTACACTGTTCTCCTCATTACAATCGACC
GGTTCTGCTCAGTGAAAATTGCTGCGCGGTACAGAAGTTGGAGAACTAAAAATAAAGTGA
TGTGGATGGTCGCTGTGACATGGATTGTTCCTTTCCTTGTTTTCTTTATCAGTATTCTAG
GATGGGAACACTTCATAGGCTACAGAGATCTTCTTCAAGGCGAGTGTGCTGTGCAGTTCC
TTAAAGACCCAGTCTTCAATACTTCTTTGATAATAGGGTACTTCTACTGCACTCTCATAG
TGTTATTTTGGTTATACTGGGGCATTTATAGGACGGCTAGTCAAATGCAGAAGCGTTCCG
AAGAGAAGCAGAGAAAGCTGCAGTCCTTAGTATCTTTGGGACGGGGACCAAGCGAATGCA
AGGGTACCATT-------------------------------------------------
----------
>MY5288_Hrupicola_Deadman_Hills
GGCAGACCATTCTCATTGGCATCATGATCGGTTTGTGCATCATTCTGACCGTGGCGGGAA
ATATTCTTGTACTCACGGCCTTTGCAGTTGAGAGGAGCATCCGGCAACCCAGCAACTATT
TCATTGGATCCCTTGCATTATCAGACCTTTGCATCGGTGTGGTGTCTATGCCCTTCTACG
CAGTGTATGTCTTAATGGGGAGATGGGAACTAGGACCCATCACGTGTGACTTATGGCTGG
CGACTGACCACACAGTCTGTCTGGTCTCCATTTACACTGTTCTCCTCATTACAATCGACC
GGTTCTGCTCAGTGAAAATTGCTGCTCGGTACAGAAGTTGGAGAACTAAAAATAAAGTGA
TGTGGATGGTCGCTGTGACATGGATTGTTCCTTTCCTTGTTTTCTTTATCAGTATTCTAG
GATGGGAACACTTCATAGGCTACAGAGATCTTCTTCAAGGCGAGTGTGCAGTGCAGTTTC
TTAAAGACCCAGTCTTCAATACTTCTTTGATAATAGGGTACTTCTACTGCACTCTCATAG
TGTTATTTTGGTTATACTGGGGCATTTATAGGACGGCTAGTCAAATGCAGAAGCGTTCCG
AAGAGAAGCAGAGAAAGCTGCAGTCCTTAGTATCTTTGGGACGGGGACCAAGCGAATG-A
AGGGTACCATTGGTATCTCTAAAACTCAAAGTACACTTCTAAGCCAAGAGAAACCTAAAA
CTGATGGAGC
>MY5289_Hrupicola_Deadman_Hills
GGCAGACCATTCTCATTGGCATCATGATCGGTTTGTGCATCATTCTGACCGTGGCAGGAA
ATATTCTTGTACTCACGGCCTTTGCAGTTGAGAGGAGCATCCGGCAACCCAGCAACTATT
TCATTGGATCCCTTGCATTATCAGACCTTTGCATCGGTGTGGTGTCTATGCCCTTCTACG
CAGTGTATGTTTTAATGGGGAGATGGGAACTAGGACCCATCACGTGTGACTTATGGCTGG
CGACTGACCACACAGTCTGTCTGGTCTCCATTTACACTGTTCTCCTCATTACAATCGACC
GGTTCTGCTCAGTGAAAATTGCTGCTCGGTACAGAAGTTGGAGAACTAAAAATAAAGTGA
TGTGGATGGTCGCTGTGACATGGATTGTTCCTTTCCTTGTTTTCTTTATCAGTATTCTAG
GATGGGAACACTTCATAGGCTACAGAGATCTTCTTCAAGGCGAGTGTGCAGTGCAGTTTC
TTAAAGACCCAGTCTTCAATACTTCTTTGATAATAGGGTACTTCTACTGCACTCTCATAG
TGTTATTTTGGTTATACTGGGGCATTTATAGGACTGCTAGTCAAATGCAGAAGCGTTCCG
AAGAGAAGCAGAGAAAGCTGCAGTCCTTAGTATCTTTGGGACGGGGACCAAGCGAATGCA
AGGGTACCATTGGTATCTCTAAAACTCAAAGTACACTTCTAAGCCAAGAGAAACCTAAAA
CTGATGGAGC
>MY5309_Hapachea_JohnnyLyon_Hills
--------------------ATCATGATCGGTTTGTGCATCATTCTGACAGTGGCAGGAA
ACATTCTTGTACTCACGGCCTTTGCAGTTGAGCGGAGCATCCGGCAACCCAGCAACTATT
TCATTGGATCCCTTGCATTATCAGACCTTTGCATCGGTGTGGTGTCTATGCCCTTCTACG
CAGTGTACGTTCTAATGGGGAGGTGGGAACTAGGACCCATCACGTGTGACTTATGGCTGG
CGACTGACCACACAGTCTGTCTGGTCTCCATTTACACTGTTCTCCTCATTACAATCGACA
GGTTCTGCTCAGTGAAAATTGCTGCTCGGTACAGAAGTTGGAGAACTAAAAACAAAGTGA
TGTGGATGGTCGCTGTGACATGGATTGTTCCATTCCTTGTTTTCTTTATCAGTATTCTAG
GATGGGAACACTTCATAGGCTACAGAGATCTTCTTCAAGGCGAGTGTGCAGTGCAGTTCC
TTAAAGACCCAATCTTCAATACTTCTTTGATAATAGGGTACTTCTACTGCACTCTTATAG
TGTTATTTTGGTTATACTGGGGCATTTATAGGACGGCTAGTCAAATGCAGAAGCGGTCTG
AAGAGAAGCAGAGAAAGCTTCAGTCTTTAGTATCCTTGGGACGGGGACCAAGCGAATGCA
AAGGTACCATTGGTATCTCCAAAACTCAAAGTACACTTTTAA-CCAAGAGAAACC-----
----------
>MY5310_Hexurella_AntelopeCyn_CerbatMtns
------------------------------------------------------------
-----------------------------------------------CCCAGCAACTATT
TCATTGGATCCCTTGCATTATCGGACCTTTGCATCGGTGTGGTGTCTATGCCCTTCTACG
CAGTGTACGTTCTAATGGGGAGGTGGGAACTAGGTCCCATCACGTGTGATTTATGGCTGG
CGACTGACCACACAGTCTGTCTGGTCTCCATTTACACTGTTCTCCTCATTACAATCGACA
GGTTCTGCTCAGTGAAAATTGCTGCACGGTACAGAAGTTGGAGAACTAAAAATAAAGTGA
TGTGGATGGTCGCTGTGACATGGATTGTCCCATTCCTTGTTTTCTTTATCAGTATTCTGG
GATGGGAACACTTCATAGGCTACAGAGATCTTCTTCAAGGCGAGTGTGCAGTGCAGTTCC
TTAAAGACCCAATCTTCAACACTTCTTTGATAATAGGGTACTTCTACTGCACTCTTATAG
TGTTATTTTGGTTATACTGGGGCATTTATAGGACGGCTAGTCAAATGCAGAAGCGGTCTG
AAGAGAAGCAGAGAAAGCTGCAGTCCTTAGTATCTTTGGGACGGGGACCAAGCGAATGCA
AAGGTACCATTGGTATCTCTAAAACTCAAAGTACGCTTCTAAACCAAGACAAACCTAAAA
CTGATGGAG-
>MY5311_Hexurella_AntelopeCyn_CerbatMtns
------------------------------------------------------------
--------GTACTCACGGCCTTTGCAGTTGAAAGGAGCATCCGGCAACCCAGCAACTATT
TCATTGGATCCCTTGCATTATCGGACCTTTGCATCGGTGTGGTGTCTATGCCCTTCTACG
CAGTGTACGTTCTAATGGGGAGGTGGGAACTAGGTCCCATCACGTGTGATTTATGGCTGG
CGACTGACCACACAGTCTGTCTGGTCTCCATTTACACTGTTCTCCTCATTACAATCGACA
GGTTCTGCTCAGTGAAAATTGCTGCACGGTACAGAAGTTGGAGAACTAAAAATAAAGTGA
TGTGGATGGTCGCTGTGACATGGATTGTCCCATTCCTTGTTTTCTTTATCAGTATTCTGG
GATGGGAACACTTCATAGGCTACAGAGATCTTCTTCAAGGCGAGTGTGCAGTGCAGTTCC
TTAAAGACCCAATCTTCAACACTTCTTTGATAATAGGGTACTTCTACTGCACTCTTATAG
TGTTATTTTGGTTATACTGGGGCATTTATAGGACGGCTAGTCAAATGCAGAAGCGGTCTG
AAGAGAAGCAGAGAAAGCTGCAGTCCTTAGTATCTTTGGGACGGGGACCAAGCGAATGCA
AAGGTACCATTGGTATCTCTAAAACTCAAAGTACGCTTCTAAACCAAGAC----------
----------
>MY5312_Hexurella_FoxCyn_MusicMtns
------------------------------------------------------------
----------------------------------GAGCATCCGGCAGCCCAGCAACTATT
TCATTGGATCCCTTGCATTGTCGGACCTTTGCATCGGTGTGGTGTCTATGCCCTTCTACG
CAGTGTACGTTCTAATGGGGAGGTGGGAACTAGGTCCCATCACGTGTGACTTATGGCTGG
CGACTGACCACACAGTCTGTCTGGTCTCCATTTACACTGTTCTCCTCATTACAATCGACA
GGTTCTGCTCAGTGAAAATTGCTGCTCGGTACAGAAGTTGGAGAACTAAAAATAAAGTGA
TGTGGATGGTCGCTGTGACATGGATTGTCCCATTCCTTGTTTTCTTTATCAGTATTCTGG
GATGGGAGCACTTCATAGGCTACAGAGATCTTCTTCAAGGCGAGTGTGCAGTGCAGTTCC
TTAAAGACCCAATCTTCAACACTTCTTTGATAATAGGGTACTTCTACTGCACTCTTATAG
TGTTATTTTGGTTATACTGGGGCATTTATAGGACGGCTAGTCAAATGCAGAAGCGGTCTG
AAGAGAAGCAGAGAAAGCTACAGTCCTTAGTATCTTTGGGACGGGGACCAAGCGAATGCA
AAGGTACCATTGGTATCTCTAAAACTCAAAGTACG-------------------------
----------
>MY5313_Hexurella_FoxCyn_MusicMtns
--------------------------------------------------------GGAA
ACATTCTTGTACTCACGGCCTTTGCAGTTGAGAGGAGCATCCGGCAGCCCAGCAACTATT
TCATTGGATCCCTTGCATTGTCGGACCTTTGCATCGGTGTGGTGTCTATGCCCTTCTACG
CAGTGTACGTTCTAATGGGGAGGTGGGAACTAGGTCCCATCACGTGTGACTTATGGCTGG
CGACTGACCACACAGTCTGTCTGGTCTCCATTTACACTGTTCTCCTCATTACAATCGACA
GGTTCTGCTCAGTGAAAATTGCTGCTCGGTACAGAAGTTGGAGAACTAAAAATAAAGTGA
TGTGGATGGTCGCTGTGACATGGATTGTCCCATTCCTTGTTTTCTTTATCAGTATTCTGG
GATGGGAGCACTTCATAGGCTACAGAGATCTTCTTCAAGGCGAGTGTGCAGTGCAGTTCC
TTAAAGACCCAATCTTCAACACTTCTTTGATAATAGGGTACTTCTACTGCACTCTTATAG
TGTTATTTTGGTTATACTGGGGCATTTATAGGACGGCTAGTCAAATGCAGAAGCGGTCTG
AAGAGAAGCAGAGAAAGCTACAGTCCTTAGTATCTTTGGGACGGGGACCAAGCGAATGCA
AAGGTACCATTGGTATCTCTAAAACTCAAAGTACGCTTCTAAACCAAGACAAAC------
----------
>MY5314_Hexurella_Grasshopper_BrushyMtn
------------------------------------------------CAGTGGCAGGAA
ACATTCTTGTACTCACGGCCTTTGCAGTTGAGAGGAGCATCCGGCAACCCAGCAACTATT
TCATTGGATCCCTTGCATTATCGGACCTTTGCATCGGTGTGGTGTCTATGCCCTTCTACG
CAGTGTACGTTCTAATGGGGAGGTGGGAACTAGGTCCCATCACGTGCGACTTATGGCTGG
CGACTGACCACACAGTCTGCCTGGTCTCCATTTACACTGTTCTCCTCATTACAATCGACA
GGTTCTGCTCAGTGAAAATTGCTGCTCGGTACAGAAGTTGGAGAACTAAAAATAAAGTGA
TGTGGATGGTCGCTGTGACATGGATTGTCCCATTCCTTGTTTTCTTTATCAGTATTCTGG
GATGGGAACACTTCATAGGCTACAGAGATCTTCTTCAAGGCGAGTGTGCAGTGCAGTTCC
TTAAAGACCCAATCTTCAACACTTCTTTGATAATAGGGTACTTCTACTGCACTCTTATAG
TGTTATTTTGGTTATACTGGGGCATTTATAGGACGGCTAGTCAAATGCAGAAGCGGTCTG
AAGAGAAGCAGAGAAAGCTGCAGTCCTTAGTATCTTTGGGACGGGGACCAAGCGAATGCA
AAGGTACCATTGGT----------------------------------------------
----------
>MY5315_Hexurella_WagonerRd_BradshawMtns
GGCAGACCATTCTCATTGGCATCATGATC-GTTTGTGCATCATTCTGACAGTGGCAGGAA
ACATTCTTGTACTCACGGCCTTTGCAGTTGAGAGGAGCATCCGGCAACCCAGCAACTATT
TCATTGGATCCCTTGCATTATCGGACCTCTGCATCGGTGTGGTGTCTATGCCCTTCTACG
CAGTGTACGTTCTAATGGGGAGGTGGGAACTAGGTCCCATCACGTGTGACTTATGGCTGG
CGACTGACCACACAGTCTGCCTGGTCTCCATTTACACTGTTCTCCTCATTACAATCGATA
GGTTCTGCTCAGTGAAAATTGCTGCTCGGTATAGAAGTTGGAGAACTAAAAATAAAGTGA
TGTGGATGGTCGCTGTGACATGGATTGTCCCATTCCTTGTTTTCTTTATCAGTATTCTGG
GATGGGAACACTTCATAGGCTACAGAGATCTTCTTCAAGGCGAGTGTGCAGTGCAGTTCC
TTAAAGACCCAATCTTCAACACTTCTTTGATAATAGGGTACTTCTACTGCACTCTTGTAG
TGTTATTTTGGTTATACTGGGGCATTTACAGGACGGCTAGTCAAATGCAGAAGCGGTCTG
AAGAGAAGCAGAGAAAGCTGCAGTCCTTAGTATCTTTGGGACGGGGACCAAGCGAATGCA
AAGGTACCATTGGTATCTCTAAAACTCAAAGTACCCTTCTAAGCCAAGACAAACCTAAAA
CTGATGGGGC
>MY5316_Hexurella_WagonerRd_BradshawMtns
GGCAGACCATTCTCATTGGCATCATGATCGGTTTGTGCATCATTCTGACAGTGGCAGGAA
ACATTCTTGTACTCACGGCCTTTGCAGTTGAGAGGAGCATCCGGCAACCCAGCAACTATT
TCATTGGATCCCTTGCATTATCGGACCTCTGCATCGGTGTGGTGTCTATGCCCTTCTACG
CAGTGTACGTTCTAATGGGGAGGTGGGAACTAGGTCCCATCACGTGTGACTTATGGCTGG
CGACTGACCACACAGTCTGCCTGGTCTCCATTTACACTGTTCTCCTCATTACAATCGATA
GGTTCTGCTCAGTGAAAATTGCTGCTCGGTATAGAAGTTGGAGAACTAAAAATAAAGTGA
TGTGGATGGTCGCTGTGACATGGATTGTCCCATTCCTTGTTTTCTTTATCAGTATTCTGG
GATGGGAACACTTCATAGGCTACAGAGATCTTCTTCAAGGCGAGTGTGCAGTGCAGTTCC
TTAAAGACCCAATCTTCAACACTTCTTTGATAATAGGGTACTTCTACTGCACTCTTGTAG
TGTTATTTTGGTTATACTGGGGCATTTACAGGACGGCTAGTCAAATGCAGAAGCGGTCTG
AAGAGAAGCAGAGAAAGCTGCAGTCCTTAGTATCTTTGGGACGGGGACCAAGCGAATGCA
AAGGTACCATTGGTATCTCTAAAACTCAAAGTACACTTCTAAGCCAAGACAAACCTAAAA
CTGATGGAGC
>MY5317_Hrupicola_Cottonwood_SnYsidroMtns
GGCAGACCATTCTCATTGGCATCATGATCGGTTTGTGCATCATTCTGACCGTCGCAGGAA
ACATTCTCGTACTCACGGCCTTTGCAGTTGAAAGAAGCATCCGGCAACCCAGCAACTATT
TCATTGGATCCCTTGCATTATCAGACCTTTGCATCGGTGTGGTGTCTATGCCCTTCTACG
CAGTGTATGTTTTAATGGGGAGATGGGAACTAGGACCCATCACGTGTGACTTATGGCTGG
CGACTGACCACACAGTCTGTCTGGTCTCCATTTACACTGTTCTCCTCATTACAATCGATC
GGTTCTGCTCAGTGAAAATTGCTGCTCGGTACAGAAGTTGGAGAACTAAAAATAAAGTGA
TGTGGATGGTCGCTGTGACATGGATTGTTCCTTTCCTTGTTTTCTTTATCAGTATTCTAG
GATGGGAACACTTCATAGGCTACAGAGATCTTCTTCAAGGCGAGTGTGCAGTGCAGTTCC
TTAAAGACCCAGTCTTCAATACTTCTTTGATAATAGGGTACTTCTACTGCACTCTTATAG
TGTTATTTTGGTTATACTGGGGCATTTATAGGACGGCTAGTCAAATGCAGAAGCGTTCCG
AAGAGAAGCAGAGAAAGCTACAGTCCTTAGTATCTTTGGGACGGGGACCAAGCGAATGCA
AGGGTACCATTGGTATCTCTAAAACTCAAAGTACACTTCTAAGCCAAGAGAAACCTAAAA
CTGATG----
