# Supplementary material for: ﻿Species delimitation, biogeography, and natural history of dwarf funnel web spiders (Mygalomorphae, Hexurellidae, Hexurella) from the United States / Mexico borderlands
Source: Zookeys. 2023 Jun 14;1167:109–57. doi: 10.3897/zookeys.1167.103463 (PMC10285686; doi:10.3897/zookeys.1167.103463)
Supplement: Supplementary material 3 — Input matrices, analysis log files, and output tree files for nuclear and mitochondrial analyses [file zookeys-1167-109_article-103463__-s003.zip › uce-200773.fasta]

>MY0059_Hapachea_SantaRitaMtns_MaderaCyn
------------------------------------------------------------
-----------TCTCTTTGATTATACATCTGAAAGAACAACAGAAAGGTTTCTTTTTCTT
------TCTCTCCCTGCTTTGGTCGTCTTTACATTCACTTAGAGCCCGACAGTTACTTTC
TAAGAACCTCAAAAGATCTAATGCAGCTAATGGTCTTCGAAATGAGTGTATGTTGGCAGA
GAACAGACAGCAAAATCTCTATGGTTAATGCATGGGACTGTGACAGCTTGCTGATGGGTC
TTGTTCAAGGAAGAACGACTTCGTAAGAGTAAAGAGGGGATAGGGGGGGATAGGATGATG
GCTGATATGAGAAGAAAAAGAAGTTTGAGGTGATCTATCAAAAGCCGAGTGGGCGGAGTA
GTGAGGGAAAAATACAGAGAGGGATCCCAACGTTGCGAAATGGTTCAAGGAGTGAAGACG
GCCTGAAATGTCCCAATATTTCTTTATGTCCTCCTTTCGTCTATTTCCCATAGTCATATT
GGAAGGGAGAAAGGTTCTTAGAGAGCAGCCATGATTGGACAAGACGTT
>MY0139_Hexurella_SanDiego_Guatay
GTCATCGTTGCTCACTTACGTCAAAAGCTACGCACAAGTGAAAAGAAAAAGTCAACAATC
GCATCTTTCTCTCTCTTTGATTATACATCTGAAAGAACAACAGAAAGGTTTCTTTTTCTT
TCTCTTTCTCTCCCTGCGTTCTTCGTCTTTACATTCACTTAGAGCCCGACAGTTACTTTC
TAAGAACCTCAAAAGATCTAATGCAGCTAATGGTCTTCGAAATGAGTGTATGTTGGCAGA
GAACAGACAGAGAAATCTCTATGGTTAATGCATGGGACTGTGACAGCTTGCTGATGGGTC
TTGTTCAAGGAAGAACGACTTCGTAAGAGTGAAGAGGGGATGGG-GGTGGTAGGATGATG
GCTGATATGAGAAGAAAAAAAAGTTTGAGGTGATCTATCAAAAGCCGAGTGGGCGGAGTA
GCGAGGGAAAAATACAGAAAGGGATCCCAACGTTGCGAAATGGTTAAAGGAGTGAAGACG
GCCTGAAATGTCCCAATATTTCTTTATGTCCTTCTTTCGTCTATTTCCCATAGTCATATT
GGAAGGAAGAAAGGTTCTTAGAGAACAGCCATGATTGGACAAGACGTT
>MY5053_Hexurella_ChiricahuaMtns_PriceCyn
GTCATCGTTGCTCACTTACGTCAAAAGCTACACACAAGTGCAAAGAAAAAGTCAACAATC
GCATCTTTCTCTCTCTTTGATTATACATCTGAAAGAACAACAGAAAGGTTTCTTTTTCTT
TCTCTCTCTCTCCTTGCTTTCGTCGTCTTTACATTCACTTAGAGCCCGACAGTTACTTTC
TAAGAACCTCAAAAGATCTAATGCAGCTAATGGTCTTCGAAATGAGTGTGTGTTGGCAGA
GAACAGACAGCAAAATCTCTATGGTTAATGCATGGGACTGTGACAGCTTGCTGATGGGTC
TTGTTCAAGGAAGAACGACTTCGTAAGAGTAAAGAGGGGATTGGGGGTGATAGGATGATG
GCTGATATGAGAAGAAAAAAAAGTTTGAGGTGATCTATCAAAAGCCGAGTGGGCGGAGTA
GTGAGGGAAAAATACAGAAGGGGATCCCAACGTTGCGAAATGGTTCAAGGAGTGAAGACG
GCCTGAAATGTCCCAATATTTCTTTATGTCCTCCTTTCGTCTATTTCCCATAGTCATATT
GGAAGGGAGAAAGGTTCTCAGAGAACAGCCATGATTGGACAAGACTTT
>MY5057_Hexurella_ChiricahuaMtns_PriceCyn
------------------------------------------------------------
----------------------------------------------GGTTTCTTTTTCTT
TCTCTCTCTC-CCTTGCTTTCGTCGTCTTTACATTCACTTAGAGCCCGACAGTTACTTTC
TAAGAACCTCAAAAGATCTAATGCAGCTAATGGTCTTCGAAATGAGTGTGTGTTGGCAGA
GAACAGACAGCAAAATCTCTATGGTTAATGCATGGGACTGTGACAGCTTGCTGATGGGTC
TTGTTCAAGGAAGAACGACTTCGTAAGAGTAAAGAGGGGATTGGGTGGAATAGGATGATG
GCTGATATGAGAAGAAAAAAAAGTTTGAGGTGATCTATCAAAAGCCGAGTGGGCGGAGTA
GT----------------------------------------------------------
------------------------------------------------------------
------------------------------------------------
>MY5066_Hexurella_MuleMtns_Escabrosa
GTCATCGTTGCTCACTTACATCAAAAGCTACACACAAGTGAAAGGAAAAAGTCAACAATC
GCATCTTTCTCTCTCTTTGATTATACATCTGAAAGAACAACAGAAAGGTTTCTTTT----
--TCTTTCTCTCCCTGCTTTCGTCGTCTTTACATTCACTTAGAGCCCGACAGTTACTTTC
GAAGAACCTCAAAAGATCTAATGCAGCTAATGGTCTTCGAAATGAGTGTATGTTGGCAGA
GAACAGACAGCAAAATCTCTATGGTTAATGCATGGGACTGTGACAGCTTGCTGATGGGTC
TTGTTCAAGGAAGAACGACTTCGTAAGAGTAAAGAGGGGATGGGGGGGGATAGGATGATG
GCTGATATGAGAAGAAAAAAAAGTTTGAGGTGATCTATCAAAAGCCGAGTGGGCGGAGTA
GTGAGGGAGAAATACAGAAGGGGATCCCAACGTTGCGAAATGGTTCAAGGAGTGAAGACG
GCCTGAAATGTCCCAATATTTCTTTATGTCCTCCTTTCGTCTATTTCCCATAGTCATATT
GGAAGGGAGAAAGGTTCTTAGAGAACGGCCATGATTGGACAAGACGTT
>MY5071_Hexurella_SantaRitaMtns_AlisoSprings
GTCATCGTTGCTCACTTACATCGAAAGCTACACACAAGTGAAAAGAAAAAGTCAACAATC
GCATCTTTTTCTCTCTTTGATTATACATCTGAAAGAACAACAGAAAGGTTTCTTTC----
TCTCTCTCTATCCCTGCTTTGGTCGTCTTTACATTCACTTAGAGCCCGACAGTTACTTTC
TAAGAACCTCAAAAGATCTAATGCAGCTAATGGTCTTCGAAATGAGTGTATGTTGGCAGA
GAACAGACAGCAAAATCTCTATGGTTAATGCATGGGACTGTGACAGCTTGCTGATGGGTC
TTGTTCAAGGAAGAACGACTACGTAAGAGTAAAGAGGGGATGGAGGTGGATAGGATGATG
GCTGATATGAGAAGAAAAAAAAGTTTGAGGTGATCTATCAAAAGCCGAGTGGGCGGAGTA
GTGAGGGAGAAATACAGAAAGGGACCTCAACGTTGCGAAATGGTTCAAGGAGTGAAGACG
GCCTGAAATGTCCCAATATTTCTTTATGTCCTCCTTTCGTCTATTTCCCATAGTCATATT
GGAAGGGAGAAAGGTTCTTAGAGAGCAGCCATGATTGGACAAGACGTT
>MY5075_Hexurella_ChiricahuaMtns_CaveCrkCyn
GTCATCGTTGCTCACTTACGTCAAAAGCTACACACAAGTGAAAAGAAAAAGTCAACAATC
GCATCTTTCTCTCTCTTTGATTATACATCTGAAAGAACAACAGAAAGGTTTCTTTTTCTT
TCTCTCTCTCTCCCTGCTTTCGTGGTCTTTACATTCACTTAGAGCCCGACAGTTACTTTC
TAAGAACCTCAAAAGATCTAATGCAGCTAATGGTCTTCGAAATGAGTGTATGTTGGCAGA
GAACAGACAGCAAAATCTCTATGGTTAATGCATGGGACTGTGACAGCTTGCTGATGGGTC
TTGTTCAAGGAAGAACGACTTCGTAAGAGTAAAGAAGGGATGGGGGGGGATAGGATGATG
GCTGATATGAGAAGAAAAAAAAGTTTGAGGTGATCTATCAAAAGCCGAGTGGGCGGAGTA
GTGAGGGAAAAATACAG-----------AACGTTGCGAAATGGTTCAAGGAGTGAAGACG
GCCTGAAATGTCCCAATATTTCTTTATGTCCTCCTTTCGTCTATTTCCCATAGTCATATT
GGAAGGGAGAAAGGTTCTTAGAGAACAGTCATGATTGGACAAGACTTT
>MY5126_Hexurella_SantaCatalinaMtns_NuggetCyn
GTCATCGTTGCTCACTTACATCAAAAGCTACACACAAGTGAAAAGAAAAAGTCAACAATC
GCATCTTTCTCTCTCTCTGATTATACATCTGAAAGAACAACAGAAAGGTTTTTCTT----
TCTCTCTCTCTCCCTGCTTTCGTCGTCTTTACATTCACTTAGAGCCCGGCAGTTACTTTC
TAAGAACCTCAAAAGATCTAATGCAGCTAATGGTCTTCGAAATGAGTGTATGTTGGCAGA
GAACAGACAGCAAAATCTCTATGGTTAATGCATGGGACTGTGACAGCTTGCTGATGGGTC
TTGTTCAAGGAAGAACGACTTCGTAAGAGTAAAGAGGGGATGGGAGGGGGTAGGATGATG
GCTGATATGAGAAGAAAAAAAAGTTTGAGGTGATCTATCAAAAGCCGAGTGGGCGGAGTA
GTGAGGGAAAAATACAGAAAGGGATCCCAACGTTGCGAAATGGTTCAAGGAGTGAAGACC
GCCTGAAATGTCCCAATATTTCTTTATGTCCTCCTTTCGTCTATTTCCCATAGTCATATT
GGGAAGGAGAAAGGTTCTTAGAGAACAGCCATGATTGGACAAGACGTT
>MY5127_Hexurella_WhetstoneMtns_FrenchJoeCyn
------------------CATCAAAAGCTACACACAAGTGAAAAGAAAAAGTCAAC-ATC
GCATCTTTCTCTCTCTTTGATTATACATCTGAAAGAACAACAGAAAGGTTTCTTTTTCTT
TCTCTCTCTCTCCCTGCTTTCGTCGTCTTTACATTCACTTAGAGCCCGACAGTTACTTTC
TAAGAACCTCAAAAGATCTAATGCAGCTAATGGTCTTCGAAATGAGTGTATGTTGGCAGA
GAACAGACAGCAAAATCTCTATGGTTAATGCATGGGACTGTGACAGCTTGCTGATGGGTC
TTGTTCAAGGAAGAACGACTTCGTAAGAGTAAAGAGGGGATGGGGGGGGGTAGGATGATG
GCTGATATGAGAAGAAAAAAAAGTTTGAGGTGATCTATCAAAAGCCGAGTGGGCGGAGTA
GTGAGGGAAAAATACAGAAGGGGATCCCAACGTTGCGAAATGGTTCAAGGAGTGAAGACG
GCCTGAAATGTCCCAATATTTCTTTATGTC------------------------------
------------------------------------------------
>MY5128_Hexurella_WhetstoneMtns_FrenchJoeCyn
------------------------------------------------------------
------------------------------------------------------------
TCTCTCTCTCTCCCTGCTTTCGTCGTCTTTACATTCACTTAAG--CCCACAGTTACTTTC
TAAGAACTC--AAAGATCTAATGCAGCTAATGGTCTTAGAAATGAGTGTATGTTGGCAGA
GAACAGACAGCAAAATCTCTATGGTTAATGCATGGGACTGTGACAGCTTGCTGATGGGTC
TTGTTCAAGGAAGAACGACTTCGTAAGAGTAAAGAGGGGATGGGGGAGAATAGGATGATG
GCTGATATGAGAAGAAAAAAAAGTTTGAGGTGATCTATCAAAAGCCGAGTGGGCGGAGTA
GTGAGGG-----------------------------------------------------
------------------------------------------------------------
------------------------------------------------
>MY5131_Hexurella_PedregosaMtns_PruneCyn
GTCATCGTTGCTCACTTACGTCAAAAGCTACACACAAGTGAAAAGAAAAAGTCAACAATC
GCATCTTTCTCTCTCTTTGATTATACATCTGAAAGAACAACAGAAAGGTTTCTTTTTCTT
TCTCTCTCTCTCCTTGCTTTCGTCGTCTTTACATTCACTTAGAGCCCGACAGTTACTTTC
TAAGAACCTCAAAAGATCTAATGCAGCTAATGGTCTTCGAAATGAGTGTATGTTGGCAGA
GAACAGACAGCAAAATCTCTATGGTTAATGCATGGGACTGTGACAGCTTGCTGATGGGTC
TTGTTCAAGGAAGAACGACTTCGTAAGAGTAAAGAGGGGATGGG----------ATGATG
GCTGATATGAGAAG--AAAAAAGTTTGAGGTGATCTATCAAAAGCCGAGTGGGCGGAGTA
GTGAGGGAAAAATACAGAGAGGGATCCCAACGTTGCGAAATGGTTCAAGGAGTGAAGACG
GCCTGAAATGTCCCAATATTTCTTTATGTCCTCCTTTCGTCTATTTCCCATAGTCATATT
GGAAGGGAGAAAGGTTCTTAGAGAACAGCCATGATTGGACAAGACTTT
>MY5132_Hexurella_PedregosaMtns_PruneCyn
GTCATCGTTGCTCACTTACGTCAAAAGCTACACACAAGTGAAAAGAAAAAGTCAACAATC
GCATCTTTCTCTCTCTTTGATTATACATCTGAAAGAACAACAGAAAGGTTTCTTTTTCTT
TCTCTCTCTCTCCTTGCTTTCGTCGTCTTTACATTCACTTAGAGCCCGACAGTTACTTTC
TAGGAACCTCAAAAGATCTAATGCAGCTAATGGTCTTCGAAATGAGTGTATGTTGGCAGA
GAACAGACAGCAAAATCTCTATGGTTAATGCATGGGACTGTGACAGCTTGCTGATGGGTC
TTGTTCAAGGAAGAACGACTTCGTAAGAGTAAAGAGGGGATGGG----------ATGATG
GCTGATATGAGAAG--AAAAAAGTTTGAGGTGATCTATCAAAAGCCGAGTGGGCGGAGTA
GTGAGGGAAAAATACAGAGAGGGATCCCAACGTTGCGAAATGGTTCAAGGAGTGAAGACG
GCCTGAAATGTCCCAATATTTCTTTATGTCCTCCTTTCGTCTATTTCCCATAGTCATATT
GGAAGGGAGAAAGGTTCTTAGAGAACAGCCATGATTGGACAAGACTTT
>MY5136_Hexurella_MiddlemarchCyn
GTCATCGTTGCTCACTTACATCAAAAGCTACACACAAGTGAAAAGAAAAAGTCAACAATC
GCATCTTTCTCTCTCTTTGATTATACATCTGAAAGAACAACAGAAAGGTTTCCTTTTCTT
CCTCTCTCTCTCCCTGCTTTCGTCGTCTTTACATTCACTTAGAGCCCGACAGTTACTTTC
TAAGAACCTCAAAAGATCTAATGCAGCTAATGGTCTTCGAAATGAGTGTATGTTGGCAGA
GAACAGACAGCAAAATCTCTATGGTTAATGCATGGGACTGTGACAGCTTGCTGATGGGTC
TTGTTCAAGGAAGAACGACTTCGTAAGAGTAAAAAGGGGATGGGGTGGAATAGGATGATG
GCTGATATGAGAAGAAAAAAAAGTTTGAGGTGATCTATCAAAAGCCGAGTGGGCGGAGTA
GTGAGGGAAAAATACAGAAAGGGATCCCAACGTTGCGAAATGGTTCAAGGAGTGAAGACG
GCCTGAAATGTCCCAATATTTCTTTATGTCCTCCTTTCGTCTATTTCCCATAGTCATATT
GGAAGGGAGAAAGGCTCTTAGAGAACAGCCATGATTGGACAAGACTTT
>MY5147_Hexurella_DragoonMtns_NF_345A
GTCATCGTTGCTCACTTACATCAAAAGCTACACACAAGTGAAAAGAAAAAGTCAACAATC
GCATCTTTCTCTCTCTTTGATTATACATCTGAAAGAACAACAGAAAGGTTTCCTTTTCTT
TCTCTCTCTCCCCCTGCTTTCGTCGTCTTTACATTCACTTAGAGCCCGACAGTTACTTTC
TAAGAACCTCAAAAGATCTAATGCAGCTAATGGTCTTCGAAATGAGTGTATGTTGGCAGA
GAACAGACAGCAAAATCTCTATGGTTAATGCATGGGACTGTGACAGCTTGCTGATGGGTC
TTGTTCAAGGAAGAACGACTTCCTAAGAGTAAAGAGGGGATGAAGTGGAATAGGATGATG
GCTGATATGAGAAGAAAAAAAAGTTTGAGGTGATCTATCAAAAGCCGAGTGGGCGGAGTA
GTGAGGGAAAAATACAGAAAGGGATCCCAACGTTGCGAAATGGTTCAAGGAGTGAAGACG
GCCTGAAATGTCCCAATATTTCTTTATGTCCTCCTTTCGTCTATTTCCCATAGTCATATT
GGAAGGGAGAAAGGTTCTTAGAGAACAGCCATGATTGGACAAGACTTT
>MY5152_Hexurella_WhetstoneMtns_ApacheCyn
GTCATCGTTGCTCACTTACATCAAAAGCTACACACAAGTGAAAAGAAAAAGTCAACAATC
GCATCTTTCTCTCTCTTTGATTATACATCTGAAAGAACAACAGAAAGGCTTCTTTTTCTT
TCTCTCTCTCTCCCTGCTTTCGTCGTCTTTACATTCACTTAGAGCCCGACAGTTACTTTC
TAAGAACCTCAAAAGATCTAATGCAGCTAATGGTCTTCGAAATGAGTGTATGTTGGCAGA
GAACAGACAGCAAAATCTCTATGGTTAATGCATGGGACTGTGACAGCTTGCTGATGGGTC
TTGTTCAAGGAAGAACGACTTCGTAAGAGTAAAGAGGGGATGGGGGGGGATAGGATGATG
GCTGATATGAGAAGAAAAAAAAGTTTGAGGTGATCTATCAAAAGCCGAGTGGGCGGAGTA
GTGAGGGAAAAATACAGAAAGGGATCCCAACGTTGCGAAATGGTTCAAGGAGTGAAGACG
GCCTGAAATGTCCCAATATTTCTTTATGTCCTCCTTTCGTCTATTTCCCATAGTCATATT
GGAAGGGAGAAAGGTTCTTAGAGAACAGCCATGATTGGACAAGACTTT
>MY5154_Hexurella_SantaRitaMtns_AdobeCyn
GTCATCGTTGCTCACTTACATCGAAAGCTACACACAAGTGAAAAGAAAAAGTCAACAATC
GCATCTTTCTCTCTCTTTGATTATACATCTGAAAGAACAACAGAAAGGTTTCCTTT----
--TCTTTCTCTCCCTGCTTTCGTCGTCTTTACATTCACTTAGAGCCCGACAGTTACTTTC
TAAGAACCTCAAAAGATCTAATGCAGCTAATGGTCTTCGAAATGAGTGTATGTTGGCAGA
GAACAGACAGCAAAATCTCTATGGTTAATGCATGGGACTGTGACAGCTTGCTGATGGGTC
TTGTTCAAGGAAGAACGACTTCGTAAGAGTAAAGAGGGGAGGGGGGGGGATAGGATGATG
GCTGATATGAGAAGAAAAAAAAGTTTGAGGTGATCTATCAAAAGCCGAGTGGGCGGAGTA
GTGCGGCAAAAATACAGAAAGGGACCTCAACGTTGCGAAATGGTTCAAGGAGTGAAGACG
GCCTGAAATGTCCCAATATTTCTTTATGTCCTCCTTTCGTCTATTTCCCATAGTCATATT
GGAAGGGAGAAAGGTTCTTAGAGAACAGCCATGATTGGACAAGACGTT
>MY5157_Hexurella_SantaCatalinaMtns_Redington
GTCATCGTTGCTCACTTACATCAAAGGCTACACACAAGTGAAAAGAAAAAGTCAACAATC
GCATCTTTCTCTCTCTTTGATTATACATCTGAAAGAACAACAGAAAGGTTTCTTTTTCTT
TCTCTCTCTCTCCCTGCTTTCGTCGTCTTTACATTCACTTAGAGCCCGACAGTTACTTTC
TAAGAACCTCAAAAGATCTAATGCAGCTAATGGTCTTCGAAATGAGTGTATGTTGGCAGA
GAACAGACAGCAAAATCTCTATGGTTAATGCATGGGACTGTGACAGCTTGCTGATGGGTC
TTGTTCAAGGAAGAACGACTTCGTAAGAGTAAAGAGGGGATGGTGGGTAGTAGGATGATG
GCTGATATGAGAAGAAAAAAAAGTTTGAGGTGATCTATCAAAAGCCGAGTGGGCGGAGTA
GTGAGGGAAAAATACAGAAAGGGATCCCAACGTTGCGAAATGGTTCAAGGAGTGAAGACG
GCCTGAAATGTCCCAATATTTCTTTATGTCCTCCTTTCGTCTATTTCCCATAGTCATATT
GGAAGGGAGAAAGGTTCTTAGAGAACAGCCATGATTGGACAAGACGTT
>MY5164_Hrupicola_Temecula
----------------------------TACGCACAAGTGAAAAGAAAAAGTCAACAATC
GCATCTTTCTCTCGCATTGATTATACATCTGAAAGAACAA------GGTTTCTTTTTCTT
TCTCTTTCTCTCCCTGCGTTCTTCGTCTTTACATTCACTTAGAGCCCGACAGTTACTTTC
TAAGAACCTCAAAAGATCTAATGCAGCTAATGGTCTTCGAAATGAGTGTACGTTGGCAGA
GAACAGACAGAGAAATCTCTATGGTTAATGCATGGGACTGTGACAGCTTGCTGATGGGTC
TTGTTCAAGGAAGAACGACTTCGTAAGAGTAAAGTGGGGATGGGGGGTGGTAGGATGATG
GCTGATATGAGAAGAAAAAAAAGTTTGAGGTGATCTATCAAAAGCCGAGTGGGCGGAGTA
GCGAGAGAAAAATACAGAAAGGGATCCCAACGTTGCGAAATGGTTAAAGGAGTGAAGACG
GCCTGAAATGTCCCAATATTTCTTTATGCCCTTCTTTCGTCTATTTCCCATAGTCATATT
GGAAGGAAGAAAGATTCTTAGAGAACAGCCATGATTGGACAAGACGTT
>MY5165_Hrupicola_Temecula
-------------------------------------GTGAAAAGAAAAAGTCAACAATC
GCATCTTTCTCTCGCATTGATTATACATCTA-AAGAACAACAGAAAGGTTTCTTTTTCTT
TCTCTTTCTCTCCCTGCGTTCTTCGTCTTTACATTCACTTAGAGCCCGACAGTTACTTTC
TAAGAACCTCAAAAGATCTAATGCAGCTAATGGTCTTCGAAATGAGTGTACGTTGGCAGA
GAACAGACAGAGAAATCTCTATGGTTAATGCATGGGACTGTGACAGCTTGCTGATGGGTC
TTGTTCAAGGAAGAACGACTTCGTAAGAGTAAAGTGGGGATGGGGGGTGGTAGGATGATG
GCTGATATGAGAAGAAAAAAAAGTTTGAGGTGATCTATCAAAAGCCGAGTGGGCGGAGTA
GCGAGAGAAAAATACAGAAAGGGATCCCAACGTTGCGAAATGGTTAAAGGAGTGAAGACG
GCCTGAAATGTCCCAATATTTCTTTATGCCCTTCTTTCGTCTATTTCCCATAGTCATATT
GGAAGGAAGAAAGATTCTTAGAGAACAGCCATGATTGGACAAGACGTT
>MY5175_Hapachea_HarshawRd_PatagoniaMtns
GTCATCGTTGCTCACTTACATCAAAAGCTACACACAAGTGAAAAGAAAAAGTCAACAATC
GCATCTTTCTCTCTCTTTGATTATACATCTGAAAGAACAACAGAAAGGTTTCTTTTTCTT
TCTCTCTCTCTCCCTGCTTTGATCGTCTTTACATTCACTTAGAGCCCGACAGTTACTTTC
CAAGAACCTCAAAAGATCTAATGCAGCTAATGGTCTTCGAAATGAGTGTATGTTGGCAGA
GAACAGACAGCAAAATCTCTATGGTTAATGCATGGGACTGTGACAGCTTGCTGATGGGTC
TTGTTCAAGGAAGAACGACTTCGTAAGAGTAAAGAGGGGATGAGGGGGGATAAGATGATG
GCTGATATGAGAAGAAAAAAAAGTTTGAGGTGATCTATCAAAAGCCGAGTGGGCGGAGTA
GTGAGGGAGAAATACAGAAAGGGACCTCAACGTTGCGAAATGGTTCAAGGAGTGAAGACG
GCCTGAAATGTCCCAATATTTCTTTATGTCCTCCTTTCGTCTATTTCCCATAGTCATATT
GGAAGGGAGAAAGGTTCTTAGAGAGCAGCCATGATTGGACAAGACGTT
>MY5180_Hapachea_MustrangPk_MustangMtns
GTCATCGTTGCTCACTTACATCAAAAGCTACACACAAGTGAAAAGAAAAAGTCAACAATC
GCATCTTTCTCTCTCTTTGATTATACATCTGAAAGAACAACAGAAAGGTTTCTTTC----
CCTCTCTCTCTCCCTGCTTTCGTCGTCTTTACATTCACTTAGAGCCCGACAGTTACTTTC
TAAGAACCTCAAAAGATCTAATGCAGCTAATGGTCTTCGAAATGAGTGTATGTTGGCAGA
GAACAGACAGCAAAATCTCTATGGTTAATGCATGGGACTGTGACAGCTTGCTGATGGGTC
TTGTTCAAGGAAGAACGACTTCGTAAGAGTAAAGAGGGGATGGGGGGGGATAGGATGATG
GCTGATATGAGAAGAAAAAAAAGTTTGAGGTGATCTATCAAAAGCCGAGTGGGCGGAGTA
GTGAGGGAAAAATACAGAAGGGGATCCCAACGTTGCGAAATGGTTCAAGGAGTGAAGACG
GCCTGAAATGTCCCAATATTTCTTTATGTCCTCCTTTCGTCTATTTCCCATAGTCATATT
GGAAGGGAGAAAGGTTCTTAGAGAACAGCCATGATTGGACAAGACTTT
>MY5181_Hapachea_MustrangPk_MustangMtns
------------------CATCAAAAGCTACACACAAGTGAAGAGAAAAAGTCAACAATC
GCATCTTTCTCTCTCTTTGATTATACATCTGAAAGAACAACAGAAAGGTTTCTTTTTCTT
TCTCTCTCTCTCCCTGCTTTCGTCGTCTTTACATTCACTTAGAGCCCGACAGTTACTTTC
TAAGAACCTCAAAAGATCTAATGCAGCTAATGGTCTTCGAAATGAGTGTATGTTGGCAGA
GAACAGACAGCAAAATCTCTATGGTTAATGCATGGGACTGTGACAGCTTGCTGATGGGTC
TTGTTCAAGGAAGAACGACTTCGTAAGAGTAAAGAGGGGATGGGGGGGGATAGGATGATG
GCTGATATGAGAAGAAAAAAAAGTTTGAGGTGATCTATCAAAAGCCGAGTGGGCGGAGTA
GTGAGGGAAAAATGCAGAAGGGGATCCCAACGTTGCGAAATGGTTCAAGGAGTGAAGACG
GCCTGAAATGTCCCAATATTTCTTTATGTCCTCCTTTCGTCTATTTCCCATAGTCATATT
GGAAGGGAGAAAGGTTCTTAGAGAACAGCCATGATTGGACAAGACTTT
>MY5193_Hapachea_HarshawRd_PatagoniaMtns
GTCATCGTTGCTCACTTACATCAAAAGCTACACACAAGTGAAAAGAAAAAGTCAACAATC
GCATCTTTCTCTCTCTTTGATTATACATCTGAAAGAACAACAGAAAGGTTTCTTTTTCTT
TCGCTCTCTCTCCCTGCTTTGGTCGTCTTTACATTCACTTAGAGCCCGACAGTTACTTTC
CAAGAACCTCAAAAGATCTAATGCAGCTAATGGTCTTCGAAATGAGTGTATGTTGGCAGA
GAACAGACAGCAAAATCTCTATGGTTAATGCATGGGACTGTGACAGCTTGCTGATGGGTC
TTGTTCAAGGAAGAACGACTTCGTAAGAGTAAAGAGGGGATGGGGGTGGATAGGATGATG
GCTGATATGAGAAGAAAAAAAAGTTTGAGGTGATCTATCAAAAGCCGAGTGGGCGGAGTA
GTGAGGGAGAAATACAGAAAGAGACCTCAACGTTGCGAAATGGTTCAAGGAGTGAAGACG
GCCTGAAATGTCCCAATATTTCTTTATGTCCTCCTTTCGTCTATTTCCCATAGTCATATT
GGAAGGGAGAAAGGTTCTTAGAGAGCAGCCATGATTGGACAAGACGTT
>MY5194_Hapachea_Ordsummit_MtOrd
------------------------------------------------------------
------------------------------------ACAACAGAAAGGTTTCTTT-----
---------------------GTCGTCTTTACATTCACTTAGGGCCCGACAGTTACTTTC
TAAGAACCTCAAAAGATCTAATGCAGCTAATGGTCTTCGAAATGAGTGTATGTTGGCAGA
GAACAGACAGCAAAATCTCTATGGTTAATGCATGGGACTGTGACAGCTTGCTGATGGGTC
TTGTTCAAGGAAGAACGACTTCGTAAGAGTGAAGAGGGGATGGGGGGGGGTACAATGATG
GCTGATATGAGAAGAAAAAAAAGTTTGAGG------------------------------
------------------------------------------------------------
------------------------------------------------------------
------------------------------------------------
>MY5195_Hapachea_Ordsummit_MtOrd
GTCATCGTTGCTCACTTACATCAAAAGCTACACACAAGTGAAAAGAAAAAGTCAACAATC
GCATCTTTCTCTCTCTTTGATTATACATCTGAAAGAACAACAGAAAGGTTTCCTTT----
TCTCTTTCTCTCCCTGCTTTTGTCGTCTTTACATTCACTTAGGGCCCGACAGTTACTTTC
TAAGAACCTCAAAAGATCTAATGCAGCTAATGGTCTTCGAAATGAGTGTATGTTGGCAGA
GAACAGACAGCAAAATCTCTATGGTTAATGCATGGGACTGTGACAGCTTGCTGATGGGTC
TTGTTCAAGGAAGAACGACTTCGTAAGAGTGAAGAGGGGATTTGGGGGGGTACAATGATG
GCTGATATGAGAAGAAAAAAAAGTTTGAGGTGATCTATCAAAAGCCGAGTGGGCGGAGTA
GTGAGGGAAAAATACAGAAAGGGATCCCAACGTTGCGAAATTGTTCGAGGAGTGAAGACG
GCCTGAAATGTCCCAATATTTCTTTATGTCCTTCTTTCGTCTATTTCCCATAGTCATATT
GGAAGGAAGAAAG-----------------------------------
>MY5266_Hencina_CerroBolla
GTCATCGTTGCTCACTTACATCAAAAGCTACACACAAGTGAAAAGAAAAAGTCAACAATC
GCATCTTTCTCTCTCTTTGATTATACATCTGAAAGAACAACAGAAAGGTTTCTCTTTCTT
TCTCTTTCTCTCCCTGCGTTCTTCGTCTTTACATTCACTTAGAGCCCGACAGTTACTTTC
TAAGAACCTCAAAAGATCTAATGCAGCTAATGGTCTTCGAAATGAGTGTATGTTGGCAGA
GAACAGACAGAAAAATCTCTATGGTTAATGCATGGGACTGTGACAGCTTGCTGATGGGTC
TTGTTCAAGGGAGAACGACTTCGTAAGAGTGAAGTGGGGATGGGGGGTGGTAGGATGATG
GCTGATATGAGAAGAAAAAAAAGTTTGAGGTGATCTATCAAAAGCCGAGTGGGCGGAGTA
GCGAGGGAAAAATACAGAAAGGGATCCCAACGTTGCGAAATGGTTAAAGGAGTGAAGACG
GCCTGAAATGTCCCAATATTTCTTTATGTCCTTCTTTCGTCTATTTCCCATAGTCATATT
GGAAGGGAGAAAGGTTCTTAGAGAACAGCCATGATTGGACAAGACGTT
>MY5267_Hencina_CerroBolla
GTCATCGTTGCTCACTTACATCAAAAGCTACACACAAGTGAAAAGAAAAAGTCAACAATC
GCATCTTTCTCTCTCTTTGATTATACATCTGAAAGAACAACAGAAAGGTTTCTCTTTCTT
TCTCTTTCTCTCCCTGCGTTATTCGTCTTTACATTCACTTAGAGCCCGACAGTTACTTTC
TAAGAACCTCAAAAGATCTAATGCAGCTAATGGTCTTCGAAATGAGTGTATGTTGGCAGA
GAACAGACAGAAAAATCTCTATGGTTAATGCATGGGACTGTGACAGCTTGCTGATGGGTC
TTGTTCAAGGGAGAACGACTTCGTAAGAGTGAAGTGGGGATGGGGGGTGGTAGGATGATG
GCTGATATGAGAAGAAAAAAAAGTTTGAGGTGATCTATCAAAAGCCGAGTGGGCGGAGTA
GCGAGGGAAAAATACAGAAAGGGATCCCAACGTTGCGAAATGGTTAAAGGAGTGAAGACG
GCCTGAAATGTCCCAATATTTCTTTATGTCCTTCTTTCGTCTATTTCCCATAGTCATATT
GGAAGGGAGAAAGGTTCTTAGAGAACAGCCATGATTGGACAAGACGTT
>MY5269_Hexurella_GuadalupeValley
GTCATCGTTGCTCACTTACATCAAAAGCTACACACAAGTGAAAAGAAAAAGTCAACAATC
GCATCTTTCTCTCTGTTTGATTATACATCTGAAAGAACAACAGAAAGGTTTCTTTTTCTT
TC----TCTCTCCTTGCGTTCTTCGTCTTTACATTCACTTAGAGCCCGACAGTTACTTTC
TAAGAACCTCAAAAGATCTAATGCAGCTAATGGTCTTCGAAATGAGTGTATGTTGGCAGA
GAACAGACAGAAAAATCTCTATGGTTAATGCATGGGACTGTGACAGCTTGCTGATGGGTC
TTGTTCAAGGAAGAACGACTTCGTAAGAGTGAAGTGGGGATGGGGGGTGGTAGGATGATG
GCTGATATGAGAAGAAAAAAAAGTTTGAGGTGATCTATCAAAAGCCGAGTGGGCGGAGTA
GCGAGGGAAAAATACAGAAAGGGATCCCAACGTTGCGAAATGGTTAAAGGAGTGAAGACG
GCCTGAAATGTCCCAATATTTCTTTATGTCCTTCTTTCGTCTATTTCCCATAGTCATATT
GGAAGGAAGAAAGGTTCTTAGAGAACAGCCATGATTGGACAAGACGTT
>MY5271_Hexurella_GuadalupeValley
GTCATCGTTGCTCACTTACATCAAAAGCTACACACAAGTGAAAAGAAAAAGTCAACAATC
GCATCTTTCTCTCTCTTTGATTATACATCTGAAAGAACAACAGAAAGGTTTCTCTTTCTT
TCTCTTTCTCTCCCCGCGTTCTTCGTCTTTACATTCACTTAGAGCCCGACAGTTACTTTC
TAAGAACCTCAAAAGATCTAATGCAGCTAATGGTCTTCGAAATGAGTGTATGTTGGCAGA
GAACAGACAGAAAAATCTCTATGGTTAATGCATGGGACTGTGACAGCTTGCTGATGGGTC
TTGTTCAAGGAAGAACGACTTCGTAAGAGTGAAGTGGGGATGGGGGGTGGTAGGATGATG
GCTGATATGAGAAGAAAAAAAAGTTTGAGGTGATCTATCAAAAGCCGAGTGGGCGGAGTA
GCGAGGGAAAAATACAGAAAGGGATCCCAACGTTGCGAAATGGTTAAAGGAGTGAAGACG
GCCTGAAATGTCCCAATATTTCTTTATGTCCTTCTTTCGTCTATTTCCCATAGTCATATT
GGAAGGAAGAAAGGTTCTTAGAGAACAGCCATGATTGGACAAGACGTT
>MY5276_Hexurella_SanPedro_Martir
GTCATCGTTGCTCACTTACATCAAAAGCTACACACAAGTGAAAAGAAAAAGTCAACAATC
GCATCTTTCTCTCTCTTTGATTATACATCTGAAAGAACAACAGAAAGGTTTCCTTTTCTT
TTTCTCTCTCTCCTTGCGTTCTTCGTCTTTACATTCACTTAGAGCCCGACAGTTACTTTC
TAAGAACCTCAAAAGATCTAATGCAGCTAATGGTCTTCGAAATGAGTGTATGTTGGCAGA
GAACAGACAGAAAAATCTCTATGGTTAATGCATGGGACTGTGACAGCTTGCTGATGGGTC
TTGTTCAAGGAAGAACGACTTCGTAAGAGTGAAGTGGGGATGGGGGGTGGTAGGATGATG
GCTGATATGAGAAGAAAAAAAAGTTTGAGGTGATCTATCAAAAGCCGAGTGGGCGGAGTA
GCGGGGAAAAAATACAGAAAGGGATCCCAACGTTGCGAAATGGTTAAAGGAGTGAAGACG
GCCTGAAATGTCCCAATATTTCTTTATGTCCTTCTTTCGTCTATTTCCCATAGTCATATT
GGAAGGGAGAAAGGTTCTTAGAGAACAGCCATGATTGGACAAGACGGT
>MY5277_Hexurella_SanPedro_Martir
GTCATCGTTGCTCACTTACATCAAAAGCTACACACAAGTGAAAAGAAAAAGTCAACAATC
GCATCTTTCTCTCTCTTTGATTATACATCTGAAAGAACAACAGAAAGGTTTCCTTTTCTT
TTTCTCTCTCTCCTTGCGTTCTTCGTCTTTACATTCACTTAGAGCCCGACAGTTACTTTC
TAAGAACCTCAAAAGATCTAATGCAGCTAATGGTCTTCGAAATGAGTGTATGTTGGCAGA
GAACAGACAGAAAAATCTCTATGGTTAATGCATGGGACTGTGACAGCTTGCTGATGGGTC
TTGTTCAAGGAAGAACGACTTCGTAAGAGTGAAGTGGGGATGGGGGGTGGTAGGATGATG
GCTGATATGAGAAGAAAAAAAAGTTTGAGGTGATCTATCAAAAGCCGAGTGGGCGGAGTA
GCGAGGAAAAAATACAGAAAGGGATCCCAACGTTGCGAAATGGTTAAAGGAGTGAAGACG
GCCTGAAATGTTCCAATATTTCTTTATGTCCTTCTTTCGTCTATTTCCCATAGTCATATT
GGAAGGGAGAAAGGTTCTTAGAGAACAGCCATGATTGGACAAGACGGT
>MY5280_Hexurella_ArroyoSalado
GTCATCGTTGCTCACTTACATCAAAAGCTACACACAAGTGAAAAGAAAAAGTCAACAATC
GCATCTTTCTCTCTCTTTGATTATACATCTGAAAGAACAACAGAAAGGTTTCTTTTTCTT
TCTCTTTCACTCCCTGCGTTCTTCGTCTTTACATTCACTTAGAGCCCGACAGTTACTTTC
TAAGAACCTCAAAAGATCTAATGCAGCTAATGGTCTTCGAAATGAGTGTATGTTGGCAGA
GAACAGACAGAAAAATCTCTATGGTTAATGCATGGGACTGTGACAGCTTGCTGATGGGTC
TTGTTCAAGGAAGAACGACTTCGTAAGAGTGAAGTGGGGATGGGGGGTGGTAGGATGATG
GCTGATATGAGAAGAAAAAAAAGTTTGAGGTGATCTATCAAAAGCCGAGTGGGCGGAGTA
GAGAGGGAAAAATACAGAAAGGGATCCCAACGTTGCGAAATGGTTAAAGGAGTGAAGACG
GCCTGAAATGTCCCAATATTTCTTTATGTCCTTCTTTCGTCTATTTCCCATAGTCATATT
GGAAGGAAGAAAGGTTCTTAGAGAGCAGCCATGATTGGACAA---GTT
>MY5282_Hexurella_ArroyoSalado
GTCATCGTTGCTCACTTACATCAAAAGCTACACACAAGTGAAAAGAAAAAGTCAACAATC
GCATCTTTCTCTCTCTTTGATTATACATCTGAAAGAACAACAGAAAGGTTTCTTTTTCTT
TCTCTTTCACTCCCTGCGTTCTTCGTCTTTACATTCACTTAGAGCCCGACAGTTACTTTC
TAAGAACCTCAAAAGATCTAATGCAGCTAATGGTCTTCGAAATGAGTGTATGTTGGCAGA
GAACAGACAGAAAAATCTCTATGGTTAATGCATGGGACTGTGACAGCTTGCTGATGGGTC
TTGTTCAAGGAAGAACGACTTCGTAAGAGTGAAGTGGGGATGGGTGATTTTAACTTTGTT
GCTGATTGGTGGGGGGAGCGGAATTCGAGTTTTGCCATGGAAAGCCGAGGGGGAACGCTT
GCGAGGGAAAAATACAGAGAATTTTTTGATTCCTCCGCAATA--TAAAAGTGCTAAGATG
TTAAGAATT-------------TTTTGAACCTAGCGTCGTAAATACCCTTTAAAAATATT
GAGAGTGAGTAGTATTTGTGTAGGA-------AACTGAGCAATTTTTT
>MY5286_Hrupicola_SweetwaterSpr_OrdMtn
GTCATCGTTGCTCACTTACATCAAAAGCTACACACAAGTGAAAAGAAAAAGTCAACAATC
GCATCTTTCTCTCTCTTTGATTATACATCTGAAAGAACAACAGAAAGGTTTCTTTTTCTT
TCTCTTTCTCTCCCTGCGTTCTTCGTCTTTACATTCACTTAGAGCCCGACAGTTACTTTC
TAAGAACCTCAAAAGATCTAATGCAGCTAATGGTCTTCGAAATGAGTGTATGTTGGCAGA
GAACAGACAGA-AAATCTCTATGGTTAATGCATGGGACTGTGACAGCTTGCTGATGGGTC
TTGTTCAAGGAAGAACGACTTCGTAAGAGTGAAGTGGGGATGTGGGGTGGTAGGATGATG
GCTGATATGAGAAGAAAAAAAAGTTTGAGGTGATCTATCAAAAGCCGAGTGGGCGGAGTA
GCAAGGGAGAAATACAGAAAGGGATCCCAACGTTGCGAAATGGTTAAAGGAGTGAAGACG
GCCTGAAATGTCCCAATATTTCTTTATGTCCTTCTTTCGTCTATTTCCCATAGTCATATT
GGAAGGAAGAAAGGTTCTTAGAGAACAGCCATGATTGGACAAGACGTT
>MY5287_Hrupicola_SweetwaterSpr_OrdMtn
GTCATCGTTGCTCACTTACATCAAAAGCTACACACAAGTGAAAAGAAAAAGTCAACAATC
GCATCTTTCTCTCTCTTTGATTATACATCTGAAAGAACAACAGAAAGGTTTCTTTTTCTT
TCTCTTTCTCTCCCTGCGTTCTTCGTCTTTACATTCACTTAGAGCCCGACAGTTACTTTC
TAAGAACCTCAAAAGATCTAATGCAGCTAATGGTCTTCGAAATGAGTGTATGTTGGCAGA
GAACAGACAGA-AAATCTCTATGGTTAATGCATGGGACTGTGACAGCTTGCTGATGGGTC
TTGTTCAAGGAAGAACGACTTCGTAAGAGTGAAGTGGGGATGTGGGGTGGTAGGATGATG
GCTGATATGAGAAGAAAAAAAAGTTTGAGGTGATCTATCAAAAGCCGAGTGGGCGGAGTA
GCAAGGGAGAAATACAGAAAGGGATCCCAACGTTGCGAAATGGTTAAAGGAGTGAAGACG
GCCTGAAATGTCCCAATATTTCTTTATGTCCTTCTTTCGTCTATTTCCCATAGTCATA--
------------------------------------------------
>MY5288_Hrupicola_Deadman_Hills
----------------------AAAAGCTACACACAAGTGAAAAGAAAAAGTCAACAATC
GCATCTTTCTCTCTCTTTGATTATACATCTGAAAGAACAACAGAAAGGTTTCTTTTTCTT
TCTCTTTCTCTCCCTGCGTTCTTCGTCTTTACATTCACTTAGAGCCCGACAGTTACTTTC
TAAGAACCTCAAAAGATCTAATGCAGCTAATGGTCTTCGAAATGAGTGTATGTTGGCAGA
GAACAGACAGCAAAATCTCTATGGTTAATGCATGGGACTGTGACAGCTTGCTGATGGGTC
TTGTTCAAGGAAGAACGACTTCGTAAGAGTGAAGTGGGGATGGGGGGTGGTAGGATGATG
GCTGATATGAGAAGAAAAAAAAGTTTGAGGTGATCTATCAAAAGCCGAGTGGGTGGAGTA
GCGAGGGAAAAATACAGAAAGGGATCCCAACGTTGCGAAATGGTTAAAGGAGTGAAGACG
GCCTGAAATGTCCCAATATTTCTTTATGTCCTTCTTTCGTCTATTTCCCATAGTCATATT
GGAAGGAAGAAAGGTTCTTAGAGAACAGCCATGATTGGACAAGACGTT
>MY5289_Hrupicola_Deadman_Hills
GTCATCGTTGCTCACTTACATCAAAAGCTACACACAAGTGAAAAGAAAAAGTCAACAATC
GCATCTTTCTCTCTCTTTGATTATACATCTGAAAGAACAACAGAAAGGTTTCTTTTTCTT
TCTCTTTCTCTCCCTGCGTTCTTCGTCTTTACATTCACTTAGAGCCCGACAGTTACTTTC
TAAGAACCTCAAAAGATCTAATGCAGCTAATGGTCTTCGAAATGAGTGTATGTTGGCAGA
GAACAGACAGCAAAATCTCTATGGTTAATGCATGGGACTGTGACAGCTTGCTGATGGGTC
TTGTTCAAGGAAGAACGACTTCGTAAGAGTGAAGTGGGGATGGGGGGTGGTAGGATGATG
GCTGATATGAGAAGAAAAAAATGTTTGAGGTGATCTATCAAAAGCCGAGTGGGCGGAGTA
GCGAGGGAAAAATACAGAAAGGGATCCCAACGTTGCGAAATGGTTAAAGGAGTGAAGACG
GCCTGAAATGTCCCAATATTTCTTTATGTCCTTCTTTCGTCTATTTCCCATAGTCATATT
GGAAGGAAGAAAGGTTCTTAGAGAACAGCCATGATTGGACAAGACGTT
>MY5309_Hapachea_JohnnyLyon_Hills
---------------------------------------------------TCAACAATC
GCATCTTTCTCTCTCTTTGATTATACATCTGAAAGAACAACAGAAAGGTTTCTTTTTC--
TCTCTCTCTCTCCCTGCTTTCGTCGTCTTTACATTCACTTAGAGCCCGACAGTTACTTTC
TAAGAACCTCAAAAGATCTAATGCAGCTAATGGTCTTCGAAATGAGTGTATGTTGGCAGA
GAACAGACAGCAAAATCTCTATGGTTAATGCATGGGACTGTGACAGCTTGCTGATGGGTC
TTGTTCAAGGAAGAACGACTTCGTAAGAGTAAAGAGGGGATGAGGGGGGATAGGATGATG
GCTGATATGAGAAGAAAAAAAAGTTTGAGGTGATCTATCAAAAGCCGAGTGGGCGGAGTA
GTGAGGGAAAAATACAGAAAGGGATCCCAACGTTGCGAAATGGTTCAAGGAGTGAAGACG
GCCTGAAATGTCCCAATATTTCTTTATGTCCTCCCTTCGACTATTTCCCATAGTCATATT
GGAAGGGAGAAAGGTTCTTA------------GATTGGACAAGACTTT
>MY5310_Hexurella_AntelopeCyn_CerbatMtns
------------------------------------------------------------
----------CTCTCTTTGATTATACATCTGAAAGAACAACAGAAAGGTTTCTTTTTC--
TCTCTCTCTCTCCCTGCTTTCGTCGTCTTTACATTCACTTAGGGCCCGACAGTTACTTTC
TAAGAACCTCAAAAGATCTAATGCAGCTAATGGTCTTCGAAATGAGTGTATGTTGGCAGA
GAACAGACAGCAAAATCTCTATGGTTAATGCATGGGACTGTGACAGCTTGCTGATGGGTC
TTGTTCAAGGAAGAACGACTTCGTAAGAGTGAAGAGGGGATTTGTGGGGGTAGGATGATG
GCTGATATGAGAAG-AAAAAAAGTTTGAGGTGATCTATCAAAAGCCGAGTGGGCGGAGTA
GTGAGGGAAAAATACAGAAAGGGATCCCAACGTTGCGAAATGGTTCGAAGAGTGAAGGCG
GCCTGAAATGTCCCAATATTTCTTTATGTCCTTC--------------------------
------------------------------------------------
>MY5311_Hexurella_AntelopeCyn_CerbatMtns
GTCATCGCTGCTCACTTACATCAAAAGCTACACACAAGTGAAAAGAAAAAGTCAACAATC
GCATCTTTCTCTCTCTTTGATTATACATCTGAAAGAACAACAGAAAGGTTTCTTTTTC--
TCTCTCTCTCTCCCTGCTTTCGTCGTCTTTACATTCACTTAGGGCCCGACAGTTACTTTC
TAAGAACCTCAAAAGATCTAATGCAGCTAATGGTCTTCGAAATGAGTGTATGTTGGCAGA
GAACAGACAGCAAAATCTCTATGGTTAATGCATGGGACTGTGACAGCTTGCTGATGGGTC
TTGTTCAAGGAAGAACGACTTCGTAAGAGTGAAGAGGGGATTTGTGGGGGTAGGATGATG
GCTGATATGAGAAG-AAAAAAAGTTTGAGGTGATCTATCAAAAGCCGAGTGGGCGGAGTA
GTGAGGGAAAAATACAGAAAGGGATCCCAACGTTGCGAAATGGTTCGAAGAGTGAAGGCG
GCCTGAAATGTCCCAATATTTCTTTATGTCCTTCT-------------------------
------------------------------------------------
>MY5312_Hexurella_FoxCyn_MusicMtns
----------------------------------------------------CAACAATC
GCATCTTTCTCTCTCTTTGATTATACATCTGAAAGAACAACAGAAAGGTTTCTTTT----
TCTCTCTCTCTCCCTGCTTTCGTCGTCTTTACATTCACTTAGGGCCCGACAGTTACTTTC
TAAGAACCTCAAAAGATCTAATGCAGCTAATGGTCTTCGAAATGAGTGTATGTTGGCAGA
GAACAGACAGCAAAATCTCTATGGTTAATGCATGGGACTGTGACAGCTTGCTGATGGGTC
TTGTTCAAGGAAGAACGACTTCGTAAGAGTGAAGAGGGGATTTGTGGGGGTAGGATGATG
GCTGATATGAGAAG-AAAAAAAGTTTGAGGTGATCTATCAAAGGCCGAGTGGGCGGAGTA
GTGAGGGAAAAATACAGAAAGGGATCCCAACGTTGCGAAATGGTTCGAAGAGTGAAGGCG
GCCTGAAATGTCCCAATATTTCTTTATGTCCTTCTTTCGTCTATTTCCCATAGTCATAT-
------------------------------------------------
>MY5313_Hexurella_FoxCyn_MusicMtns
--------TGCTCACTTACATCAAAAGCTACACACAAGTGAAAAGAAAAAGTCAACAATC
GCATCTTTCTCTCTCTTTGATTATACATCTGAAAGAACAACAGAAAGGTTTCTTTT----
TCTCTCTCTCTCCCTGCTTTCGTCGTCTTTACATTCACTTAGGGCCCGACAGTTACTTTC
TAAGAACCTCAAAAGATCTAATGCAGCTAATGGTCTTCGAAATGAGTGTATGTTGGCAGA
GAACAGACAGCAAAATCTCTATGGTTAATGCATGGGACTGTGACAGCTTGCTGATGGGTC
TTGTTCAAGGAAGAACGACTTCGTAAGAGTGAAGAGGGGATTTG-GGGGGTAGGATGATG
GCTGATATGAGAAG-AAAAAAAGTTTGAGGTGATCTATCAAAAGCCGAGTGGGCGGAGTA
GTGAGGGAAAAATACAGAAAGGGATCCCAACGTTGCGAAATGGTTCGAAGAGTGAAGGCG
GCCTGAAATGTCCCAATATTTCTTTATG--------------------------------
------------------------------------------------
>MY5314_Hexurella_Grasshopper_BrushyMtn
GTCATCGCTGCTCACTTACATCAAAAGCTACACACAAGTGAAAAGAAAAAGTCAACAATC
GCATCTTTCTCTCTCTTTGATTATACATCTGAAAGAACAACAGAAAGGCTTCTTTT----
--TCTCTCTCTCCCTGCTTTCGTCGTCTTTACATTCACTTAGGGCCCGACAGTTACTTTC
TAAGAACCTCAAAAGATCTAATGCAGCTAATGGTCTTCGAAATGAGTGTATGTTGGCAGA
GAACAGACAGCAAAATCTCTATGGTTAATGCATGGGACTGTGACAGCTTGCTGATGGGTC
TTGTTCAAGGAAGAACGACTTCGTAAGAGTGAAGAGGGGATTTGTGGGGGTAGGATGATG
GCTGATATGAGAAGAAAGAAAAGTTTGAGGTGATCTATCAAAAGCCGAGTGGGCGGAGTA
GTGAGGGAAAAATACAGAAAGGGATCCCAACGTTGCGAAATGGTTCGAGGAGTGAAGACG
GCCTGAAATGTCCCAATATTTCTTTATGTCCTTCTT------------------------
------------------------------------------------
>MY5315_Hexurella_WagonerRd_BradshawMtns
-----------------ACATCAAAAGCTACACACAAGTGAAGAGAAAAAGTCAACAATC
GCATCTTTCTCTCTCTTTGATTATACATCTGAAAGAACAACAGAAAGGTTTCCTTTTC--
TCCCTCTCTCTCCCTGCTTTCGTCGTCTTTACATTCACTTAGGGCCCGACAGTTACTTTC
TAAGAACCTCAAAAGATCTAATGCAGCTAATGGTCTTCGAAATGAGTGTATGTTGGCAGA
GAACAGACAGCAAAATCTCTATGGTTAATGCATGGGACTGTGACAGCTTGCTGATGGGTC
TTGTTCAAGGAAGAACGACTTCGTAAGAGTGAAGAGGGGATTTGTGGGGGTAGGATGATG
GCTGATATGAGAAGAAAAAAAAGTTTGAGGTGATCTATCAAAAGCCGAGTGGGCGGAGTA
GTGAGGGAAAAATACAGAACGGGATCCCAACGTTGCGAAATGGTTCAAGGAGTGAAGACG
GCCTGAAATGTCCCAATATTTCTTTATGTCCTTCTTTCGTCTATTTCCCATAGTCATATT
GGAAGGAAGAAAGGTTCTTAGAGA------------------------
>MY5316_Hexurella_WagonerRd_BradshawMtns
GTCATCGTTGCTCACTTACATCAAAAGCTACACACAAGTGAAAAGAAAAAGTCAACAATC
GCATCTTTCTCTCTCTTTGATTATACATCTGAAAGAACAACAGAAAGGTTTCTTTTTC--
TCTCTCTCTCTCCCTGCTTTCGTCGTCTTTACATTCACTTAGGGCCCGACAGTTACTTTC
TAAGAACCTCAAAAGATCTAATGCAGCTAATGGTCTTCGAAATGAGTGTATGTTGGCAGA
GAACAGACAGCAAAATCTCTATGGTTAATGCATGGGACTGTGACAGCTTGCTGATGGGTC
TTGTTCAAGGAAGAACGACTTCGTAAGAGTGAAGAGGGGATTTGTGGGGGTAGGATGATG
GCTGATATGAGAAGAAAAAAAAGTTTGAGGTGATCTATCAAAAGCCGAGTGGGCGGAGTA
GTGAGGGAAAAATACAGAAAGGGATCCCAACGTTGCGAAATGGTTCAAGGAGTGAAGACC
GCCTGAAATGTCCCAATATTTCTTTATGTCCTTCTTTCGTCTATTTCCCATAGTCATATT
GGAAGGAAGAAAGGTTCTTAGAGAGCGGCCATGATTGGACAAGACGTT
>MY5317_Hrupicola_Cottonwood_SnYsidroMtns
GTCATCGTTGCTCACTTACGTCAAAAGCTACGCACAAGTGAAAAGAAAAAGTCAACAATC
GCATCTTTCTCTCTCCTTGATTATACATCTGAAAGAACAACAGAAAGGTTTCTTTTTCTT
TCTCTTTCTCTCCCTGCGTTCTTCGTCTTTACATTCACTTAGAGCCCGACAGTTACTTTC
TAAGAACCTCAAAAGATCTAATGCAGCTAATGGTCTTCGAAATGAGTGTATGTTGGCAGA
GAACAGACAGAGAAATCTCTATGGTTAATGCATGGGACTGTGACAGCTTGCTGATGGGTC
TTGTTCAAGGAAGAACGACTTCGTAAGAGTGAAGTGGGGATGGGGGGTGATAGGATGATG
GCTGATATGAGAAGAAAAAAAAGTTTGAGGTGATCTATCAAAAGCCGAGTGGGCGGAGTA
GCGAGGGAGAAATACAGAAAGGGATCCCAAC-----------------------------
------------------------------------------------------------
------------------------------------------------
