# Supplementary material for: ﻿Species delimitation, biogeography, and natural history of dwarf funnel web spiders (Mygalomorphae, Hexurellidae, Hexurella) from the United States / Mexico borderlands
Source: Zookeys. 2023 Jun 14;1167:109–57. doi: 10.3897/zookeys.1167.103463 (PMC10285686; doi:10.3897/zookeys.1167.103463)
Supplement: Supplementary material 3 — Input matrices, analysis log files, and output tree files for nuclear and mitochondrial analyses [file zookeys-1167-109_article-103463__-s003.zip › uce-200776.fasta]

>MY0059_Hapachea_SantaRitaMtns_MaderaCyn
TTCAGGAATCCCGTTCCTAT----------GAAATGTTAACTGTTAGAACAAACCCCTGG
TAAA--CAATAGG----------------CAAGACTAGTGTAAACATACTTGCAAGATTT
TTTGTTTGAAGTAGCTAAGATAATGGTTAGATTTAATTTAGATGGCATCACAAGCTACCT
AAATTAATCTTTTGTTTTAATTTGCATTTTCCTGTATTAGATATTGGGTCCTGTTCGGAA
TAGCGTTTTCCCTGTGTTAAAATATGAGCTAGTTAGAAACCGATTTTGAAATTCGATATG
CCCCAGACATAAGTTATGCATAGTGAATGTATTTCACAATTAATTTTGCTCTATATTTCA
GGGTTTTATACCAGCAGCAGAATCAGCCAATGGATGCCTTGCAAGCTTATATATGTGCTG
TGCAGCTTGACAAAAGCCACACACCTGCATGGACAAATTTGGGTATATTGTATGAAAATT
GTAATCAGCCTCAAGATGCCCTGAAATGTTACCTGAATGCAAGCCATGGAAAAGGTTTGT
TTCGATGAGTTTTCTCTGGTTATGAATGTGGA-AGATGATTTAATAGTAATTGGCATGTA
ATGAATATATTAAATATTTATTTCTTCCAGGTCCTGCAAATCCAAATCTCTCTGCAAGAG
TGAAAATATTGCAAAACCAGCTGTCTGCTGTACCACCATCAAATATTCAACGGTAAAATC
CTAAAAAAAATTTCATTAAAATGTTTTTACATTTTTTGGTAGTAATTGTTTTTTATTT
>MY0139_Hexurella_SanDiego_Guatay
------------------------------------------------------------
---------------ATTTTTCTTCATACTAAGACTAGTGTTAACAGACTTGCAAGATTT
TTTTTTTTATGTAGCTAGGATAATGTTTAGATTTTATTTAGGTGTCATCACAAGCTGCCT
AAGTT----------------------------------AATATTGGGTATTGATCAGAA
TAGAGTTTTCTCTGTGTTAAAGTATGAGTCAGTCAGAATATGATTTTGAAATTTGATATG
TCCCAGACGTAAGTTACGCATAGTGAATGGATTTCACAATATAATTTGCTCTATATTTCA
GGGTTTTATACCAGCAGCAGAATCAGCCAATGGATGCCTTGCAAGCTTATATATGTGCTG
TGCAGCTTGACAAAAGCCACACACCTGCGTGGACAAATTTGGGCATATTGTATGAAAATT
GTAATCAGCCTCAAGATGCCCTGAAATGTTACCTGAATGCAAGCCATGGAAAAGGTTTGT
TTCAATGAGTTTTCTCTGGTTATGAATGTGAATAGGTGACTCAGTAGTAATTGGCATTTA
TTGAATGTATTGAATATTTATTTCTTCCAGGTCCTGCAAATCCAAATCTGTCTGCAAGAG
TGAAGATATTGCAAAACCAGCTGTCTGCTGTTCCACCATCGAATATTCAACGGTAAAATC
CTAAAAAAATTTGCATTAAGATGTTTTTACAGTTTTTGCTAGTAATCGTTTTTTATTT
>MY5057_Hexurella_ChiricahuaMtns_PriceCyn
------------------------------------------------------------
------------------------------------------------------------
------------------------------------------------------------
------------------------------------------------------------
------------------------------------------------------------
----------------TGCATAGTGAATGTATTTCACAATTAATTTTGCTCGATATTTCA
GGGTTTTATACCAGCAGCAGAATCAGCCAATGGATGCCTTGCAAGCTTATATATGTGCTG
TGCAGCTTGACAAAAGCCACACACCTGCATGGACAAATTTGGGTATATTGTATGAAAATT
GTAATCAGC---------------------------------------------------
------------------------------------------------------------
------------------------------------------------------------
------------------------------------------------------------
----------------------------------------------------------
>MY5064_Hexurella_MuleMtns_Escabrosa
TTAAGGAAGTTGGCTTTTGTTATATCTGTAGATATCTTGTAGGCTGCAAGTTGTCCTTCC
TAAGTTCATTAAGTTATTTTTCCTCTTCCCAAGACTAGTGTAAACATACTTGCAGGATTT
TTTGCTCGAAGTAGCTAAGATAATGGTTAGATTTAATTTAGATGGCATCACAAGCTACCT
AAATTTATCTTTTGTTTTAATTAACATTTTCCTGTATTAGATATTGGGTCCTGATCAGAA
TAGCGTTTTCCCTGTGTTAAAATATGAGCTAGTTAGAAACCGATTTTGAAATTCGATATG
CCCCAGACATAAGTTATGCATAGTGAATGTATTTCACAATTAATTTTGCTCTATATTTCA
GGGTTTTATACCAGCAGCAGAATCAGCCAATGGATGCCTTGCAAGCTTATATATGTGCTG
TGCAGCTTGACAAAAGCCACACACCTGCGTGGACAAATTTGGGTATATTGTATGAAAATT
GTAATCAGCCTCAAGATGCCCTGAAATGTTACCTGAATGCAAGCCATGGAAAAGGTTTGT
TTCAATGAGTTTTCTCTCGTTATGAATGTGGATAGATGATCCAATAGTAATTGGCATTTA
ATGAATATATTAAATATTTATTTCTTCCAGGTCCTGCAAATCCAAATCTCTCTGCAAGAG
TGAAGATATTGCAAAACCAGCTGTCTGCTGTACCACCATCAAATATTCAACGGTAAAATC
CTAAAAAAAATTGCATTAAGATGTTTTTACATTTTTTGGTAGTAATCGTTTTTTATTT
>MY5066_Hexurella_MuleMtns_Escabrosa
TTAAGGAAGTTGGCTTTTGTTATATCTGTAGATATCTTGTAGGCTGCAAGTTGTCCTTCC
TAAGTTTATTAAGTTATTTTTCCTCTTCCCAAGACTAGTGTAAACATACTTGCAGGATTT
TTTGCTCAAAGTAGCTAAGATAATGGTTAGATTTAATTTAGATGGCATCACAAGCTACCT
AAATTAATCTTTTGTTTTAATTAACATTTTCCTGTATTAGATATTGGGTCCTGATCAGAA
TAGCGTTTTCCCTGTGTTAAAATATGAGCTAGTTAGAAACCGATTTTGAAATTCGATTTG
CCCCAGACATAAGTTATGCATAGTGAATGTATTTCACAATTAATTTTGCTCTATATTTCA
GGGTTTTATACCAGCAGCAGAATCAGCCAATGGATGCCTTGCAAGCTTATATATGTGCTG
TGCAGCTTGACAAAAGCCACACACCTGCGTGGACAAATTTGGGTATATTGTATGAAAATT
GTAATCAGCCTCAAGATGCCCTGAAATGTTACCTGAATGCAAGCCATGGAAAAGGTTTGT
TTCAATGAGTTTTCTCTCGTTATGAATGTGGATAGATGATCCAATAGTAATTGGCATTTA
ATGAATATATTAAATATTTATTTCTTCCAGGTCCTGCAAATCCAAATCTCTCTGCAAGAG
TGAAGATATTGCAAAACCAGCTGTCTGCTGTACCACCATCAAATATTCAACGGTAAAATC
CTAAAAAAAATTGCATTAAAATGTTTTTACATTTTTTGGTAGTAATCGTTTTTTATTT
>MY5075_Hexurella_ChiricahuaMtns_CaveCrkCyn
TTAAGGAAGTTGGCTTTT-TTATATCTGTAGATATCTTGTAGGCTGCAAGTTGTCCTTCC
CAATTTTGTTAGGTTATTTTTCCTCTTGCCAAGACTAGTGTAAACGTACTTGCAAGATTT
TTTGTTTGAAGTAGCTAAGATAATGGTTAGATTTAATTTAGATGGCATCACAAGCTACCT
AAATTAATCTTTTGTTTTAATTTACATTTTCCTGTATTAGATATTGGGTCCTGATCAGAA
TAGTGTTTTCCCTGTGTTAAAATATGAGCTAGTTAGAAACCGAATTTGAAATTCGATAAG
CCCCAGACATAAGTTATGCATAGTGAATGTATTTCACAATTAATTTTGCTCGATATTTCA
GGGTTTTATACCAGCAGCAGAATCAGCCAATGGATGCCTTGCAAGCTTATATATGTGCTG
TGCAGCTTGACAAAAGCCACACACCTGCATGGACAAATTTGGGTATATTGTATGAAAATT
GTAATCAGCCTCAAGATGCCCTGAAATGTTACCTGAATGCAAGCCATGGAAAAGGTTTGT
TTCGATGAGTTTTCTCTGGTTATAAATGTGGATAGATGATCCAATAGTAATTGGCATTTA
ATGAATGTATTAAATATTTATTTCTTCCAGGTCCTGCAAATCCAAATCTCTCTGCAAGAG
TGAAGATATTGCAAAACCAGCTGTCTGCTGTACCACCATCAAATATTCAACGGTAAAATC
CT-AAAAAAATTGCATTAAAATGTTTTTACATTTTTTGGTAGTAATCGTTTTTTATTT
>MY5128_Hexurella_WhetstoneMtns_FrenchJoeCyn
------------------------------------------------------------
------------------------------------------------------------
------------------------------------------------------------
------------------------------------------------------------
------------------------------------------------------------
------------GTTATGCATA-TGAATGTATTTCACAATTAATTTTGCTC-ATATTTCA
GGGTTTTATACCAGCAGCAGAATCAGCCAATGGATGCCTTGCAAGCTTATATATGTGCTG
TGCAGCTTGACAAAAGCCACACACCTGCATGGACAAATTTGGGTATATTGTATGAAAAT-
------------------------------------------------------------
------------------------------------------------------------
------------------------------------------------------------
------------------------------------------------------------
----------------------------------------------------------
>MY5132_Hexurella_PedregosaMtns_PruneCyn
TTAAGGAAGTTGGCTTTTGTTATATCTGTAGATATCTTGTAGGCTGCAAGTTGTCCTTCC
TAAGTTTATTAAGTTATTTTTCCTCTTGCCAAGACTAGTGTAAACATACTTGCAAGATTT
TTTGTTTGAAGTAGCTAAGATAATGGTTAGATTTAATTTAAATGGCATCACAAGCTACCT
AAATTAATTTTTTATTTTAATTTACATTTTCCTGTATTAGATATTGGGTCCTGATCAGAA
TAGCGTTTTCCCTGTGCTAAAATATGAGCTAGTTGGAAATTGATTTTGAAATTCAATATG
CCCCAGACATAAGTTATGCATAGTGAATGTATTTCACAATTAATTTTGCTCGATATTTCA
GGGTTTTATACCAGCAGCAGAATCAGCCAATGGATGCCTTGCAAGCTTATATATGTGCTG
TGCAGCTTGACAAAAGCCACACACCTGCATGGACAAATTTGGGTATATTGTATGAAAATT
GTAATCAGCCTCAAGATGCTCTGAAATGTTACCTGAATGCAAGCCATGGAAAAGGTTTGT
TTCGATGAGTTTTCTCTGGTTATGAATGTGGATAGATGATCCAATAGTAATTGGCATTTA
ATGAATCTATTAAATATTTATTTCTTCCAGGTCCTGCAAATCCAAATCTCTCTGCAAGAG
TGAAGATATTGCAAAACCAGCTGTCTGCTGTACCACCATCAAATATTCAACGGTAAAATC
CTAAAAAAAATTGCATTAAAATGTTTTTACATTTTT-GGTAGTAATCGTTTTTTATTT
>MY5136_Hexurella_MiddlemarchCyn
TTAAGGAAGTTGGCTTTTGTTGTATCTGTAGATATCTTGTAGGCTGCAAGTTGTTCTTTC
TAAGTTTATTAAGTTATTTTTCCTCTTGCCAAGACTAGTGTAAACATACTTGCAAGATTT
TTTGTTTGAAGTAGCTAAGATAATTGTTAGATTTAATTTAGATGGAATCACAAGCTACCT
AAATTAATCTTTTGTTTTAATTGACATTTTCCTGTATTAGATATTGGGTCCTGATCAGAA
TAGCGTTTTCCCTGTGTTAAAATATGAGCTAGTTAGAAACCGATTTTGAAATTCGATATG
CCCCAGACATAAGTTATGCATAGTGAATGTATTTCGCAATTAATTTTGCTTGATATTTCA
GGGTTTTATACCAGCAGCAGAATCAGCCAATGGATGCCTTGCAAGCTTATATATGTGCTG
TGCAGCTTGACAAAAGCCACACACCTGCATGGACAAATTTGGGTATATTGTATGAAAATT
GCAATCAGCCTCAAGATGCCCTGAAATGTTACCTGAATGCAAGCCATGGAAAAGGTTTGT
TTCGATGAGTTTTCTCTGGTTATGAATGTGGATAGATGATCCAATAGTAATTGGCATTTA
ATGAATATATTAAATATTTATTTCTTCCAGGTCCTGCAAATCCAAATCTCTCTGCAAGAG
TGAAGATATTGCAAAACCAGCTGTCTGCTGTACCACCATCAAATATTCAACGGTAAAATC
CT-AAAAAAATTGCATTAAAATGTTTTTACATTTTTTGGTAGTAATCATTTTTTATTT
>MY5147_Hexurella_DragoonMtns_NF_345A
TTAAGGAAGTTGACTTTTGTTGTATCTGTAGATGTCTTGTAGGCTGCAAGTTGTCCTTCC
TAAGTTTATTAAGTTATTTTTCCTCTTGCCAAGACTAGTGTAAACATCCTTGCAAGATTT
TTTGTTTGAAGTAGCTAAGATAATGGTTAGATTTAATTTAGATGGCATCACAAGCTACCT
AAATTAATCTTTTGTTTTAATTTACATTTTCCTGTATTAGAT-TTGGGTCCTGATCAGAA
TAGCGTTTTTCCTGTGTTAAAATATGAGCTAGTTAGAAACCGATTTTGAAATTCGATATG
CCCCAGACATAAGTTATGCATAGTGAATGTATTTCACAATTAATTTTGCTCGATATTTCA
GGGTTTTATACCAGCAGCAGAATCAGCCAATGGATGCCTTGCAAGCTTATATATGTGCTG
TGCAGCTTGACAAAAGCCACACACCTGCATGGACAAATTTGGGTATATTGTATGAAAATT
GCAATCAGCCTCAAGATGCCCTGAAATGTTACCTGAATGCAAGCCATGGAAAAGGTTTGT
TTCGATCAGTTTTCTCTGGTTATGAATGTGGATAGATGATCCAATAGTAATTGGCATTTA
ATGAGTATATTAAATATTAATTTCTTCCAGGTCCTGCAAATCCAAATCTCTCTGCAAGAG
TGAAGATATTGCAAAACCAGCTGTCTGCTGTACCACCATCAAATATTCAACGGTAAAATC
CTAAAAAAAATTGCATTAAAATGTTTTTACATTTTTTGGTAGTAATCATTTTTTATTT
>MY5152_Hexurella_WhetstoneMtns_ApacheCyn
TTAAGGAAGTAGACTTTTGTTATATCTGTAGATATCTTGTAGGCTGCAAGTTGTCCTTCC
TAAGTTTATTAAGTTATTTTTCCTCTTCCCAAGACTAGTGTAAACATACTTGTAAGATTT
TTTGTTTGAAGTAGCTGAGATAATGGTTAGATTTAATTTAGATGGCATCACAAGCTACCT
AAATTAATCTTTTGTTTTAATTTACATTTTCCTGTATTAGATATTGGGTCCTGATGAGAA
TAGTGTTTTCCCTGTGTTAAAATATGAGCTAGTTAGATAGCGATTTTGAAATTCAATATG
CCCCAGACATAAGTTATGCATACTGAATGTATTTCACAATTAATTTTGCTCTATATTTCA
GGGTTTTATACCAGCAGCAGAATCAGCCAATGGATGCCTTGCAAGCTTATATATGTGCTG
TGCAGCTTGACAAAAGCCACACACCTGCATGGACAAATTTGGGTATATTGTATGAAAATT
GTAATCAGCCTCAAGATGCCCTCAAATGTTACCTGAATGCAAGCCATGGAAAAGGTTTGT
TTCAATGAGTTTTCTCTAATTATGAATGTGGATAGATGATCCAATAGTAATTGGCATTTA
ATGAATATATTAAATATTTATTTCTTCCAGGTCCTGCAAATCCAAATCTCTCTGCAAGAG
TGAAGATATTGCAAAACCAGCTGTCTGCTGTACCACCATCAAATATTCAACGGTAAAATC
CTAAAAAAAATTGCATTAAAATGTTTTTACATTTTTTGGTAGTAATCGTTTTTTATTT
>MY5154_Hexurella_SantaRitaMtns_AdobeCyn
TTCAGGAATCCCATTCCTAT----------CAAATGTTAGCTGTTAGAACATACCCCTGG
TAAA--CAATAGG----------------CAAGACTAGTGTAAACATACTTGCAAGATTT
TTTGTTTGAAGTAGCTAAGATAATGGTTAGATTTAATTTAGATGGCATCACAAGCTACCT
GAATTAATCTTTTGTTTTAATTTGCATTTTCCTGTATTAGATATTGGGTCCTGCTCGGAA
TAGCGTTTTCCCTGTGTTAAAATATGAGCTAGTTAGAAACCGATTTTAACATTCGATATG
CCCCAGACATAAGTTATGCATAGTGAATGTATTTCACAATTAATTTTGCTCTATATTTCA
GGGTTTTATACCAGCAGCAGAATCAGCCAATGGATGCCTTGCAAGCTTATATATGTGCTG
TGCAGCTTGACAAAAGCCACACACCTGCATGGACAAATTTGGGTATATTGTATGAAAATT
GTAATCAGCCTCAAGATGCCCTGAAATGTTACCTGAATGCAAGCCATGGAAAAGGTTTGT
TTGGAAGAGTTTTCTCTGGTTATGAATGTGGATAGATGATTCAATCGTAATTGACATTTA
ATGAATATATTAAATATTTATTTCTTCTAGGTCCTGCAAATCCAAATCTCTCTGCAAGAG
TGAAGATATTGCAAAACCAGCTGTCTGCTGTACCACCATCAAATATTCAACGGTAAAATC
CTAAAAAAAATTGCATTAAAATGTTTTTACATTTTTTGGTAGTAA-----TTTTTTTT
>MY5157_Hexurella_SantaCatalinaMtns_Redington
TTAAGGAAGTTGGCTTTTGATATATCTGTAGATATCTTGTAGGCTGCAAGTTGTCCTTTC
TAAGTTTATTAAGTTATTTTTCCTCTTACCAAGACTAGTGTAAACATACTTGCAAGATTT
TTTGTTTGAAGTAGTTAGGATAATGGTTAGATTTAATTTAGCTGGCATCACAAGCTACCT
AAATTAATCTTTTGTTTTAATTTGCATTTTCCTGTATTAGATATTGGGTCCTGATCAGAA
TAGCGTTTTCCCTGTGTTAAAATATGAGATAGTTAGAAATTGATTTTGAAATTTGATATG
CCCCAGACATAAGTTACACATAGTGAATGTATTTCACAATTAATTTTGCTCTATATTTCA
GGGTTTTATACCAGCAGCAGAATCAGCCAATGGATGCCTTGCAAGCTTATATATGTGCTG
TGCAGCTTGACAAAAGCCACACACCTGCATGGACAAATTTGGGTATATTGTATGAAAATT
GTAATCAGCCTCAAGATGCCCTGAAATGTTACCTGAATGCAAGCCATGGAAAAGGTTTGT
TTCGATGAGTTTTCTCTGGTTATGTATGTGGATAGGTGATTCTATAGTAATTGGCATTTA
ATGAATATATTAAATATTTATTTCTTCCAGGTCCTGCAAATCCAAATCTCTCTGCAAGAG
TGAAGATATTGCAAAACCAGCTGTCTGCTGTACCACCATCAAATATTCAACGGTAAAATC
CTAAAAAAAGTTTCATTAAAATGTTTTTACATTTTTTGGTAGTAATTGTTTTTTATTT
>MY5165_Hrupicola_Temecula
TTAAGGAAGTTAGTTTTTTTTCTATCTGAAGATATCTTGTAGTCTGCAAGTTGTCCTATC
TAAGTTTATTAAGTTATTTTTCTTCTTACTAAGACTAGTGTTAACAGACTTGCAAGATTT
TTTTTAT-ATGTAGCTAGAATAATGTTTAGATTTTATTTAGGTGACATCACAAGCTGCCT
AAGTT----------------------------------AATATTGGGTATTGACCAGAA
TAGAGTTTTCTGTGTGTTAAAGTATGAGTCAGTCAGAATATGATTTTGAAATTTGATATG
TCCCAGACGTAAGTTACACATAGTGAATGGATTTCACAATTAAATTTGCTCTATATTTCA
GGGTTTTATACCAGCAGCAGAATCAGCCAATGGATGCCTTGCAAGCTTATATATGTGCTG
TGCAGCTTGACAAAAGCCACACACCTGCGTGGACAAATTTGGGTATATTGTATGAAAATT
GTAATCAGCCTCAAGATGCCCTGAAATGTTACCTGAATGCAAGCCATGGAAAAGGTTTGT
TTCGATGAGTTTTCTCTGGTTATGAATGTGAATAGGTGACTCAGTAGTAATTGGCATTTA
TTGAATGTATTGAATATTTATTTCTTCCAGGTCCTGCAAATCCAAATCTCTCTGCAAGAG
TGAAGATATTGCAAAACCAGCTGTCTGCTGTTCCACCATCGAATATTCAACGGTAAAATC
CTAAAAAAATTTGCATTAAGATGTTTTTACAGTTTTTGCTAGTAATCGTTTTTTATTT
>MY5175_Hapachea_HarshawRd_PatagoniaMtns
TTCAGGAATCCCGTTCCTAT----------GAAATGTTAACTGTTAGAACAAACCCCTGG
TAAA--CAATAGG----------------CAAGACTAGTGTAAACATACTTGCAAGATTT
TTTGTTTGAAGTAGCTAAGATAATGGTTAGATTTAATTTAGATGGCATCACAAGCTACCT
GAATTAATCTTTTGTTTTAATTTGCATTTTCCTGTATTAGATATTGGGTCCTGCTCGGAA
TAGCGTTTTCCCTGTGTTAAAATATGAGCTAGTTAGAAACCGATTTTAACATTCGATATG
CCCCAGACATAAGTTATGCATAGTGAATGTATTTCACAATTAATTTTGTTCTATATTTCA
GGGTTTTATACCAGCAGCAGAATCAGCCAATGGATGCCTTGCAAGCTTATATATGTGCTG
TGCAGCTTGACAAAAGCCACACACCTGCATGGACAAATTTGGGTATATTGTATGAAAATT
GTAATCAGCCTCAAGATGCCCTGAAATGTTACCTGAATGCAAGCCATGGAAAAGGTTTGT
TTCGATGAGTTTTCTCTGGTTATGAATGTGGATAGATGATTCAATAGTAATTGGCATTTA
ATGAATATATTGAATATTTATTTCTTCCAGGTCCTGCAAATCCAAATCTCTCTGCAAGAG
TGAAGATATTGCAAAACCAGCTGTCTGCTGTACCACCATCAAATATTCAACGGTAAAATC
CTAAAAAAAATTGCATTAAAATGTTTTTACATTTTTTGGTAGTAATTGTTTTTTATTT
>MY5180_Hapachea_MustrangPk_MustangMtns
TT-AGGGAGTTGGCTTTTGTTATATCTGTAGATATCTTGTAGGCTGCAAGTTGTGCTTCC
TAAGTTTATTAAGTTATTTTTCCTCTTCCCAAGACTAGTGTAAACATACTTGCAGGATTT
TTTGTTTGAAGTAGCTAAGATAATGGTTAGATTTAATTTAGATGGCATCACAAGCTACCT
AAATTAATCTTTTTTTTTAATTTACATTTTCCTGTATTAGATATTGGGTCCTGATCAGAA
TAGCGTTTTCCCTGTGTTAAAATATGAGCTAGTTAGAAACCGATTTTGAAATTCAATATG
CCCCAGACATAAGTTGTGCATAGTGAATGTATTTCACAATTAATTTTGCTCTATATTTCA
GGGTTTTATACCAGCAGCAGAATCAGCCAATGGATGCCTTGCAAGCTTATATATGTGCTG
TGCAGCTTGACAAAAGCCACACACCTGCATGGACAAATTTGGGTATATTGTATGAAAATT
GTAATCAGCCTCAAGATGCCCTCAAATGTTACCTGAATGCAAGCCATGGAAAAGGTTTGT
TTCGATGAGTTTTCTCTGGTTATGAATGTGGATAGATGATCCAATAGTAATTGGCATTTA
ATGAATATATTAAATATTTATTTCTTCCAGGTCCTGCAAATCCAAATCTCTCTGCAAGAG
TGAAGATATTGCAAAACCAGCTGTCTGCTGTACCACCATCAAATATTCAACGGTAAAATC
GTAAAAAAAATTGCATTAAAATGTTTTTACATTTTTTGGTAGTAATCGTTTTTTTTTT
>MY5181_Hapachea_MustrangPk_MustangMtns
------------------------------------------------------------
---------TAAGTTATTTTTCCTCTTCCCAAGACTAGTGTAAACATACTTGCAAGATTT
TTTGTTTGAAGTAGCTAAGATAATGGTTAGATTTAATTTAGATGGCATCACAAGCTACCT
AAATTAATCTTTTTTTTTAATTTACATTTTCCTGTATTAGATATTGGGTCCTGATCAGAA
TAGCGTTTTCCCTGTGTTAAAATATGAGCTAGTTAGAAACCGATTTTGAAATTCAATATG
CCCCAGACATAAGTTGTGCATAGTGAATGTATTTCACAATTAATTTTGCTCTATATTTCA
GGGTTTTATACCAGCAGCAGAATCAGCCAATGGATGCCTTGCAAGCTTATATATGTGCTG
TGCAGCTTGACAAAAGCCACACACCTGCATGGACAAATTTGGGTATATTGTATGAAAATT
GTAATCAGCCTCAAGATGCCCTCAAATGTTACCTGAATGCAAGCCATGGAAAAGGTTTGT
TTCGATGAGTTTTCTCTGGTTATGAATGTGGATAGATGATCCAATAGTAATTGGCATTTA
ATGAATATATTAAATATTTATTTCTTCCAGGTCCTGCAAATCCAAATCTCTCTGCAAGAG
TGAAGATATTGCAAAACCAGCTGTCTGCTGTACCACCATCAAATATTCAACGGTAAAATC
GTAAAAAAAATTGCATTAAAATGTTTTTACATTTTTTGGTAGTAATCGTTTTTTTTTT
>MY5193_Hapachea_HarshawRd_PatagoniaMtns
TTCAGGAATCCCGTTCCTAT----------GAAATGTTAACTGTTAGAACAAACCCCTGG
TAAA--CAATAGG----------------CAAGACTAGTGTAAACATACTTGCAAGATTT
TTTGTTTGAAGTAGCTAAGAAAATGGTTAGATTTAATTTAGATGGCATCACAAGCTACCT
AAATTAATCTTTTGTTTTAATTTGCATTTTCCTGTATTAGATATTGGGTCCTGTTCGGAA
TAGCGTTTTCCCTGTGTTAAAATATGAGCTAGTTAGAAACCGATTTTAACATTCGATATG
CCCCAGACATAAGTTATGCATAGTGAATGTATTTCACAATTAATTTTGTTCTATATTTTA
GGGTTTTATACCAGCAGCAGAATCAGCCAATGGATGCCTTGCAAGCTTATATATGTGCTG
TGCAGCTTGACAAAAGCCACACACCTGCATGGACAAATTTGGGTATATTGTATGAAAATT
GTAATCAGCCTCAAGATGCCCTGAAATGTTACCTGAATGCAAGCCATGGAAAAGGTTTGT
TTCGATGAGTTTTCTCTGGTTATGAATGTGGATAGATGATTCAATAGTAATTGGCATTTA
ATGAATATATTGAATATTTATTTCTTCCAGGTCCTGCAAATCCAAATCTCTCTGCAAGAG
TGAAGATATTGCAAAACCAGCTGTCTGCTGTACCACCATCAAATATTCAACGGTAAAATC
CTAAAAAAAATTGCATTAAAATGTTTTTACATTTTTTGGTAGTAATTGTTTTTTATTT
>MY5194_Hapachea_Ordsummit_MtOrd
TTAAGGAAGTTAGCTTTTGTTATATCTGCAGATATCTTGTAGGCTGCAAG----------
----------------------------------------------AATTAAAACAATCT
TCTGTTTTAAGTGA-TAAAACAATTTTCAAA-------------------------ATGT
AAATTAATCTTCTGTTTTAATTTGCATTTTCGGGTATTAGATATTGGATCCTGATCGGAA
TAGTGTTTTCTCTGTGTTAAAGT---------------------------------TATG
CCCCAGACATAAGTTACACATAGTGACTGGATTTCACAATTACATTTGCTCTATATTTCA
GGGTTTTATACCAGCAGCAGAATCAGCCAATGGATGCCTTGCAAGCTTATATATGTGCTG
TGCAGCTTGACAAAAGCCACACACCTGCATGGACAAATTTGGGTATATTGTATGAAAATT
GTAATCAGCCTCAAGATGCCCTGAAATGTTACCTGAATGCAAGCCATGGAAAAGGTTTGT
TTCAATGAGTTTTCTCTGGTTATGAATGTGAACAGATGACTCAATAGTAATTGGCATTTA
AT-----TATTGAATATTTATTTCTTCCAGGTCCTGCAAATCCAAATCTCTCTGCAAGAG
TGAAGATATTGCAAAACCAGCTGTCAGCTGTTCCACCATCAAATATTCAACGGTAAAATC
CTAAAAAAATTTGCATTAAGATGTTTTTGCATTTTTTGTTAGTAATCGTTTTTTTTTT
>MY5195_Hapachea_Ordsummit_MtOrd
TTAAGGAAGTTAGCTTTTGTTATATCTGCAGATATCTTGTAGGCTGCAAG----------
----------------------------------------------AATTAAAACAATCT
TCTGTTTTAAGTGA-TAAAACAATTTTCAAA-------------------------ATGT
AAATTAATCTTCTGTTTTAATTTGCATTTTCGGGTATTAGATATTGGATCCTGATCGGAA
TAGTGTTTTCTCTGTGTTAAAGT---------------------------------TATG
CCCCAGACATAAGTTACACATAGTGACTGGATTTCACAATTACATTTGCTCTATATTTCA
GGGTTTTATACCAGCAGCAGAATCAGCCAATGGATGCCTTGCAAGCTTATATATGTGCTG
TGCAGCTTGACAAAAGCCACACACCTGCATGGACAAATTTGGGTATATTGTATGAAAATT
GTAATCAGCCTCAAGATGCCCTGAAATGTTACCTGAATGCAAGCCATGGAAAAGGTTTGT
TTCAATGAGTTTTCTCTGGTTATGAATGTGAACAGATGACTCAATAGTAATTGGCATTTA
AT-----TATTGAATATTTATTTCTTCCAGGTCCTGCAAATCCAAATCTCTCTGCAAGAG
TGAAGATATTGCAAAACCAGCTGTCAGCTGTTCCACCATCAAATATTCAACGGTAAAATC
CTAAAAAAATTTGCATTAAGATGTTTTTGCATTTTTTGTTAGTAATCGTTTTTTTTTT
>MY5266_Hencina_CerroBolla
TAAAGGAAGTTAGCTTTTTTTCTATCTGCAGATATCTTGTAGGCTGCAAGTTTTTCTATC
GAAGTTTATTAAGTTATTTATCTTCTAACCAGGACTAGTGTTAACAGACTTACAAGATTT
TGTTCTTTATGTAGCTAGGATAATGGTTAGATTTTATTTAGGTGGCATCACAAGCTGCCT
AAGTC----------------------------------AATATTGGGTCTTGATCAGAA
TAGTGTTTTCTCTGTGTTAAAGTATGAGCCAGTTAAAATATGATTTTGAAATTTGATATG
TCCCAGACATAAGTTACGCATAGTGACTGAATTTCACAATTAAATTTGCTCTATATTTCA
GGGTTTTATACCAGCAGCAGAATCAGCCAATGGATGCCTTGCAAGCTTATATATGTGCTG
TGCAGCTTGACAAAAGCCACACACCTGCGTGGACAAATTTGGGTATATTGTATGAAAATT
GTAATCAGCCTCAAGATGCCCTGAAATGTTACCTGAATGCAAGCCATGGAAAAGGTTTGT
TTCAATGAGTTTCCTCTGGTTATGAATGTGAATAGGTGACTCGGTAGTAATTGGCGTTTA
TTGAATGTATTGAATATTTATTTCTTCCAGGTCCTGCAAATCCAAATCTCTCTGCAAGAG
TGAAGATATTGCAAAACCAGCTGTCTGCTGTTCCACCATCAAATATTCAACGGTAAAATC
CTGAAAAAATTTGCATTAAGATATTTTTACAGTTTTTGCTAGTAATCGTATTTTATTT
>MY5267_Hencina_CerroBolla
------------GCTTTTTTTCTATCTGCAGATATCTTGTAGGCTGCAAGTTTTTCTATC
GAAGTTTATTAAGTTATTTTTCTTCTAACCAGGACTAGTGTTAACAGACTTGCAAGATTT
TCTTCTTTATGTAGCTAGGATAATGGTTAGATTTTATTTAGGTGGCATCACAAGCTGCCT
AAGTC----------------------------------AATATTGGGTCTTGATCAGAA
TAGTGTTTTCTCTGTGTTAAAGTATGAGCCAGTTAAAATATGATTTTGAAATTTGATATG
TCCCAGACATAAGTTACGCATAGTGACTGAATTTCACAATTAAATTTGCTCTATATTTCA
GGGTTTTATACCAGCAGCAGAATCAGCCAATGGATGCCTTGCAAGCTTATATATGTGCTG
TGCAGCTTGACAAAAGCCACACACCTGCGTGGACAAATTTGGGTATATTGTATGAAAATT
GTAATCAGCCTCAAGATGCCCTGAAATGTTACCTGAATGCAAGCCATGGAAAAGGTTTGT
TTCAATGAGTTTCCTCTGGTTATGAATGTGAATAGGTGACTCGGTAGTAATTGGCGTTTA
TTGAATGTATTGAATATTTATTTCTTCCAGGTCCTGCAAATCCAAATCTCTCTGCAAGAG
TGAAGATATTGCAAAACCAGCTGTCTGCTGTTCCACCATCAAATATTCAACGGTAAAATC
CTGAAAAAATTTGCATTAAGATATTTTTACAGTTTTTGCTAGTAATCGTATTTTATTT
>MY5269_Hexurella_GuadalupeValley
TTAAGGAAGTTAGCTGTTTTTCTATCTGCAAATATCATGTAGGCTGCAAGTTGTCCTATT
GAAGTTTATTAAGCTATTTTTCTTCTTACCAAGACTAGTGTTAACAGACTTGCAAGATTT
TCTTCTTTATGTAGCTAGGATAATGGTTAGATTTTATTTAGGTGGCATCACAAGCTGCCT
AAGTT----------------------------------AATATTGGGTCTTGATCAGAA
TAGTGTCTTCTCTGTGTTAAAGTATGAGCCAGTTAAAATATGATATTGAAATTTGATATG
TCCCAGGCATATGTTACGCATAGTGAATGAATTTCACAATTAAATTTGCTCTATATTTCA
GGGTTTTATACCAGCAGCAGAATCAGCCAATGGATGCCTTGCAAGCTTATATATGTGCTG
TGCAGCTTGACAAAAGCCACACACCTGCATGGACAAATTTGGGTATATTGTATGAAAATT
GTAATCAGCCTCAAGATGCCCTGAAATGTTACCTGAATGCAAGCCACGGAAAAGGTTTGT
TTTAATGAGTTTCCTCTGGTTATGAATGTGAATAGGTGACTCAGTAGTAATTGGCATTTA
TTGAATGTATTGAATATTTATTTCTTCCAGGTCCTGCAAATCCAAATCTCTCTGCAAGAG
TGAAGATATTGCAAAACCAGCTGTCTGCTGTTCCACCATCAAATATTCAACGGTAAAATC
CTAAAAAAATTTGCA-TAAGATGTTTTTACAGTTTTTGCTAGTAATTGTATTTTATTT
>MY5271_Hexurella_GuadalupeValley
TTAAGGAAGTTAGCTTTTTTTCTATCTGCAAATATC-TGTAGGCTGCAAGTTTTCCTATT
GAAGTTTATTAAGCTATTTTTCTTCTTACCAAGACTAGTGTTAACAGACTTGCAAGATTT
TCTTCTTTATGTAGCTAGGATAATGGTTAGATTTTATTTAGGTGGCATCACAAGCTGCCT
AAGTT----------------------------------AATATTGGGTCTTGATCAGAA
TAGTGTTTTCTCTGTGTTAAAGTATGAGCCAGTTAAAATATGATATTGAAATTTGATATG
TCCCAGGCATATGTTACGCATAGTGAATGAATTTCACAATTAAATTTGCTCTATATTTCA
GGGTTTTATACCAGCAGCAGAATCAGCCAATGGATGCTTTGCAAGCTTATATATGTGCTG
TGCAGCTTGACAAAAGCCACACACCTGCATGGACAAATTTGGGTATATTGTATGAAAATT
GTAATCAGCCTCAAGATGCCCTGAAATGTTACCTGAATGCAAGCCACGGAAAAGGTTTGT
TTTAATGAGTTTCCTCTCTTTATGAATGTGAATAGGTGACTCAGTAGTAATTGGCATTTA
TTGAATGTATTGAATATTTATTTCTTCCAGGTCCTGCAAATCCAAATCTCTCTGCAAGAG
TGAAGATATTGCAAAACCAGCTGTCTGCTGTTCCACCATCAAATATTCAACGGTAAAATC
CTAAAAAAATTTGCA-TAAGATGTTTTTACAGTTTTTGCTAGTAATCGTATTTTATTT
>MY5276_Hexurella_SanPedro_Martir
TTAAGGAAGTTAGCTTTTTTTCTATCTGCAGATATCTTGTAGGCTGCAAGTTTTCCTATC
GAAGTTTATTAAGTTATTTTTCTTCTAACCAGGACTAGTGTTAACAGACTTGCAAGATTT
TCTTCTTTATGTAGCTAGGATAATGGTTAGATTTTATTTAGGTGGCATCACAAGCTGCCC
AAGTC----------------------------------AATATTGGGTCTTGATCAGAA
TAGTGTTTTCTCTGTGTTAAAGTATGAGCCAGTTAAAATATGATTTTGAAATTTGATATG
TCCCAGACATAAGTTACGCATAGTGACTGAATTTCACAATTAAATTTGCTCTATATTTCA
GGGTTTTATACCAGCAGCAGAATCAGCCAATGGATGCCTTGCAAGCTTATATATGTGCTG
TGCAGCTTGACAAAAGCCACACACCTGCGTGGACAAATTTGGGTATATTGTATGAAAATT
GTAATCAGCCTCAAGATGCCCTGAAATGTTACCTGAATGCAAGCCATGGAAAAGGTTTGT
TTCAATGAGTTTCCTCTGGTTATGAATGTGAATAGGTGACTCAGTAGTAATTGGCATTTA
TTGAATGTATTGAATATTTATTTCTTCCAGGTCCTGCAAATCCAAATCTCTCTGCAAGAG
TGAAGATATTGCAAAACCAGCTGTCTGCTGTTCCCCCATCAAATATTCAACGGTAAAATC
CTAAAAAAATTTGCATTAAGATGTTTTTACAGTTTTTGCTAGTAATCGTATTTTATTT
>MY5277_Hexurella_SanPedro_Martir
TAAAGGAAGTTAGGTTTTTTTCTATCTGCAGATATCTTGTAGACTGCAAGTTTTCCTATC
GAAGTTTATTAAGTTATTTTTCTTCTAACCAGGACTAGGGTTAACAGACTTGCAAGATTT
TCTTCTTTATGTAGCTAGGATTATGGTTAGATTTTATTTAGGTGGCATCACAAGCTGCCC
AAGTC----------------------------------AATATTGGGTCTTGATCAGAA
TAGTGTTTTCTCTGTGTTAAAGTATGAGCCAGTTAAAATATAATTTTGAAATTTGATATG
TCCCAGACATAAGTTGCGCATAGTGAATGAATTTCACAATTAAATTTGCTCTATATTTCA
GGGTTTTATACCAGCAGCAGAATCAGCCAATGGATGCCTTGCAAGCTTATATATGTGCTG
TGCAGCTTGACAAAAGCCACACACCTGCGTGGACAAATTTGGGTATATTGTATGAAAATT
GTAATCAGCCTCAAGATGCCCTGAAATGTTACCTGAATGCAAGCCATGGAAAAGGTTTGT
TTCAATGAGTTTCCTCTGGTTATGAATGTGAATAGGTGACTCAGTAGTAATTGGCATTTA
TTGAATGTATTGAATATTTATTTCTTCCAGGTCCTGCAAATCCAAATCTCTCTGCAAGAG
TGAAGATATTGCAAAACCAGCTGTCTGCTGTTCCCCCATCAAATATTCAACGGTAAAATC
CTAAAAAAATTTGCATTAAGATGTTTTTACAGTTTTTGCTAGTAATCGTATTTTATTT
>MY5280_Hexurella_ArroyoSalado
TTAAGGAAG--------TTTTCTATCTGCAGATATCTTGTAGGCAGCAAGTTGTCCTATC
TAAGTTTATTAAATTATTTTTCTTCTTACCAAGACTAGTGTTAACAGACTTGCGAGATTT
TCTTTTTTATGTAGCTAAGATAGTGGTTAGATTTTATTTAGGTGGCATAAAAAGCTGCCT
AAGTT----------------------------------AATATTGGGTCTTGATCAGAA
TAGTGTTTTCTCTGTGTTAAAGTATGAGCCAGTTAAAATATGATTTTGAAATTTGATATG
TCCCAGACATAAGTTACGCATAGTGAATAAATTTCACAATTAAATTTGCTCTGTATTTCA
GGGTTTTATACCAACAGCAGAATCAGCCAATGGATGCCTTGCAAGCTTATATATGTGCTG
TGCAGCTTGACAAAAGCCACACACCTGCGTGGACGAATTTGGGTATATTGTATGAAAATT
GTAATCAGCCTCAAGATGCCCTAAAATGTTACCTGAATGCAAGCCATGGAAAAGGTTTGT
TTCAGTGAGTTTTCTCTGGTTATGAATGGGAATAGGTGATTCACTGGTAATTGGCATTTA
TTGAATGTATTGAATATTTATTTCTTCCAGGTCCTGCAAATCCAAATCTTTCTGCAAGAG
TGAAGATATTGCAAAACCAGCTGTCTGCTGTTCCACCATCAAATATTCAACGGTAAAATC
CTGAAAAAATTTGCATTAAGATGTTTTTACAGTTTTTGCCAGTAATCG---TTTATTT
>MY5282_Hexurella_ArroyoSalado
TTAAGGAAGTTAGCTTTTTTTCTATCTGCAGATATCTTGTAGGCTGCAAGTTGTCCTATC
TAAGTTTATTAAGTTATTTTTCTTCTTACCAAGACTAGTGTTAACAGACTTGCGAGATTT
TCTTTTTTATGTAGCTAAGATAGTGGTTAGATTTTATTTAGGTGGCATAAAAAGCTGCCT
AAGTT----------------------------------AATATTGGGTCTTGATCAGAA
TAGTGTTTTCTCTGTGTTAAAGTATGAGCCAGTTAAAATATGATTTTGAAATTTGATATG
TCCCAGACATAAGTTACGCATAGTGAATAAATTTCACAATTAAATTTGCTCTGTATTTCA
GGGTTTTATACCAACAGCAGAATCAGCCAATGGATGCCTTGCAAGCTTATATATGTGCTG
TGCAGCTTGACAAAAGCCACACACCTGCGTGGACGAATTTGGGTATATTGTATGAAAATT
GTAATCAGCCTCAAGATGCCCTAAAATGTTACCTGAATGCAAGCCATGGAAAAGGTTTGT
TTCAGTGAGTTTTCTCTGGTTATGAATGGGAATAGGTGATTCACTGGTAATTGGCATTTA
TTGAATGTATTGAATATTTATTTCTTCCAGGTCCTGCAAATCCAAATCTTTCTGCAAGAG
TGAAGATATTGCAAAACCAGCTGTCTGCTGTTCCACCATCAAATATTCAACGGTAAAATC
CTGAAAAAATTTGCATTAAGATGTTTTTACAGTTTTTGCCAGTAATCG---TTTATTT
>MY5286_Hrupicola_SweetwaterSpr_OrdMtn
TTATGGAAGTTTGCTTTTTTTCTATCTGCAAATATCTTGTAGGCTGCAAGTTGTCCTATC
TAAGTTTATTAAGTTATTCTTCTTTTTACTAAGACTAGTGTTAATAGACTTGCAAGATTT
TCTTTTTTATGTAGCTAGGATAATGGTTAGATTTTATTTAGGTGGCATGACAAGCTGCCT
AAGTT----------------------------------------------TGATCAGAA
TAGTGTTTTCTCTGTGTTAAAGTATGAGCCAGTTGGAATATGATTTTGAAATTTGATATG
TCCCAGACATAAGTTACGCATAGTGAGTGGATTTCACAATTAAATTTGCTCTATATTTCA
GGGTTTTATACCAGCAGCAGAATCAGCCAATGGATGCCTTGCAAGCTTATATATGTGCTG
TGCAACTTGACAAAAGCCACACACCTGCATGGACAAATTTAGGTATATTGTATGAAAATT
GTAATCAGCCTCAAGATGCCCTGAAATGTTATCTGAATGCAAGCCATGGAAAAGGTTTGT
TTCAATGAGTTTTCTCTGGTTATGAATATGGATAGGTGAATCAGTAGTAATTGGCATTTA
TTGAGTGTATTGAATATTTATTTCTTCCAGGTCCTGCAAATCCAAATCTCTCTGCAAGAG
TGAAGATACTGCAAAACCAGCTGTCTGCTGTTCCACCATCGAATATTCAACGGTAAAATG
CTAAAAAAATTTGCATTAAGATGTTTTTACAGTTTTTGTTAGTAATCGTTTTTTATTT
>MY5287_Hrupicola_SweetwaterSpr_OrdMtn
------------------------------------------------------------
---------------------------------------GTTAATAGACTTGCAAGATTT
TCTTTTTTATGTAGCTAGGATAATGGTTAGATTTTATTTAGGTGGCATGACAAGCTGCCT
AAGTT----------------------------------------------TGATCAGAA
TAGTGTTTTCTCTGTGTTAAAGTATGAGCCAGTTGGAATATGATTTTGAAATTTGATATG
TCCCAGACATAAGTTACGCATAGTGAGTGGATTTCACAATTAAATTTGCTCTATATTTCA
GGGTTTTATACCAGCAGCAGAATCAGCCAATGGATGCCTTGCAAGCTTATATATGTGCTG
TGCAACTTGACAAAAGCCACACACCTGCATGGACAAATTTAGGTATATTGTATGAAAATT
GTAATCAGCCTCAAGATGCCCTGAAATGTTATCTGAATGCAAGCCATGGAAAAGGTTTGT
TTCAATGAGTTTTCTCTGGTTATGAATATGGATAGGTGAATCAGTAGTAATTGGCATTTA
TTGAGTGTATTGAATATTTATTTCTTCCAGGTCCTGCAAATCCAAATCTCTCTGCAAGAG
TGAAGATACTGCAAAACCAGCTGTCTGCTGTTCCACCATCGAATATTCAACGGTAAAATG
CTAAAAAAATTTGCATTAAGATGTTTTTACAGTTTTTGTTAGTAATCGTTTTTTATTT
>MY5288_Hrupicola_Deadman_Hills
TTAAGGAAGTTAGCTTTTTTTCTATCTGCAGATATCTTGTATGATGCAAGTTGTCCTATC
TAAGTTTATTAAGTTTTTTTTCTTCTTACTAAGACTTGTGTTAACAGACTAGCAAGGTTT
TCTTTTTTGTGTAGCTAGG------------TTTTATTTAGGTGGCATCACAAGCTGCCT
AAGTT----------------------------------AATATTAGGTCTTGATCAGAA
TAGTGTTTTATCTGTGTTGAAGTATGAACCAGTTAGAATATGATTTTGAAATTTGATATG
TCCCAGACATAAGTTACGCATAGTGAATGGATTTCACAATTAAGTTTGCTCTATATTTCA
GGGTTTTATATCAGCAGCAGAATCAGCCAATGGATGCCTTGCAAGCTTATATATGTGCTG
TGCAGCTTGACAAAAGCCACACACCTGCATGGACAAATTTGGGTATATTGTATGAAAATT
GTAATCAGCCTCAAGATGCCCTGAAATGTTACCTGAATGCAAGCCATGGAAAAGGTTTGT
TTCAATGAGTTTTCTCTGTTTATGAATGTGGATAGGTGTCTCAGTAGTAATTGGCATTTA
TTGAATGTATTGAATATTTATTTCTTCCAGGTCCTGCAAATCCAAATCTCTCTGCAAGAG
TGAAGATATTGCAAAACCAGCTGTCTGCTGTTCCCCCATCAAATATTCAACGGTAAAATC
CTAAAAAAATTTGCATTAAGATATTTTTACAGTTTTTGTTAGTAATCATTTCTTATTT
>MY5289_Hrupicola_Deadman_Hills
TTAAGGAAGTTAGCTTTTTTTCTATCTGCAGATATCTTGTATGATGCAAGTTGTCCTATC
TAAGTTTATTAAGTTTTTTTTCTTCTTACTAAGACTTGTGTTAACAGACTTGCAAGGTTT
TCTTTTTTGTGTAGCTAGG------------TTTTATTTAGGTGGCATCACAAGCTGCCT
AAGTT----------------------------------AATATTAGGTCTTGATCAGAA
TAGTGTTTTATCTGTGTTGAAGTATGAGCCAGTTAGAATATGATTTTGAAATTTGATATG
TCCCAGACATAAGTTATGCATAGTGAATGGATTTCACAATTAAGTTTGCTCTATATTTCA
GGGTTTTATATCAGCAGCAGAATCAGCCAATGGATGCCTTGCAAGCTTATATATGTGCTG
TGCAGCTTGACAAAAGCCACACACCTGCATGGACAAATTTGGGTATATTGTATGAAAATT
GTAATCAGCCTCAAGATGCCCTGAAATGTTACCTGAATGCAAGCCATGGAAAAGGTTTGT
TTCAATGAGTTTTCTCTGGTTATGAATGTGGATAGGTGTCTCAGTAGTAATTGGCATTTA
TTGAATGTATTGAATATTTATTTCTTCCAGGTCCTGCAAATCCAAATCTCTCTGCAAGAG
TGAAGATATTGCAAAACCAGCTGTCTGCTGTTCCTCCATCAAATATTCAACGGTAAAATC
CTAAAAAAATTTGCATTAAGATATTTTTACAGTTTTTGTTAGTAATCATTTCTTA---
>MY5309_Hapachea_JohnnyLyon_Hills
TTAAGGAAGTTGGCTT--------------------------------------------
------------------------------------------------------------
----------------------------------------GATGACATCACAAGCTACCT
AAATTAATCTTTTGTTTTAATTTACATTTTCCTGTATTAGATATTGAGTCCTGATCAGTG
TGGTATTTTCCCTGTGTTAAAATATGAGCTAGTTAGAAACCGATTTTGAAATTCGATATG
CCCCAGACATAAGTTATGCATAGTGAATGTATTTCACAATTAATTTTGCTCGATATTTCA
GGGTTTTATACCAGCAGCAGAATCAGCCAATGGATGCCTTGCAAGCTTATATATGTGCTG
TGCAGCTTGACAAAAGCCACACACCTGCATGGACAAATTTGGGTATATTGTATGAAAATT
GTAATCAGCCTCAAGATGCCCTGAAATGTTACCTGAATGCAAGCCATGGAAAAGGTTTGT
TTGGATGAGTTTTCTCTGGTTATGAATGTGGATAGATGATCTAATAGTAATTGGCATTTA
ATGAATATATTAAATATTTATTTCTTCCAGGTCCTGCAAATCCAAATCTCTCTGCAAGAG
TGAAGATATTGCAAAACCAGCTGTCTGCTGTACCACCATCAAATATTCAACGGTAAAATC
CTAAAAAAAATTGCATTAAAATGTTTTTACATTTTT----------------------
>MY5310_Hexurella_AntelopeCyn_CerbatMtns
TTAAGGAAGTTAGCTTTTGTTATATCTGCAGATATCTTGTAGGCTGCAAG----------
----------------------------------------------AATTAAAGCAATCT
TCTGTTTTAAGTGA-TGAAACAATTTTCAAA-------------------------ATGT
AAATTAATCTTCTGTTTTAATTTACATTTTCCGGTATTAGATATTGGATCCTGATCGGAA
TAGTGTTTTCTCTGTGTTAAAGT---------------------------------TATG
CCCCAGACATAAGTTACGCATAGTGACTGGATTTCACATTTACATCTGCTCTATATTTCA
GGGTTTTATACCAGCAGCAGAATCAGCCAATGGATGCCTTGCAAGCTTATATATGTGCTG
TGCAGCTTGACAAAAGCCACACACCTGCATGGACAAATTTGGGTATATTGTATGAAAATT
GTAATCAGCCTCAAGATGCCCTGAAATGTTACCTGAATGCAAGCCATGGAAAAGGTTTGT
TTCAATGAGTTTTCTCTGGTTATGAATGTGAACAGATGACTCAATAGTAACTGGCATTTA
AT-----TATTGAATATTTATTTCTTCCAGGTCCTGCAAATCCAAATCTCTCTGCAAGAG
TGAAGATATTGCAAAACCAGCTGTCAGCTGTTCCACCATCAAATATTCAACGGTAAAATC
CTAAAAAAAAT-----------------------------------------------
>MY5311_Hexurella_AntelopeCyn_CerbatMtns
----------------------------------TCTTGTAGGCTGCAAG----------
----------------------------------------------AATTAAAGCAATCT
TCTGTTTTAAGTGA-TGAAACAATTTTCAAA-------------------------ATGT
AAATTAATCTTCTGTTTTAATTTACATTTTCCGGTATTAGATATTGGATCCTGATCGGAA
TAGTGTTTTCTCTGTGTTAAAGT---------------------------------TATG
CCCCAGACATAAGTTACGCATAGTGACTGGATTTCACATTTACATCTGCTCTATATTTCA
GGGTTTTATACCAGCAGCAGAATCAGCCAATGGATGCCTTGCAAGCTTATATATGTGCTG
TGCAGCTTGACAAAAGCCACACACCTGCATGGACAAATTTGGGTATATTGTATGAAAATT
GTAATCAGCCTCAAGATGCCCTGAAATGTTACCTGAATGCAAGCCATGGAAAAGGTTTGT
TTCAATGAGTTTTCTCTGGTTATGAATGTGAACAGATGACTCAATAGTAACTGGCATTTA
AT-----TATTGAATATTTATTTCTTCCAGGTCCTGCAAATCCAAATCTCTCTGCAAGAG
TGAAGATATTGCAAAACCAGCTGTCAGCTGTTCCACCATCAAATATTCAACGGTAAAATC
CTAAAAAAAATTGCGTT-----------------------------------------
>MY5312_Hexurella_FoxCyn_MusicMtns
TTAAGGAAGTTAGCTTTTGTTATATCTGCAGATATCTTGTAGGCTGCAAG----------
----------------------------------------------AATTAAAGCAATCT
TCTGTTTTAAGTGA-TGAAACAATTTTCAAA-------------------------ATGT
AAATTAATCTTCTGTTTTAATTTACATTTTCCGGTATTAGATATTGGATCCTGATCGGAA
TAGTGTTTTCTCTGTGTTAAAGT---------------------------------TATG
CCCCAGACATAAGTTACGCATAGTGACTGGATTTCACATTTACATCTGCTCTATATTTCA
GGGTTTTATACCAGCAGCAGAATCAGCCAATGGATGCCTTGCAAGCTTATATATGTGCTG
TGCAGCTTGACAAAAGCCACACACCTGCATGGACAAATTTGGGTATATTGTATGAAAATT
GTAATCAGCCTCAAGATGCCCTGAAATGTTACCTGAATGCAAGCCATGGAAAAGGTTTGT
TTCAATGAGTTTTCTCTGGTTATGAATGTGAACAGATGACTCAATAGTAACTGGCATTTA
AT-----TATTGAATATTTATTTCTTCCAGGTCCTGCAAATCCAAATCTCTCTGCAAGAG
TGAAGATATTGCAAAACCAGCTGTCAGCTGTTCCACCATCAAATATTCAACGGTAAAATC
CTAAAAAAA-------------------------------------------------
>MY5313_Hexurella_FoxCyn_MusicMtns
TTAAGGAAGTTAGCTTTTGTTATATCTGCAGATATCTTGTAGGCTGCAAG----------
----------------------------------------------AATTAAAGCAATCT
TCTGTTTTAAGTGA-TGAAACAATTTTCAAA-------------------------ATGT
AAATTAATCTTCTGTTTTAATTTACATTTTCCGGTATTAGATATTGGATCCTGATCGGAA
TAGTGTTTTCTCTGTGTTAAAGT---------------------------------TATG
CCCCAGACATAAGTTACGCATAGTGACTGGATTTCACATTTACATCTGCTCTATATTTCA
GGGTTTTATACCAGCAGCAGAATCAGCCAATGGATGCCTTGCAAGCTTATATATGTGCTG
TGCAGCTTGACAAAAGCCACACACCTGCATGGACAAATTTGGGTATATTGTATGAAAATT
GTAATCAGCCTCAAGATGCCCTGAAATGTTACCTGAATGCAAGCCATGGAAAAGGTTTGT
TTCAATGAGTTTTCTCTGGTTATGAATGTGAACAGATGACTCAATAGTAACTGGCATTTA
AT-----TATTGAATATTTATTTCTTCCAGGTCCTGCAAATCCAAATCTCTCTGCAAGAG
TGAAGATATTGCAAAACCAGCTGTCAGCTGTTCCACCATCAAATATTCAACGGTAAAATC
CTAAAAAAAATTGCGTTAAGATGTTTTTACATTTTTTGTTAGTAATCG----------
>MY5314_Hexurella_Grasshopper_BrushyMtn
---------------------------GCAGATATCTTGTAGGCTGCAAG----------
----------------------------------------------AATTAAAACAATCT
TCTGTTTTAAGTGA-TAAAACAATTTTCAAA-------------------------ATGT
GAATTAATCTTCTGTTTTAATTTACATTTTCCGGTATTAGATATTGCATCCTGATCGGAA
AAGTGTTTTCTCTGTGTTAAAGT---------------------------------TATG
CCCCAGACATAAGTTACACATAGTGACTAGATTTCACAATTACATTTGCTCTATATTTCA
GGGTTTTATACCAGCAGCAGAATCAGCCAATGGATGCCTTGCAAGCTTATATATGTGCTG
TGCAGCTTGACAAAAGCCACACACCTGCATGGACAAATTTGGGTATATTGTATGAAAATT
GTAATCAGCCTCAAGATGCCCTGAAATGTTACCTGAATGCAAGCCATGGAAAAGGTTTGT
TTCAATGAGTTTTCTCTGGTTATGAATGTGAACAGATGACTCAATAGTAATTGGCATTTA
AT-----TATTGAATATTTATTTCTTCCAGGTCCTGCAAATCCAAATCTCTCTGCAAGAG
TGAAGATATTGCAAAACCAGCTGTCAGCTGTTCCACCATCAAATATTCAACGGTAAAGTC
CTA-AAAAATTTGCATTAAGATT-TTTTACATTTTTTGTTAGTA--------------
>MY5315_Hexurella_WagonerRd_BradshawMtns
TTAAGGAAGTTAGCTTTTGTTATATCTGCAGATATCTTGTAGGCTGCAAG----------
----------------------------------------------AATTAAAACAATCT
TCTGTTTTAAG-------------------------------------------------
---------------------TTACATTTTCCGGTATTAGATATTGGATCCTGATCGGAA
TAGTGTTTTCTCTGTGTTAAAGT---------------------------------TATG
ACCCAGACATAAGTTACACATAGTGACTGGATTTCACAATTGCG-ATGCTCTATATTTCA
GGGTTTTATACCAGCAGCAGAATCAGCCAATGGATGCCTTGCAAGCTTATATATGTGCTG
TGCAGCTTGACAAAAGCCACACGCCTGCATGGACAAATTTGGGTATATTGTATGAAAATT
GTAATCAGCCTCAAGATGCCCTGAAATGTTACCTGAATGCAAGCCATGGAAAAGGTTTGT
TTCAATGAGTTTTCTCTGGTTATGAATGTGAACAGATGACTCAATAGTAATTGGCATTTA
AT-----TATTGAATATTTATTTCTTCTAGGTCCTGCAAATCCAAATCTCTCTGCAAGAG
TGAAGATATTGCAAAACCAGCTGTCTGCTGTTCCACCATCAAATATTCAACGGTAAAATC
CTAAAAAAATTTGCATTAAGATGTTTTTACATTTTTTGTTAGTAATCTTTTTTTTTTT
>MY5316_Hexurella_WagonerRd_BradshawMtns
TTAAGGAAGTTAGCTTTTGTTATATGTGCAGATATCTTGTAGGCTGCAAG----------
----------------------------------------------AATTAAAACAATCT
TCTGTTTTAAGTGA-TAAAACAATTTTCAAA-------------------------ATGT
AAATTTATCTTCTGTTTTAATTTACATTTTCCGATATTAGATATTGGATCCTGATCGGAA
TAGTGTTTTCTCTGTGTTAAAGT---------------------------------TATG
ACCCAGACATAAGTTACACATAGTGACTGGATTTCACAATTGCGTATGCTCTATATTTCA
GGGTTTTATACCAGCAGCAGAATCAGCCAATGGATGCCTTGCAAGCTTATATATGTGCTG
TGCAGCTTGACAAAAGCCACACGCCTGCATGGACAAATTTGGGTATATTGTATGAAAATT
GTAATCAGCCTCAAGATGCCCTGAAATGTTACCTGAATGCAAGCCATGGAAAAGGTTTGT
TTCAATGAGTTTTCTCTGGTTATGAATGTGAACAGATGACTCAATAGTAATTGGCATTTA
AT-----TATTGAATATTTATTTCTTCTAGGTCCTGCAAATCCAAATCTCTCTGCAAGAG
TGAAGATATTGCAAAACCAGCTGTCTGCTGTTCCACCATCAAATATTCAACGGTAAAATC
CTAAAAAAATTTGCATTAAGATGTTTTTACATTTTTTGTTAGTAATCTTTTTTTTTTT
>MY5317_Hrupicola_Cottonwood_SnYsidroMtns
----------------------TATTTGAAGATATCTTGTAGGCTGCAAGTTGTCCTATC
TAAGTTTATTAAGTTATTTTTCTTCTTACTAAGACTAGTGTTAACAGACTTGCAAGATTT
TTTTTTTTATGTAGCTAGGATAATGTTTAGATTTTATTTAGGTGACATCACAAGCTGCCT
AAGTT----------------------------------ACTATTGGGTATTGATCAGAA
TGGTGTTTTCTCTGTGTTAAAGTATGAGTCGGTTAGAATTTGATTTTGAAATTTGATATG
TCCCAGACAGAAGTTACACATAGTGAATGGATTTCACAATTAAATTTGCTCTATATTTCA
GGGTTTTATACCAGCAGCAGAATCAGCCAATGGATGCCTTGCAAGCTTATATATGTGCTG
TGCAGCTTGACAAAAGCCACACACCTGCGTGGACAAATTTGGGTATATTGTATGAAAATT
GTAATCAGCCTCAAGATGCCCTGAAATGTTACCTGAATGCAAGCCATGGAAAAGGTTTGT
TTCAATGAGTTTTCTCTGGTTACGAATGTGAATAGGTTACTCAGTAGTAATTGGCATTTA
TTGAATGTATTGAATATTTATTTCTTCCAGGTCCTGCAAATCCAAATCTCTCTGCAAGAG
TGAAGATATTGCAAAACCAGCTGTCTGCTGTGCCGCCATCGAATATTCAACGGTAAAATC
CTAAAAAAATTTGCATTAAGATGTT---------------------------------
