# Supplementary material for: ﻿Species delimitation, biogeography, and natural history of dwarf funnel web spiders (Mygalomorphae, Hexurellidae, Hexurella) from the United States / Mexico borderlands
Source: Zookeys. 2023 Jun 14;1167:109–57. doi: 10.3897/zookeys.1167.103463 (PMC10285686; doi:10.3897/zookeys.1167.103463)
Supplement: Supplementary material 3 — Input matrices, analysis log files, and output tree files for nuclear and mitochondrial analyses [file zookeys-1167-109_article-103463__-s003.zip › uce-200783.fasta]

>MY0059_Hapachea_SantaRitaMtns_MaderaCyn
GCATAAAGTTTTTCTTGG-GTTAAAAATTATAAATGTTT---------------------
-------------------------------------AGAAAAAAATATTTTCTGTAGAC
ATTAATTAAAAAAGAATATTTTTATTTACTGTAATTTTTTTGTGGAGCGGAGTAAAGAAA
AACTCTTATTTTACATAATGTTCTTTTTGACAATATTGGACTTGTCCTACAGAACATTAG
CTGTGAAAACTTCGAATCTTGTTATTATTTCACAGGCTCAATGTATTGATGACACATTTG
AAGTAGACAAAATTCAGTATACTCTGGACTTCAGAATCATTGATGGTGATGTTGGCTTAC
CTCAGAATTCTTTTAGAACTTCTGATTTTTTGCCTCATGGTAAGAACATTTTTTATTATA
TAGTATGTTTCATTAATTTGTCCTAGTCTTGTGTTAAATATAATCCATCTTTGGATGCAT
GTATTTGCAAGAAAAAGGTACAAATTCCCAAGCAAACTTCCCATACTCCTCTAACAAAAC
AGCTAATAAGTATAACAGGACCATGCAGGCTATCATTTTACACTAAACTAAAAATTGTCA
TAGTGCTTGTATGCATGTTAGTGCAAAGTTGTACGTGGAGATAAGGGCCGTCCAGGAAAA
AATCCCAAGAGCATTGTGCCAACAGTAGCATGGATGTAAATGCAG
>MY0139_Hexurella_SanDiego_Guatay
GCATAATGTTTTTCTTGGGGTTTAAAGTTATAATTGCTTTTATCTGTTACACTAAAGGAG
CATGCAGTCCAAGTAGATGATAGCATTGTAAATAAGTAGGAAGAATTATTTTCTGTAGAC
CTTAATTAAAAAAGAATATTTCTATTTACTGTGATTTTCTTGTGGAATGGCACAAAGAAA
ACCTCTTGTTTCACATTATGTTGTTTTTGACAATATTGGACTTGTTCCACAGAACATTAG
CAGATAAGACTTTAGATTTTGTTATTATTTCGTAGGCTCAATGTATTGATGACACATTTG
AAGTAGACAAAATTCAGTATACTCTGGACTTCAGAATCATTGATGGTGATGTTGGCTTAC
CTCAGAATTCTTTTAGAACTTCTGATTTTTTGCCTCATGGTAAGAACATTTTTCATTATA
TTTTATGTTTTATTAATTTGTCTTAGTTTTGTGTTAAATAGAATCCACCTTTGGATGCAT
GCATTTGCAAGAAAAAGGTGAAAAGTCTCAAGAAAACTGCCC------------------
-----------------------------------------------------ATTTTTA
TCGTGCTGGTATGCATGTTAGTTCAAAGTTTAACTTGGAGATGAAAGCCACTGAAGAAAA
AATCCCAAGAGCATTGCACCAACAGTATCATGAATGTAAATGTAG
>MY5053_Hexurella_ChiricahuaMtns_PriceCyn
GCATAAAGTTTTTCTTGGGGTTAAAAATTATAAATGTTTTTATCTGTTACACTGAAGGAG
CATGCTGTCCAATTAAATGAAAGCATTTTGAATAAGTAGAAAAAAATATTTTCTGTAGAC
ATTAATTAAAAAAGAATATATTTATTTATTGTAATTTTTTTGTGGAGTGGAGCAAAGAAA
ACGTCTTGTTTTGCATAATGTTCTTTTTGACAATATTGGACTTGTCCTACAGAGCATTAG
CTGTTAAAACTTCGAATCTTGTTATTATTTCACAGGCTCAATGTATTGATGACACATTTG
AAGTAGACAAAATTCAGTATACTCTGGACTTCAGAATCATTGATGGTGATGTTGGCTTAC
CTCAGAATTCTTTTAGAACTTCTGATTTTCTGCCTCATGGTAAGAACATTTTTTATTATA
TAGTATGTTTCATTAATTTGTCTTAGTCTTGTGTTAAATATAATCCATATTTGAATGAAT
GTATTTGCACGAAAAAGGTACAATTTCCCAAGAAAACTTCCCATACTCCTCTAACGAAAC
AGCTAATAAGTATAACAGGACCATGCGGGCTATCATTTTATACTAAACTAAAAATTGTCA
TAGTGCTTGTATGCATGTTAGTGCAAAGTTGTACGTAGAGATAAGAGCCGTCCAGGAAAA
AATCCCAAGAGCATTGTGCCAACAGTATCATAGATGTAAATGCTG
>MY5064_Hexurella_MuleMtns_Escabrosa
GCATAAAGTTTTTCTTGGGGTTAAAAATTATAAATGTTTTTATCTGTTACACTGAAGGAG
CATGCTGTCCAATTAAATGAAAACATTTTGAATAAGTAGAAAAAAATATTTTCTGTAGAC
GTTAATTAAAAAAGAATATTTTTATTTACTGTAATTTTTTTATGGAGCGGAGCAAAGAAA
AC--------TTACATAATGTTCTTTTTGACAATATTGGACTTGTCCTACAGAACATTAG
CCGTTAAAACTTCGAATCTTGTTATTATTTCACAGGCTCAATGTATTGATGACACATTTG
AAGTAGACAAAATTCAGTATACTCTGGACTTCAGAATCATTGATGGTGATGTTGGCTTAC
CTCAGAATTCTTTTAGAACTTCTGATTTTTTGCCTCATGGTAAGAACATTTTTTATTATA
TAGTATGTTTCATTAATTTGTCCTAGTCTTGTGTTAAATATAATCCATCTTTGGATGCAT
GTATTTGCAAGAAAAAGGTACAAATTCCCAAGAAAACTTCCAATACTCCTCTAACAAAGC
AGCTAATAAGTATAACAGGACCATGCAGGCTATCATTTTACACTAAACTAAAAATTGTCA
TAGTGCT---ATGCACGTTAGTGCAAAGTGGTACGTGGAGATAAGAGCCGTCCAGAAAAA
AATCCCAAGAGCATTGTGCCAACAGTAGCATGAATGTAAATGCAG
>MY5066_Hexurella_MuleMtns_Escabrosa
GCATAAAGTTTTTCTTGGGGTTAAAAATTATAAATGTTTTTATCTGTTACACTGAAGGAG
CATGCTGTCCAATTAAATGAAAACATTTTGAATAAGTAGAAAAAAATATTTTCTGTAGAC
GTTAATTAAAAAAGAATATTTTTATTTACTGTAATTTTTTTATGGAGCGGAGCAAAGAAA
ACCTCTTGTTTTACATAATGTTCTTTTTGACAATATTGGACTTGTCCTACAGAACATTAG
CCGTTAAAACTTCGAATCTTGTTATTATTTCACAGGCTCAATGTATTGATGACACATTTG
AAGTAGACAAAATTCAGTATACTCTGGACTTCAGAATCATTGATGGTGATGTTGGCTTAC
CTCAGAATTCTTTTAGAACTTCTGATTTTTTGCCTCATGGTAAGAACATTTTTTATTATA
TAGTATGTTTCATTAATTTGTCCTAGTCTTGTGTTAAATATAATCCATCTTTGGATGCAT
GTATTTGCAAGAAAAAGGTACAAATTCCCAAGAAAACTTCCAATACTCCTCTAACAAAGC
AGCTAATAAGTATAACAGGACCATGCAGGCTATCATTTTACACTAAACTAAAAATTGTCA
TAGTGCT---ATGCACGTTAGTGCAAAGTGGTACGTGGAGATAAGAGCCGTCCAGAAAAA
AATCCCAAGAGCATTGTGCCAACAGTAGCATGAATGTAAATGCAG
>MY5071_Hexurella_SantaRitaMtns_AlisoSprings
GCATAAAGTTTTTCTTGGGGTTAAAAATTATAAATGTTT---------------------
-------------------------------------AGAAAAAAATATTTTCTGTAGAC
GTTAATTAAAAAAGAATATTTTTATTTAATGTAATTTTTTTGTGGAGCGGAGTAAAGAAA
ACCTCTTGTTTTACATAATGTTCTTTTTGACAATATTGGACTTGTCCTACAGAACATTAG
CTGTTAAAACTTCGAATCTTGTTATTATTTCACAGGCTCAATGTATTGATGACACATTTG
AAGTAGACAAAATTCAGTATACTCTGGACTTCAGAATCATTGATGGTGATGTTGGCTTAC
CTCAGAATTCTTTTAGAACTTCTGATTTTTTGCCTCATGGTAAGAACATTTTTTATTGTA
TAGCATGTTTCATTAATTTGTCCTAGTCTTGTGTTAAATATAATCCATCTTTGGATGCAT
GTATTTGCAAGAAAAAGGTACAAATTCCCAAGAAAACTTCCCATACTCCTCTAACAAAAC
AGCTAATAAGTATAACAGGACCATGCAGGCTATCATTTTACACTAAACTAAAAATTGTCA
TAGTGCTTGTATGCATGTTAGTGCAAAGTTGTATGTGGAGATAAGAGCCGTCCAGGAAAA
AATCCCAAGAGCATTGTGCCAACAGTAGCATGGATGTAAATGCAG
>MY5075_Hexurella_ChiricahuaMtns_CaveCrkCyn
------AGTTTTTC-------GAAAAATTATAAATGTTTTTATCTGTTACACTGAAGGAG
CATGCTGTCCAATTAAATAAAAACATTTTGAATAAGTATAAAAAAATATTTTCTGTAGAC
GTTAATTAAAAAAGAATATTTTTATATACTGTAATTTTTTTGTGGAGCGGAGCAAAGAAG
ACCTCTTGTTTTACATAATGTTCTTTTTGACAATATTGGACTTGTCCTACAGAACATTAG
CTGTTAAAACTTCGAATCTTGTTATTATTTCACAGGCTCAATGTATTGATGACACATTTG
AAGTAGACAAAATTCAGTATACTCTGGACTTCAGAATCATTGATGGTGATGTTGGCTTAC
CTCAGAATTCTTTTAGAACTTCTGATTTTCTGCCTCATGGTAAGAACATTTTTTATTATA
TAGTACGTTTCATTAATTTGTCCTAGTCTTGTGTTAAATATAATCCATCTTTGAATGAAT
GTATTTGCACGAAAAAGGTACAAATTCCCAAGAAAACGTCCCATACTCCTCTAACGAAAC
AGCTAATAAGTATACCATGACCATGCAGGCTATCATTTTACACTAAACTAAAAATTGTCA
TAGTGCTTGTATGCATGTTAGTGCAAAGTTGTACGTAGAGATAAGAGCCGTCCAGGAAAA
AATCCCAAGAGCATTGTGCCAACAGTAGCATGGATGTAAATGCAG
>MY5126_Hexurella_SantaCatalinaMtns_NuggetCyn
GCATAAAGTTTTTCTTGGGGTTAAATATTATAAATGTTT---------------------
-------------------------------------AGAAAAAAATATTTTCTGTGGAC
GTTAATTAAAAAAGAATATTTTTATTTACTGTAATTTTTTTGTGGAGTGGAGTAAAGAAA
ACCTCTTGTTTTACATAATGTTCTTTTTGACAATATTGGACTTGTCCTACAGAACATTAG
CTGTTAAAACTTCGAATCTTGTTATTATTTCACAGGCTCAATGTATTGATGACACATTTG
AAGTAGACAAAATTCAGTATACTCTGGACTTCAGAATCATTGATGGTGATGTTGGCTTAC
CTCAGAATTCTTTTAGAACTTCTGATTTTTTGCCTCATGGTAAGAACATTTTTTATTATA
TAGTATGTTTCATTAATTTGTCCTAGTCTTGTGTTAAATATAATCCATCTTTGGATGCAT
GTATTTGCAAGAAAAAGGCACAAATTCCCAAGAAAACTTCCCATACTCCTCTAATGAAAC
AGCTAATAAGTATAACAGGATCATGCAGGCTATCATTTTACACTAAACTAAAAATTGTCA
TAGTGCTTGTATGCATGTTAGTGCAAAGTTGTATGTGGAGATAAGAGCCATCCAGGAAAA
AATCCCAAGAGCATTGTGCCAACAGTAGCATGGATGTAAATGCAG
>MY5127_Hexurella_WhetstoneMtns_FrenchJoeCyn
------------------------------------------------------------
------------------------------------------------------------
------------------------------------------------------------
------------------------------------------------------------
--------------------------------------CAATGTATTGATGACACATTTG
AAGTAGACAAAATTCAGTATAC-CTGGACTTCAGAATCATTGATGGTGATGTTGGCTTAC
CTCAGAATTCTTTTAGAACTTCTGATTTTTTGCCTCATGGTAAGA--ATTTTTTATTATA
TAGTA--TTTTCTTAATTTGTCCTAGTCTTGTG---------------------------
------------------------------------------------------------
------------------------------------------------------------
------------------------------------------------------------
---------------------------------------------
>MY5131_Hexurella_PedregosaMtns_PruneCyn
GCATAAAGTTTTTATTGGGGTTAAAAATTATAAATGTTTTTATCTGTTACACTGAAGGAG
CATGCTGTCCAATTAAATGAAAACATTTTGAATAAGTAGAAAAAAATATTTTCTGTAGAC
GTTAATTAAAAAAGAATATTTTTATTTACTGTAATTTTTTTGTGGAGCAGAGCAAAGAAA
GCCTCTTGTTTTACATAATGTTCTTTTTGACAATATTGGACTTGTCCTACAGAACATTAG
CTGTTAAAACTTCGAATCTTGTTATTATTTCACAGGCTCAATGTATTGATGACACATTTG
AAGTAGACAAAATTCAGTATACTCTGGACTTCAGAATCATTGATGGTGATGTTGGCTTAC
CTCAGAATTCTTTTAGAACTTCTGATTTTCTGCCTCATGGTAAGAACATTTTTTATTATA
TAGTATGTTTCATTAATTTGCCTTAGTCTTGTGTTAAATATAATCCATCTTTGAATGAAT
GTATTTGCACGAAAAAGGTACAATTTCCCAAGAAAACTTCCCATACTCCTCTAATGAAAC
AGCTAATAAGTATAACAGGACCATGCAGGCTATCATTTTACACTAAACTAAAAATTGTCA
TAGTGCTTGTATGCATGTTAGTGCAAAGTTGTACATAGAGATAAGAGCCGTCCGGGAAAA
AATCCCAAGAGCATTGTGCCAACAGTAGCATAGATGTAAATGCTG
>MY5132_Hexurella_PedregosaMtns_PruneCyn
GCATAAAGTTTTTATTGGGGTTAAAAATAATAAATGTTTTTATCTGTTACACTGAAGGAG
CATGCTGTCCAATTAAATGAAAACATTTTGAATAAGTAGAAAAAAATATTTTCTGTAGAC
GTTAATTAAAAAAGAATATTTTTATTTACTGTAATTTTTTTGTGGAGCAGAGCAAAGAAA
GCCTCTTGTTTTACATAATGTTCTTTTTGACAATATTGGACTTGTCCTACAGAACATTAG
CTGTTAAAACTTCGAATCTTGTTATTATTTCACAGGCTCAATGTATTGATGACACATTTG
AAGTAGACAAAATTCAGTATACTCTGGACTTCAGAATCATTGATGGTGATGTTGGCTTAC
CTCAGAATTCTTTTAGAACTTCTGATTTTCTGCCTCATGGTAAGAACATTTTTTATTATA
TAGTATGTTTCATTAATTTGCCTTAGTCTTGTGTTAAATATAATCCATCTTTGAATGAAT
GTATTTGCACGAAAAAGGTACAATTTCCCAAGAAAACTTCCCATACTCCTCTAATGAAAC
AGCTAATAAGTATAACAGGACCATGCAGGCTATCATTTTACACTAAACTAAAAATTGTCA
TAGTGCTTGTATGCATGTTAGTGCAAAGTTGTACATAGAGATAAGAGCCGTCCGGGAAAA
AATCCCAAGAGCATTGTGCCAACAGTAGCATAGATGTAAATGCTG
>MY5136_Hexurella_MiddlemarchCyn
GCATAAAGTTTTTCTTGGGGTTAAAAATTATAAATGTTTTGATCTGTTACACTGAAGGAG
CATGCTGTCCAATTAAATGAAAACATTTTGAATAAGTAGAAAAAGTTATTTTCTGTAGAC
GTTAATTAAAAAAGAATATTTTTATTTACTGTAATTTTTTTGTGGAGCGGAGCAAAGAAA
ACCTCTTGTTTTACATAATGTTCTTTTTGACAATATTGGATTTGTCCTACAGAACATTAG
CTGTTAAAACTTCGAATCTTGTTATTATTTCACAGGCTCAATGTATTGATGACACATTTG
AAGTAGACAAAATTCAGTATACTCTGGACTTCAGAATCATTGATGGTGATGTTGGCTTAC
CTCAGAATTCCTTTAGAACTTCTGATTTTTTGCCTCATGGTAAGAACA-TTTTTATTATG
TAGTATGTTTCATTAATTTGTCCTAGTCTTGTGTTAAATATAATCCATCTTTGGATGCAT
ATATTTGCACGAAAAAGGTACAAATTCCCAAGAAAACTTCCCATACTCCTCTAACGAAAC
AGCTAATAAGTACAACAGGACCATGCAGGCTATCATTTTACACTAAACTAAAAATTGTCA
TAGTGCTTGTATGAATGTTGGTGCAAAGTTGTACGTGGAGATAAAAGCCGTCCAGGAAAA
AATCCCAAGAGCATTGTGCCAACAGTAGCATGGATGTAAATGCAG
>MY5147_Hexurella_DragoonMtns_NF_345A
GCATAAAGTTTTTCTTGGGGTTAAAAATTATAAATGTTTTGATCTGTTACACTGAAGGAG
CATGCTGTCCAATTAAATGAAAACATTTTGAATAAGTAGAAAAAGTTATTTTCTGTAGAC
GTTAATTAAAAAAGAATATTTTTATTTACTGTAATTTTTTTGTGGAGCGGAGCAAAGAAA
ACCTCTTGTTTTACATAATGTTCTTTTTGACAATATTGGATTTGTCCTACAGAACATTAG
CTGTTAAAACTTCGAATCTTGTTATTATTTCACAGGCTCAATGTATTGATGACACATTTG
AAGTAGACAAAATTCAGTATACTCTGGACTTCAGAATCATTGATGGTGATGTTGGCTTAC
CTCAGAATTCCTTTAGAACTTCTGATTTTTTGCCTCATGGTAAGAACA-TTTTTATTATG
TAGTATGTTTCATTAATTTGTCCTAGTCTTGTGTTAAATATAATCCATCTTTGGATGCAT
ATATTTGCACGAAAAAGGTACAAATTCCCAAGAAAACTTCCCATACTCCTCTAACGAAAC
AGCTAATAAGTACAACAGGACCATGCAGGCTATCATTTTACACTAAACTAAAAATTGTCA
TAGTGCTTGTATGAATGTTGGTGCAAAGTTGTACGTGGAGATAAAAGCCGTCCAGGAAAA
AATCCCAAGAGCATTGTGCCAACAGTAGCATGGATGTAAATGCAG
>MY5152_Hexurella_WhetstoneMtns_ApacheCyn
GCATAAAGTT-TTCTTGGGGTTAAAAGTTGTAAATGTTTTTAACTGTTACACTGAAGGAG
CATGCTGTCCAATTAAATGAAAACATTTTGAATAAGTAGAAAAAATTATTTTCTGTAGAC
GTTAATTAAAAAAGAATATTTTTATTTACTGTAATTTTTTTGTGGAGCGGAGCAAAGAAA
ACCTCTTGTTTTACATAATGTTCTTTTTGACAATATTGGACTTGTTCTACAGAACATTAG
CAGTTAAAACTTCGAATCTTGTTATTATTTCACAGGCTCAATGTATTGATGACACATTTG
AAGTAGACAAAATTCAGTATACCCTGGACTTCAGAATCATTGATGGTGATGTTGGCTTAC
CTCAGAATTCTTTTAGAACTTCTGATTTTTTGCCTCATGGTAAGAACATTTTTTATTATA
TAGTATGTTTCATTAATTTGCCCTAGTCTTGTGTTAAATATAATCCATCTTTCGATGCAT
GTATTTGTACGAAAAACGTACAAATTCCCAAGAAAACTTCCCATACTTCTCTAACGAAAC
AGCTAATAAGTATAACAGGACCATGCAGGCTATCATTTTACACTAAACTAAAAATTGTCA
TAGTGCTTGTATGCATGTTAGTGCGAAGTTGTACGTGGAGATAAGAGCCGTTCAGGAAAA
AATCCCAAGAGCATTGTGCCAACAGTAGCATGGATGTAAATGCAG
>MY5154_Hexurella_SantaRitaMtns_AdobeCyn
GCATAAAGTTTTTCTTGGGGTTAAAAATGATAAATGTTT---------------------
-------------------------------------AGAAAAAAATGTTTTCTGTAGAC
GTTAATTAAAAAAGAATATTTTTATTTACTGTAATTTTTTTGTGGAGCGGAGTAAAGAAA
ACCTCTTGTTTTACATAATGTTCTTTTTGACAATATCGGACTTGTCCTACAGAACATTAG
CTGTTAAAACTTCGAATCTTGTTATTATTTCACAGGCTCAATGTATTGATGACACATTTG
AAGTAGACAAAATTCAGTATACTTTGGACTTCAGAATCATTGATGGTGATGTTGGCTTAC
CTCAGAATTCTTTTAGAACTTCTGATTTTTTGCCTCATGGTAAGAACATTTTTTATTATA
TAGTATGTTTCATTAATTTGTCCTAGTCTTGTGTTAAATATAATCCATCTTTGGATGCAT
GTATTTGCAGGAAAAAGGTACAAATTCCCAAGAAAACTTCCCATACTCCTCTAACAAAAC
AGCTAATAAGTATAACAGGACCATGCAGGCTATCATTTTACACTAAACTAAAAATTGTCA
TAGTGCTTGTATGCATGTTAGTGCAAAGTTGTACATGGAGATAAGAGCCGTCCAGGAAAA
AATCCCAAGACCATTGTGCCAACAGTAGCATGGATGTAAATGCAG
>MY5157_Hexurella_SantaCatalinaMtns_Redington
GCATAAGGTTTTTCTTGGGGTTAAAAATTATAAATGTTT---------------------
-------------------------------------AGAAAAAAATATTTTCTGTAGAC
GTTAATTAAAAAGGAATATTTTTATTTACTGTAATTTTTGTGTGGAGCGGAGTAAAGAAA
ACCTCTTGTTTTACATAATGTTCTTTTTGACAATATTGGACTTGTCCTACAGAACATTAG
CTGTTAAAACTTCGAATCTTGTTATTATTTCACAGGCTCAATGTATTGATGACACATTTG
AAGTAGACAAAATTCAGTATACTCTGGACTTCAGAATCATTGATGGTGATGTTGGCTTAC
CTCAGAATTCTTTTAGAACTTCTGATTTTTTGCCTCATGGTAAGAACATTTTTTATTATA
TAGTATGTTTCATTAATTTTTCCTAGTCTTGTGTTAAATATAATCCATCTTTGGATGCAT
GTATTTGCAAGAAAAAGGTACAAATTCCCAAGAAAACTTCCCATACTCCTCTAACGAAAC
AGCTAATAAGTATAACAGGACCATGCAGGCTATCATTTTACACTAAACTGAAAATTGTCA
TAGTGCTTGTATGCATGTTAGTGCAAAGTTGTACGTGGAGATAAGAGCCGTCCAGGAAAA
AATCCCAAGAGCATTGTGCCAACAGTAGCATGGATGTAAATGCAG
>MY5164_Hrupicola_Temecula
ACACAAAACT-----------------------------ACATACAATATAATGAA----
--------------------AAATGTTCTTACCATGAGGCAAAAAAT------------C
AGAAGTTCTAAAAGAATTCT-----------------------------GAGGTAAGCCA
ACATC--ACCATCAATGATTCTGAAGTAGAGTATACTGAATTTTGTCTACTTCAAATGTG
TCATCAATAC------------------------------ATGTATTGATGACACATTTG
AAGTAGACAAAATTCAGTATACTCTGGACTTCAGAATCATTGATGGTGATGTTGGCTTAC
CTCAGAATTCTTTTAGAACTTCTGATTTTTTGCCTCATGGTAAGAACATTTTTCATTATA
TTGTATGTTTTATTAATTTGTCTTAGTTTTGTGTTAAATAGAATCTATCTTTGGATGCAT
GCATTTGCGGGAAAAGGGTGCAAAGTCTCAAG----------------------------
------------------------------------------------------------
------------------------------------------------------------
---------------------------------------------
>MY5165_Hrupicola_Temecula
GCATAAAGTTTTTGTTG----------------------TTATCTGTTACACTAAAGGAG
CCTGCAGTCCAAGTAAATGAAAACATTGTAAATAAATAGGAAGAATTATTTTCTGTAGAC
CTTAATTAAAAAAGAATATTTCTATTTACTGTGATTTTCTTGTGGAATGGAGCAAAGAAA
ACCTCTTGTTTTACATTATGTTGTTTTTGACAATATTGGACTTGTTCTACAGAACGTTAG
CAGATAAGACTTTAGATTTTGTTATTATTTCATAGGCTCAATGTATTGATGACACATTTG
AAGTAGACAAAATTCAGTATACTCTGGACTTCAGAATCATTGATGGTGATGTTGGCTTAC
CTCAGAATTCTTTTAGAACTTCTGATTTTTTGCCTCATGGTAAGAACATTTTTCATTATA
TTGTATGTTTTATTAATTTGTCTTAGTTTTGTGTTAAATAGAATCTATCTTTGGATGCAT
GCATTTGCGGGAAAAGGGTGCAAAGTCTCAAGAAACCT-CCCATACTCATCTAATGGTAC
AGCTAATAAGTGTAACAGGACAATAAGTGTGACCACTTTACACTAAACTAGAAATTGTCA
TCGTGCTGGTATACATGTTAGTTCAAAGTTTTACTTGGAAATAAAAACCACTGAAGAAAA
AATCCCAAGAGCATTGCACCAACAG--------------------
>MY5175_Hapachea_HarshawRd_PatagoniaMtns
GCATAAAGTTTTTCTTGGGGTTAAAAATTATAAATGTTT---------------------
-------------------------------------AGAAAAAAATATTTTCTGTAGAC
ATTAATTAGAAAAGAGTATTTTTATTTACTGTAATTTTTTTGTGGAGCGGAGTAAAGAAA
ACCTCTTGTTTTACATAATGTTCTTTTTGACAATATTGGACTTGTGCTACAGAACATTAG
CTGTTAAAACTTCAAATCTTGTTATTATTTCACAGGCTCAATGTATTGATAACACATTTG
AAGTAGACAAAATTCAGTATACTCTGGACTTCAGAATCATTGATGGTGATGTTGGCTTAC
CTCAGAATTCTTTTAGAACTTCTGATTTTTTGCCTCATGGTAAGAACATTTTTTATTATA
TAGTATGTTTCATTAATTTGTCCTAGTCTTGTGTTAAATATAATCCATCTTTGGATGCAT
GTATTTGCAAGAAAAAGGTACAAATTCCCAAGAAAACTTCCCATACTCCTCTAACGAAAC
AGCTAATAAGTATAACAGGACCATGCAGGCTATCATTTTACACTAAACTAAAAATTGTCA
TAGTGCTTGTATGCGTGTTAGTGCAAAGTTGTACGTGGAGATAAGAGCCGTCCAGGAAAA
AATCCCAAGAGTATTGTGCCAACAGTAGCATGGATGTAAATGCAG
>MY5180_Hapachea_MustrangPk_MustangMtns
GCATAAAGTTTTTCTTGGGGTTGAAAATTGTAAATGTTTTTAACTGTTACACTGAAGGAG
CATGCTGTCCAATTAAATGAAAACATTTTAAATAAGTAGAAAATTTTTTTTTCTGTAGAC
GTTAATTAAAAAAGAATATTTTTATTTACTGTCA-TTTTTTGTGGAGCGGAGCAAAGAAA
ACCTCTTGTTTTACATAATGTTCTTTTTGACAATATTGGACTTGTCCTACAGAATATTAG
CTGTTAAAACTTCGAATCTTGTTATTATTTCACAGGCTCAATGTATTGATGACACATTTG
AAGTAGACAAAATTCAGTATACTCTGGACTTCAGAATCATTGATGGTGATGTTGGCTTAC
CTCAGAATTCTTTTAGAACTTCTGATTTTTTGCCTCATGGTAAGAACATTTTTTATTATA
TAGTATGTTTCATTAATTTGTCCTAGTCTTGTGTTAAATATAATCCATCTTTGGATGCAT
GTATTTGCACGAAAAAGGTACAAATTCCCAAGAAAACTTCCCATACTTCTCTAACGAAAC
AGCTAATAAGTATAACAGAACCATGCAGGCTATCATTTTACACTAAACTAAAAATTGTCA
TAGTGCTTGTATGCATGTTAGTGCAAAGTTGTATGTGGAGATAAGAGCCGTTCAGGAAAA
AATCCTAAGAACATTGTGCCAACAGTAGCATGGATGTAAATGCAG
>MY5181_Hapachea_MustrangPk_MustangMtns
---------------------------------------TTAACTGTTACACTGAAGGAG
CATGCTGTCCAATTAAATGAAAACATTTTGAATAAGTAGAAAAAATTTTTTTCTGTAGAC
GTTAATTAAAAAAGAATATTTTTATTTACTGTCA-TTTTTTGTGGAGCGGAGCAAAGAAA
ACCTCTTGTTTTACATAATGTTCTTTTTGACAATATTGGACTTGTCCTACAGAATATTAG
CTGTTAAAACTTCGAATCTTGTTATTATTTCACAGGCTCAATGTATTGATGACACATTTG
AAGTAGACAAAATTCAGTATACTCTGGACTTCAGAATCATTGATGGTGATGTTGGCTTAC
CTCAGAATTCTTTTAGAACTTCTGATTTTTTGCCTCATGGTAAGAACATTTTTTATTATA
TAGTATGTTTCATTAATTTGTCCTAGTCTTGTGTTAAATATAATCCATCTTTGGATGCAT
GTATTTGCACGAAAAAGGTACAAATTCCCAAGAAAACTTCCCATACTTCTCTAACGAAAC
AGCTAATAAGTATAACAGAACCATGCAGGCTATCATTTTACACTAAACTAAAAATTGTCA
TAGTGCTT-------TGTTAGTGCAAAGTTG-----------------------------
-------AGAACATTGTGCCAACAGT-----------AAATGC--
>MY5193_Hapachea_HarshawRd_PatagoniaMtns
GCATAAAGTTTTTCTTGGGGTTAAAAATTATAAATGTTT---------------------
-------------------------------------AGAAAAAAATATTTTCTGTAGAC
ATTAATTAAAAAAGAGTATTTTTATTTACTGTAATTTTTTTGTGGAGCGGAGTAAAGAAA
ACCTCTTGTTTTACATAATGTTCTTTTTGACAATATTGGACTTGTGCTACAGAACATTAG
CTGTTAAAACTTCAAATCTTGTTATTATTTCACAGGCTCAATGTATTGATGACACATTTG
AAGTAGACAAAATTCAGTATACTCTGGACTTCAGAATCATTGATGGTGATGTTGGCTTAC
CTCAGAATTCTTTTAGAACTTCTGATTTTTTGCCTCATGGTAAGAACATTTTTTATTATA
TAGTATGTTTCATTAATTTGTCCTAGTCTTGTGTTAAATATAATCCATCTTTGGATGCAT
GTATTTGCAAGAAAAAGGTACAAATTCCCAAGAAAACTTCCCATACTCCTCTAACGAAAC
AGCTAATAAGTATAACAGGACCATGCAGGCTATCATTTTACACTAAACTAAAAATTGTCA
TAGTGCTTGTATGCGTGTTAGTGCAAAGTTGTACGTGGAGATAAGAGCCGTCCAGGAAAA
AATCCCAAGAGTATTGTGCCAACAGTAGCATGGATGTAAATGCAG
>MY5195_Hapachea_Ordsummit_MtOrd
---------------------------------------TTATCTGTTACGCTGAAGGAG
CATGCAGCCCAATTAAATGAAAGCATTTTGAATAAGTAGAAATTTTTTTTTTCTGTAGAC
CTTAATTAAAATAGAATATTTTTATTTACTGTGAGTTCCTTGTGGAACGGAGCAAAGAAA
ACCTCTTGTTTTACACAGTGTTCTTTTTGACATTATTGGACTTGTTCTACAGAACATTAG
CTCTTAAAACTTTGAATCTTGTTATTATTTCACAGGCTCAATGTATTGATGACACATTTG
AAGTAGATAAAATTCAGTATACTCTGGACTTCAGAATCATTGATGGTGATGTTGGCTTGC
CTCAGAATTCTTTTAGAACTTCTGATTTTTTGCCTCATGGTAAGAACATTTTTTATTATA
TAGTATGTTTCATTCATTTGTCCTAATCTTGTTTTTACAAGAAATTGTATTTGGATGCAT
GTATTTACAAGAAAAAGGTACAAATTCTCAAGAAAACTGCCCATACTCCTCTAATGGAAC
AGTTAATAAATATAACAGGACCATGCAGGCTGTCATTTTACACTAAACTAGAAATTGTCA
TAGTGCTTGTATACATGTTA----------------------------------------
---------------------------------------------
>MY5266_Hencina_CerroBolla
GCATGAAGTTTTTCTTGGGGTTTAAAGTTATAAATGTTTTTATCTGTTACACTGAAGGAG
CATGCAGTCCAAGTAAATGAAAACATTTTAAATAAGTAGGAAGAATTATTTTTTGTAGAC
CTTAATTAAAAAGGAATATTTCTATTTACTGTGATTTTCTTGTGGAATGGAGCAAAGAAA
ACCTATTGTTTTACATTATATTGTTTTTGACAATATTGAACTTGTTCTACAGAACTTTAG
CAGATAAAAC-TAAATTTTCGTTATTATTTCTTAGGCTCAATGTATTGATGACACATTTG
AAGTAGACAAAATTCAGTATACTCTGGACTTCAGAATCATTGATGGTGATGTTGGCTTAC
CTCAGAATTCTTTTAGAACTTCTGATTTTTTGCCTCATGGTAAGAACATTTTTCATTATA
TTGTATGTTTCATTAATTTGTCTTAGTTTTGTTTTAAATAGAATGTGTCTTTGGATGCAT
GTATTTTCAAGAAAAAGGTGCAAAGTCTCAAGAAAACTGCCCATACTCATCTACAGGTAC
AGCTAATAAGTATAACAGGACCATACAAGCTATCACTTTACACTAAACCAGAAATTGTCA
TTGTGCTTGTATACATGTTAGTTCAAATCTTTACTTGGAGATAAAAGCCATTGAAGAAAA
AATCCCCAGAGCATTGTGCCAACAGTATCATGAATGTAAATGTAG
>MY5267_Hencina_CerroBolla
GCATGAAGTTTTTCTTGGGGTTTAAAGTTATAAATGTTTTTATCTGTTACACTGAAGGAG
CATGCAGTCCAAGTAAATGAAAACATTTTAAATAAGTAGGAAGAATTATTTTTTGTAGAC
CTTAATTAAAAAGGAATATTTCTATTTACTGTGATTTTCTTGTGGAATGGAGCAAAGAAA
ACCTATTGTTTTACATTATATTGTTTTTGACAATATTGAACTTGTTCTACAGAACTTTAG
CAGATAAAAC-TAAATTTTCGTTATTATTTCTTAGGCTCAATGTATTGATGACACATTTG
AAGTAGACAAAATTCAGTATACTCTGGACTTCAGAATCATTGATGGTGATGTTGGCTTAC
CTCAGAATTCTTTTAGAACTTCTGATTTTTTGCCTCATGGTAAGAACATTTTTCATTATA
TTGTATGTTTCATTAATTTGTCTTAGTTTTGTTTTAAATAGAATGTGTCTTTGGATGCAT
GTATTTTCAAGAAAAAGGTGCAAAGTCTCAAGAAAACTGCCCATACTCATCTACAGGTAC
AGCTAATAAGTATAACAGGACCATACAAGCTATCACTTTACACTAAACCAGAAATTGTCA
TTGTGCTTGTATACATGTTAGTTCAAATCTTTACTTGGAGATAAAAGCCATTGAAGAAAA
AATCCCCAGAGCATTGTGCCAACAGTATCATGAATGTAAATGTAG
>MY5269_Hexurella_GuadalupeValley
GCATGAAGTTTTTCTTGGGGTTTAAAGTTATAAATGTTTTTATCTGTTACACTGAAGGAG
CATGCAGTCCAAGTAAATGAAAACATTTTAAATAAGTAGGAAGAATTATTTTTTGTAGAC
CTTAATTAAAAAGGAATATTTCTATTTACTGTGATTTTCTTGTGGAATGGAGCAAAGAAA
ACCTATTGTTTTACATTATATTGTTTTTGACAATATTGGACTTGTTCTACAGAACTTTAG
CAGATAAAAC-TAAATTTTTGTTATTATTTCTTAGGCTCAATGTATTGATGACACATTTG
AAGTAGACAAAATTCAGTATACTCTGGACTTCAGAATCATTGATGGTGATGTTGGCTTAC
CTCAGAATTCTTTTAGAACTTCTGATTTTTTGCCTCATGGTAAGAACATTTTTCCTTATA
TTGTATGTTTCATTAATTTGTCTTAGTTTTGTTTTAAATAGAATCTGTCTTTGGATGCAC
GTATTTGCAAGAAAAAGGTGCAAAGTCTCAAGAAAACTGCCCATACTCATCTACAGGTAC
AGCTAATAAGTATAACAGGACCATATAGGCTATCACTTTACACTAAACCAGAAATTGTCA
TTGTGCTTGTATACATGTTAGTTCAAAGCTTTACTTGGAGATAAAAGCCATTGAAGAAAA
AATCCCCAGAGCATTGTGCCAACAGTATCATGAATGTAAATGTAG
>MY5271_Hexurella_GuadalupeValley
GCATGAAGTTTTTCTTGGGGTTTAAAGTTATAAATGTTTTTATCTGTTACACTGAAGGAG
CATGCAGTCCAAGTAAATGAAAACATTTTAAATAAGTAGGAAGAATTATTTTTTGTAGAC
CATAATTAAAAAGGAATATTTCTATTTACTGTGATTTTCTTGTGGAATGGAGCAAAGAAA
ACCTATTGTTTTACATTATATTGTTTTTGACAATATTGGACTTGTTCTACAGAACTTTAG
CAGATAAAAC-TAAATTTTTGTTATTATTTCTTAGGCTCAATGTATTGATGACACATTTG
AAGTAGACAAAATTCAGTATACTCTGGACTTCAGAATCATTGATGGTGATGTTGGCTTAC
CTCAGAATTCTTTTAGAACTTCTGATTTTTTGCCTCATGGTAAGAACATTTTTCCTTATA
TTGTATGTTTCATTAATTTGTCTTAGTTTTGCTTTAAATAGAATCTGTCTTTGGATGCAC
GTATTTGCAAGAAAAAGGTGCAAAGTCTCAAGAAAACTGCCCATACTCATCTACAGGTAC
AGCTAATAAGTATAACAGGACCATATAGGCTATCACTTTACACTAAACCAGAAATTGTCA
TTGTGCTTGTATACATGTTAGTTCAAAGCTTTACTTGGAGATAAAAGCCATTGAAGAAAA
AATCCCCAGAGCATTGTGCCAACAGTATCATGAATGTAAATGTAG
>MY5276_Hexurella_SanPedro_Martir
GCATAAAGTTTTTCTTGGGGTTTAAAGTTATAAATGTTTTTATCTGTTATGCTGAAGGAG
CATGCAGTCCAAGTAAATGAAAACATTTTAAATAAGTAGGAAGAATTATTTTTTGTAGAC
CTTAATAAAAAAGGAATATTTCTATTTACTGTGATTTTCTTGTGGAATGGAGCAAAGAAA
ACCTATTGTTTTACATTATATTGTTTTTGACAATATTGGACTTGTTCTACAGAACTTCAG
CAGATAAAAC-TAAATTTTTGTTATTATTTCATAGGCTCAATGTATTGATGACACATTTG
AAGTAGATAAAATTCAGTATACTCTGGACTTCAGAATCATTGATGGTGATGTTGGCTTAC
CTCAGAATTCTTTTAGAACTTCTGATTTTTTGCCTCATGGTAAGAACATTTTTCATTATA
TTGTATGTTTCATTAATTTGTCTTAGTTTTGTTTTAAATAGAATCCGTCTTTGGATGCAT
GTATTTGCAAGAAAAAGGTGCAAAGTCTCAAGAAAACTGCCCATACTCATCTAAAGGTAC
AGCTAATAAGTATAACAGGACCATACAGGCTATCACTTTACACTAAACCAGAAATTGTCA
TTGTGCTTGTATACATGTTAGTTCAAAGCTTTACTTGGAGATAAAAGCCATTGAAGAAAA
AATCCCCAGAACATTGTGCCAACAGTATCATGAATATAAATGTAG
>MY5277_Hexurella_SanPedro_Martir
GCATAAAGTTTTTCTTGGGGTTTAAAGTTATAAATGTTTTTATCTGTTATGCTGAAGGAG
CATGCAGTCCAAGTAAATGAAAACATTTTAAATAAGTAGGAAGAATTATTTTTTGTAGAC
CTTAATAAAAAAGGAATATTTCTATTTACTGTGATTTTCTTGTGGAATGGAGCAAAGAAA
ACCTATTGTTTTACATTATATTGTTTTTGACAATATTGGACTTGTTCTACAGAACTTCAG
CAGATAAAAC-TAAATTTTTGTTATTATTTCATAGGCTCAATGTATTGATGACACATTTG
AAGTAGATAAAATTCAGTATACTCTGGACTTCAGAATCATTGATGGTGATGTTGGCTTAC
CTCAGAATTCTTTTAGAACTTCTGATTTTTTGCCTCATGGTAAGAACATTTTTCATTATA
TTGTATGTTTCATTAATTTGTCTTAGTTTTGTTTTAAATAGAATCCGTCTTTGGATGCAT
GTATTTGCAAGAAAAAGGTGCAAAGTCTCAAGAAAACTGCCCATACTCATCTAAAGGTAC
AGCTAATAAGTATAACAGGACCATACAGGCTATCACTTTACACTAAACCAGAAATTGTCA
TTGTGCTTGTATACATGTTAGTTCAAAGCTTTACTTGGAGATAAAAGCCATTGAAGAAAA
AATCCCCAGAACATTGTGCCAACAGTATCATGAATATAAATGTAG
>MY5280_Hexurella_ArroyoSalado
GCATAAAGTTTTTTTGGGGGTTTAAAGTTATAAATGTTTTTATC--TTACACTGAAGGAG
CATGCAGTCCAAGTAAATGAAAACATTTTAAATAAGTAGGAAGAATTATTTTTTGTAGAC
CTTAATTAAAAATGAATATTTCTATTTACTGTGATTTTCTTGTGGGATGGCGCAAAGAAA
ATCTCTTGTTTTACATTATATTCTTTTTGACAATATTGGACTTGTTCTACAGAACTTTAG
CAGATGAAACTTTAAATTTTGTTATTATTTCATAGGCTCAATGTATTGATGACACATTTG
AAGTAGACAAAATTCAGTATACTCTGGACTTCAGAATCATTGATGGTGATGTTGGCTTAC
CTCAGAATTCTTTTAGAACTTCTGATTTTTTGCCTCATGGTAAGAACATTTTTCATTATA
TTGTATGTTTCATTAATTTGTCTTAGTTTTGTGTTAAATAGAATCCATCTTTGGAGGCAT
GTATTTGTAAGAAAAAGGTGCAAAGTCTCAAGAAAACTGCCCATACTCATCTAAAGGTAC
AGCTAATAAGTATAACAGGACCATACAGGCTATCACTTTACACTAAACTAGAAATTGTCA
TCGTGCTTGTATACATGTTAGTTCAAAGTTTTACTTGGAGATAAAAGCCATTGAAAAAAA
AATCCCTAGAGCATTGTGCGAACAGTATCATGAATGTAAATGTAG
>MY5282_Hexurella_ArroyoSalado
-------------------------------------------------------AGGAG
CATGCAGTCCAAGTAAATGAAAACATTTTAAATAAGTAGGAAGAATTATTTTTTGTAGAC
CTTAATTAAAAATGAATATTTCTATTTACTGTGATTTTCTTGTGGGATGGCGCAAAGAAA
ATCTCTTGTTTTACATTATATTCTTTTTGACAATATTGGACTTGTTCTACAGAACTTTAG
CAGATGAAACTTTAAATTTTGTTATTATTTCATAGGCTCAATGTATTGATGACACATTTG
AAGTAGACAAAATTCAGTATACTCTGGACTTCAGAATCATTGATGGTGATGTTGGCTTAC
CTCAGAATTCTTTTAGAACTTCTGATTTTTTGCCTCATGGTAAGAACATTTTTCATTATA
TTGTATGTTTCATTAATTTGTCTTAGTTTTGTGTTAAATAGAATCCATCTTTGGAGGCAT
GTATTTGTAAGAAAAAGGTGCAAAGTCTCAAGAAAACTGCCCATACTCATCTAAAGGTAC
AGCTAATAAGTATAACAGGACCATACAGGCTATCACTTTACACTAAACTAGAAATTGTCA
TCGTGCTTGTATACATGTTAGTTCAAAGTTTTACTTGGAGATAAAAGCCATTGAAAAAAA
A-TCCCTAGAGCATTGTGCGAACAGTATCATGAATGTAAATGTAG
>MY5286_Hrupicola_SweetwaterSpr_OrdMtn
GCATGAAGTT-TTCTTGGGGTTTAAAGTTGTAAATGTTTTTATCTGTTACACTGATGGAG
TATGCAGTCCAAGTAAATGAAAACATTTTAAATAAGTAGGAAGAATTATTTTATGTAGAC
CTTAATTAAAAAAGAATGTTTCTATTTACTGTGATTTTCTTGTGGAATAGAGCAAAGAAA
ACCTC--GTTTTACATTATGTTGTTTTTGACAATGTTGGACTTGTTGTACAGAACTTTAG
CAGATAAAACTTTAAATTTTGTTATTATTTCATAGGCTCAATGTATTGATGACACATTTG
AAGTAGACAAAATTCAGTATACTCTGGACTTCAGAATCATTGATGGTGATGTTGGCTTAC
CTCAGAATTCTTTTAGAACTTCTGATTTTTTGCCTCATGGTAAGAACATTTTTCATTATA
TTGTATGTTTCATTAATTTGTCGTAGTTATGTGTTAAATAATATCCATTTTTGGATGCAT
GTATTTGCAAGAAAAAGGTGCAAAGTCTCAAGGAAACTGCCCATACTCATCTAATGGTAC
AGCTAATAAGTATAACAGGCCCATACAAGCGACCATTTTACACTAAACTAGAAATTGTCA
TTGTGCTTGTATACATGTTAGTTCAAAGTTTTACTTGTAGATAAAAGCCATCGAAGAAAA
AATCCCAAGAGCATTGTGCCAACAGTATCATGAATGTAAATGTAG
>MY5287_Hrupicola_SweetwaterSpr_OrdMtn
------------------------------------------------------------
------------------------------------------GAATTATTTTATGTAGAC
CTTAATTAAAAAAGAATGTTTCTATTTACTGTGATTTTCTTGTGGAATAGAGCAAAGAAA
ACCTC--GTTTTACATTATGTTGTTTTTGACAATGTTGGACTTGTTGTACAGAACTTTAG
CAGATAAAACTTTAAATTTTGTTATTATTTCATAGGCTCAATGTATTGATGACACATTTG
AAGTAGACAAAATTCAGTATACTCTGGACTTCAGAATCATTGATGGTGATGTTGGCTTAC
CTCAGAATTCTTTTAGAACTTCTGATTTTTTGCCTCATGGTAAGAACATTTTTCATTATA
TTGTATGTTTCATTAATTTGTCGTAGTTATGTGTTAAATAATATCCATTTTTGGATGCAT
GTATTTGCAAGAAAAAGGTGCAAAGTCTCAAGGAAACTGCCCATACTCATCTAATGGTAC
AGCTAATAAGTATAACAGGCCCATACAAGCGACCATTTTACACTAAACTAGAAATTGTCA
TTGTGCTTGTATACATGTTAGTTCAAAGTTTTACTTGTAGATAAAAGCCATCGAAGAA--
-------------------------------------AAATGTAG
>MY5288_Hrupicola_Deadman_Hills
GCATAAAGTTTTTCTTAGAGTTTAAAGTTATAAATGTTTTTATCTGTTACACTGAAGGAG
CATGCACTCCAAGTAAATGAAAACATTTTTAATAAGTAGTAAGAATTATTTTCTGTAGAC
CTTAATTAAAAAAGAATATTTCTATTTACTGTGATTTTCTTGTGGAATGGAGCAAAGAAA
ACCTCTTGTTTTACATTATGTTGTTTTTGACAATATTGGACTTGTTTTACAGAACGTTAG
CAGATAAAACTTTAAATTTTGTTATTATTTCATAGGCTCAATGTATTGATGACACATTTG
AAGTAGACAAAATTCAGTATACTCTGGACTTCAGAATCATTGATGGTGATGTTGGCTTAC
CTCAGAATTCTTTTAGAACTTCTGATTTTTTGCCTCATGGTAAGAACATTTTTCATTATA
TTGTATGTTTCATTAATTTGTCTTAGTTTTGTGTTAAATAAAAACCATCTTTGGATGCAT
GTATTTGCAAGAAAAAGGTGCAAAGTCTCAAGAAAACTGCCCATACTCATCTAATGGTAC
AGCTAATAAATATAACAGGACCATACAGGCTATCATTTTACACTAAACTAGAAATTGTCA
TCGTGCTTGTATACATGTTAGTTCAAAGTTTTACTTGGAGATAAAAGCCATTGAAGAAAA
AATCCCAAGAGCGTTGTGCCAACAGTATCATGAATGTAAATGT--
>MY5289_Hrupicola_Deadman_Hills
GCATAAAGTTTTTCTTAGAGTTTAAAGTTATAAATGTTTTTATCTGTTACACTGAAGGAG
CATGCACTCCAAGTAAATGAAAACATTTTTAATAAGTAGTAAGAATTATTTTCTGTAGAC
CTTAATTAAAAAAGAATATTTCTATTTACTGTGATTTTCTTGTGGAATGGAGCAAAGAAA
ACCTCTTGTTTTACATTATGTTGTTTTTGACAATATTGGACTTGTTTTACAGAACGTTAG
CAGATAAAACTTTAAATTTTGTTATTATTTCATAGGCTCAATGTATTGATGACACATTTG
AAGTAGACAAAATTCAGTATACTCTGGACTTCAGAATCATTGATGGTGATGTTGGCTTAC
CTCAGAATTCTTTTAGAACTTCTGATTTTTTGCCTCATGGTAAGAACATTTTTCATTATA
TTGTATGTTTCATTAATTTGTCTTAGTTTTGTGTTAAATAAAAACCATCTTTGGATGCAT
GTATTTGCAAGAAAAAGGTGCAAAGTCTCAAGAAAACTGCCCATACTCATCTAATGGTAC
AGCTAATAAATATAACAGGACCATACAGGCTATCATTTTACACTAAACTAGAAATTGTCA
TCGTGCTTGTATACATGTTAGTTCAAAGTTTTACTTGGAGATAAAAGCCATTGAAGAAAA
AATCCCAAGAGCGTTGTGC--------------------------
>MY5309_Hapachea_JohnnyLyon_Hills
-----------------------AAAATTGTAAATGTTTTTAACTGTT-CACTGAAGGAG
CATGCTGTCCAATTAAATGAAAACATTTTGAATAAGTAGAAAAAATTATTTTCTGTAGAC
GTTAATTAAAGAAGAATATTTTTATTTACTGTCATTTTTTTGTGAAGCGGAGCAAAGAAA
ACCTCTTGTTTTACATAATGTTCTTTTTGACAATATTGAACTTGTCCTACAGAACATTAG
CTGTTAAAACTTCGAATCTTGTTATTATTTCACAGGCTCAATGTATTGATGACACATTTG
AAGTAGACAAAATTCAGTATACTCTGGACTTCAGAATCATTGATGGTGATGTTGGCTTAC
CTCAGAATTCTTTTAGAACTTCTGATTTTTTGCCTCATGGTAAGAACATTTTTTATTATA
TAGTATGTTTCATTAATTTGTCCTAGTCTTGTGTTAAATATAATCCATCTTTGGATGCAT
GTATTTGCACGAAAAAGGTACAAATTCCCAAGAAAACTTCCCATACTTCTCTAACGAAAC
AGCTAATAAGTATAACAGGACCATGCAGTCTATCATTTTACACTAAACTAAAAATTGTCA
TAGTGCTTGTATGCATGTTAGTGCAAAGTTGTACG-------------------------
-----------------------AGTAGCACGGATGTAAATGC--
>MY5310_Hexurella_AntelopeCyn_CerbatMtns
---------------------------------------TTATCTGTTACGCTGAAGGAG
CATGCAGCCCAATTAAATGAAAGCATTTTGGATAAGTCGAAATTTTTTTTTTCTGTAGAC
CTTAATTAAAATAGAATATTTTTATTTACTGTGAGTTCCTTGTGGAACAGAGCAAAGAAA
ACCTCTTGTTTTACACAATGTTCTTTTTGACAATATTGGGCTTGTTCTACAGAACATTAG
CTCTTAAAACTTTGAATCTTGTTATTATTTCACAGGCTCAATGTATTGATGACACATTTG
AAGTAGATAAAATTCAGTATACTCTGGACTTCAGAATCATTGATGGTGATGTTGGCTTAC
CTCAGAATTCTTTTAGAACTTCTGATTTTTTGCCTCATGGTAAGAACATTTTTTATTATA
TAGTATGTTTCATTCATTTGTCCTAATCTTGTTTTAAATATAATCCATCTTTGGATGCAT
GTATTTGCAAGAAAAAGGTACAAATTCTCAAGAAAACTGCCCATACTCCTCTAATGGAAC
AGTCAATAAGTATAACAGAACCATGCAGGCTGTCATTTTACACTAAACTAGAAATTGTCA
TAGTGCTTGTATACACGTTAGTGCAAGGTTGTATATGGAGATGTAAGCCACTGAGGAAAA
AATCCCAAGAGCATTGTGCCAACAGTAGCATGGATG---------
>MY5311_Hexurella_AntelopeCyn_CerbatMtns
-------------------------------------------CTGTTACGCTGAAGGAG
CATGCAGCCCAATTAAATGAAAGCATTTTGGATAAGTCGAAATTTTTTTTTTCTGTAGAC
CTTAATTAAAATAGAATATTTTTATTTACTGTGAGTTCCTTGTGGAACAGAGCAAAGAAA
ACCTCTTGTTTTACACAATGTTCTTTTTGACAATATTGGGCTTGTTCTACAGAACATTAG
CTCTTAAAACTTTGAATCTTGTTATTATTTCACAGGCTCAATGTATTGATGACACATTTG
AAGTAGATAAAATTCAGTATACTCTGGACTTCAGAATCATTGATGGTGATGTTGGCTTAC
CTCAGAATTCTTTTAGAACTTCTGATTTTTTGCCTCATGGTAAGAACATTTTTTATTATA
TAGTATGTTTCATTCATTTGTCCTAATCTTGTTTTAAATATAATCCATCTTTGGATGCAT
GTATTTGCAAGAAAAAGGTACAAATTCTCAAGAAAACTGCCCATACTCCTCTAATGGAAC
AGTCAATAAGTATAACAGAACCATGCAGGCTGTCATTTTACACTAAACTAGAAATTGTCA
TAGTGCTTGTATACACGTTAGTGCAAGGTTGTATATGGAGATGTAAGCCACTGAGGAAAA
AATCCCAAGAGCATTGTGCCAACAGTAGCATGGATGTAAATA---
>MY5312_Hexurella_FoxCyn_MusicMtns
-------------------GTTTAAAATTATAAATGTTTTTATCTGTTACGCTGAAGGAG
CATGCAGCCCAATTAAATGAAAGCATTTTGGATAAGTCGAAATTTTTTTTTTCTGTAGAC
CTTAATTAAAATAGAATATTTTTATTTACTGTGAGTTCCTTGTGGAACAGAGCAAAGAAA
ACCTCTTGTTTTACACAATGTTCTTTTTGACAATATTGGGCTTGTTCTACAGAACATTAG
CTCTTAAAACTTTGAATCTTGTTATTATTTCACAGGCTCAATGTATTGATGACACATTTG
AAGTAGATAAAATTCAGTATACTCTGGACTTCAGAATCATTGATGGTGATGTTGGCTTAC
CTCAGAATTCTTTTAGAACTTCTGATTTTTTGCCTCATGGTAAGAACATTTTTTATTATA
TAGTATGTTTCATTCATTTGTCCTAATCTTGTTTTAAATATAATCCATCTTTGGATGCAT
GTATTTGCAAGAAAAAGGTACAAATTCTCAAGAAAACTGCCCATACTCCTCTAATGGAAC
AGTCAATAAGTATAACAGAACCATGCAGGCTGTCATTTTACACTAAACTAGAAATTGTCA
TAGTGCTTGTATACACGTTAGTGCAAGGTTGTATATGGAGATGTAAGCCACTGAGG----
---------------------------------------------
>MY5313_Hexurella_FoxCyn_MusicMtns
GCATAAAGTTTTTCTTGGTGTTTAAAATTATAAATGTTTTTATCTGTTACGCTGAAGGAG
CATGCAGCCCAATTAAATGAAAGCATTTTGGATAAGTCGAAATTTTTTTTTTCTGTAGAC
CTTAATTAAAATAGAATATTTTTATTTACTGTGAGTTCCTTGTGGAACAGAGCAAAGAAA
ACCTCTTGTTTTACACAATGTTCTTTTTGACAATATTGGGCTTGTTCTACAGAACATTAG
CTCTTAAAACTTTGAATCTTGTTATTATTTCACAGGCTCAATGTATTGATGACACATTTG
AAGTAGATAAAATTCAGTATACTCTGGACTTCAGAATCATTGATGGTGATGTTGGCTTAC
CTCAGAATTCTTTTAGAACTTCTGATTTTTTGCCTCATGGTAAGAACATTTTTTATTATA
TAGTATGTTTCATTCATTTGTCCTAATCTTGTTTTAAATATAATCCATCTTTGGATGCAT
GTATTTGCAAGAAAAAGGTACAAATTCTCAAGAAAACTGCCCATACTCCTCTAATGGAAC
AGTCAATAAGTATAACAGAACCATGCAGGCTGTCATTTTACACTAAACTAGAAATTGTCA
TAGTGCTTGTATACAC--------------------------------------------
---------------------------------------------
>MY5314_Hexurella_Grasshopper_BrushyMtn
------------------------------------------------------------
----------------ATATATATATTTTAA----------------AATTTC-------
-------AGAAAATGGCCGGTTTTTTGGCTCT--GT-------------ACGGAGAAGTT
ACCGTCCGATTTCGACGCGGCTTTGCTTGGAAAGACCTCGACGATCATACAGAACATTAG
CTCTTAAAACTTTGAATCTTTTTATTATTTCACAGGCTCAATGTATTGATGACACATTTG
AAGTAGATAAAATTCAGTATACTCTGGACTTCAGAATCATTGATGGTGATGTTGGCTTAC
CTCAGAATTCTTTTAGAACTTCTGATTTTTTGCCTCATGGTAGGAACATTTTTTATTATG
TAGTATGTTTCATTCATTTGTCCTAATCTTGTTTTAAATATATTCCATCTTTGGATGCAT
GTATTTTCAAGAAAAAGGTACAAATTCTCAAGAAAACTGCCCATACTCCTCTAATGGAAC
AGTTAATAAGTATAACAGGACCATGCAGGCTGTCATTTTACACTAAACTAGAAATTGTCA
TAGTGCTTGTATACACGTTAGTGCAAGGTTGTACATGGAGATGTAAGCCATTGAGGAAAT
AA-------------------------------------------
>MY5315_Hexurella_WagonerRd_BradshawMtns
GCATAAAGTTTTTCTTTCTGTTTAAAATTATAAATGTTTTTATCTGTTACGCTGAAGGAG
CATGCAGCCCAATTAAATGAAAGCATTTTGAATAAGTAGAAATTTTTTTTTTCTGTAGAC
CTTAATTAAAATAGAATATTTTTATTTACTGTGAGTTCCTTGTGGAACGGAGCAAAGAAA
ACCTCTTGTTTTACACAATGTTCTTTTTGACAATATTGGGCTCGTTCTACAGAACATTAG
CTCTTCAAACTTTGAATCTTGTTATTATTTCACAGGCTCAATGTATTGATGACACATTTG
AAGTAGATAAAATTCAGTATACTCTGGACTTCAGAATCATTGATGGTGATGTTGGCTTAC
CTCAGAATTCTTTTAGAACTTCTGATTTTTTGCCTCATGGTAAGAACATTTTTTATTATA
TAGTATGTTTCATTCATTTGTCCTAATCTTGTTTTAAATATAATCCATCTTTGGATGCAT
GCATTTGCAAGAAAAAGGTACAAATTCTCAAGAAAACTGCCCATACTCCTCTAATGGAAC
AGTTAATAAGTATAACAGGACCATGCAGGCTGTCATTTTACACTAAACTAGAAATTGTCG
TAGTGCTTGTATACATGTTAGTGCAAGGTTGTACATGGAGATGTAAGCCATTGAGGAAAA
AATCCCAAGAGCATTGTGCCAACAGTAGCATGGATGTAAATGCAG
>MY5316_Hexurella_WagonerRd_BradshawMtns
GCATAAAGTTTTTCTTTCTGTTTAAAATTATAAATGTTTTTATCTGTTACGCTGAAGGAG
CATGCAGCCCAATTAAATGAAAGCATTTTGAATAAGTAGAAATTTTTTTTTTCTGTAGAC
CTTAATTAAAATAGAATATTTTTATTTACTGTGAGTTCCTTGTGGAACGGAGCAAAGAAA
ACCTCTTGTTTTACACAATGTTCTTTTTGACAATATTGGGCTCGTTCTACAGAACATTAG
CTCTTCAAACTTTGAATCTTGTTATTATTTCACAGGCTCAATGTATTGATGACACATTTG
AAGTAGATAAAATTCAGTATACTCTGGACTTCAGAATCATTGATGGTGATGTTGGCTTAC
CTCAGAATTCTTTTAGAACTTCTGATTTTTTGCCTCATGGTAAGAACATTTTTTATTATA
TAGTATGTTTCATTCATTTGTCCTAATCTTGTTTTAAATATAATCCATCTTTGGATGCAT
GCATTTGCAAGAAAAAGGTACAAATTCTCAAGAAAACTGCCCATACTCCTCTAATGGAAC
AGTTAATAAGTATAACAGGACCATGCAGGCTGTCATTTTACACTAAACTAGAAATTGTCA
TAGTGCTTGTATACATGTTAGTGCAAGGTTGTACATGGAGATGTAAGCCATTGAGGAAAA
AATCCCAAGAGCATTGTGCCAACAGTAG-ATGGATGTAAATGCAG
>MY5317_Hrupicola_Cottonwood_SnYsidroMtns
---------------------------------------TTATCTGTTACACTAAAGGAG
CATGCAGTCCAAGTAAATGAAAACATTGTAAATAAGTAGGAAGAATTATTTTCTGTAGAC
CTTAATTAAAAAAGAATATTTCTATTTACTGTGATTTTCTTGTGGAATGGAGCAAAGACA
ACCTCATGTTTTACATTATCTTGTTTTTGACAATATTGGACTTGTTGTACAGAACGTTAG
CAGATAAAACTTTAGATTTTGTTATTATTTCATAGGCTCAATGTATTGATGACACATTTG
AAGTAGACAAAATTCAGTATACTCTGGACTTCAGAATCATTGATGGTGATGTTGGCTTAC
CTCAGAATTCTTTTAGAACTTCTGATTTTTTGCCTCATGGTAAGAACATTTTTCATTATA
TTGTATGTTTTATTAATTTCTCTTAGTTTTGTGTTAAATAGAATCCATCTTTGGATGCAT
GCATTTGCAAGAAAAAGGTGCAAAGTCTCAAGAAAACTGCCCATACTCATCTAATGGTAC
AGCTAATAAGTGTAACAGGACCATACAAGCTATCACTTTGCACTAAACTAGAAATTGTCA
TCGTGCTGGCATACATGTTAGTTCAAAGTTTTACTTGGAAATAAAAACCACTGAAGAAAA
AATCCCAAGAGCATTGCACCAACAGTATCATGAATGTAAATGTAG
