# Supplementary material for: ﻿Species delimitation, biogeography, and natural history of dwarf funnel web spiders (Mygalomorphae, Hexurellidae, Hexurella) from the United States / Mexico borderlands
Source: Zookeys. 2023 Jun 14;1167:109–57. doi: 10.3897/zookeys.1167.103463 (PMC10285686; doi:10.3897/zookeys.1167.103463)
Supplement: Supplementary material 3 — Input matrices, analysis log files, and output tree files for nuclear and mitochondrial analyses [file zookeys-1167-109_article-103463__-s003.zip › uce-200787.fasta]

>MY0059_Hapachea_SantaRitaMtns_MaderaCyn
TGGAAGTGATTGTAGTGTGTCTTTTGTGAATTTTAATTTTTGATATTTTATTTGTATGTC
CATAACCTACTGCTTCTGCACCAGGAAATTTCCGTTGGGTAAAAATAAATTTCAGTGGTG
TTTTGCTTAACTCATCCATGCTAGCATTGTTACAATTCAGTCATACTTCGTGTGACCAGT
TATCAAAAAAATTTCCATACTATTTAATTTTTTTTATAGTTACACTATCTCA---TATAA
ATTTTATTTTTTTTTTAGTGCTTTCTCGATGAATATTCCAAACATTCCTATTCAGATTCT
GGCAGTAACAGAAACAGGAAGTGCAAATGCCTTTTTTTCCAGTGATTTATCTCATCAGTT
AATTACCGAAGGCAATGCTGTAGCTGACAAACTACAAGCTCATTTCATGACTTCCAGTTC
GACATGTCAACAGAAAAGTAATTACTAAATATATTGAATTGTTACATTATTTTGAAATCC
AAATGCAGATAGTGGACTAAAAATACAGCAATGTAGTGGAATGGTAATACATTATTGTAA
ATATCCTTTTGTAGGCTAATCTATCCTTCCAAAAAAGCGTCTTTGAGTATTTCCTAAGTA
CTCTTAAGAGCTGATATGCAGCAAGTTGAAAAAATCATCAAAGACAACTTTAATTTCATT
CTCCCCATAACCAGTGACCACACATAGTGTGGGTGGTTACATATAATCC
>MY0139_Hexurella_SanDiego_Guatay
TTGAAATGATTTTAGTGTGTCTTTTGTGAATTTTAATTTTTGATATTTTATTTGTATGCC
CATAACCTACTGCTTCTGCACCAGGAAATTTCAATTGACTAAAAGTAAATTTCAGTGTTG
TGTTGCTCAAGTCGTCCATGTTAGCATTGTTACAATTCAGTCATACTTTGTGTAGCCAGT
AACCAGAAAACTTTAAAAACTATTTGATTTTTTTTATAGTTACAATACCTCATAATGTGG
AATTT-----TTTTTTAGTGCTTTCTCGATGAATATTCCAAACATTCCTATTCAGATTCT
GGCAGTAACAGAAACAGGAAGTGCGAATGCCTTTTTTTCCAGTGATTTATCTCATCAATT
AATTACTGAAGGCAATGCTGTAGCAGACAAACTACAAGCTCATTTCATGACTTCCAGTTC
GACATGTCAACAGAAAAGTAATTGCAATATAAGTTGAATTGTTTCTATATTTT------C
AAATGCAGATAGTGGACTGAAAATACAGAAATGTAGT-GAATGGTAATACATTAATGTAA
ATATCCTTT--------------------CAAAAGAGTTTCTTTGAGTATTTCTTAAGTA
CTCTTAAGA------------------GAAAAACCCATCAAAGACAACTTTAATTTCATT
TTCCCCATAACCAGTGACCACGTACAGTGTGGGTGGTTACATATCCTCC
>MY5053_Hexurella_ChiricahuaMtns_PriceCyn
TGGAAGTGATTGTAGTGTGTCTTTTGTGAATTTTAATTTTTGATATTTTATTTGTATGTC
CATAACCTACTGCTTCTGCACCAGGAAATTTCCGTTGGGTGAAAATAAATTTCAGTGTTG
TTTTGCTTAACTCATCCATGCTAGCATTGTTACAATTCAGTCATACTTCGTGTGACCAGT
TATAAAAAAAATTTCAATACTATTTAATTTTTTTT-TAGTTACACTATCTCA---TATAA
ATTTTATTTTTTTTTTAGTGCTTTCTCGATGAATATTCCAAACATTCCTATTCAGATTCT
GGCAGTAACAGAAACAGGAAGTGCAAATGCCTTTTTTTCCAGTGATTTATCTCATCAGTT
AATTACCGAAGGCAATGCTGTAGCTGACAAATTACAAGCTCATTTCATGACTTCCAGTTC
AACATGTCAACAGAAAAGTAATTGCTAAATATATTGAATTGTTACATGATTTTGAAATGC
AAATGCAGATAGTGGACTAAAAATACAGCAATGTAGTGGAATGGTAATACATTATTGTAA
ATATCCTTTTGTTGGCTAATCTATCCTTCCAAAAAAGCATCTTTGAGTATTTCTTAAGTA
CTCGTAAGAGCTGATATGCAGCAAGTTGAAAAAATCATCAAAGACAACTTTAATTTCATT
CTCCCCATAACCAGTGACCACACATAGTGTGCGTGGTTACATATAATCC
>MY5057_Hexurella_ChiricahuaMtns_PriceCyn
------------------------------------------------------------
------------------------------------------------------------
------------------------------------------------------------
------------------------------------------------------------
-----------------GTGCTTTCTCGATGAATATTCCAAACATTCCTATTCAGATTCT
GGCAGTAACAGAAACAGGAAGTGCAAATGCCTTTTTTTCCAGTGATTTATCTCATCAGTT
AATTACCGAAGGCAATGCTGTAGCTGACAAATTACAAGCTCATTTCATGACTTCCAGTT-
------------------------------------------------------------
------------------------------------------------------------
------------------------------------------------------------
------------------------------------------------------------
-------------------------------------------------
>MY5064_Hexurella_MuleMtns_Escabrosa
TGGAAGTGATTGTAGTGTGTCTTTTGTGAATTTTAATTTTTGATATTTTATTTGTATGTC
CATAACCTACTGCTTCTGCACCAGGAAATTTCCGTTGGGTAAAAATAAATTTCAGTGTTG
TTTTGCTTAACTCATCCATGCTAGCATTGTTACAATTCAGTCATACTTCGTGTGACCAGT
TATCAAAAAAATTTCAATACTATTTAAATTTTTTTATAGTTACACTATCTCA---TATAA
ATTTTATTTTTTTTTTAGTGCTTTCTCGATGAATATTCCAAACATTCCTATTCAGATTTT
GGCAGTAACAGAAACAGGAAGTGCAAATGCCTTTTTTTCCAGTGATTTATCTCATCAGTT
AATTACCGAAGGCAATGCTGTAGCTGACAAACTACAAGCTCATTTCATGACTTCCAGTTC
GACATGTCAACAGAAAAGTAATTGCTAAATATATTGAATTGTTACATTATTTTGAAATGC
AAATGCAGATAGTGGACTAAAAATACATCAATGTAGTGGAATGGTAATACATTATTGTAA
ATATCCTTTTGTAGGCTAATCTATCCTTCCAAAAAAGCGTCTTTGAGTATTTCCTAACTA
CTCTTAAGAGCTGATATGCAGCAAGTTGAAAAAATCATTAAAGACAACTTTAATTTTATT
CTCCCCATAACCAGTGACCACACATAGTGTGGGTGGTTACATATAATCC
>MY5066_Hexurella_MuleMtns_Escabrosa
TGGAAGTGATTGTAGTGTGTCTTTTGTGAATTTTAATTTTTGATATTTTATTTGTATGTC
CATAACCTACTGCTTCTGCACCAGGAAATTTCCGTTGGGTAAAAATAAATTTCAGTGTTG
TTTTGCTTAACTCATCCATGCTAGCATTGTTACAATTCAGTCATACTTCGTGTGACCAGT
TATCAAAAAAATTTCAATACTATTTAAATTTTTTTATAGTTACACTATCTCA---TATAA
ATTTTATTTTTTTTTTAGTGCTTTCTCGATGAATATTCCAAACATTCCTATTCAGATTTT
GGCAGTAACAGAAACAGGAAGTGCAAATGCCTTTTTTTCCAGTGATTTATCTCATCAGTT
AATTACCGAAGGCAATGCTGTAGCTGACAAACTACAAGCTCATTTCATGACTTCCAGTTC
GACATGTCAACAGAAAAGTAATTGCTAAATATATTGAATTGTTACATTATTTTGAAATGC
AAATGCAGATAGTGGACTAAAAATACATCAATGTAGTGGAATGGTAATACATTATTGTAA
ATATCCTTTTGTAGGCTAATCTATCCTTCCAAAAAAGCGTCTTTGAGTATTTCCTAACTA
CTCTTAAGAGCTGATATGCAGCAAGTTGAAAAAATCATTAAAGACAACTTTAATTTTATT
CTCCCCATAACCAGTGACCACACATAGTGTGGGTGGTTACATATAATCC
>MY5071_Hexurella_SantaRitaMtns_AlisoSprings
TGGAAGTGATTGTAGTATGTCTTTTGTGAATTTTAATTTTTGATATTTTATTTGTATGTC
CATAACCTACTGCTTCTGCACCAGGAAATTTCCGTTGGGTAAAAATAAATTTCAGTGTTG
TTTTGCTTAACTCATCCATGCAAGCATTGTTACAATTCAGTCATACTTCGTGTGACCAGT
TATAAAAAAAATTTCAATACTATTTATTTTTTTTTATAGTTACGCTATCTCA---TATAA
ATTTTATTTTTTTTTTAGTGCTTTCTCGATGAATATTCCAAACATTCCTATTCAGATTCT
GGCAGTAACAGAAACAGGAAGTGCAAATGCCTTTTTTTCCAGTGATTTATCTCATCAGTT
AATTACCGAAGGCAATGCTGTAGCTGACAAACTACAAGCTCATTTCATGACTTCCAGTTC
GACATGTCAACAGAAAAGTAATTACTAAATATATTGAATTGTTACATTATTTTGAAATGC
AAATGCAGATAGTGGACTAAAAATACAGCAATGTAGTGGAATGGTAATACATTATTGTAA
ATATCCTTTTGTAGGCTAATCTATCCTTCCAAAAAAGCGTCTTTGAGTATTTCCTAAGTA
CTCTTAAGAGCTGATATGCAGCAAGTTGAAAAAATCATCAAAGACAACTTTAATTTCATT
CTCCCCATAACCAGTGACCACACATAGTGTGGGTGGTTACATATAATCC
>MY5075_Hexurella_ChiricahuaMtns_CaveCrkCyn
TGAAAGTGATTGTAGTGTGTCTTTTGTGAATTTTAATTTTTGATATTTTATTTGTATGTC
CATAACCTACTGCTTCTGCACCAGGAAATTTCTGTTTGGTAAAAATAAATTTCAGTGTTG
TTTTGCTTAACTCATCCATGCTAGCATTGTTACAATTCAGTCATACTTCGTGTGACCAGT
TATAAAAAAAATTTCAATACTATTTAATTTTTTTT-TAGTTACACTATCTCA---TATAA
ATTTTATTTTTTTTTTAGTGCTTTCTCGATGAATATTCCAAACATTCCTATTCAGATTCT
GGCAGTAACAGAAACAGGAAGTGCAAATGCCTTTTTTTCCAGTGATTTATCTCATCAGTT
AATTACCGAAGGCAATGCTGTAGCTGACAAATTACAAGCTCATTTCATGACTTCCAGTTC
GACATGTCAACAGAAAAGTAATTGCTAAATATATTGAATTGTTACATTATTTTGAAATGC
AAATGCAGATAGTGGACTAAAAATACAGCAATGTAGTGGAATGGTAATACATTATTGTAA
ATATCCTTTTGTTGGCTAATCTATCCTTCCAAAAAAGCATCTTTGAGTATTTCTTAAGTA
CTCTTAAGAGCTGATATGTAGCAAGTTGAAAAAATCATCAAAGACAACTTTAATTTCATT
CTCCCCATAACCAGTGACCACACATAGTGTGCGTGGTTACATATAATCC
>MY5126_Hexurella_SantaCatalinaMtns_NuggetCyn
TGGAAGTGATTGTAGTGTGTCTTTTGTGAATTTAAATTTTTGATATTTTATTTGTATGTC
CATAACCTACTGCTTCTGCACCAGGAAATTTCCGTTGGGTAAAAATAAATTTCAGTGTTG
TTTTGCTTAACTCATCCATGCTAGCATTGTTACAATTCAGTCATACTTCGTGTGACCAGT
TATCAAAAAAATTTCAATACTATTTAATTTTATT-ATAGTTACACTATCTCA---TATAA
ATTTAATTTTTTTTTTAGTGCTTTCTCGATGAATATTCCAAACATTCCTATTCAGATTCT
GGCAGTAACAGAAACAGGAAGTGCAAATGCCTTTTTTTCCAGTGATTTATCTCATCAGTT
AATTACCGAAGGCAATGCTGTAGCTGACAAACTACAAGCTCATTTCATGACTTCCAGTTC
GACATGTCAACAGAAAAGTAATTACTAAATATATTGAATTGTTACATTATTTTGAAATGC
AAATGCAGATAGTGGACTAAAAATACAGAAATGTAGTGGGATGGTAATGCATTATTGTAA
ATATCCTTTTGTAGGCTAATCTATCCTTTCAAAAAAGCGTCTTTGAGTATTTCCTAAGTA
CTCTTAAGAGCTGATATGCAGCAAGTTGAAAAAATCATCAAAGACAACTTTAATTTCATT
CTCCCCATAACCAGTGACCACGCATAGTGTGGGTGGTTGCATATAATCC
>MY5127_Hexurella_WhetstoneMtns_FrenchJoeCyn
------------------------------------------------------------
------------------------------------------------------------
------------------------------------------------------------
--------------------------------------------CTATC------TATAA
ATTTTATTTTTTTTTTAGTGCTTTCTCGATGAATATTCCAAACATTCCTATTCAGATTCT
GGC-GTAACAGAAACAGGAAGTGCAAATGCCTTTTTTTCCAGTGATTTATCTCATCAGTT
AATTACCGAAGGCAATGCTGTAGCTGACAAA-TACAAGC-CATTTCATGACTTCCAGTTC
GACATGTCAACAGAAAAGTAATTGCTAAATATATTGAATTGTTACATTATTTTGAAATGC
AAATGCAGATAGTGGACTAAAAATACGC--ATGTAGTGGAATGGTAATACATTATTGTAA
TAATCCTTTTGTAGGCTAATCTATCCTTCCAAAAAAGTGTCTTTG---------------
------------------------------------------------------------
-------------------------------------------------
>MY5128_Hexurella_WhetstoneMtns_FrenchJoeCyn
------------------------------------------------------------
------------------------------------------------------------
------------------------------------------------------------
-------------------------------------------------------TATAA
ATTTTATTTTTTTTTTAGTGCTTTCTCGATGAATATTCCAAACATTCCTATTCAGATTCT
GGCCGTAACAGAAACAGGAAGTGCAAATGCCTTTTTTTCCAGTGATTTATCTCATCAGTT
AATTACCGAAGGCAATGCTGTAGCTGACAAACTACAAGCCCATTTCATGACTTCCAGTTC
GACATGTCAACAGA----------------------------------------------
------------------------------------------------------------
------------------------------------------------------------
------------------------------------------------------------
-------------------------------------------------
>MY5131_Hexurella_PedregosaMtns_PruneCyn
TGGAAGTGATCGTAGTGTGTCTTTTGTGAATTTTAATTTTTGATATTTTATTTGTATGTC
CATAACCTACTGC-TCTGCACCAGGAAATTTCCGTTGGGTAAAAATAAATTTCAGTGTTG
TTTTGCTTAACTCATGCATGCTAGCATTGTTACAATTCAGTCATACTTCGTGTGACCAGT
TATCAAAAAAATTTCAATACTATTTAATTTTTTTTTTAGTTACACTATCTCA---TATAA
ATTTTATTTTTTTTTTAGTGCTTTCTCGATGAATATTCCAAACATTCCTATTCAGATTCT
GGCCGTAACAGAAACAGGAAGTGCAAATGCCTTTTTTTCCAGTGATTTATCTCATCAGTT
AATTACCGAAGGCAATGCTGTAGCTGACAAATTACAAGCTCATTTCATGACTTCCAGTTC
GACATGTCAACAGAAAAGTAATTGCTAAATATATTGAATTGTTACATTATTTTGAAATGC
AAATGCAGATAGTGGACTAAAAATACAGCAATGTAGTGGAATGGTAATACATTATTGTAA
ATATCCTTTTGTTGGCTAATCTATCCTTCCAAAAAAGCATCTTTGAGTATTTCTTAAGTA
CTCTTAAGAGCTGATATGCAGCAAGTTGAAAAAATCATCAAAGACAACTTTAATTTCATT
CTCCCCATAACCAGTGACCACACATAGTGTGCGTGGTTACATGTAATCC
>MY5132_Hexurella_PedregosaMtns_PruneCyn
TGGAAGTGATCGTAGTGTGTCTTTTGTGAATTTTAATTTTTGATATTTTATTTGTATGTC
CATAACCTACTGC-TCTGCACCAGGAAATTTCCGTTGGGTAAAAATAAATTTCAGTGTTG
TTTTGCTTAACTCATGCATGCTAGCATTGTTACAATTCAGTCATACTTCGTGTGACCAGT
TATCAAAAAAATTTCAATACTATTTAATTTTTTTTTTAGTTACACTATCTCA---TATAA
ATTTTATTTTTTTTTTAGTGCTTTCTCGATGAATATTCCAAACATTCCTATTCAGATTCT
GGCCGTAACAGAAACAGGAAGTGCAAATGCCTTTTTTTCCAGTGATTTATCTCATCAGTT
AATTACCGAAGGCAATGCTGTAGCTGACAAATTACAAGCTCATTTCATGACTTCCAGTTC
GACATGTCAACAGAAAAGTAATTGCTAAATATATTGAATTGTTACATTATTTTGAAATGC
AAATGCAGATAGTGGACTAAAAATACAGCAATGTAGTGGAATGGTAATACATTATTGTAA
ATATCCTTTTGTTGGCTAATCTATCCTTCCAAAAAAGCATCTTTGAGTATTTCTTAAGTA
CTCTTAAGAGCTGATATGCAGCAAGTTGAAAAAATCATCAAAGACAACTTTAATTTCATT
CTCCCCATAACCAGTGACCACACATAGTGTGCGTGGTTACATGTAATCC
>MY5136_Hexurella_MiddlemarchCyn
TGGAAGTGATTGTAGTGTGTCTTTTGTAAATTTTAATTTTTGATATTTTATTTGTATGTC
CATAACCTACTGCTTCTGCACCAGAAAATTTCCGTTGGGTAAAAATAAATTTCAGTGTTG
TTTTGCTTGACTCATCCATGCTAGCATTGTTACAATTCAGTTA-ACTTCGTGTGACCAGT
TATCAAAAAAATTTCAATACTATTTAATTTTTTTTGTAGTTACACTATCTCA---TATAA
ATTTTATTTTTTTTTTAGTGCTTTCTCGATGAATATTCCAAACATTCCTATTCAGATTCT
GGCAGTAACAGAAACAGGAAGTGCAAATGCCTTTTTTTCCAGTGATTTATCTCATCAGTT
AATTACCGAAGGCAATGCTGTAGCTGACAAACTACAAGCTCATTTCATGACTTCCAGTTC
GACATGTCAACAGAAAAGTAATTGCTAAATATATTGAATTGTTACATTATTTTGAAATGC
AAATGC-GATAGTGGACTAAAAATACAGCAATGTAGTGGAATGGTATTACATCATTGTAA
ATATCCTTTTGTAGGCTGATCTATCCTTCCAAAAAAGCGTCTTTGAGTATTTCTTAAGTA
CTCCTACGAGCTGATATGCAGCAAGTTGAAAAAATCATCAAAGACAACTTTAATTTCATA
TATACCATATCTGATTCCTTCATCAGGTGAGTGATCTTACACATGAATC
>MY5147_Hexurella_DragoonMtns_NF_345A
TGGAAGTGATTGTAGTGTGTCTTTTGTAAATTTTAATTTTTGATATTTTATTTGTATGTC
CATAACCTACTGCTTCTGCACCAGAAAATTTCCGTTGGGTAAAAATAAATTTCAGTGTTG
TTTTGCTTGACTCATCCATGCTAGCATTGTTACAATTCAGTTA-ACTTCGTGTGACCAGT
TATCAAAAAAATTTCAATACTATTTAATTTTTTTTGTAGTTACACTATCTCA---TATAA
ATTTTATTTTTTTTTTAGTGCTTTCTCGATGAATATTCCAAACATTCCTATTCAGATTCT
GGCAGTAACAGAAACAGGAAGTGCAAATGCCTTTTTTTCCAGTGATTTATCTCATCAGTT
AATTACCGAAGGCAATGCTGTAGCTGACAAACTACAAGCTCATTTCATGACTTCCAGTTC
GACATGTCAACAGAAAAGTAATTGCTAAATATATTGAATTGTTACATTATTTTGAAATGC
AAATGCAGATAGTGGACTAAAAATGCAGCAATGTAGTGGAATGGTATTACATTATTGTAA
ATATCCTTTTGTAGGCTAATCTATCCTTCCAAAAAAGCGTCTTTGAGTATTTCTTAAGTA
CTCTTACGAGCTGATATGCAGCAAGTTGA-AAAATCATCAAAGACAACTTTAATTTCATA
CTCCCCATAACCAGTGACCACACATAGTGTGGGTGGTTACATATAATCC
>MY5152_Hexurella_WhetstoneMtns_ApacheCyn
TAGAAGTGATTGTAGTGTGTCTTTTGTGAATTTTAATTTTTGATATTTTATTTGTGTGTC
CATAACCTACTGCTTCTGCACCAG---------------------GAAATTTCAGTGTTG
TTTTGCTTAACTCATCCATGCTAGCATTGTTACAATTCAGTCATACTTCGTGTGACCAGT
TATCAAAAAAATTTCAATACTATTTAATTTTTTTTATAGTTACACTATTTCA---TATAA
ATTTTATTTTTTTTTTAGTGCTTTCTCGATGAATATTCCAAACATTCCTATTCAGATTCT
GGCAGTAACAGAAACAGGAAGTGCTAATGCCTTTTTTTCCAGTGATTTATCTCATCAGTT
AATTACCGAAGGCAATGCTGTAGCCGACAAACTGCAAGCCCATTTCATGACTTCCAGTTC
GACATGTCAACAGAAAAGTAATTGCTAAATATATTGAATTGTTACATTATTTTGAAATGC
AAATGCAGATAGTGGACTAAAAATACAGCAATGTAGTGGAATGGTAATACATTATTGTAA
TAATCCTTTTGTAGGCTAATCTATCCTTCCAAAAAAGCGTCTTTGAGTATTTCTTAAGTA
CTCTTAAGAGCTGATATGCAGCAAGTTGAAAAAATCATCAAAGACAACTTCAATTTCATT
CTCCCCATAACCAGTTACCACACGTAGTGTGGGTGGTTACATCTAATCC
>MY5154_Hexurella_SantaRitaMtns_AdobeCyn
TGGAAGTGATTGTAGTGTATCTTTTGTGAATTTTAATTTTTGATATTTTATTTGTATGTC
CATAACCTACTGCTTCTGTACCAGGAAATTTCCGTTGGGTAAAAATAAATTTCAGTGTTG
TTTTGCTTGACTCATCCATGCTAGCATTGTTACAATTCAGTCATACTTCGTATGACCAGT
TATCAAAAAAATTTCAATACTATTTAGTTTTTTTTATAGTTACACTATCTCA---TATAA
ATTTTATTTTTTTTTTAGTGCTTTCTCGATGAATATTCCAAACATTCCTATTCAGATTCT
GGCAGTAACAGAAACAGGAAGTGCAAATGCCTTTTTTTCCAGTGATTTATCTCATCAGTT
AATTACCGAAGGCAATGCTGTAGCTGACAAACTACAAGCTCATTTCATGACTTCCAGTTC
GACATGTCAACAGAAAAGTAATTACTAAATATATTGAATTGTTACATTATTTTGAAATGC
AAATGCAGATAGTGGACTAAAAATACAGCAATGTAGTGGAATGGTAATACATTATTGTAA
ATATCCTTTTGTAGGCTAATCTATCCTTCCAAAAAAGCGTC--TGAGTATTTCCTAAGTA
CTCTTAAGAGCTGATATGCAGCAAGTTGAAAAAATCATCAAAGACAACTTTAATTTCATT
CTCCCCATAACCAGTGACCACACATAGTGTGGGTGGTTACATATAATAC
>MY5157_Hexurella_SantaCatalinaMtns_Redington
TGGAAGTGATTGTAGTGTGTCTTTTGTGAATTTAAATTTTTGATATTTTATTTGTATGTC
CATAACCTACTGCTTCTGCACCAGGAAATTTCCGTTGGGTAAAAATAAATTTCAGTGTTG
TTTTGCTTAACTCACCCATGCTAGCATTGTTACAATTCAGTCATACTTCGTGTGACCAGT
TATCAAAAAAATTGCAATACTATTTAATTTTTTTTATAGTTACACTATCTCA---TATAA
ATTTTATTTTTTTTTTAGTGCTTTCTCGATGAATATTCCAAACATTCCTATTCAGATTCT
GGCAGTAACAGAAACAGGAAGTGCAAATGCCTTTTTTTCCAGTGATTTATCTCATCAGTT
AATTACCGAAGGCAATGCTGTAGCTGACAAACTACAAGCTCATTTCATGACTTCCAGTTC
GACATGTCAACAGAAAAGTAATTACTAAATATATTGAATTGTTACATTATTTTGAAATGC
AAATGCAGATAGTGGACTAAAAATACAGCAATGTAGTGGAA--------CATCATTGTAA
ATATTCTTTTGTAGGCTAATCTATCCTTCCAAAAAAGCGTCTTTGAGTATTTCCTAAGTA
CTCTTAAGAGCTGATATGCAGTAAGTTGAAAAAATCATCGAAGACAACTTTAATTTCATT
CTCCCCATAACCAGTGACCACACATAGTGTGGGTGGTTACATATAATCC
>MY5164_Hrupicola_Temecula
------------------------------------------------------------
--------------------CCAGGAAATTTCAGTTGACTAAAAGTAAATTTCAGTGTTG
TGTTGCTCAACTCGTCCATGTTAGCATTGTTACAATTCAGTCATACTTTGTGTAGCCAGT
AACCAAAAAACTTTCAAAACTATTTGATTTTTTTTATAGTTACAATACCTCATAATGTGG
AATTTTTTTTTTTTTTAGTGCTTTCTCGATGAATATTCCAAACATTCCTATTCAGATTCT
GGCAGTAACAGAAACAGGAAGTGCAAATGCTTTTTTTTCCAGTGACTTATCTCATCAATT
AATTACTGAAGGCAATGCTGTAGCAGACAAACTACAAGCTCATTTCATGACTTCCAGTTC
GACATGTCAACAGAAAAGTAATTGCAATATAAGTTGAATTGTTACTATATTTT------C
AAATGCAGATAGTGGACTGAAAATACAGAAATGTAGT-GAATGGTAATACATTAATGTAA
ATATCCTTT--------------------CAAAAGAGTATCTTTGAGTATTTCTTAAGTA
CTCTTAAGA------------------GAAAA----------------------------
-------------------------------------------------
>MY5165_Hrupicola_Temecula
--------------------TTTGTGTATGCCC---------ATATTTAATTTGTATGCC
CATA------TTTATACCTACCAGGAAATTTCAGTTGACTAAAAGTAAATTTCAGTGTTG
TGTTGCTCAACTCGTCCATGTTAGCATTGTTACAATTCAGTCATACTTTGTGTAGCCAGT
AACCAAAAAACTTTCAAAACTATTTGATTTTTTTTATAGTTACAATACCTCATAATGTGG
AATTTTTTTTTTTTTTAGTGCTTTCTCGATGAATATTCCAAACATTCCTATTCAGATTCT
GGCAGTAACAGAAACAGGAAGTGCAAATGCTTTTTTTTCCAGTGACTTATCTCATCAATT
AATTACTGAAGGCAATGCTGTAGCAGACAAACTACAAGCTCATTTCATGACTTCCAGTTC
GACATGTCAACAGAAAAGTAATTGCAATATAAGTTGAATTGTTACTATATTTT------C
AAATGCAGATAGTGGACTGAAAATACAGAAATGTAGT-GAATGGTAATACATTAATGTAA
ATATCCTTT--------------------CAAAAGAGTATCTTTGAGTATTTCTTAAGTA
CTCTTAAGA------------------GAAAAGCCCATCAAAGACAACTTTAATTTCATT
TTTCCCATAACCAGTGACCACGTACAGTGTGGGTG--------------
>MY5175_Hapachea_HarshawRd_PatagoniaMtns
TGGAAGTGATTGTAGTGTGTCTTTTGTGAATTTTAATTTTTGATATTTTATTTGTATGTC
CATAACCTACTGCTTCTGCACCAGGAAATTTCCGTTGGGTAAAAATAAATATCAGTGTTG
TTTTGCTTAACTCATCCATGCTAGCATTGTTACAATTCAGTCATACTTCGTGTGAACAGT
TATCAAAAATTTTTCAATACTATTTGATTTTTTTTATAGTTACACTATCTCA---TATAA
ATTTTATTTTTTTTTTAGTGCTTTCTCGATGAATATTCCAAACATTCCTATTCAGATTCT
GGCAGTAACAGAAACAGGAAGTGCAAATGCCTTTTTTTCCAGTGATTTATCTCATCAGTT
AATTACCGAAGGCAATGCTGTAGCTGACAAACTACAAGCTCATTTCATGACTTCCAGTTC
GACATGTCAACAGAAAAGTAATTACTAAATATATTGAATTGTTACATTATTTTGAAATGC
AAATGCAGATAGTGGACTAAAAATACAGCAATGTAGTGGAATGGTAATACATTATTGTAA
ATATCCTTTTGTAAGCTAATCTATCCTTCCAAAAAAGCGTCTTTGAGTATTTCCTAAGTA
CTCTTAAGAGCTGATATGCAGCAAGTTGAAAAAATCATCAAAGACAACTTTAATTTCATT
CTCCCCATAGCCAGTGACCACACATAGTGTGTGTGGTTTCATATAATCC
>MY5180_Hapachea_MustrangPk_MustangMtns
TAGAAGTTATTGTAGTGTGTCTTTTGTGAATTTAAATTTTTAATATTTTATTTGTATGTC
CATAACCTACTGCTTCTGCACCAGGAAATTTCCGTTGGGTGAAAATAAATTTCAGTGTTG
TTT--------------------GCATTGTTACAATTCAGTCTTACTTCGTGTGACCAGT
TATCAAAAAAATTTCAATACTATTTAATTTTTTTTACAGTTACACTATCTCA---TATAA
ATTTTATTTTTTTTTTAGTGCTTTCTCGATGAATATTCCAAACATTCCTATTCAGATTCT
GGCAGTAACAGAAACAGGAAGTGCAAATGCCTTTTTTTCCAGTGATTTATCTCATCAGTT
AATTACCGAAGGCAATGCTGTAGCTGACAAACTACAAGCCCATTTCATGACTTCCAGTTC
GACATGTCAACAGAAAAGTAATTGCTAAATATATTGAATTGTTACATTATTTTGAAATGC
AAATGCAGATAGTGGACTAAAAATACAGCAATGTAGTGGAATGGTAATACATTATTGTAA
TAATCCTTTTGTAGGCTAATCTATCCTTCCAAAAAAGCATCTTTGAGTATTTCTTAAGTA
CTCTTAAGAGCTGATATGCAGCAAGTTGAAAAAATCATCAAAGACAACATTAATTTCATT
CTCCCCATAACCAGTGACCACACGTAGTGTGGGTGGTTACATCTAATCC
>MY5181_Hapachea_MustrangPk_MustangMtns
TAGAAGTTATTGTAGTGTGTCTTTTGTGAATTTGAATTTTTAATATTTTATTTGTATGTC
CATAACCTACTGCTTCTGCACCAGGAAATTTCCGTTGGGTGAAAATAAATTTCAGTGTTG
TTT--------------------GCATTGTTACAATTCAGTCTTACTTCGTGTGACCAGT
TATCAAAAAAATTTCAATACTATTTAATTTTTTTTACAGTTGCACTATCTCA---TATAA
ATTTTATTTTTTTTTTAGTGCTTTCTCGATGAATATTCCAAACATTCCTATTCAGATTCT
GGCAGTAACAGAAACAGGAAGTGCAAATGCCTTTTTTTCCAGTGATTTATCTCATCAGTT
AATTACCGAAGGCAATGCTGTAGCTGACAAACTACAAGCCCATTTCATGACTTCCAGTTC
GACATGTCAACAGAAAAGTAATTGCTAAATATATTGAATTGTTACATTATTTTGAAATGC
AAATGCAGATAGTGGACTAAAAATACAGCAATGTAGTGGAATGGTAATACATTATTGTAA
TAATCCTTTTGTAGGCTAATCTATCCTTCCAAAAAAGCATCTTTGAGTATTTCTTAAGTA
CTCTTAAGAGCTGATATGCAGCAAGTTGAAAAAATCATCAAAGACAACATTAATTTCATT
CTCCCCATAACCAGTGACCACACGTAGTGTGGGTGGTTACATCTAATCC
>MY5193_Hapachea_HarshawRd_PatagoniaMtns
TGGAAGTGATTGTAGTGTGTCTTTTGTGAATTTTAATTTTTGATATTTTATTTGTATGTC
CATAACCTACTGCTTCTGCACCAGGAAATTTCCGTTGGGTAAAAATAAATATCAGTGTTG
TTTTGCTTAACTCATCCATGCTAGCATTGTTACAATTCAGTCATACTTCGTGTGAACAGT
TATCAAAAATTTTTCAATACTATTTGATTTTTTTTATAGTTACACTATCTCA---TATAA
ATTTTATTTTTTTTTTAGTGCTTTCTCGATGAATATTCCAAACATTCCTATTCAGATTCT
GGCAGTAACAGAAACAGGAAGTGCAAATGCCTTTTTTTCCAGTGATTTATCTCATCAGTT
AATTACCGAAGGCAATGCTGTAGCTGACAAACTACAAGCTCATTTCATGACTTCCAGTTC
GACATGTCAACAGAAAAGTAATTACTAAATATATTGAATTGTTACATTATTTTGAAATGC
AAATGCAGATAGTGGACTAAAAATACAGCAATGTAGTGGAATGGTAATACATTATTGTAA
ATATCCTTTTGTAAGCTAATCTATCCTTCCAAAAAAGCGTCTTTGAGTATTTCCTAAGTA
CTCTTAAGAGCTGATATGCAGCAAGTTGAAAAAATCATCAAAGACAACTTTAATTTCATT
CTCCCCATAGCCAGTGACCACACATAGTGTGTGTGGTTTCATATAATCC
>MY5194_Hapachea_Ordsummit_MtOrd
TTAAAATGATTGGAGTGTGT---------------------AATTCCTTATTTGTAAGGA
AATTTCCT-GTGCTTCTGCAACAGGAAATTTCTGTTGGG-AAAAATAACTTTCTGTTTTG
TTTTGTTTAACTCATCCATGTTAGCATTGTTGCAATTCAGTCATACTT-GTGTGGCCAGT
TACCAAAAAAATTTCAATACTATTTCATTTTTTTAATAGTTACACTATCTCATAATATGG
AATTTTTTCTTTTTTTAGTGCTTTCTCGATGAATATTCCAAACATTCCCATTCAGATTCT
GGCAGTAACAGAAACGGGAAGTGCGAATGCCTTTTTTTCCAGTGATTTATCTCATCAGTT
AATTACCGAAGGCAATGCTGTAGCTGACAAACTACAAGCACATTTCATGACTTCCAGTTC
GACATGTCAACAGAAAAGTAATTGCTAATTATGCTGAATTGTTGAATTATTGTGAAATGC
AAATGCAAATAGTGGACTAAAAATACCACAATGTGGTGGAATGGTTATGCATTATTGTAA
ATATCCTTTAGTATGCCAACTTATCTTTCCAAAAGAGCATCTTTGAGTATTTCCTAAGTA
CTCTTAAGAGCTGATATGCAGCAAGTTGAAAAAAACATCAAACACAACTTTAATTTCATG
CTCCTCATAACCGGTGACCACACAGTGTGTGGGTGGTTACGTATCATCC
>MY5195_Hapachea_Ordsummit_MtOrd
------------------------------------------GATTTTTATTTGTAAGGA
AATTTCCTGGTGCTTCTGCAACAGGAAATTTCTGTTGGG-AAAAATAACTTTCTGTTTTG
TTTTGTTTAACTCATCCATGTTAGCATTGTTGCAATTCAGTCATACTT-GTGTGGCCAGT
TACCAAAAAAATTTCAATACTATTTCATTTTTTTAATAGTTACACTATCTCATAATATGG
AATTTTTTCTTTTTTTAGTGCTTTCTCGATGAATATTCCAAACATTCCCATTCAGATTCT
GGCAGTAACAGAAACGGGAAGTGCGAATGCCTTTTTTTCCAGTGATTTATCTCATCAGTT
AATTACCGAAGGCAATGCTGTAGCTGACAAACTACAAGCACATTTCATGACTTCCAGTTC
GACATGTCAACAGAAAAGTAATTGCTAATTATGCTGAATTGTTGAATTATTGTGAAATGC
AAATGCAAATAGTGGACTAAAAATACCACAATGTGGTGGAATGGTTATGCATTATTGTAA
ATATCCTTTAGTATGCCAACTTATCTTTCCAAAAGAGCATCTTTGAGTATTTCCTAAGTA
CTCTTAAGAGCTGATATGCAGCAAGTTGAAAAAAACATCAAACACAACTTTAATTTCATG
CTCC----------------CACAGTGTGTGGGTGGTTACGTATC----
>MY5266_Hencina_CerroBolla
TTGAAATGATTTTAGTATGTCTTTTGTGAATTTTAATTTTTGATATTTTATTTGTATGCC
CATAACCTACTGCTTCTACACCAAGAAATTTCAGTTGGCTAAAAATAAATTTCAGTGTTG
TGTTGCACAACTCATCCATGTTAACATTGTTACAATTCAGCCATACTTTGTGTGGCCGGT
AACCAAAAAACTTTTAATACTATTTGATTTTTTT-ATAGTTACAATACCTCATAATATGG
AATTTTTTTTTTTTTTAGTGCTTTCTCGATGAATATTCCAAACATTCCTATTCAGATTCT
GGCAGTAACAGAAACAGGAAGTGCAAATGCCTTTTTTTCCAGTGATTTATCTCATCAATT
AATTACTGAAGGCAATGCTGTAGCAGACAAACTACAAGCTCATTTCATGACTTCCAGTTC
GACATGTCAACAGAAAAGTAATTGCTGTATAAGTTGAATTGTTACTATATTTT------C
AAATGCAGATAGTGGACTGAAAATACAGAAATGTAGT-GAATGGTAATAGATTAATATAA
ATATCCTTTTGTATGCTGATCTGTCCTTTCAAAAGAGTGTCTTTGAGTATTTCTTAAGTA
CTCTTAAGAGCTGATATGCAGCAAGTTGAAAAACAGATCAAAGACAACTTTAATTTCCTG
CTCCCCATAACCAGAGACCTTTTACAGTGTGGATGGTTACATATCATCC
>MY5267_Hencina_CerroBolla
TTGAAATGATTTTAGTATGTCTTTTGTGAATTTTAATTTTTGATATTTTATTTGTATGCC
CATAACCTACTGCTTCTACACCAAGAAATTTCAGTTGGCTAAAAATAAATTTCAGTGTTG
TGTTGCACAACTCATCCATGTTAACATTGTTACAATTCAGCCATACTTTGTGTGGCCGGT
AACCAAAAAACTTTTAATACTATTTGATTTTTTT-ATAGTTACAATACCTCATAATATGG
AATTTTTTTTTTTTTTAGTGCTTTCTCGATGAATATTCCAAACATTCCTATTCAGATTCT
GGCAGTAACAGAAACAGGAAGTGCAAATGCCTTTTTTTCCAGTGATTTATCTCATCAATT
AATTACTGAAGGCAATGCTGTAGCAGACAAACTACAAGCTCATTTCATGACTTCCAGTTC
GACATGTCAACAGAAAAGTAATTGCTGTATAAGTTGAATTGTTACTATATTTT------C
AAATGCAGATAGTGGACTGAAAATACAGAAATGTAGT-GAATGGTAATAGATTAATATAA
ATATCCTTTTGTATGCTGATCTGTCCTTTCAAAAGAGTGTCTTTGAGTATTTCTTAAGTA
CTCTTAAGAGCTGATATGCAGCAAGTTGAAAAACAGATCAAAGACAACTTTAATTTCCTG
CTCCCCATAACCAGAGACCTTTTACAGTGTGGATGGTTACATATCATCC
>MY5269_Hexurella_GuadalupeValley
TTGAAATGATTTTAGTGTGTCTTTTGTGAATTTTAATTTTTGATATTTTATTTGTATGCC
CATAACCTACTGCTTCTACACCAAGAAATTTCAGTTGGCTAAAAATAAATTTCAGTGTTG
TGTTGCACAACTCATCCATGTTAGCATTGTTACAATTCAGTCATACTTTGTGTGGCCTTT
AACCAAAAAACTTTTAATACTATTTGATTTTTT--ATAGTTACAATACCTCATAATATGG
AATTTTTTTTTTTTTTAGTGCTTTCTCGATGAATATTCCAAACATTCCTATTCAGATTCT
GGCAGTAACAGAAACAGGAAGTGCAAATGCCTTTTTTTCCAGTGATTTATCTCATCAATT
AATTACTGAAGGCAATGCTGTAGCAGACAAACTACAAGCTCATTTCATGACTTCCAGTTC
GACATGTCAACAGAAAAGTAATTGCTGTATAAGTTGAATTGTTACTATATTTT------C
AAATGCAGATAGTGGACTGAAAATACAGAAATGTAGT-GAATGGTAATAGATTAATATAA
ATATCCTTTTGTATGCTGATCTGTCCTTTCAAAAGAGTGTCTTTGAGTATTTCTTAAGTA
CTCTTAAGAGCTGATATGCAGCAAGTTGAAAAACAGATCAAAGACAACTTTAATTTCCTG
CTCTCCATAACCAGAGACCTTTTACAGTGTGGATGGTTACATATCATCC
>MY5271_Hexurella_GuadalupeValley
TTGAAATGATTTTAGTGTGTCTTTTGTGAATTTTAATTTTTGATATTTTATTTGTATGCC
CATAACCTACTGCTTCTACACCAAGAAATTTCAGTTGGCTAAAAATAAATTTCAGTGTTG
TGTTGCACAACTCATCCATGTTAGCATTGTTACAATTCAGTCATACTTTGTGTGGCCTTT
AACCAAAAAACTTTTAATACTATTTGATTTTTT--ATAGTTACAATACCTCATAATATGG
AATTTTTTTTTTTTTTAGTGCTTTCTCGATGAATATTCCAAACATTCCTATTCAGATTCT
GGCAGTAACAGAAACAGGAAGTGCAAATGCCTTTTTTTCCAGTGATTTATCTCATCAATT
AATTACTGAAGGCAATGCTGTAGCAGACAAACTACAAGCTCATTTCATGACTTCCAGTTC
GACATGTCAACAGAAAAGTAATTGCTGTATAAGTTGAATTGTTACTATATTTT------C
AAATGCAGATAGTGGACTGAAAATACAGAAATGTAGT-GAATGGTAATAGATTAATATAA
ATATCCTTTTGTATGCTGATCTGTCCTTTCAAAAGAGTGTCTTTGAGTATTTCTTAAGTA
CTCTTAAGAGCTGATATGCAGCAAGTTGAAAAACAGATCAAAGACAACTTTAATTTCCTG
CTCTCCATAACCAGAGACCTTTTACAGTGTGGATGGTTACATATCATCC
>MY5276_Hexurella_SanPedro_Martir
TTGAAATGATTTTAGTGTGTCTTTTGTGAATTTTAATTTTTGGTATTTTATTTGTATGCC
CATAACCTACTGCTTCTACACCAAGAAATTTCAGTTGGCTAAAAAAAAATTTCAGTGTTG
TGTTGCACAACTCATCCATGTTAGCATTGTTACAATTCAGTCATACTTTGTGTGGCCGGT
AACCAAAAAACTTTTAATATTATTTGATTTTTTT-ATAGTTACAATACCTCATAATATGG
AATTTTTTTTTTTTTTAGTGCTTTCTCGATGAATATTCCAAACATTCCTATTCAGATTCT
GGCAGTAACAGAAACAGGAAGTGCAAATGCCTTTTTTTCCAGTGATTTATCTCATCAATT
AATTACTGAAGGCAATGCTGTAGCAGACAAACTACAAGCTCATTTCATGACTTCCAGTTC
GACATGTCAACAGAAAAGTAATTGCTGTATAAGTTGAATTGTTACTATATTTT------C
AAATGCAGATAGTGGACTGAAAATACAGAAATGTAGT-GAATGGTAATAGATTAATATAA
ATATCCTTTTGTATGCTGATCTGTCCTTTCAAAAGAGTGTCTTTGAGTATTTCTTAAGTA
CTCTTAAGAGCTGATATGCAGCAAGTTGAAAAACAGATCAAAGACAACTTTAATTTCCTG
CTCCCCATAACCAGAGACCTTTTACAGTGTGGATGGTTACATATCATCC
>MY5277_Hexurella_SanPedro_Martir
TTGAAATGATTTTAGTGTGTCTTTTGTGAATTTTAATTTTTGGTATTTTATTTGTATGCC
CATAACCTACTGCTTCTACACCAAGAAATTTCAGTTGGCTAAAAAAAAATTTCAGTGTTG
TGTTGCACAACTCATCCATGTTAGCATTGTTACAATTCAGTCATACTTTGTGTGGCCGGT
AACCAAAAAACTTTTAATATTATTTGATTTTTTT-ATAGTTACAATACCTCATAATATGG
AATTTTTTTTTTTTTTAGTGCTTTCTCGATGAATATTCCAAACATTCCTATTCAGATTCT
GGCAGTAACAGAAACAGGAAGTGCAAATGCCTTTTTTTCCAGTGATTTATCTCATCAATT
AATTACTGAAGGCAATGCTGTAGCAGACAAACTACAAGCTCATTTCATGACTTCCAGTTC
GACATGTCAACAGAAAAGTAATTGCTGTATAAGTTGAATTGTTACTATATTTT------C
AAATGCAGATAGTGGACTGAAAATACAGAAATGTAGT-GAATGGTAATAGATTAATATAA
ATATCCTTTTGTATGCTGATCTGTCCTTTCAAAAGAGTGTCTTTGAGTATTTCTTAAGTA
CTCTTAAGAGCTGATATGCAGCAAGTTGAAAAACAGATCAAAGACAACTTTAATTTCCTG
CTCCCCATAACCAGAGACCTTTTACAGTGTGGATGGTTACATATCATCC
>MY5280_Hexurella_ArroyoSalado
--GAAATGATTTTAGTATGTCTTTTGTGAATTTTAATTTTTGATATTTTATTTGTGTGCC
CATAACCTACTGCTTCTGCACCAAGAAATTTCCATTGGCAAAAAATAAATTTCAGTGTTG
TGTTGCTCAACTCATCCACGTTAGCATTGTTACAATTCAGTCATACTTTGTGCGGCCAGT
AACCAAAAAACTTTCAATACTATTTGATTTTTTTTACAGTTACAATACCTCATAATATGG
AATTTTTTCTTTTTTTAGTGCTTTCTCGATGAATATTCCAAACATTCCTATTCAGATTTT
GGCAGTAACAGAAACAGGAAGTGCTAATGCCTTTTTTTCCAGTGATTTATCTCATCAGTT
AATTACTGAAGGCAATGCTGTGGCAGACAAACTACAAGCTCATTTCATGACTTCCAGTTC
GACATGTCAACAGAAAAGTAATTGCTATATAAGTTGAATTGTTACTTTATTTT------C
AAATGCAGATAGTGGACTGAAAATACAGAAATGTAGT-GAATAGTAATAGATAAATGTAA
ATATCCTTTTGTATGCTGATCTATCCTTTCAAAAGAGTGTCTTTGAATATTTCTTAAGTA
CTCTTAAAAGCTGATATGCAGCAAGTTGAAAAACCCATCAAAGACAACTTTAATTTCCTG
CTCCCCATAACCAGTGACCACGTACAGTGTGGATGGTTACATATCATCC
>MY5282_Hexurella_ArroyoSalado
------------------------------------------------------------
--------------------------AATTTCCATTGGCAAAAAATAAA-----GTGTTG
TGTTGCTCAACTCATCCACGTTAGCATTGTTACAATTCAGTCATACTTTGTGCGGCCAGT
AACCAAAAAACTTTCAATACTATTTGATTTTTTTTACAGTTACAATACCTCATAATATGG
AATTTTTTCTTTTTTTAGTGCTTTCTCGATGAATATTCCAAACATTCCTATTCAGATTTT
GGCAGTAACAGAAACAGGAAGTGCAAATGCCTTTTTTTCCAGTGATTTATCTCATCAGTT
AATTACTGAAGGCAATGCTGTGGCAGACAAACTGCAAGCTCATTTCATGACTTCCAGTTC
GACATGTCAACAGAAAAGTAATTGCTATATAAGTTGAATTGTTACTTTATTTT------C
AAATGCAGATAGTGGACTGAAAATACAGAAATGTAGT-GAATAGTAATAGATAAATGTAA
ATATCCTTTTGTATGCTGATCTATCCTTTCAAAAGAGTGTCTTTGAATATTTCTTAAGTA
CTCTTAAAAGCTGATATGCAGCGAGTTGAAAAACCCATCAAAGACAACTTTAATTTCCTG
CTC----------------------------------------------
>MY5286_Hrupicola_SweetwaterSpr_OrdMtn
TTGAAATGATTTTAGTGTGTCTTTTGTGAATTTTAATTTTTGATATTTTATTTGTATGCC
CATAACCTACTGCTTCTGCATCAGGAAATTTCAGTTGGTTAAAATTAAATTTTAGTGTTG
TGTTGCTCAACTCATCCATGTTAGCATTGTTACAATTCAGTCATACTTTGTGTGGCCAGT
AACCA-AAAACTTTCAATACTATTTGATTTTTTTTATAGTTACAATACCTCATATTACGG
AATTTTTTCTTTTTTTAGTGCTTTCTCGATGAATATTCCAAACATTCCTATTCAGATTCT
GGCAGTAACAGAAACAGGAAGTGCAAATGCCTTTTTTTCCAGTGATTTATCTCATCAATT
AATTACTGAAGGCAATGCTGTAGCAGACAAACTACAAGCTCATTTCATGACTTCTAGTTC
GACATGTCAACAAAAAAGTAATTGCTATATAAGTTGAATTGTTACTATATTTT------C
AAATGCAGATAGTGGACTGAAAATACAGAAATGTAGT-GAATGGTAGTACATTAATGTAA
ATATCCTTTTGTATGCTGATCTATCCTTTCAAAAGAGTGCCTTTGAGTATTTCTTAAGTA
CTCTTAAGAGCTGATATGCAGCAAATTGAAAAATCCGTCGAAGACAACTTTAATTTCATG
CTCCCCATAATTAGTGACCACGTACAGTGTGGGTGGTTAC--ATCATCC
>MY5287_Hrupicola_SweetwaterSpr_OrdMtn
------------------------------------------------------------
---------CTGCTTCTGCATCAGGAAATTTCAGTTGGTTAAAATTAAATTTTAGTGTTG
TGTTGCTCAACTCATCCATGTTAGCATTGTTACAATTCAGTCATACTTTGTGTGGCCAGT
AACCA-AAAACTTTCAATACTATTTGATTTTTTTTATAGTTACAATACCTCATATTACGG
AATTTTTTCTTTTTTTAGTGCTTTCTCGATGAATATTCCAAACATTCCTATTCAGATTCT
GGCAGTAACAGAAACAGGAAGTGCAAATGCCTTTTTTTCCAGTGATTTATCTCATCAATT
AATTACTGAAGGCAATGCTGTAGCAGACAAACTACAAGCTCATTTCATGACTTCTAGTTC
GACATGTCAACAAAAAAGTAATTGCTATATAAGTTGAATTGTTACTATATTTT------C
AAATGCAGATAGTGGACTGAAAATACAGAAATGTAGT-GAATGGTAGTACATTAATGTAA
ATATCCTTTTGTATGCTGATCTATCCTTTCAAAAGAGTGCCTTTGAGTATTTCTTAAGTA
CTCTTAAGAGCTGATATGCAGCAAATTGAAAAATCCGTCGAAGACAACTTTAATTTCATG
CTCCCCATAATTAGTGACCACGTACAGTGTGGGTGGTT-----------
>MY5288_Hrupicola_Deadman_Hills
TTGAAATGATTTTAGTGTGTCTTTTATGAATTTTAATTTTTGATATTTTATTTGTATGCC
CATAACCTACTGCTTCTGCACCCGGAAATTTCAGTTGGCTAAAAATAAATTTCAGTGTTG
TGTTGCTCAACTCATCCATGTTAGCATTGTTACAATTCAGTCATACTTTGTGTGGCCAGT
AACCAAAAAACTTTCAATACTATTTAAATTTTTTTATAGTTACAATACCTCATAATATGG
AATTTTTTCTTTTTTTAGTGCTTTCTCGATGAATATTCCAAACATTCCTATTCAGATTCT
GGCAGTAACAGAAACAGGAAGTGCAAATGCCTTTTTTTCGAGTGATTTATCTCATCAATT
AATTACTGAAGGCAATGCTGTAGCAGACAAACTACAAGCTCATTTCATGACTTCCAGTTC
GACATGTCAACAGAAAAGTAATTGCTATATAACTTGAATTGTTACTATATTTT------C
AAATGCAG-TAGTGGACTGAAAATACAGAAATGTAGT-GAATGGTAATACGTTAATGTAA
ATATCCTTTTGTATGCTGATCTATCCTTTCAAAAGAGTGTCTTTGAGTATTTCTTAAGTA
CTCTTAGGAGTTGATATGCCGCAAGTTGAAAAACCCATCAAAGACAACTTTAATTTCATG
CTCCTCATAACCAGTGACCACGTACAGTGTGGGTGGTTACATATCATCC
>MY5289_Hrupicola_Deadman_Hills
TTGAAATGATTTTAGTGTGTCTTTTATGAATTTTAATTTTTGATATTTTATTTGTATGCC
CATAACCTACTGCTTCTGCACCCGGAAATTTCAGTTGGCTAAAAATAAATTTCAGTGTTG
TGTTGCTCAACTCATCCATGTTAGCATTGTTACAATTCAGTCATACTTTATGTGGCCAGT
AACCAAAAAACTTTCAATACTATTTAAATTTTTTTATAGTTACAATACCTCATAATATGG
AATTTTTTCTTTTTTTAGTGCTTTCTCGATGAATATTCCAAACATTCCTATTCAGATTCT
GGCAGTAACAGAAACAGGAAGTGCAAATGCCTTTTTTTCGAGTGATTTATCTCATCAATT
AATTACTGAAGGCAATGCTGTAGCAGACAAACTACAAGCTCATTTCATGACTTCCAGTTC
GACATGTCAACAGAAAAGTAATTGCTATATAACTTGAATTGTTACTATATTTT------C
AAATGCAG-TAGTGGACTGAAAATACAGAAATGTAGT-GAATGGTAATACGTTAATGTAA
ATATCCTTTTGTATGCTGATCTATCCTTTCAAAAGAGTGTCTTTGAGTATTTCTTAAGTA
CTCTTAAGAGTTGATATGCAGCAAGTTGAAAAACCCATCAAAGACAACTTTAATTTCATG
CTCCTCATAACCAGTGACCACGTACAGTGTGGGTG--------------
>MY5309_Hapachea_JohnnyLyon_Hills
TAGAAGTGATTGTAGTGTGTCTTTTGTGAATTTTAATTTTTGATATTTTATTTGTATGTT
CATAACCTACTGCTTCCGCACCAGGAAATTTCCGTTGGGTAAAAATAAATTTCAGTGTTG
TTTTGCTTAACTCATCCATGCTGGCATTGTTACAATTCAGTCATACTTCGTGTGACCAGT
TATCAAAAAAATTTCAATGCTATTTAATTTTTTTTATAGTTACACTATCTCA---TGTAA
ATTTTATTTTTTTTTTAGTGCTTTCTCGATGAATATTCCAAACATTCCTATTCAGATTCT
GGCAGTAACAGAAACAGGAAGTGCAAATGCCTTTTTTTCCAGTGATTTATCTCATCAGTT
AATTACCGAAGGCAATGCTGTAGCTGACAAACTACAAGCCCATTTCATGACTTCCAGTTC
GACATGTCAACAGAAAAGTAATTGCTAAATATATTGAATTGTTACATTATTTTGAAATGC
AAATGCAGATAGTGGACTAAAAATACAGCAATGTAATGGAATGGTAATACATTATTGTAA
TAATCCTTTTGTAGGCTAATCTATCCTTCCAAAAAAGCGTCTTTTAGTATTTCTTAAGTA
CTCTTAAGAGCTGACATGCAGCAAGTTGAAAAAATCATCAAAGACAACTTTAATTTCATT
CTCCTCATAACCACTGACCACACGTAGTGTGGGTGGTTACATCTAATCC
>MY5310_Hexurella_AntelopeCyn_CerbatMtns
--------------------------------------------------TTTGTACGGG
AATTTCCTGGTGCTTCTGCACCAGGAAATTTCCGTTGGG-AAAAATAAATGTCTGTTTTG
TTTTGTTTAACT-------GTTAGCATTGTTACAATTCAGTCATACTT-GTGTGGCCAGT
TACCAAAAAAATTTCAATACTATTTCATTTTTTTAATAGTTACACTATCTCATAATATGG
AATTTTTTCTTTTTTTAGTGCTTTCTCGATGAATATTCCAAACATTCCTATTCAGATTCT
GGCAGTAACAGAAACGGGAAGTGCGAATGCCTTTTTTTCCAGTGATTTATCTCATCAGTT
AATTACCGAAGGCAATGCTGTAGCTGACAAACTACAAGCACATTTCATGACTTCCAGTTC
GACATGTCAACAGAAAAGTAATTGCTAAATATGTTGAATTGTTAAATTATTTTGAAATGC
AAATGCAAATAGTGGACTAAAAATACCACAATGTAGTGGAATAGTTATGCATAATTGTAA
ATATCCTTTAGTATGCCAATTTATCTTTCCAAAAGAACATCTTTGAGTATTTCCTAAGTA
CTCTTAAGATCTGATATGCAGCAAGTTGAAAAAACCATCAAGCACAACTTTAATTTCA-G
CTCCTCATAACCGGTGACCACACAGTGTGTGGGTGGT------------
>MY5311_Hexurella_AntelopeCyn_CerbatMtns
------------------------------------------------------------
------------------------------------------------------GTTTTG
TTTTGTTTAACT-------GTTAGCATTGTTACAATTCAGTCATACTT-GTGTGGCCAGT
TACCAAAAAAATTTCAATACTATTTCATTTTTTTAATAGTTACACTATCTCATAATATGG
AATTTTTTCTTTTTTTAGTGCTTTCTCGATGAATATTCCAAACATTCCTATTCAGATTCT
GGCAGTAACAGAAACGGGAAGTGCGAATGCCTTTTTTTCCAGTGATTTATCTCATCAGTT
AATTACCGAAGGCAATGCTGTAGCTGACAAACTACAAGCACATTTCATGACTTCCAGTTC
GACATGTCAACAGAAAAGTAATTGCTAAATATGTTGAATTGTTAAATTATTTTGAAATGC
AAATGCAAATAGTGGACTAAAAATACCACAATGTAGTGGAATAGTTATGCATAATTGTAA
ATATCCTTTAGTATGCCAATTTATCTTTCCAAAAGAACATCTTTGAGTATTTCCTAAGTA
CTCTTAAGATCTGATATGCAGCAAGTTGAAAAAACCATCAAG------------------
-------------------------------------------------
>MY5312_Hexurella_FoxCyn_MusicMtns
------------------------------TTTTAATTTTTGATATTTTATTTGTACGGG
AATTTCCTGGTGCTTCTGCACCAGGAAATTTCCGTTGGG-AAAAATAAATGTCTGTTTTG
TTTTGTTTAACT-------GTTAGCATTGTTACAATTCAGTCATACTT-GTGTGGCCAGT
TACCAAAAAAATTTCAATACTATTTCATTTTTTTAATAGTTACACTATCTCATAATATGG
AATTTTTTCTTTTTTTAGTGCTTTCTCGATGAATATTCCAAACATTCCTATTCAGATTCT
GGCAGTAACAGAAACGGGAAGTGCGAATGCCTTTTTTTCCAGTGATTTATCTCATCAGTT
AATTACCGAAGGCAATGCTGTAGCTGACAAACTACAAGCACATTTCATGACTTCCAGTTC
GACATGTCAACAGAAAAGTAATTGCTAAATATGTTGAATTGTTAAATTATTTTGAAATGC
AAATGCAAATAGTGGACTAAAAATACCACAATGTAGTGGAATAGTTATGCATAATTGTAA
ATATCCTTTAGTATGCCAATTTATCTTTCCAAAAGAACATCTTTGAGTATTTCCTAAGTA
CTCTTAAGATCTGATATGCAGCAAGTTGAAAAAACCATCAAGCACAACTTTAATTTCATG
CTCCTCATAACCGGTGACCACACAGTGTGTGGGTGGTTACGTATCATCC
>MY5313_Hexurella_FoxCyn_MusicMtns
----------------------------------------TGATATTTTATTTGTACGGG
AATTTCCTGGTGCTTCTGCACCAGGAAATTTCCGTTGGG-AAAAATAAATGTCTGTTTTG
TTTTGTTTAACT-------GTTAGCATTGTTACAATTCAGTCATACTT-GTGTGGCCAGT
TACCAAAAAAATTTCAATACTATTTCATTTTTTTAATAGTTACACTATCTCATAATATGG
AATTTTTTCTTTTTTTAGTGCTTTCTCGATGAATATTCCAAACATTCCTATTCAGATTCT
GGCAGTAACAGAAACGGGAAGTGCGAATGCCTTTTTTTCCAGTGATTTATCTCATCAGTT
AATTACCGAAGGCAATGCTGTAGCTGACAAACTACAAGCACATTTCATGACTTCCAGTTC
GACATGTCAACAGAAAAGTAATTGCTAAATATGTTGAATTGTTAAATTATTTTGAAATGC
AAATGCAAATAGTGGACTAAAAATACCACAATGTAGTGGAATAGTTATGCATAATTGTAA
ATATCCTTTAGTATGCCAATTTATCTTTCCAAAAGAACATCTTTGAGTATTTCCTAAGTA
CTCTTAAGATCTGATATGCAG---------------------------------------
-------------------------------------------------
>MY5314_Hexurella_Grasshopper_BrushyMtn
--------------------CTTTTGTTAATTTTAATTTTTGATATTTTATTTGTACGGA
AATTTCCTGGTGCTTCTGCACCAGGAAATTTCCTTTGGG-AAAAATAAATGTCTGTTTTG
TTTTGTTTAACTCATCCATGTTAGCATTGTTACAATTCAGTCATACTT-GTGTGGCCAGT
TACCAAAAAAATTTCAATACTATTTCATTTTTTTAATAGTTACACTATCTCATAATATGG
AATTTTTTCTTTTTGTAGTGCTTTCTCGATGAATATTCCAAACATTCCTATTCAGATTCT
GGCAGTAACAGAAACGGGAAGTGCGAATGCCTTTTTTTCCAGTGATTTATCTCATCAGTT
AATTACCGAAGGCAATGCTGTAGCTGACAAACTACAAGCACATTTCATGACTTCCAGTTC
GACATGTCAACAGAAAAGTAATTGCTAAATATGTTAAATTGTTAAATTATTTTGAAATGC
AAATGCAAATAGTGGACTAAAAATACCACAATGTGGTGGAATAGTTATGCATTATTGTAA
ATATCCTTTAGTATGCTAATTTATCTTTCCAAAAGAGC-------AGTATTTTCTAAGTA
CTCTTAAGAGCTGATATGCAGCAAGTTGAAAAAACCATCAAACACAACTTTAATTTCATG
CTCCTCATAACCGGTGACGACACAGTGTG--------------------
>MY5315_Hexurella_WagonerRd_BradshawMtns
TTAAAATGATTGTAGTGTGTCTTTTGTTAATTTTAATTTTTGATATTTTATTTGTACGGA
AATTTCCTGGTGCTTCTGCACCAGGAAATTTCCGTTGGGAAAAAATAACTTTCTGTTTTG
TATTGTTTAACTCATCCATGTTAGCATTGTTGCAATTCAGTCATACTT-GTGTGGCCAGT
TACCAAAAAAATTTCAATACTATTTCATTTTTTTCATAGTTACACTATCTCATAATATGG
AATTTTTTCTTTTTTTAGTGCTTTCTCGATGAATATTCCAAACATTCCCATTCAGATTCT
GGCAGTAACAGAAACGGGAAGTGCGAATGCCTTTTTTTCCAGTGATTTATCTCATCAGTT
AATTACCGAAGGCAATGCTGTAGCTGACAAACTACAAGCACATTTCATGACTTCCAGTTC
GACATGTCAACAGAAAAGTAATTGCTAAATATGCTGAATTGTTAAATTATTTTGAAATGA
AAATGCAAATAGTGGACTAAAAATACCACAATGTGGTGGAATGGTTATGCATTATTGTAA
ATATCCTTTAGTATGCCAACTTATCTTTCCAAAAGAGCATCTTTGAGTATTTCCTAAGTA
CTCTTAAGAGCTGATATGCAGCAAGTTGAAAAAACCATCAAACACAACTTTAATTTCATG
CTCCTCATAACC-GTGACCACACAGTGTGTGGGTGGTTACGTATCATCC
>MY5316_Hexurella_WagonerRd_BradshawMtns
TTAAAATGATTGTAGTGTGTCTTTTGTTAATTTTAATTTTTGATATTTTATTTGTACGGA
AATTTCCTGGTGCTTCTGCACCAGGAAATTTCCGTTGGG-AAAAATAACTTTCTGTTTTG
TATTGTTTAACTCATCCATGTTAGCATTGTTGCAATTCAGTCATACTT-GTGTGGCCAGT
TACCAAAAAAATTTCAATACTATTTCATTTTTTTCATAGTTACACTATCTCATAATATGG
AATTTTTTCTTTTTTTAGTGCTTTCTCGATGAATATTCCAAACATTCCCATTCAGATTCT
GGCAGTAACAGAAACGGGAAGTGCGAATGCCTTTTTTTCCAGTGATTTATCTCATCAGTT
AATTACCGAAGGCAATGCTGTAGCTGACAAACTACAAGCACATTTCATGACTTCCAGTTC
GACATGTCAACAGAAAAGTAATTGCTAAATATGCTGAATTGTTAAATTATTTTG------
AAATGCAAATGGTGGACTAAAAATACCACAATGTGGTGGAATGGTTATGCATTATTGTAA
ATATCCTTTAGTATGCCAACTTATCTTTCCAAAAGAGCATCTTTGAGTATTTCCTAAGTA
CTCTTAAGAGCTGATATGCAGCAAGTTGAAAAAACCATCAAACACAACTTTAATTTCATG
CTCCTCATAACCGGTGACCACACAGTGTGTGGGTGGTTACGTATCATCC
>MY5317_Hrupicola_Cottonwood_SnYsidroMtns
TTGAAATGAT--------------TGTGAATTTTAATTTTTGACATTTTATTTATATGCC
CATAACCT-----------ACCAGGAAATTTCAGTTGACTAAAAGTAAATTTCAGTGTTG
TGTTGCTCAACTCGTCCATGTTAGCATTGTTACAATTCAGTCATACTTTGTGTAGCCAGT
AACCAAAAAACTTTCAAAACTATTTGATTTTTTTTCTAGTTACAATACCTCATAATGTGG
AATTTTTTTTTTTTTTAGTGCTTTCTCGATGAATATTCCAAACATTCCTATTCAGATTCT
GGCAGTAACCGAAACAGGAAGTGCAAATGCCTTTTTTTCCAGTGATTTATCTCATCAATT
AATTACTGAAGGCAATGCTGTAGCAGACAAACTACAAGCTCATTTCATGACTTCCAGTTC
AACATGTCAACAGAAAAGTAATTGCAATATAAGTTAAATTGTTACTATATTTT------C
AAATGCAGATAGTGGACTGAAAATACAGAAATGTAGT-GAATGGTAATACATTAATGTAA
ATATCCTTT---------------------------------------------------
----------------------------GAA-----------------------------
-------------------------------------------------
