# Supplementary material for: ﻿Species delimitation, biogeography, and natural history of dwarf funnel web spiders (Mygalomorphae, Hexurellidae, Hexurella) from the United States / Mexico borderlands
Source: Zookeys. 2023 Jun 14;1167:109–57. doi: 10.3897/zookeys.1167.103463 (PMC10285686; doi:10.3897/zookeys.1167.103463)
Supplement: Supplementary material 3 — Input matrices, analysis log files, and output tree files for nuclear and mitochondrial analyses [file zookeys-1167-109_article-103463__-s003.zip › uce-200788.fasta]

>MY0059_Hapachea_SantaRitaMtns_MaderaCyn
GTTAGATTTCTGTTGTATGTTAAAACTTCTAAATTGTTTTATCCTTTCACTTAGGTAACT
GATTTAAGACATACTTCTATTTCAAATTTTTGTTGACGAAAAATTAAGTGCTTTCTGCTA
TAGTTCGATGCTGTTTGTTACAAAGTAGTATCCATTGGTAATTTCCATCCACTTCCACCC
AAGTTGATGCATTCATGTATTTAAGTATGTGTTAATTAGACATTGTTTTGCTTCCCTGTA
TTGTAAGCATAAAGAACTCCCATTTCACCTATCTTCTTTAAAAGAAATTCAGTACAGTAA
GATATAATTTTTAGTGGTTGTCTTCCAACTTCTTTGTGTTGTGTAGGGTATGGGGCGTAT
CCACCACCACCTGAACCGGCTCCTCCAGATTTGCCCCCTTCCCGAATGAAGAAGGGATCT
TTAACAGCCGGCCATCATGCTTCTCGCACAAGCTTGGATGAGGGTACTTGCCCACTCTTA
TCAGTTATATTTTTGCTTTTAAAAAGTAGTAACAGCTCTCCTTTTGTTTCTACCTTACTA
TGCATATAACTGTAAAAAAGTACTGGTACTAAAAAGCTGAACATGCTATGCATTGTGCCA
GTACTTTTTGAAAAATATATTTGAGAGTATTTCTCCAAATTCTATAAATTATAATTAGAT
GTGATTACTAGGATGTTT-------------ATATATATATATAGTTCAAAAATCAAAAT
AAGGAATATATCAGTATTGTGATATGCTGGGATATAAATGTTTCATATGGAAGGATATCA
TGATGTTGATAGATTTAGCTTATATTGTTTTGTAAGAT
>MY0139_Hexurella_SanDiego_Guatay
GTTAGATTTCTGTTGTGTGTTAAAATTTTTAAATTGCTTTATCCTTCCACTTAGGTAACT
GATTTAAGACATACATCTTTTTCAAACTTTTGTTGATGAAAAATTCTGTGCTTTCTGCTA
TAGTTCGATGCTGTTTGTTACAAAGTAGCATTCATTCGTAATTTCCATCCACTTCCACCC
AAGTTGATGCATTCATGTATTTAAGTATGTGTTAATTAGACATTGTTTTGCTTCCATGTA
TTGTAAGCATAAAGAACTCCCATTTCACCTCTCTTCTTTAAAAGAAATTCAGTACAGTAA
GATATAATTTTTAGTGGTTGTCTTCCAACTTCTTTGTGTTGTGTAGGGTATGGGGCGTAT
CCACCGCCACCTGAACCGGCTCCTCCAGATTTGCCCCCTTCCCGAATGAAGAAGGGATCT
TTAACAGCCGGCCATCACGCTTCTCGCACAAGCTTGGATGAGGGTACTTGCCCACTCTTA
CCAGTTATATTTTTGCTTTTTAAAACTAGTAACAGCTCTCCTTTTTTTTCTACCTTACTA
TGCATATAACTG-AAAAAAGTACTAGTACTAAAACACAGAATATGCTATGCATTGTGCCA
GTACTTTTTGCAAAATATGTTTGAGAGCATTTCTCAAAATTCTGTAAATTATAATTAGAT
GTGATTACTATAACTTCTCTTTCTAGGATGTTTTTATATATATATTTCAATAATCAAAAT
AAGTAGTATGTCAATATTGTGATATCCTGGGATATAAAAGTTTCACATGGAAAGATATCA
TGATATTGATAGATTTAGCTTATAATATGTTGTAAAAT
>MY5053_Hexurella_ChiricahuaMtns_PriceCyn
GTTAGATTTCTGTTGTATGTTAAAACTACTAAATTGCTTTATCCTTTCACTTAGGTAACT
GATTTAAGACATACTTATATTTCAAATTTTTGTTGAAAAAATATTAAGTGCTTTCTGCTA
TAGTTCGATGCTGTTTGTTACAAAGTAGTATCCATTGGTAATTTCCATCCACTTCCACCC
AAGTTGATGCATTCATGTATTTAAGTATGTGTTAATTAGACATTGTTTTGCTTCCCTGTA
TTGTAAGCATAAAGCACTCCCATTTCACCTATCTTCTTTAAAAGAAATTCAGTACAGTAA
GATATAATTTTTAGTGGTTGTCTTCCAACTTCTTTGTGTTGTGTAGGGTATGGGGCGTAT
CCACCACCACCTGAACCGGCTCCTCCAGATTTGCCCCCTTCCCGAATGAAGAAGGGATCT
TTAACAGCCGGCCATCATGCTTCTCGCACAAGCTTGGATGAGGGTACTTGCCCACTCTTA
TCAGTTATATTTTTGCTTTTAAAAAGTAGTAACAGCTCTCCTTTTGTTTCTACCTTACTA
TGCATATAACTGTAAAAAAGTACTAGTACTAAGAAGCTGAACATGCTATGCATTGTGTCA
GTACTTTTTGCAAAATATATTTGAGAGTATTTCTCAAAATTCTACAAATTATAATTAGAT
GTGATTACTGGGATGTTT-------------ATATATATATATAATTCAGTAATCAAAAT
AAGGAATACATCAGTATTGTGATATGCTGTGATATAAATGTTTCATATGGAAGGATATCA
TGATGTTGATAGATTTAGCTTATTTTGTTTTGTGAAAT
>MY5064_Hexurella_MuleMtns_Escabrosa
GTTAGATTTCTGTTGTATGTTAAAACTTCTAAATTGCTTTATCCTTTCACTTAGGTAACT
GATTTAAGACATACTTCTATTTCAAATTTTTGTTGACGAAAAATTAAGTGCTTTCTGCTA
TAGTTCGATGCTGTTTGTTACAAAGTAGTATCCATTGGTAATTTCCATCCACTTCCACTC
AAGTTGATGCATTCATGTATTTAAGTATGTGTTAATTAGACATTGTTTTGCTTCCCTGTA
TTGTAAGCATAAAGAACTCCCATTTCACCTATCTTCTTTAAAAGAAATTCAATACAGTAA
GATATAATTTTTAGTGGTTGTCTTCCAACTTCTTTGTGTTGTGTAGGGTATGGGGCGTAT
CCACCACCACCTGAACCGGCTCCTCCAGATTTGCCCCCTTCCCGAATGAAGAAGGGATCT
TTAACAGCCGGCCATCATGCTTCTCGCACAAGCTTGGATGAGGGTACTTGCCCACTCTTA
TCAGTTATATTTTTGCTTTTAAAAAGTAGTAACAGCTCTCCTTTTGTTTCTACCTTACTA
TGCATATAACTGTAAAAAAGTACTGGTACTAAAAAGCTGAACATGCTATGCATTGTGCCA
GTACTTTTTGCAAAATATATTTGAGAGTATTTCTCAAAATTCTATAAATTATAATTAGAT
GTGATTACTAGGATGTTTT-----------TATATATATATATAATTCAGTAATCAAAAT
AAGGAATATATCAGTATTGTGATATGCTGGGATATAAATGTTTCATATGGAAGGATATCA
TGATGTTGATAGATTTAGCTTATATTGTTTTGTAAAAT
>MY5066_Hexurella_MuleMtns_Escabrosa
GTTAGATTTCTGTTGTATGTTAAAACTTCTAAATTGCTTTATCCTTTCACTTAGGTAACT
GATTTAAGACATACTTCTATTTCAAATTTTTGTTGACGAAAAATTAAGTGCTTTCTGCTA
TAGTTCGATGCTGTTTGTTACAAAGTAGTATCCATTGGTAATTTCCATCCACTTCCACTC
AAGTTGATGCATTCATGTATTTAAGTATGTGTTAATTAGACATTGTTTTGCTTCCCTGTA
TTGTAAGCATAAAGAACTCCCATTTCACCTATCTTCTTTAAAAGAAATTCAATACAGTAA
GATATAATTTTTAGTGGTTGTCTTCCAACTTCTTTGTGTTGTGTAGGGTATGGGGCGTAT
CCACCACCACCTGAACCGGCTCCTCCAGATTTGCCCCCTTCCCGAATGAAGAAGGGATCT
TTAACAGCCGGCCATCATGCTTCTCGCACAAGCTTGGATGAGGGTACTTGCCCACTCTTA
TCAGTTATATTTTTGCTTTTAAAAAGTAGTAACAGCTCTCCTTTTGTTTCTACCTTACTA
TGCATATAACTGTAAAAAAGTACTGGTACTAAAAAGCTGAACATGCTATGCATTGTGCCA
GTACTTTTTGCAAAATATATTTGAGAGTATTTCTCAAAATTCTATAAATTATAATTAGAT
GTGATTACTAGGATGTTTT-----------TATATATATATATAATTCAGTAATCAAAAT
AAGGAATATATCAGTATTGTGATATGCTGGGATATAAATGTTTCATATGGAAGGATATCA
TGATGTTGATAGATTTAGCTTATATTGTTTTGTAAAAT
>MY5071_Hexurella_SantaRitaMtns_AlisoSprings
GTTAGATTTCTGTTGTATGTTAAAACTTCTAAATTGCTTTATCCTTTCACTTAGGTAACT
GATTTAAGACATACTTCTATTTCAAATTTTTGTTGACGAAAAATTAAGTGCTTTCTGCTA
TAGTTCGATGCTGTTTGTTACAAAGTAGTATCCATTGGTAATTTCCATCCACTTCCACCC
AAGTTGATGCATTCATGTATTTAAGTATGTGTTAATTAGACATTGTTTTGCTTCCTTGTA
TTGTAAGCATAAAGAACTCCCATTTCACCTATCTTCTTTAAAAGAAATTCAGTACAGTAA
GATATAATTTTTAGTGGTTGTCTTCCAACTTCTTTGTGTTGTGTAGGGTATGGGGCGTAT
CCACCACCACCTGAACCGGCTCCTCCAGATTTGCCCCCTTCCCGAATGAAGAAGGGATCT
TTAACAGCCGGCCATCATGCTTCTCGCACAAGCTTGGATGAGGGTACTTGCCCACTCTTA
TCAGTTATATTTTTGCTTTTAAAAAGTAGTAGCAGCTCTCCTTTTGTTTCTACCTTACTA
TGCATATAACTGTAAAAAAGTACTGGTACTAAAAAGCTGAACATGCTATGCATTGTGCCA
GTACTTTTTGCAAAATATATTTGAGAGTATTTCTCCAAATTCTATAAATTATAATTAGAT
GTGATTACTAGGATGTT-----------------TATATATATAGTTCAAAAATCAAAAT
AAGGAATATATCAGTATTGTGATATGCTGGGATATAAATGTTTCATATGGAAGGATATCA
TGATGTTGATAGATTTAGCTTAGATTGTTTTGTAAGAT
>MY5075_Hexurella_ChiricahuaMtns_CaveCrkCyn
GTTAGATTTCTGTTGTATGTTAAAACTTCTAAATTGCTTTATCCTTTCACTTAGGTAACT
TTTTTAAGACATACTTCTATTTCGAATTTTTGTTGACAAAAAATTAAGTGCTTTCTGCTA
TAGTTCGATGCTGTTTGTTACAAAGTAGTATCCATTGGTAATTTCCATCCACTTCCACCC
AAGTTGATGCATTCATGTATTTAAGTATGTGTTAATTAGACATTGTTTTGCTCCCCTGTA
TTGTAAGCATAAAGCACTCCCATTTCACCTATCTTCTTTAAAAGAAATTCAGTACAGTAA
GATATAATTTTTAGTGGTTGTCTTCCAACTTCTTTGTGTTGTGTAGGGTATGGGGCGTAT
CCACCACCACCTGAACCGGCTCCTCCAGATTTGCCCCCTTCCCGAATGAAGAAGGGATCT
TTAACAGCCGGCCATCATGCTTCTCGCACAAGCTTGGATGAGGGTACTTGCCCACTCTTA
TCAGTTATATTTTTGCTTTTAAAAAGTAGTAACAGCTCTCCTTTTGTTTCTACCTTACTA
TGCATATAACTGTAAAAAAGTGCTGGTACTAAAAAGCTGAACATGCTATGCATTGTGTCA
GTACTTTTTGCAAAATATATTTGAGAGTATTTCTCAAAATTCTATAAATTATAATTAGAT
GTGATTACTAGGATGTTT-------------ATATATATATATAATTCAATAATCAAAAT
AAGGAATATATCAGTATTGTGATATGCTGTGATATAAATGTTTCATATGGAAGGATATCA
TGATGTTGATAGATTTAGCTTATTTTGTTTTGTAAAAT
>MY5126_Hexurella_SantaCatalinaMtns_NuggetCyn
GTTAGATTTCTGTTGTATGTTAAAACTTCTAAATTGCTTTATCCTTTCACTTAGGTAACT
GATTTAAGACATACTTCTATTTCAAATTTTTGTTGACGAAAAATTAGGTGCTTTCTGCTA
TAGTTTGATGCTGTTTGTTACAAAGTAGTATCCATTGGTAATTTCCATCCACTTCCACCC
AAGTTGATGCATTCATGTATTTAAGTATGTGTTAATTAGACATTGTTTTGCTTCCCTGTA
TTGTAAGCATAAAGAACTCCCATTTCACCTATCTTCTTTAAAAGAAATTCAGTACAATAA
GATATAATTTTTAGTGGTTGTCTTCCAACTTCTTTGTGTTGTGTAGGGTATGGGGCGTAT
CCACCACCACCTGAACCGGCTCCTCCAGATTTGCCCCCTTCCCGAATGAAGAAGGGATCT
TTAACAGCCGGCCATCATGCTTCTCGCACAAGCTTGGATGAGGGTACTTGCCCACTCTTA
TCAGTTATATTTTTGCTTTTAAAAAGTAGTAACAGCTCTCCTTTTGTTTCTACCTTACTA
TGCATATAACTGTAGAAAAGTACTGGTACTAAAAAGCTGAACATGCTATGCATTGTGCCA
GTACTTTTTGCAAAATATATTTTAGAGTATTTCTCAAAATTCTATAAATTATAATTAGAT
GTGATTACTAGGATGTTT-------------TTATACATATATAGTTCAATAATCAAAAT
AAGGAATATATCAGTGTTGTGATATGCTGGGATATAAATGTTTCATATGGAAGGATATCA
TGATGTTGATAGATTTAGCTTATATTGTTTTGTAAAAT
>MY5128_Hexurella_WhetstoneMtns_FrenchJoeCyn
------------------------------------------------------------
------------------------------------------------------------
------------------------------------------------------------
------------------------------------------------------------
------GCATAAAGCACTCCCATTTCACCTATCTTCTTTAAAAGAAATTCAGTACAGTAA
GATATAATTTTTAGTGGTTGTCTTCCAACTTCTTTGTGTTGTGTAGGGTATGGGGCGTAT
CCACCACCACCTGAACCGGCTCCTCCAGATTTGCCCCCTTCCCGAATGAAGAAGGGATCT
TTAACAGCCGGCCATCATGCTTCTCGCACAAGCTTGGATGAGGGTACTTGCCCACTCTTA
TCAGTTATATTTTTGCTTTTAAAAAGTAGTAACAGCTCTCCTTTTGTTTCTACCT-----
------------------------------------------------------------
------------------------------------------------------------
------------------------------------------------------------
------------------------------------------------------------
--------------------------------------
>MY5131_Hexurella_PedregosaMtns_PruneCyn
GTTAGATTTCTGTTGTATGTTAAAACTTCTAAATTGCTTTATCCTTTCACTTAGGTAACT
GATTTAAGACATACTTCTATTTCAAATTTTTTTTGACAAAATATTAAGTGCTTTCTGCTA
TAGTTCGATGCTGTTTGTTACAAAGTAGTATCCATTGGTAATTTCCATCCACTTCCACCC
AAGTTGATGCATTCATGTATTTAAGTATGTGTTAATTAGACATTGTTTTGCTTCCCTGTA
TTGTAAGCATAAAGCACTCCCATTTCACCTATCTTCTTTAAAAGAAATTCAGTACAGTAA
GATATAATTTTTAGTGGTTGTCTTCCAACTTCTTTGTGTTGTGTAGGGTATGGGGCGTAT
CCACCACCACCTGAACCGGCTCCTCCAGATTTGCCCCCTTCCCGAATGAAGAAGGGATCT
TTAACAGCCGGCCATCATGCTTCTCGCACAAGCTTGGATGAGGGTACTTGCCCACTCTTA
TCAGTTATATTTTTGCTTTTAAAAAGTAGTAACAGCTCTCCTTTTGTTTCTACCTTACTA
TGCATATAACTGTAAAAAAGTACTGGTACTAAAAAGCTGAACATGCTATGCATTGTGTCA
GTACTTTTTGCAAAATATATTTGAGAGTATTTCTCAAAATTCTGTAAATTATAATTAGAT
GTGATTACTAGGATGTTT-------------ATATATATATATAATTCAATAATCAAAAT
AAGGAATATATCAGTATTGTGATATGCTGTGATATAAATGTTTCATATGGAAAGATATCA
TGATGTTGATAGATTTAGCTTATTTTGTTTTGTAAAAT
>MY5132_Hexurella_PedregosaMtns_PruneCyn
GTTAGATTTCTGTTGTATGTTAAAACTTCTAAATTGCTTTATCCTTTCACTTAGGTAACT
GATTTAAGACATACTTCTATTTCAAATTTTTTTTGACAAAATATTAAGTGCTTTCTGCTA
TAGTTCGATGCTGTTTGTTACAAAGTAGTATCCATTGGTAATTTCCATCCACTTCCACCC
AAGTTGATGCATTCATGTATTTAAGTATGTGTTAATTAGACATTGTTTTGCTTCCCTGTA
TTGTAAGCATAAAGCACTCCCATTTCACCTATCTTCTTTAAAAGAAATTCAGTACAGTAA
GATATAATTTTTAGTGGTTGTCTTCCAACTTCTTTGTGTTGTGTAGGGTATGGGGCGTAT
CCACCACCACCTGAACCGGCTCCTCCAGATTTGCCCCCTTCCCGAATGAAGAAGGGATCT
TTAACAGCCGGCCATCATGCTTCTCGCACAAGCTTGGATGAGGGTACTTGCCCACTCTTA
TCAGTTATATTTTTGCTTTTAAAAAGTAGTAACAGCTCTCCTTTTGTTTCTACCTTACTA
TGCATATAACTGTAAAAAAGTACTGGTACTAAAAAGCTGAACATGCTATGCATTGTGTCA
GTACTTTTTGCAAAATATATTTGAGAGTATTTCTCAAAATTCTATAAATTATAATTAGAT
GTGATTACTAGGATGTTT-------------ATATATATATATAATTCAATAATCAAAAT
AAGGAATATATCAGTATTGTGATATGCTGTGATATAAATGTTTCATATGGAAAGATATCA
TGATGTTGATAGATTTAGCTTATTTTGTTTTGTAAAAT
>MY5136_Hexurella_MiddlemarchCyn
GTTAGATTTCTGTTGTGTGTTAAAACTTCTAAATTGCTTTATCCTTTCACTTAGGTAACT
GATTTAAGACATACTCCTATTTCAAATTTTTGTTGACGAAAAATTAAGTGCTTTCTGCTG
TAGTTCGATGCTGTTTGTTACGAAGTAGTATCCATTGTTAATTTCCATCCACTTCCACAT
AAGTTGATGCATTCATGTATTTAAGTATGTGTTAATTAGACATTGTTTTGCTTCCCTGTA
TTGTGAGCATAAAGCACTCCCATTTCACCTATCTTCTTTAAAAGAAATTCAGTACAGTAA
GATATAATTTTTAGTGGTTGTCTTCCAACTTCTTTGTGTTGTGTAGGGTATGGGGCGTAT
CCACCACCACCTGAACCGGCTCCTCCAGATTTGCCCCCTTCCCGAATGAAGAAGGGATCT
TTAACAGCCGGCCATCATGCTTCTCGCACAAGCTTGGATGAGGGTACTTGCCCACTCTTA
TCAGTTATATTTTTGCTTTTAAAAAGTAGTAACAGCTCTCCTTTTGTTTCTACCTTACTA
TGCATATAACTGTAAAAAAGTACTGGTACTAAAAAGCTGAACATGCTATGCATTGTGTCA
GTACTTTTTGCAAAATATATTTGAGAGTATTTGTCAAAATTCTATAAATTATAATTAGAT
GTGATTACTAGGATGTT---------------TATATATATATAATTCAATAATCAAAAT
AAGGAATATATCAGTATTGTGATATGCTGGGATATAAATGTTTCTTATGGAAGGATATCG
TGATGTTGATAGATTTAGCTTATTTTGTTTTGTAAAAT
>MY5147_Hexurella_DragoonMtns_NF_345A
GTTAGATTTCTGTTGTGTGTTAAAACTTCTAAATTGCTTTATCCTTTCACTTAGGTAACT
GATTTAAGACATACTCCTATTTCAAATTTTTGTTGACGAAAAATTAAGTGCTTTCTGCTG
TAGTTCGATGCTGTTTGTTACGAAGTAGTATCCATTGTTAATTTCCATCCACTTCCACAT
AAGTTGATGCATTCATGTATTTAAGTATGTGTTAATTAGACATTGTTTTGCTTCCCTGTA
TTGTGAGCATAAAGCACTCCCATTTCACCTATCTTCTTTAAAAGAAATTCAGTACAGTAA
GATATAATTTTTAGTGGTTGTCTTCCAACTTCTTTGTGTTGTGTAGGGTATGGGGCGTAT
CCACCACCACCTGAACCGGCTCCTCCAGATTTGCCCCCTTCCCGAATGAAGAAGGGATCT
TTAACAGCCGGCCATCATGCTTCTCGCACAAGCTTGGATGAGGGTACTTGCCCACTCTTA
TCAGTTATATTTTTGCTTTTAAAAAGTAGTAACAGCTCTCCTTTTGTTTCTACCTTTCTA
TGCATATAACTGTAAAAAAGTACTGGTACTAAAAAGCTGAACATGCTATGCATTGTGTCA
GTACTTTTTGCAAAATATATTTGAGAGTATTTCTCAAAATTCTATAAATTATAATTAGAT
GTGATTACTAGGATGTT---------------TATATATATATAATTCAATAATCAAAAT
AAGGAATATATCAGTATTGTGATATGCTGGGATATAAATATTTCTTATGGAAGGATATCG
TGATGTTGATAGATTTAGCTTATTTTGTTTTGTAAAAT
>MY5152_Hexurella_WhetstoneMtns_ApacheCyn
GTTAGATATCTGTTGTATGTTAAAACTTCTAAATTGCTTCATCCTTTCAGTTAGGTAACT
GATTTAAGACATACTTCTATTTCAAATTTTTGTTGACAAAAAATTAAGTGCTTTCTGCTA
TAGTTCGATGCTGTTTGTTACAAAGTAGTATCCATTGGTAATTTCCATCCACTTCCACCT
AAGTTGATGCATTCATGTATTTAAGTATGTGTTAATTAGACATTGTTTTGCTTCCCTGTA
TTGTAAGCATAAAGCACTCCCATTTCACCTATCTTCTTTAAAAGAAATTCAGTACAGTAA
GATATAATTTTTAGTGGTTGTCTTCCAACTTCTTTGTGTTGTGTAGGGTATGGGGCGTAT
CCACCACCGCCTGAACCGGCTCCTCCAGATTTGCCCCCTTCCCGAATGAAGAAGGGATCT
TTAACAGCCGGCCATCATGCTTCTCGCACAAGCTTGGATGAGGGTACTTGCCCACTCTTA
TCAGTTATATTTTTGCTTTTAAAAAGTAGTAACAGCTCTCCTTTTGTTTCTACCTTACTA
TGCATATAACTGTAAAAAAGTACTGGTACTAAAAAGCTGAACATGCTATGCATTGTGTCA
GTACTTTTTGCAAAATATATTTGAGAGTATTTCTCAAAATTCTATAAATTATAATTAGAT
GTGATTACTAGGATGTT--------------ATATATATATATAATTCAATAATCAAAAT
AAGGAATATATCAGTATTGTGATATGCTGGGATATAAATGTTTCATATGGAAGGATATCA
TGATGTTGATAGATTTAGCTTATATTGTTTTGTAAAAT
>MY5154_Hexurella_SantaRitaMtns_AdobeCyn
GTTAGATTTCTGTTGTATGTTAAAACTTCTAAATTGCTTTATCCTTTCACTTAGGTAACT
GATTTAAGACATACTTCTATTTCAAATTTTTGTTGACGAAAAATTAAGTGCTTTCTACTA
TAGTTCGATGCTGTTTGTTACAAAGTAGTATCCATTGGTAATTTCCATCCACTTCCACTC
AAGTTGATGCATTCATGTATTTAAGTATGTGTTAATTAGACATTGTTTTACTTCCCTGTA
TTGTAAGCATAAAGAACTCCCATT-------TCTTCTTTAAAAGAAATTCAGTACAGTAA
GATATAATTTTTAGTGGTTGTCTTCCAACTTCTTTGTGTTGTGTAGGGTATGGGGCGTAT
CCACCACCACCTGAACCGGCTCCTCCAGATTTGCCCCCTTCCCGAATGAAGAAGGGATCT
TTAACAGCCGGCCATCATGCTTCTCGCACAAGCTTGGATGAGGGTACTTGCCCACTCTTA
TCAGTTATATTTTTGCTTTTAAAAAGTAGTAACAGCTCTCCTTTTGTTTCTACCTTACTA
TGCATATAACTGTAAAAAAGTACTGTTACTAAAAAGCTGAACATGCTATGCATTGTGCCA
GTACTTTTTGCAAAATATATTTGAGAGTATTTCTCCAAATTCTATAAATTATAATTAGAT
GTGATTACTAGGATGTTT---------------ATATATATATAGTTCAAAAATCAAAAT
GAGGAATATATCAGTATTGTGATATGCTGGGATATAAATGTTTCATATGGAAGGATATCA
TGATGTTGATAGTTTTAGCTTATATTGTTTTGTAAGAT
>MY5157_Hexurella_SantaCatalinaMtns_Redington
GTTAGATTTCTGTTGTATGTTGAAACTTCTAAATTGCTTTATCCTTTCACTTAGGTAACT
GATTTAAGACATACTTCTATTTCAAATTTTTGTTGACAAAAAATTAAGTGCTTTCTGCTA
TAGTTCGATGCTGTTTGTTACAAAGTAGTATCCATTGGTAATTTCCATCCACTTCCACCC
AAGTTGATGCATTCATGTATTTAAGTATGTGTTAATTAGACATTGTTTTGCTTCCCTGTA
TTGTAAGCATAAAGAACTCCCATTTCACCTATCTTCTTTAAAAGAAATTCAGTACAGTAA
GATATAATTTTTAGTGGTTGTCTTCCAACTTCTTTGTGTTGTGTAGGGTATGGGGCGTAT
CCACCACCACCTGAACCGGCTCCTCCAGATTTGCCCCCTTCCCGAATGAAGAAGGGATCT
TTAACAGCCGGCCATCATGCTTCTCGCACAAGCTTGGATGAGGGTACTTGCCCACTCTTA
TCAGTTATATTTTTGCTTTTAAAAAGTAGTAACAGCTCTCCTTTTGTTTCTACCTTACTA
TGCATATAACTGTAAAAAAGTACTGGTACTAAAAAGCTGAACATGCTATTCATTGTGCAA
GTACTTTTTGCAAAATATATTTGAGAGTATTTCTCAAAATTCCATAAATTATAATTAGAT
GTGATTACTAGGATGTTT-------------TTATATATATATAGTTCAATAATCAAAAT
AAGGAATATATCAGTATTGTGATATGCTGGGATATAAATGTTTCATATGGAAGGATATCA
TGATGTTGATAGATTTAGTTTATATTGTTTTGTAAAAT
>MY5164_Hrupicola_Temecula
------------------------------------------------------------
-----------------------------------ATGAAAAATTCAGTGCTTTCTGCTA
TAGTTCGATGCTGTTTGTTACAAAGTAGCATTCATTGGTAATTTCCATCCACTTCCACCC
AAGTTGATGCATTCATGTATTTAAGTATGTGTTAATTAGACATTGTTTTGCTTCCATGTA
TTGTAAGCATAAAGAACTCCCATTTCACCTCTCTTCTTTAAAAGAAATTCAATACAGTAA
GATATAATTTTTAGTGGTTGTCTTCCAACTTCTTTGTGTTGTGTAGGGTATGGGGCGTAT
CCACCGCCACCTGAACCGGCTCCTCCAGATTTGCCCCCTTCCCGAATGAAGAAGGGATCT
TTAACAGCCGGCCATCACGCTTCTCGCACAAGCTTGGATGAGGGTACTTGCCCACTCTTA
CCAGTTATATTTTTGCTTTTTAAAACTAGTAACAGCTCTCCTTTT-TTTTTACCTTACTA
TGCATATAACTG-AAAAAAGTACTAGTACTAAAACGCAGAATATGCTATGCATTGTGCCA
GTACTTTTTCCAAAATATGTTTGAGAGTATTTCTCAAAATTCTGTAAATTATAATTAGAT
GTGATTACTATAACTTCTCTTTCTAGGATGTTTT--TATATATATTTCAATAATCAAAAT
AAGTAATATGTCAATATTGTGAAATCCTGGGATATAAAAGTTTCATATGGAAAGATATCA
TGATATTGATAGATTTAGCTTAT---------------
>MY5165_Hrupicola_Temecula
------------------------------------------------------------
-----------------------CAAATTTTGTTGATGAAAAATTCAGTGCTTTCTGCTA
TAGTTCGATGCTGTTTGTTACAAAGTAGCATTCATTGGTAATTTCCATCCACTTCCACCC
AAGTTGATGCATTCATGTATTTAAGTATGTGTTAATTAGACATTGTTTTGCTTCCATGTA
TTGTAAGCATAAAGAACTCCCATTTCACCTCTCTTCTTTAAAAGAAATTCAATACAGTAA
GATATAATTTTTAGTGGTTGTCTTCCAACTTCTTTGTGTTGTGTAGGGTATGGGGCGTAT
CCACCGCCACCTGAACCGGCTCCTCCAGATTTGCCCCCTTCCCGAATGAAGAAGGGATCT
TTAACAGCCGGCCATCACGCTTCTCGCACAAGCTTGGATGAGGGTACTTGCCCACTCTTA
CCAGTTATATTTTTGCTTTTTAAAACTAGTAACAGCTCTCCTTTT-TTTTTACCTTACTA
TGCATATAACTG-AAAAAAGTACTAGTACTAAAACGCAGAATATGCTATGCATTGTGCCA
GTACTTTTTCCAAAATATGTTTGAGAGTATTTCTCAAAATTCTGTAAATTATAATTAGAT
GTGATTACTATAACTTCTCTTTCTAGGATGTTTT--TATATATATTTCAATAATCAAAAT
AAGTAATATGTCAATATTGTGAAATCCTGGGATATAAAAGTTTCATATGGAAAGATATCA
TGATATTGATAGATTTAGC-------------------
>MY5175_Hapachea_HarshawRd_PatagoniaMtns
GTTAGATTTCTGTTGTATGTTAAAACTTCTAAATTGCTTTATCCTTTCACTTAGGTAACT
GATTTAAGACATACTTCTATTTCAAATTTTTGTTGACGAAAAATTAAGTGCTTTCTGCTA
TAGTTCGATGCTGTTTGTTACAAAGTAGTATCCATTGGTAATTTCCATCCACTTCCACCC
AAGTTGATGCATTCATGTATTTAAGTATGTGTTAATTAGACATTGTTTTGCTTCCCTGTA
TTGTAAGCATAAAGAACTCCCATTTCACCTATCTTCTTTAAAAGAAATTCAGTACAGTAA
GATATAATTTTTAGTGGTTGTCTTCCAACTTCTTTGTGTTGTGTAGGGTATGGGGCGTAT
CCACCACCACCTGAACCGGCTCCTCCAGATTTGCCCCCTTCCCGAATGAAGAAGGGATCT
TTAACAGCCGGCCATCATGCTTCTCGCACAAGCTTGGATGAGGGTACTTGCCCACTCTTA
TCAGTTATATTTTTGCTTTTAAAAAGTAGTAACAGCTCTCCTTTTGTTTCTACCTTACTA
TGCATATAACTGTAAAAAAGTACTGGTACTAAAAAGCTGAACATGCTATGCATTGTGCCA
GTACTTTTTGCAAAATATATTTGAGAGTATTTCTCCAAATTCTATAAATTATAATTAGAT
GTGATTACTAGGATGTTT-------------ATATATATATATATTTCAAAAATCAAAAT
AAGGAATATATCGGTATTGTGATATGCTGGGATGTAAATGTTTCATATGGAAGGATATCA
TGATGTTGATAGATTTAGCTTATATTATTTTGTAAAAT
>MY5180_Hapachea_MustrangPk_MustangMtns
GTTAGATATCTGTTGTGTGTTAAAACTTCTAAATTGCTTTATCCTTTCACTGAAGTAACT
GATTTAAGACATACTTCTATTTCAAATTTTTGTTGACAAAAAATTAAGTGCTTTCTGCTA
TAGTTCAATGCTGTTTGTTACAAAGTAGTATCCATTGGTAATTTCCATCCACTTCCACCC
AAGTTGATGCATTCATGTATTTAAGTATGTGTTAATTAGACATTGTTTTGCTTCCCTGTA
TTGTAAGCATAAAGCACTCCCATTTCATCTATCTTCTTTAAAAGAAATTCAGTACAGTAA
GATATAATTTTTAGTGGTTGTCTTCCAACTTCTTTGTGTTGTGTAGGGTATGGGGCGTAT
CCACCACCACCTGAACCGGCTCCTCCAGATTTGCCCCCTTCCCGAATGAAGAAGGGATCT
TTAACAGCCGGCCATCATGCTTCTCGCACAAGCTTGGATGAGGGTACTTGCCCACTCTTA
TCAGTTATATTTTTGCTTTTAAAAAGTAGTAACAGCTCTCCTTTTGTTTCTACCTTACTA
TGCATATAACTGTAAAAAAGTACTGGTACTAAAAAGCTGAACATGCTATGCATTGTGTCA
GTATTTTTTGCAAAATATATTTGAGAGTATTTCTCAAAATTCTATAAATTATAATTAGAT
GTGATTACTAGGATGTTT------------TATATATATATATAATTCAATAATCAAAAT
AAGGAATATATCAGTATTGTGATATGCTGGGATATAAATGTTTCATATGAAAGGATATCA
TGATGTTGATAGATTTAGCTTATATTGTTTTGTAAAAT
>MY5181_Hapachea_MustrangPk_MustangMtns
GTTAGATATCTGTTGTGTGTTAAAACTTCTAAATTGCTTTATCCTTTCACTGAAGTAACT
GATTTAAGACATACTTCTATTTCAAATTTTTGTTGACAAAAAATTAAGTGCTTTCTGCTA
TAGTTCAATGCTGTTTGTTACAAACTAGTATCCATTGGTAATTTCCATCCACTTCCACCC
AAGTTGATGCATTCATGTATTTAAGTATGTGTTAATTAGACATTGTTTTGCTTCCCTGTA
TTGTAAGCATAAAGCACTCCCATTTCACCTATCTTCTTTAAAAGAAATTCAGTACAGTAA
GATATAATTTTTAGTGGTTGTCTTCCAACTTCTTTGTGTTGTGTAGGGTATGGGGCGTAT
CCACCACCACCTGAACCGGCTCCTCCAGATTTGCCCCCTTCCCGAATGAAGAAGGGATCT
TTAACAGCCGGCCATCATGCTTCTCGCACAAGCTTGGATGAGGGTACTTGCCCACTCTTA
TCAGTTATATTTTTGCTTTTAAAAAGTAGTAACAGCTCTCCTTTTGTTTCTACCTTACTA
TGCATATAACTGTAAAAAAGTACTGGTACTAAAAAGCTGAACATGCTATGCATTGTGTCA
GTATTTTTTGCAAAATATATTTGAGAGTATTTCTCAAAATTCTATAAATTATAATTAGAT
GTGATTACTAGAATGTTT--------------TATATATATATAATTCAATAATCAAAAT
AAGGAATATATCAGTATTGTGATATGCTGGGATATAAATGTTTCATATGAAAGGATATCA
TGATGTTGATAGATTTAGCTTATATTGTTTTGTAAAAT
>MY5193_Hapachea_HarshawRd_PatagoniaMtns
GTTAGATTTCTGTTGTATGTTAAAACTTCTAAATTGCTTTATCCTTTCACTTAGGTAACT
GATTTAAGACATACTTCTATTTCAAATTTTTGTTGACGAAAAATTAAGTGCTTTCTGCTA
TAGTTCGATGCTGTTTGTTACAAAGTAGTATCCATTGGTAATTTCCATCCACTTCCACCC
AAGTTGATGCATTCATGTTTTTAAGTATGTGTTAATTAGACATTGTTTTGCTTCCCTGTA
TTGTAAGCATAAAGAACTCCCATTTCACCTATCTTCTTTAAAAGAAATTCAGTACAGTAA
GATATAATTTTTAGTGGTTGTCTTCCAACTTCTTTGTGTTGTGTAGGGTATGGGGCGTAT
CCACCACCACCTGAACCGGCTCCTCCAGATTTGCCCCCTTCCCGAATGAAGAAGGGATCT
TTAACAGCCGGCCATCATGCTTCTCGCACAAGCTTGGATGAGGGTACTTGCCCACTCTTA
TCAGTTATATTTTTGCTTTTAAAAAGTAGTAACAGCTCTCCTTTTGTTTCTACCTTACTA
TGCATATAACTGTAAAAAAGTACTGGTACTAAAAAGCTGAACATGCTATGCATTGTGCCA
GTACTTTTTGCAAAATATATTTGAGAGTATTTCTCCAAATTCTATAAATTATAATTAGAT
GTGATTACTAGGATGTTT-------------ATATATATATATATTTCAAAAATCAAAAT
AAGGAATATATCGGTATTGTGATATGCTGGGATGTAAATGTTTCATATGGAAGGATATCA
TGATGTTGATAGATTTAGCTTATATTATTTTGTAAAAT
>MY5194_Hapachea_Ordsummit_MtOrd
GTTAGATCTCTGTTGTGTGTTAAAACTTTTAATTTG-----------CACGTAGGTAACT
GATTTAAGACATACTTCTTTTTCAAATTTTTGTTGACGAAGAATTAAGTGATTTCTGCTT
TAGTACGATGCTGTTTGTTGCAAAGTAGTATCCATTGGTAATTTCCATCAACTTCCACCC
AAGTTGATGCATTCATGTATTTAAGTATGTGTTAATTAGACATTGTTTTGCTTCTCTGTA
TTGTAAGCATAAAAAACTCCCATTTCACCTCTCTTCTTTAAAAGAAATTCAGTACAGTAA
GATATAATTTTTAGTGGTTGTCTTCCAACTTCTTTGTGTTGTGTAGGGTATGGGGCGTAT
CCACCACCACCTGAACCGGCTCCTCCAGATTTGCCCCCTTCCCGAATGAAGAAGGGATCT
TTAACAGCCGGCCATCATGCTTCTCGCACAAGCTTGGATGAGGGTACTTGCCCACTCTTA
TCAGTTATATTTTTGCTTTTTAAAAGTAGTGACAGCTCTCCTTTTGTTTCTGCCTTACTA
TGCATATAACTGTAAAAAAGTACTGGTACTAAAAAGCTGAACATGCTATGCATTGTGCCA
GTACTTTTTGCAAAATATATTTGAGAGTATTTCTCAAAATTCTACAAATTATAATTAGAT
GTGATTACTATAACTTCTCTTTCTAGGATGTTTATATATATATAATTCAATAACTGAAAT
AAGGAATATATCAGTATTGTGATATGCTGGGATATAAATGTTTCATATGGAAGGATATTA
TGATATTGATAGATTTAGCTTATACTGTTTTGTAAAAT
>MY5195_Hapachea_Ordsummit_MtOrd
GTTAGATCTCTGTTGTGTGTTAAAACTTTTAATTTG-----------CACGTAGGTAACT
GATTTAAGACATACTTCTTTTTCAAATTTTTGTTGACGAAGAATTAAGTGATTTCTGCTT
TAGTACGATGCTGTTTGTTGCAAAGTAGTATCCATTGGTAATTTCCATCAACTTCCACCC
AAGTTGATGCATTCATGTATTTAAGTATGTGTTAATTAGACATTGTTTTGCTTCTCTGTA
TTGTAAGCATAAAAAACTCCCATTTCACCTCTCTTCTTTAAAAGAAATTCAGTACAGTAA
GATATAATTTTTAGTGGTTGTCTTCCAACTTCTTTGTGTTGTGTAGGGTATGGGGCGTAT
CCACCACCACCTGAACCGGCTCCTCCAGATTTGCCCCCTTCCCGAATGAAGAAGGGATCT
TTAACAGCCGGCCATCATGCTTCTCGCACAAGCTTGGATGAGGGTACTTGCCCACTCTTA
TCAGTTATATTTTTGCTTTTTAAAAGTAGTGACAGCTCTCCTTTTGTTTCTGCCTTACTA
TGCATATAACTGTAAAAAAGTACTGGTACTAAAAAGCTGAACATGCTATGCATTGTGCCA
GTACTTTTTGCAAAATATATTTGAGAGTATTTCTCAAAATTCTACAAATTATAATTAGAT
GTGATTACTATAACTTCTCTTTCTAGGATGTTTATATATATATAATTCAATAACTGAAAT
AAGGAATATATCAGTATTGTGATATGCTGGGATATAAATGTTTCATATGGAAGGATATTA
TGATATTGATAGATTTAGCTTATA--------------
>MY5266_Hencina_CerroBolla
GTTAGATTTCTGTTGTGTGATAAAATTTTTAAATTGCTTTATCCTTTCACTTAGGTAACT
GATTTAAAACATACATCTTTTTCAAATTTTTGTTGATGAAAAATTCAGTGCTTTCTGCTA
TATTTCGATGCTGTTTGTTACAAAGTAGCATTCATTGGTAATTTCCATCCACTTCCACCC
AAGTTGATGCATTCATGTATTTAAGTATGTGTTAATTAGACATTGTTTTGCTTCCATGTA
TTGTAAGCATAAAGAACTCCCATTTCACCTATCTTCTTTAAAAGAAATTCAGTACAGTAA
GATATAATTTTTAGTGGTTGTCTTCCAACTTCTTTGTGTTGTGTAGGGTATGGGGCGTAT
CCACCGCCACCTGAACCGGCTCCTCCAGATTTGCCCCCTTCCCGAATGAAGAAGGGATCT
TTAACAGCCGGCCATCATGCTTCTCGCACAAGCTTGGATGAGGGTACTTGCCCACTCTTA
CCAGTTATATTTTTGCTTTTTAAAACTAGTAACAGCTCTCCTTTTGTTTCTACCTTACTA
TGC---TAACTG-AAAAAAGTACTAGTACTAAAAAGCAGAATATGCTATGCATTGTGCCA
GTACTTTTTGCAAAATATGTCTGAGAGTATTTCTCAAAATTCTATAAATTATAATTAGAT
GTGTTTACTATAACTTCTCTTTCTAGGATG-TTTTTTATATATAATTCAATAATCAAAAT
AAGTAATATGTCAATTTTGTGATATCCTGGGATATGAAAGTTTCATACGGAAAGATATCA
TGATATTGATGGATTTATCTTATATTGTTTTGTAAAAT
>MY5267_Hencina_CerroBolla
GTTAGATTTCTGTTGTGTGATAAAATTTTTAAATTGCTTTATCCTTTCACTTAGGTAACT
GATTTAAAACATACATCTTTTTCAAATTTTTGTTGATGAAAAATTCAGTGCTTTCTGCTA
TATTTCGATGCTGTTTGTTACAAAGTAGCATTCATTGGTAATTTCCATCCACTTCCACCC
AAGTTGATGCATTCATGTATTTAAGTATGTGTTAATTAGACATTGTTTTGCTTCCATGTA
TTGTAAGCATAAAGAACTCCCATTTCACCTATCTTCTTTAAAAGAAATTCAGTACAGTAA
GATATAATTTTTAGTGGTTGTCTTCCAACTTCTTTGTGTTGTGTAGGGTATGGGGCGTAT
CCACCGCCACCTGAACCGGCTCCTCCAGATTTGCCCCCTTCCCGAATGAAGAAGGGATCT
TTAACAGCCGGCCATCATGCTTCTCGCACAAGCTTGGATGAGGGTACTTGCCCACTCTTA
CCAGTTATATTTTTGCTTTTTAAAACTAGTAACAGCTCTCCTTTTGTTTCTACCTTACTA
TGC---TAACTG-AAAAAAGTACTAGTACTAAAAAGCAGAATATGCTATGCATTGTGCCA
GTACTTTTTGCAAAATATGTCTGAGAGTATTTCTCAAAATTCTATAAATTATAATTAGAT
GTGTTTACTATAACTTCTCTTTCTAGGATG-TTTTTTATATATAATTCAATAATCAAAAT
AAGTAATATGTCAATTTTGTGATATCCTGGGATATGAAAGTTTCATACGGAAAGATATCA
TGATATTGATGGATTTATCTTATATTGTTTTGTAAAAT
>MY5269_Hexurella_GuadalupeValley
GTTAGATTTCTGTTGTGTGTTAAAATTTTTAAATTGCTTTATCCTTTCACTTAGGTAACT
GATTTAAAACATACATCTTTTTCAAATTTTTGTTGATGAAAAATTCAGTGCTTTCTGCTA
TATTTCGATGCTGTTTGTTACAAAGTAGCATTCATTGGTAATTTCCATCCACTTCCACCC
AAGTTGATGCATTCATGTATTTAAGTATGTGTTAATTAGACATTGTTTTGCTTCCATGTA
TTGTAAGCATAAAGAACTCCCATTTCACCTCTCTTCTTTAAAAGAAATTCAGTACAGTAA
GATATAATTTTTAGTGGTTGTCTTCCAACTTCTTTGTGTTGTGTAGGGTATGGGGCGTAT
CCACCGCCACCTGAACCGGCTCCTCCAGATTTGCCCCCTTCCCGAATGAAGAAGGGATCT
TTAACAGCCGGCCATCATGCTTCTCGCACAAGCTTGGATGAGGGTACTTGCCCACTCTTA
CCAGTTATATTTTTGCTTTTTAAAACTAGTAACAGCTCTCCTTTTGTTTCTACCTTACTA
TGC---TAACTG-AAAAAAGTACTAGTACTAAAAAGCAGAATATGCTATGCATTGTGCCA
GTACTTTTTGCAAAATATGTCTGAGAGTATTTCTCAAAATTCTATAAATTATAATTAGAT
GTGTTTACTATAACTTCTCTTTCTAGGATG-TTTTTTATATATAATTCAGTAATCAAAAT
AAGTAATATGTCAATTTTGTGATATCCTGGGATATAAAAGTTTCATACGGAAAGATATCA
TGATATTGATAGATTTATCTTATATTGTTTTGTAAAAT
>MY5271_Hexurella_GuadalupeValley
GTTAGATTTCTGTTGTGTGTTAAAATTTTTAAATTGCTTTATCCTTTCACTTAGGTAACT
GATTTAAAACATACATCTTTTTCAAATTTTTGTTGATGAAAAATTCAGTGCTTTCTGCTA
TATTTCGATGCTGTTTGTTACAAAGTAGCATTCATTGGTAATTTCCATCCACTTCCACCC
AAGTTGATGCATTCATGTATTTAAGTATGTGTTAATTAGACATTGTTTTGCTTCCATGTA
TTGTAAGCATAAAGAACTCCCATTTCACCTCTCTTCTTTAAAAGAAATTCAGTACAGTAA
GATATAATTTTTAGTGGTTGTCTTCCAACTTCTTTGTGTTGTGTAGGGTATGGGGCGTAT
CCACCGCCACCTGAACCGGCTCCTCCAGATTTGCCCCCTTCCCGAATGAAGAAGGGATCT
TTAACAGCCGGCCATCATGCTTCTCGCACAAGCTTGGATGAGGGTACTTGCCCACTCTTA
CCAGTTATATTTTTGCTTTTTAAAACTAGTAACAGCTCTCCTTTTGTTTCTACCTTACTA
TGC---TAACTG-AAAAAAGTACTAGTACTAAAAAGCAGAATATGCTATGCATTGTGCCA
GTACTTTTTGCAAAATATGTCTGAGAGTATTTCTCAAAATTCTATAAATTATAATTAGAT
GTGTTTACTATAACTTCTCTTTCTAGGATG-TTTTTTATATATAATTCAGTAATCAAAAT
AAGTAATATGTCAATTTTGTGATATCCTGGGATATAAAAGTTTCATACGGAAAGATATCA
TGATATTGATAGATTTATCTTATATTGTTTTGTAAAAT
>MY5276_Hexurella_SanPedro_Martir
GTTAGATTTCTGTTGTGTGTTAAAATTTTTAAATTGCTTTATCCTTTCACTTAGGTAACT
GATTTAAAACATACATCTTTTTCAAATTTTTGTTGATGAAAAATTCAGTGCTTTCTGCTA
TAGTTCGATGCTGTTTGTTACAAAGTAGCATTCATTGGTAATTTCCATCCACTTCCACCC
AAGTTGATGCATTCATGTATTTAAGTATGTGTTAATTAGACATTGTTTTGCTTCCATGTA
TTGTAAGCATAAAGAACTCCCATTTCACCTCTCTTCTTTAAAAGAAATTCAGTACAGTAA
GATATAATTTTTAGTGGTTGTCTTCCAACTTCTTTGTGTTGTGTAGGGTATGGGGCGTAT
CCACCGCCACCTGAACCGGCTCCTCCAGATTTGCCCCCTTCCCGAATGAAGAAGGGATCT
TTAACAGCCGGCCATCATGCTTCTCGCACAAGCTTGGATGAGGGTACTTGCCCACTCTTA
CCAGTTATATTTTTGCTTTTTAAAACTAGTAACAGCTCTCCTTTTGTTTCTACCTTACTA
TGC---TAACTGTAAAAAAGTGCTAGTACTAAAAAGCAGAATATGCTATGCATTGTGCCA
GTACTTTTTGCAAAATATGTCTGAGAGTATTTCTCAAAATTCTATAAATTATAATTAGAT
GTGTTTACTATAACTTCTCTTTCTAGGATGTTTTTTTATATATAATTCAATAATCAAAAT
AAGTAATATATCAATTTTGTGATATCCTGGGATATAAGAGTTTCATACGGAAAGATATCA
TGATATTGATAGATTTATCTTATATTGTTTTGTAAAAT
>MY5277_Hexurella_SanPedro_Martir
GTTAGATTTCTGTTGTGTGTTAAAATTTTTAAATTGCTTTATCCTTTCACTTAGGTAACT
GATTTAAAACATACATCTTTTTCAAATTTTTGTTGATGAAAAATTCAGTGCTTTCTGCTA
TAGTTCGATGCTGTTTGTTACAAAGTAGCATTCATTGGTAATTTCCATCCACTTCCACCC
AAGTTGATGCATTCATGTATTTAAGTATGTGTTAATTAGACATTGTTTTGCTTCCATGTA
TTGTAAGCATAAAGAACTCCCATTTCACCTCTCTTCTTTAAAAGAAATTCAGTACAGTAA
GATATAATTTTTAGTGGTTGTCTTCCAACTTCTTTGTGTTGTGTAGGGTATGGGGCGTAT
CCACCGCCACCTGAACCGGCTCCTCCAGATTTGCCCCCTTCCCGAATGAAGAAGGGATCT
TTAACAGCCGGCCATCATGCTTCTCGCACAAGCTTGGATGAGGGTACTTGCCCACTCTTA
CCAGTTATATTTTTGCTTTTTAAAACTAGTAACAGCTCTCCTTTTGTTTCTACCTTACTA
TGC---TAACTGTAAAAAAGTGCTAGTACTAAAAAGCAGAATATGCTATGCATTGTGCCA
GTACTTTTTGCAAAATATGTCTGAGAGTATTTCTCAAAATTCTATAAATTATAATTAGAT
GTGTTTACTATAACTTCTCTTTCTAGGATGTTTTTTTATATATAATTCAATAATCAAAAT
AAGTAATATATCAATTTTGTGATATCATGGGATATAAGAGTTTCATACGGAAAGATATCA
TGATATTGATAGATTTATCTTATATTGTTTTGTAAAAT
>MY5280_Hexurella_ArroyoSalado
GTTAGATTTCTGTTGTGTGTTAAAATTTTTAAATCGCTTTATCCTTTCACTTAGGTAACT
GATTTAAGACATACATCTTTTTCAAATTTTTGTTGATGAAAAATTCAGTGCTTTCTGCTA
TAGTTCGATGCTGTTTGTTACAAAGTAGCATTCATTGGTAATTTCCATCCACTTCCACCC
AAGTTGATGCATTCATGTATTTAAGTATGTGTTAATTAGACATTGTATTGCTTCCATGTA
TTGTAAGCATAAAGAACTCCCATTTCACCTCTCTTCTTTAAAAGAAATTCAGTACAGTAA
GATATAATTTTTAGTGGTTGTCTTCCAACTTCTTTGTGTTGTGTAGGGTATGGGGCGTAT
CCACCGCCACCTGAACCGGCTCCTCCAGATTTGCCCCCTTCCCGAATGAAGAAGGGATCT
TTAACAGCCGGCCATCATGCTTCTCGCACAAGCTTGGATGAGGGTACTTGCCCACTCTTA
CCAGTTATATTTTTGCTTTTTAAAACTAGTAACAGCTCTCCTTTTGTTTCTACCTTACTA
TGCATATAACTG-AAAAAAGTACTAGTACTAAAAAGCAGAATATGCTATGCACTGTGCCA
GTACTTTTTGCAAATTATGTC--AGAGTATTTCTCAAAATTCTATAAATTATAATTAGAT
GTGATTACTATAACTTCTCTTTTTAGGATGTTTTTATATATATAATTCAATAATCAAAAT
AAGTAATATGTCGATATTGTGATATCCTGGGATATAAAAGTTTCATACGGAAAGATATCA
TGATATTGATAGATTTAGCTTATATTGTTTTGTAAAAT
>MY5282_Hexurella_ArroyoSalado
GTTAGATTTCTGTTGTGTGTTAAAATTTTTAAATCGCTTTATCCTTTCACTTAGGTAACT
GATTTAAGACATACATCTTTTTCAAATTTTTGTTGATGAAAAATTCAGTGCTTTCTGCTA
TAGTTCGATGCTGTTTGTTACAAAGTAGCATTCATTGGTAATTTCCATCCACTTCCACCC
AAGTTGATGCATTCATGTATTTAAGTATGTGTTAATTAGACATTGTATTGCTTCCATGTA
TTGTAAGCATAAAGAACTCCCATTTCACCTCTCTTCTTTAAAAGAAATTCAGTACAGTAA
GATATAATTTTTAGTGGTTGTCTTCCAACTTCTTTGTGTTGTGTAGGGTATGGGGCGTAT
CCACCGCCACCTGAACCGGCTCCTCCAGATTTGCCCCCTTCCCGAATGAAGAAGGGATCT
TTAACAGCCGGCCATCATGCTTCTCGCACAAGCTTGGATGAGGGTACTTGCCCACTCTTA
CCAGTTATATTTTTGCTTTTTAAAACTAGTAACAGCTCTCCTTTTGTTTCTACCTTACTA
TGCATATAACTG-AAAAAAGTACTAGTACTAAAAAGCAGAATATGCTATGCACTGTGCCA
GTACTTTTTGCAAATTATGTC--AGAGTATTTCTCAAAATTCTATAAATTATAATTAGAT
GTGATTACTATAACTTCTCTTTTTAGGATGTTTTTATATATATAATTCAATAATCAAAAT
AAGTAATATGTCGATATTGTGATATCCTGGGATATAAAAGTTTCATACGGAAAGATATCA
TGATATTGATAGAT------------------------
>MY5286_Hrupicola_SweetwaterSpr_OrdMtn
-----ATTTCTGATGTGTGTTAAAAATTTTAAATTGCTTTATCCTTCCACTTAGGTAACT
GATTTAAGACATACATCTTTTTCAAATTTTTGTTGATGAAAAATTCAGTGCTTTCTGCTA
TAGTTCGATGCTGTTTGTTACAAAGTAGCATTCATTGGTAATTTCCATCCACTTCCACCC
AAGTTGATGCATTCATGTATTTAAGTATGTGTTAATTAGACATTGTTTTGCTTCCCTGTA
TTGTAAGCATAAAGAACTCCCATTTCACCTCTCTTCTTTAAAAGAAATTCAGTACAGTAA
GATAAAATTTTTAGTGGTTGTCTTCCAACTTCTTTGTGTTGTGTAGGGTATGGGGCGTAT
CCACCGCCACCTGAACCGGCTCCTCCAGATTTGCCCCCTTCCCGAATGAAGAAGGGATCT
TTAACAGCCGGCCATCATGCTTCTCGCACCAGCTTGGATGAGGGTACTTGCCCACTCTTA
CCAGTTATATTTTTGCTTTTTAAAACTAGTAACAACTCTCCTTTTGTTTCTACCTTACTA
TGCATATAACTG-AAATAAGTACTAGTACTAAAAAGCAGAACATGCTATGCATTGTGCCA
GTACTTTTTGCAAAATATGTTTGAGAGTATTTCTCAAAATTCTATAAATTATAATTAGAT
GTGATTACTATAACTTCTCTTTCTAGGATGTTTTTATATATATAATTCCATAATCAAAAT
AAGTAATATGTCAATATTGTGATATCCTGGGATATAAAAGTTTCATATGAAAAGATATCA
TGATATTGATAGATTTAGCTTGT----------AAAAT
>MY5287_Hrupicola_SweetwaterSpr_OrdMtn
------------------------------------------------------------
---------CATACATCTTTTTCAAATTTTTGTTGATGAAAAATTCAGTGCTTTCTGCTA
TAGTTCGATGCTGTTTGTTACAAAGTAGCATTCATTGGTAATTTCCATCCACTTCCACCC
AAGTTGATGCATTCATGTATTTAAGTATGTGTTAATTAGACATTGTTTTGCTTCCCTGTA
TTGTAAGCATAAAGAACTCCCATTTCACCTCTCTTCTTTAAAAGAAATTCAGTACAGTAA
GATAAAATTTTTAGTGGTTGTCTTCCAACTTCTTTGTGTTGTGTAGGGTATGGGGCGTAT
CCACCGCCACCTGAACCGGCTCCTCCAGATTTGCCCCCTTCCCGAATGAAGAAGGGATCT
TTAACAGCCGGCCATCATGCTTCTCGCACCAGCTTGGATGAGGGTACTTGCCCACTCTTA
CCAGTTATATTTTTGCTTTTTAAAACTAGTAACAACTCTCCTTTTGTTTCTACCTTACTA
TGCATATAACTG-AAATAAGTACTAGTACTAAAAAGCAGAACATGCTATGCATTGTGCCA
GTACTTTTTGCAAAATATGTTTGAGAGTATTTCTCAAAATTCTATAAATTATAATTAGAT
GTGATTACTATAACTTCTCTTTCTAGGATGTTTTTATATATATAATTCCATAATCAAAAT
AAGTAATAT---------------------------------------------------
--------------------------------------
>MY5288_Hrupicola_Deadman_Hills
GTTAGATTTCTGTTGTGTGTTAAAAATTTTAAATTGCTTTATCCTTCCACTTAGGTAACT
GATTTAAGACATACATCTTTTTCAAATTTTTGTTGATGAAAAATTCAGTGCTTTCTGCTA
TAGTTTGATGCTGTTTGTAACAAAGTAGCATTCATTGGTAATTTCCATCCACTTCCACCC
AAGTTGATGCATTCATGTATTTAAGTATGTGTTAATTAGACATTGTTTTGCTCCCCTGTA
TTGTAAGCCTAAAGAACTCCCATATCACCTCTCTTCTTTAAAAGAAATTCAGTACAGTAA
GATATAATTTTTAGTGGTTGTCTTCCAACTTCTTTGTGTTGTGTAGGGTATGGGGCGTAT
CCACCGCCACCTGAACCGGCTCCTCCAGATTTGCCCCCTTCCCGAATGAAGAAGGGATCT
TTAACAGCCGGCCATCATGCTTCTCGCACAAGCTTGGATGAGGGTACTTGCCCACTCTTA
CCAGTTATATTTTTGCTTTTTGAAAGTAGTAACAGCTCTCCTTTTGTTTCTACCTTACTA
TGCATATAACTG-AAAAAAGTACTAGTACTAAAAAACAGAACATGTTATGCATTGTGCCA
GTACTTTTTGCAAAATATGTTTGAGAGTATTTCTCAAAATTCTATAAATTATAATTAGAT
GTGATTACTATAACTTCTCTTTCTAGGATGTTTTTATATATATAATTCAATAATCAAAAT
AAGTAATATGTCAATATTGTGATATCCTGGGATATAAAAGTTTCATATGGAAAGATATCA
TGATATTGATAGATTTAGCTTATATTGTTTTGTAAAAT
>MY5289_Hrupicola_Deadman_Hills
-----------------------------------------------CACTTAGGTAACT
GATTTAAGACATACATCTTTTTCAAATTTTTGTTGATGAAAAATTCAGTGCTTTCTGCTA
TAGTTTGATGCTGTTTGTAACAAAGTAGCATTCATTGGTAATTTCCATCCACTTCCACCC
AAGTTGATGCATTCATGTATTTAAGTATGTGTTAATTAGACATTGTTTTGCTCCCCTGTA
TTGTAAGCCTAAAGAACTCCCATATCACCTCTCTTCTTTAAAAGAAATTCAGTACAGTAA
GATATAATTTTTAGTGGTTGTCTTCCAACTTCTTTGTGTTGTGTAGGGTATGGGGCGTAT
CCACCGCCACCTGAACCGGCTCCTCCAGATTTGCCCCCTTCCCGAATGAAGAAGGGATCT
TTAACAGCCGGCCATCATGCTTCTCGCACAAGCTTGGATGAGGGTACTTGCCCACTCTTA
CCAGTTATATTTTTGCTTTTTGAAACTAGTAACAGCTCTCCTTTTGTTTCTACCTTACTA
TGCATATAACTG-AAAAAAGTACTAGTACTAAAAAACAGAACATGTTATGCATTGTGCCA
GTACTTTTTGCAAAATATGTTTGAGAGTATTTCTCAAAATTCTATAAATTATAATTAGAT
GTGATTACTATAACTTCTCTTTCTAGGATGTTTTTATATATATAATTCAATAATCAAAAT
AAGTAATATGTCAATATTGTGATATCCTGGGATATAAAAGTTTCATATGGAAAGATATCA
TGATATTGATAGATTTAGCTTA----------------
>MY5310_Hexurella_AntelopeCyn_CerbatMtns
----------------------------------------------------------CT
GATTTAAGACATACTTCTTTTTCAAATTTTTGTTGACGAAGAATTAAGTGATTTCTGCTT
TAGTTCGATGCTGTTTGTTACAAAGTAGTATCCATTGGTAATTTCGATCCACTTCCACCC
AAGTTGATGCATTCATGTATTTAAGTATGTGTTAATTAGACATTGTTTTGCTTCTCTGTA
TTGTAAGCATAAAGAACTCCCATTTCACCTCTCTTCTTTAAAAGAAATTCAGTACAGTAA
GATATAATTTTTAGTGGTTGTCTTCCAACTTCTTTGTGTTGTGTAGGGTATGGGGCGTAT
CCACCACCACCTGAACCGGCTCCTCCAGATTTGCCCCCTTCCCGAATGAAGAAGGGATCT
TTAACAGCCGGCCATCATGCTTCTCGCACAAGCTTGGATGAGGGTACTTGCCCACTCTTA
TCAGTTATATTTTTGCTTTTTAAAAGTAGTAACAGCTCTCCTTTTGTTTCTACCTTACTA
TGCATATAACTGTAAAAAAGTACTGGTACTAAAAAGCTGAACATGTTATTCATTGTGCCA
GTACTTTTTACAAAATATATTTGAGAGTATTTCTCAAAATTCTACAAATTATAATTAGAT
GTGATTACTATAACTTCTCTTTCTAGGATGTTTTTATATATATAATTCAATAACTGAAGT
AAGGAATATATCAGTATTGTGATATGCTGGGATATGAATG--------------------
--------------------------------------
>MY5311_Hexurella_AntelopeCyn_CerbatMtns
----------------GTGTTAAAACTTTTAATTTG-----------CACTCAGGTAACT
GATTTAAGACATACTTCTTTTTCAAATTTTTGTTGACAAAGAATTAAGTGATTTCTGCTT
TAGTTCGATGCTGTTTGTTACAAAGTAGTATCCATTGGTAATTTCGATCCACTTCCACCC
AAGTTGATGCATTCATGTATTTAAGTATGTGTTAATTAGACATTGTTTTGCTTCTCTGTA
TTGTAAGCATAAAGAACTCCCATTTCACCTCTCTTCTTTAAAAGAAATTCAGTACAGTAA
GATATAATTTTTAGTGGTTGTCTTCCAACTTCTTTGTGTTGTGTAGGGTATGGGGCGTAT
CCACCACCACCTGAACCGGCTCCTCCAGATTTGCCCCCTTCCCGAATGAAGAAGGGATCT
TTAACAGCCGGCCATCATGCTTCTCGCACAAGCTTGGATGAGGGTACTTGCCCACTCTTA
TCAGTTATATTTTTGCTTTTTAAAAGTAGTAACAGCTCTCCTTTTGTTTCTACCTTACTA
TGCATATAACTGTAAAAAAGTACTGGTACTAAAAAGCTGAACATGTTATTCATTGTGCCA
GTACTTTTTACAAAATATATTTGAGAGTATTTCTCAAAATTCTACAAATTATAATTAGAT
GTGATTACTATAACTTCTCTTTCTAGGATGTTTTTATATATATAATTCAATAAC----GT
AAGGAATATATCAGTATTGTGA--------------------------------------
--------------------------------------
>MY5312_Hexurella_FoxCyn_MusicMtns
--------------------------TTTTAATTTG-----------CACTCAGGTAACT
GATTTAAGACATACTTCTTTTTCAAATTTTTGTTGACGAAGAATTAG--TGTTTCTGCT-
TAGTTCGATGCTGTTTGTTACAAAGTAGTATCCATTGGTAATTTCGATCCACTTCCACCC
AAGTTGATGCATTCATGTATTTAAGTATGTGTTAATTAGACATTGTTTTGCTTCTCTGTA
TTGTAAGCATAAAGAACTCCCATTTCACCTCTCTTCTTTAAAAGAAATTCAGTACAGTAA
GATATAATTTTTAGTGGTTGTCTTCCAACTTCTTTGTGTTGTGTAGGGTATGGGGCGTAT
CCACCACCACCTGAACCGGCTCCTCCAGATTTGCCCCCTTCCCGAATGAAGAAGGGATCT
TTAACAGCCGGCCATCATGCTTCTCGCACAAGCTTGGATGAGGGTACTTGCCCACTCTTA
TCAGTTATATTTTTGCTTTTTAAAAGTAGTAACAGCTCTCCTTTTGTTTCTACCTTACTA
TGCATATAACTGTAAAAAAGTACTGGTACTAAAAAGCTGAACATGTTATTCATTGTGCCA
GTACTTTTTACAAAATATATTTGAGAGTATTTCTCAAAATTCTACAAATTATAATTAGAT
GTGATTACTATAACTTCTCTTTCTAGGATGTTTTTATATATATAATTCAATAACTGAAGT
AAGGAATATATCAGTATTGTGATATGCTGGAATATGAATGTTTCATATGGAAGGATATTA
TGATATTGATAGATTTTGATAG----------------
>MY5313_Hexurella_FoxCyn_MusicMtns
------------------------------------------------------------
----------ATACTTCTTTTTCAAATTTTTGTTGACGAAGAATTAAGTGATTTCTGCTT
TAGTTCGATGCTGTTTGTTACAAAGTAGTATCCATTGGTAATTTCGATCCACTTCCACCC
AAGTTGATGCATTCATGTATTTAAGTATGTGTTAATTAGACATTGTTTTGCTTCTCTGTA
TTGTAAGCATAAAGAACTCCCATTTCACCTCTCTTCTTTAAAAGAAATTCAGTACAGTAA
GATATAATTTTTAGTGGTTGTCTTCCAACTTCTTTGTGTTGTGTAGGGTATGGGGCGTAT
CCACCACCACCTGAACCGGCTCCTCCAGATTTGCCCCCTTCCCGAATGAAGAAGGGATCT
TTAACAGCCGGCCATCATGCTTCTCGCACAAGCTTGGATGAGGGTACTTGCCCACTCTTA
TCAGTTATATTTTTGCTTTTTAAAAGTAGTAACAGCTCTCCTTTTGTTTCTACCTTACTA
TGCATATAACTGTAAAAAAGTACTGGTACTAAAAAGCTGAACATGTTATTCATTGTGCCA
GTACTTTTTACAAAATATATTTGAGAGTATTTCTCAAAATTCTACAAATTATAATTAGAT
GTGATTACTATAACTTCTCTTTCTAGGATGTTTTTATATATATAATTCAATAACTGAAGT
AAGGAATATATCAGTATTGTGATATGCTGGAATATGAATGTTTCATATGGAAGGATATTA
TGATATTGATAGATTTAGCTTAT---------------
>MY5314_Hexurella_Grasshopper_BrushyMtn
---------------------AAAACTTTTAATTTG-----------CACTTAGGTAACT
GATTTAAGACATACTTCTTTTTCAAATTTTTGTTGACGAAGAATTAAGTGATTTCTGCTT
TAGTTCGATGCTGTTTGTTACAAAGTAGTATCCATTGGTAATTTCCATCCACTTCCACCC
AAGTTGATGCATTCATGTATTTAAGTATGTGTTAATTAGACATTGTTTTGCTTCTCTGTA
TTGTAAGCATAAAGAACTCCCATTTCACCTCTCTTCTTTAAAAGAAATTCAGTACAGTAA
GATATAATTTTTAGTGGTTGTCTTCCAACTTCTTTGTGTTGTGTAGGGTATGGGGCGTAT
CCACCACCACCTGAACCGGCTCCTCCAGATTTGCCCCCTTCCCGAATGAAGAAGGGATCT
TTAACAGCCGGCCATCATGCTTCTCGCACAAGCTTGGATGAGGGTACTTGCCCACTCTTA
TCAGTTATATTTTTGCTTTTTAAAAGTAGTAACAGCTCTCCTTTTGTTTCTACCTTACTA
TGCATATAACTGTAAAAAAGTACTGGTACTAGAAAGCTGAACATGCTATGCATTGTGCCA
GTACTTTTTACAAAATATATTTGAGAGTATTTCTCAAAATTCTACAAATTATAATTAGAT
GTGATTACTATAACTTCTCTTTCTAGGATGTTTTTATATATATAATTCAATAACTGAAAT
AAGGAATATATCAGTATCGTGATATGCTGGGATATAAATGTTTCATATGGAAGGATATTA
TGATATTGATAGATTTAGCTTATATTGTTTTG------
>MY5315_Hexurella_WagonerRd_BradshawMtns
-----ATCTCTGTTGTGTGTTAAAACTTTTAATTTG-----------CACTTAGGTAACT
GATTTAAGACATACTTCTTTTTCAAATTTTTGTTGACGAAGAATTAAGTGATTTCTGCTT
TAGTTCGATGCTGTTTGTTGCAAAGTAGTATCCATTGGTAATTTCCATCCACTTCCACCC
AAGTTGATGCATTCATGTATTTAAGTATGTGTTAATTAGACATTGTTTTACTTCTCTGTA
TTGTAAGCATAAAGAACTCCCATTTCACCTCTCTTCTTTAAAAGAAATTCAGTACAGTAA
GATATAATTTTTAGTGGTTGTCTTCCAACTTCTTTGTGTTGTGTAGGGTATGGGGCGTAT
CCACCACCACCTGAACCGGCTCCTCCAGATTTGCCCCCTTCCCGAATGAAGAAGGGATCT
TTAACAGCCGGCCATCATGCTTCTCGCACAAGCTTGGATGAGGGTACTTGCCCACTCTTA
TCAGTTATATTTTTGCTTTTTAAAAGTAGTAACAGCTCTCCTTTTGTTTCTGCCTTACTA
TGCATATAACTGTAAAAAAGTACTGGTACTAAAAAGCTGAACATGCTATGCATTGTGCCA
GTACTTTTTGCAAAATATATTTGAGAGTATTTCTCAAAATTCTACAAATTATAATTAGAT
GTGATTACTATAACTTCTCTTTCTAGGATGTTTATATATATATAATTCAATAACTGAAAT
AAGGAATATATCAGTATTGTGATATGCTGGGATATAAATGTTTCATATGGAAGGATATTA
TGATATTGATAGATTTAGCTTATACTGTTTTGTAAAAT
>MY5316_Hexurella_WagonerRd_BradshawMtns
GTTAGATCTCTGTTGTGTGTTAAAACTTTTAATTTG-----------CACTTAGGTAACT
GATTTAAGACATACTTCTTTTTCAAATTTTTGTTGACGAAGAATTAAGTGATTTCTGCTT
TAGTTCGATGCTGTTTGTTGCAAAGTAGTATCCATTGGTAATTTCCATCCACTTCCACCC
AAGTTGATGCATTCATGTATTTAAGTATGTGTTAATTAGACATTGTTTTACTTCTCTGTA
TTGTAAGCATAAAGAACTCCCATTTCACCTCTCTTCTTTAAAAGAAATTCAGTACAGTAA
GATATAATTTTTAGTGGTTGTCTTCCAACTTCTTTGTGTTGTGTAGGGTATGGGGCGTAT
CCACCACCACCTGAACCGGCTCCTCCAGATTTGCCCCCTTCCCGAATGAAGAAGGGATCT
TTAACAGCCGGCCATCATGCTTCTCGCACAAGCTTGGATGAGGGTACTTGCCCACTCTTA
TCAGTTATATTTTTGCTTTTTAAAAGTAGTAACAGCTCTCCTTTTGTTTCTGCCTTACTA
TGCATATAACTGTAAAAAAGTACTGGTACTAAAAAGCTGAACATGCTATGCATTGTGCCA
GTACTTTTTGCAAAATATATTTGAGAGTATTTCTCAAAATTCTACAAATTATAATTAGAT
GTGATTACTATAACTTCTCTTTCTAGGATGTTTATATATATATAATTCAATAACTGAAAT
AAGGAATATATCAGTATTGTGATATGCTGGGATATAAATGTTTCATATGGAAGGATATTA
TGATATTGATAGATTTAGCTTATACTGTTTTGTAAAAT
>MY5317_Hrupicola_Cottonwood_SnYsidroMtns
------------------------------------------------ACTTAGGTAACT
GATTTAAGACATACATCTTTTTCAAACTTTTGTTGATGAAAAATTCAGTGCTTTCTGCTA
TAGTTCGATGCTGTTTGTTACAAAGTAGCATTCATTGGTAATTTCCATCCACTTCCACCC
AAGTTGATGCATTCATGTATTTAAATATGTGTTAATTAGACATTGTTTTGCTTCCATGTA
TTGTAAGCATAAAGAACTCCCATTTCACCTCTCTTCTTTAAAAGAAATTCAGTACAGTAA
GATATAATTTTTAGTGGTTGTCTTCCAACTTCTTTGTGTTGTGTAGGGTATGGGGCGTAT
CCACCGCCACCTGAACCGGCTCCTCCAGATTTGCCCCCTTCCCGAATGAAGAAGGGATCT
TTAACAGCCGGCCATCACGCTTCTCGCACAAGCTTGGATGAGGGTACTTGCCCACTCTTA
CCAGTTATATTTTTGCTTTTTAAAACTAGTAACAGCTCTCCTTTT-TTTCTACCTTACTA
TGCATATAACTG-AAAAAAGTACTAGTACTAAAACGCAAAATATGCTATGCATTGTGCCA
GTACTTTTTGCAAAATATGTTTGAGAGTATTTCTCAAAATTCTGTAAATTATAATTAGAT
GTGATTACCATAACTTCTCTTTCTAGGATGATTT--TATATATATTTCAATAATCAAAAT
AAGTAATATGTCAATATTGTGATATCCTGGGATATAAAAGTTTCATATGGAAAGA-----
--------------------------------------
