# Supplementary material for: ﻿Species delimitation, biogeography, and natural history of dwarf funnel web spiders (Mygalomorphae, Hexurellidae, Hexurella) from the United States / Mexico borderlands
Source: Zookeys. 2023 Jun 14;1167:109–57. doi: 10.3897/zookeys.1167.103463 (PMC10285686; doi:10.3897/zookeys.1167.103463)
Supplement: Supplementary material 3 — Input matrices, analysis log files, and output tree files for nuclear and mitochondrial analyses [file zookeys-1167-109_article-103463__-s003.zip › uce-200789.fasta]

>MY0059_Hapachea_SantaRitaMtns_MaderaCyn
AAATTAATTTTTAAA-TTGAAAGGTAATGAATTTTTTACGATAAAAACAGAAGGTCTTGC
TTGTTTACATGAGTGTATCACTTGTACTGTATCCAGCTGAGCAGTGTTATCAGCTCGTCA
ATTGTTTTTAATGCATTACTAATTGGAATTACAAATTTCTTTTCATGCTTATTGCAAAAT
AGAGCATCTTCAGGTTTTGAAGCATCTTTCATGTAGCTCTGGCTTACAGTCTTTATCTTA
CACTAATTGTCATGTGCTTTCGTGCTTTCTTTGCTGTTTTGTAGATAATTGCATTAAACT
CGCTGTACTTATATTCCCTGCTGCTAGGCTCTGATTCTGAAAGTGAATGGAGTTCATTGG
AGCGCAGACAAAGAGAGGTTTATAGCAAAGTGAACCGTAAACCTACCCCTCACAAGAAAA
CTCGAAAAAAACGTGGCATCCCTGTAGCTCCTCCTCGGATCCCTTCATTTGAGGGGCCTC
CACCTCCACTCCCACCATTTCCTGGGGGTCAGAGGATTGTGACAGCTCAATCTCTTGATC
CGCTTGACAAAGGTACTGCCCACCACTTTAACTGAATGAATTGCTGCATGTTGATAACAG
GTTTCAAAGGTTGCAC-TTGCATGCAATAGCAGTTCCAGAGTAAAGAATCTAATACGTCC
CTAACACTTCTGCTTTCTTTTGTCTGCACTTTTCTTATTCTTTTTAATATAACTCTATAT
ATCGTTTGCCATGTGCTGTTAACTTAAATTTACAGCTTTAATCAGTTCTGGAGCAAAAAC
AATTTTGCTTCTTATTTTAAAGTAAGAATATTATTGCTTCAAAATCAGCAAAAGCATTAA
ATTTAAGCAAATATGTGTATGATATGGCCTTATACAATGTGTGTAT
>MY0139_Hexurella_SanDiego_Guatay
AAAATAATTTTTAAAATTGAAAGGTAATGACTTTTTGTTGATAAAAACAGAAGTACTTGC
CTGTTTGAGTCAATATATCACTTGTACTGTATCTAGCTGAACAGTATTATGAGCTCATCA
ATTGTTTTTAGTACATTACTGATCAGATTTACAAATTTCTTTTCATGCTTATTGCGAAAT
AGAGCATCTTCAGG-TTTGAAGCATCTTTCATGTAGCTCTGGCTTACAGTCTTTATCTTA
CACTAATTGTCATGTGCTTTCGTGCTTTCTTTGCTGTTTTGTAGATAATTGCATTAAACT
CGCTGTACTTATATTCCTTGCTGCTAGGCTCTGATTCTGAAAGTGAATGGAGTTCATTGG
AGCGCAGACAAAGAGAGGTTTATAGCAAAGTGAACCGTAAACCTACCCCTCACAAGAAAA
CTCGAAAAAAACGTGGCATCCCTGTAGCTCCTCCTCGGATCCCTTCATTTGAGGGGCCTC
CACCTCCACTCCCACCATTTCCTGGGGGTCAGAGGATTGTGACAGCTCAATCTCTTGATC
CGCTTGACAAAGGTACTGCCCACCACTTTAACTGAATGAATTGCTGCATGTTGATAACAG
GTTTCAAAGGTTGAACTTTGCATGCAATAGCAGTTCCAGAGTAAAGAATCTCACACCTCC
CTAAAGCTTCTGCTTTCCTTTTTCTCTACTTTTCTTATTCTTTTTAATGTAATTCTATAT
ATTATTTGCCATGTGCTGCTGACTTAAATTTACAGCTTTGGTCAGTTCTGGAGCAAAAAC
AATTTTGCTTCTTATTTTACAGTAAGAATATTTTTGCTTCAAAATCAGCAAAAGCAATAA
ATTTAAGCAAATATGTGTATGATATGGCCTTATACAGTGTGTGTAT
>MY5053_Hexurella_ChiricahuaMtns_PriceCyn
AAATTAATTCTTAAAATTGAAAGGTAATGAACTTTTTACAATAAAAACAGAAGGTCTTGC
TTGTTTACACGAGTGTATCACTTGTACTGTATCCAGCTGAGCAGTATTATCAGCTCGTCA
ATTGTTTTTAATGCATTACTAATTGGAATTACAAATTTCTTTTCGTGCTTATTGCAAAAT
AGAGCATCTTCAGGTTTTGAAGAATCTTTCATGTAGCTCTGGCTTACAGTCTTTATCTTA
CACTAATTGTCATGTGCTTTCGTGCTTTCTTTGCTGTTTTGTAGATAATTGCATTAAACT
CGCTGTACTTATATTCCCTGCTGCTAGGCTCTGATTCTGAAAGTGAATGGAGTTCATTGG
AGCGCAGACAAAGAGAGGTTTATAGCAAAGTGAACCGTAAACCTACCCCTCACAAGAAAA
CTCGAAAAAAACGTGGCATCCCTGTAGCTCCTCCTCGGATCCCTTCATTTGAGGGGCCTC
CACCTCCACTCCCACCATTTCCTGGGGGTCAGAGGATTGTGACAGCTCAATCTCTTGATC
CGCTTGACAAAGGTACTGCCCACCACTTTAACTGAATGAATTGCTGCATGTTGATAACAG
GTTTCAAAGGTTGCACTTTGCATGCAATAGCAGTTCCAGAGTAAAGAATCTCATACGTCC
CTAACACTTCTGCTTTCTTTTGTCTGCACTTTTCTTATTCTTTTTAATATAACTCTATAT
ATTGTTTGCCATGTGCTGTTAACTTAAATTTACAGCTTTAATCAGTTCTGGAGC-AAAAC
AATTTTGCTTCTTATTTTAAAGTAAGAATATTTTTGCTTCAAAATCAGCAAAATCAATAA
ATTTAAGAAAATATGTGTGTGATATGGCCTTATACAATGTGTGTAT
>MY5057_Hexurella_ChiricahuaMtns_PriceCyn
------------------------------------------------------------
------------------------------------------------------------
------------------------------------------------------------
------------------------------------------------------------
------------------------------------------------------------
------------------------------------------------------------
----------------------TAGCAAAGTGAA-CGTAAACCTACCCC-CACAAGAAAA
CTCG-AAAAAACGTGGCATCCCTGTAGCTCCTCCTCGGATCCCTTCATTTGAGGGGCC-C
CACCTCCACTCCCACCATTTCCTGGGGGTCAGAGGATTGTGACAGCTCAATCTCTTGATC
CGCTTGACAAAGGTACTGCCCACCACTTTAACTGAATGAATTGCTGCATGTTGATAACAG
GTTTCAAAGGTTGCAC--------------------------------------------
------------------------------------------------------------
------------------------------------------------------------
------------------------------------------------------------
----------------------------------------------
>MY5064_Hexurella_MuleMtns_Escabrosa
AAATTAATTTTTAAAATTGAAAG-TAATGAATTTTTTATGATAAAAACAGAAGGTCTTGC
TTGTTTACATGAGTGTATCACTTGTACTGTATCCAGCTGAGTAGTATTATCAGCTCATCA
ATTGTTTTTAATGCATTACTAATTGGAATTACAAATTTCTTTTCATGCTTATTGCAAAAT
AGAGCATCTTCAGGTTTTGAAGCATCTTTCATGTAGCTCTGGCTTACAGTCTTTATCTTA
CACTAATTGTCATGTGCTTTCGTGCTTTCTTTGCTGTTTTGTAGATAATTGCATTAAACT
CGCTGTACTTATATTCCCTGCTGCTAGGCTCTGATTCTGAAAGTGAATGGAGTTCATTGG
AGCGCAGACAAAGAGAGGTTTATAGCAAAGTGAACCGTAAACCTACCCCTCACAAGAAAA
CTCGAAAAAAACGTGGCATCCCTGTAGCTCCTCCTCGGATCCCTTCATTTGAGGGGCCTC
CACCTCCACTCCCACCATTTCCTGGGGGTCAGAGGATTGTGACAGCTCAATCTCTTGATC
CGCTTGACAAAGGTACTGCCCACCACTTTAACTGAATGAATTGCTGCATGTTGATAACAG
GTTTCAAAGGTTGCAC-TTGCATGCAATAGCAGTTCCAGAGTAAAGAATCTCATACGTCC
CTAACACTTCTGCTTTCTTTTGTCTGCACTTTTCTTATTCTTTTTAATATAACTCTATAT
ATCGTTTGCCATGTGCTGTTAACTTAAATTTACAGCTTTAATCAGTTCTGGAGCAAAAAC
AATTTTGCTTCTTATTTTAAAGTAAGAATATTTTTGTTTCAAAATCAGCAAAAGCAATAA
ATTTAAGCAAATATGTGTATGATATGGCCTAATACAATGTGTGTAT
>MY5066_Hexurella_MuleMtns_Escabrosa
AAATTAATTTTTAAAATTGAAAG-TAATGAATTTTTTATGATAAAAACAGAAGGTCTTGC
TTGTTTACATGAGTGTATCACTTGTACTGTATCCAGCTGAGTAGTATTATCAGCTCATCA
ATTGTTTTTAATGCATTACTAATTGGAATTACAAATTTCTTTTCATGCTTATTGCAAAAT
AGAGCATCTTCAGGTTTTGAAGCATCTTTCATGTAGCTCTGGCTTACAGTCTTTATCTTA
CACTAATTGTCATGTGCTTTCGTGCTTTCTTTGCTGTTTTGTAGATAATTGCATTAAACT
CGCTGTACTTATATTCCCTGCTGCTAGGCTCTGATTCTGAAAGTGAATGGAGTTCATTGG
AGCGCAGACAAAGAGAGGTTTATAGCAAAGTGAACCGTAAACCTACCCCTCACAAGAAAA
CTCGAAAAAAACGTGGCATCCCTGTAGCTCCTCCTCGGATCCCTTCATTTGAGGGGCCTC
CACCTCCACTCCCACCATTTCCTGGGGGTCAGAGGATTGTGACAGCTCAATCTCTTGATC
CGCTTGACAAAGGTACTGCCCACCACTTTAACTGAATGAATTGCTGCATGTTGATAACAG
GTTTCAAAGGTTGCAC-TTGCATGCAATAGCAGTTCCAGAGTAAAGAATCTCATACGTCC
CTAACACTTCTGCTTTCTTTTGTCTGCACTTTTCTTATTCTTTTTAATATAACTCTATAT
ATCGTTTGCCATGTGCTGTTAACTTAAATTTACAGCTTTAATCAGTTCTGGAGCAAAAAC
AATTTTGCTTCTTATTTTAAAGTAAGAATATTTTTGTTTCAAAATCAGCAAAAGCAATAA
ATTTAAGCAAATATGTGTATGATATGGCCTAATACAATGTGTGTAT
>MY5071_Hexurella_SantaRitaMtns_AlisoSprings
AAATTAATTTTTAAAATTCAAAGGTAATGAATTTTTTACGATAAAAACAGAAGGTCTTGC
TTGTTTACATGAGTGTATCACTTGTACTGTATCCAGCTGAGCAGTGTTATCAGCTCGTCA
ATTGTTTTTAATGCATTACTTGTTGGAATTACAAATTTCTTTTCATGCTTATTGCAAAAT
AGAACATCTTCAGGTTTTGAAGCATCTTTCATGTAGCTCTGGCTTACAGTCTTTATCTTA
CACTAATTGTCATGTGCTTTCGTGCTTTCTTTGCTGTTTTGTAGATAATTGCATTAAACT
CGCTGTACTTATATTCCCTGCTGCTAGGCTCTGATTCTGAAAGTGAATGGAGTTCATTGG
AGCGCAGACAAAGAGAGGTTTATAGCAAAGTGAACCGTAAACCTACCCCTCACAAGAAAA
CTCGAAAAAAACGTGGCATCCCTGTAGCTCCTCCTCGGATCCCTTCATTTGAGGGGCCTC
CACCTCCACTCCCACCATTTCCTGGGGGTCAGAGGATTGTGACAGCTCAATCTCTTGATC
CGCTTGACAAAGGTACTGCCCACCACTTTAACTGAATGAATTGCTGCATGTTGATAACAG
GTTTCAAAGGTTGCAC-TTGCATGCAATAGCAGTTCCAGAGTAAAGAATCTCATACGTCC
CTAACACTTCTGCTTTCTTTTGTCTGCACTTTTCTTATTCTTTTTAATATAACTCTATAT
ATCGTTTGCCATGTGCTGTTAACTTAAATTTACAGCTTTAATCAGTTCTGGAGCAAAAAC
AATTTTGCTTCTTATTTTAATGTAAGAATATTATTGCTTCAAAATCAGCAAAAGCAATAA
ATTTAAGCAAATATGTGTATGATATGGCCTTATGCAATGTGTGTAT
>MY5075_Hexurella_ChiricahuaMtns_CaveCrkCyn
AAATTAATTTTTAAAATTGAAAGGTAATGAATTTTTTACGATAAAAACAGAAGGTCTTGC
TTGTTTACATGAGTGTATCACTTGTACTGTATCCAGCTGAGCAGTATTATCAGCTCGTCA
ATTGTTTTTAATGCATTACTAATTGGAATTACAAATTTCTTTTCATGCTTATTGCAAAAT
AGAGCATCTTCAGGTTTTGAAGCATCTTTCATGTAGCTCTGGCTTACAGTCTTTATCTTA
CACTAATTGTCATGTGCTTTCGTGCTTTCTTTGCTGTTTTGTAGATAATTGCATTAAACT
CGCTGTACTTATATTCCCTGCTGCTAGGCTCTGATTCTGAAAGTGAATGGAGTTCATTGG
AGCGCAGACAAAGAGAGGTTTATAGCAAAGTGAACCGTAAACCTACCCCTCACAAGAAAA
CTCGAAAAAAACGTGGCATCCCTGTAGCTCCTCCTCGGATCCCTTCATTTGAGGGGCCTC
CACCTCCACTCCCACCATTTCCTGGGGGTCAGAGGATTGTGACAGCTCAATCTCTTGATC
CGCTTGACAAAGGTACTGCCCACCACTTTAACTGAATGAATTGCTGCATGTTGATAACAT
GTTTCAAAGGTTGCAC-TTGCATGCAATAGCAGTTCCAGAGTAAAGAATCTCATACGTCC
CTAACACTTCTGCTTTCTTTTGTCTGCACTTTTCTTATTCTTTTTAATATAACTCTATGT
ATTGTTTGCCATGTGCTGTTAACTTAAATTTACAGCTTTAATCAGTTCTGAAGC-GAAAC
AATTTTGCTTCTTATTTTAAAGTAAGAATATTTTTGCTTCAAAATCAGCAAAATCAATAA
ATTTAGGAAAATATGTGTATGATATGGCCTTATACAATGTGTGTAT
>MY5126_Hexurella_SantaCatalinaMtns_NuggetCyn
AAATTAATTTTTAAAATTGAAAGGTAGTGAATTTTTTACAATAAAAACAGAAGGTCTTGC
TTGTTAACATGAGTGTATCACTTGTACTGTATCCAGCTGAGCAGTATTATCAGCTCGTCA
ATTGTTTTT-ATGCATTACTAATTGGAATTACAAATTTCTTTTCATGCTTATTGAAAAAT
AGAGCATTTTCAGGTTTTGAAGCATCTTTCATGTAGCTCTGGCTTACAGTCTTTATCTTA
CACTAATTGTCATGTGCTTTCGTGCTTTCTTTGCTGTTTTGTAGATAATTGCATTAAACT
CGCTGTACTTATATTCCCTGCTGCTAGGCTCTGATTCTGAAAGTGAATGGAGTTCATTGG
AGCGCAGACAAAGAGAGGTTTATAGCAAAGTGAACCGTAAACCTACCCCTCACAAGAAAA
CTCGAAAAAAACGTGGCATCCCTGTAGCTCCTCCTCGGATCCCTTCATTTGAGGGGCCTC
CACCTCCACTCCCACCATTTCCTGGGGGTCAGAGGATTGTGACAGCTCAATCTCTTGATC
CGCTTGACAAAGGTACTGCCCACCACTTTAACTGAATGAATTGCTGCATGTTGATAACAG
GTTTCAAAGGTTGCAC-TTGCATGCAATAGCAGTTCCAGAGTAAAGAATCTCATACGTCC
CTAACACTTCTGCTTTCTTTTGTCTGCACTTTTCTTATTCTTTTTAATATAACTCTATAT
ATCATTTGCCATGTGCTGTTAACTTAAATTTACAGCTTTAATCAGTTCTGGAGCAAAAAC
AATTTTGCTTCTTATTTTAAAGTAAGAATATTATTGCTTCAAAATCAGCAAAAGCAATAA
ATTTAGGCAAATATGTGTATGATATGGCTTTATACAATGTGTGTAT
>MY5128_Hexurella_WhetstoneMtns_FrenchJoeCyn
------------------------------------------------------------
------------------------------------------------------------
--------------------------------A---------------------------
------------------------------------------------------------
----------CTTGTGCTTTCGTGCTTTCTTTGCTGTTTTGTAGATAATTGCATTAAACT
CGCTGTACTTATATTCCCTGCTGCTAGGCTC-GATTCTGAAAGTGAATGGAGTTCATTGG
AGCGCAGACAAAGAGAGGTTTATAGCAAAGTGAA-CGTAAACCTACCCC-CACAAGAAAA
CTCGAAAAAAACGTGGCAT-CCTGTAGCTCCTCC-CGGATCCCTTCATTTGAGGGGCCAC
CACCTCCACTCCCACCATTTCCTGGGGGTCAGAGGATTGCGGCAGCTCAATCTCTTGATC
CACTTGA-AAAGGTACT-CCCACCA-TTTAACTGAATGAATTGCTGCATGTTGAT-----
------------------------------------------------------------
------------------------------------------------------------
------------------------------------------------------------
------------------------------------------------------------
----------------------------------------------
>MY5131_Hexurella_PedregosaMtns_PruneCyn
AAATTAATTCTTAAAGTTGAAAGGTAATGAACTTTTTACCATAAAAACAGAAGGTCTTGC
TTGTTTACATGAGTGTATCACTTGTACTGTATCCAGCTGAGCAATATTATCAGCTCGTCA
ATTGTTTTTAATGCATTACTAATTGGAATTACAAATTTCTTTTCATGCTTATTGCAAAAT
AGAGCATCTTCAGGTTTTGAAGCATCTTTCATGTAGCTCTGGCTTACAGTCTTTATCTTA
CACTAATTGTCATGTGCTTTCGTGCTTTCTTTGCTGTTTTGTAGATAATTGCATTAAACT
CGCTGTACTTATATTCCCTGCTGCTAGGCTCTGATTCTGAAAGTGAATGGAGTTCATTGG
AGCGCAGACAAAGAGAGGTTTATAGCAAAGTGAACCGTAAACCTACCCCTCACAAGAAAA
CTCGAAAAAAACGTGGCATCCCTGTAGCTCCTCCTCGGATCCCTTCATTTGAGGGGCCTC
CACCTCCACTCCCACCATTTCCTGGGGGTCAGAGGATTGTGACAGCTCAATCTCTTGATC
CGCTTGACAAAGGTACTGCCCACCACTTTAACTGAATGAATTGCTGCATGTTGATAACAG
GTTTCAAAGGTTGCAC-TTGCATGCAATAGCAGTTCCAGAGTAAAGAATCTCATACGTCC
CTAACACTTCTGCTTTCTTTTGTCTGCACTTTTCTTATTCTTTTTAATATAACTCTATAT
ATTGTTTGCCATGTGCTGTTAACTTAAATTTACAGCTTTAATCAGTTCTGGAGC-AAAAC
AATTTTGCTTCTTATTTTAAAGTAAGAATATTTTTGCTTCAAAATCAGCAAAATCAATAA
ATTTAAAAAAATATGTGTATGATATGGCCTTATACAATGTGTGTAT
>MY5132_Hexurella_PedregosaMtns_PruneCyn
AAATTAATTCTTAAAGTTGAAAGGTAATGAACTTTTTACCATAAAAACAGAAGGTCTTGC
TTGTTTACATGAGTGTATCACTTGTACTGTATCCAGCTGAGCAATATTATCAGCTCGTCA
ATTGTTTTTAATGCATTACTAATTGGAATTACAAATTTCTTTTCATGCTTATTGCAAAAT
AGAGCATCTTCAGGTTTTGAAGCATCTTTCATGTAGCTCTGGCTTACAGTCTTTATCTTA
CACTAATTGTCATGTGCTTTCGTGCTTTCTTTGCTGTTTTGTAGATAATTGCATTAAACT
CGCTGTACTTATATTCCCTGCTGCTAGGCTCTGATTCTGAAAGTGAATGGAGTTCATTGG
AGCGCAGACAAAGAGAGGTTTATAGCAAAGTGAACCGTAAACCTACCCCTCACAAGAAAA
CTCGAAAAAAACGTGGCATCCCTGTAGCTCCTCCTCGGATCCCTTCATTTGAGGGGCCTC
CACCTCCACTCCCACCATTTCCTGGGGGTCAGAGGATTGTGACAGCTCAATCTCTTGATC
CGCTTGACAAAGGTACTGCCCACCACTTTAACTGAATGAATTGCTGCATGTTGATAACAG
GTTTCAAAGGTTGCAC-TTGCATGCAATAGCAGTTCCAGAGTAAAGAATCTCATACGTCC
CTAACACTTCTGCTTTCTTTTGTCTGCACTTTTCTTATTCTTTTTAATATAACTCTATAT
ATTGTTTGCCATGTGCTGTTAACTTAAATTTACAGCTTTAATCAGTTCTGGAGC-AAAAC
AATTTTGCTTCTTATTTTAAAGTAAGAATATTTTTGCTTCAAAATCAGCAAAATCAATAA
ATTTAAAAAAATATGTGTATGATATGGCCTTATACAATGTGTGTAT
>MY5136_Hexurella_MiddlemarchCyn
AAATTAATTTTTAAAATTGAAAGGTAATGAATTTTTTACGATAACAGCAGAAGGTCTTGC
TTGTTTACATGAGTGTATCACTTGTACTGTATCCAGCTGAGCAGTATTATCAGCTCGTCA
GTTGTTTTTCATGCATTACTAATTGGAATTACAAATTTCTTTTCATGCTTATTGCAAAAT
AGAGCATCTTCAGGTTTTGAAGCATCTTTCATGTAGCTCTGGCTTACAGTCTTTATCTTA
CACTAATTGTCATGTGCTTTCGTGCTTTCTTTGCTGTTTTGTAGATAATTGCATTAAACT
CGCTGTACTTATATTCCCTGCTGCTAGGCTCTGATTCTGAAAGTGAATGGAGTTCATTGG
AGCGCAGACAAAGAGAGGTTTATAGCAAAGTGAACCGTAAACCTACCCCTCACAAGAAAA
CTCGAAAAAAACGTGGCATCCCTGTAGCTCCTCCTCGGATCCCTTCATTTGAGGGGCCTC
CACCTCCACTCCCACCATTTCCTGGGGGTCAGAGGATTGTGACAGCTCAATCTCTTGATC
CGCTTGACAAAGGTACTGCCCACCACTTTAACTGAATGAATTGCTGCATATTGATAACAG
GTTTCAAAGGTTGCAC-TTGCATGCAATAGCAGTTCCAGAGTAAAGAATCTCATACGTCC
CTAACACTTCTGCTTTCTTTTGTCTGCACTTTTCTTATTCTTTTTAATATAACTCTATAT
ATTGTTTGCCATGTGCTGTTAACTTAAATTTACAGCTTTCATCAGTTCTGGAGCAAAAAC
AATTTTGCTTCTTATTTTAAAGTAAGAATATTTTTGCTTCAAAATCAGCAAAAGCAATAA
ATTTAAGCAAATATGTGTATGATATGGCCTTATACAATGTGTGTAT
>MY5147_Hexurella_DragoonMtns_NF_345A
AAATTAATTTTTAAAATTGAAAGGTAATGAATTTTTTACGATAACAGCAGAAGGTCTTGC
TTGTTTACATGAGTGTATCACTTGTACTGTATCCAGCTGAGCAGTATTATCAGCTCGTCA
GTTGTTTTTAATGCATTACTAATTGGAATTACAAATTTCTTTTCATGCTTATTGCAAAAT
AGAGCATCTTCAGGTTTTGAAGCATCTTTCATGTAGCTCTGGCTTACAGTCTTTATCTTA
CACTAATTGTCATGTGCTTTCGTGCTTTCTTTGCTGTTTTGTAGATAATTGCATTAAACT
CGCTGTACTTATATTCCCTGCTGCTAGGCTCTGATTCTGAAAGTGAATGGAGTTCATTGG
AGCGCAGACAAAGAGAGGTTTATAGCAAAGTGAACCGTAAACCTACCCCTCACAAGAAAA
CTCGAAAAAAACGTGGCATCCCTGTAGCTCCTCCTCGGATCCCTTCATTTGAGGGGCCTC
CACCTCCACTCCCACCATTTCCTGGGGGTCAGAGGATTGTGACAGCTCAATCTCTTGATC
CGCTTGACAAAGGTACTGCCCACCACTTTAACTGAATGAATTGCTGCATATTGATAACAG
GTTTCAAAGGTTGCAC-TTGCATGCAATAGCAGTTCCAGAGTAAAGAATCTCATACGTCC
CTAACACTTCTGCTTTCTTTTGTCTGCACTTTTCTTATTCTTTTTAATATAACTCTATAT
ATTGTTTGCCATGTGCTGTTAACTTAAATTTACAGCTTTCATCAGTTCTGGAGCAAAAAC
AATTTTTCTTCTTATTTTAAAGTAAGAATATTTTTGCTTCAAAATCAGCAAAAGCAATAA
ATTTAAGCAAATATGTGTATGATATGGCCTTATACAATGTGTGTAT
>MY5152_Hexurella_WhetstoneMtns_ApacheCyn
AAATTAATTTTTAAAATTGAAAGGTACTAAATTTTTTATGATAAAAACAGAAGGTCTCGC
TTGTTTACATGAGTGTATCACTTGTACTGTATCCAACTGAGCGGTATTATCAGCTCGTCA
ATTGTTTTTAATGCATTACTAATTGGAATTACAAATTTCTTTCCATGCTTATTGCAAAAT
AGAGCATCTTCAGGTTTTGAAGCATCTTTCATGTAGCTCTGGCTTACAGTCTTTATCTTA
CACTAATTGTCATATGCTTTCGTGCTTTCTTTGCTGTTTTGTAGATAATTGCATTAAACT
CGCTGTACTTATATTCCCTGCTGCTAGGCTCTGATTCTGAAAGTGAATGGAGTTCATTGG
AGCGCAGACAAAGAGAGGTTTATAGCAAAGTGAACCGTAAACCTACCCCTCACAAGAAAA
CTCGAAAAAAACGTGGCATCCCTGTAGCTCCTCCTCGGATCCCTTCATTTGAGGGGCCTC
CACCTCCACTCCCACCATTTCCTGGGGGTCAGAGGATTGTGACAGCTCAATCTCTTGATC
CGCTTGACAAAGGTACTGCCCACCACTTTAACTGAATGAATTGCTGCATGTTGATAACAG
GTTTAAAAGGTTGCAC-TTGCATGCAATAGCAGTTCCAGAGTAAAGAATCTCATACGTCC
CTAACACTTCTGCTTTCTTTTATCCGCACTTTTCTTATTCTTTTTAATATAACTCTATAT
ATTGTTTGCCATGTGCTGTTAACTTAAATTTACAGCTTTAATCAGTTCTGGAGCAAAAAC
AATTTTGCTTCTTCTTTTAAAGTAAGAATATTTTTGCTTCAAAATCAGCAAAAGCAATAA
ATTTAAGCAAATATGTGTATGATATGGCCTTATACAATGTGTGTAT
>MY5154_Hexurella_SantaRitaMtns_AdobeCyn
AAATTAATTTTTAAAATTGAAAGGTAATGAATTTTTTACGATAAAAACAGAAGGTCTTGC
TTGTTTACATGAGTGTATCACTTGTACTGTATCCAGCTGAGCAGTGTTATCAGCTCGTCA
ATTGTTTTTAATGCATTACTAATTGGAATTACAAATTTCTTTTCATGCTTATTGCAAAAT
AGAACATCTTCAGGTTTTGAAGCATCTTTCATGTAGCTCTGGCTTACAGTCTTTATCTTA
CACTAATTGTCATGTGCTTTCGTGCTTTCTTTGCTGTTTTGTAGATAATTGCATTAAACT
CGCTGTACTTATATTCCCTGCTGCTAGGCTCTGATTCTGAAAGTGAATGGAGTTCATTGG
AGCGCAGACAAAGAGAGGTTTATAGCAAAGTGAACCGTAAACCTACCCCTCACAAGAAAA
CTCGAAAAAAACGTGGCATCCCTGTTGCTCCTCCTCGGATCCCTTCATTTGAGGGGCCTC
CACCTCCACTCCCACCATTTCCTGGGGGTCAGAGGATTGTGACAGCTCAATCTCTTGATC
CGCTTGACAAAGGTACTGCCCACCACTTTAACTGAATGAATTGCTGCATGTTGATAACAG
GTTTCAAAGGTTGCAC-TTGCATGCAATAGCAGTTCCAGAGTAAAGAATCTCATACGTCC
CTAACACTTCTGCTTTCTTTTGTCTGCACTTTTCTTATTCTTTTTAATATAACTCTATAT
ATCGTTTGCCATGTGCTGTTAACTTAAATTTACATCTTTAATCAGTTTTGGAGCAAAAAC
AATTTTGCTTCTTATTTTAAAGTAAGAATATTATTGCTTCAAAATCAGCAAAAGCAATAA
ATTTAAGCAAATATGTGTATGATGTGGCCTTATACAATGTGTGTAT
>MY5157_Hexurella_SantaCatalinaMtns_Redington
AAATTAATTTTTAAAATTGAAAGGTAATGAATTTTTTACGGTAAAAACAGAAGGTCTTGC
TTGTTTACATGAGTGTATCACTTGTACTGTATCCAGCTGAGCAGTATTATCAGCTCGTCA
ATTGTTTTTAATGCATTACTAATTGGAATTACAAATTTCTTTTCATGCTTATTGCAAAAT
AGAGCATCTTCAGGTTTTGAAGCATCTTTCATGTAACTCTGGCTTACAGTCTTTATCTTA
CACTAATTGTCATGTGCTTTCGTGCTTTCTTTGCTGTTTTGTAGATAATTGCATTAAACT
CGCTGTACTTATATTCCCTGCTGCTAGGCTCTGATTCTGAAAGTGAATGGAGTTCATTGG
AGCGCAGACAAAGAGAGGTTTATAGCAAAGTGAACCGTAAACCTACCCCTCACAAGAAAA
CTCGAAAAAAACGTGGCATCCCTGTAGCTCCTCCTCGGATCCCTTCATTTGAGGGGCCTC
CACCTCCACTCCCACCATTTCCTGGGGGTCAGAGGATTGTGACAGCTCAATCTCTTGATC
CGCTTGACAAAGGTACTGCCCACCACTTTAACTGAATGAATTGCTGCATGTTGATAACAG
GTTTCAAAGGTTGCAC-TTGCATGCAATAGCAGTTCCAGAGTAAAGAATCTCATACGTCC
CTAACACTTCTGCTTTCTTTTGTCTGCACTTTTCTTATTCTTTTTAATATAACTCTATAT
ATCGTTTGCCATGTGCTGTTAACTTAAATTTACAGCTTTAATCAGTTCTGGAGCAAAAAC
AATTTTGCTTCTTATTTTAAAGTAAGAATATTTTTGCTTTAAAATCAGCAAAAGCAATAA
ATTTAAGCAAATATGTGTATGATATGGCCTTATACAATGTGTGTAT
>MY5164_Hrupicola_Temecula
-------------------------AATGACTTTTTGGGGATAAAAACAGAAGTACTTGC
TTGTTTGAGTCAATATATCACTTGTACTGTATCTAGCTGAACAGTATTATCAGCTCATCA
ATTGTTTTTAATACATTACTGATCAGATTTACAAATTTCTTTTCATGCTTATTGCGAAAT
AGAGCGTCTTCAGG-TTTGAAGCATCTTTCATGTAGCTTTGGCTTACAGTCTTTATCTTA
CACTAATTGTCATGTGCTTTCGTGCTTTCTTTGCTGTTTTGTAGATAATTGCATTAAACA
CGCTGTACTTATATTCCTTGCTGCTAGGCTCTGATTCTGAAAGTGAATGGAGTTCATTGG
AGCGCAGACAAAGAGAGGTTTATAGCAAAGTGAACCGTAAACCTACCCCTCACAAGAAAA
CTCGAAAAAAACGTGGCATCCCTGTAGCTCCTCCTCGGATCCCTTCATTTGAGGGGCCTC
CACCTCCACTCCCACCATTTCCTGGGGGTCAGAGGATTGTGACAGCTCAATCTCTTGATC
CGCTTGACAAAGGTACTGCCCACCACTTTAACTGAATGAATTGCTGCATGTTGATAACAG
GTTTCAAAGGTTGAACTTTGCATGCAATAGCAGTTCCAGAGTAAAGAATCTCACACCTCC
CTAAAGCTTCTGCTTTCTTTTATCTGCACTTTTCTTATTCTTTTTAATGTAATTCTATAT
ATTGTTTGCCATGTGCTGCTAACTTAAATTTACAGCTTTGG-------------------
------------------------------------------------------------
----------------------------------------------
>MY5165_Hrupicola_Temecula
AAAATAATTTTTAAAATTGA-----------------------------------CTTGC
TTGTTTGAGTCAATATATCACTTGTACTGTATCTAGCTGAACAGTATTATCAGCTCATCA
ATTGTTTTTAATACATTACTGATCAGATTTACAAATTTCTTTTCATGCTTATTGCGAAAT
AGAGCGTCTTCAGG-TTTGAAGCATCTTTCATGTAGCTTTGGCTTACAGTCTTTATCTTA
CACTAATTGTCATGTGCTTTCGTGCTTTCTTTGCTGTTTTGTAGATAATTGCATTAAACA
CGCTGTACTTATATTCCTTGCTGCTAGGCTCTGATTCTGAAAGTGAATGGAGTTCATTGG
AGCGCAGACAAAGAGAGGTTTATAGCAAAGTGAACCGTAAACCTACCCCTCACAAGAAAA
CTCGAAAAAAACGTGGCATCCCTGTAGCTCCTCCTCGGATCCCTTCATTTGAGGGGCCTC
CACCTCCACTCCCACCATTTCCTGGGGGTCAGAGGATTGTGACAGCTCAATCTCTTGATC
CGCTTGACAAAGGTACTGCCCACCACTTTAACTGAATGAATTGCTGCATGTTGATAACAG
GTTTCAAAGGTTGAACTTTGCATGCAATAGCAGTTCCAGAGTAAAGAATCTCACACCTCC
CTAAAGCTTCTGCTTTCTTTTATCTGCACTTTTCTTATTCTTTTTAATGTAATTCTATAT
ATTGTTTGCCATGTGCTGCTAACTTAAATTTACAGCTTTGGTCAGTTCTGGAGCAAAAAC
AATTTTGCTTCTTATTTTACAGTAAAAATATTTTTGCTTCAAAATCAGCAAAAGCAATAA
ATTTAAGTAAATATGTGTATGATATGGCCTTATACAGTGTGTGTAT
>MY5175_Hapachea_HarshawRd_PatagoniaMtns
AAATTAATTTTTAAAATTGAAAGGTAATGAATTTTTTACGATAAAAACAGAAGGTCTTGC
TTGTTTAAATGAGTGCATCACTTGTACTGTATCCAGCTGAGCAGTATTATCAGCTCGTCA
ATTGTTTTTAATGCATTACTAATTGGAATTACAAATTTCTTTTCATGCTTATTGCAAAAT
AGAGCATCTTCAGGTTTTGAAGCATCTTTCATGTAGCTCTGGCTTACAGTCTTTATCTTA
CACTAATTGTCATGTGCTTTCGTGCTTTCTTTGCTGTTTTGTAGATAATTGCATTAAACT
CGCTGTACTTATATTCCCTGCTGCTAGGCTCTGATTCTGAAAGTGAATGGAGTTCATTGG
AGCGCAGACAAAGAGAGGTTTATAGCAAAGTGAACCGTAAACCTACCCCTCACAAGAAAA
CTCGAAAAAAACGTGGCATCCCTGTAGCTCCTCCTCGGATCCCTTCATTTGAGGGGCCTC
CACCTCCACTCCCACCATTTCCTGGGGGTCAGAGGATTGTGACAGCTCAATCTCTTGATC
CGCTTGACAAAGGTACTGCCCACCACTTTAACTGAATGAATTGCTGCATGTTGATAACAG
GTTTCAAAGGTTGCAC-TTGCATGCAATAGCAGTTCCAGAGTAAAGAATCTCATACGTCC
CTAACACTTCTGCTTTCTTTTGTCTGCACTTTTCTTATTCTTTTTAATATAACTCTATAT
ATCGTTTGCCATGTGCTGTTAACTTAAATTTACAGCTTTAATCAGTTCTGGAGCAAAAAC
AGTTTTGCTTCTTATTTTAAAGTAAGAATGTTATTGCTTCAAAATCAGCAAAAGCAATAA
ATTTAAGCAAATATGTGTATGATATGGCCTTATACAAAATGTGTAT
>MY5180_Hapachea_MustrangPk_MustangMtns
AAATTAATTTTTAAAATTGAAAGGTAATAAATTTTTTACGATAAAAACAGAAGGTCTTGC
TTGTTTACATGAGTGTATCACTTGTACTGTATCCAGCTGAGCAGTATTATCAGCTTGTCA
ATTGTTTTTAATGCATTACTAATTGGAATTACAAATTTCTTTTCGTGCTTATTGCAAAAT
AGAGCATCTTCAGGTTTTGAAGCATCTTTCATGTAGCTCTGGCTTACAGTCTTTATCTTA
CACTAATTGTCATGTGCTTTCGTGCTTTCTTTGCTGTTTTGTAGATAATTGCATTAAACT
CGCTGTACTTATATTCCCTGCTGCTAGGCTCTGATTCTGAAAGTGAATGGAGTTCATTGG
AGCGCAGACAAAGAGAGGTTTATAGCAAAGTGAACCGTAAACCTACCCCTCACAAGAAAA
CTCGAAAAAAACGTGGCATCCCTGTAGCTCCTCCTCGGATCCCTTCATTTGAGGGGCCTC
CACCTCCACTCCCACCATTTCCTGGGGGTCAGAGGATTGTGACAGCTCAATCTCTTGATC
CGCTTGACAAAGGTACTGCCCACCACTTTAACTGAATGAATTGCTGCATGTTGATAACAG
GTTTCAAAGGTTGCAC-TTGCATGCAATAGCAGTTCCAGAGTAAAGAATCTCATACGTCC
CTAACACTTCTGCTTTCTTTTGTCTGCACTTTTCTTATTCTTTTTAATATAACTCTATAT
ATTGTTTGCCATGTGCTGTTAACTTAAATTTACAGCTTTAATCAGTTCTGGAGCAAAAAC
AATTTTGCTTCTTATTTTAAAGTAAGAATATTTTTGCTTCAAAATCAGCAAAAGCAATAA
ATTTAAGCAAATATGTGTATGATATGGCCTTATACAATGTGTGTAT
>MY5181_Hapachea_MustrangPk_MustangMtns
-AATTAATTTTTAAAATTGAAAGGTAATAAATTTTTTACGATAAAAACAGAAGGTCTTGC
TTGTTTACATGAGTGTATCACTTGTACTGTATCCAGCTGAGCAGTATTATCAGCTTGTCA
ATTGTTTTTAATGCATTACTAATTGGAATTACAAATTTCTTTTCGTGCTTATTGCAAAAT
AGAGCATCTTCAGGTTTTGAAGCATCTTTCATGTAGCTCTGGCTTACAGTCTTTATCTTA
CACTAATTGTCATGTGCTTTCGTGCTTTCTTTGCTGTTTTGTAGATAATTGCATTAAACT
CGCTGTACTTATATTCCCTGCTGCTAGGCTCTGATTCTGAAAGTGAATGGAGTTCATTGG
AGCGCAGACAAAGAGAGGTTTATAGCAAAGTGAACCGTAAACCTACCCCTCACAAGAAAA
CTCGAAAAAAACGTGGCATCCCTGTAGCTCCTCCTCGGATCCCTTCATTTGAGGGGCCTC
CACCTCCACTCCCACCATTTCCTGGGGGTCAGAGGATTGTGACAGCTCAATCTCTTGATC
CGCTTGACAAAGGTACTGCCCACCACTTTAACTGAATGAATTGCTGCATGTTGATAACAG
GTTTCAAAGGTTGCAC-TTGCATGCAATAGCAGTTCCAGAGTAAAGAATCTCATACGTCC
CTAACACTTCTGCTTTCTTTTGTCTGCACTTTTCTTATTCTTTTTAATATAACTCTATAT
ATTGTTTGCCATGTGCTGTTAACTTAAATTTACAGCTTTAATCAGTTCTGGAGCAAAAAC
AATTTTGCTTCTTATTTTAAAGTAAGAATATTTTTGCTTCAAAATCAGCAAAAGCAATAA
ATTTAAGCAAATATGTGTATGATATGGCCTTATACAATGTGTGTAT
>MY5193_Hapachea_HarshawRd_PatagoniaMtns
AAATTAATTTTTAAAATTGAAAGGTAATGAATTTTTTACGATAAAAACAGAAGGTCTTGC
TTGTTTAAATGAGTGCATCACTTGTACTGTATCCAGCTGAGCAGTATTATCAGCTCGTCA
ATTGTTTTTAATGCATTACTAATTGGAATTACAAATTTCTTTTCATGCTTATTGCAAAAT
AGAGCATCTTCAGGTTTTGAAGCATCTTTCATGTAGCTCTGGCTTACAGTCTTTATCTTA
CACTAATTGTCATGTGCTTTCGTGCTTTCTTTGCTGTTTTGTAGATAATTGCATTAAACT
CGCTGTACTTATATTCCCTGCTGCTAGGCTCTGATTCTGAAAGTGAATGGAGTTCATTGG
AGCGCAGACAAAGAGAGGTTTATAGCAAAGTGAACCGTAAACCTACCCCTCACAAGAAAA
CTCGAAAAAAACGTGGCATCCCTGTAGCTCCTCCTCGGATCCCTTCATTTGAGGGGCCTC
CACCTCCACTCCCACCATTTCCTGGGGGTCAGAGGATTGTGACAGCTCAATCTCTTGATC
CGCTTGACAAAGGTACTGCCCACCACTTTAACTGAATGAATTGCTGCATGTTGATAACAG
GTTTCAAAGGTTGCAC-TTGCATGCAATAGCAGTTCCAGAGTAAAGAATCTCATACGTCC
CTAACACTTCTGCTTTCTTTTGTCTGCACTTTTCTTATTCTTTTTAATATAACTCTATAT
ATCGTTTGCCATGTGCTGTTAACTTAAATTTACAGCTTTAATCAGTTCTGGAGCAAAAAC
AGTTTTGCTTCTTATTTTAAAGTAAGAATGTTATTGCTTCAAAATCAGCAAAAGCAATAA
ATTTAAGCAAATATGTGTATGATATGGCCTTATACAAAATGTGTAT
>MY5194_Hapachea_Ordsummit_MtOrd
AAATTAATTTTTAAAATTGAAAGGTAATGAATTTTTGCCGATAAAAACAGAAGAACTTGC
TTGTTTACGTGAGTGTATCACTTCTACTGTATCTAGCTGAATAGTATTATCAGCTGATCA
ATTGTTTTTAATGCATTACTGATCGGAATTACAAATTTCTTTTCATGCTTATTGCAAAAT
AGAGCATCTTCAGGTTTTGAAGCATCTTTCATGTAGCTCTGGCTTACAGTCTTTATCTTA
CACTAATTGTCATGTGCTTTCGTGCTTTCTTTGCTGTTTTGTAGATAATTGCATTAAACT
CGCTGTACTTATATTCCTTGCTGCTAGGCTCTGATTCTGAAAGTGAATGGAGTTCGTTGG
AGCGCAGACAAAGAGAGGTTTATAGCAAAGTGAACCGTAAACCTACCCCTCACAAGAAAA
CTCGAAAAAAACGTGGCATCCCTGTAGCTCCTCCTCGGATCCCTTCATTTGAGGGACCTC
CACCTCCACTCCCACCATTTCCTGGGGGTCAGAGGATTGTGACAGCTCAATCTCTTGATC
CGCTTGACAAAGGTACTGCCCACCACTTTAACTGAATGAATTGCTGCATGTTGATAACGG
GTTTCAAAGGTTGCACTTTGCATGCAATAGCAGTTCCAGAGTAAAGAATCTCATACCTCC
CTAACACTTCTGCTTTCTTTTGTCTGCAC-TTTCTTATTCTTTTTAATGTAAGTTTATAT
ATTGTTTGCCATGTGCTGTTAACTTAAATTTACAGCTTTGGTCAGTTCTGAAGCAAAAAC
AATTTTGCTTCTTATTTTAAAGTAAGAATATTTTCACTTCAAAATCAGCAAAGGCAATAA
ATTTAAACAAATATGTGTATAATATGGACTTATACAATGTGTGTAT
>MY5195_Hapachea_Ordsummit_MtOrd
AAATTAATTTTTAAAATTGAAAGGTAATGAATTTTTGCCGATAAAAACAGAAGAACTTGC
TTGTTTACGTGAGTGTATCACTTCTACTGTATCTAGCTGAATAGTATTATCAGCTGATCA
ATTGTTTTTAATGCATTACTGATCGGAATTACAAATTTCTTTTCATGCTTATTGCAAAAT
AGAGCATCTTCAGGTTTTGAAGCATCTTTCATGTAGCTCTGGCTTACAGTCTTTATCTTA
CACTAATTGTCATGTGCTTTCGTGCTTTCTTTGCTGTTTTGTAGATAATTGCATTAAACT
CGCTGTACTTATATTCCTTGCTGCTAGGCTCTGATTCTGAAAGTGAATGGAGTTCGTTGG
AGCGCAGACAAAGAGAGGTTTATAGCAAAGTGAACCGTAAACCTACCCCTCACAAGAAAA
CTCGAAAAAAACGTGGCATCCCTGTAGCTCCTCCTCGGATCCCTTCATTTGAGGGACCTC
CACCTCCACTCCCACCATTTCCTGGGGGTCAGAGGATTGTGACAGCTCAATCTCTTGATC
CGCTTGACAAAGGTACTGCCCACCACTTTAACTGAATGAATTGCTGCATGTTGATAACGG
GTTTCAAAGGTTGCACTTTGCATGCAATAGCAGTTCCAGAGTAAAGAATCTCATACCTCC
CTAACACTTCTGCTTTCTTTTGTCTGCAC-TTTCTTATTCTTTTTAATGTAAGTTTATAT
ATTGTTTGCCATGTGCTGTTAACTTAAATTTACAGCTTTGGTCAGTTCTGAAGCAAAAAC
AATTTTGCTTCTTATTTTAAAGTAAGAATATTTTCACTTCAAAATCAGCAAAGGCAATAA
AT--------------------------------------------
>MY5266_Hencina_CerroBolla
AAAAGAATTTTTAAAATTTAAAGGTTATGAATTTTTGAGGATAAAAACAGAAGTACTTGC
TTGTTTGA---------------GTACTGTATCTAGCTGAACAGTATTATCAGCTCATCA
ATTGTTTTTAATACATTACTGATCAGATTTACAAATTTCTTTTCATGCTTATTGCGAAAT
AGAGCATCTTCAGG-TTTGAAGCATCTTTCATGTAGCTCTGGCTTACAGTCTTTATCTTA
CACTAATTGTCATGTGCTTTCGTGCTTTCTTTGCTGTTTTGTAGATAATTGCATTAAACT
CGCTGTACTTATATTCCTTGCTGTTAGGCTCTGATTCTGAAAGTGAATGGAGTTCATTGG
AGCGCAGACAAAGAGAGGTTTATAGCAAAGTGAACCGTAAACCTACCCCTCACAAGAAAA
CTCGAAAAAAACGTGGCATCCCTGTAGCTCCTCCTCGGATCCCTTCATTTGAGGGGCCTC
CACCTCCACTCCCACCATTTCCTGGGGGTCAGAGGATTGTGACAGCTCAATCTCTTGATC
CGCTTGACAAAGGTACTGCCCACCACTTTAACTGAATGAATTGCTGCATGTTGATAACAG
GTTTCAAAGATTGAACTTTGCATGCAATAGCAGTTCCAGAGTAAAGAATCTCACACCTCC
CTAAAGCTTCTGCTTTCTTTTGTCTGCACTTTTCTTATTCTTTTTAATGTAATTCTATAT
ATTGTTTGCCATGTGCTGCTAACTTAAATTTACAGCTTTGGTCAGTTCTGGAGCAAAAAC
AATTTTGCTTCTTATTTTACAGTGAGAATATTTTTGCTTCAAAATCAGCAAAAGCAATAA
ATTTAAGCAAATATATGTATGATATGGCCTTATACAGTGTGTGTAT
>MY5267_Hencina_CerroBolla
AAAAGAATTTTTAAAATTTAAAGGTTATGAATTTTTGAGGATAAAAACAGAAGTACTTGC
TTGTTTGA---------------GTACTGTATCTAGCTGAACAGTATTATCAGCTCATCA
ATTGTTTTTAATACATTACTGATCAGATTTACAAATTTCTTTTCATGCTTATTGCGAAAT
AGAGCATCTTCAGG-TTTGAAGCATCTTTCATGTAGCTCTGGCTTACAGTCTTTATCTTA
CACTAATTGTCATGTGCTTTCGTGCTTTCTTTGCTGTTTTGTAGATAATTGCATTAAACT
CGCTGTACTTATATTCCTTGCTGTTAGGCTCTGATTCTGAAAGTGAATGGAGTTCATTGG
AGCGCAGACAAAGAGAGGTTTATAGCAAAGTGAACCGTAAACCTACCCCTCACAAGAAAA
CTCGAAAAAAACGTGGCATCCCTGTAGCTCCTCCTCGGATCCCTTCATTTGAGGGGCCTC
CACCTCCACTCCCACCATTTCCTGGGGGTCAGAGGATTGTGACAGCTCAATCTCTTGATC
CGCTTGACAAAGGTACTGCCCACCACTTTAACTGAATGAATTGCTGCATGTTGATAACAG
GTTTCAAAGATTGAACTTTGCATGCAATAGCAGTTCCAGAGTAAAGAATCTCACACCTCC
CTAAAGCTTCTGCTTTCTTTTGTCTGCACTTTTCTTATTCTTTTTAATGTAATTCTATAT
ATTGTTTGCCATGTGCTGCTAACTTAAATTTACAGCTTTGGTCAGTTCTGGAGCAAAAAC
AATTTTGCTTCTTATTTTACAGTGAGAATATTTTTGCTTCAAAATCAGCAAAAGCAATAA
ATTTAAGCAAATATATGTATGATATGGCCTTATACAGTGTGTGTAT
>MY5269_Hexurella_GuadalupeValley
AAAAGAATTTTTAAAATTGAAAGGTAATGAATTTTTGGGGATAAAAGCAGAAGTACTTGC
TTGTTTGA---------------GTACTGTTTCTAGCTGAACAGTATTATCAGCTCATCA
ATTGTTTTTAATACATTACTGATCAGATTTACAAATTTCTTTTCATGCTTATTGCGAAAT
AGAGCATCTTCAGG-TTTGAAGCATCTTTCATGTAGCTCTGGCTTACAGTCTTTATCTTA
CACTAATTGTCATGTGCTTTCGTGCTTTCTTTGCTGTTTTGTAGATAATTGCATTAAACT
CGCTGTACTTATATTCCTTGCTGTTAGGCTCTGATTCTGAAAGTGAATGGAGTTCATTGG
AGCGCAGACAAAGAGAGGTTTATAGCAAAGTGAACCGTAAACCTACCCCTCACAAGAAAA
CTCGAAAAAAACGTGGCATCCCTGTAGCTCCTCCTCGGATCCCTTCATTTGAGGGGCCTC
CACCTCCACTCCCACCATTTCCTGGGGGTCAGAGGATTGTGACAGCTCAATCTCTTGATC
CACTTGACAAAGGTACTGCCCACCACTTTAACTGAATGAATTGCTGCATGTTGATAACAG
GTTTCAAAGATTGAACTTTGCATGCAATAGCAGTTCCAGAGTAAAGAATCTCACTCCTCC
CTAAAGCTTCTGCTTTCTTTTGTCTGCACTTTTCTTATTCTTTTTAATGTAATTCTATAT
ATTGTTTGCCATGTGCTGCTAACTTAAATTTACAGCTTTGGTCAGTTCTGGAGCAAAAGC
AATTTTGCTTCTTATTTTACAGTGAGAATATTTTTGCTTCAAAATCAGCAAAAGCAATAA
ATTTAAGCAAATATATGTATGATATGGCCTTATACAGTGTGTGTAT
>MY5271_Hexurella_GuadalupeValley
AAAAGAATTTTTAAAATTGAAAGGTAATGAATTTTTGGGGATAAAAGCAGAAGTACTTGC
TTGTTTGA---------------GTACTGTATCTAGCTGAACAGTATTATCAGCTCATCA
ATTGTTTTTAATACATTACTGATCAGATTTACAAATTTCTTTTCATGCTTATTGCGAAAT
AGAGCATCTTCAGG-TTTGAAGCATCTTTCATGTAGCTCTGGCTTACAGTCTTTATCTTA
CACTAATTGTCATGTGCTTTCGTGCTTTCTTTGCTGTTTTGTAGATAATTGCATTAAACT
CGCTGTACTTATATTCCTTGCTGTTAGGCTCTGATTCTGAAAGTGAATGGAGTTCATTGG
AGCGCAGACAAAGAGAGGTTTATAGCAAAGTGAACCGTAAACCTACCCCTCACAAGAAAA
CTCGAAAAAAACGTGGCATCCCTGTAGCTCCTCCTCGGATCCCTTCATTTGAGGGGCCTC
CACCTCCACTCCCACCATTTCCTGGGGGTCAGAGGATTGTGACAGCTCAATCTCTTGATC
CACTTGACAAAGGTACTGCCCACCACTTTAACTGAATGAATTGCTGCATGTTGATAACAG
GTTTCAAAGATTGAACTTTGCATGCAATAGCAGTTCCAGAGTAAAGAATCTCACTCCTCC
CTAAAGCTTCTGCTTTCTTTTGTCTGCACTTTTCTTATTCTTTTTAATGTAATTCTATAT
ATTGTTTGCCATGTGCTGCTAACTTAAATTTACAGCTTTGGTCAGTTCTGGAGCAAAAGC
AATTTTGCTTCTTATTTTACAGTGAGAATATTTTTGCTTCAAAATCAGCAAAAGCAATAA
ATTTAAGCAAATATATGTATGATATGGCCTTATACAGTGTGTGTAT
>MY5276_Hexurella_SanPedro_Martir
AAAATAATTTTTAAAATTGAAAGGTAATGAATTTTTGGGGATAAAAACAGAAGTACTTGC
TTGTTTGA---------------GTACTGTATGTAGCTGAACAGTATTATCAGCTCATCA
ATTGTTTTTAATACATTACTGATCAGATTTACAAATTTCTTTTCATGCTTATTGCGAAAT
AGAGCATCTTCAGG-TTTGAAGCATCTTTCATGTAGCTCTGGCTTACAGTCTTTATCTTA
CACTAATTGTCATGTGCTTTCGTGCTTTCTTTGCTGTTTTGTAGATAATTGCATTAAACT
CGCTGTACTTATATTCCTTGCTGTTAGGCTCTGATTCTGAAAGTGAATGGAGTTCATTGG
AGCGCAGACAAAGAGAGGTTTATAGCAAAGTGAACCGTAAACCTACCCCTCACAAGAAAA
CTCGAAAAAAACGTGGCATCCCTGTAGCTCCTCCTCGGATCCCTTCATTTGAGGGGCCTC
CACCTCCACTCCCACCATTTCCTGGGGGTCAGAGGATTGTGACAGCTCAATCTCTTGATC
CGCTTGACAAAGGTACTGCCCACCACTTTAACTGAATGAATTGCTGCATGTTGATAACAG
GTTTCAAAGATTGAACTTTGCATGCAATAGCAGTTCCAGAGTAAAGAATCTCACACCTCC
CTAAAGCTTCTGCTTTCTTTTGTCTGCACTTTTCTTATTCTTTTTAATGTAATTCTATAT
ATTGTTTGCCATGTGCTGCTAACTTAAATTTACAGCTTTGGTCAGTTCTGGAGCAAAAAC
AATTTTGCTTCTTATTTTACAGTGAGAATATTTTTGCTTCAAAATCAGCAAAAGCAATAA
ATTTAAGCAAATATATGTATGATATGGCGTTATACAGTGTGTGTAT
>MY5277_Hexurella_SanPedro_Martir
AAAATAATTTTTAAAATTGAAAGGTAATGAATTTTTGGGGATAAAAACAGAAGTACTTGC
TTGTTTGA---------------GTACTGTATGTAGCTGAACAGTATTATCAGCTCATCA
ATTGTTTTTAATACATTACTGATCAGATTTACAAATTTCTTTTCATGCTTATTGCGAAAT
AGAGCATCTTCAGG-TTTGAAGCATCTTTCATGTAGCTCTGGCTTACAGTCTTTATCTTA
CACTAATTGTCATGTGCTTTCGTGCTTTCTTTGCTGTTTTGTAGATAATTGCATTAAACT
CGCTGTACTTATATTCCTTGCTGTTAGGCTCTGATTCTGAAAGTGAATGGAGTTCATTGG
AGCGCAGACAAAGAGAGGTTTATAGCAAAGTGAACCGTAAACCTACCCCTCACAAGAAAA
CTCGAAAAAAACGTGGCATCCCTGTAGCTCCTCCTCGGATCCCTTCATTTGAGGGGCCTC
CACCTCCACTCCCACCATTTCCTGGGGGTCAGAGGATTGTGACAGCTCAATCTCTTGATC
CGCTTGACAAAGGTACTGCCCACCACTTTAACTGAATGAATTGCTGCATGTTGATAACAG
GTTTCAAAGATTGAACTTTGCATGCAATAGCAGTTCCAGAGTAAAGAATCTCACACCTCC
CTAAAGCTTCTGCTTTCTTTTGTCTGCACTTTTCTTATTCTTTTTAATGTAATTCTATAT
ATTGTTTGCCATGTGCTGCTAACTTAAATTTACAGCTTTGGTCAGTTCTGGAGCAAAAAC
AATTTTGCTTCTTATTTTACAGTGAGAATATTTTTGCTTCAAAATCAGCAAAAGCAATAA
ATTTAAGCAAATATATGTATGATATGGCGTTATACAGTGTGTGTAT
>MY5286_Hrupicola_SweetwaterSpr_OrdMtn
------------------------TAATGAATTTTTGGGGATAAAAACAGAAGTACTTGC
TTGTTTGAGTCAGTGTATCACTTGTACTGTATCTAGCTGAACAGTATTATCAGCTCATCA
ATTGTTTTTAATACATTACTGATCAGATTTACAAATTTCTTTTCATGCTTATTGCCAAAT
CGAGCATCTTCAGG-TTTGAAGCATCTTTCATGTAGCTCTGGCTTACAGTCTTTATCTTA
CACTAATTGTCATGTGCTTTCGTGCTTTCTTTGCTGTTTTGTAGATAATTGCATTAAACT
CGCTGTACTTATATTCCTTGCTGCTAGGCTCTGATTCTGAAAGTGAATGGAGTTCATTGG
AGCGCAGACAAAGAGAGGTTTATAGCAAAGTGAACCGTAAACCTACCCCTCACAAGAAAA
CTCGAAAAAAACGTGGCATCCCTGTAGCTCCTCCTCGGATCCCTTCATTTGAGGGGCCTC
CACCTCCACTCCCACCATTTCCTGGGGGTCAGAGGATTGTGACAGCTCAATCTCTTGATC
CGCTTGACAAAGGTACTGCCCACCACTTTAACTGAATGAATTGCTGCATGTTGATAACAG
GTTTCAAAGGTTGAACTTTGCATGCAATAGCAGTTCCAGAGTAAAGAATCTCATACCTCC
CAAAAGCTTCTGCTTTCTTTTGTCT-----------------------------------
------------------------------------------------------------
------------------------------------------------------------
----------------------------------------------
>MY5287_Hrupicola_SweetwaterSpr_OrdMtn
------------------------------------------------------------
-------AGTCAGTGTATCACTTGTACTGTATCTAGCTGAACAGTATTATCAGCTCATCA
ATTGTTTTTAATACATTACTGATCAGATTTACAAATTTCTTTTCATGCTTATTGCCAAAT
CGAGCATCTTCAGG-TTTGAAGCATCTTTCATGTAGCTCTGGCTTACAGTCTTTATCTTA
CACTAATTGTCATGTGCTTTCGTGCTTTCTTTGCTGTTTTGTAGATAATTGCATTAAACT
CGCTGTACTTATATTCCTTGCTGCTAGGCTCTGATTCTGAAAGTGAATGGAGTTCATTGG
AGCGCAGACAAAGAGAGGTTTATAGCAAAGTGAACCGTAAACCTACCCCTCACAAGAAAA
CTCGAAAAAAACGTGGCATCCCTGTAGCTCCTCCTCGGATCCCTTCATTTGAGGGGCCTC
CACCTCCACTCCCACCATTTCCTGGGGGTCAGAGGATTGTGACAGCTCAATCTCTTGATC
CGCTTGACAAAGGTACTGCCCACCACTTTAACTGAATGAATTGCTGCATGTTGATAACAG
GTTTCAAAGGTTGAACTTTGCATGCAATAGCAGTTCCAGAGTAAAGAATCTCATACCTCC
CAAAAGCTTCTGCTTTCTTTTGTCTGCACTTTTCTTATTCTTTTTAATGTATTTCTATAT
ATTGTTTGCCATGTGCTGCTAACTTAAATTTACAGCTTTGGTCAGTTCTGGAGCAAAAAC
AATTTGGCTTCTTATTTTACAGTAAGAATATTTTTGCTTCAAAATCAGCAAAAGCAATAA
ATTTAAG---------------------------------------
>MY5288_Hrupicola_Deadman_Hills
AAAATAATTTTTAAAATTGAAAGGTAATGAATTTTTGGGGATAAAAACAGAAGTACTTGC
TTGTTTGAGTCAGTGTATCACTTGTACTGTATCTAGCTGAACAGTATTATCAGCTCATCA
ATTGTTTTTAATACATTACTGATCAGATTTACAAATTTCTTTTCATGCTTATTGCAAAAT
CGAGCATCTTCAGG-TTTGAAGCATCTTTCATGTAGCTCTGGCTTACAGTCTTTATCTTA
CACTAATTGTCATGTGCTTTCGTGCTTTCTTTGCTGTTTTGTAGATAATTGCATTAAACT
CGCTGTACTTATATTCCTTGCTGCTAGGCTCTGATTCTGAAAGTGAATGGAGTTCGTTGG
AGCGCAGACAAAGAGAGGTTTATAGCAAAGTGAACCGTAAACCTACCCCTCACAAGAAAA
CTCGAAAAAAACGTGGCATCCCTGTAGCTCCTCCTCGGATCCCTTCATTTGAGGGGCCTC
CACCTCCACTCCCACCATTTCCTGGGGGTCAGAGGATTGTGACAGCTCAATCTCTTGATC
CGCTTGACAAAGGTACTGCCCACCACTTTAACTGAATGAATTGCTGCATGTTGATAACAG
GTTTCAAAGGTTGAACTTTGCATGCAATAGCAGTTCCAGAGTAAAGAATCTCACACCTCC
CTAAAGCTTCTGCTTTCTTTTGTCTGCACTTTTCTTATTCTTTTTAATGTAATTCTATAT
ATTGTTTGCCATGTGATGCTAACTTAAATTTACAGCTTTGGTCAGTTCTGGAGCAAAAGC
AGTTTTGCTTCTTATTTTACAGTAAGAATATTTTTGCTTCAAAATCAGCAAAAGCAATAA
ATTTAAGCAAATATGTGTATGATATGGCCTTATACAGTGTGTGTAT
>MY5289_Hrupicola_Deadman_Hills
-------------------------AATGAATTTTTGGGGATAAAAACAGAAGTACTTGC
TTGTTTGAGTCAGTGTATCACTTGTACTGTATCTAGCTGAACAGTATTATCAGCTCATCA
ATTGTTTTTAATACATTACTGATCAGATTTACAAATTTCTTTTCATGCTTATTGCAAAAT
CGAGCATCTTCAGG-TTTGAAGCATCTTTCATGTAGCTCTGGCTTACAGTCTTTATCTTA
CACTAATTGTCATGTGCTTTCGTGCTTTCTTTGCTGTTTTGTAGATAATTGCATTAAACT
CGCTGTACTTATATTCCTTGCTGCTAGGCTCTGATTCTGAAAGTGAATGGAGTTCGTTGG
AGCGCAGACAAAGAGAGGTTTATAGCAAAGTGAACCGTAAACCTACCCCTCACAAGAAAA
CTCGAAAAAAACGTGGCATCCCTGTAGCTCCTCCTCGGATCCCTTCATTTGAGGGGCCTC
CACCTCCACTCCCACCATTTCCTGGGGGTCAGAGGATTGTGACAGCTCAATCTCTTGATC
CGCTTGACAAAGGTACTGCCCACCACTTTAACTGAATGAATTGCTGCATGTTGATAACAG
GTTTCAAAGGTTGAACTTTGCATGCAATAGCAGTTCCAGAGTAAAGAATCTCACACCTCC
CTAAAGCTTCTGCTTTCTTTTGTCTGCACTTTTCTTATTCTTTTTAATGTAATTCTATAT
ATTGTTTGCCATGTGATGCTAACTTAAATTTACAGCTTTGGTCAGTTCTGGAGCAAAAGC
AGTTTTGCTTCTTATTTTACAGTAAGAATATTTTTGCTTCAAAATCAGCAAAAGCAATAA
ATTTAAGCAAATATGTGTATGATATGGCCTTATACAGTGTGTG---
>MY5309_Hapachea_JohnnyLyon_Hills
------------------------------------------------------------
----------GAGTGTATCACTTGTACTGTATCCAGCTGAGCGGTATTATCAGCTCGTCA
ATTGTTTTTAATGCATTACTAATTGGAATTACAAATTTCTTTTCATGCTTATTGCAAAAT
AGAGCATCTTCAGGTTTTGAAGCGTCTTTCATGTAGCTCTGGCTTACAGTCTTTATCTTA
CACTAATTGTCATGTGCTTTCGTGCTTTCTTTGCTGTTTTGTAGATAATTGCATTAAACT
CGCTGTACTTATATTCCCTGCTGCTAGGCTCTGATTCTGAAAGTGAATGGAGTTCATTGG
AGCGCAGACAAAGAGAGGTTTATAGCAAAGTGAACCGTAAACCTACCCCTCACAAGAAAA
CTCGAAAAAAACGTGGCATTCCTGTAGCTCCTCCTCGGATCCCTTCATTTGAGGGGCCTC
CACCTCCACTCCCACCATTTCCTGGGGGTCAGAGGATTGTGACAGCTCAATCTCTTGATC
CGCTTGACAAAGGTACTGCCCACCACTTTAACTGAATGAATTGCTGCATGTTGATAACAG
GTTTCAAACGTTGCAC-TTGCATGCAATAGCAGTTCCAGAGTAAAGAATCTCGTACGTCC
CTAACACTTCTGCTTTCTTTTGTCTGCACTTTTCTTATTCTTTTTAATATAACTCTATAT
ATTGTTTGCCATGTGCTGTTAACTTAAATTTACAGCTTTAATCAGTTCTGGAGCAAAAAC
AATTTTGCTTCTTATTTTAAAGTAAGAATATTTTTGCTTCAAAATCAGCAAAAGCAATAA
ATTTA-----------------------------------------
>MY5310_Hexurella_AntelopeCyn_CerbatMtns
------------------------------------------------------------
------------------CACTTCTACTGTATCTAGCTGAATAGTATTATCAGCTGATCT
ATTGTTTTTAATGCATTACTGATCGGAATTACAAATTTCTTTTCATGCTTATTGCAAAAT
AGAGCATCTTCAGGTTTTGAATCATCTTTCATGTAGCTCTGGCTTACAGTCTGTATCTTA
CACTAATTGTCATGTGCTTTCGTGCTTTCTTTGCTGTTTTGTAGATAATTGCATTAAACT
CGCTGTACTTATATTCCTTGCTGCTAGGCTCTGATTCTGAAAGTGAATGGAGTTCGTTGG
AGCGCAGACAAAGAGAGGTTTATAGCAAAGTGAACCGTAAACCTACCCCTCACAAGAAAA
CTCGAAAAAAACGTGGCATCCCTGTAGCTCCTCCTCGGATCCCTTCATTTGAGGGACCTC
CACCTCCACTCCCACCATTTCCTGGGGGTCAGAGGATTGTGACAGCTCAATCTCTTGATC
CGCTTGACAAAGGTACTGCCCACCACTTTAACTGAATGAATTGCTGCATGTTGATAACAG
GTTTCAAAGGTTGCACTTTGCATGCAATAGCAGTTCCAGAGTAAAGAATCTCATACCTCC
CTAACACTTCTGCTTTCTTTTGTCTGCAC-TTTCTTATTCTTTTTAATGTAACTTTATAT
ATTGTTCGCCATGTGCTGTTAACTTAAATTTACAGCTTTGGTCAGTTCTGAAGTAAAAAC
AGTTTTGCTTCTTATTTTAAAGTAAGAATATTTTCACTTCA-------------------
----------------------------------------------
>MY5311_Hexurella_AntelopeCyn_CerbatMtns
------------------------------------------------------------
----------------------------GTATCTAGCTGAATAGTATTATCAGCTGATCT
ATTGTTTTTAATGCATTACTGATCGGAATTACAAATTTCTTTTCATGCTTATTGCAAAAT
AGAGCATCTTCAGGTTTTGAATCATCTTTCATGTAGCTCTGGCTTACAGTCTGTATCTTA
CACTAATTGTCATGTGCTTTCGTGCTTTCTTTGCTGTTTTGTAGATAATTGCATTAAACT
CGCTGTACTTATATTCCTTGCTGCTAGGCTCTGATTCTGAAAGTGAATGGAGTTCGTTGG
AGCGCAGACAAAGAGAGGTTTATAGCAAAGTGAACCGTAAACCTACCCCTCACAAGAAAA
CTCGAAAAAAACGTGGCATCCCTGTAGCTCCTCCTCGGATCCCTTCATTTGAGGGACCTC
CACCTCCACTCCCACCATTTCCTGGGGGTCAGAGGATTGTGACAGCTCAATCTCTTGATC
CGCTTGACAAAGGTACTGCCCACCACTTTAACTGAATGAATTGCTGCATGTTGATAACAG
GTTTCAAAGGTTGCACTTTGCATGCAATAGCAGTTCCAGAGTAAAGAATCTCATACCTCC
CTAACACTTCTGCTTTCTTTTGTCTGCAC-TTTCTTATTCTTTTTAATGTAACTTTATAT
ATTGTTCGCCATGTGCTGTTAACTTAAATTTACAGCTTTGGTCAGTTCTGAAGTAAAAAC
AGTTTTGCTTCTTATTTTAAAG--------------------------------------
----------------------------------------------
>MY5312_Hexurella_FoxCyn_MusicMtns
------------------------------------------------------------
--------------GTATCACTTCTACTGTATCTAGCTGAATAGTATTATCAGCTGATCT
ATTGTTTTTAATGCATTACTGATCGGAATTACAAATTTCTTTTCATGCTTATTGCAAAAT
AGAGCATCTTCAGGTTTTGAATCATCTTTCATGTAGCTCTGGCTTACAGTCTGTATCTTA
CACTAATTGTCATGTGCTTTCGTGCTTTCTTTGCTGTTTTGTAGATAATTGCATTAAACT
CGCTGTACTTATATTCCTTGCTGCTAGGCTCTGATTCTGAAAGTGAATGGAGTTCGTTGG
AGCGCAGACAAAGAGAGGTTTATAGCAAAGTGAACCGTAAACCTACCCCTCACAAGAAAA
CTCGAAAAAAACGTGGCATCCCTGTAGCTCCTCCTCGGATCCCTTCATTTGAGGGACCTC
CACCTCCACTCCCACCATTTCCTGGGGGTCAGAGGATTGTGACAGCTCAATCTCTTGATC
CGCTTGACAAAGGTACTGCCCACCACTTTAACTGAATGAATTGCTGCATGTTGATAACAG
GTTTCAAAGGTTGCACTTTGCATGCAATAGCAGTTCCAGAGTAAAGAATCTCATACCTCC
CTAACACTTCTGCTTTCTTTTGTCTGCAC-TTTCTTATTCTTTTTAATGTAACTTTATAT
ATTGTTCGCCATGTGCTGTTAACTTAAATTTACAGCTTTGGTCAGTTCTGAAGTAAAAAC
AGTTTTGCTTCTTATTTTAAAGTAAGAATATTTTCACTTCAAAATCAGCAAAGGCAATAA
ATTTAAGCAAATAT-TGTATGATA----------------------
>MY5313_Hexurella_FoxCyn_MusicMtns
---------------------------------------------------AGAACTTGC
TTGTTTACGTGAGTGTATCACTTCTACTGTATCTAGCTGAATAGTATTATCAGCTGATCT
ATTGTTTTTAATGCATTACTGATCGGAATTACAAATTTCTTTTCATGCTTATTGCAAAAT
AGAGCATCTTCAGGTTTTGAATCATCTTTCATGTAGCTCTGGCTTACAGTCTGTATCTTA
CACTAATTGTCATGTGCTTTCGTGCTTTCTTTGCTGTTTTGTAGATAATTGCATTAAACT
CGCTGTACTTATATTCCTTGCTGCTAGGCTCTGATTCTGAAAGTGAATGGAGTTCGTTGG
AGCGCAGACAAAGAGAGGTTTATAGCAAAGTGAACCGTAAACCTACCCCTCACAAGAAAA
CTCGAAAAAAACGTGGCATCCCTGTAGCTCCTCCTCGGATCCCTTCATTTGAGGGACCTC
CACCTCCACTCCCACCATTTCCTGGGGGTCAGAGGATTGTGACAGCTCAATCTCTTGATC
CGCTTGACAAAGGTACTGCCCACCACTTTAACTGAATGAATTGCTGCATGTTGATAACAG
GTTTCAAAGGTTGCACTTTGCATGCAATAGCAGTTCCAGAGTAAAGAATCTCATACCTCC
CTAACACTTCTGCTTTCTTTTGTCTGCAC-TTTCTTATTCTTTTTAATGTAACTTTATAT
ATTGTTCGCCATGTGCTGTTAACTTAAATTTACAGCTTTGGTCAGTTCTGAAGTAAAAAC
AGTTTTGCTTCTTATTTTAAAGTAAGAATATTTTCACTTCAAAATCAGCAAAGGCAATAA
ATTTAAGCAAATATGTGTATGATATGGACTTATACAATGTG-----
>MY5314_Hexurella_Grasshopper_BrushyMtn
AAATTTATTTTTAAAATTGAAAGGTAATGAATTTTTGCCGATAAAAACAGAAGAACTTGC
TTGTTTACGTGAGTGTATCACTTCTACTGTATCTAGCTGAATAGTATTATCAGCTGATCT
ATTGTTTTTAATGCATTAGTGATCGGAATTACGAATTTCTTTTCATGCTTATTGCAAAAT
AGAGCATCTTCAGGTTTTGAAACATCTTTCATGTAGCTCTGGCTTACAGTCTGTATCTTA
CACTAATTGTCATGTGCTCTATTGCTTTCTTTGCTGTTTTGTAGATAATTGCATTAAACT
CGCTGTACTTATATTCCTTGCTGCTAGGCTCTGATTCTGAAAGTGAATGGAGTTCGTTGG
AGCGCAGACAAAGAGAGGTTTATAGCAAAGTGAACCGTAAACCTACCCCTCACAAGAAAA
CTCGAAAAAAACGTGGCATCCCTGTAGCTCCTCCTCGGATCCCTTCATTTGAGGGACCTC
CACCTCCACTCCCACCATTTCCTGGGGGTCAGAGGATTGTGACAGCTCAATCTCTTGATC
CGCTTGACAAAGGTACTGCCCACCACTTTAACTGAATGAATTGCTGCATGTTGATAACAG
GTTTCAAAGGGTGCACTTTGCATGCAATAGCAGTTCCAGAGTAAAGAATCTCATACCTCC
CTAACACTTCTGCTTTCTTTTGTCTGCAC-TTTCTTATTCTTTTTAATGTAACTTTATAT
ATTGTTCGCCATGTGCTGTTAACTTAAATTTACAGCTTTGGTCAGTTCTGAAGCAAAAAC
AATTTTGCTTCTTATTTTAAAGTAAGAATATTTTCACTTCAAAATCAGCAAATGCAATAA
ATTTAAGCAAATATGTGTATGATATGGACTTATACAATGTGTGTAT
>MY5315_Hexurella_WagonerRd_BradshawMtns
AAATTAATTTTTAAAATTGAAAGGTAATGAATTTTTGCCGATAAAAACAGAAGAACTTGC
TTGTTTACTTGAGTGTATCACTTCTACTGTATCTAGCTGAATAGTATTATCAGCTGATCA
ATTGTTTTTAATGCATTACTGATCGGAATTACAAATTTCTTTTCATGCTTATTGCAAAAT
AGAGCATCTTCAGGTTTTGAAGCATCTTTCATGTAGCTCTGGCTTACAGTCTTTATCTTA
CACTAATTGTCATGTGCTTTCGTGCTTTCTTTGCTGTTTTGTAGATAATTGCATTAAACT
CGCTGTACTTATATTCCTTGCTGCTAGGCTCTGATTCTGAAAGTGAATGGAGTTCGTTGG
AGCGCAGACAAAGAGAGGTTTATAGCAAAGTGAACCGTAAACCTACCCCTCACAAGAAAA
CTCGAAAAAAACGTGGCATCCCTGTAGCTCCTCCTCGGATCCCTTCATTTGAGGGACCTC
CACCTCCACTCCCACCATTTCCTGGGGGTCAGAGGATTGTGACAGCTCAATCTCTTGATC
CGCTTGACAAAGGTACTGCCCACCACTTTAACTGAATGAATTGCTGCATGTTGATAACGG
GTTTCAAAGGTTGCACTTTGCATGCAATAGCAGTTCCAGAGTAAAGAGTCTCATACCTCC
CTAACACTTCTGCTTTCTTTTGTCTGCAC-TTTCTTATTCTTTTTAATGTAAGTTTATAT
ATTGTTTGCCATGTGCTGTTAACTTAAATTTACAGCTTTGGTCAGTTCTGAAGCAAAAAC
AATTTTGCTTCTTATTTTAAAGTAAGAATATTTTCACTTCAAAATCAGCAAAGGCAATAA
ATTTAAGCAAATATGTGTATGATATGGACTTATACAATGTGTGTAT
>MY5316_Hexurella_WagonerRd_BradshawMtns
AAATTAATTTTTAAAATTGAAAAGTAATGAATTTTTGCCGATAAAAACAGAAGAACTTGC
TTGTTTACTTGAGTGTATCACTTCTACTGTATCTAGCTGAATAGTATTATCAGCTGATCA
ATTGTTTTTAATGCATTACTGATCGGAATTACAAATTTCTTTTCATGCTTATTGCAAAAT
AGAGCATCTTCAGGTTTTGAAGCATCTTTCATGTAGCTCTGGCTTACAGTCTTTATCTTA
CACTAATTGTCATGTGCTTTCGTGCTTTCTTTGCTGTTTTGTAGATAATTGCATTAAACT
CGCTGTACTTATATTCCTTGCTGCTAGGCTCTGATTCTGAAAGTGAATGGAGTTCGTTGG
AGCGCAGACAAAGAGAGGTTTATAGCAAAGTGAACCGTAAACCTACCCCTCACAAGAAAA
CTCGAAAAAAACGTGGCATCCCTGTAGCTCCTCCTCGGATCCCTTCATTTGAGGGACCTC
CACCTCCACTCCCACCATTTCCTGGGGGTCAGAGGATTGTGACAGCTCAATCTCTTGATC
CGCTTGACAAAGGTACTGCCCACCACTTTAACTGAATGAATTGCTGCATGTTGATAACGG
GTTTCAAAGGTTGCACTTTGCATGCAATAGCAGTTCCAGAGTAAAGAGTCTCATACCTCC
CTAACACTTCTGCTTTCTTTTGTCTGCAC-TTTCTTATTCTTTTTAATGTAAGTTTATAT
ATTGTTTGCCATGTGCTGTTAACTTAAATTTACAGCTTTGGTCAGTTCTGAAGCAAAAAC
AATTTTGCTTCTTATTTTAAAGTAAGAATATTTTCACTTCAAAATCAGCAAAGGCAATAA
ATTTAAGCAAATATGTGTATGATATGGACTTATACAATGTGTGTAT
>MY5317_Hrupicola_Cottonwood_SnYsidroMtns
--------------------------------------------AAACAGAAGT------
-------AGTCAATATATCACTTGTCCTGTTTCTAGCTGAACAGTATTATCAGCTCATCA
ATTGTTTTTAATACATTACTGATCAGATTTAAAAATTTCTTTTCATGCTTATTGCAAAAT
AGAGCATCTTCAGG-TTTGAAGCATCTTTCATGTAGCTCTGGCTTACAGTCTTTATCTTA
CACTAATTGTCATGTGCTTTCGTGCTTTCTTTGCTGTTTTGTAGATAATTGCATTAAACT
CGCTGTACTTATATTCCTTGCTGCTAGGCTCTGATTCTGAAAGTGAATGGAGTTCATTGG
AGCGCAGACAAAGAGAGGTTTATAGCAAAGTGAACCGTAAACCTACCCCTCACAAGAAAA
CTCGAAAAAAACGTGGCATCCCTGTAGCTCCTCCTCGGATCCCTTCATTTGAGGGGCCTC
CACCTCCACTCCCACCATTTCCTGGGGGTCAGAGGATTGTGACAGCTCAATCTCTTGATC
CACTTGACAAAGGTACTGCCCACCACTTTAACTGAATGAATTGCTGCATGTTGATAACAG
GTTTCAAAGGTTGAACTTTGCATGCAATAGCAGTTCCAGAGTAAAGAATCTCACACCTCC
CTAAAGCTTCTGCTTTCTTTTGTCTGCACTTTTCTTATTCTTTTTAATGTAATTCTATAT
ATTATTTGCCATGTGCTGCTAACTTAAATTTACAGCTTTGGTCAGTTCTGGAGCAAAAAC
AATTTTGCTTCTTATTTTACAGTAAG----------------------------------
----------------------------------------------
