# Supplementary material for: ﻿Species delimitation, biogeography, and natural history of dwarf funnel web spiders (Mygalomorphae, Hexurellidae, Hexurella) from the United States / Mexico borderlands
Source: Zookeys. 2023 Jun 14;1167:109–57. doi: 10.3897/zookeys.1167.103463 (PMC10285686; doi:10.3897/zookeys.1167.103463)
Supplement: Supplementary material 3 — Input matrices, analysis log files, and output tree files for nuclear and mitochondrial analyses [file zookeys-1167-109_article-103463__-s003.zip › uce-200798.fasta]

>MY0059_Hapachea_SantaRitaMtns_MaderaCyn
TTCTCTCGGCAAATTAAATATCCTCGACCTTTCATTTTAACCCGATTTGAGAAAAAGGAG
CGCTGACTTCGAGGCTCTCTTTATTGCCTGAACGTGCTGCGCCTCTGAGAATCAACTCTT
CCTCACTGACATTGCTCCAGGGATGCTGTTGCTCTCAACCAATGACTGGATAGCAAAACA
TCTGGTTGTTCAGATCCGCCATTTTAGATCCATCTTTCAACCTACTGGGAGTGGAACTTT
GTGCGTGGTCAGCTCAGGTAAGAGGAAAAAGAAAATTCCTCACTGGTCAAGTGTAAGGCA
AAGGTCGGACGCGTTCTCGGTGCCGTGGATTTGCCTCTATTTCCGCTTGTGTGTGTCGGG
GTTCGTTTCGAACCCAATTAACTAGGATTTACCACGCTGGAACTAATGGAACTAGAGAAT
ATCGTTGCAAATACGGTGTATTTGAAGGCTAGAGAAGGTAGGTTTTAACCGCAACCTTGC
GTTAAACTACCGCATGAAACAAATTGCTGTATATTTTGAATTTATGACAGCCTGCACTTT
CAGTATATTTAT------GATTTATACGATTGATATTCAAAGACCGCCCTTGTGGTACTA
GGTTAGATTTTTTCTATCCATACACGTTTTCCGTAACGCGAAATGCCTCGGCTAGTGACA
AAACTTCGTATTTTGCACTTAAAATTAGTTACCACTTTTATTTAATCCGTAATTTACGCA
GACCTTCACGATTTTGTGGAAGTCGACAAATTCTAAGTTAGTGGGCGAGTACAAAAAGTT
AGGAACTGATGTTGATGATATTTAGGTGTGTACCAGAAAATGTGGGG
>MY0139_Hexurella_SanDiego_Guatay
TTCTTTCGGCAAATTAAATATCCTCGACCTTTCATTTTAACGCGATTTGAGAAAAAGAAG
CGCTGACGACGAGGATCTCTTTATTGCCTGAACGTGCTGCGCCTCTGAGAATCAACTCTT
CCTCACTGACATTGCTCCAGGGATGCTGTTGCTCCCGACCAATGACTAGAGCGCAAAACA
TCTGGTTGTTCAGATCCGCCATTTTAGATCCATCCTTCGACCTACTGGGAGTGGAACTTC
GTGCGTGGTCAGCTCAGGTAAGAGGAAAAAGAAAATTCCTCACTGGTCAAGAGTAAGGAA
AAGGTCGGACGCGTTCTCGGTGCCGTGGATTTGCATCTATTTCCGCTTGTGTGTGTCGGG
GTTCGTTTCGAACCCAATTTACTAGGATTTACCACGCTGGAACTAATGGAACTAGAGAAT
ATCGTTGCAAATACGGTGTATCTGAAGGCTAGAGAAGGTAGGTTTTAACCGCAACCTTG-
-TTAAATTATC------------------------TTGAATTTATGATAGCCTGCACTTT
CAGTATATTTATGTGTATGATCTATACGATTGATATTCAAAGACCGCCCTTCTGGTACTA
CGTTTGCTTTTTTCTATCCATACACGTTTTCCGTAACACGGAATGCCTTTTCTAGGAACA
AAACA--GAATTTTGCACTTAAAATTGGTTATCACTTTTAGCTAATTCGTAATTTACGCA
GACCATCACGATTTTTTGAATGTAGACAAATTCTAAGTTAGTGAGAGAGTACAAAAAGTT
AGAAACCGTTGTTAAGTACGTTTAAGGAAGAACCAGAAAATCTGGGG
>MY5053_Hexurella_ChiricahuaMtns_PriceCyn
TTCCCTCGGCAAATTAAATA-CCTCGACCTTTCATTTTAACCCGATTTGAGAAAAAGGAG
CGCTGACAACGAGGCTCTCTTTATTGCCTGAACGTGCTGCGCCTCTGAGAATCAACTCTT
CCTCACTGACATTGCTCCAGGGATGCTGTTGCTCTCGACCAATGACTGGATAGCAAAACA
TCTGGTTGTTCAGATCCGCCATTTTAGATCCATCCTTCAACCTACTGGGAGTGGAACTTT
GTGCGTGGTCAGCTCAGGTAAGAGGAAAAAGAAAATTCCTCTCTGGTCAAGTGTAAGGCA
AAGGTCGGACGCGTTCTCGGTGCCGTGGATTTGCCTCTATTTCCGCTTGTGTGTGTCGGG
GTTCGTTTCGAACCCAATTAACTAGGATTTACCACGCTGGAACTAATGGAACTAGAGAAT
ATCGTTGCAAATACGGTGTATTTGAAGGCTAGAGAAGGTAGGTTTTAACCGCAACCTTGC
GTTAAACTACCGCATGAAACAAATTGCTGTATATTTTGAATTTATGACAGCCTGCACTTT
CAGTATATTTATGTTTATGATTTATACGATTGATATTCAAAGACCGCCCTTGTGGTACTA
TGTTAGGTTTTTTCTATCCATACACGTTTTCCGTAACGCGAAATGCCTTGACTAGTGACA
AAACTTCGTATTTTGCACTTAAAATGAGTTACCACTTTTATCTAATCCGTAGTTTACGCA
GACCTTCACGATTTTGTGGAAGTCGACAAATTCTAAGTTAATGGGCGAGTACAAAAAGTT
AGGAACTGATGTTGATGATATTTAGGTGTGTACCAGAAAATGTGGGG
>MY5057_Hexurella_ChiricahuaMtns_PriceCyn
------------------------------------------------------------
--------------------------------------------CTGAGAATCAACTCTT
CCTCACTGACATTGCTCCAGGGATGCTGTTGCTCTCGACCAATGACTGGATAGCAAAACA
TCTGGTTGTTCAGATCCGCCATTTTAGATCCATCCTTCAACCTACTGGGAGTGGAACTTT
GTGCGTGGTCAGCTCAGGTAAGAGGAAAAAGAAAATTCCTCTCTGGTCAAGTGTAAGGCA
AAGGTCGGACGCGTTCTCGGTGCCGTGGATTTGCCTCTATTTCCGCTTGTGTGTGTCGGG
GTTCGTTTCGAACCCAATTAACTAGGATTTACCACGCTGGAACTAATGGAACTAGAGAAT
ATCGTTGCAAATACGGTGTATTTGAAGGCTAGAGAAGGTAGGTTTTAACCGCAACCTTGC
GTTAAACTACCGCATGAAACAAATTGCTGTATATTTTGAATTTATAACAGCCTGCACTTT
CAGTATATTTATGTTTATGATTTATACGATTGATATTCAAAGACCGCCCTTGTGGTACTA
TGTTAGGTTTTTTCTATCCATACACGTTTTCCGTAACGCGAAATGCCTTGACTAGTGACA
AAAC--------------------------------------------------------
------------------------------------------------------------
-----------------------------------------------
>MY5064_Hexurella_MuleMtns_Escabrosa
TTCTCTCGGCAAATTAAATATCCTCGACCTTTCATTTTAACCCGATTTGAGAAAAAGGAG
CGCTGACAACGAGGCTCTCTTTATTGCCTGAACGTGCTGCGCCTCTGAGAATCAACTCTT
CCTCACTGACATTGCTCCAGGGATGCTGTTGCTCTCGACCAATGACTGGATAGCAAAACA
TCTGGTTGTTCAGATCCGCCATTTTAGATCCATCCTTCAACCTACTGGGAGTGGAACTTT
GTGCGTGGTCAGCTCAGGTAAGAGGAAAAAGAAAATTCCTCACTGGTCAAGTGTAAGGCA
AAGGTCGGACGCGTTCTCGGTTCCGTGGATTTGCCTCTATTTCCGCTTGTGTGTGTCGGG
GTTCGTTTCGAACCCAATTAACTAGGATTTACCACGCTGGAACTAATGGAACTAGAGAAT
ATCGTTGCAAATACGGTGTATTTGAAGGCTAGAGAAGGTAGGTTTTAACCGCAACCTTGC
GTTAAACTACCGCATGAAACAAATTGCTGTATATTTTGAATTTATGACAGCCTGCACTTT
CAGTATATTTATGTTTATGATTTATACGATTGATATTCAAAGACCGCCCTTGTGGTACTA
GGTTAGGTTTTTTCTATCCATACACGTTTTCCGTAACGCGAAATGCCTTGACTAGTGACA
AAACTTCGTATTTTGCACTTAAAATGAGTTACCACTTTTATCTAATCCGTAATTTACGCA
GACCTTCACGATTTTGTGGAAGTCGACAAATTCTAAGTTAGTGGGCGAGTAGAAAAAG--
------TGATGTTGATGATATTTAGGTGTGTACCAGAAAATGTGGGG
>MY5066_Hexurella_MuleMtns_Escabrosa
TTCTCTCGGCAAATTAAATATCCTCGACCTTTCATTTTAACCCGATTTGAGAAAAAGGAG
CGCTGACAACGAGGCTCTCTTTATTGCCTGAACGTGCTGCGCCTCTGAGAATCAACTCTT
CCTCACTGACATTGCTCCAGGGATGCTGTTGCTCTCGACCAATGACTGGATAGCAAAACA
TCTGGTTGTTCAGATCCGCCATTTTAGATCCATCCTTCAACCTACTGGGAGTGGAACTTT
GTGCGTGGTCAGCTCAGGTAAGAGGAAAAAGAAAATTCCTCACTGGTCAAGCGTAAGGCA
AAGGTCGGACGCGTTCTCGGTGCCGTGGATTTGCCTCTATTTCCGCTTGTGTGTGTCGGG
GTTCGTTTCGAACCCAATTAACTAGGATTTACCACGCTGGAACTAATGGAACTAGAGAAT
ATCGTTGCAAATACGGTGTATTTGAAGGCTAGAGAAGGTAGGTTTTAACCGCAACCTTGC
GTTAAACTACCGCATGAAACAAATTGCTGTATATTTTGAATTTATGACAGCCTGCACTTT
CAGTATATTTATGTTTATGATTTATACGATTGATATTCAAAGACCGCCCTTGTGGTACTA
GGTTAGGTTTTTTCTATCCATACACTTTTTCCG-------AAATGCCTTGACTAGTGACA
AAACTTCGTATTTTGCACTTAAAATGAGTTACCACTTTTATCTAATCCGTAATTTACGCA
GACCTTCACGATTTTGTGGAAGTCGACAAATTCTAAGTTAGTGGGCGAGTACAAAAAGTT
AGGAACTGATGTTGATGATATTTAGGTGTGTACCAGAAAATATGGGG
>MY5071_Hexurella_SantaRitaMtns_AlisoSprings
TTCTCTCGGCAAATTAAATATCCTCGACCTTTCATTTTAACCCGATTTGAGAAAAAGGAG
CGCTGACATCGAGGCTCTCTTTATTGCCTGAACGTGCTGCGCCTCTGAGAATCAACTCTT
CCTCACTGACATTGCTCCAGGGATGCTGTTGCTCTCGACCAATGACTGGATAGCAAAACA
TCTGGTTGTTCAGATCCGCCATTTTAGATCCATCCTTCAACCTACTGGGAGTGGAACTTT
GTGCGTGGTCAGCTCAGGTAAGAGGAAAAAGAAAATTCCTCACTGGTCAAGTGTAAGGCA
AAGGTCGGACGCGTTCTCGGTGCCGTGGATTTGCCTCTATTTCCGCTTGTGTGTGTCGGG
GTTCGTTTCGAACCCAATTAACTAGGATTTACCACGCTGGAACTAATGGAACTAGAGAAT
ATCGTTGCAAATACGGTGTATTTGAAGGCTAGAGAAGGTAGGTTTTAACCGCAACCTTGC
GTTAAACTACCGCATGAAACAAATTGCTGTATATTTTGAATTTATGACAGCCTGCACTTT
CAGTATATTTATGTTTAGGATTTATGCGATTGATATTCAAAGACCGCCCTTGTGGTACTA
GGTTAGGTTTTTTCTATCCATACACGTTTTCCGTAACGCGAAATGCCTCGACTAGTGACA
AAACTTCGTATTTTGCACTTAAAATGAGTTACCACTTTTATTTAATCCGTAATTTACGCA
GACCTTTACGATTTTGTGGAAGTCGACAAATTCTAAGTTAGTGGGCGAGTACAAAAAGTT
AGGAACTGATGTTGATGATATTTAGGTGTGTACCAGAAAATGTGGGG
>MY5075_Hexurella_ChiricahuaMtns_CaveCrkCyn
TTCTCTCGGCAAATTAAATATCCTCGACCTTTCATTTTACCCCGATTTGAGAAAAAGGAG
CGCTAACAACGAGGCTCTCTTTATTGCCTGAACGTGCTGCGCCTCTGAGAATCAACTCTT
CCTCACTGACATTGCTCCAGGGATGCTGTTGCTCTCGACCAATGCCTGGATAGCAAAACA
TCTGGTTGTTCAGATCCGCCATTTTAGATCCATCCTTCAACCTACTGGGAGTGGAACTTC
GTGCGTGGTCAGCTCAGGTAAGAGGAAAAAGAAAATTCCTCACTGGTCAAGTGTAAGGCA
AAGGTCGGACGCGTTCTCGGTGCCGTGGATTTGCCTCTATTTCCGCTTGAGTGTGTCGGG
GTTCGTTTCGAACCCAATTAACTAGGATTTACCACGCTGGAACTAATGGAACTAGAGAAT
ATCGTTGCAAATACGGTGTATTTGAAGGCTAGAGAAGGTAGGTTTTAACCGCAACCTTGC
GTTAAACTACCGCATGAAACAAATTGCTGTATATTTTGAGTTTATAACAGCCTGCACTTT
CAGTATATTTATGTTTATGATTTATACTATTGATATTCAAAGACCGCCCTTGTGGTACTA
GGTTAGGTTTTTTCTATCCATACACGTTTTCCGTAACGCGAAATGCCTTGACTAGTGACA
AAACTTCGTATTTTGCACTTAAAATGAGTTACCACTTTTATCTAATCCGTAATTTACGCA
GACCTTCACGATTTTGTGGAAGTCGACAAATTCTAAGTTAGTGGGCGAGTACAAAAAGTT
AGGAACTGATGTTGATGATATTTAGGTGTGGACCAGAAAATGTGGGG
>MY5126_Hexurella_SantaCatalinaMtns_NuggetCyn
TTCTCTCGGCAAATTAAATATCCTCGACCTTTCATTTTA-CCCGATTTGAGAAAAAGGAG
CGCTGACAACGAGGCTCTCTTTATTGCCTGAACGTGCTGCGCCTCTGAGAATCAACTCTT
CCTCACTGACATTGCTCCAGGGATGCTGTTGCTCTCGACCAATGACTGGATAGCTAAACA
TCTGGTTGTTGAGATCCGCCATTTTAGATCCATCCTTCAACCTACTGGGAGTGGAACTTT
GTGCGTGGTCAGCTCAGGTAAGAGGAAAAAGAAAATTCCTCACTGGTCAAGTGTAAGGCA
AAGGTCGGACGCGTTCTCGGTGCCGTGGATTTGCCTCTATTTCCGCTTGTGTGTGTCGGG
GTTCGTTTCGAACCCAATTAACTAGGATTTACCACGCTGGAACTAATGGAACTAGAGAAT
ATCGTTGCAAATACGGTGTATTTGAAGGCTAGAGAAGGTAGGTTTTAACCGCAACCTTGC
GGTAAACTACCGCATGAAACAAATTGCTGTATGTTTTGAATTTATGACAGCCTGCCCTTT
CAGTATATTTATGCTTATGATTTATACGATTGATATTCAAAGACCGCACTTGTGGTACTA
GGTTAGGTTTTTTCTATCCATACACGTTTTCCGTAACGCGAAATGCCTTGACTAGTGACA
AAACTTCGTATTTTGCACTTAAAATGAGTTACCGCTTTTATCTAATCCGTAATTTACGCA
GACCTTCACGATTTTGTGGAAGTCGACAAATTCTAAGTTAGTGGGCGAGTACAAAAATTT
AGGAACTGATGTTGATGATATTTAGGTGTGTACCAGAAAATGTGGGG
>MY5128_Hexurella_WhetstoneMtns_FrenchJoeCyn
------------------------------------------------------------
------------------------------------------------------------
------------------------------------------------------------
------------------------------------------------------------
-------------------------AAAAAGAAAATTCCTCACTGGTCAAGTGTAAGGCA
AAGGTCGGACGCGTTCTCGGTGCCGTGGATTTGCCTCTATTTCCGCTTGAGTGTGTCGGG
GTTCGTTTCGAACCCAATTAACTAGGATTTACCACGCTGGAACTAATGGAACTAGAGAAT
ATCGTTGCAAATACGGTGTATTTGAAGGCTAGAGAAGGTAGGTTTTAACCGCAACCTTGC
GTTAAACTACCGCATGAAACAAATTGCTGTAT-TTTTGAATTTATGACAGCCTGCAC---
------------------------------------------------------------
------------------------------------------------------------
------------------------------------------------------------
------------------------------------------------------------
-----------------------------------------------
>MY5131_Hexurella_PedregosaMtns_PruneCyn
TTCTCTCGGCAAATTAAATA-CCTCGACCTTTCATTTTAACCCGATTTGAGAAAAAGGAG
CGCTGACAACGAGGCTCTCTTTATTGCCTGAACGTGCTGCGCCTCTGAGAATCAACTCTT
CCTCACTGACATTGCTCCAGGGATGCTGTTGCTCTCGACCAATGACTGGATAGCAAAACA
TCTGGTTGTTCAGATCCGCCATTTTAGATCCATCCTTCAACCTACTGGGAGTGGAACTTT
GTGCGTGGTCAGCTCAGGTAAGAGGAAAAAGAAAATTCCTCTCTGGTCAAGTGTAAGGCA
AAGGTCGGACGCGTTCTCGGTGCCGTGGATTTGCCTCTATTTCCGCTTGTGTGTGTCGGG
GTTCGTTTCGAACCCAATTAACTAGGATTTACCACGCTGGAACTAATGGAACTAGAGAAT
ATCGTTGCAAATACGGTGTATTTGAAGGCTAGAGAAGGTAGGTTTTAACCGCAACCTTGC
GTTAAACTACCGCATGAAACAAATTGCTGTATATTTTGAATTAATGACAGCCTGCACTTT
CAGTATATTTATGTTTATGATTTATACGATTGATATTCAAAGACCGCCCTTGTGGTACTA
TGTTAGTTTTTTTCTATCCATACACGTTTTCCGCAACGCGAAATGCCTTGACTAGTGACA
AAACTTCGTATTTTGCACTTAAAATGAGTTACCACTTTTATCTAATCCGTAATTTACGCA
GA-CTTCACGATTTTGTGGAAGTCGACAAATTCTAAGTTAATGGGCGAGTACAAAAAGTT
AGGAACTGATGTTGATGATATTTAGGTGTGTACC-GAAAATGTGGGG
>MY5136_Hexurella_MiddlemarchCyn
TTCTCTCGGCAAATTAAATATCCTCGACCTTTCATTTTAACCCGATTTGAGAAAAAGGAG
CGCTGACAACGAGGCTCTCTTTATTGCCTGAACGTGCTGCGCCTCTGAGAATCAACTCTT
CCTCACTGACATTGCTCCAGGGATGCTGTTGCTCTCGACCAATGACTGGATAGCAAAACA
TCTGGTTGTTCAGATCCGCCATTTTAGATCCATCCTTCAACCTACTGGGAGTGGAACTTT
GTGCGTGGTCAGCCCAGGTAAGAGGAAAAAGAAAATTCCTCACTGGTCAAGTGTAAGGCA
AAGGTCGGACGCGTTCTCGGTGCCGTGGATTTGCCTCTATTTCCGCTTGTGTGTGTCGGG
GTTCGTTTCGAACCCAATTAACTAGGATTTACCACGCTGGAACTAATGGAACTAGAGAAT
ATCGTTGCAAATACGGTGTATTTGAAGGCTAGAGAAGGTAGGTTTTAACCGCAACCTTGC
GTTAAACTACCGCATGAAACAAATTGCTGTATATTTTGAATTTATGACATCCTGCACTTT
CAGTATATTTATGTTTATGATTTATACGATTGATATTCAAAGACCGCCCTTGTGGTACTA
GGTTAGGTTTTTTCTATCCATACACGTTTTCCGTAACGCGAAATGCCTT--CTAGTGACA
AAACTTCGTATTTTGCACTTAAAATGAGTTACCACTTTTATCTAATCCGTAATTTACGCA
GACCTTCACGATTTTGTGGAAGTCGACAAATTCTGAATTAGTGGGCGAGTACAAAAAGTT
AGGAACTGATGTTGATGATATTTAGGTGTGTACCAGAAAATGTGGGG
>MY5147_Hexurella_DragoonMtns_NF_345A
TTCTCTCGGCAAATTAAATATCCTCGCCCTTTCATTTTAACCCGATTTGAGAAAAAGGAG
CGCTGACAACGAGGCTCTCTTTATTGCCTGAACGTGCTGCGCCTCTGAGAATCAACTCTT
CCTCACTGACATTGCTCCAGGGATGCTGTTGCTCTCGACCAATGACTGGATAGCAAAACA
TCTGGTTGTTCAGATCCGCCATTTTAGATCCATCCTTCAACCTACTGGGAGTGGAACTTT
GTGCGTGGTCAGCTCAGGTAAGAGGAAAAAGAAAATTCCTCACTGGTCAAGTGTAAGGCA
AAGGTCGGACGCGTTCTCGGTGCCGTGGATTTGCCTCTATTTCCGCTTGTGTGTGTCGGG
GTTCGTTTCGAACCCAATTAACTAGGATTTACCACGCTGGAACTAATGGAACTAGAGAAT
ATCGTTGCAAATACGGTGTATTTGAAGGCTAGAGAAGGTAGGTTTTAACCGCAACCTTGC
GTTAAACTACCGCATGAAACAAATTGCTGTATATTTTGAATTTATGACAGCCTGCACTTT
CAGTATATTTATGTTTATGATTTATACGATTGATATTCAAAGACCGCCCTTGTGGTACTA
GGTTAGGTTTTTTCTATCCATACACGTTTTCCGTAACGCGAAATGCCTT--CTAGTGACA
AAACTTCGTATTTTGCACTTAAAATGAGTTACCACTTTTATCTAATCCGTAATTTACGCA
GACCTTCACGATTTTGTGGAAGTCGACAAATTCTAAATTAGTGGGCGAGTACAAAAAGTT
AGGAACTGATGTTGATGATATTTAGGTGTGTACCAGAAAATGTGGGG
>MY5154_Hexurella_SantaRitaMtns_AdobeCyn
TTCTCTCGGAAAATTAAATATCCTCGACCTTTCATTTTAACCCGATTTGAGAAAAAGGAG
CGCTGACTACGAGGCTCTCTTTATTGCCTGAACGTGCTGCGCCTCTGAGAATCAACTCTT
CCTCACTGACATTGCTCCAGGGATGCTGTTGCTCTCGACCAATGACTGGATAGGAAAACA
TCGGGTTGTTCAGATCCGCCATTTTAGATCCATCCTTCAACCAACTGGGAGTGGAACTTT
GTGCGTGGTCAGCTCAGGTAAGAGGAAAAAGAAAATTCCTCACTGGTCAAGTGTAAGGCA
AAGGTCGAACGCGTTCTCGGTGCTGTGGATTTGCCTCTATTTCCGCTTGTGTGTGTCGGG
GTTCGTTTCGAACCCAATTAACTAGGATTTACCACGCTGGAACTAATGGAACTAGAGAAT
ATCGTTGCAAATACGGTGTATTTGAAGGCTAGAGAAGGTAGGTTTTAACCGCAACCTTGC
GTTAAACTACCGCATGAAACAAATTGCTGTATGTTTTGAATTTATGACAGCCTGCACTTT
CAGTATATTTATGTTTATGATTTATACGATTGATATTCAAAGACCGCCCTTGTGGTAGTA
GGTTAGGTTTTTTCTATCCATACACGTTTTCCGTAACGCGAAATGCCTCGACTAGTGACA
AAACTTCGTATTTTGCACTTAAAATGAGTTACCACTTTTATTTATTCCGTAATTTACGCA
GACCTTCAAGATTTTGTGGAAGTCGACAAATTCTAAGTTAGTGGGCGAGTGCAAAAAGTT
AGGAACTGATGTTGATGATATTTAGGTGTGTACCAGAAAATGTGGTG
>MY5157_Hexurella_SantaCatalinaMtns_Redington
TTCTCTCGGCAAATTAAATATCCTCGACCTTTCATTTTAACCCGATTTGAGAAAAAGGAG
CGCTGACAACGAGGTTCTCTTTATTGCCTGAACGTGCTGCGCCTCTGAGAATCAACTCTT
CCTCACTGACATTGCTCCAGGGATGCTGTTGCTCTCGACCAATGACTGGATAGCAAAACA
TCTGGTTGTTCAGATCCGCCATTTTAGATCCATCCTTCAACCTACTGGGAGTGGAACTTT
GTGCGTGGTCAGCTCAGGTAAGAGGAAAAAGAAAATTCCTCACTGGTCAAGTGTAAGGCA
AAGGTCGGCCGCGTTCTCGGTGCTGTGGATTTGCCTCTATTTCCGCTTGTGTGTGTAGGG
GTTCGTTTCGAACCCAATTAACTAGGATTTACCACGCTGGAACTAATGGAACTAGAGAAT
ATCGTTGCAAATACGGTGTATTTGAAGGCTAGAGAAGGTAGGTTTTAACCGCAACCTTGC
GTTAAACTACCGCATGAAACAAATTGCTGTATGTTTTGAATTTATTACAGCCTGCACTTT
CAGTATATTTATGTTTATGATTTATACGATTGACATTCAAAGACCGCCCTTGTGGTACTA
GGTTAGGTTTTTTCTATCCATACACGTTTTCCGTAACGTAAAATGCCTTGACTAGTGACA
AAACTTCGTATTTTGCACTTAAAATGAGTTACCACTTTTATCTAATCCGTAATTTACGCA
GACCTTCACCATTTTGTGGAAGTCGACAAATTCTAAGTTAGTGGGCGAGTACAAAAAGTT
AGGAACTGATGTTGATGATATTTAGGTGTG-ACCAGAAAATGTGGGG
>MY5164_Hrupicola_Temecula
------------------------------------------------------------
------------------------------------------------------------
----------------CCAGGGATGCTGTTGCTCCCGACCAATGACTAGAGCGCAAAACA
TCTGGCTGTTCAGATCCGCCATTTTAGATCCATCCTTCGACCTGCTGGGAGTGAAACTTC
GTGCGTGGTCAGCTCAGGTAAGAGGAAAAAGAAAATTCCTCACTGGTCAAGAGAAAGGAA
AAGCTCGGACGCGTTCTCGGTGCCGTGGATTTGCCTCTATTTCCGCTTGTGTGTGTCGGG
GTTCGTTTCGAACCCAATTTACTAGGATTTACCACGCTGGAACTAATGGAACTAGAGAAT
ATCGTTGCAAATACGGTGTATTTGAAGGCTAGAGAAGGTAGGTTTTAACCGCAACCTTG-
-TTAAATTATCGCATGCAACAAATTGCTGTACATTTTGAATTTATGATAGCCTGCACTTT
CAGTATATTTATGTGTATGATCTATAGGATTGATATTCAAAGACCGCCCTTCTGGTACTA
CGTTTGATTTTTTCTATCCATACACGTTTTCCGTAACACGGAATGCTCTTTCTAGGAACA
AAACA--GAATTTTGCACTTAAAATTGGTTATCACTTTTAGCTAATTCGTAATTTACGCA
GACCATCACGATTTTTTGAATGTAGACAAATTCTAAGTTAGTGAGAGAGTACAAAAAGTT
AGAAACCGATG------------------------------------
>MY5165_Hrupicola_Temecula
------------------------------------------------------------
------------------------------------------------GAATCAACTCTT
CCTCACTGACATTGCTCCAGGGATGCTGTTGCTCCCGACCAATGACTAGAGCGCAAAACA
TCTGGCTGTTCAGATCCGCCATTTTAGATCCATCCTTCGACCTGCTGGGAGTGAAACTTC
GTGCGTGGTCAGCTCAGGTAAGAGGAAAAAGAAAATTCCTCACTGGTCAAGAGAAAGGAA
AAGCTCGGACGCGTTCTCGGTGCCGTGGATTTGCCTCTATTTCCGCTTGTGTGTGTCGGG
GTTCGTTTCGAACCCAATTTACTAGGATTTACCACGCTGGAACTAATGGAACTAGAGAAT
ATCGTTGCAAATACGGTGTATTTGAAGGCTAGAGAAGGTAGGTTTTAACCGCAACCTTG-
-TTAAATTATCGCATGCAACAAATTGCTGTACATTTTGAATTTATGATAGCCTGCACTTT
CAGTATATTTATGTGTATGATCTATAGGATTGATATTCAAAGACCGCCCTTCTGGTACTA
CGTTTGATTTTTTCTATCCATACACGTTTTCCGTAACACGGAATGCTCTTTCTAGGAACA
AAACA--GAATTTTGCACTTAAAATTGGTTATCACTTTTAGCTAATTCGTAATTTACGCA
GACCATCACGATTTTTTGAATGTAGACAAATTCTAAGTTAGTGAGAGAGTACAAAAAGTT
AGAAACCGATGCTAAGTACGTTTAAGGAAGAACCAGAAAATTTGGGG
>MY5175_Hapachea_HarshawRd_PatagoniaMtns
TTCTCTCCGCAAATTAAACATCCTCGACCTTTCATTTTAACCCGATTTGAGAAAAAGGAG
CGCTGACTACGAGGCTCTCTTTATTGCCTGAACGTGCTGCGCCTCTGAGAATCAACTCTT
CCTCACTGACATTGCTCCAGGGATGCTGTTGCTCTCGACCAATGACTGGATAGCAAAACA
TCTGGTTGTTCAGATCCGCCATTTTAGATCCATCCTTCAACCTACTGGGAGTGGAACTTT
GTGCGTGGTCAGCTCAGGTAAGAGGAAAAAGAAAATTCCTCCCTGGTCAAGTGTAAGGCA
AAGGTCGGACGCGTTCTCGGTGCCGTGGATTTGCCTCTATTTCCGCTTGTGTGTATCGGG
GTTCGTTTCGAACCCAATTAACTAGGATTTACCACGCTGGAACTAATGGAACTAGAGAAT
ATCGTTGCAAATACGGTGTATTTGAAGGCTAGAGAAGGTAGGTTTTAACCGCAACCTTGC
CTTAAACTACCGCATGAAACAAATTGCTGTATATTTTGAATTTATGACAGCCTGCACTTT
C-GTATATTTATGTTTATGATTTATACGATTGATATTCAAAGACCGCCCTTGTGGTACTA
GCTTAGGTTTTTTCTATCCATACACGTTTTCCGTAACGCGAGATGCCTTGACTACTGACA
AAACTTCGTATTTTGCACTTAAAATGAGTTACCACTTTTATCTAATCCGTAATTTACGCA
GACGTACACGATTTTGTGGAAGTCGACAAATTCTAAGTTAGTGGGCGAGTACAAAAAGTT
AGGAACTGATGTTGATGATATTTAGGTGTGTACCAGAAAATGTGGGG
>MY5180_Hapachea_MustrangPk_MustangMtns
TTCTCTCGGCAAATTAAATATCCTCGACCTTTCATTTACCCCCGATTTGAGAAAAAGGAG
CGCTGACAACGAGGCTCTCTTTATTGCCTGAACGTGCTGCGCCTCTGAGAATCAACTCTT
CCTCACTGACATTGCTCCAGGGATGCTGTTGCTCTCGACCAATGACTGGATAGCAAAACA
TCTGGTTGTTCAGATCCGCCATTTTAGATCCATCCTTCAACCTACTGGGAGTGGAACTTC
GTGCGTGGTCAGCTCAGGTAAGAGGAAAAAGAAAATTCCTCACTGGTCAAGTGTAAGGCA
AAGGTCGGACGCGTTCTCGGTGCCGTGGATTTGCCTCTATTTCCGCTTGTGTGTGTCGGG
GTTCGTTTCGAACCCAATTAACTAGGATTTACCACGCTGGAACTAATGGAACTAGAGAAT
ATCGTTGCAAATACGGTGTATTTGAAGGCTAGAGAAGGTAGGTTTTAACCGCAACCTTGC
GTTAAACTACCGCATGAAACAAATTGCTGTATATTTTGAATTTATGACAGCCTGCACTTT
CAGTATATTTATGTTTATGATTTATACGATTGATATTCAAAGACCGCCCTTGTGGTACTC
GGTTAGGTTTTTTCTATCCATACACGTTTTCCGTAACGCGAAATGCCTTGACTAGTGACA
AAACTTCGTATTTTGCACTTAAAATGAGTTACCACTTTTATCTAATCCGTAATTTACGCA
GACCTTCACGATTTTGTAGAAGTCGACAAATTCTAAGTTAGTGGGCGAGTACAAAAAGTT
AGGAACTGATGTTGATGATATTTAGGTGTGTACCAGAAAATGTGGGG
>MY5181_Hapachea_MustrangPk_MustangMtns
TTCTCTCGGCAAATTAAATATCCTCGACCTTTCATTTACCCCCGATTTGAGAAAAAGGAG
CGCTGACAACGAGGCTCTCTTTATTGCCTGAACGTGCTGCGCCTCTGAGAATCAACTCTT
CCTCACTGACATTGCTCCAGGGATGCTGTTGCTCTCGACCAATGACTGGATAGCAAAACA
TCTGGTTGTTCAGATCCGCCATTTTAGATCCATCCTTCAACCTACTGGGAGTGGAACTTC
GTGCGTGGTCAGCTCAGGTAAGAGGAAAAAGAAAATTCCTCACTGGTCAAGTGTAAGGCA
AAAGTCGGACGCGTTCTCGGTGCCGTGGATTTGCCTCTATTTCCGCTTGTGTGTGTCGGG
GTTCGTTTCGAACCCAATTAACTAGGATTTACCACGCTGGAACTAATGGAACTAGAGAAT
ATCGTTGCAAATACGGTGTATTTGAAGGCTAGAGAAGGTAGGTTTTAACCGCAACCTTGC
GTTAAACTACCGCATGAAACAAATTGCTGTATATTTTGAATTTATGACAGCCTGCACTTT
CAGTATATTTATGTTTATGATTTATACGATTGATATTCAAAGACCGCCCTTGTGGTACTA
GGTTAGGTTTTTTCTATCCATACACGTTTTCCGTAACGCGAAATGCCTTGACTAGTGACA
AAACTTCGTATTTTGCACTTAAAATGAGTTTCCACTTTTATCTAATCCGTAATTTACGCA
GACCTTCACGATTTTGTGGAAGTCGACAAATTCTAAGTTAGTGGGCGAGTACAAAAAGTT
AGGAACTGATGTTGATGATATTTAGGTGTGTACCAGAAAATGTGGGG
>MY5193_Hapachea_HarshawRd_PatagoniaMtns
TTCTCTCGGCAAATTAAATATCCTCGACCTTTCATTTTAACCCGATTTGAGAAAAAGGAG
CGCTGACAACGAGGCTCTCTTTATTGCCTGAACGTGCTGCGCCTCTGAGAATCAACTCTT
CCTCACTGACATTGCTCCAGGGATGCTGTTGCTCTCGACCAATGACTGGATAGCAAAACA
TCTGGTTGTTCAGATCCGCCATTTTAGATCCATCCTTCAACCTACTGGGAGTGGAACTTT
GTGCGTGGTCAGCTCAGGTAAGAGGAAAAAGAAAATTCCTCCCTGGTCAAGTGTAAGGCA
AAGGTCGGACGCGTTCTCGGTGCCGTGGATTTGCCTCTATTTCCGCTTGTGTGTGTCGGG
GTTCGTTTCGAACCCAATTAACTAGGATTTACCACGCTGGAACTAATGGAACTAGAGAAT
ATCGTTGCAAATACGGTGTATTTGAAGGCTAGAGAAGGTAGGTTTTAACCGCAACCTTGC
CTTAAACTACCGCATGAAACAAATTGCTGTATATTTTGAATTTATGACAGCCTGCACTTT
C-GTATATTTATGTTTATGATTTATACGATTGATATTCAAAGACCGCCCTTGTGGTACTA
GCTTAGGTTTTTTCTATCCATACACGTTTTCCGTAACGCGAGATGCCTTGACTACTGACA
AAACTTCGTATTTTGCACTTAAAATGAGTTACCACTTTTATCTAATCCGTAATTTACGCA
GACGTACACGATTTTGTGGAAGTCGACAAATTCTAAGTTAGTGGGCGAGTACAAAAAGTT
AGGAACTGATGTTGATGATATTTAGGTGTGTACCAGAAAATGTGGGG
>MY5194_Hapachea_Ordsummit_MtOrd
TTCTTTCGGCAAATTAAATATCCTCGACCATTCATTTTAACGCGATTTGAGAACAAGGAG
CGCTGACAACGAGGCTCTCTTTATTGCCTGAACGTGCTGCGCCTCTGAGAATCAACTCTT
CCTCACTGACATTGCTCCAGGGATGCTGTTGCTCTCGACCAATGACTGGATAGCAAAACA
TCTGGCTGTTCAGATCCGCCATTTTAGATCCATCCTTCGACCTACTGGGAGTGGAACTTC
GTGCGTGGTCAGCTCAGGTAAGAGGAAAAAGAAAATTCCTCGCTGGTCAAGAGTAAGGAA
AAGGTCGGACGCGTTCTCGGTGCCGTGGATTTGCCTCTATTTCCGCTTGTGTGTGTCGGG
GTTCGTTTCGAACCCAATTTCCTCGGATTTACCACGCTGGAACTAATGGAACTAGAGAAT
ATCGTTGCAAATACGGTGTATTTGAAGGCTAGAGAAGGTAGGTTTTAACCGCAACCTTGC
GTTCAACTATCGCATGCAACAAATTGCTGTATATTTTGAATTTATGACAGCCTGCGATTT
CAGTATGTTTATGTTTATGATTTATACGATTGATATTCAAAGACTGGCCTTGTGGTACTA
GGTTAGGTTTTTTCTATCCATACACGTTTTCCGTAACACGGAATGCCTTGACTAGGGACA
AAACTCCGTATTTTGCATGTAAAATGAGTTATCACTTTTATCTAATCCTTAACTGACGCT
TAACTTCGCGATTATGTGAAAGT-GACAAATTCTAAGTTAGTGGGGGAGTACAAAAAGTT
AGAAACCGATGTTAATGATATTTAGGGGTGTGCCAGAAAATGTGGGG
>MY5195_Hapachea_Ordsummit_MtOrd
TTAGCTGTTTAGATTGACTATGTTACATCGTTGATATT--CTTGGTATGGGGATGGA---
-GTCATTCATTGGATTTTTGTTGGTTTTTGAATACCATGATTCCAAAAGTAGTCGTTCTT
TTTTATAGCTGATGCTTGAGAGAAATTG-GGTTCGTGGCTATTGACTATTGCGTAAGTTG
TTTCGGTGCTCTTTTAATCGGGTTTGAAGATCTCTTTCTATGTACGTTGAATCACAGTTT
TTACATGGTCTGTATATGGCGCATGAGGTGATGAATTACTTTCTTTCTATGAATAATGGT
AAGTT------ACTTCTTCATATTTTTTAATTGCTCTTATTTCCGCTTGTGTGTGTCGGG
GTTCGTTTCGAACCCAATTTCCTCGGATTTACCACGCTGGAACTAATGGAACTAGAGAAT
ATCGTTGCAAATACGGTGTATTTGAAGGCTAGAGAAGGTAGGTTTTAACCGCAACCTTGC
GTTCAACTATCGCATGCAACAAATTGCTGTATATTTTGAATTTATGACAGCCTGCGATTT
CAGTATGTTTATGTTTATGATTTATACGATTGATATTCAAAGACTGGCCTTGTGGTACTA
GGTTAGGTTTTTTCTATCCATACACGTTTTCCGTAACACGGAATGCCTTGACTAGGGACA
AAACTCCGTATTTTGCATGTAAAATGAGTTATCACTTTTATCTAATCCTTAACTGACGCT
TAACTTCACGATTATGTGAAAGTCGACAAATTCTAAGTTAGTGGGGGAGTACAAAAAGTT
AGAAACCGATGTTAATGATATTTAGGGGTGTGCCAGAAAATGTGGGG
>MY5266_Hencina_CerroBolla
TTCTTTCGGCAAATTAAATATCCTCGACCTTTCATTTTAACACGATTTGAGAAAAAGAAG
CGCTGACAACGAGGATTTCTTTATTGCCTGAACGTGCTGCGCCTCTGAGAATCAACTCTT
CCTCACTGACATTGCTCCAGGGATGCTGTTGCTCCCGACCAATGACTAGAGCGCAAAACA
TCTGGTTGTTCAGATCCGCCATTTTAGATCCATCCTTCGACCTACTGGGAGTGGAACTTT
GTGCGTGGTCAGCTCAGGTAAGAGGAAAAAGAAAATTCCTCGCTGGTCAAGAGTAAGGAA
AAGGTCGGACGCGTTCTCGGTGCCGTGGATTTGCCTCTATTTCCGCTTGTGTGTGTCGGG
GTTCGTTTCGAACCCAATTTACTAGGATTTACCACGCTGGAACTAATGGAACTAGAGAAT
ATCGTTGCAAATACGGTGTATTTGAAGGCTAGAGAAGGTAGGTTTTAACCGCAACCTTG-
-TTAAATTATCGCATGCAACAAATTGCTGTATATTTTGAATTTATGACAGCCTGCACTTT
CAGTATATTTATGTGTATGATTTATACGATTGATATTCAAAGACCGCCCTTCTGGTACTA
GGTTAGGTTTTTTCTATCCATACACGTTTTCCGTAACACGGAATGCCTTTTCTATGAACA
GAACT--GAATTTTGCACGTGAAATTGGTTAT---TTTTATTTAATCCGTAATTTACGCA
GGTTATCGCGATTTTTTGAATGTCGACAAATTCTAAGTTAGTAAGAGAGTACAAAAAGTT
AGAAACAGATGTTAATTACGTTTAAGGAGGAACCAAAAAATGTGGGG
>MY5267_Hencina_CerroBolla
TTCTTTCGGCAAATTAAATATCCTCGACCTTTCATTTTAACACGATTTGAGAAAAAGAAG
CGCTGACAACGAGGATTTCTTTATTGCCTGAACGTGCTGCGCCTCTGAGAATCAACTCTT
CCTCACTGTCATTGCTCCAGGGATGCTGTTGCTCCCGACCAATGACTAGAGCGCAAAACA
TCTGGTTGTTCAGATCCGCCATTTTAGATCCATCCTTCGACCTACTGGGAGTGGAACTTT
GTGCGTGGTCAGCTCAGGTAAGAGGAAAAAGAAAATTCCTCGCTGGTCAAGAGTAAGGAA
AAGGTCGGACGCGTTCTCGGTGCCGTGGATTTGCCTCTATTTCCGCTTGTGTGTGTCGGG
GTTCGTTTCGAACCCAATTTACTAGGATTTACCACGCTGGAACTAATGGAACTAGAGAAT
ATCGTTGCAAATACGGTGTATTTGAAGGCTAGAGAAGGTAGGTTTTAACCGCAACCTTG-
-TTAAATTATCGCATGCAACAAATTGCTGTATATTTTGAATTTATGACAGCCTGCACTTT
CAGTATATTTATGTGTATGATTTATACGATTGATATTCAAAGACCGCCCTTCTGTTACTA
GGTTAGGTTTTTTCTATCCATACACGTTTTCCGTAACACGGAATGCCTTTTCTATGAACA
-AACT--GAATTTTACACGTAAAATTGGTTATCATTTTTATTTAATCCATAAGTTTCGCA
GGTTATCACGATTTTTTGAATGTCGACAAATTCTAAGTTAGT-AGAGAGTACAAAAAGTT
AGAAAC-GATGTTAAT-------------------------------
>MY5269_Hexurella_GuadalupeValley
TTCTTTCGGCAAATTAAATATCCTCGACCTTTCATTTTAACACGATTTGAGAAAAAGAAT
CGCTGACAACGAGGATTTCTTTATTGCCTGAACGTGCTGCGCCTCTGAGAATCAACTCTT
CCTCACTGACATTGCTCCAGGGATGCTGTTGCTCCCGACCAATGACTAGAGCGCAAAACA
TCTGGTTGTTCAGATCCGCCATTTTAGATCCATCCTTCGACCTACTGGGAGTGGAACTTT
GTGCGTGGTCAGCTCAGGTAAGAGGAAAAAGAAAATTCCTCGCTGGTCAAGAGTAAGGAA
AAGGTCGGACGCGTTCTCGGTGCCGTGGATTTGCCTCTATTTCCGCTTGTGTGTGTCGGG
GTTCGTTTCGAACCCAATTTACTAGGATTTACCACGCTGGAACTAATGGAACTAGAGAAT
ATCGTTGCAAATACGGTGTATTTGAAGGCTAGAGAAGGTAGGTTTTAACCGCAACCTTG-
-TTAAATTATCGCATGCAGCAAATTGCTGTATATTTTGAATTTATGACAGCCTGCACTTT
CAGTATATTTATGTGTATGATTTATACGATTGATATTCAAAGACCGCCCTTCTGGTACTA
GGTTAGGTTTTTTCTATCCATACACGTTTTCCGTAACGCGGAATGCCTTTTCTATGAACA
AAACT--GAATTTTGCACGTGAAATTGGTTATCATTTTTATTTAATCCGTAATTTACGCA
GGTTATCACGATTTTTGGAATGTCGACAAATTCTAAGTTAGTGGGAGAGTACAAAAAGTT
AGAAACTGATGTTAATTACGTTTAAGGAAGAACCAGAAAATGTGGGG
>MY5271_Hexurella_GuadalupeValley
TTCTTTCGGCAAATTAAATATCCTCGACCTTTCATTTTAACACGATTTGAGAAAAAGAAG
CGCTGACAACGAGGATTTCTTTATTGCCTGAACGTGCTGCGCCTCTGAGAATCAACTCTT
CCTCACTGACATTGCTCCAGGGATGCTGTTGCTCCCGACCAATGACTAGAGCGCAAAACA
TCTGGTTGTTCAGATCCGCCATTTTAGATCCATCCTTCGACCTACTGGGAGTGGAACTTT
GTGCGTGGTCAGCTCAGGTAAGAGGAAAAAGAAAATTCCTCGCTGGTCAAGAGTAAGGAA
AAGGTCGGACGCGTTCTCGGTGCCGTGGATTTGCCTCTATTTCCGCTTGTGTGTGTCGGG
GTTCGTTTCGAACCCAATTTACTAGGATTTACCACGCTGGAACTAATGGAACTAGAGAAT
ATCGTTGCAAATACGGTGTATTTGAAGGCTAGAGAAGGTAGGTTTTAACCGCAACCTTG-
-TTAAATTATCGCATGCAACAAATTGCTGTATATTTTGAATTTATGACAGCCTGCACTTT
CAGTGTATTTATGTGTATGATTTATACGATTGATATTCAAAGAGCGCCCTTCTGGTACTA
TGCTAGGTTTTTTCTATCCATACACGTTTTCCGTAA-ACGGAATGCCTTTTCTATGAACA
AAACT--GAATTTTGCACGTGAAATTGGTTATCATTTTTATTTAATCCGTAATTTACGCA
GGTTATCACGATTTTTGGAATGTCGAAAAATTCTAAGTTAGTGGGAGAGTACAAA-AGTT
AGAAACTGATGTTAATTACGTTTAAGGAAGAACCAGAAAATGTGGGG
>MY5276_Hexurella_SanPedro_Martir
TTCTTTCGGCAAATTAAATATCCTCGACCTTTCATTTTAACACGATTTGAGAAAAAGAAG
CCCTGACAACGAGGATTTCTTTATCGTCTGAACGTGCTGCGCCTCTGAGAATCAACTCTT
CCTCACTGACATTGCTCCAGGGATGCTGTTGCTCCCGACCAATGACTAGAGCGCAAAACA
TCTGGTTGTTCAGATCCGCCATTTTAGATCCATCCTTCGACCTACTGGGAGTGGAACTTT
GTGCGTGGTCAGCTCAGGTAAGAGGAAAAAGAAAATTCCTCGCTGGTCAAGAGTAAGGAA
AAGGTCGGACGCGTTCTCGGTGCCGTGGATTTGCCTCTATTTCCGCTTGTGTGTGTCGGG
GTTCGTTTCGAACCCAATTTACTAGGATTTACCACGCTGGAACTAATGGAACTAGAGAAT
ATCGTTGCAAATACGGTGTATTTGAAGGCTAGAGAAGGTAGGTTTTAACCGCAACCTTG-
-TTAAATTATCGCATGCAACAAATTGCTGTATATTTTGAATTTATGGCAGCCTGCACTTT
CAGTATATTTATGTGTATGATTTATACGATTGATATTCAAAGACCGCCCTTCTGGTACTA
GGTTAAGTTTTTTCTGTCCATACACGTTTTCCGTAACACGGAATGCCTTTTCTATGAACA
AAACT--GAATTTTGCACGTGAAATTGGTTATCATTTTTATTTAATCCGTAATTTACGCA
GGTTATCACGATTTTTTGAATGTTGCCAAATTCTAAGTTAGTGAGAGAGTACAAAGAGTT
AGAAACTGATGTTAATTACGTTTAAGGAAGAACCGGAAAATGTGGGG
>MY5277_Hexurella_SanPedro_Martir
TTCTTTCGGCAAATTAAATATCCTCGACCTTTCATTTTAACACGATTTGAGAAAAAGAAG
CCCTGACAACGAGGATTTCTTTATCGTCTGAACGTGCTGCGCCTCTGAGAATCAACTCTT
CCTCACTGACATTGCTCCAGGGATGCTGTTGCTCCCGACCAATGACTAGAGCGCAAAACA
TCTGGTTGTTCAGATCCGCCATTTTAGATCCATCCTTCGACCTACTGGGAGTGGAACTTT
GTGCGTGGTCAGCTCAGGTAAGAGGAAAAAGAAAATTCCTCGCTGGTCAAGAGTAAGGAA
AAGGTCGGACGCGTTCTCGGTGCCGTGGATTTGCCTCTATTTCCGCTTGTGTGTGTCGGG
GTTCGTTTCGAACCCAATTTACTAGGATTTACCACGCTGGAACTAATGGAACTAGAGAAT
ATCGTTGCAAATACGGTGTATTTGAAGGCTAGAGAAGGTAGGTTTTAACCGCAACCTTG-
-TTAAATTATCGCATGCAACAAATTGCTGTATATTTTGAATTTATGGCAGCCTGCACTTT
CAGTATATTTATGTGTATGATTTATACGATTGATATTCAAAGACCGCCCTTCTGGTACTA
GGTTAAGTTTTTTCTGTCCATACACGTTTTCCGTAACACAGAATGTCTTTTCTATGAACA
AAACT--GAATTTTGCACGTGAAATTGGTTATCATTTTTATTTAATCCGTAATTTACGCA
GGTTATCACGATTTTTTGAATGTTGCCAAATTCTAAGTTAGTGAGAGAGTACAAAGAGTT
AGAAACTGATGTTAATTACGTTTAAGGTAGAACCCGAAAATGTGGGG
>MY5280_Hexurella_ArroyoSalado
TTCTTTCTACAAATTAAATATCCTCGACATTTCGTTTTAACACGATTTGAGAAAAAGAAG
CGCTGACAACGAGGATTTCTTTATTGCCTGAACGTGCTGCGCCTCTGAGAATCAACTCTT
CCTCACTGACATTGCTCCAGGGATGCTGTTGCTCCCGACCAATGACTAGAGCGCAAAACA
TCTGGTTGTTCAGATCCGCCATTTTAGATCCATCCTTCGACCTACTGGGAGTGGAACTTC
GTGCGTGGTCAGCTCAGGTAAGAGGAAAAAGAAAATTCCTCGCTGGTCAAGAGTAAGGAA
AAGCTCGGACGCGTTCTCGGTGCCGTGGATTTGCCTCTATTTCCGCTTGTGTGTGTCGGG
GTTCGTTTCGAACCCAATTTACTAGGATTTACCACGCTGGAACTAATGGAACTAGAGAAT
ATCGTTGCAAATACGGTGTATTTGAAGGCTAGAGAAGGTAGGTTTTAACCGCAACCTTG-
-TTAAATAATCGCATGCAACAAATTGCTGTATATTTTGAATTTATGACAGCCTGCACTTT
CAATATATTTATGTGTATGATTTATACCATTGATATTCAAAGACCGCCCTTCTGGTACTA
GGTTAGGTTTTTTCTGTCCATACACGTTTTCCGTAACACGGAATGCCTTTTCTAGGAACA
AAACT--GAATTTTGCACGTAAAACTGGTTATCACTTTTATTTAATCTTTAATCTACTCA
GATTATCACGATTTTTTGAATGTCGGC-AATTCTGAGTTAGTGAGAGAGTACAAAAAGTT
AGAAACTGATGTTAATTACCTTTAACGAAGAACCAGAAAATGTGGGG
>MY5282_Hexurella_ArroyoSalado
TTCTTTCTACAAATTAAATATCCTCGACATTTCGTTTTAACACGATTTGAGAAAAAGAAG
CGCTGACAACGAGGATTTCTTTATTGCCTGAACGTGCTGCGCCTCTGAGAATCAACTCTT
CCTCACTGACATTGCTCCAGGGATGCTGTTGCTCCCGACCAATGACTAGAGCGCAAAACA
TCTGGTTGTTCAGATCCGCCATTTTAGATCCATCCTTCGACCTACTGGGAGTGGAACTTC
GTGCGTGGTCAGCTCAGGTAAGAGGAAAAAGAAAATTCCTCGCTGGTCAAGAGTAAGGAA
AAGCTCGGACGCGTTCTCGGTGCCGTGGATTTGCCTCTATTTCCGCTTGTGTGTGTCGGG
GTTCGTTTCGAACCCAATTTACTAGGATTTACCACGCTGGAACTAATGGAACTAGAGAAT
ATCGTTGCAAATACGGTGTATTTGAAGGCTAGAGAAGGTAGGTTTTAACCGCAACCTTG-
-TTAAATAATCGCATGCAACAAATTGCTGTATATTTTGAATTTATGACAGCCTGTACTTT
CAATATATTTATGTGTATGATTTATACCATTGATATTCAAAGACCACCCTTCTGGTACTA
GGTTAGGTTTTTTCTGTCCATACACGTTTTCCGTAACACGGAATGCCTTTTCTAGGAACA
AAACT--GAATTTTGCACGTAAAACTATTTATCACTTTTATTTAATCTTTAATTTACTCA
GATTATCACGATTTTTTGAATGTCGGC-AATTCTGAGTTAGTGAGAGAGTACAAAAAGTT
AGAAACTGATGTTAATTACCTTTAACGAAGAACCAGAAAATGTGGGG
>MY5286_Hrupicola_SweetwaterSpr_OrdMtn
TTCTTTCGGCAAATTAAATATCCTCGACCTTTCATTTTAACACGATTTGAGAAAAAGAAG
CGCTGACAACGAGGATCTCTTTATTGCCGGAACGTGCTGCGCCTCTGAGAATCAACTCTT
CCTCACTGACATTGCTCCAGGGATGCTGTTGCTCTCGACCAATGACTAGAGCGCAAAACA
TCTGGTTGTTCAGATCCGCCATTTTAGATCCATCCTTCGACCTACTGGGAGTGGAACTTC
GTGCGTGGTCAGCTCAGGTAAGAGGAAAAAGAAAATTCCTCACTGGTCAAGAGTAAGGAA
AAGGTCGGACGCGTTCTCGGTGCCGTGGATTTGCCTCTATTTCCGCTTGTGTGTGTCGGG
GTTCGTTTCGAACCCAATTTACTAGGATTTACCACGCTGGAACTAATGGAACTAGAGAAT
ATCGTTGCAAATACGGTGTATTTGAAGGCTAGAGAAGGGGGG------------------
-----------------------------------------GGGGGAGAACCTGGA-TTT
CAAAGTATTC---------GTCTATGTTACTGTCATGC-----------------CAGTA
AGTTATT----------------C------------------------------------
------------------------------------------------------------
------------------------------------------------------------
-----------------------------------------------
>MY5287_Hrupicola_SweetwaterSpr_OrdMtn
--------GCAAATTAAATATCCTCGACCTTTCATTTTAACACGATTTGAGAAAAAGAAG
CGCTGACAACGAGGATCTCTTTATTGCCGGAACGTGCTGCGCCTCTGAGAATCAACTCTT
CCTCACTGACATTGCTCCAGGGATGCTGTTGCTCTCGACCAATGACTAGAGCGCAAAACA
TCTGGTTGTTCAGATCCGCCATTTTAGATCCATCCTTCGACCTACTGGGAGTGGAACTTC
GTGCGTGGTCAGCTCAGGTAAGAGGAAAAAGAAAATTCCTCACTGGTCAAGAGTAAGGAA
AAGGTCGGACGCGTTCTCGGTGCCGTGGATTTGCCTCTATTTCCGCTTGTGTGTGTCGGG
GTTCGTTTCGAACCCAATTTACTAGGATTTACCACGCTGGAACTAATGGAACTAGAGAAT
ATCGTTGCAAATACGGTGTATTTGAAGGCTAGAGAAGGTAGGTTTTAACCGCAACCTTG-
-TTAAATTATCGCATGCAACAAATTGCTGTATATTTTGAATTTATGACAGCCTGCCCTTT
CAGTACATTTATGTGTATGATTTATACGATTGATATTCAAAGACCGCCCTTCTGGTACTA
GGTTAGATTTTTTCTATCCATACACGTTTTCCGTAACACGGAATGCCTTTTCTAGGAACA
AAACT--GAATTTTGCACGTAAAATTAGTTATCACTTTTATCTAATCCGTAATTTACGCA
GACCATCACGATTTTTTAAATGTCGACAAATTCTAAGTTAGTGGAGGAGTACAAAAAGTT
AGTAAC----GTTAATGATATTTA-----------------------
>MY5288_Hrupicola_Deadman_Hills
TTCTTTCGGCAAATTAAATATCCTCGACCTTTCATTTTAAAACGATTTGAGAAAAAGAAG
CGCTGACAACGAGGATCTCTTTATTGGCCGAACGTGCTGCGCCTCTGAGAATCAACTCTT
CCTCACTGACATTGCTCCAGGGATGCTGTTGCTCCCGACCAATGACTAGAGCGCAAAACA
TCTGGTTGTTCAGATCCGCCATTTTAGATCCATCCTTCGACCTACTGGGAGTGGAACTTC
GTGCGTGGTCAGCTCAGGTAAGAGGAAAAAGAAAATTCCTCACTGGTCAAGAGTAAGGAA
AAGGTCGGACGCGTTCTCGGTGCCGTGGATTTGCCTCTATTTCCGCTTGTGTGTGTCGGG
GTTCGTTTCGAACCCAATTTACTAGGATTTACCACGCTGGAACTAATGGAACTAGAGAAT
ATCGTTGCAAATACGGTGTATTTGAAGGCTAGAGAAGGTAGGTTTTAACCGCAACCTTG-
-TTAAATTATCGCATGCAACAAATTGCTGTATATTTTGAATTTATGATAGCCTGCACTTT
CAGTATATTTATGTGTATGATTTATACGATTGATATTCAAAGACCGCCCTTCTGATACTA
GGTTAGGTTTTTTCTATCCATACACGTTTTCCGTAACACGGAATGCC--------GAACA
AAACT--GAACTTTGCACGTAAAATTGGTTATAACTTTTATTTAATCCGTAATTTACCCA
GACCATCACGATTTTTTAAATATCGACAAATTCTAAGTTAATGGGGGAGTACAAAAAGTT
AGAAACTGATGTTAATGATATTTAAGAAAGAACCAGAAGATGTGGGG
>MY5289_Hrupicola_Deadman_Hills
TTCTTTCGGCAAATTAAATATCCTCGACCTTTCATTTTAAAACGATTTGAGAAAACGAAA
CGCTGACAACGAGGATCTCTTTATTGGCCGAACGTGCTGCGCCTCTGAGAATCAACTCTT
CCTCACTGACATTGCTCCAGGGATGCTGTTGCTCCCGACCAATGACTAGAGCGCAAAACA
TCTGGTTGTTCAGATCCGCCATTTTAGATCCATCCTTCGACCTACTGGGAGTGGAACTTC
GTGCGTGGTCAGCTCAGGTAAGAGGAAAAAGAAAATTCCTCACTGGTCAAGAGTAAGGAA
AAGGTCGGACGCGTTCTCGGTGCCGTGGATTTGCCTCTATTTCCGCTTGTGTGTGTCGGG
GTTCGTTTCGAACCCAATTTACTAGGATTTACCACGCTGGAACTAATGGAACTAGAGAAT
ATCGTTGCAAATACGGTGTATTTGAAGGCTAGAGAAGGTAGGTTTTAACCGCAACCTTG-
-TTAAATTATCGCATGCAACAAATTGCTGTATATTTTGAATTTATGATAGCCTGCTCTTT
CAGTATATTTATGTGTATGATTTATACGATTGATATTCAAAGACCGCCCTTCTGATACTA
GGTTAGGTTTTTTCTATCCATACACGTTTTCCGTAACACGGAATGCC--------GAACA
AAACT--GAATTTTGCACGTAAAATTGGTTATAACTTTTATTTAATCCGTAATTTACCCA
GACCATCACGATTTTTTAAATATCGACAAATTCTAAGTTAATGGGGGAGTACAAAAAGTT
AGAAACTGATGTTAATGATATTTAAGAAAGAACCAGAAGATGTGGGG
>MY5309_Hapachea_JohnnyLyon_Hills
-----------------------------TTTCATTTT----------------------
--------ACGAGGCTCTCTTTATTGCCTGAACGTGCTGCGCCTCTGAGAATCAACTCTT
CCTCACTGACATTGCTCCAGGGATGCTGTTGCTCTCGACCAATGACTGGATAGCAAAACA
TCTGGTTGTTCAGATCCGCCATTTTAGATCCATCCTTCAACCTACTAGGAGTGGAACTTC
GTGCGTGGTCAGCTCAGGTAAGAGGAAAAAGAAAATTCCTCACTGGTCAAGTGTAAGGCA
AAGGTCGGACGCGTTCTCGGTGCCGTGGATTTGCCTCTATTTCCGCCTGTGTGTGTCGGG
GTTCGTTTCGAACCCAATTAACTAGGATTTACCACGCTGGAACTAATGGAACTAGAGAAT
ATCGTTGCAAATACGGTGTATTTGAAGGCTAGAGAAGGTAGGTTTTAACCGCAACCTTGC
GTTAAACTACCGCATGAAACAAATTGCTGTATATTTTGAATTTATGACAGCCTGCACTTT
CAGTATATTTATGTTTATGATTTATACGATTGATATTCAAAGACCGCCCTTGTGGTACTA
GGTTAGGTTTTTCCTATCCATACACGTTTTCCGTAACGCGAAATGCCTTGACTAGTGACA
AAACTTCGTATTTTGCACTTAAAATGAGTTACCACTTTTATCTAATCCGTAATTTACGCA
GACCTTCACGATTTTGTGGAAGTCGACAAATTCTAAGTTAGTGGGCGAGTACAAAAAGTT
AGAAACTGATGTTGATGATATTTAGGTGTGTACCAG-----------
>MY5310_Hexurella_AntelopeCyn_CerbatMtns
-------------------------------------------------AGAACAAGGAG
CGCTGACAACGAGGCTCTCTTTATTGCCTGAACGGGCTGCGCCTCTGAGAATCAACTCTT
CCTCACTGACATTGCTCCAGGGATGCTGTTGCTCTCGACCAATGACTGGATAGCAAAACA
TCTGGCTGTTCAGATCCGCCATTTTAGATCCATCCTTCGACCTACCGGGAGTGGAACTTT
GTGCGTGGTCAGCTCAGGTAAGAGGAAAAAGAAAATTCCTCGCTGGTCAAGAGTAAGGAA
AAGGTCGGACGCGTTCTCGGTGCCGTGGATTTGCCTCTATTTCCGCTTGTGTGTGTCGGG
GTTCGTTTCGAACCCAATTTCCTAGGATTTACCACGCTGGAACTAATGGAACTAGAGAAT
ATCGTTGCAAATACGGTGTATTTGAAGGCTAGAGAAGGTAGGTTTTAACCGCAACCTTGG
GTTAAACTATCGCATGCAACAAATTGCTGTATATTTTGAATTTATGACAGCCTGCGATTT
CAGTATATTTATGTTTATGATTTATACGATTGATATTCAAAAACTGCCCTTGTGGTACTA
GGTTAAGTTTTTTCTTTCCATACACGTTTTCCGTAACACGGAATGCCTTGACTAGGGACA
AAACTCCGTATTTTGCATGTAAAATGAGTTATCACCTT----TAATCCTTAACTTACGCT
TAACATAACGATTTTGT-------------------------------------------
-----------------------------------------------
>MY5311_Hexurella_AntelopeCyn_CerbatMtns
---------------AAATATCCTCGACCTTTCATTTTAACGCGATTTGAGAACAAGGAG
CGCTGACAACGAGGCTCTCTTTATTGCCTGAACGGGCTGCGCCTCTGAGAATCAACTCTT
CCTCACTGACATTGCTCCAGGGATGCTGTTGCTCTCGACCAATGACTGGATAGCAAAACA
TCTGGCTGTTCAGATCCGCCATTTTAGATCCATCCTTCGACCTACCGGGAGTGGAACTTT
GTGCGTGGTCAGCTCAGGTAAGAGGAAAAAGAAAATTCCTCGCTGGTCAAGAGTAAGGAA
AAGGTCGGACGCGTTCTCGGTGCCGTGGATTTGCCTCTATTTCCGCTTGTGTGTGTCGGG
GTTCGTTTCGAACCCAATTTCCTAGGATTTACCACGCTGGAACTAATGGAACTAGAGAAT
ATCGTTGCAAATACGGTGTATTTGAAGGCTAGAGAAGGTAGGTTTTAACCGCAACCTTGG
GTTAAACTATCGCATGCAACAAATTGCTGTATATTTTGAATTTATGACAGCCTGCGATTT
CAGTATATTTATGTTTATGATTTATACGATTGATATTCAAAAACTGCCCTTGTGGTACTA
GGTTAAGTTTTTTCTTTCCATACACGTTTTCCGTAACACGGAATGCCTTGACTAGGGACA
AAACTCCGTATTTTGCATGTAAAATGAGTTATCACCTT----TAATCCTTAACTTACGCT
TAACATAACGATTTTGTG------------------------------------------
-----------------------------------------------
>MY5312_Hexurella_FoxCyn_MusicMtns
------------------------------------------------------AAGGAG
CGCTGACAACGAGGCTCTCTTTATTGCCTGAACGGGCTGCGCCTCTGAGAATCAACTCTT
CCTCACTGGCATTGCTCCAGGGATGCTGTTGCTCTCGACCAATGACTGGATAGCAAAACA
TCTGGCTGTTCAGATCCGCCATTTTAGATCCATCCTTCGACCTACCGGGAGTGGAACTTT
GTGCGTGGTCAGCTCAGGTAAGAGGAAAAAGAAAATTCCTCGCTGGTCAAGAGTAAGGAA
AAGGTCGGACGCGTTCTCGGTGCCGTGGATTTGCCTCTATTTCCGCTTGTGTGTGTCGGG
GTTCGTTTCGAACCCAATTTCCTAGGATTTACCACGCTGGAACTAATGGAACTAGAGAAT
ATCGTTGCAAATACGGTGTATTTGAAGGCTAGAGAAGGTAGGTTTTAACCGCAACCTTGG
GTTAAACTATCGCATGCAACAAATTGCTGTATATTTTGAATTTATGACAGCCTGCGATTT
CAGTATATTTATGTTTATGATTTATACGATTGATATTCAAAAACTGCCCTTGTGGTACTA
GGTTAAGTTTTTTCTATCCATACACGTTTTCCGTAACACGGAATGCCTTGACTAGGGACA
AAACTCCGTATTTTGCATGTAAAATGAGTTATCACCTT----TAATCCTTAACTTACGCT
TAACTTCACGATTTTGTGAAAGTCGGC-AATTCTAAGTTATTGGGGGAGTACAAAAG---
-----------------------------------------------
>MY5313_Hexurella_FoxCyn_MusicMtns
------------------------------------------------------------
-----------------------------------------------------AACTCTT
CCTCACTGGCATTGCTCCAGGGATGCTGTTGCTCTCGACCAATGACTGGATAGCAAAACA
TCTGGCTGTTCAGATCCGCCATTTTAGATCCATCCTTCGACCTACCGGGAGTGGAACTTT
GTGCGTGGTCAGCTCAGGTAAGAGGAAAAAGAAAATTCCTCGCTGGTCAAGAGTAAGGAA
AAGGTCGGACGCGTTCTCGGTGCCGTGGATTTGCCTCTATTTCCGCTTGTGTGTGTCGGG
GTTCGTTTCGAACCCAATTTCCTAGGATTTACCACGCTGGAACTAATGGAACTAGAGAAT
ATCGTTGCAAATACGGTGTATTTGAAGGCTAGAGAAGGTAGGTTTTAACCGCAACCTTGG
GTTAAACTATCGCATGCAACAAATTGCTGTATATTTTGAATTTATGACAGCCTGCGATTT
CAGTATATTTATGTTTATGATTTATACGATTGATATTCAAAAACTGCCCTTGTGGTACTA
GGTTAAGTTTTTTCTATCCATACACGTTTTCCGTAACACGGAATGCCTTGACTAGGGACA
AAACTCCGTATTTTGCATGTAAAATGAGTTATCACCTT----TAATCCTTAACTTACGCT
TAACTTCACGATTTTGTGAAAGTCAGCAAATTCTAAGTTATTGGGGGAGTACAAAAG---
-----------------------------------------------
>MY5314_Hexurella_Grasshopper_BrushyMtn
------------------------------------------------------------
-------------------TCTCATTCCTGAACGGGCTGCGCCTCTGAGAATCAACTCTT
CCTCACTGACATTGCTCCAGGGATGCTGTTGCTCTCGACCAATGACTGGATAGGAAAACA
TCTGGCTGTTCAGATCCGCCATTTTAGATCCATCCTTCGACCTACTGGGAGTGGAACGTT
GTGCGTGGTCAGCTCAGGTAAGAGGAAAAAGAAAATTCCTCGCTGGTCAAGAGTAAGGAA
AAGGTCGGACGCGTTCTCGGTGCCGTGGATTTGCCTCTATTTCCGCTTGTGTGTGTCGGG
GTTCGTTTCGAACCCAATTTCCTAGGATTTACCACGCTGGAACTAATGGAACTAGAGAAT
ATCGTTGCAAATACTGTGTATTTGAAGGCTAGAGAAGGTAGGTTTTAACCGCAACCTTGG
GTTAAACTATCGCATGCAACAAATTGCTGTATATTTTGAATTTATGACAGCCTGCGATTT
CAGTATATTTATGTTTATGATTTATACGATTGATATTCAAAAACTGCCCTTGTGGTACTA
GGTTAAGTTTTTTCGATCCATACACGTTTTCCGTAACACGGAATGCCTTGACTAGGGACA
AAACTCCGTATTTTGCATGTAAAATGAGTTATCACCTTTATCTAATCCTTAACTTACGCT
TAACTTCA----------------------------------------------------
-----------------------------------------------
>MY5315_Hexurella_WagonerRd_BradshawMtns
---------------AAATATCCTCGACCTTTCATTTTAACGCGATTTGAGAACAAGGAG
CGCTGACAACGAGGCTCTCTTTATTGCCTGAACGTGCTGCGCCTCTGAGAATCAACTCTT
CCTCACTGACATTGCTCCAGGGATGCTGTTGCTCTCGACCAATGACTGGATAGCAAAACA
TCTGGCTGTTCAGATCCGCCATTTTAGATCCATCCTTCGACCTACTGGGAGTGGAACTTC
GTGCGTGGTCAGCTAAGGTAAGAGGAAAAAGAAAATTCCTCGCTGGTCAAGAGTAAGGAA
AAGGTCGGACGCGTTATCGGTGCCGTGGATTTGCCTCTATTTCCGCTTGTGTGTGTCGGG
GTTCGTTTCGAACCCAATTTCCTCGGATTTACCACGCTGGAACTAATGGAACTAGAGAAT
ATCGTTGCAAATACGGTGTATTTGAAGGCTAGAGAAGGTAGGTTTTAACCGCAACCTTGC
GTTCAACTATCGCATGCAACAAATTGCTGTATATTTTGAATTTATGACAGCCTGCGATTT
CAGTATATTTATATTTATGATTTATACGATTAATATTCAAAGACTGCCCTTCTGGTACTA
GGTTTGGTTTTTTCTATCCGTACACGTTTTCCGTAACACGGAATGCCTTGACTAGGGACA
AAACTCCGTATTTTGTATGTAAAATGAGTTATCACTTTTATCTAATCCTTAACTTACGCT
TAACTTCACGATTTTGTGAAAGTCGGCAAATACTAAGTTAGTGGGGGAGTACAAAAAGTT
AGTAACTGATGTTAATGATATTTAGGGGTGTACCAGAAAATGTGGGG
>MY5316_Hexurella_WagonerRd_BradshawMtns
-------------------ATCCTCGACCTTTCATTTTAACGCGATTTGAGAACAAGGAG
CGCTGACAACGAGGCTCTCTTTATTGCCTGAACGTGCTGCGCCTCTGAGAATCAACTCTT
CCTCACTGACATTGCTCCAGGGATGCTGTTGCTCTCGACCAATGACTGGATAGCAAAACA
TCTGGCTGTTCAGATCCGCCATTTTAGATCCATCCTTCGACCTACTGGGAGTGGAACTTC
GTGCGTGGTCAGCTAAGGTAAGAGGAAAAAGAAAATTCCTCGCTGGTCAAGAGTAAGGAA
AAGGTCGGACGCGTTATCGGTGCCGTGGATTTGCCTCTATTTCCGCTTGTGTGTGTCGGG
GTTCGTTTCGAACCCAATTTCCTCGGATTTACCACGCTGGAACTAATGGAACTAGAGAAT
ATCGTTGCAAATACGGTGTATTTGAAGGCTAGAGAAGGTAGGTTTTAACCGCAACCTTGC
GTTCAACTATCGCATGCAACAAATTGCTGTATATTTTGAATTTATGACAGCCTGCGATTT
CAGTATATTTATATTTATGATTTATACGATTAATATTCAAAGACTGCCCTTCTGGTACTA
GGTTTGGTTTTTTCTATCCGTACACGTTTTCCGTAACACGGAATGCCTTGACTAGGGACA
AAACTCCGTATTTTGTATGTAAAATGAGTTATCACTTTTATCTAATCCTTAACTTACGCT
TAACTTCACGATTTTGTGAAAGTCGGCAAATACTAAGTTAGTGGGGGAGTACAAAAAGTT
AGTAACTG---------------------------------------
>MY5317_Hrupicola_Cottonwood_SnYsidroMtns
TTCTTTCGGCAAATTCAATATCCTCGACCTTTCATTTTAACACGATTTGAGAAAAAGTAG
CGCTGACGACGAGGATCTCTTTATTGCCTGAACGTGCTGCGCCTCTGAGAATCAACTCTT
CCTCACTGACATTGCTCCAGGGATGCTGTTGCTCCCGACCAATGACTAGAGCGCAAAACA
TCTGGTTGTTCAGATCCGCCATTTTAGATCCATCCTTCGACGTACTGGGAGTGGAACTTC
GTGCGTGGTCAGCTCAGGTAAGAGGAAAAAGAAAATTCCTCACTGGTCAAGAGTAAGGAA
AAGGTCGGACGCGTTCTCGGTGCCGTGGATTTGCATCTATTTCCGCTTGTGTGTGTCGGG
GTTCGTTCCGAACCCAATTTACTAGGATTTACCACGCTGGAACTAATGGAACTAGAGAAT
ATCGTTGCAAATACGGTGTATTTGAAGGCTAGAGAAGGTAGGTTTTAACCGCAACCTTG-
-TTAAATTATCGCATGCAACAAATTGCTGTATATTTTGAATTTATGATAGCCTGCACTTT
CAGTATATTTATGTGTATGATTTATACGATTGATATTCAAAGACCGCCCTTCTGGTACTA
CGTTAGCTTTTTTCTAATCATACACGTTTTCCGTAACACGGAATGCCTTTTCTAGGAACA
AAACT--GAATTTTGCACGTAAAATTGGTTGTCACTTTTATCTAATCCGTAATTTACGCA
GACCATCACGA--------ATGTCGACAAATTCCAAGTTAGTGAGAGAGTACAAAATGTT
AGAAACTGATGTTAATTACTTTTATGGAAGAACCAGAAAATGTGGGG
