# Supplementary material for: ﻿Species delimitation, biogeography, and natural history of dwarf funnel web spiders (Mygalomorphae, Hexurellidae, Hexurella) from the United States / Mexico borderlands
Source: Zookeys. 2023 Jun 14;1167:109–57. doi: 10.3897/zookeys.1167.103463 (PMC10285686; doi:10.3897/zookeys.1167.103463)
Supplement: Supplementary material 3 — Input matrices, analysis log files, and output tree files for nuclear and mitochondrial analyses [file zookeys-1167-109_article-103463__-s003.zip › uce-200808.fasta]

>MY0059_Hapachea_SantaRitaMtns_MaderaCyn
AGTATTTTATATAACTATACACAGATTGCTTGTATTTATCTTCATTTTCCGACCAGTATT
TTTTAATATGAAGAGCGAGGCCTACCTGGTAGAGGCTGTGATGGTGTAGGTGCTGTAGTT
GTGGCCATCGAATTTCTACGAAGACCAGTTGAGATGGTTAGGCTTATGAATTTTCAAATA
TTCTGTCATATGGAAACGAAGAAACATTAAGAATGAACAGAACAATATTGATAAAAATTA
TCAA--------CAATCCGTCAATTTCCGAACATACACATGACGTCTCGCTGTTGAAAAC
CGATGAACGAGATCGTACAGGATCATTAGTGAGCATGCGCAATATTCGATTTCCGGTCCT
CCCACATTGTTATGGCTGCCAAGACCGTGGGATGAGAGAACTCTCCGAAGATAGATGGAT
ATTTTTTACTAGGTGACCAGAGATAGTGCCAAAATGGGGTGAGAAGTCGCATTTTTGATT
TTCAACCGGTTATTTTGTATTAAAAAGAGAAAAAAAGTAAGAATTTAGATTCTTAGGAGT
GCAGTGTTATGTTATTCGAAGCCTTACTGACGTACGAGGATGCTCGAAAGAAATACAGTA
AATTAATATGAAAATCGAGCGTGTGTTTTTATTAAAAAAAGTTAATACTGTTTCGATTAT
TGCTAAGCACTTAAACTCATTCGTTGATAATTAGTAGCTTCGTTATGATCTCGAATTAAA
GGTTCAAATGTTTTCCTATTTTGCCGGTCGTGTTATCATCAGGATTTCAGACT
>MY0139_Hexurella_SanDiego_Guatay
AGTATTTCATGTAACTATACACAGATTGCTTATATTTATCTTCATTTTCCGACCAGTATT
TTTTAATATGAAGAGCGAGGCCTACCTGGTAGAGGCTGTGATGGTGTAGGTGCTGTAGTT
GTGGCCATCGAATTTCTACGAAGACCAGTTCAGATGGTTAGGCTTGTGAATTTGGAAATA
TTCTGTCATATGGAAACGAAGAAACATTAAGAATGAACAGAACAATCTTGATAAAAATTA
TCAACTTATTGCCAATCCGTCAATTTCCGACCATACACATGACGTCTCGCTGTTGAAAAC
CGATCAACGAGATCGTACAGGATCATTAGTGAGCATGCGCAATATTCGATTTCCGGTCCT
CCCACATTGTTATGGCTGCCAAGACCGTGGGATGAGAGAACTCTCCGAAGATAGATGGAT
ATTTTTTACTAGGTAACCAGAGATAGTGCCAAAATGGGGTGAGAAGTCGCATTTTTGATT
TTCAACTGGTTATTTTGTATTAAAAAGAGAGAAAAAGTAAGAATTTAGATTGTTGGGAGT
GCAGTGTTATGTTATTACAAGCCTTACTGACGTACAAGGATGCTCGAAAGAAATACAGTA
AATTAATATGAAAATCGAGCGTGTGTTTTTATTAAAAAAA-TTAATACTGTTTCGATTAT
TGCTAAGCACCTAAACTCATTCGCAGATAATTTGTAACTACATTATGGTCTCGAATTAAA
GGTTCAAATGTTTTCCTATTTTGCCGGTCGTGTTATCATCATGATTTCAGACT
>MY5053_Hexurella_ChiricahuaMtns_PriceCyn
AGTATTTTATATAACTATACACAGATTGCTTGTATTTATCTTCATTTTCGGACCAGTATT
TTTTAATACGAAGAGCGAGGCCTACCTGGTAGAGGCTGTGATGGTGTAGGTGCTGTAGTT
GTGGCCATCGAATTTCTACGAAGACCAGTTGAGATGGTTAGGCTTATGAATTTTCAAATA
TTCTGTCATATGGAAACGAAGAAACATTAAGAATGAACAGAACAATATTGATAAAAATTA
TCAACTTATTGCCAATCCGTCAATTTCCGACCATACACATGACGTCTCGCCGTTGAAAAC
CGATGAACGAGATCGTACAGGATCATTAGTGAGCATGCGCAATATTCGATTTCCGGTCCT
CCCACATTGTTATGGCTGCCAAGACCGTGGGATGAGAGAACTCTCCGAAGATAGATGGAT
ATTTTTTACTAGGTGACCAGAGATAGTGCCAAAATGGGGTGAGAAGTCGCATTTTTGATT
TTCAACCGGTTATTTTGTATTAAAAAGAGAAAAAAAGTAAGAATTTAAATTCTTAGGAGT
GCAGTGTTATGTTATTCGAAGCCTTACTGACGTACGAGGATGCTCGAAAGAAATACAGTA
AATTAATATGAAAATCGAGCGTGTGTTTTTATTAAAAAAAGTTAATACTGTTTCGATCAT
TGCTAAGCACTTAAACTCATTCGTTGATAATTAGTAGCTTCGTTATGATATGGAATTAAA
GGTTCAAATGTTTTCCTATTTTGCCGGTCGTGTTATCATCAGGATTTCAGACT
>MY5057_Hexurella_ChiricahuaMtns_PriceCyn
------------------------------------------------------------
--------------GCGAGGCCTACCTGGTAGAGGCTGTGATGGTGTAGGTGCTGTAGTT
GTGGCCATCGAATTTCTACGAAGACCAGTTGAGATGGTTAGGCTTATGAATTTTCAAATA
TTCTGTCATATGGAAACGAAGAAACATTAAGAATGAACAGAACAATATTGATAAAAATTA
TCAACTTATTGCCAATCCGTCAATTTCCGACCATACACATGACGTCTCGCCGTTGAAAAC
CGATGAACGAGATCGTACAGGATCATTAGTGAGCATGCGCAATATTCGATTTCCGGTCCT
CCCACATTGTTATGGCTGCCAAGACCGTGGGATGAGAGAACTCTCCGAAGATAGATGGAT
ATTTTTTACTAGGTGACCAGAGATAGTGCCAAAATGGGGTGAGAAGTCGCATTTTTGATT
TTCAACCGGTTATTTTGTATTAAAAAGAGAAAAAAAGTAAGAATTTAAATTCTTAGGAGT
GCAGTGTTATGTTATTCGAAGCCTTTCTGACGTACGAGGATGCTCGAAAGAAATACAGTA
AATTAATATGAAAATCGAGCGTGTGTTTTTATTAAAAAAAGTTAATACTGTTTCGATCAT
TGCTAAGCACTTAAACTCATTCGTTGATAATTAGTAGC-TCGTTATGATATGGAATTAAA
GGTTCAAATGTTTTCCTATTTTGCCGGTCGTGTTATCATCAGGATTTCAGACT
>MY5064_Hexurella_MuleMtns_Escabrosa
AGTATTTTATATAACTATACACAGATTGCTTGTATTTATCTTCATTTTCCGACCAGTATT
TTTTAATATGAAGAGCGAGGCCTACCTGGTAGAGGCTGTGATGGTGTAGGTGCTGTAGTT
GTGGCCATCGAATTTCTACGAAGACCAGTTGAGATGGTTAGGCTTATGAATTTTCAAATA
TTCTGTCATATGGAAACGAAGAATCATTAAGAATGAACAGAACAATATTGATAAAAATTA
TCAACTTATTGCCAATCCGTCAATTTCCGACCATACACATGACGTCTCGCTGTTGAAATC
CGATGAACGAGATCGTACAGGATCATTAGTGAGCATGCGCAATATTCGATTTCCGGTCCT
CCCACATTGTTATGGCTGCCAAGACCGTGGGATGAGAGAACTCTCCGAAGATAGATGGAT
ATTTTTTACTAGGTGACCAGAGATAGTGCCAAAATGGGGTGAGAAGACGCATTTTTGATT
TTCAACCGGTTATTTTGTATTAAAAAGAGAAAAAAAGTAAGAATTTAAATTCTTAGGAGT
GCAGTGTTATGTTATTCGAAGCCTTACTGACGTACGAGGATGCTCCAAAGAAATACAGTA
AATTAATATGAAAATCGAGCGTGTGTTTTTATTAAAAAAAGTTAATACTGTTTCGATTAT
TGCTAAGCACTTAAACTCATTCGTTGATAATTAGTAGCTTCGTTATGATCTCGAATTAAA
GGTTCAAATGTTTTCCTATTTTGCCGGTCGTGTTATCATCAGGATTTCAGACT
>MY5066_Hexurella_MuleMtns_Escabrosa
AGTATTTTATATAACTATACACAGATTGCTTGTATTTATCTTCATTTTCCGACCAGTATT
TTTTAATATGAAGAGCGAGGCCTACCTGGTAGAGGCTGTGATGGTGTAGGTGCTGTAGTT
GTGGCCATCGAATTTCTACGAAGACCAGTTGAGATGGTTAGGCTTATGAATTTTCAAATA
TTCTGTCATATGGAAACGAACAATCATTAAGAATGAACAGAACAATATTGATAAAAATTA
TCAACTTATTGCCAATCCGTCAATTTCCGACCATACACATGACGTCTCGCTGTTGAAATC
CGATGAACGAGATCGTACAGGATCATTAGTGAGCATGCGCAATATTCGATTTCCGGTCCT
CCCACATTGTTATGGCTGCCAAGACCGTGGGATGAGAGAACTCTCCGAAGATAGATGGAT
ATTTTTTACTAGGTGACCAGAGATAGTGCCAAAATGGGGTGAGAAGTCGCATTTTTGATT
TTCAACCGGTTATTTTGTATTAAAAAGAGAAAAAAAGTAAGAATTTAAATTCTTAGGAGT
GCAGTGTTATGTTATTCGAAGCCTTACTGACGTACGAGGATGCTCCAAAGAAATACAGTA
AATTAATATGAAAATCGAGCGTGTGTTTTTATTAAAAAAAGTTAATACCGTTCCGATTAT
TGCTAAGCACTTAAACTCATTCGTTGATAATTAGTAGCTTCGTTATGATCTCGAATTAAA
GGTTCAAATGTTTTCCTATTTTGCCGGTCGTGTTATCATCAGGATTTCAGACT
>MY5071_Hexurella_SantaRitaMtns_AlisoSprings
AGTATTTTGCATAACTATACACAGATTGCTGGTATTTATCTTCATTTTCCGACCAGTATT
TTTTAATATGAAGAGCGAGGCCTACCTGGTAGAGGCTGTGATGGTGTAGGTGCTGTAGTT
GTGGCCATCGAATTTCTACGAAGACCAGTTGAGATGGTTAGGCTTATGAATTTTCAAATA
TTCTGTCATATGGAAACGAAGAAACATTAAGAATGAACAGAACAATATTGATAAAAATTA
TCAACTTATTGCCAATCCGTCAATTTCCGACCATACACATGACGTCTCGCTGTTGAAAAC
CGATGAACGAGATCGTACAGGATCATTAGTGAGCATGCGCAATATTCGATTTCCGGTCCT
ATCACATTGTTATGGCTGCCAAGACCGTGGGATGAGAGAACTCTCCGAAGATAGATGGAT
ATTTTTTACTAGGTGACCAGAGATAGTGCCAAAATGGGGTGAGAAGTCGCATTTTTGATT
TTCAACCGGTTATTTTGTATTAAAAAGAGAAAAAAAGTAAGAATTTAAATTCTTAGGAGT
GCAGTGTTATGTTATTCGAAGCCTTACTGACGTACGAGGATGCTCGAAAGAAATACAGTA
AATTAATATGAAAATCGAGCGTGTGTTTTTATTAAAAAATGTTAATACTGTTTCGATTAT
TGCTAAGCACTTAAACTCATTCGTTGATAATTAGTAGCTTCGTTATGATCTCGAATTAAA
GGTTCAAATGTTTTCCTATTTTGCCGGTCGTGTTATCATCAGGATTTCAGACT
>MY5075_Hexurella_ChiricahuaMtns_CaveCrkCyn
AGTATTTTATATAACCATACACAGATTGCTTGTATTTATCTCCATTTTCCGACCAGTATT
TTTTAATACGAAGAGCGAGGCCTACCTGGTAGAGGCTGTGATGGTGTAGGTGCTGTAGTT
GTGGCCATCGAATTTCTACGAAGACCAGTTGAGATGGTTAGGCTTATGAATTTTCAAATA
TTCTGTCATATGGAAACGAAGAAACATTAAGAATGAACAGAACAATATTGATAAAAATTA
TCAACTTATTGCCGATCCGTCAATTTCCGACCATACACATGACGTCTCGCCGTTGAAAAC
CGATGAACGAGATCGTACAGGATCATTAGTGAGCATGCGCAATATTCGATTTCCGGTCCT
CCCACATTGTTATGGCTGCCAAGACCGTGGGATGAGAGAACTCTCCGAAGATAGATGGAT
ATTTTTTACTAGGTGACCAGAGATAGTGCCAAAATGGGGTGAGAAGTCGCATTTTTGATT
TTCAACCGGTTATTTTGTATTAAAAAGAGAAAAAAAGTAAGAATTTAAATTCTTAGGAGT
GCAGTGTTATGTTATTCGAAGCCTTACTGACGTACGAGGATGCTCGAAAGAAATACAGTA
AATTAATATGAAAATCGAGCGTGTGTTTTTATTAAAAAAAGTTAATACTGTTTCGATTAT
TGCTAAGCACTTAAACTCATTCGTTGATAATTAGTAGCTTCGTTATGATCTCGAATTAAA
GGTTCAAATGTTTTCCTATTTTGCCGGTCGTGTTATCATCAGGATTTCAGACT
>MY5126_Hexurella_SantaCatalinaMtns_NuggetCyn
AGTATTTTATATAACTATACACAGATTACTTATATTTATCTTCATTTTCCGACCAGTATT
TTTTAATATGAAGAGCGAGGCCTACCTGGTAGAGGCTGTGATGGTGTAGGTGCTGTAGTT
GTGGCCATCGAATTTCTACGAAGACCAGTTGAGATGGTTAGGCTTATGAATTTTCAAGTA
TTCTGTCATATGGAAACGAAGAAACATTAAGAATGAACAGAACAATATTGATAAAAATTA
TCAACTTATTGCCAATCCGTCAATTTCCGACCATACACATGACGTCTCGCTGTAGAAAAC
CGATGAACGAGATCGTACAGGATCATTAGTGAGCATGCGCAATATTCGATTTCCGGTCCT
CCCACATTGTTATGGCTGCCAAGACCGTGGGATGAGAGAACTCTCCGAAGATAGATGGAT
ATTTTTTACTAGGTGACCAGAGATAGTGCCAAAATGGGGTGAGAAGTCGCATTTTTGATT
TTCAACCGGTTATTTTGTATTAAAAAGAGAAAAAAAGTAAGAATTTAAATTCTTAGGAGT
GCAGTGTTATCTTATTCGAAGCCTTACTGACGTACGAGGATGCTCGAAAGAAATACAGTA
AATTAATATGAAAATCGAGCGTGTGTTTTTATTAAAAAAAGTTAATACTGTTTCGATTAT
TGCTAAGCACTTAAACTCATTCGTTGATAATTAGTAGCTTCGTTATGATCTCGAATTAAA
GGTTCAAATGTTTTCCTATTTTGCCGGTCGTATTATCATCAGGATTTCAGACT
>MY5127_Hexurella_WhetstoneMtns_FrenchJoeCyn
------------------------------------------------------------
------------------------------------------------------------
------------------------------------------------------------
------------------------------------------------------------
---------------------------------------TCTCGC------GTTGAAAAC
CGATGAACGAGATCGTACAGGATCATTAGTGAGCATGCGCAATATTCGATTTCCGGTCCT
CCCACATTGTTATGGCTGCCAAGACCGTGGGATGAGAGAACTCTCCGAAGATAGATGGAT
ATTTTTTACTAGGTGACCAGAGATAGTGCCAAAATGGGGTGAGAAGTCGCATTTTTGATT
TTCAACCGGTTATTTTGTATTAAAAAGAGAAAAAAAGTAAGAATTTAAATTCTTAGGAGT
GCAGTGTTATGTTATTCGAAGCCTTAC---------------------------------
------------------------------------------------------------
------------------------------------------------------------
-----------------------------------------------------
>MY5131_Hexurella_PedregosaMtns_PruneCyn
ATCACTTTGCTGAGCTACACACAATTTCTTTTTATTTATCTCTATTTTCATGCTTGAATT
TTACTTTTTTAAAAATGACAAACACATGAGACAACCTACAGTACAGCAAACCTTATATCT
ACACCTATCAAGCTTTTACACAATTCATTACAAATGGTCAGACTTAGGCATGCAAAGACA
ATTACTCATAGGATCACTGAAAAATATTAAAGTTGAGCAAACCACCAATGACAAAAATAA
TTAAAT-ATCGCGGATATTTTACTCTACAACGCGACTCACGACGTCTCGCCATTGCAAAC
TGACAAACGTGATCGTACAGGATCATTAGTGAGCATGCGCAATATTCGATTTCCGGTCCT
CCCACATTGTTATGGCTGCCAAGACCGTGGGATGAGAGAACTCTCCGAAGATAGATGGAT
ATTTTTTACTAGGTGACCAGAGATAGTGCCAAAATGGGGTGAGAAGTCGCATTTTTGATT
TTCAACCGGTTATTTTGTATTAAAAAGAGAAAAAAAGTAAGAATTTAAATTCTTAGGAGT
GCAGTGTTATGTTATTCGAGGCCTTACTGACGTACGAGGATGCTCGAAAGAAATACAGTA
AATTAATATGAAAATCGAGCGTGTGTTTTTATTAAAAAAAGTTAATACTGTATCGATCAT
TGCTAAGCACTTAAACTCATTCGTTGATAATTAGTAGCTTCGTTATGATATGGAATTAAA
GGTTCAAATGTTTTCCTATTTTGCCGGTCGTGTTATCATCAGGATTTCAGACT
>MY5132_Hexurella_PedregosaMtns_PruneCyn
AGTATTTTATATAACTATACACAGATTGCTTGTATTTATCTTCATTTTCGGACCAGTATT
TTTTAATACGAAGAGCGAGGCCTACCTGGTAGAGGCTGTGATGGTGTAGGTGCTGTAGTT
GTGGCCATCGAATTTCTACGAAGACCAGTTGAGATGGTTAGGCTTATGAATTTTCAAATA
TTCTGTCATATGGAAACGAAGAAACATTAAGAATGAACAGAACAATATTGATAAAAATTA
TCAACTTATTGCCAATCCGTCAATTTCCGACCATACACATGACGTCTCGCCGTTGAAAAC
CGATGAACGAGATCGTACAGGATCATTAGTGAGCATGCGCAATATTCGATTTCCGGTCCT
CCCACATTGTTATGGCTGCCAAGACCGTGGGATGAGAGAACTCTCCGAAGATAGATGGAT
ATTTTTTACTAGGTGACCAGAGATAGTGCCAAAATGGGGTGAGAAGTCGCATTTTTGATT
TTCAACCGGTTATTTTGTATTAAAAAGAGAAAAAAAGTAAGAATTTAAATTCTTAGGAGT
GCAGTGTTATGTTATTCGAGGCCTTACTGACGTACGAGGATGCTCGAAAGAAATACAGTA
AATTAATATGAAAATCGAGCGTGTGTTTTTATTAAAAAAAGTTAATACTGTATCGATCAT
TGCTAAGCACTTAAACTCATTCGTTGATAATTAGTAGCTTCGTTATGATATGGAATTAAA
GGTTCAAATGTTTTCCTATTTTGCCGGTCGTGTTATCATCAGGATTTCGGACT
>MY5136_Hexurella_MiddlemarchCyn
AGTATTTTATATAACTATACACAGATTGCTTGTATTTATCTTCATTTTCCGACCAGTATT
TTTTAATACGAAGAGCGAGGCCTACCTGGTAGAGGCTGTGATGGTGTAGGTGCTGTAGTT
GTGGCCATCGAATTTCTACGAAGACCAGTTGAGATGGTTAGGCTTATGAATTTTCAAATA
TTCTGTCATATGGAAACGAAGAAACATTAAGAATGAACAGAACAATATTGATAAAAATTA
TCAACCTATTGCCAATCCGTCAATTTCCGACCATACACATGACGTCGCGCCGTTGAAAAC
CGATGAACGAGATCGTACAGGATCATTAGTGAGCATGCGCAATATTCGATTTCCGGTCCT
CCCACATTGTTATGGCTGCCAAGACCGTGGGATGAGAGAACTCTCCGAAGATAGATGGAT
ATTTTTTACTAGGTGACCAGAGATAGTGCCAAAATGGGGTGAGAAGTCGCATTTTTGATT
TTCAACCGGTTATTTTGTATTAAAAAGAGAAAAAAAGTCAGAATTTAAATTCTTAGGAGT
GCAGTGTTATGTTATTCGAAGCCTTACTGACGTTCGAGGATGCTCGAAAGAAATACAGTA
AATTAATATGAAAATCGAGCGTGTGTTTTTATTAAAAAAAGTTAATACTGTTTAGATTAT
TGCTAAGCACTTGAACTCATTCGTTGATAATTAGTAGCTTCGTTATGATCTCGAATTAAA
GGTTCAAATGTTTTCCTATTTTGCCGGTCGTGTTATCATCAGGATTTCAGACT
>MY5147_Hexurella_DragoonMtns_NF_345A
AGTATTTTATATAACTATACACAGATTGCTTGTATTTATCTTCATTTTCCGACCAGTATT
TTTTAATACGAAGAGCGAGGCCTACCTGGTAGAGGCTGTGATGGTGTAGGTGCTGTAGTT
GTGGCCATCGAATTTCTACGAAGACCAGTTGAGATGGTTAGGCTTATGAATTTTCAAATA
TTCTGTCATATGGAAACGAAGAAACATTAAGAATGAACAGAACAATATTGATAAAAATTA
TCAACCAAATGCCAATCCGTCAATTTCCGACCATACACATGACGTCGCGCCGTTGAAAAC
CGATGAACGAGATCGTACAGGATCATTAGTGAGCATGCGCAATATTCGATTTCCGGTCCT
CCCACATTGTTATGGCTGCCAAGACCGTGGGATGAGAGAACTCTCCGAAGATAGATGGAT
ATTTTTTACTAGGTGACCAGAGATAGTGCCAAAATGGGGTGAGAAGTCGCATTTTTGATT
TTCAACCGGTTATTTTGTATTAAAAAGAGAAAAAAAGTAAGAATTTAAATTCTTAGGAGT
GCAGTGTTATGTTATTCGAAGCCTTACTGACGTACGAGGATGCTCGAAAGAAATACAGTA
AATTAATATGAAAATCGAGCGTGTGTTTTTATTAAAAAAAGTTAATACTGTTTAGATTAT
TGCTAAGCACTTAAACTCATTCGTTGATAATTAGTAGCTTCGTTATGATCTCGAATTAAA
GGTTCAAATGTTTTCCTATTTTGCCGGTCGTGTTATCATCAGGATTTCAGACT
>MY5152_Hexurella_WhetstoneMtns_ApacheCyn
AGTATTTTATATAACTATACACAGATTGCTTGTATTTATCTTCATTTTCCGACCAGTATT
TTTTAATATGAAGAGCGAGGCTTACCTGGTAGAGGCTGTGATGGTGTAGGTGCTGTAGTT
GTGGCCATCGAATTTCTACGAAGACCAGTTGAGATGGTTAGGCTTATGAATTTTCAAATA
TTCTGTCATATGGAAACGAAGAAACATTAAGAATGAACAGAACAATATTGATAAAAATTA
TCAACTTATTGCCAATCCGTCAATTTCCGACCATACACATGACGTCTCGCTGTTGAAAAC
CGATGAACGAGATCGTACAGGATCATTAGTGAGCATGCGCAATATTCGATTTCCGGTCCT
CCCACATTGTTATGGCTGCCAAGACCGTGGGATGAGAGAACTCTCCGAAGATAGATGGAT
ATTTTTTACTAGGTGACCAGAGATAGTGCCAAAATGGGGTGAGAAGTCGCATTTTTGATT
TTCAACCGGTTATTTTGTATTAAAAAGAGAAAAAAAGTAAGAATTTAAATTCTTAGGAGT
GCAGTGTTATGTTATTCGAAGCCTTACTGACGTACGAGGATGCTCGAAAGAAATACAGTA
AATTAATATGAAAATCGAGCGTGTGTTTTTATTAAAAAAGGTTAACACTGTTTCGATTAT
TGCTAAGCACTTAAACTCATTCGTTGATAATTAGTAGCTTCGTTATGATCTCGAATTAAA
GGTTCAAATGTTTTCCTATTTTGCCGGTCGTGTTATCATCAGGATTTCAGACT
>MY5154_Hexurella_SantaRitaMtns_AdobeCyn
AGTATTTTACATAACTATACACAGATTGCTTGTATTTATCTTCATTTTCCGACCAGTATT
TTTTAATATGAAGAGCGAGGCCTACCTGGTAGAGGCTGTGATGGTGTAGGTGCTGTAGTT
GTGGCCATCGAATTTCTACGAAGACCAGTTGAGATGGTTAGGCTTATGAATTTTCAAATA
TTCTGTCATATGGAAACGAAGAAACATTAAGAATGAACAGAACAATATTGATAAAAATTA
TCAACTTATTGCCAATCCGTCAATTTCCGACCATACACATGACGTCTCGCTGTTGAAAAC
CGATGAACGAGATCGTACAGGATCATTAGTGAGCATGCGCAATATTCGATTTCCGGTCCT
CCCACATTGTTATGGCTGCCAAGACCGTGGGATGAGAGAACTCTCCGAAGATAGATGGAT
ATTTTTTACTAGGTGACCAGAGATAGTGCCAAAATGGGGTGAGAAGTCGCATTTTTGATT
TTCAACCGGTTATTTTGTATTAAAAAGAGAAAAAAAGTAAGAATTTAAATTCTTAGGAGT
GCAGTGTCATGTTATTCGAAGCCTTACTGACGTACGAGGATGCTCGAAAGAAATACAGTA
AATTAATATGAAAATCGAGCGTGTGTTTTTATTAAAAAATGTTAATACTGTTTCGATTAT
TGCTAAGCACTTAAACTCATTCGTTGATAATTAGTAGCTTCGTTATGATCTCGAATTAAA
GGTTCAAATGTTTTCCTATTTTGCCGGTCGTGTTATCATCAGGATTTCAGACT
>MY5157_Hexurella_SantaCatalinaMtns_Redington
AGTATTTTATATAACTATACACAGATTGCTTGTATTTATCTTCATTTTCCGACCAGTATT
TTTTAATATGAAGAGCGAGGCCTACCTGGTAGAGGCTGTGATGGTGTAGGTGCTGTAGTT
GTGGCCATCGAATTTCTACGAAGACCAGTTGAGATGGTTAGGCTTATGAATTTTCAAATA
TTCTGTCATATGGAAACGAAGAAACATTAAGAATGAACAGAACAATATTGATAAAAATTA
TCAACTTATTGCCAATCCGTCAATTTCCGACCATACACATGACGTCTCGCTGTTGAAAAC
CGATGAACGAGATCGTACAGGATCATTAGTGAGCATGCGCAATATTCGATTTCCGGTCCT
CCCACATTGTTATGGCTGCCAAGACCGTGGGATGAGAGAACTCTCCGAAGATAGATGGAT
ATTTTTTACTAGGTGACCAGAGATAGTGCCAAAATGGGGTGAGAAGTCGCATTTTTGATT
TTCAACCGGTTATTTTGTATTAAAAAGAGAAAAAAAGTAAGAATTTAAATTCTTAGGAGT
GCAGTGTTATGTTATTCGAAGCCTTACTGACGTACGAGGATGCTCGAAAGAAATACAGTA
AATTAATATGAAAATCGAGCGTGTGTTTTTATTAAAAAAAGTTAATACTGTTTCGATTAT
TGCGAAGCACTTAAGCTCATTCGTTGATAATTAGTAGCTTCGTTATGATCTCGAATTAAA
GGTTCAAATGTTTTCCTATTTTGCCGGTCGTATTATCATCAGGATTTCAGACT
>MY5164_Hrupicola_Temecula
------------------------------------------------------------
---------------------------------GGCTGTGATGGTGTAGGTGCTGTAGTT
GTGGCCATCGAATTTCTACGAAGACCAGTTCAGATGGTTAGGCTTATGAAGTTGGAAATA
TTCTGTCATATGGAAACGAAGAAACATTAAGAATGAACAGAACAATCTTGATAAAAATTA
TCAACTTA-TGCCAATCCGTCAATTTCCGACCATACACATGACGTCTCGCTGTTGAAAAC
CGATCAACGAGATCGTACAGGATCATTAGTGAGCATGCGCAATATTCGATTTCCGGTCCT
CCCACATTGTTATGGCTGCCAAGACCGTGGGATGAGAGAACTCTCTGAAGATAGATGGAT
ATTTTTTACTAGGTGACCAGAGATAGTGCCAAAATGGGGTGAGAAGTCGCATTTTTGATT
TTCAACCGGTTATTTTGTATTAAAAAGAGAAAAAAAGTAAGAATTTAAATTGTTGGGAGT
GCAGTGTTATGTTATTCCAAGCCTTACTGACGTAC-------------------------
------------------------------------------------------------
------------------------------------------------------------
-----------------------------------------------------
>MY5165_Hrupicola_Temecula
------------------------------------------------------------
----------------------------------GCTGTGATGGTGTAGGTGCTGTAGTT
GTGGCCATCGAATTTCTACGAAGACCAGTTCAGATGGTTAGGCTTATGAAGTTGGAAATA
TTCTGTCATATGGAAACGAAGAAACATTAAGAATGAACAGAACAATCTTGATAAAAATTA
TC---------CCAATCCGTCAATTTCCGACCATACACATGACGTCTCGCTGTTGAAAAC
CGATCAACGAGATCGTACAGGATCATTAGTGAGCATGCGCAATATTCGATTTCCGGTCCT
CCCACATTGTTATGGCTGCCAAGACCGTGGGATGAGAGAACTCTCTGAAGATAGATGGAT
ATTTTTTACTAGGTGACCAGAGATAGTGCCAAAATGGGGTGAGAAGTCGCATTTTTGATT
TTCAACCGGTTATTTTGTATTAAAAAGAGAAAAAAAGTAAGAATTTAAATTGTTGGGAGT
GCAGTGTTATGTTATTCCAAGCCTTACTGACGTACAAGGATGCTCGAAAGAAATACAGTA
AATTAATATGAAAATCGAGCG---------------------------------------
------------------------------------------------------------
-----------------------------------------------------
>MY5175_Hapachea_HarshawRd_PatagoniaMtns
AGTATTTTATATAACTATACACAGATTGCTTGTATTTATCTTCATTTTCCGACCAGTATT
TTTTAATATGAAGAGCGAGGCCTACCTGGTAGAGGCTGTGATGGTGTAGGTGCTGTAGTT
GTGGCCATCGAATTTCTACGAAGACCAGTTGAGATGGTTAGGCTTATGAATTTTCAAATA
TTCTGTCATATGGAAACGAAGAAACATTAAGAATGAACAGAACAATATTGATAAAAATTA
TCAACTTATTGCCAATCCGTCAATTTCCGACCATACACATGACGTCTCGCTGTTGAAAAC
CGATGAACGAGATCGTACAGGATCATTAGTGAGCATGCGCAATATTCGATTTCCGGTCCT
CCCACATTGTTATGGCTGCCAAGACCGTGGGATGAGAGAACTCTCCGAAGATAGATGGAT
ATTTTTTACTAGGTGACCAGAGATAGTGCCAAAATGGGGTGAGAAGTCGCATTTTTGATT
TTCAACCGGTTATTTTGTATTAAAAAGAGAAAAAAAGTAAGAATTTAAATTCTTAGGAGT
GCAGTGTTACGTTATTCGAAGCCTTACTGACGTACGAGGATGCTCGAAAGAAATACAGTA
AATTAATATGAAAATCGAGCGTGTGTTTTTATTAAAAAAAGTTAATACTGTTTCGATTAT
TGCTAAGCACTTAAACTCATTCGTTGATAATTAGTAGCATCGTTATGATCTCGAATTAAA
GGTTCAAATGTTTTCCTATTTTGCCGGTCGTGTTATCATCAGGATTTCAGACT
>MY5180_Hapachea_MustrangPk_MustangMtns
AGTATTTTATATAACTATACACAGATTGCTTGTATTTATCTTCATTTTCCGACCAGTATT
TTTTAATATGAAGAGCGAGGCCTACCTGGTAGAGGCTGTGATGGTGTAGGTGCTGTAGTT
GTGGCCATCGAATTTCTACGAAGACCAGTTGAGATGGTTAGGCTTATGAATTTTCAAATA
TTCTGTCATATGGAAACGAAGAAACATTAAGAATGAACAGAACAATATTGATAAAAATTA
TCAACTTATTGCCAATCCGTCAATTTCCGACCATACACATGACGTCTCGCTGTTGAAAAC
CGATGAACGAGATCGTACAGGATCATTAGTGAGCATGCGCAATATTCGATTTCCGGTCCT
CCCACATTGTTATGGCTGCCAAGACCGTGGGATGAGAGAACTCTCCGAAGATAGATGGAT
ATTTTTTACTAGGTGACCAGAGATAGTGCCAAAATGGGGTGAGAAGTCGCATTTTTGATT
TTCAACCGGTTATTTTGTATTAAAAAGAGAAAAAAAGTAAGAATTTAAATTCTTAGGAGT
GCAGTGTTATGTTATTCGAAGCCTTACTGACGTACGAGGATGCTCGAAAGAAATACATTA
AATTAATATGAAAATCGAGCGTGTGTTTTTATTAAAAAAAGTTAATACTGTTTCGATTAT
TGCTAAGCACTTAAACTCATTCGTTGATAATTAGTAGCTTCGTTATGATCTCGAATTAAA
GGTTCAAATGTTTTCCTATTTTGCCGGTCGTGTTATCATCAGGATTTCAGACT
>MY5181_Hapachea_MustrangPk_MustangMtns
AGTATTTTATATAACTATACACAGATTGCTTGTATTTATCTTCATTTTCCGACCAGTATT
TTTTAATATGAAGAGCGAGGCCTACCTGGTAGAGGCTGTGATGGTGTAGGTGCTGTAGTT
GTGGCCATCGAATTTCTACGAAGACCAGTTGAGATGGTTAGGCTTATGAATTTTCAAATA
TTCTGTCATATGGAAACGAAGAAACATTAAGAATGAACAGAACAATATTGATAAAAATTA
TCAACTTATTGCCAATCCGTCAATTTCCGACCATACACATGACGTCTCGCTGTTGAAAAC
CGATGAACGAGATCGTACAGGATCATTAGTGAGCATGCGCAATATTCGATTTCCGGTCCT
CCCACATTGTTATGGCTGCCAAGACCGTGGGATGAGAGAACTCTCCGAAGATAGATGGAT
ATTTTTTACTAGGTGACCAGAGATAGTGCCAAAATGGGGTGAGAAGTCGCATTTTTGATT
TTCAACCGGTTATTTTGTATTAAAAAGAGAAAAAAAGTAAGAATTTAAATTCTTAGGAGT
GCAGTGTTATGTTATTCGAAGCCTTACTGACGTACGAGGATGCTCGAAAGAAATACATTA
AATTAATATGAAAATCGAGCGTGTGTTTTTATTAAAAAAAGTTAATACTGTTTCGATTAT
TGCTAAGCACTTAAACTCATTCGTTGATAATTAGTAGCTTCGTTATGATCTCGAATTAAA
GGTTCAAATGTTTTCCTATTTTG-CGGTCGTGT--------------------
>MY5193_Hapachea_HarshawRd_PatagoniaMtns
AGTATTTTATATAACTATACACAGATTGCTTGTATTTATCTTCATTTTCCGACCAGTATT
TTTTAATATGAAGAGCGAGGCCTACCTGGTAGAGGCTGTGATGGTGTAGGTGCTGTAGTT
GTGGCCATCGAATTTCTACGAAGACCAGTTGAGATGGTTAGGCTTATGAATTTTCAAATA
TTCTGTCATATGGAAACGAAGAAACATTAAGAATGAAAAGAACAATATTGATAAAAATTA
TCAACTTATTGCCAATCCGTCAATTTCCGACCATACACATGACGTCTCGCTGTTGAAAAC
CGATGAACGAGATCGTACAGGATCATTAGTGAGCATGCGCAATATTCGATTTCCGGTCCT
CCCACATTGTTATGGCTGCCAAGACCGTGGGATGAGAGAACTCTCCGAAGATAGATGGAT
ATTTTTTACTAGGTGACCAGAGATAGTGCCAAAATGGGGTGAGAAGTCGCATTTTTGATT
TTCAACCGGTTATTTTGTATTAAAAAGAGAAAAAAAGTAAGAATTTAAATTCTTAGGAGT
GCAGTGTTATGTTATTCGAAGCCTTACTGACGTACGAGGATGCTCGAAAGAAATACAGTA
AATTAATAGGAAAATCGAGCGTGTGTTTTTATTAAAAAAAGTTAATACTGTTTCGATTAT
TGCTAAGCACTTAAACTCATTCGTTGATAATTAGTAGCATCGTTATGATCTCGAATTAAA
GGTTCAAATGTTTTCCTATTTTGCCGGTCGTGTTATCATCAGGATTTCAGACT
>MY5194_Hapachea_Ordsummit_MtOrd
AGTATTTTATATAACTATACACAGATGGCTTGTATTTATCTTCATTTTCCGACCAGTATT
TTTTAATATGAAGAGCGAGGCCTACCTGGTAGAGGCTGTGATGGTGTAGGTGCTGTAGTT
GTGGCCATCGAATTTTTACGAAGACCAATTGAGATGGTTAGGCTTATGAATTTTGAAATA
TTCTGTCATATGGAAACGAAGAAACATTAAGAATGAACTGAACAATATTGATAAAAATTA
TCAACTTATTGTCAATCCGTCAATTTTCGACCATACACATGACGTCTCGCTGTTGAAAAC
CGATGAACGAGATCGTACAGGATCATTAGTGAGCATGCGCAATATTCGATTTCCGGTCCT
CCCACATTGTTATGGCTGCCAAGACCGTGGGATGAGAGAACTCTCCGAAGATAGATGGAT
ATTTTTTACTAGGTGACCAGAGATAGTGCCAAAATGGGGTGAGAAGTCGCATTTTTGATT
TTCAACCGGTTATTTTGTATTAAAAAGAGAAAAAAAGTAAGAATTTAAATTCTTAGGAGT
TCAGTGTTATGTTATTCGAAGCCTTACTGACGTACGAGGATGCTCGAAAGAAATACAGTA
AATTAATATAAAAATCGAGCGTGTGTTTTTATTAAAAAAATTTAATAATGTTTCGATTAT
TGCTACGCAATTAAAATCATTCGCTGATAATTAGTAGCTTTATTATGGTCCCGAATTAAT
GGTTCGAATGTTTTCCTATTTTGCCGGTCGTGTTATCATCAGGATTTCAGACT
>MY5195_Hapachea_Ordsummit_MtOrd
AGTATTTTATATAACTATACACAGATGGCTTGTATTTATCTTCATTTTCCGACCAGTATT
TTTTAATATGAAGAGCGAGGCCTACCTGGTAGAGGCTGTGATGGTGTAGGTGCTGTAGTT
GTGGCCATCGAATTTTTACGAAGACCAATTGAGATGGTTAGGCTTATGAATTTTGAAATA
TTCTGTCATATGGAAACGAAGAAACATTAAGAATGAACTGAACAATATTGATAAAAATTA
TCAACTTATTGTCAATCCGTCAATTTTCGACCATACACATGACGTCTCGCTGTTGAAAAC
CGATGAACGAGATCGTACAGGATCATTAGTGAGCATGCGCAATATTCGATTTCCGGTCCT
CCCACATTGTTATGGCTGCCAAGACCGTGGGATGAGAGAACTCTCCGAAGATAGATGGAT
ATTTTTTACTAGGTGACCAGAGATAGTGCCAAAATGGGGTGAGAAGTCGCATTTTTGATT
TTCAACCGGTTATTTTGTATTAAAAAGAGAAAAAAAGTAAGAATTTAAATTCTTAGGAGT
TCAGTGTTATGTTATTCGAAGCCTTACTGACGTACGAGGATGCTCGAAAGAAATACAGTA
AATTAATATAAAAATCGAGCGTGTGTTTTTATTAAAAAAATTTAATAATGTTTCGATTAT
TGCTACGCAATTAAAATCATTCACTGATAATTAGTAGCTTTATTATGGTCCCGAATTAAA
GGTTCGAATGTTTTCCTATTTTGCCGGTCGTGTTATCATCAGGATTTCAGACT
>MY5266_Hencina_CerroBolla
AGTATTTCATATAACTATACACAGATTGCTTGTATTTAACTTCATTTTCCGACCAGTATT
TTTTAATATGAAGAGCGAGGCCTACCTGGTAGAGGCTGTGATGGTGTAGGTGCTGTAGTT
GTGGCCATCGAATTTCTACGAAGACCAGTTCAGATGGTTAGGCTTATGAATTTGGAAATA
TTCTCTCATATGGAAACGAAGAAACATTAAGAATGAACAGAACAATATTGATAAAAGTTA
TCAACTTATTGCCAATCCGTCAATTTACGACCATACACATGACGTCTCGCCGTTGAAAAC
CGATCAACGAGATCGTACAGGATCATTAGTGAGCATGCGCAATATTCGATTTCCGGTCCT
CCCACATTGTTATGGCTGCCAAGACCGTGGGATGAGAGAACTCTCCGAAGATAGATGGAT
ATTTTTTACTAGGTGACCAGAGATAGTGCCAAAATGGGGTGAGAAGTCGCATTTTTGATT
TTCAACCGGTTATTTTGTATTAAAAAGAGAAAAAAAGTAAGAATTTAAAATCTTGGGAGT
GCAGTGTTATGTTATTCCAAGCCTTACTGACGTACAAGGATGCTCGAAAGAAATACAGTA
AATTAATATGAAAATCGAGCGTGTGTTTTTATTAAAAAAAATTAATACTGTTTTGATTAT
TGCTAAGCACTTGAACTCATTCACATATAATTAGTGGCTTCATTGTGGTCTCGAATTAAA
GATTCAAATGTTTTCCGATTTTGCCGGTCGTGTTATCATCAGGATTTCAGACT
>MY5267_Hencina_CerroBolla
AGTATTTCATATAACTATACACAGATTGCTTGTATTTAACTTCATTTTCCGACCAGTATT
TTTTAATATGAAGAGCGAGGCCTACCTGGTAGAGGCTGTGATGGTGTAGGTGCTGTAGTT
GTGGCCATCGAATTTCTACGAAGACCAGTTCAGATGGTTAGGCTTATGAATTTGGAAATA
TTCTCTCATATGGAAACGAAGAAACATTAAGAATGAACAGAACAATATTGATAAAAGTTA
TCAACTTATTGCCAATCCGTCAATTTACGACCATACACATGACGTCTCGCCGTTGAAAAC
CGATCAACGAGATCGTACAGGATCATTAGTGAGCATGCGCAATATTCGATTTCCGGTCCT
CCCACATTGTTATGGCTGCCAAGACCGTGGGATGAGAGAACTCTCCGAAGATAGATGGAT
ATTTTTTACTAGGTGACCAGAGATAGTGCCAAAATGGGGTGAGAAGTCGCATTTTTGATT
TTCAACCGGTTATTTTGTATTAAAAAGAGAAAAAAAGTAAGAATTTAAAATCTTGGGAGT
GCAGTGTTATGTTATTCCAAGCCTTACTGACGTACAAGGATGCTCGAAAGAAATACAGTA
AATTAATATGAAAATCGAGCGTGTGTTTTTATTAAAAAAAATTAATACTGTTTTGATTAT
TGCTAAGCACTTGAACTCATTCACATATAATTAGTGGCTTCATTGTGGTCTCGAATTAAA
GATTCAAATGTTTTCCGATTTTGCCGGTCGTGTTATCATCAGGATTTCAGACT
>MY5269_Hexurella_GuadalupeValley
AGTATTTCATATAACTATACACAGATTGCTTGTATTTATCGTCATTTTCCGACCCGTATT
TTTTAATATGAAGAGCGAGGCCTACCTGGTAGAGGCTGTGATGGTGTAGGTGCTGTAGTT
GTGGCCATCGAATTTCTACGAAGACCAGTTCAGATGGTTAGGCTTATGAATTTGGAAATA
TACTGTCATATGGAAACGAAGAAACATTAAGAATGAACAGAACAATATTGATAAAAGTTA
TCAACTTATTGCCAATCCGTCAATTTACGACCATACACATGACGTCTCGCTGTTGAAAAC
CGATCAACGAGATCGTACAGGATCATTAGTGAGCATGCGCAATATTCGATTTCCGGTCCT
CCCACATTGTTATGGCTGCCAAGACTGTGGGATGAGAGAACTCTCCGAAGATAGATGGAT
ATTTTGTACTAGGTGACCAGAGATAGTGCCAAAATGGGGTGAGAAGTCGCATTTTTGATT
TTCAACCGGTTATTTTGTATTAAAAAGAGAAAAAAAGTAAGAATTTAAATTCTTGGGAGT
GCAGTGTTATGTTATTCCAAGCCTTATTGACGTACAAGGATGCTCGAAAGAAATACAGTA
AATTAATATGAAAATCGAGCGTGTGTTTTTATTAAAAAAAATTAATACTGTTTCGATTAT
TGCTAAGCACTTGAACTCATTCACAGATAATTAGTAGCTTCATTGTGGTCTCGAATTAAA
GATTCAAATGTTTTCCGATTTTGCCGGTCGTGTTATCATCAGGATTTTAGACT
>MY5271_Hexurella_GuadalupeValley
AGTATTTCATATAACTATACACAGATTGCTTGTATTTATCGTCATTTTCCGACCCGTATT
TTTTAATATGAAGAGCGAGGCCTACCTGGTAGAGGCTGTGATGGTGTAGGTGCTGTAGTT
GTGGCCATCGAATTTCTACGAAGACCAGTTCAGATGGTTAGGCTTATAAATTTGGAAATA
TTCTGTCATATGGAAAGGAAGAAACATTAAGAATGAACAGAACAATATTGATAAAAGTTA
TCAACTTATTGCCAATCCGTCAATTTACGACCATACACATGACGTCTCGCTGTTGAAAAC
CGATCAACGAGATCGTACAGGATCATTAGTGAGCATGCGCAATATTCGATTTCCGGTCCT
CCCACATTGTTATGGCTGCCAAGACCGTGGGATGAGAGAACTCTCCGAAGATAGATGGAT
ATTTTTTACTAGGTGACCAGAGATAGTGCCAAAATGGGGTGAGAAGTCGCATTTTTGATT
TTCAACCGGTTATTTTGTATTAAAAAGAGAAAAAAAGTAAGAATTTAAATTCTTGGGAGT
GCAGTGTTATGTTATTCCAAGCCTTATTGACGTACAAGGATGCTCGAAAGAAATACAGTA
AATTAATATGAAAATCGAGCGTGTGTTTTTATTAAAAAAAATTAATACTGTTTCGATTAT
TGCTAAGCACTTGAACTCATTCACAGATAATTAGTAGCTTCATTGTGGTCTCGAATTAAA
GATTCAAATGTTTTCCGATTTTGCCGGTCGTGTTATCATCAGGATTTTAGACT
>MY5276_Hexurella_SanPedro_Martir
AGTATTTCATATAACTATACACAGATTGCTTGTATTTATCTTCATTTTCCGACCAGTATT
TTTTAATATGAAGAGCGAGGCCTACCTGGTAGAGGCTGTGATGGTGTAGGTGCTGTAGTT
GTGGCCATCGAATTTCTACGAAGACCAGTTCAGATGGTTAGGCTTATGAATTTGGAAATA
TTCTGTCATATGGAAACGAAGAAACATTAAGAATGAACAGAACAATATTGATAAAAGTTA
TCAACTTATTGCCAATCCGTCAATTTCCGATCATACACATGACGTCTCGCTGTTGAAAAC
CGATCAACGAGATCGTACAGGATCATTAGTGAGCATGCGCAATATTCGATTTCCGGTCCT
CCCACATTGTTATGGCTGCCAAGACCGTGGGATGAGAGAACTCTCCGAAGATAGATGGAT
ATTTTTTACTAGGTGACCAGAGATAGTGCCAAAATGGGGTGAGAAGTCGCATTTTTGATT
TTCAACCGGTTATTTTGTATTAAAAAGAGAGAAAAAGTAAGAATTTAAATTCTTGGGAGT
GCAGTGTTATGTTATTCCAAGCCTTACTGACGTACAAGGATGCTCGAAAGAAATACAGTA
AATTAATATGAAAATCGAGCGTGTGTTTTTATTAAAAAAAATTAATACTGTTTCTATTAT
TGCTAAGCACTTGAACTCATTCACAGATAATTAGTAGCTTCATTGTGGTCTCGAATTAAA
GATTCAAATGTTTTCCGATTTTGCCGGTCGTGTTATCATCAGGATTTCAGACT
>MY5277_Hexurella_SanPedro_Martir
AGTATTTCATATAACTATACACAGATTGCTTGTATTTATCTTCATTTTCCGACCAGTATT
TTTTAATATGAAGAGCGAGGCCTACCTGGTAGAGGCTGTGATGGTGTAGGTGCTGTAGTT
GTGGCCATCGAATTTCTACGAAGACCAGTTCAGATGGTTAGGCTTATGAATTTGGAAATA
TTCTGTCATATGGAAACGAAGAAACATTAAGAATGAACAGAACAATATTGATAAAAGTTA
TCAACTTATTGCCAATCCGTCAATTTCCGATCATACACATGACGTCTCGCTGTTGAAAAC
CGATCAACGAGATCGTACAGGATCATTAGTGAGCATGCGCAATATTCGATTTCCGGTCCT
CCCACATTGTTATGGCTGCCAAGACCGTGGGATGAGAGAACTCTCCGAAGATAGATGGAT
ATTTTTTACTAGGTGACCAGAGATAGTGCCAAAATGGGGTGAGAAGTCGCATTTTTGATT
TTCAACCGGTTATTTTGTATTAAAAAGAGAGAAAAAGTAAGAATTTAAATTCTTGGGAGT
GCAGTGTTATGTTATTCCAAGCCTTACTGACGTACAAGGATGCTCGAAAGAAATACAGTA
AATTAATATGAAAATCGAGCGTGTGTTTTTATTAAAAAAAATTAATACTGTTTCTATTAT
TGCTAAGCACTTGAACTCATTCACAGATAATTAGTAGCTTCATTGTGGTCTCGAATTAAA
GATTCAAATGTTTTCCGATTTTGCCGGTCGTGTTATCATCAGGATTTCAGACT
>MY5280_Hexurella_ArroyoSalado
AGTATTTCATATAACTGTACACAGATTGCTTGTATTTATCTTCATTTTCCGACCAGTATT
TTTTAATATGAAGAGCGAGGCCTACCTGGTAGAGGCTGTGATGGTGTAGGTGCTGTAGTT
GTGGCCATCGAATTTCTACGAAGACCAGTTCAGATGGTTAGGCTTATGAATTTGGAAATA
TTCTGTCATATGGAAACGAAGAAACATTAAGAATGAACAGAATAATCTTGATAAAAATTA
TCAACTTATTGCCAATCCGTCAATTTCCGACCATACACATGACGTCTCGCTGTTGAAAAC
CGATCAACGAGATCGTACAGGATCATTAGTGAGCATGCGCAATATTCGATTTCCGGTCCT
CCCACATTGTTATGGCTGCCAAGACCGTGGGATGAGAGAACTCTCCGAAGATAGATGGAT
ATTTTTTACTAGGTGACCAGAGATAGTGCCAAAATGGGGTGAGAAGTCGCATTTTTGATT
TTCAACTGGTTATTTTGTATTAAAAAGAGAAAAAAAGTAAGAATTTAAATTCTTGGGAGT
GCAGTGTTATGTTATTCCAAGCCTTCCTGACGTACAAGGATGCTCGAAAGAAATACAGTA
AATTAATATGAAAATCGAACGTGTGTTTTTATTAAAAAAAATTAATACTGTTTCGATTAT
TGCTAAGCAGTTGAACTCATTCGCAGATAATTAATAGCTTCATTGTGGTCTCGAATTAAA
GGTTCAAATGTTTTCCTGTTTTGCCGGTCGTGTTATCATCAGGATTTCAGACT
>MY5282_Hexurella_ArroyoSalado
ATTATTTTCCTTAACTATTTTCAGCATGATTACCATCAGCCCCAGTTTCAGCCTTACACT
CCTCAACTTTAGTAACGGAGTTTATCTAATAATTACTTTAATAACTTAATTCCTATATAT
ATTTCCATTTAATCTCTTCAAGAATTTGTAGAATCGAACAAGATTATCGCTTTATCAACC
TTAAGACAAATCGCACTAATAATATTTATGCAACAAATATTGCATTCTTTCCCTAATTAC
TCACGCATTCTTCAAATCTACAATCTGCGCAGGAACACTTATCCACTCATCAACAAAACT
CATTAAATAATTTCATCCAGGATCATTAGTGAGCATGCGCAATATTCGATTTCCGGTCCT
CCCACATTGTTATGGCTGCCAAGACCGTGGGATGAGAGAACTCTCCGAAGATAGATGGAT
ATTTTTTACTAGGTGACCAGAGATAGTGCCAAAATGGGGTGAGAAGTCGCATTTTTGATT
TTCAACTGGTTATTTTGTATTAAAAAGAGAAAAAAAGTAAGAATTTAAATTCTTGGGAGT
GCAGTGTTATGTTATTCCAAGCCTTCCTGACGTACAAGGATGCTCGAAAGAAATACAGTA
AATTAATATGAAAATCGAACGTGTGTTTTTATTAAAAAAAATTAATACTGTTTCGATTAT
TGCTAAGCAGTTGAACTCATTCGCAGATAATTAGTAGCTTCATTGTGGTCTCGAATTAAA
GG---------------------------------------------------
>MY5286_Hrupicola_SweetwaterSpr_OrdMtn
AGTATTTTATATAACTATACACAGATTGCTTGTATTTATCTTCATTTTCCGACCAGTATT
TTTTAATATGAAGAGCGAGGCCTACCTGGTAGAGGCTGTGATGGTGTAGGAGCTGTAGTT
GTGGCCATCGAATTTCTACGAAGACCAGTTCAGATGGTTAAGCTTATGAATTTGAAAGTA
TTCAGTCATATGGAAACGAAGAAACATTAAGAACGAACAGAACAATCTTGATAAAAATTA
TCAACTTATCGCCAATCCGTCAATTTCCGACCATACACATGACGTCTCGCTGTTGAAAAC
CGATCAACGAGATCGTACAGGATCATTAGTGAGCATGCGCAATATTCGATTTCCGGTCCT
CCCACATTGTTATGGCTGCCAAGACCGTGGGATGAGAGAACTCTCCGAAGATAGATGGAT
ATTTTTTACTAGGTGACCAGAGATAGTGCCAAAATGGGGTGAGAAGTCGCATTTTTGATT
TTCAACCGGTTATTTTGTATTAAAAAGAGAAAAAAAGTAAGAATTTAAATTCTTGGGAGT
GCAGTGTTATGTTATTCCAAGCCTTACTGACGTACAAGGATGCTCGAAAGAAATACAGTA
AATTAATATGAAAATCGAGCGTGTGTTTTTATCAAAAAAAATTAATACTGTTTCGATTAT
TGCGAAGCATTTGAACTCATTCGCAGATAATTAGTAGCTTTATTATGGTCTCGAATTAAA
GGTTCAAATGTTTTCCTATTTTGCCGGTCGTGTTATCATCAGGATTTCAGACT
>MY5287_Hrupicola_SweetwaterSpr_OrdMtn
------------------------------------TATCTT------------------
--------TGAAGAGCGAGGCCTACCTGGTAGAGGCTGTGATGGTGTAGGAGCTGTAGTT
GTGGCCATCGAATTTCTACGAAGACCAGTTCAGATGGTTAAGCTTATGAATTTGAAAGTA
TTCAGTCATATGGAAACGAAGAAACATTAAGAACGAACAGAACAATCTTGATAAAAATTA
TCAACTTATCGCCAATCCGTCAATTTCCGACCATACACATGACGTCTCGCTGTTGAAAAC
CGATCAACGAGATCGTACAGGATCATTAGTGAGCATGCGCAATATTCGATTTCCGGTCCT
CCCACATTGTTATGGCTGCCAAGACCGTGGGATGAGAGAACTCTCCGAAGATAGATGGAT
ATTTTTTACTAGGTGACCAGAGATAGTGCCAAAATGGGGTGAGAAGTCGCATTTTTGATT
TTCAACCGGTTATTTTGTATTAAAAAGAGAAAAAAAGTAAGAATTTAAATTCTTGGGAGT
GCAGTGTTATGTTATTCCAAGCCTTACTGACGTACAAGGATGCTCGAAAGAAATACAGTA
AATTAATATGAAAATCGAGCGTGTGTTTTTATCAAAAAAAATTAATACTGTTTCGATTAT
TGCGAAGCATTTGAACTCATTCGCAGATAATTAGTAGCTTTATTATGGTCTCGAATTAAA
GGTTCAAATGTTTTCCTA-----------------------------------
>MY5288_Hrupicola_Deadman_Hills
------------AACTATACACAGATTGCTTGTATTTATCTTCATTTTCCGACCAGTATT
TTTTAATATGAAGAGCGAGGCCTACCTGGTAGAGGCTGTGATGGTGTAGGTGCTGTAGTT
GTGGCCATCGAATTTCTACGAAGACCAGTTCAGATGGTTAGGTTTATGAATTTGGAAATA
TTCTGTCATATGGAAACGAAGAAACATTAAGAACGAACAGAACAATCTTGATAAAAATTA
TCAACTTATTGCCAATCCGTCAATTTCCGAACATACACATGACGTCTCGCTGTTGAAAAC
CGATCAACGAGATCGTACAGGATCATTAGTGAGCATGCGCAATATTCGATTTCCGGTCCT
CCCACATTGTTATGGCTGCCAAGACCGTGGGATGAGAGAACTCTCCGAAGATAGATGGAT
ATTTTTTACTAGGTGACCAGAGATAGTGCCAAAATGGGGTGAGAAGTCGCATTTTTGATT
TTCAACCGGTTATTTTGTATTAAAAAGAGAAAAAAAGTAAGAATTTAAATTCTTGGGAGT
GTAGTGTTATGTTATTCCAAGCCTTACTGACGTACAAGGATGCTCGAAAGAAATACAGTA
AATTAATATGAAAATCGAGCGTGTGTTTTTATTAAAAAAAATTAATACTGTTTCGATTAT
TGCTAAGCACTTGAACTCATTCGCAGATAATTAGTAGCTTCATTATGGTCTCGAATTAAA
GGTTCAAATGTTTTCCTATTTTGCCGGTCGTGTTATCATCGGTATTTCAGACT
>MY5289_Hrupicola_Deadman_Hills
AGTATTTCATATAACTATACACAGATTGCTTGTATTTATCTTCATTTTCCGACCAGTATT
TTTTAATATGAAGAGCGAGGCCTACCTGGTAGAGGCTGTGATGGTGTAGGTGCTGTAGTT
GTGGCCATCGAATTTCTACGAAGACCAGTTCAGATGGTTAGGTTTATGAATTTGGAAATA
TTCTGTCATATGGAAACGAAGAAACATTAAGAACGAACAGAACAATCTTGATAAAAATTA
TCAACTTATTGCCAATCCGTCAATTTCCGAACATACACATGACGTCTCGCTGTTGAAAAC
CGATCAACGAGATCGTACAGGATCATTAGTGAGCATGCGCAATATTCGATTTCCGGTCCT
CCCACATTGTTATGGCTGCCAAGACCGTGGGATGAGAGAACTCTCCGAAGATAGATGGAT
ATTTTTTACTAGGTGACCAGAGATAGTGCCAAAATGGGGTGAGAAGTCGCATTTTTGATT
TTCAACCGGTTATTTTGTATTAAAAAGAGAAAAAAAGTAAGAATTTAAATTCTTGGGAGT
GTAGTGTTATGTTATTCCAAGCCTTACTGACGTACAAGGATGCTCGAAAGAAATACAGTA
AATTAATATGAAAATCGAGCGTGTGTTTTTATTAAAAAAAATTAATACTGTTTCGATTAT
TGCTAAGCACTTGAACTCATTCGCAGATAATTAGTAGCTTCATTATGGTCTCGAATTAAA
GGTTCAAATGTTTTCCTATTTTGCCGGTCGTGTTATCATCGGTATTTCAGAC-
>MY5309_Hapachea_JohnnyLyon_Hills
---ATTTTATATAACTATACACAGATTGCTTGTATTTATCTTCATTTTCCGACCAGTATT
TTTTAATATGAAGAGCGAGGCCTACCTGGTAGAGGCTGTGATGGTGTAGGTGCTGTAGTT
GTGGCCATCGAATTTCTACGAAGACCAGTTGAGATGGTTAGGCTTATGAATTTTCAAATA
TTCTGTCATATGGAAACGAAGAAACATTAAGAATGAACAGAACAATATTGATAAAAATTA
TCAACTTATTGCCAATCCGTCAATTTCCGACCATACACATGACGTCTCGCTGTTGAAAAC
CCATGAACGAGATCGTACAGAATCATTAGTGAGCATGCGCAATATTCGATTTCCGGTCCT
CCCACATTGTTATGGCTGCCAAGACCGTGGGATGAGAGAACTCTCCGAAGATAGATGGAT
ATTTTTTACTAGGTGACCAGAGATAGTGCCAAAATGGGGTGAGAAGTCGCATTTTTGATT
TTCAACTGGTTATTTTGTATTAAAAAGAGAAAAAAAGTAAGAATTTAAATTCTTAGGAGT
GCAGTGTTATGTTATTCGAAGCCTTACTGACGTACGAGGATGCTCGAAAGAAATACAGTA
AATTAATATGAAAATCGAGCGTGTGTTTTTATTAAAAAATGTTAATACTGTTTCGATTAT
TGATAAGCACTTAAACTCATTCGTTGATAATTAGTAGCTTCGTTATGATCTCG-------
-----------------------------------------------------
>MY5310_Hexurella_AntelopeCyn_CerbatMtns
------------------------------------------------------------
------------------------------------------------GGTGCTGTAGTT
GTGGCCATCGAATTCTTACGAAGACCAGTTGAGATGGTTAGGCTTATGAATTTTGAAATA
TTCTGTCATATGGAAACGAAGAAACATTAAGAACGAACAGAACAATATTGATAAAAATTA
TCAACTTATTGCCAATCCGTCAATTTCCGACCATACACATGACGTCTCGCTGTTGAAAAC
CGATGAACGAGATCGTACAGGATCATTAGTGAGCATGCGCAATATTCGATTTCCGGTCCT
CCCACATTGTTATGGCTGCCAAGACCGTGGGATGAGAGAACTCTCTGAAGATAGATGGAT
ATTTTTTACTAGGTGACCAGAGATAGTGCCAAAATGGGGTGAGAAGTCGCATTTTTGATT
TTCAACCGGTTATTTTGTATTAAAAAGAGAAAAAAAGTAAGAATTTAAATTCTTAGGAGT
GCAGTGTTATGTTATTCGAAGCCGTACTGACGTACGAGGATGCTCGAAAGAAATACAGTA
AATTAATATGAAAATCGAGCGTGTGTTTTTAATAAAAAAAGTTAATAATGTTTTGATTA-
TGCTACGCAATTAAAATCATTCGCTGATAATTAGTGGCTTTATTATGGCCCCGAATTAAA
GGT--------------------------------------------------
>MY5311_Hexurella_AntelopeCyn_CerbatMtns
------------------------------------------------------------
---------------------------------GGCTGTGATGGTGTAGGTGCTGTAGTT
GTGGCCATCGAATTCTTACGAAGACCAGTTGAGATGGTTAGGCTTATGAATTTTGAAATA
TTCTGTCATATGGAAACGAAGAAACATTAAGAACGAACAGAACAATATTGATAAAAATTA
TCAACTTATTGCCAATCCGTCAATTTCCGACCATACACATGACGTCTCGCTGTTGAAAAC
CGATGAACGAGATCGTACAGGATCATTAGTGAGCATGCGCAATATTCGATTTCCGGTCCT
CCCACATTGTTATGGCTGCCAAGACCGTGGGATGAGAGAACTCTCTGAAGATAGATGGAT
ATTTTTTACTAGGTGACCAGAGATAGTGCCAAAATGGGGTGAGAAGTCGCATTTTTGATT
TTCAACCGGTTATTTTGTATTAAAAAGAGAAAAAAAGTAAGAATTTAAATTCTTAGGAGT
GCAGTGTTATGTTATTCGAAGCCGTACTGACGTACGAGGATGCTCGAAAGAAATACAGTA
AATTAATATGAAAATCGAGCGTGTGTTTTTAATAAAAAAAGTTAATAATGTTTTGATTA-
TGCTACGCAATTAAAATCATTCGCTGATAATTAGTGGCTTTATTATGGCCCCGAATTAAA
GGTTCAAATGTTTTCCTATTTTGCCGGTCGTGTTATCATCAG-----------
>MY5312_Hexurella_FoxCyn_MusicMtns
-----------------CACACAGATAGCTTGTATTTATCTTCATTTTCCGACCAGTATT
TTTTAATATGAAGAGCGAGGCCTACCTGGTAGAGGCTGTGATGGTGTAGGTGCTGTAGTT
GTGGCCATCGAATTCTTACGAAGACCAGTTGAGATGGTTAGGCTTATGAATTTTGAAATA
TTCTGTCATATGGAAACGAAGAAACATTAAGAACGAACAGAACAATATTGATAAAAATTA
TCAACTTATTGCCAATCCGTCAATTTCCGACCATACACATGACGTCTCGCTGTTGAAAAC
CGATGAACGAGATCGTACAGGATCATTAGTGAGCATGCGCAATATTCGATTTCCGGTCCT
CCCACATTGTTATGGCTGCCAAGACCGTGGTATGAGAGAACTCTCTGAAGATAGATGGAT
ATTTTTTACTAGGTGACCAGAGATAGTGCCAAAATGGGGTGAGAAGTCGCATTTTTGATT
TTCAACCGGTTATTTTGTATTAAAAAGAGAAAAAAAGTAAGAATTTAAATTCTTAGGAGT
GCAGTGTTATGTTATTCGAAGCCGTACTGACGTACGAGGATGCTCGAAAGAAATACAGTA
AATTAATATGAAAATCGAGCGTGTGTTTTTAATAAAAAAAGTTAATAATGTTTTGATTA-
TGCTACGCAATTAA----------------------------------------------
-----------------------------------------------------
>MY5313_Hexurella_FoxCyn_MusicMtns
------------------------------------------------------------
----------AAGAGCGAGGCCTACCTGGTAGAGGCTGTGATGGTGTAGGTGCTGTAGTT
GTGGCCATCGAATTCTTACGAAGACCAGTTGAGATGGTTAGGCTTATGAATTTTGAAATA
TTCTGTCATATGGAAACGAAGAAACATTAAGAACGAACAGAACAATATTGATAAAAATTA
TCAACTTATTGCCAATCCGTCAATTTCCGACCATACACATGACGTCTCGCTGTTGAAAAC
CGATGAACGAGATCGTACAGGATCATTAGTGAGCATGCGCAATATTCGATTTCCGGTCCT
CCCACATTGTTATGGCTGCCAAGACCGTGGTATGAGAGAACTCTCTGAAGATAGATGGAT
ATTTTTTACTAGGTGACCAGAGATAGTGCCAAAATGGGGTGAGAAGTCGCATTTTTGATT
TTCAACCGGTTATTTTGTATTAAAAAGAGAAAAAAAGTAAGAATTTAAATTCTTAGGAGT
GCAGTGTTATGTTATTCGAAGCCGTACTGACGTACGAGGATGCTCGAAAGAAATACAGTA
AATTAATATGAAAATCGAGCGTGTGTTTTTAATAAAAAAAGTTAATAATGTTTTGAT---
------------------------------------------------------------
-----------------------------------------------------
>MY5314_Hexurella_Grasshopper_BrushyMtn
---------------------------------ATTTATCTTCATTTTCCGACCAGTATT
TTTTAATATGAAGAGCGAGGCCTACCTGGTAGAGGCTGTGATGGTGTAGGTGCTGTAGTT
GTGGCCATCGAATTCTTACGAAGACCAGTTGAGATGGTTAGGCTTATGAATTTTGAAATA
TTCTGTCATATGGAAACGAAGAAACATTAAGAACGAACAGAACAATATTGATAAAAATTA
TCAACTTATTGCCAATCCGTCAATTTCCGACCATACACATGACGTCTCGCTGTTGAAAAC
CGATGAACGAGATCGTACAGGATCATTAGTGAGCATGCGCAATATTCGATTTCCGGTCCT
CCCACATTGTTATGGCTGCCAAGACCGTGGGATGAGAGAACTCTCCGAAGATAGATGGAT
ATTTTTTACTAGGTGACCAGAGATAGTGCCAAAATGGGGTGAGAAGTCGCATTTTTGATT
TTCAACCGGTTATTTTGTATTAAAAAGAGAAAAAAAGTAAGAATTTAAATTCTTAGGAGT
GCAGTGTTATGTTATTCGAAGCCTTACTGACGTACGAGGATGCTCGAACGAAATACAGTA
AATTAATATGAAAATCGCGCGTGTGTTTTTAATAAAAAAAGTTAATAATGTTTTGATTA-
TGCTACGCAATTAAAATCATTCGCTGATAATTAGTAGCTTTATTATGGGCCCGAATTAAA
GGTTCAAATGTTTTC--------------------------------------
>MY5315_Hexurella_WagonerRd_BradshawMtns
AGTATTTTATATAACTATACACAGATAGCTTGTATTTATCTTCATTTTCCGACCAGTATT
TTTTAATATGAAGAGCGAGGCCTACCTGGTAGAGGCTGTGATGGTGTAGGTGCTGTAGTT
GTGGCCATCGAATTTTTACGAAGACCAGTTGAGATGGTTAGGCTTATGAATTTTGAAATA
TTCTGTCATATGGAAACGAAGAAACATTAAGAATGAACAGAACAATATTGATAAAAATTA
TCAACTTATTGCCAATCCGTCAATTTTCGACCATACACATGACGTCTCGCTGTTGAAAAC
CGATGAACGAGATCGTACAGGATCATTAGTGAGCATGCGCAATATTCGATTTCCGGTCCT
CCCACATTGTTATGGCTGCCAAGACCGTGGGATGAGAGAACTATCCGAAGATAGATGGAT
ATTTTTTACTAGGTGACCAGAGATAGTGCCAAAATGGGGTGAGAAGTCGCATTTTTGATT
TTCAACCGGTTATTTTGTATTAAAAAGAGAAAAAAAGTAAGAATTTAAATTCTTAGGAGT
TCAGTGTTATGTTATTCGAAGCCTTACTGACGTACGAGGATGCTCGAAAGAAATACAGTA
AATTAATATGAAAATCGAGCGTGTGTTTTTATTAAAAAAATTCAATAATGTTTCGATTAT
TGCTACGCAATTAAAATCATTCGCTGATAATTAGTAGCTTTATTATGGTCCCGAATTAAA
GGTTCGAATGTTTTCCTATTTTGCCGGTCGTGTTATCATCAGGATTTCAGACT
>MY5316_Hexurella_WagonerRd_BradshawMtns
------------------------------------TATCTTCATTTTCCGACCAGTATT
TTTTAATATGAAGAGCGAGGCCTACCTGGTAGAGGCTGTGATGGTGTAGGTGCTGTAGTT
GTGGCCATCGAATTTTTACGAAGACCAGTTGAGATGGTTAGGCTTATGAATTTTGAAATA
TTCTGTCATATGGAAACGAAGAAACATTAAGAATGAACAGAACAATATTGATAAAAATTA
TCAACTTATTGCCAATCCGTCAATTTTCGACCATACACATGACGTCTCGCTGTTGAAAAC
CGATGAACGAGATCGTACAGGATCATTAGTGAGCATGCGCAATATTCGATTTCCGGTCCT
CCCACATTGTTATGGCTGCCAAGACCGTGGGATGAGAGAACTCTCCGAAGATAGATGGAT
ATTTTTTACTAGGTGACCAGAGATAGTGCCAAAATGGGGTGAGAAGTCGCATTTTTGATT
TTCAACCGGTTATTTTGTATTAAAAAGAGAAAAAAAGTAAGAATTTAAATTCTTAGGAGT
TCAGTGTTATGTTATTCGAAGCCTTACTGACCTACGAGGATGCTCGAAAGAAATACAGTA
AATTAATATGAAAATCGAGCGTGTGTTTTTATTAAAAAAGTTTAATAATGTTTCGATTAT
TGCTACGCAATTAAAATAATTCGCTGATAATTAGTAGCTTTATTATGGTCCCGAATTAAA
GGTTCGAATGTTTTCCTATTTTGCCGGTCGTGTTATCATCAGGATTTCACACT
>MY5317_Hrupicola_Cottonwood_SnYsidroMtns
------------------------------------------------------------
--------------------------------------------TGTAGGTGCTGTAGTT
GTGGCCATCGAATTTCTACGAAGACCAGTTCTGATGGTTAGGCTTATGAATTTGGAAATA
TTCTGTCATATGGAAACGAAGAAACATTAAGAATGAACAGAACAATCTTGATAAAAATTA
TCAACTTATTGCCAATCCGTCAATTTCCGACCATACACATGACGTCTCGCTGTTGAAAAC
CGATCAACGAGATCGTACAGGATCATTAGTGAGCATGCGCAATATTCGATTTCCGGTCCT
CCCACATTGTTATGGCTGCCAAGACCGTGGGATGAGAGAACTCTCCGAAGATAGATGGAT
ATTTTTTACTAGGTGACCAGAGATAGTGCCAAAATGGGGTGAGAAGTCGCATTTTTGATT
TTCAACTGGTTATTTTGTATTAAAAAGACAAAAAAAGTAAGAATTTAAATTGTTGGGAGT
GCAGTGTTATGTTATTCCAAGCCTTACTGACGTACAAGGATGCTCGAAAGAAATACAGTA
AATTAATATGAAAATCGAGCGTGTGTTTTTATTAAAAAAAATTAATACTGTTTCGATTAT
TGCTAAGCACCTGAACTCATTCGCAGATAATTAGTAACTACATTATGGTCTCGAATTAAA
GGTTCAAATGTTTTCCTATTTTGCCGGT-------------------------
