# Supplementary material for: ﻿Species delimitation, biogeography, and natural history of dwarf funnel web spiders (Mygalomorphae, Hexurellidae, Hexurella) from the United States / Mexico borderlands
Source: Zookeys. 2023 Jun 14;1167:109–57. doi: 10.3897/zookeys.1167.103463 (PMC10285686; doi:10.3897/zookeys.1167.103463)
Supplement: Supplementary material 3 — Input matrices, analysis log files, and output tree files for nuclear and mitochondrial analyses [file zookeys-1167-109_article-103463__-s003.zip › uce-200830.fasta]

>MY0059_Hapachea_SantaRitaMtns_MaderaCyn
TATGCGGGCTCCAACTCTTTGCTCGCAACTTTTCTGCCGTTGCTCGCTTGACACTTCGGT
AATTTCATTGTCCCCGCGAATTTTCGCAGGACGTTTCCCTGAGGGGCCTCTTCTTCCTGC
CCCCCTCCCCCATCCGCACGCACTAGCACTCCCTGTTTCCTATATAGGGGATGCGGGAGG
GGAGGGGTTCAGGGGATGTAAAGCAGAAAGGACCAGAAATAATAACCTTCGGTGTACTTC
TGTGCTCGCATAAACCACTTGCTTCCAGTCAGTAGTTCGCTACTTTCGGAAGTCCCTCGT
TCACTCCTCCACCATCTGACTATTTTGCAAAGACAATTTACCTCTTTAGGCAGCTAGTGT
GTGTATTCTCCCAATTTCCGATGCGGGATTCTGACAGTAATTTGCTCTGTGTTTTAATCT
CGTTTCGAGCGAGCTCATAAATAATTATTAGTTCCTATCCACCGCTTTTGCTCTTTTCGG
GTAGATGCAAACTTAGTCCTTACATGTCACCACCAACGGCAGACGAAAAGAATCTCAACT
CGCTCCAGCCCCATACTTTGCCATTCCCCTCACTTCTAAATTACCCTCCACCCCAATTCC
CAATTTACCACCTC----------------------------------------------
------------------------------------------------------------
------------------------------------------------------------
-
>MY0139_Hexurella_SanDiego_Guatay
TATGCGGGCTCCAACTCTTTGCTCGCAACTTTTCTGCCGTTGCTCGCTTGACACTTCGGT
AATTTCATTGTCCCCGCGAATTTTCGCAGGACGTTTCCCTGAGGGGCCTCTTCTTCCTGC
CCCCCACCCCCATCCGCACGCACTAACACTCCCTGTTTCCTATATAGGGTAAGAGGGAGG
GAGGGGGTTCAGGGGATGTAAAGCAGAAAGGGCCAGAAATAATAACCTTCGGTGTACTTC
TGTGCTCGCATAAACCACTTGCTTCCAGTCAGTAGTTCGCTACTTTCGGAAGTCCCTCGT
TCACTCCTCCGCCATCTGACTATTTTGCAAAGACAATTTACCTCTTTAGGCAGCTAGTGT
GTGTATTCTCCCAATTTCCGATGCGGGATTCTGACAGTAATTTGCTCTGTGTTTTAATCT
CGTTTCGAGCGAGCTCATAAATAATTATTAGTTCCTATCCACCGCTTTTGCTCTTTTCGG
GTAGATGCAAACTTAGTCTTTACATGTCACCACCAAC-GCAGACGAAAAGAATCTCAACT
CGCTCCACCCCCATACTTTGCCATTCCCCTCACTTCTAAATTACCCTCCACCCCAATTCC
CAATTTACCACCTCCTTTTCCGGACTTTCTCCTCTGGTTTACCAATTATGCGACAGGGAA
GACTCGTTAAGCAGTAGCAGAATTCACAATGGATCTAGGATTTCATCTTTCAATTCTCAT
GGCTCTAAACCCTTAGGTCATATCTATAGCCCACTCCCTTGGATCCTAGGCCGTATTTAG
G
>MY5053_Hexurella_ChiricahuaMtns_PriceCyn
TATGCGGGCTCCAACTCTTTGCTCGCAACTTTTCTGCCGTTGCTCGCTTGACACTTCGGT
AATTTCATTGTCCCCGCGAATTTTCGCAGGACGTTTCCCTGAGGGGCCTCTTCTTCCTGC
CCCCCTCCCCCATCCGCACGCACTAACACTCCCTGTTTCCTATATAGGGGATGCGGGAGG
GGGGGGGTTCAGGGGATGTAAAGCAGAAAGGACCAGAAATAATAACCTTCGGTGTACTTC
TGTGCTCGCATAAACCACTTGCTTCCAGTCAGTAGTTCGCTACTTTCGGAAGTCCCTCGT
TCACTCCTCCACCATCTGACTATTTTGCAAAGACAATTTACCTCTTTAGGCAGCTAGTGT
GTGTATTCTCCCAATTTCCGATGCGGGATTCTGACAGTAATTTGCTCTGTGTTTTAATCT
CGTTTCGAGCGAGCTCATAAATAATTATTAGTTCCTATCCACCGCTTTTGCTCTTTTCGG
GTAGATGCAAACTTAGTCCTTACATGTCACCACCAACGGCAGACGAAAAGAATCTCAACT
CGCTCCAGCCCCATACTTTGCCATTCCCCTCACTTCTAAATTACCCTCCACCCCAATTCC
CAATTTACCACCTCCTTTTCCGGACTTTCTCCTCTGGTTTACCAATTATGCGACAGGGAA
GACTCGTTAAGCAGTAGCAGAATTCACAATGGATCTAGGATTTCATCTTTCAATTCTCAT
GGCTCTAAACCCTTAGGTCATATCCATGGCCCACTCCCTTGGATCCTAGGCCGCGTTTGG
G
>MY5057_Hexurella_ChiricahuaMtns_PriceCyn
------------------------------------------------------------
------------------------------------------------------------
------------------------------------------------------------
------------------------------------------------------------
------------------------------------------------------------
-----CCTCCACCATCTGACTATTTTGCAAAGACAATTTACCTCTTTAGGCAGCTAGTGC
GTGTATTCTCCCAATTTCCGATGCGGGATTCTGACAGTAATTTGCTCTGTGTTTTAATCT
CGTTTCGAGCGAGCTCATAAATAATTATTG--TCCTATCCG--GCTTTTGCTCTTTTCGG
GTAGATGCAAACTTAGTCCTTACATGTCACCACCAACGGCAGACGAAAAGAATCTCAACT
CGCTCCAGCCCCATACTTTGCCATTCCCCTCAC---------------------------
------------------------------------------------------------
------------------------------------------------------------
------------------------------------------------------------
-
>MY5064_Hexurella_MuleMtns_Escabrosa
TATGCGGGCTCCAACTCTTTGCTCGCAACTTTTCTGCCGTTGCTCGCTTGACACTTCGGT
AATTTCATTGTCCCCGCGAATTTTCGCAGGACGTTTCCCTGAGGGGCCTCTTCTTCCTGC
CCCCCTCCCCCATCCGCACGCACTAACACTCCCTGTTTCCTATATAGGGGATGCGGGAGG
GGGGGGGTTCAGGGGATGTAAAGCAGAAAGGACCAGAAATAATAACCTTCGGTGTACTTC
TGTGCTCGCATAAACCACTTGCTTCCAGTCAGTAGTTCGCTACTTTCGGAAGTCCCTCGT
TCACTCCTCCACCATCTGACTATTTTGCAAAGACAATTTACCTCTTTAGGCAGCTAGTGT
GTGTATTCTCCCAATTTCCGATGCGGGATTCTGACAGTAATTTGCTCTGTGTTTTAATCT
CGTTTCGAGCGAGCTCATAAATAATTATTAGTTCCTATCCACCGCTTTTGCTCTTTTCGG
GTAGATGCAAACTTAGTCCTTACATGTCACCACCAACGGCAGACGAAAAGAATCTCAACT
CGCTCCACCCCCATACTTTGCCATT-----CACTTCTAAATTACCCTCCTCCCCAATTCC
CAATTTACCACCTCCTTTTCCGGACTTTCTCCTCTGGTTTACCAATTATGCGACAGGGAA
GACTCGTTAAGCAGTAGCAGAATTCACAATGGATCTAGGATTTCATCTTTCAATTCTCAT
GGCTCTAAACCCTTAGGTCATATCCATGGCCCACTCCCTTGGATCCTAGGCCGCGTTTGG
G
>MY5066_Hexurella_MuleMtns_Escabrosa
TATGCGGGCTCCAACTCTTTGCTCGCAACTTTTCTGCCGTTGCTCGCTTGACACTTCGGT
AATTTCATTGTCCCCGCGAATTTTCGCAGGACGTTTCCCTGAGGGGCCTCTTCTTCCTGC
CCCCCTCCCCCATCCGCACGCACTAACACTCCCTGTTTCCTATATAGGGGATGCGGGAGG
TGGGGGGTTCAGGGGATGTAAAGCAGAAAGGACCAGAAATAATAACCTTCGGTGTACTTC
TGTGCTCGCATAAACCACTTGCTTCCAGTCAGTAGTTCGCTACTTTCGGAAGTCCCTCGT
TCACTCCTCCACCATCTGACTATTTTGCAAAGACAATTTACCTCTTTAGGCAGCTAGTGT
GTGTATTCTCCCAATTTCCGATGCGGGATTCTGACAGTAATTTGCTCTGTGTTTTAATCT
CGTTTCGAGCGAGCTCATAAATAATTATTAGTTCCTATCCACCGCTTTTGCTCTTTTCGG
GTAGATGCAAACTTAGTCCTTACATGTCACCACCAACGGCAGACGAAAAGAATCTCAACT
CGCTCCACCCCCATACTTTGCCATT-----CACTTCTAAATTACCCTCCACCCCAATTCC
CAATTTACCACCTCCTTTTCCGGACTTTCTCCTCTGGTTTACCAATTATGCGACAGGGAA
GACTCGTTAAGCAGTAGCAGAATTCACAATGGATCTAGGATTTCATCTTTCAATTCTCAT
GGCTCTAAACCCTTAGGTCATATCCATGGCCCACTCCCTTGGATCCTGGGCCGCGTTTGG
G
>MY5071_Hexurella_SantaRitaMtns_AlisoSprings
TATGCGGGCTCCAACTCTTTGCTCGCAACTTTTCTGCCGTTGCTCGCTTGACACTTCGGT
AATTTCATTGTCCCCGCGAATTTTCGCAGGACGTTTCCCTGAGGGGCCTCTTCTTCCTGC
CCCCCTCCCCCATCCGCACGCACTAACACTCCCTGTTTCCTATATAGGGGATGCGGGGGG
GGGGGGGTTCAGGGGATGTAAAGCAGAAAGGACCAGAAATAATAACCTTCGGTGTACTTC
TGTGCTCGCATAAACCACTTGCTTCCAGTCAGTAGTTCGCTACTTTCGGAAGTCCCTCGT
TCACTCCTCCACCATCTGACTATTTTGCAAAGACAATTTACCTCTTTAGGCAGCTAGTGT
GTGTATTCTCCCAATTTCCGATGCGGGATTCTGACAGTAATTTGCTCTGTGTTTTAATCT
CGTTTCGAGCGAGCTCATAAATAATTATTAGTTCCTATCCACCGCTTTTGCTCTTTTCGG
GTAGATGCAAACTTAGTCCTTACATGTCACCACCAACGGCAGACGAAAAGAATCTCAACT
CGCTCCAGCCCCATACTTTGCCATTCCCCTCACTTCTAAATTACCCTCCACCCCAATTCC
CAATTTACCACCTCCTTTTCCGGACTTTCTCCTCTGGTTTACCAATTATGCGACAGGGAA
GACTCGTTAAGCAGTAGCAGAATTCACAATGGATCTAGGATTTCATCTTTCAATTCTCAT
GGCTCTAAACCCTTAGGTCATATCCATGGCCCAATCCCTTGGATCCTAGGCCGCGTTTGG
G
>MY5075_Hexurella_ChiricahuaMtns_CaveCrkCyn
------------AACTCTTTGCTCGCAACTTTTCTGCCGTTGCTCGCTTGACACTTCGGT
AATTTCATTGTCCCCGCGAATTTTCGCAGGACGTTTCCCTGAGGGGCCTCTTCTTCCTGC
CCCCCTCCCCCATCCGCACGCACTAACACTCCCTGTTTCCTATATAGGGGATGCGGGAGG
GGGGGGGTTCAGGGGATGTAAAGCAGAAAGGACCAGAAATAATAACCTTCGGTGTACTTC
TGTGCTCGCATAAACCACTTGCTTCCAGTCAGTAGTTCGCTACTTTCGGAAGTCCCTCGT
TCACTCCTCCACCATCTGACTATTTTGCAAAGACAATTTACCTCTTTAGGCAGCTAGTGT
GTGTATTCTCCCAATTTCCGATGCGGGATTCTGACAGTAATTTGCTCTGTGTTTTAATCT
CGTTTCGAGCGAGCTCATAAATAATTATTAGTTCCTATCCACCGCTTTTGCTCTTTTCGG
GTAGATGCAAACTTAGTCCTTACATGTCACCACCAACGGCAGACGAAAAGAATCTCAACT
CGCTCCAGCCCCATACTTTGCCATTCCCCTCACTTCTAAATTACCCTCCACCCCAATTCC
CAATTTACCACCTCCTTTTCCGGACTTTCTCCTCTGGTTTACCAATTATGCGACAGGGAA
GACTCGTTAAGCAGTAGCAGAATTCACAATGGATCTAGGATTTCATCTTTCAATTCTCAT
GGCTCTAAACCCTTAGGTCATATCCATGGCCCACTCCCTTGGATCCTAGGCCGCGTTTGG
G
>MY5127_Hexurella_WhetstoneMtns_FrenchJoeCyn
TATGCGGGCTCCAACTCTTTGCTCGCAACTTTTCTGCCGTTGCTCGCTTGACACTTCGGT
AATTTCATTGTCCCCGCGAATTTTCGCAGGACGTTTCCCTGAGGGGCCTCTT--------
--CCCTCCCCCATCCGCACGC---------------------------------------
----------------------------------------AATAACCTTCGGTGTACTTC
TGTGCTCG-ATAAACCA-----TTCCAGTCAGTAGTTCGCTACTTTCGGAAGTCCCTCGT
TCACTCCTCCACCATCTGACTATTTTGCAAAGACAATTTACCTCTTTAGGCAGCTAGTGT
GTGTATTCTCCCAATTT-CGATGCGGGA--CTGACAGTAATTTG-TCTGTGTTTTAATCT
CGTTTCGAGCGAGCTCATAAATAATTATTAGTTCCTATCCACCGCTTTTGCTCTTTTCGG
GTAGATGCAAACTTAGTCCTTACATGTCACCACCAACGGCAGACGAAAAGAATCTCAACT
------------------TGCCACC-----------------------------------
------------------------------------------------------------
------------------------------------------------------------
------------------------------------------------------------
-
>MY5128_Hexurella_WhetstoneMtns_FrenchJoeCyn
------------------------------------------------------------
------------------------------------------------------------
------------------------------------------------------------
------------------------------------------------------------
---------------------------------------------------GTCCCTCGT
TCACTCCTCCACCATCTGACTATTTTGCAAAGACAATTTACCTCTTTAGGCAGCTAGTGT
GTGTATTCTCCCAATTTCCGATGCGGGATT-TGACAGTAATTTGCTCTGTGTTTTAATCT
CGTTTCGAGCGAGCTCATAAATAATTATTAG-TCCTATC---------------------
------------------------------------------------------------
------------------------------------------------------------
------------------------------------------------------------
------------------------------------------------------------
------------------------------------------------------------
-
>MY5131_Hexurella_PedregosaMtns_PruneCyn
TATGCGGGCTCCAACTCTTTGCTCGCAACTTTTCTGCCGCTGCTCGCTTGACACTTCGGT
AATTTCATTGTCCCCGCGAATTTTCGCAGGACGTTTCCCTGAGGGGCCTCTTCTTCCTGC
CCCCCTCCCCCATCCACACGCACTAACACTCCCTGTTTCCTATATAGGGGATGCGGGAGG
GGGGGGGTTCAGGGGATGTAAAGCAGAAAGGACCAGAAATAATAACCTTCGGTGTACTTC
TGTGCTCGCATAAACCACTTGCTTCCAGTCAGTAGTTCGCTACTTTCGGAAGTCCCTCGT
TCACTCCTCCACCATCTGACTATTTTGCAAAGACAATTTACCTCTTTAGGCAGCTAGTGT
GTGTATTCTCCCAATTTCCGATGCGGGATTCTGACAGTAATTTGCTCTGTGTTTTAATCT
CGTTTCGAGCGAGCTCATAAATAATTATTAGTTCCTATCCACCGCTTTTGCTCTTTTCGG
GTAGATGCAAACTTAGTCCTTACATGTCACCACCAACGGCAGACGAAAAGAATCTCAACT
CGCTCCAGCCCCATACTTTGCCATTCCCCTCACTTCTAAATTACCCTCCACCCCAATTCC
CAATTTACCACCTCCTTTTCCGGACTTTCTCCTCTGGTTTACCAATTATGCGACAGGGAA
GACTCGTTAAGCAGTAGCAGAATTCACAATGGATCTAGGATTTCATCTTTCAATTCTCAT
GGCTCTAAACCCTTAGGTCATATTCATGGCCCACTCCCTTGGTTCCTAGGCCGCGTTTGG
G
>MY5132_Hexurella_PedregosaMtns_PruneCyn
------------------------------------------------------------
------------------------------------------------------------
-------------------GCGCTAACACTCCCTGTTTCCTATATAGGGGATGCGGGAGG
GGGGGGGTTCAGGGGATGTAAAGCAGAAAGGACCAGAAATAATAACCTTCGGTGTACTTC
TGTGCTCGCATAAACCACTTGCTTCCAGTCAGTAGTTCGCTACTTTCGGAAGTCCCTCGT
TCACTCCTCCACCATCTGACTATTTTGCAAAGACAATTTACCTCTTTAGGCAGCTAGTGT
GTGTATTCTCCCAATTTCCGATGCGGGATTCTGACAGTAATTTGCTCTGTGTTTTAATCT
CGTTTCGAGCGAGCTCATAAATAATTATTAGTTCCTATCCACCGCTTTTGCTCTTTTCGG
GTAGATGCAAACTTAGTCCTTACATGTCACCACCAACGGCAGACGAAAAGAATCTCAACT
CGCTCCAGCCCCATACTTTGCCATTCCCCTCACTTCTAAATTACCCTCCACCCCAATTCC
CAATTTACCACCTCCTTTTCCGGACTTTCTCCTCTGGTTTACCAATTATGCGACAGGGAA
GACTCGTTAAGCAGTAGCAGAATTCACAATGGATCTAGGATTTCATCTTTCAATTCTCAT
GGCTCTAAACCCTTAGGTCATATTCATGGCCCACTCCCTTGGTTCCTAGGCCGCGTTTGG
G
>MY5136_Hexurella_MiddlemarchCyn
TATGCGGGCTCCAACTCTTTGCTCGCAACTTTTCTGCCGTTGCTCGCTTGACACTTCGGT
AATTTCATTGTCCCCGCGAATTTTCGCAGGACGTTTCCCTGAGGGGCCTCTTCTTCCTGC
CCCCCTCCCTCATCCGCACGCACTAACACTCCCTGTTTCCTATATAGGGGATGCGGGAGG
GAGGGGGTTCAGGGGATGTAAAGCAGAAAGGACCAGAAATAATAACCTTCGGTGTACTTC
TGTGCTCGCATAAACCACTTGCTTCCAGTCAGTAGTTCGCTACTTTCGGAAGTCCCTCGT
TCACTCCTCCACCATCTGACTATTTTGCAAAGACAATTTACCTCTTTAGGCAGCTAGTGT
GTGTATTCTCCCAATTTCCGATGCGGGATTCTGACAGTAATTTGCTCTGTGTTTTAATCT
CGTTTCGAGCGAGCTCATAAATAATTATTAGTTCCTATCCACCGCTTTTGCTCTTTTCGG
GTAGATGCAAACTTAGTCCTTACATGTCACCACCAACGGCAGACGAAAAGAATCTCAACT
CGCTCCAGCCCCATACTTTGCCATTCTCCTCACTTCTAAATTACCCTCCACCCCAATTCC
CAATTTACCACCTCCCTTTCCGGACTTTCTCCTCTGGTTTACCAATTATGCGACAGGGAA
GACTCGTTAAGCAGTAGCAGAATTCGCAATGGATCTAGAATTTCATCTTTCAATTCTCAT
GGCTCTAAACCCTTAGGTCATATCCATGGCCCACTCCCTTGGATCCTAGACCGCGTTTGG
G
>MY5147_Hexurella_DragoonMtns_NF_345A
TATGCGGGCTCCAACTCTTTGCTCGCAACTTTTCTGCCGTTGCTCGCTTGACACTTCGGT
AATTTCATTGTCCCCGCGAATTTTCGCAGGACGTTTCCCTGAGGGGCCTCTTCTTCCTGC
CCCCCTCCCCCATCCGCACGCACTAACACTCCCTGCTTCCTATATAGGGGATGCGGGAGG
GGGGGGTTTCAGGGGATGTAAAGCAGAAAGGACCAGAAATAATAACCTTCGGTGTACTTC
TGTGCTCGCATAAACCACTTGCTTCCAGTCAGTAGTTCGCTACTTTCGGAAGTCCCTCGT
TCACTCCTCCACCATCTGACTATTTTGCAAAGACAATTTACCTCTTTAGGCAGCTAGTGT
GTGTATTCTCCCAATTTCCGATGCGGGATTCTGACAGTAATTTGCTCTGTGTTTTAATCT
CGTTTCGAGCGAGCTCATAAATAATTATTAGTTCCTATCCACCGCTTTTGCTCTTTTCGG
GTAGATGCAAACTTAGTCCTTACATGTCACCACCAACGGCAGACGAAAAGAATCTCAACT
CGCTCCAGCCCCATACTTTGCCATTCTCCTCACTTCTAAATTACCCTCCACCCCAATTCC
CAATTTACCACCTCCTTTTCCGGACTTTCTCCTCTGGTTTACCAATTATGCGACAGGGAA
GACTCGTTAAGCAGTAGCAGAATTCGCAATGGATCTAGAATTTCATCTTTCAATTCTCAT
GGCTCTAAACCCTTAGGTCATATCCAGGGCCCACTCCCTTGGATCCTAGGCCGCGTTTGG
G
>MY5152_Hexurella_WhetstoneMtns_ApacheCyn
TATGCGGGCTCCAACTCTTTGCTCGCAACTTTTCTGCCGTTGCTCGCTTGACACTTCGGT
AATTTCATTGTCCCCGCGAATTTTCGCAGGACGTTTCCCTGAGGGGCCTCTTCTTCCTGC
CCCCCTCCCCCATCCGCACGCACTAACACTCCCTGTTTCCTATATAGGGGATGCGGGAGG
GGAGGGGTTCAGGGGATGTAAAGCAGAAAGGACCAGAAATAATAACCTTCGGTGTACTTC
TGTGCTCGCATAAACCACTTGCTTCCAGTCAGTAGTTCGCTACTTTCGGAAGTCCCTCGT
TCACTCCTCCACCATCTGACTATTTTGCAAAGACAATTTACCTCTTTAGGCAGCTAGTGT
GTGTATTCTCCCAATTTCCGATGCGGGATTCTGACAGTAATTTGCTCTGTGTTTTAATCT
CGTTTCGAGCGAGCTCATAAATAATTATTAGTTCCTATCCACCGCTTTTGCTCTTTTCGG
GTAGATGCAAACTTAGTCCTTACATGTCACCACCAACGGCAGACGAAAAGAATCTCAACT
CGCTCCATCCCCATACTTTGCCATTCCCCTCACTTCTAAATTACCCTCCACCCCAATTCC
CAATTTACCACCTCCTTTTCCGGACTTTCTCCTCTGGTTTACCAATTATGCGACAGGGAA
GACTCGTTAAGCAGTAGCAGAATTCACAATGGATCTAGGATTTCATCTTTCAATTCTCAT
GGCTCTAAACCCTTAGGTCATATCCATGGCCCACTCCCTTGGATCCTAGGCCGCGCTTGG
G
>MY5154_Hexurella_SantaRitaMtns_AdobeCyn
TATGCGGGCTCCAACTCTTTGCTCGCAACTTTTCTGCCGTTGCTCGCTTGACACTTCGGT
AATTTCATTGTCCCCGCGAATTTTCGCAGGACGTTTCCCTGAGGGGCCTCTTCTTCCTGC
CCCCCTCCCCCATCCGCACGCACTAACACTCCCTGTTTCCTATATAGGGGATGCGGGAGT
GGGAGGGTTCAGGGGATGTAAAGCAGAAAGGACCAGAAATAATAACCTTCGGTGTACTTC
TGTGCTCGCATAAACCACTTGCTTCCAGTCAGTAGTTCGCTACTTTCGGAAGTCCCTCGT
TCACTCCTCCACCATCTGACTATTTTGCAAAGACAATTTACCTCTTTAGGCAGCTAGTGT
GTGTATTCTCCCAATTTCCGATGCGGGATTCTGACAGTAATTTGCTCTGTGTTTTAATCT
CGTTTCGAGCGAGCTCATAAATAATTATTAGTTCCTATCCACCGCTTTTGCTCTTTTCGG
GTAGATGCAAACTTAGTCCTTACATGTCACCACCAACGGCAGGCGAAAAGAATCTCAACT
CGCTCCAGCCCCATACTTTGCCATTCCCCTCACTTCTAAATTACCCTCCACCCCAATTCC
CAATTTACCACCTCCTTTTCCGGACTTTCTCCTCTGGTTTACCAATTATGCGACAGGGAA
GACTCGTTAAGCAGTAGCAGAATTCACAATGGATCTAGGATTTCATCTTTCAATTCTCAT
GGCTCTAAACCCTTAGGTCATATCCATGGCCCACTCCCTTGGATCCTAGGCCGCGTTTGG
G
>MY5157_Hexurella_SantaCatalinaMtns_Redington
TATGCGGGCTCCAACTCTTTGCTCGCAACTTTTCTGCCGTTGCTCGCTTGACACTTCGGT
AATTTCATTGTCCCCGCGAATTTTCGCAGGACGTTTCCCTGAGGGGCCTCTTCTTCCTGC
CCCCCTCCCCCATCCGCACGCACCAACACTCCCTGTTTCCTATATAGGGGATGCGGGAGG
ATAGGGGTTCAGGGGATGTAAAGCAGAAAGGACCAGAAATAATAACCTTCGGTGTACTTC
TGTGCTCGCATAAACCACTTGCTTCCAGTCAGTAGTTCGCTACTTTCGGAAGTCCCTCGT
TCACTCCTCCACCATCTGACTATTTTGCAAAGACAATTTACCTCTTTAGGCAGCTAGTGT
GTGTATTCTCCCAATTTCCGATGCGGGATTCTGACAGTAATTTGCTCTGTGTTTTAATCT
CGTTTCGAGCGAGCTCATAAATAATTATTAGTTCCTATCCACCGCTTTTGCTCTTTTCGG
GTAGATGCAAACTTAGTCCTTACATGTCACCACCAACGGCAGACGAAAAGAATCTCAACT
CGCTCCAGCCCCATACTTTGCCTTTCTCCTCACTTCTAAATTACCCTCCACCCCAATTCC
CAATTTACCACCTCCTTTTCCGGACTTTCTCCTCTGGTTTACCAATTATGCGACAGGGAA
GACTCGTTAAGCAGTAGCAGAATTCACAATGGATCTAGGATTTCATCTTTCAATTCTCAT
GGCTCTAAACCCTTAGGTCATATCCATGGCCCACTCCCTTGGATCCTAGGCCGCGTTTGG
G
>MY5164_Hrupicola_Temecula
------------------------------------------------------------
---------GTCCCCG--------CGCAGGACGTTTCCCTGAGGGGCCTCTTCTTCCTGC
CCCCCACCCCCATCCGCACGCACTAACACTCCCTGTTTCCTATATAGGGGAAGAGGGAGG
GAGGGGGTTCAGGGGATGTAAAGCAGAAAGGACCAGAAATAATAACCTTCGGTGTACTTC
TGTGCTCGCATAAACCACTTGCTTCCAGTCAGTAGTTCGCTACTTTCGGAAGTCCCTCGT
TCACTCCTCCACCATCTGACTATTTTGCAAAGACAATTTACCTCTTTAGGCAGCTAGTGT
GTGTATTCTCCCAATTTCCGATGCGGGATTCTGACAGTAATTTGCTCTGTGTTTTAATCT
CGTTTCGAGCGAGCTCATAAATAATTATTAGTTCCTATCCACCGCTTTTGCTCTTTTCGG
GTAGATGCAAACTTAGTCCTTACATGTCACCACCAACGGCAGACGAAAAGAATCTCAACT
CGCTCCACCCCCATACTTTGCCATTCCCCTCACTTCTAAATTACCCTCCACCCCAATTCC
CAATTTACCACCTCCTTTTCCGGACTTTCTCCTCTGGTTTACCAATTATGCGACAGGGAA
GACTCGTTAAGCAGTAGCAGAATTCACAATGGATCTAGGATTTCATCTTTCAATTCTCAT
GGCTCTAAAC-CTTAGGTCATATCCATGGCCCACTCCC----------------------
-
>MY5165_Hrupicola_Temecula
TATGCGGGCTCCAACTCTTTGCTCGCAACTTTTCTGCCGTTGCTCGCTTGACACTTCGGT
AATTTCATTGTCCCCGCGAATTTTCGCAGGACGTTTCCCTGAGGGGCCTCTTCTTCCTGC
CCCCCACCCCCATCCGCACGCACTAACACTCCCTGTTTCCTATATAGGGGAAGAGGGAGG
GAGGGGGTTCAGGGGATGTAAAGCAGAAAGGACCAGAAATAATAACCTTCGGTGTACTTC
TGTGCTCGCATAAACCACTTGCTTCCAGTCAGTAGTTCGCTACTTTCGGAAGTCCCTCGT
TCACTCCTCCACCATCTGACTATTTTGCAAAGACAATTTACCTCTTTAGGCAGCTAGTGT
GTGTATTCTCCCAATTTCCGATGCGGGATTCTGACAGTAATTTGCTCTGTGTTTTAATCT
CGTTTCGAGCGAGCTCATAAATAATTATTAGTTCCTATCCACCGCTTTTGCTCTTTTCGG
GTAGATGCAAACTTAGTCCTTACATGTCACCACCAACGGCAGACGAAAAGAATCTCAACT
CGCTCCACCCCCATACTTTGCCATTCCCCTCACTTCTAAATTACCCTCCACCCCAATTCC
CAATTTACCACCTCCTTTTCCGGACTTTCTCCTCTGGTTTACCAATTATGCGACAGGGAA
GACTCGTTAAGCAGTAGCAGAATTCACAATGGATCTAGGATTTCATCTTTCAATTCTCAT
GGCTCTAAAC-CTTAGGTCATATCCATGGCCCACTCCCTTGGATCCTAGGCCGTATTTAG
G
>MY5175_Hapachea_HarshawRd_PatagoniaMtns
TATGCGGGCTCCAACTCTTTGCTCGCAACTTTTCTGCCGTTGCTCGCTTGACACTTCGGT
AATTTCATTGTCCCCGCGAATTTTCGCAGGACGTTTCCCTGAGGGGCCTCTTCTTCCTGC
CCCCCTCCCCCATCCGCACGCACTAACACTCCCTGTTTCCTATATAGGGGATGCGGGAGG
AGGAGGGTTCAGGGGATGTAAAGCAGAAAGGACCAGAAATAATAACCTTCGGTGTACTTC
TGTGCTCGCATAAACCACTTGCTTCCAGTCAGTAGTTCGCTACTTTCGGAAGTCCCTCGT
TCACTCCTCCACCATCTGACTATTTTGCAAAGACAATTTACCTCTTTAGGCAGCTAGTGT
GTGTATTCTCCCAATTTCCGATGCGGGATTCTGACAGTAATTTGCTCTGTGTTTTAATCT
CGTTTCGAGCGAGCTCATAAATAATTATTAGTTCCTATCCACCGCTTTTGCTCTTTTCGG
GTAGATGCAAACTTAGTCCTTACATGTCACCACCAACGGCAGACGAAAAGAATCTCAACT
CGCTCCATCCCCATACTTTGCCATTCCCCTCACTTCTAAATTACCCTCCACCCCAATTCC
CAATTTACCACCTCCTTTTCCGGACTTTCTCCTCTGGTTTACCAATTATGCGACAGGGAA
GACTCGTTAAGCAGTAGCAGAATTCACAATGGATCTAGGATTTCATCTTTCAATTCTCAT
GGCTCTAAACCCTTAGGTCATATCCATGGCCCACTCCCTTGGATCCTAGACCGCGTTTGG
G
>MY5180_Hapachea_MustrangPk_MustangMtns
TATGCGGGCTCCAACTCTTTGCTCGCAACTTTTCTGCCGTTGCTCGCTTGACACTTCGGT
AATTTCATTGTCCCCGCGAATTTTCGCAGGACGTTTCCCTGAGGGGCCTCTTCTTCCTGC
CCCCCTCCCCAATCCGCACGCACTAACACTCCCTGTTTCCTATATAGGGGATGCGGGAGG
GGGGGGGTTCAGGGGATGTAAAGCAGAAAGGACCAGAAATAATAACCTTCGGTGTACTTC
TGTGCTCGCATAAACCACTTGCTTCCAGTCAGTAGTTCGCTACTTTCGGAAGTCCCTCGT
TCACTCCTCCACCATCTGACTATTTTGCAAAGACAATTTACCTCTTTAGGCAGCTAGTGT
GTGTATTCTCCCAATTTCCGATGCGGGATTCTGACAGTAATTTGCTCTGTGTTTTAATCT
CGTTTCGAGCGAGCTCATAAATAATTATTAGTTCCTATCCACCGCTTTTGCTCTTTTCGG
GTAGATGCAAACTTAGTCCTTACATGTCACCACCAACGGCAGACGAAAAGAATCTCAACT
CGCTCCAGCCCCATACTTTGCCATTCCCCTCACTTCTAAATTACCCTCCACCCCAATTCC
CAATTTACCACCTCCTTTTCCGGACTTTCTCCTCTGGTTTACCAATTATGCGACAGGGAA
GACTCGTTAAGCAGTAGCAGAATTCACAATGGATCTAGGATTTCATCTTTCAATTCTCAT
GGCTCTAAACCCTTAGGTCATATCCATGGCCCACTCCCTCGGATCCTAGGCCGCGTTTGG
G
>MY5181_Hapachea_MustrangPk_MustangMtns
TATGCGGGCTCCAACTCTTTGCTCGCAACTTTTCTGCCGTTGCTCGCTTGACACTTCGGT
AATTTCATTGTCCCCGCGAATTTTCGCAGGACGTTTCCCTGAGGGGCCTCTTCTTCCTGC
CCCCCTCCCCCATCCGCACGCACTAACACTCCCTGTTTCCTATATAGGGGATGCGGGAGA
GGGGGGGTTCAGGGGATGTAAAGCAGAAAGGACCAGAAATAATAACCTTCGGTGTACTTC
TGTGCTCGCATAAACCACTTGCTTCCAGTCAGTAGTTCGCTACTTTCGGAAGTCCCTCGT
TCACTCCTCCACCATCTGACTATTTTGCAAAGACAATTTACCTCTTTAGGCAGCTAGTGT
GTGTATTCTCCCAATTTCCGATGCGGGATTCTGACAGTAATTTGCTCTGTGTTTTAATCT
CGTTTCGAGCGAGCTCATAAATAATTATTAGTTCCTATCCACCGCTTTTGCTCTTTTCGG
GTAGATGCAAACTTAGTCCTTACATGTCACCACCAACGGCAGACGAAAAGAATCTCAACT
CGCTCCAGCCCCATACTTTGCCATTCCCCTCACTTCTAAATTACCCTCCACCCCAATTCC
CAATTTACCACCTCCTTTTCCGGACTTTCTCCTCTGGTTTACCAATTATGCGACAGGGAA
GACTCGTTAAGCAGTAGCAGAATTCACAATGGATCTAGGATTTCATCTTTCAATTCTCAT
GGCTCTAAACCCTTAGGTCATATCCATGGCCCACTCCCTTGGATCCTAGGCCGCGTTTGG
G
>MY5193_Hapachea_HarshawRd_PatagoniaMtns
TATGCGGGCTCCAACTCTTTGCTCGCAACTTTTCTGCCGTTGCTCGCTTGACACTTCGGT
AATTTCATTGTCCCCGCGAATTTTCGCAGGACGTTTCCCTGAGGGGCCTCTTCTTCCTGC
CCCCCTCCCCCATCCGCACGCACTAACACTCCCTGTTTCCTATATAGGGGATGCGGGAGG
GGGAGGGTTCAGGGGATGTAAAGCAGAAAGGACCAGAAATAATAACCTTCGGTGTACTTC
TGTGCTCGCATAAACCACTTGCTTCCAGTCAGTAGTTCGCTACTTTCGGAAGTCCCTCGT
TCACTCCTCCACCATCTGACTATTTTGCAAAGACAATTTACCTCTTTAGGCAGCTAGTGT
GTGTATTCTCCCAATTTCCGATGCGGGATTCTGACAGTAATTTGCTCTGTGTTTTAATCT
CGTTTCGAGCGAGCTCATAAATAATTATTAGTTCCTATCCACCGCTTTTGCTCTTTTCGG
GTAGATGCAAACTTAGTCCTTACATGTCACCACCAACGGCAGACGAAAAGAATCTCAACT
CGCTCCATCCCCATACTTTGCCATTCCCCTCACTTCTAAATTACCCTCCACCCCA-----
------------------------------------------------------------
------------------------------------------------------------
------------------------------------------------------------
-
>MY5194_Hapachea_Ordsummit_MtOrd
TATGCGGGCTCCAACTCTTTGCTCGCAACTTTTCTGCCGTTGCTCGCTTGACACTTCGGT
AATTTCATTGTCCCCGCG-ATTTTCGCAGGACGTTTCCCTGAGGGGCCTCTTCTTCCTGC
CCCCCTCCCCCATTCGCACGCACTAACACTCCCTGTTTCCTATATAGGGGATGCGGGGGG
GAGGGAGTTCAGGGGATGTAAAGCAGAAAGGACCAGAAATAATAACCTTCGGTGTACTTC
TGCGCTCGCATAAACCACTTGCTTCCAGTCAGTAGTTCGCTACTTTCGGAAGTCCCTCGT
TCACTCCTCCACCATCTGACTATTTTGCAAAGACAATTTACCTCTTTAGGCAGCTAGTGT
GTGTATTCTCCCAATTTCCGATGCGGGATTCTGACAGTAATTTGCTCTGTGTTTTAATCT
CGTTTCGAGCGAGCTCATAAATAATTATTAGTTCCTATCCACCGCTTTTGCTCTTTTCGG
GTAGATGCAAACTTAGTCCTTACATGTCACCACCAACGGCAGACGAAAAGAATCTCAACT
CACTCCACCCCCATACTTTGCCATTCCCCCCACTTCTAAATTACCCTCCACCCCAATTCC
CAATTTACCACCTCCTTTTCCGGACTTTCTCCTCTGGTTTACCAATTATGCGACAGGGAA
GACTCGTTAAGCAGTAGCAGAATTCACAATGGATCTAGGATTTCATCTTTCAATTCTCAT
GGCTCTAAACCCTTAGGT------------------------------------------
-
>MY5195_Hapachea_Ordsummit_MtOrd
TATGCGGGCTCCAACTCTTTGCTC-CAACTTTTCTGCCGTTGCTCGCTTGACACTTCGGT
AATTTCATTGTCCCCGCGAATTTTCGCAGGACGTTTCCCTGAGGGGCCTCTTCTTCCTGC
CCCCCTCCCCCATCCGCACGCACTAACACTCCCTGTTTCCTATATAGGGGATGCGGGGGG
GAGGGAGTTCAGGGGATGTAAAGCAGAAAGGACCAGAAATAATAACCTTCGGTGTACTTC
TGTGCTCGCATAAACCACTTGCTTCCAGTCAGTAGTTCGCTACTTTCGGAAGTCCCTCGT
TCACTCCTCCACCATCTGACTATTTTGCAAAGACAATTTACCTCTTTAGGCAGCTAGTGT
GTGTATTCTCCCAATTTCCGATGCGGGATTCTGACAGTAATTTGCTCTGTGTTTTAATCT
CGTTTCGAGCGAGCTCATAAATAATTATTAGTTCCTATCCACCGCTTTTGCTCTTTTCGG
GAAGAGGCAAACTTAGTCCTTACATGTCACCACCAACGGCAGACGAAAAGAATCTCAACT
CACTCCACCCCCATACTTTGCCATTCCCCTCACTTCTAAATTACCCTCCACCCCAATTCC
CAATTTACCACCTCCTTTTCCGGACTTTCTCCTCTGGTTTACCAATTATGCGACAGGGAA
GACTCGTTAAGCAGTAGCAGAATTCACAATGGATCTAGGATTTCATCTTTCAATTCTCAT
GGCTCTAAACCCTTAGGTCATATCCATGGCCCACTCCCTTGGATCCTAGGCCGCATTTGA
G
>MY5266_Hencina_CerroBolla
TATGCGGGCTCCAACTCTTTGCTCGCAACTTTTCTGCCGTTGCTCGCTTGACACTTCGGT
AATTTCATTGTCCCCGCGAATTTTCGCAGGACGTTTCCCTGAGGGGTCTCTTCTTCCTT-
CCCCCACCCCCATCCGCACGCACTAACACTCCCTGTTTCCTATATAGGGGAAGAGGGAGG
GAGGGGGTTCAGGGGATGTAAAGCAGAAAGGACCAGAAATAATAACCTTCGGTGTACTTC
TGTGCTCGCATAAACCACTTGCTTCCAGTCAGTAGTTCGCTACTTTCGGAAGTCCCTCGT
TCACTCCTCTACCATCTGACTATTTTGCAAAGACAATTTACCTCTTTAGGCAGCTAGTGT
GTGTATTCTCCCAATTTCCGATGCGGGATTCTGACAGTAATTTGCTCTGTGTTTTAATCT
CGTTTCGAGCGAGCTCATAAATAATTATTAGTTCCTATCCACCGCTTTTGCTCTTTTCGG
GTAGATGCAAACTTAGTCCTTACATGTCACCACCAACGGCAGACGAAAAGAATCTCAACT
CGCTCCACCCCCATACTTTGCCATTCCCCTCACTTCTAAATTACCCTCCACCCCAATTCC
CAATTTACCACCTCCTTTTCCGGACTTTCTCCTCTGGTTTACCAATTATGCGACAGGGAA
GACTCGTTAAGCAGTAGCAGAATTCACAATGGATCTAGGATTTCATCTTTCAATTCTCAT
GGCTCTAAACCCTTAGGTCATATCCATGGCCCACTCCCTTGGATCCTAGGTCGTATTTAG
G
>MY5267_Hencina_CerroBolla
TATGCGGGCTCCAACTCTTTGCTCGCAACTTTTCTGCCGTTGCTCGCTTGACACTTCGGT
AATTTCATTGTCCCCGCGAATTTTCGCAGGACGTTTCCCTGAGGGGTCTCTTCTTCCTT-
CCCCCACCCCCATCCGCACGCACTAACACTCCCTGTTTCCTATATAGGGGAAGAGGGAGG
GAGGGGGTTCAGGGGATGTAAAGCAGAAAGGACCAGAAATAATAACCTTCGGTGTACTTC
TGTGCTCGCATAAACCACTTGCTTCCAGTCAGTAGTTCGCTACTTTCGGAAGTCCCTCGT
TCACTCCTCTACCATCTGACTATTTTGCAAAGACAATTTACCTCTTTAGGCAGCTAGTGT
GTGTATTCTCCCAATTTCCGATGCGGGATTCTGACAGTAATTTGCTCTGTGTTTTAATCT
CGTTTCGAGCGAGCTCATAAATAATTATTAGTTCCTATCCACCGCTTTTGCTCTTTTCGG
GTAGATGCAAACTTAGTCCTTACATGTCACCACCAACGGCAGACGAAAAGAATCTCAACT
CGCTCCACCCCCATACTTTGCCATTCCCCTCACTTCTAAATTACCCTCCACCCCAATTCC
CAATTTACCACCTCCTTTTCCGGACTTTCTCCTCTGGTTTACCAATTATGCGACAGGGAA
GACTCGTTAAGCAGTAGCAGAATTCACAATGGATCTAGGATTTCATCTTTCAATTCTCAT
GGCTCTAAACCCTTAGGTCATATCCATGGCCCACTCCCTTGGATCCTAGGTCGTATTTAG
G
>MY5269_Hexurella_GuadalupeValley
TATGCGGGCTCCAACTCTTTGCTCGCAACTTTTCTGCCGTTGCTCGCTTGACACTTCGGT
AATTTCATTGTCCCCGCGAATTTTCGCAGGACGTTTCCCTGAGGGGTCTCTTCTTCCTTC
CCCCCACCCCCATCCGCACGCACTAACACTCCCTGTTTCCTATATAGGGGAAGAGGGAGG
GAGGGGGTTCAGGGGATGTAAAGCAGAAAGGACCAGAAATAATAACCTTCGGTGTACTTC
TGTGCTCGCATAAACCACTTGCTTCCAGTCAGTAGTTCGCTACTTTCGGAAGTCCCTCGT
TCACTCCTCTACCATCTGACTATTTTGCAAAGACAATTTACCTCTTTAGGCAGCTAGTGT
GTGTATTCTCCCAATTTCCGATGCGGGATTCTGACAGTAATTTGCTCTGTGTTTTAATCT
CGTTTCGAGCGAGCTCATAAATAATTATTAGTTCCTATCCACCGCTTTTGCTCTTTTCGG
GTAGATGCAAACTTAGTCCTTACATGTCACCACCAACGGCAGACGAAAAGAATCTCAACT
CGCTCCACCCCCATACTTTGCCATTCCCCTCACTTCTAAATTACCCTCCACCCCAATTCC
CAATTTACCACCTCCTTTTCCGGACTTTCTCCTCTGGTTTACCAATTATGCGACAGGGAA
GACTCGTTAAGCAGTAGCAGAATTCACAATGGATCTAGGATTTCATCTTTCAATTCTCAT
GGCTCTAAACCCTTAGGTCATATCCATGGCCCACTCCCTTGGATCCTAGGTCGTATTTAG
G
>MY5271_Hexurella_GuadalupeValley
TATGCGGGCTCCAACTCTTTGCTCGCAACTTTTCTGCCGTTGCTCGCTTGACACTTCGGT
AATTTCATTGTCCCCGCGAATTTTCGCAGGACGTTTCCCTGAGGGGTCTCTTCTTCCTTC
CCCCCACCCCCATCCGCACGCACTAACACTCCCTGTTTCCTATATAGGGGAAGAGGGAGG
GAGGGGGTTCAGGGGATGTAAAGCAGAAAGGACCAGAAATAATAACCTTCGGTGTACTTC
TGTGCTCGCATAAACCACTTGCTTCCAGTCAGTAGTTCGCTACTTTCGGAAGTCCCTCGT
TCACTCCTCTACCATCTGACTATTTTGCAAAGACAATTTACCTCTTTAGGCAGCTAGTGT
GTGTATTCTCCCAATTTCCGATGCGGGATTCTGACAGTAATTTGCTCTGTGTTTTAATCT
CGTTTCGAGCGAGCTCATAAATAATTATTAGTTCCTATCCACCGCTTTTGCTCTTTTCGG
GTAGATGCAAACTTAGTCCTTACATGTCACCACCAACGGCAGACGAAAAGAATCTCAACT
CGCTCCACCCCCATACTTTGCCATTCCCCTCACTTCTAAATTACCCTCCACCCCAATTCC
CAATTTACCACCTCCTTTTCCGGACTTTCTCCTCTGGTTTACCAATTATGCGACAGGGAA
GACTCGTTAAGCAGTAGCAGAATTCACAATGGATCTAGGATTTCATCTTTCAATTCTCAT
GGCTCTAAACCCTTAGGTCATATCCATGGCCCACTCCCTTGGATCCTAGGTCGTATTTAG
G
>MY5276_Hexurella_SanPedro_Martir
TATGCGGGCTCCAACTCTTTGCTCGCAACTTTTCTGCCGTTGCTCGCTTGACACTTCGGT
AATTTCATTGTCCCCGCGAATTTTCGCAGGACGTTTCCCTGAGGGGTATCTTCTTCCTTC
CCCCCACCCCCATCCGCACGCACTAACACTCCCTGTTTCCTATATAGGGGAAGAGGGAGG
GAGGGGGTTCAGGGGATGTAAAGCAGAAAGGACCAGAAATAATAACCTTCGGTGTACTTC
TGTGCTCGCATAAACCACTTGCTTCCAGTCAGTAGTTCGCTACTTTCGGAAGTCCCTCGT
TCACTCCTCTACCATCTGACTATTTTGCAAAGACAATTTACCTCTTTAGGCAGCTAGTGT
GTGTATTCTCCCAATTTCCGATGCGGGATTCTGACAGTAATTTGCTCTGTGTTTTAATCT
CGTTTCGAGCGAGCTCATAAATAATTATTAGTTCCTATCCACCGCTTTTGCTCTTTTCGG
GTAGATGCAAACTTAGTCCTTACATGTCACCACCAACGGCAGACGAAAAGAATCTCAACT
CGCTCCACCCCCATACTTTGCCATTCCCCTCACTTCTAAATTACCCTCCACCCCAATTCC
CAATTTACCACCTCCTTTTCCGGACTTTCTCCTCTGGTTTACCAATTATGCGACAGGGAA
GACTCGTTAAGCAGTAGCAGAATTCACAATGGATCTAGGATTTCATCTTTCAATTCTCAT
GGCTCTAAACCCTTAGGTCATATCCATGGCCCACTCCCTTGGATCCTAGGTCGTATTTAG
G
>MY5277_Hexurella_SanPedro_Martir
TATGCGGGCTCCAACTCTTTGCTCGCAACTTTTCTGCCGTTGCTCGCTTGACACTTCGGT
AATTTCATTGTCCCCGCGAATTTTCGCAGGACGTTTCCCTGAGGGGTCTCTTCTTCCTTC
CCCCCACCCCCATCCGCACGCACTAACACTCCCTGTTTCCTATATAGGGGAAGAGGGAGG
GAGGGGGTTCAGGGGATGTAAAGCAGAAAGGACCAGAAATAATAACCTTCGGTGTACTTC
TGTGCTCGCATAAACCACTTGCTTCCAGTCAGTAGTTCGCTACTTTCGGAAGTCCCTCGT
TCACTCCTCTACCATCTGACTATTTTGCAAAGACAATTTACCTCTTTAGGCAGCTAGTGT
GTGTATTCTCCCAATTTCCGATGCGGGATTCTGACAGTAATTTGCTCTGTGTTTTAATCT
CGTTTCGAGCGAGCTCATAAATAATTATTAGTTCCTATCCACCGCTTTTGCTCTTTTCGG
GTAGATGCAAACTTAGTCCTTACATGTCACCACCAACGGCAGACGAAAAGAATCTCAACT
CGCTCCACCCCCATACTTTGCCATTCCCCTCACTTCTAAATTACCCTCCACCCCAATTCC
CAATTTACCACCTCCTTTTCCGGACTTTCTCCTCTGGTTTACCAATTATGCGACAGGGAA
GACTCGTTAAGCAGTAGCAGAATTCACAATGGATCTAGGATTTCATCTTTCAATTCTCAT
GGCTCTAAACCCTTAGGTCATATCCATGGCCCACTCCCTTGGATCCTAGGTCGTATTTAG
G
>MY5280_Hexurella_ArroyoSalado
TATGCGGGCTCCAACTCTTTGCTCGCAACTTTTCTGCCGTTGCTCGCTTGACACTTCGGT
AATTTCATTGTCCCCGCGAATTTTCGCAGGACGTTTCCCTGAGGGGCCTCTTCTTCCTG-
CCCCCACCCCCAGTCGCACGCACTAACACTCCCTGTTTCCTATAGAGGGGAAGAGGGAGG
GAGGGGGTTCAGGGGATGTAAAGCAGAAAGGACCAGAAATAATAACCTTCGGTGTACTTC
TGTGCTCGCATAAACCACTTGCTTCCAGTCAGTAGTTCGCTACTTTCAGAAGTCCCTCGT
TCACTCCTCCACCATCTGACTATTTTGCAAAGACAATTTACCTCTTTAGGCAGCTAGTGT
GTGTATTCTCCCAATTTCCGATGCGGGATTCTGACAGTAATTTGCTCTGTGTTTTAATCT
CGTTTCGAGCGAGCTCATAAATAATTATTAGTTCCTATCCACCGCTTTTGCTCTTTTCGG
GTAGATGCAAACTTAGTCCTTACATGTCACCACCAACGGCAGACGAAAAGAATCTCAACT
CGCTCCACCCCCATACTTCGCCATTCCCCTCACTTCTAAATTACCCTCCACCCCAATTCC
CAATTTACCACCTCCTTTTCCGGACTTTCTCCTCTGGTTTACCAATTATGCGACAGGGAA
GACTCGTTAAGCAGTAGCAGAATTCACAATGGATCTAGGATTTCATCTTTCAATTCTCAT
GGCTCTAAACCCTTAGGTCATATCCATGGCCCACTCCCTTGGATCCTAGGCCGTATTTAG
G
>MY5282_Hexurella_ArroyoSalado
TATGCGGGCTCCAACTCTTTGCTCGCAACTTTTCTGCCGTTGCTCGCTTGACACTTCGGT
AATTTCATTGTCCCCGCGAATTTTCGCAGGACGTTTCCCTGAGGGGCCTCTTCTTCCTG-
CCCCCACCCCCAGTCGCACGCACTAACACTCCCTGTTTCCTATAGAGGGGAAGAGGGAGG
GAGGGGGTTCAGGGGATGTAAAGCAGAAAGGACCAGAAATAATAACCTTCGGTGTACTTC
TGTGCTCGCATAAACCACTTGCTTCCAGTCAGTAGTTCGCTACTTTCAGAAGTCCCTCGT
TCACTCCTCCACCATCTGACTATTTTGCAAAGACAATTTACCTCTTTAGGCAGCTAGTGT
GTGTATTCTCCCAATTTCCGATGCGGGATTCTGACAGTAATTTGCTCTGTGTTTTAATCT
CGTTTCGAGCGAGCTCATAAATAATTATTAGTTCCTATCCACCGCTTTTGCTCTTTTCGG
GTAGATGCAAACTTAGTCCTTACATGTCACCACCAACGGCAGACGAAAAGAATCTCAACT
CGCTCCACCCCCATACTTCGCCATTCCCCTCACTTCTAAATTACCCTCCACCCCAATTCC
CAATTTACCACCTCCTTTTCCGGACTTTCTCCTCTGGTTTACCAATTATGCGACAGGGAA
GACTCGTTAAGCAGTAGCAGAATTCACAATGGATCTAGGATTTCATCTTTCAATTCTCAT
GGCTCTAAACCCTTAGGTCATATCCATGGCCCACTCCCTTGGATCCTAGGCCGTATTTAG
G
>MY5286_Hrupicola_SweetwaterSpr_OrdMtn
TATGCGG-CTCCAACTCTTTGCTCGCAACTTTTCTGCCGTTGCT-GCTTGACACTTCGGT
AATTTCATTGTCCCCGCGAATTTTCGCAGGACGTTTCCCTGAGGGGCCTCTTCTTCCAGC
CCCCCACCCCCATCCGCACGCACTAACACTCCCTGTTTCCTATATAGGGGAAGAGGGAGG
GAGGGGGTTCAGGGGATGTAAAGCAGAAAGGACCAGAAATAATAACCTTCGGTGTACTTC
TGTGCTCGCATAAACCACTTGCTTCCAGTCAGTAGTTCGCTACTTTCAGAAGTCCCTCGT
TCACTCCTCCACCATCTGACTATTTTGCAAAGACAATTTACCTCTTTAGGCAGCTAGTGT
GTGTATTCTCCCAATTTCCGATGCGGGATTCTGACAGTAATTTGCTCTGTGTTTTAATCT
CGTTTCGAGCGAGCTCATAAATAATTATTAGTTCCTATCCACCGCTTTTGCTCTTTTCGG
GTAGATGCAAACTTAGTCCTTACATGTCACCACCAACGGCAGACGAAAAGAATCTCAACT
CGCTCCACCCCCATACTTTGCCATTCCCCTCACTTCTAAATTACCCTCCACCCCAATTCC
CAATTTACCACCTCCTTTTCCGGACTTTCTCCTCTGGTTTACCAATTATGCGACAGGGAA
GACTCGTTAAGCAGTAGCAGAATTCACAATGGATCTAGGATTTCATCTTTCAATTCTCAT
GGCTCTAAACCCTTAGGTCATATCCATGGCCCACTCCCTTGGATCCTAGGCCGTATTTAG
G
>MY5287_Hrupicola_SweetwaterSpr_OrdMtn
--------------CTCTTTGCTCGCAACTTTTCTGCCGTTGCTCGCTTGACACTTCGGT
AATTTCATTGTCCCCGCGAATTTTCGCAGGACGTTTCCCTGAGGGGCCTCTTCTTCCAG-
CCCCCACCCCCATCCGCACGCACTAACACTCCCTGTTTCCTATATAGGGGAAGAGGGAGG
GAGGGGGTTCAGGGGATGTAAAGCAGAAAGGACCAGAAATAATAACCTTCGGTGTACTTC
TGTGCTCGCATAAACCACTTGCTTCCAGTCAGTAGTTCGCTACTTTCAGAAGTCCCTCGT
TCACTCCTCCACCATCTGACTATTTTGCAAAGACAATTTACCTCTTTAGGCAGCTAGTGT
GTGTATTCTCCCAATTTCCGATGCGGGATTCTGACAGTAATTTGCTCTGTGTTTTAATCT
CGTTTCGAGCGAGCTCATAAATAATTATTAGTTCCTATCCACCGCTTTTGCTCTTTTCGG
GTAGATGCAAACTTAGTCCTTACATGTCACCACCAACGGCAGACGAAAAGAATCTCAACT
CGCTCCACCCCCATACTTTGCCATTCCCCTCACTTCTAAATTACCCTCCACCCCAATTCC
CAATTTACCACCTCCTTTTCCGGACTTTCTCCTCTGGTTTACCAATTATGCGACAGGGAA
GACTCGTTAAGCAGTAGCAGAATTCACAATGGATCTAGGATTTCATCTTTCAATTCTCAT
GGCTCTAAAC--------------------------------------------------
-
>MY5288_Hrupicola_Deadman_Hills
-----------------TTCGCTCGCAACTTTTCTGCCGTTGCTCGCTTGACACTTCGGT
AATTTCATTGTCCCCGCGAATTTTCGCAGGACGTTTCCCTGAGGGGCCTCTTCTTCCTGC
CCCCCACCCCCATCCGCACGCACTAAGACTCCCTGTTTCCTGTATAGGGGAAGAGGGAGG
GAGGGGGTTCAGGGGATGTAAAGCAGAAAGGACCAGAAATAATAACCTTCGGTGTACTTC
TGTGCTCGCATAAACCACTTGCTTCCAGTCAGTAGTTCGCTACTTTCGGAAGTCCCTCGT
TCACTCCTCCACCATCTGACTATTTTGCAAAGACAATTTACCTCTTTAGGCAGCTAGTGT
GTGTATTCTCCCAATTTCCGATGCGGGATTCTGACAGTAATTTGCTCTGTGTTTTAATCT
CGTTTCGAGCTAGCTCATAAATAATTATTAGTTCCTATCCACCGCTTTTGCTCTTTTCGG
GTAGATGCAAACTTAGTCCTTACATGTCACCACCAACGGCAGACGAAAAGAATCTCAACT
CGCTCCACCCCCATACTTTGCCATTCCCCTCACTTCTAAATTACCCTCCACCCCAATTCC
CAATTTACCACCTCCTTTTCCGGACTTTCTCCTCTGGTTTACCAATTATGCGACAGGGAA
GACTCGTTAAGCAGTAGCAGAATTCACAATGGATCTAGGATTTCATCTTTCAATTCTCAT
GGCTCTAAACCCTTAGGTCATATCCATGGCCCACTCCCTTGGATCCTAGGCCGTATTTAG
G
>MY5289_Hrupicola_Deadman_Hills
TATGCGGGCTCCAACTCTTTGCTCGCAACTTTTCTGCCGTTGCTCGCTTGACACTTCGGT
AATTTCATTGTCCCCGCGAATTTTCGCAGGACGTTTCCCTGAGGGGCCTCTTCTTCCTGC
CCCCCACCCCCATCCGCACGCACTAAGACTCCCTGTTTCCTGTATAGGGGAAGAGGGAGG
GAGGGGGTTCAGGGGATGTAAAGCAGAAAGGACCAGAAATAATAACCTTCGGTGTACTTC
TGTGCTCGCATAAACCACTTGCTTCCAGTCAGTAGTTCGCTACTTTCGGAAGTCCCTCGT
TCACTCCTCCACCATCTGACTATTTTGCAAAGACAATTTACCTCTTTAGGCAGCTAGTGT
GTGTATTCTCCCAATTTCCGATGCGGGATTCTGACAGTAATTTGCTCTGTGTTTTAATCT
CGTTTCGAGCTAGCTCATAAATAATTATTAGTTCCTATCCACCGCTTTTGCTCTTTTCGG
GTAGATGCAAACTTAGTCCTTACATGTCACCACCAACGGCAGACGAAAAGAATCTCAACT
CGCTCCACCCCCATACTTTGCCATTCCCCTCACTTCTAAATTACCCTCCACCCCAATTCC
CAATTTACCACCTCCTTTTCCGGACTTTCTCCTCTGGTTTACCAATTATGCGACAGGGAA
GACTCGTTAAGCAGTAGCAGAATTCACAATGGATCTAGGATTTCATCTTTCAATTCTCAT
GGCTCTAAACCCTTAGGTCATATCCATGGCCCACTCCCTTGGATCCTAGGCCGTATTTAG
G
>MY5309_Hapachea_JohnnyLyon_Hills
------------------------------------------------------------
------ATTGTCCCCGCGAATTTTCGCAGGACGTTTCCCTGAGGGGCCTCTTCTTCCTGC
CCCCCTCCCCCATCCGCACGCACTAACACTCCCTGTTTCCTATATAGGGGATGCGGGAGG
GGGGAGGTTCAGGGGATGTAAAGCAGAAAGGACCAGAAATAATAACCTTCGGTGTACTTC
TGTGCTCGCATAAACCACTTGCTTCCAGTCAGTAGTTCGCTACTTTCGGAAGTCCCTCGT
TCACTCCTCCACCATCTGACTATTTTGCAAAGACAATTTACCTCTTTAGGCAGCTAGTGT
GTGTATTCTCCCAATTTCCGATGCGGGATTCTGACAGTAATTTGCTCTGTGTTTTAATCT
CGTTTCGAGCGAGCTCATAAATAATTATTAGTTCCTATCCACCGCTTTTGCTCTTTTCGG
GTAGATGCAAACTTAGTCCTTACATGTCACCACCAACGGCAGACGAAAAGAATCTCAACT
CGCTCCAGCCCCGTACTCTGCCATTCCCCTCACTTCTAAATTACCCTCCACCCCAATTCC
CAATTTACCACCTCCTTTTCCGGACTTTCTCCTCTGGTTTACCAATTATGCGACAGGGAA
GACTCGTTAAGCAGTTGCAGAATTCACAATGGATCTAGGATTTCATCTTTCAATTCTCAT
GGCTCTAAACCCTTAGGTCATATCCATGGCCCGCTCCCTTGGATCCTAGGCCGCGTTTGG
G
>MY5310_Hexurella_AntelopeCyn_CerbatMtns
------------------------------------------------------------
--------------------------------GTTTCCCTGAGGGGCCTCTTCTTCCTGC
CC--CTCCCCCATCCGCACGCACTAACACTCCCTGTTTCCTATATAGGGGATGCAGGAGG
GAGGGGGTTCAGGGGATGTAAAGCAGAAAGGACCAGAAATAATAACCTTCGGTGTACTTC
TGTGCTCGCATAAACCACTTGCTTCCAGTCAGTAGTTCGCTACTTTCGGAAGTCCCTCGT
TCACTCCTCCACCATCTGACTATTTTGCAAAGACAATTTACCTCTTTAGGCAGCTAGTGT
GTGTATTCTCCCAATTTCCGATGCGGGATTCTGACAGTAATTTGCTCTGTGTTTTAATCT
CGTTTCGAGCGAGCTCATAAATAATTATTAGTTCCTATCCACCGCTTTTGCTCTTTTCGG
GTAGATGCAAACTTAGTCCTTACATGTCACCACCAACGGCAGACGAAAAGAATCTCAACT
CACTCCACCCCCATACTTTGCCATTCCCCTCACTTCTAAATTACCCTCCACCCCAATTCC
CAATTTACCACCTCCTTTTCCGGACTTTCTCCTCTGGTTTACCAATTATGCGACAGGGAA
GACTCGTTAAGCAGTAGCAGAATTCACAATGGATCTAGGATTTCATCTTTCAATTCTCAT
GGCTCTAAACCCTTAGG-------------------------------------------
-
>MY5311_Hexurella_AntelopeCyn_CerbatMtns
------------------------------------------------------------
-----------------------------GACGTTTCCCTGAGGGGCCTCTTCTTCCTGC
C-CCCTCCCCCACCCGCACGCACTAACACTCCCTGTTTCCTATATAGGGGATGCAGGAGG
GAGGGGGTTCAGGGGATGTAAAGCAGAAAGGACCAGAAATAATAACCTTCGGTGTACTTC
TGTGCTCGCATAAACCACTTGCTTCCAGTCAGTAGTTCGCTACTTTCGGAAGTCCCTCGT
TCACTCCTCCACCATCTGACTATTTTGCAAAGACAATTTACCTCTTTAGGCAGCTAGTGT
GTGTATTCTCCCAATTTCCGATGCGGGATTCTGACAGTAATTTGCTCTGTGTTTTAATCT
CGTTTCGAGCGAGCTCATAAATAATTATTAGTTCCTATCCACCGCTTTTGCTCTTTTCGG
GTAGATGCAAACTTAGTCCTTACATGTCACCACCAACGGCAGACGAAAAGAATCTCAACT
CACTCCACCCCCATACTTTGCCATTCCCCTCACTTCTAAATTACCCTCCACCCCAATTCC
CAATTTACCACCTCCTTTTCCGGACTTTCTCCTCTGGTTTACCAATTATGCGACAGGGAA
GACTCGTTAAGCAGTAGCAGAATTCACAATGGATCTAGGATTTCATCTTTCAATTCTCAT
GGCTCTAAACCCTTAGGTCATATCC------CACTCCCTTGGAT----------------
-
>MY5312_Hexurella_FoxCyn_MusicMtns
------------------------------------------------------------
-------------CCGCGAATTTTCGCAGGACGTTTCCCTGAGGGGCCTCTTCTTCCTG-
CCCCCTCCCCCATCCGCACGCACTAACACTCCCTGTTTCCTATATAGGGGATGCGGGAGG
GAGGGGGTTCAGGGGATGTAAAGCAGAAAGGACCAGAAATAATAACCTTCGGTGTACTTC
TGTGCTCGCATAAACCACTTGCTTCCAGTCAGTAGTTCGCTACTTTCGGAAGTCCCTCGT
TCACTCCTCCACCATCTGACTATTTTGCAAAGACAATTTACCTCTTTAGGCAGCTAGTGT
GTGTATTCTCCCAATTTCCGATGCGGGATTCTGACAGTAATTTGCTCTGTGTTTTAATCT
CGTTTCGAGCGAGCTCATAAATAATTATTAGTTCCTATCCACCGCTTTTGCTCTTTTCGG
GTAGATGCAAACTTAGTCCTTACATGTCACCACCAACGGCAGACGAAAAGAATCTCAACT
CACTCCACCCCCATACTTTGCCATTCCCCTCACTTCTAAATTACCCTCCACCCCAATTCC
CAATTTACCACCTCCTTTTCCGGACTTTCTCCTCTGGTTTACCAATTATGCGACAGGGAA
GACTCGTTAAGCAGTAGCAGAATTCACAATGGATCTAGGATTTCATCTTTCAATTCTCAT
GGCTCTAAACC-------------------------------------------------
-
>MY5313_Hexurella_FoxCyn_MusicMtns
--------------------------AACTTTTCTGCCGTTGCTCGCTTGACACTTCGGT
AATTTCATTGTCCCCGCGAATTTTCGCAGGACGTTTCCCTGAGGGGCCTCTTCTTCCTG-
CCCCCTCCCCCATCCGCACGCACTAACACTCCCTGTTTCCTATATAGGGGATGCGGGAGG
GAGGGGGTTCAGGGGATGTAAAGCAGAAAGGACCAGAAATAATAACCTTCGGTGTACTTC
TGTGCTCGCATAAACCACTTGCTTCCAGTCAGTAGTTCGCTACTTTCGGAAGTCCCTCGT
TCACTCCTCCACCATCTGACTATTTTGCAAAGACAATTTACCTCTTTAGGCAGCTAGTGT
GTGTATTCTCCCAATTTCCGATGCGGGATTCTGACAGTAATTTGCTCTGTGTTTTAATCT
CGTTTCGAGCGAGCTCATAAATAATTATTAGTTCCTATCCACCGCTTTTGCTCTTTTCGG
GTAGATGCAAACTTAGTCCTTACATGTCACCACCAACGGCAGACGAAAAGAATCTCAACT
CACTCCACCCCCATACTTTGCCATTCCCCTCACTTCTAAATTACCCTCCACCCCAATTCC
CAATTTACCACCTCCTTTTCCGGACTTTCTCCTCTGGTTTACCAATTATGCGACAGGGAA
GACTCGTTAAGCAGTAGCAGAATTCACAATGGATCTAGGATTTCATCTTTCAATTCTCAT
GGCTCTAAACCCTTAGGTCATATCCATGGCCCACTCCCT---------------------
-
>MY5314_Hexurella_Grasshopper_BrushyMtn
----------CCAACTCTTTGCTCGCAACTTTTCTGCCGTTGCTCGCTTGACACTTCGGT
AATTTCATTGTCCCCGCGAATTTTCGCAGGACGTTTCCCTGAGGGGCCTCTTCTTCCTG-
CCCCCTCCCCCATCCGCACGCACTAACACTCCCTGTTTCCTATATAGGGGATGCGGGAGG
GAGGGGGTTCAGGGGATGTAAAGCAGAAAGGACCAGAAATAATAACCTTCGGTGTACTTC
TGTGCTCGCATAAACCACTTGCTTCCAGTCAGTAGTTCGCTACTTTCGGAAGTCCCTCGT
TCACTCCTCCACCATCTGACTATTTTGCAAAGACAATTTACCTCTTTAGGCAGCTAGTGT
GTGTATTCTCCCAATTTCCGATGCGGGATTCTGACAGTAATTTGCTCTGTGTTTTAATCT
CGTTTCGAGCGAGCTCATAAATAATTATTAGTTCCTATCCACCGCTTTTGCTCTTTTCGG
GTAGATGCAAACTTAGTCCTTACATGTCACCACCAACGGCAGACGAAAAGAATCTCAACT
CACTCCACCCCCATACTTTGCCATTCCCCTCACTTCTAAATTACCCTCCACCCCAATTCC
CAATTTACCACCTCCTTTTCCGGACTTTCTCCTCTGGTTTACCAATTATGCGACAGGGAA
GACTCGTTAAGCAGTAGCAGAATTCACAATGAATCTAGGATTTCATCT------------
------------------------------------------------------------
-
>MY5315_Hexurella_WagonerRd_BradshawMtns
TATGCGGGCTCCAACTCTTTGCTCGCAACTTTTCTGCCGTTGCTCGCTTGACACTTCGGT
AATTTCATTGTCCCCGCGAATTTTCGCAGGACGTTTCCCTGAGGGGCCTCTTCTTCCTG-
CCCCCCTCCCCATCCGCACGCACTAACACTCCCTGTTTCCTATATAGGGGATGCGGGAGG
GAGGGGGTTCAGGGGATGTAAAGCAGAAAGGACCAGAAATAATAACCTTCGGTGTACTTC
TGTGCTCGCATAAACCACTTGCTTCCAGTCAGTAGTTCGCTACTTTCGGAAGTCCCTCGT
TCACTCCTCCACCATCTGACTATTTTGCAAAGACAATTTACCTCTTTAGGCAGCTAGTGT
GTGTATTCTCCCAATTTCCGATGCGGGATTCTGACAGTAATTTGCTCTGTGTTTTAATCT
CGTTTCGAGCGAGCTCATAAATAATTATTAGTTCCTATCCACCGCTTTTGCTCTTTTCGG
GTAGATGCAAACTTAGTCCTTACATGTCACCACCAACGGCAGACGAAAAGAATCTCAACT
CACTCCACCCCCATACTTTGCCATTCCCCTCACTTCTAAATTACCCTCCACCCCAATTCC
CAATTTACCACCTCCTTTTCCGGACTTTCTCCTCTGGTTTACCAATTATGCGACAGGGAA
GACTCGTTAAGCAGTAGCAGAATTCACAATGGATCTAGGATTTCATCTTTCAATTCTCAT
GGCTCTAAACCCTTAGGTCATATCCATGGCCCACTCCCTTGGATCCTAGGCCGCATTTGA
G
>MY5316_Hexurella_WagonerRd_BradshawMtns
TATGCGGGCTCCAACTCTTTGCTCGCAACTTTTCTGCCGTTGCTCGCTTGACACTTCGGT
AATTTCATTGTCCCCGCGAATTTTCGCAGGACGTTTCCCTGAGGGGCCTCTTCTTCCTGC
CCCCCTCCCCCATCCGCACGCACTAACACTCCCTGTTTCCTATATAGGGGATGCGGGAGG
GAGGGGGTTCAGGGGATGTAAAGCAGAAAGGACCAGAAATAATAACCTTCGGTGTACTTC
TGTGCTCGCATAAACCACTTGCTTCCAGTCAGTAGTTCGCTACTTTCGGAAGTCCCTCGT
TCACTCCTCCACCATCTGACTATTTTGCAAAGACAATTTACCTCTTTAGGCAGCTAGTGT
GTGTATTCTCCCAATTTCCGATGCGGGATTCTGACAGTAATTTGCTCTGTGTTTTAATCT
CGTTTCGAGCGAGCTCATAAATAATTATTAGTTCCTATCCACCGCTTTTGCTCTTTTCGG
GTAGATGCAAACTTAGTCCTTACATGTCACCACCAACGGCAGACGAAAAGAATCTCAACT
CACTCCACCCCCATACTTTGCCATTCCCCTCACTTCTAAATTACCCTCCACCCCAATTCC
CAATTTACCACCTCCTTTTCCGGACTTTCTCCTCTGGTTTACCAATTATGCGACAGGGAA
GACTCGTTAAGCAGTAGCAGAATTCACAATGGATCTAGGATTTCATCTTTCAATTCTCAT
GGCTCTAAACCCTTAGGTCATATCCATGGCCCACTCCCTTGGATCCTAGGCCGCATTTGA
G
>MY5317_Hrupicola_Cottonwood_SnYsidroMtns
--------CTCCAACTCTTTGCTCGCAACTTTTCTGCCGTTGCTCGCTTGACACTTCGGT
AATTTCATTGTCCCCGCGAATTTTCGCAGGACGTTTCCCTGAGGGGCCTCTTCTTCCTGC
CCCCCACCCCCATCCGCACGCACTAACACTCCCTGTTTCCTATATAGGGGAAAAGGGAGG
GAGGGGGTTCAGGGGATGTAAAGCAGAAAGGACCAGAAATAATAACCTTCGGTGTACTTC
TGTGCTCGCATAAACCACTTGCTTCCAGTCAGTAGTTCGCTACTTTCGGAAGTCCCTCGT
TCACTCCTCCACCATCTGACTATTTTGCAAAGACAATTTACCTCTTTAGGCAGCTAGTGT
GTGTATTCTCCCAATTTCCGATGCGGGATTCTGACAGTAATTTGCTCTGTGTTTTAATCT
CGTTTCGAGCGAGCTCATAAATAATTATTAGTTCCTATCCACCGCTTTTGCTCTTTTCGG
GTAGATGCAAACTTAGTCCTTACATGTCACCACCAACGGCAGACGAAAAGAATCTCAACT
CGCTCCACCCCCATACTTTGCCATTCCCCTCACTTCTAAATTACCCTCCACCCCAATTCC
CAATTTACCACCTCCTTTTCCGGACTTTCTCCTCTGGTTTACCAATTATGCGACAGGGAA
GACTCGTTAAGCAGTAGCAGAATTCACAATGGATCTAGGATTTCATCTTTCAATTCTCAT
GGCTCTAAACCCTTAGGTCATATCCATGGCCCACTCCCTTGGATCCTAGGCCGTAT----
-
