# Supplementary material for: ﻿Species delimitation, biogeography, and natural history of dwarf funnel web spiders (Mygalomorphae, Hexurellidae, Hexurella) from the United States / Mexico borderlands
Source: Zookeys. 2023 Jun 14;1167:109–57. doi: 10.3897/zookeys.1167.103463 (PMC10285686; doi:10.3897/zookeys.1167.103463)
Supplement: Supplementary material 3 — Input matrices, analysis log files, and output tree files for nuclear and mitochondrial analyses [file zookeys-1167-109_article-103463__-s003.zip › uce-200834.fasta]

>MY0059_Hapachea_SantaRitaMtns_MaderaCyn
TTTTTTAGTTACCGTTTGATATACTTCACAATTCTCTAATTAAGTTCGAAATTTTCGATG
AACTTTTTGTGTGTATTTTTGAGATGCCATTTATGTCATTGTATTTTTTTCTGCTATGAG
TAAAAATCTTAATTTGAGAAATTCCTGTTCTCTGTGTGTCAAAGGGAAAGGTCATTCAGT
CGGACGAACTGCGAGAACAAAAAAGGAGGAAAACAGAATGGCCCCATCTAAGTGAATGTG
TCCATCCTACAAAATTCCTTGACTTGAGCTTTCTCTGTGGTTTGAGCAAAACACTTCGGT
TTCCAAGGAGACGCCTAAACACGCCGCAGTATAAACAGTTCATTTAGTGATGGCACCAAA
ATGGTTCCCATGGGTCCCAGTTCTTAATTGCAAATGAAAGAAAATTAGGGTTGGCCTCAT
CCGGGTCCCTGACAACTCGACTCTACTCTGGCCTCAACCGTTTCCGACGATTTTATTAAA
CTGATTCTCATTATCATATTATGTTGCACACACACAAGACTTTTCATAATGCTCGACCGC
TGCACGCCAAACCCTCAAAGACACCGAGTAACCTGCCGAGCTCATTAGTTGTCGCCGAGT
CATAATTAATACAGAGAAAATGCACTTCTGCGGATATAGTAGAAGTGGATCTGAAATTCC
TTTCTTAAAATGTTGACTGAAATTCGAAGCCAATGCATTTTTTAAAGTGTAATCCGAATG
GCAATCAGGTAGAAAATACATGATAATGAACAGAGC
>MY0139_Hexurella_SanDiego_Guatay
TGTTTTCATCTCTTCAAAATACATTCCGGTGCGTTTTTACTGATTTGAGTCTTCTTGGCG
AATTTTTTTCCTGTATTTTTTTAAAACCATTTATGCTATTGTATTTTTTCCTGTTATAAA
TAAAAATCTGAACTTGAGAAATTTCTGTTCTTTGTGTGGCAAAGGGAAAGGTCATTCAGT
CGGACGAACTGCGAGATCAAAAAAGGGGAAAAACAGAATGGCCCCATCTAAGTGAATGTG
TCTATCCTACAAAATTCCTTGACTTGAGCTTTCTCTGTGGTTTGAGCAAAACATTTCGGT
TTCCAAGGAGACGCCTAAACACACCGTAGTATAAACAGTTCATTTAGTGATGGCACCAAA
ATGGTTCCCATGGGTCCCAGCTCTTAATTGCAAATGAAAGAAAATTAGGGTTGGCCTCAT
CCGGGTCCCTGACAACTCGACTCTACCAGGGCCTCAACCATTTCCGACGATTTTATTAAA
CTGATTCTCATTATCATATTATGTTGCACACACACAAGACTTTTCATAATGTTCGACCGC
TGCACGCCAAACACTCAAAGACACCGAGTAACCTGCCAAGCTCATTACTTGACGACGAGT
CATAATTGATGTAGAGAAAATGCACTTCTGCGGATATAGGGGAAGTGGACTTGAAATTCC
TTTCTCAAAATATTGACTGAAATTTGAAGTCAGTACGTTTTT-GAAACGTAATCCGGATG
GCAATCAGGTAGAAAATACATGATAATGAACTACTC
>MY5053_Hexurella_ChiricahuaMtns_PriceCyn
TTTCTTCATCTCTTCAAAATACGTTTCGGTGCGTTTTTACTGATTCGGATCTTCTTAGGG
AATCTTTTCCGTGTATTTTTTTAATACTATTTACGTCATTGTATTTTTTTCTGCTATGAG
TAAAAATCTTAATTTGAGAAATTCCTGTTCTCTGTGTGTCAAAGGGAAAGGTCATTCAGT
CGGACGAACTGCGAGAACAAAAAAGGAGGAAAACAGAATGGCCCCATCTAAGTGAATGTG
TCCATCCTACAAAATTCCTTGACTTGAGCTTTCCCTGTGGTTTGAGCAAAACACTTCGGT
TTCCAAGGAGACGCCTAAACACGCCGCAGTATAAACAGTTCATTTAGTGATGGCACCAAA
ATGGTTCCCATGGGTCCCAGTTCTTAATTGCAAATGAAAGAAAATTAGGGTTGGCCTCAT
CCGGGTCCCTGACAACTCGACTCTACTAGGACCTCAACCGTTTCCGACGATTTTATTAAA
CTGATTCTCATTATCATATTATGTTGCACACACACAAGACTTTTCATAATGCTCGACCGC
TGCACGCCAAACCCTCAAAGACACGGAGTAACTTGCGGACCTCATTAGTTGGCGCCGAGT
CATAATTAATACGGAGAAAATGCACTTCTGCGGATAAAGGAGAAGTGGATCTGAAATTCC
TTTCTTAAAATATTGACTGAAATTGGAAGCCAATGCGTTTTTTAAAGTGCAATCCGAATG
GCAATCAGGTGGAAAATACATGATAATGAACAGAGC
>MY5057_Hexurella_ChiricahuaMtns_PriceCyn
------------------------------------------------------------
------------------------------------------------------------
------------------------------------------------------------
------------------------------------------------------------
---------------------------AGCTTTCCTGTGGTTTGAGCAAAACACTTCGGT
TTCCAAGGAGACGCCTAAACACGCCGCAGTATAAACAGTTCATTTAGTGATGGCA-CAAA
ATGGTTCCCA-GGGTCCCAGTTCTTAATTGCAAATGAAAGAAAATTAGGGTTGGCCTCAT
CCGGGT-CCTGACAACTCGACTCTACTAGGACCTCAACCGTTTCCGACGATTTTATTAAA
CTGATTCTCATTATCATATTATGTTGCACACAC---------------------------
------------------------------------------------------------
------------------------------------------------------------
------------------------------------------------------------
------------------------------------
>MY5064_Hexurella_MuleMtns_Escabrosa
TTTTTTCATC-CTTCAAAATACATTTCGGTTAGTTTTTACTGATTCGGATCTTCTTGGGG
AATTTTTTCCGTGTATTTTTTTAATACTATTTATGTCATTGTATTTTTTTCTGCTATGAG
TAAAAATCTTAATTTGAGAAATTCCTGTTCTCTGTGTGTCAAAGGGAAAGGTCATTCAGT
CGGACGAACTGCGAGAACAAAAAAGGAGGAAAACAGAATGGCCCCATCTAAGTGAATGTG
TCCATCCTACAAAATTCCTTGACTTGAGTTTTCTCTGTGGTTTGAGCAAAACACTTCGGT
TTCCAAGGAGACGCTTAAACACGCCGCAGTATAAACAGTTCATTTAGTGATGGTACCAAA
ATGGTTCCCATGGGTCCCAGTTCTTAATTGCAAATGAAAGAAAATTAGGGTTGGCCTCAT
CCGGGTCCCTGACAACTCGACTCTACTAGGGCCTCAACCGTTTCCGACGATTTTATTAAA
CTGATTCTCATTATCATATTATGTTGCACACACACAAGACTTTTCATAATGCTCGACCGC
TGCACGCCAAACCCTCAAAGACACCGAGTAACCTGCCGAGCTCATTAGTTGTCGCCGAGT
CATAATTAATACAGAGAAAATG--------------------------------------
------------------------------------------------------------
------------------------------------
>MY5066_Hexurella_MuleMtns_Escabrosa
TTTTTTCATCCCTTCAAAATACATTTCGGTTTGTTTTTACTGATTCGGATCTTCTTGGGG
AATTTTTTTCGTGTATTTTTTTAATACTATTTATGTCATTGTATTTTTTTCTGCTATGAG
TAAAAATCTTAATTTGAGAAATTCCTGTTCTCTGTGTGTCAAAGGGAAAGGTCATTCAGT
CGGACGAACTGCGAGAACAAAAAAGGAGGAAAGCAGAATGGCCCCATCTAAGTGAATGTG
TCCATCCTACAAAATTCCTTGACTTGAGTTTTCTCTGTGGTTTGAGCAAAACACTTCGGT
TTCCAAGGAGACGCCTAAACACGCCGCAGTATAAACAGTTCATTTAGTGATGGCACCAAA
ATGGTTCCCATGGGTCCCAGTTCTTAATTGCAAATGAAAGAAAATTAGGGTTGGCCTCAT
CCGGGTCCCTGACAACTCGACTCTACTAGGGCCTCAACCGTTTCCGACGATTTTATTAAA
CTGATTCTCATTATCATATTATGTTGCACACACACAAGACTTTTCATAATGCTCGACCGC
TGCACGCCAAACCCTCAAAGACACCGAGTAACCTGCCGAGCTCATTAGTTGTCGCCGAGT
CATAATTAATACAGAGAAAATGCACTTCTGCGGATATAGGAGAAGTGGATCTGAAATTCC
TTTTTTAAAATATTGACTGAAATTCGAAGCCAATGCATTTTTTAAAGTGTAATCCGAATG
GCAATCAGGTAGAAAATACATGATAATGAACAGAGC
>MY5071_Hexurella_SantaRitaMtns_AlisoSprings
TTTTTTCATCTCTTCAAAATACATTTCGGTGTGTTTTTACTGATTCGGATCTTCTTGGGG
AATTTTTTCCGTGTA-TTTTTTAATACTATTTATGTCATTGTATTTTTTTCTGCTATGAG
TAAAAATCTTAATTTGAGAAATTCCTGTTCTCTGTGTGTCAAAGGGAAAGGTCATTCAGT
CGGACGAACTGCGAGAACAAAAAAAAAGGAAAACAGAATGGCCCAATCTAAGTGAATGTG
TCCATCCTACAAAATTCCTTGACTTGAGCTTTCTCTGTGGTTTGAGCAAAACACTTCGGT
TTCCAAGGAGACGCCTAAACACGCCGCAGTATAAACAGTTCATTTAGTGATGGCACCAAA
ATGGTTCCCATGGGTCCCAGTTCTTAATTGCAAATGAAAGAAAATTAGGGTTGGCCTCAT
CCGGGTCCCTGACAACTCGACTCTACTAGGGCCTCAACCGTTTCCGACGATTTTATTAAA
CTGATTCTCATTATCATATTATGTTGCACACACACAAGACTTTTCATAATGCTCGACCGC
TGCACGCCAAACCCTCAAAGACACCGAGTAACCCGCCGAGCTCATTAGTTGTCGCCAAGT
CATAATTAATACAGAGAAAATGCACTTCTGCGGATATAGGAGAAGTGGATCTGAAATTCC
TTTTTTAAAATGCTGACTGAAATTCGAAGCCAATGCATTTTTTAAAGTGTAATCCGAATG
GCAATCAGGTAGAAAATACATGATAATGAACAGAGC
>MY5075_Hexurella_ChiricahuaMtns_CaveCrkCyn
TTTTTTCATCTCTTCAAAATACATTTCGGTGTGTTTTTACTGATTCGGATCTTCTTAGGG
AAT------------------------------TGTCATTGTTTTTTTTTCAGCTATGAG
TAAAAATCTTAGTTTGAGAAATTCCTGTTCTCTGTGTGTCAAAGGGAAAGGTCATTCAGT
CGGACGAACTGCGAGAACAAAAAAGGAGGAAAACAGAATGGCCCCATCTAAGTGAATGTG
TCCATCCTACAAAATTCCTTGACTTGAGCTTTCTCTGTGGTTTGAGCAAAACACTTCGGT
TTCCAAGGAGACGCCTAAACACGCCGCAGTATAAACAGTTCATTTAGTGATGGCACCAAA
ATGGTTCCCATGGGTCCCAGTTCTTAATTGCAAATGAAAGAAAATTAGGGTTGGCCTCAT
CCGGGTCCCTGACAACTCGACTCTACTAGGGCCTCAACCGTTTCCGACGATTTTATTAAA
CTGATTCTCATTATCATATTATGTTGCACACACACAAGACTTTTCATAATGCTCGACCGC
TGCACGCCAAACCCTCAAAGACACGGAGTAACTTGCCGAGCTCATTAGTTGGCGCCGAGT
CATAATTAATACAGAGATAATGCACTTCTGCGGATAAAGGAGAAGTGGATCTGAAATTCC
TTTCTTAAAATATTGACTGAAATTGAAAGCGAATGCGTTTTTTAAAGTGTAATCCGAATG
GCAATCAGGTAGAAAATACACGATAATGAACAGAGC
>MY5126_Hexurella_SantaCatalinaMtns_NuggetCyn
TTTTTTCATCTCTTCAAAATACATTTCGGTGTGTTTTTACTGATTCGGATCTTCTTGGGG
AATTTTTTCCGTGTATTTTTTTAATACTATTGATGTCATTGTATTTTTTCCTGTTATGAG
TAAAAATCTTAATTTGAGAAATTCCTGTTCTCTGTGTGTCAAAGGGAAAGGTCATTCAGT
CCGACGAACTGCGAGAACAAAAAAGGAGGAAAACAGAATGGCCCCATCTAAGTGAATGTG
TCCATCCTACAAAATTCCTTGACTTGAGCTTTCTCTGTGGTTTGAGCAAAACACTTCGGT
TTCCAAGGAGACGCCTAAACACGCCGCAGTATAAACAGTTCATTTAGTGATGGCACCTAA
ATGGTTCCCATGGGTCCCAGTTCTTAATTGCAAATGAAAGAAAATTAGGGTTGGCCTCAT
CCGGGTCCCTGACAACTCGACTCTACTAGGGCCTCAACCGTTTCCGACGATTTTATTAAA
CTGATTCTCATTATCATATTATGTTGCACACACACAAGACTTTTCATAATGCTCGACCGC
TGCACGCCAAACCCTCAAAGACACCGAGTAACCTGCATAGCTCATTAGTTGTCGCCGAGT
CATAATTAATACAGAGAAAATGCACTTCTGCGGATATAGGAGAAGTGGATCTGAAATTCC
TTTCTTAAAATATTGACTGAAATTCGAATCCAATGCATTTTTTAAAGTGTAATCTGAATG
GCAATCAGGTAGAAAATACATGATAATGAACAGAGC
>MY5128_Hexurella_WhetstoneMtns_FrenchJoeCyn
------------------------------------------------------------
------------------------------------------------------------
------------------------------------------------------------
------------------------------------------------------------
-------------ATTCCTTGACTTGAGCTTTCTCTGTGGTTTGAGCAAAACACTTCGGT
TTCCAAGGAGACGCCTAAACACTCCGCAGTATAAACA-TTCATTTAGTGATGGCA-CAAA
ATGGTTCCCATGGGTCCCAGTTCTTAATTGCAAATGAAAGAAAATTA-GGTTGGCCT-AT
CCGGGTCCCTGACAACTCGAC---------------------------------------
------------------------------------------------------------
------------------------------------------------------------
------------------------------------------------------------
------------------------------------------------------------
------------------------------------
>MY5131_Hexurella_PedregosaMtns_PruneCyn
TTTTTTCATCTCTTCAAAATACATTTCGGCGTGTTTTTACTGATTCGGATCTTCTTGGGG
AATTTTTTCCGTGTATTTTTTTAATACTATTCATGTCATTGTATTTTTTTCTGCTATGAG
TAAAAATCTTAATTTGAGAAATTCCTGTTCTCTGTGTGTCAAAGGGAAAGGTCATTCAGT
CGGACGAACTGCGAGAACAAAAAAGGAGGAAAACAGAATGGCCCCATCTAAGTGAATGTG
TCCATCCTACAAAATTCCTTGACTTGAGCTTTCCCTGTGGTTTGAGCAAAACACTTCGGT
TTCCAAGGAGACGCCTAAACACGCCGCAGTATAAACAGTTCATTTAGTGATGGCACCAAA
ATGGTTCCCATGGGTCCCAGTTCTTAATTGCAAATGAAAGAAAATTAGGGTTGGCCTCAT
CCGGGTCCCTGACAACTCGACTCTACTAGGGCCTCAACCGTTTCCGACGATTTTATTAAA
CTGATTCTCATTATCATATTATGTTGCACACACACAAGACTTTTCATAATGCTCGACCGC
TGCACGCCAAACCCTCAAAGACACGGAGTAACTTGCCGAGCTCATTAGTTGGCGCCGAGT
CATAATTAATACAGAGAAAATGCACTTCTGCGGATAAAGGAGAAGTGGATCTGAAATTCC
TTTCTTAAAATATTGACTGTAATTGGAAGCCAATGCGTTTTTTAAAGTGTAATCCGAATG
GCATTCAGGTGGAAAATACATGATAATGAACAGAGC
>MY5132_Hexurella_PedregosaMtns_PruneCyn
TTTTTTCATCTCTTCAAAATACATTTCGGCGTGTTTTTACTGATTCGGATCTTCTTGGGG
AATTTTTTCCGTGTATTTTTTTAATACTATTCATGTCATTGTATTTTTTTCTGCTATGAG
TAAAAATCTTAATTTGAGAAATTCCTGTTCTCTGTGTGTCAAAGGGAAAGGTCATTCAGT
CGGACGAACTGCGAGAACAAAAAAGGAGGAAAACAGAATGGCCCCATCTAAGTGAATGTG
TCCATCCTACAAAATTCCTTGACTTGAGCTTTCCCTGTGGTTTGAGCAAAACACTTCGGT
TTCCAAGGAGACGCCTAAACACGCCGCAGTATAAACAGTTCATTTAGTGATGGCACCAAA
ATGGTTCCCATGGGTCCCAGTTCTTAATTGCAAATGAAAGAAAATTAGGGTTGGCCTCAT
CCGGGTCCCTGACAACTCGACTCTACTAGGGCCTCAACCGTTTCCGACGATTTTATTAAA
CTGATTCTCATTATCATATTATGTTGCACACACACAAGACTTTTCATAATGCTCGACCGC
TGCACGCCAAACCCTCAAAGACACGGAGTAACTTGCCGAGCTCATTAGTTGGCGCCGAGT
CATAATTAATACAGAGAAAATGCACTTCTGCGGATAAAGGAGAAGTGGATCTGAAATTCC
TTTCTTAAAATATTGACTGTAATTGGAAGCCAATGCGTTTTTTAAAGTGTAATCCGAATG
GCATTCAGGTGGAAAATACATGATAATGAACAGAGC
>MY5136_Hexurella_MiddlemarchCyn
TTTTTTCATCTCCTCAAAATACATTTCGGTGTGTTTTTACTGATTCGGATATTCTTCGGG
AAT-TTTTCCGTGTATTTTTTTAATACTGTTTATGTCATTGTATTTTTTTCAGCTATTAG
TAAAAATCTTAATTTGAGAAATTCCTGTTCTCTGTGTTGCGAAGGGAAAGGTCATTCAGT
CGGACGAACTGCGAGAACAAAAAAGAAGGAAAACAGAATGGCCCCATCTAAGTCAATGTG
TCCATCCTACAAAATTCCTTGACTTGAGCTTTCTCTGTGGTTTGAGCAAAACACTTCGGT
TTCCAAGGAGACGCCTAAACACGCCGCAGTATAAACAGTTCATTTAGTGATGGCACCAAA
ATGGTTCCCATGGGTCCCAGTTCTTAATTGCAAATGAAAGAAAATTAGGGTTGGCCTCAT
CCGGGTCCCTGACAACTCGACTCTACTCGGGCCTCAACCGTTTCCGACGATTTTATTAAA
CTGATTCTCATTATCATATTATGTTACACACACACAAGACTTTTCATAATGCTCGACCGC
TGCACGCCAAACCCTCAAAGACACGGAGTAACTTGCCGAGCTCATTAGTTGGCGCCGAGT
TATAATTAATACAGAGAAAATGCACTTCTGCGGATATAGGAGAAGTGGATCTGAAATTCC
TTTCTTAAAATATTGACTGAAATTGGAAGCCAATGCGTTTTTTAAAGTTTAATCCGAAAG
GCAATCAGGTAGAAAATACATGATAATGAACAGAGC
>MY5147_Hexurella_DragoonMtns_NF_345A
TTTTTTCATCTCCTCAAAATACATTTCGGTGTGTTTTTACTGATTCGGATATTCTTCGGG
AAT-TTTTCCGTGTATTTTTTTAATACTATTTATGTCATTGTATTTTTTTCAGCTATTAG
TAAAAATCTTAATTTGAGAAATTCCTGTTCTCTGTGTTGCGAAGGGAAAGGTCATTCAGT
CGGACGAACTGCGAGAACAAAAAAGAAGGAAAGCAGAATGGCCCCATCTAAGTCAATGTG
TCCATCCTACAAAATTCCTTGACTTGAGCTTTCTCTGTGGTTTGAGCAAAACACTTCGGT
TTCCAAGGAGACGCCTAAACACGCCGCAGTATAAACAGTTCATTTAGTGATGGCACCAAA
ATGGTTCCCATGGGTCCCAGTTCTTAATTGCAAATGAAAGAAAATTAGGGTTGGCCTCAT
CCGGGTCCCTGACAACTCGACTCTACTCGGGCCTCAACCGTTTCCGACGATTTTATTAAA
CTGATTCTCATTATCATATTATGTTACACACACACAAGACTTTTCATAATGCTCGACCGC
TGCACGCCAAACCCTCAAAGACACGGAGTAACTTGCCGAGCTCATTAGTTGGCGCCGAGT
TATAATTAATACAGAGAAAATGCACTTCTGCGGATATAGGAGAAGTGGATCTGAAATTCC
TTTCTTAAAATATTGACTGAAATTGGAAGCCAATGCGTTTTTTAAAGTTTAATCCGAAAG
GCAATCAGGTAGAAAATACATGATAATGAACAGAGC
>MY5152_Hexurella_WhetstoneMtns_ApacheCyn
TTTTTTCATCTCTTCAAAATACAGTTCGGTGTGTTTTTACTGATTCGGATCTTCTTGGGG
AATTTTTTCCGTGTA-TTTTTTAATACCATTTATGTCATTGTATTTTTTTCTGCTATGAG
TAAAAATCTTAATTTGAAAAATTCCCGTTCTCTGTGTGTCAAAGGGAAAGGTCATTCAGT
CGGACGAACTGCGAAAACAAAAAAGGAGGAAAACAGAATGGCCCCATCTAAGTGAATGTG
TCCATCCTACAAAATTCCTTGACTTGAGCTTTCTCTGTGGTTTGAGCAAAACACTTCGGT
TTCCAAGGAGACGCCTAAACACGCCGCAGTATAAACAGTTCATTTAGTGATGGCACCAAA
ATGGTTCCCATGGGTCCCAGTTCTTAATTGCAAATGAAAGAAAATTAGGGTTGGCCTCAT
CCGGGTCCCTGACAACTCGACTCTACTAGGGCCTCAACCGTTTCCGACGATTTTATTAAA
CTGATTCTCATTATCATATTATGTTGCACATACACTAGACTTTTCATAATGCTCGACCGC
TGCACGCCAAACCCTTAAAGACACGGAGTAACTTGCCGAGCTCATTAGTTGGCGCCGAGT
CATAATTAATACAGAGAAAATGCACTTCTGCGGATATAGGAGAAATGGATCTGAAATTCC
TTTCTTAAAATATTGACTGAAATTGGAAGCCAATGCGTTTTTTAAAGTGTAACCCGAATG
GCAATCAGGTAGAAAATACATGATAATGAACAGAGC
>MY5154_Hexurella_SantaRitaMtns_AdobeCyn
TTTCTTCATCTCTTCAAAATACATTTCGGTGTGCTTTTACTGATTCGGATCTTCTTGGGG
AATTTTTTCCGTGTATTTTTTTAATACTATTTATGTCATTGTATCTTTTTCTGCTATGAG
TAAAAATCTTAATTTGAGAAATTCCTGTTCTCTGTGTGTCAAAGGGAAAGGTCATTCAGT
CGGACGAACTGCGAGAACAAAAAAGGAGGAAAACAGAATGGCCCCATCTAAGTGAATGTG
TCCATCCTACAAAATTCCTTGACTTGAGCTCTCTCTGTGGTTTGAGCAAAACACTTCGGT
TTCCAAGGAGACGCCTAAACACGCCGCAGTATAAACAGTTCATTTAGTGATGGCACCAAA
ATGGTTCCCATGGGTCCCAGTTCTTAATTGCAAATGAAAGAAAATTAGGGTTGGCCTCAT
CCGGGTCCCTGACAACTCGACTCTACTAGGGCCTCAACCGTTTCCGACGATTTTATTAAA
CTGATTCTCATTATCATATTATGTTGCACACACACAAGAATTTTCATAATGCTCGACCGC
TGCACGCCAAACCCTCAAAGACACCGAGTAACCTGCCGAGCTCGTTAGTTGTCTCCGAGT
CATAATTAATACAGAGAAAATGCACTTCTGCGGATATAGGAGAAGTGGATCTGAAATTCC
TTTCTTAAAATATTGACTGAAATTCGAAGCCAATGCATTTTTTAAAGTGTAATCCGAATG
GCAATCAGGTAGAAAATACATGATAATGAACAGAGC
>MY5157_Hexurella_SantaCatalinaMtns_Redington
TTTTTTCATCTCTTCAAAATACATTTCGGTGTGTTTTTACTGATTCGGATCTTCTTGGGG
AATTTTTTCCGTGTA-TTTTTTAATACTATTTATGTCATTGTATTTTTTTCTGCTATGAG
TAAAAACCTTAATTCGAGAAATTCCTGTTCTCTGTGTGTCAAAGGGAAAGGTCATTCAGT
CCGACGAACTGCGAGAACAAAAAAGGAGGAAAACAGAATGGCCCCATCTAAGTGAATGTG
TCCATCCTACAAAATTCCTTGACTTGAGCTTTCTCTGTGGTTTGAGCAAAACACTTCGGT
TTCCAAGGAGACGCCTAAACACGCCGCAGTATAAACAGTTCATTTAGTGATGGCACCAAA
ATGGTTCCCATGGGTCCCAGTTCTTAATTGCAAATGAAAGAAAATTAGGGCTGGCCTCAT
CCGGGTCCCTGACAACTCGACTCTACTAGGGCCTCAACCGTTTCCGACGATTTTATTAAA
CTGATTCTCATTATCATATTATGTTGCACACACACAAGACTTTTCATAATGCTCGACCGC
CTCACGCCAAACCCTCAAAGACACCGAGTAACCTGCCGAGCTCATTAGTTGTCGCCGAGT
CATAATTAATACAGAGAAAATGCACTTCTGCGGATATAGGAGAAGTGGATCTAAAATTCC
TTTCTTAAAATATTGACTAAAATTCGAATCCAATGCATTTTTTAAAGTGTAATCCGAATG
GCAATCAGGTAGAAAATACACGATAATGAACAGAGC
>MY5164_Hrupicola_Temecula
------------------------------------------------------------
------------------------------------------------------------
-----------ACTTGAGAAATTTCTGTTCTTTGTGTGGCAAAGGGAAAGGTCATTCAGT
CGGACGAACTGCGAGATCAAAAAAGGGGAAAAACAGAATGGCCCCATCTAAGTGAATGTG
TCTATCCTAAAAAATTCCTTGACTTGAGTTTTCTCTGTGGTTTGAGCAAAACATTTCGGT
TTCCAAGGAGACGCCTAAACACGCCGTAGTATAAACAGTTCATTTAGTGATGGCACCAAA
ATGGTTCCCATGGGTCCCAGCTCTTAATTGCAAATGAAAGAAAATTAGGGTTGGCCTCAT
CCGGGTCCCTGACAACTCGACTCTACCAGGGCCTCAACCATTTCCGACGATTTTATTAAA
CTGATTCTCATTATCATATTATGTTGCACACACACAAGACTTTTCATAATGCTCGACCGT
TTCACGCCAAACATTCAAAGACACCGAGTAACCTGCCAAGCTCATTACTTGACGCCGAGT
CATAATTAATGTAGAGAAAATGCACTTCTGCGGATATAGGGGAAGTGGACCTGAAATTCC
TTTCTTAAAATATTGACTAAAATTTGAAGTCAGTACGTTTTT-GAAACGTAATC------
------------------------------------
>MY5165_Hrupicola_Temecula
TGTTTTCATCTCTTCAAAATACATTCCGGTGCGTTTTTACTAATTTGAGTCTT-------
-----------------------ATACTATTTACGTTATTATATTTTTTCCTGTTATAAA
TAAAAATCTGAACTTGAGAAATTTCTGTTCTTTGTGTGGCAAAGGGAAAGGTCATTCAGT
CGGACGAACTGCGAGATCAAAAAAGGGGAAAAACAGAATGGCCCCATCTAAGTGAATGTG
TCTATCCTACAAAATTCCTTGACTTGAGTTTTCTCTGTGGTTTGAGCAAAACATTTCGGT
TTCCAAGGAGACGCCTAAACACGCCGTAGTATAAACAGTTCATTTAGTGATGGCACCAAA
ATGGTTCCCATGGGTCCCAGCTCTTAATTGCAAATGAAAGAAAATTAGGGTTGGCCTCAT
CCGGGTCCCTGACAACTCGACTCTACCAGGGCCTCAACCATTTCCGACGATTTTATTAAA
CTGATTCTCATTATCATATTATGTTGCACACACACAAGACTTTTCATAATGCTCGACCGT
TTCACGCCAAACATTCAAAGACACCGAGTAACCTGCCAAGCTCATTACTTGACGCCGAGT
CATAATTAATGTAGAGAAAATGCACTTCTGCGGATATAGGGGAAGTGGACCTGAAATTCC
TTTCTTAAAATATTGACTAAAATTTGAAGTCAGTACGTTTTT-GAAACGTAATCCGGATG
GCAAT-------------------------------
>MY5175_Hapachea_HarshawRd_PatagoniaMtns
TTTTTTCATCTCTTCAAAATGCATTTCGGTGTGTTTTTGCTGATTCGGATCTTCTTGGGG
AATTTTTTCCGTGTA-TTTTTTAATACTATTTATGTCATTGTATTTTTTTCTGCTATGAG
TAAAAATCTTAATTTGAGAAATTCCTGTTCTGTGTGTGTCAAAGGGAAAGGTCATTCAGT
CGGACGAACTGCGAGAACAAAAAAGGAGGAAAACAGAATGGCCCCATCTAAGTGAATGTG
TCCATCCTACAAAATTCCTTGACTTGAGCTTTCTCTGTGGTTTGAGCAAAACACTTCGGT
TTCCAAGGAGACGCCTAAACACGCCGCAGTATAAACAGTTCATTTAGTGATGGCACCAAA
ATGGTTCCCATGGGTCCCAGTTCTTAATTGCAAATGAAAGAAAATTAGGGTTGGCCTCAT
CCGGGTCCCTGACAACTCGACTCTACTAGGGCCTCAACCGTTTCCGACGATTTTATTAAA
CTGATTCTCATTATCATATTATGTTGCACACACACAAGACTTTTCATAATGCTCGACCGC
TGCACGCCAAACCCTCAAAGACACCGAGTAAACTGCCGAGCTCATTAGCTGTCTCCGAGT
CATAATTAATACAGAGAAAATGCACTTCTGCGGATATAGGAGAAGTGGATCTGAAATTCC
TTTCTTAAAATATTGACTGAAATTCGAAGTCAATGCATTTTTTAAAGTGTAAACCGAATG
GCAATCAGGTAGAAAATACATGATAATGAACAGAGC
>MY5180_Hapachea_MustrangPk_MustangMtns
TTTCTTCATCTTTTCAAAATACATTTCGGTGTGTTTTTACTGATTCGGATCTTCTTGGGG
AATTTTTTCCGTGTATTTTTTTAATACTACTTATGTCATTGTAATTTTTTCTGCTATGAG
TAAAAATCTTAATTTGAGAAATTCCTGTTCTCTGTGTGTCAAAGGGAAAGGTCATTCAGT
CGGACGAACTGCGAGAACAAAAAAGGAGGAAAACAGAATGGCCCCATCTAAGTGAATGTG
TCCATCCTACAAAATTCCTTGACTTGAGCTTTCTCTGTGGTTTGAGCAAAACACTTCGGT
TTCCAAGGAGACGCCTAAACACGCCGCAGTATAAACAGTTCATTTAGTGATGGCACCAAA
ATGGTTCCCATGGGTCCCAGTTCTTAATTGCAAATGAAAGAAAATTAGGGTTGGCCTCAT
CCGGGTCCCTGACAACTCGACTCCACTAGGGCCTCAACCGTTTCCGACGATTTTATTAAA
CTGATTCTCATTATCATATTATGTTGCACATACACTAGACTTTTCATAACGCTCGACCGC
TGCACGCCAAACCCTCAAATACACGGAGTAACTTGCCGAGCTCATTAGTTGGCGCCGAGT
CATAATTAATACTGAGAAAATGCACTTCTGCGGATATAGGGGAAGTGGATATGAAATTCC
TTTCTTTAAATATTGACTG------------------------AAAGTGTAATCCGAATG
GCAATCAAATAGAAAATACATGATAATGAACAGAGC
>MY5181_Hapachea_MustrangPk_MustangMtns
-------------TTTAAATACATTTCGGTGTGTTTTTACTGATTCGGATCTTCTTGGGG
AATTTTTTCCGTGTATTTTTTTAATACTATTTATGTCATTGTATTTTTTTCTGCTATGAG
TAAAAATCTTAATTTGAGAAATTCCTGTTCTCTGTGTGTCAAAGGGAAAGGTCATTCAGT
CGGACGAACTGCGAGAACAAAAAAGGAGGAAAGCAGAATGGCCCCATCTAAGTGAATGTG
TCCATCCTACAAAATTCCTTGACTTGAGCTTTCTCTGTGGTTTGAGCAAAACACTTCGGT
TTCCAAGGAGACGCCTAAACACGCCGCAGTATAAACAGTTCATTTAGTGATGGCACCAAA
ATGGTTCCCATGGGTCCCAGTTCTTAATTGCAAATGAAAGAAAATTAGGGTTGGCCTCAT
CCGGGTCCCTGACAACTCGACTCTACTAGGGCCTCAACCGTTTCCGACGATTTTATTAAA
CTGATTCTCATTATCATATTATGTTGCACATACACTAGACTTTTCATAACGCTCGACCGC
TGCACGCCAAACCCTCAAAGACACGGAGTAACTTGCCGAGCTCATTAGTTGGCGCCGAGT
CATAATTAATACAGAGAAAATGCACTTCTGCGGATATAGGAGAAGTGGATCTGAAATTCC
TTTCTTAAAATATTGACTGAAATTGGAAGCCAACGCGTTTTTTAAAGTCTAATCCGAATG
GCAATCAGGTAGAAAATACATGATAATGAACAGAGC
>MY5193_Hapachea_HarshawRd_PatagoniaMtns
TTTTTTCATCTCTTCAAAATACATTTCGGTGTGTTTTTACTGATTCGGATCTTCTTGGGG
AATTTTTTCCGTGTA-TTTTTTAATACTATTTATGTCATTGTATTTTTTTCTGCTATGAG
TAAAAATCTTAATTTGAGAAATTCCTGTTCTGTGTGTGTCAAAGGGAAAGGTCATTCAGT
CGGACGAACCGCGAGAACAAAAAAGGAGGAAAACAGAATGGCCCCATCTAAGTGAATGTG
TCCATCCTACAAAATTCCTTGACTTGAGCTTTCTCTGTGGTTTGAGCAAAACACTTCGGT
TTCCAAGGAGACGCCTAAACACGCCGCAGTATAAACAGTTCATTTAGTGATGGCACCAAA
ATGGTTCCCATGGGTCCCAGTTCTTAATTGCAAATGAAAGAAAATTAGGGTTGGCCTCAT
CCGGGTCCCTGACAACTCGACTCTACTAGGGCCTCAACCGTTTCCGACGATTTTATTAAA
CTGATTCTCATTATCATATTATGTTGCACACACACAAGACTTTTCATAATGCTCGACCGC
TGCACGCCAAACCCTCAAAGACACCGAGTAACCTGCCGAGCTCATTAGCTGTCTCCGAGT
CATAATTAATACAGAGAAAATGCACTTCTGCGGATATAGGAGAAGTGGATCCAAAATTCC
TTTCTTAAAATATTGACTGAAATTCGAAGTCAATGCATTTTTTAAAGTGTAATCCGAATG
GCAATCAGGTAGAAAATACATGATAATGAACAGAGC
>MY5194_Hapachea_Ordsummit_MtOrd
TTCTTTTATCTCTTCAAAACACATTCTGGTGCGTTTTTACGGATTCAAGTCTTTTTGGTG
AATTTTTTCCGTGTATTTTTTAAATACTATTTATGTCATTGCATTTTTTTCTGCTATGAA
TAAAAACCTTAACTTGAGAAGTTCCTGCTCTCTGTTTGGCAAAGGGAAAGGTCATTCAGT
CGGACGAACTGCGAGAACAAAAAAGGGGGAAAACAGAATGGCCCCATCTAAGTGAATGTG
TCTATCCTACAAAATTCCTTGACTTGAGCTTTCTCTGTGGTTTGAGCAAAACACTTCGGT
TTCCAAGGAGACGCCTAAACACGCCGCAGTATAAACAGTTCATTTAGTGATGGCACCAAA
ATGGTTCCCATGGGTCCTAGTTCTTAATTGCAAATGAAAGAAAATTAGGGTTGGCCTCAT
CCGGGTCCCTGACAACTCGACTCTACCAGGGCCTCAACCGTTTCCGACGATTTTATTAAA
CTGATTCTCATTATCATATTATGTTGCACACACACAAGACTTTTCATAATGCTCGACCGT
TGCACGCCAAACACTCAAAGACACCGAGTAACCTGCCGAGCTCATTAGTTGACGCCGAGT
CATAATTAATACAGAGGAAATGCACTTCTGCTGATATAGAAGAAGTGGATCTGAAATTC-
-------------------------GAAGCCAATGAGTTTTTTAAAATGTAATCCGGATG
GCAATCAGGTAGAAAATACGTGATAATGAACAGAGC
>MY5195_Hapachea_Ordsummit_MtOrd
------------------------------------------------GTCTTTTTGGTG
AATTTTTTCCGTGTATTTTTTAAATACTATTTATGTCATTGCATTTTTTTCTGCTATGAA
TAAAAACCTTAACTTGAGAAGTTCCTGCTCTCTGTTTGGCAAAGGGAAAGGTCATTCAGT
CGGACGAACTGCGAGAACAAAAAAGGGGGAAAACAGAATGGCCCCATCTAAGTGAATGTG
TCTATCCTACAAAATTCCTTGACTTGAGCTTTCTCTGTGGTTTGAGCAAAACACTTCGGT
TTCCAAGGAGACGCCTAAACACGCCGCAGTATAAACAGTTCATTTAGTGATGGCACCAAA
ATGGTTCCCATGGGTCCTAGTTCTTAATTGCAAATGAAAGAAAATTAGGGTTGGCCTCAT
CCGGGTCCCTGACAACTCGACTCTACCAGGGCCTCAACCGTTTCCGACGATTTTATTAAA
CTGATTCTCATTATCATATTATGTTGCACACACACAAGACTTTTCATAATGCTCGACCGT
TGCACGCCAAACACTCAAAGACACCGAGTAACCTGCCGAGCTCATTAGTTGACGCCGAGT
CATAATTAATACAGAGGAAATGCACTTCTGCTGATATAGAAGAAGTGGATCTGAAATTC-
-------------------------GAAGCCAATGAGTTTTTTAAAATGTAATCCGGATG
GCAATCAGGTAGAAAATACGTGATAATGAACAGAGC
>MY5266_Hencina_CerroBolla
TTTTTTTATCTCTTCAAAATACATTCCGGTGCGTTTTTACTGATTCGAGTCTTCTTGGCG
AATTTTTTTCTCGTATTTTTTTAATAGTATTTATGTTATTGTATTTTTTCCTGCTATAAA
TAAAAATCTAAACTTAAGAAATTTCTGTTCTTTGTGTGGCAAAGAGAGAGGTCATTCAGT
CGGACGAACTGCGAGATCTAAAAAGGGGAAAAACAGAATGGCCCCATCTAAGTGAATGTG
TCTATCGTACAAAATTCCTTGACTTGAGCTTTCTCTGTGGTTTGAGCAAAACATTTCGGT
TTCCAAGGAGACGCCTAAACATGCCGTAGTATAAACAGTTCATTTAGTGATGGCACCAAA
ATGGTTCCCATGGGTCCCAGCTCTTAATTGCAAATGAAAGAAAATTAGGGTTGGCCTCAT
CCGGGTCCCTGACAACTCGACTCTACCAGGGCCTCAGCCATTTCCGACGATTTTATTAAA
CTGATTCTCATTATCATATTATGTTGCACACACATAAGACTTTTCATAATGCTCGACCGT
TGCACGCCAAACACTCAAAGACACCGAGTAACCTGCCAAGCTCATTACTTGACGCCGAGT
CATAATTAATGCAGAGAAAATGCACTTCTTCGGATGTAGGGGAAGTGGACCTAAAATTCC
TTTCTTAAAATATTGACTGAAATTTGAAGTCAGTACGTTTTT-GAAGTTTAATCCGGATG
GCAATCAGGTAGAAAATACATGAAAATGAACTACTC
>MY5267_Hencina_CerroBolla
TTTTTTTATCTCTTCAAAATACATTCCGGTGCGTTTTTACTGATTCGAGTCTTCTTGGCG
AATTTTTTTCTCGTATTTTTTTAACAGTATTTATGTTATTGTATTTTTTCCTGCTATAAA
TAAAAATCTAAACTTAAGAAATTTCTGTTCTTTGTGTGGCAAAGAGAGAGGTCATTCAGT
CGGACGAACTGCGAGATCTAAAAAGGGGAAAAACAGAATGGCCCCATCTAAGTGAATGTG
TCTATCGTACAAAATTCCTTGACTTGAGCTTTCTCTGTGGTTTGAGCAAAACATTTCGGT
TTCCAAGGAGACGCCTAAACATGCCGTAGTATAAACAGTTCATTTAGTGATGGCACCAAA
ATGGTTCCCATGGGTCCCAGCTCTTAATTGCAAATGAAAGAAAATTAGGGTTGGCCTCAT
CCGGGTCCCTGACAACTCGACTCTACCAGGGCCTCAGCCATTTCCGACGATTTTATTAAA
CTGATTCTCATTATCATATTATGTTGCACACACATAAGACTTTTCATAATGCTCGACCGT
TGCACGCCAAACACTCAAAGACACCGAGTAACCTGCCAAGCTCATTACTTGACGCCGAGT
CATAATTAATGCAGAGAAAATGCACTTCTTCGGATGTAGGGGAAGTGGACCTAAAATTCC
TTTCTTAAAATATTGACTGAAATTTGAAGTCAGTACGTTTGT-GAAGTTTAATCCGGATG
GCAATCAGGTAGAAAATACATGAAAATGAACTAC--
>MY5269_Hexurella_GuadalupeValley
TTTTTTTATCTCTTCAAAATACACTCCGGTGCGTTTTTACTGATTCGAGTCCTCTTGGCG
AATTTTCTTCCTGTATTTTTTCAATAGTATTTATGTTATTGTATCTTTTCCTGCTATAAA
TAAAAATCTAAACTTAAGAAATTTCTGCTCTTTGTGTGGCAAAGAGAGAGGTCATTCAGT
CGGACGAACTGCGAGATCTAAAAAGGGGAAAAACAGAATGGCCCCATCTAAGTGAATGTG
TCTATCGTACAAAATTCCTTGACTTGAGCTTTCTCTGTGGTTTGAGCAAAACATTTCGGT
TTCCAAGGAGACGCCTAAACATGCCGTAGTATAAACAGTTCATTTAGTGATGGCACCAAA
ATGGTTCCCATGGGTCCCAGCTCTTAATTGCAAATGAAAGAAAATTAGGGTTGGCCTCAT
CCGGGTCCCTGACAACTCGACTCTACCAGGGCCTCGGCCATTTCCGACGATTTTATTAAA
CTGATTCTCATTATCATATTATGTTGCACACACATAAGACTTTTCATAATGCTCGACCGT
TGCACGCCAAACACTCAAAGACACCGAGTAACCTGCCAAGCTCATTACTTGAAGCCGAGT
CATAATTAATGTAGAGAAAATGCACTTCTTCGGATGTAGGGGAAGTGGACCTAAAATTCC
TTTCTTAAAATATTGACTGAAATTTGAAGTCAGTACGTTTTT-GAAGTTTAATCCGGATG
GCAATCAGGTAGAAAATACATGATAATGAACTACTC
>MY5271_Hexurella_GuadalupeValley
TTTTTTTATCTCTTCAAAATACATTCCGGTGCGTTTTTACTGATTCGAGTCTTCTTGGCG
AATTTTCTTCCTGTATTTTTTCAATAGTATTTATGTTATTGTATCTTTTCCTGCTATAAA
TAAAAATCTAAACTTAAGAAATTTCTGCTCTTTGTGTGGCAAAGAGAGAGGTCATTCAGT
CGGACGAACTGCGAGATCTAAAAAGGGGAAAAACAGAATGGCCCCATCTAAGTGAATGTG
TCTATCGTACAAAATTCCTTGACTTGAGCTTTCTCTGTGGTTTGAGCAAAACATTTCGGT
TTCCAAGGAGACGCCTAAACATGCCGTAGTATAAACAGTTCATTTAGTGATGGCACCAAA
ATGGTTCCCATGGGTCCCAGCTCTTAATTGCAAATGAAAGAAAATTAGGGTTGGCCTCAT
CCGGGTCCCTGACAACTCGGCTCTACCAAGGCCTCGGCCATTTCCGACGATTTTATTAAA
CTGATTCTCATTATCATATTATGTTGCACACACATAAGACTTTTCATAATGCTCGACCGT
TGCACGCCAAACACTCAAAGACACCGAGTAACCTGCCAAGCTCATTACTTGACGCCGAGT
CATAATTAATGTAGAGAAAATGCACTTCTTCGGATGTAGGGGAAGTGGACCTAAAATTCC
TTTCTTAAAATATTGACTGAAATTTGAAGTCAGTACGTTTTT-GAAGTTTAATCCGGATG
GCAATCAGGTAGAAAATACATGATAATGAACTACTC
>MY5276_Hexurella_SanPedro_Martir
TTCTTTTTTCTCTTCAAAATACATTCCGGTTCGTTTTTACTGATTCGAGTCTTCTTGGCG
AATTTTTTTCTTGTATTTTTTTAATAGTATTTATGTTATTGTATCTTTTCCTGCTATAAA
TAAAAATCTAAACTTAAGAAATTTCTGTTCTTTGTGTGGCAAAGAGAGAGGTCATTCAGT
CGGACGAACTGCGAGATCTAAAAAGGGGAAAAACAGAATAGCCCCATCTAAGTGAATGTG
TCTATCGCACAAAATTCCTTGACTTGAGCTTTCTCTGTGGTTTGAGCAAAACATTTCGGT
TTCCAAGGAGACGCCTAAACATGCCGTAGTATAAACAGTTCATTTAGTGATGGCACCAAA
ATGGTTCCCATGGGTCCCAGCTCTTAATTGCAAATGAAAGAAAATTAGGGTTGGCCTCAT
CCGGGTCCCTGACAACTCGACTCTACCAGGGCCTCAGCTATTTCCGACGATTTTATTAAA
CTGATTCTCATTATCATATTATGTTGCACACACATAAGACTTTTCATAATGCTCGACCGT
TGCACGCCAAGCACTCAAAGACACCGAGTAACCTGCCAAGCTCATTACTTGACGCCGAGT
CATAATTAATGTAGAGAAAATGCACTTCTTCGGATGTAGGGGAAGTGGACCTAAAATTCC
TTTCTTAAAATATTGACTGAAATTTGAAGTCAGTACGTTTTT-GAAGTTTAATCCGGATG
GCAATCAGGTAGAAAATACATGATAATGAACTACTC
>MY5277_Hexurella_SanPedro_Martir
TTCTTTTTTCTCTTCAAAATACATTCCGGTTCGTTTTTACTGATTCGAGTCTTCTTGGCG
AATTTTTTTCTTGTATTTTTTTAATAGTATTTATGTTATTGTATCTTTTCCTGCTATAAA
TAAAAATCTAAACTTAAGAAATTTCTGTTCTTTGTGTGGCAAAGAGAGAGGTCATTCAGT
CGGACGAACTGCGAGATCTAAAAAGGGGAAAAACAGAATAGCCCCATCTAAGTGAATGTG
TCTATCGCACAAAATTCCTTGACTTGAGCTTTCTCTGTGGTTTGAGCAAAACATTTCGGT
TTCCAAGGAGACGCCTAAACATGCCGTAGTATAAACAGTTCATTTAGTGATGGCACCAAA
ATGGTTCCCATGGGTCCCAGCTCTTAATTGCAAATGAAAGAAAATTAGGGTTGGCCTCAT
CCGGGTCCCTGACAACTCGACTCTACCAGGGCCTCAGCTATTTCCGACGATTTTATTAAA
CTGATTCTCATTATCATATTATGTTGCACACACATAAGACTTTTCATAATGCTCGACCGT
TGCACGCCAAGCACTCAAAGACACCGAGTAACCTGCCAAGCTCATTACTTGACGCCGAGT
CATAATTAATGTAGAGAAAATGCACTTCTTCGGATGTAGGGGAAGTGGACCTAAAATTCC
TTTCTTAAAATATTGACTGAAATTTGAAGTCAGTACGTTTTT-GAAGTTTAATCCGGATG
GCAATCAGGTAGAAAATACATGATAATGAACTACTC
>MY5280_Hexurella_ArroyoSalado
TTTTTTTATCTCTTCAAAATACATTCCGGTGCGTTTTTACTGATTCGAGTCTTCTTGGCG
AATTTTTTTCCTGTATTTTGTTAATACTGTTTATGTTATTGCATTTTTTCCTGCTATAAA
TAAAAATCTGAACTTAAGAAATTTCTGTTCTTTGTGTGGCAAAGGGAGAGGTTATTCAGT
CGGACGAACTGCGAGATCAAAAAAGGGGACAACCAGAATGGCCCCATCTAAGTGAATGTG
TCTATCCTACAAAATTCCTTGACTTGAGCTTTCTCTGTGGTTTGAGCAAAACATTTCGGT
TTCCAAGGATACGCCTAAACACACCGTAGTATAAACAGTTCATTTAGTGATGGCACCAAA
ATGGTTCCCATGGGTCCCAGCTCTTAATTGCAAATGAAAGAAAATTAGGGTTGGCCTCAT
CCGGGTCCCTGACAACTCGACTCTACCAGGGCCTCAACCATTTCCGACGATTTTATTAAA
CTGATTCTCATTATCATATTATGTTGCACACACATAAGACTTTTCATAATGCTCGACCGT
TGCACGCCAAACACTCAAAGACACCGAGTAACCTGCCAAGCTCATTACTTGACGCCGAGT
CATAATTAATGTAGAGAAAATGCACTCCTTCGGATATAGGGGAAGTGGACCTAAAATTCT
TTTCATAAAATATTGACTGAAATTTGAAGTCAATACGTTTTT-GAAGTGTAATCCGGGTG
GCAATCAGGTAGAAAATACATGATAATGAACTACTC
>MY5282_Hexurella_ArroyoSalado
-------ATCTCTT---AATACATTCCGGTGCGTTTTTACTGATTCGAGTCTTCTTGGCG
AATTTTTTTCCTGTATTTTGTTAATACTGTTTATGTTATTGCATTTTTTCCTGCTATAAA
TAAAAATCTGAACTTAAGAAATTTCTGTTCTTTGTGTGGCAAAGGGAGAGGTTATTCAGT
CGGACGAACTGCGAGATCAAAAAAGGGGACAACCAGAATGGCCCCATCTAAGTGAATGTG
TCTATCCTACAAAATTCCTTGACTTGAGCTTTCTCTGTGGTTTGAGCAAAACATTTCGGT
TTCCAAGGATACGCCTAAACACACCGTAGTATAAACAGTTCATTTAGTGATGGCACCAAA
ATGGTTCCCATGGGTCCCAGCTCTTAATTGCAAATGAAAGAAAATTAGGGTTGGCCTCAT
CCGGGTCCCTGACAACTCGACTCTACCAGGGCCTCAACCATTTCCGACGATTTTATTAAA
CTGATTCTCATTATCATATTATGTTGCACACACATAAGACTTTTCATAATGCTCGACCGT
TGCACGCCAAACACTCAAAGACACCGAGTAACCTGCCAAGCTCATTACTTGACGCCGAGT
CATAATTAATGTAGAGAAAATGCACTCCTTCGGATATAGGGGAAGTGGACCTAAAATTCT
TTTCATAAAATATTGACTGAAATTTGAAGTCAATACGTTTTT-GAAGTGTAATCCGGGTG
GCAATCAGGTAGAAAATACATGATAATGAACTACTC
>MY5286_Hrupicola_SweetwaterSpr_OrdMtn
TTTTTTCCTCTCTTCAAAATACATTCCGGT-------GACTGATTCGAACCTTCTTAGCG
AATTTTTTTCCTGTATTTTTTTAATACTATTTATGTTATTTTATTTTTTCCCGCTATAAA
TAAAAATCTGAACTTGAGAAATTTCTGTTCTTTGTGTGGCAAAGGGAGAGGTCATTCAGT
CGGACGAACTGCGAGATCAAAAAAGGGGAAAAACAGAATGGCCCCAACTAAGTGAATGTG
TCTATCCTACAAAATTCCTTGACTTGAGCTTTCTCTGTGGTTTGAGCAAAACATTTCGGT
TTCCAAGGAGACGCCTAAACACGTCGTAGTATAAACAGTTCATTTAGTGATGGCACCAAA
ATGGTTCCCATGGGTCCCAGCTCTTAATTGCAAATGAAAGAAAATTAGGGTTGGCCTCAT
CCGGGTCCCTGACAACTCGACTCTACCAGGGCCTCAACCATTTCCGACGATTTTATTAAA
CTGATTCTCATTATCATATTATGTTGCACACACACAAGACTTTTCATAATGCTCGACCGT
TGCACGCCAAACACCCAAAGACACCGGGTAACCTGCCAAGCTCATTACTCGACTCCGAGT
CGTAATTAATGTAGAGAAAATGCACTTCTGCGGGTATAGAGGAAGTGGACTTGAAATTCC
TTTCTTAAAATATTGACTGAAATTTCAAGTCAGTACGTTTTT-GAAGTGTA---------
------------------------------------
>MY5287_Hrupicola_SweetwaterSpr_OrdMtn
----------------------------------------TGATTCGAACCTTCTTAGCG
AATTTTTTTCCTGTATTTTTTTAATACTATTTATGTTATTTTATTTTTTCCCGCTATAAA
TAAAAATCTGAACTTGAGAAATTTCTGTTCTTTGTGTGGCAAAGGGAGAGGTCATTCAGT
CGGACGAACTGCGAGATCAAAAAAGGGGAAAAACAGAATGGCCCCAACTAAGTGAATGTG
TCTATCCTACAAAATTCCTTGACTTGAGCTTTCTCTGTGGTTTGAGCAAAACATTTCGGT
TTCCAAGGAGACGCCTAAACACGTCGTAGTATAAACAGTTCATTTAGTGATGGCACCAAA
ATGGTTCCCATGGGTCCCAGCTCTTAATTGCAAATGAAAGAAAATTAGGGTTGGCCTCAT
CCGGGTCCCTGACAACTCGACTCTACCAGGGCCTCAACCATTTCCGACGATTTTATTAAA
CTGATTCTCATTATCATATTATGTTGCACACACACAAGACTTTTCATAATGCTCGACCGT
TGCACGCCAAACACCCAAAGACACCGGGTAACCTGCCAAGCTCATTACTCGACTCCGAGT
CGTAATTAATGTAGAGAAAATGCACTTCTGCGGGTATAGAGGAAGTGGACTTGAAATTCC
TTTCTT------------------------------------------------------
------------------------------------
>MY5288_Hrupicola_Deadman_Hills
TTTTTTCATCTCTCCAAAATACATTCCGGTGCGTTTTTACTGATTCGAGTCTTCTTGGCG
AATTTTTTTCCTGTATTTTTTTAATACTATTTATGTTATTGTATTTTTTCCTGCTATAAA
TAAAAATCTGAACTTGAGAAATTTCTGTTCTTTGTGTGGCAAAGAGAGAGGTCATTCAGT
TGGACGAACTGCGAGATCAAAAAAGGGGAAAAACAGAATGACCCCATCTAAGTGAATGTG
TCTATCCTACAAAATTCCTTGACTTGAGCTTTCTCTGTGGTTTGAGCAAAACATTTCGGT
TTCCAAGGAGACGCCTAAACACGCCGTAGTATAAACAGTTCATTTAGTGATGGCACCAAA
ATGGTTCCCATGGGTCTCAGCTCTTAATTGCAAATGAAAGAAAATTAGGGTTGGCCTCAT
CCGGGTCCCTGACAACTCGACTCTACCAAGGCCTCAACCATTTCCGACGATTTTATTAAA
CTGATTCTCATTATCATATTATGTTGCACACACACAAGACTTTTCATAATGCTCTACCGT
TGCACGCCAAACACTCAAAGACATCGAGTAACCTGCCAAGCTCATTACTTGACGCCGAGT
CGTAATTAATGTAGAGAAAATGCACTTCTGCAAATATAGGGAAAATGGACCTGAAATTCC
TTTCTTAAAATATTGACTGAAATTTGAAGTCAGTACGTTTTT-GAAGTGTAATCCGGATG
GCAATCAGGTAGAAAATACATGATAATGAACTACTC
>MY5289_Hrupicola_Deadman_Hills
--------------------------------GTTTTTACTGATTCGAGTCTTCTTGGCG
AATTTTTTTCCTGTATTTTTTTAATACTATTTATGTTATTGTATTTTTTCCTGCTATAAA
TAAAAATCTGAACTTGAGAAATTTCTGTTCTTTGTGTGGCAAAGAGAGAGGTCATTCAGT
TGGACGAACTGCGAGATCAAAAAAGGGGAAAAACAGAATGACCCCATCTAAGTGAATGTG
TCTATCCTACAAAATTCCTTGACTTGAGCTTTCTCTGTGGTTTGAGCAAAACATTTCGGT
TTCCAAGGAGACGCCTAAACACGCCGTAGTATAAACAGTTCATTTAGTGATGGCACCAAA
ATGGTTCCCATGGGTCTCAGCTCTTAATTGCAAATGAAAGAAAATTAGGGTTGGCCTCAT
CCGGGTCCCTGACAACTCGACTCTACCAAGGCCTCAACCATTTCCGACGATTTTATTAAA
CTGATTCTCATTATCATATTATGTTGCACACACACAAGACTTTTCATAATGCTCTACCGT
TGCACGCCAAACACTCAAAGACATCGAGTAACCTGCCAAGCTCATTACTTGACGCCGAGT
CGTAATTAATGTAGAGAAAATGCACTTCTGCAAATATAGGGAAAATGGACCTGAAATTCC
TTTCTTAAAATATTGACTGAAATTTGAAGTCAGTACGTTTTT-GAAGTGTAATCCGGATG
GCAATCAGGTAGAAAATACATGATAATGAACTACTC
>MY5310_Hexurella_AntelopeCyn_CerbatMtns
------------------------------------------------------------
------------------TTTAAATAATATTTATTTCATTGTATTTTTTTCCGCTATGAA
TAAAAACCTTAACTTGAGAAATTCCTGCTTTCTGTTTGGCAAAGGGAAAGGTCATTCAGT
CGGACGAACTGCGAGAACAAAAAAGGGGGAAAACAAAATGGCCCCATCTGAGTGAATGTG
TCTATCCTCCAAAATTCCTTGACTTGAGCTTTCTCTGTGGTTTGAGCAAAACACTTCGGT
TTCCAAGGAGACGCCTAAACACGCCGTAGTATAAACAGTTCATTTAGTGATGGCACCAAA
ATGGTTCCCATGGGTCCTAGTTCTTAATTGCAAATGAAAGAAAATTAGGGTTGGCCTCAT
CCGGGTCCCTGACAACTCGACTCTACCAGGGCCTCAACCGTTTCCGACGATTTTATTAAA
CTGATTCTCATTATCATATTATGTTGCACACACACAAGACTTTTCATAATGCTCGACCGT
TGCACGCCAAACACTCAAAGACACCGAGTAACCTGCCGAACTCATTAGTTGACGCCGAGT
CATAATTAACACAGAG-AAATGCACTTCTGCGGATATAGGAGAAGTGGATCTGAAATTC-
-------------------------GAAGCCAATGTGTTTTTTAAAATGTAAT-------
------------------------------------
>MY5311_Hexurella_AntelopeCyn_CerbatMtns
------------------------------------------------------------
-------------------------------------------TTTTTTTCCGCTATGAA
TAAAAACCTTAACTTGAGAAATTCCTGCTTTCTGTTTGGCAAAGGGAAAGGTCATTCAGT
CGGACGAACTGCGAGAACAAAAAAGGGGGAAAACAAAATGGCCCCATCTGAGTGAATGTG
TCTATCCTCCAAAATTCCTTGACTTGAGCTTTCTCTGTGGTTTGAGCAAAACACTTCGGT
TTCCAAGGAGACGCCTAAACACGCCGTAGTATAAACAGTTCATTTAGTGATGGCACCAAA
ATGGTTCCCATGGGTCCTAGTTCTTAATTGCAAATGAAAGAAAATTAGGGTTGGCCTCAT
CCGGGTCCCTGACAACTCGACTCTACCAGGGCCTCAACCGTTTCCGACGATTTTATTAAA
CTGATTCTCATTATCATATTATGTTGCACACACACAAGACTTTTCATAATGCTCGACCGT
TGCACGCCAAACACTCAAAGACACCGAGTAACCTGCCGAACTCATTAGTTGACGCCGAGT
CATAATTAATACAGAGTAAATGCACTTCTGCGGATATAGGAGAAGTGGATCTGAAATTC-
-------------------------GAAGCCAATGTGTTTTTTAAAATGTAATCCGGATG
GCAATCAGGTAGAAAATACATGATAATGAACAGAGC
>MY5312_Hexurella_FoxCyn_MusicMtns
------------------------------------------------------------
------------------------------TTATTTCATTGTATTTTTTTCCGCTATGAA
TAAAAACCTTAACTTGAGAAATTCCTGCTTTCTGTTTGGCAAAGGGAAAGGTCATTCAGT
CGGACGAACTGCGAGAACAAAAAAGGGGGAAAACAAAATGGCCCCATCTGAGTGAATGTG
TCTATCCTCCAAAATTCCTTGACTTGAGCTTTCTCTGTGGTTTGAGCAAAACACTTCGGT
TTCCAAGGAGACGCCTAAACACGCCGTAGTATAAACAGTTCATTTAGTGATGGCACCAAA
ATGGTTCCCATGGGTCCTAGTTCTTAATTGCAAATGAAAGAAAATTAGGGTTGGCCTCAT
CCGGGTCCCTGACAACTCGACTCTACCAGGGCCTCAACCGTTTCCGACGATTTTATTAAA
CTGATTCTCATTATCATATTATGTTGCACACACACAAGACTTTTCATAATGCTCGACCGT
TGCACGCCAAACACTCAAAGACACCGAGTAACCTGCCGAACTCATTAGTTGACGCCGAGT
CATAATTAATACAGAGGAAATGCACTTCTGCGGATATAGGAGAAGTGGATCTGAAATTC-
-------------------------GAAGCCAATGTGTTTTTTAAA--------------
------------------------------------
>MY5313_Hexurella_FoxCyn_MusicMtns
------------------------------------------------------------
--------------------------------------TTGTATTTTTTTCCGCTATGAA
TAAAAACTTTAACTTGAGAAATTCCTGCTTTCTGTTTGGCAAAGGGAAAGGTCATTCAGT
CGGACGAACTGCGAGAACAAAAAAGGGGGAAAACAAAATGGCCCCATCTGAGTGAATGTG
TCTATCCTCCAAAATTCCTTGACTTGAGCTTTCTCTGTGGTTTGAGCAAAACACTTCGGT
TTCCAAGGAGACGCCTAAACACGCCGTAGTATAAACAGTTCATTTAGTGATGGCACCAAA
ATGGTTCCCATGGGTCCTAGTTCTTAATTGCAAATGAAAGAAAATTAGGGTTGGCCTCAT
CCGGGTCCCTGACAACTCGACTCTACCAGGGCCTCAACCGTTTCCGACGATTTTATTAAA
CTGATTCTCATTATCATATTATGTTGCACACACACAAGACTTTTCATAATGCTCGACCGT
TGCACGCCAAACACTCAAAGACACCGAGTAACCTGCCGAACTCATTAGTTGACGCCGAGT
CATAATTAATACAGAGGAAATGCACTTCTGCGGATATAGGAGAAGTGGATCTGAAATTC-
-------------------------GAAGC------------------------------
------------------------------------
>MY5314_Hexurella_Grasshopper_BrushyMtn
--------------------------------------------------CTTCTTGGTG
AATTTTTTCCGCGCATTTTTTTAATACTATTTATGTCATTGTATTTTTTTCTGCTATGAA
TAAAAACCTTAACTTGAGAAATTCCTGCTCTCTGTTTGCCAAAGGGAAAGGTCATTCAGT
CGGACGAACTGCGGGAACAAAAAAGGGGGAAAACAGAATGGCCCCATCTAAGTGAATGTG
TCTATCCTACAAAATTCCTTGACTTGAGCTTTCTCTGTGGTTTGAGCAAAACACTTCGGT
TTCCAAGGAGACGCCTAAACACGCCGTAGTATAAACAGTTCATTTAGTGATGGCACCAAA
ATGGTTCCCATGGGTCCTAGTTCTTAATTGCAAATGAAAGAAAATTAGGGTTGGCCTCAT
CCGGGTCCCTGACAACTCGACTCTACCAGGGCCTCAACTGTTTCCGACGATTTTATTAAA
CTGATTCTCATTATCATATTATGTTGCACACACACAAGACTTTTCATAATGCTCGACCGT
TGCACGCCAAACTCTCAAAGACACCGAGTAACCTGCAGAGCTCATTAGTTGACGCCGAAT
CATAATTAATACAGAGGAA-----------------------------------------
------------------------------------------------------------
------------------------------------
>MY5315_Hexurella_WagonerRd_BradshawMtns
-------------------------------------TACTGATTCAAGTCTTCTTGGTG
AATTTTTTCCGTGTATTTTTTTAATACTATTTATGTCATTGTAATTTTTTCTACTATGAA
TAAAAACCTTAACTTGAGAAGTTCCTGCTCTCTGTTTGGCAAAGGGAAAGGTCATTCAGT
CGGACGAACTGCGAGAACAAAAAAGGGGAAAAACAGAGTGGCCCCATCTAAGTGAATGTG
TCTATCCTACAAAATTCCTTGACTTGAGCTTTCCCTGTGGTTTGAGCAAAACACTTCGGT
TTCCAAGGAGACGCCTAAACACACCGTAGTATAAACAGTTCATTTAGTGATGGCACCAAA
ATGGTTCCCATGGGTCCTAGTTCTTAATTGCAAATGAAAGAAAATTAGGGTTGGCCTCAT
CCGGGTCCCTGACAACTCGACTCTACCAGGGCCTCAACCGTTTCCGACGATTTTATTAAA
CTGATTCTCATTATCATATTATGTTGCACACACACAAGACTTTTCATAATGCTCGACCGT
TGCGCGCCAAACACTCAAAGACACCGAGTAACCTGCCGAGCTTATTAGTTGACGCCGAGT
CATAATTAATACAGAGGAAATGCACTTCTGCGGATATAGGAGAAGTGGATCTGAAATTC-
-------------------------GAAGCCAATGTGTTTTTTAAAATGTAATCCGGATG
GCAATCAGGTAGAAAATACGTGATAATGAACAGAGC
>MY5316_Hexurella_WagonerRd_BradshawMtns
TTTTTTTATCTCTTCAAAACACATTCCGGGGTGTTTTTACTGATTCAAGTCTTCTTGGTG
AATTTTTTCAGTGTATTTTTTTAATACTATTTATGTCATTGTAATTTTTTCTACTAGGAA
TAAAAACCTTAACTTGAGAAGTTCCTGCTCTCTGTTTGGCAAAGGGAAAGGTCATTCAGT
CGGACGAACTGCGAGAACAAAAAAGGGGAAAAACAGAGTGGCCCCATCTAAGTGAATGTG
TCTATCCTACAAAATTCCTTGACTTGAGCTTTCTCTGTGGTTTGAGCAAAACACTTCGGT
TTCCAAGGAGACGCCTAAACACACCGTAGTATAAACAGTTCATTTAGTGATGGCACCAAA
ATGGTTCCCATGGGTCCTAGTTCTTAATTGCAAATGAAAGAAAATTAGGGTTGGCCTCAT
CCGGGTCCCTGACAACTCGACTCTACCAGGGCCTCAACCGTTTCCGACGATTTTATTAAA
CTGATTCTCATTATCATATTATGTTGCACACACACAAGACTTTTCATAATGCTCGACCGT
TGCACGCCAAACACTCAAAGACACCGAGTAACCTGCCGAGCTCATTAGTTGACGCCGAGT
CATAATTAATACAGAGGAAATGCACTTCTGCGGATATAGGAGAAGTGGATCTGAAATTC-
-------------------------GAAGCCAATGCGTTTTTTAAAATGTAATCCGGATG
GCAATCAGGTAGAAAATACGTGATAATGAACAGAGC
>MY5317_Hrupicola_Cottonwood_SnYsidroMtns
TGTTTTCATCTCTTCAAAACACATTCCGGTGCGTTTTTACTGATTTGAGTCTTCTTGGCG
AATTTTTTCCGTGTATTTTTTTAATACTATTTATGTCATTGTATTTTTTCCTGTTATAAA
TAAAAATCTGAACTTGAGAAATTTCTGTTCTTTCTGTGGCAATGGGAAAGGTCATTCAGT
CGGACGAACTGCGAGATCAAAAAAGGGGAAAAACAGAATGGCCCCATCTAAGTGAATATG
TCTATCCTACAAAATTCCTTGACTTGAGCTTTCTCTGTGGTTTGAGCAAAACATTTCGGT
TTCCAAGGAGACGCCTAAACACGCCGTAGTATAAACAGTTCATTTAGTGATGGCACCAAA
ATGGTTCCCATGGGTCCCAGCTCTTAATTGCAAATGAAAGAAAATTAGGGTTGGCCTCAT
CCGGGTCCCTGACAACTCGACTCTACCAGGGCCTCAACCATTTCCGACGATTTTATTAAA
CTGATTCTCATTATCATATTATGTTGCACACACACAAGACTTTTCATAATGCTCGACCGT
TGCACGCCAAACACTCAAAGACACCGAGTAACCTGCCAAGCTCATTACTTGAGGCCGAGT
CATAATTAATGTAGAGAAAATGCACTTCTGCGGATATAGGGGAAGTGGACCTGAAATTCC
TTTCTTAAAATATTGACTGAAATTTTAAGTCAGT--------------------------
------------------------------------
