# Supplementary material for: ﻿Species delimitation, biogeography, and natural history of dwarf funnel web spiders (Mygalomorphae, Hexurellidae, Hexurella) from the United States / Mexico borderlands
Source: Zookeys. 2023 Jun 14;1167:109–57. doi: 10.3897/zookeys.1167.103463 (PMC10285686; doi:10.3897/zookeys.1167.103463)
Supplement: Supplementary material 3 — Input matrices, analysis log files, and output tree files for nuclear and mitochondrial analyses [file zookeys-1167-109_article-103463__-s003.zip › uce-200835.fasta]

>MY0059_Hapachea_SantaRitaMtns_MaderaCyn
ATGATTTTTCCTAACTTTCCCATATTTTCTCGAAGAAATGTCTGTGACTTTCTTCTCCTC
TCTTGCATCTTTCCCCCATCCTCTCTCTTTCTCTCCGAGAAGAGAAAGAGGGAAAAGAAA
GAGGTGAATGCCAAGAGAAAATTGGCCTCGGATGCTTTGAGCTTCGTTTCCGTCCCCTCT
CGGTGAATCCCTTGTGTCTCTTCCCCGCCGGTTCCTAATACCGTTTCTAATGTGAAGTAA
TAACCAAGTTTTGGTGTGTGTGCTGGGAAGAGAGGAGAGAATGCCTCGTCGTGCCCGCGG
CGGGCTTGAGATGCTCATCAGATGCGGGGCCCAGTCGTCCGTCCCCAGAGTCCACGCACT
CGATATCTCGCGTTGACAACCTCATTAACAAAAATCACCCGGCTCATAAAGCAAAAGGCT
TCTTGAGAATTCTTTCGGGTTCATGCTTGTATACAAATAGCTTCTCGATACAATTACTGG
CAACTACTTCGGCGCAAGAGATGCTTCTTCTCTCCTACTCATGCAGATGAATCCCAGCAT
ACGCGATTTGGCCAAATCTCCGAGGGGACTCCATCTCTTGATCTCCGACGCTTTTTGGAT
TTTTTTTACAGTTACTTTTTTCTCACCATTCCCCCCCCCCACCCTCTTCTTTACTTGTTA
TTTTTATTTGCGCCCTATTTCTTTGATTTTAGATCTCGCTTTTTTCTTTCTCTGTTTTCT
CTCAAGTTTTCATAACAAATACGTAAAAGTAAAATCTACAAAAGCAGAGTGAAATGGCAT
CTTTTTTGAAATCTCGATCCTGCGATATGAGATTTGGGGAGA
>MY0139_Hexurella_SanDiego_Guatay
ATGATTTTTCCTAACTTTCCCATATTTTCTCGAAGAAATGTCTCTTACTTTCTTCTCCTC
TCTTGCATCTTCCCCCCATCCT--CTCTTTCTCTCCGAGAAGAGAAAGAGCGAAAAGAAA
GAGGTGAATGCCAAGAGAAAATTGGCCTCGGATGCTTTGAGCTTCGTTTCCATCCCCTCT
CGGTGAATCCCTTGTGTCTCTTCCCCGCCGGTTCCTAATACCGTTTCTAATGTGAAGTAA
TAACCAAGTTTTGGTGTGTGTGCTGGGAAGAGAGGAGAGAATGCCTCGTCGTGCCCGCGG
CGGGCTTGAGATGCTCATCAGATGCGGGGCCCAGTCGTCCGTCCCCAGAGTCCACGCACT
CGATATCTCGCGTTGACAACCTCATTAACAAAAATCACCCGGCTCATAAAGCAAAAGGCT
TCTTGAGAATTCTTTCGGGTTCATGCTTGTATACAAATAGCTTCTCGATACAATTACTGG
CAACTACTTCGGTGCAAGAGATGCTTCTTCTCTCCTACTCATGCAGATGAATCCCAGCAT
ACGCGATTTGGCCAAATCTCTGAGGGGACTCCATCTCTTGATCTCCGACGCTTTTTGGAT
TTTTTTTACAGTAACTTTTTTCTCACCATTTTCTTTCCCACCCCTCTTCTTTACTTGTTA
TTTTTATTTGCGTCCTATTTCTTTGATTTTAGATCTCGCTTTTTTCCTTCTCTGTTTTCT
CTCAAGTTTTCATAACAAATATGTAAAAGTAAAATCTACAAAAGCAGAGTGAAATAGCAC
CTTTTTTGAAATCTCGATCCTGCGATATGAGATTTGGGGAGA
>MY5053_Hexurella_ChiricahuaMtns_PriceCyn
ATGATTTTTCCTAACTTTCCCATATTTTCTCGAAGAAATGTCTCTGACTTTCTTCTCCTC
TCTTGCATCTTTCCCCCATCCTCTCTCTTTCTCTCCGAGAAGAGAAAGAGGGAAAAGAAA
GAGGTGAACGGCAAGAGAAAATTGGCCTCGGATGCTTTGAGCTTCGTCTCCGTCCCCTCT
CGGTGAATCCCTTGTGTCTCTTCCCCGCCGGTTCCTAATACCGTTTCTAATGTGAAGTAA
TAACCAAGTTTTGGTGTGTGTGCTGGGAAGAGAGGAGAGAATGCCTCGTCGTGCCCGCGG
CGGGCTTGAGATGCTCATCAGATGCGGGGCCCAGTCGTCCGTCCCCAGAGTCCACGCACT
CGATATCTCGCGTTGACAACCTCATTAACAAAAATCACCCGGCTCATAAAGCAAAAGGCT
TCTTGAGAATTCTTTCGGGTTCATGCTTGTATACAAATAGCTTCTCGATACAATTACTGG
CAACTACTTCGGTGCAAGAGATGCTTCTTCTCTCCTACTCATGCAGATGAATCCCAGCAT
ACGCGATTTGGCCAAATCTCCGAGGGGACTCCATCTCTTGATCTCCGACGCTTTTTGGAT
TTTTTTTACAGTTACTTTTTTCTCACCATTC----CCCCCCCCCTCTTCTTTACTTGTTA
TTTTTATTTGCGCCCTATTTCTTTGATTTTAGATCTCGCTTTTTTCTTTCTCTGTTTTCT
CTCAAGTTTTCATAACAAATACGTAAAAGTAAAATCTACAAAAGCAGAGTGAAATGGCAT
CTTTTTTGAAATCTGGATCCTGCGATATGAGATTTGGGGAGA
>MY5057_Hexurella_ChiricahuaMtns_PriceCyn
------------------------------------------------------------
------------------------------------------------------------
------------------------------------------------------------
------------------------------------------------------------
------------------------------------------------TCGTGCCCGCGG
CGGGCTTGAGATGCTCATCAGATGCGGGGCCCAGTCGTCCGTCCCCAGAGTCCACGCACT
CGATATCTCGCGTTGACAACCTCATTAACAAAAATCACCCGGCTCATAAAGCAAAAGGCT
TCTTGAGAATTCTTTCGGGTTCATGCTTGTATACAAATAGCTTCTCGATACAATTACTGG
CAACTACTTCGGTGCAAGAGATGCTTC---------------------------------
------------------------------------------------------------
------------------------------------------------------------
------------------------------------------------------------
------------------------------------------------------------
------------------------------------------
>MY5064_Hexurella_MuleMtns_Escabrosa
ATGATTTTTCCTAACTTTCCCATATTTTCTCGAAGAAATGTCTCCGACTTTCTTCTCCTC
TCTTGCATCTTTTCCCCATCCTCTCTCTTTCTCTCCGTGAAGAGAAAGAGGGAAAAGAAA
GAGGTGAATGCCAAGAGAAAATTGGCCTCGGATGCTTTGAGCTTCGTTTCCGTCCCCTCT
CGGTGAATCCCTTGTGTCTCTTCCCCGCCGGTTCCTAATACCGTTTCTAATGTGAAGTAA
TAACCAAGTTTTGGTGTGTGTGCTGGGAAGAGAGGAGAGAATGCCTCGTCGTGCCCGCGG
CGGGCTTGAGATGCTCATCAGATGCGGGGCCCAGTCGTCCGTCCCCAGAGTCCACGCACT
CGATATCTCGCGTTGACAACCTCATTAACAAAAATCACCCGGCTCATAAAGCAAAAGGCT
TCTTGAGAATTCTTTCGGGTTCATGCTTGTATACAAATAGCTTCTCGATACAATTACTGG
CAACTACTTCGGTGCAAGAGATGCTTCTTCTCTCCTACTCATGCAGATGAATCCCAGCAT
ACGCGATTTGGCCAAATCTCCGAGGGGACTCCATCTCTTGATCTCCGACGCTTTTTGGAT
TTTTTTTACAGTTACTTTTTTCTCACCATTT-CCCCCCCTCCCCTCTTCTTTACTTGTTA
TTTTTATTTGTGCCCTATTTCTTTGATTTTAGATCTCGCTTTTTTCTTTCTCTGTTTTCT
CTCAAGTTTTCATAACAAATACGCAAAAGTAAAATCTACAAAAGCAGAGTGAAATGGCAT
CTTTTTTGAAATCTCGATCCTGCGATATGAGATTTGGGGAGA
>MY5066_Hexurella_MuleMtns_Escabrosa
------------------CCCATATTTTCTCGAAGAAATGTCTCTGACTTTCTTCTCCTC
TCTTGCATCTTTCCCCCATCCTCTCTCTTTCTCTCCGTGAAGAGAAAGAGGGAAAAGAAA
GAGGTGAATGCCAAGAGAAAATTGGCCTCGGATGCTTTGAGCTTCGTTTCCGTCCCCTCT
CGGTGAATCCCTTGTGTCTCTTCCCCGCCGGTTCCTAATACCGTTTCTAATGTGAAGTAA
TAACCAAGTTTTGGTGTGTGTGCTGGGAAGAGAGGAGAGAATGCCTCGTCGTGCCCGCGG
CGGGCTTGAGATGCTCATCAGATGCGGGGCCCAGTCGTCCGTCCCCAGAGTCCACGCACT
CGATATCTCGCGTTGACAACCTCATTAACAAAAATCACCCGGCTCATAAAGCAAAAGGCT
TCTTGAGAATTCTTTCGGGTTCATGCTTGTATACAAATAGCTTCTCGATACAATTACTGG
CAACTACTTCGGTGCAAGAGATGCTTCTTCTCTCCTACTCATGCAGATGAATCCCAGCAT
ACGCGATTTGGCCAAATCTCCGAGGGGACTCCATCTCTTGAACTCCGACGCTTTTTGGAT
TTTTTTTACAGTTACTTTTTTCTCACCATTT-CCCCCCCTCCCCTCTTCTTTACTTGTTA
TTTTTATTTGTGCCCTATTTCTTTGATTTTAGATCTCGCTTTTTTCCTTCTCTGTTTTCC
CCCAAGTTTTCATAACAAATACGTAAAAGTAAAATCTACAAAGGCAGAGTGAAATGGCAT
CTTTTTTGAAATCTCGATCCTGCGATATGAGATTTGGGGAGA
>MY5071_Hexurella_SantaRitaMtns_AlisoSprings
ATGATTTTTCCTAACTTTCCCATATTTTCTCGAAGAAATGTCTGTGACTTTCTTCTCCTC
TCTTGCATCTTTTTCCCATCCTCTCTCTTTCTCTCCGAGAAGAGAAAGAGGGAAAAGAAA
GAGGTGAATGCCAAGAGAAAATTGGCCTCGGATGCTTTGAGCTTCGTTTCCGTCCCCTCT
CGGTGAATCCCTTGTGTCTCTTCCCCGCCGGTTCCTAATACCGTTTCTAATGTGAAGTAA
TAACCAAGTTTTGGTGTGTGTGCTGGGAAGAGAGGAGAGAATGCCTCGTCGTGCCCGCGG
CGGGCTTGAGATGCTCATCAGATGCGGGGCCCAGTCGTCCGTCCCCAGAGTCCACGCACT
CGATATCTCGCGTTGACAACCTCATTAACAAAAATCACCCGGCTCATAAAGCAAAAGGCT
TCTTGAGAATTCTTTCGGGTTCATGCTTGTATACAAATAGCTTCTCGATACAATTACTGG
CAACTACTTCGGTGCAAGAGATGCTTCTTCTCTCCTACTCATGCAGATGAATCCCAGCAT
ACGCGATTTGGCCAAATCTCCGAGGGGACTCCATCTCTTGATCTCCGACGCTTTTTGGAT
TTTTTTTACAGTTACTTTTTTCTCACCAT------CCCCCCCCCTCTTCTTTACTTGTTA
TTTTTATTTGCGCCCTATTTCTTTGATTTTAGATCTCGCTTTTTTCTTTCTCTGTTTTCT
CTCAAGTTTTCGTAACAAATACGTAAAAGTAAAATCTACAAAAGCAGAGTGAAATGGCAT
CTTTTTTGAAATCTCGATCCTGCGATATGAGATTTGGGGAGA
>MY5075_Hexurella_ChiricahuaMtns_CaveCrkCyn
ATGATTTTTCCTAACTTTCCCATATTTTCTCGAAGAAATGTCTCTGACTTTCTTCTCCTC
TCTTGCGTCTTTCCCCCATCCTCTCTCTTTCTCTCCGAGAAGAGAAAGAGGGAAAAGAAA
GAGGTGAATGCCAAGAGAAAATTGGCCTCGGATGCTTTGAGCTTCGTTTCCGTCCCCTCT
CGGTGAATCCCTTGTGTCTCTTCCCCGCCGGTTCCTAATACCGTTTCTAATGTGAAGTAA
TAACCAAGTTTTGGTGTGTGTGCTGGGAAGAGAGGAGAGAATGCCTCGTCGTGCCCGCGG
CGGGCTTGAGATGCTCATCAGATGCGGGGCCCAGTCGTCCGTCCCCAGAGTCCACGCACT
CGATATCTCGCGTTGACAACCTCATTAACAAAAATCACCCGGCTCATAAAGCAAAAGGCT
TCTTGAGAATTCTTTCGGGTTCATGCTTGTATACAAATAGCTTCTCGATACAATTACTGG
CAACTACTTCGGTGCAAGAGATGCTCCTTCTCTCCTACTCATGCAGATGAATCCCAGCAT
ACGCGATTTGGCCAAATCTCCGAGGGGACTCCATCTCTTGATCTCCGACGCTTTTTGGAT
TTTTTTTACAGTTACTTTTTTCTCACCAT------CCCCCCCCCTCTTCTTTACTTGTTA
TTTTTATTTGCGCCCTATTTCTTTGATTTTAGATCTCGCTTTTTTCTTTCTCTGTTTTCT
CTCAAGTTTTCATAACAAATACGTAAAAGTAAAATCTACAAAAGCAGAGTGAAATGGCAT
CTTTTTTGAAATCTCGATCCTGCGATATGAGATTTGGGGAGA
>MY5126_Hexurella_SantaCatalinaMtns_NuggetCyn
ATGAATTTTCCTAACTTTCCCATATTTTCTCTAAGAAATGTCTGTGACTTTCTCCTCCTC
TCTTGCATCTTTCCCCCATCCTCTCTCTTTCTCTCCGAGAAGAGAAAGAGGGAAAAGAAA
GAGGTGAATGCCAAGAGAAAATTGGCCTCGGATGCTTTGAGCTTCGTTTCCGTCCCCTCT
CGGTGAATCCCTTGTGTCTCTTCCCCGCCGGTTCCTAATACCGTTTCTAATGTGAAGTAA
TAACCAAGTTTTGGTGTGTGTGCTGGGAAGAGAGGAGAGAATGCCTCGTCGTGCCCGCGG
CGGGCTTGAGATGCTCATCAGATGCGGGGCCCAGTCGTCCGTCCCCAGGGTCCACGCACT
CGATATCTCGCGTTGACAACCTCATTAACAAAAATCACCCGGCTCATAAAGCAAAAGGCT
TCTTGAGAATTCTTTCGGGTTCATGCTTGTATACAAATAGCTTCTCGATACAATTACTGG
CAACTACTTCGGTGCAAGAGATGCTTCTTCTCTCCTACTCATGCAGATGAATCCCAGCAT
ACGCGATTTGGCCAAATCTCCGAGGGGACTCCATCTCTTGATCTCCGACGCTTTTTGGAT
TTTTTTTACAGTTACTTTTTTCTCACCATCC-----CCCCCCCCTCTTCTCTACTTGTTA
TTTTTATTTGCGCCCTATTTCTTTGATTTTAGATCTCGCTTTTTTCTTTCTCTGTTTTCT
CTCAAGTTTTCATAACAAATACGTAAAAGTAAAATCTACAAAAGCAGAGTGAA-TGGCAT
CTTTTTTGAAATCTCGATCCTGCGATATGAGATTTGGGGAGA
>MY5127_Hexurella_WhetstoneMtns_FrenchJoeCyn
------------------------------------------------------------
------------------------------------------------------------
------------------------------------------------------------
------------------------------------------------------------
---------------------------AAGAGAGGAGAGAATGCCTCGTCGTGCCCGCGG
CGGGCTTGAGATGCTCATCAGATGCGGGGCCCAGTCGTCCGTCCCCAGAGTCCACGCACT
CGATATCTCGCGTTGACAACCTCATTAACAAAAATCACCCGGCTCATAAAGC-AAAGGCT
TCTTGAGAATTCTTTCGGGTTCATGCTTGTATACAAATAGCTTCTCGATACAATTACTGG
CAACTACTTCGGTGCAAGAGATGCTTCTTCTCTCCTACTCATGCAGATGAATCCCAGCAT
ACGCGATT----------------------------------CCCC--------------
------------------------------------CCCCC-------------------
------CC----------------------------------------------------
---------------CAAAAAAAAAAAAAAAAAAAAAAAAAGAAAAGAGTGAAG------
----------------------------GAAAAACGAAAAGA
>MY5131_Hexurella_PedregosaMtns_PruneCyn
ATGATTTTTCCTAACTTTCCCATATTTTCTCGAAGAAATGTCTCTGACTTTCTTCTCCTC
TCTTGCATCTTTCCCCCATCCTCTCTCTTTCTCTCTGAGAAGAGAAAGAGGGAAAAGAAA
GAGGTGAATGCCAAGAGAAAATTGGCCTCGGATGCTTTGAGCTTCGTTTCCGTCCCCTCT
CGGTGAATCCCTTGTGTCTCTTCCCCGCCGGTTCCTAATACCGTTTCTAATGTGAAGTAA
TAACCAAGTTTTGGTGTGTGTGCTGGGAAGAGAGGAGAGAATGCCTCGTCGTGCCCGCGG
CGGGCTTGAGATGCTCATCAGATGCGGGGCCCAGTCGTCCGTCCCCAGAGTCCACGCACT
CGATATCTCGCGTTGACAACCTCATTAACAAAAATCACCCGGCTCATAAAGCAAAAGGCT
TCTTGAGAATTCTTTCGGGTTCATGCTTGTATACAAATAGCTTCTCGATACAATTACTGG
CAACTACTTCGGTGCAAGAGATGCTTCTTCTCTCCTACTCATGCAGATGAATCCCAGCAT
ACGCGATTTGGCCAAATCTCCGAGGGGACTCCATCTCTTGATCTCCGACGCTTTTTGGAT
TTTTTTTACAGTTACTTTTTTCTCACCATTC-ACCCCCCCCCCCTCTTCTTTACTTGTTA
TTTTTATTTGCGCCCTATTTCTTTGATTTTAGATCTCGCTTTTTTCTTTCTCTGTTTTCT
CTCAAGTTTTCATAACAAATACGTAAAAGTAAAATCTACAAAAGCAGAGTGAAATGGCAT
CTTTTTTGAAATCTCGATCCTGCGATATGAGATTTGGGGAGA
>MY5132_Hexurella_PedregosaMtns_PruneCyn
ATGATTTTTCCTAACTTTCCCATATTTTCTCGAAGAAATGTCTCTGACTTTCTTCTCCTC
TCTTGCATCTTTCCCCCATCCTCTCTCTTTCTCTCCGAGAAGAGAAAGAGGGAAAAGAAA
GAGGTGAATGCCAAGAGAAAATTGGCCTCGGATGCTTTGAGCTTCGTTTCCGTCCCCTCT
CGGTGAATCCCTTGTGTCTCTTCCCCGCCGGTTCCTAATACCGTTTCTAATGTGAAGTAA
TAACCAAGTTTTGGTGTGTGTGCTGGGAAGAGAGGAGAGAATGCCTCGTCGTGCCCGCGG
CGGGCTTGAGATGCTCATCAGATGCGGGGCCCAGTCGTCCGTCCCCAGAGTCCACGCACT
CGATATCTCGCGTTGACAACCTCATTAACAAAAATCACCCGGCTCATAAAGCAAAAGGCT
TCTTGAGAATTCTTTCGGGTTCATGCTTGTATACAAATAGCTTCTCGATACAATTACTGG
CAACTACTTCGGTGCAAGAGATGCTTCTTCTCTCCTACTCATGCAGATGAATCCCAGCAT
ACGCGATTTGGCCAAATCTCCGAGGGGACTCCATCTCTTGATCTCCGACGCTTTTTGGAT
TTTTTTTACAGTTACTTTTTTCTCACCATTCACCCCCCCCCCCCTCTTCTTTACTTGTTA
TTTTTATTTGCGCCCTATTTCTTTGATTTTAGATCTCGCTTTTTTCTTTCTCTGTTTTCT
CTCAAGTTTTCATAACAAATACGTAAAAGTAAAATCTACAAAAGCAGAGTGAAATGGCAT
CTTTTTTGAAATCTCGATCCTGCGATATGAGATTTGGGGAGA
>MY5136_Hexurella_MiddlemarchCyn
ATGATTTTTCCTAACTTTCCCATATTTTCTCGAAGAAATGTCTCTGACTTTCTTCTCCTC
TCTTGCATCTTTCCCCCATCCTCTCTCTTTCTCTCCGAGAAGAGAAAGAGGGAAAAGAAA
GAGGTGAATGCCAAGAGAAAATTGGCCTCGGATGCTTTGAGCTTCGTTTCCGTCCCCTCT
CGGTGAATCCCTTGTGTCTCTTCCCCGCCGGTTCCTAATACCGTTTCTAATGTGAAGTAA
TAACCAAGTTTTGGTGTGTGTGCTGGGAAGAGAGGAGAGAATGCCTCGTCGTGCCCGCGG
CGGGCTTGAGATGCTCATCAGATGCGGGGCCCAGTCGTCCGTCCCCAGAGTCCACGCACT
CGATATCTCGCGTTGACAACCTCATTAACAAAAATCACCCGGCTCATAAAGCAAAAGGCT
TCTTGAGAATTCTTTCGGGTTCATGCTTGTATACAAATAGCGTCTCGATACAATTACTGG
CAACTACTTCGGTGCAAGAGATGCTTCTTCTCTCCTACTCATGCAGATGAATCCCAGCAT
ACGCGATTTGGCCAAATCTCCGAGGGGACTCCATCTCTTGATCTCCGACGCTTTTTGGAT
TTTTTTCACAGTTGCTTTTTTCTCACCATCC-----CCCCCCCATCTTCTTTACTTGTTA
TTTTTATTTGCGCCCTATTTCTTTGATTTTAGGTCTCACTTTTTTCTTTCTCTGTTTTCT
CTCAAGTTTTCATAACAAATACGTAAAAGTAAAATCTACAAAAGCAGAGTGAAATGGGAT
CTTTTTTGAAATCTCGATCCTGCGATATGAGATTTGGGGAGA
>MY5152_Hexurella_WhetstoneMtns_ApacheCyn
ATGATTTTTCCTAACTTTCCCATATTTTCTCGAAGAAATGTCTCTGACTTTCTTCTCCTC
TCTTGCATCTTTCCCCCATCCTCTCTCTTTCTCTCCGAGAAGAGAAAGAGGGAAAAGAAA
GAGGTGAATGCCAAGAGAAAATTGGCCTCGGATGCTTTGAGCTTCGTTTCCGTCCCCTCT
CGGTGAATCCCTTGTGTCTCTTCCCCGCCGGTTCCTAATACCGTTTCTAATGTGAAGTAA
TAACCAAGTTTTGGTGTGTGTGCTGGGAAGAGAGGAGAGAATGCCTCGTCGTGCCCGCGG
CGGGCTTGAGATGCTCATCAGATGCGGGGCCCAGTCGTCCGTCCCCAGAGTCCACGCACT
CGATATCTCGCGTTGACAACCTCATTAACAAAAATCACCCGGCTCATAAAGCAAAAGGCT
TCTTGAGAATTCTTTCGGGTTCATGCTTGTATACAAATAGCTTCTCGATACAATTACTGG
CAACTACTTCGGTGCAAGAGATGCTTCTTCTCTCCTACTCATGCAGATGAATCCCAGCAT
ACGCGATTTGGCCAAATCTCCGAGGGGACTCCATCTCTTGATCTCCGACGCTTTTTGGAT
TTTTTTTACAGTTACTTTTTTCTCACCATCT----CCCCCCCCCTCTTCTTTACTTGTTA
TTTTTATTTGCGCCCTATTTCTTTGATTTTAGATCTCGCTTTTTTCTTTCCCTGTTTTCT
CTCAAGTTTTCATAACAAATACGTAAAAGTAAAATCTACAAAAGCAGAGTGAAATGGCAT
CTTTTTTGAAATCTCGATCCTGCGATATGAGATTTGGGGAGA
>MY5154_Hexurella_SantaRitaMtns_AdobeCyn
ATGATTTTTCCTAACTTTCCCATATTTTCTCGAAGAAATGTCTCTGACTTTCTTCTCCTC
TCTTGCATCTTTCCCCCATCCTCTCTCTTTCTCTCCGAGAAGAGAAAGAGGGAAAAGAAA
GAGGTGAATGCCAAGAGAAAATTGGCCTCGGATGCTATGAGCTTCGTTTCCGTCCCCTCT
CGGTGAATCCCTTGTGTCTCTTCCCCGCCGGTTCCTAATACCGTTTCTAATGTGAAGTAA
TAACCAAGTTTTGGTGTGTGTGCTGGGAAGAGAGGAGAGAATGCCTCGTCGTGCCCGCGG
CGGGCTTGAGATGCTCATCAGATGCGGGGCCCAGTCGTCCGTCCCCAGAGTCCACGCACT
CGATATCTCGCGTTGACAACCTCATTAACAAAAATCACCCGGCTCATAAAGCAAAAGGCT
TCTTGAGAATTCTTTCGGGTTCATGCTTGTATACAAATAGCTTCTCGATACAATTACTGG
CAACTACTTCGGTGCAAGAGATGCTTCTTCTCTCCTACTCATGCAGATGAATCCCAGCAT
ACGCGATTTGGCCAAATCTCCGAGGGGACTCCATCTCTTGATCTCCGACGCTTTTTGGAT
TTTTTTTACAGTTACTTTTTTCTCACCATTC----CCCCCCCCCTCTTCTTTACTTGTTA
TTTTTATTTGCGCCCTATTTCTTTGATTTTAGATCTCGCTTTTTTCTTTCTCTGTTTTCT
CTCAAGTTTTCATAACAAATACGTAAAAGTAAAATCTACAAAAGCAGAGTGAAATGGCAT
CTTTTTTGAAATCTCGATCCTGCGATATGAGATTTGGGGAGA
>MY5157_Hexurella_SantaCatalinaMtns_Redington
ATGATTTTTCCTAACTTTCCCATATTTTCTCGAAGAAATGTCTGTGACTTTCTTCTCCTC
TCTTGCATCTTTCCCCCATCCTCTCTCCTTCTCTCCGAGAAGAGAAAGAGGGAAAAGAAA
GAGGTGAATGCCAAGAGAAAATTGGCCTCGGATGCTTTGAGCTTCGTTTCCGTCCCCTCT
CGGTGAATCCCTTGTGTCTCTTCCCCGCCGGTTCCTAATACCGTTTCTAATGTGAAGTAA
TAACCAAGTTTTGGTGTGTGTGCTGGGAAGAGAGGAGAGAATGCCTCGTCGTGCCCGCGG
CGGGCTTGAGATGCTCATCAGATGCGGGGCCCAGTCGTCCGTCCCCAGAGTCCACGCACT
CGATATCTCGCGTTGACAACCTCATTAACAAAAATCACCCGGCTCATAAAGCAAAAGGCT
TCTTGAGAATTCTTTCGGGTTCATGCTTGTATACAAATAGCTTCTCGATACAATTACTGG
CAACTACTTCGGTGCAAGAGATGCTTCTTCTCTCCTACTCATGCAGATGAATCCCAGCAT
ACGCGATTTGGCCAAATCTCCGAGGGGACTCCATCTCTTGATCTCCGACGCTTTTTGGAT
TTTTTTTACAGTTACTTTTTTCTCACCATTCCCCTCCCCCCCTCTCTTCTTTACTTGTTA
TTTTTATTTGCGCCCTATTTCTTTGATTTTAGATCTCGCTTTTTTCTTTCTCTGTTTTCT
CTCAAGTTTTCATAACAAATACGTAAAAGTAAAATCTACAAAAGCAGAGTGAAATGGCAT
CTTTTTTGAAATCTCGATCCTGCGATATGAGATTTGGGGAGA
>MY5164_Hrupicola_Temecula
ATGATTTTTCCTAACTTTCCCATATTTTCTCGAAGAAATGTCTCTTACTTTCTTCTCCTC
TCTTGCATCTTCCCCCCATCCT--CTCTTTCTCTCCGAGAAGAGAAAGAGCGAAAAGAAA
GAGGTGAATGCCAAGAGAAAATTGGCCTCGGATGCTTTGAGCTTCGTTTCCATCCCCTCT
CGGTGAATCCCTTGTGTCTCTTCCCCGCCGGTTCCTAATACCGTTTCTAATGTGAAGTAA
TAACCAAGTTTTGGTGTGTGTGCTGGGAAGAGAGGAGAGAATGCCTCGTCGTGCCCGCGG
CGGGCTTGAGATGCTCATCAGATGCGGGGCCCAGTCGTCCGTCCCCAGAGTCCACGCACT
CGATATCTCGCGTTGACAACCTCATTAACAAAAATCACCCGGCTCATAAAGCAAAAGGCT
TCTTGAGAATTCTTTCGGGTTCATGCTTGTATACAAATAGCTTCTCGATACAATTACTGG
CAACTACTTCGGTGCAAGAGATGCTTCTTCTCTCCTACTCATGCAGATGAATCCCAGCAT
ACGCGATTTGGCCAAATCTCCGAGGGGACTCCATCTCTTGATCTTCGACGCTTTTTGGAT
TTTTTTTACAGTAACTTTTTTCTCACCATTTTCTTTCCCACCCCTCTTCTTTACTTGTTA
TTTTTATTTGCGTCCTATTTCTTTGATTTTAGATCTCGCTTTTTTCTTTCTCTGTTTTCT
CTCAAGT-----------------------------------------------------
------------------------------------------
>MY5165_Hrupicola_Temecula
ATGATTTTTCCTAACTTTCCCATATTTTCTCGAAGAAATGTCTCTTACTTTCTTCTCCTC
TCTTGCATCTTCCCCCCATCCT--CTCTTTCTCTCCGAGAAGAGAAAGAGCGAAAAGAAA
GAGGTGAATGCCAAGAGAAAATTGGCCTCGGATGCTTTGAGCTTCGTTTCCATCCCCTCT
CGGTGAATCCCTTGTGTCTCTTCCCCGCCGGTTCCTAATACCGTTTCTAATGTGAAGTAA
TAACCAAGTTTTGGTGTGTGTGCTGGGAAGAGAGGAGAGAATGCCTCGTCGTGCCCGCGG
CGGGCTTGAGATGCTCATCAGATGCGGGGCCCAGTCGTCCGTCCCCAGAGTCCACGCACT
CGATATCTCGCGTTGACAACCTCATTAACAAAAATCACCCGGCTCATAAAGCAAAAGGCT
TCTTGAGAATTCTTTCGGGTTCATGCTTGTATACAAATAGCTTCTCGATACAATTACTGG
CAACTACTTCGGTGCAAGAGATGCTTCTTCTCTCCTACTCATGCAGATGAATCCCAGCAT
ACGCGATTTGGCCAAATCTCCGAGGGGACTCCATCTCTTGATCTTCGACGCTTTTTGGAT
TTTTTTTACAGTAACTTTTTTCTCACCATTTTCTTTCCCACCCCTCTTCTTTACTTGTTA
TTTTTATTTGCGTCCTATTTCTTTGATTTTAGATCTCGCTTTTTTCTTTCTCTGTTTTCT
CTCAAGTTTTTATAACAAATATGTAAAAGTAAAATCTACAAAAGCAGAGTGAAATAGCA-
------------------------------------------
>MY5175_Hapachea_HarshawRd_PatagoniaMtns
ATGATTTTTCCTAACTTTCCCATATTTTCTCGAAGAAATGTCTCTGACTTTCTTCTCCTC
TCTTGCATCTTTCCCCCATCCTCTCTCTTTCTCTCCGAGAAGAGAAAGAGGGAAAAGAAA
GAGGTGAATGCCAAGAGAAAATTGGCCTCGGATGCTTTGAGCTTCGTTTCCGTCCCCTCT
CGGTGAATCCCTTGTGTCTCTTCCCCGCCGGTTCCTAATACCGTTTCTAATGTGAAGTAA
TAACCAAGTTTTGGTGTGTGTGCTGGGAAGAGAGGAGAGAATGCCTCGTCGTGCCCGCGG
CGGGCTTGAGATGCTCATCAGATGCGGGGCCCAGTCGTCCGTCCCCAGAGTCCACGCACT
CGATATCTCGCGTTGACAACCTCATTAACAAAAATCACCCGGCTCATAAAGCAAAAGGCT
TCTTGAGAATTCTTTCGGGTTCATGCTTGTATACAAATAGCTTCTCGATACAATTACTGG
CAACTACTTCGGTGCAAGAGATGCTTCTTCTCTCCTACTCATGCAGATGAATCCCAGCAT
ACGCGATTTGGCCAAATCTCCGAGGGGACTCCATCTCTTGATCTCCGACGCTTTTTGGAT
TTTTTTTACATTTACTTTTTTCTCACCAT---------CCCCCCTCTTCTTTACTTGTTA
TTTTTATTTGCGCCCTATTTCTTTGATTTTAGATCTCGCTTTTTTCTTTCTCTGTTTTCT
CTCAAGTTTTCATAACAAATACGTAAAAGTAAAATCTACAAAAGCAGAGTGAAATGGCAT
CTTTTTTGAAATCTCGATCCTGCGATATGAGATTTGGGGAGA
>MY5180_Hapachea_MustrangPk_MustangMtns
ATGATTTTTCCTAACTTTCCCATATTTTCTCGCAGAAATGTCTCTGACTTTCTTCTCCTC
TCTTGCATCTTTCCCCCATCCTCTCTCTTTCTCTCCGAGAAGAGAAAGAGGGAAAAGAAA
GAGGTGAATGCCAAGAGAAAATTGGCCTCGGATGCTTTGAGCTTCGTTTCCGTCCCCTCT
CGGTGAATCCCTTGTGTCTCTTCCCCGCCGGTTCCTAATACCGTTTCTAATGTGAAGTAA
TAACCAAGTTTTGGTGTGTGTGCTGGGAAGAGAGGAGAGAATGCCTCGTCGTGCCCGCGG
CGGGCTTGAGATGCTCATCAGATGCGGGGCCCAGTCGTCCGTCCCCAGAGTCCACGCACT
CGATATCTCGCGTTGACAACCTCATTAACAAAAATCACCCGGCTCATAAAGCAAAAGGCT
TCTTGAGAATTCTTTCGGGTTCATGCTTGTATACAAATAGCTTCTCGATACAATTACTGG
CAACTACTTCGGTGCAAGAGATGCTTCTTCTCTCCTACTCATGCAGATGAATCCCAGCAT
ACGCGATTTGGCCAAATCTCCGAGGGGACTCCATCTCTTGATCTCCGACGCTTTTTGCAT
TTTTTTTACAGTTACTTTTTTCTCACCATCCCCCCCCCCCCCACTCTTCTTTACTTGTTA
TTTTTATTTGCGCCCTATTTCTTTGATTTTAGATCTCGCTTTTTTCTTTCCCTGTTTTCT
CTCAAGTTTTCATAACAAATACGTAAAAGTAAAATCTACAAAAGCAGAGTGAAATGGCAT
CTTTTTTGAAATCTCGATCCTGCGATATGAGATTTGGGGAGA
>MY5193_Hapachea_HarshawRd_PatagoniaMtns
ATGATTTTTCCTAACTTTCCCATATTTTCTCGAAGAAATGTCTCTGACTTTCTTCTCCTC
TCTTGCATCTTTCCCCCATCCTCTCTCTTTCTCTCCGAGAAGAGAAAGAGGGAAAAGAAA
GAGGTGAATGCCAAGAGAAAATTGGCCTCGGATGCTTTGAGCTTCGTTTCCGTCCCCTCT
CGGTGAATCCCTTGTGTCTCTTCCCCGCCGGTTCCTAATACCGTTTCTAATGTGAAGTAA
TAACCAAGTTTTGGTGTGTGTGCTGGGAAGAGAGGAGAGAATGCCTCGTCGTGCCCGCGG
CGGGCTTGAGATGCTCATCAGATGCGGGGCCCAGTCGTCCGTCCCCAGAGTCCACGCACT
CGATATCTCGCGTTGACAACCTCATTAACAAAAATCACCCGGCTCATAAAGCAAAAGGCT
TCTTGAGAATTCTTTCGGGTTCATGCTTGTATACAAATAGCTTCTCGATACAATTACTGG
CAACTACTTCGGTGCAAGAGATGCTTCTTCTCTCCTACTCATGCAGATGAATCCCAGCAT
ACGCGATTTGGCCAAATCTCCGAGGGGACTCCATCTCTTGATCTCCGACGCTTTTTGGAT
TTTTTTTACAGTTACTTTTTTCTCACCAT---------CCCCCCTCTTCTTTACTTGTTA
TTTTTATTTGCGCCCTATTTCTTTGATTTTAGATCTCGCTTTTTTCTTTCTCTGTTTTCT
CTCAAGTTTTCATAACAAATACGTAAAAGTAAAATCTACAAAAGCAGAGTGAAATGGCAT
CTTTTTTGAAATCTCGATCCTGCGATATGAGATTTGGGGAGA
>MY5194_Hapachea_Ordsummit_MtOrd
ATGATTTTTCCTAACTTTCCCATATTTTCTCGAAGAAATGTCTCTGACTTTCTTCTCTTC
TCTTGCATCTTTCCCCCATCCTCTCTCTTTCTCTCCGAGAAGAGAAAGAGGGAAAAGAAA
GAGGTGAATGCCAAGAGAAAATTGGCCTCGGATGCTTTGAGCTTCGTTTCCGTCCCCTCT
CGGTGAATCCCTTGTGTCTCTTCCCCGCCGGTTCCTAATACCGTTTCTAATGTGAAGTAA
TAACCAAGTTTTGGTGTGTGTGCTGGGAAGAGAGGAGAGAATGCCTCGTCGTGCCCGCGG
CGGGCTTGAGATGCTCATCAGATGCGGGGCCCAGTCGTCCGTCCCCAGAGTCCACGCACT
CGATATCTCGCGTTGACAACCTCATTAACAAAAATCACCCGGCTCATAAAGCAAAAGGCT
TCTTGAGAATTCTTTCGGGTTCATGCTTGTATACAAATAGCTTCTCGATACAATTACTGG
CAACTACTTCGGTGCAAGAGATGCTTCTTCTCTCCTACTCATGCAGATGAATCCCAGCAT
ACGCGATTTGGCCAAATCTCCGAGGGGACTCCATCTCTTGATCTCCGACGCTTTTTGGAT
TTTTTTTACAGTTACTTTTTTCTCACCATTTTCTTTCCCTCCCCTCTTCTTTACTTGTTA
TTTTTATTTGCGCCCTATTTCTTTGATTTTAGATCTCGCTTTTTTCTTTTTCTGTTTTCT
CTCAAGTTTTCATAACAAATACGTAAAAGTAAAATCTACAAAAGCAGAGTGAAATGGCT-
------------------------------------------
>MY5195_Hapachea_Ordsummit_MtOrd
ATGATTTTTCCTAACTTTCCCATATTTTCTCGAAGAAATGTCTCTGACTTTCTTCTCTTC
TCTTGCATCTTTCCCCCATCCTCTCTCTTTCTCTCCGAGAAGAGAAAGAGGGAAAAGAAA
GAGGTGAATGCCAAGAGAAAATTGGCCTCGGATGCTTTGAGCTTCGTTTCCGTCCCCTCT
CGGTGAATCCCTTGTGTCTCTTCCCCGCCGGTTCCTAATACCGTTTCTAATGTGAAGTAA
TAACCAAGTTTTGGTGTGTGTGCTGGGAAGAGAGGAGAGAATGCCTCGTCGTGCCCGCGG
CGGGCTTGAGATGCTCATCAGATGCGGGGCCCAGTCGTCCGTCCCCAGAGTCCACGCACT
CGATATCTCGCGTTGACAACCTCATTAACAAAAATCACCCGGCTCATAAAGCAAAAGGCT
TCTTGAGAATTCTTTCGGGTTCATGCTTGTATACAAATAGCTTCTCGATACAATTACTGG
CAACTACTTCGGTGCAAGAGATGCTTCTTCTCTCCTACTCATGCAGATGAATCCCAGCAT
ACGCGATTTGGCCAAATCTCCGAGGGGACTCCATCTCTTGATCTCCGACGCTTTTTGGAT
TTTTTTTACAGTTACTTTTTTCTCACCATTTTCTTTCCCTCCCCTCTTCTTTACTTGTTA
TTTTTATTTGCGCCCTATTTCTTTGATTTTAGATCTCGCTTTTTTCTTTTTCTGTTTTCT
CTCAAGTTTTCATAACAAATACGTAAAAGTAAAATCTACAAAAGCAGAGTGAAATGGCAT
CTTTTTTG----------------------------------
>MY5266_Hencina_CerroBolla
ATGATTTTTCCTAACTTTCCCATATTTTCTCGAAGAAATGTCTCTTATTTTCTTCTCCTC
TCTTGCATCTTCC-CCCATCCT--CTCTTTCTCTCTGAGAAGAGAAAGAGGGAAAAGAAA
GAGGTGAATGCCAAGAGAAAATTGGCCTCGGATGCTTTGAGCTTCGTTTCCATCCCCTCT
CGGTGAATCCCTTGTGTCTCTTCCCCGCCGGTTCCTAATACCGTTTCTAATGTGAAGTAA
TAACCAAGTTTTGGTGTGTGTGCTGGGAAGAGAGGAGAGAATGCCTCGTCGTGCCCGCGG
CGGGCTTGAGATGCTCATCAGATGCGGGGCCCAGTCGTCCGTCCCCAGAGTCCACGCACT
CGATATCTCGCGTTGACAACCTCATTAACAAAAATCACCCGGCTCATAAAGCAAAAGGCT
TCTTGAGAATTCTTTCGGGTTCATGCTTGTATACAAATAGCTTCTCGATACAATTACTGG
CAACTACTTCGGTGCAAGAGATGCTTCTTCTCTCCTACTCATGCAGATGAATCCCAGCAT
ACGCGATTTGGCCAAATCTCCGAGGGGACTCCATCTCTTGATCTCCGACGCTTTTTGGAT
TTTTTTTACACTTACTTTTTTTTCACCATTTTCTTTCCCACCCCTCT----TACTTGTTA
TTTTTATTTGCGTCCTATTTCTTTGATTTTAGATCTCGCTTTTTTCTTTCTCTGTTTTCT
TTCAAGTTTTCATAACAAATACGCAAAAGTAAAATCTACAAAAGCAGAGTGAAATGGCAT
CTTTTTTGAAATCTCGATCCTGCGATATGAGATTTGGGGAGA
>MY5267_Hencina_CerroBolla
ATGATTTTTCCTAACTTTCCCATATTTTCTCGAAGAAATGTCTCTTATTTTCTTCTCCTC
TCTTGCATCTTCC-CCCATCCT--CTCTTTCTCTCTGAGAAGAGAAAGAGGGAAAAGAAA
GAGGTGAATGCCAAGAGAAAATTGGCCTCGGATGCTTTGAGCTTCGTTTCCATCCCCTCT
CGGTGAATCCCTTGTGTCTCTTCCCCGCCGGTTCCTAATACCGTTTCTAATGTGAAGTAA
TAACCAAGTTTTGGTGTGTGTGCTGGGAAGAGAGGAGAGAATGCCTCGTCGTGCCCGCGG
CGGGCTTGAGATGCTCATCAGATGCGGGGCCCAGTCGTCCGTCCCCAGAGTCCACGCACT
CGATATCTCGCGTTGACAACCTCATTAACAAAAATCACCCGGCTCATAAAGCAAAAGGCT
TCTTGAGAATTCTTTCGGGTTCATGCTTGTATACAAATAGCTTCTCGATACAATTACTGG
CAACTACTTCGGTGCAAGAGATGCTTCTTCTCTCCTACTCATGCAGATGAATCCCAGCAT
ACGCGATTTGGCCAAATCTCCGAGGGGACTCCATCTCTTGATCTCCGACGCTTTTTGGAT
TTTTTTTACACTTACTTTTTTTTCACCATTTTCTTTCCCACCCCTCT----TACTTGTTA
TTTTTATTTGCGTCCTATTTCTTTGATTTTAGATCTCGCTTTTTTCTTTCTCTGTTTTCT
TTCAAGTTTTCATAACAAATACGCAAAAGTAAAATCTACAAAAGCAGAGTGAAATGGCAT
CTTTTTTGAAATCTCGATCCTGCGATATGAGATTTGGGGAGA
>MY5269_Hexurella_GuadalupeValley
ATGATTTTTCCTAACTTTCCCATATTTTCTCGAAGAAATGTCTCTTACTTTCTTCTCCTC
TCTTGCATCTTCC-CCCATCCT--CTCTTTCTCTCTGAGAAGAGAAAGAGGGAAAAGAAA
GAGGTGAATGCCAAGAGAAAATTGGCCTCGGATGCTTTGAGCTTCGTTTCCATCCCCTCT
CGGTGAATCCCTTGTGTCTCTTCCCCGCCGGTTCCTAATACCGTTTCTAATGTGAAGTAA
TAACCAAGTTTTGGTGTGTGTGCTGGGAAGAGAGGAGAGAATGCCTCGTCGTGCCCGCGG
CGGGCTTGAGATGCTCATCAGATGCGGGGCCCAGTCGTCCGTCCCCAGAGTCCACGCACT
CGATATCTCGCGTTGACAACCTCATTAACAAAAATCACCCGGCTCATAAAGCAAAAGGCT
TCTTGAGAATTCTTTCGGGTTCATGCTTGTATACAAATAGCTTCTCGATACAATTACTGG
CAACTACTTCGGTGCAAGAGATGCTTCTTCTCTCCTACTCATGCAGATGAATCCCAGCAT
ACGCGATTTGGCCAAATCTCCGAGGGGACTCCATCTCTTGATCTCCGACGCTTTTTGGAT
TTTTTTTACACTTACTTTTTTTTCACCATTTTCTTTCCCACCCCTCT----TACTTGTTA
TTTTTATTTGCGTCCTATTTCTTTGATTTTAGATCTCGCTTTTTTCTTTCTCTGTTTTCT
TTCAAGTTTTCATAACAAATACGCAAAAGTAAAATCTACAAAAGCAGAGTGAAATGGCAT
CTTTTTTGAAATCTCGATCCTGCGATATGAGATTTGGGGAGA
>MY5276_Hexurella_SanPedro_Martir
ATGATTTTTCCTAACTTTCCCATATTTTCTCGAAGAAATGTCTCTTACTTTCTTCTCCTC
TCTTGCATCTTCC-CCCATCTT--CTCTTTCTCTCTGAGAAGAGAAAGAGGGAAAAGAAA
GAGGTGAATGCCAAGAGAAAATTGGCCTCGGATGCTTTGAGCTTCGTTTCCATCCCCTCT
CGGTGAATCCCTTGTGTCTCTTCCCCGCCGGTTCCTAATACCGTTTCTAATGTGAAGTAA
TAACCAAGTTTTGGTGTGTGTGCTGGGAAGAGAGGAGAGAATGCCTCGTCGTGCCCGCGG
CGGGCTTGAGATGCTCATCAGATGCGGGGCCCAGTCGTCCGTCCCCAGAGTCCACGCACT
CGATATCTCGCGTTGACAACCTCATTAACAAAAATCACCCGGCTCATAAAGCAAAAGGCT
TCTTGAGAATTCTTTCGGGTTCATGCTTGTATACAAATAGCTTCTCGATACAATTACTGG
CAACTACTTCGGTGCAAGAGATGCTTCTTCTCTCCTACTCATGCAGATGAATCCCAGCAT
ACGCGATTTGGCCAAATCTCCGAGGGGACTCCATCTCTTGATCTCCGACGCTTTTTGGAT
ATTTTTTACACTTATTTTTTTTTCACCATTTTCTTTCCCACCCCTCT----TACTTGTTA
TTTTTATTTGCGTCCTATTTCTTTGATTTTAGATCTCGCTTTTTTCCTTCTCTGTTTTCT
CTCAAGTTTTCATAACAAATACGCAAAAGTAAAATCTACAAAAGCAGAGTGAAATGGCAT
CTTTTTTGAAATCTCGATCCTGCGATATGAGATTTGGGGAGA
>MY5277_Hexurella_SanPedro_Martir
ATGATTTTTCCTAACTTTCCCATATTTTCTCGAAGAAATGTCTCTTACTTTCTTCTCCTC
TCTTGCATCTTCC-CCCATCTT--CTCTTTCTCTCTGAGAAGAGAAAGAGGGAAAAGAAA
GAGGTGAATGCCAAGAGAAAATTGGCCTCGGATGCTTTGAGCTTCGTTTCCATCCCCTCT
CGGTGAATCCCTTGTGTCTCTTCCCCGCCGGTTCCTAATACCGTTTCTAATGTGAAGTAA
TAACCAAGTTTTGGTGTGTGTGCTGGGAAGAGAGGAGAGAATGCCTCGTCGTGCCCGCGG
CGGGCTTGAGATGCTCATCAGATGCGGGGCCCAGTCGTCCGTCCCCAGAGTCCACGCACT
CGATATCTCGCGTTGACAACCTCATTAACAAAAATCACCCGGCTCATAAAGCAAAAGGCT
TCTTGAGAATTCTTTCGGGTTCATGCTTGTATACAAATAGCTTCTCGATACAATTACTGG
CAACTACTTCGGTGCAAGAGATGCTTCTTCTCTCCTACTCATGCAGATGAATCCCAGCAT
ACGCGATTTGGCCAAATCTCCGAGGGGACTCCATCTCTTGATCTCCGACGCTTTTTGGAT
ATTTTTTACACTTATTTTTTTTTCACCATTTTCTTTCCCACCCCTCT----TACTTGTTA
TTTTTATTTGCGTCCTATTTCTTTGATTTTAGATCTCGCTTTTTTCCTTCTCTGTTTTCT
CTCAAGTTTTCATAACAAATACGCAAAAGTAAAATCTACAAAAGCCGAGTGAAATGGCAT
CTTTTTTGAAATCTCGATCCTGCGATATGAGATTTGGGGAGA
>MY5280_Hexurella_ArroyoSalado
ATGATTTTTCCTAACTTTCCCATATTTTCTCGAAGAAATGTCTCTTACTTTCTTCTCCTC
TCTTGCATCTTCCCCCCATCCT--CTCTTTCTCTTCGAGAAGAGAAAGAGGGAAAAGAAA
GAGGTGAATGCCAAGAGAAAATTGGCCTCGGATGCTTTGAGCTTCGTTTCCATCCCCTCT
CGGTGAATCCCTTGTGTCTCTTCCCCGCCGGTTCCTAATACCGTTTCTAATGTGAAGTAA
TAACCAAGTTTTGGTGTGTGTGCTGGAAAGAGAGGAGAGAATGCCTCGTCGTGCCCGCGG
CGGGCTTGAGATGCTCATCAGATGCGGGGCCCAGTCGTCCGTCCCCAGAGTCCACGCACT
CGATATCTCGCGTTGACAACCTCATTAACAAAAATCACCCGGCTCATAAAGCAAAAGGCT
TCTTGAGAATTCTTTCGGGTTCATGCTTGTATACAAATAGCTTCTCGATACAATTACTGG
CAACTACTTCGGTGCAAGAGATGCTTCTTCTCTCCTACTCATGCAGATGAATCCCAGCAT
ACGCGATTTGGCCAAATCTCCGAGGGGACTCCAGCTCTTGATCTCCGACGCTTTTTGGAT
TTTTTTTACAGTTACTTTTTTCTCACCATTTTCTTTCCCACCCCTGTTCTTTACTTGTTA
TTTTTATTTGCGTCCTATTTCTTTGATTTTAGATCTCCCTTTTTTCTTTCTTTATTTTCT
CTCAAGTTTTCATAACAAATACGTAAAAGTAAAATCTGCAAAAGCAGAGTGAAATGGCAT
CTTTTTTGAAATCTCGATCCTGCGATATGAGATTTGGGAAGA
>MY5282_Hexurella_ArroyoSalado
ATGATTTTTCCTAACTTTCCCATATTTTCTCGAAGAAATGTCTCTTACTTTCTTCTCCTC
TCTTGCATCTTCCCCCCATCCT--CTCTTTCTCTTCGAGAAGAGAAAGAGGGAAAAGAAA
GAGGTGAATGCCAAGAGAAAATTGGCCTCGGATGCTTTGAGCTTCGTTTCCATCCCCTCT
CGGTGAATCCCTTGTGTCTCTTCCCCGCCGGTTCCTAATACCGTTTCTAATGTGAAGTAA
TAACCAAGTTTTGGTGTGTGTGCTGGAAAGAGAGGAGAGAATGCCTCGTCGTGCCCGCGG
CGGGCTTGAGATGCTCATCAGATGCGGGGCCCAGTCGTCCGTCCCCAGAGTCCACGCACT
CGATATCTCGCGTTGACAACCTCATTAACAAAAATCACCCGGCTCATAAAGCAAAAGGCT
TCTTGAGAATTCTTTCGGGTTCATGCTTGTATACAAATAGCTTCTCGATACAATTACTGG
CAACTACTTCGGTGCAAGAGATGCTTCTTCTCTCCTACTCATGCAGATGAATCCCAGCAT
ACGCGATTTGGCCAAATCTCCGAGGGGACTCCAGCTCTTGATCTCCGACGCTTTTTGGAT
TTTTTTTACAGTTACTTTTTTCTCACCATTTTCTTTCCCACCCCTGTTCTTTACTTGTTA
TTTTTATTTGCGTCCTATTTCTTTGATTTTAGATCTCCCTTTTTTCTTTCTTTATTTTCT
CTCAAGTTTTCATAACAAATACGTAAAAGTAAAATCTGCAAAAGCAGAGTGAAATGGCAT
CTTTTTTGAAATCTCGATCCTGCGATATGAGATTTGGGAAGA
>MY5286_Hrupicola_SweetwaterSpr_OrdMtn
------------------------------------------------------------
------------------------------------------------------------
------------------------------------------------------------
------------------------------------------------------------
-------GTTTTGGTGTGTGTGCTGGGAAGAGAGGAGAGAATGCCTCGTCGTGCCCGCGG
CGGGCTTGAGATGCTCATCAGATGCGGGGCCCAGTCGTCCGTCCCCAGAGTCCACGCACT
CGATATCTCGCGTTGACAACCTCATTAACAAAAATCACCCGGCTCATAAAGCAAAAGGCT
TCTTGAGAATTCTTTCGGGTTCATGCTTGTATACAAATAGCTTCTCGATACAATTACTGG
CAACTACTTCGGTGCAAGAGATGCTTCTTCTCTCCTACTCATGCAGATGAATCCCAGCAT
ACGCGATTTGGCCAAATCTCCGAGGGGACTCCATCTCTTGATCTCCGACGCTTTTTGGAT
------------------------------------------------------------
------------------------------------------------------------
------------------------------------------------------------
------------------------------------------
>MY5287_Hrupicola_SweetwaterSpr_OrdMtn
---------------------------------------------------CTTCGCTTC
TCTTGCATCTTCC-CCCATCCT--CTCTTTCTCTCCGAGAAGAGAAAGAGGGAAAAGAAA
GAGGTGAATGCCAAGAGAAAATTGGCCTCGGATGCTTTGAGCTTCGTTTCCATCCCCTCT
CGGTGAATCCCTTGTGTCTCTTCCCCGCCGGTTCCTAATACCGTTTCTAATGTGAAGTAA
TAACCAAGTTTTGGTGTGTGTGCTGGGAAGAGAGGAGAGAATGCCTCGTCGTGCCCGCGG
CGGGCTTGAGATGCTCATCAGATGCGGGGCCCAGTCGTCCGTCCCCAGAGTCCACGCACT
CGATATCTCGCGTTGACAACCTCATTAACAAAAATCACCCGGCTCATAAAGCAAAAGGCT
TCTTGAGAATTCTTTCGGGTTCATGCTTGTATACAAATAGCTTCTCGATACAATTACTGG
CAACTACTTCGGTGCAAGAGATGCTTCTTCTCTCCTACTCATGCAGATGAATCCCAGCAT
ACGCGATTTGGCCAAATCTCCGAGGGGACTCCATCTCTTGATCTCCGACGCTTTTTGGAT
TTTTTTTACAGTTACTTTTTTCTCACCATTTTCTTTCCCACCCCTCTTCTTTACTTGTTA
TTTTTATTTGCGTCCTATTTCTTTGATTTTAGTGTTCGCTGTTTTCTTTCTCTGTTTTCT
CTCAAGTTTTCATAACAAATACGTAAAAGTAAAATCTGCAAAAGCAGAGTGAAATGGCAT
CTTTTCTGAAATCTCGATCCTGCGATATGAGATTTTTGGAGA
>MY5288_Hrupicola_Deadman_Hills
ATGATTTTTCCTAACTTTCCCA-------TCGAAGAAATGTGTCTTACTTTCTTCTCCTC
TCTTGCATTTTCCCCCCATCCT--CTCTTTCTCTCCGAGAAGAGAAAGAGGGAAAAGAAA
GAGGTGAATGCCAAGAGAAAATTGGCCTCGGATGCTTTGAGCTTCGTTTCCATCCCCTCT
CGGTGAATCCCTTGTGTCTCTTCCCCGCCGGTTCCTAATACCGTTTCTAATGTGAAGTAA
TAACCAAGTTTTGGTGTGTGTGCTGGGAAGAGAGGAGAGAATGCCTCGTCGTGCCCGCGG
CGGGCTTGAGATGCTCATCAGATGCGGGGCCCAGTCGTCCGTCCCCAGAGTCCACGCACT
CGATATCTCGCGTTGACAACCTCATTAACAAAAATCACCCGGCTCATAAAGCAAAAGGCT
TCTTGAGAATTCTTTCGGGTTCATGCTTGTATACAAATAGCTTCTCGATACAATTACTGG
CAACTACTTCGGTGCAAGAGATGCTTCTTCTCTCCTACTCATGCAGATGAATCCCAGCAT
ACGCGATTTGGCCAAATCTCCGAGGGGACTCCATCTCTTGATCTCCGACGCTTTTTGGAT
TTTTTTTACAGTTACTTTTTTCTCACCATTTTCTTTCCCACCCCTCTTCTTTACTTGTTA
TTTTTATTTGCGTCCTATTTCTTTGATTTTAGATCTCGCTTTTTTCTTTCTCTGTTTTCT
CTCAAGTTTTCATAACAAATACGTAAAAGTAAAATCTACAAAAGCAGAGTGAAATGGCAT
CTGTTTTGAAATCTCGATCCTGCGATATGAGATTTGGGGAGA
>MY5289_Hrupicola_Deadman_Hills
ATGATTTTTCCTAACTTTCCCATATTTTCTCGAAGAAATGTGTCTTACTTTCTTCTCCTC
TCTTGCATTTTCCCCCCATCCT--CTCTTTCTCTCCGAGAAGAGAAAGAGGGAAAAGAAA
GAGGTGAATGCCAAGAGAAAATTGGCCTCGGATGCTTTGAGCTTCGTTTCCATCCCCTCT
CGGTGAATCCCTTGTGTCTCTTCCCCGCCGGTTCCTAATACCGTTTCTAATGTGAAGTAA
TAACCAAGTTTTGGTGTGTGTGCTGGGAAGAGAGGAGAGAATGCCTCGTCGTGCCCGCGG
CGGGCTTGAGATGCTCATCAGATGCGGGGCCCAGTCGTCCGTCCCCAGAGTCCACGCACT
CGATATCTCGCGTTGACAACCTCATTAACAAAAATCACCCGGCTCATAAAGCAAAAGGCT
TCTTGAGAATTCTTTCGGGTTCATGCTTGTATACAAATAGCTTCTCGATACAATTACTGG
CAACTACTTCGGTGCAAGAGATGCTTCTTCTCTCCTACTCATGCAGATGAATCCCAGCAT
ACGCGATTTGGCCAAATCTCCGAGGGGACTCCATCTCTTGATCTCCGACGCTTTTTGGAT
TTTTTTTACAGTTACTTTTTTCTCACCATTTTCTTTCCCACCCCTCTTCTTTACTTGTTA
TTTTTATTTGCGTCCTATTTCTTTGATTTTAGATCTCGCTTTTTTCTTTCTCTGTTTTCT
CTCAAGTTTTCATAACAAATACGTAAAAGTAAAATCTACAAAAGCAGAGTGAAATGGCAT
CTGTTTTGAAATCTCGATCCTGCGATATGAGATTTGGGGAGA
>MY5309_Hapachea_JohnnyLyon_Hills
------------------------------------------------------------
--------------CCCATCCTCTCTCTTTCTCTCCGAGAAGAGAAAGAGGGAAAAGAAA
GAGGTGAATGCCAAGAGAAAATTGGCCTCGGATGCTTTGAGCTTCGTTTCCGTCCCCTCT
CGGTGAATCCCTTGTGTCTCTTCCCCGCCGGTTCCTAATACCGTTTCTAATGTGAAGTAA
TAACCAAGTTTTGGTGTGTGTGCTGGGAAGAGAGGAGAGAATGCCTCGTCGTGCCCGCGG
CGGGCTTGAGATGCTCATCAGATGCGGGGCCCAGTCGTCCGTCCCCAGAGTCCACGCACT
CGATATCTCGCGTTGACAACCTCATTAACAAAAATCACCCGGCTCATAAAGCAAAAGGCT
TCTTGAGAATTCTTTCGGGTTCATGCTTGTATACAAATAGCTTCTCGATACAATTACTGG
CAACTACTTCGGTGCAAGAGATGCTTCTTCTCTCCTACTCATGCAGATGAATCCCAGCAT
ACGCGATTTGGCCAAATCTCCGAGGGGACTCCATCTCTTGATCTCCGACGCTTTTTGGAT
TTTTTTTGCAGTTACTTTTTTCTCACCATTC---CCCCCCCCCCTCTTCTTTACTTGTTA
TTTTTATTTGCGCCCTATTTCTTTGATTTTAGATCTCGCTTTTTTCTTTCCCTGTTTTCT
CTCAAGTTTTCATAACAAATACGTAA----------------------------------
------------------------------------------
>MY5310_Hexurella_AntelopeCyn_CerbatMtns
------------------------------------------------------------
----------------------------TTCTCTCCGAGAAGAGAAAGAGGGAAAAGAAA
GAGGTGAATGCCAAGAGAAAATTGGCCTCGGATGCTTTGAGTTTCGTTTCCGTCCCCTCT
CGGTGAATCCCTTGTGTCTCTTCCCCGCCGGTTCCTAATACCGTTTCTAATGTGAAGTAA
TAACCAAGTTTTGGTGTGTGTGCTGGGAAGAGAGGAGAGAATGCCTCGTCGTGCCCGCGG
CGGGCTTGAGATGCTCATCAGATGCGGGGCCCAGTCGTCCGTCCCCAGAGTCCACGCACT
CGATATCTCGCGTTGACAACCTCATTAACAAAAATCACCCGGCTCATAAAGCAAAAGGCT
TCTTGAGAATTCTTTCGGGTTCATGCTTGTATACAAATAGCTTCTCGATACAATTACTGG
CAACTACTTCGGTGCAAGAGATGCTTCTTCTCTCCTACTCATGCAGATGAATCCCAGCAT
ACGCGATTTGGCCAAATCTCCGAGGGGACTCCATCTCTTGATCTCCGACGCTTTTTGGAT
TTTTTTTACAGTTACTTTTTTCTCACCATTTTCTTTCCCTCCCCTCTTCTTTACTTGTTA
TTTTTATTTGCGCCCTATTTCTTTGATTTTAGATCTCGCTTTTTTCTTTCTCTGTTTTCT
CTCAAGTTTTCATAACAAATACGTAAAAGTAAAATCTACAAA------------------
------------------------------------------
>MY5311_Hexurella_AntelopeCyn_CerbatMtns
------------------------------------------------------------
-------TCTTTCCCCCATCCTCTCTCTTTCTCTCCGAGAAGAGAAAGAGGGAAAAGAAA
GAGGTGAATGCCAAGAGAAAATTGGCCTCGGATGCTTTGAGTTTCGTTTCCGTCCCCTAT
CGGTGAATCCCTTGTGTCTCTTCCCCGCCGGTTCCTAATACCGTTTCTAATGTGAAGTAA
TAACCAAGTTTTGGTGTGTGTGCTGGGAAGAGAGGAGAGAATGCCTCGTCGTGCCCGCGG
CGGGCTTGAGATGCTCATCAGATGCGGGGCCCAGTCGTCCGTCCCCAGAGTCCACGCACT
CGATATCTCGCGTTGACAACCTCATTAACAAAAATCACCCGGCTCATAAAGCAAAAGGCT
TCTTGAGAATTCTTTCGGGTTCATGCTTGTATACAAATAGCTTCTCGATACAATTACTGG
CAACTACTTCGGTGCAAGAGATGCTTCTTCTCTCCTACTCATGCAGATGAATCCCAGCAT
ACGCGATTTGGCCAAATCTCCGAGGGGACTCCATCTCTTGATCTCCGACGCTTTTTGGAT
TTTTTTTACAGTTACTTTTTTCTCACCATTTTCTTTCCCTCCCCTCTTCTTTACTTGTTA
TTTTTATTTGCGCCCTATTTCTTTGATTTTAGATCTCGCTTTTTTCTTTCTCTGTTTTCT
CTCAAGTTTTCATAACAAATACGTAAAAGTAAAAT-------------------------
------------------------------------------
>MY5312_Hexurella_FoxCyn_MusicMtns
------------------------------------------------------------
------------------------CTCTTTCTCTCCGAGAAGAGAAAGAGGGAAAAGAAA
GAGGTGAATGCCAAGAGAAAATTGGCCTCGGATGCTTTGAGTTTCGTTTCCGTCCCCTCT
CGGTGAATCCCTTGTGTCTCTTCCCCGCCGGTTCCTAATACCGTTTCTAATGTGAAGTAA
TAACCAAGTTTTGGTGTGTGTGCTGGGAAGAGAGGAGAGAATGCCTCGTCGTGCCCGCGG
CGGGCTTGAGATGCTCATCAGATGCGGGGCCCAGTCGTCCGTCCCCAGAGTCCACGCACT
CGATATCTCGCGTTGACAACCTCATTAACAAAAATCACCCGGCTCATAAAGCAAAAGGCT
TCTTGAGAATTCTTTCGGGTTCATGCTTGTATACAAATAGCTTCTCGATACAATTACTGG
CAACTACTTCGGTGCAAGAGATGCTTCTTCTCTCCTACTCATGCAGATGAATCCCAGCAT
ACGCGATTTGGCCAAATCTCCGAGGGGACTCCATCTCTTGATCTCCGACGCTTTTTGGAT
TTTTTTTACAGTTACTTTTTTCTCACCATTTTCTTTCCCTCCCCTCTTCTTTACTTGTTA
TTTTTATTTGCGCCCTATTTCTTTGATTTTAGATCTCGCTTTTTTCTTTCTCTGTTTTCT
CTCAAGTTTTCATAACAAATACG-------------------------------------
------------------------------------------
>MY5313_Hexurella_FoxCyn_MusicMtns
----------------------------------GAAATGTCTCTGACTTTCTTCTCCTC
TCTTCC--------CCCATCCTCTCTCTTTCTCTCCGAGAAGAGAAAGAGGGAAAAGAAA
GAGGTGAATGCCAAGAGAAAATTGGCCTCGGATGCTTTGAGTTTCGTTTCCGTCCCCTCT
CGGTGAATCCCTTGTGTCTCTTCCCCGCCGGTTCCTAATACCGTTTCTAATGTGAAGTAA
TAACCAAGTTTTGGTGTGTGTGCTGGGAAGAGAGGAGAGAATGCCTCGTCGTGCCCGCGG
CGGGCTTGAGATGCTCATCAGATGCGGGGCCCAGTCGTCCGTCCCCAGAGTCCACGCACT
CGATATCTCGCGTTGACAACCTCATTAACAAAAATCACCCGGCTCATAAAGCAAAAGGCT
TCTTGAGAATTCTTTCGGGTTCATGCTTGTATACAAATAGCTTCTCGATACAATTACTGG
CAACTACTTCGGTGCAAGAGATGCTTCTTCTCTCCTACTCATGCAGATGAATCCCAGCAT
ACGCGATTTGGCCAAATCTCCGAGGGGACTCCATCTCTTGATCTCCGACGCTTTTTGGAT
TTTTTTTACAGTTACTTTTTTCTCACCATTTTCTTTCCCTCCCCTCTTCTTTACTTGTTA
TTTTTATTTGCGCCCTATTTCTTTGATTTTAGATCTCGCTTTTTTCTTTCTCTGTTTTCT
CTCAAGTTTTCATAACAAATACGTAAAAGTAAAATCTACAAAAGCAGAGTGAAATGGCAT
CTTTTTTGAAATCTCGATCCTGCGATATGAGA----------
>MY5314_Hexurella_Grasshopper_BrushyMtn
---------------------------------------------GACTTTCTTCTCCTC
TCTTGCATCTTTCCCCCATCCTCTCTCTTTCTCTCCGAGAAGAGAAAGAGGGAAAAGAAA
GAGGTGAATGCCAAGAGAAAATTGGCCTCGGATGCTTTGAGCTTCGTTTCCGTCCCCTCT
CGGTGAATCCCTTGTGTCTCTTCCCCGCCGGTTCCTAATACCGTTTCTAATGTGAAGTAA
TAACCAAGTTTTGGTGTGTGTGCTGGGAAGAGAGGAGAGAATGCCTCGTCGTGCCCGCGG
CGGGCTTGAGATGCTCATCAGATGCGGGGCCCAGTCGTCCGTCCCCAGAGTCCACGCACT
CGATATCTCGCGTTGACAACCTCATTAACAAAAATCACCCGGCTCATAAAGCAAAAGGCT
TCTTGAGAATTCTTTCGGGTTCATGCTTGTATACAAATAGCTTCTCGATACAATTACTGG
CAACTACTTCGGTGCAAGAGATGCTTCTTCTCTCCTACTCATGCAGATGAATCCCAGCAT
ACGCGATTTGGCCAAATCTCCGAGGGGACTCCATCTCTTGATCTCCGACGCTTTTTGGAT
TTTTTTTACAGTTACTTTTTTCTCACCATTTTCTTTCCCTCCCCTCTTCTTTACTTGTTA
TTTTTATTTGCGCCCTATTTCTTTGATTTTAGATCTCGCTTTTTTC--------------
------------------------------------------------------------
------------------------------------------
>MY5315_Hexurella_WagonerRd_BradshawMtns
ATGATTTTTCCTAACTTTCCCATATTTTCTCGAAGAAATGTCTCTGACTTTCTTCTCCTC
TCTTGCATCTTTCCCCCATCCTCTCTCTTTCTCTCCGAGAAGAGAAAGAGGGAAAAGAAA
GAGGTGAATGCCAAGAGAAAATTGGCCTCGGATGCTTTGAGCTTCGTTTCCGTCCCCTCT
CGGTGAATCCCTTGTGTCTCTTCCCCGCCGGTTCCTAATACCGTTTCTAATGTGAAGTAA
TAACCAAGTTTTGGTGTGTGTGCTGGGAAGAGAGGAGAGAATGCCTCGTCGTGCCCGCGG
CGGGCTTGAGATGCTCATCAGATGCGGGGCCCAGTCGTCCGTCCCCAGAGTCCACGCACT
CGATATCTCGCGTTGACAACCTCATTAACAAAAATCACCCGGCTCATAAAGCAAAAGGCT
TCTTGAGAATTCTTTCGGGTTCATGCTTGTATACAAATAGCTTCTCGATACAATTACTGG
CAACTACTTCGGTGCAAGAGATGCTTCTTCTCTCCTACTCATGCAGATGAATCCCAGCAT
ACGCGATTTGGCCAAATCTCCGAGGGGACTCCATCTCTTGATCTCCGACGCTTTTTAGAT
TTTTTTTACAGTTACTTTTTTCTCACCATTTTCTTTCCCTCCCCTCTTCTTTACTTGTTA
TTTTTATTTGCGCCCTATTTCTTTGATTTTAGATCTCGCTTTTTTCTTTCTCTGTTTTCT
CTCAAGTTTTCATAACAAATACGTAAAAGTAAAATCTACAAAAGCAGAGTGAAATGGCAT
CTTTTTTGAAATCTCGATCCTGCGATATGAGATTTGGGGAGA
>MY5316_Hexurella_WagonerRd_BradshawMtns
-TGATTTTTCCTAACTTTCCCATATTTTCTCGAAGAAATGTCTCTGACTTTCTTCTCCTC
TCTTGCATCTTTCCCCCATCCTCTCTCTTTCTCTCCGAGAAGAGAAAGAGGGAAAAGAAA
GAGGTGAATGCCAAGAGAAAATTGGCCTCGGATGCTTTGAGCTTCGTTTCCGTCCCCTCT
CGGTGAATCCCTTGTGTCTCTTCCCCGCCGGTTCCTAATACCGTTTCTAATGTGAAGTAA
TAACCAAGTTTTGGTGTGTGTGCTGGGAAGAGAGGAGAGAATGCCTCGTCGTGCCCGCGG
CGGGCTTGAGATGCTCATCAGATGCGGGGCCCAGTCGTCCGTCCCCAGAGTCCACGCACT
CGATATCTCGCGTTGACAACCTCATTAACAAAAATCACCCGGCTCATAAAGCAAAAGGCT
TCTTGAGAATTCTTTCGGGTTCATGCTTGTATACAAATAGCTTCTCGATACAATTACTGG
CAACTACTTCGGTGCAAGAGATGCTTCTTCTCTCCTACTCATGCAGATGAATCCCAGCAT
ACGCGATTTGGCCAAATCTCCGAGGGGACTCCATCTCTTGATCTCCGACGCTTTTTGGAT
TTTTTTTACAGTTACTTTTTTCTCACCATTTTCTTTCCCTCCCCTCTTCTTTACTTGTTA
TTTTTATTTGCGCCCTATTTCTTTGATTTTAGATCTCGCTTTTTTCTTTCTCTGTTTTCT
CTCAAGTTTTCATAACAAATACGTAAAAGTAAAATCTACAAAAGCAGAGTGAAATGGCAT
CTTTTTTGAAATCTCGATCCTGCGATATGAGATTTGGGGAGA
>MY5317_Hrupicola_Cottonwood_SnYsidroMtns
ATGATTTTTCCTAACTTTCCCATATTTTCTCGAAGAAATGTCTCTTACTTTCTTCTCCTC
TC--GCATCTTCCCCCCATCCT--CTCGTTCTCTCCGAGAAGAGAAAGAGCGAAAAGAAA
GAGGTGAATGCCAAGAGAAAATTGGCCTCGGATGCTTTGAGCTTCGTTTCCATCCCCTCT
CGGTGAATCCCTTGTGTCTCTTCCCCGCCGGTTCCTAATACCGTTTCTAATGTGAAGTAA
TAACCAAGTTTTGGTGTGTGTGCTGGGAAGAGAGGAGAGAATGCCTCGTCGTGCCCGCGG
CGGGCTTGAGATGCTCATCAGATGCGGGGCCCAGTCGTCCGTCCCCAGAGTCCACGCACT
CGATATCTCGCGTTGACAACCTCATTAACAAAAATCACCCGGCTCATAAAGCAAAAGGCT
TCTTGAGAATTCTTTCGGGTTCATGCTTGTATACAAATAGCTTCTCGATACAATTACTGG
CAACTACTTCGGTGCAAGAGATGCTTCTTCTCTCCTACTCATGCAGATGAATCCCAGCAT
ACGCGATTTGGCCAAATCTCCGAGGGGACTCCATCTCTTGATCTCCGACGCTTTTTGGAT
TTTTTTTACAGTAACTTTTTTCTCACCATTTTCTTTCCCACCCCTCTTCCTTACTTGTTA
TTTTTATTTGCGTCCTATTTCTTCGATTTTAGATCTCGCTTTTTTCTTTCTCTGTTTTCT
CTCAAGTTTTTATAACAAATATGTAAAAGTAAAATCTACAAAAGCAGAGTGAAATAGCAT
CTTTTTTGAAATCTCGATCCTGCGATATGAGATTTGGGGAGA
