# Supplementary material for: ﻿Species delimitation, biogeography, and natural history of dwarf funnel web spiders (Mygalomorphae, Hexurellidae, Hexurella) from the United States / Mexico borderlands
Source: Zookeys. 2023 Jun 14;1167:109–57. doi: 10.3897/zookeys.1167.103463 (PMC10285686; doi:10.3897/zookeys.1167.103463)
Supplement: Supplementary material 3 — Input matrices, analysis log files, and output tree files for nuclear and mitochondrial analyses [file zookeys-1167-109_article-103463__-s003.zip › uce-200838.fasta]

>MY0059_Hapachea_SantaRitaMtns_MaderaCyn
ACTTACTCATGCTAGTTTACATGCACAGGAATTTCACGCAACAAAATTATAATTTTTACG
CTGCCTTAATTGATAGATATTATATTGAGAGTATTTTTCGCGATGATGAAT-CTATAATC
CTTGTCTCTCTTACAACAGGAGATCATCTTGAAGCGAGCGGCTGACCTCGCAGAAGCTCT
GTACAGTATGCCTCGGAACAACCAGCTGGCTCTGCCGGCACCCCGGTCACCGGCCCTGAA
CAACGCCGCCGCCATGTCCGGCTTCAACGCCTACACAGGTCAGCTGGCGGTCAACGTGCA
GGAGAACGGTAGGGAGCATTGGCCCCACGTTCCCAAAGCCTACTGCCAATTGCCAGGCAA
TGACAATAGGCCCACAATTCTATTGGTGTTTTGCATGACCAATTCCCTGCTGACCTTTTT
GCACGTTGGCCTGGAGCTTTTTTTTTCTTGGATGTATCGATTTGCTTTTGCCCTTTAGTT
GATGTGCATTTTATTTGATATTGAAGGAAACGTGTTAAACGCAAATTGTGTTACCTACTG
TATTATGCATGCAATTAT
>MY0139_Hexurella_SanDiego_Guatay
ACTTACCCACGCTAGTTTACATACACAGAAATTCCGCTCAACAAAATTGTAATTATTACA
CTGCATTAATTGATAATTATTATATTGAGAGTATTTTA-GAGATGATGAATTCTATAATC
CTTGTCTTTTTTACAACAGGAGATCATCTTGAAGCGAGCGGCTGACCTCGCAGAAGCTCT
GTACAGTATGCCTCGGAACAACCAGCTCGCCCTACCAGCACCCCGGTCACCGGCCCTGAA
CAACGCCGCCGCCATGTCCGGCTTCAACGCCTACACAGGTCAGCTGGCGGTCAACGTGCA
GGAGAACGGTAGGGAGCATTGGCCCCACGTTCCCAAAGCCTATTGCCAATTGCCAGGCAA
TGACAATAGGCCCACAATTCTATTGGTGTTTTGCATGACCAATTCCCTGCTGACCTTTTT
GCACGTTGGCCTGGAAC--TTTTTTTCTTGGATGTATCGATTTGCTTTTGTCCTTGAGTC
TATGTACATTTAATTTGATATTGAAGGAAACGTGTTAAATGCAAATTGTGTTACCTGTTG
TATTATGCATGCATTTAT
>MY5053_Hexurella_ChiricahuaMtns_PriceCyn
ACTTACACATGCTAGTTTACATGCACAGGAATTTCACGCAACAAAATTATAATTATTACA
CTGCATTAATTGATAGATATTATACTGAGTGTATTTTTCGCGATGATGAAT-CTACAATC
CTTGTCTCTCTTACAACAGGAGATCATCTTGAAGCGAGCGGCTGACCTCGCAGAAGCTCT
GTACAGTATGCCTCGGAACAACCAGCTGGCTCTGCCGGCACCCCGGTCACCGGCCCTGAA
CAACGCCGCCGCCATGTCCGGCTTCAACGCCTACACAGGTCAGCTGGCGGTCAACGTGCA
GGAGAACGGTAGGGAGCATTGGCCCCACGTTCCCAAAGCCTACTGCCAATTGCCAGGCAA
TGACAATAGGCCCACAATTCTATTGGTGTTTTGCATGACCAATTCCCTGCTGACCTTTTT
GCACGTTGGCCTGGAGCTTTTTTTTTCTTGGATGTATCGATTTGCTTTTGTCCTTTAGTC
GATGTGCATTTTATTTGATATTGAAGGAAACGTGTTAAATGTAAATTGTGTTACCTGCTG
TATTATGCATGCAATTAT
>MY5057_Hexurella_ChiricahuaMtns_PriceCyn
------------------------------------------------------------
------------------------------------------------------------
------------------------------------------------------------
----------------------CAGCTGGCTCTGCCGGCACCCCGGTCACCGGCCCTGAA
CAACGCCGCCGCCATGTCCGGCTTCAACGCCTACACAGGTCAGCTGGCGGTCAACGTGCA
GGAGAACGGTAGGGAGCATTGGCCCCACGTTCCCAAAGCCTACTGCCAATTGCCAGGCAA
TGACAATAGGCCCACAATTCTATTGG----------------------------------
------------------------------------------------------------
------------------------------------------------------------
------------------
>MY5064_Hexurella_MuleMtns_Escabrosa
ACTTACTCATGCTAGTTTACATGCACAGGAATTTCACGCAACAAAAATATAATTATTACA
CTGCCTTAATTGATAGATATTATATTGAGAGTATTTTTCGCAATAATGAAT-CTATAATC
CTTGTCTCTCTTACAACAGGAGATCATCTTGAAACGAGCGGCTGACCTCGCAGAAGCTCT
GTACAGTATGCCTCGGAACAACCAGCTGGCTCTGCCGGCACCCCGGTCACCGGCCCTGAA
CAACGCCGCCGCCATGTCCGGCTTCAACGCCTACACAGGTCAGCTGGCGGTCAACGTGCA
GGAGAACGGTAGGGAGCATTGGCCCCACGTTCCCAAAGCCTACTGCCAATTGCCAGGCAA
TGACAATAGGCCCACAATTCTATTGGTGTTTTGCATGACCAATTCCCTGCTGACCTTTTT
GCACGTTGGCCTGGAGCTTTGTTTTTCTTGGATGTATCGATTTGCTTTTGCCCTTTAGTC
GATGTGCATTTTATTTGATATTGAAGGAAACGTGTTAAATGCAAATTGTGTTACCTGCTG
TATTATGCATGCAATTAT
>MY5066_Hexurella_MuleMtns_Escabrosa
ACTTACTCATGCTAGTTTACATGCACAGGAATTTCACGCAACGAAAATATATTTATTACA
CTGCCTTAATTGATAGATATTATATTGAGAGTATTTTTCGCGATGATGAAT-CTATAATC
CTTGTCTCTCTTACAACAGGAGATCATCTTGAAACGAGCGGCTGACCTCGCAGAAGCTCT
GTACAGTATGCCTCGGAACAACCAGCTGGCTCTGCCGGCACCCCGGTCACCGGCCCTGAA
CAACGCCGCCGCCATGTCCGGCTTCAACGCCTACACAGGTCAGCTGGCGGTCAACGTGCA
GGAGAACGGTAGGGAGCATTGGCCCCACGTTCCCAAAGCCTACTGCCAATTGCCAGGCAA
TGACAATAGGCCCACAATTCTATTGGTGTTTTGCATGACCAATTCCCTGCTGACCTTTTT
GCACGTTGGCCTGGAGCTTTCTTTTTCTTGGATGTATCGATTTGCTTTTGCCCTTTAGTC
GATGTGCATTTTATTTGATATTGAAGGAAACGTGTTAAATGCAAATTGTGTTACCTGCTG
TATTATGCATGCAATTAT
>MY5071_Hexurella_SantaRitaMtns_AlisoSprings
ACTTACTCATGCTAGCTTACATGCACAGGAATTTCGCTCAACAAAATTATAATTATTACA
CTGCCTTAATTGATAGATATTATATTGAGAATATTTCTTGCGATGATGGAT-CTATAATC
CTTGTCTCTCTTACAACAGGAGATCATCTTGAAGCGAGCGGCTGACCTCGCAGAAGCTCT
GTACAGTATGCCTCGGAACAACCAGCTGGCTCTGCCGGCACCCCGGTCACCGGCCCTGAA
CAACGCCGCCGCCATGTCCGGCTTCAACGCCTACACAGGTCAGCTGGCGGTCAACGTGCA
GGAGAACGGTAGGGAGCATTGGCCCCACGTTCCCAAAGCCTACTGCCAATTGCCAGGCAA
TGACAATAGGCCCACAATTCTATTGGTGTTTTGCATGACCAATTCCCTGCTGACCTTTTT
GCACGTTGGCCTGGAGCTTTTTTTTTCTTGGATGTATCGATTTGCTTTTGCCCTTTAGTC
GATGTGCATTTTATTTGATATTGAAGGAAACGTGTTAAATGCAAATTGTGTTACCTGCTG
TATTATGCATGCAATTAT
>MY5075_Hexurella_ChiricahuaMtns_CaveCrkCyn
ACTTACTCATGCTAGTTTACATGCACAGGAATTTCACGCAACAAAATTATCATTATTACA
CTGTCTTAATTGATAGATATTATATTGAGAGTATTTTTCGCGATGATGAAT-TTACAATC
CTTGTCTCTCTTACAACAGGAGATCATCTTGAAGCGAGCGGCTGACCTCGCAGAAGCTCT
GTACAGTATGCCTCGGAACAACCAGCTGGCTCTGCCGGCACCCCGGTCACCGGCCCTGAA
CAACGCCGCCGCCATGTCCGGCTTCAACGCCTACACAGGTCAGCTGGCGGTCAACGTGCA
GGAGAACGGTAGGGAGCATTGGCCCCACGTTCCCAAAGCCTACTGCCAATTGCCAGGCAA
TGACAATAGGCCCACAATTCTATTGGTGTTTTGCATGACCAATTCCCTGCTGACCTTTTT
GCACGTTGGCCTGGAGCTTTTTT-TTCTTGGATGTATTGATTTGCTTTTGCCCTTTAGTC
GATGTGCATTTTATTTGATATTGAAGGAAACGTGTTAAATGTAAATTGTGTTACCTGCTG
TATTATGCATGCAAATAT
>MY5126_Hexurella_SantaCatalinaMtns_NuggetCyn
ACTTACTCATGCTAGTTTACATGCACTGAAATTTCACGCAGCAAAATTATAATTATTACA
CTGCCTTAATTGATAGATATAATATTGAGAGTATTTTTCGCGATGATGAAT-CTATAATT
CCTGTCTCTCTTACAACAGGAGATCATCTTGAAGCGAGCGGCTGACCTCGCAGAAGCTCT
GTACAGTATGCCTCGGAACAACCAGCTGGCTCTGCCGGCACCCCGGTCACCGGCCCTGAA
CAACGCCGCCGCCATGTCCGGCTTCAACGCCTACACAGGTCAGCTGGCGGTCAACGTGCA
GGAGAACGGTAGGGAGCATTGGCCCCACGTTCCCAAAGCCTACTGCCAATTGCCAGGCAA
TGACAATAGGCCCACAATTCTATTGGTGTTTTGCATGACCAATTCCCTGCTGACCTTTTT
GCACGTTGGCCTGGAACTTTTTTTTTCTTGGATGTATCGATTTGCTTTTGCCCTTTAGTC
GATGTGCATTTTATTTGATATTGAAGGAAACGTGTTAAATTCAAATTGTGTTACCTGCTG
TATTATGCATGCAATTAT
>MY5127_Hexurella_WhetstoneMtns_FrenchJoeCyn
------------------------------------------------------------
-----------------------ATTGAGAGTATTTTTCGCGATGATGAAT-CTATAATC
CTTGTCTCTTTTACAACAGGAGATCATCTTGAAGCGAGCGGCCGACCTCGCAGAAGCTCT
GTACAGTATGCCTCGGAACAACCAGCTGGCTCTGCCGGCACCCCGGTCACCGGCCCTGAA
CAACGCCGCCGCCATGTCCGGCTTCAACGCCTACACAGGTCAGCTGGCGGTCAACGTGCA
GGAGAACGGTAGGGAGCATTGGCCCCACGTTCCCAAAGCCTACTGCCAATTGCCAGGCAA
TGACAATAGGCCCACAATTCTATTGGTGTTTTGCATGACCAATTCCCTGCTGACCTTTTT
GCACGT----------------------------------------------------TC
GATGTGCATTTTATTTGATATTGAAGGAAACGTGT-------------------------
------------------
>MY5128_Hexurella_WhetstoneMtns_FrenchJoeCyn
------------------------------------------------------------
------------------------------------------------------------
-----------------------------------------------------AAGCTCT
GTACAGTATGCCTCGGAACAACCAGCTGGCTCTGCCGGCACCCCGGTCACCGGCCCTGAA
CAACGCCGCCGCCATGTCCGGCTTCAACGCCTACACAGGTCAGCTGGCGGTCAACGTGCA
GGAGAACGGTAGGGAGCATTGGCCCCACGTTCCCAAAGCCTACTGCCAATTGCCAGGCAA
TGACAATAGGCCCACAATTCTATTGGTGTTTTGCATGACCAATT-CCTGCTGACCTTTTT
GCACG-------------------------------------------------------
------------------------------------------------------------
------------------
>MY5131_Hexurella_PedregosaMtns_PruneCyn
ACTTACTCATGCTGGTTTACATGCACAGGAATTTCACGCAACAAAATTATAATTATTACA
CTGCCTTAATTGATGGATATTATATTGAGTGTATTTTTCGCGATGATGAAT-CTACAATC
CTTGTCTCTCTTACAACAGGAGATCATCTTGAAGCGAGCGGCTGACCTCGCAGAAGCTCT
GTACAGTATGCCTCGGAACAACCAGCTGGCTCTGCCGGCACCCCGGTCACCGGCCCTGAA
CAACGCCGCCGCCATGTCCGGCTTCAACGCCTACACAGGTCAGCTGGCGGTCAACGTGCA
GGAGAACGGTAGGGAGCATTGGCCCCACGTTCCCAAAGCCTACTGCCAATTGCCAGGCAA
TGACAATAGGCCCACAATTCTATTGGTGTTTTGCATGACCAATTCCCTGCTGACCTTTTT
GCACGTTGGCCTGGAGCTTTTTTTTTCTTGGATGTATCGATTTGCTTTTGCCCTTTAGTC
GATGTGCATTTTATTTTATATTGAAGGATACGTGTTAAATGTAAATTGTGTTACCTGCTG
TATTATGCATGCAATTAT
>MY5132_Hexurella_PedregosaMtns_PruneCyn
ACTTACTCATGCTGGTTTACATGCACAGGAATTTCACGCAACAAAATTATAATTATTACA
CTGCCTTAATTGATAGATATTATATTGAGTGTATTTTTCGCGATGATGAAT-CTACAATC
CTTGTCTCTCTTACAACAGGAGATCATCTTGAAGCGAGCGGCTGACCTCGCAGAAGCTCT
GTACAGTATGCCTCGGAACAACCAGCTGGCTCTGCCGGCACCCCGGTCACCGGCCCTGAA
CAACGCCGCCGCCATGTCCGGCTTCAACGCCTACACAGGTCAGCTGGCGGTCAACGTGCA
GGAGAACGGTAGGGAGCATTGGCCCCACGTTCCCAAAGCCTACTGCCAATTGCCAGGCAA
TGACAATAGGCCCACAATTCTATTGGTGTTTTGCATGACCAATTCCCTGCTGACCTTTTT
GCACGTTGGCCTGGAGC-TTTTTTTTCTTGGATGTATCGATTTGCTTTTGCCCTTTAGTC
GATGTGCATTTTATTTTATATTGAAGGATACGTGTTAAATGTAAATTGTGTTACCTGCTG
TATTATGCATGCAATTAT
>MY5136_Hexurella_MiddlemarchCyn
ACTTACTCATGCTAGTTTACATGCACAGGAATTTCACGCAACAAAATTATAATTATTACA
CTGCCTTAATTGATATATATTATATTGAGAGTATTTTTCGCGATGATGAAT-CTACAATC
CTTGTCTCTCTTACAACAGGAGATCATCTTGAAGCGAGCGGCTGACCTCGCAGAAGCTCT
GTACAGTATGCCTCGGAACAACCAGCTGGCTCTGCCGGCACCCCGGTCACCGGCCCTGAA
CAACGCCGCCGCCATGTCCGGCTTCAACGCCTACACAGGTCAGCTGGCGGTCAACGTGCA
GGAGAACGGTAGGGAGCATTGGCCCCACGTTCCCAAAGCCTACTGCCAATTGCCAGGCAA
TGACAATAGGCCCACAATTCTATTGGTGTTTTGCATGACCAATTCCCTGCTGACCTTTTT
GCACGTTGGCCTGGAGCTTTTTTTTATTTGGATGTATCGATTTGCTTTTGCCCTTTAGTC
GATGTGCATTTTATTTGATATTGAAGGAAACGTGTTAAATGCAAATTGTGTTACCTGCTG
TATTATGCATGCAATTAT
>MY5147_Hexurella_DragoonMtns_NF_345A
ACTTACTCATGCTAGTTTACAAGCACAGGAATTTCACGCAACAAAATTATAATTATTACA
CTGCCTTAATTGATAGATATTATATTGAGAGTATTTTTCGCGATGATGAAT-CTACAATC
CTTGTCTCTCTTACAACAGGAGATCATCTTGAAGCGAGCGGCTGACCTCGCAGAAGCTCT
GTACAGTATGCCTCGGAACAACCAGCTGGCTCTGCCGGCACCCCGGTCACCGGCCCTGAA
CAACGCCGCCGCCATGTCCGGCTTCAACGCCTACACAGGTCAGCTGGCGGTCAACGTGCA
GGAGAACGGTAGGGAGCATTGGCCCCACGTTCCCAAAGCCTACTGCCAATTGCCAGGCAA
TGACAATAGGCCCACAATTCTATTGGTGTTTTGCATGACCAATTCCCTGCTGACCTTTTT
GCACGTTGGCCTGGAGCTTTTTTTTATTTGGATGTATCGATTTGCTTTTGCCCTTTAGTC
GATGTGCATTTTATTTGATATTGAAGGAAACGTGTTAAATGCAAATTGTGTTACCTGCTG
TATTATGCATGCAATTAT
>MY5152_Hexurella_WhetstoneMtns_ApacheCyn
ACTTACTCAAGCTAGTTTACATGCGCAAGAACTTCACGCAACAATATTATAATTATTACA
CTGCTTTAATTGATAGATATTATATTGAGAGTATTTTTCGCGATGATGAAT-CTATAATC
CTTGTCTCTCTTACAACAGGAGATCATCTTGAAGCGAGCGGCTGACCTCGCAGAAGCTCT
GTACAGTATGCCTCGGAACAACCAGCTGGCTCTGCCGGCACCCCGGTCACCGGCCCTGAA
CAACGCCGCCGCCATGTCCGGCTTCAACGCCTACACAGGTCAGCTGGCGGTCAACGTGCA
GGAGAACGGTAGGGAGCATTGGCCCCACGTTCCCAAAGCCTACTGCCAATTGCCAGGCAA
TGACAATAGGCCCACAATTCTATTGGTGTTTTGCATGACCAATTCCCTGCTGACCTTTTT
GCACGTTGGCCTGGAACTTTTTTT-TCTTGGATGTATCGATTTGCTTTTGCCCTTTAGTC
GATGTGCATTTTATTTGATATTAAGGGAAACGTGTTAAATGCAAATTGTGTTACCTGCTG
TATTATGCATGCAATTAT
>MY5154_Hexurella_SantaRitaMtns_AdobeCyn
ACTTACTCATGCCAGTTTACATGCACAGGAATTTCACGCAACAAAATTATAATTATTACA
CTGCCTTAATTGATAGATATTATAATGAGAGTATTTTTCGCGATGATGAAT-CTATAATC
CTTGTCTCTCTTACAACAGGAGATCATCTTGAAGCGAGCGGCTGACCTCGCAGAAGCTCT
GTACAGTATGCCTCGGAACAACCAGCTGGCTCTGCCGGCACCCCGGTCACCGGCCCTGAA
CAACGCCGCCGCCATGTCCGGCTTCAACGCCTACACAGGTCAGCTGGCGGTCAACGTGCA
GGAGAACGGTAGGGAGCATTGGCCCCACGTTCCCAAAGCCTACTGCCAATTGCCAGGCAA
TGACAATAGGCCCACAATTCTATTGGTGTTTTGCATGACCAATTCCCTGCTGACCTTTTT
GCACGTTGGCCTGGAGCTTTTTT--TCCTGGATGTATTGATTTGCTTTTGCCCTTTAATC
GATGTGCATTTTATTTGATATTGAAGGAAACGTGTTAAATGCAAAT-GTGTTACCTGCTG
TATTATGCATGCAATTAT
>MY5157_Hexurella_SantaCatalinaMtns_Redington
ACTTACTCATGCTAGTTTACATGCACAGGAATTTCACGCAACAAAATTATAATTATTACA
CTGCCTTAATTGATAGATATTATATTGAGAGTATTTTTCGCGATGATGAAT-CTATAATT
CTTGTCTCTCTTACAACAGGAGATCATCTTGAAGCGAGCGGCTGACCTCGCAGAAGCTCT
GTACAGTATGCCTCGGAACAACCAGCTGGCTCTGCCGGCACCCCGGTCACCGGCCCTGAA
CAACGCCGCCGCCATGTCCGGCTTCAACGCCTACACAGGTCAGCTGGCGGTCAACGTGCA
GGAGAACGGTAGGGAGCATTGGCCCCACGTTCCCAAAGCCTACTGCCAATTGCCAGGCAA
TGACAATAGGCCCACAATTCTATTGGTGTTTTGCATGACCAATTCCCTGCTGACCTTTTT
GCACGTTGGCCTGGAAC-TTTTTTTTCTTGGATGTATCGATTTGCTTTTGCCCTTTAGTC
GATGTGCATTTTATTTGATATTGAAGGAAACGTGTTAAATGCAAATTGTGTTACCTGCTG
TATTATGCATGCAATTAT
>MY5164_Hrupicola_Temecula
-----CCCACGCTAGTTTACATACACAGAAATTCCACTCAATAAAATTGTAATTATTACA
CTGCATTAATTGATAATTATTATATTGAGAGTATTTTA-GAGATGATGAATTCTATAATC
CTTGTCTTTTTTACAACAGGAGATCATCTTGAAGCGAGCGGCTGACCTCGCAGAAGCTCT
GTACAGTATGCCTCGGAACAACCAGCTCGCCCTACCAGCGCCCCGGTCACCGGCCCTGAA
CAACGCCGCCGCCATGTCAGGCTTCAACGCCTACACAGGTCAGCTGGCGGTCAACGTGCA
GGAGAACGGTAGGGAGCATTGGCCCCACGTTCCCAAAGCCTATTGCCAATTGCCAGGCAA
TGACAATAGGCCCACAATTCTATTGGTGTTTTGCATGACCAATTCCCTGCTGACCTTTTT
GCACGTTGGCCTGGAAC--TTTTTTTCTTGGATGTATCGATTTGCTTTTGTCCTTGAGTC
TATGTACATTTAATTTGATATTGAAGGAAACGTGTTAAATGCAAATTGTGTTACCTGTTG
TATTATGCAA--------
>MY5165_Hrupicola_Temecula
------------------------------------------------------------
CTGCATTAATTGATAATTATTATATTGAGAGTATTTTA-GAGATGATGAATTCTATAATC
CTTGTCTTTTTTACAACAGGAGATCATCTTGAAGCGAGCGGCTGACCTCGCAGAAGCTCT
GTACAGTATGCCTCGGAACAACCAGCTCGCCCTACCAGCGCCCCGGTCACCGGCCCTGAA
CAACGCCGCCGCCATGTCAGGCTTCAACGCCTACACAGGTCAGCTGGCGGTCAACGTGCA
GGAGAACGGTAGGGAGCATTGGCCC-----------------------------------
------------------------------------------------------------
------------------------------------------------------------
------------------------------------------------------------
------------------
>MY5175_Hapachea_HarshawRd_PatagoniaMtns
--------------GTACAGTTACTCGTAACATGTGTACAGCAAAATTATAATTATTACA
CTGCCTTAATTGATAGATATTATATTGAGAGTATTTTT------GATGAAT-CTATAATC
CTTGTCTCTCTTACAACAGGAGATCATCTTGAAGCGAGCGGCTGACCTCGCAGAAGCTCT
GTACAGTATGCCTCGGAACAACCAGCTGGCTCTGCCGGCACCCCGGTCACCGGCCCTGAA
CAACGCCGCCGCCATGTCCGGCTTCAACGCCTACACAGGTCAGCTGGCGGTCAACGTGCA
GGAGAACGGTAGGGAGCATTGGCCCCACGTTCCCAAAGCCTACTGCCAATTGCCAGGCAA
TGACAATAGGCCCACAATTCTATTGGTGTTTTGCATGACCAATTCCCTGCTGACCTTTTT
GCACGTTGGCCTGGAGCTTTTTTTTTCTTGGATGTATCGATTTGCTTTTGCCCTTTAGTC
GATGTGCATTTTATTTGATATTGAAGGAAACGTGTTAAATGCAAATTGTGTTACCTGCTG
TATTATGCATGCAATTAT
>MY5180_Hapachea_MustrangPk_MustangMtns
ACTTATTCATGCTAGTTTACATGCACAGGAATTTCACGCAGCAAAATTATAATTATTACA
CTGCCTTAACTGATAGATATTATATTGAGAGTATTTTTCGCGATGATGAAT-CTATAATC
CTTGTCTCTCTTACAACAGGAGATCATCTTGAAGCGAGCGGCTGACCTCGCAGAAGCTCT
GTACAGTATGCCTCGGAACAACCAGCTGGCTCTGCCGGCACCCCGGTCACCGGCCCTGAA
CAACGCCGCCGCCATGTCCGGCTTCAACGCCTACACAGGTCAGCTGGCGGTCAACGTGCA
GGAGAACGGTAGGGAGCATTGGCCCCACGTTCCCAAAGCCTACTGCCAATTGCCAGGCAA
TGACAATAGGCCCACAATTCTATTGGTGTTTTGCATGACCAATTCCCTGCTGACCTTTTT
GCACGTTGGCCTGGAGCTTTTTTTTTCTTGGATGTATCGATTTGCTTTTGCCCTTTAGTC
GATGTGCATTTTATTTGATATTGAAGGAAACGTGTTAAATGCAAATTGTGTTACCTGCTG
TATTATGCATGCAATTAT
>MY5181_Hapachea_MustrangPk_MustangMtns
ACTTATTCATGCTAGTTTACATGCACAGGAATTTCACGCAGCAAAATTATAATTATTACA
CTGCCTTAACTGATAGATATTATATTGAGAGTATTTTTCGCGATGATGAAT-CTGTAACC
CTTGTCTCTCTTACAACAGGAGATCATCTTGAAGCGAGCGGCTGACCTCGCAGAAGCTCT
GTACAGTATGCCTCGGAACAACCAGCTGGCTCTGCCGGCACCCCGGTCACCGGCCCTGAA
CAACGCCGCCGCCATGTCCGGCTTCAACGCCTACACAGGTCAGCTGGCGGTCAACGTGCA
GGAGAACGGTAGGGAGCATTGGCCCCACGTTCCCAAAGCCTACTGCCAATTGCCAGGCAA
TGACAATAGGCCCACAATTCTATTGGTGTTTTGCATGACCAATTCCCTGCTGACCTTTTT
GCACGTTGGCCTGGAGCTTTTTTTTTCTTGGATGTATCGATTTGCTTTTGCCCTTTAGTC
GATGTGCATTTTATTTGATATTGAAGGAAACGTGTTAAATGCAAATTGTGTTA--TGCTG
TATTATGCATGCAATTAT
>MY5193_Hapachea_HarshawRd_PatagoniaMtns
--------------GTACAGTTACTCGTAACATGTGTACAGCAAAATTATAATTATTACA
CTGCCTTAATTGATAGATATTATATTGAGAGTATTTTT------GATGAAT-CTATAATC
CTTGTCTCTCTTACAACAGGAGATCATCTTGAAGCGAGCGGCTGACCTCGCAGAAGCTCT
GTACAGTATGCCTCGGAACAACCAGCTGGCTCTGCCGGCACCCCGGTCACCGGCCCTGAA
CAACGCCGCCGCCATGTCCGGCTTCAACGCCTACACAGGTCAGCTGGCGGTCAACGTGCA
GGAGAACGGTAGGGAGCATTGGCCCCACGTTCCCAAAGCCTACTGCCAATTGCCAGGCAA
TGACAATAGGCCCACAATTCTATTGGTGTTTTGCATGACCAATTCCCTGCTGACCTTTTT
GCACGTTGGCCTGGAGCTTTTTTTTTCTTGGATGTATCGATTTGCTTTTGCCCTTTAGTC
GATGTGCATTTTATTTGATATTGAAGGAAACGTGTTAAATGCAAATTGTGTTACCTGCTG
TATTATGCATGCAATTAT
>MY5194_Hapachea_Ordsummit_MtOrd
---------------------------------------------ATTATAATTATTACA
CTGTCTTAATCGATAATTATTATATTGAGAGTATTTTTCGAGATG---AATCCTGTAATC
TTTGTCTCTTTTATAACAGGAGATCATCTTGAAGCGAGCTGCTGACCTCGCAGAAGCTCT
GTACAGTATGCCTCGGAACAACCAGCTGGCCCTGCCGGCACCCCGGTCACCGGCCCTGAA
CAACGCCGCCGCCATGTCCGGCTTCAACGCCTACACAGGTCAGCTGGCGGTCAACGTGCA
GGAGAACGGTAGGGAGCATTGGCCCCACGTTCCCAAAGCCTACTGCCAATTGCCAGGCAA
TGACAATAGGCCCACAATTCTATTGGTGTTTTGCATGACCAATTCCCTGCTGACCTTTTT
GCACGTTGGCCTGGAGCTTTTTTTTCCTTAGATGTATCGATTTGCTTTTGCCCTTTAGTC
GATATGCATTTTACTTGATATTGAA-----------------------------------
------------------
>MY5195_Hapachea_Ordsummit_MtOrd
-------------------CATACACAGAAATTCCACGCAACAAAATTATAATTATTACA
CTGTCTTAATCGATAATTATTATATTGAGAGTATTTTTCGAGATG---AATCCTGTAATC
TTTGTCTCTTTTATAACAGGAGATCATCTTGAAGCGAGCTGCTGACCTCGCAGAAGCTCT
GTACAGCATGCCTCGGAACAACCAGCTGGCCCTGCCGGCACCCCGGTCACCGGCCCTGAA
CAACGCCGCCGCCATGTCCGGCTTCAACGCCTACACAGGTCAGCTGGCGGTCAACGTGCA
GGAGAACGGTAGGGAGCATTGGCCCCACGTTCCCAAAGCCTACTGCCAATTGCCAGGCAA
TGACAATAGGCCCACAATTCTATTGGTGTTTTGCATGACCAATTCCCTGCTGACCTTTTT
GCACGTTGGCCTGGAGCTTTTTTTTCCTTAGATGTATCGATTTGCTTTTGCCCTTTAGTC
GATATGCATTTTACTTGATATTGAAGGAAACGTGTCAAATGCAAATTGTGTTACCTGCTG
TATTATGCATGCAATTAT
>MY5266_Hencina_CerroBolla
ACTTACCCACTCTAGTTTACATACATAGAAATTCCACGCAACAAAATTGAAATTGTTACA
CTGCATTAATTAATAATTAT-----------TATTTTA-GAGATGATGAATCCTATAATC
CTCGTCTCTTTTACAACAGGAGATCATCTTGAAGAGAGCGGCTGACCTCGCAGAAGCTCT
GTACAGTATGCCTCGGAACAACCAGCTCGCCCTGCCGGCACCCCGGTCACCGGCCCTGAA
CAACGCCGCCGCCATGTCCGGCTTCAACGCCTACACAGGTCAGCTGGCGGTCAACGTGCA
GGAGAACGGTAGGGAGCATTGGCCCCACGTTCCCAAAACCTATTGCCAATTGCCAGGCAA
TGACAATAGGCCCACAACTCTATTGGTGTTTTGCATGACCAATTCCCTGCTGACCTTTTT
GCACGTTGGCCTGGAACTTTTTTTTTCTTGGATGTATCGATTTGCTTTTGCCCTTGAGTC
TATGTGCATTTAATTTGATATTGAAGGAAACGTGTTAAATGCAAAT--TGTTACCTGTTG
TATTATGCATGCATTTAT
>MY5267_Hencina_CerroBolla
ACTTACCCACTCTAGTTTACATACATAGAAATTCCACGCAACAAAATTGAAATTGTTACA
CTGCATTAATTAATAATTATTATATTGAGAGTATTTTA-GAGATGATGAATCCTATAATC
CTCGTCTCTTTTACAACAGGAGATCATCTTGAAGAGAGCGGCTGACCTCGCAGAAGCTCT
GTACAGTATGCCTCGGAACAACCAGCTCGCCCTGCCGGCACCCCGGTCACCGGCCCTGAA
CAACGCCGCCGCCATGTCCGGCTTCAACGCCTACACAGGTCAGCTGGCGGTCAACGTGCA
GGAGAACGGTAGGGAGCATTGGCCCCACGTTCCCAAAACCTATTGCCAATTGCCAGGCAA
TGACAATAGGCCCACAACTCTATTGGTGTTTTGCATGACCAATTCCCTGCTGACCTTTTT
GCACGTTGGCCTGGAACTTTTTTTTTCTTGGATGTATCGATTTGCTTTTGCCCTTGAGTC
TATGTGCATTTAATTTGATATTGAAGGAAACGTGTTAAATGCAAAT--TGTTACCTGTTG
TATTATGCATGCATTTAT
>MY5269_Hexurella_GuadalupeValley
ACTTACCCACTCTAGTTTACATACATAGAAATTCCACGCAACAAAATTGAAATTGTTACA
CTGCATTAATTAATAATTATTATATTGAGAGTATTTTA-GAGATGATGAATCCTATAATC
CTTGTCTCTTTTACAACAGGAGATCATCTTGAAGAGAGCAGCTGACCTCGCAGAAGCTCT
GTACAGTATGCCTCGGAACAACCAGCTCGCCCTGCCGGCACCCCGGTCACCGGCCCTGAA
CAACGCTGCCGCCATGTCCGGCTTCAACGCCTACACAGGTCAGCTGGCGGTCAACGTGCA
GGAGAACGGTAGGGAGCATTGGCCCCACGTTCCCAAAACCTATTGCCAATTGCCAGGCAA
TGACAATAGGCCCACAACTCTATTGGTGTTTTGCATGACCAATTCCCTGCTGACCTTTTT
GCACGTTGGCCTGGAACTTTTTTTTTCTTGGATGTATCGATTTGCTTTTGCCCTTGAGTC
TATGTGCATTTAATTTGATGTTGAAGGAAACGTGTTAAATGCAAAT--TGTTACCTGCTG
TATTATGCATGCATTTAT
>MY5271_Hexurella_GuadalupeValley
ACTTAACCACTCTAGTTTACATACATAGAAATTCCACGCAACAAAATTGAAATTGTTACA
CTGCATTAATTAATAATTATTATATTGAGAGTATTTTA-GAGATGATGAATCCTATAATC
CTTGTCTCTTTTACAACAGGAGATCATCTTGAAGAGAGCAGCTGACCTCGCAGAAGCTCT
GTACAGTATGCCTCGGAACAACCAGCTCGCCCTGCCGGCACCCCGGTCACCGGCCCTGAA
CAACGCTGCCGCCATGTCCGGCTTCAACGCCTACACAGGTCAGCTGGCGGTCAACGTGCA
GGAGAACGGTAGGGAGCATTGGCCCCACGTTCCCAAAACCTATTGCCAATTGCCAGGCAA
TGACAATAGGCCCACAACTCTATTGGTGTTTTGCATGACCAATTCCCTGCTGACCTTTTT
GCACGTTGGCCTGGAACTTTTTTTTTCTTGGATGTATCGATTTGCTTTTGCCCTTGAGTC
TATGTGCATTTAATTTGATGTTGAAGGAAACGTGTTAAATGCAAAT--CGTTACCTGCTG
TATTATGCATGCATTTAT
>MY5276_Hexurella_SanPedro_Martir
ACTTACACACGCTAGTTTACATACATAAAAATTCCACGCAAAAAAATTGAAATTATTACA
CTGCATTAATTAATAATTATTATATTGAGAGTATTTTA-GAGATGATGAATCCTATAATC
CTTGTCTCTTTTACAACAGGAGATCATCTTGAAGAGAGCGGCTGACCTCGCAGAAGCTCT
GTACAGTATGCCTCGGAACAACCAGCTCGCCCTGCCGGCACCCCGGTCACCGGCCCTGAA
CAACGCCGCCGCCATGTCCGGCTTCAACGCCTACACAGGTCAGCTGGCGGTCAACGTGCA
GGAGAACGGTAGGGAGCATTGGCCCCACGTTCCCAAAACCTATTGCCAATTGCCAGGCAA
TGACAATAGGCCCACAATTCTATTGGTGTTTTGCATGACCAATTCCCTGCTGACCTTTTT
GCACGTTGGCCTGGAGCTTTTTTTTTCTTGGATGTATCGATTTGCTTTTGCCCTTGAGTC
TATGTGCATTTAATTTGATATTGAAGGAAACGTGTTAAATGCAAAT--TGTTACCTGTTG
TATTATGCATGCATTTAT
>MY5277_Hexurella_SanPedro_Martir
ACTTACACACGCTAGTTTACATACATAAAAATTCCACGCAAAAAAATTGAAATTATTACA
CTGCATTAATTAATAATTATTATATTGAGAGTATTTTA-GAGATGATGAATCCTATAATC
CTTGTCTCTTTTACAACAGGAGATCATCTTGAAGAGAGCGGCTGACCTCGCAGAAGCTCT
GTACAGTATGCCTCGGAACAACCAGCTCGCCCTGCCGGCACCCCGGTCACCGGCCCTGAA
CAACGCCGCCGCCATGTCCGGCTTCAACGCCTACACAGGTCAGCTGGCGGTCAACGTGCA
GGAGAACGGTAGGGAGCATTGGCCCCACGTTCCCAAAACCTATTGCCAATTGCCAGGCAA
TGACAATAGGCCCACAATTCTATTGGTGTTTTGCATGACCAATTCCCTGCTGACCTTTTT
GCACGTTGGCCTGGAGCTTTTTTTTTCTTGGATGTATCGATTTGCTTTTGCCCTTGAGTC
TATGTGCATTTAATTTGATATTGAAGGAAACGTGTTAAATGCAAAT--TGTTACCTGTTG
TATTATGCATGCATTTAT
>MY5280_Hexurella_ArroyoSalado
ACTTACCCACGCTAGTGTACATACATACAAATTCCACGCAACAAAATTGTAATTATTACA
CTGCATTAATTAATAATTATTATATTGAGAGTATTTTA-GAGATGATGAATCCTGTAATC
CTTGTCTCTTTTACAACAGGAGATCATCTTGAAGAGAGCGGCTGACCTCGCAGAAGCTCT
GTACAGTATGCCTCGGAACAACCAGCTCGCCCTGCCGGCACCCCGGTCACCGGCCCTGAA
TAACGCCGCCGCCATGTCCGGCTTCAACGCCTACACAGGTCAGCTGGCGGTCAACGTGCA
GGAGAACGGTAGGGAGCATTGGCCCCACGTTCCCAAAACCTATTGCCAATTGCCAGGCAA
TGACAATAGGCCCACAATTCTATTGGTGTTTTGCATGACCAATTCCCTGCTGACCTTTTT
GCACGTTGGCCTGGAGCTTTTTTTTTCTTGGATGTATCGATTTGCTTTCGCCTTTGAGTC
TATGTGCATTTAATTTGATATTGAAGGAAACAAATTAAATGCAAAT--TGTCACCTGTTG
TATTATGCATGCATTTAT
>MY5282_Hexurella_ArroyoSalado
ACTTACCCACGCTAGTGTACATACATACAAATTCCACGCAACAAAATTGTAATTATTACA
CTGCATTAATTAATAATTATTATATTGAGAGTATTTTA-GAGATGATGAATCCTGTAATC
CTTGTCTCTTTTACAACAGGAGATCATCTTGAAGAGAGCGGCTGACCTCGCAGAAGCTCT
GTACAGTATGCCTCGGAACAACCAGCTCGCCCTGCCGGCACCCCGGTCACCGGCCCTGAA
CAACGCCGCCGCCATGTCCGGCTTCAACGCCTACACAGGTCAGCTGGCGGTCAACGTGCA
GGAGAACGGTAGGGAGCATTGGCCCCACGTTCCCAAAACCTATTGCCAATTGCCAGGCAA
TGACAATAGGCCCACAATTCTATTGGTGTTTTGCATGACCAATTCCCTGCTGACCTTTTC
GCACGTTGGCCTGGAGCTTTTTTTTTCTTGGATGTATCGATTTGCTTTCGCCTTTGAGTC
TATGTGCATTTAATTTGATATTGAAGGAAACAAATTAAATGCAAAT--TGTCACCTGTTG
TATTATGCATGCATTTAT
>MY5286_Hrupicola_SweetwaterSpr_OrdMtn
ACTGACCCACCCTAGTTTACATACAAAGAAATTCCACGCAACGAAATTGTAATTATTACA
CTGCATTAATTGATAATTATTATATTGAGAGTATTTTA-TAGATGATGAATCCTATAATC
CTTCTGTCTTTTACAACAGGAGATCATCTTGAAGCGAGCGGCTGACCTCGCAGAAGCTCT
GTACAGTATGCCTCGGAACAACCAGCTCGCCCTGCCGGCACCCCGGTCACCGGCCCTGAA
CAACGCCGCCGCCATGTCCGGCTTCAACGCCTACACAGGTCAGCTGGCGGTCAACGTGCA
GGAGAACGGTAGGGAGCATTGGCCCCACGTTCCCAAAGCCTATTGCCAATTGTCAGGCAA
TGACAATAGGCCCACAATTCTATTGGTGTTTTGCATGACCAATTCCCTGCTGACCTTTTT
GCACGTTGGCCTGGAGC-TTTTTTTTCTTAGATGTATCGATTTGCTTTTTCCCTTGAGTC
TATGTGCATTTAATTTGATATTGAAGGAAACGTGTTAAATACAAATTGTGTTACCTGTTG
TATTATGCATGTATTTAT
>MY5287_Hrupicola_SweetwaterSpr_OrdMtn
--TGACCCACCCTAGTTTACATACAAAGAAATTCCACGCAACGAAATTGTAATTATTACA
CTGCATTAATTGATAATTATTATATTGAGAGTATTTTA-TAGATGATGAATCCTATAATC
CTTCTGTCTTTTACAACAGGAGATCATCTTGAAGCGAGCGGCTGACCTCGCAGAAGCTCT
GTACAGTATGCCTCGGAACAACCAGCTCGCCCTGCCGGCACCCCGGTCACCGGCCCTGAA
CAACGCCGCCGCCATGTCCGGCTTCAACGCCTACACAGGTCAGCTGGCGGTCAACGTGCA
GGAGAACGGTAGGGAGCATTGGCCCCACGTTCCCAAAGCCTATTGCCAATTGTCAGGCAA
TGACAATAGGCCCACAATTCTATTGGTGTTTTGCATGACCAATTCCCTGCTGACCTTTTT
GCACGTTGGCCTGGAGC-TTTTTTTTCTTAGATGTATCGATTTGCTTTTTCCCTTGAGTC
TATGTGCATTTAATTTGATATTGAA-----------------------------------
------------------
>MY5288_Hrupicola_Deadman_Hills
ATTTACCCACCCTAGTTTACATACACAGAAATTCCACGCAACAAAATTGTAATTATTACA
CTGCATTAATTGATAAT-----TATTGAGAGTATTTTA-GAGATGATGAATCCTATAATC
CTTGTCTCTTTTACAACAGGAGATCATCTTGAAGCGAGCGGCTGACCTCGCAGAAGCTCT
GTACAGTATGCCTCGGAACAACCAGTTGGCCCTGCCGGCACCCCGGTCACCGGCCCTGAA
CAACGCCGCCGCCATGTCCGGCTTCAACGCCTACACAGGTCAGCTGGCGGTCAACGTGCA
GGAGAACGGTAGGGAGCATTGGCCCCACGTTCCCAAAGCCTATTGCCAATTGCCAGGCAA
TGACAATAGGCCCACAATTCTATTGGTGTTTTGCATGACCAATTCCCTGCTGACCTTTTT
GCACGTTGGCCTGGAGC-TTTTTTTTCTTGGATGTATCGATTTGCTTTTTCCCTTGAGTC
TATGTGCATTTAATTTAATATTAAAGGAAATGTGTTAAATGCAAATTGTGTTACCTGTTG
TATTATGCATGCATTTAT
>MY5289_Hrupicola_Deadman_Hills
ATTTACCCACCCTAGTTTACATACACAGAAATTCCACGCAACAAAATTGTAATTATTACA
CTGCATTAATTGATAAT-----TATTGAGAGTATTTTA-GAGATGATGAATCCTATAATC
CTTGTCTCTTTTACAACAGGAGATCATCTTGAAGCGAGCGGCTGACCTCGCAGAAGCTCT
GTACAGTATGCCTCGGAACAACCAGTTGGCCCTGCCGGCACCCCGGTCACCGGCCCTGAA
CAACGCCGCCGCCATGTCCGGCTTCAACGCCTACACAGGTCAGCTGGCGGTCAACGTGCA
GGAGAACGGTAGGGAGCATTGGCCCCACGTTCCCAAAGCCTATTGCCAATTGCCAGGCAA
TGACAATAGGCCCACAATTCTATTGGTGTTTTGCATGACCAATTCCCTGCTGACCTTTTT
GCACGTTGGCCTGGAGC-TTTTTTTTCTTGGATGTATCGATTTGCTTTTTCCCTTGAGTC
TATGTGCATTTAATTTAATATTAAAGGAAATGTGTTAAATGCAAATTGTGTTACCTGTTG
TATTATGCATGCATTT--
>MY5309_Hapachea_JohnnyLyon_Hills
ACTTACTCATGCTAGTTTACATGCACAGGAATTTCACGCAACAATATTATAATTATTACA
CTGCCTTAATTGATAGATATTATATTGAGAGTATTTTTCGCGATAATTAAT-CTATATTC
CTTGTCTCTCTTACAACAGGAGATCATCTTGAAGCGAGCGGCTGACCTCGCAGAAGCTCT
GTACAGTATGCCTCGGAACAACCAGCTGGCTCTGCCGGCACCCCGGTCACCGGCCCTGAA
CAACGCCGCCGCCATGTCCGGCTTCAACGCCTACACAGGTCAGCTGGCGGTCAACGTGCA
GGAGAACGGTAGGGAGCATTGGCCCCACGTTCCCAAAGCCTACTGCCAATTGCCAGGCAA
TGACAATAGGCCCACAATTCTATTGGTGTTTTGCATGACCAATTCCCTGCTGACCTTTTT
GCACGTTGGCCTGGAGCTTTTATTTTCTTGGATGTATCGATTTGCTTTTGCCCTTTAGTC
GATGTGCATTTTATTTGATATTGAAGTAAACGCGTTAAATTCAAATTGTGTTACCTGCTG
TATTATGCATGCAATTAT
>MY5310_Hexurella_AntelopeCyn_CerbatMtns
----------------------------------CACGCAACAAAATT------------
-TGTCTTAATCGATAATTATTATACTGAGAGTATTTTTCGAGATGATGAATCCTATAATC
TTTGTCTCTTTTACAACAGGAGATCATCTTGAAGCGAGCTGCTGACCTCGCAGAAGCTCT
GTACAGTATGCCTCGGAACAACCAGCTGGCCCTGCCGGCACCCCGGTCACCGGCCCTGAA
CAACGCCGCCGCCATGTCCGGCTTCAACGCCTACACAGGTCAGCTGGCGGTCAACGTGCA
GGAGAACGGTAGGGAGCATTGGCCCCACGTTCCCAAAGCCTACTGCCAATTGCCAGGCAA
TGACAATAGGCCCACAATTCTATTGGTGTTTTGCATGACCAATTCCCTGCTGACCTTTTT
GCACGTTGGCCTGGAGCTTTTTTTTCCTTGGATGTATCGATTTGCTTTTGCCCTTTAGTC
GATATGCATTTTACTTGATATTGAAGGAAACGTGTCAAATGCGAATTGTGTTACCTGCT-
------------------
>MY5311_Hexurella_AntelopeCyn_CerbatMtns
ACTTGCTCATGCTAGTTTACATACACAGAAATTCCACGCAACAAAATTATAATTATTACA
CTGTCTTAATCGATAATTATTATACTGAGAGTATTTTTCGAGATGATGAATCCTATAATC
TTTGTCTCTTTTACAACAGGAGATCATCTTGAAGCGAGCTGCTGACCTCGCAGAAGCTCT
GTACAGTATGCCTCGGAACAACCAGCTGGCCCTGCCGGCACCCCGGTCACCGGCCCTGAA
CAACGCCGCCGCCATGTCCGGCTTCAACGCCTACACAGGTCAGCTGGCGGTCAACGTGCA
GGAGAACGGTAGGGAGCATTGGCCCCACGTTCCCAAAGCCTACTGCCAATTGCCAGGCAA
TGACAATAGGCCCACAATTCTATTGGTGTTTTGCATGACCAATTCCCTGCTGACCTTTTT
GCACGTTGGCCTGGAGCTTTTTTTTCCTTGGATGTATCGATTTGCTTTTGCCCTTTAGTC
GATATGCATTTTACTTGATGTTGAAGGAAACGTGTCAAATGCGAATTGTGTTACCTGCTG
TATTATGCATGCAATTAT
>MY5312_Hexurella_FoxCyn_MusicMtns
ACTTGCTCATGCTAGTTTACATACACAGAAATTCCACGCAACAAAATTATAATTATTACA
CTGTCTTAATCGATAATTATTATACTGAGAGTATTTTTCGAGATGATGAATCCTATAATC
TTTGTCTCTTTTACAACAGGAGATCATCTTGAAGCGAGCTGCTGACCTCGCAGAAGCTCT
GTACAGTATGCCTCGGAACAACCAGCTGGCCCTGCCGGCACCCCGGTCACCGGCCCTGAA
CAACGCCGCCGCCATGTCCGGCTTCAACGCCTACACAGGTCAGCTGGCGGTCAACGTGCA
GGAGAACGGTAGGGAGCATTGGCCCCACGTTCCCAAAGCCTACTGCCAATTGCCAGGCAA
TGACAATAGGCCCACAATTCTATTGGTGTTTTGCATGACCAATTCCCTGCTGACCTTTTT
GCACGTTGGCCTGGAGCTTTTTTTTCCTTGGATGTATCGATTTGCTTTTGCCCTTTAGTC
GATATGCATTTTACTTGATATTGAAGGAAACG----------------------------
------------------
>MY5313_Hexurella_FoxCyn_MusicMtns
-----CTCATGCTAGTTTAC----------------------------------ATTACA
CTGTCTTAATCGATAATTATTATACTGAGAGTATTCTTCGAGATGATGAATCCTATAATC
TTTGCCTCTTTTACAACAGGAGATCATCTTGAAGCGAGCTGCTGACCTCGCAGAAGCTCT
GTACAGTATGCCTCGGAACAACCAGCTGGCCCTGCCGGCACCCCGGTCACCGGCCCTGAA
CAACGCCGCCGCCATGTCCGGCTTCAACGCCTACACAGGTCAGCTGGCGGTCAACGTGCA
GGAGAACGGTAGGGAGCATTGGCCCCACGTTCCCAAAGCCTACTGCCAATTGCCAGGCAA
TGACAATAGGCCCACAATTCTATTGGTGTTTTGCATGACCAATTCCCTGCTGACCTTTTT
GCACG----------GCTTTTTT------------TCCGATTTGCTTTTGCCCTTTAGTC
GATATGCATTTTACTTGATATTGAATGAAACGTGTCAAATG-------------------
------------------
>MY5314_Hexurella_Grasshopper_BrushyMtn
------------------------------------------------------------
----CTTAATCGATAATTATTATATTGAGAGTATTTATCGAGATC-------CTATAATC
TTTGTCTCTTTTACAACAGGAGATCATCTTGAAGCGAGCTGCTGACCTCGCAGAAGCTCT
GTACAGTATGCCTCGGAACAACCAGCTGGCCCTGCCGGCACCCCGGTCACCGGCCCTGAA
CAACGCCGCCGCCATGTCCGGCTTCAACGCCTACACAGGTCAGCTGGCGGTCAACGTGCA
GGAGAACGGTAGGGAGCATTGGCCCCACGTTCCCAAAGCCTACTGCCAATTGCCAGGCAA
TGACAATAGGCCCACAATTCTATTGGTGTTTTGCATGACCAATTCCCTGCTGACCTTTTT
GCACGTTGGCCTGGAGCTTTTTTTTCCTTGGATGTATCGATTTGCTTTTGCCC-------
------------------------------------------------------------
------------------
>MY5315_Hexurella_WagonerRd_BradshawMtns
ACTTGCTCATGCTAGTTTACATACACAGAAATTCCACGCAACAAAATTATAATTATTACA
CTGTCTTAATCGATAATTATTATATTGAGAGTATTTTTCGAGATGATGAATCCTATAATC
TTTGTCTCTTTTACAACAGGAGATCATCTTGAAGCGAGCTGCTGACCTCGCAGAAGCTCT
GTACAGTATGCCTCGGAACAACCAGCTGGCCCTGCCGGCACCCCGGTCACCGGCCCTGAA
CAACGCCGCCGCCATGTCCGGCTTCAACGCCTACACAGGTCAGCTGGCGGTCAACGTGCA
GGAGAACGGTAGGGAGCATTGGCCCCACGTTCCCAAAGCCTACTGCCAATTGCCAGGCAA
TGACAATAGGCCCACAATTCTATTGGTGTTTTGCATGACCAATTCCCTGCTGACCTTTTT
GCACGTTGGCCTGGAGCTTTTTTTTCCTTGGATGTATCGATTTGCTTTTGCCCTTTAGTC
GATATGCATTTTACTTGATATTGACGGAAACGTGTCAAATGCAAATTGTGTTACCTT---
------------------
>MY5316_Hexurella_WagonerRd_BradshawMtns
-----------------------------AATTCCACGCAACAAAATTATAATTATTACA
CTGTCTTAATCGATAATTATTATATTGAGAGTATTTTTCGAGATGATGAATCCTATAATC
TTTGTCTCTTTTACAACAGGAGATCATCTTGAAGCGAGCTGCTGACCTCGCAGAAGCTCT
GTACAGTATGCCTCGGAACAACCAGCTGGCCCTGCCGGCACCCCGGTCACCGGCCCTGAA
CAACGCCGCCGCCATGTCCGGCTTCAACGCCTACACAGGTCAGCTGGCGGTCAACGTGCA
GGAGAACGGTAGGGAGCATTGGCCCCACGTTCCCAAAGCCTACTGCCAATTGCCAGGCAA
TGACAATAGGCCCACAATTCTATTGGTGTTTTGCATGACCAATTCCCTGCTGACCTTTTT
GCACGTTGGCCTGGAGCTTTTTTTTCCTTGGATGTATCGATTTGCTTTTGCCCTTTAGTC
GATATGCATTTTACTTGATATTGACGGAAACGTGTCAAATGCAAATTGTGTTACCTGCTG
TATTATGCAT--------
>MY5317_Hrupicola_Cottonwood_SnYsidroMtns
ACTTACCCACTCTAGTTTACATACACAGAAATTCCGCTCAACAAAATTGTAATTATTACA
CTGCATTAATTGATAATTATTATATTGAGAGTATTTTA-GAGATGATGAATTCTATAATC
CTTGTCTTTTTCACAACAGGAGATCATCTTGAAGCGAGCGGCTGACCTCGCAGAAGCTCT
GTACAGTATGCCTCGGAACAACCAGCTCGCCCTACCAGCACCCCGGTCACCGGCTCTGAA
CAACGCCGCCGCCATGTCCGGCTTCAACGCCTACACAGGTCAGCTGGCGGTCAACGTGCA
GGAGAACGGTAGGGAGCATTGGCCCCACGTTCCCAAAGCCTATTGCCAATTGCCAGGCAA
TGACAATAGGCCCACAATTCTATTGGTGTTTTGCATGACCAATTCCCTGCTGACCTTTTT
GCACGTTGGCCTGGAAC--TTTTTTTCTTGGATGTATCGATTTGCTTTTGTCCTTGAGTC
TATGTACATTTAATTTGATATAGAAGGAAACGTGTTAAATGCAAATTGTGTTACCTGTTG
TATTATGCATGCATTTAT
