# Supplementary material for: ﻿Species delimitation, biogeography, and natural history of dwarf funnel web spiders (Mygalomorphae, Hexurellidae, Hexurella) from the United States / Mexico borderlands
Source: Zookeys. 2023 Jun 14;1167:109–57. doi: 10.3897/zookeys.1167.103463 (PMC10285686; doi:10.3897/zookeys.1167.103463)
Supplement: Supplementary material 3 — Input matrices, analysis log files, and output tree files for nuclear and mitochondrial analyses [file zookeys-1167-109_article-103463__-s003.zip › uce-200847.fasta]

>MY0059_Hapachea_SantaRitaMtns_MaderaCyn
TAGACAAAGCATGGCAAATGACAAAAGGATCAAAAACTCCAAATAAAGGCATGGTTTTTG
TTTGGCTGATATTTTGCCAAAAGGAACCAACCAAAAACAAAAAAAAACATATGAACGGGG
GTGACAAAGTAAATGCATGCTTTGTCTCCTAGCTCTAAGGTGGAAGGAAAATCAAGGGGG
GCCCTACCTGTGGATGTCGAGGGGCAGGATTGCCGGTCCAACAACATTCGGGAAAAGGAT
CCTCCGTCTACAAAAGGTAGAAACAAAAAAACACAAAATCACTACGTGGACCGCAAACAC
AAACAAAAAACCCAAAACAGAACTAAATGACACTAAACAAACAAACAAAAGGTTGCCACA
AAAGGTGAAGACACACATGCGTGTTGCAATCAATGCAAAACAGACTAAATCATTCGATGA
AAAAGCCATTCATTTGCATGATCAAAGGTCATGGATGCATC
>MY0139_Hexurella_SanDiego_Guatay
TAGACAAAGCATGGCAAATGACAAAAGGATCAAAAACTCCAAATAAAGGCATGGTTTTTG
TTTGGCTAGTATTTTGCCAAAAGGAACCAACCAAAAAC---AAAAAACATATGAACGGGG
GTGACAAAGTGAATGCATGCTTTGTCTCCTAGCTCTAAGGTGGAAGGAAAATCAAGGGGG
GCCCTACCTGTGGATGTCGAGGGGCAGGATTGCCGGTCCAACAACATTCGGGAAAAGGAT
CCTCCGTCTACAAAAGGTAGAAACAAAAAAACACAAAATCACTACGTGGACCGCAAACAC
AAACAAAAAACCCAAAACAGAACTAAATGACACTAAACAAACAAACAAAAGGTTGCCACA
AAAGGTGAAGACACACATGCGTGTTGCAATCAATGCAAAACAGACTAAATCATTCGATGA
AAAAGCCATTCATTTGCATGATCAAAGGTCACGGATGCATC
>MY5053_Hexurella_ChiricahuaMtns_PriceCyn
TAGACAAAGCATGGCAAATGACAAAAGGATCAAAAACTCCAAATAAAGGCATGGTTTTTG
TTTGGCTGATATTTTGCCAAAAGGAACCAACCAAAAACAAAAAAAAACATATGAACGGGG
GTGACAAAGTAAATGCATGCTTTGTCTCCTAGCTCTAAGGTGGAAGGAAAATCAAGGGGG
GCCCTACCTGTGGATGTCGAGGGGCAGGATTGCCGGTCCAACAACATTCGGGAAAAGGAT
CCTCCGTCTACAAAAGGTAGAAACAAAAAAACACAAAATCACTACGTGGACCGCAAACAC
AAACAAAAAACCCAAAACAGAACTAAATGACACTAAACAAACAAACAAAAGGCTGCCACA
AAAGGTGAAGACACACATGCGTGTTGCAATCAATGCAAAACAGACTAAATCATTCGATGA
AAAAGCCATTCATTTGCATGATCAAAGGTCATGGATGCATC
>MY5057_Hexurella_ChiricahuaMtns_PriceCyn
------------------------------------------------------------
------------------------------------------------------------
------------------------------------------------------------
--------------------------GGATTGCCGGTCCAACAACATTCGGGAAAAGGAT
CCTCCGTCTACAAAAGGTAGAAACAAAAAAACACAAAATCACTACGTGGACCGCAAACAC
AAACAAAAAACCCAAAACAGAAC-------------------------------------
------------------------------------------------------------
-----------------------------------------
>MY5064_Hexurella_MuleMtns_Escabrosa
TAGACAAAGCATGGCAAATGACAAAAGGATCAAAAACTCCAAATAAAGGCATGGTTTTTG
TTTGGCTGATATTTTGCCAAAAGGAACCAACCAAAAATAAAAAAAAACATATGAACGGGG
GTGGCAAAGTAAATGCATGCTTTGTCTCCTAGCTCTAAGGTGGAAGGAAAATCAAGGGGG
GCCCTACCTGTGGATGTCGAGGGGCAGGATTGCCGGTCCAACAACATTCGGGAAAAGGAT
CCTCCGTCTACAAAAGGTAGAAACAAAAAAACACAAAATCACTACGTGGACCGCAAACAC
AAACAAAAAACCCAAAACAGAACTAAATGACACTAAACAAACAAACAAAAGGTTGCCACA
AAAGGTGAAGACACACATGCGTGTTGCAATCAATGCAAAACAGACTAAATCATTCGATGA
AAAAGCCATTCATTTGCATGATCAAAGGTCATGGATGCATC
>MY5066_Hexurella_MuleMtns_Escabrosa
TAGACAAAGCATGGCAAATGACAAAAGGATCAAAAACTCCAAATAAAGGCATGGTTTTTG
TTTGGCTGATATTTTGCCAAAAGGAACCAACCAAAAATAAAAAAAAACATATGAACGGGG
GTGGCAAAGTAAATGCATGCTTTGTCTCCTAGCTCTAAGGTGGAAGGAAAATCAAGGGGG
GCCCTACCTGTGGATGTCGAGGGGCAGGATTGCCGGTCCAACAACATTCGGGAAAAGGAT
CCTCCGTCTACAAAAGGTAGAAACAAAAAAACACAAAATCACTACGTGGACCGCAAACAC
AAACAAAAAACCCAAAACAGAACTAAATGACACTAAACAAACAAACAAAAGGTTGCCACA
AAAGGTGAAGACACACATGCGTGTTGCAATCAATGCAAAACAGACTAAATCATTCGATGA
AAAAGCCATTCATTTGCATGATCAAAGGTCATGGATGCATC
>MY5071_Hexurella_SantaRitaMtns_AlisoSprings
TAGACAAAGCATGGCAAATGACAAAAGGATCGAAAACTCCAAATAAAGGCATGGTTTTTG
TTTGGCTGATATTTTGCCAAAAGGAACCAACCAAAAACAAGAAAAAACATATGAACGGGG
GTGACAAAGTAAATGCATGCTTTGTCTCCTAGCTCTAAGGTGGAAGGAAAATCAAGGGGG
GCCCTACCTGTGGATGTCGAGGGGCAGGATTGCCGGTCCAACAACATTCGGGAAAAGGAT
CCTCCGTCTACAAAAGGTAGAAACAAAAAAACACAAAATCACTACGTGGACCGCAAACAC
AAACAAAAAACCCAAAACAGAACTAAATGACACTAAACAAACAAACAAAAGGTTGCCACA
AAAGGTGAAGACACACATGCGTGTTGCAATCAATGCAAAACAGACTAAATCATTCGATGA
AAAAGCCATTCATTTGCATGATCAAAGGTCATGGATGCATC
>MY5075_Hexurella_ChiricahuaMtns_CaveCrkCyn
TAGACAAAGCATGGCAAATGACAAAAGGATCAAAAACTCCAAATAAAGGCATGGTTTTTG
TTTGGCTTATATTTTGCCAAAAGGAACCAACCAAAAACAAAAAAAAACATATGAACGGGG
GTGACAAAGTAAATGCATGCTTTGTCTCCTAGCTCTAAGGTGGAAGGAAAATCAAGGGGG
GCCCTACCTGTGGATGTCGAGGGGCAGGATTGCCGGTCCAACAACATTCGGGAAAAGGAT
CCTCCGTCTACAAAAGGTAGAAACAAAAAAACACAAAATCACTACGTGGACCGCAAACAC
AAACAAAAAACCCAAAACAGAACTAAATGACACTAAACAAACAAACAAAAGGTTGCCACA
AAAGGTGAAGACACACATGCGTGTTGCAATCAATGCAAAACAGACTAAATCATTCGATGA
AAAAGCCATTCATTTGCATGATCAAAGGTCATGGATGCATC
>MY5126_Hexurella_SantaCatalinaMtns_NuggetCyn
TAGACAAAGCATGGCAAATGACAAAAGGATCAAAAACTCCAAATAAAGGCATGGTTTTTG
TTTGGCTGATATTTTGCCAAAAGGAACCAACCAAAAACAAAAAACAACATATGAACGGGG
ATGACAAAGTAAATGCATGCTTTGTCTCCTAGCTCTAAGGTGGAAGGAAAATCAAGGGGG
GCCCTACCTGTGGATGTCGAGGGGCAGGATTGCCGGTCCAACAACATTCGGGAAAAGGAT
CCTCCGTCTACAAAAGGTAGAAACAAAAAAACACAAAATCACTACGTGGACCGCAAACAC
AAACAAAAAACCCAAAACAGAACTAAATGACACTAAACAAACAAACAAAAGGTTGCTACA
AAAGGTGAAGACACACATGCGTGTTGCAATCAATGCAAAACAGACTAAATCATTCGATGA
AAAAGCCATTCATTTGCATGATCAAAGGTCATGGATGCATC
>MY5127_Hexurella_WhetstoneMtns_FrenchJoeCyn
------------------------------------------------------------
--------------------------------AAAAACAGAAAAAAACATATGAAC-GGG
GTGACAAAGTAAATGCATGCTTTGTCTCCTAGCTCTAAGGTGGAAGGAAAATCAAGGGGG
GCCCTACCTGTGGATGTCGAGGGGCAGGATTGCCGGTCCAACAACATTCGGGAAAAGGAT
CCTCCGTCTACAAAAGGTAGAAACAAAAAAACACAAAATCACTACGTGGACCGCAAACAC
AAACAAAAAACCCAAAACAGAAC-AAATGACACTAAACAAACAAACAAAAGGTTGCCACA
AAAGGTGAAGACACACATGCGTGTTGCAATC-----------------------------
-----CCATTCATTTGCATGATC------------------
>MY5128_Hexurella_WhetstoneMtns_FrenchJoeCyn
------------------------------------------------------------
------------------------------------------------------------
-----------AATGCATGCTTTGTCTCCTAGCTCTAAGGTGGAAGGAAAATCAAGGGGG
GCCCTACCTGTGGATGTCGAGGGGCAGGATTGCCGGTCCAACAACATTCGGGAAAAGGAT
CCTCCGTCTACAAAAGGTAGAAACAAAAAAACACAAAATCACTACGTGGACCGCAAACAC
AAACAAAAAACCCA----------------------------------------------
------------------------------------------------------------
-----------------------------------------
>MY5131_Hexurella_PedregosaMtns_PruneCyn
TAGACAAAGCATGGCAAATGACAAAAGGATAAAAAACTCCAAATAAAGGCATGGTTTTTG
TTTGGCTGATATTTTGCCAAAAGGAACCAACCAAAAAAAAAAAGAAACATATGAACGGGG
GTGACAAAGTAAATGCATGCTTTGTCTCCTAGCTCTCAGGTGGAAGGAAAATCAAGGGGG
GCCCTACCTGTGGATGTCGAGGGGCAGGATTGCCGGTCCAACAACATTCGGGAAAAGGAT
CCTCCGTCTACAAAAGGTAGAAACAAAAAAACACAAAATCACTACGTGGACCGCAAACAC
AAACAAAAAACCCAAAACAGAACTAAATGACACTAAACAAACAAACAAAAGGTTGCCACA
AAAGGTGAAGACACACATGCGTGTTGCAATCAATGCAAAACAGACTAAATCATTCGATGA
AAAAGCCATTCATTTGCATGATCAAAGGTCATGGATGCATC
>MY5132_Hexurella_PedregosaMtns_PruneCyn
TAGACAAAGCATGGCAAATGACAAAAGGATAAAAAACTCCAAATAAAGGCATGGTTTTTG
TTTGGCTGATATTTTGCCAAAAGGAACCAACCAAAAAAAAAAAGAAACATATGAACGGGG
GTGACAAAGTAAATGCATGCTTTGTCTCCTAGCTCTCAGGTGGAAGGAAAATCAAGGGGG
GCCCTACCTGTGGATGTCGAGGGGCAGGATTGCCGGTCCAACAACATTCGGGAAAAGGAT
CCTCCGTCTACAAAAGGTAGAAACAAAAAAACACAAAATCACTACGTGGACCGCAAACAC
AAACAAAAAACCCAAAACAGAACTAAATGACACTAAACAAACAAACAAAAGGTTGCCACA
AAAGGTGAAGACACACATGCGTGTTGCAATCAATGCAAAACAGACTAAATCATTCGATGA
AAAAGCCATTCATTTGCATGATCAAAGGTCATGGATGCATC
>MY5136_Hexurella_MiddlemarchCyn
TAGACAAAGCATGGCAAATGACAAAAGGATCAAAAACTCCAAATAAAGGCATGGTTTTTG
TTTGGCTGATATTTTGCCAAAAGGAACCAACCAAAAACAAAAAAAAACATATGAACGGGG
GTGACAAAGTAAATGCATGCTTTGTCTCCTAGCTCTAAGGTGGAAGGAAAATCAAGGGGG
GCCCTACCTGTGGATGTCGAGGGGCAGGATTGCCGGTCCAACAACATTCGGGAAAAGGAT
CCTCCGTCTACAAAAGGTAGAAACAAAAAAACACAAAATCACTACGTGGACCGCAAACAC
AAACAAAAAACCCAAAACAGAACTAAATGACACTAAACAAACAAACAAAAGGTTGCCACA
AAAGGTGAAGACACACATGCGTGTTGCAATCAATGCAAAACAGACTAAATCATTCGATGA
AAAAGCCATTCATTTGCATGATCAAAGGTCATGGATGCATC
>MY5147_Hexurella_DragoonMtns_NF_345A
TAGACAAAGCATGGCAAATGACAAAAGGATCAAAAACTCCAAATAAAGGCATGGTTTTTG
TTTGGCTGATATTTTGCCAAAAGGAACCAACCAAAAACAAAAAAAAACATATGAACGGGG
GTGACAAAGTAAATGCATGCTTTGTCTCCTAGCTCTAAGGTGGAAGGAAAATCAAGGGGG
GCCCTACCTGTGGATGTCGAGGGGCAGGATTGCCGGTCCAACAACATTCGGGAAAAGGAT
CCTCCGTCTACAAAAGGTAGAAACAAAAAAACACAAAATCACTACGTGGACCGCAAACAC
AAACAAAAAACCCAAAACAGAACTAAATGACACTAAACAAACAAACAAAAGGTTGCCACA
AAAGGTGAAGACACACATGCGTGTTGCAATCAATGCAAAACAGACTAAATCATTCGATGA
AAAAGCCATTCATTTGCATGATCAAAGGTCATGGATGCATC
>MY5152_Hexurella_WhetstoneMtns_ApacheCyn
TAGACAAAGCATGGCAAATGACAAAAGGATCAAAAACTCCAAATAAAGGCATGGTTTTTG
TTTGGCAAATATTTTGCCAAAAGGAACCAACCAAAAACAATAAAAATCATATGAAC-GGG
GTGACAAAGTAAATGCATGCTTTGTCTCCTAGCTCTAAGGTGGAAGGAAAATCAAGGGGG
GCCCTACCTGTGGATGTCGAGGGGCAGGATTGCCGGTCCAACAACATTCGGGAAAAGGAT
CCTCCGTCTACAAAAGGTAGAAACAAAAAAACACAAAATCACTACGTGGACCGCAAACAC
AAACAAAAAACCCAAAACAGAACTAAATGACACTAAACAAACAAACAAAAGGTTGCCACA
AAAGGTGAAGACACACATGCGTGTTGCAATCAATGCAAAACAGACTAAATCATTCGATGA
AAAAGCCATTCATTTGCATGATCAAAGGTCATGGATGCATC
>MY5154_Hexurella_SantaRitaMtns_AdobeCyn
TAGACAAAGCATGGCAAATGACAAAAGGATCAAAAACTCCAAATAAAGGCATGGTTTTTG
TTTGGCTGATATTTTGCCAAAAAGAACCAACCAAAAACAAAAGAAAACATATGAACGGGG
GTGACAAAGTAAATGCATGCTTTGTCTCCTAGCTCTAAGGTGGAAGGAAAATCAAGGGGG
GCCCTACCTGTGGATGTCGAGGGGCAGGATTGCCGGTCCAACAACATTCGGGAAAAGGAT
CCTCCGTCTACAAAAGGTAGAAACAAAAAAACACAAAATCACTACGTGGACCGCAAACAC
AAACAAAAAACCCAAAACAGAACTAAATGACACTAAACAAACAAACAAAAGGTTGCCACA
AAAGGTGAAGACACACATGCGTGTTGCAATCAATGCAAAACAGACTAAATCATTCGATGA
AAAAGCCATTCATTTGCATGATCAAAGGTCATGGATGCATC
>MY5157_Hexurella_SantaCatalinaMtns_Redington
TAGACAAAGCATGGCAAATGACAAAAGGATCAAAAACTCCAAATAAAGGCATGGTTTTTG
TTTGGCTGATATTTTGCCAAAAGGAACCAACCAAAAACAAAAAAAAACATATGAACGGGG
GTGACAAAGTAAATGCATGCTTTGTCTCCTAGCTCTAAGGTGGAAGGAAAATCAAGGGGG
GCCCTACCTGTGGATGTCGAGGGGCAGGATTGCCGGTCCAACAACATTCGGGAAAAGGAT
CCTCCGTCTACAAAAGGTAGAAACAAAAAAACACAAAATCACTACGTGGACCGCAAACAC
AAACAAAAAACCCAAAACAGAACTAAATGACACTAAACAAACAAACAAAAGGTTGCCACA
AAAGGTGAAGACACACATGCGTGTTGCCATCAATGCAAAACAGACTAAATCATTCGATGA
AAAAGCCATTCATTTGCATGATTAAAGGTCATGGATGCATC
>MY5164_Hrupicola_Temecula
------------------------------------------------------------
TTTGG---ATATTTTGCCAAAAGGAACCAACCAAAAAC---AAAAAACATATGAACGGGG
GTGACAAAGTGAATGCATGCTTTGTCTCCTAGCTCTAAGGTGGAAGGAAAATCAAGGGGG
GCCCTACCTGTGGATGTCGAGGGGCAGGATTGCCGGTCCAACAACATTCGGGAAAAGGAT
CCTCCGTCTACAAAAGGTAGAAACAAAAAAACACAAAATCACTACGTGGACCGCAAACAC
AAACAAAAAACCCAAAACAGAACTAAATGACACTAAACA---------------------
------------------------------------------------------------
-----------------------------------------
>MY5165_Hrupicola_Temecula
------------------------------------------------GCATGGTTTTTG
TTTGGCTGATATTTTGCCAAAAGGAACCAACCAAAAAC---AAAAAACATATGAACGGGG
GTGACAAAGTGAATGCATGCTTTGTCTCCTAGCTCTAAGGTGGAAGGAAAATCAAGGGGG
GCCCTACCTGTGGATGTCGAGGGGCAGGATTGCCGGTCCAACAACATTCGGGAAAAGGAT
CCTCCGTCTACAAAAGGTAGAAACAAAAAAACACAAAATCACTACGTGGACCGCAAACAC
AAACAAAAAACCCAAAACAGAACTAAATGACACTAAACAAACAAACAAAAGGTTGCCACA
AAAGGTGAAGACACACATGCGTGTTGCAATCAATGCAAAACAGACTAAATCATTCGATGA
AAAAGCCATTCATTTGCATGATCAAAGGTCACGGATGCATC
>MY5175_Hapachea_HarshawRd_PatagoniaMtns
TAGACAAAGCATGGCAAATGACAAAAGGATC---------AAATAAAGGCATGGTTTTTG
TTTGGCTGATATTTTGCCAAAAGGAACCAACCAAAAACAAAAAAAAACATATGAACGGGG
GTGACAAAGTAAATGCATGCTTTGTCTCCTAGCTCTAAGGTGGAAGGAAAATCAAGGGGG
GCCCTACCTGTGGATGTCGAGGGGCAGGATTGCCGGTCCAACAACATTCGGGAAAAGGAT
CCTCCGTCTACAAAAGGTAGAAACAAAAAAACACAAAATCACTACGTGGACCGCAAACAC
AAACAAAAAACCCAAAACAGAACTAAATGACACTAAACAAACAAACAAAAGGTTGCCACA
AAAGGTGAAGACACACATGCGTGTTGCAATAAATGCAAAACAGACTAAATCATTCGATGA
AAAAGCCATTCATTTGCATTATCAAAGGTCATGGATGCATC
>MY5180_Hapachea_MustrangPk_MustangMtns
TAGACAAAGCATGGCAAATGACAAAAGGATCAAAAACTCCAAATAAAGGCATGGTTTTTG
TTTGGCTGATATTTTGCCA-------------AAAAACAAACAAAAACATATGAAC-GGG
GTGACAAAGTAAATGCATGCTTTGTCTCCTAGCTCTAAGGTGGAAGGAAAATCAAGGGGG
GCCCTACCTGTGGATGTCGAGGGGCAGGATTGCCGGTCCAACAACATTCGGGAAAAGGAT
CCTCCGTCTACAAAAGGTAGAAACAAAAAAACACAAAATCACT-----GACCGCAAACAC
AA--AAAAAACCCAAAACAGAACTAAATGACACTAAACAA--------------------
------------------------------------------------------------
-----------------------------------------
>MY5181_Hapachea_MustrangPk_MustangMtns
-------------GCAAATGACAAAAGGATCAAAAACTCCAAATAAAGGCATGGTTTTTG
TTTGGCTGATATTTTGCCAAAAGGAACCAACCAAAAACAAACAAAAACATATGAAC-GGG
GTGACAAAGTAAATGCATGCTTTGTCTCCTAGCTCTAAGGTGGAAGGAAAATCAAGGGGG
GCCCTACCTGTGGATGTCGAGGGGCAGGATTGCCGGTCCAACAACATTCGGGAAAAGGAT
CCTCCGTCTACAAAAGGTAGAAACAAAAAAACACAAAATCACTACGTGGACCGCAAACAC
AAACAAAAAACCCAAAACAGAACTAAATGACACTAAACAAACAAACAAAAGGTTGCCACA
AAAGGTGAAGACACACATGCGTGTTGCAATCAATGCCAAACAGACTAAATCATTCGATGA
AAAAGCCATTCATTTGCATGATCAAAGGTCGTGGATGCATC
>MY5193_Hapachea_HarshawRd_PatagoniaMtns
TAGACAAAGCATGGCAAATGACAAAAGGATC---------AAATAAAGGCATGGTTTTTG
TTTGGCTGATATTTTGCCAAAAGGAACCAACCAAAAACAAAAAAAAACATATGAACGGGG
GTGACAAAGTAAATGCATGCTTTGTCTCCTAGCTCTAAGGTGGAAGGAAAATCAAGGGGG
GCCCTACCTGTGGATGTCGAGGGGCAGGATTGCCGGTCCAACAACATTCGGGAAAAGGAT
CCTCCGTCTACAAAAGGTAGAAACAAAAAAACACAAAATCACTACGTGGACCGCAAACAC
AAACAAAAAACCCAAAACAGAACTAAATGACACTAAACAAACAAACAAAAGGTTGCCACA
AAAGGTGAAGACACACATGCGTGTTGCAATAAATGCAAAACAGACTAAATCATTCGATGA
AAAAGCCATTCATTTGCATTATCAAAGGTCATGGATGCATC
>MY5194_Hapachea_Ordsummit_MtOrd
TAGACAAAGCATGGCAAATGACAAAAGGATCAAAAACTCCAAATAAAGGCATGGTTTTTG
TTTGGCTGATATTTTGCCAAAAGGAACCAACCAAAAACAAAAAAAAACATATGAACGGGG
GCGACAAAGTGAATGCATGCTTTGTCTCCTAGCTCTAAGGTGGAAGGAAAATCAAGGGGG
GCCCTACCTGTGGATGTCGAGGGGCAGGATTGCCGGTCCAACAACATTCGGGAAAAGGAT
CCTCCGTCTACAAAAGGTAGAAACAAAAAAACACAAAATCACTACGTGGACCGCAAACAC
AAACAAAAAACCCAAAACAGAACTAAATGACACTAAACAAACAAACAAAAGGTGGC---A
AAAGGTGAAGACACACATGCGTGTTGCAATCAATGCAAAACAGACTAAATCATTCGATGA
AAAAGCCATTCATTTGCATGATCAAAGGTCATGGATGCATC
>MY5195_Hapachea_Ordsummit_MtOrd
TAGACAAAGCATGGCAAATGACAAAAGGATCAAAAACTCCAAATAAAGGCATGGTTTTTG
TTTGGCTGATATTTTGCCAAAAGGAACCAACCAAAAACAAAAAAAAACATATGAACGGGG
GTGACAAAGTGAATGCATGCTTTGTCTCCTAGCTCTAAGGTGGAAGGAAAATCAAGGGGG
GCCCTACCTGTGGATGTCGAGGGGCAGGATTGCCGGTCCAACAACATTCGGGAAAAGGAT
CCTCCGTCTACAAAAGGTAGAAACAAAAAAACACAAAATCACTACGTGGACCGCAAACAC
AAACAAAAAACCCAAAACAGAACTAAATGACACTAAACAAACAAACAAAAGGTGGCCACA
AAAGGTGAAGACACACATGCGTGTTGCAATCAATGCAAAACAGACTAAATCATTCGATGA
AAAA------------------------------ATGCATC
>MY5266_Hencina_CerroBolla
----------ATGGCAAATGACAAAAGGATCAAAAACTCCAAATAAAGGCATGGTTTTTG
TTTGGCTGATATTTTGCCAAAAGGAACCAACCAAAAAC---AAAAAACATATGAACGGGG
GTGACAAAGTGAATGCATGCTTTGTCTCCTAGCTCTAAGGTGGAAGGAAAATCAAGGGGG
GCCCTACCTGTGGATGTCGAGGGGCAGGATTGCCGGTCCAACAACATTCGGGAAAAGGAT
CCTCCGTCTACAAAAGGTAGAAACAAAAAAACACAAAATCACTACGTGGACCGCAAACAC
AAACAAAAAACCCAAAACAGAACTAAATGACACTAAACAAACAAACAAAAGGTTGCCACA
AAAGGTGAAGACACACATGCGTGTTGCAATCAATGCAAAACAGACTAAATCATTCGATGA
AAAAGCCATTCATTTGCATGATCAAAGGTCATGGATGCATC
>MY5267_Hencina_CerroBolla
TAGACAAAGCATGGCAAATGACAAAAGGATCAAAAACTCCAAATAAAGGCATGGTTTTTG
TTTGGCTGATATTTTGCCAAAAGGAACCAACCAAAAAC---AAAAAACATATGAACGGGG
GTGACAAAGTGAATGCATGCTTTGTCTCCTAGCTCTAAGGTGGAAGGAAAATCAAGGGGG
GCCCTACCTGTGGATGTCGAGGGGCAGGATTGCCGGTCCAACAACATTCGGGAAAAGGAT
CCTCCGTCTACAAAAGGTAGAAACAAAAAAACACAAAATCACTACGTGGACCGCAAACAC
AAACAAAAAACCCAAAACTGAACTAAATGACACTAAACAAACAAACAAAAGGTTGCCACA
AAAGGTGAAGACACACATGCGTGTTGCAATCAATGCAAAACAGACTAAATCATTCGATGA
AAAAGCCATTCATTTGCATGATCAAAGGTCATGGATGCATC
>MY5269_Hexurella_GuadalupeValley
----------------AATGACAAAA-----GGAAACTCCAAATAAAGGCATGGTTTTTG
TTTGGCTGATATTTTGCCAAAAGGAACCAACCGAAAAC---AAAAAACATATGAACGGGG
GTGACAAAGTGAATGCATGCTTTGTCTCCTAGCTCTAAGGTGGAAGGAAAATCAAGGGGG
GCCCTACCTGTGGATGTCGAGGGGCAGGATTGCCGGTCCAACAACATTCGGGAAAAGGAT
CCTCCGTCTACAAAAGGTAGAAACAAAAAAACACAAAATCACTACGTGGACCGCAAACAC
AAACAAAAAACCCAAAACAGAACTAAATGACACTAAACAAACAAACAAAAGGTTGCCACA
AAAGGTGAAGACACACATGCGTGTTGCAATCAATGCAAAACAGACTAAATCATTCGATGA
AAAAGCCATTCATTTGCATGATCAAAGGTCATGGATGCATC
>MY5271_Hexurella_GuadalupeValley
TAGACAAAGCATGGCAAATGACAAAAGGATCAAAAACTCCAAATAAAGGCATGGTTTTTG
TTTGGCTGATATTTTGCCAAAAGGAACCAACCGAAAAC---AAAAAACATATGAACGGGG
GTGACAAAGTGAATGCATGCTTTGTCTCCTAGCTCTAAGGTGGAAGGAAAATCAAGGGGG
GCCCTACCTGTGGATGTCGAGGGGCAGGATTGCCGGTCCAACAACATTCGGGAAAAGGAT
CCTCCGTCTACAAAAGGTAGAAACAAAAAAACACAAAATCACTACGTGGACCGCAAACAC
AAACAAAAAACCCAAAACAGAACTAAATGACACTAAACAAACAAACAAAAGGTTGCCACA
AAAGGTGAAGACACACATGCATGTTGCAATCAATGCAAAACAGACTAAATCATTCGATGA
AAAAGCCATTCATTTGCATGATCAAAGGTCATGGATGCATC
>MY5276_Hexurella_SanPedro_Martir
TAGACAAAGCATGGCAAATGACAAAAGGATCAAAAACTCCAAATAAAGGCATGGTTTTTG
TTTGGCTGATATTTTGCCAAAAGGAACCAACCAAAAAC---AAAAAACATATGAACGGGG
GTGACAAAGTGAATGCATGCTTTGTCTCCTAGCTCTAAGGTGGAAGGAAAATCAAGGGGG
GCCCTACCTGTGGATGTCGAGGGGCAGGATTGCCGGTCCAACAACATTCGGGAAAAGGAT
CCTCCGTCTACAAAAGGTAGAAACAAAAAAACACAAAATCACTACGTGGACCGCAAACAC
AAACAAAAAACCCAAAACAGAACTAAATGACACTAAACAAACAAACAAAAGGTTGCCACA
AAAGGTGAAGACACACATGCGTGTTGCAATCAATGCAAAACAGACTAAATCATTCGATGA
AAAAGCCATTCATTTGCATGATCAAAGGTCATGGATGCATC
>MY5277_Hexurella_SanPedro_Martir
TAGACAAAGCATGGCAAATGACAAAAGGATCAAAAACTCCAAATAAAGGCATGGTTTTTG
TTTGGCTGATATTTTGCCAAAAGGAACCAACCAAAAAC---AAAAAACATATGAACGGGG
GTGACAAAGTGAATGCATGCTTTGTCTCCTAGCTCTAAGGTGGAAGGAAAATCAAGGGGG
GCCCTACCTGTGGATGTCGAGGGGCAGGATTGCCGGTCCAACAACATTCGGGAAAAGGAT
CCTCCGTCTACAAAAGGTAGAAACAAAAAAACACAAAATCACTACGTGGACCGCAAACAC
AAACAAAAAACCCAAAACAGAACTAAATGACACTAAACAAACAAACAAAAGGTTGCCACA
AAAGGTGAAGACACACATGCGT-TTGCAATCAATGCAAAACAGACTAAATCATTCGATGA
AAAAGCCATTCATTTGCATGATCAAAGGTCATGGATGCATC
>MY5280_Hexurella_ArroyoSalado
TAGACAAAGCATGGCAAATGACAAAAGG------------------AGGCATGGTTTTTG
TTTGGCTGATATTTTTCCAAAAGGAACCAACCAAAAAC---AAAAAACATATGAACGGGG
GTGACAAAGTGAATGCATGCTTTGTCTCCTAGCTCTAAGGTGGAAGGAAAATCAAGGGGG
GCCCTACCTGTGGATGTCGAGGGGCAGGATTGCCGGTCCAACAACATTCGGGAAAAGGAT
CCTCCGTCTACAAAAGGTAGAAACAAAAAAACACAAAATCACTACGTGGACCGCAAACAC
AAACAAAAAACCCAAAACAGAACTAAATGACACTAAACAAACAAACAAAAGGTTGCCACA
AAAGGTGAAGACACACATGCGTGTTGCAATCAATGCAAAACAGACTAAATCATTCGATGA
AAAAGCCATTCATTT--------------------------
>MY5282_Hexurella_ArroyoSalado
------------------------------------------------------------
---------------------------------------AAAAAAAACATATGAACGGGG
GTGACAAAGTGAATGCATGCTTTGTCTCCTAGCTCTAAGGTGGAAGGAAAATCAAGGGGG
GCCCTACCTGTGGATGTCGAGGGGCAGGATTGCCGGTCCAACAACATTCGGGAAAAGGAT
CCTCCGTCTACAAAAGGTAGAAACAAAAAAACACAAAATCACTACGTGGACCGCAAACAC
AAACAAAAAACCCAAAACAGAACTAAATGACACTAAACAAACAAACAAAAGGTTGCCACA
AAAGGTGAAGACACACATGCGTGTTGCAATCAATGCAAAACAGACTAAATCATT------
-----------------------------------------
>MY5286_Hrupicola_SweetwaterSpr_OrdMtn
TAGACAAAGCATGGCAAATGACAAAAGGATCAAAAACTCCAAATAAAGGCATGGTTTTTG
TTTGGCTGATATTTTGCCAAAAGGAACCAACCAAAAAC---AAAAAACATATGAACGGGG
GTGACAAAATGAATGCATGCTTTGTCTCCTAGCTCTAAGGTGGAAGGAAAATCAAGGGGG
GCCCTACCTGTGGATGTCGAGGGGCAGGATTGCCGGTCCAACAACATTCGGGAAAAGGAT
CCTCCGTCTACAAAAGGTAGAAACAAAAAAACACAAAATCACTACGTGGACCGCAAACAC
AAACAAAAAACCCAAAACAGAACTAAATGACACTAAACAAACAAACAAAAGGCTGCCACA
AAAGGTGAAGACACACATGCGTGTTGCAATCAATGCAAAACAGACTAAATCATTCGATGA
AAAAGCCATTCATTTGCATGATCAAAGGTCATGGATGCATC
>MY5287_Hrupicola_SweetwaterSpr_OrdMtn
------------------------------------------------------------
---GGCTGATATTTTGCCAAAAGGAACCAACCAAAAAC---AAAAAACATATGAACGGGG
GTGACAAAATGAATGCATGCTTTGTCTCCTAGCTCTAAGGTGGAAGGAAAATCAAGGGGG
GCCCTACCTGTGGATGTCGAGGGGCAGGATTGCCGGTCCAACAACATTCGGGAAAAGGAT
CCTCCGTCTACAAAAGGTAGAAACAAAAAAACACAAAATCACTACGTGGACCGCAAACAC
AAACAAAAAACCCAAAACAGAACTAAATGACACTAAACAAACAAACAAAAGGCTGCCACA
AAAGGT------------------------------------------------------
-----------------------------------------
>MY5288_Hrupicola_Deadman_Hills
TAGACAAAGCATGGCAAATGACAAAAGGATCAAAAACTCCAAATAAAGGCATGGTTTTTG
TTTGGCTGATATTTTGCCAAAAGGAACCAACCAAAAAC---AAAAAACATATGAACGGGG
GTGACAAAGTGAATGCATGCTTTGTCTCCTAGCTCTAAGGTGGAAGGAAAATCAAGGGGG
GCCCTACCTGTGGATGTCGAGGGGCAGGATTGCCGGTCCAACAACATTCGGGAAAAGGAT
CCTCCGTCTACAAAAGGTAGAAACAAAAAAACACAAAATCACTACGTGGACCGCAAACAC
AAACAAAAAACCCAAAACAGAACTAAATGACACTAAACAAACAAACAAAAGGTAGCCACA
AAAGGTGAAGACACACATGCGTGTTGCAATCAATGCAAAACAGACTAAATCATTCGATGA
AAAAGCCATTCATTTGCATGATCAAAGGTCATGGATGCATC
>MY5289_Hrupicola_Deadman_Hills
TAGACAAAGCATGGCAAATGACAAAAGGATCAAAAACTCCAAATAAAGGCATGGTTTTTG
TTTGGCTGATATTTTGCCAAAAGGAACCAACCAAAAAC---AAAAAACATATGAACGGGG
GTGACAAAGTGAATGCATGCTTTGTCTCCTAGCTCTAAGGTGGAAGGAAAATCAAGGGGG
GCCCTACCTGTGGATGTCGAGGGGCAGGATTGCCGGTCCAACAACATTCGGGAAAAGGAT
CCTCCGTCTACAAAAGGTAGAAACAAAAAAACACAAAATCACTACGTGGACCGCAAACAC
AAACAAAAAACCCAAAACAGAACTAAATGACACTAAACAAACAAACAAAAGGTAGCCACA
AAAGGTGAAGACACACATGCGTGTTGCAATCAATGCAAAACAGACTAAATCATTCGATGA
AAAAGCCATTCATTTGCATGATCAAAGGTCATGGATGCATC
>MY5309_Hapachea_JohnnyLyon_Hills
TAGACAAAGCATGGCAAATGACAAAAGGATCAAAAACTCGAAATAAAGGCATGGTTTTTG
TTTGGCTGATATTTTGCCAAAAGGAACCAACCAAAAACAAAACAAAACATATGAAC-GGG
GTGACAAAGTAAATGCATGCTTTGTCTCCTAGCTCTAAGGTGGAAGGAAAATCAAGGGGG
GCCCTACCTGTGGATGTCGAGGGGCAGGATTGCCGGTCCAACAACATTCGGGAAAAGGAT
CCTCCGTCTACAAAAGGTAGAAACAAAAAAACACAAAATCACTACGTGGACCGCAAACAC
AAACAAAAAACCCAAAACAGAACTAAATGACACTAAACAAACAAACAAAAGGTTGCCACA
AAAGGTGAAGACACACATGCGTGTTGCAATCAATGCAAAACAGACTAAATCATTCGATGA
AAAAGCCATTCATTTGCATGATCAAA---------------
>MY5310_Hexurella_AntelopeCyn_CerbatMtns
--GACAAAGCATGG-AAATGACAAAAGGATCAAAAACTCCAAATAAAGGCATGGTTTTTG
TTTGGCTGATATTTTGCCAAAAGGAACCAACCAAAAACAAAAATAAACATATGAACGGGG
GTGACAAAGTGAATGCATGCTTTGTCTCCTAGCTCTAAGGTGGAAGGAAAATCAAGGGGG
GCCCTACCTGTGGATGTCGAGGGGCAGGATTGCCGGTCCAACAACATTCGGGAAAAGGAT
CCTCCGTCTACAAAAGGTAGAAACAAAAAAACACAAAATCACTACGTGGACCGCAAACAC
AAACAAAAAACCCAAAACAGAACTAAATGACACTAAACAAACAAACAAAAGGTGGCCACA
AAAGGTGAAGACACACATGCGTGTTGCAATCA----------------------------
-----------------------------------------
>MY5311_Hexurella_AntelopeCyn_CerbatMtns
---------------------------------------------AAGGCATGGTTTTTG
TTTGGCTGATATTTTGCCAAAAGGAACCAACCAAAAACAAAAATAAACATATGAACGGGG
GTGACAAAGTGAATGCATGCTTTGTCTCCTAGCTCTAAGGTGGAAGGAAAATCAAGGGGG
GCCCTACCTGTGGATGTCGAGGGGCAGGATTGCCGGTCCAACAACATTCGGGAAAAGGAT
CCTCCGTCTACAAAAGGTAGAAACAAAAAAACACAAAATCACTACGTGGACCGCAAACAC
AAACAAAAAACCCAAAACAGAACTAAATGACACTAAACAAACAAACAAAAGGTGGCAATG
CT----------------------------------------------------------
-----------------------------------------
>MY5312_Hexurella_FoxCyn_MusicMtns
TAGACAAAGCATGGCAAATGACAAAAGGATCAAAAACTCCAAATAAAGGCATGGTTTTTG
TTTGGCTGATATTTTGCCAAAAGGAACCAACCAAAAACAAAAATAAACATATGAACGGGG
GTGACAAAGTGAATGCATGCTTTGTCTCCTAGCTCTAAGGTGGAAGGAAAATCAAGGGGG
GCCCTACCTGTGGATGTCGAGGGGCAGGATTGCCGGTCCAACAACATTCGGGAAAAGGAT
CCTCCGTCTACAAAAGGTAGAAACAAAAAAACACAAAATCACTACGTGGACCGCAAACAC
AAACAAAAAACCCAAAACAGAACTAAATGACACTAAACAAACAAACAAAAGGTGGCCACA
AAAGGTGAAGACACACATGCGTGTTGCAATCAATGCAAAACAGACTAAATCATT------
----GCCATT-------------------------------
>MY5313_Hexurella_FoxCyn_MusicMtns
TAGACAAAGCATGGCAAATGACAAAAGGAT-AAAAACTCCAAATAAAGGCATGGTTTTTG
TTTGGCTGATATTTTGCCAAAAGGAACCAACCAAAAACAAAAATAAACATATGAACGGGG
GTGACAAAGTGAATGCATGCTTTGTCTCCTAGCTCTAAGGTGGAAGGAAAATCAAGGGGG
GCCCTACCTGTGGATGTCGAGGGGCAGGATTGCCGGTCCAACAACATTCGGGAAAAGGAT
CCTCCGTCTACAAAAGGTAGAAACAAAAAAACACAAAATCACTACGTGGACCGCAAACAC
AAACAAAAAACCCAAAACAGAACTAAATGACACTAAACAAACAAACAAAAGGTGGCCACA
AAAGGTGAAGACACACATGCGTGTTGCAATCAATGCAAAACAGACTAAATCATTCAAAAA
AAATCTAGCCCCATTAGAATGTAAAAATCGAATTAACCATC
>MY5314_Hexurella_Grasshopper_BrushyMtn
-----------------------------------------AAAAAAAGCATGGTTTTTG
TTTGGCTGATATTTTGCCAAAAGGAACCAACGAA-----AAAAAAAACATATGAACGGGG
GTGACAAAGTGAATGCATGCTTTGTCTCCTAGCTCTAAGGTGGAAGGAAAATCAAGGGGG
GCCCTACCTGTGGATGTCGAGGGGCAGGATTGCCGGTCCAACAACATTCGGGAAAAGGAT
CCTCCGTCTACAAAAGGTAGAAACAAAAAAACACAAAATCACTACGTGGACCGCAAACAC
AAACAAAAAACCCAAAACAGAACTAAATGACACTAAACAAACAAACAAAAGGTGGCCA-A
AAAGGTGAAGACACACATGCGTGTTGCAATCAATGCAAAACAG-----------------
-----------------------------------------
>MY5315_Hexurella_WagonerRd_BradshawMtns
TAGACAAAGCATGGCAAATGACAAAAGGATCAAAAACTCCAAATAAAGGCATGGTTTTTG
TTTGGCTGATATTTTGCCAAAAGGAACCAACCAAAAACAAAAACAAACATATGAACGGGG
GTGACAAAGTGAATGCATGCTTTGTCTCCTAGCTCTAAGGTGGAAGGAAAATCAAGGGGG
GCCCTACCTGTGGATGTCGAGGGGCAGGATTGCCGGTCCAACAACATTCGGGAAAAGGAT
CCTCCGTCTACAAAAGGTAGAAACAAAAAAACACAAAATCACTACGTGGACCGCAAACAC
AAACAAAAAACCCAAAACAGAACTAAATGACACTAAACAAACAAACAAAAGGTGGCCACA
AAAGGTGAAGACACACATGCGTGTTGCAATCAATGCAAAACAGACTAAATCATTCGATGA
AAAAGCCATTCATTTGCATGATCAAAGGTCATGGATGCATC
>MY5316_Hexurella_WagonerRd_BradshawMtns
TAGACAAAGCATGGCAAATGACAAAAGGATCAAAAACTCCAAATAAAGGCATGGTTTTTG
TTTGGCTGATATTTTGCCAAAAGGAACCAACCAAAAACAAAAACAAACATATGAACGGGG
GTGACAAAGTGAATGCATGCTTTGTCTCCTAGCTCTAAGGTGGAAGGAAAATCAAGGGGG
GCCCTACCTGTGGATGTCGAGGGGCAGGATTGCCGGTCCAACAACATTCGGGAAAAGGAT
CCTCCGTCTACAAAAGGTAGAAACAAAAAAACACAAAATCACTACGTGGACCGCAAACAC
AAACAAAAAACCCAAAACAGAACTAAATGACACTAAACAAACAAACAAAAGGTGGCCACA
AAAGGTGAAGACACACATGCGTGTTGCAATCAATGCAAAACAGACTAAATCATTCGATGA
AAAAGCCATTCATTTGCATGATCAAAGGTCATGGATGCATC
>MY5317_Hrupicola_Cottonwood_SnYsidroMtns
------------------------------------------------------------
------------------------------------------------------------
----------------------------------CTAAGGTGGAAGGAAAATCAAGGGGG
GCCCTACCTGTGGATGTCGAGGGGCAGGATTGCCGGTCCAACAACATTCGGGAAAAGGAT
CCTCCGTCTACAAAAGGTAGAAACAAAAAAACACAAAATCACTACGTGGACCGCAAACAC
AAACAAAAAACC---------------------------------------GTTGCCACA
AAAGGTGAAGACACACA-------------------------------------------
-----------------------------------------
