# Supplementary material for: ﻿Species delimitation, biogeography, and natural history of dwarf funnel web spiders (Mygalomorphae, Hexurellidae, Hexurella) from the United States / Mexico borderlands
Source: Zookeys. 2023 Jun 14;1167:109–57. doi: 10.3897/zookeys.1167.103463 (PMC10285686; doi:10.3897/zookeys.1167.103463)
Supplement: Supplementary material 3 — Input matrices, analysis log files, and output tree files for nuclear and mitochondrial analyses [file zookeys-1167-109_article-103463__-s003.zip › uce-200850.fasta]

>MY0059_Hapachea_SantaRitaMtns_MaderaCyn
GTGAAGACCAAAAGAAACAGCCCAAAGAGCGATCGAAAATAATTTCTTTATTGGCATTGT
TAACTGCTGTCAAAACCTCCCGCGATATCTAAAAATGAATCTGATAAACTGCATATCATT
TAGATGACTTTATATTTATCACAGTGCTGTGAAAGAAACATCCAGATGTCGGGACCTTCA
TGCGGAAAGGGAGCGGCATACCGGGCCAATACCTCGAGAATCATGTGGAACTTGTCGTCC
GACATTTGGCATGTGGGAACTTTACAGCGTATCGCATGTAATGTTAAGAAAAGCTGTCAA
TATGTGTGTGTGTGTCAGTGCGTGTGCTTCCGCAGAAATGAGAAAAAGAAAAGCAGAAAG
AACAAAAGACTACACCAAACACTTACAATCAAACTCACTCTGCCAGCGCTTGAGACCTGC
TTCTGTGGCGAGCTGACTCTTGGACCGACTGCCCATGCCCCAACCAGCCCAGTTACCGAG
CCTTGAAAAGTAACGAAACACTGTTGGGCTGGATGAGGGAGTTTTGGAACGTACAGAATC
ATGGGGATCAGGCACCTAAATTGAATAGAAAATGAACTGAAATATACTTACAGAAATGCA
CTCTCATGATTCATAATTAACAAAAAACAAGGCACAACACAGTGGGTTTACAGATGGCAA
CCTTCATTACAATGTGCAACAGGTTTTCAATGAATATAGGGTATACATGTAGTTATCAGC
AAAAGTACATTAACTGTCGAAGTTTTGAAGCGGCGGACTTTGTTTATTGCAGATACTA
>MY0139_Hexurella_SanDiego_Guatay
GTGAAGACCAAAAGAAACAACTTAAAGAGTGATCAAAGAGAATTTTTTTATTGGCATTGT
TAACTACTGTCAAAACCTTCCGCGATATCTAAAAATGAAAATGATTTACTGTATATCATT
TAGATGACTTTATATTTATCACAGTATTGTGAAATGAGCATCCAGATGTCGGGACCTTCT
TGTGGAGAGAGAGCGACATACCGGGCCAACACCTCG-GAATCATGCGGAACTTGGAGTCC
GACATTTCGCATGTAGGAATATTACAGCGTATCGCATGTAATGCTAAAAAAAGCTGTCAA
TATACGTGTATGTGTCAGTGCGTGTGTTTCCGCAGAGATGTGAAAAAGAAAAGCAGAAAG
AACAAAAGACTACACCAAACACTTACAATCAAACTCACTCTGCCAACGCTTGAGACCTGC
TTCTGTGGCGAGCTGACTCTTGGACCGACTGCCCATGCCCCAACCAGCCCAATTGCCGAG
CCTGGAAAAGTAGCGAAACACTGTTGGGCTGGACGAGGGAGTCTTGGAACGCACAGAATC
ATGGGGATCAGGCACCTAAAGTGAATAGGAAATGAACTGAAATATACTTACAG--GTGCA
CTCTCATGATTC----------------AGGACACAATACAGTGTGTTTACAGATGATAA
CCTTCATTACAACGTACAATAAGTTTTTAATGAATATAGGGTATACATGTAGTTATCACC
AAAATTACATTAACTGTCGAAGTTTTGAAGCTGCTGACTTTGTTTATTGTAGATGCTA
>MY5053_Hexurella_ChiricahuaMtns_PriceCyn
GTGAAGACCAAGAGAAACAGGCCAAAGAGCGATCGAAAATAATTTCTTTATTGGCATTGT
TAACTGCTGTCAAAACCTTCCGCGATATCTAAAAATGAATCTGATAAACTGTATATCATT
TAGATGACTTTATATTTATCACAGTGTTGTGAAAGAAACATCCAGATGTCGGGACCTTCA
TGTGGAAAGGGAGCGGCATACCGGGCCAATACCTCGAGAATCAGGTGGAACTTGTCGTTC
GACATTTGGCATGTGGGAATTTTACAGCGTATCGCATGTAATGTTAAAAAAAGCTGTCAA
TATGTGTGTGTGTGTCAGTGCGTGTGTTTCCGCAGAGACGAGAAAAAGAAAAGCAGAAAG
AACAAAAGACTACACCAAACACTTACAATCAAACTCACTCTGCCAGCGCTTGAGACCTGC
TTCTGTGGCTAGCTGACTCTTGGACCGACTGCCCATGCCCCAACCAGCCCAGTTACCGAG
CCTTGAAAAGTAGCGAAACACTGTTGGGCTGGATGAGGGTGTTTTGGAGCGCACAGAATC
ATGGGGATCAGGCACCTAAATTGAATAGAAAATGAACTGAAATATACTTACAGAAATGCA
CTCTCATGATTCATAATTTACAAAAAACAAGGCACAACACAGTGTGTTTACAGATGATAA
CCTTCATTACAATGTGCAACAGGTTTTCAATGAATATAGGGTATACATGTAGTTATCAGC
AAAAGTACATTAACTGTC----------------------------------------
>MY5064_Hexurella_MuleMtns_Escabrosa
------------------------------------------------------------
------------------------------------------------------------
---------------------------------------------------GGACCTTCA
TGTGGAAAGGGAGCGGCATACCGGGCCAACACCTCGAGAATCATGTGGAACTTGTCGTTC
GACATTTGGCATGTGGGAATTTTACAGCGTATCGCATGTAATGTTAAGAAAAGCTGTCGA
TATGTGTGTGTGTGTCAGTGCGTGTGTTTCCGCAGAGATGAGAAAAAGAAAAGCAGAAAG
AACAAAAGACTACACCAAACACTTACAATCAAACTCACTCTGCCAGCGCTTGAGACCTGC
TTCTGTGGCGAGCTGACTCTTGGACCGACTGCCCATGCCCCAACCAGCCCAGTTACCGAG
CCTTGAAAAGTAGCGAAACACTGTTGGGCTGGATGAGGGAGTTTTGGAACGCACAGAATC
ATGGGGATCGGGCACCTAAATTGAATACAAAATGGACTGAA--------------ATGCA
CTCTCATGATTCACAATTTTCAAAAAACAAGGTACAACACAGTGTGTTTACAGATGGTAA
CCTTCATTACAATGTGCAACAGGTTTTCAATGAACATAGGGTATACATGTTGTTATCTGC
AAAAGTACACTAACTGTCGAAGTTTTGAAGCGGCGGACTTTGTTT-------------
>MY5066_Hexurella_MuleMtns_Escabrosa
GTGATGACCAAAAGAAACAGCCCAAAGAGCGATCGAAAATAATTTCTTTATTGGCATTGT
TAACTGCTGTCAAAACCTTCCGCGA-----------------------------------
----TGATTTTATATTTATC-CAGTGTTGTGAAAGAAACATCCAGATGTCGGGACCTTCA
TGTGGTAAGGGAGCGGCATACCGGGCCAACACCTTGAGAATCATGTGGAACTTGTCGTTC
GACATTTGGCATGTGGGAATTTTACAGCGTATCGCATGTAACGTTAAGAAAAGCTGTCAA
TATGTGTGTGTGTGTCAGTGCGTGTGTTTCCGCGGAGATGAGAAAAAGAAAAGCAGAAAG
AACAAAAGACTACACCAAACACTTACAATCAAACTCACTCTGCCAGCGCTTGAGACCTGC
TTCTGTGGCGAGCTGACTCTTGGACCGACTGCCCATGCCCCAACCAGCCCAGTTACCGAG
TCTTGAAAAGTAACGAAACACTGTTGGGCTGGATGAGGGAGTTTTGGAACGCACAGAATC
ATGGGGATCAGGCACCTAAATTGAATAGAAAATGGACTGAA--------------ATGCA
CTCTCATGATTCACAATTTTCAAAAAACAAGGTACAACACAGTGTGTTTACAGATGGTAA
CCTTCATTACAATGTGCAACAGGTTTTCAATGAATATAGGGTATACATGTTGTTATCTGC
AAAAGTACACTAACTGTCGAAGTTTTGAAGCGGCGGACTTTGTTT-------------
>MY5071_Hexurella_SantaRitaMtns_AlisoSprings
GTAAAGACCAAAAGAAACAGCCCAAAGAGCGATCGAAAATAATTTCTTTATTGGCATTGT
TAACTGCTGTCAAAACCTTCCGCGATATCTAAAAATAAATCTGATAAACTGCATATCATT
TAGATGACATTATATTTATCACAGTGCTGTGAAAGAAACATCCAGATGTCGGGACCTTCA
TGCGGAAAGGGAGCGGCATACCGGGCCAATACCTCGAGAATCATGTGGAACTTGTCGTCC
GACATTTGGCATGTGGGAATTTTACAGCGTATCGCATGTAATGTTAAGAAAAGCTGTCAA
TATGTGTGTGTGTGTCAGTGCGTATGTTTCCGCAGAAATGAGAAAAAGAAAAGCAGAAAG
AACAAAAGACTACACCAAACACTTACAATCAAACTCACTCTGCCAGCGCTTGAGACCTGC
TTCTGTGGCGAGCTGACTCTTGGACCGACTGCCCATGCCCCAACCAGCCCAGTTACCGAG
CCTTGAAAAGTAGCGAAACACTGTTGGGCTGGATGAGGGAGTTTTGGAACGTACAGAATC
ATGGGGATCAGGCACCTAAATTGAATAGAAAATGAACTGAAATATACTTACAGATATGCA
CTCTCGTGATTCATAATTTACAAAAAACAAGGCACAACACAGTGTGTTTACAGATGGCAA
CCTTCATTACAATGTGCAACAGGTTTTCAATGAATATAGGGTATACATGTAGTTAACAGC
AAAAGTACATTAACTGTCGAAGTTTTGAAGCGGCGGACTTTGTTTATTGCAGATACTA
>MY5075_Hexurella_ChiricahuaMtns_CaveCrkCyn
GTGAAGACCAAAAGAAACAGGCCAAAGAGCGATCGAAAATAATTTCTTTACTGGCATTGT
TAACTGCTGTCAAAACCTTCCGCGATATCTAAAAATGAATCTGATAAACTGCATATCATT
TAGATGACTTTATATTTATCACAGTGTTGTGAAAGAAACATCCAGATGTCGGGACCTTCA
TGTGGAAAGGGAGCGGCATACCGGGCCAATACCTCGAGAATCATGTGGAACTTGTCGTTC
GACATTTGGCATGTGGGAATTTTACAGCGTATCGCATGTAATGTTAAGAAAAGCTGTCAA
TATGTGTGTGTGTGTCAGTGCGTGTGTTTCCGCAGAGATGAGAAAAAGAAAAGCAGAAAG
AGCAAAAGACTACACCAAACACTTACAATCAAACTCACTCTGCCAGCGCTTGAGACCTGC
TTCTGTGGCGAGTTGACTCTTGGACCGACTGCCCATGCCCCATCCAGCCCAGTTACCGAG
CCTTGAAAAGTAGCGAAACACTGTTGGGCTGGATGAGGGAGTTTTGGAACGCACAGAATC
ATGGGGATCAGGCACCTAAATTGAATAGAAAATGAACTGAAATATACTTACAGAAATGCA
CTCTCATGATTCATAATTTACAAAAAACAAGGCACAACACAGTGTGTTTACAGATGGTAA
CCTTCATTACAATGTGCAGCAGGTTTTCAATGAATATAGGGTATACATGTAGTTATCAGC
AAAAGTACATTAACTGTCGAAGTTTTGAAGTGGCTGACTTTGTGTATTGCAGATACTA
>MY5126_Hexurella_SantaCatalinaMtns_NuggetCyn
GTGAAGACCAAAAGAAACAGCCCAAAGAGCGATCGAAAATAATTTCTTTATTGGCATTGT
TAACTGCTGTCAAAACCTTCCGCGATATCTAAAAATGAATCTGATAAACTGCATATCTTT
TAGATGACTTTATATTTATCACAGTGTGGTGAAAGAAACATCCAGATGTCGGGACCTTCA
TGTGGGAAGGGAGCGGCATACCGGGTCAACACCTCGAGAATCATGTGAAACTTGTCGTTC
GACATTTGGCATGTGGGAATTTTACAGCGTATCGCATGCAATGTTAAGAAAAGCTGTCAA
TATGTGTGTGTGTGTCAGTGCGTGTGTTTCCGCAGAGATGAGAAAAAGAAAAGCAGAAAG
AACAAAAGACTACACCAAACACTTACAATCAAACTCACTCTGCCAGCGCTTGAGACCTGC
TTCTGTGGCGAGCTGACTCTTGGACCGACTGCCCATGCCCCAACCAGCCCAGTTACCGAG
CCTTGAAAAGTAACGAAACACTGTTGGGCTGGATGAGGGAGTTTTGGAACGCACAGAATC
ATGGGGATCAGGCACCTAAATTGAATAGAAAATGAACTGAAATATACTTACAGAAATGCA
CTCTCATGATTCATAATTTACAAAAAACAAGGCACAACACAGTGTGCTTACAGATGGTAA
CCTTCATTACAATGTGCAACAGGTTTTCAATGAATATAGGGTATACATGTAGTTATCAGC
AAAAATACATTAACTGTCGAAGTTTTGAAGCGGTGGACTTTGTTTATTGCAGATACTA
>MY5127_Hexurella_WhetstoneMtns_FrenchJoeCyn
------------------------------------------------------------
------------------------------------------------------------
------------------------------------------------------------
------------------------------------------------------------
----------------------------GTATCGCATGTAATGTTTAGAAAAGCTGTCAA
TATGTGTGTGTGTGTCAGTGCGTGTGTTTCCGCAGAGATGAGAAAAAGAAAAGCAGAAAG
AACGAAAGACTACACCAAACACTTACAATCAAACTCACTCTGCCAGCGCTTGAGACCTGC
TTCTGTGGCGAGCTGACTCTTGGACCGACTGCCCATGCCCCATCCAGCCCAGTTACC-AG
CCTTGAAAAGTAGCGAAACACTGTTGGGCTGGATGAGGGAGTTTTGGAACGCACAGAATC
ATGGGGATCAGGCACCTAAATTGAATAGAAAAAGCACTGAAATA----------------
------------------------------------------------------------
------------------------------------------------------------
----------------------------------------------------------
>MY5128_Hexurella_WhetstoneMtns_FrenchJoeCyn
------------------------------------------------------------
------------------------------------------------------------
------------------------------------------------------------
------------------------------------------------------------
------------------------------------------------AAAAGCTGTCAA
TATGTGTGTGTGTGTCAGTGCGTGTGTTTCCGCAGAGATGAGAAAAAGAAAAGCAGAAAG
AACAAAAGACTACACCAAACACTTACAATCAAACTCACTCTGCCAGCGCTTGAGACCTGC
TTCTGTGGCGAGCTGACTCTTGGACCGACTGCCCATGCCCCAACCAGCCCAGTTACCCAG
CCTTGAAAAGTAGCGAAACACTGTTGGGCTGGATGAGGGAGTTTTGGAACGCACAGAATC
ATGGGGATCAGGC-----------------------------------------------
------------------------------------------------------------
------------------------------------------------------------
----------------------------------------------------------
>MY5131_Hexurella_PedregosaMtns_PruneCyn
GTGAAGACCAAAAGAAACAGGCCAAAGAGCGATCGAAAATAATTTCTTTATTGGCATTGT
CAACTGCTGTCAAAACCTTCCGCGATATCTAAAAATGAATCTGATAAATTGCATATCATT
TAGATGACTTTATATTTATCACAGTGCTGTGAAAGAAACATCCAGATGTCGGGACCTTCA
TGTGGAAAGGGAGCGGCATACCGGGCCAATACCTCGAGAATCATGTGGAACTTGTCGTTC
GACATTTGGCATGTGGGAATTTTACAGCGTATCGCATGTAATATTAATAAAAGCTGTCAA
TATGTGTGTGTGTGTCAGTGCGTGTGTTTCGGCAGAGATGAGAAAAAGAAAAGCAGAAAG
AACAAAAGACTACACCAAACACTTACAATCAAACTCACTCTGCCAGCGCTTGAGACCTGC
TTCTGTGGCGAGCTGACTCTTGGACCGACTGCCCATGCCCCAACCAGCCCAGTTACCGAG
CCTTGAAAAGTAGCGAAACACTGTTGGGCTGGATGAGGGAGTTTTGGAACGCACAGAATC
ATGGGGATCAGGTACCTAAATTGAATAGAAAATGAACTGAAATATACTTACAGAAATGTA
CTCTCATGATTCATAATTTACAAAAAACAAGGGACAACACAGTGTGTTTACAGATGGCAA
CCTTCATTACAATGTGCAGCAGGTTTTCAATGAATATAGGGTATACATGTAGTTATCAGC
AAAAGTACATTAACTGTCGAAGTTTTGAAGCGGTGGACTTTGTTTATTGCAGATACTA
>MY5132_Hexurella_PedregosaMtns_PruneCyn
GTGAAGACCAAAAGAAACAGGCCAAAGAGCGATCGAAAATAATTTCTTTATTGGCATTGT
CAACTGCTGTCAAAACCTTCCGCGATATCTAAAAATGAATCTGATAAATTGCATATCATT
TAGATGACTTTATATTTATCACAGTGCTGTGAAAGAAACATCCAGATGTCGGGACCTTCA
TGTGGAAAGGGAGCGGCATACCGGGCCAATACCTCGAGAATCATGTGGAACTTGTCGTTC
GACATTTGGCATGTGGGAATTTTACAGCGTATCGCATGTAATATTAATAAAAGCTGTCAA
TATGTGTGTGTGTGTCAGTGCGTGTGTTTCGGCAGAGATGAGAAAAAGAAAAGCAGAAAG
AACAAAAGACTACACCAAACACTTACAATCAAACTCACTCTGCCAGCGCTTGAGACCTGC
TTCTGTGGCGAGCTGACTCTTGGACCGACTGCCCATGCCCCAACCAGCCCAGTTACCGAG
CCTTGAAAAGTAGCGAAACACTGTTGGGCTGGATGAGGGAGTTTTGGAACGCACAGAATC
ATGGGGATCAGGTACCTAAATTGAATAGAAAATGAACTGAAATATACTTACAGAAATGTA
CTCTCATGATTCATAATTTACAAAAAACAAGGGACAACACAGTGTGTTTACAGATGGCAA
CCTTCATTACAATGTGCAACAGGTTTTCAATGAATATAGGGTATACATGTAGTTATCAGC
AAAAGTACATTAACTGTCGAAGTTTTGAAGCGGTGGACTTTGTTTATTGCAGATACTA
>MY5136_Hexurella_MiddlemarchCyn
GTGAAGACCAAAAGAAACAGGCCAAAGAGCGATCGAAAATAATTTCTTTGTTGGCATTCT
TAACTGCTGTCAAAACCTTCCGCGATATCTAAAAATGAATCTGATAAACTGCATATCATT
TAGATGACTTTATATTTATCACAGTGTTGTGAAAGAAACATCCAGATGTCGGGACCTTCA
TGTGGAAAGGGAGCGGCATACCGGGCCAATACCTCGAGAATCATGTGGAACTTGTCGTTC
GACATTTGGCATGTGGGAATTTTACAGCGTATCGCATGTAATGTTAAGAAAAGCTGTCAA
TATGTGTGTGTGTGTCAGTGCG-----------AGAGATGAGAAAAAGAAAAGCAGAAAG
AACAAAAGACTACACCAAACACTTACAATCAAACTCACTCTGCCAGCGCTTGAGACCTGC
TTCTGTGGCGAGCTGACTCTTGGACCGACTGCCCATGCCCCAACCAGCCCAGTTACCGAG
CCTTGAAAAGTAGCGAAACACTGTTGGGCTGGATGAGGGAGTTTTGGAACGCACAGAATC
ATGGGGATCAGGCACCTAAATTGAACAGAAAATGAACTGAAATATACTTACAGAAATGCA
CTCTCATGATTCATAATTTACAAAAAACAAGGCACGACACAGTGTGTTTACAGATGGTAA
CCTTCATTACAATGTGCAACAGGTTTTCAATGAATATAGGGTATACATGTAGTTATCAGC
AAAAGTACATTAACTGCCGAAGTTTTGAAGCGGTGGACTTTGTATATTGCAGATACTA
>MY5147_Hexurella_DragoonMtns_NF_345A
GTGAAGACCAAAAGAAACAGGCCAAAGAGCGATCGAAAATAATTTCTTTATTGGCATTCT
TAACTGCTGTCAAAACCTTCCGCGATATCTAAAAATGAATCTGATAAACTGTATATCATT
TAGATGACTTTATATTTATCACAGTGTTGTGAAAGAAACATCAAGATGTCGGGACCTTCA
TGTGGAAAGGGAGCGGCATACCGGGCCAATACCTCGAGAATCATGTGGAACTTGCCGTTC
GACATTTGGCATGTGGGAATTTTACAGCGTATCGCATGTAATGTTAAGAAAAGCTGTCAA
TATGAGTGTGTGTGTCAGTGCGTGTGTTTCCGCAGAGATGAGAAAAAGAAAAGCAGAAAG
AACAAAAGACTACACCAAACACTTACAATCAAACTCACTCTGCCAGCGCTTGAGACCTGC
TTCTGTGGCGAGCTGACTCTTGGACCGACTGCCCATGCCCCAACCAGCCCAGTTACCGAG
CCTTGAAAAGTAGCGAAACACTGTTGGGCTGGATGAGGGAGTTTTGGAACGCACAGAATC
ATGGGGATCAGGCACCTAAATTGAACAGAAAATGAACTGAAATATACTTACAGAAATGCA
CTCTCATGATTCATAATTTACAAAAAACAAGGCACGACACAGTGTGTTTACAGATGGTAA
CCTTCATTACAATGTGCAGCAGGTTTTCAATGAATATAGGGCATACGTGTAGTTATCAGC
AAAAGTACAGTAACTGTCGAAGTTTTGAAGCGGCGGACTTTGTTTATTGCAGATAATA
>MY5152_Hexurella_WhetstoneMtns_ApacheCyn
GTGAAGACCAAAAGAAACAGCCCGAAGAGCGATCGAAAATAATTTCTTTATTGGCATTGT
TAACTGCTGTCAAAACCTTCCGCGATATCTGAAAATGAATCTGATAAACAGCATATCATT
TAGATGACTTTATATTTATCACAGTGTTGTGAAAGAAACATCCAGATGTCGGGACCTTCA
TGTGGAAAGGGAGCGGCATACCGGGCCAATACCTCGAGAATCATGTGGAACTTGTCGTTC
GACATTTGGCATGTGGGAATTTTACAGCGTATCGCATGTAATGTTAAGAAAAGCAGTCAA
TATGTGTGTGTGTGTCAGCGCGTGTGTTTCCGCAGAGATGAGAAAAAGAAAAGCAGAAAG
AACAAAAGACTACACCAAACACTTACAATCAAACTCACTCTGCCAGCGCTTGAGACCTGC
TTCTGTGGCGAGCTGACTCTTGGACCGACTGCCCATGCCCCAACCAGCCCAGTTACCCAG
CCTTGAAAAGTATCGAAACACTGTTGGGCTGGATGAGGGAGTTTTGGAACGCACAGAATC
ATGGGGATCAGGCACCTAAATTGAATAGAAAATGAACTGAAATATACTTACAGAAATGCA
CTCTCATGATTCATAATTTACAAAAAACAAGGCACAACACAGTGTGCTTACAGATGGTAA
CCTTCATTACAATGTGCAACAGGTTTTCAATGAATATAGGGTATACATGTAGTTATCAGC
AAAAGTACATTAACTGTCGAAGTTTGGAAGCGGCGGACTTTGTTTATTGCAGATACTA
>MY5154_Hexurella_SantaRitaMtns_AdobeCyn
GTGAAGACCAAAAGAAACGGCCCAAAGAGCGATCGAAAATAATTTCTTTATTGGCATTGT
TAACTGCTGTCAAAACCTTCCGCGATATCTAAAAATGAATCTGATAAACGGCATATCATT
TAGATGACTTTATATTTATCACAGTGTTGTGAAAGAAACATCCAGATGTCGGGACCTTCA
TGTGGAAAGGGAGCGGCATACCGGGCCAACACCTCGAGAATCATGTGGAACTTGTCGTTC
GACATTTGGCATGTGGGAATTTTACAGCGTATCGCATGTAATGTTAAGAAAAGCTGTCAA
TATGTGTGTGTGTGTCAGTGGGTGTGTTTCCGCAGAGATGAGAAAAAGAAAAGCAGAAAG
AACAAAAGACTACACCAAACACTTACAATCAAACTCACTCTGCCAGCGCTTGAGACCTGC
TTCTGTGGCGAGCTGACTCTTGGACCGACTGCCCATGCCCCAACCAGCCCAGTTACCGAG
CCTTGAAAAGTAGCGAAACACTGTTGGGCTGGATGAGGGAGTTTTGGAACGCACAGAATC
ATGGGGATCGGGCACCTAAATTGAATAGAAAATGAACTGAAATATACTTACAGAAATGCA
CTCCCTTGATTCATAATTTACAAAAAACAAGGCATAACACAGTGTGTTTACAGATGGTAA
CCTTCATTACAATGTGCAACAGGTTTTCAATGAATATAGGGTATACATGTAGTTATCAGC
AAAAGTACATTAACTGTCGAAGTTTTGA---------CTTTGTTTATTGCAGATACTA
>MY5157_Hexurella_SantaCatalinaMtns_Redington
---------AAAAGAAACAGCCCAAAGAGCGATCGAAAATAATTTCTGTATTGGCATTGT
TAACTGCTGTCAAAACCTTCCGCGATATCTAAAAATGAATCTGATAAACTGCATGTCATT
TCGATGACTTTGTATTTATCACAGTGTGATGAAAGAAACATCCAGATGTCGGGACCCTCA
TGTGGAAACGGAGCGGCATACCGGGCCAACGCCTCGAGAATCATGTGGACCTTGTCGTTC
GACATTTGGCATGTGGGAATTTTACAGCGTATCGCATGTAATGTTAAGAAAAGCTGCCAA
TATGTGTGTGTGTGTCAGTGCGTGTGTTTCCGCAGAGATGAGAAAAAGAAAAGCAGAAGG
AACAAAAGACTACACCAAACACTTACAATCAAACTCACTCTGCCAGCGCTTGAGACCTGC
TTCTGTGGCGAGCTGACTCTTGGACCGACTGCCCATGCCCCAACCAGCCCAGTTACCGAG
CCTTGAAAAGTAGCGAAACACTGTTGGGCTGGATGAGGGAGTTTTGGAACGCACAGAATC
ATGGGGATCAGGCACCTAAATTGAATAGAAAATGAACTGAAATATACTTACAGAAATGCA
CTCTCATGATTCATAATTTACAAAAAACAAGGCACAACACAGTGTGTTTACAGATGGTAA
CCTTCATTACAATATGCAACAGGTTTTCAATGAATATAGGGTATACATGTAGTTATCAGC
AAAAGCACATTAACTGTCGAAGTTTTGA----------------CAGTTAATGTACCA
>MY5164_Hrupicola_Temecula
------------------------------------------------------------
------------------------------------------------------------
------------------------------------------------------------
------------------------------------------------------------
------------------------------------------------------------
-----ATGTATGTGTCAGTGCGTGTGTTTCCGCAGAGATGTGAAAAAGAAAAGCAGAAAG
AACAAAAGACTACACCAAACACTTACAATCAAACTCACTCTGCCAACGCTTGAGACCTGC
TTCTGTGGCGAGCTGACTCTTTGACCGACTGCCCATGCCCCAACCAGCCCAGTTGCCGAG
CCTGGAAAAGTAGCGAAACACTGTTGGGCTGGACGAGGGAGTCTTGGAACGCACAGAATC
ATGGGGATCAGGCACCTAAAGTGAATAGGAAATGAAATGAAATATACTTACAG--GTGCA
CTCTCGTGATTCATAATTTCCAAAAATCAGGGCACAATACAGTGTGTTTACAGATGATAA
CCTTCATTACAACGTACAATAAGTTTTCAATGAATATACTGAATACATGAAGTTATCACC
AAAAGTACAT------------------------------------------------
>MY5165_Hrupicola_Temecula
GTGA------CAAAAGAAAACTTAAAGAGTGATCAAAGAGAATTTTTTTATTGGCATTGT
TAACTACTGTCAAAACCTTCCGCGATATCTAAAAATGAAAATGATTTACTGCATATCATT
TAGATGACTTTATATTTATCACAGTATTGTGAAATGAGCATCCAGATGTCGGGATCTTCT
TGTGGAAAGAGAGCGGCATACCGGGCCAACACTTCG-GAATCATGTGGAACTTGGCGTCC
GACATTTGGCATGTAGGAATATTACAGCGTATCGCATGTAATGCTAAAAAAAGGTGTCAA
TATACATGTATGTGTCAGTGCGTGTGTTTCCGCAGAGATGTGAAAAAGAAAAGCAGAAAG
AACAAAAGACTACACCAAACACTTACAATCAAACTCACTCTGCCAACGCTTGAGACCTGC
TTCTGTGGCGAGCTGACTCTTTGACCGACTGCCCATGCCCCAACCAGCCCAGTTGCCGAG
CCTGGAAAAGTAGCGAAACACTGTTGGGCTGGACGAGGGAGTCTTGGAACGCACAGAATC
ATGGGGATCAGGCACCTAAAGTGAATAGGAAATGAAATGAAATATACTTACAG--GTGCA
CTCTCGTGATTCATAATTTCCAAAAATCAGGGCACAATACAGTGTGTTTACAGATGATAA
CCTTCATTACAACGTACAATAAGTTTTCAATGAATATACTGAATACATGAAGTTATCACC
AAAAGTACATTAACTGTTGAAGTTTTGAAGCTGCTGACTTTGTTTATTGTAGATACTA
>MY5175_Hapachea_HarshawRd_PatagoniaMtns
GTGAAGACCAAAAGAAACGGCCCAAAGAGCGATCTAAAACAATTTCTTTATTGGCATTGT
TAACTGCTGTCAAAACCTTCCGCGATATCTAAAAATGAATC-------------------
-AGATGACTTTATATTTATCACAGTGTGGTGAAAGAAACATCCAGATGTCGGGACCTTCA
TGTGGAAAGGGAGCGGCATACCGGGCCAATACCTCGAGAATCATGTGGAACTTGTCGTTC
GACATTTGGCATGTGGGAATTTTGCAGCGTATCGCATGTAATGTTAAGAAAAGCTGTCAA
TATGTGTGTGTGTGTCAGTGCGTGTGTTTCCGCAGAGATGAGAAAAAGAAAAGCAGAAAG
AACAAAAGACTACACCAAACACTTACAATCAAACTCACTCTGCCAGCGCTTGAGACCTGC
TTCTGTGGCGAGCTGACTCTTGGACCGACTGCCCATGCCCCAACCAGCCCAGTTACCGAG
CCTTGAAAAGTAGCGAAACACTGTTGGGCTGGATGAGGGAGTTTTGGAACGCACAGAATC
ATGGGGATCAGGCACCTAAATTGAATAGAAAATGACCTGAAATATACTTACAGAAATGCA
CTCTCGTGATTCATAATTTACAAAAAACAACACACAACACAGTGCGTTTACAGATGGTAA
CCTTCATTACAATGTGCAACAGGTTTTCAATGAATATAGGGTATGCATGTAGTTATCAGC
AAAAGTACATTAACTGTCGAAGTTTTGAAGCGG-------------------------
>MY5180_Hapachea_MustrangPk_MustangMtns
GTGAAGACCAAAAGAAACAGCCCAAAGAGCGACCGAAAATAATTTCTTTATTGGCATTGT
TAACTGCTGTCAAAACCTTCCGCGATATCTAAAAATGAATCTGATAAACTGCATATCATT
TAGATGACTTTATATTTATCACAGTGTTGTGAAAGAAACATCCAGATGTCGGGACCTTCA
TGCGGAAAGGGAGCGGCATACCGGGCCAATACCTCGAGAATCATGTGGAACTTGTCGTTC
GACATTTGGCATGTGGGAATTTTACAGCGTATCGCATGTAATGTTAAGAAAAGCTGTCAA
TATGAGTGTGTGTGTCAGTGCGTGTGTTTCCGCAGAGATGGGAAAAAGAAAAGCAGAAAG
AACGAAAGACTACACCAAACACTTACAATCAAACTCACTCTGCCAGCGCTTGAGACCTGC
TTCTGTGGCGAGCTGACTCTTGGACCGACTGCCCATGCCCCAACCAGCCCAGTTACCGAG
CCTTGAAAAGTACCGAAACACTGTTGGGCTGGATGAGGGAGTTTTGGAACGCACAGAATC
ATGGGGATCAGGCACCTAAATTGAACAGAAAATGAACTGAAATATACTTACAGAAATGCA
CCCTCATGATTCATAATTTACCGAAAACAAGGCACAACACAGTATGTTTACAGATGGTAA
CCTTCATTACAATGTGCAACAGGTTTTCAATGAATATAGGGTATACATGTAGTTATCAGC
AAAAGTACATTAACTGTCGAAGCTTTGAAGCGGCTGACTTTGTTTATTGCAGATACTA
>MY5181_Hapachea_MustrangPk_MustangMtns
GTCAGGAAGCCAAAAAACAGCCCAAAGAGCGACCGAAAATAATTTCTTTATTGGCATTGT
TAACTGCTGTCAAAACCTTCCGCGATATCTAAAAATGAAGCTGATAAACTGCATATCATT
TAGATAACTTTATATTTATCACAGTGTTGTGAAAGAAACATCCAGATGTCGGGACCTTCA
TGTGGAAAGGGAGCGGCATACCGGGCCAGTACCTCGAGAATCATGTGGAACTTGTCGTTC
GACATTTGGCACGTGGGAATTTTACAGCGTATCGCATGTAATGTTAAGAAAAGCTGTCAA
TATGTGTGTGTGTGTCAGTGCGTGTGTTTCCGCAGAGATGAGAAAAAGAAAAGCAGAAAG
AACGAAAGACTACACCAAACACTTACAATCAAACTCACTCTGCCAGCGCTTGAGACCTGC
TTCTGTGGCGAGCTGACTCTTGGACCGACTGCCCATGCCCCAACCAGCCCAGTTACCCAG
CCTTGAAAAGTAGCGAAACACTGTTGGGCTGGATGAGGGGGTTTTGGAACGCACAGAATC
ATGGGGATCAGGCACCTAAATTGAATAGAAAATGAACTGAAATATACTTACAGAAATGCA
CCCTCATGATTCATAATTTACCGAAAACAAGGCACAACACAGTATGTTTACAGATGGTAA
CCTTCATTACAATGTGCAACAGGTTTTCAATGAATATAGGGTATACATGTAGTTATCAGC
AAAAGTACATTAACTGTCGAAGTTTTGAAGCCGCGGACTTTGTTTATTGCAGATACTA
>MY5193_Hapachea_HarshawRd_PatagoniaMtns
GTGAAGACCAAAAGAAACGACCCAAAGAGCGATCGAAAATAATTTCTTTATTGGCATTGT
TAACTGCTGTCAAAACCTTCCGCGATATCTAAAAATGAATC-------------------
-AGATGACTTTATATTTATCACAGTGTTGTAAAAGAAACATCCAGATGTCGGGACCTTCA
TGTGGAAAGGGAGCGGCATACCGGGCCAACACCTCGAGAATCATGTGGAACTTGTCGTTC
GACATTTGGCATGTGGGAATTTTACAGCGTATCGCATGTAATGTTAAGAAAAGCTGTCAA
TATGTGTGTGTGTGTCAGTGCGTGTGTTTCCGCAGAGATGAGAAAAAGAAAAGCAGAAAG
AACAAAAGACTACACCAAACACTTACAATCAAACTCACTCTGCCAGCGCTTGAGACCTGC
TTCTGTGGCGAGCTGACTCTTGGACCGACTGCCCATGCCCCAACCAGCCCAGTTACCGAG
CCTTGAAAAGTAGCGAAACACTGTTGGGCTGGATGAGGGAGTTTTGGAACGCACAGAATC
ATGGGGATCAGGCACCTAAATTGAATAGAAAATGACCTGAAATATACTTACAGAAATGCA
CTCTCGTGATTCATAATTTACAAAAAACAATACACAACACAGTGCGTTTACAGATGGTAA
CCTTCATTACAATGTGCAACAGGTTTTCAATGAATATAGGGTATGCATGTAGTTATCAGC
AAAAGTACATTGACTGTCGAAGTTTTGAAGCGGAGGACTTCGTTTATTGCAGATACTA
>MY5194_Hapachea_Ordsummit_MtOrd
GTGAAGACC-AAAGAAACAGCCTAAAACGCGATCGAAAGTAATTTCTTTATTGGCATTGT
TAACTCCTGTCAAAACCTTCCGCGATATCTAAAAATGAATCTGATAAACTGCATATCATT
TAGGTGACTTTATATTTATCACAGTGTTGTGAAATAAACGTTCAGATGTCGGGACTTTCA
GGTCGAAAGGGAGCGGCATACCGGGCCAACACCTCGAGAATCATGTGGAACTTGTCTTCC
GACATCTGGCATGTGAGAATTTTACAGCGTATCGCATGTAACGTTACAGAAAGCTGTCGA
TGTGTGTGTGTGGGTGA------GTGTTTCCGCAGAGATGAGAAAAAGAAAAGCAGAAAG
AACAAAAGACTACACCAAACACTTACAATCAAACTCACTCTGCCAACGCTTGAGACCTGC
TTCTGTGGCGAGCTGACTCTTGGAGCGACTGCCCATGCCCCAACCAGCCCAGTTGCCGAG
CCTGGAAAAGTAGCGAAACACTGTTGGGCTGGATGAGGGAGTCTTGGAACGCACAGAATC
ATGGGGATCAGGCACCTAAAGTGAACAGAAAATGAACTGAAATAAACTTACACGAATGTA
CTCTCATGACTCATAATTTACAAAAAACAAGGCACAACACAGTGCGTTTATAGATGGTAA
CCTTTATTATAATGTGCAATAGGTTTTAAGTGAATATAGGGTATACGTATAGTTATCAGA
AAAAGTACAT---CTGTCGAAGTTTTGAAGCTGCGGAATTTGTTTATTGCAGATACTA
>MY5195_Hapachea_Ordsummit_MtOrd
GCGAGAAC---GGAAACCAAACTAAACGATGAAAGAACAGGA-------------ACGGT
CGACTAACCTGCGAAACATTAAGGATATAAATCGCCGAATCTGGGGAA----GGAATCTC
TGAATGACTC-------GGCGTAGTATCCTTAAGCAAACAACCGGTTTATAGGGAATCCA
AGTGAGAAGGAGATGAAAGAGTGCGTCCTTTCCACCGTAGCCACATTGGACTTATTGTTG
AGTTCCAAACA---ATGAAG--TGTAACGCATTGTGAGAAACATTAAGATGGACTGCGAA
GGGAGTCCAGTATGCCATTCAAAATGTAGATTCAAAGTAGTATCAAAGAATCGAAGGGAG
ATCGAAGAACCGCACCAAACACTTACAATCAAACTCACTCTGCCAACGCTTGAGACCTGC
TTCTGTGGCGAGCTGACTCTTGGAGCGACTGCCCATGCCCCAACCAGCCCAGTTGCCGAG
CCTGGAAAAGTAGCGAAACACTGTTGGGCTGGATGAGGGAGTCTTGGAACGCACAGAATC
ATGGGGATCAGGCACCTAAAGTGAACAGAAAATGAACTGAAATAAACTTACACGAATGTA
CTCTCATGACTCATAATTTACAAAAAACAAGGCACAACACAGTGCGTTTATAGATGGTAA
CCTTTATTATAATGTGCAATAGGTTTTAAGTGAATATAGGGTATACGTATAGTTATCAGA
AAAAGTACAT---CTGTCGAAGTTTTGAAGCTGCGGAATTTGTTTATTGCAGATACTA
>MY5266_Hencina_CerroBolla
GTGAAAACC--AAAGAACAATT---AGAGTGATCGAAAAGAATTTTTTTATTGTCATTGT
TAACTACTGTCAAAAACTTCCGCGATATCTAAAAATGAAAATGATAAACTGCATATCATT
TAGATGACTTTATATTTGTCACAGTATTGTGAAATGAGCATCCAGATGCCGGAACCTTCT
TATGGAAAGAGAGCAG------------ACACCTCG-GAACCATGTGGAACTTGGCGTCC
GACATTTGGCATGTAGGAATATTACAGCGTATCGCATGTAATGCTAAAAAAAGCTGTCAA
TATGTGTGTGTGTGTCACTGCGTGTGTTTCCGCAGAGATGAGAAAAAGAAAAGCAGAAAG
AACAAAGGACTACACCAAACACTTACAATCAAACTCACTCTGCCAACGCTTGAGACCTGC
TTCTGTGGCGAGCTGACTCTTGGACCGACTGCCCATGCCCCAACCAGCCCAGTTGCCGAG
CCTGGAAAAGTAGCGAAACACTGTTGGGCTGGATGAGGGAGTCTTGGAACGCACAGAATC
GTGGGGATCAGGCACCTAAAGTGAATAGGAAATGAACTGAAATGTACTTACAG--GTACA
CTCTCATGATTCATAATTTCCAAAAATCAGAGCACAACGCAGTGTGTTTACAGATAATAA
CCTTCATTACAACGTACAATAAGTTTTCAGTGAATATTGGGTATACATGTAGTTGTCATC
AGAAGTACATTAACCGCTGAAGTTTTGAAGCTGCTGACTTTGTTTATTGTAAATACTA
>MY5267_Hencina_CerroBolla
GTGAAGACC-AAAGAAGCAACTTAAGGAGTGATCGAAAAGAATTTTTTTATTGTCATTGT
TAACTACTGTCAAAAACTTCCGCGATATCTAAAAATGAAAATGATAAACTGCATATCATT
TAGATGACTTTATATTTGTCACAGTATTGTGAAATGAGCATCCAGATGCCGGGACCTTCT
TATGGAAAGAGAGCAG------------ACACCTGG-GAATCATGTGGAACTTGGCGTCC
GACATTTGGCATGTAGGAATATTACAGCGTATCGCATGTAATGCTAAAAAAAGCTGTCAA
TATGTGTGTGTGTGTCAGTGCGTGTGTTTCCGCAGAGATGAGAAAAAGAAAAGCAGAAAG
AACAAAGGACTACACCAAACACTTACAATCAAACTCACTCTGCCAACGCTTGAGACCTGC
TTCTGTGGCGAGCTGACTCTTGGACCGACTGCCCATGCCCCAACCAGCCCAGTTGCCGAG
CCTGGAAAAGTAGCGAAACACTGTTGGGCTGGATGAGGGAGTCTTGGAACGCACAGAATC
GTGGGGATCAGGCACCTAAAGTGAATAGGAAATGAACTGAAATGTACTTACAG--GTACA
CTCTCATGATTCATAATTTCCAAAAATCAGAGCACAACGCAGTGTGTTTACAGATAATAA
CCTTCATTACAACGTACAATAAGTTTTCAGTGAATATTGGGTATACATGTAGTTGTCATC
AAAAGTACATTAACCGTTGAAGTTTTGAAGCTGCTGACTTTGTTTATTGTAAATACTA
>MY5269_Hexurella_GuadalupeValley
GTGAAGACC-AAAGAAACAACTTAAAGAGTGATCGAAAAGAATTTTTTTATTGTCATTGT
TAACTACTGTCAAAATCTTCCGTGATATCTAAAAATGAAAACGATAAACTGTATATCATT
TAGATGACTTTATATTTATCCCAGTATTGTGAAATGAGCATCCAGATGCCGGGACCTTCT
TGTGGAAAGAGAGCGGCATACCGGGCCAACACCTCG-GAATCATGCGGATCTTGGCGTCC
GACATTTGGCATGTAGGAATATTACAGCGTATCGCATGTAATGCTGAAAAAAGCTGTCAA
TATGTGTGTGTGTGTCAGTGCGTGTGTTTCCGCAGAGATGAGAAAAAGAAAAGCAGAAAG
AACAAAAGACTACACCAAACACTTACAATCAAACTCACTCTGCCAACGCTTGAGACCTGC
TTCTGTGGCGAGCTGACTCTTGGACCGACTGCCCATGCCCCAACCAGCCCAGTTGCCGAG
CCTGGAAAAGTAGCGAAACACTGTTGGGCTGGATGAGGGAGTCTTGGAACGCACAGAATC
ATGGGGATCAGGCACCTAAAGTGAATAGGAAATGAACTGAAATATACTTACAG--GTGCA
CTCTCATGATTCACAATTTCCAAAAATCAGAGCACAACACATTGTGTTTACAGATGATAA
CCTTCATTACAACGTACAATGAGTTTTCAATGAATATTGGGTATACATGTAGTTGTCATC
AAAAGTATATTAACTGTTGAAGTTTTGAAGCTGCTGACTTTGTTTATTGTAAATACTG
>MY5271_Hexurella_GuadalupeValley
GTGAAGACC-AAAGAAACAACTTAAAGAGTGATCGAAAAGAATTTTTTTATTGTCATTGT
TACCTACTGTCAAAATCTTCCGTGATATCTAAAAATGAAAACGATAAACTGTATATCATT
TAGATGACTTTATATTTATCCCAGTATTGTGAAATGAGCATCCAGATGCCGGGACCTTCT
TGTGGAAAGAGAGCGGCATACCGGGCCAACACCTCG-GAATCATGTGGATCCTGGCGTTC
GACATTTGGCATGTAGGAATATTACAGCGTATCGCATGTAATGCTGAAAAAAGCTGTCAA
TATGTGTGTGTGTGTCAGTGCGTGTGTTTCCGCAGAGATGAGAAAAAGAAAAGCAGAAAG
AACAAAAGACTACACCAAACACTTACAATCAAACTCACTCTGCCAACGCTTGAGACCTGC
TTCTGTGGCGAGCTGACTCTTGGACCGACTGCCCATGCCCCAACCAGCCCAGTTGCCGAG
CCTGGAAAAGTAGCGAAACACTGTTGGGCTGGATGAGGGAGTCTTGGAACGCACAGAATC
ATGGGGATCAGGCACCTAAAGTGAATAGGAAATGAACTGAAATATACTTACAG--GTGCA
CTCTCATGATTCACAATTTCCAAAAATCAGAGCACAACACAGTGTGTTTACAGATGATAA
CCTTCATTACAACGTACAATAAGTTTTCAATGAATATTGGGTATACATGTAGTTGTCATC
AAAAGTACATTAACTGTTGAAGTTTTGAAGCTGCTGACTTTGTTTATCGTAAATACCA
>MY5276_Hexurella_SanPedro_Martir
GTGAAGACCAAAAGAAACAACTTAAAGAGTGATCGAAAAGAATTTTTTAATTGGCATTGT
TAACTACTGTCAAAATCTTCCGTGATATCTAAAAATGAAAACGA-------TATATCATT
TAGATGACTTTATATTTATCACAGTATTGTGAAACGAGCATCCAGATGTCGGGACCTTCT
TGTGGAAAGAGAGCGGCATACCGGGCCAACACCTCG-GAATCATGTGGAACTTGGTGTCC
GACATTTGGCATGTAGGAATATTACAGCGTATCGCATGTAATGCTAAATAAAGCTGTCAA
TATGTGTGTGTGTGTCAGTGCGTGTGTTTCCGCAGAGATGAGAAAAAGAAAAGCAGAAAG
AACAAAAGACTACACCAAACACTTACAATCAAACTCACTCTGCCAACGCTTGAGACCTGC
TTCTGTGGCGAGCTGACTCTTGGACCGACTGCCCATGCCCCAACCAGCCCAGTTGCCGAG
CCTGGAAAAATAGCGAAACACTGTTGGGCTGGATGAAGGAGTCTTGGAACGCACAGAATC
ATGGGGATCAGGCACCTAAAGTGAATGGGAAATGAACTGAAATATACTTACAG--GTGCA
CTCGCATGATTCACAATTTCCAAAAATCAGAGCACAACACAGTGTGTTTACAGATGATAA
CCTTCATTACAACGTACAATAAGTTTTCAATGAATATTGGGTATACATGTAGTTGTCATC
AAAAGTACATTAACCGTTGAAGTTTTGAAGCTGCTGACTTTGTTTATTGCAAATACTA
>MY5277_Hexurella_SanPedro_Martir
GTGAAGACCAAAAGAAACAACTTAAAGAGTGATCGAAAAGAATTTTTTTATTGGCATTGT
TAACTACTGTCAAAATCTTCCGTGATATCTAAAAATGAAAACGATAAACTGTATATCATT
TAGATGACTTTATATTTATCACCGTATTGTGAAACGAGCATCCAGATGTCGGGACCTTCT
TGTGGAAAGAGAGCGGCATACCGGGCCAACACCTCG-GAATCATGTGGAACTTGGTGTCC
GACATTTGGCATGTAGGAATATTACAGCGTATCGCATGTAATGCTAAATAAAGCTGTCAA
TATGTGTGTGTGTGTCAGTGCGTGTGTTTCCGCAGAGATGAGAAAAAGAAAAGCAGAAAG
AACAAAAGACTACACCAAACACTTACAATCAAACTCACTCTGCCAACGCTTGAGACCTGC
TTCTGTGGCGAGCTGACTCTTGGACCGACTGCCCATGCCCCAACCAGCCCAGTTGCCGAG
CCTGGAAAAATAGCGAAACACTGTTGGGCTGGATGAAGGAGTCTTGGAACGCACAGAATC
ATGGGGATCAGGCACCTAAAGTGAATGGGAAATGAACTGAAATATACTTACAG--GTGCA
CTCGCATGATTCACAATTTCCAAAAATCAGAGCACAACACAGTGTGTTTACAGATGATAA
CCTTCATTACAACGTACAATAAGTTTTCAATGAATATTGGGTATACATGTAGTTGTCATC
AAAAGTACATTAACCGTTGAAGTTTTGAAGCTGCTGACTTTGTTTATTGCAAATACTA
>MY5280_Hexurella_ArroyoSalado
GTGAAGACC-AAAAAAAAAATTTAAAGAGTGATCGAAAAGATTTTTTTTATTGACATTGT
TAACTACTGTCAAAACCTTCCGCGATATCTAAAAATAAAAATGATAAACTGCATATCATT
TAGATGACTTTGTATTTATCACAGTATTGTGAAATGAGCATCCAGATGTCGGGACCTTCT
TGTGGAAAGAGAGCGGCATACCGGGCCAACACCTCG-GAATCATGT--------------
--------------AGGAATATTACAGAGTATCGCATGTAATGCTAAAAAAAGCTGTCAA
TATG-GTGTATGTGTCAGTGCGTGTGTTTCCGCAGAGATGAGAAAAAGAAAAGCAGAAAG
AACAAAAGACTACACCAAACACTTACAATCAAACTCACTCTGCCAACGCTTGAGACCTGC
TTCTGTGGCGAGCTGACTCTTGGACCGACTGCCCATGCCCCAACCAGCCCAGTTGCCGAG
CCTGGAAAAGTAGCGAAACACTGTTGGGCTGGATGAGGGAGTCTTGGAACGCACAGAATC
ATGGGGATCAGGCACCTAAAGTGTACAGGAAAAGAACTGAAATATTCTCATGA--GTGCA
CTCTCATGATTCATAATTTCCAAAAATCAGGACACAATACAGTGTGTTTACAGATGATAA
CCTTCATTACAACGTACAATAAGTTTTCAATGAATGTAGGGTATACATGTAGTTAACACT
AAAAGTACATTAACTGTTGAAGTTTTGAAGCTGTTTACTTTGTTTATTGTAGATACTA
>MY5282_Hexurella_ArroyoSalado
------------------------------------------------------------
------------------------------------------------------------
--------------------------------------------------GGGACCTTCT
TGTGGAAAGAGAGCGGCATACCGGGCCAACACCTCG-GAATCATGT--------------
--------------AGGAATATTACAGAGTATCGCATGTAATGCTAAAAAAAGCTGTCAA
TATG-GTGTATGTGTCAGTGCGTGTGTTTCCGCAGAGATGAGAAAAAGAAAAGCAGAAAG
AACAAAAGACTACACCAAACACTTACAATCAAACTCACTCTGCCAACGCTTGAGACCTGC
TTCTGTGGCGAGCTGACTCTTGGACCGACTGCCCATGCCCCAACCAGCCCAGTTGCCGAG
CCTGGAAAAGTAGCGAAACACTGTTGGGCTGGATGAGGGAGTCTTGGAACGCACAGAATC
ATGGGGATCAGGCACCTAAAGTGTACAGGAAAAGAACTGAAATATTCTCATGG--GTGCA
CTCTCATGATTCATAATTTCCAAAAATCAGGACACAATACAGTGTGTTTATAGATGATAA
CCTTCATTACAACGTACAATAAGCTTTCAATGAATATATTGTATACATGTAGTTATCACC
AAAAGTACATTAACTGTTGAAGTTTTGAAGCTGCTCGCTTTGTTTATTCTAGATACTA
>MY5286_Hrupicola_SweetwaterSpr_OrdMtn
GTGGAGACCAAACAAAGCAACTTAAAGAGTGATCGAAAAGAATTTTTTTATTGGCATTGT
TAACTACTGTCAAAACCTTCCGCGATATCTAAAAATGAAAATGATAAGCTGCGTATCATT
TAGATGACTGTATATTTATCACAGTATTGTGAAATGAGCATCCAGATGTCCGGACCTTCT
TGTGGAAAGAGAGCGGCATACCGGGCCAACACCTCG-GAATCATGTGGAACTTGGCGTCC
GACATTTGGCATGTAGGAATATTACAGCGTATCGCATGTAATGCTAAAAAAAGCTGTCAA
TATGTGTGTGTGTGTCAGTGCGTGTGTTTCCGCAGAGACGAGAAAAAGAAAAGCAGAAAG
AACAAAAGACTACACCAAACACTTACAATCAAACTCACTCTGCCAACGCTTGAGACCTGC
TTCTGTGGCGAGCTGACTCTTGGACCGACTGCCCATGCCCCAACCAGCCCAGTTGCCGAG
CCTGGAAAAGTAGCGAAACACTGTCGGGCTGGATGAGGGAGTCTTGGAACGCACAGAATC
ATGGGGATCAGGCACCTAAAGTGAATAGGGAATGAATTGAGATATACTTACAG--GTGCA
CTCTAATGATTCATAATTACCAAAAATCAGGGCACAATACAGTGTGTTTACAGATGATAA
CCTTCATTACAACGTACAATAAGTTTTCAATGAATATAGGGTATACATGTAGTTATCACC
AAAAGTACATTAGCTGTTGAAGTTTTGAAGCTGCTGATTTTGTTTATTGTAGATACTA
>MY5287_Hrupicola_SweetwaterSpr_OrdMtn
------------------------------------------------------------
----TACTGTCAAAACCTTCCGCGATATCTAAAAATGAAAATGATAAGCTGCGTATCATT
TAGATGACTGTATATTTATCACAGTATTGTGAAATGAGCATCCAGATGTCCGGACCTTCT
TGTGGAAAGAGAGCGGCATACCGGGCCAACACCTCG-GAATCATGTGGAACTTGGCGTCC
GACATTTGGCATGTAGGAATATTACAGCGTATCGCATGTAATGCTAAAAAAAGCTGTCAA
TATGTGTGTGTGTGTCAGTGCGTGTGTTTCCGCAGAGACGAGAAAAAGAAAAGCAGAAAG
AACAAAAGACTACACCAAACACTTACAATCAAACTCACTCTGCCAACGCTTGAGACCTGC
TTCTGTGGCGAGCTGACTCTTGGACCGACTGCCCATGCCCCAACCAGCCCAGTTGCCGAG
CCTGGAAAAGTAGCGAAACACTGTCGGGCTGGATGAGGGAGTCTTGGAACGCACAGAATC
ATGGGGATCAGGCACCTAAAGTGAATAGGGAATGAATTGAGATATACTTACAG--GTGCA
CTCTAATGATTCATAATTACCAAAAATCAGGGCACAATACAGTGTGTTTACAGATGATAA
CCTTCATTACAACGTACAATAAGTTTTCAATGAATATAGGGTATACATGTAGTTATCACC
AAAAGTACATTAGCTGTTGAAGTTTTGAAGCTGCTGATTTTGTTTATTGTAGATA-TA
>MY5288_Hrupicola_Deadman_Hills
GTGAAGACTAAAGGAAACAACTTAAAGAGTGATCGAAAGGAATTTTTTTATTGGCATTGT
TAACTACTGTCAAAACCTTCCGCGATATCTAAAAATGAAAATGATAAACTCCATATCATT
TAGATGACTTTATATTTATCACAGTATTGTGGAATGAGCATCCAGATGTCGGGACCTTCT
TGTGGAAAGAGAGCGGCATACCGGGCCAACACCTCG-GAATCATGTGGAACTTGGCGCCC
GACATTTGGCATGTAGGAATATTACAGCGTATCGCATGTAATGCTAAAAAAAGCTGTCAA
TATG-ATGTATGTGTCCGTGCGTGTGTTTCCGCAGAGATGAGAAAAAGAAAAGCAGAAAG
AACAAAAGACTACACCAAACACTTACAATCAAACTCACTCTGCCAACGCTTGAGACCTGC
TTCTGTGGCGAGCTGACTCTTGGACCGACTGCCCATGCCCCAACCTGCCCAGTTGCCGAG
CCTGGAAAAGTAGCGAAACACTGTTGGGCTGGATGAGGGAGTCTTGGATCGCACAGAATC
ATGGGGATCAGGCACCTAAAGTGAATACGAAAGGAACTGAAATATACTTACAG--GTGCA
CTCTCATGATTCATAATTTCCAAAAATCAGGGCACAATACAATGTGTTTACAGATGATAA
CCTTCATTACAACGTACAATAAGTTTTCAATGAATATAAGGTATACATGTAGTTATCACC
AAAAGTACATTAACTGTTGAAGTTTTGAAGCTGCTGACTTTGTTTTTTGTAGATACTA
>MY5289_Hrupicola_Deadman_Hills
GTGAAGAC--AAAGAAACAACTTAAAGAGTGATCGAAAAGAATTTTTTTATTGGCATTGT
TAACTACTGTCAAAACCTTCCGCGATATCTAGAAATGAAAATGATAAACTGCATATCATT
TAGATGACTTTATATTTATCACAGTATTGTGGAATGAGCATCCAGATGTCGGAACCTTCT
TGTGGAAAGAGAGCGGCATACCGGGCCAACACCTCG-GAATCATGTGGTACTTGGCGTCC
GACATTTGGCATGTAGGAATATTACAGCGTATCGCATGTAATGCTAAAAAAAGCTGTCAA
TATG-ATGTATGTGTCCGTGCGTGTGTTTCCGCAGAGATGAGAAAAAGAAAAGCAGAAAG
AACAAAAGACTACACCAAACACTTACAATCAAACTCACTCTGCCAACGCTTGAGACCTGC
TTCTGTGGCGAGCTGACTCTTGGACCGACTGCCCATGCCCCAACCTGCCCAGTTGCCGAG
CCTGGAAAAGTAGCGAAACACTGTTGGGCTGGATGAGGGAGTCTTGGATCGCACAGAATC
ATGGGGATCAGGCACCTAAAGTGAATACGAAAGGAACTGAAATATACTTACAG--GTGCA
CTCTCATGATTCATAATTTCCAAAAATCAGGGCACAATACAATGTGTTTACAGATGATAA
CCTTCATTACAACGTACAATAAGTTTTCAATGAATATAAGGTATACATGTAGTTATCACC
AAAAGTACATTAACTGTTGAAGTTTTGAAGCTGCTGACTTTGTTTTTTGTAGATACTA
>MY5309_Hapachea_JohnnyLyon_Hills
------------------------------GACCCAAAAAATTTTCTTTATTGGCATTGT
TAACTGCTGTCAAAACCTTCCGCGATATCTAAAAATGAATCTGATAAACTGCATATCATT
TAGATGACTTTATATTTATCACAGTGTTGTGAAGGAAACATCCAGATGTCGGGACCTTCA
TGTGGAAAGGGAGCGGCATACCGGGCCAATACCTGGAGAATCATGTGGAACTTGTCGTTC
GACATTTGGCATGTGGGAATTTTACAGCGTATCGCATGTAATGTTAAGAAAAGCTGTCAA
TATGTGTGTGTGTGTCAGCGCGTGTGTTTCGGCAAAGTTGAAAAAAAGAAAAGCAGAAAG
AACAAAAGACTACACCAAACACTTACAATCAAACTCACTCTGCCAGCGCTTGAGACCTGC
TTCTGTGGCGAGCTGACTCTTGGACCGACTGCCCATGCCCCAACCAGCCCAGTTACCGAG
CCTTGAAAAGTAGCGAAACACTGTTGGGCTGGATGAGGGAGTTTTGGAACGCACAGAATC
ATGGGGATCAGGCACCTAAATGGAATAGAAAATGAACTGAAATATACTTACAGAAATGCA
CTCTCATGATTCATAATTTACAAAAAACAAGGCACAACACAGTGTGTTTTCAGATGGTAA
CCTCCATTACAATGTGCAACAGTTTTTCAATGAATATAGGGTATACATATAGTTATCAGC
AAAAGTACATTAACGGTCGAAGTTTTGAAGCGGCGGACTTAGTTTATTGCAG------
>MY5310_Hexurella_AntelopeCyn_CerbatMtns
------------------------------------------------------------
------------------------------------------------------------
------------------------------------------------------------
------------------------------------------------------------
------------------------------------------------------------
------------------------------------------------------------
---------------------------------------CTGCCAACGCTTGAGACCTGC
TTCTGTGGCGAGCTGACTCTTGGACCGACTGCCCATGCCCCAACCAGCCCAGTTGCCGAG
CCTGGAAAAGTAGCGAAACACTGTTGGGCTGGATGAGGGAGTCTTGGAACGCACAGAATC
ATGGGGATCAGGCACCTAATGCGAATAGAAAATAAACTGAAGTAAACTTACAGGAATGCA
CTCTCATGATTCGTAATTTACAAAAAACAAGGCACAACACAGTACGTTTATAGATGGTAA
CCTTC-------------------------------------------------------
----------------------------------------------------------
>MY5311_Hexurella_AntelopeCyn_CerbatMtns
GTGAAGACC---------------------------------------------------
------------------------------AGAAA--------ATAAACTGCATATCATT
TACGTGACTTTATATTTATCACAATGTTGTGAAATAAACGTTCAGATGCCGGGACCTTCA
TGTCGAAAGGGAGCGGCATACCAGACCAACACCTCCAGAATCATGTGGAACTTGTCTTCC
GACATCTGGCATGTGAGAATTTTACAGCGTATCGCATGTAACGTTACAGAAAACTGTCAA
TGTGTGTGTGTGGGTGAGTGCGTGTGTTTCCGCAGAGATGAGAAAAAGAAAAGCAGAAAG
AACAAAAGACTACACCAAACACTTACAATCAAACTCACTCTGCCAACGCTTGAGACCTGC
TTCTGTGGCGAGCTGACTCTTGGACCGACTGCCCATGCCCCAACCAGCCCAGTTGCCGAG
CCTGGAAAAGTAGCGAAACACTGTTGGGCTGGATGAGGGAGTCTTGGAACGCACAGAATC
ATGGGGATCAGGCACCTAATGCGAATAGAAAATAAACTGAAGTAAACTTACAGGAATGCA
CTCTCATGATTCGTAATTTACAAAAAACAAGGCACAACACAGTACGTTTATAGATGGTAA
CCTTCATTATAATGTGCAATAGGTTTTTAGTGAATATAGGGTATACGTATGGTTATCAGC
AAAAGTACATTAACTGCCGAAGTTTTGAAGCTCCGGAATTTGTTTATTGGAGATAC--
>MY5312_Hexurella_FoxCyn_MusicMtns
------------------------------------------------------------
--------------------------ATCTAAAAATGAATCTGATAAACTGCATATCATT
TACGTGACTTTATATTTATCACAATGTTGTGAAATAAACGTTCAGATGCCGGGACCTTCA
TGTCGAAAGGGAGCGGCATACCAGACCAACACCTCCAGAATCATGTGGAACTTGTCTTCC
GACATCTGGCATGTGAGAATTTTACAGCGTATCGCATGTAACGTTACAGAAAACTGTCAA
TGTGTGTGTGTGGGTGAGTGCGTGTGTTTCCGCAGAGATGAGAAAAAGAAAAGCAGAAAG
AACAAAAGACTACACCAAACACTTACAATCAAACTCACTCTGCCAACGCTTGAGACCTGC
TTCTGTGGCGAGCTGACTCTTGGACCGACTGCCCATGCCCCAACCAGCCCAGTTGCCGAG
CCTGGAAAAGTAGCGAAACACTGTTGGGCTGGATGAGGGAGTCTTGGAACGCACAGAATC
ATGGGGATCAGGCACCTAATGCGAATAGAAAATAAACTGAAGTAAACTTACAGGAATGCA
CTCTCATGATTCGTAATTTACAAAAAACAAGGCACAACACAGTACGTTTATAGATGGTAA
CCTTCATTATAATGTGCAATAGGTTTTCAGTGAAAATAGGGTATACGTATGGTTATCAGC
AAAAGTACATTAACTG-CGAAGTTTTGAAGCTCCGGAATTTGTTTATTG-AGATACTA
>MY5313_Hexurella_FoxCyn_MusicMtns
---------------------------------------------------------TGT
TAATTCTG--CAAAACCTTCCGCGATATCTAAAAATGAATCTGATAAACTGCATATCATT
TACGTGACTTTATATTTATCACAATGTTGTGAAATAAACGTTCAGATGCCGGGACCTTCA
TGTCGAAAGGGAGCGGCATACCAGACCAACACCTCCAGAATCATGTGGAACTTGTCTTCC
GACATCTGGCATGTGAGAATTTTACAGCGTATCGCATGTAACGTTACAGAAAACTGTCAA
TGTGTGTGTGTGGGTGAGTGCGTGTGTTTCCGCAGAGATGAGAAAAAGAAAAGCAGAAAG
AACAAAAGACTACACCAAACACTTACAATCAAACTCACTCTGCCAACGCTTGAGACCTGC
TTCTGTGGCGAGCTGACTCTTGGACCGACTGCCCATGCCCCAACCAGCCCAGTTGCCGAG
CCTGGAAAAGTAGCGAAACACTGTTGGGCTGGATGAGGGAGTCTTGGAACGCACAGAATC
ATGGGGATCAGGCACCTAATGCGAATAGAAAATAAACTGAAGTAAACTTACAGGAATGCA
CTCTCATGATTCGTAATTTACAAAAAACAAGGCACAACACAGTACGTTTATAGATGGTAA
CCTTCATTATAATGTGCAATAGGTTTTTAGTGAATATAGGGTATACGTATGGTTATCAGC
AAAAGTACATTAACTGTCGAAGTTTTGAAGCTCCGGAATTTGTTTATTGCAGATACTA
>MY5314_Hexurella_Grasshopper_BrushyMtn
------------------------------------------------------------
-----------------------GATATCTAAAAATGAATCTGATAAACTGCATATCATT
TATGTGACTTTATATTTATCACAGTGTTGCGAAATAAACGTTCAGATGTCGGGACTTTCA
TGTCGAAAGGGAGCGGCATACCGGGCCAACACCTCGAGAATCATGTGGAACTTGTCTTCC
GACATCTGGCATGTGAGAATTTTATAGCGTATCGCATGTAACGTTACAGAACGCTGTCAA
TGTGTGTGTGTGGGTGAGTGCGTGTGTTTCCGCAGAGATGAGAAAAAGAAAAGCAGAAAG
AACAAAAGACTACACCAAACACTTACAATCAAACTCACTCTGCCAACGCTTGAGACCTGC
TTCTGTGGCGAGCTGACTCTTGGACCGACTGCCCATGCCCCAACCAGCCCAGTTGCCGAG
CCTGGAAAAGTAGCGAAACACTGTTGGGCTGGATGAGGGAGTCTTGGAACGCACAGAATC
ATGGGGATCAGGCACCTAAAGTGAATAGAAAATGAACTGAAATAAACTTACAGGAATGCA
CTCTCATGATTCATAATATACAAAAAACAAGGCACAACACAGCGCATTTATAGATGGTAA
TCTTCGTTATAATGTGCAATAGGTTTTCAGTGAATATAGGGCAAACGTATAGTTATCAGC
AAAAGTACATTAACTGTCGAAGTTTTGAAACTGCGGAA--------------------
>MY5315_Hexurella_WagonerRd_BradshawMtns
GTGAAGACCAAAAGGAACTGCCTAAAACGCGATCTAAAATAATTTCTTTATTGGCATTGT
TAGCTTCTGTCAAAAACTTCCGCGATATCTAAAAATGAGTCTGATAAACTGCATATCATT
TATGTGACTTTATATTTATCACAGTGTTGTGAAATAAACGTTCAGATGTCGGGACTTTCA
TGTCGAAAGGGAGCGGCATACCGGGCCAACACCACGAGAATCATGTGGAACTTGTCTTCC
GACATCTGGCATGTGAGAATTTTACAGCGTATCGCATGTAACGTTACAGAAAGCTGTCAA
TGTGTGTGTGTGGGTGA------GTGTTTCCGCAGAGATGAGAAAAAGAAAAGCAGAAAG
AACAAAAGACTACACCAAACACTTACAATCAAACTCACTCTGCCAACGCTTGAGACCTGC
TTCTGTGGCGAGCTGACTCTTGGACCGACTGCCCATGCCCCAACCAGCCCAGTTGCCGAG
CCTGGAAAAGTAGCGAAACACTGTCGGGCTGGATGAGGGAGTCTTGGAACGCACAGAATC
ATGGGGATCAGGCACCTAAAGTGAACAGAAAATGAACTGAAATAAACTTACAGGAATGCA
CTCTCATGATTCATTAT-------------------ATACAGTGCGTTTCTAGATGGTAA
CCTTCATTATAATGTGCAATAGGTTTTCAGTGAATATAGGGTATACG-------------
----------------------------------------------------------
>MY5316_Hexurella_WagonerRd_BradshawMtns
-------------------GCCTAAAACGCGATCTAAAATAATTTCTTTATTGGCATTGT
TAGCTTCTGTCAAAACCTTCCGCGATATCTAAAAATGAATCTGATAAACTGCATATCATT
TATGTGACTTTATATTTATCACAGTGTTGTGAAATAAACGTTCAGATGTCGGGACTTTCA
TGTCGAAAGGGAGCGGCATACCGGGCCAACACCATGAGAATCATGTGGAACTTGTCTTCC
GACATCTGGCATGTGAGAATTTTACAGCGTATCGCATGTAACGTTACAGAAAGCTGTCAA
TGTGTGTGTGTGGGTGA------GTGTTTCCGCAGAGATGAGAAAAAGAAAAGCAGAAAG
AACAAAAGACTACACCAAACACTTACAATCAAACTCACTCTGCCAACGCTTGAGACCTGC
TTCTGTGGCGAGCTGACTCTTGGACCGACTGCCCATGCCCCAACCAGCCCAGTTGCCGAG
CCTGGAAAAGTAGCGAAACACTGTCGGGCTGGATGAGGGAGTCTTGGAACGTACAGAATC
ATGGGGATCAGGCACCTAAAGTGAACAGAAAATGAACTGAAATAAACTTACAGGAATGCA
CTCTCATGATTCGTAATTTACAAAAAACAAGGCATAACACAGCGCGTTTCTAGATGGTAA
CCTTCATTATAATGTGCAATAGGTTTTCAGTGAATATAGGGTATACGTATAGTTATCAGA
AAAAGTACGT---CTGTCGAAGTTTTGAAGCTGCGGAATTTGTTTATTGCAGATACTA
>MY5317_Hrupicola_Cottonwood_SnYsidroMtns
GTGAAGACCAAAGGAAACAACTTATAGAGTGGTCAAAGAGAATTTTTTTATTGGCATTGT
TAACTACTGTCAAAACCTTCCGCGATATCTAAAAATGAAAATGATAAACTGCATATCATT
TAGATGACTTTATATTTACCACAGTATTGTGAAAAGAGCATCCAGATGTCGGGACCTTCT
T--GGAAAGAGAGCGGCATACCGGGCCAACACCTCG-GAATCATGTGGAACTTGGCATCC
GACATTTGGCATGTAGGAATATTACAGCGTATCGCATGTAATGCTAAAAAGAGCTGTCAA
TATACATGTATGTGTCAGTGCGTGTGTTTCCGCAGAGATGTGAAAAAGAAAAGCAGAAAG
AACAGAAGACTACACCAAACACTTACAATCAAACTCACTCTGCCAACGCTTGAGACCTGC
TTCTGTGGCGAGCTGACTCTTGGACCGACTGCCCATGCCCCAACCAGCCCAGTTGCCGAG
CCTGGAAAAGTAGCGAAACACTGTTGGGCTGGACGAGGGAGTCTTGGAACGCACAGAATC
ATGGGGATCAGGCACCTAAAGTGAATAGGAAATGAACTGAAATGTACTTACAG--GTGCA
CTCTCATGATTCATAATTTCCAAAAATCAGGACACAATACAGTGTGTTTACAGATGATAA
CCTTCATTACAACGTACAATACGTTTTCAATGAATATAGGGTATACATGTAGTTATCACC
AAAAGTACATTAACTGCTGAAGTTTTGAAGCTGCTGACTTTGTTTATTGTAG------
