# Supplementary material for: ﻿Species delimitation, biogeography, and natural history of dwarf funnel web spiders (Mygalomorphae, Hexurellidae, Hexurella) from the United States / Mexico borderlands
Source: Zookeys. 2023 Jun 14;1167:109–57. doi: 10.3897/zookeys.1167.103463 (PMC10285686; doi:10.3897/zookeys.1167.103463)
Supplement: Supplementary material 3 — Input matrices, analysis log files, and output tree files for nuclear and mitochondrial analyses [file zookeys-1167-109_article-103463__-s003.zip › uce-200856.fasta]

>MY0059_Hapachea_SantaRitaMtns_MaderaCyn
AGACTATTTATTAAAGCAGCAAGCAATAGAGATGAAAACTGGACAACCAAAACCGCAAGA
GTGAGACAGAAGCTTCGGACCTGAACTAATAAGAGAATACGACTCCTGTTATGTGAATTA
AGACAACATGATAGAAAAATAATTTTCTTACTTTAATGAGGTCTCCGAGTAACTTGTTAG
CTTCAGTATATGCTTTCTTGATTTTTTCAAAATGCTCTCCAAGACCAAGACTAAAGGCTT
GGAACTGCAAATTTGTGTACTGACCACCTGGTATCTCATTTTCATACACATCAGCATTAC
CGCTTTTCATAGTCACAGTACACTCAAAGGGAGCATAAAGTGTTCGAGTTTGCTCCCAAT
ATGCAGAGTACTTGCTCACGTTTTGCAATGAAATGCCTACATAAAAGACCAGGGACACTT
TTAATCAGAAGATAAATTCTTACTCCAAAAAGAGCTCTTTCACTCTTTACACTAGACTTA
AAAAACTGGATTCTTTGAATCTAAGATTAAACCAAAATTTATATTACAATTACTAAGAAG
TCAATTTGGAAAAACGTTAAAATCCTT
>MY0139_Hexurella_SanDiego_Guatay
AGACCATTTATTCAAGCAGCAAGCAACAGAGGTGAAAATTGGACAACCAAAACCACAAGA
ATGAGACAGAAGCTTCGGACTTGAACTAATAAGAGAATACGACTCCTGTTACGTGAATTA
A---GACATGATAGAAAAATAATTTTCTTACTTTAATGAGGTCTCCTAGTAACTTGTTAG
CTTCAGTATATGCTTTCTTGATTTTTTCAAAATGCTCTCCAAGACCAAGACTAAAGGCTT
GGAACTGCAAATTTGTGTACTGACCACCTGGTATCTCATTTTCATACACATCAGCATTAC
CGCTTTTCATAGTCACAGTACACTCAAAAGGAGCATAAAGTGTTCGAGTTTGCTCCCAAT
ATGCCGAGTACTTGCTCACATTTTGCAATGAAATGCCTACATAAAAGACCAGGGACACTT
TTAATCAGAAGATAAATTCTTACTCTAAAAAGAGCTCTTTCACTCTTTACACTAGACTT-
AAAAACTCGATTCTTTGAATCTAAGATTAAACCAAAATTTACATTACAATTACTAAGTAG
TAAATTTGGAGAAATGTTAAAAACTTT
>MY5053_Hexurella_ChiricahuaMtns_PriceCyn
AGACCATTTATTAAAGCAGCAAGCAATAGAGATGAAAATTGGACAACCAAAACCGCAAGA
ATGAGACAGAAGCTTCAGACTTGAACTAATAAGAGAATACGACTCCTGTTACGTGAATTA
AGACAACATGATAGAAAAATAATTTTCTTACTTTAATGAGGTCTCCGAGTAACTTGTTAG
CTTCAGTATATGCTTTCTTGATTTTTTCAAAATGCTCTCCAAGACCAAGACTAAAGGCTT
GGAACTGCAAATTTGTGTACTGACCACCTGGTATCTCATTTTCATACACATCAGCATTAC
CACTTTTCATAGTCACAGTACACTCAAAGGGAGCATAAAGTGTTCGAGTTTGCTCCCAAT
ATGCAGAGTACTTGCTCACGTTTTGCAATGAAATGCCTACATAAAAGACCAGGGACACTT
TTAATCAGAAGATAAATTCTTACTCCAAAAAGAGCTCTTTCACTCTTTACACTAGACTTA
AAAAACTGGATTCTTTGAATCTAAGATTAAACCAAAATTTATATTACAATTACTAAGAAG
TCAATTTGGAAAAATGTCAAAAACCTT
>MY5064_Hexurella_MuleMtns_Escabrosa
AGACCAATTATTAAAGCAGCAAGCAATAGAGATGAAAATTGGACAACCAAAACCGCAAGA
ATGAGAAAGAAGCTTCGGACTTGAACTAACAAGAGAATACGACTCCTGTTACGTGAAATA
AGACAACATGATAGAAAAATAATTTTCTTACTTTAATGAGGTCTCCGAGTAACTTGTTAG
CTTCAGTATATGCTTTCTTGATTTTTTCAAAATGCTCTCCAAGACCAAGACTAAAGGCTT
GGAACTGCAAATTTGTGTACTGACCACCTGGTATCTCATTTTCATACACATCAGCATTAC
CGCTTTTCATAGTCACAGTACACTCAAAGGGAGCATAAAGTGTTCGAGTTTGCTCCCAAT
ATGCAGAGTACTTGCTCACGTTTTGCAATGAAATGCCTACATAAAAGACCAGGGACACTT
TTAATCAGAAGATAAATTCTTACTCCAAAAAGAGCTCTTTCACTCTCTACACTAGACTTA
AAAAACTGGATTCTTTGAATCTAAGATTAAACCAAAATTTATATTACAATTAC-AAGAAG
TCAATTTGGAAAAATGTTAAAAACCTT
>MY5066_Hexurella_MuleMtns_Escabrosa
AGACCAATTATTAAAGCAGCAAGCAATAGAGATGAAAATTGGACAACCAAAACCGCAAGA
ATGAGACAGAAGCTTCGGACTTGAACTAATAAGAGAATACGACTCCTGTTACGTGAATTA
AGACAACATGATAGAAAAATAATTTTCTTACTTTAATGAGGTCTCCGAGTAACTTGTTAG
CTTCAGTATATGCTTTCTTGATTTTTTCAAAATGCTCTCCAAGACCAAGACTAAAGGCTT
GGAACTGCAAATTTGTGTACTGACCACCTGGTATCTCATTTTCATACACATCAGCATTAC
CGCTTTTCATAGTCACAGTACACTCAAAGGGAGCATAAAGTGTTCGAGTTTGCTCCCAAT
ATGCAGAGTACTTGCTCACGTTTTGCAATGAAATGCCTACATAAAAGACCAGGGACACTT
TTAATCAGAAGATAAATTCTTACTCCAAAAAGAGCTCTTTCACTCTCTACACTAGACTTA
AAAAACTGGATTCTCTGAATCTAAGATTAAACCAAAATTTATATTACAATTACTAAGAGG
TCAATTTGAAAAAATGTTAAAAACTTT
>MY5071_Hexurella_SantaRitaMtns_AlisoSprings
AGACCATTTATTAAAGCAGCAAGCAATAGAGATGAAAATTGGACAACCAAAACCGCAAAC
ATGAGACAGAAGCTTCGGATTTGAACTAATAAGAGAATACGACTCCTGTTACGTGAATTA
AGACAACATGATAGAAAAATAATTTTCTTACTTTAATGAGGTCTCCGAGTAACTTGTTAG
CTTCAGTATATGCTTTCTTGATTTTTTCAAAATGCTCTCCAAGACCAAGACTAAAGGCTT
GGAACTGCAAATTTGTGTACTGACCACCTGGTATCTCATTTTCATACACATCAGCATTAC
CGCTTTTCATAGTCACAGTACACTCAAAGGGAGCATAAAGTGTTCGAGTTTGCTCCCAAT
ACGCAGAGTACTTGCTCACGTTTTGCAATGAAATGCCTACATAAAAGACCAGGGACACTT
TTAATCAGAAGATAAATTCTTACTCCAAAAAGAGCTCTTTCACTCTTTACACTAGACTTA
AAAAACTGGATTCTTCGAATCTAAGATTAAACCAAAATTTATATTACAATTACTAAGAGG
TCAATTTGGAAAAATGTTAAAAACTTT
>MY5075_Hexurella_ChiricahuaMtns_CaveCrkCyn
AGACCATTTATTAAAGCAGCAAGCAATAGAGATGAAAATTGGACAACCAAAACCGCAAGA
ATGAGACAGAAGCTTCGGACTTGAACTAATAAGAGAATACGACTCCTGTTACGTGAATTA
ATACAACATGATAGAAAAATAATTTTCTTACTTTAATGAGGTCTCCGAGTAACTTGTTAG
CTTCAGTATATGCTTTCTTGATTTTTTCAAAATGCTCTCCAAGACCAAGACTAAAGGCTT
GGAACTGCAAATTTGTGTACTGACCACCTGGTATCTCATTTTCATACACATCAGCATTAC
CGCTTTTCATAGTCACAGTACACTCAAAGGGAGCATAAAGTGTTCGAGTTTGCTCCCAAT
ATGCAGAGTACTTGCTCACGTTTTGCAATGAAATGCCTACATAAAAGACCAGGGACACTT
TTAATCAGAAGATAAATTCTTACTCCAAAAAGAGCTCTTTCACTCTTTACACTAGACTTA
AAAAACTGGATTCTTTGAATCTAAGATTAAACCAAAATTTATATTACAATTACTAAGAAG
CCAATTTGGAAAAATGTTAAAAACCTT
>MY5126_Hexurella_SantaCatalinaMtns_NuggetCyn
AGACCATTTATCAAAGCAGCAAGCAATAAAGATGAAAATTGGACAACCAAAACCACAAGA
ATGAGACAGAAGCTTCGGACTTGAACTAATAAGAGAATACGACTCCTGTTACGTGAATTA
AGACAACATGATAGAAAAATAATTTTCTTACTTTAATGAGGTCTCCGAGTAACTTGTTAG
CTTCAGTATATGCTTTCTTGATTTTTTCAAAATGCTCTCCAAGACCAAGACTAAAGGCTT
GGAACTGCAAATTTGTGTACTGACCACCTGGTATCTCATTTTCATACACATCAGCATTAC
CGCTTTTCATAGTCACAGTACACTCAAACGGAGCATAAAGTGTTCGAGTTTGCTCCCAAT
ATGCAGAGTACTTGCTCACGTTTTGCAATGAAATGCCTACATAAAAGACCAGGGACACTT
TTAATCAGAAGATAAATTCTTACTCCAAAAAGAGCGCTTTCACTCTTTACACTAGACTCA
AAAAACTGGATTCTTTGAATCTAAGATTAAACCAAAATTTATATTACAATTACTAAGAAG
TCAATTTGGAAAAATGTTAAAAACCTT
>MY5131_Hexurella_PedregosaMtns_PruneCyn
AGACCATTTATTAAAGCAGCAAGCAATAGAGATGAAAATTGGACAACCAAAACTGCAAGA
ATGAGACAGAAGCTTCGGACTTGAACTAATAAGAGAATACGACTCCTGTTACGTGAATTA
A---AACATGATAGAAAAATAATTTTCTTACTTTAATGAGGTCTCCGAGTAACTTGTTAG
CTTCAGTATATGCTTTCTTGATTTTTTCAAAATGCTCTCCAAGACCAAGACTAAAGGCTT
GGAACTGCAAATTTGTGTACTGACCACCTGGTATCTCATTTTCATACACATCAGCATTAC
CGCTTTTCATAGTCACAGTACACTCAAAGGGAGCATAAAGTGTTCGAGTTTGCTCCCAAT
ATGCAGAGTACTTGCTCACGTTTTGCAATGAAATGCCTACATAAAAGACCAGGGACACTT
TTAATCAGAAGATAAATTCTTACTCCAAAAAGAGCTCTTTCACTCTTTACACTAGACTTA
AAAAACTGGATTCTTTGAATCTAAGATTAAACCAAAATTTATATTACAATTACTAAGAAG
TCAATTTGGAAAAATGTTAAAAACCTT
>MY5132_Hexurella_PedregosaMtns_PruneCyn
AGACCATTTATTAAAGCAGCAAGCAATAGAGATGAAAATTGGACAACCAAAACTGCAAGA
ATGAGACAGAAGCTTCGGACTTGAACTAATAAGAGAATACGACTCCTGTTACGTGAATTA
A---AACATGATAGAAAAATAATTTTCTTACTTTAATGAGGTCTCCGAGTAACTTGTTAG
CTTCAGTATATGCTTTCTTGATTTTTTCAAAATGCTCTCCAAGACCAAGACTAAAGGCTT
GGAACTGCAAATTTGTGTACTGACCACCTGGTATCTCATTTTCATACACATCAGCATTAC
CGCTTTTCATAGTCACAGTACACTCAAAGGGAGCATAAAGTGTTCGAGTTTGCTCCCAAT
ATGCAGAGTACTTGCTCACGTTTTGCAATGAAATGCCTACATAAAAGACCAGGGACACTT
TTAATCAGAAGATAAATTCTTACTCCAAAAAGAGCTCTTTCACTCTTTACACTAGACTTA
AAAAACTGGATTCTTTGAATCTAAGATTAAACCAAAATTTATATTACAATTACTAAGAAG
TCAATTTGGAAAAATGTTAAAAACCTT
>MY5136_Hexurella_MiddlemarchCyn
AGACCATTTATCAAAGCAGCAAGCAATAGAGATGAAAATTGGACAACCAAAACCGCAAGA
ATGAGACAGAAGCTTCGGACTTGAACTAATAAGAGAATACGACTCCTGTTACGTGAATTA
AGACAACATGATAGAAAAATAATTTTCTTACTTTAATGAGGTCTCCGAGTAACTTGTTAG
CTTCAGTATATGCTTTCTTGATTTTTTCAAAATGCTCTCCAAGACCAAGACTAAAGGCTT
GGAACTGCAAATTTGTGTACTGACCACCTGGTATCTCATTTTCATACACATCAGCATTAC
CGCTTTTCATAGTCACAGTACACTCAAAGGGAGCATAAAGTGTTCGAGTTTGCTCCCAAT
ATGCAGAGTACTTGCTCACGTTTTGCAATGAAATGCCTACATAAAAGACCAGGGACACTT
TTAATCAGAAGATAAATTCTTACTCCAAAAAGAGCTCTTTCACTCTTTACACTAGACTTA
AAAAACTGGATTCTTTGAATCTAAGATTAAACCAAAATTTATATTACAATTACTAAGAAG
TCAATTTGGAAAAATGTTAAAAACCTT
>MY5147_Hexurella_DragoonMtns_NF_345A
AGACCATTTATCAAAGCAGCAAGCAATAGAGATGAAAATTGGACAACCAAAACCGCAAGA
ATGAGACAGAAGCTTCGGACTTGAACTAATAAGAGAATACGACTCCTGTTACGTGAATTA
AGACAACATGATAGAAAAATAATTTTCTTACTTTAATGAGGTCTCCGAGTAACTTGTTAG
CTTCAGTATATGCTTTCTTGATTTTTTCAAAATGCTCTCCAAGACCAAGACTAAAGGCTT
GGAACTGCAAATTTGTGTACTGACCACCTGGTATCTCATTTTCATACACATCAGCATTAC
CGCTTTTCATAGTCACAGTACACTCAAAGGGAGCATAAAGTGTTCGAGTTTGCTCCCAAT
ATGCAGAGTACTTGCTCACGTTTTGCAATGAAATGCCTACATAAAAGACCAGGGACACTT
TTAATCAGAAGATAAATTCTTACTCCAAAAAGAGCTCTTTCACTCTTTACACTAGACTTA
AAAAACTGGATTCTTTGAATCTAAGATTAAACCAAAATTTATATTACAATTACTAAGAAG
TCAATTTGGAAAAATGTTAAAAACCTT
>MY5152_Hexurella_WhetstoneMtns_ApacheCyn
AGACCATTTATTAAAGCAGCAAGCAATAGAGATGAAAATTGGACAACCAAAACCGCAAGA
ATGAG--AGAAGCTT-GGACTTGAACTAATAAGAGAATA-GACTCCTGTTACGTGAATTA
AGACAACATGATAGAAAAATAATTTTCTTACTTTAATGAGGTCTCCGAGTAACTTGTTAG
CTTCAGTATATGCTTTCTTGATTTTTTCAAAATGCTCTCCAAGACCAAGACTAAAGGCTT
GGAACTGTAAATTTGTGTACTGACCACCTGGTATCTCATTTTCATACACATCAGCATTAC
CGCTTTTCATAGTCACAGTACACTCAAAGGGAGCATAAAGTGTTCGAGTTTGCTCCCAAT
ATGCAGAATACTTGCTCACGTTTTGCAATGAAATGCCTACATAAAAGACCAGGGACACTT
TTAATCAGAAGATAAATTCTTACTCCATAAAGAGCTCTTTCACTCTTTACACTAGACTTA
AAAAACTGGATTCTTTGAATCTAAGATTAAACCAAAATTTATATTACAATT---------
---------------------------
>MY5154_Hexurella_SantaRitaMtns_AdobeCyn
AGACCATTTATTAAAGCAGCAAGCAATAGAGATGAAAATTGGACAACCAAAACAGCAAGA
ATGAGACAGAAGCTTCAGACCTGAACTAATAAGAGAATACGACTCCTGTTATGTGAATTA
AGACAACATGATAGAAAAATAATTTTCTTACTTTAATGAGGTCTCCGAGTAACTTGTTAG
CTTCAGTATATGCTTTCTTGATTTTTTCAAAATGCTCTCCAAGACCAAGACTAAAGGCTT
GGAACTGCAAATTTGTGTACTGACCACCTGGTATCTCATTTTCATACACATCAGCATTAC
CGCTTTTCATAGTCACAGTACACTCAAAGGGAGCATAAAGTGTTCGAGTTTGCTCCCAAT
ATGCAGAGTACTTGCTCACGTTTTGCAATGAAATGCCTACATAAAAGACCAGGGACACTT
TTAATCAGAAGATAAATTCTTACTCCAAAAAGAGCTCTTTCACTCTTTACACTAGACTTA
AAAAACTGGATTCTTTGAATCTAAAATTAAACCAAAATTTATATCACAATTGCTAAGAAG
TCAATTTGGAAAAATGTTAAAAACCTT
>MY5157_Hexurella_SantaCatalinaMtns_Redington
AGACCATTTATTAAAGCAGCAAGCAATAGAGATGAAAATTGGACAA-CAAAACCGCAAGA
ATG----AGAAGCTTTGGACTTGAACTAATAAGAGAATACGACTCCTGTTACGTGAATTA
AGACAACATGATAGAAAAATAATTTTCTTACTTTAATGAGGTCTCCGAGTAACTTGTTAG
CTTCAGTATATGCTTTCTTGATTTTTTCAAAATGCTCCCCAAGACCAAGACTAAAGGCTT
GGAACTGCAAATTTGTGTACTGACCACCTGGTATCTCATTTTCATACACATCAGCATTAC
CGCTTTTCATAGTCACAGTACACTCAAAGGGAGCATAAAGTGTTCGAGTTTGCTCCCAAT
ATGCAGAGTACTTGCTCACGTTTTGCAATGAAATGCCTACATAAAAGACCAGGGACACTT
TTAATCAGAAGATAAATTCTTACTCCAAAAAGAGCTCTTTCACTCTTTACACTAGACTTA
AAAAACTGGATTCTTTGAATCTAAGATTAAACCAAAATCTATATTACAATTACTAAGAAG
TCAATTTGGAAAAATGTTAAAAACCTT
>MY5164_Hrupicola_Temecula
------------------------------------------------------------
------------------------------------------------------------
-------------GAAAAATAATTTTCTTACTTTAATGAGGTCTCCTAGTAACTTGTTAG
CTTCAGTATATGCTTTCTTGATTTTTTCAAAATGCTCTCCAAGACCAAGACTAAAGGCTT
GGAACTGCAAATTTGTGTACTGACCACCTGGTATCTCATTTTCATACACATCAGCATTAC
CGCTTTTCATAGTCACAGTACACTCAAAAGGAGCATAAAGTGTTCGAGTTTGCTCCCAAT
ATGCCGAGTACTTGCTCACATTTTGCAATGAAATGCCTACATAAAAGACCAGGGACACTT
TTAATCAGAAGATAAATTCTTACTCTAAAAAGAGCTCTTTCACTCTTTACACTAGACT--
------------------------------------------------------------
---------------------------
>MY5165_Hrupicola_Temecula
-------------------------------GTGAAAATTGGACAACCAAAACCACAGGA
ATGAGACAGAAGCTTCGGACTTGAACTAATAAGAGAATACGACTCCTGTTACGTGAATTA
A---GACATGATAGAAAAATAATTTTCTTACTTTAATGAGGTCTCCTAGTAACTTGTTAG
CTTCAGTATATGCTTTCTTGATTTTTTCAAAATGCTCTCCAAGACCAAGACTAAAGGCTT
GGAACTGCAAATTTGTGTACTGACCACCTGGTATCTCATTTTCATACACATCAGCATTAC
CGCTTTTCATAGTCACAGTACACTCAAAAGGAGCATAAAGTGTTCGAGTTTGCTCCCAAT
ATGCCGAGTACTTGCTCACATTTTGCAATGAAATGCCTACATAAAAGACCAGGGACACTT
TTAATCAGAAGATAAATTCTTACTCTAAAAAGAGCTCTTTCACTCTTTACACTAGACTT-
ACAAACTCGATTCTTTGAATCCAAGATTAAACCAAAATTTACATTACGATTACTAAGTAG
TAAATTTGGAGAAATGTTAAAAACTTT
>MY5175_Hapachea_HarshawRd_PatagoniaMtns
AGACCATTTATTAAAGCAGCCAGCAATAGAGATGAAAATTGGACAACCAAAACCGCAAGA
ATGAGACAGAAGCTTCGGACTTGAACTAATAAGAGAATACGACTCCTGTTACGTGAATTA
AGACAACATTATAGAAAAATAATTTTCTTACTTTAATGAGGTCTCCGAGTAACTTGTTAG
CTTCAGTATATGCTTTCTTGATTTTTTCAAAATGCTCTCCAAGACCAAGACTAAAGGCTT
GGAACTGCAAATTTGTGTACTGACCACCTGGTATCTCATTTTCATACACATCAGCATTAC
CGCTTTTCATAGTCACAGTACACTCAAAGGGAGCATAAAGTGTTCGAGTTTGCTCCCAAT
ATGCAGAGTACTTGCTCACGTTTTGCAATGAAATGCCTACATAAAAGACCAGGGACACTT
TTAATCAGAAGATAAATTCTTACTCCAAAAAGAGCTCTTTCACTCTTTACACTAGACTT-
AAAAACTGGATTCTTTGAATCTAAGATTAAACCAAAATTTATATTACAATTACTAAGAAG
TCAATTTGGAAAAATGTTAAAAACCTT
>MY5180_Hapachea_MustrangPk_MustangMtns
AGACCATTTATTAAAGCAGCAAGCAATAGAGATGAAAATTGGACAACCAAAACCGCAAGA
A-GAGACAGAAGCTTCGGACTTGAACTAATAAGAGAATACGACTCCTGTTACGTGAATTA
AGACAACATGATAGAAAAATAATTTTCTTACTTTAATGAGGTCTCCGAGTAACTTGTTAG
CTTCAGTATATGCTTTCTTGATTTTTTCAAAATGCTCTCCAAGACCAAGACTAAAGGCTT
GGAACTGCAAATTTGTGTACTGACCACCTGGTATCTCATTTTCATACACATCAGCATTAC
CGCTTTTCATAGTCACAGTACACTCAAAGGGAGCATACAGTGTTCGAGTTTGCTCCCAAT
ATGCAGAGTACTTGCTCACGTTTTGCAATGAAATGCCTACATAAAAGACCAGGGACACTT
TTAATCAGAAGATAAATTCTTACTCGAAAAAGAGCTCTTTCACTCTTTACACTAGATTA-
AAAAACTGGATTCTTTGAATCTAAGATTAAACCAAAATTTATATTACAATTACTAAGAAG
TCAATTTGGAAAAATGTTAAAAACCTT
>MY5181_Hapachea_MustrangPk_MustangMtns
AGATCATTTATTAAAGCAGCAAGCAATAGAAATGAAAATTGGACAACCAAAACCGCAAGA
ATG-------------GGACTTGAACTAATAAGAGAATACGACTCCTGTTACGTGAATTA
AGACAACATGATAGAAAAATAATTTTCTTACTTTAATGAGGTCTCCGAGTAACTTGTTAG
CTTCAGTATATGCTTTCTTGATTTTTTCAAAATGCTCTCCAAGACCAAGACTAAAGGCTT
GGAACTGCAAATTTGTGTACTGACCACCTGGTATCTCATTTTCATACACATCAGCATTAC
CGCTTTTCATAGTCACAGTACACTCAAAGGGAGCATAAAGTGTTCGAGTTTGCTCCCAAT
ATGCAGAGTACTTGCTCACGTTTTGCAATGAAATGCCTACATAAAAGACCAGGGACACTT
TTAATCAGAAGATAAATTCTTACTCGAAAAAGAGCTCTTTCACTCTTTACACTAGACTTA
AAAAACTGGATTCTTTGAATCTAAGATTAAACCAAAATTTATATTACAATTACTAAGAAG
TCAATTTGGAAAAATGTTAAAAACCTT
>MY5193_Hapachea_HarshawRd_PatagoniaMtns
AGACCATTTATTAAAGAAGCCAGCAATAGAGATGAAAATTGGACAACCAAAACCGCAAGA
ATGAGACAGAAGCTTCGGACTTGAACTAATAAGAGAATACGACTCCTGTTACGTGAATTA
AGACAACATGATAGAAAAATAATTTTCTTACTTTAATGAGGTCTCCGAGTAACTTGTTAG
CTTCAGTATATGCTTTCTTGATTTTTTCAAAATGCTCTCCAAGACCAAGACTAAAGGCTT
GGAACTGCAAATTTGTGTACTGACCACCTGGTATCTCATTTTCATACACATCAGCATTAC
CACTTTTCATAGTCACAGTACACTCAAAGGGAGCATAAAGTGTTCGAGTTTGCTCCCAAT
ATGCAGAGTACTTGCTCACGTTTTGCAATGAAATGCCTACATAAAAGACCAGGGACACTT
TTAATCAGAAGATAAATTCTTACTCCAAAAAGAGCTCTTTCACTCTTTACACTAGACTT-
AAAAACTGGATTCTTTGAATCTAAGATTAAACCAAAATTTATATTACAATTACTAAGAAG
TCAATTTGGAAAAATGTTAAAAACCTT
>MY5194_Hapachea_Ordsummit_MtOrd
------------------------------------------ACAACCAAAACCGCAAGA
ATGAGACAGAAGCTTTGGACTTGAACTAGTAAGAGAATACGACTCCTGTTATGTGAATTA
AGACAACATGATAGAAAAA-AATTTTCTTACTTTAATGAGGTCTCCGAGTAACTTGTTAG
CTTCAGTATATGCTTTCTTGATTTTTTCAAAATGCTCTCCAAGACCAAGACTAAAGGCTT
GGAACTGCAAATTTGTGTACTGACCACCTGGTATCTCATTTTCATACACATCAGCATTAC
CACTTTTCATAGTCAAAGTACACTCAAAGGGAGCATAAAGTGTTCGAGTTTGCTCCCAAT
ATGCAGAGTACTTGCTCACATTTTGCAATGAAATGCCTACATAAAAGACCAGGGACACTT
TTAATCAGAAGATAAATTCTTACTCCAAAAAGAGCTCTTTCACTCTTTACAGTAGACTTA
AAAAACTGGATTCTTTGAATCTAAGATTAAACCAAAATTTATATTACAATTACTAAGAGG
TCAATTTGGAAAAATGTTACAA-----
>MY5195_Hapachea_Ordsummit_MtOrd
------------------------------------------------------------
-----------------------------------------GATCCTGTTACGTGAATTA
AGACAAC-TGATAGAAAAAGAATTTTCTTACTTTAATGAGGTCTCCGAGTAACTTGTTAG
CTTCAGTATATGCTTTCTTGATTTTTTCAAAATGTTCTCCAAGACCAAGACTAAAGGCTT
GGAACTGCAAATTTGTGTACTGACCACCTGGTATCTCATTTTCATACACATCAGCATTAC
CGCTTTTCATAGTCACAGTACACTCAAAGGGAGCATAAAGTGTTCGAGTTTGCTCCCAAT
ATGCAGAGTACTTGCTCACGTTTTGCAATGAAATGCCTACATAAAAGATCAGGGACACTT
TTATTCAGAAGATAAATTCTTACTCCAAAAAGAGCTCTTTCACTCTTTACA-TAGGCTTA
AAAAACTCGATTCTTTGAATCTAAGATTAA------------------------------
---------------------------
>MY5266_Hencina_CerroBolla
AGACCATTTATTCAAGCAGCAAGCAATAGAGATGAAAATTGGACAA-CAAAACCACAAGA
ATGAGACAGAAGCTTTGGACTTGAACTAATAAGAGAATACGACTCCTGTTACATGAATTA
A---GACATGATAGAAAAATAATTTTCTTACTTTAATGAGGTCTCCGAGTAACTTGTTAG
CTTCAGTATATGCTTTCTTGATTTTTTCAAAATGCTCTCCAAGACCAAGACTAAATGCTT
GGAACTGCAAATTTGTGTACTGACCACCTGGTATCTCATTTTCATACACATCAGCATTAC
CGCTTTTCATAGTCACAGTACACTCAAAGGGAGCATAAAGTGTTCGAGTTTGCTCCCAAT
ATGCAGAGTACTTGCTCACATTTTGCAATGAAATGCCTACATAAAAGACCAGGGACACTT
TTAATCAGAAGATAAATTCTTACTCTAAAAAGAGCTCTTTCACTCTTTACACTAGACTT-
AAAAAATTGATTCTTTGAATCTAAGATTAAA-CAAAATTTATATTACAATTACTAAG-AG
TAAATTTGGAGAAATGTTAAAAACTTT
>MY5267_Hencina_CerroBolla
AGACCATTTATTCAAGCAGCAAGCAATAGAGATGAAAATTGGACAACTAAAACCACAAGA
ATGAGACAGAAGCTTTGGACTTGAACTAATAAGAGAATACGACTCCTGTTACGTGAATTA
A---GACATGATAGAAAAATAATTTTCTTACTTTAATGAGGTCTCCGAGTAACTTGTTAG
CTTCAGTATATGCTTTCTTGATTTTTTCAAAATGCTCTCCAAGACCAAGACTAAATGCTT
GGAACTGCAAATTTGTGTACTGACCACCTGGTATCTCATTTTCATACACATCAGCATTAC
CGCTTTTCATAGTCACAGTACACTCAAAGGGAGCATAAAGTGTTCGAGTTTGCTCCCAAT
ATGCAGAGTACTTGCTCACATTTTGCAATGAAATGCCTACATAAAAGACCAGGGACACTT
TTAATCAGAAGATAAATTCTTACTCTAAAAAGAGCTCTTTCACTCTTTACACTAGACTT-
AAAAAATTGATTCTTTGAATCTAAGATTAAACCAAAATTTATATTACAATTACTAAGTAG
T--------AGAAATGTTAAAAACTTT
>MY5269_Hexurella_GuadalupeValley
AGACCATTTATTCAAGCAGCAAGCAATAGAGATGAAAATTGGACAACCAAAACCACAAGA
ATGAGACAGAAGCTTTGGACTTGAACTAATGAGAGGATACGACTCCTGTTACGTGAATTA
A---GACATGATAGAAAAATAATTTTCTTACTTTAATGAGGTCTCCGAGTAACTTGTTAG
CTTCAGTATATGCTTTCTTGATTTTTTCAAAATGCTCTCCAAGACCAAGACTAAATGCTT
GGAACTGCAAATTTGTGTACTGACCACCTGGTATCTCATTTTCATACACATCAGCATTAC
CGCTTTTCATAGTCACAGTACACTCAAAGGGAGCATAAAGTGTTCGAGTTTGCTCCCAAT
ATGCAGAGTACTTGCTCACATTTTGCAATGAAATGCCTACATAAAAGACCAGGGACACTT
TTAATCAGAAGATAAATTCTTACTCTAAAAAGAGCTCTTTCACTCTTTACACTAGACTT-
AAAAACTTGATTCTTTGAATCTAAGATTAAACCAAAATTTATATTACAATTACTAAGTAG
TAAATTCTGAGAAATTTTAAAAACTTT
>MY5271_Hexurella_GuadalupeValley
AGACCATTTATTCAAGCAGCAAGCAATAGAGATGAAAATTGGACAACCAAAACCACAAGA
ATGAGACAGAAGCTTTGGACTTGAACTAATAAGAGAATACGACTCCTGTTACGTGAATTA
A---GACATGATAGAAAAATAATTTTCTTACTTTAATGAGGTCTCCGAGTAACTTGTTAG
CTTCAGTATATGCTTTCTTGATTTTTTCAAAATGCTCTCCAAGACCAAGACTAAATGCTT
GGAACTGCAAATTTGTGTACTGACCACCTGGTATCTCATTTTCATACACATCAGCATTAC
CGCTTTTCATAGTCACAGTACACTCAAAGGGAGCATAAAGTGTTCGAGTTTGCTCCCAAT
ATGCAGAGTACTTGCTCACATTTTGCAATGAAATGCCTACATAAAAGACCAGGGACACTT
TTAATCAGAAGATAAATTCTTACTCTAAAAAGAGCTCTTTCACTCTTTACACTAGACTT-
AAAAACTTGATTCTTTGAATCTAAGATTAAACCAAAATTTCTGTTACAATTACTAAGTAG
TAAATTTGGAG--------AAAACCTT
>MY5276_Hexurella_SanPedro_Martir
AGACCATTTATTCAAGCAGCAAGCAATAGAGATGAAAATTGGACAACCAAAACCACAAGA
ATGAGACAGAAGCTTTGGACTTGAACTAATAAGAGAATACGACTCCTGTTACGTGAATTA
A---GACATGATAGAAAAATAATTTTCTTACTTTAATGAGGTCTCCGAGTAACTTGTTAG
CTTCAGTATATGCTTTCTTGATTTTTTCAAAATGCTCTCCAAGACCAAGACTAAATGCTT
GGAACTGCAAATTTGTGTACTGACCACCTGGTATCTCATTTTCATACACATCAGCATTAC
CGCTTTTCATAGTCACAGTACACTCAAAGGGAGCATAAAGTGTTCGAGTTTGCTCCCAAT
ATGCAGAGTACTTGCTCACATTTTGCAATGAAATGCCTACATAAAAGACCAGGGACACTT
TTAATCAGAAGATAAATTCTTACTCTAAAAAGAGCTCTTTCACTCTTTACACTAGACTT-
AAAAACTTGATTCTTTGAATCTAAGATTAAACCAAAATTCATATTACAATTACTAAGCAG
TAAATTTGGAGAAATGTTAAAAACTTT
>MY5277_Hexurella_SanPedro_Martir
AGACCATTTATTCAAGCAGCAAGCAATAGAGATGAAAATTGGACAACCAAAACCACAAGA
ATGAGACAGAAGCTTTGGACTTGAACTAATAAGAGAATACGACTCCTGTTACGTGAATTA
A---GACATGATAGAAAAATAATTTTCTTACTTTAATGAGGTCTCCGAGTAACTTGTTAG
CTTCAGTATATGCTTTCTTGATTTTTTCAAAATGCTCTCCAAGACCAAGACTAAATGCTT
GGAACTGCAAATTTGTGTACTGACCACCTGGTATCTCATTTTCATACACATCAGCATTAC
CGCTTTTCATAGTCACAGTACACTCAAAGGGAGCATAAAGTGTTCGAGTTTGCTCCCAAT
ATGCAGAGTACTTGCTCACATTTTGCAATGAAATGCCTACATAAAAGACCAGGGACACTT
TTAATCAGAAGATAAATTCTTACTCTAAAAAGAGCTCTTTCACTCGTTACACTAGACTT-
AAAAACTTGATTCTTTGAATCTAAGATTAAACCAAAATTCATATTACAATTACTAAGCAG
TAAATTTGGAGAAATGTTAAAAACTTT
>MY5280_Hexurella_ArroyoSalado
AGACCATTTATTCAAGCAGCAAGCAATAGAGATGAAAATTGGACAACCAAAACCACAAGA
ATGAGACAGAAGCTTTGGACCTGAACTAGTAAGAGAATACGACTCCTGTTACGTGAATTA
A---GACATGATAGAAAAATAATTTTCTTACTTTAATGAGGTCTCCGAGTAACTTGTTAG
CTTCAGTATATGCTTTCTTGATTTTTTCAAAATGCTCTCCAAGACCAAGACTAAAGGCTT
GGAACTGCAAATTTGTGTACTGACCACCTGGTATCTCATTTTCATACACATCAGCATTAC
CGCTTTTCATAGTCACAGTACACTCAAAGGGAGCATAAAGTGTTCGAGTTTGCTCCCAAT
ATGCAGAGTACTTGCTCACATTTTGCAATGAAATGCCTACATAAAAGACCAGGGACACTT
TTAATCAGAAGATAAATTCTTACTCTAAAAAGAGCGCTTTCACTCTTTACACTAGACTT-
AAAAACACGATTCTTTGAATCTAAGATTAAACCAAAATTTATATTACAATTACTAAGTAG
TAAATTTGGAGAAATGTTAAAAACTTT
>MY5282_Hexurella_ArroyoSalado
--------------------AAGCAATAGAGATGAAAATTGGACAACCAAAACCACAAGA
ATGAGACAGAAGCTTTGGACTTGAACTAGTAAGAGAATACGACTCCTGTTACGTGAATTA
A---GACATGATAGAAAAATAATTTTCTTACTTTAATGAGGTCTCCGAGTAACTTGTTAG
CTTCAGTATATGCTTTCTTGATTTTTTCAAAATGCTCTCCAAGACCAAGACTAAAGGCTT
GGAACTGCAAATTTGTGTACTGACCACCTGGTATCTCATTTTCATACACATCAGCATTAC
CGCTTTTCATAGTCACAGTACACTCAAAGGGAGCATAAAGTGTTCGAGTTTGCTCCCAAT
ATGCAGAGTACTTGCTCACATTTTGCAATGAAATGCCTACATAAAAGACCAGGGACACTT
TTAATCAGAAGATAAATTCTTACTCTAAAAAGAGCTCTTTCACTCTTTACACTAGACTT-
AAAAACACGATTCTTTGAATCTAAGATTAAACCAAAATTTATATTACAATTACTAAGT--
-------------------AAAACTTT
>MY5286_Hrupicola_SweetwaterSpr_OrdMtn
AGACTATTTATTCAA-CAGCAAGGAATAGAGATGAAAATTGGACAACCAAAAA-ACAAGA
ATGAGACAGAAGCTTCGGACTTGAACTAATAAGAGAATACGACTCCTGTTATGTGAATTA
A---GACATGATAGAAATATAATTTTCTTACTTTAATGAGGTCTCCGAGTAACTTGTTAG
CTTCAGTATATGCTTTCTTGATTTTTTCAAAATGCTCTCCAAGACCAAGACTAAAGGCTT
GGAACTGCAAATTTGTGTACTGACCACCTGGTATCTCATTTTCATACACATCAGCATTAC
CGCTTTTCATAGTCACAGTACACTCAAAGGGAGCATAAAGTGTTCGAGTTTGCTCCCAAT
ATGCAGAGTACTTGCTCACATTTTGCAATGAAATGCCTACATAAAAGACCAGGGACACTT
TTAATCAGAAGATCAATTCTTACTCTAAAAAGAGCTCTTTCACTCTTTACACTAGACTT-
AAAAACTCGATTCTTTGAATCTAAGATTAAACCAAAATTTATATTACAATTACTAAGTAG
TAAATTTGGAGAAATGTTAAAAACTTT
>MY5287_Hrupicola_SweetwaterSpr_OrdMtn
------------------------------------------------------------
--------------------------TAATAAGAGAATACGACTCCTGTTATGTGAATTA
A---GACATGATAGAAAAATAATTTTCTTACTTTAATGAGGTCTCCGAGTAACTTGTTAG
CTTCAGTATATGCTTTCTTGATTTTTTCAAAATGCTCTCCAAGACCAAGACTAAAGGCTT
GGAACTGCAAATTTGTGTACTGACCACCTGGTATCTCATTTTCATACACATCAGCATTAC
CGCTTTTCATAGTCACAGTACACTCAAAGGGAGCATAAAGTGTTCGAGTTTGCTCCCAAT
ATGCAGAGTACTTGCTCACATTTTGCAATGAAATGCCTACATAAAAGACCAGGGACACTT
TTAATCAGAAGATCAATTCTTACTCTAAAAAGAGCTCTTTCACTCTTTAAACTCGATTC-
---------------------------------------T--------------------
---------------------------
>MY5288_Hrupicola_Deadman_Hills
AGACCATTTATTCAAGCAGCAAGCAATAGAGATGAAAATTGGACAACCAAAAACACAAGA
ATGAGACAGAAGCTTCGGACTTGAACTAATAAGAGAATATGACTCCTGTTACGTGAATTA
A---GACATGATAGAAAAATAATTTTCTTACTTTAATGAGGTCTCCGAGTAACTTGTTAG
CTTCAGTATATGCTTTCTTGATTTTTTCAAAATGCTCTCCAAGACCAAGACTAAAGGCTT
GGAACTGCAAATTTGTGTACTGACCACCTGGTATCTCATTTTCATACACATCAGCATTAC
CGCTTTTCATAGTCACAGTACACTCAAAGGGAGCATAAAGTGTTCGAGTTTGCTCCCAAT
ATGCAGAGTACTTGCTCACATTTTGCAACGAAATGCCTACATAAAAGACCAGGGACACTT
TTAATCAGAAGATCAATTCTTACTCTAAAAAGAGCTCTTTCACTCTTTACACTAGACTT-
AAAAACTCGATTCTTTGAATCTAAGATTAAACCAAAATTTATATTACAATTACTAAGTAG
TAAATTTGGAGAGATGTTAAAAACTTT
>MY5289_Hrupicola_Deadman_Hills
AGACCATTTATTCAAGCAGCAAGCAATAGAGATGAAAATTGGACAACCAAAAACACAAGA
ATGAGACAGAAGCTTCGGACTTGAACTAATAAGAGAATACGACTCCTGTTACGTGAATTA
A---GACATGATAGAAAAATAATTTTCTTACTTTAATGAGGTCTCCGAGTAACTTGTTAG
CTTCAGTATATGCTTTCTTGATTTTTTCAAAATGCTCTCCAAGACCAAGACTAAAGGCTT
GGAACTGCAAATTTGTGTACTGACCACCTGGTATCTCATTTTCATACACATCAGCATTAC
CGCTTTTCATAGTCACAGTACACTCAAAGGGAGCATAAAGTGTTCGAGTTTGCTCCCAAT
ATGCAGAGTACTTGCTCACATTTTGCAACGAAATGCCTACATAAAAGACCAGGGACACTT
TTAATCAGAAGATCAATTCTTACTCTAAAAAGAGCTCTTTCACTCTTTACACTAGACTT-
AAAAACTCGATTCTTTGAATCTAAGATTAAACCAAAATTTATATTACAATTACTAAGTAG
TAAATTTGGAGAGATGTTAAAAACTTT
>MY5309_Hapachea_JohnnyLyon_Hills
------------------------------------------------------------
----------------------------------------------------GTGAATTA
AGACAACATGATAGAAAAATAATTTTCTTACTTTAATGAGGTCTCCGAGTAACTTGTTAG
CTTCAGTATATGCTTTCTTGATTTTTTCAAAATGCTCTCCAAGACCAAGACTAAAGGCTT
GGAACTGCAAATTTGTGTACTGACCACCTGGTATCTCATTTTCATACACATCAGCATTAC
CGCTTTTCATAGTCACAGTACACTCAAAGGGAGCATAAAGTGTTCGAGTTTGCTCCCAAT
ATGCAGAGTACTTGCTCACGTTTTGCAATGAAATGCCTACATAAAAGACCAGGGACACTT
TTAATCAAAAGATAAATTCTTACTCGAAAAAGAGCTCTTTCACTCTTTACACTAGACTTA
AAAAACTGGATTCTTTGAATCTAAGATTAAACCAAAATTTATATTA-AATTACTAAG-AG
TCAATTTGGAAAA--------------
>MY5310_Hexurella_AntelopeCyn_CerbatMtns
------------------------------------------------------------
------------------------------------------------------------
---------------TAAAAAATTTTCTTACTTTAATGAGGTCTCCGAGTAACTTGTTAG
CTTCAGCATATGCTTTCTTGACTTTTTCAAAATGCTCTCCAAGACCAAGACTAAAGGCCT
GGAACTGCAAATTTGTGTACTGACCACCTGGTATCTCATTTTCATACACATCAGCATTAC
CGCTTTTCATAGTCACAGTACACTCAAAGGGAGCATAAAGTGTTCGAGTTTGCTCCCAAT
ATGCAGAGTACTTGCTCACATTTTGCAATGAAATGCCTACATAAAAGACCAGGGACACTT
TTAATCAGAAGATAAATTCTTACTCCAAAAAGAGCTCTTTCACTCTTTACAGTAGACTTA
AAAAACTGGATTCTTTGAATCTAAGATTAAACC---------------------------
---------------------------
>MY5311_Hexurella_AntelopeCyn_CerbatMtns
------------------------------------------------------------
------------------------------------------------------------
--ACAACGTGATAGAAAAATAATTTTCTTACTTTAATGAGGTCTCCGAGTAACTTGTTAG
CTTCAGCATATGCTTTCTTGACTTTTTCAAAATGCTCTCCAAGACCAAGACTAAAGGCCT
GGAACTGCAAATTTGTGTACTGACCACCTGGTATCTCATTTTCATACACATCAGCATTAC
CGCTTTTCATAGTCACAGTACACTCAAAGGGAGCATAAAGTGTTCGAGTTTGCTCCCAAT
ATGCAGAGTACTTGCTCACATTTTGCAATGAAATGCCTACATAAAAGACCAGGGACACTT
TTAATCAGAAGATAAATTCTTACTCCAAAAAGAGCTCTTTCACTCTTTACAGTAGACTTA
AAAAACTGGATTCTTTGAATCTAAGATTAAACCAAAATTTATATTAC-------------
---------------------------
>MY5312_Hexurella_FoxCyn_MusicMtns
-----------------AGCAAGAAATAGAGATGAAAATTGGACAACCAAAACAGCAAGA
ATGAGACAGAAGCTTTGGACTTGAACTAGTAAGAGAATACGACTCCTGTTATGTGAATTA
AGACAACATGATAGAAAAATAATTTTCTTACTTTAATGAGGTCTCCGAGTAACTTGTTAG
CTTCAG-ATATGCTTTCTTGATTTTTTCAAAATGCTCTCCAAGACCAAGACTAAAGGCCT
GGAACTGCAAATTTGTGTACTGACCACCTGGTATCTCATTTTCATACACATCAGCATTAC
CGCTTTTCATAGTCAAAGTACACTCAAAGGGAGCATAAAGTGTTCGAGTTTGCTCCCAAT
ATGCAGAGTACTTGCTCAC-TTTTGCAATGAAATGCCTACATAAAAGACCAGGGACACTT
TTA-TCAGAAGATAAATTCTTACTCCAAAAAGAGCTCTTTCACTCTTTACAGTAGACTT-
AAAAAACTGATTCTTTGAATCTAAGATTAAACCAA-------------------------
---------------------------
>MY5313_Hexurella_FoxCyn_MusicMtns
--------------------------------------------------------AAGA
ATGAGACAGAAGCTTTGGACTTGAACTA-TAAGAGAA---GACTCCTGTTA--TGAATTA
AGACAAC-TGATAGAAAAATAATTTTCTTACTTTAATGAGGTCTCCGAGTAACTTGTTAG
CTTCAGTATATGCTTTCTTGATTTTTTCAAAATGCTCTCCAAGACCAAGACTAAAGGCTT
GGAACTGCAAATTTGTGTACTGACCACCTGGTATCTCATTTTCATACACATCAGCATTAC
CGCTTTTCATAGTCACAGTACACTCAAAGGGAGCATAAAGTGTTCGAGTTTGCTCCCAAT
ATGCAGAGTACTTGCTCACATTTTGCAATGAAATGCCTACATAAAAGACCAGGGACACTT
TTAATCAGAAGATAAATTCTTACTCCAAAAAGAGCTCTTTCACTCTTTACAGTAGACTTA
AAAAACTGGATTCTTTGAATCTAAGATTAAACCAAAATTTATATTACAATTACTAAGAGG
TCAATTTG-------------------
>MY5314_Hexurella_Grasshopper_BrushyMtn
------------------------------------------------------------
ATGAGACAGAAGCTTTGGACTTGAACTAGTAAGAGAATACGACTCCTGTTATGTGAATTA
AGACAACATGATAGAAAAATAA-TTTCTTACTTTAATGAGGTCTCCGAGTAACTTGTTAG
CTTCAGTATATGCTTTCTTGATTTTTTCAAAATGCTCTCCAAGACCAAGACTAAAGGCTT
GGAACTGCAAATTTGTGTACTGACCACCTGGTATCTCATTTTCATACACATCAGCATTAC
CGCTTTTCATAGTCACAGTACACTCAAAGGGAGCATAAAGTGTTCGAGTTTGCTCCCAAT
ATGCAGAGTACTTGCTCACATTTTGCAATGAAATGCCTACATAAAAGACCAGGGACACTT
TTAATCAGAAGATAAATTCTTACTCCAAAAAGAGCTCTTTCACTCTTTACAGTAGACTTA
AAAAACTGGATTCTTTGAATCTA-------------------------------------
---------------------------
>MY5315_Hexurella_WagonerRd_BradshawMtns
AAAGCCATTTTTAAAGCAGCAAGAAATAGAGTTGAAAATTGGACAACCAAAAC-GCAAGA
ATGAGACAGAAGCTTCGGACTTGAACTAATAAGAGAATG-GACTCCCGTTACGTGAATTA
AGACAACATGATAGAAGAAGAATTTTCTTACTTTAATGAGGTCTCCGAGTAACTTGTTAG
CTTCAGTATATGCTTTCTTGATTTTTTCAAAATGTTCTCCAAGACCAAGACTAAAGGCTT
GGAACTGCAAATTTGTGTACTGACCACCTGGTATCTCATTTTCATACACATCAGCATTAC
CGCTTTTCATAGTCAAAGTACACTCAAAGGGAGCATAAAGTGTTCGAGTTTGCTCCCAAT
ACGCAGAGTACTTGCTCACGTTTTGCAATGAAATGCCTACATAAAAGATCAGGGACACTT
TTATTCAGAAGATAAATTCTTACTCCAAAAAGAGCTCTTTCACTCTTTACAGTAGGCTT-
AAAAACTGGATTCTTTGAATCTAAGATTAAACCAAAATTTATATTACAATTACTAAGAGG
TCAATTTG--AAAATGTTAAAAACTTT
>MY5316_Hexurella_WagonerRd_BradshawMtns
AGACCATTTGTTAAAGCAGCAAGAAATAGAG-TGAAAATTGGACAACCAAAACCGCAAGA
ATGA-ACAGAAGCTTTGGACTTGAACTAGTAAGATAATAGAACTCCCGTTA-GTGA----
----------ATAGAAAAATAATTTTCTTACTTTAATGAGGTCTCCGAGTAACTTGTTAG
CTTCAGTATATGCTTTCTTGATTTTTTCAAAATG-TCTCCAAGACCAAGACTAAAGGCTT
GGAACTGCAAATTTGTGTACTGACCACCTGGTATCTCATTTTCATACACATCAGCATTAC
CGCTTTTCATAGTCAAAGTGCACTCAAAGGGAGCATAAAGTGTTCGAGTTTGCTCCCAAT
ACGCAGAGTACTTGCTCACGTTTTGCAATGAAATGCCTACATAAAAGACCAGGGACACTT
TTAATCAGAAGATAAATTCTTACTCCAAAAAGAGCTCTTTCACTCTTTACACTAGGCTT-
-AAAACTGGATTCTTTGAATCTAAGATTAAACCAAAATTTATATTA--------------
---------------------------
>MY5317_Hrupicola_Cottonwood_SnYsidroMtns
-----------------------CAATAGAGACGAAAATTGGACAA-CAAAACCACAAGA
ATGATACAGAAGCTTTGGACTTGAACTAATAAGAGAATACGACTCCTGTTACGTGAATTA
A---GACAAGACAGAAAAATAATTTTCTTACTTTAATGAGGTCTCCGAGTAACTTGTTAG
CTTCAGTATATGCTTTCTTGATTTTTTCAAAATGCTCTCCAAGACCAAGACTAAAGGCTT
GGAACTGCAAATTTGTGTACTGACCACCTGGTATCTCATTTTCATACACATCAGCATTAC
CGCTTTTCATAGTCACAGTACACTCAAAAGGAGCATAAAGTGTTCGAGTTTGCTCCCAAT
ATGCCGAGTACTTGCTCACATTTTGCAATGAAATGCCTACATAAAAGACCAGGGACACTT
TTAATCAGAAGATAAATTCTTACTCTAAAAAGAGCTCTTTCACTCTTTACACTAGACTT-
AAAAACTCGATTCTTTGAATCTAAGATTAA------------------------------
---------------------------
