# Supplementary material for: ﻿Species delimitation, biogeography, and natural history of dwarf funnel web spiders (Mygalomorphae, Hexurellidae, Hexurella) from the United States / Mexico borderlands
Source: Zookeys. 2023 Jun 14;1167:109–57. doi: 10.3897/zookeys.1167.103463 (PMC10285686; doi:10.3897/zookeys.1167.103463)
Supplement: Supplementary material 3 — Input matrices, analysis log files, and output tree files for nuclear and mitochondrial analyses [file zookeys-1167-109_article-103463__-s003.zip › uce-200857.fasta]

>MY0059_Hapachea_SantaRitaMtns_MaderaCyn
TATTCAAAGGGCAAAACAAATTTAAATATTTTTCGTAAATGTTTAATGTAACCCTACACA
TAACTTGATAAACATAGCATTTGAAATATTTTTAAAATGCAGAACTATATTACATTTATT
TTAGAAAGTCACAAAATTAATTGCTGTTTTTAATGAGTACAATAAAGGCTACCTGTTTCA
AGTTCAGTCCCTTGAAGACTGGCAACAACAGCTCCCATGCTTGGCTGCGAAGTCATTCCA
GACATAGAGTCCACAGCAACGTCAACAATGTCAGCAGATGCTTCAGCACAAGCTAAAAGG
CAGGCAACACCTGCTCCAGCAGTATCATGAGTATGTACATGAATAGGAATATCAGGATGC
CGCTCACGAAGAGAAGTTATAAGAAGCTTAGCCGCCTGTGGTTTCAGAAGACCAGCCATG
TCCTGATTAAAAAAAACATTCAGTTTGCAAATGTATTAAAATTACAGTACTGCCCAAATT
ATAGCAATTTGGAATTATATATTCTGAATAATGCAGAAATATCAGCAAAAAAA
>MY0139_Hexurella_SanDiego_Guatay
TATTCAAAGTGCAAGACAAATTTAAATATTTTTCATAAACGGTTAATGCATATTTACACA
TAATTTGAAAAACATAGCATTTGAAATATTTTTAAAATACACAGCTATATTACATTTATT
ATAATAATTGTCACAATCATTTGTTGTTTTTAATGAGTACAATAAGAGCTACCTGTTTCA
AGTTCAGTCCCTTGAAGACTGGCAACAACAGCTCCCATGCTTGGCTGCGAAGTCATTCCA
GACATAGAGTCCACAGCAACATCAACAATATCAGCAGATGCTTCAGCACAGGCTAAAAGG
CAGGCAACACCTGCTCCAGCAGTATCATGAGTATGTACATGAATGGGAATATCAGGATGA
TGCTCACGAAGAGCAGTTATAAGAAGCTTTGCTGCTTGTGGCTTCAGAAGACCGGCCATG
TCCTGATTAAAAAAAATGTTCAGTCAGCAAATGTGTTAAAATTATGGTGCAGTAAAAATA
TTAGAGAC----AATAAAAAATACAAAATATGGAAAAAATTCCAGCATAAAAA
>MY5053_Hexurella_ChiricahuaMtns_PriceCyn
TATTCGAAGGGAAAAACAAATTTAA--------------TGTTTAATGTAACCCTACACA
TAACTTGATAAACATAGCATTTTAAATATTTTCAAAATACAGAACTA-ATTACATTTATT
ATAGAAAGTCAAAAAATTAATTGCTGTTTTTAATGAGTACAATAAAGGCTACCTGTTTCA
AGTTCAGTCCCTTGAAGACTGGCAACAACAGCTCCCATGCTTGGCTGCGAAGTCATTCCA
GACATAGAATCCACAGCAACGTCAACGATGTCAGCAGATGCTTCAGCACAAGCTAAAAGG
CTGGCAACACCTGCTCCAGCAGTATCATGAGTATGTACATGAATAGGAATATCAGGATGC
CGTTCACGAAGAGCAGTTATAAGAAGCTTAGCCGCCTGTGGTTTCAGAAGACCAGCCATG
TCCTGATTAAAAAAAACATTCAGTTTGCAAATATGCTAATATTACAGTACTGCCCAAATT
ATAGCAATTTGGAATTAAATATTCTAAATATTGCAGAAATATCAGCAAAATAA
>MY5064_Hexurella_MuleMtns_Escabrosa
TATTCAAAGGGCAAAACAAATTTCAATATTTTTCGTAAATGTTTAATGTAACCCTACACA
TAACTTGATAAACATAGCATTTGAAATATTTTTAAAATACAGAACTATATTACATTTATT
ATAGAAAGTCACAAAATTAATTGCTGTTTTTAATGAGTACAATAAAGGCTACCTGTTTCA
AGTTCAGTCCCTTGAAGACTGGCAACAACAGCTCCCATGCTTGGCTGCGAAGTCATTCCA
GACATAGAGTCCACAGCAACGTCAACAATGTCAGCAGATGCTTCAGCACAAGCTAAAAGG
CAGGCAACACCTGCTCCAGCAGTATCATGAGTATGTACATGAATAGGAATATCAGGATGC
CGCTCACGAAGAGCAGTTATAAGAAGCTTAGCCGCCTGTGGTTTCAGAACACCAGCCATG
TCCTGATTAAAAAAAACATTCAGTTTGCAAATGTGTTAAAATTACAGTACTGCCCAAATT
ACAGCAATTTGGAATTAAATATTCTAAATATCGCAAAAATGTCAGCAAAAAAA
>MY5066_Hexurella_MuleMtns_Escabrosa
TATTCAAAGGGCAAAACAAATTTCAATATTTTTCGTAAATGTTTAATGTAACCCTACACA
TAACTTGATAAACATAGCATTTGAAATATTTTTAAAATACAGAACTATATTACATTTATT
ATAGAAAGTCACAAAATTAATTGCTGTTTTTAATGAGTACAATAAAGGCTACCTGTTTCA
AGTTCAGTCCCTTGAAGACTGGCAACAACAGCTCCCATGCTTGGCTGCGAAGTCATTCCT
GACATAGAGTCCACAGCAACGTCAACAATGTCAGCAGATGCTTCAGCACAAGCTAAAAGG
CAGGCAACACCTGCTCCAGCAGTATCATGAGTATGTACATGAATAGGAATATCAGGATGC
CGCTCACGAAGAGCAGTTATAAGAAGCTTAGCCGCCTGTGGTTTCAGAACACCAGCCATG
TCCTGATTAAAAAAACCATTCAGTTTGCAAATGTGTTAAAATTACAGTACTGCCCAAATT
ATAGCAATTTGGAATTAAATATTCTAAATATTGCAAAAATGTCAGCAAAAAAA
>MY5071_Hexurella_SantaRitaMtns_AlisoSprings
TATTCAAAGGGCAAAACAAATTTAAATATTTTTCGTAAATGTTTAATGTAACCCTACACA
TAACTTGATAAACATAGCATTTGAAATATTTTTAAAATGCAGAACTATATTACATTTATT
TTAGAAAGTCACAAAATTAATTGCTGTTTTTAATGAGTACAATAAAGGCTACCTGTTTCA
AGTTCAGTCCCTTGAAGACTGGCAACAACAGCTCCCATGCTTGGCTGCGAAGTCATTCCA
GACATAGAGTCCACAGCAACGTCAACAATGTCAGCAGATGCTTCAGCACAAGCTAAAAGG
CAGGCAACACCTGCTCCAGCAGTATCATGAGTATGTACATGAATAGGAATATCAGGATGC
CGCTCACGAAGAGAAGTTATAAGAAGCTTAGCCGCCTGTGGTTTCAGAAGACCAGCCATG
TCCTGATTAAAAAAAACATTCAGTTTGCAAATGTATTAAAATTACAGTACTGCCCAAATT
ATAGCTATTTGGAATTATATATTCTGAATAATGCAGAAATATCAGCAAAAAAA
>MY5075_Hexurella_ChiricahuaMtns_CaveCrkCyn
----------------------------TTTTTCGTAAATGTTTAATGTAACCCTACACA
TAACTTGATAAACATAGCATTTGAAATATTTTCAAAATACAGAATTATATTACATTTATT
ATAGAAAGTCACAAAATTAATTGCCGTTTTTAATGAGTACAATAAAGGCTACCTGTTTCA
AGTTCAGTCCCTTGAAGACTGGCAACAACAGCTCCCATGCTTGGCTGCGAAGTCATTCCA
GACATAGAGTCCACAGCAACGTCAACAATGTCAGCAGATGCTTCAGCACAAGCTAAAAGG
CAGGCAACACCTGCTCCAGCAGTATCATGAGTATGTACATGAATAGGAATATCAGGATGC
CGCTCACGAAGAGCAGTTATAAGTAGCTTACCCGCCTGTGGTTTCAGAAGACCAGCCATG
TCCTGATTAAAAAAAACATTCAGTTTGCAAATGTGTTAATATTACAGTACTGCCCAA---
-----------------------------------------------------
>MY5126_Hexurella_SantaCatalinaMtns_NuggetCyn
TTTACTGAAAAAATAACTTATTCATTTATATTCGGTTGTTTTGGCTGACAACCCCGCAGG
CAACACGAGTAACATAACATTTGATATACTTTTAAAATACAGAACTATATTACATTTATT
ATAGAAAGTCACAAAATTATTTGCTGTTTTTAATGAGTACAATAAAGGCTACCTGTTTCA
AGTTCAGTCCCTTGAAGACTGGCAACAACAGCTCCCATGCTTGGCTGCGAAGTCATTCCA
GACATAGAGTCCACAGCAACGTCAACAATGTCAGCAGATGCTTCAGCACAAGCTAAAAGG
CAGGCAACACCTGCTCCAGCAGTATCATGAGTATGTACATGAATAGGAATATCAGGATGC
CGCTCACGAAGAGCAGTTATAAGAAGCTTAGCCGCCTGTGGTTTCAGAAGACCAGCCATG
TCCTGATTAAAAAAAACATTCAGTTTGCAAATGTGTTAAAACTACAGTACTGCCCAAATT
ATAGCAATTTGGAATTAAATATTCTGAATATTGCAGAAATACCGGCAAAAAAA
>MY5128_Hexurella_WhetstoneMtns_FrenchJoeCyn
------------------------------------------------------------
------------------------------------------------------------
----------------------------------------------GGCTACCTGTTTCA
AGTTCAGTCCCTTGAAGACTGGCAACAACAGCGCCCATGCTTGGCTGCGAAGTCATTCCA
GACATAGAGTCCACAGCAACATCAACAATGTCAGCAGATGCTTCAGCACAAGCTAAAAGG
CAGGCAACACC-------------------------------------------------
------------------------------------------------------------
------------------------------------------------------------
-----------------------------------------------------
>MY5131_Hexurella_PedregosaMtns_PruneCyn
TATTCAAAGGGCAAAACAAATTTAAATATTTTTTGTAAATGTTTAATGTAACCCTACACA
TTACTTGATAAACATGGCATTTGAAATATGTTCAAAATACAGAACTATATTACATTTATT
ATAGAAAGTCACAAAATTAATTGCTGTTTTTAATGAGTACAATAAAGGCTACCTGTTTCA
AGTTCAGTCCCTTGAAGACTGGCAACAACAGCTCCCATGCTTGGCTGCGAAGTCATTCCA
GACATAGAATCCACAGCAACGTCAACGATGTCAGCAGATGCTTCAGCACAAGCTAAAAGG
CAGGCAACACCTGCTCCAGCAGTATCATGAGTATGTACATGAATAGGAATATCAGGATGC
CGCTCACGAAGAGCAGTTATAAGAAGCTTAGCCGCCTGTGGTTTCAGAAGACCAGCCATG
TCCTGATTAAAAAAAACATTCAGTTTGCAAATGTGCTAATATTACAGTACTGCCCAAATT
ATAGCAATTTGGAATTAAATATTCTAAATATTGCAGAAATATCAACAATAAAA
>MY5132_Hexurella_PedregosaMtns_PruneCyn
TATTCAAAGGGCAAAACAAATTTAAATATTTTTTGTAAATGTTTAATGTAACCCTACACA
TTACTTGATAAACATGGCATTTGAAATATGTTCAAAATACAGAACTATATTACATTTATT
ATAGAAAGTCACAAAATTAATTGCTGTTTTTAATGAGTACAATAAAGGCTACCTGTTTCA
AGTTCAGTCCCTTGAAGACTGGCAACAACAGCTCCCATGCTTGGCTGCGAAGTCATTCCA
GACATAGAATCCACACCAACGTCAACGATGTCAGCAGATGCTTCAGCACAAGCTAAAAGG
CAGGCAACACCTGCTCCAGCAGTATCATGAGTATGTACATGAATAGGAATATCAGGATGC
CGCTCACGAAGAGCAGTTATAAGAAGCTTAGCCGCCTGTGGTTTCAGAAGACCAGCCATG
TCCTGATTAAAAAAAACATTCAGTTTGCAAATGTGCTAATATTACAGTACTGCCCAAATT
ATAGCAATTTGGAATTAAATATTCTAAATATTGCAGAAATATCAACAATAAAA
>MY5136_Hexurella_MiddlemarchCyn
TATTCAAAGGGCAAAACAAATTTAAATATTTTTCGTAAAT-------GTAACCCTACACA
TAACTTGATAAACATAGCATTTGAAATATTTTTAAAACACAGAACTATATTACATTTATT
ATAGAAAGTCACAAAATTAATTGCTGTTTTTAATGAGTACAATAAAGGCTACCTGTTTCA
AGTTCAGTCCCTTGAAGACTGGCAACAACAGCTCCCATGCTTGGCTGCGAAGTCATTCCA
GACATAGAGTCCACAGCAACGTCAACAATGTCAGCAGATGCTTCAGCACAAGCTAAAAGG
CAGGCAACACCTGCTCCAGCAGTATCATGAGTATGTACATGAATAGGAATATCAGGATGC
CGCTCACGAAGAGCAGTTATAAGAAGCTTAGCCGACTGTGGTTTCAGAAGACCAGCCATG
TCCTGATTAAAAAAAACATTCAGTTTGCAAATGTGTTAATATTACAGTACTGCCCAAATT
ATAGCAATTTGGAATTAAATATTCTAAATATTGCAGAAATATCAGTAAAAAAA
>MY5147_Hexurella_DragoonMtns_NF_345A
------------------ACTTTAAATACTTCTTTTAG-----------------TTACG
TAAGTTATTTCTAATGCTAAAATAAGTATTTTTATAGTACAAAAATA-GAGATGTTTTTT
ATTGAGAATAACCAATTCTTTTGCTGTTTTTAATGAGTACAATAAAGGCTACCTGTTTCA
AGTTCAGTTCCTTGAAGACTGGCAACAACAGCTCCCATGCTTGGCTGCGAAGTCATTCCA
GACATAGAGTCCACAGCAACGTCAACAATGTCAGCAGATGCTTCAGCACAAGCTAAAAGG
CAGGCAACACCTGCTCCAGCAGTATCATGAGTATGTACATGAATAGGAATATCAGGATGC
CGCTCACGAAGAGCAGTTATAAGAAGCTTAGCCGACTGTGGTTTCAGAAGACCAGCCATG
TCCTGATTAAAAAAAACATTCAGTTTGCAAATGTGTTAATATTACAGTACTGCCCAAATT
ATAGCAATTTGGAATTAAATATTCTAAATATTGCAGAAATATCAGCAAAAAAA
>MY5152_Hexurella_WhetstoneMtns_ApacheCyn
------------------------------------------------------------
--------------------------------CAAAATACAGAACTATATTACAT-TATT
ATAGAAAGTCACAAAATTAATTGCTGCTTTTAATGAGTACAATAAAGGCTACCTGTTTCA
AGTTCAGTCCCTTGAAGACTGGCAACAACAGCTCCCATGCTTGGCTGCGAAGTCATTCCA
GACATAGAGTCCACCGCAACGTCAACAATGTCAGCAGATGCTTCAGCACAAGCTAAAAGG
CAGGCAACACCTGCTCCAGCAGTATCATGAGTATGTACATGAATAGGAATATCAGGATG-
CGCTCACGAAGAGCAGTTATAAGAAGCTTAGCCGCC-----------AAGACCAGCCATG
TCCTGATTAAAAAAAACATTCAGTTTGCAAATGTGTTAAAATTACAGTACTGTCCACATT
ATAGCAATTTGGAATTAAATATTCAGAATAT-------------------AAA
>MY5154_Hexurella_SantaRitaMtns_AdobeCyn
TATTCAAAGGGCAAAACAAATTTAAATATTTTTCGTAAATGTTTAATGTAACCCTACACA
TAACTTGATAAACACAGCATTTGAAGTATTTTTAAAATGCAGAACTATATTACATTTATT
ATAGAAAGTCACAAAATTAATTGCTGTTTTTAATGAGTACAATAAAGGCTACCTGTTTCA
AGTTCAGTCCCTTGAAGACTGGCAACAACAGCTCCCATGCTTGGCTGCGAAGTCATTCCA
GACATAGAGTCCACAGCAACGTCAACAATGTCAGCAGATGCTTCAGCACAAGCTAAAAGG
CAGGCAACACCTGCTCCAGCAGTATCATGAGTATGTACATGAATAGGAATATCAGGATGC
CGCTCACGAAGAGCAGTTATGAGAAGCTTAGCCGCCTGTGGTTTCAGAAGACCAGCCATG
TCCTGATTAAAAAACACATTCAGTTTGCAAATGTGTTAAAATTACAGTACTGCCCAAATT
ATAGCAATTTGGAATTAAATATTTTGAATATTGCAAAAATATCAGCAAAAAAA
>MY5157_Hexurella_SantaCatalinaMtns_Redington
TATTCAAAGGGCA-AACGAATTTAAATACTTTTCGTAAACGTTTAATGTAACCCTACACA
TAACTTGATAAACATAGCATTTGAAATATTTTTAAAATACAGAACTATATTACATTTATT
ATAAAAAGTCACAAAATTAATTGCTGTTTTTAATGAGTACAATAAAGGCTACCTGTTTCA
AGTTCAGTCCCTTGAAGACTGGCAACAACAGCTCCCATGCTTGGCTGCGAAGTCATTCCA
GACATAGAGTCCACAGCAACGTCAACAATGTCAGCAGATGCTTCAGCACAAGCTAAAAGG
CAGGCAACACCTGCTCCAGCAGTATCATGAGTATGTACATGAATAGGAATATCAGGATGC
CGCTCACGAAGAGCAGTTATAAGAAGCTTAGCCGCCTGTGGTTTCAGAAGACCAGCCATG
TCCTGATTAAAAAAAAAATTCAGTTTGCAAATTTGTTAAAATTACAGTAGT-CCCAAATT
ATAGCAATTTGGAATTAAATA--------------------------------
>MY5164_Hrupicola_Temecula
TATTCAAAGTGCAAGACAAATTTAAATATTTTTCATAAATGGTTAATGCATCTTTACACA
TAATTTGATAAACATAACATTTGAAATATTTTTAAAATACACAACTATATTACATTTATT
ATAAAAACTGTCACAATCATTAGTTGTTTTTAATGAGTACAATAAGAGCTACCTGTTTCA
AGCTCAGTCCCTTGAAGACTGGCAACAACAGCTCCCATGCTTGGCTGCGAAGTCATTCCA
GACATAGAGTCCACAGCAACATCAACAATATCAGCAGATGCTTCAGCACAAGCTAAAAGG
CAGGCAACACCTGCTCCAGCAGTATCATGAGTATGTACATGAATGGGAATATCAGGATGA
TGCTCACGAAGAGCAGTTATAAGAAGCTTAGCTGCTTGTGGCTTCAGAAGACCAGCCATG
TCCTGATTAAAAAAAACATTCAATCTGCAAATGTGTTAAAATTATGCTGCAGTAAAAATA
TTAAAGAC----AATAACACATATAAAATAAGGGAAAAATTTCAGCATAAAAA
>MY5165_Hrupicola_Temecula
--------------GACAAATTTAAATATTTTTCATAAATGGTTAATGCATCTTTACACA
TAATTTGATAAACATAACATTTGAAATATTTTTAAAATACACAACTATATTACATTTATT
ATAAAAACTGTCACAATCATTAGTTGTTTTTAATGAGTACAATAAGAGCTACCTGTTTCA
AGCTCAGTCCCTTGAAGACTGGCAACAACAGCTCCCATGCTTGGCTGCGAAGTCATTCCA
GACATAGAGTCCACAGCAACATCAACAATATCAGCAGATGCTTCAGCACAAGCTAAAAGG
CAGGCAACACCTGCTCCAGCAGTATCATGAGTATGTACATGAATGGGAATATCAGGATGA
TGCTCACGAAGAGCAGTTATAAGAAGCTTAGCTGCTTGTGGCTTCAGAAGACCAGCCATG
TCCTGATTAAAAAAAACATTCAATCTGCAAATGTGTTAAAATTATGCTGCAGTAAAAATA
TTAAAGAC----AATAACACATATAAAATAAGGGAAAAATTTCAGCATAAAAA
>MY5175_Hapachea_HarshawRd_PatagoniaMtns
------AAGGGCAAAACAAATTTAAATATCTTTCGTAAATGTTTAATGTAACCCTACACA
TAACTTGAT-AACATAGCATTTGAAATATTTTTAAAATGCAGAACTATATTACATTTAAT
TTAGAAAGTCACACAATTAATTGCTGTTTTTAATGAGTACAATAAAGGCTACCTGTTTCA
AGTTCAGTCCCTTGAAGACTGGCAACAACAGCTCCCATGCTTGGCTGCGAAGTCATTCCA
GACATAGAGTCCACAGCAACGTCAACAATGTCAGCAGATGCTTCAGCACAAGCTAAAAGG
CAGGCAACACCTGCTCCAGCAGTATCATGAGTATGTACATGAATAGGAATATCAGGATGC
CGCTCACGAAGAGCAGTAATAAGAAGCTTAGCCGCCTGTGGTTTCAGAAGACCAGCCATG
TCCTGATTAAAAAAAACATTCAGTTTGCAAATGTGTTGAAATTACTGTACTGCCCAAATT
ATAGCAATTTGGAATTAAATA--------------------------------
>MY5180_Hapachea_MustrangPk_MustangMtns
TATTCAAAAGGCAAAACAAATTTAAATATTTTTTGTAAATGTTTAATGTAACCCTACACA
TAACTTGATAAAAATAGCATTTGAAATATTTTTAAAATACAGAACCATATTACATTTATT
ATAGAAAGTCACAAAATTAATTGCTGTTATTAATGAGTACAATAAAGGCTACCTGTTTCA
AGTTCAGTCCCTTGAAGACTGGCAACAACAGCTCCCATGCTTGGCTGCGAAGTCATTCCA
GACATAGAGTCCACAGCAACGTCAACAATGTCAGCAGATGCTTCAGCACAAGCTAAAAGG
CAGGCAACACCTGCTCCAGCAGTATCATGAGTATGTACATGAATAGGAATATCAGGATGC
CGCTCACGAAGAGCAGTTATAAGAAGCTTAGCCGCCTGTGGTTTCAGAAGACCAGCCATG
TCCTGATTAAAAAAAACATTCAGTTTGCAAATGTGTTAATATTACAGTACTGCCCAAATT
ATAGCAATTTGGAATTAAATATTCTGAATATTGCAGAAATATCAGCAAAAAAA
>MY5181_Hapachea_MustrangPk_MustangMtns
-----------------------------------------TTTA--GTAACCCTACACA
TAACTTGAT-AAAATAGCATTAAATA---TTTTAAAATACAGAACTATATTACATTTATT
ATAGAAAGTCACAAAATTAATTGCTGTTTTTAATGAGTACAATAAAGGCTACCTGTTTCA
AGTTCAGTCCCTTGAAGACTGGCAACAACAGCTCCCATGCTTGGCTGCGAAGTCATTCCA
GACATAGAGTCCACAGCAACGTCAACAATGTCAGCAGATGCTTCAGCACAAGCTAAAAGG
CAGGCAACACCTGCTCCAGCAGTATCATGAGTATGTACATGAATAGGAATATCAGGATGC
CGCTCACGAAGAGCAGTTATAAGAAGCTTAGCCGCCTGTGGTTTCAGAAGACCAGCCATG
TCCTGATTAAAAAAAACATTCAGTTTGCAAATGTGTTAATATTACAGTACTGCCCAAATT
ATAGCAATTTGGAATTAAATATTCTGAATATTGCAGAAATATCAGCAAA----
>MY5193_Hapachea_HarshawRd_PatagoniaMtns
TATTCAAAGGGCAAAACAAATTGAAATATTTTTCGTAAATGTTTAATGCAACCCTGCACC
TAACTTGATAAACATAGCATTTGAAATATTTTTAAAATACAGAACTATATTACATTTATT
ATAAAAAGTCACAAAATTAATTGCTGTTTTTAATGAGTACAATAAAGGCTACCTGTTTCA
AGTTCAGTCCCTTGAAGACTGGCAACAACAGCTCCCATGCTTGGTTGCGAAGTCATTCCA
GACATAGAGTCCACAGCAACATCAACAATGTCAGCAGATGCTTCAGCACAAGCTAAAAGG
CAGGCAACACCTGCTCCAGCAGTATCATGAGTATGTACATGAATAGGAATATCAGGATGC
CGCTCACGAAGAGCAGTAATAAGAAGCTTAGCCGCCTGTGGTTTCAGAAGACCAGCCATG
TCCTGATTAAAAAAAACATTCAGTTTGCAAATGTGTTGAAATTACTGTACTGCCCAAATT
ATAGCAATTTGGAATTAAATATTCTGAATATTGCAGAAATATCAGCAAAAAAA
>MY5266_Hencina_CerroBolla
TATTCAAAGTGCAAGACAAATTTAAATATTTTTCGTAAATGGTTAATGTTTCTTTACACA
TAATTTGATAAACATAGCATTTGAAATATTTTTAAAATACACAACTACATTACATTTATT
ATAAAAATTCTCACAATCATTTGTTGTTTTTAATGAGTACAATAAGAGCTACCTGTTTCA
AGTTCAGTCCCTTGAAGACTGGCAACAACAGCTCCCATGCTTGGCTGCGAAGTCATTCCA
GACATAGAGTCCACAGCAACATCAACAATATCAGCAGATGCTTCAGCACAAGCTAAAAGG
CAGGCAACACCTGCTCCAGCAGTATCATGAGTATGTACATGAATGGGAATATCAGGATGA
TGCTCACGAAGAGCAGTTATAAGAAGCTTAGCTGCCTGTGGCTTCAGAAGACCAGCCATG
TCCTGATTAAAAAAAACGTTCAGTCTGCAAATGTGTTAAAATTATGGTGCAGTAAAAATA
TTAGAGAC----AATAAAACATACAAAATATGGGAAAAATTCCAGCATTAAAA
>MY5267_Hencina_CerroBolla
TATTC--------AGACAAATTTAAATATTTTTCGTAAATGGTTAATGTTTCTTTACACA
TAATTTGATAAACATAGCATTTGAAATATTTTTAAAATACACAACTACATTACATTTATT
ATAAAAATTCTCACAATCATTTGTTGTTTTTAATGAGTACAATAAGAGCTACCTGTTTCA
AGTTCAGTCCCTTGAAGACTGGCAACAACAGCTCCCATGCTTGGCTGCGAAGTCATTCCA
GACATAGAGTCCACAGCAACATCAACAATATCAGCAGATGCTTCAGCACAAGCTAAAAGG
CAGGCAACACCTGCTCCAGCAGTATCATGAGTATGTACATGAATGGGAATATCAGGATGA
TGCTCACGAAGAGCAGTTATAAGAAGCTTAGCTGCCTGTGGCTTCAGAAGACCAGCCATG
TCCTGATTAAAAAAAACGTTCAGTCTGCAAATGTGTTAAAATTATGGTGCAGTAAAAATA
TTAGAGAC----AATAAAACATGCAAAATATGGGAAAAATTCCAGCATTAAA-
>MY5269_Hexurella_GuadalupeValley
TATTCAAAGTGCAAGACAAATTTAAATATTTTTCGTAAATGGTTCATGTATCTTTACACA
TAATTTGATAAACATAGCATTTGAAATATTTACAAAATACACAGTTACATTACATTTATT
ATAAAAATTCTCACAATCATTAGCTGTTTTTAATGAGTACAATAAGAACTACCTGTTTCA
AGTTCAGTCCCTTGAAGACTGGCAACAACAGCTCCCATGCTTGGCTGCGAAGTCATGCCA
GACATAGAGTCCACAGCAACGTCAACAATATCAGCAGATGCTTCAGCACAAGCTAAAAGG
CAGGCAACACCTGCTCCAGCAGTATCATGAGTATGTACATGAATGGGAATATCAGGATGA
TGCTCACGAAGAGCAGTTATAAGAAGCTTAGCTGCCTGTGGCTTCAGAAGACCAGCCATG
TCCTGATTAAAAAAAACGTTCAGTCTGAAAATGTGTTAAAATTATGGTGCAGTAAAAATA
TTAGAGAC----AATAAAACATACAAAATATGGGAAAAATTGCAGCATACAAA
>MY5271_Hexurella_GuadalupeValley
TATTCAAAAAGCAAGACAAATTTAAATATTTTTCGTAAATGGTTAATGTTTCTTTACACA
TAATTTGATAAACATAGCATTTGAAATATTTTTAAAATACACAACTACATTACATTTATT
ATAAAAATTCTCACAATCATTTGTTGTTTTTAACGAGTACAATAAGAGCTACCTGTTTCA
AGTTCAGTCCCTTGAAGACTGGCAACAACAGCTCCCATGCTTGGCTGCGAAGTCATTCCA
GACATAGAGTCCACAGCAACATCAACAATATCAGCAGATGCTTCAGCACAAGCTAAAAGG
CAGGCAACACCTGCTCCAGCAGTATCATGAGTATGTACATGAATGGGAATATCAGGATGA
TGCTCACGAAGAGCAGTTATAAGAAGCTTAGCTGCTTGTGGCTTCAGAAGACCAGCCATG
TCCTGATTAAAAAAAACGTTCAGTCTGCAAATGTGTTAAAATTATGGTGCAGTAAAAATA
TTAGAGAC----AATAAAACATACAAAATATGGGAAAAATTCCAGCATAAAAA
>MY5276_Hexurella_SanPedro_Martir
TATTCAAAGTGCAAGACAAATTTAAATACTTTTCGTAAATGGTTAATGTACCTTTACACA
TAATTTGACATACATAGTATTTGAAATATTTTTAAAATACACAACTACATTACATTTATT
ATAAAAATTCTCACAATCATTTGTTGTTTTTAATGACTACAATAAGAGCTACCTGTTTCA
AGTTCAGTCCCTTGAAGACTGGCAACAACTGCTCCCATGCTTGGCTGCGAAGTCATTCCA
GACATAGAGTCCACAGCAACATCAACAATATCAGCAGATGCTTCAGCACAAGCTAAAAGG
CAGGCAACACCTGCTCCAGCAGTATCATGAGTATGTACATGAATGGGAATATCAGGATGA
TGCTCACGTAGAGCAGTGATAAGAAGCTTAGCTGCCTGTGGCTTCAGAAGACCAGCCATG
TCCTGATTAAAAAAAATGCTCAGTCTGCAAATGCGTTAAAATTATGGTGCAGTAAAAATA
TTAGAGAA----AATAAAACATACAAAATATTGGAAAAATTCCAGCATAAAAA
>MY5277_Hexurella_SanPedro_Martir
TATTCAAAGTGCAAGACAAATTTAAATACTTTTCGTAAATGGTTAATGTACCTTTACACA
TAATTTGACATACATAGTATTTGAAATATTTTTAAAATACACAACTACATTACATTTATT
ATAAAAATTCTCACAATCATTTGTTGTTTTTAATGAGTACAATAAGAGCTACCTGTTTCA
AGTTCAGTCCCTTGAAGACTGGCAACAACTGCTCCCATGCTTGGCTGCGAAGTCATTCCA
GACATAGAGTCCACAGCAACATCAACAATATCAGCAGATGCTTCAGCACAAGCTAAAAGG
CAGGCAACACCTGCTCCAGCAGTATCATGAGTATGTACATGAATGGGAATATCAGGATGA
TGCTCACGTAGAGCAGTGATAAGAAGCTTAGCTGCCTGTGGCTTCAGAAGACCAGCCATG
TCCTGATTAAAAAAAATGCTCAGTCTGCAAATGCGTTAAAATTATGGTGCAGTAAAAATA
TTAGAGAA----AATAAAACATACAAAATATTGGAAAAATTCCAGCATAAAAA
>MY5280_Hexurella_ArroyoSalado
TATTCAAAGTGCAAGACAAATTTAAATATTTTTCATAAATGGTTAATGTATCTTTACACA
TAATTTGATAAACACAGCATTTGAAATATTTTTAAAATACACAACTACATTACATTTATT
GTAAAAATTCTCACAATCATTTGTTGTTTTTAATGAGTACAATAAGAACTACCTGTTTCA
AGCTCAGTCCCTTGAAGACTGGCAACAACAGCTCCCATGCTTGGCTGTGAAGTCATTCCA
GACATAGAGTCCACAGCAACATCAACAATATCAGCAGATGCTTCAGCACAAGCTAAAAGG
CAGGCAACACCTGCTCCAGCAGTATCATGAGTATGTACATGTATGGGAATATCAGGATGA
TGTTCACGAAGAGCAGTTATAAGAAGCTTAGCTGCCTGTGGCTTCAGAAGACCAGCCATG
TCCTGATTAAAAAAAATATTCAGTCTGCAAATGTGTTAAAATTATGGTGCAGTAAAAATA
TTACAAAC----AATAAAACATACAAAATACGGGTAAAATTCCAGCATAAAAA
>MY5282_Hexurella_ArroyoSalado
--------------------TTTAAATATTTTT-----------AATGTATCTTTACACA
TAATTTGATAAACACAGCATTTGAAATATTTTTAAAATACACAACTATATTACATTTATT
GTAAAAATTCTCACAATCATTTGTTGTTTTTAATGAGTACAATAAGAACTACCTGTTTCA
AGCTCAGTTCCTTGAAGACTGGCAACAACAGCTCCCATGCTTGGCTGTGAAGTCATTCCA
GACATAGAGTCCACAGCAACATCAACAATATCAGCGGATGCTTCAGCACAAGCTAAAAGG
CAGGCAACACCTGCTCCAGCAGTATCATGAGTATGTACATGTATGGGAATATCAGGATGA
TGCTCACGAAGAGCAGTTATAAGAAGCTTAGCTGCCTGTGGCTTCAGAAGACCAGCCATG
TCCTGATTAAAAAAAATGGTCAGTCTGCAAATGTGTTAAAACTATGGTGCAAAAAAAATA
TTACAGAC----AATTAAACATACAAAATATGGAAAAA---------------
>MY5286_Hrupicola_SweetwaterSpr_OrdMtn
TATTCAAAGTGCAAGACAAATTTAAATATTTTTCGTAAATAGTTAATGTATCTTTACACA
TAACTTGATAAACATAGCATTTGAAATATTTTTAAAATACACAATTACATTACATTTATT
ATAAAAAGTCTCACAACCATTTGTTGTTTTAAATGAGTACAATAACAGCTACCTGTTTCA
AGTTCAGTCCCTTGAAGACTGGCAACAACAGCTCCCATGCTTGGCTGCGAAGTCATTCCA
GACATAGAGTCCACAGCAACATCAACAATATCAGCAGATGCTTCAGCACAAGCTAAAAGG
CAGGCAACACCTGCTCCAGCAGTATCATGAGTATGTACATGAATGGGAATATCAGGATGA
TGCTCACGAAGAGCAGTTATAAGAAGCTTAGCTGCCTGTGGCTTCAGAAGACCAGCCATG
TCCTGATTAAAAAAAACATTCAGTCTGCAAATGTGTTAAAATTATGGTGCAGTAAAAATA
TTAGAGAG----AATAAAACATATGAAATACAGGAAAAATTCCAGCATAAAAA
>MY5287_Hrupicola_SweetwaterSpr_OrdMtn
---------TGCAAGACAAATTTAAATATTTTTCGTAAATAGTTAATGTATCTTTACACA
TAACTTGATAAACATAGCATTTGAAATATTTTTAAAATACACAATTACATTACATTTATT
ATAAAAAGTCTCACAACCATTTGTTGTTTTAAATGAGTACAATAACAGCTACCTGTTTCA
AGTTCAGTCCCTTGAAGACTGGCAACAACAGCTCCCATGCTTGGCTGCGAAGTCATTCCA
GACATAGAGTCCACAGCAACATCAACAATATCAGCAGATGCTTCAGCACAAGCTAAAAGG
CAGGCAACACCTGCTCCAGCAGTATCATGAGTATGTACATGAATGGGAATATCAGGATGA
TGCTCACGAAGAGCAGTTATAAGAAGCTTAGCTGCCTGTGGCTTCAGAAGACCAGCCATG
TCCTGATTAAAAAAAACATTCAGTCTGCAAATGTGTTAAAATTATGGTGCAGTAAAAATA
TTAGAGAG----AATAAAACATATAAAATACAGGAAAAATTCCAGCATAAAAA
>MY5288_Hrupicola_Deadman_Hills
TATTCAAAGTGCAAGAAAAATTT-AATATTTTTCGTAAATGGTTAATGTATCTTTACACA
TAACTTGATAAACATAGCATTTGAAATATTTTTAAAATACACAACTATATTACATTTATT
ATAAAAAGTCTCACAACCATTTGTTGTTTTTAATGAGTACAATAAGAGCTACCTGTTTCA
AGTTCAGTCCCTTGAAGACTGGCAACAACAGCTCCCATGCTTGGCTGCGAAGTCATTCCA
GACATAGAGTCCACAGCAACATCAACAATATCAGCAGATGCTTCAGCACAAGCTAAAAGG
CAGGCAACACCTGCTCCAGCAGTATCATGAGTATGTACATGAATGGGAATATCAGGATGA
TGCTCGCGAAGAGCAGTTATAAGAAGCTTAGCTGCCTGTGGCTTCAGAAGACCAGCCATG
TCCTGATTAAAAAAAACATTCAGTCTGCAAATGTGTTAAAATTATGATGCAGTAAAAATA
TTAGAGAC----AACAAAACATATAAAATACAGGAAAAATTCCAGCATGAAAA
>MY5289_Hrupicola_Deadman_Hills
-------AGTGCAAGAAAAATTT-AATATTTTTCGTAAATGGTTAATGTATCTTTACACA
TAACTTGATAAACATAGCATTTGA-ATATTTTTAAAATACACAACTATATTACATTTATT
A-AAAAAGTCTCACAACCATTTGTTGTTTTTAATGAGTACAATAAGAGCTACCTGTTTCA
AGTTCAGTCCCTTGAAGACTGGCAACAACAGCTCCCATGCTTGGCTGCGAAGTCATTCCA
GACATAGAGTCCACAGCAACATCAACAATATCAGCAGATGCTTCAGCACAAGCTAAAAGG
CAGGCAACACCTGCTCCAGCAGTATCATGAGTATGTACATGAATGGGAATATCAGGATGA
TGCTCGCGAAGAGCAGTTATAAGAAGCTTAGCTGCCTGTGGCTTCAGAAGACCAGCCATG
TCCTGATTAAAAAAAACATTCAGTCTGCAAATGTGTTAAAATTATGATGCAGTAAAAATA
TTAGAGAC----AACAAAACATATAAAATACAAGAAAAATTCCAGCATGAAAA
>MY5309_Hapachea_JohnnyLyon_Hills
------------------------------------------------------------
------------------------------------------------------TTTATT
ATAGAAAGTCACAAAATTAATTGCTGTTTTTAATGAGTACAATAAAGGCTACCTGTTTCA
AGTTCAGTCCCTTGAAGACTGGCAACAACAGCTCCCATGCTTGGCTGCGAAGTCATTCCA
GACATAGAGTCCACTGCAACGTCAACGATGTCAGCAGATGCCTCAGCACAAGCTAAAAGG
CAGGCAACACCTGCTCCAGCAGTATCATGAGTATGTACATGAATAGGAATATCAGGATGC
CGCTCACGAAGAGCAGTTATAAGAAGCTTCGCCGCCTGTGGTTTCAGAAGACCAGCCATG
TCCTGATTAAAAAAAACATTCAGTTTGCAAATGTGTTAAAATTACAGCAGTGCCCAAATT
ATAACAATTTGGAATTA------------------------------------
>MY5313_Hexurella_FoxCyn_MusicMtns
-------------AAACAAATTTAAATATTTTTCATAAA-GTTAAATGTATCACTACACG
TAACTTAATAAACATAGCATTTGAAAAATTTTCAAAATACAGAACT--ATTACATTTATT
ATAAAAAGTCTCAAAATCAATTGCTGCTTTTAATGAATTCAATAAAGGCTACCTGTTTCA
AGTTCAGTCCCTTGAAGACTGGCAACAACAGCTCCCATGCTTGGCTGCGAAGTCATTCCA
GACATAGAGTCCACAGCAACATCAACAATGTCAGCGGATGCTTCAGCACATGCTAAAAGG
CATGCAACACCTGCTCCAGCAGTATCATGAGTATGCACGTGAATAGGAATATCAGGATGC
CGCTCACGAAGAGC-GTTATAAGAAGCTTAGCTGCCTGTGGCTTCAGAAGACCAGCCATG
TCCTGATTAAAAAGAACATTCAGTTTGCAAATGTGTTAAAATTACAGTACTTCACAAATT
CTAGCAATTCGGAATTAAATATTCTGAATATTG--------------------
>MY5314_Hexurella_Grasshopper_BrushyMtn
TATTCAAAGGGAA-----------------------------------------------
-------ATAAACATAGCATTTGAAAATTTTTTAAAATACAGAACT--ATTACATTTATC
ATA-AAAGTCTCAAAATCAATTGCTGTTTTTAATGAATTCAAAAAAGGCTACCTGTTTCA
AGTTCAGTCCCTTGAAGACTGGCAACAACAGCTCCCATGCTTGGCTGCGAAGTCATTCCA
GACATAGAGTCCACAGCAACATCAACAATGTCAGCAGATGCTTCAGCACAAGATAAAAGG
CAGGCAACACCTGCTCCAGCAGTATCATGAGTATGTACATGAATAGGAATATCAGGATGC
CGCTCACGAAGAGCAGTTATAAGAAGCTTAGCTGCCTGTGGCTTCAGAAGACCAGCCATG
TCCTGATTAAAAAGAACATTCAGTTTGCAAATGTGTT-----------------------
-----------------------------------------------------
>MY5315_Hexurella_WagonerRd_BradshawMtns
TAT-CAAAGGGCAAAACAAATTTAAATATTTTTCATAAACGTTAAA-GTATCACTACACG
TAACTTAATAAACATAGCATTTGAAATATGTTTAAAAATCAGAACT-----TCATTTATT
ATAAAAAGTCTCAAAATC-ATTGCTGTTTTTAATGAATTCAATAAAGGCTACCTGTTTCA
AGTTCAGTCCCTTGAAGACTGGCAACAACAGCTCCCATGCTTGGCTGCGAAGTCATTCCA
GACATAGAGTCCACAGCAACATCAACAATGTCAGCAGATGCTTCAGCACAAGATAAAAGG
CAGGCAACACCTGCTCCAGCAGTATCATGAGTATGTACGTGAATAGGAATATCAGGATGC
CGCTCACGAAGAGCAGTTAT-AGAAGCTTA--CGCATGTGGTTTCAGAAGAGCAGCCATG
TCCTGATTAAAAAGAACATTCAGTTTGCAAATGTGTTAAAATTACAGTACTGCACAAATT
ATAGCAATTTGGAATTAAATATTTTGAATATTGCAGAAATTTCAGCAAAAAAA
>MY5316_Hexurella_WagonerRd_BradshawMtns
TAT-CAAAGGGCAAAACAAATGTAAATATTTTTCATAAATGCTTAATGTATCACTACACA
TAACTTAATAAACGTAGCATTTGAAATATGTTTAAAAATCAGAACT----CTCATCTATT
ATAAAAAGTCTCAAAATCAATTGCTGTTTTTAATGAATTCAAAAAAGGCTACCTGTTTCA
AGTTCAGTCCCTTGAAGACTGGCAACAACAGCTCCCATGCTTGGCTGCGAAGTCATTCCA
GACATAGAGTCCACAGCAACATCAACAATGTCAGCAGATGCTTCAGCACAAGATAAAAGG
CAGGCAACACCTGCTCCAGCAGTATCATGAGTATGTACATGAATAGGAATATCAGGATGC
CGCTCACGAAGAGCAGTTATAAGAAGCTTACCAGCCTGTGGTTTCAGAAGAGCAGCCATG
TCCTGATTAAAAAGAACATTCAGTTTGCAAATGTGTTAAAATTACAGTACTGCACAAATT
ATAGCAATTTGGAATTAAATATTTTGAATATTGCAGAAATTTCAGCAAAAAAA
>MY5317_Hrupicola_Cottonwood_SnYsidroMtns
TATTCAAAGGGCAAGACAAATCTAAATA--------------------------------
--------------------ATGAAATATTTTT------CACAACTATATTACATTTATT
ATAAAAATTCTCACAATCATTTGTTGCTTTTAATGAGTACAATAAGAGCTACCTGTTTCA
AGTTCAGTTCCTTGAAGACTGGCAACAACAGCTCCCATGCTTGGCTGGGAAGTCATTCCA
GACATAGAGTCCACAGCAACATCAACAATATCAGCAGATGCTTCAGCACAAGCTAAAAGG
CAGGCAACACCTGCTCCAGCAGTATCATGAGTATGTACATGAATGGGAATATCAGGATGA
TGCTCACGAAGAGCAGTTATAAGAAGCTTAGCTGCCTGCGGCTTCAGAAGACCAGCCATG
TCCTGATTAAAAAAAACTTTCAGTCTGAAAATGTG-TAAAATTGTGGTGCAGTGAAAATA
TTAGAGAC----AATAAAACATAC-----------------------------
