# Supplementary material for: ﻿Species delimitation, biogeography, and natural history of dwarf funnel web spiders (Mygalomorphae, Hexurellidae, Hexurella) from the United States / Mexico borderlands
Source: Zookeys. 2023 Jun 14;1167:109–57. doi: 10.3897/zookeys.1167.103463 (PMC10285686; doi:10.3897/zookeys.1167.103463)
Supplement: Supplementary material 3 — Input matrices, analysis log files, and output tree files for nuclear and mitochondrial analyses [file zookeys-1167-109_article-103463__-s003.zip › uce-200887.fasta]

>MY0059_Hapachea_SantaRitaMtns_MaderaCyn
CTACATCTTCAACAGGTTCAACAAAATCTGAATTATCTTGTTTGGCACATCTTTCATCTT
TGTGTCTTTGCAAACTATCTTCATCCATTTTAAATAAAAAACCAAACCCCACCACAAGAT
GCGAAGGAGGCAGATAATTCTTTTTCCCTCGTATCATAAAACTTCCAGGTGTAAGGTATT
CTCCTGTTGGAGCTGTTTTTGAAACTTGAAAGTGATAAACCCACCATGCACTGGTAACAA
TTTTTGCATCCCAAGCACTACTGTAGCATAATGCCATTGTACCAGCTTCATTCAATGTCT
TGGGAGGAACATCTACACCACTTGGGTTCTTTATTACGATGCTGCTAGCACCATGAATGT
CGGCATGGACATAAATGTCACCTTGTTTCATATATCGTTTAACAATTAATTCATTCTGTT
GGATGTCTCTACCAGCAATCACTAAATAATTTTCTGAACTTATGAACCACAAAAACTTTT
CAAAC
>MY5053_Hexurella_ChiricahuaMtns_PriceCyn
CTACCTCTTCAACAGGTTCAACAAAATCTGAATTATCTAGTTTTGCACATCTTTCATCTT
TGTGTCTTTGCACACTATCTTCATCCATTTTAAATAAAAAACCAAACCCCACCACAAGAT
GCGAAGGAGGCAGATAATTCTTTTTCCCCCGTATCATAAAACTTCCAGGGGTAAGGTATT
CTCCTGTTGGAGCTGTTTTTGAAACTTGATAGTGATAAACCCACCAGGCACTGGTAACAA
TTTTTGCATCCCAAGCACTACTGTAGCATAATGCCATTGTACCAGCTTCATTCATTGTCT
TGGGAGGAACATCTACACCACTTGGGTTTTTTATTATGATGCTGCTAGCACCATGAATGT
CGGCATGGACATAAATGTCACCTTGTTTCATATATCGTTTAACAATTAATTCATTCTGTT
GGATGTCTCTACCAGCAATCACTAAATAATTTTCTGAACTTATGAACCACAAAAACTTTT
CAAAC
>MY5064_Hexurella_MuleMtns_Escabrosa
CTACCTCATCAACAGGTTCAACTAAATCTGAATTACCTAGTTTTGCACATCTTTCATCTT
TGTGTCTTTGCAAACTATCTTCATCCATTTTAAATAAAAAACCAAACCCCACCACAAGAT
GCGAAGGAGGCAGATAATTCTTTTTCCCCCGTATCATAAAACTTCCAGGTGTAAGGTATT
CTCCTGTTGGAGCTGTTTTTGAAACTTGATAGTGATAAACCCACCAGGCACTGGTAACAA
TTTTTGCATCCCAAGCACTACTGTAGCATAATGCCATTGTACCAGCTTCATTCAATGTCT
TGGGAGGAACATCTACACCACTTGGGTTCTTTATTACGATGCTGCTAGCACCATGAATGT
CGGCATGAACATAAATGTCACCTTGTTTCATATATCGTTTAACAATTAATTCATTCTGTT
GGATGTCTCTACCAGCAATCACTAAATAATTTTCTGAACTTATGAACCACAAAAACTTTT
CAAAC
>MY5066_Hexurella_MuleMtns_Escabrosa
CTACCTCATCAACAGGTTCAACTAAATCTGAATTACCTAGTTTTGCGCATCTTTCATCTT
TGTGTCTTTGCAAACTATCTTCATCCATTTTAAATAAAAAACCAAACCCCACCACAAGAT
GCGAAGGAGGCAGATAATTCTTTTTCCCCCGTATCATAAAACTTCCAGGTGTAAGGTATT
CTCCTGTTGGAGCTGTTTTTGAAACTTGATAGTGATAAACCCACCAGGCACTGGTAACAA
TTTTTGCATCCCAAGCACTACTGTAGCATAATGCCATTGTACCAGCTTCATTCAATGTCT
TGGGAGGAACATCTACACCACTTGGGTTCTTTATTACGATGCTGCTAGCACCATGAATGT
CGGCATGAACATAAATGTCACCTTGTTTCATATATCGTTTAACAATTAATTCATTCTGTT
GGATGTCTCTACCAGCAATCACTAAATAATTTTCTGAACTTATGAACCACAAAAACTTTT
CAAAC
>MY5071_Hexurella_SantaRitaMtns_AlisoSprings
---CCTCTTCAACAGGTTCAACAAAATCTGAATTATCTTGTTTTGCACATCTTTCATCTT
TGTGTCTTTGCAAACTATCTTCATCCATTTTAAATAAAAAACCAAACCCCACCACAAGAT
GCGAAGGAGGCAGATAATTCTTTTTCCCTCGTATCATAAAACTTCCAGGTGTAAGGTATT
CTCCTGTTGGAGCTGTTTTTGAAACTTGATAGTGATAAACCCACCATGCACTGGTAACAA
TTTTTGCATCCCAAGCACTACTGTAGCATAATGCCATTGTACCAGCTTCATTCAATGTCT
TGGGAGGAACATCTACACCACTTGGGTTCTTTATTACGATGCTGCTAGCACCATGAATGT
CGGCATGGACATAAATGTCACCTTGTTTCATATATCGTTTAACAATTAATTCATTCTGTT
GGATGTCTCTACCAGCAATCACTAAATAATTTTCTGAACTTATGAACCACAAAAACTTTT
CAAAC
>MY5075_Hexurella_ChiricahuaMtns_CaveCrkCyn
CTACCTCTTCAACAGG-TCAACAAAATCTGAATTATCTCGTTTTGCACATCTTTCATCTT
TGTGTCTTTGCACACTATCTTCATCCATTTTAAATAAAAAACCAAACCCCACCACAAGAT
GCGAAGGAGGCAGATAATTCTTTTTCCCCCGTATCATAAAACTTCCAGGTGTAAGGTATT
CTCCTGTTGGAGCTGTTTTTGAAACTTGATAGTGATAAACCCACCAGGCACTGGTAACAA
TTTTTGCATCCCAAGCACTACTGTAGCATAATGCCATTGTACCAGCTTCATTCAATGTTT
TGGGAGGAACATCTACACCACTTGGGTTCTTTATTATGAGGCTGCTAGCACCATGAATGT
CGGCATGGACATAAATGTCACCTTGTTTCATATATCGTTTAACAATTAATTCATTCTGTT
GGATGTCTCTACCAGCAATCACTAAATAATTTTCTGAACTTATGAACCACAAAAACTTTT
CAAAC
>MY5126_Hexurella_SantaCatalinaMtns_NuggetCyn
CTACCTCTTCAACAGGTTCAACAAAATCTGAATTATCTAGTTTTGCACATCTTTCATCTC
TGTGTCTTTGCAAACTATCTTCATCCATTTTAAATAAAAAACCAAACCCCACCACAAGAT
GCGAAGGAGGCAGATAATTCTTTCTTCCCCGTATCATAAAACTTCCAGGTGTAAGGTATT
CTCCTGTTGGAGCTGTTTTTGAAACTTGATAGTGATAAACCCACCAGGCACTGGTAACAA
TTTTTGCATCCCAAGCACTACTGTAGCATAATGCCATTGTACCAGCTTCATTCAATGTCT
TGGGAGGAACATCTACACCACTTGAGTTCTTTATTACAATGCTGCTAGCACCATGAATGT
CGGCATGGACATAAATGTCACCTTGTTTCATATATCGTTTAACAATTAATTCATTCTGTT
GGATGTCTCTACCAGCAATCACTAAATAATTTTCTGAACTTATGAACCACAAAAACTTTT
CAAAC
>MY5128_Hexurella_WhetstoneMtns_FrenchJoeCyn
------------------------------------------------------------
------------------------------------------------------------
-----------------------------------------------------------T
CTCCTGTTGGAGCTGTTTTTGAAACTTGATAGTGATAAACCCACCAGGCACTGGTAACAA
TTTTTGCATCCCAAGCACTACTGTAACATAATGCCATTGTACCAGC----------G---
--GGAGGAACATCTACACCACTTGG-----------------------------------
------------------------------------------------------------
------------------------------------------------------------
-----
>MY5131_Hexurella_PedregosaMtns_PruneCyn
CTACTTCTTCAACAGGTTCAACAAAATCTGAATTATCTAGTTTTGCACATCTTTCATCTT
TGTGTCTTTGCACACTATCTTCATCCATTTTAAATAAAAAACCAAACCCCACCACAAGAT
GCGAAGGAGGCAGATAATTCTTTTTCCCTCGTATCATAAAACTTCCAGGTGTAAGGTATT
CTCCTGTTGGAGCTGTTTTTGAAACTTGATAGTGATAAACCCACCAGGCACTGGTAACAA
TTTTTGCATCCCAAGCACTACTGTAGCATAATGCCATTGTACCAGCTTCATTCAATGTCT
TGGGAGGAACATCTACACCACTTGGGTTTTTTATTATGATGCTGCTAGCACCATGAATGT
CGGCATGCACATAAATGTCACCTTGTTTCATATATCGTTTAACAATTAATTCATTCTGTT
GGATGTCTCTACCAGCAATCACTAAATAATTTTCTGAACTTATGAACCACAAAAACTTTT
CAAAC
>MY5132_Hexurella_PedregosaMtns_PruneCyn
CTACTTCTTCAACAGGTTCAACAAAATCTGAATTATCTAGTTTTGCACATCTTTCATCTT
TGTGTCTTTGCACACTATCTTCATCCATTTTAAATAAAAAACCAAACCCCACCACAAGAT
GCGAAGGAGGCAGATAATTCTTTTTCCCTCGTATCATAAAACTTCCAGGTGTAAGGTATT
CTCCTGTTGGAGCTGTTTTTGAAACTTGATAGTGATAAACCCACCAGGCACTGGTAACAA
TTTTTGCATCCCAAGCACTACTGTAGCATAATGCCATTGTACCAGCTTCATTCAATGTCT
TGGGAGGAACATCTACACCACTTGGGTTTTTTATTATGATGCTGCTAGCACCATGAATGT
CGGCATGCACATAAATGTCACCTTGTTTCATATATCGTTTAACAATTAATTCATTCTGTT
GGATGTCTCTACCAGCAATCACTAAATAATTTTCTGAACTTATGAACCACAAAAACTTTT
CAAAC
>MY5136_Hexurella_MiddlemarchCyn
CTACCTCTTCAACAGGTTCAACAAAATCTGAATTATCTAGTTTTGCACATCTTTCATCTT
TGTGTCTTTGCAAACTATCTTCGTCCATTTTAAATAAAAAACCAAACCCCACCACAAGAT
GCGAAGGAGGCAGATAATTCTTTTTCCCCCGTATCATAAAACTTCCAGGTGTAAGGTATT
CTCCTGTTGGAGCTGTTTTTGAAACTTGATAGTGATAAACCCACCAGGCACTGGTAACAA
TTTTTGCATCCCAAGCACTACTGTAGCATAACGCCATTGTACCAGCTTCATTCAATGTCT
TGGGAGGAACATCTACACCACTTGGGTTCTTTATTACGATGCTGCTAGCACCATGAATGT
CGGCATGGACATAAATGTCACCTTGTTTCATATATCGTTTAACAATTAATTCATTCTGTT
GGATGTCTCTACCAGCAATCACTAAATAATTTTCTGAACTTATGAACCACAAAAACTTCT
CAAAC
>MY5147_Hexurella_DragoonMtns_NF_345A
CTACCTCTTCGACAGGTTCAACAAAATCTGAATTATCTAGTTTTGCACATCTTTCATCTT
TGTGTCTTTGCAAACTATCTTCGTCCATTTTAAATAAAAAACCAAACCCCACCACAAGAT
GCGAAGGAGGCAGATAATTCTTTTTCCCCCGTATCATAAAACTTCCAGGTGTAAGGTATT
CTCCTGTTGGAGCTGTTTTTGAAACTTGATAGTGATAAACCCACCAGGCACTGGTAACAA
TTTTTGCATCCCAAGCACTACTGTAGCATAATGCCATTGTACCAGCTTCATTCAATGTCT
TGGGAGGAACATCTACACCACTTGGGTTCTTTATTACGATGCTGCTAGCACCATGAATGT
CGGCATGGACATAAATGTCACCTTGTTTCATATATCGTTTAACAATTAATTCATTCTGTT
GGATGTCTCTACCAGCAATCACTAAATAATTTTCTGAACTTATGAACCACAAAAACTTCT
CAAAC
>MY5152_Hexurella_WhetstoneMtns_ApacheCyn
CTACCTCTTCAACAGGTTCAACAAAATCTGAATTATCTAGTTTTGCACATCTTTCATCTT
TGTGTCTTTGCAAACTATCTTCATCCATTTTAAATAAAAAACCAAACCCCACCACAAGAT
GCGAAGGAGGCAGATAATTCCTTTTCCCCCGTATCATAAAACTTCCAGGTGTAAGGTATT
CTCCTGTTGGAGCTGTTTTTGAAACTTGATAGTGATAAACCCACCAGGCACTGGTAACAA
TTTTTGCATCCCAAGCACTACTGTAGCATAATGCCATTGTACCAGCTTCATTCAATGTCT
TGGGAGGAACATCTACACCACTTGGGTTCCTTATTACGATGCTGCTAGCACCATGAATGT
CGGCATGGACATAAATGTCACCTTGTTTCATATATCGTTTAACAATTAACTCATTCTGTT
GGATGTCTCTACCAGCAATCACTAAATAATTTTCTGAACTTATGAACCACAAAAACTTTT
CAAAC
>MY5154_Hexurella_SantaRitaMtns_AdobeCyn
CTACCTCTTCAACAGAATCAACAAAATCTGAATTATCTTGTTTTGCACATCTTTCATCTT
TGTGTCTCTGCAAACTATCTTCATCCATTTTAAATAAAAAACCAAACCCCACCACAAGAT
GCGAA-GAGGCAGATAATTCTTTTTCCCTCGTATCATAAAACTTCCAGGTGTAAGGTATT
CTCCTGTCGGAGCTGTTTTTGAAACTTGATAGTGATAAACCCACCATGCACTGGTAACAA
TTTTTGCATCCCAAGCACTACTGTAGCATAATGCCATTGTACCAGCTTCATTCAATGTCT
TGGGAGGAACATCTACACCACTTGGGTTCTTTATTACGATGCTGCTAGCACCATGAATGT
CGGCATGGACATAAATGTCACCTTGTTTCATATATCGTTTAACAATTAATTCATTCTGTT
GGATGTCTCTACCAGCAATCACTAAATAATTTTCTGAACTTACGAACCACAAAAACTTTT
CAAAC
>MY5157_Hexurella_SantaCatalinaMtns_Redington
CTACTTCTTCAACAGGTTCAACAAAATCTGAACTATCTAGTTTTGCACATCTTTCATCTT
TGTGTCTTTGCAAACTATCTTCATCCATTTTAAATAAAAAACCAAACCCCACCACAAGAT
GCGAAGGAGGCAGATAATTCTTTTTCCCCCGTATCATAAAACTTCCAGGTGTAAGGTATT
CTCCTGTTGGAGCTGTTTTTGAAACTTGATAGTGATAAACCCACCAGGCACTGGTAACAA
TTTTTGCATCCCAAGCACTACTGTAGCATAATGCCATTGTACCAGCTTCATTCAAAGTCT
TGGGAGGAACATCTACACCACTTGGGTTCTTTATTACAATGCTGCTAGCACCATGAATGT
CGGCATGGACATAAATGTCACCCTGTTTCATATATCGTTTAACAATTAATTCATTCTGTT
GAATGTCTCTACCAGCAATCACTAAATAATTTTCTGAACTTATGAACCACAAAAACTTTT
CAAAC
>MY5164_Hrupicola_Temecula
------------------------------------------------------------
------------------------------------------------------------
-----------------------------------------------GGTGTAAGATATT
CACCTGTTGGAGCTGTTTTTGAAACTTGATAGTGATAAACCCACCATGCACTGGTAACAA
TTTTCGCATCCCAAGCACTACTGTAGCATAATGCCATTGTACCGGCTTCATTTAATGTCT
TGGGAGGAACATCT--------------------------------------------GT
CGGCATGGACATAAATGTCACCTTGTTTCATATATC------------------------
------------------------------TTTCTGAACTTATGAACCACAAAAACTTTT
C----
>MY5165_Hrupicola_Temecula
------------------------------------------------------------
------------------------------------------------------CAAGAT
GCGAAGGAGGCAGATAATTCTTTTTCCCTCGTATCATAAAACTTCCAGGTGTAAGATATT
CACCTGTTGGAGCTGTTTT-GAAACTTGATAGTGATAAACCCACCATGCACTGGTAACAA
TTTTCGCATCCCAAGCACTACTGTAGCATAATGCCATTGTACCGGCTTCATTTAATGTCT
TGGGAGGAACATCTACACCACTTGGGTTTTTTATTACAATACTGCTAGCACCATGAATGT
CGGCATGGACATAAATGTCACCTTGTTTCATATATCGTTTAACAATTAATTCATTCTGTT
GGATGTCTCTACCAGCAATCACTAAATAATTTTCTGAACTTATGAA-CACAAAAACTTTT
CAAAC
>MY5175_Hapachea_HarshawRd_PatagoniaMtns
CTACCTCTTCAACAGGTTCAACAAAATCTGAATTATCTTGTTTTGCACATTTTTCATCTT
TGTGTCTTAGCAAACTATCTTCATCCATTTTAAATAAAAAACCAAACCCCACCACAAGAT
GCGAAGGAGGCAGATAATTCTTTTTCCCTCGTATCATAAAACTTCCAGGTGTAAGGTATT
CTCCTGTTGGAGCTGTTTTTGAAACTTGATAGTGATAAACCCACCATGCACTGGTAACAA
TTTTTGCATCCCAAGCACTACTGTAGCATAATGCCATTGTACCGGCTTCATTCAATGTCT
TGGGAGGAACATCTACACCACTTGGGTTCTTTATTACGATGCTGCTAGCACCATGAATGT
CGGCATGGACATAAATGTCACCTTGTTTCATATATCGTTTAACAATTAATTCATTCTGTT
GGATGTCTCTACCAGCAATCACTAAATAATTTTCAGAACTTATGAACCACAAAAACTTTT
CAAAC
>MY5180_Hapachea_MustrangPk_MustangMtns
CTACCTCTTCAACAGGTTCAACAAAATCTGAATTATCTAGTTTTGCACATCTTTCATCTT
TGTGTCTTTGCAAACTATCTTCATCCATTTTAAATAAAAAACCAAACCCCACCACAAGAT
GCGAAGGAGGCAAATAATTCTTTTTCCCCCGTATCATAAAACTTCCAGGTGTAAGGTATT
CTCCTGTTGGAGCTGTTTTTGAAACTTGATAGTGATAAACCCACCAGGCACTGGTAACAA
TTTTTGCATCCCAAGCACTACTGTAGCATAATGCCATTGTACCAGCTTCATTCATTGTCT
TGGGAGGAACATCTACACCACTTGGGTTCTTTATTACGATGCTGCTAGCACCATGAATGT
CGGCATGGACATAAATGTCACCTTGTTTCATATATCGTTTAACAATTAATTCATTCTGTT
GGATGTCTCTACCAGCAATCACTAAATAATTTTCTGAACTTATGAACCACAAAAACTTTT
CAAAC
>MY5181_Hapachea_MustrangPk_MustangMtns
CTACCTCTTCAACAGGTTCAACAAAATCTGAATTATCTAGTTTTGCACATCTTTCATCTT
TGTGTCTTTGCAAACTATCTTCATCCATTTTAAATAAAAAACCAAACCCCACCACAAGAT
GCGAAGGAGGCAGATAATTCTTTTTCCCCCGTATCATAAAACTTCCAGGTGTAAGGTATT
CTCCCGTTGGAGCTGTTTTTGAAACTTGATAGTGATAAACCCACCAGGCACTGGTAACAA
TTTTTGCATCCCAAGCACTACTGTAGCATAATGCCATTGTACCAGCTTCATTCAATGTCT
TGGGAGGAACATCTACACCACTTGGGTTCTTTATTACGATGCTGCTAGCACCATGAATGT
CGGCATGGACATAAATGTCACCTTGTTTCATATATCGTTTAACAATTAATTCATTCTGTT
GGATGTCTCTACCAGCAATCACTAAATAATTTTCTGAACTTATGAACCACAAAAACTTTT
CAAAC
>MY5193_Hapachea_HarshawRd_PatagoniaMtns
------------------------------------------------------------
---------AGCAACTATCTTCATCCATTTTAAATAAAAAACCAAACCCCACCACAAGAT
G-GAAGGAGGCAGATAATTCTTTTTCCCTCGTATCATAAAACTTCCAGGTGTAAGGTATT
CTCCTGTTGGAGCTGTTTTTGAAACTTGATAGTGATAAACCCACCATGCACTGGTAACAA
TTTTTGCATCCCAAGCACTACTGTAGCATAATGCCATTGTACCGGCTTCATTCAATGTCT
TGGGAGGAACATCTACACCACTTGGGTTCTTTATTATGATGCTGCTAGCACCATGAATGT
CGGCATGGACATAAATGTCACCTTGTTTCATATATCGTTTAACAATTAATTCATTCTGTT
GGATGTCTCTACCAGCAATCACTAAATAATTT----------------------------
-----
>MY5266_Hencina_CerroBolla
CAACTTCTTCAACAGGTTCAGCAAAATCTGAATTATCTTGTTTTGCACATCTTTCATCTT
TGTGTCTTTGCAAACTATCTTCATCCAATTTAAATAAAAAACCAAAGCCCACCACAAGAT
GCGAAGGAGGCAGATAATTCTTTTTCCCTCGTATCATAAAACTACCAGGTGTAAGATATT
CACCTGTTGGAGCTGTTTTTGAAACTTGATAGTGATAAACCCACCATGCACTGGTAACAA
TTTTTGCATCCCAAGCACTACTGTAGCATAATGCCATTGTACCGGCTTCATTTAATGTCT
TGGGAGGAACATCTACACTACTTGGGTTTTTTATTACAATGCTGCTAGCACCATGAATGT
CGGCATGGACATAAATGTCACCTTGTTTCATATAACGTTTAACAATTAATTCATTCTGTT
GTATGTCTCTACCA-CAATCACTAAATAATTCTC--------------------------
-----
>MY5267_Hencina_CerroBolla
CAACTTCTTCAACAGGTTCGGCAAAATCTGAATTATCTTGTTTTGCACATCTTTCATCTT
TGTGTCTTTGCAAACTATCTTCATCCAATTTAAATAAAAAACCAAAGCCCACCACAAGAT
GCGAAGGAGGCAGATAATTCTTTTTCCCTCGTATCATAAAACTACCAGGTGTAAGATATT
CACCTGTTGGAGCTGTTTTTGAAACTTGATAGTGATAAACCCACCATGCACTGGTAACAA
TTTTTGCATCCCAAGCACTACTGTAACATAATGCCATTGTACCGGCTTCATTTAATGTCT
TGGGAGGAACATCTACACTACTTGGGTTTTTTATTACAATGCTGCTAGCACCATGAATGT
CGGCATGGACATAAATGTCACCTTGTTTCATATAACGTTTAACAATTAATTCATTCTGTT
GTATGTCTCTACCAGCAATCACT-------------------------------------
-----
>MY5269_Hexurella_GuadalupeValley
CTACCTCTTCAACAGGTTCAGCAAAATCTGAATTATCTTGTTTTGCACATCTTTCATCTT
TGTGTCTTTGCAAACTATCTTCATCCAATTTAAATAAAAAACCAAAGCCCACCACAAGAT
GCGAAGGAGGCAGATAATTCTTTTTCCCTCGTATCATAAAACTTCCAGGTGTAAGATATT
CACCTGTTGGAGCTGTTTTTGAAACTTGATAATGATAAACCCACCATGCACTGGTAACAA
TTTTTGCATCCCAAGCACTACTGTAGCATAATGCCATTGTACCAGCTTCATTTAATGTCT
TGGGAGGAACATCTACACTACTTGGGTTTTTTATTACAATGCTGCTAGCACCGTGAATGT
CGGCATGGACATAAATGTCACCTTGTTTCATATAACGTTTAACAATTAATTCATTCTGTT
GTATGTCTCTACCAGCAATCACTAAATAATTCTCTGAACTTATGAACCACAAAAACTTTT
CAAAC
>MY5271_Hexurella_GuadalupeValley
CTACCTCTTCAACAGGTTCAGCAAAATCTGAATTATCTTGTTTTGCACATCTTTCATCTT
TGTGTCTTTGCAAACTATCTTCATCCAATTTAAATAAAAAACCAAAGCCCACCACAAGAT
GCGAAGGAGGCAGATAATTCTTTTTCCCTCGTATCATAAAACTTCCAGGTGTAAGATATT
CACCTGTTGGAGCTGTTTTTGAAACTTGATAATGATAAACCCACCATGCACTGGTAACAA
TTTTTGCATCCCAAGCACTACTGTAGCATAATGCCATTGTACCAGCTTCATTTAATGTCT
TGGGAGGAACATCTACACTACTTGGGTTTTTTATTACAATGCTGCTAGCACCGTGAATGT
CGGCATGGACATAAATGTCACCTTGTTTCATATAACGTTTAACAATTAATTCATTCTGTT
GTATGTCTCTACCAGCAATCACTAAATAATTCTCTGAACTTATGAACCACAAAAACTTTT
CAAAC
>MY5276_Hexurella_SanPedro_Martir
CTACCTCTTCAACAGGTTCAGCAAAATCTGAATTATCTTGTTTTGCACATCTTTCATCTT
TGTGTCTTTGCAAACTATCTTCATCCAATTTAAATAAAAAACCAAAGCCCACCACAAGAT
GCGAAGGAGGCAGATAATTCTTTTTCCCTCGTATCATAAAACTTCCAGGTGTAAGATATT
CACCTGTTGGAGCTGTTTTTGAAACTTGATAATGATAAACCCACCATGCACTGGTAACAA
TTTTTGCATCCCAAGCACTACTGTAGCATAATGCCATTGTACCGGCTTCATTTAATGTCT
TAGGAGGAACATCTACACTACTTGGGTTTTTTATTACAATGCTGCTAGCACCATGAATAT
CGGCATGGACATAAATGTCACCTTGCTTCATATAACGTTTAACAATTAATTCATTCTGCT
GTATGTCTCTACCAGCAATCACTAAATAATTCTCTGAACTTATGAACCACAAAAACTTTT
CAAAC
>MY5277_Hexurella_SanPedro_Martir
----------AACAGGTTCA-CAAAATCTGAATTATCTTGTTTTGCACATCTTTCATCTT
TGTGTCTTTGCAAACTATCTTCATCCAATTTAAATAAAAAACCAAAGCCCACCACAAGAT
GCGAAGGAGGCAGATAATTCTTTTTCCCTCGTATCATAAAACTTCCAGGTGTAAGATATT
CACCTGTTGGAGCTGTTTTTGAAACTTGATAATGATAAACCCACCATGCACTGGTAACAA
TTTTTGCATCCCAAGCACTACTGTAGCATAATGCCATTGTACCGGCTTCATTTAATGTCT
TAGGAGGAACATCTACACTACTTGGGTTTTTTATTACAATGCTGCTAGCACCATGAATAT
CGGCATGGACATAAATGTCACCTTGTTTCATATAACGTTTAACAATTAATTCATTCTGCT
GTATGTCTCTACCAGCAATCACTAAATAATTCTCTGAACTTATGAACCACAAAAACTTTT
CAAAC
>MY5280_Hexurella_ArroyoSalado
CTATCTCTTCAACAGGTTCAGCAAAATCTGAATTATCTTGTTTCGCACATCTTTCATCTT
TGTGTCTTTGCAAACTATCTTCATCCAATTTAAATAAAAAACCAAAGCCCACCACAAGAT
GCGAAGGAGGCAGATAATTCTTTTTCCCTCGTATCATAAAACTTCCCGGTGTAAGATATT
CACCTGTTGGAGCTGTTTTTGAAACTTGATAGTGATAAACCCACCATGCACTGGTAACAA
TTTTTGCATCCCAAGCACTACTGTAGCATAATGCCATTGTACCGGCTTCATTTAACGTCT
TGGGAGGAACATCTACACTACTTGGGTTTTTTATTACAATGCTGCTAGCACCATGAATGT
CAGCATGAACATAAATGTCACCTTGTTTCATATAACGTTTAACAATTAATTCATTCTGTT
GT----------------------------------------------------------
-----
>MY5282_Hexurella_ArroyoSalado
CTATCTCTTCAACAGGTTCAGCAAAATCTGAATTATCTTGTTTCGCACATCTTTCATCTT
TGTGTCTTTGCAAACTATCTTCATCCAATTTAAATAAAAAACCAAAGCCCACCACAAGAT
GCGAAGGAGGCAGATAATTCTTTTTCCCTCGTATCATAAAACTTCCCGGTGTAAGATATT
CACCTGTTGGAGCTGTTTTTGAAACTTGATAGTGATAAACCCACCATGCACTGGTAACAA
TTTTTGCATCCCAAGCACTACTGTAGCATAATGCCATTGTACCGGCTTCATTTAACGTCT
TGGGAGGAACATCTACACTACTTGGGTTTTTTATTACAATGCTGCTAGCACCATGAATGT
CAGCATGAATATAAATGTCACCTTGTTTCATATAACGTTTAACAATTAATTCATTCTGTT
GGATGTCTCTACCAGCAATCACTAAATAAT------------------------------
-----
>MY5286_Hrupicola_SweetwaterSpr_OrdMtn
CTACCTCTTCAACAGGTTCAGCAAAATCTGAATTATCTTGTTTTGCACATCTTTCATCTT
TGTGTCTTTGCAAACTATCTTCATCCAATTTAAATAAAAAACCAAAGCCCACCACAAGAT
GCGAAGGAGGCAGATAATTCTTTTTCCCTCGTATCATAAAACTTCCAGGTGTAAGATATT
CTCCTGTTGGAGCTGTTTTTGAAACTTGATAGTGATAAACCCACCATGCACTGGTTACAA
TTTTTGCATCCCAAGCACTACTGTAGCATAATGCCATTGTACCAGCTTCATTTAATGTCT
TGGGAGGAACATCTACACTACTTGGGTTTTTTATTACAATGCTGCTAGCACCATGAATGT
CGGCATGGACATAAATGTCACCTTGTTTCATATATCGTTTAACAATTAATTCATTCTGTT
GGATGTCTCTACCAGCAATCACTAAATAATTTTCTGAACTTATGAACCACAAAAACTTTT
CAAAC
>MY5287_Hrupicola_SweetwaterSpr_OrdMtn
CTACCTCTTCAACAGGTTCAGCAAAATCTGAATTATCTTGTTTTGCACATCTTTCATCTT
TGTGTCTTTGCAAACTATCTTCATCCAATTTAAATAAAAAACCAAAGCCCACCACAAGAT
GCGAAGGAGGCAGATAATTCTTTTTCCCTCGTATCATAAAACTTCCAGGTGTAAGATATT
CTCCTGTTGGAGCTGTTTTTGAAACTTGATAGTGATAAACCCACCATGCACTGGTTACAA
TTTTTGCATCCCAAGCACTACTGTAGCATAATGCCATTGTACCAGCTTCATTTAATGTCT
TGGGAGGAACATCTACACTACTTGGGTTTTTTATTACAATGCTGCTAGCACCATGAATGT
CGGCATGGACATAAATGTCACCTTGTTTCATATATCGTTTAACAATTAATTCATTCTGTT
GGATGTCTCTACCAGCAATCACTAAATAATTTTCTGAACTTATGAACCACAAAAACTTTT
CAAAC
>MY5288_Hrupicola_Deadman_Hills
------------------------------------------------------------
-------------------------------------------------CACC-------
---------------AATTCTTTTTCCCTCGAATCATAAAACTTCCAGGTGTAAGATATT
CCCCTGTTGGAGCTGTTTTTGAAACTTGATAGTGATAAACCCACCATGCACTGGTTACAA
TTTTTGCATCCCAAGCACTACTGTAGCATAATGCCATTGTACCGGCTTCATTTAATGTCT
TGGGAGGAACATCTACACTACTTGGGTTTTTTATCACAATGCTGCTAGCACCATGAATGT
CGGCATGGA---------------------------------------------------
------------------------------------------------------------
-----
>MY5289_Hrupicola_Deadman_Hills
-----------------------------------TCTTGTTTTGTACATCTTTCATCTT
TGTGTCTTTGCA-ACTATCTTCATCCAATTTAAATAAAAAACCAAAGCCCACCACAAGAT
GCGAAGGAGGCAGATAATTCTTTTTCCCTCGAATCATAAAACTTCCAGGTGTAAGATATT
CCCCTGTTGGAGCTGTTTTTGAAACTTGATAGTGATAAACCCACCATGCACTGGTTACAA
TTTTTGCATCCCAAGCACTACTGTAGCATAATGCCATTGTACCGGCTTCATTTAATGTCT
TGGGAGGAACATCTACACTACTTGGGTTTTTTATCACAATGCTGCTAGCACCATGAATGT
CGGCATGGACATAAATGTCACCTTGTTTCATATATCGTTTAACAATTAATTCATTCTGTT
GGATGTCTCTACCAGCAA-----------------------ATGAACCACAAAAACTTTT
C----
>MY5309_Hapachea_JohnnyLyon_Hills
CTACCTCTTCAACAGGTTCAACAAAATCTGAATTATCCAGTTTTGCACATCTTTCATCTT
TGTGTCTTTGCAAACTATCTTCATCCATTTTAAATAAAAAACCAAACCCCACCACAAGAT
GCGAAGGAGGCAAATAATTCTTTTTCCCCCGTATCATAAAACTTCCAGGTGTAAGGTATT
CTCCTGTTGGAGCTGTTTTTGAAACTTGATAGTGATAAACCCACCAGGCACTGGTAACAA
TTTTTGCATCCCAAGCACTACTGTAGCATAATGCCATTGTACCAGCTTCATTCAATGTCT
TGGGAGGAACATCTACACCACTTGGGTTCTTTATTACGATGCTGCTAGCACCATGAATGT
CGGCATGGACATAAATGTCACCTTGTTTCATATATCGTTTAACAATTAATTCATTCTGTT
GGATGTCTCTACCAGCAATCACTAAATAATTTTCTGAACTTATGAACCACAAAAACTTTT
CAAAC
>MY5312_Hexurella_FoxCyn_MusicMtns
---------------------------------------------------TTTCATCTT
TGTGTCTTTGCAAACTATCTTCATCCATTTTAAATAAAAAACCAAAGCCCACCACAAGAT
GCGAAGGAGGCAGATAATTCTTTTTCCCCCGTATCATAAAACTTCCAGGTGTTAGATATT
CTCCAGTTGGAGCTGTTTTTGAAACTTGATAGTGATACACCCACCACGCACTGGTAACAA
TTTTTGCATCCCAAGCACTACTGTAGCATAATGCCATTGTACCAGCTTCATTCAATGTTT
TGGGAGGAACATCTACACCACCTGGGTTCTTTATTACAATGCTGCTAGCACCATGAATGT
CAGCATGGACATAAATGTCACCTTGTTTCATATATCGTTTAACAATTAATTCATTCTGTT
GGA-GTCTCTACCAGCAATCACTAAGTAATTTTCTGAACTTATGAACCACAAAAACTTTT
CAAAC
>MY5313_Hexurella_FoxCyn_MusicMtns
------------------------------------------------------------
------------------------------TAAATAAAAAACCAAAGCCCACCACAAGAT
GCGAAGGAGGCAGATAATTCTTTTTCCCCCGTATCATAAAACTTCCAGGTGTTAGATATT
CTCCAGTTGGAGCTGTTTTTGAAACTTGATAGTGATACACCCACCACGCACTGGTAACAA
TTTTTGCATCCCAAGCACTACTGTAGCATAATGCCATTGTACCAGCTTCATTCAATGTTT
TGGGAGGAACATCTACACCACCTGGGTTCTTTATTACAATGCTGCTAGCACCATGAATGT
CAGCATGGACATAAATGTCACCTTGTTTCATATATCGTTTAACAATTAATTCATTCTGTT
GGATGTCTCTACCAGCAATCACTAAGTAATTTTCTGAACTTATGAACCACAAAAACTTTT
CAAAC
>MY5315_Hexurella_WagonerRd_BradshawMtns
------------------------------------------------------------
---GTCTTTGCACACTATCTTCATCCATTTTAAATAAAAAACCAAAGCCCACCACAAGAT
GCGAAGGAGGCAGATAATTCTTTTTCCCCCGTATCATAAAACTTCCAGGTGTAAGATATT
CTCCAGTTGGAGCTGTTTTTGAAACTTGATAGTGATACACCCACCATGCACTGGTAACAA
TTTTTGCATCCCAAGCACTGCTGTAGCATAATGCCATTGTACCGGCTTCATTCAATGTCT
TGGGAGGAACATCTACACCACTTGGGTTCTTTATTACAATGCTGCTAGCACCATGAATGT
CAGCATGGACATAAATGTCAC---------------------------------------
------------------------------------------------------------
-----
>MY5317_Hrupicola_Cottonwood_SnYsidroMtns
CTACCTCTTCAACAGGTTCAGCAAAATCTGAATTATCTTGTTTTGCACATCTTTCATCTC
TGTGTCTTTGCAAACTATCTTCATCCAATTTAAATAAAAAACCAAAGCCCACCACAAGAT
GCGAAGGAGGCAGATAATTCTTTTTCCCTCGTATCATAAAACTTCCAGGTGTAAGATATT
CACCAGTTGGAGCTGTTTTCGAAACTTGATAGTGATAAACCCACCATGCACTGGTAACAA
TTTTTGCATCCCAGGCACTACTGTAGCATAATGCCATTGTACCGGCTTCATTTAATGTCT
TGGGAGGAACATCTACACTACTTGGGTTTTTTATTACAATGCTGCTTGCACCATGAATGT
CAGCATGGACATAAATGTCACCTTGTTTCATATATCGTTTAACAATTAATTCATTCTGTT
GGATGTCTCTACCAGCAATCACTAAATAATTTTCTGAACTTATGAACCACAAAAACTTTT
CAAAC
