# Supplementary material for: ﻿Species delimitation, biogeography, and natural history of dwarf funnel web spiders (Mygalomorphae, Hexurellidae, Hexurella) from the United States / Mexico borderlands
Source: Zookeys. 2023 Jun 14;1167:109–57. doi: 10.3897/zookeys.1167.103463 (PMC10285686; doi:10.3897/zookeys.1167.103463)
Supplement: Supplementary material 3 — Input matrices, analysis log files, and output tree files for nuclear and mitochondrial analyses [file zookeys-1167-109_article-103463__-s003.zip › uce-200901.fasta]

>MY0059_Hapachea_SantaRitaMtns_MaderaCyn
-----TTTCCAATTTTCTTTTCAGGTAACTCTTGTAGACACGCCTTGTATTCTCGAAAAT
CGCAAGAACGCCGAACGAGGTTATCCCTTCAACGACGCCTTCCAGTGGTTTATCGATCGT
GCTGATGCCATTTACGTCGTCCTCGATCCCACCAAAGTGGACATCGGAAGCGAACTGAGT
GCCGTCATCGACCAACTCAAAGGAAGAGAAGTTCGCTTTGTGCTGAACAAGGCGGACACC
ATCCGCAGAAGTGACTTGATGAAAGTAGTGGGACAGCTCTTCTGGAATCTCTCCCCGTTG
ATGAGCAGCACGGAGGCCCCCGTCATCTACGCCGTGTCCCTCTCCACCAAACCCTACAGC
CCCACGGCCCCGGCCAAATTCCTAGCGGACCAAGAAAAGAACTTCTTGTACGACCTTCGT
GAGACGCTGGACAAAAGGGTTGAGAACAAGATTCTGTTCGCCCGTCGACACGCCCTCAGG
GTGAGGAATCATGCCAAGATGGTGGACTGCTATCTCGCCTCTTATTACAGACACAAATCC
ATCTTCAGCAGTAAGAAGAATGTGGCCAAACTCATCACCG
>MY0139_Hexurella_SanDiego_Guatay
ATGTGTTTTCAATTTTCTTTTCAGGTAACTCTTGTAGACACGCCATGTATACTCGAAAAT
CGCAAGAACGCCGAACGAGGTTATCCCTTCAACGACGCTTTCCAGTGGTTTATCGATCGA
GCTGACGCCATTTACGTCGTCCTCGATCCCACCAAAGTGGACATCGGAAGCGAATTAAGT
TCCGTCATCGACCAGCTCAAAGGAAGGGAAGTCCGCTTTGTACTGAACAAGGCGGACACC
ATCCGCAGAAGTGACTTGATGAAAGTAGTGGGACAACTCTTCTGGAATCTCTCCCCGCTG
ATGAGCAGCACGGAGGCCCCCGTCATTTACGCAGTGTCCCTCTCCACCAAACCCTACAAC
CCCACGGCCCCCACCAAATTCCTCGCAGACCAAGAAAAGAACTTCTTGTACGATCTTCGT
GAGACTCTGGACAAGAGGGTGGAGAACAAGATTCTGTACGCCCGTCGACACGCCCTCAGG
GTGAGGAATCATGCCAAGATGGTGGACTGCTATCTCGCCTCTTATTACAGACACAAATCC
ATCTTCAGCAGTAAGAAGAATGTGGCCAAACTCATCACGG
>MY5053_Hexurella_ChiricahuaMtns_PriceCyn
-----------------TTTTCAGGTAACTCTTGTAGACACGCCTTGTATACTCGAAAAT
CGCAAGAACGCCGAACGAGGTTATCCCTTCAACGACGCTTTCCAGTGGTTTATCGATCGT
GCTGATGCCATTTACGTCGTCCTCGATCCCACCAAAGTGGACATCGGAAGCGAATTGAGT
GCCGTCATCGACCAACTCAAAGGAAGAGAAGTTCGCTTTGTACTGAACAAGGCGGACGCC
ATCCGCAGAAGTGACTTGATGAAAGTAGTGGGACAGCTCTTCTGGAATCTCTCCCCGTTG
ATGAGCAGCACGGAGGCCCCCGTCATCTACGCCGTGTCCCTCTCCACCAAACCCTACAGC
CCCACGGCCCCAACCAAATTCCTAGCGGACCAAGAAAAGAACTTCTTGTACGATCTTCGT
GAGACGCTGGACAAGAGGGTTGAGAACAAGATTCTGTACGCCCGTCGACACGCTCTCAGG
GTGAGGAATCATGCCAAGATGGTGGACTGCTATCTCGCCTCTTATTACAGACACAAATCC
ATCTTCAGCAGTAAGAAGAACGTGGCCAAACTCATCACGG
>MY5064_Hexurella_MuleMtns_Escabrosa
ATGTGTTT-CAATTTTCTTTTCAGGTAACTCTTGTAGACACGCCCTGTATACTCGAAAAT
CGCAAGAACGCCGAACGAGGTTATCCCTTCAACGACGCTTTCCAGTGGTTTATCGATCGT
GCTGATGCCATTTACGTCGTCCTCGATCCCACCAAAGTGGACATCGGAAGCGAATTGAGT
GCCGTCATCGACCAACTCAAAGGAAGAGAAGTTCGCTTTGTACTGAACAAGGCGGACACC
ATCCGCAGAAGTGACTTGATGAAAGTGGTGGGACAGCTCTTCTGGAATCTCTCCCCGTTG
ATGAGCAGCACGGAGGCCCCCGTCATCTACGCCGTGTCCCTCTCCACCAAACCCTACAGC
CCCACGGCCCCAGCCAAATTCCTAGCGGACCAAGAGAAGAACTTCTTGTACGACCTTCGT
GAGACGCTGGACAAGAGGGTTGAGAACAAGATTCTGTACGCCCGTCGACACGCCCTCAGG
GTGAGGAATCATGCCAAGATGGTGGACTGCTATCTCGCCTCTTATTACAGACACAAATCC
ATCTTCAGCAGTAAGAAGAATGTGGCCAAACTCATCACGG
>MY5066_Hexurella_MuleMtns_Escabrosa
AAGTGTTTCCGATTTTCTTTTCAGGTAACTCTTGTAGACACGCCTTGTATACTCGAAAAT
CGCAAGAACGCCGAACGAGGTTATCCCTTCAACGACGCTTTCCAGTGGTTTATCGATCGT
GCTGATGCCATTTACGTCGTCCTCGATCCCACCAAAGTGGACATCGGAAGCGAATTGAGT
GCCGTCATCGACCAACTCAAGGGAAGAGAAGTTCGCTTTGTACTGAACAAGGCGGACACC
ATCCGCAGAAGTGACTTGATGAAAGTGGTGGGACAGCTCTTCTGGAATCTCTCCCCGTTG
ATGAGCAGCACGGAGGCCCCCGTCATCTACGCCGTGTCCCTCTCCACCAAACCCTACAGC
CCCACGGCCCCAGCCAAATTCCTAGCGGACCAAGAAAAGAACTTCTTGTACGACCTTCGT
GAGACGCTGGACAAGAGGGTTGAGAACAAGATTCTGTACGCCCGTCGACACGCCCTCAGG
GTGAGGAATCATGCCAAGATGGTGGACTGCTATCTCGCCTCTTATTACAGACACAAATCC
ATCTTCAGCAGTAAGAAGAACGTGGCCAAACTCATCACGG
>MY5071_Hexurella_SantaRitaMtns_AlisoSprings
ATGTGTTTTCAATTTTCCTTTCAGGTAACTCTTGTAGACACGCCTTGTATTCTCGAAAAT
CGCAAGAACGCCGAACGGGGTTATCCCTTCAACGACGCCTTCCAGTGGTTTATCGATCGT
GCTGATGCCATTTACGTCGTCCTCGATCCCACCAAAGTGGACATCGGAAGCGAACTGAGT
GCCGTCATCGACCAACTCAAAGGAAGAGAAGTTCGCTTTGTACTGAACAAGGCGGACACC
ATCCGCAGAAGTGACTTGATGAAAGTAGTGGGACAGCTCTTCTGGAATCTCTCCCCGTTG
ATGAGCAGCACGGAGGCCCCCGTCATCTACGCCGTGTCCCTCTCCACCAAACCCTACAGC
CCCACGGCCCCAGCCAAATTCCTAGCGGACCAAGAAAAGAACTTCTTGTACGACCTTCGC
GAGACGCTGGACAAGAGGGTTGAGAACAAGATTCTGTACGCCCGTCGACACGCCCTCAGG
GTGAGGAATCATGCCAAGATGGTGGACTGCTATCTCGCCTCCTATTACAGACACAAATCC
ATCTTCAGCAGTAAGAAGAATGTGGCCAAACTCATCACGG
>MY5075_Hexurella_ChiricahuaMtns_CaveCrkCyn
---------------------------------------------------CTCGAAAA-
CGCAAGAA-GCCGAACGAGGTTATC-----------------------------------
---------------------------CCGACCAAAGTGGACATCGGAAGCGAATTGAGT
GCCGTCATCGACCAACTCAAAGGAAGAGAAGTTCGCTTTGTACTGAACAAGGCGGACACC
ATCCGCAGAAGCGACTTGATGAAAGTAGTGGGACAGCTCTTCTGGAATCTCTCCCCGTTG
ATGAGCAGCACGGAGGCCCCCGTCATCTACGCCGTGTCCCTCTCCACCAAACCCTACAGC
CCCACGGCCCCAGCCAAATTCCTAGCGGACCAAGAAAAGAACTTCTTGTACGACCTTCGT
GAGACGCTGGACAAGAGGGTTGAGAACAAGATTCTGTACGCCCGTCGACACGCCCTCAGG
GTGAGGAATCATGCCAAGATGG--------------------------------------
----------------------------------------
>MY5126_Hexurella_SantaCatalinaMtns_NuggetCyn
ATGTGTTTCCAATTTTCTCTTCAGGTAACTCTTGTAGACACGCCTTGTATACTCGAAAAT
CGCAAGAACGCCGAACGAGGTTATCCCTTCAACGACGCTTTCCAGTGGTTTATCGATCGT
GCTGATGCCATTTACGTCGTCCTCGATCCCACCAAAGTGGACATCGGAAGCGAACTGAGT
GCCGTCATCGACCAACTCAAAGGAAGAGAAGTTCGCTTTGTACTGAACAAGGCGGACACC
ATCCGCAGAAGTGACTTGATGAAAGTAGTGGGACAGCTCTTCTGGAATCTCTCCCCGTTG
ATGAGCAGCACGGAGGCCCCCGTCATCTACGCCGTGTCCCTCTCCACCAAACCCTACAGC
CCCACGGCCCCAGCCAAATTCCTAGCGGACCAAGAAAAGAACTTCTTGTACGACCTTCGT
GAGACGCTGGACAAGAGGGTTGAGAACAAGATTCTGTACGCCCGTCGACACGCCCTCAGG
GTGAGGAATCATGCCAAGATGGTGGACTGCTATCTCGCCTCTTATTACAGACACAAATCC
ATCTTCAGCAGTAAGAAGAATGTGGCCAAACTCATCACGG
>MY5127_Hexurella_WhetstoneMtns_FrenchJoeCyn
------------------------------------------------------------
------------------------------------------------------------
------------------------------------------------------------
-----------CCAACTCAAAGGAAGAGAAGTTCGCTTTGTACTGAACAAGGCGGACACC
AT-CGCAGAAGTGACTTGATGAAAGTAGTGGGACAGCTCTTCTGGAATCTCTCCCC-TTG
ATGAGCAGCACG--AGCCCCCGTCATCTACGCCGTGTCCCTCTCCACCAAACCCTACAGC
CCCACGGCCCCAGCCAAATTCCTAGCGGACCAAGAAAAGAACTTCTTGTACGACCTTCGC
GAGACGCTGG--------------------------------------------------
------------------------------------------------------------
----------------------------------------
>MY5128_Hexurella_WhetstoneMtns_FrenchJoeCyn
------------------------------------------------------------
------------------------------------------------------------
-----------TTACGTCGTCCTCGATCCCACCAAAGTGGACATCGGAAGCGAATTGAGT
GCCGTCATCG----ACTCAAAGGAAGAGAAGTTCGCTTTGTACTGAACAAGGCGGACACC
ATCCGCAGAAGTGACTTGATGAAGGTAGTGGGACAGCTCTTCT-GAATCTCTCCCCGTTG
ATGAGCAGCACGGAGGCCCCCGTCATCTACGCCGTGTCCCTCTCCACCAAACCCTACAGC
CCCGCGGCCCCAGCCAAATTCCTAGCGGACCAAGAAAAGAACTTCTTGTACGACC-----
------------------------------------------------------------
------------------------------------------------------------
----------------------------------------
>MY5131_Hexurella_PedregosaMtns_PruneCyn
ATGTGTTTCTAATTTTCTTTTCAGGTAACTCTTGTAGACACGCCTTGTATACTCGAAAAT
CGCAAGAACGCCGAACGAGGTTATCCCTTCAACGACGCTTTCCAGTGGTTTATCGATCGT
GCTGATGCCATTTACGTCGTCCTCGATCCCACCAAAGTGGACATCGGAAGCGAATTGAGT
GCCGTCATCGACCAACTCAAAGGCAGAGAAGTTCGCTTTGTACTGAACAAGGCGGACACC
ATCCGCAGAAGTGACTTGATGAAAGTAGTGGGACAGCTCTTCTGGAATCTCTCCCCGTTG
ATGAGCAGCACGGAGGCCCCCGTCATCTACGCCGTGTCCCTCTCCACCAAACCCTACAGC
CCCACGGCCCCAGCCAAATTCCTAGCGGACCAAGAAAAGAACTTCTTGTACGACCTTCGT
GAGACGCTGGACAAGAGGGTTGAGAACAAGATTCTGTACGCCCGTCGACACGCCCTCAGG
GTGAGGAATCATGCCAAGATGGTGGATTGCTATCTCGCCTCTTATTACAGACACAAATCC
ATCTTCAGCAGCAAGAAGAACGTGGCCAAACTCATCACGG
>MY5132_Hexurella_PedregosaMtns_PruneCyn
ATGTGTTTCTAATTTTCTTTTCAGGTAACTCTTGTAGACACGCCTTGTATACTCGAAAAT
CGCAAGAACGCCGAACGAGGTTATCCCTTCAACGACGCTTTCCAGTGGTTTATCGATCGT
GCTGATGCCATTTACGTCGTCCTCGATCCCACCAAAGTGGACATCGGAAGCGAATTGAGT
GCCGTCATCGACCAACTCAAAGGCAGAGAAGTTCGCTTTGTACTGAACAAGGCGGACACC
ATCCGCAGAAGTGACTTGATGAAAGTAGTGGGACAGCTCTTCTGGAATCTCTCCCCGTTG
ATGAGCAGCACGGAGGCCCCCGTCATCTACGCCGTGTCCCTCTCCACCAAACCCTACAGC
CCCACGGCCCCAGCCAAATTCCTAGCGGACCAAGAAAAGAACTTCTTGTACGACCTTCGT
GAGACGCTGGACAAGAGGGTTGAGAACAAGATTCTGTACGCCCGTCGACACGCCCTCAGG
GTGAGGAATCATGCCAAGATGGTGGATTGCTATCTCGCCTCTTATTACAGACACAAATCC
ATCTTCAGCAGCAAGAAGAACGTGGCCAAACTCATCACGG
>MY5136_Hexurella_MiddlemarchCyn
ATGTGTTTCCAATTTTCTTTTCAGGTAACTCTTGTAGACACGCCTTGTATACTCGAAAAT
CGCAAGAACGCCGAACGAGGTTATCCCTTCAACGACGCTTTCCAGTGGTTTATCGATCGT
GCCGATGCCATTTACGTCGTCCTCGATCCCACCAAAGTGGACATCGGAAGCGAATTGAGT
GCCGTCATCGACCAACTCAAAGGCAGAGAAGTTCGCTTTGTACTGAACAAGGCGGACACC
ATCCGCAGAAGTGACTTGATGAAAGTCGTGGGACAGCTCTTCTGGAATCTCTCCCCGCTG
ATGAGCAGCACGGAGGCCCCCGTCATCTACGCCGTGTCCCTCTCCACCAAACCCTACAGC
CCCACGGCCCCAGCCAAATTCCTAGCGGACCAAGAAAAGAACTTCTTGTACGACCTTCGT
GAGACGCTGGACAAGAGGGTTGAGAACAAGATTCTGTACGCCCGTCGACACGCCCTCAGG
GTGAGGAATCATGCCAAGATGGTGGACTGCTATCTCGCCTCTTATTACAGACACAAATCC
ATCTTCAGCAGTAAGAAGAATGTGGCCAAACTCATCACGG
>MY5147_Hexurella_DragoonMtns_NF_345A
ATGTGTTTCCAATTTTCTTTTCAGGTAACTCTTGTAGACACGCCTTGTATACTCGAAAAT
CGCAAGAACGCCGAACGAGGTTATCCCTTCAACGACGCTTTCCAGTGGTTTATCGATCGT
GCCGATGCCATTTACGTCGTCCTCGATCCCACCAAAGTGGACATCGGAAGCGAATTGAGT
GCCGTCATCGACCAACTCAAGGGAAGAGAAGTTCGCTTTGTACTGAACAAGGCGGACACC
ATCCGCAGAAGTGACTTGATGAAAGTAGTGGGACAGCTCTTCTGGAATCTCTCCCCGTTG
ATGAGCAGCACGGAGGCCCCCGTCATCTACGCCGTGTCCCTCTCCACCAAACCCTACAGC
CCCACGGCCCCAGCCAAATTCCTAGCGGACCAAGAAAAGAACTTCTTGTACGACCTTCGT
GAGACGCTGGACAAGAGGGTTGAGAACAAGATTCTGTACGCCCGTCGACACGCCCTCAGG
GTGAGAAATCATGCCAAGATGGTGGACTGCTATCTCGCCTCTTATTACAGACACAAATCC
ATCTTCAGCAGTAAGAAGAACGTGGCCAAACTCATCACGG
>MY5152_Hexurella_WhetstoneMtns_ApacheCyn
ATGTGTTTCCGATTTTCTTTTCAGGTAACTCTTGTAGACACGCCTTGTATACTCGAAAAT
CGCAAGAACGCCGAACGAGGTTATCCCTTCAACGACGCTTTCCAGTGGTTTATCGATCGT
GCTGATGCCATTTACGTCGTCCTCGATCCCACGAAAGTGGACATCGGAAGCGAATTGAGT
GCCGTCATCGACCAACTCAAAGGAAGAGAAGTTCGCTTTGTACTCAACAAGGCGGACACC
ATCCGCAGAAGTGACTTGATGAAGGTAGTGGGACAGCTCTTCTGGAATCTCTCCCCGTTG
ATGAGCAGCACGGAGGCCCCCGTCATCTACGCCGTGTCCCTCTCCACCAAACCCTACAGC
CCCACGGCCCCAGCCAAATTCCTAGCGGACCAAGAAAAGAACTTCTTGTACGACCTTCGC
GAGACGCTGGACAAGAGGGTTGAGAACAAGATTCTGTTCGCCCGTCGACACGCCCTCAGG
GTGAGGAATCATGCCAAGATGGTGGACTGCTATCTCGCC---------------------
----------------------------------------
>MY5154_Hexurella_SantaRitaMtns_AdobeCyn
ATGTGTTTCCAATTTTCTTTTCAGGTAACTCTTGTAGACACGCCTTGTATACTCGAAAAT
CGCAAGAACGCCG-ACGAG------CCTTCAACGACGCCTTCCAGTGGTTTATCGATCGT
GCTGATGCCATTTACGTCGTCCTCGATCCCACCAAAGTGGACATCGGAAGCGAACTGAGT
GCCGTCATCGACCAACTCAAAGGAAGAGAAGTTCGCTTTGTACTGAACAAGGCGGACACC
ATCCGCAGGAGTGACTTGATGAAAGTGGTGGGACAGCTCTTCTGGAATCTCTCCCCGTTG
ATGAGCAGCACGGAGGCCCCCGTCATCTACGCCGTGTCCCTCTCCACCAAACCCTACAGC
CCCACGGCCCCAGCCAAATTCCTAGCGGACCAAGAAAAGAACTTCTTGTACGACCTTCGT
GAGACGCTGGACAAGAGGGTTGAGAACAAGATTCTTTACGCCCGTCGACACGCCCTCAGG
GTCAGGAATCATGCCAAGATGGTGGACTGCTATCTCGCCTCTTATTACAGACACAAATCC
ATCTTCAGCAGTAAGAAGAATGTGGCCAAACTCATCACGG
>MY5157_Hexurella_SantaCatalinaMtns_Redington
ACATATGAATTATTTTCTTTTCAGGTAACTCTTGTAGACACGCCTTGTATACTCGAAAAT
CGCAAGAACGCCGAACGAGGTTATCCCTTCAACGACGCCTTCCAGTGGTTTATCGATCGT
GCGGATGCCATTTACGTCGTCCTCGATCCCACCAAAGTGGACATCGGAAGCGAATTGAGC
GCCGTCATCGACCAACTCAAGGGAAGAGAAGTTCGCTTTGTACTGAACAAGGCGGACACC
ATCCGCAGAAGTGACCTGATGAAAGTAGTGGGACAGCTCTTCTGGAATCTCTCCCCGTTG
ATGAGCAGCACGGAGGCCCCCGTCATCTACGCCGTGTCCCTCTCCACCAAACCCTACAGC
CCCACGGCCCCAGCCAAATTCCTAGCGGACCAAGAAAAGAACTTCCTGTACGACCTTCGC
GAGACGCTGGACAAGAGGGTTGAGAACAAGATTCTGTACGCCCGTCGACACGCCCTCAGG
GTGAGGAACCATGCCAAGATGGTGGACTGCTATCTCGCCTCTTATTACAGACACAAATCC
ATCTTCAGCAGTAAGAAGAACGTGGCCAAACTCATCACGG
>MY5164_Hrupicola_Temecula
------------------------------------------------------------
------------------------------------------------------GATCGA
GCTGACGCCATTTACGTCGTCCTCGATCCCACCAAAGTGGACATCGGAAGCGAATTAAGT
TCCGTCATCGACCAACTCAAAGGAAGGGATGTCCGCTTTGTACTGAACAAGGCGGACACC
ATCCGCAGAAGTGACTTGATGAAAGTAGTGGGACAACTCTTCTGGAATCTCTCCCCGCTG
ATGAGCAGCACGGAGGCCCCCGTCATTTACGCAGTGTCCCTCTCCACCAAACCCTATAAC
CCCACGGCCCCGACCAAATTCCTCGCAGACCAAGAAAAGAACTTCTTGTACGATCTTCGT
GAGACTCTGGACAAGAGGGTGGAGAACAAGATTCTGTACGCCCGTCGACACGCCCTCAGG
GTGAGGAATCATGCCAAGATGGTGGACTGCTATCTCGCCTCGTATTACAGACACAAATCC
ATCTTTAGCA------------------------------
>MY5165_Hrupicola_Temecula
-----------------------------------AGACACGCCTTGTATACTCGAAAAT
CGCAAGAACGCCGAACGAGGTTATCCCTTCAACGACGCTTTCCAGTGGTTTATCGATCGA
GCTGACGCCATTTACGTCGTCCTCGATCCCACCAAAGTGGACATCGGAAGCGAATTAAGT
TCCGTCATCGACCAACTCAAAGGAAGGGATGTCCGCTTTGTACTGAACAAGGCGGACACC
ATCCGCAGAAGTGACTTGATGAAAGTAGTGGGACAACTCTTCTGGAATCTCTCCCCGCTG
ATGAGCAGCACGGAGGCCCCCGTCATTTACGCAGTGTCCCTCTCCACCAAACCCTATAAC
CCCACGGCCCCGACCAAATTCCTCGCAGACCAAGAAAAGAACTTCTTGTACGATCTTCGT
GAGACTCTGGACAAGAGGGTGGAGAACAAGATTCTGTACGCCCGTCGACACGCCCTCAGG
GTGAGGAATCATGCCAAGATGGTGGACTGCTATCTCGCCTCGTATTACAGACACAAATCC
ATCTTTAGCAGTAAGAAGAATGTGGCCAAAC---------
>MY5175_Hapachea_HarshawRd_PatagoniaMtns
ATGTGTTTCCAATTTTCTTTTCAGGTAACTCTTGTAGACACGCCTTGTATACTCGAAAAT
CGCAAGAACGCCGAACGAGGTTATCCCTTCAACGACGCTTTCCAGTGGTTTATCGATCGT
GCTGATGCCATTTACGTCGTCCTCGATCCCACCAAAGTGGACATCGGCAGCGAACTGAGT
GCCGTCATCGACCAACTCAAAGGAAGAGAAGTTCGCTTTGTACTGAACAAGGCGGACACC
ATCCGCAGAAGTGACCTGATGAAAGTGGTGGGACAGCTCTTCTGGAATCTCTCCCCGTTG
ATGAGCAGCACGGAGGCCCCCGTCATCTACGCCGTGTCCCTCTCCACCAAACCCTACAGC
CCCACGGCCCCAGCCAAATTCCTAGCGGACCAAGAAAAGAACTTCTTGTACGACCTTCGC
GAGACGCTGGACAAGAGGGTTGAGAACAAGATTCTGTACGCCCGTCGACACGCCCTCAGG
GTGAGGAATCATGCCAAGATGGTGGACTGCTATCTCGCCTCTTATTACAGACACAAATCC
ATCTTCAGCAGTAAGAAGAATGTGGCCAAACTCATCACGG
>MY5180_Hapachea_MustrangPk_MustangMtns
ATGTGTTTCCAATTTTCTTTTCAGGTAACTCTTGTAGACACGCC-TGTATACTCGAAAAT
CGCAAGAACGCCGAACGAGGTTATCCCTTCAACGACGCTTTCCAGTGGTTTATCGATCGT
GCTGATGCCATTTACGTCGTCCTCGATCCCACCAAAGTGGACATCGGAAGCGAATTGAGT
GCCGTCATCGACCAACTCAAAGGAAGAGAAGTTCGCTTTGTACTGAACAAGGCGGACACC
ATCCGCAGAAGTGACTTGATGAAAGTAGTGGGACAGCTCTTCTGGAATCTCTCCCCGTTG
ATGAGCAGCACGGAGGCCCCCGTCATCTACGCCGTGTCCCTCTCCACCAAACCCTACAGC
CCCACGGCCCCAGCCAAATTCCTAGCGGACCAAGAAAAGAACTTCCTGTACGACCTTCGC
GAGACGCTGGACAAGAGGGTTGAGAACAAGATTCTGTTCGCCCGTCGACACGCCCTCAGG
GTGAGGAATCATGCCAAGATGGTGGACTGCTATCTCGCCTCTTATTACAGACACAAATCC
ATCTTCAGCAGTAAGAAGAATGTGGCTAAACTCATCACGG
>MY5181_Hapachea_MustrangPk_MustangMtns
------------------------------CTTGTTGACACGCCTTGTATACTCGAAAAT
CGCAAGAACGCCGAACGAGGTTATCCCTTCAACGACGCTTTCCAGTGGTTTATCGATCGT
GCTGATGCCATTTACGTCGTCCTCGATCCCACGAAAGTGGACATCGGAAGCGAATTGAGT
GCCGTCATCGACCAACTCAAAGGAAGAGAAGTTCGCTTTGTACTGAACAAGGCGGACACC
ATCCGCAGAAGTGACTTGATGAAAGTAGTGGGACAGCTCTTCTGGAATCTCTCCCCGTTG
ATGAGCAGCACGGAGGCCCCCGTCATCTACGCCGTGTCCCTCTCCACCAAACCCTACAGC
CCCACGGCCCCAGCCAAATTCCTTGCGGACCAAGAAAAGAACTTCTTGTACGACCTTCGC
GAGACGCTGGACAAGAGGGTTGAGAACAAGATTCTGTTCGCCCGTCGACACGCCCTCAGG
GTGAGGAATCATGCCAAGATGGTGGACTGCTATCTCGCCTCTTATTACAGACACAAATCC
ATCTTCAGCAGTAAGAAGAA--------------------
>MY5193_Hapachea_HarshawRd_PatagoniaMtns
ATGTGTTTCCAATTTTCTTTTCAGGTAACTCTTGTAGACACGCCTTGTATACTCGAAAAT
CGCAAGAACGCCGAACGAGGTTATCCCTTCAACGACGCTTTCCAGTGGTTTATCGATCGT
GCTGATGCCATTTACGTCGTCCTCGATCCCACCAAAGTGGACATCGGAAGCGAACTGGGT
GCCGTCATCGACCAACTCAAAGGAAGAGAGGTTCGCTTTGTACTGAACAAGGCGGACACC
ATCCGCAGAAGTGACCTGATGAAAGTAGTGGGACAGCTCTTCTGGAATCTCTCCCCGTTG
ATGAGCAGCACGGAGGCCCCCGTCATCTACGCCGTGTCCCTCTCCACCAAACCCTACAGC
CCCACGGCCCCAGCCAAATTCCTAGCGGACCAAGAAAAGAACTTCTTGTACGACCTTCGT
GAGACGCTGGACAAGAGGGTTGAGAACAAGATTCTGTACGCCCGTCGACACGCCCTCAGG
GTGAGGAATCATGCCAAGATGGTGGACTGCTATCTCGCCTCTTATTACAGGCACAAATCC
ATCTTCAGCAGTAAGAAGAATGTGGCCAAACTCATCACGG
>MY5194_Hapachea_Ordsummit_MtOrd
ATGTGTTTCCGATTTTCTTTTCAGGTAACTCTTGTTGACACGCCTTGTATACTCGAAAAT
CGCAAGAACGCCGAACGAGGTTATCCCTTCAACGACGCTTTCCAGTGGTTTATTGATCGC
GCTGATGCCATTTACGTCGTCCTCGATCCCACAAAAGTGGACATCGGAAGCGAATTAAGT
TCCGTCATCGACCAACTCAAGGGACGGGAAGTTCGCTTTGTACTGAACAAGGCGGACACC
ATCCGCAGAAGTGACTTGATGAAAGTAGTGGGACAACTCTTCTGGAATCTCTCCCCGTTG
ATGAGCAGCACGGAGGCCCCCGTCATCTACGCCGTGTCCCTCTCCGCCAAACCCTACAGC
CCCACGGCCCCAGCCAAATTCCTAGCGGACCAAGAAAAGAACTTCTTGTACGACCTTCGT
GAGACGCTGGACAAGAGGGTTGAGAACAAGATTCTGTACGCCCGTCGACACGCCCTCAGG
GTGAGGAATCATGCCAAGATGGTGGACTGCTATCTCGCCTCTTATTACAGACACAAATCC
ATCTTCAGCAGTAAGAAGAATGTGGCCAAACTCATCACGG
>MY5195_Hapachea_Ordsummit_MtOrd
ATGTGTTTCCGATTTTCTTTTCAGGTAACTCTTGTTGACACGCCTTGTATACTCGAAAAT
CGCAAGAACGCCGAACGAGGTTATCCCTTCAACGACGCTTTCCAGTGGTTTATCGATCGC
GCTGATGCCATTTACGTCGTCCTCGATCCCACAAAAGTGGACATCGGAAGCGAATTAAGT
TCCGTCATCGACCAACTCAAAGGACGGGAAGTTCGCTTTGTACTGAACAAGGCGGACACC
ATCCGCAGAAGTGACTTGATGAAAGTAGTGGGACAACTCTTCTGGAATCTCTCCCCGTTG
ATGAGCAGCACGGAGGCCCCCGTCATCTACGCCGTGTCCCTCTCCACCAAACCCTACAGC
CCCACGGCCCCAGCCAAATTCCTAGCGGACCAAGAAAAGAACTTCTTGTACGACCTTCGT
GAGACGCTGGACAAGAGGGTTGAGAACAAGATTCTGTACGCCCGTCGACACGCCCTCAGG
GTGAGGAATCATGCCAAGATGGTGGACTGCTATCTCGCCTCTTATTACAGACACAAAATC
TTC-------------------------------------
>MY5266_Hencina_CerroBolla
ATGTGTTTTCAATTTTCTTTTCAGGTAACTCTTGTAGACACGCCTTGTATACTCGAAAAT
CGCAAGAACGCCGAACGAGGTTATCCCTTCAACGACGCTTTCCAGTGGTTTATCGATCGA
GCTGACGCCATTTACGTCGTCCTCGATCCCACCAAAGTGGACATCGGAAGTGAATTGAGT
TCCGTCATCGACCAACTCAAAGGAAGGGAAGTCCGCTTTGTACTGAACAAGGCGGACACC
ATCCGCAGAAGTGACTTGATGAAAGTAGTGGGACAACTCTTCTGGAATCTCTCCCCGCTG
ATGAGCAGCACGGAGGCCCCCGTCATTTACGCAGTGTCCCTCTCCACCAAACCCTACAGC
CCCACGGCCCCAACCAAATTCCTCGCAGACCAGGAAAAGAACTTCTTGTACGATCTTCGT
GAGACGCTGGACAAGAGGGTGGAGAACAAGATTCTGTACGCCCGTCGACACGCCCTCAGG
GTGAGGAATCATGCCAAGATGGTGGACTGCTATCTCGCCTCGTATTACAGACACAAATCC
ATCTTCAGCAGTAAGAAGAATGTGGCCAAACTCATCACGG
>MY5267_Hencina_CerroBolla
ATGTGTTTTCAATTTTCTTTTCAGGTAACTCTTGTAGACACGCCTTGTATACTCGAAAAT
CGCAAGAACGCCGAACGAGGTTATCCCTTCAACGACGCTTTCCAGTGGTTTATCGATCGA
GCTGACGCCATTTACGTCGTCCTCGATCCCACCAAAGTGGACATCGGAAGTGAATTGAGT
TCCGTCATCGACCAACTCAAAGGAAGGGAAGTCCGCTTTGTACTGAACAAGGCGGACACC
ATCCGCAGAAGTGACTTGATGAAAGTAGTGGGACAACTCTTCTGGAATCTCTCCCCGCTG
ATGAGCAGCACGGAGGCCCCCGTCATTTACGCAGTGTCCCTCTCCACCAAACCTTACAGC
CCCACGGCCCCAACCAAATTCCTCGCAGACCAAGAAAAGAACTTCTTGTACGATCTTCGT
GAGACGCTGGACAAGAGGGTAGAGAACAAGATTCTGTACGCCCGTCGACACGCCCTCAGG
GTGAGGAATCATGCCAAGATGGTGGACTGCTATCTCGCCTCTTATTACAGACACAAATCC
ATCTTCAGCAGTAAGAAGAATGTGGCCAAACTCATCACGG
>MY5269_Hexurella_GuadalupeValley
ATGTGTTTTCAATTTTCTTTTCAGGTAACTCTTGTAGACACGCCTTGTATACTCGAAAAT
CGCAAGAACGCCGAACGAGGTTATCCCTTCAACGACGCTTTCCAGTGGTTTATCGATCGA
GCTGACGCCATTTACGTCGTCCTCGATCCCACCAAAGTGGACATCGGAAGTGAATTGAGT
TCCGTCATCGACCAACTCAAAGGAAGGGAAGTCCGCTTTGTACTGAACAAGGCGGACACC
ATCCGCCGAAGTGACTTGATGAAAGTAGTGGGACAACTCTTCTGGAATCTCTCCCCGCTG
ATGAGCAGCACGGAGGCCCCCGTCATTTACGCAGTGTCCCTCTCCACCAAACCCTACAGC
CCCACGGCCCCAACCAAATTCCTCGCAGACCAAGAAAAGAACTTTTTGTACGATCTTCGT
GAGACGCTGGACAAGAGGGTGGAGAACAAGATTCTGTACGCCCGTCGACACGCCCTCAGG
GTGAGGAATCATGCCAAGATGGTGGACTGCTATCTCGCCTCTTATTACAGACACAAATCC
ATCTTCAGCAGTAAGAAGAATGTGGCCAAACTCATCACGG
>MY5271_Hexurella_GuadalupeValley
ATGTGTTTTCAATTTTCTTTTCAGGTAACTCTTGTAGACACGCCTTGTATACTCGAAAAT
CGCAAGAACGCCGAACGAGGTTATCCCTTCAACGACGCTTTCCAGTGGTTTATCGATCGA
GCTGACGCCATTTACGTCGTCCTCGATCCCACCAAAGTGGACATCGGAAGTGAATTGAGT
TCCGTCATCGACCAACTCAAAGGAAGGGAAGTCCGCTTTGTACTGAACAAGGCGGACACC
ATCCGCAGAAGTGACTTGATGAAAGTAGTGGGACAACTCTTCTGGAATCTCTCCCCGCTG
ATGAGCAGCACGGAGGCCCCCGTCATTTACGCAGTGTCCCTCTCCACCAAACCCTACAGC
CCCACCGCCCCAACCAAATTCCTCGCAGACCAAGAAAAGAACTTCTTGTACGATCTTCGT
GAGACGCTGGACAAGAGGGTGGAGAACAAGATTCTGTACGCCCGTCGACACGCACTCAGG
GTGAGGAATCATGCCAAGATGGTGGACTGCTATCTCGCCTCTTATTACAGACACAAATCC
ATCTTCAGCAGTAAGAAGAATGTGGCCAAACTCATCACGG
>MY5276_Hexurella_SanPedro_Martir
ATGTGTTTTCAATTTTCTTTTCAGGTAACTCTTGTAGACACGCCTTGTATACTCGAAAAT
CGCAAGAACGCCGAACGAGGTTATCCCTTCAACGACGCTTTCCAGTGGTTTATCGATCGA
GCTGACGCCATTTACGTCGTCCTCGATCCCACCAAAGTGGACATCGGAAGTGAATTGAGT
TCCGTCATCGACCAACTCAAAGGAAGGGAAGTCCGCTTTGTACTGAACAAGGCGGACACC
ATCCGCAGAAGTGACTTGATGAAAGTAGTGGGACAACTCTTCTGGAATCTCTCCCCGCTG
ATGAGCAGCACGGAGGCCCCCGTCATTTACGCAGTGTCCCTCTCCACCAAACCTTACAGC
CCCACGGCCCCAACCAAATTCCTCGCAGACCAAGAAAAGAACTTCTTGTACGATCTTCGT
GAGACGCTGGACAAGAGGGTGGAGAACAAGATTCTGTACGCCCGTCGACACGCCCTCAGG
GTGAGGAATCATGCCAAGATGGTGGACTGCTATCTCGCCTCTTATTACAGACACAAATCC
ATCTTCAGCAGTAAGAAGAATGTGGCCAAACTCATCACGG
>MY5277_Hexurella_SanPedro_Martir
ATGTGTTTTCAATTTTCTTTTCAGGTAACTCTTGTAGACACGCCTTGTATACTCGAAAAT
CGCAAGAACGCCGAACGAGGTTATCCCTTCAACGACGCTTTCCAGTGGTTTATCGATCGA
GCTGACGCCATTTACGTCGTCCTCGATCCCACCAAAGTGGACATCGGAAGTGAATTGAGT
TCCGTCATCGACCAACTCAAAGGAAGGGAAGTCCGCTTTGTACTGAACAAAGCGGACACC
ATCCGCAGAAGTGACTTAATGAAAGTAGTGGGACAACTCTTCTGGAATCTCTCCCCGCTG
ATGAGCAGCACGGAGGCCCCCGTCATTTACGCAGTGTCCCTCTCCACCAAACCTTACAGT
CCCACGGCCCCAACCAAATTCCTCGCAGACCAAGAAAAGAACTTCTTGTACGATCTTCGT
GAGACGCTGGACAAGAGGGTGGAGAACAAGATTCTGTACGCCCGTCGACACGCCCTCAGG
GTGAGGAATCATGCCAAGATGGTGGACTGCTATCTCGCCTCTTATTACAGACACAAATCC
ATCTTCAGCAGTAAGAAGAATGTGGCCAAACTCATCACGG
>MY5280_Hexurella_ArroyoSalado
ATGTGTTTTCAATTTTTTTTTCAGGTAACTCTTGTAGACACGCCTTGTATACTCGAAAAT
CGCAAGAACGCCGAACGAGGTTATCCCTTCAACGACGCTTTCCAGTGGTTTATCGATCGA
GCTGACGCCATTTACGTCGTCCTCGATCCCACCAAAGTGGACATCGGAAGTGAATTGAGT
TCCGTCATCGACCAACTCAAAGGAAGGGAAGTCCGCTTTGTACTGAACAAGGCGGACACC
ATCCGCAGAAGTGACTTGATGAAAGTAGTGGGACAACTCTTCTGGAATCTCTCCCCGCTG
ATGAGCAGCACGGAGGCCCCCGTCATTTACGCAGTGTCCCTCTCCACCAAACCCTACAGC
CCCACGGCCCCAACCAAATTCCTCGCAGACCAAGAAAAGAACTTCTTGTACGATCTTCGT
GAGACGCTGGACAAGAGGGTGGAGAACAAGATTCTGTACGCCCGTCGACACGCCCTCAGG
GTGAGGAATCATGCCAAGATGGTAGACTGCTATCTCGCCTCTTATTACAGACACAAATCC
ATCTTCAGCAGTAAGAAGAATGTGGCCAAACTCATCACGG
>MY5282_Hexurella_ArroyoSalado
ATCTGTTTTCAATTTTTTTTTCAGGTAACTCTTGTAGACACGCCTTGTATACTCGAAA--
------AACGCCGAACGAGGTTATCCCTTCAACGACGCTTTCCAGTGGTTTATCGATCGA
GCTGACGCCATTTACGTCGTCCTCGATCCCACCAAAGTGGACATCGGAAGTGAATTGAGT
TCCGTCATCGACCAACTCAAAGGAAGGGAAGTCCGCTTTGTACTGAACAAGGCGGACACC
ATCCGCAGAAGTGACTTGATGAAAGTAGTGGGACAACTCTTCTGGAATCTCTCCCCGCTG
ATGAGCAGCACGGAGGCCCCCGTCATTTACGCAGTGTCCCTCTCCACCAAACCCTACAGC
CCCACGGCCCCAACCAAATTCCTCGCAGACCAAGAAAAGAACTTCTTGTACGATCTTCGT
GAGACGCTGGACAAGAGGGTGGAGAACAAGATTCTGTACGCCCGTCGACACGCCCTCAGG
GTGAGGAATCATGCCAAGATGGTAGACTGCTATCTCGCCTCTTATTACAGACACAAATCC
ATCTTCAGCAGTAAGAAGAATGTGGCCAAACTCATCACGG
>MY5286_Hrupicola_SweetwaterSpr_OrdMtn
AAGTGTTTTCAATTTTCTTTTCAGGTAACTCTTGTAGACACGCCTTGTATACTCGAAAAT
CGCAAGAACGCCGAACGAGGTTATCCCTTCAACGACGCTTTTCAGTGGTTTATCGATCGT
GCTGACGCCATTTACGTCGTCCTCGATCCTACCAAAGTGGACATCGGAAGCGAATTAAGT
TCCGTCATCGACCAACTCAAAGGAAGGGAAGTCCGCTTTGTACTGAACAAGGCGGACACC
ATCCGCAGAACTGACTTGATGAAAGTAGTGGGACAACTCTTCTGGAATCTCTCCCCGCTG
ATGAGCAGCACGGAGGCCCCCGTCATTTACGCAGTGTCCCTCACCACCAAACCCTACAGC
CCCACGGCCCCAACAAAATTCCTAGCAGACCAAGAAAAGAACTTCTTGTACGATCTTCGT
GAGACGCTGGACAAGAGGGTGGAGAACAAGATTCTGTACGCCCGACGACACGCCCTCAGG
GTGAGGAATCATGCCAAGATGGTGGACTGCTATCTCGCCTCTTATTACAGACACAAATCT
ATCTTCAGCAGTAAGAAGAATGTGGCCAAACTCATCACGG
>MY5287_Hrupicola_SweetwaterSpr_OrdMtn
---TGTTTTCAATTTTCTTTTCAGGTAACTCTTGTAGACACGCCTTGTATACTCGAAAAT
CGCAAGAACGCCGAACGAGGTTATCCCTTCAACGACGCTTTTCAGTGGTTTATCGATCGT
GCTGACGCCATTTACGTCGTCCTCGATCCTACCAAAGTGGACATCGGAAGCGAATTAAGT
TCCGTCATCGACCAACTCAAAGGAAGGGAAGTCCGCTTTGTACTGAACAAGGCGGACACC
ATCCGCAGAACTGACTTGATGAAAGTAGTGGGACAACTCTTCTGGAATCTCTCCCCGCTG
ATGAGCAGCACGGAGGCCCCCGTCATTTACGCAGTGTCCCTCACCACCAAACCCTACAGC
CCCACGGCCCCAACAAAATTCCTAGCAGACCAAGAAAAGAACTTCTTGTACGATCTTCGT
GAGACGCTGGACAAGAGGGTGGAGAACAAGATTCTGTACGCCCGACGACACGCCCTCAGG
GTGAGGAATCATGCCAAGATGGTGGACTGCTATCTCGCCTCTTATTACAGACACAAATCT
ATCTTCAGCAGTAAGAAGAATGTGGCCAAACTCATCACGG
>MY5288_Hrupicola_Deadman_Hills
ATGTGTTTTCAATTTTCTTTTCAGGTAACTCTTGTAGACACGCCTTGTATACTCGAAAAT
CGCAAGAACGCCGAACGAGGTTATCCCTTCAACGACGCTTTCCAGTGGTTTATCGATCGT
GCTGACGCCATTTACGTCGTCCTCGATCCTACCAAAGTGGACATCGGAAGCGAATTAAGT
TCCGTCATTGACCAACTCAAAGGAAGGGAAGTTCGCTTTGTACTGAACAAGGCGGACACC
ATCCGCAGAAGTGACTTGATGAAAGTAGTGGGACAACTCTTCTGGAATCTCTCCCCGCTG
ATGAGCAGCACGGAGGCCCCCGTCATTTACGCAGTGTCACTCTCCACCAAACCTTACAGC
CCCACGGCCCCAACCAAATTCCTAGCAGACCAAGAAAAGAACTTCTTGTACGATCTTCGT
GAGACGCTGGACAAGAGGGTGGAGAACAAGATTCTGTACGCCCGTCGACACGCCCTCAGG
GTGAGGAATCATGCCAAGATGGTGGACTGCTATCTCGCCTCTTATTACAGACACAAATCC
ATCTTCAGCAGTAAGAAGAATGTGGCCAAACTCATCACG-
>MY5289_Hrupicola_Deadman_Hills
ATGTGTTTTCAATTTTCTTTTCAGGTAACTCTTGTAGACACGCCTTGTATACTCGAAAAT
CGCAAGAACGCCGAACGAGGTTATCCCTTCAACGACGCTTTCCAGTGGTTTATCGATCGT
GCTGACGCCATTTACGTCGTCCTCGATCCTACCAAAGTGGACATCGGAAGCGAATTAAGT
TCCGTCATCGACCAACTCAAAGGAAGGGAAGTTCGCTTTGTACTGAACAAGGCGGACACC
ATCCGCAGAAGTGACTTGATGAAAGTAGTGGGACAACTCTTCTGGAATCTCTCCCCGCTG
ATGAGCAGCACGGAGGCCCCCGTCATTTACGCAGTGTCACTCTCCACCAAACCCTACAGC
CCCACGGCCCCAACCAAATTCCTAGCAGACCAAGAAAAGAACTTCTTGTACGATCTTCGT
GAGACGCTAGACAAGAGGGTGGAGAACAAGATTCTGTACGCCCGTCGACACGCCCTCAGG
GTGAGGAATCATGCCAAGATGGTGGACTGCTATCTCGCCTCTTATTACAGACACAAATCC
ATCTTCAGCAGTAAGAAGAATGTGGCCAAACTCATCACGG
>MY5309_Hapachea_JohnnyLyon_Hills
ATGTGTTT-CAATTTTCTTTTCAGGTAACTCTTGTAGACACGCCTTGTATACTCGAAAAT
CGCAAGAACGCCGAACGAGGTTATCCCTTCAACGACGCTTTCCAGTGGTTTATCGATCGC
GCTGATGCCATTTACGTCGTCCTCGATCCCACGAAAGTGGACATCGGAAGCGAATTGAGT
GCCGTCATCGACCAACTCAAAGGAAGAGAAGTTCGCTTTGTACTGAACAAGGCGGACACC
ATCCGCAGAAGTGACTTGATGAAAGTAGTGGGACAGCTCTTCTGGAATCTCTCCCCGTTG
ATGAGCAGCACGGAGGCCCCCGTCATCTACGCCGTGTCCCTCTCCACCAAACCCTACAGC
CCCACGGCCCCAGCCAAATTCCTAGCGGACCAAGAAAAGAACTTCTTGTACGACCTTCGT
GAGACGCTGGACAAGAGGGTTGAGAACAAGATTCTGTTCGCCCGTCGACACGCCCTCAGG
GTGAGGAATCATGCCAAGATGGTGGACTGCTATCTCGCCTCTTATTACAGACACAAATCC
ATCTTCAGCAGTAAGAAGAATGTGGCCAAACTCATCACGG
>MY5310_Hexurella_AntelopeCyn_CerbatMtns
------------------------------CTTGTAGACACGCCTTGTATACTCGAAAAT
CGCAAGAACGCCGAACGAGGTTATCCCTTCAACGACGCTTTCCAGTGGTTTATCGATCGT
GCTGATGCCATTTACGTCGTCCTCGATCCCACAAAAGTGGACATCGGAAGCGAATTAAGT
TCCGTCATCGACCAACTCAAAGGAAGGGAAGTTCGCTTTGTACTGAACAAGGCGGACACC
ATCCGCAGAAGTGACTTGATGAAAGTAGTGGGACAACTCTTTTGGAATCTCTCCCCGTTG
ATGAGCAGCACGGAGGCCCCCGTCATCTACGCCGTGTCCCTCTCCACCAAACCCTACAGC
CCCACGGCCCCAGCCAAATTCCTAGCGGACCAAGAAAAGAACTTCTTGTACGACCTTCGT
GAGACGCTGGACAAGAGGGTTGAGAACAAGATTCTGTACGCCCGTCGACACGCCCTCAGG
GTGAGGAATCATGCCAAGATGGTGGACTGCTATCTCGCCTCTTATTACAGACACAAATCC
ATCTTCAGCAGT----------------------------
>MY5311_Hexurella_AntelopeCyn_CerbatMtns
ATGTGTTTCCGATTTTCTTTTCAGGTAACTCTTGTAGACACGCCTTGTATACTCGAAAAT
CGCAAGAACGCCGAACGAGGTTATCCCTTCAACGACGCTTTCCAGTGGTTTATCGATCGT
GCTGATGCCATTTACGTCGTCCTCGATCCCACAAAAGTGGACATCGGAAGCGAATTAAGT
TCCGTCATCGACCAACTCAAAGGAAGGGAAGTTCGCTTTGTACTGAACAAGGCGGACACC
ATCCGCAGAAGTGACTTGATGAAAGTAGTGGGACAACTCTTTTGGAATCTCTCCCCGTTG
ATGAGCAGCACGGAGGCCCCCGTCATCTACGCCGTGTCCCTCTCCACCAAACCCTACAGC
CCCACGGCCCCAGCCAAATTCCTAGCGGACCAAGAAAAGAACTTCTTGTACGACCTTCGT
GAGACGCTGGACAAGAGGGTTGAGAACAAGATTCTGTACGCCCGTCGACACGCCCTCAGG
GTGAGGAATCATGCCAAGATGGTGGACTGCTATCTCGCCTCTTATTACAGACACAAATCC
ATCTTCAGCAGTAAGAAGAA--------------------
>MY5312_Hexurella_FoxCyn_MusicMtns
ATGTGTTTCCGATTTTCTTTTCAGGTAACTCTTGTAGACACGCCTTGTATACTCGAAAAT
CGCAAGAACGCCGAACGAGGTTATCCCTTCAACGACGCTTTCCAGTGGTTTATCGATCGT
GCTGATGCCATTTACGTCGTCCTCGATCCCACAAAAGTGGACATCGGAAGCGAATTAAGT
TCCGTCATCGACCAACTCAAAGGAAGGGAAGTTCGCTTTGTACTGAACAAGGCGGACACC
ATCCGCAGAAGTGACTTGATGAAAGTAGTGGGACAACTCTTTTGGAATCTCTCCCCGTTG
ATGAGCAGCACGGAGGCCCCCGTCATCTACGCCGTGTCCCTCTCCACCAAACCCTACAGC
CCCACGGCCCCAGCCAAATTCCTAGCGGACCAAGAAAAGAACTTCTTGTACGACCTTCGT
GAGACGCTGGACAAGAGGGTTGAGAACAAGATTCTGTACGCCCGTCGACACGCCCTCAGG
GTGAGGAATCATGCCAAGATGGTGGACTGCTATCTCGCCTCTTATTACAGACACAAATCC
ATCTTCAGCAGTAAGAAGAA--------------------
>MY5313_Hexurella_FoxCyn_MusicMtns
-----------ATTTTCTTTTCAGGTAACTCTTGTAGACACGCCTTGTATACTCGAAAAT
CGCAAGAACGCCGAACGAGGTTATCCCTTCAACGACGCTTTCCAGTGGTTTATCGATCGT
GCTGATGCCATTTACGTCGTCCTCGATCCCACAAAAGTGGACATCGGAAGCGAATTAAGT
TCCGTCATCGACCAACTCAAAGGAAGGGAAGTTCGCTTTGTACTGAACAAGGCGGACACC
ATCCGCAGAAGTGACTTGATGAAAGTAGTGGGACAACTCTTTTGGAATCTCTCCCCGTTG
ATGAGCAGCACGGAGGCCCCCGTCATCTACGCCGTGTCCCTCTCCACCAAACCCTACAGC
CCCACGGCCCCAGCCAAATTCCTAGCGGACCAAGAAAAGAACTTCTTGTACGACCTTCGT
GAGACGCTGGACAAGAGGGTTGAGAACAAGATTCTGTACGCCCGTCGACACGCCCTCAGG
GTGAGGAATCATGCCAAGATGGTGGACTGCTATCTCGCCTCTTATTACAGACACAAATCC
ATCTTCAGCAGTAAGAAGAATGTGGCCAAGCTCATCACGG
>MY5314_Hexurella_Grasshopper_BrushyMtn
-----TTTCCGATTTTCTTTTCAGGTAACTCTTGTAGACACGCCTTGTATACTCGAAAAT
CGCAAGAACGCCGAACGAGGTTATCCCTTCAACGACGCTTTCCAGTGGTTTATCGATCGT
GCTGATGCCATTTACGTCGTCCTCGATCCCACAAAAGTGGACATCGGAAGCGAATTAAGT
TCCGTCATCGACCAACTCAAAGGAAGGGAAGTTCGCTTTGTACTGAACAAGGCGGACACC
ATCCGCAGAAGTGACTTGATGAAAGTAGTGGGACAACTCTTCTGGAATCTCTCCCCGTTG
ATGAGCAGCACGGAGGCCCCCGTCATCTACGCCGTGTCCCTCTCCACCAAACCCTACAGC
CCCACGGCCCCAGCCAAATTCCTAGCGGACCAAGAAAAGAACTTCTTGTACGACCTTCGT
GAGACGCTGGACAAAAGGGTTGAGAACAAGATTCTGTACGCCCGTCGACACGCCCTCAGG
GTGAGGAATCATGCCAAGATGGTGGACTGCTATCTCGCCTCTTATTACAGACACAAATCC
ATCTTCAGCAGTAAGAAGAATGTGCT--------------
>MY5315_Hexurella_WagonerRd_BradshawMtns
-------TCTGATTTTCTTTTCAGGTAACTCTTGTAGACACGCCTTGTATACTCGAAAAT
CGCAAGAACGCCGAACGAGGTTATCCCTTCAACGACGCTTTCCAGTGGTTTATCGATCGT
GCTGATGCCATTTACGTCGTCCTCGATCCCACAAAAGTGGACATAGGAAGCGAATTAAGT
TCCGTCATCGACCAACTCAAAGGACGGGAAGTTCGCTTTGTACTGAACAAGGCGGACACC
ATCCGCAGAAGTGACTTGATGAAAGTAGTGGGACAACTCTTCTGGAATCTCTCCCCGCTG
ATGAGCAGCACGGAGGCCCCCGTCATCTACGCCGTGTCCCTCTCCTCCAAACCCTACAGC
CCCACGGCCCCAGCCAAATTCCTAGCGGACCAAGAAAAGAACTTCTTGTACGACCTTCGT
GAGACGCTGGACAAGAGGGTTGAGAACAAGATTCTGTACGCCCGTCGACACGCCCTCAGG
GTGAGGAATCATGCCAAAATGGTGGACTGCTATCTCGCCTCTTATTACAGACACAAATCT
ATCTTCAGCAGTAAGAAGAATGTGGCCAAACTCATCACGG
>MY5316_Hexurella_WagonerRd_BradshawMtns
ATGTGTTTCTGATTTTCTTTTCAGGTAACTCTTGTAGACACGCCTTGTATACTCGAAAAT
CGCAAGAACGCCGAACGAGGTTATCCCTTCAACGACGCTTTCCAGTGGTTTATCGATCGT
GCTGATGCCATTTACGTCGTCCTCGATCCCACAAAAGTGGACATAGGAAGCGAATTAAGT
TCCGTCATCGACCAACTCAAAGGACGGGAAGTTCGCTTTGTACTGAACAAGGCGGACACC
ATCCGCAGAAGTGACTTGATGAAAGTAGTGGGACAACTCTTCTGGAATCTCTCCCCGCTG
ATGAGCAGCACGGAGGCCCCCGTCATCTACGCCGTGTCCCTCTCCTCCAAACCCTACAGC
CCCACGGCCCCAGCCAAATTCCTAGCGGACCAAGAAAAGAACTTCTTGTACGACCTTCGT
GAGACGCTGGACAAGAGGGTTGAGAACAAGATTCTGTACGCCCGTCGACACGCCCTCAGG
GTGAGGAATCATGCCAAAATGGTGGACTGCTATCTCGCCTCTTATTACAGACACAAATCT
ATCTTCAGCAGTAAGAAGAATGTGGCCAAACTCATCACGG
>MY5317_Hrupicola_Cottonwood_SnYsidroMtns
--------------TTCTTTCCAGGTAACTCTTGTAGACACGCC-TGTATACTCGAAAAT
CGCAAGAACGCCGAACGAGGTTATCCCTTCAACGACGCTTTCCAGTGGTTTATCGATCGT
GCCGACGCCATTTACGTCGTCCTCGATCCCACCAAAGTGGACATCGGAAGCGAATTAAGT
TCCGTCATCGACCAACTCAAAGGAAGGGAAGTCCGCTTTGTACTGAACAAGGCGGACACC
ATCCGCAGAAGTGACTTAATGAAAGTAGTGGGACAACTCTTCTGGAATCTCTCCCCGCTG
ATGAGCAGCACGGAGGCCCCCGTCATTTACGCAGTGTCCCTCTCCACCAAACCGTACAAC
CCCACGGCCCCGACCAAATTCCTCGCAGACCAAGAAAAGAACTTCTTGTACGATCTTCGT
GAGACTCTGGACAAGAGGGTGGAGAACAAGATTCTGTACGCCCGTCGACACGCCCTCAGG
GTGAGGAATCATGCCAAGATGGTGGACTGCTATCTCGCCTCTTATTACAGACACAAATCC
ATCTTCAGCAGTAAGAAGAATGTGCC--------------
