# Supplementary material for: ﻿Species delimitation, biogeography, and natural history of dwarf funnel web spiders (Mygalomorphae, Hexurellidae, Hexurella) from the United States / Mexico borderlands
Source: Zookeys. 2023 Jun 14;1167:109–57. doi: 10.3897/zookeys.1167.103463 (PMC10285686; doi:10.3897/zookeys.1167.103463)
Supplement: Supplementary material 3 — Input matrices, analysis log files, and output tree files for nuclear and mitochondrial analyses [file zookeys-1167-109_article-103463__-s003.zip › uce-200907.fasta]

>MY0059_Hapachea_SantaRitaMtns_MaderaCyn
ATAGCAATAAAAATATTGTTTGGGAAATTACTGCAACTATCAAAAATAAACCTTCCAAAC
ACATTTTTTTTCCTGCAGTAAATCCAGACCTTGACTAACCAGGGTACGTGTCTACCTCTT
TGGGTGAATACTCCTATTAAAAAAAAACAATTGCTCTTGCGAAGTAGTGTACTCACCAGG
CGAGGCTCCGGCCTGTGGTCTTATTCAGTCCTCGCTGTGTGCAATGAAGAACGCACTGAG
TGCCTCTCCGTGTAACCCGTCCCCAGGATAGGGGCAAGAAGGGTGGGGAAAATTATTGTT
GTCCTCACTATCCATATAAGGGGGAAAGAGACTGTGCGTCATGAACAGTCTCCCTCCCCT
GATTGGTTACCTCACCCCACGTGCTGGGTGTTTCTCTGGGTAGAGCGGCTAATGATGACG
TAGCTCACCCTAAAGGGCGGGGGTAAGAACCGGCCGCCGCACGGCAGGGCTGCTTCCTTG
GCAAAGGGAAAATCCGTCGGGGCGCAGCCACCGCCTCACATCGCGTAAGAACTCTGCGCA
CATGCTTTTCTCCTTCGCCACAAAAAAACCCAAAAAACCTGTACAGCGCGGCGCGCTCTT
CTTCCTTGCCTTCGAAGCGGTTTTTAATACGCCAAAAAGGAATGGCACCCACTTCTTCTC
TTTGATCTTTCCAAATGAAAAGGACGGCCCCCCTGAACGCTATGTTGTTTGGGACCATAA
ATCCATCACTGACGAGTGTGTGTCATATCAGTGAGGAAATTGGAGCCTAGGT
>MY0139_Hexurella_SanDiego_Guatay
ATAGCAACAAAAATATTGTTTGGGAAATTACTGCAACTATCAAAAATAAACCTTCCAAGC
ACATTTTTTTCCTGTAAGTAAATCCAAACCTGAACTAACGAGGGTACGTGTCTACCTCCT
TGGGTGAATACTCCTATT-AAAAAAAACAATTGCTTTTGCGAAGTAGTGTACTCACCAGG
CGAGGCTCCGGCCTGTGGTCTTATTCAGTCCTCGCTGTGTGCAATGAAGAACGCACTGAG
CGCTTCTCCATGTAACCCGTCCCCAGGATAGGGGCACGAAGGGTGGGGAAAATGATTGTT
GTCCTCACTATCCATATAAGGGGGAAAGAGACTGTGCGTCACGGACAGTCTCCCTCCCCT
GATTGGTTACCTCACCCCACGTGCTGGGTGTTTCTCTGGGTAGAGCGGCTAATGATGACG
TAGCTCACCCTAAAGGGCGGGGGTAAGAACCGGCCGCCGCACGGCAGGGCTGCTTCCTTG
GCAAAGGGAAAATCGGTCGGGGCGCAGCCACCGCCTCACATCGCGTAAGAACTCTGCGCA
CACGCTTTTCTCTTTCGCCACAAAAAAATCCAAAAAACCTGTACAGATCTGCG-------
---CCTTGCCTTCGAAGCGGTTTTTAAAACGCCAAATAGGAATGACACCCACTTCTTCTC
TTTGATCTTTCCAAATGAAAAGGACGGCCCCTCTGAAGGCTATGTTGTTTGGGACCATAA
ATCCATCACTGACGAGTGTGTGTCATATCAGTGAGGAAATTGGAGACTAGTT
>MY5053_Hexurella_ChiricahuaMtns_PriceCyn
ATAGCAATAAAAATATTGTTTGGGAAATTACTGCAACTATCAAAAATAAACCCTGCAAGC
ACATTTTTTTTCCTGCAGTAAATCCAGACCTGGACTAACCAGGGTACGTGTATACCTCCT
TGGGTGAATACTCCTATTAAAAAAAAACAGTTGCTCTTGCGAAGTAGTGTACTCACCAGG
CGAGGCTCCGGCCTGTGGTCTTATTCAGTCCTCGCTGTGTGCAATGAAGAACGCACTGAG
TGCCACTCCGTGTAACCCGTCCCCAGGATAGGGGCAAGAAGGGTGGGGAAAATTATTGTT
GTCCTCACTATCCATATAAGGGGGAAAGAGACTGTGCGTCATGGACAGTCTCCCTCCCCT
GATTGGTTACCTCACCCCACGTGCTGGGTGTTTCTCTGGGTAGAGCGGCTAATGATGACG
TAGCTCACCCTAAAGGGCGGGGGTAAGAACCGGCCGCCGCACGGCAGGGCTGCATCCTTG
GCAAAGGGAAAATCCGTCGGGGCGCAGCCACCGCCTCACATCGCGTAAGAACTCTGCGCA
CACGCTTTTCTCCTTCGCCAC-AAAAAACCCAAAAAACCTGTACAGCGCGGCGCGCTCTC
CTTCCTTGCCTTCGAAGCGGTTTTTAAAGCGCCAAAAAGGAATGGCATCCACTTCTTCCC
TTTGATCTTTCCAAATGAAAAGGACGGCTCCCCTGAACGCTATGTTGTTTGGGACCATAA
ATCCATCACTGACGAGTGTGTGTCATATCAGTGAGGAAATTGGAGACTAGGT
>MY5064_Hexurella_MuleMtns_Escabrosa
ATATCAATAAAAATATTGTTTGGGAAATTACTGCAACTATCAAAAATAAACCTTCCAAGC
ACATTTTTTTTCCTGCAGTAAATCCAGACATGGACTAACCAGGGTACGTGTCTACCTCCT
TGGGTGAATACTCCTATTAAAAAAAAACAATTGCTCTTGCGGAGTAGTGTACTCACCAGG
CGAGGCTCCGGCCTGTGGTCTTATTCAGTCCTCGCTGTGTGCAATGAAGAACGCACTGAG
TGCCTCTCCGTGTAACCCGTCCCCAGGATAGGGGCAAGAAGGGTGGGGAAAATTATTGTT
GTCCTCACTATCCATATAAGGGGGAAAGAGACTGTGCGTCATGGACAGTCTCCCTCCCCT
GATTGGTTACCTCACCCCACGTGCTGGGTGTTTCTCTGGGTAGAGCGGCTAATGATGACG
TAGCTCACCCTAAAGGGCGGGGGTAAGAACCGGCCGCCGCACGGCAGGGCTGCTTCCTTG
GCAAAGGGAAAATCCGTCGGGGCGCAGCCACCGCCTCACATCGCATAAGAACTCTGCGCA
CATGCTTTTCTCCTTCGCCAC-AAAAACCCCAAAAAACCTGTACAGCGCGGCGCGCTCTT
CTTCCTCGCCTTCGAAGCGGTTTTTAAAACGCCAAAAAGGAATGGCATCCACTTCTTCCC
TTTGATCTTTCCAAATGAAAAGGACGGCCCCCCTGAACGCTATGTTGTTTGGGACCATAA
ATCCATCACTGACGAGTGTGTGTCATATCAGTGAGGAAATTGGAGACTAGGT
>MY5066_Hexurella_MuleMtns_Escabrosa
ATATCAATAAAAATATTGTTTGGGAAATTACTGCAACTATCAAAAATAAACCTTCCAAGC
ACATTTTTTTTCCTGCAGTAAATCCAGACATGGACTAACCAGGGTACGTGTCTACCTCCT
TGGGTGAATACTCCTATTAAAAAAAAACAATTGCTCTTGCGGAGTAGTGTACTCACCAGG
CGAGGCTCCGGCCTGTGGTCTTATTCAGTCCTCGCTGTGTGCAATGAAGAACGCACTGAG
TGCCTCTCCGTGTAACCCGTCCCCAGGATAGGGGCAAGAAGGGTGGGGAAAATTATTGTT
GTCCTCACTATCCATATAAGGGGGAAAGAGACTGTGCGTCATGGACAGTCTCCCTCCCCT
GATTGGTTACCTCACCCCACGTGCTGGGTGTTTCTCTGGGTAGAGCGGCTAATGATGACG
TAGCTCACCCTAAAGGGCGGGGGTAAGAACCGGCCGCCGCACGGCAGGGCTGCTTCCTTG
GCAAAGGGAAAATCCGTCGGGGCGCAGCCACCGCCTCACATCGCATAAGAACTCTGCGCA
CATGCTTTTCTCCTTCGCCAC-AAAAAACCCAAAAAACCTGTACAGCGCGGCGCGCTCTT
CTTCCTCGCCTTCGAAGCGGTTTTTAAAACGCCAAAAAGGAATGGCATCCACTTCTTCCC
TTTGATCTTTCCAAATGAAAAGGACGGCCCCCCTGAACGCTATGTTGTTTGGGACCATAA
ATCCATCACTGACGAGTGTGTGTCATATCAGTGAGGAAATTGGAGACTAGGT
>MY5075_Hexurella_ChiricahuaMtns_CaveCrkCyn
ATAGCAATAAAAGTATTGTTTGGGAAATTACTGCAACTATCAAAAATAAACCCTCCAAGC
ACATTTTTTTTCCTGCAGTAAATCCAGACCTGGACTAACCAGGGTACGTGTCTACCTCCT
TGGGTGAATACTCCTATTAAAAAAAAACAGTTGCTCTTGCGAAGTAGTGTACTCACCAGG
CGAGGCTCCGGCCTGTGGTCTTATTCAGTCCTCGCTGTGTGCAATGAAGAACGCACTGAG
TGCTACTCCGTGTAACCCGTCCCCAGGATAGGGGCAAGAAGGGTGGGGAAAATTATTGTT
GTCCTCACTATCCATATAAGGGGGAAAGAGACTGTGCGTCATGGACAGTCTCCCTCCCCT
GATTGGTTACCTCACCCCACGTGCTGGGTGTTTCTCTGGGTAGAGCGGCTAATGATGACG
TAGCTCACCCTAAAGGGCGGGGGTAAGAACCGGCCGCCGCACGGCAGGGCTGCATCCTTG
GCAAAGGGAAAATCCGTCGGGGCGCAGCCACCGCCTCACATCGCGTAAGAACTCTGCGCA
CATGCTTTTCTCCTTTGCCAC-AAAAAAACCAAAAAACCTGTACAGCGCGGCGCGCTCTT
CTTCCTTGCCTTCGAAGCGGTTTTTAAAGCGCCAAAAAGGAATGGCACCCACTTCTTCCC
TTTGATCTTTCCAAATGAAAAGGACGGCCCCCCTGAACGCTATGTTGTTTGGGACCATAA
ATCCATCACTGACGAGTGTGTGTCATATCAGTGAGGAAATTGGAGACTAGGT
>MY5126_Hexurella_SantaCatalinaMtns_NuggetCyn
---------------------------------------TCAAAAATAAACCTTCCAAGC
ACAGTTTTTTTCCTGCAGTAATTCCAGACCTGGGCTAACCAGGGTACGTGTCTACCTCCT
TGGGTGAATACTCCTATTAAAAAAAAACAATTGCTCTTGCGAAGTAGTGTACTCACCAGG
CGAGGTTCCGGCCTGTGGTCTTATTCAGTCCTCGCTGTGTGCAATGAAGAACGCACTGAG
TGCCTCTCCGTGTAACCCGTCCCCAGGATAGGGGCAAGAAGGGTGGGGAAAATTATTGTT
GTCCTCACTATCCATATAAGGGGGAAAGAGACTGTGCGTCATGGACAGTCTCCCTCCCCT
GATTGGTTACCTCACCCCACGTGCTGGGTGTTTCTCTGGGTAGAGCGGCTAATGATGACG
TAGCTCACCCTAAAGGGCGGGGGTAAGAACCGGCCGCCGCACGGCAGGGCTGCTTCCTTG
GCAAAGGGAAAATCCGTCGGGGCGCAGCCACCGCCTCACATCGCGTAAGAACTCTGCGCA
CATGCTTTTCTCCTTCGCCAC--AAAAACCCAAAAAACCTGTACAGCGCGGCGCGCTCTT
CTTCCTTGCCTTCGAAGCGCTTTTTAAAACGCCAAAAAAGAATGGCACCCACTTCTTCCC
TTTGATCTTTCCAAATGAAAAGGACGGCCCCCCTGAACGCTATGTTGTTTGGGACCATAA
ATCCATCACTGACGAGTGTGTGTCATATCAGTGAGGAAATTGGAGACTAGGT
>MY5127_Hexurella_WhetstoneMtns_FrenchJoeCyn
------------------------------------------------------------
--------------------------------------CCAGGGCACGTGTCTACCACCT
TGGGTGAATACTCCTATTAAAAAAAAACAATTGCTCTTGCGAAGTAGTGTACTCACCAGG
CGAGGCTCCGGCCTGTGGTCTTATTCAGTCCTCGCTGTGTGCAATGAAGAACGCACTGAG
TGCCTCTCCGTGTAACCCGTCCCCAGGATAGGGGCAAGAAGGGTGGGGAAAATTATTGTT
GTCCTCACTATCCATATAAGGGGGAAAGAGACTGTGCGTCATGGACAGTCTCCCTCCCCT
GATTGGTTACCTCACCCCACGTGCTGGGTGTTTCTCTGGGTAGAGCGGCTAATGATGACG
TAGCTCACCCTAAAGGGCGGGGGTAAGAACCGGCCGCCGCACGGCAGGGCTGCATCCTTG
GCAAAGGGAAAATCCGTCGGGGCGCAGCCACCGCCTCACATCGCGTAAGAACTCTGCGCA
CATGCTTTTCTCCTTCGCCAC-AAAAAACCCAAAAAACCTGTACAGCGCCGCGCGCTCTT
CTTCCTTGCCTTCGAAGCGGTTTTTAAAACGCCAAAAAGGAATGGCACCC----------
------------------------------------------------------------
----------------------------------------------------
>MY5128_Hexurella_WhetstoneMtns_FrenchJoeCyn
------------------------------------------------------------
------------------------------------------------------------
-------------------------------------------------------CCAGG
CGAGGCTCCGGCCTGTGGTCTTATTCAGTCCTCGCTGTGTGCAATGAAGAACGCACTGAG
TGCC-CTCCGTGTAACCCGTCCCCAGGATAGGGGCAAGAAGGGTGGGGAAAAT-ATTGTT
GTCCTCACTATCCATATAAGGGGGAAAGAGACTGTGCGTCATGGACAGTCTCCCTCCCCT
GATTGGTTACCTCACCCCACGTGCTGGGTGTTTCTCTGGGTAGAGCGGCTAATGATGACG
TAGCTCACCCTAAAGGGCGGGGGTAAGAACCGGCCGCCGCACGGCAGGGCTGCATCCTTG
GCAAAGGGAAAATCCGTCGGGGCGCAGCCACCGCCTCACATCGCGTAAGAACTCTGCGCA
CACGCTTTTCTCCTTCGCCAC-AAAAAACCCAAAAAACCTGTACAGCGC-GCGCGCTCTT
CTTCCTTGCCTT------------------------------------------------
------------------------------------------------------------
----------------------------------------------------
>MY5131_Hexurella_PedregosaMtns_PruneCyn
ATAGCAATAAAAATATTGTTTGGAAAATTACTGCAACTATCAAAAATAAACCCTCCAAGC
ACATTTTTTTTCCTGCAGTAAATCCAGACCTGGACTAACCAGGGTACGTGTCTACCTCCT
TGGGTGAATACTCCTATTAAAAAAAAACAGTTGCTCTTGCGAAGTAGTGTACTCACCAGG
CGAGGCTCCGGCCTGTGGTCTTATTCAGTCCTCGCTGTGTGCAGTGAAGAACGCACTGAG
TGCCACTCCGTGTAACCCGTCCCCAGGATAGGGGCAAGAAGGGTGGGGAAAATTATTGTT
GTCCTCACTATCCATATAAGGGGGAAAGAGACTGTGCGTCATGGACAGTCTCCCTCCCCT
GATTGGTTACCTCACCCCACGTGCTGGGTGTTTCTCTGGGTAGAGCGGCTAATGATGACG
TAGCTCACCCTAAAGGGCGGGGGTAAGAACCGGCCGCCGCACGGCAGGGCTGCATCCTTG
GCAAAGGGAAAATCCGTCGGGGCGCAGCCACCGCCTCACATCGCGTAAGAACTCTGCGCA
CATGCTTTTCTCCTTCGCCAC-AAAAAACCCAAAAAACCTGTACAGCGCGGCGCGCTCTT
CTTCCTTGCCTTCGAAGCGGTTTTTAAAGCGCCAAAAAGGAATGGCACCCACTTCTTCCC
TTTGATCTTTTCAAATGAAAAGGACGGCTCCCCTGAACGCTATGTTGTTTGGGATCATAA
ATCCATCACTGACGAGTGTGTGTCATATCAGTGAGGAAATTGGAGACTAGGT
>MY5132_Hexurella_PedregosaMtns_PruneCyn
ATAGCAATAAAAATATTGTTTGGAAAATTACTGCAACTATCAAAAATAAACCCTCCAAGC
ACATTTTTTTTCCTGCAGTAAATCCAGACCTGGACTAACCAGGGTACGTGTCTACCTCCT
TGGGTGAATACTCCTATTAAAAAAAAACAGTTGCTCTTGCGAAGTAGTGTACTCACCAGG
CGAGGCTCCGGCCTGTGGTCTTATTCAGTCCTCGCTGTGTGCAGTGAAGAACGCACTGAG
TGCCACTCCGTGTAACCCGTCCCCAGGATAGGGGCAAGAAGGGTGGGGAAAATTATTGTT
GTCCTCACTATCCATATAAGGGGGAAAGAGACTGTGCGTCATGGACAGTCTCCCTCCCCT
GATTGGTTACCTCACCCCACGTGCTGGGTGTTTCTCTGGGTAGAGCGGCTAATGATGACG
TAGCTCACCCTAAAGGGCGGGGGTAAGAACCGGCCGCCGCACGGCAGGGCTGCATCCTTG
GCAAAGGGAAAATCCGTCGGGGCGCAGCCACCGCCTCACATCGCGTAAGAACTCTGCGCA
CATGCTTTTCTCCTTCGCCAC-AAAAAACCCAAAAAACCTGTACAGCGCGGCGCGCTCTT
CTTCCTTGCCTTCGAAGCGGTTTTTAAAGCGCCAAAAAGGAATGGCACCCACATCTTCCC
TTTGATCTTTTCAAATGAAAAGGACGGCTCCCCTGAACGCTATGTTGTTTGGGATCATAA
ATCCATCACTGACGAGTGTGTGTCATATCAGTGAGGAAATTGGAGACTAGGT
>MY5136_Hexurella_MiddlemarchCyn
ATAGCAATAAAAATATTGTTTGGGAAATTACTGCAACTATCAAAAATAAACCTTCCAGGC
ACATTTTTTTTCCTGCAGAAAATCCCGACATGGACTAACCAGGGTACCTGTCTACCTCCT
TGGGTGAATACTCCTATT-TAAAAAAAAAATTGCTCTTGCGAAGTAGTGTACTCACCAGG
CGAGGCTCCGGCCTGTGGTCTTATTCAGTCCTCGCTGTGTGCAATGAAGAACGCACTGAG
TGCCTCTCCGTGTAACCCGTCCCCAGGATAGGGGCAAGAAGGGTGGGGAAAATTATTGTT
GTCCTCACTATCCATATAAGGGGGAAAGAGACTGTGCGTCATGGACAGTCTCCCTCCCCT
GATTGGTTACCTCACCCCACGTGCTGGGTGTTTCTCTGGGTAGAGCGGCTAATGATGACG
TAGCTCACCCTAAAGGGCGGGGGTAAGAACCGGCCGCCGCACGGCAGGGCTGCATCCTTG
GCAAAGGGAAAATCCGTCGGGGCGCAGCCACCGCCTCACATCGCGTACGAACTCTGCGCA
CATGCTTCTCTCCTTCGCCACAAAAAAACCCAAAAAACCTGTACAGCGCGGCGCGCTCTT
CTTCCTTGCCTTCGAAGCGGTTTTTAAAGCGCCAAAAAGGAATGGCACCCACTTCTTCCC
TTTGATCTTTCCAAATGAAAAGGACAGCCTCCCTGAACGCTATGTTGTTTGGGACCATAA
ATCCATCACTGGCGAGTGTGTGTCATATCAGTGAGGAAATTGAAGACTAGGT
>MY5147_Hexurella_DragoonMtns_NF_345A
ATAGCAATAAAAATATTGTTTGGGAAATTACTGCAACTATCAAAAATAAACCTTCCAGGC
ACATTTTTTTTCCTGCAGTAAATCCCGACATGGACTAACCAGGGTACCTGTCTACCTCCT
TGGGTGAATACTCCTATTAAAAAAAAAAAATTGCTCTTGCGAAGTAGTGTACTCACCAGG
CGAGGCTCCGGCCTGTGGTCTTATTCAGTCCTCGCTGTGTGCAATGAAGAACGCACTGAG
TGCCTCTCCGTGTAACCCGTCCCCAGGATAGGGGCAAGAAGGGTGGGGAAAATTATTGTT
GTCCTCACTATCCATATAAGGGGGAAAGAGACTGTGCGTCATGGACAGTCTCCCTCCCCT
GATTGGTTACCTCACCCCACGTGCTGGGTGTTTCTCTGGGTAGAGCGGCTAATGATGACG
TAGCTCACCCTAAAGGGCGGGGGTAAGAACCGGCCGCCGCACGGCAGGGCTGCATCCTTG
GCAAAGGGAAAATCCGTCGGGGCGCAGCCACCGCCTCACATCGCGTACGAACTCTGCGCA
CATGCTTCTCTCCTTCGCCACAAAAAAACCCAAAAAACCTGTACAGCGCGGCGCGCTCTT
CTTCCCTGCCTTCGAAGCGGTTTTTAAAGCGCCAAAAAGGAATGGCACCCACTTCTTCCC
TTTGATCTTTCCAAATGAAAAGGACAGCCTCCCTGAACGCTATGTTGTTTGGGACCATAA
ATCCATCACTGGCGAGTGTGTGTCATATCAGTGAGGAAATTGAAGACTAGGT
>MY5154_Hexurella_SantaRitaMtns_AdobeCyn
ATAGCAATGAAAATATTGCTTGGGAAATTACTGCAACTATAAAAAATAAACCTTCCAAGC
ACATTTTTTTTCCTGCAGTAAATCCAGACCTGGACTAACCAGGGTACGTGTCAACCTCCT
TGGGTGAATACTCCTATT-AAAAAAAACAATTGCTCTTGCGAAGTAGTGTACTCACCAGG
CGAGGCTCCGGCCTGTGGTCTTATTCAGTCCTCGCTGTGTGCAATGAAGAACGCACTGAG
TGCCTCTCCGTGTAACCCGTCCCCAGGATAGGGGCAAGAAGGGTGGGGAAAATTATTGTT
GTCCTCACTATCCATATAAGGGGGAAAGAGACTGTGCGTCATGGACAGTCTCCCTCCCCT
GATTGGTTACCTCACCCCACGTGCTGGGTGTTTCTCTGGGTAGAGCGGCTAATGATGACG
TAGCTCACCCTAAAGGGCGGGGGTAAGAACCGGCCGCCGCACGGCAGGGCTGCTTCCTTG
GCAAAGGGAAAATCCGTCGGGGCGCAGCCACCGCCTCACATCGCGTAAGAACTCTGCGCA
CATGCTTTTCTCCTTCGCCAC-AAAAAACCCAAAAAACCTGTACAGCGCGGCGCGCTCTT
CTTCCTTGCCTTCGAGGCGGTTTTTAAAACGCCAAAAAGGAATGGCACCCACTTCTTCTC
TTTGATCTTTCCAAATGAAAAGGACGCCCCCCCTGAACGCTATGTTGTTTGGGACCATAA
ATCCATCACTGACGAGTGTGTGTCATATCAGTGAGGAAATGGGAGACTAGGT
>MY5157_Hexurella_SantaCatalinaMtns_Redington
ATAGCAATAAAAATATTGTTTGGGAAATTACTGCAACTATCAAAAATAAACCTTCAAAGC
ACA-TTTTTTTCCTGCAGTAAATCCAGACCTGGACTAACCAGGGTACGTGTCTACCTCCT
TGGGTGAATACTCCTATTAAAAAAAAACAATTGCTCTTGCGAAGTAGTGTACTCACCAGG
CGAGGCTCCGGCCTGTGGTCTTATTCAGTTCTCGCTATGTGCAATGAAGAACGCACTGAG
TGCTTCTCCGTGTAACCCGTCCCCAGGATAGGGGCAAGAAGGGTGGGGAAAATTATTGTT
GTCCTCACTATCCATATAAGGGGGAAAGAGACTGTGCGTCATGGACAGTCTCCCTCCCCT
GATTGGTTACCTCACCCCACGTGCTGGGTGTTTCTCTGGGTAGAGCGGCTAATGATGACG
TAGCTCACCCTAAAGGGCGGGGGTAAGAACCGGCCGCCGCACGGCAGGGCTGCTTCCTTG
GCAAAGGGAAAATCCGTCGGGGCGCAGCCACCGCCTCACATCGCGTAAGAACTCTGCGCA
CATGCTTTTCTCCTTCGCCAC-AAAAAACCCAAAAAACCTGTACAGCGCGGCGCGCACTT
CTTCCTTGCCTTCGAAGCGGTTTTTAAAACGCCAAAAAAGAATGGCACCCAGTTCTTCCC
TTTGATCTTTCCAAATGAAAAGGACGGCCCCCCTGAACGCTATGTTGTTTGGGACCATAA
ATCCATCACTGACGAGTGTGTGTCATATCAGTGAGGAAATTGGAGACTGGGT
>MY5164_Hrupicola_Temecula
------------------------------------------------------------
------------------------------------------------------------
------------------------------------------------------------
-------------------------------------------------------CTGAG
CGCTTCTCCATGTAACCCGTCCCCAGGATAGGGGCACGAAGGGTGGGGAAAATGATTGTT
GTCCTCACTATCCATATAAGGGGGAAAGAGACTGTGCGTCACGGACAGTCTCCCTCCCCT
GATTGGTTACCTCACCCCACGTGCTGGGTGTTTCTCTGGGTAGAGCGGCTAATGATGACG
TAGCTCACCCTAAAGGGCGGGGGTAAGAACCGGCCGCCGCACGGCAGGGCTGCTTCCTTG
GCAAAGGGAAAATCGGTCGGGGCGCAGCCACCGCCTCACATCGCGTAAGAACTCTGCGCA
CACGCTTTTCTCT-----------------------------------------------
------------------------------------------------------------
------------------------------------------------------------
----------------------------------------------------
>MY5165_Hrupicola_Temecula
------------------------------------------------------------
-------------------------------------------------------CTCCT
TGGGTGAATACTCCTATT------------------------------------------
------------------------TCAGTCCTCGCTGTGTGCAATGAAGAACGCACTGAG
CGCTTCTCCATGTAACCCGTCCCCAGGATAGGGGCACGAAGGGTGGGGAAAATGATTGTT
GTCCTCACTATCCATATAAGGGGGAAAGAGACTGTGCGTCACGGACAGTCTCCCTCCCCT
GATTGGTTACCTCACCCCACGTGCTGGGTGTTTCTCTGGGTAGAGCGGCTAATGATGACG
TAGCTCACCCTAAAGGGCGGGGGTAAGAACC-GCCGCCGCACGGCAGGGCTGCTTCCTTG
GCAAAGGGAAAATCGGTCGGGGCGCAGCCACCGCCTCACATCGCGTAAGAACTCTGCGCA
CACGCTTTTCTCTTTCGCCACAAAAAAACCAAAAAAACCTGTACAGATCTGCG-------
---------CCTCGAAGCGGTTTTTAAAACGCCAAA------------------------
------------------------------------------------------------
----------------------------------------------------
>MY5175_Hapachea_HarshawRd_PatagoniaMtns
ATAGCAATAAAAATATTGTTTGGGAAATTACTGCAACTATCAAAAATAAACCTTCCAAGC
ACATTTTTTTTCCTACAGTAAATCCAGACCTGGACTAACCAGGGTACGTGTCTACCTTCT
TGGGTGAATACTCCTATT--AAAAAAAAAATTGCTCTTGCGAAGTAGTGTACTCACCAGG
CGAGGCTCCGGCCTGTGGTCTTATTCAGTCCTCGCTGTGTGCAATGAAGAACGCACTGAG
TGCCTCTCCGTGTAACCCGTCCCCAGGATAGGGGCAAGAAGGGTGGGGAAAATTATTGTT
GTCCTGACTATCCATATAAGGGGGAAAGAGACTGTGCGTCATGGACAGTCTCCCTCCCCT
GATTGGTTACCTCTCCCCACGTGCTGGGTGTTTCTCTGGGTAGAGCGGCTAATGATGACG
TAGCTCACCCTAAAGGGCGGGGGTAAGAACCGGCCGCCGCACGGCAGGGCTGCTTCCTTG
GCAAAGGGAAAATCCGTCGGGGCGCAGCCACCGCCTCACATCGCGTAAGAACTCTGCGCA
CATGCTTTTCTCCTTCGCCACAAAAAAA-CCAAAAAACCTGTACAGCGCGGCGCGCTCTT
CTTCCTTGCCTTCGAAGCGGTTTTTAAAACGCCAAAAAGGAATGGCACCCACTTTTTCCC
TTTGATCTTTCCAAATGAAAAGGACGGCCCTCCTGAACGCTATGTTGTTTGGGACCATAA
ATCCATCACTGACGA--GTGTGTCATATCAGTGAGGAAATTGGAGACTAGGT
>MY5180_Hapachea_MustrangPk_MustangMtns
ATAGAAATAAAAATATTGTTTGGGAAATTACTGCAACTATCAAAAATAAACCTTCAAAGC
ACATTTTTTTTCCTGCAGTAAATCGAGACCTGGACTAACCAGGGTATGTGTCTACCTCCT
TGGGTGAATACTCCTATTAAAAAAAAACAATTGCTCTTGCGAAGTAGTGTACTCACCAGG
CGAGGCTCCGGCCTGTGGTCTTATTCAGTCCTCGCTGTGTGCAATGAAGAACGCACTGAG
TGCCTCTCCGTGTAACCCGTCCCCAGGATAGGGGCAAGAAGGGTGGGGAAAATTATTGTT
GTCCTCACTATCCATATAAGGGGGAAAGAGACTGTGCGTCATGGACAGTCTCCCTCCCCT
GATTGGTTACCTCACCCCACGTGCTGGGTGTTTCTCTGGGTAGAGCGGCTAATGATGACG
TAGCTCACCCTAAAGGGCGGGGGTAAGAACCGGCCGCCGCACGGCAGGGCTGCATCCTTG
GCAAAGGGAAAATCCGTCGGGGCGCAGCCACCGCCTCACATCGCGTAAGAACTCTGCGCA
CATGCTTTTCTCCTTCGCCAC-AAAAAACCCAAAAAACCTGTACAGCGCGGCGCGCTCTT
CTTCCTTGCCTTCGAAGCGGTTTTTAAAGCGCCAAAAAGGAATGGCACCCACTTCTTCCC
TTTGATCTTTCCAAATGAAAAGGACGGCCCCCC-GAACGCTATGTTGTTTGGGACCATAA
ATCCATCACTGACGAGTGTGTGTCATATCAGTGAGGAAATTGGAGACTAGGT
>MY5181_Hapachea_MustrangPk_MustangMtns
ATAGAAATAAAAATATTGTTTGGGAAATTACTGCAACTATCAAAAATAAACCTTCAAAGC
ACATTTTTTTTCCTGCAGTAAATCGAGACCTGGACTAACCAGGGTATGTGTCTACCTCCT
TGGGTGAATACTCCTATTAAAAAAAAACAATTGCTCTTGCGAAGTAGTGTACTCACCAGG
CGAGGCTCCGGCCTGTGGTCTTATTCAGTCCTCGCTGTGTGCAATGAAGAACGCACTGAG
TGCCTCTCCGTGTAACCCGTCCCCAGGATAGGGGCAAGAAGGGTGGGGAAAATTATTGTT
GTCCTCACTATCCATATAAGGGGGAAAGAGACTGTGCGTCATGGACAGTCTCCCTCCCCT
GATTGGTTACCTCACCCCACGTGCTGGGTGTTTCTCTGGGTAGAGCGGCTAATGATGACG
TAGCTCACCCTAAAGGGCGGGGGTAAGAACCGGCCGCCGCACGGCAGGGCTGCATCCTTG
GCAAAGGGAAAATCCGTCGGGGCGCAGCCACCGCCTCACATCGCGTAAGAACTCTGCGCA
CATGCTTTTCTCCTTCGCCAC-AAAAAACCCAAAAAACCTGTACAGCGCGGCGCGCTCTT
CTTCCTTGCCTTCGAAGCGGTTTTTAAAGCGCCAAAAAGGAATGGCACCCACTTCTTCCC
TTTGATCTTTCCAAATGAAAAGGACGGCCCCCC-GAACGCTATGTTGTTTGGGACCATAA
ATCCATCACTGACGAGTGTGTGTCATATCAGTGAGGAAATTGGAGACTAGGT
>MY5193_Hapachea_HarshawRd_PatagoniaMtns
ATAGCAATAAAAATATTGTTTGGGAAATTACTGCAACTATCAAAAATAAACCTTCCAAGC
ACATTTTTTTTCCTACAGTAAATCCAGACCTGGACTAACCAGGGTACGTGTCTACCTTCT
TGGGTGAATACTCCTATTAAAAAAAAACAATTGCTCTTGCGAAGTAGTGTACTCACCAGG
CGAGGCTCCGGCCTGTGGTCTTATTCAGTCCTCGCTGTGTGCAATGAAGAACGCACTGAG
TGCCTCTCCGTGTAACCCGTCCCCAGGATAGGGGCAAGAAGGGTGGGGAAAATTATTGTT
GTCCTGACTATCCATATAAGGGGGAAAGAGACTGTGCGTCATGGACAGTCTCCCTCCCCT
GATTGGTTACCTCACCCCACGTGCTGGGTGTTTCTCTGGGTAGAGCGGCTAATGATGACG
TAGCTCACCCTAAAGGGCGGGGGTAAGAACCGGCCGCCGCACGGCAGGGCTGCTTCCTTG
GCAAAGGGAAAATCCGTCGGGGCGCAGCCACCGCCTCACATCGCGTAAGAACTCTGCGCA
CATGCTTTTCTCCTTCGCCAC-AAAAAAACCAAAAAACCTGTACAGCGCGGCGCGCTCTT
CTTCCTTGCCTTCGAAGCGGTTTTTAAAACGCCAAAAAGGAATGGCACCCACTTTTTCCC
TTTGATCTTTCCAAATGAAAAGGACGGCCCTCCTGAACGCTATGTTGTTTGGGACCATAA
ATCCATCACTGACGA--GTGTGTCATATCAGTGAGGAAATTGGAGACTAGGT
>MY5194_Hapachea_Ordsummit_MtOrd
ATAGCAATAAAAATATTGTTTGGGAAATTACTGCAACTATCAAAAATAAACCTTTCGAGC
ACA-TTTTTTTCCTGTAGTAAATCCAAAACTGGACTACCCAGGGTACGTGTCTACCTCTT
TGGGTGAATACTCCTATTAAAAAAAAACAATTTCTCTTGGGAAGTAGTGTACTCACCAGG
CGAGGCTCCGGCCTATGGTCTTATTCAGTCCTCGCTGTGTGTAATGAAGAACGCACTGAG
TACCTCTCCGTGTAACCCGTCCCCAGGATAGGGGCAAGAAGGGTGGGGAAAATGATTGTT
GTCCTCACTATCCATATAAGGGGGAAAGAGACTGTGCGTCATGGACAGTTTCCCTCCCCT
GATTGGTTACCTCACCCCACGTGCTGGGTGTTTCTCTGGGTAGAGCGGCTAATGATGACG
TAGCTCACCCTAAAGGGCGGGGGTAAGAACCGGCCGCCGCACGGCAGGGCTGCTTCCTTG
GCAAAGCGAAAATCCGTCGGGGCGCAGCCACCGCCTCACATCGCGTAAGAACTCTGCGCA
CTCACTTTTCTCCTTCGCCCCAAAAAAACCCCAAAAACCTGTACAGATCGGCGCGCTCTT
CTTCCTTGCCTTCGGAATGGTTTTTAAAACGCCAAAAAGGAATGGCACCCACTTCTTCTC
TTTGATCTTTCCAAATGAAAAAGACGGCCCCGCTGAAGGCTGTGTTGTTTGGGACCATAA
ATCCATCACTGACGAGTGTGTGTCATATCAGTGAGGAAATTGGAGACTAGGT
>MY5195_Hapachea_Ordsummit_MtOrd
ATAGCAATAAAAATATTGTTTGGGAAATTACTGCAACTATCAAAAATAAACCTTTCGAGC
ACA-TTTTTTTCCTGTAGTAAATCCAAAACTGGACTACCCAGGGTACGTGTCTACCTCTT
TGGGTGAATACTCCTATTAAAAAAAAACAATTTCTCTTGGGAAATAGTGTACTCACCAGG
CGAGGCTCCGGCCTATGGTCTTATTCAGTCCTCGCTGTGTGTAATGAAGAACGCACTGAG
TACCTCTCCGTGTAACCCGTCCCCAGGATAGGGGCAAGAAGGGTGGGGAAAATGATTGTT
GTCCTCACTATCCATATAAGGGGGAAAGAGACTGTGCGTCATGGACAGTTTCCCTCCCCT
GATTGGTTACCTCACCCCACGTGCTGGGTGTTTCTCTGGGTAGAGCGGCTAATGATGACG
TAGCTCACCCTAAAGGGCGGGGGTAAGAACCGGCCGCCGCACGGCAGGGCTGCTTCCTTG
GCAAAGCGAAAATCCGTCGGGGCGCAGCCACCGCCTCACATCGCGTAAGAACTCTGCGCA
CTCACTTTTCTCCTTCGCCCCAAAAAAACCCCAAAAACCTGTACAGATCGGCGCGCTCTT
CTTCCTTGCCTTCGGAATGGTTTTTAAAACGCCAAAAAGGAATGGCACCCACTTCTTCTC
TTTGATCTTTCCAAATGAAAAAGACGGCCCCGCTGAAGGCTGTGTTGTTTGGGACCATAA
ATCCATCACTGACGAGTGTGTGTCAT--------------------------
>MY5266_Hencina_CerroBolla
ATAGCAACAAAAATATTGTTTGGGAAATTACTGCAACTATCAATAATAAACCTTCCAAGG
ACATTTTTTTCCTGTAAGTAAATCCAAACCTGAACTAACGAGGGTACGTGTCTACCTCCT
TGGGTGAATACTCCTATT-AAAAAAAACAATTGCTCTTGCGAAGTAGTGTACTCACCAGG
CGAGGCTCCGGCCTGTGGTCTTATTCAGTCCTCGCTGTGTGCAACGAAGAACGCACTGAG
CGCTTCTCCGTGTAACCCGTCCCCAGGATAGGGGCACGAAGGGTGGGGAAAATGATTGTT
GTCCTCACTATCCATATAAGGGGGAAAGAGACTGTGCGTCACGGACAGTCTCCCTCCCCT
GATTGGTTACCTCACCCCACGTGCTGGGTGTTTCTCTGGGTAGAGCGGCTAATGATGACG
TAGCTCACCCTAAAGGGCGGGGGTAAGAACCGGCCGCCGCACGGCAGGGCTACTTCCTTG
GCAAAGGGAAAATCGGTCGGGGCGCAGCCACCGCCTCACATCGCGTAAGAACTCTGCGCA
CACGCTTTTCTCCTTCGCCGCAAAAAAACCCAAAAAACCTTTACAGATCTGCG-------
---CCTTGCCTTCGAAGCGGTTTTTAAAACGCCAAAAAGGAATGACACCCTCTTCTTTTC
TTTGATCTTTACAAATGAAAAGGACGGCCCCTCTGAAGGCTGTGTTGTTTGGGACCATAA
ATCCATCACTGACGAGTGTGTGTCATATCAGTGAGGAAATTGGAGACTAGGT
>MY5267_Hencina_CerroBolla
ATAGCAACAAAAATATTGTTTGGGAAATTACTGCAACTATCAATAATAAACCTTCCAAGG
ACATTTTTTTCCTGTAAGTAAATCCAAACCTGAACTAACGAGGGTACGTGTCTACCTCCT
TGGGTGAATACTCCTATT-AAAAAAAACAATTGCTCTTGCGAAGTAGTGTACTCACCAGG
CGAGGCTCCGGCCTGTGGTCTTATTCAGTCCTCGCTGTGTGCAACGAAGAACGCACTGAG
CGCTTCTCCGTGTAACCCGTCCCCAGGATAGGGGCACGAAGGGTGGGGAAAATGATTGTT
GTCCTCACTATCCATATAAGGGGGAAAGAGACTGTGCGTCACGGACAGTCTCCCTCCCCT
GATTGGTTACCTCACCCCACGTGCTGGGTGTTTCTCTGGGTAGAGCGGCTAATGATGACG
TAGCTCACCCTAAAGGGCGGGGGTAAGAACCGGCCGCCGCACGGCAGGGCTACTTCCTTG
GCAAAGGGAAAATCGGTCGGGGCGCAGCCACCGCCTCACATCGCGTAAGAACTCTGCGCA
CACGCTTTTCTCCTTCGCCGCAAAAAAACCCAAAAAACCTTTACAGATCTGCG-------
---CCTTGCCTTCGAAGCGGTTTTTAAAACGCCAAAAAGGAATGACACCCTCTTCTTTTC
TTTGATCTTTACAAATGAAAAGGACGGCCCCTCTGAAGGCTGTGTTGTTTGGGACCATAA
ATCCATCACTGACGAGTGTGTGTCATATCAGTGAGGAAATTGGAGACTAGGT
>MY5269_Hexurella_GuadalupeValley
ATAGCAACAAAAATATTGTTTGGGAAATTACTGCAACTATCAATAATAAACCTTCCAAGG
ACATTTTTTTCCTGTAAGTAAATCCAAACCTGAACTAACGAGGGTACGTATCTACCTCCT
TGGGTGAATACTCCTATT-AAAAAAAACAATTGCTCTTGCGAAGTAGTGTACTCACCAGG
CGAGGCTCCGGCCTGTGATCTTATTCAGTCCTCGCTGTGTGCAATGAAGAACGCACTGAG
CGCTTCTCCGTGTAACCCGTCCCCAGGATAGGGGCACGAAGGGTGGGGAAAATGATTGTT
GTCCTCACTATCCATATAAGGGGGAAAGAGACTGTGCGTCACGGACAGTCTCCCTCCCCT
GATTGGTTACCTCACCCCACGTGCTGGGTGTTTCTCTGGGTAGAGCGGCTAATGATGACG
TAGCTCACCCTAAAGGGCGGGGGTAAGAACCGGCCGCCGCACGGCAGGGCTGCTTCCTTG
GCAAAGGGAAAATCGGTCGGGGCGCAGCCACCGCCTCACATCGCATAAGAACTCTGCGCA
CACGCTTTTCTCCTTCGCCACAAAAAAACCCAAAAAACCTGTACAGATCTGCG-------
---CCTTGCCTTCGAAGTGGTTTTTAAAACGCCAAAAAGGAATGACACCCACTTCTTTTC
TTTGATCTTTCCAAATGAAAAGGACGGCCCCTCTGAAGGCTGTGTTGTTTGGGACCATAA
ATCCATCACTGACGAGAGTGTGTCATATCAGTGAGGAAATTGGAGACTAGGT
>MY5271_Hexurella_GuadalupeValley
ATAGCAACAAAAATATTGTTTGGGAAATTACTGCAACTATCAATAATAAACCTTCCAAGG
ACATTTTTTTCCTGTAAGTAAATCCAAACCTGAACTAACGAGGGTACGTATCTACCTCCT
TGGGTGAATACTCCTATT-AAAAAAAACAATTGCTCTTGCGAAGTAGTGTACTCACCAGG
CGAGGCTCCGGCCTGTGATCTTATTCAGTCCTCGCTGTGTGCAATGAAGAACGCACTGAG
CGCTTCTCCGTGTAACCCGTCCCCAGGATAGGGGCACGAAGGGTGGGGAAAATGATTGTT
GTCCTCACTATCCATATAAGGGGGAAAGAGACTGTGCGTCACGGACAGTCTCCCTCCCCT
GATTGGTTACCTCACCCCACGTGCTGGGTGTTTCTCTGGGTAGAGCGGCTAATGATGACG
TAGCTCACCCTAAAGGGCGGGGGTAAGAACCGGCCGCCGCACGGCAGGGCTGCTTCCTTG
GCAAAGGGAAAATCGGTCGGGGCGCAGCCACCGCCTCACATCGCATAAGAACTCTGCGCA
CACGCTTTTCTCCTTCGCCACAAAAAAACCCAAAAAACCTGTACAGATCTGCG-------
---CCTTGCCTTCGAAGTGGTTTTTAAAACGCCAAAAAGGAATGACACCCACTTCTTTTC
TTTGATCTTTCCAAATGAAAAGGACGGCCCCTCTGAAGGCTGTGTTGTTTGGGACCATAA
ATCCATCACTGACGAGAGTGTGTCATATCAGTGAGGAAATTGGAGACTAGGT
>MY5276_Hexurella_SanPedro_Martir
ATAGCAACAAAAATATTGTTTGGGAAATTACTGCAACTATTAATAATAAACCTTCCAAGG
ACATTTTTTTCCTGTAAGTAAATCCAAACCAGAACTAACGAGGGTACGTGTCTACCTCCT
TGGGTGAATACTCCTATT-AAAAAAAACAATTGCTCTTGCGAAGTAGTGTACTCACCAGG
CGAGGCTCCGGCCTGTGGTCTTATTCAGTCCTCGCTGTGTGCAATGAAGAACGCACTGAG
CGCTTCTCCGTGTAACCCGTCCCCAGGATAGGGGCACGAAGGGTGGGGAAAATGATTGTT
GTCCTCACTATCCATATAAGGGGGAAAGAGACTGTGCGTCACGAACAGTCTCCCTCCCCT
GATTGGTTACCTCACCCCACGTGCTGGGTGTTTCTCTGGGTAGAGCGGCTAATGATGACG
TAGCTCACCCTAAAGGGCGGGGGTAAGAACCGGCCGCCGCACGGCAGGGCTGCTTCCTTG
GCAAAGGGAAAATCGGTCGGGGCGCAGCCACCGCCTCACATCGCGTAAGAACTCTGCGCA
CACGCTTTTCTCCTTCGCCACAAAAAACCCCAAAAAACCTGTACAGATCTGCG-------
---CCTTGCCTTCGAAGTGGTTTTTAAAACGCCAAAAAGGAATGACACCCACTTCTTTTC
TTTGATCTTTCCAAATGAAAAGGACGGCCCCTCTGAAGGCTGTGTTGTTTGGGACCATAA
ATCCATCACTGACGAGTGTGTGTCATATCAGTGAGGAAATTGGAGACTAGGT
>MY5277_Hexurella_SanPedro_Martir
ATAGCAACAAAAATATTGTTTGGGAAATTACTGCAACTATTAATAATAAACCTTCCAAGG
ACATTTTTTTCCTGTAAGTAAATCCAAACCAGAACTAACGAGGGTACGTGTCTACCTCCT
TGGGTGAATACTCCTATT-AAAAAAAACAATTGCTCTTGCGAAGTAGTGTACTCACCAGG
CGAGGCTCCGGCCTGTGGTCTTATTCAGTCCTCGCTGTGTGCAATGAAGAACGCACTGAG
CGCTTCTCCGTGTAACCCGTCCCCAGGATAGGGGCACGAAGGGTGGGGAAAATGATTGTT
GTCCTCACTATCCATATAAGGGGGAAAGAGACTGTGCGTCACGAACAGTCTCCCTCCCCT
GATTGGTTACCTCACCCCACGTGCTGGGTGTTTCTCTGGGTAGAGCGGCTAATGATGACG
TAGCTCACCCTAAAGGGCGGGGGTAAGAACCGGCCGCCGCACGGCAGGGCTGCTTCCTTG
GCAAAGGGAAAATCGGTCGGGGCGCAGCCACCGCCTCACATCGCGTAAGAACTCTGCGCA
CACGCTTTTCTCCTTCGCCACAAAAAACCCCAAAAAACCTGTACAGATCTGCG-------
---CCTTGCCTTCGAAGTGGTTTTTAAAACGCCAAAAAGGAATGACACCCACTTCTTTTC
TTTGATCTTTCCAAATGAAAAGGACGGCCCCTCTGAAGGCTGTGTTGTTTGGGACCATAA
ATCCATCACTGACGAGTGTGTGTCATATCAGTGAGGAAATTGGAGACTAGGT
>MY5280_Hexurella_ArroyoSalado
ATAGCGACAAAAATATTGTTTGGGAAATTACTGCAACTATCAATAATAAACCTTCCAAGG
ACATTTTTTTCCTGTAAGTAAATCCAAACCTGAACTAACGAGGGTACGTGTCTACCTCCT
TGGGTGAATACTCCTATTAAAAAAAAACAATTGCTCTTGCGAAGTAGTGTACTCACCAGA
CGAGGCTCCGGCCTGTAGTCTTATTCAGTCCACGCTGTGTGCAATGAAGAACGCACTGAG
CGCTTCTCCGTGTAACCCGTCCCCAGGATAGGGGCACGAAGGGTGGGGAAAATGATTGTT
GTCCTCACTATCCATATAAGGGGGAAAGAGACTGTGCGTCACGGACAGTCTCCCTCCCCT
GATTGGTTACCTCACCCCACGTGCTGGGTGTTTCTCTGGGTAGAGCGGCTAATGATGACG
TAGCTCACCCTAAAGGGCGGGGGTAAGAACCGGCCGCCGCACGGCAGGGCTGCTTCCTTG
GCAAAGGGAAAATCGGTCGGGGCGCAGCCACCGCCTCAAATCGCGTAAGAACTCTGCGCA
CACGCTTTTCTCCTTCGCCACAAAAAAACCCAAAAAACCTGTACAGATCTGCG-------
---CCTTGCCTTCGAAACGGTTTTTAAAACGCCAAAAAGGAATGACACCCACTTCTTTTC
TTTGATCTTTCCAAATGAAAAGGACGGCCCCTTTGAAGGCTGTGTTGTTTGGGACCATAA
ATCCATCGCTGACGAGTGAGTGTCATATCAGTGAGGAAATTGGAGACTAGGT
>MY5282_Hexurella_ArroyoSalado
ATAGCGACAAAAATATTGTTTGGGAAATTACTGCAACTATCAATAATAAACCTTCCAAGG
ACATTTTTTTCCTGTAAGTAAATCCAAACCTGAACTAACGAGGGTACGTGTCTACCTCCT
TGGGTGAATACTCCTATTAAAAAAAAACAATTGCTCTTGCGAAGTAGTGTACTCACCAGA
CGAGGCTCCGGCCTGTAGTCTTATTCAGTCCTCGCTGTGTGCAATGAAGAACGCACTGAG
CGCTTCTCCGTGTAACCCGTCCCCAGGATAGGGGCACGAAGGGTGGGGAAAATGATTGTT
GTCCTCACTATCCATATAAGGGGGAAAGAGACTGTGCGTCACGGACAGTCTCCCTCCCCT
GATTGGTTACCTCACCCCACGTGCTGGGTGTTTCTCTGGGTAGAGCGGCTAATGATGACG
TAGCTCACCCTAAAGGGCGGGGGTAAGAACCGGCCGCCGCACGACAGGGCTGCTTCCTTG
GCAAAGGGAAAATCGGTCGGGGCGCAGCCACCGCCTCAAATCGCGTAAGAACTCTGCGCA
CACGCTTTTCTCCTTCGCCACAAAAAAACCCAAAAAACCTGTACAGATCTGCG-------
---CCTTGCCTTCGAAACGGTTTTTAAAACGCCAAAAAGGAATGACACCCACTTCTTTTC
TTTGATCTTTCCAAATGAAAAGGACGGCCCCTTTGAAGGCTGTGTTGTTTGGGACCATAA
ATCCATCGCTGACGAGTGAGTGTCATATCAGTGAGGAAATTGGAGACTAGGT
>MY5286_Hrupicola_SweetwaterSpr_OrdMtn
ATAGCAACAAAAATATTGTTTGGGAAATTACTGCAACTATCAAAAATAAACCTTCCAAAC
ACATTTTTTTCCTGTAAGTAAATCCAAATCTGAACTAACGAGGGTACGTGTCTAACTCTT
TGGTTGAATACTCCTATT-AAAAAAAACAATTGCTCTTGCGAAGTAGTGTACTCACCAGG
CGAGGCTCCGGCCTGTGGTCTTATTCAGTCCTCACTGTGTGCAATGAAGAACGCACTGAT
CACCTCTCCGTGTAACCCGTCCCCAGGATAGGGGCACGAAGGGTGGGGAAAATGATTGTT
GTCCTCACTATCCATATAAGGGGGAAAGAGACTGTGCGTCACGGACAGTCTCCCTCCCCT
GATTGGTTACCTCACCCCACGTGCTGGGTGTTTCTCTGGGTAGAGCGGCTAATGATGACG
TAGCTCACCCTAAAGGGCGGGGGTAAGAACCGGCCGCCGCACGGCAGGGCTGCTTCCTTG
GCAAAGGGAAAATCGGTCGGGGCGCAGCCACCGCCTCACATCGCGTAAGAACTCTGCGCA
CACGCTTTTCTCCTTCGCCACAAAAAACCCCAAAAAACCTGTACAGATCTGCG-------
---CCTTGACGTTGAAGAGGTTTTTAAAACGCCAAAAAGGAATGACACCCACTTCTTCTC
TTTGATCTTTCCAAATGAAAAGGACTGCCCCTCTGAAGGCTGTGTTGTTTGGGATCATAA
ATCCATCACTGACGAGTGTGTGTCATATCAGTGAGGAAATTGGAGACTAGGT
>MY5287_Hrupicola_SweetwaterSpr_OrdMtn
------------------------------------------------------------
------------------------------------------------------------
-------------------------GTTGATTGCTCTTGCGAAGTAGTGTACTCACCAGG
CGAGGCTCCGGCCTGTGGTCTTATTCAGTCCTCACTGTGTGCAATGAAGAACGCACTGAT
CACCTCTCCGTGTAACCCGTCCCCAGGATAGGGGCACGAAGGGTGGGGAAAATGATTGTT
GTCCTCACTATCCATATAAGGGGGAAAGAGACTGTGCGTCACGGACAGTCTCCCTCCCCT
GATTGGTTACCTCACCCCACGTGCTGGGTGTTTCTCTGGGTAGAGCGGCTAATGATGACG
TAGCTCACCCTAAAGGGCGGGGGTAAGAACCGGCCGCCGCACGGCAGGGCTGCTTCCTTG
GCAAAGGGAAAATCGGTCGGGGCGCAGCCACCGCCTCACATCGCGTAAGAACTCTGCGCA
CACGCTTTTCTCCTTCGCCACAAAAAAACCCAAAAAACCTGTACAGATCTGCG-------
---CCTTGACGTTGAAGAGGTTTTTAAAACGCCAAAAAGGAATGACACCCACTTCTTCTC
TTTGATCTTTCCAAATGAAAAGGACTGCCCCTCTGAAGGCTGTG----------------
--------------------------------GAGGAAATTGGAGACTAGGT
>MY5288_Hrupicola_Deadman_Hills
ATAGCAACAAAAATATAGTTTGAGAAATTACTGCAACTATCAAAAATAAACCTTCCAAGC
ACG-TTTTTTCCGGTAAGTAAATCCAAACCTGAACTAACGAGGGTACGTGCCTACCTCCT
TGGGTGAATACTCCTATTAAAAAAAAACAATTGCTCTTGCGAAGTAGTGTACTCACCAGG
CGAGGCTCCGGCCTGTGGTCTAATTCAGTCCTCGCTGTGTGCAATGAAGAACGCACTGAT
CGCCTCTCCGTGTAACCCGTCCCCAGGATAGGGGCACGAAGGGTGGGGAAAATGATTGTT
GTCCTCACTATCCATATAAGGGGGAAAGAGACTGTGCGTCACGGACAGTCTCCCTCCCCT
GATTGGTTACCTCACCCCACGTGCTGGGTGTTTCTCTGGGTAGAGCGGCTAATGATGACG
TAGCTCACCCTAAAGGGCGGGGGTAAGAACCGGCCGCCGCACGGCAGGGCTGCTTCCTTG
GCAAAGCGAAAATCGGTCGGGGCGCAGCCACCGCCTCACATCGCGTAAGAACTCTGCGCA
CACGCTTTTCTCCTTCGCCACAAAAAAACCCAAAAAACCTGTACAGATCTGCG-------
---CCTTGCCTTCGAAGCGGTTTTTAAAACGCCAAAAAGGAATGACACCCACTTCTTCTC
TTTGATCTTTCCAAATGAAAATGACGGCCCCTCTGAAGGCTGTGTTGTTTGGGACCATAA
ATCCATCACTGACGAGTGTGTGTCATATCAGTGAGGAA--------------
>MY5289_Hrupicola_Deadman_Hills
----------------------------------------------TAAACCTTCCAAGC
ACG-TTTTTTCCGGTAAGTAAATCCAAACCTGAACTAACGAGGGTACGTGCCTACCTCCT
TGGGTGAATACTCCTATTAAAAAAAAACAATTGCTCTTGCGAAGTAGTGTACTCACCAGG
CGAGGCTCCGGCCTGTGGTCTAATTCAGTCCTCGCTGTGTGCAATGAAGAACGCACTGAT
CGCCTCTCCGTGTAACCCGTCCCCAGGATAGGGGCACGAAGGGTGGGGAAAATGATTGTT
GTCCTCACTATCCATATAAGGGGGAAAGAGACTGTGCGTCACGGACAGTCTCCCTCCCCT
GATTGGTTACCTCACCCCACGTGCTGGGTGTTTCTCTGGGTAGAGCGGCTAATGATGACG
TAGCTCACCCTAAAGGGCGGGGGTAAGAACCGGCCGCCGCACGGCAGGGCTGCTTCCTTG
GCAAAGCGAAAATCGGTCGGGGCGCAGCCACCGCCTCACATCGCGTAAGAACTCTGCGCA
CACGCTTTTCTCCTTCGCCACAAAAAAACCCAAAAAACCTGTACAGATCTGCG-------
---CCTTGCCTTCGAAGCGGTTTTTAAAACGCCAAAAAGGAATGACACCCACTTCTTCTC
TTTGATCTTTCCAAATGAAAATGACGGCCCCTCTGAAGGCTGTGTTGTTTGGGACCATAA
ATCCATCACTGAC---------------------------------------
>MY5309_Hapachea_JohnnyLyon_Hills
-------------------------------------------------ACCGTCCAAGC
ACATTTTTTTTCCTGCAGTAAATCCAGACCTGGACTAACCAGGGTACGTGTCTACCTCCT
TGGGTGAATACTCCTATTAAAAAAAAACAATTGCTCTTGCGAAGTAGTGTACTCACCAGG
CGAGGCTCCGGCCTGTGATCTTATTCATTCCTCGCTGTGTGCAATGAAGAACGCACTGAG
TGACTCTCCGTGTAACCCGTCCCCAGGATAGGGGCAAGAAGGGTGGGGAAAATTATTGTT
GTCCTCACTATCCATATAAGGGGGAAAGAGACTGTGCGTCATGGACAGTCTCCCTCCCCT
GATTGGTTACCTCACCCCACGTGCTGGGTGTTTCTCTGGGTAGAGCGGCTAATGATGACG
TAGCTCACCCTAAAGGGCGGGGGTAAGAACCGGCCGCCGCACGGCAGGGCTGCATCCTTG
GCAAAGGGAAAATCCGTCGGGGCGCAGCCACCGCCTCACATCGCGTAAGAACTCTGCGCA
CATGCTTTTCTCCTTCGCCAC-AAAAAACCCAAAAAACCTGTACAGCGTGGCGCGCTCTT
CTTCCTTGCCTTCGAAGCGGTTTTTAAAGCGCCAAAAAGGAATGGCACCCACTTCTTCCC
TTTGATCTTTCCAAATGAAAAGGACGGCCCCCCTGAACGCTATGTTGTTTGGGACCATAA
ATCCATCACT------------------------------------------
>MY5310_Hexurella_AntelopeCyn_CerbatMtns
------------------------------------------------------------
ACA-TTTTTTTCCTGCAGTAAATCCAAAACTGGACTATCCAGGGTATGTGTCTATTTCTT
TGGGTGAATACTCCTATTAAAAAAAAACAATTGCTCTTGCGAAGTAGTGTACTCACCAGG
CGAGGCTCCGGCCTATGGTCTTATTCAGTCCTCGCTGTGTGTAATGAAGAACGCACTGAG
TACCTCTCCGTGTAACCCGTCCCCAGGATAGGGGCAAGAAGGGTGGGGAAAATGATTGTT
GTCCTCACTATCCATATAAGGGGGAAAGAGACTGTGCGTCATGGACAGTTTCCCTCCCCT
GATTGGTTACCTCACCCCACGTGCTGGGTGTTTCTCTGGGTAGAGCGGCTAATGATGACG
TAGCTCACCGTAAAGGGCGGGGGTAAGAACCGGCCGCCGCACGGCAGGGCTGCTTCCTTG
GCAAAGGGAAAATCTGTCGGGGCGCAGCCACCGCCTCACATCGCGTAAGAACTCTGCGCA
CTCACTTTTCTCCTTCGCCGCAAAAAAAGCCAAAAAACCTGTACAGATCGGCGCGCTCTT
CTTCCTTGCCTTCGGAACGGTTTTTAAAACGCCAAAAAGGAATGGCACCCACTTCTTCTC
TTTGATCTTTTCAAATGAAAAGG-------------------------------------
----------------------------------------------------
>MY5311_Hexurella_AntelopeCyn_CerbatMtns
------------------------------------------------------------
---------------------------------------CAGGGTATGTGTCTATTTCTT
TGGGTGAATACTCCTATTAAAAAAAAACAATTGCTCTTGCGAAGTAGTGTACTCACCAGG
CGAGGCTCCGGCCTATGGTCTTATTCAGTCCTCGCTGTGTGTAATGAAGAACGCACTGAG
TACCTCTCCGTGTAACCCGTCCCCAGGATAGGGGCAAGAAGGGTGGGGAAAATGATTGTT
GTCCTCACTATCCATATAAGGGGGAAAGAGACTGTGCGTCATGGACAGTTTCCCTCCCCT
GATTGGTTACCTCACCCCACGTGCTGGGTGTTTCTCTGGGTAGAGCGGCTAATGATGACG
TAGCTCACCGTAAAGGGCGGGGGTAAGAACCGGCCGCCGCACGGCAGGGCTGCTTCCTTG
GCAAAGGGAAAATCTGTCGGGGCGCAGCCACCGCCTCACATCGCGTAAGAACTCTGCGCA
CTCACTTTTCTCCTTCGCCGCAAAAAAAGCCAAAAAACCTGTACAGATCGGCGCGCTCTT
CTTCCTTGCCTTCGGAACGGTTTTTAAAACGCCAAAAAGGAATGGCACCCAC--------
------------------------------------------------------------
----------------------------------------------------
>MY5312_Hexurella_FoxCyn_MusicMtns
ATAGCAACAAAAATATTGTTTCGGAAATTACTGCAACTATCGAAAATAAACCTTTCAAGC
ACA-TTTTTTTCCTGCAGTAAATCCAAAACTGGACTATCCAGGGTATGTGTCTATTTCTT
TGGGTGAATACTCCTATTAAAAAAAAACAATTGCTCTTGCGAAGTAGTGTACTCACCAGG
CGAGGCTCCGGCCTATGGTCTTATTCAGTCCTCGCTGTGTGTAATGAAGAACGCACTGAG
TACCTCTCCGTGTAACCCGTCCCCAGGATAGGGGCAAGAAGGGTGGGGAAAATGATTGTT
GTCCTCACTATCCATATAAGGGGGAAAGAGACTGTGCGTCATGGACAGTTTCCCTCCCCT
GATTGGTTACCTCACCCCACGTGCTGGGTGTTTCTCTGGGTAGAGCGGCTAATGATGACG
TAGCTCACCGTAAAGGGCGGGGGTAAGAACCGGCCGCCGCACGGCAGGGCTGCTTCCTTG
GCAAAGGGAAAATCTGTCGGGGCGCAGCCACCGCCTCACATCGCGTAAGAACTCTGCGCA
CTCACTTTTCTCCTTCGCCGCAAAAAAAGCCAAAAAACCTGTACAGATCGGCGCGCTCTT
CTTCCTTGCCTTCGGAACGGTTTTTAAAACGCCAAAAAGGAATGGCACCCACTTCTTCTC
TTTGATCTTTTCAAATGAAAAGGACGGCCCCGCTGAAGGCTGTGTTGTTTGAGACCATAA
AT--------------------------------------------------
>MY5313_Hexurella_FoxCyn_MusicMtns
------------------------------------------------------------
------------------------------------------GGTATGTGTCTATTTCTT
TGGGTGAATACTCCTATTAAAAAAAAACAATTGCTCTTGCGAAGTAGTGTACTCACCAGG
CGAGGCTCCGGCCTATGGTCTTATTCAGTCCTCGCTGTGTGTAATGAAGAACGCACTGAG
TACCTCTCCGTGTAACCCGTCCCCAGGATAGGGGCAAGAAGGGTGGGGAAAATGATTGTT
GTCCTCACTATCCATATAAGGGGGAAAGAGACTGTGCGTCATGGACAGTTTCCCTCCCCT
GATTGGTTACCTCACCCCACGTGCTGGGTGTTTCTCTGGGTAGAGCGGCTAATGATGACG
TAGCTCACCGTAAAGGGCGGGGGTAAGAACCGGCCGCCGCACGGCAGGGCTGCTTCCTTG
GCAAAGGGAAAATCTGTCGGGGCGCAGCCACCGCCTCACATCGCGTAAGAACTCTGCGCA
CTCACTTTTCTCCTTCGCCGCAAAAAAAGCCAAAAAACCTGTACAGATCGGCGCGCTCTT
CTTCCTTGCCTTCGGAACGGTTTTTAAAACGCCAAAAAGGAATGGCACCCACTTCTTCTC
TTTGATCTTTTCAAATGAAAAGGACGGCCCCGCTGAAGGCTGTGTTGTTTGA--------
----------------------------------------------------
>MY5314_Hexurella_Grasshopper_BrushyMtn
ATAGCAACAAAAATATTGTTTCGGAAATTACTGCAACTATCAAAAATAAACCTTTCAAGC
ACA-TTTTTTTCCTGCAGTAAATCCAAAACTGGACTACCCAGGGTATGTGTCTATTTCTT
TGGGTGAATACTCCTATTAAAAAAAAACAATTGCTCTTGCGAAGTAGTGTACTCACCAGG
CGAGGCTCCGGCCTATGGTCTTATTCAGTCCTCGCTGTGTGTAATGAAGAACGCACTGAG
TACCTCTCCGTGTAACCCGTCCCCAGGATAGGGGCAAGAAGGGTGGGGAAAATGATTGTT
GTCCTCACTATCCATATAAGGGGGAAAGAGACTGTGCGTCATGGACAGTTTCCCTCCCCT
GATTGGTTACCTCACCCCACGTGCTGGGTGTTTCTCTGGGTAGAGCGGCTAATGATGACG
TAGCTCACCCTAAAGGGCGGGGGTAAGAACCGGCCGCCGCACGGCAGGGCTGCTTCCTTG
GCAAAGGGAAAATCTGTCGGGGCGCAGCCACCGCCTCACATCGCGTAAGAACTCTGCGCA
CTCACTTTTCTCCTTCGCCGCAAAAAAAGCCAAAAAACCTGTACAGATCGGCGCGCTCTT
CTTCCTTGCCTTCGGAACGGTTTTTAAAACGCCAAAAAGGAATGGCACCCACTTCTTCTC
TTTGATCTTTTCAAATGAAAAGGACGGCCCCGCTGAAGGCTGTGTTGTTTGGGACCATAA
ATCC------------------------------------------------
>MY5315_Hexurella_WagonerRd_BradshawMtns
ATAGCAACAAAAATATTGTTGGGAAAATTACTGCAACTATCGAAAATAAACCTTTCAAGC
ACA-TTTTTTTCCTGCAGTAAATCCAAAACTGAACTACCCAAGGTACGTGTCGACCTCTT
TGGGTGAATACTCCTATTAAAAAAAAACAATTTCTCTTGCGAAGTAGTGTACTCACCAGG
CGAGGCTCCGGCCTATGGTCTTATTCAGTCCTCGCTGTGTGTAATGAAGAACGCACTGAG
TACCTCTCCGTGTAACCCGTCCCCAGGATAGGGGCAAGAAGGGTGGGGAAAATGATTGTT
GTCCTCACTATCCATATAAGGGGGAAAGAGACTGTGCGTCATGGACAGTTTCCCTCCCCT
GATTGGTTACCTCACCCCACGTGCTGGGTGTTTCTCTGGGTAGAGCGGCTAATGATGACG
TAGCTCACCCTAAAGGGCGGGGGTAAGAACCGGCCGCCGCACGGCAGGGCTGCTTCCTTG
GCAAAGCGAAAATCCGTCGGGGCGCAGCCACCGCCTCACATCGCGTAAGAACTCTGCGCA
CTCACTTTTCTCCTTCGCCCCAAAAAAACCCCAAAAACCTGTACAGATCGGCGCGCTCTT
CTTCCTTCCCTTCGGAACGGTTTTTAAAACGCCAAAAAGGAATGGCACCCACTTCTTCTC
TTTGATCTTTCCAAATGAAAAGGACGGCCCCGCTGAAGGCTGTGTTGTTTGGGACCATAA
ATCCATCACTGACGAGTGTGTGTCATATCAGTGAGGAAATTGGAGACTAGGT
>MY5316_Hexurella_WagonerRd_BradshawMtns
----CAACAAAAATATTGTTGGGAAAATTACTGCAACTATCGAAAATAAACCTTTCAAGC
ACA-TTTTTTTCCTGCAGTAAATCCAAAACTGAACTACCCAAGGTACGTGTCGACCTCTT
TGGGTGAATACTCCTATTAAAAAAAAACAATTTCTCTTGCGAAGTAGTGTACTCACCAGG
CGAGGCTCCGGCCTATGGTCTTATTCAGTCCTCGCTGTGTGTAATGAAGAACGCACTGAG
TACCTCTCCGTGTAACCCGTCCCCAGGATAGGGGCAAGAAGGGTGGGGAAAATGATTGTT
GTCCTCACTATCCATATAAGGGGGAAAGAGACTGTGCGTCATGGACAGTTTCCCTCCCCT
GATTGGTTACCTCACCCCACGTGCTGGGTGTTTCTCTGGGTAGAGCGGCTAATGATGACG
TAGCTCACCCTAAAGGGCGGGGGTAAGAACCGGCCGCCGCACGGCAGGGCTGCTTCCTTG
GCAAAGCGAAAATCCGTCGGGGCGCAGCCACCGCCTCACATCGCGTAAGAACTCTGCGCA
CTCACTTTTCTCCTTCGCCCCAAAAAAACCCCAAAAACCTGTACAGATCGGCGCGCTCTT
CTTCCTTCCCTTCGGAACGGTTTTTAAAACGCCAAAAAGGAATGGCACCCACTTCTTCTC
TTTGATCTTTCCAAATGAAAAGGACGGCCCCGCTGAAGGCTGTGTTGTTTGGGACCATAA
ATCCATCACTGACGAGTGTGTGTCATATCAGTGAGGAAATTGGAGACTAGGT
