# Supplementary material for: ﻿Species delimitation, biogeography, and natural history of dwarf funnel web spiders (Mygalomorphae, Hexurellidae, Hexurella) from the United States / Mexico borderlands
Source: Zookeys. 2023 Jun 14;1167:109–57. doi: 10.3897/zookeys.1167.103463 (PMC10285686; doi:10.3897/zookeys.1167.103463)
Supplement: Supplementary material 3 — Input matrices, analysis log files, and output tree files for nuclear and mitochondrial analyses [file zookeys-1167-109_article-103463__-s003.zip › uce-1001715.fasta]

>MY0059_Hapachea_SantaRitaMtns_MaderaCyn
GGGACATAGTGTGGTAGGTGTTGGCTGCAGTGGTCCCTGAAGAATCGGCCATAAGATCGT
GGACATGAGATCGCCACAAATCTTCCATATCATCAGATGAACCTGATGGTAAGTGTACAA
CTGCAGCCAAAGGAGAAAAGCTCGGCGAAGTATTACTCAAAGTCAAATCACCATCACTTG
CGAGGCTGTGTGTTGAAATAGATGCTGGACTAGATGGTCGACGTTTGTGTTCGAGTAAAG
GCAGGGAACTTGGTGGGAAAACATAGCCACCACTGGAACTAGGCAGTTCCGAATGAACGT
CGTCTAATGGTGAAACACTTCCCATTTCATCATCCGAAGATTCCTCTTTTCGTGGGCTTA
AAGTAGAATTGCTGATATTTAGTCCATGTTTGGGTTTACTTCCATCATCACTGCCATCAT
AATTAGTAAGCGAACGTCTACGCACTCCCCAGTTGAAATTATCCAAGCTCTCACCTTCTT
GACTTTCCAGCTCATATTCTAAGAAGTCAAAATCCTTGAACACACCGAACTGTGCATTTT
CGGGATGGGTATCTTCCAATTTGCTATCTGCAGACATGTCATTGTTTGTACCAGAAATTT
CTTCGGTGCTACTGCACATGGAGGACTGGTGCTCAATTATATCACTGCTCTGGCTAAATA
TAACAGATGGGCTCTTTGGAAGTCCAACCCTTTGGCCACAGCTGGTAAGCAAACCTATCA
AATGTTCACGAGTTCTTGCTTGAGATAGCCATGGACGTTTCCAACCAGAAACTGAACCAT
TTTCGGTAAATGAATGATTGTGTGAAAGACTACGGCGAGGTGATGCGGTAGTGCCTTCTT
CCTTCTCAGTGGAACCATCTTTGGTAGATTCATTATGCTGATACCGCACTCCCACAATCG
GTGTCTGAGATAAATCTATAGT
>MY5053_Hexurella_ChiricahuaMtns_PriceCyn
GGGACATAGTGTGGTAGGTGTTGGCTGCAGTGGTCCCTGAAGAATCAGCCATAAGATCGT
GGACATGAGATCGCCACAAATCTTCCATATCATCAGATGAACCTGATGGTAAATGTACAA
CTGCAGCCAAAGGAGAAAAGCTCGGCGAAGTATTACTCAAAGTCAAATCACCATCACTTG
CGAGGCTGTGTGTTGAAATAGATGCTGGACTAGATGGTCGACGTTTGTGTTCGAGTAAAG
GCAGGGAACTTGGTGGGAAAACATAGCCACCACTGGAACTAGGCAGCTCCGAATGAACGT
CGTCTAATGGTGAAACACTTCCCATTTCATCATCTGAAGATTCCTCTTTTCGTGGGCTTA
AAGTAGAATTGCTGATATTTAGTCCATGTTTGGGTTTACTTCCATCATCACTGCCATCAT
AATTAGTAAGCGAACGTCTACGCACTCCCCAGTTGAAATTATCCAAGCTCTCCCCTTCTT
GACTTTCCAGCTCATATTCTAAGAAGTCAAAATCCTTGAACACACCAAACTGTGCATTTT
CGGGATGGGTATCTTCCAATTTGCTATCTGCAGACATGTCATTGTTTGTACCAGAAATTT
CTTCGGTGCTACTGCACATGGAGGACTGGTGCTCAATTATATCACTGCTCTGGCTAAATA
TAACAGATGGGCTCTTTGGAAGTCCAACCCTTTGGCCACAGCTGGTAAGCAAACCTATCA
AATGTTCACGAGTTCTTGCTTGAGATAGCCATGGACGTTTCCAACCAGAAACTGAACCAT
TTTCGGTAAATGAATGATTGTGTGAAAGACTACGGCGAGGTGATGCGGTAGTGCCTTCTT
CCTTCTCAGTGGTACCATCTTTGGTAGATTCATTATGCTGATACCGCACTCCCACAATCG
GTGTCTGAGATAAATCTATAGT
>MY5064_Hexurella_MuleMtns_Escabrosa
GGGACATAGTGTGGTAGGTGTTGGCTGCAGTGGTCCCTGAAGAATCGGCCATAAGATCGT
GGACATGAGATCGCCACAAATCTTCCATATCATCAGATGAACCTGATGGTAAGTGTACAA
CCGCAGCCAAAGGAGAAAAGCTTGGCGAAGTATTACTCAAAGTCAAATCACCATCACTTG
CGAGGCTGTGTGTTGAAATAGATGCTGGACTAGATGGTCGACGTTTGTGTTCGAGTAAAG
GCAGGGAACTTGGTGGGAAAACATAGCCACCACTGGAACTAGGCAGCTCCGAATGAACGT
CGTCTAATGGTGAAACACTTCCCATTTCATCATCCGAAGATTCCTCTTTTCGTGGGCTTA
AAGTAGAATTGCTGATATTTAGTCCATGTTTGGGTTTACTTCCATCATCACTGCCATCAT
AATTAGTAAGCGAACGTCTACGCACTCCCCAGTTGAAATTATCCAAGCTCTCACCTTCTT
GACTTTCCAGCTCATATTCTAAGAAGTCAAAATCCTTGAATACACCAAACTGTGCATTTT
CGGGATGGGTATCTTCCAATTTGCTATCTGCGGACATGTCATTGTTTGTACCAGAAATTT
CTTCGGTGCTACTGCACATGGAGGACTGGTGCTCAATTATATCACTGCTCTGGCTAAATA
TAACAGATGGGCTCTTTGGAAGTCCAACCCTTTGGCCACAGCTGGTAAGCAATCCTATCA
AATGTTCACGAGTTCTTGCTTGAGATAGCCATGGACGTTTCCAACCAGAAACTGAACCAT
TTTCGGTAAATGAATGATTGTGTGAAAGACTACGGCGAGGTGATGCGGTAGTGCCTTCTT
CCTTCTCAGTGGAACCATCTTTGGTAGATTCATTATGCTGATACCGCACTCCCACAATCG
GTGTCTGAGATAAATCTATAGT
>MY5066_Hexurella_MuleMtns_Escabrosa
GGGACATAGTGTGGTAGGTGTTGGCTGCAGTGGTCCCTGAAGAATCGGCCATAAGATCGT
GGACATGAGATCGCCACAAATCTTCCATATCATCAGATGAACCTGATGGTAAGTGTACAA
CCGCAGCCAAAGGAGAAAAGCTTGGCGAAGTATTACTCAAAGTCAAATCACCATCACTTG
CGAGGCTGTGTGTTGAAATAGATGCTGGACTAGATGGTCGACGTTTGTGTTCGAGTAAAG
GCAGGGAACTTGGTGGGAAAACATAGCCACCACTGGAACTAGGCAGCTCCGAATGAACGT
CGTCTAATGGTGAAACACTTCCCATTTCATCATCCGAAGATTCCTCTTTTCGTGGGCTTA
AAGTAGAATTGCTGATATTTAGTCCATGTTTGGGTTTACTTCCATCATCACTGCCATCAT
AATTAGTAAGCGAACGTCTACGCACTCCCCAGTTGAAATTATCCAAGCTCTCACCTTCTT
GACTTTCCAGCTCATATTCTAAGAAGTCAAAATCCTTGAATACACCAAACTGTGCATTTT
CGGGATGGGTATCTTCCAATTTGCTATCTGCGGACATGTCATTGTTTGTACCAGAAATTT
CTTCGGTGCTACTGCACATGGAGGACTGGTGCTCAATTATATCACTGCTCTGGCTAAATA
TAACAGATGGGCTCTTTGGAAGTCCAACCCTTTGGCCACAGCTGGTAAGCAATCCTATCA
AATGTTCACGAGTTCTTGCTTGAGATAGCCATGGACGTTTCCAACCAGAAACTGAACCAT
TTTCGGTAAATGAATGATTGTGTGAAAGACTACGGCGAGGTGATGCGGTAGTGCCTTCTT
CCTTCTCAGTGGAACCATCTTTGGTAGATTCATTATGCTGATACCGCACTCCCACAATCG
GTGTCTGAGATAAATCTATAGT
>MY5071_Hexurella_SantaRitaMtns_AlisoSprings
GGGACATAGTGTGGTAGGTGTTGGCTGCAGTGGTCCCTGAAGAATCGGCCATAAGATCGT
GGACA-GAGATCGCCACAAATCTTCCATATCATCAGATGAACCTGATGGTAAGTGTACAA
CTGCAGCCAAAGGAGAAAAGCTCGGCGAAGTATTACTCAAAGTCAAATCGCCATCACTTG
CGAGGCTGTGTGTTGAAATAGATGCTGGACTAGATGGTCGACGTTTGTGTTCGAGTAAAG
GCAGGGAACTCGGTGGGAAAACATAGCCACCACTGGAACTAGGCAGCTCCGAATGAACGT
CGTCTAATGGTGAAACACTTCCCATTTCATCATCCGAAGATTCCTCTTTTCGTGGGCTTA
AAGTAGAATTGCTGATATTTAGTCCATGTTTGGGTTTACTTCCATCATCACTGCCATCAT
AATTAGTAAGCGAACGTCTACGCACTCCCCAGTTGAAATTATCCAAGCTCTCACCTTCTT
GACTTTCCAGCTCATATTCTAAGAAGTCAAAATCCTTGAACACACCAAACTGTGCATTTT
CGGGATGGGTATCTTCTAATTTGCTATCTGCAGACATGTCATTGTTTGTACCAGAAATTT
CTTCGGTGCTACTGCACATGGAGGACTGGTGCTCAATTATATCACTGCTCTGGCTAAATA
TAACAGATGGGCTCTTTGGAAGTCCAACCCTTTGGCCACAGCTGGTAAGCAAACCTATCA
AATGTTCACGAGTTCTTGCTTGAGATAGCCATGGACGTTTCCAACCAGAAACTGAACCAT
TTTCGGTAAATGAATGATTGTGTGAAAGACTACGGCGAGGTGATGCGGTAGTGCCTTCTT
CCTTCTCAGTGGAACCATCTTTGGTAGATTCATTATGCTGATACCGCACTCCCACAATCG
GTGTCTGAGATAAATCTATAGT
>MY5075_Hexurella_ChiricahuaMtns_CaveCrkCyn
GGGACATAGTGTGGTAGGTGTTGGCTGCAGTGGTCCCTGAAGAATCGGCCATAAGATCGT
GGACATGAGATCGCCACAAATCTTCCATATCATCAGATGAACCTGATGGTAAATGTACAA
CTGCAGCCAAAGGAGAAAAGCTCGGCGAAGTATTACTCAAAGTCAAATCACCATCACTTG
CGAGGCTGTGTGTTGAAATAGATGCTGGACTAGATGGTCGACGTTTGTGTTCGAGTAAAG
GCAGGGAACTTGGTGGGAAAACATAGCCACCACTGGAACTAGGCAGCTCCGAATGAACGT
CATCTAATGGTGAAACACTTCCCATTTCATCATCTGAAGATTCCTCTTTTCGTGGGCTTA
AAGTAGAATTGCTGATATTTAGTCCATGTTTGGGTTTACTTCCATCATCACTGCCATCAT
AATTAGTAAGCGAACGTCTACGCACTCCCCAGTTGAAATTATCCAAGCTCTCCCCTTCTT
GACTTTCCAGTTCATATTCTAAGAAGTCAAAATCCTTGAAAACACCAAACTGTGCATTTT
CGGGATGGGTATCTTCCAATTTGCTATCTGCAGACATGTCATTGTTTGTACCAGAAATTT
CTTCGGTGCTACTGCACATGGAGGACTGGTGCTCAATTATATCACTGCTCTGGCTAAATA
TAACAGATGGGCTCTTTGGAAGTCCAACCCTTTGGCCACAGCTGGTAAGCAAACCTATCA
AATGTTCACGAGTTCTTGCTTGAGATAGCCATGGACGTTTCCAACCAGAAACTGAACCAT
TTTCGGTAAATGAATGATTGTGTGAAAGACTACGGCGAGGTGATGCGGTAGTGCCTTCTT
CCTTCTCAGTGGAACCATCTTTGGTAGATTCATTATGCTGATACCGCACTCCCACAATCG
GTGTCTGAGATAAATCTATAGT
>MY5126_Hexurella_SantaCatalinaMtns_NuggetCyn
GGGACATAGTGTGGTACGTGTTGGCTGCAGTGGTCCCTGTAGAATCAGCCATAAGATCGT
GGACATGAGATCGCCACAAATCTTCCATATCATCAGATGAACCTGATGGTAAGTGTACAA
CTGCAGCCAAAGGAGAAAAGCTCGGAGAAGTATTACTCAAAGTCAAATCACCATCACTTG
CAAGGCTGTGTGTTGAAATAGATGCTGGACTAGATGGTCGACGTTTGTGTTCGAGTAAAG
GCAGGGAACTTGGTGGGAAAACATAGCCACCACTGGAACTAGGCAGCTCCGAATGAACGT
CGTCTAATGGTGAAACACTTCCCATTTCATCATCCGAAGATTCTTCTTTTCGTGGGCTTA
AAGTAGAATTGCTGATATTTAGTCCATGTTTGGGTTTACTTCCATCATCACTGCCATCAT
AATTAGTAAGCGAACGTCTACGCACTCCCCAGTTGAAATTATCCAAGCTCTCACCTTCTT
GACTTTCCAGCTCATATTCTAAGAAGTCAAAATCCTTGAACACACCGAACTGTGCATTTT
CGGGATGGGTATCTTCCAATTTGCTATCTGCAGACATGTCATTGTTTGTACCAGAAATTT
CTTCGGTGCTACTGCACATGGAGGACTGGTGCTCAATTATGTCACTGCTCTGGCTAAATA
TAACAGATGGGCTCTTTGGAAGTCCAACCCTTTGGCCACAGCTGGTAAGCAAACCTATCA
AATGTTCACGAGTTCTTGCTTGAGATAGCCATGGACGTTTCCAACCAGAAACTGAACCAT
TTTCGGTAAATGAATGATTGTGTGAAAGACTACGGCGAGGTGATGCGGTAGTGCCTTCTT
CCTTCTCAGTGGAACCATCTTTGGTAGATTCATTATGCTGATACCGCACTCCCACAATCG
GTGTCTGAGATAAATCTATAGT
>MY5127_Hexurella_WhetstoneMtns_FrenchJoeCyn
------------------------------------------------------------
------------------------------------------------------------
------------------------------------------------------------
------------------------------------------------------------
------------------------------------------------------------
------ATGGTGAAACACTTCCCATTTCATCATCCGAAGATTCCTCTTTTCGTGGGCTTA
AAGTGGAATTGCTGATATTCAGTCCATGTTTGGGTTTACTTCCATCATCACTGCCATCAT
AATTAGTAAGCGAACGTCTACGCACTCCCCAGTTGAAATTATCCAAGCTCTCACCTTCTT
GACTTTCCAGCTCATATTCTAAGAAGTCAAAATCCTTGAACACACCAAACTGTGCATTTT
CGGGATGGGTGTCTTCCAATTTGCTATCTGCAGACAT-TCATTGT---------------
----------------TGTCGA--------------------------------------
------------------------------------------------------------
----------------------------------------------A-------------
------------------------------------------------------------
------------------------------------------------------------
----------------------
>MY5128_Hexurella_WhetstoneMtns_FrenchJoeCyn
------------------------------------------------------------
------------------------------------------------------------
------------------------------------------------------------
------------------------------------------------------------
------------------------------------------------------------
---------------CACTTCCCATTTCATCATCCGAAGATTCCTCTTTTCG-GGGCTTA
AAGTGGAATTGCTGATATTCAGTCCATGTTTGGGTTTACTTCCATCATCACTGCCATCAT
AATTAGTAAGCGAACGTCTACGCACTCCCCAGTTGAAATTATCCAAGCTCTCACCTTCTT
GACTTTCCAGCTCATATTCTAAGAAGTCAAAATCCTTGAACACACCAAACTG-GCATTTT
CGGGATGGGT-TCTTCCAATTTGCTATCTGCAGACA------------------------
------------------------------------------------------------
------------------------------------------------------------
------------------------------------------------------------
------------------------------------------------------------
------------------------------------------------------------
----------------------
>MY5131_Hexurella_PedregosaMtns_PruneCyn
GGGACATAGTGTGGTAGGTGTTGGCTGCAGTGGTCCCTGAAGAATCGGCCATAAGATCGT
GGACATGAGATCGCCACAAATCTTCCATATCATCAGATGAACCTGATGGTAAATGTACAA
CTGCAGCCAAAGGAGAAAAGCTCGGCGAAGTATTACTCAAAGTCAAATCACCATCACTTG
CGAGGCTGTGTGTTGAAATAGATGCTGGACTAGATGGTCGACGTTTGTGTTCAAGTAAAG
GCAGGGAACTTGGTGGGAAAACATAGCCACCACTAGAACTAGGCAGCTCCGAATGAACAT
CGTCTAACGGTGAAACACTTCCCATTTCATCATCCGAAGATTCCTCTTTTCGTGGGCTTA
AAGTAGAATTGCTGATATTTAGTCCATGTTTGGGTTTACTTCCATCATCACTGCCATCAT
AATTAGTAAGCGAACGTCTACGCACTCCCCAGTTGAAATTATCCAAGCTCTCCCCTTCCT
GACTTTCCAGCTCATATTCTAAGAAGTCAAAATCCTTAAACACACCAAACTGTGCATTTT
CGGGATGGGTATCTTCCAATTTGCTATCTGCAGACATGTCATTGTTTGTACCAGAAATTT
CTTCGGTGCTACTGCACATGGAGGACTGGTGCTCAATTATATCACTGCTCTGGCTAAATA
TAACAGATGGGCTCTTTGGAAGTCCAACCCTTTGGCCACAGCTGGTAAGCAAACCTATCA
AATGTTCACGAGTTCTTGCTTGAGATAGCCATGGACGTTTCCAACCAGAAACTGAACCAT
TTTCGGTAAATGAATGATTGTGTGAAAGACTACGGCGAGGTGATGCGGTAGTGCCTTCTT
CCTTCTCAGTGGTACCATCTTTGGTAGATTCATTATGCTGATACCGCACTCCCACAATCG
GTGTCTGAGATAAATCTATAGT
>MY5132_Hexurella_PedregosaMtns_PruneCyn
GGGACATAGTGTGGTAGGTGTTGGCTGCAGTGGTCCCTGAAGAATCGGCCATAAGATCGT
GGACATGAGATCGCCACAAATCTTCCATATCATCAGATGAACCTGATGGTAAATGTACAA
CTGCAGCCAAAGGAGAAAAGCTCGGCGAAGTATTACTCAAAGTCAAATCACCATCACTTG
CGAGGCTGTGTGTTGAAATAGATGCTGGACTAGATGGTCGACGTTTGTGTTCAAGTAAAG
GCAGGGAACTTGGTGGGAAAACATAGCCACCACTAGAACTAGGCAGCTCCGAATGAACAT
CGTCTAACGGTGAAACACTTCCCATTTCATCATCCGAAGATTCCTCTTTTCGTGGGCTTA
AAGTAGAATTGCTGATATTTAGTCCATGTTTGGGTTTACTTCCATCATCACTGCCATCAT
AATTAGTAAGCGAACGTCTACGCACTCCCCAGTTGAAATTATCCAAGCTCTCCCCTTCCT
GACTTTCCAGCTCATATTCTAAGAAGTCAAAATCCTTAAACACACCAAACTGTGCATTTT
CGGGATGGGTATCTTCCAATTTGCTATCTGCAGACATGTCATTGTTTGTACCAGAAATTT
CTTCGGTGCTACTGCACATGGAGGACTGGTGCTCAATTATATCACTGCTCTGGCTAAATA
TAACAGATGGGCTCTTTGGAAGTCCAACCCTTTGGCCACAGCTGGTAAGCAAACCTATCA
AATGTTCACGAGTTCTTGCTTGAGATAGCCATGGACGTTTCCAACCAGAAACTGAACCAT
TTTCGGTAAATGAATGATTGTGTGAAAGACTACGGCGAGGTGATGCGGTAGTGCCTTCTT
CCTTCTCAGTGGTACCATCTTTGGTAGATTCATTATGCTGATACCGCACTCCCACAATCG
GTGTCTGAGATAAATCTATAGT
>MY5136_Hexurella_MiddlemarchCyn
GGGACATAGTATGGTAGGTGTTGGCTGCAGTGGTCCCTGAAGAATCGGCCATAAGATCGT
GGACATGAGATCGCCACAAATCTTCCATATCATCAGATGAACCTGATGGTAAATGTACAA
CTGCAGCCAAAGGAGAAAAGCTCGGTGAAGTATTACTCAAAGTCAAATCACCATCACTTG
CGAGGCTGTGTGTTGAAATAGATGCTGGACTAGATGGTCGACGTTTGTGTTCGAGTAAAG
GCAGGGAACTTGGTGGGAAAACATAGCCACCACTGGAACTAGGCAGCTCCGAATGAACGT
CGTCTAATGGTGAAACACTTCCCATTTCATCGTCCGAAGATTCCTCTTTTCGTGGGCTTA
AAGTAGAATTGCTGATATTTAGTCCATGTTTGGGTTTACTTCCATCATCACTGCCATCAT
AATTAGTAAGCGAACGTCTACGCACTCCCCAGTTGAAATTATCCAAGCTCTCACCTTCCT
GACTTTCCAGCTCATATTCTAAGAAGTCAAAATCCTTGAACACACCAAACTGTGCATTTT
CGGGATGGGTATCTTCCAATTTGCTATCTGCAGACATGTCATTGTTTGTACCAGAAATTT
CTTCGGTGCTACTGCACATGGAGGACTGGTGCTCAATTATATCACTGCTCTGGCTAAATA
TAACAGATGGGCTCTTTGGAAGTCCAACCCTTTGGCCACAGCTGGTAAGCAAACCTATCA
AATGTTCGCGAGTTCTTGCTTGAGATAGCCATGGACGTTTCCAACCAGAGACTGAACCAT
TTTCGGTAAATGAATGATTGTGTGAAAGACTACGGCGAGGTGATGCGGTAGTGCCTTCTT
CCTTCTCAGTGGAACCATCTTTGGTAGATTCATTATGCTGATACCGCACTCCCACAATCG
GTGTCTGAGATAAATCTATAGT
>MY5152_Hexurella_WhetstoneMtns_ApacheCyn
GGGACATAGTGTGGTAGGTGTTGGCTGCAGTGGTCCCTGAAGAATCGGCCATAAGATCGT
GGACATGAGATCGCCACAAATCTTCCATATCATCAGATGAACCTGATGGTAAGTGTACAA
CTGCAGCCAAAGGAGAAAAGCTCGGCGAAGTATTACTCAAAGTCAAATCACCATCACTTG
CGAGGCTGTGTGTTGAAATAGATGCTGGACTAGATGGTCGACGTTTGTGTTCGAGTAAAG
GCAAGGAACTTGGTGGGAAAACGTAACCACCACTGGAACTAGGAAGCTCCGAATGAACGT
CATCTAATGGTGAAACACTTCCCATTTCATCATCCGAAGATTCCTCTTTTCGTGGGCTTA
AAGTGGAATTGCTGATATTCAGTCCATGTTTGGGTTTACTTCCATCATCACTGCCATCAT
AATTAGTAAGCGAACGTCTACGCACTCCCCAGTTGAAATTATCCAAGCTCTCACCTTCTT
GACTTTCCAGCTCATATTCTAAGAAGTCAAAATCCTTGAACACACCAAACTGTGCATTTT
CGGGATGGGTATCTTCCAATTTGCTATCTGCAGACATGTCATTGTTTGTACCAGAAATTT
CCTCGGTGCTACTGCACATGGAGGACTGGTGCTCAATTATATCACTGCTCTGGCTAAATA
TAACAGATGGGCTCTTTGGAAGTCCAACCCTTTGGCCACAGCTGGTAAGCAAACCTATCA
AATGTTCACGAGTTCTTGCTTGAGATAGCCATGGACGTTTCCAACCAGAAACTGAACCAT
TTTCGGTAAACGAATGATTGTGTGAAAGACTACGGCGAGGTGATGCGGTAGTGCCTTCTT
CCTTCTCAGTGGAACCATCTTTGCTAGATTC-----------------------------
----------------------
>MY5154_Hexurella_SantaRitaMtns_AdobeCyn
GGGACATAGTGTGGTAGGTGTTGGCTGCAGTGGTCCCTGAAGAATCGGCCATAAGATCGT
GGACATGAGATCGCCACAAATCTTCCATATCATCAGATGAACCTGATGGTAAGTGTACAA
CTGCAGCCAAAGGAGAAAAGCTCGGCGAAGTATTACTCAAAGTCAAATCACCATCACTTG
CGAGGCTGTGTGTTGAAATAGATGCTGGACTAGATGGTCGACGTTTGTGTTCAAGTAAAG
GCAGGGAACTTGGTGGGAAAACATAGCCACCACTGGAACTAGGAAGCTCCGAATGAACGT
CGTCTAATGGTGAAACACTTCCCATTTCATCATCCGAAGATTCCTCTTTTCGTGGGCTTA
AAGTAGAATTGCTGATATTTAGTCCATGTTTGGGTTTACTTCCATCATCACTGCCATCAT
AATTAGTAAGTGAACGTCTACGCACTCCCCAGTTGAAATTATCCAAGCTCTCACCTTCTT
GACTTTCCAGTTCATATTCTAAGAAGTCAAAATCCTTGAACACACCAAACTGTGCATTTT
CGGGATGGGTATCTTCCAATTTGCTATCTGCAGACATGTCATTGTTTGTACCAGAAATTT
CTTCGGTGCTACTGCACATGGAGGACTGGTGCTCAATTATATCACTGCTCTGGCTAAATA
TAACAGATGGGCTCTTTGGAAGTCCAACCCTTTGGCCACAGCTGGTAAGCAAACCTATCA
AATGTTCACGAGTTCTTGCTTGAGATAGCCATGGACGTTTCCAACCAGAAACTGAACCAT
TTTCGGTAAATGAATGATTGTGTGAAAGACTACGGCGAGGTGATGCGGTAGTGCCTTCTT
CCTTCTCAGTGGAACCATCTTTGGTAGATTCATTATGCTGATACCGCACTCCCACAATCG
GTGTCTGAGATAAATCTATAGT
>MY5157_Hexurella_SantaCatalinaMtns_Redington
------------------------------------------------------------
----------------------TTCCAT------------ACCTGATGGTAAGTGTACAA
CTGCAGCCAAAGGAGAAAAGCTCGGCGAAGTATTACTCAAAGTCAAATCACCATCACTTG
CGAGGCTGTGTGTTGAAATAGATGCTGGACTAGATGGTCGACGTTTGTGTTCGAGTAAAG
GCAGGGAACTTGGTGGGAAAACATAGCCACCACTGGAACTGGGCAGCTCCGAATGAACGT
CGTCTAATGGTGAAACACTTCCCATTTCATCATCCGAAGATTCCTCTTTTCGTGGGCTTA
AAGTAGAATTGCTGATATTTAGTCCATGTTTGGGTTTACTTCCATCATCACTGCCATCAT
AATTAGTAAGCGAACGTCTACGCACTCCCCAGTTGAAATTATCCAAGCTCTCACCTTCTT
GACTTTCCAGCTCATATTCTAAGAAGTCAAAATCCTTGAACACACCAAACTGTGCATTTT
CGGGATGGGTATCTTCCAATTTGCTATCTGCAGACATGTCATTGTTTGTACCAGAAATTT
CTTCGGTGCTACTGCACATGGAGGACTGGTGCTCAATTATGTCACTGCTCTGGCTAAATA
TAACAGATGGGCTCTTTGGAAGTCCAACCCTTTGGCCACAGCTGGTAAGCAAACCTATCA
AATGTTCACGAGTTCTTGCTTGAGATAGCCATGGACGTTTCCAACCAGAAACTGAACCAT
TTTCGGTAAATGAATGATTGTGTGAAAGACTACGGCGAGGTGATGCGGTAGTGCCCTCTT
CCTTCTCAGTGGAACCATCTTTGGTAGATTCATTATGCTGATACCGCACTCCCACAATCG
GTGTCTGAGATAAATCTATAGT
>MY5165_Hrupicola_Temecula
GAGACATAGTGTGGTAGGTGTTGGCTGCAGTGGTGCCTGAAGAATCAGCCATAAGATCGT
GGACATGAGATCGCCACAAATCTTCAATATCATCAGATGAACCTGATGGTAAGTGTACAG
CTGCAGCCAAAGGAGAAAAGCTTGGAGAAGTATTACTCAATGTCAAATCACCATCACTTG
CGAGGCTGTGTGTTGAAATAGATGCAGGACTAGAGGGTCGACGTTTGTGTTCGAGTAAAG
GCAGGGAACTTGGTGGGAAAACATAGCCACCACTGGAACTAGGCAGCTCAGAATGAACGT
CATCTAAAGGTGAAACACTTCCCATTTCATCATCGGAAGATTCCTCTTTGCGTGGGCTTA
AAGTAGAATTGCTGATATTTAGTCCATGTTTGGGTTTACTTCCATCATCACTGCCATCAT
AATTAGTAAGTGAACGTCTACGCACTCCCCAGTTGAAATTATCCAAGCTCTCACCTTCTT
GACTTTCCAGCTCATATTCTAAGAAATCAAAGTCCTTGAACACACCAAACTGTGCATTTT
CAGGATGGGTATCTTCCAATTTACTATCCGCAGACATGTCATTGTTCGTACCAGAAATTT
CTTCGGTGCTACTGCACATGGAGGACTGGTGCTCAATTATATCACTGCTTTGGCTAAATA
TAACAGATGGGCTCTTTGGAAGTCCAACCCTTTGACCACAGCTGGTAAGCAAACCTATCA
AATGTTCACGAGTTCTTGCTTGAGACAGCCATGGACGTTTCCAACCAGAAACTGAACCAT
TTTCAGTGAACGAATGATTGTGTGAAAGACTACGTCGAGGTGATGCTGTGGTGCCTTCTT
CCTTCTCGGTGGAACCATCTTTGGAAGATTCATTCTGCTGATACCGTACCCCCACAATTG
GTGTCTGTGATAAATCTATAGT
>MY5175_Hapachea_HarshawRd_PatagoniaMtns
GGGACATAGTGTGGTAGGTGTTGGCTGCAGTGGTCCCTGAAGAATCGGCCATAAGATCGT
GGACATGAGATCGCCACAAATCTTCCATATCATCCGATGAACCTGATGGTAAGTGTACAA
CTGCAGCCAAAGGAGAAAAGCTCGGCGAAGTATTACTCAAAGTCAAATCACCATCACTTG
CGAGGCTGTGTGTTGATATAGATGCTGGACTAGATGGTCGACGTTTGTGTTCAAGTAAAG
GCAGGGAACTTGGTGGGAAAACATAGCCACCACTGGAACTAGGCAGCTCCGAATGAACGT
CGTCTAATGGTGAAACACTTCCCATTTCATCATCCGAAGATTCCTCTTTTCGTGGGCTTA
AAGTAGAATTGCTGATATTTAGTCCATGTTTGGGTTTACTTCCATCATCACTGCCATCAT
AATTAGTAAGTGAACGTCTACGCACTCCCCAGTTGAAATTATCCAAGCTCTCACCTTCTT
GACTTTCCAGTTCATATTCTAAGAAGTCAAAATCCTTGAACACACCAAACTGTGCATTTT
CGGGATGGGTATCTTCCAATTTGCTATCTGCAGACATGTCATTGTTTGTACCAGAAATTT
CTTCGGTGCTACTGCACATGGAGGACTGGTGCTCAATTATATCACTGCTCTGGCTAAATA
TAACAGATGGGCTCTTTGGAAGTCCAACCCTTTGGCCACAGCTGGTAAGCAAACCTATCA
AATGTTCACGAGTTCTTGCTTGAGATAGCCATGGACGTTTCCAACCAGAAACTGAACCAT
TTTCGGTAAATGAATGATTGTGTGAAAGACTACGGCGAGGTGATGCGGTAGTGCCTTCTT
CCTTCTCAGTGGAACCATCTTTGGTAGATTCATTATGCTGATACCGCACTCCCACAATCG
GTGTCTGAGATAAATCTATAGT
>MY5180_Hapachea_MustrangPk_MustangMtns
GGGACATAGTGTGGTAGGTGTTGGCTGCAGTGGTCCCTGAAGAATCGGCCATAAGATCGT
GAACATGAGATCGCCACAAATCTTCCATATCATCAGATGAACCTGATGGTAAGTGTACAA
CTGCAGCCAAAGGAGAAAAGCTCGGCGAAGTATTACTCAAAGTCAAATCACCATCACTTG
CGAGGCTGTGTGTTGAAATAGATGCTGGACTAGATGGTCGACGTTTGTGTTCGAGTAAAG
GCAAGGAACTTGGTGGGAAAACATAACCACCACTGGAACTAGGCAGCTCCGAATGAACGT
CGTCTAATGGTGAAACACTTCCCATTTCATCATCCGAAGATTCCTCTTTTCGTGGGCTTA
AAGTGGAATTGCTGATATTCAGTCCATGTTTGGGTTTACTTCCATCATCACTGCCATCAT
AATTAGTAAGCGAACGTCTACGCACTCCCCAGTTGAAATTATCCAAGCTCTCACCTTCTT
GACTTTCCAGCTCATATTCTAAGAAGTCAAAATCCTTGAACACACCAAACTGTGCATTTT
CGGGATGGGTATCTTCCAATTTGCTATCTGCAGACATGTCATTGTTTGTACCAGAAATTT
CTTCGGTGCTACTGCACATGGAGGACTGGTGCTCAATTATATCACTGCTCTGGCTAAATA
TAACAGATGGGCTCTTTGGAAGTCCAACCCTTTGGCCACAGCTGGTAAGCAAACCTATCA
AATGTTCACGAGTTCTTGCTTGAGATAGCCATGGACGTTTCCAACCAGAAACTGAACCAT
TTTCGGTAAATGAATGATTGTGTGAAAGACTACGGCGAGGTGATGCGGTAGTGCCTTCTT
CCTTCTCAGTGGAACCATCTTTGGTAGATTCATTATGCTGATACCGCACTCCCACAATCG
GTGTCTGAGATAAATCTATAGT
>MY5181_Hapachea_MustrangPk_MustangMtns
GGGACATAGTGTGGTAGGTGTTGGCCGCAGTGGTCCCTGAAGAATCAGCCATAAGATCGT
GGACATGAGATCGCCACAAATCTTCCATATCATCAGATGAACCTGATGGTAAGTGTACAA
CTGCAGCCAAAGGAGAAAAGCTCGGCGAAGTATTACTCAAAGTCAAATCACCATCACTTG
CGAGGCTGTGTGTTGAAATAGATGCTGGACTAGATGGTCGACGTTTGTGTTCGAGTAAAG
GCAGGGAACTTGGTGGGAAAACATAGCCACCACTGGAACTAGGCAGCTCTGAATGAACGT
CGTCTAATGGTGAAACACTTCCCATTTCATCATCCGAAGATTCCTCTTTTCGTGGGCTTA
AAGTAGAATTGCTGATATTTAGTCCATGTTTGGGTTTACTTCCATCATCACTGCCATCAT
AATTAGTAAGCGAACGCCTACGCACTCCCCAGTTGAAATTATCCAAGCTCTCACCTTCTT
GACTTTCCAGCTCATATTCTAAGAAGTCAAAATCCTTGAACACACCAAACTGGGCATTTT
CGGGATGGGTATCTTCCAATTTGCTATCTGCAGACATGTCATTGTTTGTACCAGAAATTT
CTTCGGTGCTACTGCACATGGAGGACTGGTGCTCAATTATATCACTGCTCTGGCTAAATA
TAACAGATGGGCTCTTTGGAAGTCCAACCCTTTGGCCACAGCTGGTAAGCAAACCTATCA
AATGTTCACGAGTTCTTGCTTGAGATAGCCATGGACGTTTCCAACCAGAAACTGAACCAT
TTTCGGTAAATGAATGATTGTGTGAAAGACTACGGCGAGGTGATGCGGTAGTGCCTTCTT
CCTTCTCAGTGGAACCATCTTTGGTAGATTCATTATGCTGATACCGCACTCCCACAATCG
GTGTCTGAGATAAATCTATAGT
>MY5194_Hapachea_Ordsummit_MtOrd
------------------------------------------------TGTTAAGATCGT
GGACATGAGATCGCCACAAATCTTCAATATCATCAGATGAACCTGATGGTAAGTGTACAA
CTGCAGCTAAAGGAGAAAAGCTCGGCGAAGTATTACTCAAAGTCAAATCACCATCACTTG
CAAGGCTGTGTGTTGAAATAGATGCTGGACTAGATGGTCGACGTTTGTGTTCAAGCAAAG
GCAGGGAACTTGGTGGGAAAACATAGCCACCACTGGAACTAGGCAGCTCAGAATGAACGT
CATCTAAAGGTGAAACACTTCCCATTTCATCATCGGAAGATTCCTCTTTTCGTGGGCTTA
AAGTAGAATTGCTGATATTCAGTCCATGTTTGGGTTTACTTAAATCATCACTGCCATCAT
AATTAGTAAGTGAACGTCTACGTACTCCCCAGTTGAAATTATCTAAGCTCTCACCTTCTT
GACTTTCCAGCTCATATTCTAAGAAGTCAAAGTCCTTGAACACACCAAACTGTGCATTTT
CGGGATGGGTATCTTCCAATTTACTATCTGCAGACATGTCATTGTTTGTACCAGAAATTT
CTTCGGTGCTACTGCACATGGAAGACTGGTGCTCAATTATATCACTGCTCTGGCTAAATA
TAACAGATGGGCTCTTTGGAAGTCCAACCCTTTGGCCACAGCTGGTAAGTAAACCTATCA
AATGTTCACGAGTTCTTGCTTGAGATAGCCATGGACGTTTCCAACCAGAAACTGAACCAT
TTTCAGTAAACGAATGATTGTGTGAAAGACTACGGCGAGGTGATGCTGTAGTGCCTTCTT
CCTTCTCAG-GGAACCATCT--GGTAGATTCATT-TGCT---------------------
----------------------
>MY5195_Hapachea_Ordsummit_MtOrd
----------------------------------------------------------GT
GGACATGAGATCGCCACAAATCTTCAATATCATCAGATGAACCTGATGGTAAGTGTACAA
CTGCAGCTAAAGGAGAAAAGCTCGGCGAAGTATTACTCAAAGTCAAATCACCATCACTTG
CAAGGCTGTGTGTTGAAATAGATGCTGGACTAGATGGTCGACGTTTGTGTTCAAGCAAAG
GCAGGGAACTTGGTGGGAAAACATAGCCACCACTGGAACTAGGCAGCTCAGAATGAACGT
CATCTAAAGGTGAAACACTTCCCATTTCATCATCGGAAGATTCCTCTTTTCGTGGGCTTA
AAGTAGAATTGCTGATATTCAGTCCATGTTTGGGTTTACTTAAATCATCACTGCCATCAT
AATTAGTAAGTGAACGTCTACGTACTCCCCAGTTGAAATTATCTAAGCTCTCACCTTCTT
GACTTTCCAGCTCATATTCTAAGAAGTCAAAGTCCTTGAACACACCAAACTGTGCATTTT
CGGGATGGGTATCTTCCAATTTACTATCTGCAGACATGTCATTGTTTGTACCAGAAATTT
CTTCGGTGCTACTGCACATGGAAGACTGGTGCTCAATTATATCACTGCTCTGGCTAAATA
TAACAGATGGGCTCTTTGGAAGTCCAACCCTTTGGCCACAGCTGGTAAGTAAACCTATCA
AATGTTCACGAGTTCTTGCTTGAGATAGCCATGGACGTTTCCAACCAGAAACTGAACCAT
TTTCAGTAAACGAATGATTGTGTGAAAGACTACGGCGAGGTGATGCTGTAGTGCCTTCTT
CCTTCTCAGCGGAACCATCACTG-------------------------------------
----------------------
>MY5266_Hencina_CerroBolla
GAGACATGGTGTGGTAGGTGTTGGCTGCAGTGGTGCCTGAAGAATCAGCCATAAGATCGT
GGACATGAGATCGCCACAAATCTTCAATATCATCAGATGAACCTGATGGTAAGTGTACAA
CTGCAGCCAAAGGAGAAAAGCTCGGAGAAGTATTACTCAATGTCAAATCACCATCACTTG
CGAGGCTGTGTGTTGAAATAGATGCAGGACTAGAGGGTCGACGTTTGTGATCGAGTAAAG
GCAGGGAACTTGGTGGGAAAACATAGCCACCACTGGAACTAGGCAGCTCAGAATGAACGT
CATCTAAAGGTGAAACACTTCCCATTTCATCATCTGAAGATTCCTCTTTCCGTGGACTTA
AGGTAGAATTGCTGATATTTAGTCCATGTTTAGGTTTACTTCCATCATCACTGCCATCAT
AATTAGTAAGTGAACGTCTACGCACTCCCCAGTTGAAATTATCCAAGCTCTCACCTTCTT
GACTTTCCAGCTCATATTCTAAGAAATCAAAGTCCTTGAACACCCCAAACTGTGCATTTT
CAGGATGGGTATCTTCCAATTTACTATCCGCAGACATGTCATTGTTTGTACCAGAAATTT
CTTCGGTGCTACTGCACATGGAGGATTGGTGCTCAATTATATCACTGCTTTGGCTAAATA
TAACAGATGGGCTCTTTGGAAGTCCGACCCTTTGGCCACAGCTGGTAAGCAAACCTATCA
AATGTTCACGAGTTCTTGCCTGAGACAGCCATGGACGTTTCCAACCAGAAACTGAACCGT
TTTCAGTGAACGAATGATTGTGTGAAAGACTACGTCGAGGTGATGCTGTGGTGCCTTCTT
CCTTCTCAGTGGAACCATCTTTGGAAGATTCATTCTGCTGATACCGCACCCCCACAATTG
GCGTCTGAGATAAATCTATAGT
>MY5267_Hencina_CerroBolla
GAGACATAGTGTGGTAGGTGTTGGCTGCAGTGGTGCCTGAAGAATCAGCCATAAGATCGT
GGACATGAGATCGCCACAAATCTTCAATATCATCAGATGAACCTGATGGTAAGTGTACAA
CTGCAGCCAAAGGAGAAAAGCTCGGAGAAGTATTACTCAATGTCAAATCACCATCACTTG
CGAGGCTGTGTGTTGAAATAGATGCAGGACTAGAGGGTCGACGTTTGTGATCGAGTAAAG
GCAGGGAACTTGGTGGGAAAACATAGCCACCACTGGAACTAGGCAGCTCAGAATGAACGT
CATCTAAAGGTGAAACACTTCCCATTTCATCATCTGAAGATTCCTCTTTCCGTGGGCTTA
AGGTAGAATTGCTGATATTTAGTCCATGTTTAGGTTTACTTCCATCATCACTGCCATCAT
AATTAGTAAGTGAACGTCTACGCACTCCCCAGTTGAAATTATCCAAGCTCTCACCTTCTT
GACTTTCCAGCTCATATTCTAAGAAATCAAAGTCCTTGAACACCCCAAACTGTGCATTTT
CAGGATGGGTGTCTTCCAATTTACTATCCGCAGACATGTCATTGTTTGTACCAGAAATTT
CTTCGGTGCTACTGCACATGGAGGATTGGTGCTCAATTATATCACTGCTTTGGCTAAATA
TAACAGATGGGCTCTTTGGAAGTCCGACCCTTTGGCCACAGCTGGTAAGCAAACCTATCA
AATGTTCACGAGTTCTTGCCTGAGACAGCCATGGACGTTTCCAACCAGAAACTGAACCGT
TTTCAGTGAACGAATGATTGTGTGAAAGACTACGTCGAGGTGATGCTGTGGTGCCTTCTT
CCTTCTCAGTGGAACCATCTTTGGAAGATTCATTCTGCTGATACCGCACCCCCACAATTG
GCGTCTGAGATAAATCTATAGT
>MY5269_Hexurella_GuadalupeValley
GAGACATGGTGTGGTAGGTGTTGGCTGCAGTGGTGCCTGAAGAATCAGCCATAAGATCGT
GGACATGAGATCGCCACAAATCTTCAATATCATCAGATGAACCTGATGGTAAGTGTACAA
CTGCAGCCAAAGGAGAAAAGCTCGGAGAAGTATTACTCAATGTCAAATCACCATCACTTG
CGAGACTGTGTGTTGAAATAGATGCAGGACTAGAGGGTCGACGTTTGTGATCGAGTAAAG
GCAGGGAACTTGGTGGGAAAACATAGCCACCACTGGAACTAGGCAGCTCAGAATGAACGT
CATCTAAAGGTGAAACACTTCCCATTTCATCATCTGAAGATTCCTCTTTCCGTGGGCTTA
AGGTAGAATTGCTGATATTTAGTCCATGTTTAGGTTTACTTCCATCATCACTGCCATCAT
AATTAGTAAGTGAACGTCTACGCACTCCCCAGTTGAAATTATCCAAGCTCTCACCTTCCT
GACTTTCCAGCTCATATTCTAAGAAATCGAAGTCCTTGAACACACCAAACTGTGCATTTT
CAGGATGGGTATCTTCCAATTTACTATCCGCAGACATGTCATTGTTTGTACCAGAAATTT
CTTCGGTGCTACTGCACATGGAGGATTGGTGCTCAATTATATCACTGCTTTGGCTAAATA
TAACAGATGGGCTCTTTGGAAGTCCGACCCTTTGGCCACAGCTGGTAAGCAAACCTATCA
AATGTTCACGAGTTCTTGCCTGAGACAGCCATGGACGTTTCCAACCAGAAACTGAACCGT
TTTCAGTGAACGAATGATTGTGTGAAAGACTACGTCGAGGTGATGCTGTGGTGCCTTCTT
CTTTCTCAGTGGAACCATCTTTGGAAGATTCATTCTGCTGATACCGCACTCCCACAATTG
GTGTCTGAGATAAATCTATAGT
>MY5271_Hexurella_GuadalupeValley
GAGACATGGTGTGGTAGGTGTTGGCTGCAGTGGTGCCTGAAGAATCAGCCATAAGATCGT
GGACATGAGATCGCCACAAATCTTCAATATCATCAGATGAACCTGATGGTAAGTGTACAA
CTGCAGCCAAAGGAGAAAAGCTCGGAGAAGTATTACTCAATGTCAAATCACCATCACTTG
CGAGACTGTGTGTTGAAATAGATGCAGGACTAGAGGGTCGACGTTTGTGATCGAGTAAAG
GCAGGGAACTTGGTGGGAAAACATAGCCACCACTGGAACTAGGCAGCTCAGAATGAACGT
CATCTAAAGGTGAAACACTTCCCATTTCATCATCTGAAGATTCCTCTTTCCGTGGGCTTA
AGGTAGAATTGCTGATATTTAGTCCATGTTTAGGTTTACTTCCATCATCACTGCCATCAT
AATTAGTAAGTGAACGTCTACGCACTCCCCAGTTGAAATTATCCAAGCTCTCACCTTCCT
GACTTTCCAGCTCATATTCTAAGAAATCGAAGTCCTTGAACACACCAAACTGTGCATTTT
CAGGATGGGTATCTTCCAATTTACTATCTGCAGACATGTCATTGTTTGTACCAGAAATTT
CTTCGGTGCTACTGCACATGGAGGATTGGTGCTCAATTATATCACTGCTTTGGCTAAATA
TAACAGATGGGCTCTTTGGAAGTCCGACCCTTTGGCCACAGCTGGTAAGCAAACCTATCA
AATGTTCACGAGTTCTTGCCTGAGACAGCCATGGACGTTTCCAACCAGAAACTGAACCGT
TTTCAGTAAACGAATGATTGTGTGAAAGACTACGTCGAGGTGATGCTGTGGTGCCTTCTT
CTTTCTCAGTGGAACCATCTTTGGAAGATTCATTCTGCTGATACCGCACTCCCACAATTG
GTGTCTGAGATAAATCTATAGT
>MY5276_Hexurella_SanPedro_Martir
GAGACATGGTGTGGTAGGTGTTGGCTGCAGTGGTGCCTGAAGAATCAGCCATAAGATCGT
GGACATGAGATCGCCACAAATCTTCAATATCATCAGATGAACCTGATGGTAAGTGTACAA
CTGCAGCCAAAGGAGAAAAGCTCGGAGAAGTATTACTCAATGTCAAATCACCATCACTTG
CAAGGCTATGTGTTGAAATAGATGCAGGACTAGAGGGTCGACGTTTGTGATCGAGTAAAG
GCAGGGAACTTGGTGGGAAAACATAGCCACCACTGGAACTAGGCAGCTCAGAATGAACGT
CATCTAAAGGTGAAACACTTCCCATTTCATCATCTGAAGATTCCTCTTTCCGTGGGCTTA
AGGTAGAATTGCTGATATTTAGTCCATGTTTAGGTTTACTTCCATCATCACTGCCATCAT
AATTAGTAAGTGAACGTCTACGCACTCCCCAGTTGAAATTATCCAAGCTCTCACCTTCTT
GACTTTCCAGCTCATATTCTAAGAAATCAAAGTCCTTGAACACACCAAACTGTGCATTTT
CAGGATGGGTATCTTCCAATTTACTATCCGCAGACATGTCATTGTTTGTACCAGAAATTT
CTTCGGTGCTACTGCACATGGAGGATTGGTGCTCAATTATATCACTGCTTTGGCTAAATA
TAACAGATGGGCTCTTTGGAAGTCCGACCCTTTGGCCACAGCTGGTAAGCAATCCTATCA
AATGTTCACGAGTTCTTGCTTGAGACAGCCATGGACGTTTCCAACCAGAAACTGAACCAT
TTTCTGTGAACGAATGATTGTGTGAAAGACTACGTCGAGGTGATGCTGTGGTGCCTTCTT
CCTTCTCAGTGGAACCATCTTTGGAAGATTCATTCTGCTGATACCGCACCCCCACAATTG
GTGTCTGAGATAAATCTATAGT
>MY5277_Hexurella_SanPedro_Martir
GAGACATGGTGTGGTAGGTGTTGGCTGCAGTGGTGCCTGAAGAATCAGCCATAAGATCGT
GGACATGAGATCGCCACAAATCTTCAATATCATCAGATGAACCTGATGGTAAGTGTACAA
CTGCAGCCAAAGGAGAAAAGCTCGGAGAAGTATTACTCAATGTCAAATCACCATCACTTG
CAAGGCTATGTGTTGAAATAGATGCAGGACTAGAGGGTCGACGTTTGTGATCGAGTAAAG
GCAGGGAACTTGGTGGGAAAACATAGCCACCACTGGAACTAGGCAGCTCAGAATGAACGT
CATCTAAAGGTGAAACACTTCCCATTTCATCATCTGAAGATTCCTCTTTCCGTGGGCTTA
AGGTAGAATTGCTGATATTTAGTCCATGTTTAGGTTTACTTCCATCATCACTGCCATCAT
AATTAGTAAGTGAACGTCTACGCACTCCCCAGTTGAAATTATCCAAGCTCTCACCTTCTT
GACTTTCCAGCTCATATTCTAAGAAATCAAAGTCCTTGAACACACCAAACTGTGCATTTT
CAGGATGGGTATCTTCCAATTTACTATCCGCAGACATGTCATTGTTTGTACCAGAAATTT
CTTCGGTGCTACTGCACATGGAGGATTGGTGCTCAATTATATCACTGCTTTGGCTAAATA
TAACAGATGGGCTCTTTGGAAGTCCGACCCTTTGGCCACAGCTGGTAAGCAATCCTATCA
AATGTTCACGAGTTCTTGCTTGAGACAGCCATGGACGTTTCCAACCAGAAACTGAACCAT
TTTCTGTGAACGAATGATTGTGTGAAAGACTACGTCGAGGTGATGCTGTGGTGCCTTCTT
CCTTCTCAGTGGAACCATCTTTGGAAGATTCATTCTGCTGATACCGCACCCCCACAATTG
GTGTCTGAGATAAATCTATAGT
>MY5280_Hexurella_ArroyoSalado
GAGACATGGTGTGGTAGGTGTTGGCTGCAGTGGTGCCTGAAGAATCAGCCATAAGATCGT
GGACATGAGATCGCCACAAATCTTCAATATCATCAGATGAACCTGATGGTAAGTGTACAA
CTGCAGCCAAAGGAGAAAAGCTCGGAGAAGTATTACTCAATGTCAAATCACCATCACTTG
CGAGGCTGTGTGTTGAAATAGATGCAGGACTAGAGGGTCGACGTTTGTGATCCAGTAAAG
GCAGGGAACTTGGTGGGAAAACATAGCCACCACTGGAACTAGGCAGCTCAGAATGAACGT
CATCTAGAGGTGAAACACTTCCCATTTCATCATCTGAAGATTCCTCTTTGCGTGGGCTTA
AGGTAGAATTGCTGATATTTAGTCCATGTTTGGGTTTACTTCCATCATCACTGCCATCAT
AATTAGTAAGTGAACGTCTACGCACTCCCCAGTTGAAATTATCCAAGCTCTCACCTTCTT
GACTTTCCAGCTCATATTCTAAGAAATCAAAGTCCTTGAATACACCAAACTGTGCATTTT
CAGGATGGGTATCTTCCAATTTACTATCCGCAGACATGTCATTGTTTGTACCAGAAATTT
CTTCAGTGCTACTGCACATGGAGGATTGGTGCTCAATTATATCACTGCTTTGGCTAAATA
TAACAGATGGGCTCTTTGGAAGTCCGACCCTTTGGCCACAGCTGGTAAGCAAACCTATCA
AATGTTCACGAGTTCTTGCTTGAGACAGCCATGGACGTTTCCAACCAGAAACTGAACCGT
TTTCAGTGAACGAATGATTGTGTGAAAGACTACGGCGAGGTGATGCTGTGGTGCCTTCTT
CCTTCTCAGTGGAACCATCTTTGGAAGATTCGTTCTGCTGATACCGCACCCCCACAATTG
GTGTCTGTGATAAATCTATAGT
>MY5282_Hexurella_ArroyoSalado
GAGACATGGTGTGGTAGGTGTTGGCTGCAGTGGTGCCTGAAGAATCAGCCATAAGATCGT
GGACATGAGATCGCCACAAATCTTCAATATCATCAGATGAACCTGATGGTAAGTGTACAA
CTGCAGCCAAAGGAGAAAAGCTCGGAGAAGTATTACTCAATGTCAAATCACCATCACTTG
CGAGGCTGTGTGTTGAAATAGATGCAGGACTAGAGGGTCGACGTTTGTGATCCAGTAAAG
GCAGGGAACTTGGTGGGAAAACATAGCCACCACTGGAACTAGGCAGCTCAGAATGAACGT
CATCTAGAGGTGAAACACTTCCCATTTCATCATCTGAAGATTCCTCTTTGCGTGGGCTTA
AGGTAGAATTGCTGATATTTAGTCCATGTTTGGGTTTACTTCCATCATCACTGCCATCAT
AATTAGTAAGTGAACGTCTACGCACTCCCCAGTTGAAATTATCCAAGCTCTCACCTTCTT
GACTTTCCAGCTCATATTCTAAGAAATCAAAGTCCTTGAATACACCAAACTGTGCATTTT
CAGGATGGGTATCTTCCAATTTACTATCCGCAGACATGTCATTGTTTGTACCAGAAATTT
CTTCAGTGCTACTGCACATGGAGGATTGGTGCTCAATTATATCACTGCTTTGGCTAAATA
TAACAGATGGGCTCTTTGGAAGTCCGACCCTTTGGCCACAGCTGGTAAGCAAACCTATCA
AATGTTCACGAGTTCTTGCTTGAGACAGCCATGGACGTTTCCAACCAGAAACTGAACCGT
TTTCAGTGAACGAATGATTGTGTGAAAGACTACGGCGAGGTGATGCTGTGGTGCCTTCTT
CCTTCTCAGTGGAACCATCTTTGGAAGATTCGTTCTGCTGATACCGCACCCCCACAATTG
GTGTCTGTGATAAATCTATAGT
>MY5286_Hrupicola_SweetwaterSpr_OrdMtn
GAGACATAGTGTGGTAGGTGTTGGCTGCAATGGTGCCTGAAGAATCAGCCATAAGATCGT
GGACATGAGATCGCCACAAATCTTCAATATCATCAGATGAACCTGATGGTAAGTGTACAA
CTGCAGCCAAAGGAGAAAAACTCGGAGAAGTATTACTCAATGTCAAATCACCATCACTTG
CGAGGCTGTGTGTTGAAATAGATGCAGGACTGGAGGGTCGACGTTTGTGATCGAGTAAAG
GCAGGGAACTTGGTGGAAAAACATAGCCACCACTGGAACTAGGCAGCTCAGAATGAACGT
CATCTAAAGGTGAAACACTTCCCATTTCATCATCAGAAGATTCCTCTTTGCGTGGGCTTA
AAGTAGAATTGCTGATATTTAGTCCATGTTTGGGTTTACTTCCATCATCACTGCCATCAT
AATTAGTAAGTGAACGTCTACGCACTCCCCAGTTGAAATTATCCAAGCTCTCACCTTCTT
GACTTTCCAGCTCATATTCTAAGAAATCAAAGTCCTTGAAAACACCAAACTGTGCATTTT
CAGGATGGGTATCTTCCAATTTACTATCAGCAGACATGTCATTGTTAGTACCAGAAATTT
CTTCAGTGCTACTGCACATGGAGGACTGGTGCTCAATTATATCGCTGCTTTGGCTAAATA
TAACAGATGGGCTCTTTGGAAGTCCAACCCTTTGGCCACAGCTGGTAAGCAAACCTATCA
AATGTTCACGAGTTCTTGCTTGAGACAGCCATGGACGTTTCCAACCAGAAACTGAACTGT
TTTCAGTGAACGAATGATTGTGTGAGAGACTACGTCGAGGTGATGCTGTGGTGCCTTCTT
CCTTCTCAGTGGAACCATCTTTGGAAGATTCATTCTGCTGATACCGCACCCCCACAATTG
GCGTCTGTGATAAATCTATAGT
>MY5287_Hrupicola_SweetwaterSpr_OrdMtn
-------------------GTTGGCTGCAATGGTGCCTGAAGAATCAGCCATAAGATCGT
GGACATGAGATCGCCACAAATCTTCAATATCATCAGATGAACCTGATGGTAAGTGTACAA
CTGCAGCCAAAGGAGAAAAACTCGGAGAAGTATTACTCAATGTCAAATCACCATCACTTG
CGAGGCTGTGTGTTGAAATAGATGCAGGACTGGAGGGTCGACGTTTGTGATCGAGTAAAG
GCAGGGAACTTGGTGGAAAAACATAGCCACCACTGGAACTAGGCAGCTCAGAATGAACGT
CATCTAAAGGTGAAACACTTCCCATTTCATCATCAGAAGATTCCTCTTTGCGTGGGCTTA
AAGTAGAATTGCTGATATTTAGTCCATGTTTGGGTTTACTTCCATCATCACTGCCATCAT
AATTAGTAAGTGAACGTCTACGCACTCCCCAGTTGAAATTATCCAAGCTCTCACCTTCTT
GACTTTCCAGCTCATATTCTAAGAAATCAAAGTCCTTGAAAACACCAAACTGTGCATTTT
CAGGATGGGTATCTTCCAATTTACTATCAGCAGACATGTCATTGTTAGTACCAGAAATTT
CTTCAGTGCTACTGCACATGGAGGACTGGTGCTCAATTATATCGCTGCTTTGGCTAAATA
TAACAGATGGGCTCTTTGGAAGTCCAACCCTTTGGCCACAGCTGGTAAGCAAACCTATCA
AATGTTCACGAGTTCTTGCTTGAGACAGCCATGGACGTTTCCAACCAGAAACTGAACTGT
TTTCAGTGAACGAATGATTGTGTGAGAGACTACGTCGAGGTGATGCAGTGGTGCCTTCTT
CCTTCTCAGTGGAACCATCTTTGGAAGATTCATTCTGCTGATAC----------------
----------------------
>MY5288_Hrupicola_Deadman_Hills
GAGACATAGTGTGGTAGGTGTTGGCTGCAGTGGTGCCTGAAGAATCAGCCATAAGATCGT
GGACATGAGATCGCCACAAATCTTCAATATCATCAGATGAACCTGATGGTAAGTGTACAA
CTGCAGCCAAAGGAGAAAAGCTCGGAGAAGTATTACTCAATGTCAAATCTCCATCACTTG
CGAGGCTGTGTGTTGAAATAGATGCAGGACTAGAGGGTCGACGTTTGTGATCGAGTAAAG
GCAAGGAACTTGGTGGGAAAACATAGCCACCACTGGAACTAGGCAGCTCAGAATGAACGT
CATCTAAAGGTGAAACACTTCCCATTTCATCATCTGAAGATTCCTCTTTGCGTGGGCTTA
AAGTAGAATTGCTGATATTTAGTCCATGTTTGGGTTTACTTCCATCATCACTGCCATCAT
AATTAGTAAGTGAACGTCTACGCACTCCCCAGTTGAAATTATCCAAGCTCTCACCTTCTT
GACTTTCCAACTCATATTCTAAGAAATCAAAGTCCTTGAACACACCAAACTGTGCATTTT
CAGGATGGGTATCCTCCAATTTACTATCTGCAGACATGTCATTGTTTGTACCAGAAATTT
CTTCGGTGCTACTGCACATGGAGGACTGGTGCTCAATTATATCACTGCTTTGGCTAAATA
TAACAGATGGGCTCTTTGGAAGTCCAACCCTTTGGCCACAGCTGGTAAGCAAACCTATCA
AATGTTCACGAGTTCTTGCTTGAGACAGCCATGGACGTTTCCAACCAGAAACTGAACCGT
TTTCAGTGAACGAATGATTGTGTGAAAGACTACGTCGAGGTGATGCTGTGGTGCCTTCTT
CCTTCTCAGTGGAACCATCTTTGGAAGATTCATTCTGCTGATACCGCAC-CCCACAATTG
GCGTCTGTGATAAATCTATAGT
>MY5289_Hrupicola_Deadman_Hills
--------GTGTGGTAGGTGTTGGCTGCAGTGGTGCCTGAAGAATCAGCCATAAGATCGT
GGACATGAGATCGCCACAAATCTTCAATATCATCAGATGAACCTGATGGTAAGTGTACAA
CTGCAGCCAAAGGAGAAAAGCTCGGAGAAGTATTACTCAATGTCAAATCTCCATCACTTG
CGAGGCTGTGTGTTGAAATAGATGCAGGACTAGAGGGTCGACGTTTGTGATCGAGTAAAG
GCAAGGAACTTGGTGGGAAAACATAGCCACCACTGGAACTAGGCAGCTCAGAATGAACGT
CATCTAAAGGTGAAACACTTCCCATTTCATCATCTGAAGATTCCTCTTTGCGTGGGCTTA
AAGTAGAATTGCTGATATTTAGTCCATGTTTGGGTTTACTTCCATCATCACTGCCATCAT
AATTAGTAAGTGAACGTCTACGCACTCCCCAGTTGAAATTATCCAAGCTCTCACCTTCTT
GACTTTCCAACTCATATTCTAAGAAATCAAAGTCCTTGAACACACCAAACTGTGCATTTT
CAGGATGGGTATCCTCCAATTTACTATCTGCAGACATGTCATTGTTTGTACCAGAAATTT
CTTCGGTGCTACTGCACATGGAGGACTGGTGCTCAATTATATCACTGCTTTGGCTAAATA
TAACAGATGGGCTCTTTGGAAGTCCAACCCTTTGGCCACAGCTGGTAAGCAAACCTATCA
AATGTTCACGAGTTCTTGCTTGAGACAGCCATGGACGTTTCCAACCAGAAACTGAACCGT
TTTCAGTGAACGAATGATTGTGTGAAAGACTACGTCGAGGTGATGCTGTGGTGCCTTCTT
CCTTCTCAGTGGAACCATCTTTGGAAGATTCATTCTGCTGATACCGCATCCCCACAATTG
GCGT------------------
>MY5309_Hapachea_JohnnyLyon_Hills
------------------------------------------------------------
---------------------CTTCCATATCATCAGATGAACCTGATGGTAAGTGTACAA
CTGCAGCCAAAGGAGAAAAGCTCGGCGAAGTATTACTCAAAGTCAAATCACCATCACTTG
CGAGGCTGTGTGTTGAAATAGATGCTGGACTAGATGGTCGACGTTTGTGTTCGAGTAAAG
GCAAGGAACTTGGTGGGAAAACATAACCACCACTGGAACTAGGCAGCTCCGAATGAACGT
CGTCTAATGGTGAAACACTTCCCATTTCATCATCCGAAGATTCCTCTTTTCGTGGGCTTA
AAGTGGAATTGCTGATATTCAGTCCATGTTTGGGTTTACTTCCATCATCACTGCCATCAT
AATTAGTAAGCGAACGTCTACGCACTCCCCAGTTGAAATTATCCAAGCTCTCACCTTCTT
GACTTTCCAGCTCATATTCTAAGAAGTCAAAATCCTTGAACACACCAAACTGTGCATTTT
CGGGATGGGTATCTTCCAATTTGCTATCTGCAGACATGTCATTGTTTGTACCAGAAATTT
CTTCTGTGCTACTGCACATGGAGGACTGGTGCTCGATTATATCACTGCTCTGGCTAAATA
TAACAGATGGGCTCTTTGGAAGTCCAACCCTTTGGCCACAGCTGGTAAGCAAACCTATCA
AATGTTCACGAGTTCTTGCTTGAGATAGCCATGGACGTTTCCAACCCGAAACTGAACCGT
TTTCGGTAAATGAATGATTGTGTGAAAGACTACGGCGAGGTGATGCGGTAGTG-------
------------------------------------------------------------
----------------------
>MY5310_Hexurella_AntelopeCyn_CerbatMtns
------------------------------------------------------------
-----------------------------------------CCTGATGGTAAGTGTACAA
CTGCAGCTAAAGGAGAAAAGCTCGGCGAAGTATTACTCAAAGTCAAATCACCATCGCTTG
CAAGGCTGTGTGTTGAAATAGATGCTGGACTAGATGGTCGACGTTTGTGTTCAAGTAAAG
GCAGGGAACTTGGTGGGAAAACATAGCCACCACTGGAACTAGGCAGCTCAGAATGAACGT
CATCTAAAGGTGAAACACTTCCCATTTCATCATCGGAAGATTCCTCTTTTCGTGGGCTTA
AAGTAGAATTGCTGATATTTAGTCCATGTTTGGGTTTACTTAAATCATCACTGCCATCAT
AATTAGTAAGTGAACGTCTACGCACTCCCCAGTTGAAATTATCTAAGCTCTCACCTTCTT
GACTTTCCAGCTCATATTCTAAGAAGTCAAAGTCCTTGAACACACCAAACTGTGCATTTT
CAGGATGGGTATCTTCCAATTTACTATCTGCAGACATGTCATTGTTTGTACCAGAAATTT
CTTCGGTGCTACTGCACATGGAAGACTGGTGCTCAATTATATCACTGCTCTGGCTAAATA
TAACAGATGGGCTCTTTGGAAGTCCAACCCTTTGGCCACAGCTGGTAAGCAAACCTATCA
AATGTTCACGAGTTCTTGCTTGAGATAGCCATGGACGTTTCCAACCAGAAACTGAACCAT
TTTCAGTGAACGAATGATTGTGTGAAAGACTACGGC------------------------
------------------------------------------------------------
----------------------
>MY5311_Hexurella_AntelopeCyn_CerbatMtns
------------------------------------------------------------
------------------------------------------------------------
-----------GGAGAAAAGCTCGGCGAAGTATTACTCAAAGTCAAATCACCATCGCTTG
CAAGGCTGTGTGTTGAAATAGATGCTGGACTAGATGGTCGACGTTTGTGTTCAAGTAAAG
GCAGGGAACTTGGTGGGAAAACATAGCCACCACTGGAACTAGGCAGCTCAGAATGAACGT
CATCTAAAGGTGAAACACTTCCCATTTCATCATCGGAAGATTCCTCTTTTCGTGGGCTTA
AAGTAGAATTGCTGATATTTAGTCCATGTTTGGGTTTACTTAAATCATCACTGCCATCAT
AATTAGTAAGTGAACGTCTACGCACTCCCCAGTTGAAATTATCTAAGCTCTCACCTTCTT
GACTTTCCAGCTCATATTCTAAGAAGTCAAAGTCCTTGAACACACCAAACTGTGCATTTT
CAGGATGGGTATCTTCCAATTTACTATCTGCAGACATGTCATTGTTTGTACCAGAAATTT
CTTCGGTGCTACTGCACATGGAAGACTGGTGCTCAATTATATCACTGCTCTGGCTAAATA
TAACAGATGGGCTCTTTGGAAGTCCAACCCTTTGGCCACAGCTGGTAAGCAAACCTATCA
AATGTTCACGAGTTCTTGCTTGAGATAGCCATGGACGTTTCCAACCAGAAACTGAACCAT
TTTCAGTGAACGAATGATTGTGTGAAAGACTACGG-------------------------
------------------------------------------------------------
----------------------
>MY5312_Hexurella_FoxCyn_MusicMtns
------------------------------------------------------------
--------------------------ATATCATCAGATGAACCTGATGGTAAGTGTACAA
CTGCAGCTAAAGGAGAAAAGCTCGGCGAAGTATTACTCAAAGTCAAATCACCATCACTTG
CAAGGCTGTGTGTTGAAATAGATGCTGGACTAGATGGTCGACGTTTGTGTTCAAGTAAAG
GCAGGGAACTTGGTGGGAAAACATAGCCACCACTGGAACTAGGCAGCTCAGAATGAACGT
CATCTAAAGGTGAAACACTTCCCATTTCATCATCGGAAGATTCCTCTTTTCGTGGGCTTA
AAGTAGAATTGCTGATATTTAGTCCATGTTTGGGTTTACTTAAATCATCACTGCCATCAT
AATTAGTAAGTGAACGTCTACGCACTCCCCAGTTGAAATTATCTAAGCTCTCACCTTCTT
GACTTTCCAGCTCATATTCTAAGAAGTCAAAGTCCTTGAACACACCAAACTGTGCATTTT
CAGGATGGGTATCTTCCAATTTACTATCTGCAGACATGTCATTGTTTGTACCAGAAATTT
CTTCGGTGCTACTGCACATGGAAGACTGGTGCTCAATTATATCACTGCTCTGGCTAAATA
TAACAGATGGGCTCTTTGGAAGTCCAACCCTTTGGCCACAGCTGGTAAGCAAACCTATCA
AATGTTCACGAGTTCTTGCTTGAGATAGCCATGGACGTTTCCAACCAGAAACTGAACCAT
TTTCAGTGAACGAATGATTGTGTGAAAGACT-----------------------------
------------------------------------------------------------
----------------------
>MY5313_Hexurella_FoxCyn_MusicMtns
------------------------------------------------------------
------------------------------------ATGAACCTGATGGTAAGTGTACAA
CTGCAGCTAAAGGAGAAAAGCTCGGCGAAGTATTACTCAAAGTCAAATCACCATCACTTG
CAAGGCTGTGTGTTGAAATAGATGCTGGACTAGATGGTCGACGTTTGTGTTCAAGTAAAG
GCAGGGAACTTGGTGGGAAAACATAGCCACCACTGGAACTAGGCAGCTCAGAATGAACGT
CATCTAAAGGTGAAACACTTCCCATTTCATCATCGGAAGATTCCTCTTTTCGTGGGCTTA
AAGTAGAATTGCTGATATTTAGTCCATGTTTGGGTTTACTTAAATCATCACTGCCATCAT
AATTAGTAAGTGAACGTCTACGCACTCCCCAGTTGAAATTATCTAAGCTCTCACCTTCTT
GACTTTCCAGCTCATATTCTAAGAAGTCAAAGTCCTTGAACACACCAAACTGTGCATTTT
CAGGATGGGTATCTTCCAATTTACTATCTGCAGACATGTCATTGTTTGTACCAGAAATTT
CTTCGGTGCTACTGCACATGGAAGACTGGTGCTCAATTATATCACTGCTCTGGCTAAATA
TAACAGATGGGCTCTTTGGAAGTCCAACCCTTTGGCCACAGCTGGTAAGCAAACCTATCA
AATGTTCACGAGTTCTTGCTTGAGATAGCCATGGACGTTTCCAACCAGAAACTGAACCAT
TTTCAGTGAACGAATGATTGTGTGAAAGACTACGACGAGGTGATGCTGTAGTGCCTTCTT
CCTTCTCAGTGGAACCATCACTGGTAGATTCATTCTGCTGAT------------------
----------------------
>MY5314_Hexurella_Grasshopper_BrushyMtn
------------------------------------------------------------
------------------------------------------------------------
------------------------------------------------------------
------------------------------------------------------------
------------------------------------------------------------
------------------------------------------------------------
------------------------------------------------------------
AATTAGTAAGTGAACGTCTACGCACTCCCCAGTTGAAATTATCTAAGCTCTCACCTTCTT
GACTTTCCAGCTCATATTCTAAGAAGTCAAAGTCCTTGAACACACCAAACTGAGCATTTT
CAGGATGGGTATCTTCCAATTTACTATCTGCAGACATGTCATTGTTTGTACCAGAAATTT
CTTCGGTGCTACTGCACATGGAAGACTGGTGCTCAATTATATCACTACTCTGGCTAAATA
TAACAGATGGGCTCTTTGGAAGTCCAACCCTTTGGCCACAGCTGGTAAGCAAACCTATCA
AATGTTCACGAGTTCTTGCTTGAGATAGCCATGGACGCTTCCAACCAGAAAC--------
------------------------------------------------------------
------------------------------------------------------------
----------------------
>MY5315_Hexurella_WagonerRd_BradshawMtns
GGGACATAGTGTGGTACGTGTTAGCTGCAGTGCTCCCTGAAGAATCGGCCATAAGATCGT
GGACATGAGATCGCCACAAATCTTCAATATCATCAGATGAACCTGATGGTAAGTGTACAA
CTGCAGCCAAAGGAGAAAAGCTCGGCGAGGTATTACTCAAAGTCAAATCACCATCACTTG
CAAGGCTGTGTGTTGAAATAGATGCTGGACTAGATGGTCGACGTTTGTGTTCGAGTAAAG
GCAGGGAACTTGGTGGGAAAACATAGCCACCACTGGAACTAGGCAGCTCAGAATGAACGT
CATCTAAAGGTGAAACACTTCCCATTTCATCATCGGAAGATTCCTCTTTTCGTGGGCTTA
AAGTAGAATTGCTGATATTTAGTCCATGTTTGGGTTTACTTAAATCATCACTGCCATCAT
AATTAGTAAGTGAACGTCTACGCACTCCCCAGTTGAAATTATCTAAGCTCTCACCTTCTT
GACTTTCCAGCTCATATTCTAAGAAGTCAAAGTCCTTGAACACACCAAACTGTGCATTTT
CGGGATGGGTATCTTCCAATTTACTATCTGCAGACATGTCATTGTTTGTACCAGAAATTT
CTTCAGTGCTACTGCACATGGAAGACTGGTGCTCAATTATATCACTGCTCTGGCTAAATA
TAACAGATGGGCTCTTTGGAAGTCCAACCCTTTGGCCACAGCTGGTAAGCAAACCTATCA
AATGTTCACGAGTTCTTGCTTGAGATAGCCATGGACGTTTCCAACCAGAAACTGAACCAT
TTTCAGTAAACGAATGATTGTGTGAAAGACTACGGCGAGGTGATGCTGTAGTGCCTTCTT
CCTTCTCAGTGGAACCATCATTGGTAGATTCATTCTGCTGATACCGCACTCCCACAATCG
GTGTCTGAGATAAATCTATAGT
>MY5316_Hexurella_WagonerRd_BradshawMtns
GGGACATAGTGTGGTACGTGTTAGCTGCAGTGCTCCCTGAAGAATCGGCCATAAGATCGT
GGACATGAGATCGCCACAAATCTTCAATATCATCAGATGAACCTGATGGTAAGTGTACAA
CTGCAGCCAAAGGAGAAAAGCTCGGCGAGGTATTACTCAAAGTCAAATCACCATCACTTG
CAAGGCTGTGTGTTGAAATAGATGCTGGACTAGATGGTCGACGTTTGTGTTCGAGTAAAG
GCAGGGAACTTGGTGGGAAAACATAGCCACCACTGGAACTAGGCAGCTCAGAATGAACGT
CATCTAAAGGTGAAACACTTCCCATTTCATCATCGGAAGATTCCTCTTTTCGTGGGCTTA
AAGTAGAATTGCTGATATTTAGTCCATGTTTGGGTTTACTTAAATCATCACTGCCATCAT
AATTAGTAAGTGAACGTCTACGCACTCCCCAGTTGAAATTATCTAAGCTCTCACCTTCTT
GACTTTCCAGCTCATATTCTAAGAAGTCAAAGTCCTTGAACACACCAAACTGTGCATTTT
CGGGATGGGTATCTTCCAATTTACTATCTGCAGACATGTCATTGTTTGTACCAGAAATTT
CTTCAGTGCTACTGCACATGGAAGACTGGTGCTCAATTATATCACTGCTCTGGCTAAATA
TAACAGATGGGCTCTTTGGAAGTCCAACCCTTTGGCCACAGCTGGTAAGCAAACCTATCA
AATGTTCACGAGTTCTTGCTTGAGATAGCCATGGACGTTTCCAACCAGAAACTGAACCAT
TTTCAGTAAACGAATGATTGTGTGAAAGACTACGGCGAGGTGATGCTGTAGTGCCTTCTT
CCTTCTCAGTGGAACCATCATTGGTAGATTCATTCTGCTGATACCGCACTCCCACAATCG
GTGTCTGAGATAAATCTATAGT
>MY5317_Hrupicola_Cottonwood_SnYsidroMtns
GAGACATAGTGTGGTAGGTGTTGGCTGCAGTGGTGCCTGAAGAATCAGCCATTAGATCGT
GGACATGGGATCGCCACAAATCTTCAATATCATCAGATGAACCTGATGGTAAGTGTACAA
CTGCAGCCAAAGGAGAAAAGCTTGGAGAAGTATTACTCAATGTCAAATCACCATCACTTG
CGAGGCTGTGTGTTGAAATAGATGCAGGACTAGAGGGTCGACGTTTGTGATCGAGTAAAG
GCAGGGAACTTGGTGGGAAAACATAGCCACCACTGGAACTAGGCAGCTCAGAATGAACGT
CATCTAAAGGTGAAACACTTCCCATTTCATCATCGGAAGATTCCTCTTTGCGTGGGCTTA
AAGTAGAATTGCTGATATTTAGTCCATGTTTGGGTTTACTTCCATCATCACTGCCATCAT
AATTAGTAAGTGAACGTCTACGCACTCCCCAGTTGAAATTATCCAAGCTCTCACCTTCTT
GACTTTCAAGCTCATATTCTAAGAAATCAAAGTCCTTGAACACACCAAACTGTGCATTTT
CAGGATGGGTATCTTCCAATTTACTATCCGCAGACATGTCATTGTTCGTACCAGAAATTT
CTTCGGTGCTACTGCACATGGAGGACTGGTGCTCAATTATATCACTGCTTTGGCTAAATA
TAACAGATGGGCTCTTTGGAAGTCCAACCCTTTGACCACAGCTGGTAAGCAAACCTATCA
AATGTTCACGAGTTCTTGCTTGCGATAGCCATGGACGTTTCCAACCAGAAACTGAACCAT
TTTCAGTGAACGAATGATTGTGTGAAAGACTACGTCGAGGTGATGCTGTGGTGCCTTCTT
CCTTCTCGGTGGAACCATCTTTGGAAGATTCATTCTGCTGATACCGTACCCCCACAATTG
GTGTCTGTGATAAATCTATAGT
