# Supplementary material for: ﻿Species delimitation, biogeography, and natural history of dwarf funnel web spiders (Mygalomorphae, Hexurellidae, Hexurella) from the United States / Mexico borderlands
Source: Zookeys. 2023 Jun 14;1167:109–57. doi: 10.3897/zookeys.1167.103463 (PMC10285686; doi:10.3897/zookeys.1167.103463)
Supplement: Supplementary material 3 — Input matrices, analysis log files, and output tree files for nuclear and mitochondrial analyses [file zookeys-1167-109_article-103463__-s003.zip › uce-1001848.fasta]

>MY0139_Hexurella_SanDiego_Guatay
TAGTGTATTTTTATGTAGTTATGCTTCTGCAGATGTAACTGTTGTCAACATCTTGACATT
ATAACATTTAGATTCTGAACTTTTTCTTTTTATTTATTTACATGGTGGGTGTTTTGCTAA
AATCATGTTGTTGTTT---TTTGAAGGAAGAAAAACTTGAACTTCAAAAACTGATGGAGC
GTGTCCCTATTCCTATCAAAGAAAGCATGGAAGAATCCAGTGCAAAAGTGAATGTTCTGT
TACAAGCATATATCTCGCAGTTGAAGTTAGAAGGCTTAGCACTCATGGCTGATATGGTGT
ATGTAACTCAAAGTGCTGCAAGACTTATGCGTGCTATATTTGAGATAGTGCTTCACAGAG
GATGGGCGCAGTTGGCTGACAAAGCTCTCAGTCTATGCAAAATGATTGACAAGAGAATGT
AAGTAAATACAGATTGACTCTTCTGTTTTAGCTTTGTGTACAGGCAGACCTCAAAATGAA
ACCTTTCTACAATTCCGATGTTTTGTAG
>MY5053_Hexurella_ChiricahuaMtns_PriceCyn
TAGTGTATATTTATGTAGTTATGCTTCTGTAGATGTAAACACTATTAATATCTTGGCATC
ATAACATTTAGATTCTGGACTTTATCTTTTTATTTATTTACATGGTGGGTATTTTGCTAA
ACTCATGTTGATGTTTTTTTTTGAAGGAAGAAAAACTTGAACTTCAAAAATTGATGGAGC
GTGTCCCTATTCCTATCAAAGAAAGCATGGAAGAATCCAGTGCAAAAGTAAATGTTCTGT
TACAAGCATATATCTCACAGTTGAAGTTAGAAGGCTTAGCACTCATGGCTGATATGGTGT
ATGTTACTCAAAGTGCTGCAAGACTTATGCGTGCCATATTTGAGATAGTGCTTCACAGAG
GATGGGCACAGTTGGCGGACAAAGCTCTCAGTCTATGCAAAATGATTGATAAGAGAATGT
AAGTAAA-------------TCCTATATTAGCTTTGTGTACAGGTAGACCTAAAAATTAA
ACCTTTATCCAATTCCGTTGTTTTGTAG
>MY5064_Hexurella_MuleMtns_Escabrosa
TAGTGTATATTTATGTAGTTATGCTTCTGTAGATGTAAACACTATTAATATCTTAGCATC
ATAACATTTAGATTCTGGACTTTATCTTTTTATTTATTTACATGGTGGGTATTTTGCTCA
ACTCATGTTGATGTTTTTTTTTGAAGGAAGAAAAACTTGAACTTCAAAAATTGATGGAGC
GTGTCCCTATTCCTATCAAAGAAAGCATGGAAGAATCCAGTGCAAAAGTTAATGTTCTGT
TACAAGCATATATCTCACAGTTGAAGTTAGAAGGCTTAGCACTAATGGCTGATATGGTGT
ACGTTACTCAAAGTGCTGCAAGACTTATGCGTGCCATATTTGAGATAGTGCTTCACAGAG
GATGGGCCCAGTTGGCGGACAAAGCTCTCAGTCTATGCAAAATGATTGATAAGAGAATGT
AAGTAAATACAGATTGACTCTCCTATATTTGCTTTGTGTACAGGTAGACCTGAAAATTAA
ACCTTTATGCAATTCCGATGTTTTGTAG
>MY5066_Hexurella_MuleMtns_Escabrosa
TA-TGTATATTTATGTAGTTATGCTTCTGTAGATGTAAACACTATTAATATCTGGGCATC
ATAACATTTGGATTCTGGACTTTATCTTTTTATTTATTTACATGGTGGGTATTTTGCTAA
ACTCATGTTGATGTTTTTTTTTGAAGGAAGAAAAACTTGAACTTCAAAAATTGATGGAAC
GTGTCCCTATTCCTATCAAAGAAAGCATGGAAGAATCCAGTGCAAAAGTGAATGTTCTGT
TACAAGCATATATCTCACAGTTGAAGTTAGAAGGCTTAGCACTTATGGCTGATATGGTGT
ATGTTACTCAAAGTGCTGCAAGACTTATGCGTGCCATATTTGAGATAGTACTTCACAGAG
GATGGGCCCAGTTGGCGGACAAAGCTCTCAGTCTATGCAAAATGATTGATAAGAGAATGT
AAGTAAAT-CAGAT--ACTCTCCTATATTTGCTTT-TGTACA-GTAGACCTAAAAATTGA
ACCTTT-TGCAATACCGATGTTTTGTAG
>MY5071_Hexurella_SantaRitaMtns_AlisoSprings
TAGTGTATATTTATGTAGTTATGCTTCTGTAGATGTAAACACTATTAATATCTTGGTATC
ATAACATTTAGATTCTGGACTTCATCTCTTTATTCCTTTACATGGTGGGTATTTTGCTAA
ACTCATGTTGATGTTTTTTTTTGAAGGAAGAAAAACTTGAACTTCAAAAATTGATGGAGC
GTGTCCCTATTCCTATCAAAGAAAGCATGGAAGAATCCAGTGCAAAAGTGAATGTTCTGT
TACAAGCTTATATCTCACAGTTGAAGTTAGAAGGCTTAGCACTCATGGCTGATATGGTGT
ATGTTACTCAAAGTGCTGCAAGACTTATGCGTGCCATATTTGAGATAGTGCTTCACAGAG
GATGGGCACAGTTGGCGGACAAAGCTCTCAGTCTATGCAAAATGATTGATAAGAGAATGT
AAGTAAATACAGATTGACTCTCCTATATTAGCTTTGTGTACAGGTAGACCTAAAAATTAA
ACCTTTATGCAATTCCAATGTTATGTAG
>MY5075_Hexurella_ChiricahuaMtns_CaveCrkCyn
TAGTGTATATTTATGTAGTTATGCTT-------TGTAAACACTATTAATATCTTGGCATC
ATAACATTTAGATTCTGGACTTTATCTTTTTATTTATTTACATGGTGGGTATTTTGCTAA
ACTCATGTTGATGTTTTTTTTTGAAGGAAGAAAAACTTGAACTTCAAAAATTGATGGAGC
GTGTTCCTATTCCTATCAAAGAAAGCATGGAAGAATCCAGTGCAAAAGTAAATGTTCTGT
TACAAGCATATATCTCACAGTTGAAGTTAGAAGGCTTAGCACTCATGGCTGATATGGTGT
ATGTTACTCAAAGTGCTGCAAGACTTATGCGTGCCATATTTGAGATAGTGCTTCACAGAG
GATGGGCACAGTTGGCAGACAAAGCTCTCAGTCTATGCAAAATGATTGATAAGAGAATGT
AAGTAAATACAGATTGACTCTCCTATATTGGCTTTGTGTACAGGTAGACCTAAAAATTAA
ACCTTTATCCAATTCCGTTGTTTTGTAG
>MY5127_Hexurella_WhetstoneMtns_FrenchJoeCyn
------------------------------------------------------------
------------------------------------------------------------
-CTCATGTTGATGTTTTTTTTTGAAGGAAGAAAAACTTGAACTTCAAAAATTGATGGAGC
GTGTCCCTATTCCTATCAAAGAAAGCATGGAAGAATCCAGTGCAAAAGT-AATGTTCTGT
TACAAGCATATATCTCACAGTTGAAGTTAGAAGGCTTAGCACTCATGGCTGATATGGTGT
ATGTTACTCAAAGTGCTGCAAGACTTATGCGTGCCATATTTGAGATAGTGCTTCACAGAG
GATGGGCACAGTTGGCGGACAAAGCT----------------------------------
------------------------------------------------------------
----------------------------
>MY5131_Hexurella_PedregosaMtns_PruneCyn
TAGTGTATATTTATGTAGTTATGCTTCTGTAGATGTAAACACTATTAATATCTTGGCATC
ATAACATTTCGATTCTGGACTTTATCTTTTTATTTATTTACATGGTGGGTATTTTGCTAA
ACTCATGTTGATGTTTTTTTTTGAAGGAAGAAAAACTTGAACTTCAAAAATTGATGGAGC
GTGTCCCTATTCCTATCAAAGAAAGCATGGAAGAATCCAGTGCAAAAGTGAATGTTCTGT
TACAAGCATATATCTCGCAGTTGAAGTTAGAAGGCTTAGCACTCATGGCTGATATGGTGT
ATGTTACTCAAAGTGCTGCAAGACTTATGCGTGCCATATTTGAGATAGTGCTTCACAGAG
GATGGGCACAGTTGGCGGACAAAGCTCTCAGTCTATGCAAAATGATTGATAAGAGAATGT
AAGTAAATACTGATTGACTCTCCCAGATTAGCTTTGTGTGCAGGTAGACCTAAAAATTAA
GCCTTTATCCTATTCCGTTGTTTTGTAG
>MY5132_Hexurella_PedregosaMtns_PruneCyn
TAGTGTATATTTATGTAGTTATGCTTCTGTAGATGTAAACACTATTAATATCTTGGCATC
ATAACATTTCGATTCTGGACTTTATCTTTTTATTTATTTACATGGTGGGTATTTTGCTAA
ACTCATGTTGATGTTTTTTTTTGAAGGAAGAAAAACTTGAACTTCAAAAATTGATGGAGC
GTGTCCCTATTCCTATCAAAGAAAGCATGGAAGAATCCAGTGCAAAAGTGAATGTTCTGT
TACAAGCATATATCTCGCAGTTGAAGTTAGAAGGCTTAGCACTCATGGCTGATATGGTGT
ATGTTACTCAAAGTGCTGCAAGACTTATGCGTGCCATATTTGAGATAGTGCTTCACAGAG
GATGGGCACAGTTGGCGGACAAAGCTCTCAGTCTATGCAAAATGATTGATAAGAGAATGT
AAGTAAATACTGATTGACTCTCCCAGATTAGCTTTGTGTGCAGGTAGACCTAAAAATTAA
GCCTTTATCCTATTCCGTTGTTTTGTAG
>MY5136_Hexurella_MiddlemarchCyn
TAGT---TTTTTATGGAATTATATTTTTCTAAATGTACAACTCATCATCATTTTGGTATT
TTGATATTAGAATTTTGTGGCTTCTCTTTTTATTTATTTACATGGTGGATATTTTGTTAA
ACTCATGTTGATGCTTTTTTTCGAAGGAAGAAAAACTTGAACTTCAAAAATTGATGGAGC
GTGTCCCTATTCCTATCAAAGAAAGCATGGAAGAATCCAGTGCAAAAGTGAATGTTCTGT
TACAAGCATATATCTCACAGTTGAAGTTAGAAGGCTTAGCACTCATGGCTGATATGGTGT
ATGTTACTCAAAGTGCTGCAAGACTTATGCGTGCCATATTTGAGATAGTGCTTCACAGAG
GATGGGCACAGTTGGCGGACAAAGCTCTCAGTCTGTGCAAAATGATTGATAAGAGAATGT
AAGTAAATACAGATTGACTCTCCTATATTAGCTTTGTGTACAGGTAGACCTAAAAATTA-
----------------------------
>MY5147_Hexurella_DragoonMtns_NF_345A
TAGTGTATATTTATGTAGTTATGCTTCTGTAGATGTAAACGCTATTAATATCTTGGCATC
ATAACATTTAGATTCTGGACTTTATCTTTTTATTTATTTACGTGGTGGATATTTTGTTAA
ACTCATGTTGATGTTGTTTTTTGAAGGAAGAAAAACTTGAACTTCAAAAATTGATGGAGC
GTGTCCCTATTCCTATCAAAGAAAGCATGGAAGAATCCAGTGCAAAAGTGAATGTTCTGT
TACAAGCATATATCTCACAGTTGAAATTAGAAGGCTTAGCACTCATGGCTGATATGGTGT
ATGTTACTCAAAGTGCTGCAAGACTTATGCGTGCCATATTTGAGATAGTGCTTCACAGAG
GATGGGCACAGTTGGCGGACAAAGCTCTCAGTCTGTGCAAAATGATTGATAAGAGAATGT
AAGTAAATACGGATTGACTTTCCTATATTAGCTTTGTGTACAGGTAGACCTAAAAATTAA
ACCTTTATGCAATTCCGATGTTTTGTAG
>MY5152_Hexurella_WhetstoneMtns_ApacheCyn
TAGTGTATATTTATGTAGTTATGCTTCTGTAGATGTAAACACTATTAATATCTTGGCATC
ATAACATTTAGATTCTGGACTTTATCTTTTTATTTATTTACATGGTGGGTATTTTGCTAA
ACTCATGTTGATGTTTTTTTTTGAAGGAAGAAAAACTTGAACTTCAAAAATTGATGGAGC
GTGTCCCTATTCCTATCAAAGAAAGCATGGAAGAATCCAGTGCAAAAGTGAATGTTCTGT
TACAAGCATATATCTCACAGTTGAAGTTAGAAGGCTTAGCACTCATGGCTGATATGGTGT
ATGTTACTCAAAGTGCTGCAAGACTTATGCGTGCCATATTTGAGATAGTGCTTCACAGAG
GATGGGCACAGTTGGCGGACAAAGCTCTCAGTCTATGCAAAATGATTGATAAGAGAATGT
AAGTAAATACAGATTGACTCTCCTATATTAGCTTTGTGTACAGGTAGACCTAAAAATTAG
ACCTTTATGCAATTCAGATGTTTTGTAT
>MY5154_Hexurella_SantaRitaMtns_AdobeCyn
TAGTGTATATTTATGTAATTATGCTTCTGTAGATGTAAACACTATTAATATCTTGGCATC
ATAACATTTAGATTCTGGACTTTATCTTTTT-TTTATTTACATGGTGGGTATTTTGCTAA
ACTCATGTTGATGTTTTTTTTTGAAGGAAGAAAAACTTGAACTTCAAAAATTGATGGAGC
GTGTCCCTATTCCTATCAAAGAAAGCATGGAAGAATCCAGTGCAAAAGTGAATGTTCTGT
TACAAGCATATATCTCACAGTTGAAGTTAGAAGGCTTAGCACTCATGGCTGATATGGTGT
ATGTTACCCAAAGTGCTGCAAGACTTATGCGTGCCATATTTGAGATAGTGCTTCACAGAG
GATGGGCACAGTTGGCGGACAAAGCTCTCAGTCTATGCAAAATGATTGATAAGAGAATGT
AAGTAAATACAGATTGACTCTCCTATATTAGCTTTGTGTACAGGTAGACCTAAAAATTAA
ACCTTTATGCAATTCCGATGTTTTGTAG
>MY5164_Hrupicola_Temecula
------------------------------------------------------------
------------------------------------------------------------
------------------------------------------------------------
------------------------------------CCAGTGCAAAAGTGAATGTTCTGT
TACAAGCTTATATCTCACAGTTGAAGTTAGAAGGCTTAGCACTCATGGCTGATATGGTGT
ATGTAACTCAAAGTGCTGCAAGACTTATGCGTGCTATATTTGAGATAGTGCTTCACAGAG
GATGG-------------------------------------------------------
------------------------------------------------------------
----------------------------
>MY5165_Hrupicola_Temecula
TAGTGTATATT--------------------------AACGCTATTAACATCTTGGCATC
ATAACATTTAGATTCTGAACTTTTTCTTTTTATTTATTTACATGGTGGGTGTTTTGCTAA
AATCATGTTGTTGTTT---TTTGAAGGAAGAAAAACTTGAACTTCAAAAACTGATGGAGC
GTGTCCCTATTCCTATCAAAGAAAGCATGGAAGAATCCAGTGCAAAAGTGAATGTTCTGT
TACAAGCTTATATCTCACAGTTGAAGTTAGAAGGCTTAGCACTCATGGCTGATATGGTGT
ATGTAACTCAAAGTGCTGCAAGACTTATGCGTGCTATATTTGAGATAGTGCTTCACAGAG
GATGGGCGCAGTTGGCTGACAAAGCTCTCAGTCTATGCAAAATGATTGACAAGAGAATGT
AAGTAAATACAGATTGACTCTTCTGTTTTAGCTTTGTGTACAGGCAGACCTCAAAATGAA
ACCTTTCTACAATTTCGATG--------
>MY5175_Hapachea_HarshawRd_PatagoniaMtns
--GTGTATATTTATGTAGTTATGCTTCTGTAGATGTAAACACTATTAATATCTTGGCATC
ATAACATTTAGATTCTGGACTTTATCTTTTT-TTTATTTACTTGGTGGGTATTTTGCTAA
ACTCATGTTGATGTTTTTTTTTGAAGGAAGAAAAACTTGAACTTCAAAAATTGATGGAGC
GTGTCCCTATTCCTATCAAAGAAAGCATGGAAGAATCCAGTGCAAAAGTGAATGTTCTGT
TACAAGCATATATCTCACAGTTGAAGTTAGAAGGCTTAGCACTCATGGCTGATATGGTGT
ATGTTACCCAAAGTGCTGCAAGACTTATGCGTGCCATATTTGAGATAGTGCTTCACAGAG
GATGGGCACAGTTGGCGGACAAAGCTCTCAGTCTATGCAAAATGATTGATAAGAGAATGT
AAGTAAATACAGATTGACTCTCCTATATTAGCTTTGTGTACAGGTAGACCTAAAAATTAA
ACCTTTATGCAATTCCGATGTTTTGTAG
>MY5180_Hapachea_MustrangPk_MustangMtns
TAGTGTATATTTATGTAGTTATGCTTCTGTAGATGTAAACACTATTAATATCTTGGCATC
ATAACATTTGGATTCTGGACTTTATCTTTTTATTTATTTACATGGTGGGTATTTTGCTAA
ACTCATGTTGATGTTTTTTTTTGAAGGAAGAAAAACTTGAACTTCAAAAATTGATGGAGC
GTGTCCCTATTCCTATCAAAGAAAGCATGGAAGAATCCAGTGCAAAAGTAAATGTTCTGT
TACAAGCATATATCTCACAGTTGAAGTTAGAAGGCTTAGCACTCATGGCTGATATGGTGT
ATGTTACTCAAAGTGCTGCAAGACTTATGCGTGCCATATTTGAGATAGTGCTTCACAGAG
GATGGGCACAGTTGGCGGACAAAGCTCTCAGTCTATGCAAAATGATTGATAAGAGAATGT
AAGTAAATACAGATTGACTCTCCTATATTAGCTTTGTGTACAGGTAGACCTAAAAATTAA
ACCTTTATCCAATTCGGATGTTTTGTAG
>MY5181_Hapachea_MustrangPk_MustangMtns
---------TTTATGTAGTTATGCTTCTGTAGATGTAAACACTATTAATATCTTGGCATC
ATAACATTTGGATTCTGGACTTTATCTTTTTATTTATTTACATGGTGGGTATTTTGCTAA
ACTCATGTTGATGTTTTTTTTTGAAGGAAGAAAAACTTGAACTTCAAAAATTGATGGAGC
GTGTCCCTATTCCTATCAAAGAAAGCATGGAAGAATCCAGTGCAAAAGTGAATGTTCTGT
TACAAGCATATATCTCACAGTTGAAGTTAGAAGGCTTAGCACTCATGGCTGATATGGTGT
ATGTTACTCAAAGTGCTGCAAGACTTATGCGTGCCATATTTGAGATAGTGCTTCACAGAG
GATGGGCACAGTTGGCGGACAAAGCTCTCAGTCTATGCAAAATGATTGATAAGAGAATGT
AAGTAAATACAGATTGACTCTCCT------------------------------------
----------------------------
>MY5193_Hapachea_HarshawRd_PatagoniaMtns
TAGTGTATATTTATGTAGTTATGCTTCTGTAGATGTAAACACTATTAATATCTTGGCATC
ATAACATTTAGATTCTGGACTTTATCTTTTT-TTTATTTACATGGTGGGTATTTTGCTAA
ACTCATGTTGATGTTTTTTTTTGAAGGAAGAAAAACTTGAACTTCAAAAATTGATGGAGC
GTGTCCCTATTCCTATCAAAGAAAGCATGGAAGAATCCAGTGCAAAAGTGAATGTTCTGT
TACAAGCATATATCTCACAGTTGAAGTTAGAAGGCTTAGCACTCATGGCTGATATGGTGT
ATGTTACCCAAAGTGCTGCAAGACTTATGCGTGCCATATTTGAGATAGTGCTTCACAGAG
GATGGGCACAGTTGGCGGACAAAGCTCTCAGTCTATGCAAAATGATTGATAAGAGAATGT
AAGTAAATACAGATTGACTCTCCTATATTAGCTTTGTGTACAGGTAGACCTAAAAATTAA
ACCTT-----------------------
>MY5194_Hapachea_Ordsummit_MtOrd
--CTGTATATTTATGTAGTTACGTTTCTGCAGATGTAAACAC--TTAATATTTTGGCATC
ATAGCCTTTAGATTCTAGGCTTTTTCTTTTTATTTATTTACATGGTGGGTATTTTGCTAA
ACTCGTGTTGTTGTTGTTTTTTTAAGGAAGAAAAACTTGAACTTCAAAAATTGATGGAGC
GTGTCCCTATTCCTATCAAAGAAAGCATGGAAGAATCCAGTGCGAAAGTGAATGTTCTGT
TACAAGCATATATCTCACAGTTGAAGTTAGAAGGCTTAGCACTCATGGCTGATATGGTGT
ATGTTACTCAAAGTGCTGCAAGACTTATGCGAGCCATATTTGAAATAGTGCTTCACAGAG
GATGGGCACAGCTAGCGGACAAAGCTCTCAGTCTGTGCAAAATGATCGATAAGAGAATGT
AAGTAAATACAGAGTGACCCTCCTGTTTTAACTTTGTGTACAAGAAAACCTTGAAATGAA
ACCTTTATGCAATTCCCATGTTTTGTAG
>MY5195_Hapachea_Ordsummit_MtOrd
------------------------------------------------------------
---------------TAGGCTTTTTCTTTTTATTTATTTACATGGTGGGTATTTTGCTAA
ACTCGTGTTGTTGTTGTTTTTTTAAGGAAGAAAAACTTGAACTTCAAAAATTGATGGAGC
GTGTCCCTATTCCTATCAAAGAAAGCATGGAAGAATCCAGTGCGAAAGTGAATGTTCTGT
TACAAGCATATATCTCACAGTTGAAGTTAGAAGGCTTAGCACTCATGGCTGATATGGTGT
ATGTTACTCAAAGTGCTGCAAGACTTATGCGAGCCATATTTGAAATAGTGCTTCACAGAG
GATGGGCACAGCTAGCGGACAAAGCTCTCAGTCTGTGCAAAATGATCGATAAGAGAATGT
AAGTAAATACAGAGTGACCCTCCTGTTTTAACTTTGTGTACAAGAAAACCTTGAAATGAA
ACCTTTATGCAATTCCCATGTTTTGTAG
>MY5266_Hencina_CerroBolla
TAGTGTATATTTATGTAGTTATGCTTCTGCAGATGTAAATGCTATTAACATCTTGGCATC
ATAACATTTAGATTCTGCATTTTTTCTTTTCATTGATTTACATGGTGGGTGTTTTGCTAA
AATCA---TGTTGTTT---TTTGAAGGAAGAAAAACTTGAACTTCAAAAACTGATGGAGC
GTGTCCCTATTCCTATCAAAGAAAGCATGGAAGAATCCAGTGCAAAAGTGAATGTTCTAT
TACAAGCATATATCTCGCAGTTGAAGTTAGAAGGCTTAGCACTAATGGCTGATATGGTGT
ATGTAACTCAAAGTGCTGCAAGACTTATGCGTGCCATATTTGAGATAGTGCTTCACAGAG
GATGGGCACAGTTGGCTGACAAAGCTCTCAGTCTATGCAAAATGATTGACAAGAGAATGT
AAGTAAATACAGATTGACTCTTCTGTTTTAGCTTTGTGTACAGGCAGACCTCAAAATGAA
ACCTTTATGCAATTCTGATGTTTTGTAG
>MY5267_Hencina_CerroBolla
TAGTGTATATTTATGTAGTTATGCTTCTGCAGATGTAAATGCTATTAACATCTTGGCATC
ATAACATTTAGATTCTGCATTTTTTCTTTTCATTGATTTACATGGTGGGTGTTTTGCTAA
AATCA---TGTTGTTT---TTTGAAGGAAGAAAAACTTGAACTTCAAAAACTGATGGAGC
GTGTCCCTATTCCTATCAAAGAAAGCATGGAAGAATCCAGTGCAAAAGTGAATGTTCTAT
TACAAGCATATATCTCGCAGTTGAAGTTAGAAGGCTTAGCACTAATGGCTGATATGGTGT
ATGTAACTCAAAGTGCTGCAAGACTTATGCGTGCCATATTTGAGATAGTGCTTCACAGAG
GATGGGCACAGTTGGCTGACAAAGCTCTCAGTCTATGCAAAATGATTGACAAGAGAATGT
AAGTAAATACAGATTGACTCTTCTGTTTTAGCTTTGTGTACAGGCAGACCTCAAAATGAA
ACCTTTATGCAATTCTGATGTTTTGTAG
>MY5269_Hexurella_GuadalupeValley
TAGTGTATATTTATGTAGTTATGCTTCTGCAGATGTAAATGCTATTAACAACTTGGCATC
ATAACATTTAGATTCTGCTCT---TTTTTTTATTTATTTACATGGTGGGTGTTTTGCTAA
AATCA---TGTTGTTT---TTTGAAGGAAGAAAAACTTGAACTTCAAAAACTGATGGAGC
GTGTGCCTATTCCTATCAAAGAAAGCATGGAAGAATCCAGTGCGAAAGTGAATGTTCTAT
TACAAGCATATATCTCGCAGTTGAAGTTAGAAGGCTTAGCACTCATGGCTGATATGGTGT
ATGTAACTCAAAGTGCTGCAAGACTTATGCGTGCCATATTTGAGATAGTGCTTCACAGAG
GATGGGCGCAGTTGGCTGACAAAGCTCTCAGTCTATGCAAAATGATTGACAAGAGAATGT
AAGTAAATACAGATTGACTCTTTTGTTTTAGCTTTGTGTACAGGCTGACCTCAAAATGAA
ACCTTTATGCAATTCTGATGTTTTGTAG
>MY5271_Hexurella_GuadalupeValley
TAGTGTATATTTATGTAGTTATGCTTCTGCAGATGTAAATGCTATTAACAACTTGGCATC
ATAACATTTAGATTCTGCTCT---TTTTTTTATTTATTTACATGGTGGGTGTTTTGCTAA
AATCA---TGTTGTTT---TTTGAAGGAAGAAAAACTTGAACTTCAAAAACTGATGGAGC
GTGTGCCTATTCCTATCAAAGAAAGCATGGAAGAATCCAGTGCGAAAGTGAATGTTCTAT
TACAAGCATATATCTCGCAGTTGAAGTTAGAAGGCTTAGCACTCATGGCTGATATGGTGT
ATGTAACTCAAAGTGCTGCAAGACTTATGCGTGCCATATTTGAGATAGTGCTTCACAGAG
GATGGGCGCAGTTGGCTGACAAAGCTCTCAGTCTATGCAAAATGATTGACAAGAGAATGT
AAGTAAATACAGATTGACTCTTTTGTTTTAGCTTTGTGTACAGGCTGACCTCAAAATGAA
ACCTTTATGCAATTCTGATGTTTTGTAG
>MY5276_Hexurella_SanPedro_Martir
TAGTGTATATTTATGTAGTTATACTTCTGCAGATGTAAATGCTATTAACATCTTGGCATC
ATAACATTTAGATTCTGCACTTTTTCTTTTTATTGATTTACGTAGTGGGTGTTTTTCTAA
AATCATG-TGTGTTTT---TTTGAAGGAAGAAAAACTGGAACTTCAAAAACTGATGGAGC
GTGTTCCTATTCCTATCAAAGAAAGCATGGAAGAATCCAGTGCAAAAGTGAATGTTCTAT
TACAAGCATATATCTCGCAGTTGAAGTTAGAAGGCTTAGCACTCATGGCTGATATGGTGT
ATGTAACTCAAAGTGCTGCAAGACTTATGCGTGCCATATTTGAGATAGTGCTTCACAGAG
GATGGGCGCAGTTGGCTGACAAAGCTCTCAGTCTATGCAAAATGATTGACAAGAGAATGT
AAGTAAATACAGATTGACTCTTCTGTTTTAGCTTTGTGTACAGGCAGACCTCAAAATGAA
ACCTTTATGCAATTCTGATGTTTTGTAG
>MY5277_Hexurella_SanPedro_Martir
TAGTGTATATT-ATGTAGTTATGCTTCTGCAGATGTAAATGCTATTAACATCTTGGCATC
ATAACATTTAGATTCTGCACTTTTTCTTTTTATTGATTTACGTAGTGGGTGTTTTTCTAA
AATCATG-TGTGTTTT---TTTGAAGGAAGAAAAACTGGAACTTCAAAAACTGATGGAGC
GTGTTCCTATTCCTATCAAAGAAAGCATGGAAGAATCCAGTGCAAAAGTGAATGTTCTAT
TACAAGCATATATCTCGCAGTTGAAGTTAGAAGGCTTAGCACTCATGGCTGATATGGTGT
ATGTAACTCAAAGTGCTGCAAGACTTATGCGTGCCATATTTGAGATAGTGCTTCACAGAG
GATGGGCGCAGTTGGCTGACAAAGCTCTCAGTCTATGCAAAATGATTGACAAGAGAATGT
AAGTAAATACAGATTGACTCTTCTGTTTTAGCTTTGTGTACAGGCAGACCTCAAAATGAA
ACCTTTATGCAATTCTGATGTTTTGTAG
>MY5280_Hexurella_ArroyoSalado
TAGTGTATATTTATGTAGTTATGCTTCTGCAGATGTAAATGCTATTAACATCTTGGCATC
ATAACATTTGGATTATGGACTTTTTCTTTTTATTTATTTACATGGTGGGTGTTTTGCTAA
AATCA---TGTTCTTT---TTTGAAGGAAGAAAAACTTGAACTTCAAAAACTGATGGAGC
GTGTCCCTATTCCTATCAAAGAAAGCATGGAAGAATCCAGTGCAAAAGTGAATGTTCTAT
TACAAGCATATATCTCGCAGTTGAAGTTAGAAGGCTTAGCACTCATGGCTGATATGGTGT
ATGTAACTCAAAGTGCTGCAAGACTTATGCGTGCCATATTTGAGATAGTGCTTCACAGAG
GATGGGCGCAGTTGGCTGACAAAGCTCTCAGTCTATGCAAAATGATTGACAAGAGAATGT
AAGTAAATACAGATTGACTCTTCTGTTTTAGCTTTGTGTACAGGCAGACCTCAAAATGAA
ACC------------------TTTGTAG
>MY5282_Hexurella_ArroyoSalado
TAGTGTATATTTATGTAGTTATGCTTCTGCAGATGTAAATGCTATTAACATCTTGGCATC
ATAACATTTGGATTATGGACTTTTTCTTTTTATTTATTTACATGGTGGGTGTTTTGCTAA
AATCA---TGTTCTTT---TTTGAAGGAAGAAAAACTTGAACTTCAAAAACTGATGGAGC
GTGTCCCTATTCCTATCAAAGAAAGCATGGAAGAATCCAGTGCAAAAGTGAATGTTCTAT
TACAAGCATATATCTCGCAGTTGAAGTTAGAAGGCTTAGCACTCATGGCTGATATGGTGT
ATGTAACTCAAAGTGCTGCAAGACTTATGCGTGCCATATTTGAGATAGTGCTTCACAGAG
GATGGGCGCAGTTGGCTGACAAAGCTCTCAGTCTATGCAAAATGATTGACAAGAGAATGT
AAGTAAATACAGATTGACTCTTCTGTTTTAGCTTTGTGTACAGGCAGACCTCAAAATGAA
ACC------------------TTTGTAG
>MY5286_Hrupicola_SweetwaterSpr_OrdMtn
TAGTGTATATTTATGTAGTTATGCTTCTGCAGATGTAAACGCTATTAACATCTTGGCATC
GTAATGTTTAGATTCTGGACTTCTTCTTTTTATTTATTTACTTGGTGGGTATTTTGCTAA
AATCATGTTGTTGTTT---TTTGAAGGAAGAAAAACTCGAGCTTCAAAAACTGATGGAGC
GTGTCCCTATTCCTATTAAAGAAAGCATGGAAGAATCCAGTGCAAAAGTGAATGTTCTAT
TACAAGCATATATCTCCCAGTTGAAGTTAGAAGGTTTAGCACTCATGGCTGATATGGTGT
ATGTAACTCAAAGTGCTGCAAGACTTATGCGTGCCATATTTGAGATAGTGCTTCACAGAG
GATGGGCACAGTTGGCTGACAAAGCTCTCAGTCTATGCAAAATGATTGACAAGAGAATGT
AAGTAAATACAGATTGACTCTTCTGTTTTGGCTTTGTGTACAGGTAGACCTCAAAATGAA
ACCTATTTACAATTACGATGTTTTGTAG
>MY5287_Hrupicola_SweetwaterSpr_OrdMtn
TAGTGTATATTTATGTAGTTATGCTTCTGCAGATGTAAACGCTATTAACATCTTGGCATC
ATAATGTTTAGATTCTGGACTTCTTCTTTTTATTTAT---CTTGGTGGGTATTTTGCTAA
AATCATGTTGTTGTTT---TTTGAAGGAAGAAAAACTCGAGCTTCAAAAACTGATGGAGC
GTGTCCCTATTCCTATTAAAGAAAGCATGGAAGAATCCAGTGCAAAAGTGAATGTTCTAT
TACAAGCATATATCTCCCAGTTGAAGTTAGAAGGTTTAGCACTCATGGCTGATATGGTGT
ATGTAACTCAAAGTGCTGCAAGACTTATGCGTGCCATATTTGAGATAGTGCTTCACAGAG
GATGGGCACAGTTGGCTGACAAAGCTCTCAGTCTATGCAAAATGATTGACAAGAGAATGT
AAGTAAATACAGATTGACTCTTCTGTTTTGGCTTTGTGTACAGGTAGACCTCAAAATGAA
ACCTATTTACAATTACGATGTTTTGTAG
>MY5288_Hrupicola_Deadman_Hills
TAGTGTATATTTAAGTGGTTATGCTTCTGC--ATGTAAACGCTATTAACATCTTGGCATC
ATAACATTTCGATTCTGGACTTTTCCTTTTTGTTTATTTACATGGTGGGTGTTTTGCTAA
AATCATGTTGTTGTTT---TTTGAAGGAAGAAAAACTTGAACTTCAAAAGCTGATGGAGC
GTGTCCCTATTCCTATCAAAGAAAGCATGGAAGAATCCAGTGCAAAAGTGAATGTTCTAT
TACAAGCATATATCTCGCAGTTGAAGTTAGAAGGCTTAGCACTCATGGCTGATATGGTGT
ATGTAACTCAAAGTGCTGCAAGACTAATGCGTGCCATATTTGAGATAGTGCTTCACAGAG
GATGGGCACAGTTGGCTGACAAAGCTCTCAGTCTATGCAAAATGATTGACAAGAGAATGT
AAGTAAATACAGATTGACTCTTCTGTTTTAGCTTTGTGTACAGGCAGACCTCAAAATTAA
ACCTATTTACAATTATGATGTTTTGTAG
>MY5289_Hrupicola_Deadman_Hills
TAGTGTATATTTATGTAGTTATGCTTCTGCACATGTAAACGCTATTAACATCTTGGCATC
ATAACATTTTTATTCTGGACTTTTCCTTTTTGTTTATTTACATGGTGGGTGTTTCGCTAA
AATCATGTTGTTGTTT---TTTGAAGGAAGAAAAACTTGAACTTCAAAAACTGATGGAGC
GTGTCCCTATTCCTATCAAAGAAAGCATGGAAGAATCCAGTGCAAAAGTGAATGTTCTAT
TACAAGCATATATCTCGCAGTTGAAGTTAGAAGGCTTAGCACTCATGGCTGATATGGTGT
ATGTAACTCAAAGTGCTGCAAGACTAATGCGTGCCATATTTGAGATAGTGCTTCACAGAG
GATGGGCACAGTTGGCTGACAAAGCTCTCAGTCTATGCAAAATGATTGACAAGAGAATGT
AAGTAAATACAGATTGACTCTTCTGTTTTAGCTTTGTGTACAGGCAAACCTCAAAATTAA
ACCTATTTACAATTATGATGTTTTGTAG
>MY5309_Hapachea_JohnnyLyon_Hills
------------------------------------------------------------
------------------------------------------------------------
-CTCATGTTGATGTTTTTTTTTGAAGGAAGAAAAACTTGAACTACAAAAATTGATGGAGC
GTGTCCCTATTCCTATCAAAGAAAGCATGGAAGAATCCAGTGCAAAAGTGAATGTTCTGT
TACAAGCATATATCTCACAGTTGAAGTTAGAAGGCTTAGCACTCATGGCTGATATGGTGT
ATGTTACTCAAAGTGCTGCAAGACTTATGCGTGCCATATTTGAGATAGTGCTTCACAGAG
GATGGGCGCAGTTGGCGGACAAAGCTCTCAGTCTATGCAAAATGATTGATAAGAGAATGT
------------------------------------------------------------
----------------------------
>MY5310_Hexurella_AntelopeCyn_CerbatMtns
-------------------------------GATGTAAACACTATTAATATCTTGGCATC
ATAACATTTAGATTCTAGGC---TTCTTTTTATTTATTTACATGGTGGGTATTTTGCTAA
ACTCGTGTTGTTGTTT-TTTTTTAAGGAAGAAAAACTTGAACTTCAAAAATTGATGGAGC
GTGTCCCTATTCCTATCAAAGAAAGCATGGAAGAATCCAGTGCAAAAGTGAATGTTCTGT
TACAAGCATATATCTCACAGTTGAAGTTAGAAGGCTTAGCACTCATGGCTGATATGGTGT
ATGTTACTCAAAGTGCTGCAAGACTTATGCGAGCCATATTTGAAATAGTGCTTCACAGAG
GATGGGCACAGCTAGCTGACAAAGCTCTCAGTCTGTGCAAAATGATCGATAAGAGAATGT
AAGTAAATACAGAGTGACCCTCCTGTTTTAACTTTGTGTACAAGAAAACCTCAAAATGAA
ACCTTTATGGAATTCCCATGTTTTGTA-
>MY5311_Hexurella_AntelopeCyn_CerbatMtns
TACTGTATATTTATGTAGTTATGTTTCTGCAGATGTAAACACTATTAATATCTTGGCATC
ATAACATTTAGATTCTAGGC---TTCTTTTTATTTATTTACATGGTGGGTATTTTGCTAA
ACTCGTGTTGTTGTTT-TTTTTTAAGGAAGAAAAACTTGAACTTCAAAAATTGATGGAGC
GTGTCCCTATTCCTATCAAAGAAAGCATGGAAGAATCCAGTGCAAAAGTGAATGTTCTGT
TACAAGCATATATCTCACAGTTGAAGTTAGAAGGCTTAGCACTCATGGCTGATATGGTGT
ATGTTACTCAAAGTGCTGCAAGACTTATGCGAGCCATATTTGAAATAGTGCTTCACAGAG
GATGGGCACAGCTAGCTGACAAAGCTCTCAGTCTGTGCAAAATGATCGATAAGAGAATGT
AAGTAAATACAGAGTGACCCTCCTGTTTTAACTTTGTG----------------------
----------------------------
>MY5312_Hexurella_FoxCyn_MusicMtns
------------------------------------------------------------
--AACATTTAGATTCTAGGC---TTCTTTTTATTTATTTACATGGTGGGTATTTTGCTAA
ACTCGTGTTGTTGTTTTTTTTTTAAGGAAGAAAAACTTGAACTTCAAAAATTGATGGAGC
GTGTCCCTATTCCTATCAAAGAAAGCATGGAAGAATCCAGTGCAAAAGTGAATGTTCTGT
TACAAGCATATATCTCACAGTTGAAGTTAGAAGGCTTAGCACTCATGGCTGATATGGTGT
ATGTTACTCAAAGTGCTGCAAGACTTATGCGAGCCATATTTGAAATAGTGCTTCACAGAG
GATGGGCACAGCTAGCTGACAAAGCTCTCAGTCTGTGCAAAATGATCGATAAGAGAATGT
AAGTAAATACAGAGTGACCCTCCTGTTTTAACCTTGTGTACAAGAAAACCTCAAAATGAA
ACCTTTATGCAATT--------------
>MY5313_Hexurella_FoxCyn_MusicMtns
------------------------------------------------------------
------------------------------------------TGGTGGGTATTTTGCTAA
ACTCGTGTTGTTGTTTTTTTTTTAAGGAAGAAAAACTTGAACTTCAAAAATTGATGGAGC
GTGTCCCTATTCCTATCAAAGAAAGCATGGAAGAATCCAGTGCAAAAGTGAATGTTCTGT
TACAAGCATATATCTCACAGTTGAAGTTAGAAGGCTTAGCACTCATGGCTGATATGGTGT
ATGTTACTCAAAGTGCTGCAAGACTTATGCGAGCCATATTTGAAATAGTGCTTCACAGAG
GATGGGCACAGCTAGCTGACAAAGCTCTCAGTCTGTGCAAAATGATCGATAAGAGAATGT
AAGTAAATACAGAGTGACCCTCCTGTTTTAACCTTGTGTACAAGAAAACCTCAAAATGAA
ACCTTTATGCAATTCCCATGTTTTGTAG
>MY5314_Hexurella_Grasshopper_BrushyMtn
------------------------------------------------------------
-------------------------------------------------------GCTAA
ACTCGTGTTGTTGTTGTTTTTTTAAGGAGGAAAAACTTGAACTTCAAAAATTGATGGAGC
GTGTCCCTATTCCTATCAAAGAAAGCATGGAAGAATCCAGTGCAAAAGTGAATGTTCTGT
TACAAGCATATATCTCACAGTTGAAGTTAGAAGGCTTAGCACTCATGGCTGATATGGTGT
ATGTTACTCAAAGTGCTGCAAGACTTATGCGAGCCATATTTGAAATAGTGCTTCACAGAG
GATGGGCACAGCTAGCTGACAAAGCTCTCAGTCTGTGCAAAATGATCGATAAGAGAA---
------------------------------------------------------------
----------------------------
>MY5315_Hexurella_WagonerRd_BradshawMtns
TATTGTATATTTATGTAGTTATGTTTCTGCAGTTGTAAACACTATTAATATCTTGGCAT-
ATAACATTTAGATTCTAGGCTTTTTCTTTTTATTTATTTACATGGTGGGTATTTTGCTAA
ACTCGTGTTGTTGTTGTTTTTTTAAGGAAGAAAAACTTGAACTTCAAAAATTGATGGAGC
GTGTCCCTATTCCTATCAAAGAAAGCATGGAAGAATCCAGTGCAAAAGTGAATGTTCTGT
TACAAGCATATATCTCACAGTTGAAGTTAGAAGGCTTAGCACTCATGGCTGATATGGTGT
ACGTTACTCAAAGTGCTGCAAGACTTATGCGAGCCATATTTGAAATAGTGCTTCACAGAG
GATGGGCACAGCTAGCAGACAAAGCTCTCAGTCTGTGCAAAATGATCGATAAGAGAATGT
AAGTAAATACAGAGTGACCCTCCTGTTTTAACTTTGTGTACAAGAAAACCTCAAAA----
----------------------------
>MY5316_Hexurella_WagonerRd_BradshawMtns
------------------------------------------------------------
--------------------------------------GGCATGGTGGGTATTTTGCTAA
ACTCATGTTGTTGTTGTTTTTTTAAGGAAGAAAAACTTGAACTTCAAAAATTGATGGAGC
GTGTCCCTATTCCTATCAAAGAAAGCATGGAAGAATCCAGTGCAAAAGTGAATGTTCTGT
TACAAGCATATATCTCACAGTTGAAGTTAGAAGGCTTAGCACTCATGGCTGATATGGTGT
ACGTTACTCAAAGTGCTGCAAGACTTATGCGAGCCATATTTGAAATAGTGCTTCACAGAG
GATGGGCACAGCTAGCAGACAAAGCTCTCAGTCTGTGCAAAATGATCGATAAGAGAATGT
AAGTAAATACAGAGTGACCCTCCTGTTTTAACTTTGTGTACAAGAAAACCTCAAAATGAA
ACCTATATGCAATTCCCATGTTTTGTAG
>MY5317_Hrupicola_Cottonwood_SnYsidroMtns
------------------------------------------------CATCTTGGCATC
ATAACATTTAGATTCTGAACTTTTTCTTTTTATTTATTTACATGGTGGGTGTTTTGCTAA
AATCATGTTGTTGTTT---TTTGAAGGAAGAAAAACTTGAACTTCAAAAACTGATGGAGC
GTGTCCCTATTCCTATCAAAGAAAGCATGGAAGAATCCAGTGCAAAAGTGAATGTTCTGT
TACAAGCATATATCTCACAGTTGAAGTTAGAAGGCTTAGCACTCATGGCTGATATGGTGT
ATGTAACTCAAAGTGCTGCAAGACTTATGCGTGCCATATTTGAGATAGTGCTTCACAGAG
GATGGGCGCAGTTGGCTGACAAAGCTCTCAGTCTATGCAAAATGATTGACAAGAGAATGT
AAGTAAATACAGATTGACTCTTCTGTTTTAGCTTTGTGTACAGGCAGACCTCACAGTGAA
ACCTTTTTACAATTCTGATGT---GTAG
