# Supplementary material for: ﻿Species delimitation, biogeography, and natural history of dwarf funnel web spiders (Mygalomorphae, Hexurellidae, Hexurella) from the United States / Mexico borderlands
Source: Zookeys. 2023 Jun 14;1167:109–57. doi: 10.3897/zookeys.1167.103463 (PMC10285686; doi:10.3897/zookeys.1167.103463)
Supplement: Supplementary material 3 — Input matrices, analysis log files, and output tree files for nuclear and mitochondrial analyses [file zookeys-1167-109_article-103463__-s003.zip › uce-1001849.fasta]

>MY0139_Hexurella_SanDiego_Guatay
TTAAAGTTGTTACATTTGAAATATATTCTTATTTGGAGTGGAATTTTTTCTCTGTTTGGG
TGGCAGTGACTGTGACCTCTCTGTTAGTTTTAAAAAATTCATTTTGAAATGCATTTCTTT
TAAAGATAA-----TATATTTGTATGTAGGTGGCAGTCTATGTCACCGCTTCGTCAGTTT
AAGAAGATACCAGAGGATGTTGTGAAGAAAATCGAAAAGAAAAATTTCCCATGGGAGAGA
CTGTATGATTTGGGACCAAACGAAATTGGTGAACTGCTGAGAATGCCCAAGCTTGGAAAG
ACTGTGCATAAGTACATACATCAGTTTCCAAAAGTTGAATTGTCGGCTCATATTCAACCT
GTGACCCGATCAACTCTCCGAGTTGAGCTTACTATAACTCCAGATTTTCAGTGGGATGAA
AAAGTGCATGGAACTTCAGAGGTATATGATGTTTCATAAAATATATGTTACACCTTACCG
TTAGTAACATTTAATTCACTTTTTCTGTTGTTTCTATAAATTTTCAATCTGGTGAAGCCT
>MY5053_Hexurella_ChiricahuaMtns_PriceCyn
TTAAAGTTGTTACATTTGAAATTTGTTTTTATTCAGAGTGAAATTCTTTCTCTGTTAGGG
ATGCAGTCAGTGTCACCTCTTTGTCAGTTTTAATAAATTCATTTTGAAATGTGTTTCTGT
TAAAGGTAATTTTTTTGTTATTTATGTAGGTGGCAGTCTATGTCACCTCTTCGTCAGTTT
AAGAAGATACCAGAGGATGTTGTGAAGAAAATTGAAAAGAAAAATTTCCCATGGGAGAGA
CTGTATGATTTGGGACCAAACGAAATTGGTGAACTGCTGAGAATGCCCAAACTTGGAAAG
ACTGTGCATAAGTACATACATCAGTTTCCAAAAGTTGAATTGTCTGCTCATATTCAACCT
GTAACCCGATCCACTCTCCGAGTTGAGCTTACTATAACTCCAGATTTTCAGTGGGATGAA
AAAGTGCATGGAACTTCAGAGGTAGATGATGTTTCATAAAATATATATTACAGTATGAAG
TTGGTAACATTTAATTCACTTTGGCTGTTGTTACTCTAAATTTCTAATATGATGAAACCT
>MY5064_Hexurella_MuleMtns_Escabrosa
TTGAAGTTGTTACATTTGAAATTTGTTTTTATTCGGAGTGAAATTTTTTCTCTATTTGTG
AGGCAGTCAGTGTCACCTCTTTGTCAGTTCTAATAAATTCATTTTAAAATGTGTTTCTGT
TAAAGGTAATTTTTTTGTTGTTTATGTAGGTGGCAGTCTATGTCACCTCTTCGTCAGTTT
AAGAAGATACCAGAGGATGTTGTGAAGAAAATTGAAAAGAAAAATTTTCCATGGGAGAGA
CTGTATGATTTGGGACCAAATGAAATTGGTGAACTGCTGAGAATGCCCAAGCTTGGAAAG
ACTGTGCATAAGTACATACACCAGTTTCCAAAAGTTGAATTGTCTGCTCATATTCAGCCT
GTGACCCGATCCACTCTCCGAGTTGAGCTTACTATAACTCCAGATTTTCAGTGGGATGAA
AAAGTGCATGGAACTTCAGAGGTAGATGATGTTTCATAAAATATATATTACACTATAAAG
TTAGTAACATTTAATTCACTTTGGCTGTTGTTACTCTAAATTTCTAATATGGTGAAACCT
>MY5066_Hexurella_MuleMtns_Escabrosa
TTAAAGTTGTTACATTTGAAATTTGTTTTTATTCGGAGTGAAATTTTTTCTCTATTTGGG
TGGCAGTCAGTGTCACCTCTTTGTCAGTTTTAATAAATTCATTTTGAAATGTGTTTCTGT
TAAAGATAATTTTTTTGTTGTTTATGTAGGTGGCAGTCTATGTCACCTCTTCGTCAGTTT
AAGAAGATACCAGAGGATGTTGTGAAGAAAATTGAAAAGAAAAATTTCCCATGGGAGAGA
CTGTATGATTTGGGACCAAACGAAATTGGTGAACTGCTGAGAATGCCCAAGCTTGGAAAG
ACTGTGCATAAGTACATACATCAGTTTCCAAAAGTTGAATTGTCTGCTCATATTCAACCT
GTGACCCGATCCACTCTCCGAGTTGAGCTTACTATAACTCCAGATTTTCAGTGGGATGAA
AAAGTGCATGGAACTTCAGAGGTAGATGATGTTTCATTAAATATATATTACACTATGAAG
TTAGTAACATTTAATTCACTTTGGCTGTTGTTACT-------------------------
>MY5071_Hexurella_SantaRitaMtns_AlisoSprings
TTAAAGTTGTTACATTTGAAATTTGTTTTTATTCAGAGTGTGATTTTTTCTCTATTTGGG
AGGCAGTCAGTGTCACCTCTTTGTCAGTTTTAATAAATTCATTTTGAAATGTGTTTCTGT
TAAAGGTAATTTTTTTGTTGTTTATGTAGGTGGCAGTCTATGTCACCTCTTCGTCAGTTT
AAGAAGATACCAGAGGATGTTGTGAAGAAAATTGAAAAGAAAAATTTCCCATGGGAGAGA
CTGTATGATTTGGGACCAAATGAAATTGGTGAACTGCTGAGAATGCCCAAGCTTGGAAAG
ACTGTGCATAAGTACATACATCAGTTTCCAAAAGTTGAGTTGTCTGCTCATATTCAACCT
GTGACCCGATCCACTCTCCGAGTTGAGCTTACTATAACTCCAGATTTTCAGTGGGATGAA
AAAGTGCATGGAACTTCAGAGGTAGATGATGTTTCATAAAATATATATTACACTATGAAG
TTAGTAACATTTAATTCACTTTGGCTGTTGTTACTCTAAATTTTTAATATGGTGAAACCT
>MY5075_Hexurella_ChiricahuaMtns_CaveCrkCyn
TTAAAGTTGTTACATTTGAAATTTGTTTTTATTCGGAGTGAAATTCTTTCTCTATTTGGG
AGGCAGTCAGTGTCACCTCTTCGTCCGTTTTAAAAAATTAATTTTGAAATGTGTTTCTGT
TAAAGGTAATTTTTTTGTTATTTATGTAGGTGGCAGTCTATGTCACCTCTTCGTCAGTTT
AAGAAGATACCAGAGGATGTTGTGAAGAAAATTGAAAAGAAAAATTTCCCATGGGAGAGA
CTGTATGATTTGGGACCAAACGAAATTGGTGAACTGCTGAGAATGCCCAAGCTTGGAAAG
ACTGTGCATAAGTACATACATCAGTTTCCAAAAGTTGAATTGTCTGCTCATATTCAACCT
GTAACCCGATCCACTCTCCGAGTTGAGCTTACTATAACTCCAGATTTTCAGTGGGATGAA
AAAGTGCACGGAACTTCAGAGGTAGATGATGTTTCATAAAATATATATTACACTATGAAG
TAGGTAACATTTAATTCATTTTGGCTGTTGTTACTCTAAATTTCTAATATGATGAAACCT
>MY5127_Hexurella_WhetstoneMtns_FrenchJoeCyn
TTAAAGTTGTTACATTTGAAATTTGTTTTTATTC--------------------------
------------------------CAGTTTTAATAAATTCATTTTGAAATGTGTTTCTGT
TAAAGGTAAATTTTTTGTTGTTTATGTAGGTGGCAGTCTATGTCACCTCTTCGTCAGTTT
AAGAAGATACCAGAGGATGTTGTGAAGAAAATTGAAAAGAAAAATTTCCCTTGGGAGAGA
CTGTATGATTTGGGACCAAACGAAATTGGTGAACTGCTGAGAATGCCCAAGCTTGGAAAG
ACTGTGCATAAGTATATACATCAGTTTCCAAAAGTTGAATTGTCTGCTCATATTCAACCT
GTGACCCGATCCACTCTCCGAGTTGAGCTTACA--TACTCCAGATTTTCAGTGGGATGAA
AAA--TCATGGAACTTC-------------------------------------------
------------------------------------------------------------
>MY5131_Hexurella_PedregosaMtns_PruneCyn
TTAAAGTTGTTACATTTGAAATTTTTTTTTATTCGGAGTGAAATTCTTTCTCTATTTGGG
AGGCAGTCAGTGTCACCTCTTTGTCAGTTTTAATAAATTAATTTTGAAATGTGTTTCTGT
TAAAGATAATTTTTTTGTTATTTATGTAGGTGGCAGTCTATGTCACCTCTTCGTCAGTTT
AAGAAGATACCAGAGGATGTTGTGAAGAAAATTGAAAAGAAAAATTTCCCATGGGAGAGA
CTGTATGATTTGGGACCAAACGAAATTGGTGAATTGCTGAGAATGCCCAAGCTTGGAAAG
ACTGTGCATAAGTACATACATCAGTTTCCAAAAGTTGAATTGTCTGCTCATATTCAGCCT
GTAACCCGATCCACTCTCCGAGTTGAGCTTACTATAACTCCAGATTTTCAGTGGGATGAA
AAAGTGCACGGAACTTCAGAGGTAGATGATGTTTCGTAAAATATATATTACACTATGAAG
TTGGTAACATTTAATTCACTTTGACTGTTGTTACTCTAAATTTCTAATATGATGAAACCT
>MY5132_Hexurella_PedregosaMtns_PruneCyn
TTAAAGTTGTTACATTTGAAATTTTTTTTTATTCGGAGTGAAATTCTTTCTCTATTTGGG
AGGCAGTCAGTGTCACCTCTTTGTCAGTTTTAATAAATTAATTTTGAAATGTGTTTCTGT
TAAAGATAATTTTTTTGTTATTTATGTAGGTGGCAGTCTATGTCACCTCTTCGTCAGTTT
AAGAAGATACCAGAGGATGTTGTGAAGAAAATTGAAAAGAAAAATTTCCCATGGGAGAGA
CTGTATGATTTGGGACCAAACGAAATTGGTGAATTGCTGAGAATGCCCAAGCTTGGAAAG
ACTGTGCATAAGTACATACATCAGTTTCCAAAAGTTGAATTGTCTGCTCATATTCAGCCT
GTAACCCGATCCACTCTCCGAGTTGAGCTTACTATAACTCCAGATTTTCAGTGGGATGAA
AAAGTGCACGGAACTTCAGAGGTAGATGATGTTTCGTAAAATATATATTACACTATGAAG
TTGGTAACATTTAATTCACTTTGACTGTTGTTACTCTAAATTTCTAATATGATGAAACCT
>MY5136_Hexurella_MiddlemarchCyn
TTAAAGTTGTTACATTTGAAATTCGTTTTTATTCGGAGTGAAATTTTTTCTTTATTTGGG
AGGCAGTCGGTGTTACCTCTTTGTCAGTTTTTATAAATTCATTTTGAAATGTGTATCTGT
TAAAGGTAATTTTTTTGTTGTTTATGTAGGTGGCAGTCTATGTCACCTCTTCGTCAGTTT
AAGAAGATACCAGAGGATGTTGTGAAGAAAATTGAAAAGAAAAATTTCCCATGGGAGAGA
TTGTATGATTTGGGACCAAACGAAATTGGTGAACTGCTGAGAATGCCCAAGCTTGGAAAG
ACTGTGCATAAGTACATACATCAGTTTCCAAAAGTTGAATTGTCTGCTCATATTCAACCT
GTAACCCGATCCACTCTCCGAGTTGAGCTTACTATAACTCCAGATTTTCAGTGGGATGAA
AAAGTGCATGGAACTTCAGAGGTAGATGATGTTTCATAAAATATATATTATACTATGAAG
TTAGTAACATTTAATTCACTTTGGCTGTTGTTACTCTGAATTTCTGATATGGTG------
>MY5147_Hexurella_DragoonMtns_NF_345A
TAATTGTTGTTACATTTGAAATTTGTTTTTATTCGAAGTGAAATTTTTTCTCTATTTGGG
AGGCAGTCAGTGTCACCTCTTTGTCAGTCTTAATAAATTCATTTTGAAATGTGTTTCTGT
TAAAGGTAATTTTTTTGTTGTTTATGTAGGTGGCAGTCTATGTCACCTCTTCGTCAGTTT
AAAAAGATACCAGAGGATGTTGTGAAGAAAATTGAAAAGAAAAATTTCCCATGGGAGAGA
CTGTATGATTTGGGACCAAACGAAATTGGTGAACTGCTGAGAATGCCCAAGCTTGGAAAG
ACTGTGCATAAGTACATACATCAGTTTCCAAAAGTTGAATTGTCTGCTCATATTCAACCT
GTAACCCGATCCACTCTCCGAGTTGAGCTTACTATAACTCCAGATTTTCAGTGGGATGAA
AAAGTGCATGGAACTTCAGAGGTAGATGATGTTTCATAAAATATATATTACACTATGAAG
TTAGTAACATTTAATTCACTTTGGCTGTTGTTACTCTAAATTTCTAATATGGTGAAACCT
>MY5152_Hexurella_WhetstoneMtns_ApacheCyn
TTAAAGTTGTTACATTTGAAATTTGTTTTTATTCGGAGTGAAATTTTTTCTCTGTTTGGG
AGACAGTCAGTCTCACCTCTTTGTCAGTTTTAATAAATTCATTTTGAAATGTGTTTCTGT
TAAAGGTAATTTTTTTGTTGTTTATGTAGGTGGCAGTCTATGTCACCTCTTCGTCAGTTT
AAGAAAATACCAGAGGATGTTGTGAAGAAAATTGAAAAGAAAAATTTCCCTTGGGAGAGA
CTGTATGATTTGGGACCAAACGAAATTGGTGAACTGCTGAGAATGCCCAAGCTTGGAAAG
ACTGTGCATAAGTATATACATCAGTTTCCAAAAGTTGAATTGTCTGCTCATATTCAACCT
GTGACCCGATCCACTCTCCGAGTTGAGCTTACTATAACTCCAGATTTTCAGTGGGATGAA
AAAGTGCATGGAACTTCAGAGGTAGATGATGTTTCATAAAATATATATTACACTATGAAG
TTAGTAACATTTAATTCACTTTGGCTGTTGTTACTCTAAATTTCTAATATGGTGAAACCT
>MY5154_Hexurella_SantaRitaMtns_AdobeCyn
TTAAAGTTGTTGCATTTGAAATTTGTT-TTATTCGGAGTGAAATTTTTTCTCTATTTGGG
AGGCAGTCAGTGTCACCTCTTTGTCAGTTTTAATAAATTCATTTTCAAATGTGTTTCTGT
TAAAGGTAATTTTTTTGTTTTTCATATAGGTGGCAGTCTATGTCACCTCTTCGTCAGTTT
AAGAAGATACCAGAGGATGTTGTGAAGAAAATTGAAAAGAAAAATTTCCCATGGGAGAGA
CTGTATGATTTGGGACCAAATGAAATTGGTGAACTGCTGAGAATGCCCAAGCTTGGAAAG
ACTGTGCATAAGTACATACATCAGTTTCCAAAAGTTGAATTGTCTGCTCATATTCAACCT
GTGACCCGATCCACTCTCCGAGTTGAGCTTACCATAACTCCAGATTTTCAGTGGGATGAA
AAAGTGCATGGAACTTCAGAGGTAGATGATGTTTCATAAAATATATATTACACTATGAAG
TTAGTAACATTTAATTCACTTTGACTGTTGTTACTCTAAATTTCTAATATGGTAAAACCT
>MY5175_Hapachea_HarshawRd_PatagoniaMtns
TTAAAGTTGTTACATTTGAAATCTGTTTTTATTTGGAGTGAAATTTTTTCTCTATTTGGG
AGGCAGTCAGTGTCACCTCTTTGTCAGTTTTAATAAATTCATTTTCAAATGTGTTTCTGT
TAAAGGTAATTTTGTTGTTGTTCATATAGGTGGCAGTCTATGTCACCTCTTCGTCAGTTT
AAGAAGATACCAGAGGATGTTGTGAAGAAAATTGAAAAGAAAAATTTCCCATGGGAGAGA
CTGTATGATTTGGGACCAAATGAAATTGGTGAACTGCTGAGAATGCCCAAGCTTGGAAAG
ACTGTGCATAAGTACATACATCAGTTTCCAAAAGTTGAATTGTCTGCTCATATTCAACCT
GTGACCCGATCCACTCTCCGAGTTGAGCTTACCATAACTCCAGATTTTCAGTGGGATGAA
AAAGTGCATGGAACTTCAGAGGTAGATGATGTTTCATAAAATATATATTACACTATGAAG
TTAGTAACATTTAATTCACTTTGGCTGTTGTTACTCTAAATTTCTAATATGGTGAAACCT
>MY5180_Hapachea_MustrangPk_MustangMtns
TTAAAGTTGTTACATTTGAAATTTGTTTTTATTTGGAATGAAATTTTTTCTCTATTTGGG
AGACAGTCAGTCTCACCTCTTTGTCAGTTTTAATAAATTCATTTTGAAATGTGTTTCTGT
TAAAGGTAATTTTTTTGTTGTTTATGTAGGTGGCAGTCTATGTCACCTCTTCGTCAGTTT
AAGAAGATACCAGAGGATGTTGTGAAGAAAATTGAAAAGAAAAATTTCCCATGGGAGAGA
CTGTATGATTTGGGACCAAACGAAATTGGTGAACTGCTGAGAATGCCCAAGCTTGGAAAG
ACTGTGCATAAGTATATACATCAGTTTCCAAAAGTTGAATTGTCTGCTCATATTCAACCT
GTGACCCGATCCACTCTCCGAGTTGAGCTTACTATAACTCCAGATTTTCAGTGGGATGAA
AAAGTGCATGGAACTTCAGAGGTAGATGATGTTTCATAAAATATGTATTACACTATGAAG
TTAGTAACATTTAATTCACTTTGGCTGTTGTTACTCTAAATTTCTAATATGGTGAAACCT
>MY5181_Hapachea_MustrangPk_MustangMtns
-------TGTTACATTTGAAATTTGTTTTTATTTGGAATGAAATTTTTTCTCTATTTGGG
AGACAGTCAGTCTCACCTCTTTGTCAGTTTTAATAAATTCATTTTGAAATGTGTTTCTGT
TAAAGGTAATTTTTTTGTTGTTTATGTAGGTGGCAGTCTATGTCACCTCTTCGTCAGTTT
AAGAAGATACCAGAGGATGTTGTGAAGAAAATTGAAAAGAAAAATTTCCCATGGGAGAGA
CTGTATGATTTGGGACCAAACGAAATTGGTGAACTGCTGAGAATGCCCAAGCTTGGAAAG
ACTGTGCATAAGTATATACATCAGTTTCTAAAAGTTGAATTGTCTGCTCATATTCAACCT
GTGACCCGATCCACTCTCCGAGTTGAGCTTACTATAACTCCAGATTTTCAGTGGGATGAA
AAAGTGCATGGAACTTCAGAGGTAGATGATGTTTCATAAAATATGTATTACACTATGAAG
TTAGTAACATTTAATTCACTTTGGCTGTTGTTACTCTAAATTTCTAATATGGTGAAACCT
>MY5193_Hapachea_HarshawRd_PatagoniaMtns
TTAAAGTTGTTACATTTGAAATTTGTTTTTATTTGGAGTGAAATTTTTTCTCTATTTGGG
AGGCAGTCAGTGTCACCTCTTTGTCAGTTTTAATAAATTCATTTTCAAATGTGTTTCTGT
TAAAGGTAATTTTGTTGTTGTTCATATAGGTGGCAGTCTATGTCACCTCTTCGTCAGTTT
AAGAAGATACCAGAGGATGTTGTGAAGAAAATTGAAAAGAAAAATTTCCCATGGGAGAGA
CTGTATGATTTGGGACCAAATGAAATTGGTGAACTGCTGAGAATGCCCAAGCTTGGAAAG
ACTGTGCATAAGTACATACATCAGTTTCCAAAAGTTGAATTGTCTGCTCATATTCAACCT
GTGACCCGATCCACTCTCCGAGTTGAGCTTACCATAACTCCAGATTTTCAGTGGGATGAA
AAAGTGCATGGAACTTCAGAGGTAGATGATGTTTCATAAAATATATATTACACTATGAAG
TTAGTAACATTTAATTCACTTTGGCTGTTGTTACTCTAAATTTCTAATATGGTGAAACCT
>MY5266_Hencina_CerroBolla
TTAAAGTTGTTACATTTGAAATATGTTGTTATTCGGAGTGGAATTTATTATCTGTTTGGG
TGGCAGTCACTGTCACCTCTCTGTCAGTTTTAAAAAATTCATTTTGAAATGTGTTTCTGT
TAAAGATAATTTTTTTTATTTATATGTAGGTGGCAGTCTATGTCACCTCTTCGTCAGTTT
AAGAAGATACCAGAGGATGTTGTGAAGAAAATCGAAAAGAAAAATTTCCCATGGGAGAGA
CTGTATGATTTGGGACCAAATGAAATTGGTGAACTGCTGAGAATGCCGAAGCTTGGAAAG
ACTGTGCATAAGTACATACATCAGTTTCCGAAAGTTGAATTGTCGGCTCATATTCAACCT
GTGACCCGATCCACTCTCAGAGTTGAGCTTACAATAACTCCAGATTTTCAGTGGGATGAA
AAAGTGCATGGAACTTCAGAGGTATATGATGTTTCATAAATTATATATTACACCTTACTG
TTAGTAACATTTAATTCACTTTGGCTGTTGTTTCTCTAAATTTTTAATGTGGTGAAACCT
>MY5267_Hencina_CerroBolla
TTAAAGTTGTTACATTTGAAATATGTTGTTATTCGGAGTGGAATTTATTATCTGTTTGGG
TGGCAGTCACTGTCACCTCTCTGTCAGTTTTAAAAAATTCATTTTGAAATGTGTTTCTGT
TAAAGATAATTTTTTTTATTTATATGTAGGTGGCAGTCTATGTCACCTCTTCGTCAGTTT
AAGAAGATACCAGAGGATGTTGTGAAGAAAATCGAAAAGAAAAATTTCCCATGGGAGAGA
CTGTATGATTTGGGACCAAATGAAATTGGTGAACTGCTGAGAATGCCGAAGCTTGGAAAG
ACTGTGCATAAGTACATACATCAGTTTCCGAAAGTTGAATTGTCGGCTCATATTCAACCT
GTGACCCGATCCACTCTCAGAGTTGAGCTTACAATAACTCCAGATTTTCAGTGGGATGAA
AAAGTGCATGGAACTTCAGAGGTATATGATGTTTCATAAATTATATATTACACCTTACTG
TTAGTAACATTTAATTCACTTTGGCTGTTGTTTCTCTAAATTTTTAATGTGGTGAAACCT
>MY5269_Hexurella_GuadalupeValley
TTAAAGTTGTTACGTTTGAAATATGTTCTTATTCGGAGTGGAATTTATTATCTGTTTGGG
TGGCAGTCACTGTCACCTCTCTGTCAGTTTTAAAAAATTCATTTTGAAATGTGTTTCTGT
TAAAGATAATTTTTTTTATTTGTATGTAGGTGGCAGTCTATGTCACCTCTTCGTCAGTTT
AAGAAGATACCAGAGGATGTTGTGAAGAAAATTGAAAAGAAAAATTTCCCATGGGAAAGA
CTGTATGATTTGGGACCAAACGAAATTGGTGAACTGCTGAGAATGCCGAAGCTTGGAAAG
ACTGTGCATAAGTACATACATCAGTTTCCAAAAGTTGAATTGTCGGCTCATATTCAACCT
GTGACCCGATCCACTCTCCGAGTTGAGCTTACAATAACTCCAGATTTTCAGTGGGATGAA
AAAGTGCATGGAACTTCAGAGGTATATGATGTTTCATAAATTATATATTACACCTTACTG
TTAGTAACATTTAATTTACTTTGGATGTTGTT--------TTTTTAATGTGGTGAAACCT
>MY5271_Hexurella_GuadalupeValley
-----GTTGTTACGTTTGAAATATGTTCTTATTCGGAGTGGAATTTATTATCTGTTTGGG
TGGCAGTCACTGTCACCTCTCTGTCAGTTTTAAAAAATTCATTTTGAAATGTGTTTCTGT
TAAAGATAATTTTTTTTATTTGTATGTAGGTGGCAGTCTATGTCACCTCTTCGTCAGTTT
AAGAAGATACCAGAGGATGTTGTGAAGAAAATTGAAAAGAAAAATTTCCCATGGGAAAGA
CTGTATGATTTGGGACCAAACGAAATTGGTGAACTGCTGAGAATGCCGAAGCTTGGAAAG
ACTGTGCATAAGTACATACATCAGTTTCCAAAAGTTGAATTGTCGGCTCATATTCAACCT
GTGACCCGATCCACTCTCCGAGTTGAGCTTACAATAACTCCAGATTTTCAGTGGGATGAA
AAAGTGCATGGAACTTCAGAGGTATATGATGTTTCATAAATTATATATTACACCTTACTG
TTAGTAACATTTAATTTACTTTGGATGTTGTTTCTCTAAATTTTTAATGTGGTGAAACCT
>MY5276_Hexurella_SanPedro_Martir
TTAA-GTTGTTACGTTTGAAATATGTT----------------CTTATTATCTGTTTGGG
TGGCAGTCACTGTCACCTCTCTGTCATTTTTAAAAAATTCATTTTGAAATGTGTTTCTGT
TAAAGATAATTTTTTTTATTTCTATGTAGGTGGCAGTCTATGTCACCTCTTCGTCAGTTT
AAGAAGATACCAGAGGATGTTGTGAAGAAAATTGAAAAGAAAAATTTCCCATGGGAGAGA
CTGTATGATTTGGGACCAAACGAAATTGGTGAACTGCTGAGAATGCCGAAGCTTGGAAAG
ACTGTGCATAAGTACATACATCAGTTTCCGAAAGTTGAATTGTCGGCTCATATTCAACCT
GTGACCCGATCCACTCTCCGAGTTGAGCTTACAATAACTCCAGATTTTCAGTGGGATGAA
AAAGTGCATGGAACTTCAGAGGTATATGATGTTTCATAAATTATATATTACACCTTACTG
TTAGTAACATTTCATTCACTTTGGCTGTTGTTTCTCTAAATTTTTAATGTGGTGAAACCT
>MY5277_Hexurella_SanPedro_Martir
TTAA-GTTGTTACGTTTGAAATATGTT----------------CTTATTATCTGTTTGGG
TGGCAGTCACTGTCACCTCTCTGTCATTTTTAAAAAATTCATTTTGAAATGTGTTTCTGT
TAAAGATAATTTTTTTTATTTCTATGTAGGTGGCAGTCTATGTCACCTCTTCGTCAGTTT
AAGAAGATACCAGAGGATGTTGTGAAGAAAATTGAAAAGAAAAATTTCCCATGGGAGAGA
CTGTATGATTTGGGACCAAACGAAATTGGTGAACTGCTGAGAATGCCGAAGCTTGGAAAG
ACTGTGCATAAGTACATACATCAGTTTCCGAAAGTTGAATTGTCGGCTCATATTCAACCT
GTGACCCGATCCACTCTCCGAGTTGAGCTTACAATAACTCCAGATTTTCAGTGGGATGAA
AAAGTGCATGGAACTTCAGAGGTATATGATGTTTCATAAATTATATATTACACCTTACTG
TTAGTAACATTTCATTCACTTTGGCTGTTGTTTCTCTAAATTTTTAATGTGGTGAAACCT
>MY5280_Hexurella_ArroyoSalado
TTAAAGTTGTTGTATTTGAAATATGTTCTTAATCGGAGAGGAATTTATTGTCTGTTTGGG
TGGCATTCGCTGTCACCTCTCTGTCAGTTTTAGAAAATTCATTTTGAAATGCGTTTCTGT
TAAAGGTAATGTTTTTTATCTGTATGTAGGTGGCAGTCTATGTCACCTCTTCGTCAGTTT
AAGAAGATACCAGAGGATGTTGTGAAGAAAATCGAAAAGAAAAATTTCCCATGGGAGAGA
CTGTATGATTTGGGACCAAATGAAATTGGTGAACTGCTGAGAATGCCGAAGCTTGGAAAG
ACTGTGCATAAGTACATACATCAGTTTCCAAAAGTTGAATTGTCGGCTCATATTCAACCT
GTGACCCGATCCACTCTCCGAGTTGAGCTTACAATAACTCCAGATTTTCAGTGGGATGAA
AAAGTGCATGGAACTTCAGAGGTATATGATGTTTCGTAAATTATATAATACACTTTACTG
TTAGTAACATTTAATTCACTTTGGCTGTTGTTTCTCTAAATTTTTAATGTGGTGAAACCT
>MY5282_Hexurella_ArroyoSalado
-------------------------------------GAGGAATTTATTGTCTGTTTGGG
TGGCATTCGCTGTCACCTCTCTGTCAGTTTTAGAAAATTCATTTTGAAATGCGTTTCTGT
TAAAGGTAATGTTTTTTATCTGTATGTAGGTGGCAGTCTATGTCACCTCTTCGTCAGTTT
AAGAAGATACCAGAGGATGTTGTGAAGAAAATCGAAAAGAAAAATTTCCCATGGGAGAGA
CTGTATGATTTGGGACCAAATGAAATTGGTGAACTGCTGAGAATGCCGAAGCTTGGAAAG
ACTGTGCATAAGTACATACATCAGTTTCCAAAAGTTGAATTGTCGGCTCATATTCAACCT
GTGACCCGATCCACTCTCCGAGTTGAGCTTACAATAACTCCAGATTTTCAGTGGGATGAA
AAAGTGCATGGAACTTCAGAGGTATATGATGTTTCGTAAATTATATAATACACTTTACTG
TTAGTAACATTTAATTCACTTTGGCTGTTGTTTCTCTAAATTTTTAATG-----------
>MY5286_Hrupicola_SweetwaterSpr_OrdMtn
TTAAACTTGTTACATTTGAAATATGTTCGTATTTGAAGTGGAATTTTTTCTCTGTTTGGG
TGGCAGTCACTGTGACCTCTCTGTCAGTTTTAAAAAATTCATTTTGAAGTGCATTTCTGT
TAAAAGATA-----TTTATTTGTATGTAGGTGGCAGTCTATGTCACCACTTCGTCAGTTT
AAGAAGATACCAGAGGATGTTGTAAAGAAAATCGAAAAGAAAAATTTCCCATGGGAGAGA
CTGTATGATTTGGGACCAAACGAAATTGGTGAACTGCTGAGAATGCCCAAGCTTGGAAAG
ACTGTGCATAAGTACATACATCAGTTTCCAAAAGTTGAATTGTCGGCTCATATTCAACCT
GTGACCCGATCAACTCTCCGAGTTGAGCTTACTATAACTCCAGATTTTCAGTGGGATGAA
AAAGTGCATGGAACTTCAGAGGTATATGATGTTTCATAAAATATATAT-----------A
TTAGTAACATTTAATTCACTTTGGCTGTTGTTTCTCTAAATTTTTAATGTGGTGAAGCCT
>MY5287_Hrupicola_SweetwaterSpr_OrdMtn
TTAAACTTGTTACATTTGAAATATGTTCGTATCTGAAGTGGAATTTTTTCTCTGTTTGGG
TGGCAGTCACTGTGACCT--CTGTCAGTTTTAAAAAATTCATTTTGAAGTGCATTTCTGT
TAAAGATAA------ATATTTGTATGTAGGTGGCAGTCTATGTCACCACTTCGTCAGTTT
AAGAAGATACCAGAGGATGTTGTGAAGAAAATTGAAAAGAAAAATTTCCCATGGGAGAGA
CTGTATGATTTGGGACCAAACGAAATTGGTGAACTGCTGAGAATGCCCAAGCTTGGAAAG
ACTGTGCATAAGTACATACATCAGTTTCCAAAAGTTGAATTGTCGGCTCATATTCAACCT
GTGACCCGATCAACTCTCCGAGTTGAGCTTACTATAACTCCAGATTTTCAGTGGGATGAA
AAAGTGCATGGAACTTCAGAGGTATATGATGTTTCATAAAATATATAT-----------A
TTAGTAACATTTAATTCACTTTGGCTGTTGTCTCTCTAAATTTTTAATGTGGTGAAGCCT
>MY5288_Hrupicola_Deadman_Hills
TTAAAGTTGTTACATTCAAAATATGTTCTAATTAGGAGTGGAATTTTTTCTCTGTTTGGG
TTACAGTCACTGTGACCTC--TGTCAGTTTTTAAAAATTCATTTTGAAATGTGTTTCTGT
TAAAGATAA------TTATTTGTATGTAGGTGGCAATCTATGTCACCACTTCGTCAATTT
AAGAAGATACCAGAGGATGTTGTGAAGAAAATTGAAAAGAAAAATTTCCCATGGGAGAGA
CTGTATGATTTGGGACCAAATGAAATTGGTGAACTGCTGAGAATGCCCAAGCTTGGAAAG
ACTGTGCATAAGTACATACATCAGTTTCCAAAAGTTGAATTGTCGGCTCATATTCAACCT
GTGACCCGATCAACTCTCCGAGTTGAGCTTACTATAACTCCAGATTTTCAGTGGGATGAA
AAAGTGCATGGAACTTCAGAGGTATGTGATGTTTCATAAAATATATATTACACCTTACCA
TTAGTAACATTTAATTCACTTTGGCTGTTGTTTCTCTAAATTGTTGATGTGGTGAAGTCT
>MY5289_Hrupicola_Deadman_Hills
TTAAAGTTGTTACATTCAAAATATGTTCTAATTAGGAGTGGAATTTTTTCTCTGTTTGGG
TTACAGTCACTGTGACCTC--TGTCAGTTTTAAAAAATTCATTTTGAAATGTGTTTCTGT
TAAAGATAA------TTATTTGTATGTAGGTGGCAATCTATGTCACCACTTCGTCAATTT
AAGAAGATACCAGAGGATGTTGTGAAGAAAATTGAAAAGAAAAATTTCCCATGGGAGAGA
CTGTATGATTTGGGACCAAACGAAATTGGTGAACTGCTGAGAATGCCCAAGCTTGGAAAG
ACTGTGCATAAGTACATACATCAGTTTCCAAAAGTTGAATTGTCGGCTCATATTCAACCT
GTGACCCGATCAACTCTCCGAGTTGAGCTTACTATAACTCCAGATTTTCAGTGGGATGAA
AAAGTGCATGGAACTTCAGAGGTATGTGATGTTTCATAAAATATATATTACACCTTACCA
TTAGTAACATTTAATTCACTTTGACTGTTGTTTCTCTAAATTGTTGATGTGGTG------
>MY5309_Hapachea_JohnnyLyon_Hills
------TTGTTACATTTGAAATTTGTTTTTATTCGGAGTGAAATTTTTTCTCTATTTGGG
AGACAGTCAGTCTCACCTCTTTGTCAGTTTTAATAAATTCATTTTGAAATGTGTTTCTGT
TAAAGGTAATTTTGTTGTTGTTTATGTAGGTGGCAGTCTATGTCACCTCTTCGTCAGTTT
AAGAAGATACCAGAGGATGTTGTGAAGAAAATTGAAAAGAAAAATTTCCCTTGGGAGAGA
CTGTATGATTTGGGACCAAACGAAATTGGTGAACTGCTGAGAATGCCCAAGCTTGGAAAG
ACTGTGCATAAGTATATACATCAGTTTCCAAAAGTTGAATTGTCAGCTCATATTCAACCT
GTGACCCGATCCACTCTCCGAGTTGAGCTTACCATAACTCCAGATTTTCAGTGGGATGAA
AAAGTGCATGGAACTTCAGAGGTAGATGATGTTTCATAAAATATATATTACGCTATGAAG
TTTGTAACATTTAATTCACTTTGGCTGTTGTTACTCTAAATTTCTAATATG-TGAAACCT
>MY5310_Hexurella_AntelopeCyn_CerbatMtns
----------------------------------------------------------CG
AGGCAGTCAGTGTCGTCTCTTTGTCAGTTTTAATAAATTCATTTTGAAATGTGTTTCTGT
TAAAGGTAACTTTTTTTTTGTGTATGTAGGTGGCAATCTATGTCACCTCTTCGTCAGTTT
AAGAAGATACCAGAGGATGTTGTGAAGAAAATTGAAAAGAAAAATTTCCCATGGGAAAGA
CTGTATGATTTGGGACCGAACGAAATTGGTGAACTGCTGAGAATGCCCAAGCTTGGAAAG
ACTGTGCATAAGTACATACATCAGTTTCCAAAAGTTGAATTGTCTGCT------------
------------------------------------------------------------
------------------------------------------------------------
------------------------------------------------------------
>MY5311_Hexurella_AntelopeCyn_CerbatMtns
------------------------------------------------------------
------------------------------------------------------------
--AAGGTAACTTTTTTTTTGTGTATGTAGGTGGCAATCTATGTCACCTCTTCGTCAGTTT
AAGAAGATACCAGAGGATGTTGTGAAGAAAATTGAAAAGAAAAATTTCCCATGGGAAAGA
CTGTATGATTTGGGACCGAACGAAATTGGTGAACTGCTGAGAATGCCCAAGCTTGGAAAG
ACTGTGCATAAGTACATACATCAGTTTCCAAAAGTTGAATTGTCTGCTCATATTCAACCT
GTGACCCGATCCACTCTCCGAGTTGAGCTTACTATAACTCCAGAT---------------
------------------------------------------------------------
------------------------------------------------------------
>MY5312_Hexurella_FoxCyn_MusicMtns
------------------------------------------------------------
----------------------------------AAATTCATTTTGAAATGTGTTTCTGT
TAAAGGTAATTTTTTTTTTGTGTATGTAGGTGGCAATCTATGTCACCTCTTCGTCAGTTT
AAGAAGATACCAGAGGATGTTGTGAAGAAAATTGAAAAGAAAAATTTCCCATGGGAAAGA
CTGTATGATTTGGGACCGAACGAAATTGGTGAACTGCTGAGAATGCCCAAGCTTGGAAAG
ACTGTGCATAAGTACATACATCAGTTTCCAAAAGTTGAATTGTCTGCTCATATTCAACCT
GTGACCCGATCCACTCTCCGAGTTGAGCTTACTATAACTCCAGATTTTCAGTGGGATGAA
AAAGTGCATGGAACTTCAGAGGTAAATGATGTTTCATAAAATATATATTACACCATGCAG
TTAGTAA-----------------------------------------------------
>MY5313_Hexurella_FoxCyn_MusicMtns
------------------------------------------------------------
------------------------------TAATAAATTCATTTTGAAATGTGTTTCTGT
TAAAGGTAACTTTTTTTTTGTGTATGTAGGTGGCAATCTATGTCACCTCTTCGTCAGTTT
AAGAAGATACCAGAGGATGTTGTGAAGAAAATTGAAAAGAAAAATTTCCCATGGGAAAGA
CTGTATGATTTGGGACCGAACGAAATTGGTGAACTGCTGAGAATGCCCAAGCTTGGAAAG
ACTGTGCATAAGTACATACATCAGTTTCCAAAAGTTGAATTGTCTGCTCATATTCAACCT
GTGACCCGATCCACTCTCCGAGTTGAGCTTACTATAACTCCAGATTTTCAGTGGGATGAA
AAAGTGCATGGAACTTCAGAGGTAAATGATGTT---------------------------
------------------------------------------------------------
>MY5314_Hexurella_Grasshopper_BrushyMtn
------------------------------------------------------------
----------------------------------------------ATGTGT-TTTCTGT
TAAAGGTCATTTTTTTGTTGTGTATGTAGGTGGCAGTCTATGTCACCTCTTCGTCAGTTT
AAGAAGATACCAGAGGATGTTGTGAAGAAAATT-AAAAGAAAAATTTCCCATGGGAAAGA
CTGTATGATTTGGGACCGAACGAAATTGGTGAACTGCTGAGAATGCCCAAGCTTGGAAAG
ACTGTGCATAAGTACATACATCAGTTTCCAAAAGTTGAATTGTCTGCTCATATTCAACCT
GTGAC-------------------------------------------------------
------------------------------------------------------------
------------------------------------------------------------
>MY5315_Hexurella_WagonerRd_BradshawMtns
------------------------------------------------------------
AGGCAGTCAGTGTCGTCTCT--GTCAGTATT-----ATTCATTTTGAAATGTGTTTCTGT
TAAAGGTAATTTTTTTGTTGTGTATGTAGGTGGCAGTCTATGTCACCTCTTCGTCAGTTT
AAGAAGATACCAGAGGATGTTGTGAAGAAAATTGAAAAGAAAAATTTCCCATGGGAGAGA
CTGTATGATTTGGGACCGAATGAAATTGGTGAACTGCTGAGAATGCCCAAGCTTGGAAAG
ACTGTGCATAAGTACATACATCAGTTTCCAAAAGTTGAATTGTCTGCTCATATTCAACCT
GTGACCCGATCCACTCTCCGAGTTGAGCTTACTATAACTCCAGATTTTCAGTGGGATGAA
AAAGTGCATGGAACTTCAGAGGTAAATGATGTTTCATAAAATATATATTACACCATACAG
TTAGTAACATTTAATTCACTTTAGCTGTTGTTACTCGAAATTTT--------TGAAACCT
>MY5316_Hexurella_WagonerRd_BradshawMtns
TTAAAGATGTTACATTTGAAATATGTTTTTATTCGGGGTTGAATTTTTTCTCAATTTGCG
AGGCAGTCAGTGTCGTCTCTTTGTCAGTATAAATTAAT----------------------
---------TTTTTTTGTTGTGTATGTAGGTGGCAGTCTATGTCACCTCTTCGTCAGTTT
AAGAAGATACCAGAGGATGTTGTGAAGAAAATTGAAAAGAAAAATTTCCCATGGGAGAGA
CTGTATGATTTGGGACCGAATGAAATTGGTGAACTGCTGAGAATGCCCAAGCTTGGAAAG
ACTGTGCATAAGTACATACATCAGTTTCCAAAAGTTGAATTGTCTGCTCATATTCAACCT
GTGACCCGATCCACTCTCCGAGTTGAGCTTACTATAACTCCAGATTTTCAGTGGGATGAA
AAAGTGCATGGAACTTCAGAGGTAAATGATGTTTCATAAAATATATATTACACCATACAG
TTAGTACCATTTAATTCACTTTAGCTGTTGTTACTCGAAATTTT--------TGAAACCT
>MY5317_Hrupicola_Cottonwood_SnYsidroMtns
-------------------GATATGTTCTTATTCAGAGTGGAATTTTTTCTCTGTTTGGG
TGGCAGTCACTGTGACCTCTATGTCAGTTTTAAAAAATTCATTTTGGAATGTGTTTCTGC
TAAAGATAA------ATATTTGTATGTAGGTGGCAGTCTATGTCACCGCTTCGTCAGTTT
AAGAAGATACCAGAAGATGTTGTGAAGAAAATTGAAAAGAAAAATTTCCCATGGGAAAGA
CTGTATGATTTGGGACCAAACGAAATTGGTGAACTGCTGAGAATGCCCAAGCTTGGAAAG
ACTGTGCATAAGTACATACATCAGTTTCCAAAAGTTGAATTGTCGGCTCATATTCAACCT
GTGACCCGATCAACTCTCCGAGTTGAGCTTACTATAACTCCAG-----------------
------------------------------------------------------------
------------------------------------------------------------
