# Supplementary material for: ﻿Species delimitation, biogeography, and natural history of dwarf funnel web spiders (Mygalomorphae, Hexurellidae, Hexurella) from the United States / Mexico borderlands
Source: Zookeys. 2023 Jun 14;1167:109–57. doi: 10.3897/zookeys.1167.103463 (PMC10285686; doi:10.3897/zookeys.1167.103463)
Supplement: Supplementary material 3 — Input matrices, analysis log files, and output tree files for nuclear and mitochondrial analyses [file zookeys-1167-109_article-103463__-s003.zip › uce-1003336.fasta]

>MY0059_Hapachea_SantaRitaMtns_MaderaCyn
CATTACTCTCATTAAAGGTACTGCAACTGCCAACATAAACCATATTTACATTATAAACAG
ATGTGAAACACCTACAGCAAACAGTGCTGATTTGCCTTTTCCTGTTTTTGCATTTGTTTA
TTTTTAGTATTTTTGTTGTTCTCCTAATCAACGTGTCCTCCAATCAAGAGATGTGATAAG
ATGTTACTATAAATGTATGTGCTATGCAGAAGTGCTGCATTTATTCATATATATTTCTGT
TCTTAAAATTATAGGTTATTGCCTGTGTAGGGCAGCAAAATGTTGAAGGAAAACGTATAC
CCTTTGGTTTTAGAAAGCGAACATTGCCTCATTTTATTAAGGATGATTATGGCCCCGAGA
GCAGGGGTTTTGTGGAGAATTCGTACCTTGCTGGGCTGACACCGTCAGAATTCTTCTTTC
ATGCCATGGGAGGTCGTGAAGGTCTCATTGATACTGCTGTCAAGACAGCTGAAACAGGTA
TTGTTTCCCTGTTTGAAATCATTGATGAATATTTGTAAAGATGAAATGTATAAACAATAT
ACCAGCTAGGTCCAGTTTTGTTTTTCTAAATTGTGTGACTGAAAGATGCTGTATTCTTTA
TGGACATATCTGGTTCTGATTTCATGTATAGG-TAATTGTTGCAACATGCATTTTT
>MY0139_Hexurella_SanDiego_Guatay
CATTACTCGCATTAAAAATACTACAACTGCCAACTTAAA-CATGTTTACATTGTAAATGG
ATGTGAAACACCTGCAGCAAAGAGTACTGATTTGCCATTGCCTGTTTTTGCATTTTCTT-
TTTTCAGTATTTCTATCGTTCTCCTAATCAGCCTGTACTCCAATCAAGAGACGTGATAAG
CTGTTACTGTAAATGTATATGCTGTGCAGAAGTGCCGCATTTATCCATGTATATTTCTGT
TCTTAAAATTACAGGTTATTGCCTGTGTAGGGCAGCAAAATGTTGAAGGAAAACGTATAC
CCTTTGGTTTTAGAAAGCGAACTTTGCCGCATTTTATTAAAGATGATTATGGTCCTGAGA
GCAGAGGTTTTGTAGAGAATTCATACCTTGCTGGACTGACACCATCAGAATTCTTCTTTC
ATGCCATGGGAGGTCGTGAAGGTCTCATTGATACTGCTGTCAAGACAGCTGAAACAGGTA
TTATTTCCCTGTTTGAAATCATTAATCAATATTCATAAAGGTGAAATGTATAAATAATAT
ACCAGCTAGATCCAGTTTTATTTTTCTGAATTGTGTGACTAAAAGGTGTTTTATTCTTTA
CGGACATAACTGGCTCTGATTTCATGTATAGAGCAATTGATGTAACATGCATTTTT
>MY5053_Hexurella_ChiricahuaMtns_PriceCyn
CATTACTCTCATTAAAGGTACTGCAACTGCCAACATAAACCATATTTACATGGTAAACAG
ATGTGAAACACCTACAACAAACAGTGCTGATTTGCCTTTTCCTGTTTTTGCATTTGTTTG
TTTTTAGTATTTCTGTT---CTCCTAATTAACATATCCTCCAATCAAGAAATGTGATAAG
ATGTTACTATAAATGTATGTGCTATGCAGAAGTGCTGCATTTATTCATAAATATTTCTGT
TCTTAAAATTATAGGTTATTGCCTGTGTAGGGCAGCAAAATGTTGAAGGAAAACGTATAC
CCTTTGGTTTTAGAAAGCGAACTTTGCCTCATTTTATTAAAGATGATTATGGCCCCGAGA
GCAGGGGTTTTGTGGAGAATTCGTACCTTGCTGGGCTGACACCGTCAGAATTCTTCTTTC
ATGCCATGGGAGGTCGTGAAGGTCTCATTGATACTGCTGTCAAGACAGCTGAAACAGGTA
TTGTTTCCCTGTTTGAAATCATTGATGAATATTTGTAAAGATGAAATGTATAAACAATAT
ACCAGCTAGGTCCAGTTTTGTTTTTCTAAATTGTGGGACTGAAAGATGCTTTATTCTTTA
CGGACATAACTGGTTCTGATTTCATGTATAAGTCAATTGTTGCAACATGCATTTTT
>MY5064_Hexurella_MuleMtns_Escabrosa
CATTACTCTCATTAAAGGTACTGCAACTGCCAACATAAACCATATTTACATTGTAAACAG
ATGTAAAACACCTACAGCAAACAGTACTGATTTGCCTTTTCCTGTTTTTGCATTTGTTTA
TTTTTAGTATTTTTGTTGTTCTCCTAATCAACGTGTCCTCCAATCAAGAGATGTGATAAG
ATGTTACTATAAATGTATGTGCTATGCAGAAGTGCTGCATTTAATCATATATATTTCTGT
TCTAAAAATTATAGGTTATTGCCTGTGTAGGGCAGCAAAATGTTGAAGGAAAACGTATAC
CATTTGGTTTTAGAAAGCGAACTTTGCCTCATTTTATTAAAGATGATTATGGCCCCGAGA
GCAGGGGTTTTGTGGAGAATTCGTACCTTGCTGGGCTGACACCGTCAGAATTCTTCTTTC
ATGCCATGGGAGGTCGTGAAGGTCTCATTGATACAGCTGTCAAGACAGCTGAAACAGGTA
TTGTTTCCCTGTTTGAAATCATTGATGAATATTTGTAAAGATGAAATGTATAAACAATAT
ACCAGCTAGGTCCAGTTTTGTTTTTCTAAATTGTGTGACTGAAAGATGC-TTATTCTTTA
TGGACATAACTAGTTCTGATTTCATGTATAGGTCAATTGTTGCAACGTGCATTTTT
>MY5071_Hexurella_SantaRitaMtns_AlisoSprings
CATTACTCTCATTAAAGGTACTGCAACTGTCAATATAAACCATATTTACATTGTAAACAG
ATGTGAAACGCCTACAGCAAACAGTGCTGATTTGCCTTTTCCTGTTGTTGCATTTGTTTA
TTTTTGGTATTTTTGTTGTTCTCCTAATCAACGTGTCCTCCAATCAAGAGATGTGATAAG
ATGTTACTATAAATGTATGTGCTATGCAGAAGTGCTGCATTTATTCATATATATTTCTGT
TCTTAAAATTATAGGTTATTGCCTGTGTAGGGCAGCAAAATGTTGAAGGAAAACGTATAC
CCTTTGGTTTTAGAAAGCGAACTTTGCCTCATTTTATTAAAGATGATTATGGCCCCGAGA
GCAGGGGTTTTGTGGAGAATTCGTACCTTGCTGGGCTGACACCGTCAGAATTCTTCTTTC
ATGCCATGGGAGGTCGTGAAGGTCTCATTGATACTGCTGTCAAGACAGCTGAAACAGGTA
TTGTTTCCCTGTTTGAAATCATTGATGAATGTTTGTAAAGATGAAATGTATA--------
ACCGGCTAGGTCCAGTTTTGTTTTTCTAAATTGTGTGACTGAAAGATGCTTTATTCTTTA
TGGACATAACTGGTTCTGATTTCATGTATAGGTCAATTGTTACAACATGCATTTTT
>MY5075_Hexurella_ChiricahuaMtns_CaveCrkCyn
CATTACTCTCATTAAAGGTACTGCAACTGCCAACATAAACCATATTTACATTGTAAGCAG
ATGTGAAACACCTACAGCAAACGGAGCTGATTTGCCTTTTCCTGTTTTTACATTTATTTA
TTTTTAGTATTTCTGTT---CTCCTAATCAACGTGTCCTCCAATCAAGAAATGTGATAAG
ATGTTACTATAAATGTATGTGCTATGCAGAAGTGCTGCATTTATTCATAAATATTTCTGT
TCTTAAAATTATAGGTTATTGCCTGTGTAGGGCAGCAAAATGTTGAAGGAAAACGTATAC
CCTTTGGTTTTAGAAAGCGAACTTTGCCTCATTTTATTAAAGATGATTATGGCCCCGAGA
GCAGGGGTTTTGTGGAGAATTCGTACCTTGCTGGGCTGACACCGTCAGAATTCTTCTTTC
ATGCCATGGGAGGTCGTGAAGGTCTCATTGATACTGCTGTCAAGACAGCTGAAACAGGTA
TTGTTTCCCTGTTTGAAATCATTGATGAATATTTGTAAAGATGAAATGTATAAACAATAT
ACCAGCTAGGTCCAGTTTTGTTTTTCTAAATTGTGTGACTGAAAGATGCTTTATTCTTTA
TGGACATAACTGGTTCTGATTTCACGTATAGGTCAATTGTTGCAACATGCATTTTT
>MY5126_Hexurella_SantaCatalinaMtns_NuggetCyn
CATTACTCTCATTAAAGGTACTGCAACTGTCAACATAAACCATATTTACATTGTAAACAG
ATGTGAAACACCTGCAGCAAACAGTGCTGATTTGCCTTTTCCTGTTTTTGCATTTGTTTA
TTTTTAGTATTTTTGTTGTTCTCCTAATCAGCGTGTCCTCCAATCAAGAGATGTGACAAG
ATGTTACTATAAATGTATGTGCTATGCAGAAGTGCTGCATTTTTTCATATATATTTCTGT
TCTTAAAATTATAGGTTATTGCCTGTGTAGGGCAGCAAAATGTTGAAGGAAAACGTATAC
CCTTTGGTTTTAGAAAGCGAACTTTGCCTCATTTTATTAAAGATGATTATGGCCCCGAGA
GCAGGGGTTTTGTGGAGAATTCGTACCTTGCTGGGCTGACACCGTCAGAATTCTTCTTTC
ATGCCATGGGAGGTCGTGAAGGTCTCATTGATACTGCTGTCAAGACAGCTGAAACAGGTA
TTGTTTCCCTGTTTGAAATCATTGATGAATATTTGTAAAGATGAAATGTATA--------
ACCAGCTAGGTCCAGTTTTGTTTTTCTAAATTGTGTGACTGAAAAATGCTTTATTCTTTA
TGGACATAACTGGTTCTGATTTCATGTATAGGTCAATTGTTACAACATGCATTTTT
>MY5127_Hexurella_WhetstoneMtns_FrenchJoeCyn
------------------------------------------------------------
------------------------------------------------------------
---------------------------------TGTCCTCCAATCAAGAGATGT-ATAAG
ATGTTACT-TAAATGTAT-TGCT-TGCAGAAGTGC-GCATTTA-TCATT-ATATTTCTGT
TCTTAAAATTATAGGTTATTGCCTGTGTAGGGCAGCAAAATGTTGAAGGAAAACGTATAC
CCTTTGGTTTTAGAAAGCGAACTTTGCCTCATTTTATTAAAGATGATTATGGCCCCGAGA
GCAGGGGTTTTGTGGAGAATTCGTACCTTGCTGGGCTGACACC-TCGGAATTCTTCTTTC
ATGCCATGGGAG------------------------------------------------
------------------------------------------------------------
------------------------------------------------------------
--------------------------------------------------------
>MY5128_Hexurella_WhetstoneMtns_FrenchJoeCyn
------------------------------------------------------------
------------------------------------------------------------
------------------------------------------------------------
------------------------------------------------------------
------------------------------GGCAGCAAAATGTTGAAGGAAAACGTATAC
CCTTTGGTTTTAGAAAGCGAACTTTGCCTCATTTTATTAAAGATGATTATGGCCCCGAGA
GCAGGGGTTTTGTGGAGAATTCGTACCTTGCTGGGCTGACACCGTCGGAATTCTTCTTTC
A-----------------------------------------------------------
------------------------------------------------------------
------------------------------------------------------------
--------------------------------------------------------
>MY5131_Hexurella_PedregosaMtns_PruneCyn
------------------------------------------------------------
--------------------------------TGCCTTTTCCTGTTTTTGCATTTCTTTT
TTTTTAGCATTTCTGTT---CTCCTAATCAACGTGTCCTCCAATCAAGAAATGTGATAAG
ATGTTACTATAAATGTATGTGCTATGCAGAAGTGCTGCATTTATTCATATATATTTCTGT
TCTTGAAATTATAGGTTATTGCCTGTGTAGGGCAGCAAAATGTTGAAGGAAAACGTATAC
CCTTTGGTTTTAGAAAGCGAACTTTGCCTCATTTTATTAAAGATGATTATGGCCCTGAGA
GCAGGGGTTTTGTGGAGAATTCGTACCTTGCTGGGCTGACGCCGTCGGAATTCTTCTTTC
ATGCCATGGGAGGTCGTGAAGGTCTCATTGATACTGCTGTCAAGACAGCTGAAACAGGTA
TTGTTTCCTTGTTTGAAATCATTGATGAATATTTGTAAAGATGAAATGTATAAACAATAT
ACCAGCTAGGTCCAGTTTTGTTTTTCTAAATTGTGTGACTGAAAGATGCTTTATTCTTTA
CGGACATAACTGGTTCTGATTTCATGTATAAGTCATTTGTTGCAAAATGCATTTTT
>MY5136_Hexurella_MiddlemarchCyn
---------------AAGTACTGCAACGGCCAACATAAACCAAATTTACATTGTAAACAG
ATGTGAAACACCTACAGCAAACAGTGCTGATTTGTTTTTTCCTGTTTTTGCATTTGTTTA
TTTTTAGTATTTCTGTT---CTCCTAATCAACGTGTCCTCCAATCAAGAGATGTGATAAG
ATGTTACTGTAAGTGTATGTGCTATGCAGAAGTACTGCATTTATTCATATATATTTCTGT
TCTTAAAATTATAGGTTATTGCCTGTGTAGGGCAGCAAAATGTTGAAGGAAAACGTATAC
CCTTTGGTTTTAGAAAGCGAACTTTGCCTCATTTTATTAAAGATGATTATGGCCCCGAGA
GCAGGGGTTTTGTGGAGAATTCGTACCTTGCTGGGCTGACCCCGTCCGAATTCTTCTTTC
ATGCCATGGGAGGTCGTGAAGGTCTCATTGATACTGCTGTCAAGACAGCTGAAACAGGTA
TTGTCTCCCTGTTTGAAATCATTGATGAATATTTGTAAAGATGAAATGTATAAACAATAT
ACCAGCTAGGTCCAGTTTTGTTTTTCTAAATTGTGTGACTGAAAGATGCTTTTTTCTTTA
TGGACATAACTGGTTCTGATTTCATGTATAGGTCAATTGTTGCAACATGCATTTTT
>MY5147_Hexurella_DragoonMtns_NF_345A
CATTACTCTCATTAAAGGTACTGCAGCTGCCAACATAAACCATATTTGCATTGTAAACAG
ATGTGAAACACCTGCAGCAAACAGTGCTGATTTGCCTTTTCCTGTTTGTGCATTTGTTTA
TTTTTAGTATTTCTGTT---CTCCTAATCAACGTGTCCTCCAATCAAGAGATGTGATAAG
ATGTTACTGTAAGTGTATGTGCTATGCAGAAGTACTGCATTTATTCATATATATTTCTGT
TCTTAAAATTATAGGTTATTGCCTGTGTAGGGCAGCAAAATGTTGAAGGAAAACGTATAC
CCTTTGGTTTTAGAAAGCGAACTTTGCCTCATTTTATTAAAGATGATTATGGCCCCGAGA
GCAGGGGTTTTGTGGAGAATTCGTACCTTGCTGGGCTGACACCGTCAGAATTCTTCTTTC
ATGCCATGGGAGGTCGTGAAGGTCTCATTGATACTGCTGTCAAGACAGCTGAAACAGGTA
TTGTCTCCCTGTTTGAAATCATTGATGAATATTTGTAAAGATGAAATGTATAAACAATAT
ACCAGCTAGGTCCAGTTTTGTTTTTCTAAATTGTGTCACTGAAAGATGCTTTTTTCTTTG
TGGACATAACTGGTTCTGATTTCATGTATAGGTCAATTGTTGCAACATGCATTTTT
>MY5152_Hexurella_WhetstoneMtns_ApacheCyn
CATTACTCTCATTAAAGGTACTGCAACTGCCAACATAAACCATATTTACTTTGTAAACAG
ATGTGAAACACCTACAGCAAACAGTGCTGATTTGCCTTTTCCTGTTTTTGCCTTTGTTAA
TTTTTAGTATTTCTGTT---CTCCTAATCAACGTGTGCTCCAATCAAGAGATGTGATAAG
ATGTTTCTATAAATGTATGTGCTATGCAGAAGTGCTGCATTTATTCATATATATTTCTGT
TCTTAAAATTATAGGTTATTGCCTGTGTAGGGCAGCAAAATGTTGAAGGAAAACGTATAC
CCTTTGGTTTTAGAAAGCGAACTTTGCCTCATTTTATTAAAGATGATTATGGCCCCGAGA
GCAGGGGTTTTGTGGAGAATTCGTACCTTGCTGGGCTGACACCGTCAGAATTCTTCTTTC
ATGCCATGGGAGGTCGTGAAGGTCTCATTGATACTGCTGTCAAGACAGCTGAAACAGGTA
TTGTTTCCCTGTTTGAAATCATTGATGAATATTTGTAAAGATGAAATGTATAAACGATAT
ACCAGCTAGGTCCAGTTTTGTTTTTCTAAATTGTGTGACTGAAAGATGCTTTATTCTTTA
TGGACATAACTCGTTCTGATTTCATGTATAGGTCAATTGTTGCAACATGCATTTTT
>MY5154_Hexurella_SantaRitaMtns_AdobeCyn
TATTTCTGTTCTTAAAATTATAG-------------------------------------
---------------------------------GTTATTGCCTGTGTA------------
----------------------------------------------------GCAGCAAA
AT---------------TGTGCTATGCAGAAGTGCTGCATTTATTCATATATATTTCTGT
TCTTAAAATTATAGGTTATTGCCTGTGTAGGGCAGCAAAATGTTGAAGGAAAACGTATAC
CCTTTGGTTTTAGAAAGCGAACTTTGCCTCATTTTATTAAAGATGATTATGGCCCCGAGA
GCAGGGGTTTTGTGGAGAATTCGTACCTTGCTGGGCTGACACCGTCGGAATTCTTCTTTC
ATGCCATGGGAGGTCGTGAAGGTCTCATTGATACTGCTGTCAAGACAGCTGAAACAGGTA
TTGTTTCCCTGTTTGAAATCATTGATGAATATTTGTAAAGATGAAATGTATA--------
ACCAGCTAGGTGCAGTTTTGTTTTTCTAAATTGTGTGACTGAAAGATGC-------TTTA
TGGACATAACTGGTTCTGATTTCATGTATAGGTCAATTGTTACAACATGCATTTTT
>MY5157_Hexurella_SantaCatalinaMtns_Redington
CATTACTGT---------------------------------------------------
----------CCTCCAATCAAGAGATGTGATAAGAT--------------------GTTA
CTATAAATGTATGTG-------------CAACGTGTCCTCCAATCAAGAGATGTGATAAG
ATGTTGCTATAAATGTATGTGCTATGCAGAAGTGCTGCATTTATTCATATATATTTCTAT
TCTTAAAATTATAGGTTATTGCCTGTGTAGGGCAGCAAAATGTTGAAGGAAAACGTATAC
CCTTTGGTTTTAGAAAGCGAACTTTGCCTCATTTTATTAAAGATGATTATGGCCCTGAGA
GCAGGGGTTTTGTGGAGAATTCGTACCTTGCTGGGCTGACACCGTCAGAATTCTTCTTTC
ATGCCATGGGAGGTCGTGAAGGTCTCATTGATACTGCTGTCAAGACAGCTGAAACAGGTA
TTGTTTCCCTGTTTGAAATCATTGATGAATATTTGTAAAGATGAAATGTATA--------
ACCAGCTAAGTCCAGTTTTGTTTTTCTAAATTGTTTGACTGAAAGATGCTTTATTCTTTA
TGGACATAACTGGTTCTGATTTCATGTATAGGTCAATTGTTACAACATGCATTTTT
>MY5164_Hrupicola_Temecula
----------------------------------CCAAACCATGTTTACATTGTAAATGG
ATGTGAAGCACCTACAACAAAGAGTACTGATTTGCCATTGCCTGTTTTTGCATTTTCTT-
TTTTCAGTATTTCTA-CGTTCTCCTAATCAGCCTGTACTACAATCAAGAGATGTGATAAG
CTGTTAATATAAATGTGTATGCTGTACAGAAGTGCCGCATTTATCCATATATATTTCTGT
TCTTAAAATTACAGGTTATTGCCTGTGTAGGGCAGCAAAATGTTGAAGGAAAACGTATAC
CCTTTGGTTTTAGAAAACGAACTCTGCCACATTTCATTAAAGATGATTATGGCCCGGAGA
GCAGAGGTTTTGTGGAGAATTCGTACCTTGCTGGACTAACACCATCAGAATTCTTCTTTC
ATGCCATGGGAGGTCGTGAAGGTCTCATTGATACTGCTGTCAAGACAGCTGAAACAGGTA
TTATTTCCCTGTTTGAAATCGTTAATCAATATTCATAAAGGTGAAATGTATAAATGATAT
AGCTGCTAGATCCAGTTTTATTTTTCTGAATTGTGTAACTAAAAGACGTTTTATTCTTTA
TGGACATAACTGGTTCTGTTTTCATGCATAGGACAATTGATG--------------
>MY5165_Hrupicola_Temecula
TGATTCTCACATCAAAAATACTACAACTGCCAACTTAAACCATGTTTACATTGTAAATGG
ATGTGAAGCACCTACAACAAAGAGTACTGATTTGCCATTGCCTGTTTTTGCATTTTCTT-
TTTTCAGTATTTCTA-CGTTCTCCTAATCAGCCTGTACTACAATCAAGAGATGTGATAAG
CTGTTAATATAAATGTGTATGCTGTACAGAAGTGCCGCATTTATCCATATATATTTCTGT
TCTTAAAATTACAGGTTATTGCCTGTGTAGGGCAGCAAAATGTTGAAGGAAAACGTATAC
CCTTTGGTTTTAGAAAACGAACTCTGCCACATTTCATTAAAGATGATTATGGCCCGGAGA
GCAGAGGTTTTGTGGAGAATTCGTACCTTGCTGGACTAACACCATCAGAATTCTTCTTTC
ATGCCATGGGAGGTCGTGAAGGTCTCATTGATACTGCTGTCAAGACAGCTGAAACAGGTA
TTATTTCCCTGTTTGAAATCGTTAATCAATATTCATAAAGGTGAAATGTATAAATGATAT
AGCTGCTAGATCCAGTTTTATTTTTCTGAATTGTGTAACTAAAAGACGTTTTATTCTTTA
TGGACATAACTGGTTCTGTTTTCATGCATAGGACAATTGATGTAACATGCATTTTT
>MY5175_Hapachea_HarshawRd_PatagoniaMtns
CATTACTCTCATTAAAGGTACTGCAACTGCCAACATAAACCATATTTACATTGTAAACAG
ATGTGAAACACCTACAGCAAACAGTGCTGATTT-CCTTTTTCTGTTTTTGCATTTGTTTA
TTTTTAGTATTTTTGTTGTTCTCCTAATCAACGTGTCCTCCAATCAAGAGATGTGATAAG
ATGTTACTATAAATGTATGTGCTATGCAGAAGTGCTGCATTTATTCATATATATTTCTGT
TCTTAAAATTATAGGTTATTGCCTGTGTAGGGCAGCAAAACGTTGAAGGAAAACGTATAC
CCTTTGGTTTTAGAAAGCGAACTTTGCCTCATTTTATTAAAGATGATTATGGCCCCGAGA
GCAGGGGTTTTGTGGAGAATTCGTACCTTGCTGGGCTGACGCCGTCAGAATTCTTCTTTC
ATGCCATGGGAGGTCGTGAAGGTCTCATTGATACTGCTGTCAAGACGGCTGAAACAGGTA
TTGTTTCCCTGTTTGAAATCATTGAT-AATATTTGTAAAGATGAAATGTATAAACAATAT
ACCAGCTAGGTCCAGTTTTGTTTTTCTAAATTGTGTGACTGAAAGATGCTTTAATCTTTA
TGGACATTACTGGTTCTGATTTCATGTATAGGTCAATTGTTGCAACATGCATTTTT
>MY5180_Hapachea_MustrangPk_MustangMtns
CATTACTCTCATTAAAGGTACTGCAACTGCCAACATAAACCATATTTACATTGTAAACAG
ATGTGAAACACCTACAGTAAACAGTGCTGATTTGCCTTTTCCTGTTTGTGCATTTGTTTA
TTTTTAGTATTTCTGTT---CTCCTAATCAATGTGTCCTCCAATCAAGAGATGTGATAAG
ATGTTTCTATAAATGTATGTGCTATGCAGAAGTGCTGCATTTATTCATATATATTTCTGT
TCTTAAAATTATAGGTTATTGCCTGTGTAGGGCAGCAAAATGTTGAAGGAAAACGTATAC
CCTTTGGTTTTAGAAAGCGAACTTTGCCTCATTTTATTAAAGATGATTATGGCCCCGAGA
GCAGGGGTTTTGTGGAGAATTCGTACCTTGCTGGGCTGACACCGTCAGAATTCTTCTTTC
ATGCCATGGGAGGTCGTGAAGGTCTCATTGATACTGCTGTCAAGACAGCTGAAACAGGTA
TTGTTTCCCTGTTTGAAATCATTGATGAATATTTGTAAAGATGAAATGTATAAACAATAT
ACCAGCTGAGTCCAGTTTTGTTTTTCTAAATTGTGTGACTGAAAGATGCTTTATTCTTTA
TGGACATAACTGGTTCTGATTTCATGTATA-GTCAATTGTTGCAACATGCATTTTT
>MY5181_Hapachea_MustrangPk_MustangMtns
--------------AAGGTACTGCAACTGCCAACATAAACCATATTTGCATTGTAAACAG
ATGTGAAACACCTACAGCAAACAGTGCTGATTTGCCTTTTCCTGTTTGTGCATTTGTTTA
TTTTTAGTATTTGTGTC-----TCTAATCAACGTGTCCTCCAATCAAGAGATGTGATAAG
ATGTTACTATAAATGTATGTGCTATGCAGAAGTGCTGCATTTATTCATATATATTTCTGT
TCTTAAAATTATAGGTTATTGCCTGTGTAGGGCAGCAAAATGTTGAAGGAAAACGTATAC
CCTTTGGTTTTAGAAAGCGAACTTTGCCTCATTTTATTAAAGATGATTATGGCCCCGAGA
GCAGGGGTTTTGTGGAGAATTCGTACCTTGCTGGGCTGACACCGTCAGAATTCTTCTTTC
ATGCCATGGGAGGTCGTGAAGGTCTCATTGATACTGCTGTCAAGACAGCTGAAACAGGTA
TTGTTTCCCTGTTTGAAATCATTGATGAATATTTGTAAAGATGAAATGTATAAACAATAT
ACCAGCTGGGTCCAG------TTTTCTAAATTGT--------------------------
--------------------------------------------------------
>MY5193_Hapachea_HarshawRd_PatagoniaMtns
CATTACTCTCATTAAAGGTACTGCAACTGTCAACATAAACCATATTTACATTGTAAACAG
ATGTGAAACACCTACAGCAAACAGTGCTGATTTGCCTTTTCCTGTTTGTGCATTTGTTTA
TTTTTAGTATTTTTGTTGTTTTCCTAATCAATGTATCCTTCAGTCAAGAGATGTGATAAG
ATGTTACTATAAATGTATGTGCTATGCAGAAGTGCTGCATTTATTCATATATATTTCTGT
TCTTAAAATTATAGGTTATTGCCTGTGTAGGGCAGCAAAATGTTGAAGGAAAACGTATAC
CCTTTGGTTTTAGAAAGCGAACTTTGCCTCATTTTATTAAAGATGATTATGGCCCCGAGA
GCAGGGGTTTTGTGGAGAATTCGTACCTTGCTGGGCTGACACCGTCAGAATTCTTCTTTC
ATGCCATGGGAGGTCGTGAAGGTCTCATTGATACTGCTGTCAAGACAGCTGAAACAGGTA
TTGTTTCCCTGTTTGAAATCATTGATAAATATTTGTAAAGATGAAATGTATA--------
ACCAGCTAGGTCCAGTTTTGTTTTTCTAAATTGTGTGACTGAAAGTTGCTTTATTCTTTA
TGGACATAACTGGCTCTGATTTCATGTATGGGTCAATTGTTACAGCATGCATTTTT
>MY5194_Hapachea_Ordsummit_MtOrd
-ATTACTTG--ATAAAGGTACTGCAACTGCCAACATAAACCATGCTTACATAGTAGACAG
ACATGAAACACCTACAGCAAACACTGCTGATTTGCCTTTGCCTTTATT------------
TTTTTAGTATTTCTATTGTTCTCCTAATCAAAGTGTCCTCTAATCAAGAGGTGTGATAAG
ATGTTACTATAAATGTATATGCTATGCAGAAGTGCTGCATTTATTGATATATATTTCTGT
T-TTAAAATTACAGGTTATTGCCTGTGTAGGGCAGCAAAATGTTGAAGGAAAACGTATAC
CTTTTGGTTTTAGAAAGCGAACTTTGCCCCATTTTATTAAAGATGATTATGGCCCCGAGA
GCAGGGGTTTTGTAGAGAATTCGTACCTTGCTGGACTGACACCGTCAGAATTCTTCTTTC
ATGCCATGGGAGGTCGTGAAGGTCTCATAGATACTGCTGTCAAGACAGCTGAAACAGGTA
-TATTTTCCTGTTTGGAATCATTAATGAATATTCATAAAGATGAAGTGTATAAACAATAT
ACCAGCTAGATCCAGTTTTGTTTTTCTAAATT----------------------------
--------------------------------------------------------
>MY5195_Hapachea_Ordsummit_MtOrd
CATTACTTG--AAAAAGGTACTACAACTGCCAACATAAACCATGCTTACATAGTAGACAG
ACATGAAACACCTACAGCAAACACTGCTGATTTGCCTTTGCCTTTATT------------
TTTTTAGTATTTCTATTGTTCTCCTAATCAAAGTGTCCTCTAATCAAGAGGTGTGATAAG
ATGTTACTGTAAATGTATATGCTATGCAGAAGTGCTGCATTTATTGATATATATTTCTGT
T-TTAATATTACAGGTTATTGCCTGTGTAGGGCAGCAAAATGTTGAAGGAAAACGTATAC
CTTTTGGTTTTAGAAAGCGAACTTTGCCCCATTTTATTAAAGATGATTATGGCCCCGAGA
GCAGGGGCTTTGTAGAGAATTCGTACCTTGCTGGGCTGACACCGTCAGAATTCTTCTTTC
ATGCCATGGGAGGTCGTGAAGGTCTCATAGATACTGCTGTCAAGACAGCTGAAACAGGTA
TTATTTTCCTGTTTGGAATCATTAATGAATATTCATAAAGATGAAGTGTATAAACAATAT
ACCAGCTAGATCCAGTTTTGTTTTTCTAAATTATGTGACTGAACGACACTTTATTCTTTA
TGTACATAACTGATTCTTATTTCTTGTATAGGTCAATTGTTGTAACATACATTTTT
>MY5266_Hencina_CerroBolla
CATTACTCGCATCAAAAATACTACAACTGCCAACATAAACCGTGTTTACATTGTAAATGG
ATGTGAAACACCTACAGCGAAGAGTTCTGATTTGCCTTTGTCTGTTTTTGCATTAATTTA
TTTTCAGTATTTCTATC---ATTCTAATCAGCCTATACTCCAATCAAGAGATGTGATGAA
CTG-TGCTATAAATGTATATGCTGTGCAGAAGTGCCGCGTTTATTAATATATATTTCTGT
TCTTAAAATTGTAGGTTATTGCCTGTGTAGGGCAACAAAATGTTGAAGGAAAGCGTATAC
CCTTTGGTTTTAGAAAACGAACTTTGCCGCATTTTATTAAAGATGATTATGGCCCCGAGA
GCAGAGGTTTTGTAGAGAATTCATACCTTGCTGGACTGACACCATCAGAATTCTTCTTTC
ATGCCATGGGAGGCCGTGAAGGTCTCATTGATACTGCTGTCAAGACAGCTGAAACAGGTA
TTATTTCCCAGTTTGAAATTATTAATGAATATTCATGAAGATGAAATGTATAAATAATAT
ACCAGCTATATCCAGTTTTTTTTTTCTGAATTGTGTGACTGAAAGGCGTTTTATTCTTTA
TGGACATGACTGGTTCTGATTTCATGTATAGGGCACTTAATGTGAC--GTATTTTT
>MY5269_Hexurella_GuadalupeValley
CATTACTCGCATCAAAAATATTACTACTGCCAACTTAAACCGTGTTTACATTGTAAATGG
ATGTGATACACCTACAGTGAAGAGTTCTGATTTGCCTTTGTCTGTTTTTGCATTAATTTA
TTTTCAGTATTTCTATC---GTTCTAATCAGCCTGTACTCCAATCAAGAGATGTGATGAA
CTG-TACTATAAATGTATATGCTGTGCAGAAGTGCCACGTTTATTCATATATATTTCTAT
TCTGAAAATTACAGGTTATCGCCTGTGTAGGGCAGCAAAATGTTGAAGGAAAACGTATAC
CCTTTGGTTTTAGAAAGCGAACTTTGCCACATTTTATTAAAGATGATTATGGTCCCGAGA
GCAGAGGTTTTGTAGAGAATTCATACCTTGCTGGACTGACACCATCAGAATTCTTCTTTC
ATGCCATGGGAGGCCGTGAAGGTCTCATTGATACTGCTGTCAAGACAGCTGAAACAGGTA
TTATTTCCCAGTTTGAAATCATTGATGAATATTCATAAAGATGAAACGTATAAATAATAT
ATAAGCTAGATCCAGTTTTTTTTTTCTAAATTG-GTGACTGAAAGACGTTTTATTTTTTA
TGGACATGACTGGTTGTGATTTCATGTATAGGGCACTTGGTGTGACATGCATTTTT
>MY5271_Hexurella_GuadalupeValley
CATTACTCGCATCAAAAATACTACAACTGCCAACATAAACCATGTTTACATTGTAAATGG
ATGTGAAACACCTACAGCAAAGAGTTCTGATTTGCCTTTGTCTGTTTTGGCATTAATTTA
TTTTCAGTATTTCTATT---GTTCTAATCAGAGTGTACTCTAAGCAAGAGATGTGATGAA
CTGTTAATATAAATGTATATACTGTGCAGAAGTGCCGCATTTATTCATATATATTTCTAT
TCTGAAAATTACAGGTTATCGCCTGTGTAGGGCAGCAAAATGTTGAAGGAAAACGTATAC
CCTTTGGTTTTAGAAAGCGAACTTTGCCACATTTTATTAAAGATGATTATGGTCCCGAGA
GCAGAGGTTTTGTAGAGAATTCATACCTTGCTGGACTGACGCCATCAGAATTCTTCTTTC
ATGCCATGGGAGGCCGTGAAGGTCTCATTGATACTGCTGTCAAGACAGCTGAAACAGGTA
TTATTTCCCAGTTTGAAATCATTAATGAATATTCATAAAGATGAAACATATAAATAATAT
ATAAGCTAGATCCAGTTTTTTTTTTCTAAATTG-GTGACTGAAAGACGTTTTATTTTTTA
TGGACATGACTGGTTCTGATTTCATGTATAGGGCACTTGGTGTGACATGCATTTTT
>MY5276_Hexurella_SanPedro_Martir
CATTACTCGCATCAAAAATACTACAACTGCCAACATAAACCATGTTTACATTGTAAATGG
ATGTGAAACACCTACAGCGAAAAGTTCTGATTTGCCTTTGTCTGTTTTTGCATTAATTTA
TTTTCAGTATTTCTATCGT-------------------TCCAATCAAGAGATGTGATGAA
TTG-TACTATAAATGTATATGCTGTGCAGAAGTGCCGTGTTTATTCATATATATTTCTGT
TCTTAAAATTATAGGTTATTGCCTGTGTAGGGCAGCAAAATGTTGAAGGAAAACGTATAC
CCTTTGGTTTTAGAAAACGAACTTTGCCACATTTTATTAAAGATGATTATGGCCCCGAGA
GCAGAGGTTTTGTAGAGAATTCATACCTTGCTGGACTGACACCATCAGAATTCTTCTTTC
ATGCCATGGGAGGCCGTGAAGGTCTCATTGATACTGCTGTCAAGACAGCTGAAACAGGTA
TTATTTCCCAGTTTGAAATTATTAATGAATATTCATAAAGATGAAATGTATAAATAATAT
ACCAGCTAGAACCAGTTTTATTTTTCTAAATTGTGTGACTGAAAGGCGTTTTATTCTTTA
TGGACGTTATTCTTTATGATTTCATGTATAGGGCACTTAATGTGAC--GTATTTTT
>MY5277_Hexurella_SanPedro_Martir
CATTACTCGCATCAAAAATACTACAACTGCCAACATAAACCGTGTTTACATTGTAAATGG
ATGTGAA------ACAGCGAAACGTTCTGATTTGCCTTTGTCTGTTTTTGCATTAATTTA
TTTTCAGTATTTCTATCGT-------------------TCCAATCAAGAGATGTGATGAA
TTG-TACTATAAATGTATATGCTGTGCAGAAGTGCCGTGTTTATTCATATATATTTCTGT
TCTTAAAATTATAGGTTATTGCCTGTGTAGGGCAGCAAAATGTTGAAGGAAAACGTATAC
CCTTTGGTTTTAGAAAACGAACTTTGCCACATTTTATTAAAGATGATTATGGCCCCGAGA
GCAGAGGTTTTGTAGAGAATTCATACCTTGCTGGACTGACACCATCAGAATTCTTCTTTC
ATGCCATGGGAGGCCGTGAAGGTCTCATTGATACTGCTGTCAAGACAGCTGAAACAGGTA
TTATTTCCCAGTTTGAAATTATTAATGAATATTCATAAAGATGAAATGTATAAATAATAT
ACCAGCTAGAACCAGTTTTATTTTTCTAAATTGTGTGACTGAAAGGCGTTTTATTCTTTA
TGGACGTTATTCTTTATGATTTCATGTATAGGGCACTTAATGTGAC--GTATTTTT
>MY5280_Hexurella_ArroyoSalado
CATTACTCGCATCAAAAACACTACAACTGCAAACATAAACCATGTTTACATTGTAAATGG
ATGTGAAACACCTACAGCGAAGAGTATTGATTTGCCTTTGCCTGTTTTTGCATTTTTTTA
CTTTCAGTATTTCTATCATTCTCCTAATCGGCATGTACTGCAATC--GAGATGTGATGAA
CTG-TACTAGAAATGTATATGCTGTGCGGAAGTTCCGCATTTATTCATATATATTTCTGT
TCTTAAAATTATAGGTTATTGCCTGTGTAGGGCAGCAAAATGTTGAAGGAAAACGTATAC
CCTTTGGTTTTAGAAAGCGAACTTTGCCGCATTTTATTAAAGATGATTATGGTCCTGAGA
GCAGAGGTTTTGTAGAGAATTCATACCTTGCTGGACTGACACCATCAGAATTCTTCTTTC
ATGCCATGGGAGGTCGTGAAGGTCTTATTGATACTGCTGTCAAGACAGCTGAAACAGGTA
TTATTTTCCTGTTTGAAATCATTAATGAATATTCATAAAGATGAAATGTGTAAATAATAT
ACCAGCTAGATACAGTTTTATTGTTCTAAATTGTGTGACTGAAAGACGTTTTATTCTTAA
TG-ACATGACTGGTTCGGATTTCATGTATAGGGCAATTGATGTAACATACATTTTT
>MY5282_Hexurella_ArroyoSalado
CATTACTCGCATCAAAAACACTACAACTGCAAACATAAACCATGTTTACATTGTAAATGG
ATGTGAAACACCTACAGCGAAGAGTATTGATTTGCCTTTGCCTGTTTTTGCATTTTTTTA
CTTTCAGTATTTCTATCATTCTCCTAATCGGCATGTACTGCAATC--GAGATGTGATGAA
CTG-TACTAGAAATGTATATGCTGTGCGGAAGTTCCGCATTTATTCATATATATTTCTGT
TCTTAAAATTATAGGTTATTGCCTGTGTAGGGCAGCAAAATGTTGAAGGAAAACGTATAC
CCTTTGGTTTTAGAAAGCGAACTTTGCCGCATTTTATTAAAGATGATTATGGTCCTGAGA
GCAGAGGTTTTGTAGAGAATTCATACCTTGCTGGACTGACACCATCAGAATTCTTCTTTC
ATGCCATGGGAGGTCGTGAAGGTCTTATTGATACTGCTGTCAAGACAGCTGAAACAGGTA
TTATTTCCCTGTTTGAAATCATTAATGAATATTCATAAAGATGAAATGTGTAAATAATAT
ACCAGCTAGATACAGTTTTATTGTTCTAAATTGTGTGACTGAAAGACGTTTTATTCTTAA
TG-ACATGACTGGTTCGGATTTCATGTATAGGGCAATTGATGTAACATACATTTTT
>MY5286_Hrupicola_SweetwaterSpr_OrdMtn
CATTACTCGCATCAGAAATACTACAACTGCCAACATAGACCATGTTTACATTGTAATTGT
ATGTGAAACACCTACAGCGAAAAGTACT-ATTTGCCTTTGCCTGTTTTTGCATTTTTTTA
TTATCAGTATATCTGTCGTCGTCTTAATCAGCCTGTACTCTAATCAAGAGATGTGATGAA
CTGTTACTATAAATGTATATGCTGTACAGAAGTGCCACATTTAGTCATATATATTTCTGT
TCTTGAAATTGCAGGTTATTGCCTGTGTAGGGCAGCAAAATGTTGAAGGAAAACGTATAC
CCTTTGGTTTTAGAAAGCGAACTTTGCCGCATTTTATTAAAGATGATTATGGTCCAGAGA
GCAGAGGCTTTGTAGAGAATTCATACCTTGCTGGATTGACACCATCAGAATTCTTCTTTC
ATGCCATGGGAGGTCGTGAAGGTCTCATTGATACTGCTGTCAAGACAGCTGAAACAGGTA
TTATTTCCCTGTTTGAAATAATTAATCAATATTAATAAAGATTAAATGTATAAATAATAT
ACCAGCTAGATCCAATTTTATTTTTCTAAATTGTGTGACTGAAAGTCGTTTTATTCTTTA
TGGATATAACCGGTTCTGATTTCATGTATAGGGCAATTGATGTAACATGAATTTTG
>MY5287_Hrupicola_SweetwaterSpr_OrdMtn
CATTACTCGCATCAGAAATACTACAACTGCCAACATAGACCATGTTTACATTGTAATTGT
ATGTGAAACACCTACAGCGAAAAGTACT-ATTTGCCTTTGCCTGTTTTTGCATTTTTTTA
TTATCAGTATATCTGTCGTCGTCTTAATCAGCCTGTACTCTAATCAAGAGATGTGATGAA
CTGTTACTATAAATGTATATGCTGTACAGAAGTGCCACATTTAGTCATATATATTTCTGT
TCTTGAAATTGCAGGTTATTGCCTGTGTAGGGCAGCAAAATGTTGAAGGAAAACGTATAC
CCTTTGGTTTTAGAAAGCGAACTTTGCCGCATTTTATTAAAGATGATTATGGTCCAGAGA
GCAGAGGCTTTGTAGAGAATTCATACCTTGCTGGATTGACACCATCAGAATTCTTCTTTC
ATGCCATGGGAGGTCGTGAAGGTCTCATTGATACTGCTGTCAAGACAGCTGAAACAGGTA
TTATTTCCCTGTTTGAAATAATTAATCAATATTAATAAAGATTAAATGTATAAATAATAT
ACCAGCTAGATCCAATTTTATTTTTCTAAATTGTGTGACTGAAAGTCGTTTTATTCTTTA
TGGATATAACCGGTTCTGATTTCATGTATAGGGCAATTGATGTAACATGAATTTTT
>MY5288_Hrupicola_Deadman_Hills
CATTACTCGCATCAAAAATACTACAACTGCCAACATAAACCATGTTTACATTGTAAATGT
ATGTGAAACACCTACAGCAAAGAGTACTGATTTGCCTTTGTCTGTTTTTTTATTTTTTTA
TTTTCAGTTTTTCTGTCGTTCTCCTAATCAGCCTGTACTCCAATCAAGAGATGTGATGAA
CTGTTACTATAAATGTATATGCTGTGCAGAAGTGCCACATTTGTTCATATATATTTCTGT
TCTTAAAATTACAGGTTATTGCCTGTGTAGGGCAGCAAAATGTTGAAGGAAAACGTATAC
CCTTTGGTTTTAGAAAGCGAACTTTGCCGCATTTTATTAAAGATGATTATGGTCCTGAGA
GCAGAGGTTTTGTAGAGAATTCATACCTTGCTGGACTGACACCATCAGAATTCTTCTTTC
ATGCCATGGGAGGGCGTGAAGGTCTCATTGATACTGCTGTCAAGACAGCTGAAACAGGTA
TTATTTCCCTTTTTGAAATCATTAATCAATATTCATAAAGATGAAATGTATAAATAATAT
ACCAGCTAGATTCAGTTTTATTTTTCTAAATTGTGTGACTGAAAGACGTTTTATTCTTTA
TGGACATAACCGGTTCTGATTTCATATATAGGGCAATTGATGTAACATGCATTTTT
>MY5289_Hrupicola_Deadman_Hills
CATTACTCGCATCA-AAATACTACAACTGCC---------CATGTTTACATTGTAAATGT
ATGTGAAACACCTACAGCAAAGAGTACTGATTTGCCTTTGTCTGTTTTTTTATTTTTTTA
TTTTCAGTATTTCTGTCGTTCTCCTAATCAGCCTGTACTCCAATCAAGAGATGTGATGAA
CTGTTACTATAAATGTATATGCTGTGCAGAAGTGCCACATTTGTTCATATATATTTCTGT
TCTTAAAATTACAGGTTATTGCCTGTGTAGGGCAGCAAAATGTTGAAGGAAAACGTATAC
CCTTTGGTTTTAGAAAGCGAACTTTGCCGCATTTTATTAAAGATGATTATGGTCCTGAGA
GCAGAGGTTTTGTAGAGAATTCATACCTTGCTGGACTGACACCATCAGAATTCTTCTTTC
ATGCCATGGGAGGGCGTGAAGGTCTCATTGATACTGCTGTCAAGACAGCTGAAACAGGTA
TTATTTCCCTTTTTGAAATCATTAATCAATATTCATAAAGATGAAATGTATAAATAATAT
ACCAGCTAGATTCAGTTTTATTTTTCTAAATTGTGTGACTGAAAGACGTTTTATTCTTTA
TGGACATAACCGGTTCTGATTTCATATATAGGGCAATTGATGTAACATGCATTTTT
>MY5309_Hapachea_JohnnyLyon_Hills
-------------------------------------AACCATATTTACATTGTAAACAG
ATGTGAAACACCTACAGCAAACAGTGCTGATTTGCCTTTTCCTGTTTTTGCATTTGTTTA
TTTTTAGTATTTTTGTT---CTCCTAATGTACGTGTCCTCCAATCAAGAGATGTGATAAG
ATGTTACTATAAATGTATGTGCTATGCAGAAGTGCTGCATTTATTCATATATATTTCTGT
TCTTAAAATTATAGGTTATTGCCTGTGTAGGGCAGCAAAATGTTGAAGGAAAACGTATAC
CCTTTGGTTTTAGAAAGCGAACTTTGCCACATTTTATTAAAGATGATTATGGCCCCGAGA
GCAGGGGTTTTGTGGAGAATTCGTACCTTGCAGGACTGACACCGTCAGAATTCTTTTTTC
ATGCCATGGGAGGTCGTGAAGGTCTCATTGATACTGCTGTCAAGACAGCTGAAACAGGTA
TTGTTTCCCTGTTTGAAATCATCAATGAATATTGGTAAAGATGAAATGTATAAACAATAT
ACCAGCTGGGT-------------------------------------------------
--------------------------------------------------------
>MY5311_Hexurella_AntelopeCyn_CerbatMtns
CATTACTT-------------------TGCCAACATAAACCATGCTTACATCGTAG----
-------ACACCTACAGCGAACACTGCTGATTTGCCTTTGCCTTTATT------------
TTTTCAGTATTTTTATTGTTCTCCTAATCAGTGTGTCCTCTAATAAAGAGATGTGATAAG
ATGTTACTATAAATGTATATGCTATGCAGAAGTGCTGCATTTATTCATATATATTTCTGT
T-TTAAAATTACAGGTTATTGCCTGTGTAGGGCAGCAAAATGTTGAAGGAAAACGTATAC
CTTTTGGTTTTAGAAAGCGAACTTTGCCTCATTTTATTAAGGATGATTATGGACCCGAGA
GCAGGGGTTTTGTAGAGAATTCATACCTTGCTGGGCTGACACCGTCAGAATTCTTCTTTC
ATGCCATGGGAGGTCGTGAAGGTCTCATTGATACTGCTGTCAAGACAGCTGAAACAGGTA
TTATTTCCCTGTTTGAAATCATTAATGAATATTCATAAAGATGAAG--------------
------------------------------------------------------------
--------------------------------------------------------
>MY5312_Hexurella_FoxCyn_MusicMtns
---------------------------------CATAAACCATGCTTACATCGTAGACAG
ACGTGAAACACCTACAGCGAACACTGCTGATTTGCCTTTGCCTTTATT------------
TTTTCAGTATTTTTATTGTTCTCCTAATCAGTGTGTCCTCTAATAAAGAGATGTGATAAG
ATGTTACTATAAATGTATATGCTATGCAGAAGTGCTGCATTTATTCATATATATTTCTGT
T-TTAAAATTACAGGTTATTGCCTGTGTAGGGCAGCAAAATGTTGAAGGAAAACGTATAC
CTTTTGGTTTTAGAAAGCGAACTTTGCCTCATTTTATTAAGGATGATTATGGACCCGAGA
GCAGGGGTTTTGTAGAGAATTCATACCTTGCTGGGCTGACACCGTCAGAATTCTTCTTTC
ATGCCATGGGAGGTCGTGAAGGTCTCATTGATACTGCTGTCAAGACAGCTGAAACAGGTA
TTATTTCCCTGTTTGAAATCATTAATGAATATTCATAAAGATGAAGTGTATAAACAATAT
ACCAGCTAGATCCAGTTTTGTTTTTCTAAATTGTGTGACTGAACGACGCTTTATTCTTTA
TG------------------------------------------------------
>MY5313_Hexurella_FoxCyn_MusicMtns
---------------------------------CATAAACCATGTT------ACATGTAA
GAGTGAAACACCTACAGCGAA-ACTGCTGATTTGCCTTTGCCTTTATT------------
TTTTCAGTATTTTTATTGTTCTCCTAATCAGTGTGTCCTCTAATAAAGAGATGTGATAAG
ATGTTACTATAAATGTATATGCTATGCAGAAGTGCTGCATTTATTCATATATATTTCTGT
T-TTAAAATTACAGGTTATTGCCTGTGTAGGGCAGCAAAATGTTGAAGGAAAACGTATAC
CTTTTGGTTTTAGAAAGCGAACTTTGCCTCATTTTATTAAGGATGATTATGGACCCGAGA
GCAGGGGTTTTGTAGAGAATTCATACCTTGCTGGGCTGACACCGTCAGAATTCTTCTTTC
ATGCCATGGGAGGTCGTGAAGGTCTCATTGATACTGCTGTCAAGACAGCTGAAACAGGTA
TTATTTCCCTGTTTGAAATCATTAATGAATATTCATAAAGATGAAGTGTATAAACAATAT
ACCAGCTAGATCCAG---------------------------------------------
--------------------------------------------------------
>MY5314_Hexurella_Grasshopper_BrushyMtn
------------------------------------------------------------
------------------------------------------------------------
-----AGTTTTTTTATTGTTCTCTTAATCAGTGTGTCCTCTGATCAAGAGATGTGATAAG
ATGTTACTATAAATGTATATGCTATGCAGAAGTGCTGAATTTATTCATATATATTTCTGT
T-TTAAAATTACAGGTTATTGCCTGTGTAGGGCAGCAAAATGTTGAAGGAAAACGTATAC
CTTTTGGTTTTAGAAAGCGAACTTTGCCTCATTTTATAAAGGATGATTATGGCCCCGAGA
GCAGGGGTTTTGTAGAGAATTCATACCTTGCTGGGCTGACACCGTCAGAATTCTTCTTTC
ATGCCATGGGAGGTCGTGAAGGTCTCATTGATACTGCTGTCAAGACAGCTGAAACAGGTA
TTATTTCCCTGTTTGAAATCATTAATGAATATTCATAAAGATGAAGTGTTTAAACAATAT
ACCAGCTAGATCCAGTTTTGTTTTTCTAAATTGTGTGACTGAACGACGCTTTATTCTTTA
TGTACTT-------------------------------------------------
>MY5315_Hexurella_WagonerRd_BradshawMtns
CATTACTTG--ATAAAGGTACTACAGCTGCCAACATAAACCATGCTTACATCGTAGACAG
ACGTGAAACACCTACAGCGAACACTGCTGATTTGCCTTTGCCTTTATT------------
TTTTCAGTATTTTTATTGTTCTCCTAATCAGTGTTTCCTCTAATCAAGAGATGTGATAAG
ATGTTACTATAAATGTATATGCTATGCAGAAGTGCTGCATTTATTCATATATATTTCTGT
T-TTAAAATTACAGGTTATTGCCTGTGTAGGGCAGCAAAATGTTGAAGGAAAACGTATAC
CTTTTGGTTTTAGAAAGCGAACTTTGCCTCATTTTATTAAGGATGATTATGGCCCCGAGA
GCAGGGGTTTTGTAGAGAATTCATACCTTGCTGGGCTGACACCGTCAGAATTCTTCTTTC
ATGCCATGGGAGGTCGTGAAGGTCTCATTGATACTGCTGTCAAGACAGCTGAAACAGGTA
TTATTTCCCTGTTTGAAATCATTAATGAATATTCATAAAGTTGAAGTGTATAAACAATAT
ACCAGCTAGATCCAGTTTTGTTTTTCTAAATTGTGTGGCTGAACGACGCTTTATTCTTTA
TGTACATAACTGATTCTTATTTCTTGTACAGGTCAATTGTTTTGTGATAA------
>MY5316_Hexurella_WagonerRd_BradshawMtns
CATTACTTG--ATAAAGGTACTACAGCTGCCAACATAAACCATGCTTACATCGTAGACAG
ACGTGAAACACCTACAGCGAACACTGCTGATTTGCCTTTGCCTTTATT------------
TTTTCAGTATTTTTATTGTTCTCCTAATCAGTGTTTCCTCTAATCAAGAGATGTGATAAG
ATGTTACTATAAATGTATATGCTATGCAGAAGTGCTGCATTTATTCATATATATTTCTGT
T-TTAAAATTACAGGTTATTGCCTGTGTAGGGCAGCAAAATGTTGAAGGAAAACGTATAC
CTTTTGGTTTTAGAAAGCGAACTTTGCCTCATTTTATTAAGGATGATTATGGCCCCGAGA
GCAGGGGTTTTGTAGAGAATTCATACCTTGCTGGGCTGACACCGTCAGAATTCTTCTTTC
ATGCCATGGGAGGTCGTGAAGGTCTCATTGATACTGCTGTCAAGACAGCTGAAACAGGTA
TTATTTCCCTGTTTGAAATCATTAATGAATATTCATAAAGTTGAAGTGTATAAACAATAT
ACCAGCTAGATCCAGTTTTGTTTTTCTGAATTGTGTGGCTGAACGACGCTTTATTCTTTA
TGTACATAACTGATTCTTATTTCTTGTACAGGTCAATTGTTGTAACGTGCATTTTT
>MY5317_Hrupicola_Cottonwood_SnYsidroMtns
CATTACTCGCATTAAAAATACTACAACTGCCAACTTAAACCATGTTTGCATTGTAAATGG
ATGTGAAACACCTACAACAAAGAGTATTGATTCGCCTTTGCCTGTTTTTGCATTTTCTT-
TTTTCAGTATTTCTATCGTTGTCCTAATCAGCCTGACCTCCAATCAAGAGATGTGATAAG
CTGTTA-TATAAATGTGTATGCTGTACAGAAGTGCCGCATTTATCCATCTATATTTCTGT
TCTTAAAATTACAGGTTATTGCCTGTGTAGGGCAGCAAAATGTTGAAGGAAAACGTATAC
CCTTTGGTTTTAGAAAACGAACTTTGCCACATTTCATTAAAGATGATTATGGCCCCGAGA
GCAGAGGTTTTGTGGAGAATTCGTACCTTGCTGGACTAACACCATCAGAATTCTTCTTTC
ATGCCATGGGAGGTCGTGAAGGTCTCATTGATACTGCTGTCAAGACAGCTGAAACAGGTA
TTATTTCCCTGTTTGAAATCATTAATCAATATTCATAAAGGTGAAAT-TATGAATAATAT
AGCAGCTAGATCCAGTTTTTTTTTTCTGAATTGTGTGACTAAAAGATGTTTTATTCTTTA
CGGACATAACTGGTTCTGAT------------------------------------
