# Supplementary material for: ﻿Species delimitation, biogeography, and natural history of dwarf funnel web spiders (Mygalomorphae, Hexurellidae, Hexurella) from the United States / Mexico borderlands
Source: Zookeys. 2023 Jun 14;1167:109–57. doi: 10.3897/zookeys.1167.103463 (PMC10285686; doi:10.3897/zookeys.1167.103463)
Supplement: Supplementary material 3 — Input matrices, analysis log files, and output tree files for nuclear and mitochondrial analyses [file zookeys-1167-109_article-103463__-s003.zip › uce-1003340.fasta]

>MY0059_Hapachea_SantaRitaMtns_MaderaCyn
TTTAGTGGAGATAAGTAATCAGAGTGAGTCCATTGTGCATGTGTTTGCTAAGATTGTTTT
GTCATTCATTTGTGAAATTTGAGGAGTAACT-TTTTTTTTTGTTTATGCATTTTTTGAGC
ATCGGAGATTTAAATGTGTATGCTAAGGACAGTTTGTTATTCTTATTAAATTAACATAGT
TTGAACCATGTTTCTGTATTGAATCAGTTGTGTGTTCTTTGTTGAGTTTTTCCTTGATTT
TCAGGTTATGGGAATAGAAGCTGTACGGAAGGCAGTTGAAAAGGAAATGAATCATGTCAT
CTCTTTTGATGGTTCTTATGTCAATTACAGACATTTAGCTTTGCTTTGTGATGTTATGAC
AGCAAAAGGTCATCTCATGGCTATTACTCGTCATGGAATTAATCGCCAAGACACCGGACC
ACTAATGAGGTGTTCATTTGAAGAAACTGTGAGTTCATATATTTGTTTTACATATTATTT
TTTTCAAGTGAGTAAATTTGGGAAATATTATTTAAACTGTTTTTAAGCTCTGTTAAGTTA
AAA---------------------------------------------------------
-----------------------------ATGT
>MY0139_Hexurella_SanDiego_Guatay
TTTAATGAAGTTGAGTAATCAGAAAAAAAATTTTTTTAAAGTGCCTCTTGAGGACTTTTT
GTTGTTCGTTTGTAAAATGTCATGAGAAATTCTATGATT---------------------
----------TAAGTATGTATGCTA-----------------------AATTAACATAGT
TTGAACCTTGTTTCTCTATTGAATTAGATGTGTGTTCTTTGTTAAGTTTTTTCTTAATTT
CCAGGTAATGGGAATAGAAGCTGTACGAAAAGCAGTTGAAAAGGAAATGAATCATGTCAT
CTCTTTTGATGGTTCTTATGTCAATTACAGACATTTAGCTTTGCTATGTGATGTTATGAC
AGCAAAAGGTCATCTCATGGCTATTACTCGTCACGGAATTAATCGACAAGACACGGGGCC
ACTCATGAGGTGTTCATTTGAAGAAACTGTAAGTTAATACATTTGTTTT--ACTTTTTTG
TTTTCAAGTCAGAAATGTTGATAGATATTATTTAAGATGTTTCTAAATTGTGTGAAGTTA
AAAACTAATTTAAAGGGGTATAATTTGGCAAAAAATTGTCTTTCATTCTTGTCACAAGCT
CTGTATCTTATCCAAAATAGCCATAGAAATTGT
>MY5053_Hexurella_ChiricahuaMtns_PriceCyn
TTTAATGGAGATAAGTAATCAGAGTGAGTTCATTGTGCATGTATTTGCTAAGATTGTTTT
GTCATTCATTTGTG-AATTTCAGGAGTAA---CTTTTTTTTGTTGATGCATTTTTTAAGC
ATCAGAGATTTAAATGTGTATATTAAGGACAGTTTGTTATTCTTATTAAATGAACATAGT
TTGAACCATGTTTCTGTATTGAATC-GTTGTGTGTTCTTTGTTGAGTTTTTCCTTGGTTT
TCAGGTTATGGGAATAGAAGCTGTGCGGAAAGCAGTTGAAAAGGAAATGAATCATGTCAT
CTCTTTTGATGGTTCTTATGTCAATTACAGACATTTAGCTTTGCTTTGTGATGTTATGAC
AGCAAAAGGTCATCTCATGGCTATTACTCGTCACGGAATTAATCGCCAAGACACTGGACC
ACTAATGAGATGTTCATTTGAAGAAACTGTAAGTTCATGTATTTGTTTTACATATTTTTT
TT--TAAGTCTGTAAATTTGGCAGATATAATTTAAACTGTTTCTAAGCTCTGTTAAGTTA
AAAACTAATTTAAAAGAGTATACTTTAGCAAAAAACTGTCTTTTATGCTTGTTGCAAGCT
CTATTTCTTATCTGGAATAGCTGTAGAAAATGT
>MY5064_Hexurella_MuleMtns_Escabrosa
TTTAATGGAGATAAGTAATCAGAGTGAGTTCTTTGTGCATGTGTTTGCTAAGATTGTTTT
GTCACTCATTTGTGAAATTTCAGGAGTAAC--TTTTTTTTTGTTGATGCATTTTTTAAGC
ATCAGAGATTTAAATGTGTATGTTAAGGACAGTTTGTTATTTTTATTAAATTAACATAGT
TTGAACCATGTTTCTGTATTGAATCAGTTGTGGGTTCTTTGTTGAGTTTTTCCTTGATTT
TCAGGTAATGGGAATAGAAGCTGTACGGAAAGCAGTTGAAAAGGAAATGAATCATGTCAT
CTCTTTTGATGGTTCTTATGTCAATTACAGACATTTAGCTTTGCTTTGTGATGTTATGAC
AGCAAAAGGTCATCTCATGGCTATTACGCGTCACGGAATTAATCGCCAAGACACTGGACC
GCTAATGAGGTGTTCATTTGAAGAAACTGTAAGTTCATATATTTGTTTTACATATTATTT
TTTTCAAGTCGGTAAATTTGGCAGATATTATTTAAACTGTTTCTAAGCTCTGTTAAGTTA
AAAACTAATTTAAAAGAGTATAATTCAGCAAAAAACTGTCTTTTATGCTTGTTGCAAGCT
CTATTTCTTATCTGGAATAGCTGTGGAAAATGT
>MY5066_Hexurella_MuleMtns_Escabrosa
TTTAATGGAGATAAGTAATCAGAGTGAGTTCATTGTGCATGTGTTTGCTAAGATTGTTTT
GTTATTCATTTGTGAAATTTCAGGAGTAACGATTTTTTTTTGTTGATGCATTTTTTAAGC
ATCAGAGATTTAAATGTGTATGTTAAGGACAGTTTGTTATTTTTATTAAATTAACATAGT
TTGAACCATGTTTCTGTATTGAATCAGTTGTGGGTTCTTTGTTGAGTTTTTCCTTGATTT
TCAGGTTATGGGAATAGAAGCTGTACGGAAAGCAGTTGAAAAGGAAATGAATCATGTCAT
CTCTTTTGATGGTTCTTATGTCAATTACAGACATTTAGCTTTGCTTTGTGATGTTATGAC
AGCAAAAGGTCATCTCATGGCTATTACTCGTCACGGAATTAATCGCCAAGACACTGGACC
ACTAATGAGGTGTTCATTTGAAGAAACTGTAAGTTCATATATTTGTTTTACATATTATTT
TTTTCGAGTCGGTAAATTTGGCAGATATTATTTAAACTGTTTCTAAGCTCTGTTAAGTTA
AAAACTAATTTAAAAGAGTATAATTTAGCAAAAAACTGTCTTTTATGCTTGTTGCAAGCT
CTATTTCTTATCTGGAATAGCTGTGGAAAATGT
>MY5071_Hexurella_SantaRitaMtns_AlisoSprings
TTTAATGGATATAAGTAATCAGAGTGAGTCCATTGTGCATGTGTTTGCTAAGATTGTTTT
GTCATTCATTTGTGAAATTTCAGGAGT-----TTTTTTTTTGTTGATGCATTTTTTAAGC
ATCAGGGATTTAAATGTGTATGTTAAGGACGGTTTGTTATTCTTATTAAATTAAC-TAGT
TTGAAACATGTTTCTGTATTGAATCAGTTGTGTGTTCTTTTTTGATTTTTTCCTTGATTT
TCAGGTTATGGGAATAGAAGCTGTACGGAAAGCAGTTGAAAAGGAAATGAATCATGTCAT
CTCTTTTGATGGTTCTTATGTCAATTACAGACATTTAGCTTTGCTTTGTGATGTTATGAC
AGCAAAAGGTCATCTCATGGCTATTACTCGTCACGGAATTAATCGCCAAGACACTGGACC
ACTAATGAGGTGTTCATTTGAAGAAACTGTAAGTTCATATATTTGTTTTACATATTATTT
TTTTCAAGTGAGTAAATTTGGCAAATATTATTTAAACTGTTTCTAAGCTCTGTTAAGTTA
AAAGCTAATTTAAAAGAGTATAATTTAGC-AAAAACTGTCTTTTATGCTTGTTGCAAGCT
CTATTTCTTATCTGGAATAGCTGTAGAAATTGT
>MY5075_Hexurella_ChiricahuaMtns_CaveCrkCyn
TTTAATGGAGATAAGTAATCAGAGTGAGTTCATTGTGCATGTGTTTGCTAAGATTGTTTT
GTCATTCATTTGTGAAATTTCAGGAGTAA---CTTTTTTTTGTTAATGCATTTTTTAAGC
ATCAGAGATTTAAATGTGCATGTTAAGGACAGTTTGTTATTCTTATTAAATTAACATAGT
TTGAACCATGTTTCTGTATTGAATCAGTTGTGTGTTCTTTGTTGAGTTTTTCCTTGATTT
TCAGGTTATGGGAATAGAAGCTGTACGGAAAGCAGTTGAAAAGGAAATGAATCATGTCAT
CTCTTTTGATGGTTCTTATGTCAATTACAGACATTTAGCTTTGCTTTGTGATGTTATGAC
AGCAAAAGGTCATCTCATGGCTATTACTCGTCACGGAATTAATCGCCAAGACACTGGACC
ACTAATGAGGTGTTCATTTGAAGAAACTGTAAGTTCATATATTTGTTTTACATATTTTTT
TT--CAAGTCGGTAAATTTGGCAGATATTATTTAAACTGTTTCTAAGCTCTGTTAAGTTA
AAAACTAATTTAAAAGAGTATACTTTAGCAAAAAACTGTCTTTTATGCTTGTTGCAAGCT
CTATTTCTTATCTGGAATAGCTGTAGAAAATGT
>MY5126_Hexurella_SantaCatalinaMtns_NuggetCyn
TTTAATGGAGATAAGTAATCAGAATGAGTCCATTGTGCATGTGTTTGCTAAGATTGTTTT
GTCATTCATTTCTGAAATTTCAAAAGTAA---CTTTTTTTTGTTGATGCATTTTTTAAGC
ATCAGAGATTTAAATGTGTATGCTAAGGGCAGTTTGT------TATTAAATTAACATAGT
TTGAACCATGTTTCTGTATTGAATCAGTTGTGTGTGTTTTGTTGAGTTTTAACTTGATTT
CCAGGTTATGGGAATAGAAGCTGTACGGAAAGCAGTTGAAAAGGAAATGAATCATGTCAT
CTCTTTTGATGGTTCTTATGTCAATTACAGACATTTAGCTTTGCTTTGTGATGTTATGAC
AGCAAAAGGTCATCTCATGGCTATTACTCGTCACGGAATTAATCGCCAAGACACTGGACC
ACTAATGAGGTGTTCATTTGAAGAAACTGTGAGTTCATATATTTGTTTTACATATTATTT
TTTTCACGTGAGTAAATTTGGCAGATATTATTTAAACTGTTTCTAAGCTCTGTTAAGTTA
AAAGCTAATTTAAAAGAGTATAATTTAGCAAAAAACTGTCTTTTATGCTTGTTGCAAGCT
CTATTTCTTATCTGGAATAGCTGTAGAAAATGT
>MY5127_Hexurella_WhetstoneMtns_FrenchJoeCyn
------------------------------------------------------------
------------------------------------------------------------
------------------------------------------------------------
---------------------------------------------GTTTTTCCTTGATTT
CCAGGTTATGGGAATAGAAGCTGTACGGAAAGCAGTTGAAAAGGAAATGAATCATGTCAT
CTCTTTTGATGGTTCTTATGTCAATTACAGACATTTAGCTTTGCTTTGTGATGTTATGAC
AGCAAAAGGTCATCTCATGGCTATTACTCGTCACGGAATTAATCGCCAAGACACTGGGCC
ACTAATGAGGTGTTCATTTGAAGAAACTGTGAGTTCATATATTTGTTTTACATATTATTT
TTTTCAAGTCGG-----------------------------------------------A
AAAACTAATTTA------------------------------------------------
---------------------------------
>MY5128_Hexurella_WhetstoneMtns_FrenchJoeCyn
------------------------------------------------------------
------------------------------------------------------------
------------------------------------------------------------
------------------------------------------------------------
-------ATGGGAATAGAAGCTGTACGGAAAGCAGTTGAAAAGGAAATGAATCATGTCAT
CTCTTTTGATGGTTCTTATGTCAATTACAGACATTTAGCTTTGCTTTGTGATGTTATGAC
AGCAAAAGGTCATCTCATGGCTATTACTCGTCACGGAATTAATCGCCAAGACACTGGGCC
ACTAATGAGGTGTTCATTTGAAGAAAC---------------------------------
------------------------------------------------------------
------------------------------------------------------------
---------------------------------
>MY5132_Hexurella_PedregosaMtns_PruneCyn
TTTAATGGAGATAAGTAATCAGAGTGAGTTCATTGTGCATGTGTTTGCTAAGATCGTTTT
GTCATTCATATGCGGAATTTCAGGAGTAA---CTTTTTTTTGTT-ATGC-TTTTTTAAGC
ATCAGATATTTAAATGTGTATGTTAAGGACAGTTTGTTATTCTTATTAAATTACCATAGT
TTGAACCATGTTTCTGTATTGAATCAGTTGTGTGTTCTTTGTTGAGTTTTACCTTGATTT
TCAGGTTATGGGAATAGAAGCTGTACGGAAAGCAGTTGAAAAGGAAATGAATCATGTCAT
CTCTTTTGATGGTTCTTATGTCAATTACAGACATTTAGCTTTGCTTTGTGATGTTATGAC
AGCAAAAGGTCATCTCATGGCTATTACTCGTCATGGAATTAATCGCCAAGACACTGGACC
ACTAATGAGGTGTTCATTTGAAGAAACTGTAAGTTCATATATTTGTTTTACATTTTTTTT
TTTTTAAGTCGGTAAATTTGG---------------------------------------
AAAACTAATTTAAAAGAGTATACATTAGCAAAAAACTGTCTTTTATGCTTGTTGCGAGCT
CTATTTCTTATCTGGAATAGCTGTAGAAAATGT
>MY5136_Hexurella_MiddlemarchCyn
TTTAATGGAGATAAGTAATCAGAGTGAGTTCATTGTGCATGTGTTTGCTAAGATTGTTTT
GTCATTCATTTGTGAAATTTTAGGAGTAACTTTTTTTTTTTGTTGATGCATGTTTTAAGC
ATCAGAGATTTAAATGTGTATGTTAAGGACAGTTTGTTATTCTTATTGAATTAACATAGT
TTGAACCATGTTTCTGTATTGAATCAGTTGTGTGTTCTTTGTTGAGTTTTTCCTTGATTT
TCAGGTTATGGGAATAGAAGCTGTACGGAAAGCAGTTGAAAAGGAAATGAATCATGTCAT
CTCTTTTGATGGTTCTTATGTCAATTACAGACATTTAGCTTTGCTTTGTGATGTTATGAC
AGCAAAAGGTCATCTCATGGCTATTACTCGTCACGGAATTAATCGCCAAGACACTGGACC
ACTAATGAGGTGTTCATTTGAAGAAACTGTAAGTTCATATATTTGTTTTACTTATTATTT
TTTTCAAGTCGGTAAATTTGGCAGATATTATTTAAACTGTTTCTAAGCTCTGTTAAGTTA
AAAACTAATTTAAAAGAGTATAATTTAGCAAAAAACTATCTTTTATGCTTGTTGCAAGCT
CTATTTCTTACCTGGAATAGCTGTAGAAAATGT
>MY5147_Hexurella_DragoonMtns_NF_345A
------------------------------------------------------------
GTCATTCATTTGTGAAATTTTAGGAGTAACTTTTTTTTTTTGTTGATGCATGTTTTAAGC
ATCAGAGATTTAAATGTGTATGTTAAGGACAGTTTGTTATTCATATTAAATTAACATAGT
TTGAACCATGTTTCTGTATTGAATCAGTTGTGTGTTCTTTGTTGAGTTTTTCCTTGATTT
TCAGGTTATGGGAATAGAAGCTGTACGGAAAGCAGTTGAAAAGGAAATGAATCATGTCAT
CTCTTTTGATGGTTCATATGTCAATTACAGACATTTAGCTTTGCTTTGTGATGTTATGAC
AGCAAAAGGTCATCTCATGGCTATTACTCGTCACGGAATTAATCGCCAAGACACTGGACC
ACTAATGAGGTGTTCATTTGAAGAAACTGTAAGTTCATATATTTGTTTTACTTATTATTT
TTTTCAAGTCGGTAAATTTGGCAGATATTATTTAAACTGTTTCTAAGCTCTGTTAAGTTA
AAAACTAATTTAAAAGAGTATAATTTAGCAAAAAACTATCTTTTATGCTTGTTGCAAGCT
CTATTTCTTACCTGGAATAGCTGTAGAAAATGT
>MY5152_Hexurella_WhetstoneMtns_ApacheCyn
TTTAATGGAGATAAGTAATCAGAATGAGTCCATTGTGCATGTGTTTGCTAAGATTGTTTT
GTCATTCATTTGTGAAATTTCA-GAGTAACTTCTTTTTTTTGTTGATGCATTTTTTAAGC
ATCAGAGATATAAATGTGTATGTTAAGGGCAGTTTGTTATTCTTATTAAATTAACATAGT
TTGAACCATGTTTCTGTATTGAATCAGTTGTGTGTTCTCTGTTGAGTTTTTCCTTGATTT
CCAGGTTATGGGAATAGAAGCTGTACGGAAAGCAGTTGAAAAGGAAATGAATCATGTCAT
CTCTTTTGATGGTTCTTATGTCAATTACAGACATTTAGCTTTGCTTTGTGATGTTATGAC
AGCAAAAGGTCATCTCATGGCTATTACTCGTCACGGAATTAATCGCCAAGACACTGGGCC
ACTAATGAGGTGTTCATTTGAAGAAACTGTAAGTTCATATATTTGTTTCACATATTATTT
TTTTCAAGTCGGTAAATTTGGCAGATATTATTTAAATTGTTTCTAAGCTCTGTTAAGTTA
AAAACTAATTTAAAAGAGTATAATTTAGCAAAAAACTGTCTCTTATGCTTGTTTCAAGCT
CTATTTCTTATCTGGAATAGCTGTAGAAAATGT
>MY5154_Hexurella_SantaRitaMtns_AdobeCyn
TTTAATGGAGATAAGTAATGGGAGTGAGTCCATTGTGCATGTGTTTGCTAAGATTGTTTT
GTCATTCATTTGTGAAATTTCAGGAGTAACC----TTTTTTGTTGATGTATTTTTTAAGC
ATCAGAGATTTAAATGTGTATGTTAAGGACAGTTTGTTATTCTTATTAAATTAACATAGT
TTGAACCATGTTTCTGTATTGAATCAGTTGTGTGTTCTTTGTTGAGTTTTTCCTTGATTT
TCAGGTTATGGGAATAGAAGCTGTACGGAAAGCAGTTGAAAAGGAAATGAATCATGTCAT
CTCTTTTGATGGTTCTTATGTCAATTACAGACATTTAGCTTTGCTTTGTGATGTTATGAC
AGCAAAAGGTCATCTCATGGCTATTACTCGTCACGGTATTAATCGCCAAGACACTGGACC
ACTAATGAGGTGTTCATTTGAAGAAACTGTAAGTTCATATATTTGTTTTACATATTATTA
TTTTCAAGTCAGTAAATTTGGCAGATATTATTTAAACTGTTTCTAAGCTCTGTTAAGTTA
AAAACTAATTTAAAAGAGTATAATTTAGCAAAAAACTGTATTTTATGCTTGTTGCAAGCT
CTATTTCTTATCTGGAATAGCTGTAGAAAATGT
>MY5157_Hexurella_SantaCatalinaMtns_Redington
TTTAATGGAGATAAGTAATCAGAATGAGTCCATTGTGCATGTGTTTGCTAAGATTGTTTT
GTCATTCATTTGTGAAATTTCAAAAGTAA---CTTTTTTTTGTTGATGCATTTTTTAAGC
ATCAGAGATTTAAATGTGTATGTTAAGGGCAGTTTGTTATTCTTATTAAATTAGCATAGT
TTGAACCATGTTTCTGTATTGAATCAGTTGTGTGTGTTTTGTTGAGTTTTAACTTGATTT
CCAGGTTATGGGAATAGAAGCTGTACGGAAAGCAGTTGAAAAGGAAATGAATCATGTCAT
CTCTTTTGATGGTTCTTATGTCAATTACAGACATTTAGCTTTGCTTTGCGATGTTATGAC
AGCAAAAGGTCATCTCATGGCTATTACTCGTCACGGAATTAATCGCCAAGACACTGGACC
ACTAATGAGGTGTTCATTTGAAGAAACTGTGAGTTCATATATTTGTTTTACATATTATTT
TTTTCAAGTGAGTAAATTTGGCAGATATTATTTAAACTGTTTCTAAGCTCTGTTAAGTTA
AAAGCTAATTTAAAAGAGTGTAATTTAGCAAAAAACTGTCTTTTATGCTTGTTGCAAGCT
GTATTTCTTATCTGGAATAGCTGTAGAAAATGT
>MY5164_Hrupicola_Temecula
TCTAATGAATTTGAGTAATCAGAAAAAAAA---TTTTAAAGTGCCTCTTAAGGACTTCT-
GTTGTTCATTTGTAAAATGTCATGAGAAATTCTATGATT---------------------
----------TAAATATGTATGCTA-----------------------AATTAACATAGT
TTGAACCTTGTTTCTGTATTGAATTAGATGTGTGTTCTTTGTTAAGTTTTTTCTTAATTT
CCAGGTAATGGGAATAGAAGCTGTACGAAAAGCAGTTGAAAAGGAAATGAATCATGTCAT
CTCTTTTGATGGTTCTTATGTCAATTACAGACATTTAGCTTTGCTTTGTGATGTTATGAC
AGCAAAAGGTCATCTCATGGCTATTACTCGTCATGGAATTAATCGACAAGACACAGGGCC
AC----------------------------------------------------------
------------------------------------------------------------
------------------------------------------------------------
---------------------------------
>MY5165_Hrupicola_Temecula
TCTAATGAATTTGAGTAATCAGAAAAAAAA---TTTTAAAGTGCCTCTTAAGGACTTCT-
GTTGTTCATTTGTAAAATGTCATGAGAAATTCTATGATT---------------------
----------TAAATATGTATGCTA-----------------------AATTAACATAGT
TTGAACCTTGTTTCTGTATTGAATTAGATGTGTGTTCTTTGTTAAGTTTTTTCTTAATTT
CCAGGTAATGGGAATAGAAGCTGTACGAAAAGCAGTTGAAAAGGAAATGAATCATGTCAT
CTCTTTTGATGGTTCTTATGTCAATTACAGACATTTAGCTTTGCTTTGTGATGTTATGAC
AGCAAAAGGTCATCTCATGGCTATTACTCGTCATGGAATTAATCGACAAGACACAGGGCC
ACTCATGAGGTGTTCATTTGAAGAAACTGTAAGTTAATACATTTGTTTT--ACTTTTTTG
TTTTCTAGACAGAAATGTTGATAGATATTATTTAAGG-----------TGTGTTAAGTTA
AAAACTAATTTAAAGGGGTATAATTTGGCAAAAATATGTCTTTCGTACTTGTCACAAGCT
CTGTATCTTATCCAGAATAGTCATATAAATTGT
>MY5175_Hapachea_HarshawRd_PatagoniaMtns
TTTAATGGAGATAAGTAATCAGAGTGATTCCATTGTGCATGTGTTTGCTAAGATTGTTTT
GTCATTCATTTGTGAAATTTCAGGAGTAACTTTTTTTTTTTGTTGATACATTTTTTAAGC
ATCAGAGATTTAAATGTGTATGTTAATGACAGTTTGTTATTCTTATTAAATTAACATAGT
TTGAACCATGTTTCTGTATTGAATCAGTTGTGTGTTCTTTGTTGAGTTTTTCCTTGATTT
TCAGGTTATGGGAATAGAAGCTGTACGGAAAGCAGTTGAAAAGGAAATGAATCATGTCAT
CTCTTTTGATGGTTCTTATGTCAATTACAGACATTTAGCTTTGCTTTGTGATGTTATGAC
AGCAAAAGGTCATCTCATGGCTATTACTCGTCACGGAATTAATCGCCAAGACACTGGACC
ACTAATGAGGTGTTCATTTGAAGAAACTGTGAGTTCATATATTTGTTTTACATATTATTT
TTTTCAAGTCAGTAAATTTGGCAGATATTATTTAAACTGTTTCTAAGCTCTGTTAAGTTA
AAAACTAATTTAAAAGAGTATAATTTAGCAAAAAACTGTCTTTTATGCTTGTTGCAAGCT
CTATTTCTTATCTGGAATAGCTGTAGAAAATGT
>MY5180_Hapachea_MustrangPk_MustangMtns
------------------------------------------------------------
GTCATTCATTTGTGAAATTTCACGAGTAACT-TTTTTTTTTGTTGATGCATTTTTTAAGC
ATCAGAGATTTAAATGTGTATGTTAAGGGCAGTTTTTTTTTCTTATTAAATTAACATAGT
TTGAACCATGTTTCTGTATTGAATCAGTTGTATGTTCTTTGTTGAGTTTTTCCTTGATTT
CCAGGTTATGGGAATAGAAGCTGTACGGAAAGCAGTTGAAAAGGAAATGAATCATGTCAT
CTCTTTTGATGGTTCTTATGTCAATTACAGACATTTAGCTTTGCTTTGTGATGTTATGAC
AGCAAAAGGTCATCTCATGGCTATTACTCGTCACGGAATTAATCGCCAAGACACTGGGCC
ACTAATGAGGTGTTCATTTGAAGAAACTGTGAGTTCATATATTTGTTTTACATATTATTT
TTTTCAAGTCGGTAAATTTGGCAGATATTATTTAAACTGTTTCTAAGCTCTGTTAAGTTA
AAAACTAATTTAAAGGAGTATAATTTAGCAAAAAACTGTCTTTTATGCTTGTTGCAAGCT
CTGTTTCTTATCTGGAATAGCTGTAGAAAATGT
>MY5181_Hapachea_MustrangPk_MustangMtns
TTTAATGGAGATAAGTAATCAGAATGAGTCCATTGTGCATGGGTTTGCTAGGATTGTTTT
GTCATTCATTTGTGAAATTTCACGAGTAACT-TTTTTTTTTGTTGATGCATTTTTTAAGC
ATCAGAGATTTAAATGTGTATGTTAAGGGCAGTTTTTTTTTCTTATTAAATTAACATAGT
TTGAACCATGTTTCTGTATTGAATCAGTTGTGTGTTCTCTGTTGAGTTTTTCCTCGATTT
CCAGGTTATGGGAATAGAAGCTGTACGGAAAGCAGTTGAAAAGGAAATGAATCATGTCAT
CTCTTTTGATGGTTCTTATGTCAATTACAGACATTTAGCTTTGCTTTGTGATGTTATGAC
AGCAAAAGGTCATCTCATGGCTATTACTCGTCACGGAATTAATCGCCAAGACACTGGGCC
ACTAATGAGGTGTTCATTTGAAGAAACTGTGAGTTCATATATTTGTTTTACCTATTATTT
TTTTTAAGTCAGTAAATTTGGTAGATATTATTTAAACTGTTTCTAAGCTCTGTTAAGTTA
AAAACTAATTTAAAAGAGTATAATTTAGCAAAAAACTGTCTTTTATGCTTGTTGCAAGCT
CTGTTTCTTATCTGGAATAGCTGTAGAAAATGT
>MY5193_Hapachea_HarshawRd_PatagoniaMtns
-TTAATGGAGATAAGTAATCAGAGTGATTCCATTGTGCATGTGTTTGCTAAGATTGTTTT
GTCATTCATTTGTGAAATTTCAGGAGTAAC--TTTTTTTTTGTTGATGCATTTTTTAAGC
ATCAGAGATCTAAATGTGTATGTTAAGGACAGTTTGTTATTCTTATTAAATTAACATAGT
TTGAACCATGTTTCTGTATTGAATCAGTTGTGTGTTCTTTGTTGAGTTTTTCCTTGATTT
TCAGGTTATGGGAATAGAAGCTGTACGGAAAGCAGTTGAAAAGGAAATGAATCATGTCAT
CTCTTTTGATGGTTCTTATGTCAATTACAGACATTTAGCTTTGCTTTGTGATGTTATGAC
AGCAAAAGGTCATCTCATGGCTATTACTCGTCACGGAATTAATCGCCAAGACACTGGACC
ACTAATGAGGTGTTCATTTGAAGAAACTGTAAGTTCATATATTTGTTTTACATATGTTTT
TTTTCAAGTCAGTAAATTTGGCAGGTATTATTTAAACTGTTTCTAAGCCCTGTTAAGTTA
AAAACTAATTTAAAAAAGTATAATTAAATAGAAAAAAAAAATTCAAGTTTGTTTAAAGAG
CCGAAATTTTTACAAAATATCCATAGAAAATTT
>MY5194_Hapachea_Ordsummit_MtOrd
------------------------------------------------------------
----------------------------ATTCTTATTTTTAGTTGATGCATTTTTTAAGC
ATTTGAGATTTAAATGTGTATGTTAAAGGCAGTTTGTTATTCTTATTAAATTAACATAGT
TTAAACCATGTTTCTGTATTGAATCAGCAGTGTATTCTTTGTTGAGTTTTTCTTTGATTT
CCAGGTTATGGGAATAGAAGCTGTACGGAAAGCAGTTGAAAAAGAAATGAATCATGTCAT
CTCTTTTGATGGTTCTTATGTCAATTACAGACATTTAGCTTTACTTTGTGATGTTATGAC
AGCAAAAGGTCATCTCATGGCTATTACTCGTCACGGAATTAATCGCCAAGACACTGGGCC
ACTAATGAGATGTTCATTTGAAGAAACTGTGAGTTCATATATTTGTTTTACATAATTGTT
TTTTCAAGTCAATAAATTTGGCAGATAT-----------TTTTTAAGCTTTGTTAAGTTG
AAAACTAATTTAAAGGAG--TAATTTAGCAAAAAACTGTCTTTTATGCTTGTCACAAGCT
CTAATTC-TATTTAGAATGGCTGTAGAAAAT-T
>MY5195_Hapachea_Ordsummit_MtOrd
TTTCATGGAAATAAGTAATCATAATGAGTCCATTGTGTAAGTGTTTGCTAAGATTATTTT
GTCATTCATTTGTGAAATTTCAGGAGTAATTCTTATTTTTAGTTGATGCATTTTTTAAGC
ATTGGAGATTTAAATGTGTATGTTAAAGGCAGTTTGTTATTCTTATTAAATTAACATAGT
TTGAACCATGTTTCTGTATGGAATCAGTTGTGTGTTCTTTGTTGAATTTTTCTTTGATTT
CCAGGTTATGGGAATAGAAGCTGTACGGAAAGCAGTTGAAAAAGAAATGAATCATGTCAT
CTCTTTTGATGGTTCTTATGTCAATTACAGACATTTAGCTTTACTTTGTGATGTTATGAC
AGCAAAAGGTCATCTCATGGCTATTACTCGTCACGGAATTAATCGCCAAGACACTGGGCC
ACTAATGAGATGTTCATTTGAAGAAACTGTGAGTTCATGTATTTGTTTTACATAATTATT
TTTTCAAGTCAATAAATTTGGCAGATAT-----------TTTTTAAACTGTGTTAAGTTG
AAAACTAATTTATAAGAG--TAATTTAGCAAAAAACTGTCTTTTATGCTTGTCACAAGCT
CTAATTCATATTTAGAATGGCTGTAGAAAATGT
>MY5266_Hencina_CerroBolla
TTTAATGAAAGTGAATAATCAGAAAAAAAACATTTTTAAAGTGCCTATGAAGGACTTTTT
GTTGTTCGTTTGTAAAATGTCATGAAAAATTCTTTGATT---------------------
----------TAAATATGTATGCTA-----------------------AATTAACATAGT
TTGAACCTTGTTTCTGTATTGAATTAGATGTGTATTCTTTGTTAAGTTTTTTCTTAATTT
CCAGGTAATGGGAATAGAAGCTGTACGAAAAGCAGTTGAAAAGGAAATGAATCATGTCAT
CTCTTTTGATGGTTCATATGTCAATTACAGACATTTAGCTTTGCTATGTGATGTTATGAC
AGCAAAAGGTCATCTCATGGCTATTACTCGTCACGGAATTAATCGACAAGACACAGGGCC
ACTCATGAGGTGTTCATTTGAAGAAACTGTAAGTTAATACATTTGTTTT--ACTTTTTTT
TT-------CGATAATGTTGATAGATATTATTTAAAATGTTTCTAAACTGTGTTAAGTTA
AAAACTAATTTAAAGGGGTATAATTTGGCACAAATTTGGCGATCGTTTAGGCTCTACGTT
TCGCAATCCATCGGCAAT--CCAAAAATCTTGT
>MY5267_Hencina_CerroBolla
TTTAATGAAAGTGAATAATCAGAAAAAAAACATTTTTAAAGTGCCTATGAAGGACTTTTT
GTTGTTCGTTTGTAAAATGTCATGAAAAATTCTTTGATT---------------------
----------TAAATATGTATGCTA-----------------------AATTAACATAGT
TTGAACCTTGTTTCTGTATTGAATTAGATGTGTATTCTTTGTTAAGTTTTTTCTTAATTT
CCAGGTAATGGGAATAGAAGCTGTACGAAAAGCAGTTGAAAAGGAAATGAATCATGTCAT
CTCTTTTGATGGTTCATATGTCAATTACAGACATTTAGCTTTGCTATGTGATGTTATGAC
AGCAAAAGGTCATCTCATGGCTATTACTCGTCACGGAATTAATCGACAAGACACAGGGCC
ACTCATGAGGTGTTCATTTGAAGAAACTGTAAGTTAATACATTTGTTTT--ACTTTTTTT
TT-------CGATAATGTTGATAGATATTATTTAAAATGTTTCTAAACTGTGTTAAGTTA
AAAACTAATTTAAAGGGGTATAATTTGGCACAAATTTGGCGATCGTTTAGGCTCTACGTT
TCGCAATCCATCGGCAAT--CCAAAAATCTTGT
>MY5269_Hexurella_GuadalupeValley
TTTAATGAAAGTGAATAATCAGAAAAAAAACATTTTTAAAGTGCCTATTAAGGACTTTTT
GTTGTTCATTTGTAAAATGTCATGAAAAATTCTTTGAAG---------------------
----------TAAATATGTATGCTA-----------------------AATTAACATAGT
TTGAACCTTGTTTCTGTATTGAACTAGATGTGTATTCTTTGTTAATTTTTTTCTTAATTT
CCAGGTAATGGGAATAGAAGCTGTACGAAAAGCAGTCGAAAAGGAAATGAATCATGTCAT
CTCTTTTGATGGTTCTTATGTCAATTACAGACATTTAGCTTTGCTATGTGATGTTATGAC
AGCAAAAGGTCATCTCATGGCTATTACTCGTCACGGAATTAATCGACAAGACACAGGGCC
ACTCATGAGGTGTTCATTTGAAGAAACTGTAAGTTAATACATTTGTTTT--AATTTTTTT
TT-------CAGTAATGTTGATAGATACTATTT---------------------------
---ACTAATTTAAAGGGGTATAATTTGGCACAAATTTGGCGATCGTTTAGGC------TT
TCGCAATCCATCGGCAAT--CCAAAAATCTTGT
>MY5271_Hexurella_GuadalupeValley
TTTAATGAAAGTGAATAATCAGAAAAAAAACATTTTTAAAGTGCCTATTAAGGACTTTTT
GTTGTTCATTTGTAAAATGTCATGAAAAATTCTTTGAAG---------------------
----------TAAATATGTATGCTA-----------------------AATTAACATAGT
TTGAACCTTGTTTCTGTATTGAATTAGATGTGTATTCTTTGTTAAGTTTTTTCTTAATTT
CCAGGTAATGGGAATAGAAGCTGTACGAAAAGCAGTTGAAAAGGAAATGAATCATGTCAT
CTCTTTTGATGGTTCTTATGTCAATTACAGACATTTAGCTTTGCTATGTGATGTTATGAC
AGCAAAAGGTCATCTCATGGCTATTACTCGTCACGGAATTAATCGACAAGACACAGGGCC
ACTCATGAGGTGTTCATTTGAAGAAACTGTAAGTTAATACATTTGTTTT--ACTTTTTTT
TT-------CAGTAATGTTGATAGATATTATTTAAAATGTTTCTAAACTGTGTTAAGTTA
AAA---------------------------------------------------------
---------------------------------
>MY5276_Hexurella_SanPedro_Martir
TTTAATGAAACTGAATAATTGGAAAAAAAA----TTTAAAGTGCCTATTAAGGACTTTCT
GTTGTTCATTTGTAAAATGTCATGAAAAATTCTTTGATT---------------------
----------TAAATATGTATGCTA-----------------------AATTAACACAGT
TTGAACCTTGTTTCTGTATTGAATTAGATGTGTATTCTTTGTTAAGTTTTTTCTTAATTT
TCAGGTAATGGGAATAGAAGCTGTACGAAAAGCTGTTGAAAAGGAAATGAATCATGTCAT
ATCTTTTGATGGTTCTTATGTCAATTACAGACATTTAGCTTTGCTATGTGATGTTATGAC
AGCAAAAGGTCATCTCATGGCTATTACTCGTCACGGAATTAATCGACAAGACACAGGGCC
ACTCATGAGGTGTTCATTTGAAGAAACTGTAAGTTAATACATTTGTTTT--ACTTTTTTA
TT-------CAGAAATGTTGAGAGATATTATTTAAGATGTTTCTAAACTGTGTTACGTTA
ACAACTAATTTAAAGGGGTATAATTTGGCAAAAAGTTGGCGATCGTT-------------
---------------------------------
>MY5277_Hexurella_SanPedro_Martir
TTTAATGAAAGTGAATAATCAGAAAAAAAACATTTTTAAAGTGCCTATTAAGGACTTTTT
GTTGTTCATTTGTAAAATGTCATGAAAAATTCCTTGATT---------------------
----------TAAATATGTATGCTA-----------------------AATTAACACAGT
TTGAACCTTGTTTCTGTATTGAATTAGATGTGTATTCTTTGTTAAGTTTTTTCTTAATTT
TCAGGTAATGGGAATAGAAGCTGTACGAAAAGCAGTTGAAAAGGAAATGAATCATGTCAT
CTCTTTTGATGGTTCTTATGTCAATTACAGACATTTAGCTTTGCTATGTGATGTTATGAC
AGCAAAAGGTCATCTCATGGCTATTACTCGTCACGGAATTAATCGACAAGACACAGGGCC
ACTCATGAGGTGTTCATTTGAAGAAACTGTAAGTTAATACATTTGTTTT--ACTTTTTTT
TC-------CGGTAATGTTGATAGATATTATTTAAAATGTTTCTAAACTGTGTTACGTTA
AAAACTAATTTAAAGGGGTATAATTTGGCAAAAAGTTGGCGATCGTTTAGGCTCTGCATT
TTGCAATCCATTGGCGAT--CCGAAAATCTTGT
>MY5280_Hexurella_ArroyoSalado
TTTAATGAAAGTGAGTAATCAGAAAAAAAAAATTT---AAGAGCCTGTTAAGGACTTTCT
GTTGTTCATTTGTAAAATGTCATGAGAAATTCTTTTTTT---------------------
----------TAAATATGTATGCTA-----------------------AATTAACATAGT
TTGAAACTTGTTTCTGTATTGAATTAGATGTGTATTCTTTGTTAAGTTTTTTTTTAATTT
CCAGGTAATGGGAATAGAAGCTGTACGAAAAGCAGTTGAAAAGGAAATGAATCATGTCAT
CTCTTTTGATGGTTCTTATGTCAATTACAGACATTTAGCTTTGCTATGTGATGTTATGAC
AGCAAAAGGTCATCTCATGGCTATTACTCGTCACGGAATTAATCGACAAGACACAGGGCC
ACTCATGAGGTGTTCATTTGAAGAAACTGTAAGTTAATTCATTTGTTTT--CCTTTTTTT
TT-------CAGAAATGTTGATAGATGTTATTTAAAATGTTTCTAAACTGTGATAAGTTA
AAAACTAATTTAAAGGGGTATAATTTGGAAGAAATTTGTCTTTCATTCCTGTCACAAGCT
CTCTATCTTATCTAGAATAGCCATAGCAATTGT
>MY5282_Hexurella_ArroyoSalado
TTTAATGAAAGTGAGTAATCAGAAAAAAAAAATTT---AAGAGCCTGTTAAGGACTTTCT
GTTGTTCATTTGTAAAATGTCATGAGAAATTCTTTTTTT---------------------
----------TAAATATGTATGCTA-----------------------AATTAACATAGT
TTGAAACTTGTTTCTGTATTGAATTAGATGTGTATTCTTTGTTAAGTTTTTTTTTAATTT
CCAGGTAATGGGAATAGAAGCTGTACGAAAAGCAGTTGAAAAGGAAATGAATCATGTCAT
CTCTTTTGATGGTTCTTATGTCAATTACAGACATTTAGCTTTGCTATGTGATGTTATGAC
AGCAAAAGGTCATCTCATGGCTATTACTCGTCACGGAATTAATCGACAAGACACAGGGCC
ACTCATGAGGTGTTCATTTGAAGAAACTGTAAGTTAATTCATTTGTTTT--CCTTTTTTT
TT-------CAGAAATGTTGATAGATGTTATTTAAAATGTTTCTAAACTGTGATAAGTTA
AAAACTAATTTAAAGGGGTATAATTTGGAAGAAATTTGTCTTTCATTCCTGTCACAAGCT
CTCTATCTTATCTAGAATAG-------------
>MY5286_Hrupicola_SweetwaterSpr_OrdMtn
TTTAATGAAAGTGAGTAGTCAGAAAAGGTTTTATTTTCAAGTAGCTACTAAGGACTTTTT
GTTGTTTATTTGTAAAATTTTATGAGAAATCCTTTGTTTTGGTTAATGCATATTGCAAGC
ATCAGAGATTTAAATATGTATTCTG-----------------------AATTAACATAGT
TTGAACCTTGTTTCTGTATTGAATTAAATGTGTGTTCTTTGTTAAGTTTTTTCTTGATTT
CCAGGTAATGGGAATAGAAGCTGTACGGAAAGCAGTTGAAAAGGAAATGAATCATGTCAT
CTCTTTTGATGGTTCTTATGTCAATTACAGACATTTAGCTTTGCTTTGTGATGTTATGAC
AGCAAAAGGTCATCTCATGGCTATTACTCGACATGGAATTAATCGACAAGACACTGGGCC
ACTCATGAGGTGTTCATTTGAAGAAACTGTAAGTTAATACATTTGTTTTACAATTTTTCT
TT--ATAGTCAGAAGTGTTGGTAGATATTATTTAAGATGTTTCTAAAATGTGTTAAGTTA
AAA---------------------------------------------------------
---------------------------------
>MY5287_Hrupicola_SweetwaterSpr_OrdMtn
TTTAATGAAAGTGAGTAGTCAGAAAAGGTTTTATTTTCAAGTAGCTACTAAGGACTTTTT
GTTGTTTATTTGTAAAATTTTATGAGAAATCCTTTGTTTTGGTTAATGCATATTGCAAGC
ATCAGAGATTTAAATATGTATTCTG-----------------------AATTAACATAGT
TTGAACCTTGTTTCTGTATTGAATTAAATGTGTGTTCTTTGTTAAGTTTTTTCTTGATTT
CCAGGTAATGGGAATAGAAGCTGTACGGAAAGCAGTTGAAAAGGAAATGAATCATGTCAT
CTCTTTTGATGGTTCTTATGTCAATTACAGACATTTAGCTTTGCTTTGTGATGTTATGAC
AGCAAAAGGTCATCTCATGGCTATTACTCGACATGGAATTAATCGACAAGACACTGGGCC
ACTCATGAGGTGTTCATTTGAAGAAACTGTAAGTTAATACATTTGTTTTACAATTTTTCT
TT--ATAGTCAGAAGTGTTGGTAGATATTATTTAAGATGTTTCTAAAATGTGTTAAGTTA
AAA---------------------------------------------------------
---------------------------------
>MY5288_Hrupicola_Deadman_Hills
TTTAATGAAAGTTAGTAGTCAGAAAAGGTTTTATTTTCAAGTGCCTATTAAGGACTTTTT
GTTGTTCATTTGTAAAATTTCATGACAAATTCTTTGTTTTGGTTAATGCATATTGGGAAC
ATCAGAG--TTAAATATGTATTCTA-----------------------AATTTACATAGT
TTGAACCTTGTTTCTGTATTGAATTAAATGTGTGTTCTTTGTTAAGTTTTTTCTTGATTT
CTAGGTAATGGGAATAGAAGCTGTACGGAAAGCAGTTGAAAAGGAAATGAATCATGTCAT
CTCTTTTGATGGTTCTTATGTCAATTACAGACATTTAGCTTTGCTTTGTGATGTTATGAC
AGCAAAAGGTCATCTCATGGCTATTACTCGTCATGGAATTAATCGACAAGACACTGGGCC
ACTCATGAGGTGTTCATTTGAAGAAACTGTAAGTTAATAGCTTTGTTTTACAATTTTTCT
TT--CAAGTCAGAAGTGTTGGTAGATATTATTTAAGATGTTTCTAAACTGTGTTAAGTTA
AAAACTAATTTAAAGGGTTATAATTTGGCAAAAAATTGTCTTTCATGCTTGTCACAAA--
--AAATTTTGTCAGGAGCAGCCACGACGCACGT
>MY5289_Hrupicola_Deadman_Hills
TTTAATGAAAGTGAGTAGTTAGAAAAGGTTTTATTTTCAAGTGCCTATTAAGGACTTTTT
GTTGTTCATTTGTAAAATTTCATGACAAATTCTTTGTTTTGGTTAATGCATATTGGGAAC
ATCACAG--TTAAATATGTATTCTA-----------------------AATTTACATAGT
TTGAACCTTGTTTCTGTATTGAATTAAATGTGTGTTCTTTGTTAAGTTTTTTCTTGATTT
CTAGGTAATGGGAATAGAAGCTGTACGGAAAGCAGTTGAAAAGGAAATGAATCATGTCAT
CTCTTTTGATGGTTCTTATGTCAATTACAGACATTTAGCTTTGCTTTGTGATGTTATGAC
AGCAAAAGGTCATCTCATGGCTATTACTCGTCATGGAATTAATCGACAAGACACTGGGCC
ACTCATGAGGTGTTCATTTGAAGAAACTGTAAGTTAATAGCTTTGTTTTACAATTTTAGT
TT--CAAGTCAGAAGTGTTGGTAGATATTATTTAAGATGTTTCTAAACTGTGTTAAGTTA
AAAACTAATTTAAAGGGTTATAATTTGGCAAAAAATTGTCTTTCATGCTTGTCACAAA--
--AAATTTTGTC-AGAGCAGCCA----------
>MY5309_Hapachea_JohnnyLyon_Hills
------------------------------------------------------------
------------------TTCACGAGTAACT-TTTTTTTTTGTCGATGCATTTTTTAAGC
ATCAGAGATATAAATGTGTATGTTAAGGGCAGTTTGTTATTCTTATTAAATTAACATAGT
CCGAACCATGTTTCTGTATTGAATCAGTTGTGTGTTCTTTGTTGAGTTTTTGCTTGATTT
CCAGGTTATGGGAATAGAAGCTGTACGGAAAGCAGTTGAAAAGGAAATGAATCATGTCAT
CTCTTTTGACGGTTCTTATGTCAATTACAGACATTTAGCTTTGCTTTGTGATGTTATGAC
AGCAAAAGGTCATCTCATGGCTATTACTCGTCACGGAATTAATCGTCAAGACACTGGGCC
ACTAATGAGGTGTTCATTTGAAGAAACTGTGAGTTCATATATTTGTTTTACATATTATTT
TTTTCAAGTCGGTAAATTTGGCAGATATTATTTAAACTGTTTCTAAGCTCTGTTAAGTTA
AAAACTAATTTGAAAGAGTATAATTTAGC-AAAAACTGTCTTTTATGCTTGTTGCAAGCT
CTGTTTCTTATCTGGAATAGCTGTAGAAAATGT
>MY5310_Hexurella_AntelopeCyn_CerbatMtns
------------------------------------------------------------
GTCATTCATTTGTGAAATTTCAGGAGTAATTCTTATTTTTAGTTGAT-----------GC
ATTAGAGATTTAAATGTGTATGTTAAAGGCAGTTCGTTATTCTTATTAAATTAACATAGT
TTGAACCATGTTTCTGTATTGAATCAGCTGTGTATTCTTTGTTGAGTTTTTCATT-ATTT
CCAGGTTATGGGAATAGAAGCTGTACGGAAAGCAGTTGAAAAAGAAATGAATCATGTCAT
CTCTTTTGATGGTTCTTATGTCAATTACAGACATTTAGCTTTACTTTGTGATGTTATGAC
AGCAAAAGGTCATCTCATGGCTATTACTCGTCACGGAATTAATCGCCAAGACACTGGGCC
ACTAATGAGATGTTCATTTGAAGAAACTGTGAGTTCATATATTTGTTTTACATAATTATT
TTTTCAAGTCAATAAATTTGGCAGATAT-----------TTTTTAAGCTGTGTTAAGTTG
AAAACTAATTTAAAGGAG--TAATTTAGCAAAAAACTGTCTTTTATGCTTGTCACAAGCT
CTAATTCTTATTTAGAATAG-------------
>MY5311_Hexurella_AntelopeCyn_CerbatMtns
------------------------------------------------------------
---------------------------------------TAGTTGAT-----------GC
ATTAGAGATTTAAATGTGTATGTTAAAGGCAGTTCGTTATTCTTATTAAATTAACATAGT
TTGAACCATGTTTCTGTATTGAATCAGCTGTGTATTCTTTGTTGAGTTTTTCATT-ATTT
CCAGGTTATGGGAATAGAAGCTGTACGGAAAGCAGTTGAAAAAGAAATGAATCATGTCAT
CTCTTTTGATGGTTCTTATGTCAATTACAGACATTTAGCTTTACTTTGTGATGTTATGAC
AGCAAAAGGTCATCTCATGGCTATTACTCGTCACGGAATTAATCGCCAAGACACTGGGCC
ACTAATGAGATGTTCATTTGAAGAAACTGTGAGTTCATATATTTGTTTTACATAATTATT
TTTTCAAGTCAATAAATTTGGCAGATAT-----------TTTTTAAGCTGTGTTAAGTTG
AAAACTAATTTAAAGGAG--TAATTTAGCAAAAAACTGTCTTTTATGCTTGTCACAAGCT
CTAATTCTTATTTAG------------------
>MY5312_Hexurella_FoxCyn_MusicMtns
----------------------------------------------------------TT
GTCATTCATTTGTGAAATTTCAGGAGTAATTCTTATTTTTAGTTGAT-----------GC
ATTAGAGATTTAAATGTGTATGTTAAAGGCAGTTCGTTATTCTTATTAAATTAACATAGT
TTGAACCATGTTTCTGTATTGAATCAGCTGTGTATTCTTTGTTGAGTTTTTCATT-ATTT
CCAGGTTATGGGAATAGAAGCTGTACGGAAAGCAGTTGAAAAAGAAATGAATCATGTCAT
CTCTTTTGATGGTTCTTATGTCAATTACAGACATTTAGCTTTACTTTGTGATGTTATGAC
AGCAAAAGGTCATCTCATGGCTATTACTCGTCACGGAATTAATCGCCAAGACACTGGGCC
ACTAATGAGATGTTCATTTGAAGAAACTGTGAGTTCATATATTTGTTTTACATAATTATT
TTTTCAAGTCAATAAATTTGGCAGATAT-----------TTTTTAAGCTGTGTTAAGTTG
AAAACTAATTTAAAGGAG--TAATTTAGCAAAAAACTGTCTTTTATGCTTGTCACAAGCT
CTAATTCTTATTTAGAATAGCTGTAGAAAATGT
>MY5313_Hexurella_FoxCyn_MusicMtns
------------------------------------------------------------
----------------------------ATTCTTATTTTTAGTTGAT-----------GC
ATTAGAGATTTAAATGTGTATGTTAAAGGCAGTTCGTTATTCTTATTAAATTAACATAGT
TTGAACCATGTTTCTGTATTGAATCAGCTGTGTATTCTTTGTTGAGTTTTTCATT-ATTT
CCAGGTTATGGGAATAGAAGCTGTACGGAAAGCAGTTGAAAAAGAAATGAATCATGTCAT
CTCTTTTGATGGTTCTTATGTCAATTACAGACATTTAGCTTTACTTTGTGATGTTATGAC
AGCAAAAGGTCATCTCATGGCTATTACTCGTCACGGAATTAATCGCCAAGACACTGGGCC
ACTAATGAGATGTTCATTTGAAGAAACTGTGAGTTCATATATTTGTTTTACATAATTATT
TTTTCAAGTCAATAAATTTGGCAGATAT-----------TTTTTAAGCTGTGTTAAGTTG
AAAACTAATTTAAAGGAG--TAATTTAGCAAAAAACTGTCTTTTATGCTTGTCACAAGCT
CTAATTCTTATTTAGAATAGCTGTAGAAAATGT
>MY5314_Hexurella_Grasshopper_BrushyMtn
------------------------------------------------------------
-------------------------------------TTTTGTTGATGCATTTTTTAAGC
ATTAGAGATTTAAATGTGTATGTTAAAGGCAGTTTGTTATTCTTATTAAATTAACATAGT
TTGAACCATGTTTCTGTATTGAATCAGCTGTGTATTCTTTGTTGAGTTTTTCTTT-ATTT
CCAGGTTATGGGAATAGAAGCTGTACGGAAAGCAGTTGAAAAAGAAATGAATCATGTCAT
CTCTTTTGATGGTTCTTATGTCAATTACAGACATTTAGCTTTACTTTGTGATGTTATGAC
AGCAAAAGGTCATCTCATGGCTATTACTCGTCACGGAATTAATCGCCAAGACACTGGGCC
ACTAATGAGATGTTCATTTGAAGAAACTGTGAGTTCATATATTTGTTTTACATAATTATT
TTTCCAAGTCAATAAATTTGGCAGATAT-----------TTTTTAAGCTGTGTTAAGTTG
AAAACTAATTTAAAGGAG--TAATTTAGCAAAAAACTGTCTTTTATGCTTGTCACAAGCT
CTAATTCTTATTTAGAATAG-------------
>MY5315_Hexurella_WagonerRd_BradshawMtns
---------------------------------------TGTGTTTGCTAAGATTATTTT
GTCATTCATTTGTGAAATTTCAGGAGTAATTCTTATTTTTAGTTGATGCATTTTATAAGC
ATTAGAGATTTAAATGTGTATGTTAAAGGCAGTTTGTTATTCTTATTAAATTAACATAGT
TTGAACCAGGTTTCTGTATTGAATCAGCTGTGTATTCTTTGTTGAGTTTTTCTTTCATTT
CCAGGTTATGGGAATAGAAGCTGTACGGAAAGCAGTTGAAAAAGAAATGAATCATGTCAT
CTCTTTTGATGGTTCTTATGTCAATTACAGACATTTAGCTTTACTTTGTGATGTTATGAC
TGCAAAAGGTCATCTCATGGCTATTACTCGTCACGGAATTAATCGCCAAGACACTGGGCC
ACTAATGAGATGTTCATTTGAAGAAACTGTGAGTTCATATATTTGTTTTACATAATTATT
TTTTCAAGTCAATAAATTTGGCAGATAT-----------TTTTTAAGCTGTGTTAAGTTT
AAAACTAATTTAAAGGAG--TAATTTAGCAAAAAACTGTCTTTTATGCTTGTCACAAGCT
CTAATTCTTATTTAGAATAGCCGTAGAAAATGT
>MY5316_Hexurella_WagonerRd_BradshawMtns
------------AAGTAATCAAAATGAGTCCATTGTGTATGTGTTTGCTAAGATTATTTT
GTCATTCATTTGTGAAATTTCAGGAGTAATTCTTATTTTTAGTTGATGCATTTTATAAGC
ATTAGAGATTTAAATGTGTATGTTAAAGGCAGTTTGTTATTCTTATTAAATTAACATAGT
TTGAACCAGGTTTCTGTATTGAATCAGCTGTGTATTCTTTGTTGAGTTTTTCTTTCATTT
CCAGGTTATGGGAATAGAAGCTGTACGGAAAGCAGTTGAAAAAGAAATGAATCATGTCAT
CTCTTTTGATGGTTCTTATGTCAATTACAGACATTTAGCTTTACTTTGTGATGTTATGAC
TGCAAAAGGTCATCTCATGGCTATTACTCGTCACGGAATTAATCGCCAAGACACTGGGCC
ACTAATGAGATGTTCATTTGAAGAAACTGTGAGTTCATATATTTGTTTTACATAATTATT
TTTTCAAGTCAATAAATTTGGCAGATAT-----------TTTTTAAGCTGTGTTAAGTTT
AAAACTAATTTAAAGGAG--TAATTTAGCAAAAAACTGTCTTTTATGCTTGTCACAAGCT
CTAATTCTTATTTAGAATAGCCGTAGAAAATGT
>MY5317_Hrupicola_Cottonwood_SnYsidroMtns
TTTAATGAATTTGAGTAATCAGAAAAAAAA--TTTTTAAAGTGCATCTTAAGGATTTTTT
GTTGTTCATTTGTAAAATGTCATGAGAAATTCTATGATT---------------------
----------TAAATATGTATGCTA-----------------------GATTAACATAGT
TTGAACCTTGTTTCTGTATTGAATTAGATGTGTGTTCTTTGTTAAGTTTTTTCTTAATTT
CCAGGTAATGGGAATAGAAGCTGTACGAAAAGCAGTTGAAAAGGAAATGAATCATGTCAT
CTCTTTTGATGGTTCTTATGTCAATTACAGACATTTAGCTTTGCTTTGTGATGTTATGAC
AGCAAAAGGTCATCTCATGGCTATTACTCGTCATGGAATTAATCGACAAGACACGGGGCC
ACTCATGAGGTGTTCATTTGAAGAAACTGTAAGTTAATACATTTTTTTTTACTTTTTTTG
TTTTCAAGACACAAATGTTGATAGATATTATTTAAGG-----------TGTGTTAAGTTA
AAAACTAATTTAAAGGGGTATAATTTGGCAAAAATATGTCTTTCATGCTTGTCGCAAGTT
CTGTATCTTATCCAGAATAGTCATAGAAATTGT
