# Supplementary material for: ﻿Species delimitation, biogeography, and natural history of dwarf funnel web spiders (Mygalomorphae, Hexurellidae, Hexurella) from the United States / Mexico borderlands
Source: Zookeys. 2023 Jun 14;1167:109–57. doi: 10.3897/zookeys.1167.103463 (PMC10285686; doi:10.3897/zookeys.1167.103463)
Supplement: Supplementary material 3 — Input matrices, analysis log files, and output tree files for nuclear and mitochondrial analyses [file zookeys-1167-109_article-103463__-s003.zip › uce-1003531.fasta]

>MY0059_Hapachea_SantaRitaMtns_MaderaCyn
CAAGTGGAATGATACGAAACGGAAAGCTTATATCCTTGGTTATTCTATACCTCATTAACT
CAAACTCACCATCTGGTGGAATAAAACTAATGCTGTGCTCACTTTCAAACTTGCTTAGCT
TAACACATTGGTGAAACTGGCAATCATCAATTGCAATCGATGTTTTACCGGTACTTCTGC
TGGGATCATCCAGAGTGCTTGTCTTCCCTTTACTTTCCATCGTTATTTTATCATTTATTC
CAAATTTGCATTCTGGCATTCCAGAGAGGTAGGATTTCATGACCACTCTGCCTGCAACAT
GGGCACTAAGAACCTGACCTTGTGGTGACATCAGTAGATTCACATATTCCAAAACATCAA
GAAAGAGTTCATTCCTGCGATATTTAATGCCTTCTCGGCGCCATCCGATTTGCCCAGTTA
CTTGGGTGGTAATTTGTGTTTGCTCCTCTTTGGTCTGAGATTTTACACCTTGCTGAGTGA
TAAAGGTTTTCAGGATGCCTGTGTCAGTATTCTGAGGGTAGCCAAAATCTAAGATTTCAT
CCAGCAGCTCATAAATCAGAACAAAATTATTTTTCACATTTTCCTCACTTATTTTTCCAA
AATAAGACTGCATGAC
>MY0139_Hexurella_SanDiego_Guatay
CAAGTGGAATGATACGAAATGGAAAGCTTATATCCTTGGTTATTCTATACCTCATCAACT
CAAACTCACCATCTGGTGGAATAAAACTAATGCTGTGCTCACTTTCAAACTTGCTTAGCT
TAACACACTGGTGAAACTGGCAATCATCAATTGCAATCGATGTTTTACCGGTACTCCTAC
TGGGATCATCCAGAGTGCTTGTCTTCCCTTTACTTTCCATGGTTATTTTATCATTTATTC
CAAATTTGCATTCTGGCATTCCAGAGAGGTAGGATTTCATGACCACTCTGCCTGCAACAT
GGGCACTGAGAACCTGACCTTGTGGTGACATCAGTAGATTCACATATTCCAAAACATCGA
GAAAGAGTTCATTCCTGCGATATTTAATGCCCTCCCGGCGCCATCCGATTTGCCCAGTTA
CTTGGGTGGTTATTTGTGTTTGCTCCTCTTTGGTCTGAGATTTTACACCTTGTTGAGTGA
TAAAGGTTTTCAGGATACCTGTGTCAGTATTCTGAGGGTAGCCAAAATCTAAGATTTCAT
CCAGCAGCTCATAAATCAGAACAAAATTATTTTTTACATTTTCCTCACTTATTTTTCCAA
AATAAGACTGCATGAC
>MY5053_Hexurella_ChiricahuaMtns_PriceCyn
CAAGTGGAATGATACGAAATGGAAAGCTTATATCCTTGGTTATTCTATACCTCATCAACT
CAAACTCACCATCTGGTGGAATAAAACTAATGCTGTGCTCACTTTCAAACTTGCTTAGCT
TAACACATTGGTGAAACTGGCAATCATCAATTGCAATTGATGTTTTACCGGTACTTCTGC
TAGGATCATCCAGAGTGCTTGTCTTCCCTTTACTTTCCATGGTTATTTTATCATTTATTC
CAAATTTGCATTCTGGCATTCCAGAGAGATACGATTTCATGACCACTCTGCCTGCAACAT
GGGCACTAAGAACCTGACCTTGTGGTGACATCAGTAGATTCACATATTCCAAAACATCAA
GAAAGAGCTCATTCCTGCGATATTTAATGCCTTCCCGGCGCCATCCAATTTGCCCAGTTA
CTTGGGTGGTAATTTGTGTTTGCTCCTCTTTGGTCTGAGATTTTACACCTTGCTGAGTGA
TAAAGGTTTTCAGGATACCTGTGTCAGTATTCTGAGGGTAGCCAAAATCTAAGATTTCAT
CCAGCAGCTCATAAATCAGAACAAAATTATTTTTCACATTTTCCTCACTTATCTTTCCAA
AATAAGACTGCATCAC
>MY5064_Hexurella_MuleMtns_Escabrosa
CAAGTGGAATGATACGAAATGGAAAGCTTATATCCTTGGTTATTCTATACCTCATCAACT
CAAACTCACCATCTGGTGGAATAAAACTAATGCTGTGCTCACTTTCAAACTTGCTTAGCT
TAACACATTGGTGAAACTGGCAATCATCAATTGCAATTGATGTTTTACCGGTACTTCTGC
TAGGATCATCCAGAGTGCTTGTCTTCCCTTTACTTTCCATGGTTATTTTATCATTTATTC
CAAATTTGCATTCTGGCATTCCAGAGAGATAGGATTTCATGACCACTCTGCCTGCAACAT
GGGCACTAAGAACCTGACCTTGTGGTGACATCAGTAGATTCACATATTCCAAAACATCAA
GAAAGAGTTCATTCCTGCGATATTTAATGCCTTCCCGGCGCCATCCAATTTGCCCAGTTA
CTTGGGTGGTAATTTGTGTTTGCTCCTCTTTGGTCTGAGATTTTACACCTTGCTGAGTGA
TAAAGGTTTTCAGGATACCTGTGTCAGTATTCTGAGGGTAGCCAAAATCTAAGATTTCAT
CCAGCAGCTCATAAATCAGAACAAAATTATTTTTCACATTTTCCTCACTTATCTTTCCAA
AATAAGACTGCATGAC
>MY5066_Hexurella_MuleMtns_Escabrosa
CAAGTGGAATGATACGAAATGGAAAGCTTATATCCTTGGTTATTCTATACCTCATCAACT
CAAACTCACCATCTGGTGGAATAAAACTAATGCTGTGCTCACTTTCAAACTTGCTTA-CT
TAACACATTGGTGAAACTGGCAATCATCAATTGCAATTGATGTTTTACCGGTACTTCTGC
TAGGATCATCCAGAGTGCTTGTCTTCCCTTTACTTTCCATGGTTATTTTATCATTTATTC
CAAATTTGCATTCTGGCATTCCAGAGAGATAGGATTTCATGACCACTCTGCCTGCAACAT
GGGCACTAAGAACCTGACCTTGTGGTGACATCAGTAGATTCACATATTCCAAAACATCAA
GAAAGAGTTCATTCCTGCGATATTTAATGCCTTCCCGGCGCCATCCAATTTGCCCAGTTA
CTTGGGTGGTAATTTGTGTTTGCTCCTCTTTGGTCTGAGATTTTACACCTTGCTGAGTGA
TAAAGGTTTTCAGGATACCTGTGTCAGTATTCTGAGGGTAGCCAAAATCTAAGATTTCAT
CCAGCAGCTCATAAATCAGAACAAAATTATTTTTCACATTTTCCTCACTTATCTTTCCAA
AATAAGACTGCATGAC
>MY5071_Hexurella_SantaRitaMtns_AlisoSprings
CAAGTGGAATGATACGAAATGGAAAGCTTATATCCTTGGTTATTCTATATCTCATCAACT
CAAACTCACCATCTGGTGGAATAAAACTAATGCTGTGCTCACTTTCAAACTTGCTTAGCT
TAACACATTGGTGAAACTGGCAATCATCAATTGCAATTGATGTTTTACCGGTACTTCTGC
TGGGATCATCCAGAGTGCTTGTCTTCCCTTTACTTTCCATGGTTATTTTATCATTTATTC
CAAATTTGCATTCTGGCATTCCAGAGAGGTAGGATTTCATGACCACTCTGCCTGCAACAT
GGGCACTAAGAACCTGACCTTGTGGTGACATCAGTAGATTCACATATTCCAAAACATCAA
GAAAGAGTTCATTCCTGCGATATTTAATGCCTTCCCGGCGCCATCCGATTTGCCCAGTTA
CTTGGGTGGTAATTTGTGTTTGTTCCTCTTTGGTCTGAGATTTTACACCTTGCTGAGTGA
TAAAGGTTTTCAGGATGCCTGTGTCAGTATTCTGAGGGTAGCCAAAATCTAAGATTTCAT
CCAGCAGCTCATAAATCAGAACAAAATTATTTTTCACATTTTCCTCACTTATTTTTCCAA
AATAAGACTGCATGAC
>MY5075_Hexurella_ChiricahuaMtns_CaveCrkCyn
CAAGTGGAATGATACGAAATGGAAAGCTTATATCCTTGGTTATTCTATACCTCATCAACT
CAAACTCACCATCTGGTGGAATAAAACTAATGCTGTGCTCACTTTCAAACTTGCTCAGCT
TAACACATTGGTGAAACTGGCAATCATCAATTGCAATTGATGTTTTACCGGTACTTCTGC
TAGGATCATCCAGAGTGCTTGTCTTCCCTTTACTTTCCATGGTTATTTTATCATTTATTC
CAAATTTGCATTCTGGCATTCCAGAGAGATAGGATTTCATGACCACTCTGCCTGCAACAT
GGGCACTAAGAACCTGACCTTGTGGTGACATCAGTAGATTCACATATTCCAAAACATCAA
GAAAGAGCTCATTCCTGCGATATTTAATGCCTTCCCGGCGCCATCCAATTTGCCCAGTTA
CTTGGGTGGTAATTTGTGTTTGCTCCTCTTTGGTCTGAGATTTTACACCTTGCTGAGTGA
TAAAGGTTTTCAGGATACCTGTGTCAGTATTCTGAGGGTAGCCAAAATCTAAGATTTCAT
CCAGCAGCTCATAAATCAGAACAAAATTATTTTTCACATTTTCCTCACTTATCTTTCCAA
AATAAGACTGCATCAC
>MY5126_Hexurella_SantaCatalinaMtns_NuggetCyn
CAAGTGGAATGATACGAAATGGAAAGCTTATATCCTTGGTTATTCTATACCTCATCAACT
CAAACTCACCATCTGGTGGAATAAAACTAATGCTGTGCTCACTTTCAAACTTGCTTAGCT
TAACACATTGGTGAAACTGGCAATCATCAATTGCAATCGATGTTTTACCGGTACTTCTGC
TGGGATCATCCAGAGTGCTTGTCTTCCCTTTACTTTCCATGGTTATTTTATCATTTATTC
CAAATTTGCATTCTGGCATTCCAGAGAGGTAGGATTTCATGACCACTCTGCCTGCAACAT
GGGCACTAAGAACCTGACCTTGTGGTGACATCAGTAGATTCACATATTCCAAAACATCAA
GAAAGAGTTCATTCCTGCGATATTTAATGCCTTCCCGGCGCCATCCAATTTGCCCAGTTA
CTTGGGTGGTAATTTGTGTTTGCTCCTCTTTGGTCTGAGATTTTACACCTTGCTGAGTGA
TAAAGGTTTTCAGGATGCCTGTGTCAGTATTCTGAGGGTAGCCAAAATCTAAGATTTCAT
CCAGCAGCTCATAAATCAGAACAAAATTATTTTTCACATTTTCCTCACTTATTTTTCCAA
AATAAGACTGCATGAC
>MY5127_Hexurella_WhetstoneMtns_FrenchJoeCyn
------------------------------------------------------------
------------------------------------------------------------
------------------------------------------------------------
------------------------------------CCATGGTTATTTTATCATTTATTC
CAAATTTGCATTCTGGCATTCCAGAGAGATAGGATTTCAT-ACCACTCT-CCTGCAACAT
GGGCACTAAGAACCTGCCTT---GGGGACATCAGTAGGTTAACATACTCCAATACATCCA
GAAAGAGCTCATTTCTACGGTATTTAATACCTTCTCGACGCCATCCTATTTGCCCTGTTA
CTG---------------------------------------------------------
------------------------------------------------------------
------------------------------------------------------------
----------------
>MY5131_Hexurella_PedregosaMtns_PruneCyn
CAAGTGGAATGATACGAAATGGAAAGCTTATATCCTTGGTTATTCTATACCTCATCAACT
CAAACTCACCATCTGGTGGAATAAAACTAATGCTGTGCTCACTTTCAAACTTGCTTAGCT
TAACACATTGGTGAAACTGGCAATCATCAATTGCAATTGACGTTTTACCGGTACTTCTGC
TAGGATCATCCAGAGTGCTTGTCTTCCCTTTACTTTCCATGGTTATTTTATCATTTATTC
CGAATTTGCATTCTGGCATTCCAGAGAGATAGGATTTCATGACCACTCTGCCTGCAACAT
GGGCACTAAGAACCTGACCTTGTGGTGACATCAGTAGATTCACATATTCCAAAACATCAA
GAAAGAGCTCATTCCTGCGATATTTAATGCCTTCCCGGCGCCATCCAATTTGCCCAGTTA
CTTGGGTAGTAATTTGTGTTTGCTCCTCTTTGGTCTGAGATTTTACACCTTGCTGAGTGA
TAAAGGTTTTCAGGATACCTGTGTCAGTATTCTGAGGGTAGCCAAAATCTAAGATTTCAT
CCAGCAGCTCATAAATCAGAACAAAATTATTTTTCACATTTTCCTCACTTATCTTTCCAA
AATAAGACTGCATCAC
>MY5132_Hexurella_PedregosaMtns_PruneCyn
CAAGTGGAATGATACGAAATGGAAAGCTTATATCCTTGGTTATTCTATACCTCATCAACT
CAAACTCACCATCTGGTGGAATAAAACTAATGCTGTGCTCACTTTCAAACTTGCTTAGCT
TAACACATTGGTGAAACTGGCAATCATCAATTGCAATTGACGTTTTACCGGTACTTCTGC
TAGGATCATCCAGAGTGCTTGTCTTCCCTTTACTTTCCATGGTTATTTTATCATTTATTC
CGAATTTGCATTCTGGCATTCCAGAGAGATAGGATTTCATGACCACTCTGCCTGCAACAT
GGGCACTAAGAACCTGACCTTGTGGTGACATCAGTAGATTCACATATTCCAAAACATCAA
GAAAGAGCTCATTCCTGCGATATTTAATGCCTTCCCGGCGCCATCCAATTTGCCCAGTTA
CTTGGGTAGTAATTTGTGTTTGCTCCTCTTTGGTCTGAGATTTTACACCTTGCTGAGTGA
TAAAGGTTTTCAGGATACCTGTGTCAGTATTCTGAGGGTAGCCAAAATCTAAGATTTCAT
CCAGCAGCTCATAAATCAGAACAAAATTATTTTTCACATTTTCCTCACTTATCTTTCCAA
AATAAGACTGCATCAC
>MY5136_Hexurella_MiddlemarchCyn
CAAGTGGAATGATACGAAATGGAAAGCTTATATCCTTGGTTATTCTATACCTCATCAACT
CAAACTCGCCATCTGGTGGAATAAAACTAATGCTGTGCTCACTTTCAAATTTGCTTAGCT
TAACACATTGGTGAAACTGGCAATCATCAATTGCAATTGATGTTTTACCGGTACTTCTGC
TAGGATCATCCAGAGTGCTTGTCTTCCCTTTACTTTCCATGGTTATTTTATCATTTATTC
CAAATTTGCATTCTGGCATTCCAGAGAGATAGGATTTCATGACCACTCTGCCTGCAACAT
GGGCACTAAGAACCTGACCTTGTGGTGACATCAGTAGATTCACATATTCCAAAACATCAA
GAAAGAGCTCATTCCTGCGATATTTAATGCCTTCCCGGCGCCATCCAATTTGCCCAGTTA
CTTGGGTGGTAATTTGTGTTTGCTCCTCTTTGGTCTGAGATTTTACACCTTGCTGAGTGA
TAAAGGTTTTCAGGATACCTGTGTCAGTATTCTGAGGGTAGCCAAAATCTAAGATTTCAT
CCAGCAGCTCATAAATCAGAACAAAATTATTTTTCACATTTTCCTCACTTATCTTTCCAA
AATAAGACTGCATGAC
>MY5147_Hexurella_DragoonMtns_NF_345A
CAAGTGGAATGATACGAAATGGAAAGCTTATATCCTTGGTTATTCTATACCTCATCAACT
CAAACTCGCCATCTGGTGGAATAAAACTAATGCTGTGCTCACTTTCAAATTTGCTTAGCT
TAACACATTGGTGAAACTGGCAATCATCAATTGCAATTGATGTTTTACCGGTACTTCTGC
TAGGATCATCCAGAGTGCTTGTCTTCCCTTTACTTTCCATGGTTATTTTATCATTTATTC
CAAATTTGCATTCTGGCATTCCAGAGAGATAGGATTTCATGACCACTCTGCCTGCAACAT
GGGCACTAAGAACCTGACCTTGTGGTGACATCAGTAGATTCACATATTCCAAAACATCAA
GAAAGAGCTCATTCCTGCGATATTTAATGCCTTCCCGGCGCCATCCAATTTGCCCAGTTA
CTTGGGTGGTAATTTGTGTTTGCTCCTCTTTGGTCTGAGATTTTACACCTTGCTGAGTGA
TAAAGGTTTTCAGGATACCTGTGTCAGTATTCTGAGGGTAGCCAAAATCTAAGATTTCAT
CCAGCAGCTCATAAATCAGAACAAAATTATTTTTCACATTTTCCTCACTTATCTTTCCAA
AATAAGACTGCATGAC
>MY5152_Hexurella_WhetstoneMtns_ApacheCyn
CAAGTGGAATGATACGAAACGGAAAGCTTATATCCTTGGTTATTCTGTACCTCATCAACT
CAAACTCACCATCTGGTGGAATAAAACTAATGCTGTGCTCACTTTCAAACTTGCTTAGCT
TAACACATTGGTGAAACTGGCAATCATCAATTGCAATTGATGTTTTACCGGTACTTCTGC
TAGGATCATCCAGAGTGCTCGTCTTCCCTTTACTTTCCATGGTTATCTTATCATTTATTC
CAAATTTGCATTCTGGCATTCCAGAGAGATAGGATTTCATGACCACTCTGCCTGCAACAT
GGGCACTAAGAACCTGACCTTGTGGTGACATCAGTAGATTCACATATTCCAAAACATCAA
GAAAGAGTTCATTCCTGCGATATTTAATGCCTTCCCGGCGCCATCCAATTTGCCCAGTTA
CTTGGGTGGTAATTTGTGTTTGCTCCTCTTTGGTCTGAGATTTTACACCTTGCTGAGTGA
TAAAGGTTTTCAGGATACCTGTGTCAGTATTCTGAGGGTAGCCAAAATCTAAGATTTCAT
CCAGCAGCTCATAAATCAGAACAAAATTATTTTTCACATTTTCCTCACTTATCTTTCCAA
AATAAGACTGCATGAC
>MY5154_Hexurella_SantaRitaMtns_AdobeCyn
CAAGTGGAATGATACGAAACGGAAAGCTTATATCCTTGGTTATTCTATACCTCATCAACT
CAAACTCACCATCTGGTGGAATAAAACTAATGCTGTGCTCACTTTCAAACTTGCTTAGCT
TAACACATTGGTGAAACTGGCAATCATCAATTGCAATCGATGTTTTACCGGTACTTCTGC
TGGGATCATCCAGAGTGCTTGTCTTCCCTTTACTTTCCATGGTTATTTTATCATTTATTC
CAAATTTGCATTCGGGCATTCCAGAGAGGTAGGATTTCATGACCACTCTGCCTGCAACAT
GGGCACTAAGAACCTGACCTTGTGGTGACATCAGTAGATTCACATATTCCAAAACATCAA
GAAAGAGTTCATTCCTGCGATATTTAATGCCTTCCCGGCGCCATCCGATTTGCCCAGTTA
CTTGGGTGGTAATTTGTGTTTGCTCCTCTTTGGTCTGAGATTTTACACCTTGCTGAGTGA
TAAAGGTTTTCAGGATGCCTGTGTCAGTATTCTGAGGGTAGCCAAAATCTAAGATTTCAT
CCAACAGCTCATAAATCAGAACAAAATTATTTTTCACATTTTCCTCACTTATTTTTCCAA
AATAAGACTGCATGAC
>MY5157_Hexurella_SantaCatalinaMtns_Redington
CAAGTGGAATGATACGAAATGGAAAGCTTATATCCTTGGTTATTCTATACCTCATCAACT
CAAACTCACCATCTGGTGGAATAAAACTAATGCTGTGCTCACTTTCAAACTTGCTTAGCT
TAACACATTGGTGAAACTGGCAATCATCAATTGCAATCGATGTTTTACCGGTACTTCTGC
TGGGATCATCCAGAGTGCTTGTCTTCCCTTTACTTTCCATGGTTATTTTATCATTTATTC
CAAATTTGCATTCTGGCATTCCAGAGAGGTAGGATTTCATGACCACTCTGCCTGCAACAT
GGGCACTAAGAACCTGACCTTGTGGTGACATCAGTAGATTCACGTATTCCAAAACATCAA
GAAAGAGTTCGTTCCTGCGATATTTAATGCCTTCCCGGCGCCATCCGATTTGCCCAGTTA
CTTGGGTGGTAATTTGCGTTTGCTCCTCTTTGGTCTGAGATTTTACACCTTGCTGAGTGA
TAAAGGTTTTCAGGATGCCTGTGTCAGTATTCTGAGGGTAGCCAAAATCTAAGATTTCAT
CCAGCAGCTCATAAATCAGAACAAAATTATTTTTCACATTTTCCTCACTTATTTTTCCAA
AATAAGACTGCATGAC
>MY5164_Hrupicola_Temecula
CAAGTGGAATGATACGAAATGGAAAGCTTATATCCTTGGTTATTCTATACCTCATCAACT
CAAACTCACCATCTGGTGGAATAAAACTAATGCTGTGCTCACTTTCAAACTTGCTTAGCT
TAACACACTGGTGAAACTGGCAATCATCAATTGCAATCGATGTTTTACCGGTACTCCTAC
TGGGATCATCCAGAGTGCTCGTCTTCCCTTTACTTTCCATGGTTATTTTATCATTTATTC
CAAATTTGCATTCTGGCATTCCAGAGAGGTAGGATTTCATGACCACTCTGCCAGCAACAT
GGGCACTGAGAACCTGACCTTGTGGTGACATCAGTAGATTCACATATTCCAAAACATCAA
GAAAGAGTTCATTCCTGCGATATTTAATGCCCTCCCGGCGCCATCCGATTTGCCCAGTTA
CTTGGGTGGTAATTTGTGTTTGCTCCTCTTTGGTCTGAGATTTTACACCTTGTTGAGTGA
TAAAGGTTTTCAGGATACCTGTGTCAGTATTCTGAGGGTAGCCAAAATCTAAGATTTCAT
CCAGCAGCTCATAAATCAGAACAAAATTATTTTTTACATTTTCCTCACTTATTTTTCCAA
AATAAGACTGCATGAC
>MY5165_Hrupicola_Temecula
--------------------------------------GTTATTCTATACCTCATCAACT
CAAACTCACCATCTGGTGGAATAAAACTAATGCTGTGCTCACTTTCAAACTTGCTTAGCT
TAACACACTGGTGAAACTGGCAATCATCAATTGCAATCGATGTTTTACCGGTACTCCTAC
TGGGATCATCCAGAGTGCTCGTCTTCCCTTTACTTTCCATGGTTATTTTATCATTTATTC
CAAATTTGCATTCTGGCATTCCAGAGAGGTAGGATTTCATGACCACTCTGCCAGCAACAT
GGGCACTGAGAACCTGACCTTGTGGTGACATCAGTAGATTCACATATTCCAAAACATCAA
GAAAGAGTTCATTCCTGCGATATTTAATGCCCTCCCGGCGCCATCCGATTTGCCCAGTTA
CTTGGGTGGTAATTTGTGTTTGCTCCTCTTTGGTCTGAGATTTTACACCTTGTTGAGTGA
TAAAGGTTTTCAGGATACCTGTGTCAGTATTCTGAGGGTAGCCAAAATCTAAGATTTCAT
CCAGCAGCTCATAAATCAGAACAAAATT--------------------------------
----------------
>MY5175_Hapachea_HarshawRd_PatagoniaMtns
CAAGTGGAATGATACGAAACGGAAAGCTTATATCCTTGGTTATTCTATACCTCATCAACT
CAAACTCACCATCTGGTGGAATAAAACTAATGCTGTGCTCACTTTCAAACTTGCTTAGCT
TAACACATTGGTGAAACTGGCAATCATCAATTGCAATCGATGTTTTACCGGTACTTCTGC
TGGGATCATCCAGAGTGCTTGTCTTCCCTTTACTTTCCATGGTTATTTTATCATTTATTC
CAAATTTGCATTCTGGCATTCCAGAGAGGTAGGATTTCATGACCACTCTGCCTGCAACAT
GGGCACTAAGAACCTGACCTTGTGGTGACATCAGTAGATTCACATATTCCAAAACATCAA
GAAAGAGTTCATTCCTGCGATATTTAATGCCTTCCCGGCGCCATCCGATTTGCCCAGTTA
CTTGGGTGGTAATTTGTGTTTGCTCCTCTTTGGTCTGAGATTTTACACCTTGCTGAGTGA
TAAAGGTTTTCAGGATGCCTGTGTCAGTATTCTGAGGGTAGCCAAAATCTAAGATTTCAT
CCAGCAGCTCATAAATCAGAACAAAATTATTTTTCACATTTTCCTCACTTATTTTTCCAA
AATAAGACTGCATGAC
>MY5180_Hapachea_MustrangPk_MustangMtns
CAAGTGGAATGATACGAAACGGAAAGCTTATATCCTTGGTAATTCTATACCTCATCAACT
CAAACTCACCATCTGGTGGAATAAAACTAATGCTGTGCTCACTTTCAAACTTGCTTAGCT
TAACACATTGGTGAAACTGGCAATCATCAATTGCAATTGATGTTTTACCGGTACTTCTGC
TAGGATCATCCAGAGTGCTAGTCTTCCCTTTACTTTCCATGGTTATTTTATCATTTATTC
CAAATTTGCATTCTGGCATTCCAGAGAGATAGGATTTCATGACCACTCTGCCTGCAACAT
GGGCACTAAGAACCTGACCTTGTGGTGACATCAGTAGATTCACATATTCCAAAACATCAA
GAAAGAGTTCATTCCTGCGATATTTAATGCCTTCCCGGCGCCATCCAATTTGCCCAGTTA
CTTGGGTGGTAATTTGTGTTTGCTCCTCTTTGGTCTGAGATTTTACACCTTGCTGAGTGA
TAAAGGTTTTCAGGATACCTGTGTCAGTATTCTGAGGGTAGCCAAAATCTAAGATTTCAT
CCAGCAGCTCATAAATCAGAACAAAATTATTTTTCACATTTTCCTCACTTATCTTTCCAA
AATAAGACTGCATGAC
>MY5181_Hapachea_MustrangPk_MustangMtns
------------------------------------------------------------
-------------------------ACTAATGCTGTGCTCACTTTCAAACTTGCTTAGCT
TAACACATTGGTGAAACTGGCAATCATCAATTGCAATTGATGTTTTACCGGTACTTCTGC
TAGGATCATCCAGAGTGCTAGTCTTCCCTTTACTTTCCATGGTTATTTTATCATTTATTC
CAAATTTGCATTCTGGCATTCCAGAGAGATAGGATTTCATGACCACTCTGCCTGCAACAT
GGGCACTAAGAACCTGACCTTGTGGTGACATCAGTAGATTCACATATTCCAAAACATCAA
GAAAGAGTTCATTCCTGCGATATTTAATGCCTTCCCGGCGCCATCCAATTTGCCCAGTTA
CTTGGGTGGTAATTTGTGTTTGCTCCTCTTTGGTCTGAGATTTTACACCTTGCTGAGTGA
TAAAGGTTTTCAGGATACCTGTGTCAGTATTCTGAGGGTAGCCAAAATCTAAGATTTCAT
CCAGCAGCTCATAAATCAGAACAAAATTATTTTTCACATTTTCCTCACTTATCTT-----
----------------
>MY5193_Hapachea_HarshawRd_PatagoniaMtns
CAAGTGGAATGATACGAAACGGAAAGCTTATATCCTTGGTTATTCTATACCTCATCAACT
CAAACTCACCATCTGGTGGAATAAAACTAATGCTGTGCTCACTTTCAAACTTGCTTAGCT
TAACACATTGGTGAAACTGGCAATCATCAATTGCAATCGATGTTTTACCGGTACTTCTGC
TGGGATCATCCAGAGTGCTTGTCTTCCCTTTACTTTCCATGGTTATTTTATCATTTATTC
CAAATTTGCATTCTGGCATTCCAGAGAGGTAGGATTTCATGACCACTCTGCCTGCAACAT
GGGCACTAAGAACCTGACCTTGTGGTGACATCAGTAGATTCACATATTCCAAAACATCAA
GAAAGAGTTCATTCCTGCGATATTTAATGCCTTCCCGGCGCCATCCGATTTGCCCAGTTA
CTTGGGTGGTAATTTGTGTTTGCTCCTCTTTGGTCTGAGATTTTACACCTTGCTGAGTGA
TAAAGGTTTTCAGGATGCCTGTGTCAGTATTCTGAGGGTAGCCAAAATCTAAGATTTCAT
CCAGCAGCTCATAAATCAGAACAAAATTATTTTTCACATTTTCCTCACTTATTTTTCCAA
AATAAGACTGCATGAC
>MY5194_Hapachea_Ordsummit_MtOrd
---------------------------------------TTATTCTATACCTCATCAACT
CAAACTCACCATCTGGTGGAATAAAACTAATGCTGTGCTCACTTTCAAACTTGCTTAGCT
TAACACACTGGTGAAACTGGCAATCATCTATTGCAATCGATGTTTTACCTGTACTTCTGC
TAGGATCATCCAGAGTGCTTGTCTTCCCTTTACTTTCCATGGTTATTTTATCATTTATTC
CAAATTTGCATTCTGGCATTCCAGAGAGGTAGGATTTCATGACCACTCTGCCTGCAACAT
GGGCACTAAGAACCTGACCTTGTGGTGACATCAGTAGATTCACATATTCCAAAACATCAA
GAAAGAGTTCATTCCTGCGATATTTAATGCCTTCCCTGCGCCATCCGATTTGCCCAGTTA
CTTGCGTGGTAATTTGTGTCTGCTCCTCTTTGGTCTGAGATTTTACACCTTGCTGAGTGA
TAAAGGTTTTCAGGATGCCTGTGTCAGTATTCTGAGGGTAGCCAAAATCTAAGATTTCAT
CCAGCAGCTCATAAATCAGAACAAAATTATTTTTCACATTTTCCTCACTTAT--------
--------TGCATGAC
>MY5195_Hapachea_Ordsummit_MtOrd
CAAGTGGAATGATACGAAATGGAAAGCTTATATCCTTGGTTATTCTATACCTCATCAACT
CAAACTCACCATCTGGTGGAATAAAACTAATGCTGTGCTCACTTTCAAACTTGCTTAGCT
TAACACACTGGTGAAACTGGCAATCATCTATTGCAATCGATGTTTTACCTGTACTTCTGC
TAGGATCATCCAGAGTGCTTGTCTTCCCTTTACTTTCCATGGTTATTTTATCATTTATTC
CAAATTTGCATTCTGGCATTCCAGAGAGGTAGGATTTCATGACCACTCTGCCTGCAACAT
GGGCACTAAGAACCTGACCTTGTGGTGACATCAGTAGATTCACATATTCCAAAACATCAA
GAAAGAGTTCATTCCTGCGATATTTAATGCCTTCCCTGCGCCATCCGATTTGCCCAGTTA
CTTGCGTGGTAATTTGTGTCTGCTCCTCTTTGGTCTGAGATTTTACACCTTGCTGAGTGA
TAAAGGTTTTCAGGATGCCTGTGTCAGTATTCTGAGGGTAGCCAAAATCTAAGATTTCAT
CCAGCAGCTCATAAATCAGAACAAAATTATTTTTCACATTTTCCTCACTTATTTTTCCAA
AATAAGACTG------
>MY5266_Hencina_CerroBolla
CAAGTGGAATGATACGAAATGGAAAGCTTATATCCTTGGTTATTCTATATCTCATCAACT
CAAACTCACCATCCGGTGGAATAAAACTAATGCTGTGCTCACTTTCAAACTTGCTTAGCT
TAACACACTGGTGAAACTGGCAATCATCAATTGCAATCGATGTTTTACCGGTACTTCTGC
TGGGATCATCCAGAGTGCTTGTCTTCCCTTTACTTTCCATGGTTATTTTATCATTTATTC
CAAATTTGCATTCTGGCATTCCAGAGAGGTAGGATTTCATGACCACTCTGCCTGCAACAT
GGGCACTAAGAACCTGACCTTGTGGTGACATCAGTAGATTCACATATTCCAAAACATCAA
GAAATAGTTCATTCCTGCGATATTTAATGCCCTCCCGGCGCCATCCAATTTGCCCAGTTA
CTTGGGTGGTAATTTGTGTTTGCTCCTCTTTGGTCTGAGATTTTACACCTTGTTGAGTGA
TAAAGGTTTTCAAAATACCTGTGTCAGTATTCTGAGGGTAGCCAAAATCTAAGATTTCAT
CCAGCAGCTCATAAATCAGAACAAAATTATTTTTTACATTTTCCTCACTTATTTTTCCAA
AATAAGACTGCATGAC
>MY5267_Hencina_CerroBolla
CAAGTGGAATGATACGAAATGGAAAGCTTATATCCTTGGTTATTCTATATCTCATCAACT
CAAACTCACCATCCGGTGGAATAAAACTAATGCTGTGCTCACTTTCAAACTTGCTTAGCT
TAACACACTGGTGAAACTGGCAATCATCAATTGCAATCGATGTTTTACCGGTACTTCTGC
TGGGATCATCCAGAGTGCTTGTCTTCCCTTTACTTTCCATGGTTATTTTATCATTTATTC
CAAATTTGCATTCTGGCATTCCAGAGAGGTAGGATTTCATGACCACTCTGCCTGCAACAT
GGGCACTAAGAACCTGACCTTGTGGTGACATCAGTAGATTCACATATTCCAAAACATCAA
GAAATAGTTCATTCCTGCGATATTTAATGCCCTCCCGGCGCCATCCAATTTGCCCAGTTA
CTTGGGTGGTAATTTGTGTTTGCTCCTCTTTGGTCTGAGATTTTACACCTTGTTGAGTGA
TAAAGGTTTTCAAAATACCCGTGTCAGTATTCTGAGGGTAGCCAAAATCTAAGATTTCAT
CCAGCAGCTCATAAATCAGAACAAAATTATTTTTTACATTTTCCTCACTTATTTTTCCAA
AATAAGACTGCATGAC
>MY5269_Hexurella_GuadalupeValley
CAAGTGGAATGATACGAAATGGAAAGCTTATATCCTTGGTTATTCTATACCTCATCAACT
CAAACTCACCATCCGGTGGAATAAAACTAATGCTGTGCTCACTTTCAAACTTGCTTAGCT
TAACACACTGGTGAAACTGGCAATCATCAATTGCAATCGATGTTTTACCGGTACTTCTGC
TGGGATCATCCAGAGTGCTTGTCTTCCCTTTACTTTCCATGGTTATTTTATCATTTATTC
CAAATTTGCATTCTGGCATTCCTGAGAGGTAGGATTTCATGACCACTCTGCCTGCAACAT
GGGCACTAAGAACCTGACCTTGTGGTGACATCAGTAGATTCACATATTCCAAAACATCAA
GAAATAGTTCATTCCTGCGATATTTAATGCCCTCCCGGCGCCATCCAATTTGCCCAGTTA
CTTGGGTGGTAATTTGTGTTTGCTCCTCTTTGGTCTGAGATTTTACACCTTGTTGAGTGA
TAAAGGTTTTCAAAATACCTGTGTCAGTATTCTGAGGGTAGCCAAAATCTAAGATTTCAT
CCAGCAGCTCATAAATCAGAACAAAATTATTTTTTACATTTTCCTCACTTAT--------
----------------
>MY5276_Hexurella_SanPedro_Martir
CAAGTGGAATGATACGAAATGGAAAGCTTATATCCTTGGTTATTCTATACCTCATCAACT
CAAACTCACCATCTGGTGGAATAAAACTAATGCTATGCTCACTTTCAAACTTGCTTAGCT
TAACACACTGGTGAAACTGGCAATCATCAATTGCAATCGATGTTTTACCGGTACTTCTGC
TGGGATCATCCAGAGTGCTTGTCTTCCCTTTACTTTCCATGGTTATTTTATCATTTATTC
CAAATTTACATTCTGGCATTCCAGAGAGGTAGGATTTCATGACCACTCTGCCTGCAACAT
GGGCACTAAGAACCTGACCTTGTGGTGACATCAGTAGATTCACGTATTCCAAAACATCAA
GAAATAGTTCATTCCTGCGATATTTAATGCCCTCCCGGCGCCATCCAATTTGCCCAGTTA
CTTGGGTGGTAATTTGTGTTTGCTCCTCTTTGGTCTGAGATTTTACACCTTGTTGAGTGA
TAAAGGTTTTCAAAATACCTGTGTCAGTATTCTGAGGGTAGCCAAAATCTAAGATTTCAT
CCAGCAGCTCATAAATCAGAACAAAATTATTTTTTACATTTTCCTCACTTATTTTTCCAA
AATAAGACTGCATGAC
>MY5277_Hexurella_SanPedro_Martir
CAAGTGGAATGATACGAAATGGAAAGCTTATATCCTTGGTTATTCTATACCTCATCAACT
CAAACTCACCATCTGGTGGAATAAAACTAATGCTATGCTCACTTTCAAACTTGCTTAGCT
TAACACACTGGTGAAACTGGCAATCATCAATTGCAATCGATGTTTTACCGGTACTTCTGC
TGGGATCATCCAGAGTGCTTGTCTTCCCTTTACTTTCCATGGTTATTTTATCATTTATTC
CAAATTTACATTCTGGCATTCCAGAGAGGTAGGATTTCATGACCACTCTGCCTGCAACAT
GGGCACTAAGAACCTGACCTTGTGGTGACATCAGTAGATTCACGTATTCCAAAACATCAA
GAAATAGTTCATTCCTGCGATATTTAATGCCCTCCCGGCGCCATCCAATTTGCCCAGTTA
CTTGGGTGGTAATTTGTGTTTGCTCCTCTTTGGTCTGAGATTTTACACCTTGTTGAGTGA
TAAAGGTTTTCAAAATACCTGTGTCAGTATTCTGAGGGTAGCCAAAATCTAAGATTTCAT
CCAGCAGCTCATAAATCAGAACAAAATTATTTTTTACATTTTCCTCACTTATTTTTCCAA
AATAAGACTGCATGAC
>MY5280_Hexurella_ArroyoSalado
CAAGTGGAATGATACGAAATGGAAAGCTTATATCCTTGGTTATTCTATACCTCATCAACT
CAAACTCACCATCTGGTGGAATAAAACTAATGCTGTGCTCACTTTCAAACTTGCTTAGCT
TAACACACTGGTGAAACTGGCAATCATCAATTGCAATCGATGTTTTACCAGTACTTCTGC
TGGGATCATCCAGAGTGCTTGTCTTCCCTTTACTTTCCATGGTTATTTTATCATTTATTC
CAAATTTGCATTCTGGCATTCCAGAGAGGTAGGATTTCATGACCACTCTGCCTGCAACAT
GGGCACTAAGAACCTGACCTTGTGGTGACATCAGTAGATTCACATATTCCAAAACATCAA
GAAAGAGTTCATTCCTGCGATATTTAATGCCCTCCCGGCGCCATCCGATTTGCCCAGTTA
CTTGGGTGGTAATTTGTGTTTGCTCCTCTTTGGTCTGAGATTTTACACCTTGTTGAGTGA
TAAAGGTTTTCAGGATACCTGTGTCAGTATTCTGAGGGTAGCCAAAATCTAAGATTTCAT
CCAGCAGCTCATAAATCAGAACAAAATTATTTTTTACATTTTCCTCACTTATTTTTCCAA
AATAAGACTGCATGAC
>MY5282_Hexurella_ArroyoSalado
CAAGTGGAATGATACGAAATGGAAAGCTTATATCCTTGGTTATTCTATACCTCATCAACT
CAAACTCACCATCTGGTGGAATAAAACTAATGCTGTGCTCACTTTCAAACTTGCTTAGCT
TAACACACTGGTGAAACTGGCAATCATCAATTGCAATCGATGTTTTACCAGTACTTCTGC
TGGGATCATCCAGAGTGCTTGTCTTCCCTTTACTTTCCATGGTTATTTTATCATTTATTC
CAAATTTGCATTCTGGCATTCCAGAGAGGTAGGATTTCATGACCACTCTGCCTGCAACAT
GGGCACTAAGAACCTGACCTTGTGGTGACATCAGTAGATTCACATATTCCAAAACATCAA
GAAAGAGTTCATTCCTGCGATATTTAATGCCCTCCCGGCGCCATCCGATTTGCCCAGTTA
CTTGGGTGGTAATTTGTGTTTGCTCCTCTTTGGTCTGAGATTTTACACCTTGTTGAGTGA
TAAAGGTTTTCAGGATACCTGTGTCAGTATTCTGAGGGTAGCCAAAATCTAAGATTTCAT
CCAGCAGCTCATAAATCAGAACAAAATTATTTTTTACATTTTCCTCACTTATTTTTCCAA
AATAAGACTGCATGAC
>MY5286_Hrupicola_SweetwaterSpr_OrdMtn
CAAGTGGAATGATACGAAATGGAAAGCTTATATCCTTGGTTATTCTATACCTCATCAACT
CAAACTCACCATCTGGTGGAATAAAACTAATGCTGTGCTCACTTTCAAACTTGCTTAGCT
TAACACACTGGTGAAACTGGCAATCATCAATTGCAATCGATGTTTTACCGGTACTTCTGC
TGGGATCATCCAGAGTGCTTGTCTTCCCTTTACTTTCCATGGTTATTTTATCATTTATTC
CAAATTTGCATTCTGGCATTCCAGAGAGGTAGGATTTCATGACCACTCTGCCAGCAACAT
GGGCACTAAGAACCTGACCTTGTGGTGACATCAGTAGATTCACATATTCCAAAACATCAA
GAAAGAGTTCATTCCTGCGATATTTAATGCCCTCCCGGCGCCATCCGATTTGCCCAGTTA
CTTGGGTGGTAATTTGTGTTTGCTCCTCTTTGGTCTGAGATTTTACACCTTGTTGAGTGA
TAAAGGTTTTCAGGATACCTGTATCAGTATTCTGAGGGTAGCCAAAATCTAAGATTTCAT
CCAGCAGCTCATAAATCAGAACAAAATTATTTTTTACATTTTCCTCACTTATTTTTCCAA
AATAAGACTGCATGAC
>MY5287_Hrupicola_SweetwaterSpr_OrdMtn
------------------------------------------------------------
--AACTCACCATCTGGTGGAATAAAACTAATGCTGTGCTCACTTTCAAACTTGCTTAGCT
TAACACACTGGTGAAACTGGCAATCATCAATTGCAATCGATGTTTTACCGGTACTTCTGC
TGGGATCATCCAGAGTGCTTGTCTTCCCTTTACTTTCCATGGTTATTTTATCATTTATTC
CAAATTTGCATTCTGGCATTCCAGAGAGGTAGGATTTCATGACCACTCTGCCAGCAACAT
GGGCACTAAGAACCTGACCTTGTGGTGACATCAGTAGATTCACATATTCCAAAACATCAA
GAAAGAGTTCATTCCTGCGATATTTAATGCCCTCCCGGCGCCATCCGATTTGCCCAGTTA
CTTGGGTGGTAATTTGTGTTTGCTCCTCTTTGGTCTGAGATTTTACACCTTGTTGAGTGA
TAAAGGTTTTCAGGATACCTGTATCAGTATTCTGAGGGTAG-------------------
------------------------------------------------------------
----------------
>MY5288_Hrupicola_Deadman_Hills
---GTGGAATGATACGAAATGGAAAGCTTATATCCTTGGTTATTCTATACCTCATCAACT
CGAACTCACCATCTGGTGGAATAAAACTAATGCTGTGCTCACTTTCAAACTTGCTTAGCT
TAACACACTGGTGAAACTGGCAATCATCAATTGCAATCGATGTTTTACCGGTACTTCTGC
TGGGATCATCCAGAGTGCTCGTCTTCCCCTTACTTTCCATGGTTATTTTATCATTTATTC
CAAATTTGCATTCTGGCATTCCAGAGAGGTAGGATTTCATGACCACTCTGCCTGCAACAT
GGGCACTAAGAACCTGACCTTGTGGTGACATCAGTAGATTCACATATTCCAAAACATCAA
GAAAGAGTTCGTTCCTGCGATATTTAATGCCCTCCCGGCGCCATCCGATTTGCCCAGTTA
CTTGGGTGGTAATTTGTGTTTGCTCCTCTTTGGTCTGAGATTTTACACCTTGTTGAGTGA
TAAAGGTTTTCAGGATACCTGTGTCAGTATTCTGAGGGTAGCCAAAATCTAAGATTTCAT
CCAGCAGCTCATAAATCAGAACAAAATTATTTTTTACATTTTCCTCACTTATTTTCCCAA
AATAAGACTGCATGAC
>MY5289_Hrupicola_Deadman_Hills
CAAGTGGAATGATACGAAATGGAAAGCTTATATCCTTGGTTATTCTATACCTCATCAACT
CGAACTCACCATCTGGTGGAATAAAACTAATGCTGTGCTCACTTTCAAACTTGCTTAGCT
TAACACACTGGTGAAACTGGCAATCATCAATTGCAATCGATGTTTTACCGGTACTTCTGC
TGGGATCATCCAGAGTGCTCGTCTTCCCTTTACTTTCCATGGTTATTTTATCATTTATTC
CAAATTTGCATTCTGGCATTCCAGAGAGGTAGGATTTCATGACCACTCTGCCTGCAACAT
GGGCACTAAGAACCTGACCTTGTGGTGACATCAGTAGATTCACATATTCCAAAACATCAA
GAAAGAGTTCGTTCCTGCGATATTTAATGCCCTCCCGGCGCCATCCGATTTGCCCAGTTA
CTTGGGTGGTAATTTGTGTTTGCTCCTCTTTGGTCTGAGATTTTACACCTTGTTGAGTGA
TAAAGGTTTTCAGGATACCTGTGTCAGTATTCTGAGGGTAGCCAAAATCTAAGATTTCAT
CCAGCAGCTCATAAATCAGAACAAAATTATTTTTTACATTTTCCTCACTTATTTTTCCAA
AATAAGACTGCATGAC
>MY5309_Hapachea_JohnnyLyon_Hills
--------------------GGAAAGCTTATATCCTTGGTTATTCTATACCTCATCAACT
CAAACTCACCATCTGGTGGAATAAAACTAATGCTGTGCTCACTTTCAAACTTGCTTAGCT
TAACACACTGGTGAAACTGGCAATCATCAATCGCAATTGATGTTTTACCGGTACTTCTGC
TAGGATCATCCAGAGTGCTAGTCTTCCCTTTACTTTCCATGGTTATTTTATCATTTATTC
CAAATTTGCATTCTGGCATTCCAGAGAGATAGGATTTCATGACCACTCTGCCTGCAACAT
GGGCACTAAGAACCTGACCTTGCGGTGACATCAGTAGATTCACATATTCCAAAACATCAA
GAAAGAGTTCATTCCTGCGATATTTAATGCCTTCCCGGCGCCATCCAATTTGCCCAGTTA
CTTGGGTGGTAATTTGTGTTTGCTCCTCTTTGGTCTGAGATTTTACACCTTGCTGAGTGA
TGAAGGTTTTCAGGATACCTGTGTCAGTATTCTGAGGGTAGCCAAAATCTAAGATTTCAT
CCAGCAGCTAATTA----------------------------------------------
----------------
>MY5310_Hexurella_AntelopeCyn_CerbatMtns
---------------------GAAAGCTTATATCCTTGGTTATTCTATACCTCATCAACT
CAAACTCACCATCTGGTGGAATAAAACTAATGCTGTGCTCACTTTCAAACTTGCTTAGCT
TAACACATTGGTGAAACTGGCAATCATCAATTGCAATCGATGTTTTACCTGTACTTCTGC
TAGGATCATCCAGAGTGCTCGTCTTCCCTTTACTTTCCATGGTTATTTTATCATTTATTC
CAAATTTGCATTCTGGCATTCCAGAGAGGTAGGATTTCATGACCACTCTGCCTGCAACAT
GGGCACTAAGAACCTGACCTTGTGGTGACATCAGTAGATTCACATATTCCAAAACATCAA
GAAAGAGTTCATTCCTGCGATATTTAATGCCTTCCCTGCGCCATCCAATTTGCCCAGTTA
CTTGCGTGGTAATTTGTGTCTGCTCCTCTTTGGTCTGAGATTTTACACCTTGCTGAGTGA
TAAAGGTTTTCAGGATACCTGTGTCAGTATTCTGAGGGTAGCCGAAATCTAAGATTTCAT
CCAGCAGCTCATAAATCAGAACAAAATTATTTTTCACATTTTCCTCACTTATTT------
----------------
>MY5311_Hexurella_AntelopeCyn_CerbatMtns
-----------------------------------------ATTCTATACCTCATCAACT
CAAACTCACCATCTGGTGGAATAAAACTAATGCTGTGCTCACTTTCAAACTTGCTTAGCT
TAACACATTGGTGAAACTGGCAATCATCAATTGCAATCGATGTTTTACCTGTACTTCTGC
TAGGATCATCCAGAGTGCTCGTCTTCCCTTTACTTTCCATGGTTATTTTATCATTTATTC
CAAATTTGCATTCTGGCATTCCAGAGAGGTAGGATTTCATGACCACTCTGCCTGCAACAT
GGGCACTAAGAACCTGACCTTGTGGTGACATCAGTAGATTCACATATTCCAAAACATCAA
GAAAGAGTTCATTCCTGCGATATTTAATGCCTTCCCTGCGCCATCCGATTTGCCCAGTTA
CTTGCGTGGTAATTTGTGTCTGCTCCTCTTTGGTCTGAGATTTTACA-CTTGCTGAGTGA
TAAAGGTTTTCAGGATACCTGTGTCAGTATTCTGAGGGTAGCCGAAATCTAAGATTTCAT
CCAGCAGCTCATAAATCAG-----------------------------------------
----------------
>MY5312_Hexurella_FoxCyn_MusicMtns
-AAGTGGAATGATACGAAATGGAAAGCTTATATCCTTGGTTATTCTATACCTCATCAACT
CAAACTCACCATCTGGTGGAATAAAACTAATGCTGTGCTCACTTTCAAACTTGCTTAGCT
TAACACATTGGTGAAACTGGCAGTCATCAATTGCAATCGATGTTTTACCTGTACTTCTGC
TAGGATCATCCAGAGTGCTCGTCTTCCCTTTACTTTCCATGGTTATTTTATCATTTATTC
CAAATTTGCATTCTGGCATTCCAGAGAGGTAGGATTTCATGACCACTCTGCCTGCAACAT
GGGCACTAAGAACCTGACCTTGTGGTGACATCAGTAGATTCACATATTCCAAAACATCAA
GAAAGAGTTCATTCCTGCGATATTTAATGCCTTCCCTGCGCCATCCGATTTGCCCAGTTA
CTTGCGTGGTAATTTGTGTCTGCTCCTCTTTGGTCTGAGATTTTACACCTTGCTGAGTGA
TAAAGGTTTTCAGGATACCTGTGTCAGTATTCTGAGGGTAGCCAAAATCTAAGATTTCAT
CCAGCAGCTCATAAATCAGAACAAAATTATTTTTCACATTTT------------------
----------------
>MY5313_Hexurella_FoxCyn_MusicMtns
-------------------------------------------TCTATACCTCATCAACT
CAAACTCACCATCTGGTGGAATAAAACTAATGCTGTGCTCACTTTCAAACTTGCTTAGCT
TAACACATTGGTGAAACTGGCAGTCATCAATTGCAATCGATGTTTTACCTGTACTTCTGC
TAGGATCATCCAGAGTGCTCGTCTTCCCTTTACTTTCCATGGTTATTTTATCATTTATTC
CAAATTTGCATTCTGGCATTCCAGAGAGGTAGGATTTCATGACCACTCTGCCTGCAACAT
GGGCACTAAGAACCTGACCTTGTGGTGACATCAGTAGATTCACATATTCCAAAACATCAA
GAAAGAGTTCATTCCTGCGATATTTAATGCCTTCCCTGCGCCATCCGATTTGCCCAGTTA
CTTGCGTGGTAATTTGTGTCTGCTCCTCTTTGGTCTGAGATTTTACACCTTGCTGAGTGA
TAAAGGTTTTCAGGATACCTGTGTCAGTATTCTGAGGGTAGCCAAAATCTAA-ATTTCAT
CCAGCAGCTCATAAATCAGAACAAAATTATTTTTCACATTTTCCTCACTTATTTTT----
----------------
>MY5314_Hexurella_Grasshopper_BrushyMtn
-------------------------GCTTATATCCTTGGTTATTCTATACCTCATCAACT
CAAACTCACCATCTGGTGGAATAAAACTAATGCTGTGTTCACTTTCAAACTTGCTTAGCT
TAACACATTGGTGAAACTGGCAATCATCAATTGCAATCGATGTTTTACCTGTACTTCTGC
TAGGATCATCCAGAGTGCTCGTCTTCCCTTTACTTTCCATGGTTATTTTATCATTTATTC
CAAATTTGCATTCTGGCATTCCAGAGAGGTAGGATTTCATGACCACTCTGCCTGCAACAT
GGGCACTAAGAACCTGACCTTGTGGTGACATCAGCAGATTCACATATTCCAAAACATCGA
GAAAGAGTTCATTCCTGCGATATTTAATGCCTTCCCTGCGCCATCCGATTTGCCCAGTTA
CTTGCGTGGTAATTTGTGTCTGCTCCTCTTTGGTCTGAGATTTTACACCTTGCTGAGTGA
TAAAGGTTTTC-------------------------------------------------
------------------------------------------------------------
----------------
>MY5315_Hexurella_WagonerRd_BradshawMtns
CAAGTGGAATGATACGAAATGGAAAGCTTATATCCTTGGTTATTCTATACCTCATCAACT
CAAACTCACCATCTGGTGGAATAAAACTAATGCTGTGCTCACTTTCAAACTTGCTTAGCT
TAACACATTGGTGAAACTGGCAATCATCAATTGCAATCGATGTTTTACCTGTACTTCTGC
TAGGATCATCCAGAGTGCTCGTCTTCCCTTTACTTTCCATGGTTATTTTATCATTTATTC
CAAATTTGCATTCTGGCATTCCAGAGAGGTAGGATTTCATGACCACTCTGCCTGCAACAT
GGGCACTAAGAACCTGACCTTGTGGTGACATCAGTAGATTCACATATTCCAAAACATCAA
GAAAGAGTTCATTCCTGCGATATTTAATGCCTTCCCTGCGCCATCCGATTTGCCCAGTTA
CCTGCGTGGTAATTTGTGTCTGCTCCTCTTTGGTCTGAGATTTTACACCTTGCTGAGTGA
TAAAGGTTTTCAGGATGCCTGTGTCAGTATTCTGAGGGTAGCCAAAATCTAAGATTTCAT
CCAGCAGCTCATAAATCAAAACAAAATTATTTTTCACATTTTCCTCACTTATTTTTCCAA
AATAAGACTGCATGAC
>MY5316_Hexurella_WagonerRd_BradshawMtns
CAAGTGGAATGATACGAA--------------------------------------AACT
CAAACTCACCATCTGGTGGAATAAAACTAATGCTGTGCTCACTTTCAAACTTGCTTAGCT
TAACACATTGGTGAAACTGGCAATCATCAATTGCAATCGATGTTTTACCTGTACTTCTGC
TAGGATCATCCAGAGTGCTCGTCTTCCCTTTACTTTCCATGGTTATTTTATCATTTATTC
CAAATTTGCATTCTGGCATTCCAGAGAGGTAGGATTTCATGACCACTCTGCCTGCAACAT
GGGCACTAAGAACCTGACCTTGTGGTGACATCAGTAGATTCACATATTCCAAAACATCAA
GAAAGAGTTCATTCCTGCGATATTTAATGCCTTCCCTGCGCCATCCGATTTGCCCAGTTA
CTTGCGTGGTAATTTGTGTCTGCTCCTCTTTGGTCTGAGATTTTACACCTTGCTGAGTGA
TAAAGGTTTTCAGGATGCCTGTGTCAGTATTCTGAGGGTAGCCAAAATCTAAGATTTCAT
CCAGCAGCTCATAAATCAAAACAAAATTATTTTTCACATTTTCCTCACTTATTTTTCCAA
AATAAGACTGCATGAC
>MY5317_Hrupicola_Cottonwood_SnYsidroMtns
------------------------------------------------------------
---------------------------------TGTGCTCACTTTCAAACTTGCTTAGCT
TAACACACTGGTGAAACTGGCAATCATCAATTGCAATCGATGTTTTACCGGTACTCCTAC
TGGGATCATCCAGAGTGCTTGTCTTCCCTTTACTTTCCATGGTTATTTTATCATTTATTC
CAAATTTGCATTCTGGCATTCCAGAGAGGTAGGATTTCATGACCACTCTGCCTGCAACAT
GGGCACTGAGAACCTGACCTTGTGGTGACATCAGTAGATTCACATATTCCAAAACATCAA
GAAAGAGTTCATTCCTGCGATATTTAATGCCCTCCCGGCGCCATCCGATTTGCCCAGTTA
CTTGGGTGGTAATTTGTGTTTGCTCCTCTTTGGTCTGAGATTTCACACCTTGTTGAGTGA
TAAAGGTTTTCAGGATACCTGTGTCAGTATTCTGAGGGTAACCAAAATCTAAGATTTCAT
CCAGCAACTCATAAATCAGAACAAA-----------------------------------
----------------
