# Supplementary material for: ﻿Species delimitation, biogeography, and natural history of dwarf funnel web spiders (Mygalomorphae, Hexurellidae, Hexurella) from the United States / Mexico borderlands
Source: Zookeys. 2023 Jun 14;1167:109–57. doi: 10.3897/zookeys.1167.103463 (PMC10285686; doi:10.3897/zookeys.1167.103463)
Supplement: Supplementary material 3 — Input matrices, analysis log files, and output tree files for nuclear and mitochondrial analyses [file zookeys-1167-109_article-103463__-s003.zip › uce-1003764.fasta]

>MY0059_Hapachea_SantaRitaMtns_MaderaCyn
TGGTGTCCACGGAAAGGTGGTTATGATGACATTGATCTTGTGATACCTGCACCTATTTCA
CAAGTAGTCACTGGTCGTCAAGGTCTGTATCAACAGATCAATATCCAGCAGAAATCCATG
ACAGTACAAGAGTTCAAGAAGATGGCTGAATCGGCTAAGTTCAAAACTCCATCTCATTTT
GATTATGAAGACCTTGAAAGAAAATACTGGAAAAATATTACATATAACTCACCAATATAT
GGAGCTGATGTGTCAGGATCTCTTTATGATGATGGCATTGAAGAGTTTAATATACAACAT
TTAAACACAATTCTTGATTTAGTGGCCGATGATTATGGTATACAGATTGATGGTGTTAAT
ACTGCCTATTTATATTTTGGAATGTGGAAGACAACATTTGCATGGCATACAGAAGATATG
GATTTATATAGCATAAACTATCTTCATTTTGGTGCTCCCAAATCATGGTATGTTATTCCT
CCTGAACATGGAAGGCGCTTAGAAAGACTTGCTGCAGGATTCTTTCATGGCAGCTTTCAA
GCCTGTGCAGCATTTTTGCGTCACAAAATGACAATTATTTCTCCTCAAATCCTCAAACAG
TACTCTATACCAGTAAATAAAATAACTCAAGAGCCTGGTGAATTCATGATAACTTTTCCT
TTTGGTTATCACTCAGGTTTTAATCACGGCTTTAATTGTGCTGAATCAACAAACTTTGCA
ATGCCTCGATGGGTGGAATATGGCAAGAGAGCGCTTTCTTGCACTTGTCGGAATGATTGT
GTAAAAATTTGCATGGACATGTTCGTTCGCAAGTTTCAGCCTGACAGATATGAGCTTTGG
AAACAAG
>MY0139_Hexurella_SanDiego_Guatay
TGGTGTCCGCGTAAAGGTGGTTATGATGACATTGATCTTGTGATACCTGCACCTATTTCA
CAAGTAGTCACTGGTCGTCAAGGTCTGTATCAACAGATTAATATCCAGCAGAAATCCATG
ACAGTTCAAGAGTTCAAGAAGCTGGCTGAATCGGCTAAGTTCAAAACTCCATCTCATTTT
GATTACGAAGACCTTGAAAGAAAGTACTGGAAAAATATTACATATAACTCCCCAATATAT
GGAGCTGATGTATCAGGATCTCTTTATGATGATGGTATCGAAGAGTTTAATATTCAACAT
TTAAACACAATTCTTGATTTAGTGGCTGATGATTATGGTATACAGATTGATGGTGTTAAT
ACTGCGTATTTATATTTTGGAATGTGGAAGACAACATTTGCATGGCATACAGAAGATATG
GATTTATATAGTATAAACTACCTTCATTTTGGTGCTCCCAAATCATGGTATGTTATTCCT
CCTGAACATGGAAGGCGTTTGGAAAGACTAGCTGCAGGATTCTTTCATGGCAGCTTTCAG
GCCTGTGCAGCATTTTTGCGTCACAAAATGACAATTATTTCTCCTCAAATCCTTAAACAG
TACTCTATACCAGTAAATAAAATAACTCAAGAGCCTGGTGAATTCATGATAACTTTTCCT
TTCGGTTATCACTCAGGTTTTAATCACGGCTTTAATTGTGCTGAGTCAACAAATTTTGCA
ATGCCTCGATGGGTGGAATATGGCAAGAGAGCACTCTCTTGCACTTGTCGGAATGATTGT
GTAAAAATTTGCATGGACATGTTTGTTCGCAAGTTTCAGCCTGACAGATATGAGCTTTGG
AAACAAG
>MY5053_Hexurella_ChiricahuaMtns_PriceCyn
TGGTGTCCACGGAAAGGTGGTTATGATGACATTGATCTTGTGATACCTGCACCTATTTCA
CAAGTAGTCACTGGTCGTCAAGGTCTGTATCAACAGATCAATATCCAGCAGAAGTCCATG
ACAGTACAAGAGTTCAAGAAGATGGCTGAATCAGCTAAGTTCAAAACTCCCTCTCATTTT
GATTATGAAGACCTTGAAAGAAAATACTGGAAAAATATTACATATAACTCACCAATATAT
GGAGCTGATGTGTCAGGATCTCTTTATGATGATGGCATTGAAGAGTTTAATATACAACAT
TTAAACACAATTCTTGATTTAGTTGCCGATGATTATGGTATACAGATTGATGGTGTTAAT
ACTGCCTATTTATATTTTGGAATGTGGAAGACAACATTTGCATGGCATACAGAAGATATG
GATTTATATAGCATAAACTATCTTCATTTTGGTGCTCCCAAATCATGGTATGTTATTCCT
CCTGAACATGGAAGGCGCTTAGAAAGACTTGCTGCAGGATTTTTTCATGGCAGCTTTCAA
GCCTGTGCAGCATTTTTGCGTCACAAAATGACAATTATTTCTCCTCAAATCCTCAAACAG
TACTCTATACCAGTAAATAAAATAACTCAAGAGCCTGGTGAATTCATGATAACTTTTCCT
TTTGGGTATCACTCAGGTTTTAATCACGGCTTTAATTGTGCTGAGTCAACAAATTTTGCA
ATGCCTCGATGGGTGGAATATGGCAAGAGAGCGCTTTCTTGCACTTGTCGGAATGATTGT
GTAAAAATTTGCATGGACATGTTCGTTCGCAAATTTCAGCCTGACAGATATGAGCTTTGG
AAACAAG
>MY5064_Hexurella_MuleMtns_Escabrosa
TGGTGTCCACGGAAAGGTGGTTATGATGACATTGATCTTGTGATACCTGCACCTATTTCA
CAAGTAGTCACTGGTCGTCAAGGTCTGTATCAACAGATCAATATCCAGCAGAAATCCATG
ACAGTACAAGAGTTCAAGAAGATGGCTGAATCGGCTAAGTTCAAAACTCCATCTCATTTT
GATTATGAAGACCTTGAAAGAAAATACTGGAAAAATATTACATATAACTCACCAATATAT
GGAGCTGATGTGTCAGGATCTCTTTATGATGATGGCATTGAAGAGTTTAATATACAACAT
TTAAACACAATTCTTGATTTAGTGGCCGATGATTATGGTATACAGATTGATGGTGTTAAT
ACTGCCTATTTATATTTTGGAATGTGGAAGACAACATTTGCATGGCATACAGAAGATATG
GATTTATATAGCATAAACTATCTTCATTTTGGTGCTCCCAAATCATGGTATGTTATTCCT
CCTGAACATGGAAGGCGCTTAGAAAGACTTGCTGCAGGATTTTTTCATGGCAGCTTTCAA
GCCTGTGCAGCATTTTTGCGGCACAAAATGACAATTATTTCTCCTCAAATCCTCAAACAG
TACTCTATACCAGTAAATAAAATAACTCAAGAGCCTGGTGAATTCATGATAACTTTTCCT
TTTGGTTATCACTCAGGTTTTAATCATGGCTTTAATTGTGCTGAGTCAACAAATTTTGCA
ATGCCTCGATGGGTGGAATATGGCAAGAGAGCGCTTTCTTGCACTTGTCGGAATGATTGT
GTAAAAATTTGCATGGACATGTTCGTTCGCAAGTTTCAGCCTGACAGATATGAGCTTTGG
AAACAAG
>MY5066_Hexurella_MuleMtns_Escabrosa
TGGTGTCCACGGAAAGGTGGTTATGATGACATTGATCTTGTGATACCTGCACCTATTTCA
CAAGTAGTCACTGGTCGTCAAGGTCTGTATCAACAGATCAATATCCAGCAGAAATCCATG
ACAGTACAAGAGTTCAAGAAGATGGCTGAATCGGCTAAGTTCAAAACTCCATCTCATTTT
GATTATGAAGACCTTGAAAGAAAATACTGGAAAAATATTACATATAACTCACCAATATAT
GGAGCTGATGTGTCAGGATCTCTTTATGATGATGGCATTGAAGAGTTTAATATACAACAT
TTAAACACAATTCTTGATTTAGTGGCCGATGATTATGGTATACAGATTGATGGTGTTAAT
ACTGCCTATTTATATTTTGGAATGTGGAAGACAACATTTGCATGGCATACAGAAGATATG
GATTTATATAGCATAAACTATCTTCATTTTGGTGCTCCCAAATCATGGTATGTTATTCCT
CCTGAACATGGAAGGCGCTTAGAAAGACTTGCTGCAGGATTTTTTCATGGCAGCTTTCAA
GCCTGTGCAGCATTTTTGCGGCACAAAATGACAATTATTTCTCCTCAAATCCTCAAACAG
TACTCTATACCAGTAAATAAAATAACTCAAGAGCCTGGTGAATTCATGATAACTTTTCCT
TTTGGTTATCACTCAGGTTTTAATCATGGCTTTAATTGTGCTGAGTCAACAAATTTTGCA
ATGCCTCGATGGGTGGAATATGGCAAGAGAGCGCTTTCTTGCACTTGTCGGAATGATTGT
GTAAAAATTTGCATGGACATGTTCGTTCGCAAGTTTCAGCCTGACAGATATGAGCTTTGG
AAACAAG
>MY5071_Hexurella_SantaRitaMtns_AlisoSprings
TGGTGTCCACGGAAAGGTGGTTATGATGACATTGATCTTGTGATACCTGCACCTATTTCA
CAAGTAGTCACTGGTCGTCAAGGTCTGTATCAACAGATTAATATCCAGCAGAAATCCATG
ACAGTACAAGAGTTCAAGAAGATGGCTGAATCGGCTAAGTTCAAAACTCCATCTCATTTT
GATTATGAAGACCTTGAAAGAAAATACTGGAAAAATATTACATATAACTCACCAATATAT
GGAGCTGATGTGTCAGGATCTCTTTATGATGATGGCATTGAAGAGTTTAATATACAACAT
TTAAACACAATTCTTGATTTAGTGGCCGATGATTATGGTATACAGATTGATGGTGTTAAT
ACTGCCTATTTATATTTTGGAATGTGGAAGACAACATTTGCATGGCATACAGAAGATATG
GATTTATATAGCATAAACTATCTTCATTTTGGTGCTCCCAAATCATGGTATGTTATTCCT
CCTGAACATGGAAGGCGCTTAGAAAGACTTGCTGCAGGATTCTTTCATGGCAGCTTTCAA
GCCTGTGCAGCATTTTTGCGTCACAAAATGACAATTATTTCTCCTCAAATCCTCAAACAG
TACTCTATACCAGTAAATAAAATAACTCAAGAGCCTGGTGAATTCATGATAACTTTTCCT
TTTGGTTATCACTCAGGTTTTAATCACGGCTTTAATTGTGCTGAGTCTACAAACTTTGCA
ATGCCTCGATGGGTGGAATATGGTAAGAGAGCGCTTTCTTGCACTTGTCGGAATGATTGT
GTAAAAATTTGCATGGACATGTTTGTTCGCAAGTTTCAGCCTGACAGATATGAGCTTTGG
AAACAAG
>MY5075_Hexurella_ChiricahuaMtns_CaveCrkCyn
TGGTGTCCACGGAAAGGTGGTTATGATGACATTGATCTTGTGATACCTGCACCTATTTCA
CAAGTAGTCACTGGTCGTCAAGGTCTGTATCAACAGATCAATATCCAGCAGAAATCCATG
ACAGTACAAGAGTTCAAGAAGATGGCTGAATCAGCTAAGTTCAAAACTCCCTCTCATTTT
GATTATGAAGACCTTGAAAGAAAATACTGGAAAAATATTACATATAACTCACCAATATAT
GGAGCTGATGTGTCAGGATCTCTTTATGATGATGGCATTGAAGAGTTTAATATACAACAT
TTAAACACAATTCTTGATTTAGTTGCCGATGATTATGGTATACAGATTGATGGTGTTAAT
ACTGCCTATTTATATTTTGGAATGTGGAAGACAACATTTGCATGGCATACAGAAGATATG
GATTTATATAGCATAAACTATCTTCATTTTGGTGCTCCCAAATCATGGTATGTTATTCCT
CCTGAACATGGAAGGCGCTTGGAAAGACTTGCTGCAGGATTTTTTCATGGCAGCTTTCAA
GCCTGTGCAGCATTTTTGCGTCACAAAATGACAATTATTTCTCCTCAAATCCTCAAACAG
TACTCTATACCAGTAAATAAAATAACTCAAGAGCCTGGTGAATTCATGATAACTTTTCCT
TTTGGTTATCACTCAGGTTTTAATCATGGCTTTAATTGTGCTGAGTCAACAAATTTTGCA
ATGCCTCGATGGGTGGAATATGGCAAGAGAGCGCTTTCTTGCACTTGTCGGAATGATTGT
GTAAAAATTTGCATGGACATGTTCGTTCGCAAGTTTCAACCTGACAGATATGAGCTTTGG
AAACAAG
>MY5126_Hexurella_SantaCatalinaMtns_NuggetCyn
TGGTGTCCACGGAAAGGTGGTTATGATGACATTGATCTTGTGATACCTGCACCTATTTCA
CAAGTAGTCACTGGTCGTCAAGGTCTGTATCAACAGATCAATATCCAGCAGAAATCCATG
ACAGTACAAGAGTTCAAGAAGATGGCTGAATCGGCTAAGTTCAAAACTCCATCTCATTTT
GATTATGAAGACCTTGAAAGAAAATACTGGAAAAATATTACATATAACTCACCAATATAT
GGAGCTGATGTGTCAGGATCTCTTTATGATGATGGCATTGAAGAGTTTAATATACAACAT
TTAAACACAATTCTTGATTTAGTGGCCGATGATTATGGTATACAGATTGATGGTGTTAAT
ACTGCCTATTTATATTTTGGAATGTGGAAGACAACATTTGCATGGCATACAGAAGATATG
GATTTATATAGCATAAACTATCTTCATTTTGGTGCTCCCAAATCATGGTATGTTATTCCT
CCTGAACATGGAAGGCGCTTAGAAAGACTTGCTGCAGGATTCTTTCATGGCAGCTTTCAA
GCCTGTGCAGCATTTTTGCGTCATAAAATGACAATTATTTCTCCTCAAATCCTCAAACAG
TACTCTATACCAGTAAATAAAATAACTCAAGAGCCTGGTGAATTCATGATAACTTTTCCT
TTTGGTTATCACTCAGGTTTTAATCACGGCTTTAATTGTGCTGAGTCAACAAACTTTGCA
ATGCCTCGATGGGTGGAATATGGCAAGAGAGCGCTTTCTTGCACTTGTCGGAATGATTGT
GTAAAAATTTGCATGGACATGTTCGTTCGCAAGTTTCAGCCTGACAGATATGAGCTTTGG
AAACAAG
>MY5127_Hexurella_WhetstoneMtns_FrenchJoeCyn
------------------------------------------------------------
------------------------------------------------------------
----------------------------------------------------------TT
TGATATGAAGACT---GAAGAAAATA-TGGAAAAATATTAC-TATAACTCACCAATATAT
-GAGCTGATGTGTCAGGATCTCTTTATGATGATGGCATTGAAGAGTTTAATATACAACAT
TTAAACACAATTCTTGATTTAGTG--CGATGATTATGGTATACAGATTGATGGTGTTAAT
ACTGCCTATTTATATTTTGGAATGTGGAAGACAACATTTGCATGGCATACAGAAGATATG
GATTTATATAGCATAAACTATCTTCATTTTGGTGCTCCCAAATCATGGTATGTTATTCCT
CCTGAACATGGAAGGCGCTTAGAAAGACTTGCTGCAGGATTTTTTCATGGCAGCTTTCAA
GCCTGTGCAGCATTTTTGCGTCACAAAATGACAATTATTTCTCCTCAAATCCTCAAACAG
TACTCTATACCAGTAAATAAAATAACTCAAGAGCCTGGTG--------------------
----------ACTCAGGTTTTAAT-------------------------CAG--------
------------------------------------------------------------
------------------------------------------------------------
-------
>MY5131_Hexurella_PedregosaMtns_PruneCyn
TGGTGTCCACGGAAAGGTGGTTATGATGACATTGATCTTGTGATACCTGCACCTATTTCA
CAAGTAGTCACTGGTCGTCAAGGTCTGTATCAACAGATCAATATCCAGCAGAAATCCATG
ACAGTACAGGAGTTCAAGAAGATGGCTGAATCAGCTAAGTTCAAAACTCCCTCTCATTTT
GATTATGAAGACCTTGAACGAAAATACTGGAAAAATATTACATATAACTCACCAATATAT
GGAGCTGATGTGTCAGGATCTCTTTATGATGATGGCATTGAAGAGTTTAATATACAACAT
TTAAACACAATTCTTGATTTAGTTGCCGATGATTATGGTATACAGATTGATGGTGTTAAT
ACTGCTTATTTATATTTTGGAATGTGGAAGACAACATTTGCATGGCATACAGAAGATATG
GATTTATATAGCATAAACTATCTTCATTTTGGTGCTCCCAAATCATGGTATGTTATTCCT
CCTGAACATGGAAGGCGCTTAGAAAGACTTGCTGCAGGATTTTTTCATGGCAGCTTTCAA
GCCTGTGCAGCATTTTTGCGTCACAAAATGACAATTATTTCTCCTCAAATCCTCAAACAG
TACTCTATACCAGTAAATAAAATAACTCAAGAGCCTGGTGAATTCATGATAACTTTTCCT
TTTGGTTATCACTCAGGTTTTAATCACGGCTTTAATTGTGCTGAGTCAACAAATTTTGCA
ATGCCTCGATGGGTGGAATATGGCAAGAGAGCGCTTTCTTGCACTTGTCGGAATGATTGT
GTGAAAATTTGCATGGACATGTTCGTTCGCAAATTTCAGCCTGACAGATACGAGCTTTGG
AAACAAG
>MY5132_Hexurella_PedregosaMtns_PruneCyn
TGGTGTCCACGGAAAGGTGGTTATGATGACATTGATCTTGTGATACCTGCACCTATTTCA
CAAGTAGTCACTGGTCGTCAAGGTCTGTATCAACAGATCAATATCCAGCAGAAATCCATG
ACAGTACAGGAGTTCAAGAAGATGGCTGAATCAGCTAAGTTCAAAACTCCCTCTCATTTT
GATTATGAAGACCTTGAACGAAAATACTGGAAAAATATTACATATAACTCACCAATATAT
GGAGCTGATGTGTCAGGATCTCTTTATGATGATGGCATTGAAGAGTTTAATATACAACAT
TTAAACACAATTCTTGATTTAGTTGCCGATGATTATGGTATACAGATTGATGGTGTTAAT
ACTGCTTATTTATATTTTGGAATGTGGAAGACAACATTTGCATGGCATACAGAAGATATG
GATTTATATAGCATAAACTATCTTCATTTTGGTGCTCCCAAATCATGGTATGTTATTCCT
CCTGAACATGGAAGGCGCTTAGAAAGACTTGCTGCAGGATTTTTTCATGGCAGCTTTCAA
GCCTGTGCAGCATTTTTGCGTCACAAAATGACAATTATTTCTCCTCAAATCCTCAAACAA
TACTCTATACCAGTAAATAAAATAACTCAAGAGCCTGGTGAATTCATGATAACTTTTCCT
TTTGGTTATCACTCAGGTTTTAATCACGGCTTTAATTGTGCTGAGTCAACAAATTTTGCA
ATGCCTCGATGGGTGGAATATGGCAAGAGAGCGCTTTCTTGCACTTGTCGGAATGATTGT
GTAAAAATTTGCATGGACATGTTCGTTCGCAAATTTCAGCCTGACAGATATGAGCTTTGG
AAACAAG
>MY5136_Hexurella_MiddlemarchCyn
TGGTGTCCACGGAAAGGTGGTTATGATGACATTGATCTTGTGATACCTGCACCTATTTCA
CAAGTAGTCACTGGTCGTCAAGGTCTGTATCAACAGATCAATATCCAGCAGAAATCCATG
ACAGTACAAGAGTTCAAGAAGATGGCTGAATCGGCTAAGTTCAAAACTCCATCTCATTTT
GATTATGAAGACCTTGAAAGAAAATACTGGAAAAATATTACATATAACTCACCAATATAT
GGAGCTGATGTGTCAGGATCTCTTTATGATGATGGCATTGAAGAGTTTAATATACAACAT
TTAAACACAATTCTTGATTTAGTTGCTGATGATTATGGTATACAGATTGATGGTGTTAAT
ACTGCCTATTTATATTTTGGAATGTGGAAGACAACATTTGCATGGCATACAGAAGATATG
GATTTATATAGCATAAACTATCTTCATTTTGGTGCTCCCAAATCATGGTATGTTATTCCT
CCTGAACATGGAAGGCGTTTAGAAAGACTTGCTGCAGGATTTTTTCATGGCAGCTTTCAA
GCCTGTGCAGCATTTTTGCGTCACAAAATGACAATTATTTCTCCTCAAATCCTCAAACAG
TACTCTATACCAGTAAATAAAATAACTCAAGAGCCTGGTGAATTCATGATAACTTTTCCT
TTTGGTTATCACTCAGGTTTTAATCACGGCTTTAACTGTGCTGAGTCAACAAATTTTGCA
ATGCCTCGATGGGTGGAATATGGCAAGAGAGCACTTTCTTGCACTTGTCGGAATGATTGT
GTAAAAATTTGCATGGACATGTTCGTTCGCAAGTTTCAGCCTGACAGATATGAACTTTGG
AAACAAG
>MY5152_Hexurella_WhetstoneMtns_ApacheCyn
TGGTGTCCACGGAAAGGTGGTTATGATGACATTGATCTTGTGATACCTGCACCTATTTCA
CAAGTAGTCACTGGTCGTCAAGGTCTGTATCAACAGATCAATATCCAGCAGAAATCCATG
ACAGTACAAGAGTTCAAGAAGATGGCTGAATCGGCTAAGTTCAAAACTCCATCTCATTTT
GATTATGAAGACCTTGAAAGAAAATACTGGAAAAATATTACATATAACTCACCAATATAT
GGAGCTGATGTGTCAGGATCTCTTTATGATGATGGCATTGAAGAGTTTAATATACAACAT
TTAAATACAATTCTTGATTTAGTGGCCGATGATTATGGTATACAGATTGATGGTGTTAAT
ACTGCCTATTTATATTTTGGAATGTGGAAGACAACATTTGCATGGCATACAGAAGATATG
GATTTATATAGCATAAACTATCTTCATTTTGGTGCTCCCAAATCATGGTATGTTATTCCT
CCTGAACATGGAAGGCGCTTAGAAAGACTTGCTGCAGGATTTTTTCATGGCAGCTTTCAA
GCCTGTGCAGCATTTTTGCGTCACAAAATGACAATTATTTCTCCTCAAATCCTCAAACAG
TACTCTATACCAGTAAATAAAATAACTCAAGAGCCTGGTGAATTCATGATAACTTTTCCT
TTTGGTTATCACTCAGGTTTTAATCACGGCTTTAATTGTGCTGAGTCAACAAATTTTGCA
ATGCCTCGATGGGTGGAATATGGCAAGAGAGCGCTTTCTTGCACTTGTCGGAATGACTGT
GTAAAAATTTGCATGGACATGTTCGTTCGCAAGTTTCAGCCTGACAGATATGAGCTTTGG
AAACAAG
>MY5154_Hexurella_SantaRitaMtns_AdobeCyn
TGGTGTCCACGGAAAGGTGGTTATGATGACATTGATCTTGTGATACCTGCACCTATTTCA
CAAGTAGTCACTGGTCGTCAAGGTCTGTATCAACAGATCAATATCCAGCAGAAATCCATG
ACAGTACAAGAGTTCAAGAAGATGGCTGAATCGGCTAAGTTCAAAACTCCATCTCATTTT
GATTATGAAGACCTTGAAAGAAAATACTGGAAAAATATTACATACAACTCACCAATATAT
GGAGCTGATGTGTCAGGATCTCTTTATGATGATGGCATTGAAGAGTTTAATATACAACAC
TTAAACACAATTCTTGATTTAGTGGCCGATGATTATGGTATACAGATTGATGGTGTTAAT
ACTGCCTATTTATATTTTGGAATGTGGAAGACAACATTTGCGTGGCATACAGAAGATATG
GATTTATATAGCATAAACTATCTTCATTTTGGTGCTCCCAAATCATGGTATGTTATTCCT
CCTGAACATGGAAGGCGCTTAGAAAGACTTGCTGCAGGATTCTTTCATGGCAGCTTTCAA
GCCTGTGCAGCATTTTTGCGTCACAAAATGACAATTATTTCTCCTCAAATCCTCAAACAG
TACTCTATACCAGTAAATAAAATAACTCAAGAGCCTGGTGAATTCATGATAACCTTTCCT
TTTGGTTATCACTCAGGTTTTAATCACGGCTTTAATTGTGCTGAGTCAACAAACTTTGCA
ATGCCTCGATGGGTGGAATATGGTAAGAGAGCGCTTTCTTGCACTTGTCGGAATGATTGT
GTAAAAATTTGCATGGACATGTTCGTTCGCAAGTTTCAGCCTGACAGATATGAGCTTTGG
AAACAAG
>MY5157_Hexurella_SantaCatalinaMtns_Redington
TGGTGTCCACGGAAAGGTGGTTATGATGACATTGATCTTGTGATACCTGCACCTATTTCA
CAAGTAGTCACTGGTCGTCAAGGTCTGTATCAGCAGATCAATATCCAGCAGAAATCCATG
ACAGTACAAGAGTTCAAGAAGATGGCTGAATCGGCTAAGTTCAAAACTCCTTCTCATTTT
GATTATGAAGACCTTGAAAGAAAATACTGGAAAAATATTACATATAACTCACCAATATAT
GGAGCTGATGTGTCAGGATCTCTTTATGATGATGGCATTGAAGAGTTTAATATACAACAT
TTAAACACAATTCTTGATTTAGTGGCCGATGATTATGGTATACAAATTGATGGTGTTAAT
ACTGCCTATTTATATTTTGGAATGTGGAAGACAACATTTGCATGGCATACAGAAGATATG
GATTTATATAGCATAAACTATCTTCATTTTGGTGCTCCCAAATCATGGTATGTTATTCCT
CCTGAACATGGAAGACGCTTAGAAAGACTTGCTGCAGGATTCTTTCATGGCAGCTTTCAA
GCCTGTGCAGCATTTTTGCGTCACAAAATGACAATTATTTCTCCTCAAATCCTCAAACAG
TACTCTATACCAGTAAATAAAATAACTCAAGAGCCTGGTGAATTCATGATAACTTTTCCT
TTTGGTTATCACTCAGGTTTTAATCACGGCTTTAATTGTGCTGAGTCAACAAACTTTGCA
ATGCCTCGATGGGTGGAATATGGCAAGAGAGCGCTTTCTTGCACTTGTCGGAATGATTGT
GTAAAAATTTGCATGGACATGTTCGTTCGCAAGTTTCAGCCTGACAGATATGAGCTTTGG
AAACAAG
>MY5164_Hrupicola_Temecula
---------------------------------------GTGATACCTGCACCTATTTCA
CAAGTAGTCACTGGTCGTCAAGGTCTATATCAACAGATTAATATCCAGCAGAAATCCATG
ACAGTTCAAGAGTTCAAGAAGCTGGCTGAATCGGCTAAGTTCAAAACTCCATCTCATTTT
GATTACGAAGACCTTGAAAGAAAGTACTGGAAAAATATTACATATAACTCCCCAATATAT
GGAGCTGATGTGTCAGGATCTCTTTATGATGATGGCATCGAAGAGTTTAATATTCAACAT
TTAAACACAATTCTTGATTTAGTGGCTGATGATTATGGTATACAGATTGATGGTGTTAAT
ACCGCGTATTTATATTTTGGAATGTGGAAGACAACATTTGCATGGCATACGGAAGATATG
GATTTATATAGTATAAACTACCTTCATTTTGGTGCTCCCAAATCATGGTATGTTATTCCT
CCTGAACATGGAAGGCGTTTAGAAAGACTAGCTGCAGGATTCTTTCATGGCAGCTTTCAG
GCCTGTGCAGCATTTTTGCGTCACAAAATGACAATTATTTCTCCTCAAATCCTTAAACAA
TACTCTATACCAGTAAATAAAATAACTCAAGAGCCTGGTGAGTTCATGATAACTTTTCCT
TTTGGTTATCACTCAGGTTTTAATCACGGCTTTAATTGTGCTGAGTCAACAAATTTTGCA
ATGCCTCGATGGGTGGAATATGGCAAGAGAGCACTTTCTTGCACTTGTCGGAATGATTGT
GTAAAAATTTGCATGGACATGTTCGTTCGCAAGTTTCAGCCTGACA--------------
-------
>MY5165_Hrupicola_Temecula
TGGTGTCCACGAAAAGGTGGTTATGATGACATTGATCTTGTGATACCTGCACCTATTTCA
CAAGTAGTCACTGGTCGTCAAGGTCTATATCAACAGATTAATATCCAGCAGAAATCCATG
ACAGTTCAAGAGTTCAAGAAGCTGGCTGAATCGGCTAAGTTCAAAACTCCATCTCATTTT
GATTACGAAGACCTTGAAAGAAAGTACTGGAAAAATATTACATATAACTCCCCAATATAT
GGAGCTGATGTGTCAGGATCTCTTTATGATGATGGCATCGAAGAGTTTAATATTCAACAT
TTAAACACAATTCTTGATTTAGTGGCTGATGATTATGGTATACAGATTGATGGTGTTAAT
ACCGCGTATTTATATTTTGGAATGTGGAAGACAACATTTGCATGGCATACGGAAGATATG
GATTTATATAGTATAAACTACCTTCATTTTGGTGCTCCCAAATCATGGTATGTTATTCCT
CCTGAACATGGAAGGCGTTTAGAAAGACTAGCTGCAGGATTCTTTCATGGCAGCTTTCAG
GCCTGTGCAGCATTTTTGCGTCACAAAATGACAATTATTTCTCCTCAAATCCTTAAACAA
TACTCTATACCAGTAAATAAAATAACTCAAGAGCCTGGTGAGTTCATGATAACTTTTCCT
TTTGGTTATCACTCAGGTTTTAATCACGGCTTTAATTGTGCTGAGTCAACAAATTTTGCA
ATGCCTCGATGGGTGGAATATGGCAAGAGAGCACTTTCTTGCACTTGTCGGAATGATTGT
GTAAAAATTTGCATGGACATGTTCGTTCGCAAGTTTCAGCCTGACAGATATGAGCTTTGG
AAACAAG
>MY5175_Hapachea_HarshawRd_PatagoniaMtns
TGGTGTCCACGGAAAGGTGGTTATGATGACATTGATCTTGTGATACCTGCACCTATTTCA
CAAGTAGTCACTGGTCGTCAAGGTCTGTATCAACAGATCAATATCCAGCAGAAATCCATG
ACAGTACAAGAGTTCAAGAAGATGGCTGAATCGGCTAAGTTCAAAACTCCATCTCATTTT
GATTATGAAGACCTTGAAAGAAAATATTGGAAAAATATTACATATAACTCACCAATATAT
GGAGCTGATGTGTCAGGATCTCTTTATGATGATGGCATTGAAGAGTTTAATATACAACAT
TTAAACACAATTCTTGATTTAGTGGCCGATGATTATGGTATACAGATTGATGGTGTTAAT
ACTGCCTATTTATATTTTGGAATGTGGAAGACAACATTTGCATGGCATACAGAAGATATG
GATTTATATAGCATAAACTATCTTCATTTTGGTGCTCCCAAATCATGGTATGTTATTCCT
CCTGAACATGGAAGGCGCTTAGAAAGACTTGCTGCAGGATTCTTTCATGGCAGCTATCAA
GCCTGTGCAGCATTTTTGCGTCACAAAATGACAATTATTTCTCCTCAAATCCTCAAACAG
TACTCTATACCAGTAAATAAAATAACTCAAGAGCCTGGTGAATTCATGATAACTTTTCCT
TTTGGTTATCACTCAGGTTTTAATCATGGCTTTAATTGTGCTGAGTCAACAAACTTTGCA
ATGCCTCGATGGGTGGAATATGGTAAGAGAGCGCTTTCTTGCACTTGTCGTAATGATTGT
GTAAAAATTTGCATGGACATGTTCGTTCGCAAGTTTCAGCCTGACAGATATGAGCTTTGG
AAACAAG
>MY5180_Hapachea_MustrangPk_MustangMtns
TGGTGTCCACGGAAAGGTGGTTATGATGACATTGATCTTGTGATACCTGCACCTATTTCA
CAAGTAGTCACTGGTCGTCAAGGTCTGTATCAACAGATCAATATCCAGCAGAAATCCATG
ACCGTACAAGAGTTCAAGAAGATGGCTGAATCGGCTAAGTTCAAAACTCCATCTCATTTT
GATTATGAAGACCTTGAAAGAAAATACTGGAAAAATATTACATATAACTCACCAATATAT
GGAGCTGATGTGTCAGGATCTCTTTATGATGATGGCATTGAAGAGTTTAATATACAACAT
TTAAACACAATTCTTGATTTAGTAGCTGATGATTATGGTATACAGATTGATGGTGTTAAT
ACTGCCTATTTATATTTTGGAATGTGGAAGACAACATTTGCATGGCATACAGAAGATATG
GATTTATATAGCATAAACTATCTTCATTTTGGTGCTCCCAAATCATGGTATGTTATTCCT
CCTGAACATGGAAGGCGCTTAGAAAGACTTGCTGCAGGATTTTTTCATGGCAGCTTTCAA
GCCTGTGCAGCATTTTTGCGTCACAAAATGACAATTATTTCTCCTCAAATCCTCAAACAG
TACTCTATACCAGTAAATAAAATAACTCAAGAGCCTGGTGAATTCATGATAACTTTTCCT
TTTGGTTATCACTCAGGTTTTAATCACGGCTTTAATTGTGCTGAGTCAACAAATTTTGCA
ATGCCTCGATGGGTGGAATATGGCAAGAGAGCGCTTTCTTGCACTTGTCGGAATGATTGT
GTAAAAATTTGCATGGACATGTTCGTTCGCAAGTTTCAGCCTGACAGATATGAGCTTTGG
AAACAAG
>MY5181_Hapachea_MustrangPk_MustangMtns
GAGTGCTTTC--------------------------------------------------
-------TTGGTGCACGTAATATTTTATGTCGGAAG-------------TGAGGATTTAA
ATAACTGAAGAGTTCAAGAAGATGGCTGAATCGGCTAAGTTCAAAACTCCATCTCATTTT
GATTATGAAGACCTTGAAAGAAAATACTGGAAAAATATTACATATAACTCACCAATATAT
GGAGCTGATGTGTCAGGATCTCTTTATGATGATGGCATTGAAGAGTTTAATATACAACAT
TTAAACACAATTCTTGATTTAGTAGCTGATGATTATGGTATACAGATTGATGGTGTTAAT
ACTGCCTATTTATATTTTGGAATGTGGAAGACAACATTTGCATGGCATACAGAAGATATG
GATTTATATAGCATAAACTATCTTCATTTTGGTGCTCCCAAATCATGGTATGTTATTCCT
CCTGAACATGGAAGGCGCTTAGAAAGACTTGCTGCAGGATTTTTTCATGGCAGCTTTCAA
GCCTGTGCAGCATTTTTGCGTCACAAAATGACAATTATTTCTCCTCAAATCCTCAAACAG
TACTCTATACCAGTAAATAAAATAACTCAAGAGCCTGGTGAATTCATGATAACTTTTCCT
TTTGGTTATCACTCAGGTTTTAATCACGGCTTTAATTGTGCTGAGTCAACAAATTTTGCA
ATGCCTCGATGGGTGGAATATGGCAAGAGAGCGCTTTCTTGCACTTGTCGGAATGATTGT
GTAAAAATTTGCATGGACATGTTCGTTCGCAAGTTTCAGCCTGACAGATATGAGCTTTGG
AAACAAG
>MY5193_Hapachea_HarshawRd_PatagoniaMtns
TGGTGTCCACGGAAAGGTGGTTATGATGACATTGATCTTGTGATACCTGCACCTATTTCA
CAAGTAGTTACTGGTCGTCAAGGTCTGTATCAACAGATCAATATCCAGCAGAAATCCATG
ACAGTACAAGAGTTCAAGAAGATGGCTGAATCGGCTAAGTTCAAAACTCCATCTCATTTT
GATTATGAAGACCTTGAAAGAAAATATTGGAAAAATATTACATATAACTCACCAATATAT
GGAGCTGATGTGTCAGGATCTCTTTATGATGATGGCATTGAAGAGTTTAATATACAACAT
TTAAACACAATTCTTGATTTAGTGGCCGATGATTATGGTATACAGATTGATGGTGTTAAT
ACTGCCTATTTATATTTTGGAATGTGGAAGACAACATTTGCATGGCATACAGAAGATATG
GATTTATATAGCATAAACTATCTTCATTTTGGTGCTCCCAAATCATGGTATGTTATTCCT
CCTGAACATGGAAGGCGCTTAGAAAGACTTGCTGCAGGATTCTTTCATGGCAGCTTTCAA
GCCTGTGCAGCATTTTTGCGTCACAAAATGACAATTATTTCTCCTCAAATCCTCAAACAG
TACTCTATACCAGTAAATAAAATAACTCAAGAGCCTGGTGAATTCATGATAACTTTTCCT
TTTGGTTATCACTCAGGTTTTAATCATGGCTTTAATTGTGCTGAGTCAACAAACTTTGCA
ATGCCTCGATGGGTGGAATATGGTAAGAGAGCGCTTTCTTGCACTTGTCGGAATGATTGT
GTAAAAATTTGCATGGACATGTTCGTTCGCAAGTTTCAGCCTGACAGATATGAGCTTTGG
AAACAAG
>MY5194_Hapachea_Ordsummit_MtOrd
------------AAAGGTGGTTATGAGGACATTGATCTTGTGATACCTGCACCTATTTCA
CAAGTAGTCACTGGTCGTCAAGGTCTGTATCAACAGATCAACATCCAGCAGAAATCCATG
ACAGTACAAGAGTTCAAGAAGCTGGCTGAATCGGCTAAGTTCAAAACTCCATCTCATTTT
GATTATGAAGACCTTGAAAGAAAATACTGGAAAAATATTACGTATAACTCCCCAATATAT
GGAGCTGATGTATCCGGATCTCTTTATGATGATGGCATCGAAGAGTTTAATATTCAACAT
TTAAACACAATTCTTGATTTAGTGGCTGATGATTATGGTATACAGATTGATGGTGTTAAT
ACTGCCTATTTGTATTTTGGAATGTGGAAGACAACGTTTGCGTGGCATACAGAAGATATG
GATTTATATAGTATAAACTATCTTCATTTTGGTGCTCCGAAATCATGGTATGTTATTCCT
CCTGAACATGGAAGGCGTTTAGAAAGACTTGCTGCAGGATTCTTTCATGGCAGCTTTCAG
GCCTGTGCAGCATTTTTGCGTCACAAAATGACAATTATTTCTCCTCAAATCCTCAAACAG
TACTCTATACCAGTAAATAAAATAACTCAAGAGCCTGGTGAATTCATGATAACCTTTCCT
TTTGGTTATCACTCAGGTTTTAATCACGGCTTTAATTGTGCTGAGTCAACAAATTTTGCA
ATGCCTCGATGGGTGGAATATGGCAAGAGAGCATTGTCTTGCACTTGTCGGAATGATTGC
GTAAAAAT-------------TTCGTTCGCAAGTTTCAGCCTGACAGATATGAGCTTTGG
AAACA-G
>MY5195_Hapachea_Ordsummit_MtOrd
------------------------------------------------------------
---------ACTGGTCGTCAAGGTCTGTATCAACAGATCAACATCCAGCAGAAATCCATG
ACAGTACAAGAGTTCAAGAAGCTGGCTGAATCGGCTAAGTTCAAAACTCCATCTCATTTT
GATTATGAAGACCTTGAAAGAAAATACTGGAAAAATATTACGTATAACTCCCCAATATAT
GGAGCTGATGTATCCGGATCTCTTTATGATGATGGCATCGAAGAGTTTAATATTCAACAT
TTAAACACAATTCTTGATTTAGTGGCTGATGATTATGGTATACAGATTGATGGTGTTAAT
ACTGCCTATTTGTATTTTGGAATGTGGAAGACAACGTTTGCGTGGCATACAGAAGATATG
GATTTATATAGTATAAACTATCTTCATTTTGGTGCTCCGAAATCATGGTATGTTATTCCT
CCTGAACATGGAAGGCGTTTAGAAAGACTTGCTGCAGGATTCTTTCATGGCAGCTTTCAG
GCCTGTGCAGCATTTTTGCGTCACAAAATGACAATTATTTCTCCTCAAATCCTCAAACAG
TACTCTATACCAGTAAATAAAATAACTCAAGAGCCTGGTGAATTCATGATAACCTTTCCT
TTTGGTTATCACTCAGGTTTTAATCACGGCTTTAATTGTGCTGAGTCAACAAATTTTGCA
ATGCCTCGATGGGTGGAATATGGCAAGAGAGCATTGTCTTGCACTTGTCGGAATGATTGC
GTAAAAATTTGCATGGACATGTTCGTTCGCAAGTTTCAGCCTGACAGATATGAGCTTTGG
A------
>MY5266_Hencina_CerroBolla
TGGTGTCCACGGAAAGGTGGTTATGATGACATTGATCTTGTGATACCTGCACCTATTTCA
CAAGTAGTCACTGGTCGTCAAGGCCTGTATCAACAGATTAATATCCAGCAGAAATCCATG
ACAGTACAAGAGTTCAAAAAGCTGGCTGAATCGGCTAAGTTCAAAACTCCATCTCATTTT
GATTATGAAGATCTTGAAAGAAAGTACTGGAAAAATATTACATATAACTCCCCAATATAT
GGAGCTGATGTGTCAGGATCTCTTTATGATGATGGCATTGAAGAGTTTAATATTCAACAT
TTAAACACAATTCTTGATTTAGTGGCCGATGATTATGGTATACAGATTGATGGTGTTAAT
ACCGCATATTTATATTTTGGAATGTGGAAGACAACATTTGCATGGCATACAGAGGATATG
GATTTATATAGTATAAACTACCTTCATTTTGGTGCTCCCAAATCATGGTATGTTATTCCT
CCAGAACATGGAAGGCGTTTAGAAAGACTAGCTGCAGGATTCTTTCATGGCAGCTTTCAG
GCCTGTGCAGCATTTTTGCGTCACAAAATGACAATTATTTCTCCTCAAATCCTTAAACAG
TACTCTATACCAGTAAATAAAATAACTCAAGAGCCTGGTGAATTCATGATAACTTTTCCT
TTTGGTTATCACTCAGGTTTTAATCACGGCTTTAATTGTGCTGAGTCAACAAATTTTGCA
ATGCCTCGATGGGTGGAATATGGCAAGAGAGCACTGTCTTGCACTTGTCGGAATGATTGT
GTAAAAATTTGTATGGATATGTTCGTTCGCAAGTTTCAGCCTGACAGATATGAGCTTTGG
AAGCAAG
>MY5267_Hencina_CerroBolla
TGGTGTCCACGGAAAGGTGGTTATGATGACATTGATCTTGTGATACCTGCACCTATTTCA
CAAGTAGTCACTGGTCGTCAAGGCCTGTATCAACAGATTAATATCCAGCAGAAATCCATG
ACAGTACAAGAGTTCAAAAAGCTGGCTGAATCGGCTAAGTTCAAAACTCCATCTCATTTT
GATTATGAAGATCTTGAAAGAAAGTACTGGAAAAATATTACATATAACTCCCCAATATAT
GGAGCTGATGTGTCAGGATCTCTTTATGATGATGGCATTGAAGAGTTTAATATTCAACAT
TTAAACACAATTCTTGATTTAGTGGCCGATGATTATGGTATACAGATTGATGGTGTTAAT
ACCGCATATTTATATTTTGGAATGTGGAAGACAACATTTGCATGGCATACAGAGGATATG
GATTTATATAGTATAAACTACCTTCATTTTGGTGCTCCCAAATCATGGTATGTTATTCCT
CCTGAACATGGAAGGCGTTTAGAAAGACTAGCTGCAGGATTCTTTCATGGCAGCTTTCAG
GCCTGTGCAGCATTTTTGCGTCACAAAATGACAATTATTTCTCCTCAAATCCTTAAACAG
TACTCTATACCAGTAAATAAAATAACTCAAGAGCCTGGTGAATTCATGATAACTTTTCCT
TTTGGTTATCACTCAGGTTTTAATCACGGCTTTAATTGTGCTGAGTCAACAAATTTTGCA
ATGCCTCGATGGGTGGAATATGGCAAGAGAGCACTGTCTTGCACTTGTCGGAATGATTGT
GTAAAAATTTGTATGGATATGTTCGTT-GCAAGTTTCAGCCTGACAGATATGAGCTTTGG
AAGCAAG
>MY5269_Hexurella_GuadalupeValley
TGGTGTCCACGGAAAGGTGGTTATGATGACATTGATCTTGTGATACCTGCACCTATTTCA
CAAGTAGTCACTGGTCGTCAAGGCCTTTATCAACAGATTAATATCCAGCAGAAATCCATG
ACAGTACAAGAGTTCAAGAAGCTGGCTGAATCGGCTAAGTTCAAAACTCCATCTCATTTT
GATTATGAAGACCTTGAAAGAAAGTACTGGAAAAATATTACATATAACTCCCCAATATAT
GGAGCTGATGTGTCAGGATCTCTTTATGATGATGGCATCGAAGAGTTTAATATTCAACAT
TTGAACACAATTCTTGATTTAGTGGCCGATGATTATGGTATACAGATTGATGGTGTTAAT
ACCGCATATTTATATTTTGGAATGTGGAAGACAACATTTGCATGGCATACAGAAGATATG
GATTTATATAGTATAAACTACCTTCATTTTGGTGCTCCCAAATCATGGTATGTTATTCCT
CCTGAACATGGAAGGCGTTTAGAAAGACTAGCTGCAGGATTCTTTCATGGCAGTTTTCAG
GCCTGTGCAGCATTTTTGCGTCACAAAATGACAATTATTTCTCCTCAAATCCTTAAACAG
TACTCTATACCAGTAAATAAAATAACTCAAGAGCCTGGTGAATTCATGATAACTTTTCCT
TTTGGTTATCACTCAGGTTTTAATCACGGCTTTAATTGTGCTGAGTCAACAAATTTTGCA
ATGCCTCGATGGGTGGAATATGGCAAGAGAGCACTTTCTTGCACTTGTCGGAATGATTGT
GTAAAAATTTGTATGGATATGTTCGTTCGCAAGTTTCAGCCTGACAGATATGAGCTTTGG
AAGCAAG
>MY5271_Hexurella_GuadalupeValley
TGGTGTCCACGGAAAGGTGGTTATGATGACATTGATCTTGTGATACCTGCACCTATTTCA
CAAGTAGTCACTGGTCGTCAAGGCCTTTATCAACAGATTAATATCCAGCAGAAATCCATG
ACAGTACAAGAGTTCAAGAAGCTGGCTGAATCGGCTAAGTTCAAAACTCCATCTCATTTT
GATTATGAAGACCTTGAAAGAAAGTACTGGAAAAATATTACATATAACTCCCCAATATAT
GGAGCTGATGTGTCAGGATCTCTTTATGATGATGGCATCGAAGAGTTTAATATTCAACAT
TTGAACACAATTCTTGATTTAGTGGCCGATGATTATGGTATACAGATTGATGGTGTTAAT
ACGGCATATTTATATTTTGGAATGTGGAAGACAACATTTGCATGGCATACAGAAGATATG
GATTTATATAGTATAAACTACCTTCATTTTGGTGCTCCCAAATCATGGTATGTTATTCCT
CCTGAACATGGAAGGCGTTTAGAAAGACTAGCTGCAGGATTCTTTCATGGCAGTTTTCAG
GCCTGTGCAGCATTTTTGCGTCACAAAATGACAATTATTTCTCCTCAAATCCTTAAACAG
TACTCTATACCAGTAAATAAAATAACTCAAGAGCCTGGTGAATTCATGATAACTTTTCCT
TTTGGTTATCACTCAGGTTTTAATCACGGCTTTAATTGTGCTGAGTCAACAAATTTTGCA
ATGCCTCGATGGGTGGAATATGGCAAGAGAGCACTTTCTTGCACTTGTCGGAATGATTGT
GTAAAAATTTGTATGGATATGTTCGTTCGCAAGTTTCAGCCTGACAGATATGAGCTTTGG
AAGCAAG
>MY5276_Hexurella_SanPedro_Martir
TGGTGTCCACGGAAAGGTGGTTATGATGACATTGATCTTGTGATACCTGCACCTATTTCA
CAAGTCGTCACTGGTCGTCAAGGCCTGTATCAACAGATTAATATCCAGCAGAAATCCATG
ACAGTACAAGAGTTCAAGAAGCTGGCTGAATCGGCTAAGTTCAAAACTCCATCTCATTTT
GATTATGAAGACCTTGAAAGAAAGTACTGGAAAAATATTACATATAACTCCCCAATATAT
GGAGCTGATGTGTCAGGATCTCTTTATGATGATGGCATCGAAGAGTTTAATATTCAACAT
TTAAACACAATTCTTGATTTAGTGGCCGATGATTATGGTATTCAGATTGATGGTGTTAAT
ACCGCATATTTATATTTTGGAATGTGGAAGACAACATTTGCATGGCATACAGAAGATATG
GATTTATATAGTATAAACTACCTTCATTTTGGTGCTCCCAAATCATGGTATGTTATTCCT
CCTGAACATGGAAGGCGTTTAGAAAGACTAGCTGCAGGATTCTTTCATGGCAGCTTTCAG
GCCTGTGCAGCATTTTTGCGTCACAAAATGACAATTATTTCTCCTCAAATCCTTAAACAG
TACTCTATACCAGTAAATAAAATAACTCAAGAGCCTGGTGAATTCATGATAACTTTTCCT
TTTGGTTATCACTCAGGTTTTAATCACGGCTTTAATTGTGCTGAGTCAACAAATTTTGCA
ATGCCTCGATGGGTGGAATATGGCAAGAGAGCACTTTCTTGCACTTGTCGGAATGATTGT
GTAAAAATTTGTATGGATATGTTCGTTCGCAAGTTTCAGCCTGATAGATATGAGCTTTGG
AAGCAAG
>MY5277_Hexurella_SanPedro_Martir
TGGTGTCCACGGAAAGGTGGTTATGATGACATTGATCTTGTGATACCTGCACCTATTTCA
CAAGTCGTCACTGGTCGTCAAGGCCTGTATCAACAGATTAATATCCAGCAGAAATCCATG
ACAGTACAAGAGTTCAAGAAGCTGGCTGAATCGGCTAAGTTCAAAACTCCATCTCATTTT
GATTATGAAGACCTTGAAAGAAAGTACTGGAAAAATATTACATATAACTCCCCAATATAT
GGAGCTGATGTGTCAGGATCTCTTTATGATGATGGCATCGAAGAGTTTAATATTCAACAT
TTAAACACAATTCTTGATTTAGTGGCCGATGATTATGGTATACAGATTGATGGTGTTAAT
ACCGCATATTTATATTTTGGAATGTGGAAGACAACATTTGCATGGCATACAGAAGATATG
GATTTATATAGTATAAACTACCTTCATTTTGGTGCTCCCAAATCATGGTATGTTATTCCT
CCTGAACATGGAAGGCGTTTAGAAAGACTAGCTGCAGGATTCTTTCATGGCAGCTTTCAG
GCCTGTGCAGCATTTTTGCGTCACAAAATGACAATTATTTCTCCTCAAATCCTTAAACAG
TACTCTATACCAGTAAATAAAATAACTCAAGAGCCTGGTGAATTCATGATAACTTTTCCT
TTTGGTTATCACTCAGGTTTTAATCACGGCTTTAATTGTGCTGAGTCAACAAATTTTGCA
ATGCCTCGATGGGTGGAATATGGCAAGAGAGCACTTTCTTGCACTTGTCGGAATGATTGT
GTAAAAATTTGTATGGATATGTTCGTTCGCAAGTTTCAGCCTGATAGATATGAGCTTTGG
AAGCAAG
>MY5280_Hexurella_ArroyoSalado
TGGTGTCCACGGAAAGGTGGTTATGATGACATTGATCTTGTGATACCTGCACCTATTTCA
CAAGTAGTCACTGGTCGTCAAGGTCTGTATCAACAGATTAATATCCAGCAGAAATCCATG
ACAGTACAAGAGTTCAAGAAGCTGGCTGAATCGGCTAAGTTCAAAACTCCATCTCATTTT
GATTATGAAGACCTTGAAAGAAAGTACTGGAAAAATATTACATATAACTCCCCAATATAT
GGAGCCGATGTGTCAGGATCTCTTTATGACGATGGCATCGAAGAGTTTAATATTCAACAT
TTAAACACAATTCTTGATTTAGTGGCCGATGATTATGGTATACAAATTGATGGTGTGAAC
ACTGCATATTTATATTTTGGAATGTGGAAGACAACATTTGCATGGCATACAGAAGATATG
GATTTATATAGTATAAACTACCTTCATTTTGGTGCTCCCAAATCATGGTATGTTATTCCT
CCTGAACATGGAAGGCGTTTAGAAAGACTAGCTGCAGGATTCTTTCATGGCAGCTTTCAG
GCCTGTGCAGCATTTTTGCGTCACAAAATGACAATTATTTCTCCTCAGATCCTTAAACAG
TACTCAATACCAGTAAATAAAATAACTCAAGAGCCTGGTGAATTCATGATAACTTTTCCT
TTTGGTTATCATTCAGGTTTTAATCACGGCTTTAATTGTGCTGAGTCTACAAATTTTGCA
ATGCCTCGATGGGTGGAATATGGCAAGAGAGCACTTTCTTGCACTTGTCGGAATGATTGT
GTAAAAATTTGCATGGACATGTTCGTGCGCAAGTTTCAGCCTGACAGATACGAGCTTTGG
AAACAAG
>MY5282_Hexurella_ArroyoSalado
TGGTGTCCACGGAAAGGTGGTTATGATGACATTGATCTTGTGATACCTGCACCTATTTCA
CAAGTAGTCACTGGTCGTCAAGGTCTGTATCAACAGATTAATATCCAGCAGAAATCCATG
ACAGTACAAGAGTTCAAGAAGCTGGCTGAATCGGCTAAGTTCAAAACTCCATCTCATTTT
GATTATGAAGACCTTGAAAGAAAGTACTGGAAAAATATTACATATAACTCCCCAATATAT
GGAGCCGATGTGTCAGGATCTCTTTATGACGATGGCATCGAAGAGTTTAATATTCAACAT
TTAAACACAATTCTTGATTTAGTGGCCGATGATTATGGTATACAAATTGATGGTGTGAAC
ACTGCATATTTATATTTTGGAATGTGGAAGACAACATTTGCATGGCATACAGAAGATATG
GATTTATATAGTATAAACTACCTTCATTTTGGTGCTCCCAAATCATGGTATGTTATTCCT
CCTGAACATGGAAGGCGTTTAGAAAGACTAGCTGCAGGATTCTTTCATGGCAGCTTTCAG
GCCTGTGCAGCATTTTTGCGTCACAAAATGACAATTATTTCTCCTCAGATCCTTAAACAG
TACTCAATACCAGTAAATAAAATAACTCAAGAGCCTGGTGAATTCATGATAACTTTTCCT
TTTGGTTATCATTCAGGTTTTAATCACGGCTTTAATTGTGCTGAGTCTACAAATTTTGCA
ATGCCTCGATGGGTGGAATATGGCAAGAGAGCACTTTCTTGCACTTGTCGGAATGATTGT
GTAAAAATTTGCATGGACATGTTCGTGCGCAAGTTTCAGCCTGACAGATACGAGCTTTGG
AAACAAG
>MY5286_Hrupicola_SweetwaterSpr_OrdMtn
------------------------------------------------------------
------------------------------------------------------------
------------------------------------------------------------
------------------------------------------------------------
-----------GTCAGGATCTCTTTATGATGATGGCATCGAGGAGTTTAATATTCAACAT
TTAAACACAATTCTTGATTTAGTGGCCGATGATTATGGTATACAGATTGATGGTGTTAAT
ACTGCGTATTTATATTTTGGAATGTGGAAGACAACATTTGCATGGCATACAGAAGATATG
GATTTATATAGTATAAACTACCTTCATTTTGGTGCTCCCAAATCATGGTATGTTATTCCT
CCTGAGCATGGAAGGCGCCTAGAAAGACTTGCTGCAGGATTCTTTCATGGCAGCTTTCAG
GCCTGTGCAGCATTTTTGCGTCACAAAATGACAATTATTTCTCCTCAAATCCTTAAACAG
TACTCTATACCAGTAAATAAAATAACTCAAGAGCCTGGTGAATTCATGATAACTTTTCCT
TTTGGTTATCACTCAGGTTTTAATCACGGCTTTAATTGTGCTGAGTCAACAAATTTTGCA
ATGCCTCGATGGGTGGAATATGGCAAGAGAGCACTTTCTTGCACTTGTCGGAATGATTGT
GTAAAAATATGCATGGACATGTTCGTTCGCAAGTTTCAGCCTGACAGATATGAGCTTTGG
AAACAAG
>MY5287_Hrupicola_SweetwaterSpr_OrdMtn
TGGTGTCTGC------------------------------------------CTATTTCA
CAAGTAGTCACTGGTCGTCAAGGTCTGTATCAACAGATTAACATCCAGCAGAAATCCATG
ACAGTACAAGAGTTCAAGAAGCTGGCTGAATCAGCTAAGTTCAAAACTCCATCTCATTTT
GATTATGAAGACCTTGAAAGAAAGTACTGGAAAAATATTACATATAACTCCCCAATATAT
GGAGCTGATGTGTCAGGATCTCTTTATGATGATGGCATCGAGGAGTTTAATATTCAACAT
TTAAACACAATTCTTGATTTAGTGGCCGATGATTATGGTATACAGATTGATGGTGTTAAT
ACTGCGTATTTATATTTTGGAATGTGGAAGACAACATTTGCATGGCATACAGAAGATATG
GATTTATATAGTATAAACTACCTTCATTTTGGTGCTCCCAAATCATGGTATGTTATTCCT
CCTGAGCATGGAAGGCGCCTAGAAAGACTTGCTGCAGGATTCTTTCATGGCAGCTTTCAG
GCCTGTGCAGCATTTTTGCGTCACAAAATGACAATTATTTCTCCTCAAATCCTTAAACAG
TACTCTATACCAGTAAATAAAATAACTCAAGAGCCTGGTGAATTCATGATAACTTTTCCT
TTTGGTTATCACTCAGGTTTTAATCACGGCTTTAATTGTGCTGAGTCAACAAATTTTGCA
ATGCCTCGATGGGTGGAATATGGCAAGAGAGCACTTTCTTGCACTTGTCGGAATGATTGT
GTAAAAATATGCATGGACATGTTCGTTCGCAAGT--------------------------
-------
>MY5288_Hrupicola_Deadman_Hills
TGGTGTCCACGGAAAGGTGGTTATGATGACATTGACCTTGTGATACCTGCACCTATTTCA
CAAGTAGTCACTGGTCGTCAAGGTCTGTATCAACAGATTAATATCCAGCAGAAATCTATG
ACAGTACAAGAGTTCAAGAAGCTGGCTGAATCGGCTAAGTTCAAAACTCCATCTCATTTT
GATTATGAAGACCTTGAAAGAAAGTACTGGAAAAATATTACATATAACTCCCCAATATAT
GGAGCTGATGTGTCAGGATCTCTTTATGATGATGGCATCGAAGAGTTTAATATTCAACAT
TTAAACACGATTCTTGATTTAGTGGCCGATGATTATGGTATACAAATTGATGGTGTTAAT
ACTGCGTATTTATATTTTGGAATGTGGAAGACAACATTTGCATGGCATACAGAAGATATG
GATTTGTATAGTATAAACTACCTTCATTTTGGTGCTCCCAAATCATGGTATGTTATTCCT
CCTGAACATGGAAGGCGCTTAGAAAGACTTGCTGCAGGATTCTTTCATGGCAGCTTTCAG
GCCTGTGCAGCATTTTTACGTCACAAAATGACAATTATTTCTCCTCAGATCCTTAAACAG
TACTCTATACCAGTAAATAAAATAACTCAAGAGCCTGGTGAATTCATGATAACTTTTCCT
TTTGGTTATCACTCAGGTTTTAATCACGGCTTTAATTGTGCTGAGTCAACAAATTTTGCA
ATGCCTCGATGGGTGGAATATGGCAAGAGAGCACTTTCTTGCACTTGTCGGAATGATTGT
GTAAAAATTTGCATGGACATGTTCGTTCGCAAGTTTCAGCCTGACAGATATGAGCTTTGG
AAACAAG
>MY5289_Hrupicola_Deadman_Hills
TGGTGTCCACGGAAAGGTGGTTATGATGACATTGACCTTGTGATACCTGCACCTATTTCA
CAAGTAGTCACTGGTCGTCAAGGTCTGTATCAACAGATTAATATCCAGCAGAAATCTATG
ACAGTACAAGAGTTCAAGAAGCTGGCTGAATCGGCTAAGTTCAAAACTCCATCTCATTTT
GATTATGAAGACCTTGAAAGAAAGTACTGGAAAAATATTACATATAACTCCCCAATATAT
GGAGCTGATGTGTCAGGATCTCTTTATGATGATGGCATCGAAGAGTTTAATATTCAACAT
TTAAACACGATTCTTGATTTAGTGGCCGATGATTATGGTATACAAATTGATGGTGTTAAT
ACTGCGTATTTATATTTTGGAATGTGGAAGACAACATTTGCATGGCATACAGAAGATATG
GATTTGTATAGTATAAACTACCTTCATTTTGGTGCTCCCAAATCATGGTATGTTATTCCT
CCTGAACATGGAAGGCGCTTAGAAAGACTTGCTGCAGGATTCTTTCATGGCAGCTTTCAG
GCCTGTGCAGCATTTTTACGTCACAAAATGACAATTATTTCTCCTCAGATCCTTAAACAG
TACTCTATACCAGTAAATAAAATAACTCAAGAGCCTGGTGAATTCATGATAACTTTTCCT
TTTGGTTATCACTCAGGTTTTAATCACGGCTTTAATTGTGCTGAGTCAACAAATTTTGCA
ATGCCTCGATGGGTGGAATATGGCAAGAGAGCACTTTCTTGCACTTGTCGGAATGATTGT
GTAAAAATTTGCATGGACATGTTCGTTCGCAAGTTTCAGCCTGACAGATATGAGCTT---
-------
>MY5309_Hapachea_JohnnyLyon_Hills
TGGTGTCCACGGAAAGGTGGTTATGATGACATTGATCTTGTGATACCTGCACCTATTTCA
CAAGTAGTCACTGGTCGTCAAGGTCTGTATCAACAGATCAATATCCAACAGAAATCCATG
ACAGTACAAGAGTTCAAGAAAATGGCTGAATCAGCTAAGTTCAAAACTCCATCTCATTTT
GATTATGAAGACCTTGAAAGAAAATACTGGAAAAATATTACATATAACTCACCAATATAT
GGAGCTGATGTGTCAGGATCTCTTTATGATGATGGCATTGAAGAGTTTAATATACAACAT
TTAAACACAATTCTTGATTTAGTGGCCGATGATTATGGTATACAGATTGATGGTGTTAAT
ACTGCCTATTTATATTTTGGAATGTGGAAGACAACATTTGCATGGCATACAGAAGATATG
GATTTATATAGCATAAACTATCTTCATTTTGGTGCTCCCAAATCATGGTATGTTATTCCT
CCTGAACATGGAAGGCGCTTAGAAAGACTTGCTGCAGGATTCTTTCATGGCAGCTTTCAA
GCCTGTGCAGCATTTTTGCGTCACAAAATGACAATTATTTCTCCTCAAATCCTCAAACAG
TACTCTATACCAGTAAATAAAATAACTCAAGAGCCTGGTGAATTCATGATAACTTTTCCT
TTTGGTTATCACTCAGGTTTTAATCACGGCTTTAATTGTGCTGAGTCAACAAACTTTGCA
ATGCCTCGATGGGTGGAATATGGTAAGAGAGCGC--------------------------
------------------------------------------------------------
-------
>MY5310_Hexurella_AntelopeCyn_CerbatMtns
------------------------------------------------------------
-------------------------------------------------AGAAATCCATG
ACAGTACAAGAGTTCAAGAAACTGGCTGAATCAGCTAAGTTCAAAACTCCATCTCATTTT
GATTATGAAGACCTTGAAAGAAAATACTGGAAAAATATTACGTATAACTCCCCAATATAT
GGAGCTGATGTGTCTGGATCTCTTTATGATGATGGCATCGAAGAGTTTAATATTCAACAT
TTAAACACAATTCTTGATTTAGTGGCTGATGATTATGGTATACAGATTGATGGTGTTAAT
ACTGCCTATTTGTATTTTGGAATGTGGAAGACAACGTTTGCGTGGCATACGGAAGATATG
GATTTATATAGTATAAACTATCTTCATTTTGGTGCTCCCAAATCATGGTATGTTATTCCT
CCTGAACATGGAAGGCGTTTAGAAAGACTTGCTGCAGGGTTCTTTCATGGCAGCTTTCAG
GCCTGTGCAGCATTTTTGCGTCACAAAATGACAATTATTTCTCCTCAAATCCTCAAACAG
TACTCTATACCAGTAAATAAAATAACTCAAGAGCCTGGTGAATTCATGATAACCTTTCCT
TTTGGTTATCACTCAGGTTTTAAC--AGGCTTAATGTGCG---AGTCA-CAAATTTT---
------------------------------------------------------------
------------------------------------------------------------
-------
>MY5311_Hexurella_AntelopeCyn_CerbatMtns
------------------------------------------------------------
----------------------------ATCAACAGATCAATATCCAGCAGAAATCCATG
ACAGTACAAGAGTTCAAGAAACTGGCTGAATCAGCTAAGTTCAAAACTCCATCTCATTTT
GATTATGAAGACCTTGAAAGAAAATACTGGAAAAATATTACGTATAACTCCCCAATATAT
GGAGCTGATGTGTCTGGATCTCTTTATGATGATGGCATCGAAGAGTTTAATATTCAACAT
TTAAACACAATTCTTGATTTAGTGGCTGATGATTATGGTATACAGATTGATGGTGTTAAT
ACTGCCTATTTGTATTTTGGAATGTGGAAGACAACGTTTGCGTGGCATACGGAAGATATG
GATTTATATAGTATAAACTATCTTCATTTTGGTGCTCCCAAATCATGGTATGTTATTCCT
CCTGAACATGGAAGGCGTTTAGAAAGACTTGCTGCAGGGTTCTTTCATGGCAGCTTTCAG
GCCTGTGCAGCATTTTTGCGTCACAAAATGACAATTATTTCTCCTCAAATCCTCAAACAG
TACTCTATACCAGTAAATAAAATAACTCAAGAGCCTGGTGAATTCATGATAACCTTTCCT
TTTGGTTATCACTCAGGTTTTAATCACGGCTTTAATTGTGCTGAGTCAACAAATTTTGCA
ATGCCTCG----------------------------------------------------
------------------------------------------------------------
-------
>MY5312_Hexurella_FoxCyn_MusicMtns
------------------------------------------------------------
---------------------GGTCTGTATCAACAGATCAATATCCAGCAGAAATCCATG
ACAGTACAAGAGTTCAAGAAACTGGCTGAATCAGCTAAGTTCAAAACTCCATCTCATTTT
GATTATGAAGACCTTGAAAGAAAATACTGGAAAAATATTACGTATAACTCGCCAATATAT
GGAGCTGATGTGTCTGGATCTCTTTATGATGATGGCATCGAAGAGTTTAATATTCAACAT
TTAAACACAATTCTTGATTTAGTGGCTGATGATTATGGTATACAGATTGATGGTGTTAAT
ACTGCCTATTTGTATTTTGGAATGTGGAAGACAACGTTTGCGTGGCATACGGAAGATATG
GATTTATATAGTATAAACTATCTTCATTTTGGTGCTCCCAAATCATGGTATGTTATTCCT
CCTGAACATGGAAGGCGTTTAGAAAGACTTGCTGCAGGGTTCTTTCATGGCAGCTTTCAG
GCCTGTGCAGCATTTTTGCGTCACAAAATGACAATTATTTCTCCTCAAATCCTCAAACAG
TACTCTATACCAGTAAATAAAATAACTCAAGAGCCTGGTGAATTCATGATAACCTTTCCT
TTTGGTTATCACTCAGGTTTTAATCACGGCTTTAATTGTGC-------------------
------------------------------------------------------------
------------------------------------------------------------
-------
>MY5313_Hexurella_FoxCyn_MusicMtns
-----------------------------------------------CGCA-CTATTTCA
CAAGTAGTCACTGGTCGTCAAGGTCTGTATCAACAGATCAATATCCAGCAGAAATCCATG
ACAGTACAAGAGTTCAAGAAGCTGGCTGAATCGGCTAAGTTCAAAACTCCATCTCATTTT
GATTATGAAGACCTTGAAAGAAAATACTGGAAAAATATTACGTATAACTCGCCAATATAT
GGAGCTGATGTGTCTGGATCTCTTTATGATGATGGCATCGAAGAGTTTAATATTCAACAT
TTAAACACAATTCTTGATTTAGTGGCTGATGATTATGGTATACAGATTGATGGTGTTAAT
ACTGCCTATTTGTATTTTGGAATGTGGAAGACAACGTTTGCGTGGCATACGGAAGATATG
GATTTATATAGTATAAACTATCTTCATTTTGGTGCTCCCAAATCATGGTATGTTATTCCT
CCTGAACATGGAAGGCGTTTAGAAAGACTTGCTGCAGGGTTCTTTCATGGCAGCTTTCAG
GCCTGTGCAGCATTTTTGCGTCACAAAATGACAATTATTTCTCCTCAAATCCTCAAACAG
TACTCTATACCAGTAAATAAAATAACTCAAGAGCCTGGTGAATTCATGATAACCTTTCCT
TTTGGTTATCACTCAGGTTTTAATCACGGCTTTAATTGTGCTGAGTCAACAAATTTTGCA
ATGTT---------------------------GTC-------------------------
------------------------------------------------------------
-------
>MY5314_Hexurella_Grasshopper_BrushyMtn
------------------------------------------------------------
----------------------------ATCAACAGATCAATATCCAGCAGAAATCCATG
ACAGTACAAGAGTTCAAGAAGCTGGCTGAATCGGCTAAGTTCAAAACTCCATCTCATTTT
GATTATGAAGACCTTGAAAGAAAATACTGGAAAAATATTACGTATAACTCCCCAATATAT
GGAGCTGATGTGTCCGGATCTCTTTATGATGATGGCATCGAAGAGTTTAATATTCAACAT
TTAAACACAATTCTTGATTTAGTGGCTGATGATTATGGTATACAGATTGATGGTGTTAAT
ACTGCCTATTTGTATTTTGGAATGTGGAAGACAACGTTTGCGTGGCATACAGAAGATATG
GATTTATATAGTATAAACTATCTTCATTTTGGTGCTCCCAAATCATGGTATGTTATTCCT
CCTGAACATGGAAGGCGTTTAGAAAGACTTGCTGCAGGGTTCTTTCATGGCAGCTTTCAG
GCCTGTGCAGCATTTTTGCGTCACAAAATGACGATTATTTCTCCTCAAATCCTCAAACAG
TACTCTATACCAGTAAATAAAATAACTCAAGAGCCTGGTGAATTCATGATAACCTTTCCT
TTTGGTTATCACTCAGGTTTTAATCACGGCTTTAATTGTGCTGAGTCAACAAATTTTGCA
ATGCCTCGAT--------------------------------------------------
------------------------------------------------------------
-------
>MY5315_Hexurella_WagonerRd_BradshawMtns
---------------------------------GATCTTGTGATACCTGCACCTATTTCA
CAAGTAGTCACTGGTCGTCAAGGTCTGTATCAACAGATCAATATCCAGCAGAAATCCATG
ACAGTACAAGAGTTCAAGAAGCTGGCTGAATCGGCTAAGTTCAAAACTCCATCTCATTTT
GATTATGAAGACCTTGAAAGAAAATACTGGAAAAATATTACATATAACTCCCCAATATAT
GGAGCTGATGTGTCCGGATCTCTTTATGATGATGGCATTGAAGAGTTTAATATTCAACAT
TTAAACACAATTCTGGATTTAGTGGCTGATGATTATGGTATACAGATTGATGGTGTTAAT
ACTGCCTATTTGTATTTTGGAATGTGGAAGACAACGTTTGCATGGCATACAGAAGATATG
GATTTATATAGTATAAACTATCTTCATTTTGGTGCTCCGAAATCGTGGTATGTTATTCCT
CCTGAACATGGAAGGCGTTTAGAAAGACTTGCTGCAGGATTCTTTCATGGCAGCTTTCAG
GCCTGTGCAGCATTTTTGCGTCACAAAATGACAATTATTTCTCCTCAAATCCTCAAACAG
TACTCTATACCAGTAAATAAAATAACTCAAGAGCCTGGTGAATTCATGATAACCTTTCCT
TTTGGTTATCACTCAGGTTTTAATCACGGCTTTAATTGTGCTGAGTCAACAAATTTTGCA
ATGCCTCGATGGGTGGAATATGGCAAGAGAGCATTGTCTTGCACTTGTCGGAATGATTGC
GTAAAAATTTGCATGGACATGTTCGTTCGCAAGTTTCAGCCTGACAGATATGAGCTTTGG
AAACAAG
>MY5316_Hexurella_WagonerRd_BradshawMtns
TGGTGTCCACGGAAAGGTGGTTATGAGGACATTGATCTTGTGATACCTGCACCTATTTCA
CAAGTAGTCACTGGTCGTCAAGGTCTGTATCAACAGATCAATATCCAGCAGAAATCCATG
ACAGTACAAGAGTTCAAGAAGCTGGCTGAATCGGCTAAGTTCAAAACTCCATCTCATTTT
GATTATGAAGACCTTGAAAGAAAATACTGGAAAAATATTACATATAACTCCCCAATATAT
GGAGCTGATGTGTCTGGATCTCTTTATGATGATGGCATCGAAGAGTTTAATATTCAACAT
TTAAACACAATTCTGGATTTAGTGGCTGATGATTATGGTATACAGATTGATGGTGTTAAT
ACTGCCTATTTGTATTTTGGAATGTGGAAGACAACGTTTGCATGGCATACAGAAGATATG
GATTTATATAGTATAAACTATCTTCATTTTGGTGCTCCGAAATCATGGTATGTTATTCCT
CCTGAACATGGAAGGCGTTTAGAAAGACTTGCTGCAGGATTCTTTCATGGCAGCTTTCAG
GCCTGTGCAGCATTTTTGCGTCACAAAATGACAATTATTTCTCCTCAAATCCTCAAACAG
TACTCTATACCAGTAAATAAAATAACTCAAGAGCCTGGTGAATTCATGATAACCTTTCCT
TTTGGTTATCACTCAGGTTTTAATCACGGCTTTAATTGTGCTGAGTCAACAAATTTTGCA
ATGCCTCGATGGGTGGAATATGGCAAGAGAGCATTGTCTTGCACTTGTCGGAATGATTGC
GTAAAAATTTGCATGGACATGTTCGTTCGCAAGTTTCAGCCTGACAGATATGAGCTTTGG
AAACA--
>MY5317_Hrupicola_Cottonwood_SnYsidroMtns
-----TCCACGAAAAGGTGGTTATGATGACATTGATCTTGTGATACCTGCACCTATTTCA
CAAGTAGTCACTGGTCGTCAAGGTCTGTATCAACAGATTAATATCCAGCAGAAATCCATG
ACAGTTCAAGAGTTCAAGAAGCTGGCTGAATCGGCTAAGTTCAAAACTCCATCTCATTTT
GATTACGAAGACCTTGAAAGAAAGTACTGGAAAAATATTACATATAACTCCCCAATATAT
GGAGCTGATGTGTCAGGATCTCTTTATGATGATGGCATCGAAGAGTTTAATATTCAACAT
TTAAACACAATTCTTGATTTAGTGGCTGATGATTATGGTATACAGATTGATGGTGTTAAT
ACCGCGTATTTATATTTTGGAATGTGGAAGACAACATTTGCATGGCATACGGAAGATATG
GATTTATATAGTATAAACTACCTTCATTTTGGTGCTCCCAAATCATGGTATGTTATTCCT
CCTGAACATGGAAGGCGTTTAGAAAGACTAGCTGCAGGATTCTTTCATGGCAGCTTTCAG
GCCTGTGCAGCTTTTTTGCGTCACAAAATGACAATTATTTCTCCTCAGATCCTTAAACAG
TACTCGATACCAGTAAATAAAATAACTCAAGAGCCTGGTGAATTCATGATAACTTTTCCT
TTTGGTTATCACTCAGGTTTTAATCACGGCTTTAATTGTGCTGAGTCAACAAATTTTGCA
ATGCCTCGATGGGTGGAATATGGCAAGAGAGCACTTTCTTGTACTTGTCGGAATGATTGT
GTAAAATT----------------------------------------------------
-------
