# Supplementary material for: ﻿Species delimitation, biogeography, and natural history of dwarf funnel web spiders (Mygalomorphae, Hexurellidae, Hexurella) from the United States / Mexico borderlands
Source: Zookeys. 2023 Jun 14;1167:109–57. doi: 10.3897/zookeys.1167.103463 (PMC10285686; doi:10.3897/zookeys.1167.103463)
Supplement: Supplementary material 3 — Input matrices, analysis log files, and output tree files for nuclear and mitochondrial analyses [file zookeys-1167-109_article-103463__-s003.zip › uce-1004445.fasta]

>MY0059_Hapachea_SantaRitaMtns_MaderaCyn
TTGTATGTATTTGTTTTGCGTTGTATTGCTTATCCATTCAATGCCAAACAGCCTACGGAT
ATGACAAGGAGACAGACAAAAATTACAAAGCAACAACTCGAAACAATACAGGGACGTTTC
CAGTCGTTCTTGAAGGGAGAAACTCAGATTGCAGCTGACGAGGCCTTCCAAAATGCAGTG
CAAAGCTATTATGAAGTTTTTCTTAAAAGTGATCGAGTACAACACATAGTTCAAAGTGGT
GCTTGTTCAGGACATGACTTCCGTGAGGTGTTTAAAAATAATATTGAAAAGAGGGTTCGC
AGTTTACCGGAAATTGATGGCCTTAGCAAAGAAACTGTTCTCACATCTTGGATGAGTAAA
TTTGACGCGATTTTTCGTGGAGATGAAGATACCAGAAAACCACAAAATAGGTTACAACAA
AATATTGCTTCTGAATTAATACTCAGTAAGGAGCAGTTGTATGATATGTTCCAAAACATT
TTGGGTGTGAAGAAATTTGAACATCAGCTACTGTATAATGCTCTGCAGGTAAGTTACTAT
AGAAATTATTATTTATGAGTTCTGTGTATACTAATAAATTTTGATAGGCATTAAAATGGT
TAA
>MY0139_Hexurella_SanDiego_Guatay
TTGTATGTATTTGTTTTGCGTTGTATTGCTTATCCATTTAATGCCAAACAACCTACGGAT
ATGACAAGGAGACAGACCAAAATTACTAAGCAACAACTCGAAACAATACAAGGACGTTTC
CAGTCGTTCTTAAAGGGAGAAACTCAGATTGCAGCCGACGAGGCCTTCCAAAATGCAGTG
CAAAGCTATTATGAAGTTTTTCTTAAAAGTGATCGAGTGCAACACATAGTTCAGAGTGGT
GCCTGTTCAGGACATGACTTCCGTGAGGTGTTTAAAAATAATATTGAAAAGAGGGTTCGC
AGTTTACCAGAAATTGATGGCCTTAGCAAAGAAACTGTTCTCACATCTTGGATGAGTAAA
TTTGACGCGATTTTTCGTGGAGATGAAGATACCAGAAAACCACAAAATAGGTTACAACAA
AATATTGCTTCTGAATTGATACTTAGTAAGGAGCAGTTGTATGATATGTTCCAAAACATT
TTGGGGGTGAAGAAATTCGAGCATCAGCTACTGTATAATGCTCTGCAGGTAAGTTACCGT
AGAAATGATTATTTATGTGTATTGTGTATATTTGAAAAATTTGGTAGACTTTAAAAGGGT
AAA
>MY5053_Hexurella_ChiricahuaMtns_PriceCyn
TTGTATGTATTTGTTTTGCGTTGTATTGCTTATCCATTCAATGCCAAACAACCTACGGAT
ATGACAAGGAGACAGACAAAAATTACAAAGCAACAACTCGAAACAATACAGGGACGTTTC
CAGTCGTTCTTGAAGGGAGAAACTCAGATTGCAGCTGACGAGGCCTTCCAAAATGCAGTG
CAAAGCTATTATGAAGTTTTTCTTAAAAGTGATCGAGTACAACACATAGTTCAGAGTGGT
GCTTGTTCAGGACATGACTTCCGTGAGGTGTTTAAAAATAATATTGAAAAGAGGGTTCGC
AGTTTACCGGAAATTGATGGCCTTAGCAAAGAAACTGTTCTCACATCTTGGATGAGTAAA
TTTGACGCGATTTTTCGTGGAGATGAAGATACCAGAAAACCACAAAATAGGTTACAACAA
AATATTGCTTCTGAATTGATACTCAGTAAGGAGCAGTTGTATGATATGTTCCAAAACATT
TTGGGTGTGAAGAAATTTGAACATCAGCTACTGTATAATGCTCTGCAGGTAAGTTACCAT
AGAAATTATTATTTATGAATTCTGTGTATACTAATAAATTTTGATAGGCATTAAAATGGT
TAA
>MY5066_Hexurella_MuleMtns_Escabrosa
TTGTATGTATTTGTTTTGCGTTGTATTGCTTATCCATTCAATGCCAAACAACCTACGGAT
ATGACAAGGAGACAGACAAAAATTACAAAGCAACAACTCGAAACAATACAGGGACGTTTC
CAGTCGTTCTTGAAGGGAGAAACTCAGATTGCAGCTGACGAGGCCTTCCAAAATGCAGTG
CAAAGCTATTATGAAGTTTTTCTTAAAAGTGATCGAGTACAACACATAGTTCAGAGTGGT
GCTTGTTCAGGACATGACTTCCGTGAGGTGTTTAAAAATAATATTGAAAAGAGGGTTCGC
AGTTTACCGGAAATTGATGGCCTTAGCAAAGAAACTGTTCTCACATCTTGGATGAGTAAA
TTTGACGCGATTTTTCGTGGAGATGAAGATACCAGAAAACCACAAAATAGGTTACAACAA
AATATTGCTTCTGAATTGATACTCAGTAAGGAGCAGTTGTATGATATGTTCCAAAACATT
TTGGGTGTGAAGAAATTTGAACATCAGCTACTGTATAATGCTCTGCAGGTAAGTTACCAT
AGAAATTATTATTTATGAGTTCTGTGTATACAAATAAATTTTGATAGGCATTAAAATGGT
TAA
>MY5071_Hexurella_SantaRitaMtns_AlisoSprings
TTGTATGTATTTGTTTTGCGTTGTATTGCTTATCCATTCAATGCCAAACAGCCTACGGAT
ATGACAAGGAGACAGACAAAAATTACAAAGCAACAACTCGAAACAATACAGGGACGTTTC
CAGTCGTTCTTGAAGGGAGAAACTCAGATTGCAGCTGACGAGGCCTTCCAAAATGCAGTG
CAAAGCTATTATGAAGTTTTTCTTAAAAGTGATCGAGTACAACACATAGTCCAAAGTGGT
GCTTGTTCAGGACATGACTTCCGTGAGGTGTTTAAAAATAATATTGAAAAGAGGGTTCGC
AGTTTACCGGAAATTGATGGCCTTAGCAAAGAAACTGTTCTCACATCTTGGATGAGTAAA
TTTGACGCGATTTTTCGTGGAGATGAAGATACCAGAAAACCACAAAATAGGTTACAACAA
AATATTGCTTCTGAATTGATACTCAGTAAGGAGCAATTGTATGATATGTTCCAAAACATT
TTGGGCGTGAAGAAATTTGAACATCAGCTACTGTATAATGCTCTGCAGGTAAGTTACTAT
AGAAATTATTATTTATGAGTTCTGTGTATACTAATAAATTTTGATAGGCATTAAAATGGT
TAA
>MY5075_Hexurella_ChiricahuaMtns_CaveCrkCyn
TTGTATGTATTTGTTTTGCGTTGTATTGCTTATCCATTCAATGCCAAACAGCCTACGGAT
ATGACAAGGAGACAGACAAAAATTACAAAGCAACAACTCGAAACAATACAGGGACGTTTC
CAGTCGTTCTTGAAGGGAGAAACTCAGATTGCAGCTGACGAGGCCTTCCAAAATGCAGTG
CAAAGCTATTATGAAGTTTTTCTTAAAAGTGATCGAGTACAACACATAGTTCAGAGTGGT
GCTTGTTCAGGACATGACTTCCGTGAGGTGTTTAAAAATAATATTGAAAAGAGGGTTCGC
AGTTTACCGGAAATTGATGGCCTTAGCAAAGAAACTGTTCTCACATCTTGGATGAGTAAA
TTTGACGCGATTTTTCGTGGAGATGAAGATACCAGAAAACCACAAAATAGGTTACAACAA
AATATTGCTTCTGAATTGATACTCAGTAAGGAGCAGTTGTATGATATGTTCCAAAACATT
TTGGGTGTGAAGAAATTTGAACATCAGCTACTGTATAATGCTCTGCAGGTAAGTTACCAT
AGAAATTATTATTTATGAGTAACGTGTATACTAATAAATTTTGATAGGCATTAAAATGGT
TAA
>MY5126_Hexurella_SantaCatalinaMtns_NuggetCyn
TTGTATGTATTTGTTTTGCGTTGTATTGCTTATCCATTCAATGCCAAACAGCCTACGGAT
ATGACAAGGAGACAGACAAAAATTACAAAGCAACAACTCGAAACAATACAGGGACGTTTC
CAGTCGTTCTTGAAGGGAGAAACTCAGATTGCAGCTGACGAAGCCTTCCAAAATGCAGTG
CAAAGCTATTATGAAGTTTTTCTTAAAAGTGATCGAGTACAACACATAGTTCAGAGTGGT
GCTTGTTCAGGACATGACTTCCGTGAGGTGTTTAAAAATAATATTGAAAAGAGGGTTCGC
AGTTTACCGGAAATTGATGGCCTTAGCAAAGAAACTGTTCTCACATCTTGGATGAGTAAA
TTTGACGCGATTTTTCGTGGAGATGAAGATACCAGAAAACCACAAAATAGGTTACAACAA
AATATTGCTTCTGAATTGATACTCAGTAAGGAGCAGTTGTATGATATGTTCCAAAACATT
TTGGGTGTGAAGAAATTTGAACATCAGCTACTGTATAATGCTCTGCAGGTAAGTTTCTAT
AGAAATTATTATTTATGAGTTCTGTGTATACTAATAAATTTTGATAGGCATTAAAATGGT
TAA
>MY5127_Hexurella_WhetstoneMtns_FrenchJoeCyn
------------------------------------------------------------
------------------------------------------------------------
------------------------------------------------------------
----------------------------GTGATCGAGTACAACACATAGTTCAGAGTGGT
GCTTGTTCAGGACATGACTTCCGTGAGGTGTTTAAAAATAATATTGAAAAGAGGGTTCGC
AGTTTACCGGAAATTGATGGCCTTAGCAAAGAAACTGTTCTCACATCTTGGATGAGTAAA
TTTGACGCGATTTTTCGTGGAGATGAAGATACCAGAAAACCACAAAATAGGTTACAACAA
AATAT-------------------------------------------------------
------------------------------------------------------------
------------------------------------------------------------
---
>MY5131_Hexurella_PedregosaMtns_PruneCyn
TTGTATGTATTTGTTTTGCGTTGTATTGCTTATCCATTCAATGCCAAACAACCTACGGAT
ATGACAAGGAGACAGACAAAAATTACAAAGCAACAACTCGAAACAATACAAGGACGTTTC
CAGTCGTTCTTGAAGGGAGAAACTCAGATTGCAGCTGACGAGGCCTTCCAAAATGCAGTG
CAAAGCTATTATGAAGTTTTTCTTAAAAGTGATCGAGTACAACACATAGTTCAGAGTGGT
GCTTGTTCAGGACATGACTTCCGTGAGGTGTTTAAAAATAATATTGAAAAGAGGGTTCGC
AGTTTACCGGAAATTGATGGCCTTAGCAAAGAAACTGTTCTCACATCTTGGATGAGTAAA
TTTGACGCGATTTTTCGTGGAGATGAAGATACCAGAAAACCACAAAATAGGTTACAACAA
AATATTGCTTCTGAATTGATACTCAGTAAGGAGCAGTTGTATGATATGTTCCAAAACATT
TTGGGTGTGAAGAAATTTGAACATCAGCTACTGTATAATGCTCTGCAGGTAAGTTACCAT
AGAAATTATTATTTATGAGTTCAGTGTACACTAATAAATTTTGATAGGCATTAAAATGGT
TAA
>MY5132_Hexurella_PedregosaMtns_PruneCyn
TTGTATGTATTTGTTTTGCGTTGTATTGCTTATCCATTCAATGCCAAACAACCTACGGAT
ATGACAAGGAGACAGACAAAAATTACAAAGCAACAACTCGAAACAATACAAGGACGTTTC
CAGTCGTTCTTGAAGGGAGAAACTCAGATTGCAGCTGACGAGGCCTTCCAAAATGCAGTG
CAAAGCTATTATGAAGTTTTTCTTAAAAGTGATCGAGTACAACACATAGTTCAGAGTGGT
GCTTGTTCAGGACATGACTTCCGTGAGGTGTTTAAAAATAATATTGAAAAGAGGGTTCGC
AGTTTACCGGAAATTGATGGCCTTAGCAAAGAAACTGTTCTCACATCTTGGATGAGTAAA
TTTGACGCGATTTTTCGTGGAGATGAAGATACCAGAAAACCACAAAATAGGTTACAACAA
AATATTGCTTCTGAATTGATACTCAGTAAGGAGCAGTTGTATGATATGTTCCAAAACATT
TTGGGTGTGAAGAAATTTGAACATCAGCTACTGTATAATGCTCTGCAGGTAAGTTACCAT
AGAAATTATTATTTATGAGTTCAGTGTACACTAATAAATTTTGATAGGCATTAAAATGGT
TAA
>MY5136_Hexurella_MiddlemarchCyn
TTGTATGTATTTGTTTTGCGTTGTATTGCTTATCCATTCAATGCCAAACAACCTACGGAT
ATGACAAGGAGACAGACAAAAATTACAAAGCAACAACTCGAAACAATACAGGGACGTTTC
CAGTCGTTCTTGAAGGGAGAAACTCAGATTGCAGCTGACGAGGCCTTCCAAAATGCAGTG
CAAAGCTATTATGAAGTTTTTCTTAAAAGTGATCGAGTACAACACATAGTTCAGAGTGGT
GCTTGTTCAGGACATGACTTCCGTGAGGTGTTTAAAAATAATATTGAAAAGAGGGTTCGC
AGTTTACCGGAAATTGATGGCCTTAGCAAAGAAACTGTTCTCACATCTTGGATGAGTAAA
TTTGACGCGATTTTTCGTGGAGATGAAGATACCAGAAAACCACAAAATAGGTTACAACAA
AATATTGCTTCTGAATTGATACTCAGTAAGGAGCAGTTGTATGATATGTTCCAAAACATT
TTGGGTGTGAAGAAATTTGAACATCAGCTACTGTATAATGCTCTGCAGGTAAGTTACCAT
AGAAATTATTATTTATGAGTTCTGTGTATACTAATAAATTTTGATAGGCATTAAAATGGT
TAA
>MY5147_Hexurella_DragoonMtns_NF_345A
TTGTATGTATTTGTTTTGCGTTGTATTGCTTATCCATTCAATGCCAAACAACCTACGGAT
ATGACAAGGAGACAGACAAAAATTACAAAGCAACAACTCGAAACAATACAGGGACGTTTC
CAGTCGTTCTTGAAGGGAGAAACTCAGATTGCAGCTGACGAGGCCTTCCAAAATGCAGTG
CAAAGCTATTATGAAGTTTTTCTTAAAAGTGATCGAGTACAACACATAGTTCAGAGTGGT
GCTTGTTCAGGACATGACTTCCGTGAGGTGTTTAAAAATAATATTGAAAAGAGGGTTCGC
AGTTTACCGGAAATTGATGGCCTTAGCAAAGAAACTGTTCTCACATCTTGGATGAGTAAA
TTTGACGCGATTTTTCGTGGAGATGAAGATACCAGAAAACCACAAAATAGGTTACAACAA
AATATTGCTTCTGAATTGATACTCAGTAAGGAGCAGTTGTATGATATGTTCCAAAACATT
TTGGGTGTGAAGAAATTTGAACATCAGCTACTGTATAATGCTCTGCAGGTAAGTTACCAT
AGAAATTATTATTTATGAGTTCTGTGTATACTAATAAATTTTGATAGGCATTAAAATGGT
TAA
>MY5152_Hexurella_WhetstoneMtns_ApacheCyn
TTGTATGTATTTGTTTTGCGTTGTATTGCTTATCCATTCAATGCCAAACAACCTACGGAT
ATGACAAGGAGACAGACAAAAATTACAAAGCAACAACTCGAAACAATACAGGGACGTTTC
CAGTCGTTCTTGAAGGGAGAAACTCAGATTGCAGCTGACGAGGCCTTCCAAAATGCAGTG
CAAAGCTATTATGAAGTTTTTCTTAAGAGTGATCGAGTACAGCACATAGTTCAGAGTGGT
GCTTGTTCAGGACATGACTTCCGTGAGGTGTTTAAAAATAATATTGAAAAGAGGGTTCGC
AGTTTACCGGAAATTGATGGCCTTAGCAAAGAAACTGTTCTCACATCTTGGATGAGTAAA
TTTGACGCGATTTTTCGTGGAGATGAAGATACCAGAAAACCACAAAATAGGTTACAACAA
AATATTGCTTCTGAATTGATACTCAGTAAGGAGCAGTTGTATGATATGTTCCAAAACATT
TTGGGTGTGAAGAAATTTGAACATCAGCTACTGTATAATGCTCTGCAGGTAAGTTACCAT
AGAAATTATTATTTATGAGTTCTGTGTATACTAATAAATTTTGATAGGCATTAAAATGGT
TAA
>MY5154_Hexurella_SantaRitaMtns_AdobeCyn
TTGTATGTATTTGTTTTGCGTTGTATTGCTTATCCATTCAATGCCAAACAACCTACGGAT
ATGACAAGGAGACAGACAAAAATTACAAAGCAACAACTCGAAACAATACAGGGACGTTTC
CAGTCGTTCTTGAAGGGAGAAACTCAGATTGCAGCTGACGAGGCCTTCCAAAATGCAGTG
CAAAGCTATTATGAAGTTTTTCTTAAAAGTGATCGAGTACAACACATAGTTCAGAGTGGT
GCTTGTTCAGGACATGACTTCCGTGAGGTGTTTAAAAATAATATTGAAAAGAGGGTTCGC
AGTTTGCCGGAAATTGATGGCCTTAGCAAAGAAACTGTTCTCACATCTTGGATGAGTAAA
TTTGACGCGATTTTTCGTGGAGATGAAGATACCAGAAAACCACAAAATAGGTTACAACAA
AATATTGCTTCTGAATTGATACTCAGTAAGGAGCAGTTGTATGATATGTTCCAAAACATT
TTGGGTGTGAAGAAATTTGAACATCAGCTACTGTATAATGCTCTGCAGGTAAGTTACCAT
AAAAATTATTATTTATGAGTTCTGTGTATACTAATAAATTTTGATAGGCATTAAAATGGT
TAA
>MY5157_Hexurella_SantaCatalinaMtns_Redington
TTGTATGTATTTGTTTTGCGTTGTATTGCTTATCCATTCAATGCCAAACAGCCTACGGAT
ATGACAAGGAGACAGACAAAAATTACAAAGCAACAACTCGAAACAATACAGGGACGTTTC
CAGTCGTTCTTAAAGGGAGAAACACAGATTGCAGCGGACGAGGCCTTCCAAAATGCAGTG
CAAAGCTATTATGAAGTTTTTCTTAAAAGTGATCGAGTACAACACATAGTTCAGAGTGGT
GCTTGTTCAGGACATGACTTCCGTGAGGTGTTTAAAAATAATATTGAAAAGAGGGTTCGC
AGTTTACCGGAAATTGATGGCCTTAGCAAAGAAACTGTTCTCACATCTTGGATGAGTAAA
TTTGACGCGATTTTTCGTGGAGATGAAGATACCAGAAAACCACAAAATAGGTTACAACAA
AATATTGCTTCTGAATTGATACTCAGTAAGGAGCAGTTGTATGATATGTTCCAAAACATT
TTGGGTGTGAAGAAATTTGAACATCAGCTACTGTATAATGCTCTGCAGGTAAGTTACTAT
AGAAATTATTATTTATGAGTTCTGTGTATACTAAGAAATTTTGATAGGCATTAAAATGGT
TAA
>MY5164_Hrupicola_Temecula
------------------------------------------------------------
------------------------------------------------------------
--------------GGGAGAAACTCAGATTGCAGCTGACGAGGCCTTCCAAAATGCAGTG
CAAAGCTATTATGAAGTTTTTCTTAAAAGTGATCGAGTGCAACACATAGTTCAGAGTGGT
GCCTGTTCAGGACATGACTTCCGAGAGGTGTTTAAAAATAATATTGAAAAGAGGGTTCGC
AGTTTACCAGAAATTGATGGCCTTAGCAAAGAAACTGTTCTCACATCTTGGATGAGTAAA
TTTGACGCGATTTTTCGTGGAGATGAAGATACCAGAAAACCACAAAATAGGTTACAACAA
AATATTGCTTCTGAATTGATACTTAGTAAGGAGCAGTTGTATGATATGTTCCAAAACATT
TTGGGGGTGAAGAAATTCGAGCATCAGCTACTGTATAATGCTCTGCAGG-----------
------------------------------------------------------------
---
>MY5165_Hrupicola_Temecula
TTGTATGTATTTGTTTTGCGTTGTATTGCTTATCCATTTAATGCCAAACAACCTACGGAT
ATGACAAGGAGACAGACCAAAATTACTAAGCAACAACTC---------------------
-----------GAAGGGAGAAACTCAGATTGCAGCTGACGAGGCCTTCCAAAATGCAGTG
CAAAGCTATTATGAAGTTTTTCTTAAAAGTGATCGAGTGCAACACATAGTTCAGAGTGGT
GCCTGTTCAGGACATGACTTCCGAGAGGTGTTTAAAAATAATATTGAAAAGAGGGTTCGC
AGTTTACCAGAAATTGATGGCCTTAGCAAAGAAACTGTTCTCACATCTTGGATGAGTAAA
TTTGACGCGATTTTTCGTGGAGATGAAGATACCAGAAAACCACAAAATAGGTTACAACAA
AATATTGCTTCTGAATTGATACTTAGTAAGGAGCAGTTGTATGATATGTTCCAAAACATT
TTGGGGGTGAAGAAATTCGAGCATCAGCTACTGTATAATGCTCTGCAGGTAAGTTACCGT
AGAAGTGATTATTTATGAGTATTGTGTACATTTCAAATATTTGGTAGACTTTAAAATGGT
AAA
>MY5175_Hapachea_HarshawRd_PatagoniaMtns
TTGTATGTATTTGTTTTGCGTTGTATTGCTTATCCATTCAATGCCAAACAGCCTACGGAT
ATGACAAGGAGACAGACAAAAATTACAAAGCAGCAACTCGAAACAATACAGGGACGTTTC
CAGTCGTTCTTGAAGGGAGAAACTCAGATTGCAGCTGACGAGGCCTTCCAAAATGCAGTG
CAAAGCTATTATGAAGTTTTTCTTAAAAGTGATCGAGTACAACACATAGTTCAGAGTGGT
GCTTGTTCAGGACATGACTTCCGTGAGGTATTCAAAAATAATATTGAAAAGAGGGTTCGC
AGTTTACCGGAAATTGATGGCCTTAGCAAAGAAACTGTTCTCACATCTTGGATGAGTAAA
TTTGACGCGATTTTTCGTGGAGATGAAGATACCAGAAAACCACAAAATAGGTTACAACAA
AATATTGCTTCTGAATTGATACTCAGTAAGGAGCAATTGTATGATATGTTCCAAAACATT
TTGGGCGTGAAGAAATTTGAACATCAGCTACTGTATAATGCTCTGCAGGTAAGTTACTAT
AGAAATTAATATTTATGAGTTCTGTGCATACTAATAAATTTTGATAGGCATTAAAATGGT
TAA
>MY5180_Hapachea_MustrangPk_MustangMtns
TTGTATGTATTTGTTTTGCGTTGTATTGCTTATCCATTCAATGCCAAACAACCTACGGAT
ATGACAAGGAGACAGACAAAAATTACAAAGCAACAACTCGAAACAATACAGGGACGTTTC
CAGTCGTTCTTGAAGGGAGAAACTCAGATTGCAGCTGACGAGGCCTTCCAAAATGCAGTG
CAAAGCTATTATGAAGTTTTTCTTAA-AGTGATCGAGTACAACACATAGTTCAGAGTGGT
GCTTGTTCAGGACATGACTTCCGTGAGGTGTTTAAAAATAATATTGAAAAGAGGGTTCGC
AGTTTACCGGAAATTGATGGCCTTAGCAAAGAAACTGTTCTCACATCTTGGATGAGTAAA
TTTGACGCGATTTTTCGTGGAGATGAAGATACCAGAAAACCACAAAATAGGTTACAACAA
AATATTGCTTCTGAATTGATACTCAGTAAGGAGCAGTTGTATGATATGTTCCAAAACATT
TTGGGTGTGAAGAAATTTGAACATCAGCTACTGTATAATGCTCTGCAGGTAAGTTACCAT
AGAAATTATTATTTATGAGTTCTGTGTATACTGATAAATTTTGATAGGCTTTGAAATGGT
TAA
>MY5181_Hapachea_MustrangPk_MustangMtns
------------------------------------------------------------
---------AGACAGACAAAAATTACAA----------------AATACAGGGACGTTTC
CAGTCGTTCTTGAAGGGA-AAACTCAGATTGCAGCTGACGAGGCCTTCCAAAATGCAGTG
CAAAGCTATTATGAAGTTTTTCTTAAGAGTGATCGAGTACAACACATAGTTCAGAGTGGT
GCTTGTTCAGGACATGACTTCCGTGAGGTGTTTAAAAATAATATTGAAAAGAGGGTTCGC
AGTTTACCGGAAATTGATGGCCTTAGCAAAGAAACTGTTCTCACATCTTGGATGAGTAAA
TTTGACGCGATTTTTCGTGGAGATGAAGATACCAGAAAACCACAAAATAGGTTACAACAA
AATATTGCTTCTGAATTGATACTCAGTAAGGAGCAGTTGTATGATATGTTCCAAAACATT
TTGGGTGTGAAGAAATTTGAACATCAGCTACTGTATAATGCTCTGCAGGTAAGTTACCAT
AGAAATTATTATTTATGAGTTCT-------------------------------------
---
>MY5193_Hapachea_HarshawRd_PatagoniaMtns
TTGTATGTATTTGTTTTGCGTTGTATTGCTTATCCATTCAATGCCAAACAGCCTACGGAT
ATGACAAGGAGACAGACAAAAATTACAAAGCAGCAACTCGAAACAATACAGGGACGTTTC
CAGTCGTTCTTGAAGGGAGAAACTCAGATTGCAGCTGACGAGGCCTTCCAAAATGCAGTG
CAAAGCTATTATGAAGTTTTTCTTAAAAGTGATCGAGTACAACACATAGTTCAGAGTGGT
GCTTGTTCAGGACATGACTTCCGTGAGGTGTTCAAAAATAATATTGAAAAGAGGGTTCGC
AGTTTACCGGAAATTGATGGCCTTAGCAAAGAAACTGTTCTCACATCTTGGATGAGTAAA
TTTGACGCGATTTTTCGTGGAGATGAAGATACCAGAAAACCACAAAATAGGTTACAACAA
AATATTGCTTCTGAATTGATACTCAGTAAGGAGCAATTGTATGATATGTTCCAAAACATT
TTGGGCGTGAAGAAATTTGAACATCAGCTACTGTATAATGCTCTGCAGGTAAGTTACTAT
AGAAATTAATATTTATGAGTTCTGTGCATACTAATAAATTTTGATAGGCATTAAAATGGT
TAA
>MY5194_Hapachea_Ordsummit_MtOrd
TTGTATGTATTTGTTTTGCGTTGTATTGCTTATCCATTCAATGCCAAACAACCTACGGAT
ATGACAAGAAGACAGACAAAAATTACAAAGCAACAACTCGAAACAATACAGGGACGTTTC
CAGTCGTTCTTGAAGGGAGAAACTCAGATTGCAGCTGACGAGGCCTTCCAAAATGCAGTG
CAAAGCTATTATGAAGTTTTTCTTAAAAGTGATCGAGTACAACACATAGTTCAGAGTGGT
GCTTGTTCAGGACATGACTTCCGTGAGGTGTTTAAAAATAATATTGAAAAGAGGGTTCGC
AGTTTACCAGAAATTGATGGCCTTAGCAAAGAAACTGTTCTCACATCTTGGATGAGTAAA
TTTGACGCGATTTTTCGTGGAGATGAAGATACCAGAAAACCACAAAATAGGTTGCAACAA
AATATTGCTTCTGAATTGATACTCAGTAAGGAGCAGTTGTATGATATGTTCCAAAACATT
TTGGGTGTGAAGAAATTTGAACATCAGCTACTGTATAATGCTCTGCAGGTAAGTTACCAT
AGAAATAATTATTTATGAATG-TGCATATACTAATAAATTTTG-----------------
---
>MY5195_Hapachea_Ordsummit_MtOrd
TTGTATGTATTTGTTTTGCGTTGTATTGCTTATCCATTCAATGCCAAACAACCTACGGAT
ATGACAAGAAGACAGACAAAAATTACAAAGCAACAACTCGAAACAATACAGGGACGTTTC
CA---GTTCTTGAAGGGAGAAACTCAGATTGCAGCTGACGAGGCCTTCCAAAATGCAGTG
CAAAGCTATTATGAAGTTTTTCTTAAAAGTGATCGAGTACAACACATAGTTCAGAGTGGT
GCTTGTTCAGGACATGACTTCCGTGAGGTGTTTAAAAATAATATTGAAAAGAGGGTTCGC
AGTTTACCAGAAATTGATGGCCTTAGCAAAGAAACTGTTCTCACATCTTGGATGAGTAAA
TTTGACGCGATTTTTCGTGGAGATGAAGATACCAGAAAACCACAAAATAGGTTGCAACAA
AATATTGCTTCTGAATTGATACTCAGTAAGGAGCAGTTGTATGATATGTTCCAAAACATT
TTGGGTGTGAAGAAATTTGAACATCAGCTACTGTATAATGCTCTGCAGGTAAGTTACCAT
AGAAATAATTATTTATGAATGCTGCATATACTAATAAATTTTGATAGGCATTAAAATGCT
TCA
>MY5266_Hencina_CerroBolla
TTATATGTATTTGTTTTGCGTTGTATTGCTTATCCATTTAATGCCAAACAGCCTACGGAT
ATGACAAGGAGACAGACCAAAATTACTAAGCAACAACTCGAAACAATACAGGGACGTTTC
CAGTCGTTCTTGAAGGGAGAAACTCAGATTGCAGCTGACGAGGCCTTCCAAAATGCAGTG
CAAAGCTATTATGAAGTTTTTCTTAAAAGTGATCGAGTGCAACACATAGTTCAGAGTGGT
GCCTGTTCAGGACATGACTTCCGTGAGGTGTTTAAAAATAATATTGAAAAGAGGGTTCGC
AGTTTACCAGAAATTGATGGCCTTAGCAAAGAAACTGTTCTCACATCTTGGATGAGTAAA
TTTGACGCGATTTTTCGTGGAGATGAAGATACCAGAAAACCACAAAATAGGTTACAACAA
AATATTGCTTCTGAATTGATACTTAGTAAGGAGCAGTTGTATGATATGTTCCAAAACATT
TTGGGGGTGAAGAAATTCGAGCATCAGCTACTGTATAATGCTCTGCAGGTAAGTTACCGT
AGAAATGATTATTTATGAGTATTGTGTATATTTGAAAAATTTGGTAGACATTAAAATGGT
AAA
>MY5267_Hencina_CerroBolla
----ATGTATTTGTTTTGCGTTGTATTGCTTATCCATTTAATGCCAAACAACCTACGGAT
ATGACAAGGAGACAGACCAAAATTACTAAGCAACAACTCGAAACAATACAGGGACGTTTC
CAGTCGTTCTTGAAGGGAGAAACTCAGATTGCAGCTGACGAGGCCTTCCAAAATGCAGTG
CAAAGCTATTATGAAGTTTTTCTTAAAAGTGATCGAGTGCAACACATAGTTCAGAGTGGT
GCCTGTTCAGGACATGACTTCCGTGAGGTGTTTAAAAATAATATTGAAAAGAGGGTTCGC
AGTTTACCAGAAATTGATGGCCTTAGCAAAGAAACTGTTCTCACATCTTGGATGAGTAAA
TTTGACGCGATTTTTCGTGGAGATGAAGATACCAGAAAACCACAAAATAGGTTACAACAA
AATATTGCTTCTGAATTGATACTTAGTAAGGAGCAGTTGTATGATATGTTCCAAAACATT
TTGGGGGTGAAGAAATTCGAGCATCAGCTACTGTATAATGCTCTGCAGGTAAGTTACTGT
AGAAATGATTATTTATGAGTATTGTGTATATTTGAAAAATTTGGTAGACATTAAAATGGT
AAA
>MY5269_Hexurella_GuadalupeValley
TTATATGTATTTGTTTTGCGTTGTATTGCTTATCCATTTAATGCCAAACAACCTACGGAT
ATGACAAGGAGACAGACCAAAATTACTAAGCAACAACTCGAAACAATACAGGGACGTTTC
CAGTCGTTCTTGAAGGGGGAAACTCAGATTGCAGCTGACGAGGCCTTCCAAAATGCAGTG
CAAAGCTATTATGAAGTTTTTCTTAAAAGTGATCGAGTGCAACACATAGTTCAGAGTGGT
GCCTGTTCAGGACATGACTTCCGTGAGGTGTTTAAAAATAATATTGAAAAGAGGGTTCGC
AGTTTACCAGAAATTGATGGCCTTAGCAAAGAAACTGTTCTCACATCTTGGATGAGTAAA
TTTGACGCGATTTTTCGTGGAGATGAAGATACCAGAAAACCACAAAATAGGTTACAACAA
AATATTGCTTCTGAATTGATACTTAGTAAGGAGCAGTTGTATGATATGTTCCAAAACATT
TTGGGGGTGAAGAAATTCGAGCATCAGCTACTGTATAATGCTCTGCAGGTAAGTTACCGT
AGAAATGATTATTTATGAGTATTGTGTATATTCGAAAAATTTGGTAGACATTAAAATGGT
AAA
>MY5271_Hexurella_GuadalupeValley
TTATATGTATTTGTTTTGCGTTGTATTGCTTATCCATTTAATGCCAAACAACCTACGGAT
ATGACAAGGAGACAGACCAAAATTACTAAGCAACAACTCGAAACAATACAGGGACGTTTC
CAGTCGTTCTTGAAGGGAGAAACTCAGATTGCAGCTGACGAGGCCTTCCAAAATGCAGTG
CAAAGCTATTATGAAGTTTTTCTTAAAAGTGATCGAGTGCAACACATAGTTCAGAGTGGT
GCCTGTTCAGGACATGACTTCCGTGAGGTGTTTAAAAATAATATTGAAAAGAGGGTTCGC
AGTTTACCAGAAATTGATGGCCTTAGCAAAGAAACTGTTCTCACATCTTGGATGAGTAAA
TTTGACGCGATTTTTCGTGGAGATGAAGATACCAGAAAACCACAAAATAGGTTACAACAA
AATATTGCTTCTGAATTGATACTTAGTAAGGAGCAGTTGTATGATATGTTCCAAAACATT
TTGGGGGTGAAGAAATTCGAGCATCAGCTACTGTATAATGCTCTGCAGGTAAGTTACCGT
AGAAATGATTATTTATGAGTATTGTGTATATTCGAAAAATTTGGTAGACATTAAAATGGT
AAA
>MY5276_Hexurella_SanPedro_Martir
TTATATGTATTTGTTTTGCGTTGTATTGCTTATCCATTTAATGCCAAACAACCTACGGAT
ATGACAAGGAGACAGACCAAAATTACTAAGCAACAACTCGAAACAATACAGGGACGTTTC
CAGTCGTTCTTGAAGGGAGAAACTCAGATTGCCGCTGACGAGGCCTTCCAAAATGCAGTG
CAAAGCTATTATGAAGTTTTTCTTAAAAGTGATCGAGTGCAACACATAGTTCAGAGTGGT
GCCTGTTCAGGACATGACTTCCGTGAGGTGTTTAAAAATAATATTGAAAAGAGGGTTCGC
AGTTTACCAGAAATTGATGGCCTTAGCAAAGAAACTGTTCTCACATCTTGGATGAGTAAA
TTTGACGCGATTTTTCGTGGAGATGAAGATACCAGAAAACCACAAAATAGGTTACAACAA
AATATTGCTTCTGAATTGATACTTAGTAAGGAGCAGTTGTATGATATGTTCCAAAACATT
TTGGGGGTGAAGAAATTCGAGCATCAGCTACTGTATAATGCTCTGCAGGTAAGTTACCGT
AGAAATGATTATTTACGAGTATTGTGTATATTTGAAAAATTTGGTAGACATTAAAATGGT
AAA
>MY5277_Hexurella_SanPedro_Martir
TTATATGTATTTGTTTTGCGTTGTATTGCTTATCCATTTAATGCCAAACAACCTACGGAT
ATGACAAGGAGACAGACCAAAATTACTAAGCAACAACTCGAAACAATACAGGGACGTTTC
CAGTCGTTCTTGAAGGGAGAAACTCAGATTGCCGCTGACGAGGCCTTCCAAAATGCAGTG
CAAAGCTATTATGAAGTTTTTCTTAAAAGTGATCGAGTGCAACACATAGTTCAGAGTGGT
GCCTGTTCAGGACATGACTTCCGTGAGGTGTTTAAAAATAATATTGAAAAGAGGGTTCGC
AGTTTACCAGAAATTGATGGCCTTAGCAAAGAAACTGTTCTCACATCTTGGATGAGTAAA
TTTGACGCGATTTTTCGTGGAGATGAAGATACCAGAAAACCACAAAATAGGTTACAACAA
AATATTGCTTCTGAATTGATACTTAGTAAGGAGCAGTTGTATGATATGTTCCAAAACATT
TTGGGGGTGAAGAAATTCGAGCATCAGCTACTGTATAATGCTCTGCAGGTAAGTTACCGT
AGAAATGATTATTTACGAGTATTGTGTATATTTGAAAAATTTGGTAGACATTAAAATGGT
AAA
>MY5280_Hexurella_ArroyoSalado
TTATATGTATTTGTTTTGCGTTGTATTGCTTATCCATTTAATGCCAAACAACCTACGGAT
ATGACAAGGAGACAGACAAAAATTACTAAGCAACAACTCGAAACAATACAGGGACGTTTC
CAGTCGTTCTTGAAGGGAGAAACTCAGATTGCAGCTGACGAGGCCTTCCAAAATGCAGTG
CAAAGCTATTATGAAGTTTTTCTTAAAAGTGATCGAGTGCAACACATAGTTCAGAGTGGT
GCCTGTTCAGGACATGACTTCCGTGAGGTGTTTAAAAATAATATTGAAAAGAGGGTTCGC
AGTTTACCTGAAATTGATGGCCTTAGCAAAGAAACTGTTCTCACATCTTGGATGAGTAAA
TTTGACGCGATTTTTCGTGGAGATGAAGATACCAGAAAACCACAAAATAGGTTACAACAA
AATATTGCTTCTGAATTGATACTTAGTAAGGAGCAGTTGTATGATATGTTCCAAAACATT
TTGGGGGTGAAGAAATTCGAGCATCAGCTACTGTATAATGCTCTGCAGGTAAGTTACTGT
AGAAGTGATTATTTATGGGTATTGTGTATATTTGAAAAATTTGGTAGACATTAAAATGGT
AAA
>MY5282_Hexurella_ArroyoSalado
TTATATGTATTTGTTTTGCGTTGTATTGCTTATCCATTTAATGCCAAACAACCTACGGAT
ATGACAAGGAGACAGACAAAAATTACTAAGCAACAACTCGAAACAATACAGGGACGTTTC
CAGTCGTTCTTGAAGGGAGAAACTCAGATTGCAGCTGACGAGGCCTTCCAAAATGCAGTG
CAAAGCTATTATGAAGTTTTTCTTAAAAGTGATCGAGTGCAACACATAGTTCAGAGTGGT
GCCTGTTCAGGACATGACTTCCGTGAGGTGTTTAAAAATAATATTGAAAAGAGGGTTCGC
AGTTTACCAGAAATTGATGGCCTTAGCAAAGAAACTGTTCTCACATCTTGGATGAGTAAA
TTTGACGCGATTTTTCGTGGAGATGAAGATACCAGAAAACCACAAAATAGGTTACAACAA
AATATTGCTTCTGAATTGATACTTAGTAAGGAGCAGTTGTATGATATGTTCCAAAACATT
TTGGGGGTGAAGAAATTCGAGCATCAGCTACTGTATAATGCTCTGCAGGTAAGTTACTGT
AGAAGTGATTATTTATGGGTATTGTGTATATTTGAAAAATTTGGTAGACATTAAAATGGT
AAA
>MY5286_Hrupicola_SweetwaterSpr_OrdMtn
TTGTATGTATTTGTTTTGCGTTGTATTGCTTATCCATTTAATGCCAAACAACCTACGGAT
ATGACAAGGAGACAGACCAAAATTACTAAGCAACAACTCGAAACAATACAGGGACGTTTC
CAGTCGTTCTTGAAGGGAGAAACTCAGATTGCAGCTGATGAGGCCTTCCAAAATGCAGTG
CAAAGCTATTATGAAGTTTTTCTTAAAAGTGATCGAGTGCAACACATAGTTCAGAGTGGT
GCCTGTTCAGGACATGACTTCCGTGAGGTGTTTAAAAATAATATTGAAAAGAGGGTTCGC
AGTTTACCAGAAATTGATGGCCTTAGCAAAGAAACTGTTCTCACATCTTGGATGAGTAAA
TTTGACGCGATTTTTCGTGGAGATGAAGATACCAGAAAACCACAAAATAGGTTACAACAA
AATATTGCTTCTGAATTGATACTTAGTAAGGAGCAGTTGTATGATATGTTCCAAAACATT
TTGGGGGTGAAGAAATTCGAGCATCAGCTACTGTATAATGCTCTGCAGGTAAGTTACCGT
AGAAATGATTATTTATGAGTATTGTGTATATATGAA------------------------
---
>MY5287_Hrupicola_SweetwaterSpr_OrdMtn
-------------TTTTGCGTTGTATTGCTTATCCATTTAATGCCAAACAACCTACGGAT
ATGACAAGGAGACAGACCAAAATTACTAAGCAACAACTCGAAACAATACAGGGACGTTTC
CAGTCGTTCTTGAAGGGAGAAACTCAGATTGCAGCTGATGAGGCCTTCCAAAATGCAGTG
CAAAGCTATTATGAAGTTTTTCTTAAAAGTGATCGAGTGCAACACATAGTTCAGAGTGGT
GCCTGTTCAGGACATGACTTCCGTGAGGTGTTTAAAAATAATATTGAAAAGAGGGTTCGC
AGTTTACCAGAAATTGATGGCCTTAGCAAAGAAACTGTTCTCACATCTTGGATGAGTAAA
TTTGACGCGATTTTTCGTGGAGATGAAGATACCAGAAAACCACAAAATAGGTTACAACAA
AATATTGCTTCTGAATTGATACTTAGTAAGGAGCAGTTGTATGATATGTTCCAAAACATT
TTGGGGGTGAAGAAATTCGAGCATCAGCTACTGTATAATGCTCTGCAGGTAAGTTACCGT
AGAAATGATTATTTATGAGTATTGTGTATATATGAAAAATTTGGTAGACATTAAAATGGT
AAA
>MY5288_Hrupicola_Deadman_Hills
TTGTATGTATTTGTTTTGCGTTGTATTGC---TCCATTTAATGCCAAACAACCTACGGAT
ATGACAAGGAGACAGACCAAAATTACTAAGCAACAACTCGAAACAATACAGGGACGTTTC
CAGTCGTTCTTGAAGGGAGAAACTCAGATTGCAGCTGACGAGGCCTTCCAAAATGCAGTG
CAAAGCTATTATGAAATTTTTCTTAAAAGTGATCGAGTGCAACACATAGTTCAGAGTGGT
GCCTGTTCAGGACATGACTTCCGTGAGGTGTTTAAAAATAATATTGAAAAGAGGGTTCGC
AGTTTACCAGAAATTGATGGCCTTAGCAAAGAAACTGTTCTCACATCTTGGATGAGTAAA
TTTGACGCGATTTTTCGTGGAGATGAAGATACCAGAAAACCACAAAATAGGTTACAACAA
AATATTGCTTCTGAATTGATACTTAGTAAGGAGCAGTTGTATGATATGTTCCAAAACATT
TTGGGGGTGAAGAAATTCGAGCATCAGCTACTGTATAATGCTCTGCAGGTAAGTTACCGT
AGAAATGATTATTTATGAGTATTGTGTATATTTGAA------------------------
---
>MY5289_Hrupicola_Deadman_Hills
TTGTATGTATTTGTTTTGCGTTGTATTGCTTATCCATTTAATGCCAAACAACCTACGGAT
ATGACAAGGAGACAGACCAAAATTACTAAGCAACAACTCGAAACAATACAGGGACGTTTC
CAGTCGTTCTTGAAGGGAGAAACTCAGATTGCAGCTGACGAGGCCTTCCAAAATGCAGTG
CAAAGCTATTATGAAATTTTTCTTAAAAGTGATCGAGTGCAACACATAGTTCAGAGTGGT
GCCTGTTCAGGACATGACTTCCGTGAGGTGTTTAAAAATAATATTGAAAAGAGGGTTCGC
AGTTTACCAGAAATTGATGGCCTTAGCAAAGAAACTGTTCTCACATCTTGGATGAGTAAA
TTTGACGCGATTTTTCGTGGAGATGAAGATACCAGAAAACCACAAAATAGGTTACAACAA
AATATTGCTTCTGAATTGATACTTAGTAAGGAGCAGTTGTATGATATGTTCCAAAACATT
TTGGGGGTGAAGAAATTCGAGCATCAGCTACTGTATAATGCTCTGCAGGTAAGTTACCGT
AGAAATGATTATTTATGAGTATTGTGTATATTTGAAAAATTTGGTAGACATTAAAATGGT
AAA
>MY5309_Hapachea_JohnnyLyon_Hills
------------------------------------------------------------
------------------------------------------------------------
--------------------------------AGCTGACGAGGCCTTCCAAAATGCAGTG
CAAAGCTATTATGAAGTTTTTCTTAAGAGTGATCGAGTACAACACATAGTCCAGAGTGGT
GCTTGTTCAGGACATGACTTCCGTGAGGTGTTTAAAAATAATATTGAAAAGAGGGTTCGC
AGTTTACCGGAAATTGATGGCCTTAGCAAAGAAACTGTTCTCACATCTTGGATGAGTAAA
TTTGACGCGATTTTTCGTGGAGATGAAGATACCAGAAAACCACAAAATAGGTTACAACAA
AATATTGCTTCTGAATTGATACTCAGTAAGGAGCAGTTGTATGATATGTTCCAAAACATT
TTGGGTGTGAAGAAATTTGAACATCAGCTACTGTATAATGCTCTGC--------------
------------------------------------------------------------
---
>MY5310_Hexurella_AntelopeCyn_CerbatMtns
---------------------------------CCATTCAATGCCAAACAACCTACGGAT
ATGACAAGAAGACAGACCAAAATTACAAAGCAACAACTCGAAACAATACAGGGACGTTTC
CAGTCGTTCTTGAAGGGTGAAACTCAGATTGCAGCTGACGAGGCCTTCCAAAATGCAGTG
CAAAGCTATTATGAAGTTTTTCTTAAAAGTGATCGAGTACAACACATAGTTCAGAGTGGT
GCTTGTTCAGGACATGACTTCCGTGAGGTGTTTAAAAATAATATTGAAAAGAGGGTTCGC
AGTTTACCAGAAATTGATGGCCTTAGCAAAGAAACTGTTCTCACATCTTGGATGAGTAAA
TTTGACGCGATTTTTCGTGGAGATGAAGATACCAGAAAACCACAAAATAGGTTACAACAA
AATATTGCTTCTGAATTGATACTCAGTAAGGAGCAGTTGTATGATATGTTCCAAAACATT
TTGGGTGTGAAGAAATTTGAACATCAGCTACTGTATAATGCTCTGC--------------
------------------------------------------------------------
---
>MY5311_Hexurella_AntelopeCyn_CerbatMtns
TTGTATGTATTTGTTTTGCGTTGTATTGCTTATCCATTCAATGCCAAACAACCTACGGAT
ATGACAAGAAGACAGACCAAAATTACAAAGCAACAACTCGAAACAATACAGGGACGTTTC
CAGTCGTTCTTGAAGGGTGAAACTCAGATTGCAGCTGACGAGGCCTTCCAAAATGCAGTG
CAAAGCTATTATGAAGTTTTTCTTAAAAGTGATCGAGTACAACACATAGTTCAGAGTGGT
GCTTGTTCAGGACATGACTTCCGTGAGGTGTTTAAAAATAATATTGAAAAGAGGGTTCGC
AGTTTACCAGAAATTGATGGCCTTAGCAAAGAAACTGTTCTCACATCTTGGATGAGTAAA
TTTGACGCGATTTTTCGTGGAGATGAAGATACCAGAAAACCACAAAATAGGTTACAACAA
AATATTGCTTCTGAATTGATACTCAGTAAGGAGCAGTTGTATGATATGTTCCAAAACATT
TTGGGTGTGAAGAAATTTGAACATCAGCTACTGTATAATGCTCTGCAGGTAAGTTACCAT
AGAAATGATTATTTATGAATGCTGTGTATACTAATAAATTTTGATAGGCA----------
---
>MY5312_Hexurella_FoxCyn_MusicMtns
------------------------------------------------------------
------AGAAGACAGACCAAAATTACAAAGCAACAACTCGAAACAATACAGGGACGTTTC
CAGTCGTTCTTGAAGGGTGAAACTCAGATTGCAGCTGACGAGGCCTTCCAAAATGCAGTG
CAAAGCTATTATGAAGTTTTTCTTAAAAGTGATCGAGTACAACACATAGTTCAGAGTGGT
GCTTGTTCAGGACATGACTTCCGTGAGGTGTTTAAAAATAATATTGAAAAGAGGGTTCGC
AGTTTACCAGAAATTGATGGCCTTAGCAAAGAAACTGTTCTCACATCTTGGATGAGTAAA
TTTGACGCGATTTTTCGTGGAGATGAAGATACCAGAAAACCACAAAATAGGTTACAACAA
AATATTGCTTCTGAATTGATACTCAGTAAGGAGCAGTTGTATGATATGTTCCAAAACATT
TTGGGTGTGAAGAAATTTGAACATCAGCTACTGTATAATGCTCTGCAGGTAAGTTACCAT
AGAAATGATTATTTATGAATGCTGTGTATACTAATAAA----------------------
---
>MY5313_Hexurella_FoxCyn_MusicMtns
-----------------------TATTGCTTATCCATTCAATGCCAAACAACCTACGGAT
ATGACAAGAAGACAGACCAAAATTACAAAGCAACAACTCGAAACAATACAGGGACGTTTC
CAGTCGTTCTTGAAGGGTGAAACTCAGATTGCAGCTGACGAGGCCTTCCAAAATGCAGTG
CAAAGCTATTATGAAGTTTTTCTTAAAAGTGATCGAGTACAACACATAGTTCAGAGTGGT
GCTTGTTCAGGACATGACTTCCGTGAGGTGTTTAAAAATAATATTGAAAAGAGGGTTCGC
AGTTTACCAGAAATTGATGGCCTTAGCAAAGAAACTGTTCTCACATCTTGGATGAGTAAA
TTTGACGCGATTTTTCGTGGAGATGAAGATACCAGAAAACCACAAAATAGGTTACAACAA
AATATTGCTTCTGAATTGATACTCAGTAAGGAGCAGTTGTATGATATGTTCCAAAACATT
TTGGGTGTGAAGAAATTTGAACATCAGCTACTGTATAATGCTCTGCAGGTAAGTTACCAT
AGAAATGATTATTTATGAATGCTGTG----------------------------------
---
>MY5314_Hexurella_Grasshopper_BrushyMtn
---------CACTTCGTGACCTTGGTCACTCGTCACTGGAATCGCACACGGC--------
---AGAGGAAGACAGACAAAAATTACAAAGCAACAACTCGAAACAATACAGGGACGTTTC
CAGTCGTTCTTGAAGGGAGAAACTCAGATTGCAGCTGACGAGGCCTTCCAAAATGCAGTG
CAAAGCTATTATGAAGTTTTTCTTAAAAGTGATCGAGTACAACACATAGTTCAGAGTGGT
GCTTGTTCAGGACATGACTTCCGTGAGGTGTTTAAAAATAATATTGAAAAGAGGGTTCGC
AGTTTACCAGAAATTGATGGCCTTAGCAAAGAAACTGTTCTCACATCTTGGATGAGTAAA
TTTGACGCGATTTTTCGTGGAGATGAAGATACCAGAAAACCACAAAATAGGTTACAACAA
AATATTGCTTCTGAATTGATACTCAGTAAGGAGCAGTTGTATGATATGTTCCAAAACATT
TTGGGTGTGAAGAAATTTGAACATCAGCTACTGTATAATGCTCTGCAGGTAAGTTACCAT
AGAAATGATTATTTATGAATGCTGTGTATACTAATAAATTTTGATAGG------------
---
>MY5315_Hexurella_WagonerRd_BradshawMtns
--------ATTTGTTTTGCGTTGTATTGCTTATCCATTCAATGCCAAACAACCTACGGAT
ATGACAAGAAGACAGACAAAAATTACAAAGCAACAACTCGAAACAATACAGGGACGTTTC
CAGTCGTTCTTGAAGGGAGAAACTCAGATTGCAGCTGACGAGGCCTTCCAAAATGCAGTG
CAAAGCTATTATGAAGTTTTTCTTAAAAGTGATCGAGTACAACACATAGTTCAGAGTGGT
GCTTGTTCAGGACATGACTTCCGTGAGGTGTTTAAAAATAATATTGAAAAGAGGGTTCGC
AGTTTACCAGAAATTGATGGCCTTAGCAAAGAAACTGTTCTCACATCTTGGATGAGTAAA
TTTGACGCGATTTTTCGTGGAGATGAAGATACCAGAAAACCACAAAATAGGTTACAACAA
AATATTGCTTCTGAATTGATACTCAGTAAGGAGCAGTTGTATGATATGTTCCAAAACATT
TTGGGTGTGAAGAAATTTGAACATCAGCTACTGTATAATGCTCTGCAGGTAAGTTACCAT
AGAAATAATTATTTATGA---------ATGCTAATAAATTTTGATAGGCATTAAATTGCT
TAA
>MY5316_Hexurella_WagonerRd_BradshawMtns
TTGTATGTATTTGTTTTGCGTTGTATTGCTTATCCATTCAATGCCAAACAACCTACGGAT
ATGACAAGAAGACAGACAAAAATTACAAAGCAACAACTCGAAACAATACAGGGACGTTTC
CAGTCGTTCTTGAAGGGAGAAACTCAGATTGCAGCTGACGAGGCCTTCCAAAATGCAGTG
CAAAGCTATTATGAAGTTTTTCTTAAAAGTGATCGAGTACAACACATAGTTCAGAGTGGT
GCTTGTTCAGGACATGACTTCCGTGAGGTGTTTAAAAATAATATTGAAAAGAGGGTTCGC
AGTTTACCAGAAATTGATGGCCTTAGCAAAGAAACTGTTCTCACATCTTGGATGAGTAAA
TTTGACGCGATTTTTCGTGGAGATGAAGATACCAGAAAACCACAAAATAGGTTACAACAA
AATATTGCTTCTGAATTGATACTCAGTAAGGAGCAGTTGTATGATATGTTCCAAAACATT
TTGGGTGTGAAGAAATTTGAACATCAGCTACTGTATAATGCTCTGCAGGTAAGTTACCAT
AGAAATAATTATTTATGA---------ATGCTAATAAATTTTGATAGGCATTAAATTGCT
TAA
>MY5317_Hrupicola_Cottonwood_SnYsidroMtns
------------------------------------------------------------
------------------------------------CTCGAAACAATACAGGGACGTTTC
CAGTCGTTCTTAAAGGGAGAAACTCAGATTGCAGCTGACGAGGCCTTCCAAAATGCAGTG
CAAAGCTATTATGAAGTTTTTCTTAAAAGTGATCGAGTGCAACACATAGTTCAGAGTGGT
GCCTGTTCAGGACATGACTTCCGCGAGGTGTTTAAAAATAATATTGAAAAGAGGGTTCGC
AGTTTACCAGAAATTGATGGCCTTAGCAAAGAAACTGTTCTCACATCTTGGATGAGTAAA
TTTGACGCGATTTTTCGTGGAGATGAAGATACCAGAAAACCACAAAATAGGTTACAACAA
AATATTGCTTCTGAATTGATACTTAGTAAGGAGCAGTTGTATGATATGTTCCA-------
------------------------------------------------------------
------------------------------------------------------------
---
