# Supplementary material for: ﻿Species delimitation, biogeography, and natural history of dwarf funnel web spiders (Mygalomorphae, Hexurellidae, Hexurella) from the United States / Mexico borderlands
Source: Zookeys. 2023 Jun 14;1167:109–57. doi: 10.3897/zookeys.1167.103463 (PMC10285686; doi:10.3897/zookeys.1167.103463)
Supplement: Supplementary material 3 — Input matrices, analysis log files, and output tree files for nuclear and mitochondrial analyses [file zookeys-1167-109_article-103463__-s003.zip › uce-1004449.fasta]

>MY0059_Hapachea_SantaRitaMtns_MaderaCyn
TATGTAAAAGGACATGCCAGTGATGTATTTGAAGCCTATCCCCAACTTCTTACAGAAATG
GTTCTAAGACTTCCTTATCAAATAAAAAAGATCATGAGCCTACATCCATCTGCACAGCCT
GTTGTATTTAGCCAAACTTGGTTTGTGTACTTGTGCGAGTACATGATGATGCAGCAGACA
CCATTTGTTCGAAGGCAAGTAAGGAAGCTGCTTCTGTTCATATGTGGCTCAAAAGATAAG
TACCGTCAACTCAGAGATTTCCATGCTCTTGAATCTCACATGAAAGATGTAAAGAGCATT
TGCCAGCAGGGTGGTTTTGAAGGTCAAATGACTAGTAATGCAGCAATCAGCCTGTCATAT
GATTCTCTTATTACCATGATAGAACATTTGAAAGCTTGCAGTGAAATATCTACTTCAAGA
ACTTACAACTGGCAAAAGTTTTGCCAGAAAGACGAGAGTG
>MY0139_Hexurella_SanDiego_Guatay
TATGTAAAAGGTCATGCTAGTGATGTATTTGAAGCCTATCCCCAACTTCTTACAGAGATG
GTTCTAAGACTTCCTTATCAAATCAAAAAGATCATGAGCCTACATCCATCTGCACAGCCT
GTTGTATTTAACCAAACTTGGTTCGTGTACTTGTGCGAGTACATGATGATGCAGCAGACG
CCATTTGTTCGAAGGCAAGTGAGGAAGCTGCTTCTGTTCATCTGTGGCTCAAAAGATAAG
TACCGTCAACTCAGAGATTTCCATGCTCTTGAATCTCACATGAAAGATGTAAAGAGCATT
TGCCAGCAAGGTGGTTTTGAAGGTCAAATGACTAGTAATGCAGCAATCAGCCTGTCATAT
GATTCTCTTATTACCATGATAGAACATTTGAAAGCTTGCAGTGAAATTGCTACTTCAAGA
ACTTACAACTGGCAAAAGTTTTGCCAAAAAGACGAGAGTG
>MY5053_Hexurella_ChiricahuaMtns_PriceCyn
TATGTAAAAGGACATGCCAGTGATGTATTTGAAGCCTATCCCCAACTTCTTACAGAAATG
GTTCTAAGACTTCCTTATCAAATCAAAAAGATCATGAGCCTACATCCATCTGCACAGCCT
GTTGTATTTAGCCAAACTTGGTTTGTGTATTTGTGCGAGTACATGATGATGCAGCAGACA
CCATTTGTTCGAAGGCAAGTAAGGAAGCTGCTTCTGTTCATATGTGGCTCAAAAGATAAG
TACCGTCAACTCAGAGATTTCCATGCTCTTGAATCTCACATGAAAGATGTAAAGAGCATT
TGCCAGCAGGGTGGTTTTGAAGGTCAAATGACTAGTAATGCAGCAATCAGTTTGTCATAT
GATTCTCTTATTACCATGATAGAACATTTGAAAGCTTGCAGTGAAATAGCTACTTCAAGA
ACTTACAACTGGCAAAAGTTTTGCCAGAAAGACGAGAGTG
>MY5064_Hexurella_MuleMtns_Escabrosa
TATGTAAAAGGACATGCCAGTGATGTATTTGAAGCCTATCCCCAACTTCTTACAGAAATG
GTTCTAAGACTTCCTTATCAAATCAAAAAGATCATGAGCCTACATCCATCTGCACAGCCT
GTTGTATTTAGCCAAACTTGGTTCGTGTATTTGTGCGAGTACATGATGATGCAGCAGACA
CCATTTGTTCGAAGGCAAGTAAGGAAGCTGCTTCTGTTCATATGTGGCTCAAAAGATAAG
TACCGTCAACTCAGAGATTTCCATGCTCTTGAATCTCACATGAAAGATGTAAAGAGCATT
TGTCAGCAGGGTGGTTTTGAAGGTCAAATGACTAGTAATGCAGCAATCAGCCTGTCATAT
GATTCTCTTATTACCATGATAGAGCATTTGAAAGCTTGCAGTGAAATAGCTACTTCAAGA
ACTTACAACTGGCAAAAGTTTTGCCAGAAAGACGAGAGTG
>MY5066_Hexurella_MuleMtns_Escabrosa
TATGTAAAAGGACATGCCAGTGATGTATTTGAAGCCTATCCCCAACTTCTTACAGAAATG
GTTCTAAGACTTCCTTATCAAATCAAAAAGATCATGAGCCTACATCCATCTGCACAGCCT
GTTGTATTTAGCCAAACTTGGTTCGTGTATTTGTGCGAGTACATGATGATGCAGCAGACA
CCATTTGTTCGAAGGCAAGTAAGGAAGCTGCTTCTGTTCATATGTGGCTCAAAAGATAAG
TACCGTCAACTCAGAGATTTCCATGCTCTTGAATCTCACATGAAAGATGTAAAGAGCATT
TGTCAGCAGGGTGGTTTTGAAGGTCAAATGACTAGTAATGCAGCAATCAGCCTGTCATAT
GATTCTCTTATTACCATGATAGAGCATTTGAAAGCTTGCAGTGAAATAGCTACTTCAAGA
ACTTACAACTGGCAAAAGTTTTGCCAGAAAGACGAGAGTG
>MY5071_Hexurella_SantaRitaMtns_AlisoSprings
TATGTAAAAGGACATGCCAGTGATGTATTTGAAGCCTATCCCCAACTTCTTACAGAAATG
GTTCTAAGACTTCCTTATCAAATCAAAAAGATCATGAGCCTACATCCATCTGCACAGCCT
GTTGTATTTAGCCAAACTTGGTTCGTGTACTTGTGCGAGTACATGATGATGCAGCAGACA
CCATTTGTTCGAAGGCAAGTAAGGAAGCTGCTTCTGTTCATATGTGGCTCAAAAGATAAG
TACCGTCAACTCAGAGATTTCCATGCTCTTGAATCTCACATGAAAGATGTAAAGAGCATT
TGCCAGCAGGGTGGTTTTGAAGGTCAAATGACTAGTAATGCAGCAATCAGCCTGTCATAC
GATTCTCTTATTACCATGATAGAGCATTTGAAAGCTTGCAGTGAAATAGCTACTTCAAGA
ACTTACAACTGGCAAAAGTTTTGCCAGAAAGACGAGAGTG
>MY5075_Hexurella_ChiricahuaMtns_CaveCrkCyn
TATGTAAAAGGACATGCCAGTGATGTATTTGAAGCCTATCCCCAACTTCTTACAGAAATG
GTTCTAAGACTTCCTTATCAAATCAAAAAGATCATGAGCCTACATCCATCTGCACAGCCT
GTTGTATTTAGCCAAACTTGGTTTGTGTACTTGTGCGAGTACATGATGATGCAGCAGACA
CCATTTGTTCGAAGGCAAGTAAGGAAGCTGCTTCTGTTCATATGTGGCTCAAAAGATAAG
TACCGTCAACTCAGAGATTTCCATGCTCTTGAATCTCACATGAAAGATGTAAAGAGCATT
TGCCAGCAGGGTGGTTTTGAAGGTCAAATGACTAGTAATGCAGCAATCAGCCTGTCATAT
GATTCTCTTATTACCATGATAGAACATTTGAAAGCTTGCAGTGAAATAGCTACTTCAAGA
ACTTACAACTGGCAAAAGTTTTGCCAGAAAGACGAGAGTG
>MY5126_Hexurella_SantaCatalinaMtns_NuggetCyn
TATGTAAAAGGACATGCCAGTGATGTATTTGAAGCCTATCCCCAACTTCTTACAGAAATG
GTTCTAAGACTTCCTTATCAAATCAAAAAGATCATGAGCCTACATCCATCTGCACAGCCT
GTTGTATTTAGCCAAACTTGGTTCGTGTACTTGTGCGAGTACATGATGATGCAGCAGACA
CCATTTGTTCGAAGGCAAGTAAGGAAGCTGCTTCTGTTCATATGTGGCTCAAAAGATAAG
TACCGTCAACTCAGAGATTTCCATGCTCTTGAATCTCACATGAAAGATGTAAAGAGCATT
TGCCAGCAGGGTGGTTTTGAAGGTCAAATGACTAGTAATGCAGCAATCAGCCTGTCATAT
GATTCTCTTATTACCATGATAGAACATTTGAAAGCTTGCAGTGAAATAGCTACTTCAAGA
ACTTACAACTGGCAAAAGTTTTGCCAGAAAGACGAGAGTG
>MY5136_Hexurella_MiddlemarchCyn
TATGTAAAAGGACATGCCAGTGATGTATTTGAAGCCTATCCCCAACTTCTTACAGAAATG
GTTCTAAGACTTCCTTATCAAATAAAAAAGATCATGAGCCTACATCCATCTGCACAGCCT
GTTGTATTTAGCCAAACTTGGTTCGTGTACTTGTGTGAGTACATGATGATGCAGCAGACA
CCATTTGTTCGAAGGCAAGTAAGGAAGCTGCTTCTGTTCATATGTGGCTCAAAAGATAAG
TACCGTCAACTCAGAGATTTCCATGCTCTTGAATCTCACATGAAAGATGTAAAGAGCATT
TGCCAGCAGGGTGGTTTTGAAGGTCAAATGACTAGTAATGCAGCAATCAGCCTGTCGTAT
GATTCTCTTATTACCATGATAGAACATTTGAAAGCTTGCAGTGAAATAGCTACTTCAAGA
ACTTACAACTGGCAAAAGTTTTGCCAGAAAGACGAGAGTG
>MY5147_Hexurella_DragoonMtns_NF_345A
TATGTAAAAGGACATGCCAGTGATGTATTTGAAGCCTATCCCCAACTTCTTACAGAAATG
GTTCTAAGACTTCCTTATCAAATCAAAAAGATCATGAGCCTACATCCATCTGCACAGCCT
GTTGTATTTAGCCAAACTTGGTTCGTGTACTTGTGTGAGTACATGATGATGCAGCAGACA
CCATTTGTTCGAAGGCAAGTAAGGAAGCTGCTTCTGTTCATATGTGGCTCAAAAGATAAG
TACCGTCAACTCAGAGATTTCCATGCTCTTGAATCTCACATGAAAGATGTAAAGAGCATT
TGCCAGCAGGGTGGTTTTGAAGGTCAAATGACTAGTAATGCAGCAATCAGCCTGTCGTAT
GATTCTCTTATTACCATGATAGAACATTTGAAAGCTTGCAGTGAAATAGCTACTTCAAGA
ACTTACAACTGGCAAAAGTTTTGCCAGAAAGACGAGAGTG
>MY5152_Hexurella_WhetstoneMtns_ApacheCyn
TATGTAAAAGGACATGCCAGTGATGTATTTGAAGCCTATCCCCAACTTCTTACAGAAATG
GTTCTAAGACTTCCTTATCAAATCAAAAAGATCATGAGCCTACATCCATCTGCACAGCCT
GTTGTATTTAGCCAAACTTGGTTCGTGTACTTGTGCGAGTACATGATGATGCAGCAGACA
CCATTTGTTCGAAGGCAAGTAAGGAAGCTGCTTCTGTTCATATGTGGCTCAAAAGATAAG
TACCGTCAACTCAGAGATTTCCATGCTCTTGAATCTCACATGAAAGATGTAAAGAGCATT
TGCCAGCAGGGTGGTTTTGAAGGTCAAATGACTAGTAATGCAGCAATCAGCCTGTCATAT
GATTCTCTTATTACCATGATAGAACATTTGAAAGCTTGCAGTGAAATAGCTACTTCAAGA
ACTTACAACTGGCAAAAGTTTTGCCAGAAAGACGAGAGTG
>MY5154_Hexurella_SantaRitaMtns_AdobeCyn
TATGTAAAAGGACATGCCAGTGATGTATTTGAAGCCTATCCCCAACTTCTTACAGAAATG
GTTCTAAGACTTCCTTATCAAATCAAAAAGATCATGAGCCTACATCCATCTGCACAGCCT
GTTGTATTTAGCCAAACTTGGTTCGTGTACTTGTGTGAGTACATGATGATGCAGCAGACA
CCATTTGTTCGAAGGCAAGTAAGGAAGCTGCTTCTGTTCATATGTGGCTCAAAAGATAAG
TACCGTCAACTCAGAGATTTCCATGCTCTTGAATCTCACATGAAAGATGTAAAGTGCATT
TGCCAGCAGGGTGGTTTTGAAGGTCAAATGACTAGTAATGCAGCAATCAGCCTGTCATAT
GACTCTCTTATTACCATGATAGAACATTTGAAAGCTTGCAGTGAAATATCTACTTCAAGA
ACTTACAACTGGCAAAAGTTTTGCCAGAAAGACGAGAGTG
>MY5157_Hexurella_SantaCatalinaMtns_Redington
TATGTAAAAGGACATGCCAGTGATGTATTTGAAGCCTATCCCCAACTTCTTACAGAAATG
GTTCTAAGACTTCCTTATCAAATCAAAAAGATCATGAGCCTACATCCATCTGCACAGCCT
GTTGTATTTAGCCAAACTTGGTTCGTGTACTTGTGCGAGTACATGATGATGCAGCAGACA
CCATTTGTTCGAAGGCAAGTAAGGAAGCTGCTTCTGTTCATATGTGGCTCAAAAGATAAG
TACCGTCAACTCAGAGATTTCCATGCTCTTGAATCTCACATGAAAGATGTAAAGAGCATT
TGCCAGCAGGGTGGTTTTGAAGGTCAAATGACTAGTAATGCAGCAATCAGCCTGTCATAT
GATTCTCTTATTACCATGATAGAACATTTGAAAGCTTGCAGTGAAATAGCTACTTCAAGA
ACTTACAACTGGCAGAAGTTTTGCCAGAAAGATGAGAGTG
>MY5164_Hrupicola_Temecula
----------------------------------------------TTCTTACAGAGATG
GTTCTGAGACTTCCTTATCAAATCAAAAAGATCATGAGCCTACATCCATCTGCACAGCCT
GTTGTATTTAACCAGACTTGGTTTGTGTACTTGTGCGAGTACATGATGATGCAGCAGACA
CCATTTGTTCGAAGGCAAGTGAGGAAGCTGCTTCTGTTCATCTGTGGCTCAAAAGATAAG
TACCGTCAACTCAGAGATTTCCATGCTCTTGAATCTCACATGAAAGATGTAAAGAGCATT
TGCCAGCAAGGTGGTTTTGAAGGTCAGATGACTAGTAATGCAGCAATCAGCCTGTCATAT
GATTCTCTTA--------------------------------------------------
----------------------------------------
>MY5165_Hrupicola_Temecula
------------------------------------------------------------
----------------ATCAAATCAAAAAGATCATGAGCCTACATCCATCTGCACAGCCT
GTTGTATTTAACCAGACTTGGTTTGTGTACTTGTGCGAGTACATGATGATGCAGCAGACA
CCATTTGTTCGAAGGCAAGTGAGGAAGCTGCTTCTGTTCATCTGTGGCTCAAAAGATAAG
TACCGTCAACTCAGAGATTTCCATGCTCTTGAATCTCACATGAAAGATGTAAAGAGCATT
TGCCAGCAAGGTGGTTTTGAAGGTCAGATGACTAGTAATGCAGCAATCAGCCTGTCATAT
GATTCTCTTATTACCATGATAGAACATTTGAAAGCTTGCAGTGAAATTGCTACTTCAAGA
ACTTACAACTGGCAAAAGTTTTGCCAAAAAGACGAGAGTG
>MY5175_Hapachea_HarshawRd_PatagoniaMtns
TATGTAAAAGGACATGCCAGTGATGTATTTGAAGCCTATCCCCAACTTCTTACTGAAATG
GTTCTAAGACTTCCTTATCAAATCAAAAAGATCATGAGCCTACATCCATCTGCACAGCCT
GTTGTATTTAGCCAAACTTGGTTCGTGTACTTGTGCGAGTACATGATGATGCAGCAGACA
CCATTTGTTCGAAGGCAAGTAAGGAAGCTGCTTCTGTTCATATGTGGCTCAAAAGATAAG
TACCGTCAACTCAGAGATTTCCATGCTCTTGAATCTCACATGAAAGATGTAAAGAGCATT
TGCCAGCAGGGTGGTTTTGAAGGTCAAATGACTAGTAATGCAGCAATCAGCCTGTCGTAT
GATTCTCTTATTACCATGATAGAACATTTGAAAGCTTGCAGTGAAATAGCTACTTCAAGA
ACTTACAACTGGCAAAAGTTTTGCCAGAAAGACGAGAGTG
>MY5180_Hapachea_MustrangPk_MustangMtns
TATGTAAAAGGACATGCCAGTGATGTATTTGAAGCCTATCCCCAACTTCTTACAGAAATG
GTTCTAAGACTTCCTTATCAAATCAAAAAGATCATGAGCCTACATCCATCTGCACAGCCT
GTTGTATTTAGCCAAACTTGGTTCGTGTACTTGTGCGAGTACATGATGATGCAGCAGACA
CCATTTGTTCGAAGGCAAGTAAGGAAGCTGCTTCTGTTCATATGTGGCTCAAAAGATAAG
TACCGTCAACTCAGAGATTTCCATGCTCTTGAATCTCACATGAAAGATGTAAAGAGCATT
TGCCAGCAGGGTGGTTTTGAAGGTCAAATGACTAGTAATGCAGCAATCAGCCTGTCATAT
GATTCTCTTATTACCATGATAGAACATTTGAAAGCTTGCAGTGAAGTT-CAACTCCA---
--------CAGGCAACTAGCTCCCCATCAAAACAGAGGAA
>MY5181_Hapachea_MustrangPk_MustangMtns
TATGTAAAAGGACATGCCAGTGATGTATTTGAAGCCTATCCCCAACTTCTTACAGAAATG
GTTCTAAGACTTCCTTATCAAATCAAAAAGATCATGAGCCTACATCCATCTGCACAGCCT
GTTGTATTTAGCCAAACTTGGTTCGTGTACTTGTGCGAGTACATGATGATGCAGCAGACA
CCATTTGTTCGAAGGCAAGTAAGGAAGCTGCTTCTGTTCATATGTGGCTCAAAAGATAAG
TACCGTCAACTCAGAGATTTCCATGCTCTTGAATCTCACATGAAAGATGTAAAGAGCATT
TGCCAGCAGGGTGGTTTTGAAGGTCAAATGACTAGTAATGCAGCAATCAGCCTGTCATAT
GATTCTCTTATTACCATGATAGAACATTTGAAAGCTTGCAGTGAAATAGCTACTTCAAGA
ACTTACAACTGGCAAAAGTTTTGCCAGAAAGACGAGAGTG
>MY5193_Hapachea_HarshawRd_PatagoniaMtns
TATGTAAAAGGACATGCCAGTGATGTATTTGAAGCCTATCCCCAACTTCTTACAGAAATG
GTTCTAAGACTTCCTTATCAAATCAAAAAGATCATGAGCCTCCATCCATCTGCGCAGCCT
GTTGTATTTAGCCAAACTTGGTTCGTGTACTTGTGCGAGTACATGATGATGCAGCAGACA
CCATTTGTTCGAAGGCAAGTAAGGAAGCTGCTTCTGTTCATATGTGGCTCAAAAGATAAG
TACCGTCAACTCAGAGATTTCCATGCTCTTGAATCTCACATGAAAGATGTAAAGAGCATT
TGCCAGCAGGGTGGTTTTGAAGGTCAAATGACTAGTAATGCAGCAATCAGCCTGTCATAT
GATTCTCTTATTACCATGATAGAACATTTGAAAGCTTGCAGTGAAATAGCTACTTCAAGA
ACTTACAACTGGCAAAAGTTTTGCCAGAAAGACGAGAGTG
>MY5194_Hapachea_Ordsummit_MtOrd
------------------------------------------------------------
--------------------------------------------------TACAGAG---
---------AGTCAAACTTGGTTCGTGTACTTGTGCGAGTACATGATGATGCAGCAGACA
CCATTTGTTCGAAGGCAAGTGAGAAAGCTGCTTCTGTTCATATGCGGCTCAAAAGATAAG
TACCGTCAACTCAGAGATTTCCACGCTCTTGAATCTCACATGAAAGATGTAAAGAGCATT
TGCCAGCAGGGTGGTTTTGAAGGTCAAATGACTAGTAATGCAGCAATCAGCCTGTCATAT
GATTCCCTTATTACC------GAACATTTGAAAGCTTGCAGTGAA-TTGCTACTTCA-GA
ACTTACAACTGGCAAAAGTTTTGCCAAAAAGACGAGAG--
>MY5195_Hapachea_Ordsummit_MtOrd
TATGTAAAAGGACATGCGAGTGATGTATTTGAAGCCTATCCCCAACTTCTTACAGAGATG
GTTCTAAGACTTCCTTATCAAATCAAAAAGATCATGAGCCTGCATCCATCTGCACAGCCT
GTTGTATTTAGTCAAACTTGGTTCGTGTACTTGTGCGAGTACATGATGATGCAGCAGACA
CCATTTGTTCGAAGGCAAGTGAGAAAGCTGCTTCTGTTCATATGCGGCTCAAAAGATAAG
TACCGTCAACTCAGAGATTTCCACGCTCTTGAATCTCACATGAAAGATGTAAAGAGCATT
TGCCAGCAGGGTGGTTTTGAAGGTCAAATGACTAGTAATGCAGCAATCAGCCTGTCATAT
GATTCCCTTATTACCATGATAGAACATTTGAAAGCTTGCAGTGAAATTGCTACTTCA---
----------------------------------------
>MY5266_Hencina_CerroBolla
---GTAAAAGGTCATGCCAGT-------------CCTATCCCCAACTTCTTACAGAGATG
GTTCTAAGACTTCCTTATCAAATCAAAAAGATCATGAGCCTGCATCCATCTGCACAGCCT
GTTGTATTTAACCAAACTTGGTTCGTGTACTTGTGTGAGTACATGATGATGCAGCAGACA
CCATTTGTTCGAAGGCAAGTGAGGAAGCTGCTTCTGTTCATATGTGGCTCAAAAGATAAG
TACCGTCAACTCAGAGATTTCCATGCTCTTGAATCTCACATGAAAGATGTAAAGAGCATT
TGCCAGCAAGGTGGTTTTGAAGGTCAAATGACTAGTAATGCAGCAATCAGCCTGTCATAT
GATTCTCTTATTACCATGATAGAACATTTGAAAGCTTGCAGTGAAATTGCTACTTCACGA
ACTTACAACTGGCAAAAGTTTTGCCAAAAAGACGAGAGTG
>MY5267_Hencina_CerroBolla
TATGTAAAAGGTCATGCCAGTGATGTATTTGAAGCCTATCCCCAACTTCTTACAGAGATG
GTTCTAAGACTTCCTTATCAAATCAAAAAGATCATGAGCCTGCATCCATCTGCACAGCCT
GTTGTATTTAACCAAACTTGGTTCGTGTACTTGTGTGAGTACATGATGATGCAGCAGACA
CCATTTGTTCGAAGGCAAGTGAGGAAGCTGCTTCTGTTCATATGTGGCTCAAAAGATAAG
TACCGTCAACTCAGAGATTTCCATGCTCTTGAATCTCACATGAAAGATGTAAAGAGCATT
TGCCAGCAAGGTGGTTTTGAAGGTCAAATGACTAGTAATGCAGCAATCAGCCTGTCATAT
GATTCTCTTATTACCATGATAGAACATTTGAAAGCTTGCAGTGAAATTGCTACTTCACGA
ACTTACAACTGGCAAAAGTTTTGCCAAAAAGACGAGAGTG
>MY5269_Hexurella_GuadalupeValley
TATGTAAAAGGTCATGCCAGTGATGTATTTGAAGCCTATCCCCAACTTCTTACTGAGATG
GTTCTAAGACTTCCTTATCAAATCAAAAAGATCATGAGCCTACATCCATCTGCACAGCCT
GTTGTATTTAACCAAACTTGGTTCGTGTACTTGTGTGAGTACATGATGATGCAGCAGACA
CCATTTGTTCGAAGGCAAGTGAGGAAGCTGCTTCTGTTCATATGTGGCTCAAAAGATAAG
TACCGTCAACTCAGAGATTTCCATGCTCTTGAATCTCACATGAAAGATGTAAAGAGCATT
TGCCAGCAAGGTGGTTTTGAAGGTCAAATGACTAGTAATGCAGCAATCAGCCTGTCATAT
GATTCTCTTATTACCATGATAGAGCATTTGAAAGCTTGCAGTGAAATTGCTACTTCAAGA
ACTTACAACTGGCAAAAGTTTTGCCAAAAAGACGAGAGTG
>MY5271_Hexurella_GuadalupeValley
TATGTAAAAGGTCATGCCAGTGATGTATTTGAAGCCTATCCCCAACTTCTTACTGAGATG
GTTCTAAGACTTCCTTATCAAATCAAAAAGATCATGAGCCTACATCCATCTGCACAGCCT
GTTGTATTTAACCAAACTTGGTTCGTGTACTTGTGTGAGTACATGATGATGCAGCAGACA
CCATTTGTTCGAAGGCAAGTGAGGAAGCTGCTTCTGTTCATATGTGGCTCAAAAGATAAG
TACCGTCAACTCAGAGATTTCCATGCTCTTGAATCTCACATGAAAGATGTGAAGAGCATT
TGCCAACAAGGTGGTTTTGAAGGTCAAATGACTAGTAATGCAGCAATCAGCCTGTCATAT
GATTCTCTTATTACCATGATAGAGCATTTGAAAGCTTGCAGTGAAATTGCTACTTCAAGA
ACTTACAACTGGCAAAAGTTTTGCCAAAAAGACGAGAGTG
>MY5276_Hexurella_SanPedro_Martir
TATGTAAAAGGTCATGCTAGTGATGTATTTGAAGCCTATCCCCAACTTCTTACAGAGATG
GTTCTAAGACTTCCTTATCAAATCAAAAAGATCATGAGCCTACATCCATCTGCTCAGCCT
GTTGTATTTAACCAAACTTGGTTTGTGTACTTGTGTGAGTACATGATGATGCAGCAGACA
CCATTTGTTCGAAGGCAAGTGAGGAAGCTGCTTCTGTTCATATGTGGCTCAAAAGATAAG
TACCGTCAACTCAGAGATTTCCATGCTCTTGAATCTCACATGAAAGATGTAAAGAGCATT
TGCCAGCATGGTGGTTTTGAAGGTCAAATGACTAGTAATGCAGCAATCAGCCTGTCATAT
GATTCTCTTATCACCATGATAGAACATTTGAAAGCTTGCAGTGAAATTGCTACTTCAAGA
ACTTACAACTGGCAAAAGTTTTGCCAAAAAGATGAGAGTG
>MY5277_Hexurella_SanPedro_Martir
----------------------ATGTATT---------------------TACAGAGATG
GTTCTAAGACTTCCTTATCAAATCAAAAAGATCATGAGCCTACATCCATCTGCTCAGCCT
GTTGTATTTAACCAAACTTGGTTTGTGTACTTGTGTGAGTACATGATGATGCAGCAGACA
CCATTTGTTCGAAGGCAAGTGAGGAAGCTGCTTCTGTTCATATGTGGCTCAAAAGATAAG
TACCGTCAACTCAGAGATTTCCATGCTCTTGAATCTCACATGAAAGATGTAAAGAGCATT
TGCCAGCATGGTGGTTTTGAAGGTCAAATGACTAGTAATGCAGCAATCAGCCTGTCATAT
GATTCTCTTATTACCATGATAGAACATTTGAAAGCTT-----------------------
---TACAACTGGCAAAAGTTTTGCCAAAAAGATGAGAGTG
>MY5280_Hexurella_ArroyoSalado
TATGTAAAAGG-TATGCCAGTG---TATTTGAAGCCTATCCCCAACTTCTTACCGAGATG
GTTCTAAGACTTCCTTACCAAATCAAAAAGATCATGAGCCTACATCCATCTGCACAACCT
GTTGTATTTAACCAAACTTGGTTCGTGTACTTGTGCGAGTACATGATGATGCAGCAGACA
CCATTTGTTCGAAGGCAAGTGAGGAAGCTGCTTCTGTTCATATGTGGCTCAAAAGATAAA
TACCGTCAACTCAGAGATTTCCATGCTCTTGAATCTCACATGAAAGATGTAAAGAGCATT
TGCCAGCAAGGTGGTTTTGAAGGTCAAATGACTAGTAATGCAGCAATCAGCCTGTCATAT
GATTCTCTTATTACCATGATAGAGCATTTGAAAGCTTGCAGTGAAATTGCTACTTCAAGA
ACTTACAACTGGCAAAAGTTTTGCCAAAAAGACGAGAGTG
>MY5282_Hexurella_ArroyoSalado
TATGTAAAAGGTCATGCCAGTGATGTATTTGAAGCCTATCCCCAACTTCTTACCGAGATG
GTTCTAAGACTTCCTTACCAAATCAAAAAGATCATGAGCCTACATCCATCTGCACAGCCT
GTTGTATTTAACCAAACTTGGTTCGTGTACTTGTGCGAGTACATGATGATGCAGCAGACA
CCATTTGTTCGAAGGCAAGTGAGGAAGCTGCTTCTGTTCATATGTGGCTCAAAAGATAAA
TACCGTCAACTCAGAGATTTCCATGCTCTTGAATCTCACATGAAAGATGTAAAGAGCATT
TGCCAGCAAGGTGGTTTTGAAGGTCAAATGACTAGTAATGCAGCAATCAGCCTGTCATAT
GATTCTCTTATTACCATGATAGAACATTTGAAAGCTTGCAGTGAAATTGCTACTTCAAGA
ACTTACAACTGGCAAAAGTTTTGCCAAAAAGACGAGAGTG
>MY5286_Hrupicola_SweetwaterSpr_OrdMtn
------------------------------------------------------------
---------------------ATCAAAAAAATCATGAGCCTACATCCATCTGCACAACCT
GTTGTATTTAACCAAACTTGGTTCGTGTACTTGTGCGAGTACATGATGATGCAGCAGACA
CCGTTTGTTCGAAGGCAAGTGAGGAAGCTGCTTCTGTTCATATGTGGCTCAAAAGATAAG
TACCGTCAACTCAGAGATTTCCATGCTCTTGAATCTCACATGAAAGATGTAAAGAGCATT
TGCCAGCAAGGTGGTTTTGAAGGTCAAATGACTAGTAATGC-------------------
------------------------------------------------------------
----------------------------------------
>MY5287_Hrupicola_SweetwaterSpr_OrdMtn
---------------------------------------------------------ATG
GTTCTAAGACTTCCTTATCAAATCAAAAAAATCATGAGCCTACATCCATCTGCACAACCT
GTTGTATTTAACCAAACTTGGTTCGTGTACTTGTGCGAGTACATGATGATGCAGCAGACA
CCGTTTGTTCGAAGGCAAGTGAGGAAGCTGCTTCTGTTCATATGTGGCTCAAAAGATAAG
TACCGTCAACTCAGAGATTTCCATGCTCTTGAATCTCACATGAAAGATGTAAAGAGCATT
TGCCAGCAAGGTGGTTTTGAAGGTCAAATGACTAGTAATGCTGCAATCAGCCTGTCATAT
GATTCTCTTATTACCATGATAGAACATTTGAAAGCTTGCAGTGAAATTGCTACTTCAAGA
ACGTACAACTGGCAAAAGTTTTGCCAAAAAGACGAGAGTG
>MY5288_Hrupicola_Deadman_Hills
--------------------------------------TACCCAACTTCTTACAGAGATG
GTTCTAAGACTTCCTTATCAAATCAAAAAGATCATGAGCCTACATCCATCTGCACAGCCT
GTTGTATTTAACCAAACTTGGTTCGTGTACTTGTGCGAGTACATGATGATGCAGCAGACA
CCATTTGTTCGAAGGCAAGTGAGGAAGCTGCTTCTGTTCATATGTGGCTCAAAAGATAAG
TACCGTCAACTCAGAGATTTTCATGCTCTTGAATCTCACATGAAAGATGTAAAGAGCATT
TGCCAGCAAGGTGGTTTTGAAGGTCAAATGACTAGTAATGCTGCAATCAGCCA-------
---------AG-------------------------------------------------
----------------------------------------
>MY5289_Hrupicola_Deadman_Hills
TATGTAAAAGGTCATGCCAGTGATGTATTTGAAGCCTATCCCCAACTTCTTACAGAGATG
GTTCTAAGACTTCCTTATCAAATCAAAAAGATCATGAGCCTACATCCATCTGCACAGCCT
GTTGTATTTAACCAAACTTGGTTCGTGTACTTGTGCGAGTACATGATGATGCAGCAGACA
CCATTTGTTCGAAGGCAAGTGAGGAAGCTGCTTCTGTTCATATGTGGCTCAAAAGATAAG
TACCGTCAACTCAGAGATTTTCATGCTCTTGAATCTCACATGAAAGATGTAAAGAGCATT
TGCCAGCAAGGTGGTTTTGAAGGTCAAATGACTAGTAATGCTGCAATCAGCCTGTCATAT
GATTCTCTTATTACCATGATAGAACATTTGAAAGCTTGCAGTGAAATTGCTACTTCAAGA
ACTTACAACTGGCAGAAGTTTTGCCAAAAAGATGAGAGTG
>MY5309_Hapachea_JohnnyLyon_Hills
TATGTAAAAGGACATGCCAGTGATGTATTTGAAGCCTATCCCCAACTTCTTACAGAAATG
GTTCTAAGACTTCCTTATCAAATCAAAAAGATCATGAGCCTACATCCATCTGCACAGCCT
GTTGTATTTAGCCAAACTTGGTTTGTGTACTTGTGCGAGTACATGATGATGCAGCAGACA
CCATTTGTTCGAAGGCAAGTAAGGAAGCTGCTTCTGTTCATATGTGGCTCAAAAGATAAG
TACCGTCAACTCAGAGATTTCCATGCTCTTGAATCTCACATGAAAGATGTAAAGAGCATT
TGCCAGCAGGGTGGTTTTGAAGGTCAAATGACTAGTAATGCAGCAATCAGCCTGTCATAT
GATTCTCTTATTACCATGATAGAACAT---------------------------------
----------------------------------------
>MY5310_Hexurella_AntelopeCyn_CerbatMtns
------------------------------------------------------------
--------------------------------CATGAGCCTACATCCATCTGCACAGCCT
GTTGTATTTAGCCAGACTTGGTTCGTGTACTTGTGCGAGTACATGATGATGCAGCAGACA
CCATTTGTTCGAAGGCAAGTGAGAAAGCTGCTTCTGTTCATATGTGGCTCAAAAGATAAG
TACCGTCAACTCAGAGATTTCCACGCTCTTGAATCTCACATGAAAGATGTAAAGAGCATT
TGCCAGCAGGGTGGTTTTGAAGGTC-----------------------------------
------------------------------------------------------------
----------------------------------------
>MY5311_Hexurella_AntelopeCyn_CerbatMtns
--------AGGACATGCCAGTGATGTATTTGAAGCCTATCCCCAACTTCTTACAGAGATG
GTTCTAAGACTTCCTTATCAAATCAAAAAGATCATGAGCCTACATCCATCTGCACAGCCT
GTTGTATTTAGCCAGACTTGGTTCGTGTACTTGTGCGAGTACATGATGATGCAGCAGACA
CCATTTGTTCGAAGGCAAGTGAGAAAGCTGCTTCTGTTCATATGTGGCTCAAAAGATAAG
TACCGTCAACTCAGAGATTTCCACGCTCTTGAATCTCACATGAAAGATGTAAAGAGCATT
TGCCAGCAGGGTGGTTTTGAAGGTCAAATGACTAGTAATGCAGCAATCAGCCTGTCATAT
GATTCT------------------------------------------------------
----------------------------------------
>MY5312_Hexurella_FoxCyn_MusicMtns
-ATGTAAAAGGACATGCCAGTGATGTATTTGAAGCCTATCCCCAACTTCTTACAGAGATG
GTTCTAAGACTTCCTTATCAAATCAAAAAGATCATGAGCCTACATCCATCTGCACAGCCT
GCTGTATTTAGCCAGACTTGGTTCGTGTACTTGTGCGAGTACATGATGATGCAGCAGACA
CCATTTGTTCGAAGGCAAGTGAGAAAGCTGCTTCTGTTCATATGTGGCTCAAAAGATAAG
TACCGTCAACTCAGAGATTTCCACGCTCTTGAATCTCACATGAAAGATGTAAAGAGCATT
TGCCAGCAGGGTGGTTTTGAAGGTCAAATGACTAGTAATGCAGCAATCAG-CTGTCATAT
GATTCTCTTATTACCATGATAGAACATTTGAAAGCTTGCAGTGAAATTGCTACTTCAAGA
ACTTACAACTGGCAAAAGTTTTGCCAAAAAGAC-------
>MY5313_Hexurella_FoxCyn_MusicMtns
TATGTAAAAGGACATGCCAGTGATGTATTTGAAGCCTATCCCCAACTTCTTACAGAGATG
GTTCTAAGACTTCCTTATCAAATCAAAAAGATCATGAGCCTACATCCATCTGCACAGCCT
GCTGTATTTAGCCAGACTTGGTTCGTGTACTTGTGCGAGTACATGATGATGCAGCAGACA
CCATTTGTTCGAAGGCAAGTGAGAAAGCTGCTTCTGTTCATATGTGGCTCAAAAGATAAG
TACCGTCAACTCAGAGATTTCCACGCTCTTGAATCTCACATGAAAGATGTAAAGAGCATT
TGCCAGCAGGGTGGTTTTGAAGGTCAAATGACTAGTAATGCAGCAATCAGCCTGTCATAT
GATTCTCTTATTACCATGATAGAACATTTGAAAGCTTGCAGTGAAATTGCTACTTCAAG-
----------------------------------------
>MY5314_Hexurella_Grasshopper_BrushyMtn
----TAAAAGGACATGCCAGTGATGTATT-------------------------------
-------------------------------TCATGAGCCTACATCCATCT-CGCAGCCT
GTTGTATTTAGCCAGACTTGGTTCGTGTACTTGTGCGAGTACATGATGATGCAGCAGACA
CCATTTGTTCGAAGGCAAGTGAGAAAGCTGCTTCTGTTCATATGTGGCTCAAAAGATAAG
TACCGTCAACTCAGAGATTTCCACGCTCTTGAATCTCACATGAAAGATGTAAAGAGCATT
TGCCAGCAGGGTGGTTTTGAAGGTCAAATGACTAGTAATGCAGCAATCAGCCTGTCATAT
G-----------------------------------------------------------
----------------------------------------
>MY5315_Hexurella_WagonerRd_BradshawMtns
TATGTAAAAGGACATGCCAGTGAT-TATTTGAAGCCTATCCCCAACTTCTTACAGAGATG
GTTCTAAGACTTCCTTATCAAATCAAAAAGATCATGAGCCTACATCCATCTGCACAGCCT
GTTGTATTTAGCCAGACTTGGTTCGTGTACTTGTGCGAGTACATGATGATGCAGCAGACA
CCATTTGTTCGAAGGCAAGTGAGAAAGCTGCTTCTGTTCATATGTGGCTCAAAAGATAAG
TACCGCCAACTCAGAGATTTCCACGCTCTTGAATCTCACATGAAAGATGTAAAGAGCATT
TGCCAGCAGGGTGGTTTTGAAGGTCAAATGACTAGTAATGCAGCAATCAGCCTGTCATAT
GATTCTCTTATTACTATGATAGAACATTTGAAAGCTTGCAGTGAAATTGCTACTTCAAGA
ACTTACAACTGGCAAAAGTTTTGCCAAAAAGACGAGAGTG
>MY5316_Hexurella_WagonerRd_BradshawMtns
----------GACATGCCAGTGATGTATTTGAAGCCTATCCCCAACTTCTTACAGAGATG
GTTCTAAGACTTCCTTATCAAATCAAAAAGATCATGAGCCTACATCCATCTGCACAGCCT
GTTGTATTTAGCCAGACTTGGTTCGTGTACTTGTGCGAGTACATGATGATGCAGCAGACA
CCATTTGTTCGAAGGCAAGTGAGAAAGCTGCTTCTGTTCATATGTGGCTCAAAAGATAAG
TACCGTCAACTCAGAGATTTCCACGCTCTTGAATCTCACATGAAAGATGTAAAGAGCATT
TGCCAGCAGGGTGGTTTTGAAGGTCAAATGACTAGTAATGCAGCAATCAGCCTGTCATAT
GATTCTCTTATTACTATGATAGAACATTTGAAAGCTTGCAGTGAAATTGCTACTTCAAGA
ACTCA-----------------------------------
>MY5317_Hrupicola_Cottonwood_SnYsidroMtns
TATGTAAAAGGTCATGCCAGTGATGTATTTGAAGCCTATCCCCAACTTCTTACAGAGATG
GTTCTAAGACTTCCTTATCAAATCAAAAAGATCATGAGCCTACATCCATCTGCACAGCCT
GTTGTATTTAACCAAACTTGGTTCGTTTACTTGTGCGAGTACATGATGATGCAACAGACA
CCGTTTGTTCGAAGGCAAGTGAGGAAGCTGCTTCTGTTCATATGTGGCTCAAAAGATAAG
TATCGTCAACTCAGAGATTTCCATGCTCTTGAATCTCACATGAAAGATGTAAAGAGCATT
TGCCAGCAAGGTGGTTTTGAAGGTCAAATGACTAGTAATGCAGCAATCAGCCTGTCATAT
GATTCTCT---------------------GAAAGCTTGCAGTGAAATTGCTACTTCAAGA
ACTTACAACTGGCAAAAGTTTTGCCAAAAAGACGAGAGTG
