# Supplementary material for: ﻿Species delimitation, biogeography, and natural history of dwarf funnel web spiders (Mygalomorphae, Hexurellidae, Hexurella) from the United States / Mexico borderlands
Source: Zookeys. 2023 Jun 14;1167:109–57. doi: 10.3897/zookeys.1167.103463 (PMC10285686; doi:10.3897/zookeys.1167.103463)
Supplement: Supplementary material 3 — Input matrices, analysis log files, and output tree files for nuclear and mitochondrial analyses [file zookeys-1167-109_article-103463__-s003.zip › uce-1004451.fasta]

>MY0059_Hapachea_SantaRitaMtns_MaderaCyn
TCAAACAGAACTCAAGATTGAGTTCCCTCTTCCAATTGTTGCCTGCAATTTAATGATAGA
GTATGCAGACTTTTATGAAAATATACAAGCTTCATCTGAAACCCTTCAGTGTCCTCGCTG
TAGTGCTTCAGTTCCGGCCAATCCCGGTGTTTGTGCAAACTGTGGAGAAAACGTTTTCCA
GTGTCACAAGTGTAGGGCTATAAACTATGATGAGAAAGACCCTTTTCTCTGCAACTCTTG
TGGTTTTTGTAAATATGCAAAGTTTGATTATACCATTACAGCCAAACCATGCTGTGCTGT
TGATCCTATAGAGAATGAGGATGATCGTAAAAAGACCATTGGTACTATTAACAGTTTGCT
GGAAAAAGCTGACAGAGTTTACAAACAACTAATTGGGAATAAGCCTGCCTTGGAGTTCCT
GTTGCTTCGCATATATGAGCATGGACTTCTAGAAAAAGGTGCTGAAGACGGTGGCGGGTC
AGCCTCAACTGGAGCTGCAGTTTCATCAACTAATGTGAACAGAGCCATTCAGCAGTTAGC
TCAGCGCTACTGCACTGACTGTAAGGCCTCGTTT
>MY0139_Hexurella_SanDiego_Guatay
TCAAACAGAACTCAAGATTGAATTCCCTCTTCCAATTGTTGCCTGCAATTTAATGATAGA
GTATGCAGACTTTTATGAAAATATACAAGCTTCATCTGAAACCCTACAGTGTCCTCGCTG
TAGTGCTTCAGTTCCTGCAAATCCCGGTGTTTGTGCAAACTGTGGAGAAAACGTTTTCCA
GTGTCACAAGTGTAGGGCTATAAACTATGATGAGAAAGACCCTTTTCTCTGCAACTCATG
TGGTTTTTGTAAATATGCAAAGTTTGATTACACCATTACGGCCAAACCATGCTGTGCTGT
TGATCCTATAGAGAATGAGGATGATCGTAAAAAAACCATTGGAACCATTAACAGTTTGCT
GGAAAAGGCTGACAGAGTTTACAAACAATTAATTGGGAATAAGCCTGCCTTGGAGTTCCT
GTTGCTTCGCATATATGAACATGGACTTCTGGAAAAAGGTACTGAAGATGGTGGCGGTTC
AGCCTCAACTGGAGCTACTGTTTCGTCGACTAACGTGAACAGAGCCATTCAGCAATTAGC
TCAGCGCTACTGCACTGACTGCAAGGCCTCATTT
>MY5053_Hexurella_ChiricahuaMtns_PriceCyn
TCAAACAGAACTCAAGATTGAGTTCCCTCTTCCAATTGTTGCCTGCAATTTAATGATAGA
GTATGCAGACTTTTATGAAAATATACAAGCTTCATCTGAAACGCTTCAGTGTCCTCGCTG
TAGTGCTTCAGTTCCGGCCAATCCCGGTGTTTGTGCAAACTGTGGAGAAAACGTTTTCCA
GTGTCACAAGTGTAGGGCTATAAACTATGATGAGAAAGACCCTTTTCTTTGCAACTCTTG
TGGTTTTTGTAAATATGCAAAATTTGATTATACCATTACGGCCAAACCATGCTGTGCTGT
TGATCCTATAGAGAATGAGGATGATCGTAAAAAGACCATTGGTACCATTAACAGTTTGCT
GGAAAAAGCTGACAGAGTTTACAAACAACTAATTGGGAATAAGCCTGCCTTGGAGTTCCT
GTTGCTTCGCATATATGAGCATGGACTTCTGGAAAAAGGTGCTGAAGATGGTGGCGGGTC
AGCCTCAACTGGAGCTGCAGTTTCGTCAACTAATGTGAACAGAGCCATTCAGCAGTTAGC
TCAGCGGTACTGCACTGACTGTAAGGCCTCGTTT
>MY5057_Hexurella_ChiricahuaMtns_PriceCyn
------------------------------------------------------------
------------------------------------------------------------
------------------------------------------------------------
------CAAGTGTAGGGCTATAAACTATGATGAGAAAGACCCTTTTCTTTGCAACTCTTG
TGGTTTTTGTAAATATGCAAAATTTGATTATACCATTACGGCCAAACCATGCTGTGCTGT
TGATCCTATAGAGAATGAGGATGATCGTAAAAAGACCATTGGTACCATTAACAGTTTGCT
GGAAAAAG----------------------------------------------------
------------------------------------------------------------
------------------------------------------------------------
----------------------------------
>MY5064_Hexurella_MuleMtns_Escabrosa
TCAAACAGAACTCAAGATTGAGTTCCCTCTTCCAATTGTTGCCTGCAATTTAATGATAGA
GTATGCAGACTTTTATGAAAATATACAAGCTTCATCTGAAACCCTTCAGTGTCCTCGTTG
TAGTGCTTCAGTTCCGGCCAATCCCGGTGTTTGTGCAAACTGTGGAGAAAACGTTTTCCA
GTGTCACAAGTGTAGGGCTATAAACTATGATGAGAAAGACCCTTTTCTCTGCAATTCTTG
CGGTTTTTGTAAATATGCAAAGTTTGATTATACCATTACGGCCAAACCATGCTGTGCTGT
TGATCCTATAGAGAATGAGGATGATCGTAAGAAGACCATTGGTACTATTAACAGTTTGTT
GGAAAAAGCTGACAGAGTTTACAAACAACTAATTGGGAATAAGCCTGCCTTGGAGTTCCT
GTTGCTTCGCATATATGAGCATGGACTTCTAGAAAAAGGTGCTGAAGACTGTGGCGGGTC
AGCCTCAACTGGAGCTGCAGTTTCGTCAACTAATGTGAACAGGGCCATTCAGCAGTTAGC
TCAGCGCTACTGCACTGACTGTAAGGCCTCGTTT
>MY5066_Hexurella_MuleMtns_Escabrosa
TCAAACAGAACTCAAGATTGAGTTCCCTCTTCCAATTGTTGCCTGCAATTTAATGATAGA
GTATGCAGACTTTTATGAAAATATACAAGCTTCATCTGAAACCCTTCAGTGTCCTCGTTG
TAGTGCTTCAGTTCCGGCCAATCCCGGTGTTTGTGCAAACTGTGGAGAAAACGTTTTCCA
GTGTCACAAGTGTAGGGCTATAAACTATGATGAGAAAGACCCTTTTCTCTGCAATTCTTG
CGGTTTTTGTAAATATGCAAAGTTTGATTATACCATTACGGCCAAACCATGCTGTGCTGT
TGATCCTATAGAGAATGAGGATGATCGTAAGAAGACCATTGGTACTATTAACAGTTTGCT
GGAAAAAGCTGACAGAGTTTACAAACAACTAATTGGGAATAAGCCTGCCTTGGAGTTCCT
GTTGCTTCGCATATATGAGCATGGACTTCTGGAAAAAGGTGCTGAAGACTGTGGCGGGTC
AGCCTCAACTGGAGCAGCAGTTTCGTCAACTAATGTGAACAGGGCCATTCAGCAGTTAGC
TCAGCGCTACTGCACTGACTGTAAGGCCTCGTTT
>MY5071_Hexurella_SantaRitaMtns_AlisoSprings
TCAAACAGAACTCAAGATCGAGTTCCCTCTTCCAATTGTTGCCTGCAATTTAATGATAGA
GTATGCAGACTTTTATGAAAATATACAAGCTTCATCTGAAACCCTTCAGTGTCCTCGCTG
TAGTGCTTCAGTTCCGGCCAATCCCGGTGTTTGTGCAAACTGTGGAGAAAACGTTTTCCA
GTGTCACAAGTGTAGGGCTATAAACTATGATGAGAAAGACCCTTTTCTCTGCAACTCTTG
TGGTTTTTGTAAATATGCAAAGTTTGATTATACCATTACGGCGAAACCATGCTGTGCTGT
TGATCCTATAGAGAATGAGGATGATCGTAAAAAGACCATTGGTACCATTAACAGTTTGCT
GGAAAAAGCTGACAGAGTTTACAAACAACTAATTGGGAATAAGCCTGCCTTGGAGTTCCT
GTTGCTTCGCATATATGAGCATGGACTTCTGGAAAAAGGTGCTGAAGATGGTGGTGGGTC
AGCCTCAACTGGAGCTGCAGTTTCGTCAACTAATGTGAACAGAGCCATTCAGCAGTTAGC
TCAACGCTACTGCACTGACTGTAAGGCCTCGTTT
>MY5075_Hexurella_ChiricahuaMtns_CaveCrkCyn
TCAAACAGAACTCAAGATTGAGTTCCCTCTTCCAATTGTTGCCTGCAATTTAATGATAGA
GTATGCAGACTTTTATGAAAATATACAAGCTTCATCTGAAACCCTTCAGTGTCCTCGCTG
TAGTGCTTCAGTTCCGGCCAATCCTGGTGTTTGTGCAAACTGTGGAGAAAACGTTTTCCA
GTGTCACAAGTGTAGGGCTATAAACTATGATGAGAAAGACCCTTTTCTCTGCAACTCTTG
TGGTTTTTGTAAATATGCGAAGTTTGATTATACCATTACGGCCAAACCATGCTGTGCTGT
TGATCCTATAGAGAATGAGGATGATCGTAAAAAGACCATTGGTACCATCAACAGTTTGCT
GGAAAAAGCTGACAGAGTTTACAAACAACTAATTGGGAATAAGCCTGCCTTGGAGTTCCT
GTTGCTTCGCATATATGAGCATGGACTTCTGGAAAAAGGTGCTGAAGATGGTGGCGGGTC
AGCCTCAACTGGAGCTGCAGTTTCGTCAACTAATGTGAACAGAGCCATTCAGCAGTTAGC
TCAGCGCTACTGCACTGACTGTAAGGCCTCGTTT
>MY5126_Hexurella_SantaCatalinaMtns_NuggetCyn
TCAAACAGAACTCAAGATTGAGTTCCCTCTTCCAATTGTTGCCTGCAATTTAATGATAGA
GTATGCAGACTTTTATGAAAATATACAAGCTTCATCTGAAACCCTTCAGTGTCCTCGCTG
TAGTGCTTCAGTTCCGGCCAATCCTGGTGTTTGTGCAAACTGTGGGGAAAACGTTTTCCA
GTGTCACAAGTGTAGGGCTATAAACTATGATGAGAAAGACCCTTTTCTCTGCAACTCTTG
TGGTTTTTGTAAATATGCAAAGTTTGATTATACCATTACGGCCAAACCATGCTGTGCTGT
TGATCCTATAGAGAATGAGGATGATCGTAAAAAGACCATTGGTACCATTAACAGTTTGCT
GGAAAAAGCTGACAGAGTTTACAAACAACTAATTGGGAATAAGCCTGCCTTGGAGTTCCT
GTTGCTTCGCATATATGAGCATGGTCTTCTGGAAAAAGGAGCTGAAGACGGTGGCGGGTC
AGCCTCAACTGGAGCTGCAGTTTCGTCAACTAATGTGAACAGAGCCATTCAGCAGTTAGC
TCAGCGCTACTGCACTGACTGTAAGGCCTCGTTT
>MY5127_Hexurella_WhetstoneMtns_FrenchJoeCyn
------------------------------------------------------------
------------------------------------------------------------
----------------------------------------------------GTTTTCCA
GTGTCACAAGTGTAGGGCTATAAACTATGATGAGAAAGACCCTTTTCTCTGCAACTCTTG
TGGTTTTTGTAAATATGCAAAGTTTGATTATACCATTACGGCCAAACCATGCTGTGCTGT
TGATCCTATAGAGAATGAGGATGATCGTAAAAAGACCATTGGTACCATTAACAGTTTGCT
GGAAAAAGCTGACAGAGTTTACAAACAACTAATTGGGAATAAACC---------------
------------------------------------------------------------
------------------------------------------------------------
----------------------------------
>MY5136_Hexurella_MiddlemarchCyn
TCAAACAGAACTCAAGATTGAGTTCCCTCTTCCAATTGTTGCCTGCAATTTAATGATAGA
GTATGCAGACTTTTATGAAAATATACAAGCTTCATCTGAAACCCTTCAGTGTCCTCGCTG
TAGTGCTTCAGTTCCAGCCAATCCCGGTGTTTGTGCAAACTGTGGAGAAAACGTTTTCCA
GTGTCACAAGTGTAGGGCTATAAACTATGATGAGAAAGACCCTTTTCTCTGCAACTCTTG
TGGTTTTTGCAAATATGCAAAGTTTGATTATACCATTACGGCCAAACCATGCTGTGCTGT
TGATCCTATAGAGAATGAGGATGATCGTAAAAAGACCATTGGTACCATTAACAGTTTGCT
GGAAAAAGCTGACAGAGTTTACAAACAGCTAATTGGGAATAAGCCTGCCTTGGAGTTCCT
GTTGCTTCGCATATATGAGCATGGACTTCTGGAAAAAGGTGCTGAAGATGGTGGCGGGTC
AGCCTCAACTGGAGCTGCAGTTTCGTCAACTAATGTGAACAGAGCCATTCAGCAGTTAGC
TCAGCGCTACTGCACTGACTGTAAGGCCTCGTTT
>MY5147_Hexurella_DragoonMtns_NF_345A
TCAAACAGAACTCAAGATTGAGTTCCCTCTTCCAATTGTTGCCTGCAATTTAATGATAGA
GTATGCAGACTTTTATGAAAATATACAAGCTTCATCTGAAACCCTTCAGTGTCCTCGCTG
TAGTGCTTCAGTTCCAGCCAATCCCGGTGTTTGTGCAAACTGTGGAGAAAACGTTTTCCA
GTGTCACAAGTGTAGGGCTATAAACTATGATGAGAAAGACCCTTTTCTCTGCAACTCTTG
TGGTTTTTGCAAATATGCAAAGTTTGATTATACCATTACGGCCAAACCATGCTGTGCTGT
TGATCCTATAGAGAATGAGGATGATCGTAAAAAGACCATTGGTACCATTAACAGTTTGCT
GGAAAAAGCTGACAGAGTTTACAAACAGCTAATTGGGAATAAGCCTGCCTTGGAGTTCCT
GTTGCTTCGCATATATGAGCATGGACTTCTGGAAAAAGGTGCTGAAGATGGTGGCGGGTC
AGCCTCAACTGGAGCTGCAGTTTCGTCAACTAATGTGAACAGAGCCATTCAGCAGTTAGC
TCAGCGCTACTGCACTGACTGTAAGGCCTCGTTT
>MY5152_Hexurella_WhetstoneMtns_ApacheCyn
TCAAACAGAACTCAAGATTGAGTTCCCTCTTCCAATTGTTGCCTGCAATTTAATGATAGA
GTATGCAGACTTTTATGAAAATATACAAGCTTCATCTGAAACCCTTCAGTGTCCTCGCTG
TAGTGCTTCAGTTCCGGCCAATCCCGGTGTTTGTGCAAACTGTGGAGAAAACGTTTTCCA
GTGTCACAAGTGTAGGGCTATAAACTATGATGAGAAAGACCCTTTTCTCTGCAACTCTTG
TGGTTTTTGTAAATATGCAAAGTTTGATTATACCATTACGGCCAAACCATGCTGTGCTGT
TGATCCTATAGAGAATGAGGATGATCGTAAAAAGACCATTGGTACCATTAACAGTTTGCT
AGAAAAAGCTGACAGAGTTTACAAACAACTAATTGGGAATAAGCCTGCCTTGGAGTTCCT
GTTGCTTCGCATATATGAGCATGGACTTCTGGAAAAAGGTGCTGAAGACGGTGGCGGGTC
AGCCTCAACTGGAGCTGCAGTTTCGTCAACTAATGTGAACAGAGCCATTCAGCAGTTAGC
TCAACGCTACTGCACTGACTGTAAGGCCTCGTTT
>MY5154_Hexurella_SantaRitaMtns_AdobeCyn
TCAAACAGAACTCAAGATTGAGTTCCCTCTTCCAATTGTTGCCTGCAATTTAATGATCGA
GTATGCAGACTTTTATGAAAATATTCAAGCTTCATCTGAAACTCTTCAGTGTCCTCGCTG
TAGTGCTTCAGTTCCGGCCAATCCCGGTGTTTGTGCAAACTGTGGTGAAAACGTTTTCCA
GTGTCACAAGTGTAGGGCTATAAACTATGATGAAAAAGACCCTTTTCTCTGCAACTCTTG
TGGTTTTTGTAAATATGCAAAGTTTGATTATACCATTACGGCCAAACCATGCTGTGCTGT
TGATCCTATAGAGAATGAGGATGATCGTAAAAAGACCATTGGTACCATTAACAGTTTGCT
GGAAAAAGCTGACAGAGTTTACAAACAACTAATTGGGAATAAGCCTGCCTTGGAGTTCCT
GTTGCTTCGCATATATGAGCATGGACTTCTGGAAAAAGGTGCTGAAGACGGTGGCGGGTC
AGCCTCAACTGGAGCTGCAGTTTCGTCAACTAATGTGAACAGAGCCATTCAGCAGTTAGC
TCAGCGATACTGCACTGACTGTAAGGCCTCTTTT
>MY5157_Hexurella_SantaCatalinaMtns_Redington
TCAAACAGAACTCAAGATTGAGTTCCCTCTTCCAATTGTTGCCTGCAATTTAATGATAGA
GTATGCAGACTTTTATGAAAATATACAAGCTTCATCTGAAACCCTTCAGTGTCCTCGCTG
CAGTGCTTCAGTTCCGGCCAATCCCGGTGTTTGTGCAAACTGTGGAGAAAACGTTTTCCA
GTGTCACAAGTGTAGGGCTATAAACTATGATGAGAAAGACCCTTTTCTCTGCAACTCTTG
TGGTTTTTGTAAATATGCGAAGTTTGATTATACCATTACGGCCAAACCATGCTGTGCTGT
TGATCCTATAGAGAATGAGGATGATCGTAAAAAAACCATTGGTACCATTAACAGTTTGCT
GGAAAAAGCTGACAGAGTTTACAAACAACTAATTGGGAATAAGCCTGCCTTGGAGTTCCT
GTTGCTTCGCATATATGAGCATGGACTTCTGGAAAAAGGTGCTGAAGACGGTGGCGGGTC
AGCCTCAACTGGAGCTGCAGTTTCGTCAACTAATGTAAACAGAGCCATTCAGCAGTTAGC
TCAGCGCTACTGCACTGACTGTAAGGCCTCGTTT
>MY5165_Hrupicola_Temecula
TCAAACAGAACTCAAGATTGAATTCCCTCTTCCCATTGTTGCTTGCAATTTAATGATAGA
GTATGCAGACTTTTATGAAAATATACAAGCTTCATCTGAAACCCTTCAGTGTCCTCGCTG
TAGTGCTTCAGTTCCTGCGAATCCCGGTGTTTGTGCAAACTGTGGAGAAAACGTTTTCCA
GTGCCACAAGTGTAGGGCTATAAACTATGATGAGAAAGACCCTTTTCTCTGCAACTCATG
TGGTTTTTGTAAATATGCAAAGTTTGATTACACCATTACGGCCAAACCATGCTGTGCTGT
TGATCCTATAGAGAATGAGGATGATCGTAAAAAGACCATTGGAACCATTAACAGTTTGCT
GGAAAAGGCTGACAGAGTTTACAAACAATTAATTGGGAATAAGCCTGCCTTGGAGTTCCT
GTTACTTCGCATATATGAACATGGACTTCTGGAAAAAGGTACTGAAGATGGTGGCGGTTC
AGCCTCAACTGGAGCTACTGTTTCGTCGACTAACGTGAACAGAGCCATTCAGCAGTTAGC
TCAGCGCTACTGCACTGACTGCAAGGCCTCGTTT
>MY5175_Hapachea_HarshawRd_PatagoniaMtns
-----------------------------------------------------------A
ATAGACCATCTTTTATGAAAATATACAAGCTTCATCTGAAACCCTTCAGTGTCCTCGCTG
TAGTGCTTCAGTTCCGGCCAATCCCGGTGTTTGTGCAAACTGTGGAGAAAACGTTTTCCA
GTGTCACAAGTGTAGGGCTATAAACTATGATGAGAAAGACCCTTTTCTCTGCAACTCTTG
TGGTTTTTGTAAATATGCAAAGTTTGATTATACCATTACAGCCAAACCGTGCTGTGCTGT
TGATCCTATAGAGAATGAGGATGATCGTAAAAAGACCATTGGTACCATTAACAGTTTGCT
GGAAAAAGCTGACAGAGTTTACAAACAACTAATTGGGAATAAGCCTGCCTTGGAGTTCCT
GTTGCTTCGCATATATGAGCATGGACTTCTGGAAAAAGGTGCTGAAGACGGTGGCGGGTC
AGCCTCAACTGGAGCTGCAGTTTCGTCAACTAATGTGAACAGAGCCATTCAGCAGTTAGC
TCAGCGCTACTGCACTGACTGTAAGGCCTCGTTT
>MY5180_Hapachea_MustrangPk_MustangMtns
TCAAACAGAACTCAAGATTGAGTTCCCCCTTCCAATTGTTGCCTGCAATTTAATGATAGA
GTATGCAGACTTTTATGAAAATATACAAGCTTCATCTGAAACCCTTCAGTGTCCTCGCTG
TAGTGCTTCAGTTCCAGCCAATCCCGGTGTTTGTGCAAACTGCGGAGAAAACGTTTTCCA
GTGTCACAAGTGTAGAGCTATAAACTATGATGAGAAAGACCCTTTTCTCTGCAACTCTTG
TGGTTTTTGTAAATATGCAAAGTTTGATTATACCATTACGGCCAAACCATGCTGTGCTGT
TGATCCTATAGAGAATGAGGATGATCGTAAAAAGACCATTGGTACCATTAACAGTTTGCT
GGAAAAAGCTGACAGAGTTTACAAACAACTAATTGGGAATAAGCCTGCCTTGGAGTTCCT
GTTGCTTCGCATATATGAGCATGGACTTCTGGAAAAAGGTGCTGAAGACGGTGGCGGGTC
AGCCTCAACTGGAGCTGCAGTTTCGTCAACTAATGTGAACAGAGCCATTCAGCAGTTAGC
TCAGCGCTACTGCACTGACTGTAAGGCCTCGTTT
>MY5181_Hapachea_MustrangPk_MustangMtns
TCAAACAGAACTCAAGATTGAGTTCCCTCTTCCAATTGTTGCCTGCAATTTAATGATAGA
GTATGCAGACTTTTATGAAAATATACAAGCTTCATCTGAAACCCTTCAGTGTCCTCGCTG
TAGTGCTTCAGTTCCAGCCAATCCCGGTGTTTGTGCAAACTGTGGAGAAAACGTTTTCCA
GTGTCACAAGTGTAGAGCTATAAACTATGATGAGAAAGACCCTTTTCTCTGCAACTCTTG
TGGTTTTTGTAAATATGCAAAGTTTGATTATACCATTACGGCCAAACCATGCTGTGCTGT
TGATCCTATAGAGAATGAGGATGATCGTAAAAAGACCATTGGTACCATTAACAGTTTGCT
GGAAAAAGCTGACAGAGTTTACAAACAACTAATTGGGAATAAGCCTGCCTTGGAGTTCCT
GTTGCTTCGCATATATGAGCATGGACTTCTGGAAAAAGGTGCTGAAGACGGTGGCGGGTC
AGCCTCAACTGGAGCTGCAGTTTCGTCAACTAATGTGAACAGAGCCATTCAGCAGTTAGC
TCAGCGCTACTGCACTGACTGTAAGGCCTCGTTT
>MY5193_Hapachea_HarshawRd_PatagoniaMtns
----------------------------------------------AATTTAATGATAGA
GTATGCAGACTTTTATGAAAATATACAAGCTTCATCTGAAACCCTTCAGTGTCCTCGCTG
TAGTGCTTCAGTTCCGGCCAATCCCGGTGTTTGTGCAAACTGTGGAGAAAACGTTTTCCA
GTGTCACAAGTGTAGGGCTATAAACTATGATGAGAAAGACCCTTTTCTCTGCAACTCTTG
TGGTTTTTGTAAATATGCAAAGTTTGATTATACCATTACAGCCAAACCGTGCTGTGCTGT
TGATCCTATAGAGAATGAGGATGATCGTAAAAAGACCATTGGTACCATTAACAGTTTGCT
GGAAAAAGCTGACAGAGTTTACAAACAACTAATTGGGAATAAGCCTGCCTTGGAGTTCCT
GTTGCTTCGCATATATGAGCATGGACTTCTGGAAAAAGGTGCTGAAGACGGTGGCGGGTC
AGCCTCAACTGGAGCTGCAGTTTCGTCAACTAATGTGAACAG-GCCATTCAGCAGTTAGC
TCAGCGCTACTGCACTGACTGTAAGGCCTCGTTT
>MY5194_Hapachea_Ordsummit_MtOrd
------------------------------------------------------------
GTATGCAGACTTTTATGAAAATATACAAGCTTCGTCTGAAACACTTCAGTGTCCTCGCTG
TAGTGCTTCAGTTCCTGCCAATCCCGGTGTTTGTGCAAACTGTGGGGAAAATGTTTTCCA
GTGTCACAAGTGTAGGGCTATAAACTATGATGAGAAAGACCCTTTTCTCTGCAACTCGTG
TGGTTTTTGTAAATATGCAAAGTTTGATTATACCATTACAGCCAAACCATGCTGTGCTGT
TGATCCTATAGAGAATGAGGATGATCGTAAAAAGACCATTGGTACCATTAACAGTTTGCT
GGAAAAGGC-GACAGAGTTTACAAACAACTGATTGGGAATAAGCCTGCCTTGGAGTTCCT
GTTGCTTCGCATATATGAACATGGGCTTCTGGAAAAAGGTGCTGAAGACGGTGGCGGGTC
AGCCTCAACTGGAGCTGCAGTTT-------------------------------------
----------------------------------
>MY5195_Hapachea_Ordsummit_MtOrd
------------------------------------------------------------
------------------------------------------------------------
---TGCTTCAGTTCCTGCCAATCCCGGTGTTTGTGCAAACTGTGGGGAAAATGTTTTCCA
GTGTCACAAGTGTAGGGCTATAAACTATGATGAGAAAGACCCTTTTCTCTGCAACTCGTG
TGGTTTTTGTAAATATGCAAAGTTTGATTATACCATTACAGCCAAACCATGCTGTGCTGT
TGATCCTATAGAGAATGAGGATGATCGTAAAAAGACCATTGGTACCATTAACAGTTTGCT
GGAAAAGGCTGACAGAGTTTACAAACAACTGATTGGGAATAAGCCTGCCTTGGAGTTCCT
GTTGCTTCGCATATATGAACATGGGCTTCTGGAAAAAGGTGCTGAAGACGGTGGCGGGTC
AGCCTCAACTGGAGCTGCAGTTTCATCGACTAATGTGAACAGAGCCATTCAACAGTTAGC
TCAGCG----------------------------
>MY5266_Hencina_CerroBolla
TCAAACAGAACTCAAGATTGAATTCCCTCTTCCAATTGTTGCCTGCAATTTAATGATAGA
GTATGCAGACTTTTATGAAAATATACAAGCTTCATCTGAAACCCTTCAGTGTCCTCGCTG
TAGTGCTTCAGTTCCTGCAAATCCCGGTGTTTGTGCGAACTGTGGAGAAAACGTTTTCCA
GTGTCACAAGTGTAGGGCTATAAACTATGATGAGAAGGACCCTTTTCTCTGCAACTCATG
TGGTTTTTGTAAATATGCAAAGTTTGATTACACCATTACGGCCAAACCATGCTGTGCTGT
TGATCCTATAGAGAATGAGGATGATCGTAAAAAGACCATTGGAACCATTAACAGTTTGCT
GGAAAAAGCTGACAGAGTATACAAACAATTAATCGGGAATAAGCCTGCATTGGAGTTCCT
GTTGCTTCGCATATATGAACATGGACTTCTGGAAAAAGGTACTGAAGATGGTGGCGGGTC
AGCCTCAACTGGAGCTACTGTTTCGTCGACTAACGTGAACAGAGCCATTCAGCAGTTAGC
TCAGCGCTACTGCACTGACTGCAAGGCCTCGTTT
>MY5267_Hencina_CerroBolla
TCAAACAGAACTCAAGATTGAATTCCCTCTTCCAATTGTTGCCTGCAATTTAATGATAGA
GTATGCAGACTTTTATGAAAATATACAAGCTTCATCTGAAACCCTTCAGTGTCCTCGCTG
TAGTGCTTCAGTTCCTGCAAATCCCGGTGTTTGTGCGAACTGTGGAGAAAACGTTTTCCA
GTGTCACAAGTGTAGGGCTATAAACTATGATGAGAAAGACCCTTTTCTCTGCAACTCATG
TGGTTTTTGTAAATATGCAAAGTTTGATTACACCATTACGGCCAAACCATGCTGTGCTGT
TGATCCTATAGAGAATGAGGATGATCGTAAAAAGACCATTGGAACCATTAACAGTTTGCT
GGAAAAAGCTGACAGAGTATACAAACAATTAATCGGGAATAAGCCTGCGTTGGAGTTCCT
GTTGCTTCGCATATATGAACATGGACTTCTGGAAAAAGGTACTGAAGATGGTGGCGGGTC
AGCCTCAACTGGAGCTACTGTTTCGTCGACTAACGTGAACAGAGCCATTCAGCAGTTAGC
TCAGCGCTACTGCACTGACTGCAAGGCCTCGTTT
>MY5269_Hexurella_GuadalupeValley
TCAAACAGAACTCAAGATTGAATTCCCTCTTCCAATTGTTGCCTGCAATTTAATGATAGA
GTATGCAGACTTTTATGAAAATATACAAGCTTCATCTGAAACCCTTCAGTGTCCTCGCTG
TAGTGCTTCAGTTCCGGCAAATCCCGGTGTTTGTGCGAACTGTGGAGAAAACGTTTTCCA
GTGTCACAAGTGTAGGGCTATAAACTATGATGAGAAAGACCCTTTTCTCTGCAACTCATG
TGGTTTTTGTAAATATGCAAAGTTTGATTACACCATTACGGCCAAACCATGCTGTGCTGT
TGATCCTATAGAGAATGAGGATGATCGTAAAAAGACCATTGGAACCATTAACAGTTTGCT
GGAAAAAGCTGACAGAGTATACAAACAATTAATCGGGAATAAGCCTGCGTTGGAGTTCCT
GTTGCTTCGCATATATGAGCATGGACTTCTGGAAAAAGGTACTGAAGATGGTGGCGGGTC
AGCCTCAACTGGAGCTACTGTTTCGTCGACTAACGTGAACAGAGCCATTCAGCAGTTAGC
TCAGCGCTACTGCACTGACTGCAAGGCCTCGTTT
>MY5271_Hexurella_GuadalupeValley
TCAAACAGAACTCAAGATTGAATTCCCTCTTCCAATTGTTGCCTGCAATTTAATGATAGA
GTATGCAGACTTTTATGAAAATATACAAGCTTCATCTGAAACCCTTCAGTGTCCTCGCTG
TAGTGCTTCAGTTCCGGCAAATCCTGGTGTTTGTGCGAACTGTGGAGAAAACGTTTTCCA
GTGTCACAAGTGTAGGGCTATAAACTATGATGAGAAAGACCCTTTTCTCTGCAACTCATG
TGGTTTTTGTAAATATGCAAAGTTTGATTACACCATTACGGCCAAACCATGCTGTGCTGT
TGATCCTATAGAGAATGAGGATGATCGTAAAAAGACCATTGGAACCATTAACAGTTTGCT
GGAAAAAGCTGACAGAGTATACAAACAATTAATCGGGAATAAGCCTGCGTTGGAGTTCCT
GTTGCTTCGCATATATGAGCATGGACTTCTGGAAAAAGGTACTGAAGATGGTGGCGGGTC
AGCCTCAACTGGAGCTACTGTTTCGTCGACTAACGTGAACAGAGCCATTCAGCAGTTAGC
TCAGCGCTACTGCACTGACTGCAAGGCCTCGTTT
>MY5276_Hexurella_SanPedro_Martir
TCAAACAGAACTCAAGATTGAATTCCCTCTTCCAATTGTTGCCTGCAATTTAATGATCGA
ATATGCAGACTTTTATGAAAATATACAAGCTTCATCTGAAACCCTTCAGTGTCCTCGCTG
TAGTGCTTCAGTTCCTGCGAATCCCGGAGTTTGTGCAAACTGTGGAGAAAACGTTTTCCA
GTGTCACAAGTGTAGGGCTATAAACTATGATGAGAAAGACCCTTTTCTCTGCAACTCATG
TGGTTTTTGTAAATATGCAAAGTTTGATTACACCATTACGGCCAAACCATGCTGTGCTGT
TGATCCTATAGAGAATGAGGATGATCGTAAAAAGACCATTGGAACCATTAACAGTTTGCT
GGAAAAGGCTGACAGAGTATACAAACAATTAATCGGGAATAAGCCTGCCTTGGAGTTCCT
GTTGCTTCGCATATATGAACATGGACTTCTGGAAAAAGGTACTGAAGATGGTGGCGGGTC
AGCCTCAACTGGAGCTACTGTTTCGTCGACTAACGTGAACAGAGCCATTCAGCAGTTAGC
TCAGCGCTACTGCACTGACTGCAAGGCCTCGTTT
>MY5277_Hexurella_SanPedro_Martir
----------------ATTGAATTCCCTCTTCCAATTGTTGCCTGCAATTTAATGATCGA
ATATGCAGACTTTTATGAAAATATACAAGCTTCATCTGAAACCCTTCAGTGTCCTCGCTG
TAGTGCTTCAGTTCCTGCGAATCCCGGTGTTTGTGCAAACTGTGGAGAAAACGTTTTCCA
GTGTCACAAGTGTAGGGCTATAAACTATGATGAGAAAGACCCTTTTCTCTGCAACTCATG
TGGTTTTTGTAAATATGCAAAGTTTGATTACACCATTACGGCCAAACCATGCTGTGCTGT
------------------------------------------------------------
------------------------------------------------------------
------------------------------------------------------------
------------------------------------------------------------
----------------------------------
>MY5280_Hexurella_ArroyoSalado
TCAAAC-GAACTCAAGATTGAATTCCCTCTTCCAATTGTAGCCTGCAATTTAATGATAGA
GTATGCAGACTTTTATGAAAATATACAAGCTTCATCTGAAACCCTTCAGTGTCCTCGCTG
TAGTGCTTCAGTTCCTGCGAATCCTGGTGTTTGTGCAAACTGTGGAGAAAATGTTTTCCA
GTGTCACAAGTGTAGGGCTATAAACTATGATGAGAAAGACCCTTTTCTCTGCAACTCATG
TGGTTTTTGTAAATACGCAAAGTTTGATTACACCATTACAGCCAAACCATGCTGTGCTGT
TGATCCTATAGAGAATGAGGATGATCGTAAAAAGACCATTGGAACCATTAACAGTTTGCT
AGAAAAGGCTGACAGAGTTTACAAACAGCTAATTGGGAATAAGCCTGCCTTGGAGTTCCT
ATTGCTTCGCATATATGAACATGGACTTCTGGAAAAAGGTACTGAAGATGGTGGTGGGTC
AGCCTCAACTGGAGCTACTGTTTCGTCAACTAATGTGAACAGAGCCATTCAGCAGTTAGC
TCAGCGCTACTGCACTGACTGCAAGGCTTCGTTT
>MY5282_Hexurella_ArroyoSalado
TCAAACAGAACTCAAGATTGAATTCCCTCTTCCAATTGTAGCCTGCAATTTAATGATAGA
GTATGCAGACTTTTATGAAAATATACAAGCTTCATCTGAAACCCTTCAGTGTCCTCGCTG
TAGTGCTTCAGTTCCTGCGAATCCTGGTGTTTGTGCAAACTGTGGAGAAAATGTTTTCCA
GTGTCACAAGTGTAGGGCTATAAACTATGATGAGAAAGACCCTTTTCTCTGCAACTCATG
TGGTTTTTGTAAATACGCAAAGTTTGATTACACCATTACAGCCAAACCATGCTGTGCTGT
TGATCCTATAGAGAATGAGGATGATCGTAAAAAGACCATTGGAACCATTAACAGTTTGCT
AGAAAAGGCTGACAGAGTTTACAAACAGCTAATTGGGAATAAGCCTGCCTTGGAATTCCT
ATTGCTTCGCATATATGAACATGGACTTCTGGAAAAAGGTACTGAAGATGGTGGTGGGTC
AGCCTCAACTGGAGCTACTGTTTCGTCAACTAATGTGAACAGAGCCATTCAGCAGTTAGC
TCAGCGCTACTGCACTGACTGCAAGGCTTCGTTT
>MY5286_Hrupicola_SweetwaterSpr_OrdMtn
TCAAACAGAACTCAAGATTGAATTCCCTCTTCCAATTGTTGCCTGCAATTTAATGATAGA
GTATGCAGACTTTTATGAAAATATACAAGCTTCATCTGAAACCCTTCAGTGTCCTCGCTG
TAGTGCTTCAGTTCCTGCGAATCCCGGTGTTTGTGCAAATTGTGGAGAGAACGTTTTCCA
GTGTCACAAGTGTAGGGCTATAAACTATGATGAGAAAGACCCTTTTCTCTGCAACTCATG
TGGTTTTTGTAAATATGCAAAGTTTGATTACACCATTACAGCCAAACCATGCTGTGCTGT
TGATCCTATAGAGAATGAAGATGATCGTAAAAAGACCATTGGAACCATTAACAGTTTGCT
GGAAAAGGCTGACAGAGTTTACAAACAACTAATTGGGAATAAGCCTGCCTTGGAGTTCCT
GTTGCTTCGCATATATGAACATGGACTTCTGGAAAAAGGTACTGAAGATGGTGGTGGGTC
AGCCTCAACTGGAGCTACTGTTTCGTCGACTAATGTGAACAGAGCCATTCAGCAGTTAGC
TCAGCGTTACTGCACTGACTGCAAGGCCTCGTTT
>MY5287_Hrupicola_SweetwaterSpr_OrdMtn
TCAAACAGAACTCAAGATTGAATTCCCTCTTCCAATTGTTGCCTGCAATTTAATGATAGA
GTATGCAGACTTTTATGAAAATATACAAGCTTCATCTGAAACCCTTCAGTGTCCTCGCTG
TAGTGCTTCAGTTCCTGCGAATCCCGGTGTTTGTGCAAATTGTGGAGAGAACGTTTTCCA
GTGTCACAAGTGTAGGGCTATAAACTATGATGAGAAAGACCCTTTTCTCTGCAACTCATG
TGGTTTTTGTAAATATGCAAAGTTTGATTACACCATTACAGCCAAACCATGCTGTGCTGT
TGATCCTATAGAGAATGAAGATGATCGTAAAAAGACCATTGGAACCATTAACAGTTTGCT
GGAAAAGGCTGACAGAGTTTACAAACAACTAATTGGGAATAAGCCTGCCTTGGAGTTCCT
GTTGCTTCGCATATATGAACATGGACTTCTGGAAAAAGGTACTGAAGATGGTGGTGGGTC
AGCCTCAACTGGAGCTACTGTTTCGTCGACTAATGTGAACAGAGCCATTCAGCAGTTAGC
TCAGCGTTACT-----------------------
>MY5288_Hrupicola_Deadman_Hills
TCAAACAGAACTCAAGATTGAATTCCCTCTTCCAATTGTTGCCTGCAATTTAATGATAGA
GTATGCAGACTTTTATGAAAATATACAAGCTTCATCTGAAACCCTTCAGTGTCCTCGCTG
TAGTGCTTCAGTTCCTGCAAATCCCGGTGTTTGTGCAAACTGTGGAGAAAATGTTTTCCA
GTGTCACAAGTGTAGGGCTATAAACTATGATGAAAAAGACCCTTTTCTCTGCAACTCATG
TGGTTTTTGTAAATATGCAAAGTTTGATTACACCATTACGGCCAAACCATGCTGTGCTGT
TGATCCTATAGAGAATGAGGATGATCGTAAAAAGACCATTGGAACCATTAACAGTTTGCT
GGAAAAGGCTGACAGAGTTTACAAACAACTAATTGGGAATAAGCCTGCCTTGGAGTTCCT
GTTGCTTCGCATATATGAACATGGACTTCTGGAAAAAGGTACTGAAGATGGTGGCGGGTC
AGCCTCAACTGGTGCTACTGTTTCATCGACTAACGTGAACAGAGCCATTCAGCAGTTAGC
TCAGCGCTACTGCACTGACTGCAAGGCCTCGTTT
>MY5289_Hrupicola_Deadman_Hills
TCAAACAGAACTCAAGATTGAATTCCCTCTTCCAATTGTTGCCTGCAATTTAATGATAGA
GTATGCAGACTTTTATGAAAATATACAAGCTTCATCTGAAACCCTTCAGTGTCCTCGCTG
TAGTGCTTCAGTTCCTGCAAATCCCGGTGTTTGTGCAAACTGTGGAGAAAATGTTTTCCA
GTGTCACAAGTGTAGGGCTATAAACTATGATGAAAAAGACCCTTTTCTCTGCAACTCATG
TGGTTTTTGTAAATATGCAAAGTTTGATTACACCATTACGGCCAAACCATGCTGTGCTGT
TGATCCTATAGAGAATGAGGATGATCGTAAAAAGACCATTGGAACCATTAACAGTTTGCT
GGAAAAGGCTGACAGAGTTTACAAACAACTAATTGGGAATAAGCCTGCCTTGGAGTTCCT
GTTGCTTCGCATATATGAACATGGACTTCTGGAAAAAGGTACTGAAGATGGTGGCGGGTC
AGCCTCAACTGGTGCTACTGTTTCATCGACTAACGTGAACAGAGCCATTCAGCAGTTAGC
TCAGCGCTACTGCACTGACTGCAAAGCCTCGTTT
>MY5309_Hapachea_JohnnyLyon_Hills
------------------------------------------CTGCAATCTAATGATAGA
GTATGCAGACTTTTATGAAAATATACAAGCTTCATCTGAAACCCTTCAGTGTCCTCGCTG
TAGTGCTTCAGTTCCGGCCAATCCCGGTGTTTGTGCAAACTGTGGAGAAAACGTTTTCCA
GTGTCACAAGTGTAGGGCTATAAACTATGATGAGAAAGACCCTTTTCTCTGCAACTCTTG
TGGTTTTTGTAAATATGCAAAGTTTGATTATACCATTACGGCCAAACCATGCTGTGCTGT
TGATCCTATAGAGAATGAGGATGATCGTAAAAAGACCATTGGTACGATTAACAGTTTGCT
GGAAAAAGCTGACAGAGTTTACAAACAACTAATTGGGAATAAGCCTGCCTTGGAGTTCCT
GTTGCTTCGCATATATGAGCATGGACTTCTGGAAAAAGGTGCTGAAGACGGTGGCGGGTC
AGCCTCAACTGGAGCT--CGTTTCGTCACTAA--GTGAAC--------------------
----------------------------------
>MY5310_Hexurella_AntelopeCyn_CerbatMtns
-------------------------CCTCTTCCAATTGTTGCCTGCAATTTAATGATAGA
GTATGCAGACTTTTATGAAAATATACAAGCTTCGTCTGAAACACTTCAGTGTCCTCGCTG
TAGTGCTTCAGTTCCTGCCAATCCAGGTGTTTGTGCAAACTGTGGTGAAAATGTTTTCCA
GTGTCACAAGTGTAGGGCTATAAACTATGATGAGAAAGACCCTTTTCTCTGCAACTCGTG
TGGTTTTTGTAAATATGCGAAGTTTGATTATACCATTACAGCCAAACCATGCTGTGCTGT
TGATCCTATAGAGAATGAGGATGATCGTAAAAAGACCATTGGTACCATTAACAGTTTGCT
GGAAAAGGCTGACAGAGTTTACAAACAACTGATTGGGAATAAGCCTGCCTTGGAGTTCCT
GTTGCTTCGCATATATGAACATGGACTTCTGGAAAAAGGTGCTGAAGACGGTGGCGGGTC
AGCCTCAACTGGAGCTGCAGTTTCATCGACTAATGTGAACAGAGCCATTCAGCAGTTAGC
TCAGCGCTACTGCACTGACTGCAAGGCCTCGTTT
>MY5311_Hexurella_AntelopeCyn_CerbatMtns
--------------------GATTCCCTCTTCCAATTGTTGCCTGCAATTTAATGATAGA
GTATGCAGACTTTTATGAAAATATACAAGCTTCGTCTGAAACACTTCAGTGTCCTCGCTG
TAGTGCTTCAGTTCCTGCCAATCCAGGTGTTTGTGCAAACTGTGGTGAAAATGTTTTCCA
GTGTCACAAGTGTAGGGCTATAAACTATGATGAGAAAGACCCTTTTCTCTGCAACTCGTG
TGGTTTTTGTAAATATGCGAAGTTTGATTATACCATTACAGCCAAACCATGCTGTGCTGT
TGATCCTATAGAGAATGAGGATGATCGTAAAAAGACCATTGGTACCATTAACAGTTTGCT
GGAAAAGGCTGACAGAGTTTACAAACAACTGATTGGGAATAAGCCTGCCTTGGAGTTCCT
GTTGCTTCGCATATATGAACATGGACTTCTGGAAAAAGGTGCTGAAGACGGTGGCGGGTC
AGCCTCAACTGGAGCTCGTTTCTC-----------------GAGCCATTCAGCAGTTAGC
T---------------------------------
>MY5312_Hexurella_FoxCyn_MusicMtns
------------------------------------------------------------
---------------------------AGCTTCGTCTGAAACACTTCAGTGTCCTCGCTG
TAGTGCTTCAGTTCCTGCCAATCCAGGTGTTTGTGCAAACTGTGGTGAAAATGTTTTCCA
GTGTCACAAGTGTAGAGCTATAAACTATGATGAGAAAGACCCTTTTCTCTGCAACTCGTG
TGGTTTTTGTAAATATGCGAAGTTTGATTATACCATTACAGCCAAACCATGCTGTGCTGT
TGATCCTATAGAGAATGAGGATGATCGTAAAAAGACCATTGGTACCATTAACAGTTTGCT
GGAAAAGGCTGACAGAGTTTACAAACAACTGATTGGGAATAAGCCTGCCTTGGAGTTCCT
GTTGCTTCGCATATATGAACATGGACTTCTGGAAAAAGGTGCTGAAGACGGTGGCGGGTC
AGCCTCAACTGGAGCTGCAGTTTCATCGACTAATGTGAACAGAGCCATTCAGCAGTTAGC
TCAGCGCTACTGCACT------------------
>MY5313_Hexurella_FoxCyn_MusicMtns
------------------------------------------------------------
--------------------------------------AAACACTTCAGTGTCCTCGCTG
TAGTGCTTCAGTTCCTGCCAATCCAGGTGTTTGTGCAAACTGTGGTGAAAATGTTTTCCA
GTGTCACAAGTGTAGAGCTATAAACTATGATGAGAAAGACCCTTTTCTCTGCAACTCGTG
TGGTTTTTGTAAATATGCGAAGTTTGATTATACCATTACAGCCAAACCATGCTGTGCTGT
TGATCCTATAGAGAATGAGGATGATCGTAAAAAGACCATTGGTACCATTAACAGTTTGCT
GGAAAAGGCTGACAGAGTTTACAAACAACTGATTGGGAATAAGCCTGCCTTGGAGTTCCT
GTTGCTTCGCATATATGAACATGGACTTCTGGAAAAAGGTGCTGAAGACGGTGGCGGGTC
AGCCTCAACTGGAGCTGCAGTTTCATCGACTAATGTGAACAGAGCCATTCAGCAGTTAGC
TCAGCGCTACTGCACTGACTGCAAGGCCTCGTTT
>MY5314_Hexurella_Grasshopper_BrushyMtn
------------------------------------------------------------
--------------------------------CGTCTGAAACACTTCAGTGTCCTCGCTG
TAGTGCTTCAGTTCCTGCCAATCCCGGTGTTTGTGCAAACTGTGGTGAAAATGTTTTCCA
GTGTCACAAGTGTAGGGCTATAAACTATGATGAGAAAGACCCTTTTCTCTGCAACTCATG
TGGTTTTTGTAAATATGCGAAGTTTGATTATACCATTACGGCCAAACCATGCTGTGCTGT
TGATCCTATAGAGAATGAGGATGATCGTAAAAAGACCATTGGTACCATTAACAGTTTGCT
GGAAAAGGCTGACAGAGTTTACAAACAACTGATTGGGAATAAGCCTGCATTGGAGTTCCT
GTTGCTTCGCATATATGAA-----------------------------------------
---------TGGAGCTGCAGTTTCATCGACTAATGTGAACAGAGCCATTCAGCAGTTAGC
TCAGCGC---------------------------
>MY5315_Hexurella_WagonerRd_BradshawMtns
TCAAACAGAACTCAAGATTGAG-----------------TGCCTGCAATTTAATGATAGA
ATATGCAGACTTTTATGAAAATATACAAGCTTCGTCTGAAACACTTCAGTGTCCTCGGTG
TAGTGCTTCAGTTCCTGCCAATCCCGGTGTTTGTGCAAACTGTGGTGAAAATGTTTTCCA
GTGTCACAAGTGTAGGGCTATAAACTATGATGAGAAAGACCCTTTTCTCTGCAACTCGTG
TGGTTTTTGTAAATATGCGAAGTTTGATTATACCATTACAGCCAAACCATGCTGTGCTGT
TGATCCTATAGAGAATGAGGATGATCGTAAAAAGACCATTGGTACCATTAACAGTTTGCT
GGAAAAGGCTGACAGAGTTTACAAACAACTGATTGGGAATAAGCCTGCCTTGGAGTTCCT
GTTGCTTCGCATATACGAACATGGACTTCTGGAAAAAGGTGCTGAAGACGGTGGTGGGTC
AGCCTCAACTGGAGCTGCAGTTTCATCAACTAATGTGAACAGAGCCATTCAGCAGTTAGC
TCAGCGCTACTGCCTC------------------
>MY5316_Hexurella_WagonerRd_BradshawMtns
TCAAACAGAACTCAAGATTGAGTTCCCTCTTCCAATTGTTGCCTGCAATTTAATGATAGA
GTATGCAGACTTTTATGAAAATATACAAGCTTCGTCTGAAACACTTCAGTGTCCTCGCTG
TAGTGCTTCAGTTCCTGCCAATCCCGGTGTTTGTGCAAACTGTGGTGAAAATGTTTTCCA
GTGTCACAAGTGTAGGGCTATAAACTATGATGAGAAAGACCCTTTTCTCTGCAACTCGTG
TGGTTTTTGTAAATATGCGAAGTTTGATTATACCATTACAGCCAAACCATGCTGTGCTGT
TGATCCTATAGAGAATGAGGATGATCGTAAAAAGACCATTGGTACCATTAACAGTTTGCT
GGAAAAGGCTGACAGAGTTTACAAACAACTGATTGGGAATAAGCCTGCCTTGGAGTTCCT
GTTGCTTCGCATATACGAACATGGACTTCTGGAAAAAGGTGCTGAAGACGGTGGTGGGTC
AGCCTCAACTGGAGCTGCAGTTTCATCAACTAATGTGAACAGAGCCATTCAGCAGTTAGC
TCAGCGCTACTGCACTGACTGCAAGGCCT-----
>MY5317_Hrupicola_Cottonwood_SnYsidroMtns
TCAAACAGAACTCAAGATTGAATTCCCTCTTCCAATTGTTGCCTGCAATTTAATGATAGA
GTATGCAGACTTTTATGAAAATATACAAGCTTCATCTGAAACCCTTCAGTGTCCTCGCTG
TAGTGCTTCAGTTCCTGCAAATCCCGGTGTTTGTGCAAACTGTGGAGAAAATGTTTTCCA
GTGTCACAAGTGTAGGGCTATAAACTATGATGAGAAAGACCCTTTTCTCTGCAACTCATG
TGGTTTTTGTAAATATGCAAAGTTTGATTACTCCATTACTGCCAAACCATGCTGTGCTGT
TGATCCTATAGAGAATGAGGATGATCGTAAAAAGACCATTGGAACCATTAACAGTTTGCT
GGAAAAGGCTGATAGAGTATACAAACAACTAATTGGGAATAAGCCTGCCTTGGAGTTCCT
GTTGCTTCGTATATATGAACATGGACTTCTGGAAAAAGGTACTGAAGATGGTGGCGGGTC
AGCCTCAACTGGAGCTACTGTTTCATCGA-----GTGAACAGAGCCATTCAGCAATTAGC
T----------GCACTGACTGCAAGGCCTCGTT-
