# Supplementary material for: ﻿Species delimitation, biogeography, and natural history of dwarf funnel web spiders (Mygalomorphae, Hexurellidae, Hexurella) from the United States / Mexico borderlands
Source: Zookeys. 2023 Jun 14;1167:109–57. doi: 10.3897/zookeys.1167.103463 (PMC10285686; doi:10.3897/zookeys.1167.103463)
Supplement: Supplementary material 3 — Input matrices, analysis log files, and output tree files for nuclear and mitochondrial analyses [file zookeys-1167-109_article-103463__-s003.zip › uce-1004838.fasta]

>MY0059_Hapachea_SantaRitaMtns_MaderaCyn
AAGCCAAATCAAAGAAGGAAAATGGGAAAACAAAACAGCAAACTGAAACCCGAAGTTTTG
GAAGATCTTCGTCAAAACACAGAGTTTACAGATGCTGAAATTCAAGAATGGTACAAAGGG
TTTCTCAAAGACTGCCCCAGCGGACATCTTTCCATTGAAGAATTTAAAAAAATCTATGGA
AATTTTTTCCCGTATGGTGATGCTTCTAAATTTGCGGAACATGTTTTTCGCACTTTCGAT
GCAAATGGTGACGGGACTATTGATTTCCGGGAATTTCTTTGTGCCCTGAGTGTGACCTCC
CGAGGAAAGCTTGAGCAGAAATTAAAGTGGGCTTTCAGTATGTATGACCTGGATGGCAAT
GGATATATATCTCGACAAGAGATGCTGGAAATTGTTACGGCAAGTGTTTGCGTTTGTATT
ACTTTTTTAATTTTAGAATATATATATGCAGATTGTATGAGTAATGGAATTCTAAAACTT
GTCAG---TCAAATCTTTTGACTTACTGGTTGCTACTGAAAACATGACTTATCTAGTGCT
GTTGTTAGGAAAAGTAGTAACTTTAGTTGCATAATTTTAAGCAAGTGATGGCTTAAATTT
GAAGGCAATTATTCCAGAAAACTTCTGTTTTA-----------------------
>MY0139_Hexurella_SanDiego_Guatay
AAGCCAAATCAAAGAATAAAAATGGGAAAGCAAAACAGCAAACTGAAACCCGAAGTTTTG
GAAGATCTCCGTCAAAACACAGAGTTTACAGATGCTGAAATTCAAGAATGGTACAAAGGA
TTTCTTAAAGACTGCCCCAGTGGACATCTCTCCATTGAAGAATTTAAAAAAATCTATGGA
AACTTTTTCCCGTATGGTGATGCTTCTAAATTTGCGGAACATGTTTTTCGCACTTTCGAT
GCAAATGGTGACGGGACTATTGATTTCCGGGAATTCCTTTGTGCCCTGAGTGTGACCTCC
CGAGGAAAGCTTGAGCAGAAATTGAAATGGGCTTTCAGTATGTATGACCTGGATGGCAAT
GGATATATATCTCGACAAGAGATGCTGGAAATTGTTACGGCAAGTTTTTCAATTTGTATT
ACTTTTTGAACTTTAGAATGTTTATACGCATATTGTATAAATGATAGAATTCTAAAAATT
GTCTGTCGTCAAATCTGTTGACTAACCGTTTTCTACTGAAAACGTGGGTTATCTAGTGCT
TTTGCTGGAAAAAGAAGTAACTTTAATTACATAATTTTAAACAAGTGATGGCATAAATTT
GAAAGCAATTATTCTCGAAAACTTTTGTTTTAGAGATGTGTAAAAA-AAGGCTGG
>MY5053_Hexurella_ChiricahuaMtns_PriceCyn
AAGCCAAATCAAAGAAGGAAAATGGGAAAACAAAACAGCAAACTGAAACCCGAAGTTTTG
GAAGATCTTCGTCAAAACACAGAGTTTACAGATGCTGAAATTCAAGAATGGTACAAAGGG
TTTCTCAAAGACTGCCCCAGCGGACATCTCTCCATTGAAGAATTTAAAAAAATCTATGGA
AACTTTTTCCCGTATGGTGATGCTTCTAAATTTGCGGAACATGTTTTTCGCACTTTCGAT
GCAAATGGTGACGGGACTATTGATTTCCGGGAATTTCTTTGTGCCCTGAGTGTGACCTCC
CGCGGAAAGCTTGAGCAGAAATTAAAGTGGGCTTTCAGTATGTATGACCTGGATGGCAAT
GGATATATATCTCGACAAGAGATGCTGGAAATTGTTACGGCAAGTTTTTGCATTTGTATT
AC-TTTTTAATTTTGGAGTATATATATGCATATTGTACAAGTAATAGAATTCTGAAACTT
GTCAG---TCAGATCTTTTGACTAACTGGTTGCTACTGAAAACATGGGTTATCTAGTGCT
GTTGTTAGGAAAAGTAGTAACTTTAATTGCATAATTTTAGACAAGTGATGGCTTAAATTT
GAAGGCAATTATTCCAGAAAACTTCTGTTTTAGAGATGCGTAAAAAGAGGACTAG
>MY5057_Hexurella_ChiricahuaMtns_PriceCyn
------------------------------------------------------------
------------------------------------------------------------
------------------------C-----------------------------------
-------------------------------------------------------TTGAT
GCAA-TGGTGACGGGACTATTGATTTCCGGGAATTTCTTTGTGCCCTGAGTGTGACCTCC
CGCGGAAAGCTTGAGCAGAAATTAAAGTGGGCTTTCAGTATGTATGACCTGGATGGCAAT
GGATATATATCTCGACAAGAGATGCTGGAAATTGTTACGGCAAGTTTTTGCATTTGTATT
AC--------TTTT----------------------------------------------
------------------------------------------------------------
------------------------------------------------------------
-------------------------------------------------------
>MY5064_Hexurella_MuleMtns_Escabrosa
AAGCCAAATCAAAGAAGGAAAATGGGAAAACAAAACAGCAAACTGAAACCCGAAGTTTTG
GAAGATCTTCGTCAAAACACAGAGTTTACAGATGCTGAAATTCAAGAATGGTACAAAGGG
TTTCTCAAAGACTGCCCCAGCGGACATCTCTCCATTGAAGAATTTAAAAAAATCTATGGA
AACTTTTTCCCGTATGGTGATGCATCTAAATTTGCGGAACATGTTTTTCGCACTTTCGAT
GCAAATGGTGACGGGACTATTGATTTCCGGGAATTTCTTTGTGCCCTGAGTGTGACCTCC
CGAGGAAAGCTTGAGCAGAAATTAAAGTGGGCTTTCAGTATGTATGACCTGGATGGCAAT
GGATATATATCTCGACAAGAGATGCTGGAAATTGTTACGGCAAGTTTTTGCATTTGTATT
ACTTTTTTAATTTTAGAATATATATATGCATATTGTATAAGTAATAAAATTCTAAAACTT
GTTAG---TCAAATCTTTTGACTAACTGGTTGCTACTGAAAACATGGGTTATCTAGTGTT
GTTGTTAGGAAAAGTAGTAACTTTAATTGCATAATTTTAAACAAGTGATGGCTTAAATTT
GGAGGCAATTATTCCAGAAAACTTCTGTTTTAGAGATGCATAAAAAGAGGACTGG
>MY5066_Hexurella_MuleMtns_Escabrosa
AAGCCAAATCAAAGAAGGAAAATGGGAAAACAAAACAGCAAACTGAAACCCGAAGTTTTG
GAAGATCTTCGTCAAAACACAGAGTTTACAGATGCTGAAATTCAAGAATGGTACAAAGGG
TTTCTCAAAGACTGCCCCAGCGGACATCTCTCCATTGAAGAATTTAAAAAAATCTATGGA
AACTTTTTCCCGTATGGTGATGCATCTAAATTTGCGGAACATGTTTTTCGCACTTTCGAT
GCAAATGGTGACGGGACTATTGATTTCCGGGAATTTCTTTGTGCCCTGAGTGTGACCTCC
CGAGGAAAGCTTGAGCAGAAATTAAAGTGGGCTTTCAGTATGTATGACCTGGATGGCAAT
GGATATATATCTCGACAAGAGATGCTGGAAATTGTTACGGCAAGTTTTTGCATTTGTATT
ACTTTTTTAATTTTAGAATATATATATGCATATTGTATAAGTAATAAAATTCTAAAACTT
GTTAG---TCAAATCTTTTGACTAACTGGTTGCTACTGTAAACATGGGTTATCTAGTGTT
GTTGTTAGGAAAAGTAGTAACTTTAATTGCATAATTTTAAACAAGTGATGGCTTAAATTT
GGAGGCAATTATTCCAGAAAACTTCTGTTTTAGAGATGCATAAAAAGAGGACTGG
>MY5071_Hexurella_SantaRitaMtns_AlisoSprings
AAGCCAAATCAAAGAAGGAAAATGGGAAAACAAAACAGCAAACTGAAACCCGAAGTTTTG
GAAGATCTTCGTCAAAACACAGAGTTTACAGATGCTGAAATTCAAGAATGGTACAAAGGG
TTTCTCAAAGACTGCCCCAGCGGACATCTTTCCATTGAAGAATTTAAAAAAATCTATGGA
AACTTTTTCCCGTATGGTGATGCTTCTAAATTTGCGGAACATGTTTTTCGCACTTTCGAT
GCAAATGGTGACGGGACTATTGATTTCCGGGAATTTCTTTGTGCCCTGAGTGTGACCTCC
CGAGGAAAGCTTGAGCAGAAATTAAAGTGGGCTTTCAGTATGTATGACCTGGATGGCAAT
GGATATATATCTCGACAAGAGATGCTGGAAATTGTTACGGCAAGTGTTTGCGTTTGTATT
ACTTTTTTAATTTTAGAATATAT----GCAGATTGTATGAGTAATGGAATTCTAAAACTT
GTCAG---TCAAATCTTTTGACTAACTGGTTGCTACTGAAAACATGGGTAATCTAGTTCT
GTTGTTAGGAAAAGTAGTAACTTTAATTGCATAATTTTAAACATGTGATGGCCTAAATTT
GAAGGCAATTATTCCAGAAAACTTCTGTTTTAGAGGTGTGTAAAAAGAGGACTGG
>MY5075_Hexurella_ChiricahuaMtns_CaveCrkCyn
AAGCCAAATCAAAGAGGGAAAATGGGAAAACAAAACAGCAAACTGAAACCCGAAGTTTTG
GAAGATCTTCGTCAAAACACAGAGTTTACAGATGCTGAAATTCAAGAATGGTACAAAGGG
TTTCTCAAAGACTGCCCCAGCGGACATCTCTCCATTGAAGAATTTAAAAAAATCTATGGA
AACTTTTTCCCGTATGGTGATGCTTCTAAATTTGCGGAACATGTTTTTCGCACTTTCGAT
GCAAATGGTGACGGGACTATTGATTTCCGGGAATTTCTTTGTGCCCTGAGTGTGACCTCC
CGCGGAAAGCTTGAGCAGAAATTAAAGTGGGCTTTCAGTATGTATGACCTGGATGGCAAT
GGATATATATCTCGACAAGAGATGCTGGAAATTGTTACGGCAAGTTTTTGCATTTGTATT
AC-TTTTTAATTTTAGAATATATATATGCATATTGTACAAGTAATGGAATTCTAAAACTT
GTCAG---TCAAACCTTTTGACTAACTGGTTGCTACTGAAAACATGGGTTATCTAGTGCT
GTTGTTAGGAAAAGTAGTAACTTTAATTGCATAATTTTAAACAAGTGATGGCTTAAATTT
GAGGGCAATTATTCCAGAAAACATCTGTTTTAGAGATGCGTAAAAAGAGGACTAG
>MY5126_Hexurella_SantaCatalinaMtns_NuggetCyn
AAGCCAAATCAAAGAAGGAAAATGGGAAAACAAAACAGCAAACTGAAACCCGAAGTTTTG
GAAGATCTTCGTCAAAACACAGAGTTTACAGATGCTGAAATTCAAGAATGGTACAAAGGG
TTTCTCAAAGACTGCCCCAGCGGACATCTTTCCATTGAAGAATTTAAAAAAATCTATGGA
AACTTTTTCCCGTATGGTGATGCTTCTAAATTTGCGGAACATGTTTTTCGCACTTTCGAT
GCAAATGGTGACGGGACTATTGATTTCCGGGAATTTCTTTGTGCCCTGAGTGTGACCTCC
CGAGGAAAGCTTGAGCAGAAATTAAAGTGGGCTTTCAGTATGTATGACCTGGATGGCAAT
GGATATATATCTCGACAAGAGATGCTGGAAATTGTTACGGCAAGTGTTTGTATTTGTGTT
ACTTTTTTAATTTTAGAATATATATATGCATATTGTATAAGTAATGGAATTCTAAAACTT
GTCAG---TCAAATCTTTTGACCAATTGGTTGCTACTGAAAACATGGGTTATCTAGTGCT
GTTGTTAGGAAAAGTAGTAACTTTAATTGCATAATTTTAAACAAGTGATGGCTTAAATTT
GAAGGCAATTATTCCAGAAAACTTCTGTTTTAGAGATGCGTAAAAAGAGGACTGG
>MY5128_Hexurella_WhetstoneMtns_FrenchJoeCyn
------------------------------------------------------------
------------------------------------------------------------
------------------------CATGTTTT----------------------------
--------------------------------------------------CGACTTTGAT
GCAA----TGGTGAGGACATTGATTTCCGGAA--TTTCTTGTGCCCT-AGTGTGACCT-C
CGAGGAAAGCTTGAGCAGAAATTAAAGTGGGCTTTCAGTATGTATGACCTGGATGGCAAT
GGATATATATCTCGACAAGAGATGCTGGAAATTGTTACGGCAAGTTTTTGCATTTGTATT
ACTTTTTTAATTTTAGAATATAGATATGCATATTGTACAAGTAATGGAATTCTAAAACT-
--------------------------------------------TG--------------
------------------------------------------------------------
-------------------------------------------------------
>MY5131_Hexurella_PedregosaMtns_PruneCyn
AAGCCAAATCAAAGAAGGAAAATGGGAAAACAAAACAGCAAACTGAAACCCGAAGTTTTG
GAAGATCTTCGTCAAAACACAGAGTTTACAGATGCTGAAATTCAGGAATGGTACAAAGGG
TTTCTCAAAGACTGCCCCAGCGGACATCTCTCCATTGAAGAATTTAAAAAAATCTATGGA
AACTTTTTCCCGTATGGTGATGCTTCTAAATTTGCGGAACATGTTTTTCGCACTTTCGAT
GCAAATGGTGACGGGACTATTGATTTCCGGGAATTTCTTTGTGCCCTGAGTGTGACCTCC
CGCGGAAAGCTTGAGCAGAAATTAAAGTGGGCTTTCAGTATGTATGACCTAGATGGCAAT
GGATATATATCTCGACAAGAGATGCTGGAAATTGTTACGGCAAGTTTTTGCATTTGTATT
AC-TTCTTAATTTTAGAATATATATATGCATATTGTACAAGTAATGGAATTGTAAATCTT
GTCAG---TCAAATCTTTTGACTAACTGGTTGCTACTGAAAACATGGGTTATCTAGTGCT
GTTGTTAGGAAAAGTAGTAACTTTAATCGCATAATTTTAAACAAGTGATGGCTTAAATTT
GAAGGCAATTATTCCAGAAAACTTCTGTTTTAGAGATGCGTAAAAAGAGGACTAG
>MY5132_Hexurella_PedregosaMtns_PruneCyn
AAGCCAAATCAAAGAAGGAAAATGGGAAAACAAAACAGCAAACTGAAACCCGAAGTTTTG
GAAGATCTTCGTCAAAACACAGAGTTTACAGATGCTGAAATTCAGGAATGGTACAAAGGG
TTTCTCAAAGACTGCCCCAGCGGACATCTCTCCATTGAAGAATTTAAAAAAATCTATGGA
AACTTTTTCCCGTATGGTGATGCTTCTAAATTTGCGGAACATGTTTTTCGCACTTTCGAT
GCAAATGGTGACGGGACTATTGATTTCCGGGAATTTCTTTGTGCCCTGAGTGTGACCTCC
CGCGGAAAGCTTGAGCAGAAATTAAAGTGGGCTTTCAGTATGTATGACCTAGATGGCAAT
GGATATATATCTCGACAAGAGATGCTGGAAATTGTTACGGCAAGTTTTTGCATTTGTATT
AC-TTCTTAATTTTAGAATATATATATGCATATTGTACAAGTAATGGAATTGTAAATCTT
GTCAG---TCAAATCTTTTGACTAACTGGTTGCTACTGAAAACATGGGTTATCTAGTGCT
GTTGTTAGGAAAAGTAGTAACTTTAATTGCATAATTTTAAACAAGTGATGGCTTAAATTT
GAAGGCAATTATTCCAGAAAACTTCTGTTTTAGAGATGCGTAAAAAGAGGACTAG
>MY5136_Hexurella_MiddlemarchCyn
AAGCCAAATCAAAGAAGGAAAATGGGAAAACAAAACAGCAAACTGAAACCCGAAGTTTTG
GAAGATCTTCGTCAAAACACAGAGTTTACAGATGCTGAAATTCAGGAATGGTACAAAGGG
TTTCTCAAAGACTGCCCCAGCGGACATCTCTCCATTGAAGAATTTAAAAAAATCTATGGA
AACTTTTTCCCGTATGGTGATGCTTCTAAATTTGCGGAACATGTTTTTCGCACTTTCGAT
GCAAATGGTGACGGGACTATTGATTTCCGGGAATTTCTTTGTGCCCTGAGTGTGACCTCC
CGCGGAAAGCTTGAGCAGAAATTAAAGTGGGCTTTCAGTATGTATGACCTGGATGGCAAT
GGATATATATCTCGACAAGAGATGCTGGAAATTGTTACGGCAAGTTTTTGCATTTGTATT
AC-TTTTTTAATTTTAAA-ATATATATGTATATTGTACAAGTAATGGAATTCTAAAACTT
GTCAG---TCAAATCTTTTGACTAACTGGTTGCTACTGAAAACATGGGTTATCTAGTGCT
GTTGTTAGGAAAAGTAGTAACTTTAATTGCTTAATTTTAAACAAGTGATGGCTTAAATTT
GAAGGCAATTATTCCAGAAAACTACTGTTTTAGAGATGCGTAAAAAGAGGACTGG
>MY5147_Hexurella_DragoonMtns_NF_345A
AAGCCAAATCAAAGAAGGAAAATGGGAAAACAAAACAGCAAACTGAAACCCGAAGTTTTG
GAAGATCTTCGTCAAAACACAGAGTTTACAGATGCTGAAATTCAGGAATGGTACAAAGGG
TTTCTCAAAGACTGCCCCAGCGGACATCTCTCCATTGAAGAATTTAAAAAAATCTATGGA
AACTTTTTCCCGTATGGTGATGCTTCTAAATTTGCGGAACATGTTTTTCGCACTTTCGAT
GCAAATGGTGACGGGACTATTGATTTCCGGGAATTTCTTTGTGCCCTGAGTGTGACCTCC
CGCGGAAAGCTTGAGCAGAAATTAAAGTGGGCTTTCAGTATGTATGACCTGGATGGCAAT
GGATATATATCTCGACAAGAGATGCTGGAAATTGTTACGGCAAGTTTTTGCATTTGTATT
AC-TTTTTTAATTTTAAA-ATATATATGTATATTGAACAAGTAATGGAATTCTAAAACTT
GTCAG---TCAAATCTTTTGACTAACTGGTTGCTACTGAAAACATGGGTTATCTAGTGCT
GTTGTTAGGAAAAGTAGTAACTTTAATTGCATAATTTTAAACAAGTGATGGCTTAAATTT
GAAGGCAATTATTCCAGAAAACTACTGTTTTAGAGATGCGTAAAAAGAGGACTGG
>MY5152_Hexurella_WhetstoneMtns_ApacheCyn
AAGCCAAATCAAAGAAGGAAAATGGGAAAACAAAACAGCAAACTGAAACCCGAAGTTTTG
GAAGATCTTCGTCAAAACACAGAGTTTACAGATGCTGAAATTCAAGAATGGTACAAAGGG
TTTCTCAAAGACTGCCCCAGCGGACATCTCTCCATTGAAGAATTTAAAAAAATCTATGGA
AACTTTTTCCCGTATGGTGATGCTTCTAAATTTGCGGAACATGTTTTTCGCACTTTCGAT
GCAAATGGTGACGGGACTATTGATTTCCGGGAATTTCTTTGTGCCCTGAGTGTGACCTCC
CGAGGAAAGCTTGAGCAGAAATTAAAGTGGGCTTTCAGTATGTATGACCTGGATGGCAAT
GGATATATATCTCGACAAGAGATGCTGGAAATTGTTACGGCAAGTTTTTGCATTTGTATT
ACTTTTTTAATTTTAGAATATAGATATGCATATTGTACAAGTAATGGAATTCTAAAACTT
GTCAA---TCAAATCCTTTGACTAACTGGTTGCTACTGAAAACATGGGTTATC-AGTGCT
GCTGTTAGGAAAAGTAGTAACTTTAATTGCATAATTTTAAACAAGTGATGGCTTAAATTT
GAAGGCAATTATTCCAGAAGAC----------GAGATGCATAAAAAGAGGACTGG
>MY5154_Hexurella_SantaRitaMtns_AdobeCyn
AAGCCAAATCAAAGAAGGAAAATGGGAAAACAAAACAGCAAACTGAAACCCGAAGTTTTG
GAAGATCTTCGTCAAAACACAGAGTTTACAGATGCTGAAATTCAAGAATGGTACAAAGGG
TTTCTCAAAGACTGCCCCAGCGGACATCTTTCCATTGAAGAATTTAAAAAAATCTATGGA
AACTTTTTCCCGTATGGTGATGCTTCTAAATTTGCGGAACATGTTTTTCGCACTTTCGAT
GCAAATGGTGACGGGACTATTGATTTCCGGGAATTTCTTTGTGCCCTGAGTGTGACCTCC
CGAGGAAAGCTTGAGCAGAAATTAAAGTGGGCTTTCAGTATGTATGACCTGGATGGTAAT
GGATATATATCTCGACAAGAGATGCTGGAAATTGTTACGGCAAGTGTTTGCATTTGTATT
ACTTTTTTAATTTTGGAATATATATATGCATGTTGTATAAGTAATGGAATTCTAAAACTT
GTCAG---TCAAATCTTTTGACTAACTGGTTGCTACTGAAAACATGGGTTATCTAGTGCT
GTTGTTAGGAAAAATAGTAACTTTAATTGCATAAATTTAAACAAATGATGGCTTAAATTT
GAAGGCAATTATTCCAGAAAACTCCTGTTTTAGAGATGCGTAAAAAGAGGACTGG
>MY5157_Hexurella_SantaCatalinaMtns_Redington
AAGCCAAATCAAAGAAGGAAAATGGGAAAACAAAACAGCAAACTGAAACCCGAAGTTTTG
GAAGATCTTCGTCAAAACACAGAGTTTACAGATGCTGAAATTCAAGAATGGTACAAAGGG
TTTCTCAAAGACTGCCCCAGCGGACATCTTTCCATTGAAGAATTTAAAAAAATCTATGGA
AACTTTTTCCCGTATGGTGATGCTTCTAAATTTGCGGAACATGTTTTTCGCACTTTCGAT
GCAAATGGTGACGGGACTATTGATTTCCGGGAATTTCTTTGTGCCCTGAGTGTGACCTCC
CGAGGAAAGCTTGAGCAGAAATTAAAGTGGGCTTTCAGTATGTATGACCTGGATGGCAAT
GGATATATATCTCGACAAGAGATGCTGGAAATTGTTACGGCAAGTGTTTGCATTTGTATT
ACTTTTTTAATTTTAGAATATGTATCTGCATATTGTATAAGTAATGGAATTCTAAAACTT
GTCAG---TCAAATCTTTTGACTAACTGGTCACTACTGAAAACATGGGTTATCTAGTGCT
GCTGTTAGGAAAAGTAGTAACTTTAATTGCATAATTTTAAACAAGTGATGGCTTAAATTT
GAAGGCAATTATTCCAGAAAACTTCTGTTTTAGAGATGCGTAAAAAGAGGACTGG
>MY5164_Hrupicola_Temecula
------------------------------------------------------------
----------------------------CAGATGCTGAAATTCAAGAATGGTACAAAGGA
TTTCTTAAAGACTGCCCCAGTGGACATCTCTCCATTGAAGAATTTAAAAAAATCTATGGA
AACTTTTTCCCGTATGGTGATGCTTCTAAATTTGCGGAACATGTTTTTCGCACTTTCGAT
GCAAATGGTGACGGGACTATTGATTTCCGGGAATTCCTTTGTGCCCTGAGTGTGACCTCC
CGAGGAAAGCTTGAGCAGAAATTGAAATGGGCCTTCAGTATGTATGACCTGGATGGCAAT
GGATATATATCTCGACAAGAGATGCTGGAAATTGTTACGGCAAGTTTTTGAATTTGTATT
GCTTTTTTAACTTTGGAATGTTTATACGCATATTATATAAATGATAGAATTCTAAAAATT
GTCTGTCGTCAAAACTGTTGGCTAACTGTTTTCTACTGAAAACATGGGTTATCTAGTGCT
TTTGCTGGAAAAAGTAGTAACTTTAATTACATAATTTTAAACAAGTGATGGCATAAATTT
GAAAGCAATTATTCCCGAAAACTTTTGTTTTAGAGATGCAAAAAA----------
>MY5165_Hrupicola_Temecula
AAGCCAAATCAAGGAATAAAAATGGGAAAACAAAACAGC--------ACCCGAAGTTTTG
GAAGATCTCCGTCAAAACACAGAGTTTACAGATGCTGAAATTCAAGAATGGTACAAAGGA
TTTCTTAAAGACTGCCCCAGTGGACATCTCTCCATTGAAGAATTTAAAAAAATCTATGGA
AACTTTTTCCCGTATGGTGATGCTTCTAAATTTGCGGAACATGTTTTTCGCACTTTCGAT
GCAAATGGTGACGGGACTATTGATTTCCGGGAATTCCTTTGTGCCCTGAGTGTGACCTCC
CGAGGAAAGCTTGAGCAGAAATTGAAATGGGCCTTCAGTATGTATGACCTGGATGGCAAT
GGATATATATCTCGACAAGAGATGCTGGAAATTGTTACGGCAAGTTTTTGAATTTGTATT
GCTTTTTTAACTTTGGAATGTTTATACGCATATTATATAAATGATAGAATTCTAAAAATT
GTCTGTCGTCAAAACTGTTGGCTAACTGTTTTCTACTGAAAACATGGGTTATCTAGTGCT
TTTGCTGGAAAAAGTAGTAACTTTAATTACATAATTTTAAACAAGTGATGGCATAAATTT
GAAAGCAATTATTCCCGAAAACTTTTGTTTTAGAGATGCAAAAAAG-AAGACTAG
>MY5175_Hapachea_HarshawRd_PatagoniaMtns
AAGCCAAATCAAAGAAGGAAAATGGGAAAACAAAACAGCAAACTGAAACCCGAAGTTTTG
GAAGATCTTCGTCAAAACACAGAGTTTACAGATGCTGAAATTCAAGAATGGTACAAAGGG
TTTCTCAAAGACTGCCCCAGCGGACATCTTTCCATTGAAGAATTTAAAAAAATCTATGGA
AACTTTTTCCCGTATGGTGATGCTTCTAAATTTGCGGAACATGTTTTTCGCACTTTCGAT
GCAAATGGTGACGGGACTATTGATTTCCGGGAATTTCTTTGTGCCCTGAGTGTGACCTCC
CGAGGAAAGCTTGAGCAGAAATTAAAGTGGGCTTTCAGTATGTATGACCTGGATGGCAAT
GGATATATATCTCGACAAGAGATGCTGGAAATTGTTACGGCAAGTGTTTGCATTTGTATT
ACTTTTTTATTTTTAGAATATATATATGCATATTGTATAAGTAATGAAATTCTAAAACTT
GTCAG---TCAAATCTTTTGACTAACTGGTTGCTACTGAAAACATGGGTTATCTAGTGCT
GTTGTTAGGAAAAGTAGTAACTTTAATTGCATAATTTTAAACAAGTGATGGCCTAAATTT
GAAGGCAATTATTCCAGAAAACTTCTGTTTTACAGATGCGTAAAAAGTGGACTGG
>MY5180_Hapachea_MustrangPk_MustangMtns
AAGCCAAATCAAAGAAGGAAAATGGGAAAACAAAACAGCAAACTGAAACCCGAAGTTTTG
GAAGATCTTCGTCAAAACACAGAGTTTACAGATGCTGAAATTCAAGAATGGTACAAAGGG
TTTCTCAAAGACTGCCCCAGCGGACATCTCTCCATTGAAGAATTTAAAAAAATCTATGGA
AACTTTTTCCCGTATGGTGATGCTTCTAAATTTGCGGAGCATGTTTTTCGCACTTTCGAT
GCAAATGGTGACGGGACTATTGATTTCCGGGAATTTCTTTGTGCCCTGAGTGTGACCTCC
CGAGGAAAGCTTGAGCAGAAATTAAAGTGGGCTTTCAGTATGTATGACCTGGATGGCAAT
GGATATATATCTCGACAAGAGATGCTGGAAATTGTTACGGCAAGTTTTTGCATTTGTATT
ACTTTTTTAATTTTAGAATATAGATATGCATATTGTACAAGTAATGGAATTCTAAAACTT
GTCAG---TCAAATCTTTTGACTAACTGGTTGCTACTGAAAACATGGGTTATCTAGTGCT
GCTGTTAGGAAAAGTAGTAACTTTAATTGCATAATTTTAAACAAGTGATGGCTTAAATTT
GAAGGCAATTATTCCAGAAGAC----------GAGATGTGTAAAAAGAGGACTGG
>MY5181_Hapachea_MustrangPk_MustangMtns
AAGCCAAATCAAAGAAGGAAAATGGGAAAACAAAACAGCAAACTGAAACCCGAAGTTTTG
GAAGATCTTCGTCAAAACACAGAGTTTACAGATGCTGAAATTCAAGAATGGTACAAAGGG
TTTCTCAAAGACTGCCCCAGCGGACATCTCTCCATTGAAGAATTTAAAAAAATCTATGGA
AACTTTTTCCCGTATGGTGATGCTTCTAAATTTGCGGAACATGTTTTTCGCACTTTCGAT
GCAAATGGTGACGGGACTATTGATTTCCGGGAATTTCTTTGTGCCCTGAGTGTGACCTCC
CGAGGAAAGCTTGAGCAGAAATTAAAGTGGGCTTTCAGTATGTATGACCTGGATGGCAAT
GGATATATATCTCGACAAGAGATGCTGGAAATTGTTACGGTAAGTTTTGGCATTTGTATT
ACTTTTTTAATTTTAGAATATAGATATGCATATTGTACAAGTAATGGAATTCTAAAACTT
GTCAG---TCAAATCTTTTGACTAACTGGTTGCTACTGAAAACATGGGTTATCTAGTGCT
GCTGTTAGGAAAAGTAGTAACTTTAATTGCATAATTTTAAGCAAGTGATGGCTTAAATTT
GAAGGCAATTATTCCAGAAAACTTCTGTTTTAGAGATGCGTAAAAAGAGGGCTGG
>MY5193_Hapachea_HarshawRd_PatagoniaMtns
AAGCCAAATCAAAGAAGGAAAATGGGAAAACAAAACAGCAAACTGAAACCCGAAGTTTTG
GAAGATCTTCGTCAAAACACAGAGTTTACAGATGCTGAAATTCAAGAATGGTACAAAGGG
TTTCTCAAAGACTGCCCCAGCGGACATCTTTCCATTGAAGAATTTAAAAAAATCTATGGA
AACTTTTTCCCGTATGGTGATGCTTCTAAATTTGCGGAACATGTTTTTCGCACTTTCGAT
GCAAATGGTGACGGGACTATTGATTTCCGGGAATTTCTTTGTGCCCTGAGTGTGACCTCC
CGAGGAAAGCTTGAGCAGAAATTAAAGTGGGCTTTCAGTATGTATGACCTGGATGGCAAT
GGATATATATCTCGACAAGAGATGCTGGAAATTGTTACGGCAAGTGTTTGCATTTGTATT
ACTTTTTTATTTTTAGAATATATATATGCATATTGTATAAGTAATGAAATTCTAAAACTT
GTCAG---TCAAATCTTTTGACTAACTGGTTGCTACTGAAAACATGGGTTATTTAGTGCT
GTTGTTAGGAAAAGTAGTAACTTTAATTGCATAATTTTAAACAAGTGATGGCCTAAATTT
GAAGGCAATTATTCCAGAAAACTTCTGTTTTACAGATGCGTAAAAAGAGGACTGG
>MY5194_Hapachea_Ordsummit_MtOrd
AAGCCAAATCAAAGAA-GAAAATGGGAAAACAAAACAG-AAACTGAAACCCGAAGTTTTG
GAAGATCTTCGTCAAAACACAGAGTTTACAGATGCTGAAATTCAAGAATGGTACAAAGGG
TTTCTCAAAGACTGCCCCAGCGGACATCTCTCCATTGAAGAGTTTAAAAAAATCTATGGA
AACTTTTTCCCGTATGGTGATGCTTCTAAATTTGCGGAACATGTTTTTCGCACTTTTGAT
GCAAATGGTGACGGGACTATTGATTTCCGGGAATTTCTTTGTGCCCTGAGTGTGACCTCC
CGAGGAAAGCTTGAGCAGAAATTAAAGTGGGCTTTCAGTATGTATGACCTGGATGGCAAT
GGATATATATCTCGACAAGAGATGCTGGAAATTGTTACGGCAAGTTTTTGCATTTGTATT
CC-TTTTTTAATTTAAAATATACATATGCGTATTGTATAAATGATGGAATTCTAAAACTG
GTCAGTAGTCAAATCTGTTGACTAACTGGTTGCTCCTGATAACATAGGTTATCTAGCACT
GTTGCTGGGGAAAGTAGTAATATTAATTGAATAATTTTGAAGAAGTGATGGTTTAAATTT
CAAAGCAATTCTT-CAAAAAACTTCTGTTTTAGAGAA------------------
>MY5195_Hapachea_Ordsummit_MtOrd
AAGCCAAATCAAAGAA-GAAAATGGG----------------------------------
--------------AAACACAGAGTTTACAGATGCTGAAATTCAAGAATGGTACAAAGGG
TTTCTCAAAGACTGCCCCAGCGGACATCTCTCCATTGAAGAGTTTAAAAAAATCTATGGA
AACTTTTTCCCGTATGGTGATGCTTCTAAATTTGCGGAACATGTTTTTCGCACTTTTGAT
GCAAATGGTGACGGGACTATTGATTTCCGGGAATTTCTTTGTGCCCTGAGTGTGACCTCC
CGAGGAAAGCTTGAGCAGAAATTAAAGTGGGCTTTCAGTATGTATGACCTGGATGGCAAT
GGATATATATCTCGACAAGAGATGCTGGAAATTGTTACGGCAAGTTTTTGCATTTGTATT
CC-TTTTTTAATTTAAAATATACATATGCGTATTGTATAAATGATGGAATTCTAAAACTG
GTCAGTAGTCAAATCTGTTGACTAACTGGTTGCTCCTGATAACATAGGTTATCTAGCACT
GTTGCTGGGGAAAGTAGTAATATTAATTGAATAATTTTGAAGAAGTGATGGTTTAAATTT
CAAAGCAATTCTT-CAAAAAACTTCT-TTTTAGAGAACCGTAAAAAGAGGGCTGG
>MY5266_Hencina_CerroBolla
AAGCCAAATCAAAGAATAAAAATGGGAAAACAAAACAGCAAACTGAAACCCGAAGTTTTG
GAAGATCTCCGTCAAAACACAGAGTTTACAGATGCTGAAATTCAAGAATGGTACAAAGGA
TTTCTTAAAGACTGCCCCAGTGGACATCTCTCCATTGAAGAATTTAAAAAAATCTATGGA
AACTTTTTCCCGTATGGTGATGCTTCTAAATTTGCGGAACATGTTTTTCGCACTTTCGAT
GCAAATGGTGACGGGACTATTGATTTCCGGGAATTCCTTTGTGCCCTGAGTGTGACCTCC
CGAGGAAAGCTTGAGCAGAAATTGAAATGGGCTTTCAGTATGTATGACCTGGATGGCAAT
GGATATATATCTCGACAAGAGATGCTGGAAATTGTTACGGCAAGTTTTTGCATTTGTATT
ACTTTTTTAACTTTAGAATGTTTATACGCATATAACATAAATGGTAGAATTCTGAAAATT
GTCAGTCCTCAAATCTGTTGACTAACTGTTTGCTACTGAAAATATGGGTTATCTAGTGCT
GTTGCTGGGAAAAGTAGTAGCTTTAATTATATAATTTTAAACAAGTGATGGCATAAATTT
GAAAGCAATTATTCCG---------------------------------------
>MY5267_Hencina_CerroBolla
AAGCCAAATCAAAGAATAAAAATGGGAAAACAAAACAGCAAACTGAAACCCGAAGTTTTG
GAAGATCTCCGTCAAAACACAGAGTTTACAGATGCTGAAATTCAAGAATGGTACAAAGGA
TTTCTTAAAGACTGCCCCAGTGGACATCTCTCCATTGAAGAATTTAAAAAAATCTATGGA
AACTTTTTCCCGTATGGTGATGCTTCTAAATTTGCGGAACATGTTTTTCGCACTTTCGAT
GCAAATGGTGACGGGACTATTGATTTCCGGGAATTCCTTTGTGCCCTGAGTGTGACCTCC
CGAGGAAAGCTTGAGCAGAAATTGAAATGGGCTTTCAGTATGTATGACCTGGATGGCAAT
GGATATATATCTCGACAAGAGATGCTGGAAATTGTTACGGCAAGTTTTTGCATTTGTATT
ACTTTTTTAACTTTAGAATGTTTATACGCATATAACATAAATGGTAGAATTCTGAAAATT
GTCAGTCCTCAAATCTGTTGACTAACTGTTTGCTACTGAAAATATGGGTTATCTAGTGCT
GTTGCTGGGAAAAGTAGTAGCTTTAATTATATAATTTTAAACAAGTGATGGCATAAATTT
GAAAGCAATTATTCCGGAAAACTTATGTTTTAGAGATGTGTAGAAAGAGGACTAG
>MY5269_Hexurella_GuadalupeValley
AAGCCAAATCAAAGAATAAAAATGGGAAAACAAAACAGCAAACTGAAACCCGAAGTTTTG
GAAGATCTCCGTCAAAACACAGAGTTTACAGATGCTGAAATTCAAGAATGGTACAAAGGA
TTTCTTAAAGACTGCCCCAGTGGACATCTCTCCATTGAAGAATTTAAAAAAATCTATGGA
AACTTTTTCCCGTATGGTGATGCTTCTAAATTTGCGGAACATGTTTTTCGCACTTTCGAT
GCAAATGGTGACGGGACTATTGATTTCCGGGAATTCCTTTGTGCCCTGAGTGTGACCTCC
CGAGGAAAGCTTGAGCAGAAATTGAAATGGGCTTTCAGTATGTATGACCTGGATGGCAAT
GGATATATATCTCGACAAGAGATGCTGGAAATTGTTACGGCAAGTTTTTGCATTTGTATT
ACTTTTTTAACTTTAGAATGTTTATACGCATATTACATAAATGGTAGAATTCTAAAAATT
GTCAGTCCTCAAATCTGTTGACTAACTGTTTGCTACTGAAAATATGGGTTATCTAGTGCT
GTTGCTGGGAAAAGTAGTAGCTTTAATTATATAATTTTAAACAAGTGATGGCATAAATTT
GAAAGCAATTATTCCAGAAAACTTATGTTTTAGAGATGTGTAGAAAGAGGACTAG
>MY5271_Hexurella_GuadalupeValley
AAGCCAAATCAAAGAATAAAAATGGGAAAACAAAACAGCAAACTGAAACCCGAAGTTTTG
GAAGATCTCCGTCAAAACACAGAGTTTACAGATGCTGAAATTCAAGAATGGTACAAAGGA
TTTCTTAAAGACTGCCCCAGTGGACATCTCTCCATTGAAGAATTTAAAAAAATCTATGGA
AACTTTTTCCCGTATGGTGATGCTTCTAAATTTGCGGAACATGTTTTTCGCACTTTCGAT
GCAAATGGTGACGGGACTATTGATTTCCGGGAATTCCTTTGTGCCCTGAGTGTGACCTCC
CGAGGAAAGCTTGAGCAGAAATTGAAATGGGCTTTCAGTATGTATGACCTGGATGGCAAT
GGATATATATCTCGACAAGAGATGCTGGAAATTGTTACGGCAAGTTTTTGCATTTGTATT
ACTTATTTAACTTTAGAATGTTTATACGCATATTACATAAATGGTAGAATTCTAAAAATT
GTCAGTCCTCAAATCTGTTGACTAACTGTTTGCTACTGAAAATATGGGTTATCTAGTGCT
GTTGCTGGGAAA---------------TAAATAATTTTAAACAAGTGATGGCATAAATTT
GAAAGCAATAATTCCGGAAAACTTATGTTTTAGAGATGTGTAGAAAGAGGACTAG
>MY5276_Hexurella_SanPedro_Martir
AAGCCAAATCAAAGAATAAAAATGGGAAAACAAAACAGCAAACTGAAACCCGAAGTTTTG
GAAGATCTCCGTCAAAACACAGAGTTTACAGATGCTGAAATTCAAGAATGGTACAAAGGA
TTTCTTAAAGACTGCCCCAGTGGACATCTCTCCATTGAAGAATTTAAAAAAATCTATGGA
AACTTTTTCCCGTATGGTGATGCTTCTAAATTTGCGGAACATGTTTTTCGCACTTTCGAT
GCAAATGGTGACGGGACTATTGATTTCCGGGAATTCCTTTGTGCCCTGAGTGTGACCTCC
CGAGGAAAGCTTGAGCAGAAATTGAAATGGGCTTTCAGTATGTATGACCTGGATGGCAAT
GGATATATATCTCGACAAGAGATGCTGGAAATCGTTACGGCAAGTTTTTGCATTTGTATT
ACTTTTTTAACTTTAGAATGTTTATATGCATATTACATAAATGGTAGAATTCTAGAAATT
GTCAGTCGTCAAATCTGTTGACTAACTGTTTGCTACTGAAAACATGGGTTACCTAGTGCT
GTTGCTGGGAAAAGTAGTAACTTTAATTATATAATTTTAAACAAGTGATGGCATAAATTT
GAAAGCAATTATTCCGGAAAACTTTTGTTTTAGAGAGGCGTAGAAAGAGGACTAG
>MY5277_Hexurella_SanPedro_Martir
AAGCCAAATCAAAGAATAAAAATGGGAAAACAAAACAGCAAACTGAAACCCGAAGTTTTG
GAAGATCTCCGTCAAAACACAGAGTTTACAGATGCTGAAATTCAAGAATGGTACAAAGGA
TTTCTTAAAGACTGCCCCAGTGGACATCTCTCCATTGAAGAATTTAAAAAAATCTATGGA
AACTTTTTCCCGTATGGTGATGCTTCTAAATTTGCGGAACATGTTTTTCGCACTTTCGAT
GCAAATGGTGACGGGACTATTGATTTCCGGGAATTCCTTTGTGCCCTGAGTGTGACCTCC
CGAGGAAAGCTTGAGCAGAAATTGAAATGGGCTTTCAGTATGTATGACCTGGATGGCAAT
GGATATATATCTCGACAAGAGATGCTGGAAATCGTTACGGCAAGTTTTTGCATTTGTATT
ACTTTTTTAACTTTAGAATGTTTATATGCATATTACATAAATGGTAGAATTCTAGAAATT
GTCAGTCGTCAAATCTGTTGACTAACTGTTTGCTACTGAAAACATGGGTTACCTAGTGCT
GTTGCTGGGAAAAGTAGTAACTTTAATTATATAATTTTAAACAAGTGATGGCATAAATTT
GAAAGCAATTATTCCGGAAAACTTTTGTTTTAGAGAGGCGTAGAAAGAGGACTAG
>MY5280_Hexurella_ArroyoSalado
AAGCCAAATCAAAGAATAAAAATGGGAAAACAAAACAGCAAACTGAAACCCGAAGTTTTG
GAAGATCTCCGTCAAAACACAGAGTTTACAGATGCTGAAATTCAAGAATGGTACAAAGGA
TTTCTTAAAGACTGCCCCAGTGGACATCTCTCCATTGAAGAATTTAAAAAAATCTATGGA
AACTTTTTCCCGTATGGTGATGCTTCTAAATTTGCGGAACATGTTTTTCGCACTTTCGAT
GCAAATGGTGACGGGACTATTGATTTCCGGGAATTCCTTTGTGCCCTGAGTGTGACCTCC
CGAGGAAAGCTTGAGCAGAAATTGAAATGGGCTTTCAGTATGTATGACCTGGATGGCAAT
GGATATATATCTCGACAAGAGATGCTGGAAATTGTTACGGTAAGTTTTTGCATATGTATT
TCTTTTTTAACTTTAGAATGTTTATACGCGTATTATATAAATGGCAGAATTCTAAAAATT
GTCATTCGTCAAATCTGCTGACTAACTGTTTGTTGCTGAAAACATGGGTTATCTAGTGCT
GTTTCTGGGAAAAGTAGTAACTTTACTTATATAATTTTAAGCAAGTGATTGCATAAATTT
GAAAGGAATTATTCCCAGAAACTTTTGTTTTAGAGATGCGTAAAA---GGGACTG
>MY5282_Hexurella_ArroyoSalado
-----------------------------ACAAAACAGCAAACTGAAACCCGAAGTTTTG
GAAGATCTCCGTCAAAACACAGAGTTTACAGATGCTGAAATTCAAGAATGGTACAAAGGA
TTTCTTAAAGACTGCCCCAGTGGACATCTCTCCATTGAAGAATTTAAAAAAATCTATGGA
AACTTTTTCCCGTATGGTGATGCTTCTAAATTTGCGGAACATGTTTTTCGCACTTTCGAT
GCAAATGGTGACGGGACTATTGATTTCCGGGAATTCCTTTGTGCCCTGAGTGTGACCTCC
CGAGGAAAGCTTGAGCAGAAATTGAAATGGGCTTTCAGTATGTATGACCTGGATGGCAAT
GGATATATATCTCGACAAGAGATGCTGGAAATTGTTACGGTAAGTTTTTGCATATGTATT
TCTTTTTTAACTTTAGAATGTTTATACGCGTATTATATAAATGGCAGAATTCTAAAAATT
GTCATTCGTCAAATCTGCTGACTAACTGTTTGTTGCTGAAAACATGGGTTATCTAGTGCT
GTTTCTGGGAAAAGTAGTAACTTTACTTATATAATTTTAAGCAAGTGATTGCATAAATTT
GAAAGGAATTATTCCCAGAAACTTTTGTTT-------------------------
>MY5286_Hrupicola_SweetwaterSpr_OrdMtn
--GCCAAATCAAAGAATAAAAATGGGAAAACAAAACAGCAAACTGAAACCCGAAGTTTTG
GAAGATCTCCGTCAAAACACAGAGTTTACAGATGCTGAAATTCAAGAATGGTACAAAGGA
TTTCTTAAAGACTGCCCCAGTGGACATCTCTCCATTGAAGAATTTAAAAAAATCTATGGA
AACTTTTTCCCGTATGGTGATGCTTCTAAATTTGCGGAACACGTTTTTCGCACTTTCGAT
GCAAACGGTGACGGGACTATTGATTTCCGGGAATTCCTTTGTGCTCTGAGTGTGACCTCC
CGAGGAAAGCTTGAGCAGAAATTGAAATGGGCTTTCAGTATGTATGACCTGGATGGCAAT
GGATATATATCTCGACAAGAGATGCTAGAAATTGTTACGGCAAGTTTTTGCATTTGTATT
ACTTTTTTAACTTTAGAATGTTTATACGCATATTATATAAATGATAGAATTCTAAAAATT
GTAAGTCGTTGAGCATGTTGACTAACTGTTTGCTACTGAAAACATGGGTTATCTAGTGCT
GTTGCTGGAAAAAGTAGTAACTTTGATTTAATAATTTTAAACAAGTGATGGCATAAATTT
TAAAGCAATTATTCCCGAAAACTTTTGTTTTAGAGATGCGTAAACAGAGGACTAG
>MY5287_Hrupicola_SweetwaterSpr_OrdMtn
------------------------------------------------------------
------------------ACAGAGTTTACAGATGCTGAAATTCA----------------
---------------TTCAGTGGACATCTCTCCATTGAAGAATTTAAAAAAATCTATGGA
AACTTTTTCCCGTATGGTGATGCTTCTAAATTTGCGGAACACGTTTTTCGCACTTTCGAT
GCAAACGGTGACGGGACTATTGATTTCCGGGAATTCCTTTGTGCTCTGAGTGTGACCTCC
CGAGGAAAGCTTGAGCAGAAATTGAAATGGGCTTTCAGTATGTATGACCTGGATGGCAAT
GGATATATATCTCGACAAGAGATGCTAGAAATTGTTACGGCAAGTTTTTGCATTTGTATT
ACTTTTTTAACTTTAGAATGTTTATACGCATATTATATAAATGATAGAATTCTAAAAATT
GTAAGTCGTTGAGCATGTTGACTAACTGTTTGCTACTGAAAACATGGGTTATCTAGTGCT
GTTGCTGGAAAAAGTAGTAACTTTGATTTAATAATTTTAAACAAGTGATGGCATAAATTT
TAAAGCAATTATTCCCGAAAACTTTTGTTTTAGAGATGCGTAAACAGAGGACTAG
>MY5288_Hrupicola_Deadman_Hills
-------------GAATAAAAATGGGAAAACAAAACAGCAAACTGAAACCCGAAGTTTTG
GAAGATCTCCGTCAAAACACAGAGTTTACAGATGCTGAAATTCAAGAATGGTACAAAGGA
TTTCTTAAAGACTGCCCCAGTGGACATCTTTCCATTGAAGAATTTAAAAAAATCTATGGA
AACTTTTTCCCGTATGGTGATGCTTCTAAATTTGCGGAACATGTTTTTCGCACTTTCGAT
GCAAATGGTGACGGGACTATTGATTTCCGGGAATTCCTTTGTGCCCTGAGTGTGACCTCC
CGAGGAAAGCTTGAGCAGAAATTGAAATGGGCTTTCAGTATGTATGACCTGGATGGCAAT
GGATATATATCTCGACAAGAGATGCTGGAAATTGTTACGGCAAGTTTTTGCATTTGTATT
ACTTTTTTAACTTTAGAATGTTTATACGCATATTATATGATTGATAGAATTCTAAAAATT
GTCAGTCGTCAAACATGTTGACTAACTGTTTGCTACTGAAAACATGGGTTATCTAGTGCT
GTTGCTGGAAAAAGTAGTAACTTTAATTATATATCTTTAAACAAGTGATGGCA-------
-------------------------------------------------------
>MY5289_Hrupicola_Deadman_Hills
-------------------------------------GCAAACTGAAACCCGAAGTTTTG
GAAGATCTCCGTCAAAACACAGAGTTTACAGATGCTGAAATTCAAGAATGGTACAAAGGA
TTTCTTAAAGACTGCCCCAGTGGACATCTCTCCATTGAAGAATTTAAAAAAATCTATGGA
AACTTTTTCCCGTATGGTGATGCTTCTAAATTTGCGGAACATGTTTTTCGCACTTTTGAT
GCAAATGGTGACGGGACTATTGATTTCCGGGAATTCCTTTGTGCCCTGAGTGTGACCTCC
CGAGGAAAGCTTGAGCAGAAATTGAAATGGGCTTTCAGTATGTATGACCTGGATGGCAAT
GGATATATATCTCGACAAGAGATGCTGGAAATTGTTACGGCAAGTTTTTGCATTTGTATT
ACTTTTTTAACTTTAGAATGTTTATACGCATATTATATAACTGATAGACGACTGACAATT
TTTAGAATTCTAACATGTTGACTAACTGTTTGCTACTGAAAACATGGGTTATCTAGTGCT
GTTGCTGGAAAAAGTAGTAACTTTAATTATATAACTTTAAACAAGTGATGGCATAAATTT
GAAAGCAATTATTCCCCAAAACTTTTGCTTTA---ATGCGTAAAAAGAGGACCAG
>MY5309_Hapachea_JohnnyLyon_Hills
-------------GAAGGAAAATGGGAAAACAAAACAGCAAACTGAAACCCGAAGTTTTG
GAAGATCTTCGTCAAAACACAGAGTTTACAGATGCTGAAATTCAAGAATGGTACAAAGGG
TTTCTCAAAGACTGCCCCAGCGGACATCTCTCCATTGAAGAATTTAAAAAAATCTATGGA
AACTTTTTCCCGTATGGTGATGCTTCTAAATTTGCGGAACATGTTTTTCGCACTTTCGAT
GCAAATGGTGACGGGACTATTGATTTCCGGGAATTTCTTTGTGCCCTGAGTGTGACCTCC
CGAGGAAAGCTTGAGCAGAAATTAAAGTGGGCTTTCAGTATGTATGACCTGGATGGCAAT
GGATATATATCTCGACAAGAGATGCTGGAAATTGTTACGGCAAGTTTTTGCATTAGTATT
ACTTTTTTAATTTTAGAATATAGATATGCATATTGTACAAGTAATGGAATTCTAAAACTT
GTCAG---TCAAATCTTTTGACTAACTGGTTGCTACTGAAAACATGGGTTATCTAGTGCT
GCTGTTAGGAAAAGTAGTAACTTTAATTGCAGAATTTTAAACAAGTGATGGCTTAAATTT
GAAGGCAATTATT------------------------------------------
>MY5310_Hexurella_AntelopeCyn_CerbatMtns
------------------------------------------------------------
------------------ACAGAGTTTACAGATGCTGAAATTCAAGAATGGTACAAAGGG
TTTCTCAAAGACTGCCCCAGCGGACATCTCTCCATTGAAGAGTTTAAAAAAATCTATGGA
AACTTTTTCCCGTATGGTGATGCTTCTAAATTTGCGGAACATGTTTTTCGCACTTTTGAT
GCAAATGGTGACGGGACTATTGATTTCCGGGAATTTCTTTGTGCCCTGAGTGTGACCTCC
CGAGGAAAGCTTGAGCAGAAATTAAAGTGGGCTTTCAGTATGTATGACCTGGATGGCAAT
GGATATATATCTCGTCAAGAGATGCTGGAAATTGTTACGGCAAGTTTTTGCATTTGTATT
CC-TTTTTTAATTTAAAATATATATATGCATATTGTATAAATGATGGAATTCTAAAACTG
GTCAGTCGTCAAATCTTTTGACTAACTGGTTGCTACTGAAAACATAGGTTATCTAG----
-------GGGAAAGTAGTAACATTAATTGAATA---------------------------
-------------------------------------------------------
>MY5311_Hexurella_AntelopeCyn_CerbatMtns
------------------AAAATGGGAAAACAAAACAGCAAACTGAAACCCGAAGTTTTG
GAAGATCTTCGTCAAAACACAGAGTTTACAGATGCTGAAATTCAAGAATGGTACAAAGGG
TTTCTCAAAGACTGCCCCAGCGGACATCTCTCCATTGAAGAGTTTAAAAAAATCTATGGA
AACTTTTTCCCGTATGGTGATGCTTCTAAATTTGCGGAACATGTTTTTCGCACTTTTGAT
GCAAATGGTGACGGGACTATTGATTTCCGGGAATTTCTTTGTGCCCTGAGTGTGACCTCC
CGAGGAAAGCTTGAGCAGAAATTAAAGTGGGCTTTCAGTATGTATGACCTGGATGGCAAT
GGATATATATCTCGTCAAGAGATGCTGGAAATTGTTACGAGCCGGACTTGTCGACGAATA
CC------------TGGAAGAAGA---AAGTATTCAACGAATGACGTGGCCTTCATACTT
CCCGGACCTCAA------------------TCCGATGGAACATCTG-----TGGGACGCC
TTCGGGAGACGAATTGCTGTCCTCAAAC-CATCTCCCCAAACCACTCAGTACTCAAA---
--AAGCATCTCTTCCACCAA-----------------------------------
>MY5312_Hexurella_FoxCyn_MusicMtns
------------------------------------------------------------
-------------------------------ATGCT-AAATTCAAGAATGGTACAAAGGG
TTTCTCAAAGACTGCCCCAGCGGACATCTCTCCATTGAAGAGTTTAAAAAAATCTATGGA
AACTTTTTCCCGTATGGTGATGCTTCTAAATTTGCGGAACATGTTTTTCGCACTTTTGAT
GCAAATGGTGACGGGACTATTGATTTCCGGGAATTTCTTTGTGCCCTGAGTGTGACCTCC
CGAGGAAAGCTTGAGCAGAAATTAAAGTGGGCTTTCAGTATGTATGACCTGGATGGCAAT
GGATATATATCTCGTCAAGAGATGCTGGAAATTGTTACGGCAAGTTTTTGCATTTGTATT
CC-TTTTTTAATTTAAAATATATATATGCATATTGTATAAATGATGGAATTCTAAAACTG
GTCAGTCGTCAAATCTTTTGACTAACTGGTTGCTACTGAAAACATAGGTTATCTAGTGCT
GTTGCTGGGGAAAGTAGTAACATTAATTGAATAATTTTGAAGGAGTGATGGTTTAAATTT
GAAAGCAATT---------------------------------------------
>MY5313_Hexurella_FoxCyn_MusicMtns
------------------------------------------------------------
------------CAAAACACAGAGTTTACAGATGCTGAAATTCAAGAATGGTACAAAGGG
TTTCTCAAAGACTGCCCCAGCGGACATCTCTCCATTGAAGAGTTTAAAAAAATCTATGGA
AACTTTTTCCCGTATGGTGATGCTTCTAAATTTGCGGAACATGTTTTTCGCACTTTTGAT
GCAAATGGTGACGGGACTATTGATTTCCGGGAATTTCTTTGTGCCCTGAGTGTGACCTCC
CGAGGAAAGCTTGAGCAGAAATTAAAGTGGGCTTTCAGTATGTATGACCTGGATGGCAAT
GGATATATATCTCGTCAAGAGATGCTGGAAATTGTTACGGCAAGTTTTTGCATTTGTATT
CC-TTTTTTAATTTAAAATATATATATGCATATTGTATAAATGATGGAATTCTAAAACTG
GTCAGTCGTCAAATCTTTTGACTAACTGGTTGCTACTGAAAACATAGGTTATCTAGTGCT
GTTGCTGGGGAAAGTAGTAACATTAATTGAATAATTTTGAAGGAGT--------------
-------------------------------------------------------
>MY5314_Hexurella_Grasshopper_BrushyMtn
AAGCCAAATCAAAGAA-GAAAATGGGAAAACAAAACAGCAAACTGAAACCCGAAGTTTTG
GAAGATCTTCGTCAAAACACAGAGTTTACAGATGCTGAAATTCAAGAATGGTACAAAGGG
TTTCTCAAAGACTGCCCCAGTGGACATCTCTCCATTGAAGAGTTTAAAAAAATCTATGGA
AACTTTTTCCCGTATGGTGATGCTTCTAAATTTGCGGAACATGTTTTTCGCACTTTTGAT
GCAAATGGTGACGGGACTATTGATTTCCGGGAATTTCTTTGTGCCCTGAGTGTGACCTCC
CGAGGAAAGCTTGAGCAGAAATTAAAGTGGGCTTTCAGTATGTATGACCTGGATGGCAAT
GGATATATATCTCGTCAAGAGATGCTGGAAATTGTTACGGCAAGTTTTTGCATTTGTATT
CC-TTTTTTAATTTAAAATATGTA-ATGCATATTGTATAAATGATGGAATTCTAAAACTG
GTCAGTCGTCAAATCTTTTGACTAACTGGTTGCTACTGAAAACATAGGTTATCTAGCGCT
GTTGCTGGGGAAAGTAGTAACGTTAATTGAATAATTTTGAAGAAGTGATGGTTTAAATTT
GAAAGCAATTCTT-CAAAAAACTTCTGTTTTAGAGAACCGTAAAAAGAGGGCTGG
>MY5315_Hexurella_WagonerRd_BradshawMtns
AAGCCGAATCAAAGAA-GAAAATGGGAAAACAAAACAGCAAACTGAAACCCGAAGTTTTG
GAAGATCTTCGTCAAAACACAGAGTTTACAGATGCTGAAATTCAGGAATGGTACAAAGGG
TTTCTCAAAGACTGCCCCAGCGGACATCTCTCCATTGAAGAGTTTAAAAAAATCTATGGA
AACTTTTTCCCGTATGGTGATGCTTCTAAATTTGCGGAACATGTTTTTCGCACTTTTGAT
GCAAATGGTGACGGGACTATTGATTTCCGGGAATTTCTTTGTGCCCTGAGTGTGACCTCC
CGAGGAAAGCTTGAGCAGAAATTAAAGTGGGCTTTCAGTATGTATGACCTGGATGGCAAT
GGATATATATCTCGACAAGAGATGCTGGAAATTGTTACGGCAAGTTTTTCCATTTGTATT
CC-TTTTTTATTTTAAAATATATATATGCATGTTGTATAAATGAT-GAATTCTAAAACTG
GTCAGTTGTCAAATCTGTTGACTAACTGGTTGCTACTGAAAACATAGGTTATCTAGCGCT
GTTGCTGGGGAAAGTAGTAACGTTAATTGAATAATTTTGAAGAAGTGATGGTTTAAATTA
GAAAGCAATTCTT-CAAAAAACTTCTGTTTTAGAGAACCGTAAAA-GAGGGCTGG
>MY5316_Hexurella_WagonerRd_BradshawMtns
AAGCCGAATCAAAGAA-GAAAATGGGAAAACAAAACAGCAAACTGAAACCCGAAGTTTTG
GAAGATCTTCGTCAAAACACAGAGTTTACAGATGCTGAAATTCAGGAATGGTACAAAGGG
TTTCTCAAAGACTGCCCCAGCGGACATCTCTCCATTGAAGAGTTTAAAAAAATCTATGGA
AACTTTTTCCCGTATGGTGATGCTTCTAAATTTGCGGAACATGTTTTTCGCACTTTTGAT
GCAAATGGTGACGGGACTATTGATTTCCGGGAATTTCTTTGTGCCCTGAGTGTGACCTCC
CGAGGAAAGCTTGAGCAGAAATTAAAGTGGGCTTTCAGTATGTATGACCTGGATGGCAAT
GGATATATATCTCGACAAGAGATGCTGGAAATTGTTACGGCAAGTTTTTCCATTTGTATT
CC-TTTTTTATTTTAAAATATATATATGCATGTTGTATAAATGATGGAATTCTAAAACTG
GTCAGTTGTCAAATCTGTTGACTAACTGGTTGCTACTGAAAACATAGGTTATCTAGCGCT
GTTGCTGGGGAAAGTAGTAACGTTAATTGAATAATTTTGAAGAAGTGATGGTTTAAATTA
GAAAGCAATTCTT-CAAAAAACTTCTGTTTTAGAGAACCGTAAAA-GAGGGCTGG
>MY5317_Hrupicola_Cottonwood_SnYsidroMtns
------------------------------------------------------------
-------------------------------ATGCTGAAATTCAAGAATGGTACAAAGGA
TTTCTTAAAGACTGCCCCAGTGGACATCTCTCCATTGAAGAATTTAAAAAAATCTATGGA
AACTTTTTCCCGTATGGTGATGCTTCTAAATTTGCGGAACATGTTTTTCGCACTTTCGAT
GCAAATGGTGACGGGACTATTGATTTCCGGGAATTCCTTTGTGCCCTGAGTGTGACCTCC
CGAGGAAAGCTTGAGCAGAAATTGAAATGGGCTTTCAGTATGTATGACCTGGATGGCAAT
GGATATATATCTCGACAAGAGATGCTGGAAATTGTTACGGCAAGTTTTTGAATTTGTATT
ACTTTTTTAACTTTAGAATGTTTATACGCATATTATATAAATGATAGAATTCTAAAAATT
GTCTGTCGTCAAATCTGTTGACTAACTGTTTTCTACTGAAAACATGGGTTATCTAGTGCT
TTTGCTGGAAAAAGTAGTAACTTTA----------------------AT-----------
-------------------------------------------------------
