# Supplementary material for: ﻿Species delimitation, biogeography, and natural history of dwarf funnel web spiders (Mygalomorphae, Hexurellidae, Hexurella) from the United States / Mexico borderlands
Source: Zookeys. 2023 Jun 14;1167:109–57. doi: 10.3897/zookeys.1167.103463 (PMC10285686; doi:10.3897/zookeys.1167.103463)
Supplement: Supplementary material 3 — Input matrices, analysis log files, and output tree files for nuclear and mitochondrial analyses [file zookeys-1167-109_article-103463__-s003.zip › uce-1005657.fasta]

>MY0059_Hapachea_SantaRitaMtns_MaderaCyn
AATAGCCAAATAAAACTTGTGTGAATGATAAATCAAAGCTAACATATGGGGG-AAACAAG
GCAATACAATAAATAGCTGATTAATTGCAGCCACCATTTATAATAAAGAAAATATAATAT
ACACAAATAGAGATAACCTGGTTAATTTATTCTCTAAGAAAATTTCAGAAAATTAAAAGC
TTACTTTATCAATAATTGATTGCATGTGTGACTTATGTGCTGTATCACCATAAAGAAGCG
AAGACCACTGCTCTGGTGCTATTCGAAGACCTGCTTCAGTTGCTATTTGTACAATTTGAG
CATCATGTTCACGTCTGAGAGCTTCATATGTGCGGAACTCCTCTTTTAGTTGCATAAGGG
ATGAATCCCCTTCTCGTTTGGAAACCTGTGAAAATAAACACTGTTTTTAAATAAAAGAAA
TCAAACTGAAAAATGACAAGAACTGCCCCACCCCCAAAGCCTCAACAACTCTAGTACTTG
CAGCAATCTTTCATAAATCAA---------------------------------------
--------------
>MY0139_Hexurella_SanDiego_Guatay
AATAGCCAAATAAACCTTGTGAGAATGATAAATCAAAGCTAACATATGGGGGAAAACAAA
GCAAAATAATAAATAGCTAATTTATTGCAAGCATCATTTATAATAAAGAAAATGTC--AT
ATATACACAGAGATAAACTGATTAATTCATTATCTAAAAAATTTTCAGAAAATTAAAAGC
TTACTTTATCAATAATTGATTGCATGTGTGACTTATGTGCTGTATCACCATAAAGAAGTG
AAGACCACTGCTCTGGTGCTATTCGAAGACCTGCTTCAGTTGCTATTTGAACAATTTGAG
CATCATGTTCACGTCTGAGAGCTTCGTATGTGCGGAACTCCTCTTTCAGTTGCATGAGGG
ATGAATCCCCTTCTCGTTTAGAAACCTGTGAAAATAAAAACTGTTTTTAAATA----AAA
TCAAACTGAAAAATGACAAGTACTGCCCTGCCCCCAAAACCCAAATAATACAAGTACTGG
CAGCAATCTTTCATAAATCAAATATGCTTGGTTAAACATTGAGCTACAGTAAATGCTTCA
TGTTATTATCAACA
>MY5053_Hexurella_ChiricahuaMtns_PriceCyn
-------------------------------------------------GGGAAAACAAG
ACAATACAATAAATACCTGATTAATTGCAACCACCATTTATAATAAAGAAAATATAATTT
ACACAAATAGAGATAACCTGGTTAATTTATTCTCTAAGAAAATTTCAGAAAATTAAAAGC
TTACTTTATCAATAATTGATTGCATGTGTGACTTATGTGCTGTATCACCATAAAGAAGCG
AAGACCACTGCTCTGGTGCTATTCGAAGACCTGCTTCAGTTGCTATTTGTACAATTTGAG
CATCATGTTCACGTCTGAGAGCTTCATATGTGCGGAACTCCTCTTTTAGTTGCATAAGGG
ATGAATCCCCTTCTCGTTTGGAAACCTGTGAAAATAAACA--GTTTTTAAATAAAAGAAA
TCAAACTGAAAAATGACAAGAACTGCCCCAC-----------------------------
------------------------------------------------------------
--------------
>MY5064_Hexurella_MuleMtns_Escabrosa
AATAGCAAAATAAAACTTGTGTGAATGATAAATCAAAGCTAACATATGGGGGATAACAAG
GCAATACAATAAATAACTGATTAATTGCAACCACCATTTATAATAAAGAAAATATAATAT
ACACAAATAGAGATAACCTGCTTATTTTATTCTCTAAGAAAATTT-AGAAAATTAAAAGC
TTACTTTATCAATAATTGATTGCATGTGTGACTTATGTGCTGTATCACCATAAAGAAGAG
AAGACCACTGCTCTGGTGCTATTCGAAGACCTGCTTCAGTTGCTATTTGTACAATTTGAG
CATCATGTTCACGTCTGAGAGCTTCATATGTGCGGAACTCCTCTTTTAGTTGCATAAGGG
ATGAATCCCCTTCTCGTTTGGAAACCTGCGAAAATAAACACTGTTTTTAAATAAAAGAAA
TCAAACTGAAAAATGACAAGAACTGCCCCATCCCCAAAGCCTCAACAACTCTAGTACTTG
CAGGAATCTTTCATAAATCAAATATGTTTGGTAAAACCTTGAGCTACGATAAATACTTCA
TGCTATTATCAACA
>MY5066_Hexurella_MuleMtns_Escabrosa
AATAGCAAAATAAAACTTGTGTGAATGATAAATCAAAGCTAACATATGGGGGATAACAAG
GCAATACAATAAATAACTGATTAATTGCAACCACCATTTATAATAAAGAAAATATAATAT
ACACAAATAGAGATAACCTGCTTATTTTATTCTCTAAGAAAATTTCAGAAAATTAAAAGC
TTACTTTATCAATAATTGATTGCATGTGTGACTTATGTGCTGTATCACCATAAAGAAGTG
AAGACCACTGCTCTGGTGCTATTCGAAGACCTGCTTCAGTTGCTATTTGTACAATTTGAG
CATCATGTTCACGTCTGAGAGCTTCATATGTGCGGAACTCCTCTTTTAGTTGCATAAGGG
ATGAATCCCCTTCTCGTTTGGAAACCTGTGAAAATAAACACTGTTTTTAAATAAAAGAAA
TCAAACTGAAAAATGACAAG---------------------CCAACAACTCTAGTACTTG
CTGGAATCTTTCA-----------------------------------------------
--------------
>MY5071_Hexurella_SantaRitaMtns_AlisoSprings
------------------------------------------------------------
------------------GATTAATTGCAACCACCATTTATAATAAAGAAAATATAATAT
ACACAAATAGAGATAACCTGGTTAATTTGTTCTCTAAGAAAATTGCAGAAAATTAAAAGC
TTACTTTATCAATAATTGATTGCATGTGTGACTTATGTGCTGTATCACCATAAAGAAGCG
AAGACCACTGCTCTGGTGCTATTCGAAGACCTGCTTCAGTTGCTATTTGTACAATTTGAG
CATCATGTTCACGTCTGAGAGCTTCATATGTGCGGAACTCCTCTTTTAGTTGCATAAGGG
ATGAATCCCCTTCTCGTTTGGAAACC----------------------------------
------------------------------------------------------------
------------------------------------------------------------
--------------
>MY5075_Hexurella_ChiricahuaMtns_CaveCrkCyn
------------------------------------------------------------
------------------------------------------------------------
---------------------------------------------------ATTAAAAGC
TTACTTTATCAATAATTGATTGCATGTGTGACTTATGTGCTGTATCACCATAAAGAAGCG
AAGACCACTGCTCTGGTGCTATTCGAAGACCTGCTTCAGTTGCTATTTGTACAATTTGAG
CATCATGTTCACGTCTGAGAGCTTCATATGTGCGGAACTCCTCTTTTAGTTGCATAAGGG
ATGAATCCCCTTCTCGTTTGGAAAC-----------------------------------
-----------------A------------------------------------------
------------------------------------------------------------
--------------
>MY5126_Hexurella_SantaCatalinaMtns_NuggetCyn
AATAGCCAAATAAAACTTGTGTGAATGATAAATCAAAGCTAATATATGGGGGAAAACAAG
GCAATACAATAAATAGCTGATTAACTGCAACCACCATTTATAATGAAGAAAATATAATAT
ACACAAATAGAGATAACCTGGTTAATTTATTCTCTAAGAAAATTTCAGAAAATTAAAAGC
TTACTTTATCAATAATTGATTGCATGTGTGACTTATGTGCTGTATCACCATAAAGAAGCG
AAGACCACTGCTCTGGTGCTATTCGAAGACCTGCTTCAGTTGCTATTTGTACAATTTGAG
CATCATGTTCACGTCTGAGAGCTTCATATGTGCGGAACTCCTCTTTTAGTTGCATAAGGG
ATGAATCCCCTTCTCGTTTGGAAACCTGTGAAAATAAACACTGTTTTTAAATAAAAGAAA
TCAAACTGAAAAATGACAAGAACTG------CCCCAAAGACTCAAC--------------
------------------------------------------------------------
--------------
>MY5131_Hexurella_PedregosaMtns_PruneCyn
AATAGTCAAATAAAACTTGTGCGAATGATAAATCAAAGCC----TATGGGGGAAAACAAG
AAAATACAATAAATAGCTGATTAATTGCAACCACCATTTATAATAAAGAAAATATAATTT
AAACAAATAGAGATAACTTGGTTAATTTATTCTCTAAGAAAATTTCAGAAAATTAAAAGC
CTACTTTATCAATAATTGATTGCATGTGTGACTTATGTGCTGTATCACCATAAAGAAGCG
AAGACCACTGCTCTGGTGCTATTCGAAGACCTGCTTCAGTTGCTATTTGTACAATTTGAG
CATCATGTTCACGTCTGAGAGCTTCATATGTGCGGAACTCCTCTTTTAGTTGCATAAGGG
ATGAATCCCCTTCTCGTTTGGAAACCTGTGAAAATAAACA--GTTTTTAAATAAAAGAAA
TCAAACTGAAAAATGACAAGAACTGCCCCACCCCTAAAGCCTCAACAACCCTAGTACTTG
CAGCAATCTTTCATAAATCAAATATGTTTGGTAAAACCTTGAGCTACGATAAATACTTCG
TGCTATTATCAACA
>MY5132_Hexurella_PedregosaMtns_PruneCyn
AATAGTCAAATAAAACTTGTGCGAATGATAAATCAAAGCC----TATGGGGGAAAACAAG
AAAATACAATAAATAGCTGATTAATTGCAACCACCATTTATAATAAAGAAAATATAATTT
AAACAAATAGAGATAACTTGGTTAATTTATTCTCTAAGAAAATTTCAGAAAATTAAAAGC
CTACTTTATCAATAATTGATTGCATGTGTGACTTATGTGCTGTATCACCATAAAGAAGCG
AAGACCACTGCTCTGGTGCTATTCGAAGACCTGCTTCAGTTGCTATTTGTACAATTTGAG
CATCATGTTCACGTCTGAGAGCTTCATATGTGCGGAACTCCTCTTTTAGTTGCATAAGGG
ATGAATCCCCTTCTCGTTTGGAAACCTGTGAAAATAAACA--GTTTTTAAATAAAAGAAA
TCAAACTGAAAAATGACAAGAACTGCCCCACCCCTAAAGCCTCAACAACCCTAGTACTTG
CAGCAATCTTTCATAAATCAAATATGTTTGGTAAAACCTTGA------------------
-GCTATTATCAACA
>MY5136_Hexurella_MiddlemarchCyn
AATAGCCAAATAAAACTTGTGTGAATGATAAATCAAAGCTAACGTATGGGGGAAAACAAG
GCAATACAATAAATAGCTGATTAATTGCAACCATTACTTATAATAAAGAAAATATAATAT
ACACAAATAGAGATAACCTGGTTAATTTATTCTCTAAGAAAATTTCAGAAAATTAAAAGC
TTACTTTATCAATAATTGATTGCATGTGTGACTTATGTGCTGTATCACCATACAGAAGTG
AAGACCACTGCTCTGGTGCTATTCGAAGACCTGCTTCAGTTGCTATTTGTACAATTTGAG
CATCATGTTCACGTCTGAGAGCTTCATATGTGCGGAACTCCTCTTTTAGTTGCATAAGGG
ATGAATCCCCTTCTCGTTTGGAAACCTGTGAAAATAAACA--GTTTTTAAATAAAAGAAA
TCAAACTGAAAAATGACAAGAACTGCCCCACCCCCAAAGCCTCAACAACTCTAGTACTTG
CAGCAATCTTTCATAAATCAAATATGTTTGGTAAAACCTTGAGCTACAATAAATACTTCA
TGCTATTATCAACA
>MY5147_Hexurella_DragoonMtns_NF_345A
------------------------------------------------------------
------------------------------------------------------------
----------GATTAACCTATTTAATTTATTCTCTAAGAAAATTTCAGAAAATTAAAAGC
TTACTTTATCAATAATTGATTGCATGTGTGACTTATGTGCTGTATCACCATACAGAAGCG
AAGACCACTGCTCTGGTGCTATTCGAAGACCTGCTTCAGTTGCTATTTGTACAATTTGAG
CATCATGTTCACGTCTGAGAGCTTCATATGTGCGGAACTCCTCTTTTAGTTGCATAAGGG
ATGAATCCCCTTCTCGTTTGGAAACCTGTGAAAATAAACA--GTTTTTAAATAAAAGAAA
TCAAACTGAAAAATGACAAGAACTGCCCCACCCCCAAAGCCTCAACA--------ACTCG
CAGCAATCTTTC------------------------------------------------
--------------
>MY5152_Hexurella_WhetstoneMtns_ApacheCyn
------------------------------------------------------------
------------------------------------------------------------
----------A-------------------------------------------------
----TTAAACAATAATTGATTGCATGTGTGACTTATGTGCTGTATCACCATAAAGAAGCG
AAGACCACTGCTCTGGTGCTATTCGAAGACCTGCTTCAGTTGCTATTTGTACAATTTGAG
CATCATGTTCACGTCTGAGAGCTTCATATGTGCGGAACTCCTCTTTTAGTTGCATAAGGG
------------------------------------------------------------
------------------------------------------------------------
------------------------------------------------------------
--------------
>MY5154_Hexurella_SantaRitaMtns_AdobeCyn
------------------------------------------------------------
------------------------------------------------------------
----------------CCTGGTTAATTTATTCTCTAAGAAAATTTCAGAAAATTAAAAGC
TTACTTTATCAATAATTGATTGCATGTGTGACTTATGTGCTGTATCACCATAAAGAAGCG
AAGACCACTGCTCTGGTGCTATTCGAAGACCTGCTTCAGTTGCTATTTGTACAATTTGAG
CATCATGTTCACGTCTGAGAGCTTCATATGTGCGGAACTCCTCTTTTAGTTGCATAAGGG
ATGAATCCCCTTCTCGTTTGGAAACCTGTGAAAATAAACACTGTTTTTAAATAAAAGAAA
TCAAACTGAAAAACGACAAGAACTGCCCTACCCCCAAAGCCTCAACAACTCC--------
------------------------------------------------------------
--------------
>MY5157_Hexurella_SantaCatalinaMtns_Redington
------------------------------------------------------------
------------------------------------------------------------
----------A--------------TTTATTC-CTAAGAAAATTTCAGAAAATTAAAAGC
TTACTTTATCAATAATTGATTGCATGTGTGACTTATGTGCTGTATCACCATAAAGAAGCG
AAGACCACTGCTCTGGTGCTATTCGAAGACCTGCTTCAGTTGCTATTTGTACAATTTGAG
CATCATGTTCACGTCTGAGAGCTTCATATGTGCGGAACTCCTCTTTTAGTTGCATAAGGG
ATGAATCCCCTTCTCGTTTGGAAACCTGTGAAAATAAACACTGTTTTTAAATAAAAGAAA
TCAAACTGAAAAAGGACAAGAACTGCCCCACCCCCAAAGCCTCAACAACTCTAGTACTT-
------------------------------------------------------------
--------------
>MY5164_Hrupicola_Temecula
-------------ACCTAGTGAGAATGATAAATC-AAGCTAACATATGGGGGAAAACAAA
GCAAAATAATAAATAGTTAATTTATTGCAAGCATCATTTATAATAAAGAAAATGTCATAT
ATATACACAGAGATAAACTGATTAATTTATTATCTAAGAAATTTTCAGAAAATTAAAAGC
TTACTTTATCAATAATTGATTGCATGTGTGACTTATGTGCTGTATCACCATAAAGAAGTG
AAGACCACTGCTCTGGTGCTATTCGAAGACCTGCTTCAGTTGCTATTTGAACAATTTGAG
CATCATGTTCACGTCTGAGAGCTTCATATGTGCGGAACTCCTCTTTCAGTTGCATGAGGG
ATGAATCCCCTTCTCGTTTAGAAACCTGTGAAAATAAAAACTGTTTTTAAATA----AAA
TCAAACTGAAAAATGACAAGTACTGCCCTGCCCCCAAAATCCAAATAATACAAGTACTGG
CAGCAATTTTTCCTAAATCAAATATTCTTGGTTAAACATTGAGCTACAGTAAATGCTTCA
TG------------
>MY5165_Hrupicola_Temecula
AATAGCCAAATAAACCTAGTGAGAATGATAAATCAAAGCTAACATATGGGGGAAAACAAA
GCAAAATAATAAATAGTTAATTTATTGCAAGCATCATTTATAATAAAGAAAATGTCATAT
ATATACACAGAGATAAACTGATTAATTTATTATCTAAGAAATTTTCAGAAAATTAAAAGC
TTACTTTATCAATAATTGATTGCATGTGTGACTTATGTGCTGTATCACCATAAAGAAGTG
AAGACCACTGCTCTGGTGCTATTCGAAGACCTGCTTCAGTTGCTATTTGAACAATTTGAG
CATCATGTTCACGTCTGAGAGCTTCATATGTGCGGAACTCCTCTTTCAGTTGCATGAGGG
ATGAATCCCCTTCTCGTTTAGAAACCTGTGAAAATAAAAACTGTTTTTAAATA----AAA
TCAAACTGAAAAATGACAAGTACTGCCCTGCCCCCAAAATCCAAATAATACAAGTACTGG
CAGCAATTTTTCCTAAATCAAATATTCTTGGTTAAACATTGAGCTACAGTAAATGCTTCA
TGTTATTATCAACA
>MY5175_Hapachea_HarshawRd_PatagoniaMtns
AATAGCCAAATAAAACTTGTGTGAATGATAAATCAAAGCTAACATATGGGTGAAAACAAG
GCAATACAATAAATAGCTGATTAATTGCAACCACCATTTATAATAAAGAAAATATAATAC
ACACAAATAGAGATAACCTGGTTAATTTATTCCCTAAGAAAATTTCAGAAAATTAAAAGC
TTACTTTATCAATAATTGATTGCATGTGTGACTTATGTGCTGTATCACCATAAAGAAGCG
AAGACCACTGCTCTGGTGCTATTCGAAGACCTGCTTCAGTTGCTATTTGTACAATTTGAG
CATCATGTTCACGTCTGAGAGCTTCATATGTGCGGAACTCCTCTTTTAGTTGCATAAGGG
ATGAATCCCCTTCTCGTTTGGAAACCTGTGAAAATAAACA--GTTTTTAAATAAAAGAAA
TCAAACTGAAAAATGACAAGAACTGCCCCACCCCCAAAGCCTCAACAGCTCTAGTACTTG
CAGCAATCTTTCACAAATAAAATATGTTTGGTAAAACCTTGAACTACGATAAATACTTCA
TGCTATTATCAACA
>MY5180_Hapachea_MustrangPk_MustangMtns
AATAGCCAAATAAAACTTGTGTGAATGATAAATCAAAGCTAACATATGGGGGAAAACAAG
GCAATACAATAAATAGCTGATTAATTGCAACCAACATTTATAATAAAGAAAATATAATAT
ACACAAATAGAGATAACCTGGTTAATTTATTCTCTAAGAAAATTTCAGAAAATTAAAAGC
TTACTTTATCAATAATTGATTGCATGTGTGACTTATGTGCTGTATCACCATAAAGAAGCG
AAGACCACTGCTCTGGTGCTATTCGAAGACCTGCTTCAGTTGCTATTTGTACAATTTGAG
CATCATGTTCACGTCTGAGAGCTTCATATGTGCGGAACTCCTCTTTTAGTTGCATAAGGG
ATGAATCCCCTTCTCGTTTGGAAACCTGTGAAAATAAACACTGTTTTTAAATAAAAGAAA
TCAAACTGAAAAATGACAAGAACTGCCCCACCCCCAAAGCCTCGACAACTCTAGTACTTG
CAGCAATCTTTCATAAATCAAATATGTTTGGTAAAACCTTGAGCTACGATAAATACTTCA
TGCTATTATCAACA
>MY5181_Hapachea_MustrangPk_MustangMtns
AATAGCCAAACAAAACTTGTGTGAATGATAAATCAAAGCTAACATATGGGGGAAAACAAG
GCAATACAATAAATAGCTGATTAATTGCAACCACCATTTATAATAAAGAAAATATAATAT
ACACAAATAGAGATAACCTGGTTAATTTATTCTCTAAGAAAATTTCAGAAAATTAAAAGC
TTACTTTATCAATAATTGATTGCATGTGTGACTTATGTGCTGTATCACCATAAAGAAGCG
AAGACCACTGCTCTGGTGCTATTCGAAGACCTGCTTCAGTTGCTATTTGTACAATTTGAG
CATCATGTTCACGTCTGAGAGCTTCATATGTGCGGAACTCCTCTTTTAGTTGCATAAGGG
ATGAATCCCCTTCTCGTTTGGAAACCTGTGAAAATAAACACTGTTTTTAAATAAAAGAAA
TCAAACTGAAAAATGACAAGAACTGCCCCACCCCCAAAGCCTCGACAACTCTAGTACTTG
CAGCAATCTTTCATAAATCAAATATGTTTGGTAAAACCTTGAGCTACGATAAATACTTCA
TGCTATTATCAACA
>MY5193_Hapachea_HarshawRd_PatagoniaMtns
AATAGCCAAATAAAACTTGTGTGAATGATAAATCAAAGCTAACATATGGGTGAAAACAAG
GCAATACAATAAATAGCTGATTAATTGCAACCACCATTTATAATAAAGAAAATATAATAC
ACACAAATAGAGATAACCTGGTTAATTTATTCCCTAAGAAAATTTCAGAAAATTAAAAGC
TTACTTTATCAATAATTGATTGCATGTGTGACTTATGTGCTGTATCACCATAAAGAAGCG
AAGACCACTGCTCTGGTGCTATTCGAAGACCTGCTTCAGTTGCTATTTGTACAATTTGAG
CATCATGTTCACGTCTGAGAGCTTCATATGTGCGGAACTCCTCTTTTAGTTGCATAAGGG
ATGAATCCCCTTCTCGTTTGGAAACCTGTGAAAATAAACA--GTTTTTAAATAAAAGAAA
TCAAACTGAAAAATGACAAGAACTGCCCCACCCCCAAAGCCTCAACAGCTCTAGTACTTG
CAGCAATCTTTCACAAATCAAATATGTTTGGTAAAACCTTGAACTACGATAAATACTTCA
TGCTATTATCAACA
>MY5194_Hapachea_Ordsummit_MtOrd
AATAACAAAATGAACCTTGTGAGAATGATAACTCAAAGTTAACATATGGGGGAAAACAAG
GCAATACAATAAATAGTTGATTAATTGCAACCACTATTTATAATAAAGAAAATGTAACAT
ACACAAATAGAGATAACCTGGTAAATTTATTCTCTAAGCAAATTTCAGAAAATTAAAAGC
TTACTTTATCAATAATTGATTGCATGTGTGACTTATGTGCTGTATCACCATAGAGAAGCG
AAGACCACTGCTCTGGTGCTATTCGAAGACCTGCTTCAGTTGCTATTTGTACAATTTGAG
CATCATGTTCACGTCTGAGAGCTTCATACGTGCGGAACTCCTCTTTTAGTTGCATAAGGG
ATGAATCCCCTTCTCGTTTTGAAACCTGTGAAAATAAACACTGTTTTGAAATAAGAGAAA
TCAAACTGAAAAATGACAAAAACCACCCCACCTCCGAAGTCCCAATAACACTAGTACTTG
CAGCAATCCTTCATAAATCAAATATGTTTGGTAAAACCTTGAGCTACAATAAATGCTTCA
---TATTATCAATA
>MY5195_Hapachea_Ordsummit_MtOrd
AATAACAAAATGAACCTTGTGAGAATGATAACTCAAAGTTAACATATGGGGGAAAACAAG
GCAATACAATAAATAGTTGATTAATTGCAACCACTATTTATAATAAAGAAAATGTAACAT
ACACAAATAGAGATAACCTGGTAAATTTATTCTCTAAGCAAATTTCAGAAAATTAAAAGC
TTACTTTATCAATAATTGATTGCATGTGTGACTTATGTGCTGTATCACCATAGAGAAGCG
AAGACCACTGCTCTGGTGCTATTCGAAGACCTGCTTCAGTTGCTATTTGTACAATTTGAG
CATCATGTTCACGTCTGAGAGCTTCATACGTGCGGAACTCCTCTTTTAGTTGCATAAGGG
ATGAATCCCCTTCTCGTTTTGAAACCTGTGAAAATAAACACTGTTTTGAAATAAGAGAAA
TCAAACTGAAAAATGACAAAAACCACCCCACCTCCGAAGTCCCAATAACACTAGTACTTG
CAGCAATCCTTCATAAATCAAATATGTTTGGTAAAACCTTGAGCTACAATAAATGCTTCA
---TATTATCAATA
>MY5266_Hencina_CerroBolla
AACAGCCAAATAAACCTTGTGAGAATGATAAATCAAAGCTAACATATGGGAAAAAACAAA
GCAAAACAATAAATAGTTAATTAATTGCAAGCATCATTTATAATAAAGAAAATGTCATAT
ATACACATTGAGATAAACTGATTAATTTATTCTCTAAGAAATTTTCAGAAAATTAAAAGC
TTACTTTATCAATAATTGATTGCATGTGTGACTTATGTGCTGTATCACCATAAAGAAGCG
AAGACCACTGCTCTGGTGCTATTCGAAGACCTGCTTCAGTTGCTATTTGAACAATTTGAG
CATCATGTTCACGTCTGAGAGCTTCATATGTGCGGAACTCCTCTTTCAGTTGCATGAGGG
ATGAATCCCCTTCTCGTTTAGAAACCTGTGAAAATAAAAACTGTTTTTAAATAAAATAAA
TCAAACTGAAAAATGACAAGTACTGCCCCGCCCCCAAAACCCAAACAATACAAGTACTTG
CAGCAATCTTTCGTAAATGAAATATGCTTGGTAAAACATTGAGCTAAAGTAAATGCTTTA
TGTTATTATCAACA
>MY5267_Hencina_CerroBolla
AACAGCCGAATAAACCTTGTGAGAATGATAAATCAAAGCTAACATATGGGAAAAAACAAA
GCAAAACAATAAATAGTTAATTAATTGCAAGCATCATTTATAATAAAGAAAATGTCATAT
ATACACATTGAGATAAAGTGATTAATTTATTCTCTAAGAAATTTTCAGAAAATTAAAAGC
TTACTTTATCAATAATTGATTGCATGTGTGACTTATGTGCTGTATCACCATAAAGAAGCG
AAGACCACTGCTCTGGTGCTATTCGAAGACCTGCTTCAGTTGCTATTTGAACAATTTGAG
CATCATGTTCACGTCTGAGAGCTTCATATGTGCGGAACTCCTCTTTCAGTTGCATGAGGG
ATGAATCCCCTTCTCGTTTAGAAACCTGTGAAAATAAAAACTGTTTTTAAATAAAATAAA
TCAAACTGAAAAATGACAAGTACTGCCCCGCCCCCAAAACCCAAACAATACAAGTACTTG
CAGCAATCTTTCGTAAATGAAATATGCTTGGTAAAACATTGAGCTAAAGTAAATGCTTTA
TGTTATTATCAACA
>MY5269_Hexurella_GuadalupeValley
AACAGCCAAATAAACCTTGTGAGAATGATAAATCAAAGCTAACATATGGGAAAAAACAAA
GCAAAACAATAAATAGTTTATTAATTGCAAGCATCATTTATAATAAAGAAAATGTCATAT
ATACACATAGAGATAAACTGATTAATTTATTCTCTAAGAAATTTTCAGAAAATTAAAAGC
TTACTTTATCAATAATTGATTGCATGTGTGACTTATGTGCTGTATCACCATAAAGAAGCG
AAGACCACTGCTCTGGTGCTATTCGAAGACCTGCTTCAGTTGCTATTTGAACAATTTGAG
CATCATGTTCACGTCTGAGAGCTTCATATGTGCGGAACTCCTCTTTCAGTTGCATGAGGG
ATGAATCCCCTTCTCGTTTAGAAACCTGTGAAAATAAAAACTGTTTTTAAATAAAATAAA
TCAAACTGAAAAATGACAAGTACTGCCCCGCCCCAAAAAACCAAACAATACAAGTACTTG
CAGCAATCTTTCATAAATGAAATATGCTTGGTAAAACATTGAGCTAAAGTAAATGCTTTA
TGTTATTATCAACA
>MY5271_Hexurella_GuadalupeValley
AACAGCCAAATAAACCTTGTGAGAATGATAAATCAAAGCTAACATATGGGAAAAAACAAA
GCAAAACAATAAATAGTTTATTAATTGCAAGCATCATTTATAATAAAGAAAATGTCATAT
ATACACATAGAGATAAACTGATTAATTTATTCTCTAAGAAATTTTCAGAAAATTAAAAGC
TTACTTTATCAATAATTGATTGCATGTGTGACTTATGTGCTGTATCACCATAAAGAAGCG
AAGACCACTGCTCTGGTGCTATTCGAAGACCTGCTTCAGTTGCTATTTGAACAATTTGAG
CATCATGTTCACGTCTGAGAGCTTCATATGTGCGGAACTCCTCTTTCAGTTGCATGAGGG
ATGAATCCCCTTCTCGTTTAGAAACCTGTGAAAATAAAAACTGTTTTTAAATAAAATAAA
TCAAACTGAAAAATGACAAGTACTGCCCCGCCCCAAAAAACCAAACAATACAAGTACTTG
CAGCAATCTTTCATAAATGAAATATGCTTGGTAAAACATTGAGCTAAAGTAAATGCTTTA
TGTTATTATCAACA
>MY5276_Hexurella_SanPedro_Martir
AACAGCCAAATAAACCTTGTGAGAATGATAAATCAAAGCTAACATATGGGAAAAAACAAA
GCAAAACAATAAATAGTTAATTAATTGCAAGCATCATTTATAATAAAAAAAATGTCATAT
ATACACATAGAGATAAACTGATTAATTTATTCTCTAAGAAATTTTCAGAAAATTAAAAGC
TTACTTTATCAATAATTGATTGCATGTGTGACTTATGTGCTGTATCACCATAAAGAAGCG
AAGACCACTGCTCTGGTGCTATTCGAAGACCTGCTTCAGTTGCTATTTGAACAATTTGAG
CATCATGTTCACGTCTGAGAGCTTCATATGTGCGGAACTCCTCTTTCAGTTGCATGAGGG
ATGAATCCCCTTCTCGTTTAGAAACCTGTGAAAATAAAAACTGTTTTTAAATAAAATAAA
TCAAACTGAAAAATGACAAGTACTGCCCCGCCCCCAAAACCCAAACAATACAAGTACTTG
CAGCAATCTTTCATAAATGAAATATGCTTGGTAAAACATTGAGCTAAAGTAAATGCTTTA
TGTTATTATCAACA
>MY5277_Hexurella_SanPedro_Martir
AACAGCCAAATAAACCTTGTGAGAATGATAAATCAAAGCTAACATATGGGAAAAAACAAA
GCAAAACAATAAATAGTTAATTAATTGCAAGCATCATTTATAATAAAAAAAATGTCATAT
ATACACATAGAGATAAACTGATTAATTTATTCTCTAAGAAATTTTCAGAAAATTAAAAGC
TTACTTTATCAATAATTGATTGCATGTGTGACTTATGTGCTGTATCACCATAAAGAAGCG
AAGACCACTGCTCTGGTGCTATTCGAAGACCTGCTTCAGTTGCTATTTGAACAATTTGAG
CATCATGTTCACGTCTGAGAGCTTCATATGTGCGGAACTCCTCTTTCAGTTGCATGAGGG
ATGAATCCCCTTCTCGTTTAGAAACCTGTGAAAATAAAAACTGTTTTTAAATAAAATAAA
TCAAACTGAAAAATGACAAGTACTGCCCCGCCCCCAAAACCCAAACAATACAAGTACTTG
CAGCAATCTTTCATAAATGAAATATGCTTGGTAAAACATTGAGCTAAAGTAAATGCTTTA
TGTTATTATCAACA
>MY5280_Hexurella_ArroyoSalado
------------------------------------------------------------
------------------------------------------A-----------------
----------AGATAAATTGATTAATTTATTCTCTACAAATTTTTTAGAAAATTAAAAGC
TTACTTTATCAATAATTGATTGCATGTGTGACTTATGTGCTGTATCACCATAAAGAAGTG
AAGACCACTGCTCTGGTGCTATTCGAAGACCTGCTTCAGTTGCTATCTGAACAATTTGAG
CATCATGTTCACGTCTGAGAGCTTCATATGTGCGGAACTCTTCTTTCAATTGCATGAGGG
ATGAATCCCCTTCTCGTTTAGAAACCTGTGAAAATAAAAACTGTTTTTAAATAAAATAAA
TCAAACTGAAAAATGACAAGTACTGCCCCACCCCCAAAACTCAAACAATACAAGTACTTG
CAGCAATCTTTCATAAATCAAATATGCTTGGTAAAACATTGAGCTACAGTAAATGCTTCA
TGTTATTATCAACA
>MY5282_Hexurella_ArroyoSalado
------------------------------------------------------------
------------------------------------------A-----------------
----------AGATAAATTGATTAATTTATTCTCTACAAATTTTTTAGAAAATTAAAAGC
TTACTTTATCAATAATTGATTGCATGTGTGACTTATGCGCTGTATCACCATAAAGAAGTG
AAGACCACTGCTCTGGTGCTATTCGAAGACCTGCTTCAGTTGCTATCTGAACAATTTGAG
CATCATGTTCACGTCTGAGAGCTTCATATGTGCGGAACTCTTCTTTCAATTGCATGAGGG
ATGAATCCCCTTCTCGTTTAGAAACCTGTGAAAATAAAAACTGTTTTTAAATAAAATAAA
TCAAACTGAAAAATGACAAGTACTGCCCAACCCCCAAAACTCAAACAATACAAGTACTTG
CAGCAATCTTTCATAAATCAAATATGCTTGGTAAAACATTGAGCTACAGTAAATGCTTCA
TGTTATTATCAACA
>MY5286_Hrupicola_SweetwaterSpr_OrdMtn
AATAGCCAAATAAACCTTGTGAGAATGATAAATCAAAGCTAACATATGGGGGAAAACAAA
GCAAAACAATAAATAGTTAATTAATTGCAAGCATCATTCATAATAAAGAAAATGCCATAT
ATACATATAGAGATAAACTGATTAATTTATTCTCTAAGAAGTTTTCAGAAAATTAAAAGC
TTACTTTATCAATAATTGATTGCATGTGTGATTTATGTGCTGTATCACCATAAAGAAGCG
AAGACCACTGCTCTGGTGCTATTCGAAGCCCTGCTTCAGTTGCTATTTGAACAATTTGAG
CATCATGTTCACGTCTGAGAGCTTCATATGTGCGGAACTCCTCTTTCAGTTGCATGAGGG
ATGAATCCCCTTCACGTTTAGAAACCTGTGAAAATAAAAACTGTTTTTAAATAAAATAAA
TCAAACTGAAAAATGACAAGTACTGCCCTGTCCCCAAAACCCAAACAATACAAGTACTTG
CAGCAATCTTTCATAAATCAAATATGCTTGGTAAAACATTGAGCTACAGTAAATGCTTCA
TGTTATTATCAACA
>MY5287_Hrupicola_SweetwaterSpr_OrdMtn
AATAGCCAAATAAACCTTGTGAGAATGATAAATCAAAGCTAACATATGGGGGAAAACAAA
GCAAAACAATAAATAGTTAATTAATTGCAAGCATCATTCATAATAAAGAAAATGCCATAT
ATACATATAGAGATAAACTGATTAATTTATTCTCTAAGAAGTTTTCAGAAAATTAAAAGC
TTACTTTATCAATAATTGATTGCATGTGTGATTTATGTGCTGTATCACCATAAAGAAGCG
AAGACCACTGCTCTGGTGCTATTCGAAGCCCTGCTTCAGTTGCTATTTGAACAATTTGAG
CATCATGTTCACGTCTGAGAGCTTCATATGTGCGGAACTCCTCTTTCAGTTGCATGAGGG
ATGAATCCCCTTCACGTTTAGAAACCTGTGAAAATAAAAACTGTTTTTAAATAAAATAAA
TCAAACTGAAAAATGACAAGTACTGCCCTGTCCCCAAAACCCAAACAATACAAGTACTTG
CAGCAATCTTTCATAAATCAAATATGCTTGGTAAAACATTGAGCTACAGTAAATGCTTCA
TGTTATTATCAACA
>MY5288_Hrupicola_Deadman_Hills
AATAGCCAAATAAACCTTGTGAGAATGATAAATCAAAGCTAATATATGGGGGAAAACAAA
GCAAAACAATAAATAGTTAATTAATTGCAAGCATCATTCATAATAAAGAAAATGTCACAT
ATACACATAGAGATAAACTGATTAATTTATTCTCTAAGAAATTTTCAGAAAATTAAAAGC
TTACTTTATCAATAATTGATTGCATGTGTGACTTATGTGCTGTATCACCATAAAGAAGCG
AAGACCACTGCTCTGGTGCTATTCGAAGACCTGCTTCAGTTGCTATTTGAACAATTTGAG
CATCATGTTCACGTCTGAGAGCTTCATATGTGCGGAACTCCTCTTTCAGTTGCATGAGGG
ATGAATCTCCTTCTCGTTTAGAAACCTGTGAAAATAAAAACTGTTTTTAAATAAAATAAA
TCAAACTGAAAAATGACAAGTACTGCTCCGCCCCCAAAACCCAAACAATACAAGTACTTG
CAGCAATCTTTCATAAATCAAATATGCTTGGTAAAACATTGAGCTACAGTAAATGCTTCA
TGTTATTATCAACA
>MY5289_Hrupicola_Deadman_Hills
AATAGCCAAATAAACCTTGTGAGAATGATAAATCAAAGCTAATATATGGGGGAAAACAAA
GCAAAACAATAAATAGTTAATTAATTGCAAGCATCATTCATAATAAAGAAAATGTCACAT
ATACACATAGAGATAAACTGATTAATTTATTCTCTAAGAAATTTTCAGAAAATTAAAAGC
TTACTTTATCAATAATTGATTGCATGTGTGACTTATGTGCTGTATCACCATAAAGAAGCG
AAGACCACTGCTCTGGTGCTATTCGAAGACCTGCTTCAGTTGCTATTTGAACAATTTGAG
CATCATGTTCACGTCTGAGAGCTTCATATGTGCGGAACTCCTCTTTCAGTTGCATGAGGG
ATGAATCTCCTTCTCGTTTAGAAACCTGTGAAAATAAAAACTGTTTTTAAATAAAATAAA
TCAAACTGAAAAATGACAAGTACTGCTCCGCCCCCAAAACCCAAACAATACAAGTACTTG
CAGCAATCTTTCATAAATCAAATATGCTTGGTAAAACATTGAGCTACAGTAAATGCTTCA
TGTTATTATCAACA
>MY5309_Hapachea_JohnnyLyon_Hills
AATAGCCAAATAAAACTTGTGTGAATGATAAATCAAAGCTAACATATGGGGGAAAACAAG
GCAATACAATAAATAGCTGATTAATTGCAACCACCATTTATAATAAAGAAAATATAATAT
ACACAAATAGAGATAACCTGGTTAATTTATCCTCTAAGAAAATTTCATAAAATTAAAAGC
TTACTTTATCAATAATTGATTGCATGTGTGACTTATGCGCTGTATCACCATAAAGAAGCG
AAGACCACTGCTCTGGTGCTATTCGAAGACCTGCTTCAGTTGCTATTTGTACAATTTGAG
CATCATGCTCACGTCTGAGAGCTTCATATGTGCGGAACTCCTCTTTTAGTTGCATAAGGG
ATGAATCCCCTTCTCGTTTGGAAACCTGTGAAAATAAACACTGTTTTTAAATAAAAGAAA
TCAAACTGATAAATAACAAGAACTGCACCACCCCCAAAGCCTCGACAACTCTAGTACTTG
CAGCAATCTTTCATAAATCAAATATGTTTGGTAAAACCTTGAGCTACGATAAATACTTCA
TGCTATTATCAACA
>MY5310_Hexurella_AntelopeCyn_CerbatMtns
------------------------ATGATAACTCAAAGCTAACATATGGGGGAAAACAAG
GCAATACAATAAATAGTTGATTAATTGCAACCACTATTTATAATAAAGAAAATGCAACAT
ACACAAATAGAGATAACCTGGTAAATTCATTCTCTAAGCAAATTTCAGAAAATTAAAAGC
TTACTTTATCAATAATTGATTGCATGTGTGACTTATGTGCTGTATCACCATAGAGAAGCG
AAGACCACTGCTCTGGTGCTATTCGAAGACCTGCTTCAGTTGCTATTTGTACAATTTGAG
CATCATGTTCACGTCTGAGAGCTTCATATGTGCGGAACTCCTCTTTTAGTTGCATAAGGG
ATGAATCCCCTTCTCGTTTAGAAACCTGTGAAAATAAACACTGTTTTGAAATAAAAGAAA
TCAAACTGAAAAATGACTAAAACCACCCCACCTCCAAAGTCCCAATAACACTAGTACTTG
CAGCAATCCTTAATAAATCAAAAATGTTTGGTAAAACCTTGAGCTACAGTAAATGCTTCA
---TATTATCAATA
>MY5311_Hexurella_AntelopeCyn_CerbatMtns
AATAACAAAATAAACCTTGTGAGAATGATAACTCAAAGCTAACATATGGGGGAAAACAAG
GCAATACAATAAATAGTTGATTAATTGCAACCACTATTTATAATAAAGAAAATGCAACAT
ACACAAATAGAGATAACCTGGTAAATTCATTCTCTAAGCAAATTTCAGAAAATTAAAAGC
TTACTTTATCAATAATTGATTGCATGTGTGACTTATGTGCTGTATCACCATAGAGAAGCG
AAGACCACTGCTCTGGTGCTATTCGAAGACCTGCTTCAGTTGCTATTTGTACAATTTGAG
CATCATGTTCACGTCTGAGAGCTTCATATGTGCGGAACTCCTCTTTTAGTTGCATAAGGG
ATGAATCCCCTTCTCGTTTAGAAACCTGTGAAAATAAACACTGTTTTGAAATAAAAGAAA
TCAAACTGAAAAATGACTAAAACCACCCCACCTCCAAAGTCCCAATAACACTAGTACTTG
CAGCAATCCTTAATAAATCAAAAATGTTTGGTAAAACCTTGAGCTACAGTAAATGCTTCA
---TATTATCAATA
>MY5312_Hexurella_FoxCyn_MusicMtns
AATAACAAAATAAACCTTGTGAGAATGATAACTCAAAGCTAACATATGGGGGAAAACAAG
GCAATACAATAAATAGTTGATTAATTGCAACCACTATTTATAATAAAGAAAATGCAACAT
ACACAAATAGAGATAACCTGGTAAATTCATTCTCTAAGCAAATTTCAGAAAATTAAAAGC
TTACTTTATCAATAATTGATTGCATGTGTGACTTATGTGCTGTATCACCATAGAGAAGCG
AAGACCACTGCTCTGGTGCTATTCGAAGACCTGCTTCAGTTGCTATTTGTACAATTTGAG
CATCATGTTCACGTCTGAGAGCTTCATATGTGCGGAACTCCTCTTTTAGTTGCATAAGGG
ATGAATCCCCTTCTCGTTTAGAAACCTGTGAAAATAAACACTGTTTTGAAATAAAAGAAA
TCAAACTGAAAAATGACTAAAACCACCCCACCTCCAAAGTCCCAATAACACTAGTACTTG
CAGCAATCCTTAATAAATCAAATATGTTTGGTAAAACCTTGAGCTACAGTAAATGC---A
---TATTATCAATA
>MY5313_Hexurella_FoxCyn_MusicMtns
ATTAACAAAATAAACCTTGTGAGAATGATAACTCAAAGCTAACATATGGGGGAAAACAAG
GCAATACAATAAATAGTTGATTAATTGCAACCACTATTTATAATAAAGAAAATGCAACAT
ACACAAATAGAGATAACCTGGTAAATTCATTCTCTAAGCAAATTTCAGAAAATTAAAAGC
TTACTTTATCAATAATTGATTGCATGTGTGACTTATGTGCTGTATCACCATAGAGAAGCG
AAGACCACTGCTCTGGTGCTATTCGAAGACCTGCTTCAGTTGCTATTTGTACAATTTGAG
CATCATGTTCACGTCTGAGAGCTTCATATGTGCGGAACTCCTCTTTTAGTTGCATAAGGG
ATGAATCCCCTTCTCGTTTAGAAACCTGTGAAAATAAACACTGTTTTGAAATAAAAGAAA
TCAAACTGAAAAATGACTAAAACCACCCCACCTCCAAAGTCCCAATAACACTAGTACTTG
CAGCAATCCTTAATAAATCAAATATGTTTGGTAAAACCTTGAGCTACAGT----------
--------------
>MY5314_Hexurella_Grasshopper_BrushyMtn
----GTTAAATAAACCTTGTGAGAATGATAACTCAAAGCTAACATATGGGGGAAAACAAG
GCAATACAATAAATAGTTGATTAATTGCAACCACTATTTATAATAAAGAAAATGCAACAT
ACACAAATAGAGATAACCTGGTAAATTTATTCTCTAAGCAAATTTCAGAAAATTAAAAGC
TTACTTTATCAATAATTGATTGCATGTGTGACTTATGTGCTGTATCACCATAGAGAAGCG
AAGACCACTGCTCTGGTGCTATTCGAAGACCTGCTTCAGTTGCTATTTGTACAATTTGAG
CATCATGTTCACGTCTGAGAGCTTCATATGTGCGGAACTCCTCTTTTAGTTGCATAAGGG
ATGAATCCCCTTCTCGTTTAGAAACCTGTGAAAATAAACACTGTTTTGAAATAAAAGAAA
TCAAACTGAAAAATGACAAAAACCACCCCACCTCCAAAGTCCCAATAACACTAGTACTTG
CAGCAATCCTTCATAAATCAAATATGTTTGGTAAAACCTTGAGCTACAGTAAATGTTTCA
---TATTATCAATA
>MY5315_Hexurella_WagonerRd_BradshawMtns
AATAACAAAATAAACCTTGTAAGAATGATAACTCAAAGCTAACATATGGGGGAAAACAAG
GCAATGCAATAAATAGTTAATTAATTGCAACCACTATTTATAATAAAGAAAATGTAACAT
ACACAAATAGAGATAACCTGGTAAATTTATTCTCTATGCAAATTTCAGAAAATTAAAAGC
TTACTTTATCAATAATTGATTGCATGTGTGACTTATGTGCTGTATCACCATAGAGAAGCG
AAGACCACTGCTCCGGTGCTATTCGAAGACCTGCTTCAGTTGCTATTTGTACAATTTGAG
CATCATGTTCACGTCTGAGAGCTTCATATGTGCGGAACTCCTCTTTTAGTTGCATAAGGG
ATGAATCCCCTTCTCGTTTAGAAACCTGTGAAAATAAACACTGTTTTGAAATAAAAGAAA
TCAAACTGAAAAATGACAAAAACCACCCCACCCCCAAAGTACCAATAACACTAGTACTTG
CAGCAATCCTTCATAAATCAAATATGTTTGGTAAAACCTTGAGCTATAGTAAATGCTTCA
TGATATTATCAACA
>MY5316_Hexurella_WagonerRd_BradshawMtns
AATAACAAAATAAACCTTGTAAGAATGATAACTCAAAGCTAACATATGGGGGAAAACAAG
GCAATGCAATAAATAGTTAATTAATTGCAACCACTATTTATAATAAAGAAAATGTAACAT
ACACAAATAGAGATAACCTGGTAAATTTATTCTCCATGCATATTTCAGAAAATTAAAAGC
TTACTTTATCAATAATTGATTGCATGTGTGACTTATGTGCTGTATCACCATAGAGAAGCG
AAGACCACTGCTCTGGTGCTATTCGAAGACCTGCTTCAGTTGCTATTTGTACAATTTGAG
CATCATGTTCACGTCTGAGAGCTTCATATGTGCGGAACTCCTCTTTTAGTTGCATAAGGG
ATGAATCCCCTTCTCGTTTAGAAACCTGTGAAAATAAACACTGTTTTGAAATAAAAGAAA
TCAAACTGAAAAATGACAAAAACCACCCCACCCCCAAAGTTCCAATAACACTAGTACTTG
CAGCAATCCTTCATAAATCAAATATGTTTGGTAAAACCTTGAGCTATAGTAAATGCTTCA
TGATATTATCAACA
>MY5317_Hrupicola_Cottonwood_SnYsidroMtns
---------ATAAACCTAGTGAGCATGATAAATCAAAGCTAACATATGGTGGAAAACAAA
GTAAAATAATAAATAGTTAATTTATTGCAAGCATCATTTATAATAAAGAAAATGTC--AT
ATATACACAGAGATAAACTGATTAATTTATTATCTAAGAAATTTTCAGAAAATTAAAAGC
TTACTTTATCAATAATTGATTGCATGTGTGACTTATGTGCTGTATCACCATAAAGAAGTG
AAGACCACTGCTCTGGTGCTATTCGAAGACCTGCTTCAGTTGCTATTTGAACAATTTGAG
CATCATGTTCACGTCTGAGAGCTTCATATGTGCGGAACTCCTCTTTCAGTTGCATGAGGG
ATGAATCCCCTTCTCGTTTAGAAACCTGTGAAAATAAAAACTGTTTTTAAATA----AAA
TCAAACTGAAAAATGACAAGTACTGCACCGCCCACAAAACCCAAATAATACAAGTACTGG
CAACAATCTTTCATAAATCAAATATGCTTGGTTAAACATTGAGCTACAGTAAATGCTTCA
TGTTATTATCAACA
