# Supplementary material for: ﻿Species delimitation, biogeography, and natural history of dwarf funnel web spiders (Mygalomorphae, Hexurellidae, Hexurella) from the United States / Mexico borderlands
Source: Zookeys. 2023 Jun 14;1167:109–57. doi: 10.3897/zookeys.1167.103463 (PMC10285686; doi:10.3897/zookeys.1167.103463)
Supplement: Supplementary material 3 — Input matrices, analysis log files, and output tree files for nuclear and mitochondrial analyses [file zookeys-1167-109_article-103463__-s003.zip › uce-1005658.fasta]

>MY0059_Hapachea_SantaRitaMtns_MaderaCyn
----------------------------------------------TACATATCTCAAGA
ATGTTTAACAGCATAGAAATTATAGATCTAGTTATTACAAGAAAACACTCAATAGTTGTT
TCACATACCTGGACCCAGAAACTGACAACCTCGGGCTCTCACTGCAGCCCATAAATTAGT
TGACAACT-TTGCGGATTTTGATGCTGTAAAATGAGCTCAGTAACAGAACGCTCACCAAG
GGAACGAGCTGCACGCATTGCACGAGTGCGACCTTCTTCTTCTACAAGCTGACAATTAAT
AAGTGTGACTAATTTCCTCTGCATTGGTCGGCTTAGTGGACTTGTCTGTGTTCCACTACA
TGATGGATCTGGAAGAAGAATTATGT
>MY5053_Hexurella_ChiricahuaMtns_PriceCyn
CCATGTAAGAAAAAAGGCTTACAGTGCTTGTTTCTATGTATTTGCATACATACCTCAAGA
CTGTTTAACAGCATAGAAATTATAGATCTAGTTATTATAAGAAAACACTGAATAGTTGTT
TCACATACCTGGACCCAGAAACTGACAACCTCTGGCTCTCACTGCAGCCCATAAATTAGT
TGACAACTGTTGCGGATTTTGATGCTGTAAAATGAGCTCAGTAACAGAACGCTCACCAAG
AGAACGAGCTGCACGCATTGCACGAGTGCGACCTTCTTCTTCTACAAGCTGACAATTAAT
AAGTGTGACTAATTTCCTTTGCATTGGTCGGCTTAGTGGACTTGTCTGTGTTCCACTACA
TGATGGATCTGGAAGAAGAACAATGT
>MY5064_Hexurella_MuleMtns_Escabrosa
CCATGTAAGAAAAAAGGCTTACAGTGCTTGTTTCTATGTATTTGCATACATATCTCAAGA
CTGTTTAACAGCATAGAAATTATAGATCTAGTTATTATAATAAAACACTCAATAGTTGTT
TCACATACCTGGACCCAGAAACTGACAACCTCTGGCTCTCACTGCAGCCCATAAATTAGT
TGACAACTGTTGCGGATTTTGATGCTGTAAAATGAGTTCAGTAACAGAGCGCTCACCAAG
GGAACGAGCTGCACGCATTGCACGAGTGCGACCTTCTTCTTCTACAAGCTGACAATTAAT
AAGTGTGACTAATTTCCTCTGCATTGGTCGGCTTAGTGGACTTGTCTGTGTTCCACTACA
GGATGGATCTGGAAGAAGAATTATGT
>MY5066_Hexurella_MuleMtns_Escabrosa
------------------------------------------------------------
---------CGCATAGAAATTATAGATCTAGTTATTATAATAAAACACTCAATAGTTGTT
TCACATACCTGGACCCAGAAACTGACAACCTCTGGCTCTCACTGCAGCCCATAAATTAGT
TGACAACTGTTGCGGATTTTGATGCTGTAAAATGAGTTCAGTAACAGAGCGCTCACCAAG
GGAACGAGCTGCACGCATTGCACGAGTGCGACCTTCTTCTTCTACAAGCTGACAATTAAT
AAGTGTGACTAATTTCCTCTGCATTGGTCGGCTTAGTGGACTTGTCTGTGTTCCACTACA
GGATGGATCTGGAAGAAGAATTATGT
>MY5071_Hexurella_SantaRitaMtns_AlisoSprings
--------GAAAAAAGGCTTACAGTGCTTGTTTCTATGTATTTGCATACATATCTCAAAA
CTGTTTAACAGCATAGAAATTATAGATCTAGTTATTATAAGAAAACACTCAATAGTTGTT
TCACATACCTGGACCCAGAAACTGACAACCTCTGGCTCTCACTGCAGCCCATAAATTAGT
TGACAACTGTTGCGGATTTTGATGCTGTAAAATGAGCTCAGTAACAGAACGCTCACCAAG
GGAACGAGCTGCACGCATTGCACGAGTGCGACCTTCTTCTTCTACAAGCTGACAATTAAT
AAGTGTGACTAATTTCCTCTGCATTGGTCGGCTTAGTGGACTTGTCTGTGTTCCACTACA
TGATGGATCTGGAAGAGGAAGTAAAT
>MY5075_Hexurella_ChiricahuaMtns_CaveCrkCyn
---------------------CAGTGCTTGTTTCTATGTATTTGCATACATATCTCAAGA
CTGTTTAACAGCATAGAAATTATAGATCTAGTTATTATAAGAAAACACTCAATAGTTGTT
TCACATACCTGGACCCAGAAACTGACAACCTCTGGCTCTCACTGCAGCCCATAAATTAGT
TGACAACTGTTGCGGATTTTGATGCTGTAAAATGAGCTCAGTAACAGAACGCTCACCAAG
AGAACGAGCTGCACGCATTGCACGAGTGCGACCTTCTTCTTCTACAAGCTGACAATTAAT
AAGTGTGACTAATTTCCTCTGCATTGGTCGGCTTAGTGGACTTGTCTGTGTTCCACTACA
TGATGGATCTGGAAGAAGAATTATGT
>MY5126_Hexurella_SantaCatalinaMtns_NuggetCyn
CCATGTAAGAAAAAAGGCTTACACTGCTTGTTTCTATGTATTTGCATACATATCTCAAGA
CTGTTTAACAGCATAGAAATTATAGATCTAGTTATTATAAGAAAACACTCAATAGTTGTT
TCACATACCTGGACCTAGAAACTGACAACCTCTGGCTCTCACTGCAGCCCATAAATTAGT
TGACAACTGTTGCGGATTTTGATGCTGTAAAATGAGCTCAGTAACAGAACGCTCACCAAG
GGAACGAGCTGCACGCATTGCACGAGTGCGACCTTCTTCTTCTACAAGCTGACAATTAAT
AAGTGTGACTAATTTCCTCTGCATTGGTCGGCTTAGTGGACTTGTCTGTGTTCCACTACA
TGATGGATCTGGAAGAAGAATTATGT
>MY5131_Hexurella_PedregosaMtns_PruneCyn
CCATGTAAGAAAAAAGGCTTACAGTGCTTGTTTCTATGTATTTGCATACATATCTCAAGA
CTGTTTAACAGCATAGAAATTATAGATCTAGTTATTATAAGAAAACACTCAATAGTTGCT
TCACATACCTGGACCCAGAAACTGACAACCTCTGGCTCTCACTGCAGCCCATAAATTAGT
TGACAACTGTTGCGGGTTTTGATGCTGTAAAATGAGCTCAGTAACAGAACGCTCACCAAG
AGAACGAGCTGCACGCATTGCACGAGTGCGACCTTCTTCTTCTACAAGCTGACAATTAAT
AAGTGTGACTAATTTCCTCTGCATTGGTCGGCTTAGTGGACTTGTCTGTGTTCCACTACA
TGATGGATCTGGAAGAAGAATTATGT
>MY5132_Hexurella_PedregosaMtns_PruneCyn
CCATGTAAGAAAAAAGGCTTACAGTGCTTGTTTCTATGTATTTGCATACATATCTCAAGA
CTGTTTAACAGCATAGAAATTATAGATCTAGTTATTATAAGAAAACACTCAATAGTTGCT
TCACATACCTGGACCCAGAAACTGACAACCTCTGGCTCTCACTGCAGCCCATAAATTAGT
TGACAACTGTTGCGGGTTTTGATGCTGTAAAATGAGCTCAGTAACAGAACGCTCACCAAG
AGAACGAGCTGCACGCATTGCACGAGTGCGACCTTCTTCTTCTACAAGCTGACAATTAAT
AAGTGTGACTAATTTCCTCTGCATTGGTCGGCTTAGTGGACTTGTCTGTGTTCCACTACA
TGATGGATCTGGAAGAAGAATTATGT
>MY5136_Hexurella_MiddlemarchCyn
CCATGTAAGAAAAAAGGCTTACAGTGCTTGTTTCTATGTATTTGCATACATATCTCAAGA
CTGTTTAACAGCATAGAAATTATAGATCTAGTTATTATAAGAAAACACTCAATAGTTGTT
TCACATACCTGGACCCAGAAACTGACAACCTCTGGCTCTCACTGCAGCCCATAAATTAGT
TGACAGCTGTTGCGGATTTTGATGCTGTAAAATGAGCTCAGTAACAGAACGCTCACCAAG
GGAACGAGCTGCACGCATTGCACGAGTGCGACCTTCTTCTTCTACAAGCTGACAATTAAT
AAGTGTGACTAATTTCCTCTGCATTGGTCGGCTTAGTGGACTTGTCTGTGTTCCACTACA
TGATGGATCTGGAAGAAGAATTATGT
>MY5147_Hexurella_DragoonMtns_NF_345A
CCATGTAAGAAAAAAGGCTTACAGTGCTTGTTTCTATGTATTTGCATACATATCTCAAGA
CTGTTTAACAGCATAGAAATTATAGATCTAGTTATTATAAGAAAACACTCAATAGTTGTT
TCACATACCTGGACCCAGAAACTGACAACCTCTGGCTCTCACTGCAGCCCATAAATTAGT
TGACAGCTGTTGCGGATTTTGATGCTGTAAAATGAGCTCAGTAACAGAACGCTCACCAAG
GGAACGAGCTGCACGCATTGCACGAGTGCGACCTTCTTCTTCTACAAGCTGACAATTAAT
AAGTGTGACTAATTTCCTCTGCATTGGTCGGCTTAGTGGACTTGTCTGTGTTCCACTACA
TGATGGATCTGGAAGAAGAATTATGT
>MY5154_Hexurella_SantaRitaMtns_AdobeCyn
---------------------------------------------------------AGA
CTGTTTAACAGCATAG-AATTATAGATCTAGTTATTATAAGAAAACACTCAATAGTTGTT
TCACATACCTGGACCCAGAAACTGACAACCTCTGGCTCTCACTGCAGCCCATAAATTAGT
TGACAACTGTTGCGGATTTTGATGCTGTAAAATGAGCTCAGTAACAGAACGCTCACCAAG
GGAACGAGCTGCACGCATTGCACGAGTGCGACCTTCTTCTTCTACAAGCTGACAATTAAT
AAGTGTGACTAATTTCCTCTGCA-------------------------------------
--------------------------
>MY5157_Hexurella_SantaCatalinaMtns_Redington
------------------------------------------------------------
--------CAGCATAGAAATTATA-ATCTAGTTATTATAAGAAAACACTCAATAGTTGTT
TCACATACCTGGACCCAGAAACTGACAACCTCTGGCTCTCACTGCAGCCCATAAATTAGT
TGACAACTGTTGCGGATTTTGATGCTGTAAAATGAGCTCAGTAACAGAACGCTCACCAAG
GGAACGAGCTGCACGCATTGCACGAGTGCGACCTTCTTCTTCTACAAGCTGACAATTAAT
AAGTGTGACTAATTTCCTCTGCATTGGTCGGCTTAGTGGACTTGTCTGTG----------
--------------------------
>MY5164_Hrupicola_Temecula
------------------------------------------------------ACAAGA
CTTTTTAACAGCATAAAAATTATAGGTCTAGTTATTATAAGAAAATGCTCAATAGTTGTT
TCTCATACCTGGACCCAGAAACTGACAACCTCTGG--CTCACTGCAGCCCATAAATTAGT
TGACAACTGTTGTGGATTTTGATGCTGTAAAATGAGCTCAGTAACAGAACGCTCCCCAAG
GGAACGAGCTGCTCGCATTGCACGAGTGCGTCCTTCTTCTTCTACAAGCTGACAGTTA--
------------------------------------------------------------
--------------------------
>MY5165_Hrupicola_Temecula
----------------------------------------------TACATATCACAAGA
CTTTTTAACAGCATAAAAATTATAGGTCTAGTTATT---------------ATAGTTGTT
TCTCATACCTGGACCCAGAAACTGACAACCTCTGGCTCTCACTGCAGCCCATAAATTAGT
TGACAACTGTTGTGGATTTTGATGCTGTAAAATGAGC-CAGTAACAGAACGCTCCCCAAG
GGAACGAGCTGCTCGCATTGCACGAGTGCGTCCTTCTTCTTCTACAAGCTGACAGTTAAT
AAGTGTGACTAACTTCCTCTGCATTGGTCGGCT---------------------------
--------------------------
>MY5175_Hapachea_HarshawRd_PatagoniaMtns
CCATGTAAGAAAAAAGGATTACAGTGCTTGTTTCTATGTATTTGTATACATATCTCAAGA
CTGTTTAACAGCATAGAAATTATAGATCTAGTTATTATAAGAAAACACTCAATAGTTGTT
TCACATACCTGGACCCAGAAACTGACAACCTCTGGCTCTCACTGCAGCCCATAAATTAGT
TGACAACTGTTGCGGATTTTGATGCTGTAAAATGAGCTCAGTAACAGAACGCTCACCAAG
GGAACGAGCTGCACGCATTGCACGAGTGCGACCTTCTTCTTCTACAAGCTGACAATTAAT
AAGTGTGACTAATTTCCTCTGCATTGGTCGGCTTAGTGGACTTGTCTGTGTTCCACTACA
TGATGGATCTGGAAGAAGAATTATGT
>MY5180_Hapachea_MustrangPk_MustangMtns
CCAAGTAAGAAAAAAGGCTTACCGTGCTTATTTCTGTGTATTTGCATACATATCTCAAGA
CTGTTTAACAGCATAGAAATTATAGATCTAGTTATTATAAGAAAACACTCAATAGTTGTT
TCACATACCTGGACCCAGAAACTGACAACCTCTGGCTCTCACTGCAGCCCATAAATTAGT
TGACAATTGTTGCGGATTTTGATGCTGTAAAATGAGCTCAGTAACAGAACGCTCACCAAG
GGAACGAGCTGCACGCATTGCACGAGTGCGACCTTCTTCTTCTACAAGCTGACAATTAAT
AAGTGTGACTAATTTCCTCTGCATTGGTCGGCTTA--TGACTTGTCTGTGTTCCACTACA
TGATGGATCTGGAAGAAGAATTATGT
>MY5181_Hapachea_MustrangPk_MustangMtns
CCAAGTAAGAAAAAAGGCTTACCGTGCTTATTTCTGTGTATTTGCATACATATCTCAAGA
CTGTTTAACAGCATAGAAATTATAGATCTAGTTATTATAAGAAAACACTCAATAGTTGTT
TCACATACCTGGACCCAGAAACTGACAACCTCTGGCTCTCACTGCAGCCCATAAATTAGT
TGACAATTGTTGCGGATTTTGATGCTGTAAAATGAG-TCAGTAACAGAACGCTC-CCAAG
GGAACGAGCTGCACGCATTGCACGAGTC--GCCTTCTTCTTCTACAAGCTGACA-TTAAT
AAGTGTGACTAATTTCCTCTGCATTGGTCGGCTTAGTGGACTTGTCTGTGTTCCACTACA
TGATGGATCTGGAAGAAGAATTATGT
>MY5193_Hapachea_HarshawRd_PatagoniaMtns
CCATGTAAGAAAAAAGGATTACAGTGCTTGTTTCTATGTATTTGTATACATATCTCAAGA
CTGTTTAACAGCATAGAAATTATAGATCTAGTTATTATAAGAAAACACTCAATAGTTGTT
TCACATACCTGGACCCAGAAACTGACAACCTCTGGCTCTCACTGCAGCCCATAAATTAGT
TGACAACTGTTGCGGATTTTGATGCTGTAAAATGAGCTCAGTAACAGAACGCTCACCAAG
GGAACGAGCTGCACGCATTGCACGAGTGCGACCTTCTTCTTCTACAAGCTGACAATTAAT
AAGTGTGACTAATTTCCTCTGCATTGGTCGGCTTAGTGGACTTGTCTGTGTTCCACTACA
TGATGGATCTGGAAGAAGAATTATGT
>MY5194_Hapachea_Ordsummit_MtOrd
CCATGTAAGAAAAAAGGCTTACAGTGCTTGTTTCTATGTATTTGCATACGTATCTCAAGA
CTGTTCAACAGCATAAAAATTACAGATCTAGTTATTATAAGAAAATGCTCAATGGTTGTT
TCACATACCTGGACCCAGAAACTGACAACCTCTGGCTCTCACTGCAGCCCATAAATTAGT
CGACAACTGTTGCGGATTTTGATGCTGTAAAATGAGCTCAGTAACAGAACGCTCGCCAAG
GGAACGAGCTGCACGCATTGCACGAGTGCGACCTTCTTCTTCTACAAGCTGACAATTAAT
AAGTGTGACTAATTTCCTTTGCATTGGTCGGCTTAGTGGACTTGTCTGTGTTCCACTACA
TGATGGATCTGGAAGCAGAATTATGT
>MY5195_Hapachea_Ordsummit_MtOrd
CCATGTAAGAAAAAAGGCTTACAGTGCTTGTTTCTATGTATTTGCATACGTATCTCAAGA
CTGTTCAACAGCATAAAAATTACAGATCTAGTTATTATAAGAAAATGCTCAATGGTTGTT
TCACATACCTGGACCCAGAAACTGACAACCTCTGGCTCTCACTGCAGCCCATAAATTAGT
CGACAACTGTTGCGGATTTTGATGCTGTAAAATGAGCTCAGTAACAGAACGCTCGCCAAG
GGAACGAGCTGCACGCATTGCACGAGTGCGACCTTCTTCTTCTACAAGCTGACAATTAAT
AAGTGTGACTAATTTCCTTTGCATTGGTCGGCTTAGTGGACTTGTCTGTGTTCCACTACA
TGATGGATCTGGAAGCAGAATTATGT
>MY5266_Hencina_CerroBolla
CCACGTAAGAAAAAAGGCTTACAGTGTTTGTCTCTATGTATTTGCATACATATCTCTAGA
CTTTTTGACAGCATAAAAATTATAGGTCTAGTTATTATAAGAAAATGCTCAATAGTTGTT
TCTCATACCTGGACCCAGAAACTGACAACCTCTGGCTCTCACTGCAGCCCATAAATTAGT
TGACAACTGTTGCGGATTTTGATGCTGTAAAATGAGCTCAGTAACAGAACGCTCCCCAAG
GGAACGAGCTGCTCGCATTGCACGAGTGCGTCCTTCTTCTTCTACAAGCTGACAGTTAAT
AAGTGTGACTAACTTCCTCTGCATTGGTCGGCTTAGTGGACTTGTCTGTGTTCCACTACA
TGATGGATCTGGAAGTAGAAATT---
>MY5267_Hencina_CerroBolla
CCACGTAAGAAAAAAGGCTTACAGTGTTTGTCTCTATGTATTTGCATACATATCTCTAGA
CTTTTTGACAGCATAAAAATTATAGGTCTAGTTATTATAAGAAAATGCTCAATAGTTGTT
TCTCATACCTGGACCCAGAAACTGACAACCTCTGGCTCTCACTGCAGCCCATAAATTAGT
TGACAACTGTTGCGGATTTTGATGCTGTAAAATGAGCTCAGTAACAGAACGCTCCCCAAG
GGAACGAGCTGCTCGCATTGCACGAGTGCGTCCTTCTTCTTCTACAAGCTGACAGTTAAT
AAGTGTGACTAACTTCCTCTGCATTGGTCGGCTTAGTGGACTTGTCTGTGTTCCACTACA
TGATGGATCTGGAAGTAGAAATTTGT
>MY5271_Hexurella_GuadalupeValley
CCACGTAAGAAAAAAGGCTTACAGTGTTTGTTTCTATGTATTTGCATACATATCTCAAGA
CTTTTTGACAGCATAAAAATTATAGGTCTAGTTATTATAAGAAAATGCTCAAT-GTTGTT
TCTCATACCTGGACCCAGAAACTGACAACCTCTGGCTCTCACTGCAGCCCATAAATTAGT
TGACAACTGTTG-GGATTTTGATGCTGTAAAATGAGCTCAGTAACAGAACGCTC-CCAAG
GGAACGAGCTGC-CGCATTGCACGAGTGCG-CCTTCTTCTTCTACAAGCTGACA-TTAAT
AAGTGTGACTAACTTCCT-TGCATTGGTCGGCTTAGTGGAC-------------------
----------------AGAAATATGT
>MY5276_Hexurella_SanPedro_Martir
CCACGTAAGAAAAAAGGCTTACAGTGTTTGTTTCTATGTATTTGCATACATATCTCAAGA
CTTTTTGACAGCATAAAAATTATAGGTCTAGTTATTATAAGAAAATGCTCAATAGTTGTT
TCTCATACCTGGACCCAGAAACTGACAACCTCTGGCTCTCACTGCAGCCCATAAATTAGT
TGACAACTGTTGTGGATTTTGATGCTGTAAAATGAGCTCAGTAACAGAACGCTCCCCAAG
GGAACGAGCTGCTCGCATTGCACGAGTGCGTCCTTCTTCTTCTACAAGCTGACAGTTAAT
AAGTGTGACTAACTTCCTCTGCATTGGTCGGCTTAGTGGACTTGTCTGTGTTCCACTACA
TGATGGATCTGGAAGTAGAAATATGT
>MY5277_Hexurella_SanPedro_Martir
CCACGTAAGAAAAAAGGCTTACAGTGTTTGTTTCTATGTATTTGCATACATATCTCAAGA
CTTTTTGACAGCATAAAAATTATAGGTCTAGTTATTATAAGAAAATGCTCAATAGTTGTT
TCTCATACCTGGACCCAGAAACTGACAACCTCTGGCTCTCACTGCAGCCCATAAATTAGT
TGACAACTGTTGTGGATTTTGATGCTGTAAAATGAGCTCAGTAACAGAACGCTCCCCAAG
GGAACGAGCTGCTCGCATTGCACGAGTGCGTCCTTCTTCTTCTACAAGCTGACAGTTAAT
AAGTGTGACTAACTTCCTCTGCATTGGTCGGCTTAGTGGACTTGTCTGTGTTCCACTACA
TGATGGATCTGGAAGTAGAAAT----
>MY5280_Hexurella_ArroyoSalado
CCATGTAAGAAAAAAGGCTTACAGTGTTTGTCTCTATGTATTTGCATACATATCTCAAGA
CTTTTTAACAGCATAAAAATTATAGGTCTAGTTATTATAAGAAAATGCTCAATAGTTGTT
TCTCATACCTGGACCCAGAAACTGACAACCTCTGGCTCTCACTGCAGCCCATAAATTAGT
TGACAACTGCTGTGGATTTTGATGCTGTAAAATGAGCTCAGTAACAGAACGTTCCCCAAG
GGAACGAGCTGCTCGCATTGCACGAGTGCGTCCTTCTTCTTCTACAAGCTGACAGTTAAT
AAGTGTGACTAACTTCCTTTGCATTGGTCGGCTTAGTGGACTTGTCTGTGTTCCACTACA
TGATGGATCTGGAAGTAGAAATATGT
>MY5282_Hexurella_ArroyoSalado
CCATGTAAGAAAAAAGGCTTACAGTGTTTGTCTCTATGTATTTGCATACATATCTCAAGA
CTTTTTAACAGCATAAAAATTATAGGTCTAGTTATTATAAGAAAATGCTCAATAGTTGTT
TCTCATACCTGGACCCAGAAACTGACAACCTCTGGCTCTCACTGCAGCCCATAAATTAGT
TGACAACTGCTGTGGATTTTGATGCTGTAAAATGAGCTCAGTAACAGAACGTTCCCCAAG
GGAACGAGCTGCTCGCATTGCACGAGTGCGTCCTTCTTCTTCTACAAGCTGACAGTTAAT
AAGTGTGACTAACTTCCTTTGCATTGGTCGGCTTAGTGGACTTGTCTGTGTTCCACTACA
T-------------------------
>MY5286_Hrupicola_SweetwaterSpr_OrdMtn
CCATGTACGAAAAAAGGCTTACAGTGTTTGCTTCTATGTATTTGCATACATATCTCAAGA
CTTTTTAACAACATAAAAATTATATGTCTAGTTATTATAAGAAAATGCTCAATAGTTGTT
TCTCATACCTGGACCCAGAAACTGACAACCTCTGGCTCTCACTGCAGCCCATAAATTAGT
TGACAACTGTTGTGGATTTTGATGCTGTAAAATGAGTTCAGTAACAGAACGCTCCCCAAG
GGAACGAGCTGCACGCATTGCACCTGGTCACTGTCGTAGTTCCAATTGCAGC--------
-------ACCAGCTTCGTTTTTCTTAGCATTTTCCGTGCACGCTTTTGTGTTTTA-----
---------------GAACAGTATTT
>MY5287_Hrupicola_SweetwaterSpr_OrdMtn
CCATGTACGAAAAAAGGCTTACAGTGTTTGCTTCTATGTATTTGCATACATATCTCAAGA
CTTTTTAACAACATAAAAATTATATGTCTAGTTATTATAAGAAAATGCTCAATAGTTGTT
TCTCATACCTGGACCCAGAAACTGACAACCTCTGGCTCTCACTGCAGCCCATAAATTAGT
TGACAACTGTTGTGGATTTTGATGCTGTAAAATGAGTTCAGTAACAGAACGCTCCCCAAG
GGAACGAGCTGCACGCATTGCACGAGTCCGTCCTTCTTCTTCTACAAGCTGACAGTTAAT
AAGTGTGACTAACTTCCTCTGCATTGGTCGGCTTAGTGAACTTGTCTGTGTTCCACTACA
TGATGGATCTGGAAGTAGAATTATGT
>MY5288_Hrupicola_Deadman_Hills
CCATGTAAGAAAAAAGGCTGACAGTGTTTGCTTCTCTGTATTTGCATACATATCTTAAGA
-TTTTTAACAGCATAAAAATTATAGGTATAGTTATTATCAGAAAATGCTCAATAGTTGTT
TCTTATACCTGGACCCAGAAACTGACAACCTCTGGCTCTCACTGCAGCCCATAAATTAGT
TGACAACTGTTGCGGATTTTGATGCTGTAAAATGAGCTCAGTAACAGAACGCTCCCCAAG
GGAACGAGCTGCACGCATTGCACGAGTGCGTCCTTCTTCTTCTACAAGCTGACAGTTAAT
AAGTGTGACTAACTTCCTCTGCATTGGTCGGCTTAGTGGACTTGTCTGTGTTCCACTACA
CGATGGATCTGAATGTGAA-------
>MY5289_Hrupicola_Deadman_Hills
--------GAAAAAAGGCTGACAGTGTTTGCTTCTCTGTATTTGCATACATATCTTAAGA
CTTTTTAACAGCATAAAAATTATAGGTACAGTTATTATCAGAAAATGCTCAATAGTTGTT
TCTTATACCTGGACCCAGAAACTGACAACCTCTGGCTCTCACTGCAGCCCATAAATTAGT
TGACAACTGTTGCGGATTTTGATGCTGTAAAATGAGCTCAGTAACAGAACGCTCCCCAAG
GGAACGAGCTGCACGCATTGCACGAGTGCGTCCTTCTTCTTCTACAAGCTGACAGTTAAT
AAGTGTGACTAACTTCCTCTGCATTGGTCGGCTTAGTGGACTTGTCTGTGTTCCACTACA
-GATGGATCTG---------------
>MY5309_Hapachea_JohnnyLyon_Hills
CCATGTAAGAAAAAAGGCTTACAGTGCTTATTTCTGTGTATTTGCATACATATCTCAAGA
CTGTTTAACAGCATAGAAATTATAGATCTAGTTATTATAAGAAAACACTCAATAGTTGTT
TCACATACCTGGACCCAGAAACTGACAACCTCTGGCTCTCACTGCAGCCCATAAATTAGT
TGACAACTGTTGTGGATTTTGATGCTGTAAAATGAGCTCAGTAACAGAACGCTCACCAAG
GGAACGAGCTGCACGCATTGCACGAGTGCGACCTTCTTCTTCTACAAGCTGACAATTAAT
AAGTGTGACTAATTTCCTCTGCATTGGTCGGCTTAGTGGACTTGTCTGTGTTCCACTACA
TGATGGATCTGGAAGAAGAATTATGT
>MY5310_Hexurella_AntelopeCyn_CerbatMtns
------------------------TGCTTGTTTCTATGTATTTGGATACATATCTCAATA
CTGTTCAACAGCATAAAAATTACAGATCTAGTTATTATAAGAAAATGCTCAATGGTTGTT
TCACATACCTGGACCCAGAAACTGACAACCTCTGGCTCTCACTGCAGCCCATAAATTAGT
TGACAACTGTTGCGGATTTTGATGCTGTAAAATGAGCTCAGTAACAGAACGCTCGCCAAG
GGAACGAGCTGCGCGCATTGCACGAGTGCGACCTTCTTCTTCTACAAGCTGACAATTAAT
AAGTGTGACTAATTTCCTTTGCATTGGTCGGCTTAGTGGACTTGTCTGTGTTCC------
--------------------------
>MY5311_Hexurella_AntelopeCyn_CerbatMtns
CCATGTAAGAAAAAAGGCTTACAGTGCTTGTTTCTATGTATTTGGATACATATCTCAATA
CTGTTCAACAGCATAAAAATTACAGATCTAGTTATTATAAGAAAATGCTCAATGGTTGTT
TCACATACCTGGACCCAGAAACTGACAACCTCTGGCTCTCACTGCAGCCCATAAATTAGT
TGACAACT-TTGCGGATTTTGATGCTGTAAAATGAGCTCAGTAACAGAACGCTCGCCAAG
GGAACGAGCTGCGCGCATTGCACGAGTGCGACCTTCTTCTTC-ACAAG-------TTAAT
AAGTGTGACTAATTTC--------------------------------------------
--------------------------
>MY5312_Hexurella_FoxCyn_MusicMtns
---------AAAAAAGGCTTACAGTGCTTGTTTCTATGTATTTGGATACATATCTCAAGA
CTGTTCAACAGCATAAAAATTACAGATCTAGTTATTATAAGAAAATGCTCAATGGTTGTT
TCACATACCTGGACCCAGAAACTGACAACCTCTGGCTCTCACTGCAGCCCATAAATTAGT
TGACAACTGTTGCGGATTTTGATGCTGTAAAATGAGCTCAGTAACAGAACGCTCGCCAAG
GGAACGAGCTGCGCGCATTGCACGAGTGCGACCTTCTTCTTCTACAAGCTGACAATTAAT
AAGTGTGACTAATTTCCTTTGCATTGGTCGGCTTAGTGGACTTGTCTGTGTTCCACTACA
TGATGGATCTGGAAGCAGAATTATGT
>MY5313_Hexurella_FoxCyn_MusicMtns
---------------------------------CTATGTATTTGGATACATATCTCAAGA
CTGTTCAACAGCATAAAAATTACAGATCTAGTTATTATAAGAAAATGCTCAATGGTTGTT
TCACATACCTGGACCCAGAAACTGACAACCTCTGGCTCTCACTGCAGCCCATAAATTAGT
TGACAACTGTTGCGGATTTTGATGCTGTAAAATGAGCTCAGTAACAGAACGCTCGCCAAG
GGAACGAGCTGCGCGCATTGCACGAGTGCGACCTTCTTCTTCTACAAGCTGACAATTAAT
AAGTGTGACTAATTTCCTTTG---------------------------------------
--------------------------
>MY5314_Hexurella_Grasshopper_BrushyMtn
CCATGTAAGAAAAAAGGCTTATAGTGCTTGTTTCTATGTATTTGGATACATATCTCAAGA
CTGTTCAACAGCATAAAAATTACAGATCTAGTTATTATAAGAAAATGCTCAATGGTTGTT
TCACATACCTGGACCCAGAAACTGACAACCTCTGGCTCTCACTGCAGCCCATAAATTAGT
TGACAACTGTTGCGGATTTTGATGCTGTAAAATGAGCTCAGTAACAGAACGCTCGCCAAG
GGAACGAGCTGCACGCATTGCACGAGTGCGACCTTCTTCTTCTACAAGCTGACAATTAAT
AAGTGTGACTAATTTCCTTTGCATTGGTCGGCTTAGTGGACTTGTCTGTGTTCCACTACA
TGATGGATCTGGAAGCAGAATTATGT
>MY5315_Hexurella_WagonerRd_BradshawMtns
CCATGTAAAAAAAAAGGCTTACAGTGCTTGTTTCTATGTATTTGCATACATATCTCAAGA
CTGTTCAACAGCATAAAAATTACAGATCTAGTTATTATAAGAAAATGCTCAATGGTTGTT
TCACATACCTGGACCCAGAAACTGACAACCTCTGGCTCTCACTGCAGCCCATAAATTAGT
TGACAACTGTTGCGGATTTTGATGCTGTAAAATGAGCTCAGTAACAGAACGCTCGCCAAG
GGAACGAGCTGCACGCATTGCACGAGTGCGACCTTCTTCTTCTACAAGCTGACAATTAAT
AAGTGTGACTAATTTCCTTTGCATTGGTCGGCTTAGTGGACTTGTCTGTGTTCCACTACA
TGATGGATCTGGAAGCAGAATTATGT
>MY5316_Hexurella_WagonerRd_BradshawMtns
CCATGTAAAAAAAAAGGCTTACAGTGCTTGTTTCTATGTATTTGCATACATATCTCAAGA
CTGTTCAACAGCATAAAAATTACAGATCTAGTTATTATAAGAAAATGCTCAATGGTTGTT
TCACATACCTGGACCCAGAAACTGACAACCTCTGGCTCTCACTGCAGCCCATAAATTAGT
TGACAACTGTTGCGGATTTTGATGCTGTAAAATGAGCTCAGTAACAGAACGCTCGCCAAG
GGAACGAGCTGCACGCATTGCACGAGTGCGACCTTCTTCTTCTACAAGCTGACAATTAAT
AAGTGTGACTAATTTCCTTTGCATTGGTCGGCTTAGTGGACTTGTCTGTGTTCCACTACA
TGATGGATCTGGAAGCAGAATTACGT
