# Supplementary material for: ﻿Species delimitation, biogeography, and natural history of dwarf funnel web spiders (Mygalomorphae, Hexurellidae, Hexurella) from the United States / Mexico borderlands
Source: Zookeys. 2023 Jun 14;1167:109–57. doi: 10.3897/zookeys.1167.103463 (PMC10285686; doi:10.3897/zookeys.1167.103463)
Supplement: Supplementary material 3 — Input matrices, analysis log files, and output tree files for nuclear and mitochondrial analyses [file zookeys-1167-109_article-103463__-s003.zip › uce-2001017.fasta]

>MY0059_Hapachea_SantaRitaMtns_MaderaCyn
AGAAAAACAACACTGGTTTATGTGATGCATTACTAAAAGTGGATTGTGATGCCTAGCTTT
AAAACCCTTAACTAGTTCACAAGACATAACGAAGATCAAACTTTACCAGTATGCGGACAG
TATTCTCTGCAGTGTCTTGAATGTGTGTTGGGGGAAGCAACTCTTGAAATATGAAACCAC
ACCTACGTTCACCTTCCTTTGGTAAAGAAAGGAGTGCCCTATATTGTAATATTGAGATCA
AAGTTTAAACATACTATTAACTCACTCACAGCCTCCTGTGTTTCATTGCCTTTGCAACAG
CCATCCTTTCAGCATCAGTAAAGCCAAGGATGCTCTGAATAGCTTTTAGGTGCTCCTTAT
CTTTCTTCGTAAGGAAATAAAAGACAGCATCTTTTAGAAAACGCAGGGTGTACTCTGCTT
GTCGATCCCCCATTCCTCGGGTGGCCTCCCGATACAACTGCTTCGTCTGTTCCAGCTCAC
CTTCGAGCTGGTGAAGCTGTCTCAACAGGTCGGGAACCGACACACGCTTTGTTGACCTCT
GCGTGAAGTCCATTGTTTCTTCAGCTTGCTCGAATCGAGCAGCTTCCTGACCTTTCCTAG
AGGAGATAAAAAGCAACAGACTAAACAAATGCAAGCAGACCAAATAAGATCAGGGAAAGG
TCAAATTTTAGTCAAAAGCTGCAAACAAAGAAAAGCAAAATAAAAATAAAAAGAAGGGCT
TGTCGCACATATCTGCCAATGAAAATATCTTACTTTTCAGATATTCTAAACAAGTTCTCA
AATAATGCTGGTTCACAAC-CTGCTAACTGGGCCTGTTTTTTAAATTCTTCACCTTCCTG
GGAAACTGCAAACTGTTA
>MY0139_Hexurella_SanDiego_Guatay
AAGAAAACAACACTGATTTGTGTGATGCATTACTAAAAGTGGACTGTGATGCCTAGCTTT
AAACCCCTTAACTAGTTCACAAGACATAACGAAGATAAAACTTTAACAGTATGTTGACAG
TATTCTCTGTAGTGGCTTGAATGTGCGTTGTGTGAAGCAATTCTTGAA-TATGAACCCAC
ATCTATGTTCACCTTCCTTTGGTACAGAAAGGAGTGCCCTATATTGTAATATTGAGATCA
AAGATTAAACATACTATTAACTCACTCACAGCCTCCTGTGTTTCATTGCCTTTGCAACAG
CCATCCTTTCAGCATCAGTAAAGCCAAGGATGCTCTGAATAGCTTTTAGGTGCTCCTTAT
CTTTCTTCGTAAGGAAATAAAAGACAGCATCTTTTAGAAAACGCAGGGTGTACTCTGCCT
GTCGATCCCCCATTCCTCGGGTGGCCTCCCGATACAACTGCTTCGTCTGTTCCAGCTCAC
CTTCGAGCTGGTGAAGCTGTCTCAACAGGTCGGGAACCGACACACGCTTTGTTGACCTCT
GCGTGAAGTCCATTGTTTCTTCAGCTTGCTCAAATCGAGCAGCTTCCTGACCTTTCCTAG
AGGAGATAAAAAGCAACAGACTAAACAAATGCAAACAGACCAAATGAGATTAGGGAAAGG
TAGAAATTTAGTCAAAAGTTGCAAACAAAGAAAAGCAAAATAAAAACGAGGG----GGCT
TGCCGTACATATCTGCCAATGAAAATGGCTTACTTTTCAGATATTCTATACAAATTACCA
AACAATCCTGGTTCGCAGAGCTGCCAACGGGGCCTGTTTTTTAAATTCTTCACTTTCCTG
GGAAACGG----------
>MY5053_Hexurella_ChiricahuaMtns_PriceCyn
------------------------------------------------------------
-----CCTTAACTAGTTCACAAGACATAACAAAGATCAAACTTTAACAGTATGTGGACAG
TATTCTCTGCAGTGTCTTGAATGTGTGTTGGGGGAAGCAACTCTTGAAATATGAAACCAC
ACCTACGTTCACCATCCTTTGGTAAAGAAAGCAGCGCCCTATACTGTAATATTGAGATCA
AAGTTTAAACATACTATTAACTCACTCACAGCCTCCTGTGTTTCATTGCCTTTGCAACAG
CCATCCTTTCAGCATCAGTAAAGCCAAGGATGCTCTGAATAGCTTTTAGGTGCTCCTTAT
CTTTCTTCGTAAGGAAATAAAAGACAGCATCTTTTAGAAAACGCAGGGTGTACTCTGCCT
GTCGATCCCCCATTCCTCGGGTGGCCTCCCGATACAACTGCTTCGTCTGTTCCAGCTCAC
CTTCGAGCTGGTGAAGCTGTCTCAACAGGTCGGGAACCGACACACGCTTTGTTGACCTCT
GCGTGAAGTCCATTGTTTCTTCAGCTTGCTCGAATCGAGCAGCTTCCTGACCTTTCCTAG
AGGAGATAAAAAGCAACAGACTAAACAAATGCAAGCAGACCAAATAAGATCAGGGAAAGG
TCAAATTTTAGTCAAAAGCTGCAAATAAAGAAAAGCAAAATAATAATAAAAAGAAGGGCT
TGTCACACATATCTGCCAATGAAAATATCTTACTTTTCAGATATTCTAAACAAATTCTCA
AATAATGCTGCTTCACAAAGCTGCCAACTGGGCCTGTTTTTTAAATTCTT----------
------------------
>MY5064_Hexurella_MuleMtns_Escabrosa
AGAAAAACGACACTGATTTAGGTGATGCATTACTAAAAGTGGATCGTTATGCCTAGCTTT
AAAACCCTTAACTAGTTCACAAGACATAACGAAGAGCAAACTTTAATAGTATGTGGACAG
TATTCTCTGCAGTGTCTTGAATGTGTGTTGGGGGAAGCAACTCTTGAAATACGAAACCAC
ACCTACGTTCACCTTCCTTTGGTAAAGAAAGGAGTGCCCTATATTGTAATATTGAGATCA
AAGTTTAAACATACTATTAACTCACTCACAGCCTCCTGTGTTTCATTGCCTTTGCAACAG
CCATCCTTTCAGCATCAGTAAAGCCAAGGATGCTCTGAATAGCTTTTAGGTGCTCCTTAT
CTTTCTTCGTAAGGAAATAAAAGACAGCATCTTTTAGAAAACGCAGGGTGTACTCTGCCT
GTCGATCCCCCATTCCTCGGGTGGCCTCCCGATACAACTGCTTCGTCTGTTCCAGCTCAC
CTTCGAGCTGGTGAAGCTGTCTCAACAGGTCGGGAACCGACACACGCTTTGTTGACCTCT
GCGTGAAGTCCATTGTTTCTTCAGCTTGCTCAAAACGAGCAGCTTCCTGACCTTTCCTAG
AGGAGATAAAAAGCAACAGACTAAACAAATGCAAGCAGACCAAATAAGATCAGGGAAAGG
TCAAATTTTAGTCAAAAGCTGCAAACAAAGAAAAGCAAAATAAAAATAAAAAGAAGGGCT
TGTCGCACATATCTGCCAATGAAAATATCTTACTTTTCAGATATTCTAAACAAGTTCTCA
AAT----------CACAAAGCTGCTAACTGGGCCTGTTTTTTAAATTCTTCACCTTCCTG
GGAAACTGCAAACTGTTA
>MY5066_Hexurella_MuleMtns_Escabrosa
AGAAAAAC-ACACTGATTTAGGTGATGCATTACTAAAAGTGGATTGTGATGCCTAGCTTT
AAAACCCTTAACTAGTTCACAAGACATAACGAAGATCAAACTTTAATAGTATGTGGACAG
TATTCTCTGCAGTGTCTTGAATGTGTGTTGGGGGAAGCAACTCTTGAAATACGAAACCAC
ACCTACGTTCACCTTCCTTTGGTAAAGAAAGGAGTGCCCTATATTGTAATATTGAGATCA
AAGTTTAAACATACTATTAACTCACTCACAGCCTCCTGTGTTTCATTGCCTTTGCAACAG
CCATCCTTTCAGCATCAGTAAAGCCAAGGATGCTCTGAATAGCTTTTAGGTGCTCCTTAT
CTTTCTTCGTAAGGAAATAAAAGACAGCATCTTTTAGAAAACGCAGGGTGTACTCTGCCT
GTCGATCCCCCATTCCTCGGGTGGCCTCCCGATACAACTGCTTCGTCTGTTCCAGCTCAC
CTTCGAGCTGGTGAAGCTGTCTCAACAGGTCGGGAACCGACACACGCTTTGTTGACCTCT
GCGTGAAGTCCATTGTTTCTTCAGCTTGCTCAAAACGAGCAGCTTCCTGACCTTTCCTAG
AGGAGATAAAAAGCAACAGACTAAACAAATGCAAGCAGACCAAATAAGATCAGGGAAAGG
TCAAATTTTAGTCAAAAGCTGCAAACAAAGAAAAGCAAAATAAAAATAAAAAGAAGGGCT
TGTCGCACATATCTGCCAATGAAAATATCTTACTTTTCAGATATTCTAAACAAGTTCTCA
AATAATGCTGGTTCACAA------------------------------------------
------------------
>MY5071_Hexurella_SantaRitaMtns_AlisoSprings
AGAAAAACAACACTGGTTTATGTGATGCATTACTAAAAGTGGATTGTGATGCCTAGCTTT
AAAACCCTTAACTAGTTCACAAGACATAACGAAGATCAAACTTTACCAGTATGTGGGCAG
TATTCTCTGCAGTGTCTTGAATGTGTGTTGGGGGAAGCAACTCTTGAAATATGAAACCAC
ACCTACGTTCACCTTCCTTTGGTAAAGAAAGGAGTGCCCTATATTGTAATATTGAGATCA
AAGTTTAAACATACTATTAACTCACTCACAGCCTCCTGTGTTTCATTGCCTTTGCAACAG
CCATCCTTTCAGCATCAGTAAAGCCAAGGATGCTCTGAATAGCTTTTAGGTGCTCCTTAT
CTTTCTTCGTAAGGAAATAAAAGACAGCATCTTTTAGAAAACGCAGGGTGTACTCTGCCT
GTCGATCTCCCATTCCTCGGGTGGCCTCCCGATACAACTGCTTCGTCTGTTCCAGCTCAC
CTTCGAGCTGGTGAAGCTGTCTCAACAGGTCGGGAACCGACACACGCTTTGTTGACCTCT
GCGTGAAGTCCATTGTTTCTTCAGCTTGCTCGAATCGAGCAGCTTCCTGACCTTTCCTAG
AGGAGATAAAAAGCAACAGACTAAACAAATGCAAGCAGACCAAATAAGATCAGGGAAAGG
TCAAATTTTAGTCAAAAGCTGCAAACAAAGAAAAGCAAAATAAAAATGAAAAGAAGGGCT
TGTCGCACATATCTGCCAATGAAAATATCTTACTTTTCAGATATTCTAAACAAGTTCTCA
AACAATGCTGGTTCACAAC-CTGCTAACTGGGCCTGTTTTTTAAATTATTCACC------
------------------
>MY5075_Hexurella_ChiricahuaMtns_CaveCrkCyn
-----------------------------------AAAGTGGATTGTG------AGCTTT
AAAACCCTTAACTAGTTCACAAAACCTAACGAAGATCAAACTTTAACAGTATGTGGACAG
TATTCTCTGCAGCGTCTTGAATGTGTGTTGGGGAAAGCAACTCTTGAAATATGAAACCAC
ACCTACGTTCACCTTCCTTTGGTAAAGAAAGGAGTGCCCTATATTGTAATATTGAGATCA
AAGTTTAAACATACTATTAACTCACTCACAGCCTCCTGTGTTTCATTGCCTTTGCAACAG
CCATCCTTTCAGCATCAGTAAAGCCAAGGATGCTCTGAATAGCTTTTAGGTGCTCCTTAT
CTTTCTTCGTAAGGAAATAAAAGACAGCATCTTTTAGAAAACGCAGGGTGTACTCTGCCT
GTCGATCCCCCATTCCTCGGGTGGCCTCCCGATACAACTGCTTCGTCTGTTCCAGCTCAC
CTTCGAGCTGGTGAAGCTGTCTCAACAGGTCGGGAACCGACACACGCTTTGTTGACCTCT
GCGTGAAGTCCATTGTTTCTTCAGCTTGCTCGAATCGAGCAGCTTCCTGACCTTTCCTAG
AGGAGATAAAAAGCAACAGACTAAACAAATGCAAGCAGACCAAATAAGATCAGGGAAAGG
TCAAATTTTAGTCAAAAGCTGCAAACAAAGAAAAGCAAAATAAAAATAAAAAGAAGGGCT
TGTCGCACATATCTGCCAATGAAAATATCTTACTTTTCAGATATTCTAAACAAATTCTCA
AATAATGCTGGTTCACAAAGCTGCTAACTGGGCCTGTTTTTTAAATTCTTCACCTTCCTG
GGAAACTGCAAACTGTTA
>MY5126_Hexurella_SantaCatalinaMtns_NuggetCyn
AGAAAAATGACACTGATTTATGTGATGCATTACTAAAAGTGGATTGTGATGCCTAGCTT-
AAAACCTTTAACTAGTTCACAAGACATAACACAGATCAAACTTTAACAGTATGTGGACAG
TATTCTCTGCAGTGTCTTGAATGTGTGTTGGGGGAAGCAACTCTTGAAATATGAAACCAC
ACCTACGTTCACCTTCCTTTGGTAAAGAAAGGAGTGCCCTATATTGTAATATTGAGATCA
AAGTTTAAACATACTATTAACTCACTCACAGCCTCCTGTGTTTCATTGCCTTTGCAACAG
CCATCCTTTCAGCATCAGTAAAGCCAAGGATGCTCTGAATAGCTTTTAGGTGCTCCTTAT
CTTTCTTCGTAAGGAAATAAAAGACAGCATCTTTTAGAAAACGCAGGGTGTACTCTGCCT
GTCGATCCCCCATTCCTCGGGTGGCCTCCCGATACAACTGCTTCGTCTGTTCCAGCTCAC
CTTCGAGCTGGTGAAGCTGTCTCAACAGGTCGGGAACCGACACACGCTTTGTTGACCTCT
GCGTGAAGTCCATTGTTTCTTCAGATTGCTCGAATCGAGCAGCTTCCTGACCTTTCCTAG
AGGAGATAAAAAGCAACAGACTAAACAAATGCAAGCAGACCAAATAAGATCAGGGAAAGG
TCAAATTTCAGCGAAAAGCTGCAAACAAAGAAAAGCAAAATAAAAAAAAAAAGAAGGGCT
TGTCGCACATATCTGCCAATGAAAATATCTTACTTTTCAGATATTCAAAACAAATTCTCA
AATAATGCTGGTTCACAAAGCTGCTAACTGGGCCTGTTTTTTAAATTCTTCACCTTCCTG
GGAAACTGCAAACTGTTA
>MY5131_Hexurella_PedregosaMtns_PruneCyn
AGAAAAACGACACTGATTTATGTGATGCATTACTAAAAGTGGATTGTGATGCCTAGCTTT
AAAACCCTTAACTAGTTCACAAGACATAACGAAGATCAAACTTTAACAGTATGTGGACAG
TATTCTCTGCAGTGACTTGAATGTGTATTGGGGGAAGCAACTCCTTAAGTACGAAACAAC
ACCTATGTTCAACTTCCCTTGGTAAAGAAAGGAGTGTCCTATATTGTAATATTGAGATCA
AAGTTTAAACATACTATTAACTCACTCACAGCCTCCTGTGTTTCATTGCCTTTGCAACAG
CCATCCTTTCAGCATCAGTAAAGCCAAGGATGCTCTGAATAGCTTTTAGGTGCTCCTTAT
CTTTCTTCGTAAGGAAATAAAAGACAGCATCTTTTAGAAAACGCAGGGTGTACTCTGCCT
GTCGATCCCCCATTCCTCGGGTGGCCTCCCGATACAACTGCTTCGTCTGTTCCAGCTCAC
CTTCGAGCTGGTGAAGCTGTCTCAACAGGTCGGGAACCGACACACGCTTTGTTGACCTCT
GCGTGAAGTCCATTGTTTCTTCAGCTTGCTCGAATCGAGCAGCTTCCTGACCTTTCCTAG
AGGAGATAAAAAGCAACAGACTAAACAAATGCAAGCAGACCAAATAAGATCAGGGAAAGG
TCAAATTTTAGTCAAAAGCTGCAAACAAAGAAAAGCAAAATAAAAATAAAAAGAAGGGCT
TGTCGCACATATCTGCCAATGAAAATATCTTA----ACAGATATTCTAAACAAATTCTCA
AATAATGCTGGCTCACAAAGCTGCTAACTGGGCCTGTTTTTTAAATTCTTCACCTTCCTG
GGAAACTGCAAACTGTTA
>MY5132_Hexurella_PedregosaMtns_PruneCyn
AGAAAAACGACACTGATTTATGTGATGCATTACTAAAAGTGGATTGTGATGCCTAGCTTT
AAAACCCTTAACTAGTTCACAAGACATAACGAAGATCAAACTTTAACAGTATGTGGACAG
TATTCTCTGCAGTGACTTGAATGTGTATTGGGGGAAGCAACTCCTTAAGTACGAAACAAC
ACCTATGTTCAACTTCCCTTGGTAAAGAAAGGAGTGTCCTATATTGTAATATTGAGATCA
AAGTTTAAACATACTATTAACTCACTCACAGCCTCCTGTGTTTCATTGCCTTTGCAACAG
CCATCCTTTCAGCATCAGTAAAGCCAAGGATGCTCTGAATAGCTTTTAGGTGCTCCTTAT
CTTTCTTCGTAAGGAAATAAAAGACAGCATCTTTTAGAAAACGCAGGGTGTACTCTGCCT
GTCGATCCCCCATTCCTCGGGTGGCCTCCCGATACAACTGCTTCGTCTGTTCCAGCTCAC
CTTCGAGCTGGTGAAGCTGTCTCAACAGGTCGGGAACCGACACACGCTTTGTTGACCTCT
GCGTGAAGTCCATTGTTTCTTCAGCTTGCTCGAATCGAGCAGCTTCCTGACCTTTCCTAG
AGGAGATAAAAAGCAACAGACTAAACAAATGCAAGCAGACCAAATAAGATCAGGGAAAGG
TCAAATTTTAGTCAAAAGCTGCAAACAAAGAAAAGCAAAATAAAAATAAAAAGAAGGGCT
TGTCGCACATATCTGCCAATGAAAATATCTTA----ACAGATATTCTAAACAAATTCTCA
AATAATGCTGGCTCACAAAGCTGCTAACTGGGCCTGTTTTTTAAATTCTTCACCTTCCTG
GGAAACTGCAAACTGTTA
>MY5136_Hexurella_MiddlemarchCyn
AGAAAAACGACACTGATTTATGTGATGCATTACTAAAAGTGGATTGTGATGCCTAGCTTT
AAAACCCTTAACTAGTTCACAAGACATAACGAAGATCAAACTTTAACAGTATGTGGACAT
TATTCTCTGCAGTGTCTTGAATGTGTGTTGGGGGAAGCAACTCTTGAAATATGAAACCAC
ACCTACGTTCACCTTCCTTTGGTAAAGAAAGGAGTGCCCCATATTGTAATATTGAGATCA
AAGTTTAAACATACTATTAACTCACTCACAGCCTCCTGTGTTTCATTGCCTTTGCAACAG
CCATCCTTTCAGCATCAGTAAAACCAAGGATGCTCTGAATAGCTTTTAGGTGCTCCTTAT
CTTTCTTCGTAAGGAAATAAAAGACAGCATCTTTTAGAAAACGCAGGGTGTACTCTGCCT
GTCGATCCCCCATTCCTCGGGTGGCCTCCCGATACAACTGCTTCGTCTGTTCCAGCTCAC
CTTCGAGCTGGTGAAGCTGTCTCAACAGGTCGGGAACCGACACACGCTTTGTTGACCTCT
GCGTGAAGTCCATTGTTTCTTCAGCTTGCTCGAATCGAGCAGCTTCCTGACCTTTCCTAG
AGGAGATAAAAAGTAACAGACTAAACAAATGCAAGCAGACCAAATAAGATCAGGGAAAGG
TCAAATTTCAGTCAAAAGCTGCAAACAAAGAAAAGCAAAATAAAAATAAAAAGAAGGGCT
CGTCGCACATATCTGCCAATGAAAATATCTTACTTTTCAGATATTCTAAACAAATTCTCA
AATAATGCTGGTTCACAAAGCTGCTAACCGGGCCTGTTTTTTAAATTCTTCACCTTCCTG
GGAAACTGCAAACTGTTA
>MY5147_Hexurella_DragoonMtns_NF_345A
-------CGACAC---------TGATGCATTACTAAAAGTGGATTGTGATGCCTAGCTTT
AAAACCCTTAACTAGTTCACAAGACATAACGAAGATCAAACTTTAACAGTATGTGGACAT
TATTCTCTGCAGTGTCTTGAATGTGTGTTGGTGGAAGCAACTCTTGAAATATGAAACCAC
ACCTACGTTCACCTTCCTTTGGTAAAGAAAGGAGTGCCCTATATTGTAATATTGAGATCA
AAGTTTAAACATACTATTAACTCACTCACAGCCTCCTGTGTTTCATTGCCTTTGCAACAG
CCATCCTTTCAGCATCAGTAAAACCAAGGATGCTCTGAATAGCTTTTAGGTGCTCCTTAT
CTTTCTTCGTAAGGAAATAAAAGACAGCATCTTTTAGAAAACGCAGGGTGTACTCTGCCT
GTCGATCCCCCATTCCTCGGGTGGCCTCCCGATACAACTGCTTCGTCTGTTCCAGCTCAC
CTTCGAGCTGGTGAAGCTGTCTCAACAGGTCGGGAACCGACACACGCTTTGTTGACCTCT
GCGTGAAGTCCATTGTTTCTTCAGCTTGCTCGAATCGAGCAGCTTCCTGACCTTTCCTAG
AGGAGATAAAAAGTAACAGACTAAACAAATGCAAGCAGACCAAATAAGATCAGGGAAAGG
TCAAATTTCAGTCAAAAGCTGCAAACAAAGAAAAGCAAAATAAAAATAAAAAGAAGGGCT
CGTCGCACATATCTGCCAATGAAAATATCTTACTTTTCAGATATTCTAAACAAATTCTCA
AATAATGCTGGTTCACAAAGCTGCTAA------CTGTTTTTTAAATTCTTCACC------
------------------
>MY5152_Hexurella_WhetstoneMtns_ApacheCyn
------------------------------------------------------------
ATA--------------------------AGAAGATCAAACTTTAACAGTATGTGGACAG
TATTCTCTGCAGTGTCTTGAATGTGTGTTGGGGGAAGCAACTCTTGAAATATGAAACCAC
ACCTACGTTCACCTTCCTTTGGTACAGAAAGGAGTGCCCTATATTGTAATATTGAGATCA
AAGTTTAAACATACTATTAACTCACTCACAGCCTCCTGTGTTTCATTGCCTTTGCAACAG
CCATCCTTTCAGCATCAGTAAAGCCAAGGATGCTCTGAATAGCTTTTAGGTGCTCCTTAT
CTTTCTTCGTAAGGAAATAAAAGACAGCATCTTTTAGAAAACGCAGGGTGTACTCTGCCT
GTCGATCCCCCATTCCTCGGGTGGCCTCCCGATACAACTGCTTCGTCTGTTCCAGCTCAC
CTTCGAGCTGGTGAAGCTGTCTCAACAGGTCGGGAACCGACACACGCTTTGTTGACCTTT
GCGTGAAGTCCATTGTTTCTTCAGCTTGCTCGAATCGAGCAGCTTCCTGACCTTTCCTAG
AGGAGATAAAAAGCAACAGACTAAACAAATGCAAGCAGACCAAATAAGATCAGGGAAAGG
TCAAATTTTAGTCAAAAGCTGCAAACAAAGAAAAG------AAAAATAAAAAGAAGGGCT
TGTCGCACACATCTGCCAATGAAAATATCTTACTTTTCAGATATTCTAAACAAATTCTCA
AAT---------------------------------------------------------
------------------
>MY5154_Hexurella_SantaRitaMtns_AdobeCyn
AGAAAAACAACACTGGTTTATGTGATGCATTACTAAAAGTGGATTGTGATGCCTAGCTTT
AAAACCCTTAACTAGTTCACAAGACATAACGAAGATCAAACTTTAACAGTATGTGGATAG
TATTCTCTGCAGTGTCTTGAATGTGTGTTGGGGGAAGCAACTCTTGAAATATGAAACCAC
ACCTACGTTCACCTTCCTTTGGTAAAGAAAGGAGCGCCCTATATTGTAATATTGAGATCA
AAGTTTAAACATACTATTAACTCACTCACAGCCTCCTGTGTTTCATTGCCTTTGCAACAG
CCATCCTTTCAGCATCAGTAAAGCCAAGGATGCTCTGAATAGCTTTTAGGTGCTCCTTAT
CTTTCTTCGTAAGGAAATAAAAGACAGCATCTTTTAGAAAACGCAGGGTGTACTCTGCCT
GTCGATCCCCCATTCCTCGGGTGGCCTCCCGATACAACTGCTTCGTCTGTTCCAGCTCAC
CTTCGAGCTGGTGAAGCTGTCTCAACAGGTCGGGAACCGACACACGCTTTGTTGACCTCT
GCGTGAAGTCCATTGTTTCTTCTGCTTGCTCGAATCGAGCAGCTTCCTGACCTTTCCTAG
AGGAGATAAAAAGCAACAGACTAAACAAATGCAAGCAGACCAAATAAGATCAGGGAAAGG
TCAAATTTTAGTCAAAAGCTGCAAACAAAGAAAAGCAAAATAAAAATAAAAAGAAGGGCT
TGTCGCACATATCTGCCAATGAAAATATCTTACTTTTCAGATATTCTAAACAAGTTCTCA
AATAATGCTGGTTCACAAAGCTGCTAACTGGGCCTGTTTTTTAAATTCTTCACCTTCCTG
GTATACTGCAAACTGTTA
>MY5157_Hexurella_SantaCatalinaMtns_Redington
-------------------------------------AGTGGATTGTGATGCCTAGCTTT
AAAACCCTTAACTAGTTCACAAGACATAACGAAGATCAAACTTTAACAGTATGTGGACAG
TATTCCCTGCAGTGTCTTGAATGTGTGTTGGGGGAAGCAACTCTCGAAATATGAAACCAC
ACCTACGTTCATCTTCCTTTGGT----AAAGGAGTGCCCTATATTGTAATATTGAGATCA
AAGTTTAAACATACTATTAACTCACTCACAGCCTCCTGTGTTTCATTGCCTTTGCAACAG
CCATCCTTTCAGCATCAGTAAAGCCAAGGATGCTCTGAATAGCTTTTAGGTGCTCCTTAT
CTTTCTTCGTAAGGAAATAAAAGACAGCATCTTTTAGAAAACGCAGGGTGTACTCTGCCT
GTCGATCCCCCATTCCTCGGGTGGCCTCCCGATACAACTGCTTCGTCTGTTCCAGCTCAC
CTTCGAGCTGGTGAAGCTGTCTCAACAGGTCGGGAACCGACACACGCTTTGTTGACCTCT
GCGTGAAGTCCATTGTTTCTTCAGCTTGCTCGAATCGAGCAGCTTCCTGACCTTTCCTAG
AGGAGATAAAAAGCAACAGACTAAACAAATGCAAGCAGACCAAATAAGATCAGGGAAAGG
TCAAATTTTAGTCAAAAGCTGCAAACAAAGAAAAGCAAAATAAAAATAAAAAGAAGGGCT
TGTCGCACATATCTGCCAATGAAAATATCTTACTTTTCAGATATTC--------------
------------------------------------------------------------
------------------
>MY5164_Hrupicola_Temecula
AGAAAAACAACACTGATTTGTGTGATGCATTACTAAAAGTGGACTGTGATGCCTAGCTTT
AAACCCCCTAACTAGTTCACAAGACATAACGAAGATAAAACTTTAACAGTAGGTAGACAG
TATTCTCTGCAGTGGCTTGAATGTGTGTTGTGTGAAGCAATTCTTGAA-TATGAACCCAC
ATCTATGTTCACCTTCCTTTGGTAAAGAAAGGAGTGCCCTATATCGTAATATTGAGATCA
AAGATTAAACATACTATTAACTCACTCACAGCCTCCTGTGTTTCATTGCCTTTGCAACAG
CCATCCTTTCAGCATCAGTAAAGCCAAGGATGCTCTGAATAGCTTTTAGGTGCTCCTTAT
CTTTCTTCGTAAGGAAATAAAAGACAGCATCTTTTAGAAAACGCAGGGTGTACTCTGCCT
GTCGATCCCCCATTCCTCGGGTGGCCTCCCGATACAACTGCTTCGTCTGTTCCAGCTCAC
CTTCGAGCTGGTGAAGCTGTCTCAACAGGTCGGGAACCGACACACGCTTTGTTGACCTCT
GCGTGAAGTCCATTGTTTCTTCAGCTTGCTCAAATCGAGCAGCTTCCTGACCTTTCCTAG
AGGAGATAAAAAGCAACAGACTAAACAAATGCAAACAGACCAAATGAGATTAGGGAAAGG
TCAAAATTTAGTCAAAAGTTGCAAACAAAGAAAAGCAAAATAAAAACGAGGG----GGCT
TGCCGTACATATCTGCCTATGAAAATGGCTTACTTTTCAGATATTCTATACAAATTACCA
AATAATCCTGGTTCACAAAGCTGCCAACTGGGCCCGTTTTTTAAATTCTTCACTTTCCTG
GGAAACGGCAAACTGTTA
>MY5165_Hrupicola_Temecula
AGAAAAACAACACTGATTTGTGTGATGCATTACTAAAAGTGGACTGTGATGCCTAGCTTT
AAACCCCCTAACTAGTTCACAAGACATAACGAAGATAAAACTTTAACAGTAGGTAGACAG
TATTCTCTGCAGTGGCTTGAATGTGTGTTGTGTGAAGCAATTCTTGAA-TATGAACCCAC
ATCTATGTTCACCTTCCTTTGGTAAAGAAAGGAGTGCCCTATATCGTAATATTGAGATCA
AAGATTAAACATACTATTAACTCACTCACAGCCTCCTGTGTTTCATTGCCTTTGCAACAG
CCATCCTTTCAGCATCAGTAAAGCCAAGGATGCTCTGAATAGCTTTTAGGTGCTCCTTAT
CTTTCTTCGTAAGGAAATAAAAGACAGCATCTTTTAGAAAACGCAGGGTGTACTCTGCCT
GTCGATCCCCCATTCCTCGGGTGGCCTCCCGATACAACTGCTTCGTCTGTTCCAGCTCAC
CTTCGAGCTGGTGAAGCTGTCTCAACAGGTCGGGAACCGACACACGCTTTGTTGACCTCT
GCGTGAAGTCCATTGTTTCTTCAGCTTGCTCAAATCGAGCAGCTTCCTGACCTTTCCTAG
AGGAGATAAAAAGCAACAGACTAAACAAATGCAAACAGACCAAATGAGATTAGGGAAAGG
TCAAAATTTAGTCAAAAGTTGCAAACAAAGAAAAGCAAAATAAAAACGAGGG----GGCT
TGCCGTACATATCTGCCTATGAAAATGGCTTACTTTTCAGATATTCTATACAAATTACCA
AATAATCCTGGTTCACAAAGCTGCCAACTGGGCCCGTTTTTTAAATTCTTCACTTTCCTG
GGAAACGGCAAACTGTTA
>MY5175_Hapachea_HarshawRd_PatagoniaMtns
-------CAACACTGGTTTATGTGATGCATTACTAAAAGTGGATTGTGATGCCTAGCTTT
AAAACCCTTAACTAGTTCACAAGACATAACGAAGATCAAACTTTAACAGTGTGTGGACAG
TATTCTCTGCATTGTCTTGAATGTGTGTTGGGGGAAGCAACTCTTGAAATATGAAACCTC
ACCTACGTTCACCTTCCTTTGGTAAAGAAAGGAGTGCCCTATATTGTAATATTGAGATCA
AAGTTTAAACATACTATTAACTCACTCACAGCCTCCTGTGTTTCATTGCCTTTGCAACAG
CCATCCTTTCAGCATCAGTAAAGCCAAGGATGCTCTGAATAGCTTTTAGGTGCTCCTTAT
CTTTCTTCGTAAGGAAATAAAAGACAGCATCTTTTAGAAAACGCAGGGTGTACTCTGCCT
GTCGATCCCCCATTCCTCGGGTGGCCTCCCGATACAACTGCTTCGTCTGTTCCAGCTCAC
CTTCGAGCTGGTGAAGCTGTCTCAACAGGTCGGGAACCGACACACGCTTTGTTGACCTCT
GCGTGAAGTCCATTGTTTCTTCAGCTTGCTCGAATCGAGCAGCTTCCTGACCTTTCCTAG
AGGAGATAAAAAGCAACAGACTAAACAAATGCAAGCAGACCAACTAAGATCAGGGAAAGG
TCAAATTTTAGTCAAAAGCTGCAAACAAAGAAAAGCAAAATAAAAATAAAAAGAAGGGCT
TGTCGCACATATCTGCCAATGAAAATATCTTACTTTTCAGATATTCTAAACAAGTTCTCA
AATAATGCTGGTTCACAAAGCAGCAAACTGGGCCTGTTTTTTAAATTCTTCACCTTCCTG
GGAAACTGCAAACTGCTA
>MY5180_Hapachea_MustrangPk_MustangMtns
AGAAAAACAACACTGATTTATGTGATGCATTACTAAAAGTGGATTGTTATGCCTAGCTTT
AAAACCCTTAACTAGTTCACAAGACATAATGAAGATCAAACTTCAACAGTACGTGGACAG
TATTCTCTGCAATGTCTTTAATGTGTGTTGGGGGAAGCAACTCTTGAAATATGTAACCAC
ACCTACGTTCACCTTCCTTTGGTACAGAAAGGAGTGCCCTATATTGTAATATTGAGATCA
AAGTTTAAACATACTATTAACTCACTCACAGCCTCCTGTGTTTCATTGCCTTTGCAACAG
CCATCCTTTCAGCATCAGTAAAGCCAAGGATGCTCTGAATAGCTTTTAGGTGCTCCTTAT
CTTTCTTCGTAAGGAAATAAAAGACAGCATCTTTTAGAAAACGCAGGGTGTACTCTGCCT
GTCGATCCCCCATTCCTCGGGTGGCCTCCCGATACAACTGCTTCGTCTGTTCCAGCTCAC
CTTCGAGCTGGTGAAGCTGTCTCAACAGGTCGGGAACCGACACACGCTTTGTTGACCTCT
GCGTGAAGTCCATTGTTTCTTCAGCTTGCTCGAATCGAGCAGCTTCCTGACCTTTCCTAG
AGGAGATAAAAAGCAACAGACTAAACAAATGCAAGCAGACCAAATAAGATCAGGGAAAGG
TCAAATTTTAGTCAAAAGCTGCAAACAAAGAAAAGCAAAATAAAAATAAAAAGAAGGGCT
TGTCGCACACATCTGCCAATGAAAAGATCTTACTTTTCAGATATTCTAAACAAATTCTCA
AATAATGTTGGTTCACAAAG-------------CTGTTTTTTAAATTCTTCACCATCCTG
GGAAACTGCAAACTGTTA
>MY5181_Hapachea_MustrangPk_MustangMtns
AGAAAAACGACAATGATTTATGTGATGCATTACTAAAACTGGATTGTGATGCCTAGCTTT
AAAACCCTTAACTAGTTAACAAGACATAACGAAGATCAAACTTTAACAGTATGTGGACAG
TATTCTCTGCAGTGTCTTGAATGTGGGTTG-GGGAAGCAACTCTTGAAATATGAAACCAC
ACCTACGTTCACCTTCCTCTGGTAAAGAAAGGAGTGCCCTATATTGCAATATTGAGATCA
AAGTTTAAACATACTATTAACTCACTCACAGCCTCCTGTGTTTCATTGCCTTTGCAACAG
CCATCCTTTCAGCATCAGTAAAGCCAAGGATGCTCTGAATAGCTTTTAGGTGCTCCTTAT
CTTTCTTCGTAAGGAAATAAAAGACAGCATCTTTTAGAAAACGCAGGGTGTACTCTGCCT
GTCGATCCCCCATTCCTCGGGTGGCCTCCCGATACAACTGCTTCGTCTGTTCCAGCTCAC
CTTCGAGCTGGTGAAGCTGTCTCAACAGGTCGGGAACCGACACACGCTTTGTTGACCTCT
GCGTGAAGTCCATTGTTTCTTCAGCTTGCTCGAATCGAGCAGCTTCCTGACCTTTCCTAG
AGGAGATAAAAAGCAACAGACTAAACAAATGCAAGCAGACCAAATAAGATCAGGGAAAGG
TCAAATTTTAGTCAAAAGCTGCAAACAAAGAAAAGCAAAATAAAAATAAAAAGAAGGGCT
TGTCGCACACATCTGCCAATGAAAAGATCTTACTTTTCAGATATTCTAAACAAATTCTCA
AATAATGTTGGTTCACAAAG-------------CTGTTTTTTAAATTCTTCACCATCCTG
GGAAACTGCAAACTGTTA
>MY5193_Hapachea_HarshawRd_PatagoniaMtns
AGAAAAACAACACTGGTTTATGTGATGCATTACTAAAAGTGGATTGTGATGCCTAGCTTT
AAAACCCTTAACTAGGTCACAAGACATAACGAAGATCGAACTTTAACAGTGTGTGGACAG
TATTCTCTGCATTGTCTTGAATGTGTGTTGGGGGAAGCAACTCTTGAAATATGAAACCTC
ACCTACGTTCACCTTCCTTTGGTAAAGAAAGGAGTGCCCTATATTGTAATATTGAGATCA
AAGTTTAAACATACTATTAACTCACTCACAGCCTCCTGTGTTTCATTGCCTTTGCAACAG
CCATCCTTTCAGCATCAGTAAAGCCAAGGATGCTCTGAATAGCTTTTAGGTGCTCCTTAT
CTTTCTTCGTAAGGAAATAAAAGACAGCATCTTTTAGAAAACGCAGGGTGTACTCTGCCT
GTCGATCCCCCATTCCTCGGGTGGCCTCCCGATACAACTGCTTCGTCTGTTCCAGCTCAC
CTTCGAGCTGGTGAAGCTGTCTCAACAGGTCGGGAACCGACACACGCTTTGTTGACCTCT
GCGTGAAGTCCATTGTTTCTTCAGCTTGCTCGAATCGAGCAGCTTCCTGACCTTTCCTAG
AGGAGATAAAAAGCAACAGACTAAACAAATGCAAGCAGACCAACTAAGATCAGGGAAAGG
TCAAATTTTAGTTAAAAGCTGCAAACAAAGAAAAGCAAAATAAAAATAAAAAGAAGGGCT
TGTTGAACATATCTGCCAATGAAAATATCTTACTTTTCAGATATTCTAAACAAGTTCTCA
AATAATGCTGGTTCACAAAGCTGCTAACTGGGCCTGTTTTTTAAATTCTTCACCTTCCTG
GGAAACTGCAAACTGTTA
>MY5194_Hapachea_Ordsummit_MtOrd
AGAAAAACAACACTGATGTATGTGGTGCATTACTAAAAGTGTATTGTGATGCCTAGCTTT
AAACCCCTTAACACGTTCACAAGACATAACGAAGATAAAACTTTAACAGTATGTCGACAG
TATTCTCTGCAGTAGCTTGCAAGGGTATTGGGGAAAGCAACTCTTGAAATATGAGCCCAC
ATCTACGTCCACCTTCTTTTGGTAAAGAAAGGAGTGCCCTATATTGTAATATTGAGATCA
AAGATTAAACATACTATTAACTCACTCACAGCCTCCTGTGTTTCATTGCCTTTGCAACAG
CCATCCTTTCAGCATCAGTAAAGCCAAGGATGCTCTGAATAGCTTTTAGGTGCTCCTTAT
CTTTCTTCGTAAGGAAATAAAAGACAGCATCTTTTAGAAAACGCAGGGTGTACTCTGCCT
GTCGATCCCCCATTCCTCGGGTGGCCTCCCGATACAACTGCTTCGTCTGTTCCAGCTCAC
CTTCGAGCTGGTGAAGCTGTCTCAACAGGTCGGGAACCGACACACGCTTTGTTGACCTCT
GCGTGAAGTCCATTGTTTCTTCAGCTTGCTCGAATCGAGCAGCTTCCTGACCTTTCCTAG
AGGAGATAAAAAGCAACAGACTAAACAAATGCAAGCAGACCAAATGAGATTAGGGAAAGG
TCAAAATTTAGTCAAAAGCTGCAAACAAAGAAAAGCAAAATAAAAATAAAAAGAAGGGCT
TGTCGCACATATCTGCCAATGAAAAAATTTCACTTTTCAGATATTCTAAACAAATTCTCA
ACTAATGCTGGTTCAAAAAGCTGCAAACTGACCCTGTTTTTTAAATTGTT-ACTTTCCTG
GGAAACTGCCAACTGTTA
>MY5195_Hapachea_Ordsummit_MtOrd
AGAAAAACAACACTGATGTATGTGGTGCATTACTAAAAGTGTATTGTGATGCCTAGCTTT
AAACCCCTTAACACGTTCACAAGACATAACGAAGATAAAACTTTAACAGTATGTGGACAG
TATTCTCTGCAGTAGCTTGCAAGGGTATTGGGGAAAGCAACTCTTGAAATATGAGCCCAC
ATCTACGTCCACCTTCTTTTGGTAAAGAAAGGAGTGTCCTATATTGTAATATTGAGATCA
AAGATTAAACATACTATTAACTCACTCACAGCCTCCTGTGTTTCATTGCCTTTGCAACAG
CCATCCTTTCAGCATCAGTAAAGCCAAGGATGCTCTGAATAGCTTTTAGGTGCTCCTTAT
CTTTCTTCGTAAGGAAATAAAAGACAGCATCTTTTAGAAAACGCAGGGTGTACTCTGCCT
GTCGATCCCCCATTCCTCGGGTGGCCTCCCGATACAACTGCTTCGTCTGTTCCAGCTCAC
CTTCGAGCTGGTGAAGCTGTCTCAACAGGTCGGGAACCGACACACGCTTTGTTGACCTCT
GCGTGAAGTCCATTGTTTCTTCAGCTTGCTCGAATCGAGCAGCTTCCTGACCTTTCCTAG
AGGAGATAAAAAGCAACAGACTAAACAAATGCAAGCAGACCAAATGAGATTAGGGAAAGG
TCAAAATTTAGTCAAAAGCTGCAAACAAAGAAAAGCAAAATAAAAATAAAAAGAAGGGCT
TGTCGCACATATCTGCCAATGAAAAAATCTCACTTTTCAGATATTCTAAACAAATTCTCA
ACTAATGCTGGTTCAAAAAGCTGCCAACTGACCCTGTTTTTTAAATTGTTCACTTTCCTG
GGAAACTGCCAACTGTTA
>MY5266_Hencina_CerroBolla
AGAAAAACGACACTGATTCATGTGATGCATTACTAAAAGTGGACTGTGATGCCTAGCTTT
AAACCCCTTAACTAGTTCACAAGACACAATGAAGGTAAAATTTTAACAGTAGGTAGACAG
TATTCTCTGCAGTGGCTTGAATGTGTGTTGTGTGAAGCAACTCTTGAA-TATGAACCCAC
ATCTACGATCACCTTCCTTTGGTAAAGAAAGGAGTGTCCTATATTGTAATATTGAGATCA
AAGATTAAACATACTATTAACTCACTCACAGCCTCCTGTGTTTCATTGCCTTTGCAACAG
CCATCCTTTCAGCATCAGTAAAGCCAAGGATGCTCTGAATAGCTTTTAGGTGCTCCTTAT
CTTTCTTCGTAAGGAAATAAAAGACAGCATCTTTTAGAAAACGCAGGGTGTACTCTGCCT
GTCGATCCCCCATTCCTCGGGTGGCCTCCCGATACAACTGCTTCGTCTGTTCCAGCTCAC
CTTCGAGCTGGTGAAGCTGTCTCAACAGGTCGGGAACCGACACACGCTTTGTTGACCTCT
GCGTGAAGTCCATTGTTTCTTCAGCTTGCTCAAATCGAGCAGCTTCCTGACCTTTCCTAG
AGGAGATAAAAAGCAACAGACTAAACAAATGCAAACAGACCAAATGAGATTAGGGAAAGG
TCAAAATTTAGTCAAAAGCTGCAAACAAAGAAAAGCAAAATAAAAATAAGGG-----GCT
AGTCATACATATCTGCCAATGAAAATGTCTTACTTTTCAGATAATCTATACAAATAACCA
AATACTGCTGGTTCACAAAGCTGCCAGCTGGACCTGTTTATTAAATTCTTCACTTTCCTG
GGAAACGGCAAACTGTTA
>MY5267_Hencina_CerroBolla
AGAAAAACGACACTGATTCATGTGATGCATTACTAAAAGTGGACTGTGATGCCTAGCTTT
AAACCCCTTAACTAGTTCACAAGACACAATGAAGGTAAAATTTTAACAGTAGGTAGACAG
TATTCTCTGCAGTGGCTTGAATGTGTGTTGTGTGAAGCAACTCTTGAA-TATGAACCCAC
ATCTACGATCACCTTCCTTTGGTAAAGAAAGGAGTGTCCTATATTGTAATATTGAGATCA
AAGATTAAACATACTATTAACTCACTCACAGCCTCCTGTGTTTCATTGCCTTTGCAACAG
CCATCCTTTCAGCATCAGTAAAGCCAAGGATGCTCTGAATAGCTTTTAGGTGCTCCTTAT
CTTTCTTCGTAAGGAAATAAAAGACAGCATCTTTTAGAAAACGCAGGGTGTACTCTGCCT
GTCGATCCCCCATTCCTCGGGTGGCCTCCCGATACAACTGCTTCGTCTGTTCCAGCTCAC
CTTCGAGCTGGTGAAGCTGTCTCAACAGGTCGGGAACCGACACACGCTTTGTTGACCTCT
GCGTGAAGTCCATTGTTTCTTCAGCTTGCTCAAATCGAGCAGCTTCCTGACCTTTCCTAG
AGGAGATAAAAAGCAACAGACTAAACAAATGCAAACAGACCAAATGAGATTAGGGAAAGG
TCAAAATTTAGTCAAAAGCTGCAAACAAAGAAAAGCAAAATAAAAATAAGGG-----GCT
AGTCATACATATCTGCCAATGAAAATGTCTTACTTTTCAGATAATCTATACAAATAACCA
AATACTGCTGGTTCACAAAGCTGCCAGCTGGACCTGTTTATTAAATTCTTCACTTTCCTG
GGAAACGGCAAACTGTTA
>MY5269_Hexurella_GuadalupeValley
AGAAAAACGACACTGATTCATGTGATGCACTACTAAAAGTGGACTGTGATGCCTAGCTTT
AAACCCCTTAACTAGTTCACAAGACACAATGAAGGTAAAATTTTAACAGTAGGTAGACAG
TATTCTCTGCAGTGGCTTGAATGTGTGTTGTGTGCAGCAACTCTTGAA-TATGAACCCAC
ATCTACGGTCACCTTCCTTTGGTAAAGAAAGGAGTGTCCTATATTGTAATATTGAGATCA
AAGATTAAACATACTATTAACTCACTCACAGCCTCCTGTGTTTCATTGCCTTTGCAACAG
CCATCCTTTCAGCATCAGTAAAGCCAAGGATGCTCTGAATAGCTTTTAGGTGCTCCTTAT
CTTTCTTCGTAAGGAAATAAAAGACAGCATCTTTTAGAAAACGCAGGGTGTACTCTGCCT
GTCGATCCCCCATTCCTCGGGTGGCCTCCCGATACAACTGCTTCGTCTGTTCCAGCTCAC
CTTCGAGCTGGTGAAGCTGTCTCAACAGGTCGGGAACCGACACACGCTTTGTTGACCTCT
GCGTGAAGTCCATTGTTTCTTCAGCTTGCTCAAATCGAGCAGCTTCCTGACCTTTCCTAG
AGGAGATAAAAAGCAACAGACTAAACAAATGCAAACAGACCAAATGAGATTAGGGAAAGG
TCAAAATTTAGTCAAAAGCTGCAAACAAAGAAAAGC------AAAATAAGGG-----GCT
AGTCATACATATCTGCCAATGAAAATGTCTTACTTTTCAGATAATCTATACAAATTACCA
AATACTGCTGGTTCACAAAGCTGCCAGCAGGACCTGTTTATTAAATTCTTCACTTTACTG
GGAAACGGCAAACTGTTA
>MY5276_Hexurella_SanPedro_Martir
AGAAAAACGACACTGATTCATGTGATGCATTACTAAAAGTGGACTGTGATGCCTAGCTTT
AAACCCCTTAACTAGTTCACAAGACACAATGAAGGTAAAATTTCAACAGTAGGTAGACAG
TATTCTCTGCAGTGGCTTGAATGTGTGTTGTGTGAAGCAACTCTTGAA-TATGAACCCAC
ATCTACGTTCACCTTCCTTTGGTAAAGAAAGGAGTGTCCTATATTGTAATATTGAGATCA
AAGATTAAACATACTATTAACTCACTCACAGCCTCCTGTGTTTCATTGCCTTTGCAACAG
CCATCCTTTCAGCATCAGTAAAGCCAAGGATGCTCTGAATAGCTTTTAGGTGCTCCTTAT
CTTTCTTCGTAAGAAAATAAAAGACAGCATCTTTTAGAAAACGCAGGGTGTACTCTGCCT
GTCGATCCCCCATTCCTCGGGTGGCCTCCCGATACAACTGCTTCGTCTGTTCCAGCTCAC
CTTCGAGCTGGTGAAGCTGTCTCAACAGGTCGGGAACCGACACACGCTTTGTTGACCTCT
GCGTGAAGTCCATTGTTTCTTCAGCTTGCTCAAATCGAGCAGCTTCCTGACCTTTCCTAG
AGGAGATAAAAAGCAAGAGACTAAACAAATGCAAACAGACCAAATGAGATTAGGGAAAGG
TCAAAATTTAGTCAAAAGCTGCAAACAAAGAAAAGCAAAATAAAAATAAGGG-----GCT
AGTCATACATATCTGCCAATGAAAATGTCTTACTTTTCAGATAATCTATACAAATTACCA
AATACTGCTGGTTCCCAAAGCTGCCAGCAGGACTTGTTTATTAAATTCTTCACTTTCCTG
GGAAACGGCAAACTGTTA
>MY5277_Hexurella_SanPedro_Martir
AGAAAAACGACACTGATTCATGTGATGCATTACTAAAAGTGGACTGTGATGCCTAGCTTT
AAACCCCTTAACTAGTTCACAAGACACAATGAAGGTAAAATTTCAACAGTAGGTAGACAG
TATTCTCTGCAGTGGCTTGAATGTGTGTTGTGTGAAGCAACTCTTGAA-TATGAACCCAC
ATCTACGTTCACCTTCCTTTGGTAAAGAAAGGAGTGTCCTATATTGTAATATTGAGATCA
AAGATTAAACATACTATTAACTCACTCACAGCCTCCTGTGTTTCATTGCCTTTGCAACAG
CCATCCTTTCAGCATCAGTAAAGCCAAGGATGCTCTGAATAGCTTTTAGGTGCTCCTTAT
CTTTCTTCGTAAGAAAATAAAAGACAGCATCTTTTAGAAAACGCAGGGTGTACTCTGCCT
GTCGATCCCCCATTCCTCGGGTGGCCTCCCGATACAACTGCTTCGTCTGTTCCAGCTCAC
CTTCGAGCTGGTGAAGCTGTCTCAACAGGTCGGGAACCGACACACGCTTTGTTGACCTCT
GCGTGAAGTCCATTGTTTCTTCAGCTTGCTCAAATCGAGCAGCTTCCTGACCTTTCCTAG
AGGAGATAAAAAGCAAGAGACTAAACAAATGCAAACAGACCAAATGAGATTAGGGAAAGG
TCAAAATTTAGTCAAAAGCTGCAAACAAAGAAAAGCAAAATAAAAATAAGGG-----GCT
AGTCATACATATCTGCCAATGAAAATGTCTTACTTTTCAGATAATCTATACAAATTACCA
AATACTGCTGGTTCCCAAAGCTGCCAGCAGGACCTGTTTATTAAATTCTTCACTTTCCTG
GGAAACGGCAAACTGTTA
>MY5280_Hexurella_ArroyoSalado
AAAAAAACGACACTGATTCATGTGATGCATTACTAAAAGTGGACTGTGATGCCTAGCTTT
AAACCCCTTAACTAGTTCACAAGACATAACGAAGATAAAACTTTAACAGTAGATAGACAG
TATTCTCTGCAGTGGCTTGAATGTGTGTTGTGTGAAGCAACTCTTGAA-TATGAACCCAC
ATCTATGTTCACCTTCCTTTGGTAAAGAAAGGAGTGCCCTATATTGTAATATTGAGATCA
AAGATTAAACATACTATTAACTCACTCACAGCCTCCTGTGTTTCATTGCCTTTGCAACAG
CCATCCTTTCAGCATCAGTAAAGCCAAGGATGCTCTGAATAGCTTTTAGGTGCTCCTTAT
CTTTCTTCGTAAGGAAATAAAAGACAGCATCTTTTAGAAAACGCAGGGTGTACTCTGCCT
GTCGATCCCCCATTCCTCGGGTGGCCTCCCGATACAACTGCTTCGTCTGTTCCAGCTCAC
CTTCGAGCTGGTGAAGCTGTCTCAACAGGTCGGGAACCGACACACGCTTTGTTGACCTCT
GCGTGAAGTCCATTGTTTCTTCAGCTTGCTCAAATCGAGCAGCTTCCTGACCTTTCCTAG
AGGAGATAAAAAGCAACAGACTAAACAAATGCAAACAGACCAAATGAGATTAGGGAAAGG
TCAAAATTTAGTC-AAAGTTGCAAACAAAGAAAAGCAAAATAAAAGTAAGGG----AGCT
TGCCGTACATATCTGCCAATGAAAATGCCTTACTTTTCAGATATTCTATACAAATTAACA
AATAATGCTGGTTCACAAAGCTGCCAACTGGGCCTGTTTTTTAAATTCTTCACTTTCCTG
GGAAATGGCAAACTGTTA
>MY5282_Hexurella_ArroyoSalado
AAAAAAACGACACTGATTCATGTGATGCATTACTAAAAGTGGACTGTGATGCCTAGCTTT
AAACCCCTTAACTAGTTCACAAGACATAACGAAGATAAAACTTTAACAGTAGATAGACAG
TATTCTCTGCAGTGGCTTGAATGTGTGTTGTGTGAAGCAACTCTTGAA-TATGAACCCAC
ATCTATGTTCACCTTCCTTTGGTAAAGAAAGGAGTGCCCTATATTGTAATATTGAGATCA
AAGATTAAACATACTATTAACTCACTCACAGCCTCCTGTGTTTCATTGCCTTTGCAACAG
CCATCCTTTCAGCATCAGTAAAGCCAAGGATGCTCTGAATAGCTTTTAGGTGCTCCTTAT
CTTTCTTCGTAAGGAAATAAAAGACAGCATCTTTTAGAAAACGCAGGGTGTACTCTGCCT
GTCGATCCCCCATTCCTCGGGTGGCCTCCCGATACAACTGCTTCGTCTGTTCCAGCTCAC
CTTCGAGCTGGTGAAGCTGTCTCAACAGGTCGGGAACCGACACACGCTTTGTTGACCTCT
GCGTGAAGTCCATTGTTTCTTCAGCTTGCTCAAATCGAGCAGCTTCCTGACCTTTCCTAG
AGGAGATAAAAAGCAACAGACTAAACAAATGCAAACAGACCAAATGAGATTAGGGAAAGG
TCAAAATTTAGTC-AAAGTTGCAAACAAAGAAAAGCAAAATAAAAGTAAGGG----AGCT
TGCCGTACATATCTGCCAATGAAAATGCCTTACTTTTCAGATATTCTATACAAATTAACA
AATAATGCTGGTTCACAAAGCTGCCAACTGGGCCTGTTTTTTAAATTCTTCACTTTCCTG
GGAAATGGCAAACTGTTA
>MY5286_Hrupicola_SweetwaterSpr_OrdMtn
AGAAAAACGACACTGATTCATGTGATGCATTATTAAAAGTGGACTGCAATGCCTAGCTTT
AAACCCCTTAACTAGTTCACAAGACGTAACAAAGATAAAACTTTAACAGTAGGTAGACAG
TATTCTCTGCAGTGGCTTGAATGTGTGTTGTGTGAAGCAACTCTTGAA-TATGAACCCAC
ATCTACGTTCATCTTCCTTTGGTAAAGAAAGGAGTGCCCTATATTGTAATATTGAGATCA
AAGATTAAACATACTATTAACTCACTCACAGCCTCCTGTGTTTCATAGCCTTTGCAACAG
CCATCCTTTCAGCATCAGTAAAGCCAAGGATGCTCTGAATAGCTTTTAGGTGCTCCTTAT
CTTTCTTCGTAAGGAAATAAAAGACAGCATCTTTTAGAAAACGCAGGGTGTACTCTGCCT
GTCGATCCCCCATTCCTCGGGTGGCCTCCCGATACAACTGCTTCGTCTGTTCCAGCTCAC
CTTCGAGCTGGTGAAGCTGTCTCAACAGGTCGGGAACCGACACACGCTTTGTTGACCTCT
GCGTGAAGTCCATTGTTTCTTCAGCTTGCTCAAATCGAGCAGCTTCCTGACCTTTCCTAA
AGGAGATAAAAAGCAACAGACTAAACAAATGCAAACAGACCAAATGAGATTAGGGAAAGG
TCAAAATTTAGTCAAAAGCTGCAAACAAAGAAAAGCAAAATAAAAATAAGGG-----GCT
TGTCGTACATATCTGCCAATGAAAATGTCTTACTTTTCAGATAATCTATACAAATTACCA
AATACTGCTGGTTCAGAAAGCTGCCAACTGGGCCTGTTTTTTAAATTCTTCACTTTCCTG
GGAAACTGCAAACTATTA
>MY5287_Hrupicola_SweetwaterSpr_OrdMtn
AGAAAAACGACACTGATTCATGTGATGCATTATTAAAAGTGGACTGCAATGCCTAGCTTT
AAACCCCTTAACTAGTTCACAAGACGTAACAAAGATAAAACTTTAACAGTAGGTAGACAG
TATTCTCTGCAGTGGCTTGAATGTGTGTTGTGTGAAGCAACTCTTGAA-TATGAACCCAC
ATCTACGTTCATCTTCCTTTGGTAAAGAAAGGAGTGCCCTATATTGTAATATTGAGATCA
AAGATTAAACATACTATTAACTCACTCACAGCCTCCTGTGTTTCATAGCCTTTGCAACAG
CCATCCTTTCAGCATCAGTAAAGCCAAGGATGCTCTGAATAGCTTTTAGGTGCTCCTTAT
CTTTCTTCGTAAGGAAATAAAAGACAGCATCTTTTAGAAAACGCAGGGTGTACTCTGCCT
GTCGATCCCCCATTCCTCGGGTGGCCTCCCGATACAACTGCTTCGTCTGTTCCAGCTCAC
CTTCGAGCTGGTGAAGCTGTCTCAACAGGTCGGGAACCGACACACGCTTTGTTGACCTCT
GCGTGAAGTCCATTGTTTCTTCAGCTTGCTCAAATCGAGCAGCTTCCTGACCTTTCCTAA
AGGAGATAAAAAGCAACAGACTAAACAAATGCAAACAGACCAAATGAGATTAGGGAAAGG
TCAAAATTTAGTCAAAAGCTGCAAACAAAGAAAAGCAAAATAAAAATAAGGG-----GCT
TGTCGTACATATCTGCCAATGAAAATGTCTTACTTTTCAGATAATCTATACAAATTACCA
AATACTGCTGGTTCAGAAAGCTGCCAACTGGGCCTG------------------------
------------------
>MY5288_Hrupicola_Deadman_Hills
AGAAAAACGACACTGATTCATGTGATGCATTGCTAAAAGTGGACTGTGATGCCTAGTTTT
-AACCCCTTAACTAGTTCACAAGACATAACGAAGATAAAACTTTAACAGTAGGTGGACAG
TATTCTCTGCAGTGGCTTGAATGTGTGTTGTGTGAAGCAACTCTTGAA-TATGAACCCAC
ATCTACGTTCACCTTCCTTTGGTAAAGAAAGGAGTGCCCTATATTGTAATATTGAGATCA
AAGATTAAACATACTATTAACTCACTCACAGCCTCCTGTGTTTCATTGCCTTTGCAACAG
CCATCCTTTCAGCATCAGTAAAGCCAAGGATGCTCTGAATAGCTTTTAGGTGCTCCTTAT
CTTTCTTCGTAAGGAAATAAAAGACAGCATCTTTTAGAAAACGCAGGGTGTACTCTGCCT
GTCGATCCCCCATTCCTCGGGTGGCCTCCCGATACAACTGCTTCGTCTGTTCCAGCTCAC
CTTCGAGCTGGTGAAGCTGTCTCAACAGGTCGGGAACCGACACACGCTTTGTTGACCTCT
GCGTGAAGTCCATTGTTTCTTCAGCTTGCTCAAATCGAGCAGCTTCCTGACCTTTCCTAG
AGGAGATAAAAAGCAACAGACTAAACAAATGCAAACAGACCAAATGAGATCAGGGAAAGG
TCAAAATTTAGTCAAAAGTTGCAAACAAAGAAAAGCAAAATAAAAATAAGGG-----GCT
TGTCGTACATATCTGCCAATGAAAATGTCTTACTTTTCAGATAATCTATACAAATTATCA
AATACTGCTGG------AAAATATCATATCAGCATATTTTTAAAAATCGGGTGCTGCAGC
AAAAATATAAAAATACCA
>MY5289_Hrupicola_Deadman_Hills
AGAAAAACGACACTGATTCATGTGATGCATTACTAAAAGTGGACTGTGATGCCTAGTTTT
-AACCCCTTAACTAGTTCACAAGACATAACGAAGATAAAACTTTAACAGTAGGTAGACAG
TATTCTCTGCAGTGGCTTGAATGTGTGTTGTGTGAAGCAACTCTTGAA-TATGAACCCAC
ATCTACGTTCACCTTCCTTTGGTAAAGAAAGGAGTGCCCTATATTGTAATATTGAGATCA
AAGATTAAACATACTATTAACTCACTCACAGCCTCCTGTGTTTCATTGCCTTTGCAACAG
CCATCCTTTCAGCATCAGTAAAGCCAAGGATGCTCTGAATAGCTTTTAGGTGCTCCTTAT
CTTTCTTCGTAAGGAAATAAAAGACAGCATCTTTTAGAAAACGCAGGGTGTACTCTGCCT
GTCGATCCCCCATTCCTCGGGTGGCCTCCCGATACAACTGCTTCGTCTGTTCCAGCTCAC
CTTCGAGCTGGTGAAGCTGTCTCAACAGGTCGGGAACCGACACACGCTTTGTTGACCTCT
GCGTGAAGTCCATTGTTTCTTCAGCTTGCTCAAATCGAGCAGCTTCCTGACCTTTCCTAG
AGGAGATAAAAAGCAACAGACTAAACAAATGCAAACAGACCAAATGAGATCAGGGAAAGG
TCAAAATTTAGTCAAAAGTTGCAAACAAAGAAAAGCAAAATAAAAATAAGGG-----GCT
TGTCGTACATATCTGCCAATGAAAATGTCTTACTTTTCAGATAATCTATACAAATTATCA
AATACTGCTGG------AAAATATCATATCAGCATATTTTTAAAAATCGGGTGCTGCAGC
AAAAATATAAAAATACCA
>MY5309_Hapachea_JohnnyLyon_Hills
-------CGACACTGATTTATGTGATGCATTACTAAAAGTGGATTGTTATGCCTAGCTTT
AAAACCCTTAACTAGTTCACAAGACATAATGAAGATCAAACTTTAACAGTACGTGGACAG
CATTCTCTGCAATGTCTTGAATGTGTGTTGGGGGAAGCAACTCTTGAAATTTGAAACCAC
ACCTACGTTCACCTTCCTTTGGTACAGAAAGGAGTGCCCTATATTGTAATATTGAGATCA
AAGTTTAAACATACTATTAACTCACTCACAGCCTCCTGTGTTTCATTGCCTTTGCAACAG
CCATCCTTTCAGCATCAGTAAAGCCAAGGATGCTCTGAATAGCTTTTAGGTGCTCCTTAT
CTTTCTTCGTAAGGAAATAAAAGACAGCATCTTTTAGAAAACGCAGGGTGTACTCTGCCT
GTCGATCCCCCATTCCTCGGGTGGCCTCCCGATACAACTGCTTCGTCTGTTCCAGCTCAC
CTTCGAGCTGGTGAAGCTGTCTCAACAGGTCGGGAACCGACACACGCTTTGTTGACCTCT
GCGTGAAGTCCATTGTTTCTTCAGCTTGCTCGAATCGAGCAGCTTCCTGACCTTTCCTAG
AGGAGATAAAAAGCAACAGACTAAACAAATGCAAGCAGACCAAATAAGATCAGGGAAAGG
TCAAATTTTAGTCAAAAGCTGCAAACAAAGAAAAGCAAAATAAAAATAAAAAGAAGGGCT
TGTCGCACACATCTGCCAATGAAAGTATCTTACTTTTCAGATATTCTAAACAAATTCTCA
AATAATGTCAATTCACAAAGCTGCT-----------------------------------
------------------
>MY5310_Hexurella_AntelopeCyn_CerbatMtns
-----------------------------------------TATTGTGATGCCTAGCTTT
AAACCCCTTAACTTGTTCACAAGACATAACGAAGATAAAACTTTAACAGTATGTGGACAG
TATTCTCTGCAGTAGCTTGCAAGGGTGTTGGGGAAAGCAACTCTTGAAATATGAGCCCAC
ATCTACGTTCACCTTCTTTTGGTAAAGAAAGGAGTGCCCTATATTGTAATATTGAGATTA
AAGATTAAACATACTATTAACTCACTCACAGCCTCCTGTGTTTCATTGCCTTTGCAACAG
CCATCCTTTCAGCATCAGTAAAGCCAAGGATGCTCTGAATAGCTTTTAGGTGCTCCTTAT
CTTTCTTCGTAAGGAAATAAAAGACAGCATCTTTTAGAAAACGCAGGGTGTACTCTGCCT
GTCGATCCCCCATTCCTCGGGTGGCCTCCCGATACAACTGCTTCGTCTGTTCCAGCTCAC
CTTCGAGCTGGTGAAGCTGTTTCAACAGGTCGGGAACCGACACACGCTTTGTTGACCTCT
GCGTGAAGTCCATTGTTTCTTCAGCTTGCTCAAATCGAGCAGCTTCCTGACCTTTCCTAG
AGGAGATAAAAAGCAACAGACTAAACAAATGCAAGCAGACCAAATGAGATTAGGGAAAGG
TCAAAATTTAGTCAAAAGCTGCAAACAAAGAAAAGCAAAATAAAAATAAAAAGAAGGGCT
TGTCGCACATATCTGCCAATAAAAAAATCTTACTTTTCAGATATTCTAAACAAATTCTCA
ACTAA-------------------------------------------------------
------------------
>MY5311_Hexurella_AntelopeCyn_CerbatMtns
-------CAACACTGATGTATGTGGTGCATTACTTTAAGTGTATTGTGATGCCTAGCTTT
AAACCCCTTAACTCGTTCACAAGACATAATGAAGATAAAACTTTAACAGTATGTGGACAG
TATTCTCTGCAGTAGCTTGCAAGGGTGTTGGGGAAAGCAACTCTTGAAATATGAGCCCAC
ATCTACGTTCACCTTCTTTTGGTAAAGAAAGGAGTGCCCTATATTGTAATATTGAGATCA
AAGATTAAACATACTATTAACTCACTCACAGCCTCCTGTGTTTCATTGCCTTTGCAACAG
CCATCCTTTCAGCATCAGTAAAGCCAAGGATGCTCTGAATAGCTTTTAGGTGCTCCTTAT
CTTTCTTCGTAAGGAAATAAAAGACAGCATCTTTTAGAAAACGCAGGGTGTACTCTGCCT
GTCGATCCCCCATTCCTCGGGTGGCCTCCCGATACAACTGCTTCGTCTGTTCCAGCTCAC
CTTCGAGCTGGTGAAGCTGTCTCAACAGGTCGGGAACCGACACACGCTTTGTTGACCTCT
GCGTGAAGTCCATTGTTTCTTCAGCTTGCTCAAATCGAGCAGCTTCCTGACCTTTCCTAG
AGGAGATAAAAAGCAACAGACTAAACAAATGCAAGCAGACCAAATGAGATTAGGGAAAGG
TCAAAATTTAGTCAAAAGCTGCAAACAAAGAAAAGCAAAATAAAAATAAAAAGAAGGGCT
TGTCTCACATATCTGCCAATAAAAAAATCTTACTTTTCAGATATTCTAAACAAATTCTCA
ACTAATGCTGGTTCAAAAAGCTGCAAACGGGTCCTGTTTTTTAAATTGTTC---------
------------------
>MY5312_Hexurella_FoxCyn_MusicMtns
----------------------------ATTACTTTAAGTGTATTGTGATGCCTAGCTTT
AAACCCCTTAACTCGTTCACAAGACATAATGAAGATAAAACTTTAACAGTATGTGGACAG
TATTCTCTGCAGTAGCTTGCAAGGGTGTTGGGGAAAGCAACTCTTGAAATATGAGCCCAC
ATCTACGTTCACCTTCTTTTGGTAAAGAAAGGAGTGCCCTATATTGTAATATTGAGATCA
AAGATTAAACATACTATTAACTCACTCACAGCCTCCTGTGTTTCATTGCCTTTGCAACAG
CCATCCTTTCAGCATCAGTAAAGCCAAGGATGCTCTGAATAGCTTTTAGGTGCTCCTTAT
CTTTCTTCGTAAGGAAATAAAAGACAGCATCTTTTAGAAAACGCAGGGTGTACTCTGCCT
GTCGATCCCCCATTCCTCGGGTGGCCTCCCGATACAACTGCTTCGTCTGTTCCAGCTCAC
CTTCGAGCTGGTGAAGCTGTCTCAACAGGTCGGGAACCGACACACGCTTTGTTGACCTCT
GCGTGAAGTCCATTGTTTCTTCAGCTTGCTCAAATCGAGCAGCTTCCTGACCTTTCCTAG
AGGAGATAAAAAGCAACAGACTAAACAAATGCAAGCAGACCAAATGAGATTAGGGAAAGG
TCAAAATTTAGTCAAAAGCTGCAAACAAAGAAAAGCAAAATAAAAATAAAAAGAAGGGCT
TGTCTCACATATCTGCCAATAAAAAAATCTTACTTTTCAGATATTCTAAACAAATTCTCA
ACTAATGCTGGTTCAAAAAGCTGCAAACGGGTCCTGTTTTTTAAATTGTTCACTTTCCTG
GGAAACTGCAAACTGTTA
>MY5313_Hexurella_FoxCyn_MusicMtns
------------------------------------------------ATGCCTAGCTTT
AAACCCCTTAACTCGTTCACAAGACATAATGAAGATAAAACTTTAACAGTATGTGGACAG
TATTCTCTGCAGTAGCTTGCAAGGGTGTTGGGGAAAGCAACTCTTGAAATACGAGCCCAC
ATCTACGTTCACCTTCTTTTGGTAAAGAAAGGAGTGCCCTATATTGTAATATTGAGATCA
AAGATTAAACATACTATTAACTCACTCACAGCCTCCTGTGTTTCATTGCCTTTGCAACAG
CCATCCTTTCAGCATCAGTAAAGCCAAGGATGCTCTGAATAGCTTTTAGGTGCTCCTTAT
CTTTCTTCGTAAGGAAATAAAAGACAGCATCTTTTAGAAAACGCAGGGTGTACTCTGCCT
GTCGATCCCCCATTCCTCGGGTGGCCTCCCGATACAACTGCTTCGTCTGTTCCAGCTCAC
CTTCGAGCTGGTGAAGCTGTCTCAACAGGTCGGGAACCGACACACGCTTTGTTGACCTCT
GCGTGAAGTCCATTGTTTCTTCAGCTTGCTCAAATCGAGCAGCTTCCTGACCTTTCCTAG
AGGAGATAAAAAGCAACAGACTAAACAAATGCAAGCAGACCAAATGAGATTAGGGAAAGG
TCAAAATTTAGTCAAAAGCTGCAAACAAAGAAAAGCAAAATAAAAATAAAAAGAAGGGCT
TGTCTCACATATCTGCCAATAAAAAAATCTTACTTTTCAGATATTCTAAACAAATTCTCA
ACTAATGCTGGTTCAAAAAGCTGCAAACGGGTCCTGTTTTTTAAATTGTTCACTTTCCTG
GGAAACTGCAAACTGTTA
>MY5314_Hexurella_Grasshopper_BrushyMtn
---------------------------------------------------------TTT
AAACCCCTTAACTCGTTCACAAGACATAACGAAGATAAAATTTTAACAGTATGTGGACAG
TATTCTCTGCAGTAGCTTGCAAGGGTGTTGGGGAAAGCAACTCTTGAAATATGAGCCCAC
ATCTACGTTCACCTTCTTTTGGTAAAGAAAGAAGTGCCCTATATTGTAATATTGAGATCA
AAGATTAAACATACTATTAACTCACTCACAGCCTCCTGTGTTTCATTGCCTTTGCAACAG
CCATCCTTTCAGCATCAGTAAAGCCAAGGATGCTCTGAATAGCTTTTAGGTGCTCCTTAT
CTTTCTTCGTAAGGAAATAAAAGACAGCATCTTTTAGAAAACGCAGGGTGTACTCTGCCT
GTCGATCCCCCATTCCTCGGGTGGCCTCCCGATACAACTGCTTCGTCTGTTCCAGCTCAC
CTTCGAGCTGGTGAAGCTGTCTCAACAGGTCGGGAACCGACACACGCTTTGTTGACCTCT
GCGTGAAGTCCATTGTTTCTTCAGCTTGCTCGAATCGAGCAGCTTCCTGACCTTTCCTAG
AGGAGATAAAAAGCAACAGACTAAACAAATGCAAGCAGACCAAATGAGATTAGGGAAAGG
TCAAAATTTAGTCAAAAGCTGCAAACAAGGAAAAGCAAAATAAAAATAAAAAGAAGGGCT
TGTCGCACATATCTGCCAATGAAAAAATCTTACTTTTCAGATATTCTAAACAAATTCTCA
ACTAATGCTGGTTCAAAAAGCTGCAAACTGGCCCTG------------------------
------------------
>MY5315_Hexurella_WagonerRd_BradshawMtns
AGAAAAACAACACTGATTTATGTGGTGCATTACTAAAAGTGTATTGTGATGCCTAGCTTT
AAACCCCTTAACTCGTTCACAAGACATAACGAAGATAAAACTTTAACAGTATGTGGACAG
TATTCTCTGCAGTAGCTTGCAAGGGTGTTGGGGAAAGCAACTCTTGAAATATGAGCCCAC
ATCTACGTTCACCTTCTTTTGGTAAAGAAAGGAGTGCCCTATATTGTAATATTGAGATCA
AAGATTAAACATACTATTAACTCACTCACAGCCTCCTGTGTTTCATTGCCTTTGCAACAG
CCATCCTTTCAGCATCAGTAAAGCCAAGGATGCTCTGAATAGCTTTTAGGTGCTCCTTAT
CTTTCTTCGTAAGGAAATAAAAGACAGCATCTTTTAGAAAACGCAGGGTGTACTCTGCCT
GTCGATCCCCCATTCCTCGGGTGGCCTCCCGATACAACTGCTTCGTCTGTTCCAGCTCAC
CTTCGAGCTGGTGAAGCTGTCTCAACAGGTCGGGAACCGACACACGCTTTGTTGACCTCT
GCGTGAAGTCCATTGTTTCTTCAGCTTGCTCGAATCGAGCAGCTTCCTGACCTTTCCTAG
AGGAGATAAAAAGCAACAGACTAAACAAATGCAAGCAGACCAAATGAGATTAGGGAAAGG
TCAAAATTTAGTCAAAAGCTGCAAATAAAGAAAAGCAAAATAAAAATAAAAAGAAGGGCT
TGTCGCACATATCTGCCAATGAAAAAATCTTACTTTTCAGATATTCTAAACAAATTCTCA
ACTAATGCTGGTTCAAAAAGCTGCCAACTGACCCTGTTTTTTAAATTGTTCACTTTCCTG
GGAAACTGTCAACTGTTA
>MY5316_Hexurella_WagonerRd_BradshawMtns
AGAAAAACAACACTGATTTATGTGGTGCATTACTAAAAGTGTATTGTGATGCCTAGCTTT
AAACCCCTTAACTCGTTCACAAGACATAACGAAGATAAAACTTTAACAGTATGTGGACAG
TATTCTCTGCAGTAGCTTGCAAGGGTGTTGGGGAAAGCAACTCTTGAAATATGAGCCCAC
ATCTACGTTCACCTTCTTTTGGTAAAGAAAGGAGTGCCCTATATTGTAATATTGAGATCA
AAGATTAAACATACTATTAACTCACTCACAGCCTCCTGTGTTTCATTGCCTTTGCAACAG
CCATCCTTTCAGCATCAGTAAAGCCAAGGATGCTCTGAATAGCTTTTAGGTGCTCCTTAT
CTTTCTTCGTAAGGAAATAAAAGACAGCATCTTTTAGAAAACGCAGGGTGTACTCTGCCT
GTCGATCCCCCATTCCTCGGGTGGCCTCCCGATACAACTGCTTCGTCTGTTCCAGCTCAC
CTTCGAGCTGGTGAAGCTGTCTCAACAGGTCGGGAACCGACACACGCTTTGTTGACCTCT
GCGTGAAGTCCATTGTTTCTTCAGCTTGCTCGAATCGAGCAGCTTCCTGACCTTTCCTAG
AGGAGATAAAAAGCAACAGACTAAACAAATGCAAGCAGACCAAATGAGATTAGGGAAAGG
TCAAAATTTAGTCAAAAGCTGCAAACAAAGAAAAGCAAAATAAAAATAAAAAGAAGGGCT
TGTCGCACATATCTGCCAATGAAAAAATCTTACTTTTCAGATATTCTAAACAAATTCTCA
ACTAATGCTGGTTCAAAAAGCTGCCAATTGACCCTGTTTTTTAAATTGTTCACTTTCCTG
GGAAACTGTCAACTGTTA
>MY5317_Hrupicola_Cottonwood_SnYsidroMtns
AGAAAAACAACACTGATTTGTGTGATGCATTACTAAAAGTGGACTGTGATGCCTAGCTTT
AAACCCCTTAACTAGTTCACAAGACATAACGAAGATAAAACTTTAACAGTAGGCAGACAG
TATTCTCTGCAGCAGCTTGAATGAGTGTTGTGTGAAGCAACTCTTGAA-TATGAACCCAC
ATCTATGTTCACCTTCCTTTGGTAAAGAAAGGAGTGCCCTATATTGTAATATTGAGATCA
AAGATTAAACATACTATTAACTCACTCACAGCCTCCTGTGTTTCATTGCCTTTGCAACAG
CCATCCTTTCAGCATCAGTAAAGCCAAGGATGCTCTGAATAGCTTTTAGGTGCTCCTTAT
CTTTCTTCGTAAGGAAATAAAAGACAGCATCTTTTAGAAAACGCAGGGTGTACTCTGCCT
GTCGATCCCCCATTCCTCGGGTGGCCTCCCGATACAACTGCTTCGTCTGTTCCAGCTCAC
CTTCGAGCTGGTGAAGCTGTCTCAACAGGTCGGGAACCGACACACGCTTTGTTGACCTCT
GCGTGAAGTCCATTGTTTCTTCAGCTTGCTCAAATCGAGCAGCTTCCTGACCTTTCCTAG
AGGAGACAAAAAGCAACAGACTAAACAAATGCAAACAGACCAAATGAGTTCAGGGAAAGG
TCAAAATTTAGTCAAAAGTTGCAAACAAAGAAAAGCAAAATAAAAATGAGGG----GGCT
TGCCTTACGTATCTGCCAATGAAAATGGCTTACTTATCAGATATTCTACACAAATTACCA
AATAATGCTGGATCACAAAGCTGCCAACTGGGCCCGTTTTTCAAATTCTTCATTTTCCTG
GGAAACGACAAACTGTTA
