# Supplementary material for: ﻿Species delimitation, biogeography, and natural history of dwarf funnel web spiders (Mygalomorphae, Hexurellidae, Hexurella) from the United States / Mexico borderlands
Source: Zookeys. 2023 Jun 14;1167:109–57. doi: 10.3897/zookeys.1167.103463 (PMC10285686; doi:10.3897/zookeys.1167.103463)
Supplement: Supplementary material 3 — Input matrices, analysis log files, and output tree files for nuclear and mitochondrial analyses [file zookeys-1167-109_article-103463__-s003.zip › uce-2001018.fasta]

>MY0059_Hapachea_SantaRitaMtns_MaderaCyn
AGTCGAGTCAAAACAGCAACACACAGATACAGAGAAGAATCCATATTAAGAGCACTACGT
ATATATGCAAAAGAGGTTCTATAGATATATAGTTCTCTAACTAGGATACAGTCATAATAT
AAATCCACAACTATGCTAAAGGGTGCATATTCACATAAAATGTAAATAGAATACTTCTTG
GCACAGGGTCAACTAAAATACGGGCCTTTAATGATCTGCAATAGCAAATATATCACATCT
GAACTATCACTGTTCTTACATCTAAGGAAATAATAAACTGAAAGTAGATTAACAGGATGT
GCACTACGATTTTGAATGGAAGTAGATTAACCCAGAGACTGAGATACAAAGACAGACTTG
AAAAATGTTCTTCCACCTGTACATTTTGAGATACATCTCATTATGCCACTCCTCCTGAGC
TTCCATGTCCCTCTGAACTCCTGATAATTGACTTTCCAGCGTGTGAATTTTATCCTGTGC
TCGGTCAAATAGAGGTCGTAATTCTAAATACCTGTATAAAAGAAATATAATTATTCATAG
GCATACTTCATTTGGGGTTTTTGATGACATTCAAGTTATGCACCAATACAATAAAACTAT
TTAAGTAACTGCATCATTATTCCGAAATACAACAGCTCAAAATTTGTTACATTTATCACA
G----------ACTTTTGCCGCAAAAGCTTACCTCATTTTTAGGCTTCTATGGTTTTATT
-TAGATATTTTTAAATAAGATTAACTATGTTTCATTTCACATTTAAGAGAAAACACTTCT
TCTGCTTTTAAATATAT
>MY0139_Hexurella_SanDiego_Guatay
AGTCGAGTCAAAACAGCAACATGCAGATACACAGTAGAATTCACATCAAGAGCACTACAT
ACA----CCAAAAAGGTTCTATAGATATATAGTGTTTTAACTAGGAT--AGTTATAATAC
AAATGCACAACTATGCTAAAGGGTGCATATTCACATATAATGTAAATAGAATACTTCTTG
GCACAGAGTCAACTAAAATACGGGCCTTTAATGATCTGCAATAGTAAATATATCACATCT
GAACTATCACTGTTCCTACATCTAAGGAAATAATAAATTGAAAGTAGATTAACAGGATGT
GCACTATGCTTTTGAATGGAAGTAGATTAACCCAGAGACTGAGATACAAAGACAGACTTG
AAAAATGTTCTTCCACCTGTACATTTTGAGATACATCTCATTATGCCACTCCTCCTGAGC
TTCCATGTCTCTTTGAACTCCTGATAATTGATTTTCCAGCGTATGAATTTTATCCTGTGC
TCGGTCAAATAGAGGTCGTAATTCTAAATACCTGTATAAAAGAAATATAATTATTCATAG
GCGTACTTAATTTTGGGGTTTCAATTGCATTCAAGTTATGAACCAGTATAATAAAACTAC
CTAAATCATTGAATTTTTTATGTACAGTTTTACAGCTTAATATTGGATACTTGCATCAAT
GTAAGATCACTACTTGAGCTAAAACATCGTAAGCAAACTTTGGATTTCTGTGATTTTATT
TCAGTACTTGGCATAAACAATTTACTACCTTTCAATCTTTATTAAAAAAAACATACACTT
GTTGCCTTTAGGCATTT
>MY5053_Hexurella_ChiricahuaMtns_PriceCyn
AGTCGAGTCAAAACAGCAACACACAGATACAGAGAAAAATCCATATTAAGAGCACTACGT
ATATATGCAAAAGAGGTTCTATAGATATATAGTTCTCTAACTAGGATACAGTTATAACAT
AAATCCACAACTATGCTAAAGGGTGCATATTCACATAAAATGTAAATAGAATACTTCTTG
GCACAGGGTCAACTAAAATACGGGCCTTTAATGATCTGCAATAGCAAATATATCACATCT
GAACTATCACTGTTCCTACATCTAAGGAAATAATAAACTGAATGTAGATTAACAGGATGT
GCACTACAATTTTGAATGGAAGTAGATTAACCCAGAGACTGAGATACAAAGACAGACTTG
AAAAACGTTCTTCCACCTGTACATTTTGAGATACATCTCATTATGCCACTCCTCCTGAGC
TTCCATGTCCCTCTGAACTCCTGATAATTGATTTTCCAGCGTGTGAATTTTATCCTGTGC
TCGGTCAAATAGAGGTCGTAATTCCAAATACCTGTATAAAAGAAATATAATTATTCATAG
GCATACTTCATTTGGGATTTTTGAGAACATTCAAGTTATGCACCAATACAATAAAACTAT
TTAAGTAACTGCATCATTATTCCGAAATACAACAGCCCAAAATTTGCTACATTTATTACC
G----------ACTTTGGCCGCAAAAGCTTACCTCATTTTTAGGCTTCTATGGTTTTATT
-TAGATATTTTTAAATAAGATTAACTATGTTTCATTTCACATTTAAGAGAAAACACTTCT
TCTGCTTTTAAATATAT
>MY5064_Hexurella_MuleMtns_Escabrosa
AGTTGAGTCAAAACAGCAACACAC--ATACAGAGAAGAATCCACATTAAGAGCACTATGT
ACATATGCAAAAAAGGTTCTATAGATATATAGTTCTCTAACTAGGTTACAGTTATAATAT
AAATCCACAACTATGCTAAAGGGTGCATATTCACATAAAATATAAATAGAATACTTCTTG
GCACAGGGTCAACTAAAATACGGGCCTTTAATGATCTGCAATAGCAAATATATCACATCT
GAACTATCACTGTTCTTACATCTAAGGAAATAATAAACTGAATGTAGATTAACAGGATGT
GCACTACGATTTTGAATGGAAGTAGATTAACCCAGAGACTGAGATACAAAGACAGACTTG
AAAAATGTTCTTCCACCTGTACATTTTGAGATACATCTCATTATGCCACTCCTCCTGAGC
TTCCATGTCCCTCTGAACTCCTGATAATTGATTTTCCAGAGTGTGAATTTTATCCTGTGC
TCGGTCAAATAGAGGTCGTAATTCTAAATACCTGTATAAAAGAAATATAATTATTCACAG
GCATACTTCATTTGGGTTTTTTAATGACATTCAAGTTATGCACCAATACAATAAAACTAT
TTAAGTAACTGCATCATTATTCCGAAATACAACAGCCCAAAATTTGTTACATTTATTACC
G----------ACTTTGGCCGCAAAAGCTTACCTCATTTTTAGGCTTGTATGGTTTTATT
-TAGATATTTTTAAATAAGATTAACTATGTTTCATTTCACATTTAAGAGAAAACACTTCT
TCTGCTTTTAAATATAT
>MY5066_Hexurella_MuleMtns_Escabrosa
AGTTGAGTCAAAACAGCAACACAC--ATACAGAGAAGAATCCACATTAAGAGCACTATGT
ACATATGCAAAAAAGGTTCTATAGATATATAGTTCTCTAACTAGGTTACAGTTATAATAT
AAATCCACAACTATGCTAAAGGGTGCATATTCACATAAAATATAAATAGAATACTTCTTG
GCACAGGGTCAACTAAAATACGGGCCTTTAATGATCTGCAATAGCAAATATATCACATCT
GAACTATCACTGTTCTTACATCTAAGGAAATAATAAACTGAATGTAGATTAACAGGATGT
GCACTACGATTTTGAATGGAAGTAGATTAACCCAGAGACTGAGATACAAAGACAGACTTG
AAAAATGTTCTTCCACCTGTACATTTTGAGATACATCTCATTATGCCACTCCTCCTGAGC
TTCCATGTCCCTCTGAACTCCTGATAATTGATTTTCCAGAGTGTGAATTTTATCCTGTGC
TCGGTCAAATAGAGGTCGTAATTCTAAATACCTGTATAAAAGAAATATAATTATTCACAG
GCATACTTCATTTGGGTTTTTTAATGACATTCAAGTTATGCACCAATACAATAAAACTAT
TTAAGTAACTGCATCATTATTCCGAAATACAACAGCCCAAAATTTGTTACATTTATTACC
G----------ACTTTGGCCGCAAAAGCTTACCTCATTTTTAGGCTTGTATGGTTTTATT
-TAGATATTTTTAAATAAGATTAACTATGTTTCA-TTCACATTTAAGAGAAAACACTTCT
TCTGCTTTTAAATATAT
>MY5071_Hexurella_SantaRitaMtns_AlisoSprings
AGTCGAGTGAAAACAGCAACACACAGATACAGAGAAGAATCCATATTAAGAGCACTACGT
ATATATGCAAAAGAGGTTCTATAGATATATAGTTCTCTAACTAGGATACAGTCATAATAT
AAATCCACAACTATGCTAAAGGGTGCATATTCACATAAAATGTAAATAGAATACTTCTTG
GCACAGGGTCAACTAAAATACAGGCCGTTAATGATCTGCAATAGCAAATATATCACATCT
GAACTATCACTGTTCTTACATCTAAGGAAATAATAAACTGAAAGTAGATTAACAGGATGT
GCACTACGATTTTGAATGGAAGTAGATTAACCCAGAGACTGAGATACAAAGACAGACTTG
AAAAATGTTCTTCCACCTGTACATTTTGAGATACATCTCATTATGCCACTCCTCCTGAGC
TTCCATGTCCCTCTGAACTCCTGATAATTGATTTTCCAGCGTGTGAATTTTATCCTGTGC
TCGGTCAAATAGAGGTCGTAATTCTAAATACCTGTATAAAAGAAATGTAATTATTCATAG
GCATACTTCATTTGGGGTTTTTGATGACATTCAAGTTATGCACCAATACAATAAAACTAT
TTAAGTAACTGCATCATTATTCCGAAATACAACAGCCCAAAATTTGTTACATTTATTACC
G----------ATTTTGGCCGCAAAAGCTTACCTCATTTTTAGGCTTCTATGGTTTTATT
-TAGATATTTTTAAATAAGAGTAACTATGTTTCATTTCACATTTAAGAGAAAACACTTCT
TCTGCTTTTAAATATAT
>MY5075_Hexurella_ChiricahuaMtns_CaveCrkCyn
---------AAAACAGCAACACACAGATACAGAGAAGAATCCATATTAAGAGCACTACGT
ATATATGCAAAAGAGGTTCTTTAGATATATAGTTCTGTAACTAGGATACAATTATAATAT
AAATCCACAACTATGCTAAAGGGTGCATATTCACATAAAATGTAAATAGAATACTTCTTG
GCACAGGGTCAACTAAAATACGGGCCTTTAATGATCTGCAATAGCAAATATATCACATCT
GAACTATCACTGTTCTTACATCTAAGGAAATAATAAACTGAATGTAGATTAACAGGATGC
GCACTACGATTTTGAACGGATGTAGATTAACCCAGAGACTGAGATACAAAGACAGACTTG
AAAAATGTTCTTCCACCTGTACATTTTGAGATACATCTCATTATGCCACTCCTCCTGAGC
TTCCATGTCCCTCTGAACTCCTGATAATTGATTTTCCAGCGTGTGAATTTTATCCTGTGC
TCGGTCAAACAGAGGTCGTAATTCTAAATACCTGTATAAAAGAAGTATAATTATTCATAG
GCATACTTCATTTGGGGTTTTTGAGGACATTCAAGTTATGCACCAATACAATAAAACTAT
TTAAGTAACTGCA---TTATTCCGAAATACAACAGCCCATAATTTGTTATATTTATTACC
A----------ACTTTGTCCGGAAAAGCTTACCTGATTTTTAGGCTTCTATGGTTTTATT
-TAGATATTTTTAAATAAGATTAACTATGTTTCATTTCACATTTAAGAGATAACACTTCT
TCTGCTTTTAAATATAT
>MY5126_Hexurella_SantaCatalinaMtns_NuggetCyn
AGTCGAATCAAAACAGCAACACACAGATACAGAGAAGAATCCATATTAAGAGCACTACGT
ATATATGCAAAAGAGGTTCTATAGATATATAGTTCTCTAACTAGGATACAGTTATAATAT
AAATCCACAACTATGCTAAAGGGTGCATATTCACATAAAATGTAAATAGAATACTTCTTG
GCACAGGGTCAACTAAAATACGGGCCTTTAATGATCTGCAATAGCAAATATATCACATCT
GAACTATCACTGTTCTTACATCTAAGGAAATAATAAACTGAAAGTAGATTAACAGGATGT
GCACTACAATTTTGAATGGAAGTAGATTAACCCAGAGACTGAGATACAAAGACAGACTTG
AAAAATGTTCTTCCACCTGTACATTTTGAGATACATCTCATTATGCCACTCCTCCTGAGC
TTCCATGTCCCTCTGAACTCCTGATAATTGATTTTCCAGCGTATGAATTTTATCCTGTGC
TCGGTCAAATAGAGGTCGTAATTCTAAATACCTGTATAAAAGAAATATAATTATTCATAG
GCATACTTCACTTGGGGTTTTTGATGACATTCAAGTTATGCACCAATACAATAAAACCAT
TTAAGTAACTGCATCATTATTCCGAAATGCTACAGCCCAAAATTTGTTACATTTATTACC
G----------ACTTTGGCCGCAAAAGCTTACCTCATTTTTAGGCTTCTATGGTTTTATT
-CAGATATTTTAAAATAAGACTAACTATGTTTCATTTCACATTTAAGAGAAAACACTTCT
TCTGCTTTTAAATATAT
>MY5127_Hexurella_WhetstoneMtns_FrenchJoeCyn
------------------------------------------------------------
------------------------------------------------------------
------------------------------------------------------------
------------------------------------------------------------
-----------------------------------------AAGTAGATTAATAGGATGT
GCACTACGATTTTGAATGGAAGTAGATTAACCCAGAGACTGAGATACAAAGACAGACTTG
AAAAATGTTCTTCCACCTGTACATTTTGAGATACATCTCATTATGCCACTCCTCCTGAGC
TTCCATGTCCCTCTGAACTCCTGATAATTGATTTTCCAGCGTGTGAATTTTATCCTGTGC
TCGGTCAAATAGAGGTCGTAATTCTAAATACCTGTATAAAAGAAAT--------------
------------------------------------------------------------
------------------------------------------------------------
------------------------------------------------------------
------------------------------------------------------------
-----------------
>MY5128_Hexurella_WhetstoneMtns_FrenchJoeCyn
------------------------------------------------------------
------------------------------------------------------------
------------------------------------------------------------
------------------------------------------------------------
-----------------------------------------AAGTAGATTAATAGGATGT
GCACTACGATTTTGAATGGAAGTAGATTAACCCAGAGACTGAGATACAAAGACAGACTTG
AAAAATGTTCTTCCACCTGTACATTTTGAGATACATCTCATTATGCCACTCCTCCTGAGC
TTCCATGTCCCTCTGAACTCCTGATAATTGATTTTCCAGCGTGTGAA-------------
------------------------------------------------------------
------------------------------------------------------------
------------------------------------------------------------
------------------------------------------------------------
------------------------------------------------------------
-----------------
>MY5131_Hexurella_PedregosaMtns_PruneCyn
AGTCGAGTCAAAACAGCAACACACAGACACAGAGAAGAATCCATATTAAGAGCACTACGT
ATATATGCAAAAGAGGTTCTATAGATATATAGTTCTCTAACTAGGATACAGTTATAATAT
AAATCCACAACTATGCTAAA---------TTCACATAAAATGTAAATAGAATACTTCTTG
GCACAGGGTCAACTAAAATACGGGCCTTTAATGATCTGCAATTGCAAATATATCACATCT
GAACTATCACTGTTCTTACATCTAAGGAAATAATAAACTGAATGTAGATTAACAGGATGT
GCACTACGATTTTGAATGGAAGTAGATTAACCCAGAGACTGAGATACAAAGACAGACTTG
AAAAACGTTCTTCCACCTGTACATTTTGAGATACATCTCATTATGCCACTCCTCCTGAGC
TTCCATGTCCCTCTGAACTCCTGATAATTGATTTTCCAGCGTGTGAATTTTATCCTGTGC
TCGGTCAAATAGAGGTCGTAATTCTAAATACCTGTATAAAAGAAATATAATTATTCATAG
GCATACTTCATTTGGGGTTTTTGAGAACATTCAAGTTACGCACCAATACAATAAAACTAT
TTAAGTAACTGCATCATTATTCCGAAATACAACAGCCGAAAATTTATTACATTTATTACC
A----------ACTTTGGCCGCAAAAGCTTACCTCATTTTTAGGCTTCTGTGGTTTTATT
-TAGATATTTTTAAATAAGATTAACTATGTTTCATTTCACATTTAAGAGAAAACACTTCT
TCTGCTTTTAAATATAT
>MY5132_Hexurella_PedregosaMtns_PruneCyn
AGTCGAGTCAAAACAGCAACACACAGACACAGAGAAGAATCCATATTAAGAGCACTACGT
ATATATGCAAAAGAGGTTCTATAGATATATAGTTCTCTAACTAGGATACAGTTATAATAT
AAATCCACAACTATGCTAAA---------TTCACATAAAATGTAAATAGAATACTTCTTG
GCACAGGGTCAACTAAAATACGGGCCTTTAATGATCTGCAATTGCAAATATATCACATCT
GAACTATCACTGTTCTTACATCTAAGGAAATAATAAACTGAATGTAGATTAACAGGATGT
GCACTACGATTTTGAATGGAAGTAGATTAACCCAGAGACTGAGATACAAAGACAGACTTG
AAAAACGTTCTTCCACCTGTACATTTTGAGATACATCTCATTATGCCACTCCTCCTGAGC
TTCCATGTCCCTCTGAACTCCTGATAATTGATTTTCCAGCGTGTGAATTTTATCCTGTGC
TCGGTCAAATAGAGGTCGTAATTCTAAATACCTGTATAAAAGAAATATAATTATTCA---
------------------------------------------------------------
------------------------------------------------------------
------------------------------------------------------------
------------------------------------------------------------
-----------------
>MY5136_Hexurella_MiddlemarchCyn
AGTCGAATCAAAACAGCAACACACAGATACAGAGAAGAATCCATATTAAGAGCACTACGT
ATATATGCAAAAGAGGTTCTATATATATATAGCTCTCTAACTAGGATACAGTTATAATAT
AAATCCACAACTATGCTAAAGGGTGCATATTCACATAAAATGTAAATAGAATACTTCTTG
GCACAGGGTCAGCTAAAATACGGGCCTTTAACGATCTGCAATAGCAAATATATCACATCT
GAACTATCACTGTTCTTACATCTAAGGAAATAATAAACTAACAGTAGATTAACAGGATGT
GCACTACGATTTTGAATGGAAGTAGATTAACCCAGAGACTGAGATACAAAGACAGACTTG
AAAAATGTTCTTCCACCTGTACATTTTGAGATACATCTCATTATGCCACTCCTCCTGAGC
TTCCATGTCCCTCTGAACTCCTGATAATTGATTTTCCAGCGTGTGAATTTTATCCTGTGC
TCGGTCAAATAGAGGTCGTAATTCTAAATACCTGTATAAAAGAAATATAATTATTCATAG
GCATACTTCATTTGGGGTTTTTGATGACGTTCAAGTTATGCACCAATACAATAAAACTAT
TTAAGTAACTGCATCATTATTCTGAAATACAACAGCCCAAAATTTGTTACATTTATTAAT
G----------ACTTTGGCCACAAAAGCTTACCTCACTTTTAGGCTTCTATGGTTTTATT
-TAGATATTTTTAAATAAGATTAACTATGTTTCATTTCACATTTAAGAGAAAACACTTCT
TCTGCTTTTAAATATAT
>MY5147_Hexurella_DragoonMtns_NF_345A
AGTCGAATCAAAACAGCAACACACAGATACAGAGAAGAATCCATATTAAGAGCACTACGT
ATATATGCAAAAGAGGTTCTATATATATATAGCTCTCTAACTAGGATACAGTTATAATAT
AAATCCACAACTATGCTAAAGGGTGCATATTCACATAAAATGTAAATAGAATACTTCTTG
GCACAGGGTCAGCTAAAATACGGGCCTTTAACGATCTGCAATAGCAAATATATCACATCT
GAACTATCACTGTTCTTACATCTAAGGAAATAATAAACTAACAGTAGATTAACAGGATGT
GCACTACGATTTTGAATGGAAGTAGATTAACCCAGAGACTGAGATACAAAGACAGACTTG
AAAAATGTTCTTCCACCTGTACATTTTGAGATACATCTCATTATGCCACTCCTCCTGAGC
TTCCATGTCCCTCTGAACTCCTGATAATTGATTTTCCAGCGTGTGAATTTTATCCTGTGC
TCGGTCAAATAGAGGTCGTAATTCTAAATACCTGTATAAAAGAAATATAATTATTCATAG
GCATACTTCATTTGGGGTTTTTGATGACGTTCAAGTTATGCACCAATACAATAAAACTAT
TTAAGTAACTGCATCATTATTCCGAAATACAACAGCCCAAAATTTGTTACATTTATTAAT
G----------ACTTTGGCCACAAAAGCTTACCTCACTTTTAGGCTTCTATGGTTTTATT
-TAGATATTTTTAAATAAGATTAACTATGTTTCATTTCACATTTAAGAGAAAACACTTCT
TCTGCTTTTAAATATAT
>MY5152_Hexurella_WhetstoneMtns_ApacheCyn
AGTCGAGTCATAACAGCAACACACAGATACAGAGAAGAATCCATATTAAGAGCACTACGT
ATATATGCAAAAGAGGTTCTATAGATATATAGTTCTCTAACTAGGACACAGTTATAATAT
AAATCCACAACTATGCTAAAGGGTGCATATTCACATAAAATGTAAATAGAATACTTCTTG
GCACAGGGTCAACTAAAATACAGGCCTTTAATGATCTGCAATAGCAAATATATCACATCT
GAACTATCACTGTTCTTACATCTAAGGATATAATAAACTGAAAGTAGATTAACAGGATGT
GCACTACGATTTTGAATGGAAGTAGATTAACCCAGAGACTGAGATACAAAGACAGACTTG
AAAAATGTTCTTCCACCTGTACATTTTGAGATACATCTCATTATGCCACTCCTCCTGAGC
TTCCATGTCCCTCTGAACTCCTGATAATTGATTTTCCAGCGTGTGAATTTTATCCTGTGC
TCGGTCAAATAGAGGTCGTAATTCTAAATACCTGTATAAAAGAAATATAATTATTCATAG
GCATACTTCATTTGGGGTTTTTGATGACATTCAAGTTATGCACCAATACAATAAAACTAT
TT-----ACTGCATCATTATTCCGAAATACAACAGCCCAAAATTTGTTACATTTATTACC
G----------ACTTTGGCCGCAAAAGCTTACCTCA-TTTTAGGCTTCTATGGTTTTAT-
------------------------------------------------------------
-----------------
>MY5154_Hexurella_SantaRitaMtns_AdobeCyn
AGTCGAGTCAAAACAGCAACACACAGATACAGAGAAGAATCCATATTAAGAGCACTACGT
ATATATGCAAAAGAGGTTCTATAGATATATAGTTCTCTAACTAGGATACAGTCATAATAT
AAATCCACAACTATGCTAAAGGGTGCATATTCACATAAAATGTAAATAGAATACTTCTTG
GCACAGGGTCAACCAAAATACGGGCCTTTAATGATCTGCAATAGCAAATATATCACATCT
GAACTATCACTGTTCTTACATCTAAGAAAATAATAAACTGAAAGTAGATTAACAGGATGT
GCACTACGATTTTGAATGGAAGTAGATTAACCCAGAGACTGAGATACAAAGACAGACTTG
AAAAATGTTCTTCCACCTGTACATTTTGAGATACATCTCATTATGCCACTCCTCCTGAGC
TTCCATGTCCCTCTGAACTCCTGATAATTGATTTTCCAGTGTGTGAATTTTATCCTGTGC
TCGGTCAAATAGAGGTCGCAATTCTAAATACCTGTATAAAAGAAATATAATTATTCATAG
GCATACTTCATTTGGGGGTTTTGATGACATTCAA--TATGCACCAATACAATAAAACTAT
TTAACTAACTGCATCATTATTCCGAAATACAACAGCCCAAAATTTGTTACATTTATTACA
G----------ACTTTGGCCGCAAAAGCTTACCTCATTTTTAGGCTTCTATGGTTTTATT
GAAGATATTTTTAAATAAGATTAACTATGTTTCATTTCACATTTAAGAAAAAACACTTCT
TCTGCTTTTAAATACAT
>MY5157_Hexurella_SantaCatalinaMtns_Redington
------------------------------AGAGAAGAATCCATATTAAGAGCACTACGT
ATATATGCAAAAGAGGTTCTATAGATATACAG-TCTCTAACTAGGATACAGTTATAATAT
AAATCCACAACTATGCTAAAGGGTGCATATTCACATAAAATGTAAATAGAATACTTCTTG
GCACAGGGTCAACTAAAATACGGGCCTTTAATGATCTGCAATAGCAAATATATCACATCT
GAACTATCACTGTTCTTACATCTAAGGAAATAATAAACTGAAAGTAGATTAACAGGATGT
GCACTACGATTTTGAATGGAAGTAGATTAACCCAGAGACTGAGATACAAAGACAGACTTG
AAAAATGTTCTTCCACCTGTACATTTTGAGATACATCTCATTATGCCACTCCTCCTGAGC
TTCCATGTCCCTCTGAACTCCTGATAATTGATTTTCCAGCGTGTGAATTTTATCCTGTGC
TCGGTCAAATAGAGGTCGTAATTCTAAATACCTGTATAAAAGAAATATAATTATTCATAG
GCATACTTCATTTGGGGTTTTTGATGACATTCAAGTTATGCACCAATACAATAAAACTAT
TTAAGTAACTGCATCATTATTCCGAAATACAACAGCCCCAAATTTGTTACATTTATTACC
G----------ACTTTGGCCGCAAAAGCTTACCTCATTTTTAGGCTTCTAAGGTTTTATT
-TAGATATTTTTAAATAAGATTAACTATGTTTCATTTCACATTTAAGAGAAAACACTTCT
TCTGCTTTTAAACATAT
>MY5164_Hrupicola_Temecula
--------------------------------------ATTCACATC---AGCACTACAT
ACA----CCAAAAAGTTTCTATAGATATATAGTGTTTTAACTAGGAT--AGTTATAATAC
AAATGCACAACTATGCTAAAGGGTGCATATTCACATATAATGTAAATAGAATACTTCTTG
GCACAGGGTCAACTAAAATACGGGCCTTTAATGATCTGCAATAGTAAATATATCACATCT
GAACTATCACTGTTCTTACATCTAAGGAAATAATAAATTGAAAGTAGATTAACAGAATGT
GCACTATGCTTTTGAATGGAAGTAGATTAACCCAGAGACTGAGATACAAAGACAGACTTG
AAAAATGTTCTTCCACCTGTACATTTTGAGATACATCTCATTATGCCACTCCTCCTGAGC
TTCCATGTCTCTTTGAACTCCTGATAATTGATTTTCCAGCGTATGAATTTTATCCTGTGC
TCGGTCAAATAGAGGTCGTAATTCTAAATACCTGTATAAAAGAAATATAATTATTCATAG
GCGTACTTAATTTTGGGGTTTCAATGGCATTCAAGTTATGAACCAATATAATAAAACTAC
CTAAATCATTGGATTTCTTATGTACAGTTTTACATTCAAATATTGGATACTTGCATCATT
GTAAGATCACTACTTGGGCTAAAACATCTTAAGTAAGCTTTGCATTTCTAT---------
------------------------------------------------------------
----CCTTTAGGCATTT
>MY5165_Hrupicola_Temecula
------------------------------------------------------------
------------------------------------------------------------
------------------------------------------------------------
------------------------------------------------------------
------------------------------------------------------------
------------------------------------------------------------
----------TTCCACCTGTACATTTTGAGATACATCTCATTATGCCACTCCTCCTGAGC
TTCCATGTCTCTTTGAACTCCTGATAATTGATTTTCCAGCGTATGAATTTTATCCTGTGC
TCGGTCAAATAGAGGTCGTAATTCTAAATACCTGTATAAAAGAAATATAATTATTCATAG
GCGTACTTAATTTTGGGGTTTCAATGGCATTCAAGTTATGAACCAATATAATAAAACTAC
CTAAATCATTGGATTTCTTATGTACAGTTTTACATTCAAATATTGGATACTTGCATCATT
GTAAGATCACTACTTGGGCTAAAACATCTTAAGTAAGCTTTGCATTTCTATG-------T
TCAGTACTTGGCATAAACAATTTACTTCCTTTCAATCTTTATTAAAGAAAATATACACTT
GTTACCTTTAGGCATTT
>MY5175_Hapachea_HarshawRd_PatagoniaMtns
AGTTGAGTCAAAACAGCAACACACAGATACAGAGAAGAATCCATATTAAGAGCACTATGT
ATATATGCAAAAGAGGTTCTATAGATATATAGTTCTCTAACTAGGATACAGTCATAATAT
AAATCCACAACTATGCTAAAGGGTGCATATTCACATAAAATGTAAATAGAATACTTCTTG
GCACAGGGTCAACTAAAATACGGGCCTTTAATGATCTGCAATAGCAAATATATCACATCT
GAACTATCACTGTTCTTACATCTAAGGAAATAATAAACTGAAAGTAGATTAACAGGATGT
GCACTATGATTTTGAATGGAAGTAGATTAACCCAGAGACTGAGATACAAAGACAGACTTG
AAAAATGTTCTTCCACCTGTACATTTTGAGATACATCTCATTATGCCACTCCTCCTGAGC
TTCCATGTCCCTCTGAACTCCTGATAATTGATTTTCCAGCGTGTGAATTTTATCCTGTGC
TCGGTCAAATAGAGGTCGTAATTCTAAATACCTGTATAAAAGAAATATAATTATTCATAG
GCATACCTCATTTGGGGTTTTCGATGACATTCAAGTTATGCACCAATACAATAAAACTAT
TTAAGTAACTGCATCATTATTCCGAAATACAACAGCCCAAAATTTGCTACATTTATTACA
G----------ACTTTGGCCGCAAAAGCTTACCTCATTTTTAGGCTTCTATGGTTTTATT
-TATATATTTTTAAATAAGATTAACTATGTTTCATTTCACATTTAAGAGAAAACACTTCT
TCTGCTTTTAAATATAT
>MY5180_Hapachea_MustrangPk_MustangMtns
AGTCGAGTCAAAACAGCAACACACAGATACAGAGAAGAATCCATATTAAGAGCACTACGT
ATATATGCAAAAGAGGTTCTATAGATATATAGTTCTCTAACTAGGATACAGTAATAATAT
AAATCCACAACTATGCTAAAGGGTGCATATTCACATAAAATGTAAATAGAATACTTCTTG
GCACAGGGTCAACTAAAATACGGGCCTTTAATGATCTGCAATAGCAAATATATCACATCT
GAACTATCACTGTTCTTACATCTAAAGAAATAATAAACTGAAAGCAGAATAACAGGATGT
GCACTACGATTTTGAATGGAAGTAGATTAACCCAGAGACTGAGATACAAAGACAGACTTG
AAAAATGTTCTTCCACCTGTACATTTTGAGATACATCTCATTATGCCACTCCTCCTGAGC
TTCCATGTCCCTCTGAACTCCTGATAATTGATTTTCCAGCGTGTGAATTTTATCCTGTGC
TCGGTCAAATAGAGGTCGTAATTCTAAATACCTGTATAAAAGAAATATAATTATTCATAG
GCATACTTCATTTGGGGTTTTTGATGACATTCAAGTTATGCACCAATACAATAAAACTAT
TTAAGTAACTGCATCATTATTCCTAAATACAACAGCCCAAAATTTGTTACATTTATTACC
G----------ACTTTGGCCGCAAAAGCTTACCTCATTTT--------------------
------------------------------------------------------------
-----------------
>MY5181_Hapachea_MustrangPk_MustangMtns
AGTCGAGTCAAAACAGCAACACACAGATACAGAGAAGAATCCATATTAAGAGCACTACGT
ATATATGCAAAAGAGGTTCTATAGATATATAGTTCTCTAACTAGGATACAGT-ATAATAT
AAATCCACAACTATGCTAAAGGGTGCATATTCACATAAAATGTAAATAGAATACTTCTTG
GCACAGGGTCAACTAAAATACGGGCCTTTAATGATCTGCAATAGCAAATATATCACATCT
GAACTATCACTGTTCTTACATCTAAAGAAATAATAAACTAAAAGTAGATTAACAGGATTT
GCATTACGATTTTGAATGGAAGTAGATTAACCCAGAGACTGAGATACAAAGACAGACTTG
AAAAATGTTCTTCCACCTGTACATTTTGAGATACATCTCATTATGCCACTCCTCCTGAGC
TTCCATGTCCCTCTGAACTCCTGATAATTGATTTTCCAGCGTGTGAATTTTATCCTGTGC
TCGGTCAAATAGAGGTCGTAATTCTAAATACCTGTATAAAAGAAATATAATTATTCATAG
GCATAATTCATTTGGGGTTTTTGATGACATTCAAGTTATGCACCAATATAATAAAACTAT
TTAAGTAACTGCATCATTATTCCTAAATACAACAGCCCAAAATTTGTTACATTTATTACC
G----------ACTTTGGCCGCAAAAGCTTACCTCATTTTTAGGCTTGTATTGTTTTATT
---TAGATTTTTAA----------------------------------------------
-----------------
>MY5193_Hapachea_HarshawRd_PatagoniaMtns
AGTCGAGTCAAAACAGCAACACACAGATACAGAGAAGAATCCATATTAAGAGCACTACGT
ATATATGCAAAAGAGGTTCTATAGATATATAGTTCTCTAACTAGGATACAGTCATAATAT
AAATCCACAACTATGCTAAAGGGTGCGTATTCACATAAAATGTAAATAGAATACTTCTTG
GCACAGGGTCAACTAAAATACGGGCCTTTAATGATCTGCAATAGCAAATATATCACATCT
GAACTATCACTGTTCTTACATCTAAGGAAATAATAAACTGAAAGTAGATTAACGGGATGT
GCACTATGATTTTGAATGGAAGTAGATTAACCCAGAGACTGAGATACAAAGACAGACTTG
AAAAATGTTCTTCCACCTGTACATTTTGAGATACATCTCATTATGCCACTCCTCCTGAGC
TTCCATGTCCCTCTGAACTCCTGATAATTGATTTTCCAGCGTGTGAATTTTATCCTGTGC
TCGGTCAAATAGAGGTCGTAATTCTAAATACCTGTATAAAAGAAATATAATTATTCATAG
GCATACTTCATTTGGGGTTTTTGATGACATTCAAGTTATGCACCAATACAATAAAACTAT
TTAAGTAACTGCATCATTATTCCGAAATACAACAGCCCAAAATTTGCTACATTTATTACA
G----------ACTTTGGCCTCAAAAGCTTACCTCATTTTTAGGCTTCTATGGTTTTATT
-TATATATTTTTAGATAAGATTAACTATGTTTCATTTCACATTCAAAAGAAAACACTTCT
TCTGCTTTTAAATATAT
>MY5194_Hapachea_Ordsummit_MtOrd
AGTCGAGTCAAAACAGCAACACACAGATACATAGAAGAATCCACATTAACAGCACTACGT
ACACATGCAAAAGAGCTTCTATAGATATATAGTTTTTTAACTAGGATACAGTTATAATAT
AAATCCACAACTATGCTAAAGGGTGCATATTTGCATAAAATGTAAATAGAATACTTCTTG
GCACTGGGTCAACTAAAATACGGGCCTTTAATGATCTGCAATAGCAAATATATCACATCT
GAACTATCACTGTTCTTACATCTAAGGAAATAATAAACTGAAAGTAGATTAACACGATGT
GCACTATGCTTTTGAATGGAAGTAGATTAACCCAGAGACTGAGATACAAAGACAGACTTG
AAAAATGTTCTTCCACCTGTACATTTTGAGATACATCTCATTATGCCACTCCTCCTGAGC
TTCCATGTCTCTCTGAACTCCAGATAATTGATTTTCCAGTGTGTGAATTTTATCCTGTGC
TCGGTCAAATAGAGGTCGTAATTCTAAATACCTGTATTAAAGAAATATAATTATTCATAG
ACACTCTTCATTTTGGGGTTTTAATGACATTCAAGTTATGCACCAATATAATAAAACTAC
CTAAATCATTATATTTTTTATGTACAGTCCCATAGCCATATATTGGATAATTGCATCTTT
GTAAGATTGCTACTTGGGCTAAAACATTTTAAGTAAGGTTTGCATTTCTGTGATTTTGTT
TCAGCACTTGGCATACACAATTTACTTCCTTTCAAAAGTTATTAAAGAAAACATACACTT
GTTGCCTTTAGGCATTT
>MY5195_Hapachea_Ordsummit_MtOrd
AGTCGAGTCAAAACAGCAACACACAGATACATAGAAGAATCCACATTAACAGCACTACGT
ACACATGCAAAAGAGCTTCTATAGATATATAGTTCTTTAACTAGGATACAGTTATAATAT
AAATCCGCAACTATGCTAAAGGGTGCTTATTCACATAAAATGTAAATAGAATACTTCTTG
GCACTGGATCAACTAAAATACGGGCCTTTAATGATCTGCAATAGCAAATATATCACATCT
GAACTATCACTGTTCTTACATCTAAGGAAATAATAAACTGAAAGTAGATTAACAGGATGT
GCACTACGCTTTTGAATGGAAGTAGATTAACCCAGAGACTGAGATACAAAGACAAACTTG
AAAAATGTTCTTCCACCTGTACATTTTGAGATACATCTCATTATGCCACTCCTCCTGAGC
TTCCATGTCTCTCTGAACTCCAGATAATTGATTTTCCAGTGTGTGAATTTTATCCTGTGC
TCGGTCAAATAGAGGTCGTAATTCTAAATACCTGTATAAAAGAAATATTATTATTCATAC
GCATACTTCATTTTGGGGTTTTAATGACATTCAAGTTATGCACCAATATAATAAAACTAC
CTAAATCATTATATTTTTTATGTACAGTCCCATAGCCATATATTGGATAATTGCATCTTT
GTAAGATTGCTACTTGGGCTAAAACATTTTAAGTAAGGTTTGCATTTCTGTGATTTTGTT
TCAGCACTTGGCATACACAATTTACTTCCTTTCAAAAGTTATTAAAGAAAACATACACTT
GTTGCCTTTAGGCATTT
>MY5266_Hencina_CerroBolla
AGTCGAGTCAAAACATCAACACGCATAGAAACAGTAGAATTCACATCAAGAGCGCTACAT
ACA----CCAAAGAGGTTCTATAGATATATAGTGTTTTAACTAGGAT--AGTTATAATAC
AAATGCACAACTATGCTAAAGGGTGCATATTCACATATAATGTAAATAGAATACTTCTTG
GCACAGGGTCAACTAAAATACGGGCCTTTAATGATCTGCAATAGTAAATATATCACATCT
GAACTATCACTGTTCTTACATCTAAGGAAATAATAAATTGAATGTAGATTAACAGGATGT
GCACTATGCTTTTGAATGGAAGTAGATTAACCCAGAGACTGAGATACAAAGACAGACTTG
AAAAATGTTCTTCCACCTGTACATTTTGAGATACATCTCATTATGCCACTCCTCCTGAGC
TTCCATGTCCCTCTGAACTCCTGATAATTGATTTTCCAGCGTATGAATTTTATCCTGTGC
TCGGTCAAATAGAGGTCGTAATTCTAAATACCTGTATAAAAGAAATACAATTATTCATAG
GCATACTTAATTTTGGGGTTTCAATGTCATTCAAGTTATGAACCAATATAATAAAACTAC
CTAAATCATTGAATTTTTTATGTACAGTTTTACAGCCATATATTGGATGCTTGCATCATT
GCAAGATCACTACTTGGGCTGAAACATTTTAAGCAAACTTTGCATTTCTGTGATTTTATT
TCAGTACTTGGCATAAACAATTTACTTCCTTTCAATATTTATTAAAGAAAACATACACTT
GCTGCCCTTAGGCATTT
>MY5267_Hencina_CerroBolla
AGTCGAGTCAAAACATCAACACGCATAGAAACAGTAGAATTCACATCAAGAGCGCTACAT
ACA----CCAAAGAGGTTCTATAGATATATAGTGTTTTAACTAGGAT--AGTTATAATAC
AAATGCACAACTATGCTAAAGGGTGCATATTCACATATAATGTAAATAGAATACTTCTTG
GCACAGGGTCAACTAAAATACGGGCCTTTAATGATCTGCAATAGTAAATATATCACATCT
GAACTATCACTGTTCTTACATCTAAGGAAATAATAAATTGAATGTAGATTAACAGGATGT
GCACTATGCTTTTGAATGGAAGTAGATTAACCCAGAGACTGAGATACAAAGACAGACTTG
AAAAATGTTCTTCCACCTGTACATTTTGAGATACATCTCATTATGCCACTCCTCCTGAGC
TTCCATGTCCCTCTGAACTCCTGATAATTGATTTTCCAGCGTATGAATTTTATCCTGTGC
TCGGTCAAATAGAGGTCGTAATTCTAAATACCTGTATAAAAGAAATACAATTATTCATAG
GCATACTTAATTTTGGGGTTTCAATGTCATTCAAGTTATGAACCAATATAATAAAACTAC
CTAAATCATTGAATTTTTTATGTACAGTTTTACAGCCATATATTGGATGCTTGCATCATT
GCAAGATCACTACTTGGGCTGAAACATTTTAAGCAAACTTTGCATTTCTGTGATTTTATT
TCAGTACTTGGCATAAACAATTTACTTCCTTTCAATATTTATTAAAGAAAACATACACTT
GCTGCCTTTAGGCATTT
>MY5269_Hexurella_GuadalupeValley
AGTCGAGTCAAAACATCAACA-GCATAGAAACAGTAGAATTCACATCAAGAGCGCTACAT
ACA----CCAAAGAGGTTCTATAGATATATAGTGTTTTAACTAGGAT--AGTTATAATAC
AAATGCACAACTATGCTAAATGGTGCATATTCACATATAATGTAAATAGAATACTTCTTG
GCACAGGGTCAACTAAAATACGGGCCTTTAATGATCTGCAATAGTAAATATATCACATCT
GAACTATCACTGTTCTTACATCTAAGGAAATAATAAATTGAAAGTAGATTAACAGGATGT
GCACTATGCTTTTGAATGGAAGTAGATTAACCCAGAGACTGAGATACAAAGACAGACTTG
AAAAATGTTCTTCCACCTGTACATTTTGAGATACATCTCATTATGCCACTCCTCCTGAGC
TTCCATGTCCCTCTGAACTCCTGATAATTGATTTTCCAGCGTATGAATTTTATCCTGTGC
TCGGTCAAATAGAGGTCGTAATTCTAAATACCTGTATAAAAGAAATACAATTATTCATAG
GCATACTTAATTTTGGGGTTTCAATGTCATTCAAGTTATGAACCAATATAATAAAATTAC
CTAAATCATTGAATTTTTTATGTACAGTTTTACAGCCATATATTGGATGCTTGCATCATT
GCAAGATCACTACTAAGGCTGAAACATTTTAAGCAAACTTTGCATTTCTGTGATTTTATT
TCAGTACTTGGCATAAACAATTTACTTCCTTTCAATATTTATTAAAGAAAACATACACTT
GCTGCCTTTAGGCATTT
>MY5271_Hexurella_GuadalupeValley
AGTCGAGTCAAAACATCAACACGCATAGAAACAGTAGAATTCACATCAAGAGCGCTACAT
ACA----CCAAAGAGGTTCTATAGATATATAGTGTTTTAACTAGAAT--AGTTATAATAC
AAATGCACAACTATGCTAAAGGGTGCATATTCACATATAATGTAAATAGAATACTTCTTG
GCACAGGGTCAACTAAAATACGGGCCTTTAATGATCTGCAATAGTAAATATATCACATCT
GAACTATCACTGTTCTTACATCTAAGGAAATAATAAATTGAAAGTAGATTAACAGGATGT
GCACTATGCTTTTGAATGGAAGTAGATTAACCCAGAGACTGAGATACAAAGACAGACTTG
AAAAATGTTCTTCCACCTGTACATTTTGAGATACATCTCATTATGCCACTCCTCCTGAGC
TTCCATGTCCCTCTGAACTCCTGATAATTGATTTTCCAGCGTATGAATTTTATCCTGTGC
TCGGTCAAATAGAGGTCGTAATTCTAAATACCTGTATAAAAGAAATACAATTATTCGTAG
GCATACTTAATTTTGGGGTTTCAATGTCATTCAAGTTATGAAGCAATATAATAAAACCAC
CTAAATCATTGAATTTTTTATGTACAGTTTTACAGCCATATATTGGATGCTTGCATCATT
GCAAGATCACTACTAAGGCTGAAACATTTTAAGCAAACTTTGCATTTCTGTGATTTTATT
TCAGTACTTGGCATAAACAATTTACTTCCTTTCAATATTTATTAAAGAAATCATACACTT
GCTGCCTTTAGGCATTT
>MY5276_Hexurella_SanPedro_Martir
AGTCGAGTCAAAACAGCAACATGTATATAAACAGTAGAATTCACATCAAGAGCACTACAT
ACA----CCAAAGAGGTTCTATAGATATATAGTGTTTTAACTAGGAT--AGTTATAATAC
AAATGCACAACTATGCTAAAGGGTGCATATTCACATATAATGTAAATAGAATACTTCTTG
GCACAGGGTCAACTAAAATACGGGCCTTTAATGATCTGCAATAGTAAATATATCACATCT
GAACTATCACTGTTCTTACATCTAAGGAAATAATAAATTGAATGTAGATTAACAGGATGT
GCACTATGCTTTTGAATGGAAGTAGATTAACCCAGAGACTGAGATACAAAGACAGACTTG
AAAAATGTTCTTCCACCTGTACATTTTGAGATACATCTCATTATGCCACTCCTCCTGAGC
TTCCATGTCCCTCTGAACTCCTGATAATTGATTTTCCAGCGTATGAATTTTATCCTGTGC
TCGGTCAAATAGAGGTCGTAATTCTAAATACCTGTATAAAAGAAATACAATTATTCATAG
GCATACTTAATTTTGGGGTTTCAATGTCATTCAAGTTATGAACCAATATAATAAAACTAC
CTAAATCATTGAATTTTTTATGTACAGTTTTACAGCCATATATTGGATGCTTGCATCATT
GTAAGATCACTACTTGGGCTAAAACATTTTAAGCAAACTTTGCATTTTTGTGATTTTATT
TCAGTACTTGGCATAAACAATTTACTTCCTTTTAATATTTATTAAAGAAAACATACACTT
GCTGCCTTTAGGCATTT
>MY5277_Hexurella_SanPedro_Martir
AGTCGAGTCAAAACAGCAATTTGTATATAAACAGTAGAATTCACATCAAGAGCACTACAT
ACA----CCAAAGAGGTTCTATAGATATATAGTGTTTTAACTAGGAT--AGTTATAATAC
AAATGCACAACTATGCTAAAGGGTGCATATTCACATATAATGTAAATAGAATACTTCTTG
GCACAGGGTCAACTAAAATACGGGCCTTTAATGATCTGCAATAGTAAATATATCACATCT
GAACTATCACTGTTCTTACATCTAAGGAAATAATAAATTGAATGTAGATTAACAGGATGT
GCACTATGCTTTTGAATGGAAGTAGATTAACCCAGAGACTGAGATACAAAGACAGACTTG
AAAAATGTTCTTCCACCTGTACATTTTGAGATACATCTCATTATGCCACTCCTCCTGAGC
TTCCATGTCCCTCTGAACTCCTGATAATTGATTTTCCAGCGTATGAATTTTATCCTGTGC
TCGGTCAAATAGAGGTCGTAATTCTAAATACCTGTATAAAAGAAATACAATTATTCATAG
GCATACTTAATTTTGGGGTTTCAATGTCATTCAAGTTATGAACCAATATAATAAAACTAC
CTAAATCATTGAATTTTTTATGTACAGTTTTACAGCCATATATTGGATGCTTGCATCATT
GTAAGATCACTACTTGGGTT-AAACATTTTAAGCAAACTTTGCATTTCTGTGATTTTATT
TCAGTACTTGGCATAAACAATTTACTTCCTTTTAATATTTATTAAAGAAAACATACACTT
GCTGCCTTTAGGCATTT
>MY5280_Hexurella_ArroyoSalado
AGTCGAGTCAAAACAGCAACAGGCTGATACACAGTAGAATTCACATCAAGAGCACTACTT
ACA----CCAAAGAGGTTCTATAGATATACAGTGTTTTAACTAGGAT--AGTTATAATAC
AAATGCACAACTATGCTAAAGGGTGCATATTCACGTATAATGTAAATAGATTACTTCTTG
GCACAGGGTCAACTAAAATACGGGCCTTTAATGATCTGCAATAGTAAATATATCACATCT
GAACTATCACTGTTCTTACATCTAAGCAAATAATAAATTGAAAGTAGATTAACGGGATGT
GCACTATGCTTTTGAATGGAAGTAGATTAATCCAGAGACTGAGATACAAAGACAGACTTG
AAAAATGTTCTTCCACCTGTACATTTTGAGATACATCTCATTATGCCACTCCTCCTGAGC
TTCCATGTCCCTCTGAACTCCTGATAATTGATTTTCCAGCGTATGAATTTTATCCTGTGC
TCGGTCAAATAGAGGTCGTAATTCTAAATACCTGTATAAAAGAAATATAATTATTCATAG
GCGTACTTAATTTTGGGGTTTCAATGGCATTCAAGTTATGAACCAATATAATAAAACTAC
CTAAATCATTGAATTTTTTATGTACAGTTTTACAGCCATATATTGGATGCTTGCATCATT
GTAAGATCACTACTTGGGCTAAAACATTCTAAACAAACTTTGCATTTCTGTGATTTTATT
TCAGTACTTGGCATAAACATTTTACTTCCTTTCAATCTTTATTAAAGAAAACATACACTT
GCTGCCTTTAGGCATTT
>MY5282_Hexurella_ArroyoSalado
AGTCGAGTCAAAACAGCAACAGGCTGATACACAGTAGAATTCACATCAAGAGCACTACTT
ACA----CCAAAGAGGTTCTATAGATATACAGTGTTTTAACTAGGAT--AGTTATAATAC
AAATGCACAACTATGCTAAAGGGTGCATATTCACGTATAATGTAAATAGATTACTTCTTG
GCACAGGGTCAACTAAAATACGGGCCTTTAATGATCTGCAATAGTAAATATATCACATCT
GAACTATCACTGTTCTTACATCTAAGCAAATAATAAATTGAAAGTAGATTAACGGGATGT
GCACTATGCTTTTGAATGGAAGTAGATTAATCCAGAGACTGAGATACAAAGACAGACTTG
AAAAATGTTCTTCCACCTGTACATTTTGAGATACATCTCATTATGCCACTCCTCCTGAGC
TTCCATGTCCCTCTGAACTCCTGATAATTGATTTTCCAGCGTATGAATTTTATCCTGTGC
TCGGTCAAATAGAGGTCGTAATTCTAAATACCTGTATAAAAGAAATATAATTATTCATAG
GCGTACTTAATTTTGGGGTTTCAATGGCATTCAAGTTATGAACCAATATAATAAAACTAC
CTAAATCATTGAATTTTTTATGTACAGTTTTACAGCCATATATTGGATGCTTGCATCATT
GTAAGATCACTACTTGGGCTAAAACATTCTAAACAAACTTTGCATTTCTGTGATTTTATT
TCAGTACTTGGCATAAACATTTTACTTCCTTTCAATCTTTATTAAAGAAAACATACACTT
GCTGCCTTTAGGCATTT
>MY5286_Hrupicola_SweetwaterSpr_OrdMtn
AGTCGAGTCAAAACAGCAACAC------AAATAGTAGAATTCACATCAAGAGCACTACAT
ACA----CCAAAGAGGTTCTACAGATATATAGTGTTTTAACTAGGAT--AGTTATAATAC
AAATGCACAACTATGCTAAAGGGTGCATATTCACATATAATGTAAATATAATACTTCTTG
GCACAGGGTCAACTAAAATACGGGCCTTTAATGAACTGCAATAGCAAATATATCACATCT
GAACTATCACTGTTCTTACATCTAAGGAAATAATAAATTGAAAGTAGATTAACAGGATGT
GCACTATGCTTTTGAATGGAAGTAGATTAACCCAGAGACTGAGATACAAAGACAGACTTG
AAAAATGTTCTTCCACCTGTACATTTTGAGATACATCTCATTATGCCACTCCTCCTGAGC
TTCCATGTCCCTCTGAACTCCTGATAATTGATTTTCCAGCGTATGAATTTTATCCTGTGC
TCGGTCAAATAGAGGTCGTAATTCTAAATACCTGTATAAAAGAAATATAATTATTCATAG
GCGCACTTAATTTTGGGGTTTCAATGGCATTCAAGTTATGAACCATTATAACAAAACTAC
CTAAATCATTGAATTTTTTATGTACAGTTCTACAGCCATATACTGGATACTTGCATCATT
GTAAGATCACTACTTGGGCTAAAACATCTTAAACAAACTTTGCATTTCTGTGATTTTATT
TTAGTACTTGGCATAAACAATTTACTTCCTTTCAATCTTTATTAAAGAAAACATACACTT
GTTGCCTTTAGGCATTT
>MY5287_Hrupicola_SweetwaterSpr_OrdMtn
AGTCGAGTCAAAACAGCAACAC------AAATAGTAGAATTCACATCAAGAG-ACTACAT
ACA----CCAAAGAGGTTCTACAGATATATAGTGTTTTAACTAGGAT--AGTTATAATAC
AAATGCACAACTATGCTAAAGGGTGCATATTCACATATAATGTAAATATAATACTTCTTG
GCACAGGGTCAACTAAAATACGGGCCTTTAATGAACTGCAATAGCAAATATATCACATCT
GAACTATCACTGTTCTTACATCTAAGGAAATAATAAATTGAAAGTAGATTAACAGGATGT
GCACTATGCTTTTGAATGGAAGTAGATTAACCCAGAGACTGAGATACAAAGACAGACTTG
AAAAATGTTCTTCCACCTGTACATTTTGAGATACATCTCATTATGCCACTCCTCCTGAGC
TTCCATGTCCCTCTGAACTCCTGATAATTGATTTTCCAGCGTATGAATTTTATCCTGTGC
TCGGTCAAATAGAGGTCGTAATTCTAAATACCTGTATAAAAGAAATATAATTATTCATAG
GCGCACTTAATTTTGGGGTTTCAATGGCATTCAAGTTATGAACCATTATAACAAAACTAC
CTAAATCATTGAATTTTTTATGTACAGTTCTACAGCCATATACTGGATACTTGCATCATT
GTAAGATCACTACTTGGGCTAAAACATCTTAAACAAACTTTGCATTTCTGTGATTTTATT
TTAGTACTTGGCATAAACAATTTACTTCCTTT----------------------------
-----------------
>MY5288_Hrupicola_Deadman_Hills
---------------GCAACACGCGTATACACAGTAGAATTCACATCAAGAGCACTACAT
ACA----CCAAAGAGGTTCTACAGATATATAGTGTTTTAACTAGGAT--AGCTATAATAC
AAATGCACAACTATGCTAAAAGGTGCATTTTCACATATAATGTAAATAGAATACTTCTTG
GCACAGGGTCAACTAAAATACGGGCCTTTAATGAACTGCAATAGCAAATATATCACATCT
GAACTATCACTGTTCTTACATCTAAGGAAATAATAAATTGAAAGTAGATTAACAGGATGT
GCACTATGCTTTTGAATGGAAGTAGATTAACCCAGAGACTGAGATACAAAGACAGACTTG
AAAAATGTTCTTCCACCTGTACATTTTGAGATACATCTCATTATGCCACTCCTCCTGAGC
TTCCATGTCCCTCTGAACTCCTGATAATTGATTTTCCAGCGTATGAATTTTATCCTGTGC
TCGGTCAAATAGAGGTCGTAATTCTAAATACCTGTATAAAAGAAATATAATTATTCATAG
GCGTACTTAATTTTGGGGTTTCAATGGCATTCAAGTTATGAACCAATATAATAAAACTAC
CTAAATCATTAAATTTTTTATGTACAGTTTTACAGTCATATATTGGATACTTGCATCATT
GTAAGATCACTACTTGGGCTAAAACATCTTAAGCAAACTTTGCATTTCTGTGATTTTATT
TCAGTACTTGGCATAAACAACTTACTTCCTTTCAATCTT-----------------ACTT
GTTGCCTTTA-------
>MY5289_Hrupicola_Deadman_Hills
AGTCGAGTCAAAACAGCAACACGCGTATACACAGTAGAATTCACATCAAGAGCACTACAT
ACA----CCAAAGAGGTTCTACAGATATATAGTGTTTTAACTAGGAT--AGCTATAATAC
AAATGCACAACTATGCTAAAAGGTGCATTTTCACATATAATGTAAATAGAATACTTCTTG
GCACAGGGTCAACTAAAATACGGGCCTTTAATGAACTGCAATAGCAAATATATCACATCT
GAACTATCACTGTTCTTACATCTAAGGAAATAATAAATTGAAAGTAGATTAACAGGATGT
GCACTATGCTTTTGAATGGAAGTAGATTAACCCAGAGACTGAGATACAAAGACAGACTTG
AAAAATGTTCTTCCACCTGTACATTTTGAGATACATCTCATTATGCCACTCCTCCTGAGC
TTCCATGTCCCTCTGAACTCCTGATAATTGATTTTCCAGCGTATGAATTTTATCCTGTGC
TCGGTCAAATAGAGGTCGTAATTCTAAATACCTATATAAAAGAAATATAATTATTCATAG
GCGTACTTAATTTTGGGGTTTCAATGGCATTCAAGTTATGAACCAATATAATAAAACTAC
CTAAATCATTAAATTTTTTATGTACAGTTTTACAGTCATATATTGGATACTTGCATCATT
GTAAGATCACTACTTGGGCTAAAACATCTTAAGCAAACTTTGCATTTCTGTGATTTTATT
TCAGTACTTGGCATAAACAACTTACTTCCTTTCAATCTTTATTAAAGAAAACATACACTT
GTTGCCTTTAGACATTT
>MY5309_Hapachea_JohnnyLyon_Hills
--------------------------------------ACCTTTTCCAGGAAATTTTCAC
ATA------------------------------------------------T--------
------------------------------------------------------------
----------------------------------------------------CCATCTCT
GGACTTTTTCTATTGTCTTGTGTTATGAAGAAGTGAATTGAAAGTAGATTAACAGGATGT
GCACTACGATTTTGAATGGAAGTAGATTAACCCAGAGACTGAGATACAAAGACAGACTTG
AAAAATGTTCTTCCACCTGTACATTTTGAGATACATCTCATTATGCCACTCCTCCTGAGC
TTCCATGTCCCTCTGAACTCCTGATAGTTGATTTTCCAGCGTGTGAATTTTATCCTGTGC
TCGGTCAAATAGAGGTCGTAATTCTAAATACCTGTATAAAAGAAATATAATTATTCATAG
GCATACTTCATTTGGGGTTTTTGATGACATTCAAGTTATGCACCAATACAATAAAACTAT
TT-----ACTGCATCATTATTCCGAAATACAACAGCCCAAAATTTGTTACATTTATTACC
A----------ACTTTGGCCGCAAAAGCTTACCTCATTTTTAGGCTTCTATGGTTTTATT
-TAGATATTTTTAAATA-------------------------------------------
-----------------
>MY5310_Hexurella_AntelopeCyn_CerbatMtns
------------------------------------------------------------
--------------------------------------AACTAGGATACAGTTATAATAT
AAATCCACAACTATGCTAAAGGGTGCATATTTGCATAAAATGTAAATAGAATACTTCTTG
GCACTGGGTCAACTAAAATACGGGCCTTTAATGATCTGCAATAGCAAATATATCACATCT
GAACTATCACTGTTCTTACATCTAAGGAAATAATAAACTGAAAGTAGATTAACAGGATGT
GCACTATGCTTTTGAATGGAAGTAGATTAACCCAGAGACTGAGATACAAAGACAGACTTG
AAAAATGTTCTTCCACCTGTACATTTTGAGATACATCTCATTATGCCACTCCTCCTGAGC
TTCCATGTCTCTCTGAACTCCGGATAATTGATTTTCCAGTGTGTGAATTTTATCCTGTGC
TCGGTCAAATAGAGGTCGTAATTCTAAATACCTGTATAAAAGAAATATAATTATTCATAG
GCACTCTTCATTTTGGAGTTTTAATGACATTCAAGTTATGCATCAATATAATAAAACTAC
CTAAATCACTATATTTTTTATGTACAGTACCATAGCCATATATTGGATACTTGCATCTTT
GTAAGATCGCTACTTGGGCTAAAACATTTCAAGTAAAGTTTGCATTTCTGTGATTTTGTT
TCAGCACTTGGCATACACAATTTACTTCC-TTCAAAAGT---------------------
-----------------
>MY5311_Hexurella_AntelopeCyn_CerbatMtns
AGTTGAGTCAAAACAGCAACACACAGACACAGAAAAGAATCCACATTAACAGCACTACGT
ACACATGCAAAAGAGCTTCTATAGATATATAGTTCTTTAACTAGGATACAGTTATAATAT
AAATCCACAACTATGCTAAAGGGTGCATATTTGCATAAAATGTAAATAGAATACTTCTTG
GCACTGGGTCAACTAAAATACGGGCCTTTAATGATCTGCAATAGCAAATATATCACATCT
GAACTATCACTGTTCTTACATCTAAGGAAATAATAAACTGAAAGTAGATTAACAGGATGT
GCACTATGCTTTTGAATGGAAGTAGATTAACCCAGAGACTGAGATACAAAGACAGACTTG
AAAAATGTTCTTCCACCTGTACATTTTGAGATACATCTCATTATGCCACTCCTCCTGAGC
TTCCATGTCTCTCTGAACTCCAGATAATTGATTTTCCAGTGTGTGAATTTTATCCTGTGC
TCGGTCAAATAGAGGTCGTAATTCTAAATACCTGTATAAAAGAAATATAATTATTCATAG
GCACTCTTCATTTTGGAGTTTTAATGACATTCAAGTTATGCATCAATATAATAAAACTAC
CTAAATCACTATATTTTTTATGTACAGTACCATAGCCATATATTGGATACTTGCATCTTT
GTAAGATCGCTACTTGGGCTAAAACATTTCAAGTAAAGTTTGCATTTCTGTGATTTTGTT
TCAGCACTTGGCATACACAATTTACTTCCTTTCAAAAGTTATTAAC--------------
-----------------
>MY5312_Hexurella_FoxCyn_MusicMtns
------------------------------------------------------------
----ATGCAAAAGAGCTTCTATAGATATATAGTTCTTTAACTAGGATACAGTTATAATAT
AAATCCACAACTATGCTAAAGGGTGCATATTCGCATAAAATGTAAATAGAATACTTCTTG
GCACTGGGTCAACTAAAATACGGGCCTTTAATGATCTGCAATAGCAAATATATCACATCT
GAACTATCACTGTTCTTACATCTAAGGAAATAATAAACTGAAAGTAGATTAACAGGATGT
GCACTATGCTTTTGAATGGAAGTAGATTAACCCAGAGACTGAGATACAAAGACAGACTTG
AAAAATGTTCTTCCACCTGTACATTTTGAGATACATCTCATTATGCCACTCCTCCTGAGC
TTCCATGTCTCTCTGAACTCCAGATAATTGATTTTCCAGTGTGTGAATTTTATCCTGTGC
TCGGTCAAATAGAGGTCGTAATTCTAAATACCTGTATAAAAGAAATATAATTATTCATAG
GCACTCTTCATTTTGGGGTTTTAATGACATTCAAGTTATGCACCAATATAATAAAACTAC
CTAAATCACTATATTTTTTATGTACAGTACCATAGCCATATATTGGATACTTGCATCTTT
GTAAGATCGCTACTTGGGCTAAAACATTTCAAGTAAAGTTTGCATTTCTGTGATTTTGTT
TCAGCACTTGGCATACACAATTTACTTCCTTTCAAAAGTTATTAACGAAAACATACACTT
GTTGCCTT---------
>MY5313_Hexurella_FoxCyn_MusicMtns
------------------------------------GAATCCACATTAACAGCACTACGT
ACACATGCAAAAGAGCTTCTATAGATATATAGTTCTTTAACTAGGATACAGTTATAATAT
AAATCCACAACTATGCTAAAGGGTGCATATTCGCATAAAATGTAAATAGAATACTTCTTG
GCACTGGGTCAACTAAAATACGGGCCTTTAATGATCTGCAATAGCAAATATATCACATCT
GAACTATCACTGTTCTTACATCTAAGGAAATAATAAACTGAAAGTAGATTAACAGGATGT
GCACTATGCTTTTGAATGGAAGTAGATTAACCCAGAGACTGAGATACAAAGACAGACTTG
AAAAATGTTCTTCCACCTGTACATTTTGAGATACATCTCATTATGCCACTCCTCCTGAGC
TTCCATGTCTCTCTGAACTCCAGATAATTGATTTTCCAGTGTGTGAATTTTATCCTGTGC
TCGGTCAAATAGAGGTCGTAATTCTAAATACCTGTATAAAAGAAATATAATTATTCATAG
GCACTCTTCATTTTGGGGTTTTAATGACATTCAAGTTATGCACCAATATAATAAAACTAC
CTAAATCACTATATTTTTTATGTACAGTACCATAGCCATATATTGGATACTTGCATCTTT
GTAAGATCGCTACTTGGGCTAAAACATTTCAAGTAAAGTTTGCATTTCTGTGATTTTGTT
TCAGCACTTGGCATACACAATTTACTTCCTTTCA--------------------------
-----------------
>MY5314_Hexurella_Grasshopper_BrushyMtn
AGTCGAGTCAAAACAGCAACACACAGATACAGAAAAGAATCCACATTAACAGCACTACGT
ACACATGCAAAAGAGCTTCTATAGATATATAGTTCTTTAACTAGGATACAGTTATAATAT
AAATCCACAACTATGCTAAAGGGTGCATATTCGCATAAAATGTAAATAGAATACTTCTTG
GCACTGGGTCAACTAAAATACGGACCTTTAATGATCTGCAATAGCAAATATATCACATCT
GAACTACCACTGTTCTTACATCTAAGGAAATAATAAACTGAAAGTAGATTAACAGGATGT
GCACTATGCTTTTGAATGGAAGTAGATTAACCCAGAGACTGAGATACAAAGACAGACTTG
AAAAATGTTCTTCCACCTGTACATTTTGAGATACATCTCATTATGCCACTCCTCCTGAGC
TTCCATGTCTCTCTGAACTCCAGATAATTGATTTTCCAGTGTGTGAATTTTATCCTGTGC
TCGGTCAAATAGAGGTCGTAATTCTAAATACCTGTATAAAAGAAATATAATTATTCATAG
GCACTCTTCATTTTGGGGTTTTAATGACATTCAAGTGTTGCACCAATATAATAAAACTAC
CTAAATCATTATATTTTTTATGTACAGTACCATAGCCATATATTGAATACTTGCATCTTT
GTAAGATCGCTACTTCGGCTAAAACATT--------------------------------
------------------------------------------------------------
-----------------
>MY5315_Hexurella_WagonerRd_BradshawMtns
-------------------------------TAGAAGAATCCACATTAACAGCACTACGT
ACACATGCAAAAGAGCTTCTATAGATATATAGTTCTTTACCTAGGATACAGTTATAATAT
AAATCCACAACTATGCTAAAGGGTGCTTATTCGCATAAAATGTAAATAGAATACTTCTTG
GCACTGGATCAACTAAAATACGGGCCTTTAATGATCTGCAATAGCAAATATATCACATCT
GAACTATCACTGTTCTTACATCTAAGGAAATAATAAACTGAAAGTAGATTAACAGGATGT
GCACTACGCTTTTGAATGGAAGTAGATTAACCCAGAGACTGAGATACAAAGACAGACTTG
AAAAATGTTCTTCCACCTGTACATTTTGAGATACATCTCATTATGCCACTCCTCCTGAGC
TTCCATGTCTCTCTGAACTCCAGATAATTGATTTTCCAGTGTGTGAATTTTATCCTGTGC
TCGGTCAAATAGAGGTCGTAATTCTAAATACCTGTATAAAAGAAATATTATTATTCATAC
GCATTCTTCATTTTGGGGTTTTAATGACATTCAAGTTATGCACCAATATAATAAAACTAC
CTAAATCATTATATTTTTTATGTACAGTCCCATAGCCATATATTGGATAATTGCATCTCT
GTAAGATTGCTACTTGGGCTAAAACATTTTAAGTAAGGTTTGCATTTCTGTGATTTTGTT
TCAGCACTTGGCATACACAATTTACTTCCTTTCAAAAGGTATTAAAGAAAACATACACTT
GTTGCCGTTAGGCATTT
>MY5316_Hexurella_WagonerRd_BradshawMtns
AGTCGAGTCAAAACAGCAACACACAGATACATAGAAGAATCCACATTAACAGCACTACGT
ACACATGCAAAAGAGTTTCTATAGATATATAGTTCTTTACCTAGGATACAGTTATAATAT
AAATCCACAACTATGCTAAAGGGTGCTCATTTGCATAAAATGTAAATAGAATACTTCTTG
GCACTGGATCAACTAAAATACGGGCCTTTAATGATCTGCAATAGCAAATATATCACATCT
GAACTATCACTGTTCTTACATCTAAGGAAATAATAAACTGAAAGTAGATTAACAGGATGT
GCACTACGCTTTTGAATGGAAGTAGATTAACCCAGAGACTGAGATACAAAGACAGACTTG
AAAAATGTTCTTCCACCTGTACATTTTGAGATACATCTCATTATGCCACTCCTCCTGAGC
TTCCATGTCTCTCTGAACTCCAGATAATTGATTTTCCAGTGTGTGAATTTTATCCTGTGC
TCGGTCAAATAGAGGTCGTAATTCTAAATACCTGTATAAAAGAAATATTATTATTCATAC
GCATACTTCATTTTGGGGTTTTAATGACATTCAAGTTATGCACCAATATAATAAAACTAC
CTAAATCATTATATTTTTTATGTACAGTTCCATAGCCATATATTGGATAATTGCATCTCT
GTAAGATTGCTACTTGGGCTAAAACATTTTAAGTAAGGTTTGCATTTCTGTGATTTTGTT
TCAGCACTTGGCATACACAATTTACTTCCTTTCAAAAGGTATTAAAGAAAACATACACTT
GTTGCCGTTAGGCATTT
>MY5317_Hrupicola_Cottonwood_SnYsidroMtns
------------------------------------------------------------
----------AAAAGGTTCTATAGATATATAGTGTTTTAACTAGGGT--AGTTATAATAC
AAATGCACAACTATGCTAAAGGGTGCATATTCACATATAATGTAAATAGAATACTTCTTG
GCACAGGGTCAACTAAAATACGGGCCTTTAATGATCTGCAATAGTAAATATATCACATCT
GAACTATCACTGTTCTTACATCTAAGGAAATAATAAATTGAAAGTAGATTAACAGGATGT
GCACTATGCTTTTGAATGGAAGTAGATTAACCCAGAGACTGAGATACAAAGACAGACTTG
AAAAATGTTCTTCCACCTGTACATTTTGAGATACATCTCATTATGCCACTCCTCCTGAGC
TTCCATGTCTCTTTGAACTCCTGATAATTGATTTTCCAGCGTATGAATTTTATCCTGTGC
TCGGTCAAATAGAGGTCGCAATTCTAAATACCTGTATAAAAGAAATATAATTATTCATAG
GCGTACTTAATTTTGGGGTTTCAATGGCATTCAAGTTATGAACCAATATAATAAAACTAC
CTAAATCATTGAATTTTTTATGTGCAGTTTTACAGCCATATATTGGATACTTGCATCAAT
GTAAGATCACTACTTGAGCTAAAACATCTTATGTAAACTTTGCATTTCTGTGATTTTATT
TCAGTACTTGGCATAAACAATTTACTTCCCTTCAATCTTTATTAAAGAAAACATACACTT
GTTGCCTTTAGGCATTT
