# Supplementary material for: ﻿Species delimitation, biogeography, and natural history of dwarf funnel web spiders (Mygalomorphae, Hexurellidae, Hexurella) from the United States / Mexico borderlands
Source: Zookeys. 2023 Jun 14;1167:109–57. doi: 10.3897/zookeys.1167.103463 (PMC10285686; doi:10.3897/zookeys.1167.103463)
Supplement: Supplementary material 3 — Input matrices, analysis log files, and output tree files for nuclear and mitochondrial analyses [file zookeys-1167-109_article-103463__-s003.zip › uce-2001020.fasta]

>MY0059_Hapachea_SantaRitaMtns_MaderaCyn
TGAATTTAAGTGTTATTTATTAGCAAATATAAAAGTATACATGTTTTGTTATTTTAAGCT
TAAATTGTGTTTGTGGGGTAAGTATTTCATAAAATGAAAGACATCTCTAACTGATTCCCC
CCTTTTATGTAGGTATTATCACTACCTGTATACCCATTATCTCAGCAACCTACTTCACAA
GACAGTGGACCAATCCCAGAATTGCGAAGACATCCTGCTCAACTTCCTAGTCAGTCATGT
TACCAAGTTACCTCCAATCAAGGTGACTCAACGGAAGCAATACAAGGAGACCATGCTCTC
AAGTGGAGGAAACAAAGTGTTTCCTTCCCCTTGGAATGACCCAGACCACTTCGTCCAAAG
ACAAACTTGCATCAATACCTTTGCCAAAATGTTTGGCTATGTTCCCTTGGTGAGGTCAAA
TCTGAGGTTGGACCCAGTCCTCTTCAAGGACCCAGTATCTAACTTAAGGAAACGATATCG
AAAGATGGAACTTGCTGGCAGCTAGTGAAGGTTTTTTTTTATGTTCTGTTCTCGAAAGTA
AGGCAGTCGGTGGTAGACTTCCGTTGCTGTTGAACGCATATGTACTACTGT-G
>MY0139_Hexurella_SanDiego_Guatay
TGAATTTAAGTGTTATCTATTAGCAAATATAAAAGTCTACATGTTTTGTTATTTTAATCT
TAAATTGTGTTTGTGGTGTAAGTATATCATAAAATGAAAGATGTCTCTAACTAATTTTCT
GCGTTTATCTAGGTATTATCACTACCTGTATACCCATTATCTCAGCAACCTACTTCACAA
GACAGTGGACCAATCCCAGAATTGCGAAGATATCCTGCTCAACTTCCTAGTCAGCCATGT
TACCAAGTTACCTCCAATCAAGGTGACTCAGCGGAAGCAATACAAGGAGACCATGCTCTC
AAGTGGAGGAAACAAAGTGTTTCCATCCCCTTGGAATGACCCAGACCACTTCGTCCAAAG
ACAAACTTGCATCAATACCTTTGCCAAAATGTTTGGCTATGTTCCGTTGGTGAGGTCAAA
TCTGAGGTTAGACCCAGTCCTCTTCAAGGACCCAGTATCTAACTTAAGGAAACGATATCG
AAAGATGGAACTGGCAGGCAGCTAGTGAAGGGTTTTTTCTATGTTCTGTTCCCGAAAATA
TGGCCGTCAGTAGTAGACTTCTGTTGCTGTTGAATGCATGTGTACTACTGTGG
>MY5053_Hexurella_ChiricahuaMtns_PriceCyn
TGACTTAAAGTGTTATTTATTAGCAAAAATAAAAGTATACATG-TTTGTTATTTTAATCT
TAAATTGTGTTTGTGGTGTAAGTATTTCATAAAATGAAAGACATCTCTAAATGATTCCCC
CCTTTTATGTAGGTATTATCACTACCTGTATACTCATTATCTCAGCAACCTACTTCACAA
GACAGTGGACCAATCCCAGAATTGCGAAGACATCCTGCTCAACTTCCTAGTCAGCCATGT
TACCAAGTTACCTCCAATCAAGGTGACTCAGCGGAAGCAATACAAGGAGACCATGCTCTC
AAGTGGAGGAAACAAAGTGTTTCCTTCCCCTTGGAATGACCCAGACCACTTCGTCCAAAG
ACAAACTTGCATCAATACCTTTGCCAAAATGTTTGGCTATGTTCCCTTGGTGAGGTCAAA
TCTGAGGTTGGACCCAGTCCTCTTCAAGGACCCAGTATCTAACTTAAGGAAACGTTATCG
AAAGATGGAACTTGCTGGCAGCTAGTGAAGGTTTTTTTTTATGTTCTGTTCTCGAAAGTA
AGGCAGTCAGTGGTAGACTTCTGTTGCTGTTGAACGCATGTGTACTACTGTGG
>MY5064_Hexurella_MuleMtns_Escabrosa
TGAATTT--GTGTTATTTATTAGCAAATATAAAAGTATACATGTTTTGTTATTTTAATC-
----TTGTGTTTGTGGTGTAAGTATTTCATAAAATGAAAGACATCTCTAACTGAATCCCC
TCTTTTATGTAGGTATTATCACTATCTGTATACCCATTATCTCAGCAACCTACTTCACAA
GACAGTGGACCAATCCCAGAATTGCGAAGACATCCTGCTCAACTTCCTAGTCAGCCATGT
TACCAAGTTACCTCCAATCAAGGTGACTCAGCGGAAGCAATACAAGGAGACCATGCTCTC
AAGTGGAGGAAACAAAGTGTTTCCTTCCCCTTGGAATGACCCAGACCACTTCGTCCAAAG
ACAGACTTGCATCAATACCTTTGCCAAAATGTTTGGCTATGTTCCCTTGGTGAGGTCAAA
TCTGAGGTTGGACCCAGTTCTCTTCAAGGACCCAGTATCTAACTTAAGGAAACGATATCG
AAAGATGGAACTTGCTGGCAGCTAGTGAAGGTTTTTTTTTATGTTCTGTTCTCGAAAGTA
AGGCAGTCAGTGGTGGACTTCTGTTGTTGTTGAACGCATGTGTGCTACTGTGG
>MY5066_Hexurella_MuleMtns_Escabrosa
TGAATTT--GTGTTATTTATTAGCAAATATAAAAGTATATATGTTTTGTTATTTTAATC-
----TTGTGTTTGTGGTGTAAGTATTTCATAAAATGAAAGACATCTCTAACTGATTCCCC
CCTTTTATGTAGGTATTATCACTATCTGTATACCCATTATCTCAGCAACCTACTTCACAA
GACAGTGGACCAATCCCAGAATTGCGAAGACATCCTGCTCAACTTCCTAGTCAGCCATGT
TACCAAGTTACCTCCAATCAAGGTGACTCAGCGGAAGCAATACAAGGAGACCATGCTCTC
AAGTGGAGGAAACAAAGTGTTTCCTTCCCCTTGGAATGACCCAGACCACTTCGTCCAAAG
ACAGGCTTGCATCAATACCTTTGCCAAAATGTTTGGCTATGTTCCCTTGGTGAGGTCAAA
TCTGAGGTTGGACCCAGTCCTCTTCAAGGACCCAGTATCTAACTTAAGGAAACGATATCG
AAAGATGGAACTTGCTGGCAGCTAGTGAAGGGTTTTTTTTATGTTCTGTTCTCGAAAGTA
AGGCAGTCAGTGGTAGACTTCTGTTGCTGTTGAACGCATTTGTACTACTGTGG
>MY5071_Hexurella_SantaRitaMtns_AlisoSprings
TGAATTTAAGTATTATTTGTTAGCAAATGTAAAAGTATACATGTTTTGTTATTTTAAGCT
TAAATTGTGTTTGTGGTGTAAGTATTTCATAAAATGAAAGACATCTCTAACTGATTCCCC
CCCTTTATGTAGGTATTATCACTACCTGTATACCCATTATCTCAGCAACCTACTTCACAA
GACAGTGGACCAATCCCAGAATTGCGAAGACATCCTGCTCAACTTCCTAGTCAGCCATGT
TACCAAGTTACCTCCAATCAAGGTGACTCAGCGGAAGCAATACAAGGAGACCATGCTCTC
AAGTGGAGGAAACAAAGTGTTTCCTTCCCCTTGGAATGACCCAGACCACTTCGTCCAAAG
ACAAACTTGCATCAATACCTTTGCCAAAATGTTTGGCTATGTTCCCTTGGTGAGGTCAAA
TCTGAGGTTGGACCCAGTCCTCTTCAAGGACCCAGTATCTAACTTAAGGAAACGATATCG
AAAGATGGAACTTGCTGGCAGCTAGTGAAGGTTTTTTTTTATGTTCTGTTCTCGAAAGTA
AGGCAGTCAGTGGTAGACTTCCTTTGCTGTTGAACGCATATGTACTACTGTGG
>MY5075_Hexurella_ChiricahuaMtns_CaveCrkCyn
TGAATTTAAGTGTCATTTATTAGCAAATATAAAAATATGCATGTTTTGTTATTTTAATCT
TAAATTGTGTTTATGGTGTAAGTATTTCATAAAATGAAAGACATCTCTAACTGATTCCCC
CCTTTTATGTAGGTATTATCACTACCTGTATACCCATTATCTCAGCAACCTACTTCACAA
GACAGTGGACCAATCCCAGAATTGCGAAGACATCCTGCTCAACTTCCTAGTCAGCCATGT
TACCAAGTTACCTCCAATCAAGGTGACTCAGCGGAAGCAATACAAGGAGACCATGCTCTC
AAGTGGAGGAAACAAAGTGTTTCCTTCCCCTTGGAATGACCCAGACCACTTCGTCCAAAG
ACAAACTTGCATCAATACCTTTGCCAAAATGTTTGGCTATGTTCCCTTGGTGAGGTCAAA
TCTGAGGTTGGACCCAGTCCTCTTCAAGGACCCAGTATCTAACTTAAGGAAACGATATCG
AAAGATGGAACTTGCTGGCAGCTAGTGAAGGTTTTTTTTTATGTTCTGTTCTCAAAAGTA
AGGCAGTCAGTGGTAGACTTCTGTTGCTGTTGAACGCATGTGTACTACTGTGG
>MY5126_Hexurella_SantaCatalinaMtns_NuggetCyn
TGAATTTAAGTGTTATTTATTAGCAAATATAAAAGTATGCATG-TTTGTTAATTTAATCT
AAAATTGTGTTTGTGGTGTAAGTATTTCATAAAATGAAAGACATCTCTAACTGATTCCCC
CCTTTTATGTAGGTATTATCACTACCTGTATACCCATTATCTCAGCAACCTACTTCACAA
GACAGTGGACCAATCCCAGAATTGCGAAGACATCCTGCTCAACTTCCTAGTCAGCCATGT
TACCAAGTTACCTCCAATCAAGGTGACTCAGCGGAAGCAATACAAGGAGACCATGCTCTC
AAGTGGAGGAAACAAAGTGTTTCCTTCCCCTTGGAATGACCCAGACCACTTCGTCCAAAG
ACAAACTTGCATCAATACCTTTGCCAAAATGTTTGGCTATGTTCCCTTGGTGAGGTCAAA
TCTGAGGTTGGACCCAGTCCTCTTCAAGGACCCAGTATCTAACTTAAGGAAACGATATCG
AAAGATGGAACTTGCTGGCAGCTAGTGAAGGTTTTTTTTTATGTTCTGTTCTCGAAAGTA
AGGCAGTCAGTGGTAGACTTCTGTTGCTGTTGAACGCATGTGTACTACTGTGG
>MY5131_Hexurella_PedregosaMtns_PruneCyn
TGAATTTAAGTGTTATTTATTAGCAAATATAAAAGTATACGTGTTTTGTTATTTTAATCT
TAAATTGTGTTTGTGGTGTAAGTATTTCATAAAATGAAAGACATCTCTAACTGATTCCCC
CCTTTTATGTAGGTATTATCACTACCTGTATACCCATTATCTCAGCAACCTACTTCACAA
GACAGTGGACCAATCCCAGAATTGCGAAGACATCCTGCTCAACTTCCTAGTCAGCCATGT
TACCAAGTTACCTCCAATCAAGGTGACTCAGCGGAAGCAATACAAGGAGACCATGCTCTC
AAGTGGAGGAAACAAAGTGTTTCCTTCCCCTTGGAATGACCCAGACCACTTCGTCCAAAG
ACAAACTTGCATCAATACCTTTGCCAAAATGTTTGGCTATGTTCCCTTGGTGAGGTCAAA
TCTGAGGTTGGACCCAGTCCTCTTCAAGGACCCAGTATCTAACTTAAGGAAACGATATCG
AAAGATGGAACTTGCTGGCAGCTAGTGAAGGTTTTTTTTTATGTTCTGTTCTCGAAAGTA
AGGCAGTCAGTGGTAGACTTCTGTTGCTGTTGAACGCATGTGTACTACTGTGG
>MY5132_Hexurella_PedregosaMtns_PruneCyn
TGAATTTAAGTGTTATTTATTAGCAAATATAAAAGTATACGTGTTTTGTTATTTTAATCT
TAAATTGTGTTTGTGGTGTAAGTATTTCATAAAATGAAAGACATCTCTAACTGATTCCCC
CCTTTTATGTAGGTATTATCACTACCTGTATACCCATTATCTCAGCAACCTACTTCACAA
GACAGTGGACCAATCCCAGAATTGCGAAGACATCCTGCTCAACTTCCTAGTCAGCCATGT
TACCAAGTTACCTCCAATCAAGGTGACTCAGCGGAAGCAATACAAGGAGACCATGCTCTC
AAGTGGAGGAAACAAAGTGTTTCCTTCCCCTTGGAATGACCCAGACCACTTCGTCCAAAG
ACAAACTTGCATCAATACCTTTGCCAAAATGTTTGGCTATGTTCCCTTGGTGAGGTCAAA
TCTGAGGTTGGACCCAGTCCTCTTCAAGGACCCAGTATCTAACTTAAGGAAACGATATCG
AAAGATGGAACTTGCTGGCAGCTAGTGAAGGTTTTTTTTTATGTTCTGTTCTCGAAAGTA
AGGCAGTCAGTGGTAGACTTCTGTTGCTGTTGAACGCATGTGTACTACTGTGG
>MY5136_Hexurella_MiddlemarchCyn
TGAATTTAGGTGTTATTTATTAGCAAATATAAAAGTATACATGTTTTGTTATTTTAATCT
TAAATTGTGTTTGTGTTATAAGTATTTCATAAAATGAAAGACATCTCTAACTGATTCCCG
CCTTTTATGTAGGTATTATCACTACCTGTATACCCATTATCTCAGCAACCTACTTCACAA
GACAGTGGACCAATCCCAGAATTGCGAAGACATCCTGCTCAACTTCCTAGTCAGCCATGT
TACCAAGTTACCTCCAATCAAGGTGACTCAGCGGAAGCAATACAAGGAGACCATGCTCTC
AAGTGGAGGAAACAAAGTGTTTCCTTCCCCTTGGAATGACCCAGACCACTTCGTCCAAAG
ACAAACTTGCATCAATACCTTTGCCAAAATGTTTGGCTATGTTCCCTTGGTGAGGTCAAA
TCTGAGGTTGGACCCAGTCCTCTTCAAGGACCCAGTATCTAACTTAAGGAAACGATATCG
AAAGATGGAACTTGCTGGCAGCTAGTGAAGGTTTTTTTTTATGTTCTGTTCCCGAAAGTA
AGGCAGTCAGTGGTAGACTTCTGTTGCTGTTGAACGCATGTGTACTACTGTGG
>MY5147_Hexurella_DragoonMtns_NF_345A
TGAATTTAGGTGTTATTTATTAGCAAATATAAAAGTATACATGTTTTGTTATTTTAATCT
TAAATTGTGTTTGTGGTATAAGTATTTCATAAAATGAAAGACATCTCTAACTGATTCCCC
CCTTTTATGTAGGTATTATCACTACCTGTATACCCATTATCTCAGCAACCTACTTCACAA
GACAGTGGACCAATCCCAGAATTGCGAAGACATCCTGCTCAACTTCCTAGTCAGCCATGT
TACCAAGTTACCTCCAATCAAGGTGACTCAGCGGAAGCAATACAAGGAGACCATGCTCTC
AAGTGGAGGAAACAAAGTATTTCCTTCCCCTTGGAATGACCCAGACCACTTCGTCCAAAG
ACAAACTTGCATCAATACCTTTGCCAAAATGTTTGGCTATGTTCCCTTGGTGAGGTCAAA
TCTGAGGTTGGACCCAGTCCTCTTCAAGGACCCAGTATCTAACTTAAGGAAACGATATCG
AAAGATGGAACTTGCTGGCAGCTAGTGAAGGTTTTTTTTTATGTTCTGTTCCCGAAAGTA
AGGCAGTCAGTGGTAGACTTCTGTTGCTGTTGAACGCATGTGTACTACTGTGG
>MY5152_Hexurella_WhetstoneMtns_ApacheCyn
----------------------GCAAATATAAAAGTATACATGTTTTGTTATTTTAATCT
TAAATTGTGTTTGTAGTGTAAGTATTTCATAAAATGAAAGACATCTCTAACTGATTCCCC
CCTTTTATGTAGGTATTATCACTACCTGTATACCCATTATCTCAGCAACCTACTTCACAA
GACAGTGGACCAATCCCAGAATTGCGAAGACATCCTGCTCAACTTCCTAGTCAGCCATGT
TACCAAGTTACCTCCAATCAAGGTGACTCAGCGGAAGCAATACAAGGAGACCATGCTCTC
AAGTGGAGGAAACAAAGTGTTTCCTTCCCCTTGGAATGACCCAGACCACTTCGTCCAAAG
ACAAACTTGCATCAATACCTTTGCCAAAATGTTTGGCTATGTTCCCTTGGTGAGGTCAAA
TCTGAGGTTGGACCCAGTCCTCTTCAAG--CCCAGTAT----------------------
------------------------------------------------------------
-----------------------------------------------------
>MY5154_Hexurella_SantaRitaMtns_AdobeCyn
TAAATTTAAGTGTTATTTATTAGCAAATATAAAAGTATACATGTTTTGTTAGTTTAATCT
TAAATTGTGTTTGTGGTGTAAGTATTTCATAAAATGAAAGACATCTCTAACTGATTCCCC
CCTTTTATGTAGGTATTATCACTACCTGTATACCCATTATCTCAGCAACCTACTTCACAA
GACAGTGGACCAATCCCAGAATTGCGAAGACATCCTGCTCAACTTCCTAGTCAGTCATGT
TACCAAGTTACCTCCAATCAAGGTGACTCAGCGGAAGCAATACAAGGAGACCATGCTCTC
AAGTGGAGGAAACAAAGTGTTTCCTTCCCCTTGGAATGACCCAGACCACTTCGTCCAAAG
ACAAACTTGCATCAATACCTTTGCCAAAATGTTTGGCTATGTTCCCTTGGTGAGGTCAAA
TCTGAGGTTGGACCCAGTCCTCTTCAAGGACCCAGTATCTAACTTAAGGAAACGATATCG
AAAGATGGAACTTGCTGGCAGCTAGTGAAGGTTTTTTTTTATGTTCTGTTCTCGAAAGTA
AGGCAGTCAGTGGTAGACTTCTGTTGCTGTTGAATGCATGTGTACTACTGTGG
>MY5157_Hexurella_SantaCatalinaMtns_Redington
----------TGTTATTTATTAGCAAATATAAAAGTATACATGTTTTGTTATTTTAATCT
TAAATTGTGTTTGTGGTGTAAGTATTTCATACAATGAACGACATCTCTAACTGATTCCCC
CCTTTTATGTAGGTATTATCACTACCTGTATACCCATTATCTCAGCAACCTACTTCACAA
GACAGTGGACCAATCCCAGAATTGCGAAGACATCCTGCTCAACTTCCTAGTCAGCCATGT
TACCAAGTTACCTCCAATCAAGGTGACTCAGCGGAAGCAATACAAGGAGACCATGCTCTC
AAGTGGAGGAAACAAAGTGTTTCCTTCCCCTTGGAATGACCCAGACCACTTCGTCCAAAG
ACAAACTTGCATCAATACCTTTGCCAAAATGTTTGGCTATGTTCCCTTGGTGAGGTCAAA
TCTGAGGTTGGACCCAGTCCTCTTCAAGGACCCAGTATCTAACTTAAGGAAACGATATCG
AAAGATGGAACTTGCTGGCAGCTAGTGAAGGTTTTTTTTTATGCTCTGTTCTCGAAAGTA
AGGCAGTCAGTGGTAGACTTCTGTTGCTGTTGAACGCATGTGTACT-------
>MY5164_Hrupicola_Temecula
-------------------------------AAAGTATACATGTTTTGTTATTTTAATCT
TAAATTGTGTTTGTGGTGTAAGTATATCATAAAATGAAAGATATCTCTAACTAATTTTCT
CCATTTATCTAGGTATTATCACTACCTGTATACCCATTATCTCAGCAACCTACTTCACAA
GACAGTGGACCAATCCCAGAATTGCGAAGATATCCTGCTCAACTTCCTAGTCAGCCATGT
TACCAAGTTACCTCCAATCAAGGTGACTCAGCGGAAGCAATACAAGGAGACCATGCTCTC
AAGTGGAGGAAACAAAGTGTTTCCATCCCCTTGGAATGACCCAGACCACTTCGTCCAAAG
ACAAACTTGCATCAATACCTTTGCCAAAATGTTTGGCTATGTTCCGTTGGTGAGGTCAAA
TCTGAGGTTAGACCCAGTCCTCTTCAAGGACCCAGTATCTAACTTAAGGAAACGATATCG
AAAGATGGAACTGGCAGGCAGCTAGTGAAGGTTTTTTTCTAT------------------
-----------------------------------------------------
>MY5165_Hrupicola_Temecula
TGAATTTAAGTGTCATCTATTAACAAATATAAAAGTATACATGTTTTGTTATTTTAATCT
TAAATTGTGTTTGTGGTGTAAGTATATCATAAAATGAAAGATATCTCTAACTAATTTTCT
CCATTTATCTAGGTATTATCACTACCTGTATACCCATTATCTCAGCAACCTACTTCACAA
GACAGTGGACCAATCCCAGAATTGCGAAGATATCCTGCTCAACTTCCTAGTCAGCCATGT
TACCAAGTTACCTCCAATCAAGGTGACTCAGCGGAAGCAATACAAGGAGACCATGCTCTC
AAGTGGAGGAAACAAAGTGTTTCCATCCCCTTGGAATGACCCAGACCACTTCGTCCAAAG
ACAAACTTGCATCAATACCTTTGCCAAAATGTTTGGCTATGTTCCGTTGGTGAGGTCAAA
TCTGAGGTTAGACCCAGTCCTCTTCAAGGACCCAGTATCTAACTTAAGGAAACGATATCG
AAAGATGGAACTGGCAGGCAGCTAGTGAAGGTTTTTTTCTATGTTCTGTTCCCGAAAATA
CGGCCGTCAGTAGTAGAC-----------------------------------
>MY5175_Hapachea_HarshawRd_PatagoniaMtns
----TTTAAGTGTTATTTATTAGCAAATATAAAAGTATACATGTTTTGTTATTTTAATCT
-AAATTGTGTTTGTGGTGTAAGTATTTCATAAAATGAAAGACATCTCTAACTGATCCCCC
CTTTTTATGTAGGTATTATCACTACCTGTATACCCATTATCTCAGCAACCTACTTCACAA
GACAGTGGACCAATCCCAGAATTGCGAAGACATCCTGCTCAACTTCCTAGTCAGCCATGT
TACCAAGTTACCTCCAATCAAGGTGACTCAGCGGAAGCAATACAAGGAGACCATGCTCTC
AAGTGGAGGAAACAAAGTGTTTCCTTCCCCTTGGAATGACCCAGACCACTTCGTCCAAAG
ACAAACTTGCATCAATACCTTTGCCAAAATGTTTGGCTATGTTCCCTTGGTGAGGTCAAA
TCTGAGGTTGGACCCAGTCCTCTTCAAGGACCCAGTATCTAACTTAAGGAAACGATATCG
AAAGATGGAACTTGCTGGCAGCTAGTGAAGGTTTTTTTTTATGTTCTGTTCTCGAAAGTA
AGGCAGTCAGTGGTAGACTTCTGTTGCTGTCGAATGCATGTGTACTACTGTGG
>MY5180_Hapachea_MustrangPk_MustangMtns
TGAATTTGAGTGTTATTTATTAGCAAATATAAAAGTATACATGTTTTGTTATTTTAATCT
TAAATTGTGTTTGTGGTGTAAGTATTTCATAAAATGAAAGACATCTCTAACTGATTCCCC
CCTTTTATGTAGGTATTATCACTACCTGTATACCCATTATCTCAGCAACCTACTTCACAA
GACAGTGGACCAATCCCAGAATTGCGAAGACATCCTGCTCAACTTCCTAGTCAGCCATGT
TACCAAGTTACCTCCAATCAAGGTGACTCAGCGGAAGCAATACAAGGAGACCATGCTCTC
AAGTGGAGGAAACAAAGTGTTTCCTTCCCCTTGGAATGACCCAGACCACTTCGTCCAAAG
ACAAACTTGCATCAATACCTTTGCCAAAATGTTTGGCTATGTTCCCTTGGTGAGGTCAAA
TCTGAGGTTGGACCCAGTCCTCTTCAAGGACCCAGTATCTAACTTAAGGAAACGATATCG
AAAGATGGAACTTGCTGGCAGCTAGTGAAGGTTTTTTTTTATGTTCTGTTCTCGAAAGTA
AGGCAGTCAGTGGTAGACTTCTGTTGCTGTTGAATGCATGTGTACTACTGTGG
>MY5181_Hapachea_MustrangPk_MustangMtns
TGAATTT-AGTGTTATTTATTAGCAAATATAAAAGTATACATGTTTTGTTATTTTAATCT
TAAATTGTGTTTGTGGTGTAAGTATTTCATAAAATGAAAGACATCTCTAACTGATTCCCC
CCTTTTATGTAGGTATTATCACTACCTGTATACCCATTATCTCAGCAACCTACTTCACAA
GACAGTGGACCAATCCCAGAATTGCGAAGACATCCTGCTCAACTTCCTAGTCAGCCATGT
TACCAAGTTACCTCCAATCAAGGTGACTCAGCGGAAGCAATACAAGGAGACCATGCTCTC
AAGTGGAGGAAACAAAGTGTTTCCTTCCCCTTGGAATGACCCAGACCACTTCGTCCAAAG
ACAAACTTGCATCAATACCTTTGCCAAAATGTTTGGCTATGTTCCCTTGGTGAGGTCAAA
TCTGAGGTTGGACCCAGTCCTCTTCAAGGACCCAGTATCTAACTTAAGGAAACGATATCG
AAAGATGGAACTTGCTGGCAGCTAGTGAAGGTTTTTTTTTATCTTCTGTTCTCGAAAGTA
AGGCAGTCAGTGGTAGACTTCTGTTGCTGTTGAATGCATGTGTACTACTGTGG
>MY5193_Hapachea_HarshawRd_PatagoniaMtns
TGAATTT-AATGTTATTTATTAGCAAATATAAAAGTATACATGTTTTGTTATTTTAATCC
TAAATTGTGTTTGTGGTGTAAGTATTTCATAAAATGAAAGACATCTCTAACTGATCCCCC
CCTTTTATGTAGGTATTATCACTACCTGTATACCCATTATCTCAGCAACCTACTTCACAA
GACAGTGGACCAATCCCAGAATTGCGAAGACATCCTGCTCAACTTCCTAGTCAGCCATGT
TACCAAGTTACCTCCAATCAAGGTGACTCAGCGGAAGCAATACAAGGAGACCATGCTCTC
AAGTGGAGGAAACAAAGTGTTTCCTTCCCCTTGGAATGACCCAGACCACTTCGTCCAAAG
ACAAACTTGCATCAATACTTTTGCCAAAATGTTTGGCTATGTTCCCTTGGTGAGGTCAAA
TCTGAGGTTGGACCCAGTCCTCTTCAAGGACCCAGTATCTAACTTAAGGAAACGATATCG
AAAGATGGAACTTGCTGGCAGCTAGTGAAGGTTTTTTTTTATGTTCTGTTCTCGAAAGTA
AGGCAGTCAGTGGTAGACTTCTGTTGCTGTTGAATGCATGTGTACTACTGTGG
>MY5194_Hapachea_Ordsummit_MtOrd
---------------------AGCAAATATAAA-----------------ATTTTAATTT
TAAATTGTGTTTGTGATGTAAGTATTTCATAAAATGAAAGACATCTCTAATTGATTCCCC
CCCTTTATCTAGGTATTACCACTATCTGTATACCCATTATCTCAGCAACCTACTTCACAA
GACAGTGGACCAATCCCAGAATTGCGAAGACATCCTGCTCAACTTCCTAGTCAGCCATGT
TACCAAGTTACCTCCAATCAAGGTGACTCAGCGGAAGCAGTACAAGGAGACCATGCTCTC
AAGTGGAGGAAACAAAGTGTTTCCTTCCCCTTGGAATGACCCAGACCACTTCGTCCAAAG
ACAAACTTGCATCAATACCTTTGCCAAAATGTTTGGCTATGTTCCCTTGGTGAGGTCAAA
TCTGAGGTTGGACCCAGTCCTCTTCAAGGACCCAGTATCTAACTTAAGGAAACGATATCG
AAAGATGGAACTTGCTGGCAGCTAGTGAAGG-TTTTTTTTATGTTCTGTTCTCGAAAGTG
------------------TTCTGTTGCCGTTGAACA---GTGTACTACTGTGG
>MY5195_Hapachea_Ordsummit_MtOrd
TGAATTT-AGTGTTTTTTATTAGCAAATATAAAAGTATA-ATGTTTTGTTATTTTAATTT
TAAATTGTGTTTGTGATGTAAGTATTTCATAAAATGAAAGACATCTCTAATTGATTCCCC
CCCTTTATCTAGGTATTACCACTATCTGTATACCCATTATCTCAGCAACCTACTTCACAA
GACAGTGGACCAATCCCAGAATTGCGAAGACATCCTGCTCAACTTCCTAGTCAGCCATGT
TACCAAGTTACCTCCAATCAAGGTGACTCAGCGGAAGCAGTACAAGGAGACCATGCTCTC
AAGTGGAGGAAACAAAGTGTTTCCTTCCCCTTGGAATGACCCAGACCACTTCGTCCAAAG
ACAAACTTGCATCAATACCTTTGCCAAAATGTTTGGCTATGTTCCCTTGGTGAGGTCAAA
TCTGAGGTTGGACCCAGTCCTCTTCAAGGACCCAGTATCTAACTTAAGGAAACGATATCG
AAAGATGGAACTTGCTGGCAGCTAGTGAAGG-TTTTTTTTATGTTCTGTTCTCGAAAGTA
AAGCCGTCAGTAGT-GACTTCTGTTGCCGTTGAACACGTGTGTACTACTGTGG
>MY5266_Hencina_CerroBolla
TGAATTTAAGTGTTATTTATTAGCAAATATAAAAGCATACATGTTTTGTTATTTTAATCT
TAAATTGTGTTTGTGGTGTAAGTATATCATAAAATGAAAGATGTCTCTAACTAATTTTCT
CCATTTACCTAGGTATTATCACTACCTGTATACCCATTATCTCAGCAACCTACTTCACAA
GACAGTGGACCAATCCCAGAATTGCGAAGATATCCTGCTCAACTTCCTAGTCAGCCATGT
TACCAAGTTACCTCCAATCAAGGTGACTCAGCGGAAGCAATACAAGGAGACCATGCTCTC
AAGTGGAGGAAACAAAGTGTTTCCATCCCCTTGGAATGACCCAGACCACTTCGTCCAAAG
ACAAACTTGCATCAATACCTTTGCCAAAATGTTTGGCTATGTTCCGTTGGTGAGGTCAAA
TCTGAGGTTAGACCCAGTCCTCTTCAAGGACCCAGTATCTAACTTAAGGAAACGATATCG
AAAGATGGAACTGGCAGGCAGCTAGTGAAGGTTTTTTTCTATGTTCTGTACCCGAAAATA
AGGCCGTCAGTAGTAGACTTCTGTTGCTGTTGAACGCAGGTGTACTACTGTGG
>MY5267_Hencina_CerroBolla
TGAATTTAAGTGTTATTTATTAGCAAATATAAAAGCATACATGTTTTGTTATTTTAATCT
TAAATTGTGTTTGTGGTGTAAGTATATCATAAAATGAAAGATGTCTCTAACTAATTTTCT
CCATTTACCTAGGTATTATCACTACCTGTATACCCATTATCTCAGCAACCTACTTCACAA
GACAGTGGACCAATCCCAGAATTGCGAAGATATCCTGCTCAACTTCCTAGTCAGCCATGT
TACCAAGTTACCTCCAATCAAGGTGACTCAGCGGAAGCAATACAAGGAGACCATGCTCTC
AAGTGGAGGAAACAAAGTGTTTCCATCCCCTTGGAATGACCCAGACCACTTCGTCCAAAG
ACAAACTTGCATCAATACCTTTGCCAAAATGTTTGGCTATGTTCCGTTGGTGAGGTCAAA
TCTGAGGTTAGACCCAGTCCTCTTCAAGGACCCAGTATCTAACTTAAGGAAACGATATCG
AAAGATGGAACTGGCAGGCAGCTAGTGAAGGTTTTTTTCTATGTTCTGTACCC-------
-----------------------------------------------------
>MY5269_Hexurella_GuadalupeValley
TGAATTTAAGTGTTATTTATTCGCAAATATAATAGCATACATGTTTTGTTATTTTAATCT
TAAATTGTGTTTGTGGTGTAAGTATATCATAAAATGAAAGATGTCTCTAACTTATTTTCT
CCGTTTACCTAGGTATTATCACTACCTGTATACCCATTATCTCAGCAACCTACTTCACAA
GACAGTGGACCAATCCCAGAATTGCGAAGATATCCTGCTCAACTTCCTAGTCAGCCATGT
TACCAAGTTACCTCCAATCAAGGTGACTCAGCGGAAGCAATACAAGGAGACCATGCTCTC
AAGTGGAGGAAGCAAAGTGTTTCCATCCCCTTGGAATGACCCAGACCACTTCGTCCAAAG
ACAAACTTGCATCAATACCTTTGCCAAAATGTTTGGCTATGTTCCGTTGGTGAGGTCAAA
TCTGAGGTTAGACCCAGTCCTCTTCAAGGACCCAGTATCTAACTTAAGGAAACGATATCG
AAAGATGGAACTGGCAGGCAGCTAGTGAAGGTTTTTTTCTATGTTCTGTTCCCGAAAATA
AGGCCGTCAGTAGTAGACTTCTGTTGCTGTTGAACGCATGTGTACTACTGTGG
>MY5271_Hexurella_GuadalupeValley
TGAATTTAAGTGTTATTTATTCGCAAATATAATAGCATGCATGTTTTGTTATTTTAATCT
TAAATTGTGTTTGTGGTGTAAGTATATCATAAAATGAAAGATGTCTCTAACTTATTTTCT
CCGTTTACCTAGGTATTATCACTACCTGTATACCCATTATCTCAGCAACCTACTTCACAA
GACAGTGGACCAATCCCAGAATTGCGAAGATATCCTGCTCAACTTCCTAGTCAGCCATGT
TACCAAGTTACCTCCAATCAAGGTGACTCAGCGGAAGCAATACAAGGAGACCATGCTCTC
AAGTGGAGGAAGCAAAGTGTTTCCATCCCCTTGGAATGACCCAGACCACTTCGTCCAAAG
ACAAACTTGCATCAATACCTTTGCCAAAATGTTTGGCTATGTTCCGTTGGTGAGGTCAAA
TCTGAGGTTAGACCCAGTCCTCTTCAAGGACCCAGTATCTAACTTAAGGAAACGATATCG
AAAGATGGAACTGGCAGGCAGCTAGTGAAGGTTTTTTTCTATGTTC-----CCGAAAATA
AGGCCGTCAGTAGTAGACTTCTGTTGCTGTTGAACGCATGTGTACTACTGTGG
>MY5276_Hexurella_SanPedro_Martir
TGAATTTAAGTGTTATTTATTAGCAAATATAAAAGCATACATGTTTTGTTATTTTAATCT
TAAATTGTGTTTGTGGTGTAAGTATATCATAAAATGAAAGATGTCTCTAACTACTTTTCT
CCGTTTACCTAGGTATTATCACTACCTGTATACCCATTATCTCAGCAACCTACTTCACAA
GACAGTGGACCAATCCCAGAATTGCGAAGATATCCTGCTCAACTTCCTAGTCAGCCATGT
TACCAAGTTACCTCCAATCAAGGTGACTCAGCGGAAGCAATACAAGGAGACCATGCTCTC
AAGTGGAGGAAACAAAGTGTTTCCATCCCCGTGGAATGACCCAGACCACTTCGTCCAAAG
ACAAACTTGCATCAATACCTTTGCCAAAATGTTTGGCTATGTTCCGTTGGTGAGGTCAAA
TCTGAGGTTAGACCCAGTCCTCTTCAAGGACCCAGTATCTAACTTAAGGAAACGATATCG
AAAGATGGAACTGGCAGGCAGCTAGTGAAGGTTTTTTTCTATGTTCTGTTTCCGAAAATA
AGGCCGTCAGTAGTAGACTTCTGTTGCTGTTGAACGCATGTGTACTACTGTGG
>MY5277_Hexurella_SanPedro_Martir
TGAATTTAAGTGTTATTTATTAGCAAATATAAAAGCATACATGTTTTGTTATTTTAATCT
TAAATTGTGTTTGTGGTGTAAGTATATCATAAAATGAAAGATGTCTCTAACTAATTTTCT
CCGTTTACCTAGGTATTATCACTACCTGTATACCCATTATCTCAGCAACCTACTTCACAA
GACAGTGGACCAATCCCAGAATTGCGAAGATATCCTGCTCAACTTCCTAGTCAGCCATGT
TACCAAGTTACCTCCAATCAAGGTGACTCAGCGGAAGCAATACAAGGAGACCATGCTCTC
AAGTGGAGGAAACAAAGTGTTTCCATCCCCGTGGAATGACCCAGACCACTTCGTCCAAAG
ACAAACTTGCATCAATACCTTTGCCAAAATGTTTGGCTATGTTCCGTTGGTGAGGTCAAA
TCTGAGGTTAGACCCAGTCCTCTTCAAGGACCCAGTATCTAACTTAAGGAAACGATATCG
AAAGATGGAACTGGCAGGCAGCTAGTGAAGGTTTTTTTCTATGTTCTGTTTCCGAAAATA
AGGCCGTCAGTAGTAGACTTCTGTTGCTGTTGAACGCATGTGTACTACTGTGG
>MY5280_Hexurella_ArroyoSalado
TGAATTTAAGTGTTATCTATTAGCAAATATAAAAGTATACATGTTTTGTTATTTTAATCT
GAAATTGTGTTTGTAGTGTGAGTATATCATAAAATGAAAGATGTCTCTAACTAATTTTCT
CCGTTTATCTAGGTATTATCACTACCTGTATACCCACTATCTCAGCAACCTACTTCACAA
GACAGTGGACCAATCCCAGAATTGCGAAGATATCCTGCTCAACTTCCTAGTCAGCCATGT
TACCAAGTTACCTCCAATCAAGGTGACTCAGCGGAAGCAATACAAGGAGACCATGCTCTC
AAGTGGAGGAAACAAAGTGTTTCCATCCCCTTGGAATGACCCAGACCACTTCGTCCAAAG
ACAAACTTGCATCAATACCTTTGCCAAAATGTTTGGCTATGTTCCGTTGGTGAGGTCAAA
TCTGAGGTTAGACCCAGTCCTCTTCAAGGACCCAGTATCTAACTTAAGGAAACGATATCG
AAAGATGGAACTG--CGGCAGCTAGTGAAGG-TTTTTTTTATGTTCTGTTCCCGAAAATA
AGGCCGTCAGTAGTAGACTTCT-----------ACGCATGTGT---------G
>MY5282_Hexurella_ArroyoSalado
TGAATTTAAGTGTTATCTATTAGCAAATATAAAAGTATACATGTTTTGTTATTTTAATCT
GAAATTGTGTTTGTAGTGTGAGTATATCATAAAATGAAAGATGTCTCTAACTAATTTTCT
CCGTTTATCTAGGTATTATCACTACCTGTATACCCACTATCTCAGCAACCTACTTCACAA
GACAGTGGACCAATCCCAGAATTGCGAAGATATCCTGCTCAACTTCCTAGTCAGCCATGT
TACCAAGTTACCTCCAATCAAGGTGACTCAGCGGAAGCAATACAAGGAGACCATGCTCTC
AAGTGGAGGAAACAAAGTGTTTCCATCCCCTTGGAATGACCCAGACCACTTCGTCCAAAG
ACAAACTTGCATCAATACCTTTGCCAAAATGTTTGGCTATGTTCCGTTGGTGAGGTCAAA
TCTGAGGTTAGACCCAGTCCTCTTCAAGGACCCAGTATCTAACTTAAGGAAACGATATCG
AAAGA-------------------------------------------------------
-----------------------------------------------------
>MY5286_Hrupicola_SweetwaterSpr_OrdMtn
TGAATTTAAGTGTTATCTATTAGCAAATGTAAAGGTATACATGTTTTGTTATTTTAATCT
TAAATTGTGTTTGTGGAGGAAGTATTTCATAAAATGAAAGATATCTCTAAGTAATTTTCT
CCATTTATCTAGGTATTATCACTACCTGTATACCCATTATCTCAGCAACCTACTTCACAA
GACAGTGGACCAATCCCAGAATTGCGAAGATATCCTGCTCAACTTCCTAGTCAGCCATGT
TACCAAGTTACCTCCAATCAAGGTGACTCAGCGGAAGCAATACAAGGAGACCATGCTCTC
AAGTGGGGGAAACAAAGTGTTTCCTTCCCCTTGGAATGACCCAGACCACTTCGTCCAAAG
ACAAACTTGCATCAATACCTTTGCCAAAATGTTTGGCTATGTTCCGTTGGTGAGGTCAAA
TCTGAGGTTAGACCCAGTCCTCTTCAAGGATCCAGTATCTAACTTAAGGAAACGATATCG
AAAGATGGAACTGGCAGGCAGCTAGTGAAGGTTTTTTTATATGTTCTGTTCCCGAAAGTA
AGGCCATCAGTAGTAGAC-----------------------------------
>MY5287_Hrupicola_SweetwaterSpr_OrdMtn
------------TTATCTATTAGCAAATGTAAAGGTATACATG-TTTGTTATTTTAATCT
TAAATTGTGTTTGTGGAGGAAGTATTTCATAAAATGAAAGATATCTCTAAGTAATTTTCT
CCATTTATCTAGGTATTATCACTACCTGTATACCCATTATCTCAGCAACCTACTTCACAA
GACAGTGGACCAATCCCAGAATTGCGAAGATATCCTGCTCAACTTCCTAGTCAGCCATGT
TACCAAGTTACCTCCAATCAAGGTGACTCAGCGGAAGCAATACAAGGAGACCATGCTCTC
AAGTGGGGGAAACAAAGTGTTTCCTTCCCCTTGGAATGACCCAGACCACTTCGTCCAAAG
ACAAACTTGCATCAATACCTTTGCCAAAATGTTTGGCTATGTTCCGTTGGTGAGGTCAAA
TCTGAGGTTAGACCCAGTCCTCTTCAAGGATCCAGTATCTAACTTAAGGAAACGATATCG
AAAGATGGAACTGGCAGGCAGCTAGTGAAGGTTTTTTTATATGTTCTGTTCCCGAAAGTA
AGGCCATCAGTAGTAGACTTCTGTTGCTGTTGAACGCATGTGTACTACTGTGG
>MY5288_Hrupicola_Deadman_Hills
TGAATTTAAGTGTTATCTATTAGAAAATATAAAAGTATACATGTTTTGTTATTTTAATCT
TAAATTGTGTTTGTGGTGTAAGTATATCATAAAATGAAAGATGTCTCTAACTAATTTTCG
CCATTTATCTAGGTATTATCACTACCTGTATACCCATTATCTCAGCAACCTACTTCACAA
GACAGTGGACCAATCCCAGAATTGCGAAGATATCCTGCTCAACTTCCTAGTCAGCCATGT
TACCAAGTTACCTCCAATCAAGGTGACTCAGCGGAAGCAATACAAGGAGACCATGCTCTC
AAGTGGAGGAAACAAAGTGTTTCCTTCCCCTTGGAATGACCCAGACCACTTCGTCCAAAG
ACAAACTTGCATCAATACCTTTGCCAAAATGTTTGGCTATGTTCCGTTGGTGAGGTCAAA
TCTGAGGTTAGACCCAGTCCTCTTCAAGGACCCAGTATCTAACTTAAGGAAACGATATCG
AAAGATGGAACTGGCAGGCAGCTAGTGAAGGTTTTTTTCTATGTTCTGTTCCCGAAAGTA
AGGCCGTCAGTAGTAGACTTCTGTTGCTATTGAACGCATGTGTACTACTGTGG
>MY5289_Hrupicola_Deadman_Hills
--------AGTGTTATCTATTAGAAAATATAAAAGTATACATGTTTTGTTATTTTAATCT
TAAATTGTGTTTGTGGTGTAAGTATATCATAAAATGAAAGATGTCTCTAACTAATTTTCG
CCATTTATCTAGGTATTATCACTACCTGTATACCCATTATCTCAGCAACCTACTTCACAA
GACAGTGGACCAATCCCAGAATTGCGAAGATATCCTGCTCAACTTCCTAGTCAGCCATGT
TACCAAGTTACCTCCAATCAAGGTGACTCAGCGGAAGCAATACAAGGAGACCATGCTCTC
AAGTGGAGGAAACAAAGTGTTTCCTTCCCCTTGGAATGACCCAGACCACTTCGTCCAAAG
ACAAACTTGCATCAATACCTTTGCCAAAATGTTTGGCTATGTTCCGTTGGTGAGGTCAAA
TCTGAGGTTAGACCCAGTCCTCTTCAAGGACCCAGTATCTAACTTAAGGAAACGATATCG
AAAGATGGAACTGGCAGGCAGCTAGTGAAGGTTTTTTTCTATGTTCTGTTCCCGAAAGTA
AGGCCGTCAGTAGTAGACTTCTGTTGCTGTTGAACGCATGTGTACTACTGTGG
>MY5309_Hapachea_JohnnyLyon_Hills
TGAATTTAAGTGTTATTTATTAGCAAATATAAAAGTATACATGTTTTGTTATTTTAATCT
TAAATTGTGTTTGTGGTGTAAGTATTTCATAAAATGAAAGACATCTCTAACTGATTCCCC
CCGTTTATGTAGGTATTATCACTACCTGTATACCCATTATCTCAGCAACCTACTTCACAA
GACAGTGGACCAATCCCAGAATTGCGAAGACATCCTGCTCAACTTCCTAGTCAGCCATGT
TACCAAGTTACCTCCAATCAAGGTGACTCAGCGGAAGCAATACAAGGAGACCATGCTCTC
AAGTGGAGGAAACAAAGTGTTTCCTTCCCCTTGGAATGACCCAGACCACTTCGTCCAAAG
ACAAACTTGCATCAATACCTTTGCCAAAATGTTTGGCTATGTACCCTTGGTGAGGTCAAA
TCTGAGGTTGGACCCAGTCCTCTTCAAGGACCCAGTATCTAACTTAAGGAAACGATATCG
AAAGATGGAACTTGCTGGCAGCTAGTGAAGG-TTTTTTTTATGTTCTGTTCTCGAAAGTA
AGTCAGT----------------------------------------------
>MY5310_Hexurella_AntelopeCyn_CerbatMtns
-------------------------------------------ATTTGTTATTTTAATTT
TAAATTGTGTTTGTGATGTAAGTATTTCATAAAATGAAAGACATCTCTAATTGATTTCCC
CCTTTTATCTAGGTATTACCACTACCTGTATACCCATTATCTCAGCAACCTACTTCACAA
GACAGTGGACCAATCCCAGAATTGCGAAGACATCCTGCTCAACTTCCTAGTCAGCCATGT
TACCAAGTTACCTCCAATCAAGGTGACTCAGCGGAAGCAGTACAAGGAGACCATGCTCTC
AAGTGGAGGAAACAAAGTGTTTCCTTCCCCTTGGAATGACCCAGACCACTTCGTCCAAAG
ACAAACTTGCATCAATACCTTTGCCAAAATGTTTGGCTATGTTCCCTTGGTGAGGTCAAA
TTTGAGGTTGGACCCAGTCCTCTTCAAGGACCCAGTATCTAACTTAAGGAAACGATATCG
AAAGATGGAACTTGCTGGCAGCTAGTGAAGG-TTTTTTTTATGTTCTGTTCTCGAAAGTA
AAGCCGTCAGTAGTAGACTTCC-------------------------------
>MY5311_Hexurella_AntelopeCyn_CerbatMtns
-------------------------------------------ATTTGTTATTTTAATTT
TAAATTGTGTTTGTGATGTAAGTATTTCATAAAATGAAAGACATCTCTAATTGATTTCCC
CCTTTTATCTAGGTATTACCACTACCTGTATACCCATTATCTCAGCAACCTACTTCACAA
GACAGTGGACCAATCCCAGAATTGCGAAGACATCCTGCTCAACTTCCTAGTCAGCCATGT
TACCAAGTTACCTCCAATCAAGGTGACTCAGCGGAAGCAGTACAAGGAGACCATGCTCTC
AAGTGGAGGAAACAAAGTGTTTCCTTCCCCTTGGAATGACCCAGACCACTTCGTCCAAAG
ACAAACTTGCATCAATACCTTTGCCAAAATGTTTGGCTATGTTCCCTTGGTGAGGTCAAA
TTTGAGGTTGGACCCAGTCCTCTTCAAGGACCCAGTATCTAACTTAA-------------
------------------------------------------------------------
-----------------------------------------------------
>MY5312_Hexurella_FoxCyn_MusicMtns
------TAAGTGTTTTTTATTAGCAAATATAAAAGTATA-ATGATTTGTTATTTTAATTT
TAAATTGTGTTTGTGATGTAAGTATTTCATAAAATGGAAGACATCTCTAATTGATTCCCC
CCTTTTATCTAGGTATTACCACTACCTGTATACCCATTATCTCAGCAACCTACTTCACAA
GACAGTGGACCAATCCCAGAATTGCGAAGACATCCTGCTCAACTTCCTAGTCAGCCATGT
TACCAAGTTACCTCCAATCAAGGTGACTCAGCGGAAGCAGTACAAGGAGACCATGCTCTC
AAGTGGAGGAAACAAAGTGTTTCCTTCCCCTTGGAATGACCCAGACCACTTCGTCCAAAG
ACAAACTTGCATCAATACCTTTGCCAAAATGTTTGGCTATGTTCCCTTGGTGAGGTCAAA
TTTGAGGTTGGACCCAGTCCTCTTCAAGGACCCAGTATCTAACTTAAGGAAACGATATCG
AAAGATGGAACTTGCTGGCAGCTAGTGAAGG-TTTTTTTTATGTTCTGTTCTCGAAAGTA
AAGCCGTCAGTAGTAGACTTCCGTTGCCGTTGAACACATGTGCACTACTGTGG
>MY5313_Hexurella_FoxCyn_MusicMtns
TGAATTTAAGTGTTTTTTATTAGCAAATATAAAAGTATA-ATGATTTGTTATTTTAATTT
TAAATTGTGTTTGTGATGTAAGTATTTCATAAAATGGAAGACATCTCTAATTGATTCCCC
CCTTTTATCTAGGTATTACCACTACCTGTATACCCATTATCTCAGCAACCTACTTCACAA
GACAGTGGACCAATCCCAGAATTGCGAAGACATCCTGCTCAACTTCCTAGTCAGCCATGT
TACCAAGTTACCTCCAATCAAGGTGACTCAGCGGAAGCAGTACAAGGAGACCATGCTCTC
AAGTGGAGGAAACAAAGTGTTTCCTTCCCCTTGGAATGACCCAGACCACTTCGTCCAAAG
ACAAACTTGCATCAATACCTTTGCCAAAATGTTTGGCTATGTTCCCTTGGTGAGGTCAAA
TTTGAGGTTGGACCCAGTCCTCTTCAAGGACCCAGTATCTAACTTAAGGAAACGATATCG
AAAGATGGAACTTGCTGGCAGCTAGTGAAGG-TTTTTTTTATGTTCTGTTCTCGAAAGTA
AAGCCGTCAGTAGTAGACTTCCGTTGCCGTTGAACACATGTGCAC--------
>MY5314_Hexurella_Grasshopper_BrushyMtn
--------------TTTTATTAGC-AATATAAAAGTATA-ATGATTTGTTATTTTAATTT
TAAATTGTGTTTGTGATGTAAGTATTTCATAAAATGGAAGACATCTCTAATTGATTCCCC
CCTTTTATCTAGGTATTACCACTACCTGTATACCCATTATCTCAGCAACCTACTTCACAA
GACAGTGGACCAATCCCAGAATTGCGAAGACATCCTGCTCAACTTCCTAGTCAGCCATGT
TACCAAGTTACCTCCAATCAAGGTGACTCAGCGGAAGCAGTACAAGGAGACCATGCTCTC
AAGTGGAGGAAACAAAGTGTTTCCTTCCCCTTGGAATGACCCAGACCACTTCGTCCAAAG
ACAAACTTGCATCAATACCTTTGCCAAAATGTTTGGCTATGTTCCCTTGGTGAGGTCAAA
TTTGAGGTTGGACCCAGTCCTCTTCAAGGACCCAGTATCTAACTTAAGGAAACGATATCG
AAAGATGGAACTTGCTGGCAGCTAGTGAAGG-TTTTTTT---------------------
-----------------------------------------------------
>MY5315_Hexurella_WagonerRd_BradshawMtns
----------------------------------------------TGTTATTTTAATTT
TAAATTGTGTTTGTGATGTAAGTATTTCATAAAATGAAAGACATCTCTATTTGATTCCCC
CCTTTTATCTAGGTATTACCACTACCTGTATACCCATTATCTCAGCAACCTACTTCACAA
GACAGTGGACCAATCCCAGAATTGCGAAGACATCCTGCTCAACTTCCTAGTCAGCCATGT
TACCAAGTTACCTCCAATCAAGGTGACTCAGCGGAAGCAGTACAAGGAGACCATGCTCTC
AAGTGGAGGAAACAAAGTGTTTCCTTCCCCTTGGAATGACCCAGACCACTTCGTCCAAAG
ACAAACTTGCATCAATACCTTTGCCAAAATGTTTGGCTATGTTCCCTTGGTGAGGTCAAA
TCTGAGGTTGGACCCAGTCCTCTTCAAGGACCCAGTATCTAACTTAAGGAAA-GATATCG
AAAGATGGAACTTGCTGGCAGCTAGTGAAGG-TTTTTTTTATGTTCTGTTCTCGAAAGTA
AAGCAGTCAGTAGTAGACTTCTGTTGCCGTTGAACACATGTGTACTACTGTGG
>MY5316_Hexurella_WagonerRd_BradshawMtns
TGAATTTAAGTGTTTTTTATTAGCAAATATAAAAGTATA-ATGATTTGTTATTTTAATTT
TAAATTGTGTTTGTGATGTAAGTATTTCATAAAATGAAAGACATCTCTATTTGATTCCCC
CCTTTTATCTAGGTATTACCACTACCTGTATACCCATTATCTCAGCAACCTACTTCACAA
GACAGTGGACCAATCCCAGAATTGCGAAGACATCCTGCTCAACTTCCTAGTCAGCCATGT
TACCAAGTTACCTCCAATCAAGGTGACTCAGCGGAAGCAGTACAAGGAGACCATGCTCTC
AAGTGGAGGAAACAAAGTGTTTCCTTCCCCTTGGAATGACCCAGACCACTTCGTCCAAAG
ACAAACTTGCATCAATACCTTTGCCAAAATGTTTGGCTATGTTCCCTTGGTGAGGTCAAA
TCTGAGGTTGGACCCAGTCCTCTTCAAGGACCCAGTATCTAACTTAAGGAAACGATATCG
AAAGATGGAACTTGCTGGCAGCTAGTGAAGG-TTTTTTTTATGTTCTGTTCTCGAAAGTA
AAGCAGTCAGTAGTAGACTTCTGTTGCCGTTGAACACACGTGTACTACTGTGG
>MY5317_Hrupicola_Cottonwood_SnYsidroMtns
TGAATTTAAGTGTTATCTAT----------------------------------------
-----------------------------TAAAATGAAAGATGTCTCTAACTAATTTTCT
CCGTTTATCTAGGTATTATCACTACCTGTATACCCATTATCTCAGCAACCTACTTCACAA
GACAGTGGACCAATCCCAGAATTGCGAAGATATCCTGCTCAACTTCCTAGTCAGTCATGT
TACCAAGTTACCTCCAATCAAGGTGACTCAACGGAAGCAATACAAGGAGACCATGCTCTC
AAGTGGAGGAAACAAAGTGTTTCCATCCCCTTGGAATGACCCAGACCACTTCGTCCAAAG
ACAAACTTGCATCAATACCTTTGCCAAAATGTTTGGCTATGTTCCGTTGGTGAGGTCAAA
TCTGAGGTTAGACCCAGTCCTCTTCAAGGACCCAGTATCTAACTTAAGGAAACGATATCG
AAAGATGGAACTGGCAGGCAGCTAGTGAAGGTTTTTTTCTATGTTCTGTTCCCGAAAATA
TGGCCGTCAGTAGTAGACTTCTG------------------------------
