# Supplementary material for: ﻿Species delimitation, biogeography, and natural history of dwarf funnel web spiders (Mygalomorphae, Hexurellidae, Hexurella) from the United States / Mexico borderlands
Source: Zookeys. 2023 Jun 14;1167:109–57. doi: 10.3897/zookeys.1167.103463 (PMC10285686; doi:10.3897/zookeys.1167.103463)
Supplement: Supplementary material 3 — Input matrices, analysis log files, and output tree files for nuclear and mitochondrial analyses [file zookeys-1167-109_article-103463__-s003.zip › uce-2001036.fasta]

>MY0059_Hapachea_SantaRitaMtns_MaderaCyn
TTTTTTTGGAAGCAATGACATAATCGTTTCTATTCCCTTTTCGTTTGTATTCCTTTTCAT
GTATCTTATCTGATGAATTTCAATGCTTTTTTCTTGTTTTGTAGTCAAAATTCATTTATT
ACATTA------GCATTCTGCTTTGTATTCCATGTACAGGTTGATCAGAAAAGCTCAGGT
AAAACTGCTTTACAAGTTGCGAGTCATCAGGGATACTTAGAGATTGTTCGATTACTATTA
GCTGCTGGAAGTAGCATGGAGGTTCAAGACGATGATGGTGACACTGCGCTTCACTATTCA
GCCTTTGGGTAAGTAGATAAACTGAATGCAGTTTTTATTGTTGTTAAAGTGATAACTTTT
AAAATTTATCTTTTGTTAAAAAAGGTCGGAAATGGGTTTTTACAATTGTAATAGAGCAAG
GGTCTCATGTGAGGTTCCAAATTCAATGAATTT
>MY0139_Hexurella_SanDiego_Guatay
TTTTTTGGGGAGCAATTAAATAATTGTTTTTATTCCCTTTCCATTTGTATTCCTTTGCAT
GTATCTTATC---TGAATTTTAATCCTTTTTTCATGTTTTGTTGTCACAATCCATTTATT
ACGTTAATATGAGCATTGTGCTTTGTATTCCATGTACAGGTTGATCAGAAAAGCTCAGGT
AAAACTGCTTTACAAGTTGCCAGTCATCAGGGATACTTAGAAATTGTTCGATTACTATTA
ACTGCTGGAAGTAGCATGGAGGTTCAAGATGATGACGGTGATACTGCGCTTCACTATTCA
GCCTTTGGGTAAGTAGATAAACTGAATGCAGTTTTTATTGTTGTTAAAGCGATAACTTTT
AAGATTTACCATTTGTTAAAAAAGGTCAAAAATGGGTTTTTAGAATTGTAGTAGAGCAAT
TCAAATTTTTGTGGTTCCAAATCTGATGTTTTT
>MY5053_Hexurella_ChiricahuaMtns_PriceCyn
-------------------------------------TTTCCATTTGTATTCCTTTTCAT
GTTCTT-------TGAATTTTAATGCTTTTTTTTTGTTTTGTAGTCAAAATTCATTTATT
ACATTA------GCATTCTGCTTTGTATTCCATGTACAGGTTGATCAGAAAAGCTCAGGT
AAAACTGCTTTACAAGTTGCGAGTCATCAGGGATACTTAGAGATCGTTCGATTACTATTA
GCTGCTGGAAGTAGCATGGAGGTTCAAGACGATGACGGTGACACTGCGCTTCACTATTCA
GCCTTTGGGTAAGTAGATAAACTGAATGCAGTTTTTATTGTTGCCAAA----TGGTAAGT
AGAAATTGTTT-------AAAAAGGTCGGAAATGGGTTTTTACAATTGTAATAGAGCA--
---------------------------------
>MY5064_Hexurella_MuleMtns_Escabrosa
TTTTTTCGGAAGCAATGACATAATTGTTTCTATTCCCTTTCCATTTGTATTCCTTTTCAT
GTATCTTATCTGATGAATTTTAAAGCTTTTTTCTTGTTTTGTAGTCAAAATTCATTTATT
ACATTA------GCATTCTGCTTTGTATTCCATGTACAGGTTGATCAGAAAAGCTCAGGT
AAAACTGCTTTACAAGTTGCGAGTCATCAGGGATACTTAGAGATTGTTCGATTACTATTA
GCTGCTGGAAGTAGCATGGAGGTTCAAGACGATGACGGTGACACTGCGCTTCACTATTCA
GCCTTTGGGTAAGTAGATGAACTGAATGCAGTTTTTATTGTTGTTAAAGTGATAACTTTT
GAAATTTATCTTTTGTTAAAAAAGGTCGGAAATGGGTTTTTACAATTGTAATAGAGCAAG
CGTCTCATGTGAGGTTCCAAATTCAATGAATTT
>MY5066_Hexurella_MuleMtns_Escabrosa
TTTTTTTGGAAGTAATGACATAATCGTTTTTATTCCCTTTCCATTTGTATTCCTTTTCAT
GTATCTTATCTGATGAATTTTAATGCTTTTTTCTTGTTTTGTAGTCAAAATTCGTTTATT
ACATTA------GCATTCTG-TTTGTATTCCATGTACAGGTTGATCAGAAAAGCTCAGGT
AAAACTGCTTTACAAGTTGCAAGTCATCAGGGATACTTAGAGATTGTTCGATTACTATTA
GCTGCTGGAAGTAGCATGGAGGTTCAAGACGATGACGGTGACACTGCGCTTCACTATTCA
GCCTTTGGGTAAGTAGATAAACTGAATGCAGTTTTTATTGTTGTTAAAGTGATAACTTTT
AAAATTTATCTTTTGTTAAAAAAGGTCGGAAATGGGTTTTTACAATTGTAATAGAGCAAG
GGTCTCATGTAAGGTTCCAAATTCAATGAATTT
>MY5075_Hexurella_ChiricahuaMtns_CaveCrkCyn
C--------AAGCAATGACATAATCGTTTCTATTCCCTTTCCATTTGTATTCCTTTTCAT
GTATCTTTTCTGATGAATTTTAATGCTTTTTTCTTGTTTTGTAGTCAAAATTCATTTATT
ACATTA------GAATTCTGCTTTGTATTCCATGTACAGGTTGATCAGAAAAGCTCAGGT
AAAACTGCTTTACAAGTTGCGAGTCATCAGGGATACTTAGAGATTGTTCGATTACTATTA
GCTGCTGGAAGTAGCATGGAGGTTCAAGACGATGACGGTGACACTGCGCTTCACTATTCA
GCCTTTGGGTAAGTAGATAAACTGAATGCAGTTTTTATTGTTGTTAAAGTGATAACTTTT
AAAATTTATCTTTTGTTTAAAAAGGTCGGAAATGGGTTTTTACAATTGTAATAGAGCAAG
GGTCTCATGTGAGTTCCAAA-------------
>MY5126_Hexurella_SantaCatalinaMtns_NuggetCyn
TTTTTTTGGAAGCAATGACATAATCGTTTCTATTCC-ATTCCATTTGTATTCCTTTTCAT
GTATCTTATCTGATGAATTTTAATGCTTTTTC-TTGTTTTGTAGTCAAAATTCATTTATT
ACATTA------TCATTCTGCTTTGTATTCCATGTACAGGTTGATCAGAAAAGCTCAGGT
AAAACTGCTTTACAAGTTGCGAGTCATCAGGGATACTTGGAGATAGTTCGATTACTATTA
GCTGCTGGAAGTAGCATGGAGGTTCAAGATGATGACGGTGACACTGCGCTTCACTATTCA
GCCTTTGGGTAAGTAGATAAACTGAATGCAGTTTTTATTGTTGTTGAAGTGGTAACTTTT
AAAATTTATCTTTTGTTAAGAAAGGTTGGAAATGGGTTTTTACAATTGTAATAGAGCAAG
GGTCTCATGTGAGGTTCCAAATTCAGTGAATTT
>MY5127_Hexurella_WhetstoneMtns_FrenchJoeCyn
------------------------------------------------------------
------------------------------------------------------------
--------------------------CCTTTCTGTTTAGGTCGACCAGAAGAGTTCTGGT
AAAACTGCCTTGCAAGTAGCCAGCCACCAGGGACATTTAGAGATCGTTAGACTTTTGCTT
GCCAGCGGTAGCAGCATGGAAGTACAAGATGATGATGGGGATACAGCACTGCATTACTCA
GCATTT------------------------------------------------------
------------------------------------------------------------
---------------------------------
>MY5128_Hexurella_WhetstoneMtns_FrenchJoeCyn
------------------------------------------------------------
------------------------------------------------------------
------------------------------------------------------------
-AAACTGCTTTACAAGTTGCAAGTCATCAGGGATACTTAGAGATTGTTCGATTACTATTA
GCTGCTGGAAGTAGCATGGAGGTTCAAGATGATGACGG----------------------
------------------------------------------------------------
------------------------------------------------------------
---------------------------------
>MY5131_Hexurella_PedregosaMtns_PruneCyn
TTTGTATGAAAGCAATGACATAATTGTTTCTATTCCCTTTCCATTTGTATTCCTTTTCAT
GTATCTTTTCTGATGAATTTTAATGCTTTTTT-TTGTTTTGTAGTCAAAATTCATTTATT
ACTT-------AGCATTCTGCTTTGTATTCCATGTACAGGTTGATCAGAAAAGCTCGGGT
AAAACTGCTTTACAAGTTGCGAGTCATCAGGGATACTTAGAGATTGTTCGATTACTATTA
GCTGCTGGAAGTAGCATGGAGGTTCAAGACGATGACGGTGACACTGCGCTTCACTATTCA
GCCTTTGGGTAAGTAGATAAACTGAATGCTGATTTTATTGTTGTTAAAGTGAAAGTAGAA
AAAATTTATCTTTTGTTTAAAAAGGTCGGAAATGGGTTTTTATAATTGTAATAGAGCAAG
-GTCTCATGTGAGGTTCAAAACACAATGAATTT
>MY5132_Hexurella_PedregosaMtns_PruneCyn
TTTGTATGAAAGCAATGACATAATTGTTTCTATTCCCTTTCCATTTGTATTCCTTTTCAT
GTATCTTTTCTGATGAATTTTAATGCTTTTTT-TTGTTTTGTAGTCAAAATTCATTTATT
ACTT-------AGCATTCTGCTTTGTATTCCATGTACAGGTTGATCAGAAAAGCTCGGGT
AAAACTGCTTTACAAGTTGCGAGTCATCAGGGATACTTAGAGATTGTTCGATTACTATTA
GCTGCTGGAAGTAGCATGGAGGTTCAAGACGATGACGGTGACACTGCGCTTCACTATTCA
GCCTTTGGGTAAGTAGATAAACTGAATGCTGATTTTATTGTTGTTAAAGTGAAAGTAGAA
AAAATTTATCTTTTGTTTAAAAAGGTCGGAAATGGGTTTTTATAATTGTAATAGAGCAAG
GGTCTCATGTGAGGTTCAAAACACAATGAATTT
>MY5136_Hexurella_MiddlemarchCyn
TTTTTTTGGAAGCAATGACATAATCGTTTCTCTTCCTTTTACATTTGTGTTCCTTTTCAT
GTATCTTATCTGATGAATTTTAATGCTTTTTTCTTGTTTTGTAGTCAAAATTCATTTATT
ACATTA------GCATTCTGCTTTGTATTCTGTGTACAGGTTGATCAGAAAAGCTCAGGT
AAAACTGCTTTACAAGTTGCCAGTCATCAGGGATACTTAGAGATTGTTCGATTACTATTA
GCTGCTGGAAGTAGCATGGAGGTTCAAGACGACGACGGTGACACTGCGCTTCACTATTCA
GCCTTTGGGTAAGTAGATAAACCGAATGCAGTTTTTATTGTTGTTAAAGTGATAACTTTT
AAAATTTATCTTTTGTTAAAAAAGGTCGGAAATGGGTTTTTACAATTGTAATAGAGCAAG
GGTCTCATGTGAGGTTCCAAATTCAATGAATTT
>MY5147_Hexurella_DragoonMtns_NF_345A
TTTTTTTGGAAGCAATGACATAATCGTTTCTCTTCCTTTTACATTTGTGTTCCTTTTCAT
GTATCTTATCTGATGAATTTTAATGCTTTTTTCTTGTTTTGTAGTCAAAATTCGTTTATT
ACATTA------GCATTCTGCTTTGTATTCTGTGTACAGGTTGATCAGAAAAGCTCAGGT
AAAACTGCTTTACAAGTTGCCAGTCATCAGGGATACTTAGAGATTGTTCGATTACTATTA
GCTGCTGGAAGTAGCATGGAGGTTCAAGACGACGACGGTGACACTGCGCTTCACTATTCA
GCCTTTGGGTAAGTAGATAAACCGAATGCAGTTTTTATTGTTGTTAAAGTGATAACTTTT
AAAATTTATCTTTTGTTAAAAAAGGTCGGAAATGGGTTTTTACAATTGTAATAGAGCAAG
GGTCTCATGTGAGGTTCCAAATTCAATGAATTT
>MY5152_Hexurella_WhetstoneMtns_ApacheCyn
TTTATTTGGAAGCAATGACATAAT-----------------TGTTTGTATTCCTTTTCAT
GTATCTTATCTGATGAATTTTAATGCTTTTTTCT-GTTTTGTAGTCAAAATTCATTTATT
ACATTA------GCATTCTGCTTTGTATTCCATGTACAGGTTGATCAGAAAAGCTCAGGT
AAAACTGCTTTACAAGTTGCGAGTCATCAGGGATACTTAGAGATTGTTCGATTACTATTA
GCTGCTGGAAGTAGCATGGAGGTTCAAGATGATGACGGTGACACTGCGCTTCACTATTCA
GCCTTTGGGTAAGTAGATAAACTGAATGCAGTTTTTATTGTTGTTAAAGTGATAACTTTT
AAAATTTATCTTTTGTTAAAAAAGGTCGGAAATGGGTTTTTACAATTGTAATAGAGCAAG
GGTCTCATGTGAGGTTCCAAATTCAATGAATTT
>MY5154_Hexurella_SantaRitaMtns_AdobeCyn
------------------------------------------------------------
---------------------AATGCTTTTTTCTTGTT--------------------TT
ACATTA------GCATTCTGCTTTGTATTCCATGTACAGGTTGATCAGAAAAGCTCAGGT
AAAACTGCTTTACAAGTTGCGAGTCATCAGGGATACTTAGAAATTGTTCGATTGCTATTA
GCT-CTGGAAGTAGCATGGAGGTTCAAGACGATGACGGTGACACTGCGCTTCACTATTCA
GCCTTTGGGTAAGTAGATAAACTAA------TTTTTATTGTT-TTAAAGTGATAA-----
------------------------------------------------------------
---------------------------------
>MY5157_Hexurella_SantaCatalinaMtns_Redington
------------------------------------------------------------
--------TCTGATGA-TTTTAATGCTTTTTCAT--GTTTTTAGTCAAAATTCATTTATT
ACATTA------GCATTCTGCTTTGTATTCCATGTACAGGTTGATCAGAAAAGCTCAGGT
AAAACTGCTTTACAAGTTGCGAGTCATCAGGGATACTTGGAGATTGTTCGATTACTATTA
GCTGCTGGAAGTAGCATGGAGGTTCAAGACGATGACGGTGACACTGCGCTTCACTATTCA
GCCTTTGGGTAAGTAGAT-AAACGAATGCAGTTTTTATTGTTGTTAAAGTGGTAAC--TT
AAAATTTATCTTTTGTT-AAAAAGGTCGGAAATGGGTTTTTGCAATTGTTATAGAGCAAG
GGTCT----------------------------
>MY5165_Hrupicola_Temecula
------------------------------------------------------------
------------------------------------------------------------
-------------CATTCTGCTTTGTATTCCATGTACAGGTTGATCAGAAAAGCTCAGGT
AAAACTGCTTTACAAGTTGCCAGTCATCAGGGATACTTAGAAATTGTGCGATTACTATTA
ACTGCTGGAAGTAGCATGGAGGTTCAAGATGATGACGGTGATACTGCGC-----------
------------------------------------------------------------
------------------------------------------------------------
---------------------------------
>MY5175_Hapachea_HarshawRd_PatagoniaMtns
TTTTTTTGGAAGCAATGACATAAT-GTTTCTGTTCCCTTTCCGTTTGTATTCCTTTTCAT
GTATCTTATCTGATGAATTTTAATGCTTTTCTCTTGTTTTGTATTCAAAATTCATTTATT
ATATTA------GCATTCTGCTTTGTATTCCATGTACAGGTTGATCAGAAAAGCTCAGGT
AAAACTGCTTTACAAGTTGCAAGTCATCAGGGATACTTAGAGATTGTTCGATTACTATTA
GCTGCTGGAAGTAGCATGGAGGTTCAAGACGATGACGGTGACACTGCGCTTCACTATTCA
GCCTTTGGGTAAGTAGATAAACTGAATGCAGTTTTTATTGTTGTTAAAGTGATAACTTTT
AAAATTTATCTTTTGTTAAAAAAGGTCAGAAATGGGTTTTCGCAATTGTAATAGAGCAAG
GGTCTCATGTGAGGTTTCAAATTCAATGAATTT
>MY5180_Hapachea_MustrangPk_MustangMtns
-----------------------------------------------TATTCCTTTTCAT
GTATCTTATCTGATGAATTTTAATGCTTTTTTCTTGTTTTGTAGTCAAAATTCATTTATT
ACATTA------GCATTCTGCTTTGTATTCCATGTACAGGTTGATCAGAAAAGCTCAGGT
AAAACTGCTTTACAAGTTGCGAGTCATCAGGGATACTTAGAGATTGTTCGATTACT-TTA
GCTGCTGGAAGTAGCATGGA-GTTCAAGACGATGACGGTGACACTGCGCTTCACTATTCA
GCCTTTGGGTAAGTAGATAAACTTAATGCA-TTTTTATTGTTGTTAAAGTGATAACTTTT
AAAATTTATCTTTTGTTAAAAAAGGTCGGAAATGGGTTTTTACAATTGTAATAGAGCAAG
GATCTCATGTGAGGTTCCAAATTCAATGAATTT
>MY5181_Hapachea_MustrangPk_MustangMtns
------------CAATGACATAATCGTT--TGTTTCCTTTCCATTTGTATTCCTTTTCAT
GTATCTTATCTGATGAATTTTAATGCTTTTTTCTTGTTTTGTAGTCAAAATTCATTTATT
ACATTA------GCATTCTGCTTTGTATTCCATGTACAGGTTGATCAGAAAAGCTCAGGT
AAAACTGCTTTACAAGTTGCGAGTCATCAGGGATACTTAGAGATTGTTCGATTACTATTA
GCTGCTGGAAGTAGCATGGAGGTTCAAGACGATGACGGTGACACTGCGCTTCACTATTCA
GCCTTTGGGTAAGTAGATATACTTAATGCAGTTT------TTGTTAAAGTGATAACTTTT
AAAATTT-----------------------------------------------------
---------------------------------
>MY5193_Hapachea_HarshawRd_PatagoniaMtns
TTTTTTTGGAAGCAATGACATAATCGTTTCTATTCCCTTTCCGTTTGTATTCCTTTTCAT
GTATCTTATCTGATGAATTTTAATGCTTTTTTCTTGTTTGGTAGTCAAAATTCATTTATT
ACAATA------GCATTCTGCTTTGTATTCCATGTACAGGTTGATCAGAAAAGCTCAGGT
AAAACTGCTTTACAAGTTGCAAGTCATCAGGGATACTTAGAGATTGTTCGATTACTATTA
GCTGCTGGAAGTAGCATGGAGGTTCAAGACGATGACGGTGACACTGCGCTTCACTATTCA
GCCTTTGGGTAAGTAGATAAACTGAATGCAGTTTTTATTGTTGTTAAAGTGATAACTTTT
AAAATTTATCTTTTGTTAAAAAAGGTCGGAAATGGGTTTTCACAATTGTAATAGAGCAAG
GGTCTCATGTGAGGTTTCAAATTCAATGAATTT
>MY5194_Hapachea_Ordsummit_MtOrd
TTTTTTTGGAAGAAATGACATAATCACTTCTATTCCCTTTT------GATTCCTTTGCAT
GTATCTTATCTGATGAATTT-AATGCTTTTTTCTTGCTTTGTAGTCAAAATCCATTTATT
ACATTAATTAGAGCATTCTGCTTTGTATTCCATGTACAGGTTGATCAGAAAAGCTCAGGT
AAAACTGCTTTACAAGTTGCCAGTCATCAGGGATACTTAGAGATTGTTCGACTACTATTA
GCTGCTGGAAGTAGCATGGAGGTTCAAGATGATGACGGTGACACTGCGCTTCACTATTCA
GCCTTTGGGTAAGTAGATAAACTGAATGCAGTTTTTATTGTTGTTAAAGTGATAACTTTT
AAGATTTATCTTTTGTTAAAAAAGATCAAAAATGAGTTTTTTCAATTGTAATAGAGCAAT
TGTCTCATGTGAGGTTCCAAATTCAATGAATAT
>MY5195_Hapachea_Ordsummit_MtOrd
------------------------------------------------------------
----------------------------TCTTCTTGCTTTGTAGTCAAAATCCATTTATT
ACATTAATTAGAGCATTCTGCTTTGTATTCCATGTACAGGTCGATCAGAAAAGCTCAGGT
AAAACTGCTTTACAAGTTGCCAGTCATCAGGGATACTTAGAGATTGTTCGACTACTATTA
ACTGCTGGAAGTAGCATGGAGGTTCAAGATGATGACGGTGACACTGCGCTTCACTATTCA
GCCTTTGGGTAAGTAGATAAACTGAATGCAGTTTTTATTGTTGTTAAAGTGATAACTTTT
AAGATTTATCTTTTGTTAAAAAAGATCAAAAATGAGTTTT--------------------
---------------------------------
>MY5266_Hencina_CerroBolla
CTTTTATATAGCTTTTGTAATTGCTGTTTTCAGTCGTATTCCATTTGTATTCCTTTACAT
GTATCTTATGTGATGAATTTGAAAGTTTTTTTCTTGTTTTGCAGTCAAAATCCCTTTATT
ACATTAATATGAGCATTCTGCTGTGTATTCCATGTACAGGTTGATCAGAAAAGCTCAGGT
AAAACTGCTTTACAAGTTGCCAGTCATCAGGGATACTTAGAGATTGTTCGACTACTATTA
GCTGCTGGAAGTAGCATGGAGGTTCAAGATGATGACGGTGATACTGCGCTTCACTATTCA
GCCTTTGGGTAAGTAAATAAACTGAATGCAGTTTTTATTGTTGTTAAAGCAATAACTTTT
AAGATTTACCTTTTGTT-AAAAAGGTCAAAAATGGGTTTTTAGAATTGTAATAGAACAAT
TTACATTTTTGTGGTTCTGAATCCGATGAATAT
>MY5267_Hencina_CerroBolla
CTTTTATATAGCTTTTGTAATTGCTGTTTTCAGTCGTATTCCATTTGTATTCCTTTACAT
GTATCTTATGTGATGAATTTGAAAGTTTTTTTCTTGTTTTGCAGTCAAAATCCCTTTATT
ACATTAATATGAGCATTCTGCTGTGTATTCCATGTACAGGTTGATCAGAAAAGCTCAGGT
AAAACTGCTTTACAAGTTGCCAGTCATCAGGGATACTTAGAGATTGTTCGACTACTATTA
GCTGCTGGAAGTAGCATGGAGGTTCAAGATGATGACGGTGATACTGCGCTTCACTATTCA
GCCTTTGGGTAAGTAAATAAACTGAATGCAGTTTTTATTGTTGTTAAAGCAATAACTTTT
AAGATTTACCTTTTGTT-AAAAAGGTCAAAAATGGGTTTTTAGAATTGTAATAGAACAAT
TTACATTTTTGTGGTTCTGAATCC---------
>MY5269_Hexurella_GuadalupeValley
TTTTTTTGGGAGCAATGAAATAATCATTTTTATTCCCTTTCCATTTGTATTCCTTTTTAT
GTATCTTATCTGATGAATTTGAATGCTTTTTTCTTGTTTTGTAGTCAAAATCCCTTTATT
ACATTAATATGATCATTCTGCTTTGTATTCCACGTACAGGTTGATCAGAAAAGCTCAGGT
AAAACTGCTTTACAAGTTGCCAGTCATCAGGGATACTTAGAGATTGTTCGACTACTATTA
GCTGCTGGAAGTAGCATGGAGGTTCAAGATGATGACGGTGATACTGCGCTTCACTATTCA
GCCTTTGGGTAAGTAGATAAACTGAATGCAGTTTTTATTGTTGTTAAAGCAATA---TTT
AAGATTTACCTTTTGTT-AAAAAGATCAAAAATGGGTTTTTGGAATTGTAATGGAACAAT
TCACATTTTTGTGGTTCGGAATCTGATGAATTT
>MY5271_Hexurella_GuadalupeValley
TTTTTTTGGGAGCAATGAAATAATCATTTTTATTCCCTTTCCATTTGTATTCCTTTTTAT
GTATCTTATCTGATGAATTTGAATGCTTTTTTCTTGTTTTGTAGTCAAAATCCCTTTATT
ACATTAATATGAGCATTCTGCTGTGTATTCCATGTACAGGTTGATCAGAAAAGCTCAGGT
AAAACTGCTTTACAAGTTGCCAGTCATCAGGGATACTTAGAGATTGTTCGACTACTATTA
GCTGCTGGAAGTAGCATGGAGGTTCAAGATGATGACGGTGATACTGCGCTTCACTATTCA
GCCTTTGGGTAAGTAGATAAACTGAATGCAGTTTTTATTGTTGTTAAAGCAATAACTTTT
AAGATTTA----------------------------------------------------
----------GTGGTTTGGAATCGGATGAATTT
>MY5276_Hexurella_SanPedro_Martir
TTTTTTTGGGAGGAATGAAATAATCATTTTTATTCCCTTTCCATTTGTATTCCTTTGTAT
GTATCTTATCTGATGAAATTGAATGCTTTTTTCTTGTTTTGTAGTCAAAATCCCTTTATT
ACATTAATATGATCGTTCTGCTTTGTATTCCATGTACAGGTTGATCAGAAAAGCTCAGGT
AAAACTGCTTTACAAGTTGCCAGTCATCAGGGATACTTAGAGATTGTTCGACTACTATTA
GCTGCTGGAAGTAGCATGGAGGTTCAAGATGATGACGGTGATACTGCGCTTCACTATTCA
GCCTTTGGGTAAGTAGATAAACTGAATGCAGTTTTTATTGTTGTTAAAGCAATAATGTTT
AAGATTTACCTTTTGTT-AAAAAGGTCAAAAATGGGTTTTTAGAATTGTAATAGAACAAT
TCACATTTTTGCGGTTCGGAATCTGATGAATTT
>MY5277_Hexurella_SanPedro_Martir
TTTTTTTGGGAGGAATGAAATAATCATTTTTATTCCCTTTCCATTTGTATTCCTTTGTAT
GTATCTTATCTGATGAAATTGAATGCTTTTTTCTTGTTTTGTAGTCAAAATCCCTTTATT
ACATTAATATGATCGTTCTGCTTTGTATTCCATGTACAGGTTGATCAGAAAAGCTCAGGT
AAAACTGCTTTACAAGTTGCCAGTCATCAGGGATACTTAGAGATTGTTCGACTACTATTA
GCTGCTGGAAGTAGCATGGAGGTTCAAGATGATGACGGTGATACTGCGCTTCACTATTCA
GCCTTTGGGTAAGTAGATAAACTGAATGCAGTTTTTATTGTTGTTAAAACAATAATGTTT
AAGATTTACCTTTTGTT-AAAAAGGTCAAAAATGGGTTTTTAGAATTGTAATAGAACAAT
TCACATTTTTGCGGTTCGGAATCTGATGAAT--
>MY5280_Hexurella_ArroyoSalado
TTTTTTCAGGAGCAACAAAATAATCGTTTTTATTCCCTTTCCATTTGTATTCCTTTGCAT
GTATCTTATC---TGAATTTTATTGCTTTTTTCTTGTTTTGTAGTCAAAATCCAGGTATT
ACATTAATATGAGCATTCTGCTTTGTATTCCATGTACAGGTTGATCAGAAAAGCTCAGGT
AAAACTGCTTTACAAGTTGCCAGTCATCAGGGATACTTAGAGATTGTTCGATTACTTTTA
GCTGCTGGAAGTAGCATGGAGGTTCAAGATGATGATGGTGATACTGCGCTTCACTATTCA
GCCTTTGGGTAAGTAGATAAACTGAATGCAGTTTTTATTGTTGTTAAAGCGATAACTTTT
GAGATTTACCTTTTGTT-AAAAAAGTCAAAAATAGGTTTTTAGAATTGTAATAGAACAGT
TCGCAATTTTGTGGTTCCAAATCCCATGAATTT
>MY5282_Hexurella_ArroyoSalado
--------------------------------------TTCCATTTGTATTCCTTTGCAT
GTATCTTATC---TGAATTTTATTGCTTTTTTCTTGTTTTGTAGTCAAAATCCAGGTATT
ACATTAATATGAGCATTCTGCTTTGTATTCCATGTACAGGTTGATCAGAAAAGCTCAGGT
AAAACTGCTTTACAAGTTGCCAGTCATCAGGGATACTTAGAGATTGTTCGATTACTTTTA
GCTGCTGGAAGTAGCATGGAGGTTCAAGATGATGATGGTGATACTGCGCTTCACTATTCA
GCCTTTGGGTAAGTAGATAAACTGAATGCAGTTTTTATTGTTGTTAAAGCGATAACTTTT
GAGATTTACCTTTTGTT-AAAAAAGTCAAAAATAGGTTTTTAGAATTGTAATAGAACAGT
TCGCAATTTTGTGGTTCCAAATCCCATGAATTT
>MY5286_Hrupicola_SweetwaterSpr_OrdMtn
TTTTTTTGGGAGCAATAAAATAATCGTTTTTATTTCCTTTCCATTTGTATTCCTTTGCAT
GTATCTTATC---TGAATTTTAATCCTTTTTTCTTGTCTTGTAGTCGAAATCCATTTATT
ACGTTAATATGAGCATTTTGCTTTGTATTCCATATACAGGTTGATCAGAAAAGCTCAGGT
AAAACTGCTTTACAAGTTGCCAGTCATCAGGGATACTTAGAGATTGTTCGATTACTATTA
GCTGCTGGAAGTAGCATGGAGGTTCAAGATGATGACGGTGATACTGCGCTTCACTATTCA
GCCTTTGGGTAAGTAGATAAACTGAATGCAGTTTTTATTGTTGTTAAAGCGATAACTTTC
AAGATTTACCTTTTGTT-AAAAAGGTC-AAAATGGGTTTTTAGAATTGTAATAGAACAGT
TCATATTTTTGTGGTTCCAAATCCGATGAATTT
>MY5287_Hrupicola_SweetwaterSpr_OrdMtn
-----TTGGGAGCAATAAAATAATCGTTTTTATTTCCTTTCCATTTGTATTCCTTTGCAT
GTATCTTATC---TGAATTTTAATCCTTTTTTCTTGTCTTGTAGTCGAAATCCATTTATT
ACGTTAATATGAGCATTTTGCTTTGTATTCCATATACAGGTTGATCAGAAAAGCTCAGGT
AAAACTGCTTTACAAGTTGCCAGTCATCAGGGATACTTAGAGATTGTTCGATTACTATTA
GCTGCTGGAAGTAGCATGGAGGTTCAAGATGATGACGGTGATACTGCGCTTCACTATTCA
GCCTTTGGGTAAGTAGATAAACTGAATGCAGTTTTTATTGTTGTTAAAGCGATAACTTTC
AAGATTTACCTTTTGTT-AAAAAGGTC-AAAATGGGTTTTTAGAATTGTAATAGAACAGT
TCATATTTTTGTGGTTCCAAATCCGATGAATTT
>MY5288_Hrupicola_Deadman_Hills
TTTTTTGGGGAGCAATGAAATAATCGTTTTTATTCTCTTTCCATTTGTATTCTTTTGCAT
GTATCTTATC---TGAATTTTAATCCTTTTTTCTTGTTTTGTAGTCAAAATCCATTTATT
ACATTAATATGAGCATTCTGCTTTGTATTCCATGTACAGGTTGATCAGAAAAGCTCAGGT
AAAACTGCTTTACAAGTTGCCAGTCATCAGGGGTACTTAGAGATTGTTCGATTACTATTA
GCTGCTGGAAGTAGCATGGAGGTTCAAGATGATGACGGTGATACTGCGCTTCACTATTCA
GCCTTTGGGTAAGTAGATAAAGTGAATGCAGTTTTTATTGTTGTTAAAGCGATAACTTTT
AAGATTTACCTTTTGTT-AAAAAGGTCAAAAATGGGTTTTTAGAATTGTAATAGAACAGT
TCACATTTTTGTGGTTCCAAATCCGATGAATTT
>MY5289_Hrupicola_Deadman_Hills
TTTTTTGGGGAGCAATGAAATAATCGTTTTTATTCCCTTTCCATTTGTATTCTTTTGCAT
GTATCTTATC---TGAATTTTAATCCTTTTTTCTTGTTTTGTAGTCAAAATCCATTTATT
ACATTAATATGAGCATTCTGCTTTGTATTCCATGTACAGGTTGATCAGAAAAGCTCAGGT
AAAACTGCTTTACAAGTTGCCAGTCATCAGGGGTACTTAGAGATTGTTCGATTACTATTA
GCTGCAGGAAGTAGCATGGAGGTTCAAGATGATGACGGTGATACTGCGCTTCACTATTCA
GCCTTTGGGTAAGTAGATAAAGTGAATGCAGTTTTTATTGTTGTTAAAGCGATAACTTTT
AAGATTTACCTTTTGTT-AAAAAGGTCAAAAATGGGTTTTTAGAATTGTAATAGAACAGT
TCACATTTTTGTGGTTCCAAATCCGATGAATTT
>MY5309_Hapachea_JohnnyLyon_Hills
TTTTTTTGGAAGCAATGACATAATCGTTTCTATTTCCTTTCCATTTGAATTCCTTTTCAT
GTATCTTATCTGATGAATTTTAATGCTTTTTTCTCGTTTTGTAGTCAAAATTCATTTATT
ACATTA------GCATTCTGCTTTGTATTCCATGTACAGGTTGATCAGAAAAGCTCAGGT
AAAACTGCTTTACAAGTTGCCAGTCATCAGGGATACTTAGAGATTGTTCGATTACTATTA
GCTGCTGGAAGTAGCATGGAGGTTCAAGATGATGACGGTGACACTGCGCTTCACTATTCA
GCCTTTGGGTAAGTAGATAAACTGAATGCAGTTTTTATTGTTGTTAAAGTGATAACTTTT
AAAATTTATCTTTTGTTAAAAAAAGTCGGAAATGGGTTTTTACAATTGTAATAGAGCAAG
GGTCTCATGTGAGGTTCCAAATTCAATGAATTT
>MY5310_Hexurella_AntelopeCyn_CerbatMtns
TTTTTTTGGAAGAAATGACACAATCACTTCTATTCCCTTTCCGTTTGTATTCCTTTGCAT
GTATCTTATCTGATGAATTT-AATGGTTTTTTCTTATTTTGTAGTCAAAATCCATTTATT
ACATTAATAAGAGCATTCTGCTTTGTATTCCATGTGCAGGTTGATCAGAAAAGCTCAGGT
AAAACTGCTTTACAAGTTGCCAGTCATCAAGGATACTTAGAGATTGTTCGATTACTATTA
GCTGCTGGAAGTAGCATGGAGGTTCAAGATGATGATGGTGACACTGCGCTTCACTATTCA
GCCTTTGGGTAAGTAGATAAACTGAATGCAGTTTTTATTGTTGTTAAAGTGATAACTTTT
AAGATTTATCTTTTGTTAAAAAAGGTCAACAATGAGTTTTTTCAATTGTAATAGAGTAAT
TGTCTCATGTGAGGTTCCAAATTCAATAGATAT
>MY5311_Hexurella_AntelopeCyn_CerbatMtns
TTTTTTTGGAAGAAATGACACAATCACTTCTATTCCCTTTCCGTTTGTATTCCTTTGCAT
GTATCTTATCTGATGAATTT-AATGGTTTTTTCTTATTTTGTAGTCAAAATCCATTTATT
ACATTAATAAGAGCATTCTGCTTTGTATTCCATGTGCAGGTTGATCAGAAAAGCTCAGGT
AAAACTGCTTTACAAGTTGCCAGTCATCAAGGATACTTAGAGATTGTTCGATTACTATTA
GCTGCTGGAAGTAGCATGGAGGTTCAAGATGATGATGGTGACACTGCGCTTCACTATTCA
GCCTTTGGGTAAGTAGATAAACTGAATGCAGTTTTTATTGTTGTTAAAGTGATAACTTTT
AAGATTTATCTTTTGTTAAAAAAGGTCAACAATGAGTTTTTTCAATTGTAATAGAGTAAT
TGTCTCATGTGAGGTTCCAAATTCAATAGATAT
>MY5312_Hexurella_FoxCyn_MusicMtns
TTTTTTTGGAAGAAATGACACAATCACTTCTATTCCCTTTCCGTGTGTATTCCTTTGCAT
GTATCTTATCTGATGAATTT-AATGTTTTTTTCTTGTTTTGTAGTCAAAATCCATTTATT
ACATTAATAAGAGCATTCTGCTTTGTATTCCATGTGCAGGTTGATCAGAAAAGCTCAGGT
AAAACTGCTTTACAAGTTGCCAGTCATCAAGGATACTTAGAGATTGTTCGATTACTATTA
GCTGCTGGAAGTAGCATGGAGGTTCAAGATGATGATGGTGACACTGCGCTTCACTATTCA
GCCTTTGGGTAAGTAGATAAACTGAATGCAGTTTTGATTGTTGTTAAAGTGATAACTTTT
AAGATTTATCTTTTGTTAAAAAAGGTCAAAAATGCGTTTTTTCAATTGTAATAGAGCAAT
TGTCTCATGTGAGGTTCCAAATTCAATAGATAT
>MY5313_Hexurella_FoxCyn_MusicMtns
TTTTTTTGGAAGAAATGACACAATCACTTCTATTCCCTTTCCGTTTGTATTCCTTTGCAT
GTATCTTATCTGATGAATTT-AATGTTTTTTTCTTATTTTGTAGTCAAAATCCATTTATT
ACATTAATAAGAGCATTCTGCTTTGTATTCCATGTGCAGGTTGATCAGAAAAGCTCAGGT
AAAACTGCTTTACAAGTTGCCAGTCATCAAGGATACTTAGAGATTGTTCGATTACTATTA
GCTGCTGGAAGTAGCATGGAGGTTCAAGATGATGATGGTGACACTGCGCTTCACTATTCA
GCCTTTGGGTAAGTAGATAAACTGAATGCAGTTTTTATTGTTGTTAAAGTGATAACTTTT
AAGATTTATCTTTTGTTAAAAAAGGTCAATAATGAGTTTTTTCAATTGTAATAGAGTAAT
TGTCTCATGTGAGGTTCCAAATTCAATAGATAT
>MY5314_Hexurella_Grasshopper_BrushyMtn
TATTTTTGGAAGAAATGACACAATCACTTCTATTCCCTTTCCGTTTGTATTCCTTTGCAT
GTATCTTATCTGATGAATTT-AATGGTTTTTTCTTGTTTTGTAGTCAAAATCCATTTATT
ACATTAATAAGTGCATTCTGCTTTGTATTCCATGTACAGGTTGATCAGAAAAGCTCAGGT
AAAACTGCTTTACAAGTTGCCAGTCATCAAGGATACTTAGAGATTGTTCGATTATTATTA
GCTGCTGGAAGTAGCATGGAGGTTCAAGATGATGATGGTGACACTGCGCTTCACTATTCA
GCCTTTGGGTAAGTAGATAAACTGAATGCAGTTTTTATTATTGTTAAAGTGATAACTTTT
AAGATTTATCTTTTGTTAAAAAAGGTCAAAAATGAGTTTTTTCAATTGTAATAGAGCAAT
TGTCTCATGTAAGGTTCCAATTTCGATAGATAT
>MY5315_Hexurella_WagonerRd_BradshawMtns
TTTTTTTGGAAGAAATGACATAATCAGTCCTATTCCTTTTCCCTTTGTATTCCTTTGCAT
GTATCTTATCTGATGAATTT-AATGCCTTTTTCTTGCTTTGTAGTCAAAATCCATTTATT
ACATTAATTAGAGCATTCTGCTTTGTATTCCATGTACAGGTTGATCAGAAAAGCTCAGGT
AAAACTGCTTTACAAGTTGCCAGTCATCAGGGATACTTAGAGATTGTTCGACTACTATTA
GCTGCTGGAAGTAGCATGGAGGTTCAAGATGATGACGGTGACACTGCGCTTCACTATTCA
GCCTTTGGGTAAGTAGATAAACTGAATGAAGTTTTTATTGTTGTTAAAGTGATAACTTTT
AAGATTTATCTTTTGGTAAAAAAGATCAAAAATGAGTTTTTTCAATTGTAATAGAGCAAT
TGTCTCATGTGAGGTTCCAAATTCAATGAATAT
>MY5316_Hexurella_WagonerRd_BradshawMtns
TTTTTTTGGAAGAAATGACATAATCAGTCCTATTCCTTTTCCCTTTGTATTCCTTTGCAT
GTATCTTATCTGATGAATTT-AATGCCTTTTTCTTGCTTTGTAGTCAAAATCCATTTATT
ACATTAATTAGAGCATTCTGCTTTGTATTCCATGTACAGGTTGATCAGAAAAGCTCAGGT
AAAACTGCTTTACAAGTTGCCAGTCATCAGGGATACTTAGAGATTGTTCGACTACTATTA
GCTGCTGGAAGTAGCATGGAGGTTCAAGATGATGACGGTGACACTGCGCTTCACTATTCA
GCCTTTGGGTAAGTAGATAAACTGAATGAAGTTTTTATTGTTGTTAAAGTGATAACTTTT
AAGATTTATCTTTTGGTAAAAAAGATCAAAAATGAGTTTTTTAAATTGTAATAGAGCAAT
TGTCTCATGTGAGGTTCCAAATTCAATGAATAT
