# Supplementary material for: ﻿Species delimitation, biogeography, and natural history of dwarf funnel web spiders (Mygalomorphae, Hexurellidae, Hexurella) from the United States / Mexico borderlands
Source: Zookeys. 2023 Jun 14;1167:109–57. doi: 10.3897/zookeys.1167.103463 (PMC10285686; doi:10.3897/zookeys.1167.103463)
Supplement: Supplementary material 3 — Input matrices, analysis log files, and output tree files for nuclear and mitochondrial analyses [file zookeys-1167-109_article-103463__-s003.zip › uce-2001065.fasta]

>MY0059_Hapachea_SantaRitaMtns_MaderaCyn
TATTTTATTGTGGGTTACATATTCAAAAAACTTAAGAGAGGAATTTAAAATCAGTGTTTT
AACTGAGCCATAATCTGCTTGTGTGCATGTTATATAAATTCGATGATGAGCATGTAGTTT
TTCTTTGCTTGGAGCTGAATGAATATGAGCATGGAATCATGGCTATGGCAGTATTCGTTG
CACCCTGCATGTTTTTTTAACAATTTGTTTGTATTTTTATAGTAAATATAATGACAATAA
TGCTAACCTGTTTCAGAATAAGAGGCACAGACCTTTTGGCTCAGTCATAATTGTGGATCA
TTCTAAGCCGCCAGAAGTAAATCTTGGCAGTAACCTTGCTCCAAACGATCGTCATGACTC
CGTCCAAGTTGTAAGCTCCACGTACAGTGAATTGGCACCTGACAACCCAACAACAGGGCA
TTCTAATACTCCCATTGCTATACCTGCAGAAGTGGAAGTGGTTTCAGAAACAAAGTCAGT
ATTTTTTACCTAGTTTAAGAAATTTTTGGCAGTGATGAAAATACAAAAGTAAATTAGAAT
TGTGCTGTATGTGAGAAATGTGTTTTGGAGTACATATGTTACTGAATAACTGGAACTTAC
CAGAAAGAGATGAGCAAGATGGTTAAGCATTTTACATGGCGAAATTAACAA-----TTTG
CTTCAAAATTTTTTGTATAGTCATAACTCATAATTCCAGTATCCTAACATGCATCATATT
CAAAAACCCAG
>MY0139_Hexurella_SanDiego_Guatay
TATTTTATTGTTGGTTACATATTCAAAAAACTTAAGACAGGAATGTAA------------
AACTGAGCCATAATCTGCTTGTATGCATGTTATGTAAATTCAGTGATGAGCATGTAGTTT
TTCTTTGCTTGGAGCTGAATGAATATGAGCATGGAATCGTGGCTATGTTAGTATTCATTG
CACCCTGCATG-TTTTCTAACAATTTTTTTTTATTTGTATAGTAAATGTAATGACAATAA
TGCTAACATATTTCAGAATAAGAGGCACAGACCTTTTGGCTCAGTCATAATTGTGGATCA
TTCTAAGCCGCCAGAAGTAAATCTTGGCAGTAACCTTGCTCCAAACGATCGTCATGACTC
CGTCCAAGTTGTAAGCTCCACGTACAGTGAATTGGCACCTGACAACCCAACAACAGGGCA
TTCTAATACTCCCATTGCTATACCTGCAGAAGTGGAAGTGGTTTCAGAAACAAAGTCAGT
A-TTTTTACCTTGTTTAAGAAGTTTTTGGCAGTGGTGAAAATACAAAAGTAAATTATAAC
TGTGCTGTATGTGAGAAATGTATTTTCAAGTACATATGTAACTGAATAACTGGAACTTAA
CAGAGAGAGATAAACAAAATTGTTAAGCATTTTGCATGCAAAAATCAACAAGTAACTTTG
CTTGAAAATTTTTTTCATATTCA-AACTCATAGTTCTAGTATTTTAACATACTTCCTATT
CAAAAACCCAG
>MY5053_Hexurella_ChiricahuaMtns_PriceCyn
TATTTTATTGTCGGTTACATATTAAAAAAACTTTAGAGAGGAATTTAAAATCAGTGTTTT
AACTGAGCCATAATCTGCTTGTGTGCATGTTATATAAATTCGGTGATGAGCATGTAGTTT
TTCTTTGCTTGGAGCTGAATGAATATGAGCATGGAATCATGGCTATGGCAGTATTCATTG
CACCCTGCATGTTTTTTTAACAATTTGTTTGTATTTTTATAGTAAATATAATGACAATAA
TGCTAACATGTTTCAGAATAAGAGGCACAGACCTTTTGGCTCAGTCATAATTGTGGATCA
TTCTAAGCCGCCAGAAGTAAATCTTGGCAGTAACCTTGCTCCAAACGATCGTCATGACTC
CGTCCAAGTTGTAAGCTCCACGTACAGTGAACTGGCACCTGACAACCCAACAACAGGGCA
TTCTAATACTCCCATTGCTATACCTGCAGAAGTGGAAGTGGTTTCAGAAACAAAGTCAGT
ATTTTTTACCTTGTTTGAGAAATTTTTGGCAGTGGTGAAAATACAAAAGTAAATTATAAT
TGTGCTGTATGTGGGAAATGTGTTTTGGAGTACATATGTTACTGAATAACTGGAACTTAC
CAGAAAGAGATGAGCAAGATGGTTAAGCATTTTACATGGCAAAATTAACAA-----TTTG
CTTCAAAATTTTTTGTATCGTCATAACTCATAATTCCAGTATCCCAACATGCTTCATATT
CAAAAACCCAG
>MY5064_Hexurella_MuleMtns_Escabrosa
TATTTTATTGTCGGTTACATATTCAAAAAACTTTAGAGAGGAATTTAAAATCAGTGTTTT
AACTGAGCCATAATCTGCATGTGTGCATGTTATATAAATTCGGTGATAAGCATGTAGTTT
TT-TTTGCTTGGAGCTGAATGAATATGAGCATGAAATCATGTCTATGGAAGTATTCATTG
CACCCTGCATGTTTTTTTAACAATTTGTTTGTATTTTTATAGTAAATATAATGACAATAA
TGCTAACATGTTTCAGAATAAGAGGCACAGACCTTTTGGCTCAGTCATAATTGTTGATCA
TTCTAAGCCGCCAGAAGTAAATCTTGGCAGTAACCTTGCTCCAAACGATCGTCATGACTC
CGTCCAAGTTGTAAGCTCCACGTACAGTGAACTGGCACCTGACAACCCAACAACAGGGCA
TTCTAATACTCCCATTGCTATACCTGCAGAAGTGGAAGTGGTTTCAGAAACAAAGTCAGT
ATTTTTTACCTTGTTTAAGAAATTTTTGGCAGTGGTGAAAATACAAAAGCAAATTATAAT
TGTGCTGTATGTGAGAAATGTGTTTTGGAGTACATATGTTACTGAATAACTGGAACTT--
----AAGAGATGAACAAGATGGTTAAGCATTTTACATGGCAAAATTAGCGA-----TTTG
CTTCAAAAGTTTTTGTATCGTCATAACTCATAATTCCAGTATCCTAACATGCTTCATATT
CAGAAACCCAG
>MY5071_Hexurella_SantaRitaMtns_AlisoSprings
TATTTTATTGTCGGTTACATATTCGAAAAACTTTAGAGAGGAATTTAAAATCAGTGTTTT
AACTGAGCCATAATCTGCCTGTGTGCATGTTATATAAATTCGGTGATGAGCATGTAGTTT
TTCTTTGCTTGGAGCTGAATGAATATGAGCATGGAATCATGGCTATGGCAGTATTCATTG
TACCCTGCATGTTTTTTTAACAATTTGTTTGTATTCTTATAGTAAATATAATGACAATAA
TGCTAACATGTTTCAGAATAAGAGGCACAGACCTTTTGGCTCAGTCATAATTGTGGATCA
TTCTAAGCCGCCAGAAGTAAATCTTGGCAGTAACCTTGCTCCAAACGATCGTCATGACTC
CGTCCAAGTTGTAAGCTCCACGTACAGTGAACTGGCACCTGACAACCCAACAACAGGGCA
TTCTAATACTCCCATTGCTATACCTGCAGAAGTGGAAGTGGTTTCAGAAACAAAGTCAGT
ATTCTTTACCTTGTTTACAAATTTTTTGGCAGTGGTGAAAATACAAAAGTAAATTATAAT
TGTGCTGTATGTGAGAAATGTGTTTTGGAGTACGTATGTTACTGAATAACTGGAACTTAC
CAGAAAGAGATGAGCAAGATGGTTAAGCATTTTACGTGGCAAAATTAACAA-----TTTG
CTTCAAAATTTTTTGTATCGTCATAACTCATAATTCCAGTATCCTAACATGCTTCATATT
CAAAAATGCAG
>MY5075_Hexurella_ChiricahuaMtns_CaveCrkCyn
---------GTCGGTTACATATTCAAAAAACTTTAGAGAGGAATTTAAAGTCAGTGTTTT
AACTGAGCCATAATCTGCTTGTGTGCATGTTATATAAATTCGGTGATGAGCATGTAGTTT
TTCTTTGCTTGGAGCTGAATGAATATGAGCATGGAATCATGACTATGGCAGTATTCATTG
CACCCTGCATGTTTTTTTAACAATTTATTTGTATTTTTATAGTAAATATAATGACAATAA
TGCTAACATGTTTCAGAATAAGAGGCACAGACCTTTTGGCTCAGTCATAATTGTGGATCA
TTCTAAGCCGCCAGAAGTAAATCTTGGCAGTAACCTTGCTCCAAACGATCGTCATGACTC
CGTCCAAGTTGTAAGCTCCACGTACAGTGAACTGGCACCTGACAACCCAACAACAGGGCA
TTCTAATACTCCCATTGCTATACCTGCAGAAGTGGAAGTGGTTTCAGAAACAAAGTCAGT
ATTTTTTACAGTGTTTAAGAAATTTTTGGCAGTGGTGAAAATACAAAAGTAAATTATAAT
TGTGCTGTATGTGAGAAATGTGTTTTGGAGTACATATGGTACTGAATAACTGGAACTTAC
CCGAAAGAGATGAGCAAGATGGTTAAGCATTTTACATGGCAAAATTAGCAA-----TTTG
CTTCAAAATTTTTTGTATCATCATAACACATAATTCCAGTATCCCAACATGCTTCATATT
CAA---CCCAG
>MY5126_Hexurella_SantaCatalinaMtns_NuggetCyn
TATTTTATTGTCGGTTGCATATTCAAAAAACTTTAGAAAGGAATTTAAAATCAGTGTTTT
AACTGAGCCATAATCTGCTTGTGTGCATGTTATATAAATTCGGTGATGAGCATGTAGTTT
TTCTTTGCTTGGAGCTGAATGAATATGAGCATGGAATCATGGCTATGGCGGTATTCATTG
CACCCTGCATGTTTTTTTAACAATTTGTTTGTATT-TTATAGTACATATAATGACAATAA
TGCTAACATGTTTCAGAATAAGAGGCACAGACCTTTTGGCTCAGTCATAATTGTGGATCA
TTCTAAGCCGCCAGAAGTAAATCTTGGCAGTAACCTTGCTCCAAACGATCGTCATGACTC
CGTCCAAGTTGTAAGCTCCACGTACAGTGAACTGGCACCTGACAACCCAACAACAGGGCA
TTCTAATACTCCCATTGCTATACCTGCAGAAGTGGAAGTGGTTTCAGAAACAAAGTCAGT
ATTTTTTACCTTGTTTAAGAAATTTTTGGCAGTGGTGAAAATACAAAAGTAAATTATAAT
TGTACTGTATGTGAGAAATGTGTTTTGGAGTACATTTGTTACTGAATAACTGGAACTTAC
CAGAAAGAGATGAGCAAGATGGTTAAGCATTTTACATGGCAAAATTAACAA-----TTTG
CTTCAAAATTTTTTGTATCGTCATAACTCATAATTCCAGTATCGTAACATTCTTCATATT
CAAAAACCCAG
>MY5128_Hexurella_WhetstoneMtns_FrenchJoeCyn
------------------------------------------------------------
------------------------------------------------------------
------------------------------------------------------------
------------------------------------------------------------
--------------------------------CTTTTGGCTCAGTCATAATTGTGGATCA
TTCTAAGCCGCCAGAAGTAAATCTTGGCAGTAACCTTGCTCCAAACGATCGTCATGACTC
CGTCCAAGTTGTAAGCTCCACGTACAGTGAACTGGCACCTGACAACCCAACAACAGGGCA
TTCTAATAC---------------------------------------------------
------------------------------------------------------------
------------------------------------------------------------
------------------------------------------------------------
------------------------------------------------------------
-----------
>MY5131_Hexurella_PedregosaMtns_PruneCyn
TATTTTATTGTCGGTTACATATTCAAAAAACTTTAGAGAGGAATTT---GTCAGTGTTTT
AACTGAGCCATAATCTGCTTGTGCGCATGTTATATAAATTCGGTGATGAGCATGTAGTTT
TTCTTTGCTTGGAACTGAATGAATATGAGCATGGAATCATGGCTATGGCAGTATTCATTG
CACCCTGCATGTTTTTTTAACGATTTGTTTGTATTTTTATAGTAAATATAATGACAATAA
TGCTAACATGTTTCAGAATAAGAGGCACAGACCTTTTGGCTCAGTCATAATTGTGGATCA
TTCTAAGCCGCCAGAAGTAAATCTTGGCAGTAACCTTGCTCCAAACGATCGTCATGACTC
CGTCCAAGTTGTAAGCTCCACGTACAGTGAACTGGCACCTGACAACCCAACAACAGGGCA
TTCTAATACTCCCATTGCTATACCTGCAGAAGTGGAAGTGGTTTCAGAAACAAAGTCAGT
ATTTTTTACCTTATTTAGGAAATTGTTGGCAGTGGTGAAAATACAAAAGTAAATTATGAT
TGTGCTGTATGTGAGAAATGTGTTTTGGAGTACATATGTTACTGAATAACTGGAACTTTC
CAGAAAGAGATGAGCAAGATGGTTAAGCATTTTACATGGCAAAATTACCAA-----TTTG
CTTCAAAATTTTTTGTATCGTCATAACTCATAATTCCAGTATCCCAACATGCTTCATATT
CAAAAACCCAG
>MY5132_Hexurella_PedregosaMtns_PruneCyn
TATTTTATTGTCGGTTACATATTCAAAAAACTTTAGAGAGGAATTT---GTCAGTGTTTT
AACTGAGCCATAATCTGCTTGTGTGCATGTTATATAAATTCGGTGATGAGCATGTAGTTT
TTCTTTGCTTGGAACTGAATGAATATGAGCATGGAATCATGGCTATGGCAGTATTCATTG
CACCCTGCATGTTTTTTTAACGATTTGTTTGTATTTTTATAGTAAATATAATGACAACAA
TGCTAACATGTTTCAGAATAAGAGGCACAGACCTTTTGGCTCAGTCATAATTGTGGATCA
TTCTAAGCCGCCAGAAGTAAATCTTGGCAGTAACCTTGCTCCAAACGATCGTCATGACTC
CGTCCAAGTTGTAAGCTCCACGTACAGTGAACTGGCACCTGACAACCCAACAACAGGGCA
TTCTAATACTCCCATTGCTATACCTGCAGAAGTGGAAGTGGTTTCAGAAACAAAGTCAGT
ATTTTTTACCTTATTTAGGAAATTGTTGGCAGTGGTGAAAATACAAAAGTAAATTATGAT
TGTGCTGTATGTGAGAAATGTGTTTTGGAGTACATATGTTACTGAATAACTGGAACTTTC
CAGAAAGAGATGAGCAAGATGGTTAAGCATTTTACATGGCAAAATTACCAA-----TTTG
CTTCAAAATTTTTTGTATCGTCATAACTCATAATTCCAGTATCCCAACATGCTTCATATT
CAAAAACCCAG
>MY5136_Hexurella_MiddlemarchCyn
TATTTTATTGTCGGTTACATATTCAAAAAACTTTAGAGAGGAATTTAAAATCAGTGTTTT
AACTGAGCCATAATCTGCTTGTGCGCATGTTATATAAATTCGGTGATGAGCATGTAGTTT
TTCTTTGCTTGGAGCTGAATGAAAATGAGCATGGAATCATGGCTATGGCAGTATTCATTG
CACCCTGCATGTTTTTTTAACAGTTTATTTGTATTTTTCTGGTAAATATAATGACAATAA
TGCTAACATGTTTCAGAATAAGAGGCACAGACCTTTTGGCTCAGTCATAATTGTGGATCA
TTCTAAGCCGCCAGAAGTAAATCTTGGCAGTAACCTTGCTCCAAACGATCGTCATGACTC
CGTCCAAGTTGTAAGCTCTACGTACAGTGAACTGGCACCTGACAACCCAACAACAGGGCA
TTCTAATACTCCCATTGCTATACCTGCAGAAGTGGAAGTGGTTTCAGAAACAAAGTCAGT
ATTTTTTACCTTGTTTAAGAAATTTTTAGCAGTGGTGAAAATACAAAAGTAAATTATAAT
TGTGCTGTATGTGAGAAATGTGTTTTGGAGTACATATGTTACTGAATAACTGGAACTTAC
CAGAAAGAGATGAGCAAGATGGTTAAGTATTTTACATGGCAAAATTAACAA-----TTTG
CTTCAAAATTTTTTGTATCGTCATAACTCATAATTCCAGTATCCCAACATGTTTCATATT
AAAAAACCCAG
>MY5147_Hexurella_DragoonMtns_NF_345A
TATTTTATTGTCGGTTACATATTCAAAAAACTTTGGAGAGGAATTTAAAATCAGTGTTTT
AACTGAGCCATAATCTGCTTGTGTGCATGTTATATAAATTCGGTGATGAGCATGTAGTTT
TTCTTTGCTTGGAGCTGAATGAAAATGAGCATGGAATCATGGCTATGGCAGTATTCATTG
CACCCTGCATGTTTTTTTAACAGTTTATTTGTATTTTTATGGTAAATATAATGACAATAA
TGCTAACATGTTTCAGAATAAGAGGCACAGACCTTTTGGCTCAGTCATAATTGTGGATCA
TTCTAAGCCGCCAGAAGTAAATCTTGGCAGTAACCTTGCTCCAAACGATCGTCATGACTC
CGTCCAAGTTGTAAGCTCTACGTACAGTGAACTGGCACCTGACAACCCAACAACAGGGCA
TTCTAATACTCCCATTGCTATACCTGCAGAAGTGGAAGTGGTTTCAGAAACAAAGTCAGT
ATTTTTTACCTTGTTTAAGAAATTTTTAGCAGTGGTGAAAATACAAAAGTAAATTATAAT
TGTGCTGTATGTGAGAAATGTGTTTTGGAGTACATATGTTACTGAATAACTGGAACTTAC
CAGAAAGAGATGAGCAAGATGGTTAAGTATTTTACATGGCAAAATTAACAA-----TTTG
CTTCAAAATTTTTTGTATCGTCATAACTCATAATTCCAGTATCCCAACATGTTTCATATT
AAAAAACCCAG
>MY5152_Hexurella_WhetstoneMtns_ApacheCyn
TATTTTATTGTCGGTTACATATTCAAAAAAAATTTGAGAGGAATTTAAAATCAGTGTTTT
AACTGAGCCATAATCTGCTTGTGTGCATGTTATATAAATTCGGTGATGAGCATGTAGTTT
TTCTTTGCTTGGAGCTGAATGAATATGAGCATGGAATCATGGCTATGGCAGTATTCATTG
CACCCTGCATGTTTTTTTAACAATTTGTTTGTATTTTTATAGTAAATATAATGACAATAA
TGCTAACATGTTTCAGAATAAGAGGCACAGACCTTTTGGCTCAGTCATAATTGTGGATCA
TTCTAAGCCGCCAGAAGTAAATCTTGGCAGTAACCTTGCTCCAAACGATCGTCATGACTC
CGTCCAAGTTGTAAGCTCCACGTACAGTGAACTGGCACCTGACAACCCAACAACAGGGCA
TTCTAATACTCCCATTGCTATACCTGCAGAAGTGGAAGTGGTTTCAGAAACAAAGTCAGT
ATTTTTTACCTTGTTTAAGAAATTTTTGGCAGTGGTGAAAATACAAAAGTAAATTATAAT
TGTGCTGTATGTGAGAAATGTGTTTTGGAGTACATATGTTACTGAATAACTGGAACTTAC
CAGAAAGAGATGAGCAAGATGGTTAAGCATTTTACATGGAAAAATTAACAA-----TTTG
CTTCAAAATTTTTTGTATCGTCATAACTCATAATTCCAGTATCCTAACATGCTTAATATT
CAAAAACGCAG
>MY5154_Hexurella_SantaRitaMtns_AdobeCyn
TATTTTATTGTCGGTTACATATTCAGAAAACTTCAGAGAGGAATTTAAAATCAGTGTTTT
AACTGAGCCATAATCTGCTTGTGTGCATGTTATATAAATTCGGTGATGAGCATGTAGTTT
TTCTTTGCTTGGAGCTGAATGAATATGAGCATGGAATCATGGCTATGGCAGTATTCATTG
CACCCTGCATGTTTTTTTAACAATTTGTTTGTATTTTTGTAGTAACTATAATGACAATAA
TGCTAACATGTTTCAGAATAAGAGGCACAGACCTTTTGGCTCAGTCATAATTGTGGATCA
TTCTAAGCCGCCAGAAGTAAATCTTGGCAGTAACCTTGCTCCAAACGATCGTCATGACTC
CGTCCAAGTTGTAAGCTCCACGTACAGTGAACTGGCACCTGACAACCCAACAACAGGGCA
TTCTAATACTCCCATTGCTATACCTGCAGAAGTGGAAGTGGTTTCAGAAACAAAGTCAGT
ATTTTTTACCTTGTTTAAGAAATTTTTGGCAGTGGTGAAAATACAAAAGTAAATTATAAT
TGTGCTGTATGTGAGAAATGTGTTTTGGAGTACATATGTTACTGAATAACTGGAACTTAC
CAGAAAGAGATGAGCTAGATGGTTAAGCATTTTACATGGCAAAATTAACTA-----ATTG
CTTCAAAATTTTCTGTATCGTCATAACTCATAATTCCAGTATCCTAACATGCTTCATATT
CAAAAACCCAG
>MY5157_Hexurella_SantaCatalinaMtns_Redington
TATTTTATTGTCGGTTACATGTTCAAAAAACTTCAGAGAGGAATTTAAAATCAGTGTTTT
AACTGAGCCATAATCTGCTTGTGTGCATGTTATATAAATTCGGTGATGAGCATGTAGTTT
TTCTTTGCTTGGAGCTGAATGAATATGAGCATGGAATCATGGCTATGGCAGTATTCATTG
CACCTTGCATGTTTTTTTAACAATTTGTTTGTATTTTTATAGTAAATATAATGACAATAA
TGCTAACATGTTTCAGAATAAGAGGCACAGACCTTTTGGCTCAGTCATAATTGTGGATCA
TTCTAAGCCGCCAGAAGTAAATCTTGGCAGTAACCTTGCTCCAAACGATCGTCATGACTC
CGTCCAAGTTGTAAGCTCCACGTACAGTGAACTGGCACCTGACAACCCAACAACAGGGCA
TTCTAATACTCCCATTGCTATACCTGCAGAAGTGGAAGTGGTTTCAGAAACAAAGTCAGT
ATTTTTTACCTTGTTTAAGAAATTTTTGGCAGTGGTGAAAATACAAAAGTAAATTATAAT
TGTGCTGTATGTGAAAAATGTGTTTTGGAGTACATATGTTACTGAATAACTGGAACTTAC
CAGAAAGAGATGAGCAAGATGGTTAGGCATTTTGCTTGGCAAAATTAACAA-----TTTG
CTTCACAATTTTTTGTATCGTCATAACTCATAATTCCAGTATCCTAATATGCTTCATATT
CAAAAAC----
>MY5164_Hrupicola_Temecula
--------TGTTGGTTACATATTCAAAAAACTTAAGACAGGAATGAAA------------
AACTGAGCCATAATCTGCTTGTATGCATGTTATGCAAATTCAGTGATGAGCATGTAGTTT
TTCTTTGCTTGGCGCTGAATGAATATGAGCATGAAATCGTGGCTATGTTAGTATTCATTG
CACCCTGCATG-TTTTCTAACAATTTTTTTTTATTTTTATAGTAAATGTAATGACAATAA
TGCTAACATATTTCAGAATAAGAGGCACAGACCTTTTGGCTCAGTCATAATTGTGGATCA
TTCTAAGCCGCCAGAAGTAAATCTTGGCAGTAACCTTGCTCCAAACGATCGTCATGACTC
CGTCCAAGTTGTAAGCTCCACGTACAGTGAACTGGCACCTGACAACCCAACAACAGGGCA
TTCTAATACTCCCATTGCTATACCTGCAGAAGTGGAAGTGGTTTCAGAAACAAAGTCAGT
A-TTTTTACCTTGTTTGAAAAGTTTTTGGCAGTGGTGAAAATACAAAAGTAAATTATAAC
TGTGCTGTATGTGAGAAATGTATTTTCAAGTACATATGTAACTGAATAACTGGAACTTAA
CAGAGAGAGAGAAGCAAAATTGTTAAGCATTTTACATGCAAAAATTAGCAAGTAACTTTG
CTTGAAAATTTTTTTTATATT-------------------------ACATGCTTCCTAAT
CAAAA-CCCAG
>MY5165_Hrupicola_Temecula
-----------------------------------GACAGGAATGAAA------------
AACTGAGCCATAATCTGCTTGTATGCATGTTATGCAAATTCAGTGATGAGCATGTAGTTT
TTCTTTGCTTGGCGCTGAATGAATATGAGCATGAAATCGTGGCTATGTTAGTATTCATTG
CACCCTGCATG-TTTTCTAACAATTTTTTTTTATTTTTATAGTAAATGTAATGACAATAA
TGCTAACATATTTCAGAATAAGAGGCACAGACCTTTTGGCTCAGTCATAATTGTGGATCA
TTCTAAGCCGCCAGAAGTAAATCTTGGCAGTAACCTTGCTCCAAACGATCGTCATGACTC
CGTCCAAGTTGTAAGCTCCACGTACAGTGAACTGGCACCTGACAACCCAACAACAGGGCA
TTCTAATACTCCCATTGCTATACCTGCAGAAGTGGAAGTGGTTTCAGAAACAAAGTCAGT
A-TTTTTACCTTGTTTGAAAAGTTTTTGGCAGTGGTGAAAATACAAAAGTAAATTATAAC
TGTGCTGTATGTGAGAAATGTATTTTCAAGTACATATGTAACTGAATAACTGGAACTTAA
CAGAGAGAGAGAAGCAAAATTGTTAAGCATTTTACATGCAAAAATTAGCAAGTAACTTTG
CTTGAAAATTTTTTTTATATTCA-AATTCATAGCTCCAGTATTATGACATGCTTCC----
-----------
>MY5175_Hapachea_HarshawRd_PatagoniaMtns
TATTTTATTGTCGGTTACATATTCAAAAAACTTTAGAGAGGAATTTAAAATCAGTGTTTT
AACTGAGCCATAATCTGCCTGTGTGCATGTTATTTAAATTCGGTGATGAGCATGTAGTTT
TTCTTTGCTTGGAGCTGAATGAATATGAGAATTGAATCATGGCTATGGCAGTATTCATTG
CACCCTGCATGTTTTTTTAACAATTTGTTTGTATTTTTATAGTAAATATAATGACAATAA
TGCTAACATGTTTCAGAATAAGAGGCACAGACCTTTTGGCTCAGTCATAATTGTGGATCA
TTCTAAGCCGCCAGAAGTAAATCTTGGCAGTAACCTTGCTCCAAACGATCGTCATGACTC
CGTCCAAGTTGTAAGCTCCACGTACAGTGAACTGGCACCTGACAACCCAACAACAGGGCA
TTCTAATACTCCCATTGCTATACCTGCAGAAGTGGAAGTGGTTTCAGAAACAAAGTCAGT
ATTTTTTACCTTGTTTAAGAAATTTTTGGCAGTGGTGAAAATACAAAAGTAAATTATAAT
TGTGCTGTATGTGAGAAATGTGTTTTGGAGTACATATGTTACTGAATAACTGGAACTTAC
CAGAAAGAGGTGAGCAAGATGGTTAAGCATTTTACATGGCAAAATTAACAA-----TTTG
CTTCAAAATTTTTTTTATCGTCATAACTCATAATTCCAGTATCCTAACATGCTTCATATT
CAAAAAAGCAG
>MY5180_Hapachea_MustrangPk_MustangMtns
TATTTAATTGTCGGTTACATATTCAAAAAACTTTAGAGAGTAATTTAAAATCAGTGTTTT
AACTGAGCCATAATCTGCTTGTGTGCATGTTATATAAATTCGGTGATGAGCATGTAGTTT
TTCTTTGCTTGGAGCTCAATGAATATGAGCATGGAATCATGGCTATGGCAGTATTCATTG
CACCCTGCATGTATTTTTAACAATTTGTTTGTATTTTTATAGTAAATATAATGACAATAA
TGCTAACATGTTTCAGAATAAGAGGCACAGACCTTTTGGCTCAGTCATAATTGTGGATCA
TTCTAAGCCGCCAGAAGTAAATCTTGGCAGTAACCTTGCTCCAAACGATCGTCATGACTC
CGTCCAAGTTGTAAGCTCCACGTACAGTGAACTGGCACCTGACAACCCAACAACAGGGCA
TTCTAATACTCCCATTGCTATACCTGCAGAAGTGGAAGTGGTTTCAGAAACAAAGTCAGT
ATTTTTTACCTTGTTTAAGAAATTTTTGGCAGTGGTGAAAATACAAAAGTAAATTATAAT
TGTGCTGTATGTGAGAAATGTGTTTTGGAGTACATATGTTACTGAATAACTGGAACTTAC
CAGAAAGAGATGAGCAAGATGGTTAAGCATTTTACATGGAAAAATGAACAA-----TTTG
CTTCAAAATTTTTTGTATTGTCATAACTCATAATTCCAGTATCCTAACATGCTTCATATT
CAAAAACGCAG
>MY5181_Hapachea_MustrangPk_MustangMtns
TATTTAATTGTCGGTTACATATTCAAGAAACTTTAGAGAGTAATTTAAAATCAGTGTTTT
AACTGAGCCATAATCTGCTTGTGTGCATGTTATATAAATTCGGTGATGAGCATGTAGTTT
TTCTTTGCTTGGAGCTCAATGAATATGAGCATGGAATCATGGCTATGGCAGTATTCATTG
CACCCTGCATGTTTTTTTAACAATTTGTTTGTATTTTTATAGTAAATATAATGACAATAA
TGCTAACATGTTTCAGAATAAGAGGCACAGACCTTTTGGCTCAGTCATAATTGTGGATCA
TTCTAAGCCGCCAGAAGTAAATCTTGGCAGTAACCTTGCTCCAAACGATCGTCATGACTC
CGTCCAAGTTGTAAGCTCCACGTACAGTGAACTGGCACCTGACAACCCAACAACAGGGCA
TTCTAATACTCCCATTGCTATACCTGCAGAAGTGGAAGTGGTTTCAGAAACAAAGTCAGT
ATTTTTTACCTTGTTTAAGAAATTTTTGGCAGTGGTGAAAATACAAAAGTAAATTATAAT
TGTGCTGTATGTGAGAAATGTGTTTTGGAGTACATATGTTACTGAATAACTGGAACTTAC
CAGAAAGAGATGAACAAGATGGTTAAGCATTTTACATGGAAAAATTAACAA-----TTTG
CTTCAAAATTTTTTGTATTGTCATAACTCATAATTCCAGTATCCTAACATGCTTCATATT
AAAAAACGCAG
>MY5193_Hapachea_HarshawRd_PatagoniaMtns
TATTTTATTGTCGGTTACATATTCAAAAAACTTTAGAGAGGAATTTAAAATCAGTGTTTT
AACTGAGCCATAATCTGCCTGTGTGCATGTTATTTAAATTCGGTGATGAGCATGTAGTTT
TTCTTTGCTTGGAGCTGAATGAATATGAGAATTGAATCATGGCTATGGCAGTATTCATTG
CACCCTGCATGTTTTTTTAACAATTTGTTTGTATTTTTATAGTAAATATAATGACAATAA
TGCTAACATGTTTCAGAATAAGAGGCACAGACCTTTTGGCTCAGTCATAATTGTGGATCA
TTCTAAGCCGCCAGAAGTAAATCTTGGCAGTAACCTTGCTCCAAACGATCGTCATGACTC
CGTCCAAGTTGTAAGCTCCACGTACAGTGAACTGGCACCTGACAACCCAACAACAGGGCA
TTCTAATACTCCCATTGCTATACCTGCAGAAGTGGAAGTGGTTTCAGAAACAAAGTCAGT
ATTTTTTACCTTGTTTAAGAAATTTTTGGCAGTGGTGAAAATACAAAAGTAAATTATAAT
TGTGCTGTATGTGAGAAATGTGTTTTGGAGTACATATGTTACTGAATAACTGGAACTTAC
CAGAAAGAGGTGACCAA-ATAGTTAAGCATTTTACATGGCAAAATTAACAA-----TTTG
CTTCAAAAGTTTTTTTATCGTCATAACTCATAATTCCAGTATCCTAACATGCTTCATATT
CAAAAAAGCAG
>MY5194_Hapachea_Ordsummit_MtOrd
TATTTTATTGTTGGTTACATATTCAAAAAATTGTAGACAGGAATGTAAAATCAGTGTTTT
AACTGAGCCATAATCTGCTTGTATGCATGTTATATAAATTCAGTGATGGGCATGTAGTTT
TTCTTTGCTTGGAGCTGAATGAATATGAGCATGGAATCATGGCTATGGCAGTATTCATTG
CACCCTGCATGTTTTTTTAACAATTTGTTTGTATTTTTATAGTAAACGTAATCATAATAA
TGCTAACATATTTCAGAATAAGAGGCACAGACCTTTTGGCTCAGTCATAATTGTGGATCA
TTCTAAGCCGCCAGAAGTAAATCTTGGCAGTAACCTTGCTCCAAACGATCGTCATGACTC
CGTCCAAGTTGTAAGCTCCACGTACAGTGAACTGGCACCTGACAACCCAACAACAGGGCA
TTCTAATACTCCCATTGCTATACCTGCAGAAGTGGAAGTGGTTTCAGAAACAAAGTCAGT
ATTTTTTACCTTGTTTAAAAAATTTTTGGCAGTGGTGAAAATACAAAAGTAAATTATAAT
TGTGCTGTATGTGAGAAATGTGTTTTGAAGTACATATGTTACTGAATAACTGGAACTTAC
CAGAAAGAGATGAGCAAGATGGTTAAGCATTTTACATGCAAAAATTAACAAGTAACATTG
CTTCAAAATTTTTTAAATCGTCA-------TAACTCTAGTATCCTAACCTGTTTCATATT
CAAAAACCCAG
>MY5195_Hapachea_Ordsummit_MtOrd
---------------------------AAATTGTAGACAGGAATGTAAAATCAGTGTTTT
AACTGAGCCATAATCTGCTTGTATGCATGTTATATAAATTCAGTGATGGGCATGTAGTTT
TTCTTTGCTTGGAGCTGAATGAATATGAGCATGGAATCATGGCTATGGCAGTATTCATTG
CACCCTGCATGTTTTTTTAACAATTTGTTTGTATTTTTATAGTAAACGTAATCATAATAA
TGCTAACATATTTCAGAATAAGAGGCACAGACCTTTTGGCTCAGTCATAATTGTGGATCA
TTCTAAGCCGCCAGAAGTAAATCTTGGCAGTAACCTTGCTCCAAACGATCGTCATGACTC
CGTCCAAGTTGTAAGCTCCACGTACAGTGAACTGGCACCTGACAACCCAACAACAGGGCA
TTCTAATACTCCCATTGCTATACCTGCAGAAGTGGAAGTGGTTTCAGAAACAAAGTCAGT
ATTTTTTACCTTGTTTAAAAAATTTTTGGCAGTGGTGAAAATACAAAAGTAAATTATAAT
TGTGCTGTATGTGAGAAATGTGTTTTGAAGTACATATGTTACTGAATAACTGGAACTTAC
CAGAAAGAGATGAGCAAGATGGTTAAGCATTTTACATGCAAAAATTAACAAGTAACATTG
CTTCAAAATTTTTTAAATCGTCA-------TAACTCTAGTATCCTAACCTGTTTCATATT
CAAAAACCCAG
>MY5266_Hencina_CerroBolla
TATTTTATTGTTGGTTACATATTCGAAAAACTTTAGACAGGAATGTAAAATCAGTGTTTT
AACTGAGCCATAATCTGCTTGTATGCATGTTACGTAAATTCAGTGATGAGCATGTAGTTT
TTCTTTGCTTGGCGCTGAATGAATATGAGCATGGAATCGTGGCTATGGCAGTGTTCATTG
CACCCTGCATG-TTTTCTAACAGTTTTTTTT-ATTTTTATAGTAAATGTAATGACAATAA
TGCTAACATGTTTCAGAATAAGAGGCACAGACCCTTTGGCTCAGTCATAATTGTGGATCA
TTCTAAGCCGCCAGAAGTAAATCTTGGCAGTAACCTTGCTCCAAACGATCGTCATGACTC
CGTCCAAGTTGTAAGCTCCACATACAGTGAACTGGCACCTGACAACCCAACAACAGGGCA
TTCTAATACTCCCATTGCTATACCTGCAGAAGTGGAAGTGGTTTCTGAAACAAAGTCAGT
A-TTTTTACCTTGTTTAAGAAATTTTTGGCAATGGTGAAGATACAAAAGTGAAATAAAAT
TGTGCTGTATGTGAAAAATGTA-TTTCAAGTACATATGTAACTGAATAACTGGAACTTAA
CAAAGAGAGATAAGCACAATTGTTAAGCATTTTACATACAAAAATTAACAAATAACTTAG
CTTGAAAATTGTTTTTATATTCA-AACTCATAGTTCCAGTACCATAACATGCTTCCTATT
CAAAAACCCAG
>MY5267_Hencina_CerroBolla
TATTTTATTGTTGGTTACATATTCGAAAAACTTTAGACAGGAATGTAAAATCAGTGTTTT
AACTGAGCCATAATCTGCTTGTATGCATGTTACGTAAATTCAGTGATGAGCATGTAGTTT
TTCTTTGCTTGGCGCTGAATGAATATGAGCATGGAATCGTGGCTATGGCAGTGTTCATTG
CACCCTGCATG-TTTTCTAACAGTTTTTTTT-ATTTTTATAGTAAATGTAATGACAATAA
TGCTAACATGTTTCAGAATAAGAGGCACAGACCCTTTGGCTCAGTCATAATTGTGGATCA
TTCTAAGCCGCCAGAAGTAAATCTTGGCAGTAACCTTGCTCCAAACGATCGTCATGACTC
CGTCCAAGTTGTAAGCTCCACATACAGTGAACTGGCACCTGACAACCCAACAACAGGGCA
TTCTAATACTCCCATTGCTATACCTGCAGAAGTGGAAGTGGTTTCTGAAACAAAGTCAGT
A-TTTTTACCTTGTTTAAGAAATTTTTGGCAATGGTGAAGATACAAAAGTGAAATAAAAT
TGTGCTGTATGTGAAAAATGTA-TTTCAAGTACATATGTAACTGAATAACTGGAACTTAA
CAAAGAGAGATAAGCACAATTGTTAAGCATTTTACATACAAAAATTAACAAATAACTTAG
CTTGAAAATTGTTTTTATATTCA-AACTCATAGTTCCAGTACCATAACATGCTTCCTATT
CAAAAACCCAG
>MY5269_Hexurella_GuadalupeValley
TATTTTATTGTTGGTTACATATTCAAAAAACTTTAGACAGGAATGTAAAATCAGTGTTTT
AACTGAGCCATAATCTGCTTGTATGCATGTTATGTTAATTCAGTGATGAGCATGTAGTTT
TTCTTTGCTTGGCGCTGAATGAATATGAGCATGGAATCATGGCTATGGCAGTGTTCATTG
CACCCTGCATG-TTTTCTAACAGTTTTTTTTTATTTTTATAGTAAATGTAATGACAATAA
TGCTAACATGTTTCAGAATAAGAGGCACAGACCCTTTGGCTCAGTCATAATTGTGGATCA
TTCTAAGCCGCCAGAAGTAAATCTTGGCAGTAACCTTGCTCCAAACGATCGTCATGACTC
CGTCCAAGTTGTAAGCTCCACATACAGTGAACTGGCACCTGACAACCCAACAACAGGGCA
TTCTAATACTCCCATTGCTATACCTGCAGAAGTGGAAGTGGTTTCTGAAACAAAGTCAGT
A-TTTTTACCTTGTTTAAGAAATTTTTGGCAATGGTGAAAATACAAAAGTGAAATGAAAT
TGTGCTGTTTGTGAGAAATGTATTTTCAAGTACATATGTAACTGAATAACTGGAACTTAA
CAAAGAGAGATAAGCACAATTGTTAAGCATTTTACATGCAAAAATTAACAAATAACTCAG
CTTGAAAATTGTTTTTATATTCA-AACTCATAGTTCCAGTACCATAACATGCTTCCTATT
CAAAAACCCAG
>MY5271_Hexurella_GuadalupeValley
TATTTTATTGTTGGTTACATATTCAAAAAACTTTAGACAGGAATGTAAAATCAGTGTTTT
AACTGAGCCATAATCTGCTTGTATGCATGTTATGTTAATTCAGTGATGAGCATGTAGTTT
TTCTTTGCTTGGCGCTGAATGAATATGAGCATGGAATCATGGCTATGGCAGTGTTCATTG
CACCCTGCATG-TTTTCTAACAGTTTTTTTTTATTTTTATAGTAAATGTAATGACAATAA
TGCTAACATGTTTCAGAATAAGAGGCACAGACCCTTTGGCTCAGTCATAATTGTGGATCA
TTCTAAGCCGCCAGAAGTAAATCTTGGCAGTAACCTTGCTCCAAACGATCGTCATGACTC
CGTCCAAGTTGTAAGCTCCACATACAGTGAACTGGCACCTGACAACCCAACAACAGGGCA
TTCTAATACTCCCATTGCTATACCTGCAGAAGTGGAAGTGGTTTCTGAAACAAAGTCAGT
A-TTTTTACCTTGTTTAAGAAATTTTTGGCAATGGTGAAAATACAAAAGTGAAATGAAAT
TGTGCTGTTTGTGAGAAATGTATTTTCAAGTACATATGTAACTGAATAACTGGAACTTAA
CAAAGAGAGATAAGCACAATTGTTAAGCATTTTACATGCAAAAATTAACAAATAACTCAG
CTTGAAAATTGTTTTTATATTCA-AACTCATAGTTCCAGTACCATAACATGCTTCCTATT
CAAAAACCCAG
>MY5276_Hexurella_SanPedro_Martir
TATTTTATTGTTGGTTACATATTCAAAAAACTTTAGACAGGAATGTAAAATCAGTGTTTT
AACTGAGCCATAATCTGCTCGTATGCATGTTACGTAAATTCAGTGATGAGCATGTAGTTT
TTCTTTGCTTGGCGCTGAATGAATATGAGCATGGAATCGTGGCTATGGCAGTGTTCATTG
CACCCTGCATG-TTTTCTAACAGTTTTTTTTTATTTTGATAGTAAATGTAATGACAATAA
TGCTAACATGTTTCAGAATAAGAGGCACAGACCCTTTGGCTCAGTCATAATTGTGGATCA
TTCTAAGCCGCCAGAAGTAAATCTTGGCAGTAACCTTGCTCCAAACGATCGTCATGACTC
CGTCCAAGTTGTAAGCTCCACATACAGTGAACTGGCACCTGACAACCCAACAACAGGGCA
TTCTAATACTCCCATTGCTATACCTGCAGAAGTGGAAGTGGTTTCTGAAACAAAGTCAGT
A-TTT--------TTTAAGAAATTTTTGGCAATGGTGAAAATACAAAAGTGAAATAAAAT
TGTGCTGT----------------------------------------------------
------------------------------------------------------------
------------------------------------------------------------
-----------
>MY5277_Hexurella_SanPedro_Martir
TATTTTATTGTTGGTTACATATTCAAAAAACTTTAGACAGGAATGTAAAATCAGTGTTTT
AACTGAGCCATAATCTGCTCGTATGCATGTTACGTAAATTCAGTGATGAGCATGTAGTTT
TTCTTTGCTTGGCGCTGAATGAATATGAGCATGGAATCGTGGCTATGGCAGTGTTCATTG
CACCCTGCATG-TTTTCTAACAGTTTTTTTTTATTTTGATAGTAAATGTAATGACAATAA
TGCTAACATGTTTCAGAATAAGAGGCACAGACCCTTTGGCTCAGTCATAATTGTGGATCA
TTCTAAGCCGCCAGAAGTAAATCTTGGCAGTAACCTTGCTCCAAACGATCGTCATGACTC
CGTCCAAGTTGTAAGCTCCACATACAGTGAACTGGCACCTGACAACCCAACAACAGGGCA
TTCTAATACTCCCATTGCTATACCTGCAGAAGTGGAAGTGGTTTCTGAAACAAAGTCAGT
A-TTTTTACCTTGTTTAAGAAATTTTTGGCAATGGTGAAAATACAAAAGTGAAATAAAAT
TGTGCTGTATGTGAGAAATGTATTTTCAAGTACATATGTAACTGAATAACTGGAACTTAA
CAAAGAGAGATAAGCACAATTGTTAAGCATTTTACATGCAAAAATTAACAAATAACTTTG
CGTGAAAATTGTTTTTATATTCA-AACTCATAGTTCCAGTACCATAACATGCTTCCTATT
CAAAAACCCAG
>MY5280_Hexurella_ArroyoSalado
TATTTTATTTTTGGTTACATATTCAAAAAACT--AGACAGGAATGTAAAATCAGTGTTTT
AACTGAGCCATAATCTGCTTGTATGCATGTTATGTAAATTCAATGATGCGCATGTAGTTT
TTCTTTGCTTGGCGCTGAATGAATATGAGCATGGAATTATGGCTATGGCAGTATTCATTG
CACCCTGCATG-TTTAGTAACGATTTTTTTT-ATTTTTATAGTTAATGTAATGACAATAA
TGCTAACATGTTTCAGAATAAGAGGCACAGACCTTTTGGCTCAGTCATAATTGTGGATCA
TTCTAAGCCGCCAGAAGTAAATCTTGGCAGTAACCTTGCTCCAAACGATCGTCATGACTC
CGTCCAAGTTGTAAGCTCCACATACAGTGAACTGGCACCTGACAACCCAACAACAGGGCA
TTCTAATACGCCCATTGCTATACCTGCTGAAGTGGAAGTGGTTTCAGAAACAAAGTCAGT
A-TTTTTACCTTGTTTAAGAAATTTTTGGCAGTGGTGAAAATACAAAAGTAAATTGTAAT
TGTGCTGTATGTGAGAAAAGTATTTTCAAGTATATATGTAACTGAATAACTGGAACTTAA
CAAAGAGAGAAGAGCAAAATTGTTAAGCATTTTACATGCAAAAATTAACAAATAACTTTG
CTTGAAAATTTTTTTTATATTCA-AACTCATAGTTCCAGTATCATAACATGCATACTATT
CAAAAACCCAG
>MY5282_Hexurella_ArroyoSalado
TATTTTATTTTTGGTTACATATTCAAAAAACT--AGACAGGAATGTAAAATCAGTGTTTT
AACTGAGCCATAATCTGCTTGTATGCATGTTATGTAAATTCAATGATGCGCATGTAGTTT
TTCTTTGCTTGGCGCTGAATGAATATGAGCATGGAATTATGGCTATGGCAGTATTCATTG
CACCCTGCATG-TTTAGTAACGATTTTTTTT-ATTTTTATAGTTAATGTAATGACAATAA
TGCTAACATGTTTCAGAATAAGAGGCACAGACCTTTTGGCTCAGTCATAATTGTGGATCA
TTCTAAGCCGCCAGAAGTAAATCTTGGCAGTAACCTTGCTCCAAACGATCGTCATGACTC
CGTCCAAGTTGTAAGCTCCACATACAGTGAACTGGCACCTGACAACCCAACAACAGGGCA
TTCTAATACGCCCATTGCTATACCTGCTGAAGTGGAAGTGGTTTCAGAAACAAAGTCAGT
A-TTTTTACCTTGTTTAAGAAATTTTTGGCAGTGGTGAAAATACAAAAGTAAATTGTAAT
TGTGCTGTATGTGAGAAATGTATTTTCAAGTATATATGTAACTGAATAACTGGAACTTAA
CAAAGAGAGAAGAGCAAAATTGTTAAGCATTTTACATGCAAAAATTAACAAATAACTTTG
CTTGAAAATTTTTTTTATATTCA-AACTCATAGTTCCAG---------------------
-----------
>MY5286_Hrupicola_SweetwaterSpr_OrdMtn
TATTTTATTGTTGGTTACGTATTCAAAAAACTTTAGACAGGAATGTAAAATCAGTGTTTT
AACTGAGCCATAATCTGCTTGTATGCATGTTATGTAAAATCAGTGATGAGCATGTAGTTT
TTCTTTGCTTGACGCTGAATGAATATGAGCATGTAATCATGGCTATGGCATTATTCATTG
CACCCTGCATG-TTTTCTAACAATTTTTTTTTATTTTTATATTAAATGTAATGACAATAA
TGCTAACATGTTTCAGAATAAGAGGCACAGACCTTTTGGCTCAGTCATAATTGTGGATCA
TTCAAAGCCGCCAGAAGTAAATCTTGGCAGTAACCTTGCTCCAAACGATCGTCATGACTC
CGTCCAAGTTGTAAGCTCCACATACAGTGAACTGGCCCCTGACAACCCAACAACAGGTCA
TTCTAATACTCCCATTGCTGTACCTGCAGAAGTGGAAGTGGTTTCAGAAACAAAGTCAGT
A-TTTTTACCTTGTTTAAGAAATTTTT-GCAGTTGTGAAAATACAGAAGTAAATTATAAT
TGTGCTGTATGTGAAAAATGTATTTTTAAGTACATGTGTAACTGAATAACTGGAACTTAA
CAGAGAGAGATAAGCAAAATTGTTAAGCATTTCACATGTAAAAATTAAAAAGTAACTTTG
CTTGAAAA-TTTTTTTATATTCA-AACTCATAGTTTCAGTATCATAACATGCTTCCTATT
CAAAAACCCAG
>MY5287_Hrupicola_SweetwaterSpr_OrdMtn
-----------------------CAAAAAACTTTAGACAGGAATGTAAAATCAGTGTTTT
AACTGAGCCATAATCTGCTTGTATGCATGTTATGTAAAATCAGTGATGAGCATGTAGTTT
TTCTTTGCTTGACGCTGAATGAATATGAGCATGTAATCATGGCTATGGCATTATTCATTG
CACCCTGCATG-TTTTCTAACAATTTTTTTTTATTTTTATATTAAATGTAATGACAATAA
TGCTAACATGTTTCAGAATAAGAGGCACAGACCTTTTGGCTCAGTCATAATTGTGGATCA
TTCAAAGCCGCCAGAAGTAAATCTTGGCAGTAACCTTGCTCCAAACGATCGTCATGACTC
CGTCCAAGTTGTAAGCTCCACATACAGTGAACTGGCCCCTGACAACCCAACAACAGGTCA
TTCTAATACTCCCATTGCTGTACCTGCAGAAGTGGAAGTGGTTTCAGAAACAAAGTCAGT
A-TTTTTACCTTGTTTAAGAAATTTTT-GCAGTTGTGAAAATACAGAAGTAAATTATAAT
TGTGCTGTATGTGAAAAATGTATTTTTAAGTACATGTGTAACTGAATAACTGGAACTTAA
CAGAGAGAGATAAGCAAAATTGTTAAGCATTTCACATGTAAAAATTAAAAAGTAACTTTG
CTTGAAAATTTTTTTTATATTCA-AACTCATAGTTTCAG---------------------
-----------
>MY5288_Hrupicola_Deadman_Hills
TATTTTATTGTTGGTTACATATTCAAAAAACTTTAGACAGGAATGTAAAATCAGTGTTTT
AACTGAGCCATAATCTGCTTGTATGCATGTTATGTAAATTCAGTGATGAGCATGTAGTTT
TTCTTTGCTTGGCGCTGAATGAATATGAGCATGGAATCATGGCTATGGCAGTATTCATTG
CACCCTGCATG-TTTTCTAACAATTTTTTTTCATTTTTATAATAAATGTAATGACAATAA
TGCTAACATGTTTCAGAATAAGAGGCACAGACCTTTTGGCTCAGTCATAATTGTGGATCA
TTCTAAGCCGCCAGAAGTAAATCTTGGCAGTAACCTTGCTCCAAACGATCGTCATGACTC
CGTCCAAGTTGTAAGCTCCACATACAGTGAACTGGCACCTGACAACCCAACAACAGGGCA
TTCTAATACTCCCATTGCTATACCTGCAGAAGTGGAAGTGGTTTCAGAAACAAAGTCAGT
A-TTTTTACCTTGTTTAAGAAATTTTTGGCAGTGGTGAAAATACA-AAGTAAATTATAAT
TGTGCTGTATGTGAGAAATGTATTTTCAAGTACATATGTAACTGAATAACTGGAACTTGA
CGGAGAGAGATAAGCAAAATTGTTAAACATTTCACATGTAAAAATTAACAAGTAACTTTG
CTTGAAAA-----TTTACATTCA-AACTCATAGTTTCAGTATCATAACATGCTTCCTATT
CAAAAATCCAG
>MY5289_Hrupicola_Deadman_Hills
TATTTTATTGTTGGTTACATATTCAAAAAACTTTAGACAGGAATGTAAAATCAGTGTTTT
AACTGAGCCATAATCTGCTTGTATGCATGTTATGTAAATTCAGTGATGAGCATGTAGTTT
TTCTTTGCTTGGCGCTGAATGAATATGAGCATGGAATCATGGCTATGGCAGTATTCATTG
CACCCTGCATG-TTTTCTAACAATTTTTTTTCATTTTTATAATAAATGTAATGACAATAA
TGCTAACATGTTTCAGAATAAGAGGCACAGACCTTTTGGCTCAGTCATAATTGTGGATCA
TTCTAAGCCGCCAGAAGTAAATCTTGGCAGTAACCTTGCTCCAAACGATCGTCATGACTC
CGTCCAAGTTGTAAGCTCCACATACAGTGAACTGGCACCTGACAACCCAACAACAGGGCA
TTCTAATACTCCCATTGCTATACCTGCAGAAGTGGAAGTGGTTTCAGAAACAAAGTCAGT
A-TTTTTACCTTGTTTAAGAAATTTTTGGCAGTGGTGAAAATACA-AAGTAAATTATAAT
TGTGCTGTATGTGAGAAATGTATTTTCAAGTACATATGTAACTGAATAACTGGAACTTGA
CGGAGAGAGATAAGCAAAATTGTTAAACATTTCACATGTAAAAATTAACAAGTAACTTTG
CTTGAAAA-----TTTACATTCA-AACTCATAGTTTCAGTATCATAACATGCTTCCTATT
CAAAAATCCAG
>MY5309_Hapachea_JohnnyLyon_Hills
----------------------------------------------------------TT
AACTGAGCCATAATCTGCTTGTGTGCATGTTATATAAATTCGGTGATGAGCATGTAGTTT
TTCTTTGCTTGGAGCTGAATGAATATGAGCATGGAATCATGGCTATGGCAGTATTCATTG
CACCCTGCATGTTTTTTTAACAATTTGTTTGTATTTTTATAGTAAATATAATGACAATAA
TGCTAACTTGTTTCAGAATAAGAGGCACAGACCTTTTGGCTCAGTCATAATTGTGGATCA
TTCTAAGCCGCCAGAAGTAAATCTTGGCAGTAACCTTGCTCCAAACGATCGTCATGACTC
CGTCCAAGTTGTAAGCTCCACGTACAGTGAACTGGCACCTGACAACCCAACAACAGGGCA
TTCTAATACTCCCATTGCTATACCTGCAGAAGTGGAAGTGGTTTCAGAAACAAAGTCAGT
ATTTTTTACCTTGTTTAAGAAATTTTTGGCAGTGGTGAAAATACAAAAGTAAATTATAAT
TGTGCTGCATGTGAGAAATGTGTTTTGGAGTACATATGTTACTGAATAACTGGAACTTAC
CAGAAAGAGATGAGCAAGATGGTTAAGCATTTTACATGGAAAAATTAACAA-----TTTG
CTTCAAAATTTTTTGTATCGTCATAACTCTTAATTCCAGTATCC----------------
-----------
>MY5310_Hexurella_AntelopeCyn_CerbatMtns
------------------------------------------------------------
------------------------------------------------------------
----TTGCTTGGAGCAGAATGAATATGAGCTTGGAATCATGGCTATGGCAGTATTCATTG
CACCCTGCATGTTTTTTTAACAATTTGTTTGCATTTTTATAGTAAACGTAATGATAATAA
TGCTAACATATTTCAGAATAAGAGGCACAGACCTTTTGGCTCAGTCATAATTGTGGATCA
TTCTAAGCCGCCAGAAGTAAATCTTGGCAGTAACCTTGCTCCAAACGATCGTCATGACTC
CGTCCAAGTTGTAAGCTCCACGTACAGTGAACTGGCACCTGACAACCCAACAACAGGGCA
TTCTAATACTCCCATTGCTATACCT-----------------------------GTCTAT
A-----------------------------------------------------------
----------GTGAGCAGTGGTTTCT----------------------------------
----------------------TTAAAGCTTCTGCAC------------------ACTTG
CTTCGATG------TCATGATCAGTTGTGCCAGTTGTAGTATTCTTGCTTGGTTGGAGTC
TGAAAT-----
>MY5311_Hexurella_AntelopeCyn_CerbatMtns
------------------------------------------------------------
-------------------------------ATATAAATTCAGTGATGGGCATGTATTTT
TTCTTTGCTTGGAGCAGAATGAATATGAGCTTGGAATCATGGCTATGGCAGTATTCATTG
CACCCTGCATGTTTTTTTAACAATTTGTTTGCATTTTTATAGTAAACGTAATGATAATAA
TGCTAACATATTTCAGAATAAGAGGCACAGACCTTTTGGCTCAGTCATAATTGTGGATCA
TTCTAAGCCGCCAGAAGTAAATCTTGGCAGTAACCTTGCTCCAAACGATCGTCATGACTC
CGTCCAAGTTGTAAGCTCCACGTACAGTGAACTGGCACCTGACAACCCAACAACAGGGCA
TTCTAATACTCCCATTGCTATACCTGCAGAAGTGGAAGTGGTTTCAGAAACAAAGTCAGT
ATTTTTTACCTTGTTTAAAAAATTTTTGGCAGTGGTGAAAATACAAAAGTAAATTATAAT
TGTGCTGTATGTGAGAAATGTGTTTTGAAGTACATATGTTACTGAATAACTGGAACTTAC
CAGAAAGAGATGAGCAAGATGGTTAAGCATTTTACATGCAAAAATTAACATGTAACATTG
CTTCAAAATTTTTTAAATCGTCA-------------------------------------
-----------
>MY5312_Hexurella_FoxCyn_MusicMtns
------------------------------------------------------------
----------------------ATGCATGTTATATAAATTTAGTGATGGGC-TGTATTTT
TTCTTTGCTTGGAGCAGAATGAATATGAGCTTGGAATCATGGCTATGGCAGTATTCATTG
CACCCTGCATGTTTTTTTAACAATTTGTTTGTATTTTTATAGTAAACGTAATGATAATAA
TGCTAACATATTTCAGAATAAGAGGCACAGACCTTTTGGCTCAGTCATAATTGTGGATCA
TTCTAAGCCGCCAGAAGTAAATCTTGGCAGTAACCTTGCTCCAAACGATCGTCATGACTC
CGTCCAAGTTGTAAGCTCCACGTACAGTGAACTGGCACCTGACAACCCAACAACAGGGCA
TTCTAATACTCCCATTGCTATACCTGCAGAAGTGGAAGTGGTTTCAGAAACAAAGTCAGT
ATTTTTTACCTTGTTTAAAAAATTTTTGGCAGTGGTGAAAATACAAAAGTAAATTATAAT
TGTGCTGTATGTGAGAAATGTGTTTTGAAGTACATATGTTACTGAATAACTGGAACTTAC
CAGAAAGAGATGAGCAAGATGGTTAAGCATTTTACATGCAAAAATTAACATGTAACATTG
CTTCAAAATTTTTTAAATCGTCA-------TAACTCAAGTATCC----------------
-----------
>MY5313_Hexurella_FoxCyn_MusicMtns
----------------------------------------GCATGTAAAATCAGTGTTTT
AACTGAGCCATAATCTGCTTGTATGCATGTTATATAAATTTAGTGATGGGCTTGTATTTT
TTCTTTGCTTGGAGCAGAATGAATATGAGCTTGGAATCATGGCTATGGCAGTATTCATTG
CACCCTGCATGTTTTTTTAACAATTTGTTTGCATTTTTATAGTAAACGTAATGATAATAA
TGCTAACATATTTCAGAATAAGAGGCACAGACCTTTTGGCTCAGTCATAATTGTGGATCA
TTCTAAGCCGCCAGAAGTAAATCTTGGCAGTAACCTTGCTCCAAACGATCGTCATGACTC
CGTCCAAGTTGTAAGCTCCACGTACAGTGAACTGGCACCTGACAACCCAACAACAGGGCA
TTCTAATACTCCCATTGCTATACCTGCAGAAGTGGAAGTGGTTTCAGAAACAAAGTCAGT
ATTTTTTACCTTGTTTAAAAAATTTTTGGCAGTGGTGAAAATACAAAAGTAAATTATAAT
TGTGCTGTATGTGAGAAATGTGTTTTGAAGTACATATGTTACTGAATAACTGGAACTTAC
CAGAAAGAGATGAGCAAGATGGTTAAGCATTTTACATGCAAAAATTAACATGTAACATTG
CTTCAAAATTTTTTAAATCGT---------------------------------------
-----------
>MY5314_Hexurella_Grasshopper_BrushyMtn
------------------------------------------------------------
----------TAATCTGCTTGTATGCATGTTATATAAATTCAGTGATGGGCATGTAGTTT
TTCTTTGCTTGGAGCTGAATGAATATGAGCATGGAATCATGGCTATGGCAATATTCATTG
CACCCTGCATGTTTTTTAAACAATTTGTTTGTATTTTTATAGTAAACGTAATGATAATAA
TGCTAACATATTTCAGAATAAGAGGCACAGACCTTTTGGCTCAGTCATAATTGTGGATCA
TTCTAAGCCACCAGAAGTAAATCTTGGCAGTAACCTTGCTCCAAACGATCGTCATGACTC
CGTCCAAGTTGTAAGCTCCACGTACAGTGAACTGGCACCTGACAACCCAACAACAGGGCA
TTCTAATACTCCCATTGCTATACCTGCAGAAGTGGAAGTGGTTTCAGAAACAAAGTCAGT
ATTTTTTACCTTGTTTAAAAAATTTTTGGCAGTGGTGAAAATACAAAAGTAAATTATGAT
TGTGCTGTATGTGAGAAATGTGTTTTGAAGTACATATGTTACTGAATAACTGGAACTTAC
CAGAAAGAGATGAGCAAGATGGTTAAGCATTTTACATGCAAAAATTAACAAGTAACATTG
CTTCAAAATTTTTTAAATCGTCATAACTCATAACTCTAGTATCCTAACCT----------
-----------
>MY5315_Hexurella_WagonerRd_BradshawMtns
TATTTTATTGTTGGTTACATATTCAAAAAATTGTAGACAGGAATGTAAAATCAGTGTTTT
AACTGAGCCATAATCTGCTTGTATGCATGTTATATAAATTCAGTGATGGGCATGTGGTTT
TTCTTTGCTTGGAGCTGAGTGAATATGAGCATGAAATCATGGCTATGGCAGTATTCATTG
CACTCTGCATGTTTTTTTAACAATTTGTT---ATTTTTATAGTAAACCTAATGATAATAA
TGCTAACATATTTCAGAATAAGAGGCACAGACCTTTTGGCTCAGTCATAATTGTGGATCA
TTCTAAGCCGCCAGAAGTAAATCTTGGCAGTAACCTTGCTCCAAACGATCGTCATGACTC
CGTCCAAGTTGTAAGCTCCACGTACAGTGAACTGGCACCTGACAACCCAACAACAGGGCA
TTCTAATACTCCCATTGCTATACCTGCAGAAGTGGAAGTGGTTTCCGAAACAAAGTCAGT
ATTTTTTACCTTGTTTAAAAATTTTTTGGCAGTGGTGAAAATACAAAAGTAAATTATAAT
TGTGCTGTATGTGAGAAATGTGTTTTGAAGTACATATGTTACTGAATAACTGGAACTTAC
CAGAAAGAGATGAGCAAGATGGTTAAGCATTTTACATGCAAAAATTAACAAGTAACATTG
CTTCAAAATTTTTTAAATCGTCATAACTCATAACTCTAGTATCCTAACCTGCTTCATATT
CAAAAACCCAG
>MY5316_Hexurella_WagonerRd_BradshawMtns
TATTTTATTGTTGGTTACATATTCAAAAAATTGTAGACAGGAATGTAAAATCAGTGTTTT
AACTGAGCCATAATCTGCTTGTATGCATGTTATATAAATTCAGTGATGGGCATGTGGTTT
TTCTTTGCTTGGAGCTGAGTGAATATGAGCATGAAATCATGGCTATGGCAGTATTCATTG
CACTCTGCATGTTTTTTTAACAATTTGTT---ATTTTTATAGTAAACCTAATGATAATAA
TGCTAACATATTTCAGAATAAGAGGCACAGACCTTTTGGCTCAGTCATAATTGTGGATCA
TTCTAAGCCGCCAGAAGTAAATCTTGGCAGTAACCTTGCTCCAAACGATCGTCATGACTC
CGTCCAAGTTGTAAGCTCCACGTACAGTGAACTGGCACCTGACAACCCAACAACAGGGCA
TTCTAATACTCCCATTGCTATACCTGCAGAAGTGGAAGTGGTTTCCGAAACAAAGTCAGT
ATTTTTTACCTTGTTTAAAAATTTTTTGGCAGTGGTGAAAATACAAAAGTAAATTATAAT
TGTGCTGTATGTGAGAAATGTGTTTTGAAGTACATATGTTACTGAATAACTGGAACTTAC
CAGAAAGAGATGAGCAAGATGGTTAAGCATTTTACATGCAAAAATTAACAAGTAACATTG
CTTCAAAATTTTTTAAATCGTCATAACTCATAACTCTAGTATCCTAACCTGCTTCATA-T
CAAAAACCCAG
>MY5317_Hrupicola_Cottonwood_SnYsidroMtns
------------------------------------------------------------
-ACTGAGCCATAATCTGCTTGTATGCATGTTATGTCAATTCAGTTATGAGCATGTAGTTT
TTCTTTGCTTGGCGCTGAATGAATATGAGCATGGAATCGTGGCTATGTTAGTATACATTG
CACCCTGCATG-TTTTCTAACGATTTTTTTTGATTTTTATAGTAAATGTAATGACAATAA
TGCTAACATATTTCAGAATAAGAGGCACAGACCTTTTGGCTCAGTCATAATTGTGGATCA
TTCTAAGCCGCCAGAAGTAAATCTTGGCAGTAACCTTGCTCCAAACGATCGTCATGACTC
CGTCCAAGTTGTAAGCTCCACGTACAGTGAACTGGCACCTGACAACCCAACAACAGGGCA
TTCTAATACTCCCATTGCTATACCTGCAGAAGTGGAAGTGGTTTCAGAAACAAAGTCAGT
A-TTTTTACCTTGTTTAAGAAGTTTTTGGCAGTGGTGAAAATACAAAAGTAGATTATAAT
CGTGCTGTATGTGAGAAATGTATTTTCAAGTACATATGTAACTGAATAACTGGAACTTAA
CAGAGAGAGATAAGCAAAATTATTAAGCATTTTACATGCAAAAATTAACAAGTAACTTTG
CTTGAAAATTTTTTATATATTCG----------------TATTATAACATGCTTCCTATT
CGAAAACCCAG
