# Supplementary material for: ﻿Species delimitation, biogeography, and natural history of dwarf funnel web spiders (Mygalomorphae, Hexurellidae, Hexurella) from the United States / Mexico borderlands
Source: Zookeys. 2023 Jun 14;1167:109–57. doi: 10.3897/zookeys.1167.103463 (PMC10285686; doi:10.3897/zookeys.1167.103463)
Supplement: Supplementary material 3 — Input matrices, analysis log files, and output tree files for nuclear and mitochondrial analyses [file zookeys-1167-109_article-103463__-s003.zip › uce-2001069.fasta]

>MY0059_Hapachea_SantaRitaMtns_MaderaCyn
ATAAAATGTCAAAATTCCTTAATTTTTTCACAAAATTACTCAAACATAGATGAGCAATAC
TTCAAGCAATTGAAGAGCAAAACCTAAAACTATGAGCCTGTTAGCTTGCTTTATTTCTCA
AAGGTATTTTGTATTACACTATATTTTGGATAGGGGAAGGGGGAAGAGTCCAGGCATAAT
TGTATATACTGGTTTTTGTTTCCAAAAAATTAAACTTCTTACCTTAAATAAATCACACCC
CACATATATGTTCGAAACCACATTGTTGTCCCACTGTTAGCTTGGTATTTACGTATCAGA
ATGGGATGTGGAACTGGAAGTAAACCAACTAATGTTCCATGCTGCAGGAATTTCAAGATT
TCACTTTCATCAGTGAGACCCCTAATAAGCAAACAATAAATATTTATAACTATGGAAGAC
AAAATATAAAACAGAAGTTATAGGCACACTTTTCTTAATTACTTTTGTCATAACTTTATT
TAGCTTTGTACTTTGCATTCTACGAAATT-GAAAAAAAAGAGCCCCAACTCACTACTGTT
ATGCCTGGGGATTTAACAAATAATCAATATAGTTTTTGCCTTTGAACTTATTAAACCTAT
TTGAATGAAA
>MY0139_Hexurella_SanDiego_Guatay
AAAAAATGTCAAAATTTCCCAATTTTTTCACAAAAGTACTCAAACATATAAGATTAATAC
TTTAAACAACTGAACAGCAAAACCTAAAACAACGAACCTGTTACCTTGTTTAACTTCCCA
AAGGTATTTTTTATTACACTATATTTTGGTAGGGGGAAGGGAGGAGAGTCCAGACATAAT
TGTATATACTGGATTTTGTTTCCAAAATATTAAACTTCTTACCTTAAATAGATCACACCC
CACATATATGTTCGAAACCACATTGTTGTCCCACTGTTAGCTTGATATTTACGTATCAGA
ATGGGATGTGGAACTGGAAGTAAACCAACTAATGTTCCATGCTGAAGGAATTTCAAGATT
TCACTTTCATCAGTGAGACCCCTAATAAGCAAACAATAATTATTTATTACTATGAAAGAC
AAAACATAAAACTGAAGTTATGAGCACACTTTTTTTAACTACTTTTGTCACAACTTTATT
TGGCTTTGTACTTTGCATTCTACGAAATTAAAAAAAAAAGAGTCCCAACTCACTACTGTT
ATGCCTGGGGATTTAACAAAT---------------------------------------
----------
>MY5053_Hexurella_ChiricahuaMtns_PriceCyn
ATAAAATGTCAAAATTACGTAATTTTTTCACAAAAATACTCAAACATAGATGAGCAATAT
TTCAAGCAATTGAAGAGCAAAACCTAAAACTACGAGCCTGTTAGCTTGTTTTATTTCCCA
AAGGTATTTTGTATTACACTATACTTTGGATAGGGGAAGGGGGAAGAGTCCAGACATAAT
TGCATATACTGGTTTTTGTTTCCAAAAAATTAAACTTCTTACCTTAAATAAATCACACCC
CACATATATGTTCGAAACCACATTGTTGTCCCACTGTTAGCTTGGTATTTACGTATCAGA
ATGGGATGTGGAACTGGAAGTAAACCAACTAATGTTCCATGCTGAAGGAATTTCAAGATT
TCACTTTCATCAGTGAGACCCCTAATAAGCAAACAATAAATATTTATAACTATGGAAGAC
AAAATATAAAACAGAAGTTATAGGCATACTTTTCTTAATTACTTTTGTCATAACTTTATT
TAGCTTTGTACTTTGCATTCCACTAAATTAGAAAAAAAAGATCCCCAACTCACTACTGTT
ATGCCTGGAGATTTAACAAATAATCAATTTAGTTTTCGCCTTTGAACTTATTAAACCTTT
TTTAATGAAA
>MY5064_Hexurella_MuleMtns_Escabrosa
ATATAATGTCAAAATTCCTTAATTTTTTCACAAAAATATTCGAACATAGATGAGCAATAC
TTTAAGCAATTGAAGAGCAAAACCTAAAACTACGAGCCTGTTAGCTGGTTTTATTTCCCA
AAGGTATTTTGTATTACACTATATTTTGGATAGGGGAAGGGAGAAGA----AGACATAAT
TGTATATACTGGTTTTTGTTTCCAAAAAATTTAACTTCTTACCGTAAATAAATCACACCC
CACATATATGTTCGAAACCACATTGTTGTCCCACTGTTAGCTTGGTATTTACGTATCAGA
ATGGGATGTGGAACTGGAAGTAAACCAACTAATGTTCCATGCTGCAGGAATTTCAAGATT
TCACTTTCATCAGTGAGACCCCTAATAAGCAAACAATAAATATTTATAACTATGGAAGAC
AAAATATAAAACAGAAGTTATAGGCACACTTTTCTTAATTACTTTTGTCATAACTTTATT
TAGCTTTGTACTTTGCATTCCACTAAATT-AAAAAAAAAGAGCCCCAACTCACTACTGTT
ATGCCTGGGGATTTAACAAATAATCAATTTAGTTTTCGCCTTTGAACTTATTAAACCTAT
TTGAATGAAA
>MY5066_Hexurella_MuleMtns_Escabrosa
ATATAATGTCAAAATTCCTTAATTTTTTCACAAAAATATTCGAACATAGATGAGCAATAC
TTTGCGCAATTGAAGAGCAAAACCTAAAACTACGAGCCTGTTAGCTGGTTTTATTTCCCA
AAGGTATTTTGTATTACACTATATCTTGGATAGGGGAAGGGAGAAGA----AGACATAAT
TGTATATACTGGTTTTTGTTTCCAAAAAATTAAACTTCTTACCGTAAATAAATCACACCC
CACATATATGTTCGAAACCACATTGTTGTCCCACTGTTAGCTTGGTATTTACGTATCAGA
ATGGGATGTGGAACTGGAAGTAAACCAACTAATGTTCCATGCTGCAGGAATTTCAAGATT
TCACTTTCATCAGTGAGACCCCTAATAAGCAAACAATAAATATTTATAACTATGGAAGAC
AAAATATAAAACAGAAGTTATAGGCACACTTTTCTTAATTACTTTTGTCATAACTTTATT
TAGCTTTGTACTTTGCATTCCACTAAATT-AAAAAAAAAGAGCCCCAACTCACTACTGTT
ATGCCTGGGGATTTAACAAATAATCAATTTAGTTTTCGCCTTTGAACTTATTAAACCTAT
TTGAATGAAA
>MY5071_Hexurella_SantaRitaMtns_AlisoSprings
ATAAAATGTCAAAATTACTTAATTTTTTCACAAAAATACTCAAACATAGATGAGCAATAC
TTCAAGTAATTGAAGAGCAAAACCTAAAACTACGAGCCTGTTAGCTTGCTTTATTTCTTA
AAGGTAGTTTGTATTACACTATATTTTGGATAGGGGAAGGGGGAAGAGTCCAGGCATAAT
TGTATATACTGGCTTTTGTTTCCAAAAAATTAAACTTCTTACCTTAAATAAATCACACCC
CACATATATGTTCGAAACCACATTGTTGTCCCACTGTTAGCTTGGTATTTACGTATCAGA
ATGGGATGTGGAACTGGAAGTAAACCAACTAATGTTCCATGCTGCAGGAATTTCAAGATT
TCACTTTCATCAGTGAGACCCCTAATAAGCATACAATAAATATTTATAACTATGGAAGAC
AAAATATAAAACAGAAGATATAGGCACACTTTTCTTAATTACTTTTGTCATAACTTTATT
TAGCTTTGTACTTTGCATTCCACGAAATT-AAAAAAAAAGAGCCCCAACTTACTACTGTT
ATGCCTGGGGATTTAACAAATAATTAATATATTTTTCGCCTTTGAACTTATTAAACCTAT
TTGAATGAAA
>MY5075_Hexurella_ChiricahuaMtns_CaveCrkCyn
ATAAAATGTCAAAATTCCTTAATTTTTTCACAAAAATACTCAAACATAGATGAGCAATAC
TTCAAGCAATTGAAGAGCAAAACCTAAAACTACGAGCCTGTTAGCTTGTTTTATTTGCCA
AAGGTATTTTGTATTACACTATATTTTGGATAGGGGAAGGGGGAAGAGTCCAGACATAAT
TGTATATACTGGTTTTTGTTTCCAAAAAATTAAACTTCTTACCTTAAATAAATCACACCC
CACATATATGTTCGAAACCACATTGTTGTCCCACTGTTAGCTTGGTATTTACGTATCAGG
ATGGGATGTGGAACTGGAAGTAAACCAACTAATGTTCCATGCTGAAGGAATTTCAAGATT
TCACTTTCATCAGTGAGACCCCTAATAAGAAAACAATAAATATTTATAACTATAGAAGAC
AAAATATAAAACAGAAGTTACAGGCATACTTTTCTTAATTACTTTTGTCATAACTTTATT
TAGCTTTGTACTTTGCATTCCACTAAATTAAAAAAAAAAGATCCCCAACTCACTACTGTT
ATGCCTGGGGATTTAACAAATAATCAATTTAGTTTTCGCCTTTGAACTTATTAAACCTTT
TTGAATGAAA
>MY5126_Hexurella_SantaCatalinaMtns_NuggetCyn
ATAAAATGTCAAAATTCCTTAATTTCTTCACAAAAATACTCAAACATAGATGAGCAATAT
TTCAAGCAATTGAAGAGCAAAACCTAAAACTACGAGCCTGTTAGCTTGTTTTATTTCCCA
AAGGTATTTTGTATTACACTATATTTTGGATAGGGGAAGGGGGAAGAGTCCAGGCATAAT
TGTATATACTGGTTTTTGTTTCCAAAAAATTAAACTTCTTACCTTAAATAAATCACACCC
CACATATATGTTCGAAACCACATTGTTGTCCCACTGTTAGCTTGGTATTTACGTATCAGA
ATGGGATGTGGAACTGGAAGTAAACCAACTAATGTTCCATGCTGCAGGAATTTCAAGATT
TCACTTTCATCAGTGAGACCCCTAATAAGCAAACAATAAATATTTATAACTATGGAAGAC
AAAATATAAAACAGAAGTTATAGGCACACTTTCGTCAATTACTTTTGTCATAACTTTATT
TAGCTTTGTACTTTGCATTCCACTAAATTTAAAAAAAAAGAGCCCCAACTCACTACTGTT
ATGCCTGGGGATTTAACAAATAATCAATTTAGTTTTTGCCTTTGAACTCATTAAACCCAT
TTGAATTAAA
>MY5127_Hexurella_WhetstoneMtns_FrenchJoeCyn
------------------------------------------------------------
------------------------------------------------------------
-----------------------------------------GGAAGAG--CAGGCATAAT
TGTATATACTGGTTTTTGTTTCCAAAAAATGAAACTTCTTACCTTAAATAAATCACACCC
CACATATATGTTCGAAACCACATTGTTGTCCCACTGTTAGCTTGGTATTTACGTATCAGA
ATGGGATGTGGAACTGGAAGTAAACCAACTAATGTTCCATGCTGCAGGAATTTCAAGAT-
------------------------------------------------------------
------------------------------------------------------------
------------------------------------------------------------
------------------------------------------------------------
----------
>MY5128_Hexurella_WhetstoneMtns_FrenchJoeCyn
------------------------------------------------------------
------------------------------------------------------------
------------------------------------------------------------
--------CTGGTTTTTGTTTCCAAAAAAT-AAACTTCTTACCTTAAATAAATCACACCC
CACATATATGTTCGAAACCACATTGTTGTGCCACTGTTAGCTTGGTATTTACGTATCAGA
ATGGGATGTGGAACTGGAAGTAAACCAACTAATGTTCCATGCTGCAGGAATTTCAAGAT-
------------------------------------------------------------
------------------------------------------------------------
------------------------------------------------------------
------------------------------------------------------------
----------
>MY5131_Hexurella_PedregosaMtns_PruneCyn
ATAAAATGTCAAAATTCCTTAATTTTTTCACAAAAATACTCAAAAATAGATGTGCAATAC
TTCAAGCAATTGAAGAGCAAAACCTAAAACTATGAGCTTGTTAGCATGCTTTATTTCCCA
AAGGTATTTTGTATTACACCATATTTTGGATAGTGGAAGGGGGAGGAGTCCAGACATAAT
TGTATATACTGGTTTTTGTTTCCAAAAAATTAAACTTCTTACCTTAAATAAATCACGCCC
CACATATATGTTCGAAACCACATTGTTGTCCCACTGTTAGCTTGATATTTACGTATCAGA
ATGGGATGTGGAACTGGAAGTAAACCAACTAATGTTCCATGCTGCAGGAATTTCAAGATT
TCACTTTCATCAGTGAGACCCCTAATAAGCAAACAATAAATATTTATAACTATGGAAGAC
AAAATATAAAACAGAAGTTATAGGCATACTTTTCTTAATTAATTTTGTCATAACTTTATT
TAGCTTTGTAC-TTGCATTCCACTAAATTAAAAAAAAAAGAGCCCCAACTCACTACTGTT
ATGCCTGGGGATTTAACAAATAATCAGTTTAGTTTTTGCCTTTGAACTTATAAAAACTAT
TTGAATGAAA
>MY5132_Hexurella_PedregosaMtns_PruneCyn
ATAAAATGTCAAAATTCCTTAATTTTTTCACAAAAATACTCAAAAATAGATGTGCAATAC
TTCAAGCAATTGAAGAGCAAAACCTAAAACTATGAGCTTGTTAGCATGCTTTATTTCCCA
AAGGTATTTTGTATTACACCATATTTTGGATAGTGGAAGGGGGAGGAGTCCAGACATAAT
TGTATATACTGGTTTTTGTTTCCAAAAAATTAAACTTCTTACCTTAAATAAATCACGCCC
CACATATATGTTCGAAACCACATTGTTGTCCCACTGTTAGCTTGATATTTACGTATCAGA
ATGGGATGTGGAACTGGAAGTAAACCAACTAATGTTCCATGCTGCAGGAATTTCAAGATT
TCACTTTCATCAGTGAGACCCCTAATAAGCAAACAATAAATATTTATAACTATGGAAGAC
AAAATATAAAACAGAAGTTATAGGCATACTTTTCTTAATTAATTTTGTCATAACTTTATT
TAGCTTTGTAC-TTGCATTCCACTAAATTAAAAAAAAAAGAGCCCCAACTCACTACTGTT
ATGCCTGGGGATTTAACAAATAATCAGTTTAGTTTTTGCCTTTGAACTTATAAAACCTAT
TTGAATGAAA
>MY5136_Hexurella_MiddlemarchCyn
ATAAAATGTCAAAATTCCTTAATTTTTTCACAAAAATACTCAAACATAGATGAGCAATAC
TTCAAGCAATGGAAGAGCAAAACCTAAAACTACGAGCCTGTTAGTTTGTTTTATTTCCCA
AAGGTATTTTGTATTACACTATATTTTGGATAGGGGAAGGGGGAAGAGTCCAGACATAAT
TGTATATACTGGTTTTTGTTTCCAAAAAATGAAACTTCTTACCTTAAATAAATCACACCC
CACATGTATGTTCGAAACCACATTGTTGTCCCACTGTTGGCTTGGTATTTACGTATCAGA
ATGGGATGTGGAACTGGAAGTAAACCAACTAATGTTCCATGCTGCAGGAATTTCAAGATT
TCACTTTCATCAGTGAGACCCCTAATAAGCAAACAATAAATATTTATAGCCATGGAAGAC
AAAATATAAAACAGAAGTTATAGGCGTACTTTTCTTAATTACTTTTGTCATAACTTTATT
TAGCTTTGTACTTTGCATTCCACTAAATT-AAAAAAAAAGAGCCCCAACTCACTACTGTT
ATGCCTGGGGATTTAACAAATAATCAATTTAGTTTTCGCCTTTCAACTTATTAAACCTAT
TTGAATGAAA
>MY5147_Hexurella_DragoonMtns_NF_345A
ATAAAATGTCAAAATTCCTTAATTTTTTCACAAAAATACTCAAACATAGATGAGCAATAC
TTCAAGCAATGGAAGAGCAAAACCTAAAACTACGAGCCTGTTAGTTTGTTTTATTTCCCA
AAGGTATTTTGTATTACACTATATTTTGGATAGGGGAAGGGGGAAGAGTCCAGACATAAT
TGTATATACTGGTTTTTGTTTCCAAAAAATGAAACTTCTTACCTTAAATAAATCACACCC
CACATGTATGTTCGAAACCACATTGTTGTCCCACTGTTAGCTTGGTATTTACGTATCAGA
ATGGGATGTGGAACTGGAAGTAAACCAACTAATGTTCCATGCTGCAGGAATTTCAAGATT
TCACTTTCATCAGTGAGACCCCTAATAAGCAAACAATAAATATTTATAGCCATGGAAGAC
AAAATATAAAACAGAAGTTATAGGCATACTTTTCTTAATTACTTTTGTCATAACTTTATT
TAGCTTTGTACTTTGCATTCCACTAAATT--AAAAAAAAGAGCCCCAACTCACTACTGTT
ATGCCTGGGGATTTAACAAATAATCAATTTAGTTTTCGCCTTTCAACTTATTAAACCTAT
TTGCATGAAA
>MY5152_Hexurella_WhetstoneMtns_ApacheCyn
ATAAAATGTCAAAATTCTTTAATTTTTTCACAAAAATATTCAAACATAGATGAGCAATAC
TTCAAACAATTGAAGAGCAAAACCTAAAACTACGAGCCTGTTAGCTTGTTTTATTTCCCA
AAGGTATTTTGTATTACACTATATTTTGGATAGGGAACGGGGGAAGATTCCAGGCATAAT
TGTATATACTGGTTTTTGTTTCCAAAAAATTAAACTTCTTACCTTAAATAAATCACACCC
CACATATATGTTCGAAACCACATTGTTGTCCCACTGTTAGCTTGGTATTTACGTATCAGA
ATGGGATGTGGAACTGGAAGTAAACCAACTAATGTTCCATGCTGCAGGAATTTCAAGATT
TCACTTTCATCGGTGAGACCCCTAATAAGCAAACAATACATATTTATAACTATGGAAGAC
AAAATATAAAACAGAAGTTATAGGCACACTTTTCTTAATTACTTTTGTCATAACTTTATT
TAGCTTTGTACTTTGCATTCCACGAAATTAAAAAAAAAAGGGCCCCAACTCACTACTGTT
ATGCCGGGGGTTTTAACAAATAATTAATATAGGTTTCGCCTTTGAACTTATTAAACCTAT
TTGAATGAAA
>MY5154_Hexurella_SantaRitaMtns_AdobeCyn
ATAAAATGTCAAAATTCCTTAATTCTTTCACAAAAATACTCAAACATAGATGAGCAATAC
TTCAAGCAATTGAAGAGTAAAACCTAAAACTACGAGCCTGTTAGCTTGTTTTATTTCCCA
AAGGTATTTTGTATTACACCATATTTTGGATAGGGGAAGGGGGAAGAGTCCAGGCATAAT
TGTATATACTGGTTTTTGTTTCCCGAAAATTAAACTTCTTACCTTAAATAAATCACACCC
CACATATATGTTCGAAACCACATTGTTGTCCCACTGTTAGCTTGGTATTTACGTATCAGA
ATGGGATGTGGAACTGGAAGTAAACCAACTAATGTTCCATGCTGCAGGAATTTCAAGATT
TCACTTTCATCAGTGAGACCCCTAATAAGCAAAAAATAAATATTTATAACTATGGAAGAC
ATAATATAAAACAGAAGTTATAGGCACACTTTTCGTAATTACTTTTGTCATAACTTTGTT
CAGCTTTGTACTTTGCATTCCACTAAATT-TAAAAAAAAGAGTCCCAACTCACTACTGTT
ATGCCTGGGGACTTAACAAATAATCAATTTAGTTTTCAACTTTGAACTTATTAAACCCAT
TTGAATGAAA
>MY5157_Hexurella_SantaCatalinaMtns_Redington
ATAAAATGTCAAAATTCCTTAATTTTTTCACAAAAATACTCAAACATAGATGAGCAATAC
TTCAAGCAATTGAAAGGCAAAACCTAAAACTACGAGCATGTTAGCTTGTTTTATTTCCCA
ACGGTATTTTGTATTACACTATATTTTGGATAGGGGAAGGGGGAAGAGTCCAGGCATAAT
TGTATATACTGGTTTTTGTTTCCAAAAAATTAAACTTCTTACCTTAAATAAATCACACCC
CACATATATGTTCGAAACCACATTGTTGTCCCACTGTTAGCTTGGTATTTACGTATCAGA
ATGGGATGTGGAACTGGAAGTAAACCAACTAATGTTCCATGCTGCAGGAATTTCAAGATT
TCACTTTCATCAGTGAGACCCCTAATAAGCAAACAATAAATATTTATAACTATGGAAGAC
AAAATATAAAACAGAAGTTATTGGCACACTTTTCTTAATTACTTTTGTCATAACTTTATT
TAGCTTTGTACTTTGCATTCCACTAAATT-TAAAAAAAAGAACCCCAACTCACTACTGTT
ATGCCTGGGGATTTAACAAATAATCAATTTAGTTTTCGCCCTTGAACTTATTAAACCTAT
TTGAATGAAA
>MY5164_Hrupicola_Temecula
------------------------------------------------------------
------------------------------------------------------------
----------------CACTATATTTTGGTAGGGGGAAGGGAGGAGAGTCCAGACATAAT
TGTATATACTAGATTTTGTTTCCAAAATATTAAACTTCTTACCTTAAATAAATCACACCC
CACATATATGTTCGAAACCACATTGTTGTCCCACTGTTAGCTTGATATTTACGTATCAGA
ATGGGATGTGGAACTGGAAGTAAACCAACTAATGTTCCATGCTGAAGGAATTTCAAGATT
TCACTTTCATCAGTGAGACCCCTAATAAGCAAATAA-AATTATTTATTACTATGAAAGAC
AAAACATAAAACTGAAGTTATGGGCACACTTTTCTTAACTACTTTTGTCACAACTTTATT
TGGCTTTGTACTTT----------------------------------------------
------------------------------------------------------------
----------
>MY5165_Hrupicola_Temecula
AAAAAATGTCAAATTTTCCCAATTTTTTCACAAAAATACTCAAACATATAAGATTAATAC
TTTAAACAACTGAACAGCAAAACCTAAAACAACGAACCTGTTACCTTGTTTTACTTCCCA
AAGGTATTTTTTATTACACTATATTTTGGTAGGGGGAAGGGAGGAGAGTCCAGACATAAT
TGTATATACTAGATTTTGTTTCCAAAATATTAAACTTCTTACCTTAAATAAATCACACCC
CACATATATGTTCGAAACCACATTGTTGTCCCACTGTTAGCTTGATATTTACGTATCAGA
ATGGGATGTGGAACTGGAAGTAAACCAACTAATGTTCCATGCTGAAGGAATTTCAAGATT
TCACTTTCATCAGTGAGACCCCTAATAAGCAAATAATAATTATTTATTACTATGAAAGAC
AAAACATAAAACTGAAGTTATGGGCACACTTTTCTTAACTACTTTTGTCACAACTTTATT
TGGCTTTGTACTTTGCATTCTACGAAATT-AAAAAAAAAGAGTCATAACTCACTACTGCT
ATGCCTGGGGATTTAACAAATAATTAATATAGTTTTTGCCTTTGAACCTATTAAACATAT
TTGAATGAAA
>MY5175_Hapachea_HarshawRd_PatagoniaMtns
ATAAAATGTCAAAATTCCTTAATTTTCTCACAAAAATACTCAAACATAGATGAGCAATAC
TTCAAGCAATTGAAGAGCAAAACCTAAAACTACAAGTCTGTTAGCTTACTTTATTTCCCA
AAGGTATTTTGTATTACACTATATTTTGGATAGGGGAAGGGGGAAGAGTCCAGGCATAAT
TGTATATACTGGTTTTTGTTTCCAAAAAATTAAACTTCTTACCTTAAATAAATCACACCC
CACATATATGTTCGAAACCACATTGTTGTCCCACTGTTAGCTTGGTATTTACGTATCAGA
ATGGGATGTGGAACTGGAAGTAAACCAACTAATGTTCCATGCTGCAGGAATTTCAAGATT
TCACTTTCATCAGTGAGACCCCTAATAAGCAAACAATAAATATTTATAACTATGGAAGAC
AAAATATAAAACAGAAGTTATAGGCACACTTTTCTTAATTACTTTTGTCATAACTTTATT
TAGCTTTGTACTTTGCATTCCACGAAATTAAAAAAAAAAGAGCCCCAACTCACTACTGTT
ATGCCTGGGGATTTAACAAATAATCAATATAGTTTTCGCCTTTGAACTTATTAAACCTAT
TTGAATGAAA
>MY5180_Hapachea_MustrangPk_MustangMtns
ATAAAATGTCAAAATTCTTTAATTTTTTCACAAAAATATTCAAACATAGATGAGCAATAC
TTCAAACAATTGAAGAGCAAAACCTAAAACTACGAGCCTGTTAGTTTGTTTTATTTCCCA
AAGGTATTTTGTATTACACTATATTTTGAATAGGGGAAGGGGGAAGATTCCAGGCATAAT
TGTATATACTGGTTTTTGTTTCCAAGAAATTAAACTTCTTACCTTAAATAAATCACACCC
CACATATATGTTCGAAACCACATTGTTGTCCCACTGTTAGCTTGGTATTTACGTATCAGA
ATGGGATGTGGAACTGGAAGTAAACCAACTAATGTTCCATGCTGGAGGAATTTCAAGATT
TCACTTTCATCGGTGAGACCCCTAATAAGCAAACAATAAATATTTATAACTATGGAAGAC
AAAATATAAAACAGAAGCTATAGGCACACTTTTCTTAATTACTTTTGTCATAACGTTATT
TAGCTTTGTACTTTGCATTCCACGAAATTAAAAAAAAAAGAGCCCAAACTCACTACTGTT
ATGCCTGGGGATTTAACAAATAATCAATATAGTTTTCGCCTTTGAACTTATTAAACCTAT
TTGAATGAAA
>MY5181_Hapachea_MustrangPk_MustangMtns
------------------------------------------------------------
-------------------------------ACGAGC-TGTTAGGTTGTTTT-TTTCCCA
AAGGTATTTTGTATTACACTATATTTTGGATAGGGGAAGGGGGAAGAGTCCAGGCATAAT
TGCATATACTGGTTTT--GTTTCCAAAAATTAAACTTCTTACCTTAAATAAATCACACCC
CACATATATGTTCGAAACCACATTGTTGTCCCACTGTTAGCTTGGTATTTACGTATCAGA
ATGGGATGTGGAACTGGAAGTAAACCAACTAATGTTCCATGCTGCAGGAATTTCAAGATT
TCACTTTCATCGGTGAGACCCCTAATAAGCAAACAATAAATATTTATAACTATGGAAGAC
AAAATATAAAACAGAAGTTATAGGCACACTTTTCTTAATTACTTTTGTCATAACGTTATT
TAGCTTTGTACTTTGCATTCCACGAAATTAAAAAAAAAAGAGCCCCAACTCACTACTGTT
ATGCCTGGGGATTTAACA------------------------------------------
----------
>MY5193_Hapachea_HarshawRd_PatagoniaMtns
ATAAAATGTCAAAATTCCTTAATTTTCTCACAAAAATACTCAAACATAGATGAGCAATAC
TTCAAGCAATTGAAGAGCAAAACCTAAAACTACAAGTCTGTTAGCTTACTTTATTTCCCA
AAGGTATTTTGTATTACACTATATTTTGGATAGGGGAAGGGGGAAGAGTCCAGGCATAAT
TGTATATACTGGTTTTTGTTTCCAAAAAATTAAACTTCTTACCTTAAATAAATCACACCC
CACATATATGTTCGAAACCACATTGTTGTCCCACTGTTAGCTTGGTATTTACGTATCAGA
ATGGGATGTGGAACTGGAAGTAAACCAACTAATGTTCCATGCTGCAGGAATTTCAAGATT
TCACTTTCATCAGTGAGACCCCTAATAAGCAAACAATAAATATTTATAACTATGGAAGAC
AAAATATAAAACAGAAGTTATAGGCACACTTTTCTTAATTACTTTTGTCATAACTTTATT
TAGCTTTGTACTTTGCATTCCACGAAATTAAAAAAAAAAGAGCCCCAACTCACTACTGTT
ATGCCTGGGGATTTAACAAATAATCAATATAGTTTTCGCCTTTGAACTTATTAAACCTAT
TTGAATGAAA
>MY5194_Hapachea_Ordsummit_MtOrd
------------AATT--TTAATTTTTTCAAAAAAATACTCAAACATAGAAGAGCAATAT
TTCAGACAATCAAAGACGGAAACATAACACTACGAGCCTGTTAGCTTGTTTTATTTCCCT
AAGGTATTTTTTATTACAATATATTTTGGATGGGGGAA-GAGGGCATGCCTGGACATAAT
TGCATATACTGGTCTTTGTTTTCAAAATATTAAACTTCTTACCTTAAATAAATCACACCC
CACATATATGTTCGAAACCACATTGTTGTCCCACTGTTAGCTTGGTATTTACGTATCAGA
ATGGGATGTGGAACTGGAAGTAAACCAACTAATGTTCCATGCTGAAGGAATTTCAAGATT
TCACTTTCATCTGTGAGACCCCTAATAAGCAAACAATCAATATTTATAACTATGGAAGAC
AAAATATAAAACAGAAGTTATGGGCACACTTTTCTTAATTACTTTTGCCACAACTTTATT
TGGCTTTGTACTTTGCATTCCACGAATTTAAAAAAAAATGAGCCCCAACTCACTACTGTT
ATGCCTGGGGATTTAAAAAATAATCAATATAGTTTTTGCCTTCGAACTTATTAAACCTAA
TTGAATGAAA
>MY5195_Hapachea_Ordsummit_MtOrd
ACAAAGTGGTAAAATTGCTTAATTTTTTCAAAAAAATACTCAAACATAGAAGAGCAATAT
TTCAGACAATCAAAGACGGAAACATAACACTACGAGCCTGTTAGCTTGTTTTATTTCCCT
AAGGTATTTTTTATTACAATATATTTTGGATGGGGGAA-GAGGGCATGCCTGGACATAAT
TGCATATACTGGTCTTTGTTTTCAAAATATTAAACTTCTTACCTTAAATAAATCACACCC
CACATATATGTTCGAAACCACATTGTTGTCCCACTGTTAGCTTGGTATTTACGTATCAGA
ATGGGATGTGGAACTGGAAGTAAACCAACTAATGTTCCATGCTGAAGGAATTTCAAGATT
TCACTTTCATCTGTGAGACCCCTAATAAGCAAACAATCAATATTTATAACTATGGAAGAC
AAAATATAAAACAGAAGTTATGGGCACACTTTTCTTAATTACTTTTGCCACAACTTTATT
TGGCTTTGTACTTTGCATTCCACGAATTTAAAAAAAAATGAGCCCCAACTCACTACTGTT
ATGCCTGGGGATTTAAAAAATAATCAATATAGTTTTTGCCTTCGAACTTATTAAACCTAA
TTGAATGAAA
>MY5266_Hencina_CerroBolla
AAAAAATGTCAAAATTCCCCAATTTTTTTACATAAATAC------ATAGAAGATTAATAC
TTTAAACAATTGAAGAGCAAAACCTAAAACAACGAGCCTGTTACATTGTTTTACTTCCCA
AAGTTATTTTTTATTACACTATATTTTAGGTGGGGGAAGAAAGGAGAGCCCAGACATACT
TG---------GATTTTGTTTCCAAAATATTAAACTTCTTACCTTAAATAGATGACACCC
CACATATATGTTCTAAACCACATTGTTGTCCCACTGTTAGCTTGGTATTTACGTATCAGA
ATGGGATGTGGAACTGGAAGTAAACCAACTAGTGTTCCATGCTGAAGGAATTTCAAGATT
TCACTTTCATCAGTGAGACCCCTAATAAGCAAACAATAAATATTTATTACTATGAAAGAC
AAAACATAAAACTGAAGTTATGGGCACACTTTTCTTAAATATTTTTGTCACAACTTTATT
TGGCTTTGTACTTTGCATT-TACGAAATTAAAAAAAAAAGAACCCCAACTCACTACTGTT
ATGCCTGGGGATTTAACCAATAATTAATATAGTTTTTGCCTTTGAACCTATTAAACATAT
TTGAATGAAA
>MY5267_Hencina_CerroBolla
AAAAAATGTCAAAATTCCCCAATTTTTTTACATAAATAC------ATAGAAGATTAATAC
TTTAAACAATTGAAGAGCAAAACCTAAAACAACGAGCCTGTTACATTGTTTTACTTCCCA
AAGTTATTTTTTATTACACTATATTTTAGGTGGGGGAAGAAAGGAGAGCCCAGACATACT
TG---------GATTTTGTTTCCAAAATATTAAACTTCTTACCTTAAATAGATGACACCC
CACATATATGTTCTAAACCACATTGTTGTCCCACTGTTAGCTTGGTATTTACGTATCAGA
ATGGGATGTGGAACTGGAAGTAAACCAACTAGTGTTCCATGCTGAAGGAATTTCAAGATT
TCACTTTCATCAGTGAGACCCCTAATAAGCAAACAATAAATATTTATTACTATGAAAGAC
AAAACATAAAACTGAAGTTATGGGCACACTTTTCTTAAATATTTTTGTCACAACTTTATT
TGGCTTTGTACTTTGCATT-TACGAAATTAAAAAAAAAAGAACCCCAACTCACTACTGTT
ATGCCTGGGGATTTAACCAATAATTAATATAGTTTTTGCCTTTGAACCTATTAAACATAT
TTGAATGAAA
>MY5269_Hexurella_GuadalupeValley
AAAAAATGCCAAAATTCCCCAATTTTTTTACATAAATAC------ATAGAAGATTAATAC
TTTAAACAATTGAAGAGCAAAACCTAAAACAACGAGCCTGTTACATTGTTTTACTTCCCA
AAGTTACTTTTTATTACACTATATTTTGGGTGGGGGAAGAAAGGAGAGCCCAGACATACT
TGTATATACTGGATTTTGTTTCCAAAATATTAAACTTCTTACCTTAAATAAATGACACCC
CACATATATGTTCTAAACCACATTGTTGTTCCACTGTTAGCTTGGTATTTACGTATCAGA
ATGGGATGTGGAACTGGAAGTAAACCAACTAGTGTTCCATGCTGAAGGAATTTCAAGATT
TCACTTTCATCAGTGAGACCCCTAATAAGCAAACAATAAATATTTATTACTATGAAAGAC
AAAACATAAAACTGAAGTTATGGGCACACTTTTCTTAAATATTTTCGTCACAACTTTATT
TGGCTTTGTACTTTGCATT-TACGAAATT--AAAAAAAAGAACCCCAACTCACTACTGTT
ATGCCTGGGGATTTAACCAATAATTAATATAGTTTTTGCCTTTGAACCTATTAAACATAT
TTTAATGAAA
>MY5271_Hexurella_GuadalupeValley
AAAAAATGCCAAAATTCCCCAATTTTTTTACATAAATAC------ATAGAAGATTAATAC
TTTAAACAATTGAAGAGCAAAACCTAAAACAACGAGCCTGTTACATTGTTTTACTTCCCA
AAGTTACTTTTTATTACACTATATTTTGGGTGGGGGAAGAAAGGAGAGCCCAGACATACT
TGTATATACTGGATTTTGTTTCCAAAATATTAAACTTCTTACCTTAAATAAATGACACCC
CACATATATGTTCTAAACCACATTGTTGTTCCACTGTTAGCTTGGTATTTACGTATCAGA
ATGGGATGTGGAACTGGAAGTAAACCAACTAGTGTTCCATGCTGAAGGAATTTCAAGATT
TCACTTTCATCAGTGAGACCCCTAATAAGCAAACAATAAATATTTATTACTATGAAAGAC
AAAACATAAAACTGAAGTTATGGGCACACTTTTCTTAAATATTTTCGTCACAACTTTATT
TGGCTTTGTACTTTGCATT-TACGAAATT-AAAAAAAAAGAACCCCAACTCACTACTGTT
ATGCCTGGGGATTTAACCAATAATTAATATAGTTTTTGCCTTTGAACCTATTAAACATAT
TTTAATGAAA
>MY5276_Hexurella_SanPedro_Martir
AAAAAATGTCAAAATTCCCCAATTTTTTTACATAAATAC------ATAGAAGATTAATAC
TTTAAACAATTGAAGAGCAAAACCTAAAACAACGAGCCTGTTACATTGCTTTACTTCCCA
AAGTTATTTTTTATTACACTATATTTTGGGTGGGGGAAGAAAGGAGAGCCCAGACATACT
TGTATATACTTTATTTTGTTTCCAAAATATTAAACTTCTTACCTTAAATAAATGACACCC
CACATATATGTTCTAAACCACATTGTTGTCCCACTGTTAGCTTGGTATTTACGTATCAGA
ATGGGATGTGGAACTGGAAGTAAACCAACTAGTGTTCCATGCTGAAGGAATTTCAAGATT
TCACTTTCATCAGTGAGACCCCTAATAAGCAAACAATAAATATTTATTACTATGAAAGAC
AAAACATAAAACTGAAGTTGTGGGCACACTTTTCTTAAATATTTTTGTCACAACTTTATT
TGGCTTTGTACTTTGCATT-TACGAAATT-AAAAAAAAAGAACTCCAACTCACTACTGTT
ATGCCTGGGGATTTAACCAATAATTAATATAGTTTTAGCCTTTGAACCTATTAAACATAT
TTGAATGAAA
>MY5277_Hexurella_SanPedro_Martir
AAAAAATGTCAAAATTCCCCAATTTTTTTACATAAATAC------ATAGAAGATTAATAC
TTTAAACAATTGAAGAGCAAAACCTAAAACAACGAGCCTGTTACATTGCTTTACTTCCCA
AAGTTATTTTTTATTACACTACATTTTGGGTGGGGGAAGAAAGGAGAGCCCAGACATACT
TGTATATACTTTATTTTGTTTCCAAAATATTAAACTTCTTACCTTAAATAAATGACACCC
CACATATATGTTCTAAACCACATTGTTGTCCCACTGTTAGCTTGGTATTTACGTATCAGA
ATGGGATGTGGAACTGGAAGTAAACCAACTAGTGTTCCATGCTGAAGGAATTTCAAGATT
TCACTTTCATCAGTGAGACCCCTAATAAGCAAACAATAAATATTTATTACTATGAAAGAC
AAAACATAAAACTGAAGTTGTGGGCACACTTTTCTTAAATATTTTTGTCACAACTTTATT
TGGCTTTGTACTTTGCATT-TACGAAATT-AAAAAAAAAGAACCCCAACTCACTACTGTT
ATGCCTGGGGATTTAACCAATAATTAATATAGTTTTAGCCTTTGAACCTATTAAACATAT
TTGAATGAAA
>MY5280_Hexurella_ArroyoSalado
A-AAAATGTCAAAATTACCCAATTTTTTTACAAAAATACTCAAACATAGAAGATTAATAC
TTTAAACAATTGAAGAGCAAAACCTAAAACAATGAGCCTGTTACCTTGTTTTACTTCCCA
AAGGTATTTTTTATTACACTATATTTTGTGTGGGGGAAGGGAGGAGAGTCCAGACATAAT
TGTATATACTGAATTTTGTTTCCAAAATATTAAACTTCTTACCTTAAATAAATCACACCC
CACATATATGTTCGAAACCACATTGTTGTCCCACTGTTAGCTTGGTATTTACGGATCAGA
ATGGGATGTGGAACTGGAAGTAAACCAACTAGTGTTCCATGCTGAAGGAATTTCAAGATT
TCACTTTCATCAGTGAGACCCCTAATAAGCAAACAATAAATATTTGTTACTATGAAAGAC
AAAACATAAAACTGAAGTTATGGGCACACTTTTCTTAATTATTTTTGTCACAACTTTATT
TGGCTTTGTACTTTGCATT-TACGAAATT-AAAAAAAAAGAACCCCAAATCACTACTGTT
ATGCCTGG-GATTTAACAAATAATTAATGTAGTTTTTGCCTTTGAACCTATTAAACATAT
TTGAATGAAA
>MY5282_Hexurella_ArroyoSalado
A-AAAATGTCAAAATTCCCCAATTTTTTTACAAAAATACTCAAACATAGAAGATTAATAC
TTTAAACAATTGAAGAGCAAAACCTAAAACAATGAGCCTGTTACCTTGTTTTACTTCCCA
AAGGTATTTTTTATTACACTATATTTTGTGTGGGGGAAGGGAGGAGAGTCCAGACATAAT
TGTATATACTGAATTTTGTTTCCAAAATATTAAACTTCTTACCTTAAATAAATCACACCC
CACATATATGTTCGAAACCACATTGTTGTCCCACTGTTAGCTTGGTATTTACGGATCAGA
ATGGGATGTGGAACTGGAAGTAAACCAACTAGTGTTCCATGCTGAAGGAATTTCAAGATT
TCACTTTCATCAGTGAGACCCCTAATAAGCAAACAACAAATATTTGTTACTATGAAAGAC
AAAACATAAAACTGAAGTTATGGGCACACTTTTCTTAATTATTTTTGTCACAACTTTATT
TGGCTTTGTACTTTGCATT-TACGAAATT-AAAAAAAAAGAACCCCAAATCACTACTGTT
ATGCCTGG-GATTTAACAAATAATTAATGTAGTTTTTGCCTTTGAACCTATTAAACATAT
TTGAATGAAA
>MY5286_Hrupicola_SweetwaterSpr_OrdMtn
AAAAAATATCAAAATT-CCCAATTTTTTCACAAAAATACTCAAACATAGAAGAGCAATAC
TTTAAACAATTGAAGAGCAAAACCTAAAACAATGAGCCTGTTACCTTGTTTTACTTCCCA
AAGGTATTTTTCATTACACTATATTTTGGATGGGGGAAGGGAGGAGAGTCCAGACATAAT
TGTATGTACTGAATTTTATTT-CAAAATATTAAACTTCTTACCTTAAATAAATCACACCC
CACATATATGTTCGAAACCACATTGTTGTCCCACTGTTAGCTTGGTATTTACGTATCAGA
ATGGGATGTGGAACTGGAAGTAAACCAACTAATGTTCCATGCTGAAGGAATTTCAAGATT
TCACTTTCATCAGTGAGACCCCTAATAAGCAAACAATAAATATTTATTACTATGAAAGAT
AAAACATAAAACTGAAGTTATGGGCACACTTTTCTTAATTACTTTTGTCACAACTTTATT
TGGCTTTGTACTTTGCGTTCTACGAAATTAAAAAAAAGAGAGCCCCAACTTACTACTGTT
ATGCTTGGGGATTTAACAAATAATTAATATAGTTTTTGCCTTTGAACTTATTAAACATAT
TTGAATGAAA
>MY5287_Hrupicola_SweetwaterSpr_OrdMtn
----------------------------------------------------------AC
TTTAAACAATTGAAGAGCAAAACCTAAAACAATGAGCCTGTTACCTTGTTTTACTTCCCA
AAGGTATTTTTCATTACACTATATTTTGGATGGGGGAAGGGAGGAGAGTCCAGACATAAT
TGTATGTACTGAATTTTATTT-CAAAAAATTAAACTTCTTACCTTAAATAAATCACACCC
CACATATATGTTCGAAACCACATTGTTGTCCCACTGTTAGCTTGGTATTTACGTATCAGA
ATGGGATGTGGAACTGGAAGTAAACCAACTAATGTTCCATGCTGAAGGAATTTCAAGATT
TCACTTTCATCAGTGAGACCCCTAATAAGCAAACAATAAATATTTATTACTATGAAAGAT
AAAACATAAAACTGAAGTTATGGGCACACTTTTCTTAATTACTTTTGTCACAACTTTATT
TGGCTTTGTACTTTGCGTTCTACGAAATTAAAAAAAAGAGAGCCCCAACTTACTACTGTT
ATGCTTGGGGATTTAACAAATAATTAATATAGTTTTTGCCTTTGAACTTATTAAACATAT
TTGAATGAAA
>MY5288_Hrupicola_Deadman_Hills
AAAAAATGTCAAA-TTCCCCAATTTTTTCACAAAAATACTCAAATATAGAAGA-------
----------------GCAAAACCTAAAACAATGAGCCTGTTACCTTGTTTTACTTCCCA
AAGGTATTTTTTATTACACTATATTTTGGATGGGGGAAGGGAGGAGAGTCCAGACATAAT
TGTATATACTGGATTTTGTTTCCAAAATATTAAACTTCTTACCTTAAATAAATCACACCC
CACATATATGTTCGAAACCACATTGTTGTCCCACTGTTAGCTTGGTATTTACGTATCAGA
ATGGGATGTGGAACTGGAAGTAAACCAACTAATGTTCCATGCTGAAGGAATTTCAAGATT
TCACTTTCATCAGTGAGACCCCTAATAAGCAAACAATAAATATTTATTACTATGAAAGAC
AAAACATAAAACTGAAGTTATGGGCACACTTT-CTTAATTACTTTTGTCACAACTTTATC
TGGCTTTGTACTTTGCATTCTACGAAATTAAAAAAAAAAGAGTCCCAACTTACTACTGTT
ATGCCTGGGGCTTTAACAAATAATTAATATAGTTTTTGCCTTTGAACTTATTAAACATAT
TTGAACGAAA
>MY5289_Hrupicola_Deadman_Hills
AAAAAATGTCAAA-TTCCCCAATTTTTTCACAAAAATACTCAAATATAGAAGA-------
----------------GCAAAACCTAAAACAATGAGCCTGTTACCTTGTTTTACTTCCCA
AAGGTATTTTTTATTACACTATATTTTGGATGGGGGAAGGGAGGAGAGTCCAGACATAAT
TGTATATACTGGATTTTGTTTCCAAAATATTAAACTTCTTACCTTAAATAAATCACACCC
CACATATATGTTCGAAACCACATTGTTGTCCCACTGTTAGCTTGGTATTTACGTATCAGA
ATGGGATGTGGAACTGGAAGTAAACCAACTAATGTTCCATGCTGAAGGAATTTCAAGATT
TCACTTTCATCAGTGAGACCCCTAATAAGCAAACAATAAATATTTATTACTATGAAAGAC
AAAACATAAAACTGAAGTTATGGGCACACTTT-CTTAATTACTTTTGTCACAACTTTATC
TGGCTTTGTACTTTGCATTCTACGAAATTAAAAAAAAAAGAGTCCCAACTTACTACTGTT
ATGCCTGGGGCTTTAACAAATAATTAATATAGTTTTTGCCTTTGAACTTATTAAACATAT
TTG-------
>MY5309_Hapachea_JohnnyLyon_Hills
------------------------------------------------------------
-----------------------------CTACGAGCCTGTTAGCTTGTTTTATTTCCCA
AAGGTATTTTGTATTACACTATATTTTGGATAGGGAA-GGGGGAAGAGTCCAGGCATAAT
TGTATATACTGGTTTTTGTTTCCAACAAATTAAACTTCTTACCTTAAATAAATCACGCCC
CACATATATGTTCGAAACCACATTGTTGTGCCACTGTTAGCTTGGTATTTACGTATCAGA
ATGGGATGTGGAACTGGAAGTAAACCAACTAATGTTCCATGCTGCAGGAATTTCAAGATT
TCACTTTCATCAGTGAGACCCCTAATAAGCAAACAATAAATATTTATAACTATGGAAGAC
AAAATATAAAACAGAAATTATAGGCACACTTTTCTTAATTACTTTTGTCATAACTTTATT
TATCT-------TTGCATTCCACGAAATTAAAAAAAACAGAGCCCCAACTCACT------
------------------------------------------------------------
----------
>MY5310_Hexurella_AntelopeCyn_CerbatMtns
----------AAAATTGCTTAATTTTTTAAAAAAAATACTCAAACATAGAAGAGCAATAT
TTCAGACAATCGAAGAGGGAAACATAACACTCTGAGCCAGTTAGCTTGTTTTATTTCCCT
AAGGTATTTTTTATTACACTATATTTCGGATGGGGGAA-GAGGGCAAGTCTGGACATAAT
TGTATATACTGGTTTTTATTTTCAAAATATTAAACTTCTTACCTTAAATAAATCACACCC
CACATATATGTTCGAAACCACATTGTTGTCCCACTGTTAGCTTGGTATTTACGTATCAGA
ATGGGATGTGGAACTGGAAGTAAACCAACTAATGTTCCATGCTGAAGGAATTTTAAGATT
TCACTTTCATCAGTGAGACCCCTAATAAGCAAACAATAAATATTTATAACTATGGAAGAC
AAAATATAAAACAGAAGTTATGGGCACACTTTTCTTAATTACTTTTGCCACAACTTTATT
TGGCTTTGTACTTTGCATTCCATGAATTTAAAAAAAAATGAGCCCCAACTCACTACTGTT
ATGCCTGGGGATTTAACAAATAATCACTACAGTTTTTACCTTCGAACTTATTAAACCTAA
----------
>MY5311_Hexurella_AntelopeCyn_CerbatMtns
----------------------------------AATACTCAAACATAGAAGAGCAATAT
TTCAGACAATCGAAGAGGGAAACATAACACTCTGAGCCAGTTAGCTTGTTTTATTTCCCT
AAGGTATTTTTTATTACACTATATTTCGGATGGGGGAA-GAGGGCAAGTCTGGACATAAT
TGTATATACTGGTTTTTATTTTCAAAATATTAAACTTCTTACCTTAAATAAATCACACCC
CACATATATGTTCGAAACCACATTGTTGTCCCACTGTTAGCTTGGTATTTACGTATCAGA
ATGGGATGTGGAACTGGAAGTAAACCAACTAATGTTCCATGCTGAAGGAATTTTAAGATT
TCACTTTCATCAGTGAGACCCCTAATAAGCAAACAATAAATATTTATAACTATGGAAGAC
AAAATATAAAACAGAAGTTATGGGCACACTTTTCTTAATTACTTTTGCCACAACTTTATT
TGGCTTTGTACTTTGCATTCCATGAATTTAAAAAAAAATGAGCCCCAACTCACTACTGTT
ATGCCTGGGGATTTAACAAATAATCACTACAGTTTTTACCTTCGAACTTATTAAACCTAA
TTGAATAA--
>MY5312_Hexurella_FoxCyn_MusicMtns
---------------------------------AAATACTCAAACATAGAAGAGCAATAT
TTCAGACAATCGAAGAGGGAAACATAACACTCTGAGCCAGTTAGCTTGTTTTATTTCCCT
AAGGTATTTTTTATTACACTATATTTCGGATGGGGGAA-GAGGGCAAGTCTGGACATAAT
TGTATATACTGGTTTTTATTTTCAAAATATTAAACTTCTTACCTTAAATAAATCACACCC
CACATATATGTTCGAAACCACATTGTTGTCCCACTGTTAGCTTGGTATTTACGTATCAGA
ATGGGATGTGGAACTGGAAGTAAACCAACTAATGTTCCATGCTGAAGGAATTTTAAGATT
TCACTTTCATCAGTGAGACCCCTAATAAGCAAACAATAAATATTTATAACTATGGAAGAC
AAAATATAAAACAGAAGTTATGGGCACACTTTTCTTAATTACTTTTGCCACAACTTTATT
TGGCTTTGTACTTTGCATTCCATGAATTTAAAAAAAAATGAGCCC---------------
------------------------------------------------------------
----------
>MY5313_Hexurella_FoxCyn_MusicMtns
-------------------------------------------ACATAGAAGAGCAATAT
TTCAGACAATCGAAGAGGGAAACATAACACTCTGAGCCAGTTAGCTTGTTTTATTTCCCT
AAGGTATTTTTTATTACACTATATTTCGGATGGGGGAA-GAGGGCAAGTCTGGACATAAT
TGTATATACTGGTTTTTATTTTCAAAATATTAAACTTCTTACCTTAAATAAATCACACCC
CACATATATGTTCGAAACCACATTGTTGTCCCACTGTTAGCTTGGTATTTACGTATCAGA
ATGGGATGTGGAACTGGAAGTAAACCAACTAATGTTCCATGCTGAAGGAATTTTAAGATT
TCACTTTCATCAGTGAGACCCCTAATAAGCAAACAATAAATATTTATAACTATGGAAGAC
AAAATATAAAACAGAAGTTATGGGCACACTTTTCTTAATTACTTTTGCCACAACTTTATT
TGGCTTTGTACTTTGCATTCCATGAATTTAAAAAAAAATGAGCCCCAACTCACTACTGTT
ATGC--------------------------------------------------------
----------
>MY5314_Hexurella_Grasshopper_BrushyMtn
------------------------------------------------------------
-----------------------------------------------GTTTTATTTCCCT
AAGGTATTTTTTATTACACAATATTTTGGATGGGGGAA-GAGGGTGAGTCTGGACATAAT
TGTATATACTGGTTTTTATTTTCAAAATATTAAACTTCTTACCTTAAATAAATCACACCC
CACATATATGTTCGAAACCACATTGTTGTCCCACTGTTAGCTTGGTATTTACGTATCAGA
ATGGGATGTGGAACTGGAAGTAAACCAACTAATGTTCCATGCTGAAGGAATTTCAAGATT
TCACTTTCATCAGTGAGACCCCTAATAAGCAAACAATGAATATTTATAACTATGGAAGAC
AAAATATAAAACAGAAGTTATGGGCACACTTTTCTTAATTACTTTTGCCACAACTTTATT
TGGCTTTGTACTTTGCATTCCACGAATTT-------------------------------
------------------------------------------------------------
----------
>MY5315_Hexurella_WagonerRd_BradshawMtns
---------------------------------------------ATAGAAGAGCAATAT
TTCAGACAATCGAAGAG-GGAACATAACACTATGAGCCTGTTAGCTTGTTTTATTTCCCT
AAGGAATTTTTTATTGCACTATATTTTGGATGGGGGAA-GAGGGCGAGTCTGGTCATAAT
TGCATATACTGGTTTTTGTTTTCAAAATATTAAACTTCTTACCTTAAATAAATCACACCC
CACATATATGTTCGAAACCACATTGTTGTCCCACTGTTAGCTTGGTATTTACGTATCAGA
ATGGGATGTGGAACTGGAAGTAAACCCACTAATGTTCCATGCTGAAGGAATTTCAAGATT
TCACTTTCATCAGTGAGACCCCTAATAAGCAAACAATAAATATTTATAACTATGGAAGAC
AAAATATAAAACAGAAGTTATGGGCAAACTTTTCATAATTACTTTTGCCACAAATTTATT
TGGTTTTGTACTTTGCATTCCACGAATTTAAAAAAAAATGAGCCCCAACTCACTACTGTT
ATGCCTGGGGATTTAAC-------------------------------------------
----------
>MY5316_Hexurella_WagonerRd_BradshawMtns
ACAAAGTGTTAAAATTGCTTATTTTTTTCAAAAAAATACTCAAACATAGAAGAGCAATAT
TTCAGACAATCGAAGAG-GGAACATAACACTATGAGCCTGTTAGCTTGTTTTATTTCCCT
AAGGAATTTTTTACTGCACTATATTTTGGATGGGGGAA-GAGGGCGAGTCTGGTCATAAT
TGTATATACTGGTTTTTGTTATCAAAATATTAAACTTCTTACCTTAAATAAATCACACCC
CACATATATGTTCGAAACCACATTGTTGTCCCACTGTTAGCTTGGTATTTACGTATCAGA
ATGGGATGTGGAACTGGAAGTAAACCAACTAATGTTCCATGCTGAAGGAATTTCAAGATT
TCACTTTCATCAGTGAGACCCCTAATAAGCAAACAATAAATATTTATAACTATGGAAGAC
AAAATATAAAACAGAAGTTATGGGCAAACTTTTCTTAATTACTTTTGCCACAAATTTATT
TGGCTTTGTACTTTGCATTCCACGAATTAAAAAAAAAATGAGCCCCAACTCACTACTGTT
ATGCCTGGGGATTTAACAAATAATCAATATAGTTTTTGCCTTCAAACTTATTAAACCTAA
TTGAAAATAA
>MY5317_Hrupicola_Cottonwood_SnYsidroMtns
--------------------------------------------------------ATAC
TTTAAACAACTGAAC-GCAAAACCTAAAACAACGAACCTGTTACCTTGTTTTACTTCCCA
AAGGTATTTCTTATTACACTATATTTTGGTAGGGGGAAGGGAGGAGAGTCCAGACATAAT
TGTATATACTGGATTTTGCTTCCAAAATATTAAACTTCTTACCTTAAATAAATCACACCC
CACATATATGTTCGAAACCACATTGTTGTCCCACTGTTAGCTTGATATTTACGTATCAGA
ATGGGATGTGGAACTGGAAGTAAACCAACTAATGTTCCATGCTGAAGGAATTTCAAGATT
TCACTTTCATCAGTGAGACCCCTAATAAGCAAACAATAATTATTTATTACTATGAAAGAC
AAAACATAAAACTGAAGTTATGGGCACACTTTTCTTAACTACTTTTGTCACAACTTTATT
TGGCTTTGCACTTTGCATTCTACGAAATTAAAAAAAAAAGAGTCCCAATTCACTACTGTT
ATGCCTGGGGATTTAACAAGTAATTAATATAGTTTTTGCCTTTGAACTTAT---------
----------
