# Supplementary material for: ﻿Species delimitation, biogeography, and natural history of dwarf funnel web spiders (Mygalomorphae, Hexurellidae, Hexurella) from the United States / Mexico borderlands
Source: Zookeys. 2023 Jun 14;1167:109–57. doi: 10.3897/zookeys.1167.103463 (PMC10285686; doi:10.3897/zookeys.1167.103463)
Supplement: Supplementary material 3 — Input matrices, analysis log files, and output tree files for nuclear and mitochondrial analyses [file zookeys-1167-109_article-103463__-s003.zip › uce-2001085.fasta]

>MY0059_Hapachea_SantaRitaMtns_MaderaCyn
------------------------------------------------------------
----GAGGTTGATACAAATATTTGAAAATTAGTAAATGTAGCATCCTCACTTTCATGTTT
GAATGAAATAAAGTGAAAAAATATTCCACTTCTTGGTTATCTGTTTCAGGTGTACTATGG
TGCAAAAACAGTTGCCTTTTCATACAAAAAGATTGAAAGCAACAATACTTTCACCACTAC
GTTAACTGAACTGAAGAAATATACTTTGTATAGTATTCAGGTCCTAGCCTTTTCTCGCAT
TGGTGATGGTGTCTTAAGCGTTCCACCCTTATCTGTTCGAACTTATGAAGACGGTAAGCT
ATGTTTGAGTGAATCTGTTGTTGTGGTGTTTTTTCATATTCTATTTTGGAATGTTAACTG
ACAATGATCCAGTGTAGTGACCGATGAAATGGGCAAGAAAGGTATTCTGAGGTCTGGACG
TACCCCTTGATGACCCTTGAATACATTGGTTGTATGGAAATGAGTAATTGTTCCATATAC
TTACCATTGTTAATTTGTATTTGGAACCCTCACAAGA-----------------------
----
>MY0139_Hexurella_SanDiego_Guatay
GTTGTATTTTTTCTTTGTACTTACTTGTTTTTCCCCGAATTTTCTTACCTGCTCGGTTAG
TTATGAGGATAATAAAAATGTTTGAAAATTAGTGAATATAACATTTACACTTGCATATTT
GAATGAAACAAAATGAAAAAATATTCCACTTCTTGGTTTTCTGTTTCAGGTGTACTATGG
TGCAAAAACAGTTGCCTTTTCATACAAAAAGATTGAAAGCAACAATACTTTTACCACTAC
CTTAACTGAACTGAAGAAATATACTTTGTATAGTATTCAGGTCCTAGCCTTTTCTCGCAT
TGGTGATGGTGTCTTAAGTGTTCCACCAGTATCTGTTCGAACTTATGAAGATGGTAAGCT
ATGTTTCAGTGAATATGTTGTTATGCTATTTTTTCATTTTCTATTGTGGGATGATAACTG
ACAGTGATCCAGTGTGGTGACCAATGAGATAGGCAAGAAAGGTATTCTTAGGTCTGGATG
TACCCCTTGATGACCCTTGAACGCACTAGCAGTATGGAAATGAGTAATTGTTATGTATAC
TTACCAGTGTTAACTTGTATTTGGAACCCACACGGGCAAAATTTCAGCTATGCTACTAAC
TGAC
>MY5053_Hexurella_ChiricahuaMtns_PriceCyn
GTTGTATTTTTTTCTTGTGTTTACTTGTTTTGCCATGAATTTTCTTTCCTGCTCTGTTAG
TAATGAGATTGATACGAATATTTGAAAATTAGTAAATGTAACATCCTCACTTGCATGTTT
GAATGAAATAAAGTGAAAAAATATTCCACTTCTTGATTATCTGTTTCAGGTGTACTATGG
TGCAAAAACAGTTGCCTTTTCATACAAAAAGATTGAAAGTAACAATACTTTCACCACTAC
GTTAACTGAACTGAAGAAATATACTTTGTATAGCGTTCAGGTCCTAGCCTTTTCTCGCAT
TGGTGATGGTGTCTTAAGTGTTCCACCCTTATCTGTTCGAACTTATGAAGATGGTAAGCT
ATGTTTGAGTGAATTTGTTGTTGTGGTGTTTTTTCATATTCTATTTTGTAATGTTTACTG
GCAATGATCCAGTGTAGTGACCGATGAAATGGGCAAGAACGGTATTCTGAGGTCTGGACG
TACCCCTTGATGACCCTTGAACACACTGGCTGTATGGAAATGAGTAATTGTTC-ATATAC
TTACCATTGTTAACTTGTATTTGGAACCCTCAAGAGAAAAATTGCAGATACACTACCGAC
TGAC
>MY5064_Hexurella_MuleMtns_Escabrosa
-----------------------CTTGTTTTGCCATGAATTTTCTTTCCTGCTCTGTTAG
TAATGAGGTTGATTCAAATATTTGAAAATTAGTAAATGT--CATCCTCACTTGCATGTTT
GAATGAAATAAAGTGAAAAATTATTCCACTTCTTGGTTATCTGTTTCAGGTGTACTATGG
TGCAAAAACAGTTGCCTTTTCATACAAAAAGATTGAAAGCAACAATACTTTCACCACTAC
GTTAACTGAACTGAAGAAATATACTTTGTATAGTATTCAGGTCCTAGCCTTTTCTCGCAT
TGGTGATGGTGTCTTAAGTGTTCCACCCTTATCTGTTCGAACTTATGAAGATGGTAAGCT
AAACC-------------------ATATTTTCCTCCTTTTACATTTCATTATTAAAACTG
AAAAAAGCAGAGTTTAATAATTGTTGAAATGTTTTAAAAGGATCTTCATAAGTTCGAACA
TAAGGGTGGAACACTTAAGACACCATCACCAATGCGAGAAAAGGTATTTCTTCAGTTCAG
TTAACGTAGTGGATTGTTGCTTTCAATCTTTTTGTATGAAAAGGCAACTGTTTTTGCACC
ATAG
>MY5066_Hexurella_MuleMtns_Escabrosa
------------------------------------------------------------
-----------ATTC-------------TTAGTAAATGTAACATCCTCACTTGCATGTTT
GAATGAAATAAAGTGAAAAATTATTCCACTTCTTGGTTATCTGTTTCAGGTGTACTATGG
TGCAAAAACAGTTGCCTTTTCATACAAAAAGATTGAAAGCAACAATACTTTCACCACTAC
GTTAACTGAACTGAAGAAATATACTTTGTATAGTATTCAGGTCCTAGCCTTTTCTCGCAT
TGGTGATGGTGTCTTAAGTGTTCCACCCTTATCTGTTCGAACTTATGAAGATGGTAAGCT
AAACC-------------------ATATTTTCCTCCTTTTACATTTCATTATTAAAACTG
AAAAAAGCAGAGTTTATTAATTGTTGAAATGGT---------------------------
------------------------------------------------------------
------------------------------------------------------------
----
>MY5071_Hexurella_SantaRitaMtns_AlisoSprings
------------------------------------------------------------
--------------------TTTGAAAATTAGT---------------------ATGTTT
GAATGAAATAAAGTG-AAAAATATTCCACTTCTTGGTTATCTGTTTCAGGTGTACTATGG
TGCAAAAACAGTTGCCTTTTCATACAAAAAGATTGAAAGCAACAATACTTTCACCACTAC
ATTAACTGAACTGAAGAAATATACTTCGTATAGTATTCAGGTCCTGGCCTTTTCTCGCAT
TGGTGATGGTGTCTTAAGTGTTCCACCCTTATCTGTTCGAACTTACGAAGATGGTAAGCT
ATGTTTGAGTGAATTTGTTGTTGTGGTGTTTTTTCATACTCCATTTTGGAATGTTAACTG
ACAATGATCCAGTGTAGTGACCAATGAAATGGGCAAGAAAGGTATTCTGAGGTCTGGACG
TACCCCTTGATGAC----------------------------------------------
------------------------------------------------------------
----
>MY5075_Hexurella_ChiricahuaMtns_CaveCrkCyn
------------------------------------------------------------
---TGAGGTTGATACGAATATTTGAAAATTAGTAAATGTAACATCCTCACTTGCATGTTT
GAATGAAATAAAGTGAAAGAATATTCCACTTCTTGGTTATCTGTTTCAGGTGTACTATGG
TGCAAAAACAGTTGCCTTTTCATACAAAAAGATTGAAAACAACAATACTTTCACCACTAC
GTTAACTGAACTGAAGAAATATACTTTGTATAGTGTTCAGGTCCTAGCCTTTTCTCGCAT
TGGTGATGGTGTCTTAAGTGTTCCACCATTATCTGTTCGAACTTATGAAGATGGTAAGCT
ATGTTTGAGTGAATTTGTTGTTGTGGTGTTTTTTCATATTCTATTTTGGAATGTTTACTG
ACAATGATCCAGTGTAGTGACCGATGAAATGGGCAAGAAAGGTATTCTGAGG--------
------------------------------------------------------------
------------------------------------------------------------
----
>MY5126_Hexurella_SantaCatalinaMtns_NuggetCyn
-------------------TTTACTTGTTTTGCCATGAATTTTCTTTCCTGCTCTGTTAG
TAATGAGGTTGATACAAATATTTGAAAATTAGTAAATGTAACATCCGCACTTGCATGTTT
GAATGAAATAAAGTGAAAAAATATTCCACTTCTTGGTTATCTGTTTCAGGTGTACTATGG
TGCAAAAACAGTTGCCTTTTCATACAAAAAGATCGAAAGCAACAATACTTTCACCACTAC
GTTAACTGAACTGAAGAAATATACTTTGTATAGTATTCAGGTCCTAGCCTTTTCTCGCAT
TGGTGATGGTGTCTTAAGTGTTCCTCCCTTATCTGTTCGAACTTATGAAGATGGTAAGCT
ATGTTTGAGTGAATTTGTTGTTGTGGTGTTTTTTCATATTCCATTTTGGAATGTTAACTG
ACAATGATCCAGTGTAGTGACCGATGAAATGGGCAAAAAAGGTATTCTGAGGTCTAGACG
TACCCCTTGATGACCCTTGAACACACTGGCTGTATGGAAACGAGTAATTGTTCCATATAC
TTACCATTGTTAACTTGTATTTAGAACCCTCACCAGAAAAATTGCAGATACACTACTGAC
TAAC
>MY5131_Hexurella_PedregosaMtns_PruneCyn
GTTGTATTTTTTTCTTGTATTTACGTGTTTTGCCATGAATTTTCTTTCCTGCTCTGTTAG
TAATGAGGTTGATACGAGTATTTGAAAATTAGTAAATGTAACACCCTCGCTTGCATGTTT
GAATGAAATAAAGTGAAAAAATATTCCACTTCTTGGTTATCTGTTTCAGGTGTACTATGG
TGCAAAAACAGTTGCCTTTTCATACAAAAAGATTGAAAGCAACAATACTTTCACCACTAC
GTTAACTGAACTGAAGAAATATACTTTGTATAGTGTTCAGGTCCTAGCCTTTTCTCGCAT
TGGTGATGGTGTCTTAAGTGTTCCACCCTTATCTGTTCGAACTTATGAAGATGGTAAGCT
ATGTTTGAGTGAATTTGTTGTTGTGGTGTTTTTTCATATTCTGTTTTGGAATGTTTACTG
ACAATGATCCAGTGTAGTGACCGATGAAATGGGCAAGAAAGGTATTCTGAGGTCTGGACG
TATCCCTTGATGACCCTTGAACACACTGGCTGTATGGAAATGAGTAATTGTTCCATATAC
TTACCATTGTTAACTTTTATTTGGAACCCTCACGAGAAAAATTGCAGATACACTACTGAC
TGAC
>MY5132_Hexurella_PedregosaMtns_PruneCyn
GTTGTATTTTTTTCTTGTATTTACGTGTTTTGCCATGAATTTTCTTTCCTGCTCTGTTAG
TAATGAGGTTGATACGAGTATTTGAAAATTAGTAAATGTAACACCCTCGCTTGCATGTTT
GAATGAAATAAAGTGAAAAAATATTCCACTTCTTGGTTATCTGTTTCAGGTGTACTATGG
TGCAAAAACAGTTGCCTTTTCATACAAAAAGATTGAAAGCAACAATACTTTCACCACTAC
GTTAACTGAACTGAAGAAATATACTTTGTATAGTGTTCAGGTCCTAGCCTTTTCTCGCAT
TGGTGATGGTGTCTTAAGTGTTCCACCCTTATCTGTTCGAACTTATGAAGATGGTAAGCT
ATGTTTGAGTGAATTTGTTGTTGTGGTGTTTTTTCATATTCTGTTTTGGAATGTTTACTG
ACAATGATCCAGTGTAGTGACCGATGAAATGGGCAAGAAAGGTATTCTGAGGTCTGGACG
TATCCCTTGATGACCCTTGAACACACTGGCTGTATGGAAATGAGTAATTGTTCCATATAC
TTACCATTGTTAACTTTTATTTGGAACCCTCACGAGAAAAATTGCAGATACACTACTGAC
TGAC
>MY5136_Hexurella_MiddlemarchCyn
GTTGTATTTTTTTCTTGTATTTACTTGTTTTGCTATGAATTTTCTTTCCTGCTCTGTTAG
TAATGAGGTTGATACAAATATTTAAAAATTAGTAAATGTAACATCCTCACTTGCATGTTT
GAATGAAATAAAGTGAAAAAATATTCCACTTCTTGGTTATCTGTTTCAGGTGTACTATGG
TGCAAAAACAGTTGCCTTTTCATACAAAAGGATTGAAAGCAACAATACTTTCACCACTAC
GTTAACTGAACTGAAGAAATATACTTTGTATAGTATTCAGGTCCTAGCCTTTTCTCGCAT
TGGTGATGGTGTCTTAAGTGTTCCACCCTTATCTGTTCGAACTTATGAAGATGGTAAGCT
TTGTTTGAGTGAATTTGTTGTTGTGGTGTTTTTTCATATTCTATTTTGGAATGTTAACTG
ACAATGATCCAGTGTAGTGACCGACGGAATGGGCAAGAAAGGTATTCTGAGGTCTGGACG
TACCCCTTGATGACCTTTGAACACACTGGCTGTATGGAAATGAGTAATTGTTCCATATAC
TTACCATTGTTAACTTGTATTTGGAACCCTCACGAGAAAAATTGCAGATACACTACTGAC
TGAC
>MY5147_Hexurella_DragoonMtns_NF_345A
GTTGTATTTTTTTCTTGTATTTACTTGTTTTGCTATGAATTTTCTTTCCTGCTCTGTTAG
TAATGAGGTCGATACAAATATTTAAAAATTAGTAAATGTAACATCCTCACTTGCATGTTT
GAATGAAATAAAGTGAAAAAATATTCCACTTCTTGGTTATCTGTTTCAGGTGTACTATGG
TGCAAAAACAGTTGCCTTTTCATACAAAAAGATTGAAAGCAACAATACTTTCACCACTAC
GTTAACTGAACTGAAGAAATATACTTTGTATAGTATTCAGGTCCTAGCCTTTTCTCGCAT
TGGTGATGGTGTCTTAAGTGTTCCACCCTTATCTGTTCGAACTTATGAAGATGGTAAGCT
ATGTTTGAGTGAATTTGTTGTTGTGGTGTTTTTTCATATTCTATTTTGGAATGTTAACTG
ACAATGATCCAGTGTAGTGACCGACGAAATGGGCAAGAAAGGTATTCTGAGGTCTGGA-G
TACCCCTTGATGACCCTTGAACACACTGGCTGTATGGAAATGAGTAATTGTTCCATATAC
TTACCATTGTTAACTTGTATTTGGAACCCTCACGAGAAAAA-TGCAGATACACTACTGAC
TGAC
>MY5152_Hexurella_WhetstoneMtns_ApacheCyn
------------------------------------------------------------
---------------------CTGAAAATTAGTAAATGTAACATCCTCACTTGCATGTTT
GAATGAAATAAAGTGAAAAAATATTCCACTTCTTGGTTATCTGTTTCAGGTGTACTATGG
TGCAAAAACAGTTGCCTTTTCATACAAAAAGATTGAAAGCAACAATACTTTCACCACTAC
GTTAACTGAACTGAAGAAATATACTTTGTATAGTATTCAGGTCCTAGCCTTTTCTCGCAT
TGGTGATGGTGTCTTAAGTGTTCCACCCTTATCTGTTCGAACTTATGAAGATGGTAAGCT
ATGTTTGAGTGAATTTGTTGTTGTGGTGTTTTTTCATATTCTATTTTGGAATGTTAACTG
ACAATGATCCAGTGT-GTGGCTGATGAAATGGGCAAGAAAGGTATTCTGAGGTCTGGACG
TACCCCTTGATGACCCTTGAACACACTGGCTGTATG-AAATGAGTAATTGTTCCATATAC
TTACCATTGTTAACTTGTATTTGGAACCCTCACGAGAAAAACTGCATATACACTACTGAC
TGAC
>MY5154_Hexurella_SantaRitaMtns_AdobeCyn
---CTAGTTTTTTCTTGTATTTACTTGTT-TGCCATGAATTTTCTTTCCTGCTCTGTTAG
TAATGAGGTTGATACAAATATTTGAAAATTAGTAAATGTAACATCCTCACTTGCATGTTT
GAATGAAATAAAGTGAAAAAATATTCCACTTCTTGGTTATCTGTTTCAGGTGTACTATGG
TGCAAAAACAGTTGCCTTTTCATACAAAAAGATTGAAAGCAACAATACTTTCACCACTAC
GTTAACTGAACTGAAGAAATATACTTTGTATAGTATTCAGGTCCTAGCCTTTTCTCGCAT
TGGTGATGGTGTCTTAAGTGTTCCACCCTTATCTGTTCGAACTTATGAAGATGGTAAGCT
ATGTTTGAGTGAATCTGTTGTTGTGGTGTTTTTTCATATTCTGTTTTGGAATGTTAACCG
ACAATGATCCAGTGTAGTGACCGATGAAATGGGCAAGAAAGGTATTCTGAGGTCTGGACG
TACCCCTTGATGACCCTTGAATACACTGACTGTATGGAAATGAGTAATTGTTCCATATAC
TTACCATTGTTAATTTGTATTTGGAACCCTCACGAGAAAAATTGCAGATACACTACTGAC
TGAC
>MY5157_Hexurella_SantaCatalinaMtns_Redington
------------------------------------------------------------
------------------------------------------------------------
------------------------------------------------------------
-----------------------------------------------------------C
GTTAACTGAACTGAAGAAATATACTTTGTATAGTATTCAGGTCCTAGCCTTTTCTCGTAT
TGGTGATGGTGTCTTAAGTGTTCCACCCTTATCTGTTCGAACTTATGAAGATGGTAAGCT
ATGTTTGAGTGAA-----------------------------------------------
------------------------------------------------------------
------------------------------------------------------------
------------------------------------------------------------
----
>MY5164_Hrupicola_Temecula
GTTGTATTTTTTCTTTGTACTTGCTTGTTTTGCCCTGAATTTTCTTACCTGCTCGGTTAG
TTATGAGGATAATAAAAATGTTTGAAAATTAGTGAATATAACATCTGCACTTGCATATTT
GAATGAAATAAAATGAAAAAATATTCCACTTCTTGGTTATCTGTTTCAGGTGTACTATGG
TGCAAAAACAGTTGCCTTTTCATACAAAAAGATTGAAAGCAACAATACTTTTACCACTAC
CTTAACTGAACTGAAGAAATATACTTTGTATAGTATTCAGGTCCTAGCCTTTTCACGCAT
TGGTGATGGTGTCTTAAGTGTTCCACCAGTATCTGTTCGAACTTATGAAGATGGTAAGCT
ATGTTTGAGTGAATATGTTGTTATGCTATTTTTTCATTTTCTATTGTGGGATGTTAACTG
ACAGTGATCCAGTGTGGTGACCAATGAGATAGGCAAGAAAGGTATTCTGAGGTCTGGATG
TACCCCTTGATGACCCTTGAACACACTAGCAGTATAAAAATGAGTAATTGTTCTGTATAC
TTACCAATGTTAACTTGTATTTGGAACCCACACGGGAAAAATTGCAGCTATGCTACTAAC
TGAC
>MY5165_Hrupicola_Temecula
GTTGTATTTTTTCTTTGTACTTGCTTGTTTTGCCCTGAATTTTCTTACCTGCTCGGTTAG
TTATGAGGATAATAAAAATGTTTGAAAATTAGTGAATATAACATCTGCACTTGCATATTT
GAATGAAATAAAATGAAAAAATATTCCACTTCTTGGTTATATGTTTCAGGTGTACTATGG
TTCAAAAACAGTTGCCTTTTCATACAAAAAGATTGAAAGCAACAATACTTTTACCACTAC
CTTAACTGAACTGAAGAAATATACTTTGTATAGTATTCAGGTCCTAGCCTTTTCACGCAT
TGGTGATGGTGTCTTAAGTGTTCCACCAGTATCTGTTCGAACTTATGAAGATGGTAAGCT
ATGTTTGAGTGAATATGTTGTTATGCTATTTTTTCATTTTCTATTGTGGGATGTTAACTG
ACAGTGATCCAGTGTGGTGACCAATGAGATAGGCAAGAAAGGTATTCTGAGGTCTGGATG
TACCCCTTGATGACCCTTGAACACACTAGCAGTATAAAAATGAGTAATTGTTCTGTATAC
TTACCAATGTTAACTTGTATTTGGAACCCACACTGGAAAAATTGCAGCTATGCTACTAAC
TGAC
>MY5175_Hapachea_HarshawRd_PatagoniaMtns
GTTGTATTTTTTTCTTGTATTTACTTGTTTTGCCATGAATTTTCTTTCCGACTCTGTTAG
TAATGAGGTTGATACAAATATTTGAAAATTAGTAAATGTAACATCTGCACTTGCATGTTT
GAATGAAATAAAGGGAAAAAATATTCCACTTCTTGATTATCTGTTTCAGGTGTACTATGG
TGCAAAAACAGTTGCCTTTTCATACAAAAAGATTGAAAGCAACAATACTTTCACCACTAC
GTTAACTGAACTGAAGAAATATACTTTGTATAGTATTCAGGTCCTAGCCTTTTCTCGCAT
TGGTGATGGTGTCTTAAGTGTTCCACCCTTATCTGTTCGAACTTATGAAGATGGTAAGCT
ATGTTTGAGTGAATTTGTTGTTGTGGTGTTTTTTCATATTCCATTTTGGAATGTTAACTG
ACAATGATCCAGTGTAGTGACCGATGAAATGGGCAAGAAAGGTATTCTGAAGTCTGGACG
TACCCCTTGATGACCCTTGAACACACTGGCTGTATGGAAATGAGTAATTGTTCCATATAC
TTTCCATTGTTAACTTGTATTTGGAACCATCACCAGAAAAATTGCAGATACACTGCTGAC
TGAC
>MY5180_Hapachea_MustrangPk_MustangMtns
GTTGTATTTTTTTCTTGTATTTACTTGTTTTGCCTTGAATTTTCTTTCCTTCTCTGTTAG
TAATGAGGTTGATACAAATATTTGAAAATTAGTAAATGTAACATCCTCACTTGCATGTTT
GAATGAAATAAATTGAAAAAATATTCCACTTCTTGGTTATCTGTTTCAGGTGTACTATGG
TGCAAAAACAGTTGCCTTTTCATACAAAAAGATTGAAAGCAACAATACTTTCACCACTAC
GTTAACTGAACTGAAGAAGTATACTTTATATAGTATTCAGGTCCTAGCCTTTTCCCGCAT
TGGTGATGGTGTCTTAAGTGTTCCACCCTTATCTGTTCGAACTTATGAAGATGGTAAGCT
ATGTTTGAGTGAATTTGTTGTTGTGGTGTTTTTTCATATTCTATTTTAGAATGTTAACTG
ACAATGATCCAGTGTAGTGACCGATGAAATGGGCAAGAAAGGTATTCTGAGATCTGGACG
TACCCCTTGATGACCCTTGAACACACTGGCTGTATGGAAATGAGTAATTGTTCCATATGC
TTACCATTGTTAACTTGTATTTGGAACCCTCACGAGAAAAATTGTAGATACACTACTGAC
TGAC
>MY5181_Hapachea_MustrangPk_MustangMtns
GTTGTATTTTTTTCTTGTATTTACTTGTTGTGCCATGAATTTTCTTTCCTGCTCTGTTAA
TAATGTGGTTGATACAAATACTCGAAAATTAGTAAATGTAACATCCTCACTTGCATGTTT
GAATGAAATAAAGTGAAAAAATATTCCACTTCTTGGTTATCTGTTTCAGGTGTACTATGG
TGCAAAAACAGTTGCCTTTTCATACAAAAAGATTGAAAGCAACAATACTTTCACCACTAC
GTTAACTGAACTGAAGAAATATACTTTGTATAGTATTCAGGTCCTAGCCTTTTCTCGCAT
TGGTGATGGTGTCTTAAGTGTTCCACCCTTATCTGTTCGAACTTATGAAGATGGTAAGCT
ATGTTTGAGTGAATTTGTTGTTGTGGTGTTTTTTCATATTCTATTTTGGAATGTTAACTG
ACAATGATCCAGTGTAGTGGCCGATGAAATGGGCAAGAAAGGTATTCTGAGGTCTGGACG
TACCCCTTGATGACCCTTGAACACACTGGCTGTATGGAAATGAGTAATTGTTCCATATAC
TTACCATTGTTAACTTGTATTTGGAACCCTCACGAGAAAAACTGTAGATACACTACTGAC
TGAC
>MY5193_Hapachea_HarshawRd_PatagoniaMtns
GTTGTA-TTTTTTCTTGTATTTACTTGTTTTGCCATGAATTTTCTTTCCGGCTCTGTTAG
TAATGAGGTTGATACAAATATTTGAAAATTAGTAAATGTAACATCTGCACTTGCATGTTT
GAATGAAATAAAGGGAAAAAATATTCCACTTCTTGATTATCTGTTTCAGGTGTACTATGG
TGCAAAAACAGTTGCCTTTTCATACAAAAAGATTGAAAGCAACAATACTTTCACCACTAC
GTTAACTGAACTGAAGAAATATACTTTGTATAGTATTCAGGTCTTAGCCTTTTCTCGCAT
TGGTGATGGTGTCTTAAGTGTTCCACCCTTATCTGTTCGAACTTATGAAGATGGTAAGCT
ATGTTTGAGTGAATTTGTTGTTGTGGTGTTTTTTCATATTCCATTTTGGAATGTTAACTG
ACAATGATCCAGTGTAGTGACCGATGAAATGGGCAAGAAAGGTATTCTAAAGTCTGGACG
TACCCCTTGATGACCCTTGAACAAACTGGCTGTATGGAAATGAGTAATTGTTCCATATAC
TTTCCATTGTTAACTTGTATTTGGAACCATCACCAGAAAAATTGCAGATACACTGCTGAC
TGAC
>MY5194_Hapachea_Ordsummit_MtOrd
------TTTTTTTCTTGTATTTACTTGTTTTG-CACGAATTTTCTTTCCTGCTCTGTTAG
TAATGAGGATGATGAAAATATTTGAAAATTAGTAAATGTAATAACTTCACTTGCATGTTT
GAATAAAAAAAAGTGAAAATATATTCCATTTCTTGGTTATCTGTTTCAGGTGTACTATGG
TGCAAAAACAGTTGCCTTTTCATACAAAAAGATCGAAAGCAACAGTACTTTTACCACTAC
ATTAACTGAACTGAAGAAATATACTTTGTATAGTATTCAGGTCCTAGCCTTTTCTCGCAT
TGGTGATGGTGTCTTAAGTGTTCCACCC-------------------------GTAGGCA
ATGAATGAGAGGGAACATCACAGAAACCTATTCAATTGTTTGACTTCAAAAAGGTCACGG
ACGCCAAGAGAACGTGATATGCAGAGTTCCACACTTGAAAACTATTTTCTA---------
AATCATTTTATCATCCCCACCCACCCTAACTTCAGAATAGAGGAAAATGTATTTATGACA
TTGTCCAAGTCAGTTTCTCATTAACATCTTTACTAGAAAGATTTTAACAAAAAGAATGTC
TGAC
>MY5195_Hapachea_Ordsummit_MtOrd
GTTGTATTTTTTTCTTGTATTTACTTGTTTTGCAACGAATTTTCTTTCCTGCTCTGTTAG
TAATGAGGATGATAAAAATATTTGAAAATTAGTAAATGTAATAACTTCACTTGCATGTTT
GAATAAAAAAAAGTGAAAATATATTGCATTTCTTGGTTATCTGTTTCAGGTGTACTATGG
TGCAAAAACAGTTGCCTTTTCATACAAAAAGATCGAAAGCAACAGTACTTTTACCACTAC
ATTAACTGAACTGAAGAAATATACTTTGTATAGTATTCAGGTCCTAGCCTTTTCTCGCAT
TGGTGATGGTGTCTTAAGTGTCCCACCCTTATCTGTTCGAACTTATGAAGATGGTAAGCT
ATGTTTAAGTGAATATGTTGTTGTGCTGTTTTTTCGTTTTCTATTTTGGGATGTTAACTG
ATAATGATCCAGTGTGGTGACCAATGAAATAGGCCAGAAAGGTATTCTGAAGTCAGGATA
TACCTCTTGATGACCTTTGAAC-CACTGGCAGTATGGAAATGAGTAATTGTTGCATATAC
TTACCATTGTTAACTTGTATTTAGAACCCTCACAAGAAAAATTTCAAATACACTACTGAC
AGAC
>MY5266_Hencina_CerroBolla
GTTGTA-TTTTTTTTTGTACTTACTTGTTTTGCCCTAAATTTTCTTACCTGC--------
----TAGGATAATAAAAATGTTTGAAAATTAGTGAATATAACATCTGCACTTGCATGTTT
GAGTGAAATAAAAGGAAAAAATATTTCACTACTTGGTTGTCTGTTTCAGGTGTACTATGG
TGCAAAAACAGTTGCCTTTTCATACAAAAAGATTGAAAGCAACAATACTTTCACCACTAC
CTTAACTGAACTGAAGAAATATACTTTGTATAGTATTCAGGTCCTAGCCTTTTCTCGCAT
TGGTGATGGTGTCTTAAGTGTTCCACCAGTATCTGTTCGAACTTATGAAGATGGTAAGCT
ATGTTGGAGTGAATATGTTGTTGTGCTGTTTTTTCATTTTCTGTTGTGGGATGTTAACTG
ACAATGATCCAGTGTGGTGACCAATGAGATAGGCAAGAAAGGTATTCTGAGGTCTGGAAG
TACCCCTTGATCACCCTTGAACACACTAGCAGTATGGAAATGAGTAATTGTTCTGTATAC
TTACCATTGTTAACTTGTATTTGGAACCCACACAGGAAAAATTGCAGCTACCCTACTGGC
TGAC
>MY5267_Hencina_CerroBolla
GTTGTA-TTTTTTTTTGTACTTACTTGTTTTGCCCTAAATTTTCTTACCTGC--------
----TAGGATAATAAAAATGTTTGAAAATTAGTGAATATAACATCTGCACTTGCATGTTT
GAGTGAAATAAAAGGAAAAAATATTTCACTACTTGGTTGTCTGTTTCAGGTGTACTATGG
TGCAAAAACAGTTGCCTTTTCATACAAAAAGATTGAAAGCAACAATACTTTCACCACTAC
CTTAACTGAACTGAAGAAATATACTTTGTATAGTATTCAGGTCCTAGCCTTTTCTCGCAT
TGGTGATGGTGTCTTAAGTGTTCCACCAGTATCTGTTCGAACTTATGAAGATGGTAAGCT
ATGTTGGAGTGAATATGTTGTTGTGCTGTTTTTTCATTTTCTGTTTTGGGATGTTAACTG
ACAATGATCCAGTGTGGTGACCAATGAGATAGGCAAGAAAGGTATTCTGAGGTCTGGAAG
TACCCCTTGATCACCCTTGAACACACTAGCAGTATGGAAATGAGTAATTGTTCTGTATAC
TTACCATTGTTAACTTGTATTTGGAACCCACACAGGAAAAATTGCAGCTACCCTACTGGC
TGAC
>MY5269_Hexurella_GuadalupeValley
GTTGTA-TTTTTTTTTGTACGTACTTGTTTTGCCCCAAATTTTCTTACCTGC--------
----TAGGATAATAAAAATGTTTGAAAATTAGTGAATATAACATCTGCACTTGCATATTT
GAGTGAAATAAAAGGAAAAAATATTTCACTACTTGGTTGTCTGTTTCAGGTGTACTATGG
TGCAAAAACAGTTGCCTTTTCATACAAAAAGATTGAAAGCAACAATACTTTCACCACTAC
CTTAACTGAACTGAAGAAATATACTTTGTATAGTATTCAGGTCCTAGCCTTTTCTCGCAT
TGGTGATGGTGTCTTAAGTGTTCCACCAGTATCTGTTCGAACTTATGAAGATGGTAAGCT
ATGTTGGAGTGAATATGTTGTTGTGCTGTTTTTTCATTTTCTGTTGTGGGATGTTAACTG
ACAATGATCCAGTGTGGTGACCAATGAGATAGGCAAGAAAGGTATTCTGAGGTCTGGAAG
TACCCCTTGATCACCCTTGAACACACTAGCAGTATGGAAATGAGTAATTGTTCTGTATAC
TTACCATTGTTAACTTGTATTTGGAACCCACACAGGGAAAATTGCAGCTACCCTACTGGC
TGAC
>MY5271_Hexurella_GuadalupeValley
GTTGTA-TTTTTTTTTGTACTTACTTGTTTTGCCCCAAATTTTCTTACCTGC--------
----TAGGATAATAAAAATGTTTGAAAATTAGTGAATATAACATCTGCACTTGCATATTT
GAGTGAAATAAAAGGAAAAAATATTTCACTACTTGGTTGTCTGTTTCAGGTGTACTATGG
TGCAAAAACAGTTGCCTTTTCATACAAAAAGATTGAAAGCAACAATACTTTCACCACTAC
CTTAACTGAACTGAAGAAATATACTTTGTATAGTATTCAGGTCCTAGCCTTTTCTCGCAT
TGGTGATGGTGTCTTAAGTGTTCCACCAGTATCTGTTCGAACTTATGAAGATGGTAAGCT
ATGTTGGAGTGAATATGTTGTTGTGCTGTTTTTTCATTTTCTGTTGTGGGATGTTAACTG
ACAATGATCCAGTGTGGTGACCAATGAGATAGGCAAGAAAGGTATTCTGAGGTCTGGAAG
TACCCCTTGATCACCCTTGAACACACTAGCAGTATGGAAATGAGTAATTGTTCTGTATAC
TTACCATTGTTAACTTGTATTTGGAACCCACACAGGGAAAATTGCAGCTACCCTACTGGC
TGAC
>MY5276_Hexurella_SanPedro_Martir
GTTGTA-TTTTTTTTTGTACTTACTTGTTTTGCCCCAAATTTTCTTACCTGCTCGGTTAG
---TTAGGATAATAAAAATGTTTGAAAATTAGTGAATATAACATCTGCACTTGCATGTTT
GAGTGAAATAAAAGGAAGAAATATTTCACTACTTGGTTGTCTGTTTCAGGTGTACTATGG
TGCAAAAACAGTTGCCTTTTCATACAAAAAGATTGAAAGCAACAATACTTTCACCACTAC
CTTAACTGAACTGAAGAAATATACTTTGTATAGTATTCAAGTTCTAGCCTTTTCTCGCAT
TGGTGATGGTGTCTTAAGTGTTCCACCAGTATCTGTTCGAACTTATGAAGATGGTAAGCT
ATGTTGGAGTGAATATGTTGTTGTGCTGTTTTTTCATTTTCTGTTGTGGGATGTAAACTG
ACAATGATCCAGTGTGGTGACCAATGAGATAGGCAAGAAAGGTATTCTGAGGTCTGGAAG
TACCCCTTGATCACCCTTGAACACACTAGCAGTATGGAAATGAGTAATTGTTCTGTATAC
TTACCATTGTTAACTTGTATTTGGAACCCACACAGGAAAAATTGCAGCTACCCTACTGGC
TGAC
>MY5277_Hexurella_SanPedro_Martir
GTTGTA-TTTTTTTTTGTACTTACTTGTTTTGCCCCAAATTTTCTTACCTGCTCGGTTAG
---TTAGGATAATAAAAATGTTTGAAAATTAGTGAATATAACATCTGCACTTGCATGTTT
GAGTGAAATAAAAGGAAGAAATATTTCACTACTTGGTTGTCTGTTTCAGGTGTACTATGG
TGCAAAAACAGTTGCCTTTTCATACAAAAAGATTGAAAGCAACAATACTTTCACCACTAC
CTTAACTGAACTGAAGAAATATACTTTGTATAGTATTCAAGTTCTAGCCTTTTCTCGCAT
TGGTGATGGTGTCTTAAGTGTTCCACCAGTATCTGTTCGAACTTATGAAGATGGTAAGCT
ATGTTGGAGTGAATATGTTGTTGTGCTGTTTTTTCATTTTCTGTTGTGGGATGTAAACTG
ACAATGATCCAGTGTGGTGACCAATGAGATAGGCAAGAAAGGTATTCTGAGGTCTGGAAG
TACCCCTTGATCACCCTTGAACACACTAGCAGTATGGAAATGAGTAATTGTTCTGTATAC
TTACCATTGTTAACTTGTATTTGGAACCCACACAGGAAAAATTGCAGCTACCCTACTGGC
TGAC
>MY5280_Hexurella_ArroyoSalado
GTTGTATTTTTTCTTTGTACTTACTTGTTTTGCCCCAAATTTTCTTACCTGCTCGGTTAG
TTATGAGGATAATAAAAATGTTTGAAAATTGGTGAATATAACATCTGCACTTGAATGTTT
GAGTGAAATAAAAGAAAAAAATATTCCACTTCTTGGTTATCTGTTTCAGGTGTACTATGG
TGCAAAAACAGTTGCCTTTTCATACAAAAAGATTGAAAGCAACAGTACTTTCACCACTAC
CTTAACTGAATTGAAGAAATATACTTTGTATAGTATTCAGGTCCTAGGCTTTTCTCGCAT
TGGTGATGGTGTCTTGAGTGTTCCACCAGTATCTGTTCGAACTTATGAAGATGGTAAGTT
ATGTTTGAGTGAATGTGTTGTTGTGCTGTTTTTTCATTTTCTGTTGTGGGATGGTAACTG
ACAATGATCCAGTGTGGTGACCAATGAGATAGGCAAGAAAGGTATTCTGAGGTCTGGATG
TACCCCTTG-------TTGAACACTCTAGCAGTATGGAAATGAGTAATTGTTCTGTATAC
TTATCAGTGTTAACTTGTATTTGGAACCCACACAGGAAAAATTGCAGCTACGCTACTGTA
TGAC
>MY5282_Hexurella_ArroyoSalado
GTTGTATTTTTTCTTTGTACT--------------------------CCTGCTCGGTTAG
TTATGAGGATAATAAAAATGTTTGAAAATTGGTGAATATAACATCTGCACTTGAATGTTT
GAGTGAAATAAAAGAAAAAAATATTCCACTTCTTGGTTATCTGTTTCAGGTGTACTATGG
TGCAAAAACAGTTGCCTTTTCATACAAAAAGATTGAAAGCAACAGTACTTTCACCACTAC
CTTAACTGAATTGAAGAAATATACTTTGTATAGTATTCAGGTCCTAGGCTTTTCTCGCAT
TGGTGATGGTGTCTTGAGTGTTCCACCAGTATCTGTTCGAACTTATGAAGATGGTAAGTT
ATGTTTGAGTGAATGTGTTGTTGTGCTGTTTTTTCATTTTCTGTTGTGGGATGGTAACTG
ACAATGATCCAGTGTGGTGACCAATGAGATAGGCAAGAAAGGTATTCTGAGGTCTGGATG
TACCCCTTG-------TTGAACACTCTAGCAGTATGGAAA--------------------
------------------------------------------------------------
----
>MY5286_Hrupicola_SweetwaterSpr_OrdMtn
GTTGTATTTTTTCTTTGTACTTACTTGTTTTGACCTAAATTTTCTTACCTACTCAGTTAG
TTATGAGGATAATAAAAATGTGTGAAAATTAGTGAATATAACATCTGCACTTGCATGTTT
GAATGAAATAAAATGAAAAAATACTCCACTTCTTGGTTATCTGTTTCAGGTGTACTATGG
TGCAAAAACAGTTGCCTTTTCGTACAAAAAGATTGAAAGCAACAGTACTTTCACCACTAC
CTTAACTGAACTGAAGAAATATACTTTGTATAGTATTCAGGTCCTAGCCTTTTCTCGCAT
TGGTGATGGTGTCTTAAGTGTTCCACCAGTATCTGTTCGAACTTATGAAGATGGTAAGCT
ATGTTTGAGTGAATATGTTGTTGTGCTGTTTTTTCATTTTCTATTGTGGGATGTTAACTG
ACAGTGATCCAGTGTGGTGACCAATGAGATAGGCAAGAAAGGTATTCTGAGGTCTGGATG
TACCCCTTGATGACCCTTGAACACACTAGCAGTGTGGAAATGAATAATTGTTCTGTATAC
TTACCAGTGTTAACACGTATTTGGAACCCACACAAGAAAAATTGCAGCTACGCTACTGAC
TGAC
>MY5287_Hrupicola_SweetwaterSpr_OrdMtn
GTTGTATTTTTTCTTTGTACTTACTTGTTTTGACCTAAATTTTCTTACCTACTCAGTTAG
TTATGAGGATAATAAAAATGTGTGAAAATTAGTGAATATAACATCTGCACTTGCATGTTT
GAATGAAATAAAATGAAAAAATACTCCACTTCTTGGTTATCTGTTTCAGGTGTACTATGG
TGCAAAAACAGTTGCCTTTTCGTACAAAAAGATTGAAAGCAACAGTACTTTCACCACTAC
CTTAACTGAACTGAAGAAATATACTTTGTATAGTATTCAGGTCCTAGCCTTTTCTCGCAT
TGGTGATGGTGTCTTAAGTGTTCCACCAGTATCTGTTCGAACTTATGAAGATGGTAAGCT
ATGTTTGAGTGAATATGTTGTTGTGCTGTTTTTTCATTTTCTATTGTGGGATGTTAACTG
ACAGTGATCCAGTGTGGTGACCAATGAGATAGGCAAGAAAGGTATTCTGAGGTCTGGATG
TACCCCTTGATGACCCTTGAACACACTAGCAGTGTGGAAATGAATAATTGTTCTGTATAC
TTACCAGTGTTAACACGTATTTGGAACCCACACAAGAAAAATTGCAGCTACGCTACTGAC
TGAC
>MY5288_Hrupicola_Deadman_Hills
GTTGTATTTTTTCTTTGTACTTACTTGATTTGCCCTGAATTTTCTTACTTGCTCAGTTAT
TTATGAGGATAATAAAAATGTTTGAAAA-TAGTAAATATAACAGCTGCACTTGCATGTTT
GAATGAAATGAAATAAGAAAATACTCCACTTCTTGGTTATCTGTTTCAGGTGTACTATGG
TGCAAAAACAGTTACCTTTTCATACAAAAAGATTGAAAGCAACAATACTTTCACTACTAC
CTTAACCGAACTGAAGAAATATACTTTGTATAGTATTCAGGTCCTAGCCTTTTCTCGTAT
TGGTGATGGTGTCTTAAGTGTTCCACCAGTATCTGTTCGAACTTATGAAGATGGTAAGCT
ATGTTTGAGTGAATATATTGTTGTGCTATTTTTTCATTTTCTATTGTGGGATGTTAACAG
ACAATGATCCAGTGTGGTGACCAGTGAGGTAGGCAGGAAAGGTATTCTGAGGTCTGGACG
TACCCCTTGATGACCCTTGAACACACTAGCAGTATGGAAATGAATAATTGTTCTGTGTAC
TTACCAGTGTTAACTTGTATTTGGAACCCATACAGGAAAAATTGCAGCTACGCTCCTGAC
TGAC
>MY5289_Hrupicola_Deadman_Hills
-----------------TACTTACTTGATTTGCCCTGAATTTTCTTACTTGCTCAGTTAT
TTATGAGGATAATAAAAATGTTTGAAAA-TAGTAAATATAACAGCTGCACTTGCATGTTT
GAATGAAATGAAATAAGAAAATACTCCACTTCTTGGTTATCTGTTTCAGGTGTACTATGG
TGCAAAAACAGTTACCTTTTCATACAAAAAGATTGAAAGCAACAATACTTTCACTACTAC
CTTAACCGAACTGAAGAAATATACTTTGTATAGTATTCAGGTCCTAGCCTTTTCTCGTAT
TGGTGATGGTGTCTTAAGTGTTCCACCAGTATCTGTTCGAACTTATGAAGATGGTAAGCT
ATGTTTGAGTGAATATATTGTTGTGCTGTTTTTTCATTTTCTATTGTGGGATGTTAACAG
ACAATGATCCAGTGTGGTGACCAGTGAGGTAGGCAGGAAAGGTATTCTGAGGTCTGGACG
TACCCCTTGATGACCCTTGAACACACTAGCAGTATGGAAATGAATAATTGTTCTGTGTAC
TTACCAGTGTTAACTTGTATTTGGAACCCATACAGGAAAAATTGCAGCTACGCTACTGAC
TGAC
>MY5309_Hapachea_JohnnyLyon_Hills
GTTGTATTTTTTTCATGTATTTACTTGTTTTGCCATGAATTTTCTTTCCTGCTCTGTTAG
TAATGAGGTTGATACAAATATTTGAAAATTAGTAAATGTAGCATCCTCACTTGCATGTTT
GAATGAAATAAAGTGAAAAAATATTAAACTTCTTGGTTATCTGTTTCAGGTGTACTATGG
TGCAAAAACAGTTGCCTTTTCATACAAAAAGATTGAAAGTAACAATACTTTCACCACTAC
GTTAACTGAACTGAAGAAATATACTTTGTATAGTATTCAGGTCCTAGCCTTTTCTCGCAT
TGGTGATGGTGTCTTAAGTGTTCCACCCTTATCTGTTCGAACTTATGAAGACGGTAAGCT
ATGTTTGAGTGAATTTGTTGTTGTGGTGTTTTTTCATATTCTATTTTGGAATGTTAACTG
ACAATAATCCAGTGTAGTGACCGATGAAATGGGCAAGAAAGGTATTCTGAGGTCTGGACG
TACCCTTTGATGACCCTTGAACACACTGACTGTATGGAAATGAGTAATTGTTCCATATAC
TTACCATTGTTAACTTGTATTTGGAACCCTTACGAGAAAAATTGCAGATACACTACTGAC
TGAC
>MY5310_Hexurella_AntelopeCyn_CerbatMtns
--TGTATTTTTTTTTTGTATTTACTTGTTTTGAGATGAATTTTCTTTCCTGATCTGTTAG
TAATGATAATGATAAAAATATTTGAAAATTAGTAAATGTAATAACTTCACTTGCATGTTT
GAATAAAAAAAAGTGAAAATATATTCCATTTCTTGGTTATCTGTTTCAGGTGTACTATGG
TGCAAAAACAGTTGCCTTTTCATACAAAAAGATTGAAAGCAACAATACTTTTACCACTAC
ATTAACTGAACTGAAGAAATATACTTTGTATAGTATTCAGGTCCTAGCCTTTTCTCGCAT
TGGTGATGGTGTCTTAAGTGTTCCACCCTTATCTGTTCGAACTTATGAAGATGGTAAGCT
ATGTTTGAGTGAATATGTTGTTCTGCTGTTTTTTCGTTTTCCATTTTGGGATGTTAACTG
ACAATAATCTAGTGTGGTGACCAATGAAATAGACCAGAAAAGTATTCTGAAGTCGGGATA
TACCTCTTCTTGACCTTTGAACATAC----------------------------------
------------------------------------------------------------
----
>MY5312_Hexurella_FoxCyn_MusicMtns
GTTGTATTTTTTTTTTGTATTTACTTGTTTTGAGATGAATTTTCTTTCCTGATCTGTTAG
TAATGATAATGATAAAAATATTTGAAAATTAGTAAATGTAATAACTTCACTTGCATGTTT
GAATAAAAAAAAGTGAAAATATATTCCATTTCTTGGTTATCTGTTTCAGGTGTACTATGG
TGCAAAAACAGTTGCCTTTTCATACAAAAAGATTGAAAGCAACAATACTTTTACCACTAC
ATTAACTGAACTGAAGAAATATACTTTGTATAGTATTCAGGTCCTAGCCTTTTCTCGCAT
TGGTGATGGTGTCTTAAGTGTTCCACCCTTATCTGTTCGAACTTATGAAGATGGTAAGCT
ATGTTTGAGTGAATATGTTGTTCTGCTGTTTTTTCGTTTTCCATTTTGGGATGTTAACTG
ACAATAATCTAGTGTGGTGACCAATGAAATAGACCAGAAAAGTATTCTGAAGTCGGGATA
TACCTCTTCTTGACCTTTGAACATACTGGCAGTATGGAAATGAGTAATT-----------
------------------------------------------------------------
----
>MY5313_Hexurella_FoxCyn_MusicMtns
GTTGTATTTTTTTTTTGTATTTACTTGTTTTGAGATGAATTTTCTTTCCTGATCTGTTAG
TAATGATAATGATAAAAATATTTGAAAATTAGTAAATGTAATAACTTCACTTGCATGTTT
GAATAAAAAAAAGTGAAAATATATTCCATTTCTTGGTTATCTGTTTCAGGTGTACTATGG
TGCAAAAACAGTTGCCTTTTCATACAAAAAGATTGAAAGCAACAATACTTTTACCACTAC
ATTAACTGAACTGAAGAAATATACTTTGTATAGTATTCAGGTCCTAGCCTTTTCTCGCAT
TGGTGATGGTGTCTTAAGTGTTCCACCCTTATCTGTTCGAACTTATGAAGATGGTAAGCT
ATGTTTGAGTGAATATGTTGTTCTGCTGTTTTTTCGTTTTCCATTTTGGGATGTTAACTG
ACAATAATCTAGTGTGGTGACCAATGAAATAGACCAGAAAAGTATTCTGAAGTCGGGATA
TACCTCTTCTTGACCTTTGAACATACTGGCAGTATGGAAATGAGTAATTGTTG-------
------------------------------------------------------------
----
>MY5314_Hexurella_Grasshopper_BrushyMtn
--------------------------GTTTTG-GATGAATTTTCTTTCCTGCTCTGTTAG
TAATGA-TATGATAAAAATATTTGAAAATTAGTAAATGTAATAACTTCACTTGCATGTTT
GAATAAAAAAAAGTGAAAATATATTCCATTTCTTGGTTATCTGTTTCAGGTGTACTATGG
TGCAAAAACAGTTGCCTTTTCATACAAAAAGATTGAAAGCAACAATACTTTTACCACTAC
ATTAACTGAACTGAAGAAATATACTTTGTATAGTATTCAGGTCCTAGCCTTTTCTCGCAT
TGGTGATGGTGTCTTAAGTGTTCCACCCTTATCTGTTCGAACTTATGAAGATGGTAAGCT
ATGTTTGAGTGAATATGTTGTTGTGCTGTTTTTTCGTTTTCTATTTTGGAATGTTAACTG
ACAATGATCCAGTGTGGTGACCAATGAAAT-GACCAGAAAGGT-----------------
------------------------------------------------------------
------------------------------------------------------------
----
>MY5315_Hexurella_WagonerRd_BradshawMtns
GTTGTATTTTTTTCTTGTATTTACTTGTTTTGCGACGAATTTTCTTTCCTGCTCTGTTAG
TAATGAGGATGATAAAAATATTTGAAAATTAGTAAATGTAATAACTTCACTTGCATGTTT
GAATAAAAAAAAGTGAAAATATATTCCATTTCTTGGTTATCTGTTTCAGGTGTACTATGG
TGCAAAAACAGTTGCCTTTTCATACAAAAAGATTGAAAGCAACAATACTTTTACCACTAC
ATTAACTGAACTGAAGAAATATACTTTGTATAGTATTCAGGTCCTAGCCTTTTCTCGCAT
TGGTGATGGTGTCTTAAGTGTTCCACCCTTATCTGTTCGAACTTATGAAGATGGTAAGCT
ATGTTTGAGTGAATATGTTGTTGTGCTGTTTTTTCGTTTTCTATTTTGGGATGTTAACTG
ACAATGATCCAGTGTGGTGACCAATGAAATAGGCCAAAAAGGTATTCTGAAGTTGGGATA
TACCTCTTGATGACCTTTGAACACACTGGCAGTATGGAAATGAGTAATTGTTGCATA---
------------------------------------------------------------
----
>MY5316_Hexurella_WagonerRd_BradshawMtns
GTTGTATTTTTTTCTTGTATTTACTTGTTTTGCGACGAATTTTCTTTCCTGCTCTGTTAG
TAATGAGGATGATAAAAATATTTGAAAATTAGTAAATGTAATAACTTCACTTGCATGTTT
GAATAAAAAAAAGTGAAAATATATTCCATTTCTTGGTTATCTGTTTCAGGTGTACTATGG
TGCAAAAACAGTTGCCTTTTCATACAAAAAGATTGAAAGCAACAATACTTTTACCACTAC
ATTAACTGAACTGAAGAAATATACTTTGTATAGTATTCAGGTCCTAGCCTTTTCTCGCAT
TGGTGATGGTGTCTTAAGTGTTCCACCCTTATCTGTTCGAACTTATGAAGATGGTAAGCT
ATGTTTGAGTGAATATGTTGTTGTGCTGTTTTTTCGTTTTCTATTTTGGGATGTTAACTG
ACAATGATCCAGTGTGGTGACCAATGAAATAGGCCAAAAAGGTATTCTGAAGTTGGGATA
TACCTCTTGATGACCTTTGAACACACTGGCAGTATGGAAATGAGTAATTGTTGCATATAC
TTACCATTGTTAACTTGTATTTAGAACCCTCACAAGAAAAATTTCAAATAC-CTACTGAC
AGAT
>MY5317_Hrupicola_Cottonwood_SnYsidroMtns
GTTGTATTTTTTCTTTGTACTTACTTGTTTTGCCCCGAATTTTCTTACCTGCTCGGTTAG
TTATGAGGATAATAAAAATGTTTGAAAATTAGTGAATATAGCATCTGCACTTGCATGTTT
GAATGAAATAAAATGGAAAAATATTCCACTTCTTGGTTATCTGTTTCAGGTGTACTATGG
TGCAAAAACAGTTGCCTTTTCATATAAAAAGATTGAAAGCAACAATACTTTTACCACTAC
CTTAACTGAACTGAAGAAATATACTTTGTATAGTATTCAGGTCCTAGCCTTTTCTCGCAT
TGGTGATGGTGTCTTAAGTGTTCCACCAGTATCTGTTCGAACTTATGAAGATGGTAAGCT
ATGTTTGAGTGAATATGTTGTTATGCTATTTTTTCATTTTCTGTTGTGGGATGTTAATTG
ACAGTGATCCAGTGTTATGACCAATGAGATAAGCAAGAAAGGTATTCTGAGGTCTGGATG
TACCCCTTGATGACCCTTGAACGCACTAGCAGTATGGAAATGAGTAATTGTTCTGTATAC
TTACCAGTGTTAACTTGTATTTGGAACCCACA------------CAGCTATGCTACTGAC
TGAC
