# Supplementary material for: ﻿Species delimitation, biogeography, and natural history of dwarf funnel web spiders (Mygalomorphae, Hexurellidae, Hexurella) from the United States / Mexico borderlands
Source: Zookeys. 2023 Jun 14;1167:109–57. doi: 10.3897/zookeys.1167.103463 (PMC10285686; doi:10.3897/zookeys.1167.103463)
Supplement: Supplementary material 3 — Input matrices, analysis log files, and output tree files for nuclear and mitochondrial analyses [file zookeys-1167-109_article-103463__-s003.zip › uce-2001114.fasta]

>MY0059_Hapachea_SantaRitaMtns_MaderaCyn
GGCCCATATTAAACAATCACGTTAAACGTTGCAAAGCACCTCACCACCACTAACGAACAG
TAATCGAATCCTATTAATGAACACCTACAAGGCTTCAGAAATTTGCTTACTGAACTATTT
TGTATACACATATAATAACATTCCTTACAGAAATTAAAGTACCATATAATTTCAAACTGT
TTCTTCCTGTTAGCGATAATGAGCAACAAGAATCGTTTCATCAGTACGAGAACAAAACAC
TTCCATTTGCGATCAGAATTCTTCCAAAGCTGCTGATTGCCATCGATCGTAGGTGCACTG
TGAGTTGAAAGGTGGCCGAAATTCTCCAACAGAATCCTCTTAAGCGTTCCATCATCACTT
TTAGAACTTGGTGGCGCAGGTGAGGTCGGCATCAGGCTGAAGAGGAAGGGACATTCAGGC
CTTGTACTGCATTTTAGATCCCACATGCCCTATGAGATGTCCCCCTGACAACTGGTCATA
CTGAGGCATGGAGAGGTACAGGGGTCAGTCACTGAACACACACAACTTAAATGGCATGCA
AGCATACACAAAGCATTTATATGATGCAAAAGAGAGGCAAACAAGCACAGACGGACAGGG
TGTGTGTGTGTCAATAAAAATATCATTAGAACATTCGATTCCATGCAAGTGCCATGTAGA
AGAGCATGCTGGTCAATAAATAAAACAAACACTTAATAATTTTCAGTGATCTCAAATGAA
GTATCGTGGGAAAATATGCTTTATGTAAATAAAACATGCCAGTTTTGACCTGAAAGTTAA
ACACAATGTTTGTTAAATATATTACGTACATGCATGTCGTGCCATTTTTTAGACTTTCCA
GGCAGAAAGAAGAGAAACAAGGTAATAAAAAACATGCTGTTT
>MY0139_Hexurella_SanDiego_Guatay
GGCCCATATTAAACAATCACGTTAAACGTTGCAAAGCACCTCACCACCATTAACGAACAG
TAATTGAATACTATTAATGATTACCTACAAGGCTTCAGAAATTTGCTTACTGAGCTATTT
TGTATACACATATAATAACATTCCTTACAGAAATTAAAGTACCATATCATTTCAAATAAT
TTCTTCCTGTTAGCGATAATGAGCAACAAGAATTGTTTCACCAGTACGGGAACAAAACAC
TTCCATTTGTGATCAGAATTCTTCCAAAGCTGCTGATTGCC----ATCATGGGTGCACTG
TGAGTTGAAAGGTGGCCGAAATTCTCCAACAGAATCCTC-TAAGCATTCCGTCGTCACTT
TTAGAACTTGGTGGCGCAGGTGAGGTCGGCATCAGGCTGAAGAGGAAGGGACATTCAGGC
CTTGTACTGCATTTTAGATCCCACATGCCCTATGAGATGTCCCCCTGACAACTGGTCATA
CTGAGGCATGGAGAGGTACAGGGGTCAGTCACTGAACACACACAACTTAAACGGCATGCA
AGCATACACAAAGCATTTATATGATGCAAAAGAGAGGAAAACAAGCATAGACA------G
GGTGTGTGTGTCAATAAAAATATC---AGATCATTCGATTCCATGCAAGTGCCGTGTGGA
AAAGCATGCTGGTCAATAAATGAAACAAAATCT---CAATTTTCAGTGATCACGAACGGA
CTTTTATGG-AAAATCTGC----------AAAAACATGC--GTCTTGACCTGAAAGTTAA
ACGCAATATTTGTTAACTATATTGCGTACATGCATGTCGTGCCATTTTTTAAACTTTCCA
GGCAGAAAAAAGAGAAACAAGGTAATAAAAAACATGCTGGTT
>MY5053_Hexurella_ChiricahuaMtns_PriceCyn
GGCCCATATTAAACAATCATGTTAAACGTTGCAAAGCACCTCACCACCACTAACGAACAG
TAATCAAATCCTATTAATGAACACCTACAAGGCTTCAGAAATTTGCTTACTGAGCTATTT
TGTATACACATATAATAACATTCCTTACAGAAATTAAAGTACCATATCATTTCAAACTGT
TTCTTCCTGTTAGCGATAATGAGCAACAAGAATCGTTTCATCAGTACGGGAACAAAACAC
TTCCATTTGCGATCAGAATTCTTCCAAAGCTGCTGATTGCCATCGATCGTGGGTGCACTG
TGAGTTGAAAGGTGGCCGAAATTCTCCAACAGAATCCTCTTAAGCGTTCCGTCATCACTT
TTAGAACTTGGTGGCGCAGGTGAGGTCGGCATCAGGCTGAAGAGGAAGGGACATTCAGGC
CTTGTACTGCATTTTAGATCCCACATGCCCTATGAGATGTCCCCCTGACAACTGGTCATA
CTGAGGCATGGAGAGGTACAGGGGTCAGTCACTGAACACACACAACTTAAATGGCATGCA
AGCATACACAAAGCATTTATATGATGCAAAAGAGAGGCAAACAAGCACAGACGGACAGGG
TGTGTGTGTGTCAAAAAAAATATCATTAGAACATTCGATTCCATGCAAG-GCCATGTAGA
AGAGCATGCTGGTCAATAAATAAAACAAACGCTTAATAATTTTCCGTGATCTCAAATGGA
ATATTGTGGGAAAATATGCTTTATATAAATAAAACATGCCAGTTTTGACCTGAAAGTTAA
ACACAATGTTTGTTAAATATATTACGTACATGCAGGTCGTGCCATTTTTAGGACTTTCCA
GGCAGAAAGAAGAGAAACAAGGTAATAAAAAACATGCTGTTT
>MY5057_Hexurella_ChiricahuaMtns_PriceCyn
------------------------------------------------------------
------------------------------------------------------------
------------------------------------------------------------
------------------------------------------------------------
------------------------------------------------------GCACTG
TGAGTTGAAAGGTGGCCGAAATTCTCCAACAGAATCCTCTTAAGCGTTCCGTCATCACTT
TTAGAACTTGGTGGCGCAGGTGAGGTCGGCATCAGGCTGAAGAGGAAGGGACATTCAGGC
CTTGTA-TGCATTTTAGATCCCACATGCCC-ATGAGATGTCCCCCTGACAACTGGTCATA
C-----------------------------------------------------------
------------------------------------------------------------
------------------------------------------------------------
------------------------------------------------------------
------------------------------------------------------------
------------------------------------------------------------
------------------------------------------
>MY5064_Hexurella_MuleMtns_Escabrosa
GGCCCATATTAAACAATCACGTTAAACGTTGCAAAGCACCTCACCACCACTAACAAACAG
TAATCAAATCCTATTAATGAACACCTACAAGGCTTCAGAAATTTGCTTACTGAACTATTT
TGTATACACATATAATAACATTCCTTACAGAAATTAAAGTACCATATCATTTCAAACTGT
TTCTTCCTGTTAGCGATAATGAGCAACAAGAATCGTTTCATCAGTACAAGAACAAAACAC
TTCCATTTGCGATCAGAATTCTTCCAAAGCTGCTGATTGCCATCGATCGTGGGTGCACTG
TGAGTTGAAAGGTGGCCGAAATTCTCCAACAGAATCCTCTTAAGCGTTCCGTCATCACTT
TTAGAACTTGGTGGCGCAGGTGAGGTCGGCATCAGGCTGAAGAGGAAGGGACATTCAGGC
CTTGTACTGCATTTTAGATCCCACATGCCCTATGAGATGTCCCCCTGACAACTGGTCATA
CTGAGGCATGGAGAGGTACAGGGGTCAGTCACTGAACACACACAACTTAAATGGCATGCA
AGCATACACAAAGCATTTATATGATGCAAAAGAGAGGCAAACAAGCACAGACGGACAGGG
TGTGTGTGTGTCAATAAAAATATCATTAGAACATTCGATTCCATGCAAGTGCCATGTAGA
AGAGCATGCTGGTCAATAAATAAAACAAACGCTTAATAATTTTCAGTGATCTCAAATGGA
ATATTGTGGAAAAATACGCTTTATATAAATAAAACATGCCAGTTTTGACCTGAAAGTTAA
ACACAATGCTTGTTAAATATATAACGTACATGCATGTCGTGCCA-TTTTTAGACTTTCCA
GGCAGAAAGAAGAGAAACAAGGTAATAAAAAACATGCTGTTT
>MY5066_Hexurella_MuleMtns_Escabrosa
GGCCCATATTAAACAATCACGTTAAACGTTGCAAAGCACCTCACCACCACTAACAAACAG
TAATCAAATCCTATTAATGAACACCTACAAGGCTTCAGAAATTTGCTTACTGAACTATTT
TGTATACACATATAATAACATTCCTTACAGAAATTAAAGTACCATATCATTTCAAACTGT
TTCTTCCTGTTAGCGATAATGAGCAACAAGAATCGTTTCATCAGTACAAGAACAAAACAC
TTCCATTTGCGATCAGAATTCTTCCAAAGCTGCTGATTGCCATCGATCGTGGGTGCACTG
TGAGTTGAAAGGTGGCCGAAATTCTCCAACAGAATCCTCTTAAGCGTTCCGTCATCACTT
TTAGAACTTGGTGGCGCAGGTGAGGTCGGCATCAGGCTGAAGAGGAAGGGACATTCAGGC
CTTGTACTGCATTTTAGATCCCACATGCCCTATGAGATGTCCCCCTGACAACTGGTCATA
CTGAGGCATGGAGAGGTACAGGGGTCAGTCACTGAACACACACAACTTAAATGGCATGCA
AGCATACACAAAGCATTTATATGATGCAAAAGAGAGGCAAACAAGCACAGACGGACAGGG
TGTGTGTGTGTCAATAAAAATATCATTAGAACATTCGATTCCATGCAAGTGCCATGTAGA
AGAGCATGCTGGTCAATAAATAAAACAAACGCTTAATAATTTTCAGTGATCTCAAATGGA
ATATTGTGGAAAAATACGCTTTATATAAATAAAACATGCCAGTTTTGACCTGAAAGTTAA
ACACAATGCTTGTTAAATATATAACGTACATGCATGTCGTGCCA-TTTTTAGACTTTCCA
GGCAGAAAGAAGAGAAACAAGGTAATAAAAAACATGCTGTTT
>MY5071_Hexurella_SantaRitaMtns_AlisoSprings
GGCCCATATTAAACAATCACGTTAAACGTTGCAAAGCACCTCACCACCACTAACGAACAG
TAATCGAATCCTATTAATGAACACCTACAAGGCTTCAGAAATTTGCTTACTGAACTATTT
TGTATACACATATAATAACATTCCTTACAGAAATTAAAGTACCATATAATTTCAAACTGT
TTCTTCCTGTTATCGAAAATGAGCAACAAGAATCGTTTCATCAGTACGGGAACAAAACAC
TTCCATTTGTGATCAGAATTCTTCCAAAGCTGCTGATTGCCATCGATCGTGGGTGCACTG
TGAGTTGAAAGGTGGCCGAAATTCTCCAACAGAATCCTCTTAAGCGTTCCGTCATCACTT
TTAGAACTTGGTGGCGCAGGTGAGGTCGGCATCAGGCTGAAGAGGAAGGGACATTCAGGC
CTTGTACTGCATTTTAGATCCCACATGCCCTATGAGATGTCCCCCTGACAACTGGTCATA
CTGAGGCATGGAGAGGTACAGGGGTCAGTCACTGAACACACACAACTTAAATGGCATGCA
AGCATACACAAAGCATTTATATGATGCAAAAGAGAGGCAAACAAGCACAGACGGACAGGG
TGTGTGTGTGTCAATAAAAATATCATTAGAACATTCAATTCCATGCAAGTGCCATGTAGA
AGAGCATGCTGGTCAATAAATAAAACAAACGCTTAATAATTTTCACTGATCTCAAATGGA
ATATAGTGGGAAAATATGCTTTATATAAATAAATCATGCCAGTTTTGACCTGAAAGTTAA
ACACAATGTTTGTTAAATATATT-CGTACATGCATGTCGTGCCATTTTTTAGACTTTCCA
GGCAGAAAGAACAGAAACAAGATAATAAAAAACATGCTGTTT
>MY5075_Hexurella_ChiricahuaMtns_CaveCrkCyn
GGCCCATATTAAACAATCATGTTAAACGTTGCAAAGCACCTCACCACCACTAACGAACAG
TAATCGAATCCTATTAATGAACACCTACAAGGCTTCAGAAATTTGCTTACTGAACTATTT
TGTATACACATATAATAACATTCCTTACAGAAATTAAAGTACCATATCATTTCAAACTGT
TTCTTCCTGTTAGCGATAATGAGCAACAAGAATCGTTTCATCAGTACGGGAACAAAACAC
TTCCATTTGCGATCAGAATTCTTCCAAAGCTGCTGATTGCCATCGATCGTGGGTGCACTG
TGAGTTGAAAGGTGGCCGAAATTCTCCAACAGAATCCTCTTAAGCGTTCCGTCATCACTT
TTAGAACTTGGTGGCGCAGGTGAGGTCGGCATCAGGCTGAAGAGGAAGGGACATTCAGGC
CTTGTACTGCATTTTAGATCCCACATGCCCTATGAGATGTCCCCCTGACAACTGGTCATA
CTGAGGCATGGAGAGGTACAGGGGTCAGTCACTGAACACACACAACTTAAATGGCATGCA
AGCATACACAAAGCATTTATATGATGCAAAAGAGAGGCAAACAAGCACAGACGGAGAGAG
TGTGTGTGTGTCAATAAAAATATCATTAGAACATTCGATTCCATGCAAG-ACCATGTAGA
AGAGCATGCTGGTCAATAAATAAAACAAACGCTTAATAATTTTCAGTGATCTCAAATGGA
ATATTGTGGGAAAATATGCTTTACATAAATAAAACATGCCAGTTTTGACCTGAAAGTTAA
ACACAATGTTTGTTAAATATATTACGTACATGCATGTCGTGCCATTTTTTAGACTTTCCA
GGCAGAAAGAAGAGAAACAAAATAATAAAAAACATGCTGTTT
>MY5126_Hexurella_SantaCatalinaMtns_NuggetCyn
GGCCCATATTAAACAATCACGTTAAACGTTGCAAAGCACCTCACCACCACTAACGAACAG
TAATCGAATCCTATTAATGAACACCTACAAGGCTTCAGAAATTCGCTTACTGAACTATTT
TGTATACACATATAATAACATTCCTTACAGAAATTAAAGTACCATATCACTTCAAATTGC
TTCTTCCTGTTAGAGATAATGAGCAACAAGAATCGTTTCATCAGTACGGGAACAAAACAC
TTCCATTTGCGATCAGAATTCTTCTAAAGCTGCTGATTGCCATCGATCGTGAGTGCACTG
TGAGTTGAAAGGTGGCCGAAATTCTCCAACAGAATCCTCTTAAGCGTTCCGTCATCACTT
TTAGAACTTGGTGGCGCAGGTGAGGTCGGCATCAGGCTGAAGAGGAAGGGACATTCAGGC
CTTGTACTGCATTTTAGATCCCACATGCCCTATGAGATGTCCCCCTGACAACTGGTCATA
CTGAGGCATGGAGAGGTACAGGGGTCAGTCACTGAACACACACAACTTAAATGGCATGCA
AGCATACACAAAGCATTTATATGATGCAAAAGAGAGGCAAACAAGCACAGACGGACAGGG
TGTGTGTGTGTCAATAAAAATATCATTAGAACATTCGATTCCATGCAAGTGCCATGTAGA
AGAGCATGCTGGTCAATAAATAAAACAAACGCTTAATAATTTTCAGTGATCTCAAATGGA
ATATCGTGGGAAAATATGCTTTATATAAATAAAACATGCCAGTTTTGACCTGAAAGTTAA
ACACAATGTTTGTTAAATATATTACGTACATGCATGTCGTGCCATTTTTCAGACTTTCCA
GGCAGAAAGAAGAGAAACAAGGTAATAAAAAACATGCTGTTT
>MY5128_Hexurella_WhetstoneMtns_FrenchJoeCyn
------------------------------------------------------------
------------------------------------------------------------
------------------------------------------------------------
------------------------------------------------------------
-----------------ATTCTTCCAAAGCTGCTGATTGCCATCGATCGTGGGCGCACTG
TGAGTAGAAAGGTGGCCGAAATTCTCCAACAGAATCCTCTTAAGCGTTCCATCATCACTT
TTAGAACTTGGTGGCGCAGGTGAGGTCGGCATCAGGCTGAAGAGGAAGGGACATTCAGGC
CTTGTAGTGCATTTTAGATCCCACATGCCCCATGAGATGTCCCCC-GACAACTGGTCATA
CTGAGGCATGGAGAGGTACAGGGGTCAGTCACTGAACACACACAACTAAAACTGCATGCA
AGCATACACAATGCATTTATATGATGCAAAAGAGAGGCAAACAAGCACAGACGGACAGGG
TGTG--------------------------------------------------------
------------------------------------------------------------
------------------------------------------------------------
------------------------------------------------------------
------------------------------------------
>MY5131_Hexurella_PedregosaMtns_PruneCyn
GGCCCATATTAAACAATCATGTTAAACGTTGCAAAGCACCTCACCACCACTAACAAACAG
TAATCAAATCCTATTGATGAACACCTACAAGGCTTCAGAAATTTGCTTACTGAACTATTT
TGTATACACATATAATAACATTCCTTACAGAAATTAAAGTACCATATCATTTCAAACTGT
TTCTTCCTGTTAGCGATAATGAGCAACAAGAATCGTTTCATCAGTACGGGAACAAAACAC
TTCCATTTGCGATCAGAATTCTTCCAAAGCTGCTGATTGCCATCGATCGTGGGTGCACTG
TGAGTTGAAAGGTGGCCGAAATTTTCCAACAGAATCCTCTTAAGCATTCCGTCATCACTT
TTAGAACTTGGTGGCGCAGGTGAGGTCGGCATCAGGCTGAAGAGGAAGGGACATTCAGGC
CTTGTACTGCATTTTAGATCCCACATGCCCTATGAGATGTCCCCCTGACAACTGGTCATA
CTGAGGCATGGAGAGGTACAGGGGTCAGTCACTGAACACACACAACTTAAATGGCATGCA
AGCATACACAAAGCATTTATATGATGCAAAAGAGAGGCAAACAAGCACAGACAGACAGGG
TGTGTGTGTGTCAATAAAAATATCATTAGAACATTCGATTCCATGCAAG-GCCATGTAGA
AGAACATGCTGGTCAATAAATAAAACAAACGCTTAATAATTTTCAGTGATCTCAAATGGA
ATATTGTGGGAAAATATGCTTTATATAAATAAAACATGCCAGTTTTGACCTGAAAGTTAA
ACACAATGTTTGTTAAATATATTACGTACATGCATGTCGTGCCATTTTTTAGACTTTCCA
GGCAGAAAGAAGAGAAACAAAATACTAAAAAACATGCTGTTT
>MY5132_Hexurella_PedregosaMtns_PruneCyn
GGCCCATATTAAACAATCATGTTAAACGTTGCAAAGCACTTCACCACCACTAACGAACAG
TAATCAAATCCTATTAATGAACACCTACAAGGCTTCAGAAATTTGCTTACTGAACTATTT
TGTATACACATATAATAACATTCCTTACAGAAATTAAAGTACCATATCATTTCAAACTGT
TTCTTCCTGTTAGCGATAATGAGCAACAAGAATCGTTTCATCAGTACGGGAACAAAACAC
TTCCATTTGCGATCAGAATTCTTCCAAAGCTGCTGATTGCCATCGATCGTGGGTGCACTG
TGAGTTGAAAGGTGGCCGAAATTTTCCAACAGAATCCTCTTAAGCATTCCGTCATCACTT
TTAGAACTTGGTGGCGCAGGTGAGGTCGGCATCAGGCTGAAGAGGAAGGGACATTCAGGC
CTTGTACTGCATTTTAGATCCCACATGCCCTATGAGATGTCCCCCTGACAACTGGTCATA
CTGAGGCATGGAGAGGTACAGGGGTCAGTCACTGAACACACACAACTTAAATGGCATGCA
AGCATACACAAAGCATTTATATGATGCAAAAGAGAGGCAAACAAGCACAGACAGACAGGG
TGTGTGTGTGTCAATAAAAATATCATTAGAACATTCGATTCCATGCAAG-GCCATGTAGA
AGAACATGCTGGTCAATAAATAAAACAAACGCTTAATAATTTTCAGTGATCTCAAATGGA
ATATTGTGGGAAAATATGCTTTATATAAATAAAACATGCCAGTTTTGACTTGAAAGTTAA
ACACAATGTTTGTTAAATATATTACGTACATGCATGTCGTGCCATTTTTTAGACTTTCCA
GGCAGAAAGAAGAGAAACAAAATACTAAAAAACATGCTGTTT
>MY5136_Hexurella_MiddlemarchCyn
------------------------------------------------------------
------------------------------------------------------------
------------------------------------------------------------
----------------------------------------------CGGGAACAAAACAC
TTCCATTTGCGATCAGAATTCTTCCAAAGCTGCTGATTGCCATCGATCGTGGGTGCACTG
TGAGTTGAAAGGTGGCCGAAATTCTCCAACAGAATCCTCTTAAGCGTTCCGTCATCACTT
TTAGAACTTGGTGGCGCAGGTGAGGTCGGCATCAGGCTGAAGAGGAAGGGACATTCAGGC
CTTGTACTGCATTTTAGATCCCACATGCCCTATGAGATGTCCCCCTGACAACTGGTCATA
CTGAGGCATGGAGAGGTACAGGGGTCAGTCACTGAACACACACAACTTAAATGGCATGCA
AGCATACACAAAGCATTTATATGATGCAAAAGAGAGGCAAACAAGCACAGACGGACAGGG
TGTGTGTGTGTCAATAAAAATATCATTAGAACATTCGATTCCATGCAAG-GCCATGTAGA
AGAGCATGCTGGTCAATAAATAAAACAAACGCTTAATAATTTTCAGTGATCTCAAATGGA
ATATTGTGGGAAAATATGCTTTGTATAAATAAAACATGCCAGTTTTGACCTGAAAGTTAA
ACACAATGTTTGTTAAATATATTACGTACATGCATGTCGTGCCATTTTTTAGACTTTCCA
GGCAGAAAGAAGAGAAACAAGGTAATAAAAAACATGCTGTTT
>MY5147_Hexurella_DragoonMtns_NF_345A
GGCCCATATTAAACAATCACGTTAAACGTTGCAAAGCACCTCACCACCACTAACGAACAG
TAATCGAATCCTATTAATGAACACCTACAAGGCTTCAGAAATTTGCTTATTGAACTATTT
TGTATACACATATAATAACATTCCTTACAGAAATTAAAGTACCATATCATTTCAAACTGT
TTCTTCCTGTTAGCAATAATGAGCAACAAGAATCGTTTCATCAGTACGGGAACAAAACAC
TTCCATTTGCGATCAGAATTCTTCCAAAGCTGCTGATTGCCATCGATCGTGGGTGCACTG
TGAGTTGAAAGGTGGCCGAAATTCTCCAACAGAATCCTCTTAAGCGTTCCGTCATCACTT
TTAGAACTTGGTGGCGCAGGTGAGGTCGGCATCAGGCTGAAGAGGAAGGGACATTCAGGC
CTTGTACTGCATTTTAGATCCCACATGCCCTATGAGATGTCCCCCTGACAACTGGTCATA
CTGAGGCATGGAGAGGTACAGGGGTCAGTCACTGAACACACACAACTTAAATGGCATGCA
AGCATACACAAAGCATTTATATGATGCAAAAGAGAGGCAAACAAGCACAGACGGACAGGG
TGTGTGTGTGTCAATAAAAATATCATTAGAACATTCGATTCCATGCAAG-GCCATGTAGA
AGAGCATGCTGGTCAATAAATAAAACAAACGCTTAATAATTTTCAGTGATCTCAAATGGA
ATATTGTGGGAAAATATGCTTTGTATAAATAAAACATGCCAGTTTTGACCTGAAAGTTAA
ACACAATGTTTGTTAAATATATTACGTACATGCATGTCGTGCCATTTTTTAGACTTTCCA
GGCAGAAAGAAGAGAAACAAGGTAATAAAAAACATGCTGTTT
>MY5152_Hexurella_WhetstoneMtns_ApacheCyn
GGCCCATATTAAACAATCACGTTAAACGTTGCAAAGCACCTCACCACCACTAACGAACAG
TAATCGAATCCTATTAATGAACACCTACAAGGCTTCAGAAATTTGCTTACTGAACTATTT
TGTATACACATATAATAACATTCCTTACAGAAATTAAAGTACCATATCATTTCAAACTGT
TTCTTCCTGTTAGCGATAATGAGCAACAAGAATCGTTTCATCAGTACGGGAACAAAACAC
TTCCATTTGCGATCAGAATTCTTCCAAAGCTGCTGATTGCCATCGATCGTGGGTGCACTG
TGAGTAGAAAGGTGGCCGAAATTCTCCAACAGAATCCTCTTAAGCGTTCCGTCATCACTT
TTAGAACTTGGTGGCGCAGGTGAGGTCGGCATCAGGCTGAAGAGGAAGGGACATTCAGGC
CTTGTACTGCATTTTAGATCCCACATGCCCTATGAGATGTCCCCCTGACAACTGGTCATA
CTGAGGCATGGAGAGGTACAGGGGTCAGTCACTGAACACACACAACTTAAATGGCATGCA
AGCATACACAATGCATTTATATGATGCAAAAGAGAGGCAAACAAGCACAGACGGACAGGG
TGTGTGTGTGTCAATAAAAATATCATTAGAACATTCGATTCCATGCAAG--GCATGAAGA
AGAGCATGCTGGTCAATAAATAAAACAAACACTTAATAATTTTCAGTGATCTCAAATGGA
ATATTGTGGGAAAATATGCTTTATATAAATAAAACATGCCAGTTTTGACCTGAAAGTTAA
ACAC---GTTTGTTAAATATATTACGTACATGCATGTCGTGCCATTTTTTAGACTTTCCA
GGCAGAAAGGAGAGAAACAAGGTAATAAAAAACATGCTGTTT
>MY5154_Hexurella_SantaRitaMtns_AdobeCyn
GGCCCATATTAAACAATCACGTTAAACGTTGCAAAGCACCTCACCACCACTAACGAACAG
TAATCGAATCCTATTAATGAACACCTACAAGGCTTCAGAAATTTGCTTACTGCACTATTT
TGTATACACATATAATAACATTCCTTACAGAAATTAAAGTACCATATCATTTCAAACTGT
TTCTTCCTGTTAGCGATAATGAGCAACAAGAATCGTTTCATCAGTACGGGAACAAAACAC
TTCCATTTGTGATCAGAATTCTTCCAAAGCTGCTGATTGCCATCGATCGTGGGTGCACTG
TGAGTTGAAAGGTGGCCGAAATTCTCCAACAGAATCCTCTTAAGCATTCCGTCATCACTT
TTAGAACTTGGTGGCGCAGGTGAGGTCGGCATCAGGCTGAAGAGGAAGGGACATTCAGGC
CTTGTACTGCATTTTAGATCCCACATGCCCTATGAGATGTCCCCCTGACAACTGGTCATA
CTGAGGCATGGAGAGGTACAGGGGTCAGTCACTGAACACACACAACTTAAATGGCATGCA
AGCATACACAAAGCATTTATATGATGCAAAAGAGAGGCAAACAAGCATAGACGGACAGGG
TGTGTGTGTGTCAATAAAAATATCCTTAGAACATTCGATTCCATGCAAGTGCCATGTAGA
AGAGCATGCTGGTCAATAAATAAAACAAACGCTTAATAATTTTCAGTGATCCCAAATGGA
ATATCGTGGGAAAATATGCTTTATATAAATAAAACATGCCAGTTTTGACCTGAAAGTTAA
ACACAATGTTTGTTAAATATATTACGTACATGCATGTCGTGCCATTTTTTAGACGTTCCA
GGCAGAAAGAAGAGAAACAAGGTAATAAAAAACATGCTGTTT
>MY5157_Hexurella_SantaCatalinaMtns_Redington
GGCCCATATTAAACAATCACGTTAAACGTTGCAAAGCACCTCACCACCACTAACGAACAG
TAATTGAATCCTATTAATGAACACCTACAAGGCTTCAGAAATTTGCTTACTGAACTATTT
TGTATACACATATAATAACATTCCTTACAGAAATTAAAGTACCATATCATTTCAAACTGT
TTCTTCCTGTTAGCAATAATGAGCAACAAGAATCGTTTCATCAGTACGGGAACAAAACAC
TTCCATTTGCGATCAGAATTCTTCCAAAGCTGCTGATTGCCATCGATCGTGGGTGCACTG
TGAGTTGAAAGGTGGCCGAAATTCTCCAACAGAATCCTCTTAAGCGTTCCGTCATCACTT
TTAGAACTTGGTGGCGCAGGTGAGGTCGGCATCAGGCTGAAGAGGAAGGGACATTCAGGC
CTTGTACTGCATTTTAGATCCCACATGCCCTATGAGATGTCCCCCTGACAACTGGTCATA
CTGAGGCATGGAGAGGTACAGGGGTCAGTCACTGAACACACACAACTTAAATGGCATGCA
AGCATACACAAAGCATTTATATGATGCAAAAGAGAGGCAAACAAGCACAGACGGACAGGG
TGTGTGTGTGTCAATAAAAATATCATTAGAACATTCGATTCCATGCAAGTGCCATGTAGA
AGAGCATGCTGGTCAATAAATAAAACAAACGCTTAATAATTTTCAGTGATCTCAAATGGA
ATATCGTGGGAAAATATGCTTTATATAAATAAAACATGCCAGTTTTGACCTGAAAGTTAA
ACACAATGTCTGTTAAATATATTACGTACATGCATGTCGTGCCA-TTTTTAGACTTTCCA
GGCAGAAAGAAGAGAAACAAGGTAATAAAAAACATGCTGTTT
>MY5164_Hrupicola_Temecula
--CCCATATTAAACAATCACGTTAAACGTTGCAAAGCACCTCACCACCATTAACGAACAG
TAATTGAATCCTATTAATGAATACCTACAAGGCTTCAGAAATTTGCTTACTGAGCTATTT
TGTATACACATATAATAACATTCCTTACAGAAATTAAAGTACCATATCATTTCAAATGGT
TTCTTCCTGTTAGCGATAATGAGCAACAAGAATCGTTTTACCAGTACGGGAACAAAACAC
TTCCATTTGTGATCAGAATTCTTCCAAAGCTGCTGATTGCC----ATCATGGGTGCACTG
TGAGTTGAAAGGTGGCCGAAATTCTTCAACAGAATCCTC-TAAGCATTCCGTCGTCACTT
TTAGAACTTGGTGGCGCAGGTGAGGTCGGCATCAGGCTGAAGAGGAAGGGACATTCAGGC
CTTGTACTGCATTTTAGATCCCACATGCCCTATGAGATGTCCCCCTGACAACTGGTCATA
CTGAGGCATGGAGAGGTACAGGGGTCAGTCACTGAACACACACAACTTAAATGGCATGCA
AGCATACACAAAGCATTTATATGATGCAAAAGAGAGGAAAACAAGCATAGACA------G
GGTGTGTGTGTCAATAAAAATATC---AGATCATTCGATTCCATGCAAGTGCCGTGTGG-
AAAGCATGCTGGTCAATAAATGAAACAAAAT-T---CAATTTTCAATGATCACAAACGGA
CTTTTCTGGGAAAATATGC----------AAAAACGTGCCAGTCTTGACCTGAAAGTTAA
ACGCAATACTTGTTAACTATATTGCGTACATGCATGTCGTGCCATTTTTTAGACTTTCCA
GACAGAAAAAAGAGAAACAAGGTAATAAAAAACATGCTGGTT
>MY5165_Hrupicola_Temecula
GGCCCATATTAAACAATCACGTTAAACGTTGCAAAGCACCTCACCACCATTAACGAACAG
TAATTGAATCCTATTAATGAATACCTACAAGGCTTCAGAAATTTGCTTACTGAGCTATTT
TGTATACACATATAATAACATTCCTTACAGAAATTAAAGTACCATATCATTTCAAATGGT
TTCTTCCTGTTAGCGATAATGAGCAACAAGAATCGTTTTACCAGTACGGGAACAAAACAC
TTCCATTTGTGATCAGAATTCTTCCAAAGCTGCTGATTGCC----ATCATGGGTGCACTG
TGAGTTGAAAGGTGGCCGAAATTCTTCAACAGAATCCTC-TAAGCATTCCGTCGTCACTT
TTAGAACTTGGTGGCGCAGGTGAGGTCGGCATCAGGCTGAAGAGGAAGGGACATTCAGGC
CTTGTACTGCATTTTAGATCCCACATGCCCTATGAGATGTCCCCCTGACAACTGGTCATA
CTGAGGCATGGAGAGGTACAGGGGTCAGTCACTGAACACACACAACTTAAATGGCATGCA
AGCATACACAAAGCATTTATATGATGCAAAAGAGAGGAAAACAAGCATAGACA------G
GGTGTGTGTGTCAATAAAAATATC---AGATCATTCGATTCCATGCAAGTGCCGTGTGG-
AAAGCATGCTGGTCAATAAATGAAACAAAAT-T---CAATTTTCAATGATCACAAACGGA
CTTTTCTGGGAAAATATGC----------AAAAACGTGCCAGTCTTGACCTGAAAGTTAA
ACGCAATACTTGTTAACTATATTGCGTACATGCATGTCGTGCCATTTT------------
-----AAACAAGG-----------ATAAAAAACATGCTGGTT
>MY5175_Hapachea_HarshawRd_PatagoniaMtns
GGCCCATATTAAACAATCACGTTAAACGTTGCAAAGCACCTCACCACCACTAACGAACAG
TAATCGAATCCTATTAATGAACACCTACAAGGCTTCAGAAATTTGCTTACTGAACTATTT
TGTATACAC--ATAATAACATTCCTTACAGAAATTAAAGTACCATATCATTTCAAACTGT
TTCTTCCTGTTAGCGATAATGAGCAACAAGAATCGTTTCATCAGTACGGGAACAAAACAC
TTCCATTTGCGATCAGAATTCTTCCAAAGCTGCTGATTGCCATCGATCGTGGGTGCACTG
TGAGTTGAAAGGTGGCCGAAATTCTCCAACAGAATCCTCTTAAGCATTCCGTCATCACTT
TTAGAACTTGGTGGCGCAGGTGAGGTCGGCATCAGGCTGAAGAGGAAGGGACATTCAGGC
CTTGTACTGCATTTTAGATCCCACATGCCCTATGAGATGTCCCCCTGACAACTGGTCATA
CTGAGGCATGGAGAGGTACAGGGGTCAGTCACTGAACACACACAACTCAAATGGCATGCA
AGCATACACAAAGCATTTATATGATGCAAAAGAGAGGCAAACAAGCACAGACGGACAGGG
TGTGTGTGTGTCAATAAAAATATCATTAGAACATTCGATTCCATGCAAGTGCCATGTAGA
AGAGCATGCTGGTCAATAAATAAAAGAAACGCTTAATAATTTTCAGTGATCTCAAATGGA
ATATCGTGGGAAAATATGCTTTATATAAATAAAACATGCCAGTTTTGACCTGAAAGTTAA
ACACAATGTTTATTAAATATATTACGTACATGCATGTCGTGCCATTTTTTAGACTTTCCA
GGCAGAAATAAGAGAAACAAGGTAATAAAAAACATGCTGTTT
>MY5180_Hapachea_MustrangPk_MustangMtns
GGCCCATATTAAACAATCATGTTAAACGTTGCAAAGCACCTCACCACCACTAACGAACAG
TAATCGAATCCTATTAATGAACACCTACAAGGCTTCAGAAATTTGCTTACTGAACTATTT
TGTATACACATATAATAACATTCCTTACAGAAATTAAAGTACCATATCATTTCAAACTGT
TTCTTCCTGTTAGCGATAATGAGCAACAAGAATCGTTTCATCAGTACGGGAACAAAACAC
TTCCATTTGCGATCAGAATTCTTCCAAAGCTGCTGATTGCCATCGATCGTGGGTGCACTG
TGAGTTGAAAGGTGGCCGAAATTCTCCAACAGAATCCTCTTAAGCGTTCCGTCATCACTT
TTAGAACTTGGTGGCGCAGGTGAGGTCGGCATCAGGCTGAAGAGGAAGGGACATTCAGGC
CTTGTACTGCATTTTAGATCCCACATGCCCTATGAGATGTCCCCCTGACAACTGGTCATA
CTGAGGCATGGAGAGGTACAGGGGTCAGTCACTGAACACACACAACTTAAATGGCATGCA
AGCATACACAATGCATTTATATGATGCAAAAGAGAGGCAAACAAGCACAGACGGACAGGG
TGTGTGTGTGTCAATAAAAATATCATTAGAACATTCGATTCCATGCAAG-GCCATGTAGA
AGAGCATGCTGGTCAATAAATAAAACAAACACTTAATAATTTTCAGTGATCTCAAATGGA
ATATTGTGGGAAAATATGCTTTATATAAATAAAACATGCCAGTTTTGACCTGAAAGTTAA
ACAC---GTTTGTTAAATATATTACGTACATGCATGTCGTGCCATTTTTTAGACTTTCCA
GGCAGAAAGAAGAGAAACAAGGTAATAAAAAACATGCTGTTT
>MY5181_Hapachea_MustrangPk_MustangMtns
GGCCCATATTAAACAATCACGTTAAACATTGCAAAGCACCTCACCACCACTAACGAACAG
TAATCGAATCCTATTAATGAACACCTACAAGGCTTCAGAAATTTGCTTACTGAACTATTT
TGTATACACATATAATAACATTCCTTACAGAAATTAAAGTACCATATCATTTCAAACTGT
TTCTTCCTGTTAGCGATAATGAGCAACAAGAATCGTTTCATCAGTACGGGAACAAAACAC
TTCCATTTGCGATCAGAATTCTTCCAAAGCTGCTGATTGCCATCGATCGTGGGTGCACTG
TGAGTTGAAAGGTGGCCGAAATTCTCCAACAGAATCCTCTTAAGCGTTCCGTCATCACTT
TTAGAACTTGGTGGCGCAGGTGAGGTCGGCATCAGGCTGAAGAGGAAGGGACATTCAGGC
CTTGTACTGCATTTTAGATCCCACATGCCCTATGAGATGTCCCCCTGACAACTGGTCATA
CTGAGGCATGGAGAGGTACAGGGGTCAGTCACTGAACACACACAACTTAAATGGCATGCA
AGCATACACAATGCATTTATATGATGCAAAAGAGAGGCAAACAAGCACAGACGGACAGGG
TGTGTGTGTGTCAATAAAAATATCATTAGAACATTCGATTCCATGCAAG-GCCATGTAAA
AGAGCATGCTGGTCAATAAATAAAACAAACACTTAATAATTTTCAGTGATCTCAAATGGA
ATATTGTGGGAAAATATGCTTTATATAAATAAAACATGCCAGTTTTGACCTGAAAGTTAA
ACAC---GTTTGTTAAATATATTACGTACATGCATGTCGTGCCATTTTTTAGACTTTCCA
GGCAGAAAGAAG------------------------------
>MY5193_Hapachea_HarshawRd_PatagoniaMtns
GGCCCATATTAAACAATCACGTTAAACGTTGCAAAGCACCTCACCACCACTAACGAACAG
TAATCGAATCCTATTAATGAACACCTACAAGGCTTCAGAAATTTGCTTACTGAACTATTT
TGTATACAC--ATAGTAACATTCCTTACAGAAATTAAAGTACCATATCATTTCAAACTGT
TTCTTCCTGTTAGCGATAATGAGCAACAAGAATCGTTTCATCAGTACGGGAACAAAACAC
TTCCATTTGCGATCAGAATTCTTCCAAAGCTGCTGATTGCCATCGATCGTGGGTGCACTG
TGAGTTGAAAGGTGGCCGAAATTCTCCAACAGAATCCTCTTAAGCATTCCGTCATCACTT
TTAGAACTTGGTGGCGCAGGTGAGGTCGGCATCAGGCTGAAGAGGAAGGGACATTCAGGC
CTTGTACTGCATTTTAGATCCCACATGCCCTATGAGATGTCCCCCTGACAACTGGTCATA
CTGAGGCATGGAGAGGTACAGGGGTCAGTCACTGAACACACACAACTCAAATGGCATGCA
AGCATACACAAAGCATTTATATGATGCAAAAGAGAGGCAAACAAGCACAGACGGACAGGG
TGTGTGTGTGTCAATAAAAAAATCATTAGAACATTCGATTCCATGCAAGTGCCATGTAGA
AGAGCATGCTGGTCAATAAATAAAAGAAACGCTTAATAATTTTCAGTGATCTCAAATGGA
ATATCGTGGGAAAATATGCTTTATATAAATAAAACATGCTAGTTTTGACCTGAAAGTTAA
ACACAATGTTTATTAAATATATTACGTACATGCATGTCGTGCCATTTTTTAGACTTTCCA
GGCAGAAATAAGAGAAACAAGGTAATAAAAAACATGCTGTTT
>MY5194_Hapachea_Ordsummit_MtOrd
GGCCCATATTAAACAATCACGTTAAACGTTGCAAAGCACCTCATCACCATTAACGAACAG
TAATCGAATCCTATTAATGAACACCTACAAGGCTTCAGAAATTTGCTGACTGAACTATTT
TGTATACACATATAATAACATTCCTTACAGAAATTAAAGTGCCATATCATTTCAAACTGT
CTCTTCCTGTTAGCGATAATGAGCAACAAGAATCGTTTCATGAGAACGGGAATAAA-CAC
TTCCATTTGCGATCAGAATTCTTCCAAAGCTGCTGATTGCCATCGATCGTGGGTGCACTG
TGAGTTGAAAGGTGGCCGAAATTCTCCAACAGAATCCTCTTAAGCGTACCGTCATCACTT
TTAGAACTTGGTGGCGCAGGTGAGGTCGGCATCAGGCTGAAGAGGAAGGGACATTCAGGC
CTTGTACTGCATTTTAGATCCCACATGCCCTATGAGATGTCCCCCTGACAACTGGTCATA
CTGAGGCATGGAGAGGTACAGGGGTCAGTCACTGAACACACACAACTTAAATGGCATGCA
AGCATACACAAAGCATTTATATGATGCAAAAGAGAGGCAAACAAGCACAGGCGGACAGGG
TGTGTGTGTGTCAATAAAAATATCATTAGAACATTCGATTCCATGCAAGTGCCATGTAGA
AAAGCATGCTGGTCAACAGATAAAACAAACGCTTAATAATTTTCAGTGATCGCAAATAGA
ATATTTTGGGAAAATCTGATTTGTATAAATAAAACATGCCAGTTTTTACCTGAAAGTTAA
ACACTATATTGGTTAACTATATTACGTACATGCATGTCGTGCCATTTTTTAGACTTTCCA
GGCAGAAGTAAGAGAAAAAAGGTGATAAAAAACATGCTGTTT
>MY5195_Hapachea_Ordsummit_MtOrd
----------------------------------AGCACCTCATCACCATTAACGAACAG
TAATCGAATCCTATTAATGAACACCTACAAGGCTTCAGAAATTTGCTGACTGAACTATTT
TGTATACACATATAATAACATTCCTTACAGAAATTAAAGTGCCATATTATTTCAAACTGT
CTCTTCCTGTTAGCGATAATGAGCAACAAGAATCGTTTCATGAGAACGGGAATAAA-CAC
TTCCATTTGCGATCAGAATTCTTCCAAAGCTGCTGATTGCCATCGATCGTGGGTGCACTG
TGAGTTGAAAGGTGGCCGAAATTCTCCAACAGAATCCTCTTAAGCGTTCCGTCATCACTT
TTAGAACTTGGTGGCGCAGGTGAGGTCGGCATCAGGCTGAAGAGGAAGGGACATTCAGGC
CTTGTACTGCATTTTAGATCCCACATGCCCTATGAGATGTCCCCCTGACAACTGGTTATA
CTGAGGCATGGAGAGGTACAGGGGTCAGTCACTGAACACACACAACTTAAATGGCATGCA
AGCATACACAAAGCATTTATATGATGCAAAAGAGAGGCAAACAAGCACAGACGGACAGGG
TGTGTGTGTGTCAATAAAAATATCATTAGAACATTCGATTCCATGCAAGTGCCATGTAGA
AAAGCATGCTGGTCAACAGATAAAACAAACGCTTAATAATTTTCAGTGATCGCAAATAGA
ATATTTTGGGAAAATCTGATTTGTATAAATAAAACATGCCAGTTTTTACCTGAAAGTTAA
ACACTATATTTGTTAACTATATTACGTACATGCATGTCGTGCCATTTTTTAGACTTTCCA
GGCAGAAGTAAGAGAAAAAAGGTGATAAAAA-CATGCTGTTT
>MY5266_Hencina_CerroBolla
GGCCCATATTAAACAATCACGTTAAACGTTGCAAAGCACCTCACCACCATTAACGAACAG
TAATTGAATCCTATTAATGAATACCTACAAGGCTTCAGAAATTTGCTTACTGAGCTATTT
TGTATACACATATAATAACATTCCTTACAGAAATTAAAGTACCATATCATTTCAAATGGT
TTCTTCCTGTTAGCGATAATGAGCAACAAGAATCGTTTCACCAGTACGGGAACAAAACAC
TTCCATTTGTGATCAGAAATCTTCCAAAGCTGCTGATTGCC----ATCGTGGGTGCACTG
TGAGTTGAAAGGTGGCCGAAATTCTCCAACAGAATCCTC-TAAGCATTCCGTCGTCACTT
TTAGAACTTGGTGGCGCAGGTGAGGTCGGCATCAGGCTGAAGAGGAAGGGACATTCAGGC
CTTGTACTGCATTTTAGATCCCACATGCCCTATGAGATGTCCCCCTGACAACTGGTCATA
CTGAGGCATGGAGAGGTACAGGGGTCAGTCACTGAACACACACAACTTAAATGGCATGCA
AGCATACACAAAGCATTTATATGATGCAAAAGAGAGAAAAACAAGCATAGACA------G
GGTGTGTGTGTCAATAAAAATATC---AGATCATTCGATTCCATGCAAGTGCCATGTGGA
AAAGCATGCTGGTCAATAAATGAAACAAAATCT---CAATTTTCAGTGATCACGAACGGA
CTTTTGTGGGAAAATATGC----------AAAAACATGCGAGTCTTGACCTGAAAGTTAA
ACGCAATATTTGTTAACTATATTGCGTACATGCATGTCGTGCCATTTTTTAGACTTTCCA
GGCAGAAAAAACAGATACAAGGTAATAAAAAACATGCTGTTT
>MY5267_Hencina_CerroBolla
GGCCCATATTAAACAATCACGTTAAACGTTGCAAAGCACCTCACCACCATTAACGAACAG
TAATTGAATCCTATTAATGAATACCTACAAGGCTTCAGAAATTTGCTTACTGAGCTATTT
TGTATACACATATAATAACATTCCTTACAGAAATTAAAGTACCATATCATTTCAAATGGT
TTCTTCCTGTTAGCGATAATGAGCAACAAGAATCGTTTCACCAGTACGGGAACAAAACAC
TTCCATTTGTGATCAGAAATCTTCCAAAGCTGCTGATTGCC----ATCGTGGGTGCACTG
TGAGTTGAAAGGTGGCCGAAATTCTCCAACAGAATCCTC-TAAGCATTCCGTCGTCACTT
TTAGAACTTGGTGGCGCAGGTGAGGTCGGCATCAGGCTGAAGAGGAAGGGACATTCAGGC
CTTGTACTGCATTTTAGATCCCACATGCCCTATGAGATGTCCCCCTGACAACTGGTCATA
CTGAGGCATGGAGAGGTACAGGGGTCAGTCACTGAACACACACAACTTAAATGGCATGCA
AGCATACACAAAGCATTTATATGATGCAAAAGAGAGAAAAACAAGCATAGACA------G
GGTGTGTGTGTCAATAAAAATATC---AGATCATTCGATTCCATGCAAGTGCCATGTGGA
AAAGCATGCTGGTCAATAAATGAAACAAAATCT---CAATTTTCAGTGATCACGAACGGA
CTTTTGTGGGAAAATATGC----------AAAAACATGCGAGTCTTGACCTGAAAGTTAA
ACGCAATATTTGTTAACTATATTGCGTACATGCATGTCGTGCCATTTTTTAGACTTTCCA
GGCAGAAAAAACAGATACAAGGTAATAAAAAACATGCTGTTT
>MY5269_Hexurella_GuadalupeValley
GGCCCATATTAAACAATCACGTTAAACGTTGCAAAGCACCTCACCACCATTAACGAACAG
TAATTGAATCCTATTAATGAATACCTACAAGGCTTCAAAAATTTGCTTACTGAGCTATTT
TGTATACACATATAATAACATTCCTTACAGAAATTAAAGTACCATATCATTTCAAATGGT
TTCTTCCTGTTAGCGATAATGAGCAACAAGAATCGTTTCACCAGTACGGGAACAAAACAC
TTCCATTTGTGATCAGAAATCTTCCAAAGCTGCTGATTGCC----ATCGTGGGTGCACTG
TGAGTTGAAAGGTGGCCGAAATTCTCCAACAGAATCCTC-TAAGCATTCCGTCGTCACTT
TTAGAACTTGGTGGCGCAGGTGAGGTCGGCATCAGGCTGAAGAGGAAGGGACATTCAGGC
CTTGTACTGCATTTTAGATCCCACATGCCCTATGAGATGTCCCCCTGACAACTGGTCATA
CTGAGGCATGGAGAGGTACAGGGGTCAGTCACTGAACACACACAACTTAAATGGCATGCA
AGCATACACAAAGCATTTATATGATGCAAAAGAGAGAAAAACAAGCATAGACA------G
GGTGTGTGTGTCAACAAAAAT-TC---AGATCATTCGATTCCATGCAAGTGCCACGTGGA
AAAGCATGCCGGTCAATAAATGAAACAAAATCT---CAATTTTCAGTCATCACGAATGGA
CTTTTGTGGGAAAATATGC----------AAAAACATGCGAGTCTTGACCTGAAAGTTAA
ATGCAATATTTGTTAACTATATTGCGTACATGCATGTCGTGCCATTTTTTAGACTTTCCA
GGCAGAAAAAAGAGATACAAGGTAATAAAAAACAAGCTGTTT
>MY5271_Hexurella_GuadalupeValley
GGCCCATATTAAACAATCACGTTAAACGTTGCAAAGCACCTCACCACCATTAACGAACAG
TAATTGAATCCTATTAATGAATACCTACAAGGCTTCAGAAATTTGCTTACTGAGCTATTT
TGTATACACATATAATAACATTCCTTACAGAAATTAAAGTACCATATCATTTCAAATGGT
TTCTTCCTGTTAGCGATAATGAGCAACAAGAATCGTTTCACCAGTACGGGAACAAAACAC
TTCCATTTGTGATCAGAAATCTTCCAAAGCTGCTGATTGCC----ATCGTGGGTGCACTG
TGAGTTGAAAGGTGGCCGAAATTCTCCAACAGAATCCTC-TAAGCATTCCGTCGTCACTT
TTAGAACTTGGTGGCGCAGGTGAGGTCGGCATCAGGCTGAAGAGGAAGGGACATTCAGGC
CTTGTACTGCATTTTAGATCCCACATGCCCTATGAGATGTCCCCCTGACAACTGGTCATA
CTGAGGCATGGAGAGGTACAGGGGTCAGTCACTGAACACACACAACTTAAATGGCATGCA
AGCATACACAAAGCATTTATATGATGCAAAAGAGAGAAAAACAAGCATAGACA------G
GGTGTGTGTGTCAACAAAAAT-TC---AGATCATTCGATTCCATGCAAGTGCCATGTGGA
AAAGCATGCCGGTCAATAAATGAAACAAAATCT---CAATTTTCAGTGATCACGAACGGA
CTTTTGTGGGAAAATATGC----------AAAAACATGCGAGTCTTGACCTGAAAGTTAA
ACGCAATATTTGTTAACTATATTGCGTACATGCATGTCGTGCCATTTTTTAGACTTTCCA
GGCAGAAAAAAGAGATACAAGGTAATAAAAAACATGCTGTTT
>MY5276_Hexurella_SanPedro_Martir
GGCCCATATTAAACAATCACGTTAAACGTTGCAAAGCACCTCACCACCATTAACGAACAG
TAATTGAATCCTATTAATGAATACCTACAGGGCTTCAGAAATTTGCTTACTGAGCTATTT
TGTATACACATATAATAACATTCCTTACAGAAATTAAAGTACCATATCATTTCAGATGGT
TTCTTTCTGTTAGCGATAATGAGCAACAAGAATCGTTTCACCAGTACGGGAACAAAACAC
TTCCATTTGTGATCAGAATTCTTCCAAAGCTGCTGATTGCC----ATCGTGGGTGCACTG
TAAGTTGAAAGGTGGCCGAAATTCTCCAACAGAATCCTC-TAAGCATTCCGTCGTCACTT
TTAGAACTTGGTGGCGCAGGTGAGGTCGGCATCAGGCTGAAGAGGAAGGGACATTCAGGC
CTTGTACTGCATTTTAGATCCCACATGCCCTATGAGATGTCCCCCTGACAACTGGTCATA
CTGAGGCATGGAGAGGTACAGGGGTCAGTCACTGAACACACACAACTTAAATGGCATGCA
AGCATACACAAAGCATTTATATGATGCAAAAGAGAGGAAAACAAGCATAGACA------G
GGTGTGTGTGTCAATAAAAATATC---AGATCATTCGATTCCATGCAAGTGCCATGTGGA
AAAGCATGCTGGTCAATAAATGAAACAAAATCT---CAATTTTCAGTGATCACGAACGGA
CTTTTGTGGGAAAATATGC----------AAAAACATGCGAGTCTTGACCTGAAAGTTAA
ACGCAATATTTGTTAACTATATTGCGTACATGCATGTCGTGCCATTTTTTAGACTTTCCA
GGCAGAAAAAAGAGATACAAGGTAATAAAAAACATGCTGTTT
>MY5277_Hexurella_SanPedro_Martir
GGCCCATATTAAACAATCACGTTAAACGTTGCAAAGCACCTCACCACCATTAACGAACAG
TAATTGAATCCTATTAATGAATACCTACAGGGCTTCAGAAATTTGCTTACTGAGCTATTT
TGTATACACATATAATAACATTCCTTACAGAAATTAAAGTACCATATCATTTCAGATGGT
TTCTTTCTGTTAGCGATAATGAGCAACAAGAATCGTTTCACCAGTACGGGAACAAAACAC
TTCCATTTGTGATCAGAATTCTTCCAAAGCTGCTGATTGCC----ATCGTGGGTGCACTG
TAAGTTGAAAGGTGGCCGAAATTCTCCAACAGAATCCTC-TAAGCATTCCGTCGTCACTT
TTAGAACTTGGTGGCGCAGGTGAGGTCGGCATCAGGCTGAAGAGGAAGGGACATTCAGGC
CTTGTACTGCATTTTAGATCCCACATGCCCTATGAGATGTCCCCCTGACAACTGGTCATA
CTGAGGCATGGAGAGGTACAGGGGTCAGTCACTGAACACACACAACTTAAATGGCATGCA
AGCATACACAAAGCATTTATATGATGCAAAAGAGAGGAAAACAAGCATAGACA------G
GGTGTGTGTGTCAATAAAAATATC---AGATCATTCGATTCCATGCAAGTGCCATGTGGA
AAAGCATGCTGGTCAATAAATGAAACAAAATCT---CAATTTTCAGTGATCACGAACGGA
CTTTTGTGGGAAAATATGC----------AAAAACATGCGAGTCTTGACCTGAAAGTTAA
ACGCAATATTTGTTAACTATATTGCGTACATGCATGTCGTGCCATTTTTTAGACTTTCCA
GGCAGAAAAAAGAGATACAAGGTAATAAAAAACATGCTGTTT
>MY5280_Hexurella_ArroyoSalado
GGCCCATATTAAACAATCACGTTAAACGTTGCAAAGCACCTCACCACCATTAACGAACAG
TAATTGAATCCTATTAATGAAAACCTACAAGGCTTCAGAAATTTGCTTACTGAGCTATTT
TGTATACACATATAATAACATTCCTTACAGAAATTAAAGTACCATATCATTTAGAATGGT
TTCTTCCTGTTAGCGATAATGAGCAACAAGAATCGTTTCACCAGTACGGGAACAAAACAC
TTCCATTTGTGATCAGAATTCTTCCAAAGCTGCTGATTGCC----ATCGTGGGTGCACTA
TGAGTTGAAAGGTGGCCGAAATTCTCCAACAGAATCCTC-TAAGCATTCCGTCGTCACTT
TTAGAACTTGGTGGCGCAGGTGAGGTCGGCATCAGGCTGAAGAGGAAGGGACATTCAGGC
CTTGTACTGCATTTTAGATCCCACATGCCCTATGAGATGTCCCCCTGACAACTGGTCATA
CTGAGGCATGGAGAGGTACAGGGGTCAGTCACTGAACACACACAACTTAAATGGCATGCA
AGCATACACAAAGCATTTATATGATGCAAAAGAGAGGAAAACAAGCATAGACA------G
GGTGTGTGTGTCAATAAAAATATC---AGATCATTCGATTCCATGCAAGTGCCATGTGGA
AAAGCATGCTGGTCAATAAATGAAACAAAATCT---CAATTTTCAGTGATCACGAACGGA
CTTTTGTGGGAAAATATGC----------AAAAACATGCCAGTCTTGACCTGAAAGTTAA
GCGCAATATTTGTTAACTATATCGCGTACATGCATGTCGTGCCATTTTTTAGACTTTCCA
GGCAGAAAAAAGAGAAACAAGGTAATAAAAAACATGCTGTTT
>MY5286_Hrupicola_SweetwaterSpr_OrdMtn
GGTCCTTGT------GTAAAATCAAATATCG-----------GCCAC------------A
CGACTGAATCCCCCCGCAAGAGGAATTCGAGGGCCCACCCGTTTGCCT-CTGAGCAGTTT
CACGTACTCTTGAACTACTTTCCCTCACGGTACTTACGGCCGTATTTAGTCTTAGGTGGA
GTTTACCGGGTTGCACTCCCAAGCAACCCGACTCGTCGCATCCGAAGGAGACCGAGCAGC
T-----ATGGGCCTAGCACTCACTCTGGGTAGATTAGCCCC----GTTCAGGGGGACTTG
CTACTCGATA--------CAACCTACGGAACGCTTCCTCCTTAACGCCACATTTCCCGAC
TCCGAAATAGGTGGCGCAGGTGAGGTCGGCATCAGGCTGAAGAGGAAGGGACATTCAGGC
CTTGTACTGCATTTTAGATCCCACATGCCCTATGAGATGTCCCCCTGACAACTGGTCATA
CTGAGGCATGGAGAGGTACAGGGGTCAGTCACTGAACACACACAACTTAAATGGCATGCA
AGCATACACAAAGCATTTATATGATGCAAAAGAGAGGAAAACAAGCATAGACA------G
GGTGTGTGTGTCAATAAAAATATC---AGAACATTCGATTCCATGCAAGTGCCACGTGGA
AAAGCATGCTGGTCAATAAATGAAACAAAATCT---CAATTTTCAGTGATCACGAACGGA
CTTTTGTGGGAAAATATGC----------AAAAACATGCCAGTCTTGACCTGTAAGTTAA
ACGCAATATCTGTTAACTATATTGCGTACATGCATGTC----------------------
------------------------------------------
>MY5287_Hrupicola_SweetwaterSpr_OrdMtn
----------------------TAAACGTTGCAAAGCACCTCACCACCATTAACGAACAG
TAATTGAATCCTATTAATGAATACCTACAAGGCTTCAGAAATTTGCATACTGAGCTATTT
TGTATACACATATAATAACATTCCTTACAGAAATTAAAGTACCATATCATTTCAAACGGT
TTCTTCTTGTTAGCGATAATGAGCAACAAGAATCGTTTCACCAGTACGGGAACAAAACAC
TTCCATTTGTGATCAGAATTCTTCCAAAGCTGCTGATTGCC----ATCGTGGGTGCACAG
TGAGTTGAAAGGTGGCCGAAATTCTCCAACAGAATCCTC-TAAGCATTCCGTCGTCACTT
TTAGAACTTGGTGGCGCAGGTGAGGTCGGCATCAGGCTGAAGAGGAAGGGACATTCAGGC
CTTGTACTGCATTTTAGATCCCACATGCCCTATGAGATGTCCCCCTGACAACTGGTCATA
CTGAGGCATGGAGAGGTACAGGGGTCAGTCACTGAACACACACAACTTAAATGGCATGCA
AGCATACACAAAGCATTTATATGATGCAAAAGAGAGGAAAACAAGCATAGACA------G
GGTGTGTGTGTCAATAAAAATATC---AGAACATTCGATTCCATGCAAGTGCCACGTGGA
AAAGCATGCTGGTCAATAAATGAAACAAAATCT---CAATTTTCAGTGATCACGAACGGA
CTTTTGTGGGAAAATATGC----------AAAAACATGCCAGTCTTGACCTGTAAGTTAA
ACGCAATATCTGTTAACTATATTGCGTACATGCATGTCGTGCCATTTTTTAGACTTTCCA
GGCAGAAAAAAGAGAAACAAG---------------------
>MY5288_Hrupicola_Deadman_Hills
GGCCCATTTTAAACAATCACGTTAAACGTTGCAAAGCACCTCACCACCATTAACGAACAG
TAATTGAATCCTATTAATGAATACCTACAAGGCTTCCGAAATTTGCTTACTGAGCTATTT
TGTATACACATATAATAACATTCCTTACAGAAATTAAAGTACCATATCATTTCAAACGGT
ATCTTCCTGTTAGCGATAATGAGCAACAAGAATCATTTCACCAGTACGGGAACAAAACAC
TTCCAATTGTGATCAGAATTCTTCCAAAGCTGCTGATTGCC----ATCGTGGGTGCACAG
TGAGTTGAAAGGTGGCCGAAATTCTCCAACAGAATCCTC-TAAGCATTCCGTCGTCACTT
TTAGAACTTGGTGGCGCAGGTGAGGTCGGCATCAGGCTGAAGAGGAAGGGACATTCAGGC
CTTGTACTGCATTTTAGATCCCACATGCCCTATGAGATGTCCCCCTGACAACTGGTCATA
CTGAGGCATGGAGAGGTACAGGGGTCAGTCACTGAACACACACAACTTAAATGGCATGCA
AGCATACACAAAGCATTTATATGATGCAAAAGAGAGGAAAACAAGCATAGACA------G
GGTGTGTGTGTCAATAAAAATATC---AGAACATTCGATTCCATGCAAGTGCCATGTGGA
AAAGCATGCTGGTCAATAAATGAAACAAAATCT---CAATTTTCAGTGATCATAAACGGA
CTTTTGTGGAAAAATATGC----------AAAAACATGCCAGTCTTGACCTGAAAGTTAA
ACGCAATATTTGTTAACTATATTGCGTACATGCATGTCGTGCCATTTTTTAGACTTTCCA
GGCAGAAAAAAGAGAAACAAGGTAATAAAAAACATGCTGTTT
>MY5309_Hapachea_JohnnyLyon_Hills
--------------------------------AAAGCACCTCACCACCACTAACGAACAG
TAATCGAATCCTATTAATGAACACCTACAAGGCTTCAGAAATTTGCTTACTGAACTATTT
TGTATACACATATAATAACATTCCTTACAGAAATTAAAGTACCATATCATTTCAAACTGT
TTCTTCCTGTTAGCGATAATGAGCAACAAGAATCGTTTCATCAGTACGGGAACAAAACAC
TTCCATTTGCGATCAGAATTCTTCCAAAGCTGCTGATTGCCATCGATCGTGGGTGCACTG
TGAGTTGAAAGGTGGCCGAAATTCTCCAACAGAATCCTCTTAAGCGTTCCGTCATCACTT
TTAGAACTTGGTGGCGCAGGTGAGGTCGGCATCAGGCTGAAGAGGAAGGGACATTCAGGC
CTTGTACTGCATTTTAGATCCCACATGCCCTATGAGATGTCCCCCTGACAACTGGTCATA
CTGAGGCATGGAGAGGTACAGGGGTCAGTCACTGAACACACACAACTTAAATGGCATGCA
AGCATACACAATGCATTTATATGATGCAAAAGAGAGGCAAACAAGCACAGACGGACAGGG
TGTGTGTGTGTCAATAAAAAAATCATTAGAACATTCGATTCCATGCAAG-GCCATGTAGA
AGAGCATGCTGGTCAATAAATAAAACAAACGCTTAATAATTTTCAGTCATCTCAAATGGA
ATATTGTGGGAAAATATGCTTTATATAAATAAAACATGCCAGTTTTGACCTGAAAGTTAA
ACACAATGTTTGTTAAATATATTACGTACATGCATGTCGTGCCATTTTTTAGA-------
------------------------------------------
>MY5310_Hexurella_AntelopeCyn_CerbatMtns
------------------------------------------------------------
------------------GAACACCTACAAGGCTTCAGAAATTTGCTGACTGAACTATTT
TGTATACACATATAATAACATTCCTTACAGAAATTAAAGTGCCATATCATTTCAAACTGT
CTCTTCCTGTTAGCGATAATGAGCAACAAGAATCGTTTTATGAGAACGGGAACAAA-CAC
TTCCATTTGCGATCAGAATTCTTCCAAAGCTGCTGATTGCCATCGATCGTGGGTGCACTG
TGAGTTGAAAGGTGGCCGAAATTCTCCAACAGAATCCTCTTAAGCATTCCGTCATCACTT
TTAGAACTTGGTGGCGCAGGTGAGATCGGCATCAGGCTGAAGAGGAAGGGACATTCAGGC
CTTGTACTGCATTTTAGATCCCACATGCCCTATGAGATGTCCCCCTGACAACTGGTCATA
CTGAGGCATGGAGAGGTACAGGGGTCAGTCACTGAACACACACAACTTAAATGGCATGCA
AGCATACACAAAGCATTTATATGATGCAAAAGAGAGGCAAACAAGCACAGACGGACAGGG
TGTGTGTGTGTCAATAAAAATATCATTAAAACATTCGATTCCATGCAAGTGCCATGTAGA
AAAGCATGCTGGTCAACAGATAAAACAAATGCTTAATAATTTTCAGTGATCGCAAACAGA
ATATTTCGGGAAAATCTGATTTGTATATATAAAACATGCCAGTTTTTACCTGAAAGTTAA
ACACTATATTT-------------------------------------------------
------------------------------------------
>MY5311_Hexurella_AntelopeCyn_CerbatMtns
GGCCCATATTAAACAATCACGTTAAACGTTGCAAAGCACCTCATCACCATTAACGAACAG
TAATCGAATCCTATTAAAGAACACCTACAAGGCTT----------CTGACTGAACTATTT
TGTATACACATATAATAACATTCCTTACAGAAATTAAAGTGCCATATCATTTCAAACTGT
CTCTTCCTGTTAGCGATAATGAGCAACAAGAATCGTTTTATGAGAACGGGAACAAA-CAC
TTCCATTTGCGATCAGAATTCTTCCAAAGCTGCTGATTGCCATCGATCGTGGGTGCACTG
TGAGTTGAAAGGTGGCCGAAATTCTCCAACAGAATCCTCTTAAGCATTCCGTCATCACTT
TTAGAACTTGGTGGCGCAGGTGAGATCGGCATCAGGCTGAAGAGGAAGGGACATTCAGGC
CTTGTACTGCATTTTAGATCCCACATGCCCTATGAGATGTCCCCCTGACAACTGGTCATA
CTGAGGCATGGAGAGGTACAGGGGTCAGTCACTGAACACACACAACTTAAATGGCATGCA
AGCATACACAAAGCATTTATATGATGCAAAAGAGAGGCAAACAAGCACAGACGGACAGGG
TGTGTGTGTGTCAATAAAAATATCATTAAAACATTCGATTCCATGCAAGTGCCATGTAGA
AAAGCATGCTGGTCAACAGATAAAACAAATGCTTAATAATTTTCAGTGATCGCAAACAGA
ATATTTCGGGAAAATCTGATTTGTATATATAAAACATGCCAGTTTTTACCTGAAAGTTAA
ACACTATATTTGTTAACTATATT-------------------------------------
------------------------------------------
>MY5312_Hexurella_FoxCyn_MusicMtns
------------------------------------------------------------
-----------------------------AGGCTTCAGAAATTTGCTGACTGAACTATTT
TGTATACACATATAATAACATTCCTTACAGAAATTAAAGTGCCATATCATTTCAAACTGT
CTCTTCCTGTTAGCGATAATGAGCAACAAGAATCGTTTTATGAGAACGGGAACAAA-CAC
TTCCATTTGCGATCAGAATTCTTCCAAAGCTGCTGATTGCCATCGATCGTGGGTGCACTG
TGAGTTGAAAGGTGGCCGAAATTCTCCAACAGAATCCTCTTAAGCATTCCGTCATCACTT
TTAGAACTTGGTGGCGCAGGTGAGATCGGCATCAGGCTGAAGAGGAAGGGACATTCAGGC
CTTGTACTGCATTTTAGATCCCACATGCCCTATGAGATGTCCCCCTGACAACTGGTCATA
CTGAGGCATGGAGAGGTACAGGGGTCAGTCACTGAACACACACAACTTAAATGGCATGCA
AGCATACACAAAGCATTTATATGATGCAAAAGAGAGGCAAACAAGCACAGACGGACAGGG
TGTGTGTGTGTCAATAAAAATATCATTAAAACATTCGATTCCATGCAAGTGCCATGTAGA
AAAGCATGCTGGTCAACAGATAAAACAAATGCTTAATAATTTTCAGTGATCGCAAACAGA
ATATTTCGGGAAAATCTGATTTGTATATATAAAACATGCCAGTTTT--------------
------------------------------------------------------------
------------------------------------------
>MY5313_Hexurella_FoxCyn_MusicMtns
-----------------------AAACGTTGCAAAGCACCTCATCACCATTAACGAACAG
TAATCGAATCCTATTAAAGAACACCTACAAGGCTTCAGAAATTTGCTGACTGAACTATTT
TGTATACACATATAATAACATTCCTTACAGAAATTAAAGTGCCATATCATTTCAAACTGT
CTCTTCCTGTTAGCGATAATGAGCAACAAGAATCGTTTTATGAGAACGGGAACAAA-CAC
TTCCATTTGCGATCAGAATTCTTCCAAAGCTGCTGATTGCCATCGATCGTGGGTGCACTG
TGAGTTGAAAGGTGGCCGAAATTCTCCAACAGAATCCTCTTAAGCATTCCGTCATCACTT
TTAGAACTTGGTGGCGCAGGTGAGATCGGCATCAGGCTGAAGAGGAAGGGACATTCAGGC
CTTGTACTGCATTTTAGATCCCACATGCCCTATGAGATGTCCCCCTGACAACTGGTCATA
CTGAGGCATGGAGAGGTACAGGGGTCAGTCACTGAACACACACAACTTAAATGGCATGCA
AGCATACACAAAGCATTTATATGATGCAAAAGAGAGGCAAACAAGCACAGACGGACAGGG
TGTGTGTGTGTCAATAAAAATATCATTAAAACATTCGATTCCATGCAAGTGCCATGTAGA
AAAGCATGCTGGTCAACAGATAAAACAAATGCTTAATAATTTTCAGTGATCGCAAACAGA
ATATTTCGGGAAAATCTGATTTGTATATATAAAACATGCCAGTTTTTACCTGAAAGTTAA
ACACTATATTTGTTAACTATATTACGTACAT-----------------------------
--------------------------------CAT-------
>MY5314_Hexurella_Grasshopper_BrushyMtn
------------------------------------------------------------
-------------TTAAAGAACACCTACAAGGCTTCATAAATTTGCTGACTGAACTATTT
TGTATACACATATAATAACATTCCTTACAGAAATTAAAGTGCCATATCATTTCAAACTGT
CTCTTCCTGTTAGCGATAATGAGCAACAAGAATCGTTTCATGAGAACGGGAACAAA-CAC
TTCCATTTGCGATCAGAATTCTTCCAAAGCTGCTGATTGCCATCGATCGTGGGTGCACTG
TGAGTTGAAAGGTGGTCAAAATTCTCCAACAGAATCCTCTTAAGCATTCCGTCATCACTT
TTAGAACTTGGTGGCGCAGGTGAGGTCGGCATCAGGCTGAAGAGGAAGGGACATTCAGGC
CTTGTACTGCATTTTAGATCCCACATGCCCTATGAGATGTCCCCCTGACAACTGGTCATA
CTGAGGCATGGAGAGGTACAGGGGTCAGTCACTGAACACACACAACTTAAATGGCATGCA
AGCATACACAAAGCATTTATATGATGCAAAAGAGAGGCAAACAAGCACAGATGGACAGGG
TGTGTGTGTGTCAATAAAAATATCATTAAAACATTCGATTCCATGCAAGTGCCATGTAGA
AAAGCATGCTGGTCAACAGATAAAACAAACGCTTAATAATTTTCAGTGATCGCAAACAGA
ATATTTTGGGAAAATCAGATTTGTATAAAT------TGCCAGTTTTTACCTGAAA-----
------------------------------------------------------------
------------------------------------------
>MY5315_Hexurella_WagonerRd_BradshawMtns
GGCCCATATTAAACAATCACG------GTTGCAAAGCACCTCATCACCATTAACGAACAG
TAATCGAATCCTATTAATGAACACCTACAAGGCTTCAGAAATTTGCTGACTGAACTATTT
TGTATACACATATAATAACATTCCTTACAGAAATTAAAGTGCCATATCATTTCAAACTGT
CTCTTCCTGTTAGCGATAATGAGCAACAAGAATCGTTTCATGAGAACGGGAACAAA-CAC
TTCCATTTGCGATCAGAATTCTTCCAAAGCTGCTGATTGCCATCGATCGTGGGTGCACTA
TGAGTTGAAAGGTGGCCGAAATTCTCCAACAGAATCCTCTTAAGCATTCCGTCATCACTT
TTAGAACTTGGTGGCGCAGGTGAGGTCGGCATCAGGCTGAAGAGGAAGGGACATTCAGGC
CTTGTACTGCATTTTAGATCCCACATGCCCTATGAGATGTCCCCCTGACAACTGGTCATA
CTGAGGCATGGAGAGGTACAGGGGTCAGTCACTGAACACACACAACTTAAATGGCATGCA
AGCATACACAAAGCATTTATATGATGCAAAAGAGAGGCAAACAAGCACAGACGGACAGGG
TGTGTGTGTGTCAATAAAAATATCATTAGAACATTCGATTCCATGCAAGTGCCATGTAGA
AAAGCATGCTGGTCAACAGATAAAACAAACGCTTAATAATTTTCAGTGATCGCAAATAGA
ATATTTTGGGAAAATCTGATTTGTATAAATAAAACATGCCAGTTTTTACCTGAAAGTTAA
ACACTATATTTGTTAACTATATTACGTACATGCACGTCGTGCCATTTTTAAGACTTTCCA
GGCAGAAGTAAGAGAAAAAAGGTGATAAAAAACATGCTGTTT
>MY5316_Hexurella_WagonerRd_BradshawMtns
----------------------------------AGCACCTCATCACCATTAACGAACAG
TAATCGAATCCTATTAATGAACACCTACAAGGCTTCAGAAATTTGCTGACTGAACTATTT
TGTATACACATATAATAACATTCCTTACAGAAATTAAAGTGCCATATCATTTCAAACTGT
CTCTTCCTGTTAGCGATAATGAGCAACAAGAATCGTTTCATGAGAACGGGAACAAA-CAC
TTCCATTTGCGATCAGAATTCTTCCAAAGCTGCTGATTGCCATCGATCGTGGGTGCACTA
TGAGTTGAAAGGTGGCCGAAATTCTCCAACAGAATCCTCTTAAGCATTCCGTCATCACTT
TTAGAACTTGGTGGCGCAGGTGAGGTCGGCATCAGGCTGAAGAGGAAGGGACATTCAGGC
CTTGTACTGCATTTTAGATCCCACATGCCCTATGAGATGTCCCCCTGACAACTGGTCATA
CTGAGGCATGGAGAGGTACAGGGGTCAGTCACTGAACACACACAACTTAAATGGCATGCA
AGCATACACAAAGCATTTATATGATGCAAAAGAGAGGCAAACAAGCACAGACGGACAGGG
TGTGTGTGTGTCAATAAAAATATCATTAGAACATTCGATTCCATGCAAGTGCCATGTAGA
AAAGCATGCTGGTCAACAGATAAAACAAACGCTTAATAATTTTCAGTGATCGCAAATAGA
ATATTTTGGGAAAATCTGATTTGTATAAATAAAACATGCCAGTTTTTACCTGAAAGTTAA
ACACTATATTTGTTAACTATATTACGTACATGCATGTCGTGCCATTTTTTAGACTTTCCA
GGCAGAAGTAAGAGAAAAAAGGTGATAAAAAACATGCTGTTT
>MY5317_Hrupicola_Cottonwood_SnYsidroMtns
---CCATATTAAACAATCACGTTAAACGTTGCAAAGCACCTCACCACCATTAACGAACAG
TAATTGAATCCTATTAATGAATACCTACAAGGCTTCAGAAATTAGCTTACTGAGCTATTT
TGTATACACATATAATAACATTCCTTACAGAAATTAAAGTACCATATCATTTCAAATGGT
TTCTTCCTGTTAGCGATAATGAGCAACAAGAATCGTTTCACCAGTACGGGAACAAAACAC
TTCCATTTGTGATCAGAATTCTTCCAAAGCTGCTGATTGCC----ATCATGGGTGCACTG
TGAGTTGAAAGGTGGCCGAAATTCTCCAACAGAATCCTC-TAAGCATTCCGTCGTCACTT
TTAGAACTTGGTGGCGCAGGTGAGGTCGGCATCAGGCTGAAGAGGAAGGGACATTCAGGC
CTTGTACTGCATTTTAGATCCCACATGCCCTATGAGATGTCCCCCTGACAACTGGTCATA
CTGAGGCATGGAGAGGTACAGGGGTCAGTCACTGAACACACACAACTTAAATGGCATGCA
AGCATACACAAAGCATTTATATGATGCAAAAGAGAGGAAAACAAGCATAGACA------G
GGTGTGTGTGTCAATAAAAATATC---AGATCATTCGATTCCATGCAGGTGCCGTGTGG-
AAAGCATGCTGGTCAATAAATGAAACAAAATCT---CAATTTTCAGTGATCACGAACGGA
CTTTTATGGGAAAATATGC----------AAAAACATGCCAGTCTTGACCTGAAAGTTTA
ACGCAATATTTGTTAACTATATTGCGTACATGCATGTCGTGCCTTTTTTTAGATTTTCCA
GGC---------------------------------------
