# Supplementary material for: ﻿Species delimitation, biogeography, and natural history of dwarf funnel web spiders (Mygalomorphae, Hexurellidae, Hexurella) from the United States / Mexico borderlands
Source: Zookeys. 2023 Jun 14;1167:109–57. doi: 10.3897/zookeys.1167.103463 (PMC10285686; doi:10.3897/zookeys.1167.103463)
Supplement: Supplementary material 3 — Input matrices, analysis log files, and output tree files for nuclear and mitochondrial analyses [file zookeys-1167-109_article-103463__-s003.zip › uce-2001115.fasta]

>MY0059_Hapachea_SantaRitaMtns_MaderaCyn
CTCTCTGTTGCACTTCTGCATTATCAATTTCTGTCGGCTTTAAGTCA----------ATT
TAAAAATTGCCAGGGTAATATATTACCTTGGCATTCACCCACAAGAACATGACAACCACC
ATATCAGCTGAAAACATAATGTTAAAGTTCACAAAAACTTACCTCTAAATAGGCACTATC
ACTGGGATCAAATGTAGAATTCACATGCTGAAACGTGATGTCTACGTGAGGAAAAACATG
AAACCACTCAGCAATGTGTGAAATGTGATATGTTTCATGTATAAAATCAACATGAGCCAT
GGCTCTCTGAAAAGTATAAAAAAAATTTCAAGCCTAATTCACTAT--AGTCTTGTTTTTT
TTTATCAAAAGAGTTATCAACATCAGAGTTTTATGAAAAATTTAATTATCAATGACAACA
ATATTTCAGTAATGTGACCTTTAC
>MY0139_Hexurella_SanDiego_Guatay
CTTCTCTTTGTTGCTCATCATTATTCAGTTTTGTCAGC-TTAAGCCATTACTTATCTATT
TAAAAAATGCCATGGGAATGCATTAC------ATTTATCCACAAGAACATGAAAACCA-G
ATATCAATTGAAAAT--AACGTTAAAATTCACAAAAACTTACCTCTAAATATGCACTATC
ACTGGGATCAAATGTAGAATTCACATGCTGAAACGTGATGTCTACATGAGGAAAAACATG
AAACCACTCAGCAATGTGTGAAATGTGATATGTTTCATGTATAAAATCAGCATGAGCCAT
GGCTTTCTGAAAAGTATAAATAAAATTTCAAACCTAATTCACTATAGAGTCTTATTTACT
TTTATGTAAAGAGTT--------CAAAGTTTTACGAAAAGATTAATTACCAATGACAACA
ATATTCTAGTAATG-GATCTTTAC
>MY5053_Hexurella_ChiricahuaMtns_PriceCyn
CTCTCTGTTGAACTTCTGCATTATCAATTTCTGTCGGCTTTAAGTCATTACTTAGCTATT
TAAAAAATGTCAGGGTAATATATTACCTTGGCATTCACCCACAAGAACATGACAACCACC
ATATCAGCTGAAAACATAGCGTTAAAGTTCACAAAAACTTACCTCTAAATAGGCACTATC
ACTGGGATCAAATGTAGAATTCACATGCTGAAACGTGATGTCTACGTGAGGAAAAACATG
AAACCACTCAGCAATGTGTGAAATGTGATATGTTTCATGTATAAAATCAACATGAGCCAT
GGCTCTCTGAAAAGTATAAAAAAAATTTCAAGCCTAATTCACTATACAGTCTTATTTTTT
TTTATCAAAAGAGTTATCAACATCAGAGTTTTACAAAAAAATTAATTATCAATGACAACA
ATATTTCAGTAATGTGACCTTTAC
>MY5066_Hexurella_MuleMtns_Escabrosa
CTCTCTGTTGCACTTCTGCATTATCAATTTCTGTCAGCTTTAAGTCATTACTTAGCTACT
TAAAAAATGCCAGGGTAATATATTACCTTGGCAATCACCCACAAGAACATGACAACCACC
ATATCAGCTGAAAACATAACGTTAAAGTTCACGTAAACTTACCTCTAAATAGGCACTATC
ACTGGGATCAAATGTAGAATTCACATGCTGAAACGTGATGTCTACGTGAGGAAAAACATG
AAACCACTCAGCAATGTGTGAAATGTGATATGTTTCATGTATGAAATCAGCATGAGCCAT
GGCTCTCTGAAAAGTAT-AAAAAAATCTCAAGCCTAATTCACTATAGAGTTTTGTTTTTT
TTTATCAAAAGAGTTATCAACATCAGAGTTTTACGAAAAAATTAATTATCAATGACAACA
ATATTTCAGTAATGTGACCTTTAC
>MY5071_Hexurella_SantaRitaMtns_AlisoSprings
CTCTCTGTTGCACTTCTGCATTATCAATTTCTGTCGGCTTTAAGTCATTACTTAGCTATT
TAAAAAATGCCAGGGTAATATATTACCTTGGCATTCACCCACAAGAACATGACAACCACC
ATATCAGCTGAAAACATAACGTTAAATTTCACAAAAACTTACCTCTAAATAGGCACTATC
ACTGGGATCAAATGTAGAATTCACATGCTGAAACGTGATGTCTACGTGAGGAAAAACATG
AAACCACTCAGCAATGTGTGAAATGTGATATGTTTCATGTATAAAATCAACATGAGCCAT
GGCTATCTGAAAAGTATAAAAAAAATTTCAAGCCTAATTCACTATAGAGTTTTGTTTTTT
TTTATCAAAAGAGTTAACAACATCAGAGTTTTATGAAAAAATTAATTATCAATGACAACA
ATATTTCAGTAATGTGACCTTTAC
>MY5075_Hexurella_ChiricahuaMtns_CaveCrkCyn
CTCTATGTTGCACTTCTGCATTATCAATTTCTGTCGGCTTTAAGTCATTACTTAGCTATT
TAAAAAATGCCAGGGTAATATATTACCTTGGCATTCACCCACAAGAACATGACAACCACC
ATATCAGCTGAAAACATAACGTTAAAGTTCACAAAAACTTACCTCTAAATAGGCACTATC
ACTGGGATCAAATGTAGAATTCACATACTGAAACGTAATGTCTACGTGAGGAAAAACATG
AAACCACTCAGCAATGTGTGAAATGTGATATGTTTCATGTATAAAATCAGCATGAGCCAT
GGCTCTCTGAAAAGTATAAAAAAAATTTCAAGCCTAATTCACTATAGAGTCTTGCTTTTT
TTTATCAAAAGAGTTATCAACATCAGAGTTTTACGAAAAAATTAATTATCAATGACAACA
ATATTTCAGTAATGTGACCTTTAC
>MY5126_Hexurella_SantaCatalinaMtns_NuggetCyn
CTCTCTGTTGCACTTCTGCATTATCAATTTCTGTCGG-TTTAAGTCATTACTTAGCTATT
TAAAAAATGCCAGGGTAATATATTACCTTGGCATTCACACACAAGAACATGACAACCACC
ATATCAGCTGAAAACATAACGTTAAAGTTCACCAAAACTTACCTCTAAATAGGCACTATC
ACTGGGATCAAATGTAGAATTCACATGCTGAAACGTGATGTCTACGTGAGGAAAAACATG
AAACCACTCAGCAATGTGTGAAATGTGATATGTTTCATGTATAAAATCAACATGAGCCAT
GGCTCTCTGAAAAGTATAAAAAAAATTTCAAGCCTAATTCACTATAGAGACTTATTTTTT
TTTATCAAAAGAGTTATCAACATCAGAGTTTTATGAAAAAATTAATTATCAATGACAACA
ATATTTCAGTAATGTGACCTTTAC
>MY5127_Hexurella_WhetstoneMtns_FrenchJoeCyn
------------------------------------------------------------
--------------------------------------------------GACAACCACC
ATATCAGCTGAAAACATAACGTTAAAGTTCACAAAAACTTACCTCTAAATAGGCACTATC
ACTGGGATCAAATGTAGAATTCACATGCTGAAACGTGATGTCTACGTGAGGAAAAACATG
AAACCACTCAGCAATGTGTGAAATGTGATATGTTTCATGTATAAAATCAGCATGAGCCAT
GGCTCTCTGAAAAGTATAACAAAAATTTCAAGCC--------------------------
------------------------------------------------------------
------------------------
>MY5128_Hexurella_WhetstoneMtns_FrenchJoeCyn
------------------------------------------------------------
------------------------------------------------------------
------------------------------------------------ATAGGCACTATC
ACTGGGATCAAATGTAGAATTCACATGCTGAAACGTGATGTCTACGTGAGGAAAAACATG
AAACCACTCAGCAATGTGCGAAATGTGATATGTTT-------------------------
------------------------------------------------------------
------------------------------------------------------------
------------------------
>MY5131_Hexurella_PedregosaMtns_PruneCyn
CTCTCTGTTTCACTTCTGCATTATCAATTTCTGTCGGCTTTAAGTCATTACTTAGCTATT
TAAAAAAAGGCAGGGTAATATATTACCTTGGCATTCACCCACAAGAACATGACAACCACC
ATATCAGCTGAAAACATAACGTTAAAGTTCACAAAAACTTACCTCTAAATAGGCACTATC
ACTGGGATCAAATGTAGAATTCACATGCTGAAATGTGATGTCTACGTGAGGAAAAACATG
AAACCACTCAGCAATGTGTGAAATGTGATATGTTTCATGTATAAAATCAGCATGAGCCAT
GGCTCTCTGAAAAGTATAAAAAAAAATTCAAGCCTAATTCACTATAGAGTCTTGTTTTTT
TTTATCAAAAGAGTTATCAACATCAGAGTTTTACAAAAAAATTAATTATCAATGACAACA
ATATTTCAGTAATGTGACCTTTAC
>MY5136_Hexurella_MiddlemarchCyn
CTCTCTGTTGCACTTCTGCATTATCAATTTCTCTCGGATTTAAGTCATTACTTAGCTATT
TAAAAAATGCCAGGGTAATATATTACCTTGGCATTCACCCACAAGAACATGACAACCACC
ATATCAGCTGAAAACATAAAGTTAAAGTTCACAAAAACTTACCTCTAAATAGGCACTATC
ACTGGGATCAAATGTAGAATTCACATGCTGAAACGTGATGTCTACGTGAGGAAAAACATG
AAACCACTCAGCAATGTGTGAAATGTGATATGTTTCATGTATAAAATCAGCATGAGCCAT
GGCTCTCTGAAAAGTATAAAAAAAATTTCAAGCCTAATTCACTATAGAGTCTTGT-TTTC
TTTATCAAAAGAGTTATCAACATCAGAGTTTTACGAAAAAATTAATTATCAATGACAACA
ATATTTCAGTAATGTGACCTTTAC
>MY5147_Hexurella_DragoonMtns_NF_345A
CCCTCTGTTGCACTTCTGCATTATCAATTTCTCTCGGATTTAAGTCATTACTTAGCTATT
TAAAAAATTCCAGGGTAATATATTACCTTGGCATTCACCCACAAGAACATGACAACCACC
ATATCAGCTGAAAACATAAAGTTAAAGTTCACAAAAACTTACCTCTAAATAGGCACTATC
ACTGGGATCAAATGTAGAATTCACATGCTGAAACGTGATGTCTACGTGAGGAAAAACATG
AAACCACTCAGCAATGTGTGAAATGTGATATGTTTCATGTATAAAATCAGCATGAGCCAT
GGCTCTCTGAAAAGTAT-AAAAAAATTTCAAGCCTAATTCACTATAGAGTCTTGT-TTTC
TTTATCAAAAGAGTTATCAACATCAGAGTTTTACGAAAAAATTAATTATCAATGACAACA
ATATTTCAGTAATGTGACCTTTAC
>MY5152_Hexurella_WhetstoneMtns_ApacheCyn
CTCTCTGTTGCACTTCTGCATTATCAATTTCTGTCGGCTTTAAGTAATTACTTAGCTATT
TAAAAAATGCCAGGGTAATATATTACCTTGGCATTCACTCACAAGAACATGACAACCACC
ATATCAGCTGAAAACATAACGTTAAAGTTCACAAAAACTTACCTCTAAATAGGCACTATC
ACTGGGATCAAATGTAGAATTCACATGCTGAAACGTAATGTCTACGTGAGGAAAAACATG
AAACCACTCAGCAATGTGTGAAATGTGATATGTTTCATGTATAAAATCAGCATGAGCCAT
GGCTCTCTGAAAAGTATAAAAATAATTTCAAGCCTAATTCACTATAGAGTCCTGTTTTTT
TTTATCAAAAGAGTTATCAACATCAGAGTTTTACGAAAAAATTAATTATCAATGACAA--
-TATTTCAGTAATGTGACCTTTAC
>MY5154_Hexurella_SantaRitaMtns_AdobeCyn
CTC--TGTTGCACTTCTGCATTATCAATTTCTTTCGGCTTTAAGTCATTACTTAGCTATT
TAAAAAATGCCAGGGTAATATATTACCTTGGCATTCACCCACAAGAACATGACAACCACC
ATATCAGCTGAAAACATAACGTTAAAGTTCACAAAAACTTACCTCTAAATAGGCACTATC
ACTGGGATCAAATGTAGAATTCACATGCTGAAACGTGATGTCTACGTGAGGAAAAACATG
AAACCACTCAGCAATGTGTGAAATGTGATATGTTTCATGTATAAAATCAACATGAGCCAT
GGCTCTCTGAAAAGCATAAAAAAAATTTCAAGCCTAATTCACTAT--AGTCTTGTTTTTT
TTTATC-AAAGAGTTATCAACATCAGAGTTTTATGAAAAAATTAATTATCAATGACAACA
ATATTTCAGTAATGTGACCTTTAC
>MY5157_Hexurella_SantaCatalinaMtns_Redington
CTCTCTGTTGCACTTCTGCATTATCAATTTCTGTCGGCTTTAAGTCATTACTTAGCTATT
TAAAAAATGCCAGGGTAATATATTACCTTGGCATTCACCCACAAGAACATGACAACCACC
ATATCAGCTGAAAACATAATGTTAAAGTTCACAAAAACTTACCTCTAAATAGGCACTATC
ACTGGGATCAAATGTAGAATTCACATGCTGAAACGTGATGTCTACGTGAGGAAAAACATG
AAACCACTCAGCAATGTGTGAAATGTGATATGTTTCATGTATAAAATCAACATGAGCCAT
GGCTCTCTGAAAAGTACAAAAAAAATTTCAAGCCTAATTCACTATAGAGTCTTGTTTTTT
TTTATCAATAGAGTTATCAACATC--AGTTTTATGAAAAAATTAATTATCAATGACAACA
ATATTTCAGTAATGTGACCTTTAC
>MY5164_Hrupicola_Temecula
------------------------------------------------------------
-------------------------CCTTGGCATTTATACACAAAAACATGGAAACCA-G
ATGTCAACTGTAAAC--AACATCAAAATTCACGAAAACTTACCTCTAAATAGGCACTATC
ACTGGGATCAAATGTAGAATTCACATGCTGAAATGTGATGTCTACATGAGGAAAAACATG
AAACCACTCAGCAATGTGTGAAATGTGATATGTTTCATGTATAAAATCAGCATGAGCCAT
GGCTTTCTGAAAAGTATAAATAAAATTTCAAGCCTAATTCACTATAGAGTC---------
----TGTAAAGGGTT--------CGAAGTTTTACGAAAAGATTAATTACCAATGACAACA
ATA---------------------
>MY5165_Hrupicola_Temecula
CTTCTCTCTGTTGCTCATCATTATTCAGTTCTGTCAGT-TTAAGCCATTACTTATCAATT
TAACAAATGCCACGGGAAAACATTACCTTGGCATTTATACACAAAAACATGGAAACCA-G
ATGTCAACTGTAAAC--AACATCAAAATTCACGAAAACTTACCTCTAAATAGGCACTATC
ACTGGGATCAAATGTAGAATTCACATGCTGAAATGTGATGTCTACATGAGGAAAAACATG
AAACCACTCAGCAATGTGTGAAATGTGATATGTTTCATGTATAAAATCAGCATGAGCCAT
GGCTTTCTGAAAAGTATAAATAAAATTTCAAGCCTAATTCACTATAGAGTC---------
----TGTAAAGGGTT--------CGAAGTTTTACGAAAAGATTAATTACCAATGACAACA
ATATTCTAATAATG-GACCTTTAC
>MY5175_Hapachea_HarshawRd_PatagoniaMtns
CTCTCTGTTGCACTTCTGCATTATCAATTTCTGTCGGCTTTAAGTCATTACTTAGCTATT
TAGAAATTGACAGGGTAATATATTACCTTGGCATTCACCCACAAGAACATGATAACCACC
ATATCAGCTGAAAACATAACGTTAAAGTTCACAAAAACTTACCTCTAAATAGGCACTATC
ACTGGGATCAAATGTAGAATTCACATGCTGAAACGTGATGTCTACGTGAGGAAAAACATG
AAACCACTCAGCAATGTGTGAAATGTGATATGTTTCATGTATAAAATCAACATGAGCCAT
GGCTCTCTGAAAAGTATAAAAAAATTTTCAAGCCTAATTCACTATAGAGTCTTGTTTCTT
TTTATC---------ATCAACATCAGAGTTTTATGAAAAAATTAATTATCGATGACAACA
ATATTTCAGTAATGTGACCTTTTC
>MY5180_Hapachea_MustrangPk_MustangMtns
CGCTCTGTTGCACTTCTGCATTATCAATTTCTGTCGGCTTTAAGTCATTACTTAGCTATT
TAAAAAATGCCAGGGTAATATA-TACCTTGGCATT--ACCACAAGAACATGAGAACCACC
ATATCA-CTGAAAACATAATGTTAAA-TTCACAAAAACTTACCTCTAAATAGGCACTATC
ACTGGGATCAAATGTAGAATTCACATGCTGAAACGTGATGTCTACGTGAGGAAAAACATG
AAACCACTCAGCAATGTGTGAAATGTGATATGTTTCATGTATAAAATCAGCATGAGCCAT
GGCTCTCTGAAAAGTATAAAAAAAAATTCAAGT--AATTCACTATAGAGTCTTGTATTTT
TTTATCAAACGAGTTATCGAA----------------AAAATTAATTATCAATGACAACA
GTATTTCAGTAATGTGACCTTTAC
>MY5181_Hapachea_MustrangPk_MustangMtns
------------------------------------------------------------
-------------------ATATTACCTTGGCATTCACCCACAAGAACATGAGAACCACC
ATATCAGCTGAAAACATAATGTTAAAGTTCACAAAAACTTACCTCTAAATAGGCACTATC
ACTGGGATCAAATGTAGAATTCACATGCTGAAACGTGATGTCTACGTGAGGAAAAACATG
AAACCACTCAGCAATGTGTGAAATGTGATATGTTTCATGTATAAAATCAGCATGAGCCAT
GGCTCTCTGAAAAGTATAAAAAAAATTTCAAGCCTAATTCACTATAGAGTCTTGCTTTTT
TTTATCAAAAGAGTTATCAACATCAGAGTTTTA-GAAAAAATTAATTAT-----------
------------------------
>MY5193_Hapachea_HarshawRd_PatagoniaMtns
CTCTCTGTTGCACTTCTGCATTATCAATTTCTGTCGACTTTAAATCATTACTTAGCTATT
TAAAAATTGCCAGGGTAATAAATTACCTTGGCATTCTCCCACAAGAACATGATAACCACC
ATATCAGCTGAAAACAAAACGTTAAAGTTCACAAAAACTTACCTCTAAATAGGCACTATC
ACTGGGATCAAATGTAGAATTCACATGCTGAAATGTGATGTCTACGTGAGGAAAAACATG
AAACCACTCAGCAATGTGTGAAATGTGATATGTTTCATGTATAAAATCAACATGAGCCAT
GGCTCTCTGAAAAGTATAAAAAAAATTTCAAGCCTAATTCACTATAGAGTCTTGTTTTTT
TTTATCAAAAGAGTTATAAACATCAGTGTTTTATGAAAAAATTAATTATCAATGACAACA
ATATTTCAGTAACGTGACCTTTAC
>MY5194_Hapachea_Ordsummit_MtOrd
---------------------------------TTGGCTTTAGGCCATTACTTATCT---
-----GCCGCCAAGGTAATGAATTATCTTGGCATTTACCCACAAGAACACGACAACCACC
ATGTCAACTGAAAACATAATATTAAAGTTCACAAAAACTTACCTCTAAATAGGCACTATC
ACTGGGATCAAATGTAGAATTCACATGCTGAAACGTGATGTCTACGTGGGGAAAAACATG
AAACCACTCAGCAATGTGTGAAATGTGATATGTTTCATGTATAAAATCAGCATGAGCCAT
GGCTCTCTGAAAAGCATAAAAAAAATTTCAAGCCAAATTCGCTATAGAGTCTTGTTTTTT
TTTATGAAAAGAGCTATCAAAATCGTAGTTTTACAAAAAAATGTATTATCAAT-------
------------------------
>MY5195_Hapachea_Ordsummit_MtOrd
------------------------------------------------------------
--------------------------------ATTTACCCACAAGAACACGACAACCACC
ATGTCAACTGAAAACATAATATTAAA-TTCACAAAAACTTACCTCTAAATAGGCACTATC
ACTGGGATCAAATGTAGAATTCACATGCTGAAACGTGATGTCTACGTGGGGAAAAACATG
AAACCACTCAGCAATGTGTGAAATGTGATATGTTTCATGTATAAAATCAGCATGAGCCAT
GGCTCTCTGAAAAGCATAAAAAAAATTTCAAGCCAAATTCGCTATAGAGTCTTGTTTTTT
TTTATGAAAAGAGTTATCAAAACTGTAGTTTTAGAAAAAAATGTGTAGTTAATGACAACA
ATATTTCAGTAATGTGACCTTTA-
>MY5266_Hencina_CerroBolla
CTTCCCTCTGTTGCTCA-------------------------------------------
---------------TAATGCATTAACTTGGCATTTATCCACAAGAACATAAAAACCA-G
ATGTCAACTGAAAACATAATGTTAAAGTTCACAAAAACTTACCTCTAAATAGGCACTATC
ACTGGGATCAAATGTAGAATTCACATGCTGAAACGTGATGTCTACATGAGGAAAAACATG
AAACCACTCAGCAATGTGTGAAATGTGATATGTTTCATGTATAAAATCAGCATGAGCCAT
GGCTTTCTGAAAAGTATAAATAAAATTTCAAGTCTAATTCACTACAGAGTATTATTTATT
TTTATGTAAAGAGTT--------C--AGTTTTACAAAAAGATTAATTACCAATGACAACA
ATATTTTAGTAATGTGACCTTTAC
>MY5267_Hencina_CerroBolla
CTTCCCTCTGTTGCTCATCATTATTCAGTTCTGTCTGCTTTAAGCCATTACTTATCTATT
TAAAAAATGCCTCGGTAATGCATTACCTTGGCATTTATCCACAAGAACATAAAAACCA-G
ATGTCAACTGAAAACATAATGTTAAAGTTCACAAAAACTTACCTCTAAATAGGCACTATC
ACTGGGATCAAATGTAGAATTCACATGCTGAAACGTGATGTCTACATGAGGAAAAACATG
AAACCACTCAGCAATGTGTGAAATGTGATATGTTTCATGTATAAAATCAGCATGAGCCAT
GGCTTTCTGAAAAGTATAAATAAAATTTCAAGTCTAATTCACTACAGAGTATTATTTATT
TTTATGTAAAGAGTT--------AAAAGTTTTACAAAAAGATTAATTACCAATGACAACA
ATATTTTAGTAATGTGACCTTTAC
>MY5269_Hexurella_GuadalupeValley
CTTCCCTCTGTTGCTCATCATTAT-------TGTCTGCTTTAAGCCATTACTTATCTATT
TAAAAAATGCCTCGGTAATGCATTACCTTGGCATTTATCCACAAGAACATAAAAACCA-G
ATGTCAACTGAAAACATAATGTTAAAGTTCACAAAAACTTACCTCTAAATAGGCACTATC
ACTGGGATCAAATGTAGAATTCACATGCTGAAACGTGATGTCTACATGAGGAAAAACATG
AAACCACTCAGCAATGTGTGAAATGTGATATGTTTCATGTATAAAATCAGCATGAGCCAT
GGCTTTCTGAAAAGTATAAATAAAATTTCAAGTCTAATTCACTACAGAGTATTATTTATT
TTTATGTAAAGAGTT--------CAAAGTTTTACAAAAAGATTAATTACCAATGACAACA
ATATTTTAGTAATGTGACCTTTAC
>MY5271_Hexurella_GuadalupeValley
CTTCCCTCTGTTGCTCATCATTAT-------TGTCTGCTTTAAGCCATTACTTATCTATT
TAAAAAATGCCTCGGTAATGCATTACCTTGGCATTTATCCACAAGAACATAAAAACCA-G
ATGTCAACTGAAAACATAATGTTAAAGTTCACAAAAACTTACCTCTAAATAGGCACTATC
ACTGGGATCAAATGTAGAATTCACATGCTGAAACGTGATGTCTACATGAGGAAAAACATG
AAACCACTCAGCAATGTGTGAAATGTGATATGTTTCATGTATAAAATCAGCATGAGCCAT
GGCTTTCTGAAAAGTATAAATAAAATTTCAAGTCTAATTCACTACAGAGTATTATTTATT
TTTATGTAAAGAGTT--------CAAAGTTTTACAAAAAGATTAATTACCAATGACAACA
ATATTTTAGTAATGTGACCTTTAC
>MY5276_Hexurella_SanPedro_Martir
CTTCTCTCTGGTGCTCATCATTATTCAGTTCCGTCTGCTTTATGCCATTACTTATCTATT
TAAAAAATGCCACGCTAATGCATTACCTTGGCATTTATCCACAAGAACATAAAAACCA-G
ATGTCAACTGAAAACATAATATTAAAATTCACAAAAACTTACCTCTAAATAGGCACTATC
ACTGGGATCAAATGTAGAATTCACATGCTGAAACGTGATGTCTACATGAGGGAAAACATG
AAACCACTCAGCAATGTGTGAAATGTGATATGTTTCATGTATAAAATCAGCATGAGCCAT
GGCTTTCTGAAAAGTATAAATAAAATTTCAAGTCTAATTCACTACAGAGTATTATTTATT
TTTATGTAAAGAGTT--------CAAAGTTTTACGAAAAAATTAATTACCAATGACAACA
ATATTTTAGTAATATGACCTTTAC
>MY5277_Hexurella_SanPedro_Martir
-----------------------TTCAGTTCCGTCTGCTTTATGCCATTACTTATCTATT
TAAAAAATGCCACGCTAATGCATTACCTTGGCATTTATCCACAAGAACATAAAAACCA-G
ATGTCAACTGAAAACATAATATTAAAATTCACAAAAACTTACCTCTAAATAGGCACTATC
ACTGGGATCAAATGTAGAATTCACATGCTGAAACGTGATGTCTACATGAGGAAAAACATG
AAACCACTCAGCAATGTGTGAAATGTGATATGTTTCATGTATAAAATCAGCATGAGCCAT
GGCTTTCTGAAAAGTATAAATAAAATTTCAAGTCTAATTCACTACAGAGTATTATTTATT
TTTATGTAAAGAGTT--------CAAAGTTTTACGAAAAGATTAATTACCAATGACAACA
ATATTTTAGTAATATGACCTTTAC
>MY5280_Hexurella_ArroyoSalado
-----------------------------------TACTTTAAGCAATTACTTATCTATT
TAAAAAATGCCACGGTAATGCATTACCTTGGCATTTATCCACAAGAACATGAAAACCA-G
ATGTCAACTGAAAACATAATGTTAAAATTCACAAAAACTTACCTCTAAATAGGCACTATC
ACTGGGATCAAATGTAGAATTCACATGCTGAAACGTGATGTCTACATGAGGAAAAACATG
AAACCACTCAGCAATGTGTGAAATGTGATATGTTTCATGTATAAAATCAGCATGAGCCAT
GGCTTTCTGAAAAGTATAAGTAAAATTTCAAGTTTAATTCACTATAGAGTCTTATTTATT
TTTATGTACAGAGTT--------CAAAGTTTTATAAAAAGATTAATTACCAATGACAACA
ATATTTTAGTAATGTGACCTCTAC
>MY5282_Hexurella_ArroyoSalado
C------CTGTTGCTCATCATTATTCAGTTCTGTCTACTTTAAGCAATTACTTATCTATT
TAAAAAATGCCACGGTAATGCATTACCTTGGCATTTATCCACAAGAACATGAAAACCA-G
ATGTCAACTGAAAACATAATGTTAAAATTCACAAAAACTTACCTCTAAATAGGCACTATC
ACTGGGATCAAATGTAGAATTCACATGCTGAAACGTGATGTCTACATGAGGAAAAACATG
AAACCACTCAGCAATGTGTGAAATGTGATATGTTTCATGTATAAAATCAGCATGAGCCAT
GGCTTTCTGAAAAGTATAAGTAAAATTTCAAGTTTAATTCACTATAGAGTCTTATTTATT
TTTATGTACAGAGTT--------CAAAGTTTTATAAAAAGATTAATTACCAATGACAACA
ATATTTTAGTAATGTGACCTCTAC
>MY5286_Hrupicola_SweetwaterSpr_OrdMtn
CTTCTCTCTGTTGCTCATCATTATTCAGTTCTGTCAGCTTTA--------CTTATCTATT
TAAAAAATGCCACTGTAATGCATTACCTTGGCATTTATGCACAAAAACATGAAAACCA-G
ATGTCAACTGAAAACATAACGTTAAAATTCACAAAATCTTACCTCCAAATAGGCACTATC
ACTGGGATCAAATGTAGAATTCACATGCTGAAACGTGATGTCTACATGAGGAAAAACATG
AAACCACTCAGCAATGTGTGAAATGTGATATGTTTCATGTATAAAATCAGCATGAGCCAT
GGCTTTCTGAAAAGTATAAATAAAATTTCAAGCCTAATTCACTATAGAGTCCTATTTATT
TTTATGTAAACAGTT--------CAAAGTCTTATGAAAAGATCAATTACCAATGACAACA
ATATTGTAGTAATGTGACCTTTAC
>MY5287_Hrupicola_SweetwaterSpr_OrdMtn
CTTCTCTCTGTTGCTCATCATTA---AGTTCTGTCAGCTTTA--------CTTATCTATT
TAAAAAATGCCACTGTAATGCATTACCTTGGCATTTATGCACAAAAACATGAAAACCA-G
ATGTCAACTGAAAACATAACGTTAAAATTCACAAAATCTTACCTCCAAATAGGCACTATC
ACTGGGATCAAATGTAGAATTCACATGCTGAAACGTGATGTCTACATGAGGAAAAACATG
AAACCACTCAGCAATGTGTGAAATGTGATATGTTTCATGTATAAAATCAGCATGAGCCAT
GGCTTTCTGAAAAGTATAAATAAAATTTCAAGCCTAATTCACTATAGAGTCCTATTTATT
TTTATGTAAACAGTT--------CAAAGTCTTATGAAAAGATC--TTACCAAT-------
------------------------
>MY5288_Hrupicola_Deadman_Hills
-----------------CCGCTCTTCAGTTCTATCAGCTTTAAGCCATTACTTATCTATT
-AAAAAATGCCACGGTAATGCATTACCTTGGCATTTATCCACAAAAACATGAAAAACA-G
ATGTCAACCGAAAACATAATGTTAAAATTCACAAAACCTTACCTCTAAATAGGCACTATC
ACTGGGATCAAATGTAGAATTCACATGCTGAAATGTGATGTCTACATGAGGAAAAACATG
AAACCACTCAGCAATGTGTGAAATGTGATATGTTTCATGTATAAAATCAGCATGAGCCAT
GGCTTTCTGAAAAGTATAAATAAAATTTCAAGCCTAATGCACTATAGAGTCTTATTTATT
TTTATGTAAAGAGTT--------CAAAGTTTTTAAGAAAGATTAATTATCAATGACAACC
ATATTTTAGTAATGTGACCTTTAC
>MY5289_Hrupicola_Deadman_Hills
CTTCTCTCTGTAGCTCATCATTATTCAGTTCTATCAGCTTTAAGCCATTACTTATCTATT
-AAAAAATGCCACGGTAATGCATTACCTTGGCATTTATCCACAAAAACATGAAAAACA-G
ATGTCAACCGAAAACATAATGTTAAAATTCACAAAACCTTACCTCTAAATAGGCACTATC
ACTGGGATCAAATGTAGAATTCACATGCTGAAATGTGATGTCTACATGAGGAAAAACATG
AAACCACTCAGCAATGTGTGAAATGTGATATGTTTCATGTATAAAATCAGCATGAGCCAT
GGCTTTCTGAAAAGTATAAATAAAATTTCAAGCCTAATGCACTATAGAGTCTTATTTATT
TTTATGTAAAGAGTT--------CAAAGTTTTTAAGAAAGATTAATTATCAATGACAACC
ATATTTTAGTAATGTGACCTTTAC
>MY5309_Hapachea_JohnnyLyon_Hills
----------------------------------------TAAGTCTTTACTTAGCTATT
TAAAAAATGCCAGGGTAATATATTACCTTGGCATTCACCCACAAGAACATGACAACCACC
ATATCAGCTGAAAACATATCGTTGAAGTTCACAAAAACTTACCTCTAAATAGGCACTATC
ACTGGGATCAAATGTAGAATTCACATGCTGAAACGTGATGTCTACGTGAGGAAAAACATG
AAACCACTCAGCAATGTGTGAAATGTGATATGTTTCATGTATAAAATCAGCATGAGCCAT
GGCTCTCTGGAAAATATAAAAAAAATTTCAAGCCTAATTCACTATAGAGTCTTGTTTTTT
CTTATCAAAAGAGTTATCAACATCAGAGTTTTACAAAAAAATTAATTATCAATGACAACA
ATATTTCAGTAATGTGAC------
>MY5310_Hexurella_AntelopeCyn_CerbatMtns
---------GCTCATCTGCATTATCAATTTTTATTGGCTTTAAGCCATTACTTATCT---
-----GCTGCCAAGGTAATGAATTATCTTGGCATTTACCCACAAGAACACGACAACCACC
ATGTCAACTGAAAACATAATGTTAAAGTTCACAAAAACTTACCTCTAAATAGGCACTATC
ACTGGGATCAAATGTAGAATTCACATGCTGAAACGTGATGTCTACGTGGGGAAAAACATG
AAACCACTCAGCAATGTGTGAAATGTGATATGTTTCATGTATAAAATCAGCATGAGCCAT
GGCTCTCTGAAAAGCATAAAAAAAATTTCCAGCCAAATTCACTAT--AGTCTTG-TTATC
AAAACTGAAAGAGTTATCAAAACTGTAGTTTTACGAAAAAATGTATTATCAATGACAACA
ATATTTCAGTAATGTGACCT----
>MY5311_Hexurella_AntelopeCyn_CerbatMtns
CTCTCTCTTGCTCATCTGCATTATCAATTTTTATTGGCTTTAAGCCATTACTTATCT---
-----GCTGCCAAGGTAATGAATTATCTTGGCATTTACCCACAAGAACACGACAACCACC
ATGTCAACTGAAAACATAATGTTAAAGTTCACAAAAACTTACCTCTAAATAGGCACTATC
ACTGGGATCAAATGTAGAATTCACATGCTGAAACGTGATGTCTACGTGGGGAAAAACATG
AAACCACTCAGCAATGTGTGAAATGTGATATGTTTCATGTATAAAATCAGCATGAGCCAT
GGCTCTCTGAAAAGCATAAAAAAAATTTCCAGCCAAATTCACTAT--AGTCTTG-TTATC
AAAACTGAAAGAGTTATCAAAACTGTAGTTTTACGAAAAAATGTATTATCAATGACAACA
ATATTTCAGTAATGTGACCTTTAC
>MY5312_Hexurella_FoxCyn_MusicMtns
---------------CTGCATTATCAATTTTTATTGGCTTTAAGCCATTACTTATCT---
-----GCTGCCAAGGTAATGAATTATCTTGGCATTTACCCACAAGAACACGACAACCACC
ATGTCAACTGAAAACATAATGTTAAAGTTCACAAAAACTTACCTCTAAATAGGCACTATC
ACTGGGATCAAATGTAGAATTCACATGCTGAAACGTGATGTCTACGTGGGGAAAAACATG
AAACCACTCAGCAATGTGTGAAATGTGATATGTTTCATGTATAAAATCAGCATGAGCCAT
GGCTCTCTGAAAAGCATAAAAAAAATTTCCAGCCAAATTCACTAT--AGTCTTGTTTTTT
TTTATGAAAAGAGTTATCAAAACTGTAGTTTTACGAAAAAATGTATTATCAATGACAAC-
------------------------
>MY5313_Hexurella_FoxCyn_MusicMtns
CTCTCTCTTGCTCATCTGCATTATCAATTTTTATTGGCTTTAAGCCATTACTTATCT---
-----GCTGCCAAGGTAATGAATTATCTTGGCATTTACCCACAAGAACACGACAACCACC
ATGTCAACTGAAAACATAATGTTAAAGTTCACAAAAACTTACCTCTAAATAGGCACTATC
ACTGGGATCAAATGTAGAATTCACATGCTGAAACGTGATGTCTACGTGGGGAAAAACATG
AAACCACTCAGCAATGTGTGAAATGTGATATGTTTCATGTATAAAATCAGCATGAGCCAT
GGCTCTCTGAAAAGCATAAAAAAAATTTCCAGCCAAATTCACTAT--AGTCTTG-TTATC
AAAACTGAAAGAGTTATCAAAACTGTAGTTTTACGAAAAAATGTATTATCAATGACAACA
ATATTTCA----------------
>MY5314_Hexurella_Grasshopper_BrushyMtn
------------------------------------------------------------
------------------------------------------------------------
----------------------TAAAGTTCACAAAAACTTACCTCTAAATAGGCACTATC
ACTGGGATCAAATGTAGAATTCACATGCTGAAACGTGATGTCTACGTGGGGAAAAACATG
AAACCACTCAGCAATGTGTGAAATGTGATATGTTTCATGTATAAAATCAGCATGAGCCAT
GGCTCTCTGAAAAGTATAAAAAAAAATTCAAGCCAAATTCAC-ATAGAGTCTTGTTTTTT
TTTATGAAAAGA---------------------------------TTATC----------
------------------------
>MY5316_Hexurella_WagonerRd_BradshawMtns
CTCTCTGTTGCTCATCTGCATTATCAATTTTTGTTGGCTCTAAGCCATTACTTATCT---
-----GCCGCCAAGGTAATGAATTATCTTGG-ATTTACCCACAAGAACATGACAACCACC
ATGTCAACTGAAAACAGAATGTTAAAGTTCACAAAAACTTACCTCTAAATAGGCACTATC
ACTGGGATCAAATGTAGAATTCACATACTGAAATGTGATGTCTACGTGGGGAAAAACATG
AAACCACTCAGCAATGTGTGAAATGTGATATGTTTCATGTATAAAATCAGCATGAGCCAT
-GCTCTCTGAAAAGCATAAAAAAAATTTCAAGCCAAATTCA-TATAGAGTCTTGTTTTTT
TTTATGAAAAGAGTTATCAAAATTGTGGTTTTACAAA-----------------------
------------------------
>MY5317_Hrupicola_Cottonwood_SnYsidroMtns
CTTCTCTCTGTTGCTCATCATTATTCAGTTCTGTCAGC-TTAAGCCATTACTTATCTATT
TAAAAAATGCCACGGGAATGCATTACCTCGGCATTTATCCACAAGAACGTG--AACCA-G
ATGTCAACTGAAAAC--AACGTTAAAATTCACAAAAACTTACCTCTAAATAGGCACTATC
ACTGGGATCAAATGTAGAATTCACATGTTGAAATGTGATGTCTACATGAGGAAAAACATG
AAACCACTCAGCAATGTGTGAAATGTGATATGTTTCATGTATAAAATCAGCATGAGCCAT
GGCTTTCTGAAAAGTAGAAATAAAATTTCAAGCCTAATTCACTATAGAGTT---------
-----------------------CAAAGTTTTACGAAAAGATTAATTACCAATGACAACA
ATATTCTAGTAATGTCACCTTTAC
