# Supplementary material for: ﻿Species delimitation, biogeography, and natural history of dwarf funnel web spiders (Mygalomorphae, Hexurellidae, Hexurella) from the United States / Mexico borderlands
Source: Zookeys. 2023 Jun 14;1167:109–57. doi: 10.3897/zookeys.1167.103463 (PMC10285686; doi:10.3897/zookeys.1167.103463)
Supplement: Supplementary material 3 — Input matrices, analysis log files, and output tree files for nuclear and mitochondrial analyses [file zookeys-1167-109_article-103463__-s003.zip › uce-2001119.fasta]

>MY0059_Hapachea_SantaRitaMtns_MaderaCyn
------------------------------------------------------------
----------------------AAGCCACGAAGAATCTACAATTTTAACAAATTTAG-AT
ATCAGTTCAAAATATGATATTAACTTTTACCAACTGTGACATCAAAATGGAATATTACCG
AAACAACAGTGTTTCCATTGAGTATCCAGATGATACGTGGCTTGGGGTTGCCTATAACTC
TGCAGCAAAACTTGGCCCATTCACCTTCAGTCACTACTTGGGGCTCCGGTTTCATCACAA
ACATTGGGCGGCATCTTTCAGGTGGAACTTCTTCTAGAGACACAACTCTACAATGCACGA
AAAAGTGGAATTT---TTCAATAAAATTTAATATAATAATAACAAGTTATTTGGTCAGAA
AATGAGTACATAGCTTACATTGAAGTAACACTGAAAATGTCCAATATTCTGAGGAATACA
GTGAATAAGCAGAGGAATATAATAAAACAAAACA
>MY5053_Hexurella_ChiricahuaMtns_PriceCyn
ATCGGG--TAAGGACTTCAAACATTATTAAATTTCCTTTTCTTATATTCTTTAAGGAATA
CTTCAACATTGCTTTTTTTTAAAAGCC---AAGAATCTACAATTTTCATATTTTTAATAT
ATCAGTTCACAATATGATAGTAACTTTTACAAACTGTGACATCAAAATGGAATATTACCG
AAACAACAGTGTTTCCATTGAGTATCCAGATGATACGTGGCTTGGGGTTGCCTATTACCC
TGCAGCAAAACTTGGCCCATTCACCTTCAGTCACTACTTGGGGCTCCGGTTTCATCACAA
ACATTGGGCGGCATCTTTCAGGTGGAACTTCTTCTAGAGACACAACTCTACAATGCACAA
AAAAATAGAATTTTTATTCAATAAAACTTAATATAATAATAATAGTCTATTTGGTCAGAA
AATGAGTACATAGGTTACATTGAAGTAACAC-GAAAATGTCCAATATTCTGAGGAATACA
GTG-ACAAGCAGAGGAATATAATAAAACAAAACA
>MY5064_Hexurella_MuleMtns_Escabrosa
ATCTGGGTTAAGGACTTCAAACATTATTAAATTTC-TTTTTTCATATTCTTTAAGGAATA
CTTCAACATTGCTTTTTTTTCTAAGCCACGAAGAATCTACAATTTTCATATTTTTAGTAT
ATCAGTTCACAATATGATATTAACTTTTACAAACTGTGACATCAAAATGGAATATTACCG
AAACAACAGTGTTTCCATTGAGTATCCAGATGATACGTGGCTTGGGGTTGCCTATAACCC
TGCAGCAAAACTTGGCCCATTCACCTTCAGTCACTACTTGGGGCTCCGGTTTCATCACAA
ACATTGGGCGGCATCTTTCAGGTGGAACTTCTTCTAGAGACACAACTCTACAATGCAC-A
AAAAGTAGAATTTTTATTCAATAAAATTTAATATAATAATAATAGTTTATTTGGTTGGAA
AATGAGTACATAGGTTACATTGAAGTAACACTAAAAATGTCCTTTATTCTGAGGAATGCA
GTGAACAAGCAGAGGAATATAATAAAACAAAACA
>MY5066_Hexurella_MuleMtns_Escabrosa
ATCTGGGTTAAGGACTTCAAACATTATTAAATTTC-TTTTTTCATATTCTTTAAGGAATA
CTTCAACATTGCTTTTTTTTCTAAGCCACGAAGAATCTACAATTTTCATATTTTTAGTAT
ATCAGTTCACAATATGATATTAACTTTTACAAACTGTGACATCAAAATGGAATATTACCG
AAACAACAGTGTTTCCATTGAGTATCCAGATGATACGTGGCTTGGGGTTGCCTATAACCC
TGCAGCAAAACTTGGCCCATTCACCTTCAGTCACTACTTGGGGCTCCGGTTTCATCACAA
ACATTGGGCGGCATCTTTCAGGTGGAACTTCTTCTAGAGACACAACTCTACAATGCAC-A
AAAAGTAGAATTTTTATTCAATAAAATTTAATATAATAATAATAGTTTATTTGGTTGGAA
AATGAGTACATAGGTTACATTGAAGTAACACTAAAAATGTCCTTTATTCTGAGGAATGCA
GTGAACAAGCAGAGGAAT------AAACAAAACA
>MY5071_Hexurella_SantaRitaMtns_AlisoSprings
ATCAGGGTTAATAACTTCAAACATTATTAAATTTCTTTTTTTTATATTCTATAAGGAATA
TTTCAACATGAC-TTTTTTTCTAAGCCACGAAGAATCTACAATTTTCATATATTTAG-AT
ATCAGTTCACAATATGATATTAACTTTTACAAACTGTGACATCAAAATGAAATATTACCG
AAACAACAGTGTTTCCATTGAGTATCCAGATGATACGTGGCTTGGGGTTGCCTATAACCC
TGCAGCAAAACTTGGCCCATTCACCTTCAGTCACTACTTGGGGCTCCGGTTTCATCACAA
ACATTGGGCGGCATCTTTCAGGTGGAACTTCTTCTAGAGATACAACTCTACAATGCACGA
AAAAGTGGAATTT---TTCAATAAAATTCAATATAATAATAACAGGTTATTTGGTCAGAA
AATGAGTACATAGCTTACATTGAAGTAACACTGAAAATGTCCAATATTCTGAGGAATGCA
GTGAACAAGCAGAGGAATATAATAAAACAAAACA
>MY5075_Hexurella_ChiricahuaMtns_CaveCrkCyn
ATCTGTATTAAAGACTTCAAACATTATTAAATTTCTTTTTTTTATATTCTTTAAGGAATA
CTTCAACATTGC-TTTTTTTCTAAGCCACGAAGAATCTACAGTTTTCATATTTTTAGTAT
-------------------TTAATTTTTACAAACTGTGACATCAAAATGGAATATTACCG
AAACAACAGTGTTTCCATTGAGTATCCAGATGATACGTGGCTTGGGGTTGCCTATAACCC
TGCAGCAAAACTTGGCCCATTCACCTTCAGTCACTACTTGGGGCTCCGGTTTCATCACAA
ACATTGGGCGGCATCTTTCAGGTGGAACTTCTTCTAGAGACACAACTCTACAATGCACAA
AAAAGTAGAATTTTTATTCAATAAAATTTAATATAATAATAATAGTTTATTTGGTCAGAT
AATGAGTACATAGGTTACATTGAAGTAACACTGAAAATGTC-------------------
----------------------------------
>MY5126_Hexurella_SantaCatalinaMtns_NuggetCyn
ATCTGGGTTAAGCACTTCAAACATTATTAAATTTCTTTTTTTTATATTTTTTAAGGAATA
CTTCAACATTGCTTTTTTTTCTAAGCCACAATGAATCTACAATTTTCGTATTTTTAGCAT
ATCAGTTCAAAATATGATATTAACTTTTACAAACTGTGACATCAAAATGGAATATTACCG
AAACAACAGTGTTTCCATTGAGTATCCAGATGATACGTGGCTTGGGGTTGCCTATAACCC
TGCAGCAAAACTTGGCCCATTCACCTTCAGTCACTACTTGGGGCTCCGGTTTCATCACAA
ACATTGGGCGGCATCTTTCAGGTGGAACTTCTTCTAGAGACACAACTCTACAATGCACAA
AAAAGGAGAA------TTCAATAAAATTTAATATAATAATAATAGTTTATTTGGTCAGAA
AATGAGTACATAGGTTACATTGAAGTAACACTGAAAATGTTCAATATTCTGAGGAATACA
GTGAACAAGCAGAGGAATATAATAAAACAAAACA
>MY5127_Hexurella_WhetstoneMtns_FrenchJoeCyn
------------------------------------------------------------
------------------------------------------------------------
---------------------------------------------AATGGAATATTACCG
AAACAACAGTGTTTCCATTGAGTATCCAGATGATACGTGGCTTGGGGTTGCCTATAACCC
TGCAGCAAAACTTGGCCCATTCACCTTCAGTCACTACTTGGGGCTCCGGTTTCATCACAA
ACATTGGACGACATCTTTCAGGTGGAACTTCTTCTAGAGACACAACTCTACAATG-----
------------------------------------------------------------
------------------------------------------------------------
----------------------------------
>MY5131_Hexurella_PedregosaMtns_PruneCyn
ATCTGGGTTAAGGACTTCAAACATTATTAAATTTCCTTTTTTTATATTCTTTAAGGAATA
CTTCAACATTGCTTTTTTTTCTAAGACACGAAGAATCCACAATTTTCATATTTTTAGTAT
ATCAGTTCACAATCTGATAGTAACTTTTACAAACTGTGACATCAAAATGGAATATTACCG
AAACAACAGTGTTTCCATTGAGTATCCAGATGATACGTGGCTTGGGGTTGCCTATAACCC
TGCAGCAAAACTTGGCCCATTCACCTTCAGTCACTACTTGGGGCTCCGGTTTCATCACAA
ACATTGGGCGGCATCTTTCAGGTGGAACTTCTTCTAGAGACACAACTCTACAATGCACAA
AAAAATAGAAATCTTATTTAATAAAATTTAATATAATAATAATAGTTTATTTGGTCAGAT
AATGAGTACATAGGTTACATGGAAGTAACACTGAAAATGTCCAATATTCTGAGGAATACA
GTGAACAAGCAGAGGAATATAATAAAACAAAACA
>MY5132_Hexurella_PedregosaMtns_PruneCyn
ATCTGGGTTAAGGACTTCAAACATTATTAAATTTCCTTTTTTTATATTCTTTAAGGAATA
CTTCAACATTGCTTTTTTTTCTAAGACACGAAGAATCCACAATTTTCATATTTTTAGTAT
ATCAGTTCACAATCTGATAGTAACTTTTACAAACTGTGACATCAAAATGGAATATTACCG
AAACAACAGTGTTTCCATTGAGTATCCAGATGATACGTGGCTTGGGGTTGCCTATAACCC
TGCAGCAAAACTTGGCCCATTCACCTTCAGTCACTACTTGGGGCTCCGGTTTCATCACAA
ACATTGGGCGGCATCTTTCAGGTGGAACTTCTTCTAGAGACACAACTCTACAATGCACAA
AAAAATAGAAATCTTATTTAATAAAATTTAATATAATAATAATAGTTTATTTGGTCAGAT
AATGAGTACATAGGTTACATGGAAGTAACACTGAAAATGTCCAATATTCTGAGGAATACA
GTGAACAAGCAGAGGAATATAATAAAACAAAACA
>MY5136_Hexurella_MiddlemarchCyn
ATCTGGGATAAGGACTTCAAACATTATTAAATTTC-TTTTTTTATATTCTTTAAGGAATA
CTTCAACATTGC-TTTTTTTCTAAGCCACGAAGAATCTACAATTTTCATATTTTTAGTAT
ATCAGTTCACAATATGATATTAACTTTTACAAACTGTGACATCAGAATGGAATATTACCG
AAACAACAGTGTTTCCATTGAGTATCCAGATGATACGTGGCTTGGGGTTGCCTATAACCC
TGCAGCAAAACTTGGCCCATTCACCTTCAGTCACTACTTGGGGCTCCGGTTTCATCACAA
ACATTGGGCGGCATCTTTCAGGTGGAACTTCTTCTAGAGACACAACTCTACAATGCACAA
AAAAGTAGAATTTTTATTCAATAAAATTTAATATAATAATAATAGTTTATTTGGTCAGAA
AATGAGTACACAGGTTACATTGAAGTAACACTGAAAATGTTCAATATTCTGAGGAATACA
GTGAACAAGCAGAGGAATATAATAAAACGAAACA
>MY5147_Hexurella_DragoonMtns_NF_345A
ATCTGGGTTAAGGACTTCAAACATTATTAAATTTC-TTTTTTTATATTCTTTAAGGAATA
CTTCAACATTGC-TTTTTTTCTAAGCCACGAAGAATCTACAATTTTCATATTTTTAGTAT
ATCAGTTCACAATATGATATTAACTTTTACAAACTGTGACATCAGAATGGAATATTACCG
AAACAACAGTGTTTCCATTGAGTATCCAGATGATACGTGGCTTGGGGTTGCCTATAACCC
TGCAGCAAAACTTGGCCCATTCACCTTCAGTCACTACTTGGGGCTCCGGTTTCATCACAA
ACATTGGGCGGCATCTTTCAGGTGGAACTTCTTCTAGAGACACAACTCTACAATGCACAA
AAAAGTAGAATTTTTATTCAATAAAATTTAATATAATAATAATAGTTTATTTGGTCAGAT
AACGA-TACACAGGTTACATTGAAGTAACACTGAAAATGTTCAATATTCTGAGGAATACA
GTGAACAAGCAGAGGAATATAATAAAACGAAACA
>MY5152_Hexurella_WhetstoneMtns_ApacheCyn
ATCTGGGTTAAGGACTTCAAACATTATTAAATTTC-TTTTTTTATATTCTTTAAGGAATA
CTTCAACATTGC-TTTTTTTCTAAGCTACGAAGAATCTACAATTTTCATATTTTTAGTAT
ATCAGTTCACAATATGATATTAACGTTTACAAACTGCGACATCAAAATGGAATATTACCG
AAACAACAGTGTTTCCATTGAGTATCCAGATGATACGTGGCTTAGGGTTGCCTATAACCC
TGCAGCAAAACTTGGCCCATTCACCTTCAGTCACTACTTGGGGCTCCGGTTTCATCACAA
ACATTGGGCGGCATCTTTCAGGTGGAACTTCTTCTAGAGACACAACTCTACAATGCACAA
AAAAGTAGAATTTTTACTCAATAAAATTTAATATAATAATAATAGTTTATTTGGTCGGAT
AATGAGTACATAGGTTACATTGAAATAACACTGAAAATGTCCAATATTCTGAGG------
----------------------------------
>MY5154_Hexurella_SantaRitaMtns_AdobeCyn
ATCTGGGTTAAGGACTTCTAACATTATAAAATTTCTTTTTTTTATATTCTTTAAGGAATA
TTTCAACATTACTTTTTTTTCTAAGCCACAAAGAATCTACAATTTTCATATATTTAG-AT
ATCAGTTCACAATATGATATTAACTTTTACAAACTGTGACATCAAAATGGAATATTACCG
AAACAACAGTGTTTCCATTGAGTATCCAGATGATACGTGGCTTGGGGTTGCCTATAACCC
TGCAGCAAAACTTGGCCCATTCACCTTCAGTCACTACTTGGGGCTCCGGTTTCATCACAA
ACATTGGGCGGCATCTTTCAGGTGGAACTTCTTCTAGAGACACAACTCTACAATGCACGA
AAAATTGGAATTT---TTCAATAAAATTTAATATAATAATAATAGGTTATTTGGTCAGAA
AATGATTACATAGCTTACATTGAAGTAACACTGAAAATGTCCAATATTCTGAGGAATACA
GTGAACAGGCAGAGGAATATAATAAAACAAAACA
>MY5157_Hexurella_SantaCatalinaMtns_Redington
------------------------------------------------------------
------------------------------------------------------------
------------------------------------------------------------
---------------CATTGAGTATCCAGATGATACGTGGCTTGGGGTTTCCTATAACTC
TGCAGCAAAACTTGGCCC-TTCACCTTCAGTCACTACTTGGGGCTCCGGTTTCATCACAA
ACATTGGGCGGCATCTTTCAGGTGGAACTTCTTCTAGAGACACAACTCTACAATGCACAA
AAAAGTAGAATTTTTA--------------------------------------------
------------------------------------------------------------
----------------------------------
>MY5164_Hrupicola_Temecula
------------------------------------------------------------
------------------------------------------------------------
------------------------------------------------------------
--------------------------------ATACGTGGCTTGGGGTTGCCTATAACTC
TGCAGCAAAACTTGGCCCATTCACCTTCAGTCACTATTTGGGGCTCCGGTTTCATCACAA
ACATTGGGCGGCATCTTTCAGGTGGAACTTCTTCTAGAGACACAACTCTATAATGTAAAA
AAAAGCAGAATTTTTATTCATTAAA-----------------------------------
------------------------------------------------------------
----------------------------------
>MY5165_Hrupicola_Temecula
------------------------------------------------------------
------------------------------------------------------------
------------------------------------------------------------
---------------------GTATCCAGATGATACGTGGCTT-GGGTTGCCTATAACTC
TGCAGCAAAACTTGGCCCATTCACCTTCAGTCACTATTTGGGGCTCCGGTTTCATCACAA
ACATTGGGCGGCATCTTTCAGGTGGAACTTCTTCTAGAGACACAACTCTATAATG-----
------------------------------------------------------------
------------------------------------------------------------
----------------------------------
>MY5175_Hapachea_HarshawRd_PatagoniaMtns
ATCTGGGTTAAGGACTTCAAACATTATTAAATTTCTTTTTTTTATATTCTTTAAGGAATA
TTTCAACATTACTTTTTTTTCTAAGCCACGAAGAATCTACAATTTTCATATATTTAG-AT
ATCAGTTCACAATATGATATTAACTTTCACAAACTGTGATATCAAAATGGAATATTACCG
AAACAACAGTGTTTCCATTGAGTATCCAGATGATACGTGGCTTGGGGTTGCCTATAACCC
TGCAGCAAAACTTGGCCCATTCACCTTCAGTCACTACTTGGGGCTCCGGTTTCATCACAA
ACATTGGGCGGCATCTTTCAGGTGGAACTTCTTCTAGAGACACAACTCTACAATGCACGA
AAAAGTGGAATTT---TTCAATAAAATTTAATATAATAATAATAGGTTATTTGGTCAGAA
AATGAGTACATAGCTTACATTGAAGTAACACTGAAAATGTCCAATATTCTGAGGAATACA
GTGAACAAGCAGAGGAATATAATAAAACAAAACA
>MY5180_Hapachea_MustrangPk_MustangMtns
ATCTGGGTTAAGGACTTCAAACATTATTAAATTTC-TTTTTTTATATTCTTTAAGGAATA
CTTCAACATTGCTTTTTTTTCTAAGCCACGAAGAATCTACAATTTTCATATTCTTAGTAT
ATCAGTTCACAATATGATATTAACTTTTACAAACTGTGACATCAAAATGGAATATTACCG
AAACAACAGTGTTTCCATTGAGTATCCAGATGATACGTGGCTTGGGGTTGCCTATAACCC
TGCAGCAAAACTTGGCCCATTCACCTTCAGTCACTACTTGGGGCTCCGGTTTCATCACAA
ACATTGGGCGGCATCTTTCAGGTGGAACTTCTTCTAGAGACACAACTCTACAATGCACAA
AAAAGTAGAATTTTTATTCAATAAAATTCAATATAATAATAATAGTTTATTTGGTCCGAT
AATGAGTACATAGGTTACATTGAAATAACACTGAAAATGTCCAATATTCTGAAGAATACA
GTGAACAAGCAGAGGAATATAATAAAACAAAACA
>MY5181_Hapachea_MustrangPk_MustangMtns
ATCTGGGTTAAGGACTTCAAACATTATTAAATTTC-TTTTTTTATATTCTTTAAGGAATA
CTTCAACATTGCTTTTTTTTCTAAGCCACGAAGAATCTACAATTTTCATATTCTTAGTAT
ATCAGTTCACAATATGATATTAACTTTTACAAACTGTGACATCAAAATGGAATATTACCG
AAACAACAGTGTTTCCATTGAGTATCCAGATGATACGTGGCTTGGGGTTGCCTATAACCC
TGCAGCAAAACTTGGCCCATTCACCTTCAGTCACTACTTGGGGCTCCGGTTTCATCACAA
ACATTGGGCGGCATCTTTCAGGTGGAACTTCTTCTAGAGACACAACTCTACAATGCACAA
AAAAGTAGAATTTTTATTCAATAAAATTCAATATAATAATAACAGTTTATTTGGTCTGAT
AATGAGTACATAGGTTACATTGAAATAACACTGAAAATGTCCAATATTCTGAAGAATACA
GTGAACAAGCAGAGGAATATAATAAAACAAAACA
>MY5193_Hapachea_HarshawRd_PatagoniaMtns
ATCTGGGTTAAGGACTTCAAACATTATTAAATTTCTTTTTTTTATATTCTTTAAGGAATA
TTTCAACATTACTTTTTTTTCTAAGCCACGAAGAATCTACAATTTTCATATATTTAG-AT
ATCAGTTCACAATATGATATTAACTTTCACAAACTGTGACATCAAAATGGAATATTACCG
AAACAACAGTGTTTCCATTGAGTATCCAGATGATACGTGGCTTGGGGTTGCCTATAACCC
TGCAGCAAAACTTGGCCCATTCACCTTCAGTCACTACTTGGGGCTCCGGTTTCATCACAA
ACATTGGGCGGCATCTTTCAGGTGGAACTTCTTCTAGAGACACAACTCTACAATGCACGA
AAAAGTGGAATTT---TTCAATAAAATTTAATATAATAATAATAGGTTATTTGGTCAGAA
AATGAGTACATAGCTTACATTAAAGTAACACTGAAAATGTCCAATATTCTGAGGAATACA
GTGAACAAGCAGAGGAATATAATAAAACAAAACA
>MY5194_Hapachea_Ordsummit_MtOrd
ATTTGGGTTAAAGCATTCAAACGTTATTAAAATCCTTTTTTTTATATTCTTTAAGGAATC
CTTCAACATTGCTTTTTCTTCTAAACCACAAAGAATCTACACTTTCCATATTTTTAGCAT
ATCGGTTCACAATATGACATTAACTTCTACAAACTATGACATCAAAATGGAATGTTACCG
AAACAACAGTGTTTCCATTAAGTATCCAGATGATACGTGGCTTGGGGTTGCCTATAACTC
TGCAGCAAAACTTGGCCCATTCACCTTCAGTAACTACTTGGGGTTCCGGTTTCATCACAA
ACATTGGGCGGCATCTTTCAGGTGGAACTTCTTCTAGAGACACAACTCTATAATGCACAA
AAAAGCAAAATATTTATTCATTAAAACTTAACATAATAATA-------------------
---------ATAGGTTACATTTAAGTAACACTGAAAATGTCGAACATTCTGAGGAATACA
GTGAATAAACAGAGGAATATAATAAAACAAAAGA
>MY5195_Hapachea_Ordsummit_MtOrd
ATTTGGGTTAAAGCATTCAAACGTTATTAAAATCCTTTTTTTTATATTCTTTAAGGAATC
CTTCAACATTGCTTTTTCTTCTAAACCACAAAGAATCTACACTTTCCATATTTTTAGCAT
ATCGGTTCACAATATGACATTAACTTCTACAAACTATGACATCAAAATGGAATGTTACCG
AAACAACAGTGTTTCCATTAAGTATCCAGATGATACGTGGCTTGGGGTTGCCTATAACTC
TGCAGCAAAACTTGGCCCATTCACCTTCAGTAACTACTTGGGGTTCCGGTTTCATCACAA
ACATTGGGCGGCATCTTTCAGGTGGAACTTCTTCTAGAGACACAACTCTATAATGCACAA
AAAAGCAAAATATTTATTCATTAAAACTTAACATAATAATA-------------------
---------ATAGGTTACATTTAAGTAACACTGAAAATGTCGAACATTCTGAGGAATACA
GTGAATAAACAGAGGAATATAATAAAACAAAAGA
>MY5266_Hencina_CerroBolla
ATTTGGGTTAAGGACTTCAAACATCATTAAATTTCTTTTTCTTATATTCCTTAAAGAATC
CTTCAACGTTGCTTTTTTTTCCAAACCACGAATAACCTACAATTTTCATATTTTTAGCAT
ATCAGTTCACAATACGATATTAACTTCTACAAACTATGACATCAAAACTGAATTTTACCG
AAACAACAGTGTTTCCATTGAGTATCCAGATGATACGTGGCTTGGGGTTGCCTATAACCC
TGCAGCAAAACTTGGCCCATTCACCTTCAGTCACTATTTGAGGCTCCGGTTTCATCACAA
ACATTGGGCGGCATCTTTCAGGTGGAACTTCTTCTAGAGACACAACTCTATAATGTAGAA
AAAAGCAGAATTTTTATTCATTAAAATTTAATATAATAATAATAGCTTATTTGGTCAGAA
AATGAGTACATAGGTTGCATTGAAGTAACACTGAAAATGTCGAACATTCTGAGGAATACA
GTGAACAAACAGAGGAATGTAATAAAACAAAAGA
>MY5267_Hencina_CerroBolla
ATTTGGGTTAAGGACTTCAAACATCATTAAATTTCTTTTTCTTATATTCCTTAAAGAATC
CTTCAACGTTGCTTTTTTTTCCAAACCACGAATAACCTACAATTTTCATATTTTTAGCAT
ATCAGTTCACAATACGATATTAACTTCTACAAACTATGACATCAAAATTGAATTTTACCG
AAACAACAGTGTTTCCATTGAGTATCCAGATGATACGTGGCTTGGGGTTGCCTATAACCC
TGCAGCAAAACTTGGCCCATTCACCTTCAGTCACTATTTGAGGCTCCGGTTTCATCACAA
ACATTGGGCGGCATCTTTCAGGTGGAACTTCTTCTAGAGACACAACTCTATAATGTAGAA
AAAAGCAGAATTTTTATTCATTAAAATTTAATATAATAATAATAGCTTATTTGGTCAGAA
AATGAGTACATAGGTTGCATTGAAGTAACACTGAAAATGTCGAACATTCTGAGGAATACA
GTGAACAAACAGAGGAATGTAATAAAACAAAAGA
>MY5269_Hexurella_GuadalupeValley
ATTTGGGTTAAGGACTTCAAACTTTATTAAATTTCTCCTTTTTATATTCTTTAAGGAATC
CTTCAACATTGCTTTTTTTTCTAAACCACGAATAATCTACAATTTTCCAATTTTTAGCAT
ATCAGCTCACAATATGATATTAACTTCTACAAACTATGACATCAAAATTGAATTTTACCG
AAACAACAGTGTTTCCATTGAGTATCCAGATGATACGTGGCTTGGGGTTGCCTATAACCC
TGCAGCAAAACTTGGCCCATTCACCTTCAGTCACTATTTGAGGCTCCGGTTTCATCACAA
ACATTGGGCGGCACCTTTCAGGTGGAACTTCTTCTAGAGACACAACTCTATAATGCAGAA
AAAAGCAGAATTTTTATTCATTAAAATTTAATATAATAAT---AGTTTATTTGGTCAGAA
AACGAGTACATAGGTTACATTGAAGTAACACTGAAAATGTCGAACATTCTGAGGAATACA
GTGAACAAACAGAGGAATGTAATAAAACAAAAGA
>MY5271_Hexurella_GuadalupeValley
ATTTGGGTTAAGGACTTCAAACTTTATTAAATTTCTCCTTTTTATATTCTTTAAGGAATC
CTTCAACATTACTTTTTTTTCCAAACCACGAATAATCTACAATTTTCTAATTTTTAGCAT
ATCAGCTCACAATATGATATTAACTTCTACAAACTATGACATCAAAATTGAATTTTACCG
AAACAACAGTGTTTCCATTGAGTATCCAGATGATACGTGGCTTGGGGTTGCCTATAACCC
TGCAGCAAAACTTGGCCCATTCACCTTCAGTCACTATTTGAGGCTCCGGTTTCATCACAA
ACATTGGGCGGCACCTTTCAGGTGGAACTTCTTCTAGAGACACAACTCTATAATGCAGAA
AAAAGCAGAATTTTTATTCATTAAAATTTAATATAATAAT---AGTTTATTTGGTCAGAA
AACGAGTACATAGGTTACATTGAAGTAACACTGAAAATGTCGAACATTCTGAGGAATACA
GTGAACAAAC------------------------
>MY5276_Hexurella_SanPedro_Martir
ATATGGGTTAAGGACTTCAAACGTTATTAAATTTCTTTTTTTTATATTCTTTAAGGAATC
CTTCAACATTGCTTTTTTTTCTAAACCACAAATAATCTACAATTTTCATATTTTTAGCAT
ATCAGTTCACAATATGATATTAACTTTTACAAACTATGACATCAAAATTGAATTTTACCG
AAACAACAGTGTTTCCATTGAGTATCCAGATGATACGTGGCTTGGGGTTGCCTATAACCC
TGCAGCAAAACTTGGCCCATTCACCTTCAGTCACTATTTGAGGCTCCGGTTTCATCACAA
ACATTGGGCGGCATCTTTCAGGTGGAACTTCTTCTAGAGACACAACTCTATAACGTAAAA
AAAAGCAGAATTTTTATTCATTAAAATTTAATATAATAATAATAGTTTATTTGGTCAGAA
AACGAGTACATAGGTTACATTGAAGTAACACTGAAAATGTCGAACATTCTGAGGAATACA
GTGAACAAACAGAGGAATGTAATAAAACAAAAGA
>MY5277_Hexurella_SanPedro_Martir
ATATGGGTTAAGGACTTCAAACGTTATTAAATTTCTTTTTTTTATATTCTTTAAGGAATC
CTTCAACATTGCTTTTTTTTCTAAACCACAAATAATCTACAATTTTCATATTTTTAGCAT
ATCAGTTCACAATATGATATTAACTTTTACAAACTATGACATCAAAATTGAATTTTACCG
AAACAACAGTGTTTCCATTGAGTATCCAGATGATACGTGGCTTGGGGTTGCCTATAACCC
TGCAGCAAAACTTGGCCCATTCACCTTCAGTCACTATTTGAGGCTCCGGTTTCATCACAA
ACATTGGGCGGCATCTTTCAGGTGGAACTTCTTCTAGAGACACAACTCTATAATGTAAAA
AAAAGCAGAATTTTTATTCATTAAAATTTAATATAATAATAATAGTTTATTTGGTCAGAA
AACGAGTACATAGGTTACATTGAAGTAACACTGAAAATGTCGAACATTCTGAGGAATACA
GTGAACAAACAGAGGAATGTAATAAAACAAAAGA
>MY5280_Hexurella_ArroyoSalado
AATTGGGTTAAGGACTTATTACGTTATTAAATTTCTTTTTTTAATATTCTTTAAAGAACC
------------TTTTTTTTCTAAACCACGAATAATCCACAATTTTCATATTTTTAGC-T
ATCAGTTCACAATATGATATTAACTTCTACAAACTATGACATCAAAATTGAATTTTACCG
AAACAACAGTGTTTCCATTGAGTATCCAGATGATACGTGGCTTGGGGTTGCCTATAACCC
TGCAGCAAAACTTGGCCCATTCACCTTCAGTCACTATTTGGGGCTCTGGTTTCATCACAA
ACATTGGGCGGCATCTTTCAGGTGGAACTTCTTCTAGAGACACAACTCTATAATGTACAA
AAAAGCAGAATTTTTATTCATTAAAATGTAATATAATAAT---AGTTTGTTTGGTCAAAA
AATGAGTACATAGGTTACATTGAAGTAACACTGAAAATGCCGAACATTCTGAGGAATACA
GTGAACAAACAGAGGAATGTAATAAAACAAAAGA
>MY5282_Hexurella_ArroyoSalado
AATTGGGTTAAGGACTTATTACGTTATTAAATTTCTTTTTTTTATATTCTTTAAAGAACC
------------TTTTTTTTCTAAACCACGAATAATCTACAATTTTCATATTTTTAGC-T
ATCAGTTCACAATATGATATTAACTTCTACAAACTATGACATCAAAATTGAATTTTACCG
AAACAACAGTGTTTCCATTGAGTATCCAGATGATACGTGGCTTGGGGTTGCCTATAACCC
TGCAGCAAAACTTGGCCCATTCACCTTCAGTCACTATTTGGGGCTCTGGTTTCATCACAA
ACATTGGGCGGCATCTTTCAGGTGGAACTTCTTCTAGAGACACAACTCTATAATGTACAA
AAAAGCAGAATTTTTATTCATTAAAATGTAATATAATAAT---AGTTTGTTTGGTCAAAA
AATGAGTACATAGGTTACATTGAAGTAACACTGAAAATGCCAAACATTCTGAGGAATACA
GTGAACAAACAGAGGAATGTAATAAAACAAAAGA
>MY5286_Hrupicola_SweetwaterSpr_OrdMtn
------------------------------------------------------------
------------------------------------------------------------
-------CACAATATGATATTAACTT--ACAAACT-TGACATCAAAAT-GAATATTACCG
AAACAACAGTGTTTCCATTGAGTATCCAGATGATACGTGGCTT-GGGTTGCCTAT-ACCC
TGCAGCAAAACTTGGCCCATTCACCTTCAGTCACTATTTGGGGCTCCGGTTTCATCACAA
ACATTGGGCGGCATCTTTCAGGTGGAACTTCTTCTAGAGACACAACTCTATAATGTACAA
AAAAGCAGAATTTTTATTCATTAAAATTTAATATAATAA---------------------
------------------------------------------------------------
----------------------------------
>MY5287_Hrupicola_SweetwaterSpr_OrdMtn
------------------------------------------------------------
------------------------------------------------------------
---AGTTCACAATATGATATTAACTT-----------GACATCAAAATTGAATATTACCG
AAACAACAGTGTTTCCATTGAGTATCCAGATGATACGTGGCTTCGGGTTGCCTATCACCC
TGCAGCAAAACTTGGCCCATTCACCTTCAGTCACTATTTGGGGCTCCGGTTTCATCACAA
ACATTGGGCGGCATCTTTCAGGTGGAACTTCTTCTAGAGACACAACTCTATAATGTACAA
AAAAGCAGAATTTTTATTCATTAAAATTTAATATAATAATAATAGTTCA-----------
------------------------------------------------------------
----------------------------------
>MY5288_Hrupicola_Deadman_Hills
------------------------------------------------------------
--------------------------------GAATCTACAATTTTCATATTTTTAGCAT
ATCAGTTCACAATATGCTATTAACTTCTACAAACTATGACATCAAAATTGAATTTTACCG
AAACAACAGTGTTTCCATTGAGTATCCAGATGATACGTGGCTTGGGGTTGCCTATCACCC
TGCAGCAAAACTTGGCCCATTCACCTTCAGTCACTATTTGGGGCTCCGGTTTCATCACAA
ACATTGGGCGGCATCTTTCAGGTGGAACTTCTTCTAGAGACACAACTCTACAATGTACAA
AGAAACAGAATTTTTATTCATTAA------------------------------------
------------------------------------------------------------
----------------------------------
>MY5289_Hrupicola_Deadman_Hills
------------------------------------------------------------
--------TTGCTTTTTTTTCTAAACCTCGAAGAATCTACAATTTTCATATTTTTAGCAT
ATCAGTTCACAATATGCTATTAACTTCTACAAACTATGACATCAAAATTGAATTTTACCG
AAACAACGGTGTTTCCATTGAGTATCCAGATGATACGTGGCTTGGGGTTGCCTATCACCC
TGCAGCAAAACTTGGCCCATTCACCTTCAGTCACTATTTGGGGCTCCGGTTTCATCACAA
ACATTGGGCGGCATCTTTCAGGTGGAACTTCTTCTAGAGACACAACTCTATAATGTACAA
AAAAGCAGAATTTTTATTCATTAAAATTTAATATAATAATAATAGTTTATTTGTTCAGAA
AATGGGGACATAGGTTACATTGAAGTAACACTGAAAATGTCGAACATTCTGAGGAATACA
GTGAACAAACAGAGGAATGTAATAAAACAAAAGG
>MY5309_Hapachea_JohnnyLyon_Hills
ATCTGGGTAAAGGACTTCAAACATTATTAAATTTCTTTTTTTCATATTCTTTAAGGAATA
CTTCAACATTGCTTTTTTTTCTAAGCCACGAAGAATCTACAATTTTCATATTTTTAGTAT
ATCAGTTCACAATATGATATTAACTTTTACAAACTGTGACATCAAAATGGAATATTACCG
AAACAACAGTGTTTCCATTGAGTATCCAGATGATACGTGGCTTGGGGTTGCCTATAACCC
TGCAGCAAAACTTGGCCCATTCACCTTCAGTCACTACTTGGGGCTCCGGTTTCATCACAA
ACATTGGGCGGCATCTTTCAGGTGGAACTTCTTCTAGAGATACAACTCTACAATGCACAA
AAAAGTAGAATTTTTATTCGATAAAATTTAATATAATAATAATAGTTTATTTGGTCAGAT
AATGAGTACATAGGTTACATTAAAATAACACTGAAAATGTCCAATATTCTGAGGAATACA
GTGAACA-GCAGAGGAATATAATAAAACAAAACA
>MY5310_Hexurella_AntelopeCyn_CerbatMtns
---------------------------------------------------------ATC
CTTCAACATTGCTTTTTCTTCTAAACTACAAAGAATCTACATTTTCCATATTTTTAGCAT
ATAGGTTCAAAATATGGTATTAACTTCTACAAACTATGACATCAAAATGGAATGTTACCG
AAACAACAGTGTTTCCATTAAGTATCCAGATGATACGTGGCTTGGGGTTGCCTATAACTC
TGCAGCAAAACTTGGCCCATTCACCTTCAGTAACTACTTGGGGTTCCGGTTTCATCACAA
ACATTGGGCGGCATCTTTCAGGTGGAACTTCTTCTAGAGACACAACTCTATAATGCACAA
AAAGGCAAAATATTTATTCATTAAAACTTAATATAATAATA-------------------
---------ATAGGTTACATTTAAGTAACACTGAAAATGTCGAACATTCTGAGGAATACA
GTGAATAAACAGAGGAATATAATAAAACAAAAAA
>MY5311_Hexurella_AntelopeCyn_CerbatMtns
-------------CATTCAAACGTTATTAAAATCCT-TTTTTTATATTCTTTAAGGAATC
CTTCAACATTGCTTTTTCTTCTAAACCACAAAGAATCTACATTTTCCATATTTTTAGCAT
ATAGGTTCAAAATATGGTATTAACTTCTACAAACTATGACATCAAAATGGAATGTTACCG
AAACAACAGTGTTTCCATTAAGTATCCAGATGATACGTGGCTTGGGGTTGCCTATAACTC
TGCAGCAAAACTTGGCCCATTCACCTTCAGTAACTACTTGGGGTTCCGGTTTCATCACAA
ACATTGGGCGGCATCTTTCAGGTGGAACTTCTTCTAGAGACACAACTCTATAATGCACAA
AAAGGCAAAATATTTATTCATTAAAACTTAATATAATAATA-------------------
---------ATAGGTTACATTTAAGTAACACTGAAAATGTCGAACATTCTGAGGAATACA
GTGAATAAACAGAGGAATATAATAAAACAAAAAA
>MY5312_Hexurella_FoxCyn_MusicMtns
---------------------------------CCT-TTTTTTATATTCTTTAAGGAATC
CTTCAACATTGCTTTTTATTCTAAACCACAAAGAATCTACACTTTCCATATTTTTAGCAT
ATAGGTTCAAAATATGATATTAACTTCTACAAACTATGACATCAAAATGGAATGTTACCG
AAACAACAGTGTTTCCATTAAGTATCCAGATGATACGTGGCTTGGGGTTGCCTATAACTC
TGCAGCAAAACTTGGCCCATTCACCTTCAGTAACTACTTGGGGTTCCGGTTTCATCACAA
ACATTGGGCGGCATCTTTCAGGTGGAACTTCTTCTAGAGACACAACTCTATAATGCACAA
AAAGGCAAAATATTTATTCATAAAAACTTAATATAATAATA-------------------
---------ATAGGTTACATTTAAGTAACACTGAAAATGTCGAACATTCTGAGGAATACA
GTGAATAAACAGAGGAATATAATAAAACAAAAGA
>MY5313_Hexurella_FoxCyn_MusicMtns
--------------------------------------TTTTTATATTCTTTAAGGAATC
CTTCAACATTGCTTTTTCTTCTAAACCACAAAGAATCTACATTTTCCATATTTTTAGCAT
ATAGGTTCAAAATATGATATTAACTTCTACAAACTATGACATCAAAATGGAATGTTACCG
AAACAACAGTGTTTCCATTAAGTATCCAGATGATACGTGGCTTGGGGTTGCCTATAACTC
TGCAGCAAAACTTGGCCCATTCACCTTCAGTAACTACTTGGGGTTCCGGTTTCATCACAA
ACATTGGGCGGCATCTTTCAGGTGGAACTTCTTCTAGAGACACAACTCTATAATGCACAA
AAAGGCAAAATATTTATTCATTAAAACTTAATATAATAATA-------------------
---------ATAGGTTACATTTAAGTAACACTGAAAATGTCGAACATTCTGAGGAATACA
GTGAATAAACAGAGGAATATAATAAAACAAAAAA
>MY5314_Hexurella_Grasshopper_BrushyMtn
ATTTGGGTTAAGGCATTCAAACGTTATTAAAATCCT-TTTTTTATATTCTTTAAGGAATC
CTTCAACATTGCTTTTTCTTCTAAACCACAAAGAATCTACACTTTCCATATTTTAAGCAT
ATCGGTTCAAAATATGATATTAACTTCTACAAACTATGTCATCAAAATGGAATGTTACCG
AAACAACAGTGTTTCCATTAAGTATCCAGATGATACGTGGCTTGGGGTTGCCTATAACTC
TGCAGCAAAACTTGGCCCATTCACCTTCAGTAACTACTTGGGGTTCCGGTTTCATCACAA
ACATTGGGCGGCATCTTTCAGGTGGAACTTCTTCTAGAGACACAACTCTATAATGCACAA
AAAAGCAAAATATTTATTCATTAAAACTTAATATAATAA---------------------
----------TAGGTTACATTTAAGTAACACTGAAAATGTCGAACATTCTGAGGAATACA
GTGAATAAACAGAGGAATATAATAAAACAAAAGA
>MY5315_Hexurella_WagonerRd_BradshawMtns
ATTTGGGTTAAGGCATTCAAAAGTTATTAAAATCATTTTTTTTATATTCTTTAAGGAATA
CTTCAACATTGCTTTTTCTTCTAAACCACAAAGAATCTACACTTTCCATATTTTTAGCAT
ATCGGTTCACAATATGATATTAACTTCTACAAACTATGAAATCAAAATGGAATGTTACCG
AAACAACAGTGTTTCCATTAAGTATCCAGATGATACGTGGCTTGGGGTTGCCTATAACTC
TGCAGCAAAACTTGGCCCATTCACCTTCAGTAACTACTTGGGGTTCCGGTTTCATCACAA
ACATTGGGCGGCATCTTTCAGGTGGAACTTCTTCTAGAGACACAACTCTATAATGCACAA
AAAAGCAAAATATTTATTCATTAAAACTTAATATAATAATA-------------------
---------ATAGGTTACATTTAAGTAACACTGAAAATGTCGAACATTCTGAAGAATACA
GTGAATAAACAGGGGAATATAATAAAACAAAAGA
>MY5316_Hexurella_WagonerRd_BradshawMtns
ATTTGGGTTAAGGCATTCAAAAGTTATTAAAATCATTTTTTTTATATTCTTTAAGGAATC
CTTCAACATTGCTTTTTCCTCTAAACCACAAAGAATCTACACTTTCCATATTTTTAGCAT
ATCGGTTCACAATATGATATTAACTTCTACAAACTATGACATCAAAATGGAATGTTACCG
AAACAACAGTGTTTCCATTAAGTATCCAGATGATACGTGGCTTGGGGTTGCCTATAACTC
TGCAGCAAAACTTGGCCCATTCACCTTCAGTAACTACTTGGGGTTCCGGTTTCATCACAA
ACATTGGGCGGCATCTTTCAGGTGGAACTTCTTCTAGAGACACAACTCTATAATGCACAA
AAAAGCAAAATATTTATTCATTAAAACTTAATATAATAATA-------------------
---------ATAGGTTACATTTAAGTAACACTGAAAATGTCGAACATTCTGAGGAATACA
GTGAATAAATCGGAGGGTATGATGGAGTAAACTT
>MY5317_Hrupicola_Cottonwood_SnYsidroMtns
ATTTGGGTTAAGGACTTAAAACGTTATCAAATTTCTTTTTTTTATATTCTGTAAGGAATC
TTTCAACATTGCTTATTTTTCTAAACCACGAAGAATCTAC-ATTTTCATATTTTTAGCAT
ATCAGTTCACAATATGATATTAACTTCTACAAACTATG------AAATCGAATTTTACCG
AAACAACAGTGTTTCCATTGAGTATCCAGATGATACGTGGCTTGGGGTTGCCTATAACCC
TGCAGCAAAACTTGGCCCATTCACCTTCAGTCACTATTTGGGGCTCCGGTTTCATCACAA
ACATTGGGCGGCATCTTTCAGGTGGAACTTCTTCTAGAGACACAACTCTATAATGTAAGA
AAAAAGAGAATTTTTATTCATTAAAATTTAATATAATA-----TGTTTATGTGGTCAGAA
AACGAGTACATAGGTTACATTGAAGTAACACTGAAAATGTC-AACATTCTGAGG------
----------------------------------
