# Supplementary material for: ﻿Species delimitation, biogeography, and natural history of dwarf funnel web spiders (Mygalomorphae, Hexurellidae, Hexurella) from the United States / Mexico borderlands
Source: Zookeys. 2023 Jun 14;1167:109–57. doi: 10.3897/zookeys.1167.103463 (PMC10285686; doi:10.3897/zookeys.1167.103463)
Supplement: Supplementary material 3 — Input matrices, analysis log files, and output tree files for nuclear and mitochondrial analyses [file zookeys-1167-109_article-103463__-s003.zip › uce-2001163.fasta]

>MY0059_Hapachea_SantaRitaMtns_MaderaCyn
CCAAGATCTTTAGGGACTATTTTCGCAGCGGAAGTGCTGACATTCTAGATTTTATAGTGC
TTTTCTGTAAAGGTGAAACGGAGTATAAATCTTACTCGTTACCCTGCTGGCTACCCTTTT
GCAATTGCCGTCCTAACTCTTTTGATTCTTCAGGAAGAGGAAGAAGAAGAAGAGGAGGAA
GAGGAAGAAGAGGTAGAGAAGGAAAACAAGGAGAACGTGGAGGAATCCGTGGATGAGGTG
TTTCTCCTGGAGCGCAAGAGGAAGCACAGCCTCAAATACAAGCGCAGTTTCTTCGTCCGC
ATGGTCTCTGATCCGAAGTTATACAATCCAAAGATTGTGCGAGCCCTGTCGTCCACAGGC
AGTCGTCGACACACCAGCGACCCCGTCGACAGTGACACTGGGGTCGTCACACCAGTATAA
GAGCGGATACACTATTTTGGACTGTATAAATTTAGCCGGACTTCTCGGTCGTCTCCTTTA
AGTGTTACGTTCACCTATGTAACTGCTCCCTTCCCACAATTCCCCAAATTTTCATTCTCA
ATAGCTTTTTTGGCAAAAGAATCGTTCTCTACTTTGCACTGCCCACAACAGCGTTGGACA
TACTATCTTGTACTTCGAGGTTACTTTCTT
>MY0139_Hexurella_SanDiego_Guatay
CGAAGATCTC-ACGGATTAGTTTTCCAGCGGAAGGGCATGCTTTCTAGATTCTATAGTGC
TCTTCTGTAAAGGTGAAACGGAGTACAAATTAAACTCCTTACCCAGCTGGCTAAGCCTTT
GCAGTTGCCGTCCTAACTCTTTTGATTCTTCAGGAAGAGGAAGAAGAA------GAGGAG
GAGGAAGAAGAGGAAGAGAAGGAAAACAAGGAGAACGTGGAGGAATCCGTGGACGAGGTG
TTTCTCCTGGAGCGCAAGAGGAAGCACAGCCTCAAATACAAGCGCAGTTTCTTCGTCCGC
ATGGTCTCTGATCCGAAGTTATACAATCCAAAGATTGTGCGAGCCCTGTCGTCCACAGGC
AGTCGTCGACACACCAGCGACCCCGTCGACAGTGACACTGGGGTCGTCACACCAGTATAA
GAGCGGTGACACTATTTTGGACTGTATAAATTTAGCCGGACTTCTCGGTCGTCTCCTTTA
AGTGTTACGTTTACCTATGTAACTGCTCCCTTCCCACAATTCCTCAAATTTTCATTCTCA
ATAGCTTTTTCGGCAAAAGAATTGTTCTCTACTTTGCACTCCCCACAACAGCATTTGACA
TTTTATCTTGAACTTTATGGTTACTTCCTT
>MY5053_Hexurella_ChiricahuaMtns_PriceCyn
CCAAGATCCTTACGGACTATTTTCGCAGCGGAAGTGCTTGCATTCTAGATTTCATAGTGC
TTTTCTGTAAAGGTGAAACGGAGTATAAATCTTACTCGTTACCCAGCTGGCTACCCTTTT
GCAATTGCGGTCCTAACTCTTTTGATTCTTCAGGAAGAGGAAGAAGAGGAAGAGGAGGAA
GAGGAAGAAGAGGTAGAGAAGGAAAACAAGGAGAACGTGGAGGAATCCGTGGATGAGGTG
TTTCTCCTGGAGCGCAAGAGGAAGCACAGCCTCAAATACAAGCGCAGCTTCTTCGTCCGC
ATGGTCTCTGATCCGAAGTTATACAATCCAAAGATTGTGCGAGCCCTGTCGTCCACAGGC
AGTCGTCGACACACCAGCGACCCCGTCGACAGTGACACTGGGGTCGTCACGCCAGTATAA
GAGCGGATACACTATTTTGGACTGTATAAATTTAGCCGGACTTTTCGGTCGTCTCCTTTA
AGTGTTACGTTCACCTGTGTAACTGCTCCCTTCCCACAATTCCTCAAATTTTCATTCTCA
ATAGCTTTTTCGGCAAAAGAATCGTTCTCTACTTTGCACTGCCCACAACAGCGTTGGACA
TATTATCTTGTACTTCGAGGTCACTTCCTT
>MY5057_Hexurella_ChiricahuaMtns_PriceCyn
------------------------------------------------------------
------------------------------------------------------------
------------------------------------------------------------
-----------GGTAGAGAAGGAAAACAAGGAGAACGTCGAGGAATCCGTGGATGAGGTG
TTTCTCCTGGAGCGCAAGAGGAAGCACAGCCTCAAATACAAGCGCAGCTTCTTCGTCCGC
ATGGTCTCTGATCCGAAGTTATACAATCCAAAGATTGTGCGAGCCCTGTCGTCCACAGGC
AGTCGTCGACACACCAGCGACCCCGTCGAC------------------------------
------------------------------------------------------------
------------------------------------------------------------
------------------------------------------------------------
------------------------------
>MY5064_Hexurella_MuleMtns_Escabrosa
CCAAGAACTTTACGGACTATTTTCGCAGCGGAAGTGCTTGCTTCCTAGATTTTATAGTGC
TTTTCTGTAAAGGTGAAACGGAGTATAAATCTTACTCGTTACCCAGCTGGCTACCCTTTT
GCAATTGCCGTCCTAACTCTTTTGATTCTTCAGGAAGAGGAAGAAGAAGAGGAGGAGGAA
GAGGAAGAAGAGGTAGAGAAGGAAAACAAGGAGAACGTGGAGGAATCCGTGGATGAGGTG
TTTCTCCTGGAGCGCAAGAGGAAGCACAGCCTCAAATACAAGCGCAGTTTCTTCGTCCGC
ATGGTCTCTGATCCGAAGTTATACAATCCAAAGATTGTGCGAGCCCTGTCGTCCACAGGC
AGTCGTCGACACACCAGCGACCCCGTCGACAGTGACACTGGGGTCGTCACACCAGTATAA
GAGCGGATACACTATTTTGGACTGTATAAATTTAGCCGGACTTCTCGGTCGTCTCCTTTA
AGTGTTACGTTCACCTATGTAACTGCTCCCTTCCCACAATTCCTCAAATTTTCATTCTCA
ATAGCTTTTTTGGCAAAAGAATCGTTCTCTACGTTGCACTGCCCACAACAGCGTTGGACA
TATTATCTTGTACTTCGTGGTCAC------
>MY5066_Hexurella_MuleMtns_Escabrosa
CCAAGATCTTTACGGACTATTTTCGCAGCGGAAGTGCTTGTTTTCTAGATTTTATAGTGC
TTTTCTGTAAAGGTGAAACGGAGTATAAATCTTACTCGTTACCCAGCTGGCTACCCTTTT
GCAATTGCCGTCCTAACTCTTTTGATTCTTCAGGAAGAGGAAGAAGAG------GAGGAA
GAGGAAGAAGAGGTAGAGAAGGAAAACAAGGAGAACGTGGAGGAATCCGTGGATGAGGTG
TTTCTCCTGGAGCGCAAGAGGAAGCACAGCCTCAAATACAAGCGCAGTTTCTTCGTCCGC
ATGGTCTCTGATCCGAAGTTATACAATCCAAAGATTGTGCGAGCCCTGTCGTCCACAGGC
AGTCGTCGACACACCAGCGACCCCGTCGACAGTGACACTGGGGTCGTCACACCAGTATAA
GAGCGGATACACTATTTTGGACTGTATAAATTTAGCCGGACTTCTCGGTCGTCTCCTTTA
AGTGTTACGTTCACCTATGTAACTGCTCCCTTCCCACCATTCCTCAAATTTTCATTCTCA
ATAGCTTTTTTGGCAAAAGAATCGTTCTCTAC-TTGCACTGCCCACAACAGCGTTGGACA
TATTATCTTGTACTTCGTGGTCACTTCCTT
>MY5071_Hexurella_SantaRitaMtns_AlisoSprings
CCAAGATCTTTACGGACTATTTTCGCAGCGGAAGTGTTTGCTTTCTAGATTTTATAGTGC
TTTTCTGTAAAGGTGAAACGGAGTATAAATCTTACTCGTTACCCAGCTGGCTACCCTTTT
GCAATTGCCGTCCTAACTCTTTTGATTCTTCAGGAAGAGGAAGAAGAAGAAGAGGAGGAA
GAGGAAGAAGAGGTAGAGAAGGAAAACAAGGAGAACGTGGAGGAATCCGTGGATGAGGTG
TTTCTCCTGGAGCGCAAGAGGAAGCACAGCCTCAAATACAAGCGCAGTTTCTTCGTCCGC
ATGGTCTCTGATCCGAAGTTATACAATCCAAAGATTGTGCGAGCCCTGTCGTCCACAGGC
AGTCGTCGACACACCAGCGACCCCGTCGACAGTGACACTGGGGTCGTCACACCAGTATAA
GAGCGGATACACTATTTTGGACTGTATAAATTTAGCCGGACTTCACGGTCGTCTCCTTTA
AGTGTTACGTTCACCTATGTAACTGCTCCCTTCCCACAATTCCTCAAATTTTCATTCTCA
ATAGCTTTTTTGGCAAAAGAATCGTTCACTACTTTGCACTGCCCACAACAGCGTTGGACA
TACTATCTTGTACTTTGTGGTCACTTCCTT
>MY5075_Hexurella_ChiricahuaMtns_CaveCrkCyn
CCAAGATCTTTACGGACTATTTTCGCATCGGAAGTGCTTGCTTTCTAGATTTTATAGTGC
TTTTCTGTAAAGGTGAAACGGAGTATAAATCTTACTCGTTACCCAGCTGGCTACCCTTTT
GCAATTGCCGTCCTAACTCTTTTGATTCTTCAGGAAGAGGAAGAAGAA---GAGGAGGAA
GAGGAAGAAGAGGTAGAGAAGGAAAACAAGGAGAACGTGGAGGAATCCGTGGATGAGGTG
TTCCTCCTGGAGCGCAAGAGGAAGCACAGCCTCAAATACAAGCGCAGCTTCTTCGTCCGC
ATGGTCTCTGATCCGAAGTTATACAATCCAAAGATTGTGCGAGCCCTGTCGTCCACAGGC
AGTCGTCGACACACCAGCGACCCCGTCGACAGTGACACTGGGGTCGTCACACCAGTATAA
GAGCGGATACACTATTTTGGACTGTATAAATTTAGCCGGACTTTTCGGTCGTCTCCTTTA
AGTGTTACGTTCACCTATGTAACTGCTCCCTTCCCACAATTCCTCAGATTTTCATTCTCA
ATAGCTTTTTTGGCAAAAGAATCGTTCTCTACTTTGCACTGCCCACAACGGCGTTGGGCA
TATTATCTTGTGCTTCATGGTCACTTCCTT
>MY5126_Hexurella_SantaCatalinaMtns_NuggetCyn
CCAAGATCTTTACGGACTATTTTCGCAGCGGAAGTGTTTGCTTTCTAGATTTTATAGTGC
TTTTCTGTAAAGGTGAAACGGAGTGTAAATCTTACTCGTTACCCAGCTGGCTACCTTTTT
GCAATTGCCGTCCTAACTCTTTTGATTCTTCAGGAAGAGGAAGAAGAAGAGGAGGAGGAA
GAGGAAGAAGAGGTAGAGAAGGAAAACAAGGAGAACGTGGAGGAATCCGTGGATGAGGTG
TTTCTCCTGGAGCGCAAGAGGAAGCACAGCCTCAAATACAAGCGCAGTTTCTTCGTCCGC
ATGGTCTCTGATCCGAAGTTATACAATCCAAAGATTGTGCGAGCCCTGTCGTCCACAGGC
AGTCGTCGACACACCAGCGACCCCGTCGACAGTGACACTGGGGTCGTCACACCAGTATAA
GAGCGGATACACTATTTTGGACTGTATAAATTTAGCCGGACTTCTCGGTCGTCTCCTTTA
AGTGTTACGTTCACCTATGTAACTGCTCCCTTCCCACAATTCCTCAAATTTTCATTCTCA
ATAGCTTTTTTGGCAAAAGAATCGTTCTCTACTTTGCACTGCCCACAACAGCGTTGGACA
TACTATCTTGTACTTCGTGGTCACTTCCTT
>MY5127_Hexurella_WhetstoneMtns_FrenchJoeCyn
------------------------------------------------------------
------------------------------------------------------------
------------------------------------------------------------
---------------------------------------GAGGAATCCGTGGATGAGGTG
TTTCTCCTGGAGCGCAAGAGGAAGCACAGCCTCAAATACAAGCGCAGTTTCTTCGTCCGC
ATGGTCTCTGATCCGAAGTTATACAATCCAAAGATTGTGCGAGCCCTGTCGTCCACAGGC
AGTCGTCGACACACCAGCGACCCCGTCGACAGTGACACTGGGG-----------------
------------------------------------------------------------
------------------------------------------------------------
------------------------------------------------------------
------------------------------
>MY5128_Hexurella_WhetstoneMtns_FrenchJoeCyn
------------------------------------------------------------
------------------------------------------------------------
------------------------------------------------------------
---------------------------------------GAGGAATCCGTGGATGAGGTG
TTTCTCCTGGAGCGCAAGAGGAAGCACAGCCTCAAATACAAGCGCAGTTTCTTCGTCCGC
ATGGTCTCTGATCCGAAG-TATACAATCCAAAGATTGTGCGAGCCCTGTCGTCCACAGGC
AGTCGTCGACACACCAGCGA----------------------------------------
------------------------------------------------------------
------------------------------------------------------------
------------------------------------------------------------
------------------------------
>MY5131_Hexurella_PedregosaMtns_PruneCyn
CCAAGATCTTTACGGACTATTTTCGCAGCGGAAGTGCTTGCTTTCTAGATTTTATAGTGC
TTTTCTGTAAAGGTGAAACGGAATATAAATCTTACTCGTTACCCAGCTGGCTACCCTTTT
GCAATTCCCGTCCTAACTCTTTTGATTCTTCAGGAAGAGGAAGAAGAAGAGGAGGAGGAA
GAGGAAGAAGAGGTAGAGAAGGAAAACAAGGAGAACGTGGAGGAATCCGTGGATGAGGTG
TTTCTCCTGGAGCGCAAGAGGAAGCACAGCCTCAAATACAAGCGCAGCTTCTTCGTCCGC
ATGGTCTCTGATCCGAAGTTATACAATCCAAAGATTGTGCGAGCCCTGTCGTCCACAGGC
AGTCGTCGACACACCAGCGACCCCGTCGACAGTGACACTGGGGTCGTCACACCAGTATAA
GAGCGGATACACTATTTTGGACTGTATAAATTTAGCCGGACTTTTCGGTCGTCTCCTTTA
AGTGTTACGTTCACCTATGTAACTGCTCCCTTCCCACAATTCCTCAAATTTTCATTCTCA
ATAGCTTTTTTGGCAAAAGAATCGTTCTCTACTTTGCACTGCCCACAACAGCGTTGGACA
TATTATCTTGTACTTCGTGGACACTTCCTT
>MY5132_Hexurella_PedregosaMtns_PruneCyn
CCAAGATCTTTACGGACTATTTTCGCAGCGGAAGTGCTTGCTTTCTAGATTTTATAGTGC
TTTTCTGTAAAGGTGAAACGGAATATAAATCTTACTCGTTACCCAGCTGGCTACCCTTTT
GCAATTCCCGTCCTAACTCTTTTGATTCTTCAGGAAGAGGAAGAAGAAGAGGAGGAGGAA
GAGGAAGAAGAGGTAGAGAAGGAAAACAAGGAGAACGTGGAGGAATCCGTGGATGAGGTG
TTTCTCCTGGAGCGCAAGAGGAAGCACAGCCTCAAATACAAGCGCAGCTTCTTCGTCCGC
ATGGTCTCTGATCCGAAGTTATACAATCCAAAGATTGTGCGAGCCCTGTCGTCCACAGGC
AGTCGTCGACACACCAGCGACCCCGTCGACAGTGACACTGGGGTCGTCACACCAGTATAA
GAGCGGATACACTATTTTGGACTGTATAAATTTAGCCGGACTTTTCGGTCGTCTCCTTTA
AGTGTTACGTTCACCTATGTAACTGCTCCCTTCCCACAATTCCTCAAATTTTCATTCTCA
ATAGCTTTTTTGGCAAAAGAATCGTTCTCTACTTTGCACTGCCCACAACAGCGTTGGACA
TATTATCTTGTACTTTGTGGTCACTTCCTT
>MY5136_Hexurella_MiddlemarchCyn
CCAAGATTTTTACGGACTATTTTCGCAGCGGAAGTGCTTGCTTTCTAGATTTTATAGTGC
TTTTCTGTAAAGGTGAAACGGAGTATAAATCTTACTCGTTACCCAGCTGGCTACCCTTTT
GCAGTTGCCGCCCTAACTCTTTTGATTCTTCAGGAAGAGGAAGAAGAAGAAGAGGAGGAA
GAGGAAGAAGAGGTAGAGAAGGAAAACAAGGAGAACGTGGAGGAATCCGTGGATGAGGTG
TTTCTCCTGGAGCGCAAGAGGAAGCACAGCCTCAAATACAAGCGCAGTTTCTTCGTCCGC
ATGGTCTCTGATCCGAAGTTATACAATCCAAAGATTGTGCGAGCCCTGTCGTCCACAGGC
AGTCGTCGACACACCAGCGACCCCGTCGACAGTGACACTGGGGTCGTCACACCAGTATAA
GAGCGGATACACTATTTTGGACTGTATAAATTTAGCCGGACTTTTCGGTCGTCTCCTTTA
AGTGTTACGTTCACCTATGTAACTGCTCCCTTCCCACAATTCCTCAAATTTTCATTCTCA
ATAGCTTTTTTGGCAAAGGAATCGTTCTCTACTTTGCATTGCCCACAACAGCGTTGGACA
TATTATCTTGTACTTCGTGGTCACTTCCTT
>MY5147_Hexurella_DragoonMtns_NF_345A
CCAAGATCTTTACGGACTATTTTCGCAGCGGAAGTGCTTGCTTTCTAGATTTTATAGTGC
TTTTCTGTAAAGGTGAAACGGAGTATAAATCTTACTCGTTACCCAGCTGGCTACCCTTTT
GCAGTTGCCGTCCTAACTCTTTTGATTCTTCAGGAAGAGGAAGAAGAAGAGGAGGAGGAA
GAGGAAGAAGAGGTAGAGAAGGAAAACAAGGAGAACGTGGAGGAATCCGTGGATGAGGTG
TTTCTCCTGGAGCGCAAGAGGAAGCACAGCCTCAAATACAAGCGCAGTTTCTTCGTCCGC
ATGGTCTCTGATCCGAAGTTATACAATCCAAAGATTGTGCGAGCCCTGTCGTCCACAGGC
AGTCGTCGACACACCAGCGACCCCGTCGACAGTGACACTGGGGTCGTCACACCAGTATAA
GAGCGGATACACTATTTTGGACTGTATAAATTTAGCCGGACTTTTCGGTCGTCTCCTTTA
AGTGTTACGTTCACCTATGTAACTGCTCCCTTCCCACAATTCCTCACAGTTTCATTCTCA
ATAGCTTTTTTGGCAAAGGAATCGTTCTCTACTTTGCACTGCCCACAACAGCGTTGGACA
TATTATCTTGTACTTCGTGGTCACTTCCTT
>MY5152_Hexurella_WhetstoneMtns_ApacheCyn
CCAAGATCTTCACGGACTATTTTCGCAGCGGAAGTGCTTGCTTTCTAGATTTTATAGTGC
TTTTCGGTAAAGGTGAAACGGAGTATAAATCTCACTCCTTACCCAGCTGGCTAACCTTTT
GCAATTGCCGTCCTAACTCTTTTGATTCTTCAGGAAGAGGAAGAAGAAGAAGAGGAGGAA
GAGGAAGAAGAGGTAGAGAAGGAAAACAAGGAGAACGTGGAGGAATCCGTGGATGAGGTG
TTTCTCCTGGAGCGCAAGAGGAAGCACAGCCTCAAATACAAGCGCAGTTTCTTCGTCCGC
ATGGTCTCTGATCCGAAGTTATACAATCCAAAGATTGTGCGAGCCCTGTCGTCCACAGGC
AGTCGTCGACACACCAGCGACCCCGTCGACAGTGACACTGGGGTCGTCACACCAGTATAA
GAGCGGATACACTATTTTGGACTGTATAAATTTAGCCGGACTTCTCGGTCGTCTCCTTTA
AGTGTTACGTTCACCTATGTAACTGCTCCCTTCCCACAATTCCTCAGATTTTCATTCTCA
ATAGCTTTTTTGGCAAAAGAATCGTTCTCTACTTTGCACTGCCCACAACAGCGTTGGACA
TATTATCTTGTACTTCGTGGTCACTTCCTT
>MY5154_Hexurella_SantaRitaMtns_AdobeCyn
CCAAGATCTTTACGGACTATTTTCGCAGCGGAAGTGCTTGCTTTCCAGATTTTATAGTGC
TTTTCTGTAAAGGTGAAACGGAGTATAAATCTTACTCGTTACCCAGCTGGCTACCCTTTT
GCAATTGCCGTTCTAACTCTTTTGCTTCTTCAGGAAGAGGAAGAAGAAGAGGAGGAGGAA
GAGGAAGAAGAGGTAGAGAAGGAAAACAAGGAGAACGTGGAGGAATCCGTGGATGAGGTG
TTTCTCCTGGAGCGCAAGAGGAAGCACAGCCTCAAATACAAGCGCAGTTTCTTCGTCCGC
ATGGTCTCTGATCCGAAGTTATACAATCCAAAGATTGTGCGAGCCCTGTCGTCCACAGGC
AGTCGTCGACACACCAGCGACCCCGTCGACAGTGACACTGGGGTCGTCACACCAGTATAA
GAGCGGATACACTATTTTGGACTGTATAAATTTAGCCGGACTTCTCGGTCGTCTCCTTTA
AGTGTTACGTTCACCTATGTAACTGCTCCCTTCCCACAATTCCCCAAATTTTCATTCTCA
ATAGCTTTTTTGGCAAAAGAATCGTTCTCTACTTTGCACTGCCCACAACAGCGTTGGACA
TATTATCTTGTACTTCGCGATCACTTCCTT
>MY5157_Hexurella_SantaCatalinaMtns_Redington
CCAAGATCTTTACGGACTATTTTCGCAGCGGAAGTGCTTGCTTTCTAGGTTTTATAGTGC
TTTTCTGTAAAGGTGAAACGGAGTATAAATCTTACTCGTTACCCAGCTGGCTACCCTTTT
GCAATTGCCGTCCTAACTCTTTTGATTCTTCAGGAAGAGGAAGAAGAAGAGGAGGAGGAA
GAGGAAGAAGAGGTAGAGAAGGAAAACAAGGAGAACGTGGAGGAATCCGTGGATGAGGTG
TTTCTCCTGGAGCGCAAGAGGAAGCACAGCCTCAAATACAAGCGCAGTTTCTTCGTCCGC
ATGGTCTCTGATCCGAAGTTATACAATCCAAAGATTGTGCGAGCCCTGTCGTCCACAGGC
AGTCGTCGACACACCAGCGACCCCGTCGACAGTGACACTGGGGTCGTCACACCAGTATAA
GAGCGGATACACTATTTTGGACTGTATAAATTTAGCCGGACTTCTCGGTCGTCTCCTTTA
AGTGTTACGTTCACCTATGTAACTGCTCCCTTCCCACAATTCCTCACATTTTCATTCTCA
ATAGCTTTTTTGGCAAAAGAATCGTTCTCTATTTTGCACTGCCCACAACAGCGTTGGACA
TACTATCTTGTACTTCGTGGTCACTTCCTT
>MY5164_Hrupicola_Temecula
------------------------------------------------------------
-----------GGTGAAACGGAGTATAAATTAAACTCCTTACCCAGCTGGCTACGCTTTT
GCAGTTGCCGTCCTAACTCTTTTGATTCTTCAGGAAGAGGAAGAAGAA------GAGGAG
GAGGAAGAAGAGGAAGAGAAGGAAAACAAGGAGAACGTGGAGGAATCTGTGGACGAGGTG
TTTCTCCTGGAGCGCAAGAGGAAGCACAGCCTCAAATACAAGCGCAGTTTCTTCGTCCGC
ATGGTCTCTGATCCGAAGTTATACAATCCAAAGATTGTGCGAGCCCTGTCATCCACAGGC
AGTCGTCGACACACCAGCGACCCCGTCGACAGTGACACTGGGGTCGTCACACCAGTATAA
GAGCGGCGACACTATTTTGGACTGTATAAATTTAGCCGGACTTCTCGGTCGTCTCCTTTA
AGTGTTACGTTTACCTATGTAACTGCTCCCTTCCCACAATTCCTC---------------
------------------------------------------------------------
------------------------------
>MY5165_Hrupicola_Temecula
---------------------------------GGACATGCTTTCTAGATTCTATAGTGC
TTTTCCGTAAAGGTGAAACGGAGTATAAATTAAACTCCTTACCCAGCTGGCTACGCTTTT
GCAGTTGCCGTCCTAACTCTTTTGATTCTTCAGGAAGAGGAAGAAGAA------GAGGAG
GAGGAAGAAGAGGAAGAGAAGGAAAACAAGGAGAACGTGGAGGAATCTGTGGACGAGGTG
TTTCTCCTGGAGCGCAAGAGGAAGCACAGCCTCAAATACAAGCGCAGTTTCTTCGTCCGC
ATGGTCTCTGATCCGAAGTTATACAATCCAAAGATTGTGCGAGCCCTGTCATCCACAGGC
AGTCGTCGACACACCAGCGACCCCGTCGACAGTGACACTGGGGTCGTCACACCAGTATAA
GAGCGGCGACACTATTTTGGACTGTATAAATTTAGCCGGACTTCTCGGTCGTCTCCTTTA
AGTGTTACGTTTACCTATGTAACTGCTCCCTTCCCACAATTCCTCAAATTTTCATTCTCA
ATAGTTTTTTTGGCAAAAGAATTGTTCT--------------------------------
------------------------------
>MY5175_Hapachea_HarshawRd_PatagoniaMtns
CCAAGATCTTTACGGACTATTTTCGCAGCGGAAGTGCTTGCTTTCTAGATTTTATAGTGC
TTTTCTGTAAAGGTGAAACGGAGTATAAATCTTACTCGTTACCCGGCTGGCTACCCTTTT
GCAATTGCCGTCATAACTCTTTTGCTTCTTCAGGAAGAGGAAGAAGAAGAGGAGGAGGAA
GAGGAAGAAGAGGTAGAGAAGGAAAACAAGGAGAACGTGGAGGAATCCGTGGATGAGGTG
TTTCTCCTGGAGCGCAAGAGGAAGCACAGCCTCAAATACAAGCGCAGTTTCTTCGTCCGC
ATGGTCTCTGATCCGAAGTTATACAATCCAAAGATTGTGCGAGCCCTGTCGTCCACAGGC
AGTCGTCGACACACCAGCGACCCCGTCGACAGTGACACTGGGGTCGTCACACCAGTATAA
GAGCGGATACACTATTTTGGACTGTATAAATTTAGCCGGACTTCTCGGTCGTCTCCTTTA
AGTGTTACGTTCACCTATGTAACTGCTCCCTTCCCACAATTCCTCAAATTTTTATTCTCA
ATAGCTTTTTTGGCAAAAGAACCGTTCTCTACTTTGCACTGCCCACGACAGCGTTGGACA
TACTATCTTGTATTTCGTGGTCAATTCCTT
>MY5180_Hapachea_MustrangPk_MustangMtns
CCAAGATCTTCACGGACTATTTTCGCAGCGGAAGTGCTTGCTTTCTAGATTTTATAGTGC
CTTTCTGTAAAGGTGAAACGGAGTATAAATCTTACTCGTTACCCAGCTGGTTACCCTTTT
GCAATTGCCGTCCTAACTCTTTTGATTCTTCAGGAAGAGGAAGAAGAAGAAGAGGAGGAA
GAGGAAGAAGAGGTAGAGAAGGAAAACAAGGAGAACGTGGAGGAATCCGTGGATGAGGTG
TTTCTCCTGGAGCGCAAGAGGAAGCACAGCCTCAAATACAAGCGCAGTTTCTTCGTCCGC
ATGGTCTCTGATCCGAAGTTATACAATCCAAAGATTGTGCGAGCCCTGTCGTCCACAGGC
AGTCGCCGACACACCAGCGACCCCGTCGACAGTGACACTGGGGTCGTCACACCAGTATAA
GAGCGGATACACTATTTTGGACTGTATAAATTTAGCCGGACTTCTCGGTCGTCTCCTTTA
AGTGTTACGTTCACCTATGTAACTGCTCCCTTCCCACAATTCCTCGAATTTTCATTCTCA
ATAGCTTTTTTGGCAAAAGAATCGTTCTCTACTTTGCACTGCCCACAACAGCGTTGGACA
TATTATCTTGTACTTCGTGGTCACTTCCTT
>MY5181_Hapachea_MustrangPk_MustangMtns
CCAAGATCTTCACGGACTATTTTCGCAGCGGAAGTGCTTGCTTTCTAGATTTTATAGTGC
TTTTTTGTAAAGGTGAAACGGAGTATAAATCTTACTCGTTACCCAGCTGGCTACCCTTTT
GCAATTGCCGTTCTAACTCTTTTGATTCTTCAGGAAGAGGAAGAAGAAGAAGAGGAGGAA
GAGGAAGAAGAGGTAGAGAAGGAAAACAAGGAGAACGTGGAGGAATCCGTGGATGAGGTG
TTTCTCCTGGAGCGCAAGAGGAAGCACAGCCTCAAATACAAGCGCAGTTTCTTCGTCCGC
ATGGTCTCTGATCCGAAGTTATACAATCCAAAGATTGTGCGAGCCCTGTCGTCCACAGGC
AGTCGTCGACACACCAGCGACCCCGTCGACAGTGACACTGGGGTCGTCACACCAGTATAA
GAGCGGATACACTATTTTGGACTGTATAAATTTAGCCGGACTTCTCGGTCGTCTCCTTTA
AGTGTTACGTTCACCTATGTAACTGCTCCCTTCCCACAATTCCTCGAATTTTCATTCTCA
ATAGCTTTTTTGGCAAAAGAATCGTTCTCTACTTTGCACTGCCCACAACAGCGTTGGACA
TATTATCTTGTACTTCGTGGTCACTTCCTT
>MY5193_Hapachea_HarshawRd_PatagoniaMtns
CCAAGATCTTTACGGACTATTTTCGCAGCGGAAGTGCTTGCTTTCTGGATTTTATAGTGC
TTTTCTGTAAAGGTGAAACGGAGTATAAATCTTACTCGTTACCCGGCTGGCTACCCTTTT
GCAATTGCCGTCCTAACTCTTTTGCTTCTTCAGGAAGAGGAAGAAGAAGAGGAGGAGGAA
GAGGAAGAAGAGGTAGAGAAGGAAAACAAGGAGAACGTGGAGGAATCCGTGGATGAGGTG
TTTCTCCTGGAGCGCAAGAGGAAGCACAGCCTCAAATACAAGCGCAGTTTCTTCGTCCGC
ATGGTCTCTGATCCGAAGTTATACAATCCAAAGATTGTGCGAGCCCTGTCGTCCACAGGC
AGTCGTCGACACACCAGCGACCCCGTCGACAGTGACACTGGGGTCGTCACACCAGTATAA
GAGCGGATACACTATTTTGGACTGTATAAATTTAGCCGGACTTCTCGGTCGTCTCCTTTA
AGTGTTACGTTCACCTATGTAACTGCTCCCTTCCCACAATTCCTCAAATTTTCATTCTCA
ATAGCTTTTTTGGCAAAAGAATCGTTCTCTACTTTGCACTGCCCACAACAGCGTTGGACA
AACTATCTTGTATTTCGTGGTCACTTCCTT
>MY5194_Hapachea_Ordsummit_MtOrd
CCAAGATCTTTACGGACTATTTTTGCAGC------------------GATTTTATAATGC
TTTTCTGTAAAGGTGAAACGGAGTATAAATTTAACTCCTTACCCAGCTGGCTACCCTTTT
GCAATTACCGTCCTAACTCTTTTGATTCTTCAGGAAGAGGAAGAAGAAGAGGAGGAGGAA
GAGGAAGAAGAGGTAGAGAAGGAAAACAAGGAGAACGTGGAGGAATCCGTGGATGAGGTG
TTTCTCCTGGAGCGCAAGAGGAAGCACAGCCTCAAATACAAGCGCAGTTTCTTCGTACGC
ATGGTCTCTGATCCGAAGTTGTACAATCCAAAGATTGTGCGAGCCCTGTCGTCCACAGGC
AGTCGTCGACACACCAGTGACCCCGTCGACAGCGACACTGGGGTCGTCACACCAGTATAA
GAACGGCGACACTATTTTGGACTGTATAAATTTAGCCAGACATCTCGGTTGTCTCCTTTA
AGTGTTACGTTCACCTATGTAACTGCTCCCTTCCCACAGTTCCTCAAATTTTCATTATCA
ATAGGTTTTTTTTCAAAAGAATCGTTCTCTACTTTGCACTCCCTACAACAGCGTTGAACA
T---ATCTTGTACTTCGTGGTAACTTCCTT
>MY5195_Hapachea_Ordsummit_MtOrd
CCAAGATCTTTACGGACTATTTTTGCAGC------------------GATTTTATAATGC
TTTTCTGTAAAGGTGAAACGGAGTATAAATTTAACTCCTTACCCAGCTGGCTACCCTTTT
GCAATTACCGTCCTAACTCTTTTGATTCTTCAGGAAGAGGAAGAAGAAGAGGAGGAGGAA
GAGGAAGAAGAGGTAGAGAAGGAAAACAAGGAGAACGTGGAGGAATCCGTGGATGAGGTG
TTTCTCCTGGAGCGCAAGAGGAAGCACAGCCTCAAATACAAGCGCAGTTTCTTCGTACGC
ATGGTCTCTGATCCGAAGTTGTACAATCCAAAGATTGTGCGAGCCCTGTCGTCCACAGGC
AGTCGTCGACACACCAGTGACCCCGTCGACAGCGACACTGGGGTCGTCACACCAGTATAA
GAACGGCGACACTATTTTGGACTGTATAAATTTAGCCAGACATCTCGGTTGTCTCCTTTA
AGTGTTACGTTCACCTATGTAACTGCTCCCTTCCCACAGTTCCTCAAATTTTCATTATCA
ATAGGTTTTTTTTCAAAAGAATCGTTCTCTACTTTGCACTCCCTACAACAGCGTTGAACA
T---ATCTTGTACTTCGTGGTAACTTCCTT
>MY5266_Hencina_CerroBolla
CGAAGATCTT-ACGGACTAGTTTTGCAGCGGAAGGGCGTGCTTTCTAGATTCCATTGTGC
TTTTCTGTAAAGGTGAAACGGAGTAT----CAAACTCCTTATCCAGCTGGCTACGCTTTT
GCAGTTGCCGTCCTAATTCTTTTGATTCTTCAGGAAGAGGAAGAAGAA------GAGGAG
GAAGAAGAAGAGGAAGAGAAGGAAAACAAGGAGAACGTGGAGGAATCCGTGGACGAGGTG
TTTCTCCTGGAGCGCAAGAGGAAGCACAGCCTCAAATACAAGCGCAGTTTCTTCGTCCGC
ATGGTCTCTGATCCGAAGTTATACAATCCAAAGATTGTGCGAGCCCTGTCGTCCACAGGC
AGTCGTCGTCACACCAGTGACCCCGTCGACAGTGACACTGGGGTCGTCACACCAGTATAA
GAGCGGCGACACTATTTTGGACTGTATAAATTTAGCCGGACTTCTCGGTCGTCTCCTTTA
AGTGTTACGTTTACCTATGTAACTGCTCCCTTCCCACAATTCCTCAAATTTTCATTCTCA
ATAGCTTTTTT----AAAAAATTGTTC-TTACTTTGCACT-CCCACAACAGCGTTG---A
CATTATCTTGAACTTC---GTTACTTCCTT
>MY5267_Hencina_CerroBolla
------------------------------------------------------------
------------------------------------------------------------
------------------------------CAGGAAGAGGAAGAAGAA------GAGGAG
GAAGAAGAAGAGGAAGAGAAGGAAAACAAGGAGAACGTGGAGGAATCCGTCGACGAGGTG
ATTCTTATGGAGCGCAAGAGGAAGCACAGCCTCAAATACAAGCGCAGTTTCTTCGTCCGC
ATGGTCTCTGACCCGATGTTATACAATTCAAAGATTGTGCGAGCCC--TCGTCCACAGGT
AGTCGTCG--------------------ACAGTGACACTGGGGTCGTCACACCAGTATAA
GAGCGGCGACACTATTTTGAGCTGTATAAATTTAGCCGAACTTCTCGGTCGTCTCCTTTA
AATGTTACGTTTACCTATGTAACTGCTCCCTTCCCACAATTCCTCAAATTTTCATTCCCA
ATAGCTTTTTTGGCAAAAGAATTGTTCTCTACTTTGCACTCCCCACAACAGCGTATGACA
TTTTATCTTGAACTTCATGGTTACTTCCTT
>MY5269_Hexurella_GuadalupeValley
CGAAGATCTT-ACGGACTAGTTTTGCAGCGGAAGGGCGTGCTTTCTAGATTCTATAGTGC
TTTTCTGTAAAGGTGAAACGGAGTATC---CAAACTCCTTATCCAGCTGGCTACGCTTTT
GCTGTTGCCGTCCTAATTCTTTTGATTCTTCAGGAAGAGGAAGAAGAA------GAGGAG
GAAGAAGAAGAGGAAGAGAAGGAAAACAAGGAGAACGTGGAGGAATCCGTGGACGAGGTG
TTTCTCCTGGAGCGCAAGAGGAAGCACAGCCTCAAATACAAGCGCAGTTTCTTCGTCCGC
ATGGTCTCTGATCCGAAGTTATACAATCCAAAGATTGTGCGAGCCCTGTCGTCCACAGGC
AGTCGTCGTCACACCAGTGACCCCGTCGACAGTGACACTGGGGTCGTCACACCAGTATAA
GAGCGGCGACACTATTTTGGACTGTATAAATTTAGCCGGACTTCTCGGTCGTCTCCTTTA
AGTGTTACGTTTACCTATGTAACTGCTCCCTTCCCACAATATCTCAAATTTTCATTCTCA
ATAGCTTTTTTGGCAAGAGAATTGTTCTCTACTTTGCACTCCCCACAACAGCGTTTGACA
TTTTATCTTGAACTTCATGGTTACTTCCTT
>MY5271_Hexurella_GuadalupeValley
CGAAGATCTT-ACGGACTAGTTTTGCAGCGGAAGGGCGTGTTTTCTAGATTCTATAGTGC
TTTTCTGTAAAGGTGAAACGGAGTATC---CAAACTCCTTATCCAGCTGGCTACGCTTTT
GCAGTTGCCGTCCTAATTCTTTTGATTCTTCAGGAAGAGGAAGAAGAA------GAGGAG
GAAGAAGAAGAGGAAGAGAAGGAAAACAAGGAGAACGTGGAGGAATCCGTGGACGAGGTG
TTTCTCCTGGAGCGCAAGAGGAAGCACAGCCTCAAATACAAGCGCAGTTTCTTCGTCCGC
ATGGTCTCTGATCCGAAGTTATACAATCCAAAGATTGTGCGAGCCCTGTCGTCCACAGGC
AGTCGTCGTCACACCAGTGACCCCGTCGACAGTGACACTGGGGTCGTCACACCAGTATAA
GAGCGGCGACACTATTTTGGACTGTATAAATTTAGCCGGACTTCTCGGTCGTCTCCTTTA
AGTGTTACGTTTACCTATGTAACTGCTCCCTTCCCACAATATCTCAAATTTTCATTCTCA
ATAGCTTTTTTGGCAAAAGAATTGTTCTCTACATTGCACTCCCCACAACAGCGTTTGACA
TTTTATCTTGAACTTCATGGTTACTTCCTT
>MY5276_Hexurella_SanPedro_Martir
CGAAGATCTT-ACGGACTAGTTTTGCAGCGGAAGGGCATGCTTTCTAGATTCTATAGTGC
TTTTCTGTAAAGGTGAAACGGAGTATAAATCAAACTCCTTATCCAGCTGGCTACGCTTTT
GCAGTTGCCGTCCTAACTCTTTTGATTCTTCAGGAAGAGGAAGAAGAA------GAGGAG
GAGGAAGAAGAGGAAGAGAAGGAAAACAAGGAGAACGTGGAGGAATCCGTGGACGAGGTG
TTTCTCCTGGAGCGCAAGAGGAAGCACAGCCTCAAATACAAGCGCAGTTTCTTCGTCCGC
ATGGTCTCTGATCCGATGTTATACAATCCAAAGATTGTGCGAGCCCTGTCGTCCACAGGC
AGTCGTCGACACACCAGCGACCCCGTCGACAGTGACACTGGGGTCGTCACAGCAGTATAA
GAGCGGCGACACTATTTTGGACTGTATAAATTTAGCCGGACTTCTCGGTCGTCTCCTTTA
AGTGTTACGTTTACCTATGTAACTGCTCCCTTCCCACAATTCCTCAAATTTTCATTCTCA
ATAGCTTTTTTAGCAAAGCAATTGTTCTTTACTTTGCACTCTCCGCAACAGCATTGGATA
TCTTATCTTGAACTTCGTGGTTACTTCCTT
>MY5277_Hexurella_SanPedro_Martir
CGAAGATCTT-ACGGACTAGTTTTGCAGCGGAAGGGCATGCTTTCTAGATTCTATAGTGC
TTTTCCGTAAAGGTGAAACGGAGTATAAATCAAACTCCTTATCCAGCTGGCTACGCTTTT
GCAGTTGCCGTCCTAACTCTTTTGATTCTTCAGGAAGAGGAAGAAGAA------GAGGAG
GAGGAAGAAGAGGAAGAGAAGGAAAACAAGGAGAACGTGGAGGAATCCGTGGACGAGGTG
TTTCTC-TGGAGCGCAAGAGGAAGCACAGCCTCAAATACAAGCGCAGTTTCTTCGTCCGC
ATGGTCTCTGATCCGAAGTTATACAATCCAAAGATTGTGCGAGCCCTGTCGTCCACAGGC
AGTCGTCGACACACCAGCGACCCCGTCGACAGTGACACTGGGGTCGTCACACCAGTATAA
GAGCGGCGACACTATTTTGGACTGTATAAATTTAGCCGGACTTCTCGGTCGTCTCCTTTA
AGTGTTACGTTTACCTATGTAACTGCTCCCTTCCCACAATTCCTCAAATTTTCATTCTCA
ATAGCTTTTTTGGCAAAGGAATTGTTCTCTACTTTGCACTTCCCACAACAGCGTTGGACA
TTTTATCTTGAACTTCATGGTTACTTCCTT
>MY5280_Hexurella_ArroyoSalado
CGAAGATCTT-ACGGACTATTTTTGCAGCGGAAATGTATGCTTTCTAGATTCTATAGTGC
TTTTCCGTAAAAGCGAAACGGAGTATAAATTGAACTCCGTACCCAGCTGGCTAGCTTTTT
TCAGTTTCCGTTATAACTCTTTTGATTCTTCAGGAAGAGGAAGAAGAA------------
GAGGAAGAAGAGGAAGAGAAGGAAAA-AAGGAGAACGTGGAGGAATCCGTGGACGAGGTG
TTTCTCCTGGAGCGCAAGAGGAAACACAGCCTCAAATACAAGCGCAGTTTCTTCGTCCGC
ATGGTCTCTGATCCGAAGTTATACAATCCAAAGATTGTGCGAGCCCTGTCGTCCACAGGC
AGTCGTCGACACACCAGCGACCCCGTCGACAGTGACACTGGGGTCGTCACGCCAGTATAA
GAGCGGCGACACTATTTCGGACTGTATAAATTTAGCCGGACTTCTCGGTCGTCTCCTTTA
AGTGTTACGTTTACCTATGTAACTGCTCCCTTCCCACAATT-CTCAAATTTTCATTCTCA
ATAGCTTTTTT-GCAAAACAATTGTTC-CTACTTCGCACTCCCCACAACAGCATTTGACA
TTTTATCTTGAACTTCCTGGTTACTTCCTT
>MY5282_Hexurella_ArroyoSalado
CGAAGATCTT-ACGGACTATTTTTGCAGCGGAAATGTATGCTTTCTAGATTCTATAGTGC
TTTTCCGTAAAAGCGAAA-GGAGTATAAATTGAACTCCGTACCCAGCTGGCTAGCTTTTT
TCAGTTTCCGTTATAACTCTTTTGATTCTTCAGGAAGAGGAAGAAGAA---GAGGAGGAA
GAGGAAGAAGAGGAAGAGAAGGAAAATAAGGAGAACGTGGAGGAATCCGTGGACGAGGTG
TTTCTCTTGGAGCGTAAGAGGAAGCACAGCCTCAAATACAAGCGCAGTTTCTTCGTCCGC
ATGGTCTCTGATCCGAAGTTATACAATCCAAAGATTGTGCGAGCCCTGTCGTCCACAGGC
AGTCGTCGACACACCAGCGACCCCGTCGACAGTGACACTGGGGTCGTCACGCCAGTATAA
GAGCGGCGACACTATTTCGGACTGTATAAATTTAGCCGGACTTCTCGGTCGTCTCCTTTA
AGTGTTACGTTTACCTATGTAACTGCTCCCTTCCCACAATTCCTCAAATTTTCATTCTCA
ATAGCTTTTTTGGCAAAAGAATTGTTCCCTACTTTGCTTTCCCCACAATAGCGTTGGACA
TTTTATCTTGAACTTCATGGTTACTTCCCT
>MY5286_Hrupicola_SweetwaterSpr_OrdMtn
CGAAGATCTT-ACCGATTAGTTTTGCAGCGGAATGGCATGTTTTCTAGATTCCATAGTGC
TTTTCTATAAAGGTGAAACCGAGTATAAATCAAACTCCTTACCCAGCTGGCTACGCTTTT
GCAGTTGCCGTCCTAACTCTTTTGATTCTTCAGGAAGAGGAAGAAGAA------GAGGAG
GAGGAAGAAGAGGAAGAGAAGGAAAACAAGGAGAACGTGGAGGAATCCGTGGACGAGGTA
TTTCTCCTGGAGCGTAAGAGGAAACACAGCCTCAAATACAAGCGCAGTTTCTTCGTCCGC
ATGGTCTCTGATCCGAAGTTATACAATCCAAAGATTGTGCGAGCCCTGTCGTCCACAGGC
AGTCGTCGACACACCAGCGACCCCGTCGACAGTGACACTGGGGTCGTCACACCAGTATAA
GAGCGGCGACACTATTTTGGACTGTATAAATTTAGCCGGACTTCTCGGTCGTCTCCTTTA
AGTGTTACGTTTACCTATGTAACTGCTCCCTTCCCATAATTCCTCCAATTTTCATTCTCA
ATAGCTTTTTTGGTAAAAGAATTGTTCTCTACTTTGCACT---CACAACAGCGTTGGACA
TTTTATCTTGGACTTCGTAGTTACTTCCTT
>MY5287_Hrupicola_SweetwaterSpr_OrdMtn
CGAAGATCTT-ACCGATTAGTTTTGCAGCGGAATGGCATGTTTTCTAGATTCCATAGTGC
TTTTCTATAAAGGTGAAACCGAGTATAAATCAAACTCCTTACCCAGCTGGCTACGCTTTT
GCAGTTGCCGTCCTAACTCTTTTGATTCTTCAGGAAGAGGAAGAAGAA------GAGGAG
GAGGAAGAAGAGGAAGAGAAGGAAAACAAGGAGAACGTGGAGGAATCCGTGGACGAGGTA
TTTCTCCTGGAGCGTAAGAGGAAACACAGCCTCAAATACAAGCGCAGTTTCTTCGTCCGC
ATGGTCTCTGATCCGAAGTTATACAATCCAAAGATTGTGCGAGCCCTGTCGTCCACAGGC
AGTCGTCGACACACCAGCGACCCCGTCGACAGTGACACTGGGGTCGTCACACCAGTATAA
GAGCGGCGACACTATTTTGGACTGTATAAATTTAGCCGGACTTCTCGGTCGTCTCCTTTA
AGTGTTACGTTTACCTATGTAACTGCTCCCTTCCCATAATTCCTCCAATTTTCATTCTCA
ATAGCTTTTTTGGTAAAAGAATTGTTCTCTACTTTGCACT---CACAACAGCGTTGGACA
TTTTATCTTGGACTTCGTAGTTACTTCCTT
>MY5288_Hrupicola_Deadman_Hills
----------------CTAGTTTTGCAGCTGAAGGGCATGTTTTCTAGATTCTATAGTGC
TTTTCTGTAAAGGTGAAACGGAGTATAAATCAAACTCCTTACCCAGCTGGCTACGCTTTT
GCAGTTGCCGTCTTAACTCTTTTGATTCTTCAGGAAGAGGAAGAAGAA------GAGGAG
GAGGAAGAAGAGGAAGAGAAGGAAAACAAGGAGAACGTGGAGGAATCCGTGGACGAGGTG
TTTCTCCTGGAACGCAAGAGGAAACACAGCCTCAAATACAAGCGCAGTTTCTTCGTCCGC
ATGGTCTCTGATCCGAAGTTATACAATCCAAAGATTGTGCGAGCCCTGTCGTCCACAGGC
AGTCGTCGACACACCAGCGACCCCGTCGACAGTGACACTGGGGTCGTCACACCAGTATAA
GAGCGGCGACACTATTTTGGACTGTATAAATTTAGCCGGACTTCTCGGTCGTCTCCTTTA
AGTGTTACGTTTACCTATGTAACTGCTCCCTTCCCACAATTCCTCAAATTTTCATTATCA
ATAGCTTTTTTGGCAAAAGAATTGTTCTCTGTTTTGCACC---CACAACAGCGTTGGACA
TTTTATTTTGAACTTCGTGGTTACTTC---
>MY5289_Hrupicola_Deadman_Hills
CGAAGATCTT-GCCGACTAGTTTTGCAGCTGAAGGGCATGTTTTCTAGATTCTATAGTGC
TTTTCTGTAAAGGTGAAACGGAGTATAAATCAAACTCCTTACCCAGCTGGCTACGCTTTT
GCAGTTGCCGTCTTAACTCTTTTGATTCTTCAGGAAGAGGAAGAAGAA------GAGGAG
GAGGAAGAAGAGGAAGAGAAGGAAAACAAGGAGAACGTGGAGGAATCCGTGGACGAGGTG
TTTCTCCTGGAACGCAAGAGGAAACACAGCCTCAAATACAAGCGCAGTTTCTTCGTCCGC
ATGGTCTCTGATCCGAAGTTATACAATCCAAAGATTGTGCGAGCCCTGTCGTCCACAGGC
AGTCGTCGACACACCAGCGACCCCGTCGACAGTGACACTGGGGTCGTCACACCAGTATAA
GAGCGGCGACACTATTTTGGACTGTATAAATTTAGCCGGACTTCTCGGTCGTCTCCTTTA
AGTGTTACGTTTACCTATGTAACTGCTCCCTTCCCACAATTCCTCAAATTTTCATTCTCA
ATAGCTTTTTTGGCAAAAGAATTGTTCTCTATTTTGCACC---CACAACAGCGTTGGACA
TTTTATTTTGAACTTCGTGGTTACTTCCTT
>MY5309_Hapachea_JohnnyLyon_Hills
----------------------------------------------------------AT
CTTTCTGTAAAGGTGAAACGGAGTATAAATCTTACTCGTTTCCCAGCTGGCTACCCTTTT
GCAATTGCCGTTCTAACTCTTTTGATTCTTCAGGAAGAGGAAGAGGAAGAAGAGGAGGAA
GAGGAAGAGGAGGTAGAGAAGGAAAACAAGGAGAACGTGGAGGAATCCGTGGATGAGGTG
TTTCTCCTGGAGCGCAAGAGGAAGCACAGCCTCAAATACAAGCGCAGTTTCTTCGTCCGC
ATGGTCTCTGATCCGAAGTTATACAATCCAAAGATTGTGCGAGCCCTGTCGTCCACAGGC
AGTCGTCGACACACCAGCGACCCCGTCGACAGTGACACTGGGGTCGTCACACCAGTATAA
GAGCGGATACACTATTTTGGACTGTATAAATTTAGCCGGACTTCTCGGTCGTCTCCTTTA
AGTGTTACGTTCACCTATGTAACTGCTCCCTTCCCACAATTCCTCAAATTTTCATTCTCA
ATAGCTTTTTTGGCATAAGAATCGTTCTCTACTTTGCACTGCCCACAACAGC--------
------------------------------
>MY5310_Hexurella_AntelopeCyn_CerbatMtns
CCAGGATCTTTACGGACTATTTTCGCAGC------------------AATTTTATAATGC
TTTTCTGTAAAGGTGAAACGGAGTATAAATTTAACTCCTTACCCATCTGGCTACCCTTTT
GCAATTACCGTCCTAACTCTTTTGATTCTTCAGGAAGAGGAAGAAGAAGAGGAGGAGGAA
GAGGAAGAAGAGGTAGAGAAGGAAAACAAGGAGAACGTGGAGGAATCCGTGGATGAGGTG
TTTCTCCTGGAGCGCAAGAGGAAGCACAGCCTCAAATACAAGCGTAGTTTCTTCGTACGC
ATGGTCTCTGATCCGAAGTTGTACAATCCAAAGATTGTGCGAGCCCTGTCGTCCACAGGC
AGTCGTCGACACACCAGCGACCCCGTCGACAGTGACACTGGGGTCGTCACACCAGTATAA
GAGCGGCGACACTATTTTGGACTGTATAAATTTAGCCAGACATCTCGGTTGTCTCCTTTA
AGTGTTACGTTCACCTATGTAACTGCTCCCTTCCCACAGTTCCTCAAATTTTCATTATCA
ATAGTTTTTTTTTCAAAAGAATCGTTCTCTACTTTGCACTCCCTACAACAGCGTTGAACA
T---ATCTTGTACTTCGTGGTA--------
>MY5311_Hexurella_AntelopeCyn_CerbatMtns
------------------------------------------------------------
--------------------GAGTATAAATTTAACTCCTTACCCATCTGGCTACCCTTTT
GCAATTACCGTCCTAACTCTTTTGATTCTTCAGGAAGAGGAAGAAGAAGAGGAGGAGGAA
GAGGAAGAAGAGGTAGAGAAGGAAAACAAGGAGAACGTGGAGGAATCCGTGGATGAGGTG
TTTCTCCTGGAGCGCAAGAGGAAGCACAGCCTCAAATACAAGCGTAGTTTCTTCGTACGC
ATGGTCTCTGATCCGAAGTTGTACAATCCAAAGATTGTGCGAGCCCTGTCGTCCACAGGC
AGTCGTCGACACACCAGCGACCCCGTCGACAGTGACACTGGGGTCGTCACACCAGTATAA
GAGCGGCGACACTATTTTGGACTGTATAAATTTAGCCAGACATCTCGGTTGTCTCCTTTA
AGTGTTACGTTCACCTATGTAACTGCTCCCTTCCCACAGTTCCTCAAATTTTCATTATCA
ATAGTTTTTTTTTCAAAAGAATCGTTCTCTACTTTGCACTCCCTACAACAGCGTTGAACA
T---ATCTTG--------------------
>MY5312_Hexurella_FoxCyn_MusicMtns
------------------------------------------------------------
--------AAAGGTGAAACGGAGTATAAATTTAACTCCTTACCCAGCTGGCTACCCTTTT
GCAATTACCGTCCTAACTCTTTTGGTTCTTCAGGAAGAGGAAGAAGAGGAGGAGGAGGAA
GAGGAAGAAGAGGTAGAGAAGGAAAACAAGGAGAACGTGGAGGAATCCGTGGATGAGGTG
TTTCTCCTGGAGCGCAAGAGGAAGCACAGCCTCAAATACAAGCGTAGTTTCTTCGTACGC
ATGGTCTCTGATCCGAAGTTGTACAATCCAAAGATTGTGCGAGCCCTGTCGTCCACAGGC
AGTCGTCGACACACCAGCGACCCCGTCGACAGTGACACTGGGGTCGTCACACCAGTATAA
GAGCGGCGACACTATTTTGGACTGTATAAATTTAGCCAGACGTCTCGGTTGTCTCCTTTA
AGTGTTACGTTCACCTATGTAACTGCTCCCTTCCCACAGTTCCTCAAATTTTCATTATCA
ATAGTTTTTTTTTCAAAAGAATCGTTCTCTACTTTGCACTCCCTACAACAGCGTTGAACA
T---ATCTTGTACTTCGTG-----------
>MY5313_Hexurella_FoxCyn_MusicMtns
------------------------------------------------------------
-----------------------------------TCCTTACCCAGCTGGCTACCCTTTT
GCAATTACCGTCCTAACTCTTTTGGTTCTTCAGGAAGAGGAAGAAGAGGAGGAGGAGGAA
GAGGAAGAAGAGGTAGAGAAGGAAAACAAGGAGAACGTGGAGGAATCCGTGGATGAGGTG
TTTCTCCTGGAGCGCAAGAGGAAGCACAGCCTCAAATACAAGCGTAGTTTCTTCGTACGC
ATGGTCTCTGATCCGAAGTTGTACAATCCAAAGATTGTGCGAGCCCTGTCGTCCACAGGC
AGTCGTCGACACACCAGCGACCCCGTCGACAGTGACACTGGGGTCGTCACACCAGTATAA
GAGCGGCGACACTATTTTGGACTGTATAAATTTAGCCAGACGTCTCGGTTGTCTCCTTTA
AGTGTTACGTTCACCTATGTAACTGCTCCCTTCCCACAGTTCCTCAAATTTTCATTATCA
ATAGTTTTTTTTTCAAAAGAA---------------------------------------
------------------------------
>MY5314_Hexurella_Grasshopper_BrushyMtn
----------TACGGTCTATTTTTGCAGC------------------AATTTTATAATGC
TTTTCTGTAAAGGTGAAACGGAGTATAAATTTAACTCCTTACCCAGCTGGCTACCCTTTT
GCAATTACCGTCCTAACTCTTTTGATTCTTCAGGAAGAGGAAGAAGAAGAGGAGGAGGAA
GAGGAGGAAGAGGTAGAGAAGGAAAACAAGGAGAACGTGGAGGAATCCGTGGATGAGGTG
TTTCTCCTGGAGCGCAAGAGGAAGCACAGCCTCAAATACAAGCGCAGTTTCTTCGTACGC
ATGGTCTCTGATCCGAAGTTGTACAATCCAAAGATTGTGCGAGCCCTGTCGTCCACAGGC
AGTCGTCGACACACCAGCGACCCCGTCGACAGTGACACTGGGGTCGTCACACCAGTATAA
GAGCGGCGACACTATTTTGGACTGTATAAATTTAGCCAGACATCTCGGTTGTCTCCTTTA
AGTGTTATGTTCACCTATGTAACTGCTCCCTTCCCACACTTCCTCAAATTTTCATTATCA
ATAGTTTTTTTTTCAAAAGAATCGTTCTCTACTTTACACTCCCTACAACAGCGTTGAACG
T---ATCTTGTACTTCGTGG----------
>MY5315_Hexurella_WagonerRd_BradshawMtns
CCAAGATCTTTACGGACTATTTTTGCAGC------------------GATTTTATAATGC
TTTTCTGTAAAGGTGAAACGGAGTATAAATTTAACTCCTTACCCAGCTGGCTACCCTTTT
GCAATTACCGTCCTAACTCTTTTGATTCTTCAGGAAGAGGAAGAAGAAGAGGAGGAGGAA
GAAGAAGAAGAGGTAGAGAAGGAAAACAAGGAGAACGTGGAGGAATCCGTGGATGAGGTG
TTTCTCCTGGAGCGCAAGAGGAAGCACAGCCTCAAATACAAGCGCAGTTTCTTCGTACGC
ATGGTCTCTGATCCGAAGTTGTACAATCCAAAGATTGTGCGAGCCCTGTCGTCCACAGGC
AGTCGTCGACACACCAGCGACCCCGTCGACAGTGACACTGGGGTCGTCACACCAGTATAA
GAGCGGCGACACTATTTTGGACTGTATAAATTTAGCCAGACATCTCGGTTGTCTCCTTTA
AGTGTTACGTTCACCTATGTAACTGCTCCCTTCCCACAATTCCTCAAATTTTCATTATCA
ATAGTTTTTTTTTCAAAAGAATCGTTCTCTACTTTGCACTCCCTACAACAGCGTTGAACA
T---ATCTTGTACTTCGTGGTAACTTCCTT
>MY5316_Hexurella_WagonerRd_BradshawMtns
CCAAGATCTTTACGGACTATTTTTGCCGC------------------GATTTTATAATGC
TTTTCTGTAAAGGTGAAACGGAGTATAAATTTAACTCCTTACCCAGCTGGCTACCCTTTT
GCAATTACCGTCCTAACTCTTTTGATTCTTCAGGAAGAGGAAGAAGAAGAGGAGGAGGAA
GAAGAAGAAGAGGTAGAGAAGGAAAACAAGGAGAACGTGGAGGAATCCGTGGATGAGGTG
TTTCTCCTGGAGCGCAAGAGGAAGCACAGCCTCAAATACAAGCGCAGTTTCTTCGTACGC
ATGGTCTCTGATCCGAAGTTGTACAATCCAAAGATTGTGCGAGCCCTGTCGTCCACAGGC
AGTCGTCGACACACCAGCGACCCCGTCGACAGTGACACTGGGGTCGTCACACCAGTATAA
GAGCGGCGACACTATTTTGGACTGTATAAATTTAGCCAGACATCTCGGTTGTCTCCTTTA
AGTGTTACGTTCACCTATGTAACTGCTCCCTTCCCACAATTCCTCAAATTTTCATTATCA
ATAGTTTTTTTTTCAAAAGAATCGTTCTCTACTTTGCACTCCCTACAACAGCGTTGAACA
T---ATCTTGTACTTCGTGGTAACTTCCTT
>MY5317_Hrupicola_Cottonwood_SnYsidroMtns
-----------------------------GGAAGGGCATGCTTTCTAGATTCTATAGTGC
TTTTCTGCAAAGGTGAAACGGAGTATAAATTAAACTCCTTACCCTGATGGCTACGCTTTT
GCAGTTGCCGTCCTAACTCTTTTAATTCTTCAGGAAGAGGAAGAAGAA------GAGGAG
GAAGAGGAAGAAGAAGAGAAGGAAAACAAGGAGAACGTGGAGGAATCCGTGGACGAGGTG
TTTCTCCTGGAGCGCAAGAGGAAGCACAGCCTCAAATACAAGCGCAGTTTCTTCGTCCGC
ATGGTCTCTGATCCGAAGTTATACAATCCAAAGATTGTGCGAGCCCTGTCGTCCACAGGC
AGTCGTCGACACACCAGCGACCCCGTCGACAGTGACACTGGGGTCGTCACACCAGTATAA
GAGCGGCGACACTATTTTGGACTGTATAAATTTAGCCGGACTTCTCGGTCGTCTCCTTTA
AGTGTTACGTTTACCTATGTAACTGCTCCCTTCCCACAATTCCTCAAATTTTCATTCTCA
ATAGCTTTTTTGC-----------------------------------------------
------------------------------
