# Supplementary material for: ﻿Species delimitation, biogeography, and natural history of dwarf funnel web spiders (Mygalomorphae, Hexurellidae, Hexurella) from the United States / Mexico borderlands
Source: Zookeys. 2023 Jun 14;1167:109–57. doi: 10.3897/zookeys.1167.103463 (PMC10285686; doi:10.3897/zookeys.1167.103463)
Supplement: Supplementary material 3 — Input matrices, analysis log files, and output tree files for nuclear and mitochondrial analyses [file zookeys-1167-109_article-103463__-s003.zip › uce-2001180.fasta]

>MY0059_Hapachea_SantaRitaMtns_MaderaCyn
TGTTCCGATTGTTTGTATCAGTTCTTGTGAAATATAAATATTGCAATTTTTCTATGTCTG
TAGTGAATATTCTGTTCTCTTTTTACGGTAGTGCTGAACTTTTTTAATTGTTGTCCATTT
TTCAGGCTCGTTGTGATGCGTCATCTTTTGAAAGTGTGCGGTGTACATTTCAAGCCGATT
CAGGTGTATGGTACTATGAAGTTACTATAATTACATCAGGCGTTATGCAAATTGGCTGGG
CAACAAGAAATAGCAAGTTCCTAAACCATGTGAGTTACTTTTGTGTCCTTTTAACTCTTC
ATTTCATAAACAGGCTTTGAAAAAGTGACTATTCTGTTGGGACGAGAAATAGATGTAGCC
TTAAAGAAATCTGCTGATTTTTATCCCTTTCTTTTTATTACTTGGATGGTGACATAAAAA
TCAATTTTTTTAAAGCTAGCTATTTTTTGAAAACATGGTCACATAATCCCAGATCCTAAA
TTTTTCTTACACGCTTTTATTTAAT
>MY0139_Hexurella_SanDiego_Guatay
TATTCCTGTTGTTTGTGTCAGTTCTTGTGAAATATAAATATTGCAATTTTGCTATGTTTG
TGGTGAATATTCTGTTCCCTTTTTGAGGCAGTGCTGAACTTTTTTAATTGTTGTCCATTT
TTCAGGCTCGTTGTGATGCATCATCTTTTGAAAGTGTCCGGTGTACATTTCAAGCCGATT
CGGGTATATGGTACTATGAAGTCACTATAATTACGTCTGGTGTTATGCAAATTGGTTGGG
CAACAAGAAATAGCAAGTTCCTAAACCACGTGAGTTACATTTGTGTCCCTTTAGCTCTTC
ACTTCCCAAACAGGCTTTGAAAAAGTGACTATTGTGGTGGGATGAGAAATAGATGTAGCC
TTAAGGAAATCTGCTGATTTTAAT-------TTTTTTTTACTTGGATGGTGTCATAAAAA
TCAAGCTTTTTAAGGATAGCTC--------------------ATAATACCAGATCCTAAA
TTTTTAGTGCACACTTATATTTAAT
>MY5053_Hexurella_ChiricahuaMtns_PriceCyn
---------------------------------------ATTGCAATTTTTCTATGTCTG
TAGTGAATATTCTGTTCCCTTTTTATGGTAGTGCTGAACTTTTTTAACTGTTGTCCATTT
TTCAGGCTCGTTGTGATGCGTCATCTTTTGAAAGTGTGCGGTGTACATTTCAAGCCGATT
CAGGTGTATGGTACTATGAAGTTACTATAATTACATCAGGCGTTATGCAAATTGGCTGGG
CAACAAGAAATAGCAAGTTCCTAAACCATGTGAGTTACTTTTGTGTCCCTTTAGCTCTTC
ATTTCATAAACAGGCTTTGAAAAAGTGACTATTCTGTTGGGACGAGAAATAGATGTAGCC
TTAAAGAAATCTGCTGATTTTTATCCTTTTCTTTTTATTACTTGGATGGTGACATAAAAA
TCAATTTTTTTAAGGCTAGCTATTTTTTGAAAACATGGTCACATAATCCCAGATCCTAAA
TTTTTCTTACAGGCTTTTATTTAAT
>MY5064_Hexurella_MuleMtns_Escabrosa
TGTTCCGATTTTTTGTATCAGTTCTTGTGAAATATTAATATTGCAATTTTTCTATGTCTG
TAGTGAATATTCTGTTCCCTTTTTGCGGTAGTGCTGAACTTTTTTAATTGTTGTCCATTT
TTCAGGCTCGTTGTGATGCGTCATCTTTTGAAAGTGTGCGGTGTACATTTCAAGCTGATT
CAGGTGTATGGTATTATGAAGTTACTATAATTACATCAGGCGTTATGCAAATTGGCTGGG
CAACAAGAAATAGCAAGTTCCTAAACCATGTGAGTTACTTTTGTGTCCGTTTAGCTATTC
ATTTCATAAACGGGCTTTGAAAAAGTGACTACTCTGTTGGGACGAGAAATAGATGTTGCC
TTAAAAAAATTTGCTGATTTTTATCCTTTTCTTTTTATTACTTAGATGGTGACATAAAAA
TCAATTTTTTTAAGACTAGCTATTTTTTGAAAACATGGTCACATAATCCCAGATCCTAAA
TTTTTCTTACACGCTTTTATTTAAT
>MY5071_Hexurella_SantaRitaMtns_AlisoSprings
TGTTCCGATTTTTTGTATCATTTCTTTTGAAATATAAATATTGCAATTTTTCTATGTCTG
TGGTGAATATTCTGTTCCCTTTTTACGGTAGTGCTGAACTTTTTTAATTGTTGTCCATTT
TTCAGGCTCGTTGTGATGCGTCATCTTTTGAAAGTGTGCGGTGTACATTTCAAGCCGATT
CAGGTGTATGGTACTATGAAGTTACTATAATTACGTCAGGCGTTATGCAAATTGGCTGGG
CAACAAGAAATAGCAAGTTCCTAAACCATGTGAGTTACTTTTGTGTCCCTTTAGCTCTTC
ATTTCATAAACAGGCTTTGAAAAAGTGACTATTCTGTTGGGACGAGAAATAGATGTAGCC
TTAAAGAAATCTGCTGATTTTTATCCTTTTCTTTTTATTACTTGGATGGTGACATAAAAG
TCAATTTTTTTAAGGCTAGCTATTTTTCGAAAACATGGTCTCATAATCCCAGATCCTAAA
TTTTTCTTACACGCTTTTATTTAAT
>MY5075_Hexurella_ChiricahuaMtns_CaveCrkCyn
TGTTCCGATTTTTTGTACCAGGTCTTGTGAAATATAGATATTGCAATTTTTCTATGTCTG
TAGTGATTATTCTGTTCCCTTTTTATGGTAGTGCTGAACTTTTTTAACTGTTGTCCATTT
TTCAGGCTCGTTGTGATGCGTCATCTTTTGAAAGTGTGCGGTGTACATTTCAAGCCGATT
CAGGTGTATGGTACTATGAAGTTACTATAATTACATCAGGCGTTATGCAAATTGGCTGGG
CAACAAGAAATAGCAAGTTCCTAAACCATGTGAGTTACTTTTGTGTCCCTTTAGCTCTTC
ATTTCATAAACAGGCTTTGAAAAAGTGACTATTCTGTTGGGACGAGAAATAGATGTAGCC
TTAAAGAAATCT-CTGATTTT-ATCCTTTTCTTTTTATTACTTGGATGGTGACATAAAAA
TCAATTTTTTTAAGGCTAGCTATTTTTTGAAAACATGGTCGCATAATCCCAGATCCTGAA
TTTTTCTTACACGCTTTTATTTAAT
>MY5126_Hexurella_SantaCatalinaMtns_NuggetCyn
TGTTCCGATTTTTTGTATCAGTTCTTGTGAAATATAAATATTGCAATTTTTCAACGTCTG
TAGTAAATATTCTGTTCCTTTTTTACGGTAGTGCTGAACTTTTTTAATTGTTGTCCATTT
TTCAGGCTCGTTGTGATGCGTCATCTTTTGAAAGTGTGCGGTGTACATTTCAAGCCGATT
CAGGTGTATGGTACTATGAAGTTACTATAATTACATCAGGCGTTATGCAAATTGGCTGGG
CAACAAGAAATAGCAAGTTCCTAAACCATGTGAGTTACTTTTGTGTCCCTTTAGCTCTTC
ATTTCATAAACGGGCTTTAAAAAAGTGACTATTCTGTTGGGACGTGAAATAGATGTAGCC
TTAAAGAAATCTGCTGATTTTTATCCTTTTCTTTTTATTACTTGGATGGTGGCATAAAAA
TAATTTTTTTTATGGCTAGCTATTTTTTGAAAACATGGTCACATAATCCGAGATCCTAAA
TTTTTCTTACACGATTTTATTTAAT
>MY5127_Hexurella_WhetstoneMtns_FrenchJoeCyn
---------------------------TGAAATATAAATACTGCAATTTTTCTATGTCT-
------------------------------GTGCTGAACTTTTTTAATTGTTGTCCATTT
TTCAGGCTCGTTGTGATGCGTCATCTTTTGAAAGTGTGCGGTGTACATTTCAAGC-GATT
CAGGTGTATGGTA-TATGAAGTTACTATAATTACATCAGGAGTTATGCAAATTGGCTGGG
CAACAAGAAATAGCAAGTTCCTAAACCATGTGAGTTACTTTTGTGTCCTTT--AGCTTTC
ATTTCATAAACAGG----------------------------------------------
------------------------------------------------------------
------------------------------------------------------------
-------------------------
>MY5128_Hexurella_WhetstoneMtns_FrenchJoeCyn
------------------------------------------------------------
------------------------------------------------------------
------------------------------AAAGTGTGCGGTGTACATTTCAAGCCGATT
CAGGTGTATGGTACTATGAAGTTACTATAATTACATCAGG-GTTATGCAAATTGGCTGGG
CAACAAGAAATAGCAAGTTCCTAAACCATGTGAGTTACTTTTGTGTCCCTTTAGCTCTTC
ATTTCAT-----------------------------------------------------
------------------------------------------------------------
------------------------------------------------------------
-------------------------
>MY5131_Hexurella_PedregosaMtns_PruneCyn
-----------------TCAGTTCTTGTGAAATATAAATATCGCAATTTTCATATGTCTG
TAGTGAATATTCTGTTCCCTTTTTATGGTAGTGCTGAACTTTTTTAACTGTTGTCCATTT
TTCAGGCTCGTTGTGATGCGTCATCTTTTGAAAGTGTGCGGTGTACATTTCAAGCCGATT
CAGGTGTATGGTACTATGAAGTTACTATAATTACATCAGGCGTTATGCAAATTGGCTGGG
CAACAAGAAATAGCAAGTTCCTAAACCATGTGAGTTACTTTTGTGTCCCTTTAGCTCTTC
ATTTCATAAACAAGCTTTGAAAAAGTGACTATTCTGTTGGGACGAGAAATAGATGTAGCC
TTAAAGAAATCTGCTGATTTTTATCCTTTTCTTTTTATTACTTGGATGGTGACATAAAAA
TCAATTTTTTTAAGGCTAGCTATTTTTTGAAAACTAGGTCACATAATCCCAGATCCTAAA
TTTTTCTTACATGCTTTTATTTAAT
>MY5132_Hexurella_PedregosaMtns_PruneCyn
-----------------TCAGTTCTTGTGAAATATAAATATCGCAATTTTCATATGTCT-
-AGTGAATATTCTGTTCCCTTTTTATGGTAGTGCTGAACTTTTTTAACTGTTGTCCATTT
TTCAGGCTCGTTGTGATGCGTCATCTTTTGAAAGTGTGCGGTGTACATTTCAAGCCGATT
CAGGTGTATGGTACTATGAAGTTACTATAATTACATCAGGCGTTATGCAAATTGGCTGGG
CAACAAGAAATAGCAAGTTCCTAAACCATGTGAGTTACTTTTGTGTCCCTTTAGCTCTTC
ATTTCATAAACAAGCTTTGAAAAAGTGAATATTCTGTTGGGACGAGAAATAGATGTAGCC
TTAAAGAAATCTGCTGATTTTTATCCTTTTCTTTTTATTACTTGGATGGTGACATAAAAA
TCAATTTTTTTAAGGCTAGCTATTTTTTGAAAACTAGGTCACATAATCCCAGATCCTAAA
TTTTTCTTACATGCTTTTATTTAAT
>MY5136_Hexurella_MiddlemarchCyn
TGTTCCGATTTTTTGTATCAGTTCGTGTGAAATATAAATATTGCAATTTTTCTATGTCTG
TAGTGAATATTCTGTTCCCTTTTTACGGTAGTGCTGAACTTCTTTAATTGTTGTCCATTT
TTCAGGCTCGTTGTGATGCGTCATCTTTTGAAAGTGTGCGGTGTACATTTCAAGCTGATT
CAGGTGTATGGTACTATGAAGTTACTATAATTACATCAGGTGTTATGCAAATTGGCTGGG
CAACAAGAAATAGCAAGTTCCTAAACCATGTGAGTTACTTTTGTGTCCCTTTAGCTCTTC
ATTTCATAAACAGGCTTTGAAAAAGTGACTACTCTGTTGGGACGAGAAATAGATGTAGCC
TTAAGGAGAACTGCTGATTTTTATCCATTTCTTTTTATTACTTGGATGGTGACATAAAAA
TCAATTTTTTTAAGGCTAGCTATTTTTTGAAAACATAGTCACATAATCTCAGATC-TAAA
TTTTTCTTACACGCTTTTATTTAAT
>MY5147_Hexurella_DragoonMtns_NF_345A
TGTTCCGATTTTTTGTATCAGTTCGTGTGAAATATAAATATTGCAATTTTTCTATGTCTG
TAGTGAATATTCTGTTCCCTTTTTACGGTAGTGCTGAACTTTTTTAATTGTTGTCCATTT
TTCAGGCTCGTTGTGATGCGTCATCTTTTGAAAGTGTGCGGTGTACATTTCAAGCTGATT
CAGGTGTATGGTACTATGAAGTTACTATAATTACATCAGGTGTTATGCAAATTGGCTGGG
CAACAAGAAATAGCAAGTTCCTAAACCATGTGAGTTACTTTTGTGTCCCTTTAGCTCTTC
ATTTCATAAACAGGCTTTGAAAAAGTGACTACTCTGTTGGGACGAGAAATAGATGTAGCC
TTAAAGAGAACTGCTGATTTTTATCCTTTTCTTTTTATTACTTGGATGGTGACATAAAAA
TCAATTTTTTTAAGGCTAGCTATTTTTTGAAAACATAGTCACATAATCTCAGATCCTAAA
TTTTTCTTACACGCTTTTATTTAAT
>MY5152_Hexurella_WhetstoneMtns_ApacheCyn
TGTTCCGATTTTTTGTATCAGTTCTTGTGAAATATAAATATTGCAA--------------
---TGAATATTCTGTTCCCTTTTTACGGTAGTGCTGAACTTTTTTAATTGTTGTCCATTT
TTCAGGCTCGTTGTGATGCGTCATCTTTTGAAAGTGTGCGGTGTACATTTCAAGCCGATT
CAGGTGTATGGTACTATGAAGTTACTATAATTACATCAGGAGTTATGCAAATTGGCTGGG
CAACCAGAAATAGCAAGTTCCTAAACCATGTGAGTTACTTTTGTGTTCTTTTAGCTCTTC
ATTTCATAAACAGGCTTTGAAAAAGTGACTATTCTGTTGGGATGAGAAATGGATGTAGCC
TTAAAGAAATCTGCTGATTTTTATCCTTTTCTTTTTATTACTTGGATGGTGACATAAAAA
TAAATTTTTTTAAGGCTAGCTTTTTTTTGAAAACATGGTCACATAATCCCAGATCCTAAA
TTTTTCTTACATGCTTTTATTGAAT
>MY5154_Hexurella_SantaRitaMtns_AdobeCyn
TGTTCCGATTTTTTGTATCAGTTCTTGTGAAATATAAATATTGCAATTTTTCTATGTCTG
TAGTGAATATTCTGTTCCCTTTTTACGGTAGTGCTGAACTTTTTTAATTGTTGTCCATTT
TTCAGGCTCGTTGTGATGCGTCATCTTTTGAAAGTGTGCGGTGTACATTTCAAGCCGATT
CAGGTGTATGGTACTATGAAGTTACTATAATTACATCAGGCGTTATGCAAATTGGCTGGG
CGACAAGAAATAGCAAGTTCCTAAACCACGTGAGTTACTTTTGTGTCCTTTTAGCTCTTC
ATTTCATAAACAGGCTTTGAAAAAGTGACTATTCTGTTGGGACGAGAAATAGATGTAGCC
TTAAAGAAATCTGCTGATTTTTATCCTTTTCTTTTTATTACTTGGATGGTGACATAAAAA
TCAATTTTTTTAAGGCTAGCTATTTTTTGAAAACATGGTCACATAATCCCAGATCCTTAA
TTTTTCTTACACGCTTTTATTTAAT
>MY5157_Hexurella_SantaCatalinaMtns_Redington
TGTTCCAATTTTTTGTATCAGTTCTTGTGAAATATAAATATTGCAATTTTTCTATGTCTG
TAGTGAATATTCTGTTCCCTTTTTACGGTACTGCCGAGCTTTTTTAATTGTTGTCCATTT
TTCAGGCTCGTTGTGATGCGTCATCTTTTGAAAGTGTGCGGTGTACATTTCAAGCCGATT
CAGGTGTATGGTACTATGAAGTTACTATAATTACATCAGGCGTTATGCAAATTGGCTGGG
CAACAAGAAATAGCAAGTTCCTAAACCATGTGAGTTTCTTTTGTGCCCCTTTAGATCTTC
ATTTCATAAACAGGCTTTGAAAAAGTGACTATTCTGTTGGGACGAGAAATAGATGTAGCC
TTAAAGAAATCTGCTGATTTTTATCCTTTTCTTTTTATTACTGGGATGGTGACATAAAAA
TTAATTTTTTTAAGGCTAGCTATTTTTTGAAAACATGGTCACATAATCCCAGATCCTAAA
TTTTTCTTACACACTTTTATTTAAT
>MY5165_Hrupicola_Temecula
------------------------------------------------------------
------------------------------------------------------------
--------------------------------AGTGTGCGGTGTACATTTCAAGCCGATT
CGGGTATATGGTACTATGAAGTCACTATAATTACATCAGGTGTTATGCAAATCGGTTGGG
CAACAA-AAATAGCAAGTTCCTAAACCACGTGAGTTACATTTGTGTTCCTTTAGCTCTTT
GTTCCCTTAGC----TTTGAAAAACTGACTATTGTGCTGGAATGAGAAAAAGATGTAGCC
TTAAAGAAATCTGCTGATTTTAATCCT---------------------------------
------------------------------------------------------------
-------------------------
>MY5175_Hapachea_HarshawRd_PatagoniaMtns
TGTTCCGATTTTTTGTATCAGTTCTTGTGAAATATAAATATTGCAATTTTTCTATGTCTG
TAGTGAATATTCTGTTCCCTTTTTACGGTAGTGCTGAGCTTTTTTAATTGTTGTCCATTT
TTCAGGCTCGTTGTGATGCGTCATCTTTTGAAAGTGTGCGGTGTACATTTCAAGCCGATT
CAGGTGTATGGTACTATGAAGTTACTATAATTACATCAGGCGTTATGCAAATTGGCTGGG
CAACAAGAAATAGCAAGTTCCTAAACCATGTGAGTTATTTTTGTGTCCCTTTAACTCTTC
ATTTCATAAACAGGCTTTGAAAAAGTGACTATTTTGTTGGGACGAGGAATAGATGTAGCC
TTAAAGAAATCTGCTGATTTTTATCCTTTTCTCTTTATTACTTGGATGGTGACATAAAAA
TTAAATTTTTTAAGGCTAGCTATTTTTTGAAAACATGGTCGCATAATCCCAGATCCTAAA
GTTTTCTTAC-CACTTTTATTTATT
>MY5180_Hapachea_MustrangPk_MustangMtns
TGTTCCGATTTTTTGTATCAGTTCTTGTGAAATATAAATATTGCAATTTTTCTATGTGTG
TAGTGAATATTCTGTTCCCTTTTTGCGGTAGTGCTGAACTTTTTTAATTGTTGTCCATTT
ATCAGGCTCGTTGTGATGCGTCATCTTTTGAAAGTGTGCGGTGTACATTTCAAGCCGATT
CAGGTGTATGGTACTATGAAGTTACCATAATTACTTCAGGCGTTATGCAAATTGGCTGGG
CAACAAGAAATAGCAAGTTCCTAAACCATGTGAGTTACTTTTGTGTCCCTTTAGCTCTTC
ATTTCATAAACAGGCTTTGAAAAAGTGACTATTCTGTTGGGACGAGAAATGGATGTAGCC
TTTATGAAATCTGCTGATTTTTATCCTTTTCTTTTTATTACTTGGATGGTGACATAAAAA
TCGATTTTTTTAAGGCTAGCTATTTTTTGAAAACATGGTCACATAATCCCAGATCCTAAA
TTTTTCTTAC---------------
>MY5181_Hapachea_MustrangPk_MustangMtns
TGTTCCGATTTTTTGTATCAGTTCTTGTGAAA----------------------------
--GTGAATAGTCTGTTCCCTTTTTACGGTAGTGCTGAAATTTTTTAATTGTTGTCCATTT
TTCAGGCTCGTTGTGATGCGTCATCTTTTGAAAGTGTGCGGTGTACATTTCAAGCTGATT
CAGGTGTATGGTACTATGAAGTTACTATAATTACATCAGGAGTTATGCAAATTGGCTGGG
CAACAAGAAATAGCAAGTTCCTAAACCATGTGAGTTACTTTTGTGTCCCTTTAGCTCTTC
ATTTCATAAACAGGCTTTGAAAAAGTGACTATTCTGTTGGTACGAGAAATGGATGTAGCC
TTAAAGAAATCTGCTGATTTTTATCCTTATCTTTTTATTACTTGGATAGTGACATAAAAA
TAATTTTTTTTAAGGCTAACTATTTTTTGAAAACATGATCACATAATCCCAGATCCTTAC
-------------------------
>MY5193_Hapachea_HarshawRd_PatagoniaMtns
---------------TATCAGTTCTTGTGAAATATAAATATTGCAATTTTTCTATGTCTG
TAGTGAATATTCTGTTCCCTTTTTACGGTAGTGCTGAGCTTTTTTAATTGTTGTCCATTT
TTCAGGCTCGTTGTGATGCGTCATCTTTTGAAAGTGTGCGGTGTACATTTCAAGCCGATT
CAGGTGTATGGTACTATGAAGTTACTATAATTACATCAGGCGTTATGCAAATTGGCTGGG
CAACAAGAAATAGCAAGTTCCTAAACCATGTGAGTTATTTTTGTGTCCCTTTAACTCTTC
ATTTCATAAACAAGCTTTGAAAAAGTGACTATTTTGTTGGGACGAGGAATAGATGTAGCC
TTAAAGAAATCTGCTGATTTTTATCCTTTTCTCTTTATTACTTGGATGGTGACATAAAAA
TTAATTTTTTTAAGGCTAGCTATTTTTTGAAAACAGGGTCACATAATCCAAGATCCTAAA
TTTTTCTTACACACTTTTATTTATT
>MY5194_Hapachea_Ordsummit_MtOrd
------------------------------------------------------------
---------------------------------------AAT------------------
---AGGCTCGTTGTGATGCATCATCTTTTGAAAGTGTGCGGTGTACATTTCAAGCCGATT
CAGGTGTATGGTACTATGAAGTTACTATAATTACATCAGGTGTTATGCAAATTGGTTGGG
CAACAAGGAATAGCAAGTTCCTAAACCATGTGAGTTACATTTTTGTCCCTTTAGCTCTTC
ATTTCATAAACAGGCTTTG-AAAAGTGACTACTCTGTTGGGATGAGAAATAGATGTAGCC
TTAAAGAAATCTGCTGATTTTTATCCTTACCTTTTTATTACTTGGAAGGTGACATAAAAA
TCAATTTTTTGAAGGC-------TTTTTTAAAACACGGTCACATAATCCCAGATCCTAAA
TTTTTATTACACACTTTTATT----
>MY5195_Hapachea_Ordsummit_MtOrd
-----CGATTTTTTGTATCAGTTCTTGTGAAATATAAATATAGCGATTTTCCTT----TG
TAGTGAATATTCTGTTCCTTTTTTGAGGCAGTGCTGAATTTTTTTAATGATTGTCCATTT
TTCAGGCTCGTTGTGATGCATCATCTTTTGAAAGTGTGCGGTGTACATTTCAAGCCGATT
CAGGTGTATGGTACTATGAAGTTACTATAATTACATCAGGTGTTATGCAAATTGGTTGGG
CAACAAGGAATAGCAAGTTCCTAAACCATGTGAGTTACATTTGCGTCCCTTTACCTCTTC
ATTTCATAAATGGGCTTTG-AAAAGTGACTACTCTGTTGGTATAAGAAATAGATGTAGCC
TTAAAGAAATCTGCCGATTTTTATCCTTATCTTTTTATTACTTGGAAGGTGACACAAAAA
TCAATTTTTTGAAGGCTAGCTATTTTTTTAAAACACGGTCGCATAATCCCATATCATAAA
TTTTTATTACACACTTTTATT----
>MY5266_Hencina_CerroBolla
TATTCCA----CTTGCATCAGTTCTTGTGAAATATAAATATTGCAATTTTACTATGTCTG
TAGTGAATATTCTGTTCCCTTTTTGAGGCAGTGCTGAACTTTTTTAATTGAAGTCCATTT
TTCAGGCTCGTTGTGATGCATCATCTTTTGAAAGCGTGCGGTGTACATTTCAAGCAGATT
CGGGTATATGGTACTATGAAGTCACTATAATTACATCAGGTGTTATGCAAATTGGTTGGG
CAACAAGAAATAGCAAGTTCCTAAACCACGTGAGTTACATTTGTGTCCCTTTAGCTCTTT
ACTTCATAAACAGGCTTTGAAAAAGTGACTATTGTGCTGGGATGAGAAAAAGATGTAGCC
TTAAACAATTCTACTGATTTTAATCCTTTTATTTTTGTTTCTTGGATGGTGACATAAAAA
TCAAACTTTTTAAGG------------------------------ATCCCAGATCCTTAA
TTTTTAT------------------
>MY5267_Hencina_CerroBolla
TATTCCAGTTGCTTGCATCAGTTCTTGTGAAATATAAATATTGCAATTTTACTATGTCTG
TAGTGAATATTCTGTTCCCTTTTTGAGGCAGTGCTGAACTTTTTTAATTGATGTCCATTT
TTCAGGCTCGTTGTGATGCATCATCTTTTGAAAGCGTGCGGTGTACATTTCAAGCAGATT
CGGGTATATGGTACTATGAAGTCACTATAATTACATCAGGTGTTATGCAAATTGGTTGGG
CAACAAGAAATAGCAAGTTCCTAAACCACGTGAGTTACATTTGTGTCCCTTTAGCTCTTT
ACTTCATAAACAGGCTTTGAAAAAGTGACTATTGTGCTGGGATGAGAAAAAGATGTAGCC
TTAAGCAATTCTACTGATTTTAATCCTTTTATTTTTGTTTCTTGGATGGTGACATAAAAA
TCAAACTTTTTAAGGATAGCTC--------------------ATAATCCCAGATCCTTAA
TTTTTATTACACACTTATATTTAAT
>MY5269_Hexurella_GuadalupeValley
TATTCCAGTTGTTTGTATCAGTTCTTGTGAAATATAAATATTGCAATTTTGCTATGTCTG
TAGTGAATATTCTGTTCCCTTTTAGAGGCAGTGCTGAACTTTTTTAATTGTTGTCCATTT
TTCAGGCTCGTTGTGATGCATCATCTTTTGAAAGCGTGCGGTGTACTTTTCAAGCCGATT
CGGGAATATGGTACTATGAAGTCACTATAATTACATCAGGTGTTATGCAAATTGGTTGGG
CAACAAGAAATAGCAAGTTCCTAAACCACGTGAGTTACATTTGCGTCCCTTTAGCTCTTC
ACTTCATAAACAGGCTTTGAAAAAGTGACTATTGTGCTGGGATGAGAAAAAGGTGTAGCC
TTAAACAAAACTGCTGATTTTAATCCTTTTATTTTTGTTACTTGGATGGTGACATAAAAA
TCGAATTTTTTAAGGATAGCTC--------------------ATAATCCCAGATCCTTGA
TTTTTATTACACACTTATATTTAAT
>MY5271_Hexurella_GuadalupeValley
------------------------TTGTGAAATATAAATATTGCAATTTTGCTATGTCTG
TAGTGAATATTCTGTTCCCTTTTAGAGGCAGTGCTGAACTTTTTTAATAGTTGTCCATTT
TTCAGGCTCGTTGTGATGCATCATCTTTTGAAAGCGTGCGGTGTACTTTTCAAGCCGATT
CGGGTATATGGTACTATGAAGTCACTATAATTACATCAGGTGTTATGCAAATTGGTTGGG
CAACAAGAAATAGCAAGTTCCTAAACCACGTGAGTTACATTTGCGTCCCTTTAGCTCTTC
ACTTCATAAACAGGCTTTGAAAAAGTGGCTATTGTGCTGGGATGAGAAAAAGGTGTAGCC
-TAAACAAAACTGCTGATTTTAATCCTTTTATTTTTGTTACTTGGATGGTGACATAAAAA
TCGAATTTTTTAAGGATAGCTC--------------------ATAATCCCAGATCCTTGA
TTTTTATTACACACTTATATTT---
>MY5276_Hexurella_SanPedro_Martir
TATTCCAGTTGTTTGCATCAGTTCTTGTGAAATATAAATATTGCAATTTTGCTATGTCTG
TAGTGAATATTCTGTTCCCTTTTTGAGGCAGTGCTGAACTATTTTAATTGATGTCCGTTT
TTCAGGCTCGTTGTGATGCATCATCTTTTGAAAGCGTGCGGTGTACATTTCAAGCAGATT
CGGGTATATGGTACTATGAAGTCACTATAATTACATCAGGTGTTATGCAAATTGGTTGGG
CAACAAGAAATAGCAAGTTCCTAAACCACGTGAGTTACATTTGTGTCCCTTTAGCACTTT
ACTTCATAAACAGGCTTTGAAAAAGTGACTATTGTGCTGGGATGAGAAAAAGGTGTAGCC
TTAAAGAAATCTGCTGATTTTAATCCTTTTATTTTTGTTTCTTGGATGGTGACATAAAAA
TCAAACTTTTTAAGGATAACTC--------------------ATAATCCCAGATCC----
-------------------------
>MY5277_Hexurella_SanPedro_Martir
TATTCCAGTTGTTTGCATCAGTTCTTGTGAAATATAAATATTGCAATTTTGCTATGTCTG
TAGTGAATATTCTGTTCCCTTTTTGAGGCAGTGCTGAACTATTTTAATTGATGTCCGTTT
TTCAGGCTCGTTGTGATGCATCATCTTTTGAAAGCGTGCGGTGTACATTTCAAGCAGATT
CGGGTATATGGTACTATGAAGTCACTATAATTACATCAGGTGTTATGCAAATTGGTTGGG
CAACAAGAAATAGCAAGTTCCTAAACCACGTGAGTTACATTTGTGTCCCTTTAGCACTTT
ACTTCATAAACAGGCTTTGAAAAAGTGACTATTGTGCTGGGATGAGAAAAAGGTGTAGCC
TTAAAGAAATCTGCTGATTTTAATCCTTTTATTTTTGTTTCTTGGATGGTGACATAAAAA
TCAAACTTTTTAAGGATAACTC--------------------ATAATCCCAGATCCTTAA
TTTTTATTACACACTTATATTTATT
>MY5280_Hexurella_ArroyoSalado
TATTCTAGTTGTTTGTATCAGTTCTTGTGAAATATAAATATTACAATTTTGCTACGTCTG
TATTGAATATTCTGTTCCCTTTTTGAGGCAGTGCTGAACTTTTTTAATTGTTGTCCATTT
TTCAGGCTCGTTGTGATGCATCATCTTTTGAAAGTGTGCGGTGTACATTTCAAGCCGATT
CGGGTATATGGTACTATGAAGTCACTATAATTACATCAGGTGTTATGCAAATTGGTTGGG
CAACAAGAAATAGCAAGTTCCTAAACCACGTGAGTTACATTTGTGTCCCTTTAGGTCTTT
ACTTCATAAACAGACTTTGAAAAAGTGACTATTGTGCTGGGATGAGAAAAAGATGTAGCC
TTAAGGAAATCTGCTGATTTTAATCCTTTTCTTTTTATTACTTGAATGGTGATGTAAAAA
TCAAACTTTTTAAGAATAGCTT--------------------ATAATTCCAGATCCTAAA
TTTTTATTATACACTTATATTTAAT
>MY5282_Hexurella_ArroyoSalado
TATTCTA-------------------GTGAAATATAAATATTACAATTTTGCTACGTCTG
T--TGAATATT---------------------------------TAATTGTTGTCCATTT
TTCAGGCTCGTTGTGATGCATCATCTTTTGAAAGTGTGCGGTGTACATTTCAAGCCGATT
CGGGTATATGGTACTATGAAGTCACTATAATTACATCAGGTGTTATGCAAATTGGTTGGG
CAACAAGAAATAGCAAGTTCCTAAACCACGTGAGTTACATTTGTGTCCCTTTAGGTCTTT
ACTTCATAAACAGACTTTGAAAAAGTGACTATTGTGCTGGGATGAGAAAAAGATGTAGCC
TTAAGGAAATCTGCTGATTTTAATCCTTTTCTTTTTATTACTTGAATGGTGACGTAAAAA
TCAAACTTTTTAAGAATAGCTT--------------------ATAATTTCAGATCCTAAA
TTTTTATTATACACTTATATTTAAT
>MY5286_Hrupicola_SweetwaterSpr_OrdMtn
TATTCCAGTTGTTTGTATCAGTTTTTGTGAAATATAAATATTGCAATTTTTCTATGTCTG
TAGTGAATATTCTGTTCCCTTTTTGAGGCAGTGCTGAGCTTTTTTAATTGTTGTCCATTT
TTCAGGCTCGTTGTGATGCATCATCTTTTGAAAGTGTTCGGTGTACATTTCAAGCTGATT
CGGGTATATGGTACTATGAAGTCACTATAATTACATCAGGTGTTATGCAAATTGGTTGGG
CAACAAGAAACAGCAAGTTCCTAAACCACGTGAGTTACATTTATGTCCCTTTAGCTCTTC
ACC------------TTTGAAAAAGTGACTATTGTGCTGAAATGAGAAAAAGATGTAGCC
TTAAAGAAATCTGCTGATTTTAATCCTTTTCTTTTTATTACTGGAATGGTGACATAAAAA
TCAAACTTTTTAAGAATAGCTC--------------------ATAATCCCAGGTCCTAAA
TTTTTATTACACACTTACATTTAAT
>MY5287_Hrupicola_SweetwaterSpr_OrdMtn
TATTCCAGTTGTTTGTATCAGTTTTTGTGAAATATAAATATTGCAATTTTTCTATGTCTG
TAGTGAATATTCTGTTCCCTTTTTGAGGCAGTGCTGAGCTTTTTTAATTGTTGTCCATTT
TTCAGGCTCGTTGTGATGCATCATCTTTTGAAAGTGTTCGGTGTACATTTCAAGCTGATT
CGGGTATATGGTACTATGAAGTCACTATAATTACATCAGGTGTTATGCAAATTGGTTGGG
CAACAAGAAACAGCAAGTTCCTAAACCACGTGAGTTACATTTATGTCCCTTTAGCTCTTC
ACC------------TTTGAAAAAGTGACTATTGTGCTGAAATGAGAAAAAGATGTAGCC
TTAAAGAAATCTGCTGATTTTAATCCTTTTCTTTTTATTACTGGAATGGTGACATAAAAA
TCAAACTTTTTAAGAATAGCTC--------------------ATAATCCCAGGTCCTAAA
TTTTTATTACACACTTACATTTAAT
>MY5288_Hrupicola_Deadman_Hills
TATTCCAGTTGTTTGTATCAGTTTTTGTGAAATATAAATATTGCAAATTTTCTATGTCTG
TAGTGAATATTCTGTTCCTTTTTTGAGGCAGTGCTGAACTTTTTAAATTGTTGTCCATTT
TTCAGGCTCGTTGTGATGCATCATCTTTTGAAAGTGTGCGGTGTACATTTCAAGCCGATT
CGGGTATATGGTACTATGAAGTCACTATAATTACATCAGGTGTTATGCAAATTGGTTGGG
CAACAAAAAATAGCAAGTTCCTAAACCACGTGAGTTACATTTGTGTCCCTTTAGCTCTTC
ACTCCTTTAGCTCTTTTTGAAAAAGTGACTATTGTGCTGGAATGAGAAAAAGATGTAGCC
TTAAAGAAATCTGCTGATTTTAATCCTTTTCTTTTTATTACTTGGATGGTGACATAAAAA
TCGAACTTTTAAAGGATAGCTC--------------------ATAATCCCAGATCCT-AA
TTTTTATTACACACTTATATTTAAT
>MY5289_Hrupicola_Deadman_Hills
TATTCCAGTTGTTTGTATCAGTTTTTGTGAAATATAAATATTGCAAATTTTCTATGTCTG
TAGTGAATATTCTGTTCCTTTTTTGAGGCAGTGCTGAACTTTTTAAATTGTTGTCCATTT
TTCAGGCTCGTTGTGATGCATCATCTTTTGAAAGTGTGCGGTGTACATTTCAAGCCGATT
CGGGTATATGGTACTATGAAGTCACTATAATTACATCAGGTGTTATGCAAATTGGTTGGG
CAACAAGAAATAGCAAGTTCCTAAACCACGTGAGTTACATTTGTGTTCCTTTAGCTCTTC
ACTCCTTTAGCTCTTTTTGAAAAAGTGACTATTGTGCTGGAATGAGAAAAAGATGTAGCC
TTAAAGAAATCTGCTGATTTTAATCCTTTTCTTTTTATTACTTGGATGGTGACATAAAAA
TCAAACTTTTAAAGGATAGCTC--------------------ATAATCCCAGATCCTGAA
TTTTTATTACACACTTATATTTAAT
>MY5309_Hapachea_JohnnyLyon_Hills
TGTTCCGAGTTTTTGTATCAGTTCTTGTGAAATATAAATATTGCAATTTTTCTATGTCTG
TGGTGAATATTCTGTTCCCTTTTTACAGTAGTGCTGAACTTTTTTATTTGTTGTCCATTT
TTCAGGCTCGTTGTGATGCGTCATCTTTTGAAAGTGTGCGGTGTACATTTCAAGCCGATT
CAGGTGTATGGTACTATGAAGTTACTATAATTACATCAGGAGTTATGCAAATTGGCTGGG
CAACAAGAAATAGCAAGTTCCTAAACCATGTGAGTTACTTTTGTGTCCCTTTAGCTCTTC
ATTTCATAAACAGGCTTTGAAAAAGTGACTATTCTGTTGGGACAAGAAATGGATGTAGCC
TTAAGGAAATCTGCTGATTTTTATCCTTTTCTTTTTATTACTTGGATGGTGACATAAAAA
CCAATTTTTTTAAGGCTAACTATTTTTTGAAAACATGATCACATAAACCCAGATCCTAAA
TTTTTCTTACATGCTTTTATTGAAT
>MY5310_Hexurella_AntelopeCyn_CerbatMtns
------------------CAGTTCTTGAGAAATATAAATATAGCGATTTTCCTATGTCTG
TAGTGAATATTCTGTTCCTTTTTTGAGGCAGTGCTGAATTTTTTTAATAATTGTCCATTT
TTCAGGCTCGTTGTGATGCATCATCTTTTGAAAGTGTGCGGTGTACATTTCAAGCCGATT
CAGGTGTATGGTACTATGAAGTTACTATAATTACATCAGGTGTTATGCAAATTGGTTGGG
CAACAAGGAATAGCAAGTTCCTAAACCATGTGAGTTACATTTGTGTCCCTTTACCTCTTC
ATTTCATAAACGGGCTTTG-AAAAGTGACTACTCTGTTGGGATAAGAAATAGATGTAGCC
TTAAAGAAATCTGCCGATTTTTATCCTTATCTTTTTATTACTTAGAAGGTGACATGAAAA
TCAATTTTTTGAAGGTTAGCTATTTTTTTAATACACGGTCACATAATCCCAGATCCTAAA
TTTTTATTACACACTTTTATTTA--
>MY5311_Hexurella_AntelopeCyn_CerbatMtns
----CCGATTTTTTGTATCAGTTCTTGAGAAATATAAATATATCGATTTTCCTATGTCTG
TAGTGAATATTCTGTTCCTTTTTTGAGGCAGTGCTGAATTTTTTTAATAATTGTCCATTT
TTCAGGCTCGTTGTGATGCATCATCTTTTGAAAGTGTGCGGTGTACATTTCAAGCCGATT
CAGGTGTATGGTACTATGAAGTTACTATAATTACATCAGGTGTTATGCAAATTGGTTGGG
CAACAAGGAATAGCAAGTTCCTAAACCATGTGAGTTACATTTGTGTCCCTTTACCTCTTC
ATTTCATAAACGGGCTTTG-AAAAGTGACTACTCTGTTGGGATAAGAAATAGATGTAGCC
TTAAAGAAATCTGCCGATTTTTATCCTTATCTTTTTATTACTTAGAAGGTGACATGAAAA
TCAATTTTTTGAAGGTTAGCTATTTTTTTAATACACGGTCACATAATCCCAGATCCTAAA
TTTTTATTACACACTTTTAT-----
>MY5312_Hexurella_FoxCyn_MusicMtns
TGTTCCGATTTTTTGTATCAGTTCTTGAGAAATATAAATATAGCGATTTTCCTATGTCTG
TAGTGAATATTCTGTTCCTTTTTTGAGGCAGTGCTGAATTTTTTTAATAATTGTCCATTT
TTCAGGCTCGTTGTGATGCATCATCTTTTGAAAGTGTGCGGTGTACATTTCAAGCCGATT
CAGGTGTATGGTACTATGAAGTTACTATAATTACATCAGGTGTTATGCAAATTGGTTGGG
CAACAAGGAATAGCAAGTTCCTAAACCATGTGAGTTACATTTGTGTCCCTTTACCTCTTC
ATTTCATAAACGGGCTTTG-AAAAGTGACTACTCTGTTGGGATAAGAAATAGATGTAGCC
TTAAAGAAATCTGCCGATTTTTATCCTTATCTTTTTATTACTTAGAAGGTGACATGAAAA
TCAATTTTTTGAAGGTTAGCTATTTTTTTAATACACGGTCACA-----------------
-------TACACACTTTTATTTAAT
>MY5313_Hexurella_FoxCyn_MusicMtns
TGTTCCGATTTTTTGTATCAGTTCTTGAGAAATATAAATATAGCGATTTTCCTATGTCTG
TAGTGAATATTCTGTTCCTTTTTTGAGGCAGTGCTGAATTTTTTTAATAATTGTCCATTT
TTCAGGCTCGTTGTGATGCATCATCTTTTGAAAGTGTGCGGTGTACATTTCAAGCCGATT
CAGGTGTATGGTACTATGAAGTTACTATAATTACATCAGGTGTTATGCAAATTGGTTGGG
CAACAAGGAATAGCAAGTTCCTAAACCATGTGAGTTACATTTGTGTCCCTTTACCTCTTC
ATTTCATAAACGGGCTTTG-AAAAGTGACTACTCTGTTGGGATAAGAAATAGATGTAGCC
TTAAAGAAATCTGCCGATTTTTATCCTTATCTTTTTATTACTTAGAAGGTGACATGAAAA
TCAATTTTTTGAAGGTTAGCTATTTTTTTAATACACGGTCACATAATCCCAGATCCTAAA
TTTTTATTACACACTTTTATTTAAT
>MY5314_Hexurella_Grasshopper_BrushyMtn
---------------------------------------ATAGCGATTTTCCTATGT-TG
TAGTGAATATTCTGTTCCTTTTTTGAGGCAGTGCTGAATTTTTTTAATAATTGTCCATTT
TTCAGGCTCGTTGTGATGCATCATCTTTTGAAAGTGTGCGGTGTACATTTCAAGCCGATT
CAGGTGTATGGTACTATGAAGTTACTATAATTACATCAGGTGTTATGCAAATTGGTTGGG
CAACAAGGAATAGCAAGTTCCTAAACCATGTGAGTTACATTTGTGTCCCTTTACCTCTTC
ATTTCATAAACGGGCTTTG-AAAAGTGACTACTCTGTTGGGATAAGAAATAGATGTAGCC
TTAAAGAAATCTGCCGATTTTTATCCTTATCTTTTTATTACTTGGAAGG-----------
------------------------------------------------------------
-------------------------
>MY5315_Hexurella_WagonerRd_BradshawMtns
TGTTCCGATTTTTTGTATCAGTTCTTGTGA------AATATAGCGATTTTTCTATGTCTG
TAGTGAATATTCTGTTCCTTTTTTGAAGCAGTGCTGAATTTTCTTAATAATTGTCCATTT
TTCAGGCTCGTTGTGATGCATCATCTTTTGAAAGTGTGCGGTGTACATTTCAAGCCGATT
CAGGTGTATGGTACTATGAAGTTACTATAATTACATCAGGTGTTATGCAAATTGGTTGGG
CAACAAGGAATAGCAAGTTCCTAAACCATGTGAGTTACATTTGTGTCCCTTTAGCTCTTC
ATTTCATAAACAGGCTTTG-AAAAGTGACTACTCTATTGGGATGAGAAATAGATGTAGCC
TTAAAGAAATCTGCTGATTTTTATCCTTATCTTTTTATTACTTGGAAGGTGAGATAAAAA
TCAATTTTTTGAAGGCTAGCTATTTTTTTAAAACACGGTCACATAATCCCAGATCCTAAA
TTTTTATTACACACTTTTATTTAAT
>MY5316_Hexurella_WagonerRd_BradshawMtns
TGTTCCGATTTTTTGTATCAGTTCTTG-GAAATATAAATATAGCGATTTTTCTATGTCTG
TAGTGAATATTCTGTTCCATTTTTGAGGCAGTGCTGAATTTTCTTAATAATTGTCCATTT
TTCAGGCTCGTTGTGATGCATCATCTTTTGAAAGTGTGCGGTGTACATTTCAAGCCGATT
CAGGTGTATGGTACTATGAAGTTACTATAATTACATCAGGTGTTATGCAAATTGGTTGGG
CAACAAGGAATAGCAAGTTCCTAAACCATGTGAGTTACATTTGTGTCCCTTTAGCTCTTC
ATTTCATAAACAGGCTTTG-AAAAGTGACTACTCTATTGGGATGAGAAATAGATGTAGCC
TTAAAGAAATCTGCTGATTTTTATCCTTATCTTTTTATTACTTGGAAAGTGACATAAAAA
TCAATTTTTTGAAGGCTAGCTATTTTTTTAAAACACGGTCACATAATCCCAGATCCTAAA
TTTTTATTACACACTTTTATTTAAT
