# Supplementary material for: ﻿Species delimitation, biogeography, and natural history of dwarf funnel web spiders (Mygalomorphae, Hexurellidae, Hexurella) from the United States / Mexico borderlands
Source: Zookeys. 2023 Jun 14;1167:109–57. doi: 10.3897/zookeys.1167.103463 (PMC10285686; doi:10.3897/zookeys.1167.103463)
Supplement: Supplementary material 3 — Input matrices, analysis log files, and output tree files for nuclear and mitochondrial analyses [file zookeys-1167-109_article-103463__-s003.zip › uce-2001193.fasta]

>MY0059_Hapachea_SantaRitaMtns_MaderaCyn
AAAAATTGAACCTTACACAAGAAAAAGGAAGCGGTGAGAAAACGAAGTCCTAAAAAACAG
TCTCTTGTTTATGAACTTCACACTTTTAGTAATTGGCTGTATTTCAATAAATTTAACTTC
GTAGTTTTTCTTAATTTCCCATACACATAGGTGAACATTCACATTAATTCAATGCATACC
TCTAAACACATCATTTGAATGAAATGTCTTATATTCCACACCATACTGCATGAAATCACT
AGAAAAGGAAATATTGGCTTAGTCTTACCTTCAATGACTGCATGTAAGATTTATGACAGC
TTAAATGTAAATAATGCCCACAGGACTGAACATGAACTCCACCTTCCCATCCAATGTTTA
CTGCCATTTGCCAATAATTCTGAAAATAAAAAAAGATAGGTACTATATAAAAAATGCATA
AAATGACATATTACAGAATCCCAAAGCCATTA-TCCACAGAAGAGTGATCACATAAGCTT
TTAAAAGTGGAATTAATATTTTGCAAGAGGGCACTCTCAAATTTAGAATATATTTAAACA
CTTTAGTGTAAAGTAACCTTAAAAATCTT-----------------CGATACATAAGTTT
ATCCTTCAAAAGAATCTCAAAGG
>MY0139_Hexurella_SanDiego_Guatay
ATAAATTGAAGCTTACATAAAAAAAATTAA-CAATGGAAAAATGAAGTCCT-AAAAACAG
TCTTTTGTTTATGAGCTTCACACTTTCAATAATTGGCTGTTTTCCAATAAATTTAGCATT
GAAGTTTTTCTTAATTTCCCACACACATAGGTGAACATTCACATTAATACAATGCATACC
TCTAAACAAATCACTTGAATGAAATGTCTTATATTGTATTTAATTTTCTAGTATTTAACT
AGAAAATTAAATACTAGCTTTGTCTTACCTTCAATGACTGCATGTAAGATTTATGACAGC
TTAAATGTAAATAATGCCCACAGGACTGAACATGAACTCCACCTTCCCATCCAATGTTCA
CTGCCATTTGCCAATAATTCTGAAAATGAAAAAGGACAGATAATATTCAAAAACTGCATA
AAATGACATATTACAGAATCCCAAAGCCATTAATTCACAAAAGAGTGATGGTACACACTT
TTAAAAGTGAAATCAATATTATGCAAGATAATATTTTTTAAGTCTGAGAGTGCCCAAACA
TAACTATTGTTACTTTCACATGAAAGCGTGCATTGTGGTTTTTCAGTTTTGTCTAAAGAT
ATCAATTAAAATACGTAAAAAAA
>MY5053_Hexurella_ChiricahuaMtns_PriceCyn
AGAAATTGAACCTTACACATGAAAAAGGAAGCGATGGGAAAATGAAGTCCTAAAAAACAG
TCTCTTGTTTATGAACTTCACACTTTTAGTAATTAGCTGTATTTCAATAAATTTAACTTT
GTAGTTTTTCTTAATTTCCCATACACATAGGTGAACATTCACATTAATTCAA-ACATACC
TCTAAACACATCATTTGAATGAAATGTCTTATATTCCACACCATACTGCATGCAATCACC
AGAAAAGGAAATATTGGCTTAGTCTTACCTTCAATGACTGCATGTAAGATTTATGACAGC
TTAAATGTAAATAATGCCCACAGGACTGAACATGAACTCCACCTTCCCATCCAATGTTTA
CTGCCATTTGCCAATAATTCTGAAAAT-AAAAAAGATAGGTACTATATAAAAAATGCATA
AAATGACATATTACAGAATCCCAAAGCCATTA-TCCACAGAAGAGTGATCATATAAGCTT
TTAAAAGTGGAATTAATATTATGCAAGAGGGCACTCTCAAATTTAGAATATATTTAAACA
TTACAGGAACAACCCCCTTTGGAGATTATGGAGAACAAGCACAGAACTATAACTAACAAG
ATCAAAGAAGATAATAGCAGAAA
>MY5057_Hexurella_ChiricahuaMtns_PriceCyn
------------------------------------------------------------
------------------------------------------------------------
------------------------------------------------------------
---------------------------------------------CTGCATGCAATCACC
AGAAAAGGAAATATTGGCTTAGTCTTACCTTCAATGACTGCATGTAAGATTTATGACAGC
TTAAATGTAAATAATGCCCACAGGACTGAACATGAACTCCACCTTCCCATCCAATGTTTA
CTGCCATTTGCCAATAATTCTGAAAAT-AAAAAAGATAGGTATTATATAAAAAATGCAT-
AAATGACATATTACAGAATCCCAAAGCCA-------------------------------
------------------------------------------------------------
------------------------------------------------------------
-----------------------
>MY5064_Hexurella_MuleMtns_Escabrosa
AG-----GAACCTTACACAAGAAAAAGGAAGCGGTGGGAAAATGAAGTCCTAAAAAACAG
ACTCTTGTTTATGAACTTCACACTTTTAGTAATTGGCTGTATTTCAATAAATTTAACTTT
GTAGTTTTTCTTAATTTCCCATACACATAGGTGAACATTCACAATAATTCAATGCATACC
TCTAAACACATCATTTGAATGAAATATCTTATATTCCACACCATACTGCATGCAATCACT
AGAAAAGGAAATATTGGCTTAGTCTTACCTTCAATGACTGCATGTAAGATTTATGACAGC
TTAAATGTAAATAATGCCCACAGGACTGAACATGAACTCCACCTTCCCATCCAATGTTTA
CTGCCATTTGCCAATAATTCTGAAAATAAAAAAAGATAGGTATTATATAAAAAATGCATC
AAATGACATATTACAGAATCCCAAAGCCATTA-TCCACAGAAGAGTGATCATATAAGCTT
--AAAAGTGGAATTAATATTATGCAAGAGGGCACCCTCAAATTTAGAATATATTTAAACA
TTACAGGAACAACCCCCTTTGGAGATCATGGAGAACAAGCACAGAACTATAACTAACAAG
ATCAAAGAAGATAATAGCAGAAA
>MY5066_Hexurella_MuleMtns_Escabrosa
AGAAATTGAACCTTACACAAGAAAAAGGAAGCGGTGGGAAAATGAAGTCCTAAAAAACAG
ACTCTTGTTTATGAACTTCACACTTTTAGTAATTGGCTGTATTTCAATAAATTTAACTTT
GTAGTTTTTCTTAATTTCCCATACACATAGGTGAACATTCACAATAATTCAATGCATACC
TCTAAACACATCATTTGAATGAAATGTCTTATATTCCACACCATACTGCATGCAATCACT
AGAAAAGGAAATATTGGCTTAGTCTTACCTTCAATGACTGCATGTAAGATTTATGACAGC
TTAAATGTAAATAATGCCCACAGGACTGAACATGAACTCCACCTTCCCATCCAATGTTTA
CTGCCATTTGCCAATAATTCTGAAA--AAAAAAAGATAGGTATTATATAAAAAATGCATC
AAATGACATATTACAGAATCCCAAAGCCATTA-TCCACAGAAGAGTGATCATATAAGCTT
--AAAAGTGGAATTAATATTATGCAAGAGGGCACCCTCAAATTTAGAATATATTTAAACA
TTACAGGAACAACCCCCTTTGGAGATCATGGAGAACAAGCACAGAACTATAACTAACAAG
ATCAAAGAAGATAATAGCAGAAA
>MY5071_Hexurella_SantaRitaMtns_AlisoSprings
AGTAATTGAACCTTACACAAGAAAAAGGGAGCGGTGGGAAAAT-AAGTCCTAAAAAACAG
TCTCTTGTTTATGAACCTCACACTTTTAGTAATTGGCTGTATTTCAATAAATTTAACTTT
GCAGTTTTTCTTAATTTCCCATACACATAGGTGAACATTCACATCAATTCAATGCATACC
TCTAAACACATCATTTGAATGAAATGTCTTATATTCCACACCATACTGCATGCAATCACT
AGAAAAGGAAATATTGGCTTAGTCTTACCTTCAATGACTGCATGTAAGATTTATGACAGC
TTAAATGTAAATAATGCCCACAGGACTGAACATGAACTCCACCTTCCCATCCAATGTTTA
CTGCCATTTGCCAATAATTCTGAAAATAAAAAAAGATAGGTACTATATAAAAAATGCATA
AAATGATGTATTACAGAATCCCAAAGCCATTA-TCCACAGAAGAGTGATCGTATAAGCTT
TTAAAAATGGAATTAATATTTTGCAAGAGGGCACTCTCAAATTTAGAATATATTTAAACA
TTACAGGAACAACCCCCTTTGGAGATCACGAAGAACAAGCACAGAACTATAACTAACAAG
ATCAAAGAAGATAATAGCAGAAA
>MY5075_Hexurella_ChiricahuaMtns_CaveCrkCyn
AGAAATTGAACCTTGCACAAGAAAAAGGAAGTGGTGGGAAAATGAAGTCCTAAAAAACAG
TCTCTTGTTTATGAACTTCACACTTTTAGTAATTGGCTGTATTTCAATAAATTTAACTTT
GTAGTTTTTCTTAATTTCCCATACACATAGGTGAACATTCACATTAATTCAATGCATACC
TCTAAACACATCATTTGAATAAAATGTCTTATATTCCACACCATACTGCATGCAATCACT
AGAAAAGGAAATATTGGCTTAGTCTTACCTTCAATGACTGCATGTAAGATTTATGACAGC
TTAAATGTAAATAATGCCCACAGGACTGAACATGAACTCCACCTTCCCATCCAATGTTTA
CTGCCATTTGCCAATAATTCTGAAAATAAAAAAAGATAGGTACTATATAAAAAATGCATA
AAATGACATATTACAGAATCCCAAAGCCATTA-TCCACAGAAGAGTGATCGTATAAGCTT
TTAAAATAGGAATTAATATTATGCAAGAGGGCACTCTCAAATTTAGAATATATTTAAACA
TTACAGGAACAATCCCCTTTGGAGATCATGGAGAACAAGCACAGAACTATAACTAACAAG
ATTAAAGAAGATAATAGCCAAAA
>MY5126_Hexurella_SantaCatalinaMtns_NuggetCyn
AGAAATTGAACCTTACACAAGAAAAAGGAAGCGGTGGGAAAATGAAATCCTAAAAAACAG
TCTCTTGTTTATGAACTTCACACTTTTAGTAATTGGCTGTATTTCAATAAATTTAACTTT
GCAGTTTTTCTTAATTTCCCATACACATAGGTGAACATTCACATTAATTCAATGCATACC
TCTAAACACATCATTTGAATGAAATGTCTTATATTCCACACCATACTGCATGCAATCACT
AGAAAAGGAAATAATGGCTTAGTCTTACCTTCAATGACTGCATGTAAGATTTATGACAGC
TTAAATGTAAATAATGCCCACAGGACTGAACATGAACTCCACCTTCCCATCCAATGTTTA
CTGCCATTTGCCAATAATTCTGAA---AAAAAAAAATAGGTACTATATAAAAATTGCATA
AAATGACATATTACAGAATCCCAAACCCATTA-TCCACAGAAGAGTGATCGTATAAGCTT
TTAAAAGTGGAAGTAATATTATGCAAGAGGGCACTCTCAAATTTAGAATATATTTAAACA
TTACAGGAACAACCCCCTTTGGAGATCATGGAGAACAAGCACAGAACTATAACTAACAAG
ATCAAAGAAGATAATAGCAGAAA
>MY5127_Hexurella_WhetstoneMtns_FrenchJoeCyn
------------------------------------------------------------
------------------------------------------------------------
------------------------------------------------------------
---------------------------CTTATATTCCACACCATACTGCATGCAATCACT
AGAAAAGGAA-TATTGGCTTAGTCTTACCTTCAATGACT-CATGTAAGATTTATGACAGC
TTAAATGTAAATAATGCCCACAGGACTGAACATGAACTCCACCTTCCCATCCAATGTTTA
CTGCCATTTGCCAATAATTCTGAAAATAAAAAAAAA-AGGTACTATATAAAAAATGCATA
AAATGACATATTATAGAATCCCAAAGCCATTA-TCCACAGAA------------------
------------------------------------------------------------
------------------------------------------------------------
-----------------------
>MY5128_Hexurella_WhetstoneMtns_FrenchJoeCyn
------------------------------------------------------------
------------------------------------------------------------
------------------------------------------------------------
------------------------------------------------------------
------------------------------------ACTGCATGTAAGATTTATGACAGC
TTAAATGTAAATAATGCCCACAGGACTGAACATGAACTCCACCTTCCCATCCAATGTTTA
CTGCCATTTGCCAATAATTCTGAAAATAAAAAAAAATAGGTACTATATAAAAAATGCATA
AAATGAC-----------------------------------------------------
------------------------------------------------------------
------------------------------------------------------------
-----------------------
>MY5131_Hexurella_PedregosaMtns_PruneCyn
AGAAATTGAACCTTACACAAGAAAAAGGAAGCGGTGGGAAAATGAAGTCCTAAAAAA---
TCTCTTGTTTATGAACTTCACACTTTTAGTAATTGGCTGTATTTCAATAAATTTAACTTT
GTAGTTTTTCTTAATTTGCCATAC--ATAGGTGAACATTCACATTAATTCAATGCATACC
TCTAAACACATCATTTGAATGAAATGTCTTATATTCCACACCATACTGCATGCAATCACT
AGAAAAGGAAATATTGGCTTAGTCTTACCTTCAATGACTGCATGTAAGATTTATGACAGC
TTAAATGTAAATAATGCCCACAGGACTGAACATGAACTCCACCTTCCCATCCAATGTTTA
CTGCCATTTGCCAATAATTCTGAAAATAAAAAAAGATAGGTACGATATAAAAAATGCATA
AAATGACATATTACAGAATCCCAAAGCCATTA-TCCACAGAAGAGTGTTCGTATAAGCTT
TTAAAAGTGGAATTAATATTATGCAAGAGGGCACTCTCAAATTTAGAATATATTTAAACA
TTACAGGAATAACCCCCTTTGGAGATCATGGAGAACAAGCACAGAACTATAACTAACAAG
ATCAAAGAAGATAATAGCAGAAA
>MY5132_Hexurella_PedregosaMtns_PruneCyn
AGAAATTGAACCTTACACAAGAAAAAGGAAGCGGTGGGAAAATGAAGTCCTAAAAAA---
TCTCTTGTTTATGAACTTCACACTTTTAGTAATTGGCTGTATTTCAATAAATTTAACTTT
GTAGTTTTTCTTAATTTGCCATAC--ATAGGTGAACATTCACATTAATTCAATGCATACC
TCTAAACACATCATTTGAATGAAATGTCTTATATTCCACACCATACTGCATGCAATCACT
AGAAAAGGAAATATTGGCTTAGTCTTACCTTCAATGACTGCATGTAAGATTTATGACAGC
TTAAATGTAAATAATGCCCACAGGACTGAACATGAACTCCACCTTCCCATCCAATGTTTA
CTGCCATTTGCCAATAATTCTGAAAATAAAAAAAGATAGGTACGATATAAAAAATGCATA
AAATGACATATTACAGAATCCCAAAGCCATTA-TCCACAGAAGAGTGTTCGTATAAGCTT
TTAAAAGTGGAATTAATATTATGCAAGAGGGCACTCTCAAATTTAGAATATATTTAAACA
TTACAGGAATAACCCCCTTTGGAGATCATGGAGAACATGCACAGAACTATAACTAACAAG
ATCAAAGAAGATAATAGCAGAAA
>MY5136_Hexurella_MiddlemarchCyn
AGAAATTGAACCTTACACAAGAAAAAGGAAGTGGTGGGAAAACGAAGTCCTAAAAAACAG
TCTCTTGTTTATGAACTTCACACTTTTGGTAATTGACTGTATTTCAATAAATTTAACTTT
GTAATTTTTCTTAATTTCCCATACACATAGGTGAACATTCACATTAATTCAATGCATACC
TCTAAACACATCATTCGAATGAAATGTCTTACATTCCACACCATACTGCATGCAATCACT
AGAAAAGGAAATATTGGCTTAGTCTTACCTTCAATGACTGCATGTAAGATTTATGACAGC
TTAAATGTAAATAATGCCCACAGGACTGAACATGAACTCCACCTTCCCATCCAATGTTTA
CTGCCATTTGCCAGTAATTCTGAAAATAAAAAAAGATAGGTACTATATAAAAAATGCACA
AAATGATATATTACAGAATCCCAAAGCCATTA-TCCACAGAAGAGTGATCGCATAAGCTT
TTAAAAGTGGAATTAATATTATGCAAGAGGGCACTCTCAAATTTAGAACATATTTAAACA
TTAAAGGAACAACCCCCTTTGGAGATCATGGAGAACAAGCACAGAACTATAACTAACAAG
ATCAAAGAAGATAATAGCAGAAA
>MY5147_Hexurella_DragoonMtns_NF_345A
AGAAATTGAACCTTACACAAGAAAAAGGAAGCGGTGGGAAAACGAAGTCCTAAAAAACAG
TCTCTTGTTTATGAACTTCACACTTTTGGTAATTGACTGTATTTCAATAAATTTAACTTT
GTAATTTTTCTTAATTTCCCATACACATAGGTGAACATTCACATTAATTCAATGCATACC
TCTAAACACATCATTTGAATGAAATGTCTTACATTCCACACCATACTGCATGCAATCACT
AGAAAAGGAAATATTGGCTTAGTCTTACCTTCAATGACTGCATGTAAGATTTATGACAGC
TTAAATGTAAATAATGCCCACAGGACTGAACATGAACTCCACCTTCCCATCCAATGTTTA
CTGCCATTTGCCAATAATTCTGAAAATAAAAAAAGATAGGTACTATATAAAAAATGCACA
AAATGATATATTACAGAATCCCAAAGCCATTA-TCCACAGAAGAGTGATCGTATAAGCTT
TTAAAAGTGGAATTGATATTATGCAAGAGGGCACTCTCAAATTTAGAACATATTTAAACA
TTACAGGAACAACCCCCTTTGGAGATCATGGAGAACAAGCACAGAACTATAACTAACAAG
CTCAAAGAAGATAAGAGCAGAAA
>MY5152_Hexurella_WhetstoneMtns_ApacheCyn
AGAAATTGAA---TACACAA-AAAAAGGAAGAGGTGGGAAAAAGAAGTCCTAAAAAACAG
TCTCTTGTTTATGAACTTCACACTTTTAGTAATTGGCTGTATTTCAATAAATTTAACTTT
GTAGTTTTTCCTAATTTCTCATACACATAGGTGAACATTCACATTAATTCAATGCATACC
TCTAAACACATCATTTGAATGAAATGTCTTATATTCCACACCATACTGCATGCAATCACT
AGAAATGGAAATATTGGCTTAGTCTTACCTTCAATGACTGCATGTAAGATTTATGACAGC
TTAAATGTAAATAATGCCCACAGGACTGAACGTGAACTCCACCTTCCCATCCAATGTTTA
CTGCCATTTGCCAATAATTCTGAAAATAAAAAAA---AGGTACTATATAAAAAATGCATA
AACTAACATATTACAGAATCCCAAAGCCATTA-TCCACAGAAGAGTGATCGTATAAGCTT
TTAAAAGTGGAATTAATATTATGCAAGAAGGCATTCTCAAATTTAGAATATATTTAAACA
TTACAGAAACAACCCCCTTTGGAGATCATGGAGAACAAGCACAGAACTATAACTAACAAG
ATCAGAGAAGATAATAGCAGAAA
>MY5154_Hexurella_SantaRitaMtns_AdobeCyn
AGAAATTGAACCTTACACAAGAAAAAGGAAGTGGTGGGAAAATGAAGTCCTAAAAAAAAG
TCCCTTGTTTATGAACTTCACACTTTTAATAATTGGCTGTATTTCAATAAATTTAACTTT
GTAGTTTTT-TTAATTTCCCATACAAATAGGTGAACATTCACATTAATTCAATGCATACC
TATAAACACATCATTTGAATGAAATGTCTTATATTCCACACCATACTGCATGCAATCACT
AGAAAAGGAAATATTGGCTTAGTCTTACCTTCAATGACTGCATGTAAGATTTATGACAGC
TTAAATGTAAATAATGCCCACAGGACTGAACATGAACTCCACCTTCCCATCCAATGTTTA
CTGCCATTTGCCAATAATTCTGAAAATAAAAAAAGATAGGTACTATATAAAAAATGCATA
AAATGACATATTACAGAATCCCAAAGCCATTA-TCCACAGAAGAGTGATCGTATAAGCTT
TTAAAAGTGGAATTAATATTTTGCAAGAGGGCACTCTCAAATTTAGAATATATTTAAACA
TTACAGGAACAACCCCCTTTGGAGATCATGAAGAACAAGCACAGAACTATAACTAACAAG
ATCAAAGAAGATAATAGCAGAAA
>MY5157_Hexurella_SantaCatalinaMtns_Redington
AGAAATTTAACCTTACACAAGAAAAAGGAAGCATTGGGAAAATGAAATCCTAAAAAACAG
TCTCTTGTTTATGAACTTCACACTTTTAGTAATTGGCTGTATTTCAATAAATTTAACTTT
GTAGTTTTTCTTAATTTCCCATACACATAGGTGAACATTCACATTAATTCAATGCATACC
TCTAAACACATCATTTGAATGAAATGTCTTATATTCCACACCATACTGCATGTAATCACT
AGAAAAGGAAATATTGGCTTAGTCTTACCTTCAATGACTGCATGTAAGATTTATGACAGC
TTAAATGTAAATAATGCCCACAGGACTGAACATGAACTCCACCTTCCCATCCAATGTTTA
CTGCCATTTGCCAATAATTCTGAAAAT-AAAAAAAATAGGTACTATATAAAAAATGCTTA
AAATGACATATTACAGAATCCCAAAGCCATTA-TCCACAGAAAAGTGATCTTATAAGCTT
TTAAAAGTGGAAATAATATTATGCAAGAGGGCACTCTCAAATTTAGAATATTTTTAAACA
TTACAGGAACAACCCCCTTTGGAGATCATGGAGAACAAGCACAGAACTATAACTAACAAG
ATCAAAGAAGATAATAGCAGAAA
>MY5164_Hrupicola_Temecula
------------------------------------------------------------
----------ATGAGC--------------------------------------------
--AGTTTTTCTTAATTTCCCATACACATAGGTGAACATTCACATTAATACAATGCATACC
TCTAAACAAATCACTTGAATGAAATGTCTTATATTCCACACCATACTTCATACAATCACT
AGAAAATTAAATACTAGCTTTGTCTTACCTTCAATGACTGCATGTAAGATTTATGACAGC
TTAAATGTAAATAATGCCCACAGGACTGAACATGAACTCCACCTTCCCATCCAATGTTTA
CTGCCATTTGCCAATAATTCTGAAAATGAAAAAAGACAGATAATATTCAAAAACTGCATA
AAATGACATATTACAGAATCCCAAAGTCATTATTTCACAGAAGAGTGATGGTACA--CTT
TTAAAAGTGAAATCAATATTATGCAAGAGGATATTTTTTAAGTCTGAGAGTGCCCAAACA
TAACTATTGTTACTTCCACATGAAAGTTTGCTTTGTGGTTTTTCAGC-------------
-----------------------
>MY5165_Hrupicola_Temecula
ATAAATTGAAGCTTACATAAAAAAAAAAGTGCGATGGGAAAATGAAGTCCT-AAAAACAT
TCTATTGTTTATGAGCATCACACTTTCAGTAATTGGCTGTTTTCCAATAAATTTAGCTTT
GAAGTTTTTCTTAATTTCCCATACACATAGGTGAACATTCACATTAATACAATGCATACC
TCTAAACAAATCACTTGAATGAAATGTCTTATATTCCACACCATACTTCATACAATCACT
AGAAAATTAAATACTAGCTTTGTCTTACCTTCAATGACTGCATGTAAGATTTATGACAGC
TTAAATGTAAATAATGCCCACAGGACTGAACATGAACTCCACCTTCCCATCCAATGTTTA
CTGCCATTTGCCAATAATTCTGAAAATGAAAAAAGACAGATAATATTCAAAAACTGCATA
AAATGACATATTACAGAATCCCAAAGTCATTATTTCACAGAAGAGTGATGGTACA--CTT
TTAAAAGTGAAATCAATATTATGCAAGAGGATATTTTTTAAGTCTGAGAGTGCCCAAACA
TAACTATTGTTACTTCCACATGAAAGTTTGCTTTGTGGTTTTTCAGCTTTGTCTAAAGAT
ATCAATTAAAATACGGAAAAAAA
>MY5175_Hapachea_HarshawRd_PatagoniaMtns
AGAAATTGAACCTTACACAAGAAAAAGGAAGCGGTGGGAAAATGAAATCCTAAAAAACAG
TCTCTTGTTTATGAACTTCACACTTTTAGTAATTGGCTGTATTTCAATAAATTTAACTTT
GTAGTTTTTCTTAATTTCCCATACACATAGGTGAACATTCACATTAATTCAATGCATACC
TCTAAACACATCATTTGAATGAAATATCTTATATTCCACACCATACAGCATGCAATCACT
AGAAAAGGAAATATTGGCTTAGTCTTACCTTCAATGACTGCATGTAAGATTTATGACAGC
TTAAATGTAAATAATGCCCACACGACTGAACATGAACTCCACCTTCCCATCCAATGTTTA
CTGCCATTTGCCAATAATTCTGAAAAAAAAAAAAAATAGGTACTATATAAAAAATGCATA
AAATGACATATTACAGAATCCCAAAGCCATTA-TCCACAGAAGACTGATCGTATAAGCTT
TCAAAAGTGGAATTAATATTATGCAAGAGGGCACTCTCAAATTTAGAATATATTTAAACA
TTACAGGAACAACCTCCTTTGGAGATCACGGAGAACAAGCACAGAACTATAACTAACAAG
ATCAAAGAAGATAATAGCAGAAA
>MY5180_Hapachea_MustrangPk_MustangMtns
AGAAATTGAACCTTACACAAGAAAAAGGAAGCGGTGGGAAAATGAAGT------------
-CTCTTGTTTATAAACTTCACACTTTTACTAATTGGCTGTATTTCAATAAATTTAACTTT
GTAGTTTTTCTTAATTTCCCATACACATAGGTGAACATTCACATTAATTCAATGCATACC
TCTAAACACATCATTTGAATGAAATGTCCTATATTCCACACCATACTGCATGCAATCACT
AGAAAAGGAAATATTGGCTTAGTCTTACCTTCAATGACTGCATGTAAGATTTATGACAGC
TTAAATGTAAATAATGCCCACAGGACTGAACATGAACTCCACCTTCCCATCCAATGTTTA
CTGCCATTTGCCAATAATTCTGAAAATAAAAAAAAATAGGTACTATATAAAAAATGCATA
AAATGACATATTACAGAATCCCAAAGCCATTA-TCCACAGAAGAGTGATCGTATAAGCTT
TTAAAAGTGGAATTAATATTATGCAAGAGGGCATTCTCAAATTTAGAATATATTTAAACA
TTATAGGAACAACCCCCTTTGGAGATCATGGAGAACAAGCACAGAACTATAACTAACAAG
ATCAGAGAAGATAATAGCAGAAA
>MY5181_Hapachea_MustrangPk_MustangMtns
AGAAATTGAACCTTACACAAGAAAAAGGAAGCGGTGGGAAAATGAAGT------------
-CTCTTGTTTATAAACTTCACAGTTTTACTAATTGGCTGTATTTCAATAAATTTAACTTT
GTAGTTTTTCTTAATTTCCCATACACATAGGTGAACATTCACATTAATTCAATGCATACC
TCTAAACACATCATTTGAATGAAATGTCTTATATTCCACACCATACTGCATGCAATCACT
AGAAAAGGAAATATTGGCTTAGTCTTACCTTCAATGACTGCATGTAAGATTTATGACAGC
TTAAATGTAAATAATGCCCACAGGACTGAACATGAACTCCACCTTCCCATCCAATGTTTA
CTGCCATTTGCCAATAATTCTGAAAATAAAAAAAAATAGGTACTATATAAAAAATGCATA
AAATGACATATTACAGAATCCCAAAGCCATTA-TCCACAGAAGAGTGATCATATAAGCTT
TTAAAAGTGGAATTAATATTATGCAAGAGGGCATTCTCAAATTTAGAATATATTTAAACA
TTACAGGAACAACCCCCTTTGGAGATCATGGAGAACAAGCACAGAACTATACCTAACAAG
ATCGGAGAAGATAATAGCAG-AA
>MY5193_Hapachea_HarshawRd_PatagoniaMtns
AGAAATTGAACCTTACACAAGAAAAAGGAAGCGGTGGGAAAATGAAATCCTAAAAAACAG
TCTCTTGTTTATGAACTTCACACTTTTAGTAATTGGCTGTATTTCAATAAATTTAACTTT
GTAGTTTTTCTTAATTTCCCATACACATAGGTGAACATTCACATTAATTCAATGCATACC
TCTAAACACATCATTTGAATGAAATATCTTATATTCCACACCATACAGCATGCAATCACT
AGAAAAGGAAATATTGGCTTAGTCTTACCTTCAATGACTGCATGTAAGATTTATGACAGC
TTAAATGTAAATAATGCCCACACGACTGAACATGAACTCCACCTTCCCATCCAATGTTTA
CTGCCATTTGCCAATAATTCTGA----AAAAAAAAATAGGTACTATATAAAAAATGCATA
AAATGACATATTACAGAATCCCAAAGCCATTA-TCCACAGAAGACTGATCGTATAAGCTT
TCAAAAGTGGAATTAATATTATGCCAGAGGGCACTCTCAAATTTAGAATATATTTAAACA
TTACAGGAACAACCTCCTTTGGAGATCACGGAGAACAAGCACAGAACTATAACTAACAAG
ATCAAAGAAGATAATAGCAGAAA
>MY5194_Hapachea_Ordsummit_MtOrd
------------------------------------------------------------
------------------------------------------------------------
------------------------------------------------------------
------------------------------------------------------------
-------------------------------------------------------ACAGC
TTAAATGTAAATAATGCCCACAGGACTGAACATGAACTCCACCTTCCCATCCAATATTTA
CTGCCATTTGGCAATAATTCTGAAAATAAAAAAAGGTAGAAACTATTTGAAAACTGCACA
AAATGACATAAAACAGAATCCGAAAATCATTAATCTACAGAGGAGTGA------ACACTT
TGAAAAGTGGAATCA---------------ATATTTTCTAAATTTGAGAGTGCCGAAACA
TAACTAGTGTTACTTCCACATGAAACTTTGCTTTGTTGTGTTTAGTCTTTGTCTGAAAAT
-TCAACTAAA-------------
>MY5195_Hapachea_Ordsummit_MtOrd
AGAAATTGAAGCTTACATAAGAAAAAGGAAGCAATGGGAAAATGAAGTCCTAAAAAAAAA
ATCTTTTTTTATGAACTTCACACTTTCAGTAATTGGCTGGTTTCCCATAAATTTAACTTT
GTAGTTCTTCTT-------AATACATATAAGTGAACATTCACATTAATACAATGCATACC
TGTTAGCACATCATTAAAATGAAATACCTTATATTCCACACCATATTGCATGCAATCACT
AGAAAAAGAAATATTGGCTTAGTCTTACCTTCAATGACTGCATGTAAGATTTATGACAGC
TTAAATGTAAATAATGCCCACAGGACTGAACATGAACTCCACCTTCCCATCCAATATTTA
CTGCCATTTGGCAATAATTCTGAAAATAAAAAAAGGTAGAAACTATTTGAAAACTGCACA
AAATGACATAAAACAGAATCCGAAAATCATTAATCTACAGAGGAGTGA------ACACTT
TGAAAAGTGGAATCA---------------ATATTTTCTAAATTTGAGAGTGCCGAAACA
TAACTAGTGTTACTTCCACATGAAACTTTGCTTTGTTGTGTTTAGTCTTTGTCTGAAAAT
ATCAACTAAAATATAAAAAAAAA
>MY5266_Hencina_CerroBolla
ATAAACTGAAGCT------------------TTAAAAAAAAATGAAGTCCTAAAAAACAG
TCTTTTGTTTATCAACTTCACACTTTCAGTAACTGGCTGTTTTCCAATAAATTTAGCTTT
GAAGTTTTTCTTAATTTCCCATACACATAGGTGAACATTCACATTAATACAATGCATACC
TCTAAACAAAGCATTTGAATGAAATGTCTTATACTCTACACCATACCGCATACAATCACT
AGAAAATTAAACACTAGCTTAGTCTTACCTTCAATGACTGCATGTAAGATTTATGACAGC
TTAAATGTAAATAATGCCCACAGGACTGGACATGAACTCCACCTTCCCATCCAATGTTTA
CTGCCATTTGCCAATAATTCTGAAAATAAAAAAGGATATATAATATTCAAAAACTGCATA
AAATGACATATTACAAAATCCCAAAGCCATTAATGCACAGAAGGGTGATCACACACACTT
TTAAAAGTGGAATCAATATTATGCAAGAGGATATTTTCTAAGTTTGCGAGCGCCGAAACA
TAAGTAGTGCTACTCCCACATGAAAGTTTGCTTTATGGTTTTTCAGCTTTGTCTAAAGAT
ATTA-------------------
>MY5267_Hencina_CerroBolla
ATAAACTGAAGCT------------------TTAAAAAAAAATGAAGTCCTAAAAAACAG
TCTTTTGTTTATCAACTTCACACTTTCAGTAACTGGCTGTTTTCCAATAAATTTAGCTTT
GAAGTTTTTCTTAATTTCCCATACACATAGGTGAACATTCACATTAATACAATGCATACC
TCTAAACAAAGCATTTGAATGAAATGTCTTATACTCTACACCATACCGCATACAATCACT
AGAAAATTAAACACTAGCTTAGTCTTACCTTCAATGACTGCATGTAAGATTTATGACAGC
TTAAATGTAAATAATGCCCACAGGACTGGACATGAACTCCACCTTCCCATCCAATGTTTA
CTGCCATTTGCCAATAATTCTGAAAATAAAAAAGGATATATAATATTCAAAAACTGCATA
AAATGACATATTACAAAATCCCAAAGCCATTAATGCACAAAAGGGTGATCACACACACTT
TTAAAAGTGGAATCAATATTATGCAAGAGGATATTTTCTAAGTTTGCGAGCGCCGAAACA
TA----------------------------------------------------------
-----------------------
>MY5269_Hexurella_GuadalupeValley
-------GAAGC-------------------TTAAAAAAAAATGAAGTCCTAAAAAACAG
TCTTTTGTTTATTAACTTCACACTTTCAGTAACTGGCTGTTTTCCAATAAATTTAGCTTT
GAAGTTTTTCTTAATTTCCCATACACATAGGTGAACATTCACATTAATACAATGCATACC
TCTAAACAAAGCATTAGAATGAAATGTCTTATATTCTACACCATACTGCATACAATCACT
AGAAAATTAAACACTAGCTTGGTCTTACCTTCAATGACTGCATGTAAGATTTATGACAGC
TTAAATGTAAATAATGCCCACAGGACTGGACATGAACTCCACCTTCCCATCCAATGTTTA
CTGCCATTTGCCAATAATTCTGAAAATAAAAAAGGATATATAATATTCAAAAACTGCATA
AAATGACATATTACAAAAACCCAAAGCCATTAATGCACAGAAGACTGATCACACACACTT
TTAAAAGTGGAATCAATATTATGCAAGAGGATATTTTCTAAGTTTGAGAGTGCCCAAACA
TAAGTAGTGTTACTCCCACATGAAAGTTCGC-----------------------------
-----------------------
>MY5271_Hexurella_GuadalupeValley
ATAAACTGAAGT-------------------TTAAAAAAAAATGAAGTCCTAAAAAACAG
TCTTTTGTTTATTAACTTCACACTTTCAGTAACTGGCTGTTTTCCAATAAATTTAGCTTT
GAAATTTTTCTTAATTTCCCATACACATAGGTGAACATTCACATTAATACAATGCATACC
TCTAAACAAAGCATTAGAATGAAATGTCTTATATTCTACACCATACTGCATACAATCACT
AGAAAATTAAACACTAGCTTAGTCTTACCTTCAATGACTGCATGTAAGATTTATGACAGC
TTAAATGTAAATAATGCCCACAGGACTGGACATGAACTCCACCTTCCCATCCAATGTTTA
CTGCCATTTGCCAATAATTCTGAAAATAAAAAAGGATATATAATATTCAAAAACTGCATA
AAATGACATATTACAAAAACCCAAAGCCATTAATGCACAGAAGACTGATCACACACACTT
TTAAAAGTGGAATCAATATTATGCAAGAGGATATTTTCTAAGTTTGAGAGTGCCCAAACA
TAAGTAGTGTTACTCCCACATGAAAGTTCGCTTTATGGTTTTTCAGCTTTGTCTAAAGAT
ATTAATTAAAATAGGAAAAAAAA
>MY5276_Hexurella_SanPedro_Martir
--------------------------------------------------------ACAG
TCTTTTGTTTACGAACTTCACACTTTCAG--AACGGCTGTTTTCCAATAAATTTAGCTTT
GAAGTTTTTCTTAATTTCCCATACACATAGGTGAACATTCACATTAATACAATGCATACC
TCTAAACAAAGCATTTGAATGAAA-GTCTTATATTCTACACCATACTGCATGCAATCACT
AGAAAATTAAAAACTAGCTTAGTCTTACCTTCAAAGACTGCATGTAAGATTTATGACAGC
TTAAATGTAAATAATGCCCACAGGACTGGACATGTACTCCACCTTCCCATCCAATGTTTA
CTGCCATTTGCCAATAATTCTGAAAATAAAAAAGGATATATAATATTCAAAAACTGCATA
AAATGACATATTACAAAATCCCAAAGCCATTAAT-----GAAGGGTGATCACACAC-CTT
TTAAAAGTGGAATCAATATTATGCAAGAGGATATTTTC-AAGTTTGAGAGCGCCCAAAA-
-TAATAGTGTTACTCCCACATGAAAGTTTGCTTTATGGTTTTTCAGC-------------
-----------------------
>MY5277_Hexurella_SanPedro_Martir
ATAAACTGAAGCTTA--------------------AAAAAAATGAAGTCCTAAAAAACAG
TCTTTTGTTTACGAACTTCACACTTTCAGTAACCGGCTGTTTTCCAATAAATTTAGCTTT
GAAGTTTTTCTTAATTTCCCATACACATAGGTGAACATTCACATTAATACAATGCATACC
TCTAAACAAAGCATTTGAATGAAATGTCTTATATTCTACACCATACTGCATGCAATCACT
AGAAAATTAAAAACTAGCTTAGTCTTACCTTCAAAGACTGCATGTAAGATTTATGACAGC
TTAAATGTAAATAATGCCCACAGGACTGGACATGAACTCCACCTTCCCATCCAATGTTTA
CTGCCATTTGCCAATAATTCTGAAAATAAAAAAGGATATATAATATTCAAAAACTGCATA
AAATGACATATTACAAAATCCCAAAGCCATTAAT-----GAAGGGTGATCACACACGCTT
TTAAAAGTGGAATCAATATTATGCAAGAGGATATTTTCTAAGTTTGAGAGCGCCCAAAAA
TAAATAGTGTTACTCCCACATGAAAGTTTGCTTTATGGTTTTTCAGCTTTGTCTAAAGAT
ATTAATTAAAATAGGAAAAAAAA
>MY5280_Hexurella_ArroyoSalado
ATAACTTGAAGCTTACATAAAAAAAAGAAC-TGATGGGAAAATGAAGTCCTAAAAAACAG
TCCTTTGTTTATTAACTTCACACTTTCAGTAATTGGTTGTTTTCCAATAAATTTAGCTTT
GAAGTTTTTCTTAATTTCCCATACACATAGGTGAAAGTTCACATTAATACAATGCATACC
TCTAAACAAATCATTTGAATGAAATGTCTTATACTCCACAACATACTTCATACAATCACT
AGAAAATTAAATACCGGCTTAGTCTTACCTTCAATGACTGCATGTAAGATTTATGACAGC
TTAAATGTAAATAATGCCCACAGGACTGAACATGAACTCCACCTTCCCATCCAATGTTTA
CTGCCAATTGCCAATAATTCTGAAAACAAAAAAGGACAGACAATATTCAAAAACTGCATA
AAATAACATATTACAGAATCCCAAAGCCATTAATTCACAAAAGAGTGATCGTACAAACTT
TTAAAAGTGGAATCAATATTATGCAAGAGGATATTTTCTAAGTTTGAAAGTGACCAAACA
TAACTATTGTTACTTCCACATGAAAGTTCGCTTTGTGGTTTTAAAACTTTGTCTAAAGAT
ATCAATTAAAATACAGAAAAAAA
>MY5282_Hexurella_ArroyoSalado
ATAACTTGAAGCTTACATAAAAAAAAGAAC-TGATGGGAAAATGAAGTCCTAAAAAACAG
TCCTTTGTTTATTAACTTCACACTTTCAGTAATTGGTTGTTTTCCAATAAATTTAGCTTT
GAAGTTTTTCTTAATTTCCCATACACATAGGTGAAAGTTCACATTAATACAATGCATACC
TCTAAACAAATCATTTGAATGAAATGTCTTATACTCCACAACATACTTCATACAATCACT
AGAAAATTAAATACCGGCTTAGTCTTACCTTCAATGACTGCATGTAAGATTTATGACAGC
TTAAATGTAAATAATGCCCACAGGACTGAACATGAACTCCACCTTCCCATCCAATGTTTA
CTGCCAATTGCCAATAATTCTGAAAACAAAAAAGGACAGACAATATTCAAAAACTGCATA
AAATAACATATTACAGAATCCCAAAGCCATTAATTCACAAAAGAGTGATCGTACAAACTT
TTAAAAGTGGAATCAATATTATGCAAGAGGATATTTTCTAAGTTTGAAAGTGACCAAACA
TAACTATTGTTACTTCCACATGAAAGTTCGCTTTGTGGTTTTAAAACTTTGTCTAAAGAT
ATCAATTAAAATACAGAAAAAAA
>MY5286_Hrupicola_SweetwaterSpr_OrdMtn
ATAAATTGAAGTT------------------TAAAAAAAAATTGCAGTCCTAAAAAACAG
TCTTTTGTTTATGAACTTCACACTTTCAGTAATTGGTTGTTTTCCAATAAATTTAGCTTA
GAAGTTTATCTTAATTTCCCATACACATAGGTGAACGTTCACATTAATACAATGCATACC
TATAAACAAATCATTTGAATGAAATGTCTTATATTCTACACCACACTGCATACAATCACT
AGAAAATTAAATACTAGCTTAGTCTTACCTTCAATGACTGCATGTAAGATTTATGACAGC
TTAAATGTAAATAATGTCCACACGACTGAACATGAACTCCACCTTCCCATCCAATGTTTA
CTGCCATTTGCCAATAATTCTGAAAATAAAAAAGGACAGATAATATTCAAAAACGGCATA
AAATGACATATTACAGAATCCCAAAGCCATTAATCCACAGAAGAATGATAGCACAAACTT
TTAAAAGTGGAATTAATATTATGAAAGAGGATATTTTCTAAGTTTGAAAGTGCCCAAACA
TAACTAATGTTACTTCC--ATGAAAGTTTGCTTTATGGTTTTTCAGCTTTGTCTAAAGAT
ATCAATTAAAATAGGAAAAAAAA
>MY5287_Hrupicola_SweetwaterSpr_OrdMtn
ATAAATTGAAGTT------------------TAAAAAAAAATTGCAGTCCTAAAAAACAG
TCTTTTGTTTATGAACTTCACACTTTCAGTAATTGGTTGTTTTCCAATAAATTTAGCTTA
GAAGTTTATCTTAATTTCCCATACACATAGGTGAACGTTCACATTAATACAATGCATACC
TATAAACAAATCATTTGAATGAAATGTCTTATATTCTACACCACACTGCATACAATCACT
AGAAAATTAAATACTAGCTTAGTCTTACCTTCAATGACTGCATGTAAGATTTATGACAGC
TTAAATGTAAATAATGTCCACACGACTGAACATGAACTCCACCTTCCCATCCAATGTTTA
CTGCCATTTGCCAATAATTCTGAAAATAAAAAAGGACAGATAATATTCAAAAACGGCATA
AAATGACATATTACAGAATCCCAAAGCCATTAATCCACAGAAGAATGATAGCACAAACTT
TTAAAAGTGGAATTAATATTATGAAAGAGGATATTTTCTAAGTTTGAAAGTGCCCAAACA
TAACTAATGTTACTTCC--ATGAAAGTTTGCTTTATGGTTTTTCAGCTTTGTCTAAAGAT
ATCAATTAAAATAGGAAAAAAAA
>MY5288_Hrupicola_Deadman_Hills
ATAAATTGAAGT-------------------TTAAAAAAAATTGAAGTCCTAAAAAACAG
TCTTTTGTTTATAAACTTCACACTTTCAGTAATTGGCTGTTTTCCAATAAATTTAGCTTT
GAAGTTTTTCTTAATTTCCCATACACATAGGTGAACATTCACATTAATACAATGCATACC
TCTAAACAAATCATTTGAATGAAATGTCTTATATTCTACACCATACTGCATACAATCACT
AGAAAATTAATAACTAGTTTAGTCTTACTTTCAATGACTGCATGTAAGATTTATGACAGC
TTAAATGTAAATAATGTCCACAGGACTGAACATGAACTCCACCTTCCCATCCAATGTTTA
CTGCCATTTGCCAATAATTCTGAAAATAAAAAAGGACATATAATATTTAAAAACTGCATA
AAATGACATATTACAGAATCCCAAAGCCATTAATTCACAGAAGAGTGATCGCACAAACTT
CTAAAAGTGGAATTAATATTATGAAAGAGGATATTTTCTATGTTTGAAAGTGCCCAAACA
TAACCAGTGTTACTTCCACATGACAGTTTGCTTTATGGTTTTTCAGCTTTGTCTAAAGAT
ATCAATTAAAATAGAAAAAAGTA
>MY5289_Hrupicola_Deadman_Hills
------------------------------------------------------------
------------------------------------------------------------
--------------TTTCCCATACACATAGGTGAACATTCACATTAATACAATGCATACC
TCTAAACAAATCATTTGAATGAAATGTCTTATATTCTACACCATACTGCATACAATCACT
AGAAAATTAATAACTAGTTTAGTCTTACTTTCAATGACTGCATGTAAGATTTATGACAGC
TTAAATGTAAATAATGTCCACAGGACTGAACATGAACTCCACCTTCCCATCCAATGTTTA
CTGCCATTTGCCAATAATTCTGAAAATAAAAAAGGACATATAATATTTAAAAACTGCATA
AAATGACATATTACAGAATCCCAAAGCCATTAATTCACAGAAGAGTGATCGCACAAACTT
CTAAAAGTGGAATTAATATTATGAAAGAGGATATTTTCTATGTTTGAAAGTGCCCAAACA
TAACCAGTGTTACTTCCACATGAAAGTTTGCTTTATGGTTTTTCAGCTTTGTCTAAAGAT
ATCAATTAAAATAGAAAAAAGTA
>MY5309_Hapachea_JohnnyLyon_Hills
AGGAATTGAACCTTACACAAGAAAAAGGAAGCGGTGGGAAGATGAAGTCCTAAAAAACAG
TCTCTTGTTTATGAACTTCACACTTTCAGTAATTGGCTGTATTTCAATAAATTTAACTTT
GTAGTTTTTCTTAATTTCACATACACATAGGTGAACATTCACATTAATTCAATGCATACC
TCTAAACACATCATTTGAATGAAATGTCTTATATTCCACACCATACTGCATGCAATCACT
AGAAAAGGAAATATTGGTTTAGTCTTACCTTCAATGACTGCATGTAAGATTTATGACAGC
TTAAATGTAAATAATGCCCACAGGACTGAACATGAACTCCACCTTCCCATCCAATGTTTA
CTGCCATTTGCCAATAATTCTGAAAATAAAATAA---AAATACTATATAAAAAACGCATA
AAATGACATATTACAGAATCCCAAAGCCATTA-TCCACAGAAGAGTGATCATATAAGCTT
TTAAAAGTGGAATTAATATTATGCAAGAGGGCATTCTCAAATTTAGAATATATTTAAACA
TTACAGGAACAACCCCCTTTGGAGATCATGGAGAACAAGCACAGAACTATAACTAACAAG
ATCAGAGAAGATAATAGCAGAAA
>MY5310_Hexurella_AntelopeCyn_CerbatMtns
---------------------------------------AAATGAAGTCCTAAAAAAAAG
T-CTTTTTTTACGAACTTCACACTTTCAGTAATTGGCTGGTTTCCCATAAATTTAACTTT
GTAGTTCTTCTT-------AATACATATAAGTGAACATTCACATTAATACAATGCATACC
TGTAAGCACATCATTTAAATGAAATACCTTATATTCCACACTATACTGCATGCAATCACT
AGAAAAAGAAATATTGGCTTAGTCTTACCTTCAATGACTGCATGTAAGATTTATGACAGC
TTAAATGTAAATAATGCCCACAGGACTGAACATGAACTCCACCTTCCCATCCAATATTTA
CTGCCATTTGGCAATAATTCTGAAAATAAAAAAAGGTAGAAACTATTTAAAAACTGCATA
AAATGACATATAACAGAATCCGAAAGTCATTAATCTACGGAAGAGTGA------ACACTT
TGAAAAGTGGAATCA---------------ATATTTTCTAAATTTGAGAGTGCCGAAACA
TAACTAGCGTTACTTCCACATGAAACTTTGCTTTGTCGTGTTTAGTCTTTGTCTGAAAAT
ATCAACTAAAATTT-AAAAAGGA
>MY5311_Hexurella_AntelopeCyn_CerbatMtns
AGAAATTGAACCTTACATAAGAAAAAGGAAGCAATGGGAAAATGAAGTCCTAAAAAAAAG
T-CTTTTTTTACGAACTTCACACTTTCAGTAATTGGCTGGTTTCCCATAAATTTAACTTT
GTAGTTCTTCTT-------AATACATATAAGTGAACATTCACATTAATACAATGCATACC
TGTAAGCACATCATTTAAATGAAATACCTTATATTCCACACTATACTGCATGCAATCACT
AGAAAAAGAAATATTGGCTTAGTCTTACCTTCAATGACTGCATGTAAGATTTATGACAGC
TTAAATGTAAATAATGCCCACAGGACTGAACATGAACTCCACCTTCCCATCCAATATTTA
CTGCCATTTGGCAATAATTCTGAAAATAAAAAAAGGTAGAAACTATTTAAAAACTGCATA
AAATGACATATAACAGAATCCGAAAGTCATTAATCTACGGAAGAGTGA------ACACTT
TGAAAAGTGGAATCA---------------ATATTTTCTAAATTTGAGAGTGCCGAAACA
TAACTAGCGTTACTTCCACATGAAACTTTGCTTTGTCGTGTTTAGTCTTTGTCTGAAAAT
ATCAACTAAAATTT-AAAAAGGA
>MY5312_Hexurella_FoxCyn_MusicMtns
-----------------------AAAGGAAGCAATGGGAAAATGAAGTCCTAAAAAAAAG
T-CTTTTTTTACGAACTTCACACTTTCAGTAATTGGCTGGTTTCCCATAAATTTAACTTT
GTAGTTCTTCTT-------AATACATATAAGTGAACATTCACATTAATACAATGCATACC
TGTAAGCACATCATTTAAATGAAATACCTTATATTCCACACTATACTGCATGCAATCACT
AGAAAAAGAAATATTGGCTTAGTCTTACCTTCAATGACTGCATGTAAGATTTATGACAGC
TTAAATGTAAATAATGCCCACAGGACTGAACATGAACTCCACCTTCCCATCCAATATTTA
CTGCCATTTGGCAATAATTCTGAAAATAAAAAAAGGTAGAAACTATTTAAAAACTGCATA
AAATGACATATAACAGAATCCGAAAGTCATTAATCTACGGAAGAGTGA------ACACTT
TGAAAAGTGGAATCA---------------ATATTTTCTAAATTTGAGAGTGCCGAAACA
TAACTAGCGTTACTTCCACATGAAACTTTGCTTTGTCGTGTTTAGTCTTTGTCTGAAAAT
ATCAACTAAAATTT-AAAAAGGA
>MY5313_Hexurella_FoxCyn_MusicMtns
-----------------------------------------------TCCTAAAAAAAAG
T-CTTTTTTTACGAACTTCACACTTTCAGTAATTGGCTGGTTTCCCATAAATTTAACTTT
GTAGTTCTTCTT-------AATACATATAAGTGAACATTCACATTAATACAATGCATACC
TGTAAGCACATCATTTAAATGAAATACCTTATATTCCACACTATACTGCATGCAATCACT
AGAAAAAGAAATATTGGCTTAGTCTTACCTTCAATGACTGCATGTAAGATTTATGACAGC
TTAAATGTAAATAATGCCCACAGGACTGAACATGAACTCCACCTTCCCATCCAATATTTA
CTGCCATTTGGCAATAATTCTGAAAATAAAAAAAGGTAGAAACTATTTAAAAACTGCATA
AAATGACATATAACAGAATCCGAAAGTCATTAATCTACGGAAGAGTGA------ACACTT
TGAAAAGTGGAATCA---------------ATATTTTCTAAATTTGAGAGTGCCGAAACA
TAACTAGCGTTACTTCCACATGAAACTTTGCTTTGTCGTGTTTAGTCTTTGTCTGAAAAT
ATCAACTAAAATTT-AAAAAGGA
>MY5314_Hexurella_Grasshopper_BrushyMtn
AGAAATTGAAGCTTACATAAGAAAAAGGAAGCAATGGGAAAATGAAGTCCTATAAAAAAG
--TCTTTTTTATGAACTTCACACTTTCAGTAATTGGCTGGTTTCCCATAAATTCAACTTC
GTAGTTCTTCTT-------AATACATACAAGTGAACATTCACATTAATACAATGCATATC
TGTAAGCACATCATTTAAATGAAATACCTTATATTCCACACCATACTGCATGCAATCACT
AGAAAAAGAAATATTGGCTTAGTCTTACCTTCAATGACTGCATGTAAGATTTATGACAGC
TTAAATGCAAATAATGCCCACAGGACTGAACATGAACTCCACCTTCCCATCCAATATTTA
CTGCCATTTGGCAATAATTCTGAAAATAAAAAAAGGTAGAAACTATTTAAAAACTGCATA
AAATGACATATAACAG-ATCCGAAAGTCATTAATCTACAGAAGAGTGA------ACACTT
TGAAAAGTGGAATCA---------------ATATTTTCTAAATTTGAGAGTGCCAAAACA
TAACTAGCGTTACTTCCACATGAAACTTTGCTTTGTCGTGTTTAGTCTTTGTCTGAAAAT
ATCAACTAAAATTT-AAAAAGGA
>MY5315_Hexurella_WagonerRd_BradshawMtns
-GAAATTGAAGCTTACATAAGAAAAAGGAAGCAATGGGAAAATGAAGTCCTAAAAAAAAG
TCTTTTTTTTATGAACTTCACACTTTCAGTAATTGGCTGGTTTCCCATAAATTTAACTTT
GTAGTTCTTCTT-------AATACATATAAGTGAACATTCACATTAATACAATGCATACC
TGTTAGCACATCATTTAAATGAAAT--------------ACCATACTGCATGCAATCACT
AGAAAAAGAAATATTGGCTTAGTCTTACCTTCAATGACTGCATGTAAGATTTATGACAGC
TTAAATGTAAATAATGCCCACAGGACTGAACATGAACTCCACCTTCCCATCCAATATTTA
CTGCCATTTGGCAATAATTCTGAAAATAAAAAAAGGTAGAAACTATTTAAAAACTGCATA
AAATGACATATAACAGAATCCGAAAGTCATTAATCTACAGAAGAGTGA------ACACTT
TGAAAAGTGGAATCA---------------ATATTTTCTAAATTTGAGAGTGCCGAAACA
TAACTAGTGTTACTTCCACATGAAACTTTGCTTTGTTGTGTTTAGTCTTTGTCTGAAAAT
ATCAACTAAAATAT-AAAAAAAA
>MY5316_Hexurella_WagonerRd_BradshawMtns
AGAAATTGAAGCTTACATAAGAAAAAGGAAGCAATGGGAAAATGAAGTCCTAAAAAAAGG
--CTTTTTTTATGAACTTCACACTTTCAGTAATTGGCTGGTTTCCCATAAATTTAACTTT
GTAGTTCTTCTT-------AATACATATAAGTGAACATTCACATTAATACAATGCATACC
TGTTAGCACATCATTTAAATGAAATACCTTATATTCCACACCATACTGCATGCAATCACT
AGAAAAAGAAATATTGGCTTAGTCTTACCTTCAATGACTGCATGTAAGATTTATGACAGC
TTAAATGTAAATAATGCCCACAGGACTGAACATGAACTCCACCTTCCCATCCAATATTTA
CTGCCATTTGGCAATAATTCTGAAAATAAAAAAAGGTAGAAACTATTTAAAAACTGCATA
AAATGACATATAACAGAATCCGAAAGTCATTAATCTACAGAAGAGTGA------ACACTT
TGAAAAGTGGAATCA---------------ATATTTTCTAAATTTGAGAGTGCCGAAACA
TAACTAGTGTTACTTCCACATGAAACTTTGCTTTGTTGTGTTTAGTCTTTGTCTGAAAAT
ATCAACTAAAATAT-AAAAAAAA
>MY5317_Hrupicola_Cottonwood_SnYsidroMtns
------TGAAGCTTACATAAAAAAAAGTAG-CGATGGAAAAATGAAGTCCT-AAAAACAG
TCTTTTGTTTACAAGCTTCACACTTTCAATAATTGGCTGCTTTCCAATAAATTTAGCATT
GAAGTTTTTCTTAATTTCCCATACACATAGGTGAACATTCACATTAATACAATGCATACC
TCTAAACAAATCACTTGAATGAAATGTCTTATATTGTATTTAATTTTCTAGTATTTAACT
AGAAAATTAAATACCAGCTTTGTCTTACCTTCAATGACTGCATGTAAGATTTATGACAGC
TTAAATGTAAATAATGCCCACAGGACTGAACATGAACTCCACCTTCCCATCCAATGTTTA
CTGCCATTTGCCAATAATTCTGAAAATGAAAAAGGACAGATAATATTCAAAAACTGCATA
AAATGACATATTACAGAATCCCAAAGCCATTAATTCACAAAAGAGTGATGGTACACACTT
TTAAAAGTGAAATCAATGTTATGCAAGAGGATATTTTTTAAGTCTGAGAGTGCCCAAACA
TAACTATTGTTACTTCT-----AAACCATATTTTCCTGCTTTTAGAAAACAATTAATAAA
ATAAACTGAAAAAAGCAGAATGT
