# Supplementary material for: ﻿Species delimitation, biogeography, and natural history of dwarf funnel web spiders (Mygalomorphae, Hexurellidae, Hexurella) from the United States / Mexico borderlands
Source: Zookeys. 2023 Jun 14;1167:109–57. doi: 10.3897/zookeys.1167.103463 (PMC10285686; doi:10.3897/zookeys.1167.103463)
Supplement: Supplementary material 3 — Input matrices, analysis log files, and output tree files for nuclear and mitochondrial analyses [file zookeys-1167-109_article-103463__-s003.zip › uce-2001195.fasta]

>MY0059_Hapachea_SantaRitaMtns_MaderaCyn
AAATTTCACAAGTATGAGTAATTTTTCATTGTAACGGAAAGCATAAAAAAATTTATATCA
AAAGTAAAAATACATTTTTATTTTTGCCGGAACAGGAGACTGTAGTTAAATTTGGGAGTT
TTAAAGAATTACTAACAAACAGCAATAAAAACATTTCATTACAAAATACATTTAATACAT
ATCATATGCACATACCCAGATTCTTTCATGACACTTTTATCTCCACAGTCACACGCACCA
CCAGCTTGACTACGAAACATGTTGAAATCATGTTCTTCGTGGTTTCCTCTTAAAAAACAC
TCAGAACACAAGGACATACAGGGAGAAATACCACATGTTCGACAACGATAGGCAACAAAA
TTGGCAGTCCAAACGAGACCACACGTAGTAGCATTGTCATACCTTCTTACTGTAATATAT
ATAAAAAAGATCTCTTAGAAAGATGAAAACTCGCATTAACATAATTTTGAGGTGATATAA
ATGACATACAAAAAACACCTCA
>MY0139_Hexurella_SanDiego_Guatay
ATATTGAATACACATGAAAAATATCTGATACAGATACAAAATTTCAATACTTTTTTTTTG
AAAATATCATGATATTTATACCTATGCTGGAGTAAAAGAAAATAGTTCAATCTGAGAATT
TTAAACAATTACTGTAAAGCTGTAATAAAAACATTTCATTACAAAATATATTTAATACAT
ATCATAAGCACATACCCAGACTCTTTCATGACACTTTTATCTCCGCAGTCACATGCACCA
CCAGCTTGGCTACGAAACATGTTGAAATCATGTTCTTCATGGTTTCCTCTTAAAAAACAC
TCAGAACACAAGGACATACAAGGAGAAATACCACATGTTCGACATCGATAGGCTACAAAA
TTGGCAGTCCAAACGAGACCACATGTAGTAGCATTGTCATATCTTCTTACTGTAATAAAT
ATAAAAGTGATCTCTTAGAAAGATGAAAACCGGCATTAACATAATTTTGAAGTCTAGTAT
ACGGTGCTCTGTTTGCACTATA
>MY5053_Hexurella_ChiricahuaMtns_PriceCyn
AAATTTCATAAATATGAGTAATTTTTCATTGTAACGGAAAGCATAAATTTTTTTATATCA
AAAGTAAAAATACATTATTATTTTTGCCGGAACAGGAAACTGTAGTAAAATTTGGGAGTT
TTAAAGAATTACTAACAAGCAGTAATAAAAACATTTCATTACAAAATACATTTAATACAT
ATCATATGCACATACCCAGATTCTTTCATGACACTTTTATCTCCACAGTCACACGCACCA
CCAGCTTGACTACGAAACATGTTGAAATCATGTTCTTCGTGGTTTCCTCTTAAAAAACAC
TCAGAACACAAGGACATACAGGGAGAAATACCACATGTTCGACAACGATAGGCAACAAAA
TTGGCAGTCCAAACGAGACCACACGTAGTAGCATTGTCATATCTCCTTACTGTAATATAT
ATAAAAAAGATCTCTTAGAAAGATGAAAACTCGCATTAACATAATTTTGAGGTGATATAA
ATGACATACAAAAAACACCTCA
>MY5064_Hexurella_MuleMtns_Escabrosa
AAATTTCACAAATATGAGTAATTTTTCATTGTAACGGAAAGCATAAAAAATTTTATATCA
AAAGTAAAAATACATTATTATTTTTGCCGGAACGGGAGACTGTAGTAAAATTTGGGAGTT
TCAAAGAATTACTAACAAACAGTAATAAAAACATTTCATTACAAAATACATTTAATACAT
AT-ATATGCACATACCCAGATTCTTTCATGACACTTTTATCTCCACAGTCACACGCACCA
CCAGCTTGACTACGAAACATGTTGAAATCATGTTCTTCGTGGTTTCCTCTTAAAAAACAC
TCAGAACACAAGGACATACAAGGAGAAATACCACATGTTCGACAACGATAGGCAACAAAA
TTGGCAGTCCAAACGAGACCACACGTAGTAGCATTGTCATATCTTCTTACTGTAATATAT
ATAAAAAAGATCTCTTAGACTCTTAAAAACTTGCGTTAACATAATTTTGAGGTGATATAA
ATGACATACAAAAAACACCTCA
>MY5066_Hexurella_MuleMtns_Escabrosa
AAATTTCACAAATATGAGTAATTTTTCATTGTAACGGAAAGCATAAAAAATTTTATATCA
AAAGTAAAAATACATTATTATTTTTGCCGGAACGGGAGACTGTAGTAAAATTTGGGAGTT
TCAAAGAATTACTAACAAACAGTAATAAAAACATTTCATTACAAAATACATTTAATACAT
ATCATATGCACATACCCAGATTCTTTCATGACACTTTTATCTCCACAGTCACACGCACCA
CCAGCTTGACTACGAAACATGTTGAAATCATGTTCTTCGTGGTTTCCTCTTAAAAAACAC
TCAGAACACAAGGACATACAAGGAGAAATACCACATGTTCGACAACGATAGGCAACAAAA
TTGGCAGTCCAAACGAGACCACACGTAGTAGCATTGTCATATCTTCTTACTGTAATATAT
ATAAAAAAGATCTCTTAGAAAGATGAAAACTTGCGTTAACATAATTTTGAGGTGATATAA
ATGACATACAAAAAACACCTCA
>MY5071_Hexurella_SantaRitaMtns_AlisoSprings
AAATTTCACAAATATGAGTCATTTTTCATTGTAATGGAAAGCATAAAAAATTTTATATCA
AAAGTAAAAATACATTTTTATTTTTGCCGGAACGGGAGACTGTAGTTAAATTTCGGAGTT
TTAAAGAATTACTAACAAACAGCAATAAAAATATTTCATTACAAAATACATTTAATACAT
ATCATATGCACATACCCAGATTCTTTCATGACACTTTTATCTCCACAGTCACACGCACCA
CCAGCTTGACTACGAAACATGTTGAAATCATGTTCTTCGTGGTTTCCTCTTAAAAAACAC
TCAGAACACAAGGACATACAGGGAGAAATACCACATGTTCGACAACGATAGGCAACAAAA
TTGGCAGTCCAAACGAGACCACACGTAGTAGCATTGTCATATCTTCTTACTGTAATATAT
ATAAAAAAGATCTCTTAGAAAGATGAAAACTCGCATTAACATAATTTTGAGGTGATATAA
ATGACATACAAAAAACACCTCA
>MY5075_Hexurella_ChiricahuaMtns_CaveCrkCyn
AAATTTCACAAATATGAGTAATTTTTCATTGTAACGGAAAGCATAAAAAATTTTATATCA
AAAGTAAAAATACATTATTATTTTTGCAGGAACGGGAAACTGTAGTAAAATTTGGGAGTT
TTAAAGAATTACTAACAAACAGTAATAAAAACATTTCATTACAAAATACATTTAATACAT
ATCATATGCACATACCCAGATTCTTTCATGACACTTTTATCTCCACAGTCACATGCACCA
CCAGCTTGACTACGAAACATGTTGAAATCATGTTCTTCGTGGTTTCCTCTTAAAAAACAC
TCAGAACACAAGGACATACAGGGAGAAATACCACATGTTCGACAACGATAGGCAACAAAA
TTGGCAGTCCAAACGAGACCACACGTAGTAGCATTGTCATATCTCCTTACTGTAATATAT
ATAAAAAAGACCTCTTAGAAAGATGAAAACTCGCATTAGCATAATTTTGA-ATAATATAA
ATGACATACAAAAAACACCTCA
>MY5126_Hexurella_SantaCatalinaMtns_NuggetCyn
AAATTTCACAAATATGAGTAATTTTTCATTGTAACGAAAAGCATAAAAAATTTTATATCA
AAAGTAAAAATACACTTTTATTTTTGCCGGAACAGGAGACTGTAGTTAAATTTGGGAGTT
TTAAAGAATTACTAACAAACAGTTTTAAAAACATTTCCTTACAAAATACATTTAATACAT
ATCATATGCACATACCCAGATTCTTTCATGACACTTTTATCTCCACAGTCACACGCACCA
CCAGCTTGACTACGAAACATGTTGAAATCATGTTCTTCGTGGTTTCCTCTTAAAAAACAC
TCAGAACACAACGACATACAGGGAGAAATACCACATGTTCGACAACGATAGGCAACAAAA
TTGGCAGTCCAAACGAGACCACACGTAGTAGCATTGTCATATCTTCTTACTGTAATATAT
ATAAAAAAGATCTCTTAGAAAGATGAAAGCTCGCATTAACATAATTTTGAGGTGATATAA
ATGACATACAAAAAACACCTCA
>MY5127_Hexurella_WhetstoneMtns_FrenchJoeCyn
AAATCTTACAAATATGAG---ATTTTTCTTGTAACAGAAAGCATAAAAAATTTTATA-CA
AAAGTAAAAATACATTATTTTTTTTGCAGGAACGGGAGACTGCAGTTAAATTTGGGAGTT
TTAAAGAATTACTAACAAACAGTAATAAAAACATTTCATTACAAAATACATTTAATACAT
ATCATATGCACATACCCAGATTCTTTCATGACACTTTTATCTCCACAGTCACATGCACCA
CCAGCTTGACTACGAAACATGTTGAAATCATGTTCTTCGTGGTTTCCTCTTAAAAAACAC
TCAGAACACAAGGACATACAGGGAGAAATACCACATGTTCGACAACGATAGGCAACAAAA
TTGGCAGTCCAAACGAGAC--------------------------------------TAT
ATAAAAAAGATCTCTTAGAAAGATGAAAACTCGCATTAACATAATTTTGAGGTGATATAA
ATGACATACAAAAAACACCTCA
>MY5128_Hexurella_WhetstoneMtns_FrenchJoeCyn
------------------------------------------------------------
------------------------------------------------------------
------------------------------------------------------------
-TCATATGCACATACCCAGATTCTTTCATGACACTTTTATCTCCACAGTCACATGCACCA
CCAGCTTGACTACGAAACATGTTGAAATCATGTTCTTCGTGGTTTCCTCTTAAAAAACAC
TCAGAACACAAGGACATACAGGGAGAAATACCACATGTTCGACAACGATAGG--------
------------------------------------------------------------
------------------------------------------------------------
----------------------
>MY5132_Hexurella_PedregosaMtns_PruneCyn
AAATTTCACAAATATGAGTAATTTTTCATTGTAAAGGAAAACATAAAATTTTTTATATCA
AAAGTAAAATTACATTATTATTTTTGCCGGAACGGGAAACTGTAGTAAAATTTGGGAGTT
TTAAAGAATTACTAACAAACAGTAATAAAAACATTTCATTACAAAATACATTTAATACAT
ATCATAAGCACATACCCAGATTCTTTCATGACACTTTTATCTCCACAGTCACATGCACCA
CCAGCTTGACTACGAAACATGTTGAAATCATGTTCTTCGTGGTTTCCTCTTAAAAAACAC
TCAGAACACAAGGACATACAGGGAGAAATACCACATGTTCGACAACGATAGGCAACAAAA
TTGGCAGTCCAAACGAGACCACATGTAGTAGCATTGTCATATCTCCTTACTGTAATATAT
ATAAAAAAGATCTCTTAGAAAGATGAAAACTCGCATTAGCATAATTTTGAGGTGATATAA
ATGACATACAAAAAACCCCTCA
>MY5136_Hexurella_MiddlemarchCyn
AAATTTCACAAATATGAGTAATTTTTCATTGTAATGGAAAGCATAAAAAATTTTATATCA
AAAGTAAAAATACATTATTATTTTTGTCTGAACGGGAGACTGCAGTAAAATTTTGGAGTT
TTAAAGAATTACTAACAAACAGTAATAAAATCATTTCATTACAAAATACATTTAATACAT
ATCATATGCACATACCCAGATTCTTTCATGACACTTTTATCTCCACAGTCACACGCACCA
CCAGCTTGACTACGAAACATGTTGAAATCATGTTCTTCGTGGTTTCCTCTTAAAAAACAC
TCAGAACACAAGGACATACAGGGAGAAATACCACATGTTCGACAACGATAGGCAACAAAA
TTGGCAGTCCAAACGAGACCACACGTAGTAGCATTGTCATATCTTCTTACTGTAATATAT
ATAAAAAAGATCTCTTAGAAAGATGAAAACTCGCATTAACATAATTTTGAGGTGATATAA
ATGACATACAAAAAACACCTCA
>MY5147_Hexurella_DragoonMtns_NF_345A
AAATTTCACAAATATGAGTAATTTTTCATTTTAATGGAAAGCATAAAAAATTTTATATCA
AAAGTAAAAATACATTATTATTTTTGC-GGAACGGGAGACTGCAGTAAAATTTTGGAGTT
TTAAAGAATTACTAACAAACAGTAATAAAATCATTTCATTACAAAATACATTTAATACAT
ATCATATGCACATACCCAGATTCTTTCATGACACTTTTATCTCCACAGTCACACGCACCA
CCAGCTTGACTACGAAACATGTTGAAATCATGTTCTTCGTGGTTTCCTCTTAAAAAACAC
TCAGAACACAAGGACATACAGGGAGAAATACCACATGTTCGACAACGATAGGCAACAAAA
TTGGCAGTCCAAACGAGACCACACGTAGTAGCATTGTCATATCTTCTTACTGTAATATAT
ATAAAAAAGATCTCTTAGAAAGATGAAAACTCGCATTAACATAATTTTGAGGCGATATAA
ATGACATACAAAAAACACCTCA
>MY5154_Hexurella_SantaRitaMtns_AdobeCyn
AAATTTCACAAATATGAGTAATATTTCATTGTAACGGAAAGCATAAAAAATTTTATATCA
AAAGCAAAAATACATT-TTATTTTTGCCGGAACGGGAGACTGTAGTTAAATTTGGGAGTT
TTAAAGAATTACTAACAAACAGCAATAAAAACATTTCATTACAAAATAAATTTAATACAT
ATCATATGCACATACCCAGATTCTTTCATGACACTTTTATCTCCACAGTCACACGCACCA
CCAGCTTGACTACGAAACATGTTGAAATCATGTTCTTCGTGGTTTCCTCTTAAAAAACAC
TCAGAACACAAGGACATACAGGGAGAAATACCACATGTTCGACAACGATAGGCAACAAAA
TTGGCAGTCCAAACGAGACCACACGTAGTAGCATTGTCATATCTTCTTACTGTAATATAT
ATAAAAAAGATCTCTTAGAAAGATGAAAACTCGCATTAACATAATTTTGAGGTGATATAA
ATGACATACAAAAAACACCTCA
>MY5157_Hexurella_SantaCatalinaMtns_Redington
AAATTTCACAAATATGAGTAATTTTTCACTGTAACGGAAATCATAAAAAATTTTATATCA
AAAGTAAAAATACATTTTTATTTTTGCCAAAACGGGAGACTGCAGTTAAATTTGGGAGTT
TTAAAGAATTACTAACAAACAGTAATAAAAACATTGCATGACAAAATACATTTAATACAT
ATCATATGCACATACCCAGATTCTTTCATGACACTTTTATCTCCACAGTCACATGCACCA
CCAGCTTGACTACGAAACATGTTGAAATCGTGTTCTTCATGGTTTCCTCTTAAAAAACAC
TCAGAACACAAGGACATACAGGGAGAAATACCACATGTTCGACAACGATAGGCAACAAAA
TTGGCAGTCCAAACGAGACCACATGTAGTAGCATTGTCATATCTTCTTACTGTAATATAT
ATAAAAAAGATCTCTTAGAAAGATGAAAACTCGCATTAACATAATTTTGAGGTGATATAA
ATGACATAAAAAAAACACCTCA
>MY5164_Hrupicola_Temecula
------------------------------------------------------------
-------------------------------------AACAGTAATAA-----------T
TTAAATAAT--------AGCTGTAATAAAAACACTTTATTACAAAAGATATTTAATACAT
ATCATAACCACATACCCAGATTCTTTCATCACACTTTTATCTCCGCAGTCACATGCTCCA
CCAGCTTGGCTACGAAACATGTTGAAATCATGTTCTTCATGGTTTCCTCTTAAAAAACAC
TCAGAACACAAGGACATACA-GGAGAAATACCCAGT----CGCATCGATAGGCTACAAAA
TTG--CGTCCAA---CAGCCACAAGT-GTAGCATT-TCATA-------------------
------------------------------------------------------------
----------------------
>MY5165_Hrupicola_Temecula
------------------------------------------------------------
-------------------------------------GAAAATAGTTAAATCTGAGAATT
TTAAACAATTACTCTAAAGCTGTAATAAAAACACTTTATTACAAAAGATATTTAATACAT
ATCATAACCACATACCCAGATTCTTTCATCACACTTTTATCTCCGCAGTCACATGCTCCA
CCAGCTTGGCTACGAAACATGTTGAAATCATGTTCTTCATGGTTTCCTCTTAAAAAACAC
TCAGAACACAAGGACATACAAGGAGAAATACCGCATGTTCGACATCGATAGGCTACAAAA
TTGGCAGTCCAAACGAGACCACAAGTAGTAGCATTGTCATATCTTCTTACTGTAATAAAT
ATAAAAGTGATCTCTTAGGAAGATGAAAACTGGCAT------------------------
----------------------
>MY5175_Hapachea_HarshawRd_PatagoniaMtns
AAATTTCACAAATATGAGTAATTTTTCATTGTAACGGAAAGCATAAAAAATTTTATATCA
AAAGTAGAAATACATTTTTATTTTTGCCAGAACGGGAGACTGTAGTTAAATTTGGGAGTT
TTAAAGAATTACTAACAAACAGCAATAAAAACATTTCATTACAAAATACATTTAATACAT
ATCATATGCACATACCCAGATTCTTTCATGACACTTTTATCTCCACAGTCACACGCACCC
CCAGCTTGACTACGAAACATGTTGAAATCATGTTCTTCGTGGTTTCCTCTTAAAAAACAC
TCAGAACACAACGACATACAGGGAGAAATACCACATGTTCGACAACGATAGGCAACAAAA
TTGGCAGTCCAAACGAGACCACACGTAGTAGCATTGTCATATCTTCTTACTGTAATATAT
ATAAAAAAGATCTGTTAGAAAGATGAAAACTTGCATTAACAGAATTTTGAGGTGATATAA
ATGACATACAAAAAACACCTCA
>MY5180_Hapachea_MustrangPk_MustangMtns
AAATTTCACAAATATGAGTAATTTTTCATTGTAACGGAAAGCATAAAAAATTTTATATCA
AAAGTAAAAATACATTATTTTTTTTGCCTGAACAGGAGACTGTAGTTATATTTGGGAGTT
TT-AAGAATTACTAACAAACAGTAATTAAAACATTTCATTACAAAATATATTTAATACAT
ATCATATGCACATACCCAGATTCTTTCATGACACTTTTATCTCCACAGTCACACGCACCA
CCAGCTTGACTACGAAACATGTTGAAATCATGTTCTTCGTGGTTTCCTCTTAAAAAACAC
TCAGAACACAAGGACATACAGGGAGAAATACCACATGTTCGACAACGATAGGCAACAAAA
TTGGCAGTCCAAACGAGACCACACGTAGTAGCATTGTCATATCTTCTTACTGTAATATAT
ATAAAAAACATTTCTTAGAAAGATGAAAACTCGCATTAACATAATTTTGAGGTGATATAA
ATGACATACAAAAAACACCTCA
>MY5181_Hapachea_MustrangPk_MustangMtns
AAATTTCACAAATATGAGTAATTTTTCATTGTAACGGAAAGCATAAAAAATTTTATATCA
AAAGTAAAAATACATTATTTTTTTTGCCGGAACGGGAGACTGTAGTTAAATTTGGGAGTT
TTAGAGAATTACTAACAAACAGTAATTAAAACATTTCATTACAAAATATATTTAATACAT
ATCATACGCACATACCCAGATTCTTTCATGACACTTTTATCTCCACAGTCACACGCACCA
CCAGCTTGACTACGAAACATGTTGAAATCATGTTCTTCGTGGTTTCCTCTTAAAAAACAC
TCAGAACACAAGGACATACAGGGAGAAATACCACATGTTCGACAACGATAGGCAACAAAA
TTGGCAGTCCAAACGAGACCACACGTAGTAGCATTGTCATATCTTCTTACTGTAATATAT
ATAAAAAACATTTCTTAGAAAGATGAAAACTCGCATTAACATAATTTTGAGGTGATATAA
ATGACATACAAAAAACACCTCA
>MY5193_Hapachea_HarshawRd_PatagoniaMtns
AAATTTCACAAATATGAGTAATTTTTCATTGTAACGGAAAGCATAAAAAATTTTATATCA
AAAGTAGAAATACATTTTTATTTCTGCCAGAACGGGAGACTGTAGTTAAATTTGGGAGTT
TTAAAGAATTACTAACAAACAGCAATAAAAACATTTCATTACAAAATACATTTAATACAT
ATCATATGCACATACCCAGATTCTTTCATGACACTTTTATCTCCACAGTCACACGCACCC
CCAGCTTGACTACGAAACATGTTGAAATCATGTTCTTCGTGGTTTCCTCTTAAAAAACAC
TCAGAACACAAGGACATACAGGGAGAAATACCACATGTTCGACAACGATAGGCAACAAAA
TTGGCAGTCCAAACGAGACCACACGTAGTAGCATTGTCATATCTTCTTACTGTAATATAT
ATAAAAAAGATCTCTTAGAAAGATGAAAACTCGCATTAACAGAATTTTGAGGTGATATAA
ATGACATACAAAAAACACCTCA
>MY5194_Hapachea_Ordsummit_MtOrd
------------------------------------------------------------
-----ATGACCATATTTATACATATGCTGGAGTAAAAAAAAATAGTTAAATTTGAGAATT
TCAAAGAATTATTGGCAAACAGTAATAAAAACACCTCAATCCAAAATACATTTAATACAT
ATCTTACACACATACCCTGATTCTTTCATGACACTTTTATCTCCGCAGTCACATGCACCA
CCAGCTTGACTACGAAACATGTTGAAATCATGTTCTTCATGGTTTCCTCTTAAAAAACAC
TCAGAACACAAGGACATACAGGGAGAAATACCACATGTTCGACAACGATAGGCAACAAAA
TTGGCAGTCCAAACAGACCA--CAGTAGTAGCATTGTCATATCTTCTTACTGTAATAAAT
ATAAAAGTGATCTCTTAGAAAAATGAAAACTCACAATAACATAAATTTGAAGTGAAATAA
ATGACATGCAAAAAACACCTCA
>MY5195_Hapachea_Ordsummit_MtOrd
------------------------------------------------------------
-------------------------------------AAAAATAGTTAAATTTGAGAATT
TCAAAGAATTATTGGCAAACAGTAATAAAAACACCTCAATCCAAAATACATTTAATACAT
ATCTTACACACATACCCTGATTCTTTCATGACACTTTTATCTCC-CAGTCACATGCACCA
CCAGCTTGACTACGAAACATGTTGAAATCATGTTCTTCATGGTTTCCTCTTAAAAAACAC
TCAGAACACAAGGACATACAGGGAGAAATACCACATGTTCGACAACGATAGGCAACAAAA
TTGGCAGTCCAAACAAGACC----------------------------------------
------------------------------------------------------------
----------------------
>MY5266_Hencina_CerroBolla
ATATTGAATACACATGAAAAATATCTGATGTGGATACAAAATTTAAATACTTTTTTTTTG
AAAATATCACGATATTTATACCTATACTGGAGTAAAAGAAAATAGTTAAATAGGAGAATT
TTAAACAATTACTGCCAAACAGTAATCAAAACATTTCATTACAAAATATATTTAATACAT
ATCATAAGCACATACCCAGATTCTTTCATGACACTTTTATCGCCGCAGTCACATGCACCA
CCGGCTTGGCTGCGAAACATGTTGAAATCATGTTCTTCATGGTTTCCTCTTAAAAAACAC
TCAGAACACAAGGACATACAAGGAGAAATACCACATGTTCGACATCGATAGGCTACGAAA
TTGGCAGTCCAAACAAGACCACACGTAGTAGCATTGTCATATCGTCTTACTGTAAGAAAT
ATAAAAGTGACCTCTTAGCAAGATAAAAACTGGCATTGACATAATTTTGAAGTCTAGTAT
ACAGTGCCCCATTTGCACCATA
>MY5267_Hencina_CerroBolla
ATATTGAATACACATGAAAAATATCTGATGTGGATACAAAATTTAAATACTTTTTTTTTG
AAAATATCACGATATTTATACCTATACTGGAGTAAAAGAAAATAGTTAAATAGGAGAATT
TTAAACAATTACTGCCAAACAGTAATCAAAACATTTCATTACAAAATATATTTAATACAT
ATCATAAGCACATACCCAGATTCTTTCATGACACTTTTATCGCCGCAGTCACATGCACCA
CCGGCTTGGCTGCGAAACATGTTGAAATCATGTTCTTCATGGTTTCCTCTTAAAAAACAC
TCAGAACACAAGGACATACAAGGAGAAATACCACATGTTCGACATCGATAGGCTACGAAA
TTGGCAGTCCAAACAAGACCACACGTAGTAGCATTGTCATATCGTCTTACTGTAATAAAT
ATAAAAGTGACCTCTTAGCAAGATAAAAACTGGCATTGACATAATTTTGAAGTCTAGTAT
ACAGTGCCCCATTTGCACCATA
>MY5269_Hexurella_GuadalupeValley
ATATTGAATACACATGAAAAATATCTTATGTGGATACAAAATTTAAATACTTTTTTTTTG
AAAATATCATCATATTTATACCTATGCCGGAGTAAAAGAAAATAGTTAAATAGGAGAATT
TTAAACAATTACTGCCAAACAGTAATCAAAACATTTCATTACAAAATATATTTAATACAT
ATCATAAGCACATACCCAGATTCTTTCATGACACTTTTATCTCCGCAGTCACATGCACCA
CCGGCTTGGCTGCGAAACATGTTGAAATCATGTTCTTCATGGTTTCCTCTTAAAAAACAC
TCAGAACACAAGGACATACAAGGAGAAATACCACATGTTCGACATCGATAGGCTACGAAA
TTGGCAGTCCAAACAAGACCACACGTAGTAGCATTGTCATATCTTCTTACTGTAATAAAT
ATAAAAGTGACCTCTTAGCAAGATAAAAACT-GCATTGACATAATTTTGAAGTCTAGTAT
ACAGTGCCCCATTTGCACCATA
>MY5271_Hexurella_GuadalupeValley
ATATTGAATACACATGAAAAATATCTTATGTGGATACAAAATTTAAATACTTTTTTTTTG
AAAATATCATCATATTTATACCTATGCCGGAGTAAAAGAAAATAGTTAAATAGGAGAATT
TTAAACAATTACTGCCAAACAGTAATCAAAACATTTCATTACAAAATATATTTAATACAT
ATCATAAGCACATACCCAGATTCTTTCATGACACTTTTATCTCCGCAGTCACATGCACCA
CCGGCTTGGCTGCGAAACATGTTGAAATCATGTTCTTCATGGTTTCCTCTTAAAAAACAC
TCAGAACACAAGGACATACAAGGAGAAATACCACATGTTCGACATCGATAGGCTACGAAA
TTGGCAGTCCAAACAAGACCACACGTAGTAGCATTGTCATATCTTCTTACTGTAATAAAT
ATAAAAGTGACCTCTTAGCAAGATAAAAACTGGCATTGACATAATTTTGAAGTCTAGTAT
ACAGTGCCCCATTTGCACCATA
>MY5276_Hexurella_SanPedro_Martir
ATATTGAATACACATGAAAAATATCTGATGTGGATACCAAATTTAAATACTTTTTTTTTG
AAAATATCACGATATTTATACCTATGCTGGAGTAAAAAAAAATAGTTAAAAAGGAGAATT
TTAAATAATTACTGCCAAACAGTAATCAAAACATTTCATTACAAAATATATTTAATGCAT
ATCATAAGCACATACCCAGATTCTTTCATGACACTTTTATCTCCGCAGTCACATGCACCA
CCGGCTTGGCTGCGAAACATGTTGAAATCATGTTCTTCATGGTTTCCTCTCAAAAAACAC
TCAGAACACAAGGACATACAAGGAGAAATACCACATGTTCGACATCGATAGGCTACGAAA
TTGGCAGTCCAAACAAGACCACACGTAGTAGCATTGTCATATCTTCTTACTGTAATAAAT
ATAAAAGTGACCTCTTAGCAAGATAAAAACTGGCATTGACATAATTTTGAAGTCTAGTAT
ACAGTGCCCCATTTGCACCATA
>MY5277_Hexurella_SanPedro_Martir
ATATTGAATACACATGAAAAATATCTGATGTGGATACCAAATTTAAATACTTTTTTTTTG
AAAATATCACGATATTTATACCTATGCTGGAGTAAAAAAAAATAGTTAAAAAGGAGAATT
TTAAATAATTACTGCCAAACAGTAATCAAAACATTTCATTACAAAATATATTTAATGCAT
ATCATAAGCACATACCCAGATTCTTTCATGACACTTTTATCTCCGCAGTCACATGCACCA
CCGGCTTGGCTGCGAAACATGTTGAAATCATGTTCTTCATGGTTTCCTCTCAAAAAACAC
TCAGAACACAAGGACATACAAGGAGAAATACCACATGTTCGACATCGATAGGCTACGAAA
TTGGCAGTCCAAACAAGACCACACGTAGTAGCATTGTCATATCTTCTTACTGTAATAAAT
ATAAAAGTGACCTCTTAGCAAGATAAAAACTGGCATTGACATAATTTTGAAGTCTAGTAT
ACAGTGCCCCATTTGCACCATA
>MY5280_Hexurella_ArroyoSalado
ATATTGAATATACATGAAAAATATCTGATATGGATACAAAATTTCAATACTTTTTTTTTG
AAAATATCATGACATTTATACCTATACTGGAGTAAAAGAAAATAGTTAAATCTGAGAATT
TTAAACAATTACTGTAAAACAGTAATAAAAACATTTCATTACAAAATATATTTAATACAT
ATCATATGTACATACCCAGATTCTTTCATGACACTTTTATCTCCACAGTCACATGCACCA
CCAGCTTGGCTACGAAACATGTTGAAATCATGTTCTTCATGGTTTCCTCTTAAAAAACAC
TCAGAACACAAGGACATACAAGGAGAAATACCACATGTTCGACATCGATAGGCTACAAAA
TTGGCAGTCCAAACGAGACCACACGTAGTAGCATTGTCATATCTTCTTACTGTAATAAAT
ATAAAAGTGACCTCTCAGAAAGATGAAAACTGGCATTAACATAATTTTAATGTCTAGTAT
ACGGTGCCCCGTTTACACCATA
>MY5282_Hexurella_ArroyoSalado
ATATTGAATATACATGAAAAATATCTGATATGGATACAAAATTTCAATACTTTTTTTTTG
AAGATATCGTGACATTTATACCTATACTGGAGTAAAAGAAAATAGTTAAATCTGAGAATT
TTAAACAATTACTGTAAAACAGTAATAAAAACATTTCATTACAAAATATATTTAATACAT
ATCATATGTACATACCCAGATTCTTTCATGACACTTTTATCTCCACAGTCACATGCACCA
CCAGCTTGGCTACGAAACATGTTGAAATCATGTTCTTCATGGTTTCCTCTTAAAAAACAC
TCAGAACACAAGGACATACAAGGAGAAATACCACATGTTCGACATCGATAGGCTACAAAA
TTGGCAGTCCAAACGAGACCACACGTAGTAGCATTGTCATATCTTCTTACTGTAATAAAT
ATAAAAGTGACCTCTCAGAAAGATGAAAACTGGCATTAACATAATTTTAATGTCTAGTAT
ACGGTGCCCCGTTTACACCATA
>MY5286_Hrupicola_SweetwaterSpr_OrdMtn
ATAAAAGACTAATGTCACAAATCACTTATTTCACTGAAA-----TAAAAATTTCATCCCA
AATCTATTATTACACCACT-----------AAAAGCAAAGTAAAACGAAATACACGACTT
AC----TATTACTCAATAACAGTACTAAAAACATTTCATTACAAAATATATTTAATACAT
ATCATGAGCACATACCCAGATTCTTTCATGACACTTTTATCTCCGCAATCACATGCACCA
CCAGCTTGGCTACGAAACATGTTGAAATCATGTTCTTCATGGTTTCCTCTTAAAAAACAC
TCAGAACACAAGGACATACAAGGAGAAATACCACATGTTCGACATCGATAGGCTACAAAA
TTGGCAATCCAAACGAGACCACACGTAGTAGCATTGTCATATCTTCTTACTGTAATAAAT
ATAAAAGTGACCTCTTAGAAAGATGAAAACTGGTATTAACATAATTTTGAAGTCTAGTAT
ACAATGCTTCATTTGCACCATA
>MY5287_Hrupicola_SweetwaterSpr_OrdMtn
ATAAAAGACTAATGTCACAAATCACTTATTTCACTGAAA-----TAAAAATTTCATCCCA
AATCTATTATTACACCACT-----------AAAAGCAAAGTAAAACGAAATACACGACTT
AC----TATTACTCAATAACAGTACTAAAAACATTTCATTACAAAATATATTTAATACAT
ATCATGAGCACATACCCAGATTCTTTCATGACACTTTTATCTCCGCAATCACATGCACCA
CCAGCTTGGCTACGAAACATGTTGAAATCATGTTCTTCATGGTTTCCTCTTAAAAAACAC
TCAGAACACAAGGACATACAAGGAGAAATACCACATGTTCGACATCGATAGGCTACAAAA
TTGGCAATCCAAACGAGACCACACGTAGTAGCATTGTCATATCTTCTTACTGTAATAAAT
ATAAAAGTGACCTCTTAGAAAGATGAAAACTGGTATTAACATAATTTTGAAGTCTAGTAT
ACAAT-----------------
>MY5288_Hrupicola_Deadman_Hills
ATATTGAATACACGTGAAAAATACCTGATATGGACACAAAATTTCAGTACTTTTTTTTTG
AAAATATCATGATATTTATACCTATGCTGGAGTAAAAGAAAATAGTTAAATCTGAGAATT
TTAAACAATTACTGTAAAACAGTAATAAAAACACTTCATTACGAAATATATTTAATACAT
GTCAGCAGCACATACCCAGATTCTTTCATGACACTTTTATCTCCGCAGTCACATGCACCA
CCAGCTTGGCTACGAAACATGTTGAAATCATGTTCTTCGTGGTTTCCTCTTAAAAAACAC
TCAGAACACAAGGACATACAAGGAGAAATACCACATGTTCGACATCGATAGGCTACAAAA
TTGGCAGTCCAAACGAGACCACACGTAGTAGCATTGTCATATCTTCTTACTGCAATAAAT
AAAAAAGTGACCTCTTAGAAAGATGAAAACTGGCATTAACATAATTTTGAAGTCTAGTAT
ATGGTGCCCTGTTTGCACCATA
>MY5289_Hrupicola_Deadman_Hills
ATATTGAATACACGTGAAAAATACCTGATATGGACACAAAATTTCAGTACTTTTTTTTTG
AAAATATCATGATATTTATACCTATGCTGGAGTAAAAGAAAATAGTTAAATCTGAGAATT
TTAAACAATTACTGTAAAACAGTAATAAAAACACTTCATTACGAAATATATTTAATACAT
GTCAGAAGCACATACCCAGATTCTTTCATGACACTTTTATCTCCGCAGTCACATGCACCA
CCAGCTTGGCTACGAAACATGTTGAAATCATGTTCTTCGTGGTTTCCTCTTAAAAAACAC
TCAGAACACAAGGACATACAAGGAGAAATACCACATGTTCGACATCGATAGGCTACAAAA
TTGGCAGTCCAAACGAGACCACACGTAGTAGCATTGTCATATCTTCTTACTGCAATAAAT
AAAAAAGTGACCTCTTAGAAAGATGAAAACTGGCATTAACATAATTTTGA-GTCTAGTAT
ACGGTG----------------
>MY5309_Hapachea_JohnnyLyon_Hills
----TTAGGAATTCCTAAAATTTTTTTACTGTAAC-------------------------
-------------------------------------TACAACAGCTTGCACTTTTAATT
TTAAACATTTTTTTAAATTCAACGACTTGAATTCCATGTCTCCATTTTTTTTTCAATCAT
ATCATATGCACATACCCAGATTCTTTCATGACACTTTTATCTCCACAGTCACACGCACCA
CCAGCTTGACTACGAAACATGTTGAAATCATGTTCTTCGTGGTTTCCTCTTAAAAAACAC
TCAGAACACAAGGACATACAGGGAGAAATACCACATGTTCGACAACGATAGGCAACAAAA
TTGGCAGTCCAAACGAGACCACACGTAGTAGCATTGTCATATCTTCTTACTGTAATATAT
ATAAAAAAGATCTCTTAGAAAGATGAAAACTCGCATTAACATAATTTTGAGGTGATATAA
ATGACATACAAAAAAACCCTCA
>MY5311_Hexurella_AntelopeCyn_CerbatMtns
------------------------------------------------------------
-------------------------------------AAAAATAGTTAAATTTGAGAATT
TCAAAGAATTATTGCCAAACAGTAATAAAAACACTTCAATGCAAAATACATTTAATACAT
ATCATACGCACATACCCTGATTCTTTCATGACACTTTTATCTCCGCAGTCACATGCACCA
CCAGCTTGACTACGAAACATGTTGAAATCATGTTCTTCATGGTTTCCTCTTAAAAAACAC
TCAGAACACAAGGACATACAGGGAGAAATACCACATGTTCGACAACGATAGGCAACAAAA
TTGGCAGTCCAAACAAGACCACATGTAGTAGCATTATCATATCTTCTTACTGTAATAAAT
ATAAAAGTGATCTCTTAGAAAAATGAAAACTCACATTAACATAAATTTGAAGTGAAATAA
ATGACATACAAAA---------
>MY5312_Hexurella_FoxCyn_MusicMtns
------------------------------------------------------------
---------------------------------------AAATAGTTAAATTTGAGAATT
TCAAAGAATTATTGCCAAACAGTAATAAAAACACTTCAATGCAAAATACATTTAATACAT
ATCATACGCACATACCCTGATTCTTTCATGACACTTTTATCTCCGCAGTCACATGCACCA
CCAGCTTGACTACGAAACATGTTGAAATCATGTTCTTCATGGTTTCCTCTTAAAAAACAC
TCAGAACACAAGGACATACAGGGAGAAATACCACATGTTCGACAACGATAGGCAACAAAA
TTGGCAGTCCAAACAAGACCACATGTAGTAGCATTGTCATATCTTCTTACTGTAATAAAT
ATAAAAGTGAT-------------------------------------------------
----------------------
>MY5313_Hexurella_FoxCyn_MusicMtns
------------------------------------------------------------
--------------------------------------AAAATAGTTAAATTTGAGAATT
TCAAAGAATTATTG---------------------------CC-----------------
-TCATACGCACATACCCTGATTCTTTCATGACACTTTTATCTCCGCAGTCACATGCACCA
CCAGCTTGACTACGAAACATGTTGAAATCATGTTCTTCATGGTTTCCTCTTAAAAAACAC
TCAGAACACAAGGACATACAGGGAGAAATACCA---------------------------
------------------------------------------------------------
------------------------------------------------------------
----------------------
>MY5314_Hexurella_Grasshopper_BrushyMtn
------------------------------------------------------------
------------------------------------------------------------
-----------------------------------------CAAAATACATTTAATACAT
ATCATACGCACATACCCTGATTCTTTCATGACACTTTTATCTCCGCAGTCACATGCACCA
CCAGCTTGACTACGAAACATGTTGAAATCATGTTCTTCATGGTTTCCTCTTAAAAAACAC
TCAGAACACAAGGACATACAGGGAGAAATACCACATGTTCGACAACGATAGGC-------
TTGGCAGTCCAAACAAGACCACATGTAGTAGCATTGTCATATCTTCTTACTGTAATAA--
------------------------------------------------------------
----------------------
>MY5315_Hexurella_WagonerRd_BradshawMtns
ATATTGAATACACATAAAAAATATCTGATATGGATACAAAATGTCAATAC--TTTTTTTG
AAAATATGACCATATTTATACATATGCT-GAGTAAAAAAAAATAGTTAAATTTGAGAATT
TCAAAGAATTATTGCCAAACAGTAATAAAAACACTTCAATCCAAAATACATTTAATACAT
ATCATACACACATACCCTGATTCCTTCATGACACTTTTATCTCCGCAGTCACATGCACCA
CCAGCTTGACTACGAAACATGTTGAAATCATGTTCTTCATGGTTTCCTCTTAAAAAACAC
TCAGAACACAAGGACATACAGGGAGAAATACCACATGTTCGACAACGATAGGCAACAAAA
TTGGCAGTCCAAACAAGACCACATGTAGTAGCATTGTCATATCTTCTTACTGTAATAAAT
ATAAAAGTGATCTCTTAGAAAAATGAAAACTCACAATAACATAAATTTGAAGTGAAATAA
ATGAC-----------------
>MY5317_Hrupicola_Cottonwood_SnYsidroMtns
ATATTGAATACACATGAAAAATATCTGATATGGATACAAAATTTCAATACTTTTCTTTTG
AAAATATCATGATATTTATACCTATGCTGGAGTAAAAGAAAATAGTTAAATCTGAGAATT
TTAAACAATTACTGTAAAGCTGTAATAAAAACATTTCATTACAAAATATATTTAATACAT
ATCATAAGCACATACCCAGATTCTTTCATGACACTTTTATCTCCGCAGTCACATGCACCA
CCAGCTTGGCTACGAAACATGTTAAAATCATGTTCTTCATGGTTTCCTCTTAAAAAACAC
TCAGAACACAAGGACATACAAGGAGAAATACCACATGTTCGACATCGATAGGCTACAAAA
TTGGCAGTCCAAACGAGACCACACGTAGTAGCATTGTCATATCTTCTTACTGTAATAAAT
AT----------------------------------------------------------
----------------------
