# Supplementary material for: ﻿Species delimitation, biogeography, and natural history of dwarf funnel web spiders (Mygalomorphae, Hexurellidae, Hexurella) from the United States / Mexico borderlands
Source: Zookeys. 2023 Jun 14;1167:109–57. doi: 10.3897/zookeys.1167.103463 (PMC10285686; doi:10.3897/zookeys.1167.103463)
Supplement: Supplementary material 3 — Input matrices, analysis log files, and output tree files for nuclear and mitochondrial analyses [file zookeys-1167-109_article-103463__-s003.zip › uce-2001245.fasta]

>MY0059_Hapachea_SantaRitaMtns_MaderaCyn
ACAATTAGTTTACTCTTCTTCCTTTACTGTTATATTTTCTACTCCTCAGAAGAC--ACTT
ATAGACATTATTTATGACATATTACCTAAGACTTCTCTAAAGATTCAATGTTGTAGAACC
TTTCACAACACTGTCACTTGACAAGATTAGAAGAGTTGTGCAATTTTGTATGCAACCTAC
ATAAGTTCCTAACTACTGGAACTCACAACCTTATAAAAATAAGGAATATGAAAAGTCTCA
ACATAAATTCAATACATACCTGTCGCCTTTGGGTTATCTAAGCTTTTTCCCTTATAAATA
CTATTTATGTCCAATGCAACATACTTCGACTTTCCTTTCTCCCCCTTTGCATTTAACCCC
GAAACTGTAGACATGCTGATCAGAAGAAGTCATTGAGTATATAGCAATGCACCCAGGGAA
CGGTCCGCTCCCTACAAACAAAAGAAAATTTGTAACAAAATTCACAAGAATTTCACTGAA
TAACAAAAACATTGCCTAATTAAAAAAAAATTAAATTTAAAGCAATAAAGTTGTGTTACA
TATATGTATTACATACTGATCTTGAGTTTGAAGATTTTCAAT-GAGGTGTGAGCAGGTCA
GTAAACAAAAGTAAGGTGAGAACACTGATCACTAAAAATTCAGAGTCCCTAAGGGGAATT
GTTTTTCTTGAAAATTCAGCCTGCCATCCATTTGTTTTTCCGAGTGAGTGGAATTTGTAA
AAAAAAACTAGGTACTACATCTCTTTTCCAATATGACTTAAGCAAATCCTTAAAAACAAC
AACCTTGGGATAAAAAGTTGGTGTTTTAAACTGACAAAATAAATTCTCTAAAACTTTTAC
ATAAACTGA
>MY0139_Hexurella_SanDiego_Guatay
AGCACTAACCAGATCTTCATATGTTAATAAAATCTTCTTTATATCTCAGAAGATACACTT
ACAGACAGTATTTATGACATATTACCCAAGACTTCTCTAAACATTCTATGTCATAGAACC
TTTCATAACACTGTCACTTGACAAAATTAGAAGAGAAGTACAACTTCGTTTACAACTTAC
ATAACTTCCCAACTATTGGAACTCAAAACCTTATAAAAATACGGAATATATA--GTCTTG
ACATAAATTTCATACATACCTGTCGCCTTTGGGTTATCTAAGCTTTTTCCCTTATAAATA
CTATTTATGTCCAATGCAACATACTTCGACTTTCCTTTCTCCCCCTTTGCATTTAACCCC
GAAACTGTAGACATGCTGATCAGAAGAAGTCATTGAGTATATAGCAATGCACCCAGGGAA
CGGTCCGCTCCCTATAAACAAAAGAAGATTTGTAACAAAATTCTCAAGAATTTTACTGAA
T--------------------GCAGAAAAATTAAATTTAAATCAA-CAAATTATGTTACA
CATACGTATCACATGCTGATCTTGAGTTTGAAGATTTTAATTAGAGGTGCGAACAGATGA
GTAAACAATAGCAAGATGAGAGCAGAGCCCTCTAAAAATTCAGGGTCTGCATTGAGAATT
TTTTTCCTTGAAAACTCAGCATGCTATCAATTTGTTCTTTCCAGGTAACGGAATTTGT--
TAAAAAATTAGGTGCTACATCTTTTTTCCAATATTGCTTAAGCAAATCATTAACAAAAAA
AAATTTGCCAT-AAAAGTTAGTGGTTTAAATTGACAAAAGAATCTCTT--AACCTTTAAC
ATAAACTGA
>MY5053_Hexurella_ChiricahuaMtns_PriceCyn
ACAATTAGCTTACTCTTCTTCCTTTACTGTCATATTTTCTACTCCTCAGAAGACACACTT
AGAGATATTATTTATGACGCATTACCTAAGACTTCTCTAAACATTCAATGTCGTAGAACC
TTTCACAACACTGTCACTTGACAAGATTAGAAGAGTAGTGCAATTTTGTATGCAACCTAC
ATAACTTTCTAACTACTGGAACTCACAGCCTTATAAAAATAAGGAATATGAAAAGGCTCA
ACATAAATTTCATACATACCTGTCGCCTTTGGGTTATCTAAGCTTTTTCCCTTATAAATA
CTATTTATGTCCAATGCAACATACTTCGACTTTCCTTTCTCCCCCTTTGCATTTAACCCC
GAAACTGTAGACATGCTGATCAGAAGAAGTCATTGAGTATATAGCAATGCACCCAGGGAA
CGGTCCGCTCCCTACAAACAAAAGAAAATTTGTAACAAAATTCACAAGAATTTCACTGAA
TAACAAAAACATCGCCTAATTAAAAAAAAATTAAATTTAAAGC---AAAGTTGTGTTACA
TATATGTATTACATACTGATCTTAAGTTTGAAGATTTTCAGT-GAGGTGTGAGCAGGTCA
GTAAACAAAAGCAAGATGAGAACACAGCCCACTAAAAATTCAGGGTCCCTAAGGGGAATT
GTTCTTCTTGAAAATTCAGCATGCCATCCATTTGTTTTTCTGAGTGAATGGAATTTGTAA
AAACAAACTAGGTAC-----CTCTTTTCCAATATGACTTAAGCAAATCCTTAATAACAAC
AACCTTGGGATAAAAAGTTAGTGTTTTAAACTGACAAAATAAATTCTCTAAACCTTTTAC
ATAAACTGA
>MY5057_Hexurella_ChiricahuaMtns_PriceCyn
------------------------------------------------------------
------------------------------------------------------------
------------------------------------------------------------
------------------------------------------------------------
--------------------------------GTTATCTAA-CTTTTTCCCTTATAAATA
CTATTTATGTCCAATGCAACATACTTCGACTTTCCTTTCTCCCCCTTTGCATTTAACCCC
GAAACTGTAGACATGCTGATCAGAAGAAGTCATTGAGTATATAGCAATGCACCCAGGGAA
CGGTCCGCTCCCTACAAACAAAAGAAAATTTGTAACAAAATTCACAAGAATTTCACTGAA
------------------------------------------------------------
------------------------------------------------------------
------------------------------------------------------------
------------------------------------------------------------
------------------------------------------------------------
------------------------------------------------------------
---------
>MY5064_Hexurella_MuleMtns_Escabrosa
ACAATTAGCTTACTCTTCTTCCTTTACTGTTATATTTTCTACTCCTCAGAAGACACACTT
ATAGACATTATTTATGACATATTACCTAAGACTTCTCTTAACATTCAATGTCATAGAACC
TTTCACAATACTGTCACTTAACAAGATTAGAAGAGTAGTGCAATTTTGTATGCAACCTAC
AAAACTTCCTAACTACTGGAACTCACAACCTTATAAAAATAAGGAATATGAAAAG--TCA
ACATAAATTTCATACATACCTGTCGCCTTTGGGTTATCTAAGCTTTTTCCCTTATAAATA
CTATTTATGTCCAATGCAACATACTTCGACTTTCCTTTCTCCCCCTTTGCATTTAACCCC
GAAACTGTAGACATGCTGATCAGAAGAAGTCATTGAGTATATAGCAATGCACCCAGGGAA
CGGTCCGCTCCCTACAAACAAAAGAAAATTTGTAACAAAATTCACATGAATTTCACTGAA
TGACAAAAACATTGCCCAATTAAAAAAAAATTAAATTTAAAGCAATGAAGTTGTGTTACA
TATATGTATTACATACTGATCTTGAGTATGAAGATTTTCAAT-CAGGTGTGAGCAGGTCA
GTAAACAAAAGCAAGATGAGAACAGAGCCCACTAAAAATTCAGGGTCCCTAAGGGGAATT
GTTTTTCTTGAAAATTCAGCATGCCATCCATTTGTTTTTCTGAGTGAATGGAATTTGTAA
AAAAAAAATAGGTACTACATCTCTTTTCCAATATGACTTAAGCAAATCCTTAAAAAGAAC
AACCTTGGGATAAAAAGGTAGTGTTTTAAACCGACAAAATAAATTCTTTAAACTTTTTAC
ATAAACTGA
>MY5071_Hexurella_SantaRitaMtns_AlisoSprings
ACAATTAGTTTACTCTTCTTCCTTTACTGTTATATTTTCTACTCCTCAGAAGACACACTT
ATAGACATTATTTATGACATATTACCTAAGACTTCTCTAAAGATTCAATGTTGTAGAACC
TTTCACAACACTGTCACTTGACAAAATTAGAAGAGTAGTGCAATTTTGTATGCAACCTAC
ATAACTTCCTAACTACTGGAACTCACAACCTTATAAAAATAAGGAATATGAAAAGTCTCA
ACATAAATTTAATACATACCTGTCGCCTTCGGGTTATCTAAGCTTTTTCCCTTATAAATA
CTATTTATGTCCAATGCAACATACTTCGACTTTCCTTTCTCCCCCTTTGCATTTAACCCC
GAAACTGTAGACATGCTGATCAGAAGAAGTCATTGAGTATATAGCAATGCACCCAGGGAA
CGGTCCGCTCCCTACAAACAAAAGAAAATTTGTAACAAAATTCACAAGAATTTCACTGAA
TAACAAAAACATTGCCTAATTAAAAAAAAATTAAATTTAAAGCAATAAAGTTGTGTTACA
TATATGTATTACATACTGATCTTGAGTTTGAAGATTTTTAAT-GAGGTGTGAGCAGGTCA
GTAAACAAAAGTAAGATGAGAACACTGATCACTAAAAATTCAGAGTCCCTAAGGGGAATT
GTTTTTCTTGAAAATTCAGCCTGCCATCCATTTGTTATTCTGAGTGAATGGAATTTGTAA
AAAAAAACTAGGTACTACATCTCTTTTCCAATATGACTTAAGCAAATCCTTAAAAACAAC
AACCTTGGGATAAAAAGTTGGTGTTTTAAACTGACAAAATAAATTCTCTAAAACTTTTAC
ATAAACTGA
>MY5075_Hexurella_ChiricahuaMtns_CaveCrkCyn
ACAATTAGCTTACTCTTCTTCCTTTACTGTTATATTTTCTACTCCTCAGAAGACACACTT
AGAGATATTATTTATGACATATTACCTAAGACTTCTCTAAACATTCAATGTCGTAGAACC
TTTCACAACACTGTCCCTTGACAAGATTAGAAGAGTAGTGCAATTTAGTATGCAACCTAC
ATAACTTTCTAACTACTGGAACTCACAACCTTATAGAAATAAGGAATATGAAAAGTCTCA
ACATAAACTTCATACATACCTGTCGCCTTTGGGTTATCTAAGCTTTTTCCCTTATAAATA
CTATTTATGTCCAATGCAACATACTTCGACTTTCCTTTCTCCCCCTTTGCATTTAACCCC
GAAACTGTAGACATGCTGATCAGAAGAAGTCATTGAGTATATAGCAATGCACCCAGGGAA
CGGTCCGCTCCCTACAAACAAAAGAAAATTTGTAACAAAATTCACAAGAACTTCACTGAA
TAACAAAAACATCGCCTAATTAAAAAAAAATTTAATTTAAAGC---AAAGTTGTGTTACA
TATATTTATTACATACTGATCTTGAGTTTGACGATTTTCAGT-GAGGTGTGAGCAGGTCA
GTAAACAAAAGCAAGATGAGAACAGAGCCCACTAAAAATTCAAGGTCACTAAGGGGAATT
GTTTTTCTTGAAAATTCAGCATGCCATCCATTTGTTTTTCTGAGTTAATGGAATTTGTAA
AAAAAAACTAGGTACTACATCTCTTTTCCAATATGACTTAAGCAAATCCTTAATAACAAC
AACCTTGGGATAAAAAGTTAGTGTTTTAAACTGACAAAATAAATTCTCTAAACCTTTTAC
ATAAACTGA
>MY5126_Hexurella_SantaCatalinaMtns_NuggetCyn
ACAATTAGCTTACTCTTCTTCCTTTACTGTTATATTTTCTACTCCTCAGAAGACACACTT
ATAGACATTATTTATGACATATTACCTAAGACTTCTCTAAAGATTCAATGTCGTAGAAAC
TTTCACAACACTGTCACTTGACAAGATTAGAAGAGTAGTGCAATTTTGTATGCAACTTAC
A--------TAACTACTGGAACTC---ACCTTATAAAAATAAGGAATATGAAAAGTCTCA
ACATAAATTTCATACATACCTGTCGCTTTTGGGTTATCTAAGCTTTTTCCCTTATAAATA
CTATTTATGTCCAATGCAACATACTTCGACTTTCCTTTCTCCCCCTTTGCATTTAACCCC
GAAACTGTAGACATGCTGATCAGAAGAAGTCATTGAGTATATAGCAATGCACCCAGGGAA
CGGTCCGCTCCCTACAAACAAAAGAAAATTTGTAACAAAATTCACAAGAATTTCAGTGAA
TAAC-AAAACATTGCCTAATT-AAAAAAAATTTAATTTAAAGCAATAAAGTTGTGTTACA
TATATGTATTACATACTGATCTTGAGTTTGAAGATTTTCAAT-GAGGTGTGAGCAGGTCA
GTAAACAAAAGTAAGATGAGAACACTGATCACTAAAAATTCACGGTCCCTAAGGGGAACT
GTTTTTCTTGAAAATTTAGCATGCCATCCATTTGTTTTTCTGAGTGAATGGAATCTGTAA
AAAAAAA-------CTATA----------------ACTTAAGCAAATCCTTAAAAAAAAA
AACCTTGGGATAAAAAGTTGGTGTTTTAAACTGACAAAATAAATTCTCGAAAACTTTTAC
ATAAACTGA
>MY5128_Hexurella_WhetstoneMtns_FrenchJoeCyn
------------------------------------------------------------
------------------------------------------------------------
------------------------------------------------------------
------------------------------------------------------------
--------------CATACCTGT--GCCTTGGGTTATCTAA-CTTTTTCCTTTATAAATA
CTATTTATGTCCAGTGCAACATACTTCG-CTTTCCTTTCTCCGCCTTTGCATTT-ACCCC
GAAACTGTAGACATGCTGATCAGAAGAAGTCATTGAGTATA-AGCAATGCACCCAGGGAA
CGGTCCGCTCCCTACAAACAAAAGAA-ATTTGTAACAAAATTCACAAGAATTTCACTGAA
TAACAAAAACATTGCCTAATTAAAAAA------AATTTAAAGCAATAAAGTTG-------
------------------------------------------------------------
------------------------------------------------------------
------------------------------------------------------------
------------------------------------------------------------
------------------------------------------------------------
---------
>MY5131_Hexurella_PedregosaMtns_PruneCyn
ACAATTAGCTTACTCTTCTTCTTTTACTGTCATATTTTCTACTCCTTAGAAGACACACTT
AGAGATATTATTTATGACACATTACCTAAGACTTCTCTAAACATTCAATGTCGTAGAACC
TTTCAAAACACTGTCACTTGACAAGATTAGAAGAGTAGTGCAATTTTGTATGCAACTTAC
ATAACTTTCTAACTACTGGAACTCACAACCTTATAAAAATAAGGAATATGAAAAGTCTCA
ACATAAATTTCATACATACCTGTCGCCTTTGGGTTATCTAAGCTTTTTCCCTTATAAATA
CTATTTATGTCCAATGCAACATACTTCGACTTTCCTTTCTCCCCCTTTGCATTTAACCCC
GAAACTGTAGACATGCTGATCAGAAGAAGTCATTGAGTATATAGCAATGCACCCAGGGAA
CGGTCCGCTCCCTACAAACAAAAGAAAATTTGTAACAAAATTCACAAGAATTTCACTGAA
TAACAAAAACATAGCCTAATTAAAAAAAAATTAAATTTAAAGC---AAAGTTGTGTTACA
TATATGTATTACATACTGATCTTGAGTTTGAAGATTTTCAGT-GAGGTGTG---AGGTCA
GTAAACAAAAGCAAGATGAGAAC-------ACTAAAAATTCAGGGTCCCTAAGGGGAATT
GTTTTTCTTGAAGATTCAGCATGACATCCATTTGTTTTTCTGAGTGAATGGAATTTGTAA
AAAAAAACTAGGTACTACATCTCTTTTCCAATACGACTTAAGCAAATCCTTA-AAATAAC
AACCTTGGGATAAAAAGTTAGTGTTTTAAACTCACAAAATAAATTCTCTAAACCTTTTAC
ATAAACTGA
>MY5132_Hexurella_PedregosaMtns_PruneCyn
ACAATTAGCTTACTCTTCTTCTTTTACTGTCATATTTTCTACTCCTTAGAAGACACACTT
AGAGATATTATTTATGACACATTACCTAAGACTTCTCTAAACATTCAATGTCGTAGAACC
TTTCAAAACACTGTCACTTGACAAGATTAGAAGAGTAGTGCAATTTTGTATGCAACTTAC
ATAACTTTCTAACTACTGGAACTCACAACCTTATAAAAATAAGGAATATGAAAAGTCTCA
ACATAAATTTCATACATACCTGTCGCCTTTGGGTTATCTAAGCTTTTTCCCTTATAAATA
CTATTTATGTCCAATGCAACATACTTCGACTTTCCTTTCTCCCCCTTTGCATTTAACCCC
GAAACTGTAGACATGCTGATCAGAAGAAGTCATTGAGTATATAGCAATGCACCCAGGGAA
CGGTCCGCTCCCTACAAACAAAAGAAAATTTGTAACAAAATTCACAAGAATTTCACTGAA
TAACAAAAACATAGCCTAATTAAAAAAAAATTAAATTTAAAGC---AAAGTTGTGTTACA
TATATGTATTACATACTGATCTTGAGTTTGAAGATTTTCAGT-GAGGTGTG---AGGTCA
GTAAACAAAAGCAAGATGAGAAC-------ACTAAAAATTCAGGGTCCCTAAGGGGAATT
GTTTTTCTTGAAGATTCAGCATGACATCCATTTGTTTTTCTGAGTGAATGGAATTTGTAA
AAAAAAACTAGGTACTACATCTCTTTTCCAATACGACTTAAGCAAATCCTTA-AAATAAC
AACCTTGGGATAAAAAGTTAGTGTTTTAAACTCACAAAATAAATTCTCTAAACCTTTTAC
ATAAACTGA
>MY5136_Hexurella_MiddlemarchCyn
AAGAACACCCAATTCTTTATTTTCCACTTTTTTAATTTTTATCTTTCAGTTAAAGTGTTA
ATTATTAATATTTTCTACTTATCACTGAAAATAAATAAAAACTTTCTCTAACAAAGAAAC
TTTTAAAGCATTGACCC-----AAAATTTTGTATGTGAACGGTTTATGTATGCAACCTAC
AAAACTTCCTAACTACTGGAACTCACAACCTTATAAAAATAAGGAATATGAAAAGTCTCA
ACA--AATTTCATACATACCTGTCGCCTTTGGGTTATCTAAACTTTTTCCCTTATAAATA
CTATTTATGTCCAATGCAACATACTTCGACTTTCCTTTCTCCCCCTTTGCATTTAACCCC
GAAACTGTAGACATGCTGATCAGAAGAAGTCATTGAGTATATAGCAATGCACCCAGGGAA
CGGTCCGCTCCCTACAAACAAAAGAAAATTTGTAACAAAATTCACAAGTATTACACTGTA
TAACAAAAACATTGCCTAATTAAAAAAAAATTAAATTTAAAGCAATAAAGTTGTGTTACA
TATATGTATTACATACTGATCTTGAGTTTGAAGATTTTTAAT-GAGGTGTGAGAAGGTCA
GTAAGCAAAAGCAAGATGAGAACAGAGCCCACTAAAAATTCAAGGTCCCTAAGGGGAAGT
GTTTTTCTTGAAAATTCAGCATGCCATCCATTTGTTTTTCTGAGTGAATGGAATTTTTTA
AAAAAAACTAGGTACTACATCTCTTTTCCAATATGACTTAAGCAAATCCTTAAAAAAAAA
AACCTTCGGATAAAAAGTTAGTGTTTTAAACTGACAAAATAAATTCTCTAAAACTTTTAC
ATAAACTGA
>MY5147_Hexurella_DragoonMtns_NF_345A
ACAATTAGCTTACTCTTCTCCCTTTACTGTTACATTTTCTACTCCTCAGAAGACACACTT
ATAGACATTATTTATGACATATTACCTAAGACTTCTCTAAACATTCAATGTCATAGAACC
TTTCACAACACTGTCACTTAACAAGATTAGAAGAGTAGTGCAATTTTGTATGCAACCTAC
ATAACTTCCTAACTACTGAAACTCACAACCTTATAAAAATAAGGAATATGAAAAGTCTCA
ACA--AATTTCATACATACCTGTCGCCTTTGGGTTATCTAAACTTTTTCCCTTATAAATA
CTATTTATGTCCAATGCAACATACTTCGACTTTCCTTTCTCCCCCTTTGCATTTAACCCC
GAAACTGTAGACATGCTGATCAGAAGAAGTCATTGAGTATATAGCAATGCACCCAGGGAA
CGGTCCGCTCCCTACAAACAAAAGAAGATTTGTAACAAAATTCACAAGAATTTCACTGTA
TAACAAAAACATTGCCTAATTAAAACAAAATTAAATTTAAAGCAATAAAGTTGTGTTACA
TATATGTATTACATACTGATCTTGAGTTTGAAGATTTTTAAT-AAGGTGTGAGAAGGTCA
GTAAGCAAAAGCAAGATGAGAACAGAGTCCACTAAAAATTCAAGGTCCTTAAGGGGAATT
GTTTTTCTTGAAAATTCAGCATGCCATCCACTTGTTTTTCTGAGTGAATGGAATTTTTTA
AAAAAAATTAGGTACTACATCTCTTTTTTAATATGACTTAAGCAAATCCTTAAAAACAAC
AACATTGGGATAAAAAGTTAGTGTTTTAAACTGACAAAATAAATTCTCTAAAAC--TTAC
ATAAACTGA
>MY5154_Hexurella_SantaRitaMtns_AdobeCyn
ACAATTAGCTTACTCTTCTTCCTTTACTGTTATATTTTCTACTCCTCAGAAGACACACTT
ATAGACATTATTTATGACATATTACCTAAGACTTCTCTAAAGATTCAATGTCGTAGAACC
TTTCACAACACTGTCACTTGACAAGATTAGAAGAGTAGTGCAATTTTGCATGCAACCTAC
ATAACTTCCTAACTACTGGAACTCACAACCTTATAAAAATAAGGAATATGAAAAGTCTCA
ACATAAATTTCATACATACCTGTCGCCTTTGGGTTATCTAAGCTTTTTCCCTTATAAATA
CTATTTATGTCCAATGCAACATACTTCGACTTTCCTTTCTCCCCCTTTGCATTTAACCCC
GAAACTGTAGACATGCTGATCAGAAGAAGTCATTGAGTATATAGCAATGCACCCAGGGAA
CGGTCCGCTCCCTACAAACAAAAGAAAATTTGTAACAAAATTCACAAGAATTTCACTAAA
TAACAAAAACATTGCCTAATT-AAAAAATTTTAAATTTAAAGC---AAAGTTGTGTTACA
TATATGTATTACATAATGATCTTGTGTTTGAAGATTTTCAAT-GAGGTGTGAGCAGGTCA
GTAAACAAAAGCAAGATGAGAACAGGGCCCACTAAAAATTCAGGGTCCCTAAGGGGAATT
GTTTTTCTTGAAAATTCAGCATGCTATCCATTTGTTTTTCTGAGTGAATGGATTTTGTAA
AAAAAAACTAGGTACTACATCTCTTTTCCAATATGACTTAAGCAAATCCTTAAAAACAAC
AACCTTGGGATAAAAAGTTGGTGTTTTAATCTGACAAAATAAATTCTCTAAAACTTTTAC
ATAAACTGA
>MY5157_Hexurella_SantaCatalinaMtns_Redington
ACAATTAGCTTACTCTTCTTCCTTTACTGTTATATTTTCTACTCCTCAGAAGACACACTT
ATAGACATTATTTATGACATATTACCTAAGACTTCTCTAAAGATTCAATGTCGTAGAACT
TTTCACAACACTGTCACTTGACAAGATTAGAAGAGTAGTGCAATTTTGTATGCAACCTAC
ATAACTTCCTAACTACTGGAACTCACAACCTTATAAAAATAAGGAATATGAAAAGTCTCA
ACATAAATTTCATACATACCTGTCGCCTTTGGGTTATCTAAGCTTTTTCCCTTATAAATA
CTATTTATGTCCAATGCAACATACTTCGACTTTCCTTTCTCCCCCTTTGCATTTAACCCC
GAAACTGTAGACATGCTGATCAGAAGAAGTCATTGAGTATATAGCAATGCACCCAGGGAA
CGGTCCGCTCCCTACAAACAAAAGAAAATTTGTAACAAAATTCACAAGAATTTCAGTGAA
TAACAAAAACATTGCCTAATTAAAAAAAAATTAAATTTAAAGCAATAAAGTTGTGTTACA
TATATGTATTACATACTGATCTTGAGTTTGAAGATTTTCAAT-GAGGTGTGAGCAGGTCA
GTAAACAAAAGTAAGATGAGAACACTGATCACTAAAAATTCACTGTCCCTAAGGAGAACT
GTTTTTCTTGAAAATTCAGCATGCCATCCATTTGTTTTTCTGAATGAATGGAATTTGT-A
AAAAAAACTAGGTACTAAATCTCTTTTCCAATATGACTTAAGCAAATCCTTAAAAAAAAC
AACCTTGGGATAAAAAGTTGGTGTTTTAAACTGACAAAATAAATTCTCTAAAACTTTTAT
ATAAACTGA
>MY5164_Hrupicola_Temecula
---------------------------------------------TCAGAAGATACACTT
ACAGACAGTATTTATGACATTTTACCCAAGACTTCTCTAAACATTCTATGTCATAGAACT
TTTCACAACACTGTCACTTGACAAGATTAGAAGAGAAGTACAACTTCATTTACAACTTAC
ATAACTTCCCAACTACTGGAACTCAAAACCTTTTAAAAATACGGAATATATAAAGTCTCA
ACATAAATTTCATACATACCTGTCGCCTTTGGGTTATCTAAGCTTTTTCCCTTATAAATA
CTATTTATGTCCAATGCAACATACTTCGACTTTCCTTTCTCCCCCTTTGCATTTAACCCC
GAAACTGTAGACATGCTGATCAGAAGAAGTCATTGAGTATATAGCAATGCACCCAGGGAA
CGGTCCGCTCCCTATAAACAAAAGAAGATTTGTAACAAAATTCTCAATAA----------
-----------------AATCATTTAAAAATTAAATTTAAAACAA-CAAATTATGTTACA
CATATGTATCACATGCTGATCTTGAGTTTGTAGATTTTAAATAGAGGTGCAAACAGGTGA
GTAAACAATAGCAAGATGAGAGCAGAGCTCTCTAAAAATTCAGGGTCTGCATGGAGAATC
TTTTTCCTTGAATACTCAGCATGCTATTGTTTTGTTCTCTTCAGGTAACGGAATGTGT--
TAGAAAATTAGGTGCTACATATTTTTTCCAATATTGCTCAAGCAAATCATTAAG--AAAA
AACTTTGCCAT-AAAAGTTAGTGGTTTAAATTGACAAAAGAATCTCTCT-----------
---------
>MY5165_Hrupicola_Temecula
AGCACTAACCAGATCTTCATATGTTAATAAAATCTTCTTTATATCTCAGAAGATACACTT
ACAGACAGTATTTATGACATTTTACCCAAGACTTCTCTAAACATTCTATGTCATAGAACT
TTTCACAACACTGTCACTTGACAAGATTAGAAGAGAAGTACAACTTCATTTACAACTTAC
ATAACTTCCCAACTACTGGAACTCAAAACCTTTTAAAAATACGGAATATATAAAGTCTCA
ACATAAATTTCATACATACCTGTCGCCTTTGGGTTATCTAAGCTTTTTCCCTTATAAATA
CTATTTATGTCCAATGCAACATACTTCGACTTTCCTTTCTCCCCCTTTGCATTTAACCCC
GAAACTGTAGACATGCTGATCAGAAGAAGTCATTGAGTATATAGCAATGCACCCAGGGAA
CGGTCCGCTCCCTATAAACAAAAGAAGATTTGTAACAAAATTCTCAATAA----------
-----------------AATCATTTAAAAATTAAATTTAAAACAA-CAAATTATGTTACA
CATATGTATCACATGCTGATCTTGAGTTTGTAGATTTTAAATAGAGGTGCAAACAGGTGA
GTAAACAATAGCAAGATGAGAGCAGAGCTCTCTAAAAATTCAGGGTCTGCATGGAGAATC
TTTTTCCTTGAATACTCAGCATGCTATTGTTTTGTTCTCTTCAGGTAACGGAATGTGT--
TAGAAAATTAGGTGCTACATATTTTTTCCAATATTGCTCAAGCAAATCATTAAG--AAAA
AACTTTGCCAT-AAAAGTTAGTGGTTTAAATTGACAAAAGAATCTCTCTTAACCTTTAAC
ATAAACTGA
>MY5175_Hapachea_HarshawRd_PatagoniaMtns
ACAATTAGCTTACTCTTCTTCCTTTACTGTTATATTTTCTACTCCTCAGAAGACACACTT
ATAGACATTATTTATGACATATTACCTAAGACTTCTCTAAAGATTCAATGTCGTAGAACC
TTTCAGAACACTTTCACTTGACAAGATCAGAAGAGTAGTGCAATTTTGTATGCAACCTAC
ATAACTTCCTAACTACTGGAACTCACAACCTTATAAAAATAAGGAATATGAAAAGTCTCA
ACATAAATTTCATACATACCTGTCGCCTTTGGGTTATCTAAGCTTTTTCCCTTATAAATA
CTATTTATGTCCAATGCAACATACTTCGACTTTCCTTTCTCCCCCTTTGCATTTAACCCC
GAAACTGTAGACATGCTGATCAGAAGAAGTCATTGAGTATATAGCAATGCACCCAGGGAA
CGGTCCGCTCCCTACAAACAAAAGAAAATTTGTAACAAAATTCACAAGAATTTTACTGAA
TAACAAAAACATTGCGTAATTAAAAAAAAATTAAATTTAAAGCAATAAAGTTGTGTTACA
TATATGTATTACATACTGATTTTGAGTTTGAAGTTTTTCAAT-GAGGTGTGAGCAGGTCA
GTAAACAAAAGTAAGATGAGAACACTGATCACTAAAAATTCAGGGTCCCTAAGGGGAATT
GTTTTTCTTGAAAATTCAGCCTGCCATCCATTTGTTTTTCCGAGTGAATGGAATTTGTAA
AAAAAAACTAGGTACTACATCTCTTTTCCAATATGACTTAAGCAAATCCTTAAAAAAACC
AACCTTGGGATAAAAAGTTGGTGTTTTAAACTGACAAAATAAATTCTCTAAAACTTTTAC
ATAAACTGA
>MY5180_Hapachea_MustrangPk_MustangMtns
ACAATTAGCTTACTCTTCTTCCTTTACTGTTATATTTTCTACTCCTCAGAAGACACACTT
ATAGACATTATATATGACATATTACCTAAGACTTCTCTAAACATTCAATGTCGTAGAACC
--TCACAACACTGTCACTTGACAAGATTAGTAGATTAGTGCAATTTTGTATGCAACCTAC
ATAACTACCTAACTACTGGAACTCACAACCTTATAAAAATAAGAAATATGAAAAGTCTCA
ACATAAATTTCATACATACCTGTCGCCTTTGGGTTATCTAAGCTTTTTCCCTTATAAATA
CTATTTATGTCCAATGCAACATACTTCGACTTTCCTTTCTCCCCCTTTGCATTTAACCCC
GAAACTGTAGACATGCTGATCAGAAGAAGTCATTGAGTATATAGCAATGCACCCAGGGAA
CGGTCCGCTCCCTACAAACAAAAGAAAATTTGTAACAAAATTCACAAGAATTTCACTAAA
TAACAAAAACATTGCCTAATTAAAAAAAAATTAAATTTAAAGCAATAAAGTTGTGCTACA
TATGTGTATTATACACTGATCTTGAGTTTGAAGATTTTCAAT-GAAGTGTGAGCAGGTCA
GTAAACAAAAGCAAGATGAGAACAGAGCCCACTAAAAATTCAGGGTCCCTAAGGGGAATT
GTTTTTCTTGAAAATTCAGCATGCCATCCATTTGTTTTTCTGAGTGAATGGAATTTGTAA
AAAAAAACTAGGTACTACATCTCTTTTCCAATATGAC--AAGCAAATCCTTA-AAAAAAA
AACCTTGGGATAAAAAGATAGTGTTTTAAACTGACAAAATAAATTCTCTAAACCTTTTAC
ATAAACTGA
>MY5181_Hapachea_MustrangPk_MustangMtns
ACAATTAGCTTACTCTTCTTCCTTTACTG---TATTTTCTACTC-TCAGAAGACACACTT
ATAGACATTATATATGACATATTACCTAAGACTTCTCTAAACATTCAATGTCGTAGAACC
--TCACAACACTGTCACTTGACAAGATTAGTAGATTAGTGCAATTTTGTATGCAACCTAC
ATAACTACCTAACTACTGGAACTCACAACCTTATAAAAATAAGAAATATGAAAAGTCTCA
ACATAAATTTCATACATACCTGTCGCCTTTGGGTTATCTAAGCTTTTTCCCTTATAAATA
CTATTTATGTCCAATGCAACATACTTCGACTTTCCTTTCTCCCCCTTTGCATTTAACCCC
GAAACTGTAGACATGCTGATCAGAAGAAGTCATTGAGTATATAGCAATGCACCCAGGGAA
CGGTCCGCTCCCTACAAACAAAAGAAAATTTGTAACAAAATTCACAAGAATTTCACTAAA
TAACAAAAACATTGCCTAATTAAAAAAAAATTAAATTTAAAGCAATAAAGTTGTGCTACA
TATGTGTATTATACACTGATCTTGAGTTTGAAGATTTTCAAT-GAAGTGTGAGCAGGTCA
GTAAACAAAAGCAAGATGAGAACAGAGCCCACTAAAAATTCAGGGTCCCTAAGGGGAATT
GTTTTTCTTGAAAATTCAGCATGCCATCCATTTGTTTTTCTGAGTGAATGGAATTTGTAA
AAAAAAACTAGGTACTACATCTCTTTTCCAATATGAC--AAGCAAATCCTTA-AAAAAAA
AACCTTGATAAAA-----------------------------------------------
---------
>MY5193_Hapachea_HarshawRd_PatagoniaMtns
ACAATTAGCTTACTCTTCTTCCTTTACTGT--TATTTTCTACTCCTCAGAAGACACACTT
ATAGACATTATTTATGACATATTACCTAAGACTTCTCTAAAGATTCAATGTCGTAGAACC
TTTCAGAACACTGTCACTTGACAAGATCAGAAGAGTAGTGCAATTTTGTATGCAACCTAC
ATAACTTCCTAACTACTGGAACTCACAACCTTATAAAAATAAGGAATATGAAAAGTCTCA
ACATAAATTTCATACATACCTGTCGCCTTTGGGTTATCTAAGCTTTTTCCCTTATAAATA
CTATTTATGTCCAATGCAACATACTTCGACTTTCCTTTCTCCCCCTTTGCATTTAACCCC
GAAACTGTAGACATGCTGATCAGAAGAAGTCATTGAGTATATAGCAATGCACCCAGGGAA
CGGTCCGCTCCCTACAAACAAAAGAAAATTTGTAACAAAATTCACAAGAATTTTACTGAA
TAACAAAAACATTGCGTAATTAAAAAAAAATTAAATTTAAAGCAATAAAGTTGTGTTACA
TATATGTATTACATACTGATTTTGAATTTGAAGTTTTTCAAT-GAGGTGTGAGCAGGTCA
GTAAACAAAAGTAAGATGAGAACACTGATCACTAAAAATTCAGGGTCCCTAAGGGGAATT
GTTTTTCTTGAAAATTCAGCCTGCCATCCATTTGTTTTTCCGAGTGAATGGAATTTGTAA
AAAAAAACTAGGTACTACATCTCTTTTCCAATATGACTTAAGCAAATCCTTAAAAAAACC
AACCTTGGGATAAAAAGTTGGTGTTTTAAACTGACAAAATAAATTCTCTAAAACTTTTAC
ATAAACTGA
>MY5194_Hapachea_Ordsummit_MtOrd
ATGAGTTGCTCAAATTCCTTTTGTTTCTTATATATTATTTACTTT-----------ATTT
ATAGACAGTATTTATGACATATTCCCCAAGACTTCTCTAAACATTCAATGTCATAAAACC
TTTCACAACACTGTCACTTGACAAGATTAGAAGTGTAGTGCAACTGTATATGCAACCTAC
ATAACTTCCTAACTACTGGAACTC--AACCTTATAAAAATAAAGAATATGAAAAGTCTCA
ACATAAATTTCATACATACCTGTCGCCTTTGGGTTATCTAAGCTTTTTCCCTTATAAATA
CTATTTATGTCCAATGCAACATACTTCGACTTTCCTTTCTCCCCCTTTGCATTTAACCCC
GAAACTGTAGACATGCTGATCAGAAGAAGTCATTGAGTATATAGCAATGCACCCAGGGAA
CGGTCCGCTCCCTACAAACAAAAGAAAATTTGTAACAAAATTCACAAGAATTTCACTGAA
TAACAAAAACATCGCCTCATT--AAAAAAATTAAATTTAAAGCAATAAAGTTGTGTTACA
TATGTGTATTACATGCTGATCTTGAGTTTGCAGCTTTTCCTTAGAGGTGTGAACAGGTCA
GTAAACAATAGCAAGACAAGAGAAGAGCCCACTAAAAATTCAGGGTCCCTAAGGGGAATT
ATTTTTCATGAAAATTCAGCATGCCATTCATTTGTTTTTCTGAGGTAATGGAATTTGTAA
AAAAAAAATAGACACTACATCACTTTTCCAATACGACTTAAGCAAATCATTAAAAAAACA
AACCTTGGCATAAAAAGTTAGCGGTTTAAACTGACAAAAAAA----TCTCAACCTTTTAG
ATAAACTGA
>MY5195_Hapachea_Ordsummit_MtOrd
ATGAATTGCTCAAATTCCTTTTGTTTCTTATATATTATTTACTTT-----------ATTT
ATAGACAGTATTTATGACATATTCCCCAAGACTTCTCTAAACATTCAATGTCATAAAACC
TTTCACAACACTGTCACTTGACAAGATTAGAAGTGTAGTGCAACTGTATATGCAACCTAC
ATAACTTCCTAACTACTGGAACTC--AACCTTATAAAAATAAAGAATATGAAAAGTCTCA
ACATAAATTTCATACATACCTGTCGCCTTTGGGTTATCTAAGCTTTTTCCCTTATAAATA
CTATTTATGTCCAATGCAACATACTTCGACTTTCCTTTCTCCCCCTTTGCATTTAACCCC
GAAACTGTAGACATGCTGATCAGAAGAAGTCATTGAGTATATAGCAATGCACCCAGGGAA
CGGTCCGCTCCCTACAAACAAAAGAAAATTTGTAACAAAATTCACAAGAATTTCACTGAA
TAACAAAAACATCGCCTCATT--AAAAAAATTAAATTTAAAGCAATAAAGTTGTGTTACA
TATGTGTATTACATGCTGATCTTGAGTTTGCAGCTTTTCCTTAGAGGTGTGAACAGGTCA
GTAAACAATAGCAAGACAAGAGAAGAGCCCACTAAAAATTCAGGGTCCCTAAGGGGAATT
ATTTTTCATGAAAATTCAGCATGCCATTCATTTGTTTTTCTGAGGTAATGGAATTTGTAA
AAAAAAAATAGACACTACATCACTTTTCCAATACGACTTAAGCAAATCATTAAAAAAACA
AACCTTGGCATAAAAAGTTAGCGGTTTAAACTGACAAAAAAA----TCTCAACCTTTTAG
ATAAAC---
>MY5266_Hencina_CerroBolla
ACAACTAGCTTACTCTTTTTCCTTTACTG--ATATTTTCTATGCCTCAGAAGATATACTT
ACAGACAGCATTTATGACATATTACCCAAGACTTCTCTAAACATTCAACATCATAGAACC
TTTCACAACACTGTCACTTAACAAGATTAGAAGAGAAGTACAACTTCGCATACAACTTAC
GCAACTTCCCAACTACTGGAACTCAAAACCTTATAAAAATAAGGAATATAAAAAGTCTCG
ACATAAATATCATACATACCTGTCGCCTTTGGGTTATCTAAGCTTTTTCCTTTATAAATA
CTATTTATGTCCAATGCAACATACTTCGACTTTCCTTTCTCCCCCTTTGCATTTAACCCC
GAAACTGTAGACATGCTGATCAGAAGAAGTCATTGAGTATATAGCAATGCACCCAGGGAA
CGGTCCGCTCCCTATAAACAAAAGAAGATTTGTAAAAAAATTCTCAAGAATTTCACTGAA
TGACAAAAACTTAGCCTAATTATAAAACAATTAAATTTAAAACAA-CAAATTATGTTACA
CATATGTATCACATGCTGATCTTGAGTTCGCAGATTTTAAATAGAGGTGCGAACAGGTGA
GTAAACAATAGCAAGATGAGAGCAGAGCCCTCTAAAAATTCAGGGCCCCCAGGGAGTATT
TTTTTCCTTGAAAACTCAGCATGCTATCCATTTGCTCTTTTGAGGTAATGGAATTCGT--
TAAAAAATTAGGTGCTACATCTTTTTTTCAATATTGCTTAAGCAAATCATTAAG-AAAAA
AACTTCAGCAT-AAAAATTAATGGTTTAAATAGAGAAAAGAATCTCTCTTAACCTTTAAC
ATAAACTGA
>MY5267_Hencina_CerroBolla
---------------------------------------------TCAGAAGATATACTT
ACAGACAGCTTTTATGACATATTACCCAAGACTTCTCTAAACATTCAACGTCATAGAACC
TTTCACAACACTGTCACTTAACAAGATTAGAAGAGAAGTACAACTTCGCATACAACTTAC
GCAACTTCCCAACTACTGGAACTCAAAACCTTATAAAAATAAGGAATATAAAAAGTCTCG
ACATAAATATCATACATACCTGTCGCCTTTGGGTTATCTAAGCTTTTTCCTTTATAAATA
CTATTTATGTCCAATGCAACATACTTCGACTTTCCTTTCTCCCCCTTTGCATTTAACCCC
GAAACTGTAGACATGCTGATCAGAAGAAGTCATTGAGTATATAGCAATGCACCCAGGGAA
CGGTCCGCTCCCTATAAACAAAAGAAGATTTGTAAAAAAATTCTCAAGAATTTCACTGAA
TGACAAAAACTTAGCCTAATTATAAAACAATTAAATTTAAAACAA-CAAATTATGTTACA
CATATGTATCACATGCTGATCTTGAGTTCGCAGATTTTAAATAGAGGTGCGAACAGGTGA
GTAAACAATAGCAAGATGAGAGCAGAGCCCTCTAAAAATTCAGGGCCCCCAGGGAGTATT
TTTTTCCTTGAAAACTCAGCATGCTATCCATTTGCTCTTTTGAGGTAATGGAATTCGT--
TAAAAAATTAGGTGCTACATCTTTTTTTCAATATTGCTTAAGCAAATCATTAAG-AAAAA
AACTTCAGCAT-AAAAGTTAATGGTTTAAATAGAGAAAAGAATCTCTCTTAACCTTTAAC
ATAAACTGA
>MY5269_Hexurella_GuadalupeValley
ACAACTAGCTTACTCTTCTTCCTTTACTG--ATATTTTCCACGCCTTAGAAGATACACTT
ACAGACAGCATTTATGACATATTACCCAAGACTTCTCTAAACATTCAACATCATAGAACC
TTTCAAAACACTGTCACTTAACAAGATTAGAAGAGAAGTACAACTTCGCATACAACTTAC
GCAACTTCCCAACTACTGGAACTCAAAACCTTATAAAAATAAGGAATATAAAAAGTCTCG
ACATAAATATCATACATACCTGTCGCCTTTGGGTTATCTAAGCTTTTTCCTTTATAAATA
CTATTTATGTCCAATGCAACATACTTCGACTTTCCTTTCTCCCCCTTTGCATTTAACCCC
GAAACTGTAGACATGCTGATCAGAAGAAGTCATTGAGTATATAGCAATGCACCCAGGGAA
CGGTCCGCTCCCTATAAACAAAAGAAGATTTGTAAAAAAATTCGCAAGAATTTCACTGAA
TGACAAAAACTTAGCCTAATTATAAAACAATTAAATTTAAAACAA-CAAATTATGTTACA
CATATGTATCACATGCTGATCTTGAGTTTGCAGATTTTAAATAGAGGTGCGAACAGGTGA
GTAAACAATAGCAAGATGAGAGCAGAGCCCTCTAAAAATTCAGGGCCCCCAGGGAGTATT
TTTTTTTTTGAAAACTCAGCATGCTATCCATTTGCTCTTTTGAGGTAATGGAATTCGT--
TAAAAAATTAGGTGCTACATCTTTTTTTCAATATTGCTTAAGCAAATCATTAAG-AAAAA
AACTTTGGCAT-AAAAGTTAATGGTTTAAATAGAGAAAAGAATCTCTCTTAACCTTTAAC
ATAAACTGA
>MY5271_Hexurella_GuadalupeValley
ACAACTAGCTTACTCTTCTTCCTTTACTG--ATATTTTCCACGCCTTAGAAGATACACTT
ACAGACAGCATTTATGACATATTACCCAAGACTTCTCTAAACATTCAACATCATAGAACC
TTTCAAAACACTGTCACTTAACAAGATTAGAAGAGAAGTACAACTTCGCATACAACTTAC
GCAACTTCCCAACTACTGGAACTCAAAACCTTATAAAAATAAGGAATATAAAAAGTCTCG
ACATAAATATCATACATACCTGTCGCCTTTGGGTTATCTAAGCTTTTTCCTTTATAAATA
CTATTTATGTCCAATGCAACATACTTCGACTTTCCTTTCTCCCCCTTTGCATTTAACCCC
GAAACTGTAGACATGCTGATCAGAAGAAGTCATTGAGTATATAGCAATGCACCCAGGGAA
CGGTCCGCTCCCTATAAACAAAAGAAGATTTGTAAAAAAATTCTCAAGAATTTCACTGAA
TGACAAAAACTTAGCCTAATTATAAAACAATTAAATTTAAAACAA-CAAATTATGTTACA
CATATGTATCACATGCTGATCTTGAGTTTGCAGATTTTAAATAGAGGTGCGAACAGGTGA
GTAAACAATAGCAAGATGAGAGCAGAGCCCTCTAAAAATTCAGGGCCCCCAGGGAGTATT
TTTTTTTTTGAAAACTCAGCATGCTATCCATTTGCTCTTTTGAGGTAATGGAATTCGT--
TAAAAAATTAGGTGCTACATCTTTTTTTCAATATTGCTTAAGCAAATCATTAAG-AAAAA
AACTTTGGCAT-AAAAGTTAATGGTTTAAATAGAGAAAAGAATCTCTCTTAACCTTTAAC
ATAAACTGA
>MY5276_Hexurella_SanPedro_Martir
ACAACTAGCTTACTCTTCTTCCTTTACTGATATATTTTCTACGCCTCAGAAGATACACTT
ACAGACAGCATTTATGACATAATACCCAAGACTTCTCTAAACATTCAACGTCATAGAACC
TTTCACAACACTGTCACTTAACAAGGTTAGAAGAGAAGTACAACTTCGCATACAACTTAC
GCAACTTCCCAACTACTGGAACTCAAAACCTTATAAAAATAAGGAATATAAAAAGTCTCG
ACATAAATATCATACATACCTGTCGCCTTTGGGTTATCTAAGCTTTTTCCTTTATAAATA
CTATTTATGTCCAATGCAACATACTTCGACTTTCCTTTCTCCCCCTTTGCATTTAACCCC
GAAACTGTAGACATGCTGATCAGAAGAAGTCATTGAGTATATAGCAATGCACCCAGGGAA
CGGTCCGCTCCCTATAAACAAAAGAAGTTTTGTAAAAAAATTCTCAAGAATTTCACTGAA
TGACAAAAACTTAGTCTAATTATAAAACAATTAAATTTAAAACAA-CAAATTATGTTACA
CATATGTATCACATGCTGATCTTGAGTTTGCAGATTTTAAATAGAGGTGCGAACAGGTGA
GTGAACAATAGCAAGATGAGAGCAGAGCCCTCTAAAAATTCAGGGCCCCCAGGGAGTATT
TTTTTCTTTGAAAACTCAGCATGCTATCCATTTGCTCTTTTGAGGTAATGGAATTTGT--
TAAAAAATTAGGTGCTACATCTTTTTTTCAATATTGCTTAAGCAAATCATTAAG-AAAAA
AACTTTGGCAT-AAAAGTTAGTGGTTTAAATAGACAAAAGAATCTCTCTTAACCTTTAAC
ATAAACTGA
>MY5277_Hexurella_SanPedro_Martir
ACAACTAGCTTACTCTTCTTCCTTTACTGATATATTTTCTACGCCTCAGAAGATACACTT
ACAGACAGCATTTATGACATATTACCCAAGACTTCTCTAAACATTCAACGTCATAGAACC
TTTCACAACACTGTCACTTAACAAGGTTAGAAGAGAAGTACAACTTCGCATACAACTTAC
GCAACTTCCCAACTACTGGAACTCAAAACCTTATAAAAATAAGGAATATAAAAAGTCTCG
ACATAAATATCATACATACCTGTCGCCTTTGGGTTATCTAAGCTTTTTCCTTTATAAATA
CTATTTATGTCCAATGCAACATACTTCGACTTTCCTTTCTCCCCCTTTGCATTTAACCCC
GAAACTGTAGACATGCTGATCAGAAGAAGTCATTGAGTATATAGCAATGCACCCAGGGAA
CGGTCCGCTCCCTATAAACAAAAGAAGTTTTGTAAAAAAATTCTCAAGAATTTCACTGAA
TGACAAAAACTTAGTCTAATTATAAAACAATTAAATTTAAAACAA-CAAATTATGTTACA
CATATGTATCACATGCTGATCTTGAGTTTGCAGATTTTAAATAGAGGTGCGAACAGGTGA
GTGAACAATAGCAAGATGAGAGCAGAGCCCTCTAAAAATTCAGGGCCCCCAGGGAGTATT
TTTTTCTTTGAAAACTCAGCATGCTATCCATTTGCTCTTTTGAGGTAATGGAATTTGT--
TAAAAAATTAGGTGCTACATCTTTTTTTCAATATTGCTTAAGCAAATCATTAAG-AAAAA
AACTTTGGCAT-AAAAGTTAGTGGTTTAAATAGACAAAAGAATCTCTCTTAACCTTTAAC
ATAAACTGA
>MY5280_Hexurella_ArroyoSalado
ACGACTAGCTTACTCTTCTTCCTTTACTGATATATTTTCTACTCCTCAGAAGATACACTT
ACAGACAGCATTTATAACATATTACCCAAGACTTCTCTAAACATTCAATGTCACAGAACA
TTTCACAATGCCGTCACTTGACAAGATTAGAAGAGAAGTACAACTTTGCATACAACATAA
GTAACTTCCCAACTACTGGAACTCAAAACCTCATACAAAAAAGGAATATAAAAAGTCTCA
ACATAAATTTCATACATACCTGTCGCCTTTGGGTTATCTAAGCTTTTTCCCTTATAAATA
CTATTTATGTCCAATGCAACATACTTCGACTTTCCTTTCTCCCCCTTTGCATTTAACCCC
GAAACTGTAGACATGCTGATCAGAAGAAGTCATTGAGTATATAGCAATGCACCCAGGGAA
CGGTCCGCTCCCTATAAACAAAAGAAGTTTTGTAAAAAAATTCTCAAGAATTTCACTGAA
TGCCAAAAACA--GCCTAATCATAAAA----CAAATTTAAAACAA-CAAATTATGTTACA
CATATGTATCACATGCTGATCTTGAGTTTGCAGATTTTAAACAGAGGCGCAAACAGGTCA
GTAAACAATAGCAAGATGAGAGCAGAGCCCTCTAAAAATTCAGAGTCCTCAGGGAGAATT
TTTTTCCTTGAAAACTCAGCATGCTATCCATTTGTTCTATTGAGATAACGGAATTAGT--
TAAAAAATTAGGTGCTACATCTTTTTTTCGATATTGCTTAAGCAAAT-ATTAAG--AAAA
AACTTTGGCAT-AAAAGTTAGTGCCTTAAATTGACAAAAGAATCTCTCTTAACCTTTAAC
ATAAACTGA
>MY5282_Hexurella_ArroyoSalado
------------CTCTTCTTCCTTTACTGATATATTTTCTACTCCTCAGAAGATACACTT
ACAGACAGCATTTATAACATATTACCCAAGACTTCTCTAAACATTCAATGTCACAGAACA
TTTCACAACGCCGTCACTTGACAAGATTAGAAGAGAAGTACAACTTTGCATACAACATAA
GTAACTTCCCAACTACTGGAACTCAAAACCTCATACAAAAAAGGAATATAAAAAGTCTCA
ACATAAATTTCATACATACCTGTCGCCTTTGGGTTATCTAAGCTTTTTCCCTTATAAATA
CTATTTATGTCCAATGCAACATACTTCGACTTTCCTTTCTCCCCCTTTGCATTTAACCCC
GAAACTGTAGACATGCTGATCAGAAGAAGTCATTGAGTATATAGCAATGCACCCAGGGAA
CGGTCCGCTCCCTATAAACAAAAGAAGTTTTGTAAAAAAATTCTCAAGAATTTCACTGAA
TGCCAAAAACA--GCCTAATCATAAAA----CAAATTTAAAACAA-CAAATTATGTTACA
CATATGTATCACATGCTGATCTTGAGTTTGCAGATTTTAAACAGAGGCGCAAACAGGTCA
GTAAACAATAGCAAGATGAGAGCAGAGCCCTCTAAAAATTCAGAGTCCTCAGGGAGAATT
TTTTTCCTTGAAAACTCAGCATGCTATCCATTTGTTCTATTGAGATAACGGAATTAGT--
TAAAAAATTAGGTGCTACATCTTTTTTTCGATATTGCTTAAGCAAAT-ATTAAG--AAAA
AACTTTGGCAT-AAAAGTTAGTGCCTTAAATTGACAAAAGAATCTCTCTTAACCTTTAAC
ATAAACTGA
>MY5286_Hrupicola_SweetwaterSpr_OrdMtn
ATGACTAGCTTACTCTTCTT---TTACTGATATATTTTCTACTCCTCAGACGATACACTT
ACAGACAGTATTTATGACATATTATCCAAGACTTCTGTAAACATTCAATGT-ACAGAACC
TTTCACAACACTGTCAC-TGACAAGATTAGAAGAGAAGTACAACTTCGCATACAACTTAC
ATAACTTCTCAACTACTGGAACTCAAAACCTTATAAAAATAAGTAATATAAA--GTCTCG
ACATAAATTTCATACATACCTGTCGCCTTTGGGTTATCTAAGCTTTTTCCCTTATAAATA
CTATTTATGTCCAATGCAACATACTTCGACTTTCCTTTCTCCCCCTTTGCATTTAACCCC
GAAACTGTAGACATGCTGATCAGAAGAAGTCATTGAGTATATAGCAATGCACCCAGGGAA
CGGTCCGCTCCCTATAAACAAAAGAAGATTTGTAACAAAATTCTCAAGAATTTCACTGAA
TGCCAAAAACATTGCCTAATTATAAAACGATTAAATTTAAAACAA----ATTATGTTACA
CATATGTATCACATGTTGATTTTGAGTTTGCAGATTTTAAATAGAGGTGCAAACAGGTAA
GTAAACAATAACAAGATGAGAGAAGAGCCCTCTAAAAATTCAGGGTCCCCATGGAGAATT
TTTTTCCTTGAAAACTCAGCATGCTATCCATTTGTTCTTTTGAGGCAATGGAATTAGT--
TAAAAAACAAGGTGCTACATCTTTTTTCCAATATTGCTTAAGCAAATCATTAAGAAAAAA
AACTTTGGCAT-AAAAGTTAGTGGTTTAAATTGACAAAAGAATCTCTCTTAACCTTTAAC
ATAAACTGA
>MY5287_Hrupicola_SweetwaterSpr_OrdMtn
-----TAGCTTACTCTTCTT---TTACTGATATATTTTCTACTCCTCAGACGATACACTT
ACAGACAGTATTTATGACATATTATCCAAGACTTCTGTAAACATTCAATGT-ACAGAACC
TTTCACAACACTGTCAC-TGACAAGATTAGAAGAGAAGTACAACTTCGCATACAACTTAC
ATAACTTCTCAACTACTGGAACTCAAAACCTTATAAAAATAAGTAATATAAA--GTCTCG
ACATAAATTTCATACATACCTGTCGCCTTTGGGTTATCTAAGCTTTTTCCCTTATAAATA
CTATTTATGTCCAATGCAACATACTTCGACTTTCCTTTCTCCCCCTTTGCATTTAACCCC
GAAACTGTAGACATGCTGATCAGAAGAAGTCATTGAGTATATAGCAATGCACCCAGGGAA
CGGTCCGCTCCCTATAAACAAAAGAAGATTTGTAACAAAATTCTCAAGAATTTCACTGAA
TGCCAAAAACATTGCCTAATTATAAAACGATTAAATTTAAAACAA----ATTATGTTACA
CATATGTATCACATGTTGATTTTGAGTTTGCAGATTTTAAATAGAGGTGCAAACAGGTAA
GTAAACAATAACAAGATGAGAGAAGAGCCCTCTAAAAATTCAGGGTCCCCATGGAGAATT
TTTTTCCTTGAAAACTCAGCATGCTATCCATTTGTTCTTTTGAGGCAATGGAATTAGT--
TAAAAAACAAGGTGCTACATCTTTTTTCCAATATTGCTTAAGCAAATCATTAAGAAAAAA
AACTTTGGCAT-AAAAGTTAGTGGTTTAAATTGACAAAAGAATCTCT-------------
---------
>MY5288_Hrupicola_Deadman_Hills
----------------------------------------ACTCCTCAGAAGATACACTT
ACAGACAGTATTTATGACATATTACCCAATACTTCTCTAAACATTCAATGTCATAGAACC
TTTCACAACACCGTCACTTGACAAGATTAGAAGAGATGTACAACTTTGCATACAACTTAC
GTAACTTCCCAACTCCTGGAACTCAAAACCTTATATATATAAGGAATATAAA--GTCATG
ACAT-AGTTTCATACATACCGGTCGCCTTTGGGTTATCTAAGCTTTTTCCCTTATAAATA
CTATTTATGTCCAAGGCAACATACTTCGACTTTCCTTTCTCCCCCTTTGCATTTAACCCC
GAAACTGTAGACATGCTGATCAGAAGAAGTCATTGAGTATATAGCAATGCACCCAGGGAA
CGGTCCGCTCCCTATAAACAAAAGAAGATTTGTAACAAAATTCTCAAGAATTTCACTGAA
TGCTAAAAACACTGCCTAACTATAAAACAATTAAATTTAAAACAA-CAAATTACATTACA
CATATGTATCATATGCTGATCTTGAGTTTGCAGATTTAAAATAGAGGTGCAAACAGGTGA
GTAAACAATAGCAAGATGAGAGCAGAGCCCTCTAGAAATTCGGGGTCCCCATGGAAAATT
TTTTTCCGTGAAAACTCAGTATGC-----ATTTGTTCTTTTGAGGTAATGGAATTTGT--
TAAAAAATTAGGTGCTACATCTTTTTTCCAATATTGCTTATGCAAATCGTTAAGAAGAAA
AACTTTGGCAT-AAAAGTTAGTGGTTTAAATTGACAAAAGAATCTCTT--AACCTTTAAC
ATAAACTGA
>MY5289_Hrupicola_Deadman_Hills
---------------------------------------------TCAGAAGATACACTT
ACAGACAGTATTTATGACATATTACCCAATACTTCTCTAAACATTCAATGTCATAGAACC
TTTCACAACACCGTCACTTGACAAGATTAGAAGAGATGTACAACTTTGCATACAACTTAC
GTAACTTCCCAACTCCTGGAACTCAAAACCTTATATATATAAGGAATATAAA--GTCATG
ACAT-AGTTTCATACATACCGGTCGCCTTTGGGTTATCTAAGCTTTTTCCCTTATAAATA
CTATTTATGTCCAAGGCAACATACTTCGACTTTCCTTTCTCCCCCTTTGCATTTAACCCC
GAAACTGTAGACATGCTGATCAGAAGAAGTCATTGAGTATATAGCAATGCACCCAGGGAA
CGGTCCGCTCCCTATAAACAAAAGAAGATTTGTAACAAAATTCTCAAGAATTTCACTGAA
TGCTAAAAACACTGCCTAACTATAAAACAATTAAATTTAAAACAA-CAAATTACATTACA
CATATGTATCATATGCTGATCTTGAGTTTGCAGATTTAAAATAGAGGTGCAAACAGGTGA
GTAAACAATAGCAAGATGAGAGCAGAGCCCTCTAGAAATTCGGGGTCCCCATGGAAAAAT
TTTTTCCGTGAAAACTCAGTATGC-----ATTTGTTCTTTTGAGGTAATGGAATTTGT--
TAAAAAATTAGGTGCTACATCTTTTTTCCAATATTGCTTATGCAAATCGTTAAGAAGAAA
AACTTTGGCAT-AAAAGTTAGTGGTTTAAATTGACAAAAGAATCTCTT--AACCTTTAAC
ATAAACTGA
>MY5309_Hapachea_JohnnyLyon_Hills
---------------------------------------------TCAGAAAACACACTT
ATAGACATTATTTATGACATATTGCCTAAAACTTCTCTAAACATTCAATGTCGTAGAACC
--TCACAACACTGTCACTTGACAAGATTAGAAGATTAGTGCAATTTTGTATGCAACCTAC
ATAACTTCCTAACTACTGGAACTCACAACCTTATAAAAATAAGAAATATGAAAAGTCTCA
ACATAAATTTCATACATACCTGTCGCCTTTGGGTTATCTAAGCTTTTTCCCTTATAAATA
CTATTTATGTCCAATGCAACATACTTCGACTTTCCTTTCTCCCCCTTTGCATTTAACCCC
GAAACTGTAGACATGCTGATCAGAAGAAGTCATTGAGTATATAGCAATGCACCCAGGGAA
CGGTCCGCTCCCTACAAACAAAAGAAAATTTGTAACAAAATTCACCAGAATTTTACTGAA
TAACAAAAACATTGCCTAATT-AAAAAAAATTAAATTTAAAGCAATAAAGTTGTGCTACA
TATATGTATTACACACTGATCTTGAGTTTGAAGATTTTCAAT-GAAGTGTGAGCAGGTCA
GTAAACAAAAGCAAGATGAGAACAGAGCCCACTAAAAATTCTGGGTTCCAAAGGGGAATT
TTTTTTTTTGAAAATTCAGGATGCCATCCATTTGTTTTTCTGAAAGAATAGAATTTGTAA
AAAAAAACTAGGTACTACATCTCATTTCCAATATGACTTAAGCAAATCCTTAAAAAAAAC
AACCTTGGGATAAA----------------------------------------------
---------
>MY5310_Hexurella_AntelopeCyn_CerbatMtns
ATGA-CAGTACAAATTCCTTTTGTTTCTCATATATTATTTACTTC-----------ATTT
ATAGACAGTATTTATGACATATTACCCAAGACTTCTCTAAACATTTAATGTCATAAAACC
TTTCACAACACTGTCACTTGGCAAGATTCGAAGTGTAGTGCAACTGTATATGCAACCTAC
CTAACTTCCTAACTACTGGAACTCACAACCTTATAAAAATAAGGAATATAAAAAGTCTCA
ACATAAATTTCATACATACCTGTCGCCTTTGGGTTATCTAAGCTTTTTCCCTTATAAATA
CTATTTATGTCCAATGCAACATACTTCGACTTTCCTTTCTCCCCCTTTGCATTTAACCCC
GAAACTGTAGACATGCTGATCAGAAGAAGTCATTGAGTATATAGCAATGCACCCAGGGAA
CGGTCCGCTCCCTACAAACAAAAGAAAATTTGTAACAAAATTCACAAGAATTTCACTGAA
TAACAAAAACATTGCCTCATT-AATAAAAATTAAATTTAAAGCAATAAAGTTGTGTTACG
TATGTGTATTACATGCTGATCTTCAGTTTGAAGCTTTTCAATAGAGGTGTGAACAGGTCA
GTAAACAATAGCAAGAC----------------AAAAATTCAGGGTCCCTAAGGGGAATT
ATTTTTCTGGAAAATTCAGCATGCCATTCATTTGTTTTTCTGAGTTAATGGAATTTGTAA
AAAAAAAATAGGCACTACATCACTTTTCCAATA---------------------------
------------------------------------------------------------
---------
>MY5311_Hexurella_AntelopeCyn_CerbatMtns
--------------------------CTTATATATTATTTACTTC-----------ATTT
ATAGACAGTATTTATGACATATTACCCAAGACTTCTCTAAACATTTAATGTCATAAAACC
TTTCACAACACTGTCACTTGGCAAGATTCGAAGTGTAGTGCAACTGTATATGCAACCTAC
CTAACTTCCTAACTACTGGAACTCACAACCTTATAAAAATAAGGAATATAAAAAGTCTCA
ACATAAATTTCATACATACCTGTCGCCTTTGGGTTATCTAAGCTTTTTCCCTTATAAATA
CTATTTATGTCCAATGCAACATACTTCGACTTTCCTTTCTCCCCCTTTGCATTTAACCCC
GAAACTGTAGACATGCTGATCAGAAGAAGTCATTGAGTATATAGCAATGCACCCAGGGAA
CGGTCCGCTCCCTACAAACAAAAGAAAATTTGTAACAAAATTCACAAGAATTTCACTGAA
TAACAAAAACATTGCCTCATT-AATAAAAATTAAATTTAAAGCAATAAAGTTGTGTTACG
TATGTGTATTACATGCTGATCTTCAGTTTGAAGCTTTTCAATAGAGGTGTGAACAGGTCA
GTAAACAATAGCAAGAC----------------AAAAATTCAGGGTCCCTAAGGGGAATT
ATTTTTCTGGAAAATTCAGCATGCCATTCATTTGTTTTTCTGAGTTAATGGAATTTGTAA
AAAAAAAATAGGCACTACATCACTTTTCCAATACGACTTAAGCAAATCATTAAAAAAAAC
AAACCTTGCATAAAAAGTTAGTG-------------------------------------
---------
>MY5312_Hexurella_FoxCyn_MusicMtns
------------AATTCCTT--GTTTCTTATATATTATTTACTTC-----------ATTT
ATAGACAGTATTTATGACATATTACCCAAGACTTCTCTAAACATTTAATGTCATAAAACC
TTTCACAACACTGTCACTTGGCAAGATTCGAAGTGTAGTGCAACTGTATATGCAACCTAC
CTAACTTCCTAACTACTGGAACTCACAACCTTATAAAAATAAGGAATATAAAAAGTCTCA
ACATAAATTTCATACATACCTGTCGCCTTTGGGTTATCTAAGCTTTTTCCCTTATAAATA
CTATTTATGTCCAATGCAACATACTTCGACTTTCCTTTCTCCCCCTTTGCATTTAACCCC
GAAACTGTAGACATGCTGATCAGAAGAAGTCATTGAGTATATAGCAATGCACCCAGGGAA
CGGTCCGCTCCCTACAAACAAAAGAAAATTTGTAACAAAATTCACAAGAATTTCACTGAA
TAACAAAAACATTGCCTCATT-AATAAAAATTAAATTTAAAGCAATAAAGTTGTGTTACG
TATGTGTATTACATGCTGATCTTCAGTTTGAAGCTTTTCAATAGAGGTGTGAACAGGTCA
GTAAACAATAGCAAGAC----------------AAAAATTCAGGGTCCCTAAGGGGAATT
ATTTTTCTGGAAAATTCAGCATGCCATTCATTTGTTTTTCTGAGTTAATGGAATTTGTAA
AAAAAAAATAGGCACTACATCACTTTTCCAATACG-------------------------
------------------------------------------------------------
---------
>MY5313_Hexurella_FoxCyn_MusicMtns
ATGA-CAGTACAAATTCCTTTTGTTTCTTATATATTATTTACTTC-----------ATTT
ATAGACAGTATTTATGACATATTACCCAAGACTTCTCTAAACATTTAATGTCATAAAACC
TTTCACAACACTGTCACTTGGCAAGATTCGAAGTGTAGTGCAACTGTATATGCAACCTAC
CTAACTTCCTAACTACTGGAACTCACAACCTTATAAAAATAAGGAATATAAAAAGTCTCA
ACATAAATTTCATACATACCTGTCGCCTTTGGGTTATCTAAGCTTTTTCCCTTATAAATA
CTATTTATGTCCAATGCAACATACTTCGACTTTCCTTTCTCCCCCTTTGCATTTAACCCC
GAAACTGTAGACATGCTGATCAGAAGAAGTCATTGAGTATATAGCAATGCACCCAGGGAA
CGGTCCGCTCCCTACAAACAAAAGAAAATTTGTAACAAAATTCACAAGAATTTCACTGAA
TAACAAAAACATTGCCTCATT-AATAAAAATTAAATTTAAAGCAATAAAGTTGTGTTACG
TATGTGTATTACATGCTGATCTTCAGTTTGCAGCTTTTCAATAGAGGTGTGAACAGGTCA
GTAAACAATAGCAAGAC----------------AAAAATTCAGGGTCCCTAAGGGGAATT
ATTTTTCTGGAAAATTCAGCATGCCATTCATTTGTTTTTCTGAGTTAATGGAATTTGTAA
AAAAAAAATAGGCACTACATCACTTTTCCAATACGACTTAAGCAAATCATTAAAAAAACA
AACCTT-GGATAAA----------------------------------------------
---------
>MY5314_Hexurella_Grasshopper_BrushyMtn
----------------------------------TTATTTACTTC-----------ATTT
ATAGACAGTATTTATGACATATTACCCAAGACTTCTCTAAACATTCAATGTCATAAAACC
TTTCACAACACTGTCACTTGACAAGATTAGAACTGTAGTGCAACTGTATATGCAACCTAC
CTAACTTCCTAACTACTGGAACTCACAACCTTATAAAAATAAGGAATATAAAAAGTCTCA
ACATAAATTTCATACATACCTGTCGCCTTTGGGTTATCTAAGCTTTTTCCCTTATAAATA
CTATTTATGTCCAATGCAACATACTTCGACTTTCCTTTCTCCCCCTTTGCATTTAACCCC
GAAACTGTAGACATGCTGATCAGAAGAAGTCATTGAGTATATAGCAATGCACCCAGGGAA
CGGTCCGCTCCCTACAAACAAAAGAAAATTTGTAACAAAATTCACAAGAATTTCACTGAA
TAACAAAAACATTGCCTCATTACAAAAAAATTAAATTTAAAGCAATAAAGTTGTGT----
----------------TGATCTTGAGTTCGCAGCTTTTCAATAGAGGTGTGAACAGGTCA
GTAAACAATAGCAAGACAAGAGAAGAGCCCACTAAAAATCCAGGGTCCCTAAGGGGAATT
ATTTTTCTTGAAAATTCCGCATGCCATTCATTTGTTTTTCTGAGGTAATGGAATTTGTAA
AG----------------------------------------------------------
------------------------------------------------------------
---------
>MY5315_Hexurella_WagonerRd_BradshawMtns
ATGAGTTGCTCAAATTCCTTTTGTTTCTTATATAATATTT-CCTT-----------ATTT
ATAGACAGTATTTATGACATATTACCCAAGACTTCTCTAAACATTCAATGTCATAAAACC
TTTCACAATACTGTCACTTGACAAGATTAGAAGTGTAGTGCAACTGTATATGCAACCTAC
ATAACTTCCTAACTACTGGAACTCAAAACCTTATAAAAATAAGGAATATGAAAAGTCTCA
ACATAAATTTCATACATACCTGTCGCCTTTGGGTTATCTAAGCTTTTTCCCTTATAAATA
CTATTTATGTCCAATGCAACATACTTCGACTTTCCTTTCTCCCCCTTTGCATTTAACCCC
GAAACTGTAGACATGCTGATCAGAAGAAGTCATTGAGTATATAGCAATGCACCCAGGGAA
CGGTCCGCTCCCTACAAACAAAAGAAAATTTGTAACAAAATTCACAAGTATTTCACTGAA
TAACAAAAACATTGCCTCATT-AAAAAAAATTAAATTTAAAGCAATAAAGTTGTGTTACA
TATGTGTATTACATGCTGATCTTGAGTTTGCAGCTTTTCAATAGAGGTATGAACAGGTCA
GTAAACACTAGCAAGACAAGAGAAGAGCCCATTAAAAATTCAGGGTCCCTAAGGGGAATT
ATTTTTCTTGAAAATTCAGCATACCATTTATTTGTTTTTCTGGGGTAATGGAATTTGTAA
AAAAAAAATAGGCACTACATC--------------ACTTAAGCAAATCATTAAAAAAACA
AACCTTGGCATAAAAAGTTAGTGGTTTAAACTGACAAAAAAA----TCTCAACCTTTTAG
ATAAACTGA
>MY5316_Hexurella_WagonerRd_BradshawMtns
ATGAGTTGCTCAAATTCCTTTTGTTTCTTATATAATATTT-CCTT-----------ATTT
ATAGACAGTATTTATGACATATTACCCAAGACTTCTCTAAACATTCAATGTCATAAAACC
TTTCACAACACTGTCACTTGACAAGATTAGAAGTGTAGTGCAACTGTATATGCAACCTAC
ATAACTTCCTAACTACTGGAACTCAAAACCTTATAAAAATAAGGAATATGAAAAGTCTCA
ACATAAATTTCATACATACCTGTCGCCTTTGGGTTATCTAAGCTTTTTCCCTTATAAATA
CTATTTATGTCCAATGCAACATACTTCGACTTTCCTTTCTCCCCCTTTGCATTTAACCCC
GAAACTGTAGACATGCTGATCAGAAGAAGTCATTGAGTATATAGCAATGCACCCAGGGAA
CGGTCCGCTCCCTACAAACAAAAGAAAATTTGTAACAAAATTCACAAGAATTTAACTGAA
TAACAAAAACATTGCCTCATT-AAAAAAAATTAAATTTAAAGCAATAAAGTTGTGTTACG
TATGTGTATTACATGCTGATCTTGAGTTTGCAGCTTTTCAATAGAGGTATGAACAGGTCA
GTAAACACTAGCAAGACAAGAGAAGAGCCCATTAAAAATTCAGGGTCCCTAAGGGGAATT
ATTTTTCTTGAAAATTCAGCATGCCATTTATTTGTTTTTCTGGGGTAATGGAATTTGTAA
AAAAAAAATAGGCACTACATC--------------ACTTAAGCAAATCATTAAAAAAACA
AACCTTGGCATAAAAAGTTAGTGGTTTAAACTGACAAAAAAA----TCTCAACCTTTTAG
ATAAACTGA
>MY5317_Hrupicola_Cottonwood_SnYsidroMtns
---------------------------------------------TCAGAAGATACACTT
ACAGACAGTATTTATGGCATATTACCCAAGATTTCTCTAAACATTCTATGTCATAGAACC
TTTCACGACACTGTCACTTGACAAGATTAGAAGAGAAGTACAACTTCATTTACAACTTAC
ATAACTTCTCAACTACTGGAACTCAAAACCTTATAAAAATACAGAATATATAAAATCTCA
ACATAAATTTCATACATACCTGTCGCCTTTGGGTTATCTAAGCTTTTTCCCTTATAAATA
CTATTTATGTCCAATGCAACATACTTCGACTTTCCTTTCTCCCCCTTTGCATTTAACCCC
GAAACTGTAGACATGCTGATCAGAAGAAGTCATTGAGTATATAGCAATGCACCCAGGGAA
CGGTCCGCTCCCTATAAACAAAAGAAGATTTGTAACAAAATTCTCAAGAA----------
-----------------AATTATTTAAAAATTAAATTTAAAACAA-CAAATTATGTTACA
CATATGTATCACATGCTGATCTTGAGTTTGAAGATTTTAAATAGAGGTGCGAACAGGTGA
GTAAACAATAGCAAGATGAGAGCAGATCCCTCTAAAAATTCAGGGTATGCATGGAGAATT
TTTTTCCTTGAAAACTCAGCATGCTATTGTTTTGTTCTCTTCAGGTAACGGAATTTGT--
TAAAAAATTAGGTGCTACATCTTTTTTCCAATATTGCTTAAGCAAATCATTAAG-AAAAA
AACTTTGCCAT-AAAAGTTAGTGGCTTAAATTGACAAAAGAATCTCTCTTAACCTTTAAC
---------
