# Supplementary material for: ﻿Species delimitation, biogeography, and natural history of dwarf funnel web spiders (Mygalomorphae, Hexurellidae, Hexurella) from the United States / Mexico borderlands
Source: Zookeys. 2023 Jun 14;1167:109–57. doi: 10.3897/zookeys.1167.103463 (PMC10285686; doi:10.3897/zookeys.1167.103463)
Supplement: Supplementary material 3 — Input matrices, analysis log files, and output tree files for nuclear and mitochondrial analyses [file zookeys-1167-109_article-103463__-s003.zip › uce-2001246.fasta]

>MY0059_Hapachea_SantaRitaMtns_MaderaCyn
AAAACTAAAAAATAATTAAAAATTATTCAAAGTTGATCGGCACCAAACGAAATCTGGGTC
TGTATCATTTATTGTCATGCCACCAAGTGCAGTAACCTGATGAGTTGCTTAGTGACATGA
CAAATCCTATTGTTTTACATTATATGTTTCAAATTTTTATATATATATACTGGGATATAA
TACCTTCGGTGTAGGTTGCGAGTGTGAAGAAGCTGGCTGCGATTGTGGCGACTGCTGCTG
ATTTCCACTGCTTTCTTCTCCTTTGCCTTTCTCTTTGGTTGCACTGCCCCATCCTTGACC
ACCACTAGGAACAAGGTTGATATTGGGATTATTACCACTATTTTCACTCTTCAAACTAGG
TAAGTTAGCTGGAGGAGGCATGCGGCGGCCCGCACCAACTTTCCCCAATGATTGCAAGCC
ATGCTTTGGTTGTACTACAAAT-AAATTATAGTTACTCAGGTCAGAAAGTTTGCAGAAAG
GAAAAAAA-ACAGAAATGAAAGTATAAGTTATAAACAGATTTATTATATTGGCTTTACTC
CATATCTTCAGCAATCTTTTTCTCCATAGGGCAAGAAGGT---CAAGCTATACAAATGAA
TTGATTTTCTCCTTACATTCCATTTTTCATCATTTAATTAAACTTGCAGTTGTTATTATC
ACAAAGAAAGAGCCAATAATCAG
>MY5053_Hexurella_ChiricahuaMtns_PriceCyn
------------------------------------------------------------
-------------------CCACCAAGTCCAATAACCTGATGAGTTGCTTAGTGACATGA
CAAATCCCATTGTTCTACATTATATTTTTCAAATTTTTATATATATATACTGGGATAAAA
TACCTTCGGTGTAGGTTGCGAGTGTGAAGAAGCTGGCTGCGATTGTGGCGACTGCTGCTG
ATTTCCACTGCTTTCTTCTCCTTTGCCTTTCTCTTTGGTTGCACTGCCCCATCCTTGACC
ACCACTAGGAACAAGGTTGATATTGGGATTATTACCACTATTTTCACTCTTCAAACTAGG
TAAGTTAGCTGGAGGAGGCATGCGGCGGCCCGCACCAACTTTCCCCAATGATTGCAAGCC
ATGCTTTGGTTGTACTACAAAT-AAATCACAGTTACTCAGGTCAGAAAGTTTCCAGAAAG
GAAAAAAA-ACAGAAATGCAAGTATAAGTTATAAACAGATTTATTATATTGGCTTTACTC
CATATCTTTAGCAATCTTTTTCCCCATAGGGCAAGATGGTGATCAAGCTATACAAATGAA
TTGATTTTCTCCTTACATTCCATTTTTCGTCATTTAATTAAACTTGCAGCTGTTATTATC
ACAAAGAAAGAGCCAATAATCAG
>MY5064_Hexurella_MuleMtns_Escabrosa
AAAACTAAAAAATAATTAAAAATTATTCAAAGTTGATCGACACAAAACGGAATCTGGGTC
TGTATGATTTATTGTCATGCCACCAAGTCCAGTAACCTGATGAGTTGCTTAGTGGCATGA
TAAATCCTATTGTTTTACATTATATTTTTCAAATTTTTATATATATATACTGGGATAAAA
TACCTTCGGTGTAGGTTGCGAGTGTGAAGAAGCTGGCTGCGATTGTGGCGACTGCTGCTG
ATTTCCACTGCTTTCTTCTCCTTTGCCTTTCTCTTTGGTTGCACTGCCCCATCCTTGACC
ACCACTAGGAACAAGGTTGATATTGGGATTATTACCACTATTTTCACTCTTCAAACTAGG
TAAGTTAGCTGGAGGAGGCATGCGGCGGCCCGCACCAACTTTCCCCAATGATTGCAAGCC
ATGCTTTGGTTGTACTACAAAT-AAATTACAGTTACTCAGGTCAGAAAGTTTCCAGAAAG
GAAAAAAAC------------------AACACAAACAGATTAATTATATTGGCTTTACTC
CATATCTTTAGCAATCTTTTTCCCCATAGGGCAAGAAGGTCATCAAGCTATACAAATGAA
TTGATTTTCTCCTTAGATTCCATTGCTGATGATGGATTTGAATTCGAAAC----ATTGTA
GAAAAGATAGAGCAGAGACTCAA
>MY5066_Hexurella_MuleMtns_Escabrosa
AAAACTAAAAAATAATTAAAAATTATTCAAAGTTGATCGACACAAAACGGAATCTGGGTC
TGTATGATTTATTGTCATGCCACCAAGTCCAGTAACCTGATGAGTTGCTTAGTGGCATGA
TAAATCCTATTGTTTTACATTATATTTTTCAAATTTTTATATATATATACTGGGATAAAA
TACCTTCGGTGTAGGTTGCGAGTGTGAAGAAGCTGGCTGCGATTGTGGCGACTGCTGCTG
ATTTCCACTGCTTTCTTCTCCTTTGCCTTTCTCTTTGGTTGCACTGCCCCATCCTTGACC
ACCACTAGGAACAAGGTTGATATTGGGATTATTACCACTATTTTCACTCTTCAAACTAGG
TAAGTTAGCTGGAGGAGGCATGCGGCGGCCCGCACCAACTTTCCCCAATGATTGCAAGCC
ATGCTTTGGTTGTACTACAAAT-AAATTACAGTTACTCAGGTCAGAAAGTTTCCAGAAAG
GAAAAAAAC------------------AACACAAACAGATTAATTATATTGGCTTTACTC
CATATCTTTAGCAATCTTTTTCCCCATAGGGCAAGAAGGTCATCAAGCTATACAAATGAA
TTGATTTTCTCCTTAGATTCCATTGCTGATGATGGATTTGAATTCGAAAC----ATTGTA
GAAAAGATAGAGCAGAGACTCAC
>MY5075_Hexurella_ChiricahuaMtns_CaveCrkCyn
AAAACTAAAAAATAATTAAAAATTATTCAAAGTCGATCGGCACCAAACGAAATCTGGGTC
TGTATGATTTATTATCATGCCACCAAGTCCAATAACCTGATGAGTTGCTTAGTGACATGA
CAAATCCTATTGTTTTACATTATATTTTTAAAATTTTTATATATATATACTGGGATAAAA
TACCTTCGGTGTAGGTTGCGAGTGTGAAGAAGCTGGCTGCGATTGTGGCGACTGCTGCTG
ATTTCCACTGCTTTCTTCTCCTTTGCCTTTCTCTTTGGTTGCACTGCCCCATCCTTGACC
ACCACTAGGAACAAGGTTGATATTGGGATTATTACCACTATTTTCACTCTTCAAACTAGG
TAAGTTAGCTGGAGGAGGCATGCGGCGGCCCGCACCAACTTTCCCCAATGATTGCAAGCC
ATGCTTTGGTTGTACTACAAAT-AAATTACAGTTACTCAGGTCAGAAAGTTTCCAGAAAG
GAAAAAAA-ACAGAAATGCAAGTATAAGTTATAAACAGATTTATTATATTGGCTTTACTC
CATATCTTTAGCAATCTTTTTCCCCATAGGGCAAGATGGTGATCAAGCTATACAAATGAA
TTGATTTTCTTCTTACATTCCATTTTTCATCATTTAATTAAACTTGCAGCTATTATTATC
ACAAAGAAAGAACCAATAATCAG
>MY5126_Hexurella_SantaCatalinaMtns_NuggetCyn
AAAACTAAAAAATAATTAAAAATTATTGAAAGTGGATCGGCACCAAACGAAATCTAGGTT
TGTATGATTTATTGTCATGCCACCAAGTCCAGTAACCTGATGAGTTGCTTAGTGACATGA
CAAATCCTATTGCTTTACATTATATGTTTCAAATTTTTATATATATATACTGGGATAAAA
TACCTTCGGTGTAGGTTGCGAGTGTGAAGAAGCTGGCTGCGATTGTGGCGACTGCTGCTG
ATTTCCACTGCTTTCTTCTCCTTTGCCTTTCTCTTTGGTTGCACTGCCCCATCCTTGACC
ACCACTAGGAACAAGGTTGATATTGGGATTATTACCACTATTTTCACTCTTCAAACTAGG
TAAGTTAGCTGGAGGAGGCATGCGGCGGCCCGCACCAACTTTCCCCAATGATTGCAAGCC
ATGCTTTGGTTGTACTACAAAT-AAATTACAGTTACTCAGGTCAGAAAGTTTGCAGAAAG
GAAAAAAA-ACAGAAATGC-----TAAGTTATAAACAGATTTATTATATTGGCTTTACTC
CGTATCTTTAGCAATCTTTTTCCCCATAGGGCATGAAGGTGATCAAGCTATACAAATGAA
TTGATTTTCTCCTTACATTCCA-TTTTCATTATTTAATTAAACTTGCATCTGTTATTATC
ACAAAGAAAGAGCCAATAATCAG
>MY5128_Hexurella_WhetstoneMtns_FrenchJoeCyn
------------------------------------------------------------
------------------------------------------------------------
------------------------------------------------------------
----------------------------GAAGCTGGCTGCGATTGTGGCGACTGCTGCTG
ATTTCCACTGCTTTCTTCTCCTTTGCCTTTCTCTTTGGTTGCACTGCCCCATCCTTGACC
ACCACTAGGAACAAGGTTGATATTGGGATTATTACCACTATTTTCACTCTTCAAACTAGG
TAAGTTAGCTGGAGGAGGCATGCGGCGGCCCGCACCAACTTTCCCCAATGATTGCAAGCC
ATGCTTTGGTTG------------------------------------------------
------------------------------------------------------------
------------------------------------------------------------
------------------------------------------------------------
-----------------------
>MY5131_Hexurella_PedregosaMtns_PruneCyn
AAAAATAAAAAATAATTAAAAATTATTCAAAGTCGATCGGCACCAAACGAAATCTGGGTC
TGTATGATTTATTGTCATGCCACCAAGTCCAATAACCTGATGAGTTGCTTAGTGACATGA
CAAATCCTATTGTTTTACATAA-------CAAATTTTTATATATATATACTGGGATAGAA
TACCTTCGGTGTAGGTTGCGAGTGTGAAGAAGCTGGCTGCGATTGTGGCGACTGCTGCTG
ATTTCCACTGCTTTCTTCTCCTTTGCCTTTCTCTTTGGTTGCACTGCCCCATCCTTGACC
ACCACTAGGAACAAGGTTGATATTGGGATTATTACCACTATTTTCACTCTTCAAACTAGG
TAAGTTAGCTGGAGGAGGCATGCGGCGGCCCGCACCAACTTTCCCCAATGATTGCAAGCC
ATGCTTTGGTTGTACTACAAAT-AAATTACAGTTACTCAGGTCAGAAAGTTTCCAGAAAG
GAAAAAAA-ACAGAAATGCAAGTATAAGTTATAAACAGATTTATTATATTGGCTTTACTC
CATATCTTTAGCAATCTTTTTCCCCATAGGGCAAGATGGTGATCAAGTTATACAATTGAA
TTTATTTTCTCCTTACATTCCATTTTTCGTCATTTAATTAAACTTGCAGCTGTTATTATC
ACAAAGAAAGAGCCAATAATCAG
>MY5132_Hexurella_PedregosaMtns_PruneCyn
AAAAATAAAAAATAATTAAAAATTATTCAAAGTCGATCGGCACCAAACGAAATCTGGGTC
TGTATGATTTATTGTCATGCCACCAAGTCCAATAACCTGATGAGTTGCTTAGTGACATGA
CAAATCCTATTGTTTTACATAA-------CAAATTTTTATATATATATACTGGGATAGAA
TACCTTCGGTGTAGGTTGCGAGTGTGAAGAAGCTGGCTGCGATTGTGGCGACTGCTGCTG
ATTTCCACTGCTTTCTTCTCCTTTGCCTTTCTCTTTGGTTGCACTGCCCCATCCTTGACC
ACCACTAGGAACAAGGTTGATATTGGGATTATTACCACTATTTTCACTCTTCAAACTAGG
TAAGTTAGCTGGAGGAGGCATGCGGCGGCCCGCACCAACTTTCCCCAATGATTGCAAGCC
ATGCTTTGGTTGTACTACAAAT-AAATTACAATTACTCAGGTCAGAAAGTTTCCAGAAAG
GAAAAAAA-ACAGAAATGCAAGTATAAGTTATAAACAGATTTATTATATTGGCTTTACTC
CATATCTTTAGCAATCTTTTTCCCCATAGGGCAAGATGGTGATCAAGTTATACAATTGAA
TTTATTTTCTCCTTACATTCCATTTTTCGTCATTTAATTAAACTTGCAGCTGTTATTATC
ACAAAGAAAGAGCCAATAATCAG
>MY5136_Hexurella_MiddlemarchCyn
AAAACCAAAAAATAATTAAAAATTATTCAAAGTTG-----CACCAAACGAAATCTGGGTC
TGTATGATTTATTGTCACGCCACCAAGTCCAGCAACCTGATGAGTTGCTTAGTGGCGTGA
CAAATCCTATTGCTTTACATTATATTTTTCAAATTTTTATATATATATACTGGGATAAAA
TACCTTCGGTGTAGGTTGCGAGTGTGAAGAAGCTGGCTGCGATTGTGGCGACTGCTGCTG
ATTTCCACTGCTTTCTTCTCCTTTGCCTTTCTCTTTGGTTGCACTGCCCCATCCTTGACC
ACCACTAGGAACAAGGTTGATATTGGGATTATTACCACTATTTTCACTCTTCAAACTAGG
TAAGTTAGCTGGAGGAGGCATGCGGCGGCCCGCACCAACTTTCCCCAATGATTGCAAGCC
ATGCTTTGGTTGTACTACAAAT-AAATTACAGTTACTCAGGTCAGAAAGTTTCCAGAAAG
GAAAAAAAAACAGAAATGCAAGTATAAGTTATAAACAGATTTATTATATTGGCTTTACTC
CATATCTTTAGCAATCTTTTCCCCCATAGGGCAAGAAGGTGATCAAGCTATACAAATGAA
TTGATTTTTGCTTTACATTCCATTTTTCATCATTTAATTAAACTTGCAACTGTTATTATC
ACAAAGAAAGAGCCAATAATCAG
>MY5147_Hexurella_DragoonMtns_NF_345A
AAAACCAAAAAATAATTAAAAATTATTCAAAG---GAGAGCACCAAACGAAATCTGAGTC
TGTATGATTTATTGTCACGCCACCAAGTCCAGTAACCTGATGAGTTGCTTAGTGACGTGA
CAAATCCTATTGTTTTACATTATATTTTTCAAATTTTTATATATATATACTGGGATAAAA
TACCTTCGGTGTAGGTTGCGAGTGTGAAGAAGCTGGCTGCGATTGTGGCGACTGCTGCTG
ATTTCCACTGCTTTCTTCTCCTTTGCCTTTCTCTTTGGTTGCACTGCCCCATCCTTGACC
ACCACTAGGAACAAGGTTGATATTGGGATTATTACCACTATTTTCACTCTTCAAACTAGG
TAAGTTAGCTGGAGGAGGCATGCGGCGGCCCGCACCAACTTTCCCCAATGATTGCAAGCC
ATGCTTTGGTTGTACTACAAAT-AAATTACAGTTACTCAGGTCAGAAAGTTTCCAGAAAG
GAAAAAAAAACAGAAATGCAAGTATAAGTTATAAACAGATTTATTATATTGGCTTTACTC
CATATCTTTAGCAATCTTTTTCCCCATAGGGCAAGAAGGTGATCAAGCTATGCAAATGAA
TTGATTTTCTCGTCACATTCCATTTTTCATCATTTAATTAAACTTGCAACTGTTACTATC
ACAAAGAAAGAGCCAATAATCAG
>MY5152_Hexurella_WhetstoneMtns_ApacheCyn
----CTAAAAAATAATTAAAAATTATTTGAAGTTGATCGGCACCAAACGAAATCCGGGTC
TGTATGATTTATTGTCATGCCACCAAGTCCAGTAACCTGATGAGTTGCTTAGTGACATGA
CAAATCCTATTGTATTACATTATATTTTTCAAATTTTTATATATATATACTGGGATAAAA
TACCTTCGGTGTAGGTTGCGAGTGTGAAGAAGCTGGCTGCGATTGTGGCGACTGCTGCTG
ATTTCCACTGCTTTCTTCTCCTTTGCCTTTCTCTTTGGTTGCACTGCCCCATCCTTGACC
ACCACTAGGAACAAGGTTGATATTGGGATTATTACCACTATTTTCACTTTTCAAACTAGG
TAAGTTAGCTGGAGGAGGCATGCGGCGGCCCGCACCAACTTTCCCCAATGATTGCAAGCC
ATGCTTTGGTTGTACTACAAAT-AAATTACAGTTACTCAGGTCAGAAAGTTTCCAGAAAG
GAAAAAAAAACAGAAATGC-----TAAGTTATAAACAGATTTATTATATTGCCTTTACTC
CATATCTTTAGCAATCTTTTCCCCCATAGGGCAAGAAGGTGATCAAGCTATACAAATGAA
TTGATTTTCTCCATACATTCCATTTTTCATCATTTAATTAAAGTTGCAACCGTTATTATC
ACAAAGAAAGAGC----------
>MY5157_Hexurella_SantaCatalinaMtns_Redington
AAAACTAAAAAATAATTAAAAATTGTTCAAAGTTGATCGGCACCAAACGAAATCTAGGTT
CGTATGATTTATTGTCATGCCGCCAAGTCCAGTAACCTGATGAGTTGCTTAGTGACATGA
CAAATCCTACTGTTTTACATTA--TGTTTCAAATTCTTATATATATATACTGTGATAAAA
TACCTTCGGTGTAGGTTGCGAGTGTGAAGAAGCTGGCTGCGATTGTGGCGACTGCTGCTG
ATTTCCACTGCTTTCTTCTCCTTTGCCTTTCTCTTTGGTTGCACTGCCCCATCCTTGACC
ACCACTAGGAACAAGGTTGATATTGGGATTATTACCACTATTTTCACTCTTCAAACTAGG
TAAGTTAGCTGGAGGAGGCATGCGGCGGCCCGCACCAACTTTCCCCAATGATTGCAAGCC
ATGCTTTGGTTGTACTACAAAT-AAATTACAGTTACTCAGGTCAGAAAGTTTGCAGAAAG
GAAAAAAAAACAGAAATGC-----TAAGTTATAAACAGATTTATTATATTGGCTTTAATC
CATATCTTAAGCAATCTTTTTCCCCATAGGGCAAGAAGGTGATCAAGCTATACAAATGAA
TTGATTTTCTCCTTATATTCCATTTTTCATCATTTAATTAAACTTGCAGCTGTTATTATC
ACAAAGAAAGAACCAATAATCAG
>MY5164_Hrupicola_Temecula
AAAACTAAAAAATAATTTAAATTTAATCAAGGTTGATCGGCACCAAATGAAATCTAGGTC
TGTATGGTCTATTGTCGTGTCACTAAGTCTTATGACCTGAGAAGTTTTTTAGTGACATGA
CAAATTTTATAGTTCCATATTACTTTTTTTAAATTTTTATACATATATACTGGGGAAAAA
TACCTTCGGTGTAGGTTGCGAGTGTGAAGAAGCTGGCTGCGATTGTGGCGACTGCTGCTG
ATTTCCACTGCTTTCTTCTCCTTTGCCTTTCTCTTTGGTTGCACTGCCCCATCCTTGACC
ACCACTAGGAACAAGGCTGATATTGGGATTATTACCACTATTTTCACTCTTCAAACTAGG
TAGGTTAGCTGGAGGAGGCATGCGGCGGCCCGCACCAACTTTCCCCAATGATTGCAAGCC
ATGCTTTGGTTGTACTACAAATAATACTACAGTTACTCAAGTC---AAATTTCCAGAAAG
G--AAAAAAAAAGAAATGCAAGCAT--GTTATATGCAGATTTATTACACTGGTTTTACTC
CAAATCATTAGCAGTATTTTTTTCTACAGAGCAAGAAGGTGATCAACCTATACAAATGAA
CTGATTTTTTTCTTAGATTCCATTTTTCATCCTTTAATAAAACTTGCA---ATTATTATC
ACAAAGAATGAGCTAATAATCAG
>MY5165_Hrupicola_Temecula
AAAACTAAAAAATAATTTAAATTTAATCAAGGTTGATCGGCACCAAATGAAATCTAGGTC
TGTATGGTCTATTGTCGTGTCACTAAGTCTTATGACCTGAGAAGTTTTTTAGTGACATGA
CAAATTTTATAGTTCCATATTACTTTTTTTAAATTTTTATACATATATACTGGGGAAAAA
TACCTTCGGTGTAGGTTGCGAGTGTGAAGAAGCTGGCTGCGATTGTGGCGACTGCTGCTG
ATTTCCACTGCTTTCTTCTCCTTTGCCTTTCTCTTTGGTTGCACTGCCCCATCCTTGACC
ACCACTAGGAACAAGGCTGATATTGGGATTATTACCACTATTTTCACTCTTCAAACTAGG
TAGGTTAGCTGGAGGAGGCATGCGGCGGCCCGCACCAACTTTCCCCAATGATTGCAAGCC
ATGCTTTGGTTGTACTACAAATAATACTACAGTTACTCAAGTC---AAATTTCCAGAAAG
G--AAAAAAAAAGAAATGCAAGCAT--GTTATATGCAGATTTATTACACTGGTTTTACTC
CAAATCATTAGCAGTATTTTTTTCTACAGAGCAAGAAGGTGATCAACCTATACAAATGAA
CTGATTTTTTTCTTAGATTCCATTTTTCATCCTTTAATAAAACTTGCA---ATTATTATC
ACAAAGAATGAGCTAATAATCAG
>MY5175_Hapachea_HarshawRd_PatagoniaMtns
AAAACTAAAAAATAAATAAAAATTATTCAAAGTTGATCAGCACCAAACGAAAACTGGGTC
TGTATGATTTATTGTCATGCCACCAAGTCCAGTAACCTGATGAGTTGCTTAGTGACATGA
CAAATCCTATTGTTTTACAATATATGTTTCAAATTTTTATATATATATACTGGGATAAAA
TACCTTCGGTGTAGGTTGCGAGTGTGAAGAAGCTGGCTGCGATTGTGGCGACTGCTGCTG
ATTTCCACTGCTTTCTTCTCCTTTGCCTTTCTCTTTGGTTGCACTGCCCCATCCTTGACC
ACCACTAGGAACAAGGTTGATATTGGGATTATTACCACTATTTTCACTCTTCAAACTAGG
TAAGTTAGCTGGAGGAGGCATGCGGCGGCCCGCACCAACTTTCCCCAATGATTGCAAGCC
ATGCTTTGGTTGTACTACAAAT-AAATTACAGTTACTCGGGTCAGAAAGTTTGCAGAAAG
GAAAAAAA-ACAGAAATGAAAGTATAAGTTATAAACAGATTTATTATATTGGCTTTACTC
CATATCTTCAGCAATCTTTTTCCCCATTGGGCAAGAAGGTGATCAAGCTATACAAATGAA
TTGATTTTCTCCTTACATTCCATTTTTCATCATTTAATTAAACTTGCAGCTGTTATTATC
ACAAAGAAAGAGCCAATAATCAG
>MY5180_Hapachea_MustrangPk_MustangMtns
AAAACTAAAAAATAATTAAAAATTATTCAAAGTTGATTGTCACCAAACGAAATCTGGGTC
TGTATGATTTATTGTCATGCCACCAAGTCCAGTAATCTGATGAGTTGCTTAGTGACATGA
CAAATCCTATTGTTTTACATTATATTTTTCAAATTTTTATATACATATACCGGGATAAAA
TACCTTCGGTGTAGGTTGCGAGTGTGAAGAAGCTGGCTGCGATTGTGGCGACTGCTGCTG
ATTTCCACTGCTTTCTTCTCCTTTGCCTTTCTCTTTGGTTGCACTGCCCCATCCTTGACC
ACCACTAGGAACAAGGTTGATATTGGGATTATTACCACTATTTTCACTCTTCAAACTAGG
TAAGTTAGCTGGAGGAGGCATGCGGCGGCCCGCACCAACTTTCCCCAATGATTGCAAGCC
ATGCTTTGGTTGTACTACAAAT-AAATTACAGTTACTCAGGTCAGAAAGTTTCCAGAAAG
TAAAAAAAAACAGAAATGCAAGTATAAGTTATAAACAGATTTATTATATTGGCTTTACTC
CATGTCTTTAGCAATCTTTTTCCCCATAGGGCAAGAAGGTGATCAAGCTATACAAATGAA
TTGACTTTCTCCTTACATTCCATTTTTCATCATTTAATT---------------------
-----------------------
>MY5181_Hapachea_MustrangPk_MustangMtns
AAAACTAAAAAATAATTAAAAATTATTCAAAGTTGATTGTCACCAAACGAAATCTGGGTC
TGTATGATTTATTGTCATGCCACCAAGTCCAGTAATCTGATGAGTTGCTTAGTGACATGA
CAAATCCTATTGTTTTACATTATATTTTTCAAATTTTTATATACATATACCGGGATAAAA
TACCTTCGGTGTAGGTTGCGAGTGTGAAGAAGCTGGCTGCGATTGTGGCGACTGCTGCTG
ATTTCCACTGCTTTCTTCTCCTTTGCCTTTCTCTTTGGTTGCACTGCCCCATCCTTGACC
ACCACTAGGAACAAGGTTGATATTGGGATTATTACCACTATTTTCACTCTTCAAACTAGG
TAAGTTAGCTGGAGGAGGCATGCGGCGGCCCGCACCAACTTTCCCCAATGATTGCAAGCC
ATGCTTTGGTTGTACTACAAAT-AAATTACAGTTACTCAGGTCAGAAAGTTTCCAGAAAG
TAAAAAAAAACAGAAATGCAAGTATAAGTTATAAACAGATTTATTATATTGGCTTTACTC
CATGTCTTCAGCAATCTTTTTCCCCATAGGGCAAGAAGGTGATCAAGCTATACAAATGAA
TTGACTTTCTCCTTACATTCCATTTTTCATCATTTAATTAAACTTGCAGCTGTTATTATC
ACAAAGAAAGAGCCAATAATCAG
>MY5193_Hapachea_HarshawRd_PatagoniaMtns
AAAACTAAAAAATAAATAAAAATTATTCAAAGTTGATCAGCACCAAACGAAAACTGGGTC
TGTATGATTTATTGTCATGCCACCAAGTCCAGTAACCTGATGAGTTGCTTAGTGACATGA
CAAATCCTATTGTTTTACAATATATGTTTCAAATATTTATATATATATACTGGGATAAAA
TACCTTCGGTGTAGGTTGCGAGTGTGAAGAAGCTGGCTGCGATTGTGGCGACTGCTGCTG
ATTTCCACTGCTTTCTTCTCCTTTGCCTTTCTCTTTGGTTGCACTGCCCCATCCTTGACC
ACCACTAGGAACAAGGTTGATATTGGGATTATTACCACTATTTTCACTCTTCAAACTAGG
TAAGTTAGCTGGAGGAGGCATGCGGCGGCCCGCACCAACTTTCCCCAATGATTGCAAGCC
ATGCTTTGGTTGTACTACAAAT-AAATTACAGTTACTCGGGTCAGAAAGTTTGCAGAAAG
GAAAAAAA-ACAGAAATGAAAGTATAAGTTATAAACAGATTTATTATATTGGCTTTACTC
CATATCTTCAGCAATCTTTTTCCCCATTGGGCAAGAAGGTGATCAAGCTATACAAATGAA
TTGATTTTCTCCTTACATTCCATTTTTCATCATTTAATTAAACTTGCAGCTGTTATTATC
ACAAAGAAAGAGCCAATAATCAG
>MY5194_Hapachea_Ordsummit_MtOrd
----------------------------------GATCAGCACCAAATGAAATTTGGGTT
TGTATGATTTACTGTCGTGCAACTAAGTCTAGTGACCTGATGAGTTGCTTAGTGACATGA
CAAATCCTATTGTTTCATACTATCTTTTTCAAATTTTTGTATACATATATTGGGGAAAAA
TACCTTCGGTGTAGGTTGCGAGTGTGAAGAAGCTGGCTGCGATTGTGGCGACTGCTGCTG
ATTTCCACTGCTTTCTTCTCCTTTGCCTTTCTCTTTGGTTGCACTGCCCCATCCTTGACC
ACCACTAGGAACAAGGTTGATATTGGGATTATTACCACTATTTTCACTCTTCAAACTAGG
TAGGTTAGCTGGAGGAGGCATGCGGCGGCCCGCACCAACTTTCCCCAATGATTGCAAGCC
ATGCTTTGGTTGTACTACAAATAAAATTACAGTTACTCAGGTCAGAAAGTTTCCAGAAAG
GAAAAAAAAACAGAAATGCAAGTATAAGTTATAAGCAGATTTATTACATTGGTTTTACTC
CATATCTTTCGCAACAT-TTTTCCCATAGAGCAAAAAGGTGATCAAGCTACACAAATGAA
CTGATTTTTTTCTTACATTCCATTTTTCATCATTTAATTAAACTTGCAGCTGTTGTTATA
TTAAAGAGCAAAG----GGGGGG
>MY5195_Hapachea_Ordsummit_MtOrd
----CTAAAAAATAATCAAAAATTATTAAAAGTTGATCAGCACCAAATGAAATTTGGGTT
TGTATGATTTACTGTCGTGCAACTAAGTCTAGTGACCTGATGAGTTGCTTAGTGACATGA
CAAATCCTATTGTTTCATACTATCTTTTCCAAATTTTTGTATACATATATTGGGGAAAAA
TACCTTCGGTGTAGGTTGCGAGTGTGAAGAAGCTGGCTGCGATTGTGGCGACTGCTGCTG
ATTTCCACTGCTTTCTTCTCCTTTGCCTTTCTCTTTGGTTGCACTGCCCCATCCTTGACC
ACCACTAGGAACAAGGTTGATATTGGGATTATTACCACTATTTTCACTCTTCAAACTAGG
TAGGTTAGCTGGAGGAGGCATGCGGCGGCCCGCACCAACTTTCCCCAATGATTGCAAGCC
ATGCTTTGGTTGTACTACAAATAAAATTACAGTTACTCAGGTCAGAAAGTTTCCAGAAAG
GAAAAAAAAACAGAAATGCAAGTATAAGTTATAAGCAGATTTATTACATTGGTTTTACTC
CATATCTTTCGCAACAT-TTTTCCCATAGAGCAAAAAGGTGATCAAGCTACACAAATGAA
CTGATTTTTTTCTTACATTCCATTTTTCATCATTTAATTAAACTTGCAGCTGTTGTTATA
TTAAAGAGCAAAA----GGGGGG
>MY5266_Hencina_CerroBolla
AAAACTAATAAATAATTTAAAATTAATCAAGGTTG--------------AAGTCGAGGTC
TGTATGGTATATTGTCGTGTCACTAAGTCTTATTACCTGATGAGTTTTTTAGTGACATGA
CAAATCCTATTGTTCCATATTATCTTTCTTAAATTTTTATACGTATATACTGGGAAAAAA
TACCTTCGGTGTAGGTTGCGAGTGTGAAGAAGCTGGCTGCGATTGTGGCGACTGCTGCTG
ATTTCCACTGCTTTCTTCTCCTTTGCCTTTCTCTTTGGTTGCACTGCCCCATCCTTGACC
ACCACTAGGAACAAGGCTGATATTGGGATTATTACCACTATTTTCACTCTTCAAACTAGG
TAGGTTAGCTGGAGGAGGCATGCGGCGGCCCGCACCAACTTTCCCCAATGATTGCAAGCC
ATGCTTTGGTTGTACTACAAATAACATTACAGTAACTCAGGTC--AAAGTTTCCAGAAA-
--AAAAAAAAAAGAAATGCAAATATAAGTTATAATCAGATTTATTACAC-----------
------------------------------------------------------------
------------------------------------------------------------
-----------------------
>MY5267_Hencina_CerroBolla
AAAACTAATAAATAATTTAAAATTAATCAAGGTTG--------------AAGTCGAGGTC
TGTATGGTATATTGTCGTGTCACTAAGTCTTATTACCTGATGAGTTTTTTAGTGACATGA
CAAATCCTATTGTTCCATATTATCTTTCTTAAATTTTTATACGTATATACTGGGAAAAAA
TACCTTCGGTGTAGGTTGCGAGTGTGAAGAAGCTGGCTGCGATTGTGGCGACTGCTGCTG
ATTTCCACTGCTTTCTTCTCCTTTGCCTTTCTCTTTGGTTGCACTGCCCCATCCTTGACC
ACCACTAGGAACAAGGCTGATATTGGGATTATTACCACTATTTTCACTCTTCAAACTAGG
TAGGTTAGCTGGAGGAGGCATGCGGCGGCCCGCACCAACTTTCCCCAATGATTGCAAGCC
ATGCTTTGGTTGTACTACAAATAACATTACAGTAACTCAGGTC--AAAGTTTCCAGAAA-
--AAAAAAAAAAGAAATGCAAGTAT--AATATAATCAGATTTATTACAC-----------
------------------------------------------------------------
------------------------------------------------------------
-----------------------
>MY5269_Hexurella_GuadalupeValley
AAAACTAATAAATAATTTAAAATTAATCAAGGTTG--------------AAGTCTAGGTC
TGTATGTTATATCGTCATGTCACTAAGTCTTATTACCTGATGAGTTTTTTAGTGACATGA
CAAATCCTATTGTTCCATATTATCTTTCTTAAATTTTTATAAGCATATACTGGGAAAAAA
TACCTTCGGTGTAGGTTGCGAGTGTGAAGAAGCTGGCTGCGATTGTGGCGACAGCTGCTG
ATTTCCACTGCTTTCTTCTCCTTTGCCTTTCTCTTTGGTTGCACTGCCCCATCCTTGACC
ACCACTAGGAACAAGGCTGATATTGGGATTATTACCACTATTTTCACTCTTCAAACTAGG
TAGGTTAGCTGGAGGAGGCATGCGGCGGCCCGCACCAACTTTCCCCAATGATTGCAAGCC
ATGCTTTGGTTGTACTACAAATAACATTACAGTAACTCAGGTC--AAAGTTTCCAGAAA-
--AA-----AAAGAAATGCAAGTATAAGTTATAATCAGATTTATTACACTGGTTTTACTC
CAAATCATTAGCAGTATTCTTTCCTACAGAGCAAGAAGGTGATCAAGCTATACAAATGAA
CTGATTTTTTTCTTACATTCCATTTTTCATCATTTAATTAAACTTGCAACTACTATTATC
ACAAAGAAAGAGCCAATAATCAG
>MY5271_Hexurella_GuadalupeValley
AAAACTAATAAATAATTTAAAATTAATCAAGGTTG--------------AAGTCTAGGTC
TGTATGTTATATCGTCATGTCACTAAGTCTTATTACCTGATGAGTTTTTTAGTGACATGA
CAAATCCTATTGTTCCATATTATCTTTCTTAAATTTTTATAAGCATATACTGGGAAAAAA
TACCTTCGGTGTAGGTTGCGAGTGTGAAGAAGCTGGCTGCGATTGTGGCGACTGCTGCTG
ATTTCCACTGCTTTCTTCTCCTTTGCCTTTCTCTTTGGTTGCACTGCCCCATCCTTGACC
ACCACTAGGAACAAGGCTGATATTGGGATTATTACCACTATTTTCACTCTTCAAACTAGG
TAGGTTAGCTGGAGGAGGCATGCGGCGGCCCGCACCAACTTTCCCCAATGATTGCAAGCC
ATGCTTTGGTTGTACTACAAATAACATTACAGTAACTCAGGTC--AAAGTTTCCAGAAA-
--AA-----AAAGAAATGCAAGTATAAGTTATAATCAGATTTATTACACTGGTTTTACTC
CAAATCATTAGCAGTATTCTTTTCTACAGAGCAAGAAGGTGATCAAGCTATACAAATGAA
CTGATTTTTTTCTTACATTCCATTTTTCATCATTTAATTAAACTTGCAACTACTATTATC
ACAAAGAAAGAGCCAATAATCAG
>MY5276_Hexurella_SanPedro_Martir
AAAACTAATAAATAATTTAAAATTAATCAAGGTTG--------------AAGTCGAGGTC
TGTATGGTATATTGTCGTGTCACTAAGTCTTATTACCTGATCAGTTTTTTAGTGACATGA
CAAATCCTATTGTTCCATATTATCTTTCTTAAATTTTTATACGTATATACTGGGAAAAAA
TACCTTCGGTGTAGGTTGCGAGTGTGAAGAAGCTGGCTGCGATTGTGGCGACTGCTGCTG
ATTTCCACTGCTTTCTTCTCCTTTGCCTTTCTCTTTGGTTGCACTGCCCCATCCTTGACC
ACCACTAGGAACAAGGCTGATATTGGGATTATTACCACTATTTTCACTCTTCAAACTAGG
TAGGTTAGCTGGAGGAGGCATGCGGCGGCCCGCACCAACTTTCCCCAATGATTGCAAGCC
ATGCTTTGGTTGTACTACAAATAACATTACAGTAACTCAGGTC--AAAGTTTCCAGAAA-
--AA-----AAAGAAATGCAAGTAT--GTTATAAGCAGATTTACTACACTGGTTTTACTC
CAAATCATTAGCAGTATTTTTTTCTACAGAGCAAGAAGGTGATCAAGCTATACAAATGAA
CTGATTTTTTTCTTACATT-CATTTTTCATAATTTAATTAAACTTGCAACTATTATTATC
ACAAAGATAGAGCCAATAATCAG
>MY5277_Hexurella_SanPedro_Martir
AAAACTAATAAATAATTTAAAATTAATCAAGGTTG--------------AAGTCGAGGTC
TGTATGGTATATTGTCGTGTCACTAAGTCTTATTACCTGACCAGTTTTTTAGTGACATGA
CAAATCCTATTGTTCCATATTATCTTTCTTAAATTTTTATACGTATATACTGGGAAAAAA
TACCTTCGGTGTAGGTTGCGAGTGTGAAGAAGCTGGCTGCGATTGTGGCGACTGCTGCTG
ATTTCCACTGCTTTCTTCTCCTTTGCCTTTCTCTTTGGTTGCACTGCCCCATCCTTGACC
ACCACTAGGAACAAGGCTGATATTGGGATTATTACCACTATTTTCACTCTTCAAACTAGG
TAGGTTAGCTGGAGGAGGCATGCGGCGGCCCGCACCAACTTTCCCCAATGATTGCAAGCC
ATGCTTTGGTTGTACTACAAATAACATTACAGTAACTCAGGTC--AAAGTTTCCAGAAA-
--AA-----AAAGAAATGCAAGTAT--GTTATAAGCAGATTTACTACACTGGTTTTACTC
CAAATCATTAGCAGTATTTTTTTCTACAGAGCAAGAAGGTGATCAAGCTATACAAATGAA
CTGATTTTTTTCTTACATT-CATTTTTCATAATTTAATTAAACTTGCAACTATTATTATC
ACAAAGATAGAGCCAATAATCAG
>MY5280_Hexurella_ArroyoSalado
------------------------------------------------------------
--TACAGTTTAT------------------------------------------------
----------------------TGTGTGTTGAACTTG-----------------------
T---------------------------------AGTTCACCCCCTCCCCCCTGCTGCTG
AT----ACTGCTTTCTTCTCCTTTGCCTTTCTCTTTGGTTGCACTGCCCCATCCTTGACC
ACCACTAGGAACAAGGCTGATATTGGGATTATTACCACTATTTTCACTCTTCAAACTAGG
TAGGTTAGCTGGAGGAGGCATGCGGCGGCCCGCACCAACTTTCCCCAATGATTGCAAGCC
ATG---------------------------------------------------------
------------------------------------------------------------
------------------------------------------------------------
------------------------------------------------------------
-----------------------
>MY5282_Hexurella_ArroyoSalado
GCAACTATGAGAAAGTTTACATTTCCCCAAAGCAAACTTGGAGCTGGTGTACTTTGTGAC
TGCCTTGGTGCCTTCAGACACAGCATGCTTGGCAAGTTCACCGGCCGGCTGGTGATGGTG
GAACGCTTGTTGTAGTGGGCCATCTCTCAAAGATGTCGACGAAGCTGTTCATGATAGACA
TGGCCTTGCTCGAGATGCCAAGGGTGAACTTGCTTGAGGACTTTGTAGCTCCTTCCGTTG
GCTTTCCCTGCTTTCTTCTCCTTTGCCTTTCTCTTTGGTTGCACTGCCCCATCCTTGACC
ACCACTAGGAACAAGGCTGATATTGGGATTATTACCACTATTTTCACTCTTCAAACTAGG
TAGGTTAGCTGGAGGAGGCATGCGGCGGCCCGCACCAACTTTCCCCAATGATTGCAAGCC
ATGCTTTGGTTGTACTACAAATAATATTACAGTAACTCAGGTC--AAAGTTTTCAGAAAG
GAAAAAAAG----AAATGCAAGTATAAGTTATAAGCAGATTTATTAAACTGGTTTTACTC
CAAATCATTAGCAGCATTTTTTTCTACAGAGCAAGAAGGTGAACAAGCTATACAAATGAA
CTGATTTTTTTCTTACATTCCATTTTTCATCATTTAATTAAACTTGCAGCTATTATTATC
ACAAAGAAAGAGCCAATAATCAG
>MY5286_Hrupicola_SweetwaterSpr_OrdMtn
-----------------------------ACGTTG-------------------------
------------------------------------------------------------
---------------------------------------------TATCCTTGTCAGAAA
C---------------------------GACATT--------------------------
-TTTCCACTGCTTTCTTCTCCTTTGCCTTTCTCTTTGGTTGCACTGCCCCATCCTTGACC
ACCACTAGGAACAAGGCTGATATTGGGATTATTACCACTATTTTCACTCTTCAAACTAGG
TAGGTTAGCTGGAGGAGGCATGCGGCGGCCCGCACCAACTTTCCCCAATGATTGCAAGCC
ATGCTTTGGTTGTACTACGAATAATATTACAGTTACTCAAGTC--AAAGTTTCCAGAAAG
G-AAAAAATAAAGAAATGCAAGTATAAGTTATAAGCAGATTTATTACACTGGTTTTACTC
CAAATCATTAGCAGTATTTTTTTCTACAGAGCAACAAGGTGATCAAGCTATACAAATGAA
CTGATTTTTTTCTTACATTCCATTTTTTATCATTTAATTAAACTTGCAGCTATTATTATT
ACAAAGAAAGAGCCAATAATCAG
>MY5287_Hrupicola_SweetwaterSpr_OrdMtn
AAAACTAAAAAATGATTTAAAATTAATCAAGTTTGATCAGCACCAATAAAAAATTAGGTC
TGTATGGTCTATTGTCATGTCACTAAGTCTCATGACCTGATGAGTTTTTCAGTGACATCG
CAAATCCTATTGTTCAATA---TTCTTTTTTAATTTTTATACATATATACTGGGAAAAAA
TACCTTCGGTGTAGGTTGCGAGTGTGAAGAAGCTGGCTGCGATTGTGGCGACTGCTGCTG
ATTTCCACTGCTTTCTTCTCCTTTGCCTTTCTCTTTGGTTGCACTGCCCCATCCTTGACC
ACCACTAGGAACAAGGCTGATATTGGGATTATTACCACTATTTTCACTCTTCAAACTAGG
TAGGTTAGCTGGAGGAGGCATGCGGCGGCCCGCACCAACTTTCCCCAATGATTGCAAGCC
ATGCTTTGGTTGTACTACGAATAATATTACAGTTACTCAAGTC--AAAGTTTCCAGAAAG
G-AAAAAATAAAGAAATGCAAGTATAAGTTATAAGCAGATTTATTACACTGGTTTTACTC
CAAATCATTAGCAGTATTTTTTTCTACAGAGCAACAAGGTGATCAAGCTATACAAATGAA
CTGATTTTTTTCTTACATTCCATTTTTTATCATTTAATTAAACTTGCAGCTATTATTATT
ACAAAGA----------------
>MY5288_Hrupicola_Deadman_Hills
AAAATTTTATAGTAAAGTTCAATTAGTAAATGTTCATACATATCAATCAAAATCAAAAGT
T------------------------------------------------------TCTA-
----------------------TGTATCTAAAATTACTATTCAAAAATTTTGAGTTAACA
TGTACCGAAATTATGTCGCAAGTATCGAGGAACGTTTTG----------AACTGCTGCTG
ATTTCCACTGCCTTCTTCTCCTTTGCCTTTCTCTTTGGTTGCACTGCCCCATCCTTGACC
ACCACTAGGAACAAGGCTGATATTGGGATTATTACCACTATTTTCACTCTTCAAACTAGG
TAAGTTAGCTGGAGGAGGCATGCGGCGGCCCGCACCAACTTTCCCCAATGATTGCAAGCC
ATGCTTTGGTTGTACTACAAATAATATTACATTTACTTAGGTC--AAAGTTTCCAGAAAG
GAAAAAAAAAAAGAAATACAAGTATAAGTTATAAGCAGATTTATTACACTGGTTTTACTC
CAAATCATTAGCAGTATTTTTTTCTACAGAGCAACAAGGTGATGAAGCTCTACAAATGAA
CTGATTTTTTTCTTACATTACATTTTTCATCATTTAATTAAACTTGTAGCTATTATTATC
AGAAAGAAAGAGTCAATAATCAG
>MY5289_Hrupicola_Deadman_Hills
AAAACTAAAAAATAATTTAAAATTAATCAAGGTTGATCAGCATCAAATGAAATCTAGGTC
TGTATGGTCTATTGTCGTGTCACTAAGTCTTATGAACTGATGAGTTCTTTAGTGATATGA
CAAAACCTATTGTTCCACACTATCTTTTTTGAATTTTTCTACATATATACTAGGAAAAAA
TACCTTCGGTGTAGGTTGCGAGTGTGAAGAAGCTGGCTGCGATTGTGGCGACTGCTGCTG
ATTTCCACTGCCTTCTTCTCCTTTGCCTTTCTCTTTGGTTGCACTGCCCCATCCTTGACC
ACCACTAGGAACAAGGCTGATATTGGGATTATTACCACTATTTTCACTCTTCAAACTAGG
TAAGTTAGCTGGAGGAGGCATGCGGCGGCCCGCACCAACTTTCCCCAATGATTGCAAGCC
ATGCTTTGGTTGTACTACAAATAATATTACATTTACTTAGGTC--AAAGTTTCCAGAAAG
GAAAAAAAAAAAGAAATACAAGTATAAGTTATAAGCAGATTTATTACACTGGTTTTACTC
CAAATCATTAGCAGTATTTTTTTCTACAGAGCAACAAGGTGATGAAGCTCTACAAATGAA
CTGATTTTTTTCTTACATTACATTTTTCATCATTTAATTAAACTTGTAGCTATTATTATC
AGAAAGAAAGAGTCAATAATCAG
>MY5309_Hapachea_JohnnyLyon_Hills
----------AATAATTTAAAATTATTCAAAGTTGATCGGCACCAAATGAAATCTGGGTC
TATATGATTTATTGTCATGCCACCAAGTCCAGTAACCTGATGAGTTGCTTACTGACATGA
CAAATCCTATTGTTTTACATTATATTTTTCAAATTTTTATATGTATATACTGGGG-----
TACCTTCGGTATAGGTTGCGAGTGTGAAGAAGCTGGCTGCGATTGTGGCGACTGCTGCTG
ATTTCCACTGCTTTCTTCTCCTTTGCCTTTCTCTTTGGTTGCACTGCCCCATCCTTGACC
ACCACTAGGAACAAGGTTGATATTGGGATTATTACCACTATTTTCACTCTTCAAACTAGG
TAAGTTAGCTGGAGGAGGCATGCGGCGGCCCGCACCAACTTTCCCCAATGATTGCAAGCC
ATGCTTTGGTTGTACTGCAAAT-AAATT--AGTTACTCAGGTCAGAAAGTTTCCAGAAAG
TAAAAAAA--CAGAAATGCAAGTATAAGCTATAAACAGATTTATTATATTGGCTTTACTC
CATATCTTTAGCAATCTTTTTCCCCATATGGCAAGAAGGTGATCAAGCTATACAAATGAA
TTGACTTTCTCCTTACATTCCATTTTTCATCATTTAATTA--------------------
-----------------------
>MY5310_Hexurella_AntelopeCyn_CerbatMtns
-----------------------------------ATTGACTTTACATCAAAACTC----
--ACTAAAATCTTGCCATGTAACTAAGTCTAGTGACCTGATGAGTTGCTTAGTGACATGA
CAAAACCTATTGCTTCATATTATCTTTTTCAAATTGTTATATACATATATTGGGGAAAAA
TACCTTCGGTGTAGGTTGCGAGTGTGAAGAAGCTGGCTGCGATTGTGGCGACTGCTGCTG
ATTTCCACTGCTTTCTTCTCCTTTGCCTTTCTCTTTGGTTGCACTGCCCCATCCTTGACC
ACCACTAGGAACAAGGTTGATATTGGGATTATTACCACTATTTTCACTCTTCAAACTAGG
TAGGTTAGCTGGAGGAGGCATGCGGCGGCCCGCACCAACTTTCCCCAATGATTGCAAGCC
ATGCTTTGGTTGTACTACAAATAAAATTACAGTTACTCAGGTCAGAAAGTTTCCAGAAAG
GAAAAAAAA--GCAAATGCAAGTATAAGTTATAAGCAGATTTATTACACTGGTTTTACTC
CATATCTGTCGCAA------------------AAAAAGGTGATCAAGCTACACAAATGAA
CTGATTTTTTCCTTACATTCCATTTTTCATCATTTAATTAAACTTGCAGCTGTTGTTATA
ATAAAGAGCAAAAC---------
>MY5311_Hexurella_AntelopeCyn_CerbatMtns
ATATCTTAAA--CTGCTAAAACGGGCTTAACCTTGATTGACTTTACATCAAAACTC----
--ACTAAAATCTTGTCATGTAACTAAGTCTAGTGACCTGATGAGTTGCTTAGTGACATGA
CAAAACCTATTGCTTCATATTATCTTTTTCAAATTGTTATATACATATATTGGGGAAAAA
TACCTTCGGTGTAGGTTGCGAGTGTGAAGAAGCTGGCTGCGATTGTGGCGACTGCTGCTG
ATTTCCACTGCTTTCTTCTCCTTTGCCTTTCTCTTTGGTTGCACTGCCCCATCCTTGACC
ACCACTAGGAACAAGGTTGATATTGGGATTATTACCACTATTTTCACTCTTCAAACTAGG
TAGGTTAGCTGGAGGAGGCATGCGGCGGCCCGCACCAACTTTCCCCAATGATTGCAAGCC
ATGCTTTGGTTGTACTACAAATAAAATTACAGTTACTCAGGTCAGAAAGTTTCCAGAAAG
GAAAAAAAA--ACAAATGCAAGTATAAGTTATAAGCAGATTTATTACACTGGTTTTACTC
CATATCTGTCGCAA------------------AAAAAGGTGATCAAGCTACACAAATGAA
CTGATTTTTTCCTTACATTCCATTTTTCATCATTTAATTAAACTTGCAGCTGTTGTTATA
ATAAAGAGCAAAACGGGGGC---
>MY5312_Hexurella_FoxCyn_MusicMtns
-----------------------------------ATTGACTTTACATCAAAACTC----
--ACTAAAATCTTGTCATGTAACTAAGTCTAGTGACCTGATGAGTTGCTTAGTGACATGA
CAAAACCTATTGCTTCATATTATCTTTTTCAAATTGTTATATACATATATTGGGGAAAAA
TACCTTCGGTGTAGGTTGCGAGTGTGAAGAAGCTGGCTGCGATTGTGGCGACTGCTGCTG
ATTTCCACTGCTTTCTTCTCCTTTGCCTTTCTCTTTGGTTGCACTGCCCCATCCTTGACC
ACCACTAGGAACAAGGTTGATATTGGGATTATTACCACTATTTTCACTCTTCAAACTAGG
TAGGTTAGCTGGAGGAGGCATGCGGCGGCCCGCACCAACTTTCCCCAATGATTGCAAGCC
ATGCTTTGGTTGTACTACAAATAAAATTACAGTTACTCAGGTCAGAAAGTTTCCAGAAAG
GAAAAAAAA--ACAAATGCAAGTATAAGTTATAAGCAGATTTATTACACTGGTTTTACTC
CATATCTGTCGCAA------------------AAAAAGGTGATCAAGCTACACAAATGAA
CTGATTTTTTCCTTACATTCCATTTTTCATCATTTAATTAAACTTGCAGCTGTTGTTATA
ATAAAGA----------------
>MY5313_Hexurella_FoxCyn_MusicMtns
ATATCTTAAA---CTGCTAAAACGGCTTAACCTGAATTGACTTTACATCAAAACTC----
--ACTAAAATCTTGTCATGTAACTAAGTCTAGTGACCTGATGAGTTGCTTAGTGACATGA
CAAAACCTATTGCTTCATATTATCTTTTTCAAATTGTTATATACATATATTGGGGAAAAA
TACCTTCGGTGTAGGTTGCGAGTGTGAAGAAGCTGGCTGCGATTGTGGCGACTGCTGCTG
ATTTCCACTGCTTTCTTCTCCTTTGCCTTTCTCTTTGGTTGCACTGCCCCATCCTTGACC
ACCACTAGGAACAAGGTTGATATTGGGATTATTACCACTATTTTCACTCTTCAAACTAGG
TAGGTTAGCTGGAGGAGGCATGCGGCGGCCCGCACCAACTTTCCCCAATGATTGCAAGCC
ATGCTTTGGTTGTACTACAAATAAAATTACAGTTACTCAGGTCAGAAAGTTTCCAGAAAG
GAAAAAAAA--ACAAATGCAAGTATAAGTTATAAGCAGATTTATTACACTGGTTTTACTC
CATATCTGTCGCAA------------------AAAAAGGTGATCAAGCTACACAAATGAA
CTGATTTTTTCCTTACATTCCATTTTTCATCATTTAATTAAACTTGCAGCTGTTGTTATA
ATAAAGAGCAAAACGGGGGC---
>MY5314_Hexurella_Grasshopper_BrushyMtn
------------------------------------------------------------
------------------------------------------------------------
------------------------------------------------------------
----------------------------------A-------------------------
--------------------CTTTGCCTTTCTCTTTGGTTGCACTGCCCCATCCTTGACC
ACCACTAGGAACAAGGTTGATATTGGGATTATTACCACTATTTTCACTCTTCAAACTAGG
TAGGTTAGCTGGAGGAGGCATGCGGCGGCCCGCACCAACTTTCCCCAATGATTGCAAGCC
ATGCTTTGGTTGTACTACAAATAAAATTACAGTTACTCAGGTCAGAAAGTTTCCAGAAAG
GAAAAAAAAACAGAAATGCAAGTATAAATTATAAGCAGATTTATTACACTGGTTTTACTC
CATATCTTTTGCAACAT-TTTTCCCATAGAGCAAAAAGGTGATCAACCTACACAAATGAA
CTGATTTTTTCCTAACATTCCATTTTTCATCATTTAATTAAACTTGCAG-----------
---AAGAGCAAAA----CGGGGG
>MY5315_Hexurella_WagonerRd_BradshawMtns
-------------------AAATTATTAAAAGTTGATCAGCACCAAATGAAATTTGGGTC
--TATGATTTATTGTCGTGTAACTAAGTCTAGTGACCTGATGAGTTGCTTAGCGACATGA
CAAATACTATTGCTTCATATTATCTTTTTCAAATTTTTATATACATATATTGGGGAAAAA
TACCTTCGGTGTAGGTTGCGAGTGTGAAGAAGCTGGCTGCGATTGTGGCGACTGCTGCTG
ATTTCCACTGCTTTCTTCTCCTTTGCCTTTCTCTTTGGTTGCACTGCCCCATCCTTGACC
ACCACTAGGAACAAGGTTGATATTGGGATTATTACCACTATTTTCACTCTTCAAACTAGG
TAGGTTAGCTGGAGGAGGCATGCGGCGGCCCGCACCAACTTTCCCCAATGATTGCAAGCC
ATGCTTTGGTTGTACTACAAATAAAATTACAGTTACTCAGGT-----------CAGAAAG
GAAAAAAAAACATAAATGCAAGTATAAGTTATAAGCAGATTTATTACATTGGTTTTACTC
CATATCTTTCGCAACAT-TTTTCCCATAGAGCAAAAAGGTGATCAAGCTACACAAATAAA
CTGATTTTTTTCTTACATTCCATTTTTCATCATTTAATTAAACTTGCAGCTGTTGTTATA
ATAAAGAGCAAAAGGGGGGGGGG
>MY5316_Hexurella_WagonerRd_BradshawMtns
AAATCTAAAAAATAATTAAAAATTATTAAAAGTTGATCAGCACCAAATGAAATTTGGGTC
--TATGATTTATTGTCGTGTAACTAAGTCTAGTGACCTGATGAGTTGCTTAGCGACATGA
CAAATACTATTGCTTCATATTATCTTTTTCAAATTTTTATATACATATATTGGGGAAAAA
TACCTTCGGTGTAGGTTGCGAGTGTGAAGAAGCTGGCTGCGATTGTGGCGACTGCTGCTG
ATTTCCACTGCTTTCTTCTCCTTTGCCTTTCTCTTTGGTTGCACTGCCCCATCCTTGACC
ACCACTAGGAACAAGGTTGATATTGGGATTATTACCACTATTTTCACTCTTCAAACTAGG
TAGGTTAGCTGGAGGAGGCATGCGGCGGCCCGCACCAACTTTCCCCAATGATTGCAAGCC
ATGCTTTGGTTGTACTACAAATAAAATTACAGTTACTCAGGT-----------CAGAAAG
GAAAAAAAAACATAAATGCAAGTATAAGTTATAAGCAGATTTATTACATTGGTTTTACTC
CATATCTTTCGCAACAT-TTTTCCCATAGAGCAAAAAGGTGATCAAGCTACACAAATAAA
CTGATTTTTTTCTTACATTCCATTTTTCATCATTTAATTAAACTTGCAGCTGTTGTTATA
ATAAAGAGCAAAA----GGGGGG
>MY5317_Hrupicola_Cottonwood_SnYsidroMtns
AAAACTAAAAAATAATGTAAATTTAATCAAGGTTAATCAGGACCAAATGAAATCTAGGTC
TGTATGGTCTATTGTCGTGTCACTAAGTCTTATGACCTGAGAAGTTTTTTAGTGACATGA
CAAATTTTATTGTTCCATATTACTTTTTTGAAATTTTTATACATATATACTGGGAAAAAA
TACCTTCGGTGTAGGTTGCGAGTGTGAAGAAGCTGGCTGCGATTGTGGCGACTGCTGCTG
ATTTCCACTGCTTTCTTCTCCTTTGCCTTTCTCTTTGGTTGCACTGCCCCATCCTTGACC
ACCACTAGGAACAAGGCTGATATTGGGATTATTACCACTATTTTCACTCTTCAAACTAGG
TAGGTTAGCTGGAGGAGGCATGCGGCGGCCCGCACCAACTTTCCCCAATGATTGCAAGCC
ATGCTTTGGTTGTACTACAAATAATATTACAGTTACTCAAGTC---AAATTTCCAGAAAG
G--AAAAAAAAAGAAATGCAAGCAT--GTTATATGCAGATTTATTACACTGGTTTTACTC
CAAATCATTAGCAGTATTTTTTTCTACAGAGTAAGAAGGTGATCAACCTATACAAATGAT
TAAATTTTTTTCTTAGATTCCATTCTTCATCATTTAATTAAACTTGCAATTATTATTATC
ACAATGAATGAGC----------
