# Supplementary material for: ﻿Species delimitation, biogeography, and natural history of dwarf funnel web spiders (Mygalomorphae, Hexurellidae, Hexurella) from the United States / Mexico borderlands
Source: Zookeys. 2023 Jun 14;1167:109–57. doi: 10.3897/zookeys.1167.103463 (PMC10285686; doi:10.3897/zookeys.1167.103463)
Supplement: Supplementary material 3 — Input matrices, analysis log files, and output tree files for nuclear and mitochondrial analyses [file zookeys-1167-109_article-103463__-s003.zip › uce-2001247.fasta]

>MY0059_Hapachea_SantaRitaMtns_MaderaCyn
ACCAGGAGGACCTGCTGCAAGAACTGGTGCTGCAGAAGTCCCGCCAACAGGATTACTATT
GTTTGTGTTGCTAGGAGGCATAATTCCACCTCGTGATGCTGAGGTAAAAGGACGTTCTCT
TGCATGTGGTTGTGAGGAGGGAAGTGCCTGTGGCTCTGCAGCAGGTAGCTGACCGTTCAC
GCCACTGCCACTGTTCTGTTGCTGGCCTCCGGTTGGTCCAGGTGATACCTGTTGTTGATG
CTGCTGAAGAGTGCCACGACCCCAACTTCCTTCGGCTGAAGTTTAGAAACAAAAGAACTG
AATTTAAGCATTGGAATTTTCAC--ACAATTTTTGTAATTTTATTCAAAACTAGCAAATT
TTTTTTTATAAAAAAATGAAATATACATACTTTGTGGCCTTAGACTTGGTCCTGGACCAT
ACTGCGAGTCTGCATTTGACTTCTGGCTGCCTTCTATTTGTGCATCTCCACCAGCTAATT
TCGGGAATTCCTGAGGAAAAAATGGCGACTGCTGGGCCAAGAAGCTGCGTTCTTGACCAC
CATCCTCTTGGTTTGACGTAACACTGCTCCAAGTTTTGCTTCCCCCAGATGTAACTGTTG
CATTTGTTGTAGTTTGTGTCTAATAAAGATGGAAACAGCAACATTTTATATATGAACAAA
CCAGACATCCAGCAGCTGCAGAATTAATTAACTACACCGAACAGCAAAGAGATAGAATTT
TTTTAATACTTGATTGAATCAAATTCGCCTTATGAACATACTAGCTGTTTTCAAAAAAAT
ACTATGATTCTCTAGATACTTGGTTTTCTGGAAGATTTATTATCTTCCAAAAAACCAGGT
ATCTTGGAAACCTGTTTTTTTATAAAAGCAACAAGAGTTTGTTATAAACACTTGAAATAA
CTTAAAAATTGAGAGAAGGAAGACTTTACTAATTAGTTCTTTGACAAATAACATTGGCTT
>MY5053_Hexurella_ChiricahuaMtns_PriceCyn
ACCAGGAGGACCTGCTGCAAGAACTGGTGCTGCAGAAGTCCCTCCAACAGGATTACTATT
GTTTGTGTTGCTAGGAGGCATAACTCCACCTCGTGATGCTGAGGTAAAAGGACGTTCTCT
TGCATGTGGTTGTGAGGAGGGAAGTGCCTGTGGCTCTGCAGCAGATAGTTGACCGTTCAC
GCCACTGCCACTGTTCTGTTGCTGGCCTCCGGTTGGTCCAGGTGATACCTGTTGTTGATG
CTGCTGAAGAGTGCCACGTCCCCAACTTCCTTCGGCTGAAGTTTAGAAACAAAAGAACTG
AATGTAAGCACTGGAATTTTCACTCACAATTTTTGTAATTTTATTCAAAACTAGCA--TT
TTTTTTTATAAAAAAATGAAATATACATACTTTGTGGCCTTAGACTTGGTCCTGGACCAT
ACTGCGAGTCTGCATTTGACTTCTGGCTGCCTTCTATTTGTGCATCTCCACCAGCTAATT
TCGGGAATTCCTGAGGAAAAAATGGCGACTGCTGGGCCAAGAAGCTGCGTTCTTGACCAC
CATCCTCTTGGTTTGACGTAACACTGCTCCAAGTTTTGCTTCCCCCAGATGTAACTGTTG
CATTTGTTGTAGTTTGTGTCTAATAAAGATGGAAACAGCAACATTTTATATATGAACAAA
CCAGACATCCAGCAGCTGCAAAATTAACTAACTACACCAAACAGCGAAGAGAT-------
-----------------------------TTATGAACATACTAGCTGTTTTCAAAAAAAT
ACTATGATTCTCTAGATACTTGGTTTTCTGGAAGATTTAATATCTTCCAAAAAACCAGGT
ATCTTGGAAACCTGTTTTTTTATAAAAGCAACATGAGTTTGTTATAAACACTTGAAATAA
CTTAAAAAATGAGAGAAAAAAGAC--TATTAATTAGTTCTTTGACAAATAACATAGGCTT
>MY5057_Hexurella_ChiricahuaMtns_PriceCyn
------------------------------------------------------------
------------------------------------------------------------
------------------------------------------------------------
------------------------------------------------------------
-------------C----------------------------------------------
---------------------------AATTTTTGTAATTTTATTCAAAACTAGCAAT-T
TTTTTTTATAAAAAAATGAAATATACATACTTTGTGGCCTTAGACTTGGTCCTGGACCAT
ACTGCGAGTCTGCATTTGACTTCTGG-TGCCTTCT-TTTGTGCATCTCCACCAGCTAATT
TCGGGAATTCCTGAGGAAAAAATGGCGACTGCTGGGCCAAGAAGCTGCGTTCTTGACCAC
CATCCTCTTGGTTTGA-GTAACACTGCTCCAAGTTTTGCTTCCCCCAGATG---------
------------------------------------------------------------
------------------------------------------------------------
------------------------------------------------------------
------------------------------------------------------------
------------------------------------------------------------
------------------------------------------------------------
>MY5064_Hexurella_MuleMtns_Escabrosa
ACCAGGAGGACCTGCTGCAAGAACTGGTGCTGCAGAAGTCCCGCCAACAGGATTACTATT
GTTTGTGTTGCTAGGAGGCATAACTCCACCTCGTGATGCTGAGGTAAAAGGACGTTCTCT
TGCATGTGGTTGTGAGGAGGGAAGTGCCTGTGGCTCGGCAGCAGGTAGTTGACCGTTCAC
GCCACTGCCACTGTTCTGTTGCTGGCCTCCGGTTGGTCCAGGTGATACCTGTTGTTGATG
CTGCTGAAGAGTGCCACGACCCCAACTTCCTTCGGCTGAAGTTTAGAAACAAAAGAATTG
AATGTAAGCATTGGAATTTTCACTCACAATTTTTGTAATTTTATTCCAAACTAGCACA-T
TTTTTTCAT-AAAAAATGAAATATACATACTTTGTGGCCTTAGACTTGGTCCTGGACCAT
ACTGCGAGTCTGCATTTGACTTCTGGCTGCCTTCTATTTGTGCATCTCCACCAGCTAATT
TCGGGAATTCCTGAGGAAAAAATGGCGACTGCTGGGCCAAGAAGCTGCGTTCTTGACCAC
CATCCTCTTGGTTTGACGTAACACTGCTCCAAGTTTTGCTTCCCCCAGATGTAACTGTTG
CATTTGTTGTAGTTTGTGTCTAATAAAGATGGAAACAGCAACATTTTATATATGAACAAA
CCAGACATCCAGCAGCTGCAAAATTAATTAACTACACCGAACAGCAAAGAG-------AT
TTTTAATACTTGATTGAATCAAATTTGCCTTATGAACATACTAGCTGTTTTCAAAAAAAT
ACTATGATTCTCTAGATACTTGGTTTTCTGGAAGATTTAATATCTTCCAAAAAACCAGGT
ATCTTGGAAACTTGTTTTTTTATAAAAGCAACAAGAGTTTGTTATAAACACTTGAAATAA
GTTAAAAAATGAGAGCAGGAAGACTTTACTAATTAGTTCTTTGACAAATAACATGGGCTT
>MY5066_Hexurella_MuleMtns_Escabrosa
ACCAGGAGGACCTGCTGCAAGAACTGGTGCTGCAGAAGTCCCGCCAACAGGATTACTATT
GTTTGTGTTGCTAGGAGGCATAACTCCACCTCGTGATGCTGAGGTAAAAGGACGTTCTCT
TGCATGTGGTTGTGAGGAGGGAAGTGCCTGTGGCTCGGCAGCAGGTAGTTGACCGTTCAC
GCCACTGCCACTGTTCTGTTGCTGGCCTCCGGTTGGTCCAGGTGATACCTGTTGTTGATG
CTGCTGAAGAGTGCCACGACCCCAACTTCCTTCGGCTGAAGTTTAGAAACAAAAGAATTG
AATGTAAGCATTGGAATTTTCACTCACAATTTTTGTAATTTTATTCCAAACTAGCACA-T
TTTTTTCAT-AAAAAATGAAATATACATACTTTGTGGCCTTAGACTTGGTCCTGGACCAT
ACTGCGAGTCTGCATTTGACTTCTGGCTGCCTTCTATTTGTGCATCTCCACCAGCTAATT
TCGGGAATTCCTGAGGAAAAAATGGCGACTGCTGGGCCAAGAAGCTGCGTTCTTGACCAC
CATCCTCTTGGTTTGACGTAACACTGCTCCAAGTTTTGCTTCCCCCAGATGTAACTGTTG
CATTTGTTGTAGTTTGTGTCTAATAAAGATGGAAACAGCAACATTTTATATATGAACAAA
CCAGACATCCAGCAGCTGCAAAATTAATTAACTACACCGAACAGCAAAGAG-------AT
TTTTAATACTTGATTGAATCAAATTTGCCTTATGAACATACTAGCTGTTTTCAAAAAAAT
ACTATGATTCTCCAGATACTTGGTTTTCTGGAAGATTTAATATCTTCCAAAAAACCAGGT
ATCTTGGAAACTTGTTTTTTTATAAAAGCAACAAGAGTTTGTTATAAACACTTGAAATAA
GTTAAAAAATGAGAGCAGGAAGACTTTACTAATTAGTTCTTTGACAAATAACATGGGCTT
>MY5071_Hexurella_SantaRitaMtns_AlisoSprings
ACCAGGAGGACCTGCTGCAAGAACTGGTGCTGCAGAAGTCCCGCCAACAGGATTACTATT
GTTTGTGTTGCTAGGAGGCATAACTCCACCTCGTGATGCTGAGGTAAAAGGACGTTCTCT
TGCATGTGGTTGTGAGGAGGGAAGTGCCTGTGGCTCTGCAGCAGGTAGTTGACCGTTCAC
GCCACTGCCACTGTTCTGTTGCTGGCCTCCGGTTGGTCCAGGTGATACCTGTTGTTGATG
CTGCTGAAGAGTGCCACGACCCCAACTTCCTTCGGCTGAAGTTTAGAAACAAAAGAACTG
AATGCAAGCATTGGAATTTTCACTCACAATTTTTGTAATTTTATTCAAAACTAGCACATT
TTTTTTTATAAAAAAATGAAATATACATACTTTGTGGCCTTAGACTTGGTCCTGGACCAT
ACTGCGAGTCTGCATTTGACTTCTGGCTGCCTTCTATTTGTGCATCTCCACCAGCTAATT
TCGGGAATTCCTGAGGAAAAAATGGCGACTGCTGGGCCAAGAAGCTGCGTTCTTGACCAC
CATCCTCTTGGTTTGACGTAACACTGCTCCAAGTTTTGCTTCCCCCAGATGTAACTGTTG
CATTTGTTGTAGTTTGTGTCTAATAAAGATGGAAACAGCAACATTTTATATATGAACAAA
CCAGACATCCAGCAGCTGCAAAATTAATTAACTACACCGAACAGCAAAGAGATAGAATTT
TTTTAATACTTGATTGAATCGAATTTGCCTTATGAACATACTAGCTGTTTTCAAAAAAAT
AATATGATTCTCTAGATACTTAGTTTTCTGGAAGATTTATTATCTTCCAAAAAACCAGGT
ATCTTGGAAACCTGTTTTTTTATAAAAGCAACAAGAGTTTGTTATAAACACTTGAAATAA
CTTAAAAATTGAGAGAAGGAAGACTTTACTAATTAGTTCTTTGACAAATAACATTGGCTT
>MY5075_Hexurella_ChiricahuaMtns_CaveCrkCyn
--CTAGGAGACCTGCTGCAAGAACTGGTGCTGCAGAAGTCCCGCCAACAGGATTACTATT
GTTTGTGTTGCTAGGAGGCATAACTCCACCTCGTGATGCTGAGGTAAAAGGACGTTCTCT
TGCATGTGGTTGTGAGGAGGGAAGTGCCTGTGGCTCTGCAGCAGGTAGTTGACCGTTCAC
GCCACTGCCACTGTTCTGTTGCTGGCCTCCGGTTGGTCCAGGTGATACCTGTTGTTGATG
CTGCTGAAGAGTGCCACGACCCCAACTTCCTTCGGCTGAAGTTTAGAAACAAAAGAACTG
AATGTAAGCATTGGAAGTTTCACTCACAATTTTTGTAATTTTATTCAAAACTAGCACATT
TTTTTATAAAAAAAAATGAAATATACATACTTTGTGGCCTTAGACTTGGTCCTGGACCAT
ACTGCGAGTCTGCATTTGACTTCTGGCTGCCTTCTATTTGTGCATCTCCACCAGCTAATT
TCGGGAATTCCTGAGGAAAAAATGGCGACTGCTGGGCCAAGAAGCTGCGTTCTTGACCAC
CATCCTCTTGGTTTGACGTAACACTGCTCCAAGTTTTGCTTCCCCCAGATGTAACTGTTG
CATTTGTTGTAGTTTGTGTCTAATAAAGATGGAAACAGCAACATTTTATATATGAACAAA
CCAGACATCCAGCAGCTGAAAAATTAATTAACTACACCGAACAGCAAAGAGATAGAATTT
TTTTAATACTTGATTGAATCAAATTCACCTTATGAACATACTAGCTGTTTTCAAAAAAAT
ACTATGATTCTCTAGATACTTGGTTTTCTGGAAGATTTAATATCTTCCAAAAAACCAGGT
ATCTTGGAAACCTGTTTTTTTATAAAAGCAACATGAGTTTGTTATAAACACTTGAAATAA
CTTAAAAAATGAGAGAA-AAAGAGACTATTAATTAGTTCTTTGAAAAATAACATGGGCTT
>MY5126_Hexurella_SantaCatalinaMtns_NuggetCyn
ACCAGGAGGACCTGCTGCAAGAACTGGTGCTGCAGAAGTCCCGCCAACAGGATTACTATT
GTTTGTGTTGCTAGGAGGCATAACTCCACCTCGTGATGCTGAGGTAAAAGGACGTTCTCT
TGCATGTGGTTGTGAGGAGGGAAGTGTCTGTGGCTCTGCAGCAGGTAGTTGACCGTTCAC
GCCACTGCCACTGTTCTGTTGCTGGCCTCCGGTTGGTCCAGGTGATACCTGTTGTTGATG
CTGCTGAAGAGTGCCACGGCCCCAACTTCCTTCGGCTGAAGTTTAGAAACAAAAGAACTG
AATGTAAGCATTGGAATTTTCACTCACAATTTTTGCAATTTTATTCAAAACTAGCACA-T
TTTTTTTATAAAAAAATGAAATATACATACTTTGTGGTCTTAGACTTGGTCCTGGACCAT
ACTGCGAGTCTGCATTTGACTTCTGGCTGCCTTCTATTTGTGCATCTCCACCAGCTAATT
TCGGGAATTCCTGAGGAAAAAATGGCGACTGCTGGGCCAAGAAGCTGCGTTCTTGACCAC
CATCCTCTTGGTTTGACGTAACACTGCTCCAAGTTTTGCTTCCCCCAGATGTAACTGTTG
CATTTGTTGTAGTTTGTGTCTAATAAAGATGGAAACAGCAACATTTTATATATGAACAAA
CCAGACATCCAGCAGCTGCAAAATTAATTAACTACACCGAACAGCAAAGAA-------TT
TTTTAATACTTGATTGAATCAAATTTGCCTTATGAACATACTAGCTGTTTTCAAAAAAAT
ACTATGATTCTCTAGATACTTGGTTTTCTGGAAGATTTAATATCTTCCAAAAAACCAGGT
ATCTTGGAAACCTGTTTTTTTATAAAAGCAACAAGAGTTTGTTATAAACACTTGAAATAA
CTTAAAAATTGAGAGAAGGAAGACTTTACTAATTAGTTCTTTGACAAATAACACTGGCTT
>MY5127_Hexurella_WhetstoneMtns_FrenchJoeCyn
------------------------------------------------------------
------------------------------------------------------------
------------------------------------------------------------
------------------------------------------------------------
---------AGTGCCACGACCCCAACTTCCTTCGGCTGAAGTTTAGAAACAAAAGAACTT
AATGTAAGCATTGGAATTTTCACTCACCATTTTTGTAATTTTATTCAAAACTAGCACA-T
CTTTTTTATAAAAAAAATAAATATACATACTTTGTGGTCTTAAACTTGGTCCTGGCCCAT
ACTGGGTATCTGCACTTGATTTCTGGGTGCCTTC-GGTTGTGCATCTCCACCAGCTAATT
TCGGGAATTCCTGAGGAAAAAATGGCGACTGCTGGGCCAAGAAGCTGCGTTCTTGACCAC
CATCCTCTTGGTTTGACGTAACACTGCTCCAAGTTTTGCTTCCCCCAGATGTAACTGTTG
CATTTGTTGTAGTTTGTGTCTAATAAAGATGGAAACAGCAACATTTTATATATGAACAAA
CCAGACATCCAGCAGCTGCAAAATTAATTAACTACACCGAACAGCAAAGAGATAGAATTT
TTTTAATACTTGACTGAATCA---------------------------------------
------------------------------------------------------------
------------------------------------------------------------
------------------------------------------------------------
>MY5128_Hexurella_WhetstoneMtns_FrenchJoeCyn
------------------------------------------------------------
------------------------------------------------------------
------------------------------------------------------------
------------------------------------------------------------
------------------------------------------------------------
-------------------------------------ATTTTATTCAAAACTAGCACA-T
CTTTTTTATAAAAAAAATAAATATACATACTTTGTGGCTT--AACTTGGTCCTGG-CCAT
ACTG-------GTCCATTGATTCTGGTTGCCTTC--GTTGTGCATCTCCACCAGCTAATT
TCGGGAATTCCTGAGGAAAAAATGGCGACTGCT-GGCCAAGAAGTC-CGTTCTTGACCAC
CATCCTCTTGGTTTGA--GTACACTGCTCC-AGTTTTGCTTCCCCCAG-TGTAACTGTTG
C-TTTGTTGTAG-TTGTGTCTAATAAAGATGGAAACAGC---------------------
------------------------------------------------------------
------------------------------------------------------------
------------------------------------------------------------
------------------------------------------------------------
------------------------------------------------------------
>MY5131_Hexurella_PedregosaMtns_PruneCyn
ACCAGGAGGACCTGCTGCAAGAACTGGTGCTGCAGAAGTCCCTCCAACAGGATTACTATT
GTTTGTGTTGCTAGGAGGCATAACTCCACCTCGTGATGTTGAGGTAAAAGGACGTTCTCT
TGCATGTGGTTGTGAGGAGGGAAGTGCCTGTGGCTCTGCAGCAGGTAGTTGACCGTTCAC
GCCACTGCCACTGTTCTGTTGCTGGCCTCCGGTTGGTCCAGGTGATACCTGTTGTTGATG
CTGCTGAAGAGTGCCACGTCCCCAACTTCCTTCGGCTGAAGTTTAGAAAAAAAAGAACTG
AATGTAAGCATTGGAATTTTCATTGACAATTTTTGTAATTTTATTCAAAACTAGCACATT
TTTTTTTATAAAAAAATGAAATATACATACTTTGTGGCCTTAGACTTGGTCCTGGACCAT
ACTGCGAGTCTGCATTTGACTTCTGGCTGCCTTCTATTTGTGCATCTCCACCAGCTAATT
TCGGGAATTCCTGAGGAAAAAATGGCGACTGCTGGGCCAAGAAGCTGCGTTCTTGACCAC
CATCCTCTTGGTTTGACGTAACACTGCTCCAAGTTTTGCTTCCCCCAGATGTAACTGTTG
CATTTGTTGTAGTTTGTGTCTAATAAAGATGGAAACAGCAACATTTTATATATGAACAAA
CCAGACATCCAGAAGC---AAAATTAATTAACTACACCGAACAGCAAAGAGAT----TTT
TTTAAATACTTGATTGAATCAACTTTGCCTTATGAACATACTAGCTGTTTTCAAAAAAAT
ACTATGATTTTCTAGATACTTGGTTTTCTGGAAGATTTAATATCTTCCAAAAAACCAGGT
ATCTTGGAAACCTGTTTTTTTATAAAAGCAACATGAGTTTGTTATAACCACTTGAAATAA
CTTAAAAAATGAGAGAAAAAAAAGACTATTAATTAGTTCTTTGACAAATAACATGGGCTT
>MY5132_Hexurella_PedregosaMtns_PruneCyn
ACCAGGAGGACCTGCTGCAAGAACTGGTGCTGCAGAAGTCCCTCCAACAGGATTACTATT
GTTTGTGTTGCTAGGAGGCATAACTCCACCTCGTGATGTTGAGGTAAAAGGACGTTCTCT
TGCATGTGGTTGTGAGGAGGGAAGTGCCTGTGGCTCTGCAGCAGGTAGTTGACCGTTCAC
GCCACTGCCACTGTTCTGTTGCTGGCCTCCGGTTGGTCCAGGTGATACCTGTTGTTGATG
CTGCTGAAGAGTGCCACGTCCCCAACTTCCTTCGGCTGAAGTTTAGAAAAAAAAGAACTG
AATGTAAGCATTGGAATTTTCATTGACAATTTTTGTAATTTTATTCAAAACTAGCACATT
TTTTTTTATAAAAAAATGAAATATACATACTTTGTGGCCTTAGACTTGGTCCTGGACCAT
ACTGCGAGTCTGCATTTGACTTCTGGCTGCCTTCTATTTGTGCATCTCCACCAGCTAATT
TCGGGAATTCCTGAGGAAAAAATGGCGACTGCTGGGCCAAGAAGCTGCGTTCTTGACCAC
CATCCTCTTGGTTTGACGTAACACTGCTCCAAGTTTTGCTTCCCCCAGATGTAACTGTTG
CATTTGTTGTAGTTTGTGTCTAATAAAGATGGAAACAGCAACATTTTATATATGAACAAA
CCAGACATCCAGAAGC---AAAATTAATTAACTACACCGAACAGCAAAGAGAT----TTT
TTTAAATACTTGATTGAATCAACTTTGCCTTATGAACATACTAGCTGTTTTCAAAAAAAT
ACTATGATTTTCTAGATACTTGGTTTTCTGGAAGATTTAATATCTTCCAAAA-ACCAGGT
ATCTTGGAAACCTGTTTTTTTATAAAAGCAACATGAGTTTGTTATAACCACTTGAAATAA
CTTAAAAAATGAGAGAA-AAAAAGACTATTAATTAGTTCTTTGACAAATAACATGGGCTT
>MY5136_Hexurella_MiddlemarchCyn
ACCAGGAGGACCTGCTGCAAGAACTGGAGCTGCAGAAGTCCCGCCAACAGGATTACTATT
GTTTGTGTTGCTAGGAGGCATAACTCCACCTCGTGATGCTGAGGTAAAAGGACGTTCTCT
TGCATGTGGTTGTGAGGAGGGAAGTGCCTGTGGCTCTGCAGCAGGTAGTTGACCGTTCAC
GCCACTGCCACTGTTCTGTTGCTGGCCTCCGGTTGGTCCAGGTGATACCTGTTGTTGATG
CTGCTGAAGAGTGCCACGACCCCAACTTCCTTCGGCTGAAGTTTAGAAACAAAAGAACTG
AATGTAAGCATTGGAATTTTCACTCACAATTTTTGTAATTTTATTGAAAACTAGCAC--T
TTTTTTTATAAAAAAATGAAATATACATACTTTGTGGCCTTAGACTTGGTCCTGGACCAT
ACTGCGAGTCTGCATTTGACTTCTGGCTGCCTTCTATTTGTGCATCTCCACCAGCTAATT
TCGGGAATTCCTGAGGAAAAAATGGCGACTGCTGGGCCAAGAAGCTGCGTTCTTGACCAC
CATCCTCTTGGTTTGACGTAACACTGCTCCAAGTTTTGCTTCCCCCAGATGTAACTGTTG
CATTTGTTGTAGTTTGTGTCTAATAAAGATGGAAACAGCAACATTTTATATATGAACAAA
CCAGACATCCAGCAGCTGCAAAATTAATTAACTACACCGAACAGCAA----------TTT
TTTTAATACTTGACTGAATCAAATTCGCCTTATGAACATACTAGCTGTTTTCAAAAAAAT
ACTATGATTCTCTAGATACTTGGTTTTCTGGAAGATTTAATATCTTTCAAAAAACCAGGT
ATCTTGGAAACCTGTTTTTTTATAAAAGCAACATGAGTTTGTTATAAACACATGAAATGA
CCTAAAAAATGAGAGAAGGAAGACTTTATTAATTAGTTCTTTGACAAATAGCATGGGCTT
>MY5147_Hexurella_DragoonMtns_NF_345A
ACCAGGAGGACCTGCTGCAAGAACTGGTGCTGCAGAAGTCCCGCCAACAGGATTACTATT
GTTTGTGTTGCTAGGAGGCATAACTCCACCTCGTGATGCTGAGGTAAAAGGACGTTCTCT
TGCATGTGGTTGTGAGGAGGGAAGTGCCTGTGGCTCTGCAGCAGGTAGTTGACCGTTCAC
GCCACTGCCACTGTTCTGTTGCTGGCCTCCGGTTGGTCCAGGTGATACCTGTTGTTGATG
CTGCTGAAGAGTGCCACGACCCCAACTTCCTTCGGCTGAAGTTTAGAAACAAAAGAACTG
AATGTAAGCATTGGAATTCTCACTCACAATTTTTGTAATTTTATAGAAAACTAGAACATT
TTTTTTTATAAAAAAATGAAATATACATACTTTGTGGCCTTAGACTTGGTCCTGGACCAT
ACTGCGAGTCTGCATTTGACTTCTGGCTGCCTTCTATTTGTGCATCTCCACCAGCTAATT
TCGGGAATTCCTGAGGAAAAAATGGCGACTGCTGGGCCAAGAAGCTGCGTTCTTGACCAC
CATCCTCTTGGTTTGACGTAACACTGCTCCAAGTTTTGCTTCCCCCAGATGTAACTGTTG
CATTTGTTGTAGTTTGTGTCTAATAAAGATGGAAACAGCAACATTTTATATATGAACAAA
CCAGACATCCAGCAGCTGCAAAATTAATTAACTACACCGAACAGCAA----------TTT
TTTGAATACTTGACTGAATCAAATTCGCCTTATGAACATACTAGCTGTTTTCAAAAAAAT
ACTATGATTCTCTAGATACTTGGTTTTCTGGAAGATTTAATATCTTTCAAAAAACCAGGT
ATCTTGGAAACCTGTTTTTTTATAAAAGCAACTTGAGTTTGTTATAAACACGTGAAATGA
CCTAAAAAATGAGAGAAGGAAGACTTTACTAATTAGTTCCTTGACAAATAACATGGGCTT
>MY5154_Hexurella_SantaRitaMtns_AdobeCyn
ACCAGGAGGACCTGCTGCAAGAACTGGTGCTGCAGAAGTCCCGCCAACAGGATTACTATT
GTTTGTGTTGCTAGGAGGCATAACTCCACCTCGTGATGCTGAGGTAAAAGGACGTTCTCT
TGCATGTGGTTGTGAGGAGGGAAGTGCCTGTGGCTCTGCAGCAGGTAGTTGACCGTTCAC
GCCACTGCCACTGTTCTGTTGCTGGCCTCCGGTTGGTCCAGGTGATACCTGTTGTTGATG
CTGCTGAAGAGTGCCACGACCCCAACTTCCTTCGGCTGAAGTTTAAAAACAAAAGAACTG
AATGTAAGCATTGGAATTTTCACTCACAATTTTTGTAATTTTATTTAAAACTAGCACATT
TTTTTATATAAAAAAATGAAATATACATACTTTGTGGCCTTAGACTTGGTCCTGGACCAT
ACTGCGAGTCTGCATTTGACTTCTGGCTGCCTTCTATTTGTGCATCTCCACCAGCTAATT
TCGGGAATTCCTGAGGAAAAAATGGCGACTGCTGGGCCAAGAAGCTGCGTTCTTGACCAC
CATCCTCTTGGTTTGACGTAACACTGCTCCAAGTTTTGCTTCCCCCAGATGTAACTGTTG
CATTTGTTGTAGTTTGTGTCTAATAAAGATGGAAACAGCAACATTTTATATATGAACAAA
CCAGACATCCAGCAGCTGCAAAA-TAATTAACTACACCGAACAGCAAAGAA------TTT
TTTTAATACTTGATTGAATCAAATTCGCCTTATGAACATACTAGCTGTTTTCAAAAAAAT
ACTATGATTCTCTAGATACTTGGTTTTCTGGAAGATTTAATATCTTCCAAAAAACCAGGT
ATCTTGGAAACCTGTTTTTTTATAAAAGCAACA--AGTTTGTTATAAACACTTGAAATAA
CTTAAAAATTGCGAGAAGGAAGACTTTACTAATTAGTTCTTTGACAAATAACATTGGCTT
>MY5157_Hexurella_SantaCatalinaMtns_Redington
ACCAGGAGGACCTGCTGAAAGAACTGGTGCTGCAGAAGACCCGCCAACAGGATTACTATT
GTTTGTGTTGCTAGGAGGCATACCTCCACCTCGTGATGCTGAGGTAAAAGGACGTTCTCT
TGCATGTGGTTGTGAGGAGGGAAGTGCCTGTGGCTCTGCAGCAGGTAGTTGACCGTTCAC
GCCACTGCCACTGTTCTGTTGCTGGCCTCCGGTTGGTCCAGGTGATACC---TGTTGATG
CTGCTGAAGAGTGCCACGACCCCAACTTCCTTCGGCTGAAGTTTAGAAACAAAAGAACTG
AATGTAAGCATTGGAACTTTCACTCACAATTTTTGAAATTTTATTCAAAACTAGCACA--
TTTTTTTATAAAAAAATGAAATATACATACTTTGTGGCCTTAGACTTGGTCCTGGACCAT
ACTGCGAGTCTGCATTTGACTTCTGGCTGCCTTCTATTTGTGCATCTCCACCAGCTAATT
TCGGGAATTCCTGAGGAAAAAATGGCGACTGCTGGGCCAAGAAGCTGCGTTCTTGACCAC
CATCCTCTTGGTTTGACGTAACACTGCTCCAAGTTTTGCTTCCCCCAGATGTAACTGTTG
CATTTGTTGTAGTTTGTGTCTAAAAAAGATGGAAACAGCAACATTTTATATATGAACAAA
CCAGACATCCAGCAGCTGCAAAATTAATTAACTACACCGAACAGCAAAGAGATAGA-ATT
TTTTATTACTTGATTGAATCAAATTCGCCTTATGAACATACTAGCTGTTTTCAAAAAAAT
ACTATGATTCTCTAGATACTTGGTTTTCTGGAAA-TTTAATATCTTCCAAAAAACCAGGT
GTCTTGGAAACTTGTTTTTTTATAAAAGCAAC---AGTTTGTTATAAACACTTGAAATAA
CTTAAAAATTGAGAGAAGGAAGACTTTACTAATTAGTTTTTTGACAAATAACATTGGCTT
>MY5164_Hrupicola_Temecula
-------------------------------------------------GGATTACTATT
GTTTGTGTTGCTAGGAGGCATAACTCCACCTCGTGATGCTGAGGTAAAAGGACGTTCTCT
TGCATGTGGTTGTGAGGAGGGAAGTGCCTGTGGCTCTGCAGCAGGTAGTTGACCGTTCAC
GCCACTGCCACTGTTCTGTTGCTGGCCTCCGGTTGGTCCAGGTGATACCTGTTGTTGATG
CTGCTGAAGAGTGCCACGACCCCAACTTCCTTCGGCTAAAGTTTAGAAACAAACAAACTG
AATGTAAGCATTAGAATTTTCATCCATAATTTTTGTAATATTATTCAAAACTAGTAATTT
TATTTATA-AAAAAAATGAAATATACATACTCTGTGGCCTTAGACTTGGTCCTGGACCAT
ACTGCGAGTCTGCATTTGACTTCTGGCTGCCTTCTATTTGTGCATCTCCACCAGCTAATT
TCGGGAATTCCTGAGGAAAAAATGGCGACTGCTGGGCCAAGAAGCTGCGTTCTTGACCAC
CATCCTCTTGGTTTGATGTAACACTGCTCCAAGTTTTGCTTCCCCCAGATGTAACTGTTG
GATTTGTTGTAGTTTGTGTCTAATAAAAATGGAAACAGCAACATTTTACATATCAGCAAA
CCAGACA-------GTTTCAAAAATTATTAACTACACTGAACAGCAAAGAAGTGGAATTT
TTCTAATACTTAATTGAATCAAAATCATGTAATTAACATACTAGCTGTTTTCAATCAAAT
ACTACAATTCTCTAGCTACT-GGTTTTCTGAAAGATTTAATATCTTCTAAAAAACCAAAT
ATCTTGGAAA----CTTTTTTATAAAAGTA-------------ATAGACACTTGAAGAAA
TTTAAAAAATAACAGAAGGAAGACTTTACTAATTAGTTTTTTGACAAAGAACATGGGATT
>MY5165_Hrupicola_Temecula
ACCAGGAGGACCTGATGCAAGAACTGGTGCTGCAGAAGTCCCGCCA--------------
---------GTGTGGAGGCATAACTCCACCTCGTGATGCTGAGGTAAAAGGACGTTCTCT
TGCATGTGGTTGTGAGGAGGGAAGTGCCTGTGGCTCTGCAGCAGGTAGTTGACCGTTCAC
GCCACTGCCACTGTTCTGTTGCTGGCCTCCGGTTGGTCCAGGTGATACCTGTTGTTGATG
CTGCTGAAGAGTGCCACGACCCCAACTTCCTTCGGCTAAAGTTTAGAAACAAACAAACTG
AATGTAAGCATTAGAATTTTCATCCATAATTTTTGTAATATTATTCAAAACTAGTAATTT
TATTTATA-AAAAAAATGAAATATACATACTCTGTGGCCTTAGACTTGGTCCTGGACCAT
ACTGCGAGTCTGCATTTGACTTCTGGCTGCCTTCTATTTGTGCATCTCCACCAGCTAATT
TCGGGAATTCCTGAGGAAAAAATGGCGACTGCTGGGCCAAGAAGCTGCGTTCTTGACCAC
CATCCTCTTGGTTTGATGTAACACTGCTCCAAGTTTTGCTTCCCCCAGATGTAACTGTTG
GATTTGTTGTAGTTTGTGTCTAATAAAAATGGAAACAGCAACATTTTACATATCAGCAAA
CCAGACA-------GTTTCAAAAATTATTAACTACACTGAACAGCAAAGAAGTGGAATTT
TTCTAATACTTAATTGAATCAAAATCATGTAATTAACATACTAGCTGTTTTCAATCAAAT
ACTACAATTCTCTAGCTACT-GGTTTTCTGAAAGATTTAATATCTTCTAAAAAACCAAAT
ATCTTGGAAA----CTTTTTTATAAAAGTA-------------ATAGACACTTGAAGAAA
TTTAAAAAATAACAGAAGGAAGACTTTACTAATTAGTTTTTTGACAAAGAACATGGGATT
>MY5175_Hapachea_HarshawRd_PatagoniaMtns
ACCAGGTGGACCTGCTGCAAGAACTGGTGTTGCAGAAGTCCCGCCAACAGGATTACTATT
GTTTGTGTTGCTAGGAGGCATAACTCCACCTCGTGATGCTGAGGTAAAAGGACGTTCTCT
TGCATGTGGTTGTGAGGAGGGAAGTGCCTGTGGCTCTGCAGCAGGTAGTTGACCGTTCAC
GCCACTGCCACTGTTCTGTTGCTGGCCTCCGGTTGGTCCAGGTGATACCTGTTGTTGATG
CTGCTGAAGAGTGCCACGACCCCAACTTCCTTCGGCTGAAGTTTAGAAAAAAAAGAACTG
AATGTAAGCATTGGAATTTTCACTCACAATTTTCGTAATTTTATTCAAAACTAGCACATT
TTTTTTTATAAAAATATGAAATATACACACTTTGTGGCCTTAGACTTGGTCCTGGACCAT
ACTGCGAGTCTGCATTTGACTTCTGGCTGCCTTCTATTTGTGCATCTCCACCAGCTAATT
TCGGGAATTCCTGAGGAAAAAATGGCGACTGCTGGGCCAAGAAGCTGCGTTCTTGACCAC
CATCCTCTTGGTTTGACGTAACACTGCTCCAAGTTTTGCTTCCCCCAGATGTAACTGTTG
CATTTGTTGTAGTTTGTGTCTAATAAAGATGGAAACAGCAACATTTTATATATGAACAAA
CCAGACATCCAGCAGCTGCAAAATTAATTAACTACACCGAACAGCAAAGAGATAGAATTT
TTTTAATACTTGATTGAATCAAATTTGCCTTATGAACATACTAGCTGTTTTCAAAAAAAT
ACTATGGTTCTCTAGATACTTGGTTTTCTGGAAGAATTAATATCTTACAAAAAACCAGGT
ATCTTGGAAACCTGTTTTTTTATAAAAGCAACAAGAGTTTGTTATAAACACTTGAAATAA
CTTAAAAATGGAGAGAAGGAAGACTTTACTAATTAGTTCTTCGTCAAATAACATTGGCTT
>MY5180_Hapachea_MustrangPk_MustangMtns
ACCAGGTGGACCTGCTGCAAGAACTGGTGCTGCAGAAGTCCCGCCAACAGGATTACTATT
GTTTGTGTTGCTAGGAGGCATAACTCCACCTCGTGATGCTGAGGTAAAAGGACGTTCTCT
TGCATGTGGTTGTGAGGAGGGAAGTGCTTGTGGCTCTGCAGCAGGTAGTTGACCGTTCAC
GCCACTGCCACTGTTCTGTTGCTGGCCTCCGGTTGGTCCAGGTGATACCTGTTGTTGATG
CTGCTGAAGAGTGCCACGACCCCAACTTCCTTCGGCTGAAGGTTAGAAACAAAAAAACTG
AATGTAAACATTGGAATTTTCACTTA-ATTTTTAGTAATTTTATTCAAAACTAGCACA-T
TTTTTTTATAAAAAAATGAAATATACATACTTTGTGGCCTTAGACTTGGTCCTGGACCAT
ACTGCGAGTCTGCATTTGACTTCTGGCTGCCTTCTATTTGTGCATCTCCACCAGCTAATT
TCGGGAATTCCTGAGGAAAAAATGGCGACTGCTGGGCCAAGAAGCTGCGTTCTTGACCAC
CATCCTCTTGGTTTGACGTAACACTGCTCCAAGTTTTGCTTCCCCCAGATGTAACTGTTG
CATTTGTTGTAGTTTGTGTCTAATAAAGATGGAAACAGCAACATTTTATATATGAACAAC
CCAGACATCCAGCAGCTGCAAAA----TTAACTACACCGAACAGCAAAGAGATAGAATTT
TTTTAATACTT--------CAAATTCGCCTTGTGAACATACTAGCTGTTTTCAAAAAAAT
ACTATGATTCTCTAGATACTTGGCTTTCTGGAAGATTTAATATCTTCCAAAAAACCAGGT
ATCTTGGAAACCTGTTTTTTTATAAAAGCAACAAGAGTTTGTTATAAACACTTGAAATAA
CTTAAAAAAGGAGAGAAGGAAGACTTTACCAATTTGTTCTTTGACAAATAACATGGGCTT
>MY5181_Hapachea_MustrangPk_MustangMtns
ACCAGGTGGACCTGCTGCAAGAACTGGTGCTGCAGAAGTCCCGCCAACAGGATTACTATT
GTTTGTGTTGCTAGGAGGCATAACTCCACCTCGTGATGCTGAGGTAAAAGGACGTTCTCT
TGCATGTGGTTGTGAGGAGGGAAGTGCTTGTGGCTCTGCAGCAGGTAGTTGACCGTTCAC
GCCACTGCCACTGTTCTGTTGCTGGCCTCCGGTTGGTCCAGGTGATACCTGTTGTTGATG
CTGCTGAAGAGTGCCACGACCCCAACTTCCTTCGGCTGAAGGTTAGAAACAAAAAAACTG
AATGTAAACATTGGAATTTTCACTTA-ATTTTTAGTAATTTTATTCAAAACTAGCACA-T
TTTTTTTATAAAAAAATGAAATATACATACTTTGTGGCCTTAGACTTGGTCCTGGACCAT
ACTGCGAGTCTGCATTTGACTTCTGGCTGCCTTCTATTTGTGCATCTCCACCAGCTAATT
TCGGGAATTCCTGAGGAAAAAATGGCGACTGCTGGGCCAAGAAGCTGCGTTCTTGACCAC
CATCCTCTTGGTTTGACGTAACACTGCTCCAAGTTTTGCTTCCCCCAGATGTAACTGTTG
CATTTGTTGTAGTTTGTGTCTAATAAAGATGGAAACAGCAACATTTTATATATGAACAAC
CCAGACATCCAGCAGCTGCAAAA----TTAACTACACCGAACAGCAAAGAGATAGAATTT
TTTTAATACTTGATTGAATCAAATTCGCCTTATGAACATACTAGCTGTTTTCAAAAAAAT
ACTATGATTCTCTAGATACTTGGCTTTCTGGAAGATTTAATATCTTCCAAAAAACCAGGT
ATCTTGGAAACCTGTTTTTTTATAAAAGCAACAAGAGTTTGTTATAAACACTTGAAATAA
CTTAAAAAAGGAGAGAAGGAAGACTTTACCAATTTGTTCTTTGACAAATAA---------
>MY5193_Hapachea_HarshawRd_PatagoniaMtns
ACCAGGTGGACCTGCTGCAAGAACTGGTGTTGCAGAAGTCCCGCCAACAGGATTACTATT
GTTTGTGTTGCTAGGAGGCATAACTCCACCTCGTGATGCTGAGGTAAAAGGACGTTCTCT
TGCATGTGGTTGTGAGGAGGGAAGTGCCTGTGGCTCTGCAGCAGGTAGTTGACCGTTCAC
GCCACTGCCACTGTTCTGTTGCTGGCCTCCGGTTGGTCCAGGTGATACCTGTTGTTGATG
CTGCTGAAGAGTGCCACGACCCCAACTTCCTTCGGCTGAAGTTTAGAAACAAAAGAACTG
AATGTAAGCATTGGAATTTTCACTCACAATTTTCGTAATTTTATTCAAAACTAGCACATT
TTTTTTTATAAAAATATGAAATATACACACTTTGTGGCCTTAGACTTGGTCCTGGACCAT
ACTGCGAGTCTGCATTTGACTTCTGGCTGCCTTCTATTTGTGCATCTCCACCAGCTAATT
TCGGGAATTCCTGAGGAAAAAATGGCGACTGCTGGGCCAAGAAGCTGCGTTCTTGACCAC
CATCCTCTTGGTTTGACGTAACACTGCTCCAAGTTTTGCTTCCCCCAGATGTAACTGTTG
CATTTGTTGTAGTTTGTGTCTAATAAAGATGGAAACAGCAACATTTTATATATGAACAAA
CCAGACATCCAGCAGCTGCAAAATTAATTAACTACACCGAACAGCAAA------------
----ATTAATTAACTACACCGAAC------------------AGCAA-----AAAAAAAT
ACTATGGTTCTCTAGATACTTGGTTTTCTGGAAGAATTAATATCTTACAAAAAACCAGGT
ATCTTGGAAACCTGTTTTTTTATAAAAGCAAC-AGAGTTTGTTATAAACACTTGAAATAA
CTTAAAAATGGAGAGAAGGAAGACTTTACTAATTAGTTCTTCGTCAAATAACATTGGCTT
>MY5194_Hapachea_Ordsummit_MtOrd
ACCAGGAGGACCTGCTGCAAGAACTGGT-CTGCAGAAGTCCCGCCAACAGGATTACTATT
GTTTGTGTTGCTAGGAGGCATAACTCCACCTCGTGATGCTGAGGTAAAAGGACGTTCTCT
TGCATGTGGTTGTGAGGAGGGAAGTGCCTGTGGCTCTGCAGCAGGTAGTTGACCGTTCAC
GCCACTGCCACTGTTCTGTTGCTGGCCTCCGGTTGGTCCAGGTGATACCTGTTGTTGATG
CTGCTGAAGAGTGCCACGACCCCAACTTCCTTCGGCTGGAGTTTAGAAACAAAAGAACTG
AATGTAAGAATTGGAATTTTCACCCACAATTTTGGTCATTTTACTCAAAACTAGCAAATT
TTTTTTTATAAAAAAATGAAATATACATACTTTGTGGCCTTAGACTTGGTCCTGGACCAT
ACTGCGAGTCTGCATTTGACTTCTGGCTGCCTTCTATTTGTGCATCTCCACCAGCTAATT
TCGGGAATTCCTGAGGAAAAAATGGCGACTGCTGGGCCAAGAAGCTGCGTTCTTGACCAC
CATCCTCTTGGTTTGACGTAACACTGCTCCAAGTTTTGCTTCCCCCAGATGTAACTGTTG
CATTTGTTGTAGTTTGTGTCTGATAAAAATGGAAACAGCAACATTTTATGTATGAACAAA
CTAGACATCCAGCAGCTGCAAAATTTATTAACTACACTGAACAGCAAAGAGGTAGAATAT
TTTTAATACTTGATTGAATAAAATTCACCTTAAGAA---ACTTACCGTTTTCAAAAAAAT
ACTACGATTTTCTAGATATTTGGTTTTCTGGAAGATTTAGTATCTTCCAAAAACTGAAAT
ATCTTGGAAACCTGTTTTTTTATAAAAGCATCAAGAGTTTGTTATAAACACTTGAAATAA
CTTAAAAAATGACAGAAGGAAGACTTTATTAATTAGTTCTCTGACAAATAACATGGGCTT
>MY5195_Hapachea_Ordsummit_MtOrd
-------------------------------------GTCCCGCCAACAGGATTACTATT
GTTTGTGTTGCTAGGAGGCATAACTCCACCTCGTGATGCTGAGGTAAAAGGACGTTCTCT
TGCATGTGGTTGTGAGGAGGGAAGTGCCTGTGGCTCTGCAGCAGGTAGTTGACCGTTCAC
GCCACTGCCACTGTTCTGTTGCTGGCCTCCGGTTGGTCCAGGTGATACCTGTTGTTGATG
CTGCTGAAGAGTGCCACGACCCCAACTTCCTTCGGCTGGAGTTTAGAAACAAAAGAACTG
AATGTAAGAATTGGAATTTTCACCCACAATTTTGGTCATTTTACTCAAAACTAGCGAATT
TTTTTTTATAAAAAAATGAAATATACATACTTTGTGGCCTTAGACTTGGTCCTGGACCAT
ACTGCGAGTCTGCATTTGACTTCTGGCTGCCTTCTATTTGTGCATCTCCACCAGCTAATT
TCGGGAATTCCTGAGGAAAAAATGGCGACTGCTGGGCCAAGAAGCTGCGTTCTTGACCAC
CATCCTCTTGGTTTGACGTAACACTGCTCCAAGTTTTGCTTCCCCCAGATGTAACTGTTG
CATTTGTTGTAGTTTGTGTCTGATAAAAATGGAAACAGCAACATTTTATGTATGAACAAA
CTAGACATCCAGCAGCTGCAAAATTTATTAACTACACTGAACAGCAAAGAGGTAGAATAT
TTTTAATACTTGATTGAATAAAATTCACCTTAAGAA---ACTTACCGTTTTCAAAAAAAT
ACTACGATTTTCTAGATATTTGGTTTTCTGGAAGATTTAGTATCTTCCAAAAACTGAAAT
ATCTTGGAAACCTGTTTTTTTATAAAAGCATCAAGAGTTTGTTATAAACACTTGAAATAA
CTTAAAAAATGACAGAAGGAAGACTTTATTAATTAGTTCTTTGACAAATAACATGGG---
>MY5266_Hencina_CerroBolla
ACCAGGAGGACCTGAAGCAAGAACTGGTGCTGCAGAAGTCCCGCCAACAGGATTACTATT
GTTTGTGTTGCTAGGAGGCATAACTCCACCTCGTGATGCTGAGGTAAAAGGACGTTCTCT
TGCATGTGGTTGTGAGGAGGGAAGTGCCTGTGGCTCTGCAGCAGGTAGTTGACCGTTCAC
GCCACTGCCACTGTTCTGTTGCTGGCCTCCGGTTGGTCCAGGTGATACCTGTTGTTGATG
CTGCTGAAGAGTGCCACGACCCCAACTTCCTTCGGCTAAAGTTCAGAAACAAAAAAACTG
AATGTAAGCATTGGAATTTTTATCCTCAATTTTTGTAATGTTATTCAAAACTAGCAATTT
TATTTATA-AAAAAAATGAAATACACATACTCTGTGGCCTTAGACTTGGTCCTGGACCAT
ACTGCGAGTCTGCATTTGACTTCTGGCTGCCTTCTATTTGTGCATCTCCACCAGCTAATT
TCGGGAATTCCTGAGGAAAAAATGGCGACTGCTGGGCCAAGAAGCTGCGTTCTTGACCAC
CATCCTCTTGGTTTGATGTAACACTGCTCCAAGTTTTGCTTCCCCCAGATGTAGCTGTTG
GATTTGTTGTAGTTTGTGTCTAATAAAAATGGAAACAGCAACATTTTATATATCAGCAAA
CCAGACAGCCAGCAGTTGCAAAAATTATTAACTACACTGAAGAGCAAAGAAGAAGAATTT
TTTTAATACTTAATTGAATCAAAATCACGTTATAAACATAAAAGCTGTTTTCAATAAAAC
ACTACGATTCTCTAGCTACT-GGTTTTCTGAAAAATTTAATATCTTCTAAAAGACCAAAT
ATCTTGGAAA----AAATTTTATAAAAGTA-------------ATAGACACTTGAAGTAA
TTTAAAAAATGACAGAAGAAAGACTTTACTAATTAGTTTTTTAACAAAGAATGTGGGATT
>MY5267_Hencina_CerroBolla
ACCAGGAGGACCTGAAGCAAGAACTGGTGCTGCAGAAGTCCCGCCAACAGGATTACTATT
GTTTGTGTTGCTAGGAGGCATAACTCCACCTCGTGATGCTGAGGTAAAAGGACGTTCTCT
TGCATGTGGTTGTGAGGAGGGAAGTGCCTGTGGCTCTGCAGCAGGTAGTTGACCGTTCAC
GCCACTGCCACTGTTCTGTTGCTGGCCTCCGGTTGGTCCAGGTGATACCTGTTGTTGATG
CTGCTGAAGAGTGCCACGACCCCAACTTCCTTCGGCTAAAGTTCAGAAACAAAAAAACTG
AATGTAAGCATTGGAATTTTTATCCTCAATTTTTGTAATGTTATTCAAAACTAGCAATTT
TATTTATA-AAAAAAATGAAATACACATACTCTGTGGCCTTAGACTTGGTCCTGGACCAT
ACTGCGAGTCTGCATTTGACTTCTGGCTGCCTTCTATTTGTGCATCTCCACCAGCTAATT
TCGGGAATTCCTGAGGAAAAAATGGCGACTGCTGGGCCAAGAAGCTGCGTTCTTGACCAC
CATCCTCTTGGTTTGATGTAACACTGCTCCAAGTTTTGCTTCCCCCAGATGTAGCTGTTG
GATTTGTTGTAGTTTGTGTCTAATAAAAATGGAAACAGCAACATTTTATATATCAGCAAA
CCAGACAGCCAGCAGTTGCAAAAATTATTAACTACACTGAAGAGCAAAGAAGAAGAATTT
TTTTAATACTTAATTGAATCAAAATCACGTTATAAACATAAAAGCTGTTTTCAATAAAAC
ACTACGATTCTCTAGCTACT-GGTTTTCTGAAAAATTTAATATCTTCTAAAAGACCAAAT
ATCTTGGAAA----ATTTTTTATAAAAGTA-------------ATAGACACTTGAAGTAA
TTTAAAAAATGACAGAAGAAAGACTTTACTAATTAGTTTTTTAACA--------------
>MY5269_Hexurella_GuadalupeValley
ACCAGGAGGACCTGAAGCAAGAACTGGTGCTGCAGAAGTCCCGCCAACAGGATTACTATT
GTTTGTGTTGCTAGGAGGCATAACTCCACCTCGTGATGCTGAGGTAAAAGGACGTTCTCT
TGCATGTGGTTGTGAGGAGGGAAGTGCCTGTGGCTCTGCAGCAGGTAGTTGACCGTTCAC
GCCACTGCCACTGTTCTGTTGCTGGCCTCCGGTTGGTCCAGGTGATACCTGTTGTTGATG
CTGCTGAAGAGTGCCACGACCCCAACTTCCTTCGGCTAAAGTTCAGAAAC-AAAAAACTG
AATGTAAGCATTGGAATTTTTATCCTCAATTTTTGTAATGTTATTCAAAACTAGCAATTT
TATTTATA-AAAAAAATGAAATATATATACTCTGTGGCCTTAGACTTGGTCCTGGACCAT
ACTGCGAGTCTGCATTTGACTTCTGGCTGCCTTCTATTTGTGCATCTCCACCAGCTAATT
TCGGGAATTCCTGAGGAAAAAATGGCGACTGCTGGGCCAAGAAGCTGCGTTCTTGACCAC
CATCCTCTTGGTTTGATGTAACACTGCTCCAAGTTTTGCTTCCCCCAGATGTAACTGTTG
GATTTGTTGTAGTTTGTGTCTAATAAAAATGGAAACAGCAACATTTTATATATCAGCAAA
CCAGACAGCCAGCAGTTGCAAAAATTATTAACTACACTA---------------------
--------------TGAATCAAAATCACGTTATAAACATAAAAGCTGTTTTCAATAAAAT
ACTACGATTCTCTAGCTACT-GGTTTTCTGAAAAATTTAATATCTTCTAAAAGACCAAAT
ATCTTGGAAA----AAATTTTATAAAAGTA-------------ATAGATACTTGAAGTAA
TTTAAAAAATGACAGAAGAAAGACTTTACTAATTAGTTTTTTAACAAAGAATGTGGGATT
>MY5271_Hexurella_GuadalupeValley
ACCAGGAGGACCTGAAGCAAGAACTGGTGCTGCAGAAGTCCCGCCAACAGGATTACTATT
GTTTGTGTTGCTAGGAGGCATAACTCCACCTCGTGATGCTGAGGTAAAAGGACGTTCTCT
TGCATGTGGTTGTGAGGAGGGAAGTGCCTGTGGCTCTGCAGCAGGTAGTTGACCGTTCAC
GCCACTGCCACTGTTCTGTTGCTGGCCTCCGGTTGGTCCAGGTGATACCTGTTGTTGATG
CTGCTGAAGAGTGCCACGACCCCAACTTCCTTCGGCTGAAGTTTAGAAAC-AAAAAACTG
AATGTAAGCATTGGAATTTTTATCCTCAATTTTTGTAATGTTATTCAAAACTAGCAATTT
TATTTATA-AAAAAAATGAAATATATATACTCTGTGGCCTTAGACTTGGTCCTGGACCAT
ACTGCGAGTCTGCATTTGACTTCTGGCTGCCTTCTATTTGTGCATCTCCACCAGCTAATT
TCGGGAATTCCTGAGGAAAAAATGGCGACTGCTGGGCCAAGAAGCTGCGTTCTTGACCAC
CATCCTCTTGGTTTGATGTAACACTGCTCCAAGTTTTGCTTCCCCCAGATGTAACTGTTG
GATTTGTTGTAGTTTGTGTCTAATAAAAATGGAAACAGCAACATTTTATATATCAGCAAA
CCAGACAGCCAGCAGTTGCAAAAATTATTAACTACACTA---------------------
--------------TGAATCAAAATCACGTTATAAACATAAAAGCTGTTTTCAATAAAAT
ACTACGATTCTCTAGCTGCT-GGTTTTCTGAAAAATTTAATATCTTCTAAAAGACCAAAT
ATCTTGGAAA----AATTTTTATAAAAGTA-------------ATAGATACTTGAAGTAA
TTTAAAAAATGATAGAAGAAAAACTTTACTAATTAGTTTTTTAACAAAGAATGTGGGATT
>MY5276_Hexurella_SanPedro_Martir
ACCAGGAGGACCTGAAGCAAGAACTGGTGCTGCAGAAGTCCCGCCAACAGGATTACTATT
GTTTGTGTTGCTAGGAGGCATAACTCCACCTCGTGATGCTGAGGTAAAAGGACGTTCTCT
TGCATGTGGTTGTGAGGAGGGAAGTGCCTGTGGCTCTGCAGCAGGTAGTTGACCGTTCAC
GCCACTGCCACTGTTCTGTTGCTGGCCTCCGGTTGGTCCAGGTGATACCTGTTGTTGATG
CTGCTGAAGAGTGCCACGACCCCAACTTCCTTCGGCTAAAGTTTAGAAACAAAAAAACTG
AATGTAAGCATTGGAATTTTTATCCTCAATTTTTGTAATGTTATTTAAAACCAGCAATTT
TATTTATA-AAAAAAATGAAATATACATACTCTGCGGCCTTAGACTTGGTCCTGGACCAT
ACTGCGAGTCTGCATTTGACTTCTGGCTGCCTTCTATTTGTGCATCTCCACCAGCTAATT
TCGGGAATTCCTGAGGAAAAAATGGCGACTGCTGGGCCAAGAAGCTGCGTTCTTGACCAC
CATCCTCTTGGTTTGATGTAACACTGCTCCAAGTTTTGCTTCCCCCAGATGTAACTGTTG
GATTTGTTGTAGTTTGTGTCTAATAAAAATGGAAACAGCAACATTTTATATATCAGCAAA
CCAGACAGCCAGCAGTTGCAAAAATTATTAACTACACTGAAGAGCAAAGAAGTAGAATTT
TTTTAATACTTAATTGAATCAAAATCACGTTATAAACATAAAAGCTGTTTTCAATAAAAT
ACTACGATTCTCTAGCTACT-GGTTTTCTGAAAAATTTAATATCTTCTAAAAGACCAAAT
ATCTTGGAAA----ATTTTTTATAAAAGTA-------------ATAGACACTTGAAGTAA
TTTAAAAAATGACAGAAGGAAGACTTTACTAATTAGTTTTTTAACAAAGAATGTGGGATT
>MY5277_Hexurella_SanPedro_Martir
ACCAGGAGGACCTGAAGCAAGAACTGGTGCTGCAGAAGTCCCGCCAACAGGATTACTATT
GTTTGTGTTGCTAGGAGGCATAACTCCACCTCGTGATGCTGAGGTAAAAGGACGTTCTCT
TGCATGTGGTTGTGAGGAGGGAAGTGCCTGTGGCTCTGCAGCAGGTAGTTGACCGTTCAC
GCCACTGCCACTGTTCTGTTGCTGGCCTCCGGTTGGTCCAGGTGATACCTGTTGTTGATG
CTGCTGAAGAGTGCCACGACCCCAACTTCCTTCGGCTAAAGTTTAGAAACAAAAAAACTG
AATGTAAGCATTGGAATTTTTATCCTCAATTTTTGTAATGTTATTTAAAACCAGCAATTT
TATTTATA-AAAAAAATGAAATATACATACTCTGCGGCCTTAGACTTGGTCCTGGACCAT
ACTGCGAGTCTGCATTTGACTTCTGGCTGCCTTCTATTTGTGCATCTCCACCAGCTAATT
TCGGGAATTCCTGAGGAAAAAATGGCGACTGCTGGGCCAAGAAGCTGCGTTCTTGACCAC
CATCCTCTTGGTTTGATGTAACACTGCTCCAAGTTTTGCTTCCCCCAGATGTAACTGTTG
GATTTGTTGTAGTTTGTGTCTAATAAAAATGGAAACAGCAACATTTTATATATCAGCAAA
CCAGACAGCCAGCAGTTGCAAAAATTATTAACTACACTGAAGAGCAAAGAAGTAGAATTT
TTTTAATACTTAATTGAATCAAAATCACGTTATAAACATAAAAGCTGTTTTCAATAAAAT
ACTACGATTCTCTAGCTACT-GGTTTTCTGAAAAATTTAATATCTTCTAAAAGACCAAAT
ATCTTGGAAA----ATTTTTTATAAAAGTA-------------ATAGACACTTGAAGTAA
TTTAAAAAATGACAGAAGGAAGACTTTACTAATTAGTTTTTTAACAAAGAATGTGGGATT
>MY5280_Hexurella_ArroyoSalado
ACCAGGAGGACCTGATGCAAGAACTGGTGCTGCAGAAGTCCCGCCAACTGGATTATTATT
GTTTGTGTTGCTAGGAGGCATAACTCCACCTCGTGATGCTGAGGTAAAAGGACGTTCTCT
TGCATGTGGTTGTGAGGAGGGAAGTGCCTGTGGTTCTGCAGCAGGTAGTTGACCGTTCAC
GCCACTGCCACTGTTCTGTTGCTGGCCTCCGGTTGGTCCAGGTGATACCTGTTGTTGATG
CTGCTGAAGAGTGCCACGACCCCAACTTCCTTCGGCTAAAGTTTAGAAACAAAAAAAATG
AATTTAAGCATTGGAAGTT--ATCCACAATTTTTGTAATATTATTCAAAACTAGCAATTT
TATTTAT---AAAAAATGAAATATACATACTCTGTGGCCTTAGACTTGGTCCTGGACCAT
ACTGCGAGTCTGCATTTGACTTCTGGCTGCCTTCTATTTGTGCATCTCCACCAGCTAATT
TCGGGAATTCCTGAGGAAAAAATGGCGACTGCTGGGCCAAGAAGCTGCGTTCTTGACCAC
CATCCTCTTGGTTTGATGTAACACTGCTCCAAGTTTTGCTTCCCCCAGATGTAACTGTTG
GATTTGTTGTAGTTTGTGTCTAATAAAAATGGAAACAGCAACATTTTATATATCAGCAAA
TCAGACAGCCAGCAGTTGCAAAAATTTTTAACTACACTGAGCAGCAAAGAAGTAGAATTT
TTTTAATACTTAATTGAATCAAAATCACGTTCCAAACATACCAGCTGTTTTCAATAAAAT
ACTACGATTCTCTAGCTAGT-GGTTTTCTGAAAAATTTAATATCTTCTAAAAGACTAAAT
ATCTTGG--A----TTTTTTTATAAAAGTA-------------ATAGACACTAGAAGTAA
TTTAAAAAATGAC---AGGAAGACTTTACTAATGAGTTTTTTAACAAAGAATGTGGGATT
>MY5282_Hexurella_ArroyoSalado
ACCAGGAGGACCTGATGCAAGAACTGGTGCTGCAGAAGTCCCGCCAACTGGATTATTATT
GTTTGTGTTGCTAGGAGGCATAACTCCACCTCGTGATGCTGAGGTAAAAGGACGTTCTCT
TGCATGTGGTTGTGAGGAGGGAAGTGCCTGTGGTTCTGCAGCAGGTAGTTGACCGTTCAC
GCCACTGCCACTGTTCTGTTGCTGGCCTCCGGTTGGTCCAGGTGATACCTGTTGTTGATG
CTGCTGAAGAGTGCCACGACCCCAACTTCCTTCGGCTAAAGTTTAGAAACAAAAAAAATG
AATTTAAGCATTGGAAGTT--ATCCACAATTTTTGTAATATTATTCAAAACTAGCAATTT
TATTTAT---AAAAAATGAAATATACATACTCTGTGGCCTTAGACTTGGTCCTGGACCAT
ACTGCGAGTCTGCATTTGACTTCTGGCTGCCTTCTATTTGTGCATCTCCACCAGCTAATT
TCGGGAATTCCTGAGGAAAAAATGGCGACTGCTGGGCCAAGAAGCTGCGTTCTTGACCAC
CATCCTCTTGGTTTGATGTAACACTGCTCCAAGTTTTGCTTCCCCCAGATGTAACTGTTG
GATTTGTTGTAGTTTGTGTCTAATAAAAATGGAAACAGCAACATTTTATATATCAGCAAA
TCAGACAGCCAGCAGTTGCAAAAATTTTTAACTACACTGAGCAGCAAAGAAGTAGAATTT
TTTTAATACTTAATTGAATCAAAATCACGTTCCAAACATACCAGCTGTTTTCAATAAAAT
ACTACGATTCTCTAGCTAGT-GGTTTTCTGAAAAATTTAATATCTTCTAAAAGACTAAAT
ATCTTGG--A----TTTTTTTATAAAAGTA-------------ATAGACACTAGAAGTAA
TTTAAAAAATGAC---AGGAAGACTTTACTAATGAGTTTTTTAACAAAGAATGTGGGATT
>MY5286_Hrupicola_SweetwaterSpr_OrdMtn
----------------------------------------CCGCCAACAGGATTACTATT
GTTTGTGTTGCTAGGAGGCATAACTCCACTTCGTGATGCTGAGGTAAAAGGACGTTCTCT
TGCATGTGGTTGTGAGGAGGGAAGTGCCTGTGGCTCTGCAGCAGGTAGTTGACCGTTCAC
GCCACTGCCACTGTTCTGTTGCTGGCCTCCGGTTGGTCCAGGTGATACCTGTTGTTGATG
CTGCTGAAGAGTGCCACGACCCCAACTTCCTTCGGCTAAAGTTTAGAAAC-AAAAACAAA
AATGTAAGCATTGGAATTTTCACCCAAAATGTTTGTAACATTATTCAAAACTAGCAATTT
TTATTTAG-AAAAAAATGAAATACACGTACTCTGTGGCCTTAGACTTGGTCCTGGACCAT
ACTGCGAGTCTGCATTTGACTTCTGGCTGCCTTCTATTTGTGCATCTCCACCAGCTAATT
TCGGGAATTCCTGAGGAAAAAATGGCGACTGCTGGGCCAAGAAGCTGCGTTCTTGACCAC
CATCCTCTTGGTTTGATGTAACACTGCTCCAAGTTTTGCTTCCCCCAGATGTAACTGTTG
CATTTGTTGTAGTTTGTGTCTAATAAAAATGGAAACAGCAACATTTTATACATGAGCAAA
ACAGACAGCCAGCAGCTGCAAAAATTATTAACTACACTGAACAGCAAAGGAGTAGAATTT
TTTTAATACTTAATTCAAACAAAATCAAGTTATAAACATACTAGCTGTTTTCAATAAAAT
ACTATGATTCTCTA-------CGTTTTTTGAAAGATTCAATATCTTCTAAAAGACCAAAT
TTCTTGGAAA----TTTTTTTATAAAAGTA-------------ATAGACACTTGAAGTAA
TTTAAAAAATGACAAAAGGAAGACTTTACTAATGTG-------ACAAAGAATGTGGGATT
>MY5287_Hrupicola_SweetwaterSpr_OrdMtn
-------------------------------------------------------CTATT
GTTTGTGTTGCTAGGAGGCATAACTCCACTTCGTGATGCTGAGGTAAAAGGACGTTCTCT
TGCATGTGGTTGTGAGGAGGGAAGTGCCTGTGGCTCTGCAGCAGGTAGTTGACCGTTCAC
GCCACTGCCACTGTTCTGTTGCTGGCCTCCGGTTGGTCCAGGTGATACCTGTTGTTGATG
CTGCTGAAGAGTGCCACGACCCCAACTTCCTTCGGCTAAAGTTTAGAAAC-AAAAACAAA
AATGTAAGCATTGGAATTTTCACCCAAAATGTTTGTAACATTATTCAAAACTAGCAATTT
TTATTTAG-AAAAAAATGAAATACACGTACTCTGTGGCCTTAGACTTGGTCCTGGACCAT
ACTGCGAGTCTGCATTTGACTTCTGGCTGCCTTCTATTTGTGCATCTCCACCAGCTAATT
TCGGGAATTCCTGAGGAAAAAATGGCGACTGCTGGGCCAAGAAGCTGCGTTCTTGACCAC
CATCCTCTTGGTTTGATGTAACACTGCTCCAAGTTTTGCTTCCCCCAGATGTAACTGTTG
CATTTGTTGTAGTTTGTGTCTAATAAAAATGGAAACAGCAACATTTTATACATGAGCAAA
ACAGACAGCCAGCAGCTGCAAAAATTATTAACTACACTGAACAGCAAAGGAGTAGAATTT
TTTTAATACTTAATTCAAACAAAATCAAGTTATAAACATACTAGCTGTTTTCAATAAAAT
ACTATGATTCTCTA-------CGTTTTTTGAAAGATTCAATATCTTCTAAAAGACCAAAT
TTCTTGGAAA----TTTTTTTATAAAAGTA-------------ATAGACACTTGAAGTAA
----------------AGGAAG--------------------------------------
>MY5288_Hrupicola_Deadman_Hills
ACCAGGAGGACCTGATGCAAGAACTGGTGCTGCAGAAGTCCCACCAACAGGATTACTATT
GTTTGTGTTGCTAGGAGGCATAACTCCACCTCGTGATGCTGAGGTAAAAGGACGTTCTCT
TGCATGTGGTTGTGAGGAGGGAAGTGCCTGTGGCTCTGCAGCAGGTAGTTGACCGTTCAC
GCCACTGCCACTGTTCTGTTGCTGGCCTCCGGTTGGTCCAGGTGATACCTGTTGTTGATG
CTGCTGAAGAGTGCCACGACCCCAACTTCCTTCGGCTAAAGTTTAGAAACAAAAAAAATG
AATGTAAGCATTGGAATCTTCACCCAGGATTTTTGTAATATTATTCAAAACTAGCAATTT
TATTTATAAAAAAAAATGAAATATACATACTCTGTGGCCTTAGACTTGGTCCTGGACCAT
ACTGCGAGTCTGCATTTGACTTCTGGCTGCCTTCTATTTGTGCATCTCCACCAGCTAATT
TCGGGAATTCCTGAGGAAAAAATGGCGACTGCTGGGCCAAGAAGCTGCGTTCTTGACCAC
CATCCTCTTGGTTTGATGTAACACTGCTCCAAGTTTTGCTTCCCCCAGATGTAACTGTTG
CATTTGTTGTAGTTTGTGTCTAATAAAAATGGACACAGCAGCATTTTATATATGAGCAAA
CCAGACAGACAGCAGCTGCAAAAATTATTAACTACACTGAAGAGCAAAGAAGTAGAATTT
TTTTAACACTTAATTGAATCAAAATCATGTTATTAACATACTAGCTGTTTTTAATAAAAA
ACTAC---TCTCTATCTACT-GGTTTTCTGAAAGATTTAATATCTTCGAAAAGACCAAAT
ATCTTGGAAA----TTTTTTTATAAAAGTA-------------ATAGACACTTGAAGTAA
TTTAAAAAGTGACAGAATAAAGACTTTACTAATTAGCTCTTTGACAAAGAACGTGGGATT
>MY5289_Hrupicola_Deadman_Hills
ACCAGGAGGACCTGATGC-AGAACTGGTGCTGCAGAAGTCCCACCAACAGGATTACTATT
GTTTGTGTTGCTAGGAGGCATAACTCCACCTCGTGATGCTGAGGTAAAAGGACGTTCTCT
TGCATGTGGTTGTGAGGAGGGAAGTGCCTGTGGCTCTGCAGCAGGTAGTTGACCGTTCAC
GCCACTGCCACTGTTCTGTTGCTGGCCTCCGGTTGGTCCAGGTGATACCTGTTGTTGATG
CTGCTGAAGAGTGCCACGACCCCAACTTCCTTCGGCTAAAGTTTAGAAACAAAAAAAATG
AATGTAAGCATTGGAATCTTCACCCAGGATTTTTGTAATATTATTCAAAACTAGCAATTT
TATTTATAAAAAAAAATGAAATATACATACTCTGTGGCCTTAGACTTGGTCCTGGACCAT
ACTGCGAGTCTGCATTTGACTTCTGGCTGCCTTCTATTTGTGCATCTCCACCAGCTAATT
TCGGGAATTCCTGAGGAAAAAATGGCGACTGCTGGGCCAAGAAGCTGCGTTCTTGACCAC
CATCCTCTTGGTTTGATGTAACACTGCTCCAAGTTTTGCTTCCCCCAGATGTAACTGTTG
CATTTGTTGTAGTTTGTGTCTAATAAAAATGGACACAGCAGCATTTTATATATGAGCAAA
CCAGACAGACAGCAGCTGCAAAAATTATTAACTACACTGAAGAGCAAAGAAGTAGAATTT
TTTTAACACTTAATTGAATCAAAATCATGTTATTAACATACTAGCTGTTTTTAATAAAAA
ACTAC---TCTCTATCTACT-GGTTTTCTGAAAGATTTAATATCTTCGAAAAGACCAAAT
ATCTTGGAAA----TTTTTTTATAAAAGTA-------------ATAGACACTTGAAGTAA
TTTAAAAAGTGACAGAATAAAGACTTTACTAATTAGCTCTTTGACAAAGAACGTGGGATT
>MY5309_Hapachea_JohnnyLyon_Hills
------------------------TGGTGCTGCAGAAGTCCCGCCAACAGGATTACTATT
GTTTGTGTTGCTAGGAGGCATAACTCCACCTCGTGATGCTGAGGTAAAAGGACGTTCTCT
TGCATGTGGTTGTGAGGAGGGAAGTGCCTGTGGCTCTGCAGCAGGTAGTTGACCGTTCAC
GCCACTGCCACTGTTCTGTTGCTGGCCTCCGGTTGGTCCAGGTGATACCTGTTGTTGATG
CTGCTGAAGAGTGCCACGACCCCAACTTCCTTCGGCTGAAGGTTAGAAACAAAAAAACTT
AATGTAAGCATTGGAATTTTCACTCACAATTTTTGTAATTTTATTCAAAACTAGCA--CT
TTTTTTTATTAAAAAATGAAATACACATACTTTGTGGCCTTAGACTTGGTCCTGGACCAT
ACTGCGAGTCTGCATTTGACTTCTGGCTGCCTTCTATTTGTGCATCTCCACCAGCTAATT
TCGGGAATTCCTGAGGAAAAAATGGCGACTGCTGGGCCAAGAAGCTGCGTTCTTGACCAC
CATCCTCTTGGTTTGACGTAACACTGCTCCAAGTTTTGCTTCCCCCAGATGTAACTGTTG
CATTTGTTGTAGTTTGTGTCTAATAAAGATGGAAACAGCAACATTTTATATATGAACAAC
CCAGACATCCAGCTGCTGCAAAATTAATTAACTACACCAAACAGCAAAGAGATA---CTT
GATTAATACTTGATTGAATCAAAT-----TTATGAACATA----CTGTTTTC-AAAAAAT
ACTATGATTCTCTAGATACTTGGTTTTCTAGAAGATTTAATATCTTCCAAAAAACCAGGT
ATCTTGG-----------------AAAGCAACAAGAGTTTGTTATAAACAC---AAATAA
CTTAAAAAATGAG-----------------------------------------------
>MY5310_Hexurella_AntelopeCyn_CerbatMtns
------------------------------------------------------------
---------------------AACTCCACCTCGTGATGCTGAGGTAAAAGGACGTTCTCT
TGCATGTGGTTGTGAGGAGGGAAGTGCCTGTGGCTCTGCAGCAGGTAGCTGACCGTTCAC
GCCACTGCCACTGTTCTGTTGCTGGCCTCCGGTTGGTCCAGGTGATACCTGTTGTTGATG
CTGCTGAAGAGTGCCACGACCCCAACTTCCTTCGGCTGAAGTTTAGAAACAAAAGAACTG
AATGTAAGCATTGGAATTTTCACCCACAATTTTGGTCATTTTAATCAAAACTAGCAAA-T
TTTTTTTATAAAAAAATGAAATATACATACTTTGTGGCCTTAGACTTGGTCCTGGACCAT
ACTGCGAGTCTGCATTTGACTTCTGGCTGCCTTCTATTTGGGCATCTCCACCAGCTAATT
TCGGGAATTCCTGAGGAAAAAATGGCGACTGCTGGGCCAAGAAGCTGCGTTCTTGACCAC
CATCCTCTTGGTTTGACGTAACACTGCTCCAAGTTTTGCTTCCCCCAGATGTAACTGTTG
CATTTGTTGTAGTTTGTGTCTGATAAAAATGGAAACAGTAACATTTTATACATGAACAAA
TTAGACATCCAGCAGCTGCAAAATTTATTAACTACATTGAACAGCAAAGAGGTAGAATAT
TTTTAATACTTGATTGAATAAAATTCGCCTTACGAA---ACTT-----------------
------------------------------GAAGATTTAGTATCTTCCAAAAACCTAAAT
ATCTTG------------------------------------------------------
------------------------------------------------------------
>MY5311_Hexurella_AntelopeCyn_CerbatMtns
------------------------------------------------------------
--------------------------------------CTGAGGTAAAAGGACGTTCTCT
TGCATGTGGTTGTGAGGAGGGAAGTGCCTGTGGCTCTGCAGCAGGTAGCTGACCGTTCAC
GCCACTGCCACTGTTCTGTTGCTGGCCTCCGGTTGGTCCAGGTGATACCTGTTGTTGATG
CTGCTGAAGAGTGCCACGACCCCAACTTCCTTCGGCTGAAGTTTAGAAACAAAAGAACTG
AATGTAAGCATTGGAATTTTCACCCACAATTTTGGTCATTTTAATCAAAACTAGCAAA-T
TTTTTTTATAAAAAAATGAAATATACATACTTTGTGGCCTTAGACTTGGTCCTGGACCAT
ACTGCGAGTCTGCATTTGACTTCTGGCTGCCTTCTATTTGGGCATCTCCACCAGCTAATT
TCGGGAATTCCTGAGGAAAAAATGGCGACTGCTGGGCCAAGAAGCTGCGTTCTTGACCAC
CATCCTCTTGGTTTGACGTAACACTGCTCCAAGTTTTGCTTCCCCCAGATGTAACTGTTG
CATTTGTTGTAGTTTGTGTCTGATAAAAATGGAAACAGTAACATTTTATACATGAACAAA
TTAGACATCCAGCAGCTGCAAAATTTATTAACTACATTGAACAGCAAAGAGGTAGAATAT
TTTTAATACTTGATTGAATAAAATTCGCCTTACGAA---ACTT-----------------
------------------------------GAAGATTTAGTATCTTCCAAAAACCTAAAT
ATCTTGGAAACCTGTTTTTTTATAAAAGCATCAAGAGTTTGTTATAAACACTTGAAATAA
CTT---------------------------------------GACAAATAACATGGGCTT
>MY5312_Hexurella_FoxCyn_MusicMtns
------------------------------------------------------------
------------------CATAACTCCACCTCGTGATGCTGAGGTAAAAGGACGTTCTCT
TGCATGTGGTTGTGAGGAGGGAAGTGCCTGTGGCTCTGCAGCAGGTAGCTGACCGTTCAC
GCCACTGCCACTGTTCTGTTGCTGGCCTCCGGTTGGTCCAGGTGATACCTGTTGTTGATG
CTGCTGAAGAGTGCCACGACCCCAACTTCCTTCGGCTGAAGTTTAGAAACAAAAGAACTG
AATGTAAGCATTGGAATTTTCACCCACAATTTTGGTCATTTTAATCAAAACTAGCAAA-T
TTTTTTTATAAAAAAATGAAATATACATACTTTGTGGCCTTAGACTTGGTCCTGGACCAT
ACTGCGAGTCTGCATTTGACTTCTGGCTGCCTTCTATTTGGGCATCTCCACCAGCTAATT
TCGGGAATTCCTGAGGAAAAAATGGCGACTGCTGGGCCAAGAAGCTGCGTTCTTGACCAC
CATCCTCTTGGTTTGACGTAACACTGCTCCAAGTTTTGCTTCCCCCAGATGTAACTGTTG
CATTTGTTGTAGTTTGTGTCTGATAAAAATGGAAACAGTAACATTTTATACATGAACAAA
TTAGACATCCAGCAGCTGCAAAATTTATTAACTACATTGAACAGCAAAGAGGTAGAATAT
TTTTAATACTTGATTGAATAAAATTCGCCTTACGAA---ACTT-----------------
------------------------------GAAGATTTAGTATCTTCCAAAAACCTAAAT
ATCTTGGAAACCTGTTTTTTTATAAAAGCATCAAGAGT----------------------
------------------------------------------------------------
>MY5313_Hexurella_FoxCyn_MusicMtns
------------------------------------------------------------
----------CTAGGAGGCATAACTCCACCTCGTGATGCTGAGGTAAAAGGACGTTCTCT
TGCATGTGGTTGTGAGGAGGGAAGTGCCTGTGGCTCTGCAGCAGGTAGCTGACCGTTCAC
GCCACTGCCACTGTTCTGTTGCTGGCCTCCGGTTGGTCCAGGTGATACCTGTTGTTGATG
CTGCTGAAGAGTGCCACGACCCCAACTTCCTTCGGCTGAAGTTTAGAAACAAAAGAACTG
AATGTAAGCATTGGAATTTTCACCCACAATTTTGGTCATTTTAATCAAAACTAGCAAA-T
TTTTTTTATAAAAAAATGAAATATACATACTTTGTGGCCTTAGACTTGGTCCTGGACCAT
ACTGCGAGTCTGCATTTGACTTCTGGCTGCCTTCTATTTGTGCATCTCCACCAGCTAATT
TCGGGAATTCCTGAGGAAAAAATGGCGACTGCTGGGCCAAGAAGCTGCGTTCTTGACCAC
CATCCTCTTGGTTTGACGTAACACTGCTCCAAGTTTTGCTTCCCCCAGATGTAACTGTTG
CATTTGTTGTAGTTTGTGTCTGATAAAAATGGAAACAGTAACATTTTATACATGAACAAA
TTAGACATCCAGCAGCTGCAAAATTTATTAACTACATTGAACAGCAAAGAGGTAGAATAT
TTTTAATACTTGATTGAATAAAATTTGCCTTACGAA---ACTT-----------------
------------------------------GAAGATTTAGTATCTTCCAAAAACCTAAAT
ATCTTGGAAACCTGTTCTTTTGTGAAAGCATGGCAAACAGGCTAATT-------------
------------------------------------------------------------
>MY5314_Hexurella_Grasshopper_BrushyMtn
------------------------------------------------------------
------------------------------------------------------------
--------------------------------------------------GACCGTTCAC
GCCACTGCCACTGTTCTGTTGCTGGCCTCCGGTTGGTCCAGGTGATACCTGTTGTTGATG
CTGCTGAAGAGTGCCACGACCCCAACTTCCTTCGGCTGAAGTTTAGAAACAAAAGAACTG
AATGTAAGCATTGGAATTTTCACCCACAATTTTGGTCATTTTACTCAAAACTAACAAG-T
TTTTTTTATAAAAAAATGAAATATACATACTTTGCGGCCTTAGACTTGGTCCTGGACCAT
ACTGCGAGTCTGCATTTGACTTCTGGCTGCCTTCTATTTGTGCATCTCCACCAGCTAATT
TCGGGAATTCCTGAGGAAAAAATGGCGACTGCTGGGCCAAGAAGCTGCGTTCTTGACCAC
CATCCTCTTGGTTTGACGTAACACTGCTCCAAGTTTTGCTTCCCCCAGATGTAACTGTTG
CATTTGTTGTAGTTTGTGTCTGATAAAAACGGAAACAGTAACATTTTATATATGAACAAA
CTAGACATCCTGCAGCTGCAAAATCTTTTAACTACACTGAACAGCAAAGAGGTAGAATAT
TTTTAATACTTGATTGAATAAAATCTGCCTTAAGAA---ACTTACCGTTTTC-AAAAAAT
ACTACATTTTTCTAGATATTTGGTTTTCTGGAAGATTTAGTATCTTCCAAAAACCTAAAT
ATCTTGGAAAC-------------------------------------------------
------------------------------------------------------------
>MY5315_Hexurella_WagonerRd_BradshawMtns
ACCAGGAGGACCTGCTGCAAGAACTGGTGCTGCAGAAGTCCCGCCAACAGGATTACTATT
GTTTGTGTTGCTAGGAGGCATAACTCCACCTCGTGATGCTGAGGTAAAAGGACGTTCTCT
TGCATGTGGTTGTGAGGAGGGAAGTGCCTGTGGCTCTGCAGCAGGTAGTTGACCGTTCAC
GCCACTGCCACTGTTCTGTTGCTGGCCTCCGGTTGGTCCAGGTGATACCTGTTGTTGATG
CTGCTGAAGAGTGCCACGACCCCAACTTCCTTCGGCTGAAGTTTAGAAACAAAAGAACTG
AATGTAAGCATTGGAATTTTCACCCACAATTTTGGTCATTTTACTCAAAACTAGCAAA-T
TTTTTTTATAAAAAAATGAAATATACATACTTTGTGGCCTTAGACTTGGTCCTGGACCAT
ACTGCGAGTCTGCATTTGACTTCTGGCTGCCTTCTATTTGTGCATCGCCACCAGCTAATT
TCGGGAATTCCTGAGGAAAAAATGGCGACTGCTGGGCCAAGAAGCTGCGTTCTTGACCAC
CATCCTCTTGGTTTGACGTAACACTGCTCCAAGTTTTGCTTCCCCCAGATGTAACTGTTG
CATTTGTTGTAGTTTGTGTCTTATAAAAATGGAAACAGTAACATTTTATATATGAACAAA
CTAGACATCCAGCAGCTGCAAAATTTATTAACTACACTGAACAGCGAAGAGGTAGAATAT
T--------TTGATTGAATAAAATTCACCTTAAGAA---ACTTACCGTTTTC-AAAAAAT
ACTACGATTTTCTAGATATTTGGTTTTCTGGAAGATTTAGTATCTTCCAAAAACCTAAAT
ATCTTGGAAACCTGTTTTTTTATAAAAGCATCAAGAGTTTGTTATAAACACTT-------
------------------------------------------------------------
>MY5316_Hexurella_WagonerRd_BradshawMtns
ACCAGGAGGACCTGCTGCAAGAACTGGTGCTGCAGAAGTCCCGCCAACAGGATTACTATT
GTTTGTGTTGCTAGGAGGCATAACTCCACCTCGTGATGCTGAGGTAAAAGGACGTTCTCT
TGCATGTGGTTGTGAGGAGGGAAGTGCCTGTGGCTCTGCAGCAGGTAGTTGACCGTTCAC
GCCACTGCCACTGTTCTGTTGCTGGCCTCCGGTTGGTCCAGGTGATACCTGTTGTTGATG
CTGCTGAAGAGTGCCACGACCCCAACTTCCTTCGGCTGAAGTTTAGAAACAAAAGAACTG
AATGTAAGCATTGGAATTTTCACCCACAATTTTGGTCATTTTACTCAAAACTAGCAAA-T
TTTTTTTATAAAAAAATGAAATATACATACTTTGTGGCCTTAGACTTGGTCCTGGACCAT
ACTGCGAGTCTGCATTTGACTTCTGGCTGCCTTCTATTTGTGCATCGCCACCAGCTAATT
TCGGGAATTCCTGAGGAAAAAATGGCGACTGCTGGGCCAAGAAGCTGCGTTCTTGACCAC
CATCCTCTTGGTTTGACGTAACACTGCTCCAAGTTTTGCTTCCCCCAGATGTAACTGTTG
CATTTGTTGTAGTTTGTGTCTTATAAAAATGGAAACAGTAACATTTTATATATGAACAAA
CTAGACATCCAGCAGCTGCAAAATTTATTAACTACACTGAACAGCGAAGAGGTAGAATAT
T--------TTGATTGAATAAAATTCACCTTAAGAA---ACTTACCGTTTTC-AAAAAAT
ACTACGATTTTCTAGATATTTGGTTTTCTGGAAGATTTAGTATCTTCCAAAAACCTAAAT
ATCTTGGAAACCTGTTTTTTTATAAAAGCATCAAGAGTTTGTTATAAACACTTGAAATAA
CTTAAAAAATGACAGAAGGAAGACTTTAC-------------------------------
>MY5317_Hrupicola_Cottonwood_SnYsidroMtns
ACCAGGAGGACCTGATGCAAGAACTGGTGCTGCAGAAGTCCCGCCAACAGGATTACTATT
GTTTGTGTTGCTAGGAGGCATAACTCCACCTCGTGATGCTGAGGTAAAAGGACGTTCTCT
TGCATGTGGTTGTGAAGAGGGAAGTGCCTGTGGCTCTGCAGCAGGTAGTTGACCGTTCAC
GCCACTGCCACTGTTCTGTTGCTGGCCTCCGGTTGGTCCAGGTGATACCTGTTGTTGATG
CTGCTGAAGAGTGCCACGACCCCAACTTCCTTCGGCTAAAGTTTAGAAATAAAAAAACTG
AATGTAAGCATTGGAATTTTCATCCATAATTTTTGTAATATTATTCAAAACCAGTAATTT
TATTTATA-AAAAAAATGAAATATACATACTCTGTGGTCTTAGACTTGGTCCTGGACCAT
ACTGCGAGTCTGCATTTGACTTCTGGCTGCCTTCTATTTGTGCATCTCCACCAGCTAATT
TCGGGAATTCCTGAGGAAAAAATGGCGACTGCTGGGCCAAGAAGCTGCGTTCTTGACCAC
CATCCTCTTGGTTTGATGTAACACTGCTCCAAGTTTTGCTTCCCCCAGATGTAACTGTTG
GATTTGTTGTAGTTTGTGTCTAATAAAAATGGAAACAGCAACATTTTACATATCAGCAAA
CCAGACAGCCAGCAGTTGCAAAAATTATTAACTACACTGAACAGCAAAGAAGTGGAATTT
TTCTAATACTTAATTGAATCAAAATCATGTTATAAACATACTAGCTGTTTTCAATCGAAT
ACTACAATTCTCTAGCTACT-GGTTTTCTGAAAGATTTAATATCTTCTAAAAAACCAAAT
ATCTTGGAAA----CTTTTTTATAAAAGTA-------------ATAGACACTTGAAGTAA
TTTAAAAAATAACAGAAGGAAGACTTTACTAATTAGTTTTTTGACAAAGAACATGGGATT
