# Supplementary material for: ﻿Species delimitation, biogeography, and natural history of dwarf funnel web spiders (Mygalomorphae, Hexurellidae, Hexurella) from the United States / Mexico borderlands
Source: Zookeys. 2023 Jun 14;1167:109–57. doi: 10.3897/zookeys.1167.103463 (PMC10285686; doi:10.3897/zookeys.1167.103463)
Supplement: Supplementary material 3 — Input matrices, analysis log files, and output tree files for nuclear and mitochondrial analyses [file zookeys-1167-109_article-103463__-s003.zip › uce-2001249.fasta]

>MY0059_Hapachea_SantaRitaMtns_MaderaCyn
GTTGCATTCTTTGGTTGATGCTTCTAACTTTCCTCTTAGAAGCCTCGACTCTTCACGAGC
TTTGTTACGCTCTGTTCGAACCTTGCTCCACTTCTCTCTCCAGTTGGCAGTGCAATCTGA
CCACCATCGCATGGTTTTCTCCATCTGTGTGGCCCGAGCTCTAGCCTCCTCCAGTTCCCT
GAGTCGAAGCTCCTCCTTGGCTTCCCATTCTGGATCATAGTTGTGATGATGGTGATGATG
GGAAGACAGGGAATGCTGGGATACATCACTAGGCATATCACCATGCTCTGACCACTGAGT
AAGGGTACTACTCACATGCCGCTTGACGGAACTCGCAGTAGATCCAGCATGGGACATCTT
GCTAGTCACTTCATACCTAAAAAATGAGAATCATGAAAGAACTCATGAAAGCCTTCAATT
AAAATAC-AAATAAATCAAGTGTGACAATTTTGTCTATTGTCACAGTAAAGATGGCTACA
GAT
>MY0139_Hexurella_SanDiego_Guatay
GTTGCATTCTTTGGTTGATGCTTCTAACTTCCCTCTCAGAAGCCTCGACTCCTCACGAGC
TTTGTTACGTTCTGTTCGGACTTTGCTCCATTTCTCTCTCCAGTTGGCAGTGCAGTCGGA
CCACCATCGCATAGTTTTCTCCATCTGTGTGGCCCGAGCTCTAGCCTCTTCGAGTTCCCT
GAGTCGAAGCTCTTCCTTGGCTTCCCATTCTGGATCATAACTGTGATGATGGTGATGATG
AGAAGACAGAGAATGCTGGGATACATCACTAGGCATGTCACCGTGCTCTGACCACTGAGT
AAGGGTACTACTCACATGCCGCTTGACGGAACTCGCAGTAGATCCGGCATGGGACATCTT
TCCAGTCACTTCATACCTGAAAAATGAGAAACGTGAAAGAACTCACAAAAGCATTTCATT
AAAATATCAAATGGCTCGAGTGCAGTTAACGGTACCCCTGTCAATCGGAGGATGAAGGGA
GGT
>MY5053_Hexurella_ChiricahuaMtns_PriceCyn
GTTGCATTCTTTGGTTGATGCTTCTAACTTTCCTCTTAGAAGCCTCGACTCTTCGCGAGC
TTTGTTACGCTCTGTTCGGACTTTGCTCCACTTCTCTCTCCAGTTGGCAGTGCAATCTGA
CCACCATCGCATGGTTTTCTCCATCTGTGTGGCCCGAGCTCTAGCCTCCTCGAGTTCCCT
GAGTCGAAGCTCCTCCTTGGCTTCCCATTCTGGATCATAACTGTGATGATGGTGATGATG
GGAAGACAGGGAATGCTGGGATACATCACTAGGCATGTCACCATGCTCCGACCACTGAGT
AAGGGTACTACTCACATGCCGCTTGACAGAACTCGCAGTAGATCCAGCATGGGACATCTT
GCCAGTCACTTCATACCTAAAAAATGAGAATCATGAAAG------------CATTCAATT
AAAATACCAAATAAATCAAGTGTGACAATTTTGTCTATTGTCGCAGTAAAGATGGCTACA
GAT
>MY5064_Hexurella_MuleMtns_Escabrosa
GTTGCATTCTTTGGTAGATGCTTCTAACTTTCCTCTTAGAAGCCTCGACTCTTCGCGAGC
TTTGTTACGCTCTGTTCGGACTTTGCTCCACTTCTCTCTCCAGTTGGCAGTGCAATCTGA
CCACCATCGCATGGTTTTCTCCATCTGTGTGGCCCGAGCTCTAGCCTCCTCGAGTTCCCT
GAGTCGAAGCTCCTCCTTGGCTTCCCATTCTGGATCATAACTGTGATGATGGTGATGATG
GGAAGACAGGGAATGCTGGGATACATCACTAGGCATGTCACCATGCTCTGACCACTGAGT
AAGGGTACTACTCACATGCCGCTTGACAGAACTCGCAGTAGATCCAGCATGGGACATCTT
GCCAGTCACTTCATACCTAAAAAATGAGAATCA------------------------ATT
CAAATACCAAATAAATCAAGTGTGACAATTTTGTCTATTGTCACAGTAAAGATGGCTACA
GAT
>MY5066_Hexurella_MuleMtns_Escabrosa
GTTGCATTCTTTGGTTGATGCTTCTAACTTTCCTCTTAGAAGCCTCGACTCTTCGCGAGC
TTTGTTAC-CTCTGTTCGGACTTTGCTCCACTTCTCTCTCCAGTTGGCAGTGCAATCTGA
CCACCATCGCATGGTTTTCTCCATCTGTGTGGCCCGAGCTCTAGCCTCCTCGAGTTCCCT
GAGTCGAAGCTCCTCCTTGGCTTCCCATTCTGGATCATAACTGTGATGATGGTGATGATG
GGAAGACAGGGAATGCTGGGATACATCACTAGGCATGTCACCATGCTCTGACCACTGAGT
AAGGGTACTACTCACATGCCGCTTGACAGAACTCGCAGTAGATCCAGCATGGGACATATT
GCCAGTCACTTCATACCTAAAAAATGAGAATCATGAAAGAACACACGAAAGCATTCAATT
AAAACACCAAATAAATCAAGTGTGACAATTTTGTCTATTGTCACAGTAAAGATGGCTACA
GAT
>MY5071_Hexurella_SantaRitaMtns_AlisoSprings
GTTGCATTCTTTGGTTGATGCTTCTAACTTTCCTCTTAGAAGCCTCGACTCTTCGCGAGC
TTTGTTACGCTCTGTTCGGACTTTGCTCCACTTCTCTCTCCAGTTGGCAGTGCAATCTGA
CCACCATCGCATGGTTTTCTCCATCTGTGTAGCCCGAGCTCTAGCCTCCTCGAGTTCCCT
GAGTCGAAGCTCCTCCTTGGCTTCCCATTCTGGATCATAACTATGATGATGGTGATGATG
GGAAGACAGGGAATGCTGGGATACATCACTAGGCATGTCACCATGCTCTGACCACTGAGT
AAGGGTACTACTCACATGCCGCTTGACAGAACTCGCAGTAGATCCAGCATGGGACATCTT
GCCAGTCACTTCATACCTAAAAAATGAGAATCATGAAAGAACTCATGAAAGCATTCAATT
AAAATTCCAAATAAATCAAGTGTGACAATTTTGTCTATTGTCACTAAAGATAT-------
---
>MY5075_Hexurella_ChiricahuaMtns_CaveCrkCyn
-------------------------------------------------------CGAGC
TTTGTTACGCTCTGTTCGGACTTTGCTCCACTTCTCTCTCCAGTTGGCAGTGCAATCTGA
CCACCATCGCATGGTTTTCTCCATCTGTGTGGCCCGAGCTCTAGCCTCCTCGAGTTCCCT
GAGTCGAAGCTCCTCCTTGGCTTCCCATTCTGGATCATAACTGTGATGATGGTGATGATG
GGAAGACAGGGAATGCTGGGATACATCACTAGGCATGTCACCATGCTCTGACCACTGAGT
AAGGGTACTACTCACATGCCGCTTGACAGAACTCGCAGTAGATCCAGCATGGGACATCTT
GCCAATCACTTCATACCTAAAAAATGAGAATCATGAAAGAACTAATGAAAGCATTCAATT
AAAATACCAAATAAATAAAGTGTGGCAATTTTGTCTATTGTCACAG--------------
---
>MY5126_Hexurella_SantaCatalinaMtns_NuggetCyn
GTTGCATTCTTTGGTTGATGCTTCTAACTTTCCTCTTAGAAGCCTCGACTCTTCGCGAGC
TTTGTTACGCTCTGTTCGGACTTTGCTCCACTTCTCTCTCCAGTTGGCAGTGCAATCTGA
CCACCATCGCATGGTTTTCTCCATCTGTGTGGCCCGAGCTCTAGCCTCCTCGAGTTCCCT
GAGTCGAAGCTCCTCCTTGGCTTCCCATTCTGG-TCATAACTTGTGTGGTG-----TGTG
GGAAGACAGGG-ATGCTGGGATAC-TCACTAGGCATGTCACCATGCTCTGACCACTG-GT
AAGGGAACTACTCACATGCCGTT--ACAGAACTCGCAGTAGATCCAGCATGGGACATCTT
GCCAGTCACTTCATACCTAAAAAATGAGAATCATGAAAGAACTCATGAAAGCATTCAATT
AAAATAACAAATAAATCAAGTGTGTCAATTTTGTCTATTGTCACAGTAAAGATGGCTACA
GAT
>MY5131_Hexurella_PedregosaMtns_PruneCyn
GTT-CATTCTTTGGTTGA-GCTTCTAACTTTCCTCTTAGAAGCCTCGACTCTTCGCGAGC
TTTGTTACGCTCTGTTCGAACTTT-CTCCACTTCTCCCTCCAGTTGGCAGTGCAATCTGA
CCACCATCGCATGGTTTTCTCCATCTGTGTGGCCCGAGCTCTAGCTTCCTCGAGTTCCCT
GAGTCGAAGCTCCTCCTTGGCTTCCCATTCTGGATCATAACTGTGATGATG-TGATGATG
GGAAGACAGGGAATGCTGGGATAAATCACTAGGCATGTCACCATGCTCTGACCACTGAGT
AAGGGTACTACTCACATGCCGCTTGACAGAACTCGCAGTAGATCCAGCATGGGACATCTT
GCCAGTCACTTCATACCTAAAAAATGAGAATCATGAAAGAACTCATGAAAGCATTCAATT
AAAATACCAAAT-----AAGTGTGACAATTTTGTCTATTGTCACAGTAAAGATGATTACA
GAT
>MY5132_Hexurella_PedregosaMtns_PruneCyn
GTT-CATTCTTTGGTTGA-GCTTCTAACTTTCCTCTTAGAAGCCTCGACTCTTCGCGAGC
TTTGTTACGCTCTGTTCGAACTTTACTCCACTTCTCCCTCCAGTTGGCAGTGCAATCTGA
CCACCATCGCATGGTTTTCTCCATCTGTGTGGCCCGAGCTCTAGC-TCCTCGAGTTCCCT
GAGTCGAAGTTCCTCCTTGGCTTCCCATTCTGGATCATAACTGTGATGATGATGATGATG
GGAAGACAGGGAATGCTGGGATAAATCACTAGGCATGTCACCATGCTCTGACCACTGAGT
AAGGGTACTACTCACATGCCGCTTGACAGAACTCGCAGTAGATCCAGCATGGGACATCTT
GCCAGTCACTTCATACCTAAAAAATGAGAATCATGAAAGAACTCATGAAAGCATTCAATT
AAAATACCAAAT-----AAGTGTGACAATTTTGTCTATTGTCACAGTAAAGATGATTACA
GAT
>MY5136_Hexurella_MiddlemarchCyn
GTTGCATTCTTTGGTTGATGCTTCTAACTTTCCTCTTAGAACCCTCGACTCTTCGCGAGC
TTTGTTACGCTCTGTTCGGACTTTGCTCCACTTCTCTCTCCAGTTGGCAGTGCAATCTGA
CCACCATCGCATGGTTTTCTCCATCTGTGTGGCCCGAGCTCTAGCCTCCTCGAGTTCCCT
GAGTCGAAGCTCCTCCTTGGCTTCCCATTCTGGATCATAACTGTGATGATGGTGATGATG
GGAAGACAGGGAATGCTGGGATACATCACTAGGCATGTCACCATGCTCTGACCACTGAGT
AAGGGTACTACTCACATGCCGCTTGACAGAACTCGCAGTAGATCCAGCATGGGACATCTT
GCCAGTCACTTCATACCTAAAAAATGAGAATCATGAAGGAACTTATGAAAGCATTCAATT
AAAATACCAAATAAATCAAGTGTGACAATTTTGTCTATTGTCACAGTAAAGATGGCAACA
GAT
>MY5147_Hexurella_DragoonMtns_NF_345A
GTTGCATTCTTTGGTTGATGCTTCTAACTTTCCTCTTAGAAGCCTCGACTCTTCGCGAGC
TTTGTTACGCTCTGTTCGGACTTTGCTCCACTTCTCTCTCCAGTTGGCAGTGCAATCTGA
CCACCATCGCATGGTTTTCTCCATCTGTGTGGCCCGAGCTCTAGCCTCCTCGAGTTCCCT
GAGC--GAGCTCCTCCTTGGCTTCCCATTCTGGATCATAACTGTGATGATGGTGGTGATG
GGAAGACAGGGAATGCTGGGATACATCACTAGGCATGTCACCATGCTCTGACCACTGAGT
AAGGGTACTACTCACATGCCGCTTGACAGAACTCGCAGTAGATCCAGCATGGGACATCTT
GCCAGTCACTTCATACCTAAAAAATAAGAATCATGAAAGAACTCATGAAAGCATTCAATT
AAAATACCAAATAAATCAAGTGTGACAATTTTGTCTATTGTCAAAGTAATGATGGCTACA
GAT
>MY5152_Hexurella_WhetstoneMtns_ApacheCyn
----------------------------TTTCCTCTTAGAAGCCTCGACTCTTCGCGAGC
TTTGTTACGCTCTGTTCGGACTTTGCTCCACTTCTCTCTCCAGTTGGCAGTACAATCTGA
CCACCATCGCATGGTTTTCTCCATCTGTGTGGCCCGAGCTCTAGCCTCCTCGAGTTCCCT
GAGTCGAAGCTCCTCCTTGGCTTCCCATTCTGGATCATAACTGTGATGATGGTGATGATG
GGAAGACAGGGAATGCTGGGATACATCACTAGGCATGTCACCATGCTCTGACCACTGAGT
AAGGGTACTACTCACATGCCGCTTGACAGAACTCGCAGTAGATCCAGCATGGGACATCTT
GCCAGTCACTTCATACCTAAAAAATGAGAATCATGAAAGAACTCATGAAAGCATTCAATT
AAAATACCAAATAAATCAAGTGTGACAATTTTGTCTATTGTCACAGTAAAGATGGCTACA
GAT
>MY5154_Hexurella_SantaRitaMtns_AdobeCyn
------------------------------------------------------------
-------------------------------------------------GTGCAATCTGA
CCACCATCGCATGGTTTTCTCCATCTGTGTGGCCCGAGCTCTAGCCTCCTCGAGTTCCCT
GAGTCGAAGCTCCTCCTTGGCTTCCCATTCTGG-TCATAACTGTGATGATGGTGATGATG
GGAAGACAGGGAATGCTGGGATAC-TCACTAGGCATGTCACCATGTTCTG-CCACTG---
GTAGGTACTACTCACATGCCGCTTGACAGAACTCGCAGTAGATCCAGCATGGGACATCTT
GCCAGTCACTTCATACCTAAAAAATGAGAATCATGAAAGAACTCATG-------------
------------------------------------------------------------
---
>MY5157_Hexurella_SantaCatalinaMtns_Redington
GT--CATTCTTTGGTTGATGCTTCTAACTTTCCTCTTAGAAGCCTCGACTCTTCGCGAGC
TTTGTTACGCTCTGTTCGGACTTTGCTCCACTTCTCTCTCCAGTTGGCAGTGCAATCTGA
CCACCATCGCATGGTTTTCTCCATCTGTGTGGCCCGAGCTCTAGCCTCCTCGAGTTCCCT
GAGTCGAAGCTCCTCCTTGGCTTCCCATTCTGGATCATAACTGTGATGATGGTGATGATG
GGAAGACAGGGAATGCTGGGATACATCACTAGGCATGTCACCATGCTCTGACCACTGAGT
AAGGGTACTACTCACATGCCGCTTGACAGAACTCGCAGTAGATCCAGCATGGGACATCTT
GCCAGTCACTTCATACCTAAAAAATGAGAATCATGAAAGAACTCATGAAAGCATTCAATT
AAGATAACAAATAAATCAAGTGTGTCAATTTTGTCTATTGTCACAGTAAAGAT-------
---
>MY5164_Hrupicola_Temecula
------------------------------------------------------------
-------CGTTCTGTTCGGACTTTGCTCCATTTCTCTCTCCAGTTGGCAGTGCAGTCGGA
CCACCATCGCATAGTTTTCTCCATCTGCGTGGCCCGAGCTCTAGCCTCTTCAAGTTCCCT
GAGTCGAAGCTCTTCCTTGGCTTCCCATTCTGGATCATAACTGTGATGATGGTGATGATG
AGAAGACAGAGAATGCTGGGATACATCACTAGGCATGTCACCATGCTCTGACCACTGAGT
AAGGGTACTACTCACATGCCGCTTGACGGAACTCGCAGTAGATCCAGCATGGGACATCTT
TCCAGTCACTTCATACCTAAAAAATGAAAACCGTGAAAGAACTCACAAAAGCATTTCATT
AAAATAC-AAATGGCTCAAGT-CAGTAAACAGTACCCCTGTCAATCGGAGGATGACTTCA
TGA
>MY5165_Hrupicola_Temecula
GTTGCATTCTTTGGTTGATGCTTCTAACTTCCCTCTCAGAAGCCTCGACTCCTCACGAGC
TTTGTTACGTTCTGTTCGGACTTTGCTCCATTTCTCTCTCCAGTTGGCAGTGCAGTCGGA
CCACCATCGCATAGTTTTCTCCATCTGCGTGGCCCGAGCTCTAGCCTCTTCAAGTTCCCT
GAGTCGAAGCTCTTCCTTGGCTTCCCATTCTGGATCATAACTGTGATGATGGTGATGATG
AGAAGACAGAGAATGCTGGGATACATCACTAGGCATGTCACCATGCTCTGACCACTGAGT
AAGGGTACTACTCACATGCCGCTTGACGGAACTCGCAGTAGATCCAGCATGGGACATCTT
TCCAGTCACTTCATACCTAAAAAATGAAAACCGTGAAAGAACTCACAAAAGCATTTCATT
AAAATACCAAATGGCTCAAGTGCAGTAAACAGTACCCCTGTCAAT--------GAAGGCA
GGT
>MY5175_Hapachea_HarshawRd_PatagoniaMtns
GTTGCATTCCTTGGTTGATGCTTCTAACTTTCCTCTTAGAAGCCTCGACTCTTCGCGAGC
TTTGTTACGCTCTGTTCGGACTTTGCTCCACTTCTCTCTCCAGTTGGCAGTGCAATCTGA
CCACCATCGCATGGTTTTCTCCATCTGTGTGGCACGAGCTCTAGCCTCCTCGAGTTCCCT
GAGTCGAAGCTCCTCCTTGGCTTCCCA-TCTGGATCATAACTGTGATGATGGTGATGATG
GGAAGACAGGGAATGCTGTGATACATCACTAGGCATGTCACCATGCTCTGACCACTGAGT
TAGGGTACTACTCACATGCCGCTTCACAGAACTCGCAGTAGATCCAGCATGGGACATCTT
GCCAGTCACTTCATACCTAAAAAATAAGAATCATGAAAGAACTCATGAAAGAATTCAATT
AAAATACCAAATAAATCAAGTGTGACAGTTTTGTCTATTGTCACAGTAGAGATGGCTACA
GAT
>MY5180_Hapachea_MustrangPk_MustangMtns
GTTGCATTCTTTGGTTGATGCTTCTAACTTTCCTCTTAGAAGCCTCGACTCTTCGCGAGC
TTTGTTACGCTCTGTTCGGACTTTGCTCCACTTCTCTCTCCAGTTGGCAGTGCAATCGGA
CCACCATCGCATGGTTTTCTCCATCTGTGTGGCCCGAGCTCTAGCCTCCTCGAGTTCCCT
GAGTCGAAGCTCCTCCTTGGCCTCCCATTCTGGATCATAACTGTGATGATGGTGATGATG
GGAAGACAGGGAATGCTGGGATACATCACTAGGCATGTCACCATGCTCTGACCACTGAGT
AAGGGTACTACTCACATGACGCTTGACAGAACTCGCAGTAGATCCAGCATGGGACATCTT
GCCAGTCACTTCATACCTAAAAAATGAGAATCATAAAAGAATTCATGAAAGCATTCAATT
AAAATACCAAATAAATCAAGTGTGATAATTTCGTCTATTGT-------------------
---
>MY5181_Hapachea_MustrangPk_MustangMtns
-------------------------AACTTTCCTCTT-GAAGCCTCGACTCTTCGCGAGC
TTTGTTACGCTCTGTTCGGACTTTGCTCCACTTCTCTCTCCAGTTGGCAGTGCAATCGGA
CCACCATCGCATGGTTTTCTCCATCTGTGTGGCCCGAGCTCTAGCCTCCTCGAGTTCCCT
GAGTCGAAGCTCCTCCTTGGCCTCCCATTCTGGATCATAACTGTGATGATGGTGATGATG
GGAAGACAGGGAATGCTGGGATACATCACTAGGCATGTCACCATGCTCTGACCACTGAGT
AAGGGTACTACTCACATGACGCTTGACAGAACTCGCAGTAGATCCAGCATGGGACATCTT
GCCAGTCACTTCATACCTAAAAAATGAGAATCATGAAAGAACTCATGAAAGCATTCAATT
AAAATACCAAA-------------------------------------------------
---
>MY5193_Hapachea_HarshawRd_PatagoniaMtns
GTTACATTCCTTGGTTGATGCTTCTAACTTTCCTCTTAGAAGCCTCGACTCTTCGCGAGC
TTTGTTACGCTCTGTTCGGACTTTGCTCCACTTCTCTCTCCAGTTGGCAGTGCAATCTGA
CCACCATCGCATGGTTTTCTCCATCTGTGTGGCACGAGCTCTAGCCTCCTCGAGTTCCCT
GAGTCGAAGCTCCTCCTTGGCTTCCCATTCTGGATCATAACTGTGATGATGGTGATGATG
GGAAGACAGGGAATGCTGGGATACATCACTAGGCATGTCACCATGCTCTGACCACTGAGT
TAGGGTACTACTCACATGCCGCTTCACAGAACTCGCAGTAGATCCAGCATGGGACATCTT
GCCAGTCACTTCATATCTAAAAAATAAGAATCATGAAAGAACTCATGAAAGCATTCAATT
AAAATAATAAATAAATAAAGTGTGTCAATTTTGTCGATTGTCACAGTAAAGATGGCTACA
GAT
>MY5194_Hapachea_Ordsummit_MtOrd
------------------------------------------------------------
------------------------------------------------------------
------------------------------GGCCCGAGCTCT----------AGTTCCCT
GAGTCGAAGCTCTTCCTTGGCTTCCCATTCTGGGTCATAACTGTGGTGATGGTGATGATG
GGAAGACAGGGAATGCTGGGATACATCACTAGGCATGTCACCATGCTCTGACCACTGAGT
AAGGGTACTACTCACATGCCGCTTGACAGAACTCGCAGTAGATCCAGCATGGGACATCTC
GCCAGTCACTTCATATCTAAAAAATGAGAAC-----------------------------
------------------------------------------------------------
---
>MY5195_Hapachea_Ordsummit_MtOrd
GTTGCATTCTTTGGTTGATGCTTCTAACTTTCCTCTCAGAAGCCTAGACTCTTCACGAGC
TTTGTTACGCTCTGTTCGGACTTTGCTCCATTTCTCTCTCCAGTTGGCAGTGCAATCTGA
CCACCATCGCATGGTTTTCTCCATCTGTGTGGCCCGAGCTCTAGCCTCTTCGAGTTCCCT
GAGTCGAAGCTCTTCCTTGGCTTCCCATTCTGGGTCATAACTGTGGTGATGGTGATGATG
GGAAGACAGGGAATGCTGGGATACATCACTAGGCATGTCACCATGCTCTGACCACTGAGT
AAGGGTACTACTCACATGCCGCTTGACAGAACTCGCAGTAGATCCAGCATGGGACATCTC
GCCAGTCACTTCATATCTAAACAATGAGAACCGTGAAAGAA------------TTCAATT
AAAATACCAAATAAATCAGGTGTAACAATTTTGTCTATTGTCACAGT-------------
---
>MY5266_Hencina_CerroBolla
GTTGCATTCTTTGGTTGATGCTTCTAACTTCCCTCTCAGAAGCCTCGACTCCTCACGAGC
TTTGTTACGCTCTGTTCGGACTTTGCTCCATTTCTCTCTCCAGTTGGCAGTGCAGTCGGA
CCACCATCGCATAGTTTTCTCCATCTGCGTGGCCCGAGCTCTAGCCTCTTCGAGTTCCCT
GAGTCGAAGCTCTTCCTTGGCTTCCCATTCCGGATCATAACTGTGATGATGGTGATGATG
AGAAGACAGAGAATGCTGGGATACATCACTAGGCATGTCACCATGTTCTGACCACTGAGT
AAGGGTACTACTCACATGCCGCTTGACAGAACTCGCAGTAGATCCAGCATGGGACATCTT
TCCAGTCACTTCATACCTAAAAAATGAGAACCGTGAAAGAACTCACAAAAGCATTCCACT
AAAATACCAAATAACTCAAGTGTTACAATTTTGCTTCGTGTCACCATAAAGATGACTGCA
GAT
>MY5267_Hencina_CerroBolla
GTTGCATTCTTTGGTTGATGCTTCTAACTTCCCTCTCAGAAGCCTCGACTCCTCACGAGC
TTTGTTCCGTTCCGTTCGGACTTTGCTCCATTTCTCTCTCCAGTTGGCAGTGCAGTCGGA
CCACCATCGCATAGTTTTCTCCATCTGCGTGGCCCGAGCTCTAGCCTCTTCGAGTTCCCT
GAGTCGAAGCTCTTCCTTGGCTTCCCATTCCGGATCATAACTGTGATGATGGTGATGATG
AGAAGACAGAGAATGCTGGGATACATCACTAGGCATGTCACCATGCTCTGACCACTGAGT
AAGGGTACTACTCACATGCCGCTTGACAGAACTCGCAGTAGATCCAGCATGGGACATCTT
TCCAGTCACTTCATACCTAAAAAATGAGAACCATGAAAGAACTCACAAAAGCATTCCACT
AAAATACCAAATAACTCAAGTGTTACAATTTTGTTTCTTGTCACCATAAAGATGACTGCA
GAT
>MY5269_Hexurella_GuadalupeValley
GTTGCACTCTTTGGTTGATGCTTCTAACTTCCCTCTCAGAAGCCTCGACTCCTCACGAGC
TTTGTTACGTTCCGTTCGGACTTTGCTCCATTTCTCTCTCCAGTTGGCAGTGCAGTCGGA
CCACCATCGCATAGTTTTCTCCATCTGCGTGGCCCGAGCTCTAGCCTCTTCGAGTTCCCT
GAGTCGAAGCTCTTCCTTGGCTTCCCATTCTGGATCATAACTGTGATGATGGTGATGATG
AGAAGACAGAGAATGCTGGGATACATCACTAGGCATGTCACCATGCTCTGACCACTGAGT
AAGGGTACTACTCACATGCCGCTTGACAGAACTCGCAGTAGATCCAGCATGGGACATCTT
TCCAGTCACTTCATACCTAAAAAATTAGAACCGTGAAAGAACTCACAAAAGCATTCCATT
AAAATACCAAAAAACTCAAGCGTTACAATTTTGTTTCTTGTCACCATAAAGATGATTGCA
GAT
>MY5271_Hexurella_GuadalupeValley
GTTGCACTCTTTGGTTGATGCTTCTAACTTCCCTCTCAGAAGCCTCGACTCCTCACGAGC
TTTGTTACGTTCCGTTCGGACTTTGCTCCATTTCTCTCTCCAGTTGGCAGTGCAGTCGGA
CCACCATCGCATAGTTTTCTCCATCTGCGTGGCCCGAGCTCTAGCCTCTTCGAGTTCCCT
GAGTCGAAGCTCTTCCTTGGCTTCCCATTCTGGATCATAACTGTGATGATGGTGATGATG
AGAAGACAGAGAATGCTGGGATACATCACTAGGCATGTCACCATGCTCTGACCACTGAGT
AAGGGTACTACTCACATGCCGCTTGACAGAACTCGCAGTAGATCCAGCATGGGACATCTT
TCCAGTCACTTCATACCTAAAAAATTAGAACCGTGAAAGAACTCACAAAAGCATTCCATT
AAAATACCAAAAAACTCAAGCGTTACAATTTTGTTTCTTGTCACCATAAAGATGATTGCA
GAT
>MY5276_Hexurella_SanPedro_Martir
GTTGCATTCTTTGGTTGATGCTTCTAACTTCCCTCTCAGAAGCCTCGACTCCTCACGAGC
TTTGTTACGTTCTGTTCGAACTTTGCTCCATTTCTCTCTCCAGTTGGCAGTGCAGTCGGA
CCACCATCGCATAGTTTTCTCCATCTGCGTGGCCCGAGCTCTAGCCTCTTCGAGTTCCCT
GAGTCGAAGCTCTTCCTTGGCTTCCCATTCTGGATCATAACTGTGATGATGGTGATGATG
AGAAGACAGAGAATGCTGGGATACATCACTAGGCATGTCACCATGCTCTGACCACTGAGT
AAGGGTACTACTCACATGCCGCTTGACAGAACTCGCAGTAGATCCAGCATGGGACATCTT
TCCAGTCACTTCATACCTAAAAAATGAGAACTGTGAAAGAACTCACAAAAGAATTCCATT
AAAATACCAAATAACCCAAGTGTTACAATTTTGTTTCTTGTCACCATAAAGATGACTGCA
GAT
>MY5277_Hexurella_SanPedro_Martir
GTTGCATTCTTTGGTTGATGCTTCTAACTTCCCTCTCAGAAGCCTCGACTCCTCACGAGC
TTTGTTACGTTCTGTTCGAACTTTGCTCCATTTCTCTCTCCAGTTGGCAGTGCAGTCGGA
CCACCATCGCATAGTTTTCTCCATCTGCGTGGCCCGAGCTCTAGCCTCTTCGAGTTCCCT
GAGTCGAAGCTCTTCCTTGGCTTCCCATTCTGGATCATAACTGTGATGATGGTGATGATG
AGAAGACAGAGAATGCTGGGATACATCACTAGGCATGTCACCATGCTCTGACCACTGAGT
AAGGGTACTACTCACATGCCGCTTGACAGAACTCGCAGTAGATCCAGCATGGGACATCTT
TCCAGTCACTTCATACCTAAAAAATGAGAACTGTGAAAGAACTCACAAAAGAATTCCATT
AAAATACCAAATAACCCAAGTGTTACAATTTTGTTTCTTGTCACCATAAAGATGACTGCA
GAT
>MY5280_Hexurella_ArroyoSalado
GTTGCATTCTTTGGTTGATGCTTCTAACTTCCCTCTCAGAAGCCTTGATTCCTCACGAGC
TTTGTTACGTTCTGTTCGGACTTTGCTCCACTTCTCTCTCCAGTTGGCAGTGCAGTCAGA
CCACCATCGCATAGTTTTCTCCATCTGCGTGGCCCGAGCTCTAGCCTCTTCGAGTTCCCT
GAGTCGAAGCTCTTCCTTGGCTTCCCATTCTGGATCATAACTGTGATGATGGTGATGATG
AGAAGACAGAGAATGCTGGGATACATCACTAGGCATGTCACCATGCTCTGACCACTGAGT
AAGGGTACTACTCACATGCCGCTTGACAGAACTCGCAGTAGATCCAGCATGGGACATCTT
TCCAGTCACTTCATACCTAAAAAATGAGAACCGTGAAAGAACTTACAAAAGCATTCCATC
AAAACACCAAATAACTCAAGTGTTACAATTTTGTTTCTTGCCACCATAAAGATGACTGCA
CAT
>MY5282_Hexurella_ArroyoSalado
GTTGCATTCTTTGGTTGATGCTTCTAACTTCCCTCTCAGAAGCCTTGACTCCTCACGAGC
TTTGTTACGTTCTGTTCGGACTTTGCTCCATTTCTCTCTCCAGTTGGCAGTGCAGTCAGA
CCACCATCGCATAGTTTTCTCCATCTGCGTGGCCCGAGCTCTGGCCTCTTCGAGTTCCCT
GAGTCGAAGCTCTTCCTTGGCTTCCCATTCTGGATCATAACTGTGATGATGGTGATGATG
AGAAGACAGAGAATGCTGGGATACATCACTAGGCATGTCACCATGCTCTGACCACTGAGT
AAGGGTACTACTCACATGCCGCTTGACAGAACTCGCAGTAGATCCAGCATGGGACATCTT
TCCAGTCACTTCATACCTAAAAAATGAGAACCGTGAAAGAACTTACAAAAGCATTCCATC
AAAACACCAAATAACTCAAGTGTTACAATTTTGTTTCTTGCCACCATAAAGATGACTGCA
CAT
>MY5286_Hrupicola_SweetwaterSpr_OrdMtn
GTTGCATTCTTTGGTTGATGCTTCTAACTTCCCTCTCAGAAGCCTTGACTCCTCACGAGC
TTTGTTACGTTCTGTTCGGACTTTGCTCCATTTCTCTCTCCAGTTGGCAGTGCAGTCGGA
CCACCATCGCATAGTTTTCTCCATCTGCGTGGCCCGAGCTCTAGCCTCTTCGAGTTCCCT
GAGTCGAAGCTCTTCCTTGGCTTCCCATTCTGGATCATAACTGTGATGATGGTGATGATG
AGAAGACAGAGAATGCTGGGATACATCACTAGGCATGTCACCATGCTCTGACCACTGAGT
AAGGGTACTACTCACATGCCGCTTGACGGAACTCGCAGTAGATCCAGCATGGGACATCTT
TCCAGTCACTTCATACCTAAAAAATGAGAACAGTGAAAAAACTCACAAAAGCATTCCATT
AAAATACCAAATAACTCAAGAGTTACAATTTTGTTTCTTGTCACAATAAAGATGACTGCA
CAT
>MY5287_Hrupicola_SweetwaterSpr_OrdMtn
---GCATTCTTTGGTTGATGCTTCTAACTTCCCTCTCAGAAGCCTTGACTCCTCACGAGC
TTTGTTACGTTCTGTTCGGACTTTGCTCCATTTCTCTCTCCAGTTGGCAGTGCAGTCGGA
CCACCATCGCATAGTTTTCTCCATCTGCGTGGCCCGAGCTCTAGCCTCTTCGAGTTCCCT
GAGTCGAAGCTCTTCCTTGGCTTCCCATTCTGGATCATAACTGTGATGATGGTGATGATG
AGAAGACAGAGAATGCTGGGATACATCACTAGGCATGTCACCATGCTCTGACCACTGAGT
AAGGGTACTACTCACATGCCGCTTGACGGAACTCGCAGTAGATCCAGCATGGGACATCTT
TCCAGTCACTTCATACCTAAAAAATGAGAACAGTGAAAAAACTCACAAAAGCATTCCATT
AAAATACCAAATAACTCAAGAGTTACAATTTTGTTTCTTGTCACAATAAAGATGACTGCA
CAT
>MY5288_Hrupicola_Deadman_Hills
GTTGCATTCTTTGGTTGATGCTTCTAACTTCCCTCTCAGAAGCCTCGACTCCTCACGAGC
TTTGTTACGTTCTGTTCGGACTTTGCTCCATTTCTCTCTCCAGTTCGCAGTGCAGTCGGA
CCACCATCGCATAGTTTTCTCCATCTGCGTGGCCCGAGCTCTAGCCTCTTCGAGTTCCCT
AAGTCGAAGCTCTTCTTTGGCTTCCCATTCTGGATCATAACTGTGATGATGGTGATGATG
AGAAGACAGAGAATGCTGGGATACATCACTAGGCATGTCACCATGCTCTGACCACTGAGT
AAGGGTACTACTCACATGCCGCTTGACGGAACTCGCAGTAGATCCAGCATGGGACATCTT
TCCAGTCACTTCATACCTAAAAAATGAGAACCGTGAAAGAACTCACAAAAGCATTCCATT
AAAATACCAAATAACTCAAGAGTTAAAATTTTGTCTGTTGTCACCATAAAGATAATTGCA
CAT
>MY5289_Hrupicola_Deadman_Hills
GTTGC--TCTTTGGTTGATGCTTCTAACTTCCCTCTCAGAAGCCTCGACTCCTCACGAGC
TTTGTTACGTTCTGTTCGGACTTTGCTCCATTTCTCTCTCCAGTTGGCAGTGCAGTCGGA
CCACCATCGCATAGTTTTCTCCATCTGCGTGGCCCGAGCTCTAGCCTCTTCGAGTTCCCT
AAGTCGAAGCTCTTCTTTGGCTTCCCATTCTGGATCATAACTGTGATGATGGTGATGATG
AGAAGACAGAGAATGCTGGGATACATCACTAGGCATGTCACCATGCTCTGACCACTGAGT
AAGGGTACTACTCACATGCCGCTTTACAGAACTCGCAGTAGATCCAGCATGGGACATCTT
TCCAGTCACTTCATACCTAAAAAATGAGAACCGTGAAAGAACTCACAAAAGCATTCCATT
AAAATACCAAAAAACTCAAGAGTTACAATTTTGTATGTTGTCACCATAAAGATGACTGCA
CAT
>MY5309_Hapachea_JohnnyLyon_Hills
GTTGCATTCTTTGGTTGATGCTTCTAACTTTCCCCTTAGAAGCCTCGACTCTTCGCGAGC
TTTGTTACGCTCTGTTCGGACTTTGCTCCACTTCTCTCTCCAGTTGGCAGTGCAATCTGA
CCACCATCGCATGGTTTTCTCCATCTGTGTGGCCCGAGCTCTGGCCTCCTCGAGTTCCCT
GAGTCGAAGCTCCTCCTTGGCTTCCCATTCTGGATCATAACTGTGATGATGGTGATGATG
GGAAGACAGGGAATGCTGGGATACATCACTGGGCATGTCCCCATGCTCTGACCACTGAGT
AAGGGTACTACTCACATGCCGCTTGACAGAACTCGCAGTAGATCCAGCATGGGACATCTT
GCCAGTCACTTCATACCTAAAAAACAAGAATCATGAAGTAACTCATGAAAGCATTCAATT
AAAATACCAAAT------------------------------------------------
---
>MY5310_Hexurella_AntelopeCyn_CerbatMtns
-------------------GCTTCTAACTTTCCTCTCAAAAGCCTAGATTCTTCACGAGC
TTTGTTACGCTCTGTTCGGACTTTGCTCCATTTCTCTCTCCAGTTGGCAGTGCAATCTGA
CCACCATCGCATGGTTTTCTCCATCTGTGTGGCCCGAGCTCTAGCCTCTTCGAGTTCCCT
GAGTCGAAGCTCTTCCTTGGCTTCCCATTCTGGGTCATAACTGTGGTGATGGTGATGATG
GGAAGACAGAGAATGCTGGGATACATCACTAGGCATGTCACCATGCTCTGACCACTGAGT
AAGGGTACTACTCACATGCCGCTTGACAGAACTCGCAGTAGATCCAGCATGGGACATCTC
GCCAGTCACTTCATATCTAAAAAATGAGAACTGTCAAAGAA------------TTCAATT
AAAATACCAAATAAATCAGATGTAACAATTTTGTCTATTGTCACAGTAAAGATGGCTGCA
GAT
>MY5311_Hexurella_AntelopeCyn_CerbatMtns
-----ATTCTTTGGTTGAAGCTTCTAACTTTCCTCTCAAAAGCCTAGATTCTTCACGAGC
TTTGTTACGCTCTGTTCGGACTTTGCTCCATTTCTCTCTCCAGTTGGCAGTGCAATCTGA
CCACCATCGCATGGTTTTCTCCATCTGTGTGGCCCGAGCTCTAGCCTCTTCGAGTTCCCT
GAGTCGAAGCTCTTCCTTGGCTTCCCATTCTGGGTCATAACTGTGGTGATGGTGATGATG
GGAAGACAGAGAATGCTGGGATACATCACTAGGCATGTCACCATGCTCTGACCACTGAGT
AAGGGTACTACTCACATGCCGCTTGACAGAACTCGCAGTAGATCCAGCATGGGACATCTC
GCCAGTCACTTCATATCTAAAAAATGAGAACCGTCAAAGAA------------TTCAATT
AAAATACCAAATAAATCAGATGTAACAATTTTGTCTATTGTCACAGTAAAGATGGCTGCA
GAT
>MY5312_Hexurella_FoxCyn_MusicMtns
-------------------------AACTTTCCTCTCAAAAGTCTAGACTCTTCACGAGC
TTTGTTACGCTCTGTTCGGACTTTGCTCCATTTCTCTCTCCAGTTGGCAGTGCAATCTGA
CCACCATCGCATGGTTTTCTCCATCTGTGTGGCCCGAGCTCTAGCCTCTTCGAGTTCCCT
GAGTCGAAGCTCTTCCTTGGCTTCCCATTCTGGGTCATAACTGTGGTGATGGTGATGATG
GGAAGACAGGGAATGCTGGGATACATCACTAGGCATGTCACCATGCTCTGACCACTGAGT
AAGGGTACTACTCACATGCCGCTTGACAGAACTCGCAGTAGATCCAGCATGGGACATCTC
GCCAGTCACTTCATATCTAAAAAATGAGAACCATGAAAGAA------------TTCAATT
AAAATACCAAATAAATCAGGTGTAACAATTT-GTCTATTGTCACAGTAAAGATGGCTGCA
GAT
>MY5313_Hexurella_FoxCyn_MusicMtns
------------------------------------------------------------
--------------TTCGGACTTTGCTCCATTTCTCTCTCCAGTTGGCAGTGCAATCTGA
CCACCATCGCATGGTTTTCTCCATCTGTGTGGCCCGAGCTCTAGCCTCTTCGAGTTCCCT
GAGTCGAAGCTCTTCCTTGGCTTCCCATTCTGGGTCATAACTGTGGTGATGGTGATGATG
GGAAGACAGGGAATGCTGGGATACATCACTAGGCATGTCACCATGCTCTGACCACTGAGT
AAGGGTACTACTCACATGCCGCTTGACAGAACTCGCAGTAGATCCAGCATGGGACATCTC
GCCAGTCACTTCATATCTAAAAAATGAGAACCATGAAAGAA------------TTCAATT
AAAATACCAAATAAATCAGGTGTAACAATTTTGTCTATTGTCACAGTAAAGATGGCTGCA
GAT
>MY5314_Hexurella_Grasshopper_BrushyMtn
------------------------------------------------------------
------------------------------------------------------------
---CCATCGCATGGTTTTCTCCATCTGTGTGGCCCGAGCTCTAGCCTCTTCGAGTT-CCT
GAGTCGAAGCTCTTCCTTGGCTTCCCATTCTGGGTCATAACTGTGGTGATGGTGATGATG
GGAAGACAAGGAATGCTGGGATACATCACTAGGCATGTCACCATGCTCTGACCACTGAGT
AAGGGTACTACTCACATGCCGCTTGACAGAGCTCGCAGTAGATCCAGCATGGGACATCTC
GCCAGTCAC---------------------------------------------------
------------------------------------------------------------
---
>MY5315_Hexurella_WagonerRd_BradshawMtns
GTTGCATTCTTTGGTTGATGCTTCTAACTTTCCTCTCAGAAGCCTAGACTCTTCACGAGC
TTTGTTACGCTCTGTTCGGACTTTGCTCCATTTCTCTCTCCAGTTGGCAGTGCAATCTGA
CCACCATCGCATGGTTTTCTCCATCTGTGTGGCCCGAGCTCTAGCCTCTTCGAGTTCCCT
GAGTCGAAGCTCTTCCTTGGCTTCCCATTCTGGGTCATAACTGTGGTGATGGTGATGATG
GGAAGACAGGGAATGCTGGGATACATCACTAGGCATGTCACCATGCTCTGACCACTGAGT
AAGGGTACTACTCACATGCCGCTTGACAGAACTCGCAGTAGATCCAGCATGGGACATCTC
GCTAGTCACTTCATATCTAAAAAATGAGAACCGTG-------------------------
----T------------------------------------------------GGCTGCA
GAT
>MY5316_Hexurella_WagonerRd_BradshawMtns
GTTGCATTCTTTGGTTGATGCTTCTAACTTTCCTCTCAGAAGCCTAGACTCTTCACGAGC
TTTGTTACGCTCTGTTCGGACTTTGCTCCATTTCTCTCTCCAGTTGGCAGTGCAATCTGA
CCACCATCGCATGGTTTTCTCCATCTGTGTGGCCCGAGCTCTAGCCTCTTCGAGTTCCCT
GAGTCGAAGCTCTTCCTTGGCTTCCCATTCTGGGTCATAATTGTGGTGATGGTGATGATG
GGAAGACAGGGAATGCTGGGATACATCACTAGGCATGTCACCATGCTCTGACCACTGAGT
AAGGGTACTACTCACATGCCGCTTGACAGAACTCGCAGTAGATCCAGCATGGGACATCTC
GCCAGTCACTTCATATCTAAAAAATGAGAACCGTGAAGGAA------------TTCAATG
AAAATACCAAATAAATCATATGTTACAATTTTGTCTATTGT-------------------
---
>MY5317_Hrupicola_Cottonwood_SnYsidroMtns
-----------------------------------------G------------------
----------TCTGTTCGGACTTTGCTCCATTTCTCTCTCCAGTTGGCAGTGCAGTCGGA
CCACCATCGCATAGTTTTCTCCATCTGTGTGGCCCGAGCTCTAGCCTCTTCGAGTTCCCT
GAGTCGAAGCTCTTCCTTGGCTTCCCATTCTGGATCATAACTGTGATGATGGTGATGATG
AGAAGACAGAGAATGCTGGGA-ACATCACTAGGCATGTCACCATGCTCTGACCACTGAGT
AAGGGTACTACTCACATGCCGCTTGAC-GAACTCGCAGTAGATCCAGCATGGGACATCTT
TCCAGTCACTTCATACCTAAAAAATAAGAACCGTCAAAGAACTCACAAAAGCATTCCAT-
------------------------------------------------------------
---
