# Supplementary material for: ﻿Species delimitation, biogeography, and natural history of dwarf funnel web spiders (Mygalomorphae, Hexurellidae, Hexurella) from the United States / Mexico borderlands
Source: Zookeys. 2023 Jun 14;1167:109–57. doi: 10.3897/zookeys.1167.103463 (PMC10285686; doi:10.3897/zookeys.1167.103463)
Supplement: Supplementary material 3 — Input matrices, analysis log files, and output tree files for nuclear and mitochondrial analyses [file zookeys-1167-109_article-103463__-s003.zip › uce-2001263.fasta]

>MY0059_Hapachea_SantaRitaMtns_MaderaCyn
AACTTCAAAGACCCGCCAGACGCTCAAGGTTCGATTCCTAAGGAAATTGCTCGCAATGTT
CGACCATCTCTCCCATCCATTGGCCTTGGTGAAGGATCGTCATCATCAGCATCTTCCCAG
AGGAGACAAGTCAGCGTCCTTGGGGAACATTTCAATCCCTTCGCGGCCCTTCCAGAAGAG
ACTTACTGCAGTGCGCTCGACATCAACAGTCAAGGGGATCCCCGATTCCCTTGGCAAAGA
GATGCCGCTATTCAATGCGACCTTTCTCCCAATGGAGAGGGTTACAGGTATGCCAGGAAA
AATAGTTTCTATATGATATCTCAAGAAGCCAACAAGCTTCAGCAACAAGAACAGAAAAAA
CAAGAACAGAATACAACATGTAGTGCATCGACGTCTACATCTCCGTTATCGACTACGGTT
ATCAACATGGACCAGACAGCTTCACTTGTAGAG
>MY0139_Hexurella_SanDiego_Guatay
AACTTCAAAGACCCACCAGACGCTCCGGGTTCGGTTCCTAAGGAAATTGCTCGCAATGTT
CGACCATCTCTCCCATCCATTGGCCTTGGCGAAGGATCGTCCTCAACAGCATCATCCCAG
AGGAGACAAGTCAGCGTCCTTGGGGAACATTTCAATCCCTTTGCGGCCCTTCCAGAAGAG
ACTTACTGCAGTGCACTCGACATCAACAGTCAAGGGGATCCTCGATTCCCTTGGCAAAGA
GATGCTGCTATTCAATGCGATCTATCTCCCAATGGAGAGGGTTACAGGTATGCCAGGAAA
AATAGTTTCTATATGATATCTCAAGAAGCGAACAAACTTCAGCAGCAAGAACAGAAAAAA
CAAGAACAGAACACAACATGTAGTGCATCGACGTCTACATCTCCGTTGTCGACTACGACT
ATCAACATGGACCAGACAGTTTCACTTGTAGAG
>MY5064_Hexurella_MuleMtns_Escabrosa
------------------------------------CCTAAGGAAAT-GCTCGCAATGTT
CGACC-TCTCTCCC-TCCATTGGCCTTGGTGAAGGATCGTCATCATCAGCATCATCCCAG
AGGAGACAAGTCAGCGTCCTTGGGGAACATTTCAATCCCTTCGCGGCCCTTCCAGAAGAG
ACTTACTGCAGTGCGCTCGACATCAACAGTCAAGGGGATCCCCGATTCCCTTGGCAAAGA
GATGCCGCTATTCAATGCGACCTTTCTCCCAATGGAGAGGGTTACAGGTATGCCAGGAAA
AATAGTTTCTATATGATATCTCAAGAAGCCAACAAGCTTCAGCAACAAGAACAGAAAAAA
CAAGAACAGAACACAACATGCAGTGCATCG-CGTCTACATCTCCGTTATCGACTACGGTT
ATCAACATGGACCAGACAGCTTCACTTGTAGAG
>MY5066_Hexurella_MuleMtns_Escabrosa
AACTTCAAAGACCCACCAGACGCTCCAGGTTCGGTTCCTAAGGAAATCGCTCGCAATGTT
CGACCGTCTCTCCCATCCATTGGCCTTGGTGAAGGATCGTCATCATCAGCATCATCCCAG
AGGAGACAAGTCAGCGTCCTTGGGGAACATTTCAATCCCTTCGCGGCCCTTCCAGAAGAG
ACTTACTGCAGTGCGCTCGACATCAACAGTCAAGGGGATCCCCGATTCCCTTGGCAAAGA
GATGCCGCTATTCAATGCGACCTTTCTCCCAATGGAGAGGGTTACAGGTATGCCAGGAAA
AATAGTTTCTATATGATATCTCAAGAAGCCAACAAGCTTCAGCAACAAGAACAGAAAAAA
CAAGAACAGAACACAACATGCAGTGCATCGACGTCTACATCTCCGTTATCGACT-CGGTT
ATCAACATGGACCAGACAGCTTCACTTGTAGAG
>MY5071_Hexurella_SantaRitaMtns_AlisoSprings
AACTTCAAAGACCCGCCAGACGCTCCAGGTTCGATTCCTAAGGAAATTGCTCGCAATGTT
CGACCATCTCTCCCATCCATTGGCCTTGGTGAAGGATCGTCATCATCAGCATCATCCCAG
AGGAGACAAGTCAGCGTCCTTGGGGAACATTTCAATCCCTTCGCGGCCCTTCCAGAAGAG
ACTTACTGCAGTGCGCTCGACATCAACAGTCAAGGGGATCCCCGATTCCCTTGGCAAAGA
GATGCCGCAATTCAATGCGACCTTTCTCCCAATGGAGAGGGTTACAGGTATGCCAGGAAA
AATAGTTTCTATATGATATCTCAAGAAGCCAACAAGCTTCAGCAACAAGAACAGAAAAAA
CAAGAACAGAACACAACATGTAGTGCATCGACGTCTACATCTCCGTTATCGACTACGGTT
ATCAACATGGACCAGACAGCTTCACTTGTAGAG
>MY5075_Hexurella_ChiricahuaMtns_CaveCrkCyn
---------------------------GGTTCGGTTCCTAAGGAAATTGCTCGCAATGTT
CGACCATCTCTCCCATCCATTGGCCTTGG-GAAGGATCGTCATCATCAGCATCATCGCAG
AGGAGACAAGTCAGCGTCCTTGGGGAACATTTCAATCCCTTCGCGGCCCTTCCAGAAGAG
ACTTACTGCAGTGCGCTCGACATCAACAGTCAAGGGGATCCCCGATTCCCTTGGCAAAGA
GATGCCGCCATTCAATGCGACCTTTCTCCCAATGGAGAGGGTTACAGGTACGCCAGGAAA
AATAGTTTCTATATGATATCTCAAGAAGCCAACAAGTTTCAGCAACAAGAACAGAAAAAA
CAAGATCAGAACACAACATGTAGTGCATCGACGTCTACAGCTCCGTTATCGACTACGGTT
ATCAACATGGACCAGACAGCTTCACTTGTAGAG
>MY5126_Hexurella_SantaCatalinaMtns_NuggetCyn
AACTTCAAAGACCCACCAGACGCTCCAGGTTCGGTTCCTAAGGAAATTGCTCGCAATGTT
CGACCATCTCTCCCATCCATTGGCCTTGGTGAAGGATCGTCATCATCAGCATCATCCCAG
AGGAGACAAGTCAGCGTCCTTGGGGAACATTTCAATCCCTTCGCGGCCCTTCCAGAAGAG
ACCTACTGCAGTGCGCTCGACATCAACAGTCAAGGGGATCCCCGATTCCCTTGGCAAAGA
GATGCCGCTATTCAATGCGACCTTTCTCCCAATGGAGAGGGTTACAGGTATGCCAGGAAA
AATAGTTTCTATATGATATCTCAAGAAGCCAACAAGCTTCAGCAACAAGAACAGAAAAAA
CAAGAACAGAACACAACATGTAGTGCATCGACGTCTACATCTCCGTTATCAACTACGGTT
ATCAACATGGACCAGACAGCTTCACTTGTAGAG
>MY5131_Hexurella_PedregosaMtns_PruneCyn
AACTTCAAAGACCCACCAGACGCTCCAGGTTCGGTTCCTAAGGAAATTGCTCGCAATGTT
CGACCATCTCTCCCATCCATTGGCCTTGGTGAAGGATCGTCATCATCAGCAGCATCCCAG
AGGAGACAAGTCAGCGTCCTTGGGGAACATTTCAATCCCTTCGCGGCCCTTCCAGAAGAG
ACTTACTGCAGTGCGCTCGACATCAACAGTCAAGGGGATCCCCGATTCCCTTGGCAAAGA
GACGCCGCTATTCAATGCGACCTTTCTCCCAATGGAGAGGGTTACAGGTACGCCAGGAAA
AACAGTTTCTATATGATATCTCAAGAAGCCAACAAGCTTCAGCAACAAGAGCAGAAAAAA
CAAGAACAGA--------------------------------------------------
---------------------------------
>MY5132_Hexurella_PedregosaMtns_PruneCyn
----------------------------------TTCCTAAGGAAATTGCTCGCAATGTT
CGACCATCTCTCCCATCCATTGGCCTTGGTGAAGGATCGTCATCATCAGCAGCATCCCAG
AGGAGACAAGTCAGCGTCCTTGGGGAACATTTCAATCCCTTCGCGGCCCTTCCAGAAGAG
ACTTACTGCAGTGCGCTCGACATCAACAGTCAAGGGGATCCCCGATTCCCTTGGCAAAGA
GACGCCGCTATTCAATGCGACCTTTCTCCCAATGGAGAGGGTTACAGGTACGCCAGGAAA
AACAGTTTCTATATGATATCTCAAGAAGCCAACAAGCTTCAGCA-CAAGAGCAGAAAAAA
CAAGAACAGAACACAACATGTAGTGCATCGACGTCTACATCTCC----------------
---------------------------------
>MY5147_Hexurella_DragoonMtns_NF_345A
AACTTCAAAGACCCGCCAGACGCTCCAGGTTCGGTTCCTAAGGAAATTGCTCGCAATGTT
CGACCATCTCTCCCATCCATTGGCCTTGGTGAAGGATCGTCATCATCAGCATCATCCCAG
AGGAGACAAGTCAGCGTCCTTGGGGAACATTTCAATCCCTTCGCGGCCCTTCCCGAAGAG
ACTTACTGCAGTGCGCTCGACATCAACAGTCAAGGGGATCCCCGATTCCCCTGGCAAAGA
GATGCCGCTATTCAGTGTGACCTTTCTCCCAATGGAGAGGGTTACAGGTACGCCAGGAAA
AATAGTTTCTATATGATATCTCAAGAAGCCAACAAGCTTCAGCAACAAGAGCAGAAAAAA
CAAGAACAGAACACAACATGTAGTGCATCGACGTCTACATCTCCGTTATCGACTACGGTT
ATCAACATGGACCAGACAGCTTCACTTGTAGAG
>MY5154_Hexurella_SantaRitaMtns_AdobeCyn
AACTTCAAAGACCCGCCAGACGCTCCGGGTTCGATTCCTAAGGAAATTGCTCGCAATGTT
CGACCATCTCTCCCATCCATTGGCCTTGGTGAAGGATCGTCATCATCAGCATCATCCCAG
AGGAGACAAGTCAGCGTCCTTGGGGAACATTTCAATCCCTTCGCGGCCCTTCCAGAAGAG
ACTTACTGCAGTGCGCTCGACATCAACAGTCAAGGGGATCCCCGATTCCCTTGGCAAAGA
GATGCCGCTATTCAATGCGACCTTTCTCCCAATGGAGAGGGTTACAGGTATGCCAGGAAA
AATAGTTTCTATATGATCTCTCAAGAAGCCAACAAGCTTCAGCAACAAGAACAGAAGAAA
CAAGAACAGAACACAACATGTAGTGCATCGACGTCTACATCTCCGTTATCGACTGCGGTT
ATCAACATGGACCAGACAGCTTCACTTGTAGAG
>MY5157_Hexurella_SantaCatalinaMtns_Redington
AACTTCAAAGACCCACCAGACGCTCCAGGT---GTTCCTAAGGAAATTGCTCGC------
--ACCATCTCTCCCATCCAT-GGCCTTGGTGAAGGATCGTCATCATCAGCATCATCCCAG
AGGAGACAAGTCAGCGTCCTTGGGGAACATTTCAATCCCTTCGCGGCCCTTCCAGAAGAG
ACTTACTGCAGTGCGCTCGACATCAACAGTCAAGGGGATCCCCGATTCCCCTGGCAAAGA
GATGCCGCTATTCAATGCGACCTTTCTCCCAATGGAGAGGGTTACAGGTATGCCAGGAAA
AATAGTTTCTATATGATATCTCAAGAAGCCAACAAGCTTCAGCAACAAGAACAGAAAAAA
CAAGAACAGAACACAACATGTAGTGCATCGACGTCTACATCTCCGTTATCAAC-------
---------------------------------
>MY5164_Hrupicola_Temecula
AACTTCAAAGACCCACCAGACGCTCCAGGTTCGGTTCCTAAGGAAATTGCTCGCAATGTT
CGACCATCTCTCCCATCCATTGGCCTTGGTGAAGGATCGTCCTCAACAGCATCATCCCAG
AGGAGACAAGTCAGCGTCCTTGGGGAACATTTCAATCCCTTTGCGGCCCTTCCAGAAGAG
ACTTACTGCAGTGCACTCGACATCAACAGTCAAGGAGATCCTCGATTCCCTTGGCAAAGA
GATGCTGCTATTCAATGCGATCTCTCTCCCAATGGAGAGGGTTACAGGTATGCCAGGAAA
AATAGTTTCTATATGATATCTCAAGAAGCGAACAAACTTCAGCAGCAAGAACAGAAAAAA
CAAGAACAGAAC-CAACAT-------------------------------GACTACGACT
ATCAACATGGACCAGACAGTTTCACTTGTAGAG
>MY5165_Hrupicola_Temecula
AACTTCAAAGACCCACCAGACGCTCCAGGTTCGGTTCCTAAGGAAATTGCTCGCAATGTT
CGACCATCTCTCCCATCCATTGGCCTTGGTGAAGGATCGTCCTCAACAGCATCATCCCAG
AGGAGACAAGTCAGCGTCCTTGGGGAACATTTCAATCCCTTTGCGGCCCTTCCAGAAGAG
ACTTACTGCAGTGCACTCGACATCAACAGTCAAGGAGATCCTCGATTCCCTTGGCAAAGA
GATGCTGCTATTCAATGCGATCTCTCTCCCAATGGAGAGGGTTACAGGTATGCCAGGAAA
AATAGTTTCTATATGATATCTCAAGAAGCGAACAAACTTCAGCAGCAAGAACAGAAAAAA
CAAGAACAGAACACAACATGTAGTGCATCGACGTCTACATCTCCGTTATCGACTACGACT
ATCAACATGGACCAGACAGTTTCACTTGTAGAG
>MY5175_Hapachea_HarshawRd_PatagoniaMtns
AACTTCAAAGACCC-CCAGACGCTCCAGGTTCGGTTCCTAAGGAAATTGCTCGCAATGTT
CGACCATCTCTCCCATCCATTGGCCTTGGTGAAGGATCGTCATCATCAGCATCATCCCAG
AGGAGACAAGTCAGCGTCCTTGGGGAACATTTCAATCCCTTCGCGGCCCTTCCAGAAGAG
ACTTACTGCAGTGCGCTCGACATCAACAGTCAAGGGGATCCACGATTCCCTTGGCAAAGA
GATGCCGCTATTCAATGCGACCTTTCTCCCAATGGAGAGGGTTACAGGTATGCCAGGAAA
AATAGTTTCTATATGATATCTCAAGAAGCCAACAAGCTTCAGCAACAAGAACAGAAAAAA
CAAGAACAGAACACAACATGTAGTGCATCGACGTCTACATCTCCGTTATCGACTACGG--
-TCAACATGGACCAGACAGCTTCACTTGTAGAG
>MY5193_Hapachea_HarshawRd_PatagoniaMtns
---------------------------------GTTCCTAAGGAAATTGCTCGCAATGTT
CGACCATCTCTCCCATCCATTGGCCTTGGTGAAGGATCGTCATCATCAGCATCATCCCAG
AGGAGACAAGTCAGCGTCCTTGGGGAACATTTCAATCCCTTCGCGGCCCTTCCAGAAGAG
ACTTACTGCAGTGCGCTCGACATCAACAGTCAAGGGGATCCCCGATTCCCTTGGCAAAGA
GATGCCGCTATTCAATGCGACCTTTCTCCCAATGGAGAGGGTTACAGGTATGCCAGGAAA
AATAGTTTCTATATGATATCTCAAGAAGCCAACAAGCTTCAGCAACAAGAACAGAAAAAA
CAAGAACAGAACACAACATGTAGTGCATCGACGTCTACATCTCCGTTATCGACTACGGTT
ATCAACATGGACCAGA-----------------
>MY5194_Hapachea_Ordsummit_MtOrd
AACTTCAAAGACCCACCAGACGCTCCAGGTTCGGTTCCTAAGGAAATTGCTCGCAATGTT
CGACCATCTCTCCCATCCATCGGTCTTGGTGAAGGATCGTCATCAACAGCATCATCCCAG
AGGAGACAAGTCAGCGTCCTTGGGGAACATTTCAATCCCTTTGCGGCCCTTCCAGAAGAG
ACTTACTGCAGTGCACTCGACATCAACAGTCAAGGGGATCCTCGATTCCCTTGGCAAAGA
GATGCTGCTATTCAATGCGATCTTTCTCCCAACGGAGAGGGTTACAGGTATGCCAGAAAA
AATAGTTTCTATATGATATCTCAAGAAGCCAACAAGCTTCAGCAACAAGAACAGAAAAAA
CAAGAACAGAACACAACATGTAGTGCATCGACGTCTACATCTCCGTTATCGACTACGATT
ATCAGCATGGACCAGACAGCTTCACTTGTAGAG
>MY5195_Hapachea_Ordsummit_MtOrd
AACTTCAAAGACCCACCAGACGCTCCAGGTTCGGTTCCTAAGGAAATTGCTCGCAATGTT
CGACCATCTCTCCCATCCATCGGCCTTGGTGAAGGATCGTCATCAACGGCATCATCCCAG
AGGAGACAAGTCAGCGTCCTTGGGGAACATTTCAATCCCTTTGCGGCCCTTCCAGAAGAG
ACTTACTGCAGTGCACTCGACATCAACAGTCAAGGGGATCCTCGATTCCCTTGGCAAAGA
GATGCTGCTATTCAATGCGATCTTTCTCCCAACGGAGAGGGTTACAGGTATGCCAGAAAA
AATAGTTTCTATATGATATCTCAAGAAGCCAACAAGCTTCAGCAACAAGAACAGAAAAAA
CAAGAACAGAACACAACATGTAGTGCATCGACGTCTACATCTCCGTTATC----------
---------------------------------
>MY5266_Hencina_CerroBolla
AACTTCAAAGACCCACCAGATGCTCCAGGTTCGGTTCCTAAGGAAATTGCTCGCAATGTT
CGACCATCTCTCCCATCCATTGGCCTTGGTGAAGGGTCGTCCTCAACAGCATCATCCCAG
AGGAGACAAGTCAGCGTCCTTGGGGAACATTTCAATCCCTTTGCGGCCCTTCCAGAAGAG
ACTTACTGCAGTGCACTCGACATCAACAGTCAAGGGGATCCCCGATTCCCCTGGCAAAGA
GATGCTGCTATTCAGTGCGATCTTTCTCCCAACGGAGAGGGTTACAGGTATGCCAGGAAA
AATAGTTTCTATATGATATCTCAAGAAGCGAACAAGCTTCAGCAGCAAGAACAGAAAAAA
CAAGAACAGAACACAACATGCAGTGCATCGACGTCTACATCTCCGTTATCGAACACGACT
ATCAACATGGACCAGACAGTTTCACTTGTAGAG
>MY5267_Hencina_CerroBolla
AACTTCAAAGACCCACCAGATGCTCCAGGTTCGGTTCCTAAGGAAATTGCTCGCAATGTT
CGACCATCTCTCCCATCCATTGGCCTTGGTGAAGGGTCGTCCTCAACAGCATCATCCCAG
AGGAGACAAGTCAGCGTCCTTGGGGAACATTTCAATCCCTTTGCGGCCCTTCCAGAAGAG
ACTTACTGCAGTGCACTCGACATCAACAGTCAAGGGGATCCCCGATTCCCCTGGCAAAGA
GATGCTGCTATTCAGTGCGATCTTTCTCCCAACGGAGAGGGTTACAGGTATGCCAGGAAA
AATAGTTTCTATATGATATCTCAAGAAGCGAACAAGCTTCAGCAGCAAGAACAGAAAAAA
CAAGAACAGAACACAACATGCAGTGCATCGACGTCTACATCTCCGTTATCGAACACGACT
ATCAACATGGACCAGACAGTTTCACTTGTAGAG
>MY5269_Hexurella_GuadalupeValley
AACTTCAAAGACCCACCAGATGCTCCAGGTTCGGTTCCTAAGGAAATTGCTCGCAATGTT
CGACCATCTCTCCCATCCATTGGCCTTGGTGAAGGGTCGTCCTCAACAGCATCATCCCAG
AGGAGACAAGTCAGCGTCCTTGGGGAACATTTCAATCCCTTTGCGGCCCTTCCAGAAGAG
ACTTACTGCAGTGCACTCGACATCAACAGTCAAGGGGATCCTCGATTCCCCTGGCAAAGA
GATGCTGCTATTCAGTGCGATCTTTCTCCCAACGGAGAGGGTTACAGGTATGCCAGGAAA
AATAGTTTCTATATGATATCTCAAGAAGCGAACAAGCTTCAGCAGCAAGAACAGAAAAAA
CAAGAACAGAACACAACATGCAGTGCATCGACGTCTACATCTCCGTTATCGAACACGACT
ATCAACATGGACCAGACAGTTTCACTTGTAGAG
>MY5271_Hexurella_GuadalupeValley
AACTTCAAAGACCCACCAGATGCTCCAGGTTCGGTTCCTAAGGAAATTGCTCGCAATGTT
CGACCATCTCTCCCATCCATTGGCCTTGGTGAAGGGTCGTCCTCAACAGCATCATCCCAG
AGGAGACAAGTCAGCGTCCTTGGGGAACATTTCAATCCCTTTGCGGCCCTTCCAGAAGAA
ACTTACTGCAGTGCACTCGACATCAACAGTCAAGGGGATCCTCGATTCCCCTGGCAAAGA
GATGCTGCTATTCAGTGCGATCTTTCTCCCAACGGAGAGGGTTACAGGTATGCCAGGAAA
AATAGTTTCTATATGATATCTCAAGAAGCGAACAAGCTTCAGCAGCAAGAACAGAAAAAA
CAAGAACAGAACACAACATGCAGTGCATCGACGTCTACATCTCCGTTATCCAACACGACT
ATCAACATGGACCAGACAGTTTCACTTGTAGAG
>MY5276_Hexurella_SanPedro_Martir
AACTTCAAAGACCCACCAGACGCTCCAGGTTCGGTTCCTAAGGAAATTGCTCGCAATGTT
CGACCATCTCTCCCATCCATTGGCCTTGGTGAAGGGTCGTCCTCAACAGCATCATCCCAG
AGGAGACAAGTCAGCGTCCTTGGGGAACATTTCAATCCCTTTGCGGCCCTTCCAGAAGAG
ACTTACTGCAGTGCACTCGACATCAACAGTCAAGGGGATCCTCGATTTCCTTGGCAAAGA
GATGCTGCTATTCAATGCGATCTTTCTCCCAACGGAGAGGGTTACAGGTATGCCAGGAAA
AATAGTTTCTATATGATATCTCAAGAAGCGAACAAGCTTCAGCAGCAAGAACAGAAAAAA
CAGGAACAGAACACAACATGTAGTGCATCGACGTCTACATCTCCGTTATCGAACACGACT
ATCAACATGGACCAGACAGTTTCACTTGTAGAG
>MY5277_Hexurella_SanPedro_Martir
AACTTCAAAGACCCACCAGACGCTCCAGGTTCGGTTCCTAAGGAAATTGCTCGCAATGTT
CGACCATCTCTCCCATCCATTGGCCTTGGTGAAGGGTCGTCCTCAACAGCATCATCCCAG
AGGAGACAAGTCAGCGTCCTTGGGGAACATTTCAATCCCTTTGCGGCCCTTCCAGAAGAG
ACTTACTGCAGTGCACTCGACATCAACAGTCAAGGGGATCCTCGATTTCCTTGGCAAAGA
GATGCTGCTATTCAATGCGATCTTTCTCCCAACGGAGAGGGTTACAGGTATGCCAGGAAA
AATAGTTTCTATATGATATCTCAAGAAGCGAACAAGCTTCAGCAGCAAGAACAGAAAAAA
CAGGAACAGAACACAACATGTAGTGCATCGACGTCTACATCTCCGTTATCGAACACGACT
ATCAACATGGACCAGACAGTTTCACTTGTAGAG
>MY5280_Hexurella_ArroyoSalado
-----------------------------------------------------CAATGTT
CGACCATCTCTCCCATCCATTGGCCTTGGTGAAGGATCGTCCTCAACAGCATCATCCCAA
AGGAGACAAGTCAGCGTCCTTGGGGAACATTTCAATCCCTTTGCGGCCCTTCCAGAAGAG
ACTTACTGCAGTGCACTCGACATCAACAGTCAAGGGGATCCTCGATTCCCTTGGCAGAGA
GATGCTGCTATTCAATGCGATCTTTCTCCCAATGGAGAGGGTTACAGGT---------AA
AATAGTTTCTATATGATATCTCAAG-------CAAGCTTCAGCAGCAAGAACAGAAAAAA
CAAGAACAGAACACAACATGTA--------------------------------------
---------------------------------
>MY5282_Hexurella_ArroyoSalado
------------------------------------------------------------
------------------------------------------------------------
------------------------------------------------------------
-CTTACTGCAGTGCACTCGACATCAACAGTCAAGGGGATCCTCGATTCCCTTGGCAGAGA
GATGCTGCTATTCAATGCGATCTTTCTCCCAATGGAGAGGGTTACAGGTATGCCAGGAAA
AATAGTTTCTATATGATATCTCAAGAAGCGA--A--------------------------
------------------------------------------------------------
---------------------------------
>MY5286_Hrupicola_SweetwaterSpr_OrdMtn
AACTTCAAAGACCCACCAGATGCTCCAGGTTCGGTTCCTAAGGAAATTGCTCGCAATGTT
CGACCATCTCTCCCATCCATTGGCCTTGGTGAAGGATCGTCATCAACGGCATCATCCCAG
AGGAGACAAGTCAGCGTCCTTGGGGAACATTTCAATCCGTTTGCGGCCCTTCCAGAAGAG
ACTTACTGCAGTGCACTCGACATCAACAGTCAAGGGGATCCTCGATTCCCTTGGCAAAGA
GACGCTGCTATTCAGTGCGATCTTTCTCCCAATGGAGAGGGTTACAGGTATGCCAGGAAA
AATAGCTTCTATATGATATCTCAAGAAGCGAACAAGCTTCAGCAGCAAGAACAGAAAAAA
CAAGA-CAGAACACAACATGTAGTACAT--------------------------------
---------------------------------
>MY5287_Hrupicola_SweetwaterSpr_OrdMtn
------------------------------------------------------------
------------------------------------------------------------
AGGAGACAAGTCAGCTT--------------------------CGGCCCTTCCAGAAGAG
ACTTACTGCAGTGCACTCGACATCAACAGTCAAGGGGATCCTCGATTCCCTTGGCAAAGA
GACGCTGCTATTCAGTGCGATCTTTCTCCCAATGGAGAGGGTTACAGGTATGCCAGGAAA
A------TCTATATG---------------------------------------------
------------------------------------------------------------
---------------------------------
>MY5288_Hrupicola_Deadman_Hills
AACTTCAAAGACCCACCAGATGCTCCAGGTTCGGTTCCTAAGGAAATTGCTCGCAATGTT
CGACCATCTCTCCCATCCATCGGCCTTGGTGAAGGATCGTCATCAACAGCATCATCCCAG
AGGAGACAAGTCAGCGTCCTTGGGGAACATTTCAATCCCTTTGCGGCCCTTCCAGAAGAG
ACTTACTGCAGTGCACTCGATATCAACAGTCAAGGGGATCCTCGATTCCCTTGGCAAAGA
GATGCTGCTATTCAATGCGATCTTTCTCCCAATGGAGAGGGTTACAGGTATGCCAGGAAA
AATAGTTTCTATATGATATCTCAAGAAGCGAACAAGCTTCAGCAGCAAGAACAGAAAAAA
CAAGAACAGAACGCAACGTGTAGTGCATCGACGTCTACATCTCCGTTATCGACTACGACT
ATCAACATGGATCAGACAGTTTCACTTGTAGAG
>MY5289_Hrupicola_Deadman_Hills
AACTTCAAAGACCCACCAGATGCTCCAGGTTCGGTTCCTAAGGAAATTGCTCGCAATGTT
CGACCATCTCTCCCATCCATCGGCCTTGGTGAAGGATCGTCATCAACAGCATCATCCCAG
AGGAGACAAGTCAGCGTCCTTGGGGAACATTTCAATCCCTTTGCGGCCCTTCCAGAAGAG
ACTTACTGCAGTGCACTCGATATCAACAGTCAAGGGGATCCTCGATTCCCTTGGCAAAGA
GATGCTGCTATTCAATGCGATCTTTCTCCCAATGGAGAGGGTTACAGGTATGCCAGGAAA
AATAGTTTCTATATGATATCTCAAGAAGCGAACAAGCTTCAGCAGCAAGAACAGAAAAAA
CAAGAACAGAACGCAACGTGTAGTGCATCGACGTCTACATCTCCGTTATCGACTACGACT
ATCAACATGGATCAGACAGTTTCACTTGTAGAG
>MY5310_Hexurella_AntelopeCyn_CerbatMtns
AACTTCAAAGACCCACCAGACGCTCCAGGTTCGGTTCCTAAGGAAATTGCTCGCAATGTT
CGACCATCTCTCCCATCCATCGGCCTTGGTGAAGGATCGTCATCAACAGCATCATCCCAG
AGGAGACAAGTCAGCGTCCTTGGAGAACATTTCAATCCCTTTGCGGCCCTTCCAGAAGAG
ACTTACTGCAGTGCACTCGACATCAACAGTCAAGGGGATCCTCGATTCCCTTGGCAAAGA
GATGCTGCTATTCAATGCGATCTTTCTCCCAATGGAGAGGGTTACAGGTATGCCAGGAAA
AATAGTTTCTATATGATATCTCAAGAAGCCAACAAGCTTCAGCAACAAGAACAGAAAAAA
CAAGAACAAAACACAACATGTAGTGCATCGACGTCTACATCTCCGTTATCGACTACGATT
ATCAGCAT-GACCAGACAGCTTCACTTGTAGAG
>MY5311_Hexurella_AntelopeCyn_CerbatMtns
--------------------CGCTCCAGGTTCGGTTCCTAAGGAAATTGCTCGCAATGTT
CGACCATCTCTCCCATCCATCGGCCTTGGTGAAGGATCGTCATCAACAGCATCATCCCAG
AGGAGACAAGTCAGCGTCCTTGGAGAACATTTCAATCCCTTTGCGGCCCTTCCAGAAGAG
ACTTACTGCAGTGCACTCGACATCAACAGTCAAGGGGATCCTCGATTCCCTTGGCAAAGA
GATGCTGCTATTCAATGCGATCTTTCTCCCAATGGAGAGGGTTACAGGTATGCCAGGAAA
AATAGTTTCTATATGATATCTCAAGAAGCCAACAAGCTTCAGCAACAAGAACAGAAAAAA
CAAGAACAAAACACAACATGTAGTGCATCGACGTCTACATCTCCGTTATCGACTACGATT
ATCAGCATGGACCAGACAGCTTCACTTGTAGAG
>MY5312_Hexurella_FoxCyn_MusicMtns
---------GACCCACCAGACGCTCCAGGTTCGGTTCCTAAGGAAATTGCTCGCAATGTT
CGACCATCTCTCCCATCCATCGGCCTTGGTGAAGGATCGTCATCAACAGCATCATCCCAG
AGAAGACAAGTCAGCGTCCTTGGAGAACATTTCAATCCCTTTGCGGCCCTTCCAGAAGAG
ACTTACTGCAGTGCACTCGACATCAACAGTCAAGGGGATCCTCGATTCCCTTGGCAAAGA
GATGCTGCTATTCAATGCGATCTTTCTCCCAATGGAGAGGGTTACAGGTATGCCAGGAAA
AATAGTTTCTATATGATATCTCAAGAAGCCAACAAGCTTCAGCAACAAGAACAGAAAAAA
CAAGAACAGAACACAACATGTAGTGCATCGACGTCTACATCTCCGTTATCGACTACGATT
ATCAGCATGGACCAGACAGCTTCACTTGTAGAG
>MY5313_Hexurella_FoxCyn_MusicMtns
AACTTCAAAGACCCACCAGACGCTCCAGGTTCGGTTCCTAAGGAAATTGCTCGCAATGTT
CGACCATCTCTCCCATCCATCGGCCTTGGTGAAGGATCGTCATCAACAGCATCATCCCAG
AGAAGACAAGTCAGCGTCCTTGGAGAACATTTCAATCCCTTTGCGGCCCTTCCAGAAGAG
ACTTACTGCAGTGCACTCGACATCAACAGTCAAGGGGATCCTCGATTCCCTTGGCAAAGA
GATGCTGCTATTCAATGCGATCTTTCTCCCAATGGAGAGGGTTACAGGTATGCCAGGAAA
AATAGTTTCTATATGATATCTCAAGAAGCCAACAAGCTTCAGCAACAAGAACAGAAAAAA
CAAGAACAGAACACAACATGTAGTGCATCGACGTCTACATCTCCGTTATCGACTACGAT-
---------------------------------
>MY5314_Hexurella_Grasshopper_BrushyMtn
------------------------------------------------------------
---------------TCCATCGGCCTTGGTGAAGGATCGTCATCAACAGCATCATCCCAG
AGGAGACAAGTCAGCGTTCTTGGGGAACATTTCAATCCCTTTGCGGCCCTTCCCGAAGAG
ACTTACTGCAGTGCACTCGACATCAACAGTCAAGGGGATCCTCGATTCCCTTGGCAAAGA
GATGCTGCTATTCAATGCGATCTTTCTCCCAATGGAGAGGGTTACAGGTATGCCAGGAAA
AATAGTTTCTATATGATATCTCAAGAAGCCAACAAGCTTCAGCAACAAGAACAGAAAAAA
CAAGAACAGAACACAACATGTAGTGCATCGACGTCTACATCTCCGTTATCGACTACGATT
ATCAGCATGGACCAG------------------
>MY5315_Hexurella_WagonerRd_BradshawMtns
-----------CCCACCGGACGCTCCAGGTT-GGTTCCTAAGGAAATTGCTCGCAATGTT
CGACCATCTCTCCCATCCATCGGCCTTGGTGAAGGATCGTCATCAACAGCATCATCCCAG
AGGAGACAAGTCAGCGTCCTTGGGGAACATTTCAATCCCTTTGCGGCCCTTCCAGAAGAG
ACTTACTGCAGTGCACTCGACATCAACAGTCAAGGGGATCCTCGATTCCCTTGGCAAAGA
GATGCTGCTATTCAATGCGATCTTTCTCCCAACGGAGAGGGTTACAGGTATGCCAGGAAA
AATAGTTTCTATATGATATCTCAAGAAGCTAACAAGCTTCAGCAACAAGAGCAGAAAAAA
CAAGAACAGAACACAACATGTAGTGCATCGACGTCTACATCTCCGTTGTCGACTACGATT
ATCAGCATGGACCAGACAGCTTCACTTGTAGAG
>MY5316_Hexurella_WagonerRd_BradshawMtns
AACTTCAAAGACCCACCGGACGCTCCAGGTTCGGTTCCTAAGGAAATTGCTCGCAATGTT
CGACCATCTCTCCCATCCATCGGCCTTGGTGAAGGATCGTCATCAACAGCATCATCCCAG
AGGAGACAAGTCAGCGTCCTTGGGGAACATTTCAATCCCTTTGCGGCCCTTCCAGAAGAG
ACTTACTGCAGTGCACTCGACATCAACAGTCAAGGGGATCCTCGATTCCCTTGGCAAAGA
GATGCTGCTATTCAATGCGATCTTTCTCCCAACGGAGAGGGTTACAGGTATGCCAGGAAA
AATAGTTTCTATATGATATCTCAAGAAGCTAACAAGCTTCAGCAACAAGAGCAGAAAAAA
CAAGAACAGAACACAACATGTAGTGCATCGACGTCTACATCTCCGTTATCGACTACGATT
ATCAGCATGGACCAGACAGCTTCACTTGTAGAG
>MY5317_Hrupicola_Cottonwood_SnYsidroMtns
AACTTCAAAGACCCACCAGACGCTCCAGGTTCGGTTCCTAAGGAAATTGCTCGCAATGTT
CGACCATCTCTCCCATCCATTGGCCTTGGTGAAGGATCGTCCTCAACAGCATCATCCCAG
AGGAGACAAGTCAGCGTCCTTGGGGAACATTTCAATCCTTTTGCGGCCCTTCCAGAAGAG
ACTTACTGCAGTGCACTCGACATCAACAGTCAAGGAGATCCTCGATTCCCTTGGCAAAGA
GATGCTGCTATTCAGTGCGATCTCTCTCCCAATGGAGAGGGTTACAGGTATGCCAGGAAA
AATAGTTTCTATATGATATCTCAAGAAGCGAACAAACTTCAGCAGCAAGAACAGAAAAAA
CAAGAACAGAACACAACATGTAGTGCATCGACGGCTACATCTCCGTTATCGACTACGACT
ATCAACATGGACCAGACAGTTTCACTTGTAGAG
