# Supplementary material for: ﻿Species delimitation, biogeography, and natural history of dwarf funnel web spiders (Mygalomorphae, Hexurellidae, Hexurella) from the United States / Mexico borderlands
Source: Zookeys. 2023 Jun 14;1167:109–57. doi: 10.3897/zookeys.1167.103463 (PMC10285686; doi:10.3897/zookeys.1167.103463)
Supplement: Supplementary material 3 — Input matrices, analysis log files, and output tree files for nuclear and mitochondrial analyses [file zookeys-1167-109_article-103463__-s003.zip › uce-2001274.fasta]

>MY0059_Hapachea_SantaRitaMtns_MaderaCyn
------------AAATTAATAATATACATCTTCAAAAATCTGCATAAGTCAAAAAAAGAA
AGATCATGGCAAGTGTTCTCCACAATGTTGCTGATTTAACATCACAATTGTTTATCACAA
AATAGGCATCAGCCATTAAGTATACAGGCATATGTAAACAAATTTACATTGATACTTATG
GATCTAAAGTACTCTTATCTTTGTTTGGAACGATATTTTGGTTCGTCTGGTCATTTTCGT
GCTCAACAAAGTCGTCAAATAAACTTGGCCAAGCTTCACTGTCATCGTAAGTGCTGAGGT
CTTCACCCACCGACTCGGAAAAATTCAAAAACATGTTCCATGTATCTCTAGATATACTGT
GGATACTTGGGTGCTTTTCCAAGAAAGAAATCCACCTGTGCAAAATAGGTGGTTCTCGAT
AAAAAAATACTAGTCTCCAGAGCTGAATTGCCATTTCGCACAATAAAACCCTCTGACCAG
CTTCTAAACCAAACTTAAAAGTAAAACGATAAAAAT----
>MY0139_Hexurella_SanDiego_Guatay
------------------------------------------------------------
----------AAGTGTTC----------------------------------TATCACAA
AATAGGCATCAGCCATTAAGTATACAGGCATATGTAAACAAATTTACATTGATACTTATG
G-TCTAAAGTACTCTTATCTTTGTTTGGAACAATATTTTGGTTCGTCTGGTCGTTTTCAT
GCTCAACAAAGTCGTCAAATAAACTTGGCCAAGCTTCACTGTCATCGTAAGTGCTGAGGT
CTTCACCGACTGACTCTGAAAAATTCAAAAACATGTTCCATGTATCTCTAGATATACTGT
GGATACTTGGGTG-----------------------------------------------
------------------------------------------------------------
----------------------------------------
>MY5053_Hexurella_ChiricahuaMtns_PriceCyn
AGATTGTTGCATAAATTAATAATATACATCTTCAAAAATCTGCATAAGTCAAAAAAAGAA
AGATCATGGCAAGTGTTCTTGACAATGTTGCTGATTTAACATCACAATTGTATATCACAA
AATAGGCATCAGCCATTAAGTATACAGGCATATGTAAACAGATTTACATTGATACTTATG
GATCTAAAGTACTCTTATCTTTGTTTGGAACGATATTTTGGTTCGTCTGGTCATTTTCAT
GCTCAACAAAGTCGTCAAATAAACTTGGCCAAGCTTCACTGTCATCGTAAGTGCTGAGGT
CTTCACCCACCGACTCTGAAAAATTCAAAAACATGTTCCATGTATCTCTAGATATACTGT
GGATACTTGGGTGCTTTTCCAAGAAAGAAATCCACCTGTGCAAAATAGGTGGTTCTCGAT
AAAAAAAAACTAGTCTCCAGAGCTGAATTGCCATTTCGCACAATAAAACCCTCTGACCAG
CTTCTAAACCAAACTTAAAAGTAAAACGATAAAAATCTTT
>MY5064_Hexurella_MuleMtns_Escabrosa
AGATTGTTGCATAAATTAATAATATACATCTTCAAAAATCTGCATAAGTCAAAAAAAGAA
AGATCATGGCAAGTGTTCTTGACAATGTTGCTGATTTTACATCACAATTGTATATCACAA
AATAGGCATCAGCCATTAAGTATACAGGCATATGTAAACAAATTTACATTGATACTTATG
GATCTAAAGTACTCTTATCTTTGTTTGGAACGATATTTTGGTTCGTCTGGTCATTTTCAT
GCTCAACAAAGTCGTCAAATAAACTTGGCCAAGCTTCACTGTCATCGTAAGTGCTGAGGT
CTTCACCCACCGACTCTGAAAAATTCAAAAACATGTTCCATGTATCTCTAGATATACTGT
GGATACTTGGGTGCTTTTCCAAGAAAGAAATCCACCTGTGCAAAATAGGTGGTTCTCGAT
AAAAAAATACTAGTCTCCAGAGCTGAATTGCCATTTCGCATAATAAAACCCTCTGACCAG
CTTCTAAACCAAACTTAAAAGTAAAACGATAAAAATCTTT
>MY5066_Hexurella_MuleMtns_Escabrosa
AGATTGTTGCATAAATTAAT-ATATACATCTTCAAAAATCTGCATAAGTCAAAAAAAGAA
AGATCATGGCAAGTGTTCTTGACAATGTTGCTGATTTAACATCACAATTGTATATCACAA
AATAGGCATCAGCCATTAAGTATACAGGCATATGTAAACAAATTTACATTGATACTTATG
GATCTAAAGTACTCTTATCTTTGTTTGGAACGATATTTTGGTTCGTCTGGTCATTTTCAT
GCTCAACAAAGTCGTCAAATAAACTTGGCCAAGCTTCACTGTCATCGTAAGTGCTGAGGT
CTTCACCCACCGACTCTGAAAAATTCAAAAACATGTTCCATGTATCTCTAGATATACTGT
GGATACTTGGGTGCTTTTCCAAGAAAGAAATCCACCTGTGCAAAATAGGTGGTTCTCGAT
AAAAAAATACTAGTCTCCAGAGCTGAATTGCCATTTCGCACAATAAAACCCTCTGACCAG
CTTCTAAACCAAACTTAAAAGTAAAACGATAAAAATCTTT
>MY5071_Hexurella_SantaRitaMtns_AlisoSprings
AGATTGTTGCATAAATTAATAATATACATCTTCAAAAATCTGCATAAGTCAAAAAAAGAA
AGATCATGGCAAGTGTT---GACAATGTTGCTGATTTAACATCACAATTGTATATCACAA
AATAGGCATCAGCCATTAAGTATACAGGCATATGTAAACAAATTTACATTGATACTTATG
GATCTAAAGTACTCTTATCTTTGTTTGGAACGATATTTTGGTTCGTCTGGTCATTTTCAT
GCTCAACAAAGTCGTCAAATAAACTTGGCCAAGCTTCACTGTCATCGTAAGTGCTGAGGT
CTTCACCCACCGACTCTGAAAAATTCAAAAACATGTTCCACGTATCTCTAGATATACTGT
GGATACTCGGGTGCTTTTCCAAGAAAGAAATCCACCTGTGCAAAATAGGTGGTTCTCGAT
AAAAAAATACTAGTCTCCAGAGCTGAATTGCCATTTCGCACAATAAAACCCTCTGACCAG
TTTCTAAACCAAACTTAAAAGTAAAACGATAAAAATCTTT
>MY5075_Hexurella_ChiricahuaMtns_CaveCrkCyn
AGATTGTTGCATAAATTAATAATATACATCTTCAAAAATCTGCATAAGTCAAAAAAAGAA
AGATCATGGCAAGTGTTCTTGACAATGTTGCTGATTTAACATCACAATTGTATATCACAA
AATAGGCATCAGCCATTAAGTATACAGGCATATGTAAACAGATTTACATTGATACTTATG
GATCTAAAGTACTCTTATCTTTGTTTGGAACGATATTTTGGTTCGTCTGGTCATTTTCAT
GCTCAACAAAGTCGTCAAATAAACTTGGCCAAGCTTCACTGTCATCGTAAGTGCTGAGGT
CTTCACCCACCGACTCTGAAAAATTCAAAAACATGTTCCATGTATCTCTAGATATACTGT
GGATACTTGGGTGCTTTTCCAAGAAAGAAATCCACCTGTGCAAAATAGGTGGTTCTCGAT
AAAAAAAAACTAGTCTCCAGAGCTGAATTGCCATTTCGCACAATAAAACCCTCTGACCAG
CTTCTAAACCAAACTTAAAAGTAAAACGATAAAAATCTTT
>MY5126_Hexurella_SantaCatalinaMtns_NuggetCyn
AGATTGTTGCATAAATTAATAATATACATCTTCAAAAATCTGCATAAGTCAAAAAAAGAA
AGATCATGGCAAGTGTTCTTGACAATGTTGCTGATTTAACATCACAATTGTATATCACAA
AATAGGCATCAGCCATTAAGTATACAGGCATATGTAAACAAATTTACATTGATACTTATG
GATCTAAAGTACTCTTATCTTTGTTTGGAACGATATTTTGGTTCGTCTGGTCATTTTCAT
GCTCAACAAAGTCGTCAAATAAACTTGGCCAAGCTTCACTGTCATCGTAAGTGCTGAGGT
CTTCACCCACCGACTCTGAAAAATTCAAAAACATGTTCCATGTATCTCTAGATATACTGT
GGATACTTGGGTGCTTTTCCAAGAAAGAAATCCACCTGTGCAAAATAGGTGGTTCTCGAT
AAAAAAATACTAGTCTCCAGAGCTGAATTGCCATTTCGCACAATAAAACCCTCTGACCAG
CTTCTAAACCAAACTTAAAAGTAAAACGATAAAAATCTTT
>MY5127_Hexurella_WhetstoneMtns_FrenchJoeCyn
------------------------------------------------------------
------------------------------------------------------------
------------------------------------------------------------
-----------CTCTTATCTTTGTTTGGAACGATATTTTGGTTCGTCTGGTCATTTTCAT
GCTCAACAAAGTCGTCAAATAAACTTGGCCAAGCTTCACTGTCATCGTAAGTGCTGAGGT
CTTCACCCACCGACTCTGAAAAATTCAAAAACATGTTCCATG------------------
------------------------------------------------------------
------------------------------------------------------------
----------------------------------------
>MY5131_Hexurella_PedregosaMtns_PruneCyn
AGATTGTTGCATAAATTAATAATATACATCTTCAAAAATCTGCATAAGTCAAAAAAAGAA
AGATCATGGCAAGTGTTCTTGACAATGTTGCTGATTTAACATCACAATTGTATATCACAA
AATAGGCATCAGCCATTAAGTATACAGGCATATGTAAACAGATTTACATTGATACTTATG
GATCTAAAGTACTCTTATCTTTGTTTGGAACGATATTTTGGTTTGTCTGGTCATTTTCAT
GCTCAACAAAGTCGTCAAATAAACTTGGCCAAGCTTCACTGTCATCGTAAGTGCTGAGGT
CTTCACCCACCGACTCTGAAAAATTCAAAAACATGTTCCATGTATCTCTAGATATACTAT
GGATACTTGGGTGCTTTTCCAAGAAAGAAATCCACCTGTGCAAAATAGGTGGTTCTCGAT
AAAAAAAAACTAGTCTCCAGAGCTGAATTGCCATTTCGCACAATAAAACCCTCTGACCAG
CTTCTAAACCAAACTTAAAAGTAAAACGATAAAAATCTTT
>MY5132_Hexurella_PedregosaMtns_PruneCyn
AGATTGTTGCATAAATTAATAATATACATCTTCAAAAATCTGCATAAGTCAAAAAAAGAA
AGATCATGGCAAGTGTTCTTGACAATGTTGCTGATTTAACATCACAATTGTATATCACAA
AATAGGCATCAGCCATTAAGTATACAGGCATATGTAAACAGATTTACATTGATACTTATG
GATCTAAAGTACTCTTATCTTTGTTTGGAACGATATTTTGGTTTGTCTGGTCATTTTCAT
GCTCAACAAAGTCGTCAAATAAACTTGGCCAAGCTTCACTGTCATCGTAAGTGCTGAGGT
CTTCACCCACCGACTCTGAAAAATTCAAAAACATGTTCCATGTATCTCTAGATATACTAT
GGATACTTGGGTGCTTTTCCAAGAAAGAAATCCACCTGTGCAAAATAGGTGGTTCTCGAT
AAAAAAAAACTAGTCTCCAGAGCTGAATTGCCATTTCGCACAATAAAACCCTCTGACCAG
CTTCTAAACCAAACTTAAAAGTAAAACGATAAAAATCTTT
>MY5136_Hexurella_MiddlemarchCyn
AGATTGTTGCATAAATTAATAATATACATCTTCAAAAATCTGCATAAGTAAAAAAAAGAA
AGATCATGGCAAGTGTTCTTGACAATGTTTCTGATTTAACATCACAATTGTATATCACAA
AATAGGCATCAGCCATTAAGTATACAGGCATATGTAAACAAATTTACATTGATACTTATG
GATCTAAAGTACTCTTATCTTTGTTTGGAACGATATTTTGGTTCGTCTGGTCATTTTCAT
GCTCAACAAAGTCGTCAAATAAACTTGGCCAAGCTTCACTGTCATCATAAGTGCTGAGGT
CTTCACCCACCGACTCTGAAAAATTCAAAAACATGTTCCATGTATCTCTAGATATACTGT
GGATACTTGGGTGCTTTTCCAAGAAAGAAATCCACCTGTGCAAAATAGGTGGTTCTCGAT
AAAAAAATACTAGTCTCCAGAGCTGAATTGCCATTTCGCACAATAAAACCCTCTGACCAG
CTTCTAAACCAAACTTAAAAGTAAAACGATAAAAATCTTT
>MY5147_Hexurella_DragoonMtns_NF_345A
AGATTGTTGCATAAATTAATAATATACATCTTCAAAAATCTGCATAAGTCAAAAAAAGAA
AGATCATGGCAAGTGTTCTTGACAATGTTTCTGATTTAACATCACAATTGTATATCACAA
AATAGGCATCAGCCATTAAGTATACAGGCATATGTAAACAAATTTACATTGATACTTATG
GATCTAAAGTACTCTTATCTTTGTTTGGAACGATATTTTGGTTCGTCTGGTCATTTTCAT
GCTCAACAAAGTCGTCAAATAAACTTGGCCAAGCTTCACTGTCATCATAAGTGCTGAGGT
CTTCACCCACCGACTCTGAAAAATTCAAAAACATGTTCCATGTATCTCTAGATATACTGT
GGATACTTGGGTGCTTTTCCAAGAAAGAAATCCACCTGTGCAAAATAGGTGGTTCTCGAT
AAAAAAATACTAGTCTCCAGAGCTGAATTGCCATTTCGCACAATAAAACCCTCTGACCAG
CTTCTAAACCAAACTTAAAAGTAAAACGATAAAAATCTTT
>MY5152_Hexurella_WhetstoneMtns_ApacheCyn
AGATTGTTGCATAAATTAATAATATACATCTTCAAAAATCTGCATAAGTCAAAAAAAGAA
AGATCATGGCAAGTGTTCTTGACAATGTTGCTGATTTAACATCACAATTGTATATCACAA
AATAGGCATCAGCCATTAAGTATACAGGCATATGTAAACAAATTTACATTGATACTTATG
GATCTAAAGTACTCTTATCTTTGTTTGGAACAATATTTTGGTTCGTCTGGTCATTTTCAT
GCTCAACAAAGTCGTCAAATAAACTTGGCCAAGCTTCACTGTCATCGTAAGTGCTGAGGT
CTTCACCCACCGACTCTGAAAAATTCAAAAACATGTTCCATGTATCTCTAGATATACTGT
GGATACTTGGGTGCTTTTCCAAGAAAGAAATCCACCTGTGCAAAATAGGTGGTTCTCGAT
AAAAAAATACTAGTCTCCAGAGC--------------------------CCTCTGACCAG
CTTCTAAACCAAACTTAAAAGTAAAACGATA---------
>MY5154_Hexurella_SantaRitaMtns_AdobeCyn
----------------------------TCTTCAAAAATCTGCATAAGTCAAAAAAAGAA
AGATCATGGCAAGTGTTCTTAACAATGTTGCTGATTTAACATCACAATTGTATATCACAA
AATAGGCATCAGCCATTAAGTATACAGGCATATGTAAACAAATTTACATTGATACTTATG
GATCTAAAGTACTCTTATCTTTGTTTGGAACGATATTTTGGTTCGTCTGGTCATTTTCAT
GCTCAACAAAGTCGTCAAATAAACTTGGCCAAGCTTCACTGTCATCGTAAGTGCTGAGGT
CTTCACCCACCGACTCTGAAAAATTCAAAAACATGTTCCATGTATCTCTAGATATACTGT
GGATACTTGGGTGCTTTTCCAAGAAAGAAATCCACCTGTGCAAAATAGGTGGTTCTCGAT
AAAAAAATACTAGTCTCCAGAGCTGAATTGCCATTTCGCACAATAAAACCCTTTGACCAG
CTTCTAAACCAAACTTAAAAGTAAAACGATAAAAATCTTT
>MY5157_Hexurella_SantaCatalinaMtns_Redington
------------------------------------------------------------
---------------------------TTGCTGATTTAACATCACAATTGTATATCACAA
AATAGGCATCAGCCATTAAGTATACAGGCATATGTAAACAAATTTACATTGATACTTATG
GATCTAAAGTACTCTTATCTTTGTTTGGAACAATATTTTGGTTCGTCTGGTCATTTTCAT
GTTCAACAAAGTCGTCAAATAAACTTGGCCAAGCTTCACTGTCATCGTAAGTGCTGAGGT
CTTCACCCACCGACTCTGAAAAATTCAAAAACATGTTCCATGTATCTCTAGATATACTGT
GGATACTTGGGTGCTTTTCC-AGAAAGAAATCCA----------------GGTTCTCGAT
AAAAAAATACTAGTC---------------------------------------------
----------------------------------------
>MY5175_Hapachea_HarshawRd_PatagoniaMtns
AGATTGTTGCATAAATTAATAATATACATCTTCAAAAATCTGCATAAGTCAAAAAAAGAA
AGATCATGGCAAGTGTTCATGACAATGTTGCTGATTTAACATCACAATTGTATATCACAA
AATAGGCATCAGCCATTAAGTATACAGGCATATGTAAACAAATTTACATTGATACTTATG
GATCTAAAGTACTCTTATCTTTGTTTGGAACGATATTTTGGTTCGTCTGGTCATTTTCAT
GCTCAACAAAGTCGTCAAATAAACTTGGCCAAGCTTCACTGTCATCGTAAGTGCTGAGGT
CTTCACCCACCGACTCTGAAAAATTCAAAAACATGTTCCATGTATCTCTAGATATACTGT
GGATACTTGGGTGCTTTTCCAAGAAAGAAATCCACCTGTGCAAAATAGGTGGTTCTCGAT
AAAAAAATACTAGTCTCCAGAGCTGAATTGCCATTTCGCACAATAAAACCCTCTGACCAG
CTTCTAAACCAAACTTAAAAGTAAAACGATAAAAATCTTT
>MY5180_Hapachea_MustrangPk_MustangMtns
AGATTGTTGCATAAATTAATAATATACATCTTCAAAAATCTGCATAAGTCAAAAAAAGAA
AGATCATGGCAAGTGTTCTTGACAATGTTGCTGATTTAACATCACAATTGTATATCACAA
AATAGGCATCAGCCATTAAGTATACAGGCATATGTAAACAAATTTACATTGATACTTATG
GATCTAAAGTACCCTTATCTTTGTTTGGAACGATATTTTGGTTCGTCTGGTCATTTTCAT
GCTCAACAAAGTCGTCAAATAAACTTGGCCAAGCTTCACTGTCATCGTAAGTGCTGAGGT
CTTCACCCACCGACTCTGAAAAATTCAAAAACATGTTCCATGTATCTCTAGATATACTGT
GGATACTTGGGTGCTTTTCCAAGAAAGAAATCCACCTGTGCAAAATAGGTGGTTCTCGAT
AAAAAAATACTAGTCTCCAGAGCTGAATTGCCATTTCGCACAATAAAACCCTCTGACCAG
CTTCTAAACCAAACTTAAAAGTAAAACGATAAAAATCTTT
>MY5181_Hapachea_MustrangPk_MustangMtns
------------------------------------------------------------
------------------------------------------------------------
-------------------------------ATGTAAACAAATTTACATTGATACTTATG
GATCTAAAGTACCCTTATCTTTGTTTGGAACGATATTTTGGTTTGTCTGGTCATTTTCAT
GCTCAACAAAGTCGTCAAATAAACTTGGCCAAGCTTCACTGTCATC-TAAGTGCTGAGGT
CTTCCCCACCAAAACTTTGAAAATGGAAAAAAAAATCACATATA----------------
------------------------AACAAACACACGTGTGCAGGCTCAGAGTGTC-----
------------GTAGGCAAACCTGAGGAGCTTTCTCCTACGCCCGAACCCCCTGGGTAT
CTTTTAGACCCAGCCCTA-----------------CCTAT
>MY5193_Hapachea_HarshawRd_PatagoniaMtns
AGATTGTTGCATAAATTAATAATATACATCTTCAAAAATCTGCATAAGTCAAAAAAAGAA
AGATCATGGCAAGTGTTCATGACAATGTTGCTGATTTAACATCACAATTGTATATCACAA
AATAGGCATCAGCCATTAAGTATACAGGCATATGTAAACAAATTTACATTGATACTTATG
GATCTAAAGTACTCTTATCTTTGTTTGGAACGATATTTTGGTTCGTCTGGTCATTTTCAT
GCTCAACAAAGTCGTCAAATAAACTTGGCCAAGCTTCACTGTCATCGTAAGTGCTGAGGT
CTTCACCCACCGACTCTGAAAAATTCAAAAACATGTTCCATGTATCTCTAGATATACTGT
GGATACTTGGGTGCTTTTCCAAGAAAGAAATCCACCTGTGCAAAATAGGTGGTTCTCGAT
AAAAAAATACTAGTCTCCAGAGCTGAATTGCCATTTCGCACAATAAAACCCTCTGACCAG
CTTCTAAACCAAACTTAAAAGTAAAACGATAAAAATCTTT
>MY5194_Hapachea_Ordsummit_MtOrd
AGATTGTTGCATAAATTAATAATATGTATCTTCAAAAATCTGCATAAGTAAAAAAAAGAA
AGATCATGGCAAGTGTTCTTGACAATGTTGCTGATTTAACATCACAATTGTATATCACAA
AATAGGCATCAGCCATTAAGTATACAGGCATATGTAAACAAATTTACATTGATACTTATG
GATCTAAAGTACTCTTATCTTTGTTTGGAACAATATTTTGGTTTGTCTGGTCATTTTCAT
G-TCAACAAAGTC-TCAAATAAACTTGGCCAAGCTTCACTGTCATCGTAAGTGCTGAGGT
CTTCACCAACCGACTCTGAAAAATTCAAAAACATGTTCCATGTATCTCTCGATATACTGT
GGATACTTGGGTGCTTTTCCAAGAAAGAAATCCACCTGTGCAAAATAGGTGGTTCTCGAT
AAAAAAATACTAGTCTCCAGAGCTGAATTGCCATTTCGCACAATAAAACCCTCTGACCAG
CTTCTAAACCAAACTTAAAAGTAAAACGATAAAAATCTTT
>MY5195_Hapachea_Ordsummit_MtOrd
AGATTGTTGCATAAATTAATAATATGTATCTTCAAAAATCTGCATAAGTAAAAAAAAGAA
AGATCATGGCAAGTGTTCTTGACAATGTTGCTGATTTAACATCACAATTGTATATCACAA
AATAGGCATCAGCCATTAAGTATACAGGCATATGTAAACAAATTTACATTGATACTTATG
GATCTAAAGTACTCTTATCTTTGTTTGGAACAATATTTTGGTTTGTCTGGTCATTTTCAT
GCTCAACAAAGTCGTCAAATAAACTTGGCCAAGCTTCACTGTCATCGTAAGTGCTGAGGT
CTTCACCAACCGACTCTGAAAAATTCAAAAACATGTTCCATGTATCTCTCGATATACTGT
GGATACTTGGGTGCTTTTCCAAGAAAGAAATCCACCTGTGCAAAATAGGTGGTTCTCGAT
AAAAAAATACTAGTCTCCAGAGCTGAATTGCCATTTCGCACAATAAAACCCTCTGACCAG
CTTCTAAACCAAACTTAAAAGTAAAACGATAAAAATCTTT
>MY5266_Hencina_CerroBolla
AGATAGTTGCATAAATTAATAATATACATCTTCAAAAATCTGCATAAGTCATAAAAAGAA
AGATCATGGCAAGTGTTCTTGACAATGTTGCTGATTTAACATCACAATTGTATATCACAA
AATAGGCGTCAGCCATTAAGTATACAGGCATATGTAAACAAATTTACATTGATACTTATG
GGTCTAAAGTATTCTTATCTTTGTTTGGAACAACATTTTGGTTCGTCTGGTCGTTTTCAT
GCTCAACAAAGTCATCAAATAAACTTGGCCAAGCTTCACTGTCATCGTAAGTGCTGAGGT
CCTCACCGACCGACTCTGAAAAATTCAAAAACATGTTCCATGTATCTCTAGATATACTGT
GGATACTCGGGTGCTTTTCCAAGAAAGAAATCCACCTGTGCAAAATAGGTGGTTCTCGAT
AAAAAAATACTAGTCTCCACAGCTGAATTGCCATTTCACACAATAAAACCCTCTGACCAG
CTTCTAAACCAAACTTAAAAGTAAAACGATAAAAATCTTT
>MY5267_Hencina_CerroBolla
AGATAGTTGCATAAATTAATAATATACATCTTCAAAAATCTGCATAAGTCATAAAAAGAA
AGATCATGGCAAGTGTTCTTGACAATGTTGCTGATTTAACATCACAATTGTATATCACAA
AATAGGCGTCAGCCATTAAGTATACAGGCATATGTAAACAAATTTACATTGATACTTATG
GGTCTAAAGTATTCTTATCTTTGTTTGGAACAACATTTTGGTTCGTCTGGTCGTTTTCAT
GCTCAACAAAGTCATCAAATAAACTTGGCCAAGCTTCACTGTCATCGTAAGTGCTGAGGT
CCTCACCGACCGACTCTGAAAAATTCAAAAACATGTTCCATGTATCTCTAGATATACTGT
GGATACTCGGGTGCTTTTCCAAGAAAGAAATCCACCTGTGCAAAATAGGTGGTTCTCGAT
AAAAAAATACTAGTCTCCACAGCTGAATTGCCATTTCACACAATAAAACCCTCTGACCAG
CTTCTAAACCAAACTTAAAAGTAAAACGATAAAAATCTTT
>MY5269_Hexurella_GuadalupeValley
AGATTGTTGCATAAATTAATAATATACATCTTCAAAAATCTGCATAAGTCATAAAAAGAA
AGATCATGGCAAGTGTTCTTGACAATGTTGCTGATTTAACATCACAATTGTATATCACAA
AATAGGCATCAGCCATTAAGTATACAGGCATATGTAAACAAATTTACATTGATACTTATG
GGTCTAAAGTATTCTTATCTTTGTTTGGAACAACATTTTGGTTCGTCTGGTCGTTTTCAT
GCTCAACAAAGTCATCAAATAAACTTGGCCAAGCTTCGCTGTCATCGTAAGTGCTGAGGT
CCTCACCGACTGACTCTGAAAAATTCAAAAACATGTTCCATGTATCTCTAGATATACTGT
GGATACTCGGGTGCTTTTCCAAGAAAGAAATCCACCTGTGCAAAATAGGTGGTTCTCGAT
AAAAAAATACTAGTCTCCACAGCTGAATTGCCATTTCACACAATAAAACCCTCTGACCAG
CTTCTAAACCAAACTTAAAAGTAAAACGATAAAAATCTTT
>MY5271_Hexurella_GuadalupeValley
ATCTTCTTGCATG-------TATATACATCTTCAAAAATCTGCATAAGTCATAAAAAGAA
AGATCATGGCAAGTGTTCTTGACAATGTTGCTGATTTAACATCACAATTGTATATCACAA
AATAGGCATCAGCCATTAAGTATACAGGCATATGTAAACAAATTTACATTGATACTTATG
GGTCTAAAGTATTCTTATCTTTGTTTGGAACAACATTTTGGTTCGTCTGGTCGTTTTCAT
GCTCAACAAAGTCATCAAATAAACTTGGCCAAGCTTCGCTGTCATCGTAAGTGCTGAGGT
CCTCACCGACTGACTCTGAAAAATTCAAAAACATGTTCCATGTATCTCTAGATATACTGT
GGATACTCGGGTGCTTTTCCAAGAAAGAAATCCACCTGTGCAAAATAGGTGGTTCTCGAT
AAAAAAATACTAGTCTCCACAGCTGAATTGCCATTTCACACAATAAAACCCTCTGACCAG
CTTCTAAACCAAACTTAAAAGTAAAACGATAAAAATCTTT
>MY5276_Hexurella_SanPedro_Martir
------------------------------------------------------------
---------------------ACAATGTTGCTGATTTAACATCACAATTGTATATCACAA
AATAGGCATCAGCCATTAAGTATACAGGCATATGTAAACAAATTTACATCGATACTTATG
GGTCTAAAGTATTCTTATCTTTGTTTGGAACAACATTTTGGTTCGTCTGGTCGTTTTCAT
GCTCAACAAAGTCATCAAATAAACTTGGCCAAGCTTCGCTGTCATCGTAAGTACTGAGGT
CCTCACCGACTGACTCTGAAAAATTCAAAAACATGTTCCATGTATCTCTAGATATACTGT
GGATACTCGGGTGCTTTTCCAAGAAAGAAATCCACCTGTGCAAAATAGGT----------
------------------------------------------------------------
----------------------------------------
>MY5277_Hexurella_SanPedro_Martir
--------------------------------------------------ATAAAAAGAA
AGATCATGGCAAGTGTTCTTGACAATGTTGCTGATTTAACATCACAATTGTATATCACAA
AATAGGCATCAGCCATTAAGTATACAGGCATATGTAAACAAATTTACATCGATACTTATG
GGTCTAAAGTATTCTTATCTTTGTTTGGAACAACATTTTGGTTCGTCTGGTCGTTTTCAT
GCTCAACAAAGTCATCAAATAAACTTGGCCAAGCTTCGCTGTCATCGTAAGTGCTGAGGT
CCTCACCGACTGACTCTGAAAAATTCAAAAACATGTTCCATGTATCTCTAGATATACTGT
GGATACTCGGGTGCTTTTCCAAGAAAGAAATCCACCTGTGCAAAATAGGTGGTTCTCGAT
AAAAAAATACTAGTCTCCACAGCTGAATTGCCATTTCACACAATAAAACCCTCTGACCAG
CTTCTAAACCAAACTTAAAAGTAAAACGATAAAAAT----
>MY5280_Hexurella_ArroyoSalado
AGATTGTTGCATAAATTAATAATATACATCTTCAAAAAACTGCATAAGTCATAAAAAGAA
AGATCATGGCAAGTATTCTTGACAATGTTGCTGATTTAACATCACAATTGTATATCACAA
AATAGGCATCAGCCATTAAGTATACAGGCATATGTAAACAAATTTACATTGATACTTATG
GGTCTAAAGTACTCTTATCTTTGTTTGGAACAACATTTTGGTTCGTCTGGTCATTTTCAT
GCTCAACAAAGTCATCAAATAAACTTGGCCAAGCTTCACTGTCATCGTAAGTGCTGAGGT
CCTCACCGACCGACTCTGAAAAATTCAAAAACATGTTCCATGTATCTCTAGATATACTGT
GGATACTTGGGTGCTTTTCCAAGAAAGAAATCCACCTGTGCAAAATAGGTGGTTCTCGGT
AAAAAAATACTAGTCTCCAGAGCTGAATTGCCATTTCACACAATAAAACCCTCTGACCAG
CTTCTAAACCAAATTTAAAAGTAAAACGATAAAAATCTTT
>MY5282_Hexurella_ArroyoSalado
AGATTGTTGCATAAATTAATAATATACATCTTCAAAAAACTGCATAAGTCATAAAAAGAA
AGATCATGGCAAGTATTCTTGACAATGTTGCTGATTTAACATCACAATTGTATATCACAA
AATAGGCATCAGCCATTAAGTATACAGGCATATGTAAACAAATTTACATTGATACTTATG
GGTCTAAAGTACTCTTATCTTTGTTTGGAACAACATTTTGGTTCGTCTGGTCATTTTCAT
GCTCAACAAAGTCATCAAATAAACTTGGCCAAGCTTCACTGTCATCGTAAGTGCTGAGGT
CCTCACCGACCGACTCTGAAAAATTCAAAAACATGTTCCATGTATCTCTAGATATACTGT
GGATACTTGGGTGCTTTTCCAAGAAAGAAATCCACCTGTGCAAAATAGGTGGTTCTCGGT
AAAAAAATACTAGTCTCCAGAGCTGAATTGCCATTTCACACAATAAAACCCTCTGACCAG
CTTCTAAACCAAATTTAAAAGTAAAACGATAAAAATCTTT
>MY5286_Hrupicola_SweetwaterSpr_OrdMtn
AGATTGTTGCATAAATTAATAATATACATCTTCAAAAATCTGCATAAGTCAAAAAAAGAA
AGATCATGGCAAGTGTTCTTGACAATGTTGTGGATTTAACATCACAATTGTATATCACAA
AATAGGCATCAGCCATTAAGTATACAGGCATATGTAAACAAATTTACATTGATACTTATG
GGTCTAAAGTACTCTTATCTTTGTTTGGAACAATATTTTGGTTCGTCTGGTCATTTTCAT
GCTCAACGAAGTCATCAAATAAACTTGGCCAAGCTTCACTGTCATCGTAAGTGCTGAGGT
CTTCACCGACCGACTCTGAAAAATTCAAAAACATGTTCCATGTATCTCTAGATATACTGT
GGATACTTGGGTGCTTTTCCAAGAAAGAAATCCACCTGTGCAAAATAGGTGGTTCTCGAT
AAAAAAATACTAGTCTCCAGAGCTGAATTGCCATTTCACACAATAAAACTCTCTGACCAG
CTTCTAAACCAAACTTAAAAGTAAAACGATAAAAATCTT-
>MY5287_Hrupicola_SweetwaterSpr_OrdMtn
---------------------------------------------------------GAA
AGATCATGG------TTCTTGACAATGTTGTGGATTTAACATCACAATTGTATATCACAA
AATAGGCATCAGCCATTAAGTATACAGGCATATGTAAACAAATTTACATTGATACTTATG
GGTCTAAAGTACTCTTATCTTTGTTTGGAACAATATTTTGGTTCGTCTGGTCATTTTCAT
GCTCAACGAAGTCATCAAATAAACTTGGCCAAGCTTCACTGTCATCGTAAGTGCTGAGGT
CTTCACCGACCGACTCTGAAAAATTCAAAAACATGTTCCATGTATCTCTAGATATACTGT
GGATACTTGGGTGCTTTTCCAAGAAAGAAATCCACCTGTGCAAAATAGGTGGTTCTCGAT
AAAAAAATACTAGTCTCCAGAGCTGAATTGCCATTTCACACAATAAAA------------
----------------------------------------
>MY5288_Hrupicola_Deadman_Hills
AGATTGTTGCATAAATTAATAATATACATCTTCAAAAATCTGCATAAGTCAAAAAAAGAA
AGATCATGGCAAGTGTTCTTGACAATGTTGCTGATTTAACATCACAATTGTATATCACAA
AATAGGCATCAGCCATTAAGTATACAGGCATATGTAAACAAATTTACATTGATACTTATG
GGTCTAAAGTACTCTTATCTTTGTTTGGAACAATATTTTGGTTCGTCTGGTCATTTTCAT
GCTCAACAAAATCATCAAATAAACTTGGCCAAGCTTCACTGTCATCGTAAGTGCTGAGGT
CTTCACCGACTGACTCTGAAAAATTCAAAAACATGTTCCATGTATCTCTAGATATACTGT
GGATACTTGGGTGCTTTTCCAAGAAAGAAATCCACCTGTGCAAAATAGGTGGTTCTCGAT
AAAAAAATACTAGTCTCCAGAGCTGAATTGCCATTTCACACAATAAAACCCTCTGACCAG
CTTCTAAACCAAACTTAAAAGTAAAACGATAAAAATCTTT
>MY5289_Hrupicola_Deadman_Hills
AGATTGTTGCATAAATTAATAATATACATCTTCAAAAATCTGCATAAGTCAAAAAAAGAA
AGATCATGGCAAGTGTTCTTGACAATGTTGCTGATTTAACATCACAATTGTATATCACAA
AATAGGCATCAGCCATTAAGTATACAGGCATATGTAAACAAATTTACATTGATACTTATG
GGTCTAAAGTACTCTTATCTTTGTTTGGAACAATATTTTGGTTCGTCTGGTCATTTTCAT
GCTCAACAAAATCATCAAATAAACTTGGCCAAGCTTCACTGTCATCGTAAGTGCTGAGGT
CTTCACCGACTGACTCTGAAAAATTCAAAAACATGTTCCATGTATCTCTAGATATACTGT
GGATACTTGGGTGCTTTTCCAAGAAAGAAATCCACCTGTGCAAAATAGGTGGTTCTCGAT
AAAAAAATACTAGTCTCCAGAGCTGAATTGCCATTTCACACAATAAAACCCTCTGACCAG
CTTCTAAACCAAACTTAAAAGTAAAACGATAAAAATCTTT
>MY5309_Hapachea_JohnnyLyon_Hills
------------------------------------------------------------
-GATCATGGCAAGTGTTCTTGACAATGTTGCTGATTTAACATCACATTTGTATATCACAA
AATAGGCATCAGCCATTAAGTATACAGGCATATGTAAACAAATTTACATTGATACTTATG
GATCTAAAGTACCCTTATCTTTGTTTGGAACGATATTTTGGTTCGTCTGGTCATTTTCAT
GCTCAACAAAGTCGTCAAATAAACTTGGCCAAGCTTCACTGTCATCGTAAGTGCTGAGGT
CTTCACCTACCGACTCTGAAAAATTCAAAAACATGTTCCATGTATCTCTAGATATACTGT
GGATACTTGGGTGCTTTTCCAAGAAAGAAATCCACCTGTGCAAAATAGGTGGTTCTCGAT
AAAAAAATACTAGTCTCCAGAGCTGAATTGCCATTTCGCACAATAAAACCCTCTGAC---
----------------------------------------
>MY5310_Hexurella_AntelopeCyn_CerbatMtns
AGATTGTTGCATAAATTAATAATATGTATCTTCAAAAATCTGCATAAGTAAAAAAAAGAA
AGATCATGGCAAGTGTTCTTGACAATGTTGCTGATTTAACATCACAATTGTATATCACAA
AATAGGCATCAGCCATTAAGTATACAGGCATATGTAAACAAATTTACATTGATACTTATG
GATCTAAAGTACTCTTATCTTTGTTTGGAACAATATTTTGGTTTGTCTGGTCATTTTCAT
GCTCAACAAAGTCGTCAAATAAACTTGGCCAAGCTTCACTGTCATCGTAAGTGCTGAGGT
CTTCACCAACCGACTCTGAAAAATTCAAAAACATGTTCCATGTATCTCTCGATATACTGT
GGATACTTGGGTGCTTTTCCAAGAAAGAAATCCACCTGTGCAAAATAGGTGGTTCTCGAT
AAAAAAATACTAGTCTCCAGAGCTGAATTGCCATTTCACACAATAAAACCCTCTGACCAG
CTTCTAAACCAAACTTAAAAGTAAAACGATAAAAATCTTT
>MY5311_Hexurella_AntelopeCyn_CerbatMtns
AGATTGTTGCATAAATTAATAATATGTATCTTCAAAAATCTGCATAAGTAAAAAAAAGAA
AGATCATGGCAAGTGTTCTTGACAATGTTGCTGATTTAACATCACAATTGTATATCACAA
AATAGGCATCAGCCATTAAGTATACAGGCATATGTAAACAAATTTACATTGATACTTATG
GATCTAAAGTACTCTTATCTTTGTTTGGAACAATATTTTGGTTTGTCTGGTCATTTTCAT
GCTCAACAAAGTCGTCAAATAAACTTGGCCAAGCTTCACTGTCATCGTAAGTGCTGAGGT
CTTCACCAACCGACTCTGAAAAATTCAAAAACATGTTCCATGTATCTCTCGATATACTGT
GGATACTTGGGTGCTTTTCCAAGAAAGAAATCCACCTGTGCAAAATAGGTGGTTCTCGAT
AAAAAAATACTAGTCTCCAGAGCTGAATTGCCATTTCACACAATAAAACCCTCTGACCAG
CTTCTAAACCAAACTTAAAAGTAAAACGATAAAAAT----
>MY5312_Hexurella_FoxCyn_MusicMtns
AGATTGTTGCATAAATTAATAATATGTATCTTCAAAAATCTGCATAAGTAAAAAAAAGAA
AGATCATGGCAAGTGTTCTTGACAATGTTGCTGATTTAACATCACAATTGTATATCACAA
AATAGGCATCAGCCATTAAGTATACAGGCATATGTAAACAAATTTACATTGATACTTATG
GATCTAAAGTACTCTTATCTTTGTTTGGAACAATATTTTGGTTTGTCTGGTCATTTTCAT
GCTCAACAAAGTCGTCAAATAAACTTGGCCAAGCTTCACTGTCATCGTAAGTGCTGAGGT
CTTCACCAACCGACTCTGAAAAATTCAAAAACATGTTCCATGTATCTCTCGATATACTGT
GGATACTTGGGTGCTTTTCCAAGAAAGAAATCCACCTGTGCAAAATAGGTGGTTCTCGAT
AAAAAAATACTAGTCTCCAGAGCTGAATTGCCATTTCACACAATAAAACCCTCTGACCAG
CTTCTAAACCAAACTTAAAAGTAAAACGATAAAA------
>MY5313_Hexurella_FoxCyn_MusicMtns
AGATTGTTGCATAAATTAATAATATGTATCTTCAAAAATCTGCATAAGTAAAAAAAAGAA
AGATCATGGCAAGTGTTCTTGACAATGTTGCTGATTTAACATCACAATTGTATATCACAA
AATAGGCATCAGCCATTAAGTATACAGGCATATGTAAACAAATTTACATTGATACTTATG
GATCTAAAGTACTCTTATCTTTGTTTGGAACAATATTTTGGTTTGTCTGGTCATTTTCAT
GCTCAACAAAGTCGTCAAATAAACTTGGCCAAGCTTCACTGTCATCGTAAGTGCTGAGGT
CTTCACCAACCGACTCTGAAAAATTCAAAAACATGTTCCATGTATCTCTCGATATACTGT
GGATACTTGGGTGCTTTTCCAAGAAAGAAATCCACCTGTGCAAAATAGGTGGTTCTCGAT
AAAAAAATACTAGTCTCCAGAGCTGAATTGCCATTTCACACAATAAAACCCTCTGACCAG
CTTCTAAACCAAACTTAAAAGTAAAACGATAAAAATCTTT
>MY5314_Hexurella_Grasshopper_BrushyMtn
--------------------------------CCAAAATCTGCAAA----AAAAAAAGAA
AGATCATGGCAAGTGTTCTTGACAATGTTGCTGATTTAACATCACAATTGTATATCACAA
AATAGGCATCAGCCATTAAGTATACAGGCATATGTAAACAAATTTACATTGATACTTATG
GATCTAAAGTACTCTTATCTTTGTTTGGAACAATATTTTGGTTTGTCTGGTCATTTTCAT
GCTCAACAAAGTCGTCAAATAAACTTGGCCAAGCTTCACTGTCATCGTAAGTGCTGAGGT
CTTCACCAACCGACTCTGAAAAATTCAAAAACATGTTCCATGTATCTCTCGATATACTGT
GGATACTTGGGTGCTTTTCCAAGAAAGAAATCCACCTGTGCAAAATAGGTGGTTCTCGAT
AAAAAAATACTAGTCTCCAGAGCTGAATTGCCATTTCGCACAATAAAACCCTCTGACCAG
CTTCTAAA--------------------------------
>MY5315_Hexurella_WagonerRd_BradshawMtns
AGATTGTTGCATAAATTAATAATATGTATCTTCAAAAATCTGCATAAGTAAAAAAAAGAA
AGATCATGGCAAGTGTTCTTGACAATGTTGCTGATTTAACATCACAATTGTATATCACAA
AATAGGCATCAGCCATTAAGTATACAGGCATATGTAAACAAATTTACATTGATACTTATG
GATCTAAAGTACTCTTATCTTTGTTTGGAACAATATTTTGGTTTGTCTGGTCATTTTCAT
GCTCAACAAAGTCGTCAAATAAACTTGGCCAAGCTTCACTGTCATCATAAGTGCTGAGGT
CTTCACCAACCGACTCTGAAAAATTCAAAAACATGTTCCATGTATCTCTCGATATACTGT
GGATACTTGGGTGCTTTTCCAAGAAAGAAATCCACCTGTGCAAAATAGGTGGTTCTCGAT
AAAAAAATACTAGTCTCCAGAGCTGAATTGCCATTTCGCACAATAAAACCCTCTGACCAG
CTTCTAAACCAAACTTAAAAGTAAAACGATAAAAATCTTT
>MY5316_Hexurella_WagonerRd_BradshawMtns
AGATTGTTGCATAAATTAATAATATGTATCTTCAAAAATCTGCATAAGTAAAAAAAAGAA
AGATCATGGCAAGTGTTCTTGACAATGTTGCTGATTTAACATCACAATTGTATATCACAA
AATAGGCATCAGCCATTAAGTATACAGGCATATGTAAACAAATTTACATTGATACTTATG
GATCTAAAGTACTCTTATCTTTGTTTGGAACAATATTTTGGTTTGTCTGGTCATTTTCAT
GCTCAACAAAGTCGTCAAATAAACTTGGCCAAGCTTCACTGTCATCGTAAGTGCTGAGGT
CTTCACCAACCGACTCTGAAAAATTCAAAAACATGTTCCATGTATCTCTCGATATACTGT
GGATACTTGGGTGCTTTTCCAAGAAAGAAATCCACCTGTGCAAAATAGGTGGTTCTCGAT
AAAAAAATACTAGTCTCCAGAGCTGAATTGCCATTTCGCACAATAAAACCCTCTGACCAG
CTTCTAAACCAAACTTAAAAGTAAAACGATAAAAATCTTT
