# Supplementary material for: ﻿Species delimitation, biogeography, and natural history of dwarf funnel web spiders (Mygalomorphae, Hexurellidae, Hexurella) from the United States / Mexico borderlands
Source: Zookeys. 2023 Jun 14;1167:109–57. doi: 10.3897/zookeys.1167.103463 (PMC10285686; doi:10.3897/zookeys.1167.103463)
Supplement: Supplementary material 3 — Input matrices, analysis log files, and output tree files for nuclear and mitochondrial analyses [file zookeys-1167-109_article-103463__-s003.zip › uce-2001281.fasta]

>MY0059_Hapachea_SantaRitaMtns_MaderaCyn
GACGCAAGCGCAGAGTCTTCGGGTCCGCGGGATCCCTCCGCCGTCGACCTCAGCAAAGAG
AGAGAGAGACTCGTGTGAAACCGTTCATGGCGCTCGGACGTCCGACAATCTCCCACCACG
GCTCACCATCGTCCGCCATGTCATCCTTCGACGGTCCCCGTGCAGGCGGTCGGCCCCTGG
GTTCCAAAGACTGGGACACCGGGGCCGTCCAGCTGCCCACAACCCTCCGTAGTGGGACTG
CCTGAGTTGTTGTTCCGTAGTCGGAAATGAATAGCGCCGCAGTGATAGGCCGGCAACTGC
GGCAACATCAGACAACAGGCCGAACGTCAGGACCTCTAGTGCCCCCTTCTCCGCACAGGG
GCCGGCCGAGAACGCCGTCCCACCAACCGACCCAGCAGCAGACCCATTCTGTCCAGCAAG
GCTCCGGCCAACAAGGAAAATCATCCAAGACGGAGAAGAAAAAGGAAGAAGCGAAGATGA
CGAGCTGCATCTCCTTCCGATGCATTTGGCTGTGCTTCAAGGCGCTGAGCGGAGGGATCC
TCATGATCGCCTTCGGTCTGGGGATGACAGTCTTCGGATTCTACGCCGACACTTTCGCCG
TCCAAGAAGTCCAGGAAGGGAACA
>MY0139_Hexurella_SanDiego_Guatay
GACGCAAGCGCAGAATCTTCGGGTCCGTGGGATCCCTCCGCCGTCGACCTTAGCAAAGAG
AGAGAGAGACTCGTGTGAAACCGTTCATGGCGCTCGGACGTCCGACAATCTCCCACCACG
GCTCACCATCGTCCGCCATGTCATCCTTCGACGGTCCCCGTGCAGGCGGTCGGCCCCTGG
GTTCCAAAGACTGGGACACCGGGGCCGTCCAGCTGCCCACAACCCTCCGTAGTGGGACTG
CCTGAGTTGTTGTTCCGTAGTCGGAAATGAATAGCGCCGCAGTGATAGGCCGGCAACTGC
GGCAACATCAGACAACAGGCCGAACGTCAGGACCTCTAGTGCCCCCTTCTCCGCACAGGG
GCCGGCCGAGAACGCCGTCCCACCAACCGACCCAGCAGCAGACCCATTCTGTCCAGCAAG
GCTCCGGCCAACAAGGAAAATCATCCAAGACGGAGAAGAAAAAAGAAAAAGCGAAGATGA
CGAGCTGCATCTCCTTCCGATGCATTTGGCTGTGCTTCAAGGCGCTGAGCGGAGGGATCC
TCATGATCGCCTTCGGTCTGGGGATGACAGTCTTCGGATTCTACGCCGACACTTTCGCCG
TCCAAGAAGTCCAGGAAGGGAACA
>MY5053_Hexurella_ChiricahuaMtns_PriceCyn
GACGCAAGCGCAGAGTCTTCGGGTCCGCGGGATCCCTCCGCCGTCGACCTCAGCAAAGAG
AGAGCGAGACTCGTGTGAAACCGTTCATGGCGCTCGGACGTCCGACAATCTCCCACCACG
GCTCACCTTCGTCCGCCATGTCATCCTTCGACGGTCCCCGTGCAGGCGGTCGGCCCCTGG
GTTCCAAAGACTGGGACACCGGGGCCGTCCAGCTGCCCACAACCCTCCGTAGTGGGACTG
CCTGAGTTGTTGTTCCGTAGTCGGAAATGAATAGCGCCGCAGTGATAGGCCGGCAACTGC
GGCAACATCAGACAACAGGCCGAACGTCAGGACCTCTAGTGCCCCCTTCTCCGCACAGGG
GCCGGCCGAGAACGCCGTCCCACCAACCGACCCAGCAGCAGACCCATTCTGTCCAGCAAG
GCTCCGGCCAACAAGGAAAATCATCCAAGACGGAGAAGAAAAAGGAAGAAGCGAAGATGA
CGAGCTGCATCTCCTTCCGATGCATTTGGCTGTGCTTCAAGGCGCTGAGCGGAGGGATCC
TCATGATCGCCTTCGGTCTGGGGATGACAGTCTTCGGATTCTACGCCGACACTTTCGCCG
TCCAAGAAGTCCAGGAAGGGAACA
>MY5057_Hexurella_ChiricahuaMtns_PriceCyn
GACGCAAGCGCAGAGTCTTCGGGTCCGCGGGATCCCTCCGCCGTCGACCTCAGCAAAGAG
AGAGCGAGACTCGTGTGAAACCGTTCATGGCGCTCGGACGTCCGACAATCTCCCACCACG
GCTCACCTTCGTCCGCCATGTCATCCTTCGACGGTCCCCGTGCAGGCGGTCGGCCCCTGG
GTTCCAAAGACTGGGACACCGGGGCCGTCCAGCTGCCCACAACCCTCCGTAGTGGGACTG
CCTGAGTTGTTGTTCCGTAGTCGGAAATGAATAGCGCCGCAGTGATAGGCCGGCAACTGC
GGCAACATCAGACAACAGGCCGAACGTCAGGACCTCTAGTGCCCCCTTCTCCGCACAGGG
GCCGGCCGAGAACGCCGTCCCACCAACCGACCCAGCAGCAGACCCATTCTGTCCAGCAAG
GCTCCGGCCAACAAGGAAAATCATCCAAGACGGAGAAGAAAAAGGAAGAAGCGAAGATGA
CGAGCTGCATCTCCTTCCGATGCATTTGGCTGTGCTTCAAGGCGCTGAGCGGAGGGATCC
TCATGATCGCCTTCGG--------------------------------------------
------------------------
>MY5064_Hexurella_MuleMtns_Escabrosa
GACGCAAGCGCAGAATCTTCGGGTCCGCGGGATCCCTCCGCCGTCGACCTCAGCAAAGAG
AGAGAGAGACTCGTGTGAAACCGTTCATGGCGCTCGGACGTCCGACAATCTCCCACCACG
GCTCACCTTCGTCCGCCATGTCATCCTTCGACGGTCCCCGTGCAGGCGGTCGGCCCCTGG
GTTCCAAAGACTGGGACACCGGGGCCGTCCAGCTGCCCACAACCCTCCGTAGTGGGACTG
CCTGAGTTGTTGTTCCGTAGTCGGAAATGAATAGCGCCGCAGTGATAGGCCGGCAACTGC
GGCAACATCAGACAACAGGCCGAACGTCAGGACCTCTAGTGCCCCCTTCTCCGCACAGGG
GCCGGCCGAGAACGCCGTCCCACCAACCGACCCAGCAGCAGACCCATTCTGTCCAGCAAG
GCTCCGGCCAACAAGGAAAATCATCCAAGACGGAGAAGAAAAAGGAAGAAGCGAAGATGA
CGAGCTGCATCTCCTTCCGATGCATTTGGCTGTGCTTCAAGGCGCTGAGCGGAGGGATCC
TCATGATCGCCTTCGGTCTGGGGATGACAGTCTTCGGATTCTACGCCGACACTTTCGCCG
TCCACGAAGTCCAGGAAGGGAACA
>MY5066_Hexurella_MuleMtns_Escabrosa
GACGCAAGCGCAGAATCTTCGGGTCCGCGGGATCCCTCCGCCGTCGACCTCAGCAAAGAG
AGAGAGAGACTCGTGTGAAACCGTTCATGGCGCTCGGACGTCCGACAATCTCCCACCACG
GCACACCTTCGTCCGCCATGTCATCCTTCGACGGTCCCCGTGCAGGCGGTCGGCCCCTGG
GTTCCAAAGACTGGGACACCGGGGCCGTCCAGCTGCCCACAACCCTCCGTAGTGGGACTG
CCTGAGTTGTTGTTCCGTAGTCGGAAATGAATAGCGCCGCAGTGATAGGCCGGCAACTGC
GGCAACATCAGACAACAGGCCGAACGTCAGGACCTCTAGTGCCCCCTTCTCCGCACAGGG
GCCGGCCGAGAACGCCGTCCCACCAACCGACCCAGCAGCAGACCCATTCTGTCCAGCAAG
GCTCCGGCCAACAAGGAAAATCATCCAAGACGGAGAAGAAAAAGGAAGAAGCGAAGATGA
CGAGCTGCATCTCCTTCCGATGCATTTGGCTGTGCTTCAAGGCGCTGAGCGGAGGGATCC
TCATGATCGCCTTCGGTCTGGGGATGACAGTCTTCGGATTCTACGCCGACACTTTCGCCG
TCCACGAAGTCCAGGAAGGGAACA
>MY5071_Hexurella_SantaRitaMtns_AlisoSprings
GACGCAAGCGCAGAGTCTTCGGGTCCGCGGGATCCCTCCGCCGTCGACCTCAGGAAAGAG
AGAGAGAGACTCGTGTGAAACCGTTCATGGCGCTCGGACGTCCGACAATCTCCCACCACG
GCTCACCATCGTCCGCCATGTCATCCTTCGACGGTCCCCGTGCAGGCGGTCGGCCCCTGG
GTTCCAAAGACTGGGACACCGGGGCCGTCCAGCTGCCCACAACCCTCCGTAGTGGGACTG
CCTGAGTTGTTGTTCCGTAGTCGGAAATGAATAGCGCCGCAGTGATAGGCCGGCAACTGC
GGCAACATCAGACAACAGGCCGAACGTCAGGACCTCTAGTGCCCCCTTCTCCGCACAGGG
GCCGGCCGAGAACGCCGTCCCACCAACCGACCCAGCAGCAGACCCATTCTGTCCAGCAAG
GCTCCGGCCAACAAGGAAAATCATCCAAGACGGAGAAGAAAAAGGAAGAAGCGAAGATGA
CGAGCTGCATCTCCTTCCGATGCATTTGGCTGTGCTTCAAGGCGCTGAGCGGAGGGATCC
TCATGATCGCCTTCGGTCTGGGGATGACAGTCTTCGGATTCTACGCCGACACTTTCGCCG
TCCAAGAAGTCCAGGAAGGGAACA
>MY5075_Hexurella_ChiricahuaMtns_CaveCrkCyn
GACGCAAGCGCAGAGTCTTCGGGTCCGTGGGATCCCTCCGCCGTCGACCTCAGCAAAGAG
AGAGCGAGACTCGTGTGAAACCGTTCATGGCGCTCGGACGTCCGACAATCTCCCACCACG
GCTCACCTTCGTCCGCCATGTCATCCTTCGACGGTCCCCGTGCAGGCGGTCGGCCCCTGG
GTTCCAAAGACTGGGACACCGGGGCCGTCCAGCTGCCCACAACCCTCCGTAGTGGGACTG
CCTGAGTTGTTGTTCCGTAGTCGGAAATGAATAGCGCCGCAGTGATAGGCCGGCAACTGC
GGCAACATCAGACAACAGGCCGAACGTCAGGACCTCTAGTGCCCCCTTCTCCGCACAGGG
GCCGGCCGAGAACGCCGTCCCACCAACCGACCCAGCAGCAGACCCATTCTGTCCAGCAAG
GCTCCGGCCAACAAGGAAAATCATCCAAGACGGAGAAGAAAAAGGAAGAAGCGAAGATGA
CGAGCTGCATCTCCTTCCGATGCATTTGGCTGTGCTTCAAGGCGCTGAGCGGAGGGATCC
TCATGATCGCTTTCGGTCTGGGGATGACAGTCTTCGGATTCTACGCCGACACTTTCGCCG
TCCAAGAAGTCCAGGAAGGGAACA
>MY5126_Hexurella_SantaCatalinaMtns_NuggetCyn
GACGCAAGCGCAGAGTCTTCGGGTCCGTGGGATCCCTCCGCCGTCGACCTCAGCAAAGAG
AGAGAGAGACTCGTGTGAAACCGTTCATGGCGCTCGGACGTCCGACAATCTCCCACCACG
GCTCACCATCGTCCGCCATGTCATCCTTCGACGGTCCCCGTGCAGGCGGTCGGCCCCTGG
GTTCCAAAGACTGGGACACCGGGGCCGTCCAGCTGCCCACAACCCTCCGTAGTGGGACTG
CCTGAGTTGTTGTTCCGTAGTCGGAAATGAATAGCGCCGCAGTGATAGGCCGGCAACTGC
GGCAACATCAGACAACAGGCCGAACGTCAGGACCTCTAGTGCCCCCTTCTCCGCACAGGG
GCCGGCCGAGAACGCCGTCCCACCAACCGACCCAGCAGCAGACCCATTCTGTCCAGCAAG
GCTCCGGCCAACAAGGAAAATCATCCAAGACGGAGAAGAAAAAGGAAGAAGCGAAGATGA
CGAGCTGCATCTCCTTCCGATGCATTTGGCTGTGCTTCAAGGCGCTGAGCGGAGGGATCC
TCATGATCGCCTTCGGTCTGGGGATGACAGTCTTCGGATTCTACGCCGACACTTTCGCCG
TCCAAGAAGTCCAGGAAGGGAACA
>MY5128_Hexurella_WhetstoneMtns_FrenchJoeCyn
------------------------------------------------------------
------------------------------------------------------------
-----CCTTCGTCCGCCATGTCATCCTTCGACGGTCCCCGTGCAGGCGGTCGGCCCCTGG
GTTCCAAAGACTGGGACACCGGGGCCGTCCAGCTGCCCACAACCCTCCGTAGTGGGACTG
CCTGAGTTGTTGTTCCGTAGTCGGAAATGAATAGCGCCGCAGTGATAGGCCGGCAACTGC
GGCAACATCAGACAACAGGCCGAACGTCAGGACCTCTAGTGCCCCCTTCTCCGCACAGGG
GCCGGCCGAGAACGCCGTCCCACCAACCGACCCAGCAGCAGACCCATTCTGTCCAGCAAG
GCTCCGGCCAACAAGGAAAATCATCCAAGACGGAGAAGAAAAAGGAAGAAGCGAAGATGA
CGAGC-------------------------------------------------------
------------------------------------------------------------
------------------------
>MY5131_Hexurella_PedregosaMtns_PruneCyn
GACGCAAGCGCAGAATCCTCGGGTCCGCGGGATCCCTCCGCCGTCGACCTCAGCAAAGAG
AGAGCGAGACTCGTGTGAATCCGTTCATGGCGCTCGGACGTCCGACAATCTCCCACCACG
GCTCACCTTCGTCCGCCATGTCATCCTTCGACGGTCCCCGTGCAGGCGGTCGGCCCCTGG
GTTCCAAAGACTGGGACACCGGGGCCGTCCAGCTGCCCACAACCCTCCGTAGTGGGACTG
CCTGAGTTGTTGTTCCGTAGTCGGAAATGAATAGCGCCGCAGTGATAGGCCGGCAACTGC
GGCAACATCAGACAACAGGCCGAACGTCAGGACCTCTAGTGCCCCCTTCTCCGCACAGGG
GCCGGCCGAGAACGCCGTCCCACCAACCGACCCAGCAGCAGACCCATTCTGTCCAGCAAG
GCTCCGGCCAACAAGGAAAATCATCCAAGACGGAGAAGAAAAAGGAAGAAGCGAAGATGA
CGAGCTGCATCTCCTTCCGATGCATTTGGCTGTGCTTCAAGGCGCTGAGCGGAGGGATCC
TCATGATCGCCTTCGGTCTGGGGATGACAGTCTTCGGATTCTACGCCGACACTTTCGCCG
TCCAAGAAGTCCAGGAAGGGAACA
>MY5132_Hexurella_PedregosaMtns_PruneCyn
GACGCAAGCGCAGAATCCTCGGGTCCGCGGGATCCCTCCGCCGTCGACCTCAGCAAAGAG
AGAGCGAGACTCGTGTGAATCCGTTCATGGCGCTCGGACGTCCGACAATCTCCCACCACG
GCTCACCTTCGTCCGCCATGTCATCCTTCGACGGTCCCCGTGCAGGCGGTCGGCCCCTGG
GTTCCAAAGACTGGGACACCGGGGCCGTCCAGCTGCCCACAACCCTCCGTAGTGGGACTG
CCTGAGTTGTTGTTCCGTAGTCGGAAATGAATAGCGCCGCAGTGATAGGCCGGCAACTGC
GGCAACATCAGACAACAGGCCGAACGTCAGGACCTCTAGTGCCCCCTTCTCCGCACAGGG
GCCGGCCGAGAACGCCGTCCCACCAACCGACCCAGCAGCAGACCCATTCTGTCCAGCAAG
GCTCCGGCCAACAAGGAAAATCATCCAAGACGGAGAAGAAAAAGGAAGAAGCGAAGATGA
CGAGCTGCATCTCCTTCCGATGCATTTGGCTGTGCTTCAAGGCGCTGAGCGGAGGGATCC
TCATGATCGCCTTCGGTCTGGGGATGACAGTCTTCGGATTCTACGCCGACACTTTCGCCG
TCCAAGAAGTCCAGGAAGGGAACA
>MY5136_Hexurella_MiddlemarchCyn
GACGCAAGCGCAGAATCTTCGGGTCCGCGGGATCCCTCCGCCGTCGACCTCAGCAAAGAG
AGAGAGAGACTCGTGTGAAACCGTTCATGGCGCTCGGACGTCCGACAATCTCCCACCACG
GCTCACCTTCGTCCGCCATGTCATCCTTCGACGGTCCCCGTGCAGGCGGTCGGCCCCTGG
GTTCCAAAGACTGGGACACCGGGGCCGTCCAGCTGCCCACAACCCTCCGTAGTGGGACTG
CCTGAGTTGTTGTTCCGTAGTCGGAAATGAATAGCGCCGCAGTGATAGGCCGGCAACTGC
GGCAACATCAGACAACAGGCCGAACGTCAGGACCTCTAGTGCCCCCTTCTCCGCACAGGG
GCCGGCCGAGAACGCCGTCCCACCAACCGACCCAGCAGCAGACCCATTCTGTCCAGCAAG
GCTCCGGCCAACAAGGAAAATCATCCAAGACGGAGAAGAAAAAGGAAGAAGCGAAGATGA
CGAGCTGCATCTCCTTCCGATGCATTTGGCTGTGCTTCAAGGCGCTGAGCGGAGGGATCC
TCATGATCGCCTTCGGTCTGGGGATGACAGTCTTCGGATTCTACGCCGACACTTTCGCCG
TCCAAGAAGTCCAGGAAGGGAACA
>MY5147_Hexurella_DragoonMtns_NF_345A
GACGCAAGCGCAGAATCTTCGGGTCCGCGGGATCCCTCCGCCGTCGACCTCAGCAAAGAG
AGAGAGAGACTCGTGTGAAACCGTTCATGGCGCTCGGACGTCCGACAATCTCCCACCACG
GCTCACCTTCGTCCGCCATGTCATCCTTCGACGGTCCCCGTGCAGGCGGTCGGCCCCTGG
GTTCCAAAGACTGGGACACCGGGGCCGTCCAGCTGCCCACAACCCTCCGTAGTGGGACTG
CCTGAGTTGTTGTTCCGTAGTCGGAAATGAATAGCGCCGCAGTGATAGGCCGGCAACTGC
GGCAACATCAGACAACAGGCCGAACGTCAGGACCTCTAGTGCCCCCTTCTCCGCACAGGG
GCCGGCCGAGAACGCCGTCCCACCAACCGACCCAGCAGCAGACCCATTCTGTCCAGCAAG
GCTCCGGCCAACAAGGAAAATCATCCAAGACGGAGAAGAAAAAGGAAGAAGCGAAGATGA
CGAGCTGCATCTCCTTCCGATGCATTTGGCTGTGCTTCAAGGCGCTGAGCGGAGGGATCC
TCATGATCGCCTTCGGTCTGGGGATGACAGTCTTCGGATTCTACGCCGACACTTTCGCCG
TCCAAGAAGTCCAGGAAGGGAACA
>MY5152_Hexurella_WhetstoneMtns_ApacheCyn
GACGCAAGCGCAGAGTCTTCGGGTCCGTGGGATCCCTCCGCCGTCGACCTCAGCAAAGAG
AGAGAGAGACTCGTGTGAAACCGTTCATGGCGCTCGGACGTCCGACAATCTCCCACCACG
GCTCACCTTCGTCCGCCATGTCATCCTTCGACGGTCCCCGTGCAGGCGGTCGGCCCCTGG
GTTCCAAAGACTGGGACACCGGGGCCGTCCAGCTGCCCACAACCCTCCGTAGTGGGACTG
CCTGAGTTGTTGTTCCGTAGTCGGAAATGAATAGCGCCGCAGTGATAGGCCGGCAACTGC
GGCAACATCAGACAACAGGCCGAACGTCAGGACCTCTAGTGCCCCCTTCTCCGCACAGGG
GCCGGCCGAGAACGCCGTCCCACCAACCGACCCAGCAGCAGACCCATTCTGTCCAGCAAG
GCTCCGGCCAACAAGGAAAATCATCCAAGACGGAGAAGAAAAAGGAAGAAGCGAAGATGA
CGAGCTGCATCTCCTTCCGATGCATTTGGCTGTGCTTCAAGGCGCTGAGCGGAGGGATCC
TCATGATCGCCTTCGGTCTGGGGATGACAGTCTTCGGATTCTACGCCGACACTTTCGCCG
TCCAAGAAGTCCAGGAAGGGAACA
>MY5154_Hexurella_SantaRitaMtns_AdobeCyn
GACGCAAGCGCAGAGTCTTCGGGTCCGCGGGATCCCTCCGCCGTCGACCTCAGCAAAGAG
AGAGAGAGACTCGTGTGAAACCGTTCATGGCGCTCGGACGTCCGACAATCTCCCACCACG
GCTCACCATCGTCCGCCATGTCATCCTTCGACGGTCCCCGTGCAGGCGGTCGGCCCCTGG
GTTCCAAAGACTGGGACACCGGGGCCGTCCAGCTGCCCACAACCCTCCGTAGTGGGACTG
CCTGAGTTGTTGTTCCGTAGTCGGAAATGAATAGCGCCGCAGTGATAGGCCGGCAACTGC
GGCAACATCAGACAACAGGCCGAACGTCAGGACCTCTAGTGCCCCCTTCTCCGCACAGGG
GCCGGCCGAGAACGCCGTCCCACCAACCGACCCAGCAGCAGACCCATTCTGTCCAGCAAG
GCTCCGGCCAACAAGGAAAATCATCCAAGACGGAGAAGAAAAAGGAAGAAGCGAAGATGA
CGAGCTGCATCTCCTTCCGATGCATTTGGCTGTGCTTCAAGGCGCTGAGCGGAGGGATCC
TCATGATCGCCTTCGGTCTGGGGATGACAGTCTTCGGATTCTACGCCGACACTTTCGCCG
TCCAAGAAGTCCAGGAAGGGAACA
>MY5157_Hexurella_SantaCatalinaMtns_Redington
GACGCAAGCGCAGAATCTCCGGGTCCGCGGGATCCCTCCGCCGTCGACCTCAGCAAAGAG
AGAGGGAGACTCGTGTGAAACCGTTCATGGCGCTCGGACGTCCGACAATCTCCCACCACG
GCTCACCATCGTCCGCCATGTCATCCTTCGACGGTCCCCGTGCAGGCGGTCGGCCCCTGG
GTTCCAAAGACTGGGACACCGGGGCCGTCCAGCTGCCCACAACCCTCCGTAGTGGGACTG
CCTGAGTTGTTGTTCCGTAGTCGGAAATGAATAGCGCCGCAGTGATAGGCCGGCAACTGC
GGCAACATCAGACAACAGGCCGAACGTCAGGACCTCTAGTGCCCCCTTCTCCGCACAGGG
GCCGGCCGAGAACGCCGTCCCACCAACCGACCCAGCAGCAGACCCATTCTGTCCAGCAAG
GCTCCGGCCAACAAGGAAAATCATCCAAGACGGAGAAGAAAAAGGAAGAAGCGAAGATGA
CGAGCTGCATCTCCTTCCGATGCATTTGGCTGTGCTTCAAGGCGCTGAGCGGAGGGATCC
TCATGATCGCCTTCGGTCTGGGGATGACAGTCTTCGGATTCTACGCCGACACTTTCGCCG
TCCAAGAAGTCCAGGAAGGGAACA
>MY5164_Hrupicola_Temecula
---------------------------------------------------AGCAAAGAG
AGAGAGAGACTCGTGTGAAACCGTTCATGGCGCTCGGACGTCCGACAATCTCCCACCACG
GCTCACCATCGTCCGCCATGTCATCCTTCGACGGTCCCCGTGCAGGCGGTCGGCCCCTGG
GTTCCAAAGACTGGGACACCGGGGCCGTCCAGCTGCCCACAACCCTCCGTAGTGGGACTG
CCTGAGTTGTTGTTCCGTAGTCGGAAATGAATAGCGCCGCAGTGATAGGCCGGCAACTGC
GGCAACATCAGACAACAGGCCGAACGTCAGGACCTCTAGTGCCCCCTTCTCCGCACAGGG
GCCGGCCGAGAACGCCGTCCCACCAACCGACCCAGCAGCAGACCCATTCTGTCCAGCAAG
GCTCCGGCCAACAAGGAAAATCATCCAAGACGGAGAAGAAAAAAGAAAAAGCGAAGATGA
CGAGCTGCATCTCCTTCCGATGCATTTGGCTGTGCTTCAAGGCGCTGAGCGGAGGGATCC
TCATGATCGCCTTCGGTCTGGGGATGACAGTCT----ATTCTACGCCGACACTTTCGCCG
TCCAAGAAGTCCAGGAAGGGAACA
>MY5165_Hrupicola_Temecula
---------------------------------------------------------GAG
AGAG---------------------CATGGCGCTCGGACGTC-------CCCCCACCACG
GCTCACCATCGTCCGCCATGTCATCCTTCGACGGTCCCCGTGCAGGCGGTCGGCCCCTGG
GTTCCAAAGACTGGGACACCGGGGCCGTCCAGCTGCCCACAACCCTCCGTAGTGGGACTG
CCTGAGTTGTTGTTCCGTAGTCGGAAATGAATAGCGCCGCAGTGATAGGCCGGCAACTGC
GGCAACATCAGACAACAGGCCGAACGTCAGGACCTCTAGTGCCCCCTTCTCCGCACAGGG
GCCGGCCGAGAACGCCGTCCCACCAACCGACCCAGCAGCAGACCCATTCTGTCCAGCAAG
GCTCCGGCCAACAAGGAAAATCATCCAAGACGGAGAAGAAAAAAGAAAAAGCGAAGATGA
CGAGCTGCATCTCCTTCCGATGCATTTGGCTGTGCTTCAAGGCGCTGAGCGGAGGGATCC
TCATGATCGCCTTCGGTCTGGGGATGACAGTCTTCGGATTCTACGCCGACACTTTCGCCG
-----------------GGGAACA
>MY5175_Hapachea_HarshawRd_PatagoniaMtns
GACGCAAGCGCAGAGTCTTCGGGTCCGTGGGATCCCTCCGCCGTCGACCTCAGCAAAGAG
AGAGAGAGACTCGTGTGAAACCGTTCATGGCGCTCGGACGTCCGACAATCTCCCACCACG
GCTCACCATCGTCCGCCATGTCATCCTTCGACGGTCCCCGTGCAGGCGGTCGGCCCCTGG
GTTCCAAAGACTGGGACACCGGGGCCGTCCAGCTGCCCACAACCCTCCGTAGTGGGACTG
CCTGAGTTGTTGTTCCGTAGTCGGAAATGAATAGCGCCGCAGTGATAGGCCGGCAACTGC
GGCAACATCAGACAACAGGCCGAACGTCAGGACCTCTAGTGCCCCCTTCTCCGCACAGGG
GCCGGCCGAGAACGCCGTCCCACCAACCGACCCAGCAGCAGACCCATTCTGTCCAGCAAG
GCTCCGGCCAACAAGGAAAATCATCCAAGACGGAGAAGAAAAAGGAAGAAGCGAAGATGA
CGAGCTGCATCTCCTTCCGATGCATTTGGCTGTGCTTCAAGGCGCTGAGCGGAGGGATCC
TCATGATCGCCTTCGGTCTGGGGATGACAGTCTTCGGATTCTACGCCGACACTTTCGCCG
TCCAAGAAGTCCAGGAAGGGAACA
>MY5180_Hapachea_MustrangPk_MustangMtns
GACGCAAGCGCAGAGTCTTCGGGTCCGCGGGATCCC-CCGCCGTCGACCTCAGCAAAGAG
AGAGAGAGACTCGTGTGAAACCGTTCATGGCGCTCGGACGTCCGACAATCTCCCACCACG
GCTCACCTTCGTCCGCCATGTCATCCTTCGACGGTCCCCGTGCAGGCGGTCGGCCCCTGG
GTTCCAAAGACTGGGACACCGGGGCCGTCCAGCTGCCCACAACCCTCCGTAGTGGGACTG
CCTGAGTTGTTGTTCCGTAGTCGGAAATGAATAGCGCCGCAGTGATAGGCCGGCAACTGC
GGCAACATCAGACAACAGGCCGAACGTCAGGACCTCTAGTGCCCCCTTCTCCGCACAGGG
GCCGGCCGAGAACGCCGTCCCACCAACCGACCCAGCAGCAGACCCATTCTGTCCAGCAAG
GCTCCGGCCAACAAGGAAAATCATCCAAGACGGAGAAGAAAAAGGAAGAAGCGAAGATGA
CGAGCTGCATCTCCTTCCGATGCATTTGGCTGTGCTTCAAGGCGCTGAGCGGAGGGATCC
TCATGATCGCCTTCGGTCTGGGGATGACAGTCTTCGGATTCTACGCCGACACTTTCGCCG
TCCAAGAAGTCCAGGAAGGGAACA
>MY5181_Hapachea_MustrangPk_MustangMtns
GACGCAAGCGCAGAGTCTTCGGGTCCGCGGGATCCCTCCGCCGTCGACCTCATCAAAGAG
AGAGAGAGACTCGTGTGAAACCGTTCATGGCGCTCGGACGTCCGACAATCTCCCACCACG
GCTCACCTTCGTCCGCCATGTCATCCTTCGACGGTCCCCGTGCAGGCGGTCGGCCCCTGG
GTTCCAAAGACTGGGACACCGGGGCCGTCCAGCTGCCCACAACCCTCCGTAGTGGGACTG
CCTGAGTTGTTGTTCCGTAGTCGGAAATGAATAGCGCCGCAGTGATAGGCCGGCAACTGC
GGCAACATCAGACAACAGGCCGAACGTCAGGACCTCTAGTGCCCCCTTCTCCGCACAGGG
GCCGGCCGAGAACGCCGTCCCACCAACCGACCCAGCAGCAGACCCATTCTGTCCAGCAAG
GCTCCGGCCAACAAGGAAAATCATCCAAGACGGAGAAGAAAAAGGAAGAAGCGAAGATGA
CGAGCTGCATCTCCTTCCGATGCATTTGGCTGTGCTTCAAGGCGCTGAGCGGAGGGATCC
TCATGATCGCCTTCGGTCTGGGGATGACAGTCTTCGGATTCTACGCCGACACTTTCGCCG
TCCAAGAAGTCCAGGAAGGGAACA
>MY5193_Hapachea_HarshawRd_PatagoniaMtns
GACGCAAGCGCAGAGTCTTCGGGTCCGTGGGATCCCTCCGCCGTCGACCTCAGCAAAGAG
AGAGAGAGACTCGTGTGAAACCGTTCATGGCGCTCGGACGTCCGACAATCTCCCACCACG
GCTCACCATCGTCCGCCATGTCATCCTTCGACGGTCCCCGTGCAGGCGGTCGGCCCCTGG
GTTCCAAAGACTGGGACACCGGGGCCGTCCAGCTGCCCACAACCCTCCGTAGTGGGACTG
CCTGAGTTGTTGTTCCGTAGTCGGAAATGAATAGCGCCGCAGTGATAGGCCGGCAACTGC
GGCAACATCAGACAACAGGCCGAACGTCAGGACCTCTAGTGCCCCCTTCTCCGCACAGGG
GCCGGCCGAGAACGCCGTCCCACCAACCGACCCAGCAGCAGACCCATTCTGTCCAGCAAG
GCTCCGGCCAACAAGGAAAATCATCCAAGACGGAGAAGAAAAAGGAAGAAGCGAAGATGA
CGAGCTGCATCTCCTTCCGATGCATTTGGCTGTGCTTCAAGGCGCTGAGCGGAGGGATCC
TCATGATCGCCTTCGGTCTGGGGATGACAGTCTTCGGATTCTACGCCGACACTTTCGCCG
TCCAAGAAGTCCAGGAAGGGAACA
>MY5194_Hapachea_Ordsummit_MtOrd
------------------------------------------------------------
-----GAGACTCGTGTGAAACCGTTCATGGCGCTCGGACGTCCGACAATCTCCCACCACG
GCTCACCATCGTCCGCCATGTCATCCTTCGACGGTCCCCGTGCAGGCGGTCGGCCCCTGG
GTTCCAAAGACTGGGACACCGGGGCCGTCCAGCTGCCCACAACCCTCCGTAGTGGGACTG
CCTGAGTTGTTGTTCCGTAGTCGGAAATGAATAGCGCCGCAGTGATAGGCCGGCAACTGC
GGCAACATCAGACAACAGGCCGAACGTCAGGACCTCTAGTGCCCCCTTCTCCGCACAGGG
GCCGGCCGAGAACGCCGTCCCACCAACCGACCCAGCAGCAGACCCATTCTGTCCAGCAAG
GCTCCGGCCAACAAGGAAAATCATCCAAGACGGAGAAGAAAAAAGAAGAAGCGAAGATGA
CGAGCTGCATCTCCTTCCGATGCATTTGGCTGTGCTTCAAGGCGCTGAGCGGAGGGATCC
TCATGATCGCCTTCGGTCTGGGGATGACAGTCTTCGGATTCTACGCCGACACTTTCGCCG
TCCAAGAAGTCCAGGAAGGGAACA
>MY5195_Hapachea_Ordsummit_MtOrd
GACGCAAGCGCAG--------------------------------------AGCAAAGAG
AGAGAGAGACTCGTGTGAAACCGTTCATGGCGCTCGGACGTCCGACAATCTCCCACCACG
GCTCACCATCGTCCGCCATGTCATCCTTCGACGGTCCCCGTGCAGGCGGTCGGCCCCTGG
GTTCCAAAGACTGGGACACCGGGGCCGTCCAGCTGCCCACAACCCTCCGTAGTGGGACTG
CCTGAGTTGTTGTTCCGTAGTCGGAAATGAATAGCGCCGCAGTGATAGGCCGGCAACTGC
GGCAACATCAGACAACAGGCCGAACGTCAGGACCTCTAGTGCCCCCTTCTCCGCACAGGG
GCCGGCCGAGAACGCCGTCCCACCAACCGACCCAGCAGCAGACCCATTCTGTCCAGCAAG
GCTCCGGCCAACAAGGAAAATCATCCAAGACGGAGAAGAAAAAAGAAGAAGCGAAGATGA
CGAGCTGCATCTCCTTCCGATGCATTTGGCTGTGCTTCAAGGCGCTGAGCGGAGGGATCC
TCATGATCGCCTTCGGTCTGGGGATGACAGTCTTCGGATTCTACGCCGACACTTTCGCCG
TCCAAGAAGTCCAGGAAGGGAACA
>MY5266_Hencina_CerroBolla
GACGCAAGCGCAGAATCTTCGGGTCCGTGGGATCCCTCCGCCGTCGACCTTAGCAAAGAG
AGAGAGAGACTCGTGTGAAACCGTTCATGGCGCTCGGACGTCCGACAATCTCCCACCACG
GCTCACCATCGTCCGCCATGTCATCCTTCGACGGTCCCCGTGCAGACGGTCGGCCCCTGG
GTTCCAAAGATTGGGACACCGGGGCCGTCCAGCTGCCCACAACCCTCCGTAGTGGGACTG
CCTGAGTTGTTGTTCCGTAGTCGGAAATGAATAGCGCCGCAGTGATAGGCCGGCAACTGC
GGCAACATCAGACAACAGGCCGAACGTCAGGACCTCTAGTGCCCCCTTCTCCGCACAGGG
GCCGGCCGAGAACGCCGTCCCACCAACCGACCCAGCAGCAGACCCATTCTGTCCAGCAAG
GCTCCGGCCAACAAGGAAAATCATCCAAGACGGAGAAGAAAAAAGAAAAAGCGAAGATGA
CGAGCTGCATCTCCTTCCGATGTATTTGGCTGTGCTTCAAGGCGCTGAGCGGAGGGATCC
TCATGATCGCCTTCGGTCTGGGGATGACAGTCTTCGGATTCTACGCCGACACTTTCGCCG
TCCAAGAAG---------------
>MY5267_Hencina_CerroBolla
----------------CTTCGGGTCCGTGGGATCCCTCCGCCGTCGACCTTAGCAAAGAG
AGAGAGAGACTCGTGTGAAACCGTTCATGGCGCTCGGACGTCCGACAATCTCCCACCACG
GCTCACCATCGTCCGCCATGTCATCCTTCGACGGTCCCCGTGCAGACGGTCGGCCCCTGG
GTTCCAAAGATTGGGACACCGGGGCCGTCCAGCTGCCCACAACCCTCCGTAGTGGGACTG
CCTGAGTTGTTGTTCCGTAGTCGGAAATGAATAGCGCCGCAGTGATAGGCCGGCAACTGC
GGCAACATCAGACAACAGGCCGAACGTCAGGACCTCTAGTGCCCCCTTCTCCGCACAGGG
GCCGGCCGAGAACGCCGTCCCACCAACCGACCCAGCAGCAGACCCATTCTGTCCAGCAAG
GCTCCGGCCAACAAGGAAAATCATCCAAGACGGAGAAGAAAAAAGAAAAAGCGAAGATGA
CGAGCTGCATCTCCTTCCGATGTATTTGGCTGTGCTTCAAGGCGCTGAGCGGAGGGATCC
TCATGATCGCCTTCGGTCTGGGGATGACAGTCTTCGGATTCTACGCCGACACTTTCGCCG
TCCAAGAAGTCCAGGAAGGGAACA
>MY5269_Hexurella_GuadalupeValley
GACGCAAGCGCAGAATCTTCGGGTCCGTGGGATCCCTCCGCCGTCGACCTTAGCAAAGAG
AGAGAGAGACTCGTGTGAAACCGTTCATGGCGCTCGGACGTCCGACAATCTCCCACCACG
GCTCACCATCGTCCGCCATGTCATCCTTCGACGGTCCCCGTGCAGACGGTCGGCCCCTGG
GTTCCAAAGATTGGGACACCGGGGCCGTCCAGCTGCCCACAACCCTCCGTAGTGGGACTG
CCTGAGTTGTTGTTCCGTAGTCGGAAATGAATAGCGCCGCAGTGATAGGCCGGCAACTGC
GGCAACATCAGACAACAGGCCGAACGTCAGGACCTCTAGTGCCCCCTTCTCCGCACAGGG
GCCGGCCGAGAACGCCGTCCCACCAACCGACCCAGCAGCAGACTCATTCTGTCCAGCAAG
GCTCCGGCCAACAAGGAAAATCATCCAAGACGGAGAAGAAAAAAGAAAAAGCGAAGATGA
CGAGCTGCATCTCCTTCCGATGCATTTGGCTGTGCTTCAAGGCGCTGAGCGGAGGGATCC
TCATGATCGCCTTCGGTCTGGGGATGACTGTCTTCGGATTCTACGCCGACACTTTCGCCG
TCCAAGAAGTCCAGGAAGGGAACA
>MY5271_Hexurella_GuadalupeValley
GACGCAAGCGCAGAATCTTCGGGTCCGTGGGATCCCTCCGCCGTCGACCTTAGCAAAGAG
AGAGAGAGACTCGTGTGAAACCGTTCATGGCGCTCGGACGTCCGACAATCTCCCACCACG
GCTCACCATCGTCCGCCATGTCATCCTTCGACGGTCCCCGTGCAGACGGTCGGCCCCTGG
GTTCCAAAGATTGGGACACCGGGGCCGTCCAGCTGCCCACAACCCTCCGTAGTGGGACTG
CCTGAGTTGTTGTTCCGTAGTCGGAAATGAATAGCGCCGCAGTGATAGGCCGGCAACTGC
GGCAACATCAGACAACAGGCCGAACGTCAGGACCTCTAGTGCCCCCTTCTCCGCACAGGG
GCCGGCCGAGAACGCCGTCCCACCAACCGACCCAGCAGCAGACCCATTCTGTCCAGCAAG
GCTCCGGCCAACAAGGAAAATCATCCAAGACGGAGAAGAAAAAAGAAAAAGCGAAGATGA
CGAGCTGCATCTCCTTCCGATGCATTTGGCTGTGCTTCAAGGCGCTGAGCGGAGGGATCC
TCATGATCGCCTTCGGTCTGGGGATGACAGTCTTCGGATTCTACGCCGACACTTTCGCCG
TCCAAGAAGTCCAGGAAGGGAACA
>MY5276_Hexurella_SanPedro_Martir
GACGCAAGCGCAGAATCTTCGGGTCCGTGGGATCCCTCCGCCGTCGACCTTAGCAAAGAG
AGAGAGAGACTCGTGTGAAACCGTTCATGGCGCTCGGACGTCCGACAATCTCCCACCACG
GCTCACCATCGTCCGCCATGTCATCCTTCGACGGTCCCCGTGCAGACGGTCGGCCCCTGG
GTTCCAAAGATTGGGACACCGGGGCCGTCCAGCTGCCCACAACCCTCCGTAGTGGGACTG
CCTGAGTTGTTGTTCCGTAGTCGGAAATGAATAGCGCCGCAGTGATAGGCCGGCAACTGC
GGCAACATCAGACAACAGGCCGAACGTCAGGACCTCTAGTGCCCCCTTCTCCGCACAGGG
GCCGGCCGAGAACGCCGTCCCACCAACCGACCCAGCAGCAGACCCATTCTGTCCAGCAAG
GCTCCGGCCAACAAGGAAAATCATCCAAGACGGAGAAGAAAAAAGAAAAAGCGAAGATGA
CGAGCTGCATCTCCTTCCGATGCATTTGGCTGTGCTTCAAGGCGCTGAGCGGAGGGATCC
TCATGATCGCCTTCGGTCTGGGGATGACAGTCTTCGGATTCTACGCCGACACTTTCGCCG
TCCAAGAAGTCCAGGAAGGGAACA
>MY5277_Hexurella_SanPedro_Martir
GACGCAAGCGCAGAATCTTCGGGTCCGTGGGATCCCTCCGCCGTCGACCTTAGCAAAGAG
AGAGAGAGACTCGTGTGAAACCGTTCATGGCGCTCGGACGTCCGACAATCTCCCACCACG
GCTCACCATCGTCCGCCATGTCATCCTTCGACGGTCCCCGTGCAGACGGTCGGCCCCTGG
GTTCCAAAGATTGGGACACCGGGGCCGTCCAGCTGCCCACAACCCTCCGTAGTGGGACTG
CCTGAGTTGTTGTTCCGTAGTCGGAAATGAATAGCGCCGCAGTGATAGGCCGGCAACTGC
GGCAACATCAGACAACAGGCCGAACGTCAGGACCTCTAGTGCCCCCTTCTCCGCACAGGG
GCCGGCCGAGAACGCCGTCCCACCAACCGACCCAGCAGCAGACCCATTCTGTCCAGCAAG
GCTCCGGCCAACAAGGAAAATCATCCAAGACGGAGAAGAAAAAAGAAAAAGCGAAGATGA
CGAGCTGCATCTCCTTCCGATGCATTTGGCTGTGCTTCAAGGCGCTGAGCGGAGGGATCC
TCATGATCGCCTTCGGTCTGGGGATGACAGTCTTCGGATTCTACGCCGACACTTTCGCCG
TCCAAGAAGTCCAGGAAGGGAACA
>MY5280_Hexurella_ArroyoSalado
GACGCAAGCGCAGAATCTTCGGGTCCGTGGGATCCCTCCGCCGTCGACCTTAGCAAAGAG
AGAG--AGACTCGTGTGAAACCGTTCATGGCGCTCGGACGTCCGACAATCTCCCACCACG
GCTCACCATCGTCCGCCATGTCATCCTTCGACGGTCCCCGTGCAGGCGGTCGGCCCCTGG
GTTCCAAAGACTGGGACACCGGGGCCGTCCAGCTGCCCACAACCCTCCGTAGTGGGACTG
CCTGAGTTGTTGTTCCGTAGTCGGAAATGAATAGCGCCGCAGTGATAGGCCGGCAACTGC
GGCAACATCAGACAACAGGCCGAACGTCAGGACCTCTAGTGCCCCCTTCTCCGCACAGGG
GCCGGCCGAGAACGCCGTCCCACCAACCGACCCAGCAGCAGACCCATTCTGTCCAGCAAG
GCTCCGGCCAACAAGGAAAATCATCCAAGACGGAGAAGAAAAAAGAAAAAGCGAAGATGA
CGAGCTGCATCTCCTTCCGATGCATTTGGCTGTGCTTCAAGGCGCTGAGCGGAGGGATCC
TCATGATCGCCTTCGGTCTGGGGATGACAGTCTTCGGATTCTACGCCGACACTTTCGCCG
TCCAAGAAGTCCAGGAAGGTAACA
>MY5282_Hexurella_ArroyoSalado
GACGCAAGCGCAGAATCTTCGGGTCCGTGGGATCCCTCCGCCGTCGACCTTAGCAAAGAG
AGAC--AGACTCGTGTGAAACCGTTCATGGCGCTCGGACGTCCGACAATCTCCCACCACG
GCTCACCATCGTCCGCCATGTCATCCTTCGACGGTCCCCGTGCAGGCGGTCGGCCCCTGG
GTTCCAAAGACTGGGACACCGGGGCCGTCCAGCTGCCCACAACCCTCCGTAGTGGGACTG
CCTGAGTTGTTGTTCCGTAGTCGGAAATGAATAGCGCCGCAGTGATAGGCCGGCAACTGC
GGCAACATCAGACAACAGGCCGAACGTCAGGACCTCTAGTGCCCCCTTCTCCGCACAGGG
GCCGGCCGAGAACGCCGTCCCACCAACCGACCCAGCAGCAGACCCATTCTGTCCAGCAAG
GCTCCGGCCAACAAGGAAAATCATCCAAGACGGAGAAGAAAAAAGAAAAAGCGAAGATGA
CGAGCTGCATCTCCTTCCGATGCATTTGGCTGTGCTTCAAGGCGCTGAGCGGAGGGATCC
TCATGATCGCCTTCGGTCTGGGGATGACAGTCTTCGGATTCTACGCCGACACTTTCGCCG
TCCAAGAAGTCCAGGAAGGTAACA
>MY5286_Hrupicola_SweetwaterSpr_OrdMtn
GACGCAAGCGCAGAATCTTCGGGTTCGTGGGATCCCTCCGCCGTCGACCTTAGCAAAGAG
AGAGAGAGACTCGTGTGAAACCGTTCATGGCGCTCGGACGTCCGACAATCTCCCACCACG
GCTCACCATCGTCCGCCATGTCATCCTTCGACGGTCCCCGTGCAGGCGGTCGGCCCCTGG
GTTCCAAAGACTGGGACACCGGGGCCGTCCAGCTGCCCACAACCCTCCGTAGTGGGACTG
CCTGAGTTGTTGTTCCGTAGTCGGAAATGAATAGCGCCGCAGTGATAGGCCGGCAACTGC
GGCAACATCAGACAACAGGCCGAACGTCAGGACCTCTAGTGCCCCCTTCTCCGCACAGGG
GCCGGCCGAGAACGCCGTCCCACCAACCGACCCAGCAGCAGACCCATTCTGTCCAGCAAG
GCTCCGGCCAACAAGGAAAATCATCCAAGACGGAGAAGAAAAAAGAAAAAGCGAAGATGA
CGAGCTGCATCTCCTTCCGATGCATTTGGCTGTGCTTCAAGGCGCTGAGCGGAGGGATCC
TCATGATCGCCTTCGGTCTGGGGATGACAGTCTTCGGATTCTACGCCGACACTTTCGCCG
TCCAAGAAGTCCAGG---------
>MY5287_Hrupicola_SweetwaterSpr_OrdMtn
------------------------------------------------------------
----------------------GTTCATGGCGCTCGGACGTCCGACAATCTCCCACCACG
GCTCACCATCGTCCGCCATGTCATCCTTCGACGGTCCCCGTGCAGGCGGTCGGCCCCTGG
GTTCCAAAGACTGGGACACCGGGGCCGTCCAGCTGCCCACAACCCTCCGTAGTGGGACTG
CCTGAGTTGTTGTTCCGTAGTCGGAAATGAATAGCGCCGCAGTGATAGGCCGGCAACTGC
GGCAACATCAGACAACAGGCCGAACGTCAGGACCTCTAGTGCCCCCTTCTCCGCACAGGG
GCCGGCCGAGAACGCCGTCCCACCAACCGACCCAGCAGCAGACCCATTCTGTCCAGCAAG
GCTCCGGCCAACAAGGAAAATCATCCAAGACGGAGAAGAAAAAAGAAAAAGCGAAGATGA
CGAGCTGCATCTCCTTCCGATGCATTTGGCTGTGCTTCAAGGCGCTGAGCGGAGGGATCC
TCATGATCGCCTTCGGTCTGGGGATGACAGTCTTCGGATTCTACGCCGACACTTTCGCCG
TCCAAGAAGTCCAGGAAGGGAACA
>MY5288_Hrupicola_Deadman_Hills
-----------------------------------CTCCGCCGTCGACCTTAGCAAAGAG
AGAGAGAGACTCGTGTGAAACCGTTCATGGCGCTCGGACGTCCGACAATCTCCCACCACG
GCTCACCATCGTCCTCCATGTCATCCTTCGACGGTCCCCGTGCAGGCGGTCGGCCCCTGG
GTTCCAAAGACTGGGACACCGGGGCCGTCCAGCTGCCCACAACCCTCCGTAGTGGGACTG
CCTGAGTTGTTGTTCCGTAGTCGGAAATGAATAGCGCCGCAGTGATAGGCCGGCAACTGC
GGCAACATCAGACAACAGGCCGAACGTCAGGACCTCTAGTGCCCCCTTCTCCGCACAGGG
GCCGGCCGAGAACGCCGTCCCACCAACCGACCCAGCAGCAGACCCATTCTGTCCAGCAAG
GCTCCGGCCAACAAGGAAAATCATCCAAGACGGAGAAGAAAAAAGAAAAAGCGAAGATGA
CGAGCTGCATCTCCTTCCGATGCATTTGGCTGTGCTTCAAGGCGCTGAGCGGAGGGATCC
TCATGATCGCCTTCGGTCTGGGGATGACAGTCTTCGGATTCTACG--GACACTTTCGCCG
------------------------
>MY5289_Hrupicola_Deadman_Hills
GACGCAAGCGCAGAATCTTCGGGTCCGTGGGATCCCTCCGCCGTCGACCTTAGCAAAGAG
AGAGAGAGACTCGTGTGAAACCGTTCATGGCGCTCGGACGTCCGACAATCTCCCACCACG
GCTCACCATCGTCCTCCATGTCATCCTTCGACGGTCCCCGTGCAGGCGGTCGGCCCCTGG
GTTCCAAAGACTGGGACACCGGGGCCGTCCAGCTGCCCACAACCCTCCGTAGTGGGACTG
CCTGAGTTGTTGTTCCGTAGTCGGAAATGAATAGCGCCGCAGTGATAGGCCGGCAACTGC
GGCAACATCAGACAACAGGCCGAACGTCAGGACCTCTAGTGCCCCCTTCTCCGCACAGGG
GCCGGCCGAGAACGCCGTCCCACCAACCGACCCAGCAGCAGACCCATTCTGTCCAGCAAG
GCTCCGGCCAACAAGGAAAATCATCCAAGACGGAGAAGAAAAAAGAAAAAGCGAAGATGA
CGAGCTGCATCTCCTTCCGATGCATTTGGCTGTGCTTCAAGGCGCTGAGCGGAGGGATCC
TCATGATCGCCTTCGGTCTGGGGATGACAGTCTTCGGATTCTACGCCGACACTTTCGCCG
TCCAAGAAGTCCAGGAAG------
>MY5309_Hapachea_JohnnyLyon_Hills
------------------------------------------------------------
--------------------------GTGAAACCCGGACGTCCGACAATCTCCCACCACG
GCTCACCTTCGTCCGCCATGTCATCCTTCGACGGTCCCCGTGCAGGCGGTCGGCCCCTGG
GTTCCAAAGACTGGGACACCGGGGCCGTCCAGCTGCCCACAACCCTCCGTAGTGGGACTG
CCTGAGTTGTTGTTCCGTAGTCGGAAATGAATAGCGCCGCAGTGATAGGCCGGCAACTGC
GGCAACATCAGACAACAGGCCGAACGTCAGGACCTCTAGTGCCCCCTTCTCCGCACAGGG
GCCGGCCGAGAACGCCGTCCCACCAACCGACCCAGCAGCAGACCCATTCTGTCCAGCAAG
GCTCCGGCCAACAAGGAAAATCATCCAAGACGGAGAAGAAAAAGGAAGAAGCGAAGATGA
CGAGCTGCATCTCCTTCCGATGCATTTGGCTGTGCTTCAAGGCGCTGAGCGGAGGGATCC
TCATGATCGCCTTCGGTCTGGGGATGACAGTCTTCGGATTCTACGCCGACAC--------
------------------------
>MY5310_Hexurella_AntelopeCyn_CerbatMtns
--------------------------------------------CGACCTTAGCAAAGAG
AGAGAGAGACTCGTGTGAAACCGTTCATGGCGCTCGGACGTCCGACAATCTCCCACCACG
GCTCACCATCGTCCGCCATGTCATCCTTCGACGGTCCCCGTGCAGGCGGTCGGCCCCTGG
GTTCCAAAGACTGGGACACCGGGGCCGTCCAGCTGCCCACAACCCTCCGTAGTGGGACTG
CCTGAGTTGTTGTTCCGTAGTCGGAAATGAATAGCGCCGCAGTGATAGGCCGGCAACTGC
GGCAACATCAGACAACAGGCCGAACGTCAGGACCTCTAGTGCCCCCTTCTCCGCACAGGG
GCCGGCCGAGAACGCCGTCCCACCAACCGACCCAGCAGCAGACCCATTCTGTCCAGCAAG
GCTCCGGCCAACAAGGAAAATCATCCAAGACGGAGAAGAAAAAAGAAGAAGCGAAGATGA
CGAGCTGCATCTCCTTCCGATGCATTTGGCTGTGCTTCAAGGCGCTGAGCGGAGGGATCC
TCATGATCGCCTTCGGTCTGGGGATGACAGTCTTCGGATTCTACGCCGACACTTTCGCCG
TCCAAGAAGTCCAG----------
>MY5311_Hexurella_AntelopeCyn_CerbatMtns
-------------------------------ATCCCTCCGCCGTCGACCTTAGCAAAGAG
AGAGAGAGACTCGTGTGAAACCGTTCATGGCGCTCGGACGTCCGACAATCTCCCACCACG
GCTCACCATCGTCCGCCATGTCATCCTTCGACGGTCCCCGTGCAGGCGGTCGGCCCCTGG
GTTCCAAAGACTGGGACACCGGGGCCGTCCAGCTGCCCACAACCCTCCGTAGTGGGACTG
CCTGAGTTGTTGTTCCGTAGTCGGAAATGAATAGCGCCGCAGTGATAGGCCGGCAACTGC
GGCAACATCAGACAACAGGCCGAACGTCAGGACCTCTAGTGCCCCCTTCTCCGCACAGGG
GCCGGCCGAGAACGCCGTCCCACCAACCGACCCAGCAGCAGACCCATTCTGTCCAGCAAG
GCTCCGGCCAACAAGGAAAATCATCCAAGACGGAGAAGAAAAAAGAAGAAGCGAAGATGA
CGAGCTGCATCTCCTTCCGATGCATTTGGCTGTGCTTCAAGGCGCTGAGCGGAGGGATCC
TCATG-------------------------------------------------------
------------------------
>MY5312_Hexurella_FoxCyn_MusicMtns
-----------------------------------------CGTCGACCTTAGCAAAGAG
AGAGAGAGACTCGTGTGAAACCGTTCATGGCGCTCGGACGTCCGACAATCTCCCACCACG
GCTCACCATCGTCCGCCATGTCATCCTTCGACGGTCCCCGTGCAGGCGGTCGGCCCCTGG
GTTCCAAAGACTGGGACACCGGGGCCGTCCAGCTGCCCACAACCCTCCGTAGTGGGACTG
CCTGAGTTGTTGTTCCGTAGTCGGAAATGAATAGCGCCGCAGTGATAGGCCGGCAACTGC
GGCAACATCAGACAACAGGCCGAACGTCAGGACCTCTAGTGCCCCCTTCTCCGCACAGGG
GCCGGCCGAGAACGCCGTCCCACCAACCGACCCAGCAGCAGACCCATTCTGTCCAGCAAG
GCTCCGGCCAACAAGGAAAATCATCCAAGACGGAGAAGAAAAAAGAAGAAGCGAAGATGA
CGAGCTGCATCTCCTTCCGATGCATTTGGCTGTGCTTCAAGGCGCTGAGCGGAGGGATCC
TCATGATCGCCTTCGGTCTGGGGATGACAGTCTTCGGATTCTACGCCGACACTTTCGCCG
TCCAAGAAGTCCAGGAAGGGAACA
>MY5313_Hexurella_FoxCyn_MusicMtns
------------------------------------------------------------
-----------------------------------GGACGTCCGACAATCTCCCACCACG
GCTCACCATCGTCCGCCATGTCATCCTTCGACGGTCCCCGTGCAGGCGGTCGGCCCCTGG
GTTCCAAAGACTGGGACACCGGGGCCGTCCAGCTGCCCACAACCCTCCGTAGTGGGACTG
CCTGAGTTGTTGTTCCGTAGTCGGAAATGAATAGCGCCGCAGTGATAGGCCGGCAACTGC
GGCAACATCAGACAACAGGCCGAACGTCAGGACCTCTAGTGCCCCCTTCTCCGCACAGGG
GCCGGCCGAGAACGCCGTCCCACCAACCGACCCAGCAGCAGACCCATTCTGTCCAGCAAG
GCTCCGGCCAACAAGGAAAATCATCCAAGACGGAGAAGAAAAAAGAAGAAGCGAAGATGA
CGAGCTGCATCTCCTTCCGATGCATTTGGCTGTGCTTCAAGGCGCTGAGCGGAGGGATCC
TCATGATCGCCTTCGGTCTGGGGATGACAGTCTTCGGATTCT------------------
------------------------
>MY5314_Hexurella_Grasshopper_BrushyMtn
------------------------------------------------------------
----------------------------------------------------CCACCACG
GCTCACCATCGTCCGCCATGTCATCCTTCGACGGTCCCCGTGCAGGCGGTCGGCCCCTGG
GTTCCAAAGACTGGGACACCGGGGCCGTCCAGCTGCCCACAACCCTCCGTAGTGGGACTG
CCTGAGTTGTTGTTCCGTAGTCGGAAATGAATAGCGCCGCAGTGATAGGCCGGCAACTGC
GGCAACATCAGACAACAGGCCGAACGTCAGGACCTCTAGTGCCCCCTTCTCCGCACAGGG
GCCGGCCGAGAACGCCGTCCCACCAACCGACCCAGCAGCAGACCCATTCTGTCCAGCAAG
GCTCCGGCCAACAAGGAAAATCATCCAAGACGGAGAAGAAAAAAGAAGAAGCGAAGAT--
-GAGCTGCATCTCCTTCCGATGCATTTGGTTGTGCTTCAAGGCGCTGAGCGGAGGGATCC
TCATGATCGCCTTCGGTCTGGGGATGACAGTCT---------------------------
------------------------
>MY5315_Hexurella_WagonerRd_BradshawMtns
GACGCAAGCGCAGAATCTTCGGGTCCGCGGGATCCCTCCGCCGTCGACCTTAGCAAAGAG
AGAGAGAGACTCGTGTGAAACCGTTCATGGCGCTCGGACGTCCGACAATCTCCCACCACG
GCTCACCATCGTCCGCCATGTCATCCTTCGACGGTCCCCGTGCAGGCGGTCGGCCCCTGG
GTTCCAAAGACTGGGACACCGGGGCCGTCCAGCTGCCCACAACCCTCCGTAGTGGGACTG
CCTGAGTTGTTGTTCCGTAGTCGGAAATGAATAGCGCCGCAGTGATAGGCCGGCAACTGC
GGCAACATCAGACAACAGGCCGAACGTCAGGACCTCTAGTGCCCCCTTCTCCGCACAGGG
GCCGGCCGAGAACGCCGTCCCACCAACCGACCCAGCAGCAGACCCATTCTGTCCAGCAAG
GCTCCGGCCAACAAGGAAAATCATCCAAGACGGAGAAGAAAAAAGAAGAAGCGAAGATGA
CGAGCTGCATCTCCTTCCGATGCATTTGGCTGTGCTTCAAGGCGCTGAGCGGAGGGATCC
TCATGATCGCCTTCGGTCTGGGGATGACAGTCTTCGGATTCTACGCCGACACTTTCGCCG
TCCAAG------------------
>MY5316_Hexurella_WagonerRd_BradshawMtns
GACGCAAGCGCAGAATCTTCGGGTCCGCGGGATCCCTCCGCCGTCGACCTTAGCAAAGAG
AGAGAGAGACTCGTGTGAAACCGTTCATGGCGCTCGGACGTCCGACAATCTCCCACCACG
GCTCACCATCGTCCGCCATGTCATCCTTCGACGGTCCCCGTGCAGGCGGTCGGCCCCTGG
GTTCCAAAGACTGGGACACCGGGGCCGTCCAGCTGCCCACAACCCTCCGTAGTGGGACTG
CCTGAGTTGTTGTTCCGTAGTCGGAAATGAATAGCGCCGCAGTGATAGGCCGGCAACTGC
GGCAACATCAGACAACAGGCCGAACGTCAGGACCTCTAGTGCCCCCTTCTCCGCACAGGG
GCCGGCCGAGAACGCCGTCCCACCAACCGACCCAGCAGCAGACCCATTCTGTCCAGCAAG
GCTCCGGCCAACAAGGAAAATCATCCAAGACGGAGAAGAAAAAAGAAGAAGCGAAGATGA
CGAGCTGCATCTCCTTCCGATGCATTTGGCTGTGCTTCAAGGCGCTGAGCGGAGGGATCC
TCATGATCGCCTTCGGTCTGGGGATGACAGTCTTCGGATTCTACGCCGAC----------
------------------------
>MY5317_Hrupicola_Cottonwood_SnYsidroMtns
----------------------------------------------ACCTTAGCAAAGAG
AGAGAGAGACTCGTGTGAAACCGTTCATGGCGCTCGGACGTCCGACAATCTCCCACCACG
GCTCACCATCGTCCGCCATGTCATCCTTCGACGGTCCCCGTGCAGGCGGTCGGCCCCTGG
GTTCCAAAGACTGGGACACCGGGGCCGTCCAGCTGCCCACAACCCTCCGTAGTGGGACTG
CCTGAGTTGTTGTTCCGTAGTCGGAAATGAATAGCGCCGCAGTGATAGGCCGGCAACTGC
GGCAACATCAGACAACAGGCCGAACGTCAGGACCTCTAGTGCCCCCTTCTCCGCACAGGG
GCCGGCCGAGAACGCCGTCCCACCAACCGACCCAGCAGCAGACCCATTCTGTCCAGCAAG
GCTCCGGCCAACAAGGAAAATCATCCAAGACGGAGAAGAAAAAGGAAAAAGCGAAGATGA
CGAGCTGCATCTCCTTCCGATGCATTTGGCTGTGCTTCAAGGCGCTGAGCGGAGGGATCC
TCATGATC---------------------------------------GACACTTTCGCCG
TCCAAGAAGTCCAGGAAGGGAACA
