# Supplementary material for: ﻿Species delimitation, biogeography, and natural history of dwarf funnel web spiders (Mygalomorphae, Hexurellidae, Hexurella) from the United States / Mexico borderlands
Source: Zookeys. 2023 Jun 14;1167:109–57. doi: 10.3897/zookeys.1167.103463 (PMC10285686; doi:10.3897/zookeys.1167.103463)
Supplement: Supplementary material 3 — Input matrices, analysis log files, and output tree files for nuclear and mitochondrial analyses [file zookeys-1167-109_article-103463__-s003.zip › uce-2001308.fasta]

>MY0059_Hapachea_SantaRitaMtns_MaderaCyn
TTCATAGACCAATGGTAAAAGCACTCAATATCAGTCCAGATTTCCAGCGACCTGGGAGGC
TTGATGTTCTACTGGACATGCCACCTGTCAGTAGGGATCAGCAGTTAAAGAATTCGTGGA
ATCCTAATGACAGATCTTTAAACATTTTTGTTAAAGAAGATGACAAGCTTACTTTTCATC
GCCATCCAGTGGCTCAGAGCACTGACTGTATTCGTGGCAAAGTTGGATATACCAGAGGTC
TTCATGCATGGGAAATCCACTGGAGCATGCGACAGCGAGGTACCCATGCTGTAGTTGGTG
TGTCAACCCGAGAGGCTCCACTCCATTCAGTAGGCTACCAGTCATTAGTTGGAAGTAATG
CAGAATCATGGGGATGGGATCTTGGACGTAATAAACTTTATCATGATGTCAAAAATAATC
CAGGTGTCACATATCCTAGAATCTTAAATTCGGATGAAACTTTTGTTGTTCCAGATACTT
TCCTTGTTGTTTTAGACATGGATGAAGGAACATTATCATTTGTTGTTGATGGACAGTATT
TAGGAGTTGCATTCCGTGGGCTGAAAGGGAAGAAGTTGTATCCCATTGTCAGTGCTGTTT
GGGGACATTGTGAAATAACTATAAAGTACTTTGGAGGACTTGATCGTAAGTCGCTTTCTC
TCTTATATCTGATCCAATTCTTTAACAATTTCATATTGTTATTTTTACTC-TTTTGTACA
ATATTTATTTCTTGTCCACAACAGCAAATGATTTATAGTGCAAGTAGGTTTCTTTAT
>MY0139_Hexurella_SanDiego_Guatay
TTCATAGACCAATGGTAAAAGCTCTCAATATCAGTCCAGATTTCCAGCGACCTGGGAGAC
TTGATGTTTTACTGGATATGCCACCTGTCAGTAGGGATCAGCAGTTAAAGAATTCATGGA
ATCCTAATGACAGATCTTTAAACATTTTTGTTAAAGAAGATGACAAACTTACTTTTCATC
GCCATCCAGTGGCTCAAAGCACTGACTGTATTCGTGGCAAAGTTGGATATACCAGAGGTC
TTCATGCATGGGAAATCCACTGGAGCATGCGACAGCGTGGTACCCATGCTGTAGTTGGTG
TGTCAACCCGAGAGGCTCCACTCCATTCAGTAGGCTACCAGTCGTTAGTTGGAAGTAATG
CAGAATCATGGGGATGGGATCTTGGACGTAATAAACTTTATCATGATGTCAAAAATAATC
CAGGTGTTACGTATCCTAGAATCTTAAATTCAGATGAAACTTTCGTTGTTCCAGATACTT
TCCTTGTTGTTTTAGACATGGATGAGGGAACATTATCATTTGTTGTTGATGGACAGTATT
TAGGAGTTGCATTCCGTGGACTGAAAGGAAAGAAGTTGTATCCCATTGTCAGTGCTGTTT
GGGGACATTGTGAAATAACTGTAAAGTACTTTGGAGGACTTGATCGTAAGTTGCTTCCTC
TCTTATATCTGATCCTGTTCTTTAATATTTCCACATTGTTATTTTTATTCTTTTTGTACA
AT----ATTTCTTGCCCACATCAGCAAATGACTTATAGTGAAAGTAGGTTTATTTTT
>MY5053_Hexurella_ChiricahuaMtns_PriceCyn
TTCATAGACCAATGGTAAAAGCACTCAATATCAGTCCAGATTTCCAGCGACCTGGGAGGC
TTGATGTTCTACTGGACATGCCACCTGTCAGTAGGGATCAGCAGTTAAAGAATTCGTGGA
ATCCTAATGACAGATCTTTAAACATTTTTGTTAAAGAAGATGACAAGCTTACTTTTCATC
GCCATCCAGTGGCTCAGAGCACTGACTGTATTCGTGGCAAAGTTGGATATACCAGAGGTC
TTCATGCATGGGAAATCCACTGGAGCATGCGACAGCGAGGTACCCATGCTGTAGTTGGTG
TGTCAACCCGAGAGGCTCCACTCCATTCAGTAGGCTACCAGTCATTAGTTGGAAGTAATG
CAGAATCATGGGGATGGGATCTTGGACGTAATAAACTTTATCATGATGTCAAAAATAATC
CAGGTGTCACATATCCTAGAATCTTAAATTCGGATGAAACTTTTGTTGTTCCAGATACTT
TCCTTGTTGTTTTAGACATGGATGAAGGAACATTATCATTTGTTGTTGATGGACAGTATT
TAGGAGTTGCATTCCGTGGGCTGAAAGGGAAGAAGTTGTATCCCATTGTCAGTGCTGTTT
GGGGACATTGTGAAATAACTATAAAGTACTTTGGAGGACTTGATCGTAAGTCGCTTTCTC
TCTTATATCTGATCCAATTCTTTAATAATTTCATATTGTTATTTTTACTC-TTTTGTACA
ATAATTATTTCTTGTCTGCAACAGCAAATGATTTATAGTGCAAGTAGGGTT-TTTTT
>MY5064_Hexurella_MuleMtns_Escabrosa
TTCATAGACCAATGGTAAAAGCACTCAACATCAGTCCAGATTTCCAGCGACCTGGGAGGC
TTGATGTTCTACTGGACATGCCACCTGTCAGTAGGGATCAACAGTTAAAGAATTCGTGGA
ATCCTAATGACAGATCTTTGAACATTTTTGTTAAAGAAGATGACAAGCTTACTTTTCATC
GCCATCCAGTGGCTCAGAGCACTGACTGTATTCGTGGCAAAGTTGGATATACCAGAGGTC
TTCATGCATGGGAAATCCACTGGAGCATGCGACAGCGAGGTACCCATGCTGTAGTTGGTG
TGTCAACCCGAGAGGCTCCACTCCATTCAGTAGGCTACCAGTCATTAGTTGGAAGTAATG
CAGAATCATGGGGATGGGATCTTGGACGTAATAAACTTTATCATGATGTCAAAAATAATC
CAGGTGTCACATATCCAAGAATCTTAAATTCGGATGAAACTTTTGTTGTTCCAGATACTT
TCCTTGTTGTTTTAGACATGGATGAAGGAACATTATCATTTGTTGTTGATGGACAGTATT
TAGGAGTTGCATTCCGTGGGCTGAAAGGGAAGAAGTTGTATCCCATTGTCAGTGCTGTTT
GGGGACATTGTGAAATAACTATAAAGTACTTTGGAGGACTTGATCGTAAGTCGCTTTCTC
TCTTATATCTGATCCAATTCTTTAATAATTTCATATTGTTCTTTTTACTC-TTTCGTACA
ATAATTATTTCTTGTCCACAACAGCAAATTATTTATAGTGCAAGTAGGTTTCATTTT
>MY5066_Hexurella_MuleMtns_Escabrosa
TTCATAGACCAATGGTAAAAGCACTCAACATCAGTCCAGATTTCCAGCGACCTGGGAGGC
TTGATGTTCTACTGGACATGCCACCTGTCAGTAGGGATCAACAGTTAAAGAATTCGTGGA
ATCCTAATGACAGATCTTTGAACATTTTTGTTAAAGAAGATGACAAGCTTACTTTTCATC
GCCATCCAGTGGCTCAGAGCACTGACTGTATTCGTGGCAAAGTTGGATATACCAGAGGTC
TTCATGCATGGGAAATCCACTGGAGCATGCGACAGCGAGGTACCCATGCTGTAGTTGGTG
TGTCAACCCGAGAGGCTCCACTCCATTCAGTAGGCTACCAGTCATTAGTTGGAAGTAATG
CAGAATCCTGGGGATGGGATCTTGGACGTAATAAACTTTATCATGATGTCAAAAATAATC
CGGGTGTCACATATCCTAGAATCTTAAATTCGGATGAAACTTTTGTTGTTCCAGATACTT
TCCTTGTTGTTTTAGACATGGATGAAGGAACATTATCATTTGTTGTTGATGGACAGTATT
TAGGAGTTGCATTCCGTGGGCTGAAAGGGAAGAAGTTGTATCCCATTGTCAGTGCTGTTT
GGGGACATTGTGAAATAACTATAAAGTACTTTGGAGGACTTGATCGTAAGTCGCTTTCTC
TCTTATATCTAATCCAATTCTTTAATAATTTCATATTGTTCTTTTTACTC-TTTCGTACA
ATAATTATTTCTTGTCCACAACAGCAAATTATTTATAGTGCAAGTAGGTTTCTTTTT
>MY5071_Hexurella_SantaRitaMtns_AlisoSprings
TTCATAGACCAATGGTAAAAGCACTCAATATCAGTCCAGATTTCCAGCGACCTGGGAGGC
TTGATGTTCTACTGGACATGCCACCTGTCAGTAGGGATCAGCAGTTAAAGAATTCGTGGA
ATCCTAATGACAGATCTTTAAACATTTTTGTTAAAGAAGATGACAAGCTTACTTTTCATC
GCCATCCAGTGGCTCAGAGCACTGACTGTATTCGTGGCAAAGTTGGATATACCAGAGGTC
TTCATGCATGGGAAATCCACTGGAGCATGCGACAGCGAGGCACCCATGCTGTAGTTGGTG
TGTCAACTCGAGAGGCTCCACTCCATTCAGTAGGCTACCAGTCATTAGTTGGAAGTAATG
CAGAATCATGGGGATGGGATCTTGGACGTAATAAACTTTATCATGATGTCAAAAATAATC
CAGGTGTCACATATCCTAGAATCTTAAATTCGGATGAAACTTTTGTTGTTCCAGATACTT
TCCTTGTTGTTTTAGACATGGATGAAGGAACATTATCATTTGTTGTTGATGGACAGTATT
TAGGAGTTGCATTCCGTGGGCTGAAAGGGAAGAAATTGTATCCCATTGTCAGTGCTGTTT
GGGGACATTGTGAAATAACTATAAAGTACTTTGGAGGACTTGATCGTAAGTCACTTTCTC
TCTTATATCTGATCCAATTCTTTAATAATTTCATATTGTTATTTTTACTC-TTTTGTACA
ATAATTATTTCTTGTCCACACCAGCAAATGATTTATATTGCAAGTAGGTTTCTTTTT
>MY5075_Hexurella_ChiricahuaMtns_CaveCrkCyn
TTCATAGACCAATGGTAAAAGCACTCAATATCAGTCCAGATTTCCAGCGACCTGGGAGGC
TTGATGTTCTACTGGACATGCCACCTGTCAGTAGGGATCAGCAGTTAAAGAATTCGTGGA
ATCCTAATGACAGATCTTTAAACATTTTTGTTAAGGAAGATGACAAGCTTACTTTTCATC
GCCATCCAGTGGCTCAGAGCACTGACTGTATTCGTGGCAAAGTTGGATATACCAGAGGTC
TTCATGCATGGGAAATCCATTGGAGCATGCGACAGCGAGGTACCCATGCTGTAGTTGGTG
TGTCAACCCGAGAGGCTCCACTCCATTCAGTAGGCTACCAGTCATTAGTTGGAAGTAATG
CAGAATCATGGGGATGGGATCTTGGACGTAATAAACTTTATCATGATGTCAAAAATAATC
CAGGTGTCACATATCCTAGAATCTTAAATTCGGATGAAACTTTTGTTGTTCCAGATACTT
TCCTTGTTGTTTTAGACATGGATGAAGGAACATTATCATTTGTTGTTGATGGACAGTATT
TAGGAGTTGCATTCCGTGGGCTGAAAGGGAAGAAGTTGTATCCCATTGTCAGTGCTGTTT
GGGGACATTGTGAAATAACTATAAAGTACTTTGGAGGACTTGATCGTAAGTCGCTTTCTC
TCTTATATCTGATCCAATTCTTTAATAATTTCATATTGTTATTTTTACTC-TTTTGTACA
ATAATTATTTCTTGTCCACAACAGCGAATGATTTATAGATCAAGTAGGGGTTTTTTT
>MY5126_Hexurella_SantaCatalinaMtns_NuggetCyn
TTCATAGACCAATGGTAAAAGCACTCAATATCAGTCCAGATTTCCAGCGACCTGGGAGGC
TTGATGTTCTACTGGACATGCCACCTGTCAGTAGAGATCAGCAGTTAAAGAATTCCTGGA
ATCCTAATGACAGATCTTTAAACATTTTTGTTAAAGAAGATGACAAGCTTACTTTTCATC
GCCATCCAGTGGCTCAGAGCACTGACTGTATTCGTGGCAAAGTTGGATATACCAGAGGTC
TTCATGCATGGGAAATCCACTGGAGCATGCGACAGCGAGGTACCCATGCTGTAGTGGGTG
TGTCAACCCGAGAGGCTCCACTCCATTCAGTAGGCTACCAGTCATTAGTTGGAAGTAATG
CAGAATCATGGGGATGGGATCTTGGACGTAATAAACTTTATCATGATGTCAAAAATAATC
CAGGTGTCACATATCCTAGAATCTTAAATTCGGATGAAACTTTTGTTGTTCCAGATACTT
TCCTTGTTGTTTTAGACATGGATGAAGGAACATTATCATTTGTTGTTGATGGACAGTATT
TAGGAGTTGCATTCCGTGGGCTGAAAGGGAAGAAATTGTATCCCATTGTCAGTGCTGTTT
GGGGACATTGTGAAATAACTATAAAGTACTTTGGAGGACTTGATCGTAAGTCGCTTTCTC
TCTTATATCTGATCCAATTCTTTAATAATTTCATATTGTTATTTTTACTC-TTTTGTACA
ATAATTATTTCTTGTCCACAACAGCAAATGATTTATAGTGCAGGAAGGTTTCTTTTT
>MY5127_Hexurella_WhetstoneMtns_FrenchJoeCyn
------------------------------------------------------------
------------------------------------------------------------
------------------------------------------------------------
---------------------------------------------------------GTC
TTCATGCATGGGAAATCCACTGGAGCATGCGACAGCGAGGTACCCATGCTGTAGTTGGTG
TGTCGACCCGAGAGGCTCCACTCCATTCAGTAGGCTACCAGTCATTAGTTGGAAGTAATG
CAGAATCATGGGGATGGGATCTTGGACGTAATAAACTTTATCATGATGTCAAAAATAATC
CAGGTGTCACATATCCTAGAATCTTAAATTCGGATGAAACTTTTGTTGTTCCAGATACTT
TCCTTGTTGTTTTAGACATGGATGAAGGAACATTATCATTTGTTGTTGATGGACAGTATT
TAGGAGTTGCATTCCGTGGGCTGAAAGGGAAGAAGTTGTATCCCATTGTCAGTGCTGTTT
GGGGACATTGTGAAATAACTATTAAGTACTTTGGAGGA----------------------
------------------------------------------------------------
---------------------------------------------------------
>MY5131_Hexurella_PedregosaMtns_PruneCyn
TTCATAGACCAATGGTAAAAGCACTCAATATCAGTCCAGATTTCCAGCGACCTGGGAGGC
TTGATGTTCTACTGGACATGCCACCCGTCAGTAGGGATCAGCAGTTAAAGAATTCGTGGA
ATCCCAATGACAGATCTTTAAACATTTTTGTTAAAGAAGATGACAAGCTTACTTTTCATC
GCCATCCAGTGGCTCAGAGCACTGACTGTATTCGTGGCAAAGTTGGATATACCAGAGGTC
TTCATGCATGGGAAATCCACTGGAGCATGCGACAGCGAGGTACCCATGCTGTAGTTGGTG
TGTCAACCCGAGAGGCTCCACTCCATTCAGTAGGCTACCAATCACTAGTTGGAAGTAATG
CGGAATCATGGGGATGGGATCTTGGACGTAATAAACTTTATCATGATGTCAAAAATAATC
CAGGTGTCACATATCCTAGAATCTTAAATTCGGATGAAACTTTTGTTGTTCCAGATACTT
TCCTTGTTGTTTTAGACATGGATGAAGGAACATTATCATTTGTTGTTGATGGACAGTATT
TAGGAGTTGCATTCCGTGGGCTGAAAGGGAAGAAGTTGTATCCCATTGTCAGTGCTGTTT
GGGGACATTGTGAAATAACTATAAAGTACTTTGGAGGACTTGATCGTAAGTCGCTTTCTC
CCTTATATCTGATCCAATTCTTTAATAATTTCATATTGTTATTTTTACTC-TTTTGTACA
ATAATTATTTCTTGTCCGCAACAGCAAATGATTTATAGTGCAAGTAGGGTTTTTTTT
>MY5132_Hexurella_PedregosaMtns_PruneCyn
TTCATAGACCAATGGTAAAAGCACTCAATATCAGTCCAGATTTCCAGCGACCTGGGAGGC
TTGATGTTCTACTGGACATGCCACCCGTCAGTAGGGATCAGCAGTTAAAGAATTCGTGGA
ATCCCAATGACAGATCTTTAAACATTTTTGTTAAAGAAGATGACAAGCTTACTTTTCATC
GCCATCCAGTGGCTCAGAGCACTGACTGTATTCGTGGCAAAGTTGGATATACCAGAGGTC
TTCATGCATGGGAAATCCACTGGAGCATGCGACAGCGAGGTACCCATGCTGTAGTTGGTG
TGTCAACCCGAGAGGCTCCACTCCATTCAGTAGGCTACCAATCATTAGTTGGAAGTAATG
CGGAATCATGGGGATGGGATCTTGGACGTAATAAACTTTATCATGATGTCAAAAATAATC
CAGGTGTCACATATCCTAGAATCTTAAATTCGGATGAAACTTTTGTTGTTCCAGATACTT
TCCTTGTTGTTTTAGACATGGATGAAGGAACATTATCATTTGTTGTTGATGGACAGTATT
TAGGAGTTGCATTCCGTGGGCTGAAAGGGAAGAAGTTGTATCCCATTGTCAGTGCTGTTT
GGGGACATTGTGAAATAACTATAAAGTACTTTGGAGGACTTGATCGTAAGTCGCTTTCTC
CCTTATATCTGATCCAATTCTTTAATAATTTCATATTGTTATTTTTACTC-TTTTGTACA
ATAATTATTTCTTGTCCGCAACAGCAAATGATTTATAGTGCAAGTAGGGTTTTTTTT
>MY5136_Hexurella_MiddlemarchCyn
TTCATAGACCAATGGTAAAAGCACTCAGTATCAGTCCAGATTTCCAGCGACCTGGGAGGC
TTGATGTTCTACTGGACATGCCACCTGTCAGTAGGGATCAGCAGTTAAAGAATTCGTGGA
ATCCTAATGACAGATCTTTAAACATTTTTGTTAAGGAAGATGACAAGCTTACTTTTCATC
GCCATCCAGTGGCTCAGAGCACTGACTGTATTCGTGGCAAAGTTGGATATACCAGAGGTC
TTCATGCATGGGAAATCCACTGGAGCATGCGACAGCGAGGTACCCATGCTGTAGTTGGTG
TGTCAACCCGAGAGGCTCCACTCCATTCAGTAGGCTACCAGTCATTAGTTGGAAGTAATG
CAGAATCATGGGGATGGGATCTTGGACGTAATAAACTTTATCATGATGTCAAAAATAATC
CAGGTGTCACATATCCTAGAATCTTAAATTCGGATGAAACTTTTGTTGTTCCAGATACTT
TCCTTGTTGTTTTAGACATGGATGAAGGAACATTATCATTTGTTGTTGATGGACAGTATT
TAGGAGTTGCATTCCGTGGGCTGAAAGGGAAGAAGTTGTATCCCATTGTCAGTGCTGTTT
GGGGACATTGTGAAATAACTATAAAGTACTTTGGAGGACTTGATCGTAAGTCGCTTTCTC
TCTTATATCTGATCCAATTCTTTAATAATTTCATATTGTTATTTTTTCTC-TTTTGTACA
ATAATTATTTCTTGTCCACAACAGCAAATGGTTTATAGTGCAAGTAGGTTTCTTTTT
>MY5147_Hexurella_DragoonMtns_NF_345A
TTCATAGACCAATGGTAAAAGCACTCAGTATCAGTCCTGATTTCCAGCGACCTGGGAGGC
TTGATGTTCTACTGGACATGCCACCTGTCAGTAGGGATCAGCAGTTAAAGAATTCGTGGA
ATCCTAATGACAGATCTTTAAACATTTTTGTTAAAGAAGATGACAAGCTTACTTTTCATC
GCCATCCAGTGGCTCAGAGCACTGACTGTATTCGTGGCAAAGTTGGATATACCAGAGGTC
TTCATGCATGGGAAATCCACTGGAGCATGCGACAGCGAGGTACCCATGCTGTAGTTGGTG
TGTCAACCCGAGAGGCTCCACTCCATTCAGTAGGCTACCAGTCATTAGTTGGAAGTAATG
CAGAATCATGGGGATGGGATCTTGGACGTAATAAACTTTATCATGATGTCAAAAATAATC
CAGGTGTCACATATCCTAGAATCTTAAATTCGGATGAAACTTTTGTTGTTCCAGATACTT
TCCTTGTTGTTTTAGACATGGATGAAGGAACATTATCATTTGTTGTTGATGGACAGTATT
TAGGAGTTGCATTCCGTGGGCTGAAAGGGAAGAAGTTGTATCCCATTGTCAGTGCTGTCT
GGGGACATTGTGAAATAACTATAAAGTACTTTGGAGGACTTGATCGTAAGTCGCTTTCTC
TCTTATATCTGATCCAATTCTTTAATAATTTCATATTGTTATTTTTTCTC-TTTTGTACA
ATGATTATTTCTTGTCCACAGCAGCAAATGATTTATAGTGCAAGTAGGTTTCTTTTT
>MY5154_Hexurella_SantaRitaMtns_AdobeCyn
TTCATAGACCAATGGTAAAAGCACTCAATATCAGTCCAGATTTCCAGCGACCTGGGAGGC
TTGATGTTCTACTGGACATGCCACCTGTCAGTAGGGATCAGCAGTTAAAGAATTCGTGGA
ATCCTAATGACAGATCTTTAAACATTTTTGTTAAAGAAGATGACAAGCTTACTTTTCATC
GCCATCCAGTGGCTCAGAGCACTGACTGTATTCGTGGCAAAGTTGGATATACCAGAGGTC
TTCATGCATGGGAAATCCACTGGAGCATGCGACAGCGAGGTACCCATGCTGTAGTTGGTG
TGTCAACCCGAGAGGCTCCACTCCATTCAGTAGGCTACCAGTCATTAGTTGGAAGTAATG
CAGAATCATGGGGATGGGATCTTGGACGTAATAAACTTTATCATGATGTCAAAAATAATC
CAGGTGTCACATATCCTAGAATCTTAAATTCGGATGAAACTTTCGTTGTTCCAGATACTT
TCCTTGTTGTTTTAGACATGGATGAAGGAACATTATCATTTGTTGTTGATGGACAGTATT
TAGGAGTTGCATTCCGTGGGCTGAAAGGGAAGAAGTTGTATCCCATTGTCAGTGCTGTTT
GGGGACATTGTGAAATAACTATAAAGTACTTTGGAGGACTTGATCGTAAGTCGCTTTCTC
TCTTATATCTGATCCAATTCTTTAATAATTTCATATTATTATTTTTACTC-TTTTGTACA
ATAATTATTTCTTGTCCACAACAGCAAATGATTTATAGTGCAAGTAGGTTTCTTTTT
>MY5157_Hexurella_SantaCatalinaMtns_Redington
TTCATAGACCAATGGTAAAAGCACTCAATATCAGTCCAGATTTCCAGCGACCTGGGAGGC
TTGATGTTCTACTGGACATGCCACCTGTCAGTAGGGATCAGCAGTTAAAGAATTCCTGGA
ATCCTAATGACAGATCTTTAAACATTTTTGTTAAAGAAGATGACAAGCTTACTTTTCATC
GCCATCCAGTGGCTCAGAGCACTGACTGTATTCGTGGCAAAGTTGGATATACCAGAGGTC
TTCATGCATGGGAAATCCACTGGAGCATGCGACAGCGAGGTACCCATGCTGTAGTTGGTG
TGTCAACCCGAGAGGCTCCACTCCATTCAGTAGGCTACCAGTCTTTAGTCGGAAGTAATG
CAGAATCATGGGGATGGGATCTTGGACGTAATAAACTTTATCATGATGTCAAAAATAATC
CAGGTGTCACATATCCTAGAATCTTAAATTCGGATGAAACTTTTGTTGTTCCAGATACTT
TCCTTGTTGTTTTAGACATGGATGAAGGAACATTATCATTTGTTGTTGATGGACAGTATT
TAGGAGTTGCATTCCGTGGGCTGAAAGGGAAGAAGTTGTATCCCATTGTCAGTGCTGTTT
GGGGACATTGTGAAATAACTATAAAGTACTTTGGAGGACTTGATCGTAAGTCGCTTTCTC
TCTTATACCTGATCCAATTCTTTAATAATTTCATATTGTTATTTTTACTC-TTTTGTACA
ATAATTA-TTCTTGTCCACAACAGCAAATGATTTATAGTTCAAGTAGGTTTCTTTTT
>MY5164_Hrupicola_Temecula
-----------ATGGTAAAAGCTCTCAATATCAGTCCAGATTTCCAGCGACCTGGGAGAC
TTGATGTTTTACTGGATATGCCACCTGTCAGTAGGGATCAGCAGTTAAAGAATTCATGGA
ATCCTAATGACAGATCTTTAAACATTTTTGTTAAAGAAGATGACAAGCTTACTTTTCATC
GCCATCCAGTGGCTCAGAGCACTGACTGTATTCGTGGCAAAGTTGGATATACCAGAGGTC
TTCATGCATGGGAAATCCACTGGAGCATGCGACAGCGTGGTACCCATGCTGTAGTTGGTG
TGTCAACCCGAGAGGCTCCACTCCATTCAGTAGGCTACCAGTCGTTAGTTGGAAGTAATG
CAGAATCATGGGGATGGGATCTTGGACGTAATAAACTTTATCATGATGTCAAAAATAATC
CAGGTGTTACGTATCCTAGAATCTTAAATTCAGATGAAACTTTCGTTGTTCCAGATACTT
TCCTTGTTGTTTTAGACATGGATGAGGGAACATTATCATTTGTTGTTGATGGACAGTATT
TAGGAGTTGCATTCCGTGGACTGAAAGGAAAGAAGTTGTATCCCATTGTCAGTGCTGTTT
GGGGACATTGTGAAATAACTGTAAAGTACTTTGGAGGACTTGATCGTAAGTTGCTTCCTC
TCTTATATCTGATCCAGTTCTTTGATATTTCCATATTGTTATTTTTATTCTTTTTGTACA
AT----ATTTCTTGCCCACATCAGCAAATGACT------------------------
>MY5165_Hrupicola_Temecula
-----------------AAAGCTCTCAATATCAGTCCAGATTTCCAGCGACCTGGGAGAC
TTGATGTTTTACTGGATATGCCACCTGTCAGTAGGGATCAGCAGTTAAAGAATTCATGGA
ATCCTAATGACAGATCTTTAAACATTTTTGTTAAAGAAGATGACAAGCTTACTTTTCATC
GCCATCCAGTGGCTCAGAGCACTGACTGTATTCGTGGCAAAGTTGGATATACCAGAGGTC
TTCATGCATGGGAAATCCACTGGAGCATGCGACAGCGTGGTACCCATGCTGTAGTTGGTG
TGTCAACCCGAGAGGCTCCACTCCATTCAGTAGGCTACCAGTCGTTAGTTGGAAGTAATG
CAGAATCATGGGGATGGGATCTTGGACGTAATAAACTTTATCATGATGTCAAAAATAATC
CAGGTGTTACGTATCCTAGAATCTTAAATTCAGATGAAACTTTCGTTGTTCCAGATACTT
TCCTTGTTGTTTTAGACATGGATGAGGGAACATTATCATTTGTTGTTGATGGACAGTATT
TAGGAGTTGCATTCCGTGGACTGAAAGGAAAGAAGTTGTATCCCATTGTCAGTGCTGTTT
GGGGACATTGTGAAATAACTGTAAAGTACTTTGGAGGACTTGATCGTAAGTTGCTTCCTC
TCTTATATCTGATCCAGTTCTTTGATATTTCCATATTGTTATTTTTATTCTTTTTGTACA
AT----ATTTCTTGCCCACATCAGCAAATGACTTATAGTGAAAGTAGGTTTCTTTTT
>MY5175_Hapachea_HarshawRd_PatagoniaMtns
TTCATAGACCAATGGTAAAAGCTCTCAATATCAGTCCAGATTTCCAGCGACCTGGGAGGC
TTGATGTTCTACTGGACATGCCACCTGTCAGTAGGGATCAGCAGTTAAAGAATTCGTGGA
ATCCTAATGATAGATCTTTAAACATTTTTGTTAAAGAAGATGACAAGCTTACTTTTCATC
GCCATCCAGTGGCTCAGAGCACTGACTGTATTCGTGGCAAAGTTGGATATACCAGAGGTC
TTCATGCATGGGAAATCCACTGGAGCATGCGACAGCGAGGTACCCATGCTGTAGTTGGTG
TGTCAACCCGAGAGGCTCCACTCCATTCAGTAGGCTACCAGTCATTAGTTGGAAGTAATG
CAGAATCATGGGGATGGGATCTTGGACGTAATAAACTTTATCATGATGTCAAAAATAATC
CAGGTGTCACATATCCTAGAATCTTAAATTCGGATGAAACTTTTGTTGTTCCAGATACTT
TCCTTGTTGTTTTAGACATGGATGAAGGAACATTATCATTTGTTGTTGATGGACAGTATT
TAGGAGTTGCATTCCGTGGGCTGAAAGGGAAGAAGTTGTATCCCATTGTCAGTGCTGTTT
GGGGACATTGTGAAATAACTATAAAGTACTTTGGAGGACTTGATCGTAAGTCGCTTTCTC
TCTTATATCTGATCCAATTCTTTAATAATTTCATATTGTTATTTTTACTC-TTTTGTACA
ATAATTATTTCTTGTCCACAACAGCAAATAATTTATAGTGCACGTAGGTTTCTTTTT
>MY5180_Hapachea_MustrangPk_MustangMtns
TTCATAGACCAATGGTAAAAGCACTCAATATCAGTCCAGATTTCCAGCGACCTGGGCGGC
TTGATGTTCTACTGGACATGCCACCTGTCAGTAGGGATCAGCAGTTAAAGAATTCATGGA
ATCCTAATGACAGATCTTTAAACATTTTTGTTAAAGAAGATGACAAGCTTACTTTTCATC
GCCATCCAGTGGCTCAGAGCACTGACTGTATTCGTGGCAAAGTTGGATATACCAGAGGTC
TTCATGCATGGGAAATCCACTGGAGCATGCGACAGCGAGGTACCCATGCTGTAGTTGGTG
TGTCAACCCGAGAGGCTCCACTCCATTCAGTAGGCTACCAGTCATTAGTTGGAAGTAATG
CAGAATCATGGGGATGGGATCTTGGACGTAATAAACTTTATCATGATGTCAAAAATAATC
CAGGTGTCACATATCCTAGAATCTTAAATTCGGATGAAACTTTTGTTGTTCCAGATACTT
TCCTTGTTGTTTTAGACATGGATGAAGGAACATTATCATTTGTTGTTGATGGACAGTATT
TAGGAGTTGCATTCCGTGGGCTGAAAGGGAAGAAGTTGTATCCCATTGTCAGTGCTGTTT
GGGGACATTGTGAAATAACTATTAAGTACTTTGGAGGACTTGATCGTAAGTCGCTTTCTC
TCTTATATCTGATCCAATTCTTTAATAATTTCATA---TTATTTTTACTC-TTTTGTACA
ATAATTATTTCTTGTCCACAACAGCAAATGATTTATAGTGCAAGTAGGTTTCTTTTT
>MY5181_Hapachea_MustrangPk_MustangMtns
TTCATAGACCAATGGTAAAAGCACTCAATATCAGTCCAGATTTCCAGCGACCTGGGCGGC
TTGATGTTCTACTGGACATGCCACCTGTCAGTAGGGATCAGCAGTTAAAGAATTCATGGA
ATCCTAATGACAGATCTTTAAACATTTTTGTTAAAGAAGATGACAAGCTTACTTTTCATC
GCCATCCAGTGGCTCAGAGCACTGACTGTATTCGTGGCAAAGTTGGATATACCAGAGGTC
TTCATGCATGGGAAATCCACTGGAGCATGCGACAGCGAGGTACCCATGCTGTAGTTGGTG
TGTCAACCCGAGAGGCTCCACTCCATTCAGTAGGCTACCAGTCATTAGTTGGAAGTAATG
CAGAATCATGGGGATGGGATCTTGGACGTAATAAACTTTATCATGATGTCAAAAATAATC
CAGGTGTCACATATCCTAGAATCTTAAATTCGGATGAAACTTTTGTTGTTCCAGATACTT
TCCTTGTTGTTTTAGACATGGATGAAGGAACATTATCATTTGTTGTTGATGGACAGTATT
TAGGAGTTGCATTCCGTGGGCTGAAAGGGAAGAAGTTGTATCCCATTGTCAGTGCTGTTT
GGGGACATTGTGAAATAACTATTAAGTACTTTGGAGGACTTGATCGTAAGTCGCTTTCTC
TCTTATATCTGATCCAATTCTTTAATAATTTCATA---TTATTTTTACTC-TTTTGTACA
ATAATTATTTCTTGTCCACAACAGCAAATGATTTATAGTGCAAGTAGGTTTCTTTTT
>MY5193_Hapachea_HarshawRd_PatagoniaMtns
TTCATAGACCAATGGTAAAAGCACTCAATATCAGTCCAGATTTCCAGCGACCTGGGAGGC
TTGATGTTCTACTGGACATGCCACCTGTCAGTAGGGATCAGCAGTTAAAGAATTCGTGGA
ATCCTAATGATAGATCTTTAAACATTTTTGTTAAAGAAGATGACAAGCTTACTTTTCATC
GCCATCCAGTGGCTCAGAGCACTGACTGTATTCGTGGCAAAGTTGGATATACCAGAGGTC
TTCATGCATGGGAAATCCACTGGAGCATGCGACAGCGAGGTACCCATGCTGTAGTTGGTG
TGTCAACCCGAGAGGCTCCACTCCATTCAGTAGGCTACCAGTCATTAGTTGGAAGTAATG
CAGAATCATGGGGATGGGATCTTGGACGTAATAAACTTTATCATGATGTCAAAAATAATC
CAGGTGTCACATATCCTAGAATCTTAAATTCGGATGAAACTTTTGTTGTTCCAGATACTT
TCCTTGTTGTTTTAGACATGGATGAAGGAACATTATCATTTGTTGTTGATGGACAGTATT
TAGGAGTTGCATTCCGTGGGCTGAAAGGGAAGAAGTTGTATCCCATTGTCAGTGCTGTTT
GGGGACATTGTGAAATAACTATAAAGTACTTTGGAGGACTTGATCGTAAGTCGCTTTCTC
TCTTATATCCGATCCAATTCTTTAATAATTTCATATTGTTATTTTTACTC-TTTTGTACA
ATAATTATTTCTTGTCCACAACAGCAAATAATTTATAGTGCAAGTAGGTTTCTTTTT
>MY5194_Hapachea_Ordsummit_MtOrd
TTCATAGACCAATGGTAAAAGCACTCAATATCAGTCCAGATTTCCAGCGACCTGGGAGAC
TTGATGTTTTACTGGACATGCCACCTGTCAGTAGGGATCAGCAGTTAAAGAATTCATGGA
ATCCTAATGACAGATCTTTAAACATTTTTGTTAAAGAAGATGACAAGCTAACTTTTCATC
GCCATCCAGTGGCTCAGAGCACTGACTGTATTCGTGGCAAAGTTGGATATACCAGAGGGC
TTCATGCATGGGAAATCCACTGGAGCATGCGACAGCGAGGTACCCATGCCGTAGTTGGGG
TGTCAACCCGTGAGGCTCCACTCCATTCAGTGGGTTACCAGTCATTAGTTGGAAGTAATG
CAGAATCATGGGGATGGGATCTTGGACGTAATAAACTTTATCATGATGTCAAAAATAATC
CAGGTGTCACATATCCTAGAATCTTAAATTCGGATGAAACTTTTGTTGTTCCAGATACTT
TCCTTGTTGTTTTAGACATGGATGAGGGAACATTATCATTTGTTGTTGATGGACAGTATT
TAGGAGTTGCATTCCGTGGGCTGAAAGGGAAGAAGTTGTATCCCATTGTCAGTGCTGTTT
GGGGACATTGTGAAATAACTATAAAGTACTTTGGAGGACTTGATCGTAAGTCGCTTTCTC
TCTTATATCTGATCCACTTCTTTAATAATTTCATATTGTTATTTTTATTCTTTTTATACA
ATAAATATTTCTTTTTTACAACAACAAATGACTTATAGTGCAAGTAGATTTCTTTTT
>MY5195_Hapachea_Ordsummit_MtOrd
------------------------------------------------------------
---------TACTGGACATGCCACCTGTCAGTAGGGATCAGCAGTTAAAGAATTCATGGA
ATCCTAATGACAGATCTTTAAACATTTTTGTTAAAGAAGATGACAAGCTAACTTTTCATC
GCCATCCAGTGGCTCAGAGCACTGACTGTATTCGTGGCAAAGTTGGATATACCAGAGGGC
TTCATGCATGGGAAATCCACTGGAGCATGCGACAGCGAGGTACCCATGCCGTAGTTGGGG
TGTCAACCCGTGAGGCTCCACTCCATTCAGTGGGCTACCAGTCATTAGTTGGAAGTAATG
CAGAATCATGGGGATGGGATCTTGGACGTAATAAACTTTATCATGATGTCAAAAATAATC
CAGGTGTCACATATCCTAGAATCTTAAATTCGGATGAAACTTTTGTTGTTCCAGATACTT
TCCTTGTTGTTTTAGACATGGATGAGGGAACATTATCATTTGTTGTTGATGGACAGTATT
TAGGAGTTGCATTCCGTGGGCTGAAAGGGAAGAAGTTGTATCCCATTGTCAGTGCTGTTT
GGGGACATTGTGAAATAACTATAAAGTACTTTGGAGGACTTGATCGTAAGTCGCTTTCTC
TCTTATATCTGATCCACTTCTTTAATAATTTCATATTGTTATTTTTGTTCTTTTTATACA
ATAAATATTTCTTGTTTGCAACAACAAATGACTTATAGTGCAAGTAGATTTCTTTTT
>MY5266_Hencina_CerroBolla
TTCATAGACCAATGGTAAAAGCTCTCAATATCAGTCCAGATTTCCAGCGACCTGGGAGAC
TTGATGTTTTACTGGACATGCCACCTGTCAGTAGGGATCAGCAGTTAAAGAATTCATGGA
ATCCTAATGACAGATCTTTAAACATTTTTGTTAAAGAAGATGACAAGCTTACTTTTCATC
GCCATCCTGTGGCTCAGAGCACTGACTGTATTCGTGGCAAAGTTGGATATACCAGAGGTC
TTCATGCATGGGAAATCCACTGGAGCATGCGACAGCGAGGTACCCATGCCGTAGTTGGTG
TGTCAACCCGAGAGGCTCCACTCCATTCAGTAGGCTACCAGTCATTAGTTGGAAGTAATG
CAGAATCATGGGGATGGGATCTTGGACGTAATAAACTTTATCATGATGTCAAAAATAATC
CAGGTGTTACGTATCCTAGAATCTTAAATTCGGATGAAACTTTCGTTGTTCCAGATACTT
TCCTTGTTGTTTTAGACATGGATGAGGGAACATTATCATTTGTTGTTGATGGACAGTATT
TAGGAGTTGCATTCCGTGGGCTGAAAGGAAAGAAGCTGTATCCCATTGTCAGTGCTGTTT
GGGGACATTGTGAAATAACTGTAAAGTACTTTGGAGGACTTGATCGTAAGTTGCTTCCTC
TCTTATA--TGATCCAGTTCTTTAACTTTTTCATATTGTTATTTTTATTGTTTTTGTATA
ATAATTATTTCTTGTCCATAATAGCGAATGACTTATAGCGAAAGTGGGTTTCTTTTT
>MY5267_Hencina_CerroBolla
TTCATAGACCAATGGTAAAAGCTCTCAATATCAGTCCAGATTTCCAGCGACCTGGGAGAC
TTGATGTTTTACTGGACATGCCACCTGTCAGTAGGGATCAGCAGTTAAAGAATTCATGGA
ATCCTAATGACAGATCTTTAAACATTTTTGTTAAAGAAGATGACAAGCTTACTTTTCATC
GCCATCCTGTGGCTCAGAGCACTGACTGTATTCGTGGCAAAGTTGGATATACCAGAGGTC
TTCATGCATGGGAAATCCACTGGAGCATGCGACAGCGAGGTACCCATGCCGTAGTTGGTG
TGTCAACCCGAGAGGCTCCACTCCATTCAGTAGGCTACCAGTCATTAGTTGGAAGTAATG
CAGAATCATGGGGATGGGATCTTGGACGTAATAAACTTTATCATGATGTCAAAAATAATC
CAGGTGTTACGTATCCTAGAATCTTAAATTCGGATGAAACTTTCGTTGTTCCAGATACTT
TCCTTGTTGTTTTAGACATGGATGAGGGAACATTATCATTTGTTGTTGATGGACAGTATT
TAGGAGTTGCATTCCGTGGGCTGAAAGGAAAGAAGCTGTATCCCATTGTCAGTGCTGTTT
GGGGACATTGTGAAATAACTGTAAAGTACTTTGGAGGACTTGATCGTAAGTTGCTTCCTC
TCTTATA--TGATCCAGTTCTTTAACTTTTTCATATTGTTATTTTTATTGTTTTTGTATA
ATAATTATTTCTTGTCCATAATAGCAAATGACTTATAGCGAAAGTGGGTTTCTTTTT
>MY5269_Hexurella_GuadalupeValley
TTCATAGACCAATGGTAAAAGCTCTCAATATCAGTCCAGATTTCCAGCGACCTGGGAGAC
TTGATGTTTTACTGGACATGCCACCTGTCAGTAGGGATCAGCAGTTAAAGAATTCATGGA
ATCCTAATGACAGATCTTTAAACATTTTTGTTAAAGAAGATGACAAGCTTACTTTTCATC
GCCATCCTGTGGCTCAGAGCACTGACTGTATTCGTGGCAAAGTTGGATATACCAGAGGTC
TTCATGCATGGGAAATCCACTGGAGCATGCGACAGCGAGGTACCCATGCCGTAGTTGGTG
TGTCAACCCGAGAGGCTCCGCTCCATTCAGTAGGGTACCAGTCATTAGTTGGAAGTAATG
CAGAATCATGGGGATGGGATCTTGGACGTAATAAACTTTATCATGATGTCAAAAATAATC
CAGGTGTTACGTATCCTAGAATCTTAAATTCGGATGAAACTTTCGTTGTTCCAGATACTT
TCCTTGTTGTTTTAGACATGGATGAGGGAACATTATCATTTGTTGTTGATGGACAGTATT
TAGGAGTTGCATTCCGTGGGCTGAAAGGAAAGAAGCTGTATCCCATTGTCAGTGCTGTTT
GGGGACATTGTGAAATAACTGTAAAGTACTTTGGAGGACTTGATCGTAAGTTGCTTCCTC
TCTTATA--TGATCCAGTTCTTTAACTTTTTCATATTGTTATTTTTATTATTTTTGTATA
ATAATTATTTCTTGTCCACAATAGCAAATGACTTATAGTGAAAGTGGGTTTCTTTTT
>MY5271_Hexurella_GuadalupeValley
TTCATAGACCAATGGTAAAAGCTCTCAATATCAGTCCAGATTTCCAGCGACCTGGGAGAC
TTGATGTTTTACTGGACATGCCACCTGTCAGTAGGGATCAGCAGTTAAAGAATTCATGGA
ATCCTAATGACAGATCTTTAAACATTTTTGTTAAAGAAGATGACAAGCTTACTTTTCATC
GCCATCCTGTGGCTCAGAGCACTGACTGTATTCGTGGCAAAGTTGGATATACCAGAGGTC
TTCATGCATGGGAAATCCACTGGAGCATGCGACAGCGAGGTACCCATGCCGTAGTTGGTG
TGTCAACCCGAGAGGCTCCGCTCCATTCAGTAGGGTACCAGTCATTAGTTGGAAGTAATG
CAGAATCATGGGGATGGGATCTTGGACGTAATAAACTTTATCATGATGTCAAAAATAATC
CAGGTGTTACGTATCCTAGAATCTTAAATTCGGATGAAACTTTCGTTGTTCCAGATACTT
TCCTTGTTGTTTTAGACATGGATGAGGGAACATTATCATTTGTTGTTGATGGACAGTATT
TAGGAGTTGCATTCCGTGGGCTGAAAGGAAAGAAGCTGTATCCCATTGTCAGTGCTGTTT
GGGGACATTGTGAAATAACTGTAAAGTACTTTGGAGGACTTGATCGTAAGTTGCTTCCTC
TCTTATA--TGATCCAGTTCTTTAACTTTTTCATATTGTTATTTTTATTATTTTTGTATA
ATAATTATTTCTTGTCCACAATAGCAAATGACTTATAGTAAAAGTGGGTTTCTTTTT
>MY5276_Hexurella_SanPedro_Martir
TTCATAGACCAATGGTAAAAGCTCTCAATATCAGTCCAGATTTCCAGCGACCTGGGAGAC
TTGATGTTTTACTGGACATGCCACCTGTCAGTAGGGATCAGCAGTTGAAGAATTCATGGA
ATCCTAATGACAGATCTTTAAACATTTTTGTTAAAGAAGATGACAAGCTTACTTTTCATC
GCCATCCTGTGGCTCAGAGCACTGACTGTATTCGTGGCAAAGTTGGATATACCAGAGGTC
TTCATGCATGGGAAATCCACTGGAGCATGCGACAGCGAGGTACCCATGCTGTAGTTGGTG
TGTCAACCCGAGAGGCTCCACTCCATTCAGTAGGCTACCAGTCATTAGTTGGAAGTAATG
CAGAATCATGGGGATGGGATCTTGGACGTAATAAACTTTATCATGATGTCAAAAATAATC
CAGGTGTTACGTATCCTAGAATCTTAAATTCGGATGAAACTTTCGTTGTTCCAGATACTT
TCCTTGTTGTTTTAGACATGGATGAGGGAACATTATCATTTGTTGTTGATGGACAGTATT
TAGGAGTTGCATTCCGTGGGCTGAAAGGAAAGAAGCTGTATCCCATTGTCAGTGCTGTTT
GGGGACATTGTGAAATAACTGTAAAGTACTTTGGAGGACTTGATCGTAAGTTGCTTCCTC
TCTTATA--TAATCCAGTTCTTTAACTTTTTCATATTGTTATTTTTATTATTTTTGTATA
ATAATTATTTCTTGTCCACAATAGCAAATGACTTATAGTGAAAGTGGGTTTCTTTTT
>MY5277_Hexurella_SanPedro_Martir
TTCATAGACCAATGGTAAAAGCTCTCAATATCAGTCCAGATTTCCAGCGACCTGGGAGAC
TTGATGTTTTACTGGACATGCCACCTGTCAGTAGGGATCAGCAGTTGAAGAATTCATGGA
ATCCTAATGACAGATCTTTAAACATTTTTGTTAAAGAAGATGACAAGCTTACTTTTCATC
GCCATCCTGTGGCTCAGAGCACTGACTGTATTCGTGGCAAAGTTGGATATACCAGAGGTC
TTCATGCATGGGAAATCCACTGGAGCATGCGACAGCGAGGTACCCATGCTGTAGTTGGTG
TGTCAACCCGAGAGGCTCCACTCCATTCAGTAGGCTACCAGTCATTAGTTGGAAGTAATG
CAGAATCATGGGGATGGGATCTTGGACGTAATAAACTTTATCATGATGTCAAAAATAATC
CAGGTGTTACGTATCCTAGAATCTTAAATTCGGATGAAACTTTCGTTGTTCCAGATACTT
TCCTTGTTGTTTTAGACATGGATGAGGGAACATTATCATTTGTTGTTGATGGACAGTATT
TAGGAGTTGCATTCCGTGGGCTGAAAGGAAAGAAACTGTATCCCATTGTCAGTGCTGTTT
GGGGACATTGTGAAATAACTGTAAAGTACTTTGGAGGACTTGATCGTAAGTTGCTTCCTC
TCTTATA--TAATCCAGTTCTTTAACTTTTTCATATTGTTATTTTTATTATTTTTGTATA
ATAATTATTTCTTGTCCACAATAGCAAATGACTTATAGTGAAAGTGGGTTTCTTTTT
>MY5280_Hexurella_ArroyoSalado
TTCATAGACCAATGGTAAAAGCTCTCAGTATCAGTCCAGATTTCCAGCGACCTGGGAGAC
TTGATGTTTTACTGGACATGCCACCTGTCAGTAGGGATCAGCAGTTAAAGAATTCATGGA
ATCCTAATGATAGATCTTTAAACATTTTTGTTAAAGAAGATGACAAGCTTACTTTTCATC
GCCATCCAGTGGCTCAGAGCACTGACTGTATTCGTGGAAAAGTTGGATATACCAGAGGTC
TTCATGCATGGGAAATCCACTGGAGCATGCGACAGCGAGGTACCCATGCCGTCGTTGGTG
TGTCAACCCGAGAGGCTCCACTCCATTCAGTAGGCTACCAGTCATTAGTTGGAAGTAATG
CAGAATCATGGGGATGGGATCTTGGACGTAATAAACTTTATCATGATGTCAAAAATAATC
CAGGTGTTACGTATCCTAGAATCTTAAATTCGGATGAAACTTTCGTTGTTCCAGATACTT
TCCTTGTTGTTTTAGACATGGATGAGGGAACATTATCATTTGTTGTTGATGGACAGTATT
TAGGAGTTGCATTCCGTGGGCTGAAAGGAAAGAAGCTGTATCCCATTGTCAGTGCTGTTT
GGGGACATTGTGAAATAACTGTAAAGTACTTTGGAGGACTTGATCGTAAGTTGCTTCCTC
TCTTATA--TGATCCAGTTCTTTAACTTTTTCATATTGTTATTTTTATTCTTTTTGTATA
ATAATTATTTCTTGTCCACAATAGCAAATGACTTATAGTGAAAGTGGGTTTCTTTTT
>MY5282_Hexurella_ArroyoSalado
-------------------------CAATATCAGTCCAGATTTCCAGCGACCTGGGAGAC
TTGATGTTTTACTGGACATGCCACCTGTCAGTAGGGATCAGCAGTTAAAGAATTCATGGA
ATCCTAATGATAGATCTTTAAACATTTTTGTTAAAGAAGATGACAAGCTTACTTTTCATC
GCCATCCAGTGGCTCAGAGCACTGACTGTATTCGTGGAAAAGTTGGATATACCAGAGGTC
TTCATGCATGGGAAATCCACTGGAGCATGCGACAGCGAGGTACCCATGCCGTCGTTGGTG
TGTCAACCCGAGAGGCTCCACTCCATTCAGTAGGCTACCAGTCATTAGTTGGAAGTAATG
CAGAATCATGGGGATGGGATCTTGGACGTAATAAACTTTATCATGATGTCAAAAATAATC
CAGGTGTTACGTATCCTAGAATCTTAAATTCGGATGAAACTTTCGTTGTTCCAGATACTT
TCCTTGTTGTTTTAGACATGGATGAGGGAACATTATCATTTGTTGTTGATGGACAGTATT
TAGGAGTTGCATTCCGTGGGCTGAAAGGAAAGAAGCTGTATCCCATTGTCAGTGCTGTTT
GGGGACATTGTGAAATAACTGTAAAGTACTTTGGAGGACTTGATCGTAAGTTGCTTCCTC
TCTTATA--TGATCCAGTTCTTTAACTTTTTCATATTGTTATTTTTATTCTTTTTGTATA
ATAATTATTTCTTGTCCACAATAGCAAATGACTTATAGTGAAAGTGGGTTTCTTTTT
>MY5286_Hrupicola_SweetwaterSpr_OrdMtn
TTCATAGACCAATGGTAAAAGCTCTCAATATCAGTCCAGATTTCCAGCGACCTGGGAGAC
TTGATGTTTTACTGGACATGCCTCCTGTCAGTAGGGATCAGCAGTTAAAGAATTCATGGA
ATCCTAATGACAGATCTTTAAACATTTTTGTTAAAGAAGATGACAAGCTTACTTTTCATC
GCCATCCAGTGGCTCAGAGCACTGACTGTATTCGTGGCAAAGTTGGATATACCAGAGGTC
TTCATGCATGGGAAATCCACTGGAGCATGAGACAGCGTGGTACCCATGCCGTAGTTGGTG
TGTCAACCCGAGAGGCTCCACTCCATTCAGTAGGCTACCAGTCATTAGTTGGAAGTAATG
CAGAATCATGGGGATGGGATCTTGGACGTAATAAACTTTATCATGATGTCAAAAATAATC
CAGGTGTTACGTATCCTAGAATCTTAAATTCGGATGAAACTTTCGTTGTTCCAGATACTT
TCCTTGTTGTTTTAGACATGGATGAGGGAACATTATCATTTGTTGTTGATGGACAGTATT
TAGGAGTTGCATTCCGTGGGCTGAAAGGAAAGAAATTGTATCCCATTGTCAGTGCTGTTT
GGGGACATTGTGAAATAACTGTAAAGTACTTTGGAGGACTTGATCGTAAGTTGCTTCCTT
TCTTATATCTGATCCAGTTCTTTAATATTTTCATATTGTTATTTTTATTCTTTTTGTACA
ATAATTATTTCTTGTCCACAACAGCAAATGACTTATAGTGAAAGTGGGTTGCTTTT-
>MY5287_Hrupicola_SweetwaterSpr_OrdMtn
--------------------------------------------------------AGAC
TTGATGTTTTACTGGACATGCCTCCTGTCAGTAGGGATCAGCAGTTAAAGAATTCATGGA
ATCCTAATGACAGATCTTTAAACATTTTTGTTAAAGAAGATGACAAGCTTACTTTTCATC
GCCATCCAGTGGCTCAGAGCACTGACTGTATTCGTGGCAAAGTTGGATATACCAGAGGTC
TTCATGCATGGGAAATCCACTGGAGCATGAGACAGCGTGGTACCCATGCCGTAGTTGGTG
TGTCAACCCGAGAGGCTCCACTCCATTCAGTAGGCTACCAGTCATTAGTTGGAAGTAATG
CAGAATCATGGGGATGGGATCTTGGACGTAATAAACTTTATCATGATGTCAAAAATAATC
CAGGTGTTACGTATCCTAGAATCTTAAATTCGGATGAAACTTTCGTTGTTCCAGATACTT
TCCTTGTTGTTTTAGACATGGATGAGGGAACATTATCATTTGTTGTTGATGGACAGTATT
TAGGAGTTGCATTCCGTGGGCTGAAAGGAAAGAAATTGTATCCCATTGTCAGTGCTGTTT
GGGGACATTGTGAAATAACTGTAAAGTACTTTGGAGGACTTGATCGTAAGTTGCTTCCTT
TCTTATATCTGATCCAGTTCTTTAATATTTTCATATTGTTATTTTTATTCTTTTTGTACA
ATAATTATTTCTTGTCC----------------------------------------
>MY5288_Hrupicola_Deadman_Hills
TTCATAGACCAATGGTAAAAGCTCTCAATATCAGTCCAGATTTCCAGCGACCTGGGAGAC
TTGATGTTTTACTGGACATGCCACCTGTCAGTAGGGATCAGCAGTTAAAGAATTCATGGA
ATCCTAATGACAGATCTTTAAACATTTTTGTTAAAGAAGATGACAAGCTTACTTTTCATC
GCCATCCAGTGGCTCAGAGCACTGACTGTATTCGTGGCAAAGTTGGATATACCAGAGGTC
TTCATGCATGGGAAATCCACTGGAGCATGCGACAGCGTGGTACCCATGCCGTAGTTGGTG
TGTCAACCCGAGAGGCTCCACTCCATTCAGTAGGCTACCAGTCATTAGTTGGAAGTAATG
CAGAATCGTGGGGATGGGATCTTGGACGTAATAAACTTTATCATGATGTCAAAAATAATC
CAGGTGTTACTTATCCTAGAATCTTAAATTCGGATGAAACTTTCGTTGTTCCAGATACTT
TCCTTGTTGTTTTAGACATGGATGAGGGAACATTATCATTTGTTGTTGATGGACAGTATT
TAGGAGTTGCATTCCGTGGGCTGAAAGGAAAGAAGTTGTATCCCATTGTCAGTGCTGTTT
GGGGACATTGTGAAATAACTGTAAAGTACTTTGGAGGACTTGATCGTAAGTTGCTTTCAC
TCTTATATCTGATCCAGTTCTGTAATATTTTCATATTGTTATTTTTATTCTTTTTGTACG
ATAATTATTTCTTGTCCACAACAGCAAATGACTTATAGTAAAAGTGGGTTTCTTTTT
>MY5289_Hrupicola_Deadman_Hills
TTCATAGACCAATGGTAAAAGCTCTCAATATCAGTCCAGATTTCCAGCGACCTGGGAGAC
TTGATGTTTTACTGGACATGCCACCTGTCAGTAGGGATCAGCAGTTAAAGAATTCATGGA
ATCCTAATGACAGATCTTTAAACATTTTTGTTAAAGAAGATGACAAGCTTACTTTTCATC
GCCATCCAGTGGCTCAGAGCACTGACTGTATTCGTGGCAAAGTTGGATATACCAGAGGTC
TTCATGCATGGGAAATCCACTGGAGCATGCGACAGCGTGGTACCCATGCCGTAGTTGGTG
TGTCAACCCGAGAGGCTCCACTCCATTCAGTAGGCTACCAGTCATTAGTTGGAAGTAATG
CAGAATCGTGGGGATGGGATCTTGGACGTAATAAACTTTATCATGATGTCAAAAATAATC
CAGGTGTTACTTATCCTAGAATCTTAAATTCGGATGAAACTTTCGTTGTTCCAGATACTT
TCCTTGTTGTTTTAGACATGGATGAGGGAACATTATCATTTGTTGTTGATGGACAGTATT
TAGGAGTTGCATTCCGTGGGCTGAAAGGAAAGAAGTTGTATCCCATTGTCAGTGCTGTTT
GGGGACATTGTGAAATAACTGTAAAGTACTTTGGAGGACTTGATCGTAAGTTGCTTTCAC
TCTTATATCTGATCCAGTTCTGTAATATTTTCATATTGTTATTTTTATTCT---------
---------------------------------------------------------
>MY5309_Hapachea_JohnnyLyon_Hills
---------------------------------------------------CTGGGAGGC
TTGATGTTCTCCTGGACATGCCAC-TGTCAGTAGGGATCAGCAGTTAAAGAATTCATGGA
ATCCTAATGACAGATCTTTAAACATTTTTGTTAAAGAAGATGACAAGCTTACTTTTCATC
GCCATCCAGTGGCTCAGAGCACTGACTGTATTCGTGGCAAAGTTGGATATACCAGAGGTC
TTCATGCATGGGAAATCCACTGGAGCATGCGACAGCGAGGTACCCATGCTGTAGTTGGTG
TGTCAACCCGAGAGGCTCCACTCCATTCAGTAGGCTACCAGTCATTAGTTGGAAGTAATG
CAGAATCATGGGGATGGGATCTTGGACGTAATAAACTTTATCATGATGTCAAAAATAATC
CAGGTGTCACATATCCTAGAATCTTAAATTCGGATGAAACTTTTGTTGTTCCAGATACTT
TCCTTGTTGTTTTAGACATGGATGAAGGAACATTATCATTTGTTGTTGATGGACAGTATT
TAGGAGTTGCATTCCGTGGGCTGAAAGGGAAGAAGTTGTATCCCATTGTCAGTGCTGTGT
GGGGACATTGTGAAATAACTATTAAGTACTTTGGAGGACTTGATCGTAAGTCGCTTTCTC
TCTTGTATCTGATCTAATTCTTTAATAATTTCATA---TTATTTTTACTC-TTTTGTACA
ATAATTATTTCTTGTCCACAACAGCAAATG---------------------------
>MY5310_Hexurella_AntelopeCyn_CerbatMtns
---------------------------------GTCCAGATTTCCAGCGACCTGGGAGAC
TTGATGTTCTACTGGACATGCCACCTGTCAGTAGGGATCAGCAGTTAAAGAATTCGTGGA
ATCCTAATGACAGATCTTTAAACATTTTTGTTAAAGAAGATGACAAGCTAACTTTTCATC
GCCATCCAGTGGCTCAGAGCACTGACTGTATTCGTGGCAAAGTTGGATATACCAGAGGGC
TTCATGCATGGGAAATCCACTGGAGCATGCGACAGCGAGGTACCCATGCCGTAGTTGGGG
TGTCAACCCGTGAGGCTCCACTCCATTCAGTGGGCTACCAGTCATTAGTTGGAAGTAATG
CAGAATCGTGGGGATGGGATCTTGGACGTAATAAACTTTATCATGATGTCAAAAATAATC
CAGGTGTCACATATCCTAGAATCTTAAATTCGGATGAAACTTTTGTTGTTCCAGATACTT
TCCTTGTTGTTTTAGACATGGATGAGGGAACATTATCATTTGTTGTTGATGGACAGTATT
TAGGAGTTGCATTCCGTGGGCTGAAAGGGAAGAAGTTGTATCCCATTGTCAGTGCTGTTT
GGGGACATTGTGAAATAACTATAAAGTACTTTGGAGGACTTGATCGTAAGTCGCTTTTTC
TCTTATATCTGATCCACTTCTTTAATAATTTCATATTGTTATTTTTATTC----------
---------------------------------------------------------
>MY5311_Hexurella_AntelopeCyn_CerbatMtns
--------------------------------------GATTTCCAGCGACCTGGGAGAC
TTGATGTTCTACTGGACATGCCACCTGTCAGTAGGGATCAGCAGTTAAAGAATTCGTGGA
ATCCTAATGACAGATCTTTAAACATTTTTGTTAAAGAAGATGACAAGCTAACTTTTCATC
GCCATCCAGTGGCTCAGAGCACTGACTGTATTCGTGGCAAAGTTGGATATACCAGAGGGC
TTCATGCATGGGAAATCCACTGGAGCATGCGACAGCGAGGTACCCATGCCGTAGTTGGGG
TGTCAACCCGTGAGGCTCCACTCCATTCAGTGGGCTACCAGTCATTAGTTGGAAGTAATG
CAGAATCGTGGGGATGGGATCTTGGACGTAATAAACTTTATCATGATGTCAAAAATAATC
CAGGTGTCACATATCCTAGAATCTTAAATTCGGATGAAACTTTTGTTGTTCCAGATACTT
TCCTTGTTGTTTTAGACATGGATGAGGGAACATTATCATTTGTTGTTGATGGACAGTATT
TAGGAGTTGCATTCCGTGGGCTGAAAGGGAAGAAGTTGTATCCCATTGTCAGTGCTGTTT
GGGGACATTGTGAAATAACTATAAAGTACTTTGGAGGACTTGATCGTAAGTCGCTTTTTC
TCTTATATCTGATCCACTTCTTTAATAATTTCATATTGTTATTTTTATTCTTTTTATACA
ATAAATATTTCTTGTTTACAAC-----------------------------------
>MY5312_Hexurella_FoxCyn_MusicMtns
------------------------------------------------------------
-----------CTGGAC---------------AGGGATCAGCAGTTAAAGAATTCGTGGA
ATCCTAATGACAGATCTTTAAACATTTTTGTTAAAGAAGATGACAAGCTAACTTTTCATC
GCCATCCAGTGGCTCAGAGCACTGACTGTATTCGTGGCAAAGTTGGATATACCAGAGGGC
TTCATGCATGGGAAATCCACTGGAGCATGCGACAGCGAGGTACCCATGCCGTAGTTGGGG
TGTCAACCCGTGAGGCTCCACTCCATTCAGTGGGCTACCAGTCATTAGTTGGAAGTAATG
CAGAATCATGGGGATGGGATCTTGGACGTAATAAACTTTATCATGATGTCAAAAATAATC
CAGGTGTCACATATCCTAGAATCTTAAATTCGGATGAAACTTTTGTTGTTCCAGATACTT
TCCTTGTTGTTTTAGACATGGATGAGGGAACATTATCATTTGTTGTTGATGGACAGTATT
TAGGAGTTGCATTCCGTGGGCTGAAAGGGAAGAAGTTGTATCCCATTGTCAGTGCTGTTT
GGGGACATTGTGAAATAACTATAAAGTACTTTGGAGGACTTGATCGTAAGTCGCTTTTTC
TCTTATATCTGATCCACTTCTTTAATAATTTCATAT------------------------
---------------------------------------------------------
>MY5313_Hexurella_FoxCyn_MusicMtns
--------------GTAAAAGCACTCAATATCAGTCCAGATTTCCAGCGACCTGGGAGAC
TTGATGTTCTACTGGACATGCCACCTGTCAGTAGGGATCAGCAGTTAAAGAATTCGTGGA
ATCCTAATGACAGATCTTTAAACATTTTTGTTAAAGAAGATGACAAGCTAACTTTTCATC
GCCATCCAGTGGCTCAGAGCACTGACTGTATTCGTGGCAAAGTTGGATATACCAGAGGGC
TTCATGCATGGGAAATCCACTGGAGCATGCGACAGCGAGGTACCCATGCCGTAGTTGGGG
TGTCAACCCGTGAGGCTCCACTCCATTCAGTGGGCTACCAGTCATTAGTTGGAAGTAATG
CAGAATCATGGGGATGGGATCTTGGACGTAATAAACTTTATCATGATGTCAAAAATAATC
CAGGTGTCACATATCCTAGAATCTTAAATTCGGATGAAACTTTTGTTGTTCCAGATACTT
TCCTTGTTGTTTTAGACATGGATGAGGGAACATTATCATTTGTTGTTGATGGACAGTATT
TAGGAGTTGCATTCCGTGGGCTGAAAGGGAAGAAGTTGTATCCCATTGTCAGTGCTGTTT
GGGGACATTGTGAAATAACTATAAAGTACTTTGGAGGACTTGATCGTAAGTCGCTTTTTC
TCTTATATCTGATCCACTTCTTTAATAATTTCATATTGTTATTTTTATTCTTTTTATA--
---------------------------------------------------------
>MY5314_Hexurella_Grasshopper_BrushyMtn
------------------------------------------------------------
-----------------------CCTGTCAGTAGGGATCAGCAGTTAAAGAATTCGTGGA
ATCCTAATGACAGATCTTTAAACATTTTTGTTAAAGAAGATGACAAGCTAACTTTTCATC
GCCATCCAGTGGCTCAGAGCACTGACTGTATTCGTGGCAAAGTTGGATATACCAGAGGGC
TTCATGCATGGGAAATCCACTGGAGCATGCGACAGCGAGGTACCCATGCCGTAGTTGGGG
TGTCAACCCGTGAGGCTCCACTCCATTCAGTGGGCTACCAGTCATTAGTTGGAAGTAATG
CAGAATCATGGGGATGGGATCTTGGACGTAATAAACTTTATCATGATGTCAAAAATAATC
CAGGTGTCACATATCCTAGAATCTTAAATTCGGATGAAACTTTTGTTGTTCCAGATACTT
TCCTTGTTGTTTTAGACATGGATGAGGGAACATTATCATTTGTTGTTGATGGACAGTATT
TAGGAGTTGCATTCCGTGGGCTGAAAGGGAAGAAGTTGTATCCCATTGTCAGTGCTGTTT
GGGGACATTGTGAAATAACTATAAAGTACTTTGGAGGACTTGATCGTAAGTCGCTTTCTC
TCTTATATCTGATCCACTTCTTTAATAATTTCATAT---TATTTTTATTCTTTTTATACA
ATAAATATTTCTTGTTTACAACAGCAAATGACTTATAATGCAAG-------------
>MY5315_Hexurella_WagonerRd_BradshawMtns
TTCATAGACCAATGGTAAAAGCACTCAATATCAGTCCAGATTTCCAGCGACCTGGGAGAC
TTGATGTTCTACTGGACATGCCACCTGTCAGTAGGGATCAGCAGTTAAAGAATTCATGGA
ATCCTAATGACAGATCTTTAAACATTTTTGTTAAAGAAGATGACAAGCTAACTTTTCATC
GCCATCCAGTGGCTCAGAGCACTGACTGTATTCGTGGCAAAGTTGGATATACCAGAGGGC
TTCATGCATGGGAAATCCACTGGAGCATGCGACAGCGAGGTACCCATGCCGTAGTTGGGG
TGTCAACCCGTGAGGCTCCACTCCATTCAGTGGGCTACCAGTCATTAGTTGGAAGTAATG
CAGAATCATGGGGATGGGATCTTGGACGTAATAAACTTTATCATGATGTCAAAAATAATC
CAGGTGTCACATATCCTAGAATCTTAAATTCGGATGAAACTTTTGTTGTTCCAGATACTT
TCCTTGTTGTTTTAGACATGGATGAGGGAACATTATCATTTGTTGTTGATGGACAGTATT
TAGGAGTTGCATTCCGTGGGCTGAAAGGCAAGAAGTTGTATCCCATTGTCAGTGCTGTTT
GGGGACATTGTGAAATAACTATAAAGTACTTTGGAGGACTTGATCGTAAGTCAATTTCTC
TCTTATATCTGATCCACTTCTTTAATAATTTCATATTGTTATTTTTATTCTTTTTATACA
ATAAATATTTCTTGTTTACAACAACAAATGACTTATAGTGCAAGTAGATTTCTTTTT
>MY5316_Hexurella_WagonerRd_BradshawMtns
TTCATAGACCAATGGTAAAAGCACTCAATATCAGTCCAGATTTCCAGCGACCTGGGAGAC
TTGATGTTCTACTGGACATGCCACCTGTCAGTAGGGATCAGCAGTTAAAGAATTCATGGA
ATCCTAATGACAGATCTTTAAACATTTTTGTTAAAGAAGATGACAAGCTAACTTTTCATC
GCCATCCAGTGGCTCAGAGCACTGACTGTATTCGTGGCAAAGTTGGATATACCAGAGGGC
TTCATGCATGGGAAATCCACTGGAGCATGCGACAGCGAGGTACCCATGCCGTAGTTGGGG
TGTCAACCCGTGAGGCTCCACTCCATTCAGTGGGCTACCAGTCATTAGTTGGAAGTAATG
CAGAATCATGGGGATGGGATCTTGGACGTAATAAACTTTATCATGATGTCAAAAATAATC
CGGGTGTCACATATCCTAGAATCTTAAATTCGGATGAAACTTTTGTTGTTCCAGATACTT
TCCTTGTTGTTTTAGACATGGATGAGGGAACATTATCATTTGTTGTTGATGGACAGTATT
TAGGAGTTGCATTCCGTGGGCTGAAAGGCAAGAAGTTGTATCCCATTGTCAGTGCTGTTT
GGGGACATTGTGAAATAACTATAAAGTACTTTGGAGGACTTGATCGTAAGTCAATTTCTC
TCTTATATCTGATCCACTTCTTTAATAATTTCATATTGTTATTTTTATTCTTTTTATACA
ATAAATATTTCTTGTTTACAACAACAAATGACTTATAGTGCAAGTAGATTTCTTTT-
>MY5317_Hrupicola_Cottonwood_SnYsidroMtns
----------------------------TATCAGTCCAGATTTCCAGCGACCTGGGAGAC
TG--------------------ATGTGTCAGTAGGGATCAGCAGTTAAAGAATTCATGGA
ATCCTAATGACAGATCTTTAAACATTTTTGTTAAAGAAGATGACAAGCTTACTTTTCATC
GCCATCCAGTGGCTCAGAGCACTGACTGTATTCGTGGCAAAGTTGGATATACCAGAGGTC
TTCATGCATGGGAAATCCACTGGAGCATGCGACAGCGTGGTACCCATGCTGTAGTTGGTG
TGTCAACCCGAGAGGCTCCACTCCATTCAGTAGGCTACCAGTCGTTAGTTGGAAGTAATG
CAGAATCATGGGGATGGGATCTTGGACGTAATAAACTTTATCATGATGTCAAAAATAATC
CAGGTGTTACGTATCCTAGAATCTTAAATTCAGATGAAACTTTCGTTGTTCCAGATACTT
TCCTTGTTGTTTTAGACATGGATGAGGGAACATTATCATTTGTTGTTGATGGACAGTATT
TAGGAGTTGCATTCCGTGGACTGAAAGGAAAGAAGTTGTATCCCATTGTCAGTGCTGTAT
GGGGACATTGTGAAATAACTGTAAAGTACTTTGGAGGACTTGATCGTAAGTTGCTTCCTC
TCTTATATCTGATCCAGTTCTTTAATATTTCCACATTGTTATTTTTATTCTTTTTATACA
AT----ATTTCTTG-------------------------------------------
