# Supplementary material for: ﻿Species delimitation, biogeography, and natural history of dwarf funnel web spiders (Mygalomorphae, Hexurellidae, Hexurella) from the United States / Mexico borderlands
Source: Zookeys. 2023 Jun 14;1167:109–57. doi: 10.3897/zookeys.1167.103463 (PMC10285686; doi:10.3897/zookeys.1167.103463)
Supplement: Supplementary material 3 — Input matrices, analysis log files, and output tree files for nuclear and mitochondrial analyses [file zookeys-1167-109_article-103463__-s003.zip › uce-2001328.fasta]

>MY0059_Hapachea_SantaRitaMtns_MaderaCyn
GTTTGATAAGGCGAGATCGTTTGCCATGTCATAATGTCCAACAAAAATAAATTTTTCACT
CGTGTATGTATATATTGTCTATCAAAGAACCAGGGCAGTTCAAATGAAACTGTTATTGTT
TGCGGGTTTTTTTCCAGGAAAAATGAAGCTGCAAATCGTCCTAGAGAGACATACCAGCCT
AAGAAACTTCATGAAATAAACATCCCATCATTACATGATGACATGTCACCCCAAGTTGAA
ATTGGAGGTAATGTTAATGGTGCTACCCTACACCCAACAATTACAGGTAAATAGTAATAA
TGTATTTAAGCAAATGGTAACTTTGAAGTTAGGGCTGCGGACAGTGCTTTGCTTACATCT
TTCTTCTAAGCCTATTCTGCTTTGCCTCTTTGGGTAAATATAAGGTTTTTTCCTACGATT
TTTTCTTTCTTTTTGCAACGATATTTTTGAGGAACCATATTGGCATTAATTGTGCATTTT
CTGCTTTTTTTTTTCTCTGTACCGGTACTTTACCTGTTTCAATCTGAATAACTGCCTTCT
TTCAGTTTCCTTCACTGTA
>MY0139_Hexurella_SanDiego_Guatay
GTTTGGTGAAACAAGATCGTTTGCCATGTCATCATGCCCAACAAAAATAAACTGTTCATT
TGTGTGTATATATATTGTTTATTAAAGAAACAGGACAGTTGAAATGAAACTATTATTGTT
TGTG-CTTTTTCTCCAGGAAAAATGAAGCCGCAAATCGTCCTAGAGAGACATACCAGCCT
AAGAAACTTCACGAAATAAACATCCCATCATTACATGATGACATGTCACCCCAAGTTGAA
ATTGGAGGTAATATTAATGGTGCTACCCTACACCCAACAATTACAGGTAAATAGTAATAA
TGTATTTCAGCAAATGATAACTTTGAAGTAAGGGCTGCGGACAGTGCTTTGCTTACATCT
TTCTTCTAAGCCTATTCTGCTTTGCCTCTTTGGGTAAATATAAGATTTTTTTCCACGAAT
TTTTTTTTCTTTTTGCAACGATATTTTTGAGGAACCATATTGGCATTAATTGTGCATTTT
CTACTTTTTTTTTTTTCTGTACTGGTACTTTACCTGTTTCAATCTTAATAACTGCCTTCT
TTCAGTTTCCTTCATTGTA
>MY5053_Hexurella_ChiricahuaMtns_PriceCyn
GTTTGATGAAACGAGATCGTTTGCCATGTCATAATGTCCAACAAAAATAAACTGTTCACT
CATGTACATATATATTGTTTATCAAAGAACCAGGGCAATTCAAATGAAACTGTTATTGTT
TGTGTTTTTTTCTCCAGGAAAAATGAAGCTGCAAATCGTCCTAGAGAGACATACCAGCCT
AAGAAACTTCATGAAATAAACATCCCATCATTACATGATGACATGTCACCCCAAGTTGAA
ATTGGAGGTAATATTAATGGTGCTACCCTACACCCAACAATTACAGGTAAATAGTAATAA
TGTATTTAAGCAAATGGTAACTTTGAAGTTAGGGCTGCGGACAGTGCTTTGCTTACATCT
TTCTTCTAAGCCTATTCTGCTTTGCCTCTTTGGGTAAATATAAGGTTTTTTCCTACGATT
TT-TTTTTCTTTTTGCAACGATATTTTTGAGGAACCATATTGGCATTAATTGTGCATTTT
CTACTTTTTTTTTTCTCTGTACCGGTACTTCACCTGTTTCAATCTTAATAACTACCTTCT
TTCAGTTTCCTTCACTGTA
>MY5064_Hexurella_MuleMtns_Escabrosa
GTTTGATAAAACGAGATCGTTTGCCATGTCAAAATGTCCAACAAAAATAAACTGTTCACT
CGTGTATGTATATATTGTTTATCAAAGAACCA-GGCAGTTCAAATGAAACTGTTATTGTT
TGTGTTTTTTTCTCCAGGAAAAATGAAGCGGCAAATCGTCCTAGAGAGACATACCAGCCT
AAGAAACTTCATGAAATAAACATCCCATCATTACATGATGACATGTCACCCCAAGTTGAA
ATTGGAGGTAATATTAATGGTGCTACCCTACACCCAACAATTACAGGTAAATAGTAATAA
TGTATTTAAGCAAATGGTAACTTTGAAGTTAGGGCTGCGGACAGTGCTTTGCTTACATCT
TTCTTCTAAGCCTATTCTGCTTTGCCTCTTTGGGTAAATATAAGGTTTTTTTCTACGATT
TGTTTTTTCTTTTTGCAACAATATTTTTGAGGAACCATATTGGCATTAATTGTGCATTTT
CAACTTTTTTTTTCCTCTGTACCGGTACTTCACCTGTTTTAATCTTAATAACTGCCTTAT
TTCAGTTTCCTTCACTGTA
>MY5066_Hexurella_MuleMtns_Escabrosa
GTTTGATAAAACGAGATCGTTTGCCATGTCAAAATGTCCAACAAAAATAAACTGTTCACT
CATGTATGTATATATTGTTTATCAAAGAACCAGGGCAGTTCAAATGAAACTGTTATTGTT
TGTGGTTTTTTCTCCAGGAAAAATGAAGCTGCAAATCGTCCTAGAGAGACATACCAGCCT
AAGAAACTTCATGAAATAAACATCCCATCATTACATGATGACATGTCACCCCAAGTTGAA
ATTGGAGGTAATATTAATGGTGCTACCCTACACCCAACAATTACAGGTAAATAGTAATAA
TGTATTTAAGCAAATGGTAACTTTGAAGTTAGGGCTGCGGACAGTGCTTTGCTTACATCT
TTCTTCTAAGCCTATTCTGCTTTGCCTCTTTGGGTAAATATAAAGTTTTTTTCTACGATT
TTTTTTTTCTTTTTGCAACAATATTTTTGAGGAACCATATTGGCATTAATTGTGCATTTT
CAAC-TTTTTTTTCCTCTGTACCGGTACTTCACCTGTTTCAATCTTAATAACTGCCTTCT
TTCAGTTTCCTTCACTGTA
>MY5071_Hexurella_SantaRitaMtns_AlisoSprings
GTTTGATAAAATGAGATCGTTTGCCATGTCATAATGTTCAACAAAAATAAACTGTTCACT
CGTGTATATATATATTGTTTATCAAAGAACCAGGGCAGTTCAAATGAAACTGGTATTGTT
TGTGTTTTTTTTTCCAGGAAAAATGAAGCTGCAAATCGTCCTAGAGAGACATACCAACCT
AAGAAACTTCATGAAATAAACATCCCATCATTACATGATGACATGTCACCCCAAGTTGAA
ATTGGAGGTAATGTTAATGGTGCTACCCTACACCCAACAATTACAGGTAAATAGTAATAA
TGTATTTAAGCAAATGGTAACTTTGAAGTTAGGGCTGCGGACAGTGCTTTGCTTACATCT
TTCTTCTAAGCCTATTCTGCTTTGCCTCTTCGGGTAAATATAAGGTTTTTTCCTACGAAT
TT-TTTTTCTTTTTGCAACGATATTTTTGAGGAACCATATTGGCATTAATTGTGCATTTT
CTAC-TTTTTTTTTCTCTGTACCGGTACTTCACCTGTTTCAATCTTAATAACTGCCTTCT
TTCAGTTTCCTTCACTGTA
>MY5075_Hexurella_ChiricahuaMtns_CaveCrkCyn
GTTTGATGAAACGAGATCGTTTGCCATGTCATAATGTCCAACAAAAATAAACTGTTCACT
CGTGTACGTATATATTGTTTATCAAAGAACCAGGGCAGTTCAAATGAAACTGTTATTGTT
TGTGGTTTTTTCTCCAGGAAAAATGAAGCTGCAAATCGTCCTAGAGAGACATACCAGCCT
AAGAAACTTCATGAAATAAACATCCCATCATTACATGATGACATGTCACCCCAAGTTGAA
ATTGGAGGTAATATTAATGGTGCTACCCTACACCCAACAATTACAGGTAAATAGTAATAA
CGTATTTAAGCAAATAGTAACTTTGAAGTTAGGGCTGCGGACAGTGCTTTGCTTACATCT
TTCTTCTAAGCCTATTCTGCTTTGCCTCTTTGGGTAAATATAAGGTTTTTTCCTACGATT
TT-TTTTTCTTTTTGCAACAATATTTTTGAGGAACCATATTGGCATTAATTGTGCATTTT
CTACTTTTTTTTTTCTCTGTACCGGTACTTCACCTGTTTCAATCTTAATAACTACCTTCT
TTCAGTTTCCTTCACTGTA
>MY5126_Hexurella_SantaCatalinaMtns_NuggetCyn
GTTTGAGAAAACGAGATCATTTGCCATGTCATAATGTCC-ACAAAAATAAACTGTTCACT
CGTGTATGTATATATTGTTTATCAAAGAACCAGGGCAGTTCAAATGAAACTGTTATTGTT
TGTGTTTTTTTCTCCAGGAAAAATGAAGCTGCAAATCGTCCTAGAGAGACATACCAGCCT
AAGAAACTTCATGAAATAAACATCCCATCATTACATGATGACATGTCACCCCAAGTTGAA
ATTGGAGGTAATATTAATGGTGCTACCCTACACCCAACAATTACAGGTAAATAGCAATAA
TGTATTTAAGCAAATGGTAACTTTGAAGTTAGGGCTGCGGACAGTGCTTTGCTTACATCT
TTCTTCTAAGCCTATTCTGCTTTGCCTCTTTGGGTAAATATAAGATTTTTTCCTACGTTT
TT-TTTTTCTTTTTGCAATGATATTTTTGAGGAACCATATTGGCATTAATTGTGCATTTT
CTAC--TTTTTTTTCTCTGTACCGGTACTTCACCTGTTTCAATCTTAATAACTACCTTCT
TTCAGTTTCCTTCACTGTA
>MY5131_Hexurella_PedregosaMtns_PruneCyn
GTTTGATGAAACGAGATCGTTTGCCATGTCATAATGTCCAACAAAAATAAACTGTTCACT
CATGTACATATATACTGTTTATCAAAGAACCAGGGCAGTTCAAATGAAACTGTTATTGTT
TGTGTTTTTTTCTCCAGGAAAAATGAAGCTGCAAATCGTCCTAGAGAGACATACCAGCCT
AAGAAACTTCATGAAATAAACATCCCATCATTACATGATGACATGTCACCCCAAGTTGAA
ATTGGAGGTAATATTAATGGTGCTACCCTACACCCAACAATTACAGGTAAATAGTAATAA
TGTATTTAAGCAAATGGTAACTTTGAAGTTAGGGCTGCGGACAGTGCTTTGCTTACATCT
TTCTTCTAAGCCTATTCTGCTTTGCCTCTTTGGGTAAATATAAGGTTTTTTCCTACGATT
TTTTTTTTCTTTTTGCAACGATATTTTTGAGGAACCATATTGGCATTAATTGTGCATTTT
CTAC-TTTTTTTTTCTCTGTACCGGTACTTCACCTGTTTCAATCTTAATAACTACCTTCT
TTCAGTTTCCTTCACTGTA
>MY5132_Hexurella_PedregosaMtns_PruneCyn
GTTTGATGAAACGAGATCGTTTGCCATGTCATAATGTCCAACAAAAATAAACTGTTCACT
CATGTACATATATACTGTTTATCAAAGAACCAGGGCAGTTCAAATGAAACTGTTATTGTT
TGTGTTTTTTTCTCCAGGAAAAATGAAGCTGCAAATCGTCCTAGAGAGACATACCAGCCT
AAGAAACTTCATGAAATAAACATCCCATCATTACATGATGACATGTCACCCCAAGTTGAA
ATTGGAGGTAATATTAATGGTGCTACCCTACACCCAACAATTACAGGTAAATAGTAATAA
TGTATTTAAGCAAATGGTAACTTTGAAGTTAGGGCTGCGGACAGTGCTTTGCTTACATCT
TTCTTCTAAGCCTATTCTGCTTTGCCTCTTTGGGTAAATATAAGGTTTTTTCCTACGATT
TTTTTTTTCTTTTTGCAACGATATTTTTGAAGAACCATATTGGCATTAATTGTGCATTTT
CTAC-TTTTTTTTTCTCTGTACCGGTACTTCACCTGTTTCAATCTTAATAACTACCTTCT
TTCAGTTTCCTTCACTGTA
>MY5136_Hexurella_MiddlemarchCyn
GTTTGATAAAACGAGATCGTTCGCCATGTCATAATGTCCAACAAAAATAAACTGTTCACT
CGTTTATGTATATATTGTTTATCAAAGAACCAGGGCAGTTCAAATGAAACTGTTATTGTT
TGTGTTTTTTTCTCCAGGAAAAATGAAGCTGCAAATCGTCCTAGAGAGACATACCAGCCT
AAGAAACTTCATGAAATAAACATCCCATCATTACATGATGACATGTCACCCCAAGTTGAA
ATTGGAGGTAATATTAATGGTGCTACCCTACACCCAACAATTACAGGTAAATAGTAATAA
TGTATTTAAGCAAATGGTAACTTTGAAGTTAGGGCTGCGGACAGTGCTTTGCTTACATCT
TTCTTCTAAGCCTATTCTGCTTTGCCTCTTTGGGTAAATATAAGGATTTTTCCTACGATT
TT-TTTTTCTTTTTGCAACAATATTTTTGAGGATCCATATTGGCATTAATTGTGCATTTT
CTAC-TTTTTTTTTCTCTGTACCGGTACTTTACCTGTTCCAATCTTAATAACTACCTTCT
TTCAGTTTCCTTAACTGTA
>MY5147_Hexurella_DragoonMtns_NF_345A
GTTTGATAAAACGAGATCGTTTGCCATGTCATAATGTCCAACAAAAATAAACTGTTCACT
CGTTTATGTATATATTGTTTATCAAAGAACCAGGGCAGTTCAAATGAAACTGTTATTGTT
TGTGTTTTTTTCTCCAGGAAAAATGAAGCTGCAAATCGTCCTAGAGAGACATACCAGCCT
AAGAAACTTCATGAAATAAACATCCCATCATTACATGATGACATGTCACCCCAAGTTGAA
ATTGGAGGTAATATTAATGGTGCTACCCTACACCCAACAATTACAGGTAAATAGGATTAA
TGTATTTAAGCAAATGGTAACTTTGAAGTTAGGGCTGCGGACAGTGCTTTGCTTACATCT
TTCTTCTAAGCCTATTCTGCTTTGCCTCTTTGGGTAAATATAAGGTTTTTTCCTACGATT
TTTTTTTTCTTTTTGCAACGATATTTTTGAGGAACCATATTGGCATTAATTGTGCATTTT
CTACTTTTTTTTTTCTCCGTACCGGTACTTTACCTGTTTCAATCTTAATAACTACCTTCT
TTCAGTTTCCTTCACTGTA
>MY5152_Hexurella_WhetstoneMtns_ApacheCyn
GTTTGATAAAACGAGATCGTTTGCCATGTCATAATCTCCAACCAAAATAAACTGTTCACT
CGTGTATGTATATATTGTTTATCAAAGAACCAGGGCAGTTCAAATGAAACTGTTATTGTT
TGTTTTTTTTTCTCCAGGAAAAATGAAGCTGCAAATCGTCCTAGAGAGACATACCAGCCT
AAGAAACTTCATGAAATAAACATCCCATCATTGCATGATGACATGTCACCCCAAGTTGAA
ATTGGAGGTAATATTAATGGTGCTACCCTACACCCAACAATTACAGGTAAATAGTAATAA
TGTATTTAAGCAAATGGTAACTTTGAAGTTAGGGCTGCGGACAGTGCTTTGCTTACATCT
TTCTTCTAAGCCTATTCTGCTTTGCCTCTTTGGGTAAATATAAGGTTTTTTCCTACGATT
TT-TTTTTCTTTTTGCAACGATATTTTTGAGGAACCGTATTGGCATTAATTGTGCATTTT
CTACTCTTTTTTTTTTCTGTACCAGTACTTCACCTGTTTCAATCTTAATAACTGCCTTCT
TTCAGTTTCCTTCACTGTA
>MY5154_Hexurella_SantaRitaMtns_AdobeCyn
GTTTGATAAAACGAGATCGTTTGACATGTC--------CAACAAAAGTAAACTGTTCACT
CGTGTATGTATATATTGTTTATCAAAGAACCAGGGCAGTTCAAATGAAACTGTTATTGTT
TGTGTTTTTTTCTCCAGAAAAAATGAAGCTGCAAATCGTCCTAGAGAGACATACCAGCCT
AAGAAACTTCATGAAATAAACATCCCATCATTACATGATGACATGTCACCCCAAGTTGAA
ATTGGAGGTAATGTTAATGGTGCTACCCTACACCCAACAATTACAGGTAAATAGTAATAA
TGTATTTAAGCAAATGGTAACTTTGAAGTTAGGGCTGCGGACAGTGCTTTGCTTACATCT
TTCTTCTAAGCCTATTCTGCTTTGCCTCTTCGGGTAAATATAAGGTTTTTTCCTACGAAT
TT-TTTTTCTTTTTGCAACGATATTTTTGAGGAACCATATTGGCATTAATTGTGCATTTT
CTACTTTTTTTCTTCTCTGTACCGGTACTTT-CCTGTTTCAATCTTAATAACTGCCTTCT
TTCAGTTTCCTTCACTGTA
>MY5157_Hexurella_SantaCatalinaMtns_Redington
GTTTGATAAAATGAGATCATTTGCCATGTCATAATGTCT-ACAAAAATAAACTGTTCACT
CGTTTATGTATATATTGTTTATCAAAGAACCAGGGCAGTTCAAATGAAACTGTTATTGTT
TGTATTTTTTTCTCCAGGAAAAATGAAGCTGCAAATCGTCCTAGAGAGACATACCAGCCT
AAGAAACTTCATGAAATAAACATCCCATCATTACATGATGACATGTCACCCCAAGTTGAA
ATTGGAGGTAATATTAATGGTGCTACCCTACACCCAACAATTACAGGTAAATAGTAATAA
TGTATTTAAGCAAATGGTAACTTTGAAGTTAGGGCTGCGGACAGTGCTTTGCTTACATCT
TTCTTCTAAGTCTATTCTGCTTTGCCTCTTTGGGTAAATATAAGGTTTTTTCCTACGGTT
TT-TTTTTCTTTTTGCAACGATATTTTTGAGGAACCATATTGGCATTAATTGTGCATTTT
CTAC-TTTTTTTTTCTCTGTACCGGTACTTTACCTGTTTTAATCTTAATAACTGCCTTCT
TTCAGTTTCCTTCACTGTA
>MY5164_Hrupicola_Temecula
----------ACAAGATCGTTTGCCATGTCATCGTGCCCAACAAAAATAAACTGTTCATT
TGTGTATATATGTATTGTTTATTAAAGAACCAGGTCAGTTCAAATAAAACTATTATTGTT
TGTG-C----------GGAAAAATGAAGCTGCAAATCGTCCTAGAGAGACATACCAGCCT
AAGAAACTTCACGAAATAAACATCCCATCATTACATGATGACATGTCACCCCAAGTTGAA
ATTGGAGGTAATATTAATGGTGCTACCCTACACCCAACAATTACAGGTAAATAGTAATAA
TGTATTTCAGCAAATGATAACTTTGAAGTAAGGGCTGCGGACAGTGCTTTGCTTACATCT
TTCTTCTAAGCCTATTCTGCTTTGCCTCTTTGGGTAAATATAAGATTTTTTTCCACAAAT
TTTTTT------------------------------------------------------
------------------------------------------------------------
-------------------
>MY5165_Hrupicola_Temecula
-----------CAAGATAATTTCCTGCCTCAAATTGTGTAACTAATGCCACTGGTCAATA
CGTGTATATATGTATTGTTTATTAAAGAACCAGGTCAGTTCAAATAAAACTATTATTGTT
TGTG-CTTTTTCTCCAGGAAAAATGAAGCTGCAAATCGTCCTAGAGAGACATACCAGCCT
AAGAAACTTCACGAAATAAACATCCCATCATTACATGATGACATGTCACCCCAAGTTGAA
ATTGGAGGTAATATTAATGGTGCTACCCTACACCCAACAATTACAGGTAAATAGTAATAA
TGTATTTCAGCAAATGATAACTTTGAAGTAAGGGCTGCGGACAGTGCTTTGCTTACATCT
TTCTTCTAAGCCTATTCTGCTTTGCCTCTTTGGGTAAATATAAGATTTTTTTCCACAAAT
TTTTTCTTCTTTTTGCAGCGATATTTTTGAGGAACCATATTGGCATTAATTGTGCATTTT
CTACTTATTTTTTTCTCTGTACTGGTACTTTACCTGTTTAAATCTTAATAACTGCCTTCT
TTCAGTTTCCTTCATTGTA
>MY5175_Hapachea_HarshawRd_PatagoniaMtns
GTTTGATAAAACAAGATCGTTTGCCATGTCATAATGTCCAACAAAAATAAACTGTTCACT
CGTGTATGTATATATTGTTTATCAAAGAACCGGGGCAGTTCAAATGAAACTGTTATTGTT
TTTGTTTTTTTCTCCAGGAAAAATGAAGCTGCAAATCGTCCTAGAGAGACATACCAGCCT
AAGAAACTTCATGAAATAAACATCCCATCATTACATGATGACATGTCACCCCAAGTTGAA
ATTGGAGGTAATATTAATGGTGCTACCCTACACCCAACAATTACAGGTAAATAGTAATAA
TGTATTTAAGCAAATGGTAACTTTGAAGTTAGGGCTGCGGACAGTGCTTTGCTTACATCT
TTCTTCTAAGCCTATTCTGCTTTGCCTCTTTGGGTAAATATAAGGTTTTTTCCTACAATT
TT--TTTTCTTTTTGCAGCGATATTTTTGAGAAATCATATTGGCATTAATGATGCATTTT
CTAC-TTTTTTTTTCTCTGTACCAGTACTTCACCTGTTTCAATCTTAATAACTGCCTCCT
TTCAGTTTCCTTCACTGTA
>MY5180_Hapachea_MustrangPk_MustangMtns
--------------GATCGTTTGCCATGTCATAATGTCCAACAAAAATAAACTGTTCACT
TGTGTATGTATATATTGTTTATCAAAGAACCA-GGCAGTTCAAATGAAACTGTTATTGTT
TGTGTTTTTTTCTCCAGGAAAAATGAAGCTGCAAATCGTCCTAGAGAGACATACCAGCCT
AAGAAACTTCATGAAATAAACATCCCATCATTACATGATGACATGTCACCCCAAGTTGAA
ATTGGAGGTAATATTAATGGTGCTACCCTACACGCAACAATTACAGGTAAATAGTAATAA
TGTATTTAAGCAAATGGTAACTTTGAAGTTAGGGCTGCGGACAGTGCTTTGCTTACATCT
TTCTTCTAAGCCTATTCTGCTTTGCCTCTTTGGGTAAATATAAGGTTTTTTCCTACGATT
TT-TTTTTCTTTTTGCAACGATATTTTTGAGGAACCATATTGGCATTAATTGTGCATTTT
CTACTTTTTTTTTTCTCTGTACCGGTACTTCACCTGTTTCAATCTTAATAACTGCCTTCT
TTCAGTTTCCTTCACTGTA
>MY5181_Hapachea_MustrangPk_MustangMtns
-----------------CGTTTGCCATGTCATAATGT-CAACAAAA-----CTGTT--AC
TGTGTATGTATATATTGTTTATCAAAGAACCAGGGCAGTTCAAATGAAACTGTTATTGTT
TGTGTTTTTTTCTCCAGGAAAAATGAAGCTGCAAATCGTCCTAGAGAGACATACCAGCCT
AAGAAACTTCATGAAATAAACATCCCATCATTACATGATGACATGTCACCCCAAGTTGAA
ATTGGAGGTAATATTAATGGTGCTACCCTACACCCAACAATTACAGGTAAATAGTAATAA
TGTATTTAAGCAAATGGTAACTTTGAAGTTAGGGCTGCGGACAGTGCTTTGCTTACATCT
TTCTTCTAAGCCTATTCTGCTTTGCCTCTTTGGGTAAATATAAGGTTTTTTCCTACGATT
TT-TTTTTCTTTTTGCAACGATATTTTTGAGGAACCATATTGGCATTAATTGTGCAT---
-----TTTTTTTTTCTCTGTACCGGTACTTCACCTGTTTCAATCTTAATAACTGCC----
-------------------
>MY5193_Hapachea_HarshawRd_PatagoniaMtns
GTTTGATAAAACGAGATCGTTTGCCATGTTATAATGTCCAACAAAAATGAGCTGTTCACT
CGTGTATGTATATATTGTTTTTCAAAGAACCAGGGCAGTTCAAATGAAACTGTTATTGTT
TGTGTTTTTTTCTCCAGGAAAAATGAAGCTGCAAATCGTCCTAGAGAGACATACCAGCCT
AAGAAACTTCATGAAATAAACATCCCATCATTACATGATGACATGTCACCCCAAGTTGAA
ATTGGAGGTAATATTAATGGTGCTACCCTACACCCAACAATTACAGGTAAATAGTAATAA
TGTATTTAAGCAAATGGTAACTTTGAAGTTAGGGCTGCGGACAGTGCTTTGCTTACATCT
TTCTTCTAAGCCTATTCTGCTTTGCCTCTTTGGGTAAATATAAGGTTTTTTCCTACAATT
TT--TTTTCTTTTTGCAGCGATATTTTTGAGAAACCATATTGGCATTAATGATGCATTTT
CTAC-TTTTTTTTTCTCTGTACCAGTACTTCACCTGTTTCAATCTTAATAACTGCCTCCT
TTCAGTTTCCTTCACTGTA
>MY5194_Hapachea_Ordsummit_MtOrd
------TAAAATGAGATCGTTTGCCATGTCATAATGTCCAACAAAAATAAACTGTTCACT
TGTGTATGTATATATTGTTTATCAAAGAACCAGGGCAGTTCAAATGAAACTGTTATTGTC
TGTGTTTTTTTCTCCAGGAAAAATGAAGCTGCAAATCGTCCTAGAGAGACATACCAGCCT
AAGAAACTTCATGAAATAAACATCCCATCATTACATGATGACATGTCACCCCAAGTTGAA
ATTGGAGGTAATATTAATGGTGCTACCCTACACCCAACAATTACAGGTAAATAGTAGTAA
TGTATTTAAGCAAATGGTAACTTTGAAGTTAGGGCTGCGGACAGTGCTTTGCTTACATCT
TTCTTCTAAGCCTATTCTGCTTTGCCTCTTTGGGTAAATATAAGGTTTTTTCCTACGAAT
TTTTTTTTCTTTTTGCAACGATATTTTTGAGGAACCACGTTGCCATTAATTGTGCATTTT
CTAATTTTTTTTTTCTCTGTACTGGTACTTCACCTGTTTCAATTTTAATAACTGCCTTCT
TTCAGTTTCCTTCATTGTA
>MY5195_Hapachea_Ordsummit_MtOrd
GTTTGGTAAAATGAGATCGTTTGCCATGTCATAATGTCCAACAAAAATAAACTGTTCACT
TGTGTATGTATATATTGTTTATCAAAGAACCAGGGCAGTTCAAATGAAACTGTTATTGTC
TGTGTTTTTTTCTCCAGGAAAAATGAAGCTGCAAATCGTCCTAGAGAGACATACCAGCCT
AAGAAACTTCATGAAATAAACATCCCATCATTACATGATGACATGTCACCCCAAGTTGAA
ATTGGAGGTAATATTAATGGTGCTACCCTACACCCAACAATTACAGGTAAATAGTAGTAA
TGTATTTAAGCAAATGGTAACTTTGAAGTTAGGGCTGCGGACAGTGCTTTGCTTACATCT
TTCTTCTAAGCCTATTCTGCTTTGCCTCTTTGGGTAAATATAAGGTTTTTTCCTACGAAT
TTTTTTTTCTTTTTGCAACGATATTTTTGAGGAACCACGTTGCCATTAATTGTGCATTTT
CTAA-TTTTTTTTTCTCTGTACTGGTACTTCACCTGTTTCAATTTTAATAACTGCCTTCT
TTCAGTTTCCTTCATTGTA
>MY5266_Hencina_CerroBolla
GTTTTATGAAACAAGATCGTTTGCCATGTCATCATGCCCAACAAAAATAAACTGTTCATT
TTTTTATATATATAATGTTTATTAATGAACCAGGGCAGTTCAAGTGAAACTGTTATTTTT
TGTG-CTTTTCCTCCAGGAAAAATGAAGCTGCAAATCGTCCTAGAGAGACATACCAGCCG
AAGAAACTTCACGAAATAAACATCCCATCATTACATGATGACATGTCACCCCAAGTTGAA
ATTGGAGGTAATATTAATGGTGCTACCCTACACCCAACAATTACAGGTAAATAGTAATAA
TGTATTTAAGCAAATGATAACTTCGAAGTAAGGGCTGCGGACAGTGCTTTGCTTACATCT
TTCTTCTAAGCCTATTCTGCTTTGCCTCTTTGGGTAAATATAAGGTTTTTTTCC------
--TTTTTTCTCTTTGCAACGATATTTTTGAGGAACCATATTGGCATTAATTGTGCATTTT
CTACTTATTTTTTTCTCTGTACTGGTACTTCACCTGTTTCAATCTTAATAACTGCCTTCT
TTCAGTTTCCTTCATTGTA
>MY5267_Hencina_CerroBolla
GTTTTATGAAACAAGATCGTTTGCCATGTCATCATGCCCAACAAAAATAAACTGTTCATT
TTTTTATATATATAATGTTTATTTATGAACCAGGGCAGTTCAAGTGAAACTGTTATTTTT
TGTG-CTTTTCCTCCAGGAAAAATGAAGCTGCAAATCGTCCTAGAGAGACATACCAGCCG
AAGAAACTTCACGAAATAAACATCCCATCATTACATGATGACATGTCACCCCAAGTTGAA
ATTGGAGGTAATATTAATGGTGCTACCCTACACCCAACAATTACAGGTAAATAGTAATAA
TGTATTTAAGCAAATGATAACTTCGAAGTAAGGGCTGCGGACAGTGCTTTGCTTACATCT
TTCTTCTAAGCCTATTCTGCTTTGCCTCTTTGGGTAAATATAAGGTTTTTTTCC------
--TTTTTTCTCTTTGCAACGATATTTTTGAGGAACCATATTGGCATTAATTGTGCATTTT
CTACTTATTTTTTTCTCTGTACTGGTACTTCACCTGTTTCAATCTTAATAACTGCCTTCT
TTCAGTTTCCTTCATTGTA
>MY5269_Hexurella_GuadalupeValley
GTTTGATGAAACAAGATCGTTTGCCATGTCATCATGCCCAACAAAAATAAACTGCTCATT
TTTTT-TATATATAATGTTTATTAATGAACCAGGGCAGTTCAAGTGAAACTGTTATTTTT
TGTG-CTTTTCCTCCAGGAAAAATGAAGCTGCAAATCGTCCTAGAGAGACATACCAGCCG
AAGAAACTTCACGAAATAAACATCCCATCATTACATGATGACATGTCACCCCAAGTTGAA
ATTGGAGGTAATATTAATGGTGCTACCCTACACCCAACAATTACAGGTAAATAGTAATAA
TGTATTTAAGCAAATGATAACTTCGAAGTAAGGGCTGCGGACAGTGCTTTGCTTACATCT
TTCTTCTAAGCCTATTCTGCTTTGCCTCTTTGGGTAAATATAAGGTTTTTTTCC------
--TTTTTTCTCTTTGCAACGATATTTTTGAGGAACCATATTGGCATTAATTGTGCATTTT
CTACTTATTTTTTTCTCTGTACTGGTACTTCACCTGTTTCAATCTTAATAACTGCCTTCT
TTCAGTTTCCTTCATTGTA
>MY5271_Hexurella_GuadalupeValley
GTTTGATGAAACAAGATCGTTTGCCATGTCATCATGCCCAACAAATATAAACTGCTCATT
TTTTT-TATATATAATGTTTATTAATGAACCAGGGAAGTTCAAGTGAAACTGTTTTTTTT
TGTG-CTTTTCCTCCAGGAAAAATGAAGCTGCAAATCGTCCTAGAGAGACATACCAGCCG
AAGAAACTTCACGAAATAAACATCCCATCATTACATGATGACATGTCACCCCAAGTTGAA
ATTGGAGGTAATATTAATGGTGCTACCCTACACCCAACAATTACAGGTAAATAGTAATAA
TGTATTTAAGCAAATGATAACTTCGAAGTAAGGGCTGCGGACAGTGCTTTGCTTACATCT
TTCTTCTAAGCCTATTCTGCTTTGCCTCTTTGGGTAAATATAAGGTTTTTTTCC------
--TTTTTTCTCTTTGCAACGATATTTTTGAGGAACCATATTGGCATTAATTGTGCATTTT
CTACTTATTTTTTTCTCTGTACTGGTACTTCACCTGTTTCAATCTTAATAACTGCCTTCT
TTCAGTTTCCTTCATTGTA
>MY5276_Hexurella_SanPedro_Martir
GTTTGATGAAACAAGATCGTTTGCCATGTCATCATGCCCAACAAAAATAAACTGTTCATT
TGTGTATATATATAATGTTTATTAACGAACCAGGGCAGTTCAAGTGAAACTGTTATTGTT
TGTG-CTTTTTCTCCAGGAAAAATGAAGCTGCAAATCGTCCTAGAGAGACATACCAGCCG
AAGAAACTTCACGAAATAAACATCCCATCATTACATGATGACATGTCACCCCAAGTTGAA
ATTGGAGGTAATATTAATGGTGCTACCCTACACCCAACAATTACAGGTAAATAGTAATAA
TGTATTTAAGCAAATGATAACTTCGAAGTAAGGGCTGCGGACAGTGCTTTGCTTACATCT
TTCTTCTAAGCCTATTCTGCTTTGCCTCTTTGGGTAAATATAAGGGTTTTTTTC------
--TTTTTTCTCTTTGCAACAATATTTTTGAGGAACCATATTGGCATTAATTGTGCATTTT
CTACTTATTTTTTTCTCTGTACTGGTACTTCACCTGTTTCAATCTTAATAACTGCCTTCT
TTCAGTTTCCTTCATTGTA
>MY5277_Hexurella_SanPedro_Martir
GTTTGATGAAACAAGATCGTTTGCCATGTCATCATGCCCAACAAAAATAAACTGTTCATT
TGTGTATATATATAATGTTTATTAACGAACCAGGGCAGTTCAAGTGAAACTGTTATTGTT
TGTG-CTTTTTCTCCAGGAAAAATGAAGCTGCAAATCGTCCTAGAGAGACATACCAGCCG
AAGAAACTTCACGAAATAAACATCCCATCATTACATGATGACATGTCACCCCAAGTTGAA
ATTGGAGGTAATATTAATGGTGCTACCCTACACCCAACAATTACAGGTAAATAGTAATAA
TGTATTTAAGCAAATGATAACTTCGAAGTAAGGGCTGCGGACAGTGCTTTGCTTACATCT
TTCTTCTAAGCCTATTCTGCTTTGCCTCTTTGGGTAAATATAAGGTTTTTTTTC------
--TTTTTTCTCTTTGCAACAATATTTTTGAGGAACCATATTGGCATTAATTGTGCATTTT
CTACTTATTTTTTTCTCTGTACTGGTACTTCACCTGTTTCAATCTTAATAACTGCCTTCT
TTCAGTTTCCTTCATTGTA
>MY5280_Hexurella_ArroyoSalado
GTTTGATGAAACAAGATGGTTTGCCATGTCATCATGCCCAACAAAAATAAACTGTCCATT
TGTGTATATATATAATGTTTGTTAACGAACCAGGGCAGTTCAAGTGAAACTGTTATTGTT
TGTG-ATTTTTCTCCAGGAAAAATGAAGCTGCAAATCGTCCTAGAGAGACATACCAGCCT
AAGAAACTTCACGAAATAAACATCCCATCATTACATGATGACATGTCACCCCAAGTTGAA
ATTGGAGGTAATATTAATGGTGCTACCCTACACCCAACAATTACAGGTAAATAGTAATAA
TGTATTTAAGCAAATGATAACTTTGAAGTAAGGGCTGCGGACAGTGCTTTGCTTACATCT
TTCTTCTAAGCCTATTCTGCTTTGCCTCTTTGGGTAAATATAAGGTTTTTTTCC------
--TTTTTTCTCTTTGCAGCGATATTTTTGAGGTAACATGATGGCATTAATTGTGCATTTT
CTACTTACTTTTTTCTCTGTACTGGTACTTTACCTGTTTCAATCTTAATAACTGCCTTCT
TTCAGTT------------
>MY5282_Hexurella_ArroyoSalado
GTTTGATGAAACAAGATGGTTTGCCATGTCATCATGCCCAACAAAAATAAACTGTCCATT
TGTGTATATATATAATGTTTGTTAACGAACCAGGGCAGTTCAAGTGAAACTGTTATTGTT
TGTG-ATTTTTCTCCAGGAAAAATGAAGCTGCAAATCGTCCTAGAGAGACATACCAGCCT
AAGAAACTTCACGAAATAAACATCCCATCATTACATGATGACATGTCACCCCAAGTTGAA
ATTGGAGGTAATATTAATGGTGCTACCCTACACCCAACAATTACAGGTAAATAGTAATAA
TGTATTTAAGCAAATGATAACTTTGAAGTAAGGGCTGCGGACAGTGCTTTGCTTACATCT
TTCTTCTAAGCCTATTCTGCTTTGCCTCTTTGGGTAAATATAAGGTTTTTTTCC------
--TTTTTTCTCTTTGCAGCGATATTTTTGAGGTAACATGATGGCATTAATTGTGCATTTT
CTACTTACTTTTTTCTCTGTACTGGT------CCTGTTTCAATCTTAATAACTGCCTTCT
TTCAGTTTCCTTCATTGTA
>MY5286_Hrupicola_SweetwaterSpr_OrdMtn
GTTTGATGAAACAAGATCGTTTGCCATGTCATCATGCCCAACAAAAATAAACTGTTCATT
TGTGTATATATATATTGTTTATTAAAGAACCAGGGCAGTTCAAATGAAACTATTACTGTT
TGTG-CTTTTTCTCCAGGAAAAATGAAGCTGCAAATCGTCCTAGAGAGACGTACCAGCCT
AAGAAACTTCACGAAATAAACATCCCATCATTACATGATGACATGTCACCCCAAGTTGAA
ATTGGAGGTAATATTAATGGTGCTACCCTACACCCAACAATTACAGGTAAATAGTAATAA
TGTATTTAAGCAAATGATAACTTTGAAGTAAGGGCTGTGGACAGTGCTTTGCTTACATCT
TTCTTCTAAGCCTATTCTGCTTTGCCTCTTTGGGTAAATATAAGGTTTTTTTCCACGAAT
TTTTTTTTCTTTTTGCAACGATATTTTTGGGGAGCCATATTGGCATTAATTGTGCATTTT
CTACTTATTTTTTTCTCTGTACTGGTACTTCACCTGTTTCAATCTTAATAACTGCCTTCT
TTCAGTTTCCTTCATTGTA
>MY5287_Hrupicola_SweetwaterSpr_OrdMtn
--------------------------------------------AAATAA--TGTTCATT
TGTGTATATATATATTGTTTATTAAAGAACCAGGGCAGTTCAAATGAAACTATTACTGTT
TGTG-CTTTTTCTCCAGGAAAAATGAAGCTGCAAATCGTCCTAGAGAGACGTACCAGCCT
AAGAAACTTCACGAAATAAACATCCCATCATTACATGATGACATGTCACCCCAAGTTGAA
ATTGGAGGTAATATTAATGGTGCTACCCTACACCCAACAATTACAGGTAAATAGTAATAA
TGTATTTAAGCAAATGATAACTTTGAAGTAAGGGCTGTGGACAGTGCTTTGCTTACATCT
TTCTTCTAAGCCTATTCTGCTTTGCCTCTTTGGGTAAATATAAGGTTTTTTTCCACGAAT
TTTTTTTTCTTTTTGCAACGATATTTTTGGGGAGCCATATTGGCATTAATTGTGCATTTT
CTACTTATTTTTTTCTCTGTACTG------------------------------------
-------------------
>MY5288_Hrupicola_Deadman_Hills
-------------------------------------------------AACTGTTCATT
TGTGTATATATATATTGTTTATTAAAGAACCAGGTCAGTTCAAATGAAACTGTTACTGTT
TGTG-CTTTTTCTCCAGGAAAAATGAAGCTGCAAATCGTCCTAGAGAGACGTACCAGCCT
AAGAAACTTCATGAAATAAACATCCCATCATTACATGATGACATGTCACCCCAAGTTGAA
ATTGGAGGTAATATTAATGGTGCTACCCTACACCCAACAATTACAGGTAAATAGTAATAA
TGTATTTAAGCAAATGATAACTTTGAAGTAAGGGCTGCGGACAGTGCTTTGCTTACATCT
TTCTTCTGAGCCTATTCTGCTTTGCCTCTTTGGGTAAATATAAGGTTTTTTTCCACG-AT
TTTTTTTTCTTTTTGCAACGATATTTTTGGGGAATCATATTGGCATTAATTGTGCATTTT
CTACTTATTTTTTTCTCTGTACTGGTACTACAC-------AATCTTAATAACTGCCTTCT
TTCAGTTTCCTTCATT---
>MY5289_Hrupicola_Deadman_Hills
GTTTGATGAAACAAGATCGTTTTCCATGTCATCATGC-CAACAAAAATAAACTGTTCATT
TGTGTATATATATATTGTTTATTAAAGAACCAGGTCAGTTCAAATGAAACTGTTACTGTT
TGTG-CTTTTTCTCCAGGAAAAATGAAGCTGCAAATCGTCCTAGAGAGACGTACCAGCCT
AAGAAACTTCATGAAATAAACATCCCATCATTACATGATGACATGTCACCCCAAGTTGAA
ATTGGAGGTAATATTAATGGTGCTACCCTACACCCAACAATTACAGGTAAATAGTAATAA
TGTATTTAAGCAAATGATAACTTTGAAGTAAGGGCTGCGGACAGTGCTTTGCTTACATCT
TTCTTCTAAGCCTATTCTGCTTTGCCTCTTTGGGTAAATATAAGGTTTTTTTCCACGA-T
TTTTTTTTCTTTTTGCGACGATATTTTTGGGGAATCATATTGGCATTAATTGTGCATTTT
CTACTTATTTTTT-----------------------------------------------
-------------------
>MY5309_Hapachea_JohnnyLyon_Hills
--------AAACGAGATCGTTTGCCATGTCATAATGTCCAACAAAAATAAACTGTTCACT
CGTGTATGTACATATTGTTTATCAAAGAACCAGGGCAGTTCAAATGAAACTGTTGTTGTT
TGTATTTTTTTCTCCAGGAAAAATGAAGCTGCAAATCGTCCTAGAGAGACATACCAGCCT
AAGAAACTTCATGAAATAAACATCCCATCATTACATGATGACATGTCACCCCAAGTTGAA
ATTGGAGGTAATATTAATGGTGCTACCCTACACCCAACAATTACAGGTAAATAGTAATAA
TGTATTTAAGCAAATGGTAACTTTGAAGTTAGGGCTGCGGACAGTGCTTTGCTTACATCT
TTCTTCTAAGCCTATTCTGCTTTGCCTCTTTGGGTAAATATAAGGTTTTTTCCTACGATT
TT-TTTTTCTTTTCGCAACGATATTTTTGAGGAACCATATTGGCATTAATTGTGCATTTT
CTACTTTTTTTTTTCTCTGTACCGGTACTTCACCTGTTTCAATTTTAATAACTGCCTTCT
T------------------
>MY5310_Hexurella_AntelopeCyn_CerbatMtns
-----------------------------------------CAAAAATAAACTATTCACT
TGTGTATGTATATATTGTTTATCAAAGAACCGGAGCAGTTCAAATGAAACTGTTATTATT
TGTGTTTTTTTCTCCAGGAAAAATGAAGCTGCAAATCGTCCTAGAGAGACATACCAGCCT
AAGAAACTTCATGAAATAAACATCCCATCATTACATGATGACATGTCACCCCAAGTTGAA
ATTGGAGGTAATATTAATGGTGCTACCCTACACCCAACTATTACAGGTAAATAGTAATAA
TGTATTTAAGCAAATGGTAACTTTGAAGTTAGGGCTGCAGACAGTGCTTTGCTTACATCT
TTCTTCTAAGCCTATTCTGCTTTGCCTCTTTGGGTAAATATAAGGTTTTTTCCTACAATT
TTTTTTTTCTTTTTGCAAC----------AT-----------------------------
------------------------------------------------------------
-------------------
>MY5311_Hexurella_AntelopeCyn_CerbatMtns
----------------------------------------------------------CT
TGTGTATGTATATATTGTTTATCAAAGAACCGGAGCAGTTCAAAAGAAACTGTTATTTTT
TGTGTTTTTTTCTCCAGGAAAAATGAAGCTGCAAATCGTCCTAGAGAGACATACCAGCCT
AAGAAACTTCATGAAATAAACATCCCATCATTACATGATGACATGTCACCCCAAGTTGAA
ATTGGAGGTAATATTAATGGTGCTACCCTACACCCAACTATTACAGGTAAATAGTAATAA
TGTATTTAAGCAAATGGTAACTTTGAAGTTAGGGCTGCAGACAGTGCTTTGCTTACATCT
TTCTTCTAAGCCTATTCTGCTTTGCCTCTTTGGGTAAATATAAGGTTTTTTCCTACAATT
TTTTTTTTCTTTTTGCAACGATATATTTGAGGAACCATGTTGCCATT-------------
------------------------------------------------------------
-------------------
>MY5312_Hexurella_FoxCyn_MusicMtns
-------------TGATCATTTGCCATGTCATAATGTCCAACAAAAATAAACTATTCACT
TGTGTATGTATATATTGTTTATCAAAGAACCGGAGCAGTTCAAATGAAACTGTTATTATT
TGTGTTTTTTTCTCCAGGAAAAATGAAGCTGCAAATCGTCCTAGAGAGACATACCAGCCT
AAGAAACTTCATGAAATAAACATCCCATCATTACATGATGACATGTCACCCCAAGTTGAA
ATTGGAGGTAATATTAATGGTGCTACCCTACACCCAACTATTACAGGTAAATAGTAATAA
TGTATTTAAGCAAATGGTAACTTTGAAGTTAGGGCTGCAGACAGTGCTTTGCTTACATCT
TTCTTCTAAGCCTATTCTGCTTTGCCTCTTTGGGTAAATATAAGGTTTTTTCCTACAATT
TTTTTTTTCTTTTTGCAACAATATATTTGAGGAACCATGTTGCCATTAGTTGTGCATTTT
CTAC-TTTTTTTTTCTCTATACTGGTACTTCACCTGTTTTAATCTTAATAACTGCCTTCT
TTCAGTTTCCTTCATTGTA
>MY5313_Hexurella_FoxCyn_MusicMtns
------------------------------------------------------------
--------TATATATTGTTTATCAAAGAACCGGAGCAGTTCAAATGAAACTGTTATTATT
TGTGTTTTTTTCTCCAGGAAAAATGAAGCTGCAAATCGTCCTAGAGAGACATACCAGCCT
AAGAAACTTCATGAAATAAACATCCCATCATTACATGATGACATGTCACCCCAAGTTGAA
ATTGGAGGTAATATTAATGGTGCTACCCTACACCCAACTATTACAGGTAAATAGTAATAA
TGTATTTAAGCAAATGGTAACTTTGAAGTTAGGGCTGCAGACAGTGCTTTGCTTACATCT
TTCTTCTAAGCCTATTCTGCTTTGCCTCTTTGGGTAAATATAAGGTTTTTTCCTACAATT
TTTTTTTTCTTTTTGCAACAATATATTTGAGGAACCATGTTGCCATTAGTTGTGCATT--
------------------------------------------------------------
-------------------
>MY5314_Hexurella_Grasshopper_BrushyMtn
---TGATGAAACGAGATCATTTGCCATGTCATAATGTCCAACAAAAATAAACTGTTCACT
TGTGTATGTATATATTGTTTATCAAAGAA-CGGGGCAGTTCAAATGAAACTGTTATTATT
TGTGTTTTTTTCTCCAGGAAAAATGAAGCTGCAAATCGTCCTAGAGAGACATACCAGCCT
AAGAAACTTCATGAAATAAACATCCCATCATTACATGATGACATGTCACCCCAAGTTGAA
ATTGGAGGTAATATTAATGGTGCTACCCTACACCCAACAATTACAGGTAAATAGTAATAA
TGTATTTAAGCAAATGGTAACTTTGAAGTTAGGGCTGCGGACAGTGCTTTGCTTACATCT
TTCTTCTAAACCTATTCTGCTTTGCCTCTTTGGGTAAATATAAGGTTTTTTCCTACAAAT
TTTTTTCCCTTTTTGCAACGATATATTTGAGGAACCATGTTGCCATTAGTTGTGCATTTT
CTACTTTTTTTTCT----------------------------------------------
-------------------
>MY5315_Hexurella_WagonerRd_BradshawMtns
GTTTGGTAAAACAAGATCGTTTGCCATGTCATAATGTCCAACAAAAATAAACTGTTCACT
TGTGTATGTATATATTGTTTATCAAAGAACCAGGCCAGTTCAAATGAAACTGTTATTGTT
TGTGTTTTTTTCTCCAGGAAAAATGAAGCTGCAAATCGTCCTAGAGAGACATACCAGCCT
AAGAAACTTCATGAAATAAACATCCCATCATTACATGATGACATGTCACCCCAAGTTGAA
ATTGGAGGTAATATTAATGGTGCTACCCTACACCCAACAATTACAGGTAAATAGTAATAA
TGTATTTAAGCAAATGGTAACTTTGAAGTTAGGGCTGCGGACAGTGCTTTGCTTACATCT
TTCTTCTAAGCCTATTCTGCTTTGCCTCTTTGGGTAAATATAAGGTTTTTTCCTACGAAT
TT----------------------------------------------------------
------------------------------------------------------------
-------------------
>MY5316_Hexurella_WagonerRd_BradshawMtns
GTTTGGTAAAACGAGATCGTTTGCCATGTCTAAATGTCCAACAAAAATAAACTGTTCACT
TGTGTATGTATATATTGTTTATCAAAGAACCAGGGCAGTTCAAATGAAACTGTTATTATT
TGTGTTTTTTTCTCCAGGAAAAATGAAGCTGCAAATCGTCCTAGAGAGACATACCAGCCT
AAGAAACTTCATGAAATAAACATCCCATCATTACATGATGACATGTCACCCCAAGTTGAA
ACTGGAGGTAATATTAATGGTGCTACCCTACACCCAACAATTACAGGTAAATAGTAATAA
TGTATTTAAGCAAATGGTAACTTTGAAGTTAGGGCTGCGGACAGTGCTTTGCTTACATCT
TTCTTCTAAGCCTATTCTGCTTTGCCTCTTTAGGTAAATATAAGGTTTTTTCCTACGAAT
TTTTTTTTCTTTTTGCAACGATATTTTTGAGGAACCATGTTGCCATTAATTGTGCATTTT
CTAC-TTTTTTTTTCTCTGTACTGGTACTTCACCTGTTTC-ATCTTAATAACTGCCTTCT
TTCAGTTTCCTTCATTGTA
>MY5317_Hrupicola_Cottonwood_SnYsidroMtns
GTTTGATGAAACAAGATCGTTTGCCATGTCATCATGCCCAACAAAAATAAACTGTTCTTT
TGTGTGTATATATATTGTTTATAAAAGAAACAGGACAGTTCAAATGAAACTGTTATTGTT
TGTG-CTTTTTCTCCAGGAAAAATGAAGCCGCAAATCGTCCTAGAGAGACATACCAGCCT
AAGAAACTTCATGAAATAAACATCCCATCATTACATGATGACATGTCACCCCAAGTTGAA
ATTGGAGGTAATATTAATGGTGCTACCCTACACCCAACAATTACAGGTAAATAGTAATAA
TGTATTTCAGCAAATGATAACTTTGAAGTAAGGGCTGCGGACAGTGCTTTGCTTACATCT
TTCTTCTAAGCCTATTCTGCTTTGCCTCTTTGGGTAAATATAAGATTTTTTTCCACGAAT
TTTTTTTTCTTTTTGCAACGATATTTTTGAAGAACCATATTGGCATTAATTGTGCATTTT
CTACTTATTTTTTTGT--------------------------------------------
-------------------
