# Supplementary material for: ﻿Species delimitation, biogeography, and natural history of dwarf funnel web spiders (Mygalomorphae, Hexurellidae, Hexurella) from the United States / Mexico borderlands
Source: Zookeys. 2023 Jun 14;1167:109–57. doi: 10.3897/zookeys.1167.103463 (PMC10285686; doi:10.3897/zookeys.1167.103463)
Supplement: Supplementary material 3 — Input matrices, analysis log files, and output tree files for nuclear and mitochondrial analyses [file zookeys-1167-109_article-103463__-s003.zip › uce-2001364.fasta]

>MY0059_Hapachea_SantaRitaMtns_MaderaCyn
AGTATTCAGTAATAATTGATAATTTTTCAGACCTTCCTTAAATGTTTCATCTTATTCTAA
AGAGAAAGACAAAAAAGTCTTGTTTTCTGTATGCAATGTGTATTTATTTTCCTCAACTAT
TTTCAGAAAATCACATTCTGGAGGATGTTAACAAGTGTGTCCTGGCTTTGCAAGAAGGTG
ATGCGGACACTTTGGATAGGACTGCTGGGGCTATTCGAGGGAGATCTGCTCGTGTTTGTA
ATGTTGTTGCAGCTGAAATGGATAACTATGAGCCGGGTATATATACTGAAGGAGTCTTGA
AGGCTGTTGCAGTACTCAGAGATCAAGGTTGTAATATCTTTAATCACTAGCATTCTTTAA
AATTCATTTAGTATTTTTAATTACTCTGAAGATATTATTGAAATATTGGGAGGGAAATAA
AATGCATGAAAATTCCATAG
>MY0139_Hexurella_SanDiego_Guatay
AGTATTTAGCAATTATTGATAATATTTTAGACATTCCTTAAATGTTTCATTTTATTCTAA
ACAGAAAGAAAGGAAAGTCTTGTTTTTTGTATGCAATTTGTATTTTTTTTCCTCAACTAT
TTTCAGAAAACCACATTCTGGAGGATGTTAACAAGTGTGTCCTGGCTTTGCAAGAAGGTG
ATGCGGACACCTTGGATCGGACAGCTGGGGCCATTCGAGGGAGATCATCTCGTGTTTGTA
ATGTTGTTGCAGCTGAAATGGATAATTACGAGCCGGGTATATACACTGAAGGAGTCTTGA
AGGCTGTTGCAGTACTCAGAGATCAAGGTTGTAATCTGTTAAATTACTAGCATTCTTTAA
AATTCCTTTGATATTTTTCATTCCTCTGAAGATATTGTTGAAATATGAGGAGGGAAATAA
AATGAATGGAAATTTTGTAG
>MY5053_Hexurella_ChiricahuaMtns_PriceCyn
AGTATTTAGTAATTATTGATAATTTTTCAGACCTTCCTTAAATGTTTCATCTTATTCTAA
AGAGAAAGACAAAAAAGTTTTGTTTTCTGTATGCAATGTGTATTTATTTTCCTCAACTGT
TTTCAGAAAATCACATTCTGGAGGATGTTAACAAGTGTGTTCTGGCTTTGCAAGAAGGTG
ATGCGGACACTTTGGATAGGACTGCTGGGGCTATTCGAGGGAGATCCGCTCGTGTTTGTA
ATGTTGTTGCAGCTGAAATGGATAACTATGAGCCGGGTATATATACTGAAGGAGTCTTAA
AGGCTGTTGCAGTACTCAGAGATCAAGGTTGTAATATCTTTAATCACTAGCATTCTTTAA
AATTCATTTAGTATTTTTAATTCCTCTGAAGATATTGTTGAAATATTGGGAGGGAAATAA
AATGCATGAAAATTCCGCAG
>MY5064_Hexurella_MuleMtns_Escabrosa
AGTATTTAGTAATTATTGATAATTTTTCAGACCTTCCTTAAATGTTTCATCTTATTCTAA
AGAGAAAGACAAAAAAGTCTTGTTTTCTGTAGGCAATGTGTATTTATTTTCCTCAACTGT
TTTCAGAAAATCACATTCTGGAGGATGTTAACAAGTGTGTCCTGGCTTTGCAAGAAGGTG
ATGCGGACACTTTGGATAGGACTGCTGGGGCTATTCGAGGGAGATCCGCTCGTGTTTGTA
ATGTTGTTGCAGCTGAAATGGATAACTATGAGCCGGGTATATATACTGAAGGAGTCTTGA
AGGCTGTTGCAGTACTCAGAGATCAAGGTTGTAATATCTTTAATCACTAGCATTCTTTAA
AATTCATTTAGTATTTTTAATTCCTCTGAAGATATTGTTGAAATATTGTGAGTGAAATAA
AATGCATGAAAATTCCGTAG
>MY5066_Hexurella_MuleMtns_Escabrosa
AGTATTTAGTAATTATTGATAATTTTTCAGACCTTCCTTAAATGTTTCA---TATTCTAA
AGAGAAAGACAAAAAAGTCTTGTTTTCTGTATGCAATCT----TTATTTTCCTCAACTGT
TTTCAGAAAATCACATTCTGGAGGATGTTAACAAGTGTGTCCTGGCTTTGCAAGAAGGTG
ATGCGGACACTTTGGATAGGACTGCTGGGGCTATTCGAGGGAGATCCGCTCGTGTTTGTA
ATGTTGTTGCAGCTGAAATGGATAACTATGAGCCGGGTATATATACTGAAGGAGTCTTGA
AGGCTGTTGCAGTACTCAGAGATCAAGGTTGTAATATCTTTAATCACTAGCATTCTTTAA
AATTCATTTAGTATTTTTAATTCCTCTGAAGATATTGTTGAAATATTGTGAGTGAAATAA
AATGCATGAAAATTCCGTAG
>MY5071_Hexurella_SantaRitaMtns_AlisoSprings
AGTATTTAGTAATTATTGATAATTTTTCAGACCTTCCTTAAATGTTTCATCTTATTCTAA
AGAGAAAGACAAAAAAGTCTTGTTTTCTGTATGCAATGTGTATTTATTTTCCTCAACTGT
TTTCAGAAAATCACATTCTGGAGGATGTTAACAAGTGTGTCCTGGCTTTGCAAGAAGGTG
ATGCGGACACTTTGGATAGGACTGCTGGGGCTATTCGAGGGAGATCCGCTCGTGTTTGTA
ATGTTGTTGCAGCTGAAATGGATAACTATGAGCCGGGAATATATACTGAAGGAGTCTTGA
AGGCTGTTGCAGTACTCAGAGATCAAGGTTGTAATATCTTTAATCACTAGCATTCTTTAA
AATTCATTTAGTATTTTTAATTCCTCTGAAGATATTGTTAAAATATTGGGAGGGAAATAA
AATGCATGAAAATTCCGTAG
>MY5075_Hexurella_ChiricahuaMtns_CaveCrkCyn
AGTATTTAGTAATTA-TGATAATTTTTCAGACCTTCCTTAAATGTTTCATCTTATTCTAA
AGAGAAAGACACAAAAGTCTTGTTTTCTGTATGCAATGTATATTTATTTCCCTCACCTGT
TTTCAGAAAATCACATTCTGGAGGATGTTAACAAGTGTGTCCTGGCTTTGCAAGAAGGTG
ACGCAGACACTTTGGATAGGACTGCTGGGGCTATTCGAGGGAGATCCGCTCGTGTTTGTA
ATGTTGTTGCAGCTGAAATGGATAACTATGAGCCGGGTATATATACTGAAGGAGTCTTGA
AGGCTGTTGCAGTACTCAGAGATCAAGGTTGTAATATCTTTAATCACTAGCATTCTTTAA
AAT-CATATAGTATTTTTAATTCCTCTGAAGATATTGTTGAAATATTGGGAGGGAAATAA
AACGCATGAAAATTCCGTAG
>MY5126_Hexurella_SantaCatalinaMtns_NuggetCyn
----------AATTATTGATAATTTTTCAGACCTTCCTTAAATGTTGTATTTTATTCTAC
AGAGAGAGAAAAAAAAGTCTTGTTTTTTGTATGCAATGTGTATTTATTTTCCTCAACTGT
TTTCAGAAAATCACATTCTGGAGGATGTTAACAAGTGTGTCCTGGCTTTGCAAGAAGGTG
ATGCGGACACTTTGGATAGGACTGCTGGGGCTATTCGAGGGAGATCCGCTCGTGTTTGTA
ATGTTGTTGCAGCTGAAATGGATAACTATGAGCCGGGTATATATACTGAAGGAGTCTTGA
AGGCTGTTGCAGTACTCAGAGATCAAGGTTGTAATATCTTTAATCA-TAGCATTCTTTAA
AATTCATTTAGTATTTTTAATTCCTCTGAAGATATTGTTGAAATATTGAGAGGGAAATAA
AATGCATGAAAATTCCGTAG
>MY5131_Hexurella_PedregosaMtns_PruneCyn
AGTATTTAGTAATTATTGATAATTTTTCAGACCTTCCTTAAATGTTTCATCGTATTCTAA
AGAGAAAGACAAAAAAGTCTTGTTTTCTGTATGCAATGTGCATTTATTTTCCTCAACTGT
TTTCAGAAAATCACATTCTGGAGGATGTTAACAAGTGTGTCCTGGCTTTGCAAGAAGGTG
ATGCGGACACTTTGGATAGGACTGCTGGGGCTATTCGAGGGAGATCCGCTCGTGTTTGTA
ATGTTGTTGCAGCTGAAATGGATAACTATGAGCCGGGTATATATACTGAAGGAGTCTTGA
AGGCTGTTGCAGTACTCAGAGATCAAGGTTGTAATATCTTTAACCACTAGCATTCTTTAA
AATTCATTTGGTATTTTTATATCCTCTGCAGAT---GTTGAAATATTGAGAGGGAAATAA
AATGCATAAAAATTCCGTAG
>MY5132_Hexurella_PedregosaMtns_PruneCyn
AGTATTTAGTAATTATTGATAATTTTTCAGACCTTCCTTAAATGTTTCATCGTATTCTAA
AGAGAAAGACAAAAAAGTCTTGTTTTCTGTATGCAAGGTGCATTTATTTTCCTCAACTGT
TTTCAGAAAATCACATTCTGGAGGATGTTAACAAGTGTGTCCTGGCTTTGCAAGAAGGTG
ATGCGGACACTTTGGATAGGACTGCTGGGGCTATTCGAGGGAGATCCGCTCGTGTTTGTA
ATGTTGTTGCAGCTGAAATGGATAACTATGAGCCGGGTATATATACTGAAGGAGTCTTGA
AGGCTGTTGCAGTACTCAGAGATCAAGGTTGTAATATCTTTAACCACTAGCATTCTTTAA
AATTCATTTGGTATTTTTATATCCTCTGCAGAT---GTTGAAATATTGAGAGGGAAATAA
AATGCATAAAAATTC-GTAG
>MY5136_Hexurella_MiddlemarchCyn
-----------------GATAATTTTTCAGACCTTCCTTAAACGTTTCATCTTATTCTAA
AGAGAAAGACAAAAAAGTCTTGTTTTCTGTATGCAATGTGTATTTATTTTCCTCAACTTT
TTTCAGAAAATCACATTCTGGAGGATGTTAACAAGTGTGTCCTGGCTTTGCAAGAAGGTG
ATGCGGACACTTTGGATAGGACTGCTGGGGCTATTCGAGGGAGATCCGCTCGTGTTTGTA
ATGTTGTTGCAGCTGAAATGGATAACTATGAGCCGGGTATATATACTGAAGGAGTCTTGA
AGGCTGTCGCAGTACTCAGAGATCAAGGTTGTAATATCTTTAATCACTAGCATTCTTTAA
AATTCATTTAGCATTTTTAATTCCTCTGAAGATATTGTTGAAATATTGGGAGGGAAATAA
AATGCATGAAAATTCCGTAG
>MY5147_Hexurella_DragoonMtns_NF_345A
AGTATTTAGTAATTATTGATAATTTTTCAGACCTTCCTTAAACGTTTCATCTTATTCTAA
AGAGAAGACAAAAAAAGTCTTGTTTTCTGTATGCAATGTGTATTTATTTTCCTCAACTCT
TTTCAGAAAATCACATTCTGGAGGATGTTAACAAGTGTGTCCTGGCTTTGCAAGAAGGTG
ATGCGGACACTTTGGATAGGACTGCTGGGGCTATTCGAGGGAGATCCGCTCGTGTTTGTA
ATGTTGTTGCAGCTGAAATGGATAACTATGAGCCGGGTATATATACTGAAGGAGTCTTGA
AGGCTGTCGCAGTACTCAGAGATCAAGGTTGTAATATCTTTAATCACTAGCATTCTTTAA
AATTCATTTAGTATTTTTAATTCCTCTGAAGATATTGTTGAAATATTGGGAGGGAAATAA
AATGCATGAAAATTCCGTAG
>MY5152_Hexurella_WhetstoneMtns_ApacheCyn
AGTATTTAGTAATTATTGATAATTTTTCAGACCTTCCTTAAATGTTTCATCTTATTCTAA
AGAGAAAGACAAAAAAGTCTTGTTTTCTGTATGCAATGTGTATTTATTTTCCTCAATTGT
TTTCAGAAAATCACATTCTGGAGGATGTTAACAAGTGTGTCCTGGCTTTGCAAGAAGGTG
ATGCGGACACTTTGGATAGGACTGCTGGGGCTATTCGAGGGAGATCCGCTCGTGTTTGTA
ATGTTGTTGCAGCTGAAATGGATAACTATGAGCCTGGTATATATACTGAAGGAGTCTTGA
AAGCTGTTGCAGTACTCAGAGATCAAGGTTGTAATATCTTTAAT-ACTAGCATTCTTTAA
AATTCATTTAATATTTTTAATTCCTCTGAAGATATTGTTGAAATATTGGGAGGG------
---------AAATTCCGTAG
>MY5154_Hexurella_SantaRitaMtns_AdobeCyn
AGTATTTAGTAATAATTGATAGTTTTTCAGATCTTCCTTAAATGTTTCATCTTATTCTAA
AGAGAAAGAAAAAAAAGTCTTGTTTTCTGTATGCAATGTATATTTATTTTCCTCAACTGT
TTTCAGAAAACCACATTCTGGAGGATGTCAACAAGTGTGTCCTGGCTTTGCAAGAAGGTG
ATGCGGACACTTTGGATAGGACTGCTGGGGCTATTCGAGGGAGATCTGCTCGTGTTTGTA
ATGTTGTTGCAGCTGAAATGGATAACTATGAGCCGGGTATATATACTGAAGGAGTCTTGA
AGGCTGTTGCAGTACTCAGAGATCAAGGTTGTAATATCTTTAATCACTAGCATTCTTTAA
AATTCATTTAGTATTTTTAATTCCTCTGAAGATATTGTTAAAATATTGGGAGGGAAATAA
AATGCATGAAAATTCCGTAG
>MY5157_Hexurella_SantaCatalinaMtns_Redington
AGTATTTAGTAATTATTGATAATTTTTCAGACCTTCCATAAATGTTTTATTTTATTCTAC
AGAGAGAGACA-AAAAGTCTTGTTTTCTGTATGCAATGTGTATTTATTTTCCTCAACTGT
TTTCAGAAAATCACATTCTGGAGGATGTTAACAAGTGTGTCCTGGCTTTGCAAGAAGGTG
ATGCGGACACTTTGGATAGGACTGCAGGGGCTATTCGAGGGAGATCCGCTCGTGTTTGTA
ATGTTGTTGCAGCTGAAATGGATAACTATGAGCCGGGTATATATACTGAAGGAGTCTTGA
AGGCTGTTGCAGTACTCAGAGATCAAGGTTGTAATATCTTTAATCACTAGCATTCTTTAA
AATTCATTTAGTATTTTTAATTCCTCTGAAGATATTGTTGAAATATTGAGAGGGAAATAA
GATGCATGAAAATTCCGTAG
>MY5164_Hrupicola_Temecula
AGTATTTAGCAATTATTGATAATATTTTAGACATTCCTTAAATGTTTCATTTTATTCTAA
ACAGAAAGAAAGGAAAGTCGTGTTTTTTGTATGCAATTTGTATTTATTTTCCTCAACTGT
TTTCAGAAAACCACATTCTGGAGGATGTTAACAAGTGTGTCCTGGCTTTGCAAGAAGGTG
ATGCGGACACCTTGGATCGGACAGCTGGGGCCATTCGAGGGAGATCCTCTCGTGTTTGTA
ATGTTGTTGCAGCTGAAATGGATAATTATGAGCCGGGTATATACACTGAAGGCGTCTTGA
AGGCTGTTGCAGTACT---------------GAATCTGTTAAAAAAGAGGCATCGCCTGT
AGCCC------------TAATCCT------------------------------------
--------------------
>MY5165_Hrupicola_Temecula
------------------------------------------------------------
------------------------------------------------------------
--------------------------------------------GCTTTGCAAGAAGGTG
ATGCGGACACCTTGGATCGGACAGCTGGGGCCATTCGAGGGAGATCCTCTCGTGTTTGTA
ATGTTGTTGCAGCTGAAATGGATAATTATGAGCCGGGTATATACACTGAAGGCGTCTTGA
AGGCTGTTGCAGTACT------------------------------------TTTTTTAA
AG---------------------------AGGTATCGCCTGAGCCCAA------------
--------------------
>MY5175_Hapachea_HarshawRd_PatagoniaMtns
AGTATTTAGTAATAATTAATACTTTTTCAGACTTTCCTTAAATGTTTCATCTTATTCTAA
AGAGAAAGACAAAAAAGTCTTGTTTTCTGTATGCAATGTGTAATTATTTTCCTCAACTAT
TTTCAGAAAATCACATTCTGGAGGATGTTAACAAGTGTGTCCTGGCTTTGCAAGAAGGTG
ATGCGGACACTTTGGATAGGACTGCTGGGGCTATTCGAGGGAGATCCGCTCGTGTTTGTA
ATGTTGTTGCAGCTGAAATGGATAACTATGAGCCGGGTATATATACTGAAGGAGTCTTGA
AGGCTGTTGCAGTACTCAGAGATCAAGGTTGTAATATCTTTAATCACTAGCATTCTTTAA
AATTCATTTAGTATTTTTAATTACTCTGAAGATATTGTTGAAATATTGGGAGGGAAATAA
AATGCATGAAAATTCCGTAG
>MY5180_Hapachea_MustrangPk_MustangMtns
------------------------------------------------------------
------------------------------------------------------------
------------------------------------------TGGCTTTGCAAGAAGGTG
ATGCGGACACTTTGGATAGGACTGCTGGGGCTATTCGAGGGAGATCCGCTCGTGTTTGTA
ATGTTGTTGCAGCTGAAATGGATAACTATGAGCCGGGTATATATACTGAAGGAGTCTTGA
AGGCTGTTGCAGTACTCAGAGATCAAGG---------------------------TT---
------------------------------------------------------------
--------------------
>MY5181_Hapachea_MustrangPk_MustangMtns
------------------------------------------------------------
-------------------------------------------------------ACTGT
TTTCAGAAAATCACATTCTGGAGGATGTTAACAAGTGTGTCCTGGCTTTGCAAGAAGGTG
ATGCGGACACTTTGGATAGGACTGCTGGGGCTATTCGAGGGAGATCCGCTCGTGTTTGTA
ATGTTGTTGCAGCTGAAATGGATAACTATGAGCCGGGTATATATACTGAAGGAGTCTTGA
AGGCTGTTGCAGTACTCAGAGATCAAGGTTGTAATATCTTTAATCACTAGCATTCTTTAA
AATTCATTTAGTA-----------------------------------------------
--------------------
>MY5193_Hapachea_HarshawRd_PatagoniaMtns
AATCTCTTCTATGCTCTGAAATTTTTTTA-----CTTATGGTCCTTTTTGTTTCTCCTAT
ATATGAAGACAAAAAAGTCTTGTTTTCTGTATGCAATGTGTAATTATTTTCCTCAACTAT
TTTCAGAAAATCACATTCTGGAGGATGTTAACAAGTGTGTCCTGGCTTTGCAAGAAGGTG
ATGCAGACACTTTGGATAGGACTGCTGGGGCTATTCGAGGGAGATCCGCTCGTGTTTGTA
ATGTTGTTGCAGCTGAAATGGATAACTATGAGCCGGGTATATATACTGAAGGAGTCTTGA
AGGCTGTTGCAGTACTCAGAGATCAAGGTTGTAATATCTTTAATCACTAGCATTCTTTAA
AATTCATTTAGTATTTTTAATTACTCTGAAGATATTGTTGAAATATTGGGA-GGAAATAA
AATGCATGAAAATTCCGTAG
>MY5194_Hapachea_Ordsummit_MtOrd
------------------------------------------------------------
------------------------------------TTTGTATTTATTTTCCTCAACTGT
TTTCAGAAAACCACATTTTGGAGGATGTTAACAAGTGTGTCTTGGCTTTGCAAGAAGGTG
ATGCGGACACCTTGGATCGGACTGCTGGGGCTATTCGAGGGAGATCCGCTCGTGTTTGTA
ATGTTGTTGCAGCTGAAATGGATAACTATGAGCCGGGTATATATACTGAAGGAGTCTTGA
AGGCTGTTGCAGTACTCAGAGATCAAGGTTGTAATCTCTTT-ATCACTAGCATTCTTTAA
AAT---------------------------------------------------------
--------------------
>MY5195_Hapachea_Ordsummit_MtOrd
AGTATTCAGTAATTATTAATAATTTTTTAGACTTTCCTTAAATGTTTCATTTTATTCTAA
AAGGGAAAAAAAAAAAGTCTTGTTTTCTGTATGCAATTTGTATTTATTTTCCTCAACTGT
TTTCAGAAAACCACATTTTGGAGGATGTTAACAAGTGTGTCTTGGCTTTGCAAGAAGGTG
ATGCGGACACCTTGGATCGGACTGCTGGGGCTATTCGAGGGAGATCCGCTCGTGTTTGTA
ATGTTGTTGCAGCTGAAATGGATAACTATGAGCCGGGTATATATACTGAAGGAGTCTTGA
AGGCTGTTGCAGTACTCAGAGATCAAGGTTGTAATCTCTTT-ATCACTAGCATTCTTTAA
AATTCGTTTATTATTCGTAATTCCTCTGAAGATATTGTTGAAATATTAGGAGGGAAATA-
---------AAATTCCATAG
>MY5266_Hencina_CerroBolla
AATATTTAGCAAATATTGATAATATTTTAGTCATTCCTTAAATGTTTCATTTTATGATAA
ACAGAAAGAAAGGAAAGTCTTGTTTTCTGTATGCAATGTGTATTTATTTTCCTCAACTGT
TTTCAGAAAACCACATTCTGGAGGATGTTAACAAGTGTGTCCTGGCTTTGCAAGAAGGTG
ATGCAGACACCCTGGATCGAACTGCTGGGGCCATTCGAGGGAGATCCTCTCGTGTTTGTA
ATGTTGTTGCAGCTGAAATGGATAATTATGAGCCGGGTATATATACTGAAGGAGTCTTGA
AGGCTGTTGCAGTACTCAGAGATCAAGGTTGTAATCTATTAAATCACTAGCATTCTTTAA
AATTCATTTAATATTTTTAATTCCTCTGAAGATATTGTTAAAATATTAGGAGGGAAATAA
AATGTACGAAAATTCTACAT
>MY5267_Hencina_CerroBolla
AATATTTAGCAAATATTGATAATATTTTAGTCATTCCTTAAATGTTTCATTTTATGATAA
ACAGAAAGAAAGGAAAGTCTTGTTTTCTGTATGCAATGTGTATTTATTTTCCTCAACTGT
TTTCAGAAAACCACATTCTGGAGGATGTTAACAAGTGTGTCCTGGCTTTGCAAGAAGGTG
ATGCAGACACCCTGGATCGAACTGCTGGGGCCATTCGAGGGAGATCCTCTCGTGTTTGTA
ATGTTGTTGCAGCTGAAATGGATAATTATGAGCCGGGTATATATACTGAAGGAGTCTTGA
AGGCTGTTGCAGTACTCAGAGATCAAGGTTGTAATCTATTAAATCACTAGCATTCTTTAA
AATTCATTTAATATTTTTAATTCCTCTGAAGATATTGTTAAAATATTAGGAGGGAAATAA
AATGTATGAAAATTCTACAT
>MY5269_Hexurella_GuadalupeValley
AATATTTAGCAAATATTGATAATATTTTAGTCATTCCTTAAATGTTTCATTTTATGCTAA
ACAGAAAGAAAGGAAAGTCTTGTTTTCTGTATGCAATGTGTATTTATTTTCCTCAACTGT
TTTCAGAAAACCACATTCTGGAGGATGTTAACAAGTGTGTCCTGGCTTTGCAAGAAGGTG
ATGCAGACACCTTGGATCGAACTGCTGGGGCCATTCGAGGGAGATCCTCTCGTGTTTGTA
ATGTTGTTGCAGCTGAAATGGATAATTATGAGCCGGGTATATATACTGAAGGAGTCTTGA
AGGCTGTTGCAGTACTCAGAGATCAAGGTTGTAATCTATTAAATCACTAGCATTCTTTAA
AATTCATTTAATATTTTTAATTCCTCTGAAGATATTGTTAAAATAATAGGAAGGAAATAA
AATGTATGAAAATTCTACAG
>MY5271_Hexurella_GuadalupeValley
AATATTTAGCAAATATTGATAATATTTTAGTCATTCCTTAAATGTTTCATTTTATGCTAA
ACAGAAAGAAAGGAAAGTCTTGTTTTCTGTATGCAATGTGTATTTATTTTCCTCAACTGT
TTTCAGAAAACCACATTCTGGAGGATGTTAACAAGTGTGTCCTGGCTTTGCAAGAAGGTG
ATGCAGACACCTTGGATCGAACTGCTGGGGCCATTCGAGGAAGATCCTCTCGTGTTTGTA
ATGTTGTTGCAGCTGAAATGGATAATTATGAGCCGGGTATATATACTGAAGGAGTCTTGA
AGGCTGTTGCAGTACTCAGAGATCAAGGTTGTAATCTATTAAATCACTAGCATTCTTTAA
AATTCATTTAATATTTTTAATTCCTCTGAAGATATTGTTAAAATAATAGGAGGGAAATAA
AATGTAT-AAAATTCTACAG
>MY5276_Hexurella_SanPedro_Martir
AATATTTAACAAATATTGATAATATTTTAGTCATTCCTTAAATGTTTCATTTTATGCTAA
GCAGAAAGAAAGGAAAGTCTTGTTTTCTGTATGCAATGTGTATTTATTTCCCTCAACTGT
TTGCAGAAAACCACATTCTGGAGGATGTTAACAAGTGTGTCCTGGCTTTGCAAGAAGGTG
ATGCAGACACCTTGGATCGAACTGCTGGGGCCATTAGAGGGAGATCCTCTCGTGTTTGTA
ATGTTGTTGCAGCTGAAATGGATAATTATGAGCCGGGTATATATACTGAAGGAGTCTTGA
AGGCTGTTGCAGTACTCAGAGATCAAGGTTGTAATCTATTAAATCACTAGCATTCTTTAA
AATTCTTTTAATATTTTTAATTCCTCTGAAGATATTGTTAAAATATTAGGAGGGAAATAA
AATGTATGGAAATTCTACAG
>MY5277_Hexurella_SanPedro_Martir
AATATTTAACAAATATTGATAATATTTTAGTCATTCCTTAAATGTTTCATTTTATGCTAA
GCAGAAAGAAAGGAAAGTCTTGTTTTCTGTATGCAATGTGTATTTATTTCCCTCAACTGT
TTGCAGAAAACCACATTCTGGAGGATGTTAACAAGTGTGTCCTGGCTTTGCAAGAAGGTG
ATGCAGACACCTTGGATCGAACTGCTGGGGCCATTAGAGGGAGATCCTCTCGTGTTTGTA
ATGTTGTTGCAGCTGAAATGGATAATTATGAGCCGGGTATATATACTGAAGGAGTCTTGA
AGGCTGTTGCAGTACTCAGAGATCAAGGTTGTAATCTATTAAATCACTAGCATTCTTTAA
AATTCTTTTAATATTTTTAATTCCTCTGAAGATATTGTTAAAATATTAGGAGGGAAATAA
AATGTATGGAAATTCTACAG
>MY5280_Hexurella_ArroyoSalado
AATATTTAGCAAATATTGATAATATTTCTGTCATTCCTTAAATGTTTCATTTTATTCTAA
ACAGAAAGAAAGTAAAGTCTTGTTTTCTGTATGCAATGTGTATTTATTTTCCTCAACTGT
TTCCAGAAAACCACATTCTGGAGGATGTTAACAAGTGTGTCCTGGCTTTGCAAGAAGGTG
ATGCGGACACCTTGGATCGGACTGCTGGGGCCATTCGAGGGAGATCCTCTCGTGTTTGTA
ATGTTGTTGCAGCTGAAATGGATAATTATGAGCCGGGTATATATACTGAAGGAGTCTTGA
AGGCTGTTGCAGTACTCAGAGATCAAGGTTGTAATCTGTTAAATCACTAGCATTCTTTAA
AATTCATTTAATATTTTTAATTCC---GAAAATATTGTTAAAATATTA-GAGGGAAATAA
AATGTATGGAAATTCTATAG
>MY5282_Hexurella_ArroyoSalado
AATATTTAGCAAATATTGATAATATTTCTGTCATTCCTTAAATGTTTCATTTTATTCTAA
ACAGAAAGAAAGTAAAGTCTTGTTTTCTGTATGCAATGTGTATTTATTTTCCTCAACTGT
TTTCAGAAAACCACATTCTGGAGGATGTTAACAAGTGTGTCCTGGCTTTGCAAGAAGGTG
ATGCGGACACCTTGGATCGGACTGCTGGGGCCATTCGAGGGAGATCCTCTCGTGTTTGTA
ATGTTGTTGCAGCTGAAATGGATAATTATGAGCCGGGTATATATACTGAAGGAGTCTTGA
AGGCTGTTGCAGTACTCAGAGATCAAGGTTGTAATCTGTTAAATCACTAGCATTCTTTAA
AATTCATTTAATATTTTTAATTCCTCTGAAAATATTGTTAAAATATTAGGAGGGAAATAA
AATGTATGGAAATTCTATAG
>MY5286_Hrupicola_SweetwaterSpr_OrdMtn
------------------------------------------------------------
-----------------------------------------------TTTCCTCAACTGT
TTTCAGAAAACCACATTCTGGAGGATGTTAACAAGTGTGTCCTGGCTTTGCAAGAAGGTG
ATGCGGACACCTTGGATCGGACCGCTGGGGCCATTCGAGGGAGATCCTCTCGTGTTTGTA
ATGTTGTTGCAGCTGAAATGGATAATTATGAGCCGGGTATATACACTGAAGGAGTCTTGA
AGGCTGTTGCAGTACTCAGAGATCAAGGTTGTAGTCTGTTAAATCACTAACATTCTTTGA
AATTC-TTTAATATTTTTAATTCCTCTGAAGGTATT------------------------
--------AAAA--------
>MY5287_Hrupicola_SweetwaterSpr_OrdMtn
------------------------------------------------------------
------------------------------------------------------------
-----------------CTGGAGGATGTTAACA----------GGCTTTGCAAGAAGGTG
ATGCGGACACCTTGGATCGGACCGCTGGGGCCATTCGAGGGAGATCCTCTCGTGTTTGTA
ATGTTGTTGCAGCTGAAATGGATAATTATGAGCCGGGTATATACACTG------------
------------------------------------------------------------
------------------------------------------------------------
--------------------
>MY5288_Hrupicola_Deadman_Hills
AGTTTTTAGCAATTATTGATAATATTTTAGACATTCCTTAAATGTTTCATTTTATTCTAA
ACAGAAAGAAAGGAAAGTCATGTTTTCTGTATGCAATGTGTATTTATTTTCCTCGACTGT
TTTCAGAGAACCACATTCTGGAGGATGTTAACAAGTGTGTCCTGGCTTTGCAAGAAGGTG
ATGCGGACACCTTGGATCGAACTGCTGGAGCCATTCGAGGGAGATCCTCTCGTGTTTGTA
ATGTTGTTGCAGCTGAAATGGATAATTATGAGCCGGGTATATACACTGAAGGAGTCTTGA
AGGCTGTTGCAGTACTCAGAGATCAAGGTTGTAATCTGTTAAATCACTACAATTCTTTAA
AATTCATTTAATATTTTTAATTCCTCTGAAGGTATTGTTGAAATATTAGGAGGGAAATAA
AATGTATTGAAATTCTATAG
>MY5289_Hrupicola_Deadman_Hills
--------GCAATTATTGATAATATTTTAGACATTCCTTAAATGTTTCATTTTATTCTAA
ACAGAAAGAAAGGAAAGTCATGTTTTCTGTATGCAATGTGTATTTATTTTCCTCGACTGT
TTTCAGAGAACCACATTCTGGAGGATGTTAACAAGTGTGTCCTGGCTTTGCAAGAAGGTG
ATGCGGACACCTTGGATCGAACTGCTGGAGCCATTCGAGGGAGATCCTCTCGTGTTTGTA
ATGTTGTTGCAGCTGAAATGGATAATTATGAGCCGGGTATATACACTGAAGGAGTCTTGA
AGGCTGTTGCAGTACTCAGAGATCAAGGTTGTAATCTGTTAAATCACTAGCATTCTTTAA
AATTCATTTAAAG--------------GAAGGTATTGTTGAAATATTAGGAGGGAAATAA
AATGTATTGAAATTCTATAG
>MY5309_Hapachea_JohnnyLyon_Hills
------------------------------------------------------------
-----------------------------------------------------AAACTGT
TTTCAGAAAATCACATTCTGGAGGATGTTAACAAGTGTGTC-TGGCTTTGCAAGAAGGTG
ATGCGGACACTTTGGATAGGACTGCTGGGGCTATTCGAGGGAGATCCGCTCGTGTTTGTA
ATGTTGTTGCAGCTGAAATGGATAACTATGAGCCGGGTATATATACTGAAGGAGTCTTGA
AGGCTGTTGCAGTACTCAGAGATCAAGGTTGTAATATCTTTAATCACTAGCATTCTTTAA
AATTCATTTAGTATTTTTAAT---------------------------------------
--------------------
>MY5310_Hexurella_AntelopeCyn_CerbatMtns
----------AATTATTAATAATTTTCTAGACTTTCCTTAAATGTTTCATTTTATTCTAA
AAG-GAAAGAAAAAAAGTCTTGTTTTCTGTATACAATTTGTATTTATTTTCCTCAACTGT
TTTCAGAAAACCACATTTTGGAGGATGTTAACAAGTGTGTCTTGGCTTTGCAAGAAGGTG
ATGCAGACACCTTGGATCGGACTGCTGGGGCTATTCGAGGGAGATCAGCTCGTGTTTGTA
ATGTTGTTGCAGCTGAAATGGATAACTATGAGCCGGGTATATATACTGAAGGAGTCTTGA
AGGCTGTTGCAGTACTCAGAGATCAAGGTTGTAATCTCTTT-ATCACTAGCATTCTTTAA
AATTCGTTTATTATTCTTAATTCCTCTGAAGATATTGTTGAAATATTAGGAAGGAAATA-
---------AAATTCCATTG
>MY5311_Hexurella_AntelopeCyn_CerbatMtns
AGTATTTAGTAATTATTAATAATTTTCTAGACTTTCCTTAAATGTTTCATTTTATTCTAA
AAG-GAAAGAAAAAAAGTCTTGTTTTCTGTATACAATTTGTATTTATTTTCCTCAACTGT
TTTCAGAAAACCACATTTTGGAGGATGTTAACAAGTGTGTCTTGGCTTTGCAAGAAGGTG
ATGCAGACACCTTGGATCGGACTGCTGGGGCTATTCGAGGGAGATCAGCTCGTGTTTGTA
ATGTTGTTGCAGCTGAAATGGATAACTATGAGCCGGGTATATATACTGAAGGAGTCTTGA
AGGCTGTTGCAGTACTCAGAGATCAAGGTTGTAATCTCTTT-ATCACTAGCATTCTTTAA
AATTCGTTTATTATTCTTAATTCCTCTGAAGATATTGTTGAAATATTAGGAAGGAAATA-
---------AAATTCCATTG
>MY5312_Hexurella_FoxCyn_MusicMtns
AGTATTTAGTAATTATTAATAATTTTCTAGACTTTCCTTAAATGTTTCATTTTATTCTAA
AAG-GAAAGAAAAAAAGTCTTGTTTTCTGTATACAATTTGTATTTATTTTCCTCAACTGT
TTTCAGAAAACCACATTTTGGAGGATGTTAACAAGTGTGTCTTGGCTTTGCAAGAAGGTG
ATGCAGACACCTTGGATCGGACTGCTGGGGCTATTCGAGGGAGATCAGCTCGTGTTTGTA
ATGTTGTTGCAGCTGAAATGGATAACTATGAGCCGGGTATATATACTGAAGGAGTCTTGA
AGGCTGTTGCAGTACTCAGAGATCAAGGTTGTAATCTCTTT-ATCACTAGCATTCTTTAA
AATTCGTTTATTATTCTTAATTCCTCTGAAGATATTGTTGAAATATTAGGAAGGAAATA-
---------AAATTCCATTG
>MY5313_Hexurella_FoxCyn_MusicMtns
AGTATTTAGTAATTATTAATAATTTTCTAGACTTTCCTTAAATGTTTCATTTTATTCTAA
AAG-GAAAGAAAAAAAGTCTTGTTTTCTGTATACAATTTGTATTTATTTTCCTCAACTGT
TTTCAGAAAACCACATTTTGGAGGATGTTAACAAGTGTGTCTTGGCTTTGCAAGAAGGTG
ATGCAGACACCTTGGATCGGACTGCTGGGGCTATTCGAGGGAGATCAGCTCGTGTTTGTA
ATGTTGTTGCAGCTGAAATGGATAACTATGAGCCGGGTATATATACTGAAGGAGTCTTGA
AGGCTGTTGCAGTACTCAGAGATCAAGGTTGTAATCTCTTT-ACCACTAGCATTCTTTAA
AATTAGTTTATTATTCTTGATCCTTCTGAAGATATTGTTGAAATATTAGGAAGGAAATA-
---------AAATTCCATTG
>MY5314_Hexurella_Grasshopper_BrushyMtn
AGTATTTAGTAATTATTAACAATTTTTTTGACTTTCCTTAAACGTTTCATTTTATT-TAA
AAG-GAAAGAAAGAAAGTCTTGTTTTCTGTATGCAGTTTGTATTTATTTTCCTCAACTGT
TTTCAGAAAACCACATTTTGGAGGATGTTAACAAGTGTGTCTTGGCTTTGCAAGAAGGTG
ATGCAGACACCTTGGATCGGACTGCTGGGGCTATTCGAGGGAGATCTGCTCGTGTTTGTA
ATGTTGTTGCAGCTGAAATGGATAACTATGAGCCGGGTATATATACTGAAGGAGTCTTGA
AGGCTGTTGCAGTACTCAGAGATCAAGGTTGTAATCTCTTT-ATCACTAGCATTCTCTAA
AATTCGTTTATTATTCTTAATTCCTC----------------------------------
------------TTCCATAG
>MY5316_Hexurella_WagonerRd_BradshawMtns
--------------ATTAATAATTTTTTAGACTTTCCTTAAATGTTTCATTTTATTCTAA
AAGGGAAGAAAGAAAAGTCTTGTTTTCTGTATGCAATTTGTATTTATTTTCCTCAACTGT
TTTCAGAAAACCACATTTTGGAGGATGTTAACAAGTGTGTCTTGGCTTTGCAAGAAGGTG
ATGCAGACACCTTGGATCGGACTGCTGGGGCTATTCGAGGGAGATCCGCTCGTGTTTGTA
ATGTTGTTGCAGCTGAAATGGATAACTATGAGCCGGGTATATATACTGAAGGAGTCTTGA
AGGCTGTTGCAGTACTCAGAGATCAAGGTTGTAATCTCTTT-ATCACTAGCATTCTTTAA
AATTCGTTTATTATTCTTAATTCCTCTGAAGATATTGTTGAAATATTAGGAGGGAAATA-
---------AAATTCCATAG
>MY5317_Hrupicola_Cottonwood_SnYsidroMtns
------------------------------------------------------------
------------------------------------------------------------
----------------------------------GTGTGTCCTGGCTTTGCAAGAAGGTG
ATGCGGACACCTTGGATCGGACAGCTGGGGCCATTCGAGGGAGATCCTCTAGGGTTTGTA
ATGTCGTTGCAGCTGAAATGGATAATTATGAGCCGGGTATATACACTGAAGGAGTCTTGA
AGGCTGTTGCAGTACTCAGAGATCAAGGTTGTAATCTTTTAAATCACTAGCATTCTTTAA
AATTCATTTGATATTTTTCATTCCTCTGAAGATATTGTTGAAATA---------------
--------------------
