# Supplementary material for: ﻿Species delimitation, biogeography, and natural history of dwarf funnel web spiders (Mygalomorphae, Hexurellidae, Hexurella) from the United States / Mexico borderlands
Source: Zookeys. 2023 Jun 14;1167:109–57. doi: 10.3897/zookeys.1167.103463 (PMC10285686; doi:10.3897/zookeys.1167.103463)
Supplement: Supplementary material 3 — Input matrices, analysis log files, and output tree files for nuclear and mitochondrial analyses [file zookeys-1167-109_article-103463__-s003.zip › uce-2001383.fasta]

>MY0059_Hapachea_SantaRitaMtns_MaderaCyn
TTTTTGTTTAAGTTTTGAATTTGATTTATAAATTATCACTTTTTTTAAAGAAAAAAAAAT
GATCATTTATTTTAGTCACTTTGAAATAGTGACTGAAATAAATCATTTTTCTGTGTGTTG
GTTTAGAAAGTTAAGCAACACTGACAATGCTGTGCTGTTACCTGCTTCTTCTTTCTTGTG
GGGAAAAAAGCTATTTTTTATGCCACATATTTGTTTAAAAACATTTCTTTTATGTCTAGG
AATTTGAAGAAGATGCTTTATCTTGGGAAGAAAAGCTGAATAGGATTAATGCATTGTTTG
ACGTGTGGATAGATGTTCAGAGGAGATGGGTATATCTGGAAGGCATCTTCTCAGGAAGTG
CTGACATTCAAACATTGCTGCCTGTTGAAACTTCAAGGTTTCAGAGGTACTGTTTGTAAT
TTTCTATTCCCCTTATTATTAATGAGCATAGTCATCCAAGGCTTGAACCTTTTAAAAAAT
CAGATATGAAGTAAATTTGTGACCAGTGTTTTGATATTTTATGAATTTCTTAAAATGTTT
GGATTCTTAACCACTTACTTTTAATAACAATACTTGTCAACACTTTCTAACAGTGTTGGC
TTTTTTGTGAAGCGATTAACTAATAGAAATGTCAAAT
>MY0139_Hexurella_SanDiego_Guatay
TTTTTG------TTTTGAATTTGATTTATAAATTATTGCTTTTTTTTTAGAAATGAAAGT
GATAATCTATGTTAGTCACATTGAAATAGTGACTGAAATAAATCATTTTT-----TGTTG
GTTTAGAATGTTAAGCAACACTGACAATGCTGTGTTGTTACCTGCTTTGTCTTTCTTGAG
ATGGAAAAAGCTAATTCTTATGTCACAAATCTGTTGAAAAACA-TTTTTTTATTTCTAGG
AATTTGAAGAAGATGCTTTATCTTGGGAAGAAAAGCTGAATAGGATTAATGCATTGTTTG
ATGTGTGGATAGATGTTCAGAGGAGATGGGTATATCTGGAAGGCATCTTCTCAGGAAGTG
CTGACATTCAAACGTTGCTGCCTGTTGAAACTTCAAGGTTTCAGAGGTACTGTTCGTAAT
TTTCCATCTCCCTTATTATAAATGAGCATAGTCATCCAAGGTTTCAACCTTTTAAAAAAT
TAGATATAAAGTAAATTTGTAACCAGTGTTTTGATATTTTAAGAATTTCTTAAAATAGTT
GGATACTTAACTGAATACTTTTAATAACAATACTTGTCAACACTTTTTAACAGTGGTGGC
TTTTTTGTGAAATGAGTAACTAATAAAAATGTCAAAT
>MY5053_Hexurella_ChiricahuaMtns_PriceCyn
TTTTTGTTTAAGTTTTGAATTTGATTTATAAATTATTACTTTTTTTAAAGAAGAAAA---
-------------AGTCGCTTTAAAATAGTGATTGAAATAAATAATTTTTCTGTGTGTTG
GTTTAGAAAGTTAAGCAACACTGACAATGCTGTGCTGTTACCCGCTTCTCCTTTTTTGTG
GGGAAAAAAGCTATTTTTTATGCCACATATTTGTTTCAAAATATTTCTTTAATGTCTAGG
AATTTGAAGAAGATGCTTTATCTTGGGAAGAAAAGCTGAATAGGATTAATGCATTGTTTG
ATGTGTGGATAGATGTTCAGAGGAGATGGGTATATCTGGAAGGCATCTTCTCGGGAAGTG
CTGACATTCAAACATTGCTGCCTGTTGAAACTTCAAGGTTTCAGAGGTACTGTTTGTAAT
TTTCTATTCCCCTTATTATTAATGAGCATAGTCATCCAAGGCTTGAACCTTTTAAAAAAT
CAGATATGAAGTAAATTTGTGACCAGTGTTTTGATATTTTATGAATTTCTTAAAATGTTT
GGAT---------ATTACTTTTAATAACAATACTTGTCAACACTTTTTAACAGTGTTGGC
TTTTTTGTGAAGCGATTAACTAATAGAAATGTCAAAT
>MY5064_Hexurella_MuleMtns_Escabrosa
TTTTTGTTTAAGTTTTGAATTTGATTTTTAAATTATCACTTTTTTTAAAGAAGAAAAAAT
TATCATTTATTTCAGTCACTTTAAAATAGTGACTAAAATAAATCATTTTTCTGTGTGTTG
GTTTAGAAAGTTAAGCAACACTGACAATGCTGTGCTGTTACCTGCTTCTTCTTTCTTGTG
GGGAAAAAAGCTATTTTTTATGCCACATATTTGTTTAAAAACATTTCTTTTATGTCTAGG
AATTTGAAGAAGATGCTTTATCTTGGGAAGAAAAGCTGAATAGGATTAATGCATTGTTTG
ACGTGTGGATAGATGTTCAGAGGAGATGGGTATATCTGGAAGGCATCTTCTCAGGAAGTG
CTGACATTCAAACATTGTTGCCTGTTGAAACTTCAAGGTTTCAGAGGTACTGTTTGTAAT
TTTCTATTCCCCTTATTATTAATGAGCATAGTCATCCAAGGCTTGAACCTTTTAAAAAAT
CAGATATGAAGGAAATTTGTGACCAGTGTTTTGATATTTTATGAATTTCTTTAAATGTTT
GGATACTTAACTAATTACTTTTAATAACAATACTTGTCAACACTTTTTAACAGTGTTGGC
TTTTTTGTGAAACGATTAACTAATAGAAATGTCAAAT
>MY5066_Hexurella_MuleMtns_Escabrosa
TATTTGTTTAAGTTTTGAATTTGATTTATAAATCATCACTTTTTTTAAAGAAGAAAAAAT
TATCATTTATTTCAGTCACTTTAAAATAGTGACTGAAATAAATTATTTTTCTGTGTGTTG
GTTTAGAAAGTTAAGCAACACTGACAATGCTGCGCTGTTACCTGCTGCTTCTTTCTTGTG
GAGAAAAAAGCTGTTTTTTATGCCACATATTTGTTTAAAAACATTTCTTTTATGTCTAGG
AATTTGAAGAAGATGCTTTATCTTGGGAAGAAAAGCTGAATAGGATTAATGCATTGTTTG
ACGTGTGGATAGATGTTCAGAGGAGATGGGTATATCTGGAAGGCATCTTCTCAGGAAGTG
CTGACATTCAAACATTGTTGCCTGTTGAAACTTCAAGGTTTCAGAGGTACTGTTTGTAAT
TTTCTATTCCCCTTATTATTAATGAGCATAGTCATCCAAGGCTTGAACCTTTTAAAAAAT
CAGATATGAAGTAAATTTGTGACCAGTGTTTTGATATTTTATGAATTTCTTTAAATGTTT
GGATACTTAACTAATTACTTTTAATAACAATACTTGTCAACACTTTTTAACAGTGTTGGC
TTTTTTGTGAAACGATTAACTAATAGAAATGTCAAAT
>MY5071_Hexurella_SantaRitaMtns_AlisoSprings
TT----------------GTTTGACTTATAAATTATCACTTTTTTTAAAGAA-AAAAAAT
GATCATTTATTTCAGTCACTTTGAAATAGTGACTGAAATAAATCATTTTTCTGTGTGTTG
GTTTAGAAAGTTAAGCAACACTGACAATGCTGTGCTGTTACCTGCTTCTTCCTTCTTGTG
GGGAAAAAAGCTGTTTTTTATGCCACATATTTGTTTAAAAACATTTCTTTTATGTCTAGG
AATTTGAAGAAGATGCTTTATCTTGGGAAGAAAAGCTGAATAGGATTAATGCATTGTTTG
ACGTGTGGATAGATGTTCAGAGGAGATGGGTATATCTGGAAGGCATCTTCTCAGGAAGTG
CTGACATTCAAACATTGCTGCCTGTTGAAACTTCAAGGTTTCAGAGGTACTGTTTGTAAT
TTTCTATTCCCCTTATTATTAACGAGCATAGTCATCCAAGGCTTGAACCTTTTAAAAAAT
CAGATATGAAGTAAATTTGTGACCAGTGTTTTGATATTTTATGAATTTCTTAAAATGTTT
GGATACTTAACTAATTACTTTTAATAACAATACTTGTCAACACTTTTTAACGGTGTTGGC
TTTTTTGTGAAACGATTAACTAATAGAAATGTCAAAT
>MY5075_Hexurella_ChiricahuaMtns_CaveCrkCyn
TTTTTGTTTAAGTTTTGAATTTGATTTATAAATTATCACTTTTTTTAAGGAAGAAAAAAT
GATCATTTATTTCAGTCACTTTAAAATAGTGACTGAAATAGATAATTTTTCTGTGTGTTG
GTTTAGAAAGTTAAGCAACACTGACAATGTTGTGCTGTTACCCGCTTCTTCTTTTTTGTG
GGGAAAAAAGCTATTTTTTATGCCACATATTTGTTTAAAAATATT--TTTTATGTCTAGG
AATTTGAAGAAGATGCTTTATCTTGGGAGGAAAAGCTGAATAGGATTAATGCATTGTTTG
ACGTGTGGATAGATGTTCAGAGGAGATGGGTATATCTGGAAGGCATCTTCTCAGGAAGTG
CTGACATTCAAACATTGCTGCCTGTTGAAACTTCAAGGTTTCAGAGGTACTGTTTGTAAT
TTTCTATTCCCCTTATTATTAATGAGCAAAGTCATCCAAGGCTTGAACCTTTTAAAAAAT
CAGATATGAAGTAAATTTGTGACCAGTGTTTTGATATTTTATGAATTTCTTAAAGTGTTT
GGATACTTACCTATTTACTTTTAATAACAATACTTGTCAACACTTTTTAACAGTGTTGGC
TTTTTTGTGAAACGATTAACTAATAGAAATGTC----
>MY5126_Hexurella_SantaCatalinaMtns_NuggetCyn
TTTTTGTTT--GTTTTGAATTTGATTTATAAATTATCACTTTTTTTAAAGAAGAAAAAAT
TATCATTTATTTCAGTCACTTTAAAATAGTGACTGAAATAAATCATTTTTCTGTGTGTTG
GTTTAGAAAGTTAAGCAGCACTGACAATGCTGTGCTGTTACCTGCTTCTTCCTTCTTGTG
GGGAAAAAAGCTATTTTTTATGCCACATATTTGTTTAAAAACATTTCTTTTATATCTAGG
AATTTGAAGAAGATGCTTTATCTTGGGAAGAAAAGCTGAATAGGATTAATGCATTGTTTG
ACGTGTGGATAGATGTTCAGAGGAGATGGGTATATCTCGAAGGCATCTTCTCAGGAAGTG
CTGACATTCAAACATTGCTGCCTGTTGAAACTTCAAGGTTTCAGAGGTACTGTTTGTAAT
TTTCTATTCCCCTTATTATTAATGAGCATAGTCATCCAAGGCTTGAACCTTTTAAAAAAT
CAGATATGAAGTAAATTTGTGACCAGTGTTTTGATATTTTATGAATTTCTTAAAATGTTT
GGATACTTAACTAATTACTTTTATTAACAATACTTGTCAACACTTTTTAACAGTGTTAGC
TATTTTGTGAAATGATTAACTAATAGAAATGTCAAAT
>MY5127_Hexurella_WhetstoneMtns_FrenchJoeCyn
------------------------------------------------------------
------------------------------------------------------------
------------------------------------------------------------
--------AGCTATTTTTTGTGCCACATATTTGTTTAAAAACCTTTGTTTTATATCTAGG
AATTTGAAGAAGATGCTTTATCTTGGGAAGAAAAGCTGAATAGGATTAATGCATTGTTTG
ACGTGTGGATAGATGTTCAGA-GAGATGGGTATATTTG----------------------
------------------------------------------------------------
------------------------------------------------------------
------------------------------------------------------------
------------------------------------------------------------
-------------------------------------
>MY5131_Hexurella_PedregosaMtns_PruneCyn
TTTTTGTTTAAGTTTTGAATTTGATTTATAAATTATCACTTTTTTTAAGGAAGAAAAAAT
GATTATTTATTTCAGTCATTTTGAAATAGTGACTGAAATAAACAATTTTTCTGTGTGTTG
GTTTAGAAAGTTAAGCAACACTGACAATGCTGTGCTG-TACCCGCTTCTTCTTTTTTGTG
GGGAAAAAAGCTATTTTTTATGCCACATATTTGTGTAAAAATATTTCTTTTATGTCTAGG
AATTTGAAGAAGATGCTTTATCTTGGGAAGAAAAGCTGAATAGGATTAATGCATTGTTTG
ACGTGTGGATAGATGTTCAGAGGAGATGGGTATATCTGGAAGGCATCTTCTCAGGAAGTG
CTGACATTCAAACATTGCTGCCTGTTGAAACTTCAAGGTTTCAGAGGTACTGTTTGTAAT
TTTCTATTCCCCTTATTACTAATGAGCGTAGTCATCCAAGGCTTGAACCTTTTAAAAAAT
CAGATATGAAGTAAATTTGTGACCTGTGTTTTGATATTTTATGAATTTCTTAAAATGTTT
GGATACTTAACTAATTACTTTTAATAACAATACTTGTCAACACTTTTTAACAGTGTTGAC
TTTTTTGTGAAACGATTAACTAATAGAAATGTCAAAT
>MY5132_Hexurella_PedregosaMtns_PruneCyn
TTTTTGTTTAAGTTTTGAATTTGATTTATAAATTATCACTTTTTTTAAGGAAGAAAAAAT
GATTATTTATTTCAGTCATTTTGAAATAGTGACTGAAATAAACAATTTTTCTGTGTGTTG
GTTTAGAAAGTTAAGCAACACTGACAATGCTGTGCTG-TACCCGCTTCTTCTTTTTTGTG
GGGAAAAAAGCTATTTTTTATGCCAAATATTTGTTTAAAAATATTTCTTTTATATATAGG
AATTTGAAGAAGATGCTTTATCTTGGGAAGAAAAGCTGAATAGGATTAATGCATTGTTTG
ACGTGTGGATAGATGTTCAGAGGAGATGGGTATATCTGGAAGGCATCTTCTCAGGAAGTG
CTGACATTCAAACATTGCTGCCTGTTGAAACTTCAAGGTTTCAGAGGTACTGTTTGTAAT
TTTCTATTCCCCTTATTATTAATGAGCATGGTCATCCAAGGCTTGAACCTTTT-AAAAAT
CAGATATGAAGTAAATTTGTGACCAGTGTTTTGATATTTTATGAATTTCTTAAAATGTTT
GGATACTTAACTAATTACTTTTAATAACAATACTTGTCAACACTTTTTAACAGCGTTGGC
TTTTTTGTGAAACGATTAACTAATAGAAATGTCAAAT
>MY5136_Hexurella_MiddlemarchCyn
TTTTTGTTTAGGTTTTGAATTTGATTTATAAATTATCACTTTTTTTAAAGAAGAAAAAAT
GATCATTTATTTCAGTCACTTTAAAATAGTGACTGAAATAAATCATTTTTCTGTGTGTTG
GTTTAGAAAGTTAAGCAACACTGACAATGCTGTGCTGTTACCCGCTTCTTCTTTCTTGTG
GGGAAAAAAGCTATTTTTTATGCCACATATTTGTTTAAAAATATTTCTTTTATGTCTAGG
AATTTGAAGAAGATGCTTTATCTTGGGAAGAAAAGCTGAATAGGATTAATGCATTGTTTG
ACGTGTGGATAGATGTTCAGAGGAGATGGGTATATCTGGAAGGCATCTTCTCAGGAAGTG
CTGACATTCAAACATTGCTGCCTGTTGAAACTTCAAGGTTTCAGAGGTACTGTTTGTAAT
TTTCTATTCCCCTTATTGTTAATGAGCATAGTCATCCAAGGCTTGAACCTTTTAAAAAAT
CAGATATAAAGTAAATTTGTGACCAGTGTTTTGATATTTTATGAATTTCTTAAAATGTTT
GGATACTTAACTAATTACTTTTAATAACAATGCTTGTCAACACTTTTTAACAGTGTTGGC
TTTTTTGTGAAACAATTAACTAATAGAAATGTCAAAT
>MY5147_Hexurella_DragoonMtns_NF_345A
TTTTTGATTAAGTTTTGAATTTGATTTATAAATTATCACTTTTTTTAAAGAAGAAAAAAT
AATCATTTATTTCAGTCACTTTAAAATAGTGACTGAAATAAATCATTTTTCTGTGTGTTG
GTTTAGAAAGTTAAGCAACACTGACAATGCTGTGCTGTTACCCGCTTCTTCTTTCTTGTG
GGGAAAAAGGCTATTTTTTATGCCACATATTTGTTTAAAAATATTTCTTTTATGTCTAGG
AATTTGAAGAAGATGCTTTATCTTGGGAAGAAAAGCTGAATAGGATTAATGCATTGTTTG
ACGTGTGGATAGATGTTCAGAGGAGATGGGTATATCTGGAAGGCATCTTCTCAGGAAGTG
CTGACATTCAAACATTGCTGCCTGTTGAAACTTCAAGGTTTCAGAGGTACTGTTTGTAAT
TTTCTATTCCCCTTATTATTAATGAGCATAGTCATCCAAGGCTTGAACCTTTTAAAAAAT
CTGATATGAAGTAAATTTGTGACCAGTGTTT-GATATTTTATGAATTTCTTAAAATGTTT
GGATACTTAACTAATTACTTTTAATAACAATACTTGTCAACACTTTTTAACAGTGTTGGC
TTTTTTGTGAAACAATTAACTAATAGAAATGTCAAAT
>MY5152_Hexurella_WhetstoneMtns_ApacheCyn
TTTTTGTTTAAGTTTTGAATTTGATTTATAAATTATCACTTTTTTTAAAGAAGGAAAAAT
GATCATTTATTTCAGTCACTTTAAAATAGTGACTGAAATAAATCATTTTTCTGTGTGTTG
GTTTAGAAAGTTAAGCAACACTGACAATGCTGTGCTGTTACCTGCTTCTTCTTTCTTGTG
GGGAAAAA-GCTATTTTTTATGCCACATATTTGTTTAAAAACATTTCTTTTATGTCTAGG
AATTTGAAGAAGATGCTTTATCTTGGGAAGAAAAGCTGAATAGGATTAATGCATTGTTTG
ACGTGTGGATAGATGTTCAGAGGAGATGGGTATATTTGGAAGGCATCTTCTCAGGAAGTG
CTGACATTCAAACATTGCTGCCTGTTGAAACTTCAAGGTTTCAGAGGTACTGTTTGTAAT
TTTCTATTCCCCTTATTATTAATAAGCATAGTCATTCAAGGCTTGAACCTTTTAAAAAAT
CAGATA------------------------------------------------------
-----CTTAACTAATTACTTTTAATAACAATACTTGTCAACACTTTTTAACAGTGTTGGC
TTTTTTGTGAAATGATTATTTAATAGAAATGAGAAAT
>MY5154_Hexurella_SantaRitaMtns_AdobeCyn
TTTTTGTTTAAGTTTTGAATTTGATTTATAAATTATCACTTTTTTTAAAGAAGGAAAAAT
GATCATTTATTTCAGTCACTTTAAAATAGTGACTGAAATAAATCATTTTTCTGTGTGTTG
GTTTAGAAAGTTAAGCAACACTGACAAAGCTGGGCTGTTACCTGCTTCTTCTTTCTTGTG
TGGAAAAAAGCTATTTTTTATGCCACATATTTGTTTAAAAACATTTCTTTTATGTCTAGG
AATTTGAAGAAGATGCTTTATCTTGGGAAGAAAAGCTGAATAGAATTAATGCATTGTTTG
ACGTGTGGATAGATGTTCAGAGGAGATGGGTATATCTGGAAGGCATCTTCTCAGGAAGTG
CTGACATTCAAACATTGCTGCCTGTTGAAACTTCAAGGTTTCAGAGGTACTGTTTGTAAT
TTTCTATTCCCCTTATTATTAATGAGCATAGTCCTCCAAGGCTTGAACCTTTTAAAAAAT
CAGATATGAAGTAAATTTGTGACCAGTGTTTTGATATTTTATGAATTTCTTAAAATGTTT
GGATACTTAACTAATTACTTTTAATAACAATACTTGTCAACACTTTTTAACAGTGTTGGC
TTTTTTGTTAAATGATTAACTAATAGAAATGCCAAAT
>MY5157_Hexurella_SantaCatalinaMtns_Redington
TTTTTGTTTAAGTTTTGAATTTGATTTATAAATTATCACTTTTTTTAAAGAATTAAAAAT
GATCCTTTATTTCAGTCACTTTAAAATAGTGACTGAAATAAATCATTTTTTTGTGTGTTG
GTTTAGGAAGTTAAGCAACACTGACAATGCTGTGCTGTTACCTGCTTCTTCTTTCTTGTG
GGGAAAAA-GCTTTTTTTTATGGCACATATTTGTTTAAAAACATTTCTTTTATGTCTAGG
AATTTGAAGAAGATGCTTTATCTTGGGAAGAAAAGCTGAATAGGATTAATGCATTGTTTG
ACGTGTGGATAGATGTTCAGAGGAGATGGGTATATCTGGAAGGCATCTTCTCAGGAAGTG
CTGACATTCAAACATTGCTGCCTGTTGAAACTTCAAGGTTTCAGAGGTACTGTTTGTAAT
TTTCTATTCCCCTTATTATTAATGAGCATAGTCATCCAAGGCTTGAACCTTTTAAAAAAT
CAGATATGAAGTAAATTTGTGACCAGTGTTTTGATATTTTTTGAATTTTTTAAAATGTTT
GGATACTTAACTAATTACTTTTAATAAGGATACTTGTCAACACTTTTTAACAGTGTTGGC
TTTTTTGTGAAACGATTAACTAATAGAAATGTCAAAT
>MY5164_Hrupicola_Temecula
------------------------------------------------------------
----------TTTAGTCACATTGAAATAGTGACTGAAATAAATTATTTTTCAGCATGTTG
GTTTAGAAAGTTAAGCAACACTGACAATGCTGTGTTGTTACCTGCTTTTTCTTTCTTGAG
ATGAAAAAAGCTAATTCTTATGTCACAAATCTGTTGAAAAATA-TTTTTTTATGTCTAGG
AATTTGAAGAAGATGCTTTATCTTGGGAAGAAAAACTGAATAGGATTAATGCATTGTTTG
ATGTGTGGATAGATGTTCAGAGGAGATGGGTATATCTGGAAGGCATCTTCTCAGGAAGTG
CTGACATTCAAACGTTGCTGCCTGTTGAAACTTCAAGGTTTCAGAGGTACTGTTCGTAGT
TTTCCATTTCCCTTATTATAAATGAGCATAGTCATCCAAGGTTTCAACCTTTTAAAAAAT
CAGATACGAAGTAAATTTGTAACCAGTGTTTTGATATTTTATAAATTTCTTAAAATGGTT
GGATACTTAACTGAATACTTTT--------------------------------------
-------------------------------------
>MY5165_Hrupicola_Temecula
TTTTTGTTTAAGTTTTGAATTTGATTTATAAATTATTGCTTTTTTTTTAGAAATGAAAGT
GATAATCTATTTTAGTCACATTGAAATAGTGACTGAAATAAATTATTTTTCAGCATGTTG
GTTTAGAAAGTTAAGCAACACTGACAATGCTGTGTTGTTACCTGCTTTTTCTTTCTTGAG
ATGAAAAAAGCTAATTCTTATGTCACAAATCTGTTGAAAAATA-TTTTTTTATGTCTAGG
AATTTGAAGAAGATGCTTTATCTTGGGAAGAAAAACTGAATAGGATTAATGCATTGTTTG
ATGTGTGGATAGATGTTCAGAGGAGATGGGTATATCTGGAAGGCATCTTCTCAGGAAGTG
CTGACATTCAAACGTTGCTGCCTGTTGAAACTTCAAGGTTTCAGAGGTACTGTTCGTAGT
TTTCCATTTCCCTTATTATAAATGAGCATAGTCATCCAAGGTTTCAACCTTTTAAAAAAT
CAGATACGAAGTAAATTTGTAACCAGTGTTTTGATATTTTATAAATTTCTTAAAATGGTT
GGATACTTAACTGAATACTTTTAATAACAATACTTGTCAACACTTTTTAACAGTGGTGTT
TTTTTTGTGAAATGAGTAACTAATAGAAATGTCAAAT
>MY5175_Hapachea_HarshawRd_PatagoniaMtns
TTTTTGTTTAAGTTTTGAATTTGATTTATAAATTATCACTTTTTTTAAAGAAGAAAAAAT
GATCATTTATTTCAGTTACTTTAAAATAATGACTGAAATAAATCATTTTTCTGTGTATTG
GTTTAGAAAGTTAAGCAACACTGACAATGCTGTGCTGTTACCAGCTTCTTCCTTCTTGTG
GGGAAAAAAGCTATTTTTTATGCCACATATTTATTTAAAAACATTTCTTTTATGTCTAGG
AATTTGAAGAAGATGCTTTATCTTGGGAAGAAAAGCTGAATAGGATTAATGCATTGTTTG
ACGTGTGGATAGATGTTCAGAGGAGATGGGTATATCTGGAAGGCATCTTCTCAGGAAGTG
CTGACATTCAAACATTGCTGCCTGTTGAAACTTCAAGGTTTCAGAGGTACTGTTTGTAAT
TTTCTATTCGCCTTATTATTAATGAGCATTGTCATCCAAGTCTTGAACCTTTTTAAAAAT
CAGATATGAAGTAAATTTGTGACCAGTGTTTTGATATTTTATGAATTTCTTAAAATGTTT
GGATACTTAACTAATTACTTTTAATAACAATACTTGTCAACACTTTTTAACAGTGTTGGC
TTTTTTGTGAAACGATTAACTAATAGAAATGTCAAAT
>MY5180_Hapachea_MustrangPk_MustangMtns
TTTTTGTTTAAGTTTTGAATTTGATTTATAAATTATCACTTTTTTTAAAGAAGAAAAAAT
GATCATTTATTTCAGTCACTTTAAAATAGTGACTGAAATAAATCATTTTTCTGTGTGTTG
GTTTAGAAAGTTAAGCAACACTGACAATGCTGTGTTGTTACCTGCTCCTCCTTTCTTGTG
GGGAAAAAAGCTGTTTTTTATGCCACATATTTTTTTAAAAACATTTCTTTTATGTCTAGG
AATTTGAAGAAGATGCTTTATCTTGGGAAGAAAAGCTGAATAGGATTAATGCATTGTTTG
ACGTGTGGATAGATGTTCAGAGGAGATGGGTATATCTGGAAGGCATCTTCTCGGGAAGTG
CTGACATTCAAACATTGCTGCCTGTTGAAACTTCAAGGTTTCAGAGGTACTGTTTGTAAT
TTTCTATTCCCCTTATTATTAATGAGCATAGTCATCCAAGGCTTGAACCTTTTAAAAAAT
CTGGTATGAAGTGAATTTGTGACCAGTGTTTTGATATTTTATGAATTTCTTAAGATGTTT
GGATACTTAACTAATTACTTTTAATAACAATACTTGTCAACACTTTTTAACAGTGTTGGC
TTTTTTGTGAAACGATTAACTAATAGAAATGTCAAAT
>MY5181_Hapachea_MustrangPk_MustangMtns
TTTTTGTTTAAGTTTTG-ATTTGATTTATAAATTATCACTTTTTTTAAAGAAGAAAAAAT
GATCATTTATTTCAGTCACTTTAAAATAGTGACTGAAATAAATCATTTTTCTGTGTGTTC
GCTTAGAAAGTTAAGCAACACTGACAATGCTGTGCTGTTACCTGCTTCTTCTTTCTTGTG
GGGAAAAAAGCTATTTTTTATGCCACATATTTGTTTAAAAACATTTCTTTTATGTCTAGG
AATTTGAAGAAGATGCTTTATCTTGGGAAGAAAAGCTGAATAGGATTAATGCATTGTTTG
ACGTGTGGATAGATGTTCAGAGGAGATGGGTATATTTGGAAGGCATCTTCTCAGGAAGTG
CTGACATTCAAACATTGCTGCCTGTTGAAACTTCAAGGTTTCAGAGGTACTGTTTGTAAT
TTTCTATTCCCCTTATTATTAATGAGCATAGTCATCCAGGGCTTGAACCTTTTAAAAAAT
CAGATATGAAGTAAATTTGTGATCAGTGTTTTGATATTTTATGAATTTCTTAAAATGTTT
GGATACTTAACTAATTACTTTTAATAACAATACTTGTCAACACTTTTTAACAGTGTTGGC
TTTTTTGTGAAACGATTAACTAATAGAAATGTCAAA-
>MY5193_Hapachea_HarshawRd_PatagoniaMtns
TTTTTGTTTAAGTTTTGAATTTGATTTATAAATTATCACTTTTTTTAAAGAAGAAAAAAT
GATCATTTATTTCAGTCACTTTAAAATAGTGACTGAAATAAATCATTTTTCTGTGTGTTG
GTTTAGAAAGTTAAGCAACACTGACAATGCTGTGCTGTTACCTGCTTCTTCCTTCTTGTG
GGGAAAAAAGCTATTTTTTATGCCATATATTTGTTTAAAAACATTTCTTTTATGTCTAGG
AATTTGAAGAAGATGCTTTATCTTGGGAAGAAAAGCTGAATAGGATTAATGCATTGTTTG
ACGTGTGGATAGATGTTCAGAGGAGATGGGTATATCTGGAAGGCATCTTCTCAGGAAGTG
CTGACATTCAAACATTGCTGCCTGTTGAAACTTCAAGGTTTCAGAGGTACTGTTTGTAAT
TTTCTATTCGCCTTATTATTAACGAGCATTGTCATCCAAGTCTTGAACCTTTTAAAAAAT
CAGATATGAAGTAAATTTGTGACCAGTGTTTTGATATTTTATGAATTTCTTAAAATGTTT
GGATACTTAACTAATTACTTTTAATAACAATACTTGTCAACACTTTTTAACAGTGTTGGC
TTTTTTGTGAAACGATTAACTAATAGAAATGTCAAAT
>MY5194_Hapachea_Ordsummit_MtOrd
------------------------------------------------------------
-ATCATTTATTTCAGTCACTTTAAAATAGTGACTGAAATAAATCATTTTCCTCTGTGTTG
GTTTAGAAAGTCAAGCAACACTGACAATGCTATGTTGTTACTTG---CTTCTTTCTTGTG
AGGAAAAA-GCTATTTTTTATGCCACATATTTGTTTAAAAATATTTATTTTATGTCTAGG
AATTTGAAGAAGATGCTTTATCTTGGGAAGAAAAGCTGAATAGGATTAATGCATTGTTTG
ATGTGTGGATAGATGTTCAGAGGAGATGGGTATATTTGGAAGGCATCTTCTCAGGAAGTG
CTGACATTCAAACATTGCTGCCTGTTGAAACATCAAGGTTTCAGAGGTACTGTTTGTAAT
TTTCTATTCCTCTTATTATAAATGAGCATAGTCATCCAAGGCTTGAACCTTTTAAAAAAT
CAGATAAGAAGTAAAATTGTGACCGGTGTTTCGATATTTTATGAATTTCATAAAATG-TT
GGATACTTAATTAATTACTTTTAATAACAATACTTGTCAA-AAATTTTAGAAATGTTTA-
-----------ATGATTAACTAATA------------
>MY5195_Hapachea_Ordsummit_MtOrd
TTTTGGTGTAAGTTTTGAATTTGATTTATAAATTATCACTCTTTTTAGAAAACAAAAAAT
GATCATTTATTTCAGTCACTTTAAAATAGTGACTGAAATAAATCATTTTCCTCTGTGTTG
GTTTAGAAAGTCAAGCAACACTGACAATGCTATGTTGTTACTTG---CTTCTTTCTTGTG
AGGAAAAA-GCTATTTTTTATGCCACATATTTGTTTAAAAATATTTATTTTATGTCTAGG
AATTTGAAGAAGATGCTTTATCTTGGGAAGAAAAGCTGAATAGGATTAATGCATTGTTTG
ATGTGTGGATAGATGTTCAGAGGAGATGGGTATATTTGGAAGGCATCTTCTCAGGAAGTG
CTGACATTCAAACATTGTTGCCTGTTGAAACATCAAGGTTTCAGAGGTACTGTTTGTAAT
TTTCTATTCCTCTTATTATAAATGAGCATAGTCATCCAAGGCTTGAACCTTTTAAAAAAT
CAGATAAGAAGTAAAATTGTGACCGGTGTTTCGATATTTTATGAATTTCATAAAATG-TT
GGATACTTAATTAATTACTTTTAATAACAATACTTGTCAA-AATTTTTAGAAATGTTTA-
-----------ATGATTAACTAATAGAAATGTCAAAT
>MY5266_Hencina_CerroBolla
TTTTTGTTTAAGTTTTGA-----ATTTATAAATTATCACTTTTTTTTTAGAAATAAAAGT
TATTATCTATTTTAGTCACATTGAAATAGCGACTGAAATAAATCATTTTTCTGCATGTTG
GTTTGGAAAGTTGAGCAACACTGACAATGCTGTTTTGTTACCAGCATCTTCTTTCTTGAA
AGGAAAAAAGCTTTTTTTTATGTCACAAATCTGTTTAAAAACA-TTTTTTTATGTCTAGG
AATTTGAAGAAGATGCTTTATCTTGGGAAGAAAAGCTGAATAGGATTAATGCATTGTTTG
ATGTGTGGATAGATGTTCAGAGGAGATGGGTATATCTGGAAGGCATCTTCTCAGGAAGTG
CTGACATTCAAACGTTGCTGCCTGTTGAAACTTCAAGGTTTCAGAGGTACTGTTTGTAAT
TTTCCGTTTCCCTTATTATAAATGAGCATAGTCATCCAAGGTTTCGACCTTTT-------
---------------------------------------------------AAAATGTTT
GGATACTTAACTGAATACTTTAAATAACAATACTTGTCAACACTTTTTAACAGTGGTGGC
TTTTTTGTGAAATGAGTAACTAATAGAAATGTCAAAT
>MY5267_Hencina_CerroBolla
--------------------------TATAAATTATCACTTTTTTTTTAGAAATAAAAGT
TATTATCTATTTTAGTCACATTGAAATAGCGACTGAAATAAATCATTTTTCTGCATGTTG
GTTTGGAAAGTTGAGCAACACTGACAATGCTGTTTTGTTACCAGCATCTTCTTTCTTGAA
AGGAAAAAAGCTTTTTTTTATGTCACAAATCTGTTTAAAAACA-TTTTTTTATGTCTAGG
AATTTGAAGAAGATGCTTTATCTTGGGAAGAAAAGCTGAATAGGATTAATGCATTGTTTG
ATGTGTGGATAGATGTTCAGAGGAGATGGGTATATCTGGAAGGCATCTTCTCGGGAAGTG
CTGACATTCAAACGTTGCTGCCTGTTGAAACTTCAAGGTTTCAGAGGTACTGTTTGTAAT
TTTCCGTTTCCCTTATTATAAATGAGCATAGTCATCCAAGGTTTCGACCTTTT-------
---------------------------------------------------AAAATGTTT
GGATACTTAACTGAATACTTTAAATAACAATACTTGTCAACACTTTTTAACAGTGGTGGC
TTTTTTGTGAAATGAGTAACTAATAGAAATGTCAAAT
>MY5269_Hexurella_GuadalupeValley
TTATTGTTTAAGTTTTGAATTTGATTTAAAAATTATTGG-TTTTTTTCAGAAATAAAAGA
GATAATCTATTTTAGTCACATTGAAATAGTGACTGAAATAAAACATTTTTCTGCATGTTG
GTTTAGAAAATTAAGCAACACTGACAATGCTGTGTTGTTACCTGCTTCTTCTTTCTTGAA
AGGAAAAAAGCTATTTTATATGTCGCAAATCTGTTTAAAAACATTTTTTTTATGTCTAGG
AATTTGAAGAAGATGCTTTATCTTGGGAAGAAAAGCTGAATAGGATTAATGCATTGTTTG
ATGTGTGGATAGATGTTCAGAGGAGATGGGTATATCTGGAAGGCATCTTCTCAGGAAGTG
CTGACATCCAAACATTGCTGCCTGTTGAAACTTCAAGGTTTCAGAGGTACTGTTTGTAAT
TTTCCATTTCCCTTATTATAAATGAGCATAGTCATCCAAGCTTTCAACCTTTTAAAAAAT
CAGATATGAAGTAAATTTGTAACCAGTGTTTT-ATATTTTATGAATTTCTTAAAATGTTT
GGATACTTAACTGAATACTTTTAATAACAATACTTGTCGACACTTTTTAACAGTGTTGGC
TCTTTTGTGAAATGAGTAACTAAT-------------
>MY5271_Hexurella_GuadalupeValley
TTATTGTTTAAGTTTTGAATTTGATTTAAAAATTATTGG-TTTTTTTCAGAAATAAAAGA
GATAATCTATTTTAGTCACATTGAAATAGTGACTGAAATAAAACATTTTTCTGCATGTTG
GTTTAGAAAATTAAGCAACACTGACAATGCTGTGTTGTTACCTGCTTCTTCTTTCTTGAG
AGGAAAAAAGCTATTTTTTATGTCGCAAATCTGTTTAAAAACATTTTTTTTATGTCTAGG
AATTTGAAGAAGATGCTTTATCTTGGGAAGAAAAGCTGAATAGGATTAATGCATTGTTTG
ATGTGTGGATAGATGTTCAGAGGAGATGGGTATATCTGGAAGGCATCTTCTCAGGAAGTG
CTGACATCCAAACATTGCTGCCTGTTGAAACTTCAAGGTTTCAGAGGTACTGTTTGTAAT
TTTCCATTTCCCTTATTATAAATGAGCATAGTCATCCAAGCTTTCAACCTTTTAAAAAAT
CAGATATGAAGTAAATTTGTAACCAGTGTTTT-ATATTTTATGAATTTCTTAAAATGTTT
GGATACTTAACTGAATACTTTTAATAACAATACTTGTCGACACTTTTTAACAGTGTTGGC
TCTTTTGTGAAATGAGTAACTAAT-------------
>MY5276_Hexurella_SanPedro_Martir
TTTT-GTTTAAGTTTTGA-----ATTTATAAATTATCGCTTTTTTTTTAGAAATAAAAGT
TATAATCTATTTTAGTCACATTGAAATAGTGACTGAAATAAATCATTTTTATGCATGTTG
GTTTAGAAAGTTGAGCAACACTGACAATGCTGTTTTGTTACCTGCATCTTCTTTCTTGAG
AGGAAAAAAGCTTTTTTTTATATCACAAATCTGTTTAAAAACA-TTTTTTTATGTCTAGG
AATTTGAAGAAGATGCTTTATCTTGGGAAGAAAAGCTGAATAGGATTAATGCATTGTTTG
ATGTGTGGATAGATGTTCAGAGGAGATGGGTATATCTGGAAGGCATCTTCTCAGGAAGTG
CTGACATTCAAACGTTGCTGCCTGTTGAAACTTCAAGGTTTCAGAGGTACTGTTTGTAAT
TTTCCGTTTCCCTTATTATAAATGAGCATAGTCATCCAAGGTTTCGACCTTTT-------
---------------------------------------------------AAAATGTTT
GGATACTTAACTGAATACTTTAAATAACAATACTTGTCAACACTTTTTAACAGTGGTGGC
TTTTTTGTGAAATGAGTAACTAATAGAAATGTCAAAT
>MY5277_Hexurella_SanPedro_Martir
TTTTTGTTTAAGTTTTGA-----ATTTATAAATTATCGCTTTTTTTTTAGAAATAAAAGT
TATAATCTATTTTAGTCACATTGAAATAGTGACTGAAATAAATCATTTTTATGCATGTTG
GTTTAGAAAGTTGAGCAACACTGACAATGCTGTTTTGTTACCTGCATCTTCTTTCTTGAG
AGGAAAAAAGCTTTTTTTTATATCACAAATCTGTTTAAAAACA-TTTTTTTATGTCTAGG
AATTTGAAGAAGATGCTTTATCTTGGGAAGAAAAGCTGAATAGGATTAATGCATTGTTTG
ATGTGTGGATAGATGTTCAGAGGAGATGGGTATATCTGGAAGGCATCTTCTCAGGAAGTG
CTGACATTCAAACGTTGCTGCCTGTTGAAACTTCAAGGTTTCAGAGGTACTGTTTGTAAT
TTTCCGTTTCCCTTATTATAAATGAGCATAGTCATCCAAGGTTTCGACCTTTT-------
---------------------------------------------------AAAATGTTT
GGATACTTAACTGAATACTTTAAATAACAATACTTGTCAACACTTTTTAACAGTGGTGGC
TTTTTTGTGAAATGAGTAACTAATAGAAATGTCAAAT
>MY5280_Hexurella_ArroyoSalado
TTTTTGTTTAAGTTTTGAATTTGATTTATAAATTATCGC-TTTTTTTTAGATAAAAAAGT
GATAATCTATTTTAGTCTCATTGAAATAGTGACTGAAATAAATCATTTTTCTGCATTT--
GGTTAGAAAGTTAAGCAACACTGACAATGCTGTGTTATTACCTGCTTCTTCTTTTTTGAG
AGGAAAAAAGCTA-TTTTTATGTCACAAATCTGTTTAAAAGCATTTTTTTTATGTCTAGG
AATTTGAAGAAGATGCTTTATCTTGGGAAGAAAAGCTGAATAGGATTAATGCATTGTTTG
ATGTGTGGATAGATGTTCAGAGGAGATGGGTATATCTGGAAGGCAT-TTCTCAGGAAGTG
CTGACATTCAAACATTGCTGCCTGTTGAAACTTCAAGATTTCAGAGGTACGGTGTGTAAT
TTTCCATTTCCCTTATTATAAATGAGCATAGTCATCCAAGGTTTCAACCTGTTAAAAAAT
CAGATATGAAGTAAATTTGTAACCAGTGTTTTGATATTTTATAAATTTCTTAAAATGTTT
GGACACTTAACTGAATACTTTTAATAACAATATTTATCAACACTCTTTAACAGTGTTGGT
TTTTTTGTGAAATGAGTAACTAATAGAAATGTCAAAT
>MY5282_Hexurella_ArroyoSalado
----------AGTTTTGAATTTGATTTATAAATTATCGC-TTTTTTTTAGATAAAAAAG-
GATAATCTATTTTAGTCTCATTGAAATAGTGACTGAAATAAATCATTTTTCTGCATTTTG
GTTTAGAAAGTTAAGCAACACTGACAATGCTGTGTTATTACCTGCTTCTTCTTTTTTGAG
AGGAAAAAAGCTA-TTTTTATGTCACAAATCTGTTTAAAAGCATTTTTTTTATGTCTAGG
AATTTGAAGAAGATGCTTTATCTTGGGAAGAAAAGCTGAATAGGATTAATGCATTGTTTG
ATGTGTGGATAGATGTTCAGAGGAGATGGGTATATCTGGAAGGCATCTTCTCAGGAAGTG
CTGACATTCAAACATTGCTGCCTGTTGAAACTTCAAGATTTCAGAGGTACGGTGTGTAAT
TTTCCATTTCCCTTATTATAAATGAGCATAGTCATCCAAGGTTTCAACCTTTTAAAAAAT
CAGATATGAAGTAAATTTGTAACCAGTGTTTTGATATTTTATGAATTTCTTAAAATGTTT
GGTCACTTAACTGAATACTTTTAATAACAATATTTATCAACACTCTTTAACAGTGTTAGC
TTTTTTGTGAAATGAGTAACTAATAGAAATGTCAAAT
>MY5286_Hrupicola_SweetwaterSpr_OrdMtn
TTTATT---------------------------------GCTTTTTTTAGAAAAAAGAGT
GATAATCTGTTTTAGTCACATTGAAATAGTGACTGAAATAAATAATTTTTCTGCATGTTG
GTTTAGAAAGTTAAGCAGCACTAACAATGCTGTGTTGTTACCTGCTTCTTCTTCCTTGAG
AGGAAAAAAGCTATTTTTTATGTCACAAATCCATTTAAAAACATTTTTTTTATTTCTAGG
AATTTGAAGAAGATGCTTTATCTTGGGAAGAAAAGCTGAATAGGATTAATGCATTGTTTG
ATGTGTGGATAGATGTTCAGAGGAGATGGGTTTATCTGGAAGGCATCTTCTCAGGAAGTG
CTGACATTCAGACGTTGCTGCCTGTTGAAACTTCAAGGTTTCAGAGGTACTGTTTGTAAT
TTTCCATTTCATTTATTATAAATGAGCATAGTCGTCCAAGGTTACAACCTTTTAAAAAAT
CACATATGAAGTAAATTTGTAACCAGTGTTTTGATATTTTATGAATTTCTTAAAATGTTT
GGATACTTAACTGAATACTTTTAATAACAATACTTGTCAACACTTTTTAACAGTGTTGGC
TTTTTTGTGAAATGAGTAACTAATAGAAATGTCAAAT
>MY5287_Hrupicola_SweetwaterSpr_OrdMtn
------------------------------------------------------------
----------TTTAGTCACAT-----TAGTGACTGAAATAAATAATTTTTCTGCATGTTG
GTTTAGAAAGTTAAGCAGCACTAACAATGCTGTGTTGTTACCTGCTTCTTCTTCCTTGAG
AGGAAAAAAGCTATTTTTTATGTCACAAATCCATTTAAAAACATTTTTTTTATTTCTAGG
AATTTGAAGAAGATGCTTTATCTTGGGAAGAAAAGCTGAATAGGATTAATGCATTGTTTG
ATGTGTGGATAGATGTTCAGAGGAGATGGGTTTATCTGGAAGGCATCTTCTCAGGAAGTG
CTGACATTCAGACGTTGCTGCCTGTTGAAACTTCAAGGTTTCAGAGGTACTGTTTGTAAT
TTTCCATTTCATTTATTATAAATGAGCATAGTCGTCCAAGGTTACAACCTTTTAAAAAAT
CACATATGAAGTAAATTTGTAACCAGTGTTTTGATATTTTATGAATTTCTTAAAATGTTT
GGATACTTAAC------CTTTTAATAAC--------------------------------
-------------------------------------
>MY5288_Hrupicola_Deadman_Hills
TTTTAGTTTAAATTTTGAATTTGATTTATAAATTATCGCTTTTTTTTTAGAAAAAAAAGT
GATAATCTATTTTAGTCACATTGAAATAGTGACTGAAATAAATCATTTTTCTGCATATTG
GTTTAGAAAGTTAAGCAACACTGACAATGCTGTGTTGTTACCTGCTTCTTCTTTCTTGTG
AGGAAAAAAGCTATTTTTTATTTCACAAATCTGTTTAAAAACATTTTTTTTATTTCTAGG
AATTTGAAGAAGATGCTTTATCTTGGGAAGAAAAGCTGAATAGGATTAATGCATTGTTTG
ATGTGTGGATAGATGTTCAGAGGAGATGGGTATATCTGGAAGGCATCTTCTCAGGAAGTG
CTGACATTCAAACATTGCTTCCTGTTGAAACTTCAAGGTTTCAGAGGTACTGTTTGTAAT
TTTCCGTTTCCCTTATTATAAATGAGCATAGTCATCCAAGGTTTCAACCTTTTAAAAAAT
CAGATATGGAGTAAATTTGTAACCAATGTTTTGATATTTGTTGAATTTCTTAAAAGGTTT
GGATACTTAACTGAATACTTTTAATAACAAGACTTGTCAACACTTTTTAACAGTGTTGGC
TTTTTTGTGAAATGAGTAACTAATAGAAATGTCAAAT
>MY5289_Hrupicola_Deadman_Hills
TTTTAGTTTAAATTTTGAATTTGATTTATAAATTATCGCTTTTTTTTTAGAAAAAAAAGT
GATAATCTATTTTAGTCACATTGAAATAGTGACTGAAATAAATCATTTTTCTGCATATTG
GTTTAGAAAGTTAAGCAACACTGACAATGCTGTGTTGTTACCTGCTTCTTCTTTCTTGTG
AGGAAAAAAGCTATTTTTTATTTCACAAATCTGTTTAAAAACATTTTTTTTATTTCTAGG
AATTTGAAGAAGATGCTTTATCTTGGGAAGAAAAGCTGAATAGGATTAATGCATTGTTTG
ATGTGTGGATAGATGTTCAGAGGAGATGGGTATATCTGGAAGGCATCTTCTCAGGAAGTG
CTGACATTCAAACATTGCTTCCTGTTGAAACTTCAAGGTTTCAGAGGTACTGTTTGTAAT
TTTCCGTTTCCCTTATTATAAATGAGCATAGTCATCCAAGGTTTCAACCTTTTAAAAAAT
CAGATATGGAGTAAATTTGTAACCAATGTTTTGATATTTGTTGAATTTCTTAAAAGGTTT
GGATACTTAACTGAATACTTTTAATAACAAGACTTGTCAACACTTTTTAACAGTGTTGGC
TTTTTTGTGAAATGAGTAACTAATAGAAATGTCAAAT
>MY5309_Hapachea_JohnnyLyon_Hills
------------------------------------------------------------
-----------------------------------------------TTTCTGTGTGTTG
GTTTCGAAAGTTAAGCAACACTGACAATGCTGTGCTGTTACCTGCTTCTTCTTTCTTGTG
GGGAAAAAAGCTATTTTTTATGCCACATATTTGTTTAAAAACATTTCTTTTATGTCTAGG
AATTTGAAGAAGATGCTTTATCTTGGGAAGAAAAGCTGAATAGGATTAATGCATTGTTTG
ACGTGTGGATAGATGTTCAGAGGAGATGGGTATATCTGGAAGGCATCTTCTCAGGAAGTG
CTGACATTCAAACATTGCTGCCTGTTGAAACTTCAAGGTTTCAGAGGTACTGTTTGTAAT
TTTCTATTCCCCTTATTATTAATGAGCATAGTCATCCAAGGCTTGAACCTTTTAAAAAAT
CCGATATGAAGTAAATTTGTGACCAGTGTTTTGATATTTTATGAATTTCTAAAAATGTTT
GGATACTTAACTAACTACTTTTAATAACAATACTTGTCAACGCTTTTTAACAGTGTTGGC
TTTTTTGTGAAACAATTA-------------------
>MY5310_Hexurella_AntelopeCyn_CerbatMtns
------------------------------------------------------------
--------------ATCACTTTAAAATAGTGACTGAAATAAATCATTTTTCTAAGTGTTG
GTTTAGAAAGTCAGGCAACACTGACAATGCTGTGTTGTTACCTG---TTTCTTTATTGTG
AGGAAAAAAGCTGTTTTTTATGCTACATATTTGTTTAAAAATATTAATTTTATGTCTAGG
AATTTGAAGAAGATGCTTTATCTTGGGAAGAAAAGCTGAATAGGATTAATGCATTGTTTG
ATGTTTGGATAGATGTTCAGAGGAGATGGGTATATCTGGAAGGCATCTTCTCAGGAAGTG
CTGACATTCAAACATTGCTGCCTGTTGAAACATCAAGGTTTCAGAGGTACTGTTTGTAAT
TTTCTATTCCCCTTATTATAAATGAGCATAGTCATCCAAGACTTGAACCTTTTAACAAAT
GAGATAAGAAGTAAAATTGTGACCAGTGTTTTGATATTTTATGAATTTCATAGAATG-TT
CGATACTTAATTAATTACTTTTAATAACAATACTTG------------------------
-------------------------------------
>MY5311_Hexurella_AntelopeCyn_CerbatMtns
---------------------------------------TTTTTTTAGGAAAGAAAAAAT
GATCATTTATTTCAATCACTTTAAAATAGTGACTGAAATAAATCATTTTTCTAAGTGTTG
GTTTAGAAAGTCAGGCAACACTGACAATGCTGTGTTGTTACCTG---TTTCTTTATTGTG
AGGAAAAAAGCTGTTTTTTATGCTACATATTTGTTTAAAAATATTAATTTTATGTCTAGG
AATTTGAAGAAGATGCTTTATCTTGGGAAGAAAAGCTGAATAGGATTAATGCATTGTTTG
ATGTTTGGATAGATGTTCAGAGGAGATGGGTATATCTGGAAGGCATCTTCTCAGGAAGTG
CTGACATTCAAACATTGCTGCCTGTTGAAACATCAAGGTTTCAGAGGTACTGTTTGTAAT
TTTCTATTCCCCTTATTATAAATGAGCATAGTCATCCAAGACTTGAACCTTTTAACAAAT
GAGATAAGAAGTAAAATTGTGACCAGTGTTTTGATATTTTATGAATTTCATAGAATG-TT
CGATACTTAATTAATTACTTTTAATAACAATACTTGTCAACACTTTTTAAAAATGTTTAT
-----------ATGATTAACTAAAAGAAATGC-----
>MY5312_Hexurella_FoxCyn_MusicMtns
--------------------------------TTATCACTTTTTTTAGGAAAGAAAAAAT
GATCATTTATTTCAATCACTTTAAAATAGTGACTGAAATAAATCATTTTTCTAAGTGTTG
GTTTAGAAAGTCAGGCAACACTGACAATGCTGTGTTGTTACCTG---TTTCTTTATTGTG
AGGAAAAAAGCTGTTTTTTATGCTACATATTTGTTTAAAAATATTAATTTTATGTCTAGG
AATTTGAAGAAGATGCTTTATCTTGGGAAGAAAAGCTGAATAGGATTAATGCATTGTTTG
ATGTTTGGATAGATGTTCAGAGGAGATGGGTATATCTGGAAGGCATCTTCTCAGGAAGTG
CTGACATTCAAACATTGCTGCCTGTTGAAACATCAAGGTTTCAGAGGTACTGTTTGTAAT
TTTCTATTCCCCTTATTATAAATGAGCATAGTCATCCAAGACTTGAACCTTTTAACAAAT
GAGATAAGAAGTAAAATTGTGACCAGTGTTTTGATATTTTATGAATTTCATAGAATG-TT
CGATACTTAATTAATTACTTTTAATAACAATACTTGTCAACACTTTTTAAAAATGTTTAT
-----------ATGATTAACTAAAAGAAATGCCAAAT
>MY5313_Hexurella_FoxCyn_MusicMtns
--------------------------------------------------------GAAT
GATCATTTATTTCAATCACTTTAAAATAGTGACTGAAATAAATCATTTTTCT--ATGTTG
GTTTAGAAAGTCAGGCAACACTGACAATGCTGTGTTGTTACCTG---TTTCTTTATTGTG
AGGAAAAAAGCTGTTTTTTATGCCACATATTTGTTTAAAAATATTAATTTTATGTCTAGG
AATTTGAAGAAGATGCTTTATCTTGGGAAGAAAAGCTGAATAGGATTAATGCATTGTTTG
ATGTTTGGATAGATGTTCAGAGGAGATGGGTATATCTGGAAGGCATCTTCTCAGGAAGTG
CTGACATTCAAACATTGCTGCCTGTTGAAACATCAAGGTTTCAGAGGTACTGTTTGTAAT
TTTCTATTCCCCTTATTATAAATGAGCATAGTCATCCAAGGCTTGAACCTTTTAACAAAT
CAGATAAGAAGTAAAATTGTGACCAGTGTTTTGATATTTTATGAATTTCATAGAATG-TT
GGACACTTAATTAATTACTTTTAATAACAATACTTGTCAACACTTTTTAAAAATGTTTAT
-----------ATGATTAACTAAAAGAAATGCCAAAT
>MY5314_Hexurella_Grasshopper_BrushyMtn
------------------------------------------------------------
-----------------------------------AAATAAATCATTTTCCT-TGTGTTG
GTTTAGAAAGTCAGGCAACACTGACAATGCTGTGTTGTTACCTG---TTTCTTTACTGTG
AGGAAAAAAGCTATTTTTTTTGCCACATATTTGTTTAAAAATATTTATTTTATGTCTAGG
AATTTGAAGAAGATGCTTTATCTTGGGAAGAAAAGCTGAATAGGATTAATGCATTGTTTG
ATGTTTGGATAGATGTTCAGAGGAGATGGGTATATCTGGAAGGCATCTTCTCAGGAAGTG
CTGACATTCAAACATTGCTGCCTGTTGAAACATCAAGGTTTCAGAGGTACTGTTTGTAAT
TTTCTATTCCCCT-----TAAATGAGCATAGTCATCCAAGGCTTGAACCTTTTAACAAAT
CAGATAAGAAGTAAAATTGTGACCAGTGCTTTGATATTTTATGAATTTCATAAAATG-TT
GGATACTTAATTAATTACTTTTAATAACAATACTTGTCAACACTTTTTAAAAATGTTTAT
-----------ATGATTAACTAAAAGAAATGTCAAAT
>MY5315_Hexurella_WagonerRd_BradshawMtns
------------------------------------------------------------
----------------------------------------------------------TG
GTTTAGAAAGTCAAGCAACACTGACAATGCTGTGTTGTTACCTG---TTTCTTTCTTGTG
AGGAAAAAAGCTATTTTTTATGCCACATATTTGTTTAAAAATATTTATCTTATGTCTAGG
AATTTGAAGAAGATGCTTTATCTTGGGAAGAAAAGCTGAATAGGATTAATGCATTGTTTG
ATGTGTGGATAGATGTTCAGAGGAGATGGGTATATCTGGAAGGCATCTTCTCAGGAAGTG
CTGACATTCAAACATTGCTGCCTGTTGAAACGTCAAGGTTTCAGAGGTACTGTTTGTAAT
TTCCTATTCCCCTTATTGTAAATGAGCATAGTCATCCTAG-CTTGAACCTTTTAACAAAT
CAGATAAGAAGTAAAATTGTGACCAGTGTTTTGATATTTTATGAATTTCATAAAATG-TT
GGATATTTAATTAATTACTTTTAATAACAATACTTGTCAACACTTTTTAAAAATGTTTAT
-----------ATGATTAACTAGTAGAAATGTCAAAT
>MY5316_Hexurella_WagonerRd_BradshawMtns
TTTTGGTGTAAGTTTTGCATTTGATTTATAAATTTTCACTTTTTTTAGAGAGGAAAAAAT
GATCATTTATTTCAGTCACTTTAAAATAGTGACTGAAATAAATCATTTTCCTTTGTGTTG
GTTTAGAAAGTCAAGCAACACTGACAATGCTGTGTTGTTACCTG---TTTCTTTCTTGTG
AGGAAAAAAGCTATTTTTTATGCCACATATTTGTTTAAAAATATTTATTTTATGTCTAGG
AATTTGAAGAAGATGCTTTATCTTGGGAAGAAAAGCTGAATAGGATTAATGCATTGTTTG
ATGTGTGGATAGATGTTCAGAGGAGATGGGTATATCTGGAAGGCATCTTCTCAGGAAGTG
CTGACATTCAAACATTGCTGCCTGTTGAAACGTCAAGGTTTCAGAGGTACTGTTTGAAAT
TTCCTATTCCCCTTATTATAAATGAGCATAGTCATCCTAGGCTTGAACCTTTTAACAAAT
CAGATAAGAAGTAAAATTGTGACCAGTGTTTTGATATTTTATGAATTTCATAAAATG-TT
GGATATTTAATTAATTACTTTTAATAACAATACTTGTCAACACTTTTTAAAAATGTTTAT
-----------ATGATTAACTAGTAGAAATGTCAAAT
>MY5317_Hrupicola_Cottonwood_SnYsidroMtns
------------------------------------------------AGAAATGAAAGT
GATAATCTATTTTAGTCACATT-AAATAGTGACTGAAATAAATCATTTTTCAG--TGTTG
GTTTAGAAAGTTAAGCAACACTGACAATGCTGTGTTGTTACCTGCTTTTTCTTTCTTGAG
ATGAAAAAAGCTAATTCTTATGTCACAAATATGTTGAAAAACA-TTTTTTTATGTCTAGG
AATTTGAAGAAGATGCTTTATCTTGGGAAGAAAAGCTGAATAGGATTAATGCATTGTTTG
ATGTGTGGATAGATGTTCAGAGGAGATGGGTATATCTGGAAGGCATCTTCTCAGGAAGTG
CTGACATTCAAACATTGCTGCCTGTTGAAACTTCAAGGTTTCAGAGGTACTGTTCGTAAT
TTTCCATTTC-CTTATTATAAATAAGCATAGTCATCCAAGGTTTCAACCTTTTAAAAAAT
CAGATATGAAGTAAGTTTGTAACCAGTGTTTTGATATTTTATGAATTTCTTAAAATGGTT
GGATACTTAACTGAATACTTTTAATAACAATACTTGTCAAAGTATTGTGACAGTGGTGG-
TTTTTTGTGAAACGAGTAACTAATAG-----------
