# Supplementary material for: ﻿Species delimitation, biogeography, and natural history of dwarf funnel web spiders (Mygalomorphae, Hexurellidae, Hexurella) from the United States / Mexico borderlands
Source: Zookeys. 2023 Jun 14;1167:109–57. doi: 10.3897/zookeys.1167.103463 (PMC10285686; doi:10.3897/zookeys.1167.103463)
Supplement: Supplementary material 3 — Input matrices, analysis log files, and output tree files for nuclear and mitochondrial analyses [file zookeys-1167-109_article-103463__-s003.zip › uce-2001402.fasta]

>MY0059_Hapachea_SantaRitaMtns_MaderaCyn
GATGTTTCTAGTATATGCATGAAAAATCCAGAGATGTAAGATAGTGTTTAGTAGAAGAAC
ATGGAATGGTAATTACACCTCCAAAAAAAAACATGTTACAGGTTGACTTACATACATACA
GTCCACTAAGGAAGACAAACTTACCTCCGCGCATCATTCCCGGTGGTGGACCCCTCATTC
CTGGAGGTGGTCCTCCCATAGGCTGTTGCATCCCTCGCCCCATTGGCATTTGGCCAGGGG
GCATACCACGACCCATCATTCCTGGTGGAGGTCCCATCATACCTGGTGGAGGGCCACCAC
GCCCTGGCATGGAAGGAGGAGGAGGGGCACCCATTCGGGCTGTCGGTGGCGCAACAGAGG
ATGGTGGAGGTGGTCTCATCTGAGGTGGAGCAGCTGCGGCAGTTCCTCGGCCCTGCGGTG
TCATCACCTGTGTGGAAGGTCCACCTACACCACGTACTGGACCCTGCAAACCTAAAAACG
TAAAATGAAATAACCAGTTTTTGGAAGGATTTCTGAAATACTTCAAATTATATGCCACGC
ATCTA
>MY0139_Hexurella_SanDiego_Guatay
GCTTTCACTATGCTCTGGGTAATA-------------CAAAAGTTTTTCGGCACCTAAAC
AGAAAGTA--------------ACATGACATTCTGTTGCTGATTGACTTACATAC----A
GTCAACTAAAGAAGAGAATCCTACCTCCACGCATCATTCCCGGTGGTGGACCTCTCATTC
CTGGAGGCGGACCTCCCATAGGCTGCTGCATCCCTCGTCCCATGGGCATTTGGCCAGGGG
GCATACCACGACCCATCATTCCTGGTGGAGGACCCATCATACCCGGTGGAGGGCCACCAC
GCCCTGGCATGGAAGGCGGAGGAGGGGCACCCATTCGGGCTGTCGGTGGTGCAACAGAGG
ATGGTGGAGGTGGTCTCATCTGAGGTGGAGCAGCTGCGGCAGTTCCCCGACCCTGTGGTG
TCATGACCTGTGTGGAAGGTCCTCCTACACCACGTACTGGACCCTGCAAACCTGAAAACA
TAAAATGCGAT-AAAAAATTACTG---AAAATACAAAAT----CAAATTTAAAATTAGGT
ATATA
>MY5053_Hexurella_ChiricahuaMtns_PriceCyn
GATGTTTCTAGTATATGCATGAAAAATCCAGAGATGTAAAATAGTGTTTAGTAGAAGAAG
ATGGAATGGTAATTACACCACCAAAAACCAGCATGTTACAGATTGACTTACATACATACA
GTCCACTAAAGAAGGGAATCTTACCTCCGCGCATCATTCCTGGCGGTGGACCTCTCATTC
CAGGAGGTGGTCCTCCCATAGGCTGTTGCATCCCTCGCCCCATGGGCATTTGGCCAGGGG
GCATACCACGACCCATCATTCCTGGTGGAGGTCCCATCATACCCGGCGGAGGGCCACCAC
GCCCTGGCATGGAAGGAGGAGGAGGGGCACCCATTCGGGCTGTCGGTGGCGCAACAGAAG
ATGGTGGTGGAGGTCTCATCTGAGGTGGAGCAGCTGCGGCAGTTCCTCGGCCCTGCGGTG
TCATCACCTGTGTGGAAGGTCCACCTACGCCACGTACTGGACCCTGCAAACCTGAAAACA
TAAAATGAAATAACCAGGTTTGGGAAGGATTTCTGAAATACTTCAAATTATATGCCACGC
ATCTA
>MY5057_Hexurella_ChiricahuaMtns_PriceCyn
------------------------------------------------------------
------------------------------------------------------------
------------------------------------------------------------
------GTGGTCCTCCCATAGGCTGTTGCATCCCTCGCCCCATGGGCATTTGGCCAGGGG
GCATACCACGACCCATCATTCCTGGTGGAGGTCCCATCATACCCGGCGGAGGGCCACCAC
GCCCTGGCATGGAAGGAGGAGGAGGGGCACCCA-TCGGGCTGTCGGTGGCGCAACAGAGG
ATGGTGGTGGTGGTCTCAT-----------------------------------------
------------------------------------------------------------
------------------------------------------------------------
-----
>MY5064_Hexurella_MuleMtns_Escabrosa
GATGTTTCTAGTATATGCATGAAAAATCCAGAGATGTAAAATAGTGTTTAGTAGAAGAAC
ATTAAATGGTAATTACACCTCCGAAAACCAACATGTTACAGGTTGACTTACATACATACA
GTCCACTAAAGAAGAGAAACTTACCTCCGCGCATCATTCCCGGTGGTGGACCTCTCATTC
CTGGAGGTGGTCCTCCCATAGGCTGTTGCATCCCTCGCCCCATGGGCATTTGGCCAGGGG
GCATACCACGACCCATCATTCCTGGTGGAGGTCCCATCATACCTGGTGGAGGGCCACCAC
GCCCTGGCATGGAAGGAGGAGGAGGGGCACCCATTCGGGCTGTCGGTGGCGCAACAGAGG
ATGGTGGAGGTGGTCTCATCTGAGGTGGAGCAGCTGCGGCAGTTCCTCGGCCCTGCGGTG
TCATCACCTGTGTGGAAGGTCCACCTACGCCACGTACTGGACCCTGCAAACCTGAAAACA
TAAGATGAAATAACCAGGTTTTGGAAGGATTTCTGAAATACTTCAAATTATATACCACGC
ATCTA
>MY5066_Hexurella_MuleMtns_Escabrosa
GATGTTTCTAGTATATGCATGAAAAATCCAGAGATGTAAAATAGTGTTTAGTAGAAGAAC
ATGGAATGATAATTACACCTCCGAAAACCAACATGTTACACGTTGACTTACATACATACA
GACCACTAAAGAAGAGAAACTTACCTCCGCGCATCATTCCCGGGGGTGGACCTCTCATTC
CTGGAGGTGGTCCTCCCATAGGCTGTTGCATCCCTCGCCCCATGGGCATTTGGCCAGGGG
GCATACCACGACCCATCATTCCTGGTGGAGGTCCCATCATACCTGGTGGAGGGCCACCAC
GCCCTGGCATGGAAGGAGGAGGAGGGGCACCCATTCGGGCTGTCGGTGGCGCAACAGAGG
ATGGTGGAGGTGGTCTCATCTGAGGTGGAGCAGCTGCGGCAGTTCCTCGGCCCTGCGGCG
TCATCACCTGCGTGGAAGGTCCACCTACGCCACGTACTGGACCCTGCAAACCTGAAAACA
--AAATGAAATAACCAGGTTTTGGAAGGATTTCTGAAATACTTCAAATTATATACCACGC
ATCTA
>MY5071_Hexurella_SantaRitaMtns_AlisoSprings
-----------------------------------------TAGTGTTTAGTAGAAGAAC
ATGGAATGGTAATTACACCTCCAAAAAAAAACATGTTACAGGTTGACTTATATACATACA
GTCCACTAAAAAAGACAAACTTACCTCCGCGCATCATTCCCGGTGGTGGACCTCTCATTC
CTGGAGGTGGTCCTCCCATAGGCTGTTGCATCCCTCGCCCCATGGGCATTTGGCCAGGGG
GCATACCACGACCCATCATTCCTGGTGGAGGTCCCATCATACCCGGTGGAGGGCCACCAC
GCCCTGGCATGGAAGGAGGAGGAGGGGCACCCATTCGGGCTGTCGGTGGCGCAACAGAGG
ATGGTGGAGGTGGTCTCATCTGAGGTGGAGCAGCTGCGGCAGTTCCTCGGCCCTGCGGTG
TCATTACCTGTGTGGAAGGTCCACCTACGCCACGTACTGGACCCTGCAAACCTAAAAACA
TAAAATGAAATAACCAGGTTTTGGAAGGATTTCTGAAATACTTCAAATTATATGACACGC
ATCTA
>MY5075_Hexurella_ChiricahuaMtns_CaveCrkCyn
------------------------------------------------------------
------------------------------------------------------------
------------------------------------------------------------
--------------------------------------------GGCATTTGGCCAGGGG
GCATACCACGACCCATCATTCCTGGTGGAGGTCCCATCATACCCGGTGGAGGGCCACCAC
GCCCGGGCATGGAAGGAGGAGGAGGAGCACCCATTCGGGCTGTCGGTGGCGCAACAGAGG
ATGGTGGAGGTGGTCTCATCTGAGGTGGAGCAGCTGCGGCAGTTCCTCGGCCCTGCGGTG
TCATCACCTGTGTGGAAGGTCCACCTACGCCACGTACTGGACCCTGCAAACCTGAAAACA
TAAAATGAAATAACCAGGTTTTGGAAGGATTTCTGAAATACTTCAAATTATATGCCACGC
ATCTA
>MY5126_Hexurella_SantaCatalinaMtns_NuggetCyn
GATGTTTCTAGTATATGCATGAAAAATCCAGAGATGTAAGATAGTGTTTAGCAAAAGAAC
ATGGAATGGTAATTACACCTCCAAAAAAAAACATGTTACAGGTTGACTTACATACATACA
GTCCACTAAAGAAGACAAATTTACCTCCGCGCATCATTCCCGGTGGTGGACCTCTCATTC
CTGGAGGTGGTCCTCCCATAGGCTGTTGCATCCCTCGCCCCATGGGCATTTGGCCAGGGG
GCATACCACGACCCATCATTCCTGGTGGAGGTCCCATCATACCCGGTGGAGGGCCACCAC
GCCCTGGCATGGAAGGAGGAGGAGGGGCACCCATTCGGGCTGTCGGTGGCGCAACTGAGG
ATGGTGGAGGTGGTCTCATCTGAGGTGGAGCAGCTGCGGCAGTTCCTCGGCCCTGCGGTG
TCATCACCTGTGTGGAAGGTCCACCTACGCCACGTACTGGACCCTGCAAACCTAAAAACA
TAAAATTAAATAACCAGGTTTTGGAAGTATTTCTGAAATACTTCAAATTATATGCCACGC
ATCTA
>MY5128_Hexurella_WhetstoneMtns_FrenchJoeCyn
------------------------------------------------------------
------------------------------------------------------------
-----------------------CCTCCGCGCATCATTCCCGGTGGTGGACCTCTCATTC
CTGGAGGTGGTCCTCCCATAGGCTGTTGCATCCCTCGCCCCATGGGCATTTGGCCAGGGG
GCATACCACGACCCATCATTCCTGGTGGAGGTCCCATCATACCCGGTGGAGGGCCACCAC
GCCCTGGCATGGAAGGAGGAGGAGGGGCACCCATTCGGGCTGTCGGTGGCGCAACAGAGG
ATGGTGGAGGTGGTCTCATCTGAGGTGGAGCAGCTGCGGCAG------------------
-CATCACCTGTGTGGAAGGTCCACCTACGCCACGTACTGGACCCTGCAAACCTGAAAACA
TAAAATG-----ACCAGGTTTTGGAAGGATTTCTGAAATA--------------------
-----
>MY5131_Hexurella_PedregosaMtns_PruneCyn
GATGTTTCTAGTATATGCATGAAAAATCCAGAGATGTAAAATAGTGTTTAGTAGAAGAAG
ATGGAATGGTAATTACACCACCAAAAACCAGCATGTTACAGATTGACTTACATACATACA
GTCCACTAAAGAAGAGAATCTTACCTCCGCGCATCATTCCCGGCGGTGGACCTCTCATTC
CTGGAGGTGGTCCTCCCATAGGCTGTTGCATCCCTCGCCCCATGGGCATTTGGCCAGGGG
GCATACCACGACCCATCATTCCTGGTGGAGGTCCCATCATACCCGGCGGAGGGCCACCAC
GCCCTGGCATGGAAGGAGGAGGAGGGGCACCCATTCGGGCTGTCGGTGGAGCAACAGAGG
ATGGTGGTGGTGGTCTCATCTGAGGTGGAGCAGCTGCGGCAGTTCCTCGGCCCTGCGGTG
TCATCACCTGTGTGGAAGGTCCACCTACGCCACGTACTGGACCCTGCAAACCTGAAAACA
TAAAATGAAATAACCAGGTTTTGGAAGGATTTCTGAAATACTTCAAATTATATGCCACGC
ATCTA
>MY5132_Hexurella_PedregosaMtns_PruneCyn
GATGTTTCTAGTATATGCATGAAAAATCCAGAGATGTAAAATAGTGTTTAGTAGAAGAAG
ATGGAATGGTAATTACACCACCAAAAACCAGCATGTTACAGATTGACTTACATACATACA
GTCCACTAAAGAAGAGAATCTTACCTCCGCGCATCATTCCCGGCGGTGGACCTCTCATTC
CTGGAGGTGGTCCTCCCATAGGCTGTTGCATCCCTCGCCCCATGGGCATTTGGCCAGGGG
GCATACCACGACCCATCATTCCTGGTGGAGGTCCCATCATACCCGGCGGAGGGCCACCAC
GCCCTGGCATGGAAGGAGGAGGAGGGGCACCCATTCGGGCTGTCGGTGGAGCAACAGAGG
ATGGTGGTGGTGGTCTCATCTGAGGTGGAGCAGCTGCGACAGTTCCTCGGCCCTGCGGTG
TCATCACCTGTGTGGAAGGTCCACCTACGCCACGTACTGGACCCTGCAAACCTGAAAACA
TAAAATGAAATAACCAGGTTTTGGAAGGATTTCTGAAATACTTCAAATTATATGCCACGC
ATCTA
>MY5136_Hexurella_MiddlemarchCyn
------------------------AATCCACAGATGTAAAATAGTGTTTAGTAGAAGAAG
ATGGAATGGTAATTACACCTCCAAAAACCAACATGTTACAGGTTGACTTACATACATACA
GTCCACTAAAGAAGAGAAACTTACCTCCGCGCATCATTCCCGGTGGTGGACCTCTCATTC
CTGGAGGTGGTCCTCCCATAGGCTGTTGCATCCCTCGCCCCATGGGCATTTGGCCAGGGG
GCATACCACGACCCATCATTCCTGGTGGAGGTCCCATCATACCCGGTGGAGGGCCACCAC
GCCCTGGCATGGAAGGAGGAGGAGGGGCACCCATTCGGGCTGTTGGTGGCGCAACAGAGG
ATGGTGGAGGTGGTCTCATCTGAGGTGGAGCAGCTGCGGCAGTTCCTCGGCCCTGCGGTG
TCATCACCTGTGTGGAAGGTCCACCTACGCCACGTACTGGACCCTGCAAACCTGAAAACA
TAAAATGAAATAACCAGGTTTTGGAAGGATTTCT-AAATACTTCAAATTACATG------
-----
>MY5147_Hexurella_DragoonMtns_NF_345A
GATGTTTCTAGTATATGCATGAAAAATCCACAGATGTAAAATAGTGTTTAGTAGAAGA--
-TGGAATGGTAATTACACCTCCAAAAACCAACATGTTACAGGTTGACTTACATACATACA
GTCCACTAAAGAAGAGAAACTTACCTCCGCGCATCATTCCCGGTGGTGGACCTCTCATTC
CTGGAGGTGGTCCTCCCATAGGCTGTTGCATCCCTCGCCCCATGGGCATTTGGCCAGGGG
GCATACCACGACCCATCATTCCTGGTGGAGGTCCCATCATACCCGGTGGAGGGCCACCAC
GCCCTGGCATGGAAGGAGGAGGAGGGGCACCCATTCGGGCTGTTGGTGGCGCAACAGAGG
ATGGTGGAGGTGGTCTCATCTGAGGTGGAGCAGCTGCGGCAGTTCCTCGGCCCTGCGGTG
TCATCACCTGTGTGGAAGGTCCACCTACGCCACGTACTGGACCCTGCAAACCTGAAAACA
TAAAATGAAATAACCAGGTTTTGGAAGGATTTCT-AAATACTTCAAATTACATGCCACGC
ATCTA
>MY5152_Hexurella_WhetstoneMtns_ApacheCyn
GTTGTTTTTAGCATATGCATAAAAAATCCAGAGATGTAAAATAGTGTTTAGTAGAAGAAC
ATGGAATGGTAATTACACCTCCAAAAAGCAACATGTTACAGGTTGACTTACATACATACA
GTCCACTAAAGAAGAGAAACTTACCTCCGCGCATCATTCCCGGTGGTGGACCTCTCATTC
CTGGAGGTGGTCCTCCCATAGGTTGTTGCATCCCTCGCCCCATGGGCATTTGGCCAGGGG
GCATACCACGACCCATCATTCCTGGTGGAGGTCCGATCATACCCGGTGGAGGGCCTCCAC
GCCCTGGCATGGAAGGAGGAGGAGGGGCACCCATTCGGGCTGTCGGTGGCGCAACAGAGG
ATGGTGGAGGTGGTCTCATCTGAGGTGGAGCAGCTGCGGCAGTTCCTCGGCCCTGCGGTG
TCATCACCTGTGTGGAAGGTCCACCTACGCCACGTACTGGACCCTGCAAACCTGAAAACA
TAAAATGAAATAACCAGGTTTTGGAAGGATTTCTGAAATACTTCAAATTATATGCCACGC
ATCTA
>MY5154_Hexurella_SantaRitaMtns_AdobeCyn
GATGTTTCTAGTATATGCATGAAAAATCCAGAGATGTAAGATAGTGTTTAGTAGAAGAAT
ATGGAATGGTAATTACACCTCCAAAAAACAACATGTTACAGGTTGACTTACATACATACA
GTCCACTAAAAAAGACAAACTTACCTCCGCGCATCATTCCCGGTGGTGGACCTCTCATTC
CTGGAGGTGGTCCTCCCATAGGCTGTTGCATCCCTCGCCCCATGGGCATTTGGCCAGGGG
GCATACCACGACCCATCATTCCTGGTGGAGGTCCCATCATACCCGGTGGAGGGCCACCAC
GCCCTGGCATGGAAGGAGGAGGAGGAGCACCCATTCGGGCTGTCGGTGGCGCAACAGAGG
ATGGTGGAGGTGGTCTCATCTGAGGTGGAGCAGCTGCGGCAGTTCCTCGGCCCTGCGGTG
TCATCACCTGTGTGGAAGGTCCACCTACGCCACGTACTGGACCCTGCAAACCTAAAAACA
TAAAATGAAATAACCAGGTTTTGGAAGTATTTCTGAAATACTTCAAATTATATGCAACGC
ACCTA
>MY5157_Hexurella_SantaCatalinaMtns_Redington
AATGTTTCTAGTATATGCATGAAAAATCCAGAGATGTAAAATGGTGTTTAGTAGAAGAAC
ATGGAATGGTAATTACACCTCCAAAAACCAACATGTTACAGGTTGACTTACATACATACA
GTCCACTAAAGAAGAGAAACTTACCTCCGCGCATCATTCCTGGTGGCGGACCTCTCATTC
CTGGAGGTGGTCCTCCCATAGGCTGTTGCATCCCTCGCCCCATGGGCATTTGACCAGGGG
GCATACCACGACCCATCATTCCTGGTGGAGGACCCATCATACCCGGTGGAGGGCCACCAC
GCCCTGGCATGGAAGGAGGAGGAGGGGCACCCATTCGGGCTGTCGGTGGCGCAACTGAGG
ATGGTGGAGGTGGTCTCATCTGAGGTGGAGCAGCTGCGGCAGTTCCTCGGCCCTGCGGTG
TCATCACCTGCGTGGAAGGTCCACCTACGCCACGTACTGGACCCTGCAAACCTAAAAACA
TAAAATGAAATAACCAGGTTTTGGAAGGCTTTCTGAAATACTTCAAATTATATGCCACAC
ATCTA
>MY5164_Hrupicola_Temecula
GCTTTCACTATGCTCTGGGCAATA-------------CAAAAGTTTTTCGGCACCTAAAC
GGAAAGTA--------------ACATGACATTCTGTTGCTGATTGACTTACATACATACA
GTCAACTAAAGAAGAGAATCCTACCTCCGCGCATCATTCCCGGTGGTGGACCTCTCATTC
CTGGAGGCGGACCTCCCATAGGCTGTTGCATCCCTCGTCCCATGGGCATTTGGCCAGGGG
GCATACCACGACCCATCATTCCTGGTGGAGGACCCATCATACCCGGTGGAGGGCCACCAC
GCCCTGGCATGGAAGGAGGAGGAGGGGCACCCATTCGGGCTGTCGGTGGTGCAACAGAGG
ATGGTGGAGGTGGTCTCATCTGAGGTGGAGCAGCTGCGGCAGTTCCCCGACCCTGTGGTG
TCATGACCTGTGTGGAAGGTCCTCCTACACCACGTACTGGACCCTGCAAACCTAAAAACA
TAAAATGCGAT-AAAAAATTACTG---AAAATGCAAAAT----CAAATTCAAAATCAGGT
ATATA
>MY5165_Hrupicola_Temecula
GCTTTCACTATGCTCTGGGCAATA-------------CAAAAGTTTTTCGGCACCTAAAC
GGAAAGTA--------------ACATGACATTCTGTTGCTGATTGACTTACATACATACA
GTCAACTAAAGAAGAGAATCCTACCTCCGCGCATCATTCCCGGTGGTGGACCTCTCATTC
CTGGAGGCGGACCTCCCATAGGCTGTTGCATCCCTCGTCCCATGGGCATTTGGCCAGGGG
GCATACCACGACCCATCATTCCTGGTGGAGGACCCATCATACCCGGTGGAGGGCCACCAC
GCCCTGGCATGGAAGGAGGAGGAGGGGCACCCATTCGGGCTGTCGGTGGTGCAACAGAGG
ATGGTGGAGGTGGTCTCATCTGAGGTGGAGCAGCTGCGGCAGTTCCCCGACCCTGTGGTG
TCATGACCTGTGTGGAAGGTCCTCCTACACCACGTACTGGACCCTGCAAACCTAAAAACA
TAAAATGCGAT-AAAAAATTACTG---AAAATGCAAAAT----CAAATTCAAAATCAGGT
ATATA
>MY5175_Hapachea_HarshawRd_PatagoniaMtns
GATGTTTCTAGTATATGCATGAAAAATCCAGAGATGTAAGATAGTGTTTAGTAGAAGAAC
ATGGAATGGTAATTACACCTCCAAAAAACAACATGTTACAGGTTGACTTACATACATACA
GTCCACTAAAGAAGAGAAACTTACCTCCGCGCATCATTCCCGGTGGTGGACCTCTCATTC
CTGGAGGTGGTCCTCCCATAGGCTGTTGCATCCCTCGCCCCATGGGCATTTGGCCAGGGG
GCATACCACGACCCATCATTCCTGGTGGAGGTCCCATCATACCCGGTGGAGGACCACCAC
GCCCTGGCATGGAAGGAGGAGGAGGGGCACCCATTCGGGCTGTCGGTGGCGCAACAGAGG
ATGGTGGAGGTGGTCTCATCTGAGGTGGAGCAGCTGCGGCAGTTCCTCGGCCTTGTGGCG
TCATCACCTGTGTGGAAGGTCCACCTACGCCACGTACTGGACCCTGCAAACCTAAAAACA
TAAAATGAAATAACCAGGTTTTGGAAGGATTTCTGAAATACTTCAAATTATATGCCACGC
ATCTA
>MY5180_Hapachea_MustrangPk_MustangMtns
GATGTTTCTAGCATATGCATGAAAAATCCAGAGATGTAAAATAGTGTTTAGTAGAAGAAC
ATGGAATGGTAATTACACGTCCAAAAACCAACATGTTACAGGTTGGATTACATACATACA
GTCCACTAAAGAAGAGAAACTTACCTCCGCGCATCATTCCAGGTGGTGGACCTCTCATTC
CTGGAGGTGGTCCTCCCATAGGCTGTTGCATCCCTCGCCCCATGGGCATTTGGCCAGGGG
GCATACCACGACCCATCATTCCTGGTGGAGGTCCCATCATACCCGGTGGAGGGCCACCAC
GCCCTGGCATGGAAGGAGGAGGAGGGGCACCCATTCGGGCTGTCGGTGGCGCAACAGAGG
ATGGTGGAGGTGGTCTCATCTGAGGTGGAGCAGCTGCGGCAGTTCCTCGGCCCTGCGGTG
TCATCACCTGTGTGGAAGGTCCACCTACGCCACGTACTGGACCCTGCAAACCTGAAAACA
TAAAATAAAATAACCAGGTTTTGGAAGGATTTCTGAAATACTTCAAATTATATGCCACGC
ATCTA
>MY5181_Hapachea_MustrangPk_MustangMtns
GATGTTTCTAGCATATGCATGAAAAATCCAGAGATGTAAAATAGTGTTTAGTAGAAGAAC
ATGGAATGGTAATTACACGTCCAAAAACCAACATGTTACAGGTTGGATTACATACATACA
GTCCACTAAAGAAGAGAAACTTACCTCCGCGCATCATTCCAGGTGGTGGACCTCTCATTC
CTGGAGGTGGTCCTCCCATAGGCTGTTGCATCCCTCGCCCCATGGGCATTTGGCCAGGGG
GCATACCACGACCCATCATTCCTGGTGGAGGTCCCATCATACCCGGTGGAGGGCCACCAC
GCCCTGGCATGGAAGGAGGAGGAGGGGCACCCATTCGGGCTGTCGGTGGCGCAACAGAGG
ATGGTGGAGGTGGTCTCATCTGAGGTGGAGCAGCTGCGGCAGTTCCTCGGCCCTGCGGTG
TCATCACCTGTGTGGAAGGTCCACCTACGCCACGTACTGGACCCTGCAAACCTGAAAACA
TAAAATAAAAT-ACCAGGTTTTGG------------------------------------
-----
>MY5193_Hapachea_HarshawRd_PatagoniaMtns
GATGTTTCTAGTATATGCATGAAAAATCCAGAGATGTAAGATAGTGTTTAGTAGAAGAAC
ATGGAATGGTAATTACACCTCCAAAAAACAACATGTTACAGGTTGACTTACATACTTACA
GTCCACTAAAGAAGAGAAACTTACCTCCGCGCATCATTCCCGGTGGTGGACCTCTCATTC
CTGGAGGTGGTCCTCCCATAGGCTGTTGCATCCCTCGCCCCATGGGCATTTGGCCAGGGG
GCATACCACGACCCATCATTCCTGGTGGAGGTCCCATCATACCCGGTGGAGGACCACCAC
GCCCTGGCATGGAAGGAGGAGGAGGGGCACCCATTCGGGCTGTCGGTGGCGCAACAGAGG
ATGGTGGAGGTGGTCTCATCTGAGGTGGAGCAGCTGCGGCAGTTCCTCGGCCTTGTGGTG
TCATCACCTGTGTGGAAGGTCCACCTACGCCACGTACTGGACCCTGCAAACCTAAAAACA
TAAAATGAAATAACCAGGTTTTGGAAGGATTTCTGAAATACTTCAAATTATATGCCACGC
ATCTA
>MY5194_Hapachea_Ordsummit_MtOrd
GCATTTTTGACACTGTGAAAGAAAAATCCAGAGATGTAAAATAGTGGTTAGTAGAAGAAC
GTGGAAGGGTAATCACACCTCCAAGAAACAACAGGTTTCAGGTTGATTTACA--------
-TCCACTAAACAAGAGAAACCTACCTCCGCGCATCATTCCCGGTGGAGGACCTCTCATTC
CTGGTGGGGGTCCTCCCATAGGCTGTTGCATCCCTCGCCCCATGGGCATTTGGCCAGGGG
GCATACCACGACCCATCATTCCTGGTGGAGGTCCCATCATACCCGGTGGAGGGCCACCAC
GTCCTGGCATGGAAGGAGGAGGAGGGGCACCCATTCGGGCTGTCGGTGGTGCAACAGAGG
ATGGTGGAGGTGGTCTCATCTGAGGTGGAGCAGCTGCTGCAGTTCCTCGGCCCTGTGGTG
TCATAACCTGTGTGGAAGGTCCACCTACGCCACGTACTGGACCCTGCAAACCTAAAAACA
TAAAATGCA--------------------------AAATACTTTGACTTTACTGATAAAA
AATCA
>MY5195_Hapachea_Ordsummit_MtOrd
GCATTTTTGACACTGTGAAAGAAAAATCCAGAGATGTAAAATAGTGGTTAGTAGAAGAAC
GTGGAAGGGTAATCACACCTCCAAGAAACAACAGGTTTCAGGTTGATTTACA--------
-TCCACTAAACAAGAGAAACCTACCTCCGCGCATCATTCCCGGTGGAGGACCTCTCATTC
CTGGTGGGGGTCCTCCCATAGGCTGTTGCATCCCTCGCCCCATGGGCATTTGGCCAGGGG
GCATACCACGACCCATCATTCCTGGTGGAGGTCCCATCATACCCGGTGGAGGGCCACCAC
GTCCTGGCATGGAAGGAGGAGGAGGGGCACCCATTCGGGCTGTCGGTGGTGCAACAGAGG
ATGGTGGAGGTGGTCTCATCTGAGGTGGAGCAGCTGCTGCAGTTCCTCGGCCCTGTGGTG
TCATAACCTGTGTGGAAGGTCCACCTACGCCACGTACTGGACCCTGCAAACCTAAAAACA
TAAAATGCA--------------------------AAATACTTTGACTTTACTGATAAAA
AATCA
>MY5266_Hencina_CerroBolla
----------TGCTATGGGCAATA-------------AAAAA----TTTCCCACCTAACG
------------------------ATGACATGCTATTGC--ATTGACTTACATACATACT
GTCAACTAAAGAAGAGAATCTTACCTCCGCGCATCATTCCCGGTGGTGGACCTCTCATTC
CTGGAGGTGGTCCTCCCATAGGCTGTTGCATACCTCGCCCCATGGGCATTTGGCCAGGGG
GCATACCACGACCCATCATTCCTGGTGGAGGACCCATCATACCCGGTGGAGGGCCACCAC
GCCCCGGCATGGAAGGAGGAGGAGGGGCACCCATTCGGGCTGTCGGCGGTGCAACAGAGG
ATGGTGGAGGTGGTCTCATCTGAGGTGGAG-AGCTGC-GCAGTTCCGCGACCCTGTGG-G
TCATGACCTGG--TGAAGGTCCTCCTACACCACGTACTGGACCCTGCAAACCTGAAAACA
--AAATGCAATAAAAAAATTACTGAAAAAAATACAAAAT----CAAATTTTAAATCAGGT
ATATA
>MY5267_Hencina_CerroBolla
--------------------AACA------------TAAAAAAAATTTCCGCACCTTAAC
AG----------------------ATGACATGCTATTGCCAATTGACTTCCATACATTCT
GTCAACTAAAGAAGAGAATCCTACCTCCGCGCATCATTCCCGGTGGTGGACCTCTCATTC
CTGGAGGTGGTCCTCCCATAGGCTGTTGCATACCTCGCCCCATGGGCATTTGGCCAGGGG
GCATACCACGACCCATCATTCCTGGTGGAGGACCCATCATACCCGGTGGAGGGCCACCAC
GCCCTGGCATGGAAGGAGGAGGAGGGGCACCCATTCGGGCTGTCGGTGGTGCAACAGAGG
ATGGTGGAGGTGGTCTCATCTGAGGTGGAGCAGCTGCAGCAGTTCCGCGACCCTGTGGTG
TCATGACCTGTGTAGAAGGTCCTCCTACACCACGTACTGGACCCTGCAAACCTGAAAACA
--AAATGCAAT-AAAAAATTACTGAAAAAAATACAAAAT---------------------
-----
>MY5269_Hexurella_GuadalupeValley
------------------------------------------------------------
--------------------------------------------------CATACATACT
GTCAACTAAAGAAGAGAATCTTACCTCCGCGCATCATTCCCGGTGGTGGACCTCTCATTC
CTGGAGGTGGTCCTCCCATAGGCTGTTGCATACCTCGCCCCATGGGCATTTGGCCAGGGG
GCATACCACGACCCATCATTCCTGGTGGAGGACCCATCATACCCGGTGGAGGGCCACCAC
GCCCCGGCATGGAAGGAGGAGGAGGGGCACCCATTCGGGCTGTCGGCGGTGCAACAGAGG
ATGGTGGAGGTGGTCTCATCTGAGGTGGAGCAGCTGCAGCAGTTCCGCGACCCTGTGGAG
TCATGACCTGAGTGGAAGGTCCTCCTACACCACGTACTGGACCCTGCAAACCTGAAAACA
--AAATGCAAT-AAAAAATTACTGAAAAAAATACAAAAT----CAAAT------------
-----
>MY5271_Hexurella_GuadalupeValley
GCTTTCACTATGCTATGGGCAAT--------------AAAAAAACTTTCCTCACCTAAAC
GG----------------------ATGACATGCTATTGTCGATTGACTTACATACATACT
GTCAACTAAAGAAGAGAATCTTACCTCCGCGCATCATTCCCGGTGGTGGACCTCTCATTC
CTGGAGGTGGTCCTCCCATAGGCTGTTGCATACCTCGCCCCATGGGCATTTGGCCAGGGG
GCATACCACGACCCATCATTCCTGGTGGAGGACCCATCATACCCGGTGGAGGGCCACCAC
GCCCCGGCATGGAAGGAGGAGGAGGGGCACCCATTCGGGCTGTCGGCGGTGCAACAGAGG
ATGGTGGAGGTGGTCTCATCTGAGGTGGAGCAGCTGCAGCAGTTCCGCGACCCTGTGGAG
TCATGACCTGAGTGGAAGGTCCTCCTACACCACGTACTGGACCCTGCAAACCTGAAAACA
--AAATGCAAT-AAAAAATTACTGAAAAAAATACAAAAT----CAAATTTTAAATCAGGT
ATATA
>MY5276_Hexurella_SanPedro_Martir
GCTTTCACTACACTATGGGCAATA------------AAAAAAAAATTTCCGCACCTTAAC
GG----------------------ATGACATGCTATTGCCGATTGACTTACATACATACT
GTC----AAAGAAGAGAATCCTACCTCCGCGCATCATTCCCGGTGGTGGACCTCTCATTC
CTGGAGGTGGCCCTCCCATAGGCTGTTGCATGCCTCGCCCCATGGGCATTTGGCCAGGGG
GCATACCACGACCCATCATTCCTGGTGGAGGACCCATCATGCCCGGTGGAGGGCCACCAC
GCCCTGGCATGGAAGGAGGAGGAGGGGCACCCATTCGGGCTGTCGGCGGTGCAACAGAGG
ATGGTGGAGGTGGTCTCATCTGAGGTGGAGCAGCAGCAGCAGTTCCGCGACCCTGTGGTG
TCATGACCTGTGTGGAAGGTCCTCCTACACCACGTACTGGACCCTGCAAACCTAAAAACA
--AAATGCAAT-AAAAAATTACTGAAAAAAATACAAAAT----CAAATCTTAAATCAGGT
ATATA
>MY5277_Hexurella_SanPedro_Martir
GCTTTCACTACACTATGGGCAATA------------AAAAAAAAAATTCCGCAGCTTAAC
GG----------------------ATGACATGCTATTGCCGATTGACTTACATACATACT
GTCAACTAAAGAAGAGAATCCTACCTCCGCGCATCATTCCCGGTGGTGGACCTCTCATTC
CTGGAGGTGGTCCTCCCATAGGCTGTTGCATGCCTCGCCCCATGGGCATTTGGCCAGGGG
GCATACCACGACCCATCATTCCTGGTGGAGGACCCATCATGCCCGGTGGAGGGCCACCAC
GCCCTGGCATGGAAGGAGGAGGAGGGGCACCCATTCGGGCTGTCGGCGGTGCAACAGAGG
ATGGTGGAGGTGGTCTCATCTGAGGTGGAGCAGCAGCAGCAGTTCCGCGACCCTGTGGTG
TCATGACCTGTGTGGAAGGTCCTCCTACACCACGTACTGGACCCTGCAAACCTAAAAACA
--AAATGCAAT-AAAAAATTACTGAAAAAAATACAAAAT----CAAATCTTAAATCAGGT
ATATA
>MY5280_Hexurella_ArroyoSalado
GCTTTCGCTATGCTATGGGCAATG-------------CAAAAAATTTTCCGCACCTAAAC
GGAAAGTA--------------ACATGACATGTTG-------TTGACTTACATACATACA
GTCAACTAAAGAAGAGAATCCTACCTCCGCGCATCATTCCCGGTGGTGGACCTCTCATTC
CTGGAGGTGGTCCTCCCATAGGCTGTTGCATCCCTCGCCCCATGGGCATTTGGCCAGGGG
GCATACCACGACCCATCATTCCTGGTGGCGGACCCATCATACCCGGTGGAGGGCCACCAC
GCCCTGGCATGGAAGGAGGAGGAGGGGCACCCATTCGGGCTGTCGGTGGTGCAACAGAGG
ATGGTGGAGGTGGTCTCATCTGAGGCGGAGCAGCTGCGGCAGTTCCCCGACCCTGTGGTG
TCATGACCTGTGTGGAAGGTCCACCTACACCACGCACTGGACCCTGCAAACCTGAAAACA
T-AAATGTAATAAAAAAATTACTGAAAAAAATACAAAAT----CAAATTTAAAATCAGGT
ATATA
>MY5282_Hexurella_ArroyoSalado
GCTTTCGCTATGCTATGGGCAATG-------------CAAAAAATTTTACGCACCTAAAC
GGAAAGTA--------------ACATGACATGTTGTTACTGATTGACTTACATACATACA
GTCAACTAAAGAAGAGAATCCTACCTCCGCGCATCATTCCCGGTGGTGGACCTCTCATTC
CTGGAGGTGGTCCTCCCATAGGCTGTTGCATCCCTCGCCCCATGGGCATTTGGCCAGGGG
GCATACCACGACCCATCATTCCTGGTGGCGGACCCATCATACCCGGTGGAGGGCCACCAC
GCCCTGGCATGGAAGGAGGAGGAGGGGCACCCATTCGGGCTGTCGGTGGTGCAACAGAGG
ATGGTGGAGGTGGTCTCATCTGAGGCGGAGCAGCTGCGGCAGTTCCCCGACCCTGTGGTG
TCATGACCTGTGTGGAAGGTCCACCTACACCACGCACTGGACCCTGCAAACCTGAAAACA
TAAAATGTAATAAAAAAATTACTGAAAAAAATACAAAAT----CAAATTTAAAATCAGGT
ATATA
>MY5286_Hrupicola_SweetwaterSpr_OrdMtn
G-TTTCACTATGCTATGGGCAATA--------------AAAAAAATTTCCGCACCTAAAC
GGAAAGTA--------------ACATGACATGCTGTTGCCGATTGACTTACATACATACA
GTCAACTAAAGAAGAGAATCCTACCTCCGCGCATCATTCCCGGTGGTGGACCTCTCATTC
CTGGAGGTGGTCCTCCCATAGGCTGTTGCATCCCTCGCCCCATGGGCATTTGGCCAGGGG
GCATACCACGACCCATCATTCCTGGTGGAGGACCCATCATACCTGGTGGAGGACCACCAC
GCCCTGGCATGGAAGGAGGAGGAGGGGCACCCATTCGGGCTGTTGGTGGTGCAACAGAGG
ATGGTGGAGGTGGTCTCATCTGAGGTGGAGCAGCTGCGGCAGTTCCCCGACCCTGTGGTG
TCATGACTTGTGTGGAAGGTCCACCTACACCACGTACTGGACCCTGCAAACCTGAAAACA
TAAAATGTAATAAAAAAATTACTGAAAAAAATACAAAAT----CAAATTTAAAACCAGGT
GTATA
>MY5287_Hrupicola_SweetwaterSpr_OrdMtn
-------------------------------------------------CGCACCTAAAC
GGAAAGTA--------------ACATGACATGCTGTTGCCGATTGACTTACATACATACA
GTCAACTAAAGAAGAGAATCCTACCTCCGCGCATCATTCCCGGTGGTGGACCTCTCATTC
CTGGAGGTGGTCCTCCCATAGGCTGTTGCATCCCTCGCCCCATGGGCATTTGGCCAGGGG
GCATACCACGACCCATCATTCCTGGTGGAGGACCCATCATACCTGGTGGAGGACCACCAC
GCCCTGGCATGGAAGGAGGAGGAGGGGCACCCATTCGGGCTGTTGGTGGTGCAACAGAGG
ATGGTGGAGGTGGTCTCATCTGAGGTGGAGCAGCTGCGGCAGTTCCCCGACCCTGTGGTG
TCATGACTTGTGTGGAAGGTCCACCTACACCACGTACTGGACCCTGCAAACCTGAAAACA
TAAAATGTAATAAAAAAATTACTGAAAAAAATACAAAAT----CAAATTTAAAACCAGGT
GTATA
>MY5288_Hrupicola_Deadman_Hills
GCTTTCACTATGCTATGGGCAATA-------------CAAAAGTTTTTCCGCACCTAGAC
GGAAAGTA--------------ACATGACATGCGGTTGCCGATTGACCTACATACATACA
GTCAACTAAAGAAGAGAATCCTACCTCCGCGCATCATTCCCGGTGGTGGACCTCTCATTC
CTGGAGGTGGTCCTCCCATAGGCTGTTGCATCCCTCGCCCCATTTGCATTTGGCCAGGAG
GCATACCACGACCCATCATTCCTGGTGGAGGACCCATCATACCCGGTGGAGGGCCACCAC
GCCCTGGCATGGAAGGAGGAGGAGGGGCACCCATTCGGGCTGTCGGCGGTGCAACCGAGG
ATGGAGGAGGTGGTCTCATCTGAGGTGGAGCAGCTGCGGCAGTTCCCCGACCCTGTGGTG
TCATGACCTGTGTGGAAGGTCCACCTACACCACGTACTGGACCCTGCAAACCTGAAAACA
TAAAATGTAATAAAAAAATTACTCAAAAAAATACAAAAT----CAAATTTAAAATCAGGT
ATATA
>MY5289_Hrupicola_Deadman_Hills
GCTTTCACTATGCTATGGGCAATA-------------CAAAAGTTTTTCCGCACCTAGAC
GGAAAGTA--------------ACATGACATGCGGTTGCCGATTGACCTACATACATACA
GTCAACTAAAGAAGAGAATCCTACCTCCGCGCATCATTCCCGGTGGTGGACCTCTCATTC
CTGGAGGTGGTCCTCCCATAGGCTGTTGCATCCCTCGCCCCATTTGCATTTGGCCAGGAG
GCATACCACGACCCATCATTCCCGGTGGAGGACCCATCATACCCGGTGGAGGGCCACCAC
GCCCTGGCATGGAAGGAGGAGGAGGGGCACCCATTCGGGCTGTTGGCGGTGCAACCGAGG
ATGGAGGAGGTGGTCTCATCTGAGGTGGAGCAGCTGCGGCAGTTCCCCGACCCTGTGGTG
TCATGACCTGTGTGGAAGGTCCACCTACACCACGTACTGGACCCTGCAAACCTGAAAACA
TAAAATGTAATAAAAAAATTACTCAAAAAAATACAAAAT----CAAATTTAAAATCAGGT
ATATA
>MY5309_Hapachea_JohnnyLyon_Hills
GATGTTTCTAGTATATGCATGAAAAATCCAGAGATGTAAAATAGTGTTTAGTAGAAGAAC
ATGGAATGGTAATTACACCTCCAAAAACCAACATGTTACAGGTTGACTTACATACATACA
GTCCACTAAAGAAGAGAAACTTACCTCCGCGCATCATTCCAGGTGGTGGACCTCTCATTC
CTGGAGGTGGTCCTCCCATAGGCTGTTGCATCCCTCGTCCCATGGGCATTTGGCCAGGGG
GCATACCACGACCCATCATTCCTGGTGGAGGTCCCATCATACCCGGTGGAGGGCCACCAC
GCCCTGGCATAGAAGGAGGAGGAGGGGCACCCATTCGGGCTGTCGGTGGCGCAACAGAGG
ATGGTGGAGGTGGTCTCATCTGAGGTGGAGCAGCTGCGGCAGTTCCTCGGCCCTGCGGTG
TCATCACCTGTGTGGAAGGTCCACCTACGCCACGTACTGGACCCTGCAAACCTGAAAACA
TAAAATAAAATAACCAGGTTTTGAAAGCATTTCTGAAATACTTCAAATTATATGCCAC--
-----
>MY5310_Hexurella_AntelopeCyn_CerbatMtns
------------------------AATCCAGATATGTAAAATAGTGGTTAGTAGAAGAAC
ATGGAATGGTAATCATACCTCCAAGAAACAACAGGTTTCAGGTTGACTTACATACACACG
GTCCACTAAAGGAAAGAAACTTACCTCCGCGCATCATTCCCGGTGGAGGACCTCTCATTC
CTGGTGGGGGTCCTCCCATAGGCTGTTGCATCCCTCGCCCCATGGGCATTTGGCCAGGGG
GCATACCACGACCCATCATTCCTGGTGGAGGTCCCATCATACCCGGTGGAGGGCCACCAC
GTCCTGGCATGGAAGGAGGAGGAGGGGCACCCATTCGGGCTGTCGGTGGTGCAACAGAGG
ATGGTGGAGGTGGTCTCATCTGAGGTGGAGCAGCTGCTGCAGTTCCTCGGCCCTGTGGTG
TCATAACCTGTGTGGAAGGTCCACCTACGCCACGTACTGGTCCCTGCAAACCTAAAAACA
TAAAATGCA--------------------------AAATACTTTGACTTTACTG------
-----
>MY5311_Hexurella_AntelopeCyn_CerbatMtns
------------------------AATCCAGATATGTAAAATAGTGGTTAGTAGAAGAAC
ATGGAATGGTAATCATACCTCCAAGAAACAACAGGTTTCAGGTTGACTTACATACACACG
GTCCACTAAAGGAAAGAAACTTACCTCCGCGCATCATTCCCGGTGGAGGACCTCTCATTC
CTGGTGGGGGTCCTCCCATAGGCTGTTGCATCTATCGCCCCATGGGCATTTGGCCAGGGG
GCATACCACGACCCATCATTCCTGGTGGAGGTCCCATCATACCCGGTGGAGGGCCACCAC
GTCCTGGCATGGAAGGAGGAGGAGGGGCACCCATTCGGGCTGTCGGTGGTGCAACAGAGG
ATGGTGGAGGTGGTCTCATCTGAGGTGGAGCAGCTGCTGCAGTTCCTCGGCCCTGTGGTG
TCATAACCTGTGTGGAAGGTCCACCTACGCCACGTACTGGTCCCTGCAAACCTAAAAACA
TAAAATGCA--------------------------AAATACTTTGACTTTACTGATAAAA
AATTA
>MY5312_Hexurella_FoxCyn_MusicMtns
----------------------------------------ATAGTGGTTAGTAGAAGAAC
ATGGAATGGTAATCACACCTCCAAGAAACAACAGGTTTCAGGTTGACTTACATACACACG
GTCCACTAAAGGAAAGAAATTTACCTCCGCGCATCATTCCCGGTGGAGGACCTCTCATTC
CTGGTGGGGGTCCTCCCATAGGCTGTTGCATCCCTCGCCCCATGGGCATTTGGCCAGGGG
GCATACCACGACCCATCATTCCTGGTGGAGGTCCCATCATACCCGGTGGAGGGCCACCAC
GTCCTGGCATGGAAGGAGGAGGAGGGGCACCCATTCGTGCTGTCGGTGGTGCAACAGAGG
ATGGTGGAGGTGGTCTCATCTGAGGTGGAGCAGCTGCTGCAGTTCCTCGGCCCTGTGGTG
TCATAACCTGTGTGGAAGGTCCACCTACGCCACGTACTGGTCCCTGCAAACCTAAAAACA
------------------------------------------------------------
-----
>MY5313_Hexurella_FoxCyn_MusicMtns
------------------------------------------------------------
--------GTAATCACACCTCCAAGAAACAACAGGTTTCAGGTTGACTTACATACACACG
GTCCACTAAAGGAAAGAAATTTACCTCCGCGCATCATTCCCGGTGGAGGACCTCTCATTC
CTGGTGGGGGTCCTCCCATAGGCTGTTGCATCCCTCGCCCCATGGGCATTTGGCCAGGGG
GCATACCACGACCCATCATTCCTGGTGGAGGTCCCATCATACCCGGTGGAGGGCCACCAC
GTCCTGGCATGGAAGGAGGAGGAGGGGCACCCATTCGTGCTGTCGGTGGTGCAACAGAGG
ATGGTGGAGGTGGTCTCATCTGAGGTGGAGCAGCTGCTGCAGTTCCTCGGCCCTGTGGTG
TCATAACCTGTGTGGAAGGTCCACCTACGCCACGTACTGGTCCCTGCAAACCTAAAAACA
TAAAATGCA--------------------------AAATACTTTGACTTTACTGATAAAA
AATCA
>MY5314_Hexurella_Grasshopper_BrushyMtn
GCATTTTTGATGCTGTGAAAGAGAAATCCAGATACGTAAAATAGTGGTTAGTAGAAGAAC
ATGGAATGGTAATCACACCTTCAAGAAACAACAGGTTTCAGGTTGACTTACATACACACG
GTCCACTAAAGGAAAGAAACTTACCTCCGCGCATCATTCCCGGTGGAGGACCTCTCATTC
CTGGTGGGGGTCCTCCCATAGGCTGTTGCATCCCTCGCCCCATGGGCATTTGGCCAGGGG
GCATACCACGACCCATCATTCCCGGTGGAGGTCCCATCATACCCGGTGGAGGGCCACCAC
GTCCTGGCATGGAAGGAGGAGGAGGGGCACCCATTCGGGCTGTCGGTGGTGCAACAGAGG
ATGGTGGAGGTGGTCTCATCTGAGGTGGAGCAGCTGCTGCAGTTCCTCGGCCCTGTGGTG
TCATAACTTGTGTGGAAGGTCCCCCTACGCCACGTACTGGACCCTGCAAACCTAAAAACA
TAAAATGCA--------------------------AAAT------ACTTTACTGATAAAA
AATCA
>MY5315_Hexurella_WagonerRd_BradshawMtns
GCATTTTTAACACTGTGAAAGAAAAATCCAGAGATGTAAAATAGTGGTTAGTAGAAGAAC
ATGGAAGGGTAATCACACCTCCAAGAAACAACAGGTTTCAGGTTGATTTACA--------
-TCCACTAAAGAAGAGAAACCTACCTCCGCGCATCATTCCCGGTGGAGGACCTCTCATTC
CTGGTGGTGGTCCTCCCATAGGCTGTTGCATCCCTCGCCCCATGGGCATTTGGCCAGGGG
GCATACCACGACCCATCATTCCTGGTGGAGGTCCCATCATACCCGGTGGAGGGCCACCAC
GTCCTGGCATGGAAGGAGGAGGAGGGGCACCCATTCGGGCTGTCGGTGGTGCAACAGAGG
ATGGTGGAGGTGGTCTCATCTGAGGTGGAGCAGCTGCTGCAGTTCCTCGGCCCTGTGGTG
TCATAACCTGTGTGGAAGGTCCACCTACGCCACGTACTGGACCCTGCAAACCTAAAAACA
TAAAATGCT--------------------------AAATACTTTGACTTTACT-------
-----
>MY5316_Hexurella_WagonerRd_BradshawMtns
GCATTTTTAACACTGTGAAAGAAAAATCCAGAGATGTAAAATAGTGGTTAGTAGAAGAAC
ATGGAAGGGTAATCACACCTCCAAGAAACAACAGGTTTCAGGTTGATTTACA--------
-TCCACTAAAGAAGAGAAACCTACCTCCGCGCATCATTCCCGGTGGAGGACCTCTCATTC
CTGGTGGTGGTCCTCCCATAGGCTGTTGCATCCCTCGCCCCATGGGCATTTGGCCAGGGG
GCATACCACGACCCATCATTCCTGGTGGAGGTCCCATCATACCCGGTGGAGGGCCACCAC
GTCCTGGCATGGAAGGAGGAGGAGGGGCACCCATTCGGGCTGTCGGTGGTGCAACAGAGG
ATGGTGGAGGTGGTCTCATCTGAGGTGGAGCAGCTGCTGCAGTTCCTCGGCCCTGTGGTG
TCATAACCTGTGTGGAAGGTCCACCTACGCCACGTACTGGACCCTGCAAACCTAAAAACA
TAAAATGCT--------------------------AAATACTT-----------------
-----
>MY5317_Hrupicola_Cottonwood_SnYsidroMtns
GTTTTCACTACGCTATGGGCAATA-------------CAAAAGTTTTTTGGCACCTAAGC
AGAAAGTA--------------ACATGACATTCTGTTGCTGATTGACTTACATACATACA
GTCAACTAAGGAAGAGAATCCTACCTCCGCGCATCATTCCCGGTGGTGGACCTCTCATTC
CTGGAGGCGGACCTCCCATAGGCTGTTGCATCCCTCGTCCCATGGGCATTTGGCCAGGGG
GCATACCACGACCCATCATTCCTGGTGGAGGACCCATCATACCCGGTGGAGGGCCACCAC
GCCCTGGCATGGAAGGAGGAGGAGGGGCACCCATTCGGGCTGTCGGTGGTGCAACAGAGG
ATGGTGGAGGTGGTCTCATCTGAGGTGGAGCAGCTGCGGCAGTTCCCCGACCCTGTGGTG
TCATGACCTGTGTGGAAGGTCCTCCTACACCACGTACTGGACCCTGCAAACCTAAAAACA
TAAAATGCGAT-AAAAAATTACTG---AAAATACAAAAT----CAAATTTAAAATCAAGT
ATATA
