# Supplementary material for: ﻿Species delimitation, biogeography, and natural history of dwarf funnel web spiders (Mygalomorphae, Hexurellidae, Hexurella) from the United States / Mexico borderlands
Source: Zookeys. 2023 Jun 14;1167:109–57. doi: 10.3897/zookeys.1167.103463 (PMC10285686; doi:10.3897/zookeys.1167.103463)
Supplement: Supplementary material 3 — Input matrices, analysis log files, and output tree files for nuclear and mitochondrial analyses [file zookeys-1167-109_article-103463__-s003.zip › uce-2001411.fasta]

>MY0059_Hapachea_SantaRitaMtns_MaderaCyn
TTCAAGAATTATAATTCAAGGTATAAATTTTGAAACAGTGAGTCTTTTTGTAGAATTTTA
TCTTGTGAAAAAGTGTTTTTATTATTCTTTAAATTTTAGGTGATTCTTGGGCTTGCAAAA
CAATTTTGACAGAAGGTCACCAAAGAACAGTTCGATGTGTTGCGTGGTCACCATGTGGAA
ATTACTTGGCATCTACTAGTTTCGATGCGACTACTTGTATATGGGATAAGAAAAGTGGCG
AGTTTGAATGTATAGCTACTCTGGAAGGTCATGAAAATGAGGTGAAATGTGCATCTTGGT
CTAGTTCTGGTCAATATTTAGCCACATGCAGTCGTGACAAAAGTGTTTGGATATGGGAAG
GTGAGAGTAAAATTTTTTATTCTGTAAGATTAATTCCATCACTTTTGTTTTGTCCCAACC
TTCTTCTAA
>MY5053_Hexurella_ChiricahuaMtns_PriceCyn
TTTGAGAATTATAATTCAAGTTATAAATTTTGAAACAATGAGTCTTTTTGTTGAATTTTA
TCTTGTGAAAAAGTGTTCTTATTATTCTTTAAATTTTAGGTGATTCTTGGGCTTGTAAAA
CAATTTTGACAGAAGGTCACCAAAGAACGGTTCGATGTGTTGCATGGTCACCATGTGGAA
ATTACTTGGCATCTACTAGTTTTGATGCTACTACTTGTATATGGGATAAGAAAAGTGGCG
AGTTTGAATGCATAGCTACTCTAGAAGGCCATGAAAATGAGGTGAAATGTGCATCTTGGT
CTAGTTCTGGTCAATATTTAGCCACATGCAGTCGTGACAAAAGTGTTTGGATATGGGAAG
GTGAGACTAAAATTTTTAATTCTGCAAGATTCTTTTTATAGTTATTATTATGTGCATATT
TTCTTCTGA
>MY5064_Hexurella_MuleMtns_Escabrosa
TTCAAGAATTATAATTCAAGTTATAGATTTTGAAACAATGAGTCTTTTTGTTGAATTTTA
TCTTGTGAAAAAGTGTTCTTATTTTTCTTTAAATTTTAGGTGATTCTTGGGCTTGTAAAA
CAATTTTAACAGAAGGTCACCAAAGAACAGTTCGATGTGTTGCATGGTCACCATGTGGAA
ATTACTTGGCATCTACTAGTTTTGATGCTACTACTTGTATATGGGATAAGAAAAGCGGCG
AGTTTGAATGCATAGCTACTCTAGAAGGTCATGAAAATGAGGTGAAATGTGCTTCTTGGT
CTTGTTCTGGTCAATATTTAGCCACATGCAGTCGTGACAAAAGTGTTTGGATATGGGAAG
GTGAGACTAAAATTTTTAATTCTGCAAGATTCTTTTTATAGTTATTATTATGTGCATATT
TCCTTCTGA
>MY5066_Hexurella_MuleMtns_Escabrosa
TTCAAGAATTATAATTCAAGTTATAGATTTTGAAACAATGAGTCTTTTTGTTGAATTTTA
TCTTGTGAAAAAGTGTTCTTATTTTTCTTTAAATTTTAGGTGATTCTTGGGCTTGTAAAA
CAATTTTAACAGAAGGTCACCAAAGAACAGTTCGATGTGTTGCATGGTCACCATGTGGAA
ATTACTTGGCATCTACTAGTTTTGATGCTACTACTTGTATATGGGATAAGAAAAGTGGCG
AGTTTGAATGCATAGCTACTCTAGAAGGTCATGAAAATGAGGTGAAATGTGCTTCTTGGT
CTAGTTCTGGTCAATATTTAGCCACATGCAGTCGTGACAAAAGTGTTTGGATATGGGAAG
GTGAGACTAAAATTTTTAATTCTGCAAGATTCTTTTTATAGTTATTATTATGTGCATATT
TCCTTCTGA
>MY5071_Hexurella_SantaRitaMtns_AlisoSprings
TTCAAGAATTATAATTCAAGTTATAAATTTTGAAACAATGAGTCTTTTTGTAGAATTTTA
TCTTGTGAAAAAGTGTTCTTATTTTTCTTTAAATTTTAGGTGATTCTTGGGCTTGCAAAA
CAATTTTGACAGAAGGTCACCAAAGAACAGTTCGATGTGTTGCATGGTCACCATGTGGAA
ATTACTTGGCATCTACTAGTTTCGATGCTACTACTTGTATATGGGATAAGAAAAGTGGCG
AGTTTGAATGTATAGCTACTCTAGAAGGTCATGAAAATGAGGTGAAATGTGCATCTTGGT
CTAGTTCTGGTCAATATTTAGCCACATGCAGTCGTGACAAAAGTGTTTGGATATGGGAAG
GTGAGACTGAAATTTTTTATTCTGTA----TAATTCCATCACTTTTGTTTTGTCCCAACC
TT-TTCTAA
>MY5075_Hexurella_ChiricahuaMtns_CaveCrkCyn
TTCAAGAATTATAATTCAAGTTATAAATTTTGAAACAATGAGTTTTTTTGTTGAATTTTA
TCTTGTGAAAAAGTGTTCTTATTTTTCTTTAAATTTTAGGTGATTCTTGGGCTTGTAAAA
CAATTTTGACAGAAGGTCACCAAAGAACAGTTCGATGTGTTGCATGGTCACCATGTGGAA
ATTACTTGGCATCTACTAGTTTTGATGCTACTACTTGTATATGGGATAAGAAAAGTGGCG
AGTTTGAATGCATAGCTACTCTGGAAGGCCATGAAAATGAGGTGAAATGTGCATCTTGGT
CTAGTTCTGGCCAATATTTAGCCACATGCAGTCGTGACAAAAGTGTTTGGATATGGGAAG
GTGAGGCT-AAATTTTTTATTCTGCAAGATTCTTTTTATAGTTATTATTATGTGCATATT
TCCTTCTGA
>MY5126_Hexurella_SantaCatalinaMtns_NuggetCyn
TTCAAGAATTATAATTCAAGTTATAAATTTTGAAACAGTGAGTCTTTTTGTAGAATTTTA
TCTTGTGAAAAAGTGTTCTTATTTTTCTTTAAATTTTAGGTGATTCTTGGGCTTGCAAAA
CAATTTTGACAGAAGGTCACCAAAGAACAGTTCGATGTGTTGCATGGTCACCATGTGGAA
ATTACTTGGCATCTACTAGTTTCGATGCTACTACTTGTATATGGGATAAGAAAAGTGGCG
AGTTTGAATGTATAGCTACTCTAGAAGGTCATGAAAATGAGGTGAAATGTGCATCTTGGT
CTAGTTCTGGTCAATATTTAGCCACATGCAGTCGTGACAAAAGTGTTTGGATATGGGAAG
GTGAGACTAAAATTTTTTATTCTGTAACATTAATTCCATCACTTTTGTTTTGTCCCAACC
TTCTTCTAA
>MY5127_Hexurella_WhetstoneMtns_FrenchJoeCyn
------------------------------------------------------------
------------------------------------------------------------
--------------------------ACAGTTCGATGTGTTGCATGGTCACCATGTGGAA
ATTACTTGGCATCTACTAGTTTTGATGCTACTACTTGTATATGGGATAAGAAAAGTGGCG
AGTTTGAATGCATAGCTACTCTAGAAGGTCATGAAAATGAGGTGAAATGTGCATCTTGGT
CTAGTTCTGGTCAATATTTAGCCACATGCAGTCGTGACAAAAGTGTTTGGATATGGGAAG
GTGAGACTAAAATTTTTAA-----------------------------------------
---------
>MY5128_Hexurella_WhetstoneMtns_FrenchJoeCyn
------------------------------------------------------------
------------------------------------------------------------
------------------------GAACAGTTCGATGTGTTGCATGGTCACCATGTGGAA
ATTACTTGGCATCTACTAGTTTTGATGCTACTACTTGTATATGGGATAAGAAAAGTGGCG
AGTTTGAATGCATAGCTACTCTAGAAGGTCATGAAAATGAGGTGAAATGTGCATCTTGGT
CTAGTTCTGGTCAATATTTGGCCACATGCAGTCGTGACAAAAGTGTTTGGATATGGGAAG
GTGAGACTAAAATTTTTAA-----------------------------------------
---------
>MY5131_Hexurella_PedregosaMtns_PruneCyn
TTCAAGAATTATAATTCAAGTTATAAATTTTGAAACAATGAATCTTTTTGTTGAATTTTA
TCTTGTGGAAAAGTGTTCTTATTTTTCTTTAAATTTTAGGTGATTCTTGGGCTTGTAAAA
CAATTTTGACAGAAGGTCACCAAAGAACAGTTCGATGTGTTGCATGGTCACCATGTGGAA
ATTACTTAGCATCTACTAGTTTTGATGCTACTACTTGTATATGGGATAAGAAAAGTGGCG
AGTTTGAATGCATAGCTACACTAGAAGGCCATGAAAATGAGGTGAAATGTGCATCTTGGT
CTAGTTCTGGTCAATATTTAGCCACATGCAGTCGTGACAAAAGTGTTTGGATATGGGAAG
GTGAGACTAAAATTTTTAATTCTGCAAGATTATTTTTATAATTATTATTATGTGCATATT
TTCTTCTGA
>MY5132_Hexurella_PedregosaMtns_PruneCyn
TTCAAGAATTATAATTCAAGTTATAAATTTTGAAACAATGAATCTTTTTGTTGAATTTTA
TCTTGTGG-AAAGTGTTCTTATTTTTCTTTAAATTTTAGGTGATTCTTGGGCTTGTAAAA
CAATTTTGACAGAAGGTCACCAAAGAACAGTTCGATGTGTTGCATGGTCACCATGTGGAA
ATTACTTAGCATCTACTAGTTTTGATGCTACTACTTGTATATGGGATAAGAAAAGTGGCG
AGTTTGAATGCATAGCTACACTAGAAGGCCATGAAAATGAGGTGAAATGTGCATCTTGGT
CTAGTTCTGGTCAATATTTAGCCACATGCAGTCGTGACAAAAGTGTTTGGATATGGGAAG
GTGAGACTAAAATTTTTAATTCTGCAAGATTATTTTTATAGTTATTATTATGTGCATATT
TTCTTCTGA
>MY5136_Hexurella_MiddlemarchCyn
--------------------------------------------TTTTTGTTGAATTTTA
TCTTGTGAAAAAGTGTTCTTATTTTTCTTTAAATTTTAGGTGATTCTTGGGCTTGTAAAA
CAATTTTGACAGAAGGTCACCAAAGAACAGTTCGATGTGTTGTATGGTCACCATGTGGAA
ATTACTTGGCATCTACTAGTTTTGATGCTACTACTTGTATATGGGATAAGAAAAGTGGCG
AGTTTGAATGCATAGCTACTCTAGAAGGTCATGAAAATGAGGTGAAATGTGCATCTTGGT
CTAGTTCTGGTCAATATTTAGCCACATGCAGTCGTGACAAAAGTGTTTGGATATGGGAAG
GTGAGACTAAAATTTTTAATTCTGCAAGATTCTTTTTATAGT---TATTATGTGC-----
---------
>MY5147_Hexurella_DragoonMtns_NF_345A
TTCAAGAATTATAATTCAAGTTATAAATTTTGAAACAATGAGTCTTTTTGTTGAATTTTA
TCTTGTGAAAAAGTGTTCTTATTTTTCTTTAAATTTTAGGCGATTCTTGGGCTTGTAAAA
CAATTTTGACAGAAGGCCACCAAAGAACAGTTCGATGTGTTGCATGGTCACCATGTGGAA
ATTACTTGGCATCTACTAGTTTTGATGCTACTACTTGTATATGGGATAAGAAAAGTGGCG
AGTTTGAATGCATAGCTACTCTAGAAGGCCATGAAAATGAGGTGAAATGTGCATCTTGGT
CTAGTTCTGGTCAATATTTAGCCACATGCAGTCGTGACAAAAGTGTTTGGATATGGGAAG
GTGAGACTAAAATTTTTAATTCTGCAAGATTCTTGTTATAGTTATTATTATGTGCATATT
TCCTTCTGA
>MY5152_Hexurella_WhetstoneMtns_ApacheCyn
TTCAAGAATTATAATT-AAGTTATAAATTTTGAAACAATGAGTCTTTTTGTTGAATTTTA
TCTTGTGAAAAAGTGTTCTTTTTTTTATTTAAATTTTAGGTGATTCTTGGGCTTGTAAAA
CAATTTTGACAGAAGGTCACCAAAGAACAGTTCGATGTGTTGCATGGTCACCATGTGGAA
ATTACTTGGCATCTACTAGTTTTGATGCTACTACTTGTATATGGGATAAGAAAAGTGGCG
AGTTTGAATGCATAGCTACTCTAGAAGGTCATGAAAATGAGGTGAAATGTGCATCTTGGT
CTAGTTCTGGTCAATATTTAGCCACATGCAGTCGTGACAAAAGTGTTTGGATATGGGAAG
GTGAGACTAAAATTTTTAATTCTGCAAGATTCTTTTTATAGTTATTATTATGTGCATATT
TCTTTCTGA
>MY5154_Hexurella_SantaRitaMtns_AdobeCyn
TTCAAGAATTATAATTCAAGTTATAAATTTTGAAACAATGAGTCTTTTTGTAGAATTTTA
TCTTGTGAAAAAGTGTTATTATTTTTCTTTAAATTTTAGGTGATTCTTGGGCTTGCAAAA
CAATTTTGACAGAAGGTCACCAAAGAACAGTTCGATGTGTTGCATGGTCACCATGTGGAA
ATTACTTGGCATCTACTAGTTTCGATGCTACTACTTGTATATGGGATAAGAAAAGTGGCG
AGTTTGAATGTATAGCTACTCTAGAAGGTCATGAAAATGAGGTGAAATGTGCATCTTGGT
CTAGTTCTGGTCAATATTTAGCCACATGCAGTCGTGACAAAAGTGTTTGGATATGGGAAG
GTGAGACTAAAAGTTTTTATTCTGTAAGATTAATTCCATCACTTTTGCTTTGTCCCAACC
TTCTTCTAA
>MY5157_Hexurella_SantaCatalinaMtns_Redington
TTCAAGAATTATAATTCAAGTTATAAATTTTGAAAGAATGAGTCTTTTTGTAGAATTTTA
TCTTGTGAAAAAGTGTTCTTATTTTTCTTTAAATTTTAGGTGATTCTTGGGCTTGCAAAA
CAATTTTGACAGAAGGTCACCAAAGAACAGTTCGATGTGTTGCATGGTCACCATGTGGAA
ATTACTTGGCATCTACTAGTTTCGATGCTACTACTTGTATATGGGATAAGAAAAGTGGCG
AGTTTGAATGTATAGCTACACTAGAAGGTCATGAAAATGAGGTGAAATGTGCATCTTGGT
CTAGTTCTGGTCAATATTTAGCCACATGCAGTCGTGACAAAAGTGTTTGGATATGGGAAG
GTGAGACTAAAATTTTTTATTCTGTAAGTTTAATTCCATCACTTTTGTTTTGTCCCAACC
TTCTTCTAA
>MY5164_Hrupicola_Temecula
-------------------------------------------------------TTTTA
TCTTGTAAAAAAGTGTTATTT-TTTTCATTAAATTTTAGGTGATTCTTGGGCTTGCAAAA
CAATTTTGACGGAAGGTCACCAAAGAACAGTTCGATGTGTTGCATGGTCACCATGTGGAA
ATTACTTGGCATCCACTAGTTTCGATGCTACTACTTGTATATGGGATAAGAAAAGTGGCG
AGTTTGAATGTATAGCTACTCTAGAAGGTCATGAAAACGAAGTGAAATGTGCGTCTTGGT
CTAGTTCTGGTCAATATTTAGCCACATGCAGTCGTGACAAAAGTGTTTGGATATGGGAAG
GTGAGACTAAAATTTTTTATT---------------------------------------
---------
>MY5165_Hrupicola_Temecula
TTTGAGAA-TGTAATTCAAGGTATAAATTTTGAAAC------------------------
TCTTGTAAAAAAGTGTTATTT-TTTTCATTAAATTTTAGGTGATTCTTGGGCTTGCAAAA
CAATTTTGACGGAAGGTCACCAAAGAACAGTTCGATGTGTTGCATGGTCACCATGTGGAA
ATTACTTGGCATCCACTAGTTTCGATGCTACTACTTGTATATGGGATAAGAAAAGTGGCG
AGTTTGAATGTATAGCTACTCTAGAAGGTCATGAAAACGAAGTGAAATGTGCGTCTTGGT
CTAGTTCTGGTCAATATTTAGCCACATGCAGTCGTGACAAAAGTGTTTGGATATGGGAAG
GTGAGACTGAAATTTTTTATTCTGTATGATCAATTCCATCACTTTTGTTTT-TTCCAAAC
TTCTACTAA
>MY5175_Hapachea_HarshawRd_PatagoniaMtns
TTCAAGAATTATAATTCAAGTTATGAATTTTGAAACAATGAGTTTTTTTGTAGAATTTTA
TCTTGTGAAAAAGTGTTCCTATTTTTCTTTAAATTTTAGGTGATTCTTGGGCTTGCAAAA
CAATTTTGACAGAAGGTCACCAAAGAACAGTTCGATGTGTTGCATGGTCACCATGTGGAA
ATTACTTGGCATCTACTAGTTTCGATGCTACTACTTGTATATGGGATAAGAAAAGTGGCG
AGTTTGAATGTATAGCTACTCTAGAAGGCCATGAAAATGAGGTGAAATGTGCATCTTGGT
CTAGTTCTGGTCAATATTTAGCCACATGCAGTCGTGACAAAAGTGTTTGGATATGGGAAG
GTGAAACTAAAATTTTTCATTCTGTAAGATTAATTGCATCACTTTTGCTTTATCCCAACC
TTC---TAA
>MY5180_Hapachea_MustrangPk_MustangMtns
TTCAAGAATTATAATTCAAGTTATGAATTTTGAAGCAATGAGTCCTTTTGTTGAATTTTA
TCTTGTGAAAAAGTGTTCTTATTTTTCTTTAAATTTTAGGTGATTCTTGGGCTTGTAAAA
CAATTTTGACAGAAGGTCACCAAAGAACAGTTCGATGTGTTGCATGGTCACCATGTGGAA
ATTACTTGGCATCTACTAGTTTTGATGCTACTACTTGTATATGGGATAAGAAGAGTGGCG
AGTTTGAATGCATAGCTACTCTAGAAGGTCATGAAAATGAGGTGAAATGTGCATCTTGGT
CTAGTTCTGGTCAATATTTAGCCACATGCAGTCGTGACAAAAGTGTTTGGATATGGGAAG
GTGAGACTAAAATTTTTAATTCTGCA----------------------------------
---------
>MY5181_Hapachea_MustrangPk_MustangMtns
------------------------------------------------------------
--------------------------------------------------GCTTGTAAAA
CAATTTTGACA-AAGGTCACCAAAGAACAGTTCGATGTGTTGCATGGTCACCATGTGGAA
ATTACTTGGCATCTACTAGTTTTGATGCTACTACTTGTATATGGGATAAGAAAAGTGGCG
AGTTTGAATGCATAGCTACTCTAGAAGGTCATGAAAATGAGGTGAAATGTGCATCTTGGT
CTAGTTCTGGTCAATATTTAGCCACATGCAGTC---------------------------
---------------------------------TTTTATAGTTATTATTATGTGCATATT
TCCTTCTGA
>MY5193_Hapachea_HarshawRd_PatagoniaMtns
TTCAAGAATTATAATTCAAGTTATGAATTTTGAAACAATGAGTTTTTTTGTAGAATTTTA
TCTTGTGAAAAAGTGTTCCTATTTTTCTTTAAATTTTAGGTGATTCTTGGGCTTGCAAAA
CAATTTTGACAGAAGGTCACCAAAGAACAGTTCGATGTGTTGCATGGTCACCATGTGGAA
ATTACTTGGCATCTACTAGTTTCGATGCTACTACTTGTATATGGGATAAGAAAAGTGGCG
AGTTTGAATGTATAGCTACTCTAGAAGGCCATGAAAATGAGGTGAAATGTGCATCTTGGT
CTAGTTCTGGTCAATATTTAGCCACATGCAGTCGTGACAAAAGTGTTTGGATATGGGAAG
GTGAGACTAAAATTTTTCATTCTGTAAGATTAATTGCATCACTTTTGCTTTATCCCAACC
TTC---TAA
>MY5194_Hapachea_Ordsummit_MtOrd
TTTTGGAATTATAATTCAAGTTATAAATTTTGATACAATGAGTCTTTTTGTGAAAAATTT
TCTTGTGAAAAAGTGTTTTTA-TTTTTTTTAAATTTTAGGTGATTCTTGGGCTTGCAAAA
CAATTTTGACAGAAGGTCACCAAAGAACAGTTCGATGTGTTGCATGGTCACCATGTGGAA
ATTACTTGGCATCTACTAGTTTCGATGC-ACTACTTGTATATGGGATAAGAAAAGTGGCG
AGTTTGAATGTATAGCTACTCTAGAAGGTCATGAAAATGAGGTGAAATGTGCATCTTGGT
CTAGATCTGGTCAATATTTAGCCACATGCAGTCGTGACAAAAGTGTTTGGATATGGGAAG
GTGAGACTAAAATTTTGTATTCTGT-----------------------------------
---------
>MY5195_Hapachea_Ordsummit_MtOrd
TTTTAGAATTATATTTGATACAATAAATTTTGATACAATGAGTCTTTTTGTAAAAAATTT
TCTTGTGAAAAAGTGTTTTA--TTTTTTTAAAATTTTAGGTGATTCTTGGGCTTGCAAAA
CGATTTTGACAGAAGGTCACCAAAGAACAGTTCGATGTGTTGCATGGTCACCATGTGGAA
ATTACTTGGCATCTACTAGTTTCGATGCTACTACTTGTATATGGGATAAAAAAAGTGGCG
AGTTTGAATGTGTAGCTACTTTAGAAGGTCATGAAAATGAGGTGAAATGTGCATCTTGGT
CTAGATCTGGTCAATATTTAGCCACATGCAGTCGTGACAAAAGTGTTTGGATATGGGAAG
GTGAGACTGAAATTTTTTATTCTGTTAGATTTATTCCATCACTTTTGTTTTGTCCCAACC
TTCTGCTAA
>MY5266_Hencina_CerroBolla
TTCGGGAATTATAATTCAAGTTATAAATTTTGAAACAATGAGTCCTTTTGTAGAGTTTTA
TCTAGTAAAAAAGTGTTCTTATTTTTCTTTAAATTTTAGGGGATTCTTGGGCTTGCAAAA
CAATTTTGACGGAAGGTCACCAAAGAACAGTTCGATGTGTTGCATGGTCACCATGTGGAA
ATTACTTGGCATCTACTAGTTTCGATGCTACTACTTGTATATGGGATAAGAAAAGTGGCG
AGTTTGAATGTATAGCTACTTTAGAAGGCCACGAAAATGAGGTGAAATGTGCGTCTTGGT
CTAGTTCTGGTCAATATTTAGCCACATGCAGTCGTGACAAAAGTGTTTGGATATGGGAAG
GTGAGACTAAAATTTTTTATTCTGTAAGATGAATTCCATCACTTTTATTTTGTCCCAAAC
TTCTACTAA
>MY5267_Hencina_CerroBolla
TTCGGGAATTATAATTCAAGTTATAAATTTTGAAACAATGAGTCCTTTTGTAGAGTTTTA
TCTAGTAAAAAAGTGTTCTTATTTTTCTTTAAATTTTAGGGGATTCTTGGGCTTGCAAAA
CAATTTTGACGGAAGGTCACCAAAGAACAGTTCGATGTGTTGCATGGTCACCATGTGGAA
ATTACTTGGCATCTACTAGTTTCGATGCTACTACTTGTATATGGGATAAGAAAAGTGGCG
AGTTTGAATGTATAGCTACTTTAGAAGGCCACGAAAATGAGGTGAAATGTGCGTCTTGGT
CTAGTTCTGGTCAATATTTAGCCACATGCAGTCGTGACAAAAGTGTTTGGATATGGGAAG
GTGAGACTAAAATTTTTTATTCTGTAAGATGAATTCCATCACTTTTATTTTGTCCCAAAC
TTCTACTAA
>MY5269_Hexurella_GuadalupeValley
TTTGAGAATTATAATTCAAGTTATAAATTTTGAAACAATGAGTCTTTTTATAGAGTTTTA
TCTAGTAAAAAAGTGTTCTTATTTTTCTTTAAATTTTAGGTGATTCTTGGGCTTGCAAAA
CAATTTTGACGGAAGGTCACCAAAGAACAATTCGATGTGTTGCATGGTCACCATGTGGAA
ATTACTTGGCATCTACTAGTTTCGATGCTACTACTTGTATATGGGATAAGAAAAGTGGCG
AGTTTGAATGTATAGCTACTTTAGAAGGCCACGAAAATGAGGTGAAATGTGCGTCTTGGT
CTAGTTCTGGTCAATATTTAGCCACATGCAGTCGTGACAAAAGTGTTTGGATATGGGAAG
GTGAGACTAAAACTTTTTATTCTGTAAGATGAATTCCATCACTTTTATTTTGTCCCAAAC
TTCTACTAA
>MY5271_Hexurella_GuadalupeValley
TTTGAGAATTATAATTCAAGTTATAAATTTTGAAACAATGAGTCTTTTTATAGAGTTTTA
TCTAGTAAAAAAGTGTTCTTATTTTTCTTTAAATTTTAGGTGATTCTTGGGCTTGCAAAA
CAATTTTGACGGAAGGTCACCAAAGAACAATTCGATGTGTTGCATGGTCACCATGTGGAA
ATTACTTGGCATCTACTAGTTTCGATGCTACTACTTGTATATGGGATAAGAAAAGTGGCG
AGTTTGAATGTATAGCTACTTTAGAAGGCCACGAAAATGAGGTGAAATGTGCGTCTTGGT
CTAGTTCTGGTCAATATTTAGCCACATGCAGTCGTGACAAAAGTGTTTGGATATGGGAAG
GTGAGACTAAAACTTTTTATTCTGTAAGATGAATTCCATCACTTTTATTTTGTCCCAAAC
TTCTACTAA
>MY5276_Hexurella_SanPedro_Martir
T--GAGAATTATAATTCAAGTTGTAAATTTTGAAACAATGAGTCTTTTTGTAGAGTTTTA
TCTTGTGAAAAAGCGTTCTTATTTTTCTTTAAATTTTAGGTGATTCTTGGGCTTGCAAAA
CAATTTTGACGGAAGGTCACCAAAGAACAGTTCGATGTGTTGCATGGTCACCATGTGGAA
ATTACTTGGCATCTACTAGTTTCGATGCTACTACTTGTATATGGGATAAGAAAAGTGGCG
AGTTTGAATGTATAGCTACTTTAGAAGGCCACGAAAATGAGGTGAAATGTGCGTCTTGGT
CTAGTTCTGGTCAATATTTAGCCACATGCAGTCGTGACAAAAGTGTTTGGATATGGGAAG
GTGAGACTAAAACTTTTTATCCTGTAAGATGAATTCCATCACTTTTATTTTGTCCCAAAC
TTCTACTAA
>MY5277_Hexurella_SanPedro_Martir
TTTGAGAATTATAATTCAAGTTGTAAATTTTGAAACAATGAGTCTTTTTGTAGAGTTTTA
TCTTGTGAAAAAGCGTTCTTATTTTTCTTTAAATTTTAGGTGATTCTTGGGCTTGCAAAA
CAATTTTGACGGAAGGTCACCAAAGAACAGTTCGATGTGTTGCATGGTCACCATGTGGAA
ATTACTTGGCATCTACTAGTTTCGATGCTACTACTTGTATATGGGATAAGAAAAGTGGCG
AGTTTGAATGTATAGCTACTTTAGAAGGCCACGAAAATGAGGTGAAATGTGCGTCTTGGT
CTAGTTCTGGTCAATATTTAGCCACATGCAGTCGTGACAAAAGTGTTTGGATATGGGAAG
GTGAGACTAAAACTTTTTATCCTGTAAGATGAATTCCATCACTTTTATTTTGTCCCAAAC
TTCTACTAA
>MY5280_Hexurella_ArroyoSalado
------------------------------------------------------------
------------------------------------------------------------
------------------------------------------------------------
------------CTACTAGTTTTGATGCTACTACTTGTATATGGGATAAGAAAAGTGGCG
AGTTTGAATGTATAGCAACTCTAGAAGGCCATGAAAATGAGGTAAAATGTGCATCTTGGT
CTAGTTCTGGTCAAT---------------------------------------------
------------------------------------------------------------
---------
>MY5286_Hrupicola_SweetwaterSpr_OrdMtn
TTTAAAAATTATAATTCAAGTTATAAATTTTGAAA-GATGAGTCTTTTTGTAGAATT---
---------------TTCTTAATTTTCTTTAAATTTTAGGTGATTCTTGGGCTTGCAAGA
CAATTTTGACAGAAGGTCACCAAAGAACAGTTCGATGTGTTGCATGGTCACCATGTGGGA
ATTACTTGGCATCTACTAGTTTCGATGCTACTACTTGTATTTGGGATAAGAAAAGTGGTG
AGTTTGAATGTATAGCTACTCTAGAAGGCCATGAAAATGAGGTGAAATGTGCGTCTTGGT
CTAGTTCTGGTCAATATTTAGCCACATGCAGTCGTGACAAAAGTGTTTGGATATGGGAAG
GTGAGACTAAAATTTTTTATTCTGTAAGATCAATTCTATCACTTTTGTTTTGTCTCAAAC
TTCTACTAA
>MY5287_Hrupicola_SweetwaterSpr_OrdMtn
TTTAAAAATTATAATTCAAGTTATAAATTTTGAAA-GATGAGTCTTTTTGTAGAATT---
---------------TTCTTAATTTTCTTTAAATTTTAGGTGATTCTTGGGCTTGCAAGA
CAATTTTGACAGAAGGTCACCAAAGAACAGTTCGATGTGTTGCATGGTCACCATGTGGGA
ATTACTTGGCATCTACTAGTTTCGATGCTACTACTTGTATTTGGGATAAGAAAAGTGGTG
AGTTTGAATGTATAGCTACTCTAGAAGGCCATGAAAATGAGGTGAAATGTGCGTCTTGGT
CTAGTTCTGGTCAATATTTAGCCACATGCAGTCGTGACAAAAGTGTTTGGATATGGGAAG
GTGAGACTAAAATTTTTTATTCTGTAAGATCAATTCTATCACTTTTGTTTTGTCTCAAAC
TTCTACTAA
>MY5288_Hrupicola_Deadman_Hills
------------------------------------------------------------
------------------------------------------------------------
------------------------------------------------------------
---------------CTAGTTTTGATGCTACTACTTGTATATGGGACAAGAAAAGTGGCG
AGTTTGAATGTATAGCTACTCTAGAAGGCCATGAAAATGAGGTGAAATGTGCATCTTGGT
CTAGTTCTGGCCAATATTTAGCCACATGCAGTCGTGACAAAAGTGTTTGGATATGGGAAG
GTGA--------------------------------------------------------
---------
>MY5289_Hrupicola_Deadman_Hills
------------------------------------------------------------
----------------------------------------------------TTGCAAAA
CAATTTTGACAGAAGGTCACCAAAGAACAGTTCGATGTGTTTCATGGTCACCATGTGGAA
ATTACTTGGCATCTACTAGTTTTGATGCTACTACTTGTATATGGGACAAGAAAAGTGGCG
AGTTTGAATGTATAGCTACTCTAGAAGGCCATGAAAATGAGGTGAAATGTGCATCTTGGT
CTAGTTCTGGCCAATATTTAGCCACATGCAGTCGTGACAAAAGTGTTTGGATATGGGAAG
GTGAGACTAAAATTTTTTATT---------------------------------------
---------
>MY5309_Hapachea_JohnnyLyon_Hills
------------------------------------------------------------
------------------------------------------------------------
-------------------------AACAGTTCG-TGTGTTGCATGGTCA--------AA
ATTACTTGGCATCTACTAGTTTTGATGCTACTACTTGTATATGGGATAAGAAAAGTGGCG
AGTTTGAATGCATAGCTACTCTAGAAGGTCATGAAAATGAGGTGAAATGTGCATCTTGGT
CTAGTTCTGGTCAATATTTAGCCACATGCAGTCGTGACAAAAGTG---------------
------------------------------------------------------------
---------
>MY5310_Hexurella_AntelopeCyn_CerbatMtns
TTTTAGAATTATAATTCGAGTTATAAATTTTGATACAATGAGTCTTTTTGTAAAAAAATT
TCTTGTGAAAAAGTGTTTTTA-TTTTTTTTAAATTTTAGGTGATTCTTGGGCTTGCAAAA
CAATTTTGACAGAAGGTCACCAAAGAACAGTTCGATGTGTTGCATGGTCACCATGTGGAA
ATTACTTGGCATCTACTAGTTTCGATGCTACTACTTGTATATGGGATAAGAAAAGTGGCG
AGTTTGAGTGTATAGCTACTCTAGAAGGTCATGAAAATGAGGTGAAATGTGCATCTTGGT
CTAGTTCTGGTCAATATTTAGCCACATGCAGTCGTGACAAAAGTGTTTGGATATGGGAAG
GTGAGACTAAAATTTTGTTTTCTGTAAGATTTATTC------------------------
---------
>MY5311_Hexurella_AntelopeCyn_CerbatMtns
----------------------------TTTGATACAATGAGTCTTTTTGTAAAAAAATT
TCTTGTGAAAAAGTGTTTTTA-TTTTTTTTAAATTTTAGGTGATTCTTGGGCTTGCAAAA
CAATTTTGACAGAAGGTCACCAAAGAACAGTTCGATGTGTTGCATGGTCACCATGTGGAA
ATTACTTGGCATCTACTAGTTTCGATGCTACTACTTGTATATGGGATAAGAAAAGTGGCG
AGTTTGAGTGTATAGCTACTCTAGAAGGTCATGAAAATGAGGTGAAATGTGCATCTTGGT
CTAGTTCTGGTCAATATTTAGCCACATGCAGTCGTGACAAAAGTGTTTGGATATGGGAAG
GTGAGACTAAAATTTTGTTTTCTGTAAG--------------------------------
---------
>MY5312_Hexurella_FoxCyn_MusicMtns
TTTTAGAATTATAATTCAAGTTATAAATTTTGATACAATGAGTCTTTTTGTAAAAAATTT
TCTTGTGAAAAAGTGTTTTTA-TTTTTTTAAAATTTTAGGTGATTCTTGGGCTTGCAAAA
CAATTTTGACAGAAGGCCACCAAAGAACAGTTCGATGTGTTGCATGGTCACCATGTGGAA
ATTACTTGGCATCTACTAGTTTCGATGCTACTACTTGTATATGGGATAAGAAAAGTGGCG
AGTTTGAGTGTATAGCTACTCTAGAAGGTCATGAAAATGAGGTGAAATGTGCATCTTGGT
CTAGTTCTGGTCAATATTTAGCCACATGCAGTCGTGACAAAAGTGTTTGGATATGGGAAG
GTGAGACTAAAATTTTGTTTTCTGTAAGATTTATTCCATCACTTTTGTTTTGTTCCAACC
TTCTACTAA
>MY5313_Hexurella_FoxCyn_MusicMtns
------------------AGTTATAAATTTTGATACAATGAGTCTTTTTGTAAAAAATTT
TCTTGTGAAAAAGTGTTTTTA-TTTTTTTAAAATTTTAGGTGATTCTTGGGCTTGCAAAA
CAATTTTGACAGAAGGCCACCAAAGAACAGTTCGATGTGTTGCATGGTCACCATGTGGAA
ATTACTTGGCATCTACTAGTTTCGATGCTACTACTTGTATATGGGATAAGAAAAGTGGCG
AGTTTGAGTGTATAGCTACTCTAGAAGGTCATGAAAATGAGGTGAAATGTGCATCTTGGT
CTAGTTCTGGTCAATATTTAGCCACATGCAGTCGTGACAAAAGTGTTTGGATATGGGAAG
GTGAGACTAAAATTTTGTTTTCTGTAAGATTTATTCCATCACTTTTGTTTTGTTCCAACC
TTCTACTAA
>MY5314_Hexurella_Grasshopper_BrushyMtn
---------------TCAAGTTATAAATTTTGATACAATGAGTCTTTTTGTAAAAAATTT
TCTTGTGAAAAAGTGTTTTTATTTTTTTTTAAATTTTAGGTGATTCTTGGGCTTGCAAAA
CAATTTTGACAGAAGGTCACCAAAGAACAGTTCGATGTGTTGCATGGTCACCATGTGGAA
ATTACTTGGCATCTACTAGTTTCGATGCTACTACTTGTATATGGGATAAGAAAAGTGGCG
AATTTGAATGTATAGCTACTCTAGAAGGTCATGAAAATGAGGTGAAATGTGCATCTTGGT
CTAGTTCTGGTCAATATTTAGCCACATGCAGTCGTGACAAAAGTGTTTGGATATGGGAAG
GTGAGACTAAAATTTTGTATTCTGTAAGATTTATTCCATCACTTTTGTTTTGTTCCAACC
TTCTACTAA
>MY5315_Hexurella_WagonerRd_BradshawMtns
TTTTAGAATTATAATTCAAGTTATAAATTTTGATACAATGAGTCTTTTTGTAAAAAATTT
TCTTGTGAAAAAGTGTTTTTA-TTTTTTTTAAATTTTAGGTGATTCTTGGGCTTGCAAAA
CGATTTTGACAGAAGGTCACCAAAGAACAGTTCGATGTGTTGCATGGTCACCATGTGGAA
ATTACTTGGCATCTACTAGTTTCGATGCTACTACTTGTATATGGGATAAGAAAAGTGGCG
AGTTTGAATGTATAGCTACTCTAGAAGGTCATGAAAATGAGGTGAAATGTGCATCTTGGT
CTAGATCTGGTCAATATTTAGCCACATGCAGTCGTGACAAAAGTGTTTGGATATGGGAAG
GTGAGACTAAAATTTTGTATTCTGTAAGATTTATTCCATCACTTTTGTTTTGTTCCAACC
TTCTACTAA
>MY5316_Hexurella_WagonerRd_BradshawMtns
---------------TCATGTTAT--ATTTTGATACAATGAGTCTTTTTGTAAAAAATTT
TCTTGTGAAAAAGTGTTTTTA-TTTTTTTTAAATTTTAGGTGATTCTTGGGCTTGCAAAA
CGATTTTGACAGAAGGTCACCAAAGAACAGTTCGATGTGTTGCATGGTCACCATGTGGAA
ATTACTTGGCATCTACTAGTTTCGATGCTACTACTTGTATATGGGATAAGAAAAGTGGCG
AGTTTGAATGTATAGCTACTCTAGAAGGTCATGAAAATGAGGTGAAATGTGCATCTTGGT
CTAGATCTGGTCAATATTTAGCCACATGCAGTCGTGACAAAAGTGTTTGGATATGGGAAG
GTGAAACTGAAATTTTGTATTCTGTAAGATTTATTCCATCACTTTTGTTTTGTTCCAACC
TTCTACTAA
