# Supplementary material for: ﻿Species delimitation, biogeography, and natural history of dwarf funnel web spiders (Mygalomorphae, Hexurellidae, Hexurella) from the United States / Mexico borderlands
Source: Zookeys. 2023 Jun 14;1167:109–57. doi: 10.3897/zookeys.1167.103463 (PMC10285686; doi:10.3897/zookeys.1167.103463)
Supplement: Supplementary material 3 — Input matrices, analysis log files, and output tree files for nuclear and mitochondrial analyses [file zookeys-1167-109_article-103463__-s003.zip › uce-2001420.fasta]

>MY0059_Hapachea_SantaRitaMtns_MaderaCyn
------------------------------------------------------------
------------------------------------------------------------
-------------------------------GAATATAGACGACAGGAATTTGAAAGATT
TCGTTGTGGACAAGCTTTTTACTCTGTTGTACGTCCGATACCACCTGATGTTTGTAAAAA
GTACCTCTTCAGCATTGGCTTTTTTGTTTATGATAAGGCTCATGGTAAGCTTAGAATTCA
CCATTTGGCACAGCATTTAACATGCTCTCAGTTCCATATTAATTTTCTGCCAGCTAATGA
TATATAACA---------------------------------------------------
-----------------------------
>MY0139_Hexurella_SanDiego_Guatay
GAAAGTTCTTGTTTTCTCTTGTTCAGTAAATTTTTTAAGTGGATTAAAGTTTTTAGTGGA
ATGCTTTATTAACGATAATAAAATACGTTTGCAGGTTACCTTCATCCCCAGAACAGATAG
CATTCCTTTTTTTCAAGGGTCTGTAATTGGTGAATATAGACGACAGGAATTTGAAAGATT
TCGTTGTGGACAAGCTTTTTACTCTGTTGTACGTCCAATACCACCTGATGTTTGTAAAAA
GTACCTCTTCAGCATTGGCTTTTTTGTTTATGATAAGGCTCATGGTAAGCGTAGAATTCA
CCATTTGGCACAGCATTTAACATGCTCTCACTTCCTTATTAATTTTCTGCAAGCTAATGA
TATATAACAACTAATTTCGTGAATGAAATGCAGCACTACTTTGATACTTGTTTACGACAT
GCTCAGTTTATTTGTGAAAGTAAATCATT
>MY5053_Hexurella_ChiricahuaMtns_PriceCyn
GAAAGTTCTTATTTTCTCTTGTTCAGTAAATTTTTAAAGTGGATTGAAATTTTCAGTGGA
ATACTTTATTAACGATAATAAAATACATTTGCAGGTTACCTTCATCCCCAGAACAGATAG
CATTCCTTTTTTTCAAGGGTCTGTAATTGGTGAATATAGACGACAGGAATTTGAAAGATT
TCGTTGTGGACAAGCTTTTTACTCTGTTGTACGTCCGATACCACCTGATGTTTGTAAAAA
GTACCTCTTCAGCATTGGCTTTTTTGTTTATGATAAGGCTCACGGTAAGCTTAGAATTCA
CCATTTGGCACAGCATTTAACATGCTCTCAGTTCCATATTAATTTTCTGCCAGCTAATGA
TGTGTAACAACTAATTTCATGAATGAAATGCAGCACTACTTTGATACTTGTTTACTACAT
GCTCAATTTATTTGTGAAAGTAAACCATT
>MY5064_Hexurella_MuleMtns_Escabrosa
------------------------------------------------------------
------------------------------------------------------------
--------------AAGGGTCTGTAATTGGTGAATATAGACGACAGGAATTTGAAAGATT
TCGTTGTGGACAAGCTTTTTACTCTGTTGTACGTCCGATACCACCTGATGTTTGTAAAAA
GTACCTCTTCAGCATTGGCTTTTTTGTTTA------------------------------
------------------------------------------------------------
------------------------------------------------------------
-----------------------------
>MY5066_Hexurella_MuleMtns_Escabrosa
------------------------------------------------------------
-----------------------------------------------------------G
CATTCCTTTTTTTCAAGGGTCTGTAATTGGTGAATATAGACGACAGGAATTTGAAAGATT
TCGTTG-GGACAAGCTTTTTACTCTGTTGTACGTCCGATACCACCTGATGTTTGTAAAAA
GTACCTCTTCAGCATTGGCTTTTTTGTTTATGATAAGGCTCATGGTAAGCTTAGAATTCA
-CATTTGGCACAGCATTTAACATGC-----------------------------------
------------------------------------------------------------
-----------------------------
>MY5071_Hexurella_SantaRitaMtns_AlisoSprings
------TCTTATTTTCTCTTGTTCAGTAAATTTTTTAAGTGGA-------TTTCAGTGGA
ATACTTTATTAACGATA--------------------------ATCCCCAGAACAGATAG
CATTCCTTTTTTTCAAGGGTCTGTAATTGGTGAATATAGACGACAGGAATTTGAAAGATT
TCGTTGTGGACAAGCTTTTTACTCTGTTGTACGTCCGATACCACCTGATGTTTGTAAAAA
GTACCTCTTCAGCATTGGCTTTTTTGTTTATGATAAGGCTCATGGTAAGCTTAGAATTCA
CCATTTGGCACAGCATTTAACATGCTCTCAGTTCCATATTAATTTTCTGCCAGCTAATGA
TATATA------------------------------------------------------
-----------------------------
>MY5127_Hexurella_WhetstoneMtns_FrenchJoeCyn
------------------------------------------------------------
------------------------------------------------------------
------------------------------------------------------GAGGTT
TCGTTGTGGACATGCCTTTTATTCTGTTGTGCGACCTGTTCCTCCTGATGTTTGTCAAAA
GTACCTGTACAGCATTGGCTTTTATGTATATGACAAAGCACATGGTAAGCGTAGGATTC-
------------------------------------------------------------
--------------------------------------TTAGGGTATTTGTAGATTGCAG
AGTCAAA----CTGTAAAGGTATACAGTT
>MY5131_Hexurella_PedregosaMtns_PruneCyn
------------------------------------------------------------
------------------TAAAATACATTTGCAGGTTACCTTCATCCCCAGAACAGATAG
CATTCCTTTTTTTCAAGGGTCTGTAATTGGTGAATATAGACGACAGGAATTTGAAAGATT
TCGTTGTGGACAAGCTTTTTACTCTGTTGTACGTCCGATACCACCTGATGTTTGTAAAAA
GTACCTCTTCAGCATTGGCTTTTTTGTTTATGATAAGGCTCATGGTAAGCTTAGAATTCA
CCATTTGGCACAGCATTTAACATGCTCTCAGTTCCATATTAATTTTCTGCCAGCTAATGA
TATATAACAACTAATTTCATGAATGAAATGCAGCACTACTTTGATACTTGTTTACTACAT
-----------------------------
>MY5132_Hexurella_PedregosaMtns_PruneCyn
-------------------------------------AGTGGATTGAAATTTTCAGT-GA
ATACTTTATTAACGATAATAAAATACATTTGCAGGTTACCTTCATCCCCAGAACAGATAG
CATTCCTTTTTTTCAAGGGTCTGTAATTGGTGAATATAGACGACAGGAATTTGAAAGATT
TCGTTGTGGACAAGCTTTTTACTCTGTTGTACGTCCGATACCACCTGATGTTTGTAAAAA
GTACCTCTTCAGCATTGGCTTTTTTGTTTATGATAAGGCTCATGGTAAGCTTAGAATTCA
CCATTTGGCACAGCATTTAACATGCTCTCAGTTCCATATTAATTTTCTGCCAGCTAATGA
TATATAACAACTAATTTCATGAATGAAATGCAGCACTACTTTGATACTTGTTTACTACAT
ACTCAATTTTTTTGTGAAAGTAAACCATT
>MY5136_Hexurella_MiddlemarchCyn
GAAAGTTCTTATTT-CTCTTGTTCAGTAAATTTTTTAAGTGGATTGAAATTTTCAGTGGA
ATACTTTATTAACGATAATAAAATACATTTGCAGGTTACCTTCATCCCCAGAACAGATAG
CATTCCTTTTTTTCAAGGGTCTGTAATTGGTGAATATAGACGACAGGAATTTGAAAGATT
TCGTTGTGGACAAGCTTTTTACTCTGTTGTACGTCCGATACCACCTGATGTTTGTAAAAA
GTACCTCTTCAGCATTGGCTTTTTTGTTTATGATAAGGCTCACGGTAAGCTTAGAATTCA
CCATTTGGCACAGCATTTAACATGCTCTCAGTTCCATATTAATTTTCTGCCAGCTAATGA
TATATAACAACTAATTTCATGAATGAAATGCAGCACTACTTTGATACTTGTTTACCACAT
GCTCAATTTATTTGTGAAAGTAAACCATT
>MY5147_Hexurella_DragoonMtns_NF_345A
-------------------------------------AGTGGATTGAAATTTTCAGTGGA
ATACTTTATTAACGATAATAAAATACATTTG-AGGTTACCTTCATCCCCAGAACAGATAG
CATTCC-TTTTTTCAAGGGTCTGTAATTGGTGAATATAGACGACAGGAATTTGAAAGATT
TCGTTGTGGACAAGCTTTTTACTCTGTTGTACGTCCGATACCACCTGATGTTTGTAAAAA
GTACCTCTTCAGCATTGGCTTTTTTGTTTATGATAAGGCTCACGGTAAGCTTAGAATTCA
CCATTTGGCACAGCATTTAACATGCTCTCAGTTCCATATTAATTTTCTGCCAGCTAATGA
TATATAACAACTAATTTCATG---------------------------------------
-----------------------------
>MY5152_Hexurella_WhetstoneMtns_ApacheCyn
------------------------------------------------------------
------------------------------------------------------------
--------------AAGGATCTGTAATTGGTGAATATAGACGACAGGAATTTG-AAGATT
TCGTTGTGGACAAGCTTTTTACTCTGTTGTACGTCC-ATACCACCTGATGTTTGTAAAAA
GTACCTCTTCAGCATTGGCTTTTTTGTTTATGATAAGGCTCATGG----CTTAGAATTCA
CCATTTGGCACA------------------------------------------------
------------------------------------------------------------
-----------------------------
>MY5154_Hexurella_SantaRitaMtns_AdobeCyn
------------------------------------------------------------
------------------------------------------------------------
-------------------------------------------------TTTGAAAGATT
TCGTTGTGGACAAGCTTTTTACTCTGTTGTACGTCCGATACCACCTGATGTTTGTAAAAA
GTACC-GTTCAGCATTGGCTTTTTTGTTTATGATAAGGCTCATGGTAAGCTTAGAATTCA
CCATTTGGCACAGCATT-------------------------------------------
------------------------------------------------------------
-----------------------------
>MY5157_Hexurella_SantaCatalinaMtns_Redington
------------------------------------------------------------
----------------------------------GTTACCTTCATCCCCAGAACAGATAG
CATTCCTTTTTTTCAAGGGTCTGTAATTGGTGAATATAGACGACAGGAATTTGAAAGATT
TCGTTGTGGACAAGCTTTTTACTCTGTTGTACGTCCGATACCACCTGATGTTTGTAAAAA
GTACCTCTTCAGCATTGGCTTTTTTGTTTATGATAAGGCTCATGG---------------
------------------------------------------------------------
------------------------------------------------------------
-----------------------------
>MY5164_Hrupicola_Temecula
GAAAGTTCTTGTTTTCTCTTGTTCAGTAAATTTTTTAAGTGGATTAAAGTTTTCAGTGGA
ATGCTTTATTAATGATAATGAAATACGTTTGCAGGTTACCTTCATCCCCAGAACAGATAG
TATTCCTTTTTTTCAAGGGTCTGTAATTGGTGAATATAGACGACAGGAATTTGAAAGATT
TCGTTGTGGACAAGCTTTTTACTCTGTTGTACGTCCAGTACCACCTGATGTTTGTAAAAA
GTACCTCTTCAGCATTGGCTTTTTTGTTTATGATAAAGCTCATGGTAAGCGTAGAATTCA
CCATTTGGCACAGCATTTAACATGCTCTCAGTTCCTTATTAATTTTCTGCAAGCTAATGA
TATATAACAACTAATTTCATGAATGAAATGCAGCACTACTTTGATACTTGTTTACTACAT
GCTCAATTTATTTGTGAAAGTAAATCATT
>MY5165_Hrupicola_Temecula
GAAAGTTCTTGTTTTCTCTTGTTCAGTAAATTTTTTAAGTGGATTAAAGTTTTCAGTGGA
ATGCTTTATTAATGATAATGAAATACGTTTGCAGGTTACCTTCATCCCCAGAACAGATAG
TATTCCTTTTTTTCAAGGGTCTGTAATTGGTGAATATAGACGACAGGAATTTGAAAGATT
TCGTTGTGGACAAGCTTTTTACTCTGTTGTACGTCCAGTACCACCTGATGTTTGTAAAAA
GTACCTCTTCAGCATTGGCTTTTTTGTTTATGATAAAGCTCATGGTAAGCGTAGAATTCA
CCATTTGGCACAGCATTTAACATGCTCTCAGTTCCTTATTAATTTTCTGCAAGCTAATGA
TATATAACAACTAATTTCATGAATGAAATGCAGCACTACTTTGATACTTGTTTACTACAT
GCTCAATTTATTTGTGAAAGTAAATCATT
>MY5175_Hapachea_HarshawRd_PatagoniaMtns
GAAAGTTCTTATTTTCTCTTGCTCAGTAAATTTTTTAAGTGGATTGAAATTTTCAGTGGA
ATACTTTATTAGCGATAATAAAATACATTTGCAGGTTACCTTCATCCCCAGAACAGATAG
CATTCCTTTTTTTCAAGGGTCTGTAATTGGTGAATATAGACGACAGGAATTTGAAAGATT
TCGTTGTGGACAAGCTTTTTACTCTGTTGTACGTCCGATACCACCTGATGTTTGTAAAAA
GTACCTCTTCAGCATTGGCTTTTTTGTTTATGATAAGGCTCATGGTAAGCTTAGAATTCA
CCATTTGGCACAGCATTTAACATGCTCTCAGTTCCATATTAATTTTCTGCCAGCTAATAA
TATATAACAACTAATTTCATGAATGAAATGCAGCACTACTTTGATACTTGTTTACTACAT
GCTCAGTTTATTTGTGAAAGTAAACCATT
>MY5180_Hapachea_MustrangPk_MustangMtns
GAAAGTTCTTATTTTCTCTTGTTCAGTGAATTTTTTAAGTGGATTGAAATTTTCAGTGGA
ATACTTTATTAACGATAATAAAATACATTTGCAGCTTACCTTCATCCCCAGAACAGATAG
CATTCCTTTTTTTCAAGGATCTGTAATTGGTGAATATAGACGACAGGAATTTGAAAGATT
TCGTTGTGGACAAGCTTTTTACTCTGTTGTACGTCCGATACCACCTGATGTTTGTAAAAA
GTACCTCTTCAGCATTGGCTTTTTTGTTTATGATAAGGCTCATGGTAAGCTTAGAATTCA
CCATTTGGCACAGCATTTAACATGCTCTCAGTTCCATATTAATTTTCTGCCAGCTAATGA
TATATAACAACTAATTTCATGAATGAAATGCAGCACTACTTTGATACTTGTTTACTACAT
GCTCAATTTATTTGTGAAAGTAAACCATT
>MY5181_Hapachea_MustrangPk_MustangMtns
GAAAGTTCATATTTTCTCTTGTTCAGTAAATTTTTTAAGTGGATTGAAATTTTCAGTGGA
ATACTTTATTAACGATAATAAAATACATTTGCAGGTTACCTTCATCCCCAGAACAGATAG
CATTCCTTTTTTTCAAGGATCTGTAATTGGTGAATATAGACGACAGGAATTTGAAAGATT
TCGTTGTGGACAAGCTTTTTACTCTGTTGTACGTCCGATACCACCTGATGTTTGTAAAAA
GTACCTCTTCAGCATTGGCTTTTTTGTTTATGATAAGGCTCATGGTAAGCTTAGAATTCA
CCATTTGGCACAGCATTTAACATGCTCTCAGTTCCATATTAATTTTCTGCCAGCTAATGA
TATATAACAACTAATTTCATGAATGAAATGCAGCACTACTTTGATACTTGTTTACTACAT
GCTCAATTTATTTGTGAAAGTAAACCATT
>MY5193_Hapachea_HarshawRd_PatagoniaMtns
GAAAGTTCTTATTTTCTCTTGCTCAGTAAATTTTTTAAGTGGATTGAAATTTTCAGTGGA
ATACTTTATTAACGATAATAAAATACATTTGCAGGTTACCTTCATCCCCAGAACAGATAG
CATTCCTTTTTTTCAAGGGTCTGTAATTGGTGAATATAGACGACAGGAATTTGAAAGATT
TCGTTGTGGACAAGCTTTTTACTCTGTTGTACGTCCGATACCACCTGATGTTTGTAAAAA
GTACCTCTTCAGCATTGGCTTTTTTGTTTATGATAAGGCTCATGGTAAGCTTAGAATTCA
CCATTTGGCACAGCATTTAACATGCTCTCAGTTCCATATTAATTTTCTGCCAGCTAATAA
TATATAACAACTAATTTCATGAATGAAATGCAGCACTACTTTGATACTTGTTTACTACAT
GCTCAATTTATTTGTGAAAGTAAACCATT
>MY5195_Hapachea_Ordsummit_MtOrd
------------------------------------------------------------
-----------ACGATAGTAAAATGCATTTGCAGGTTACCTTCATCCCTAGAACAGATAG
CATTCCTTTTTTTCAAGGGTCTGTAATTGGTGAATATAGACGACAGGAATTTGAAAGATT
TCGTTG-GGACAAGCTTTTTACTCTGTTGTACGTCC-ATTCCACCCGATGTTTGTAAAAA
GTACCTCTTCAGCATTGGCTTTTTTGTTTATGATAAGGCTCATGGTAAGCGTAGAATT--
------------------------------------------------------------
------------------------------------------------------------
-----------------------------
>MY5266_Hencina_CerroBolla
GAAAGTTCTTATTTTCTCTTGTTCAGCA--------AAGTGGATCAAAATTTTCAGTGGA
ATACTTTATTAACGATAAGAAAATACATTTGCAGGTTACCTTCATCCCCAGAACAGATAG
CATTCCTTTTTTTCAAGGGTCTGTAATTGGTGAATATAGACGACAGGAATTTGAAAGATT
TCGTTGTGGACAAGCCTTTTACTCTGTTGTACGTCCTGTACCACCTGATGTTTGTAAAAA
GTACCTCTTCAGCATTGGCTTTTTTGTTTATGATAAGGCTCATGGTAAGCGTAGAATTCA
CCATTTGGCACAGCATTTAACATGCTCTCAGTTCCTTATTAATTTTCTGCAAGCTAATGA
TAAGTAACAACTAATTTCATGAATGAAATGCAGCACTACTTTGATACTTGTTTACTACAT
GCTGAATTTATTTGTGAAAGTAAATCATT
>MY5267_Hencina_CerroBolla
GAAAGTTCTTATTTTCTCTTGTTCAGCA--------AAGTGGATCAAAATTTTCAGTGGA
ATACTTTATTAACGATAAGAAAATACATTTGCAGGTTACCTTCATCCCCAGAACAGATAG
CATTCCTTTTTTTCAAGGGTCTGTAATTGGTGAATATAGACGACAGGAATTTGAAAGATT
TCGTTGTGGACAAGCCTTTTACTCTGTTGTACGTCCTGTACCACCTGATGTTTGTAAAAA
GTACCTCTTCAGCATTGGCTTTTTTGTTTATGATAAGGCTCATGGTAAGCGTAGAATTCA
CCATTTGGCACAGCATTTAACATGCTCTCAGTTCCTTATTAATTTTCTGCAAGCTAATGA
TAAGTAACAACTAATTTCATGAATGAAATGCAGCACTACTTTGATACTTGTTTACTACAT
GCTGAATTTATTTGTGAAAGTAAATCATT
>MY5269_Hexurella_GuadalupeValley
GAAAGTTCTTATTTTCTCTTGTTCAGCA--------AAGTGGATCAAAATTTTCAGTGGA
ATACTTTATTAACGATAATAAAATACATTTGCAGGTTACCTTCATCCCCAGAACAGATAG
CATTCCTTTTTTTCAAGGGTCTGTAATTGGTGAATATAGACGACAGGAATTTGAAAGATT
TCGTTGTGGACAAGCCTTTTACTCTGTTGTACGTCCTGTACCACCTGATGTTTGTAAAAA
GTACCTCTTCAGCATTGGCTTTTTTGTTTATGATAAGGCTCATGGTAAGCGTAGAATTCA
CCATTTGGCACAGCATTTAACATGCTCTCAGTTCCTTATTAATTTTCTGCAAGCTAATGA
TAAGTAACAACTAATTTCATGAATGAAATGCAGCACTACTTTGATACTTGTTTACTACAT
GCTCAATTTATTTGTGAAAGTAAATCATT
>MY5271_Hexurella_GuadalupeValley
GAAAGTTCTTATTTTCTCTTGTTCAGCA--------AAGTGGATCAAAATTTTCAGTGGA
ATACTTTATTAACGATAATGAAATACATTTGCAGGTTACCTTCATCCCCAGAACAGATAG
CATTCCTTTTTTTCAAGGGTCTGTAATTGGTGAATATAGACGACAGGAATTTGAAAGATT
TCGTTGTGGACAAGCCTTTTACTCTGTTGTACGTCCTGTACCACCTGATGTTTGTAAAAA
GTACCTCTTCAGCATTGGCTTTTTTGTTTATGATAAGGCTCATGGTAAGCGTAGAATTCA
CCATTTGGCACAGCATTTAACATGCTCTCAGTTCCTTATTAATTTTCTGCAAGCTAATGA
TAAGTAACAACTAATTTCATGAATGAAATGCAGCACTACTTTGATACTTGTTTACTACAT
GCTCAATTTATTTGTGAAAGTAAATCATT
>MY5276_Hexurella_SanPedro_Martir
GAAAATTCTTATTTTCTCTTGTTCAGCA--------AAGTGGATCAAAATTTTCAGTGGA
ATACTTTATTAACGATAATAAAATACATTTGCAGGTTACCTTCATCCCCCGAACAGACAG
CATTCCTTTTTTTCAAGGGTCTGTAATTGGTGAATATAGACGACAGGAATTTGAAAGATT
TCGTTGTGGACAAGCCTTTTACTCTGTTGTACGTCCTGTACCACCTGATGTTTGTAAAAA
GTACCTCTTCAGCATTGGCTTTTTTGTTTATGATAAGGCTCATGGTAAGCGTAGAATTCA
CCATTTGGCACAGCATTTAACATGCTCTCAGTTCCTTATTAATTTTCTGCAAGCTAATGA
TGAGTAACAACTAATTTCATGAATGAAATGCAGCACTACTTTGATACTTGTTTACTACAT
GCTCAATTTATTTGTGAAAGTAAATCATT
>MY5277_Hexurella_SanPedro_Martir
GAAAGTTCTTATTTTCTCTTGTTCAGCA--------AAGTGGATCAAAATTTTCAGTGGA
ATACTTTATTAACGATAATAAAATACATTTGCAGGTTACCTTCATCCCCCGAACAGACAG
CATTCCTTTTTTTCAAGGGTCTGTAATTGGTGAATATAGACGACAGGAATTTGAAAGATT
TCGTTGTGGACAAGCCTTTTACTCTGTTGTACGTCCTGTACCACCTGATGTTTGTAAAAA
GTACCTCTTCAGCATTGGCTTTTTTGTTTATGATAAGGCTCATGGTAAGCGTAGAATTCA
CCATTTGGCACAGCATTTAACATGCTCTCAGTTCCTTATTAATTTTCTGCAAGCTAATGA
TGAGTAACAACTAATTTCATGAATGAAATGCAGCACTACTTTGATACTTGTTTACTACAT
GCTCAATTTATTTGTGAAAGTAAATCATT
>MY5280_Hexurella_ArroyoSalado
GAAAGTTCTTATTTTCTCTTGTTCATT----------CGTGGATTAAAATTTACAGTGGA
ATACTTTATTAACGATAATAAAATACATTTGCAGGTTACCTTCATCCCCAGAACAGATAG
CATTCCTTTTTTTCAAGGATCTGTAATTGGTGAATATAGACGACAGGAATTCGAAAGATT
TCGTTGCGGACAAGCCTTTTACTCTGTTGTACGTCCAATACCACCTGATGTTTGTAAAAA
GTACCTCTTCAGCATTGGCTTTTTTGTTTATGATAAGGCTCATGGTAAGCGTAGAATTCA
CCATTTGGCACAGCATTTAACATGCTCTCAGTTCCTTATTAATTTTCTGCAAGCTAATGA
TATATAACAACTAATTTTATGAATGAAATGCAGCACTACTTTGATACTTTTTTACTACAT
GCTCAATTTATTTGTGAAAGTAAATCATT
>MY5282_Hexurella_ArroyoSalado
GAAAGTTCTTATTTTCTCTTGTTCATT----------CGTGGATTAAAATTTACAGTGGA
ATACTTTATTAACGATAATAAAATACATTTGCAGGTTACCTTCATCCCCAGAACAGATAG
CATTCCTTTTTTTCAAGGATCTGTAATTGGTGAATATAGACGACAGGAATTCGAAAGATT
TCGTTGCGGACAAGCCTTTTACTCTGTTGTACGTCCAATACCACCTGATGTTTGTAAAAA
GTACCTCTTCAGCATTGGCTTTTTTGTTTATGATAAGGCTCATGGTAAGCGTAGAATTCA
CCATTTGGCACAGCATTTAACATGCTCTCAGTTCCTTATTAATTTTCTGCAAGCTAATGA
TATATAACAACTAATTTTATGAATGAAATGCAGCACTACTTTGATACTTTTTTACTACAT
GCTCAATTTATTTGTGAAAGTAAATCATT
>MY5286_Hrupicola_SweetwaterSpr_OrdMtn
GAAAGTTCTTATTTTCTCTTGTCCAGTAAATTTTTTAAATGGATTAAAATTTTCAGTGGA
ATACTTTATTAACAATAATAAAATACGTTTGCAGGTTACCTTCATCCCCAGAACAGATAG
CATTTCTTTTTTTCAAGGGTCTGTAATTGGTGAATATAGACGACAGGAATTTGAAAGGTT
TCGTTGTGGGCAAGCTTTTTACTCTGTTGTACGTCCAATACCACCTGATGTTTGTAAAAA
GTACCTCTTCAGCATTGGCTTTTTTGTTTATGATAAGGCTCATGGTAAGCGTAGAATTCA
CCATTTGACGCAGCATTTAACATGCTCTCAGTTCCTTATTAATTTTCTGCAGGCTAATGA
TATATAACAACTAATTTCATGAATGAAATGCAGCACTACTTTGATACTTGTTTACTACAT
GCTCAATTTA-TTGTGAAAGTAAATCATT
>MY5287_Hrupicola_SweetwaterSpr_OrdMtn
GAAAGTTCTTATTTTCTCTTGTCCAGTAAATTTTTTAAATGGATTAAAATTTTCAGTGGA
ATACTTTATTAACAATAATAAAATACGTTTGCAGGTTACCTTCATCCCCAGAACAGATAG
CATTTCTTTTTTTCAAGGGTCTGTAATTGGTGAATATAGACGACAGGAATTTGAAAGGTT
TCGTTGTGGGCAAGCTTTTTACTCTGTTGTACGTCCAATACCACCTGATGTTTGTAAAAA
GTACCTCTTCAGCATTGGCTTTTTTGTTTATGATAAGGCTCATGGTAAGCGTAGAATTCA
CCATTTGACGCAGCATTTAACATGCTCTCAGTTCCTTATTAATTTTCTGCAGGCTAATGA
TATATAACAACTAATTTCATGAATGAAATGCAGCACTACTTTGATACTTGTTTACTACAT
GCTCAATTTA-TTGTGAAAGTAAATCATT
>MY5288_Hrupicola_Deadman_Hills
GAAAGTTCTCATTTTCTCTTGTTCAGTAAATTTTTTAAGT-GATTGAAATTTTCAGTGGA
ATACTCTATTAACAATAACAAAATACATTTTCAGGTTACCTTCATCCCCAGAATGGATAG
CATTTCTTTTTTTCAAGGGTCTGTAATTGGTGAATATAGACGACAGGAATTTGAAAGATT
TCGTTGTGGACAAGCTTTTTACTCTGTTGTACGTCCAGTACCACCTGATGTTTGTAAAAA
GTACCTCTTCAGCATTGGCTTTTTTGTTTATGATAAAGCTCATGGTAAGCGTAGAATTCA
CCATTTGGCACAGCATTTAACATGCTCTCAGTTCCTTATTAATTTTCTGCAAGCTAATGA
TATATAACAACTAATTTCATGAATGAAATGCAGCACTACTTTGATACTTGTTTACTACAT
GCTCAATTTATTTGTGAAAGTAAATCATT
>MY5289_Hrupicola_Deadman_Hills
GAAAGTTCTCATTTTCTCTTGTTCAGTAAATTTTTTAAGT-GATTGAAATTTTCAGTGGA
ATACTCTATTAACAATAACAAAATACATTTTCAGGTTACCTTCATCCCCAGAATGGATAG
CATTTCTTTTTTTCAAGGGTCTGTAATTGGTGAATATAGACGACAGGAATTTGAAAGATT
TCGTTGTGGACAAGCTTTTTACTCTGTTGTACGTCCAGTACCACCTGATGTTTGTAAAAA
GTACCTCTTCAGCATTGGCTTTTTTGTTTATGATAAAGCTCATGGTAAGCGTAGAATTCA
CCATTTGGCACAGCATTTAACATGCTCTCAGTTCCTTATTAATTTTCTGCAAGCTAATGA
TATATAACAACTAATTTCATGAATGAAATGCAGCACTACTTTGATACTTGTTTACTACAT
GCTCAATTTATTTGTGAAAGTAAATCATT
>MY5309_Hapachea_JohnnyLyon_Hills
GAAAGTTTCTATTTTCTCTTGTTCAGTAAATTTTTTAAGTGGATTGTAATTTTCAGTGGA
ATACTTTATTAACGATAATGAAATACATTTGCAGGTTACCTTCATCCCCAGAACAGATAG
CATTCCTTTTTTTCAAGGGTCTGTAATTGGTGAATATAGACGACAGGAATTTGAAAGATT
TCGTTGTGGACAAGCTTTTTACTCTGTTGTACGTCCGATACCACCTGATGTTTGTAAAAA
GTACCTCTTCAGCATTGGCTTTTTTGTTTATGATAAGGCTCATGGTAAGCTTAGAATTCA
CCATTTGGCACGGCACTTAACATGCTCTCAGTTCCATATTAATTTTCTGCCAGCTAATGA
TATATAACAACTAATTTCATGAATGAAATGCAGCACTACTTTGATACTTGTTTACTACAT
GCTCAATTTATTTGTGAAAGTAAACCATT
>MY5310_Hexurella_AntelopeCyn_CerbatMtns
GGAAGTTCTTTTTT-CTCTTGTTCAGTAAATTTTTTAAGTGGATTGTAATTTTCTGTGGA
ATACTTTATTAACGATAGTAAAATACATTTGCAGGTTACCTTCATCCCTAGAACAGATAG
CATTCCTTTTTTTCAAGGGTCTGTAATTGGTGAATATAGACGACAGGAATTTGAAAGATT
TCGTTGTGGACAAGCTTTTTACTCTGTTGTACGCCCGATTCCACCCGATGTTTGTAAAAA
GTACCTCTTCAGCATTGGCTTTTTTGTTTATGATAAGGCTCATGGTAAGCGTAGAATTCA
CCATTTGACACAGCATTTAACATGCTCTCAGTTCCTTATTAATTTTCTGGCATCTAATGA
TATATAACAACTAATTTCATGAATGAAATGCAGCACTATTTTGATACTTGTTTATTACAT
GCTCAATTTTTTTGTGAAAGT--------
>MY5311_Hexurella_AntelopeCyn_CerbatMtns
GGAAGTTCTTTTTT--TCTTGTTCAGTAAATTTTTTAAGTGGATTGTAATTTTCTGTGGA
ATACTTTATTAACGATAGTAAAATACATTTGCAGGTTACCTTCATCCCTAGAACAGATAG
CATTCCTTTTTTTCAAGGGTCTGTAATTGGTGAATATAGACGACAGGAATTTGAAAGATT
TCGTTGTGGACAAGCTTTTTACTCTGTTGTACGCCCGATTCCACCCGATGTTTGTAAAAA
GTACCTCTTCAGCATTGGCTTTTTTGTTTATGATAAGGCTCATGGTAAGCGTAGAATTCA
CCATTTGACACAGCATTTAACATGCTCTCAGTTCCTTATTAATTTTCTGGCATCTAATGA
TATATAACAACTAATTTCATGAATGAAATGCAGCACTATTTTGATACTTGTTTATTACAT
GCTCAATTTTTTTGTGAAAGTAAACCATT
>MY5312_Hexurella_FoxCyn_MusicMtns
GGAAGTTCTTTTTT-CTCTTGTTCAGTAAATTTTTTAAGTGGATTGTAATTTTCTGTGGA
ATACTTTATTAACGATAGTAAAATACATTTGCAGGTTACCTTCATCCCTAGAACAGATAG
CATTCCTTTTTTTCAAGGGTCTGTAATTGGTGAATATAGACGACAGGAATTTGAAAGATT
TCGTTGTGGACAAGCTTTTTACTCTGTTGTACGCCCGATTCCACCCGATGTTTGTAAAAA
GTACCTCTTCAGCATTGGCTTTTTTGTTTATGATAAGGCTCATGGTAAGCGTAGAATTCA
CCATTTGACACAGCATTTAACATGCTCTCAGTTCCTTATTAATTTTCTGGCATCTAATGA
TATATAACAACTAATTTCATGAATGAAATGCAGCACTATTTTGATACTTGTTTATT----
-----------------------------
>MY5313_Hexurella_FoxCyn_MusicMtns
--------------------------------TTTTAAGTGGATTGTAATTTTCTGTGGA
ATACTTTATTAAC-ATAGTAAAATACATTTGCAGGTTACCTTCATCCCTAGAACAGATAG
CATTCCTTTTTTTCAAGGGTCTGTAATTGGTGAATATAGACGACAGGAATTTGAAAGATT
TCGTTGTGGACAAGCTTTTTACTCTGTTGTACGCCCGATTCCACCCGATGTTTGTAAAAA
GTACCTCTTCAGCATTGGCTTTTTTGTTTATGATAAGGCTCATGGTAAGCGTAGAATTCA
CCATTTGACACAGCATTTAACATGCTCTCAGTTCCTTATTAATTTTCTGGCATCTAATGA
TATATAACAACTAATTTCATGAATGAAATGCAGCACTATTTTGATACTTGTTTATTACAT
GCTCAATTTTTTTGTGAAAGTAAACCATT
>MY5314_Hexurella_Grasshopper_BrushyMtn
GGAAGTTCTTTTTTTCTCTTGTTCAGTAAATTTTTTAAGTGGATTGTAATTTTCGGTGGA
ATACTTTATTAACGATAGTAAAATACATTTGCAGGTTACCTTCATCCCTAGAACAGATAG
CATTCCTTTTTTTCAAGGGTCTGTAATTGGTGAATATAGACGACAGGAATTTGAAAGATT
TCGTTGTGGACAAGCTTTTTACTCTGTTGTACGTCCGATTCCACCCGATGTTTGTAAAAA
GTACCTCTTCAGCATTGGCTTTTTTGTTTATGATAAGGCTCATGGTAAGCGTAGAATTCA
CCATTTGGCACAGCATTTAGCATGCTCTCAGTTCCTTATTAATTTTCTGGCATCTAATGA
TATATAACAACTAATTTCAGGAATGAAATGCAGCACTATTTTGATACTTGTTTATTA---
-----------------------------
>MY5315_Hexurella_WagonerRd_BradshawMtns
GGAAGTTCTTTTTT--TCTTGTTCAGTAAATTTTTTAAGTGGATTGTAATTTTCAGTGGA
ATACTTTATTAACGATAGTAAAATACATTTGCAGGTTACCTTCATCCCTAGAACAGATAG
CATTCCTTTTTTTCAAGGGTCTGTAATTGGTGAATATAGACGACAGGAATTTGAAAGATT
TCGTTGTGGACAAGCGTTTTACTCTGTTGTACGTCCGATTCCACCTGATGTTTGTAAAAA
GTACCTCTTCAGCATTGGCTTTTTTGTTTATGATAAGGCTCATGGTAAGCGTAGAATTCA
CCATTTGGCACAGCATTTAACATGCTCTCAGTTCCTTATTAATTTTCTGCCATCTAATGA
CATATAACAACTAATTTCATGAATGAAATGCAGCACTACTTTGATACTTGTTTATTACAT
GCTCAATTTATTTGTGAAAGTAAATCATT
>MY5316_Hexurella_WagonerRd_BradshawMtns
GGAAGTTCTTTTTT--TCTTGTTCAGTAAATTTTTTAAGTGGATTGTAATTTTCAGTGGA
ATACTTTATTAACGATAGTAAAATACATTTGCAGGTTACCTTCATCCCTAGAACAGATAG
CATTCCTTTTTTTCAAGGGTCTGTAATTGGTGAATATAGACGACAGGAATTTGAAAGATT
TCGTTGTGGACAAGCGTTTTACTCTGTTGTACGTCCGATTCCACCTGATGTTTGTAAAAA
GTACCTCTTCAGCATTGGCTTTTTTGTTTATGATAAGGCTCATGGTAAGCGTAGAATTCA
CCATTTGGCACAGCATTTAACATGCTCTCAGTTCCTTATTAATTTTCTGCCATCTAATGA
TATATAACAACTAATTTCATGAATGAAATGCAGCACTACTTTGATACTTGTTTATTACAT
GCTCAATTTATTTGTGAAAGTAAATCATT
>MY5317_Hrupicola_Cottonwood_SnYsidroMtns
GAAAGTTCTCGTTTTCTCTTGTTCAGTAAA-TTTTTAAGTGGATTAAAGTTTTCAGTGGA
ATGCTTTATTAATGATAATAAAATACGTTTGCAGGTTACCTTCATCCCCAGAACAGATAG
CATTCCTTTTTTTCAAGGGTCTGTAATTGGTGAATATAGACGACAGGAATTTGAAAGATT
TCGTTGTGGACAAGCTTTTTACTCTGTTGTACGTCCAATACCACCTGATGTTTGTAAAAA
GTACCTCTTCAGCATTGGCTTTTTTGTTTATGATAAGGCTCATGGTAAGCGTAGAATTCA
CCATTTGGCACAGCATTTAACATGCTCTCAGTTCCTTATTAATTTTCTGCAAGCTAATGA
TATATAACAACTAATTTCATGAATGAAATGCAGCACTACTTTGATACTTGTTTACTACAT
GCTCAATTTATTTGTGAAAGTAAATCATT
