# Supplementary material for: ﻿Species delimitation, biogeography, and natural history of dwarf funnel web spiders (Mygalomorphae, Hexurellidae, Hexurella) from the United States / Mexico borderlands
Source: Zookeys. 2023 Jun 14;1167:109–57. doi: 10.3897/zookeys.1167.103463 (PMC10285686; doi:10.3897/zookeys.1167.103463)
Supplement: Supplementary material 3 — Input matrices, analysis log files, and output tree files for nuclear and mitochondrial analyses [file zookeys-1167-109_article-103463__-s003.zip › uce-2001453.fasta]

>MY0059_Hapachea_SantaRitaMtns_MaderaCyn
ATATTCGATAAACGTTGTGGTAAAGGAATCCTTTTATTTTCAGGTCTGAAGTCCCATGAG
AAATTCATCGGCTGTCTACGAACCTTTTATTTCAATGATAAGAGTGTCCTTTACGCTCTT
TACGAAGGAGATCAAACAGCAAGGTATCACAGCATGTTTCCCGTGGAATATGGATGCAGT
CCTAGTAATGTTATTCCCATGACTTTCCCACTTCCAGAATCTAAATTGGTGCTAACCCAA
CCTAGTAGAAACAAACTTCAGCTCTCGTTAGAGTTTAAAACTTCACAAGCCAATTGTGTT
TTAGCATCTGGTGAAATTAAAACGGAGAAAGGAATTGGGACCTGGGAGGTAAGATGTAAG
TTTCAGCCGCTGTTGAAAAACTTACCATTGATCAATATTTTTACATAAGACCATTATAAA
ACATTATTTCATTGTCATCATCTTGTTTCCGTATGTCTCATTTATTTTTTCCAGTCTGCT
GTTATAATGTTGTATTAATAGCTTTGAATGTTATCTTCTTGTCCTTTGATTTTCTATGTC
TTTGTGCTATTGGAAATCTGGGGTCGAATTGAGGTAAAAACGACTTGTTTTTATTTCATG
CCTAAGGAAAACAAACATGTTTTTGGTGGTGTTAACATTTTGCAATGAATTTCAGGTGGT
TTTACAGAGAGGAATTGCGATGTTTTATGTGAATCCTGGTTCTAAAGAGGATGTCGATGA
AT
>MY0139_Hexurella_SanDiego_Guatay
GTATTTGATAAATGTTGTTGTAAAGGAATCCTTTTATTTTTAGGTCTGAAGTCTCATGAG
AAATTCATCGGCTGTCTACGAAGCTTTTATTTCAATGATAAGAGCGTTCTTTACGCTCTT
TACGAAGGAGATCAAACAGCAAGGTATCACAGCATGTTTCCTGTGGAATACGGTTGCATT
CCTAGTAATGTTATTCCTATGACTTTCCCGCTTCCAGAATCTAAATTGCTGCTAACCCAA
CCGAGTAGGAACAAACTTCAGCTCTCGTTAGAGTTTAAAACTTCGCAAGCAAATTGTGTT
TTAGCATCTGGTGAAATCAAAACAGAGAAAGGCATTGGGACCTGGGAGGTAAGATGTAAG
TTTCAGCCGTTGTTGAAAAACTTACCATTGATCCATATTTTGACATAAGACGATTATAAA
AGATTATTTCGATGTCGCCAACTTGTTTCCGTATGTCGCATATATTTTTTACAATCTGCT
GTTATAAAATTGTATTAATATCTTTGAATGTTATCTTCTCATCCTTTGATTTGCTATGTC
TTTGTCCTTTTGGAAATCTGAGATCCAAATCAGAT----AAAAAACATTTTTATTTCATG
CCTAAGGAAAACAAACATGTTTTGGGTTTTGTTAACATTTTGCAATGAATTTCAGGTGGT
TTTACAGAGAGGAATTGCAATGTTTTATCTGAATCCCGGTTCTAAAGAGGATGTCGATGA
AT
>MY5064_Hexurella_MuleMtns_Escabrosa
GTATTCAATAAACGTTGTGGTAAAGGAATCCTTTTATTTTCAGGTCTGAAGTCCCATGAG
AAATTCATCGGCTGTTTACGAACCTTTTATTTCAATGATAAGAGCGTCCTTTACGCTCTT
TACGAAGGAGATCAAACCGCAAGGTATCACAGCATGTTTCCCGTGGAATATGGATGCAGT
CCTAGTAATGTTATTCCCATGACTTTCCCACTTCCAGAATCTAAATTGGTGCTAACCCAA
CCTAGTAGGAACAAACTTCAGCTCTCGTTAGAGTTTAAAACTTCACAAGCCAATTGTGTT
TTAGCATCTGGTGAAATTAAAACGGAGAAAGGAATTGGGACCTGGGAGGTAAGATGTAAG
TTTCAGCCGCTGTTGAAAAACTTACCATTGATCAATATTTTTACATAACACCATTATAAA
ACATTATTTCATTGTCATCATCTTGTTTCCGTATGTCTCATTTATTTTTTCCAGTCTGCT
GTTATAATGTTGTATTAATAGCTTTGAATGTTATCTTATCGTCCTTTGATTGTCTGTGTC
TTTGTCCTATTGGAAATCTGGGGTTAAATTGAGATAAAAACGGATTGTTTTTATTTTGTG
CCTAAGGAAAACAAACATGTTTTTGGTGTTGTTAACATTTTGCAATGAATTTCAGGTGGT
TTTACAGAGAGGAATTGCGATGTTTTATGTGAATCCTGGTTCTAAAGAGGATGTCGATGA
AT
>MY5066_Hexurella_MuleMtns_Escabrosa
GTATTCGAGAAACATTGTGGTAAAGGAATCCTTTTATTTTCAGGTCTGAAGTCCCATGAG
AAATTCATCGGCTGTTTACGAACCTTTTATTTCAATGATAAGAGCGTCCTTTACGCTCTT
TACGAAGGAGATCAAACAGCAAGGTATCACAGCATGTTTCCCGTGGAATATGGATGCAGT
CCTAGTAATGTTATTCCCATGACTTTCCCACTTCCAGAATCTAAATTGGTGCTAACCCAA
CCTAGTAGGAACAAACTTCAACTGTCGTTAGAGTTTAAAACTTCACAGGCCAATTGTGTT
TTAGCATCTGGTGAAATTAAAACGGAGAAAGGAATTGGGACCTGGGAGGTAAGATGTAAG
TTTCAGCCGCTGTTGGAAAACTTACCATTGATCAATATTTTTACATAACACCATTATAAA
ACATTATTTCATTGTCATCATCTTGTTTCCGTATGTCTCATTTATTTTTTCCAGTCTGCT
GTTATAATGTTGTATTAATAGCTTTGAATGTTATCTTATCGTCCTTTGATTGTCTGTGTC
TTTGTCCTATTGGAAATATGGGGTCAAATTGAGATAAAAACGACTTGTTTTTATTTTGTG
CCTAAGGAAAACAAACATGTTTTTGGTGTTGTTAACATTTTGCAATGAATTTCAGGTGGT
TTTACAGAGAGGAATTGCGATGTTTTATGTGAATCCTGGTTCTAAGGAGGATGTCGATGA
AT
>MY5071_Hexurella_SantaRitaMtns_AlisoSprings
GTATTCGATAAACGTTGTGGTAAAGGAATCCTTTTATTTTCAGGTCTGAAGTCCCATGAG
AAATTCATCGGCTGTCTACGAACCTTTTATTTCAATGATAAGAGCGTCCTTTACGCTCTT
TACGAAGGAGATCAAACAGCAAGGTATCACAGCATGTTTCCCGTGGAATATGGATGCAGT
CCTAGTAATGTTATTCCCATGACTTTCCCACTTCCAGAATCTAAATTGGTGCTAACCCAA
CCTAGTAGGAACAAACTTCAGCTCTCGTTAGAGTTTAAAACTTCACAAGCCAATTGTGTT
TTAGCATCTGGTGAAATTAAAACGGAGAAAGGAATTGGGACCTGGGAGGTAAGATGTAAG
TTTCAGCCGCTGTTGAAAAACTTACCATTGATCAATATTTTTTCATAAGACCATTATAAA
ACATTATTTCATTGTCATCATCTTGTTTCCTTATGTCTCATTTATTTTTTCCAGTCTGCT
GTTATAATGTTGTATTAATAGCTTTGAATGTTATCTTCTTGTCCTTTGATTTTCTATGTC
TTTGTCCTGTTGGAAATCTGGGGTCGAATTGAGATAAAAACGACTTGTTTTTATTTCGTG
CCTAAGGAAAACGAACATGTTTTTGGTGGTGTTAACATTTTGCAATGAATTTCAGGTGGT
TTTACAGAGAGGAATTGCGATGTTTTATGTGAATCCTGGTTCTAAAGAGGATGTCGATGA
AT
>MY5075_Hexurella_ChiricahuaMtns_CaveCrkCyn
GCATTCGATAAACGTTGTGGTAAAGGAATCCTTTTATTTCCAGGTCTGAAATCCCATGAG
AAATTCATCGGCTGTCTACGAACCTTTTATTTCAATGATAAGAGCGTCCTTTACGCTCTT
TACGAAGGAGATCAAACAGCAAGGTATCACAGCATGTTTCCAGTGGAATATGGATGCAGT
CCTAGTAATGTTATTCCCATGACTTTCCCACTTCCAGAATCTAAATTGGTGCTAACCCAA
CCTAGTAGGAACAGACTTCAGCTCTCGTTAGAGTTTAAAACTTCACAAGCCAATTGTGTT
TTAGCATCTGGTGAAATTAAAACGGAGAAAGGAATTGGGACCTGGGAGGTAAGATGTAAG
TTTCAGCCGCTGTTGAAAAACTTACCATTGATCAATATTTTTACATAAGACCATTATAAA
ACATTATTTCATTGTCATCATCTTGTTTCCGTATGTCTCATTTATTTTTTCCAGTCTGCT
GTTATAATGTTGTATTAATAGTTTTGAATGTTATCTTCTTGTCCTTTGATT---------
TTTGTCCTATTGCAAATCTGGGGTCGAATTGAGATAAAAACGACTTGTTTTTATTTCGTG
CCTAAGGAAAACAAACATGTTTTTGGTGTTGTTAACATTTTGCAATGAATTTCAGGTGGT
TTTACAGAGAGGAATTGCGATGTTTTATGTGAATCCTGGTTCTAAAGAGGATGTCGATGA
AT
>MY5126_Hexurella_SantaCatalinaMtns_NuggetCyn
GTATTTGATAAATGTTGTGGTAAAGGAATCCTTTTGTTTTCAGGTCTGAAGTCCCATGAG
AAATTCATCGGCTGTCTACGAACCTTTTATTTCAATGATAAGAGCGTCCTTTACGCTCTT
TACGAAGGAGATCAAACAGCAAGGTATCACAGCATGTTTCCCGTGGAATATGGATGCAGT
CCTAGTAATGTTATTCCCATGACTTTCCCACTTCCAGAATCTAAATTGGTGCTAACCCAA
CCTAGTAGGAACAAACTTCAGCTCTCGTTAGAGTTTAAAACTTCACAAGCCAATTGTGTT
TTAGCATCTGGTGAAATTAAAACGGAGAAAGGAATTGGGACCTGGGAGGTAAGATGTAAG
TTTCAGCCGCTGTTGAAAAACTTACCATTGATCAATATTTTTACATAGGTCCATTATAAA
ACATTATTTCATTGTCATCATCTTGTTTCCGTATGTCTCATTTATTTTTTCCAGTCTGCT
GTTATAATGTTGTATTAATAGCTTTGAATGTTATCTTCTCGTCCTTTGATT---------
TTTGTCCTATTGGAAATCTGGGGTCAAATTGAGATAAAAACAACTTGTTTTTATTTCGTG
CCTAAGGAAAACAAACATGTTTTTGGTGTTGTTAACATTTTGCAATGAATTTCAGGTGGT
TTTACAGAGAGGAATTGCGATGTTTTATGTGAATCCTGGTTCTAAAGAGGATGTCGATGA
AT
>MY5127_Hexurella_WhetstoneMtns_FrenchJoeCyn
------------------------------------------------------------
------------------------------------------------------------
------------------------------------------------------------
--------------------------------TCCAGAATCTAAATTG-TGCTAACCCAA
CCTAGTAGGAACAAACTTCAGCTCTCGTTAGAGTTTAAAACTTC-CAAGCAA--TGTGTT
T----GCTCGGTGAAATAAAA----CGAAAAGGAATTGGAACTGGGAGGTAAGATGTAAG
TTTCAGCCGCTGTTGAAAAACTTACCATTGATCAATATTTTTACATAAGACCATTATAAA
ACATTATTTCATTGTCATC----TGTTTCTGTATGTCACATTTA----------------
------------------------------------------------------------
------------------------------------------------------------
------------------------------------------------------------
------------------------------------------------------------
--
>MY5128_Hexurella_WhetstoneMtns_FrenchJoeCyn
------------------------------------------------------------
------------------------------------------------------------
------------------------------------------------------------
-------------------------------------------------------CCCAA
CCTAGTAGGAACA-ACTTCAGCTCTCGTTAGAGTTTAAAACTTCACAAGCCAATTGTGTT
TTAGCATCTGGTGAAATAAAA--CGAGAAAGGAATT-GGACCTGGGAGGTAAGATGTAAG
TTTCAGCCGCTGTTGGAAAACTTACCATTGATCAATATTTTT------------------
------------------------------------------------------------
------------------------------------------------------------
------------------------------------------------------------
------------------------------------------------------------
------------------------------------------------------------
--
>MY5131_Hexurella_PedregosaMtns_PruneCyn
GTATTCGATAAACGTTGTGGTAAAGGAATCTTTTTATTTTCAGGTCTGAAATCCCATGAG
AAATTCATCGGCTGTCTACGAACCTTTTATTTCAATGATAAGAGCGTCCTTTATGCTCTT
TACGAAGGAGATCAAACGGCAAGGTATCACAGCATGTTTCCCGTGGAATATGGATGCAGT
CCTAGTAATGTTATTCCCATGACTTTCCCACTTCCAGAATCTAAATTGGTGCTAACCCAA
CCTAGTAGGAACAAACTTCAGCTCTCGTTAGAGTTTAAAACTTCACAAGCCAATTGTGTT
TTAGCATCTGGTGAAATTAAAACGGAGAAAGGAATTGGGACCTGGGAGGTAAGATGTAAG
TTTCAGCCGCTGTTGAAAAACTTACCATTGATCAATATTTTTACATAAGACCATTATAAA
TCATTATTTCATTGTCATCATCTTGTTTCCGTATGTCTCGTTTATTTTTCCCAGTCTGCT
GTTATAAAGTTGTATTAATAGCTTTGAATGTTATCTTCTCGTCCTTTGAT-----ATGTC
TTTGTCCTATTGGAAATCTGGGGTCGAATTGAGGTAAAAACAACTTGTTTTTATTTCTTG
CCTAAGGAAAACAAACATGTTTTTGGTGTTGTTAACATTTTGCAATGAATTTCAGGTGGT
TTTACAGAGAGGAATTGCGATGTTTTATGTGAATCCTGGTTCTAAAGAGGATGTCGATGA
AT
>MY5132_Hexurella_PedregosaMtns_PruneCyn
GTATTCGATAAACGTTGTGGTAAAGGAATCTTTTTATTTTCAGGTCTGAAATCCCATGAG
AAATTCATCGGCTGTCTACGAACCTTTTATTTCAATGATAAGAGCGTCCTTTATGCTCTT
TACGAAGGAGATCAAACGGCAAGGTATCACAGCATGTTTCCCGTGGAATATGGATGCAGT
CCTAGTAATGTTATTCCCATGACTTTCCCACTTCCAGAATCTAAATTGGTGCTAACCCAA
CCTAGTAGGAACAAACTTCAGCTCTCGTTAGAGTTTAAAACTTCACAAGCCAATTGTGTT
TTAGCATCTGGTGAAATTAAAACGGAGAAAGGAATTGGGACCTGGGAGGTAAGATGTAAG
TTTCAGCCGCTGTTGAAAAACTTACCATTGATCAATATTTTTACATAAGACCATTATAAA
TCATTATTTCATTGTCATCATCTTGTTTCCGTATGTCTCGTTTATTTTTCCCAGTCTGCT
GTTATAAAGTTGTATTAATAGCTTTGAATGTTATCTTCTCGTCCTTTGAT-----ATGTC
TTTGTCCTATTGGAAATCTGGGGTCGAATTGAGGTAAAAACAACTTGTTTTTATTTCTTG
CCTAAGGAAAACAAACATGTTTTTGGTGTTGTTAACATTTTGCAATGAATTTCAGGTGGT
TTTACAGAGAGGAATTGCGATGTTTTATGTGAATCCTGGTTCTAAAGAGGATGTCGATGA
AT
>MY5136_Hexurella_MiddlemarchCyn
GTATTCGATAAACGTTGTGGTAAAGGAATCCTTTTATTTTCAGGTCTGAAATCCCATGAG
AAATTCATCGGCTGTCTACGAACCTTTTATTTTAATGATAAGAGCGTCCTTTACGCTCTT
TACGAAGGAGATCAAACTGCAAGGTATCACAGCATGTTTCCAGTGGAATATGGATGCAGT
CCTAGTAATGTTATTCCCATGACTTTCCCACTTCCGGAATCTAAATTGGTGCTAACCCAA
CCTAGTAGGAACAAACTTCAGCTCTCGTTAGAATTTAAAACTTCACAAGCCAATTGTGTT
TTAGCATCTGGTGAAATTAAAACGGAGAAAGGAATTGGGACCTGGGAGGTAAGATGTAAG
TTTCAGCCGCTGTTGAAAAACTTACCATTGATCAATATTTTTACATAAGACCATTATAAA
ACATTATTTCATTGTCATCATCTTGTTTCCGTATGTCTCATTTATCTTTTCCAGTCTGCT
GTTATAATGTTGTATTAATAGCTTTGAATGTTATCTTCTTGTCCTTTGGAACTTTGTCCT
TTGGTCCTATTGGAAATCTGGGGTCGAATTGAGATTAAAACGACTTTTTTTTATTTCGTG
CCTAAGGATAACAAACATGTTTTTGGTGTTGTTAACATTTTGCAATGAATTTCAGGTGGT
TTTACAGAGAGGAATGG-------------------------------------------
--
>MY5147_Hexurella_DragoonMtns_NF_345A
GTATTCGATAAACGTTGTGGTAAAGGAATCCTTTTATCTTCAGGTCTGAAATCCCATGAG
AAATTCATCGGCTGTCTACGAACCTTTTATTTCAATGATAAGAGCGTCCTTTACGCTCTT
TACGAAGGAGATCAAACAGCAAGGTATCACAGCATGTTTCCTGTGGAATATGGATGCAGT
CCTAGTAATGTTATTCCCATGACTTTCCCACTTCCAGAATCTAAATTGGTGCTAACCCAA
CCTAGTAGGAACAAACTTCAGCTCTCGTTAGAATTTAAAACTTCACAAGCCAATTGTGTT
TTAGCATCTGGTGAAATTAAAACGGAGAAAGGAATTGGGACCTGGGAGGTAAGATGTAAG
TTTCAGCCGCTGTTGAAAAACTTACCATTGATCAATATTTTTACATAAGACCATTATAAA
ACATTATTTCATTGTCATCATCTTGTTTCCGTATGTCTCATTTATTTTTTCCAGTCTGCT
GTTATAATGTTGTATTAATAGCTTTGAATGTTATCTTCTTGTCCTTTGATTTTCTATGTC
TTTGTCCTATTGGAAATCTGGGGTCGAATTGAGATTAAAACGAGTTTTTTTTATTTCGTG
CCTAAGGATAACAAACATGTTTTTGGTGTTGTTAACATTTTGCAATGAATTTCAGGTGGT
TTTACAGAGAGGAATTGCAATGTTTTATGTGAATCCTGGTTCTAAAGAGGATGTCGATGA
AT
>MY5152_Hexurella_WhetstoneMtns_ApacheCyn
GTATTCGATAAACGTTGTAGTAAAGGAATCCTTTTATTTTCAGGTCTGAAATCCCATGAG
AAATTCATCGGCTGTCTACGGACCTTTTATTTCAATGATAAGAGCGTCCTTTACGCTCTT
TACGAAGGGGATCAAACAGCAAGGTATCACAGCATGTTTCCCGTGGAATATGGATGCAGT
CCTAGTAATGTTATTCCCATGACTTTCCCACTTCCAGAATCTAAATTGGTGCTAACCCAA
CCTAGTAGGAACAAACTTCAGCTCTCGTTGGAGTTTAAAACTTCACAAGCCAATTGTGTT
TTAGCATCTGGTGAAATTAAAACGGAGAAAGGAATTGGGACCTGGGAGGTAAGATGTAAG
TTTCAGCCGCTGTTGGAAAACTTACCATTGATCATTATTTTTACATAAGACCATTATAAA
ACATTATTTCATTGTCATCATCTTGTTTCCGTATGTTTCATTTATTTTTTCCAGTCTGCT
GTTATAATGTTGTATTAATAGCTTTGAATGTTATCTT------CATTGATTTTCTATGCC
TTTGTCCTATTGGAAATCTGGGGTCGAATTGAGATAAAAACGACTTGTTTTTATTTCGTA
CCTAAGGAAAACAAGCATGTTTTTAGTTTTGTTAACATTTTGCAATGAATTTCAGGTGGT
TTTACAGAGAGGAATTGCGATGTTTTATGTGAATCCTGGTTCTAAAGAGGATGTCGATGA
AT
>MY5154_Hexurella_SantaRitaMtns_AdobeCyn
GTATTCGATAAGCGTTGTGGTAAAGGAATCCTTTTATTTTCAGGTCTGAAGTCCCATGAG
AAATTCATCGGCTGTCTACGAACCTTTTATTTCAATGATAAGAGCGTCCTTTACGCTCTT
TACGAAGGAGATCAAACAGCAAGGTATCACAGCATGTTTCCCGTGGAATATGGATGCAGT
CCTAGTAATGTTATTCCCATGACTTTCCCACTTCCAGAATCTAAATTGGTGCTAACCCAA
CCTAGTAGAAACAAACTTCAGCTCTCATTAGAGTTTAAAACTTCACAAGCCAATTGTGTT
TTAGCATCTGGTGAAATTAAAACGGAGAAAGGAATTGGGACCTGGGAGGTAAGATGTAAG
TTTCAGCCGCTGTTGAAAAACTTACCATTGATCAATATTTTTATATAAGACTATTATAAA
ACATTATTTCCTTGTCATCATCTTGTTTCCGTATGTCTCATTTATTTTTTCCAGTCTGCT
GTTATAATGTTGTATTAATAGCTTTGAATGTTATCCTCTCGTCCTTTGATTTTCTATGTC
TTTGTCCTATTGGAAATTTGGGGTCGAATTGAGGTAAAAACGACTTGTTTTTATTTCGTG
CCTAAGGAAAACAAACATGTTTTTGGTGTTGTTAACATTTGGCAATGAATTTCAGGTGGT
TTTACAGAGAGGAATTGCGATGTTTTATGTGAATCCTGGTTCTAAAGAGGATGTCGATGA
AT
>MY5157_Hexurella_SantaCatalinaMtns_Redington
GTATTTGATAAACGTTGTGGTAAAGGAATCCTCTTATTTTCAGGTCT-AAGTCCCATGAA
AAATTCATCGGCTGTCTACGAACCTTTTATTTCAATGATAAGAGCGTCCTTTACGCTCTT
TACGAAGGAGATCAAACAGCAAGGTATCACAGCATGTTTCCCGTGGAATATGGATGCAGT
CCTAGTAATGTTATTCCCATGACTTTCCCACTTCCAGAATCTAAATTGGTGCTAACCCAA
CCTAGTAGGAACAAACTTCAGCTCTCGTTAGAGTTTAAAACTTCACAAGCAAATTGTGTT
TTAGCATCTGGTGAAATTAAAACGGAGAAAGGAATTGGGACCTGGGAGGTAAGATGTAAG
TTTCAGCCGCTGTTGAAAAACTTACCATTGATCAATATTTTTACATAAGACCATTATAAA
ACATTATTTCATTGTCATCATCTTGTTTCCGTATGTCTCATTTATTTTTTCCAGTCTGCT
GTTATAATGTTGTTTTAATAGCTATGAATGTTATCTTCTCGTCCTTTGATTTTCTATATC
TTTGTCCTATTGGAAATCTGGGGTCGAATTGAGATAAAAACGACTTGTTTTTATTTCATG
CCTAAGGAAAAGAAGCATGCTTTTGGTGTTGTTAACATTTTGCAATGAATTTCAGGTGGT
TTTACAGAGAGGAATTGCGATGTTTTATGTGAATCCTGGTTCTAAAGAGGATGTCGATGA
AT
>MY5164_Hrupicola_Temecula
GTATTTGGTCAATGTTGTTGTAAAGGAATCCTTTTATTTTCAGGTCTGAAGTCCCATGAG
AAATTCATCGGCTGTCTACGAAGCTTTTATTTCAATGATAAGAGCGTTCTTTACGCTCTT
TACGAAGGAGATCAAACAGCAAGGTATCACAGCATGTTTCCTGTGGAATACGGTTGCATT
CCTAGTAATGTTATTCCTATGACTTTCCCACTTCCAGAATCTAAATTGCTGCTAACCCAA
CCTAGTAGGAACAAACTTCAGCTCTCATTAGAGTTTAAAACTTCACAAGCAAATTGTGTT
TTAGCATCTGGTGAAATCAAAACAGAGAAAGGCATTGGGACCTGGGAGGTAAGATGTAAG
TTTCAGCTGTTGTTGAAAAACTTACCATTGATCCATATTTTTACATAAGACCATTATAAA
AATTTATTTCGATGTCGTCACCTTGTTTCCGTATGTCACATTTATTTTTTACAGTCTGCT
GTTATAAAATTGTATTAATATCTTTGAATGTTATCTTCTCATCCTTTGATTTGCTATGTC
TTTGTCCTTTTGGAAATTTCAGATCCAAATCAGATA-AAAAAACATGTTTTTATTTCATG
CCTAAGGAAAACAAACATGTTTTGG-----------------------------------
------------------------------------------------------------
--
>MY5165_Hrupicola_Temecula
GTATTTGGTCAATGTTGTTGTAAAGGAATCCTTTTATTTTCAGGTCTGAAGTCCCATGAG
AAATTCATCGGCTGTCTACGAAGCTTTTATTTCAATGATAAGAGCGTTCTTTACGCTCTT
TACGAAGGAGATCAAACAGCAAGGTATCACAGCATGTTTCCTGTGGAATACGGTTGCATT
CCTAGTAATGTTATTCCTATGACTTTCCCACTTCCAGAATCTAAATTGCTGCTAACCCAA
CCTAGTAGGAACAAACTTCAGCTCTCATTAGAGTTTAAAACTTCACAAGCAAATTGTGTT
TTAGCATCTGGTGAAATCAAAACAGAGAAAGGCATTGGGACCTGGGAGGTAAGATGTAAG
TTTCAGCTGTTGTTGAAAAACTTACCATTGATCCATATTTTTACATAAGACCATTATAAA
AATTTATTTCGATGTCGTCACCTTGTTTCCGTATGTCACATTTATTTTTTACAGTCTGCT
GTTATAAAATTGTATTAATATCTTTGAATGTTATCTTCTCATCCTTTGATTTGCTATGTC
TTTGTCCTTTTGGAAATTTCAGATCCAAATCAGATA-AAAAAACATGTTTTTATTTCATG
CCTAAGGAAAACAAACATGTTTTGGGTTTTGTTAACATTTTGCAATGAATTTCAGGTGGT
TTTACAGAGAGGAATTGCAATGTTTTATCTGAATCCCGGTTCTAAAGAGGATGTCGATGA
AT
>MY5175_Hapachea_HarshawRd_PatagoniaMtns
-------ATAAACGTTGTGGTAAAGGAATCCTTTTATTTTCAGGTCTGAAGTCCCATGAG
AAATTCATCGGCTGTCTACGAACCTTTTATTTCAATGATAAGAGCGTCCTTTACGCCCTT
TACGAAGGAGATCAAACAGCAAGGTATCACAGCATGTTTCCCGTGGAATATGGATGCAGT
CCTAGTAATGTTATTCCCATGACTTTCCCACTTCCAGAATCTAAATTGGTGCTAACCCAA
CCTAGTAGGAACAAACTTCAGCTCTCGTTAGAGTTTAAAACTTCACAAGCCAATTGCGTT
TTAGCATCTGGTGAAATTAAAACGGAGAAAGGAATTGGGACCTGGGAGGTAAGATGTAAG
TTTCAGCCGCTGTTGAAAAACTTACCATGGATCAATATTTTTACATAAGACCATTCTAAA
ACATTATTTCATTGTCATCATCTTGTTTCCGTATGTCTCATTTATTTTTTCCAGTCTGCT
GTTATAATGTTGTATTAATAGCTTTGAATGTTATCTTCTCGTCCTTTGATT---------
TTTGTCCTATTGGAAATCTGGGGTCGAATTGAGATAAAAGCGACTTGTTTTTATTTCGTG
CCTAAGGAAAACTAACATGTTTTTGGTGCTGTTAACATTT-GCAATGAATTTCAGGTGGT
TTTACAGCGAGGAATTGCGATGTTTTATGTGAATCCTGGTTCTAAAGAGGATGTCGATGA
AT
>MY5180_Hapachea_MustrangPk_MustangMtns
--ATTCGATAAATGTTGTGGTAA-GGAATCCTTTTATTTTCAGGTCTGAAATCCCACGAG
AAATTCATCGGCTGTCTACGAACCTTTTATTTCAATGATAAGAGCGTCCTTTACGCTCTT
TACGAAGGAGATCAAACAGCAAGGTATCACAGCATGTTTCCCGTGGAATATGGATGCAGT
CCTAGTAATGTTATTCCCATGACTTTCCCACTTCCAGAATCTAAATTGGTGCTAACCCAA
CCTAGTAGGAACAAACTTCAGCTCTCGTTAGAGTTTAAAACTTCACAAGCCAATTGTGTT
TTAGCATCTGGTGAAATTAAAACTGAGAAAGGAATTGGGACCTGGGAGGTAAGATGTAAG
TTTCAGCCGCTGTTGAAAAACTTACCATTGATCAATATTTTTACATAAGACCATTATAAA
ACATTATTTCATTGTCATCATCTTGTTTCCGTATGTCTCATTTATTTTTTCCAGTCTGCT
GTTATAATGTTGTATTAATAGCTTTGAATGTTACCTT------CATTGATTTTCTATGTC
TTTGACCTATTGGAAATCTGGGGTCGAATTGAGATAAAAACGACTTGTTTTTATTTCGTT
CCTAAGGAAAATAAACATGTTTTTGGTGTTGTTAACATTTTGCAATGAATTTCAGGTGGT
TTTACAGAGAGGAATTGCGATGTTTTATGTGAATCCTGGTTCTAAAGAGGATGTCGATGA
AT
>MY5181_Hapachea_MustrangPk_MustangMtns
--ATTCGATAAACGTTGTGGTAAAGGAATCCTTTTATTTTCAGGTCTGAAGTCCCATGAG
AAATTCATCGGCTGTCTACGAACCTTTTATTTCAATGATAAGAGCGTCCTCTACGCTCTT
TACGAAGGAGATCAAACAGCAAGGTATCACAGCATGTTTCCCGTGGAATATGGATGCAGT
CCTAGTAATGTTATTCCCATGACTTTCCCACTTCCAGAATCTAAATTGGTGCTAACCCAA
CCTAGTAGGAACAAACTTCAGCTCTCGTTAGAGTTTAAAACTTCACAAGCCAATTGTGTT
TTAGCATCTGGTGAAATTAAAACGGAGAAAGGAATTGGGACCTGGGAGGTAAGATGTAAG
TTTCAGCCGCTGTTGAAAAACTTACCATTGATCAATATTTTTACATAAGACCATTATAAA
ACATTATTTCATTGTCATCATCTTGTTTCCGTATGTCTCATTTATTTTTTCCAGTCTGCT
GTTATAATGTTGTATTAATAGCTTTGAATGTTATCTT----TCCTTTGATTTTCTATGTC
TTTGTCCTATCGGAAATCTGGGGTCGAATTGAGATAAAAACGACTTGTTTTTATTTCGT-
CCTAAGGAAAA-AAACATGTTT--------------------------------------
------------------------------------------------------------
--
>MY5193_Hapachea_HarshawRd_PatagoniaMtns
GTATTCGATAAACGTTGTGGTAAGGGAATCCTTTTATTTTCAGGTCTGAAGTCCCATGAG
AAATTCATCGGCTGTCTACGAACCTTTTATTTCAATGATAAGAGCGTCCTTTACGCCCTT
TACGAAGGAGATCAAACAGCAAGGTATCACAGCATGTTTCCCGTGGAATATGGATGCAGT
CCTAGTAATGTTATTCCCATGACTTTCCCACTTCCAGAATCTAAATTGGTGCTAACCCAA
CCTAGTAGGAACAAACTTCAGCTCTCGTTAGAGTTTAAAACTTCACAAGCCAATTGCGTT
TTAGCATCTGGTGAAATTAAAACGGAGAAAGGAATTGGGACCTGGGAGGTAAGATGTAAG
TTTCAGCCGCTGTTGAAAAACTTACCATGGATCAATATTTTTACATAAGACCATTCTAAA
ACATTATTTCATTGTCATCATCTTGTTTCCGTATGTCTCATTTATTTTCTCCAGTCTGCT
GTTAGAATGTTGTATTAATAGCTTTGAATGTTATCTTCTCGTCCTTTGATTTTCTATGTC
TTTGTCCTATTGGAAATCTGGGGTCGAATTGAGATAAAAACGACTTGTTTTTATTTCATG
CCTAAGGAAAACAAACA-------------------------------------------
------------------------------------------------------------
--
>MY5194_Hapachea_Ordsummit_MtOrd
----------------------------------------------------CCCATGAG
AAATTCATCGGCTGTCTGCGAAGCTTTTATTTCAATGATAAGAGCGTACTTTACGCTCTT
TACGAAGGAGATCAAACAGCAAGGTATCACAGCATGTTTCCCGTGGAATATGGTTGCATT
CCTAGTAATGTTATTCCTATGACTTTCCCACTTCCAGAATCTAAATTGGTGCTAACCCAA
CCTAGTAGGAACAAACTTCAGCTCTCGTTAGAGTTTAAAACTTCACAAGCAAATTGTGTT
TTAGCATCTGGTGAAATTAAAACAGAGAAAGGAATTGGGACCTGGGAGGTAAGATGTAAG
TTTCAGCCGCTGTTGAAAAACTTACCATTGATCAATATTTTTACATAAGACCATTATAAA
ACATTATTTTTATGTCGTAAACTTGTTTCCATAAGTCTCGTTTATTTTTTTCAGTCTTCT
GTTATAATCTTGTATTAAC--CTCTAAGGGACAAGTGCCCGTCTTTGGACCAAATATGCC
CCCGCCCGCTGGGACAT-------------------------------------------
----------------ACTTGTTCATTATTGTCAGTAGCTTCCG------TCCATGTGGC
C------------------------------AACCTAGGGTT-------------AATGT
TT
>MY5195_Hapachea_Ordsummit_MtOrd
------GATAAGTGTTGTGATAAAGGAATCCTTTTATTTTCAGGTTTGAAGTCCCATGAG
AAATTCATCGGCTGTCTGCGAAGCTTTTATTTCAATGATAAGAGCGTACTTTACGCTCTT
TACGAAGGAGATCAAACAGCAAGGTATCACAGCATGTTTCCCGTGGAATATGGTTGCATT
CCTAGTAATGTTATTCCTATGACTTTCCCACTTCCAGAATCTAAATTGGTGCTAACCCAA
CCTAGTAGGAACAAACTTCAGCTCTCGTTAGAGTTTAAAACTTCACAAGCAAATTGTGTT
TTAGCATCTGGTGAAATTAAAACAGAGAAAGGAATTGGGACCTGGGAGGTAAGATGTAAG
TTTCAGCCGCTGTTGAAAAACTTACCATTGATCAATATTTTTACATAAGACCATTATAAA
ACATTATTTTTATGTCGTAAACTTGTTTCCATAAGTCTCGTTTATTTTTTTCAGTCTTCT
GTTATAATCTTGTATTAAC--CTCTAAGGGACAAGTGCCCGTCTTTGGAACAAATATGCC
CCCGCCTGCTGGGACAT-------------------------------------------
----------------ATTTGTTCATTATTGTCAATAGCTTCTG------TCCATGTGGC
C------------------------------AACCTAGGTTT-------------AATGT
TT
>MY5266_Hencina_CerroBolla
GTATTTGATAAATGTTGTTGTAAAGGAATCCTTTTATTTTCAGGTCTTAAGTCCCATGAG
AAATTCATTGGCTGTCTACGAAGCTTTTATTTCAATGATAAGAGCATTCTTTACGCTCTT
TACGAAGGAGATCAAACAGCAAGGTATCACAGCATGTTTCCTGTGGAATACGGTTGCATT
CCTAGTAATGTTATTCCTATGACTTTCCCACTTCCAGAATCTAAATTGCTGCTAACCCAA
CCTAGTAGGAACAAACTTCAGCTCTCATTAGAGTTTAAAACTTCACAGGCAAATTGTGTT
TTAGCTTCTGGTGAAATCAAAACAGAGAAAGGCATTGGGACCTGGGAGGTAAGATGTAAG
TTTCAGCCGTTGTTGAAAAACTTACCATTGATCAATATTTTTACATAAGACCATTATAAA
AGATTATTTCGATGTCGTCAACTTGTTTCCATATGTCTCATTTATTTTTTACAGTCTGCT
GTTATAAATTTGTATTAATAACTTTGAATGTTATCTTCTCGTCCTTTGATTTGTTATATC
TTTGTCCTATTGGAAATTTGAGATCCAAATCAGATACAAAAAACATGTTTTTATTTCATG
TCTAAGGAAAACAAACACATTTTGGGTTTTGTTAACATTTTGCAATGAATTTCAGGTGGT
TTTACAGAGAGGAATCGCAATGTTTTATCTGAATCCCGGTTCTAAAGAGGATGTCGATGA
AT
>MY5267_Hencina_CerroBolla
GTATTTGATAAATGTTGTTGTAAAGGAATCCTTTTATTTTCAGGTCTGAAGTCCCATGAG
AAATTCATTGGCTGCCTACGAAGCTTTTATTTCAATGATAAGAGCGTTCTTTACGCTCTT
TACGAAGGAGATCAAACAGCAAGGTATCACAGCATGTTTCCCGTGGAATACGGTTGCATT
CCTAGTAATGTTATTCCTATGACTTTCCCACTTCCAGAATCTAAATTGCTGCTAACCCAA
CCTAGTAGGAACAAACTTCAGCTCTCATTAGAGTTTAAAACTTCACAAGCAAATTGTGTT
TTAGCATCTGGTGAAATCAAAACAGAGAAAGGCATTGGGACCTGGGAGGTAAGATGTAAG
TTTCAGCCGTTGTTGAAAAACTTACCATTGATCAATATTTTTACATAAGACCATTATAAA
AGATTATTTCGATGTCGTCAACTTGTTTCCGTATGTCTCGTGTATTTTTTACAGTCTGCT
GTTATAAATTTGTATTCATAACTTTGAATGTTATCTTCTCGTCCTTTGATTTAACAAGTC
TTTGTCCTATTGGAAATTTGAGATCCAAATCAGATACAAAAAACATGTTTTTATTTCATG
CCTAAGGAAAACAAACACGTTTTGGGTTTTGTTAACATTTCGCAATGAATTTCAGGTGGT
TTTACAGAGAGGAATAGCGATGTTTTATCTGAATCCCGGTTCTAAAGAGGATGTCGATGA
AT
>MY5269_Hexurella_GuadalupeValley
GTATTTGATAAATGTTGTTGTAAAGAAATCCTTTTATTTTCAGGTCTGAAGTCCCATGAG
AAATTCATTGGCTGTCTACGAAGCTTTTATTTCAATGATAAGAGCATTCTTTACGCTCTT
TACGAAGGAGATCAAACAGCAAGGTATCACAGCATGTTTCCTGTGGAATACGGTTGCATT
CCTAGTAATGTTATTCCTATGACTTTCCCACTTCCAGAATCTAAATTGCTGCTAACCCAA
CCTAGTAGGAACAAACTTCAGCTCTCATTAGAGTTTAAAACTTCACAGGCAAATTGTGTT
TTAGCATCTGGTGAAATCAAAACAGAGAAAGGCATTGGGACCTGGGAGGTAAGATGTAAG
TTTCAGCCGTTGTTGAAAAACTTACCATTGATCAATATTTTTACATAAGACCATTATAAA
ATATTATTTCAGTGTTGTCAACTTGTTTCCATATGTCTCATTTATTTTTTACAGTCTGCT
GTTATAAATTTGTATTAATAACTTTGAATGTTATCTTCTCGTCCTTTGATTTGTTATGTC
TTTGTCCTATTGGAAATTTGAGATCCAAATCAGATACAAAAAACGTGTTTTTATTTCATG
CCTAAGGAAAACAAACACATTTTGGGTTTTGTTAACATTTTGCAATGAATTTCAGGTGGT
TTTACAGAGAGGAATCGCAATGTTTTATCTGAATCCCGGTTCTAAAGAGGATGTCGATGA
AT
>MY5271_Hexurella_GuadalupeValley
GTATTTGATAAATGTTGTTGTAAAGAAATCCTTTTATTTTCAGGTTTGAAGTCCCATGAG
AAATTCATTGGCTGTCTACGAAGCTTTTATTTCAATGATAAGAGCATTCTTTACGCTCTT
TACGAAGGAGATCAAACAGCAAGGTATCACAGCATGTTTCCTGTGGAATACGGTTGCATT
CCTAGTAATGTTATTCCTATGACTTTCCCACTTCCAGAATCTAAATTGCTGCTAACCCAA
CCTAGTAGGAACAAACTTCAGCTCTCATTAGAGTTTAAAACTTCACAGGCAAATTGTGTT
TTAGCATCTGGTGAAATCAAAACAGAGAAAGGCATTGGGACCTGGGAGGTAAGATGTAAG
TTTCAGCCGTTGTTGAAAAACTTACCATTGATCAATATTTTTACATAAGACCATTATAAA
ATATTATTTCAGTGTTGTCAACTTGTTTCCATATGTCTCATTTATTTTTTACAGTCTGCT
GTTATAAATTTGTATTAATAACTTTGAATGTTATCTTCTCGTCCTTTGATTTGTTATGTC
TTTGTCCTATTGGAAATTTGAGATCCAAATCAGATACAAAAAACGTGTTTTTATTTCATG
CCTAAGGAAAACAAACACATTTTGGGTTTTGTTAACATTTTGCAATGAATTTCAGGTGGT
TTTACAGAGAGGAATCGCAATGTTTTATCTGAATCCCGGTTCTAAAGAGGAT-----TGA
AT
>MY5276_Hexurella_SanPedro_Martir
GTATTTGATAAATGTTGTTGTAAAGGAATCCTTTTATTTTCAGGTCTGAAGTCCCATGAG
AAATTCATCGGCTGTCTACGAAGTTTTTATTTCAATGATAAGAGCGTTCTTTACGCTCTT
TACGAAGGAGATCAAACAGCAAGGTATCACAGCATGTTTCCTGTGGAATACGGTTGCATT
CCTAGTAATGTTATTCCTATGACTTTCCCACTTCCAGAATCTAAATTGCTGCTAACCCAA
CCTAGTAGGAACAAACTTCAGCTCTCATTAGAGTTTAAAACTTCACAAGCAAATTGTGTT
TTAGCATCTGGTGAAATCAAAACAGAGAAAGGCATTGGGACCTGGGAGGTAAGATGTAAG
TTTCAGCCATTGTTGAAAAACTTACCATTGATCAATATTTTTGCATAAGACCATTATAAA
ATATTATTTCAATGTTGTCAACTTGTTTCAATATATCTCATTTATTTTTTACAATCTGCT
GTTATAAATTTGTATTAATAGCTTTGAATGTTATCTTCTCGTCCTTTGATTTGTTATGTC
TTTGTCCTATTGGAAATTTGAGATCCAAATCAGATGCAAAAAACATGTTTTTATTTCATG
CCTAAGGAAAACTAGCGCATTTTGGGTTTTGTTAACATTTCGCAATGAATTTCAGGTGGT
TTTACAGAGAGGAATAGCGATGTTTTATCTGAATACCGGTTCTAAAGAGGATGTCGATGA
AT
>MY5277_Hexurella_SanPedro_Martir
GTATTTGATAAATGTTGTTGTAAAGGAATCCTTTTATTTTCAGGTCTGAAGTCCCATGAG
AAATTCATCGGCTGTCTACGAAGTTTTTATTTCAATGATAAGAGCGTTCTTTACGCTCTT
TACGAAGGAGATCAAACAGCAAGGTATCACAGCATGTTTCCTGTGGAATACGGTTGCATT
CCTAGTAATGTTATTCCTATGACTTTCCCACTTCCAGAATCTAAATTGCTGCTAACCCAA
CCTAGTAGGAACAAACTTCAGCTCTCATTAGAGTTTAAAACTTCACAAGCAAATTGTGTT
TTAGCATCTGGTGAAATCAAAACAGAGAAAGGCATTGGGACCTGGGAGGTAAGATGTAAG
TTTCAGCCATTGTTGAAAAACTTACCATTGATCAATATTTTTGCATAAGACCATTATAAA
ATATTATTTCAATGTTGTCAACTTGTTTCAATATATCTCATTTATTTTTTACAATCTGCT
GTTATAAATTTGTATTAATAGCTTTGAATGTTATCTTCTCGTCCTTTGATTTGTTATGTC
TTTGTCCTATTGGAAATTTGAGATCCAAATCAGATGCAAAAAACATGTTTTTATTTCATG
CCTAAGGAAAACTAGCGCATTTTGGGTTTTGTTAACATTTCGCAATGAATTTCAGGTGGT
TTTACAGAGAGGAATAGCGATGTTTTATCTGAATCCCGGTTCTAAAGAGGATGTCGATGA
AT
>MY5280_Hexurella_ArroyoSalado
GTATTTGATAAATGTTGTCGTAAAGGAATCCTTTTATTTTCAGGTCTGAAGTCCCGTGAG
AAATTCATCGGCTGTCTTCGAAGCTTTTATTTCAATGATAAGAGCGTTCTTTACGCTCTT
TACGAAGGAGATCAAACAGCAAGGTATCACAGCATGTTTCCTGTGGAATACGGTTGCATA
CCTAGTAATGTTATTCCTATGACTTTCCCACTTCCAGAATCTAAATTGCTGCTAACCCAA
CCTAGTAGGAACAAACTTCAGCTCTCATTAGAGTTTAAAACTTCGCAAGCAAATTGTGTT
TTAGCATCTGGTGAAATCAAAACAGAGAAAGGCATTGGGACCTGGGAGGTAAGATGTAAG
TTTCAGCCGTTGTTGAAAAACTTACCATTGATCAATATTTTTACATAAGACCATTGTAAA
AGATTATTTTGATGTCGTCAACTTGTTTCCGTATGGCTCATTTATTTTTTACAGTCTGCT
GTTATAAATTTGTATTAATAGCTTTGAATGTTATCTTCTCATCTTTTGATTTGCTATGTC
TTTGTCCTATTGAAAATTTGAGATCCAAATCAGATACAAAAAACATGTTTTTATTTCATG
CCTAAGGAAAACAAACACGTTTTGGGTTTTGTTAACATTTCACAATGAATTTCAGGTGGT
TTTACAGAGAGGAATCGCGATGTTTTATCTGAATCCCGGTTCTAAGGAGGATGTCGATGA
AT
>MY5282_Hexurella_ArroyoSalado
GTATTTGAT----------GTAAAGGAATCCTTTTATTTTCAGGTCTGAAGTCCCGTGAG
AAATTCATCGGCTGTCTTCGAAGCTTTTATTTCAATGATAAGAGCGTTCTTTACGCTCTT
TACGAAGGAGATCAAACAGCAAGGTATCACAGCATGTTTCCTGTGGAATACGGTTGCATA
CCTAGTAATGTTATTCCTATGACTTTCCCACTTCCAGAATCTAAATTGCTGCTAACCCAA
CCTAGTAGGAACAAACTTCAGCTCTCATTAGAGTTTAAAACTTCGCAAGCAAATTGTGTT
TTAGCATCTGGTGAAATCAAAACAGAGAAAGGCATTGGGACCTGGGAGGTAAGATGTAAG
TTTCAGCCGTTGTTGAAAAACTTACCATTGATCAATATTTTTACATAAGACCATTGTAAA
AGATTATTTTGATGTCGTCAACTTGTTTCCGTATGGCTCATTTATTTTTTACAGTCTGCT
GTTATAAATTTGTATTAATAGCTTTGAATGTTATCTTCTCATCTTTTGATTTGCTATGTC
TTTGTCCTATTGAAAATTTGAGATCCAAATCAGATACAAAAAACATGTTTTTATTTCATG
CCTAAGGAAAACAAACACGTTTTGGGTTTTGTTAACATTTCACAATGAATTTCAGGTGGT
TTTACAGAGAGGAATCGCGATGTTTTATCTGAATCCCGGTTCTAAGGAGGATGTCGATGA
AT
>MY5286_Hrupicola_SweetwaterSpr_OrdMtn
GTATTTGATAAATGTTGTTGTAAAGGAATCCTTTTATTTTCAGGTCTGAAGTCCCATGAA
AAATTCATCGGCTGTCTACGAAGCTTTTATTTCAATGATAAGAGCGTTCTTTACGCTCTT
TACAAAGGAGATCAAACAGCAAGGTATCACAGCATGTTTCCTGTGGAATACGGTTGCATT
CCTAGTAATGTTATTCCTATGACTTTCCCACTTCCAGAATCTAAATTGCTGCTAACCCAA
CCTAGTAGGAACAAACTTCAGCTCTCATTAGAGTTTAAAACTTCACAAGCAAATTGTGTT
TTAGCTTCTGGTGAAATCAAAACAGAAAAAGGCATTGGGACCTGGGAGGTAAGATGTAAG
TTTCAGCCGTTGTTGAAAAACTTACCATTGATCAATATTTTTACATAAGACCATTATAAA
AGATTATTTCGATGTCGTCAACTTTTTTCCATATGTCTCATTTATTTTTTACAGTCTGCT
GTTATAAATTTGTATTAATAACTTTGAATGTTATCTTTTCATCCTTTGATTTGCTATGTC
TTCATCCTTTTGGAAATTTGAGATCCAAATCAGGTA-AAAAAACTTGTTTTTATTTCATG
CCTAAGGAAAACAAGCATGTTTTGGGTTTTGTTAACATTTTGCAATGAATTTCAGGTGGT
TTTACAGAGAGGAATTGCAATGTTTTATCTGAATCCCGGTTCTAAAGAGGATGTC-----
--
>MY5287_Hrupicola_SweetwaterSpr_OrdMtn
GTATTTGATAAATGTTGTTGTAAAGGAATCCTTTTATTTTCAGGTCTGAAGTCCCATGAA
AAATTCATCGGCTGTCTACGAAGCTTTTATTTCAATGATAAGAGCGTTCTTTACGCTCTT
TACAAAGGAGATCAAACAGCAAGGTATCACAGCATGTTTCCTGTGGAATACGGTTGCATT
CCTAGTAATGTTATTCCTATGACTTTCCCACTTCCAGAATCTAAATTGCTGCTAACCCAA
CCTAGTAGGAACAAACTTCAGCTCTCATTAGAGTTTAAAACTTCACAAGCAAATTGTGTT
TTAGCTTCTGGTGAAATCAAAACAGAAAAAGGCATTGGGACCTGGGAGGTAAGATGTAAG
TTTCAGCCGTTGTTGAAAAACTTACCATTGATCAATATTTTTACATAAGACCATTATAAA
AGATTATTTCGATGTCGTCAACTTTTTTCCATATGTCTCATTTATTTTTTACAGTCTGCT
GTTATAAATTTGTATTAATAACTTTGAATGTTATCTTTTCATCCTTTGATTTGCTATGTC
TTCATCCTTTTGGAAATTTGAGATCCAAATCAGGTA-AAAAAACTTGTTTTTATTTCATG
CCTAAGGAAAACAAGCATGTTTTGGGTTTTGTTAACATTTTGCAATGAATTTCAGGTGGT
TTTACAGAGAGGAATTGCAATGTTTTATCTGAATCCCGGTTC------------------
--
>MY5288_Hrupicola_Deadman_Hills
GTATTTGATAAATGTTGTTGTAAAGGAATCCTTTTATTTTCAGGTCTGAAGTCCCATGAG
AAATTCATCGGCTGTCTACGAAGCTTTTATTTCAATGATAAGAGCGTTCTTTATGCTCTT
TATGAAGGAGATCAAACAGCAAGGTATCACAGCATGTTTCCTGTGGAATACGGTTGCATT
CCTAGTAATGTTATTCCTATGACTTTCCCACTTCCAGAATCTAAATTGCTGCTAACCCAA
CCTAGTAGGAACAAACTTCAGCTTTCATTAGAGTTTAAAACTTCGCAAGCAAATTGTGTT
TTAGCATCTGGTGAAATCAAAACAGAGAAAGGCATTGGGACCTGGGAGGTAAGATGTAAG
TTTCAGCCGTTGTTGAAAAACTTACCATTGATTAATATTTTTACATAAGACCATTGTGAA
AGATTATTTCGATATCGTCAACTTGTTTCCGTATGTCTCATTTATTTTTTACAGTCTGCT
GTTATAAATTTGTATTAATAGCTTTGAATGTTATCTTCTTATCCTTTGATTTCCTATGTC
TTCACTCTGTTGGAAATTTGAGATCCAAATCCAGTA-AAAAAACTTGTTTTTATTTCATG
CCTAAGGAAAACAAACATGTTTTGGGTTTTGTTAACATTTTGCAATGAATTTCAGGTGGT
TTTACAGAGAGGAATTGCGATGTTTTATCTGAATCCCGGTTCTAAAGAGGATGTC-----
--
>MY5289_Hrupicola_Deadman_Hills
GTATTTGATAAATGTTGTTGTAAAGGAATCCTTTTATTTTCAGGTCTGAAGTCCCATGAG
AAATTCATCGGCTGTCTACGAAGCTTTTATTTCAATGATAAGAGCGTTCTTTATGCCCTT
TATGAAGGAGATCAAACAGCAAGGTATCACAGCATGTTTCCTGTGGAATACGGTTGCATT
CCTAGTAATGTTATTCCTATGACTTTCCCACTTCCAGAATCTAAATTGCTGCTAACCCAA
CCTAGTAGGAACAAACTTCAGCTTTCATTAGAGTTTAAAACTTCGCAAGCAAATTGTGTT
TTAGCATCTGGTGAAATCAAAACAGAGAAAGGCATTGGGACCTGGGAGGTAAGATGTAAG
TTTCAGCCGTTGTTGAAAAACTTACCATTGATTAATATTTTTACATAAGACCATTGTGAA
AGATTATTTCGATATCGTCAACTTGTTTCCGTATGTCTCATTTATTTTTTACAGTCTGCT
GTTATAAATTTGTATTAATAGCT--------TATCTTCTTATCCTTTGATTTCCTATGTC
TTCACTCTGTTGGAAATTTGAGATCCAAATCCGGTA-AAAAAACTTGTTTTTATTTCATG
CCTAAGGAAAACAAACATGTTTTGGGTTTTGTTAACATTTTGCAATGAATTTCAGGTGGT
TTTACAGAGAGGAATTGCGATGTTTTATCTGAATCCCGGTTCTAAAGAGGATGTCGATGA
AT
>MY5309_Hapachea_JohnnyLyon_Hills
------------------------------------------------------------
-------------------------------TCAATGATAAGAGCGTCCTTTACGCTCTT
TACGAAGGAGATCAAACAGCAAGGTATCACAGCATGTTTCCCGTGGAATATGGATGCAGT
CCTAGTAATGTTATTCCCATGACTTTCCCACTTCCAGAATCTAAATTGGTGCTAACCCAA
TCTAGTAGGAACAAACTTCAGCTCTCGTTGGAGTTTAAAACTTCACAAGCCAATTGTGTT
TTAGCATCTGGTGAAATTAAAACGGAGAAAGGAATTGGGACCTGGGAGGTAAGATGTAAG
TTTCAGCCGCTGTTGAAAAACTTACCATTGATCAATATTTTTACGTAAGACCATTATAAA
ACATTATTTCATTGTCATCATCTTGTTTC--------TCATTTATTTTTTCCAGTCTGCT
GTTATAATGTTGTATTAAAAGCTTTGAATGTTATCTT----TCCTTTGATTTTCTATG--
------------------------------------------------------------
------------------------------------------------------------
------------------------------------------------------------
--
>MY5310_Hexurella_AntelopeCyn_CerbatMtns
----------------------------------------------TGAAGTCCCATGAG
AAATTCATCGGCTGTCTACGAAGCTTTTATTTCAATGATAAGAGCGTCCTTTACGCTCTT
TACGAAGGAGATCAAACAGCAAGGTATCACAGCATGTTTCCCGTGGAATATGGTTGCATT
CCTAGTAATGTTATTCCTATGACTTTCCCACTTCCAGAATCTAAATTGGTGCTAACCCAA
CCTAATAGGAACAAACTTCAGCTCTCGTTAGAGTTTAAAACTTCACAAGCAAATTGTGTT
TTAGCATCTGGTGAAATTAAAACAGAGAAAGGAATTGGGACCTGGGAGGTAAGATGTAAG
TTTCAGCCGCTGTTGAAAAACTTACCATTGATCAATATTTTTACATAAGACCATTATAAA
ACATTATTTTTATGTCATCAACTTGTTTCCGTAAGTTTCGTTTATTTTTTTCAGTCTTCT
GTTATAATCTTGTATTAAC--CTTTAAGGGACAAGTGCCCGTTTTTGGACCAAATATGCC
CCCGCCCTCTGGGACAT-------------------------------------------
----------------ATTTGTTCATTATTGTCAATAGCT--------------------
------------------------------------------------------------
--
>MY5311_Hexurella_AntelopeCyn_CerbatMtns
GTATTTGATAAGTGTTGTAGTAAAGGAATCCTTTTATTTTCAGGTCTGAAGTCCCATGAG
AAATTCATCGGCTGTCTACGAAGCTTTTATTTCAATGATAAGAGCGTCCTTTACGCTCTT
TACGAAGGAGATCAAACAGCAAGGTATCACAGCATGTTTCCCGTGGAATATGGTTGCATT
CCTAGTAATGTTATTCCTATGACTTTCCCACTTCCAGAATCTAAATTGGTGCTAACCCAA
CCTAATAGGAACAAACTTCAGCTCTCGTTAGAGTTTAAAACTTCACAAGCAAATTGTGTT
TTAGCATCTGGTGAAATTAAAACAGAGAAAGGAATTGGGACCTGGGAGGTAAGATGTAAG
TTTCAGCCGCTGTTGAAAAACTTACCATTGATCAATATTTTTACATAAGACCATTATAAA
ACATTATTTTTATGTCATCAACTTGTTTCCGTAAGTTTCGTTTATTTTTTTCAGTCTTCT
GTTATAATCTTGTATTAAC--CTTTAAGGGACAAGTGCCCGTTTTTGGACCAAATATGCC
CCCGCCCTCTGGGACAT-------------------------------------------
----------------ATTTGTTCATTATTGTCAATAGCTTCCG------TCCATGTGGC
C------------------------------AACCTAGGCTT-------------AATGT
TT
>MY5312_Hexurella_FoxCyn_MusicMtns
----------------------------------------------------CCCATGAG
AAATTCATCGGCTGTCTACGAAGCTTTTATTTCAATGATAAGAGCGTACTTTACGCTCTT
TACGAAGGAGATCAAACAGCAAGGTATCACAGCATGTTTCCCGTGGAATATGGTTGCATT
CCTAGTAATGTTATTCCTATGACTTTCCCACTTCCAGAATCTAAATTGGTGCTAACCCAA
CCTAATAGGAACAAACTTCAGCTCTCGTTAGAGTTTAAAACTTCACAAGCAAATTGTGTT
TTAGCATCTGGTGAAATTAAAACAGAGAAAGGAATTGGGACCTGGGAGGTAAGATGTAAG
TTTCAGCCGCTGTTGAAAAACTTACCATTGATCAATATTTTTACATAAGACCATTATAAA
ACATTATTTTTATGTCATCAACTTGTTTCCATAAGTTTCGTTTATTTTTTTCAATCTTCT
GTTATAATCTTGTATTAAC--CTCTAAGGGACAAGTGCCCGTTTTTGGACCAAATATGCC
CCCACCCTCTGGGACAT-------------------------------------------
----------------ATTTGTTCATTATTGTCAATAGCTTCCG------TCCATGTGGC
C------------------------------AACCTAGGCCT-------------AATGT
TT
>MY5313_Hexurella_FoxCyn_MusicMtns
--------------------------------------------TGTGAAGTCCCATGAG
AAATTCATCGGCTGTCTACGAAGCTTTTATTTCAATGATAAGAGCGTACTTTACGCTCTT
TACGAAGGAGATCAAACAGCAAGGTATCACAGCATGTTTCCCGTGGAATATGGTTGCATT
CCTAGTAATGTTATTCCTATGACTTTCCCACTTCCAGAATCTAAATTGGTGCTAACCCAA
CCTAATAGGAACAAACTTCAGCTCTCGTTAGAGTTTAAAACTTCACAAGCAAATTGTGTT
TTAGCATCTGGTGAAATTAAAACAGAGAAAGGAATTGGGACCTGGGAGGTAAGATGTAAG
TTTCAGCCGCTGTTGAAAAACTTACCATTGATCAATATTTTTACATAAGACCATTATAAA
ACATTATTTTTATGTCATCAACTTGTTTCCATAAGTTTCGTTTATTTTTTTCAATCTTCT
GTTATAATCTTGTATTAAC--CTCTAAGGGACAAGTGCCCGTTTTTGGACCAAATATGCC
CCCACCCTCTGGGACAT-------------------------------------------
----------------ATTTGTTCATTATTGTCAATAGCTTCCG------TC--------
------------------------------------------------------------
--
>MY5314_Hexurella_Grasshopper_BrushyMtn
-----TGATAAGTGTTGT-GTAAAGGAATCCTTTTATTTTCAGGTCTGAAGTCCCATGAG
AAATTCATCGGCTGTCTACGAAGCTTTTATTTCAATGATAAGAGCGTACTTTACGCTCTT
TACGAAGGAGCTCAAACGGCAAGGTATCACAGCATGTTTCCCGTGGAATATGGTTGCATT
CCTAGTAATGTTATTCCTATGACTTTCCCACTTCCAGAATCTAAATTGGTGCTAACCCAA
CCTAGTAGGAACAAACTTCATCTCTCGTTAGAGTTTAAAACTTCACAAGCAAATTGTGTT
TTAGCATCTGGTGAAATTAAAACAGAGAAAGGAATTGGGAGCTGGGAGGTAAGATGTAAG
TTTCAGCCGCTGTTGAAAAACTTACCATTGATCAATATTTTTACATAGGACCATTGTAAA
ACATTATTTTTATGTCGTCAACTTGTTTTCATAAGTTTCATTTATTTTTTTCAGTCTTCT
GTTATAATCTTGTATTAAC--CTCTAAGGGACAAGTGCCCGTCTTTGGACCAAATATGCC
------------------------------------------------------------
------------------------------------------------------------
------------------------------------------------------------
--
>MY5315_Hexurella_WagonerRd_BradshawMtns
GTATTTGATAAGTGTTGTGGTAAAGGAATCCTTTTATTTTCAGGTCTGAAGTCCCATGAG
AAATTCATCGGCTGTCTGCGAAGCTTTTATTTCAATGATAAGAGCGTACTTTACGCTCTT
TACGAAGGAGATCAAACAGCAAGGTATCACAGCATGTTTCCCGTGGAATATGGTTGCATT
CCTAGTAATGTTATTCCTATGACTTTCCCACTTCCAGAATCTAAATTGGTGCTAACCCAA
CCTAGTAGGAACAAACTTCAGCTCTCGTTAGAGTTTAAAACTTCACAAGCAAATTGTGTT
TTAGCATCTGGTGAAATTAAAACAGAGAAAGGAATTGGGACCTGGGAGGTAAGATGTAAG
TTTCAGCCGCTGTTGAAAAACTTACCATTGATCAATATTTTTACATAAGACCATTATAAA
ACATTATTTTTATGTCGTCAACTTGTTTCCATAAGTTTCATTTATTTTTTTCAGTCTTCT
GTTATAATCTTGTATTAAC--CTCTAAGGGACAAGTGCCTGTCTTTGGACCAAATATTCC
CCCGCCCGCTGGGACAT-------------------------------------------
----------------ACTTGTTCATTATTGTCAGTAGCTTCCG------TCCATGTGGC
C------------------------------AACC-AGGTTT-------------AATG-
TT
>MY5316_Hexurella_WagonerRd_BradshawMtns
GTATTTGATAAGTGTTGTGGTAAAGGAATCCTTTTATTTTCAGGTCTGAAGTCCCATGAG
AAATTCATCGGCTGTCTGCGAAGCTTTTATTTCAATGATAAGAGCGTACTTTATGCTCTT
TACGAAGGAGATCAAGCAGCAAGGTATCACAGCATGTTTCCCGTGGAATATGGTTGCATT
CCTAGTAATGTTATTCCTATGACTTTCCCACTTCCAGAATCTAAATTGGTGCTAACCCAA
CCTAGTAGGAACAAACTTCAGCTCTCGTTAGAGTTTAAAACTTCACAAGCAAATTGTGTT
TTAGCATCTGGTGAAATTAAAACAGAGAAAGGAATTGGGACCTGGGAGGTAAGATGTAAG
TTTCAGCCGCTGTTGAAAAACTTACCATTGATCAATATTTTTACATAAGACCATTATAAA
ACATTATTTTTATGTCGTCAACTTGTTTCCATAAGTTTCATTTATTTTTTTCAGTCTTCT
GTTATAATCTTGTATTAAC--CTCTAAGGGACAAGTGCCCGTCTTTGGACCAAATATTCC
CCCGCCCGCTGGGACAT-------------------------------------------
----------------ACTTGTTCATTATTGTCAGTAGCTTCCG------TCCATGTGGC
C------------------------------AACCAAGGTTT-------------AATGT
TT
>MY5317_Hrupicola_Cottonwood_SnYsidroMtns
GTGTTTGATTAATGTTGTCGTAAAGGAATTCTTTTATTTTCAGGTCTGAAGTCTCATGTG
AAATTCATCGGCTGTTTACGAAGCTTTTATTTCAATGATAAGAGCGTTCTTTACGCTCTT
TACGAAGGAGATCAGACAGCAAGGTATCACAGCATGTTTCCTGTGGAATACGGTTGCATT
CCTAGTAATGTTATTCCTATGACTTTCCCACTTCCAGAATCTAAATTGCTGCTAACCCAA
CCTAGTAGGAACAAACTTCAACTCTCGTTAGAGTTTAAAACTTCGCAAGCAAATTGTGTT
TTAGCATCTGGTGAAATCAAAACAGAGAAAGGCATTGGGACCTGGGAGGTAAGATGTAAG
TTTCAGCCGTTGTTGAAAAACTTACCATTGATCAATATTTTCACATAAGAACATTATAAA
AGATTATTTCGATGTCGTCAACTTGTTTCCGTATGTCTCGTTTATTTTTTACAGTCTGCT
GTTATAAAATTGTATTAATATCTTTGAATGTTATCTTCTCATCCTTTGATTTGC-ATGTC
TTTGTTTTTTTGGAAATTT-----------------------------------------
------------------------------------------------------------
------------------------------------------------------------
--
