# Supplementary material for: ﻿Species delimitation, biogeography, and natural history of dwarf funnel web spiders (Mygalomorphae, Hexurellidae, Hexurella) from the United States / Mexico borderlands
Source: Zookeys. 2023 Jun 14;1167:109–57. doi: 10.3897/zookeys.1167.103463 (PMC10285686; doi:10.3897/zookeys.1167.103463)
Supplement: Supplementary material 3 — Input matrices, analysis log files, and output tree files for nuclear and mitochondrial analyses [file zookeys-1167-109_article-103463__-s003.zip › uce-2001470.fasta]

>MY0059_Hapachea_SantaRitaMtns_MaderaCyn
TGCTTATGGAAATTTTGATATCGCTGTATGTTTTTTAATAAGTCATGATCACTTTCTAAT
GATACTAATGTCCCATTTTCTTCAGGAGGTACTGAATAAGGCTCGTCCCGAAGCAACCAA
AGCTGTGTTCCTAGTCACGGATGGATATTCAAATGGTGGCGATCCTCGGCCAGCGGCCAA
GGTCCTTCGTGACCAACAGGTGGAAATCTTTACTTTTGGCATTCAGAATGGCAACGTTCG
TGAACTCTTTGACATGGCATCCGAACCACCAGAGGAACACAGTTACATCCTTGACAGCTT
CGAAGAATTCGAAGCCTTGGCCAGAAGAGCTCTACACGAGGGTACGTCCCCTTCATGCAT
TGCATTTCTCAACCTAAACTTTTATCGAAGCAATTAGCTACTTGAGTAAAGACTCCGTTA
TTTAACATACATATCACTTACAGCACACCAGTGCATTTTCACTCAGTTTCTGGACTGTGC
TGTTTTCAACATAGT
>MY0139_Hexurella_SanDiego_Guatay
TGGTTATGGAAATTTTGATGTTGATATAAGTTTTTTAATAAGTCATGATCACTTTCTAAT
GATAATAATGTTCCATTTTCTTCAGGAAGTACTGAATAAGGCTCGTCCCGAAGCAACGAA
AGCTGTGTTCCTAGTCACGGATGGATATTCAAATGGTGGCGATCCTCGACCAGCGGCCAA
GGTCCTTCGTGACCAACAAGTGGAAATCTTTACTTTTGGCATTCAGAATGGCAATGTTCG
TGAACTCTTTGACATGGCATCCGAACCACCAGAGGAACACAGTTACATCCTTGACAGCTT
CGAAGAATTTGAAGCCTTGGCCAGAAGAGCTCTACACGAGGGTATGTTCCTTTCATGCAT
TGCATTTGTCAACCTAAACTTTTATCGAAGCAATTAAATACTCGAGTAAAGACGCCGTTA
TTTATCATACATATCACTTACAACACACCAGTGCATTTTCACTCAGTTTCTGGACTGTGC
TG-------------
>MY5053_Hexurella_ChiricahuaMtns_PriceCyn
TGCTTATGGAAATTTTAATATTGCCGTATGTTTTTTAATAAGTCATGATTACTTTCTAAT
GATACTAATGTCCCATTTTCTTCAGGAGGTACTGAATAAGGCTCGTCCCGAAGCAACCAA
AGCTGTGTTCCTAGTCACGGATGGATATTCAAATGGTGGCGATCCTCGGCCAGCGGCCAA
GGTCCTTCGTGACCAACAGGTGGAAATCTTTACTTTTGGCATTCAGAATGGCAATGTTCG
TGAACTCTTTGACATGGCATCCGAACCACCAGAGGAACACAGTTACATCCTTGACAGCTT
CGAAGAATTCGAAGCCTTGGCCAGAAGAGCTCTACACGAGGGTACGTCCCTTTCATGCAT
TGCATTTCTCAACCTAAACTTTTATCGAAGCAATTAACTACTTGAATAAAGACTCCGTTA
TTTAACATACATGTCACTTACAGCACACCAGTGCATTTTCACTCAGTTCCTGGACTGTGC
TGCTTTCAACATAGT
>MY5064_Hexurella_MuleMtns_Escabrosa
------------------------------------------------------------
----CTAATGTCTCGTTTTCTTCAGGAGGTACTGAATAAGGCTCGTCCCGAAGCAACCAA
AGCTGTGTTCCTAGTCACGGATGGATATTCAAATGGTGGCGATCCTCGGCCAGCGGCCAA
GGTCCTTCGTGACCAACAGGTGGAAATCTTTACTTTTGGCATTCAGAATGGCAATGTTCG
TGAACTCTTTGACATGGCATCCGAACCACCAGAGGAACACAGTTACATCCTTGACAGCTT
CGAAGAATTCGAAGCCTTGGCCAGAAGAGCTCTACACGAGGGTACGTCCCTTTCATGCAT
TC--TTTCTCAACCTAAACTTTTATCGAAGCAATTAGCTACTTGAGTAAAGACTCCG---
------------------------------------------------------------
---------------
>MY5066_Hexurella_MuleMtns_Escabrosa
-----------------ATAAT-CTGTATGTTTTTTAATAAGTCATGATCACTTTCTAAT
GATACTAATTTCTCATTTTCTTCAGGAGGTACTGAATAAGGCTCGTCCCGAAGCAACCAA
AGCTGTGTTCCTAGTCACGGATGGATATTCAAATGGTGGCGATCCTCGGCCAGCGGCCAA
GGTCCTTCGTGACCAACAGGTGGAAATCTTTACTTTTGGCATTCAGAATGGCAATGTTCG
TGAACTCTTTGACATGGCATCCGAACCACCAGAGGAACACAGTTACATCCTTGACAGCTT
CGAAGAATTCGAAGCCTTGGCCAGAAGAGCTCTACACGAGGGTACGTCCCTTTCATGCAT
TGCATTTCTCAACCTAAACTTTTATCGAAGCAATTAGCTACTTGAGTAAAGACTCTGTTA
TTTAACACACATATCGCTTACAGCACACCAGTGCGTTTTCACTCAGTTTCTGGACTGTGC
TGTTT----------
>MY5071_Hexurella_SantaRitaMtns_AlisoSprings
------------------------------------------------------------
------------------------------------------------------------
-------------GTCACGGATGGATATTCAAATGGTGGCGATCCTCGGCCAGCGGCCAA
GGTCCTTCGTGACCAACAGGTGGAAATCTTTACTTTTGGAATTCAGAATGGCAATGTTCG
TGAACTCTTTGACAT-GCATCCGAACCACCAGAGGAACACAGTTACATCCTTGACAGCTT
CGAAGAATTCGAAGCCTTGGCCAGAAGAGCTCTACACGAGGGTACGTCCCTTTCATGCAT
CGCATTTCTC-----------------AAGCAATC-------------------------
------------------------------------------------------------
---------------
>MY5075_Hexurella_ChiricahuaMtns_CaveCrkCyn
------------------------------------------------------------
------------------------------------------------------------
-------------------------------------------CCTCGGCCAGCGGCCAA
GGTCCTTCGTGACCAACAGGTGGAAATCTTTACTTTTGGCATTCAGAATGGCAATGTTCG
TGAACTCTTTGACATGGCATCCGAACCACCAGAGGAACACAGTTACATCCTTGACAGCTT
CGAAGAATTCGAAGCCTTGGCCAGAAGAGCTCTACACGAGGGTACGTCCCTTCCATGCAT
TGCATT------------------------------------------------------
------------------------------------------------------------
---------------
>MY5126_Hexurella_SantaCatalinaMtns_NuggetCyn
TGCTT-TGGAAATTTTGATATTGCCGTATGTTTTTTAATAAGTCATGATCACTTTCTAAT
GATACTAATGTCCCATTTTCTTCAGGAGGTACTGAATAAGGCTCGTCCCGAAGCAACCAA
AGCTGTGTTCCTAGTCACGGATGGATATTCAAATGGTGGCGATCCTCGGCCAGCGGCCAA
GGTCCTTCGTGACCAACAGGTGGAAATCTTTACTTTCGGCATTCAGAATGGCAATGTTCG
TGAACTCTTTGACATGGCATCTGAACCACCAGAGGAACACAGTTACATCCTTGACAGCTT
CGAAGAATTCGAAGCCTTGGCCAGAAGAGCTCTACACGAGGGTACGTCCCTTTCATGCAT
TGCATTTCTCAATCTAAACTTTTATCGAATTAAACTTTTAC--------------CGTTA
TTTAACATACATATCACTTGCAGCACACCAGTGCATTTTCACTAAGTTTCTGGACTGTGC
TGTTTTCAACATAGT
>MY5132_Hexurella_PedregosaMtns_PruneCyn
TGCTTATGGAAATTTTAATATTGCCGTATGTTTTTTAATAAGTCATGATTACTTTCTAAT
GATACTAATGTCCCATTTTCTTCAGGAGGTACTGAATAAGGCTCGTCCCGAAGCAACCAA
GGCTGTGTTCCTAGTCACGGATGGATATTCAAATGGTGGCGATCCTCGGCCAGCGGCCAA
GGTCCTTCGTGACCAACAGGTGGAAATCTTTACTTTTGGCATTCAGAATGGCAATGTTCG
TGAACTCTTTGACATGGCATCCAAACCACCAGAGGAACACAGTTACATCCTTGACAGCTT
CGAAGAATTCGAAGCCTTGGCCAGAAGAGCTCTACACGAGGGTACGTCCCTTTCATGCAT
TGCATTTCTCAATCTAAACTTTTATCGAAGCAATTAACTACTCGAGTAAAGATTCCTTTA
TTTAACATACATATCACTTACAGTACACCAGTGCATTTTCACTCAGTTTCTGGACTGTGC
TGTTT----------
>MY5136_Hexurella_MiddlemarchCyn
TGCTTATGGAAATTTTGATATTGCCGTATGTTTTTTAATAAGTCATGATCACTTTCTAAT
GATACTAATGTCCCATTTTCTTCAGGAGGTACTGAATAAGGCTCGTCCCGAAGCAACCAA
AGCTGTGTTCCTAGTCACGGATGGATATTCAAATGGCGGCGATCCTCGGCCAGCGGCCAA
GGTCCTTCGTGACCAACAGGTGGAAATCTTTACTTTTGGCATTCAGAATGGCAATGTTCG
TGAACTCTTTGACATGGCGTCCGAACCACCAGAGGAACACAGTTACATCCTTGACAGCTT
CGAAGAATTCGAAGCCTTGGCCAGAAGAGCTCTACACGAGGGTACGTCCCTTTCATGCAT
TGAATTTCTCAACCTAAACTTTTATCGCAGCAATTAGTTACTCGAGTAAAGACTCCGTTA
TTTAACATACATATCACTTACAGCACACCAGTGCATTTTCACTCAGTTTCTGGACTGTTC
TGTCTTCAACATAGT
>MY5147_Hexurella_DragoonMtns_NF_345A
TGCTTATGGAAATTTTGATATTGCCGTATGTTTTTTAATAAGTCATGATCACTTTCTAAT
GATACTAATGTCCCATTTTCTTCAGGAGGTACTGAATAAGGCTCGTCCCGAAGCAACCAA
AGCTGTGTTCCTAGTCACGGATGGATATTCAAATGGCGGCGATCCTCGGCCAGCGGCCAA
AGTCCTTCGTGACCAACAGGTGGAAATCTTTACTTTTGGCATTCAGAATGGCAATGTTCG
TGAACTCTTTGACATGGCGTCCGAACCACCAGAGGAACACAGTTACATCCTTGACAGCTT
CGAAGAATTCGAAGCCTTGGCCAGAAGAGCTCTACACGAGGGTACGTCCCTTTCATGCAT
TGAATTTCTCAACCTAAACTTTTATCGAAGCAATTAGCTACTCGAGTAAAGACTCCGTTA
TTTAACACACATATCACTTACAGCACACCAGTGC-TTTTCACTCAGTTTCTGAACTGTGC
TGTTTTCAACATAGT
>MY5152_Hexurella_WhetstoneMtns_ApacheCyn
----------------------------------------------TGTCACTTTCTAAT
GATACTAATGTCCCGTTTTCTTCAGGAGGTACTGAATAAGGCTCGTCCCGAAGCAACCAA
AGCTGTGTTCCTAGTCACGGATGGATATTCAAACGGTGGCGATCCTCGGCCAGCGGCCAA
GGTCCTTCGTGACCAACAGGTGGAAATCTTTACTTTTGGCATTCAGAATGGCAATGTTCG
TGAACTCTTTGACATGGCATCCGAACCACCAGAGGAGCACAGTTACATCCTTGACAGCTT
CGAAGAATTCGAAGCCTTGGCCAGAAGAGCTCTACACGAGGGTA--GTCCTTTCATGCAT
TGCATTTCTCAACCTAAACTTTTATTGAA----TTCGTTACTTGAGTAAAGACTCCGTTA
TTTAACATACATATCACTTACAGCACACCAG-----------------------------
---------------
>MY5154_Hexurella_SantaRitaMtns_AdobeCyn
-------------------------------------ATAAGTCATGATCACTTTCTAAT
GATAATAATGTCTCATTTTCTTCAGGAGGTACTGAATAAGGCTCGTCCCGAAGCAACCAA
AGCTGTGTTCCTAGTCACGGATGGATATTCAAATGGTGGCGATCCTCGGCCAGCGGCCAA
GGTCCTTCGTGACCAACAGGTGGAAATCTTTACTTTTGGCATTCAGAATGGCAATGTTCG
TGAACTCTTTGACATGGCATCCGAACCACCAGAGGAACACAGTTACATCCTTGACAGCTT
CGAAGAATTCGAAGCCTTGGCCAGAAGAGCTCTACACGAGGGTACGTCCCTTTCATGCAT
TGCATTTCTCAACCGAAACTTTTAATCAAAGCAATAGCTACT------------------
--------------------------------GCATTTTCACTCAGTTTCTGGACTGTAC
TGTTTTCAACCTAGT
>MY5157_Hexurella_SantaCatalinaMtns_Redington
-------------------------------TTTTTAATAAGTCATGATCACTTTCTAAT
GATACTAATGTCCCATTTTCTTCAGGAGGTACTGAATAAGGCTCGTCCCGAGGCAACCAA
AGCTGTGTTCCTAGTCACGGATGGATATTCAAATGGTGGCGATCCTCGGCCAGCGGCCAA
GGTCCTTCGTGACCAACAGGTGGAAATCTTTACTTTTGGCATTCAGAATGGCAATGTTCG
TGAACTCTTTGACATGGCATCCGAACCACCAGAGGAACACAGTTACATCCTTGACAGCTT
CGAAGAATTCGAAGCCTTGGCCAGAAGAGCTCTACACGAGGGTACGTCCCTTTCTTGCAT
CGCATTTCTCAACCTAAACTTTTATCGAAGCAATTAGCTACTTGAGTAAAGACCCCGTTA
TTTA---------------ACA-CACACCAGTGCATTTTCACTCAGTTTCTGGACTGTGC
TGTTTACAGCATAGT
>MY5164_Hrupicola_Temecula
-------------------------CTACGTTTTTTAATAAGTCATGATCACTTTCTAAT
GATAATAATGTTCCATTTTCTTCAGGAAGTACTGAATAAGGCTCGTCCCGAAGCAACGAA
AGCTGTGTTCCTAGTCACGGATGGATATTCAAATGGTGGCGATCCTCGACCAGCGGCCAA
GGTCCTTCGTGACCAACAGGTGGAAATCTTTACTTTTGGCATTCAGAATGGCAATGTTCG
TGAACTCTTTGACATGGCATCCGAACCACCAGAGGAACACAGTTACATCCTTGACAGCTT
CGAAGAATTTGAAGCCTTGGCCAGAAGAGCTCTACACGAGGGTATGTTCCTTTCATGCAT
TGCATTTGTCAACCTAAACTTTTATCGAAGCAATTAAATACTTGAGTAAAGACTCCGTTA
TTTATCACACATATCACTTACAACACACCAGTGCATTTTCACTCAGTTTCTGGACTGTGC
TGTTTTAAGCGTAAT
>MY5165_Hrupicola_Temecula
TGCTTATGGAAATTTTGATGTTGCTATACGTTTTTTAATAAGTCATGATCACTTTCTAAT
GATAATAATGTTCCATTTTCTTCAGGAAGTACTGAATAAGGCTCGTCCCGAAGCAACGAA
AGCTGTGTTCCTAGTCACGGATGGATATTCAAATGGTGGCGATCCTCGACCAGCGGCCAA
GGTCCTTCGTGACCAACAGGTGGAAATCTTTACTTTTGGCATTCAGAATGGCAATGTTCG
TGAACTCTTTGACATGGCATCCGAACCACCAGAGGAACACAGTTACATCCTTGACAGCTT
CGAAGAATTTGAAGCCTTGGCCAGAAGAGCTCTACACGAGGGTATGTTCCTTTCATGCAT
TGCATTTGTCAACCTAAACTTTTATCGAAGCAATTAAATACTTGAGTAAAGACTCCGTTA
TTTATCACACATATCACTTACAACACACCAGTGCATTTTCACTCAGTTTCTGGACTGTGC
TGTTTTAAGCGTAAT
>MY5175_Hapachea_HarshawRd_PatagoniaMtns
TGCTTATGGAAATTCTGATATTGCTGTATGTTTTTTAATAAATAATGATCACTTTCTAAT
GATACTAATGTCCCATTTCCTTCAGGAGGTACTGAATAAGGCTCGTCCCGAAGCAACCAA
AGCTGTGTTCCTAGTCACGGATGGATATTCAAATGGTGGCGATCCTCGGCCAGCGGCCAA
GGTCCTTCGTGACCAACAGGTGGAAATCTTTACTTTTGGCATTCAGAATGGCAATGTTCG
TGAACTCTTTGACATGGCATCCGAACCACCAGAGGAACACAGTTACATCCTTGACAGCTT
CGAAGAATTCGAAGCCTTGGCCAGAAGAGCTCTACACGAGGGTACGTCCCTTTCATGCAT
TGCATTTCTCAACCTAAACTTTTATCGAAGCAATTAGCTACTTGAGTAAAGACTCCGTTA
TTTAACATACATATCACTTACAGCACACCAGTGCATTTTCACTCAGTTTTTGGACTGTGC
TGTTTTCAACATAGT
>MY5180_Hapachea_MustrangPk_MustangMtns
------------------------------------------------------------
-----TAATGTCCCATTTTCTTCAGGAGGTACTGAATAAGGCTCGTCCCGAAGCAACCAA
AGCTGTGTTCCTAGTCACGGATGGATATTCAAATGGTGGCGATCCTCGGCCAGCGGCCAA
GGTCCTTCGTGACCAACAGGTGGAAATCTTTACTTTTGGCATTCAGAATGGCAATGTTCG
TGAACTCTTTGACATGGCATCCGAACCACCAGAGGAACACAGTTACATCCTTGACAGCTT
CGAAGAATTCGAAGCCTTGGCCAGAAGAGCTCTACACGAGGGTACGTCCCTTTCATGCAT
TGCATTTCTCAACCTAAACTTTTATCGAAGCAGTTAACTACTTGAGTAAAGACTCCGTTA
TTTAACATACATATCACTTACAGCACACCAGTGCATTTTCACTCAGTTTCTGGACTGTGC
TGTTTTCAACATAGT
>MY5181_Hapachea_MustrangPk_MustangMtns
TGCTTATGGAAATTTTGATATTGCCGTATGTTTTTTAATAATCAATGATCACTTTCTAAT
GATACTAATGTCCCATTTTCTTCAGGAGGTACTGAATAAGGCTCGTCCCGAAGCAACCAA
AGCTGTGTTCCTAGTCACGGATGGATATTCAAATGGTGGCGATCCTCGGCCAGCGGCCAA
GGTCCTTCGTGACCAACAGGTGGAAATCTTTACTTTTGGCATTCAGAATGGCAATGTTCG
TGAACTCTTTGACATGGCATCCGAACCACCAGAGGAACACAGTTACATCCTTGACAGCTT
CGAAGAATTCGAAGCCTTGGCCAGAAGAGCTCTACACGAGGGTACGTCCCTTTCATGCAT
TGCATTTCTCAACTTAAACTTTTATCGAAGCAATTAGCTACTTGAGTAAAGACTCCGTTA
CTTAACATGCATATCACTTACAGCACACCAGTACATTATCACTCAGTTTCTGGATTGTGC
TGTTTTCAACATTGT
>MY5193_Hapachea_HarshawRd_PatagoniaMtns
TGCTTATGGAAATTTTGATATTGCTGTATGTTTTTTAATAAATCATGATCACTTTCTAAT
GATACTAATGTCCCATTTCCTTCAGGAGGTACTGAATAAGGCTCGTCCCGAAGCAACCAA
AGCTGTGTTCCTAGTCACGGATGGATATTCAAATGGTGGCGATCCTCGGCCAGCGGCCAA
GGTCCTTCGTGACCAACAGGTGGAAATCTTTACTTTTGGCATTCAGAATGGCAATGTTCG
TGAACTCTTTGACATGGCATCCGAACCACCAGAGGAACACAGTTACATCCTTGACAGCTT
CGAAGAATTCGAAGCCTTGGCCAGAAGAGCTCTACACGAGGGTACGTCCCTTTCATGCAT
TGCATTTCTCAACCTAAACTTTTATCGAAGCAATTAGCTACTTGAGTAAAGACTCCGTTA
TTTAACATACATATCACTTACAGCACACCAGTGCATTTTCACTCAGTTTTTGGACTGTGC
TGTTTTCAACATAGT
>MY5194_Hapachea_Ordsummit_MtOrd
TGTTTATGGAAATTTTGATGTTGCTGTATGTTTTTTAATAAGTCATGATCA-TTTCTAAT
GATAATAATGTCCCATTTTCTTCAGGAGGTACTGAACAAGGCTCGTCCCGAAGCCACCAA
AGCTGTGTTCCTAGTCACGGATGGATATTCCAATGGCGGCGATCCTCGGCCAGCGGCCAA
GGTCCTTCGTGACCAGCAGGTGGAAATCTTTACTTTTGGCATTCAGAATGGCAATGTTCG
TGAACTCTTTGACATGGCATCCGAACCACCAGAGGAACACAGTTACATCCTTGACAGCTT
CGAAGAATTCGAAGCCTTGGCGAGAAGAGCTCTGCACGAGGGTACGTCCCTTTCATGCAT
CGCATTTCTCAACCTAAACTTTTATCGAAGCAATTAACAACTTCAGTAAAGACTCCGTTA
TTTCACACACATATCACTTACAGCACACCAATGCATTTTCACTCAGTTTATGGACTGTGA
TGTTTTCAACAAAGT
>MY5195_Hapachea_Ordsummit_MtOrd
TGTTTATGGAAATTTTGATGTTGCTGTATGTTTTTTAATAAGTCATGATCACTTTCTAAT
GATAATAATGTCCCATTTTCTTCAGGAGGTACTGAACAAGGCTCGTCCCGAAGCCACCAA
AGCTGTGTTCCTAGTCACGGATGGATATTCCAATGGCGGCGATCCTCGGCCAGCGGCCAA
GGTCCTTCGTGACCAGCAGGTGGAAATCTTTACTTTTGGCATTCAGAATGGCAATGTTCG
TGAACTCTTTGACATGGCATCCGAACCACCAGAGGAACACAGTTACATCCTTGACAGCTT
CGAAGAATTCGAAGCCTTGGCGAGAAGAGCTCTGCACGAGGGTACGTCCCTTTCATGCAT
CGCATTTCTCAACCTAAACTTTTATCGAAGCAATTAACAACTTCAGTAAAGACTCCGTTA
TTTCACACACATATCACTTACAGCACACCAATGCATTTTCACTCAGTTTATGGACTGTGA
TGTTTTCAACAAAGT
>MY5266_Hencina_CerroBolla
TGCTTATGGAAATTTTGATGTTGTTATATGTTTTTTAATAAGTCATGATCACTTTCTAAT
GATAATAATGTCCCATTTTCTTCAGGAAGTACTGAATAAGGCTCGTCCCGAAGCAACCAA
AGCTGTGTTCCTAGTCACGGATGGATATTCAAATGGTGGCGATCCTCGACCAGCGGCCAA
GGTCCTCCGTGACCAACAGGTGGAAATCTTTACTTTTGGCATTCAGAATGGCAATGTTCG
TGAACTCTTTGACATGGCATCCGAACCACCAGAGGAACACAGTTACATCCTTGACAGCTT
CGAAGAATTTGAAGCCTTGGCCAGAAGAGCTCTACACGAGGGTATGTTCCTTTCATGCAT
TGCATTCGTCAACCTAAACTTTTATCTAAGCAATTAAATACTTGAGTAAAGACTCCGTTA
TTTATCATACATATCACTTACAGCACACCAGTGCATTTTCACTCAGTTTCTGGACTGTGC
TGTTTGAAGCATAGT
>MY5267_Hencina_CerroBolla
TGCTTATGGAAATTTTGATGTTGTTATATGTTTTTTAATAAGTCATGATCACTTTCTAAT
GATAATAATGTCCCATTTTCTTCAGGAAGTACTGAATAAGGCTCGTCCCGAAGCAACCAA
AGCTGTGTTCCTAGTCACGGATGGATATTCAAATGGTGGCGATCCTCGACCAGCGGCCAA
GGTCCTCCGTGACCAACAGGTGGAAATCTTTACTTTTGGCATTCAGAATGGCAATGTTCG
TGAACTCTTTGACATGGCATCCGAACCACCAGAGGAACACAGTTACATCCTTGACAGCTT
CGAAGAATTTGAAGCCTTGGCCAGAAGAGCTCTACACGAGGGTATGTTCCTTTCATGCAT
TGCATTCGTCAACCTAAACTTTTATCTAAGCAATTAAATACTTGAGTAAAGACTCCGTTA
TTTATCATACATATCACTTACAGCACACCAGTGCATGTTCACTCAGTTTCTGGACTGTGC
TGTTTGAAGCATAGT
>MY5269_Hexurella_GuadalupeValley
--------------------------------------------------ACTTTCTAAT
GATAATAATGTCCCATTTTCTTCAGGAAGTACTGAATAAGGCTCGGCCCGAAGCAACCAA
AGCTGTGTTCCTGGTCACGGATGGATATTCAAATGGTGGCGATCCTCGACCAGCGGCCAA
GGTCCTTCGTGACCAACAGGTGGAAATCTTTACTTTTGGCATTCAAAATGGCAATGTTCG
TGAACTCTTTGACATGGCATCCGAACCACCAGAGGAACACAGTTACATCCTTGACAGCTT
CGAAGAATTTGAAGCCTTGGCCAGAAGAGCTCTACACGAGGGTATGTTCCTTTCATGCAT
TGCATTCGTCAACCTAAACTTTTATCGAAGCAATTAAATACTTGAGTAAAGACTCCGTTA
TTTATCATACATATCACTTATAGCACACCAGTGCATTTTCACTCAGTTTCTGGACTGTGC
TGTTTGAAGCATAGT
>MY5271_Hexurella_GuadalupeValley
TGCTTATAGAAATTTTGATGTTGTTATATGTTTTTTAATAAGTCATGATCACTTTCTAAT
GATAATAATGTCCCATTTTCTTCAGGAAGTACTGAATAAGGCTCGTCCCGAAGCAACCAA
AGCTGTGTTCCTGGTCACGGATGGATATTCAAATGGTGGCGATCCTCGACCAGCGGCCAA
GGTCCTCCGTGACCAACAGGTGGAAATCTTTACTTTTGGCATTCAGAATGGCAATGTTCG
TGAACTCTTTGACATGGCATCCGAACCACCAGAGGAACACAGTTACATCCTTGACAGCTT
CGAAGAATTTGAAGCCTTGGCCAGAAGAGCTCTACACGAGGGTATGTTCCTTTCATGCAT
TGCATTCGTCAACCTAAACTTTTATCGAAGCAATTAAATACTTGAGTAAAGACTCCGTTA
TTTATCATACATATCACTTATAGCACACCAGTGCATTTTCACTCAGTTTCTGGACTGTGC
TGTTTGAAGCATAGT
>MY5276_Hexurella_SanPedro_Martir
TACTTATGGAAATTTTGATGTTGTTATATGTTTTTTAATAAGTCATGATCACTTTCTAAT
GATAATAATGTCCCATTTTCTTCAGGAAGTACTGAATAGGGCTCGTCCCGAAGCAACCAA
AGCTGTGTTCCTAGTCACGGATGGATATTCAAATGGTGGCGATCCTCGACCAGCGGCCAA
GGTCCTCCGTGACCAACAGGTGGAAATCTTTACTTTCGGCATTCAGAATGGCAATGTTCG
TGAACTCTTTGACATGGCATCCGAACCACCAGAGGAACACAGTTACATCCTTGACAGCTT
CGAAGAATTTGAAGCCTTGGCCAGAAGAGCTCTACACGAGGGTACGTTCCTTTCATGTAT
TGCATTCGTCAACCTAAACTTTTATCGAAGCAATTAAATACTTGAGTAAAGACTCCGTTA
TTTATCACACATATCACTTACAGCACACCAGTGCATTTTCACTCGGTTTCTGGACTGTGC
TGTTTGAAGCATAGT
>MY5277_Hexurella_SanPedro_Martir
TACTTATGGAAATTTTGATGTTGTTATATGTTTTTTAATAAGTCATGATCACTTTCTAAT
GATAATAATGTCCCATTTTCTTCAGGAAGTACTGAATAGGGCTCGTCCCGAAGCAACCAA
AGCTGTGTTCCTAGTCACGGATGGATATTCAAATGGTGGCGATCCTCGACCAGCGGCCAA
GGTCCTCCGTGACCAACAGGTGGAAATCTTTACTTTCGGCATTCAGAATGGCAATGTTCG
TGAACTCTTTGACATGGCATCCGAACCACCAGAGGAACACAGTTACATCCTTGACAGCTT
CGAAGAATTTGAAGCCTTGGCCAGAAGAGCTCTACACGAGGGTACGTTCCTTTCATGTAT
TGCATTCGTCAACCTAAACTTTTATCGAAGCAATTAAATACTTGAGTAAAGACTCCGTTA
TTTATCACACATATCACTTACAGCACACCAGTGCATTTTCACTCGGTTTCTGGACTGTGC
TGTTTGAAGCATAGT
>MY5280_Hexurella_ArroyoSalado
TTTTGATGGAAATTTTGATGTTGTTATATGTTTTTTAATAAGTCATGATCACTTTCTAAT
GATAATAATGTCCCATTTTCTTCAGGAAGTACTGAATAAGGCTCGTCCCGAAGCAACCAA
AGCTGTGTTCCTAGTCACGGATGGATATTCAAATGGTGGTGATCCTCGACCAGCTGCCAA
GGTCCTTCGTGACCAACAGGTGGAAATCTTTACTTTTGGCATTCAGAATGGCAATGTTCG
TGAACTCTTTGACATGGCATCCGAACCACCAGAGGAACACAGTTACATCCTTGACAGCTT
CGAAGAATTTGAAGCCTTGGCCAGAAGAGCTCTACACGAGGGTATGTTCCTTTCATGCAT
TGCATTTGTCAACCTAAACTTTTATCGAAGCAATTAAATACTTGAGTAAAGACTACGTTA
TTTATCATACATATCACTTACAGCACACCAGTGCAATTTCACTCAGTTTCCGGAATGTGC
TGTTTTAAGCATAGT
>MY5282_Hexurella_ArroyoSalado
TTTTGATGGAAATTTTGATGTTGTTATATGTTTTTTAATAAGTCATGATCACTTTCTAAT
GATAATAATGTCCCATTTTCTTCAGGAAGTACTGAATAAGGCTCGTCCCGAAGCAACCAA
AGCTGTGTTCCTAGTCACGGATGGATATTCAAATGGTGGTGATCCTCGACCAGCGGCCAA
GGTCCTTCGTGACCAACAGGTGGAAATCTTTACTTTTGGCATTCAGAATGGCAATGTTCG
TGAACTCTTTGACATGGCATCCGAACCACCAGAGGAACACAGTTACATCCTTGACAGCTT
CGAAGAATTTGAAGCCTTGGCCAGAAGAGCTCTACACGAGGGTATGTTCCTTTCATGCAT
TGCATTTGTCAACCTAAACTTTTATCGAAGCAATTAAATACTTGAGTAAAGACTACGTTA
TTTATCATACATATCACTTACAGCACACCAGTGCAATTTCACTC----------------
---------------
>MY5286_Hrupicola_SweetwaterSpr_OrdMtn
TGCTAATGAAAATTTTGATGTTGCTATATGTTTTTTAATAAGTCATGATCACTTTCTAAT
GATAATAATGTCCCATTTTCTTCAGGAAGTACTGAATAAGGCTCGTCCCGAAGCAACCAA
AGCTGTGTTCCTAGTCACGGATGGATATTCAAATGGTGGCGATCCTCGACCAGCGGCCAA
GGTCCTTCGTGACCAACACGTGGAAATCTTTACTTTTGGCATTCAGAATGGCAATGTTCG
TGAACTCTTTGACATGGCATCCGAACCACCAGAGGAACACAGTTACATCCTTGACAGCTT
CGAAGAATTTGAAGCCTTGGCCAGAAGAGCTCTACACGAGGGTATGTTCCTTTCATGCAT
TGCATTTGTCAACCTAAACCTTTATCGAAGCAATTAAATACTCGAGTAAAGACTCCGTTA
TTTATCATATATATCATTTACAGCACACCGGTGCATTTTCATTCAGTTTCTGGAATGTGC
TGTGTTAAGCATCGT
>MY5287_Hrupicola_SweetwaterSpr_OrdMtn
TGCTAATGAAAATTTTGATGTTGCTATATGTTTTTTAATAAGTCATGATCACTTTCTAAT
GATAATAATGTCCCATTTTCTTCAGGAAGTACTGAATAAGGCTCGTCCCGAAGCAACCAA
AGCTGTGTTCCTAGTCACGGATGGATATTCAAATGGTGGCGATCCTCGACCAGCGGCCAA
GGTCCTTCGTGACCAACACGTGGAAATCTTTACTTTTGGCATTCAGAATGGCAATGTTCG
TGAACTCTTTGACATGGCATCCGAACCACCAGAGGAACACAGTTACATCCTTGACAGCTT
CGAAGAATTTGAAGCCTTGGCCAGAAGAGCTCTACACGAGGGTATGTTCCTTTCATGCAT
TGCATTTGTCAACCTAAACCTTTATCGAAGCAATTAAATACTCGAGTAAAGACTCCGTTA
TTTATCATATATATCATTTACAGCACACCGGTGCATTTTCATTCAGTTTCT---------
---------------
>MY5288_Hrupicola_Deadman_Hills
TGCTTATGGAAATTTTGATGTTGCTATATGTTTTTTAATAAGTCATGATCACTTTCTAAT
GATAATAATGTCCTATTTTCTTCAGGAAGTACTGAATAAGGCTCGTCCCGAAGCAACCAA
AGCTGTGTTCCTAGTCACGGATGGATATTCAAATGGTGGCGATCCTCGACCAGCGGCCAA
GGTCCTTCGTGACCAACACGTGGAAATCTTTACTTTTGGCATTCAGAATGGCAATGTTCG
TGAACTCTTTGACATGGCATCCGAACCACCAGAGGAACACAGTTACATCCTTGACAGCTT
TGAAGAATTTGAAGCCTTGGCCAGAAGAGCTCTACACGAGGGTATGTTCCTTTCATGAAC
AGCATTTGTCAACCTAAACTTTCATCGAAGCCATTAAATACTTGAGTAAAGACTCCGTTA
TTTATCATATATATCACTTACAGCACACCAGTGCATTTTCACT-----------------
---------------
>MY5289_Hrupicola_Deadman_Hills
TGCTTATGGAAATTTTGATGTTGCTATATGTTTCTTAATAAGTCATGATCACTTTCTAAT
GGTAATAATGTCCCATTTTCTTCAGGAAGTACTGAATAAGGCTCGTCCCGATGCAACCAA
AGCTGTGTTCCTAGTCACGGATGGATATTCAAATGGTGGCGATCCTCGACCAGCGGCCAA
GGTCCTTCGTGACCAACACGTGGAAATCTTTACTTTTGGCATTCAGAATGGCAATGTTCG
TGAACTCTTTGACATGGCATCCGAACCACCAGAGGAACACAGTTACATCCTTGACAGCTT
CGAAGAATTTGAAGCCTTGGCCAGAAGAGCTCTGCACGAGGGTATGTTCCTTTCATGAAC
TGCATTTGTCAACCTAAACTTTCATCGAAGCCATTAAATACTTGAGTAAAGACTCCGTTA
TTTATCATATATATCACTTACAGCACACCAGTGCATTTTCACT-----------------
---------------
>MY5309_Hapachea_JohnnyLyon_Hills
------------------TATTGCCGTATGTTTTTTAATAAGTCATGATCACTTTCTAAT
GATACTAATATCCCATTTTCTTCAGGAGGTACTGAATAAGGCTCGTCCCGAAGCAACCAA
AGCCGTGTTCCTAGTCACGGATGGATATTCAAATGGTGGCGATCCTCGGCCAGCGGCCAA
GGTCCTTCGTGACCAACAGGTGGAAATCTTTACTTTTGGCATTCAGAATGGCAATGTTCG
TGAGCTCTTTGACATGGCATCCGAACCACCAGAGGAACACAGTTACATCCTTGACAGCTT
CGAAGAATTCGAAGCCTTGGCCAGAAGAGCTCTACACGAGGGTACGTCCCTTTCATGCAT
TGCATTTCTCAACTTAAACTTTTATCGAAGCAATTAGCTACTTGAGTAAAGACTCCGTTA
TTTAACATACATATCACTTACAGCACACCAGTGCATTTTCACTCAGTTTCTGGAC-GTGC
TGTTTTCAACAT---
>MY5310_Hexurella_AntelopeCyn_CerbatMtns
TGTTTGTGGAAATTTTGATGTTGCTATATGTTTTTCAATAAGTCATGATCACTTTCTAAT
GATAATGATGTCCCATTT-CTTCAGGAGGTACTAAATAAGGCTCGTCCCGAAGCCACCAA
AGCTGTGTTCCTAGTCACGGATGGATATTCCAATGGCGGCGATCCTCGGCCAGCGGCCAA
GGTCCTTCGTGACCAACAGGTGGAAATCTTTACTTTTGGCATTCAGAATGGCAATGTTCG
TGAACTCTTTGACATGGCATCCGAACCACCAGAGGAACACAGTTACATCCTTGACAGCTT
CGAAGAATTCGAAGCCTTGGCCAGAAGAGCTCTACACGAGGGTACGTCCCTTTCACGCAT
TGCATTTCTCAACCTAAACTTTTATCGAAGCAATTAACTACGTCAGTAAAGACTCCGTTA
TTTCACATACATATCACTTACAGCAC-----------------------------TGTGC
TGTTTTCAACATAGT
>MY5311_Hexurella_AntelopeCyn_CerbatMtns
TGTTTGTGGAAATTTTGATGTTGCTATATGTTTTTCAATAAGTCATGATCACTTTCTAAT
GATAATGATGTCCCATTT-CTTCAGGAGGTACTAAATAAGGCTCGTCCCGAAGCCACCAA
AGCTGTGTTCCTAGTCACGGATGGATATTCCAATGGCGGCGATCCTCGGCCAGCGGCCAA
GGTCCTTCGTGACCAACAGGTGGAAATCTTTACTTTTGGCATTCAGAATGGCAATGTTCG
TGAACTCTTTGACATGGCATCCGAACCACCAGAGGAACACAGTTACATCCTTGACAGCTT
CGAAGAATTCGAAGCCTTGGCCAGAAGAGCTCTACACGAGGGTACGTCCCTTTCACGCAT
TGCATTTCTCAACCTAAACTTTTATCGAAGCAATTAACTACGTCAGTAAAGACTCCGTTA
TTTCACATACATATCACTTACAGCAC-----------------------------TGTGC
TGTTTTCAACATAGT
>MY5312_Hexurella_FoxCyn_MusicMtns
TGTTTATGGAAATTTTGATGTTGCTATATGTTTTTTAATAAGTCATGATCACTTTCTAAT
GATAATGATGTCCCATTT-CTTCAGGAGGTACTAAATAAGGCTCGTCCCGAAGCCACCAA
AGCTGTGTTCCTAGTCACGGATGGATATTCCAATGGCGGCGATCCTCGGCCAGCGGCCAA
GGTCCTTCGTGACCAACAGGTGGAAATCTTTACTTTTGGCATTCAGAATGGCAATGTTCG
TGAACTCTTTGACATGGCATCCGAACCACCAGAGGAACACAGTTACATCCTTGACAGCTT
CGAAGAATTTGAAGCCTTGGCCAGAAGAGCTCTACACGAGGGTACGTCCCTTTCACGCAT
TGCATTACTCAACCTAAACTTTTATCGAAGCAATTAACTACGTCAGTAAAGACTCCGTTA
TTTCACATACATATCTCTTACAGCACACCAGTGCCTTTTCACT--GTTTCTGGACTGTGC
TGTTTTCAACATAGT
>MY5313_Hexurella_FoxCyn_MusicMtns
TGTTTATGGAAATTTTGATGTTGCTATATGTTTTTTAATAAGTCATGATCACTTTCTAAT
GATAATGATGTCCCATTT-CTTCAGGAGGTACTAAATAAGGCTCGTCCCGAAGCCACCAA
AGCTGTGTTCCTAGTCACGGATGGATATTCCAATGGCGGCGATCCTCGGCCAGCGGCCAA
GGTCCTTCGTGACCAACAGGTGGAAATCTTTACTTTTGGCATTCAGAATGGCAATGTTCG
TGAACTCTTTGACATGGCATCCGAACCACCAGAGGAACACAGTTACATCCTTGACAGCTT
CGAAGAATTTGAAGCCTTGGCCAGAAGAGCTCTACACGAGGGTACGTCCCTTTCACGCAT
TGCATTACTCAACCTAAACTTTTATCGAAGCAATTAACTACGTCAGTAAAGACTCCGTTA
TTTCACATACATATCTCTTACAGCACACCAGTGCCTTTTCACT--GTTTCTGGACTGTGC
TGTTTTCAACATAGT
>MY5314_Hexurella_Grasshopper_BrushyMtn
-----------------------------GTTTTTTAATAAGTCATGATCACTTTCTAAT
GATAATGATGTCCCATTT-CTTCAGGAGGTACTAAATAAGGCTCGTCCCGAAGCCACCAA
AGCTGTGTTCCTAGTCACGGATGGATATTCCAATGGCGGCGATCCTCGGCCAGCGGCCAA
GGTCCTTCGTGACCAACAGGTGGAAATCTTTACTTTTGGCATTCAGAATGGCAATGTTCG
TGAACTCTTTGACATGGCATCCGAACCACCAGAGGAACACAGTTACATCCTTGACAGCTT
CGAAGAATTCGAAGCCTTGGCCAGAAGAGCTCTACACGAGGGTACGTCCCTTTCACGCAT
TGCATTTCTCAACCTAAACTTTTATCGAAGTAATTAACTACGTCAGTAAAGACTCCGTTA
TTTCACTTACATATCACTTACAGCACACCAGTGCCTTTT---------------------
---------------
>MY5315_Hexurella_WagonerRd_BradshawMtns
TGTTTATGGAAATTCTGATGTTGCTATATGTTTTTTAATAAGTCGTGATCACTTTCTAAT
GATAATAACGTCACATTTTCTTCAGGAGGTACTGAATAAGGCTCGTCCCGAAGCCACCAA
AGCTGTGTTCCTAGTCACGGATGGATATTCCAATGGCGGCGATCCTCGGCCAGCGGCCAA
GGTCCTTCGTGACCAACAGGTGGAAATCTTTACTTTTGGAATTCAGAATGGCAATGTTCG
TGAACTCTTTGACATGGCATCCGAACCACCAGAGGAACACAGTTACATCCTTGACAGCTT
CGAAGAATTCGAAGCCTTGGCCAGAAGAGCTCTGCACGAGGGTACGTCCCTTTCATGCTT
TGCATTTCTCAAACTAAACTTTTATCGAAGCAATTAACAACTTCAGTAAAGACTCCGTTA
TTT-----------CACTTACAGCACACCAGTGCATTTTCACTCAGTTTCTGGACTGCGC
TGTTTTCAACATAGT
>MY5316_Hexurella_WagonerRd_BradshawMtns
TGTTTATGGAAATTCTGATGTTGCTATATGTTTTTTAATAAGTCGTGATCACTTTCTAAT
GATAATAATGTCCCATTTTCTTCAGGAGGTACTGAATAAGGCTCGTCCCGAAGCCACCAA
AGCTGTGTTCCTAGTCACGGATGGATATTCCAATGGCGGCGATCCTCGGCCAGCGGCCAA
GGTCCTTCGTGACCAACAGGTGGAAATCTTTACTTTTGGCATTCAGAATGGCAATGTTCG
TGAACTCTTTGACATGGCATCCGAACCACCAGAGGAACACAGTTACATCCTTGACAGCTT
CGAAGAATTCGAAGCCTTGGCCAGAAGAGCTCTGCACGAGGGTACGTCCCTTTCATGCTT
TGCATTTCTCAAACTAAACTTTTATCGAAGCAATTAACAACTTCAGTAAAGACTCGGTTA
TTT-----------CACTTACAGCACACCAGTGCATTTTCACTCAGTTTCTGGACTGTGC
TGTTTTCAACATAGT
>MY5317_Hrupicola_Cottonwood_SnYsidroMtns
------------------------------------------------------------
-------------------------------------------------------CC---
--------------------AGTGATATTCAAATGGTGGCGATCCTCGACCAGCGGCCAA
GGTCCTTCGTGACCAACAGGTGGAAATCTTTACTTTTGGCATTCAGAATGGCAATGTTCG
TGAACTCTTTGACATGGCATCCGAACCACCAGAGGAACACAGTTACATCCTTGACAGCTT
CGAAGAATTTGAAGCCTTGGCCAGAAGAGCTCTACACGAGGGTATGTTCCTTTCATGCAT
TTCATTTGTCAACCTATACTTTTATCGAAGCAATTAAATACTTGAGTAAAGACTCCGTTA
TTTATCACACATATCACTCACAACACACCAGTGCATTT--------------------GC
TGTTTTAAGCGTAAT
