# Supplementary material for: ﻿Species delimitation, biogeography, and natural history of dwarf funnel web spiders (Mygalomorphae, Hexurellidae, Hexurella) from the United States / Mexico borderlands
Source: Zookeys. 2023 Jun 14;1167:109–57. doi: 10.3897/zookeys.1167.103463 (PMC10285686; doi:10.3897/zookeys.1167.103463)
Supplement: Supplementary material 3 — Input matrices, analysis log files, and output tree files for nuclear and mitochondrial analyses [file zookeys-1167-109_article-103463__-s003.zip › uce-2001496.fasta]

>MY0059_Hapachea_SantaRitaMtns_MaderaCyn
TAGGAAACGTTTTTAGATATTTGCTTAAAAAATTGGGTTGTTCACTCTAAGGAGCACTTC
ATAAACTACACACAGTCATGTTTGTGGTGTGACCACACTGGTGATCAAATTGAAGTATGT
GAAGATGCTGATATTGTTTTTTTATTTAAAATCTTTGTCATAAGCAGATTCTTGTGTTTT
CTAATAGGCATAAATACCCCATGCTGTTTGATGAACCAGTACCTCTGATGGCTGGTAGAT
GGTATGTTGCGTGGGCTAGAATATCAGGCCCTAGCAGTGATTGCGGTTCGAGTGGGCAGT
CTTTGGTGACCACCGAAGATCAGTAAGTAGATTAGTTAATTATTTTGATGTTATGTCAAT
GAATTTCACTGATACCAGTATTTAAAAATTTATTGTTGTCATACAGGAAAATATACAATC
AATTTGTATTTGAGTCATTTGAGCTTTTCCCCAAAACTATCCTGGAATAACTTACCTGAT
AGACTGGTGATTCAAGCTGACCATACTTGTGTTTTGAATCAGTAGA
>MY0139_Hexurella_SanDiego_Guatay
TAGAAAAGGTTTTCAGATACTTGCTTGAAAAATTGGGATGTTCACTCTAAGGAGCACTTC
AAAAACAACACTCAGTCATGTTTATGGTGTGACCACACTGGTGATCCAACTGAAGTATGT
GATGATGCTGATATTGTTTTTTGAATTAAAATTTGTGTCATAAACAGATTCTCATGTTTT
CTAATAGGCATAAATACCCTATGCTGTTTGATGAACCAGTGCCTCTGATGGCTGGTAGAT
GGTATGTTGCTTGGGCTAGAATATCAGGCCCTAGCAGTGATTGTGGTTCCAGTGGGCAGT
CTTTGGTGACCACCGAAGATCAGTAAGCAGATCAGTTGATTATTTTAATGCTATGCCAAC
GAATTTCACTGATACCATTATTTAAAAATTCAT---TGTCATACAGGAAAACGTACAATG
AATTTGTATTTGGGGCATTTGTTTTTTCTTGAGATTCTCCCCTGTGTTATCATATTTATT
AGTTCTGTGTTTTAGATTAAACAGATTTCTCATATTGAAAGTGAAA
>MY5053_Hexurella_ChiricahuaMtns_PriceCyn
TAGAAAAGGTTTTTAGATATTTGCTTAAAAAATTGGGTTGTTCACTCTAAGGAGCACTTC
ATAAACTACACACAGTCATGTTTGTGGTGTGACCACACTGGTGATCAAATTGAAGTATGT
GCAGATGCTGATATTGTTTTTTAATTTAAAATCTTTGTCATAAGCAGATTCTTGTGTTTT
CTAATAGGCATAAATACCCTATGCTGTTTGATGAACCAGTACCTCTGATGGCTGGTAGAT
GGTATGTTGCGTGGGCTAGAATATCAGGCCCTAGCAGTGATTGCGGTTCGAGTGGGCAGT
CTTTGGTGACCACCGAAGATCAGTAAGTAGATTAGATAATTATTTTGATGTTATATCAAT
GAATTTCGCTGATACCAGTATTTAAAAATTTGCTGTTGTCATACAGGAAAATATACAATC
AATGTGTATTTGAGGCATTTGAGTTTTTCCCCAAAACTATCCTGGAATAACTTACCTGAT
AGACTGGTGATTCAAGCTGACCATACTTGTGTTTTGAATCAGTAGA
>MY5064_Hexurella_MuleMtns_Escabrosa
TAGAAGAGGTTTTCAGATATTTGCTTAAAAAATTGGGTTGTTCACTCTGAGGAGCGCTTC
ATAAACTACACACAGTCATTTGTGTGGTGTGACC----TGGTGATCAAATTGAAGTATGT
GAGGATGCTGATATTTTTTTTTAATTTAAAATCTGTGTCATAAGCAGATTCTCGTGTTTT
CTAATAGGCATAAATACCCTATGCTGTTTGATGAACCAGTACCTCTGATGGCTGGTAGAT
GGTATGTTGCTTGGGCTAGAATATCAGGCCCTAGCAGTGATTGCGGTTCCAGTGGGCAGT
CTTTGGTGACCACCGAAGATCAGTAAGTAAATCAGTTAATTATTTTGATGTTATGTCAAT
GAATTTCACTGATACCAGTATTTAAAAATTC-TTGTTGTCATACAGGAAAATATACAATC
AATTTGTATTTGAGGCATTTGAGATTTTTCCAAAAACTATCCTGGAGTAACTTACTTGAT
AGACTGGTGATTCCAGCTGACCATACTTAAGTTTTGAATCAGTAGA
>MY5066_Hexurella_MuleMtns_Escabrosa
TAGAAGAGGTTTTCAGATATTTGCTTAAAAAATTGGGTTGTTCACTCTGAGGAGCGCTTC
ATAAACTACGCACAGTCATTTGTGTGGTGTGACCACACTGGTGATCAAATTGAAGTATGT
AAGGATGCTGATATTTTTTTTTAATTTAAAATCTGTGTCATAAGCAGATTCTCGTGTTTT
CTAATAGGCATAAATACCCTATGCTGTTTGATGAACCAGTACCTCTGATGGCTGGTAGAT
GGTATGTTGCTTGGGCTAGAATATCAGGCCCTAGCAGTGATTGCGGTTCCAGTGGGCAGT
CTTTGGTGACCACCGAAGATCAGTAAGTAAATCAGTTAATTATTTTGATGTTATGTCAAT
GAATTTCACTGATACCAGTATTTAAAAATTCATTGTTGTCATACAGAAAAA--TACGATC
AATTTGTATTTGAGGCATTTGAGATTTTCCCAAAAACTATCCTGGAGTAACTTAC-TGAT
AGACTGGTGATTC-AGCTGACCATACTTAAGTTTTGAATCAGTAGA
>MY5071_Hexurella_SantaRitaMtns_AlisoSprings
TAGAAAAGGTTTTCAGATATTTGCTTAAAAAATTGGGTTGTTCACTCTAAGGAGCACTTC
ATAAACTACACACAGTCATGTTTGTGGTGTAACCACCCTGGTGATCAAATTGAAGTATGT
GTTTATGCTGATATTGTCTTTTAATTTAAAATCTTTGTCATAAGCAGATTCTTGTGTTTT
CTAATAGGCATAAATACCCTATGCTGTTTGATGAACCAGTACCTCTGATGGCTGGTAGAT
GGTATGTTGCGTGGGCTAGAATATCAGGCCCTAGCAGTGATTGCGGTTCAAGTGGGCAGT
CTTTGGTGACCACCGAAGATCAGTAAGTAGATTAGTTAATTATTTTGATGTTATGTCAAT
GAATTTCACTGATACCAGTATTTAAAAATTTATTGTTGTCATACAGGAAAATGTACAATC
AATTTATATTTGAGGCATTTGAGCTTTTCCCAAAAACTATCCTGGAATAACTTACCTGAT
AGACTGGTGATTCAAGCTGACC------------------AGTAGA
>MY5126_Hexurella_SantaCatalinaMtns_NuggetCyn
TAGAAAAGGTTTTTAGATATTTGCTTAAAAAAAAAGGTTGTTCACTCTAAGGAGCACTTC
ATAAACTACACACAGTCATGTTTGTGGTGTGACCACACTGGTGATCAAATTGAAGTATGT
GAAGATGCTGATATTGTTTTTTAATTTAAAATCTTTGTCATAAGCAGATTCTTGTGTTTT
CTAATAGGCATAAATACCCTATGTTGTTTGATGAACCAGTACCTCTGATGGCTGGTAGAT
GGTATGTTGCGTGGGCTAGAATATCAGGCCCTAGCAGTGATTGCGGTTCGAGTGGGCAGT
CTTTGGTGACCACCGAAGATCAGTAAGTAGATTAGTTAATTATTTTGATGTTATGTCAAT
GAATTTCACTGATACCAGTATTTAAAAATTTATTGTTGTCATACAGGAAACTATACAATC
AATTTGTATTTGAGGCATTTGAGCTTTTCCCAAAAGCTATCCTGGAATAACTTACCTGAT
AGGCTGGTGATTCAAGCTGAACATACTTGTGTTTTGAATCAGTAGA
>MY5127_Hexurella_WhetstoneMtns_FrenchJoeCyn
------------------------------------------------------------
------------------------------------------------------------
------------------------------------------AGCAGATTCATGTGTTTT
CTAATAGGCATAAATACCCTATGCTGTTTGATGAACCAGTACCTCTG-TGGCTGGTAGAT
GGTATGTTGCGTGGGCTAGAATATCAGGCCCTAGCAGTGATTGCGGTTCGAGTGGGCAGT
CTTTGGTGACCACCGAAGATCAGTAAGTAGATTAGTTAATTTATTTGATATTATGTCAAT
GAATTTCACTGATACCAGTATTTAAAAATTTATTGTTGTC--------------------
------------------------------------------------------------
----------------------------------------------
>MY5131_Hexurella_PedregosaMtns_PruneCyn
TAGAAAGGGGTTTTGGATATTTGCTTAAAAAATTGGGTTGTTCACTCTAAGGAGCACTTC
ATAAACTACACACAGTCATGTTTGTGGTGTGACCACACTGGTGATCAAATTGAAGTATGT
GAAGATGCTGATATTGTTTTTTAATTTAAAATATTTGTCATTAGCAGATTCTTTTGTTTT
CTAATAGGCATAAATACCCTATGCTGTTTGATGAACCAGTACCTCTGATGGCTGGTAGAT
GGTATGTTGCGTGGGCTAGAATATCAGGCCCTAGCAGTGATTGCGGTTCGAGTGGGCAGT
CTTTGGTGACCACCGAAGATCAGTAAGTAGATTAGTTAAATATTTTGATGTTATGTCAAT
CAATTTCACTGATACTAGTATTTAAAAATTTATTGTTGTCATACAGGAAAATATACAATC
AATGTGTATTCGAGGCATTTGAGCTTTTCCCCAAAACTATCCTGGAATAACTTACCTAAT
AGACTGGTGATTCAAGCTGACCATACTTCTGTTTTGAATCAGTAGA
>MY5132_Hexurella_PedregosaMtns_PruneCyn
TAGAAAGGGGTTTTGGATATTTGCTTAAAAAATTGGGTTGTTCACTCTAAGGAGCACTTC
ATAAACTACACACAGTCATGTTTGTGGTGTGACCACACTGGTGATCAAATTGAAGTATGT
GAAGATGCTGATATTGTTTTTTAATTTAAAATATTTGTCATTAGCAGATTCTTTTGTTTT
CTAATAGGCATAAATACCCTATGCTGTTTGATGAACCAGTACCTCTGATGGCTGGTAGAT
GGTATGTTGCGTGGGCTAGAATATCAGGCCCTAGCAGTGATTGCGGTTCGAGTGGGCAGT
CTTTGGTGACCACCGAAGATCAGTAAGTAGATTAGTTAAATATTTTGATGTTATGTCAAT
CAATTTCACTGATACTAGTATTTAAAAATTTATTGTTGTCATACAGGAAAATATACAATC
AATGTGTATTCGAGGCATTTGAGCTTTTCCCCAAAACTATCCTGGAATAACTTACCTAAT
AGACTGGTGATTCAAGCTGACCATACTTCTGTTTTGAATCAGTAGA
>MY5136_Hexurella_MiddlemarchCyn
TAGAAAAGGTTTTTAGAT-TTTGCTTAAAAAATTGGGTTGTTCACTCTAAGGAGCACTTC
ATAAACTACACACAGTCATGTTTGTGGTGCGACCACACTGGTGATCAAATTGAAGTATGT
GAAGATGCTGATATTGTTTTTTAATTTAAAATCTTTGTCATAAGCAGATTCTTGTGTTTT
CTAATAGGCATAAATACCCTATGCTGTTTGATGAACCAGTACCTCTGATGGCTGGTAGAT
GGTATGTTGCGTGGGCTAGAATATCAGGCCCTAGCAGTGATTGCGGTTCGAGTGGGCAGT
CTTTGGTGACCACCGAAGATCAGTAAGTAGATTAGTTAATTATTTTGATGTTATGTCAAT
GAATTTCACTGATACCAGTATTTAAAAATTTATTGTTGTCATACAGGACAACATACAATC
AATTTGTATTTGAGGCATTTGAGCTTTTCCCCAAAACTATCCTGGAATAACTTACCTGAT
AGACTGGTGATTCAAGCTGACCATACTTGTGTTTTGAATCAGTAGA
>MY5147_Hexurella_DragoonMtns_NF_345A
TAGAAAAGGTTTTTAGATATTTGCTTAAAAAATTGGGTTGTTCACTTTAAGCAGCACTTC
ATAAACTACGCACAGTCATGTTTGTGGTGTGACCACACTGGTGATCAAATTGAAGTATGT
GAAGATGCTGATATTGTTTTTCAATTTAAAATCTTTGTCATAAGCAGATTCTTGTGTTTT
CTAATAGGCATAAATACCCTATGCTGTTTGATGAACCAGTACCTCTGATGGCTGGTAGAT
GGTATGTTGCGTGGGCTAGAATATCAGGCCCTAGCAGTGATTGCGGTTCGAGTGGGCAGT
CTTTGGTGACCACCGAAGATCAGTAAGTAGATTAGTTAATTATTTTGATGTTATTTCAAT
GAATTTCACTGATACCAGTATTTAAAAATTTATTGTTGTCATACAGGAAAATATACA---
------------------------------------------------------------
----------------------------------------------
>MY5152_Hexurella_WhetstoneMtns_ApacheCyn
TAGAAAAGGTTTTTAGATATTTGCTTAAAAAATTGGGTTGTTCACTCTAAGGAGCACTTT
ATAAACTACACACAGTCATGTTTGTGGTGTGACCACACTGGTGATCAAATTGAAGTATGT
GAAGATGCTGATATTGTTTTTTAATTTGAAATCTTTGTCAT-AGCAGATTCTTGTGTTTT
CTAATAGGCATAAATACCCTATGCTGTTTGATGAACCAGTACCTCTGATGGCTGGTAGAT
GGTATGTTGCGTGGGCTAGAATATCAGGCCCTAGCAGTGATTGCGGTTCGAGTGGGCAGT
CTTTGGTGACCACCGAAGATCAGTAAGTAGATTAGTTAATTAGTTTGATGTTATGTCAAT
GAATTTCACTGATACCAGTATTTAAAAATTTATTGTTGTCATACAGGAAAATATACAATC
AATTTGCATTTGAGGCATTTGAGTTTTTCCCAAAAACTATCCTGAAATAACTTGCCTGAT
AGACTGGTGATTCAGGCTGACCATACTTGTGTTTTGAATCAGTAGA
>MY5154_Hexurella_SantaRitaMtns_AdobeCyn
TAGAAAAGGTTTTTAGATATTTGCTTAAAAAATTGGGTTGGTCACTCTAAGGAGCACTTC
ATAAACTACACACAGTCATGTTTGTGGTGTGACCACACTGGTGATCAAATTGAAGTATGT
GAAGATGCTGATATTGTTTTTTAATTTAAAATCTGTGTCATAAGCAGATTCTTGTGTTTT
CTAATAGGCATAAATACCCTATGCTGTTTGATGAACCAGTACCTCTGATGGCTGGTAGAT
GGTATGTTGCGTGGGCTAGAATATCAGGCCCTAGCAGTGATTGCGGTTCGAGTGGGCAGT
CTTTGGTGACCACCGAAGATCAGTAAGTAGATTAGTTAATTATTTTGATGTTATGTCAAT
GAATTTCACTGATACCAGTATTTAAAAATTTATTGTTGATTTACGGGAAAATATACAATC
AATTTGTATTTGAGGCATTTGAGCTTTTCCCAAAAACTATCCTGGAATAACTTACCTGAT
AGACTGGTGATTCAAGCTGACCATACTTGTGTTTTGAATCAGTAGA
>MY5157_Hexurella_SantaCatalinaMtns_Redington
TAGAAAAGGTTTTTAGATATTTGCTTAAAAAATTAGGTTGTTCACTCTAAGGAGCACTTC
ATAAACTACACACAGTCATGTTTGTAGTGTGACCACACTGGTGATCAAATTGAAGTATGT
GAAGATGCTGATATTGTTTTTTAATTTAAAATCTTTGTCATAAGCAGATTCTTGTGTTTT
CTAATAGGCATAAATACCCTATGCTGTTTGATGAACCAGTACCTCTGATGGCTGGTAGAT
GGTATGTTGCGTGGGCTAGAATATCAGGCCCTAGCAGTGATTGCGGTTCAAGTGGGCAGT
CTTTGGTGACCACCGAAGATCAGTAAGTAGATTAGTTAATTATTTTGATGTTATGTCAAT
GAATTTCGCTGATACCAGTATTTAAAAAAATATTGTTGTCATACAGGAAAATATACAATC
AATTTGTATTTGAGGCATTTGAGCTTTTCCCAAAAACTATTCTGGAATAACTTACCTGAT
AGACTGGTAATTCAAGCTGACCATACTTGTGTTTTGAATCAGTAGA
>MY5164_Hrupicola_Temecula
------------------------------------------------------------
--------CACTCAGTCATGTTTATGGTGTGACCCCACTTTTGATCCAACTGAAGTATGT
GATGATGCTAATATTGTTTTTTGAATTAAAATTTGTGTCATAAACAGATTCTCATGTTTT
CTAATAGGCATAAATACCCTATGCTGTTTGATGAACCAGTGCCTCTGATGGCTGGTAGAT
GGTATGTTGCTTGGGCTAGAATATCAGGCCCTAGCAGTGATTGCGGTTCCAGTGGGCAAT
CTTTGGTGACCACTGAAGATCAGTAAGCAGATCAGTTGATTATTTTAATGCTATGCCAAC
GAATTTCACTGATACCATTATTTAAAAATTCATTGTTGTCATACAGGAAAACGTACAATT
AAT---------------------------------------------------------
----------------------------------------------
>MY5165_Hrupicola_Temecula
------------------------------------------------------------
------------CAGTCATGTTTATGGTGTGACCCCACTTTTGATCCAACTGAAGTATGT
GATGATGCTAATATTGTTTTTTGAATTAAAATTTGTGTCATAAACAGATTCTCATGTTTT
CTAATAGGCATAAATACCCTATGCTGTTTGATGAACCAGTGCCTCTGATGGCTGGTAGAT
GGTATGTTGCTTGGGCTAGAATATCAGGCCCTAGCAGTGATTGCGGTTCCAGTGGGCAAT
CTTTGGTGACCACTGAAGATCAGTAAGCAGATCAGTTGATTATTTTAATGCTATGCCAAC
GAATTTCACTGATACCATTATTTAAAAATTCATTGTTGTCATACAGGAAAACGTACAATT
AATTTATATTTGGGGCATTTGTTTTTTCTTGAGATTCTCCCCTGGGATGTCATATCAGTT
----------------------------------------------
>MY5175_Hapachea_HarshawRd_PatagoniaMtns
-----------------------CTTAAAAAATTGGGTTGTTCACTCTAAGGAGCACTTC
ATAAACTACACACAGTCATTTTTGTGGTGTGACCACAATGGTGATCAAATTGAAGTATGT
GAGGATGCTGATATATATTTTTAATTTAAAGTCTGTGTTATAAGCAGATTCTCGTGTTTT
CTTATAGGCATAAATACCCTATGCTGTTTGATGAACCGGTACCTCTGATGGCTGGTAGAT
GGTATGTTGCTTGGGCTAGAATATCAGGCCCTAGCAGTGATTGCGGTTCCAGTGGGCAGT
CTTTGGTGACCACCGAAGATCAGTAAGTAAATCAGTTAATTATTTTGATGTTATGTCAAT
GAATTTCACTGATACCAGTATTTAAAAATTCATTGTTGTCATACAGGAAAATATACAATC
AATTTGTATTTGAGGCATTTGAAATTTTCCCAAAAACTATCCTGGAGTAACTTATCTGAT
GGACTGGTGATTCAAGCTGACCATACTTATGTTTTGAATCAGTAGA
>MY5180_Hapachea_MustrangPk_MustangMtns
TAGAAAAGGTTTTTAGATATTTGCTTAAAAAATCGGGTTGTTCACTCTAAGGAGCACTTT
A-AAACTACACACAGTCATGTTTGTGGTGTGACCACACTGGTGATCAAATTGAAGTATGT
GAAGATGCTGATATTGTTTTTTAATTTAAAATCTTTGTCATAAGCAGATTTATGTGTTTT
CTAATAGGCATAAATACCCTATGCTGTTTGATGAACCAGTACCTCTGATGGCTGGTAGAT
GGTATGTTGCGTGGGCTAGAATATCAGGCCCTAGCAGTGATTGCGGTTCCAGTGGGCAGT
CTTTGGTGACCACCGAAGATCAGTAAGTAGATTAGTTAATTATTTTGATGTTATGTTAAT
GAATTTCACTGATACCAGTATTT-AAAATTTATTGTTGTCATACAGGAAAATATACAATC
AATTTGTATTTGAGTCATTTGAGCTTTTCCCCAAAACTATCCTGGAATAACTTACCTGAT
AGACTGGTGATTCAAGCTGACT------------------------
>MY5181_Hapachea_MustrangPk_MustangMtns
------------------------------------------------------------
----------------------T-TGGTGTGACCGCACAGGTGATCAAATTGAAGTATGT
GAAGATGCTGATATTGTTTTTTTTTTTTAAATCTTTGTCATAAGCAGATTTTTGTGTTTT
CTAATAGGCATAAATACCCTATGCTGTTTGATGAACCAGTACCTCTGATGGCTGGTAGAT
GGTATGTTGCGTGGGCTAGAATATCAGGCCCTAGCAGTGATTGCGGTTCCAGTGGGCAGT
CTTTGGTGACCACCGAAGATCAGTAAGTAGATTAGTTAATTATTTTGATGTTATGTTAAT
GAATTTCACTGATACCAGTATTTGAAAATTTATTGTTGTCATACAGGAAAATATACAATC
AATTTGT---------ATTTGAGCTTTTCCCCAAAACTATCCTGGAATAACTTACCTGAT
AGACTGGTGATTCAAGCTGACCATACTTGT----------------
>MY5193_Hapachea_HarshawRd_PatagoniaMtns
TAGAAGAGGTTTTCAGATATTTGCTTAAAAAATTGGGTTGTTCACTCTAAGGAGCACTTC
ATAAACTACACACAGTCATTTTTGTGGTGTGACCACACTGGTGATCAAATTGAAGTATGT
GAGGATGCTGATATATATTTTTAATTTAAAGTCTGTGTCATAAGCAGATTCTCGTGTTTT
CTAATAGGCATAAATACCCTATGCTGTTTGATGAACCAGTACCTCTGATGGCTGGTAGAT
GGTATGTTGCTTGGGCTAGAATATCAGGCCCTAGCAGTGATTGCGGTTCCAGTGGGCAGT
CTTTGGTGACCACCGAAGATCAGTAAGTAAATCAGTTAATTATTTTGATGTTATGTCAAT
GAATTTCACTGATACCAGTATTTAAAAATTCATTGTTGTCATACAGGAAAATATACAATC
AATTTGTGTTTGAGGCATTTGAAATTTTCCCAAAAACTATCCTAGAGTAACTTATCTGAT
GGACTGGTGATTCAAGCTGACCATACTTATGTTTTGAATCAGTAGA
>MY5194_Hapachea_Ordsummit_MtOrd
----------------------------------------------CTAAGGAGCACTTC
AAAAACTACACACAGTCAAGTTTATGGTGTGACCGCGCT-GTGATCAAATTG----ATGT
GATGATGCTGATATTGTTTTTTAATTTAAAATCTGTGTCATAAGCAGAATCTCACATTTT
CTAATAGGCATAAATACCCTATGCTGTTTGATGAACCGGTGCCTCTGATGGCTGGTAGAT
GGTATGTTGCCTGGGCTAGAATATCAGGCCCTAGCAGTGATTGCGGTTCCAGTGGGCAGT
CTTTGGTGACCACCGAAGATCAGTAAGTAGATCAGTTAATTATTTCAATGTTATGTCAAT
GAATTTCACTGATACTAGTATTTAAAAATTCATTGTTGTCATACAGGAAAACATACA---
--------TTTGGGGCATTTTTTTATTCTCACAATTCTCCCCTGGGATATCGTATTTATT
AGTTCGGTGATTTAAATTAA--------------------------
>MY5195_Hapachea_Ordsummit_MtOrd
TAGAAAAGGTTTTCAGATATTTGCTTAAGAAATTGA---ATCCACTCTAAGGAGCACTTC
AAAAACTACACACA-TCAAGTTTATGGTGTGACCGCGCT-GTGATCAAATTG----ATGT
GATGATGCTGATATTGTTTTTTAATTTAAAATCTGTGTCATAAGCAGAATCTCACATTTT
CTAATAGGCATAAATACCCTATGCTGTTTGATGAACCGGTGCCTCTGATGGCTGGTAGAT
GGTATGTTGCCTGGGCTAGAATATCAGGCCCTAGCAGTGATTGCGGTTCCAGTGGGCAGT
CTTTGGTGACCACCGAAGATCAGTAAGTAGATCAGTTAATTATTTCAATGTTATGTCAAT
GAATTTCACTGATACTAGTATTTAAAAATTCATTGTTGTCATACAGGAAAACATACA---
--------TTTGGGGCATTTTTTTATTCTCACAATTCTCCCCTGGGATATCGTATTTATT
AGTTCGGTGATTTAAATTAAGCAGATTTCCACTATTGAAAGTGAGA
>MY5266_Hencina_CerroBolla
TAGAAAAGGTTTTCAGATACTTGCTTAAAAAATTAGGATGTTCACTCCAAGGAGCACTTC
AAAAACAACACACAGTCATGTTTATGGTGTGACCACAATGGTGATCCAACTGAAGTATGT
GATGATGCTGATATTGTTTTTTGAATTAAAATTTGTTTCATAAATAGATTCTCATGTTTT
CTAATAGGCATAAATACCCTATGCTGTTTGATGAACCAGTGCCTCTGATGGCTGGTAGAT
GGTATGTTGCTTGGGCTAGAATATCGGGCCCTAGCAGTGATTGCGGTTCCAGCGGGCAGT
CTTTGGTGACCACCGAAGATCAGTAAGCAGATCAGTTGATTATTTTGATGCTATGCCAAC
GAATTTCACTGATACCATGATTTGAAAATTCATTGTTGTCATACAGGAAAACGAACAATT
AATTTGTATTTGAAGCATTTGTTTTTTCTTGCAATTCTCCCCTGGGATATCATATTTATT
AGTTCTGTGTTTTAGATTAAACATATTTCTAATATTGAAAGTGAGA
>MY5267_Hencina_CerroBolla
TAGAAAAGGTTTTCAGATACTTGCTTAAAAAATTGGGATGTTCACTCCAAGGAGCACTTC
AAAAACAACACACAGTCATGTTTATGGTGTGACCACACTGGTGATCCAACTGAAGTATGT
GATGATGCTGATATTGTTTTTTGAATTAAAATTTGTTTCATATATAGATTCTCGTGTTTT
CTAATAGGCATAAATACCCTATGCTGTTTGATGAACCAGTGCCTCTGATGGCTGGTAGAT
GGTATGTTGCTTGGGCTAGAATATCGGGCCCTAGCAGTGATTGCGGTTCCAGCGGGCAGT
CTTTGGTGACCACCGAAGATCAGTAAGCAGATCAGTTGATTATTTTGATGCTATGCCAAC
GAATTTCACTGATACCATGATTTGAAAATTCATTGTTGTCATACAGGAAAACGAACAATT
AATTTGTATTTGAAGCATTTGTTTTTTCTTGCAATTCTCCCCTGGGATATCATATTTATT
AGTTCTGTGTTTTAGATTAAACATATTTCTAATATTGAAAGTGAGA
>MY5269_Hexurella_GuadalupeValley
TAGAAAAGGTTTTCAGATACTTGCTTAAAAAATTGGGATGTTCACTCCAAGGAGCACTTC
AAAAACAACACACAGTCATGTTTATGGTGTGACCACACTGGTGATCCAACTGAAGTATGT
GATGATGCTGATATTGTTTTTTGAATTAAAATTAGTGTCATAAATAGATTCTCATGTTTT
CTAATAGGCATAAATACCCTATGCTGTTTGATGAACCAGTGCCTCTGATGGCTGGTAGAT
GGTATGTTGCTTGGGCTAGAATATCAGGCCCTAGCAGTGATTGCGGTTCCAGCGGGCAGT
CTTTGGTGACCACCGAAGATCAGTAAGCAGATCAGTTGATTATTTTGATGCTATGCCAAC
GAATTTCACTGATACCATGATTTAAAAATTCATTGTTGTCATACAGGAAAACGTACAATT
AATTTGTATTTGGAGCATTTGTTTTTTCTTGCAATTCTCCCCTGGGATATCATATTTATT
AGTTCTGTGTTTTAGATTAAACATATTTCTAATATTGAAAGTGAGA
>MY5271_Hexurella_GuadalupeValley
TAGAAAAGGTTTTCAGATACTTGCTTAAAAAATTGGGATGTTCACTCCAAGGAGCACTTC
AAAAACAACACACAGTCATGTTTATGGTGTGAGCACACTAATGATCCAACTGAAGTATGT
GATGATAATGATATTGTTTTTTGATTTAAAATTTGTGTCATAAACAAATTGTCATGTTTT
CTAATAGGCATAAATACCCTATGCTGTTTGATGAACCAGTGCCTCTGATGGCTGGTAGAT
GGTATGTTGCTTGGGCTAGAATATCGGGCCCTAGCAGTGATTGCGGTTCCAGCGGGCAGT
CTTTGGTGACCACTGAAGATCAGTAAGCAGTTCAGTTGATTATTTTGATGCTATGCCAAC
GAATTTCATTGCCA--ACGATTTAAAAATTCATTGTTGTCATACATGAAAACGTACAATT
ATTTTATAAATAAGATAT--------------------------GAAAAACATACAAACA
AATATTGC-CTTGAAAACAAAAATAT-----ATTTCAAGAGCGTAG
>MY5276_Hexurella_SanPedro_Martir
TAGAAAAGGTTTTCAGATACTTGCTTAAAAAATTGGGATGTTCACTCCAAGGAGCACTTC
AAAAACAACACACAGTCATGTTTATGGTGTGAGCACTCTAATGATCCAACTGAAGTATGC
GATGATACTGATATTGTTTTTTGAATTAAAATTTGTGTCATAAACAAATTCTCATGTTTT
CTAATAGGCATAAATACCCTATGCTGTTTGATGAACCAGTGCCTCTGATGGCTGGTAGAT
GGTATGTTGCTTGGGCTAGAATATCGGGCCCTAGCAGTGATTGCGGTTCCAGCGGGCAGT
CTTTGGTGACCACTGAAGATCAGTAAGCAGTTCAGTTGATTATTTTGATGCTATGCCAAC
GAATTTCACTGCCA--ACGATTTAAAAATCCATTGTTGTCATACAGGAAAACGTGCAATT
AATTTATAAATGAGATAT--------------------------GAAAAACATACGAACT
AATA-TGC-CTTGAAAACAAAAATAT-----ATTTCAAGAGCG-AA
>MY5277_Hexurella_SanPedro_Martir
TAGAAAAGGTTTTCAGATACTTGCTTAAAAAATTGGGATGTTCACTCCAAGGAGCACTTC
AAAAACAACACACAGTCATGTTTATGGTGTGAGCACTCTAATGATCCAACTGAAGTATGC
GATGATACTGATATTGTTTTTTGAATTAAAATTTGTGTCATAAACAAATTCTCATGTTTT
CTAATAGGCATAAATACCCTATGCTGTTTGATGAACCAGTGCCTCTGATGGCTGGTAGAT
GGTATGTTGCTTGGGCTAGAATATCGGGCCCTAGCAGTGATTGCGGTTCCAGCGGGCAGT
CTTTGGTGACCACTGAAGATCAGTAAGCAGTTCAGTTGATTATTTTGATGCTATGCCAAT
GAATTTCACTGCCA--ACGATTTAAAAATCCATTGTTGTCATACAGGAAAACGTGCAATT
AATTTATAAATGAGATAT--------------------------GAAAAACATACGAACT
AATATTGC-CTTGAAAACAAAAATAT-----ATTTCAAGAGCGTAG
>MY5280_Hexurella_ArroyoSalado
TAGAAAAGGTTTTCAGATACTTGCTTAGAAAATTGGGATGTTCACTCCAAGGAGCACTTC
AAAAACAACACACAGTCATGTCTATGGTGTGACCACACTTTTGATCAAACTGAAGTATGT
GATGATGCTGATATTGTTTTTTGAATTAAAATTTGTGTCATAAACAGATTCTCATGTTTT
CTAATAGGCATAAATACCCTATGCTGTTTGATGAACCAGTGCCTCTGATGGCTGGTAGAT
GGTATGTTGCTTGGGCTAGAATATCAGGCCCTAGCAGTGATTGTGGTTCCAGTGGGCAGT
CTTTGGTGACCACCGAAGATCAGTAAGCAAATCAGTTTAT--TTTTGATGCTATGCCAAC
GAATTTCACTGATACCATTATTTAAGAATTCATTGTTGTCATACATGAAAACGTACAATT
AATTTGTATTTGGGTCATTTGTTTTTTCTTGCAGTTCCCCCCTGGGGTATCATATTTATT
AGTTCTGTGTTTTAGATTAAACAGATTTCTAATATTGAAAGTGAGA
>MY5282_Hexurella_ArroyoSalado
------------------------------AATTGGGATGTTCACTCCAAGGAGCACTTC
AAAAACAACACACAGTCATGTCTATGGTGTGACCACACTTTTGATCAAACTGAAGTATGT
GATGATGCTGATATTGTTTTTTGAATTAAAATTTGTGTCATAAACAGATTCTCATGTTTT
CTAATAGGCATAAATACCCTATGCTGTTTGATGAACCAGTGCCTCTGATGGCTGGTAGAT
GGTATGTTGCTTGGGCTAGAATATCAGGCCCTAGCAGTGATTGTGGTTCCAGTGGGCAGT
CTTTGGTGACCACCGAAGATCAGTAAGCAAATCAGTTTAT--TTTTGATGCTATGCCAAC
GAATTTCACTGATACCATTATTTAAGAATTCATTGTTGTCATACATGAAAACGTACAATT
AATTTGTATTTGGGTCATTTGTTTTTTCTTGCAGTTCCCCCCTGGGGTATCATATTTATT
AGTTCTGTGTTTTAGATTAAACAGATTTCTAATATTGAAAGTGAGA
>MY5286_Hrupicola_SweetwaterSpr_OrdMtn
TAGAAAAGGTTTTCAGATACTTGCTTAAAAAATTGGGATGGTCACTCTAAGGAGCACTTC
AAAAACAACACACAATCATGTTTATGGTGTGACCACACTGGTGATCCAATTGAAGTATGT
GATGATGCTGATATTGTTTTTTGAATTAAAATTTGTGTCATAAGCAGATTCTAATGTTTT
CTAATAGGCATAAATACCCTATGCTGTTTGATGAACCAGTGCCTCTGATGGCTGGTAGAT
GGTATGTTGCTTGGGCTAGAATATCAGGCCCTAGCAGTGATTGTGGTTCCAGTGGGCAGT
CTTTGGTGACCACCGAAGATCAGTAAGCAGAACAGTTGATTATTTTGATGCTATGCCAAC
GAATTTCATCGATACCAGTATTTAAAAATTCATTGTTGTCATGCAGGAAAATGTACAATT
AATTTGTATTTGGGGAATTTGTTTTTTATTGCAATTCTCCCCTGTGGTATCATATTTATT
AGTTCTGTGTTTTAGATTAAACATATT-------------------
>MY5287_Hrupicola_SweetwaterSpr_OrdMtn
TAGAAAAGGTTTTCAGATACTTGCTTAAAAAATTGGGATGGTCACTCTAAGGAGCACTTC
AAAAACAACACACAATCATGTTTATGGTGTGACCACACTGGTGATCCAATTGAAGTATGT
GATGATGCTGATATTGTTTTTTGAATTAAAATTTGTGTCATAAGCAGATTCTAATGTTTT
CTAATAGGCATAAATACCCTATGCTGTTTGATGAACCAGTGCCTCTGATGGCTGGTAGAT
GGTATGTTGCTTGGGCTAGAATATCAGGCCCTAGCAGTGATTGTGGTTCCAGTGGGCAGT
CTTTGGTGACCACCGAAGATCAGTAAGCAGAACAGTTGATTATTTTGATGCTATGCCAAC
GAATTTCATCGATACCAGTATTTAAAAATTCATTGTTGTCATGCAGGAAAATGTACAATT
AATTTGTATTTGGGGAATTTGTTTTTTATTGCAATTCTCCCCTGTGGTATCATATTTATT
AGTTCTGTGTTTTAGATTAAACATATTTCTAATATTGAAAGTGAGA
>MY5288_Hrupicola_Deadman_Hills
TAGAAAAGGTTTTCAGATACTTGCTTAAAAAATTGGGATGTTCACTCTAAGGAGCACTTC
AAAAACAACACACAATCATGT-TATGGTGGGACCGCACTGGTGATCCAATTAAAGTATGT
GGTGATGCTGATATTGTTTTTGGAATTAAAATTTGTGTCATAAGCAGATTCTAATGTTTT
CTAATAGGCATAAATACCCTATGCTGTTTGATGAACCAGTGCCTCTGATGGCTGGTAGAT
GGTATGTTGCTTGGGCTAGAATATCCGGCCCTAGCAGTGATTGCGGTTCCAGTGGGCAGT
CTTTGGTGACCACCGAAGATCAGTAAGCAGATCAGTTGATTATTTTGATGCTATGGCAAC
AAATTTCACTAATACCAGTGTTTAAAAATTCATTGTTGTCATACAGGAAAATGTACAATT
AATTTGTATTTGGGGCATTTGTTTTTTTTTGCAATTCTCACCTAGGGTGTCATATTTATT
AGTTCTGTGATTTAGATTAAACAGATTTCTAATATTGAAAGTGAGA
>MY5289_Hrupicola_Deadman_Hills
TAGAAAAGGTTTTCAGATACTTGCTTAAAAAATTGGGATGTTCACTCTAAGGAGCACTTC
AAAAACAACACACAATCATGT-TATGGTGGGACCGCACTGGTGATCCAATTAAAGTATGT
GGTGATGCTGATATTGTTTTTGGAATTAAAATTTGTGTCATAAGCAGATTCTAATGTTTT
CTAATAGGCATAAATACCCTATGCTGTTTGATGAACCAGTGCCTCTGATGGCTGGTAGAT
GGTATGTTGCTTGGGCTAGAATATCCGGCCCTAGCAGTGATTGCGGTTCCAGTGGGCAGT
CTTTGGTGACCACCGAAGATCAGTAAGCAGATCAGTTGATTATTTTGATGCTATGGCAAC
AAATTTCACTAATACCAGTGTTTAAAAATTCATTGTTGTCATACAGGAAAATGTACAATT
AATTTGTATTTGGGGCATTTGTTTTTTTTTGCAATTCTCACCTAGGGTGTCATATTTATT
AGTTCTGTGATTTAGATTAAACAGATTTCTAATATTGAAAGTGAGA
>MY5309_Hapachea_JohnnyLyon_Hills
------------------------------------------------AAGGAGCACTTC
ATAAACTACACACAGTCATGTTTGTGGTGTGACCACACTGGTGATCAAATTGAAGTATGT
GTAGATGCTGATATTGTTTTTTAATTTAAAATCTTTGTCATAAGCAGATTCTTGTGTTTT
CTAATAGGCATAAATACCCTATGCTGTTTGATGAACCAGTACCTCTGATGGCTGGTAGAT
GGTATGTTGCGTGGGCTAGAATATCAGGCCCTAGCAGTGATTGCGGTTCGAGTGGGCAGT
CTTTGGTGACCACCGAAGATCAGTAAGTAGATTAGTTAATTATTTTGATGTTATGTTAAT
GAATTTTACTGATACCAGTATTTGAAAATTTATTGTTGTCATACAGGAAAATATACAATC
AATTTGTATTTGAGTCATTTGAGC------------------------------------
----------------------------------------------
>MY5310_Hexurella_AntelopeCyn_CerbatMtns
-------------------------------------------ACTCTAAGGAGCACTTA
AAAAACTACACCCAGTCAAGTTTATGGTGTGACCACACT-GTGATCAAATTAAAGTATGT
GGTGATGCGGATATTGATTTTTAATTTAAAATCGGTGTCATAACCAGATTCTCACATTCT
CTAATAGGCATAAATACCCTATGCTGTTTGATGAACCAGTGCCTCTGATGGCTGGTAGAT
GGTATGTTGCCTGGGCTAGAATATCAGGCCCTAGCAGTGATTGCGGTTCCAGTGGGCAGT
CTTTGGTGACCACCGAAGATCAGTAAGTAGATCAGTTAATTATTTCAATGTTATGTCAAT
GAATTTCACTGATACCAGTATTTAAAAATTCATTGCTGTCATACAGGAAAACATACA---
--------TTTGGGGCATTTGTTTATTCTCACAATACTCCCCTGGGGTATCATATTAATT
A--TCTGTGATTTA--------------------------------
>MY5311_Hexurella_AntelopeCyn_CerbatMtns
-----------------------CTTAAAAAATTGG---GTTCACTCTAAGGAGCACTTA
AAAAACTACACCCAGTCAAGTTTATGGTGTGACCACACT-GTGATCAAATTAAAGTATGT
GGTGATGCGGATATTGATTTTTAATTTAAAATCGGTGTCATAACCAGATTCTCACATTCT
CTAATAGGCATAAATACCCTATGCTGTTTGATGAACCAGTGCCTCTGATGGCTGGTAGAT
GGTATGTTGCCTGGGCTAGAATATCAGGCCCTAGCAGTGATTGCGGTTCCAGTGGGCAGT
CTTTGGTGACCACCGAAGATCAGTAAGTAGATCAGTTAATTATTTCAATGTTATGTCAAT
GAATTTCACTGATACCAGTATTTAAAAATTCATTGCTGTTATACAGGAAAACATACA---
--------TTTGGGGCATTTGTTTATTCTCACAATACTCCC-------------------
----------------------------------------------
>MY5312_Hexurella_FoxCyn_MusicMtns
---------------------TGCTTAAAAAATTGG---GTTCACTCTAAGGAGCACTTA
AAAAACTACACCCAGTCAAGTTTATGGTGTGACCACACT-GTGATCAAATTAAAGTATGT
GGTGATGCGGATATTGATTTTTAATTTAAAATCGGTGTCATAACCAGATTCTCACATTCT
CTAATAGGCATAAATACCCTATGCTGTTTGATGAACCAGTGCCTCTGATGGCTGGTAGAT
GGTATGTTGCCTGGGCTAGAATATCAGGCCCTAGCAGTGATTGCGGTTCCAGTGGGCAGT
CTTTGGTGACCACCGAAGATCAGTAAGTAGATCAGTTAATTATTTCAATGTTATGTCAAT
GAATTTCACTGATACCAGTATTTAAAAATTCATTGCTGTCATACAGGAAAACATACA---
--------TTTGGGGCATTTGTTTATTCTCACAATACTCCCCTGGGGTATCATATTAATT
AGTTCTGTGATTTAAATTAAACAGATTTCCGCTATTGAAAGTGAGA
>MY5313_Hexurella_FoxCyn_MusicMtns
TAGAAAAGGTTTTCAGATATTTGCTTAAAAAATT-----GTTCACTCTAAGGAGCACTTA
AAAAACTACACCCAGTCAAGTTTATGGTGTGACCACACT-GTGATCAAATTAAAGTATGT
GGTGATGCGGATATTGATTTTTAATTTAAAATCGGTGTCATAACCAGATTCTCACATTCT
CTAATAGGCATAAATACCCTATGCTGTTTGATGAACCAGTGCCTCTGATGGCTGGTAGAT
GGTATGTTGCCTGGGCTAGAATATCAGGCCCTAGCAGTGATTGCGGTTCCAGTGGGCAGT
CTTTGGTGACCACCGAAGATCAGTAAGTAGATCAGTTAATTATTTCAATGTTATGTCAAT
GAATTTCACTGATACCAGTATTTAAAAATTCATTGCTGTCATACAGGAAAACATACA---
--------TTTGGGGCATTTGTTTATTCTCACAATACTCCCCTGGGGTATCATATTAATT
AGTTCTGTGATTTAAATTAAACAGATTTCCGC--------------
>MY5314_Hexurella_Grasshopper_BrushyMtn
------------------------------------------------------------
-----------------------------------CACT-GTGATCAAATTAAAGTATGT
GGTGATGCTGATATTGATTTTTAATTTGAAATCGGTGTCATAACCAGATTCTCACATTTT
CTAATAGGCATAAATACCCTATGCTGTTTGATGAACCAGTGCCTCTGATGGCTGGTAGAT
GGTATGTTGCCTGGGCTAGAATATCAGGCCCTAGCAGTGATTGTGGTTCCAGTGGGCAAT
CTTTGGTGACCACCGAAGATCAGTAAGTAGATCAGTTAATTATTTCAGTGTTATGTCAAT
GAATTTCACTGATACCAGTATTTAAAAATTCATTGTTGTCATACAGGAAAACATACA---
--------TTTGGGGCATTTGTTTATTCTCACAATACTCCCCTGGGGTACCATATTAATT
AGTTCTGTGATTT---------------------------------
>MY5315_Hexurella_WagonerRd_BradshawMtns
TAGAAAAGGTTTTCAGATATTTGCTTAAAAAATTGA---ATCTACTCTAAGGAGCACTTC
AAAAACTACACACAGTCAAGTTTATGGTGTGACCACACT-GTGATCAAATTGAAGTATGT
GATGATGCTGATATTGTTTTTTAATTTAAAATCTGTGTCATAAGCAGATTCTCACATTTT
CTAATAGGCATAAATACCCTATGCTGTTTGATGAACCGGTGCCTCTGATGGCTGGTAGAT
GGTATGTTGCCTGGGCTAGAATATCAGGCCCTAGCAGTGATTGCGGTTCCAGTGGGCAGT
CTTTGGTGACCACCGAAGATCAGTAAGTAGATCAGTTAATTATTTCAATGTTATGTCAAT
GGATTTCACTGATACCAGTATTTAAAAATTCATTGTTGTCATACAGGAAAACATACA---
--------TTTGGGGCATTTGTTTATTCTCACAATTCTCCCCTGGGATATCGTATTTATT
AGTTCGGTGATTTAAATTAAACAGATTTCCCCTATTGAAAGTGAGA
>MY5316_Hexurella_WagonerRd_BradshawMtns
TAGAAAAGGTTTTCAGATATTTACTTAAAAAATTGA---ATCTACTCTAAGAAGCACTTC
AAAAACTACACACAGTCAAGTTTATGGTGTGACCACACT-GTGATCAAATTGAAGTATGT
GATGATGATA--ATTGTTTTTTAATTTAAAATCTGTGTCATAAGCAGATTCTCACATTTT
CTAATAGGCATAAATACCCTATGCTGTTTGATGAACCGGTGCCTCTGATGGCTGGTAGAT
GGTATGTTGCCTGGGCTAGAATATCAGGCCCTAGCAGTGATTGCGGTTCCAGTGGGCAGT
CTTTGGTGACCACCGAAGATCAGTAAGTAGATCAGTTAATTATTTCAATGTTATGTCAAT
GAATTTCACTGATACCAGTATTTAAAAATTCATTGTTGTCATACAGGAAAACATACA---
--------TTTGGGGCATTTGTTTATTCTCACAATTCTCCCCTGGGATATCGTATTTATT
AGTTCGGTGATTTAAATTAAACAGATTTCCACTATTGAAAGTGAGA
>MY5317_Hrupicola_Cottonwood_SnYsidroMtns
----AAAGGTTTTCAGATACTTGCTTAAAAAATTGGGATGTTCACTCTAAGGAGCACTTC
AAAAACAACACTCAGTCATGTTTATGGTGTGATCACACTGGTTATCCAACTGAAGTATGT
GATGATGCTGATATTGTTTTTTGAATTAAAATTTGTGTCATAAACAGATTCTCATGTTTT
CTAATAGGCATAAATACCCTATGCTGTTTGATGAACCAGTGCCTCTGATGGCTGGTAGAT
GGTATGTTGCTTGGGCTAGAATATCAGGTCCTAGCAGTGATTGCGGTTCCAGTGGGCAGT
CTTTGGTGACCACCGAAGATCAGTAAGCAGATCAGTTGATTATTTTAATGCTATGCCAAT
GAATTTCACTGATACCATTTTTTAAAAATTCATTGTTGTCATACAGGAAAACGTACAATT
AATTTGTACGTGAG-CATTTGTTTTTTC-TGAGATTCTCCCCTGGGATGTCATATTTATT
AGTTCTGTGTTTTAGATTAAACAGATTTCTCATATTGAAAGTGAGA
