# Supplementary material for: ﻿Species delimitation, biogeography, and natural history of dwarf funnel web spiders (Mygalomorphae, Hexurellidae, Hexurella) from the United States / Mexico borderlands
Source: Zookeys. 2023 Jun 14;1167:109–57. doi: 10.3897/zookeys.1167.103463 (PMC10285686; doi:10.3897/zookeys.1167.103463)
Supplement: Supplementary material 3 — Input matrices, analysis log files, and output tree files for nuclear and mitochondrial analyses [file zookeys-1167-109_article-103463__-s003.zip › uce-2001497.fasta]

>MY0059_Hapachea_SantaRitaMtns_MaderaCyn
AACATCATTTTTGTTAACTTATTGTTACTGCATGTTGCTAAATTTTCATTTGCTGTGTTT
TTCCCCTTATTTCTTGATAACCATCTTTATATTGGTAATTTTTTAGCAAAGTGGGAGCAA
TAATGATCCATCACACACTCAAAGATGGAAAACAGTAGCCATTGTTCGTGGGACGTTTGG
TCCAGAAGATTGCTACTGTGATGTTGCAGAAATAAAATTTGAAAGGCCAGTTCCTGTGAA
GGTAAAGATTTCCCTTGAGTTAAAAAATGGACATTTAATGAAAGTTTTATGATGTTTGTA
AACTTATTTTTGATGTGCTCC
>MY0139_Hexurella_SanDiego_Guatay
AAAACCATTTTTGCCTACTTTTTCATACTGTATGC----CAATTTTTACTTGGTGCATTT
TTTACCTTAGTTCTTAATAACCATCTTTCTATTGTAA-TTTTTTAGCAAAGTGGGAGCAA
TAATGATCCATCACACACTCAAAGGTGGAAAACAGTAGCTATTGTTCGTGGGACGTTTGG
TCCGGAAGATTGCTACTGTGATGTTGCAGAAATAAAATTTGAAAGACCTGTCCCTGTGAA
GGTAAAGATTTCCCTTGAGTTCAAAAATAGACATTTAATGGGAGTCGTATGATGTTTGTA
AACCTATTTTTGATGTTCTTC
>MY5053_Hexurella_ChiricahuaMtns_PriceCyn
AGCATCATTTTTGTTAACTTATTTTTACTGCATGTTGCTAAATTTTCATTTGCTGTGTTT
TTTACCTTAGTTCTTGATAACCATCTTTATATTGGTAATTTTTTAGCAAAGTGGGAGCAA
TAATGATCCATCACACACTCAAAGATGGAAAACAGTAGCCATTGTTCGTGGGACGTTTGG
TCCAGAAGATTGCTACTGTGATGTTGCAGAAATAAAATTTGAAAGGCCAGTTCCTGTGAA
GGTAAAGATTTCCCTTGAGTTAAAAAAAGGACATTTAATGGAAGTTTTATGATGTTTGTA
AACTTATTTTTGATGTGCTCC
>MY5064_Hexurella_MuleMtns_Escabrosa
AACATCATTTTTGTTAACTTATTTTTACTGCATGTTGCTAAATTTTCATTTGCTGTGTTT
TTTACCTTAGTTCTTGATAACCATCTTTATTTTGGTAATTTTTTAGCAAAGTGGGAGCAA
TAACGATCCATCACACACTCAAAGATGGAAAACAGTAGCCATTGTTCGTGGGACGTTTGG
TCCAGAAGATTGTTACTGTGATGTTGCAGAAATAAAATTTGAAAGGCCAGTTCCTGTGAA
GGTAAAGATTTCCCTTGAGTTAAAAAATGAACATTTAATGGAAGTTTTATGATGTTTGTA
AACTTATTTTTGATGTGATCC
>MY5066_Hexurella_MuleMtns_Escabrosa
AACATCATTTTTGTTAACTTATTTTTACTGCATGTTGCTAAATTTTCATTTGCTGTGTTT
TTTACCTTAGTTCTTGATAACCATCTTTATATTGGTAATTTTTTAGCAAAGTGGGAGCAA
TAACGATCCATCACACACTCAAAGATGGAAAACAGTAGCCATTGTTCGTGGGACGTTTGG
TCCAGAAGATTGTTACTGTGATGTTGCAGAAATAAAATTTGAAAGGCCAGTTCCTGTGAA
GGTAAAGATTTCCCTTGAGTTAAAAAATGAACATTTAATGGAAGTTTTATGATGTTTGTA
AACTTATTTTTGATGTGATCC
>MY5071_Hexurella_SantaRitaMtns_AlisoSprings
AGCATCATTTTTGTTAACTTATTTTTACTGCATGTTGCTAAATTTTCATTTGCTGTGTTT
TTTACCTTAGTTCTTGATAACCATCTTTATATTGGTAATTTTTTAGCAAAGTGGGAGCAA
TAATGATCCATCACACACTCAAAGATGGAAAACAGTAGCCATTGTTCGTGGGACGTTTGG
TCCAGAAGATTGCTACTGTGATGTTGCAGAAATAAAATTTGAAAGGCCAGTTCCTGTGAA
GGTAAAGATTTCCCTTGAGTTAAAAAATGGACTTTAAATGGAAGTTTTATGATGTTTGTA
AACTTATTTTTGATGTGCTCC
>MY5075_Hexurella_ChiricahuaMtns_CaveCrkCyn
AACATCATTTTTGTTAACTTATTTTTACTGCATGTTGCTAAATTTTCATTTGCTGTGTTT
TTTACCTTAGTTCTTGATAATCATCTTTATATTGGTAATTTTTTAGCAAAGTGGGAGCAA
TAATGATCCATCACACACTCAAAGATGGAAAACAGTCGCCATTGTTCGTGGGACGTTTGG
TCCAGAAGATTGCTACTGTGATGTTGCAGAAATAAAATTTGAAAGGCCAGTTCCTGTGAA
GGTAAAGATTTCCCTTGAGTTAAAAAATGGACATTTAATGGAAGTTTTATGATGTTTGTA
AACTTATTTTTGATGTGCTCC
>MY5126_Hexurella_SantaCatalinaMtns_NuggetCyn
AACATCATTTTTGTTAACTTATTTTTACTGCAGGTTTCTAAATTTTCATTTGCTGTATTT
TTTACCTTAGTTCTTGATAACCATCTTTATATTGGTAATTTTTTAGCAAAGTGGGAGCAA
TAATGATCCATCACACACTCAAAGATGGAAAACAGTAGCCATTGTTCGTGGGACGTTTGG
TCCAGAAGATTGCTACTGTGATGTTGCAGAAATAAAATTTGAAAGGCCAGTTCCTGTGAA
GGTAAAGATTTCCCTTGAGTTAAAAAATGGACATTTAATGGAAGTTTTATGATGTTTGTA
AACTTATTTTTCAAGTGCTCC
>MY5127_Hexurella_WhetstoneMtns_FrenchJoeCyn
------------------------------------------------------------
---ACCTT-----------ACCATCTTTATATTGGTAATTTTT-AGCAAAGTGGGAGCAA
TAATGATCCATCACACACTCAAAGATGGAAAACAGTAGCCATTGTTCGTGGGACGTTTGG
TCCAGAAGATTGCTACTGTGATGTTGCAGAAATAAAATTTGAAAGGCCAGTTCCTGTGAA
GGTAAAGATTTCCCTTGAGTTAAAAAAGGGACATTTAATGGAAGTTTTATGATGTTTGTA
AACTTATTTTTGATATGTTCC
>MY5128_Hexurella_WhetstoneMtns_FrenchJoeCyn
------------------------------------------------------------
--------------------------------------------AGCAAAGTGGGAGCAA
TAATGATCCATCACACACTCAAAGATGGAAAACAGT-GCCATTGTTCGTGGGACGTTTGG
TCCAGAAGATTGCTACTGTGATGTTGCAGAAATAAAATTTGAAAGGCCAGTTCCTGTGAA
GGTAAAGATTTCCCTTGAGTTAAAAAATTGACATTTAATGGAAGTTTTATGATGTTTGTA
AACTTATTTTTG---------
>MY5131_Hexurella_PedregosaMtns_PruneCyn
AACATCATTTTTCTTAACTTATTTTTACTGCATGTTGCTAAATTTTCATTTGCTGTGTTT
TTTACCTTAGTTCTTGATAACCATCTTTATATTGGTAATTTTTTAGCAAAGTGGGAGCAA
TAATGATCCATCACACACTCAAAGATGGAAAACAGTAGCCATTGTTCGTGGGACGTTTGG
TCCAGAAGATTGCTACTGTGATGTTGCAGAAATAAAATTTGAAAGACCAGTTCCTGTGAA
GGTAAAGATTTCCCTTGAGTTAACAAATGGTCATTTAATGGAAGTTTTATGATTTTTGTA
AACTTATTTTTGATGTGCTCC
>MY5132_Hexurella_PedregosaMtns_PruneCyn
AACATCATTTTTCTTAACTTATTTTTACTGCATGTTGCTAAATTTTCATTTGCTGTGTTT
TTTACCTTAGTTCTTGATAACCATCTTTATATTGGTAATTTTTTAGCAAAGTGGGAGCAA
TAATGATCCATCACACACTCAAAGATGGAAAACAGTAGCCATTGTTCGTGGGACGTTTGG
TCCAGAAGATTGCTACTGTGATGTTGCAGAAATAAAATTTGAAAGACCAGTTCCTGTGAA
GGTAAAGATTTCCCTTGAGTTAACAAATGGTCATTTAATGGAAGTTTTATGATTTTTGTA
AACTTATTTTTGATGTGCTCC
>MY5136_Hexurella_MiddlemarchCyn
AACATCATTTTTGTTAACTTATTTTTACTGCATGTTGCTAAATTTTCATTTGCTGTGTTT
TTTACCTTAGTTCTTGATAACCATCTTTATATTGGTAATTTTTTAGCAAAGTGGGAGCAA
TAATGATCCATCACACACTCAAAGATGGAAAACAGT-GCCATTGTTCGTGGGACGTTTGG
TCCAGAAGACTGCTACTGTGATGTTGCAGAAATAAAATTTGAAAGGCCAGTTCCTGTGAA
GGTAAAGATTTCCCTTGAGTTAAAAAATGGACATTTAAGGGAAGTTTTATGATGTTTGTA
AACTTATTTTTGATGTGCTCC
>MY5147_Hexurella_DragoonMtns_NF_345A
AACATCATTTTTGTTAACTTATTTTTACTGCATGTTGCTAAATTTTCATTTGCTGTGTTT
TTTACCTTAGTTCTTGATAAACATCTTTATATTGGTAATTTTTTAGCAAAGTGGGAGCAA
TAATGATCCATCACACACTCAAAGATGGAAAACAGTGGCCATTGTTCGTGGGACGTTTGG
TCCAGAAGATTGCTACTGTGATGTTGCAGAAATAAAATTTGAAAGGCCAGTTCCTGTGAA
GGTAAAGATTTCCCTTGAGTTAAAAAATGGACATTTAATGGAAGTTTTATGATGTTTGTA
AACTTATTTTTGATGTGCTCC
>MY5152_Hexurella_WhetstoneMtns_ApacheCyn
AACATCATTTTTGTTA-CTTATTTTTACTGCATGTTGCTAAATTTTCATTTGCTGTGTTT
TTTACCTTAGTTCTTGATAACCATCTTTATATTGGTAATTTTTTAGCAAAGTGGGAGCAA
TAATGATCCATCACACACTCAAAGATGGAAAACAGTGGCCATTGTTCGTGGGACGTTTGG
TCCAGAAGATTGCTACTGTGATGTTGCAGAAATAAAATTTGAAAGGCCAGTTCCTGTGAA
GGTAAAGATTTCCCTTGAGTTAAAAAATGGACATTTAATGGAAGTTTTATGATGTTTGTA
AACTTATTTTTGATGTGCTCC
>MY5154_Hexurella_SantaRitaMtns_AdobeCyn
AACATCATTTTTGTTAACTTATTTTTACTGCATGTTGCTAAATTTTCCTTTGCTGTGTTT
TTTACCTTAGTTCTTGATAACCATCTTTATATTGGTAATTTTTTAGCAAAGTGGGAGCAA
TAATGATCCATCACACACTCAAAGATGGAAAACAGTAGCCATTGTTCGTGGGACGTTTGG
TCCAGAAGATTGCTACTGTGATGTTGCAGAAATAAAATTTGAAAGGCCAGTTCCTGTGAA
GGTAAAGATTTCCCTTGAGTTAAAAAATGGACATTTAGTGGAAGTTTTATGATGTTTGTA
AACTTATTTTTGATGTGTTCC
>MY5157_Hexurella_SantaCatalinaMtns_Redington
AACATCATTTTTGTTAACTTATTTTTACTGCATGTTGCTAAATTTTCATTTGCTGTGTTT
TTTACCTTAGTTCTTGATAACCATCTTTATATTGGTAATTTTTTAGCAAAGTGGGAGCAA
TAATGATCCATCACACACTCAAAGATGGAAAACAGTAGCCATTGTTCGTGGGACGTTTGG
TCCAGAAGATTGCTACTGTGATGTTGCAGAAATAAAATTTGAAAGGCCAGTTCCTGTGAA
GGTAAAGATTTCCCTTGGGTTAAAAAATGGACATTTAATGGAAGTTTTATGATGTTTGTG
AACTTATTTTTGATGTGCTCC
>MY5164_Hrupicola_Temecula
------------------------------------------------------------
---------------------------------------------------TGGGAGCAA
TAATGATCCATCACACACTCAAAGGTGGAAAACAGTAGCCATTGTTCGTGGGACGTTTGG
TCCAGAAGATTGCTACTGTGATGTTGCGGAAATAAAATTTGAAAGACCTGTCCCTGTGAA
GGTAAAGATTTCCCTTGAG-----------------------------------------
---------------------
>MY5165_Hrupicola_Temecula
------------------------------------------------------------
---------GTTCTTAATAACCATCTTTAT-TTGTAA-TTTTTTAGCAAAGTGGGAGCAA
TAATGATCCATCACACACTCAAAGGTGGAAAACAGTAGCCATTGTTCGTGGGACGTTTGG
TCCAGAAGATTGCTACTGTGATGTTGCGGAAATAAAATTTGAAAGACCTGTCCCTGTGAA
GGTAAAGATTTCCCTTGAGTTCAAAAATAGACATTTAATGGGAGCCT-------------
---------------------
>MY5175_Hapachea_HarshawRd_PatagoniaMtns
AACATCATTTTTGTTAACTTATTTTTACTGCATGTTGCTAAATTTTCATTTTCTGTGTTT
TTTACCTTAGTTCTTGATAACCATCTTTATATTGGTAATTTTTTAGCAAAGTGGGAGCAA
TAATGATCCATCACACACTCAAAGATGGAAAACAGTAGCCATTGTTCGTGGGACGTTTGG
TCCAGAAGATTGCTACTGTGATGTTGCAGAAATAAAATTTGAAAGGCCAGTTCCTGTGAA
GGTAAAGATTTCCCTTGAGTTAAAAAATGGACATTTAATGGAAGTTTTATGATATTTGTA
AACTTATTTTTGATGTGCTCC
>MY5180_Hapachea_MustrangPk_MustangMtns
AACATCATTTTTGTTAACTTATTTTTACTGCATGTTGCTAAATTTTCATTTGCTGTGTTT
TTTACCTTAGTTCTTGATAACCATCTTTATATTGGTAATTTTTTAGCAAAGTGGGAGCAA
TAATGATCCATCACACACTCAAAGATGGAAAACAGTAGCCATTGTTCGTGGGACGTTTGG
TCCAGAAGATTGCTACTGTGATGTTGCAGAAATAAAATTTGAAAGGCCAGTTCCTGTGAA
GGTAAAGATTTCCCTTGAGTTAAAAAATGGACATTTAATGGAAGTTTTATGATGTTTGTA
AACTTATTTTTGATGTGCTCC
>MY5181_Hapachea_MustrangPk_MustangMtns
AACATCATTTTTGTTAACTTATTTTTACTGCATGTTGCTAAATTTTCATTTGCTGTGTTT
TTTACCTTAGTTCTTGATAACCATCTTTATATTGGTAATTTTTTAGCAAAGTGGGAGCAA
TAATGATCCATCACACACTCAAAGATGGAAAACAGTAGCCATTGTTCGTGGGACGTTTGG
TCCAGAAGATTGCTACTGTGATGTTGCAGAAATAAAATTTGAAAGGCCAGTTCCTGTGAA
GGTAAAGATTTCCCTTGAGTTAAAAAATGGACATTTAATGGAAGTTTTATGATGTTTGTA
AACTTATTTTTGATGTGCTCC
>MY5193_Hapachea_HarshawRd_PatagoniaMtns
AACATCATTTTTGTTAACTTATTTTTACTGCATGTTGCTAAATTTTCATTTTCTGTGTTT
TTTACCTTAGTTCTTGATAACCATCTTTATATTGGTAATTTTTTAGCAAAGTGGGAGCAA
TAATGATCCATCACACACTCAAAGATGGAAAACAGTAGCCATTGTTCGTGGGACGTTTGG
TCCAGAAGATTGCTACTGTGATGTTGCAGAAATAAAATTTGAAAGGCCAGTTCCTGTGAA
GGTAAAGATTTCCCTTGAGTTAAAAAATGGACATTTAATGGAAGTTTTATGATATTTGTA
AACTTATTTTTGATGTGCTCC
>MY5194_Hapachea_Ordsummit_MtOrd
AACATAATTTTTGTTAGCTTATTTTTACTGTATGTTGCTAAATTTTCATTTGGTGTGTTT
CTTACCTTAGTTCTTGATAAC---ATTTATATTGGTAATTTTTTAGCAAAGTGGGAGCAA
TAATGATCCATCACACACTCAAAGATGGAAAACAGTAGCTATTGTTCGTGGGACGTTTGG
TCCGGAAGATTGCTACTGTGATGTTGCAGAAATAAAATTTGAAAGGCCAGTTCCCGTGAA
GGT-AAGATTTCCCTTGAGTTAAAAAATGGACATTTAATGGGATTTTTATGGTGTTTGTA
AACCTATTTT-----------
>MY5195_Hapachea_Ordsummit_MtOrd
AACATAATTTTTGTTAGCTTATTTTTACTGTATGTTGCTAAATTTTCATTTGGTGTGTTT
CTTACCTTAGTTCTTGATAAC---ATTTATATTGGTAATTTTTTAGCAAAGTGGGAGCAA
TAATGATCCATCACACACTCAAAGATGGAAAACAGTAGCTATTGTTCGTGGGACGTTTGG
TCCGGAAGATTGCTACTGTGATGTTGCAGAAATAAAATTTGAAAGGCCAGTTCCCGTGAA
GGT-AAGATTTCCCTTGAGTTAAAAAATGGACATTTAATGGGATTTTTATGGTGTTTGTA
AACCTATTTT-----------
>MY5266_Hencina_CerroBolla
AAAGCC-TTTTTGCCAAC-TTTTTCTACTGTATGC----AGATTTTTACTTGGTGTATTT
TTTACCTTAATTCTTAATAACCATCTTTGTATTGTAA-TTTTTTAGCAAAGTGGGAGCAA
TAATGATCCATCACACACTCAAAGGTGGAAAACAGTAGCCATTGTTCGTGGGACATTTGG
TCCGGAAGATTGCTACTGTGATGTTGCAGAAATAAAATTTGAAAGACCTGTCCCTGTGAA
GGTAAAGATTTCCCTTGATTTCAAAAATAGACCTTAAATGGGAATCTTGTGATGTTTGTA
AACCTATTTTTGATGTTCTTC
>MY5267_Hencina_CerroBolla
AAAGCCTTTTTTGCCAAC-TTTTTCTACTGTATGC----AGATTTTTACTTGGTGTATTT
TTTACCTTAATTCTTAATAACCATCTTTGTATTGTAA-TTTTTTAGCAAAGTGGGAGCAA
TAATGATCCATCACACACTCAAAGGTGGAAAACAGTAGCCATTGTTCGTGGGACATTTGG
TCCGGAAGATTGCTACTGTGATGTTGCAGAAATAAAATTTGAAAGACCTGTCCCTGTGAA
GGTAAAGATTTTCCTTGATTTCAAAAATAGACCTTAAATGGGAATCTTGTGATGTTTGTA
AACCTATTTTTGATGTTCTTC
>MY5269_Hexurella_GuadalupeValley
AAAACCTTTTTTGCCAAC-TTTTTCTACTGTATGC----TGATTTTTACTTGGTGTATTT
TTTACCTTAATTCTTAATAACCATCTTTGTATTGTAA-TTTTTTAGCAAAGTGGGAGCAA
TAATGATCCATCACACACTCAAAGGTGGAAAACAGTAGCCATTGTTCGTGGGACATTTGG
TCCGGAAGATTGCTACTGTGATGTTGCAGAAATAAAATTTGAAAGACCTGTCCCCGTGAA
GGTAAAGATTTCCCTTGAGTTCGAAAATAGACCTTTAATGGAAGTCTTGTGATGTTTGTA
AACATATTTTTGATGTTCTTC
>MY5271_Hexurella_GuadalupeValley
AAAACC-TTTTTGCCAAC-TTTTTCTACTGTATGC----AAATTTTTACTTGGTGTATTT
TTTACCTTAATTCTTAATAACCATCTTTGTATTGTAA-TTTTTTAGCAAAGTGGGAGCAA
TAATGATCCATCACACACTCAAAGGTGGAAAACAGTAGCCATTGTTCGTGGGACTTTTGG
TCCGGAAGATTGCTACTGTGATGTTGCAGAAATAAAATTTGAAAGACCTGTCCCTGTGAA
GGTAAAGATTTCCCTTGAGTTCAAAAATAGACCTTTAATGGGAGTC-TGTGATGTTTGTA
AACCTATTTTTGATGTTCTTC
>MY5276_Hexurella_SanPedro_Martir
AAAACCATTTTTACCAAC-TTTTTCTACTGTATGC----AAATTTTTACTTGGTGTATTT
TTTACCTTAATTTTTAATAACCATCTTTATATTGTAA-TTTTTTAGCAAAGTGGGAGCAA
TAATGATCCATCACACACTCAAAGGTGGAAAACGGTAGCCATTGTTCGTGGGACATTTGG
TCCGGAAGATTGCTACTGTGATGTCGCAGAAATAAAATTTGAAAGACCTGTCCCTGTGAA
GGTAAAGATTTCCCTTGAGTTCAAAAATAGACCTTTAATGGGAGTCTTGTGATATTTGTA
AACCTATTTTTGATGTTCTTC
>MY5277_Hexurella_SanPedro_Martir
AAAACCATTTTTACCAAC-TTTTTCTACTGTATGC----AAATTTTTACTTGGTGTATTT
TTTACCTTAATTTTTAATAACCATCTTTATATTGTAA-TTTTTTAGCAAAGTGGGAGCAA
TAATGATCCATCACACACTCAAAGGTGGAAAACGGTAGCCATTGTTCGTGGGACATTTGG
TCCGGAAGATTGCTACTGTGATGTCGCAGAAATAAAATTTGAAAGACCTGT-CCTGTGAA
GGTAAAGATTTCCCTTGAGTTCAAAAATAGACCTTTAATGGGAGTCTTGTGATATTTGTA
AACCTATTTTTGATGTTCTTC
>MY5280_Hexurella_ArroyoSalado
AAAACCATTTTTGCCAACTTTTTTCTATTGTATGC----AAATTTTTACATGGTGTATTT
TTTACCTTAGTTTTTAATAACCATCTTTATATTGTAATTTTTTTAGCAAAGTGGGAGCAA
TAATGATCCATCGCACACTCAAAGGTGGAAAACAGTAGCCATTGTTCGTGGGACATTTGG
TCCGGAAGATTGCTACTGTGATGTTGCAGAAATAAAATTTGAAAGACCTGTCCCTGTGAA
GGTAAAGATTTCTTTTGAGTTGAAAAATAGACCTTTAATGGGAGCCTTGTGATGTTTGTA
AACCTATTTTTGATGTTCTTC
>MY5282_Hexurella_ArroyoSalado
AAAACCATTTTTGCCAACTTTTTTCTATTGTATGC----AAATTTTTACATGGTGTATTT
TTTACCTTAGTTTTTAATAACCATCTTTATATTGTAA-TTTTTTAGCAAAGTGGGAGCAA
TAATGATCCATCGCACACTCAAAGGTGGAAAACAGTAGCCATTGTTCGTGGGACATTTGG
TCCGGAAGATTGCTACTGTGATGTTGCAGAAATAAAATTTGAAAGACCTGTCCCTGTGAA
GGTAAAGATTTCTTTTGAGTTGAAAAATAGACCTTTAATGGGAGCCTTGTGATGTTTGTA
AACCTATTTTTGATGTTCTTC
>MY5286_Hrupicola_SweetwaterSpr_OrdMtn
AAAACCATTTTTGCCAACTTTTTTCTACTGTATGC----AAATTTTTACTTGGTGCATTT
TTTACCTTAGTTCTTAATAATCATCTTTATATTGTAA-TTTTTTAGCAAAGTGGGAGCAA
TAATGATCCATCACACACTCAAAGGTGGAAAACAGTAGCCATTGTTCGTGGGACTTTTGG
TCCAGAAGATTGCTACTGTGATGTTGCAGAAATAAAATTTGAAAGACCTGTCCCTGTGAA
GGTAAAGATTTCCCTTGAGTTCAAAAATAGACCTTTAATGGGAGTCTTATGATGTTTGTA
AACCTATTTTTGATGTTCTTC
>MY5287_Hrupicola_SweetwaterSpr_OrdMtn
------------------------------------------------------------
----CCTTAGTTCTTAATAATCATCTTTATATTGTAA-TTTTTTAGCAAAGTGGGAGCAA
TAATGATCCATCACACACTCAAAGGTGGAAAACAGTAGCCATTGTTCGTGGGACTTTTGG
TCCAGAAGATTGCTACTGTGATGTTGCAGAAATAAAATTTGAAAGACCTGTCCCTGTGAA
GGTAAAGATTTCCCTTGAGTTCAAAAATAGACCTTTAATGGGAGTCTTATGATGTTTGTA
AAC------------------
>MY5288_Hrupicola_Deadman_Hills
-------TTTTTGCCACT-TTTTTCTACTGTATGC----AAATTTTTACTTGATGTATTT
TTTACCTTAGTTCTTAATCACCATCTTTAT-TTGTAA-TTTTTTAGCAAAGTGGGAGCAA
TAATGATCCATCACACACTCAAAGGTGGAAAACAGTAGCCATTGTTCGTGGGAC-TTTGG
TCCGGAAGATTGCTACTGTGATGTTGCAGAAATAAAATTTGAAAGACCTGTCCCTGTGAA
GGTAAAGA--TTTCTTGAGTT-AAAAATAGACCTTTAATGGGAGTCTTATGATGTTTGTA
AACCTATTTTTGATGTTCTTC
>MY5289_Hrupicola_Deadman_Hills
------------------------------------------------CTTGATGTATTT
TTTACCTTAGTTCTTAATCACCATCTTTAT-TTGTAA-TTTTTTAGCAAAGTGGGAGCAA
TAATGATCCATCACACACTCAAAGGTGGAAAACAGTAGCCATTGTTCGTGGGACGTTTGG
TCCGGAAGATTGCTACTGTGATGTTGCAGAAATAAAATTTGAAAGACCTGTCCCTGTGAA
GGTAAAGATTTCCCTTGAGTTCAAAAATAGACCTTTAATGGGAGTCTTATGATGTTTGTA
AACCTATTTTTGATGTTCTTC
>MY5309_Hapachea_JohnnyLyon_Hills
--------------------ATTCTTACTGCATGTTGCTAAATTTTCATTTGCTGTGTTT
TTTACCTTAGTTCTTGATAACCATCTTTATATTGGTAATTTTTTAGCAAAGTGGGAGCAA
TAATGATCCATCACACACTCAAAGATGGAAAACAGTAGCCATTGTTCGTGGGACCTTTGG
TCCAGAAGATTGCTACTGTGATGTTGCAGAAATAAAATTTGAAAGGCCAGTTCCTGTGAA
GGTAAAGATTT-CCTTGAGTTAAAAAATGGACATTTAATGGAGGTTTTATGATGTTTGTA
AACATATTTTTGATGTGCTCC
>MY5310_Hexurella_AntelopeCyn_CerbatMtns
------------------------------------------------------------
--TACCTTAGTTCTTGATAAC---ATTTATATTGGTAATTTTTTAGCAAAGTGGGAGCAA
TAATGATCCATCACACACTCAAAGATGGAAAACAGTAGCCATTGTTCGTGGGACGTTTGG
TCCGGAAGATTGCTACTGTGATGTTGCAGAAATAAAATTTGAAAGGCCAGTTCCTGTGAA
GGT-AAGATTTCCCTTGAGTTCAGAAATGGACATTTAATGGGATTTT-------------
---------------------
>MY5311_Hexurella_AntelopeCyn_CerbatMtns
------------------------------------------------------------
--------------------------------------TTTTTTAGCAAAGTGGGAGCAA
TAATGATCCATCACACACTCAAAGATGGAAAACAGTAGCCATTGTTCGTGGGACGTTTGG
TCCGGAAGATTGCTACTGTGATGTTGCAGAAATAAAATTTGAAAGGCCAGTTCCTGTGAA
GGT-AAGATTTCCCTTGAGTGAAATG----------------------------------
---------------------
>MY5312_Hexurella_FoxCyn_MusicMtns
-----------------CTTATTTTTACTGTATGTTGCTAAATTTTCATTTAGTGTGTTT
CTTACCTTAGTTCTTGATAAC---ATTTATATTGGTAATTTTTTAGCAAAGTGGGAGCAA
TAATGATCCATCACACACTCAAAG-TGGAAAACAGTAGCCATTGTTCGTGGGACGTTTGG
TCCGGAAGATTGCTACTGTGATGTTGCAGAAATAAAATTTGAAAGGCCAGTTCCTGTGAA
GGT-AAGATTTCCCTTGAGTTCAGAAATGGACATTTAATGGGATTTT-------------
---------------------
>MY5313_Hexurella_FoxCyn_MusicMtns
----------------------------------------------------------TT
CTTACCTTAGTTCTTGATAAC---ATTTATATTGGTAATTTTTTAGCAAAGTGGGAGCAA
TAATGATCCATCACACACTCAAAGATGGAAAACAGTAGCCATTGTTCGTGGGACGTTTGG
TCCGGAAGATTGCTACTGTGATGTTGCAGAAATAAAATTTGAAAGGCCAGTTCCTGTGAA
GGT-AAGA----------------------------------------------------
---------------------
>MY5314_Hexurella_Grasshopper_BrushyMtn
--------------------------------------------------TGGTGTGTTT
CTTACC-TAGTTCTTGATAAC---ATTTATATTGGTAATTTTTTAGCAAAGTGGGAGCAA
TAATGATCCATCACACACTCAAAGATGGAAAACAGTAGCCATTGTTCGTGGGACGTTTGG
TCCGGAAGATTGCTACTGTGATGTTGCAGAAATAAAATTTGAAAGGCCAGTTCCTGTGAA
GGT-AAGGTATCCCTTGAGTTAAAAAATGGACATTTAATGGGATTTTTATGGTGTTTGTA
AAC------------------
>MY5315_Hexurella_WagonerRd_BradshawMtns
AACGTAATTTTTGTTAGCTTATTTTTACTGTATGTTGCTAAATTTTCATTTGGTGTGTTT
TTTACCTTAGTTCTTGATAAC---ATTTATATTGGTAATTTTTTAGCAAAGTGGGAGCAA
TAATGATCCATCACACACTCAAAGATGGAAAACAGTAGCCATTGTTCGTGGGACGTTTGG
TCCGGAAGATTGCTACTGTGATGTTGCAGAAATAAAATTTGAAAGGCCAGTTCCTGTGAA
GGT-AAGATTTCCCTTGGGTTAAAAAATGGAAATTTAATGGGATTT--------------
---------------------
>MY5316_Hexurella_WagonerRd_BradshawMtns
AACATAATTTTTGTTAGCTTATTTTTACTGTATGTTCCTAAATTTTCATTTGGTGTGTTT
TTTACCTTAGTTCTTGATAAC---ATTTATATTGGTAATTTTTTAGCAAAGTGGGAGCAA
TAATGATCCATCACACACTCAAAGATGGAAAACAGTAGCCATTGTTCGTGGGACGTTTGG
TCCGGAAGATTGCTACTGTGATGTTGCAGAAATAAAATTTGAAAGGCCAGTTCCTGTGAA
GGT-AAGATTTCCCTTGGGTTAAAAAATG-------------------------------
---------------------
>MY5317_Hrupicola_Cottonwood_SnYsidroMtns
------------------------------------------------------------
--------------------CCATCTTTATATTGTAA-TTTTTTAGCAAAGTGGGAGCAA
TAATGATCCATCACACACTCAAAGGTGGAAAACAGTAGCCATTGTTCGTGGGACGTTTGG
TCCGGAAGATTGCTACTGTGATGTTGCGGAAATAAAATTTGAAAGACCGT----------
------------------------------------------------------------
---------------------
