# Supplementary material for: ﻿Species delimitation, biogeography, and natural history of dwarf funnel web spiders (Mygalomorphae, Hexurellidae, Hexurella) from the United States / Mexico borderlands
Source: Zookeys. 2023 Jun 14;1167:109–57. doi: 10.3897/zookeys.1167.103463 (PMC10285686; doi:10.3897/zookeys.1167.103463)
Supplement: Supplementary material 3 — Input matrices, analysis log files, and output tree files for nuclear and mitochondrial analyses [file zookeys-1167-109_article-103463__-s003.zip › uce-2001499.fasta]

>MY0059_Hapachea_SantaRitaMtns_MaderaCyn
TTTTTATGTTTTTGTGCAGGATATGTCATCTAGTCCAGTTGTTAAATCTGTTACACAGAC
GGGCACACAGACTAGTCCAGACGGCAGTTTGAAGAGCCATTTCAACATTGGCAGTACTGG
AGCTAAAGAGGAGTCTTCCAGAGTGTCACCTAAGTTAACAAGAAAGGATCGATCAGTGAG
GCAGTTTCGTACAAAGAGAGAGAGAAATAATTCACCATCTGCAGTGCAAGCTGAAAAAAT
AAAGGAGAAAAATATTGCAAAAGAAATTGTAAAAGAAGCCATATCACCATCTGTTGCTGA
GTGTTTGCGAGCTGTGTTTGCAGCTTTTTTATGGCATGAAGGCTTAGTACATGATGCCAT
GGCTTGTGCTTCTTTTTTAAAATTTAACCCTACGTTGCCAAAGCAGATCACTAAAGTTCC
ACATGTGACTGTACGTGAAAAAAGGGATGGCTCGTCTTTAACCAGGGAGCAACGAGCACG
CTACCGACATTCTGTGGAAGTAGCATCTCCTAGTCTTTTAACTTTTCAATATTTTGATTC
TTTTCAGCCAACACCTTTCAATGCCAATATAAATAAGAATAAACTTCGTAAAGCATCTGT
GCCAATTAATGAAGATGTTGTTATTGAGATGTCAAAAGATGCCATAAGTCAAAATAGTGC
AAA
>MY0139_Hexurella_SanDiego_Guatay
TTTTTATGTTTTTATGCAGGATATGTCATCCAGTCCAGTTGTTAAATCTGTTACACAGAC
GGGCACCCAGACTAGTCCAGATGGCAGTTTGAAGAGTCATTTCAATATTGGCAGTACTGG
AGCTAAAGAAGAGTCTTCCAGAGTGTCACCAAAGTTAACAAGAAAGGATCGATCAGCGAG
GCAGTTTCGTACAAAAAGAGAAAGAAATAATTCACCATCTGCAGTGCAAGTCGAAAAAAT
GAAGGAAAAAAATATTGCAAAAGAAATTGTGAAAGAAGCAATATCGCCATCTGTTGCCGA
GTGTTTACGAGCTGTGTTTGCAGCTTTTTTATGGCATGAAGGCTTAGTACATGATGCCAT
GGCTTGTGCTTCTTTTTTAAAATTTAACCCTACGTTGCCAAAACAGATCACCAAGGTTCC
ACATGTGACTGTACGTGAAAAAAGGGATGGCTCATCTTTAACCAGGGAGCAGAGAGCACG
CTATCGACATTCTGTGGAAGTAGCGTCTCCTAGTCTTTTAACTTTTCAGTATTTTGATTC
TTTTCAGCCAACACCTTTCAATGCCAATATAAATAAGAATAAACTTCGTAAAGCATCTGT
GCCAATTAATGAAGATGTTGTTATTGAGATGTCAAAAGATGCCATAAGTCAAAATAGCGC
AAA
>MY5053_Hexurella_ChiricahuaMtns_PriceCyn
TTTTTATGTTTTTGTGCAGGATATGTCATCTAGTCCAGTTGTTAAATCTGTTACACAGAC
GGGCACACAGACTAGTCCAGATGGCAGTTTGAAGAGCCATTTCAACATTGGCAGTACTGG
AGCTAAAGAGGAGTCTTCCAGAGTGTCACCTAAGTTAACAAGAAAAGATCGGTCAGTGAG
GCAGTTTCGTACAAAGAGAGAGAGAAATAATTCACCATCTGCAGTGCAAGCTGAAAAAAT
AAAGGAGAAAAATATTGCAAAAGAAATTGTAAAAGAAGCAATATCGCCATCTGTTGCTGA
GTGTTTGCGAGCTGTGTTTGCAGCTTTTTTATGGCATGAAGGCTTAGTACATGATGCCAT
GGCTTGCGCTTCTTTTTTAAAATTTAACCCTACGTTGCCAAAGCAGATCACTAAAGTTCC
ACATGTGACTGTACGTGAAAAAAGGGATGGCTCATCTTTAACCAGGGAGCAAAGAGCACG
CTACCGACATTCTGTGGAAGTAGCATCTCCTAGTCTTTTAACTTTTCAGTATTTTGATTC
TTTTCAGCCAACACCTTTCAATGCCAATATAAATAAGAATAAACTTCGTAAAGCATCTGT
GCCAATTAATGAAGATGTTGTTATTGAGATGTCAAAAGATGCCATAAGTCAAAATAGTGC
AAA
>MY5064_Hexurella_MuleMtns_Escabrosa
TTTTTATGTTTTTGTGCAGGATATGTCATCTAGTCCAGTTGTTAAATCTGTTACACAGAC
GGGCACACAGACTAGTCCAGATGGCAGTTTGAAGAGCCATTTTAACATTGGCAGTACTGG
AGCTAAAGAGGAGTCTTCCAGAGTGTCACCTAAGTTAACAAGAAAGGATCGATCAGTGAG
GCAGTTTCGTACAAAGAGAGAGAGAAATAATTCACCATCTGCAGTGCAAGCTGAAAAAAT
AAAGGAGAAAAATATTTCAAAAGAAATTGTAAAAGAAGCAATATCGCCATCTGTTGCTGA
GTGTTTGCGAGCTGTGTTTGCAGCTTTTTTATGGCATGAAGGTTTAGTACATGATGCCAT
GGCTTGTGCATCTTTTTTAAAATTTAACCCTACGTTGCCAAAGCAGATCACTAAAGTTCC
ACATGTGACTGTACGTGAAAAAAGGGATGGCTCGTCTTTAACCAGGGAGCAAAGAGCACG
CTACCGACATTCTGTGGAAGTAGCATCTCCTAGTCTTTTAACTTTTCAATATTTTGATTC
TTTTCAGCCAACACCTTTCAATGCCAATATAAATAAGAATAAACTTCGTAAAGCATCTGT
GCCAATTAATGAAGATGTTGTTATTGAGATGTCAAAAGATGCCATAAGTCAAAATAGTGC
AAA
>MY5066_Hexurella_MuleMtns_Escabrosa
TTTTTATGTTTTTGTGCAGGATATGTC-----GTCCAGTTGTTAAATCTGTTACACAGAC
GGGCACACAGACTAGTCCAGATGGCAGTTTGAAGAGCCATTTTAACATTGGCAGTACTGG
AGCTAAAGAGGAGTCTTCCAGAGTGTCACCTAAGTTAACAAGAAAGGATCGATCAGTGAG
GCAGTTTCGTACAAAGAGAGAGAGAAATAATTCACCATCTGCAGTGCAAGCTGAAAAAAT
AAAGGAGAAAAATATTTCAAAAGAAATTGTAAAAGAAGCAATATCGCCATCTGTTGCTGA
GTGTTTGCGAGCTGTGTTTGCAGCTTTTTTATGGCATGAAGGTTTAGTACATGATGCCAT
GGCTTGTGCATCTTTTTTAAAATTTAACCCTACGTTGCCAAAGCAGATCACTAAAGTTCC
ACATGTGACTGTACGTGAAAAAAGGGATGGCTCGTCTTTAACCAGGGAGCAAAGAGCACG
CTACCGACATTCTGTGGAAGTAGCATCTCCTAGTCTTTTAACTTTTCAATATTTTGATTC
TTTTCAGCCAACACCTTTCAATGCCAATATAAATAAGAATAAACTTCGTAAAGCATCTGT
GCCAATTAATGAAGATGTTGTTATTGAGATGTCAAAAGATGCCATAAGTCAAAATAGTGC
AAA
>MY5071_Hexurella_SantaRitaMtns_AlisoSprings
TTTTTATGTTTTTGTGCAGGATATGTCATCTAGTCCAGTTGTTAAATCTGTTACACAAAC
AGGCACACAGACTAGTCCAGATGGCAGTTTGAAGAGTCATTTCAACATTGGCAGTACTGG
AGCTAAAGAGGAGTCTTCCAGAGTGTCACCTAAGTTAACAAGAAAGGATCGATCAGTGAG
GCAGTTTCGTACAAAGAGAGAGAGAAATAATTCACCATCTGCAGTGCAAGCTGAAAAAAT
AAAGGAGAAAAATATTGCAAAAGAAATTGTAAAGGAAGCCATATCGCCATCTGTTGCTGA
ATGTTTGCGAGCTGTGTTTGCAGCTTTTTTATGGCATGAAGGCTTAGTACATGATGCTAT
GGCTTGTGCTTCTTTTTTAAAATTTAACCCTACGTTGCCAAAGCAGATCACTAAAGTTCC
ACATGTGACTGTACGTGAAAAAAGGGAGGGCTCGTCTTTAACCAGGGAGCAACGAGCACG
CTACCGACATTCTGTGGAAGTAGCATCTCCTAGTCTTTTAACTTTTCAATATTTTGATTC
TTTTCAGCCAACACCTTTCAATGCCAATATAAATAAGAATAAACTTCGTAAAGCATCTGT
GCCAATTAATGAAGATGTTGTTATTGAGATGTCAAAAGATGCCATAAGTCAAAATAGTGC
AAA
>MY5075_Hexurella_ChiricahuaMtns_CaveCrkCyn
TTTTTATGTTTTTGTGCAGGATATGTCATCTAGTCCAGTTGTTAAATCTGTTACACAGAC
GGGCACACAGACTAGTCCAGACGGCAGTTTGAAGAGCCATTTCAACATTGGCAGTACTGG
AGCTAAAGAGGAGTCTTCCAGAGTGTCACCTAAGTTAACAAGAAAGGATCGATCAGTGAG
GCAGTTTCGTACAAAGAGAGAGCGAAATAATTCACCATCTGCAGTGCAAGCTGAAAAAAT
AAAGGAGAAAAATATTGCAAAAGAAATTGTAAAAGAAGCAATATCGCCATCTGTTGCTGA
GTGTTTGCGAGCTGTGTTTGCAGCTTTTTTATGGCATGAAGGCTTAGTACATGATGCCAT
GGCTTGTGCTTCTTTTTTAAAATTTAACCCTACGTTGCCAAAGCAGATCACTAAAGTTCC
ACATGTGACTGTACGTGAAAAAAGGGATGGCTCGTCTTTAACCAGGGAGCAAAGGGCACG
CTACCGACATTCTGTGGAAGTAGCATCTCCTAGTCTTTTAACTTTTCAATATTTTGATTC
TTTTCAGCCAACACCTTTCAATGCCAATATAAATAAGAATAAACTTCGTAAAGCATCTGT
GCCAATTAATGAAGATGTTGTTATTGAGATGTCAAAAGATGCCATAAGTCA---------
---
>MY5126_Hexurella_SantaCatalinaMtns_NuggetCyn
TTTTTATGTTTTTGTGCAGGATATGTCATCTAGTCCAGTTGTTAAATCTGTTACACAGAC
GGGCACACAGACTAGTCCAGACGGCAGTTTGAAGAGCCATTTCAACATTGGCAGTACTGG
AGCTAAAGAGGAGTCTTCCAGAGTGTCACCTAAGTTAACAAGAAAGGATCGATCAGTAAG
GCAGTTTCGTACAAAGAGAGAGAGAAATAATTCACCATCTGCAGTGCAAGCTGAAAAAAT
AAAGGAGAAAAATATTGCAAAAGAAATTGTAAAAGAAGCAATATCGCCATCTGTTGCTGA
GTGTTTGCGAGCTGTGTTTGCAGCTTTTTTATGGCATGAAGGCTTAGTACATGATGCCAT
GGCTTGTGCTTCTTTTTTAAAATTTAACCCTACGTTGCCAAAGCAGATCACTAAAGTTCC
ACATGTGACTGTACGTGAAAAAAGGGATGGCTCATCTTTAACCAGGGAGCAAAGAGCACG
CTACCGACATTCTGTGGAAGTAGCATCTCCTAGTCTTTTAACTTTTCAATATTTTGATTC
TTTTCAGCCAACACCTTTCAATGCCAATATAAATAAGAATAAACTTCGTAAAGCATCTGT
GCCAATTAATGAAGATGTTGTTATTGAGATGTCAAAAGATGCCATAAGTCAAAATAGTGC
GAA
>MY5127_Hexurella_WhetstoneMtns_FrenchJoeCyn
------------------------------------------------------------
------------------------------------------------------------
------------------------------------------------------------
------------------------------------------------------------
---------AAATATTGCAAAAGAAATTG--------GCAATATCGCCATCTGTTGCTGA
GTGTTTGCGAGCTGTGTTTGCAGCTTTTTTATGGCATGAAGGCTTAGTACATGATGCCAT
GGCTTGTGCTTCTTTTTTAAAATTTAACCCTACATTGCCAAAGCAGATCACTAAAGTTCC
ACATGTGACTGTACGTGAAAAAAGGGA---------------------------------
------------------------------------------------------------
------------------------------------------------------------
------------------------------------------------------------
---
>MY5131_Hexurella_PedregosaMtns_PruneCyn
TTTTTATATTTTTGTGCAGGATATGTCATCTAGTCCAGTTGTTAAATCTGTTACACAGAC
GGGCACACAGACTAGTCCAGATGGCAGTTTGAAGAGCCATTTCAACATTGGCAGTACTGG
AGCTAAAGAGGAGTCTTCCAGAGTGTCACCTAAGTTGACAAGAAAGGATCGATCAGTGAG
GCAGTTTCGTACAAAGAGAGAGAGAAATAATTCACCATCTGCAGTGCAAGCTGAAAAAAT
AAAGGAGAAAAGTATTGCAAAAGAAATTGTAAAAGAAGCAATATCGCCATCTGTTGCTGA
GTGTTTGCGAGCTGTGTTTGCAGCTTTTTTATGGCATGAAGGCTTAGTACATGATGCCAT
GGCTTGTGCTTCTTTTTTAAAATTTAACCCTACGTTGCCAAAGCAGATCACTAAAGTTCC
ACATGTGACTGTACGTGAAAAAAGGGATGGCTCGTCTTTAACCAGGGAGCAAAGAGCACG
CTACCGACATTCTGTGGAAGTAGCATCTCCTAGTCTTTTAACTTTTCAATATTTTGATTC
TTTTCAGCCAACACCTTTCAATGCCAATATAAATAAGAATAAACTTCGTAAAGCATCTGT
GCCAATTAATGAAGATGTTGTTATTGAGATGTCAAAAGATGCCATAAGTCAAAATAGTGC
AAA
>MY5132_Hexurella_PedregosaMtns_PruneCyn
TTTTTATATTTTTGTGCAGGATATGTCATCTAGTCCAGTTGTTAAATCTGTTACACAGAC
GGGCACACAGACTAGTCCAGATGGCAGTTTGAAGAGCCATTTCAACATTGGCAGTACTGG
AGCTAAAGAGGAGTCTTCCAGAGTGTCACCTAAGTTGACAAGAAAGGATCGATCAGTGAG
GCAGTTTCGTACAAAGAGAGAGAGAAATAATTCACCATCTGCAGTGCAAGCTGAAAAAAT
AAAGGAGAAAAGTATTGCAAAAGAAATTGTAAAAGAAGCAATATCGCCATCTGTTGCTGA
GTGTTTGCGAGCTGTGTTTGCAGCTTTTTTATGGCATGAAGGCTTAGTACATGATGCCAT
GGCTTGTGCTTCTTTTTTAAAATTTAACCCTACGTTGCCAAAGCAGATCACTAAAGTTCC
ACATGTGACTGTACGTGAAAAAAGGGATGGCTCGTCTTTAACCAGGGAGCAAAGAGCACG
CTACCGACATTCTGTGGAAGTAGCATCTCCTAGTCTTTTAACTTTTCAATATTTTGATTC
TTTTCAGCCAACACCTTTCAATGCCAATATAAATAAGAATAAACTTCGTAAAGCATCTGT
GCCAATTAATGAAGATGTTGTTATTGAGATGTCAAAAGATGCCATAAGTCAAAATAGTGC
AAA
>MY5136_Hexurella_MiddlemarchCyn
TTTTTATGTTTTTGTGCAGGATATGTCATCTAGTCCAGTTGTTAAATCTGTTACACAGAC
AGGCACACAGACTAGTCCAGATGGCAGTTTGAAGAGCCATTTCAACATTGGCAGTACTGG
AGCTAAAGAGGAGTCTTCCAGAGTGTCACCTAAGTTAACAAGAAAGGATCGATCAGTGAG
GCAGTTTCGTACAAAGAGAGAGAGAAATAATTCACCATCTGCAGTGCAAGCTGAAAAAAT
AAAGGAGAAAAATATTGCAAAAGAAATTGTAAAAGAAGCAATATCGCCATCTGTTGCTGA
GTGTTTGCGAGCTGTGTTTGCAGCTTTTTTATGGCATGAAGGCTTAGTACATGATGCCAT
GGCTTGTGCTTCATTTTTAAAGTTTAACCCTACGTTGCCAAAGCAGATCACTAAAGTTCC
TCATGTGACTGTACGTGAAAAAAGGGATGGCTCGTCTTTAACCAGGGAGCAAAGAGCACG
CTACCGACATTCTGTGGAAGTAGCATCTCCTAGTCTTTTAACTTTTCAATATTTTGATTC
TTTTCAGCCAACACCTTTCAATGCCAATATAAATAAGAATAAACTTCGTAAAGCATCTGT
GCCAATTAATGAAGATGTTGTTATTGAGATGTCAAAAGATGCCATAAGTCAAAATAGTGC
AAA
>MY5147_Hexurella_DragoonMtns_NF_345A
TTTTTATGTTTTTGTGCAGGATATGTCATCTAGTCCAGTTGTTAAATCTGTTACACAGAC
GGGCACACAGACTAGTCCAGATGGCAGTTTGAAGAGCCATTTCAACATTGGCAGTACTGG
AGCTAAAGAGGAGTCTTCCAGAGTGTCACCTAAGTTAACAAGAAAGGATCGATCAGTGAG
GCAGTTTCGTACAAAAAGAGAGAGAAATAATTCACCATCTGCAGTGCAAGCTGAAAAAAT
AAAGGAGAAAAATATTGCAAAAGAAATTGTAAAAGAAGCAATATCGCCATCTGTTGCTGA
GTGTTTGCGAGCTGTGTTTGCAGCTTTTTTATGGCATGAAGGCTTAGTACATGATGCCAT
GGCTTGTGCTTCTTTTTTAAAATTTAACCCTACGTTGCCAAAGCAGATCACTAAAGTTCC
TCATGTGACTGTACGTGAAAAAAGGGATGGCTCATCTTTAACCAGGGAGCAAAGAGCACG
CTACCGACATTCTGTGGAAGTAGCATCTCCTAGTCTTTTAACTTTTCAATATTTTGATTC
TTTTCAGCCAACACCTTTCAATGCCAATATAAATAAGAATAAACTTCGTAAAGCATCTGT
GCCAATTAATGAAGATGTTGTTATTGAGATGTCAAAAGATGCCATAAGTCAAAATAGTGC
AAA
>MY5152_Hexurella_WhetstoneMtns_ApacheCyn
------------------------------------------------------------
--------------------------------AAGAGCATTTCAACATTGG-AGTACTGG
AGCTAAAGA----------------------------------AAGGATCGATCAGTG-G
GCAGTTTCGTACAAAGAGAGAGAGAAATAATTCACCATCT-CAGTGCAAGCTGAAAAAAT
AAAGGAGAAAAATATTGCAAAAGAAATTGTAAAAGAAGCAATATCGCCATCTGTTGC-GA
GTGTTTGCGAGCTGTGTTTGCG---CTTTTTTGGCATGAGGGCTTAGTACATGATGCCAT
GGCTTGTGCTTCTTTTTTAAAATTTAACCCTACGTTGCCAAAGCAGATCACTAAAGTTCC
ACATGTGACTGTACGTGAAAAAAGGGATGGCTCGTCT------------CAAAGAGC---
--------------TGGAAGTAGCATCTCCTAGTCTTTTAACTTTTCAATATTTTGATTC
TTTTCAGCCAACAC----------------------------------------------
------------------------------------------------------------
---
>MY5154_Hexurella_SantaRitaMtns_AdobeCyn
TTTTTATGTTTTTGTGCAGGATATGTCATCTAGTCCAGTTGTTAAATCTGTTACACAGAC
GGGCACACAGACTAGTCCAGACGGCAGTTTGAAGAGCCATTTCAACATTGGCAGTACTGG
AGCTAAAGAGGAGTCTTCCAGAGTGTCACCTAAGTTAACAAGAAAGGATCGATCAGTGAG
GCAGTTTCGTACAAAGAGAGAGAGAAATAATTCACCATCTGCAGTGCAAGCTGAAAAAAT
AAAGGAGAAAAATATTGCAAAAGAAATTGTAAAAGAAGCAATATCGCCATCTGTTGCTGA
GTGTTTGCGAGCTGTGTTTGCAGCTTTTTTATGGCATGAAGGCTTAGTACATGATGCCAT
GGCTTGTGCTTCTTTTTTAAAATTTAACCCTACGTTGCCAAAGCAGATCACTAAAGTTCC
ACATGTGACTGTACGTGAAAAAAGGGATGGCTCGTCTTTAACCAGGGAGCAAAGAGCACG
CTATCGACATTCTGTGGAAGTAGCATCTCCTAGTCTTTTAACTTTTCAATATTTTGATTC
TTTTCAGCCAACGCCTTTCAATGCCAATATAAATAAGAATAAACTTCGTAAAGCATCTGT
GCCAATTAATGAAGATGTTGTTATTGAGATGTCAAAAGATGCCATAAGTCAAAATAGTGC
AAA
>MY5157_Hexurella_SantaCatalinaMtns_Redington
TTTTTATGTTTTTGTGCAGGATATGTCATCTAGTCCAGTTGTTAAATCTGTTACACAAAC
GGGCACACAGACTAGTCCAGACGGCAGTTTGAAGAGCCATTTCAACATTGGCAGTACTGG
AGCTAAAGAGGAGTCTTCCAGAGTGTCACCTAAGTTAACAAGAAAGGATCGATCAGTAAG
GCAGTTTCGTACAAAGAGAGAGAGAAATAATTCACCATCTGCAGTGCAAGCTGAAAAAAT
AAAGGAGAAAAATATTGCGAAAGAAATTGTAAAAGAAGCAATATCGCCATCTGTTGCTGA
GTGTTTGCGAGCTGTGTTTGCAGCTTTTTTATGGCATGAAGGCTTAGTACATGATGCCAT
GGCTTGTGCTTCTTTTTTAAAATTTAACCCTACGTTGCCAAAGCAGATCACTAAAGTTCC
ACATGTGACTGTACGTGAAAAAAGGGATGGCTCATCTTTAACCAGGGAGCAAAGAGCACG
CTACCGACATTCTGTGGAAGTAGCATCTCCTAGTCTTTTAACTTTTCAGTATTTTGATTC
TTTTCAGCCAACACCATTCAATGCCAATATAAATAAGAATAAACTTCGTAAAGCATCTGT
GCCAATTAATGAAGATGTTGTTATTGAGATGTCAAAAGATGCCATAAGTCAAAATAGTGC
AAA
>MY5164_Hrupicola_Temecula
------------------------------------------------------------
------------------------------GATGAGTCATTTCAATATAGGCAGTACTGG
AGCTAAAGAAGAGTCTTCCAGAGTGTCACCAAAGTTAACAAGAAAGGATCGATCAGTGAG
GCAGTTTCGTACAAAAAGGGAAAGAAATAATTCACCATCTGCAGTGCAAGTCGAAAAAAT
GAAGGAAAAAAATATTGCAAAAGAAATTGTGAAAGAAGCAATATCGCCATCTGTTGCTGA
GTGTTTACGAGCTGTGTTTGCAGCTTTTTTATGGCATGAAGGCTTAGTACATGATGCCAT
GGCTTGTGCTTCTTTTTTAAAATTTAACCCTACGTTGCCAAAACAGATCACCAAAGTTCC
ACATGTGACTGTACGTGAAAAAAGGGATGGCTCATCTTTAACCAGGGAGCAGAGAGCACG
CTATCGACATTCTGTGGAAGTAGCGTCTCC---------AACTTTTCAGTATTTTGATTC
TTTTCAGCCAACACCTTTCAATGCCAATATAAATAAGA----------------------
------------------------------------------------------------
---
>MY5165_Hrupicola_Temecula
-----------------------------------------------------CACAGAC
GGGCACCCAGACTAGTCCAGATGGCAGTTTGAAGAGTCATTTCAATATAGGCAGTACTGG
AGCTAAAGAAGAGTCTTCCAGAGTGTCACCAAAGTTAACAAGAAAGGATCGATCAGTGAG
GCAGTTTCGTACAAAAAGGGAAAGAAATAATTCACCATCTGCAGTGCAAGTCGAAAAAAT
GAAGGAAAAAAATATTGCAAAAGAAATTGTGAAAGAAGCAATATCGCCATCTGTTGCTGA
GTGTTTACGAGCTGTGTTTGCAGCTTTTTTATGGCATGAAGGCTTAGTACATGATGCCAT
GGCTTGTGCTTCTTTTTTAAAATTTAACCCTACGTTGCCAAAACAGATCACCAAAGTTCC
ACATGTGACTGTACGTGAAAAAAGGGATGGCTCATCTTTAACCAGGGAGCAGAGAGCACG
CTATCGACATTCTGTGGAAGTAGCGTCTCCTAGTCTTTTAACTTTTCAGTATTTTGATTC
TTTTCAGCCAACACC-TTCAATGCCAATATAAATAAGAATAAA-----------------
------------------------------------------------------------
---
>MY5175_Hapachea_HarshawRd_PatagoniaMtns
TTTTTATGTTTTTGTGCAGGATATGTCATCTAGTCCAGTTGTTAAATCTGTTACACAGAC
GGGCACACAGACTAGTCCAGACGGCAGTTTGAAGAGCCATTTCAACATTGGCAGTACTGG
AGCTAAAGAGGAATCTTCCAGAGTGTCACCTAAGTTAACAAGAAAGGATCGATCAGTGAG
GCAGTTTCGTACAAAGAGAGAGAGAAATAATTCACCATCTGCAGTGCAAGCTGAAAAAAT
AAAGGAGAAAAATATTGCAAAAGAAATTGTAAAAGAAGCAATATCGCCATCTGTTGCTGA
GTGTTTGCGAGCTGTGTTTGCCGCTTTTTTATGGCATGAAGGCTTAGTACATGATGCCAT
GGCTTGTGCTTCTTTTTTAAAATTTAACCCTACGTTGCCAAAGCAGATCACTAAAGTTCC
ACATGTGACTGTACGTGAAAAAAGGGATGGCTCGTCTTTAACCAGGGAGCAAAGAGCACG
CTATCGACATTCTGTGGAAGTAGCATCTCCTAGTCTTTTAACTTTTCAATATTTTGATTC
TTTTCAGCCAACGCCTTTCAATGCCAATATAAATAAGAATAAACTTCGTAAAGCATCTGT
GCCAATTAATGAAGATGTTGTTATTGAGATGTCAAAAGATGCCATAAGTCAAAATAGTGC
AAA
>MY5180_Hapachea_MustrangPk_MustangMtns
TTTTTATGTTTTTGTGCAGGATATGTCATCTAGTCCAGTTGTTAAATCTGTTACACAGAC
GGGCACACAGACTAGTCCAGATGGCAGTTTGAAGAGCCATTTCAACATTGGCAGTACTGG
AGCTAAAGAAGAGTCTTCCAGAGTGTCACCTAAGTTAACAAGAAAGGATCGATCAGTGAG
GCAGTTTCGTACAAAGAGAGAGAGAAATAATTCACCATCTGCTGTGCAAGCTGAAAAAAT
AAAGGAGAAAAATATTGCAAAAGAAATTGTAAAAGAAGCAATATCGCCATCTGTTGCTGA
GTGTTTGCGAGCTGTGTTTGCAGCTTTTTTATGGCATGAAGGCTTAGTACATGATGCCAT
GGCTTGTGCTTCTTTTTTAAAATTTAACCCTACGTTGCCAAAGCAGATCACTAAAGTTCC
ACATGTGACTGTACGTGAAAAAAGGGATGGCTCGTCTTTAACCAGGGAGCAAAGAGCACG
CTACCGACATTCTGTGGAAGTAGCATCTCCTAGTCTTTTAACTTTTCAGTATTTTGATTC
TTTTCAGCCAACACCTTTCAATGCCAATATAAACAAGAATAAACTTCGTAAAGCATCTGT
GCCAATTAATGAAGATGTTGTTATTGAGATGTCAAAAGATGCCATAAGTCAAAATAGTGC
AAA
>MY5181_Hapachea_MustrangPk_MustangMtns
TTTTTATGTTTTTGTGCAGGATATGTCATCTAGTCCAGTTGTTAAATCTGTTACACAGAC
GGGCACACAGACTAGTCCAGATGGCAGTTTGAAGAGCCATTTCAACATTGGCAGTACTGG
AGCTAAAGAAGAGTCTTCCAGAGTGTCACCTAAGTTAACAAGAAAGGATCGATCAGTGAG
GCAGTTTCGTACAAAGAGAGAGAGAAATAATTCACCATCTGCTGTGCAAGCTGAAAAAAT
AAAGGAGAAAAATATTGCAAAAGAAATTGTAAAAGAAGCAATATCGCCATCTGTTGCTGA
GTGTTTGCGAGCTGTGTTTGCAGCTTTTTTATGGCATGAAGGCTTAGTACATGATGCCAT
GGCTTGTGCTTCTTTTTTAAAATTTAACCCTACGTTGCCAAAGCAGATCACTAAAGTTCC
ACATGTGACTGTACGTGAAAAAAGGGATGGCTCGTCTTTAACCAGGGAGCAAAGAGCACG
CTACCGACATTCTGTGGAAGTAGCATCTCCTAGTCTTTTAACTTTTCAGTATTTTGATTC
TTTTCAGCCAACACCTTTCAATGCCAATATAAA-AAGAATAAACTTCGTAAAGCAT----
----------------------------------------GCCATAAG--AAAATAGTGC
AAA
>MY5193_Hapachea_HarshawRd_PatagoniaMtns
------------------------------------------------------------
-------------AGTCCAGACGGCAGTTTGAAGAGCCATTTCAACATTGGCAGTACTGG
AGCTAAAGAGGAATCTTCCAGAGTGTCACCTAAGTTAACAAGAAAGGATCGATCAGTGAG
GCAGTTTCGTACAAAGAGAGAGAGAAATAATTCACCATCTGCAGTGCAAGCTGAAAAAAT
AAAGGAGAAAAATATTGCAAAAGAAATTGTAAAAGAAGCAATATCGCCATCTGTTGCTGA
GTGTTTGCGAGCTGTGTTTGCCGCTTTTTTATGGCATGAAGGCTTAGTACATGATGCCAT
GGCTTGTGCTTCTTTTTTAAAATTTAACCCTACGTTGCCAAAGCAGATCACTAAAGTTCC
ACATGTGACTGTACGTGAAAAAAGGGATGGCTCGTCTTTAACCAGGGAGCAAAGAGCACG
CTATCGACATTCTGTGGAAGTAGCATCTCCTAGTCTTTTAACTTTTCAATATTTTGATTC
TTTTCAGCCAACGCCTTTCAATGCCAATATAAATAAGAATAAACTTCGTAAAGCATCTGT
GCCAATTAATGAAGATGTTGTTATTGAGATGTCAAAAGATGCCATAAGTCAAAATAGTGC
AAA
>MY5194_Hapachea_Ordsummit_MtOrd
---------------------------ATCTAGTCCAGTTGTTAAATCTGTTACACAGAC
GGGCACACAGACTAGTCCAGATGGCAGTTTGAAAAGCCATTTCAACATTGGCAGTACTGG
AGCTAAAGAAGAGTCTTCCAGAGTGTCACCAAAGTTAACAAGAAAGGATCGATCAGCGAG
GCAGTTTCGTTCCAAGAGAGAAAGAAATAATTCACCATCTGCAGTGCAAGCCGAAAAAAT
AAAGGAGAAAAATATTGCAAAAGAAATTGTAAAAGAAGCAATATCGCCATCTGTTGCTGA
GTGTTTGCGAGCTGTGTTTGCAGCATTTTTATGGCATGAAGGCTTAGTACATGATGCCAT
GGCTTGTGCTTCTTTTTTAAAATTTAACCCTACGTTGCCAAAGCAAATCACTAAAGTTCC
ACATGTGACTGTACGTGAAAAAAGGGATGGCTCATCCTTAACCAGGGAGCAAAGAGCACG
CTACCGACATTCTGTGGAAGTAGCATCTCCTAGTCTTTTAACTTTTCAATATTTTGATTC
TTTTCAGCCAACACCTTTCAATGCCAATATAAATAAGAATAAACTTCGTAAAGCATCTGT
GCCAATTAATGAAGATGTTGTTATTGAGATGT----------------------------
---
>MY5195_Hapachea_Ordsummit_MtOrd
TTTTTATGTTTTTGTGCAGGATATGTCATCTAGTCCAGTTGTTAAATCTGTTACACAGAC
GGGCACACAGACTAGTCCAGATGGCAGTTTGAAAAGCCATTTCAACATTGGCAGTACTGG
AGCTAAAGAAGAGTCTTCCAGAGTGTCACCAAAGTTAACAAGAAAGGATCGATCAGCGAG
GCAGTTTCGTTCCAAGAGAGAAAGAAATAATTCACCATCTGCAGTGCAAGCCGAAAAAAT
AAAGGAGAAAAATATTGCAAAAGAAATTGTAAAAGAAGCAATATCGCCATCTGTTGCTGA
GTGTTTGCGAGCTGTGTTTGCAGCATTTTTATGGCATGAAGGCTTAGTACATGATGCCAT
GGCTTGTGCTTCTTTTTTAAAATTTAACCCTACGTTGCCAAAGCAAATCACTAAAGTTCC
ACATGTGACTGTACGTGAAAAAAGGGATGGCTCATCCTTAACCAGGGAGCAAAGAGCACG
CTACCGACATTCTGTGGAAGTAGCATCTCCTAGTCTTTTAACTTTTCAATATTTTGATTC
TTTTCAGCCAACACCTTTCAATGCCAATATAAATAAGAATAAACTTCGTAAAGCATCTGT
GCCAATTAATGAAGATGTTGTTATTGAGATGTCAAAAGATGCCATAAGTCAAAATAGTGC
AAA
>MY5266_Hencina_CerroBolla
TTTATATGTTTTTATGCAGGATATGTCATCTAGTCCAGCTGTTAAATCCGTTACACAGAC
GGGCACCCAGACTAGTCCAGATGGCAGTTTGAAGAGTCACTTCAATATTGGCAGTACTGG
AGCTAAAGAAGAGTCTTCCAGGGTGTCACCAAAGTTAACAAGAAAGGATCGATCAGCGAG
GCAGTTTCGTACAAAAAGAGAAAGAAATAATTCACCATCTGCAGTGCAAGTCGAAAAAAT
GAAGGAAAAAAATATTGCAAAAGAAATTGTGAAAGAAGCAATATCGCCATCTGTTGCTGA
GTGTTTGCGAGCTGTGTTTGCAGCTTTTTTATGGCATGAAGGCTTAGTACATGATGCCAT
GGCTTGTGCTTCTTTTTTAAAATTTAACCCTACGTTGCCAAAACAGATCACCAAAGTTCC
ACATGTGACTGTACGTGAGAAAAGGGATGGCACATCTTTAACCAGGGAGCAGAGAGCACG
CTACCGACATTCTGTGGAAGTAGCATCTCCTAGTCTTTTAACTTTTCAGTATTTTGATTC
TTTTCAGCCAACACCTTTCAATGCCAATATAAATAAGAATAAACTTCGTAAAGCATCTGT
GCCAATTAATGAAGATGTTGTTATTGAGATGTCAAAAGATGCCATAAGTCAAAATAGCGC
AAA
>MY5267_Hencina_CerroBolla
TTTATATGTTTTTATGCAGGATATGTCATCTAGTCCAGTTGTTAAATCCGTTACACAGAC
GGGCACCCAGACTAGTCCAGATGGCAGTTTGAAGAGTCACTTCAATATTGGCAGTACTGG
AGCTAAAGAAGAGTCTTCCAGGGTGTCACCAAAGTTAACAAGAAAGGATCGATCAGCGAG
GCAGTTTCGTACAAAAAGAGAAAGAAATAATTCACCATCTGCAGTGCAAGTCGAAAAAAT
GAAGGAAAAAAATATTGCAAAAGAAATTGTGAAAGAAGCAATATCGCCATCTGTTGCTGA
GTGTTTGCGAGCTGTGTTTGCAGCTTTTTTATGGCATGAAGGCTTAGTACATGATGCCAT
GGCTTGTGCTTCTTTTTTAAAATTTAACCCTACGTTGCCAAAACAGATCACCAAAGTTCC
ACATGTGACTGTACGTGAGAAAAGGGATGGCTCATCTTTAACCAGGGAGCAGAGAGCACG
CTACCGACATTCTGTGGAAGTAGCATCTCCTAGTCTTTTAACTTTTCAGTATTTTGATTC
TTTTCAGCCAACACCTTTCAATGCCAATATAAATAAGAATAAACTTCGTAAAGCATCTGT
GCCAATTAATGAAGATGTTGTTATTGAGATGTCAAAAGATGCCATAAGTCAAAA------
---
>MY5269_Hexurella_GuadalupeValley
-------------------------------------ACTATTGAAGATATTGCACTAAA
------------------ACTTGGTATTTTCAAAATACATCATAACATTTTAAGCTTTTT
AGCGAAAAAAAATTTTTTT-----------------------------------------
---------------GAAAAAAATCGAATTTTTTTCATTTTTTTTTTAAATGGGTAAAAT
GAAGGAAAAAAATATTGCAAAAGAAATTGTGAAAGAAGCAATATCGCCATCTGTTGCTGA
GTGTTTGCGAGCTGTGTTTGCAGCTTTTTTATGGCATGAAGGCTTAGTACATGATGCCAT
GGCTTGTGCTTCTTTTTTAAAATTTAACCCTACGTTGCCAAAACAGATCACCAAAGTTCC
ACATGTGACTGTACGTGAGAAAAGGGATGGCTCATCTTTAACCAGGGAGCAGAGAGCACG
CTACCGACATTCTGTGGAAGTAGCATCTCCTAGTCTTTTAACTTTTCAGTATTTTGATTC
TTTTCAGCCAACACCTTTCAATGCCAATATAAATAAGAATAAACTTCGTAAAGCATCTGT
GCCAATTAATGAAGATGTTGTTATTGAGATGTCAAAAGATGCCATAAGTCAAAATAGCGC
AAA
>MY5271_Hexurella_GuadalupeValley
TTTTTATGTTTTTATGCAGGATATGTCATCTAGTCCAGTTGTTAAATCCGTTACACAAAC
GGGCACCCAGACTAGTCCAGATGGCAGTTTGAAGAGTCACTTCAATATTGGCAGTACTGG
AGCTAAAGAAGAGTCTTCCAGGGTGTCACCAAAGTTAACAAGAAAGGATCGATCAGCGAG
GCAGTTTCGTACAAAAAGAGAAAGAAATAATTCACCATCTGCAGTGCAAGTCGAAAAAAT
GAAGGAAAAAAATATTGCAAAAGAAATTGTGAAAGAAGCAATATCGCCATCTGTTGCTGA
GTGTTTGCGAGCTGTGTTTGCAGCTTTTTTATGGCATGAAGGATTAGTACATGATGCCAT
GGCTTGTGCTTCTTTTTTAAAATTTAACCCTACGTTGCCAAAACAGATCACCAAAGTTCC
ACATGTGACTGTACGTGAGAAAAGGGATGGCTCATCTTTAACCAGGGAGCAGAGAGCACG
CTACCGACATTCTGTGGAAGTAGCATCTCCTAGTCTTTTAACTTTTCAGTATTTCGATTC
TTTTCAGCCAACACCTTTCAATGCCAATATAAATAAGAATAAACTTCGTAAAGCATCTGT
GCCAATTAATGAAGATGTTGTTATAGAGATGTCAAAAGATGCCATAAGTCAAAATAGCGC
AAA
>MY5276_Hexurella_SanPedro_Martir
TTTTTATGTTTTTATGCAGGATATGTCATCTAGTCCAGTTGTTAAATCCGTTACACAGAC
GGGCACCCAGACTAGTCCAGATGGCAGTTTGAAGAGTCACTTCAATATTGGCAGTACTGG
AGCTAAAGAAGAGTCTTCCAGGGTGTCACCAAAGTTAACAAGAAAGGATCGATCAGCGAG
GCAGTTTCGTACAAAAAGAGAAAGAAATAATTCACCATCTGCAGTGCAAGTCGAAAAAAT
GAAGGAAAAAAATATTGCAAAAGAAATTGTGAAAGAAGCAATATCGCCATCTGTTGCTGA
GTGTTTGCGAGCTGTGTTTGCAGCTTTTTTATGGCATGAAGGCTTGGTACATGATGCCAT
GGCTTGTGCTTCTTTTTTAAAATTTAACCCTACGTTGCCAAAACAGATCACCAAAGTTCC
ACATGTGACTGTACGTGAGAAAAGGGATGGCTCATCTTTAACCAGGGAGCAGAGAGCACG
CTACCGACATTCTGTGGAAGTAGCATCTCCTAGTCTTTTAACTTTTCAGTATTTTGATTC
TTTTCAGCCAACACCTTTCAATGCCAATATAAATAAGAATAAACTTCGTAAAGCATCTGT
GCCAATTAATGAAGATGTTGTTATTGAGATGTCAAAAGATGCCATAAGTCAAAATAGCGC
AAA
>MY5277_Hexurella_SanPedro_Martir
TTTTTATGTTTTTATGCAGGATATGTCATCTAGTCCAGTTGTTAAATCCGTTACACAGAC
GGGCACCCAGACTAGTCCAGATGGCAGTTTGAAGAGTCACTTCAATATTGGCAGTACTGG
AGCTAAAGAAGAGTCTTCCAGGGTGTCACCAAAGTTAACAAGAAAGGATCGATCAGCGAG
GCAGTTTCGTACAAAAAGAGAAAGAAATAATTCACCATCTGCAGTGCAAGTCGAAAAAAT
GAAGGAAAAAAATATTGCAAAAGAAATTGTGAAAGAAGCAATATCGCCATCTGTTGCTGA
GTGTTTGCGAGCTGTGTTTGCAGCTTTTTTATGGCATGAAGGCTTGGTACATGATGCCAT
GGCTTGTGCTTCTTTTTTAAAATTTAACCCTACGTTGCCAAAACAGATCACCAAAGTTCC
ACATGTGACTGTACGTGAGAAAAGGGATGGCTCATCTTTAACCAGGGAGCAGAGAGCACG
CTACCGACATTCTGTGGAAGTAGCATCTCCTAGTCTTTTAACTTTTCAGTATTTTGATTC
TTTTCAGCCAACACCTTTCAATGCCAATATAAATAAGAATAAACTTCGTAAAGCATCTGT
GCCAATTAATGAAGATGTTGTTATTGAGATGTCAAAAGATGCCATAAGTCAAAATAGCGC
AAA
>MY5280_Hexurella_ArroyoSalado
TTTTTATGTTTTTATGCAGGATATGTCATCTAGTCCAGTTGTTAAGTCCGTTACACAGAC
AGGCACCCAGACTAGTCCAGATGGCAGTTTGAAGAGTCACTTCAATATTGGCAGTACTGG
AGCTAAAGAAGAGTCTTCCAGAGTGTCACCAAAGTTAACAAGAAAGGATCGATCAGCAAG
GCAGTTTCGTACAAAAAGAGAAAGAAATAATTCACCATCTACAGTGCAAGTCGAAAAAAT
GAAGGAAAAAAATATTGCAAAAGAAATTGTGAAAGAAGCAATATCACCATCTGTTGCTGA
GTGTTTGCGAGCTGTGTTTGCAGCTTTTTTATGGCATGAAGGCTTAGTACATGATGCCAT
GGCTTGTGCTTCTTTTTTAAAATTTAACCCTACGTTGCCAAAACAGATCACCAAAGTTCC
ACATGTGACTGTACGTGAAAAAAGGGATGGCTCATCTTTAACCAGGGAGCAGAGAGCACG
CTACCGACATTCTGTGGAAGTAGCATCTCCTAGTCTTTTAACTTTTCAGTATTTTGATTC
TTTTCAGCCAACACCTTTCAATGCCAATATAAATAAGAATAAACTTCGTAAAGCATCTGT
GCCAATTAATGAAGATGTTGTTATTGAGATGTCAAAAGATGCTGTAAGTCAAAATAGCGC
AAA
>MY5286_Hrupicola_SweetwaterSpr_OrdMtn
TTCTTTTGTTTATATGCAGGATATGTCATCTAGTCCAGTTGTTAAATCCGTCACACAGAC
GGGCACCCAGACTAGTCCAGATGGCAGTTTGAAGAGTCATTTCAATATTGGCAGTACTGG
AGCTAAAGAAGAGTCTTCCAGAGTGTCACCAAAGTTAACAAGAAAAGATCGATCAGCGAG
GCAGTTTCGTACAAAAAGAGAAAGGAATAATTCACCATCTGCAGTGCAAGTCGAAAAAAT
GAAGGAAAAAAATATTGCAAAAGAAATTGTGAAAGAAGCAATATCGCCATCTGTTGCTGA
GTGTTTGCGAGCTGTGTTTGCAGCTTTTTTATGGCATGAAGGCTTAGTACATGATGCCAT
GGCTTGTGCTTCTTTTTTAAAATTTAACCCTACGTTGCCAAAACAGATCACCAAAGTTCC
ACATGTGACTGTACGTGAAAAAAGGGATGGCTCATCTTTAACCAGGGAGCAGAGAGCACG
CTACCGACATTCTGTGGAAGTAGCATCTCCTAGTCTTTTAACTTTTCAGTATTTTGATTC
TTTTCAGCCAACACCTTTCAATGCCAATATAAATAAGAATAAACTTCGTAAAGCATCTGT
GCCAATTAATGAAGATGTTGTTATTGAGATGTCAAAAGATGCCATAAGTCAAAATAGCGC
AAA
>MY5287_Hrupicola_SweetwaterSpr_OrdMtn
TTCTTTTGTTTATATGCAGGATATGTCATCTAGTCCAGTTGTTAAATCCGTCACACAGAC
GGGCACCCAGACTAGTCCAGATGGCAGTTTGAAGAGTCATTTCAATATTGGCAGTACTGG
AGCTAAAGAAGAGTCTTCCAGAGTGTCACCAAAGTTAACAAGAAAAGATCGATCAGCGAG
GCAGTTTCGTACAAAAAGAGAAAGGAATAATTCACCATCTGCAGTGCAAGTCGAAAAAAT
GAAGGAAAAAAATATTGCAAAAGAAATTGTGAAAGAAGCAATATCGCCATCTGTTGCTGA
GTGTTTGCGAGCTGTGTTTGCAGCTTTTTTATGGCATGAAGGCTTAGTACATGATGCCAT
GGCTTGTGCTTCTTTTTTAAAATTTAACCCTACGTTGCCAAAACAGATCACCAAAGTTCC
ACATGTGACTGTACGTGAAAAAAGGGATGGCTCATCTTTAACCAGGGAGCAGAGAGCACG
CTACCGACATTCTGTGGAAGTAGCATCTCCTAGTCTTTTAACTTTTCAGTATTTTGATTC
TTTTCAGCCAACACCTTTCAATGCCAATATAAATAAGAATAAACTTCGTAAAGCATCTGT
GCCAATTAATGAAGATGTTGTTATTGAGATGTCAAAAGATGCCATAAGTCAAAATAGCGC
AAA
>MY5289_Hrupicola_Deadman_Hills
TTTTTATGTTTTTATGCAGGATATGTCATCTAGTCCAGTTGTTAAATCCGTTACACAGAC
GGGCACCCAGACTAGTCCAGATGGCAGTTTGAAGAGTCATTTCAATATTGGCAGTACTGG
AGCTAAAGAAGAGTCTTCCAGAGTGTCACCAAAATTAACGAGAAAGGATCGATCAGCGAG
ACAGTTTCGTACAAAAAGGGAAAGAAATAATTCACCATCTGCAGTGCAAGTCGAAAAAAT
GAAGGAAAAAAATATTGCGAAAGAAATTGTGAAAGAAGCGATATCGCCATCTGTTGCTGA
GTGTTTGCGAGCTGTGTTTGCAGCTTTTTTATGGCATGAAGGCTTAGTACATGATGCCAT
GGCTTGTGCTTCTTTTTTAAAATTTAACCCTACGTTGCCAAAACAGATCACCAAAGTTCC
ACATGTGACTGTACGTGAAAAAAGGGATGGCTCATCTTTAACCAGGGAGCAGAGAGCACG
CTACCGACATTCTGTGGAAGTAGCATCTCCTAGTCTTTTAACTTTTCAGTATTTTGATTC
TTTTCAGCCAACACCTTTCAATGCCAATATAAATAAGAATAAACTTCGTAAAGCATCTGT
GCCAATTAATGAAGATGTTGTTATTGAGATGTCAAAAGATGCCATAAGTCAAAATAGCGC
AAA
>MY5309_Hapachea_JohnnyLyon_Hills
-----------------------TGTCGTCTAGTCCAGTTGTTAAATCTGTTACACAGAC
GGGCACACAGACTAGTCCAGACGGCAGTTTGAAGAGCCATTTCAACATTGGCAGTACTGG
AGCTAAAGAGGAGTCTTCCAGAGTGTCACCTAAGTTAACAAGAAAGGATCGATCAGTGAG
GCAGTTTCGTACAAAAAGAGAGAGAAATAATTCACCATCTGCAGTGCAAGCTGAAAAAAT
AAAGGAGAAAAATATTGCAAAAGAAATTGTGAAAGAAGCAATATCGCCATCTGTTGCTGA
GTGTTTACGAGCTGTGTTTGCAGCTTTTTTATGGCATGAAGGCTTAGTACATGATGCCAT
GGCTTGTGCTTCTTTTTTGAAATTTAACCCTACGTTGCCAAAGCAGATCACTAAAGTTCC
ACATGTGACTGTACGTGAAAAAAGGGATGGCTCGTCTTTAACCAGGGAGCAAAGAGCACG
CTACCGACATTCTGTGGAAGTAGCATCTCCTAGTCTTTTAACTTTTCAGTATTTTGATTC
TTTTCAGCCAACACCTTTCAATGCCAATATAAATAAGAATAAACTTCGTAAAGCATCTGT
GCCAATTA----------------------------------------------------
---
>MY5310_Hexurella_AntelopeCyn_CerbatMtns
TTTTTATGTTTTTGTGCAGGATATGTCATCTAGTCCAGTTGTTAAATCTGTTACACAGAC
GGGCACACAGACTAGTCCAGATGGTAGTTTGAAGAGCCATTTCAACATTGGCAGTACTGG
AGCTAAAGAGGAGTCTTCCAGATTGTCACCAAAGTTAACAAGAAAGGATCGATCAGCGAG
GCAGTTTCGTACCAAGAGAGAAAGAAATAATTCACCATCTGCAGTGCAAGCTGAAAAAAT
AAAGGAGAAAAATATTGCAAAAGAAATTGTAAAAGAGGCAATATCGCCATCTGTTGCTGA
GTGTTTGCGAGCTGTGTTTGCTGCATTTTTATGGCATGAAGGCTTAGTACATGATGCCAT
GGCTTGTGCTTCTTTTTTAAAATTTAACCCTACGTTGCCAAAGCAAATCACTAAAGTTCC
ACATGTGACTGTACGTGAAAAAAGGGATGGTTCATCTTTAACCAGGGAGCAAAGAGCACG
CTACCGACATTCTGTGGAAGTAGCCTCTCCTAGTCTTTTAACTTTTCAATATTTTGATTC
TTTTCAGCCAACACCTTTCAATGCCAATATAAATAAGA----------------------
------------------------------------------------------------
---
>MY5311_Hexurella_AntelopeCyn_CerbatMtns
------------------------------------------------TGTTACACAGAC
GGGCACACAGACTAGTCCAGATGGTAGTTTGAAGAGCCATTTCAACATTGGCAGTACTGG
AGCTAAAGAGGAGTCTTCCAGATTGTCACCAAAGTTAACAAGAAAGGATCGATCAGCGAG
GCAGTTTCGTACCAAGAGAGAAAGAAATAATTCACCATCTGCAGTGCAAGCTGAAAAAAT
AAAGGAGAAAAATATTGCAAAAGAAATTGTAAAAGAGGCAATATCGCCATCTGTTGCTGA
GTGTTTGCGAGCTGTGTTTGCTGCATTTTTATGGCATGAAGGCTTAGTACATGATGCCAT
GGCTTGTGCTTCTTTTTTAAAATTTAACCCTACGTTGCCAAAGCAAATCACTAAAGTTCC
ACATGTGACTGTACGTGAAAAAAGGGATGGTTCATCTTTAACCAGGGAGCAAAGAGCACG
CTACCGACATTCTGTGGAAGTAGCCTCTCCTAGTCTTTTAACTTTTCAATATTTTGATTC
TTTTCAGCCAACACCTTTCAATGCCAATATAAATAAGAATAAACTTCGTAAAGCATCTGT
GCCAATTAATGAAGATGTTGTTATTGAGATGTCAAAAGATGCCATAAGTCAAAATAGCGC
AAA
>MY5312_Hexurella_FoxCyn_MusicMtns
-------------------------------------GTTGTTAAATCTGTTACACAGAC
GGGCACACAGACTAGTCCAGATGGTAGTTTGAAGAGCCATTTCAACATTGGCAGTACTGG
AGCTAAAGAGGAGTCTTCCAGATTGTCACCAAAGTTAACAAGAAAGGATCGATCAGCGAG
GCAGTTTCGTACCAAGAGAGAAAGAAATAATTCACCATCTGCAGTGCAAGCTGAAAAAAT
AAGGGAGAAAAATATTGCAAAAGAAATTGTAAAAGAAGCAATATCGCCATCTGTTGCTGA
GTGTTTGCGAGCTGTGTTTGCAGCATTTTTATGGCATGAAGGCTTAGTACATGATGCCAT
GGCTTGTGCTTCTTTTTTAAAATTTAACCCTACGTTGCCAAAGCAAATCACTAAAGTTCC
ACATGTGACTGTACGTGAAAAAAGGGATGGCTCATCTTTAACCAGGGAGCAAAGAGCACG
CTACCGACATTCTGTGGAAGTAGCCTCTCCTAGTCTTTTAACTTTTCAATATTTTGATTC
TTTTCAGCCAACACCTTTCAATGCCAATATAAATAAGAATAAACTTCGTAAAGCATCTGT
GCCAATTAATGAAGATGTTGTT--------------------------------------
---
>MY5313_Hexurella_FoxCyn_MusicMtns
TTTTTATGTTTTTGTGCAGGATATGTCATCTAGTCCAGTTGTTAAATCTGTTACACAGAC
GGGCACACAGACTAGTCCAGATGGTAGTTTGAAGAGCCATTT-AACATTGGCAGTACTGG
AGCTAAAGAGGAGTCTTCCAGATTGTCACCAAAGTTAACAAGAAAGGATCGATCAGCGAG
GCAGTTTCGTACCAAGAGAGAAAGAAATAATTCACCATCTGCAGTGCAAGCTGAAAAAAT
AAGGGAGAAAAATATTGCAAAAGAAATTGTAAAAGAAGCAATATCGCCATCTGTTGCTGA
GTGTTTGCGAGCTGTGTTTGCAGCATTTTTATGGCATGAAGGCTTAGTACATGATGCCAT
GGCTTGTGCTTCTTTTTTAAAATTTAACCCTACGTTGCCAAAGCAAATCACTAAAGTTCC
ACATGTGACTGTACGTGAAAAAAGGGATGGCTCATCTTTAACCAGGGAGCAAAGAGCACG
CTACCGACATTCTGTGGAAGTAGCCTCTCCTAGTCTTTTAACTTTTCAATATTTTGATTC
TTTTCAGCCAACACCTTTCAATGCCAATATAAATAAGAATAAACTTCGTAAAGCATCTGT
GCCAATTAATGAAGATGTTGT---------------------------------------
---
>MY5314_Hexurella_Grasshopper_BrushyMtn
------------------------------------------------------------
-----------CTAGTCCAGACGGTAGTTTGAAGAGCCATTTCAACATTGGCAGTACTGG
AGCTAAAGAGGAGTCTTCCAGATTGTCACCAAAGTTAACAAGAAAGGATCGATCAGCAAG
GCAGTTTCGTACCAAGAGAGAAAGAAATAATTCACCATCTGCAGTGCAAGCTGAAAAAAT
AAAGGAGAAAAATATTGCGAAAGAAATTGTAAAAGAAGCAATATCACCATCTGTTGCTGA
GTGTTTGCGAGCTGTGTTTGCAGCATTTTTATGGCATGAAGGCTTAGTACATGATGCCAT
GGCTTGTGCTTCTTTTTTAAAATTTAACCCTACGTTGCCAAAGCAAATCACTAAAGTTCC
ACATGTGACTGTACGTGAAAAAAGGGATGGCTCATCTTTAACCAGGGAGCAAAGAGCACG
CTACCGACATTCTGTGGAAGTAGCCTCTCCTAGTCTTTTAACTTTTCAATATTTTGATTC
TTTTCAACCAACACCTTTTAATGCCAATATAAATAAGAATAAACTTCGTAAAGCATCTGT
GCCAATTAATGAAGATGTTGTTATTGAGATGTCAAAAGATGCCATAAGTCAAAATAGTGC
AAA
>MY5315_Hexurella_WagonerRd_BradshawMtns
TTTGTATGTTTTTGTGCAGGATATGTCATCTAGTCCAGTTGTTAAATCTGTTACACAGAC
GGGCACCCAGACTAGTCCAGACGGTAGTTTGAAGAGCCATTTCAACATTGGCAGTACTGG
AGCTAAAGAGGAGTCTTCCAGAGTGTCACCAAAGTTAACAAGAAAGGATCGATCAGCGAG
GCAGTTTCGTACCAAGAGAGAAAGAAATAATTCACCATCTGCAGTGCAAGCTGAAAAAAT
AAAGGAGAAAAATATTGCAAAAGAAATTGTAAAAGAAGCAATATCACCATCTGTTGCTGA
GTGTTTGCGAGCTGTGTTTGCAGCATTTTTATGGCATGAAGGCTTAGTACATGATGCCAT
GGCTTGTGCTTCTTTTTTGAAATTTAACCCTACGTTGCCAAAGCAAATCACTAAAGTTCC
ACATGTGACTGTACGTGAAAAAAGGGATGGCTCATCTTTAACCAGGGAGCAAAGAGCACG
CTACCGACATTCTGTGGAAGTAGCATCTCCTAGTCTTTTAACTTTTCAATATTTTGATTC
TTTTCAACCAACACCTTTCAATGCCAATATAAATAAGAATAAACTTCGTAAAGCATCTGT
GCCAATTAATGAAGATGTTGTTATTGAGATGTCAAAAGATGCCAT---------------
---
>MY5316_Hexurella_WagonerRd_BradshawMtns
TTTGTATGTTTTTGTGCAGGATATGTCATCTAGTCCAGTTGTTAAATCTGTTACACAGAC
GGGCACCCAGACTAGTCCAGACGGTAGTTTGAAGAGCCATTTCAACATTGGCAGTACTGG
AGCTAAAGAGGAGTCTTCCAGAGTGTCACCAAAGTTAACAAGAAAGGATCGATCAGCGAG
GCAGTTTCGTACCAAGAGAGAAAGAAATAATTCACCATCTTCAGTGCAAGCCGAAAAAAT
AAAGGAGAAAAATATTGCGAAAGAAATTGTAAAAGAAGCAATATCGCCATCTGTTGCTGA
GTGTTTGCGAGCTGTGTTTGCAGCATTTTTATGGCATGAAGGCTTAGTACATGACGCCAT
GGCTTGTGCTTCTTTTTTAAAATTTAACCCTACGTTGCCAAAGCAAATCACTAAAGTTCC
ACATGTGACTGTACGTGAAAAAAGGGATGGCTCATCTTTAACCAGGGAGCAAAGAGCACG
CTACCGACATTCTGTGGAAGTAGCATCTCCTAGTCTTTTAACTTTTCAATATTTTGATTC
TTTTCAGCCAACACCTTTCAATGCCAATATAAATAAGAATAAACTTCGTAAAGCATCTGT
GCCAATTAATGAAGATGTTGTTATTGAGATGTCAAAAGATGCCATAAGTCAAAATAGCGC
AAA
>MY5317_Hrupicola_Cottonwood_SnYsidroMtns
------------------------------------------------------------
---------------------------------------------------------TGG
AGCTAAAGAAGAGTCTTCCAG-GTGTCACCAAAGTTAACAAGAAAGGATCGATCAGCGAG
GCAGTTTCGTACAAAAAGAGAAAGAAATAATTCACCATCTGCAGTGCAAGTCGAAAAAAT
GAAGGAAAAAAATATTGCAAAAGAAATTGTGAAAGAAGCAATATCGCCATCTGTTGCTGA
GTGTTTACGAGCTGTGTTTGCAGCTTTTTTATGGCATGAAGGCTTAGTACATGATGCCAT
GGCTTGTGCTTCTTTTTTAAAATTTAACCCTACGTTGCCAAAACAGATCACCAAAGTTCC
GCATGTGACTGTACGTGAAAAAAGGGATGGCTCATCTTTAACCAGGGAGCAGAGAGCACG
CTATCGACATTCTGTGGAAGTAGCGTCTCCTAGTCTTTTAACTTTTCAGTATTTTGATTC
TTTTCAGCCAACACCTTTCAATGCCAATATAAATAAGAATAAACTTCGTAAAGCATCTGT
GCCAATTAA---------------------------------------------------
---
