# Supplementary material for: ﻿Species delimitation, biogeography, and natural history of dwarf funnel web spiders (Mygalomorphae, Hexurellidae, Hexurella) from the United States / Mexico borderlands
Source: Zookeys. 2023 Jun 14;1167:109–57. doi: 10.3897/zookeys.1167.103463 (PMC10285686; doi:10.3897/zookeys.1167.103463)
Supplement: Supplementary material 3 — Input matrices, analysis log files, and output tree files for nuclear and mitochondrial analyses [file zookeys-1167-109_article-103463__-s003.zip › uce-2001524.fasta]

>MY0059_Hapachea_SantaRitaMtns_MaderaCyn
AAACCATACAGCTTGTATAAGTATGTGGCATTGAGAGGGATGGTGAGGAACATGGATGTT
CTTTGAAGTTTGTTTAAATAAAAACCCTGGAAACAGTGTTCTAAAATTAACCTAAAAAGT
GAATGACCTTTTTGGGTAGCCTCTGTGCAGCTAACAAATAAAAGTTTTAATTTATTTACT
TTCATGTGATTTTTCAGCTCTCAATTTGTCTGTCATTCTACCTATAAATGCATTCCAAGT
TGGTGGTATTGTGACACACAGGATGATTGTGGAGATCGCTCTGATGAACCTCCTGATTGC
CCTCCGTTTCACTGTAGTCCAGGTCAGTTCCAATGCAAGAATGGCAACTGTATACAACCA
AACCAGTTGTGTGATGGTGTCACACAGTGTCGTGATAAATCTGATGAAATGGACTGTGGT
GAGTGTTCA-TTTTTTTTTTTAATTGTATCAAAGTATTTATTATATGTCCTCATGAAAAA
GAATTGTTTGCATTGAAATAGTTACCATAACATTTCGCATGTAATACACAGAATTGACGC
TCATTTTGA
>MY0139_Hexurella_SanDiego_Guatay
AAACTCTAAAGCTTGTGTAAGTATATGGCAGTTGGAAGGAAGGTTAGGAATATGTATGTC
CTTTGAAGGTTATTTAAAAAAAAAAACTGGAAACAGTGTTCGGAAATTAACCTAAAAAGT
-GATAACCTTTATGACTAGTCTCTGGGTAGCTGACAAGTAAAAGTTTTCATTTATTTACT
TTCATGTGGTTTTTCAGCTCTCAGTTTGTCTGTCATTCTACCTATAAATGCATTCCGAGT
TGGTGGTATTGTGACACACAGGATGACTGTGGAGATCGCTCTGATGAACCTCCTGATTGC
CCTCCATTTCACTGTAGTCCAGGTCAATTCCAATGCAAGAATGGCAATTGTATTCAACCA
AACCAACTGTGTGATGGTGTCACGCAATGTCGTGATAAATCTGATGAAATGGACTGTGGT
GAGTGTTCA-TTTTTTTTTCAAATTGAATCGAATTATTTAATATATGTCTTAATG-AAAA
GAAAGGTATTCATTGAAATAGTTACTATAAAATTCTGCATGTAATACGCAATATTGGAAT
CCATTTTGA
>MY5053_Hexurella_ChiricahuaMtns_PriceCyn
-------TAAGCTTGTATAAGTATGTGGCAGTGAGATGGATAGTGAGGAATATGGCTGTT
CTTTGAAGTTTGTTTAAAAAAAAACCCTGGAAACAGTGTTCTAAAATTAATCTAAAAAGT
GAATGACCTTTTTGGCTGGCCTCTATGCAGCTAACAAATAAAAGTTTTAATTTATTTACT
TTCATGTGATTTTTCAGCTCTCAATTTGTCTGTCATTCTACCTATAAATGCATTCCAAGT
TGGTGGTATTGTGACACACAGGATGATTGTGGAGATCGCTCTGATGAACCTCCTGATTGC
CCTCCATTTCACTGCAGTCCAGGTCAGTTCCAATGCAAGAATGGCAACTGTATACAACCA
AACCAGTTGTGTGATGGTGTCACACAATGTCGTGATAAATCTGATGAAATGGACTGTGGT
GAGTGTTAAA-TTTTTTTTTAAATTGTATCAAAGTA-TTATTATATGTCCTCATGAAAAA
GAATTGTTCTCATTGAAATAGTTACCATAACATTTCGCATGTAATACAC-----------
---------
>MY5064_Hexurella_MuleMtns_Escabrosa
--------CTGACTGTGTAAACTTGATGTAGCCAGGGAGAGGG-----------------
--TTGAAGTTTGTTTATAAAAAAACCCTGGAAACAGTGTTTTAAAATTAACCTAAAAAGT
GAATCACCTTTTTGGGTAGCCTCTGTGCAGCTAACAAATAAAAATTTTAATTTATTTACT
TTCATGTGATTTTTTAGCTCTCAATTCGTCTGTCATTCTACCTATAAATGCATTCCAAGT
TGGTGGTATTGTGACACACAGGATGATTGTGGAGATCGCTCTGATGAACCTCCTGATTGC
CCTCCATTTCACTGTAGTCCAGGTCAGTTCCAATGCAAGAATGGCAACTGTATACAACCA
AACCAGTTGTGTGATGGTGTCACACAATGTCGTGATAAATCTGATGAAATGGACTGTGGT
GAGTGTTCAATTTTTTTTTTAAATTGTATCAAAGTATTTATTATATGTCCTCATGAAAAA
GAATTGTTTGCATTGAAATAGTCACCATAACATTTCACATGTAATACACAGAATTGAAG-
---------
>MY5066_Hexurella_MuleMtns_Escabrosa
-AACAGAATTTCATGTACGAACTTTTGGCGTTCTCACGCGCGCATCAAATCACATGTTTA
TTTTGGTGTTTGATTAACAACAAG-----------ATTTTAGAAGATTAACCTAAAAAGT
GAATCACCTTTTTGGGTAGCCTCTGTGCAGCTAACAAATAAAAATTTTAATTTATTTACT
TTCATGTGATTTTTTAGCTCTCAATTCGTCTGTCATTCTACCTATAAATGCATTCCAAGT
TGGTGGTATTGTGACACACAGGATGATTGTGGAGATCGCTCTGATGAACCTCCTGATTGC
CCTCCATTTCACTGTAGTCCAGGTCAGTTCCAATGCAAGAATGGCAACTGTATACAACCA
AACCAGTTGTGTGATGGTGTCACACAATGTCGTGATAAATCTGATGAAATGGACTGTGGT
GAGTGTTCAATTTTTTTTTTAAATTGTATCAAAGTATTTATTATATGTCCTCATGAAAAA
GAATTGTTTGCATTGAAATAGTTACCATAACATTTCACATG-------------------
---------
>MY5071_Hexurella_SantaRitaMtns_AlisoSprings
AAACCATATACCTTGTATAAGTATGTGGCAGTGAGAGGGATGGTGAGGAACATGGATGTT
CTTTGAAATTTGTTTAAAAAAAAACCCTGGAAACAGTGTTCTAAAATTAGCCTAAAAAGT
GAATGACCTTTTTGGGTAGCCTCTGTGCAGCTAACAAATAAAAGTTTTAATTTATTTACT
TTCATGTGATTTTTCAGCTCTCAATTTGTCTGTCATTCTACCTATAAATGCATTCCAAGT
TGGTGGTATTGTGACACACAGGATGATTGTGGAGATCGCTCTGATGAACCTCCTGATTGC
CCTCCATTTCACTGTAGTCCAGGTCAGTTCCAATGCAAGAATGGCAACTGTATACAACCA
AACCAGTTGTGTGATGGTGTCACACAGTGTCGTGATAAATCTGATGAAATGGACTGTGGT
GAGTGTTCAATTTTTTTTTTAAATTGTATCAAAGTATTTATTATATGTCCTCATGAAAAT
GAATTGTTTGCATTGAAATAGTTACCATAACATTTTGCATGTAATACACAGAATTGAAGC
TCA------
>MY5075_Hexurella_ChiricahuaMtns_CaveCrkCyn
------------------------------------------------------------
--TTGAAGTTTGTTTAAAATAAAACCCTGGAAACAGTGTTCTAAAATTAATCTAAAAAGT
GAATGACCTTTTTGGCTGGCCTATATGCAGCTGACAAATAAAAGTTTGAATTTATTTACT
TTCATGTGATTTTTCAGCTCTCAATTTGTCTGTCATTCTACCTATAAATGCATTCCAAGT
TGGTGGTATTGTGACACACAGGATGATTGTGGAGATCGCTCTGATGAACCTCCTGATTGC
CCTCCATTTCACTGTAGTCCAGGTCAGTTCCAATGCAAGAATGGCAACTGTATACAACCA
AACCAGTTGTGTGATGGTGTCACACAATGTCGTGATAAATCTGATGAAATGGACTGTGGT
GAGTGTTAAATTTTTTTTTTAAATTGTATCAAAGTATTTATTATATGTCCTCATGAAAAA
GAATTGTTTGCATTGAAATAGTTACCATAACATTTCGCATGTAATACA------------
---------
>MY5126_Hexurella_SantaCatalinaMtns_NuggetCyn
AAACCATAAAGCTTGTATAAGTATGTGGCAGTGAGAGGGATGTTAAGGAACATGGATGTT
CTTTGAAGTTTGTTTAAAAAAAAACCCTGG--ACAGTGTTCTAAAATTAACCTAAAAAGT
GAATGACCTTTTTGGGTAGCCTCTGTGCAGCTAACAAATAAAAGTTTTAATTTATTTACT
TTCATGTGATTTTTCAGCTCTCAATTTGTCTGTCATTCTACCTATAAATGCATTCCAAGT
TGGTGGTATTGTGACACACAGGATGATTGTGGAGATCGCTCTGATGAACCTCCTGATTGC
CCTCCATTTCACTGTAGTCCAGGTCAGTTCCAATGCAAGAATGGCAACTGTATACAACCA
AACCAGTTGTGTGATGGTGTCACACAGTGTCGTGATAAATCTGATGAAATGGACTGTGGT
GAGTGTTCAATTTTTTTTTAAAATTGTATCAAAGTATTTATTATATGTCCTTATGAAAAA
GAATAGTTTGTATGGAAATAG-----------------------TACACAGAATTGAAGC
TCATTTTGA
>MY5127_Hexurella_WhetstoneMtns_FrenchJoeCyn
------------------------------------------------------------
------------------------------------------------------------
---------------------------------------------TTTAATTTATTTACT
TTCATGTGATTTTTCAGCTCTCAATTTGTCTGTCATTCTACCTATAAATGCATTCCAAGT
TGGTGGTATTGTGACACACAGGATGATTGTGGAGATCGCTCTGATGAACCTCCTGATTGC
CC----------------------------------------------------------
------------------------------------------------------------
------------------------------------------------------------
------------------------------------------------------------
---------
>MY5131_Hexurella_PedregosaMtns_PruneCyn
AAACCATTGAGCTTGTATAAGTATGTGACAGTGAGATGGATAGTGAGGAATATGGATGTT
CTTTGAAGTTTGTTTAAAAATAAACCCTGGAA--AGTGTTCTAAAATTAATCTAAAAACT
GAATAACCTTTTTGGCTGGCCTCTATGCAGCTAACAAATAAAGGTTT-TATTTATTTACT
TTCATGTGATTTTTCAGCTCTCAATTTGTCTGTCATTCTACCTATAAATGCATTCCAAGT
TGGTGGTATTGTGACACACAGGATGATTGTGGAGATCGCTCTGATGAACCTCCTGATTGC
CCTCCATTTCACTGCAGTCCAGGTCAGTTCCAATGCAAGAATGGCAACTGTATACAACCA
AACCAGTTGTGTGATGGTGTCACACAATGTCGTGATAAATCTGATGAAATGGACTGTGGT
GAGTGTTAAATTTTTTTTTTAAATTGTATCAAAGTATTTATTATATGTCCTCATGAAAAA
GAATTGTTCTCATTGAAATAGTTACCATAACATTTCACATGTAATGCACAGAATTGAAGC
TCATTTTGA
>MY5132_Hexurella_PedregosaMtns_PruneCyn
AAACCATTGAGCTTGTATAAGTATGTGGCAGTGAGATGGATAGTGAGGAATATGGATGTT
CTTTGAAGTTTGTTTAAAAATAAACCCTGGAA--AGTGTTCTGAAATTAATCTAAAAACT
GAATAACCTTTTTGGCTGGCCTCTATGCAGCTAACAAATAAAGGTTT-TATTTATTTACT
TTCATGCGATTTTTCAGCTCTCAATTTGTCTGTCATTCTACCTATAAATGCATTCCAAGT
TGGTGGTATTGTGACACACAGGATGATTGTGGAGATCGCTCTGATGAACCTCCTGATTGC
CCTCCATTTCACTGCAGTCCAGGTCAGTTCCAATGCAAGAATGGCAACTGTATACAACCA
AACCAGTTGTGTGATGGTGTCACACAATGTCGTGATAAATCTGATGAAATGGACTGTGGT
GAGTGTTAAATTTTTTTTTTAAATTGTATCAAAGTATTTATTATATGTCCTCATGAAAAA
GAATTGTTCTCATTGAAATAGTTACCATAACATTTCACATGTAATGCACAGAATTGAAGC
TCATTTTGA
>MY5136_Hexurella_MiddlemarchCyn
AAACCATAAAGCTTGTATAAGTATGTGGCAGTGAGAGGGATGGTGAGGAATATGGATGTT
CTTTGA------TTTAAAAAAAAACCCTGGAAACAGTGTT-TAAAATCAACCTAAAAAGT
GAATGACCTTTTCGGGTAGCCTCTGTGCAGCTAACAAATAAAAGTTTTAATTTATTTACT
TTCATGTGATTTTTCAGCTCTCAATTTGTCTGTCATTCTACCTATAAATGCATTCCAAGT
TGGTGGTATTGTGACACACAGGATGATTGTGGAGATCGCTCTGATGAACCTCCTGATTGC
CCTCCATTTCACTGTAGTCCAGGTCAGTTCCAATGCAAGAATGGCAACTGTATACAACCA
AACCAGTTGTGTGATGGTGTCACACAATGTCGTGATAAATCTGATGAAATGGACTGTGGT
GAGTGTTCAATTTTTTTTTTGAATTGTATCAAAGTATTTATTATATGTCCTCATGAAAAA
GAATTGTTTGCATTGAAATAGTTACCATAACATTTTGCATGTAATACACAGAGTTGCAGT
CCATTTTGA
>MY5147_Hexurella_DragoonMtns_NF_345A
AAACC-----GCTTGTATAAGTATGTGGC-----------------GGAATATGGATGTT
CTTTGAAGTTTGTTTAAAAAAAAACCCTGGAAACAGTGTT-TAAAATCAACCTAAAAAGT
GAATGACCTTTTCGGGTAGCCTCTGTGCAGCTAACAAATAAAAGTTTTAATTTATTTACT
TTCATGTGATTTTTCAGCTCTCAATTTGTCTGTCATTCTACCTATAAATGCATTCCAAGT
TGGTGGTATTGTGACACACAGGATGATTGTGGAGATCGCTCTGATGAACCTCCTGATTGC
CCTCCATTTCACTGTAGTCCAGGTCAGTTCCAATGCAAGAATGGCAACTGTATACAACCA
AACCAGTTGTGTGATGGTGTCACACAATGTCGTGATAAATCTGATGAAATGGACTGTGGT
GAGTGTTCAATTTTTTTTTTGAATTGTATCAAAGTATTTATTATATGTCCTCATGAAAAA
GAATTGTTTGCATTGAAATAGTTACCATAACATTTTGCATGTAATACACAGAGTTGCAGT
CCATTTTGA
>MY5152_Hexurella_WhetstoneMtns_ApacheCyn
------------------------------------------------------------
-------------------------------------GTTCTAAAATTAACCTAAAAAGT
GAATGACCTTTTGGGGTAGCCTCTGTGCAGCTAACAAATAAAAGTTTTAATTTATTTACT
TTCATGTGATTTTTCAGCTCTCAATTTGTCTGTCATTCTACCTATAAATGCATTCCAAGT
TGGTGGTATTGTGACACACAGGATGATTGTGGAGATCGCTCTGATGAACCTCCTGATTGC
CCTCCATTTCACTGTAGTCCAGGTCAGTTCCAATGCAAGAATGGCAACTGTATACAACCA
AACCAGTTGTGTGATGGTGTCACACAATGTCGTGATAAATCTGATGAAATGGACTGTGGT
GAGTGTTCAATTTTTTTTTTAAATTGTATCAAAGTATTTATTATAGGTCTTCATGAAAAA
GAATTGTTTGCAT-----------------------------------------------
---------
>MY5154_Hexurella_SantaRitaMtns_AdobeCyn
------------------------------------------------------------
-------------TTAAAAAAAACCCCTGGAAACAGTGTTCTAAAATTAACCTAAAAAGT
GAATGACCTTTTTGGGTAGCCTCTGTGCAGCTAACAAATAAAAGTTTTAATTTATTTACT
TTCATGTGATTTTTCAGCTCTCAATTTGTCTGTCATTCTACCTATAAATGCATTCCAAGT
TGGTGGTATTGTGACACACAGGATGATTGTGGAGATCGCTCTGATGAACCTCCTGATTGC
CCTCCATTTCACTGTAGTCCAGGTCAGTTCCAATGCAAGAATGGCAACTGTATACAACCA
AACCAGTTGTGTGATGGTGTCACACAGTGTCGTGATAAATCTGATGAAATGGACTGTGGT
GAGTGTTCAA-TTTTTTTTGAAATTGTATCAAAGTATTTATTATATGTCCTCATGAAAAA
GAACTGTTTGCATTGAAATAGTTACCATAACATTTTGCATGTAATACACAGAATTGAAGC
TCA------
>MY5157_Hexurella_SantaCatalinaMtns_Redington
-----------------------------AGTGAGAGGGATGGTGAGGAACATGGATGTT
CTTTGAAGTTTGTTTAAAAAAAAACCCTGGAAACAGTGTTCTAAAATTAACCTAAAAAGT
GAATGACCTTTTTGGGTAGCCTCTGTACAGCTAACAAATAACGGTTTTAATTTATTTACT
TTCATGTGATATTTCAGCTCTCAATTTGTCTGTCATTCTACCTATAAATGCATTCCAAGT
TGGTGGTATTGTGACACACAGGATGATTGTGGAGATCGCTCTGATGAACCTCCTGATTGC
CCTCCATTTCACTGTAGTCCAGGTCAGTTCCAATGCAAGAATGGCAACTGTATACAACCA
AACCAGTTGTGTGATGGTGTCACACAGTGTCGTGATAAATCTGATGAAATGGACTGTGGT
GAGTG-----TTTTTTTTTTAAATTGTATCAAAGTATTTATTATATGCCCTCATGAAAAA
GAATTGTTTGTATTGAAATAGCTACCATAACATTTTGCATGTAATACAC-----------
---------
>MY5164_Hrupicola_Temecula
---------------------------------GGAAGGAAGGTGAGGAATATGTATGTC
CTTTGAAGGTTATTTAAAAAAAAACCCTGGAAACAATGTTTCGAAATTAACTTAAAAAGT
GGATGACCTTTATGACTAGTCTCTGTG-AGCTGACAAGTAAAAGTTTTCATTTATTTACT
TTCATGTGATTTTTCAGCTCTCAATTTGTCTGTCATTCTACCTATAAATGCATTCCAAGT
TGGTGGTATTGTGACACACAGGATGACTGTGGAGATCGCTCTGATGAACCTCCTGATTGC
CCTCCATTTCACTGTAGTCCAGGTCAGTTCCAATGCAAGAATGGCAACTGTATTCAACCA
AACCAACTGTGTGATGGTGTCACACAATGTCGTGATAAATCTGATGAAATGGACTGTGGT
GAGTGTTCAATTTTTTGTTTAAATTG-------------AATATATGTCTTCATG-AGAT
GAAAGGTATGCATTGAAATAGTTACTATAAAATTCTGCATGTAATACACAATATTGGAAT
CCATTTTGA
>MY5165_Hrupicola_Temecula
AAACTCTAAAGCTTGTGTAAGTATATGACAGTCGGAAGGAAGGTGAGGAATATGTATGTC
CTTTGAAGGTTATTTAAAAAAAAACCCTGGAAACAATGTTTCGAAATTAACTTAAAAAGT
GGATGACCTTTATGACTAGTCTCTGTG-AGCTGACAAGTAAAAGTTTTCATTTATTTACT
TTCATGTGATTTTTCAGCTCTCAATTTGTCTGTCATTCTACCTATAAATGCATTCCAAGT
TGGTGGTATTGTGACACACAGGATGACTGTGGAGATCGCTCTGATGAACCTCCTGATTGC
CCTCCATTTCACTGTAGTCCAGGTCAGTTCCAATGCAAGAATGGCAACTGTATTCAACCA
AACCAACTGTGTGATGGTGTCACACAATGTCGTGATAAATCTGATGAAATGGACTGTGGT
GAGTGTTCAATTTTTTGTTTAAATTG-------------AATATATGTCTTCATG-AGAT
GAAAGGTATGCATTGAAATAGTTACTATAAAATTCTGCATGTAATACACAATATTGGAAT
TCATTTTGA
>MY5175_Hapachea_HarshawRd_PatagoniaMtns
AAACCATAAAGCTTGTATAAGTATGTGGCAGTGAGAGGGATGGTGAGGAACATGGATGTT
CTTTGAACTTTGTTTAAAAAAAA-CCCTGGAAACAGTGTTCTAAAATTAACCTAAAACGT
GAATGACCTTTTTGGGTAGCCTCTGTGCAGCTAACAAATAAAAGTTTTAATTTATTTACT
TTCATGTGATTTTTCAGCTCTCAATTTGTCTGTCATTCTACCTATAAATGCATTCCAAGT
TGGTGGTATTGTGACACACAGGATGATTGTGGAGATCGCTCTGATGAACCTCCTGATTGC
CCTCCGTTTCACTGTAGTCCAGGTCAGTTCCAATGCAAGAATGGCAACTGTATACAACCA
AACCAGTTGTGTGATGGTGTCACACAGTGTCGTGATAAATCTGATGAAATGGACTGTGGT
GAGTGTTCAATTTTTTTTTTAAATTGTATCAAAGTATTTATTATATGTCCTCATGAAAAA
GAATTGTTTGTATTGAAATAGTTACCATAACATTTTGCATGTAATACACAGAATTGAAGA
TCATTTTGA
>MY5180_Hapachea_MustrangPk_MustangMtns
ATGTCCAACTGACTGTGTAAACATGATGGAGCCAGGAAGCAAGCTTCTCTCACAGCCACA
CTCTTAAGTCTAGTTATGAAGGAATTTTGGAAACAGTGTTCTAAAATTAACCTAAAAAGT
GAATGACCTTTTGGGGTTGCCTCTGTGCAGCTAACAAATAAAAGTTTTAATTTATTTACT
TTCATGTGATTTTTCAGCTCTCAATTTGTCTGTCATTCTACCTATAAATGCATTCCAAGT
TGGTGGTATTGTGACACACAGGATGATTGTGGAGATCGCTCTGATGAACCTCCTGATTGC
CCTCCATTTCACTGTAGTCCAGGTCAGTTCCAATGCAAGAATGGCAACTGTATACAACCA
AACCAGTTGTGTGATGGTGTCACACAATGTCGTGATAAATCTGATGAAATGGACTGTGGT
GAGTGTTCAATTTTTTTTTTAAATTGTATCAAAGTCTTTATTATATGTCCTCATGAAAAA
GAATTGTTTGCATTGAAATAGTTACCATAACATTTCACATGTAATACACAGAATTGAAGC
TCATTTTGA
>MY5181_Hapachea_MustrangPk_MustangMtns
ATGTCCAACTGACTGTGTAAACATGATGCAGCCAGGAAGCAAGCTTCTCTCACAGCCACA
CTCTTAAGTCTAGTTATGAAGGAATTTTGGAAACAGTGTTCTAAAATTAACCTAAAAAGT
GAATGACCTTTTGGGGTAGCCTCTGTGCAGCTGACAAATAAAAGTTTTAATTTATTTACT
TTCATGTGATTTTTCAGCTCTCAATTTGTCTGTCATTCTACCTATAAATGCATTCCAAGT
TGGTGGTATTGTGACACACAGGATGATTGTGGAGATCGCTCTGATGAACCTCCTGATTGC
CCTCCATTTCACTGTAGTCCAGGTCAGTTCCAATGCAAGAATGGCAACTGTATACAACCA
AACCAGTTGTGTGATGGTGTCACACAATGTCGTGATAAATCTGATGAAATGGACTGTGGT
GAGTGTTCAATTTTTTTTTTAAATTGTATCAAAGTCTTTATTATATGTCCTCATGAAAAA
GAATTGTTTGCATTGAAATAGTTACCATAACATTTCGCACGTAATACACAGAATTGAAGC
TCATTTTGA
>MY5193_Hapachea_HarshawRd_PatagoniaMtns
AAACCATAAAGCTTGTATAAGTATGTGGCAGTGAGAGGGATGGTGAGGAACATGGATGTT
CTTTGAACTTTGTTTAAAAAAAACCCCTGGAAACAGTGTTCTAAAATTAACCTAAAACGT
GAATGACCTTTTTGGGTAGCCTCTGTGCAGCTAACAAATAAAAGTTTTAATTTATTTACT
TTCATGTGATTTTTCAGCTCTCAATTTGTCTGTCATTCTACCTATAAATGCATTCCAAGT
TGGTGGTATTGTGACACACAGGATGATTGTGGAGATCGCTCTGATGAACCTCCTGATTGC
CCTCCGTTTCACTGTAGTCCAGGTCAGTTCCAATGCAAGAATGGCAACTGTATACAACCA
AACCAGTTGTGTGATGGTGTCACACAGTGTCGTGATAAATCTGATGAAATGGACTGTGGT
GAGTGTTCAA-TTTTTTTTTAAATTGTATCAAAGTATTTATTATATGTCCTCATGAAAAA
GAATTGTTTGTATTGAAATAGTTACCATAACATTTTGCATGTAATACACAGAATTGAAGC
TCATTTTGA
>MY5194_Hapachea_Ordsummit_MtOrd
AGTTCCAACTGACTGTGCAAACATG----------ATGCGAGCCAGGAAGCAAGCATCTC
CCTTGATGCTTGTCAAAACAGAAACTGTGAGATCATTATTTTTATATTCCTTTGATATGC
----------TTGGATTAA---------AGTAAATAAATAAAAGTTTTAATTTATTTACT
TTCATGTGATTTTTCAGCTCTCAATTTGTCTGTCATTCTACTTATAAATGCATTCCAAGT
TGGTGGTATTGTGATACACAGGATGACTGTGGAGATCGCTCTGATGAACCTCCTGATTGC
CCTCCATTTCACTGTAGTCCAGGTCAGTTCCAATGTAGGAACGGCAACTGTATACAACCA
AACCAGTTGTGTGATGGTGTCACACAATGCCGTGACAAATCTGATGAAATGGACTGTGGT
GAGCGTTAA-TTGTTTTTAAAAATTCTATCAAAGTATTTAATATATGTCTTCATGAAAAA
GAATAGTTCGCATTGAAATAGTTACTATAAAATATCGCATGTAATACGCTGAATTGAAGC
TCATTTTGA
>MY5195_Hapachea_Ordsummit_MtOrd
AGTTCCAACTGACTGTGCAAACATG----------ATGCGAGCCAGGAAGCAAGCATCTC
CCTTGATGCTTGTCAAAACAGAAACTGTGAGATCATTATTTTTATATTCCTTTGATATGC
----------TTGGATTAA---------AGTAAATAAATAAAAGTTTTAATTTATTTACT
TTCATGTGATTTTTCAGCTCTCAATTTGTCTGTCATTCTACTTATAAATGCATTCCAAGT
TGGTGGTATTGTGATACACAGGATGACTGTGGAGATCGCTCTGATGAACCTCCTGATTGC
CCTCCATTTCACTGTAGTCCAGGTCAGTTCCAATGTAGGAACGGCAACTGTATACAACCA
AACCAGTTGTGTGATGGTGTCACACAATGCCGTGACAAATCTGATGAAATGGACTGTGGT
GAGCGTTAA-TTGTTTTTAAAAATTCTATCAAAGTATTTAATATATGTCTTCATGAAAAA
GAATAGTTCGCATTGAAATAGTTACTATAAAATATCGCATGTAATACGCTGAATTGAAGC
TCATTTTGA
>MY5266_Hencina_CerroBolla
-----------------------------------AAGGAAAGTGAAGTATATGGATGTC
CTTTGAAGGTTATTT--AAAAGTACTGTGGAAACAATGTTCCAAAATTAACCTAAAAAGT
GGATAACCTTTATGACTAGCCTCTAGGCAGCTGACAAGTAAAAGTTTTTGTTTATTTACT
TTCATGTGATTTTTCAGCTCTCAATTTGTCTGTCATTCTACCTATAAATGCATTCCAAGT
TGGTGGTATTGTGACACACAGGATGACTGTGGAGATCGCTCTGATGAACCTCCTGATTGC
CCTCCATTTCACTGTAGTCCAGGTCAGTTCCAATGCAAGAATGGCAACTGTATTCAACCA
AACCAACTGTGTGATGGTGTCACACAATGTCGTGATAAATCTGATGAAATGGACTGTGGT
GAGTGTTCAATTTTTTTTGTGAATTGAATCAAATTATTTAATATATGTCTTCATGGAAAA
GAAAGGTATGCATCGAAATAGTTACTCTAAAATTCTGCATGTAATATGCAATGTTGGAAT
CCATTTTGA
>MY5267_Hencina_CerroBolla
-----------------------------------AAGGAAAGTGAAGTATATGGATGTC
CTTTGAAGGTTATTT--AAAAGTACTGTGGAAACAATGTTCCAAAATTAACCTAAAAAGT
GGATAACCTTTATGACTAGCCTCTAGGCAGCTGACAAGTAAAAGTTTTTGTTTATTTACT
TTCATGTGATTTTTCAGCTCTCAATTTGTCTGTCATTCTACCTATAAATGCATTCCAAGT
TGGTGGTATTGTGACACACAGGATGACTGTGGAGATCGCTCTGATGAACCTCCTGATTGC
CCTCCATTTCACTGTAGTCCAGGTCAGTTCCAATGCAAGAATGGCAACTGTATTCAACCA
AACCAACTGTGTGATGGTGTCACACAATGTCGTGATAAATCTGATGAAATGGACTGTGGT
GAGTGTTAAATTTTTTTTGTGAATTGAATCAAATTATTTAATATATGTCTTCATGGAAAA
GAAAGGTATGCATCGAAATAGTTACTCTAAAATTCTGCATGTAATATGCAATGTTGGAAT
CCATTTTGA
>MY5269_Hexurella_GuadalupeValley
-----------------------------------AAGGAAAGTGAAGTATATGGATGTC
CTTTGAAGGTTATTT--AAAAGTACTGTGGAAACAATGTTCCAAAATTAACCTGAAAAGT
GGATAACCTTTATGACTAGCCTCTAGGCAGCTGACAAGTAAAAGTTTTTGTTTATTTACT
TTCATGTGATTTTTCAGCTCTCAATTTGTCTGTCATTCTACCTATAAATGCATTCCAAGT
TGGTGGTATTGTGACACACAGGATGACTGTGGAGATCGCTCTGATGAACCTCCTGATTGC
CCTCCATTTCACTGTAGTCCAGGTCAGTTCCAATGCAAGAATGGCAACTGTATTCAACCA
AACCAACTGTGTGATGGTGTCACACAATGTCGGGATAAATCTGATGAAATGGACTGTGGT
GAGTGTTCAATTTTTTTTTTGAATTGAATCAAATTATTTAATATATGTCTTCATGGAAAA
GAAAGGTATGCATCGAAATAGTTACTCTAAAATTCTGCATGTAATATGCAATGTTGGAAT
CTATTTTGA
>MY5271_Hexurella_GuadalupeValley
-----------------------------------AAGGAAAGTGAAGTATATGGATGTC
CTTTGAAGGTTATTT--AAAAGTACTGTGGAAACAATGTTCCAAAATTAACCTGAAAAGT
GGATAACCTTTATGACTAGCCTCTAGGCAGCTGACAAGTGAAAGTTTTTGTTTATTTACT
TTCATGTGATTTTTCAGCTCTCAATTTGTCTGTCATTCTACCTATAAATGCATTCCAAGT
TGGTGGTATTGTGACACACAGGATGACTGTGGAGATCGCTCTGATGAACCTCCTGATTGC
CCTCCATTTCACTGTAGTCCAGGTCAGTTCCAATGCAAGAATGGCAACTGTATTCAACCA
AACCAACTGTGTGATGGTGTTACACAATGTCGGGATAAATCTGATGAAATGGACTGTGGT
GAGTGTTCAATTTTTTTTTTGAATTGAATCAAATTATTTAATATATGTCTTCATGGAAAA
GAAAGGTATGCATCAAAATAGTTACTCTAAAATTCTGCATGTAATATGCAATGCTGGAAT
CCATTTTGA
>MY5276_Hexurella_SanPedro_Martir
TAACTCTAAAGCTTATGTAAGTATGTGGCAGTCAGAAGGAAGGTGAAGTATATGGATGTC
CTTTGAAGGTTATTT--AAAAAAACTGTGGAAACAATGTTCCAAAATTAACCTAAAA-GT
AGATAACCTTTATGACTAGCCTCTGGGCAGCTGACAAGTAAAAGTTTTTGTTTATTTACT
TTCATGTGATTTTTCAGCTCTCAATTTGTCTGTCATTCTACCTATAAATGTATTCCAAGT
TGGTGGTATTGTGACACACAGGATGACTGTGGAGATCGCTCTGATGAACCTCCTGATTGC
CCTCCATTTCACTGTAGTCCAGGTCAGTTCCAATGCAAGAATGGCAACTGTATTCAACCA
AACCAACTGTGTGATGGTGTCACACAATGTCGTGATAAATCTGATGAAATGGACTGTGGT
GAGTGTTCGATTTTTTTTTTAAATTGAATCAAATTATTTAATATATGTCTTCATGAAAAA
GAAAGGTATGCATCGAAATAGTTACTGTAAAATTCTGCATGTAATATGCAATGTTGGAAT
CCATTTTGA
>MY5277_Hexurella_SanPedro_Martir
TAACTCTAAAGCTTATGTAAGTATGTGGCAGTCAGAAGGAAGGTGAAGTATATGGATGTC
CTTTGAAGGTTATTT--AAAAAAACTGTGGAAACAATGTTCCAAAATTAACCTAAAA-GT
AGATAACCTTTATGACTAGCCTCTGGGCAGCTGACAAGTAAAAGTTTTTGTTTATTTACT
TTCATGTGATTTTTCAGCTCTCAATTTGTCTGTCATTCTACCTATAAATGTATTCCAAGT
TGGTGGTATTGTGACACACAGGATGACTGTGGAGATCGCTCTGATGAACCTCCTGATTGC
CCTCCATTTCACTGTAGTCCAGGTCAGTTCCAATGCAAGAATGGCAACTGTATTCAACCA
AACCAACTGTGTGATGGTGTCACACAATGTCGTGATAAATCTGATGAAATGGACTGTGGT
GAGTGTTCGATTTTTTTTTTAAATTGAATCAAATTATTTAATATATGTCTTCATGAAAAA
GAAAGGTATGCATCGAAATAGTTACTGTAAAATTCTGCATGTAATATGCAATGTTGGAAT
CCATTTTGA
>MY5280_Hexurella_ArroyoSalado
AAACTCCAAAGCTTATGTAAGTATGTGGCAGTCGGAAGGAAGGTGAGGAATATGGATGTC
CTTTGAAGGTTGTTTAAAAAAAAACCCTGGAAACAATGTTCCAAAATTAACCTAAAAAGT
GGATGACCTTTATGACTAGCCTTTGGGCAGCTGACAAGTTAAAGTTTTCATTTATTTACT
TTCATGTGATTTTTCAGCTCTCAATTTGTCTGTCATTCTACCTATAAATGCATTCCAAGT
TGGTGGTATTGTGACACACAGGATGACTGTGGAGATCGCTCTGATGAACCTCCTGATTGC
CCTCCATTTCACTGTAGTCCAGGTCAGTTCCAATGCAAGAATGGCAACTGTATTCAACCA
AACCAACTGTGTGATGGTGTCACACAATGTCGTGATAAATCTGATGAAATGGACTGTGGT
GAGTGTTAAA--TTTTTTTTAAATTGAATCGAAATATTTAATATATGTCTTTATGAAAAA
GAAAAGTATGCATTGAAATAGTTACTATAAAATTCTGCATGTAATACACAGTATTGGAAT
CCATTTTGA
>MY5282_Hexurella_ArroyoSalado
AAACTCCAAAGCTTATGTAAGTATGTGGCAGTCGGAAGGAAGGTGAGGAATATGGATGTC
CTTTGAAGGTTGTTTAAAAAAAAACCCTGGAAACAATGTTCCAAAATTAACCTAAAAAGT
GGATGACCTTTATGACTAGCCTTTGGGCAGCTGACAAGTTAAAGTTTTCATTTATTTACT
TTCATGTGATTTTTCAGCTCTCAATTTGTCTGTCATTCTACCTATAAATGCATTCCAAGT
TGGTGGTATTGTGACACACAGGATGACTGTGGAGATCGCTCTGATGAACCTCCTGATTGC
CCTCCATTTCACTGTAGTCCAGGTCAGTTCCAATGCAAGAATGGCAACTGTATTCAACCA
AACCAACTGTGTGATGGTGTCACACAATGTCGTGATAAATCTGATGAAATGGACTGTGGT
GAGTGTTAAA--TTTTTTTTAAATTGAATCGAAATATTTAATATATGTCTTTATGAAAAA
GAAAAGTATGCATTGAAATAGTTACTATAAAATTCTGCATGTAATACACAGTATTGGAAT
CCATTTTGA
>MY5286_Hrupicola_SweetwaterSpr_OrdMtn
AAACTCTAAAGCTTTTGTAAGTATGTGGCAGTCGGAAGGAAGGTGAGGAATATGGATGTC
CTTTGAAGGTTGTTT---------CCCCAGAAACAATGTTCCAAAATTAACCTAAAAAGT
GGATGACCTTTATGACTAGCCTCTGGGCAGCTGACAAGTAAAAGTTTTCATTTATTTACT
TTCATGTTATTTTTCAGCTCTCAATTTGTCTGTGATTCTACCTATAAATGCATTCCAAGT
TGGTGGTATTGTGACACACAGGATGACTGTGGAGATCGCTCTGATGAACCTCCTGATTGT
CCTCCATTTCACTGTAGTCCAGGTCAGTTCCAATGCAAGAATGGCAACTGTATTCAACCA
AACCAACTGTGTGATGGTGTCACACAATGTCGTGATAAATCTGATGAAATGGACTGTGGT
GAGTGTTCA-GTTTTTTTTTAAATTGAATCGAATTATTTAATATATGTCTTCATGAAAAA
GAAAGGTATGCATTGAAGTAGTTACTATAAAATTTTGCATGTAATACACAATATTGGAAT
TCATTTTGA
>MY5287_Hrupicola_SweetwaterSpr_OrdMtn
----TCTAAAGCTTTTGTAAGTATGTGGCAGTCGGAAGGAAGGTGAGGAATATGGATGTC
CTTTGAAGGTTGTTT---------CCCCAGAAACAATGTTCCAAAATTAACCTAAAAAGT
GGATGACCTTTATGACTAGCCTCTGGGCAGCTGACAAGTAAAAGTTTTCATTTATTTACT
TTCATGTTATTTTTCAGCTCTCAATTTGTCTGTGATTCTACCTATAAATGCATTCCAAGT
TGGTGGTATTGTGACACACAGGATGACTGTGGAGATCGCTCTGATGAACCTCCTGATTGT
CCTCCATTTCACTGTAGTCCAGGTCAGTTCCAATGCAAGAATGGCAACTGTATTCAACCA
AACCAACTGTGTGATGGTGTCACACAATGTCGTGATAAATCTGATGAAATGGACTGTGGT
GAGTGTTCA-GTTTTTTTTTAAATTGAATCGAATTATTTAATATATGTCTTCATGAAAAA
GAAAGGTATGCATTGAAGTAGTTACTATAAAATTTTGCATGTAATACACAATATTGGAAT
TCATTTTGA
>MY5288_Hrupicola_Deadman_Hills
AAACTCTAAAGCTTATGTAAGTAAGTGGCAGTTGGAAGGAAGGTGAGGAATATGGATGTC
CTTTGAAGGTTGTTTAAAAAAAAACCCTGGAAACAATGTTTCAAAATTAACCTAAAAAGT
GGATGACATTTATGACTAGCCTCTGGGCAGCTGACAAGTAAAAGTTTTCATTTATTTACT
TT-ATGTGATTTTTCAGCTCTCAATTTGTCTGTCATTCTACCTATAAATGCATTCCAAGT
TGGTGGTATTGTGACACACAGGATGACTGTGGAGATCGCTCTGATGAACCTCCTGATTGC
CCTCCATTTCACTGTAGTCCAGGTCAGTTCCAATGCAAGAATGGCAACTGTATTCAACCA
AACCAACTGTGTGATGGTGTCACACAGTGTCGTGATAAATCTGATGAAATGGACTGTGGT
GAGTGTTCAG--TTTTTTTTAAATTGAATAGAATTTTTTAATATATGTCTTCATGAAAAA
GAAAGGTATGCATTGAAATAGTTACTATAAAATTCTGCTTGTAATACACAATATTGGAAT
CCATTTTGA
>MY5289_Hrupicola_Deadman_Hills
AAACTCTAAAGCTTATGTAAGTAAGTGGCAGTTGGAAGGAAGGTGAGGAATATGGATGTC
CTTTGAAGGTTGTTTAAAAAAAAACCCTGGAAACAATGTTTCAAAATTAACCTAAAAAGT
GGATGACATTTATGACTAGCCTCTGGGCAGCTGACAAGTAAAAGTTTTCATTTATTTACT
TT-ATGTGATTTTTCAGCTCTCAATTTGTCTGTCATTCTACCTATAAATGCATTCCAAGT
TGGTGGTATTGTGACACACAGGATGACTGTGGAGATCGCTCTGATGAACCTCCTGATTGC
CCTCCATTTCACTGTAGTCCAGGTCAGTTCCAATGCAAGAATGGCAACTGTATTCAACCA
AACCAACTGTGTGATGGTGTCACACAGTGTCGTGATAAATCTGATGAAATGGACTGTGGT
GAGTGTTCAG--TTTTTTTTAAATTGAATAGAATTTTTTAATATATGTCTTCATGAAAAA
GAAAGGTATGCATTGAAATAGTTACTATAAAATTCTGCTTGTAATACACAATATTGGAAT
CCATTTTGA
>MY5309_Hapachea_JohnnyLyon_Hills
----------------ATAAGTATGTGGCAGTGAGAGGGATGGTGAGAAATATGGATCTT
CTTTGAAGTTTGTTTAAAAAAAAAATCTGGAAACAGTGTTCTAAAATTAACCTAAAAAGT
GAATGACCTTTTGGGGTAGCCTCTGTGCAGCTAACAAATAAAAGTTTTAA-TTATTTACT
TTCATGTGATTTTTCAGCTCTCAATTTGTCTGTCATTCTACCTATAAATGCATTCCAAGT
TGGTGGTATTGTGACACACAGGATGATTGTGGAGATCGCTCTGATGAACCTCCTGATTGC
CCTCCATTTCACTGTAGTCCAGGTCAGTTCCAATGCAAGAATGGCAACTGTATACAACCA
AACCAGTTGTGTGATGGTGTCACACAATGTCGTGATAAATCTGATGAAATGGACTGTGGT
GAGTGTTGAATTTTTTTTTTCAATTGTGTCAAAGTATTTATTATATGTCCTCATGAAAAA
GAATTGTTAGCATTGAAATAGTTACCATAACATTTCGCATGTAATATACAGAATTGAAGC
TCA------
>MY5310_Hexurella_AntelopeCyn_CerbatMtns
AATTCCAACTGACTGTGTAAACATG----------ATGCGAGCCAGGAAGCAAGCTTCTC
CTTTGATGCTTGTCAAAACTAAAACTGTGAGATCATTATTTT-ATATTCTTTTGATATGC
----------TTGGATTAA---------AGTAAATAAATAAAAGTTTTAATTTATTTACT
TTCATGTGATTTTTCAGCTCTCAATTTGTCTGTCATTCTACTTATAAATGCATTCCAAGT
TGGTGGTATTGTGATACACAGGATGACTGTGGAGATCGCTCTGATGAACCTCCTGATTGC
CCTCCATTTCACTGTAGTCCAGGCCAGTTCCAATGTAAGAACGGCAACTGTATACAACCA
AACCAGTTGTGTGATGGTGTCACACAATGCCGTGACAAATCTGATGAAATGGACTGTGGT
GAGCGTTAA-TTTTTTTTAAAAATTCTAGCAAAGTATTTAATATATGTCTTCATGAAAAA
GAATAGTTCGCATTGAAATAGTTACAATAAAATATCGCATGTAATACGCTGAATTGAAGC
TCGT-----
>MY5311_Hexurella_AntelopeCyn_CerbatMtns
AATTCCAACTGACTGTGTAAACATG----------ATGCGAGCCAGGAAGCAAGCTTCTC
CTTTGATGCTTGTCAAAACTAAAACTGTGAGATCATTATTTT-ATATTCTTTTGATATGC
----------TTGGATTAA---------AGTAAATAAATAAAAGTTTTAATTTATTTACT
TTCATGTGATTTTTCAGCTCTCAATTTGTCTGTCATTCTACTTATAAATGCATTCCAAGT
TGGTGGTATTGTGATACACAGGATGACTGTGGAGATCGCTCTGATGAACCTCCTGATTGC
CCTCCATTTCACTGTAGTCCAGGCCAGTTCCAATGTAAGAACGGCAACTGTATACAACCA
AACCAGTTGTGTGATGGTGTCACACAATGCCGTGACAAATCTGATGAAATGGACTGTGGT
GAGCGTTAA-TTTTTTTTAAAAATTCTAGCAAAGTATTTAATATATGTCTTCATGAAAAA
GAATAGTTCGCATTGAAATAGTTACAATAAAATATCGCATGTAATACGCTGAATTGAAGC
TCG------
>MY5312_Hexurella_FoxCyn_MusicMtns
AATTCCAACTGACTGTGTAAACATG----------ATGCGAGCCAGGAAGCAAGCTTCTC
CTTTGATGCTTGTCAAAACTAAAACTGTGAGATCATTATTTT-ATATTCTTTTGATATGC
----------TTGGATTAA---------AGTAAATAAATAAAAGTTTTAATTTATTTACT
TTCATGTGATTTTTCAGCTCTCAATTTGTCTGTCATTCTACTTATAAATGCATTCCAAGT
TGGTGGTATTGTGATACACAGGATGACTGTGGAGATCGCTCTGATGAACCTCCTGATTGC
CCTCCATTTCACTGTAGTCCAGGCCAGTTCCAATGTAAGAACGGCAACTGTATACAACCA
AACCAGTTGTGTGATGGTGTCACACAATGCCGTGACAAATCTGATGAAATGGACTGTGGT
GAGCGTTAA-TTTTTTTTAAAAATTCTAGCAAAGTATTTAATATATGTCTTCATGAAAAA
GAATAGTTCGCATTGAAATAGTTACAATAAAATATCGCATGTAATACGCTGAATTGAAGC
TCGTTTTGA
>MY5313_Hexurella_FoxCyn_MusicMtns
-----CAACTGACTGTGTAAACATG----------ATGCGAGCCAGGAAGCAAGCTTCTC
CTTTGATGCTTGTCAAAACTAAAACTGTGAGATCATTATTTT-ATATTCTTTTGATATGC
----------TTGGATTAA---------AGTAAATAAATAAAAGTTTTAATTTATTTACT
TTCATGTGATTTTTCAGCTCTCAATTTGTCTGTCATTCTACTTATAAATGCATTCCAAGT
TGGTGGTATTGTGATACACAGGATGACTGTGGAGATCGCTCTGATGAACCTCCTGATTGC
CCTCCATTTCACTGTAGTCCAGGCCAGTTCCAATGTAAGAACGGCAACTGTATACAACCA
AACCAGTTGTGTGATGGTGTCACACAATGCCGTGACAAATCTGATGAAATGGACTGTGGT
GAGCGTTAA-TTTTTTTTAAAAATTCTAGCAAAGTATTTAATATATGTCTTCATGAAAAA
GAATAGTTCGCATTGAAATAGTTACAATAAAATATCGCATGTAATACGCTGAATTGAAGC
TCG------
>MY5314_Hexurella_Grasshopper_BrushyMtn
AATTCTAACTGACTGTGTAAACATG----------ATGCGAGCCAGGAAGCAAGCTTCTC
CCTTGATGCTTGTCAAAACTAAAACTGTGAGATCATTATTTTTATATTCTTTTGATATGC
----------TTGGATTAA---------AGTAAATAAATAAAAGTTTTAATTTATTTACT
TTCATGTGATTTTTCAGCTCTCAATTTGTCTGTCATTCTACTTATAAATGCATTCCAAGT
TGGTGGTATTGTGATACACAGGATGACTGTGGAGATCGCTCTGATGAACCTCCTGATTGC
CCTCCATTTCACTGTAGTCCAGGCCAGTTCCAATGTAAGAACGGCAACTGTATACAACCA
AACCAGTTGTGTGATGGTGTCACACAATGCCGTGACAAATCTGATGAAATGGACTGTGGT
GAGCGTTAA-TTTTTTTTTTAAATTCTAGCAAAGTATTTAATATATGTCTTCATGAAAAA
GAATAGTTCGCATTGAAATAGTTACCATAAAATATCGCATGTAATACGCTGAATTGAAGC
TCA------
>MY5315_Hexurella_WagonerRd_BradshawMtns
AATTCCAACTGACTGTGTAAACATG----------ATGCGAGCCAGGAAGCAAGCTTCTC
CCTTGATGCTTGTCAAAACTAAAACTGTGAGATCATTATTTTTATATTCTTTTGATATGC
----------TTGGATTAA---------AGTAAATAAATAAAAGTTTTAATTTATTTACT
TTCGTGTGATTTTTCAGCTCTCAATTTGTCTGTCATTCTACTTATAAATGCATTCCAAGT
TGGTGGTATTGTGATACACAGGATGACTGTGGAGATCGCTCTGATGAACCTCCTGATTGC
CCTCCATTTCACTGCAGTCCAGGTCAGTTCCAATGTAAGAACGGCAACTGTATACAACCA
AACCAGTTGTGTGATGGTGTCACACAATGCCGTGATAAATCTGATGAAATGGACTGTGGT
GAGCATTAA-TTTTTTTGAAAAATTCTATCAAAGTATTTAATGTATGTCTTCATGAAAAA
GAATAGTTCCCATTGAAATAGTTACCATAAAATATCGCATGTAATACGCAGAATTGAAGC
TCATTTTGA
>MY5316_Hexurella_WagonerRd_BradshawMtns
AATTCCAACTGACTGTGTAAACATG----------ATGCGAGCCAGGAAGCAAGCTTCTC
CCTTGATGCTTGTCAAAACTAAAACTGTGAGATCATTATTTTTATATTCTTTTGATATGC
----------TTGGATTAA---------AGTAAATAAATAAAAGTTTTAATTTATTTACT
TTCGTGTGATTTTTCAGCTCTCAATTTGTCTGTCATTCTACTTATAAATGCATTCCAAGT
TGGTGGTATTGTGATACACAGGATGACTGTGGAGATCGCTCTGATGAACCTCCTGATTGC
CCTCCATTTCACTGTAGTCCAGGTCAGTTCCAATGTAAGAACGGCAACTGTATACAACCA
AACCAGTTGTGTGATGGTGTCACACAATGCCGTGATAAATCTGATGAAATGGACTGTGGT
GAGCATTAA-TTTTTTTGAAAAATTCTATCAAAGTATTTAATGTATGTCTTCATGAAAAA
GAATAGTTCCCATTGAAATAGTTACCATAAAATATCGCATGTAATACGCAGAATTGAAGC
TCATTTTGA
>MY5317_Hrupicola_Cottonwood_SnYsidroMtns
------------------------------------------------------------
------------------------------AAACAATGTTTGGAAATTAACCTAAAAAGT
GGATGACCTTTATGACTCAAGTCATTGCAGCTGACAAGTAAAAGTTTTCATTTATTTACT
TTCATGTGATTTTTCAGCTCTCAATTTGTCTGTCA-TCTACCTATAAATGCATTCCAAGT
TGGTGGTATTGTGACACACAGGATGACTGTGGAGATCGCTCTGATGAACCTCCTGATTGT
CCTCCATTTCACTGTAGTCCAGGTCAGTTCCAATGCAAGAATGGCAACTGTAT-CAACCA
AACCAACTGTGTGATGGTGTCACACAATGTCGTGATAAATCTGATGAGATGGACTGTGGT
GAGTGTGCAAGTTTTTTTTTAAACTGAATCGAATTATTTAATATATGTCTTCATG-AAAA
GAAAGGTATGCATTGAAATAGTTACTATAAAATTCT-CATGTAATACGC---ATTGGAAT
CCATTTTGA
