# Supplementary material for: ﻿Species delimitation, biogeography, and natural history of dwarf funnel web spiders (Mygalomorphae, Hexurellidae, Hexurella) from the United States / Mexico borderlands
Source: Zookeys. 2023 Jun 14;1167:109–57. doi: 10.3897/zookeys.1167.103463 (PMC10285686; doi:10.3897/zookeys.1167.103463)
Supplement: Supplementary material 3 — Input matrices, analysis log files, and output tree files for nuclear and mitochondrial analyses [file zookeys-1167-109_article-103463__-s003.zip › uce-2001526.fasta]

>MY0059_Hapachea_SantaRitaMtns_MaderaCyn
ATAAACCAGAAAAGGGGATTACATATTTATGCTATCTGCTAATCTTTCCTTCAATGTTCT
GTCACTAATTACACATATATAAAAAGAAAAAGTACTCAATTTGCAGTACAGAAAAACATT
ATTACATTTGGCGTGCTGGTCACACAGAGCAGCTGCTCTCATATCACAAAGTCTGATTGT
TCCTTTGCTACTACTATACACAAACACATTACACTGAGATGGGTGAAATTCAGCTGCTGT
TATCACTTCTGTCAGTTCTTCCATATTTGTAGGCTTGATGTCAACAATATCTAAAAGAAG
GTCAAGGATGAAGAAACATCCAAACTTTTCATTTTTCTAGAGATT
>MY0139_Hexurella_SanDiego_Guatay
ATACACCAGAGAAGGGGATAACTCATTTACACTACCTATTAATCTTTCCTTCAACGTTCT
GTCACTAATTACACATATTTAAAAAAACAAAGTATTTAACTTGCTATACAAAAAAACATT
ATTACATTTGGCATGCTGGTCACACAGAGCAGCTGCCCTCATATCACAAAGTCTGATTGT
TCCTTTGCTACTACTATACACAAACACATTACACTGAGATGGGTGAAATTCAGCTGCTGT
TATCACTTCTGTCAGCTCTTCCATATTTGTAGGCTTGATGTCAACAATATCTAAAAGAAG
GTCAAGGACGATGGAACATCCAAACTTGACATTTTTTTACAGATT
>MY5053_Hexurella_ChiricahuaMtns_PriceCyn
ATAAACCAGAAAAGGGGATTACATATTTACACTATCTGCTAATCTTTCCTTCAATGTTCT
GTCACTAATTACACATCTTTAAAAAAACAAAGTACTCAATTTTCAGTACAGAAAAATGTT
ATTACATTTGGCATGCTGGTCACACAGAGCAGCTGCCCTCATATCACAAAGTCTGATTGT
TCCTTTGCTACTACTATACACAAACACATTACACTGAGATGGGTGAAATTCAGCTGCTGT
TATCACTTCTGTCAATTCCTCCATATTTGTAGGCTTGATGTCAACAATATCTAAAAGAAG
GTCAAGGATGAAGAAACATCCAAACTTTTCATTTTTTTAGAGATT
>MY5057_Hexurella_ChiricahuaMtns_PriceCyn
------------------------------------------------------------
---------------------------------------------GTACAGAAAAATGTT
ATTACATTTGGCATGCTGGTCACACAGAGCAGCTGCCCTCATATCACAAAGTCTGATTGT
TCCTTTGCTACTACTATACACAAACACATTACACTGAGATGGGTG---------------
------------------------------------------------------------
---------------------------------------------
>MY5064_Hexurella_MuleMtns_Escabrosa
ATAAACCAGAAAAGGGGATTACATATTTACGTTATCTGTTAATCTTTCCTTCAATGTTCT
GTCGCTAATTACACATATTTAAAAAAACAAAATACTCAATTTGCAGTACAGAAAAACGTT
ATTACATTTGGCATGCTGGTCACACAGAGCAGCTGCCCTCATATCACAAAGTCTGATTGT
TCCTTTGCTACTACTATACACAAACACATTACACTGAGATGGGTGAAATTCAGCTGCTGT
TATCACTTCTGTCAGTTCTTCCATATTTGTAGGCTTGATGTCAACAATATCTAAAAGAAG
GTCAAGGATGAAGAAACATCCAAACTTTCCATTTTTTCAGAGATT
>MY5066_Hexurella_MuleMtns_Escabrosa
ATAAACCAGAAAAGGGGATTACATATTTACACTATCTGTTAATCTTTCCTTCAATGTTCT
GTCACTAATTACACATATTTAAAAAAACAAAGTACTCAATTTGCAGTACAGAAAAACATT
ATTACATTTGGCATGCTGGTCACACAGAGCAGCTGCCCTCATATCACAAAGTCTGATTGT
TCCTTTGCTACTACTATACACAAACACATTACACTGAGATGGGTGAAATTCAGCTGCTGT
TATCACTTCTGTCAGTTCTTCCATATTTGTAGGCTTGATGTCAACAATATCTAAAAGAAG
GTCAAGGATGAAGAAACATCCAAACTTTCCATTTTTTCAGAGATT
>MY5071_Hexurella_SantaRitaMtns_AlisoSprings
ATAAACCAGAAAAGGGGATTACATATTTATGCTATCTGTTAATCTTTCCTTCAATGTTCT
GTCACTAATTACACATATATTAAAAAA-AAAGTACTCAATTTGCAGTACAGAAAAACATT
ATTACATTTGGCATGCTGGTCACACAGAGCAGCTGCCCTCATATCACAAAGTCTGATTGT
TCCTTTGCTACTACTATACACAAACACATTACACTGAGATGGGTGAAATTCAGCTGCTGT
TATCACTTCTGTCAGTTCTTCCATATTTGTAGGCTTGATGTCAACAATATCTAAAAGAAG
GTCAAGGATGAAGAAACATCCAAACTTTTCATTTT-TTGGAGATT
>MY5075_Hexurella_ChiricahuaMtns_CaveCrkCyn
ATAAACCAGAAAAGGGGATTACATATTTACGCTATCTGTTAATCTTTCCTTCAATGTTCT
GTCACTAATTACACATATTCAAAAAAACAAAGTACTCAATTTGCAGTACAGAAAAACGTT
ATTACATTTGGCATGCTGGTCACACAGAGCAGCTGCCCTCATATCACAAAGTCTGATTGT
TCCTTTGCTACTACTATACACAAACACATTACACTGAGATGGGTGAAATTCAGCTGCTGT
TATCACTTCTGTCAATTCTTCCATATTTGTAGGCTTGATGTCAACAATATCTAAAAGAAG
GTCAAGGATGAAGAAACATCCAAACTTTTCATTTTTTTAGAGATT
>MY5126_Hexurella_SantaCatalinaMtns_NuggetCyn
ATAAACCAGAAAAGGGGATTACATATTTACGCTATCTGTTAATCTTTCCTTCAATGTTCT
GTCACTAATTACACATATTCAAAAAAAAAAAGTACTCAATTTGCAGTACAGAAAAACGTT
ATTACATTTGGCATGCTGGTCACACAGAGCAGCTGCCCTCATATCACAAAGTCTGATTGT
TCCTTTGCTACTACTATACACAAACACATTACACTGAGATGGGTGAAATTCAGCTGCTGT
TATCACTTCTGTCAGTTCTTCCATATTTGTAGGCTTGATGTCAACAATATCTAAAAGAAG
GTCAAGGCTGAAGAAACATCCAAACTTTGCATTTTTTTAGAGATT
>MY5127_Hexurella_WhetstoneMtns_FrenchJoeCyn
------------------------------------------------------------
------------------------------------------------------AATGTT
ATTACATTTGGCATGCTGGTCACACAGAGCAGCTGCCCTCATATCACAAAGTCTGATTGT
TCCTTTGCTACTACTATACACAAACACATTACACTGAGATGGGTGAAA------------
------------------------------------------------------------
---------------------------------------------
>MY5131_Hexurella_PedregosaMtns_PruneCyn
ACAAACCCGAAAAGGGGATTACATATTTACGCTATCTGTTAATCTTTCGTTCAATGTTCT
GTCACTAATTGCACATATTTAAAAAAACAAAGTACTCAATTTACAGTACAGAAAAACGTT
ATTACATTTGGCATGCTGGTCACACAGAGCAGCTGCCCTCATATCACAAAGTCTGATTGT
TCCTTTGCTACTACTATACACAAACACATTACACTGAGATGGGTGAAATTCAGCTGCTGT
TATCACTTCTGTCAATTCTTCCATATTTGTAGGCTTGATGTCAACAATATCTAAAAGAAG
GTCAAGGATGAAGAAACATCCAAACTTTTCATTTTTTTAGAGATT
>MY5132_Hexurella_PedregosaMtns_PruneCyn
ACAAACCCGAAAAGGGGATTACATATTTACGCTATCTGTTAATCTTTCGTTCAATGTTCT
GTCACTAATTGCACATATTTAAAAAAACAAAGTACTCAATTTACAGTACAGAAAAACGTT
ATTACATTTGGCATGCTGGTCACACAGAGCAGCTGCCCTCATATCACAAAGTCTGATTGT
TCCTTTGCTACTACTATACACAAACACATTACACTGAGATGGGTGAAATTCAGCTGCTGT
TATCACTTCTGTCAATTCTTCCATATTTGTAGGCTTGATGTCAACAATATCTAAAAGAAG
GTCAAGGATGAAGAAACATCCAAACTTTTCATTTTTTTAGAGATT
>MY5136_Hexurella_MiddlemarchCyn
ATAAACCGGAAAAGAGGATTACATTTTTACGTTATCTGTTAATCTTTCCTTCAATGTTCT
GTCACTAATTACACATATTTAAAAAAACAAAGTACTCAATTTGCAGTACAGAAAAACGTT
ATTACATTTGGCATGCTGGTCACACAGAGCAGCTGCCCTCATATCACAAAGTCTGATTGT
TCCTTTGCTACTACTATACACAAACACATTACACTGAGATGGGTGAAATTCAGCTGCTGT
TATCACTTCTGTCAGTTCTTCCATATTTGTAGGCTTGATGTCAACAATATCTAAAAGAAG
GTCAAGGATGAAGAACCATCCAAACTTTTAATTTTTTTAGAGATT
>MY5147_Hexurella_DragoonMtns_NF_345A
ATAAACCGGATAAGGGGATTACATATTTACGCTATCTGTTAATCTTTCCTTCAATGTTCT
GTCACTAATTGCACATATTTAAAAAAACAAAGTACTCAATTTGCAGTACAGAAAAACATT
ATTACATTTGACATGCTGGTCACACAGAGCAGCTGCCCTCATATCACAAAGTCTGATTGT
TCCTTTGCTACTACTATACACAAACACATTACACTGAGATGGGTGAAATTCAGCTGCTGT
TATCACTTCTGTCAATTCTTCCATATTTGTAGGCTTGATGTCAACAATATCTAAAAGAAG
GTCAAGGATGAAGAAACATCCAAACTTTTAATTTTTTCAGAGATT
>MY5152_Hexurella_WhetstoneMtns_ApacheCyn
ATAAACCAG-AAAAGGGGTTACATATTTACGCTATCTGTTAATCCTTCC-CCAATGTTCT
GTCACTAATTACACATATTTAAAAAAACAAAGTACTCAATTTGCAGTACAGAAAAATGTT
ATTACATTTGGCATGCTGGTCACACAGAGCAGCTGCCCTCATATCACAAAGTCTGATTGT
TCCTTTGCTACTACTATACACAAACACATTACACTGAGATGGGTGAAATTCAGCTGCTGT
TATCACTTCTGTCAGTTCCTCCATATTTGTAGGCTTGATGTCAACAATATCTAAAAGAAG
GTCAAGGATGAAGAAACATCCAAACTTTTCATTTT-TCAGAGATT
>MY5154_Hexurella_SantaRitaMtns_AdobeCyn
ATAAACCAGAAAAGGGGATTACATATTTACGCTATCTGTTAATCTTTCCTTCAATGTTCT
GTCACTAATTACACATATTTAAAAAAACAAAGCACTCAATTTTCAGTACAGAAAAACGTT
ATTACATTTGGCATGCTGGTCACACAGAGCAGCTGCCCTCATATCACAAAGTCTGATTGT
TCCTTTGCTACTACTATACACAAACACATTACACTGAGATGGGTGAAATTCAGCTGCTGT
TATCACTTCTGTCAGTTCTTCCATATTTGTAGGCTTGATGTCAACAATATCTAAATGAAG
GTCAAGGATGAAGAAACATCCAAACTTTTCATTTTTTTAGGGATT
>MY5157_Hexurella_SantaCatalinaMtns_Redington
ATAAACCAGAAAAGGGGATTACATATTTACGCTATCTGTTAATCCTTCCTTCAATGTTCG
GTCACTAATTACACATATTTAAAGAAAAAAAGTACTCAATTTGCAGTACAGAAAAACGTT
ATTACATTTGGCATGCTGGTCACACAGAGCAGCTGCCCTCATATCACAAAGTCTGATTGT
TCCTTTGCTACTACTATACACAAACACATTACACTGAGATGGGTGAAATTCAGCTGCTGT
TATCACTTCTGTCAGTTCTTCCATATTTGTAGGCTTGATGTCAACAATATCTAAAAGAAG
GTCAAGGATGAAGAAACATCCAAACTTTTCATTTTTCTAGAGATT
>MY5164_Hrupicola_Temecula
------------------------------------------------------------
---------------------AAAAAACAAAGTATTTAACTTGTAGTACAGAAAAACATT
ATTACATTTGGCATGCTGGTCACACAGAGCAGCTGCCCTCATATCACAAAGTCTGATTGT
TCCTTTGCTACTACTATACACAAACACATTACACTGAGATGGGTGAAATTCAGCTGCTGT
TATCACTTCTGTCAGTTCTTCCATATTTGTAGGCT-------------------------
---------------------------------------------
>MY5165_Hrupicola_Temecula
------------AGGTGATTACTCATTTACGCTATCTGTTAATCTTTCCTTCAACATCCT
GTCACTAATTACACATATTT-AAAAAACAAAGTATTTAACTTGTAGTACAGAAAAACATT
ATTACATTTGGCATGCTGGTCACACAGAGCAGCTGCCCTCATATCACAAAGTCTGATTGT
TCCTTTGCTACTACTATACACAAACACATTACACTGAGATGGGTGAAATTCAGCTGCTGT
TATCACTTCTGTCAGTTCTTCCATATTTGTAGGCTTGATGTCAACAATATCTAAAAG---
---------------------------------------------
>MY5175_Hapachea_HarshawRd_PatagoniaMtns
ATAAACCAG-AAAAGGGATTACATATTTACGCTATCTGTTAATCTTTCCTTCAATGTTCT
GTCACTAATTACACATATTTAAAAAAACAAAGTACTCAATTTTCAGTACAGAAAAATGTT
ATTACATTTGGCATGCTGGTCACACAGAGCAGCTGCCCTCATATCACAAAGTCTGATTGT
TCCTTTGCTACTACTATACACAAACACATTACACTGAGATGGGTGAAATTCAGCTGCTGT
TATCACTTCTGTCAGTTCTTCCATATTTGTAGGCTTGATGTCAACAATATCTAAATGAAG
GTCAAGGATGAAGAAACATCCAAACTTTTCATTTTTT--------
>MY5180_Hapachea_MustrangPk_MustangMtns
----------------------------------------------------------CT
GTCACTAATTACAC-TATTT---AAAACGAAGTACTCAATTTGCAGTACAGAAAAATGTT
ATTACATTTGGCATGCTGGTCACACAGAGCAGCTGCCCTCATATCACAAAGTCTGATTGT
TCCTTTGCTACTACTATACACAAACACATTACACTGAGATGGGTGAAATTCAGCTGCTGT
TATCACTTCTGTCAGTTCTTCCATTTTCATT-----------------------------
---------------------------------------------
>MY5181_Hapachea_MustrangPk_MustangMtns
----------AAAGGGCATTACATATTTACGCTATCTGTTAATCTTTCCTTCAATGTTCT
GTCACTAATTACACATATTTAAAAAAATGAAGTACTCAATTTGCAGTACAGAAAAATGCT
ATTACATTTGGCATGCTGGTCACACAGAGCAGCTGCCCTCATATCACAAAGTCTGATTGT
TCCTTTGCTACTACTATACACAAACACATTACACTGAGATGGGTGAAATTCAGCTGCTGT
TATCACTTCTGTCAGTTCTTCCA-------------------------------------
---------------------------------------------
>MY5193_Hapachea_HarshawRd_PatagoniaMtns
ATAAACCAGAAAAGGGGATTACATATTTACGCTATCTGTTAATCTTTCCTTCAATGTTCT
GTCACTAATTACACATATTTAAAAAAACAAAGTACTCAATTTTCAGTACAGAAAAATGTT
ATTACATTTGGCATGCTGGTCACACAGAGCAGCTGCCCTCATATCACAAAGTCTGATTGT
TCCTTTGCTACTACTATACACAAACACATTACACTGAGATGGGTGAAATTCAGCTGCTGT
TATCACTTCTGTCAGTTCTTCCATATTTGTAGGCTTGATGTCAACAATATCTAAATGAAG
GTCAAGGATGAAGAAACATCCAAACTTTGCATTTTTTTAGAGATT
>MY5194_Hapachea_Ordsummit_MtOrd
----------------------TCTTCCACATCATCT-----------------TACCCT
TTCTACAACTTCAGGAAATCAAAAAAACAAAATATTCAACTTCCAGTACAGAAAA--GTT
ATTACATTTGGCATGCTGGTCACACAGAGCAGCTGCCCTCATATCACAAAGTCTGATTGT
TCCTTTGCTACTACTATACACAAACACATTACACTGAGATGGGTGAAATTCAGCTGCAGT
TATCACTTCTGTCAGTTCTTCCATATTTGTAGGCTTGATGTCAACAATATCTAAAAGAAG
GTCAAGGATGAAGGAACATCCAAAC--------------------
>MY5195_Hapachea_Ordsummit_MtOrd
ATATACCAGAGAAGGGGAATACCCATTTACATTATCTGATAATGTTTCTTTCAATGCTCT
GTCACTAATTACAAATATTTAAAAAAACAAAATATTCAACTTCCAGTACAGAAAA--GTT
ATTACATTTGGCATGCTGGTCACACAGAGCAGCTGCCCTCATATCACAAAGTCTGATTGT
TCCTTTGCTACTACTATACACAAACACATTACACTGAGATGGGTGAAATTCAGCTGCAGT
TATCACTTCTGTCAGTTCTTCCATATTTGTAGGCTTGATGTCAACAATATCTAAAAGAAG
GTCAAGGATGAAGGAACATCCAAACTT----------GAAGATTT
>MY5266_Hencina_CerroBolla
------------------------------------------------------------
--CACTAATTACACATATTTAAAAAAACAAAGTATTTAACTTGTAATATAGAAAAACATT
ATTACATTTGGCATGCTGGTCACACAGAGCAGCTGCCCTCATATCACAAAGTCTGATTGT
TCCTTTGCTACTACTATACACAAACACATTACACTGAGATGGGTGAAATTCAGCTGCTGT
TATCA--------------------------------------ACAATATCTAAAAG---
---------GAAGGAACATCCAAACTTTTCATTTTTTTAAAGATT
>MY5267_Hencina_CerroBolla
ATATACCAGAGAAAGGGATAACTCATTTACAATATCTCTTATTCTTTCCTTCAATGTTCT
GTCACTAATTACACATATTTAAAAAAACAAAGTATTTAACTTGTAATATAGAAAAACATT
ATTACATTTGGCATGCTGGTCACACAGAGCAGCTGCCCTCATATCACAAAGTCTGATTGT
TCCTTTGCTACTACTATACACAAACACATTACACTGAGATGGGTGAAATTCAGCTGCTGT
TATCACTTCTGTCAGTTCTTCCATATTTGTAGGCTTGATGTCAACAATATCTAAAAGAAG
GTCAAGGACGAAGGAACATCCAAACTTTTCATTTTTTTAAAGATT
>MY5269_Hexurella_GuadalupeValley
ATATACCAGAGAAAGGGATAACTCATTTACACTATCTGCTATTCTTTCCTTCAACATTCT
GTCACTAATTACACATATTTAAAAAAACAAAGTATTTAACTTGTAATATAGAAAAACATT
ATTACATTTGGCATGCTGGTCACACAGAGCAGCTGCCCTCATATCACAAAGTCTGATTGT
TCCTTTGCTACTACTATACACAAACACATTACACTGAGATGGGTGAAATTCAGCTGCTGT
TATCACTTCTGTCAGTTCTTCCATATTTGTAGGCTTGATGTCAACAATATCTAAAAGAAG
GTCAAGGACGAAGGAACATCCAAACTTTTCATTTTTTTAAAGATT
>MY5271_Hexurella_GuadalupeValley
ATATACCAGAGAAAGGGATAACTCATTTACACTATCTGCTATTCTTTCCTTCAACATTCT
GTCACTAATTACACATATTTAAAAAAACAAAGTATTTAACTTGTAATATAGAAAAACATT
ATTACATTTGGCATGCTGGTCACACAGAGCAGCTGCCCTCATATCACAAAGTCTGATTGT
TCCTTTGCTACTACTATACACAAACACATTACACTGAGATGGGTGAAATTCAGCTGCTGT
TATCACTTCTGTCAGTTCTTCCATATTTGTAGGCTTGATGTCAACAATATCTAAAAGAAG
GTCAAGGACGAAGGAACATCCACACTTTTCATTTTTTTAAAGATT
>MY5276_Hexurella_SanPedro_Martir
ATATACCAGAGAAAGAGATAACTCATTTACACTATCTGTTATTCTTTCCTTCAACGTTCT
GTCACTAATTACACATATTTAAAAAAACAAAGTATTTAACTTGTAATATAGAAAAACATT
ATTACATTTGGCATGCTGGTCACACAGAGCAGCTGCCCTCATATCACAAAGTCTGATTGT
TCCTTTGCTACTACTATACACAAACACATTACACTGAGATGGGTGAAATTCAGCTGCTGT
TATCACTTCTGTCAGTTCTTCCATATTTGTAGGCTTGATGTCGACAATATCTAAAAGAAG
GTCAAGGACGAAGGAACATCCAAACTTTTCATTTTTTTAAAGATT
>MY5277_Hexurella_SanPedro_Martir
ATATACCAGAGAAAGAGATAACTCATTTACACTATCTGTTATTCTTTCCTTCAACGTTCT
GTCACTAATTACACATATTTAAAAAAACAAAGTATTTAACTTGTAATATAGAAAAACATT
ATTACATTTGGCATGCTGGTCACACAGAGCAGCTGCCCTCATATCACAAAGTCTGATTGT
TCCTTTGCTACTACTATACACAAACACATTACACTGAGATGGGTGAAATTCAGCTGCTGT
TATCACTTCTGTCAGTTCTTCCATATTTGTAGGCTTGATGTCGACAATATCTAAAAGAAG
GTCAAGGACGAAGGAACATCCAAACTTTTCATTTTTTTAAGATTT
>MY5280_Hexurella_ArroyoSalado
ATATACCAGAGAAGGGGATAACTCATTTATGCTATCTGTTAATCTCTCCTTCAACACTCT
GTCATTAATTACACATATTTAAAAAAACAAAGTATTTAACTTGTAATACAGAAAAACATT
ATTACATTTGGCATGCTGGTCACACAGAGCAGCTGCCCTCATATCACAAAGTCTGATTGT
TCCTTTGCTACTACTATACACAAACACATTACACTGAGATGGGTGAAATTCAGCTGCTGT
TATCACTTCTGTCAATTCTTCCATATTTGTAGGCTTGATGTCAACAATATCTAAAAGAAG
GTCAAGGATGAAGGAATAACCAAACTTTTCATTTTTTTAAAGATT
>MY5286_Hrupicola_SweetwaterSpr_OrdMtn
A-----------------------ATTAACACTATCTGTTAATCTTCCCTTCAATGTTCT
GCCACTAATTACACATATTTAAAAAAACAAAGTATTTAACTTGCAATAGAGAAAAACATT
ATTACATTTGGCATGCTGGTCACACAGAGCAGCTGCCCTCATATCACAAAGTCTGATTGT
TCCTTTGCTACTACTATACACAAACACATTACACTGAGATGGGTGAAATTCAGCTGCTGT
TATCACTTCTGTCAGTTCTTCCATATTTGTAGGCTTGATGTCAACAATATCTAAAAGAAG
GTCAAGGACAAAGGAACATCCAAACTT--CATTTTT---------
>MY5287_Hrupicola_SweetwaterSpr_OrdMtn
-----------------------------CACTATCTGTTAATCTTCCCTTCAATGTTCT
GCCACTAATTACACATATTTAAAAAAACAAAGTATTTAACTTGCAATAGAGAAAAACATT
ATTACATTTGGCATGCTGGTCACACAGAGCAGCTGCCCTCATATCACAAAGTCTGATTGT
TCCTTTGCTACTACTATACACAAACACATTACACTGAGATGGGTG-AATTCAGCTGCTGT
TATCACTTCTGTCAGTTCTTCCATATTTGTAGGCTTGATGTCAACAATATCTAAAAGAAG
GTCAAGGACAAAGGAACATCCAAACTT--CATTTTTTTAAAGATT
>MY5288_Hrupicola_Deadman_Hills
ATATTCCACAGAAGGGGATAACACATTTACGCTATCTGATAATCTTTCCTTCAATGTTCT
GTCACTAATTACACATATTTAAAAAAACAAAGTATTTAACTTGCAATACAGAAAAACATT
ATTACATTTGGCATGCTGGTCACACAGAGCAGCTGCCCTCATATCACAAAGTCTGATTGT
TCCTTTGCTACTACTATACACAAACACATTACACTGAGATGGGTGAAATTCAGCTGCTGT
TATCACTTCTGTCAGTTCTTCCATATTTGTAGGCTTGATGTCAACAATATCTAAAAGAAG
GTCAAGGATG-----------------------------------
>MY5309_Hapachea_JohnnyLyon_Hills
----------AATGGGGATTACATATTTACGCTATCTGTTAATCTTTCCTTCAATGTTCT
GTCACTAATTACACATATTTAAAAAAACAAAGTACTCAATTTGCAGTACAGAAAAACGTT
ATTACATTTGGCATGCTGGTCACACAGAGCAGCTGCCCTCATATCACAAAGTCTGATTGT
TCCTTTGCTACTACTATACACAAACACATTACACTGAGATGGGTGAAATTCAGCTGCTGT
TATCACTTCTGTCAGTTCTTCCATATTTGTAGGCTTGATGTCAACAATATCTAAAAGAAG
GTCAAGGATGAAGAAACATCCAAACTTTTCATTTTTTTAGAGATT
>MY5310_Hexurella_AntelopeCyn_CerbatMtns
ATATA-TAGAGAAGGGGAATACCCATTTACATTATCTGTTAATGCTTCTTTCGACGCTCT
GTCACTAATTACAAATATTTAAAAAAACAAAATATTCAACTTCCAGTACAGAAAA--GTT
ATTACATTTGGCATGCTGGTCACACAGAGCAGCTGCCCTCATATCACAAAGTCTGATTGT
TCCTTTGCTACTACTATACACAAACACATTACACTGAGATGGGTGAAATTCAGCTGCAGT
TATCACTTCTGTCAGTTCTTCCATATTTGTAGGCTTGATGTCAACAATATCTAAAAGAAG
GTCAAGGATGAAGGAACATCCAAACTTTTCATTTG-TTGAAGATT
>MY5311_Hexurella_AntelopeCyn_CerbatMtns
ATATA-TAGAGAAGGGGAATACCCATTTACATTATCTGTTAATGCTTCTTTCGACGCTCT
GTCACTAATTACAAATATTTAAAAAAACAAAATATTCAACTTCCAGTACAGAAAA--GTT
ATTACATTTGGCATGCTGGTCACACAGAGCAGCTGCCCTCATATCACAAAGTCTGATTGT
TCCTTTGCTACTACTATACACAAACACATTACACTGAGATGGGTGAAATTCAGCTGCAGT
TATCACTTCTGTCAGTTCTTCCATATTTGTAGGCTTGATGTCAACAATATCTAAAAGAAG
GTCAAGGATGAAGGAACATCCAAACTTTTCATTTG-TTGAAGATT
>MY5312_Hexurella_FoxCyn_MusicMtns
ATATACCAGAGAAGGGGAATACCCATTTACATTATCTGTTAATGCTTCTTTCGACGCTCT
GTCACTAATTACAAATATTTAAAAAAACAAAATATTCAACTTCCAGTACAGAAAA--GTT
ATTACATTTGGCATGCTGGTCACACAGAGCAGCTGCCCTCATATCACAAAGTCTGATTGT
TCCTTTGCTACTACTATACACAAACACATTACACTGAGATGGGTGAAATTCAGCTGCAGT
TATCACTTCTGTCAGTTCTTCCATATTTGTAGGCTTGATGTCAACAATATCTAAAAGAAG
GTCAAGGATGAAGGAACATCCAAACTTTTCATTTG-TTGAAGATT
>MY5313_Hexurella_FoxCyn_MusicMtns
ATATACCAGAGAAGGGGAATACCCATTTACATTATCTGTTAATGCTTCTTTCGACGCTCT
GTCACTAATTACAAATATTTAAAAAAACAAAATATTCAACTTCCAGTACAGAAAA--GTT
ATTACATTTGGCATGCTGGTCACACAGAGCAGCTGCCCTCATATCACAAAGTCTGATTGT
TCCTTTGCTACTACTATACACAAACACATTACACTGAGATGGGTGAAATTCAGCTGCAGT
TATCACTTCTGTCAGTTCTTCCATATTTGTAGGCTTGATGTCAACAATATCTAAAAGAAG
GTCAAGGATGAAGGAACATCCAAACTTTTCATTT-----------
>MY5314_Hexurella_Grasshopper_BrushyMtn
------------------------------------------------------------
-------------------------AACAAAATATTCAACTTCCAGTACAGAAAA--GTT
ATTACATTTGGCATGCTGGTCACACAGAGCAGCTGCCCTCATATCACAAAGTCTGATTGT
TCCTTTGCTACTACTATACACAAACACATTACACTGAGATGGGTGAAATTCAGCTGCAGT
TATCACTTCTGTCAGTTCTTCCATATTTGTA-----------------------------
---------------------------------------------
>MY5315_Hexurella_WagonerRd_BradshawMtns
--------------------------------------------------------CTCT
GTCACTAATTACAAATATTTAAAAAAACAAAATATTCAACTTCCAGTACAGAAAA--GTT
ATTACATTTGGCATGCTGGTCACACAGAGCAGCTGCCCTCATATCACAAAGTCTGATTGT
TCCTTTGCTACTACTATACACAAACACATTACACTGAGATGGGTGAAATTCAGCTGCAGT
TATCACTTCTGTCAGTTCTTCCATATTTGTA-----------------------------
---------------------------------------------
>MY5316_Hexurella_WagonerRd_BradshawMtns
ATATACCAGAGAAGGGGAATACCCATTTACATTATCTGTTAATGTTTCTTTCGACGCTCT
GTCACTAATTACAAATATTTAAAAAAACAAAATATTCAACTTCCAGTACAGAAAA--GTT
ATTACATTTGGCATGCTGGTCACACAGAGCAGCTGCCCTCATATCACAAAGTCTGATTGT
TCCTTTGCTACTACTATACACAAACACATTACACTGAGATGGGTGAAATTCAGCTGCAGT
TATCACTTCTGTCAGTTCTTCCATATTTGTAGGCTTGATGTCAACAATATCTAAAAGAAG
GTCAAGGATGAAGGAACATCCAAACTT----------GAAGATTT
>MY5317_Hrupicola_Cottonwood_SnYsidroMtns
ATATACCAGAGAAGGTGATTACTCATTTACGCTATCTGTTAATCTTTCCGTCAACGTCCT
GTCACTAATTACACATATTT-AAAAAACAAAGTATTTAACTTGTAGTACAGAAAAACATT
ATTACATTTGGCATGCTGGTCACACAGAGCAGCTGC-CTCATATCACAAAGTCTGATTGT
TCCTTTGCTACTACTATACACAAACACATTACACTGAGATGGGTGAAATTCAGCTGCTGT
TATCACTTCTGTCAGTTCTTCCATATTTGTAGGCTTGATGTCAACAATATCTAAAAGAAG
GTCAAGGACGAAGGAACATCCAAACTTTTTATTTTTTTAAAGATT
