# Supplementary material for: ﻿Species delimitation, biogeography, and natural history of dwarf funnel web spiders (Mygalomorphae, Hexurellidae, Hexurella) from the United States / Mexico borderlands
Source: Zookeys. 2023 Jun 14;1167:109–57. doi: 10.3897/zookeys.1167.103463 (PMC10285686; doi:10.3897/zookeys.1167.103463)
Supplement: Supplementary material 3 — Input matrices, analysis log files, and output tree files for nuclear and mitochondrial analyses [file zookeys-1167-109_article-103463__-s003.zip › uce-2001528.fasta]

>MY0059_Hapachea_SantaRitaMtns_MaderaCyn
TTGAGGTCTGTGCACTGTTACATAGGTTGTTAGACCTTTTGCATCTGCTTCCCTTAGCTG
TAAAAGAGTTGATATAACAAATTCAGATGAATTGGAAGAATCAAAAGATGAATTGGCCAA
AAATGTGTCACGTTTAGTTTTGGACTGTAGGTTATAAATGAAATCAAATTCTCTTCCTAT
ATCTACACCATACTTTTTGTCAATAGAAATATAATGTATGCCTGACGTTTTATTTACATC
TACCACAAATGTATCTTCTTTAGATGAGAGAAAAAAGTCAACACCACCATCTGTAACATC
CACCACTATTCTGATGTCAACGTTCATGTACCTAGGTTGAACAGCAAAAAAGACAGTACG
ACCTTCAAGTAGAGGACCTGGTTTTCTGTTGCATTCATCTAGAATGAGCAGAAAAAATGT
TAAAAATATACAGAAAATTTGATTTCAAAATAAAAAGCACTGTGTAAAAAGCACTGTGTG
CTTAAATCTTTAAAAATGCTTTTTGGTACATTTGAAAATGACT-GGGCTATTTGAAAGTT
AATGTAACAAAAGCACTCTCAAGTCATAAAATCCAAAAAAGCAGGACTATAACCAGTGAC
TGCAAACTAACTTGAAAAAAGGAAAGGAAGCAGTAAGCAGAGTGTAACAAT
>MY0139_Hexurella_SanDiego_Guatay
TTGAGGCCTTTGCACTGTTACATAGGTTGTCAGACCTTTTGCATCTGCTTCCCTTAGCTG
TAAAAGAGTTGATATAACAAATTCAGATGAATTGGAAGAGTCATAAGATGAATTGGCCAA
AAATGTGTCACGCTTAGTTTTGGACTGTAGGTTATAAATGAAATCGAATTCTCTTCCTAT
ATCTACACCATACTTTTTGTCAATAGAAATATAATGTATGCCCGAGGTTTTATTTACATC
CACCACAAACGTATCTTCTTTAGATGAGAGAAAAAAGTCAACACCACCATCTGTAACATC
CACCACTATTCTGATGTCAACGTTCATGTACCTAGGTTGAACAGCAAAAAAGACAGTACG
ACCTTCAAGTAGAGGACCTGGTTTTCTGTTGCATTCATCTAGAATGAGGAG-AAAAATGT
CAAAACTAGACAGAAAATTTGATTTTAAAACAAACAGCACTGTCCAAAAGGTACTGCTCA
CTTAAATCTTTCAAAATTATCTCTGACATATTTGTAAGCAATTGGGGCTATTTTAAAGTT
AATGCAACAAAAGCACTCTCAGGTCATAAAATAC--------------------------
----------------------------------AAACATGTTGATACAAT
>MY5053_Hexurella_ChiricahuaMtns_PriceCyn
TTGAGGTCTGTGCACTGTTACATAGGTTGTCAGACCTTTTGCATCCGCTTCCCTTAGCTG
TAAAAGAGTTGATATAACAAATTCAGATGAATTGGAAGAATCAAAAGATGAATTGGCCAA
AAACGTGTCACGTTTAGTTTTGGACTGTAGGTTATAAATGAAATCAAATTCTCTTCCTAT
ATCTACACCATACTTTTTGTCAATAGAAATATAATGTATGCCTGACGTTTTATTTACATC
TACCACAAATGTATCTTCTTTAGATGAGAGAAAAAAGTCAACACCACCATCTGTAACATC
CACCACTATTCTGATGTCAACATTCATGTACCTAGGTTGAACAGCAAAAAAGACAGTACG
ACCTTCAAGTAGAGGACCTGGTTTTCTGTTGCATTCATCTAGAATGAGCAGAAAAAATGT
TAAAAATATACAGAAAACTTGATTTCAAAATAAAAAGCACTGTGCAAAAGGCACTGCCTA
CTTAAATCTTTAAAAATGCTTTTTGGTATATTTGAAAATGATT-GGGCTATTTTAAAGTT
AATGTAACAAAAGCACTCTCAAGTCATAAAATACCAAAAAGCAGGACTATAACCAGTGAC
TGCAAACTAACTTGAAAAAAGGCAAGGAAGCTGTAAGCAGAGTGTAACAAT
>MY5064_Hexurella_MuleMtns_Escabrosa
TTGAGGTCTGTGCACTGTTACATAGGTTGTCAGACCTTTTGCATCTGCTTCCCTTAGCTG
TAAAAGAGTTGATATAACAAATTCAGATGAATTGGAAGAATCAAAAGATGAATTGGCCAA
AAATGTGTCCCGTTTAGTTTTGGACTGTAGGTTATAAATGAAATCAAATTCTCTTCCTAT
ATCTACACCATACTTTTTGTCAATAGAAATATAATGTATGCCTGACGATTTATTTACATC
TACCACAAATGTATCTTCTTTAGATGAGAGAAAAAAGTCAACACCACCATCTGTAACATC
CACCACTATTCTGATGTCAACGTTCATGTACCTAGGTTGAACAGCAAAAAAGACAGTACG
ACCTTCAAGCAGAGGACCTGGTTTTCTGTTGCATTCATCTAGAATAAGCAGACATTTTTT
TAAAAATATACAGAAAATTTGATTTTAAAATAAAAAGCACTGTGCAAAAGGTACTGCCTA
CTTAAATCTTTAAAAATGCTTTTTGGTATATTTGAAAATGACT-GGACTATTTTAAAGTT
AATGTAACAAAAGCACTCTCAAGTCATAAAATACAAAAAAGCAGGACTATAACCAATGAC
TGCAAACTAACTTGAAAAAAGGAAAGGAAGCAGTAAGCAGAGTGTAACAAT
>MY5066_Hexurella_MuleMtns_Escabrosa
TTGAGGTCTGTGCACTGTTACATAGGTTGTCAGACCTTTTGCATCTGCTTCCCTTAGCTG
TAAAAGAGTTGATATAACAAATTCAGATGAATTGGAAGAATCAAAAGATGAATTGGCCAA
AAATGTGTCACGTTTAGTTTTGGACTGTAGGTTATAAATGAAATCAAATTCTCTTCCTAT
ATCTACACCATACTTTTTGTCAATAGAAATATAATGTATGCCTGACGATTTATTTACATC
TACCACAAATGTATCTTCTTTAGATGAGAGAAAAAAGTCAACACCACCATCTGTAACATC
CACCACTATTCTGATGTCAACGTTCATGTACCTAGGTTGAACAGCAAAAAAGACAGTACG
ACCTTCAAGCAGAGGACCTGGTTTTCTGTTGCATTCATCTAGAATAAGCAGATTTTTTTT
TAAAAATATACAGAAAATTTGATTTTAAAATAAAAACCACTGTGCAAAAGGTACTGCCTA
CTTAAATCTTTAAAAATGCTTTTTGGTACATTTGAAAATGACT-GGACTATTTTAAAGTT
AATGTAACAAAAGCACTCTCAAGTCATAAAATACAAAAAAGCAGGACTATAACCAATGAC
TGCAAACTAACTTGAAAAAAGGAAAGGAAGCAGTAAGCAGAGTGTAACAAT
>MY5071_Hexurella_SantaRitaMtns_AlisoSprings
TTGAGGTCTGTGCACTGTCACATAGGTTGTTAGACCTTTTGCATCTGCTTCCCTTAGCTG
TAAAAGAGTTGATATAACAAATTCAGATGAATTGGAAGAATCAAAAGATGAATTGGCCAA
AAATGTGTCACGTTTAGTTTTGGACTGTAGGTTATAAATGAAATCAAATTCTCTTCCTAT
ATCTACACCATACTTTTTGTCAATAGAAATATAATGTATGCCTGACGTTTTATTTACATC
TACCACAAATGTATCTTCTTTAGATGAGAGAAAAAAGTCAACACCACCATCTGTAACATC
CACCACTATTCTGATGTCAACGTTCATGTACCTAGGTTGAACAGCAAAAAAGACAGTACG
ACCTTCGAGTAGAGGACCTGGTTTTCTGTTGCATTCATCTAGAATGAGCAG-AAAAATGT
TAAAAATATACAGAAAACTTTATTTCAAAATAAAAAGCACTGTGCAAAAGGTACTGCCCA
CTTAAATCTTTAAAAATGCTTTTTGGTACATTTGAAAATGACT-GGGCTATTTTAAAGTT
AATGTAACAAAAGCACTCTCAAGTCATAAAATCCCAAAAAGCAGGACTATAACCAGTGAC
TGTAAACTAACTTGAAAAAAGGAAAGGAAGCAGTAAGCAGAGTGTAACAAT
>MY5075_Hexurella_ChiricahuaMtns_CaveCrkCyn
TTGAGGTCTGTGCACCGTTACATAGGTTGTCAGACCTTTTGCATCTGCTTCCCTTAGCTG
TAAAAGAGTTGATATAACAAATTCAGATGAATTGGAAGAATCAAAAGATGAATTGGCCAA
AAACGTGTCACGTTTAGTTTTGGACTGTAGGTTATAAATGAAATCAAATTCTCTTCCTAT
ATCTACACCATACTTTTTGTCAATAGAAATATAATGTATGCCTGACGTTTTATTTACATC
TACCACAAATGTATCTTCTTTAGATGAGAGAAAAAAGTCAACACCACCATCTGTAACATC
CACCACTATTCTGATGTCAACGTTCATGTACCTAGGTTGAACAGCAAAAAAGACAGTACG
ACCTTCAAGTAGAGGACCTGGTTTTCTGTTGCATTCATCTAGAATGAGCAGAAAAAATGT
TAAAAATATACAGAAAACTTGATTTCAAAATAAAAAGTACTGTGCAGAAGGCACTGCCTA
CTTAAATCTTT-AAAATGCTTTTTGTTATATTTGAAAATGACT-GGGCTATTTTAAAGTT
AATGTAACAAAAGCACTCTCAAGTCATAAAATACAAAAAAGCAGGACTATAACCAGTGAC
TGCAAACTAACTTGAAAAAAGGCAAGGAAGCAGTAAGCAGAGTGTAACAAT
>MY5126_Hexurella_SantaCatalinaMtns_NuggetCyn
TTGAGGTCTGTGCACTGTTACATAGGTTGTCAGACCTTTTGCATCTGCTTCCCTTAGCTG
CAAAAGAGTTGATATAACAAATTCAGATGAATTGGAAGAATCAAAAGATGAATTGGCCAA
AAATGTGTCACGTTTAGTTTTGGACTGTAGGTTATAAATGAAATCAAATTCTTTTCCTAT
ATCTACACCATACTTTTTGTCAATAGAAATATAATGTATGCCTGACGTTTTATTTACATC
TACCACAAATGTATCTTCTTTAGATGAGAGAAAAAAGTCAACACCACCATCTGTAACATC
CACCACTATTCTGATGTCAACGTTCATGTACCTAGGTTGAACAGCAAAAAAGACAGTACG
ACCTTCAAGTAGAGGACCTGGTTTTCTGTTGCATTCATCTAGAATGAGCAGAAAAAATGT
TAAAAATATACAGAAAATTTTATTTCAAAATAAAAAGCACTGTGCAAAAGGTACTGCCTA
CTTAAATCTTTAAAAATGCTTTTTGGTACATTTGAAAATGACT-GGGCTATTTTAAAGTT
AATGTAACAAAAGCACTCTCAAGTCATAAAATCCAAAAAAGCAGGACTTTGACCAGTGAC
TGCAAACTAACTTGAAAAAAGGAAAGGAAGCAGTAAGCAGAGTGTAACAAT
>MY5127_Hexurella_WhetstoneMtns_FrenchJoeCyn
------------------------------------------------------------
------------------------------------------------------------
------------------------------------------------------------
-----CACCATACTTTTTGTCAATAGAAATATAATGTACGCCTGACGTTTTATTTACATC
TACCACAAATGTATCTTCTTTAGATGAGAGAAAAAAGTCAACACCACCATCTGTAACATC
CACCACTATTCTGATGTCAACGTTCATGTACCTAGGTTGAACAGCAAAAAAGACAGTACG
ACCTTCAAGT--------------------------------------------------
------------------------------------------------------------
------------------------------------------------------------
------------------------------------------------------------
---------------------------------------------------
>MY5131_Hexurella_PedregosaMtns_PruneCyn
TTGAGGTCTGTGCACTGTTACATAGGTTGTCAGACCTTTTGCATCTGCTTCCCTTAGCTG
TAAAAGAGTTGATATAACAAATTCAGATGAATTGGAAGAATCAAAAGATGAATTGGCCAA
AAACGTGTCACGTTTAGTTTTGGACTGTAGGTTATAAATGAAATCAAATTCTCTTCCTAT
ATCTACACCATACTTTTTGTCAATAGAAATATAATGTATGCCTGACGTTTTATTTACATC
TACCACAAATGTATCTTCTTTAGATGAGAGAAAAAAGTCAACACCACCATCTGTAACATC
CACCACTATTCTGATGTCAACATTCATGTACCTAGGTTGAACAGCAAAAAAGACAGTACG
ACCTTCAAGTAGAGGACCTGGTTTTCTGTTGCATTCATCTAGAATGAGCAGAAAAAATGT
TAAAAATATACAGAAAACTTGATTTCAATATAAAAAGCACTGTGCAAAAGGCACTGCCTA
CTTAAATCTTTAAAAATGCTTTTTATTATATTTGAAAATGACT-GGGCTATTTTAAAGTT
AATGTAACAAAAGCACTCTCAAGTCATAAAATACAAAAAAGCAGGACTATAACCAGTGAC
TGCAAACTAACTTGAAAAAAGGCAAGGAAGCAGTAAGCAGAGTGTAACAAT
>MY5132_Hexurella_PedregosaMtns_PruneCyn
TTGAGGTCTGTGCACTGTTACATAGGTTGTCAGACCTTTTGCATCTGCTTCCCTTAGCTG
TAAAAGAGTTGATATAACAAATTCAGATGAATTGGAAGAATCAAAAGATGAATTGGCCAA
AAACGTGTCACGTTTAGTTTTGGACTGTAGGTTATAAATGAAATCAAATTCTCTTCCTAT
ATCTACACCATACTTTTTGTCAATAGAAATATAATGTATGCCTGACGTTTTATTTACATC
TACCACAAATGTATCTTCTTTAGATGAGAGAAAAAAGTCAACACCACCATCTGTAACATC
CACCACTATTCTGATGTCAACATTCATGTACCTAGGTTGAACAGCAAAAAAGACAGTACG
ACCTTCAAGTAGAGGACCTGGTTTTCTGTTGCATTCATCTAGAATGAGCAGAAAAAATGT
TAAAAATATACAGAAAACTTGATTTCAATATAAAAAGCACTGTGCAAAAGGCACTGCCTA
CTTAAATCTTTAAAAATGCTTTTTATTATATTTGAAAATGACT-GGGCTATTTTAAAGTT
AATGTAACAAAAGCACTCTCAAGTCATAAAATACAAAAAAGCAGGACTATAACCAGTGAC
TGCAAACTAACTTGAAAAAAGGCAAGGAAGCAGTAAGCAGAGTGTAACAAT
>MY5136_Hexurella_MiddlemarchCyn
TTGAGGTCTGTGCACTGTTACATAGGTTGTCAGACCTTTTGCATCTGCTTCCCTTAGCTG
TAAAAGAGTTGATATAACAAATTCAGATGAATTGGAAGAATCAAAAGATGAATTGGCCAA
AAATGTGTCACGTTTAGTTTTGGACTGTAGGTTATAAATGAAATCAAATTCTCTTCCTAT
ATCTACACCATACTTTTTGTCAATAGAAATATAATGTATGCCTGACGTCTTATTTACATC
TACCACAAATGTATCTTCTTTAGATGAGAGAAAAAAGTCAACACCACCATCTGTAACATC
CACCACTATTCTGATGTCAACGTTCATGTACCTAGGTTGAACAGCAAAAAAGACAGTACG
ACCTTCAAGTAGAGGACCTGGTTTTCTGTTGCATTCATCTAGAATGAGCAGAAAAAATGT
TAAAAATATACAGAAAATTTGATTTCAAAATAAAAAGCACTGTGCAAAAGGTACTGCCTA
CTTAAATCTTTAAAAATGCTTTTTGGTATATTTGAAAATGACT-GGGCTATTTTAAAGTT
AATGTAACAAAAACACTCGCAAGTCATAAAATACAAAAACGCAGGACTATAACCAGTGAC
TGCAAACTAATTTGAAAAAAGGAATGGAAGCAGTAAGCAGAGTGTAACAAT
>MY5147_Hexurella_DragoonMtns_NF_345A
TTGAGGTCTGTGCACTGTTACATAGGTTGTCAGACCTTTTGCATCTGCTTCCCTTAGCTG
TAAAAGAGTTGATATAACAAATTCAGATGAATTGGAAGAATCAAAAGATGAATTGGCCAA
AAATGTGTCACGTTTAGTTTTGGACTGTAGGTTATAAATGAAATCAAATTCTCTTCCTAT
ATCTACACCATACTTTTTGTCAATAGAAATATAATGTATGCCTGACGTTTTATTTACATC
TACCACAAATGTATCTTCTTTAGATGAGAGAAAAAAGTCAACACCACCATCTGTAACATC
CACCACTATTCTGATGTCAACGTTCATGTACCTAGGTTGAACAGCAAAAAAGACAGTACG
ACCTTCAAGTAGAGGACCTGGTTTTCTGTTGCATTCATCTAGAATGAGCAGAAAAAATGT
TAAAAATATACAGAAAATTTGATTTCAAAATAAAAAGCACTGTGCAAAAGGTACTGCCTA
CTTAAATCTTTAAAAATGCTTTTTGGTATATTTGAAAATGACT-GGGCTATTTTAAAGTT
AATGTAACAAAAACACTCGCAAGTCATAAAATACAAAAAAGCAGGACTATAACCAGTGAC
TGCAAACTAATTTGAAAAAAGGAACGGAAGCAGTAAGCAGAGTGTAACAAT
>MY5152_Hexurella_WhetstoneMtns_ApacheCyn
TTGAGGTCTGTGCACTGTTACATAGGTTGTCAGACCTTTTGCATCTGCTTCCCGTAGCTG
TAAGAGAGTTGATATAACAAATTCAGATGAATTGGAAGAATCAAAAGATGAATTGGCCAA
AAATGTGTCACGTTTAGTTTTGGACTGTAGGTTATAAATGAAATCAAATTCTCTTCCTAT
ATCTACACCATACTTTTTGTCAATAGAAATATAATGTATGCCTGACGTTTTATTTACATC
TACCACAAATGTATCTTCTTTAGATGAGAGAAAAAAGTCAACACCACCATCTGTAACATC
CACCACTATTCTGATGTCAACGTTCATGTACCTAGGTTGAACAGCAAAAAAGACAGTACG
ACCTTCAAGTAGAGGACCTGGTTTTCTGTTGCATTCATCTAGAATGAGCAGAAAAAATGT
TAAAAATATA-----------------------------------AAAATGCACTGCCTA
CTTAAATCTTTAAAAATGCTTTCTGGTATATTTGAAAATGACT-GGGCTATTTTAAAGTT
AACGTAACAAAAGCACTCTCAAGTCATAAAATACAAAAAAGCAGGACTATAACCAGTGAC
TGCAAACTAACTTGAAAAAAGGAAAGGAAGCAGTAAGCACAGTGTAACAAT
>MY5154_Hexurella_SantaRitaMtns_AdobeCyn
TTGAGGTCTGTGCACTGTTACATAGGTTGTCAGACCTTTTGCATCTGCTTCCCTTAGCTG
TAAAAGAGTTGATATAACAAATTCAGATGAATTGGAAGAATCAAAAGATGAATTGGCCAA
AAATGTGTCACGTTTAGTTTTGGACTGCAGGTTATAAATGAAATCAAATTCCCTTCCTAT
ATCTACACCATACTTTTTGTCAATAGAAATATAATGTATGCCTGACGTTTTATTTACATC
TACCACAAATGTATCTTCTTTAGATGAGAGAAAAAAGTCAACACCACCATCTGTAACATC
CACTACTATTCTGATGTCAACGTTCATGTACCTAGGTTGAACAGCAAAAAAGACAGTACG
ACCTTCAAGTAGAGGACCTGGTTTTCTGTTGCATTCATCTAGAATGAGCAGAAAAAATGT
TAAAAATATACAGAAAATTTGATTTCAAAATAAAAAGCACTGTGCAAAAGGTACTGCCTA
CTTAAATCTTTAAAAACGCTTTTTGGTACATTTGAAAATGACT-GGGCTATTTTAAAGTT
AATGTAACAAAAGCACTCTCAAGTCATAAAATCCAAAAAGGCAGGACTATAACCAGTGAC
TGCAAACTAACTTGAAAAAAGGAAAGGAAGCCGTAAGCAGAGTGTAACAAT
>MY5157_Hexurella_SantaCatalinaMtns_Redington
TTGAGGTCTGTGCACTGTTACATAGGTTGTCAGACCTTTTGCATCTGCTTCCCTTAGCTG
TAAAAGAGTTGATATAACAAATTCAGATGAATTGGAAGAATCAAAAGATGAATTGGCCAA
AAATGTGTCACGTTTAGTTTTGGACTGTAGGTTATAAATGAAATCAAATTCTCTTCCTAT
ATCTACACCATACTTTTTGTCAATAGAAATATAATGTATGCCTGACGTTTTATTTACATC
TACCACAAATGTATCTTCTTTAGATGAGAGAAAAAAGTCAACACCACCATCTGTAACATC
CACCACTATTCTGATGTCAACGTTCATGTACCTAGGTTGAACAGCAAAAAAGACAGTACG
ACCTTCAAGTAGAGGACCTGGTTTTCTGTTGCATTCATCTAGAATGAGCAGAAAAAATGT
TAAAAATATACAGAAAATTTGATTTCAAAATAAAAAGCACTGTGCAAAAGGTACTGCCTA
CTTAAATCTTTAAAAATGCTTTTTGGAACATTTGAAAATGACT-GAGCTATTTTAAAGTT
AATGTAACAAAAGCACCCTCAAGTCGTAAAATCCCAAAAAGCAGGACTATAACCAGTGAC
TGCAAATTAACTTGAAAAAAGGAAAGGAAGCAGTAAGCAGATTGCAACAAT
>MY5164_Hrupicola_Temecula
------------------------------------------------------------
----------------------------GAATTGGAAGAGTCAAAAGATGAATTGGCCAA
AAATGTGTCACGCTTAGTTTTGGACTGTAGGTTATAAATGAAATCGAATTCTCTTCCTAT
ATCTACACCATACTTTTTGTCAATAGAAATATAATGTATGCCCGAGGTTTTATTTACATC
CACCACAAACGTATCTTCTTTAGATGAGAGAAAAAAGTCAACACCACCATCTGTAACATC
CACTACTATTCTGATGTCAACGTTCATGTACCTAGGTTGAACAGCAAAAAAGACAGTACG
ACCTTCAAGTAGAGGACCTGGTTTTCTGTTGCATTCATCTAGAATGAGGAG-AAAAATGT
CAAAACTAGACAGAAAATCTGATTTTAAAACAAACAGCACTGTCCAAAAGGTACTGCACA
CTTAAATCTTTCAAAATGATCTTTGACATATTTGAAAGCAATT-----------------
------------------------------------------------------------
---------------------------------------------------
>MY5165_Hrupicola_Temecula
-------------------------GTTGTCAGACCTTTTGCATCTGCTTCCCTTAGCTG
TAAAAGAGTTGATATAACAAATTCAGATGAATTGGAAGAGTCAAAAGATGAATTGGCCAA
AAATGTGTCACGCTTAGTTTTGGACTGTAGGTTATAAATGAAATCGAATTCTCTTCCTAT
ATCTACACCATACTTTTTGTCAATAGAAATATAATGTATGCCCGAGGTTTTATTTACATC
CACCACAAACGTATCTTCTTTAGATGAGAGAAAAAAGTCAACACCACCATCTGTAACATC
CACTACTATTCTGATGTCAACGTTCATGTACCTAGGTTGAACAGCAAAAAAGACAGTACG
ACCTTCAAGTAGAGGACCTGGTTTTCTGTTGCATTCATCTAGAATGAGGAG-AAAAATGT
CAAAACTAGACAGAAAATCTGATTTTAAAACAAACAGCACTGTCCAAAAGGTACTGCACA
CTTAAATCTTTCAAAATGATCTTTGACATATTTGAAAGCAATTGGGGCTATTTTAAAGTT
AATGCAACAAAAGCACTCTCAGGTCATAAAATAC--------------------------
----------------------------------AAACATGTTGAT-----
>MY5175_Hapachea_HarshawRd_PatagoniaMtns
TTGAGGTCTGTGCACTGTTACATAGGTTGTTAGACCTTTTGCATCTGCTTCCCTTAGCTG
TAAAAGAGTTGATATAACAAATTCAGATGAATTGGAAGAATCAAAAGATGAATTGGCCAA
AAATGTGTCACGTTTAGTTTTGGACTGTAGGTTATAAATGAAATCAAATTCTCTTCCTAT
ATCTACACCATATTTTTTGTCAATAGAAATATAATGTATGCCTGACGTTTTATTTACATC
TACCACAAATGTATCTTCTTTAGAAGAGAGAAAAAAGTCAACACCACCATCTGTAACATC
CACCACTATTCTGATGTCAACGTTCATGTACCTAGGTTGAACAGCAAAAAAGACAGTACG
ACCTTCAAGTAGAGGACCTGGTTTTCTGTTGCATTCATCTAGAATGAGCAGAAAAAATAT
TAAAAATATACAGAAAATTTGATTTCAAAATAAAAAGCACTATGCAAAAAGTACTGCCTA
CTTAAATCTTTAAAAATGCTTTTTGGTACATTTGAAAATGATT-GGGCTATTTTAAAGTT
AATGTCACAAAAGCACTCTCAAGTCATAAAATCCAAAAAAGCAGGACTATAACCAGTGAC
TGCAAACTAACCTGAAAAAAGGAAAGGAAGCAGTAAGCAGAGTGTAACAAT
>MY5180_Hapachea_MustrangPk_MustangMtns
TTGAGGTCTGTGCACTGTTACATAGGTTGTCAGACCTTTTGCATCTGCTTCCCTTAGCTG
TAAAAGAGTTGATATAACAAATTCAGATGAATTGGAAGAATCAAAAGATGAATTGGCCAA
AAATGTGTCACGTTTAGTTTTGGACTGTAGGTTATAAATGAAATCAAATTCTCTTCCTAT
ATCTACACCATACTTTTTGTCAATAGAAATATAATGTATGCCTGACGTTTTATTTACATC
TACCACAAATGTATCTTCTTTAGATGAGAGAAAAAAGTCAACACCACCATCTGTAACATC
CACCACTATTCTGATGTCAACGTTCATGTACCTAGGTTGAACAGCAAAAAAGACAGTACG
ACCTTCAAGTAGAGGACCTGGTTTTCTGTTGCATTCATCTAGAATGAGCAGAAAAAATGT
TAAAAATATACAGAAAATTCGATTTCAAAATAAAAAGCACTGTGCAAAAGGTACTGCCTA
CTCAAATCTTTAAAAATGCTTTTTGGTATATTTGAAAACCACT-GGGCTATTTTAAAGTT
AACGTAACAAAAGCACTCTCAAGTCATAAAATACAAAAAAGCAGGACTATAACCAGTGAC
TGCAAACTAACTTGAAAGAAGGAAAGGAAGCAGTAAGCAGAGTGTAACAAT
>MY5181_Hapachea_MustrangPk_MustangMtns
TTGAGGTCTGTGCACTGTTACATAGGTTGTCAGACCTTTTGCATCTGCTTCCCTTAGCTG
TAAAAGAGTTGATATAACAAATTCAGATGAATTGGAAGAATCAAAAGATGAATTGGCCAA
AAATGTGTCACGTTTAGTTTTGGACTGTAGGTTATAAATGAAATCAAATTCTCTTCCTAT
ATCTACACCATACTTTTTGTCAATAGAAATATAATGTATGCCTGACGTTTTATTTACATC
TACCACAAATGTATCTTCTTTAGATGAGAGAAAAAAGTCAACACCACCATCTGTAACATC
CACCACTATTCTGATGTCAACGTTCATGTACCTAGGTTGAACAGCAAAAAAGACAGTACG
ACCTTCAAGTAGAGGACCTGGTTTTCTGTTGCATTCATCTAGAATGAGCAGAAAAAATGT
TAAAAATATACAGAAAATTCGATTTCAAAATAAAAAGCACTGTGCAAAAGGTACTGCCTA
CTCAAATCTTTAAAAATGCTTTTTGGTATATTTGAAAACCACT-GGGCTATTTTAAAGTT
AACGTAACAAAAGCACTCTCAAGTCATAAAATACAAAAAAGCAGGACTATAACCAGTGAC
TGCAAACTAACTTGAAAGAAGGAAAGGAAGCAGTAAGCAGAGTGTAACAAT
>MY5193_Hapachea_HarshawRd_PatagoniaMtns
TTGAGGTCTGTGCACTGTTACATAGGTTGTTAGACCTTTTGCATCTGCTTCCCTTAGCTG
TAAAAGAGTTGATATAACAAATTCAGATGAATTGGAAGAATCAAAAGATGAATTGGCCAA
AAATGTGTCACGTTTAGTTTTGGACTGCAGGTTATAAATGAAATCAAATTCTCTTCCTAT
ATCTACACCATACTTTTTGTCAATAGAAATATAATGTATGCCTGACGTTTTATTTACATC
TACCACAAATGTATCTTCTTTAGAAGAGAGAAAAAAGTCAACACCACCATCTGTAACATC
CACCACTATTCTGATGTCAACGTTCATGTACCTAGGTTGAACAGCAAAAAAGACAGTACG
ACCTTCAAGTAGAGGACCTGGTTTTCTGTTGCATTCATCTAGAATGAGCAGAAAAAATAT
CAAAAATATACAGAAAATTTGATTTCAAAATAAAAAGCACTATGCAAAAAGTACTGCCTA
CTTAAATCTTTAAAAATGCTTTTTGGTACATTTGAAAATGATT-GGGCTATTTTAAAGTT
AATGTCACAAAAGCACTCTCAAGTCATAAAATCCAAAAAAGCAGGACTATAACCAGTGAC
TGCAAACTAACCTGAAAAAAGGAAAGGAAGCAGTAAGCAGAGTGTAACAAT
>MY5194_Hapachea_Ordsummit_MtOrd
------------------------------------------------------------
------------------------------------------------------------
------------------------------------------------------------
------------------------------------------------------------
----------------------------------------ACACCACCATCTGTAACATC
CACCACTATTCTGATGTCAACGTTCATGTACCTAGGTTGAACAGCAAAAAAGACAGTACG
ACCTTCAAGTAGAGGACCTGGTTTTCTGTTGCATTCATCTAGAATGAGCAGAAAAAATGT
TAAAAATATACAGAA-ATTTGATTTTAAAATAAAAAGCACTGTGCAAAAGGTACTGCCTG
CTTAAATCTTTCAAAATGCTTTTTGGTATATTTGAAAGCGACTGGGGCTATATTAAAGTT
AATGTAACAAAAACAGTCTCAGGTTATAAAATACAAAAATGTAGGACTATAA--------
----AACTAACTTGAAAAAAAAAAAGGAAGCAGCAAGCAGAGTGTAACAAT
>MY5195_Hapachea_Ordsummit_MtOrd
-----------------------------TCAGACCTTTTGCATCTGCTTCCCTTAGCTG
CAAAAGAGTTGATATAACAAATTCAGATGAATTGGAAGAATCAAAAGATGAATTGGCCAA
AAATGTGTCTCGTTTAGTTTTGGACTGTAGGTTATAAATGAAATCAAATTCTCTTCCTAT
ATCTACACCATACTTTTTGTCAATAGAAATATAATGTATGCCTGAAGTTTTATTTACATC
TACCACAAATGTATCTTCTTTAGATGAGAGAAAAAAGTCAACACCACCATCTGTAACATC
CACCACTATTCTGATGTCAACGTTCATGTACCTAGGTTGAACAGCAAAAAAGACAGTACG
ACCTTCAAGTAGAGGACCTGGTTTTCTGTTGCATTCATCTAGAATGAGCAGAAAAAATGT
TAAAAATATACAGAA-ATTTGATTTTAAAATAAAAAGCACTGTGCAAAAGGTACTGCCTG
CTTAAATCTTTCAAAATGCTTTTTGGTATATTTGAAAGCGACTGGGGCTATATTAAAGTT
AATGTAACAAAAACAGTCTCAGGTTATAAAATACAAAAATGTAGGACTATAA--------
----AACTAACTTGAAAAAAAAAAAGGAAGCAGCAAGCAGAGTGTAACAAT
>MY5266_Hencina_CerroBolla
TTGAGGCCTTTGCACTGTTACGTATGTTGTCAGACCTTTTGCATCTGCTTCCCGCAGCTG
TAAAAGAGTCGATATAACAAATTCAGATGAATTGGAAGAGTCAAAAGATGAATTGGCCAA
AAATGTGTCACGCTTAGTTTTGGACTGTAGGTTATAAATGAAATCAAATTCTCTTCCTAT
ATCTACACCATACTTTTTGTCAATAGAAATATAATGTATGCCCGAGGTTTTATTTACATC
CACCACAAACGTATCTTCTTTAGATGAGAGGAAAAAGTCAACACCACCATCTGTAACATC
CACCACTATTCTGATGTCAACGTTCATGTACCTAGGTTGAACAGCAAAAAAGACAGTACG
ACCTTCAAGTAGAGGACCTGGTTTTCTGTTGCATTCATCTAGATTGAGGAG-AAAAATGT
CAAAACTAGGCAGAAAATTTGATTTTAAAACAAACAGCACTGTACAAAAGGTACTGCTCG
CTTAAATCTTTTAAAATGATCTTTGACATATTTGAAAGCAATTGGGGCTATTTTAAAGTT
AATGTAACAAAAGTACTCTCAGGTCATGAAATAC--------------------------
----------------------------------AAACATGTTGATACAAT
>MY5267_Hencina_CerroBolla
TTGAGGCCTTTGCACTGTTACGTATGTTGTCAGACCTTTTGCATCTGCTTCCCGTAGCTG
TAAAAGAGTCGATATAACAAATTCAGATGAATTGGAAGAGTCAAAAGATGAATTGGCCAA
AAATGTGTCACGCTTAGTTTTGGACTGTAGGTTATAAATGAAATCAAATTCTCTTCCTAT
ATCTACACCATACTTTTTGTCAATAGAAATATAATGTATGCCCGAGGTTTTATTTACATC
CACCACAAACGTATCTTCTTTAGATGAGAGGAAAAAGTCAACACCACCATCTGTAACATC
CACCACTATTCTGATGTCAACGTTCATGTACCTAGGTTGAACAGCAAAAAAGACAGTACG
ACCTTCAAGTAGAGGACCTGGTTTTCTGTTGCATTCATCTAGATTGAGGAG-AAAAATGT
CAAAACTAGGCAGAAAATTTGATTTTAAAACAAACAGCACTGTACAAAAGGTACTGCTCG
CTTAAATCTTTTAAAATGATCTTTGACATATTTGAAAGCAATTGGGGCTATTTTAAAGTT
AATGTAACAAAAGTACTCTCAGGTCATGAAATAC--------------------------
----------------------------------AAACATGTTGATACAAT
>MY5269_Hexurella_GuadalupeValley
TTGAGGCCTTTGCACTGTTACGTATGTTGTCAGACCTTTTGCATCTGCTTCCCTTAGCTG
TAAAAGAGTCGATATAACAAATTCAGATGAATTGGAAGAGTCAAAAGATGAATTGGCCAA
AAATGTGTCACGCTTAGTTTTGGACTGTAGGTTATAAATGAAATCGAATTCTCTTCCTAT
ATCTACACCATACTTTTTGTCAATAGAAATATAATGTATGCCCGAGGTTTTATTTACATC
CACCACAAACGTATCTTCTTTAGATGAGAGAAAAAAGTCAACACCACCATCTGTAACATC
CACCACTATTCTGATGTCAACGTTCATGTACCTAGGTTGAACAGCAAAAAAGACAGTACG
ACCTTCAAGTAGAGGACCTGGTTTTCTGTTGCATTCATCTAGAATGAGGAG-AAAAATGT
CAAAACTAGGCAGAAAATTTGATTTTAAAATAAACAGCACTGTCGAAAAGGTACTGCTCG
CTTAAATCTTTCAAAATCATCTTTGACATATTTGAAAGCAATTGGGGCTATTTTAAAGTT
AATGTAACAAAAGTACTCTCTGGTCATAAAATAC--------------------------
----------------------------------AAACATGTTGATACAAT
>MY5271_Hexurella_GuadalupeValley
TTGAGGTCTTTGCACTGTTACGTATGTTGTCAGACCTTTTGCATCCGCTTCCCTTAGCTG
TAAAAGAGTCGATATAACAAATTCAGATGAATTGGAAGAGTCAAAAGATGAATTGGCCAA
AAATGTGTCACGCTTAGTTTTGGACTGTAGGTTATAAATGAAATCGAATTCTCTTCCTAT
ATCTACACCATACTTTTTGTCAATAGAAATATAATGTATGCCCGAGGTTTTATTTACATC
CACCACAAACGTATCTTCTTTAGATGAGAGAAAAAAGTCAACACCACCATCTGTAACATC
CACCACTATTCTGATGTCAACGTTCATGTACCTAGGTTGAACAGCAAAAAAGACAGTACG
ACCTTCAAGTAGAGGACCTGGTTTTCTGATGCATTCATCTAGAATGAGGAG-AAAAATGT
CAAAACTAGGCAGAAAATTTGATTTTAAAACAAACAGCACTGTCGAAAAGGTACTGCTCG
CTTAAATCTTTCAAAATCATCTTTGATATATTTGAAATCAATTGGGGCTATTTTAAAGTT
AATGTAACAAAAGTACTCTCAGGTCATAAAATAC--------------------------
----------------------------------AAACATGTTAATACAAT
>MY5276_Hexurella_SanPedro_Martir
TTGAGGCCTTTGCACAGTTACGTATGTTGTCAGACCTTTTGCATCTGCTTCCCTTAGCTG
TAAAAGAGTCGATATAACAAATTCAGATGAATTGGAAGAGTCAAAAGATGAATTGGCCAA
AAATGTGTCACGCTTAGTTTTGGACTGTAGGTTATAAATGAAATCGAATTCTCTTCCTAT
ATCTACACCATACTTTTTGTCAATAGAAATATAATGTATGCCCGAGGTTTTATTTACATC
CACCACAAACGTATCTTCTTTAGATGAGAGGAAAAAGTCAACACCACCATCTGTAACATC
CACCACTATTCTGATGTCAACGTTCATGTACCTAGGTTGAACAGCAAAAAAGACAGTACG
ACCTTCAAGTAGAGGACCTGGTTTTCTGTTGCATTCATCTAGAATGAGGAG-AAAAATGT
CAAAACTGGGCAGAAAATTGAGA----------------------AAAAGGTACGGCTCA
CTTAAATCTTTCAAAATCATCTTTGACATATTTGAAAGCAATTGGGGCTATTTTAAAGTT
AATGTAACAAAAGTACTCTCAGGTCATAAAATAC--------------------------
----------------------------------AAACATGTTGATACAAT
>MY5277_Hexurella_SanPedro_Martir
TTGAGGCCTTT-CACAGTTACGTATGTTGTCAGACCTTTTGCATC-GCTTCCCTTAGCTG
TAAAAGAGTCGATATAACAAATTCAGATGAATTGGAAGAGTCAAAAGATGAATTGGCCAA
AAATGTGTCACGCTTAGTTTTGGACTGTAGGTTATAAATGAAATCGAATTCTCTTCCTAT
ATCTACACCATACTTTTTGTCAATAGAAATATAATGTATGCCCGAGGTTTTATTTACATC
CACCACAAACGTATCTTCTTTAGATGAGAGGAAAAAGTCAACACCACCATCTGTAACATC
CACCACTATTCTGATGTCAACGTTCATGTACCTAGGTTGAACAGCAAAAAAGACAGTACG
ACCTTCAAGTAGAGGACCTGGTTTTCTGTTGCATTCATCTAGAATGAGGAG-AAAAATGT
CAAAACTGGGCAGAAAATTGAGA----------------------AAAAGG---------
---------------------T--------------------------------------
------------------------------------------------------------
---------------------------------------------------
>MY5280_Hexurella_ArroyoSalado
TTGAGGCCTTTGCACTGTTACATACGTTGTCAGACCTTTTGCATCTGCTTCCCTTAGCTG
TAAAAGAGTCGATATAACAAAATCAGATGAATTGGAAGAGTCAAAAGATGAATTGGCCAA
AAATGTGTCACGCTTAGTTTTGGACTGTAGGTTATAAATGAAATCGAATTCTCTTCCTAT
ATCTACACCATACTTTTTGTCAATAGAAATATAATGTATGCCCGAGGTTTTATTTACATC
CACCACAAACGTATCTTCTTTAGATGAGAGAAAAAAGTCAACACCACCATCTGTAACATC
CACCACTATTCTGATGTCAACGTTCATGTACCTAGGTTGAACAGCAAAAAAGACAGTACG
ACCTTCAAGTAGAGGACCTGGTTTTCTGTTGCATTCATCTAGAATGAGGAG-AAAAATGT
CAAAACTAGACAGAAAATTTGATTTTAAAACAAACAGCACTGTCCAAAAGCTACTGCTTG
CTTAAATCTTTCAAAATGATCTTTGACATATTTGAAAGCAATTGGGGCTATTTTAAAGTT
AATGTAACAAAAGTACTCTCAGGTCATAAAATAC--------------------------
----------------------------------AAACATGTTGATACAAT
>MY5282_Hexurella_ArroyoSalado
-----------------TTACATACGTTGTCAGACCTTTTGCATCTGCTTCCCTTAGCTG
TAAAAGAGTCGATATAACAAAATCAGATGAATTGGAAGAGTCAAAAGATGAATTGGCCAA
AAATGTGTCACGCTTAGTTTTGGACTGTAGGTTATAAATGAAATCGAATTCTCTTCCTAT
ATCTACACCATACTTTTTGTCAATAGAAATATAATGTATGCCCGAGGTTTTATTTACATC
CACCACAAACGTATCTTCTTTAGATGAGAGAAAAAAGTCAACACCACCATCTGTAACATC
CACCACTATTCTGATGTCAACGTTCATGTACCTAGGTTGAACAGCAAAAAAGACAGTACG
ACCTTCAAGTAGAGGACCTGGTTTTCTGTTGCATTCATCTAGAATGAGGAG-AAAAATGT
CAAAACTAGACAGAAAATTTGATTTTAAAACAAACAGCACTGTCCAAAAGCTACTGCTTG
CTTAAATCTTTCAAAATGATCTTTGACATATTTGAAAGCAATTGGGGCTATTTTAAAGTT
AATGTAACAAAAGTACTCTCAGGTCACAAAATAC--------------------------
----------------------------------AAACATGTTGATACAAT
>MY5286_Hrupicola_SweetwaterSpr_OrdMtn
TTGAGGCCTTTGCACTGTTACGTATGTTGTCAGACCTTTTGCATCTGCTTCCCTTAGCTG
TAAAAGAGTTGATATAACAAATTCAGATGAATTGGAAGAGTCAAAAGATGAATTGGCCAA
AAATGTGTCACGCTTAGTCTTGGACTGTAGGTTATAAATGAAATCGAATTCCCTTCCTAT
ATCTACACCATACTTTTTGTCAATAGAAATATAATGTATGCCTGAGGTTTTATTTACATC
CACCACAAACGTATCTTCTTTAGATGAGAGGAAAAAGTCAACACCACCATCTGTAACATC
TACCACTATTCTGATGTCAACGTTCATGTACCTAGGTTGAACAGCAAAAAAGACAGTACG
ACCTTCAAGTAGAGGACCTGGTTTTCTGTTGCATTCATCTAGAATGAGGAG-AAAAATGT
CAAAACTAGACAGAAAATTTGATTTTAAAACAAACAGCACTGCCCAAAAGGTACTGCTCG
CTTAAATTTTTCAAAATGATCTTTGACATATTTGAAAGCAATTGGGGCTATCTGAAAGTT
AATGTAACAAAAGCACTCTCAGGTGATAAAATAC--------------------------
----------------------------------AAACATGTAGAA-----
>MY5287_Hrupicola_SweetwaterSpr_OrdMtn
------------------------------------------------------------
--------------------------------------------------AATTGGCCAA
AAATGTGTCACGCTTAGTCTTGGACTGTAGGTTATAAATGAAATCGAATTCCCTTCCTAT
ATCTACACCATACTTTTTGTCAATAGAAATATAATGTATGCCTGAGGTTTTATTTACATC
CACCACAAACGTATCTTCTTTAGATGAGAGGAAAAAGTCAACACCACCATCTGTAACATC
TACCACTATTCTGATGTCAACGTTCATGTACCTAGGTTGAACAGCAAAAAAGACAGTACG
ACCTTCAAGTAGAGGACCTGGTTTTCTGTTGCATTCATCTAGAATGAGGAG-AAAAATGT
CAAAACTAGACAGAAAATTTGATTTTAAAACAAACAGCACTGCCCAAAAGGTACTGCTCG
CTTAAATTTTTCAAAATGATCTTTGACATATTTGAAAGCAATTGGGGCTATCTGAAAGTT
AATGTAACAAAAG-----------------------------------------------
---------------------------------------------------
>MY5288_Hrupicola_Deadman_Hills
-------------------------------AGACCTTTTGCATCTGCTTCCCTTAGCTG
TAAAAGAGTTGATATAACAAATTCAGATGAATTGGAAGAGTCAAAAGATGAATTGGCCAA
AAATGTGTCACGCTTAGTTTTGGACTGTAGGTTATAAATGAAATCGAATTCCCTTCCTAT
ATCTACACCATACTTTTTGTCAATAGAAATATAATGTACGCCTGAGGTTTTATTTACATC
CACCACAAACGTATCTTCTTTAGATGAGAGGAAAAAGTCAACACCACCATCTGTAACATC
TACCACTATTCTGATGTCAACATTCATGTACCTAGGTTGAACAGCAAAAAAGACAGTACG
ACCTTCAAGTAGAGGACCTGGTTTTCTGTTGCATTCATCTAGAATGAGGAG-AAAAATGT
CAAAACTAGACAGAAAATTTAATTTTAAAACAAACAGCACTGTCCAAAAGGTACTGCTCG
CTTAAATTTTTCAAAATGATCTTTGACATATTTGAAAGCAATTGGGGCTATCTTAAAGTT
AATATAACAAAAGCACTCTCAGGTCATAAAATAC--------------------------
----------------------------------AAACATGTTGATACAAT
>MY5289_Hrupicola_Deadman_Hills
-----------------------------------------------------CTAGCTG
TAAAAGAGTTGATAT-----------ATGAATTGGAAGAGTCAAAAGATGAATTGGCCAA
AAATGTGTCACGCTTAGTTTTGGACTGTAGGTTATAAATGAAATCGAATTCCCTTCCTAT
ATCTACACCATACTTTTTGTCAATAGAAATATAATGTACACCTGAGGTTTTATTTACATC
CACCACAAACGTATCTTCTTTAGATGAGAGGAAAAAGTCAACACCACCATCTGTAACATC
TACCACTATTCTGATGTCAACATTCATGTACCTAGGTTGAACAGCAAAAAAGACAGTACG
ACCTTCAAGTAGAGGACCTGGTTTTCTGTTGCATTCATCTAGAATGAGGAG-AAAAATGT
CAAAACTAGACAGAAAATTTAATTTTAAAACAAACAGCACTGTCCAAAAGGTACTGCTCG
CTTAAATTTTTCAAAATGATCTTTGACATATTTGAAAGCAATTGGGGCTATCTTAAAGTT
AATATAACAAAAGCACTCTCAGGTCATAAAATAC--------------------------
----------------------------------AAACATGTTGATACAAT
>MY5309_Hapachea_JohnnyLyon_Hills
TTGAGGTCTGTGCACCGTTACATAGGTTGTCAGACCTTTTGCATCTGCTTCCCTTAGCTG
TAAAAGAGTTGATATAACAAATTCAGATGAATTGGAAGAATCAAAAGATGAATTGGCCAA
AAATGTGTCACGTTTAGTTTTGGACTGTAGGTTATAAATGAAATCAAATTCTCTTCCTAT
ATCTACACCATACTTTTTGTCAATAGAAATATAATGTATGCCTGACGTTTTATTTACATC
TACCACAAATGTATCTTCCTTAGATGAGAGAAAAAAGTCAACACCACCATCTGTAACATC
CACCACTATTCTGATGTCAACGTTCATGTACCTAGGTTGAACAGCAAAAAAGACAGTACG
ACCTTCAAGTAGAGGACCTGGTTTTCTGTTGCATTCATCTAGAATGAGCAGAAAAAATGT
TAAAAATATACAGAAAATTTGATTTCAAAATAAAAAGCACTGTGCAAAAGGTACTGCCTA
CTTAAATCTTTAAAAATGCTTTTTGGTATATTTGAAAATGACT-GGGCTATTTTAAAGTT
AACGTAACAAAAGCACTCTCAAGTCATAAAATACAAAAAAGCAGGACTATAACCAGTGAC
TGCAAACTAACTTGAA-----------------------------------
>MY5310_Hexurella_AntelopeCyn_CerbatMtns
--------------------------------------------------CCCTTAGCTG
CAAAAGAGTTGATATAACAAATTCAGATGAATTGGAAGAATCAAAAGATGAATTGGCCAA
AAATGTGTCGCGTTTAGTTTTGGACTGTAGGTTATAAATGAAATCAAATTCTCTTCCTAT
ATCTACACCATACTTTTTGTCAATAGAAATATAATGTATGCCTGAAGTTTTATTTACATC
TACTACAAACGTATCTTCTTTAGACGAGAGAAAAAAGTCAACACCACCATCTGTAACATC
CACCACTATTCTGATGTCAACGTTCATGTACCTAGGTTGAACAGCAAAAAAGACAGTACG
ACCTTCAAGTAGAGGACCTGGTTTTCTGTTGCATTCATCTAGAATGAGCAGAAAAAATGT
TAAAAATATACAGAAAATTTGATTTAAAAATAAAAAGCACTGTGCAAAAGGAACTACCCT
GCTAAATCTTTCAAAATGCTTTTTGGTGTATTTGAAAGCAACTGGGGCTGTTTTAAAGTT
AATGTAACAAAAACACTCTCAGGTCATAACATGCAAAAATGTAGGACTATAACCAGCGAC
TGCCAACTAACTTGAAAAAGATAAAGGAAGCAGCAAGCAGAGTGTAACAAT
>MY5311_Hexurella_AntelopeCyn_CerbatMtns
---------------------------------------TGCATTTGCTTCCCTTAGCTG
CAAAAGAGTTGATATAACAAATTCAGATGAATTGGAAGAATCAAAAGATGAATTGGCCAA
AAATGTGTCGCGTTTAGTTTTGGACTGTAGGTTATAAATGAAATCAAATTCTCTTCCTAT
ATCTACACCATACTTTTTGTCAATAGAAATATAATGTATGCCTGAAGTTTTATTTACATC
TACTACAAACGTATCTTCTTTAGACGAGAGAAAAAAGTCAACACCACCATCTGTAACATC
CACCACTATTCTGATGTCAACGTTCATGTACCTAGGTTGAACAGCAAAAAAGACAGTACG
ACCTTCAAGTAGAGGACCTGGTTTTCTGTTGCATTCATCTAGAATGAGCAGAAAAAATGT
TAAAAATATACAGAAAATTTGATTTAAAAATAAAAAGCACTGTGCAAAAGGAACTACCCT
GCTAAATCTTTCAAAATGCTTTTTGGTGTATTTGAAAGCAACTGGGGCTGTTTTAAAGTT
AATGTAACAAAAACACTCTCAGGTCATAACATGCAAAAATGTAGGACTATAACCAGCGAC
TGCCAACTAACTTGAA-----------------------------------
>MY5312_Hexurella_FoxCyn_MusicMtns
------------------------------------------ATCTGCTTCCCTTAGCTG
CAAAAGAGTTGATATAACAAATTCAGATGAATTGGAAGAATCAAAAGATGAATTGGCCAA
AAATATGTCGCGTTTAGTTTTGGACTGTAGGTTATAAATGAAATCAAATTCTCTTCCTAT
ATCTACACCATACTTTTTGTCAATAGAAATATAATGTATGCCTGAAGTTTTATTTACATC
TACTACAAACGTATCTTCTTTAGACGAGAGAAAAAAGTCAACACCACCATCTGTAACATC
CACCACTATTCTGATGTCAACGTTCATGTACCTAGGTTGAACAGCAAAAAAGACAGTACG
ACCTTCAAGTAGAGGACCTGGTTTTCTGTTGCATTCATCTAGAATGAGCAGAAAAAATGT
TAAAAATATACAGAAAATTTGATTTAAAAATAAAAAGCACTGTGCAAAAGGAACTACCCT
GCTAAATCTTTCAAAATGCTTTTTGGTGTATTTGAAAGCAACTGGGGCTGTTTTAAAGTT
AATGTAACAAAAACACTCTCAGGTCATAACATGCAAAAATGTAGGACT----CCAGCGAC
TGCCAACTAAC----------------------------------------
>MY5313_Hexurella_FoxCyn_MusicMtns
----------------------------------------------------CTTAGCTG
CAAAAGAGTTGATATAACAAATTCAGATGAATTGGAAGAATCAAAAGATGAATTGGCCAA
AAATATGTCGCGTTTAGTTTTGGACTGTAGGTTATAAATGAAATCAAATTCTCTTCCTAT
ATCTACACCATACTTTTTGTCAATAGAAATATAATGTATGCCTGAAGTTTTATTTACATC
TACTACAAACGTATCTTCTTTAGACGAGAGAAAAAAGTCAACACCACCATCTGTAACATC
CACCACTATTCTGATGTCAACGTTCATGTACCTAGGTTGAACAGCAAAAAAGACAGTACG
ACCTTCAAGTAGAGGACCTGGTTTTCTGTTGCATTCATCTAGAATGAGCAGAAAAAATGT
TAAAAATATACAGAAAATTTGATTTAAAAATAAAAAGCACTGTGCAAAAGGAACTACCCT
GCTAAATCTTTCAAAATGCTTTTTGGTGTATTTGAAAGCAACTGGGGCTGTTTTAAAGTT
AATGTAACAAAAACACTCTCAGGTCATAACATGCAAAAATGTAGGACTATAACCAGCGAC
TGCCAACTAACTTGAAAAAGATAAAGGAAGCAGCAAGCAGAGA--------
>MY5314_Hexurella_Grasshopper_BrushyMtn
TTGAGGTCTTTGCACTGTTACATATGTTGTCAGACCTTTTGCATCTGCTTCCCTTAGCTG
CAAAAGAGTTGATATAACAAATTCAGATGAATTGGAAGAATCAAAAGATGAATTGGCCAA
AAATGTGTCACGTTTAGTTTTGGACTGTAGGTTATAAATGAAATCAAATTCTCTTCCTAT
ATCTACACCATACTTTTTGTCAATAGAAATATAATGTATGCCTGAAGTTTTATTTACATC
TACTACAAATGTATCTTCTTTAGACGAGAGAAAAAAGTCAACACCACCATCTGTAACATC
CACCACTATTCTGATGTCAACGTTCATGTACCTAGGTTGAACAGCAAAAAAGACAGTACG
ACCTTCAAGTAGAGGACCTGGTTTTCTGTTGCATTCATCTAAAATGAGCAGAAAAAATGT
TAAAAATATACAGAAAATTTGATTTTAAAATAAAAAGCACTGTGCAAAAGGTATCACATT
TTGGGGGCCTCTGCTCTCCTCCTTTATTCATCCTTCAACTTCTGGGGTTACATAGGACTC
AGCCCGACAAATACACTCATAT--------------------------------------
---------------------------------------------------
>MY5315_Hexurella_WagonerRd_BradshawMtns
TTGAGGTCTTTGCACTGTTACATAGGTTGTCAGACCTTTTGCATCTGCTTCCCTTAGCTG
CAAAAGAGTTGATATAACAAATTCAGATGAATTGGAAGAATCAAAAGATGAATTGGCCAA
AAATGTGTCACGTTTAGTTTTGGACTGTAGGTTATAAATGAAATCAAATTCTCTTCCTAT
ATCTACACCATACTTTTTGTCAATAGAAATATAATGTATGCCTGAAGTTTTATTTACATC
TACCACAAATGTATCTTCTTTAGATGAGAGAAAAAAGTCAACACCACCATCTGTAACATC
CACCACTATTCTGATGTCAACGTTCATGTACCTAGGTTGAACAGCAAAAAAAACAGTACG
ACCTTCAAGTAGAGGACCTGGTTTTCTGTTGCATTCATCTAGAATGAGCAGAAAAAATGT
TAAAAATATACAGAA-ATTTGATTTTAAAATAAAAAGCATTGTGCAAAAGGTACTGCCTG
CTTAAATCGTTCAAAATGCTTTTTGGTATATTTGAAAGCGACTGGGGCTATATTAAAGTT
AATGTAACAAAAACAGTCTCAGGTTATAAAATACAAAAATGTAGGACTATAA--------
----AACTAACTTGAAAAAAAAAAAGGAAGCAGCAAGCAGAGTGTAATAAT
>MY5316_Hexurella_WagonerRd_BradshawMtns
TTGAGGTCTTTGCACTGTTACATAGGTTGTCAGACCTTTTGCATCTGCTTCCCTTAGCTG
CAAAAGAGTTGATATAACAAATTCAGATGAATTGGAAGAATCAAAAGATGAATTGGCCAA
AAATGTGTCACGTTTAGTTTTGGACTGTAGGTTATAAATGAAATCAAATTCTCTTCCTAT
ATCTACACCATACTTTTTGTCAATAGAAATATAATGTATGCCTGAAGTTTTATTTACATC
TACCACAAATGTATCTTCTTTAGATGAGAGAAAAAAGTCAACACCACCATCTGTAACATC
CACCACTATTCTGATGTCAACGTTCATGTACCTAGGTTGAACAGCAAAAAAAACAGTACG
ACCTTCAAGTAGAGGACCTGGTTTTCTGTTGCATTCATCTAGAATGAGCAGAAAAAATGT
TAAAAATATACAGAA-ATTTGATTTTAAAATAAAAAGCATTGTGCAAAAGGTACTGCCTG
CTTAAATCTT---AAATGCTTTTTGGTATATTTGAAAGCGACTGGGGCTATATTAAAGTT
AATGTAACAAAAACAGTCTCAGGTTATAAAATACAAAAATGTAGGACTATAA--------
----AACTAACTTGAAAAAAAAAAAGGAAGCAGCAAGCAGAGTGTAACAAT
>MY5317_Hrupicola_Cottonwood_SnYsidroMtns
TTGTGATCTTTGCACTGTT----------------CTTTTGCATCTGCTTCCCTTAGCTG
TAAAAGAGTTGATATAACAAATTCAGATGAATTGGAAGAGTCAAAAGATGAATTGGCCAA
AAATGTGTCACGCTTAGTTTTGGACTGTAGGTTATAAATGAAATCGAATTCTCTTCCTAT
ATCTACACCATACTTTTTGTCAATAGAAATATAATGTATGCCCGAGGTTTTATTTACATC
CACCACAAATGTATCTTCTTTAGATGAGAGAAAAAAGTCAACACCACCATCTGTAACATC
CACCACTATTCTGATGTCAACGTTCATGTACCTAGGTTGAACAGCAAAAAAGACAGTACG
ACCTTCAAGTAGAGGACCTGGTTTTCTGTTGCATTCATCTAGAATGAGGAG-AAAAATGT
CAAAACCAGACAGAGAATTTGATTTTAAAGCAAACAGCACTGTCCAAAAGGTACTGCTCA
CTTAAATCTTTCAAAACAATCTTTGACATATTTCAAAGCAATTGGGGCTATTTTAAAGTT
AATGTAACAAAAGCACTCTCAGGTCATAAAATAC--------------------------
----------------------------------AAACATGTTGATACAAT
