# Supplementary material for: ﻿Species delimitation, biogeography, and natural history of dwarf funnel web spiders (Mygalomorphae, Hexurellidae, Hexurella) from the United States / Mexico borderlands
Source: Zookeys. 2023 Jun 14;1167:109–57. doi: 10.3897/zookeys.1167.103463 (PMC10285686; doi:10.3897/zookeys.1167.103463)
Supplement: Supplementary material 3 — Input matrices, analysis log files, and output tree files for nuclear and mitochondrial analyses [file zookeys-1167-109_article-103463__-s003.zip › uce-2001556.fasta]

>MY0059_Hapachea_SantaRitaMtns_MaderaCyn
AGAATTTTCCGGATATGAAACAGATTCAAAGTAAAAGTTCAAAGGACCTTACTTCATATT
GAACAAATTTGTTGGAATCAGCAAGATCCATTTCCTCAATTTTGGGTGGGTTGTCAACAG
TGGCCAGAGCAAGGCAACGCAGAGTATCACGACCAGTGCCATAAACTCTTGTAACATCAA
GAATCTTATTCATCATGGCAGAAGTCATGGGAACTTTGGTATTACCAACACGAACATGGC
TGCAACGATCCAACACACCTTCTGGGGCACCCTAACAGAGATTCAATGAAAATTAAGCAC
TCCATATCACAACATTACATGCAAAGGAAACCAATGCATTAATTAAATATGAATATACCA
AAATATCCTCAATGAAAAAACAGTGGTCTTCTTAAAAAACTTCAAGGCTTTTCA
>MY0139_Hexurella_SanDiego_Guatay
AGAATTTTCTGGAAATGAAACAGGTTCAAAGTAACATTTCAAATGAGCATACCTCATATT
GAGCAAATTTGTTGGAATCGGCCAGATCCATTTCCTCAATTTTGGGTGGGTTGTCAACAG
TGGCCAGAGCAAGGCAACGCAGAGTATCACGACCAGTGCCATAAACTTTTGTAACATCAA
GAATCTTATTCATCATGGCAGAAGTCATGGGAACCTTGGTATTACCAACACGAACATGGC
TGCAACGATCCAAGACACCTTCTGGGGCACCCTAACATTGATTGAATAAAAATTAAGCAC
TCCATATCACAAAATTATATGCAATGGAAACTAAAACATAAATAAAATATGAATTTACCA
GAATATCATCAATGAAAAAACAGAGGTATTCTTAAAAAACTTCTGGGCTTTTCA
>MY5053_Hexurella_ChiricahuaMtns_PriceCyn
AGAATTTTCTGGATATGAAACAGATTAAAAGTAACAGTTCAAAGGACCTTACTTCATATT
GAGCAAATTTGTTGGAATCAGCAAGATCCATTTCCTCAATTTTGGGTGGGTTGTCAACAG
TGGCCAGAGCAAGGCAACGCAGAGTATCACGACCAGTGCCATAAACTCTGGTAACATCAA
GAATCTTATTCATCATGGCAGAAGTCATGGGAACTTTGGTATTACCAACACGAACATGGC
TGCAACGATCCAACACACCTTCTGGGGCACCCTAACAGAGATTCAATGTAAATTAAGCAC
TCCATATCACAACATTACATGCAAAGGAAACCAATGCATTAATCAAATATGAATATACCA
AAATATCCTCAATGAAAAAACAGTGGTCTTCTTAG---ACTTCAAGGCTTTTCA
>MY5057_Hexurella_ChiricahuaMtns_PriceCyn
------------------------------------GTTCAAAGGACCTTACTTCATATT
GAGCAAATTTGTTGGAATCAGCAAGATCCATTTCCTCAATTTTGGGTGGGTTGTCAACAG
TGGCCAGAGCAAGGCAACGCAGAGTATCACGACCAGTGCCATAAACTCTTGTAACATCAA
GAATCTTATTCATCATGGCAGAAGTCATGGGAACTTTGGTATTACCAACACGAACATGGC
TGCAACGATCCAACACACCTTCTGGGGCACCCTAACAGAGATTCAATGTAAATTAAGCAC
TCCATATCACAACATTACATGCAAAGGAAACCAATGCATAAT------------------
------------------------------------------------------
>MY5064_Hexurella_MuleMtns_Escabrosa
AGAATTTTCTGGATATGAAACAGATTCAAAGTAACAGTTCAAAGGACCTTACTTCATATT
GAGCAAATTTGTTGGAATCAGCAAGATCCATTTCCTCAATTTTGGGTGGGTTGTCAACAG
TGGCCAGAGCAAGGCAACGCAGAGTATCACGACCAGTGCCATAAACTCTTGTAACATCAA
GAATCTTATTCATCATGGCAGAAGTCATGGGAACTTTGGTATTACCAACACGAACATGGC
TGCAACGATCCAACACACCTTCTGGGGCACCCTAACAGAGATTCAATGTAAATTAAGCAC
TCCATATCACAACATTACATGCAAAGGAAACCAATGCAATAATTAAATACGAATATATCA
AAATATCCTCAATGAAAAAACAGTGGTCTTCTTGAAAAAATTCAAGGCTTTTTA
>MY5066_Hexurella_MuleMtns_Escabrosa
AGAATTTTCTGGATATGAAACAGATTCAAAGTAACAGTTCAAAGGACCTTACTTCATATT
GAGCAAATTTGTTGGAATCAGCAAGATCCATTTCCTCAATTTTGGGTGGGTTGTCAACAG
TGGCCAGAGCAAGGCAACGCAGAGTATCACGACCAGTGCCATAAACTCTTGTAACATCAA
GAATCTTATTCATCATGGCAGAAGTCATGGGAACTTTGGTATTACCAACACGAACATGGC
TGCAACGATCCAACACACCTTCTGGGGCACCCTAACAGAGATTCAATGTAAATTAAGCAC
TCCATATCACAACATTACATGCAAAGGAAACCAATGCAATAATTAAATACGAATATATCA
AAATATCCTCAATGAAAAAACAGTGGTCTTCTTGAAAAAATTCAAGGCTTTTTA
>MY5071_Hexurella_SantaRitaMtns_AlisoSprings
AGAATTTTCCGGATAAGAAACAGATTCAAAGTAACAGTACAAAGGACCTTACTTCATATT
GAACAAATTTGTTGGAATCAGCAAGATCCATTTCCTCAATTTTGGGTGGGTTGTCAACAG
TGGCCAGAGCAAGGCAACGCAGAGTATCACGACCAGTGCCATAAACTCTTGTAACATCAA
GAATCTTATTCATCATGGCAGAAGTCATGGGAACTTTGGTATTACCAACACGAACATGGC
TGCAACGATCCAACACACCTTCTGGGGCACCCTAACAGAGATTCAATGTAAATTAAGCAC
CCCATATCACAACATTACATGCAAAGGAAACCAATGCATTGATTAAATATGAATATACCA
AAATATCCTCAATGAAAAAACAGTGGTCTTCTTAAAAAACTTCAAGGCTTTTCA
>MY5075_Hexurella_ChiricahuaMtns_CaveCrkCyn
AGGATTTTCTGGATATGAAACAGATTCAAAGTAACAGCTCAAAGGACCTTACTTCATATT
GAGCAAATTTGTTGGAATCAGCAAGATCCATTTCCTCAATTTTGGGTGGGTTGTCAACAG
TGGCCAGAGCAAGGCAACGCAGAGTATCACGACCAGTGCCATAAACTCTTGTAACATCAA
GAATCTTATTCATCATGGCAGAAGTCATGGGAACTTTGGTATTACCAACACGAACATGGC
TGCAACGATCCAACACACCTTCTGGGGCACCCTAACAGAGATTCAATGTAAATTAAGCA-
---------CAACATTACATGCAAAGGAAACCAATGCATTAATTAAATATGAATATACCA
AAATATCCTCAATGGAAAAACAGTGGTCTTCTTAA---ACTTCAAGGCTTTCCA
>MY5126_Hexurella_SantaCatalinaMtns_NuggetCyn
AGAAAATTCTCTTTTAAAAACAGATTCAAAGTAACAGTTCAAAGGACCTTACTTCATATT
GAGCAAATTTGTTGGAATCAGCAAGATCCATTTCCTCAATTTTGGGTGGGTTGTCAACAG
TGGCCAGAGCAAGGCAACGCAGAGTATCACGACCAGTGCCATAAACTCTTGTAACATCAA
GAATCTTATTCATCATGGCAGAAGTCATGGGAACTTTGGTATTACCAACACGAACATGGC
TGCAACGATCCAACACACCTTCTGGGGCACCCTAACAGAGATTCAATGTAAATTAAGCAC
TCCATATCACAACATTACATGCAAAGGAAACCAATGCATTAATTAAATATGAATATACCA
AAATATCCTCAATAAAAAAACAGTGGTCTTCTTAAAAATCTTCAAGGCTTTTCA
>MY5127_Hexurella_WhetstoneMtns_FrenchJoeCyn
------------------------------------------------------------
---CAAATTTGTTGGAATCGGCAAGATCCATTTCCTC-ATTTTGGGTGGGTTGTCAACAG
TGGCCAGAGCAAGGCAACGCAGAGTATCACGACCAGTGCCATAAACTTTTGTAACATCAA
GAATCTTATTCATCATGGCAGAAGTCATGGGAACTTTGGTATTACCAACACGAACATGGC
TGCAACGATCCAACACACCTTCTGGGGCACCCTAACAGAGATTCAATGTAAATTAAGCAC
TCCATATCACAACATTACATGCAAAGGAAACCAATGCATTAATTAAA-------------
------------------------------------------------------
>MY5128_Hexurella_WhetstoneMtns_FrenchJoeCyn
------------------------------------------------------------
------------------------------------------------------------
------GAGCAAGGCAACGCAGAGTATCACGACCAGTGCCATAAACTTTTGTAACATCAA
GAATCTTATTCATCATGGCAGAAGTCATGGA---CTTGG--TTTCCAACACGAAC-TGGC
TGCAACGATCCAACACACCTTCTGGGGCACCCTAACAGAGATTCAATG------------
------------------------------------------------------------
------------------------------------------------------
>MY5131_Hexurella_PedregosaMtns_PruneCyn
AGAATTTTCAGGATATAAAACAGATTCAAAGTAACAGTTCAAAACACCTTACTTCATATT
GAACAAATTTGTTGGAATCAGCAAGATCCATTTCCTCAATTTTGGGTGGGTTGTCAACAG
TGGCCAGAGCAAGGCAACGCAGAGTATCACGACCAGTGCCATAAACTCTTGTAACATCAA
GAATCTTATTCATCATGGCAGAAGTCATGGGAACTTTGGTATTACCAACACGAACATGGC
TGCAACGATCCAACACACCTTCTGGGGCACCCTAACAGAGATTCAATGTAAACTAAGCAC
TCCATATCACAACATTACACACAAAGGAAACCAATGCATTAATTAAATATGCATATACCA
AAATATCCTCAATGAAAAAATAGTGGTCTTCTTAA---ACTTCAAGGCTTTTCA
>MY5132_Hexurella_PedregosaMtns_PruneCyn
AGAATTTTCAGGATATAAAACAGATTCAAAGTAACAGTTCAAAACACCTTACTTCATATT
GAACAAATTTGTTGGAATCAGCAAGATCCATTTCCTCAATTTTGGGTGGGTTGTCAACAG
TGGCCAGAGCAAGGCAACGCAGAGTATCACGACCAGTGCCATAAACTCTTGTAACATCAA
GAATCTTATTCATCATGGCAGAAGTCATGGGAACTTTGGTATTACCAACACGAACATGGC
TGCAACGATCCAACACACCTTCTGGGGCACCCTAACAGAGATTCAATGTAAACTAAGCAC
TCCATATCACAACATTACACACAAAGGAAACCAATGCATTAATTAAATATGCATATACCA
AAATATCCTCAATGAAAAAATAGTGGTCTTCTTAA---ACTTCAAGGCTTTTCA
>MY5136_Hexurella_MiddlemarchCyn
AGAATTTTCTGGATATGAA--AGATTCAGAGTAACAGTTCAAAGGACCTTACTTCATATT
GAACAAATTTGTTGGAATCAGCAAGATCCATTTCCTCAATTTTGGGTGGGTTGTCAACAG
TGGCCAGAGCAAGGCAACGCAGAGTATCACGACCAGTGCCATAAACTCTTGTAACCTCAA
GAATCTTATTCATCATGGCAGAAGTCATGGGAACTTTGGTATTACCAACACGAACATGGC
TGCAACGATCCAACACACCTTCTGGGGCACCCTAACAGAGATTCAATGTAAATTAAGCAT
TCCATATCACAACATTACATGCAAAGGAAACCAATGCATTAATTAAATATGAATATACAA
AAACATCCTCAATGAAAAAACAGTGGTCTTCTTGAAAAACTTCAAGACTTTTCA
>MY5147_Hexurella_DragoonMtns_NF_345A
AGAATTTTCTGGATATGAAACAGATTCAAAGTAACAGTTCAAAGGACCTTACTTCATATT
GAACAAATTTGTTGGAATCAGCAAGATCCATTTCCTCAATTTTGGGTGGGTTGTCAACAG
TGGCCAGAGCAAGGCAACGCAGAGTATCACGACCAGTGCCATAAACTCTTGTAACCTCAA
GAATCTTATTCATCATGGCAGAAGTCATGGGAACTTTGGTATTACCAACACGAACATGGC
TGCAACGATCCAACACACCTTCTGGGGCACCCTAACAGAGATTCAATGTAAATTAAGCAT
TCCATATCACAACATTACATGCAAAGGAAACCAATGCATTAATTAAATATGAATATACAA
AAACATCCTCAATGAAAAAACAGTGGTCCTCTTGAAAAACTTCAAGACTTTTCA
>MY5152_Hexurella_WhetstoneMtns_ApacheCyn
AGAATTTTCTGGATATGAAACAGATTCAAAGTAACAGTTCAAAGAACCTTACTTCATATT
GAACAAATTTGTTGGAATCGGCAAGATCCATTTCCTCAATTTTGGGTGGGTTGTCAACAG
TGGCCAAAGCAAGGCAACGCAGAGTATCACGACCAGTGCCATAAACTTTTGTAACATCAA
GAATCTTATTCATCATGGCAGAAGTCATGGGAACTTTGGTATTACCAACACGAACATGGC
TGCAACGATCCAACACACCTTCTGGGGCACCCTAACAGAGATTCAATGTAAATTAAGCAC
TCCATATCACAACATTACATGCAAAGGAAACTAATGCATTAATTAAATATGAATATACAA
AAATATCCTCAATGAAAAAACAGTGGTCTTCTTAAAAAACTTCAAGGCTTTTCA
>MY5154_Hexurella_SantaRitaMtns_AdobeCyn
AGAATTTTCTGGATATGAAACAGATTCAAAGTAACAGTTCAAAGGACCTTACTTCATATT
GAACAAATTTGTTGGAATCAGCAAGATCCATTTCCTCAATTTTGGGTGGGTTGTCTACAG
TGGCCAGAGCAAGGCAACGCAGAGTATCACGACCAGTGCCATAAACTCTTGTAACATCAA
GAATCTTATTCATCATGGCAGAAGTCATGGGAACTTTGGTATTACCAACACGAACATGGC
TGCAACGATCCAACACACCTTCTGGGGCACCCTAACAGAGATTCAATGTAAATTAAGCAC
TCCATATCACAACATTACATGCAAAGGAAACCAATGCATTAATTAAATATGAATATACCA
AAATATCCTCAATGAAAAAACAGTGGTCTTCTTAAAAAACTTCAAGGCTTTTCA
>MY5157_Hexurella_SantaCatalinaMtns_Redington
AGAATTTTCTGGATATGAAACAGATTCAAAGTAACAGTTCAAAGGACCTTACTTCATATT
GAGCAAATTTGTTGGAATCAGCAAGATCCATTTCCTCAATTTTGGGTGGGTTGTCAACAG
TGGCCAGAGCAAGGCAACGCAGAGTATCACGACCAGTGCCATAAACTCTTGTAACATCAA
GAATCTTATTCATCATGGCAGAAGTCATGGGAACTTTGGTATTGCCAACACGAACATGGC
TGCAACGATCCAACACACCTTCTGGAGCACCCTAACAGTGATTCAATGAAAATTAAGCAC
TCCATAACACAACATTACATGCAAAGGAAACCAATGCATTAATTAAATATGAATATACCA
AAATATCCTCAATGAAAAAACAGTGGTCTTCTTAAAAAACTTCAAGGCCTTTCA
>MY5164_Hrupicola_Temecula
-------------------ACAGGTTCAAAGTAACATTTCAAATGAGCATACTTCATATT
GAGCAAATTTGTTGGAATCGGCCAGATCCATTTCCTCAACTTTGGGTGGGTTGTCAACAG
TGGCAAGAGCAAGGCAACGCAGAGTATCACGACCAGTGCCATAAACTTTTGTAACATCAA
GAATCTTATTCATCATGGCAGAA-TCATGGGAACCTTGGTATTACCAACACGAACATGGC
TGCAACGATCCAAGACACCTTCTGGGGCACCCTAACATAGATTCAATAAAAATTAAGCAC
TCCATATCGCAAAATTATATGCAATGGAAACCAAAACATAAATAAAATATGAATATACCA
GAACATCGTAAATGAAAAACCAGTGGTATTCTTAAAAAACTTCTGGGCTTTTCA
>MY5165_Hrupicola_Temecula
AGAATTTTTTGGAAATGAAACAGGTTCAAAGTAACATTTCAAATGAGCATACTTCATATT
GAGCAAATTTGTTGGAATCGGCCAGATCCATTTCCTCAACTTTGGGTGGGTTGTCAACAG
TGGCAAGAGCAAGGCAACGCAGAGTATCACGACCAGTGCCATAAACTTTTGTAACATCAA
GAATCTTATTCATCATGGCAGAAGTCATGGGAACCTTGGTATTACCAACACGAACATGGC
TGCAACGATCCAAGACACCTTCTGGGGCACCCTAACATAGATTCAATAAAAATTAAGCAC
TCCATATCGCAAAATTATATGCAATGGAAACCAAAACATAAATAAAATATGAATATACCA
GAACATCGTA-----------------------AAAAAACTTCTGGGCTTTTCA
>MY5175_Hapachea_HarshawRd_PatagoniaMtns
AGAATTTTCTGGATATGAAACAGATTCAAAGTAACAGTTCAAAGGACCTTACTTCATATT
GAACAAATTTGTTGGAATCAGCAAGATCCATTTCCTCAATTTTGGGTGGGTTGTCAACAG
TGGCCAGAGCAAGGCAACGCAGAGTATCACGACCAGTGCCATAAACTCTTGTAACATCAA
GAATCTTATTCATCATGGCAGAAGTCATGGGAACTTTGGTATTACCAACACGAACATGGC
TGCAACGATCCAACACACCTTCTGGGGCACCCTAACAGAGATTCAATGTAAATTAAGCAC
TCCATATTACAACATTACATGCAAAGGAAACCAATGCATTAATTAAATATGAATATACCA
AAATATCCTCAATGAAAAAACAGTGGTCTTCTTAAAAAACTTCAAGGCTTTTCA
>MY5180_Hapachea_MustrangPk_MustangMtns
AGAATTTTCTGGATATGAAACAGATTCAAAGTAACAGTTCAAAGAACCTTACTTCATATT
GAACAAATTTGTTGGAATCGGCAAGATCCATTTCCTCAATTTTGGGGGGGTTGTCAACAG
TGGCCAGAGCAAGGCAACGCAGAGTATCACGACCAGTGCCATAAACTTTTGTAACATCAA
GAATCTTATTCATCATGGCAGAAGTCATGGGAACTTTGGTATTACCAACACGAACATGGC
TGCAACGATCCAACACACCTTCTGGGGCACCCTAACAGAGATTCAATGTAAATTAAGCAC
TCCATATCACAACATTACATGCAAAGGAAACCAATGCATTAATTAAATATGAATATACCA
AAATATCCTCAATGAAAAAACAGT-GTCTTCTTAAAAAACTTCAAGGCTTTTCA
>MY5181_Hapachea_MustrangPk_MustangMtns
-----------------AAACAGATTCAAAGTAACAGTTCAAAGAACCTTACTTCATATT
GAACAAATTTGTTGGAATCGGCAAGATCCATTTCCTCAATTTTGGGTGGGTTGTCAACAG
TGGCCAGAGCAAGGCAACGCAGAGTATCACGACCAGTGCCATAAACTTTTGTAACATCAA
GAATCTTATTCATCATGGCAGAAGTCATGGGAACTTTGGTATTACCAACACGAACATGGC
TGCAACGATCCAACACACCTTCTGGGGCACCCT--------------------TAAGCA-
--CATATCACAACATTACATG---------------------------------------
------------------------------------------------------
>MY5193_Hapachea_HarshawRd_PatagoniaMtns
AGAATTTTCTGGATATGAAACAGATTCAAAGTAACAGTTCAAAGGACCTTACTTCATATT
GAACAAATTTGTTGGAATCAGCAAGATCCATTTCCTCAATTTTGGGTGGGTTGTCAACAG
TGGCCAGAGCAAGGCAACGCAGAGTATCACGACCAGTGCCATAAACTCTTGTAACATCAA
GAATCTTATTCATCATGGCAGAAGTCATGGGAACTTTGGTATTACCAACACGAACATGGC
TGCAACGATCCAACACACCTTCTGGGGCACCCTAACAGAGATTCAATGTAAATTAAGCAC
TCCATATCACAACATTACATGCAAAGGAAACCAATGCATTAATTAAATATGAATATACCA
AAATATCCTCAATGAAAAAACAGTGGTCTTCTTAAAAAACTTAAAGGCTTTTCA
>MY5194_Hapachea_Ordsummit_MtOrd
-------TTTAGATATGAATTGGATTCAAAGTAACAGTTCAAATGACCTTACTTCATATT
GAGCAAATTTGTTGGAATCAGCAAGATCCATTTCCTCAATTTTGGGTGGGTTGTCAACAG
TGGCCAGAGCAAGGCAACGCAGAGTATCGCGACCAGTGCCATAAACTTTTGTAACATCAA
GAATCTTATTCATCATGGCAGAAGTCATGGGAACTTTGGTATTACCAACACGAACATGGC
TGCAACGATCCAAGACACCTTCTGGGGCACCCTGATAAAGATTCAATGTCAATTGAGCAC
TCCATATCACAAAATTTCATGCAAA-GAAACCAAAACATAAATTAAATATGAGTATAAGA
AAATATCCTCAATGAAAAAACAGCGGTCTTCTTAAAAAACTTAAAGGCTTTTCA
>MY5195_Hapachea_Ordsummit_MtOrd
---------------------------------ATAGTTCAAATGACCTTACTTCATATT
GAGCAAATTTGTTGGAATCAGCAAGATCCATTTCCTCAATTTTGGGTGGGTTGTCAACAG
TGGCCAGAGCAAGGCAACGCAGAGTATCGCGACCAGTGCCATAAACTTTTGTAACATCAA
GAATCTTATTCATCATGGCAGAAGTCATGGGAACTTTGGTATTACCAACACGAACATGGC
TGCAACGATCCAAGACACCTTCTGGGGCACCCTGATAAAGATTCAATGTCAATTGAGCAC
TCCATATCACAAAATTTCATGCAAA-GAAACCAAAACATAAATTAAATATGAGTATAAGA
AAATATCCTCAATGAAAAAACAGCGGTCTTCTTAAAAAACTTAAAGGCTTTTCA
>MY5266_Hencina_CerroBolla
AGAATTTTCTGTAAATGAAACAGATTCAAAGTAGTAGTTCAAATGAGCATACTTCATATT
GAGCAAATTTGTTGGAATCAGCAAGATCCATTTCCTCAACTTTGGGTGGGTTGTCAACAG
TGGCCAGAGCAAGGCAACGCAGAGTATCACGACCAGTGCCATAAACTTTTGTAACATCAA
GAATCTTATTCATCATGGCAGAAGTCATGGGAACCTTGGTATTACCAACACGAACATGGC
TACAACGATCCAAGACACCTTCTGGGGCACCCTAACATAGATTTAATGAAAATTATGCAC
TCCATATCACAAAATTATATGCAAAGGAAACCAAAACATAAATTAATAATGAATATACCA
GAATAACGACAA------------------------------------------
>MY5267_Hencina_CerroBolla
AGAATTTTCTGTAAATGAAACAGATTCAAAGTAGTAGTTCAAATGAGCATACTTCATATT
GAGCAAATTTGTTGGAATCAGCAAGATCCATTTCCTCAACTTTGGGTGGGTTGTCAACAG
TGGCCAGAGCAAGGCAACGCAGAGTATCACGACCAGTGCCATAAACTTTTGTAACATCAA
GAATCTTATTCATCATGGCAGAAGTCATGGGAACCTTGGTATTACCAACACGAACATGGC
TACAACGATCCAAGACACCTTCTGGGGCACCCTAACATAGATTTAATGAAAATTATGCAC
TCCATATCACAAAATTATATGCAAAGGAAACCAAAACATAAATTAATAATGAATATACCA
GAATAACGACAATGAAAAAACAGTAGTATTCTTAAA-----------CTTTTCA
>MY5269_Hexurella_GuadalupeValley
AGAATTTTCTGTAAATGAAACAGATTCAAAGTAGTAGTTCAAATGAGCATACTTCATATT
GAGCAAATTTGTTGGAATCAGCAAGATCCATTTCCTCAACTTTGGGTGGGTTGTCAACAG
TGGCCAGAGCAAGGCAACGCAGAGTATCACGACCAGTGCCATAAACTTTTGTAACATCAA
GAATCTTATTCATCATAGCAGAAGTCATGGGAACCTTGGTATTACCAACACGAACATGGC
TGCAACGATCCAAGACACCTTCTGGGGCACCCTAACATAGATTCAATGAAAATTAAGCAC
TCCATATCACAAAATTATATGCAAAGGAAACCAAAACATAAATTAACCATGAATATACCC
GAATATCGTCAATGAAAAAACAGTAGTATTCTTAAAAAACTTCTGGGCTTTTCA
>MY5271_Hexurella_GuadalupeValley
AGAATTTTCTGTAAATGAAACAGATTCAAAGTAGTAGTTCAAATGAGCATACTTCATATT
GAGCAAATTTGTTGGAATCAGCAAGATCCATTTCCTCAACTTTGGGTGGGTTGTCAACAG
TGGCCAGAGCAAGGCAACGCAGAGTATCACGACCAGTGCCATAAACTTTTGTAACATCAA
GAATCTTATTCATCATAGCAGAAGTCATGGGAACCTTGGTATTACCAACACGAACATGGC
TGCAACGATCCAAGACACCTTCTGGGGCACCCTAACATAGATTCAATGAAAATTAAGCAC
TCCATATCACAAAATTATATGCAAAGGAAACCAAAACATAAATTAACCATGAATATACCC
GAATATCGTCAATGAAAAAACAGT-GTATTCTTAAAAAACTTCTGGGCTTTTCA
>MY5276_Hexurella_SanPedro_Martir
AGAATTTTCTGTAAATGAAACAGATTCAAAGTAGTAGTTCAAATGAGCATACTTCATATT
GAGCAAATTTGTTGGAATCAGCAAGATCCATTTCCTCAACTTTGGGTGGGTTGTCAACAG
TGGCCAGAGCAAGGCAACGCAGAGTATCACGACCAGTGCCATAAACTTTTGTAACATCAA
GAATCTTATTCATCATGGCAGAAGTCATGGGAACCTTGGTATTACCAACACGAACATGGC
TACAACGATCCAAGACACCTTCTGGGGCACCCTAACATAGATTCAATGAAAATTAAGCAC
TCCATATCACAAAATTATATGCAAAGGAAACCAAAACATAAATTAATCATGAATATACCA
GAATATCGTCAATGAAAAAACAGTAGTATTCTTAAAAAACTTTTGCGCTTTTCA
>MY5277_Hexurella_SanPedro_Martir
AGAATTTTCTGTAAATGAAACAGATTCAAAGTAGTAGTTCAAATGAGCATACTTCATATT
GAGCAAATTTGTTGGAATCAGCAAGATCCATTTCCTCAACTTTGGGTGGGTTGTCAACAG
TGGCCAGAGCAAGGCAACGCAGAGTATCACGACCAGTGCCATAAACTTTTGTAACATCAA
GAATCTTATTCATCATGGCAGAAGTCATGGGAACCTTGGTATTACCAACACGAACATGGC
TACAACGATCCAAGACACCTTCTGGGGCACCCTAACATAGATTCAATGAAAATTAAGCAC
TCCATATCACAAAATTATATGCAAAGGAAACCAAAACATAAATTAATCATGAATATACCA
GAATATCGTCAATGAAAAAACAGTAGTATTCTTAAAAAACTTTTGGGCTTTTCA
>MY5280_Hexurella_ArroyoSalado
AGAATTTTCTGG------------------------------------------------
------------------------GATCCATTTCCTCAATTTTGGGTGGATTGTCAACAG
TGGCCAGAGCAAGGCAACGCAGAGTATCACGACCAGTGCCATAAACTTTTGTAACATCAA
GAATCTTATTCATCATGGCAGAAGTCATGGGAACCTTGGTATTACCAACACGAACATGGG
TGCAACGATCCAAGACACCTTCTGGGGCACCCTAACATAGATTCAAGGAAAATTAAGCAC
TCCATATCACAAAATTATATGCAAAGGAAACCAAAACATAAATTAAATATGAATATACCA
GAATATTGTCAATGAAAAAACAATGGTAT-------------------------
>MY5282_Hexurella_ArroyoSalado
AGAATTTTCTGGAAATGAAACAGATTCAAAGTAACAGTTCAAATGAGCATACTTCATATT
GAGCAAATTTGTTGGAATCAGCAAGATCCATTTCCTCAATTTTGGGTGGATTGTCAACAG
TGGCCAGAGCAAGGCAACGCAGAGTATCACGACCAGTGCCATAAACTTTTGTAACATCAA
GAATCTTATTCATCATGGCAGAAGTCATGGGAACCTTGGTATTACCAACACGAACATGGG
TGCAACGATCCAAGACACCTTCTGGGGCACCCTAACATAGATTCAATGAAAATTAAGCAC
TCCATATCACAAAATTATATGCAAAGGAAACCAAAACATAAATTAAATATGAATATAC--
------------------------------------------------------
>MY5286_Hrupicola_SweetwaterSpr_OrdMtn
AGAATATTCTAAAAATGAAACAGATTCAAAGTAACAGTTCAAATAAGCATACTTCATATT
GAGCAAATTTGTTGGAATCGGCAAGATCCATTTCCTCAACTTTAGGTGGGTTGTCAACAG
TGGCCAGAGCAAGGCAACGTAGAGTATCACGACCAGTGCCATAAACTTTTGTAACATCAA
GAATCTTATTCATCATGGCAGAAGTCATGGGAACCTTGGTATTACCAACACGAACATGGC
TGCAACGATCCAAGACACCTTCTGGGGCACCCTAACATAGATTCAATGAAAATTAAGCAC
TCCATAT-AAAAAGTTATATGCAAAGGAAACCAAAACATAAATTAAATATGAATATACCA
GAATATTGTCAATGAAAAAACAGTCGTATTCTTAAAAAACTTCAGGGCTTTTCA
>MY5287_Hrupicola_SweetwaterSpr_OrdMtn
--------------------------------AACAGTTCAAATAAGCATACTTCATATT
GAGCAAATTTGTTGGAATCGGCAAGATCCATTTCCTCAACTTTAGGTGGGTTGTCAACAG
TGGCCAGAGCAAGGCAACGTAGAGTATCACGACCAGTGCCATAAACTTTTGTAACATCAA
GAATCTTATTCATCATGGCAGAAGTCATGGGAACCTTGGTATTACCAACACGAACATGGC
TGCAACGATCCAAGACACCTTCTGGGGCACCCTAACATAGATTCAATGAAAATTAAGCAC
TCCATAT-AAAAAGTTATATGCAAAGGAAACCAAAACATAAATTAAATATGAATATACCA
GAATATTGTCAATGAAAAAACAGTCGTATTCTTAAAAAACTTCAGGGCTTTTCA
>MY5288_Hrupicola_Deadman_Hills
AGAATTTTCTGGAAATGAAACAGATTCAAAGTAACAGTTCAAATGAGCATACTTCATATT
GAGCAAATTTGTTGGAATCGGCAAGATCCATTTCCTCAATTTTGGGTGGGTTGTCAACAG
TGGCCAGAGCAAGGCAACGCAGAGTATCACGACCAGTGCCATAAACTTTTGTAACATCAA
GAATCTTATTCATCATGGCAGAAGTCATGGGAACCTTGGTATTACCAACACGAACATGGC
TGCAACGATCCAAGACACCTTCTGGGGCACCCTAACATAGATTCAATGAAAATTAAACAC
TCCATATCACAAAATTATATGCAAAGGAAACCAAAACATAAATTAAATATGAATATTCCA
GAATATCGTCAATGAAAAAACAGCCGTATTCTTAAAAAACTTCAGGGCATTTCA
>MY5289_Hrupicola_Deadman_Hills
------------AAATGAAACAGATTCAAAGTA-CAGTTCAAATGAGCATACTTCA---T
GAGCAAATTTGTTGGAATCGGCAAGATCCATTTCCTCAATTTTGGGTGGGTTGTCAACAG
TGGCCAGAGCAAGGCAACGCAGAGTATCACGACCAGTGCCATAAACTTTTGTAACATCAA
GAATC-TATTCATCATGGCAGAAGTCATGGGAACCTTGGTATTACCAACACGAACATGGC
TGCAACGATCCAAGACACCTTCTG------------------------------------
------------------------------------------------------------
------------------------------------------------------
>MY5309_Hapachea_JohnnyLyon_Hills
----------GGATATGAAACAGATTCAAAGTAACAGTTCAAAGAACCTTACTTCATATT
GAACAAATTTGTTGGAATCGGCAAGATCCATTTCCTCAATTTTGGGTGGGTTGTCAACAG
TGGCCAGAGCAAGGCAACGCAGAGTATCACGACCAGTGCCATAAACTTTTGTAACATCAA
GAATCTTATTCATCATGGCAGAAGTCATGGGAACTTTGGTATTACCAACACGAACATGGC
TGCAACGATCCAACACACCTTCTGGGGCACCCTAACAGAGATTCAATGTAAATTAAGCAC
TCCATATCACAACATTACATGCATAGGAAACCAACGCATTAATTAAATATGAATATACCA
AAACATCCTCAAT-----------------------------------------
>MY5310_Hexurella_AntelopeCyn_CerbatMtns
-----------------AAACGGATTCAAAGTAACTGTTCAAATGACCTTACTTCATATT
GAGCAAATTTGTTGGAATCAGCAAGATCCATTTCCTCAATTTTGGGTGGGTTGTCAACAG
TGGCCAGAGCAAGGCAACGCAG-GTATCGCGACCAGTGCCATAAACTTTTGTAACATCAA
GAATCTTATTCATCATGGCAGAAGTCATGGGAACTTTGGTATTACCAACACGAACATGGC
TGCAACGATCCAAGACACCTTCTGGGGCACCCTGATAAAGATTCAATGTCAATTGAGCAC
TCCATACCACAAAATTTCATGCAAAGGAAACCAAAACATAAAATAAATATGAATATAAGA
AAATATCCACAATGAAAAAA----------------------------------
>MY5311_Hexurella_AntelopeCyn_CerbatMtns
---------------------GGATTCAAAGTAACTGTTCAAATGACCTTACTTCATATT
GAGCAAATTTGTTGGAATCAGCAAGATCCATTTCCTCAATTTTGGGTGGGTTGTCAACAG
TGGCCAGAGCAAGGCAACGCAGAGTATCGCGACCAGTGCCATAAACTTTTGTAACATCAA
GAATCTTATTCATCATGGCAGAAGTCATGGGAACTTTGGTATTACCAACACGAACATGGC
TGCAACGATCCAAGACACCTTCTGGGGCACCCTGATAAAGATTCAATGTCAATTGAGCAC
TCCATACCACAAAATTTCATGCAAAGGAAACCAAAACATAAAATAAATATGAATATAA--
------------------------------------------------------
>MY5312_Hexurella_FoxCyn_MusicMtns
AGAATTTTCTGGATATGAAACGGATTCAAAGTAACTGTTCAAATGACCTTACTTCATATT
GAGCAAATTTGTTGGAATCAGCAAGATCCATTTCCTCAATTTTGGGTGGGTTGTCAACAG
TGGCCAGAGCAAGGCAACGCAGAGTATCGCGACCAGTGCCATAAACTTTTGTAACATCAA
GAATCTTATTCATCATGGCAGAAGTCATGGGAACTTTGGTATTACCAACACGAACATGGC
TGCAACGATCCAAGACACCTTCTGGGGCACCCTGATAAAGATTCAATGTCAATTGAGCAC
TCCATACCACAAAATTTCATGCAAAGGAAACCAAAACATAAATTAAATATGAATATAGGA
AAATATCCACAATGAAAAAACAGTGGTCTTCTTAAAAAACTTAAAGGC------
>MY5313_Hexurella_FoxCyn_MusicMtns
AGAATTTTCTGGATATGAAACGGATTCAAAGTAACTGTTCAAATGACCTTACTTCATATT
GAGCAAATTTGTTGGAATCAGCAAGATCCATTTCCTCAATTTTGGGTGGGTTGTCAACAG
TGGCCAGAGCAAGGCAACGCAGAGTATCGCGACCAGTGCCATAAACTTTTGTAACATCAA
GAATCTTATTCATCATGGCAGAAGTCATGGGAACTTTGGTATTACCAACACGAACATGGC
TGCAACGATCCAAGACACCTTCTGGGGCACCCTGATAAAGATTCAATGTCAATTGAGCAC
TCCATACCACAAAATTTCATGCAAAGGAAACCAAAACATAAATTAAATATGAATATAGGA
AAATATCCACAATGAAAAAACAGTGGTCTTCTTAAAAAACTTAAAGGCTTTTCA
>MY5314_Hexurella_Grasshopper_BrushyMtn
------------------------------GTAACTGTTCAAATGACCTTACTTCATATT
GAGCAAATTTGTTGGAATCAGCAAGATCCATTTCCTCAATTTTGGGTGGGTTGTCAACA-
TGGCCAGAGCAAGGCAACGCAGAGTATCGCGACCAGTGCCATACACTTTTGTAACATCAA
GAATCTTATTCATCATGGCAGAAGTCATGGGAACTTTGGTATTACCAACACGAACATGGC
TGCAACGATCCAAGACACCTTCTGGGGCACCCTGATAAAGATTCAATGTCAATTGAGCAC
TCC----TACACAAAATTATGCAAAGGAAACCAAAACATAAATTAAATATGAATATAAGA
AAATAGCCTCAATGAAAAAACAGTGCTCTTCTTAAAAAACTTAAAAGCTTTTCA
>MY5315_Hexurella_WagonerRd_BradshawMtns
AGAATTTTCTGGATATGAATTGGATTCAAAGTAACAGTTCAAATGACCTTACTTCATATT
GAGCAAATTTGTTGGAATCAGCAAGATCCATTTCCTCAATTTTGGGTGGGTTGTCAACAG
TGGCTAGAGCAAGGCAACGCAGAGTATCACGACCAGTGCCATAAACTTTTGTAACATCAA
GAATCTTATTCATCATGGCAGAAGTCATGGGAACTTTGGTATTACCAACACGAACATGGC
TGCAACGATCCAAGACACCTTCTGGGGCACCCTGATAGAGATTCGATGTCAATTAA----
----TATCACAAAATTTCATGCAAAGGAAAACAAAACA---ATTAAATATGAATAGACGA
AAATATCCTCAATGAAAAAACAGTGGTCTTCTTAAGAAACTTAAAGGCTTTTCA
>MY5316_Hexurella_WagonerRd_BradshawMtns
AGAATTTTCTGGATATGAATTGGATTCAAAGTAACAGTTCAAATGACCTTACTTCATATT
GAGCAAATTTGTTGGAATCAGCAAGATCCATTTCCTCAATTTTGGGTGGGTTGTCAACAG
TGGCTAGAGCAAGGCAACGCAGAGTATCACGACCAGTGCCATAAACTTTTGTAACATCAA
GAATCTTATTCATCATGGCAGAAGTCATGGGAACTTTGGTATTACCAACACGAACATGGC
TGCAACGATCCAAGACACCTTCTGGGGCACCCTGATAGAGATTCGATGTCAATTAA----
----TATCACAAAATTTCATGCAAAGGAAAACAAAACA--AATTAAATATGAATAGACGA
AAATATCCTCAATGAAAAAACAGTGGTCTTCTTAAGAAACTTAAAGGCTT----
>MY5317_Hrupicola_Cottonwood_SnYsidroMtns
AGAATTTTCTGGAAATGAAACAGATTCAA--TAACATTTCAAATGAGCATACTTCATATT
GAGCAAATTTGTTGGAATCGGCCAGATCCATTTCCTCAACTTTGGGTGGGTTGTCAACAG
TGGCAAGAGCAAGGCAACGCAGAGTATCACGACCAGTGCCATAAACTTTTGTAACATCAA
GAATCTTATTCATCATGGCAGAAGTCATGGGAACCTTGGTATTACCAACACGAACATGGC
TGCAACGATCCAAGACACCTTCTGGGGCACCCTAACATAGATTCAATAAAAATTAAGCAC
TCCATATCACAAAATTATATGCAATGGAAACCAAAACATAAATAAAATATGAATATACCA
GAATATCGTCAATGAAAAAACAGTGGTATT------------------------
