# Supplementary material for: ﻿Species delimitation, biogeography, and natural history of dwarf funnel web spiders (Mygalomorphae, Hexurellidae, Hexurella) from the United States / Mexico borderlands
Source: Zookeys. 2023 Jun 14;1167:109–57. doi: 10.3897/zookeys.1167.103463 (PMC10285686; doi:10.3897/zookeys.1167.103463)
Supplement: Supplementary material 3 — Input matrices, analysis log files, and output tree files for nuclear and mitochondrial analyses [file zookeys-1167-109_article-103463__-s003.zip › uce-2001582.fasta]

>MY0059_Hapachea_SantaRitaMtns_MaderaCyn
AATGTTATAGTGACAATATTTTTGATTTGAGTTACCTAAAAGAGTAAAATGTATTGGTGT
ATAAAAAAGAAGCAATACAGTGACGCAGTCTGCTTTTTCTGAACCTTCCACAGGACGATG
CCTGGAAAGTTTATTTCGATCAGCCTGCTCAAGATATTGTAGATGAATTTGCTATGAGAT
ATGGCATTGAGTCCATCTACCAAGCAATGACGTAAGTTGAGCATTTTT-ACTGTCTTGTT
TCGTGGATAAGATGGTTCTTTATTGATGATTTATTGTTATTTAGTTAACTTTAGTATTTG
CACCCCCCATATTTGGTAAAATGTTATTGATCTATTTTTCAGACATTTCCACTGCCTTTC
CACAAAATACATGTGCCAAGGAGTTCCCGCTGTAATGAGCACACTACTAGCGAATATCAA
CGCCTACTATGCACACACGGCTGCCTCTTCAGCAGTTTCAGCAAGTGATAGATTTGCTGC
ATCTAACTTTGGTGTATGTATATTTTGTTTCTGTGGCACTTACGTTTGGATGATAATTAT
ATATAACCAAGTTTGATTGATATTTA-----------CTGTTGAATAAATTTCCGAACCA
TGTCTTTCCTGCTGTGTTATAATTTCTCATGTGAAAATATATTACTCATTATGTATGCTG
ATATGTCTTATATTCCATTTATGCAGAGGTTTAGAACATTAAGCACTTATGATGTTTTTT
CACTGTAACTAAC--AAAAAAAATTGTTTTCCCATTGTAGAAAGAGAAATTCGTAAAACT
TTTGGACCAGCTTCACAATTCCT
>MY0139_Hexurella_SanDiego_Guatay
AATGCTATGGTGATAATATTTTGCATTTGAGTTACTTAAAAGTGTAAAATGTATTGCTGT
TTAAAAAAGAAGCAATATAATGACCCAGTCTGCTCTTTCTGAACATTCCGCAGGACGATG
CATGGAAAGTTTATTTCGATCAGCCTGCTCAGGACATTGTAGATGAATTTGCTATGAGAT
ACGGCATCGAGTCCATCTACCAAGCAATGACGTAAGTTGAGCTACTTT------------
--ATTAATGATTTGATTGGTCAATGAAAATTCATTGGAATTTAGTTGACTTAAGTTCTTG
TA-----CAAAAATAATAA----TTATTGCTCTATTTTTCAGACATTTCCACTGCCTTTC
CACAAAATACATGTGCCAAGGAGTTCCCGCTGTAATGAGCACACTACTAGCAAATATCAA
TGCCTACTATGCACACACGGCTGCCTCTTCAGCAGTTTCAGCAAGTGATAGATTTGCTGC
ATCTAACTTTGGTGTATGTAGATTTTCCTTTTATGAAA--------TTTATGATAATTAT
GTATAAACAAATTTGTTTGATATTTATAATCTCTTTACTGTTGAATAACTTTCAGAATAA
CGT-TTTTATTTTGTTGTGTAATTTCTCATTGCGAGATATATCGTATATTGTGTTTG---
---------------CATTTATGCAGAGGTTCAGAATATTGGGAACTGTTTATGTTTTTT
CACTGCATTTACCAAAAACATTTTTTCTTTCTTATTGTAGAAAGAGAAATTCGTAAAACT
TTTGGACCAGCTTCACAATTCCT
>MY5053_Hexurella_ChiricahuaMtns_PriceCyn
AATGTTAAAGTGACAATATTTTTGATTTGAGTTACCTAAAAGAGTAAAATGTATTTGTGT
ATAAAAAAGAAGAAATACAGTGACGCAGTCTGCTTTTTCTGAATCTTCCGCAGGACGATG
CCTGGAAAGTTTATTTCGATCAGCCTGCTCAAGATATTGTAGATGAATTTGCTATGAGAT
ATGGCATTGAGTCCATCTACCAAGCAATGACGTAAGTTGAGCATTTTTTACTGTCTTGTT
TCGTGGATAAGATGGTTCTTTGTTGATGACTCATTGTTATTTGGTTAACTTTAGTATTTG
CACCCCCCATATTTGGTAAAATGTTATTGATCTATTTTTCAGACATTTCCACTGCCTTTC
CACAAAATACATGTGCCAAGGAGTTCCCGCTGTAATGAGCACACTACTCGCGAATATCAA
CGCCTACTATGCACACACGGCTGCCTCTTCAGCAGTTTCAGCAAGTGATAGATTTGCTGC
ATCTAACTTTGGTGTAAGTAGATTTTGTTTCTGTGGCACTTACGTTTGGATGATAATTAT
ATATAACCAAGTTTGTTTGATATTTA-----------CCGTTGAATAAATTTCCGAACCA
TGTCTTTCCTGCTGTGTTATAATTTCTCATG-----ATATATTACTCATTATGTATGCTG
ATATGTCTTATATTCCATTTTTGCAGAGGTTTAGAACATTAAGCACTTATGATATTTTTT
CACTGTAACTAACAAAAAAAAAATTGTTTTCCCATTGTAGAAAGAGAAATTCGTAAAACT
TTTGGACCAGCTTCACAATTCCT
>MY5064_Hexurella_MuleMtns_Escabrosa
------------------------------------------------------------
------------------------------------------------------------
-------------------------------------------TGAATTCGCTATGAGAT
ATGGCATTGAGTCCATCTACCAAGCAATGACGTAAGTTGAGCATTTTTTACTGT------
------------TTGTTCTTTATTGATGATTTACTGTTATTTAGTTGACTTTAGTATTTG
CACCCCCCATATTTGGTAAAATGTTATTGATCTATTTTTCAGACATTTCCACTGCCTTTC
CACAAAATACATGTGCCAAGGAGTTCCCGCTGTAATGAGCACACTACTAGCGAATATCAA
CGCCTACTATGCACACACGGCTGCCTCTTCAGCAGTTTCAGCAAGTGATAGATTTGCTGC
ATCTAACTTTGGTGTATGTAGATTTTGTTTCTGTGGCACTTACGTTTGGATGATAATTAT
ATATAACCAAGTTTGTTCGATATTTA-----------CTGTTGAATAAATTTCCAAACCA
TGTCTTTCCAGCTGTGGTATAATTTCTCATGTGAAAGTATATTACTCATTATGTATGCTG
ATATGTCTTATCAGCCATTTATGCAGAGGTTTAGAACATTAAGCACTTATGATATTTTTT
CACTGTAACTAACAAAAAAAAAATTGTTTTCCTATTGTAGAAAGAGAAATTCGTAAAACT
TTTGGACCAGCTTCACAATTCCT
>MY5066_Hexurella_MuleMtns_Escabrosa
------------------------------------------------------------
------------------------------------------------------------
---------------TCGATCAGCCTGCTCAAGATATTGTAGATGAATTCGCTATGAGAT
ATGGCATTGAGTCCATCTACCAAGCAATGACGTAAGTTGAGCATTTTTTACTGT------
------------TGGTTCTTTATTGATGATTCATTGTTATTTAGTTAACTTTAGTATTGG
CACCCCCCATATTTGGTAAAATGTTATTGATCTATTTTTCAGACATTTCCACTGCCTTTC
CACAAAATACATGTGCCAAGGAGTTCCCGCTGTAATGAGCACACTACTAGCGAATATCAA
CGCCTACTATGCACACACGGCTGCCTCTTCAGCAGTTTCAGCAAGTGATAGATTTGCTGC
ATCTAACTTTGGTGTATGTAGATTTTGTTTCTGTGGCACTTACGTTTGGATGATAATTAT
ATATAACCAAGTTTGTTTGATATTTA-----------CTGTTGAATAAATTTCCGAACCA
TGTCTTTCCTGGTGTGTTATAATTTCTCATGTGAAAGTATATTACTCATTATGTGTGCTG
ATATGTCTTATCAGCCATTTATGCAGAGGTTTAGAACATTAAGCACTTATGATATTTTTT
CACTGTAACTAAC-AAAAAAAAATTGTTTTCCTATTGTAGAAAGAGAAATTCGTAAAACT
TTTGGACCAGCTTCACAATTCCT
>MY5071_Hexurella_SantaRitaMtns_AlisoSprings
ATTGTTATTGTGACAATATTTTTGATTTGAGTTACCTAAAAGAGTAAAATGTATTGGTGT
--AAAAAAGAAGCAGTACAGTGACGCAGTCTGCTTTTTCTGAACCTTTCACAGGACGATG
CCTGGAAAGTTTATTTCGATCAGCCTGCTCAAGATATTGTAGATGAATTTGCTATGAGAT
ATGGCATTGAATCCATCTACCAAGCAATGACGTAAGTTGAGCATTTTTTACTGTCT----
---------------------------------TTAGTATTT-----GCTTTAGTATTTG
CACCCCCCATATTTGGTAAAATGTTGTTGATCTATTTTTCAGACATTTCCACTGCCTTTC
CACAAAATACATGTGCCAAGGAGTTCCCGCTGTAATGAGCACACTACTAGCGAATATCAA
CGCCTACTATGCACACACGGCTGCCTCTTCAGCAGTTTCAGCAAGTGATAGATTTGCTGC
ATCTAACTTTGGTGTATGTAAATTTTGTTTCTGTGGCACTTACATTTGGATGATAATTAT
ATATAACCACGTTTGATTGATATTTG-----------CTGTTGAATAAATTTCCGAACCA
TGTCTTTCCTGCTGTGTTGTAATTTCTCATGTGAAAATATATTACTCATTATGTATGCTG
ATATGTCTTATATTCCATTTATGCAGAGGTTTAGAACATTAAGCACTTATGATATTTTTT
CACTGTAACTAACAAAAAAAATATTGTTTTCCCATTGTAGAAAGAGAAATTCGTAAAACT
TTTGGACCAGCTTCACAATTCCT
>MY5075_Hexurella_ChiricahuaMtns_CaveCrkCyn
AATGTTATAGTGACAATATTTTTGATTTGAGTTACCTAAAAGACTAAAATGTATTGGTGT
--AAAAAAGAAGCAATACAGTGACGCAGTCTGATTTTTCTGAACCTTCCACAGGACGATG
CCTGGAAAGTTTATTTCGATCAGCCTGCTCAAGATATTGTAGATGAATTTGCTATGAGAT
ATGGCATTGAGTCCATCTATCAAGCAATGACGTAAGTTGAGCATTTTTTACTGTCTTGTT
TCGTGGATAAGATGGTTCTTTGTTAATGATTCATTGTTATTTAGTTAACTTTAGTATTTG
CACCCTCTATATTTGGTAAAATGTTATTGATCTATTTTTCAGACATTTCCACTGCCTTTC
CACAAAATACATGTGCCAAGGAGTTCCCGCTGTAATGAGCACACTACTAGCGAATATCAA
CGCCTACTATGCACACACGGCTGCCTCTTCAGCAGTTTCAGCAAGTGATAGATTTGCTGC
ATCTAACTTTGGTGTATGTAGATTTTGTTTCTGTGGCACTTACGTTTGGATGATAATTAT
ATATAACCAAGTTTGTTTGATATTTA-----------CT-TTGAACAAATTTCCGAACCA
TGTCTTTCCTGCTGTGTTATAATTTC-CATGTGAAAATATATTACTCATTATGTATGCTG
ATATGTCTTATATTCCATTTATGCAGAGGTTTAGAACATTAAACACTTATGATATTTTTT
CACTGTAACTAAC-AAGAAAAAATTGTTTTCCCATTGTAGAAAGAGAAATTCGTAAAACT
TTTGGACCAGCTTCACAATTCCT
>MY5126_Hexurella_SantaCatalinaMtns_NuggetCyn
AATGTTATAGTGACAATATTTTTGATTTGAGTTACCTAAAAGAGTAAAATGTATTGGTGT
ATAGAAAAGAAGCAATACAGTGACGCAGTCTGCTTTTTCTGAACCTTCCACAGGACGATG
CCTGGAAAGTTTATTTCGATCAGCCTGCTCAAGATATTGTAGATGAATTCGCTATGAGAT
ATGGCATTGAGTCCATCTACCAAGCAATGACGTAAGTTGAGCATTTTTTACTGTCTTGTT
TCGTGGATAAGATGGTT-TTTATTGATGATTCATTGTTATTTAGTTAACTTTAGTATTTG
CACCCCCCATATTTGGTAAAATGTTATTGATCTATTTTTCAGACATTTCCACTGCCTTTC
CACAAAATACATGTGCCAAGGAGTTCCCGCTGTAATGAGCACACTACTAGCGAATATCAA
CGCCTACTATGCACACACGGCTGCCTCTTCAGCAGTTTCAGCAAGTGATAGATTTGCTGC
ATCTAACTTTGGTGTATGTAGATTTTGTTTCTGTGACACTTACTTTTGGATGATAATTAT
ATATAACCAAGTTTGTTTGATATTTA-----------CTGTTGAATAAATTTCCGGACCA
TGTCTTTCCTGCTGTGTTATAATTTCTCATGTGAAAATATATTACTCATTATGTATGCTG
ACATGTCTTATATTCCATTTATGCTGAGGTTTAGAACATTAAGTGCTTATGATATTTTTT
CACTGTAACTAACAGAAAAAAAATTGTTTTCCCATTGTAGAAAGAGAAATTCGTAAAACT
TTTGGACCAGCTTCACAATTCCT
>MY5127_Hexurella_WhetstoneMtns_FrenchJoeCyn
------------------------------------------------------------
------------------------------------------------------------
---------TTTATTTCGATCAGCCTGCTCAAGATATTGTAGATGAATTTGCTATGAGAT
ATGGCATTGAGTCCATCTACCAAGCAATGACGTAAG-TGAGCATTTTTTACTGTCTTGTT
TCATGGATAAGATGGTTCTTTATTGATGATTCATTGTTATTTAGTTAACTTTAGTATTTG
ATCCCCCCATATTTGGTAAAATGTTATCGATCTATTTTTCAGACATTTCCACTGCCTTTC
CACAAAATACATGTGCCAAGGAGTTCCCGCTGTAATGAGCACACTACTAGCGAATATCAA
CGCCTACTATGCACACACGGCTGCCTCTTCTGCAGTTTCAGCAAGTGATAGATTTGCTGC
ATCTAACTTTGGTGTATGTAGATTTTGTTTCTATGGCACTTACGTTTGGATGATAATTAT
ATATAACCAAGTTTG-TTGATATTTA-----------CTGTTGAAT-AATTTCCAACCAG
T---CTTTCCGCTGTGGTATAAT-------------------------------------
------------------------------------------------------------
------------------------------------------------------------
-----------------------
>MY5128_Hexurella_WhetstoneMtns_FrenchJoeCyn
------------------------------------------------------------
------------------------------------------------------------
------------------------------------------------------------
------------------------------------------------------------
----------------------------ATTCATTGTTATTTAGTTAACTTTAGTATTTG
CACCCCCCATATTTGGTAAAATGTTATTGATCTCTTTTTCAGACATTTCCACTGCCTTTC
CACAAAATACATGTGCCAAGGAGTTCCCGCTGTAATGAGCACACTACTAGCGAATATCAA
CGCCTACTATGCACACACGGCTGCCTCTTCAGCAGTTTCAGCAAGTGATAGATTTGCTGC
ATCTAACTTTGGTGTATGTAGATTTTGTTTCTGTGGCACT--------------------
-T----------------------------------------------------------
------------------------------------------------------------
------------------------------------------------------------
------------------------------------------------------------
-----------------------
>MY5131_Hexurella_PedregosaMtns_PruneCyn
AATGTTATAGTGACAATATTTTTGATTTGAGTTACCTAAAAGAGTAAAATGTATTGGTGT
ATAAAAAAGAAGCAATACGGTGACGCAGTCTGCTTTTTCTGAACCTTCCACAGGACGATG
CCTGGAAAGTTTATTTCGATCAGCCTGCTCAAGATATTGTAGATGAATTTGCTATGAGAT
ATGGCATTGAGTCCATCTACCAAGCAATGACGTAAGTTGAGCATTTTTTACTGTCTTGTT
TCGTGGATAAGATGGTTCTTTGTGGATGATTCATTGTTGTTTAGTTAACTTTAGTATTTG
CAGCCCCCATATTTGGTAAAATGTTATTGATCTATTTTTCAGACATTTCCACTGCCTTTC
CACAAAATACATGTGCCAAGGAGTTCCCGCTGTAATGAGCACACTACTAGCGAATATCAA
CGCCTACTATGCACACACGGCTGCCTCTTCAGCAGTTTCAGCAAGTGATAGATTTGCTGC
ATCTAACTTTGGTGTATGTAGATTTTGTTTCTCTGGCACTTACGTTTGGATGATAATTAT
ATATAA--AAGTTTGTTTGATGTTTA-----------CTGTTGAATAAATTTCCGAACCA
TGTCTTTCCTGCTGTGTTGTAATTTCTCATGTGAAAATATATTACTCATTACGTATGCTG
ATATGTCTTATATTCCATTTATGCAGAGGTTTAGAACATTAAGCACTTATGATATTTTTT
CACTGTAACTAACAAAAAAAAAATTGTTTTCCCATTGTAGAAAGAGAAATTCGTAAAACT
TTTGGACCAGCTTCACAATTCCT
>MY5132_Hexurella_PedregosaMtns_PruneCyn
AATGTTATAGTGACAATATTTTTGATTTGAGTTACCTAAAAGAGTAAAATGTATTGGTGT
ATAAAAAAGAAGCAATACGGTGACGCAGTCTGCTTTTTCTGAACCTTCCACAGGACGATG
CCTGGAAAGTTTATTTCGATCAGCCTGCTCAAGATATTGTAGATGAATTTGCTATGAGAT
ATGGCATTGAGTCCATCTACCAAGCAATGACGTAAGTTGAGCATTTTTTACTGTCTTGTT
TCGTGGATAAGATGGTTCTTTGTGGATGATTCATTGTTGTTTAGTTAACTTTAGTATTTG
CAGCCCCCATATTTGGTAAAATGTTATTGATCTATTTTTCAGACATTTCCACTGCCTTTC
CACAAAATACATGTGCCAAGGAGTTCCCGCTGTAATGAGCACACTACTAGCAAATATCAA
CGCCTACTATGCACACACGGCTGCCTCTTCAGCAGTTTCAGCAAGTGATAGATTTGCTGC
ATCTAACTTTGGTGTATGTAGATTTTGTTTCTCTGGCACTTACGTTTGGATGATAATTAT
ATATAA--AAGTTTGTTTGATGTTTA-----------CTGTTGAATAAATTTCCGAACCA
TGTCTTTCCTGCTGTGTTGTAATTTCTCATGTGAAAATATATTACTCATTACGTATGCTG
ATATGTCTTATATTCCA------------TTTAGAACATTAAGCACTTATGATATTTTTT
CACTGTAACTAACAAAAAAAAAATTGTTTTCCCATTGTAGAAAGAGAAATTCGTAAAACT
TTTGGACCAGCTTCACAATTCCT
>MY5136_Hexurella_MiddlemarchCyn
AATGTTATAGTGACAATATTTTTGATTTGAGTTACCTAAAAGAGTAAAATGTATTGGTGT
ATAAAAAAGAAGCAATACAGTGACGCAGTCTGCTTTTTCTGAACCTTCCACAGGACGATG
CCTGGAAAGTTTATTTCGATCAGCCTGCTCAAGATATTGTAGATGAATTTGCTATGAGAT
ATGGCATTGAGTCCATCTACCAAGCAATGACGTAAGTTGAGCATTTTTTACTGTCTTGTT
TCGTGGATAAGATGGTTCTTTATTGATGACTCATTGTTATTTAGTTAAATTTAGTATTTG
CACCCCCCATATTTGGTAAAATGTTATTGATCTGTTTTTCAGACATTTCCACTGCCTTTC
CACAAAATACATGTGCCAAGGAGTTCCCGCTGTAATGAGCACACTACTAGCGAATATCAA
CGCCTACTATGCACACACGGCTGCCTCTTCAGCAGTTTCAGCAAGTGATAGATTTGCTGC
ATCTAACTTTGGTGTATGTAGATTTTGTTTCTGTGGCACTTACGTTTGGATGATAATTAT
ATGTAACCAAGTTTGTTTGATATTTA-----------CTGTTGAATAAATTTCCGAACCA
TGTCTTTCCCGCTGTGTTATAATTTCTCATGTGAAAATATATTACTCATTATGTATGCTG
ATATGTCTTGCATTCCATTTATGCAAAGGTTTATAACATTGAGCACTTATGATATTTTTT
CACTGTAACTAACAAAAAAAAAATTGTTTTTCCATTGTAGAAAGAGAAATTCGTGAAACT
TTTGGACCAGCTTCACAATTCCT
>MY5147_Hexurella_DragoonMtns_NF_345A
AATGTTATAGTGACAATATTTTTGATTTGAGTTACCTAAAAGAGTAAAATGTATTGGTGT
ATAAAAAAGAAGCAATACAGTGACGCAGTCTGCTTTTTCTGAACCTTCCACAGGACGATG
CCTGGAAAGTTTATTTCGATCAGCCTGCTCAAGATATTGTAGATGAATTTGCTATGAGAT
ATGGCATTGAGTCCATCTACCAAGCAATGACGTAAGTTGAGCATTTTTTACTGTCTTGTT
TCGTGGATAAGATGGTTCTTTATTGATGATTTATTGTTATTTAGTTAAATTTAGTATTTG
CACCCCCCATATTTGGTAAAATGTTATTGATCTGTTTTTCAGACATTTCCACTGCCTTTC
CACAAAATACATGTGCCAAGGAGTTCCCGCTGTAATGAGCACACTACTAGCGAATATCAA
CGCCTACTATGCACACACGGCTGCCTCTTCAGCAGTTTCAGCAAGTGATAGATTTGCTGC
ATCTAACTTTGGTGTATGTAGATTTTGTTTCTGTGGCACTTACGTTTGGATGATAATTAT
ATGTAACCAAGTTTGTTTGATATTTA-----------CTGTTGAAAAAATTTCCGAACCA
TGTCTTTCCCGCTGTGTTATAATTTCGCATGTGAAAATATATTACTCATTATGTATGCTG
ATATGTCTTATATTCCATTTATGTAGAGGTTTGGAACATTAAGTACTTATGATATTTTTT
CACTGTAACTAACAAAAAAAAAATTGTTTTTCCATTGTAGAAAGAGAAATTCGTAAAACT
TTTGGACCAGCTTCACAATTCCT
>MY5152_Hexurella_WhetstoneMtns_ApacheCyn
AATGTTATAGTGACAATATTTTTGATTTGAGTTACCTAAAAGAGTAAAATGTATTGGTGT
--AAAAAAGAAGCAATGCAGTGACGCAGTCTGCTTTTTCTGAACCTTCCGCAGGACGATG
CCTGGAAAGTCTATTTCGATCAGCCTGCTCAAGATATTGTAGATGAATTTGCCATGAGAT
ATGGCATTGAGTCCATCTACCAAGCAATGACGTAAGTTGAGCATTTTTTACTGTCTTGCT
TCGTGGATAAGATGGTTCTTTATTGATGATTCATTGTTATTTAGTTAACTTTAGTATTTG
CACCCCCCATATTTGGTAAAAAGTTATTGATCTCTTTTTCAGACATTTCCACTGCCTTTC
CACAAAATACATGTGCCAAGGAGTTCCCGCTGTAATGAGCACACTACTAGCGAATATCAA
CGCCTACTATGCACACACGGCTGCCTCTTCAGCAGTTTCAGCAAGTGATAGATTTGCTGC
ATCTAACTTTGGTGTATGTAGATTTTGTTTCTGTGGCACTTACGTTTGGATGATAATTAT
ATATAACCAAGTTTGTTTGATATTTA-----------CCGTTGAATAAATTTCCGAACCG
TGTCTTTCCCGCTGTGTTCTAATTTCTCATGTGAAAATATATTACTCATTATGTATGCTG
ATATGTCTTATATTCCATTTATGCAGAGGTTTAGAACATTAAGCACTTATGATATTTTTT
CACTGTAACTAAT-AGAAAAAAATTGTTTTCCCATTGTAGAAAGAGAAATTCGTAAAACT
TTTGGACCAGCTTCACAATTCCT
>MY5157_Hexurella_SantaCatalinaMtns_Redington
AATGTTTTAGTGACAATATTTTTGATTTGAGTTACCTAAAAGAGTAAAATGTATTGGTGT
ATAAAAAAGAAGCAATACAGTGACGCAGTCTGCTTTTTCTGAACCTTCCACAGGACGATG
CCTGGAAAGTTTATTTCGATCAGCCTGCTCAAGATATTGTAGATGAATTCGCTATGAGAT
ATGGCATCGAGTCCATCTACCAAGCAATGACGTAAGTTGAGCATTTTTTACTGTCTTGTT
TCGTGGATAAGATGGTT-TTTATTGATGATTCATTGTTATTTAGTTAACTTTAGTATTTG
CACCCCCCATATTTGGTAAAATGTTATTGATCTATTTTTCAGACATTTCCACTGCCTTTC
CACAAAATACATGTGCCAAGGAGTTCCCGCTGTAATGAGCACACTACTAGCGAATATCAA
CGCCTACTATGCACACACGGCTGCCTCTTCAGCAGTTTCAGCAAGTGATAGATTTGCTGC
ATCTAACTTTGGTGTATGTAGATTTTGTTTCTGTGGCACTTATGTTTGGATGATAATTAT
ATATAACCCAGTTTGTTTGATATTTA-----------CTGTTGAATAAATTTCTGAACCA
TGTCTTTCCTGCTGTGTTGTAATTTCTCGTGTGAAAATATATTACTCATTATGTTTGCTG
ACATGTCTTATATTTCATTTATGCTGAGGTTTAGAACATTAAGCACTTATGATATTTTTT
CACTGTAACTAACAGAAAAAAAATTGTTTTCCCATTGTAGAAAGAGAAATTCGTAAAACT
TTTGGACCAGCTTCACAATTCCT
>MY5164_Hrupicola_Temecula
AATGCTATAATGATAATATT---CATTTGAGTTACCTAA---------------------
------------------------------------------------------------
---------------------AGTCTGCTCAAGACATTGTAGATGAATTTGCTATGAGAT
ATGGCATCGAGTCCATCTACCAAGCAATGACGTAAGTTGAGCTTCTTT------------
--ATTAATGATTTGATTGGTCAATAGAAATTCATTGGAATTTAGTTAACTTAAGTTCTTG
TA------AAAAGTAATAA----TTATTGCTCTTTTTTTCAGACATTTCCACTGCCTTTC
CACAAAATACATGTGCCAAGGAGTTCCCGCTGTAATGAGCACACTACTAGCAAATATCAA
TGCCTACTATGCACACACGGCTGCCTCTTCAGCAGTTTCAGCAAGTGATAGATTTGCTGC
ATCTAACTTTGGTGTATGTAGATTTTTCTTTTATGAAA-TTACGCATTTATGATAATTCT
GTATAAACAAATTTGTTTGATATTTATATTTTTTTTACTGTTGAATAACTTTCAGAATAA
CGT-TTTTATTTTGTTGTATAATTTCTCATTGCGAGATATATCATATATTGTGTTTACTG
ATATGTCCTATGTCTCATTTATGCAGAGTTTCA---------------------------
------------------------------------------------------------
-----------------------
>MY5165_Hrupicola_Temecula
AATGCTATAATGATAATATTTTGCATTTGAGTTACCTAAAAGAGTAAAACATATTGCTGT
TTAAAAAAGAAGCAATATAGTGACCCAGTCTGCTCTTTCTGAACATTCCGCAGGACGATG
CATGGAAAGTTTATTTCGATCAGCCTGCTCAAGACATTGTAGATGAATTTGCTATGAGAT
ATGGCATCGAGTCCATCTACCAAGCAATGACGTAAGTTGAGCTTCTTT------------
--ATTAATGATTTGATTGGTCAATAGAAATTCATTGGAATTTAGTTAACTTAAGTTCTTG
TA------AAAAGTAATAA----TTATTGCTCTTTTTTTCAGACATTTCCACTGCCTTTC
CACAAAATACATGTGCCAAGGAGTTCCCGCTGTAATGAGCACACTACTAGCAAATATCAA
TGCCTACTATGCACACACGGCTGCCTCTTCAGCAGTTTCAGCAAGTGATAGATTTGCTGC
ATCTAACTTTGGTGTATGTAGATTTTTCTTTTATGAAA-TTACGCATTTATGATAATTCT
GTATAAACAAATTTGTTTGATATTTATATTTTTTTTACTGTTGAATAACTTTCAGAATAA
CGT-TTTTATTTTGTTGTATAATTTCTCATTGCGAGATATATCATATATTGTGTTTACTG
ATATGTCCTATGTCTCATTTATGCAGAGTTTCAGAATATTGGGAACTATTTATATTTTTT
CGCTATATTTACCAGAAAC----TTTTTTTCTTATTGTAGAAAGAGAAATTCGTAAAACT
TTTGGACCAGCTTCACAATTCCT
>MY5175_Hapachea_HarshawRd_PatagoniaMtns
AATGTTATAGTGACAATATTTTTGATTTGAGTTACCTAAAAGAGTAAAATGTATTGGTGT
--AAAAAAGAAGCAATACAGTGACGCAGTCTGCTTTTTCTGAACCTTCCACAGGACGATG
CCTGGAAAGTTTATTTCGATCAGCCTGCTCAAGATATTGTAGATGAATTTGCTATGAGAT
ATGGCATTGAATCCATCTACCAAGCAATGACGTAAGTTGAGCATTTTTTACTGTCTTGTT
TCGTGGATAAGATGGTTCTTTATTGATGATTCATTGTTATTTAGTTAACTTTAGCATTTG
CACCCCCCATATTTGGTAAAATGTTATTGATCTCTTTTTCAGACATTTCCACTGCCTTTC
CACAAAATACATGTGCCAAGGAGTTCCCGCTGTAATGAGCACACTACTAGCGAATATCAA
TGCCTACTATGCACACACGGCTGCCTCTTCAGCAGTTTCAGCAAGTGATAGATTTGCTGC
ATCTAACTTTGGTGTATGTAGATTTTGTTTCTGTGGGACTTACGTTTAGATGCTAATTAT
ATATAACCAAGTTTGATTGATATTTA-----------CTGTTGAATAAATTTCCGAACCA
TGTCTTTCCTGCTGTGTTATAATTTCTCGTG--AAAATATATTACTCATTATGTATGCTG
ATATGTCTTATATTCCATTTATGCAGAGGTTTAGACCATTAAGCACTTATGATATTTTTT
CACTGTAACTAAC-AAAGAAAAATTGTCTTCCCATTGTAGAAAGAGAAATTCGTAAAACT
TTTGGACCAGCTTCACAATTCCT
>MY5180_Hapachea_MustrangPk_MustangMtns
AACGTTATAGTGACAATATTTTTGATTTGAGTTACCTAAAAGAGTAAAATGTATTGGTGT
--AAAAAAGAAGCAATACAGTGACGCAGTCTGCTTTTTCTGAACCTTCCACAGGACGATG
CCTGGAAAGTTTATTTCGATCAGCCTGCTCAAGATATTGTAGATGAATTTGCTATGAGAT
ATGGCATTGAGTCCATCTACCAAGCAATGACGTAAGTTGAGCATTTTTTACCGTCTTGTT
TCGTGAATAAGATGGTTCTTTATTGATGATTCATTGTTATTTAGTTAACTTTAGTATTTT
CACCCCCCATATTTGTTAAAATGTTATTGATCTATTTTTCAGACATTTCCACTGCCTTTC
CACAAAATACATGTGCCAAGGAGTTCCCGCTGTAATGAGCACACTACTAGCGAATATCAA
CGCCTACTATGCACACACGGCTGCCTCTTCAGCAGTTTCAGCAAGTGATAGATTTGCTGC
ATCTAACTTTGGTGTATGTAGATTTTGTTTCTGTGGCACTTACGTTTGGATGATAATTAT
ATATAACCAAGTTTTTTTTATATTTA-----------CTGTTAAATAAATTTCCGAACCA
TGTCTTTCCCGCTGTGTTATAATTTCTCATGCGAAAATATATTACTCATTATGTATGCTG
ATATGTCTTATATTCCATTTAAGCAGAGGTTTGGAACATTAAGCACTTAGGATATTTTTT
CACAGTAACTAACAAAAAAATAATTGTTTTCCCATTGTAGAAAGAGAAATTCGTAAAACT
TTTGGACCAGCTTCACAATTCCT
>MY5181_Hapachea_MustrangPk_MustangMtns
------------------------------------------------------------
--AAAAAAGAAGCAATACAGTGACGCAGTCTGCTTTTTCTGAACCTTCCACAGGACGATG
CCTGGAAAGTTTATTTCGACCAGCCTGCTCAAGATATTGTAGATGAATTTGCTATGAGAT
ATGGCATTGAGTCCATCTACCAAGCAATGACGTAAGTTGAGCATTTTTTACTGTCTTGTT
TTGTGGATGAGATGGTTCTTTATTGATGATTCATTGTTATTTAGTTAACTTTAGTATTTG
CACCCCCCATATTTGGTAAAATGTTATTGATCTATTTTTCAGACATTTCCACTGCCTTTC
CACAAAATACATGTGCCAAGGAGTTCCCGCTGTAATGAGCACACTACTAGCGAATATCAA
CGCCTACTATGCACACACGGCTGCCTCTTCAGCAGTTTCAGCAAGTGATAGATTTGCTGC
ATCTAACTTTGGTGTATGTAGATTTTGTTTCTGTGGCACTTACGTTTGGATGATAATTAT
ATATAACCGAGTTTGTTTGATATTTA-----------CTGTTGAATAAATTTCCGAACCA
CGTCTTCCCCGCTGTGTTATAATTTCTCATGTGAAAATGTATTACTCATTATGTATGCTG
ATATGTCTTATATTCCATTTATGCAGAGGTTTAGAACATTAAGCACTTATGATATTTTTT
CACAGTAACTAACAAAAAAATAATTGTTTTCCCATTGTAGAAAGAGAAATTCGTAAAACT
TTTGGACCAGCTTCACAATTCCT
>MY5193_Hapachea_HarshawRd_PatagoniaMtns
AATGTTATAGTGACAATATTTTTGATTTGAGTTACCTAAAAGAGTAAAATGTATTGGTGT
--AAAAAAGAAGCAATACAGTGACGCAGTCTGCTTTTTCTGAACCTTCCACAGGACGATG
CCTGGAAAGTTTATTTCGATCAGCCTGCTCAAGATATTGTAGATGAATTTGCTATGAGAT
ATGGCATTGAATCCATCTACCAAGCAATGACGTAAGTTGAGCATTTTTTACTGTCTTGTT
TAGTGGATAAGATGGTTCTTTATTGATGATTCATTGTTATTTAGTTAACTTTAGTATTTG
CACCCCCCATATTTGGTAAAATGTTATTGATCTATTTTTCAGACATTTCCACTGCCTTTC
CACAAAATACATGTGCCAAGGAGTTCCCGCTGTAATGAGCACACTACTAGCGAATATCAA
TGCCTACTATGCACACACGGCTGCCTCTTCAGCAGTTTCAGCAAGTGATAGATTTGCTGC
ATCTAACTTTGGTGTATGTAGATTTTGTTTCTATGGCACTTACGTTTGGATGATAATTAT
ATATAACCAAGTTTGTTTGATATTTA-----------CTGTTGAATAAATTTCCGAACCA
TGTCTTTCCTGCTGTGTTATAATTTCTCATGTGAAAATATATTACTCATCATGTATGCTG
ATATGTCTTATATTCCATTTATGCAGAGGTTTAGAACATTAAGCACTTATGATATTTTTT
CACTGTAACTAACAAATTTTTGTTTTTTTTCCCATTGTAGAAAGAGAAATTCGTAAAACT
TTTGGACCAGCTTCACAATTCCT
>MY5194_Hapachea_Ordsummit_MtOrd
AATGCTATAGTGACAATATTTTGCATTTGAGTTACCTAAAAAAGTAAAATGTACTGCTGT
TTAAAAAAGAAGCAATATAGTGACACAGTCTGCTTTCTCTGAACCTTCCACAGGACGATG
CATGGAAAGTTTATTTCGATCAGCCTGCTCAAGATATTGTAGATGAATTCGCCATGAGAT
ATGGCATTGAGTCCATCTACCAAGCAATGACGTAAGTTGAGCATTGTTTACTGTCTTGAT
TCTTGGATAGGATGGTTCTTTATTAATGATTTATTGTAATTTAGTTAACTTTAGTACGCT
TACCCATCATATTTAGTAAAATGTTATTGATCTCTTTTTCAGACATTTCCACTGCCTTTC
CACAAAATACATGTGCCAAGGAGTTCCCGCTGTAATGAGCACACTACTAGCAAATATCAA
CGCCTACTATGCACACACGGCTGCCTCTTCCGCAGTTTCAGCAAGTGATAGATTTGCTGC
ATCTAACTTTGGTGTATGTAGATTTTGTTTCTTTGCCACTTACGTTTTTATGATAATTAT
ATATAACCAAATTTGTTTGATATTTATATTCACTTTACTGTTGAATAAATTTCCGATCCA
AGTCATTCCTGCTGTGTTATAATTTCTCATCTCGAAATATATTACTCCTTATGTATACTG
ACATGTCTTATATTCCATTTATGCAGAGGTTTAGAATATTAAGCACTTATCATATTTTTT
CACTGTAATTAAC--AAGAAAATTTTTTTTCCCATTGTAGAAAGAGAAATTCGTAAAACT
TTTGGACCAGCTTCACAATTCCT
>MY5195_Hapachea_Ordsummit_MtOrd
AATGCTATAGTGACAATATTTTGCATTTGAGTTACCTAAAAGAGTAAAATGTACTGCTGT
TTAAAAAAGAAGCAATATAGTGACACAGTCTGCTTTCTCTGAACCTTCCACAGGACGATG
CATGGAAAGTTTATTTCGATCAGCCTGCTCAAGATATTGTAGATGAATTCGCCATGAGAT
ATGGCATTGAGTCCATCTACCAAGCAATGACGTAAGTTGAGCATTGTTTACTGTCTTGAT
TCTTGGATAGGATGGTTCTTTATTAATGATTTATTGTAATTTAGTTAACTTTAGTACGCG
TACCCGTCATATTTAGTAAAATGTTATTGATCTCTTTTTCAGACATTTCCACTGCCTTTC
CACAAAATACATGTGCCAAGGAGTTCCCGCTGTAATGAGCACACTACTAGCAAATATCAA
CGCCTACTATGCACACACGGCTGCCTCTTCCGCAGTTTCAGCGAGTGATAGATTTGCTGC
ATCTAACTTTGGTGTATGTAGATTTTGTTTCTTTGGCACTTACGTTTTTATGATAATTAT
ATATAACCAAATTTGTTTGATATTTATATTCACTTTATTGTTGAATAAATTTCCGATCCA
TGTCATTCCTGCTGTGTTATAACTTCTCATCTCAAAATGTATTACTCATTATGTATGCTG
GCATGTCTTATATTCCATTTATGCAGAGGTTTAGAATATTAAGCACTTATCATATTTTTT
CACTGTAATTAAC--AGGAAAAATTGTTTTCCCGTTACAGAAAGAGAAATTCGTAAAACT
TTTGGACCAGCTTCACAATTCCT
>MY5266_Hencina_CerroBolla
AATGCTATAGTGATAATATTTTGCATTTGAGCTACCTAAAAGAGTAAAATGTATTGCTGT
TTAAAAAAGAAGCAAAATAGTGACACAGTCTGCTCTTTCTGAACATTCCACAGGACGATG
CATGGAAAGTTTATTTCGATCAGCCTGCTCAAGACATTGTAGATGAATTTGCTATGAGAT
ATGGCATCGAGTCCATCTACCAAGCAATGACGTAAGTTGAGCTTCTTT------------
--ATTAATGATTTGATTGGTCAATAGAAATTCATTGTAATTTAGTTAACTTACGTTCTTG
TA------AAAAATAATAA----TTATTGCTCTATTTTTCAGACATTTCCACTGCCTTTC
CACAAAATACATGTGCCAAGGAGTTCCCGCTGTAATGAGCACTCTACTAGCAAATATCAA
TGCCTACTATGCACACACGGCTGCCTCTTCAGCAGTTTCAGCAAGTGATAGATTTGCTGC
ATCTAACTTTGGTGTATGTAGATTTTTCTTTTATGAAATTTACGCATTTATGATAATTAT
ATATAAACAAATTTGTTTGATATTTATATTCTTTTAACTATTGAATAACATTCAGAATAA
TG----TTTTTTTGTTGTATAATATCTCATTGCAAGATATATCGTATATTGTGTTTGATG
ATATGTCTTATGTCCTATTTATGGAAAGGTTCAGAATATTGGGAACCGTTTATGTTTTTT
CAGTGTATTTACCAAAAACATTTTTTTTTT---ATTGTAGAAAGAAAAATTCGTAAAACT
TTTGGACCAGCTTCACAATTCCT
>MY5267_Hencina_CerroBolla
AATGCTATAGTGATTATATTTTGCATTTGAGCTACCTAAAAGAGTAAAATGTATTGCTGT
TTAAAAAAGAAGCAAAATAGTGACACAGTCTGCTCTTTCTGAACATTCCACAGGACGATG
CATGGAAAGTTTATTTCGATCAGCCTGCTCAAGACATTGTAGATGAATTTGCTATGAGAT
ATGGCATCGAGTCCATCTACCAAGCAATGACGTAAGTTGAGCTTCTTT------------
--ATTAATGATTTGATTGGTCAATAGAAATTCATTGTAATTTAGTTAACTTACGTTCTTG
TA------AAAAATAATAA----TTATTGCTCTATTTTTCAGACATTTCCACTGCCTTTC
CACAAAATACATGTGCCAAGGAGTTCCCGCTGTAATGAGCACACTACTAGCAAATATCAA
TGCCTACTATGCACACACGGCTGCCTCTTCAGCAGTTTCAGCAAGTGATAGATTTGCTGC
ATCTAACTTTGGTGTATGTAGATTTTTCTTTTATGAAATTTACGCATTTATGATAATTAT
ATATAAACAAATTTGTTTGATATTTATATTCTTTTTACTATTGAATAACATTCAGAATAA
TG----TTTTTTTGTTGTATAATATCTCATTGCGAGATATATCGTATATTGTGTTTGATG
ATATGTCTTATGTAAAATTTATGGAAAGGTTCAGAATATTGGGAACTATTTATGTTTTTT
TACTGTATTTATCAAAAACATTTTTTTTTT---ATTGTAGAAAGAGAAATTCGTAAAACT
TTTGGACCAGCTTCACAATTCCT
>MY5269_Hexurella_GuadalupeValley
AATGCTATAGTGATTATATTTTGCATTTGAGCTACCTAAAAGAGTAAAATGTATTGCTGT
TTAAAAAAGAAGCAAAATAGTGACACAGTCTGCTCTTTCTGAACATTCCACAGGACGATG
CATGGAAAGTTTATTTCGATCAGCCTGCTCAAGACATTGTAGATGAATTTGCTATGAGAT
ATGGCATCGAGTCCATCTACCAAGCAATGACGTAAGTCGAGCTTCTAT------------
--ATTAATGATTTGATTGGTCAATAGAAATTCATTGTAATTTAGTTAACTTACGTTCTTG
TA------AAAAATAATAA----TTATTGCTCTATTTTTCAGACATTTCCACTGCCTTTC
CACAAAATACATGTGCCAAGGAGTTCCCGCTGTAATGAGCACACTACTAGCAAATATCAA
TGCCTACTATGCACACACGGCTGCCTCTTCAGCAGTTTCAGCAAGTGATAGATTTGCTGC
ATCTAACTTTGGTGTATGTAGATTTTTCTTTTATGAAATTTACACATTTATGATAATTAT
ATATAAACAAATTTGTTTGATATTTATATTCTTTTTACTATTGAATAACATTCAGAATAA
TG----TTTTTTTGTTGTATAATATCTCATTGCGAGATATATCGTATATTGTGTTTGATG
ATATGTCTTATGTAAAATTTATGGAAAGGTTCAGAATATTGGGAACTATTTATGT-TTTT
TACTGTATTTATCAAAAACA-TTTTTTTTT---ATTGTAGAAAGAGAAATTCGTAAAACT
TTTGGACCAGCTTCACAATTCCT
>MY5271_Hexurella_GuadalupeValley
AATGCTATAGTGATTATATTTTGCATTTGAGCTACCTAAAAGAGTAAAATGTATTGCTGT
TTAAAAAAGAAGCAAAATAGTGACACAGTCTGCTCTTTCTGAACATTCCACAGGACGATG
CATGGAAAGTTTATTTCGATCAGCCTGCTCAAGACATTGTAGATGAATTTGCTATGAGAT
ATGGCATCGAGTCCATCTACCAAGCAATGACGTAAGTCGAGCTTCTAT------------
--ATTAATGATTTGATTGGTCAATAGAAATTCATTGTAATTTAGTTAACTTACGTTCTTG
TA------AAAAATAATAA----TTATTGCTCTATTTTTCAGACATTTCCACTGCCTTTC
CACAAAATACATGTGCCAAGGAGTTCCCGCTGTAATGAGCACACTACTAGCAAATATCAA
TGCCTACTATGCACACACGGCTGCCTCTTCAGCAGTTTCAGCAAGTGATAGATTTGCTGC
ATCTAACTTTGGTGTATGTAGATTTTTCTTTTATGAAATTTACGCATTTATGATAATTAT
ATATAAACAAATTTGTTTGATATTTATATTCTTTTTACTATTGAATAACATTCAGAATAA
TG----TTTTTTTGTTGTATAATATCTCATTGCGAGATATATCGTATATTGTGTTTGATG
ATATGTCTTATGTAAAATTTATGGAAAGGTTCAGAAT-TTGGGAACTATTTATGTTTTTT
TACTGTATTTATCAAAAACA-TTTTTTTTT---ATTGTAGAAAGAGAAATTCGTAAAACT
TTTGGACCAGCTTCACAATTCCT
>MY5276_Hexurella_SanPedro_Martir
AATGCTATAGTGATTATATTTTGCATTTGAGCTACCTAAAAGAGTAAAATGCATTGCTGT
TTAAAA-AGAAGCAATATAGTGACACAGTCTGCTCTTTCTGAACATTCCACAGGACGATG
CATGGAAAGTTTATTTCGATCAGCCTGCTCAAGACATTGTAGATGAATTTGCTATGAGAT
ATGGCATAGAGTCCATCTACCAAGCGATGACGTAAGTTGAGCTTCTTT------------
--ATTAATGATTTGATTGGTCAATAGAAATTCATTGTAATTTAGTTGACTTACGTTCTTG
TG------AAAAATAATAA----TTATTGCTCTATTTTTCAGACATTTCCACTGCCTTTC
CACAAAATACATGTGCCAAGGAGTTCCCGCTGTAATGAGCACACTACTAGCAAATATCAA
TGCCTACTATGCACACACGGCTGCCTCTTCAGCAGTTTCAGCAAGTGATAGATTTGCTGC
ATCTAACTTTGGTGTATGTAGATTTTTCTTTTATGAAATTTACGCATTTATGATAATTAT
ATATCAGCAAATTTGTTTGATATTTATATTCTTTTTACTATTGAATAACTTTCAGAATAA
TG---TTTTTTTTGTTGTATGATATCTCATTGCAAGATATATCGTATATTGTGTTTGCTG
ATATGTCTTATGTCCCATTTATGGAAAGGTTCAGAGTATTGGGAACTATTTATGTTTTTT
CACTGTATTTACCAAAAACATTTTTTTCTTCTTATTGTAGAAAGAGAAATTCGTAAAACT
TTTGGACCAGCTTCACAATTCCT
>MY5277_Hexurella_SanPedro_Martir
AATGCTATAGTGATTATATTTTGCATTTGAGCTACCTAAAAGAGTAAAATGCATTGCTGT
TTAAAA-AGAAGCAATATAGTGACACAGTCTGCTCTTTCTGAACATTCCACAGGACGATG
CATGGAAAGTTTATTTCGATCAGCCTGCTCAAGACATTGTAGATGAATTTGCTATGAGAT
ATGGCATAGAGTCCATCTACCAAGCGATGACGTAAGCTGAGCTTCTTT------------
--ATTAATGATTTGATTGGTCAATAGAAATTCATTGTAATTTAGTTGACTTACGTTCTTG
TG------AAAAATAATAA----TTATTGCTCTATTTTTCAGACATTTCCACTGCCTTTC
CACAAAATACATGTGCCAAGGAGTTCCCGCTGTAATGAGCACACTACTAGCAAATATCAA
TGCCTACTATGCACACACGGCTGCCTCTTCAGCAGTTTCAGCAAGTGATAGATTTGCTGC
ATCTAACTTTGGTGTATGTAGATTTTTCTTTTATGAAATTTACGCATTTATGATAATTAT
ATATCAGCAAATTTGTTTGATATTTATATTCTTTTTACTATTGAATAACTTTCAGAATAA
TG---TTTTTTTTGTTGTATGATATCTCATTGCAAGATATATCGTATATTGTGTTTGCTG
ATATGTCTTATGTCCCATTTATGGAAAGGTTCAGAGTATTGGGAACTATTTATGTTTTTT
CACTGTATTTACCAAAAACATTTTTTTCTTCTTATTGTAGAAAGAGAAATTCGTAAAACT
TTTGGACCAGCTTCACAATTCCT
>MY5280_Hexurella_ArroyoSalado
AATGCTATAGTGATAATATTTTACGTTTGAGCTACCTAAAAGAGTAAAATGTATTGCTGT
TTAAAAAAGAAGCAGTATAGTGACACAGTCTGCTCTTTCTGAACATTCTGCAGGACGATG
CATGGAAAGTTTATTTCGATCAGCCTGCTCAAGACATTGTAGATGAATTTGCTATGAGAT
ATGGCATCGAGTCCATCTACCAAGCAATGACGTAAGTTGAGCTTCTTT------------
--ATTAATGATTTGATTGGTCAATAGAAATTCATTGTAATTTAGTTAACTTAAGTTCTTG
TA------AAAAATAATAA----TTATTGCTCTATTTTTCAGACATTTCCACTGCCTTTC
CACAAAATACATGTGCCAAGGAGTTCCCGCTGTAATGAGCACACTACTAGCAAATATCAA
TGCCTACTATGCACACACGGCTGCCTCTTCAGCAGTTTCAGCAAGTGATAGATTTGCTGC
ATCTAACTTTGGTGTATGTAGATTTTTCTTTTATGAAA-TTATGCATTTGTGATAATTAT
ATATAAACAAATTTGTTTGATATTTATATTCTTTTTACTATTGAATAACTTTCAGAATAA
T-----TTTTTTTGTTGTATAATATCTCATTGCGAGATATATTGTATATTGTGTTTGCTG
ATAGGTCTTATGTCCCACTTATGGAAATGTTCAGAATA----------------------
---------GACTAAAAGAACACTA-----------------------------------
-----------------------
>MY5282_Hexurella_ArroyoSalado
AATGCTATAGTGATAATATTTTACGTTTGAGCTACCTAAAAGAGTAAAATGTATTGCTGT
TTAAAAAAGAAGCAGTATAGTGACACAGTCTGCTCTTTCTGAACATTCTGCAGGACGATG
CATGGAAAGTTTATTTCGATCAGCCTGCTCAAGACATTGTAGATGAATTTGCTATGAGAT
ATGGCATCGAGTCCATCTACCAAGCAATGACGTAAGTTGAGCTTCTTT------------
--ATTAATGATTTGATTGGTCAATAGAAATTCATTGTAATTTAGTTAACTTAAGTTCTTG
TA------AAAAATAATAA----TTATTGCTCTATTTTTCAGACATTTCCACTGCCTTTC
CACAAAATACATGTGCCAAGGAGTTCCCGCTGTAATGAGCACACTACTAGCAAATATCAA
TGCCTACTATGCACACACGGCTGCCTCTTCAGCAGTTTCAGCAAGTGATAGATTTGCTGC
ATCTAACTTTGGTGTATGTAGATTTTTCTTTTATGAAA-TTATGCATTTGTGATAATTAT
ATATAAACAAATTTGTTTGATATTTATATTCTTTTTACTATTGAATAACTTTCAGAATAA
T-----TTTTTTTGTTGTATAATATCTCATTGCGAGATATATTGTATATTGTGTTTGCTG
ATAGGTCTTATGTCCCACTTATGGAAATGTTCAGAATATTGGGAACTATTTATGTTTTTT
CACTGTAATTACCAAAAACATTTTTTTTTCT-----------------------------
-----------------------
>MY5286_Hrupicola_SweetwaterSpr_OrdMtn
---------------ATATTTTGCATTTGAGTTACCTAAAAGAGTAAATTGTATTGCTGT
TTAAAAAAGAAGCAATATAGTGACACAGTCTACTCTTTCTGAACATTCTGCAGGACGATG
CATGGAAAGTTTATTTCGATCAGCCTGCTCAAGATATTGTAGATGAATTTGCTATGAGAT
ATGGCATCGAGTCCATCTACCAAGCAATGACGTAAGTTGAGCTTCTTT------------
--ATTAATGATTTCATTGGTCAATAAAAATTCATTGTAACTTAATTAACTTAAGTTTTTG
AA------AAAAAAAGTAA----TTATTGCTCTATTTTTCAGACATTTCCACTGCCTTTC
CACAAAATACATGTGCCAAGGAGTTCCCGCTGTAATGAGCACACTACTAGCAAATATCAA
TGCCTACTATGCACACACGGCTGCCTCTTCAGCAGTTTCAGCAAGTGATAGATTTGCTGC
ATCTAACTTTGGTGTATGTAGATTTTTCTTTTATGAAA-TTACACATTTATGATAATTAT
ATATAAGCAAATTTGTTTGATATTTATATTCTTTTTACTATTGAATAACTTTCAGAATAA
CGT-TTTTTTTTTGTTGTATAATTTCCCATTGCGAGATATATCGTATATTGTGTTTGCTG
ATATATCCTATGTCCCATTTATGCAGAGGTTCAGAATATTGGGAACTATTTATGTCTTTT
CACTGTATTTACCACAAACACTTTTCTTTTCTTATTGTAGAAAGAGAAATTCGT-AAACT
TCTGGACCAGCTTCACAATTCCT
>MY5287_Hrupicola_SweetwaterSpr_OrdMtn
-----------------------------------------GAGTAAATTGTATTGCTGT
TTAAAAAAGAAGCAATATAGTGACACAGTCTACTCTTTCTGAACATTCTGCAGGACGATG
CATGGAAAGTTTATTTCGATCAGCCTGCTCAAGATATTGTAGATGAATTTGCTATGAGAT
ATGGCATCGAGTCCATCTACCAAGCAATGACGTAAGTTGAGCTTCTTT------------
--ATTAATGATTTCATTGGTCAATAAAAATTCATTGTAACTTAATTAACTTAAGTTTTTG
AA------AAAAAAAGTAA----TTATTGCTCTATTTTTCAGACATTTCCACTGCCTTTC
CACAAAATACATGTGCCAAGGAGTTCCCGCTGTAATGAGCACACTACTAGCAAATATCAA
TGCCTACTATGCACACACGGCTGCCTCTTCAGCAGTTTCAGCAAGTGATAGATTTGCTGC
ATCTAACTTTGGTGTATGTAGATTTTTCTTTTATGAAA-TTACACATTTATGATAATTAT
ATATAAGCAAATTTGTTTGATATTTATATTCTTTTTACTATTGAATAACTTTCAGAATAA
CGT-TTTTTTTTTGTTGTATAATTTCCCATTGCGAGATATATCGTATATTGTGTTTGCTG
ATATATCCTATGTCCCATTTATGCAGAGGTTCAGAATATTGGGAACTATTTATGT-----
------------------------------------------------------------
-----------------------
>MY5288_Hrupicola_Deadman_Hills
AATGCTATAGTGATAACATTTTGCATTTGAGTTAC-TAAAAGAGTAAAATGTATTGCTGT
TTAAAAAAGAAGTAATATAGTAACACAATCTGCTCTTTCTGAACATTCCGCAGGACGATG
CATGGAAAGTTTATTTCGATCAGCCTGCTCAAGACATTGTAGATGAATTTGCTATGAGAT
ATGGCATCGAGTCCATCTACCAAGCAATGACGTAAGTTGAGCTTCTTT------------
--ATTAATGATTTGATTGGTCAATAGAAATGCATCGTAATTTGGTTAACTTAAGTTCTTG
TA------AAAAAAAATAA----TTATTGCTCTATTTTTCAGACATTTCCACTGCCTTTC
CACAAAATACATGTGCCAAGGAGTTCCCGCTGTAATGAGCACACTACTAGCAAATATCAA
TGCCTACTATGCACACACGGCTGCCTCTTCAGCAGTTTCAGCAAGTGATAGATTTGCTGC
ATCTAACTTTGGTGTGAGTAGATTTTTCTTTTATGAAA-TTACACATTTATGATGATTAT
ATGTAAACAAATTTGTTTGATATTTATATTCTTTTTACTATTGAATAACTTTCAGAATAA
CGT-ATTTATTTTGTTGTATAATTTCTCATTGCGAGATATATGGTATATTGTGTTTGCTG
ATATGTCCTATGTCCCATTTATGCAGAGGTTCAGAATATTTGGAACTATTTTTGTCTTTT
CACTGTATTTACCAAAAACATTTTTCTTTTCTTATTGTAGAAAGAAAAATTCGTAAAACT
TTTGGACCAGCTTCACAATTCCT
>MY5289_Hrupicola_Deadman_Hills
AATGCTATAGTGATAACATTTTGCATTTGAGTTAC-TAAAAGAGTAAAATGTATTGCTGT
TTAAAAAAGAAACAATATAGTGACACAATCTGCTCTTTCTGAACATTCCGCAGGACGATG
CATGGAAAGTTTATTTCGATCAGCCTGCTCAAGACATTGTAGATGAATTTGCTATGAGAT
ATGGCATCGAGTCCATCTACCAAGCAATGACGTAAGTTGAGCTTCTTT------------
--ATTAATGATTTGATTGGTCAATAGAAATGCATCGTAATTTGGTTAACTTAAGTTCTTG
TA------AAAAATAATAA----TTATTGCTCTATTTTTCAGACATTTCCACTGCCTTTC
CACAAAATACATGTGCCAAGGAGTTCCCGCTGTAATGAGCACACTACTAGCAAATATCAA
TGCCTACTATGCACACACGGCTGCCTCTTCAGCAGTTTCAGCAAGTGATAGATTTGCTGC
ATCTAACTTTGGTGTGAGTAGATTTTTCTTTTATGAAA-TTACACATTTATGATGATTAT
ATGTAAACAAATTTGTTTGATATTTATATTCTTTTTACTATTGAATAACTTTCAGAATAA
CGT-ATTTATTTTCTTGTATAATTTCTCATTGCGAGATATATGGTATATTGTGTTTGCTG
ATATGTCCTATGTCCCATTTATGCAGAGGTTCAGAATATTTGGAACTATTTTTGTCTTTT
CACTGTATTTACCAAAAACATTTTTCTTTTCTTATTGTAGAAAGAAAAATTCGTAAAAC-
-----------------------
>MY5310_Hexurella_AntelopeCyn_CerbatMtns
------------------------------------------------------------
--------GAAGCAATATAGTGACACAGTCTGCTTTCTCTTAACCTTCCACAGGATGATG
CATGGAAAGTTTATTTCGATCAGCCTGCTCAAGATATTGTAGATGAATTTGCTATGAGAT
ATGGCATTGAGTCCATCTACCAAGCAATGACGTAAGTTGAGCATTGTTTACTGTCTGGAT
TCTTGGATAAGATGGTTCTTTATTGATGATTTATTGTAGGTTAGTTAACTTTAGTACGCA
TACCCGTCATATTTAGTGAAATGTTATTGACCTCTTTTTCAGACATTTCCACTGCCTTTC
CACAAAATACATGTGCCAAGGAGTTCCCGCTGTAATGAGCACACTACTAGCAAATATCAA
CGCCTACTATGCACACACGGCTGCCTCTTCAGCAGTTTCAGCGAGTGATAGATTTGCTGC
ATCTAACTTTGGTGTATGTGGATTTTGTTTCTTTGGCACTTACGTTTTTATGATAATTAT
ATATAACCATCTTTGTTCGTTATTTATATTCACTTTACTGTTGAATAAATTTCCGATCCA
AGTCATTCCTGCTGTGTTATAATTTCTCATCTCAAAATATATTACTCATTATGTATGCTG
ACATGTCTTATATTCCATTTATGCAGAGGTTTAGAATATTAAGCACTTATCATATTTTTT
CACTGTAATTAAC---AAAAAAATTG----------------------------------
-----------------------
>MY5311_Hexurella_AntelopeCyn_CerbatMtns
----------------------------------CCTAAAAGAGTAAAATGTATTGCTGT
TTAAAAAAGAAGCAATATAGTGACACAGTCTGCTTTCTCTGAACCTTCCACAGGATGATG
CATGGAAAGTTTATTTCGATCAGCCTGCTCAAGATATTGTAGATGAATTTGCTATGAGAT
ATGGCATTGAGTCCATCTACCAAGCAATGACGTAAGTTGAGCATTGTTTACTGTCTGGAT
TCTTGGATAAGATGGTTCTTTATTGATGATTTATTGTAGGTTAGTTAACTTTAGTACGCA
TACCCGTCATATTTAGTGAAATGTTATTGACCTCTTTTTCAGACATTTCCACTGCCTTTC
CACAAAATACATGTGCCAAGGAGTTCCCGCTGTAATGAGCACACTACTAGCAAATATCAA
CGCCTACTATGCACACACGGCTGCCTCTTCAGCAGTTTCAGCGAGTGATAGATTTGCTGC
ATCTAACTTTGGTGTATGTGGATTTTGTTTCTTTGGCACTTACGTTTTTATGATAATTAT
ATATAACCATCTTTGTTCGTTATTTATATTCACTTTACTGTTGAATAAATTTCCGATCCA
AGTCATTCCTGCTGTGTTATAATTTCTCATCTCAAAATATATTACTCATTATGTATGCTG
ACATGTCTTATATTCCATTTATGCAGAGGTTTAGAATATTAAGCACTTATCATATTTTTT
CACTGTAATTAAC---AAAAAAAT------------------------------------
-----------------------
>MY5312_Hexurella_FoxCyn_MusicMtns
------------------------------------------------------------
----AAAAGAAGCAATATAGTGACACAGTCTGCTTTCTCTGAACCTTCCACAGGATGATG
CATGGAAAGTTTATTTCGATCAGCCTGCTCAAGATATTGTAGATGAATTTGCTATGAGAT
ATGGCATTGAGTCCATCTACCAAGCAATGACGTAAGTTGAGCATTGTTTACTGTCTGGAT
TCTTGGATAAGATGGTTCTTTATTGATGATTTATTGTAGGTTAGTTAACTTTAGTACGCA
TACCCGTCATATTTAGTGAAATGTAATTGATCTCTTTTTCAGACATTTCCACTGCCTTTC
CACAAAATACATGTGCCAAGGAGTTCCCGCTGTAATGAGCACACTACTAGCAAATATCAA
CGCCTACTATGCACACACGGCTGCCTCTTCAGCAGTTTCAGCGAGTGATAGATTTGCTGC
ATCTAACTTTGGTGTATGTGGATTTTGTTTCTTTGGCACTTACATTTTTATGATAATTAT
ATATAACCATCTTTGTTCGTTATTTATATTCACTTTACTGTTGAATAAATTTCCGATCCA
AGTCATTCCTGCTGTGTTATAATTTCTCATCTCAAAATATATTACTCATTATGTATGCTG
ACATGTCTTATATTCCATTTATGCAGAGGTTTAGAATATTAAGCACTTATCATATTTTTT
CACTGTAATTAAC---AAAAAAATTGTTTTCCCATTGTAGAAAGAGAAA-----------
-----------------------
>MY5313_Hexurella_FoxCyn_MusicMtns
----------------------------ATTTTACCTAAAAGAGTAAAATGTACTGCTGT
TTAAAAAAGAAGCAATATAGTGACACAGTCTGCTTTCTCTTAACCTTCCACAGGATGATG
CATGGAAAGTTTATTTCGATCAGCCTGCTCAAGATATTGTAGATGAATTTGCTATGAGAT
ATGGCATTGAGTCCATCTACCAAGCAATGACGTAAGTTGAGCATTGTTTACTGTCTGGAT
TCTTGGATAAGATGGTTCTTTATTGATGATTTATTGTAGGTTAGTTAACTTTAGTACGCA
TACCCGTCATATTTAGTGAAATGTTATTGACCTCTTTTTCAGACATTTCCACTGCCTTTC
CACAAAATACATGTGCCAAGGAGTTCCCGCTGTAATGAGCACACTACTAGCAAATATCAA
CGCCTACTATGCACACACGGCTGCCTCTTCAGCAGTTTCAGCGAGTGATAGATTTGCTGC
ATCTAACTTTGGTGTATGTGGATTTTGTTTCTTTGGCACTTACGTTTTTATGATAATTAT
ATATAACCATCTTTGTTCGTTATTTATATTCACTTTACTGTTGAATAAATTTCCGATCCA
AGTCATTCCTGCTGTGTTATAATTTCTCATCTCAAAATATATTACTCATTATGTATGCTG
ACATGTCTTATATTCCATTTATGCAGAGGTTTAGAATATTAAGCACTTATCATATTTTTT
CACTGTAATTAAC---AAAAAAATTGTTTTCCCATTGTAGAAAGAGAAATTCGTAAAA--
-----------------------
>MY5314_Hexurella_Grasshopper_BrushyMtn
-------------------------------CTACCTAAAAGAGTAAAATGTACTGCTGT
TTGAAAAAGAAGCAATATAGTGACACAGTCTGCTTTCTCTGAACCTTCCACAGGATGATG
CATGGAAAGTTTATTTCGACCAGCCTGCTCAAGATATTGTAGATGAATTTGCTATGAGAT
ATGGCATTGAGTCCATCTACCAAGCAATGACGTAAGTTGAGCATTGTTTACTGTCTTGAT
TCTTGGATAAGATGGTTCTTCATTGATGATTTATTGTAGGTTAGTTAACTTTAGTACGCA
TACCCGTCATATTTAGTAAAATGTTATTGATCTCTTTTTCAGACATTTCCACTGCCTTTC
CACAAAATACATGTGCCAAGGAGTTCCCGCTGTAATGAGCACACTACTAGCAAATATCAA
CGCCTACTATGCACACACGGCTGCCTCTTCAGCAGTTTCAGCGAGTGATAGATTTGCTGC
ATCTAACTTTGGTGTATGTAGATTTTGTTTCTTTGGCACTTACGTTTTCATGATAATTAT
ATATAACCATCTTTGTTCGTTATTTATATTCACTTTACTGTTGAATAAATTTCCGATCCA
AGTCATTCCTGCTGCGTTATAATTTCTCATCTCAAAATATATTACTCATTATGTGTGCTG
ACATGTCTTATATTCCATTTATGCAGAGGTTTAGAATATTAAGCACTTATCATATTTTTT
CACTGTAATTAAC--AAAAAAAATTGTTTTCCCATTGTAGAAAGAGAAATTCGTAAAACT
TTTG-------------------
>MY5315_Hexurella_WagonerRd_BradshawMtns
AATGCTATAGTGACAATATTTTGCATTTGAGTTACCTAAAAGAGTAAAATGTACTGCTGT
TTAAAAAAGAAGCAATATAGTGACACAGTCTGCTTTCTCTGAACCTTCCGCAGGACGATG
CATGGAAAGTTTATTTCGATCAGCCTGCTCAAGATATTGTAGATGAATTTGCCATGAGAT
ATGGCATTGAGTCCATCTACCAAGCAATGACGTAAGTTGAGCATTGTTTACTGTCTTGAT
TCTTGGATAATATGGTTCTTTATTGATGATTTATTGTAATTTAGTTAACTTTAGTACGCG
TATCCGTCATATTTAGTAAAATGTTATTGATCTCTTTTTCAGACATTTCCACTGCCTTTC
CACAAAATACATGTGCCAAGGAGTTCCCGCTGTAATGAGCACACTACTAGCAAATATCAA
CGCCTACTATGCACACACGGCTGCCTCTTCAGCAGTTTCAGCAAGTGATAGATTTGCTGC
ATCTAACTTTGGTGTATGTAGATTTTGTTTCTTTGCCACTTACGTTTTTATGATAATTAT
ATATAACCAAATTTGTTTGATATTTATATTCACTTTACTGTAGAATAAATTTCCGATCCA
AGTCATTCCTGCTATGTGATAATTTCTCATCTCAAAATATGTTACTCATTATGTATGCTG
ACATGTCTTATATTCCATTTATGCAGAGGTTTAGAATATTAAGCACTTATCGTATTTTTT
CACTGTAATTAAC--AAGAAAAATTGTTTTCCCATTATAGAAAGAGAAATTCGTAAAACT
TTTGGACCAGCTTCACAATTCCT
>MY5316_Hexurella_WagonerRd_BradshawMtns
AATGCTATAGTGACAATATTTTGCATTTGAGTTACCTAAAAGAGTAAAATGTACTGCTGT
TTAAAAAAGAAGCAATATAGTGACACAGTCTGCTTTCTCTGAACCTTCCACAGGACGATG
CATGGAAAGTTTATTTCGATCAGCCTGCTCAAGATATTGTAGATGAATTTGCCATGAGAT
ATGGCATTGAGTCCATCTACCAAGCAATGACGTAAGTTGAGCATTGTTTACTGTCTTGAT
TCTTGGGTAATATGGTTCTTTATTGATGATTTATTGTAATTTAGTTAACTTTAGTACGCG
TATCCGTCATATTTAGTAAAATGTTATTGATCTCTTTTTCAGACATTTCCACTGCCTTTC
CACAAAATACATGTGCCAAGGAGTTCCCGCTGTAATGAGCACACTACTAGCAAATATCAA
CGCCTACTATGCACACACGGCTGCCTCTTCAGCAGTTTCAGCGAGTGATAGATTTGCTGC
ATCTAACTTTGGTGTATGTAGATTTTGTTTCTTTGCCACTTACGTTTTTATGATAATTAT
ATATAACCAAATTTGTTTGATATTTATATTCACTTTACTGTAGAATAAATTTCCGATCCA
AGTCATTCCTGCTATGTGATAATTTCTCATCTCAAAATATGTTACTCATTATGTATGCTG
ACATGTCTTATATTCCATTTATGCAGAGGTTTAGAATATTAAGCACTTATCATATTTTTT
CACTGTAATTAAC--AAGAAAAATTGTTTTCCCATTATAGAAAGAGAAATTCGTAAAACT
CTTGGACCAGCTTCACAATTCCT
>MY5317_Hrupicola_Cottonwood_SnYsidroMtns
------------------------------------------------------------
------------------------------------------------------------
-----------------------CCTGCTCAAGACATTGTAGATGAATTTGCTATGAGAT
ATGGCATCGAGTCCATCTACCAAGCAATGACGTAAGTTGAGCTTCTTT------------
--ATTAATGATTTGATTGGTCAATAGAAATTCGTTGTAATTTAGTTAACTTAAGTTCTTG
TA------AAAAATAATAA----TTATTGCTCTATTTTTCAGACATTTCCACTGCCTTTC
CACAAAATACATGTGCCAAGGAGTTCCCGCTGTAATGAGCACACTACTAGCAAATATCAA
TGCCTACTATGCACACACGGCTGCCTCTTCAGCAGTTTCAGCAAGTGATAGATTTGCTGC
ATCTAACTTTGGTGTATGTAGATTTTTCTTTTATGAAA-TTATGCATTTATGATAATTAT
ATATAAACAAATTTGTTTGATATTTATATTCTTTTTACTATTGAATAACTTTCAGAATAA
TG---TTTTTTTTGTTGTATAATATCTCATTGTGAGATATATCGTATATTGTACTTGCTG
ATGTGTCTTATGTCCCATTTATGGAAAGGTTTAGAATATTGGGAACTATGTATGTTTTTT
CATTGTATTTACTGAAAACATTTTTTTTTCCA-ATTGTAGAAAGAGAAATTCGTAAAACT
TTTGGACCAGCTTCACA------
