# Supplementary material for: ﻿Species delimitation, biogeography, and natural history of dwarf funnel web spiders (Mygalomorphae, Hexurellidae, Hexurella) from the United States / Mexico borderlands
Source: Zookeys. 2023 Jun 14;1167:109–57. doi: 10.3897/zookeys.1167.103463 (PMC10285686; doi:10.3897/zookeys.1167.103463)
Supplement: Supplementary material 3 — Input matrices, analysis log files, and output tree files for nuclear and mitochondrial analyses [file zookeys-1167-109_article-103463__-s003.zip › uce-2001598.fasta]

>MY0059_Hapachea_SantaRitaMtns_MaderaCyn
A-AAATTTCCTAAAATGCACTGTAGAACTGACACTATATTATTTTAATCACAACTTCTTA
AAAAAGTGTACTTATTTTGTGCACATTACTGTTAACTTTAAACATGAGCATACTGAATGA
ATTCCTTAGCATGATTACAAAAAAATCCAAACAAGAAAAAAAATCATGGTATTATACACT
GCACTAATTAAAATTTTATAACAAGGTTAGATAAAGACACGAAAACTAACATGCCGATGC
TTTGTCAACTCTCCGTCTTCCCCCTTGACGTTGATATGGAGGAATATTTTCCAGTGCATC
AGTCCGATCTGTAAGATCCCCACCAGGTCTTATACCATCAGAAAAAATCACTTGCTTGGG
CTCTCCCCTAGGTTTATTTCCTAACAGATTAAAACAGAATTACATATATTGTTGGTACTA
AGGCAAAAGAAACTAGGAATATTTTTTTAGATTCCAGAATTTTATAACTTAGAAAAACAG
ACAAAAAAGGTTGATATTGTCTGCTTGTGCATTACAAGCAAGAAAATTCATTTCATGGGA
TTCTTTTTCAAGTTTTGGTATACATTTCCTGACTTCTTTAGGTTTTCCAGTTAGTTTTGT
GTACAATTTTAGGTATTATCAACTTGT
>MY0139_Hexurella_SanDiego_Guatay
AGCAATTT------AGGCACTGTAGAGCTGACACTATATTATTTCAACCAGAACTTTTTA
CAGAAGTACATATATTTTGAGTACATTACTGTTAATTTTAAACATAAGCATACTGAATGA
ATTCCTTAGCACGATTAGAAAAAAATCTAAACAAGGAAAAAAATCTTAGTATTATATACT
GCACTAATGCAAATTTTAT---AAAGATACATAAAAGCATGGAAACTAACATGCCAAAGC
TTTGTCCACTCTCCGTCTTCCCCCTTGACGTTGAAATGGAGGAATATTTTCCAGTGAATC
AGTCCGATCTGTAAGATCCCCACCAGGTCTTATACCATCAGAAAAAATCACTTGCTTGGG
CTCTCCCTTAGGTTTATTTCCTAACACATTAAAACAAAATTACATATATTGTTGGTACCA
AAGAAAAAGAAACTAGCAACATTTTTTTAGATTCTAGCATTTCATAACTTAGAAAAACAG
ACGAAAAATGTTG---CCGTCTGGTTGAACATTACAAGCAAGAAAATTTATTTCACAGAA
TTCCTTCCCAAGTTTTGGTATACATTTCCCAACTTCTTTAGGTTTTCCAGTTAGTTCTGA
TTACAATGTTAGGCATTATCAGATTAT
>MY5053_Hexurella_ChiricahuaMtns_PriceCyn
AGAAATTTCCTAAAATGCACTGTAGAACTGACACTATATTATTTAAAACAGAACTTCTTA
AAAAAGTGCACATATTTTGTGCACATTACTGCTAACTTTAAACATGAGATTACTGAATGA
ATTCCTTAGCATTATTAC-AAAAAATCTGAACAAGAAAAAAA----TGGTATTATACACT
GCACTAATGCAAATTTTATAACAAGGTTAGATAAAGGCATGAAAACTAACATGCCGATGC
TTTGTCAACTCTCCGTCTTCCCCCTTGACGTTGATATGGAGGAATATTTTCCAGTGCATC
AGTCCGATCTGTAAGATCCCCACCAGGTCTTATACCATCAGAAAAAATCACTTGCTTGGG
CTCTCCCCTAGGTTTATTTCCTAACAGATTAAAACAGAATTACATATATTGTTGGTACTA
AGGCAAAAGAAACTAGGAATATTTTTTTAGATTCCAGAATTTTATAACTTAGAAAAACAG
ACAAAAAACGTTGATATTGTCTGCTTGTGCATTACAAGCAAGAAAATTCATTTCATGGGA
TTCTTTTTCAAGTTTTGGTATACATTTCCTGACTTCTTTATGTTTTCCAGTTAGTTTTGA
GTACAATTTTAAGTATTCTCAACTTGT
>MY5064_Hexurella_MuleMtns_Escabrosa
AGAAATTTCCTAAAATGCACTGTACAACTGACACTATATTATTTAAATCACAACTTCTTA
AAAAAGTGTACATATTTTGTGCACATTACTGTTAACTTTAAACATGAGCATACTGAATGA
ATTCCTTAGCATGATTACAAAAAAATCTAAACAAGAAAAAAAATCATGGTATTATACACT
GCACTAATGCAAATTTTATAACAAGGTTAGATAAAGGCATGAAAACTAACATGCCGATGC
TTTGTCAACTCTCCGTCTTCCCCCTTGACGTTGATATGGAGGAATATTTTCCAGTGCATC
AGTTCGATCTGTAAGATCCCCACCAGGTCTTATACCATCAGAAAAAATCACTTGCTTGGG
CTCTCCCCTAGGTTTATTTCCTAACAAATTAAAACAGAATTACACATATTGTTGGTACTA
AGGCAAAAGAAACTAGGAATATTTTTTTAGATTACAGAATTTTATAACTTAGAAAAACAG
ACAAAAAAGGTTAACATTGTCTGCTTGCGCATTACAAGCAGGAAAATCCATTTCATGGGA
TTCTTTTTCAAGTTTTGGTATACATTTCCTGACTTCTTTAGGTTTTCCAGTTAGTTTTGA
GTACAATTTTAGGTATTATCAACTTGT
>MY5066_Hexurella_MuleMtns_Escabrosa
AGAAATTTCCTAAAATGCACT-----ACTGACACTATATTATTTAAATCACAACTTCTTA
AAAAAGTGTACATATTTTGTGCACATTACTGTTAACTTTAAACATGAGCATACTGAATGA
ATTCCTTAGCATGATTACAAAAAAATCTGAACAAGAAAAAAAATCATGGTATTATACACT
GCACTAATGCAAATTTTATAACAAGGTTAGATAAAGGCATGAAAACTAACATGCCGATGC
TTTGTCAACTCTCCGTCTTCCCCCTTGACGTTGATATGGAGGAATATTTTCCAGTGCATC
AGTTCGATCTGTAAGATCCCCACCAGGTCTTATACCATCAGAAAAAATCACTTGCTTGGG
CTCTCCCCTAGGTTTATTTCCTAACAAATTAAAACAGAATTACACATATTGTTGGTACTA
AGGCAAAAGAAACTAGGAATATTTTTTTAGATTACAGAATTTTATAACTTAGAAAAACAG
ACAAAAAAGGTTAACATTGTCTGCTTGTGCATTACAAGCAGGAAAATCCATTTCATGGGA
TTCTTTTTCAAGTTTTGGTATACATTTCCTGACTTCTTTAGGTTTTCCAGTTAGTTTTGA
GTACAATTTTAGGTATTATCAACTTGT
>MY5071_Hexurella_SantaRitaMtns_AlisoSprings
--------------------------------------------------------CTG-
------------------------------------------------CATACTGAATGA
ATTCCTTAGCATGATTACAAAAAAATCTAAACAAGAAAAAAAATCATGGTATTATACACT
GCACTAATGCAAATTTTATAACAAGGTTAGATAAAGACATGAAAACTAACATGCCGATGC
TTTGTCAACTCTCCGTCTTCCCCCTTGACGTTGATATGGAGGAATATTTTCCAGTGCATC
AGTCCGATCTGTAAGATCCCCTCCAGGTCTTATACCATCAGAAAAAATCACTTGCTTGGG
CTCTCCCCTAGGTTTATTTCCTAACAGATTAAAACAGAATTACATATATTGTTGGTACTA
AGGCAAAAGAAACTAGGAATATTTTTTTAGATTCCAGAATTTTATAACTTAGAAAAACAG
ACAAAAAAGGTTGATAC-------------------------------------------
------------------------------------------------------------
---------------------------
>MY5075_Hexurella_ChiricahuaMtns_CaveCrkCyn
------------------------------------------------------------
------------------------------------------------------------
------------------------------------------------------------
------------------------GGTTAGATAAAGGCATGAAAACTAACATGCCGATGC
CTTGTCAACTCTCCGTCTTCCCCCTTGACGTTGATATGGAGGAATATTTTCCAGTGCATC
AGTCCGATCTGTAAGATCCCCACCTGGTCTTATACCATCAGAAAAAATCACTTGCTTGGG
CTCTCCCCTAGGTTTATTTCCTAACAGATTAAAACAGAATTACATATATTGTTGGTACTA
AGGCAAAAGAAACTAGG-------------------------------------------
------------------------------------------------------------
------------------------------------------------------------
---------------------------
>MY5126_Hexurella_SantaCatalinaMtns_NuggetCyn
AGAAATTTCCTAAAATGCACTGTAGAACTGACACTATATTATTTAAATCACAACTTGTTA
AAAAAGTGTACATATTTTGTGCACATTACTGTTAACTTTAAACATGAGCATACTGAATGA
ATTCCTTAGCATGATTACAAAAAAATCTAAACAAGAAAAAAAATCATGGTATTATACACT
GCACTAATGCAAATTTTATAACAAGGTTAGATAAAGGCATGAAAACTAACATGCCGATGC
TTTGTCAACTCTCCGTCTTCCCCCTTGACGTTGATATGGAGGAATATTTTCCAGTGCATC
AGTCCGATCTGTAAGATCCCCACCAGGTCTTATACCATCAGAAAAAATCACTTGCTTGGG
CTCTCCCCTAGGTTTATTTCCTAACAGATTAAAACAGAATTACATATATTGTTGGTACTA
AAACAAAAGAAACTAGGAATATTTTTTTTGATTTCAGAATTTTATAACTTTGAAAAACAG
ACAAAAAAGGTTGATATTGTCTGCTTGTGCATTACAATCAAGAAAATTCATTTCATGGGA
TTCTTTTGCAAGTTTTGGTATACATTTCCTGACTTCTTTTGGTTTTCCAGTTAGTTTTGA
GTACTATTTTAGGC---ATCAACTGGT
>MY5127_Hexurella_WhetstoneMtns_FrenchJoeCyn
------------------------------------------------------------
------------------------------------------------------------
------------------------------------------------------------
------------------------GGTTAGATAAAGGCATGAAAACTAACATGCCGATGC
TTTGTCAACTCTCCGTCTTCCCCCTTGACGTTGATATGGAGGAATATTTTCCAGTGCATC
AGTCCGATCTGTAAGATCCCCACCAGGTCTTATACCATCAGAAAAAATCACTTGCTTGGG
CTCTCCCCTAGGTTTATTTCCTAA-AGATTAAAACAGAATTATA-ATATTGTTGGTACTA
AGGC--------------------------------------------------------
------------------------------------------------------------
------------------------------------------------------------
---------------------------
>MY5131_Hexurella_PedregosaMtns_PruneCyn
AGAAATTTCCTAAAATGCCCTGTAGAACTGACACTATATTATTTAAATCAGAACTTCTTA
AAAAAGTGTACATATTTTGTGCACATTACTGTTAACTTTAAACATGGGCATACTGAATGA
ATTCCTTAGCATGATTAC-AAAAAATCTAAACAAGAAAAAAAATCATGGTATTATACACT
GCACTAATGCAAATTTTATAACAAGGTTAGATAAAGGCATGAAAACTAACATGCCGATGC
TTTGTCAACTCTCCGTCTTCCCCCTTGACGTTGATATGGAGGAATATTTTCCAGTGCATC
AGTCCGATCTGTAAGATCCCCACCAGGTCTTATACCATCAGAAAAAATCACTTGCTTGGG
CTCTCCCCTAGGTTTATTTCCTAACAGATTAAAACAGAATTACATATATTGTTGGTACTA
AGGCAAAAGAAACTAGGAATATTTTTTTAGATTTGAGAATTTTATAACTTAGAAAAACAG
ACAAAAAACGTTGATATTGTCTGCTTGTGCATTACAAGCAAGAAAATTCATTTCATGGGA
TTCTTTTTCAAGTTTTGGTATACATTTCCTGACTTCTTTAGGTTTTCCAGTTAGTTTTGA
GTACAATTTTAGGTATTATCAACTTGT
>MY5132_Hexurella_PedregosaMtns_PruneCyn
AGAAATTTCCTAAAATGCCCTGTAGAACTGACACTATATTATTTAAATCAGAACTTCTTA
AAAAAGTGTACATATTTTGTGCACATTACTGTTAACTTTAAACATGGGCATACTGAATGA
ATTCCTTAGCATGATTAC-AAAAAATCTAAACAAGAAAAAAAATCATGGTATTATACACT
GCACTAATGCAAATTTTATAACAAGGTTAGATAAAGGCATGAAAACTAACATGCCGATGC
TTTGTCAACTCTCCGTCTTCCCCCTTGACGTTGATATGGAGGAATATTTTCCAGTGCATC
AGTCCGATCTGTAAGATCCCCACCAGGTCTTATACCATCAGAAAAAATCACTTGCTTGGG
CTCTCCCCTAGGTTTATTTCCTAACAGATTAAAACAGAATTACATATATTGTTGGTACTA
AGGCAAAAGAAACTAGGAATATTTTTTTAGATTTGAGAATTTTATAACTTAGAAAAACAG
ACAAAAAACGTTGATATTGTCTGCTTGTGCATTACAAGCAAGAAAATTCATTTCATGGGA
TTCTTTTTCAAGTTTTGGTATACATTTCCTGACTTCTTTAGGTTTTCCAGTTAGTTTTGA
GTACAATTTTAGGTATTATCAACTTGT
>MY5136_Hexurella_MiddlemarchCyn
AGAAATTTCCTAAAATGAACTGTAGAACTGACACTATATTATTTAAATCACAACTTCTTA
AAAAAGTGTACATATTTTGTGCACATTACTGTTAACTTTAAACATGAGCATACTGAATGA
ATTCCTTAGCATGATTACAAAAAAATTTAAACAAGAAAAAAAATCATGGTATTATACACT
GCACTAATGCAAATTTTATAACAAGGTTAGATAAAGGCATGAAAACTAACATGCCGATGC
TTTGTCAACTCTCCGTCTTCCCCCTTGACGTTGATATGGAGGAATATTTTCCAGTGCATC
AGTCCGATCTGTAAGATCCCCACCAGGTCTTATACCATCAGAAAAAATCACTTGCTTGGG
CTCTCCCCTAGGTTTATTTCCTAACAGATTAAAACAGAATTACATATATTGTTGGTACTA
AGGCAAAAGAAACCAGGAATATTTTTTTAGATTCCAGAATTTTATAACTTAGAAAAACAG
ACAAAAAACGTTGATATTGTCTGCTTGTGTATTACAAGCAAGAAAATTCATTTCATGGGA
TTCTTTTTCAAGTTTTGGTATACATTTCCTGACTTCTTTAGGTTTTCCATTTAGTTTTGA
GTACAATTTTAGGTATTATCAACTTGT
>MY5147_Hexurella_DragoonMtns_NF_345A
AGAAATTTCCTAAAATGAACTGTAGAACTGACACTATATTATTTAAATCACAACTTCTTA
AAAAAGTGTACATATTTTGTGCACATTACTGTTAACTTTAAACATGAGCATACTGAATGA
ATTCCTTAGCATGATTACAAAAAAATTTAAACAAGAAAAAAAATCATGGTATTATACACT
GCACTAATGCAAATTTTATAACAAGGTTAGATAAAGGCATGAAAACTAACATGCCGATGC
TTTGTCAACTCTCCGTCTTCCCCCTTGACGTTGATATGGAGGAATATTTTCCAGTGCATC
AGTCCGATCTGTAAGATCCCCACCAGGTCTTATACCATCAGAAAAAATCACTTGCTTGGG
CTCTCCCCTAGGTTTATTTCCTAACAGATTAAAACAGAATTACATATATTGTTGGTACTA
AGGCAAAAGAAACCAGGAATATTTTTTTAGATTCCAGAACTTTATAACTTAGAAAAACAG
ACAAAAAACGTTGATATTGTCTGCTTGTGTATTACAAGCAAGAAAATTCATTTCATGGGA
TTCTTTTTCAAGTTTTGGTATACATTTCCTGACTTCTTTAGGTTTTCCATTTAGTTTTGA
GTACGATTTTAGGTATTATCAACTTGT
>MY5152_Hexurella_WhetstoneMtns_ApacheCyn
------------------------------------------------------------
--------------------------TACCGTTAACTTTAAACATGAGCATACTGAATTA
ATTCCTCA----------------------------------------------------
------------------------------------------------------------
----CGAACTCTCCGTCTTCCCCCTTGACGTTGATATGGAGGAATATTTTCCAGTGCATC
AGTCCGATCTGTAAGATCCCCACCTGGTCTTATACCATCAGAAAAAATCACTTGCTTGGG
CTCTCCCCTAGGTTTATTTCCTAACAGATTAAAACAGAATTACATATATTGTTGGTACTA
AGGCAAAATAAAATAGGAATATTTTTTTTTATTCCAGAT---------------------
------------------------------------------------------------
------------------------------------------------------------
---------------------------
>MY5154_Hexurella_SantaRitaMtns_AdobeCyn
------------------------------------------------------------
--------------------------------TAACTTTAAACATGAGCATACTGAATGA
ATTCCTTAGCATGATTACAAAAAAATCTAAACAAGAAAAAAAATCATGATATTATACACT
GCACT-ATGCAAATTTTATAACAAAGTTAGATAAAGGCATGAAAACTAACATGCCAATGC
TTTGTCAACTCTCCGTCTTCCCCCTTGACGTTGATATGGAGGAATATTTTCCAGTGCATC
AGTCCGATCTGTAAGATCCCCACCAGGTCTTATACCATCAGAAAAAATCACTTGCTTGGG
CTCTCCCCTAGGTTTATTTCCTAACAGATTAAAACAGAATTACATATATTGTTGGTACTA
AGGCAAAAGAAACTAGGAATATATTTTTAGATTCCAGAATTTTATAACTTAGAAAAACAG
ACAAAAAAGGTTGATATTGTCTGCTTGTGCATTACAAGCAAGAGAATTCATTTCATGGGA
TTCTTTTTCAAGTTTTGGTATACATTTCCTGACTTCTTTTGGTTTTCCAATTAGTTTTGA
GTACAATTTCAGGTTTTATCAACTTGT
>MY5157_Hexurella_SantaCatalinaMtns_Redington
------------------------------------------------------------
-----------------------------TGTTAACTTTAAACATGAGCATACTGAATGA
ATTCCTCAGCATGATTACAAAAAAATCTAAACAAGAAAAAAAATCCTGGTATTATACACT
GCACTAATGCAACTTTTATAACAAGGTTAGATAAAGGCATGAAAACTAACATGCAGATGC
TTTGTCAACTCTCCGTCTTCCCCCTTGACGTTGATATGGAGGAATATTTTCCAGTGCATC
AGTCCTATCTGTAAGATCCCCACCAGGTCTTATACCATCAGAAAAAATCACTTGCTTGGG
CTCTCCCCTAGGTTTATTTCCTAACAGATTAAAACAGAATTACATATATTGTTGGTACTA
AAACAAAAGAAACTAGGAATAATTTTCTAGATTCCAGAATTTTATAACTTAGAAAAACAG
ACAAAAAAGGTTGATATTGTCTGCTTGTGCATTACAAGCAAGAAAATTCATTTCATGGGA
TTCTTTTTCAAGTTTTGATATACATTTCCTGACTTCTTTTGGTTTTCCAGTTAGTTTTGA
GTGAAATTTTAGGTATTATCAACCTGT
>MY5164_Hrupicola_Temecula
------------------------------------------------------------
------------------------------------------------------------
-----------------GAAAAAAATCTAA------------------GTATTATATACT
GCACTAATGCAAATTTTAT---AAGGTTACATAAAAGCATGGAAACTAACATGCCAAAGC
TTTGTCCACTCTCCGTCTTCCCCCTTGACGTTGAAATGGAGGAATATTTTCCAGTGAATC
AGTCCGATCTGTAAGATCCCCACCAGGTCTTATACCATCAGAAAAAATCACTTGCTTGGG
CTCTCCCTTAGGTTTATTTCCTAACACATTAAAACAAAATTACATATATTGTTGGTACCA
AAGAAAAAGAAACTAGCAACATTTTTTTAGATTCTAGCATTTCATAACTTAGAAAAACAG
ACGAAAAATGTTG---CCGTCTGTTTTAACATTACAAGCAAGAAAATTTATTTCATAGAA
TTCCTTCCCAAGTTTTGGAATACATTTCCCAACTTCTTCAGGT-----------------
---------------------------
>MY5165_Hrupicola_Temecula
-----------------------------------------------------CTTTTCA
CAGAAGTACATATATTTTGAGTACATTACTGTTAATTTTAAACATAAGCATACTGAATGA
ATTCCTTAGTACGATTAGAAAAAAATCTAA------------------GTATTATATACT
GCACTAATGCAAATTTTAT---AAGGTTACATAAAAGCATGGAAACTAACATGCCAAAGC
TTTGTCCACTCTCCGTCTTCCCCCTTGACGTTGAAATGGAGGAATATTTTCCAGTGAATC
AGTCCGATCTGTAAGATCCCCACCAGGTCTTATACCATCAGAAAAAATCACTTGCTTGGG
CTCTCCCTTAGGTTTATTTCCTAACACATTAAAACAAAATTACATATATTGTTGGTACCA
AAGAAAAAGAAACTAGCAACATTTTTTTAGATTCTAGCATTTCATAACTTAGAAAAACAG
ACGAAAAATGTTG---CCGTCTGTTTTAACATTACAAGCAAGAAAATTTATTTCATAGAA
TTCCTTCCCAAGTTTTGGAATACATTTCCCAACTTCTTCAGGTT----------------
---------------------------
>MY5175_Hapachea_HarshawRd_PatagoniaMtns
AGAAATTTCCTAAAATGCACTGTAGAACTGACACTATATTATTTAAATCACAACTTCTTA
AAAAAGTGCACATATTTTGTGCACATTACTGTTAACTTTAAACATGAGCATACTGAATGA
ATTCCTTAGCATGATTACAAAAAAATCTAAACAAGAGAAATAATCATAGTATTATACACT
GCACTAATGCAAATTTTATAACAAGGTTAGATAAAGGCATGAAAACTAACATGCCGATGC
TTTGTCAACTCTCCGTCTTCCCCCTTGACGTTGACATGGAGGAATATTTTCCAGTGCATC
AGTCCGATCTGTAAGATCCCCACCAGGTCTTATACCATCAGAAAAAATCACTTGCTTGGG
CTCTCCCCTAGGTTTATTTCCTAACAGATTAAAACAGAATTACATATAATGTTGGTACTA
AGGCAAAAGAAACTAGGAATATTTTTTTTGATTCCAGAATTTTATAACTTAGAAAAACAG
ACAAAAAAGGTTGATATTGTCTGCTTGTGCATTACAAGCAAGAAAATTTATTTCGTGGGA
TTCTTTTTCAAGTTTTGGTATACATTTCCTGACTTCTTTTGGTTTTCCAATTAGTTTTGA
GTACAATTTTAGGTTTTATCAACTTGT
>MY5180_Hapachea_MustrangPk_MustangMtns
AGAAATTTCCTAAAATGCACTGTAGAACTGACACTATATTATTTAAATCACAACTTCTTA
AAAAAGTGTACATATTTTGTGCACATTACTGTTAACTTTAAACATGAGCATACTGAATGA
ATTCCTTAGCATGATTACAAAAAAATCTAAACAAGAAAAAAAATCATGTTATTATACACT
GCACTAATGCAAATTTTATAACAAGGTTAGATAAAGGCATGAAAACTAACATGCCGATGC
TTTGTCAACTCTCCGTCTTCCCCCTTGACGTTGATATGGAGGAATATTTTCCAGTGCATC
AGTCCGATCTGTAAGATCCCCACCAGGTCTTATACCATCCGAAAAAATCACTTGCTTGGG
CTCTCCCCTAGGTTTATTTCCTAACAGATTAAAACAGAATTACATATATTGTTAGTACTA
AAGCAAAAGAAACTAGGAATTTTTTTTTAGATTCCAGAATTTTATAACTTAGAAAAACAG
ACAAAAAAGGTTGATATTGTCTGCTTGTGCATTACAAGCAAGAAAATTCATTTCATGGGA
TTCTTTTTCAAGTTTTGGTATACATTTCCTGACTTCTTTAGGTTTTCCAGTTAGTT----
-------------------CAACTTGT
>MY5181_Hapachea_MustrangPk_MustangMtns
AGAAATTTCCTAAAATGCACTGTAGAACTGACACTATATTATTTAAATCACAACTTCTTA
AAAAAGTGTACATATTTTGTGCACATTACTGTTAACTTTAAACATGAGCATACTGAATGA
ATTCCTTAGCATGATTACAAAAAAATCTAAACAAGAAAAAAAATCATGGTATTATACACT
GCACTAATGCAAATTTTATAACAAGGTTAGATAAAGGCATGAAAACTAACATGCCGATGC
TTTGTCAACTCTCCGTCTTCCCCCTTGACGTTGATATGGAGGAATATTTTCCAGTGCATC
AGTCCGATCTGTAAGATCCCCACCAGGTCTTATACCATCAGAAAAAATCACTTGCTTGGG
CTCTCCCCTAGGTTTATTTCCTAACAGATTAAAACAGAATTACATATATTGTTAGTACTA
AAGCAAAAGAAACTAGGAATTTTTTTTTAGATTCCAGAATTTTATAACTTAGAAAAACAG
ACAAAAAAGGTTGATATTGTCTGCTTGCGCATTACAAGCAAGAAAATTCATTTCATGGGA
TTCTTTTTCAAGTTTTGGTACACATTTCCTGACTTCGTTAGGTTTTCCAGTTAGTTTTGA
GTACAATTTTAGGTATTATCAACTTGT
>MY5193_Hapachea_HarshawRd_PatagoniaMtns
AGAAATTTCCTAAAATGCACTGTAGAACTGACACTATATTATTTAAATCACAACTTCTTA
AAAAAGTGCACATATTTTGTGCACATTACTGTTAACTTTAAACATGAGCATACTGAATGA
ATTCCTTAGCATGATTACAAAAAAATCTAAACAAGAGAAATAATCATGGTATTATACACT
GCACTAATGCAAATTTTATAACAAGGTTAGATAAAGGCATGAAAACTAACATGCCGATGC
TTTGTCAACTCTCCGTCTTCCCCCTTGACGTTGATATGGAGGAATATTTTCCAGTGCATC
AGTCCGATCTGTAAGATCCCCACCAGGTCTTATACCATCAGAAAAAATCACTTGCTTGGG
CTCTCCCCTAGGTTTATTTCCTAACAGATTAAAACAGAATTACATATAATGTTGGTACTA
AGGCAAAAGAAACTAGGAATATTTTTTTTGATTCCAGAATTTTATAACTTAGAAAAACAG
ACAAAAAAGGTTGATATTGTCTGCTTGTGCATTACAAGCAAGAAAATTTATTTCGTGGGA
TTCTTTTTCAAGTTTTGGTATACATTTCCTGACTTCTTTTGGTTTTCCAATTAGTTTTGA
GTACAATTTTAGGTTTTATCAACTTGT
>MY5194_Hapachea_Ordsummit_MtOrd
AGGAATAGTCTGGTGTTTATTGTGAGGGTGATT--------------------------T
GATCATC---------------------CTGTTAACTTTAAACATAAGCATACTGAATGA
ATTCTGTAGCATGATTACAAAAAAATCTAAACGAGAAAAAAAGTAATGGTATTATACACA
GCACTAATGTAAATTTTATAGTAAGGTTAGATAAAAGCATGAAAACTAACATGTCGATGC
TTTGTCGACTCTCCGTCTTCCCCCTTGACGTTGATATGGAGGAATATTTTCCAGTGAATC
AGTCCGATCTGTAAGATCCCCACCAGGTCTTATACCATCAGAAAAAATCACTTGCTTGGG
CTCTCCCCTAGGTTTATTTCCTAACACATTAAAACAGAATTACATATACTGTTGGTACTA
AGACAAAAGAAACTAGGAATATTTTTTTAGATTCCAGTATTTTATAACTTAGAAAAACGA
ACAAAAAATGTTGATTTTGTCTGCTTGTACATTACAAGCAAGAAAATTCATTTCGTATGA
TTCTTTTTCAAGTTTTGGAATACATTTCCTGACTTCTTTAGGTTTTCTAGTTAGTTTTGA
-TACAATTTTAGGT-------------
>MY5195_Hapachea_Ordsummit_MtOrd
AGGAATAGTCTGGTGTTTATTGTGAGGGTGATT--------------------------T
GATCATCCTGCATATTTTGTGCACATTACTGTTAACTTTAAACATAAGCATACTGAATGA
ATTCTGTAGCATGATTACAAAAAAATCTAAACGAGAAAAAAAGTAATGGTATTATACACA
GCACTAATGTAAATTTTATAGTAAGGTTAGATAAAAGCATGAAAACTAACATGTCGATGC
TTTGTCGACTCTCCGTCTTCCCCCTTGACGTTGATATGGAGGAATATTTTCCAGTGAATC
AGTCCGATCTGTAAGATCCCCACCAGGTCTTATACCATCAGAAAAAATCACTTGCTTGGG
CTCTCCCCTAGGTTTATTTCCTAACACATTAAAACAGAATTACATATACTGTTGGTACTA
AGACAAAAGAAACTAGGAATATTTTTTTAGATTCCAGTATTTTATAACTTAGAAAAACGA
ACAAAAAATGTTGATTTTGTCTGCTTGTACATTACAAGCAAGAAAATTCATTTCGTATGA
TTCTTTTTCAAGTTTTGGAATACATTTCCTGACTTCTTTAGGTTTTCTAGTTAGTTTTGA
GTACAATTTTAGGTATTATCAACTTGT
>MY5266_Hencina_CerroBolla
AGAAATTTCGAAAAATGCACTGTAGAGCTGACACTATATTATTTCAACCAGAATTTTTTA
CAGAAGTACATATAGTTTGAGTACATTACTG-------------------TACTGAATGA
ATTCCTTAGCATGATCAG-AAAAAATCTAAACAAGGAAAAAAATCTTAGTATTATACACT
GCACTAATGCAAATTTTAT---GAGGTTAGATAAAAGCATGGAAACTAACATGACAAAGC
TTTGTCTACTCTCCGTCTTCCCCCTTGACGTTGATATGGAGGAATATTTTCCAGTGAATC
AGTCCGATCTGTAAGATCCCCACCAGGTCTTATACCATCAGAAAAAATCACTTGCTTGGG
CTCTCCCTTAGGTTTATTTCCTAAAACATTAGAACAAAATGACATATATTGTTGGTAACA
AAGAAAAATAAACTAGCAATATTTTTTTAGATTCCAGCATTTCATAACTTAGAAAAACAG
ACGAAAAATGTTG---CCGTCTGCTTGAACATTACAAGCAAGAAAATTCATTTCATAGGA
ATCCTTCCCAAGTTTTGGTATACATTTCCCAACTTCTTTAGGTTTTCCAGTTAGTTTTGA
TTACAATGTTAGGTATTATCAGATTAT
>MY5267_Hencina_CerroBolla
AGAAATTTCGAAAAATGCACTGTAGAGCTGACACTATATTATTTCAACCAGAATTTTTTA
CAGAAGTACATATAGTTTGAGTACATTACTG-------------------TACTGAATGA
ATTCCTTAGCATGATCAG-AAAAAATCTAAACAAGGAAAAAAATCTTAGTATTATACACT
GCACTAATGCAAATTTTAT---GAGGTTAGATAAAAGCATGGAAACTAACATGACAAAGC
TTTGTCTACTCTCCGTCTTCCCCCTTGACGTTGATATGGAGGAATATTTTCCAGTGAATC
AGTCCGATCTGTAAGATCCCCACCAGGTCTTATACCATCAGAAAAAATCACTTGCTTGGG
CTCTCCCTTAGGTTTATTTCCTAAAACATTAGAACAAAATGACATATATTGTTGGTAACA
AAGAAAAATAAACTAGCAATATTTTTTTAGATTCCAGCATTTCATAACTTAGAAAAACAG
ACAAAAAATGTTG---CCGTCTGCTTGAACATTACAAGCAAGAAAATTCATTTCATAGGA
ATCCTTCCCAAGTTTTGGTATACATTTCCCAACTTCTTTAGGTTTTCCAGTTAGTTTTGA
TTACAATGTTAGGTATTATCAGATTAT
>MY5269_Hexurella_GuadalupeValley
AGAAATTTCGAAAAATGCACTGTAGAGCTGACACTATATTATTTCAACCAGAATTTTTTA
CAGAAGTACATATAGTTTGAGTACATTACTG-------------------TACTGAATGA
ATTCCTTAGCATGATCAG-AAAAAATCTAAACAAGGAAAAAAATCTTAGTATTATACACT
GCACTAATGCAAATTTTAT---AAGGTTAGATAAAAGCATGGAAACTAACATGACAAAGC
TTTGTCTACTCTCCGTCTTCCCCCTTGACGTTGATATGGAGGAATATTTTCCAGTGAATC
AGTTCGATCTGTAAGATCCCCACCAGGTCTTATACCATCAGAAAAAATCACTTGCTTGGG
CTCTCCCTTAGGTTTATTTCCTAAAACATTAAAACCAAATTACATATATTGTTGGTACCA
AAGAAAAATAAACTAGCAATATTTTTTTAGATTCCAGCATTTCATAACTTAGAAAAATGG
ATGAAAAATGTTG---CCACCAGGTCTTATACCAT---CAGAAAAAATCACTTGCTTGGG
CTCTCCCTTAGGTT----------------------------------------------
---------------------------
>MY5271_Hexurella_GuadalupeValley
AGAAATTTCGAAAAATGCACTGTAGAGCTGACACTATATTATTTCAACCAGAATTTTTTA
CAGAAGTACATATAGTTTGAGTACATTACTG-------------------TACTGAATGA
ATTCCTTAGCATGATCAG-AAAAAATCTAAACAAGGAAAAAAATCTTAGTATTATACACT
GCACTAATGCAAATTTTAT---AAGGTTAGATAAAAGCATGGAAACTAACATGACAAAGC
TTTGTCTACTCTCCGTCTTCCCCCTTGACGCTGATATGGAGGAATATTTTCCAGTGAATC
AGTTCGATCTGTAAGATCCCCACCAGGTCTTATACCATCAGAAAAAATCACTTGCTTGGG
CTCTCCCTTAGGCTTATTTCCTAAAACATTAAAACCAAATTACATATATTGTTGGTACCA
AAGAAAAATAAACTAGCAATATTTTTTTAGATTCCAGCATTTCATAACTTAGAAAAACGG
ATGAAAAATGTTG---CCGTCTGCTTGAACATTACAAGCAAGAAAATTCATTTCATAGGA
TTCCTTCCCAAGTTTTGGTATACATTTCCCAACTTCTTTAGGTTTTCCAGTTAGTTTTGA
TTACAATGTTAGGTATTATTAGATTAT
>MY5276_Hexurella_SanPedro_Martir
AGAAATTTCGAAAAATGCACTGTAGAGCTGACACTATATTATTTCAACCAGAAGTTTTTA
CAGAAGTACATATAGTTTGAGTACATTACTG-------------------TACTGAATGA
ATTCCTTAGCATGATCAG-AAAAAATCTAAACAAGGAAAAAAATCTTAGTATTATACACT
GCACTAATGCAAATTTTAT---AAGGTTAGATAAAAGCATGGAAACTAACATGACAAAGC
TTTGTCTACTCTCCGTCTTCCCCCTTGACGTTGATATGGAGGAATATTTTCCAGTGAATC
AGTCCGATCTGTAAGATCCCCACCAGGTCTTATACCATCAGAAAAAATCACTTGCTTGGG
CTCTCCCTTAGGTTTATTTCCTAAAACATTAGAACAAAATTACATATATTGTTGGTACCA
AAGAAAAATAAACTAGCAATATTTTTTTAGATTCCAGCACTTCATAACTTAGAAAAACGG
AAGAAAAATGTTG---CCGTCTGCTTGAACATTACAAGCAAGAAAATTCATTTCATAGGA
TTCCTTCCCAAGTTTTGGTATACATTTCCCAACTTCTTTAGGTTTTCCAGTTAGTTTTGA
TTACAATGTTAGGTATTATCAGATTAT
>MY5277_Hexurella_SanPedro_Martir
AGAAATTTCGAAAAATGCACTGTAGAGCTGACACTATATTATTTCAACCAGAAGTTTTTA
CAGAAGTACATATAGTTTGAGTACATTACTG-------------------TACTGAATGA
ATTCCTTAGCATGATCAG-AAAAAATCTAAACAAGGAAAAAAATCTTAGTATTATACACT
GCACTAATGCAAATTTTAT---AAGGTTAGATAAAAGCATGGAAACTAACATGACAAAGC
TTTGTCTACTCTCCGTCTTCCCCCTTGACGTTGATATGGAGGAATATTTTCCAGTGAATC
AGTCCGATCTGTAAGATCCCCACCAGGTCTTATACCATCAGAAAAAATCACTTGCTTGGG
CTCTCCCTTAGGTTTATTTCCTAAAACATTAGAACAAAATTACATATATTGTTGGTACCA
AAGAAAAATAAACTAGCAATATTTTTTTAGATTCCAGCACTTCATAACTTAGAAAAACGG
AAGAAAAATGTTG---CCGTCTGCTTGAACATTACAAGCAAGAAAATTCATTTCATAGGA
TTCCTTCCCAAGTTTTGGTATACATTTCCCAACTTCTTTAGGTTTTCCAGTTAGTTTTGA
TTACAATGTTAGGTATTATCAGATTAT
>MY5280_Hexurella_ArroyoSalado
AGAAATTTTGAAAAATGCACTGCAGAGCTGACACTATATTATTTCAACCAGAACTTTTTA
CAGAAGTACATATATTTTGAGTACATTACTG-------------------TACTGAATGA
ATTCCTTAGCATGATTAG--AAAAATTTAAACAAGGAAAAAAATC-TAGTATTATACACT
GCACTAATGCAAATTTTAT---AAGGTTAGATAAAAGCATGGACACTAACATGACAAAGC
TTTGTCTACTCTCCGTCTTCCCCCTTGACGTTGATATGGAGGAATATTTTCCAGTGAATC
AGTCCGATCTGTAAGATCCCCACCAGGTCTTATACCATCAGAAAAAATCACTTGCTTGGG
CTCTCCCTTAGGTTTATTTCCTAACACATTAAAACAAAATTACATATATTGTTGGTACCA
AAGAAAAAGAAACTAGCAATATTTTTTTAGATTCCAGCATTTAACAACTTAGAAAAACAG
ACGAAAAATGTTG---CCGTCTGCTTGAACATTACAAGCAAGAAAATTTATTTCATAGGA
TTCCTTCTCAAGTTTTGGTATACATTTCCCTACTTCTTTAGGTTTTCCAGTTTGTTTTGA
TTACAATGTTAGGTATTATCAGATTAT
>MY5282_Hexurella_ArroyoSalado
-----TTTTGAAAAATGCACTGCAGAGCTGACACTATATTATTTCAACCAGAACTTTTTA
CAGAAGTACATATATTTTGAGTACATTACTG-------------------TACTGAATGA
ATTCCTTAGCATGATTAG--AAAAATCTAAACAAGGAAAAAAATC-TAGTATTATACACT
GCACTAATGCAAATTTTAT---AAGGTTAGATAAAAGCATGGACACTAACATGACAAAGC
TTTGTCTACTCTCCGTCTTCCCCCTTGACGTTGATATGGAGGAATATTTTCCAGTGAATC
AGTCCGATCTGTAAGATCCCCACCAGGTCTTATACCATCAGAAAAAATCACTTGCTTGGG
CTCTCCCTTAGGTTTATTTCCTAACACATTAAAACAAAATTACATATATTGTTGGTACCA
AAGAAAAAGAAACTAGCAATATTTTTTTAGATTCCAGCATTTAACAACTTAGAAAAACAG
ACGAAAAATGTTG---CCGTCTGCTTGAACATTACAAGCAAGAAAATTTATTTCATAGGA
TTCCTTCTCAAGTTTTGGTATACATTTCCCTACTTCTTTAGGTTTTCCAGTTTGTTTTGA
TTACAATGTTAGGTATTATCAGATTAT
>MY5286_Hrupicola_SweetwaterSpr_OrdMtn
AGGAATTTCGAAAAATGCATTGTAGAGTTGACACTATATTATTTCAACCAGAGCTTTTTA
CAGAAGTACATATATTTTGAGTACATTATAGTTAATTTTAAACATGAGCATACTGAATGA
ATCCCTTACCATGATTAGAAAAAAATCTAAACAAGGAAAAAAATCTTGGTATTATACACT
GTACTAATGCAAATTTTAT---AAGGTTAGATAAAAGCATGGAAACTAACATGCAGAAGC
TTTGTCTACTCTCCGTCTTCCGCCTTGACGTTGATATGGAGGAATATTTTCCAGTGAATC
AGTCCGATCTGTAAGATCCCCACCAGGTCTTATACCATCAGAAAAAATCACTTGCTTGGG
CTCTCCCTTAGGTTTATTTCCTAACACATTAAAACAAAATTACATATATTGTTGGTACCA
AAGAAAAAGAAACAAGCAAT-TTTTTTTATATTTCAGCATTTCCTAACTTAGAAAAACAG
ATGAAAAATGTTG---CCGTATGCTTGAACATTGCAAGCAAGAAAATTCATTTTATAGGA
TTCCTTCCCAAGTTTTGGCATACATTTCCCAACTTCTTTAGGTTTTCCAGTTAGTTTTGA
TTACAATGTTAGGTACTATCAGATTAT
>MY5287_Hrupicola_SweetwaterSpr_OrdMtn
AGGAATTTCGAAAAATGCAT-----------CACTATATTATTTCAACCAGAGCTTTTTA
CAGAAGTACATATATTTTGAGTACATTATAGTTAATTTTAAACATGAGCATACTGAATGA
AT-CCTTACCATGATTAGAAAAAAATCTAAACAAGGAAAAAAATCTTGGTATTATACACT
GTACTAATGCAAATTTTAT---AAGGTTAGATAAAAGCATGGAAACTAACATGCAGAAGC
TTTGTCTACTCTCCGTCTTCCGCCTTGACGTTGATATGGAGGAATATTTTCCAGTGAATC
AGTCCGATCTGTAAGATCCCCACCAGGTCTTATACCATCAGAAAAAATCACTTGCTTGGG
CTCTCCCTTAGGTTTATTTCCTAACACATTAAAACAAAATTACATATATTGTTGGTACCA
AAGAAAAAGAAACAAGCAAT-TTTTTTTATATTTCAGCATTTCCTAACTTAGAAAAACAG
ATGAAAAATGTTG---CCGTATGCTTGAACATTGCAAGCAAGAAAATTCATTTTATAGGA
TTCCTTCCCAAGTTTTGGCATACATTTCCCAACTTCTTTAGGTTTTCCAGTTAGTTTTGA
TTACAATGTTAGGTACTATCAGATTAT
>MY5288_Hrupicola_Deadman_Hills
AGAAATTTCGAAAAATTCACTGTAGAGCTGACACTATATTATTTCAACCAGAACGTTTTA
CAGAAGTACATATATTTTGAGTACATTACTGTTAATTTTAAACATAAGCATACTGAATGA
ATTCCTTAGCATGATTAG-AAAATATCTAAACAAGGGAAAAAATCGTAGTATTATACACT
GCACTAATGCAAATTTTAT---AAGGTTAGATAAAAGCATGAAAACTAACATGCCGAAGC
TTTGTCTACTCTCCGTCTTCCCCCTTGACGTTGATATGGAGGAATATTTTCCAGTGAATC
AGTCCGATCTGTAAGATCCCCACCAGGTCTTATACCATCAGAAAAAATCACTTGCTTCGG
CTCTCCCTTAGGTTTATTTCCTAACACATTAAAACAAAATTACATATATTGTTGGTACCA
AAGAAAAAGAAACTAGCAATATTTTTTTAGATTCCAGCATTTCATAACTTAGAAAAACAG
ACGAAAAATT---------ACTGCTGGAACATTACAAGCAAAAAAATTCATTTCATAGGA
TTTCTTCCCAAGTTTTGGTATACATTTCCCAACTTCTTTAGGTTTTCCAGTTAGTTTTGA
TTACAATGTTAGGTATTATCAGATTAT
>MY5289_Hrupicola_Deadman_Hills
AGAAATTTCGAAAAATTCACTGTAGAGCTGACACTATATTATTTCAACCAGAACGTTTTA
CAGAAGTACATATATTTTGAGTACATTACTGTTAATTTTAAACATAAGCATACTGAATGA
ATTCCTTAGCATGATTAG-AAAATATCTAAACAAGGGAAAAAATCGTAGTATTATACACT
GCACTAATGCAAATTTTAT---AAGGTTAGATAAAAGCATGAAAACTAACATGCCGAAGC
TTTGTCTACTCTCCGTCTTCCCCCTTGACGTTGATATGGAGGAATGTTTTCCAGTGAATC
AGTCCGATCTGTAAGATCCCCACCAGGTCTTATACCATCAGAAAAAATCACTTGCTTCGG
CTCTCCCTTAGGTTTATTTCCTAACACATTAAAACAAAATTACATATATTGTTGGTACCA
AAGAAAAAGAAACTAGCAATATTTTTTTAGATTCCAGCATTTCATAACTTAGAAAAACAG
ACGAAAAATT---------ACTGCTGGAACATTACAAGCAAAAAAATTCATTTCATAGGA
TTTCTTCCCAAGTTTTGGTATACATTTCCCAACTTCTTTAGGTTTTCCAGTTAGTTTTGA
TTACAATGTTAGGTATTATCAGATTAT
>MY5309_Hapachea_JohnnyLyon_Hills
--------------ATGCACTGTAGAACTGACACTATATTATTTAAATCACAACTTCTTA
AAAAAGTGTACATATTTTGAGCACATTACTGTTAACTTTAAACAAGAGCATACTGAATGA
ATTCCTTAGCATGATTACAAAAAAATCTAAACAAGAAAAAAAATCATGGTATTATACACT
GCACTAATGCAAATTTTATAACAAGGTTAGATAAAGGCATGAAAACTAACATGCCGATGC
TTTGTCAACTCTCCGTCTTCCCCCTTGACGTTGATATGGAGGAATATTTTCCAGTGCATC
AGTCCGATCTGTAAGATCCCCACCAGGTCTTATACCATCAGAAAAAATCACTTGCTTGGG
CTCTCCCCTAGGTTTATTTCCTAACAGATTAAAACAGAATTACATATATTGTTGGTACTA
AGGCAAAAGAAACTAGGAATATTTTTTTAGATTCCAGAATTTTATAACTTAGACAAACAG
ACAAAAAAGGTTGATATTGTCTGCTTGTGCATTACAAGCAAGAAAATTCATTTCATGGGA
ATCTTTTTCAAGTTTTGGTATACATTTCCTGACTTCTTTAGGTTTTCCAGTTAGTTTTGA
GTACAATT-------------------
>MY5310_Hexurella_AntelopeCyn_CerbatMtns
AGGAATAGTCTGGTGTTTATTGCGAGGGTGATC---------------------------
----ACCCTGTATATTTTGTGCACATTACTGTTAACTTTAAACATAAGCATACTAAATGA
ATTCTGTAGCATGATTACAAAAAAATCTAAACAAGAAAAAAAATAATGGTATTATACACA
GCACTAATGTAAATTTTATAGTAAGGTTATATAAAAGCATGAAAACTAACATGTCGATGC
TTTGTCGACCCTCCGTCTTCCCCCTTGACGTTGATATGGAGGAATGTTTTCCAGTGAATC
AGTCCGATCTGTAAGATCCCCACCAGGTCTTATACCATCAGAAAAAATCACTTGCTTGGG
CTCTCCCCTAGGTTTATTTCCTAACACATTAAAACAGAATTACATATACTGTTGGTACTA
AGACAAAAGAAACTAGGAATATTTTTTTAGATTCCAGCATTTTATAACTTAGAAAAACGA
ACAAAAAATGTTGATTTTGTCTGCCTGTACATAACAAGCAAGAAAATTCATTTCGTAGGA
TTCTTTTTCAAGTTTTGGAATACATTTCCTGACTTCTTTAGGTTTTCCAGTTAGTTGTGA
GTACAATTTTAGGTATTATCAACTTGT
>MY5311_Hexurella_AntelopeCyn_CerbatMtns
---AATAGTCTGGTGTTTATTGCGAGGGTGATC---------------------------
----ACCCTGTATATTTTGTGCACATTACTGTTAACTTTAAACATAAGCATACTAAATGA
ATTCTGTAGCATGATTACAAAAAAATCTAAACAAGAAAAAAAATAATGGTATTATACACA
GCACTAATGTAAATTTTATAGTAAGGTTATATAAAAGCATGAAAACTAACATGTCGATGC
TTTGTCGACCCTCCGTCTTCCCCCTTGACGTTGATATGGAGGAATGTTTTCCAGTGAATC
AGTCCGATCTGTAAGATCCCCACCAGGTCTTATACCATCAGAAAAAATCACTTGCTTGGG
CTCTCCCCTAGGTTTATTTCCTAACACATTAAAACAGAATTACATATACTGTTGGTACTA
AGACAAAAGAAACTAGGAATATTTTTTTAGATTCCAGCATTTTATAACTTAGAAAAACGA
ACAAAAAATGTTGATTTTGTCTGCCTGTACATAACAAGCAAGAAAATTCATTTCGTAGGA
TTCTTTTTCAAGTTTTGGAATACATTTCCTGACTTCTTTAGGTTTTCCAGTTAGTTGTGA
GTACAATTTTAGGTATTATCAACTTGT
>MY5312_Hexurella_FoxCyn_MusicMtns
AGGAATG--TCGGTGTTTATTGCGATGGTGATT--------------------------T
GATCACCCTGTATATTTTGTGCACATTACTGTTAACTTTAAACAAAAGCATACTAAATGA
ATTCTGTAGCATGATTACAAAAAAATCTAAACAAGAAAAAAAATAATGGTATTATACACA
GCACTAATGTAAATTTTATAATAAGGTTATATAAAAGCATGAAAACTAACATGTCGATGC
TTTGTCGACCCTCCGTCTTCCCCCTTGACGTTGATATGGAGGAATATTTTCCAGTGAATC
AGTCCGATCTGTAAGATCCCCACCAGGTCTTATACCATCAGAAAAAATCACTTGCTTGGG
CTCTCCCCTAGGTTTATTTCCTAACACATTAAAACAGAATTACATATACTGTTGGTACTA
AGACAAAAGAAAC--GGAATATTTTTTTAGATTCCAGCATTTTATAACTTAGAAAAACGA
ACAAAAAAAGTTGATTTTGTCTGCTTGTACATAACAAGCAAGAAAATTCATTTCGTATGA
TTCTTTTTCAAGTTTTGGAATACATTTCCTGACTTCTTTAGGTTTTCCAGTTAGTTTTGA
GTACAATTTTAGGTATTATCAACTTGT
>MY5313_Hexurella_FoxCyn_MusicMtns
AGGAATAGTCTGGTGTTTATTGCGATGGTGATT--------------------------T
GATCACCCTGTATATTTTGTGCACATTACTGTTAACTTTAAACATAAGCATACTAAATGA
ATTCTGTAGCATGATTACAAAAAAATCTAAACAAGAAAAAAAATAATGGTATTATACACA
GCACTAATGTAAATTTTATAATAAGGTTATATAAAAGCATGAAAACTAACATGTCGATGC
TTTGTCGACCCTCCGTCTTCCCCCTTGACGTTGATATGGAGGAATATTTTCCAGTGAATC
AGTCCGATCTGTAAGATCCCCACCAGGTCTTATACCATCAGAAAAAATCACTTGCTTGGG
CTCTCCCCTAGGTTTATTTCCTAACACATTAAAACAGAATTACATATACTGTTGGTACTA
AGACAAAAGAAAC--GGAATATTTTTTTAGATTCCAGCATTTTATAACTTAGAAAAACGA
ACAAAAAATGTTGATTTTGTCTGCTTGTACATAACAAGCAAGAAAATTCATTTCGTATGA
TTCTTTTTCAAGTTTTGGAATACATTTCCTGACTTCTTTAGGTTTTCCAGTTAGTTTTGA
GTACAATTTTAGGTATTATCAACTTGT
>MY5314_Hexurella_Grasshopper_BrushyMtn
------------------------------------------------------------
----------------------------CTGTTAACTTTAAACATAAGCATACTAAATGA
ATTCTGTAGCATGATTACAAAAAAATCTAAACAAAAAAAAAA-TAATGGTATTATACACA
GCACTAATGTAAATTTTATAATAAGGTTATATAAAAGCATGAAAACTAACATGTCGATGC
TTTGTCGACTCTCCGTCTTCCCCCTTGACGTTGATATGGAGGAATATTTTCCAGTGAATC
AGTCCGATCTGTAAGATCCCCACCAGGTCTTATACCATCAGAAAAAATCACTTGCTTGGG
CTCTCCCCTAGGTTTATTTCCTAACACATTAAAACAGAATTACATATACTGTTGGTACTA
AGACAAAAGAAACTAGGAATATTTTTTTAGATTCCAGTATTTTATAACTTAGAAAAACGA
ACAAAAAATGTTGATTTTGTTTGCTTGTATGCTGAATGCTGAGAAGCTAGTTGAAGAAGA
TTATGTATCTAGTTTGCAAAAAAAATTCATGATTATCT--GGCTTTGCGGATTGTGAGCA
AAGAAATTTGCGATTTCATTGTGATGG
>MY5315_Hexurella_WagonerRd_BradshawMtns
AGGAATAGTCTGGTGTTTATTGTGAGGGTGATT--------------------------T
GATCATCCTGCATATTTTGTGCACATTACTGTTAACTTTAAACATAA-------------
------------GATTACAAAAAAATCTAAACGAGAAAAAAA-TAATGGTATTATACACA
GCACTAATGTAAATTTTATAATAAGGTTAGATAAAAGCATGAAAACTAACATGTCGATGC
TTTGTCGACTCTCCGTCTTCCCCCTTGACGTTGATATGGAGGAATATTTTCCAGTGAATC
AGTCCGATCTGTAAGATCCCCACCTGGTCTTATACCATCAGAAAAAATCACTTGCTTGGG
CTCTCCCCTAGGTTTATTTCCTAACACATTAAAACAGAATTACATATACTGTTGGTACTA
AGACAAAAGAAACTAGAAATATTTTTTTAGATTCCACTATTTTATAACTTAGAAAAACGA
ACAAAAAATGTTGATTTTGTCTGCTTGTAGATTACAAGCAAGAAAATTCATTTCGTAGGA
TTCTTTTTCAAGTTTTGGAATACATTTCCTGACTTCTTTAGGTTTTCCAGTTAGTTTTGA
GTACAATTT------------------
>MY5316_Hexurella_WagonerRd_BradshawMtns
AGGAATAGTCTGGTGTTTATTGTGAGGGTGATT--------------------------T
GATCATCCTGCATATTTTGTGCACATTACTGTTAACTTTAAACATAAGCATACTGAATGA
ATTCTGTAGCATGATTACAAAAAAATCTAAACGAGAAAAAAAATAATGGTCTTATACACA
GCACTAATGTAACTTTTATAATAAGGTTAGATAAAAGCATGAAAACTAACATGTCGATGC
TTTGTCGACTCTCCGTCTTCCCCCTTGACGTTGATATGGAGGAATATTTTCCAGTGAATC
AGTCCGATCTGTAAGATCCCCACCTGGTCTTATACCATCAGAAAAAATCACTTGCTTGGG
CTCTCCCCTAGGTTTATTTCCTAACACATTAAAACAGAATTACATATACTGTTGGTACTA
AGACAAAAGAAACTAGAAATATTTTTTT-GATTCCACTATTTTATAACTTAGAAAAACGA
ACAAAAAATGTTGATTTTGTCTGCTTGTACATTACAAGCAAGAAAATTCATTTCGTAGGA
TTCTTTTTCAAGTTTTGGAATACATTTCCTGACTTCTTTAGGTTTTCCAGTTAGTTTTGA
GTACAATTTTAG---------------
>MY5317_Hrupicola_Cottonwood_SnYsidroMtns
--------------------------------------TTATCTCAACCATA-CTTTTTA
CAGAAGTACATATATTTTGAGTACATTACTGTTAATTTTAAACATAAGCATACTGAATGA
ATTCCTTAGCACGATTAGAAAAAAATCTAAACAAGGAAAAAAATCTTAGTATTATATACT
GCACTAATGCAAATTTTAT---AAGGTTTCATAAAAGCATGGAAACTAACATGCCAAAGC
TTTGTCCACTCTCCGTCTTCCCCCTTGACGTTGAAATGGAGGAATATTTTCCAGTGAATC
AGTCCGATCTGTAAGATCCCCACCAGGTCTTATACCATCAGAAAAAATCACTTGCTTGGG
CTCTCCCTTAGGTTTATTTCCTAACACATTAAAACAAAATTACATATATTGTTGGTACCA
AAGAAAAAGAAATTAGCAACATTTTTCCAGATTCCAGCATTTCATAACTTAGAAAAACAG
ACGAAAAATTTTG---CCGTCTGTTTGAACATTACAAGCAAGAAAATTTATTTCATAGAA
TTCCTTCTCAAGTTT---------------------------------------------
---------------------------
