# Supplementary material for: ﻿Species delimitation, biogeography, and natural history of dwarf funnel web spiders (Mygalomorphae, Hexurellidae, Hexurella) from the United States / Mexico borderlands
Source: Zookeys. 2023 Jun 14;1167:109–57. doi: 10.3897/zookeys.1167.103463 (PMC10285686; doi:10.3897/zookeys.1167.103463)
Supplement: Supplementary material 3 — Input matrices, analysis log files, and output tree files for nuclear and mitochondrial analyses [file zookeys-1167-109_article-103463__-s003.zip › uce-2001647.fasta]

>MY0059_Hapachea_SantaRitaMtns_MaderaCyn
AAAAGATGTCTTTTGTTTTCAGCTTTAAAGAAGCTCAGAATACCAATTTTGGATGTTTTT
TTGTGGTGGCAGTGTGAGTGTACTAAAATTCAGATAATAGCTGTTTTAAATATTAGTAGT
TACATGAAAAATTTAATAGTTGAATTACTTTACAGCATAACTAGTTGATTTAAAATTGAC
CATCTCACATAGCATTTAGTTTGCTATTATCTGAGTTTCTTAAATGAGAGGGAACAACAA
TGTTGTTAATACTTACATTCCAGGGTTCTTATGGATCCAAGAAGGAAGAGCAAAAAAATT
GCAATCCGTGGAATTTTTCCTGGTGCTCGAGTTGTTCGTGGTGTTGATTGGCAGTGGGAA
GACCAGGATGGTGGTAATGGACGGCGTGGAAAAGTGACCGAGATTCAAGACTGGAGTGCT
GCAAGTCCACGTAGTGCTGCATACGTGATTTGGGATAATGGAGCCAAAAATCTGTATCGT
GTGGGATTTGAAGGAATGGTTCGTATTAAGGTTTCTCAAAACAATTTTTCAAACTTGTTT
TGTGTTTTTTATGAGCTTATGTGTTTGGGAATTCAAGGTATATACATCAAAAAGGTGAAA
GCTGAAAAAGCTGTATAATAAAGATATCATTTTATGTTACATTTATGCAGCCTTTTTGTA
TATCAACATACCACTGTTCGGCAGAAATCCGATTTCAATGTTTTTGGACACAATTTCGTC
GGAATAAAGAAACTGAAGAGACATCTTCACTTGGGGCTGTGGAAATGTATATCAAGTGGC
TTTCTTTGCCATTTCATCTTTTTCTGGAAACACTGATAACAGTTTATAAA
>MY0139_Hexurella_SanDiego_Guatay
AAAAGATGTCTTTTATTTTCAGCTTTAAAGAAGCCCAGAATACCAATTTTGAGTGTTTTT
TTGTGGTGGCAATATGAGTGTACTAAAATTCAGATAATAGCTATTTTAAATATTTGTAGT
TACAGGAAAAATTTATTAGTTGAATTACTTTACAGCATTACTAGGTGAATTCAAACTCAC
TGTCTCACATAGCATTTAGTTTGATTTTATCTGAGTTTTTTTAATGAGAGGGAAAACCAA
TGTTGCTAAAACGTATATTCCAGGGTACTTATGGATCCAAGACGAAAGAGCAAAAAAATT
GCAATCCGTGGGATATTTCCTGGTGCTCGAGTTGTTCGTGGTGTTGATTGGCAGTGGGAA
GACCAAGATGGAGGTAATGGACGTCGTGGAAAAGTGACTGAGATTCAAGACTGGAGTGCT
GCAAGTCCACGTAGTGCTGCATACGTGATTTGGGATAACGGAGCCAAAAACCTGTATCGT
GTGGGATTTGAAGGAATGGTTAGTATTAAGGTTTCTCAAAACAATTTTTTAAACTTGTTT
TGTGTTTTGTAGGAGCTTATAAT---------------------TAATGAATTAATGAAT
CCCCCAAAACCAAT----------------------------------------------
--------------TGTCTTCTTCAGATCAAATTTAAATGT-------------------
GAAGTAAAGACATTCCATACATTGATTCACACGAGGCTGTATAGATACGTAAAAAATTGT
TATCTTTCTGATTAAATGTTTTTTTGGTAAAACTGTTAACAGTCCCGAAA
>MY5066_Hexurella_MuleMtns_Escabrosa
ACAAAGCAATATAAAGTTTCTACTTTAAACAAGTCAAGAACAATAATGTCATATACTGTT
ATGTCATTGCTGTGTGGAAGTGGCGACACTCAGATAACAACAGTGGAAGATGTTGATAGT
TTAACGAGAGGTTTAGTAATTAAACTTATTTACAGCATAACCAGTTGGTTTAAAATTCAC
CATCTCACATAGCATTTAGTTTGTTATTATCTGAGTTTCTTTAATGAGAGGGAACAACAA
TGTTGTTAATACTTACATTCCAGGGTTCTTATGGATCCAAGAAGGAAGAGCAAGAAAATT
GCAATCCGTGGGATTTTTCCTGGTGCTCGAGTTGTTCGTGGTGTTGATTGGCAGTGGGAA
GACCAGGATGGTGGTAATGGACGGCGTGGAAAAGTGACTGAGATTCAAGACTGGAGTGCT
GCAAGTCCACGTAGTGCTGCATACGTGATTTGGGATAATGGAGCCAAAAATCTGTATCGT
GTGGGATTTGAAGGAATGGTTAGTATTAAGGTTTCCCAAAACAATTTTTCAAACTTGTTT
TGTGTTTTGTAGGAGCTTATGTGTTTGGGAATTCGTGGTATATACATCAAAAAAGTGAAA
GCTGAAAAGGCTGTATAATAAAGATATCATTTTA----------ATATACCGTGGAAATA
TTTCCACGCCATAATATACCGTGGAAATATCATTTTAATAT-------------------
------------------------------------ACGTGGAAATATATATCAACTGGC
TTTCTTTGCTATTTCATGTTTTTCTGGAAACACTGATAACAGTTTTAAAA
>MY5071_Hexurella_SantaRitaMtns_AlisoSprings
AAAAGATGTCTGTTGTTTTCAGCTTTAAAGAAGCTCAGAATACCAATTTTGGATGTTTTT
TTGTGGTGGCAGTGTGAGTGTACTAAAATTCAGATAATAGCTGTTTTAAATATTAGTAGT
TACATGAAAAATTTAATAGTTGAATTACTTTGCAGCATAACTAGTTGATTTAAAATTGAC
CATCTCACATAGCATTTAGTTTGCTATTATCTGAGTTTCTTTAATGAGAGGGAACAACAA
TGTTGTTAATACTTACATTCCAGGGTTCTTATGGATCCAAGAAGGAAGAGCAAAAAAATT
GCAATCCGTGGAATTTTTCCTGGTGCTCGAGTTGTTCGTGGTGTTGATTGGCAGTGGGAA
GACCAGGATGGTGGTAATGGACGGCGTGGAAAAGTGACCGAGATTCAAGACTGGAGTGCT
GCAAGTCCACGTAGTGCTGCATACGTGATTTGGGATAATGGAGCCAAAAATCTGTATCGT
GTGGGATTTGAAGGAATGGTTAGTATTAAGGTTTCTCAAAACAATTTTTCAAACTTGTTT
TGTGTTTTTTATGAGCTTATGTGTTTGGGAATTCGAGGTATATACATCAAAAAGGTGAAA
GCTGAAAAAGCTGTATAATAAAGATATCATTTTATGTTACATTTATGCAGCGTTTTTGTA
TATCATCATACCACTGTTCGGCAGAAATCCGATTTCAATGTTTTTGGACACAATTTCGTC
GGAATAAAGAAACTGAAGAGACATCTTCACTTGGGGCTGTGGAAATGTATATCAACTGGC
TTTCTTTATGGTTCTATATATTTTTGGTTCTATAAAT-----CATCTACA
>MY5075_Hexurella_ChiricahuaMtns_CaveCrkCyn
AAAAGATGTCTTTTGTTTTCAGCTTTAAAGAAGCTCAGAAGACCAATTTTGGATGTTTTT
TTGTGGTGGCAGTGTGAGTGTACTAAAATTTAGATAATAGCTGTATTAAATATTAGTAGT
TACATGAGAAATTTAATAGTTGAATTACTTTACAGCATAACTAGTTGATTAAAAATTCAC
CATCTCACATAGCATTTAGTTTGCTATTATCTGAGTTTCTTTAATGAGAGGGAACAACGA
TGTTGTTAATACTTACATTCCAGAGTTCTTATGGATCCAAGAAGGAAGAGCAAAAAAATT
GCAATCCGTGGAATTTTTCCTGGTGCTCGAGTTGTTCGTGGTGTTGATTGGCAGTGGGAA
GACCAGGATGGTGGTAATGGACGGCGTGGAAAAGTGACCGAGATTCAAGACTGGAGTGCT
GCAAGTCCACGTAGTGCTGCATACGTGATTTGGGATAATGGAGCCAAAAATCTGTATCGT
GTGGGATTTGAAGGAATGGTTAGTATTAAGGTTTCTCAAAACAATTTTTCAAACGTGTTT
TG-------TAGGAACTTATGTGTTTGGGAATTCGAGGTATATACATCAAAAAGGTGAAA
GCTGAAAAAACTGTATAACAAAGATATCATTTTATGTTACATTTATGCAGCCTTTTTGTA
TATCAACATACCACTGTTCGGCAGAAATCCAGTTTCAATGTTTTTGGACACAATTTCGTC
GGAATAAAGAAACTGAAGAGACA---TCACTTGGACCTGTGAAAATGTATATCAACTGGC
TTTCTTTGCCATTTCATGTTTTTCTGGAAACACTGATAACAGTTTTAAAA
>MY5126_Hexurella_SantaCatalinaMtns_NuggetCyn
AAAAGATGTCTTTTGTTTTCAACTTTAAAGAAGCTCAGAATACCAATTTT-TATGTTTTT
TTGTGGTTGCAGTGTGAGTGTACTAAAATTCAGATAATAGCTGTTTTAAATATTAGTAGT
TACATGAAAAATTTAATAGTTGAATTACTATACAGCATAACTAGTTGATTTAAAATTCAC
CATCTCACATAGCATTTAGTTTGCTATTATCTGAGTTTCTTTAATGAGAGGGAACAACAA
TGTTGTTAATACTTATGTTCCAGGGTTCTTATGGATCCAAGAAGGAAGAGCAAAAAAATT
GCCATCCGTGGAATTTTTCCTGGTGCTCGAGTTGTTCGTGGTGTTGATTGGCAGTGGGAA
GACCAGGATGGTGGTAATGGACGGCGTGGAAAAGTGACCGAGATTCAAGACTGGAGTGCT
GCAAGTCCACGTAGTGCTGCATACGTGATTTGGGATAATGGAGCCAAAAATCTGTATCGT
GTGGGATTTGAAGGAATGGTTAGTATTAAGGTTTCTCAAAGCAATTTTTCAAACTTGTTT
TGTGTTTTTTAGCAGCTTATGTGTTTGGGAATTTGAGGTATACACATCAAAAAGGTGAAA
GCTGAAAAAGCTGTATAATAAAGATATCATTTTATGTTAAATTTATGCAGCCTTTTTGTA
TATCAACATACCACTGTTCGGCAGAAATTCAATCTCAATGTTTTTGGACACAATTTCGTC
GGAATAAAGAAACTGAAGAGATATCTTCACTTGGCGCTGTGGAAATGTATATCAACTGGC
TTTCTTTGCCATTTCATCTTTTTCTGGAAATACTGATGACAGTTTTAAAA
>MY5128_Hexurella_WhetstoneMtns_FrenchJoeCyn
------------------------------------------------------------
------------------------------------------------------------
----------------------------------------------------A-------
-------------------------------------------------------AACAA
TGTTGTTAATACTTACATTCCAGGGTTCTTATGGATCCAAGAAGGAAGAGCAAAAAAATT
GCAATCCGGGGAATTTTTCCTGGTGCTCGAGTTGTTCGTGGTGTTGATTGGCAGTGGGAA
GACCAGGATGGTGGTAATGGACGGCGTGGAAAAGTGACCGAGATTCAAGACTGGAGTGCT
GCAAGTCCACGTAGTGCTGCATACGTGATTTGGGATAATGGAGCCAAAAATCTGTATGGT
---GGATTTGAAGGAATGGTTAGTA-----------------------------------
------------------------------------------------------------
------------------------------------------------------------
------------------------------------------------------------
------------------------------------------------------------
--------------------------------------------------
>MY5132_Hexurella_PedregosaMtns_PruneCyn
AAAAGATGTCTTTTGTTTTCAGCTTTAAAGAAGCTCAGAATACCAATTTTGGATGTTTTT
TTGTGGTGGCAGTGTGAGTGTACTAAAATTCAGATAATAGTTGTATTAAATATTAGTAGT
TACATGAAAAAATTAATAGTTTAATTACTTTACAGCATAACTAGTTGATTTAAAATTTGC
CATCTCACATAGCATTTAGTTTGCTATTTTCTGAGTTTCTTCGATGAGAGGGAACAACGA
TGTTGTTAATACTTATATTCCAGGGTTCTTATGGATCCAAGAAGGAAGAGCAAAAAAATT
GCAATCCGTGGAATTTTTCCTGGTGCTCGAGTTGTTCGTGGTGTTGATTGGCAGTGGGAA
GACCAGGATGGTGGTAATGGACGGCGTGGAAAAGTGACCGAGATTCAAGACTGGAGTGCT
GCAAGTCCACGTAGTGCTGCATACGTGATTTGGGATAATGGAGCCAAAAATCTGTATCGT
GTGGGATTTGAAGGAATGGTTAGTATTAAGGTTTCTCAAAACAGTTTTTCAAACTTGTTT
TG-------TAGGAGCTTATGTGTTTGGGAATTCGAGGTATATACATCAAAAAGGTGAAA
GCTGAAAAAACTGTATAACAAAGATATCATTTT----------------------TTGTA
TATCAACATACCACTGTTCGGCAGAAATCCAATTTCAATATTTTTGGACACAATTTCGTC
GGAATAAAGA--------------------------CTGTGGAAATGTATATCAACTGGC
TTTGTTTGCCATTTCTTGTTTTTCTGGAAACACTGATAACAGTTTTAAAA
>MY5136_Hexurella_MiddlemarchCyn
AAAAGATGTCTTTTGTTTTCAGCTTTAAAGAAGCTCAGAATACCAATTTTGGATGTTTTT
TTGTGGTGGCAGTGTGAGTGTACTAAAATTTAGATAATAGCTGTTTTAAATATTGGTAGT
TACACGAGAAAATTAATAGTTGAATTACTTTACAGCATAACTAGTTGATTTAAAATTCAC
CATCTCACATACCATTTAGTTTGCTATTATCTGAGTTTCTTTAATGAGAGGGAATAACAA
TGTTGTTAATACTTACATTCCAGGGTTCTTATGGATCCAAGAAGGAAGAGCAAAAAAATT
GCAATCCGTGGAATTTTTCCTGGTGCTCGAGTTGTTCGTGGTGTTGATTGGCAGTGGGAA
GACCAGGATGGTGGTAATGGACGGCGTGGAAAAGTGACCGAGATTCAAGACTGGAGTGCT
GCAAGTCCACGTAGTGCTGCATACGTGATTTGGGATAATGGAGCCAAAAATCTGTATCGT
GTGGGATTTGAGGGAATGGTTAGTATTAAGGTTTCTAGAAACAATTTTTCAAACTTGTTT
TGTGTTTTGTAGGAGCTTATGTGTTTAGGAATTCGAGGTATATACATCAAAAAGGTGAAA
GCTGAAAAAGCTGTATAATAAAGATATCATTTTATGTTACATTTATGCAGCCTTTTTATA
TATCAACATACCACTGTTCGACAGAAATCCAATTTCAGTGTTTTTGGACGCAATTTCGTC
GGAATAAAGAAACTGAAGAGACATCTTCACTTGGGGCTGTAGAAATGTATATCAACTGGC
TTTCTTTGCCATTTCATGTTTTTCTGGAAACACTGATAACGGTTTTAAAA
>MY5147_Hexurella_DragoonMtns_NF_345A
AAAAGATGTCTTTTGTTTTCAGCTTTAAAGAAGCTCAGAATACCAATTTTGGATGTTTTT
TTGTAGTGGCAGTGTGAGTGTACTAAAATTTAGATAATAGCTGTTTTAAATATTGGTAGT
TACACGAAATAATTAATAGTTGAATTACTTTACAGCATAACTAGTTGATTTAAAATTCAC
CATCTCACATACCATTTAGTTTGCTATTATCTGAGTTTCTTTAATGAGAGGGAATAACAA
TGTTGTTAATACTTACATTCCAGGGTTCTTATGGATCCAAGAAGGAAGAGCAAAAAAATT
GCAATCCGTGGAATTTTTCCTGGTGCTCGAGTTGTTCGTGGTGTTGATTGGCAGTGGGAA
GACCAGGATGGTGGTAACGGGCGGCGTGGAAAAGTGACCGAGATTCAAGACTGGAGTGCT
GCAAGTCCACGTAGTGCTGCATACGTGATTTGGGATAATGGAGCCAAAAATCTGTATCGT
GTGGGATTTGAAGGAATGGTTAGTATTAAGGTTTCTTAAAACAATTTTTCAAACTTGTTT
TGTGTTTTGTAGGAGCTTATGTGTTTGGAAATTCGAGATATATACATGAAAAAGGTGAAA
GCTGAAAAAGCTGTATAATAAAGATATCATTTTATGTTACATTTATGCAGCCTTTTTGTA
TATCAACATACCACTGTTCGACAGAAATCCAATTTCAGTGTTTTTGGACGCAATTTCGTC
GGAATAAAGAAACTGAAGAAACATCTTCACTTGGGGCTGTAGAAATGTATATCAACTGGC
TTTCTTTGCCATTTCATGTTTTTCTGGAAACACTGATAACGGTTTTAAAA
>MY5154_Hexurella_SantaRitaMtns_AdobeCyn
AAAAGATGTCTTTTGTTTTCAGCTTTAAAGAAGCTCAGAATACCAATTTTGGATGTTTTT
TTGTGGTGGCAGTGTGAGTGTACTAAAATTCAGATAATAGCTGTTTTAAATATTAGTAGT
TACATGAAAAATTTAATAGTTGAATTACTTTACAGCATAACTAGTTGATTTAAAATTGAC
CATCTCACGTAGCATTTGGTTTGCTATTATCTGAGTTTCTTTGATGAGAGGGAACAACAA
TGTTGTTAATACTTACATTCCAGGGTTCTTATGGATCCAAGAAGGAAGAGCAAAAAAATT
GCAATCCGTGGAATTTTTCCTGGTGCTCGAGTTGTTCGTGGTGTTGATTGGCAGTGGGAA
GACCAGGATGGTGGTAATGGACGGCGTGGAAAAGTGACCGAGATTCAAGACTGGAGTGCT
GCAAGTCCACGTAGTGCTGCATACGTGATTTGGGATAATGGAGCCAAAAATCTGTATCGT
GTGGGATTTGAAGGAATGGTTAGTATTAAGGTTTCTCAAAACAATTTTTCAAACTTGTTT
TGTGTTTTTTATGAGCTTATGTGTTTGGGAATTCGAGGTATATACATCAAAAAGGTGAAA
GCTGAAAAAGCTGTATAATAAAGATATCATTTTATGTTACGTTTATGCAGCCTTTTTGTA
TATCAACATACCACTGTTCGGCAGAAATCCGATTTCAATGTTTTTGGACACAATTTCGTC
GGAATAAAGAAACTGAAGAGACATCTTCACTTGGGGCTGTGGAAATGTATATCAACTGGC
TTTCTTTGCCATTTCATCTTTTTCTGGAAACACTGATAACAGTTTTGACA
>MY5157_Hexurella_SantaCatalinaMtns_Redington
AAAAGATGTCTTTTGTTTTCAGCTTTAAAGAAGCTCAGAATACCAATTTTGGATGTTTTT
TTGTGGTGGCAGTGTGAGTGTACTAAAATTCAGATAATAGCTGTTTTAAATATTGGTAGT
TACATGAAAAATTTAATAGTTGAATTACTTTACAGCATAACTAGTTGATTTAACATTCAC
CATCTCACATAGCATTTAGTTTGCTATTATCTGAGTTTCTTTAATGAGAGGGAACAACAA
TGTTGTTAATACTTACATTCCAGGGTTCTTATGGATCCAAGAAGGAAGAGCAAAAAAATT
GCAATCCGTGGAATTTTTCCTGGTGCTCGAGTTGTTCGTGGTGTTGATTGGCAGTGGGAA
GACCAAGATGGTGGTAATGGACGGCGTGGAAAAGTGACCGAGATTCAAGACTGGAGTGCT
GCAAGTCCACGTAGTGCTGCATACGTGATTTGGGATAATGGAGCCAAAAATCTGTATCGT
GTGGGATTTGAAGGAATGGTTAGTATTAAGGTTTCTCAAAACAATTTTTCAAACTTGTTT
TGTGTTTTTTAGGAGCTTATGTGTTTGGGAATTCGAGGTATATACATCAAAAAGGTGAAA
GCTG-AAAAGCTGTATAATAAAGATATAATTTTATGTTACATTTATGCAGTCTTTTGGTA
TATCAACATACCACTGTTCGGCAGAAATCCAATTTCAATGTTTTCTGACACAATTTCGTC
GGAATAAAGAAACTGAAGAGACATCTTCACTTGGCGCTGTAGAAATATATATCAACTGGC
TTTCTTTGCCATTTCATCTTTTTCTGGAAACACTGATGACAGTTTTAAAA
>MY5164_Hrupicola_Temecula
---------------------------AGGAAGCTCAGAATACCGATTTTGAGTGTTTTT
TTGTGGTGGCAATATGAATGTACTAAAATTCAGATAATAGCTATTTTAAATATTGGTAGT
TACAGGAAAAATTTATTAGTTGAATAATTTTACGGCATAACAAGTTGATTTAATATTCAC
TATCTCACATAGCATTTAGTTTGATTTTATCTAAGTTTCTTTAATGAGAGGGAACAACAA
TGTTGTTAATGCTTATATTCCAGGGTACTTATGGATCCAAGAAGAAAGAGCAAAAAAATT
GCAATTCGTGGGATATTTCCTGGTGCTCGAGTTGTTCGTGGTGTTGATTGGCAGTGGGAA
GACCAAGATGGAGGTAATGGACGGCGTGGAAAAGTGACTGAGATTCAAGACTGGAGTGCT
GCAAGTCCACGTAGTGCTGCATACGTGATTTGGGATAACGGAGCCAAAAACCTGTATCGC
GTGGGGTTTGAAGGAATGGTTAGTA-TAAGGTTTCTCAAAACCATTTTTTAAACTTGTTT
TGTGTTT--TAGGAGCATATAAT---------------------TATTGAATTAATGAAC
CCCCAAAAACCGGT----------------------------------------------
--------------TGTCTTCTTCAGATCAAATTTGAATGT-------------------
GAAATAGAGAAGTTCCATACATTCATTCACACG-----------ATACATAGAAAATGGT
TATCTTTCTGATTAAATGTTTTTTTGGTGAAACTGTTGTTGGTTCCGAAA
>MY5165_Hrupicola_Temecula
AAAAGATGTCTTTTGTTTTCAGCTTTAAGGAAGCTCAGAATACCAATTTTGAGTGTTTTT
TTGTGGTGGCGATATGAATGTACTAAAATTCAGATAATAGCTATTTTAAATATTGGTAGT
TACAGAAAAAATTTATTAGTTGAATTACTTTACAGCATAACTAGGTGATTTCATATTCAC
TATCACACATAGCATTTAGTTTGATTTTATCTAAGTTTCTTTAATGAGAGGGAACAACAA
TGTTGTTAATGCTTATATTCCAGGGTACTTATGGATCCAAGAAGAAAGAGCAAAAAAATT
GCAATTCGTGGGATATTTCCTGGTGCTCGAGTTGTTCGTGGTGTTGATTGGCAGTGGGAA
GACCAAGACGGAGGTAATGGACGGCGTGGAAAAGTGACTGAGATTCAGGACTGGAGTGCT
GCAAGTCCACGTAGTGCTGCATACGTGATTTGGGATAACGGAGCCAAAAACCTGTATCGC
GTGGGGTTTGAAGGAATGGTTAGTATTAAGGTTTCTCAAAACAATTTTTTAAACTTGTTT
TGTGTTT--TAGGAGCATACAAT---------------------TATCGAATTAATGAAC
CCCCCAAAACCAAT----------------------------------------------
--------------TGTCTTCTTCAGATCAAATTTGAATGT-------------------
GAAATAGAGAAGTTCCATACATTCATTCACACG-----------ATACATAGAAAATGGT
TATCTTTCTGATTAAATGTTTTTTTGGTGAAACTGTTGTTGGTTCTGAAA
>MY5175_Hapachea_HarshawRd_PatagoniaMtns
AAAAGATGTCTTTTGTTTTCAGCTTTAAAGAAGCTCAGAATACCAATTTTGGATGTTTTT
TTGTGGTGGCAGTGTGAGTGTACTAAAATTCAGATAATAGCTGTTTTAAATACTAGTAGT
TACATGAAAAATTTAATAGTTGAATTACTTTACAGCATAACTAGTCGCTTTAAAATTCAC
CATCTCACATAGAATATAGTTTGCTATTATCGGAGTTTCTTTAATGAGAAGGAACAACAA
TGATGTTAATACTTACATTCCAGGGTTCTTATGGATCCAAGAAGGAAGAGCAAAAAAATT
GCAATCCGTGGAATTTTTCCTGGTGCTCGAGTTGTTCGTGGTGTTGATTGGCAGTGGGAA
GACCAGGATGGTGGTAATGGACGGCGTGGAAAAGTGACCGAGATTCAAGACTGGAGTGCT
GCAAGTCCACGTAGTGCTGCATACGTGATTTGGGATAATGGAGCCAAAAATCTGTATCGT
GTGGGATTTGAAGGAATGGTTAGTATTAAGGTTTCTCAAAACAATTTTTCGAACTTGTTT
TGTGTTTTTTAGGAGCTTATGTGTTTGGGAATTCGAGGTATATACATCAGAAAGGTGAAA
GCTGAAAAAGCTGTATAATAAAGATATCATTTTATGTTACATTTATGTGGCCTTTTTGCA
TATCAACATACCACTGTTCGGCAGAAATCCAATTTCAATGTTTTTGGACACAATTTTGTC
GGAATAAAGAAACTGAAGAGACATCTTCACTTGGGGCTGTGGAAATGTATATCAACTGGC
TTTC-TTGCCATTTCATCTTTTTCTGGAAACACTGATAACAGTTTTGAAA
>MY5180_Hapachea_MustrangPk_MustangMtns
AAAAGATGTCTTTTGTTTTCAGCTTTAAAGAAACTCAGAATACCAATTTTGGATGTTTTT
TTGTGGTGACAGTGTGAGTGTACTAAAATTCAGATAATGACTGTTTTAAATATTAGTAGT
TACATGAAAAATTTAATAGTTGAATTACTTTACAGCATAACTAGTTGATTTAAAATTCAC
CATCTCACATAGCATTTAGTTTGCTATTATCTGAGTTTCTTTAATGAGAGGGAACAACAA
TGTTGTTAATACTTACATTCCAGGGTTCTTATGGATCCAAGAAGGAAGAGCAAAAAAATC
GCAATCCGTGGAATTTTTCCTGGTGCTCGAGTTGTTCGTGGTGTTGATTGGCAGTGGGAA
GACCAGGATGGTGGTAATGGACGGCGTGGAAAAGTGACCGAGATTCAAGACTGGAGTGCT
GCAAGTCCGCGTAGTGCTGCATACGTGATTTGGGATAATGGAGCCAAAAATCTGTATCGT
GTGGGATTTGAAGGAATGGTTAGTATTAAGGTTTCTCAAAACAATTTTTCAAACTTGTTT
TGTGTTTTGTAGGAGCTTATATGTTTGGGAATTCGAGGTATATACATCAAAAAGGTGAAA
GCTGAAAAAGCTGTATAATAAAGATATCATTTTATGTTACATTTATGCAGCCTTTTTGTA
TATCAACATACCACTGTTCAGCAGAAATCCAATTTCAATGTTTTTGGACACAATTTCGTC
GGAATAAAGAAACTGAAGAGACATCTTCACTTGGGGCTGTGGAAATGTATATCAACTGGC
TTTCTTTGCCATTTCATCTTTTTCTGGAAACACTGATAACAGTTTTTAAA
>MY5181_Hapachea_MustrangPk_MustangMtns
AAAAGATGTCTTTTGTTTTCAGCTTTAAAGAAACTCAGAATACCAATTTTGGATGTTTTT
TTGTGGTGACAGTGTGAGTGTACTAAAATTCAGATAATGACTGTTTTAAATATTAGTAGT
TACATGAAAAATTTAATAGTTGAATTACTTTACAGCATAACTAGTTGATTTAAAATTCAC
CATCTCACATAGCATTTAGTTTGCTATTATCTGAGTTTCTTTAATGAGAGGGAACAACAA
TGTTGTTAATACTTACATTCCAGGGTTCTTATGGATCCAAGAAGGAAGAGCAAAAAAATC
GCAATCCGTGGAATTTTTCCTGGTGCTCGAGTTGTTCGTGGTGTTGATTGGCAGTGGGAA
GACCAGGATGGTGGTAATGGACGGCGTGGAAAAGTGACCGAGATTCAAGACTGGAGTGCT
GCAAGTCCGCGTAGTGCTGCATACGTGATTTGGGATAATGGAGCCAAAAATCTGTATCGT
GTGGGATTTGAAGGAATGGTTAGTATTAAGGTTTCTCAAAACAATTTTTCAAACTTGTTT
TGTGTTTTGTAGGAGCTTATATGTTTGGGAATTCGAGGTATATACATCAAGAAGGTGAAA
GCTGAAAAAGCTGTATAATAAAGATATCATTTTATGTTACATTTATGCAGCCTTTTTGTA
TATCAACATACCACTGTTCAGCAGAAATCCAATTTCAATGTTTTTGGACACAATTTCGTC
GGAATAAAGAAACTGAAGAGACATCTTCACTTGGGGCTGTGGAAATGTATATCAACTGGC
TTTCTTTGCCATTTCATCTTTTTCTGGAAACACT----------------
>MY5194_Hapachea_Ordsummit_MtOrd
AAAAGATGTCTTTTGTTTTTTCCT----AGAAGCTTAGAACACCAATTTTGGATGTTTTT
TGGTGGTGGCAGTATGAGTGTACTAAAATTCAGCTGATAGCTGTTTTAAATA--------
--CATGAAACATTTATTAGT-----TGCTTTACAGCATAACTAGTTGATTTAAAATTCAC
TGTCTCACATTGCATTTAATTTGCTTTTATCTAATTTTCTTTAATGAGAGGGAACAACAA
TTTTTTTAACACTTATATTCCAGGGTTCTTATGGATCCAAGAAGGAAGAGCAAAAAAATT
GCAATCCGTGGGATTTTTCCTGGTGCTAGAGTTGTTCGTGGTGTTGATTGGCAGTGGGAA
GACCAGGATGGAGGTAATGGTCGCCGTGGAAAAGTGACCGAGATTCAAGACTGGAGTGCT
GCAAGTCCACGTAGTGCTGCATACGTGATTTGGGATAATGGAGCCAAAAATCTGTATCGT
GTGGGATTTGAAGGAATGGTTAGTATTATGGTTTCTCAAAACAATTTTTCAAACTTGTTT
TG-------TAGGAATTTATGAGTTTGGGAATTGGAGGTGTGTACATCAAAAAGGTGAGA
GCTGAAAAAGCAGTATGATAAAGATATTATTTTATGTTACATTTATGCAGCTTTTTTGTA
TACCAACATACCACTGTTTAGTAGAAAT-----TTGACTGTTTTTGGACACAATTTTGTC
GGAATAAAAAAACTGAAGAGACATCTCCGCTTGGGGCTGTGGAAATGTATATCAATTGGC
TTTGTTTGCCATTTTCAGTTTTTCTG--------------AGTTTTAAAA
>MY5195_Hapachea_Ordsummit_MtOrd
AAAAGATGTCTTTTGTTTTCAGCTTCAAAGAAGCTTAG-ACACCAATTTTGGATGTTTTT
TGGTGGTGGCAGTATGAGTGTACTAAAATTCAGCTGATAGCTGTTTTAAATA--------
--CATGAAACATTTATTAGT-----TGCTTTACAGCATAACTAGTTGATTTAAAATTCAC
TGTCTCACATTGCATTTAATTTGCTTTTATCTAATTTTCTTTAATGAGAGGGAACAACAA
TTTTTTTAACACTTATATTCCAGGGTTCTTATGGATCCAAGAAGGAAGAGCAAAAAAATT
GCAATCCGTGGGATTTTTCCTGGTGCTAGAGTTGTTCGTGGTGTTGATTGGCAGTGGGAA
GACCAGGATGGAGGTAATGGTCGCCGTGGAAAAGTGACCGAGATTCAAGACTGGAGTGCT
GCAAGTCCACGTAGTGCTGCATACGTGATTTGGGATAATGGAGCCAAAAATCTGTATCGT
GTGGGATTTGAAGGAATGGTTAGTATTATGGTTTCTCAAAACAATTTTTCAAACTTGTTT
TG-------TAGGAATTTATGAGTTTGGGAATTGGAGGTGTGTACATCAAAAAGGTGAGA
GCTGAAAAAGCAGTATGATAAAGATATTATTTTATGTTACATTTATGCAGCTTTTTTGTA
TACCAACATACCACTGTTTAGTAGAAAT-----TTGACTGTTTTTGGACACAATTTTGTC
GGAATAAAAAAACTGAAGAGACATCTCCGCTTGGGGCTGTGGAAATGTATATCAATTGGC
TTTGTTTGCCATTTTCAGTTTTTCTGGAAACACTGATAACAGTTTTAAAA
>MY5266_Hencina_CerroBolla
AAAAGATATCTTTTGTTTTCGACTTTAAAGAAGCCCAGAATACCAATTTTGAGTGTTTTT
TTGAGGTGGCAATATGAGTGTACTAGAATTTAGATAA-AGCTATTTTAAATATTGGTAGT
TGCAAGAAAAATTTATTAGTTGAATTATTTTACAGCATAACTAGGTGATTTCAAATTTAC
TATCTCACATAGCATTTAGTTTGATTTTATCTAAGTTTCTTTAATGAGAGTGAACACTGA
TGTTGTTAATACTTATATTCCAGGGTACTTATGGATCCAAGAAGAAAGAGCAAAAAAATT
GCAATCCGTGGGATATTTCCCGGTGCTCGAGTTGTTCGTGGTGTTGATTGGCAGTGGGAA
GACCAAGATGGAGGTAATGGACGGCGTGGAAAAGTGACTGAGATTCAAGACTGGAGTGCT
GCAAGTCCACGTAGTGCTGCATACGTGATTTGGGATAATGGAGCCAAAAACCTGTATCGT
GTGGGATTTGAAGGAATGGTTAGTATTAAGGTTTCTCAAAACAATTTTTTAAACTAGTTT
TGTGTTTTGTAGGAGCTTATAAT---------------------TAATGAATTAATGAAC
CCCCCAAAACCAGT----------------------------------------------
--------------TGTCTTCTTCAGATCAAATTTAAATGT-------------------
GAAATAAAGAAGTTCCATACATTGATTCACACAAGGCTGTATAGATACATAAAAAATGGT
TATCTTTCTGATTAAATGTTTTTTTGGTAAAACTGTTAACGGTTCCGAAA
>MY5267_Hencina_CerroBolla
AAAAGATATCTTTTGTTTTCGACTTTAAAGAAGCCCAGAATACCAATTTTGAGTGTTTTT
TTGAGGTGGCAATATGAGTGTACTAAAATTTAGATAA-AGCTATTTTAAATATTGGTAGT
TACAAGAAAAATTTATTAGTTGAATTATTTTACAGCATAACTAGGTGATTTCAAATTTAC
TATCTCACATAGCATTTAGTTTGATTTTATCTAAGTTTCTTTAATGAGTGTGAACAATGA
TGTTGTTAATACTTATATTCCAGGGTACTTATGGATCCAAGAAGAAAGAGCAAAAAAATT
GCAATCCGTGGGATATTTCCCGGTGCTCGAGTTGTTCGTGGTGTTGATTGGCAGTGGGAA
GACCAAGATGGAGGTAATGGACGGCGTGGAAAAGTGACTGAGATTCAAGACTGGAGTGCT
GCAAGTCCACGTAGTGCTGCATACGTGATTTGGGATAATGGAGCCAAAAACCTGTATCGT
GTGGGATTTGAAGGAATGGTTAGTATTAAGGTTTCTCAAAACAATTTTTTAAACTAGTTT
TGTGTTTTGTAGGAGCTTATAAT---------------------TAATGAATTAATGAAC
CCCC-AAAACCAGT----------------------------------------------
--------------TGTCTTCTTCAGATCAAATTTAAATGT-------------------
GAAATAAAGAAGTTCCATACATTGATTCACACAAGGCTGTATAGATACATAAAAAATGGT
TATCTTTCTGATTAAATGTTTTTTTGGTAAAACTGTTAACGGTTCCGAAA
>MY5269_Hexurella_GuadalupeValley
AAAAGATATCTTTTGTTTTCGACTTTAAAGAAGCTCATAATACCACTTTTGAGTGTTTTT
TTGTGGTGGCAATATGAGTGTACTAAAATTTAAATAATAGCTATTTTAAATGTTGGTAGT
TACAGGAAAAATTTATTAGTTGAATTATTTTACAGCATAACTAGGTGATTTCAAATTCAC
TATCTCACATAGCATTTAGTTTGATTTTATCTATGTTTCTTTAATGAGAGTGAACAACGA
TGTTGTTAATACTTATATTCCAGGGTACTTATGGATCCAAGAAGAAAGAGCAAAAAAATT
GCAATCCGTGGGATATTTCCCGGTGCTCGAGTTGTTCGTGGTGTTGATTGGCAGTGGGAA
GACCAAGATGGAGGTAATGGACGGCGTGGAAAAGTGACTGAGATTCAAGACTGGAGTGCT
GCAAGTCCACGTAGTGCTGCATACGTGATTTGGGATAATGGAGCCAAAAACCTGTATCGT
GTGGGATTTGAAGGAATGGTTAGTATTAAGGTTTCTCAAAGCAATTTTTTAAACTTGTTT
TGTGTTTTGTAGGAGCTTATAAT---------------------TAATGAATTAATGAAC
CCCCCAAAACCAGT----------------------------------------------
--------------TGTCTTCTTCAAATCAAATTTAAATGT-------------------
GAAATAGAGAAGTTCCATACATTGATTAACACGAGGCTGTATAGATACATAAAAAATGGT
TATCTTTCTGATTAAATGTTTTTTTGGTAAAACTGTTAACGGTTCCAAAA
>MY5271_Hexurella_GuadalupeValley
AAAAGATATCTTTTGTTTTCGACTTTAAAGAAGCTCATAATACCAATTTTGAGTGTTTTT
TTGTGGTGGCAATATGAGTGTACTAAAATTTAAATAATAGCTATTTTAAATGTTGGTAGT
TACAGGAAAAATTTATTAGTTGAATTATTTTACAGCATAACTAGGTGATTTCAAATTCAC
TATCTCACATAGCATTTAGTTTGATTTTATCTATGTTTCTTTAATGAGAGTGAACAACGA
TGTTGTTAATACTTATATTCCAGGGTACTTATGGATCCAAGAAGAAAGAGCAAAAAAATT
GCAATCCGTGGGATATTTCCCGGTGCTCGAGTTGTTCGTGGTGTTGATTGGCAGTGGGAA
GACCAAGATGGAGGTAATGGACGGCGGGGAAAAGTGACTGAGATTCAAGACTGGAGTGCT
GCAAGTCCACGTAGTGCTGCATACGTGATTTGGGATAATGGAGCCAAAAACCTGTATCGT
GTGGGATTTGAAGGAATGGTTAGTATTAAGGTTTCTCAAAGCAATTTTTTAAACTTGTTT
TGTGTTTTGTAGGAGCTTATAAT---------------------TAATGAATTAATGAAC
CCCCCGAAACCAGT----------------------------------------------
--------------TGTCTTCTTCAGATCAAATTTAAATGT-------------------
GAAATAGAGAAGTTCCATACATTGATTAACACGAGGCTGTATAGATACATAAAAAATGGT
TATCTTTCTGATTAAATGTTTTTTTGGTAAAACTGTTGACGGTTCCAAAA
>MY5276_Hexurella_SanPedro_Martir
AAAAGATATCTTTTGTTTTCGACTTTAAAGAAGCTCAGAATACCAATTTTGAGTGTTTTT
TTGTGGTGGCGATATGAGTGTACTAAAATTTAAATAATAGCTATTTTAAATGTTGGTAGT
TACAGGAAAAATTTATTAGTTGAATTATTTTACAGCATAACTAGGTGATTTCAAATTCAC
TATCTCACATAGCATTTAGTTTGATTTTATCTAAGTTTCTTTAATGAGAGTGAACAACGA
TGTTGTTAATACTTATATTCCAGGGTACTTATGGATCCAAGAAGAAAGAGCAAAAAAATT
GCAATCCGTGGGATATTTCCCGGTGCTAGAGTTGTTCGTGGTGTTGATTGGCAGTGGGAA
GACCAAGATGGAGGTAATGGACGGCGTGGAAAAGTGACTGAGATTCAAGACTGGAGTGCT
GCAAGTCCACGTAGTGCTGCATACGTGATTTGGGATAATGGAGCCAAAAACCTGTATCGT
GTGGGATTTGAAGGAATGGTTAGTATTAAGGTTTCTCAAAGCAATTTTTTAAACTTGTTT
TGTGTTTTGTAGGAGCTTATAAT---------------------TAATGAATTAATGAAC
CCCCCCAAACCAGT----------------------------------------------
--------------TGTCTTCTTCAGATCAAATTTAAATGT-------------------
GAAATAGAGAAGTTCCATACATTGATTAACACGAGGCTGTATAGATACATAAAAAATGGT
TATCTTTCTGATTAAATGTTTTTTTGGTAAAACTGTTAACGGTTCCAAAA
>MY5277_Hexurella_SanPedro_Martir
AAAAGATATCTTTTGTTTTCGACTTTAAAGAAGCTCAGAATACCAATTTTGAGTGTTTTT
TTGTGGTGGCGATATGAGTGTACTAAAATTTAAATAATAGCTATTTTAAATGTTGGTAGT
TACAGGAAAAATTTATTAGTTGAATTATTTTACAGCATAACTAGGTGATTTCAAATTCAC
TATCTCACATAGCATTTAGTTTGATTTTATCTAAGTTTCTTTAATGAGAGTGAACAACGA
TGTTGTTAATACTTATATTCCAGGGTACTTATGGATCCAAGAAGAAAGAGCAAAAAAATT
GCAATCCGTGGGATATTTCCCGGTGCTAGAGTTGTTCGTGGTGTTGATTGGCAGTGGGAA
GACCAAGATGGAGGTAATGGACGGCGTGGAAAAGTGACTGAGATTCAAGACTGGAGTGCT
GCAAGTCCACGTAGTGCTGCATACGTGATTTGGGATAATGGAGCCAAAAACCTGTATCGT
GTGGGATTTGAAGGAATGGTTAGTATTAAGGTTTCTCAAAGCAATTTTTTAAACTTGTTT
TGTGTTTTGTAGGAGCTTATAAT---------------------TAATGAATTAATGAAC
CCCCCCAAACCAGT----------------------------------------------
--------------TGTCTTCTTCAGATCAAATTTAAATGT-------------------
GAAATAGAGAAGTTCCATACATTGATTAACACGAGGCTGTATAGATACATAAAAAATGGT
TATCTTTCTGATTAAATGTTTTTTTGGTAAAACTGTTAACGGTTCCAAAA
>MY5280_Hexurella_ArroyoSalado
AAAAGATGTCTTTTGTTTTTGACTTTAAAGAAGCTCAGAATACCAG------------TT
TTGTGGTGGCAATATGAGTGTACTAAAATTTAGATAATAGTTATTTTAAATATTGGTAGT
TACAGGAAAAATTTATTAGTTGAATTACTTTACAGCATAACTAGATGATTTCAAATTCAC
TATCTCACATAGCATTTAGTTTGATTTTATCTGAGTTTCTTTAATGAGAATGAACAACGA
TGTTGTTAATACTTATATTCCAGGGTACTTATGGATCCAAGAAGAAAGAGCAAAAAAATT
GCAATCCGTGGGATATTTCCCGGTGCTCGAGTTGTTCGTGGTGTTGATTGGCAGTGGGAA
GACCAAGATGGAGGTAATGGACGGCGTGGAAAAGTGACTGAGATTCAAGACTGGAGTGCT
GCAAGTCCACGTAGTGCTGCATACGTGATTTGGGATAATGGAGCCAAAAACCTGTATCGT
GTGGGATTTGAAGGAATGGTTAGTATTAAGGTTTCTCAAAACGATTTTTTAAACTTGTTT
TGTGTTTTGTAGGAGCTTATAAT---------------------TAGTGAATTAATGAAC
CCCCCAAAATCAAT----------------------------------------------
--------------TGTCTTCTTCAGATCAAGTTTAAATGT-------------------
GAAATAGAGAAGTTCCATACATTGATTCATGCGAAGCTGTATAGATACATAAAAAATGGT
TATCCTTCTGATTAAATGTTTCTTTGGTAAAACTGTTAACGATTCCAAAA
>MY5282_Hexurella_ArroyoSalado
AAAAGATGTCTTTTGTTTTTGACTTTAAAGAAGCTCAGAATACCAG------------TT
TTGTGGTGGCAATATGAGTGTACTAAAATTTAGATAATAGTTATTTTAAATATTGGTAGT
TACAGGAAAAATTTATTAGTTGAATTACTTTACAGCATAACTAGATGATTTCAAATTCAC
TATCTCACATAGCATTTAGTTTGATTTTATCTGAGTTTCTTTAATGAGAATGAACAACGA
TGTTGTTAATACTTATATTCCAGGGTACTTATGGATCCAAGAAGAAAGAGCAAAAAAATT
GCAATCCGTGGGATATTTCCCGGTGCTCGAGTTGTTCGTGGTGTTGATTGGCAGTGGGAA
GACCAAGATGGAGGTAATGGACGGCGTGGAAAAGTGACTGAGATTCAAGACTGGAGTGCT
GCAAGTCCACGTAGTGCTGCATACGTGATTTGGGATAATGGAGCCAAAAACCTGTATCGT
GTGGGATTTGAAGGAATGGTTAGTATTAAGGTTTCTCAAAACGATTTTTTAAACTTGTTT
TGTGTTTTGTAGGAGCTTATAAT---------------------TAGTGAATTAATGAAC
CCCCCAAAATCAAT----------------------------------------------
--------------TGTCTTCTTCAGATCAAGTTTAAATGT-------------------
GAAATAGAGAAGTTCCATACATTGATTCATGCGAAGCTGTATAGATACATAAAAAATGGT
TATCCTTCTGATTAAATGT-------------------------------
>MY5286_Hrupicola_SweetwaterSpr_OrdMtn
AAAAGATGTCTTTTGTTTTCAGCTTTAAAGAAGTTCAGAATACCAGTTTTGGGTGATTTT
TTGTGGTGGCAATATGAGTGTACTAAAATTCAGATAATAGCTATTTTAAATATTGGTAAT
TACAGGAAAAATTTATTAGTTGAATTACTTTACAGCATAACTAGGTGATTTCAAATTCAC
TATCTCACGGAGCATTTAGTTTGATTTTATCTGAGTTTCTTTAATGAGAGGGAACAACAA
TGTTGTTAATATTTATATTCCAGGGTACTTATGGATCCAAGAAGAAAGAGCAAAAAAATT
GCCATCCGTGGGATATTTCCTGGTGCTCGAGTTGTTCGTGGTGTTGATTGGCAGTGGGAA
GACCAAGATGGAGGTAATGGACGACGTGGAAAAGTGACTGAGATTCAGGACTGGAGTGCT
GCAAGTCCACGTAGTGCTGCATACGTGATTTGGGATAACGGAGCCAAAAACCTGTATCGT
GTGGGATTTGAAGGAATGGTTAGTATTAAGGTTTCTCAAAACAATTTTTTAAACTTGTTT
TGTGTTTTGTAGGAGCTTATAAT---------------------TAATGAATTAATGAAC
CCCCAAAAACCAAT----------------------------------------------
--------------TGTCTTCTTCAGATCAAATTTAAATGT-------------------
GAGATAGAGAAGTTCCATACATTGATTCTCATGAGGCTGTATAGATACATAAAAAATGGT
TATCTTTCTGATTAAATGTTTTTTTGGTAAAACTGTTAACGGTTCCGAAA
>MY5287_Hrupicola_SweetwaterSpr_OrdMtn
-------------------------------------------CAGTTTTGGGTGATTTT
TTGTGGTGGCAATATGAGTGTACTAAAATTCAGATAATAGCTATTTTAAATATTGGTAAT
TACAGGAAAAATTTATTAGTTGAATTACTTTACAGCATAACTAGGTGATTTCAAATTCAC
TATCTCACGGAGCATTTAGTTTGATTTTATCTGAGTTTCTTTAATGAGAGGGAACAACAA
TGTTGTTAATATTTATATTCCAGGGTACTTATGGATCCAAGAAGAAAGAGCAAAAAAATT
GCCATCCGTGGGATATTTCCTGGTGCTCGAGTTGTTCGTGGTGTTGATTGGCAGTGGGAA
GACCAAGATGGAGGTAATGGACGACGTGGAAAAGTGACTGAGATTCAGGACTGGAGTGCT
GCAAGTCCACGTAGTGCTGCATACGTGATTTGGGATAACGGAGCCAAAAACCTGTATCGT
GTGGGATTTGAAGGAATGGTTAGTATTAAGGTTTCTCAAAACAATTTTTTAAACTTGTTT
TGTGTTTTGTAGGAGCTTATAAT---------------------TAATGAATTAATGAAC
CCCCAAAAACCAAT----------------------------------------------
--------------TGTCTTCTTCAGATCAAATTTAAATGT-------------------
GAGATAGAGAAGTTCCATACATTGATTCTCATGAGGCTGTATAGATACATAAAAAATGGT
TATCTTTCTGATTAAATGTTTTTTTGGTAAAACTGTTAACGGTTCCGAAA
>MY5288_Hrupicola_Deadman_Hills
AAAAGATGTTTTTTGTTTTCAGCTTTAAAGAAGCTCAGAATGCCAATTTTGAGTGTTTTT
TTGTGGTGGCAATATGAGTGTAAAAAATTTCAGATAATAGCTATTTTAAATATTGGTAGT
TACAGGAAAAATTTATTAGTTGAATTACTTTACAGCATAACTAGGTGATTTCAAATTCAC
TATCTCACAGAGCATTTAGTTCGATTTTATCTGAGTTTCTTTAGTGAGAGGGAACGACAA
TGTTGTTAATACTTATATTCCAGGGTACTTATGGATCCAAGAAGAAAGAGCAAAAAAATT
GCAATCCGTGGGATATTTCCTGGTGCTCGAGTTGTTCGTGGTGTTGATTGGCAGTGGGAA
GACCAAGATGGAGGTAATGGACGACGTGGAAAAGTGACTGAGATTCAAGACTGGAGTGCT
GCAAGTCCACGTAGTGCTGCATACGTGATTTGGGATAACGGAGCCAAAAACCTGTATCGT
GTGGGATTTGAAGGAATGGTTAGTATTAAGGTTTCTCAAAACAATTTTTTAAACTTGTTT
TGTGTTTTGTAGGAACTTATAAT---------------------TAATGAATTAATGAAC
CCCCAAAAACCAAT----------------------------------------------
--------------TGTCTTCTTCAGATCAAATTTAAATGT-------------------
GAAATAGAGAAGTTCCATACATTGATTCTCACGAGGCTGTATAGATACATAGAAAATGGT
TATCTTTCTGATTAAATGTTTTTTTGGTAAAACTGTTAACGGTTCCGAAA
>MY5289_Hrupicola_Deadman_Hills
------------------------------------------------------------
------------------TGTAAAAAATTTCAGATAATAGCTATTTTAAATATTGGTAGT
TACAGGAAAAATTTATTAGTTGAATTACTTTACAGCATAACTAGGTGATTTCAAATTCAC
TATCTCACAGAGCATTTAGTTCGATTTTATCTGAGTTTCTTTAGTGAGAGGGAACGACAA
TGTTGTTAATACTTATATTCCAGGGTACTTATGGATCCAAGAAGAAAGAGCAAAAAAATT
GCAATCCGTGGGATATTTCCTGGTGCTCGAGTTGTTCGTGGTGTTGATTGGCAGTGGGAA
GACCAAGATGGAGGTAATGGACGACGTGGAAAAGTGACTGAGATTCAAGACTGGAGTGCT
GCAAGTCCACGTAGTGCTGCATACGTGATTTGGGATAACGGAGCCAAAAACCTGTATCGT
GTGGGATTTGAAGGAATGGTTAGTATTAAGGTTTCTCAAAACAATTTTTTAAACTTATTT
TGTGTTTTGTAGGAACTTATAAT---------------------TAATGAATTAATGAAC
CCCCAAAAACCAAT----------------------------------------------
--------------TGTCTTCTTCAGATCAAGTTTAAATGT-------------------
GAAATAGAGAAGTTCCATACATTGATTCTCACGAGGCTGTATAGATACATAGAAAATGGT
TATCTTTCTGATTAAATGTTTTTTTGGTAAAACTGTTAACGGTTCCGAAA
>MY5309_Hapachea_JohnnyLyon_Hills
--------------------------AAAGAAGCTCAGAATACCAATTTTGTATGTTTTT
TTGTGGTGAACGTGTGAGTGTACTAAAATTCAGATAATAGCTGATTTAAATATTAGTAGT
TACATGAAAAATTTAATAGTTGAATTACTTTACAGCATAACTAGTTGATTTAAAATTCAC
CATCTCACATAGCATTTAGTTTGCTATTATCTGAGTTTCTTTAATGAGGGGGAACAACAA
TGTTGTTAATACTTACATTCCAGGGTTCTTATGGATCCAAGAAGGAAGAGCAAAAAAATT
GCAATCCGTGGAATTTTTCCTGGTGCTCGAGTTGTTCGTGGTGTTGATTGGCAGTGGGAA
GACCAGGATGGTGGTAACGGACGCCGTGGAAAAGTGACAGAGATTCAAGACTGGAGTGCT
GCAAGTCCACGTAGTGCTGCATACGTGATTTGGGATAATGGAGCCAAAAATCTGTATCGT
GTGGGATTTGAAGGAATGGTTAGTATTAAGGTTTCTCAAAACAATTTTTCAAACTTGTTT
TGTGTTTTGTAGGAGCTTATGTGTTTGGGAATTCGAGGTATATACATCAAAAAGGTGAAA
GCTGAAAAAGCTGTATAATAAAGATATCATTTTATGTTACATTTATGCAGCCTTTTTGTA
TATCAACATACCACTGTTTGGCAGAAATCCAATTTCAATGTTTTTGGACACAATTTCGTC
GGAATAAAGAAACTGAAGAGACATCTTCACTTGGGGCTGTGGA-----------------
--------------------------------------------------
>MY5310_Hexurella_AntelopeCyn_CerbatMtns
------------------------------------------------------------
------------------------------------------------------------
----------------------------TTT---------------------AAATTCAC
TATCTCACATTGCATTTAATTTGCTTTTATCTAAGTTTCTTTAATGAGAGGGAACAACAA
-TTTTTTAACACTTATATTCCAGGGTTCTTATGGATCCAAGAAGGAAGAGCAAAAAAATT
GCAATCCGAGGAATTTTTCCTGGTGCTAGAGTTGTTCGTGGTGTTGATTGGCAGTGGGAA
GACCAGGATGGAGGTAATGGTCGCCGTGGAAAAGTGACTGAGATTCAAGACTGGAGTGCT
GCAAGTCCACGTAGTGCTGCATACGTGATTTGGGATAATGGAGCCAAAAATCTGTATCGT
GTGGGATTTGAAGGAATGGTTAGTATTATGGTTTCTCAAAACAATTTTTCAAACTTGTTT
TG-------TAGGAGCTTATGAGTTTGGGAATTGGAGCTATGTACATCAAAAAAGTGAGA
GCTGAAAAAGCAGTATGATAAAGATATTATTTTATGTTGCATTTATGCAGCTTTTTTGTA
TACCAACATGCCACTGTTCAGCAGAAAT-----TTGGCTGTTTTTGGACACAGTTTTGTC
--------------------------CCACTTGGGGCT----------------------
--------------------------------------------------
>MY5311_Hexurella_AntelopeCyn_CerbatMtns
------------------------------------------------------------
------------------AGCACTAAAG------------------------TTAGCAGT
--------AGATTTACCAAA-----------GTCACAAATCCGGACGATCCTA-------
------------------------------------------------------------
CATCCCTGAACATCACATTTCAGGGTTC----AAGTCTAATATGCAAGATTGCGCTGGTT
GCTCCTCCGGAGATTTTTGTTGCTGATTGATTCGTATTTGGTGTTGATTGGCAGTGGGAA
GACCAGGATGGAGGTAATGGTCGCCGTGGAAAAGTGACTGAGATTCAAGACTGGAGTGCT
GCAAGTCCACGTAGTGCTGCATACGTGATTTGGGATAATGGAGCCAAAAATCTGTATCGT
GTGGGATTTGAAGGAATGGTTAGTATTATGGTTTCTCAAAACAATTTTTCAAACTTGTTT
TG-------TAGGAGCTTATGAGTTTGGGAATTGGAGCTATGTACATCAAAAAAGTGAGA
GCTGAAAAAGCAGTATGATAAAGATATTATTTTATGTTGCATTTATGCAGCTTTTTTGTA
TACCAACATGCCACTGTTCAGCAGAAAT-----TTGGCTGTTTTTGGACACAGTTTTGTC
GGAATAAAGAAACTGAAGAGACATCTCCACTTGGGGC-----------------------
--------------------------------------------------
>MY5312_Hexurella_FoxCyn_MusicMtns
------------------------------------------------------------
------------------------------------------------------------
---ATGAAAAATTTATTAGT-----TGCTTTACAGCATAACTGGTTGATTTAAAATTCAC
TATCTCACATTGCATTTAATTTGCTTTTATCTAAGTTTCTTTAATGAGAGGGAACAACAA
-TTTTTTAACACTTATATTCCAGGGTTCTTATGGATCCAAGAAGGAAGAGCAAAAAAATT
GCAATCCGAGGAATTTTTCCTGGTGCTAGAGTTGTTCGTGGTGTTGATTGGCAGTGGGAA
GACCAGGATGGAGGTAATGGTCGCCGTGGAAAAGTGACTGAGATTCAAGACTGGAGTGCT
GCAAGTCCACGTAGTGCTGCATACGTGATTTGGGATAATGGAGCCAAAAATCTGTATCGT
GTGGGATTTGAAGGAATGGTTAGTATTATGGTTTCTCAAAACAATTTTTCAAACTTGTTT
TG-------TAGGAGCTTATGAGTTTGGGAATTGGAGCTATGTACATCAAAAAAGTGAGA
GCTGAAAAAGCAGTATGATAAAGATATTATTTTATGTTGCATTTATGCAGCTTTTTTGTA
TACCAACATGCCACTGTTCAGCAGAAAT-----TTGGCTGTTTTTGGACACAGTTTTGTC
GGAATAAAGAAACTGAAGAGACATCTCCACTTGGGG------------------------
--------------------------------------------------
>MY5313_Hexurella_FoxCyn_MusicMtns
-----------------------TGCAG---------------------------TTTTT
TGGTGGTGGCAATA----------------------------------------------
-------------------------TGATTTACAGCATAACTGGTTGATTTAAAATTCAC
TATCTCACATTGCATTTAATTTGCTTTTATCTAAGTTTCTTTAATGAGAGGGAACAACAA
TTTTTTTAACACTTATATTCCAGGGTTCTTATGGATCCAAGAAGGAAGAGCAAAAAAATT
GCAATCCGAGGAATTTTTCCTGGTGCTAGAGTTGTTCGTGGTGTTGATTGGCAGTGGGAA
GACCAGGATGGAGGTAATGGTCGCCGTGGAAAAGTGACTGAGATTCAAGACTGGAGTGCT
GCAAGTCCACGTAGTGCTGCATACGTGATTTGGGATAATGGAGCCAAAAATCTGTATCGT
GTGGGATTTGAAGGAATGGTTAGTATTATGGTTTCTCAAAACAATTTTTCAAACTTGTTT
TG-------TAGGAGCTTATGAGTTTGGGAATTGGAGCTATGTACATCAAAAAAGTGAGA
GCTGAAAAAGCAGTATGATAAAGATATTATTTTATGTTGCATTTATGCAGCTTTTTTGTA
TACCAACATGCCACTGTTCAGCAGAAAT-----TTGGCTGTTTTTGGACACAGTTTTGTC
TGAATAAAGAAACTGAAGAGACATATCCACT-----------------------------
--------------------------------------------------
>MY5314_Hexurella_Grasshopper_BrushyMtn
------------------------------------------------------------
------------------------------------------------------------
------------------------------------------------------------
------------CATTTAATTTGCTTTTATCTAAGTTTCTTTAATGAGAGGGAACAACAA
TTTTTTTAACACTTATATTCCAGGGTTCTTATGGATCCAAGAAGGAAGAGCAAAAAAATT
GCAATCCGAGGAATTTTTCCTGGTGCTAGAGTCGTTCGTGGTGTTGATTGGCAGTGGGAA
GACCAGGATGGAGGTAATGGTCGCCGTGGAAAAGTGACTGAGATTCAAGACTGGAGTGCT
GCAAGTCCACGTAGTGCTGCATACGTGATTTGGGATAATGGAGCCAAAAATCTGTATCGT
GTGGGATTTGAAGGAATGGTTAGTATTATGGTTTCTCAAAACAATTTTTCAAACTTGTTT
TG-------TAGGAGCTTATGAGTTTGGGAATTGGAGGTATGTACATCAAAAAGGTGAGA
ACTGAAAAAGCAGTATGATAAAGATATTATTTTATATTACATTTATGCAGCTTTTTTGTA
TACCAACATGCCACTGTTCATCAGAAAT-----TTGGCTGTTTTTGGACACAATTTTGTC
------------------------------------------------------------
--------------------------------------------------
>MY5315_Hexurella_WagonerRd_BradshawMtns
AAAAGATGTCTTTTGTTTTCAGCTTCAAA---ACTTAG-ACA-CAATTTTGGATGTTTTT
TGGTGGTGGCAGTATGAGTGTACTAAAATTCAGCTGATAGCTGTTTTAAATA--------
--CATGAGAAATTTATTAGT-----TGCTTTACAGCATAACTAGTTGATTTAAAATTCAC
TATCTCACATTGCATTTAATTTGCTTTTATCTAAGTTTCTTTAATGAGAGGGAACAACAA
TTTTTTTAACACTTATATTCCAGGGTTCTTATGGATCCAAGAAGGAAGAGCAAAAAAATT
GCAATCCGTGGAATTTTTCCTGGTGCTAGAGTTGTTCGTGGTGTTGATTGGCAGTGGGAA
GACCAGGATGGAGGTAATGGTCGCCGTGGAAAAGTGACCGAGATTCAAGACTGGAGTGCT
GCAAGTCCACGTAGTGCTGCATACGTGATTTGGGATAATGGAGCCAAAAATCTGTATCGT
GTGGGATTTGAAGGAATGGTTAGTATTATTGTTTCTCCAAACATTTTTTCAAACTTGTTT
TG-------TAGGAGCTTATGAGTTTGGGAATTGGAGGTGCGTACATCAAAAAGGTGAGA
GCTGAAAAAGCAGTATGATAAAGATATTATTTTATGTTACATTTATGCAGCTTTTTTGTA
TACCAACATACCACTGTTTAGCAGAAAT-----TTGGCTGTTTTTGGACACAATTTTGTC
GGAATAAAGAAACTGAAGAGACATCTCCACTTGGGGCTGTGGAAATGTATATCAATTGGC
TCTCT---------------------------------------------
>MY5316_Hexurella_WagonerRd_BradshawMtns
----GATGTCTTTTGTTTTCAGCTTCAAA--AACTTAGAACACGAATTTTGGATGTTTTT
TGGTGGTGGCAGTATGAGTGTACTAAAATTCAGCTGATAGCTCTTTTAAATT--------
--CATGAAAAATTTATTAGT-----TGCTTTACAGCATAACTAGTTGATTTAAAATTCAC
TATCTCACATTGCATTTAATTTGCTTTTATCTAAGTTTCTTTAATGAGAGGGAACAACAA
TTTTTTTAACACTTATATTCCAGGGTTCTTATGGATCCAAGAAGGAAGAGCAAAAAAATT
GCAATCCGTGGAATTTTTCCTGGTGCTAGAGTTGTTCGTGGTGTTGATTGGCAGTGGGAA
GACCAGGATGGAGGTAATGGTCGCCGTGGAAAAGTGACCGAGATTCAAGATTGGAGTGCT
GCAAGTCCACGTAGTGCTGCATACGTGATTTGGGATAATGGAGCCAAAAATCTGTATCGT
GTGGGATTTGAAGGAATGGTTAGTATTATTGTTTCTCAAAACATTTTTTCAAACTTGTTT
TG-------TAGGAGCTTATGAGTTTGGGAATTGGAGGTGTGTACATCAAAAAGGTGAGA
GCTGAAAAAGCAGTATGATAAAGATATTATTTTATGTTACATTTATGCAGCTTTTTTGTG
TACCAACATACCACTATTTAG------A-----TTAGCTCTCTTGGGA------------
---------GAGCCATGGGAACGTGCTCATAGGTGGATGTGGCAAT--------------
------------------------------------CAACAATCTTAAAA
>MY5317_Hrupicola_Cottonwood_SnYsidroMtns
--------CCTTTTGTTTTTAGCTTTAAGGAAGCTCAGAA--------------------
-----------ATATGAATGTACTAAAATTCAGATAATAGCTATTTTAAATATTGGTAGT
TACAGGAAAAATTTATTAGTTGAATTCCTTTACAGCATAACTAGGTGATTTCATATTCAC
TATCTCACATAGCATTTAATTTGATTTTATCTGAGTTTCTTTAATGAGAGGAAACAGCAA
TGTTGTTAATGCTTATATTCCAGGGTACTTATGGATCCAAGAAGAAAGAGCAAAAAAATT
GCAATTCGTGGGATATTTCCTGGTGCTCGAGTTGTTCGTGGTGTAGATTGGCAGTGGGAA
GACCAAGACGGAGGTAATGGACGGCGTGGAAAAGTGACTGAGATTCAAGACTGGAGTGCT
GCAAGTCCACGTAGTGCTGCATACGTGATTTGGGATAACGGAGCCAAAAACCTGTATCGC
GTGGGGTTTGAAGGAATGGTTAGTATTAAGGTTTCTCAAAACAATTTTTTAAACTTGTTT
TGTGTTT--TAGGAGCGCATAAT---------------------TATTGAATTAATGAAC
CCCCCAAAACCAAT----------------------------------------------
--------------TGTCTTCTTCAGATCAAATTTGAATGT-------------------
GAAATAGAGAAGTT-CATACATTCACTCACATG-----------ATACATAGAAAATGGT
TATCTTTCTGATTAAATGTTTTTTTGGTGAAACTGTTATTGGTTCTGAAA
