# Supplementary material for: ﻿Species delimitation, biogeography, and natural history of dwarf funnel web spiders (Mygalomorphae, Hexurellidae, Hexurella) from the United States / Mexico borderlands
Source: Zookeys. 2023 Jun 14;1167:109–57. doi: 10.3897/zookeys.1167.103463 (PMC10285686; doi:10.3897/zookeys.1167.103463)
Supplement: Supplementary material 3 — Input matrices, analysis log files, and output tree files for nuclear and mitochondrial analyses [file zookeys-1167-109_article-103463__-s003.zip › uce-2001664.fasta]

>MY0059_Hapachea_SantaRitaMtns_MaderaCyn
CTTT---CATTTTTATCTCTAAGTAGTAAATTTTATGTAATGTTTTTT----GTATAAGT
TAAT-TTTTTATTGACGTAAGTAACTGTAGCCTTACATTA--TTTTTTTTAAATGTTAAT
TTTCTTGGAATTCATATTGGTTCTCTATCAAAATCTTTACTATTGTTTATAT--------
----------------ATTTTCTTTAATTATGAATTTTTCAGTGGTTTGTTGAGTGGTCA
CATTTTGGGCTCTTACCTACAAGAGCGTCTTGATCGCATGACATGGTATAGAGGAGAACT
GTTGACAATGGCTCGTGATCTTGGCTTCAGATTAGTTCCTGCCTTCAATACCACCACTGG
AGTGCCTCATCCTAGGGTACTATTGTGTAGTTCTGCTTTATTTTTTATGGTCAATCTGTA
ATTGAAACTG-TTTTTTTTTACATGTAGTTTTATACCATTCATACAGGGAATATAAAAGC
CCTTTGAATTCATTGTGAATTTTCTTAATGCTTAACCAAGCCCAAGAACAGCATAA----
----------------------------------TTTTTTTTATTATAAGGATGATATAA
CTTTTTATCAGAAAGAAAAAAAAGTTAAGAAACCTCATGGAACCATTTTGTGTGGTTTCT
TTTTTTAGTCATGCAAGCTTATATCTTAGAAATAAAGCTCTGGTATCT
>MY0139_Hexurella_SanDiego_Guatay
-------CATTTTTATCTTTAAGTATTTAATTTTATGTGTTGTTGTTTGTACGTTTAAGC
AAATGTTTTCATTGACTTAAGTAAATGTAGCCTTACATTATTATTTTGTAAAATGTTAAT
TTTACTGGTATCT---------CAATATCAAATTTTTTACTATTGTTTACTTGCATTTTT
TTATCCTGTTGGATAATTTTTTTTTAATTTCTGATTTTTTAGTGGTTTGTTGAGTGGTCA
CATTTTGGGTTCTTACCTACAAGAGCGTCTTGATCGCATGACATGGTATAGAGGAGAACT
GTTGACAATGGCACGCGATCTTGGCTTCAGATTAGTTCCTGCCTTCAATACCACCACTGG
AGTGCCTCATCCTAGGGTACTATTTTATAGTTCTGCTTTATTTTTGATGATCAAGTTGTC
ATTAAAACTGATTTTTTTTTACATGTAGTTTTATGCCATTTATACAGGGAAAATAAAAGT
CCCTTGA----ATTGTGAATTTTC--GATGCTTAGACAAGCCCAGGAACAGCATAA-TTT
TTTTATATTTCTACCTTGTCTTTGGCAAGAAGCATTTTTATCATTATGAAAGTGATAACT
GAAAAAAGAAAGAATGAAAAAAAGGTAAAAAGCCTTATGGAACCATTTTGTGTGGTTTCT
TCTTTTAGTCATGCAAGTTTAAATCTTAGGAACAAA-CTCTGGTATCT
>MY5053_Hexurella_ChiricahuaMtns_PriceCyn
CTTTCTTCATTTTTATCGCTAAGTAGTAAATTTTACGTAATGTTGTTT----GTATAAGT
AAATTTTTTCATTGACGTAAGTAACTGTAGTCTTACATTA-TTATTTTTTAAATGTTAAT
TTTCTTGGAATTCATATTGGTACTGTATCAAAATCTTTACTATTGTTTATAA--------
-----------------TTTTTTTTAATTATGAATTTTTCAGTGGTTTGTTGAGTGGTCA
CATTTTGGGTTCTTACCTACAAGAGCGTCTTGATCGCATGACATGGTATAGAGGAGAACT
GTTGACAATGGCTCGTGATCTTGGCTTCAGATTAGTTCCTGCCTTCAATACCACCACTGG
AGTGCCTCATCCTAGGGTACTATTGTGTAGTTCTGCTTTATTTTTGATGGTCAAATTGTC
ATTGAAACTG-TTTTTTTTTACGTGTAGTTTTATGCCATTCATACAGGGAATATAAAAGC
CCTTTGAA-TCATTGTTAATTTTCTTAATGCTTAACCAAGCCCAAGAACAGCATAA----
----------------------------------TTTTTTTTATTATAAGGGTGATATAA
CTTTTTATCAGCAAGAAAAAAAACTTAAAAAACCTCATGGAACCATTTTCTGTGGTTTCT
TTTTTTAGTCATGCAAGCTTATATCTTAGAAATAAAGCTCTGGTATCT
>MY5064_Hexurella_MuleMtns_Escabrosa
------------------------------------------------------------
------------------------------------------------------------
------------------------------------------------------------
----------------TTTTTTTTTAATTATGAATTTTTCAGTGGTTTGTTGAGTGGTCA
CATTTTGGGTTCTTACCTACAAGAGCGTCTTGATCGCATGACATGGTATAGAGGAGAACT
GTTGACAATGGCTCGTGATCTTGGCTTCAGATTAGTTCCTGCCTTCAATACCACCACTGG
AGTGCCTCATCCTAGGGTACTATTGTGTAGTTCTGCTTTATTTTTGATGGTCAAGTTGTC
ATTGAAACTG-TTTTTTTTTACATGTGGTTTTATGCCATTCGTACAGGGAATATAAAAGC
CCTTTGAATTCATTGTGAATTTTCCTAATTCTTAACCAAGCCCAAGAACAGCATAA----
----------------------------------TTTTTTTTATTATAAGGGTGATATAA
CTTTTTATCAGAAAGAAAAAAAAGTTAAAAAACCTCATGGAATTATTTTGTGTGGTTCCT
TTTTTTAGTCATTCAAGCTTATATCCTAGAAATAAAGCTCTGGTATCT
>MY5066_Hexurella_MuleMtns_Escabrosa
------------------------------------------------------------
------------------------------------------------------------
------------------------------------------------------------
----------------TTTTTTTTTAATTATGAATTTTTCAGTGGTTTGTTGAGTGGTCA
CATTTTGGGTTCTTACCTACAAGAGCGTCTTGATCGCATGACATGGTATAGAGGAGAACT
GTTGACAATGGCTCGTGATCTTGGCTTCAGATTAGTTCCTGCCTTCAATACCACCACTGG
AGTGCCTCATCCTAGGGTACTATTGTGTAGTTCTGCTTTATTTTTGATGGTCAAGTTGTC
ATTGAAACTG-TTTTTTTTTACATGTGGTTTTATGCCATTCGTACAGGGAATATAAAAGC
CCTTTGAATTCATTGTGAATTTTCCTAATTCTTAACCAAGCCCAAGAACAGCATAA----
----------------------------------TTTTTTTTATTATAAGGGTGATATAA
CTTTTTATCGGAAAGAAAAAAAAGTTAAAAAACCCCATGGAGCCATTTTGTGTGGTTTCT
TTTTTTAGTTATGCAAGCTTATATCTTAGAAATAAAGCTCTGGTATCT
>MY5071_Hexurella_SantaRitaMtns_AlisoSprings
CTTTCTTCATTTTTATCTCTAAGTAGTAAATTTTATGTAATGTTCTTT----GTATAAGT
AAATTTTTTCGTTGACATAAGTAACTGTAGCCTTGCAT---TTTTTTTTTAA------AT
TTTCTTGGCATTCATATTGGTACTCTATCAAAATCTTTACTATTGTTTATAAT-------
----------------TTTTTTTTTAATTATGAATTTTTCAGTGGTTTGTTGAGTGGTCA
CATTTTGGGTTCTTACCTACAAGAGCGTCTTGATCGCATGACATGGTATAGAGGAGAACT
GTTGACAATGGCTCGTGATCTTGGCTTCAGATTAGTTCCTGCCTTCAATACCACCACTGG
AGTGCCTCATCCTAGGGTAAAATTGTGTAGTTCTGCTTTATTTTTGATGGTCAAGTTGTC
ATTGAAACTG--TTTTTTTTACATGTAGTTTTATGCCATTCATACAAGGAATATAAAAAC
CGTTTGAATTCATTGTGAATTTTCTTAATACGTAACCAAGCTCAAGAACAGCATAA----
-----------------------------------TTTTTTTATTATAAGGGTGATAAAA
CTTTTTATCAGAAAGAAGAAA-AGTTCGAAAACCTCATGGAACCATTTTGTGTGGTTTCT
TTTTTTAGTCATGCAAGCTTATATCTTAGAAATAAAGCTCTGGTATCT
>MY5075_Hexurella_ChiricahuaMtns_CaveCrkCyn
CTTTCTTCATTTTTAACCCTAAGTAGTAAATTTTACGTAATGTTGTTT----GTATAAGT
AAATGTTTTCATTGGCGTAAGTAACTGTAGCCTTACATT--TTTTTTTTTAAATGTTAAT
TTTCTGAGAATTCATATTGGTACTATATCAAAATCTTTACCATTGTTTATAA--------
----------------TTTTTTTTTAATTATGAATTTTTCAGTGGTTTGTTGAGTGGTCA
CATTTTGGGTTCTTACCTACAAGAGCGTCTTGATCGCATGACATGGTATAGAGGAGAACT
GTTGACAATGGCTCGTGATCTTGGCTTCAGATTAGTTCCTGCCTTCAATACCACCACTGG
AGTGCCTCATCCTAGGGTACTATTGTGTAGTTCTGCTTTATTTTTGATGGTTAAATTGTC
ATTGAAACTG-TTTTTTTTTATGTGTAGTTTTATGCCATTCATACAGGAAATATAAAAGC
CCTTTGAATTCATTGTGAATTTTCTTAATGCTTAACCAAGCCCAAGAACAGCATAA----
----------------------------------TTTTTTTTATTATAAGGGTGATATAA
CTTTTTATCAGAAAGAAAAAAAAGTTAAAAAACCTCATGGAACCATTTTCTGTGATTTCT
TTTTTTAGTCATGCAAGCTTATATCTTAGAAATAAAGCTCTGGTATCT
>MY5127_Hexurella_WhetstoneMtns_FrenchJoeCyn
------------------------------------------------------------
----------------------------------ACATTA-TTTTTTTTTAAATGTTAAT
TTTCTTGGAATTCATATTG-----------------------------------------
------------------------------------------------------------
---TTTGGGTTCTTACCTACAAGAGCGTCTTGATCGCATGACATGGTATAGAGGAGAACT
GTTGACAATGGCTCGTGATCTTGGCTTCAGATTAGTTCCTGCCTTCAATACCACCACTGG
AGTGCCTCATCCTAGGGTACTATTGTATAGTTCTGCTTTATTTTTGATGGTCAAATTGTC
ATTGAAACTGTTGTTTTTTTACGTGTAGTTTTATGCCATTCATACAGGGAATATAAAAGC
CC----------------------------------------------------------
------------------------------------------------------------
------------------------------------------------------------
------------------------------------------------
>MY5128_Hexurella_WhetstoneMtns_FrenchJoeCyn
------------------------------------------------------------
------------------------------------------------------------
------------------------------------------------------------
------------------------------------------------------------
------------------------------------------GTGGTATAGAGGAGAACT
GTTGACAATGGCTCGTGATCTTGGCTTCAGATTAGTTCCTGCCTTCAATACCACCACTGG
AGTGCCTCATCCTAGGGTACTATTGTGTAGTTCTGCTTTATTTTTGATGGTCAAATTGTT
ATTGAAACTG---------------TTGTTTTATGCCATTCATA----------------
------------------------------------------------------------
------------------------------------------------------------
------------------------------------------------------------
------------------------------------------------
>MY5131_Hexurella_PedregosaMtns_PruneCyn
CTTTCTTAATTTTTATCGCTAAGTAGTAAATTTTACGTAATGTTGTTT----GTATAAGT
AAATTTTTTCGTTGACGTAAGTAACTGTAGTCTTACATTA-TTTTTTTTTAAATGTTAAT
TTTCTTGAAATTCATATTGGTACTATATCAAAATCTTTACTATTGTTTATAA--------
----------------TTTTTTTTTAATTATGAATTTTTCAGTGGTTTGTTGAGTGGTCA
CATTTTGGGTTCTTACCTACAAGAGCGTCTTGATCGCATGACATGGTATAGAGGAGAACT
GTTGACAATGGCTCGTGATCTTGGTTTCAGATTAGTTCCTGCCTTCAATACCACCACTGG
AGTGCCTCATCCTAGGGTACTATTGTGTAGTTCTGCTTTATTTTTGATGGTCAAATTGTC
ATTGAAACT--TTTTTTTTTACGTGTAGTTTTATGCCATTTATACAGGGAATATAAAAGC
CCTTTGAATTCATTGTGAATTTTCTTAATGTTTAACCAAGCCCAAGAACAGCATAA----
----------------------------------TTTTTTTTATTATAAGGGTGATATAA
CTTTTTATCAGAAAGAAAAAAAAGTTAAAAAACCTCATGGAACCATTTTCTGTGGTTTCT
TTTTTTAGTCATGCAAGCTTATATCTTAGAAATAAAGCTCTGTTATCT
>MY5136_Hexurella_MiddlemarchCyn
CTTTCTTCATTTTTATCGCTAAGTAGTAAATTTTACGTAATGTTGTTT----GTATAAGT
AAATTTTTTCATTGACGTAAGTAACTGTAGCCTTACATTATTTTTTTTTTAAATGTTAAT
TTTCTTGGAATTCATATTGGTACTATATCCAAATCTTTACTATTGTTTATAAT-------
----------------TTTTTTTTTAATTATGAATTTTTCAGTGGTTTGTTGAGTGGTCA
CATTTTGGGTTCTTACCTACAAGAGCGTCTTGATCGCATGACATGGTATAGAGGAGAACT
GTTGACAATGGCTCGTGATCTTGGCTTCAGATTAGTTCCTGCCTTCAATACCACCACTGG
AGTGCCTCATCCTAGGGTACTATTGTGTAGTTCTGCTTTATTTTTGATGGTCAAATTGTC
ATTGAAACT--TTTTTTTTTACATGTAGTTTTATGCCATTCATACAGGGAATATAAAAGC
CCTTTGAATTCATTGTGAATTTTCTTAATGCTTAACTAAGCCCAAGAACAGCATAA----
----------------------------------TTTTTTTTATTATAAGGGTGATATAA
CTTTTTATCAGAAGGAAAAAAAAGTGAAAAAACCTCATGGAACCATTTTCTGTGGTTTCT
TTTTTTAGTCATGCAAGCTTATATCTTAGAAAAAAAGCTCTGGTATCT
>MY5147_Hexurella_DragoonMtns_NF_345A
CTTTCTTCATTTTTATCGCTAAGTAGTAAATTTTACGTAATGTTGTTT----GTATAAGT
AAATTTTTTCATTGACGTAAGTAACTGTAGCCTTACATTATTTTTTTTTTAAATGTTAAT
TTTCTTGGAATTCATATTGGTACTATATCAAAATCTTTACTATTGTTTATAAT-------
----------------TTTTTTTTTAATTATGAATTTTTCAGTGGTTTGTTGAGTGGTCA
CATTTTGGGTTCTTACCTACAAGAGCGTCTTGATCGCATGACATGGTATAGAGGAGAACT
GTTGACAATGGCTCGTGATCTTGGCTTCAGATTAGTTCCTGCCTTCAATACCACCACTGG
AGTGCCTCATCCTAGGGTACTATTGTGTAGTTCTGCTTTATTTTTGATGGTCAAATTGTC
ATTGAAACTT-TTTTTTTTTACATGTAGTTTTATGCCATTCATACAGGGAATATAAAAGC
CCTTTGAATTCATTGTGAATTTTCTTAATGCTTAACTAAGCCCAAGAACAGCATAA----
----------------------------------TTTTTTTTATTATAAGGGTGATATAA
CTTTTTATCAGAAGGAAAAAAAAGTGAAAAAACCTCATGGAACCATTTTCTGTGGTTTCT
TTTTTTAGTCATGCAAGCTTATATCTTAGAAAAAAGGCTCTGGTATCT
>MY5152_Hexurella_WhetstoneMtns_ApacheCyn
CTTTCTTCATTTTTATCGCTAAGCAGTAAATTTTATGTAATGTTGTTT----GTATAAGT
AAATTTTTTCATTGATGTAAGTAACTGTAGCCTTACATTA-TTTTTTTTTTGTTGTTAAT
TTTCTTGGAATTCATATTGGTACTATATCAAAATTTTTACTATTGTTTATAAT-------
----------------TTTTTTTTTAATTATGAATTTTTCAGTGGTTTGTTGAGTGGTCA
CATTTTGGGTTCTTACCTACAAGAGCGTCTTGATCGCATGACATGGTATAGAGGAGAACT
GTTGACAATGGCTCGTGATCTTGGCTTCAGATTAGTTCCTGCCTTCAATACCACCACTGG
AGTGCCTCATCCTAGGGTACTATTGTGTAGTTCTGCTTTATTTTTTATGGTCAAATTGTC
ATTGAAACTG-TTTTTTTTTACGTGTAGTTTTATGCCATTCATACAGGGAATATAAAAGC
CCTTTGAATTCATTGTGAATTTTCTTAATTCTTAACCAAGCCCAAGAACAGCATAA----
----------------------------------TTTTTTTTAATATAAGGGTGATATAA
CTTTTTATCAGAAAGAAAAAAAAAAAAAAAAACCTCACAAAACCATTTTCTGTGGTTTCT
TTTTTTAGTCATGCAAGCTTATATCTTAGAAATAAAGCTCTGGTATCT
>MY5154_Hexurella_SantaRitaMtns_AdobeCyn
CTTTCTTCATTTTTATCTCTAAGTAGTAAATTTGATGTAATGTTGTTT----GTATAAGT
AAATTTTTTCATTGACGTAAGTAACTGTAGCCTTACATTA---TTTTTTTAAATGTTAAT
TTTCTTGGAATTCATATTGGTACTCTATCAAAATCTTTACTATTGTTTATAA--------
----------------TTTTTTTTTAATTATGAATTTTTCAGTGGTTTGTTGAGTGGTCA
CATTTTGGGCTCTTACCTACAAGAGCGTCTTGATCGCATGACATGGTATAGAGGAGAACT
GTTGACAATGGCTCGTGATCTTGGCTTCAGATTAGTTCCTGCCTTCAATACCACCACTGG
AGTGCCTCATCCTAGGGTACTATTGTGTAGTTCTGCTTTATTTTTGATGGTCAAGTTGTA
ATTGAAACTGTTTTTTTTTTACATGTAGTTTTATGCCATTCATACAGGGAATATAAAAGC
CCTTTGAATTCATTGTGAATTTTCCTAATGCTTAACCAAGCCCAAGAACAGCATAA----
----------------------------------TTTTTTTTATTATAAGGGTGATATAA
CTTTTTATCAGAAAGAAAAAAAAGTTAAAAAACCTCATGGAACCATTTTGTGAGGTTTCT
T-TTTTAATCATGCAAGCTTATATCTTAGAAATAAAGCTCTGGTATCT
>MY5157_Hexurella_SantaCatalinaMtns_Redington
CTTTCTTCATTTTTATCTCTAAGTAGTAAATTTTATGTAA---TGTTT----GTATAAGT
AAATTTTTTAATTGATGTAAGTAACTGTAGCCTTACATTA--TTTTTTTTAAATGTTAAT
TCTCTTGGAATTCATATTGGTACTCTATCAAAATCTTTACTATTGTTTATAA--------
-----------------TTTTTTTTAATTATGAATTTTTCAGTGGTTTGTTGAGTGGTCA
CATTTTGGGCTCTTACCTACAAGAGCGTCTTGATCGCATGACATGGTATAGAGGAGAACT
GTTGACAATGGCTCGTGATCTGGGCTTCAGATTAGTTCCTGCCTTCAATACCACCACTGG
AGTGCCTCATCCTAGGGTACTATTGTGTAGTTCTGCTTTATTTTTTATGGTCAAGTTGTA
ATTGAAACTG-TGTTTTTTTACATGTAGTTTTATACCATTCATACAGGGAATATAAAAGC
CCTTTGAATTCATTGAGAATTTTCTTAATGCTTAACCAAGCCGAAGAACAGCATCA----
----------------------------------TTTTTTTTATTAAAAGGGTGATATAA
CTTTTTATCAGAAAGAAAAGAAAGTTAAAAAACCTCATAGAACCATTTTGTGTGGTTTCT
T-TTTTAGTCATGCAAGCTTATATCTTAGAAATAAAGCTCTGGTATCT
>MY5164_Hrupicola_Temecula
CTTTCTTCATTTTGATCTTTAAGTATTTAATTTTATGTGTTGTTGTTTGTACGTTTAAGC
AAATGTTTTCATTGACTTAAGTAAATGTAGCCTTACATTATTATTTTGTAAAACGTTAAT
TCTACTGGTATCT---------CAATATCAAATTTTTTACTATTGTTTACTTGCATTTTT
TTATCCTGTTGGATAATTTTTTTTTAATTTCTGATTTTTTAGTGGTTTGTTGAGTGGTCA
CATTTTGGGTTCTTACCTACAAGAGCGTCTTGATCGCATGACATGGTATAGAGGAGAACT
GTTGACAATGGCACGCGATCTTGGCTTCAGATTAGTTCCTGCCTTCAATACCACCACTGG
AGTGCCTCATCCTAGGGTACTATTTTATAGTTCTGCTTTATTTTTGATGGTCAAGTTATC
ATTAAAACTGATTTTTTTTTACATGTAGTTTTATGCCATTTATACAGGGAAAATAAAAGT
CCCTTGA----ATTGTGAATTTTCTTAATACTTAGCCAAGCCCAGGAACAGCATAATTTT
TTTTATATTGCTACCTTGTCTTTGGCAAGAAGCATTTTTATCATTATGAAAGTGATAACT
AAAAAAAGAAAGAATGAAAAAAAGGTAAAAAACCTTATGGAACCATTTTGTGTGGTTTCT
TCTTTTAGTCATGCAAGTTTAAATCTTAGGAAC---------------
>MY5165_Hrupicola_Temecula
CTTTCTTCATTTTGATCTTTAAGTATTTAATTTTATGTGTTGTTGTTTGTACGTTTAAGC
AAATGTTTTCATTGACTTAAGTAAATGTAGCCTTACATTATTATTTTGTAAAACGTTAAT
TCTACTGGTATCT---------CAATATCAAATTTTTTACTATTGTTTACTTGCATTTTT
TTATCCTGTTGGATAATTTTTTTTTAATTTCTGATTTTTTAGTGGTTTGTTGAGTGGTCA
CATTTTGGGTTCTTACCTACAAGAGCGTCTTGATCGCATGACATGGTATAGAGGAGAACT
GTTGACAATGGCACGCGATCTTGGCTTCAGATTAGTTCCTGCCTTCAATACCACCACTGG
AGTGCCTCATCCTAGGGTACTATTTTATAGTTCTGCTTTATTTTTGATGGTCAAGTTATC
ATTAAAACTGATTTTTTTTTACATGTAGTTTTATGCCATTTATACAGGGAAAATAAAAGT
CCCTTGA----ATTGTGAATTTTCTTAATACTTAGCCAAGCCCAGGAACAGCATAATTTT
TTTTATATTGCTACCTTGTCTTTGGCAAGAAGCATTTTTATCATTATGAAAGTGATAACT
AAAAAAAGAAAGAATGAAAAAAAGGTAAAAAACCTTATGGAACCATTTTGTGTGGTTTCT
TCTTTTAGTCATGCAAGTTTAAATCTTAGGAACAAA-CTCTGGTATCT
>MY5175_Hapachea_HarshawRd_PatagoniaMtns
CTTTCTTCATTTTTATCTCTAAGTAGTAAATTTTATGTAATGTTGTTT----GTATAAGT
AAATTTTTTCATTTACGTAAGTAACTGTAGCCTTACACTA--TTTTTTTTAAATGTTAAT
TTTCTTGGAATTCATATTGGTACTCTATCAAAATCTTTACTATTGTTTATAA--------
----------------TTTTTTTTTAATTATGAATTTTTCAGTGGTTTGTTGAGTGGTCA
CATTTTGGGTTCTTACCTACAAGAGCGTCTTGATCGCATGACATGGTATAGAGGAGAACT
GTTGACAATGGCTCGTGATCTTGGCTTCAGATTAGTTCCTGCCTTCAATACCACCACTGG
AGTGCCTCATCCTAGGGTACTATTCTGTAGTTCTGCTTTATTTTTGATGGTCAAGTTGTC
ATTGAAACTG-TTTTTTTTTACATGTAGTTTTATGCCATTCATACAGGGAATATAAAAGC
CCTTTGAATTCATTGTGAATTTTCTTAATGCTTAACCAAGCCCAG---------------
--------------------------------------------TATAAGGGTGATATAA
CTTTTTATCAGAAAGAAAAAAAGGTTAAAAAACCTCATGGAACCATTTTGTGTGGTTTCT
TTTTTTAGTCATGCAAGCTTATATCTTAGAAATAAAGTTCTGGTATCT
>MY5180_Hapachea_MustrangPk_MustangMtns
CTTTCTTCATTTTTATCGCTAAGTAGTAAATTTTATGTTATGTTGTTT----GTATAAGT
AAATTTTTTCATTGACGTAAGTAACTGTAGCCTTACATTA--TTTTTTTTAAATGTTAAT
TTTCTTGGAATTCATATTGGTACCATATGAAAATCTTTATTATTGTTTATAA--------
----------------ATTTTTTTTAATTATGAATTTTTCAGTGGTTTGTTGAGTGGTCA
CATTTTGGGTTCTTACCTACAAGAGCGTCTTGATCGCATGACATGGTATAGAGGAGAACT
GTTGACAATGGCTCGTGATCTTGGCTTCAGATTAGTTCCTGCCTTCAATACCACCACTGG
AGTGCCTCATCCTAGGGTACTATTGTGTAGTTCTGCTTTATTTTTGATGGTCAAATTGTT
ATTGAAACTG---------------TTGTTTTATGCCATTCATACAGGGAATATAAAAGC
CCTTTGAATTCATTGTGAATTTTCTTAATGATTAACCAAGCCCAAGAACAGCATAA----
----------------------------------TTATTTTTATTATAAAGGTGATATAA
CTTTTTATCAGAAAGAAAGAAAAGTTAAAAAACCTCATGGAACCATTTTCTGTGGTTTCT
TTTTTTAGTCATGCAAGCTAATATCTTAGAAATAAAGCTCTGGTATCT
>MY5181_Hapachea_MustrangPk_MustangMtns
CTTTCTTCATTTTTATCGCTAAGTAGTAAATTTTATGTTATGTTGTTT----GTATAAGT
AAATTTTTTCATTGACGTAAGTAACTGTAGCCTTACATTA--TTTTTTTTAAATGTTAAT
TTTCTTGGAATTCATATTGGTACCATATGAAAATCTTTATTATTGTTTATAA--------
----------------ATTTTTTTTAATTATGAATTTTTCAGTGGTTTGTTGAGTGGTCA
CATTTTGGGTTCTTACCTACAAGAGCGTCTTGATCGCATGACATGGTATAGAGGAGAACT
GTTGACAATGGCTCGTGATCTTGGCTTCAGATTAGTTCCTGCCTTCAATACCACCACTGG
AGTGCCTCATCCTAGGGTACTATTGTGTAGTTCTGCTTTATTTTTGATGGTCAAATTGTT
ATTGAAACTA-----------------GTTTTATGCCATTCATACAGGGAATATAAAAGC
CCTTTGAATTCATTGTGAATTTTCTGAATGATTAACCAAGCCCAAGAACAGCATAA----
----------------------------------TTATCTTTATTATAAAGGTGATATAA
CTTTTTATCAGAAAGAAAGAAAAGTTAAAAAACCTCATGGAACCATTTTCTGTGGTTTCT
TTTTTTAGTCATGCAAGCTTATATCTTAGAAATAAAGCTGTGGTATCT
>MY5193_Hapachea_HarshawRd_PatagoniaMtns
CTTTCTTCATTTTTATCTCTAAGTAGTAAATTTTATGTAATGTTGTTT----GTATAAGT
AAATTTTTTCATTTACGTAAGTAACTGTAGCCTTAAACTA-TTTTTTTTTAAATGTTAAT
TTTCTTGGAATTCATATTGGTACTCTATCAAAATCTTTACTATTGTTTATAA--------
-----------------TTTTTTTTAATTATGAATTTTTCAGTGGTTTGTTGAGTGGTCA
CATTTTGGGTTCTTACCTACAAGAGCGTCTTGATCGCATGACATGGTATAGAGGAGAACT
GTTGACAATGGCTCGTGATCTTGGCTTCAGATTAGTTCCTGCCTTCAATACCACCACTGG
AGTGCCTCATCCTAGGGTACTATTCTGTAGTTCTGCTTTATTTTTGATGGTCAAGTTGTC
ATTGAAACTG-TTTTTTTTTACATGTAGTTTTATGCCATTCATACAGGGAATATAAAAGC
CCTTTGAATTCATTGTGAATTTTCTTAATGCTTAACCAAGCCCAAGAACAGCA-------
--------------------------------------------TATAAGGGTGATATAA
CTTTTTATCAGAAAGAAAAAA-AGTTAAAAAACCTCATGGAACCATTTTGTGTGGTTTCT
TTTTTTAGTCATGCAAGCTTATATCTTAGAAATAAAGCTCTGGTATCT
>MY5194_Hapachea_Ordsummit_MtOrd
CTTACTTCATTTTTATTGTTAAGTAGTTAATTTTATGTAATATTGTTTGTATGTTTAAGT
AAATGTTTTCATTGATTT---TAAGTGTAGCCATACATTATTTTTTTGCAAAACGTTAAT
TCCCTTGGAATTCATACTCGTACAGTATCAAATTTTTTACTATTGTTTACTTGCATTTTT
TTATACTATTGGCTACTTTTTTTTTAATTTCTAATTTTTCAGTGGTTTGTTGAGTGGTCA
CATTTTGGGTTCTTATCTACAAGAGCGTCTTGATCGCATGACATGGTATAGAGGAGAACT
GTTGACAATGGCTCGTGATCTTGGCTTCAGATTAGTTCCTGCCTTCAATACCACCACTGG
AGTGCCTCATCCTAGGGTACTATTGTATAGTTCTGCTTTATTTTTGATGGTCAAGTTATC
ATTAAAACTAA-TTTTTTTTGCATGTA-TGTTTTGCCATTTATACAGG-AATATAAAAGT
CCTTTGAATTCATTGTGAATTTTCACAATGCTCAACCAAGCCGAGGAACAGCAT--TTTT
TTTTAAATTGCTACCCTGTCTTTGGAAAGGAGCATTTTTATCATTGTAAGAGTGATATAA
CTTTTAATCAGAAAGAAAAATATGTTGAAACACCTCATGGAACCATTTTGTGTGGTTTCT
TCTTTTAGTCATGCTCTTTTAAATTTTAGAAATAAATCCCTGGTAT--
>MY5195_Hapachea_Ordsummit_MtOrd
CTTACTTCATTTTTATTGTTAAGTAGTTAATTTTATGTAATATTGTTTGTATGTTTAAGT
AAATGTTTTCATTGATTT---TAAGTGTAGCCATACATTATTTTTTTGCAAAACGTTAAT
TCCCTTGGAATTCATACTCGTACAGTATCAAATTTTTTACTATTGTTTACTTGCATTTTT
TTATACTATTGGCTACTTTTTTTTTAATTTCTAATTTTTCAGTGGTTTGTTGAGTGGTCA
CATTTTGGGTTCTTATCTACAAGAGCGTCTTGATCGCATGACATGGTATAGAGGAGAACT
GTTGACAATGGCTCGTGATCTTGGCTTCAGATTAGTTCCTGCCTTCAATACCACCACTGG
AGTGCCTCATCCTAGGGTACTATTGTATAGTTCTGCTTTATTTTTGATGGTCAAGTTATC
ATTAAAACTAA-TTTTTTTTGCATGTA-TGTTTTGCCATTTATACAGG-AATATAAAAGT
CCTTTGAATTCATTGTGAATTTTCACAATGCTCAACCAAGCCGAGGAACAGCAT--TTTT
TTTTAAATTGCTACCCTGTCTTTGGAAAGGAGCATTTTTATCATTGTAAGAGTGATATAA
CTTTTAATCAGAAAGAAAAATATGTTGAAACACCTCATGGAACCATTTTGTGTGGTTTCT
TCTTTTAGTCATGCTCTTTTAAATTTTAGAAATAAATCCCTGGTATCT
>MY5266_Hencina_CerroBolla
CTTTCTTCATTTTTATCTTTAAGTATTTAATTTTATGTGTTGTTGTTTGTATGTTTAAGT
AAATGTTTCCATTGATTTAAGTAAATGTAGCCTTACATTATTATTTTTTAAAATGTTAAT
TCTGCTGGTATCT---------CAATATCCAATTTTTTACTATTGTTTACTTGCATTTTT
TTATACTGTTGGATAATTTTTTTTTAATTTCTAATTTTTCAGTGGTTTGTTGAGTGGTCA
CATTTTGGGTTCTTACCTACAAGAGCGTCTTGATCGCATGACATGGTATAGAGGAGAACT
GTTGACAATGGCTCGCGATCTTGGCTTCAGATTAGTTCCTGCCTTCAATACCACCACTGG
AGTGCCTCATCCTAGGGTACCATTTTATAGTTCTGCTTTATTTTTGATGGTCAAGTTATC
ATTGAAATTGATTTT-TTTTATGTGTAGTTTTATGCCATTTATACAGGAAATATAAAAGT
CCCTTGAATTCATTGTGAATTTTCTTAATGCTTAGCCAAGCCCAGGAACAGCATAATTTT
TTTTATGTTGCTACCTTGTCTTTGGCAAGAAGCATTTTTATCATTATGAAAGTGATAACT
GAAAAAAGAAAGAACAGAAAAAAAGTAAAAAGACTCGTGGAACCATTTTGTGTGGTTTCT
TCTTTTAGTCATGCAAGTTTAAATCTTAGGAACAAA-CTCCGGTATTT
>MY5267_Hencina_CerroBolla
CTTTC----------------AGTATTTACTGA-----------GTCTTTCAGTATAAGT
AAATGTTTCCATTGATTTAAGTAAATGTAGCCTTACATTATTATTTTTTAAAATGTTAAT
TCTGCTGGTATCT---------CAATATCCAATTTTTTACTATTGTTTACTTGCATTTTT
TTATACTGTTGGATAATTTTTTTTTAATTTCTAATTTTTCAGTGGTTTGTTGAGTGGTCA
CATTTTGGGTTCTTACCTACAAGAGCGTCTTGATCGCATGACATGGTATAGAGGAGAACT
GTTGACAATGGCTCGCGATCTTGGCTTCAGATTAGTTCCTGCCTTCAATACCACCACTGG
AGTGCCTCATCCTAGGGTACCATTTTATAGTTCTGCTTTATTTTTGATGGTCAAGTTATC
ATTGAAATTGATTTT-TTTTATGTGTAGTTTTATGCCATTTATACAGGAAATATAAAAGT
CCCTTGAATTCATTGTGAATTTTCTTAATGCTTAGCCAAGCCCAGGAACAGCATAATTTT
TTTTATGTTGCTACCTTGTCTTTGGCAAGAAGCATTTTTATCATTATGAAAGTGATAACT
GAAAAAAGAAAGAACAAAAAAAAGTTAAAAAGACTCGTGGAACCATTTTGTGTGGTTTCT
TCTTTTAGTCATGCAAGTTTAAATCTTAGGAACAAA-CTCTGGTATCT
>MY5269_Hexurella_GuadalupeValley
CTTTCTTCATTTTTATCTTTAAGTATTTAATTTTATGTGTTGTTGTTTGTATGTTTAAGT
AAATGTTTTCATTGACTTAAGTAAATGTAGCCTTACATTATTATTTTTTAAAATGTTAAT
TCTACTGGTATCT---------CAATATCAAATTTTTTACTATTGTTTACTTGCATTTTT
TTATACTGTTGGATAATTTTTTTTTAATTTCTAATTTTTCAGTGGTTTGTTGAGTGGTCA
CATTTTGGGTTCTTACCTACAAGAGCGTCTTGATCGCATGACATGGTATAGAGGAGAACT
GTTGACAATGGCTCGCGATCTTGGCTTCAGATTAGTTCCTGCCTTCAATACCACCACTGG
AGTGCCTCATCCTAGGGTACCATTTTATAGTTCTGCTTTATTTTTGATGGTCAAGTTATC
ATTG-AATTCATTTTTTTTTACGTGTAGTTTTATGCCATTTATACAGCAAATATAAAAGT
CCCTTGAATTCATTGCAAATTTTATTAATGCTTAGCCAATCCCAGGAACAGCATAATTTT
TTTTATGTTGCTACCTTGTCTTTGGCAAGAAGAATTTTTATCATTATGAAAGTGATAGCT
GAAAAAAGAAAGAACGAAAAAAAGGTAAAAAGCCTCATGGAACCATTTTGTGTGGTTTCT
TCTTTTAGTCATGCAAGTTTAAATCTTAGAAACAAA-CTCTGGTATCT
>MY5271_Hexurella_GuadalupeValley
CTTTCTTCATTTTTATGTTTAAGTATTTAATTTTATGTGTTGTTGTTTGTATGTTTAAGT
AAATGTTTTCATTGACTTAAGTAAATGTAGCCTTACATTATTATTTTTTAAAATGTTAAT
TCTACTGGTATCT---------CAATATCAAATTTTTGACTATTGTTTACTTGCATTTTT
TTATACTGTTGGATAATTTTTTTTTAATTTCTAATTTTTCAGTGGTTTGTTGAGTGGTCA
CATTTTGGGTTCTTACCTACAAGAGCGTCTTGATCGCATGACATGGTATAGAGGAGAACT
GTTGACAATGGCTCGCGATCTTGGCTTCAGATTAGTTCCTGCCTTCAATACCACCACTGG
AGTGCCTCATCCTAGGGTACCATTTTATAGTTCTGCTTTATTTTTGATGGTCAAGTTATC
ATTGAAATTCATTTTTTTTTACGTGTAGTTTTATGCCATTTATACAGGAAATATAAAAGT
CCCTTGAATTCATTGCGAATTTTCTTAATGCTTAGCCAATCCCAGGAACAGCATAATTTT
TTTTATGTTGCTACCTTGTCTTTGGCAAGAAGAATTTTTATCATTATGAAAGTGATAGCT
GAAAAAAGAAAGAACGAAAAAAAGGTAAAAAGCCTCATGGAACCATTTTGTGTGGTTTCT
TCTTTTAGTCATGCAAGTTTAAATCTTAGGAACAAA-CTCTGGTATCT
>MY5276_Hexurella_SanPedro_Martir
CTTTCTTCATTTTTATCTTTAAGCATTTAATTTTATGTGTTGTTGTTTGTATGTTTAAAT
AAATGTTTTCATTGACTTAAGTAAATGTAACCTTACATAATTATTTTTTAAAATGTTAAT
TCTACTGGTATCT---------CAATATCAAATTTTTTACTATTGTTTACTTGCATTTCT
TTATACTGTTGGATAATTTTTTTTTAATTTCTAATTTTTCAGTGGTTTGTTGAGTGGTCA
CATTTTGGGTTCTTACTTACAAGAGCGTCTTGATCGCATGACATGGTATAGAGGAGAACT
GTTGACAATGGCTCGCGATCTTGGCTTCAGATTAGTTCCTGCCTTCAATACCACCACTGG
AGTGCCTCATCCTAGGGTACCATTTTATAGTTCTGCTTTATTTTTGATGGTCAAGTTATC
ATTAAAGCTGATTTTTTTTTACGTGTAGTTTTATGCCATTTATACAGGAAATATAAAAGG
CCCTTGAATTCATTGTGAATTTTCTTAATGCTTAGCCAAGCACAGGAACAGCATGATTTT
TTTTATGTTGCTACCTTGTCTTTGGCTAGATGCTTTTTTATCATTATGAAAGTGATAATT
GAAAAAAGGAAGAATGAAAAAAAGGTAAAAATCCTCATGGAACCATTTTGTGTGGTTTCT
TCTTTCAGTCATTCAAGTTTAAATCTTAGAAACAAA-CTCTGGTATCT
>MY5277_Hexurella_SanPedro_Martir
CTTTCTTCATTTTTATCTTTAAGCATTTAATTTTATGTGTTGTTGTTTGTATGTTTAAAT
AAATGTTTTCATTGACTTAAGTAAATGTAACCTTACATAATTATTTTTTAAAATGTTAAT
TCTACTGGTATCT---------CAATATCAAATTTTTTACTATTGTTTACTTGCATTTCT
TTATACTGTTGGATAATTTTTTTTTAATTTCTAATTTTTCAGTGGTTTGTTGAGTGGTCA
CATTTTGGGTTCTTACTTACAAGAGCGTCTTGATCGCATGACATGGTATAGAGGAGAACT
GTTGACAATGGCTCGCGATCTGGGCTTCAGATTAGTTCCTGCCTTCAATACCACCACTGG
AGTGCCTCATCCTAGGGTACCATTTTATAGTTCTGCTTTATTTTTGATGGTCAAGTTATC
ATTAAAGCTGATTTTTTTTTACGTGTAGTTTTATGCCATTTATACAGGAAATATAAAAGG
CCCTTGAATTCATTGTGAATTTTCTTAATGCTTAGCCAAGCACAGGAACAGCATGATTTT
TTTTATGTTGCTACCTTGTCTTTGGCTAGATGCTTTTTTATCATTATGAAAGTGATAATT
GAAAAAAGGAAGAATGAAAAAAAGGTAAAAATCCTCATGGAACCATTTTGTGTGGTTTCT
TCTTTCAGTCATTCAAGTTTAAATCTTAGAAACAAA-CTCTGGTATCT
>MY5280_Hexurella_ArroyoSalado
CTTTCTTCATTTTTATCTTTAAGTATTTAATTTTATGTGTTGTTGTTTGTATGTTTAAGT
AAATGTTTTCATTGACTTAAGTAAATGTAGCCTTACATTATTATTTTTTAAAATGTTAAT
TCTACTGGTATCT---------CAATTACAAATTTTTTACTATTGTTTACTTGCATTTTT
TTATACTGTTGGATAA-TTTTTTTTAATTTCTAATTTTTCAGTGGTTTGTTGAGTGGTCA
CATTTTGGGTTCTTACTTACAAGAGCGTCTTGATCGCATGACATGGTATAGAGGAGAACT
GTTGACAATGGCACGCGATCTTGGCTTCAGATTAGTTCCTGCCTTCAATACCACCACTGG
AGTGCCTCATCCTAGGGTACCATTTTATAGTTCTGCTTTATTTTTGATGGACAAGTTATC
ATTGAAACTGATTTT-TTTTACATGTAGTTTTATGCCATTTATACAGGAAATATAAAAGT
CGCTTGAATTCATTGTGAATTTTCGTAATGCTTAGCC-----CAGGAACAGCGTAATTTT
TTTTATATTGCTTCCTTGTCTTTGGCAAGAAGCATTTTTATCATTATGAAAGTGATAACT
GAAAAAAGAAAGAATGAGAAAAAGGTAAAAAACCTCATGGAACCATTTTGTGTGGTTTCT
TCTTTCAGTCATGCAAGTTTAAATCCTAGGAACGAA-CTGTGGTATCT
>MY5282_Hexurella_ArroyoSalado
CTTTCTTCATTTTTATCTTTAAGTATTTAATTTTATGTGTTGTTGTTTGTATGTTTAAGT
AAATGTTTTCATTGACTTAAGTAAATGTAGCCTTACATTATTATTTTTTAAAATGTTAAT
TCTACTGGTATCT---------CAATTACAAATTTTTTACTATTGTTTACTTGCATTTTT
TTATACTGTTGGATAATTTTTTTTTCATTTCTAATTTTTCAGTGGTTTGTTGAGTGGTCA
CATTTTGGGTTCTTACTTACAAGAGCGTCTTGATCGCATGACATGGTATAGAGGAGAACT
GTTGACAATGGCACGCGATCTTGGCTTCAGATTAGTTCCTGCCTTCAATACCACCACTGG
AGTGCCTCATCCTAGGGTACCATTTTATAGTTCTGCTTTATTTTTGATAGACAAGTTATC
ATTGAAACTGATTTTTTTTTACATGTAGTTTTATGCCATTTATACAGGAAATATAAAAGT
CGCTTGAATTCATTGTGAATTTTCGTAATGCTTAGCC-----CAGGAACAGCGTAATTTT
TTTTATATTGCTTCCTTGTCTTTGGCAAGAAGCATTTTTATCATTATGAAAGTGATAACT
GAAAAAAGAAAGAATGAGAAAAAGGTAAAAAACCTCATGGAACCATTTTGTGTGGTTTCT
TCTTTCAGTCATGCAAGTT-----CTTAGGAA----------------
>MY5286_Hrupicola_SweetwaterSpr_OrdMtn
CTTTCTTCATTTTTATCTTTAAGTATTTAATTTTATGTGTTGTTGTTTGTATGTTTAATC
AAATGTTTTCATTGACTTAAGTAAATGTAGTCTTACATTATTATTTTGTAAAATGTTAAT
TCTACTGGTATCT---------CAATATCAAATTTTTTACTATTGTTTACTTGCATTTTT
TT-TACTGTTGAATAATTTTTTTTTAATTTCTAATTTTTCAGTGGTTTGTTGAGTGGTCA
CATTTTGGGTTCTTACCTACAAGAGCGTCTTGATCGCATGACGTGGTATAGAGGAGAACT
GTTGACAATGGCTCGCGATCTTGGCTTCAGATTAGTTCCTGCCTTCAATACCACCACTGG
AGTGCCTCATCCTAGGGTACTATTTTATAGTTCTGCTTTATTTATGATTGTCAAGTTATC
ATTGAAACTGATTTTTTTTTACATGTAGTTTTATGCCATTTATACAGGGAATATAAAAGT
CCCTTGAATTCATTGTGAATTTTCTTAATGCTTAGCCAAGCCCAGAAACAGCATAATTTT
TTTTATATTGCTACCTTGTTTTTGGCAAGAAGCATTTTTATCTTTATGAAAGCGATAATT
GAAAAAAGAAAGAACGAAAAAAAGGTAAAAAACCTCATGGAACCATTTTGTGTGGTTTCT
TCTTTTAG----------------------------------------
>MY5287_Hrupicola_SweetwaterSpr_OrdMtn
---------------------------------------TTGTTGTTTGTATGTTTAAGC
AAATGTTTTCATTGACTTAAGTAAATGTAGTCTTACATTATTATTTTGTAAAATGTTAAT
TCTACTGGTATCT---------CAATATCAAATTTTTTACTATTGTTTACTTGCATTTTT
TT-TACTGTTGAATAATTTTTTTTTAATTTCTAATTTTTCAGTGGTTTGTTGAGTGGTCA
CATTTTGGGTTCTTACCTACAAGAGCGTCTTGATCGCATGACGTGGTATAGAGGAGAACT
GTTGACAATGGCTCGCGATCTTGGCTTCAGATTAGTTCCTGCCTTCAATACCACCACTGG
AGTGCCTCATCCTAGGGTACTATTTTATAGTTCTGCTTTATTTATGATTGTCAAGTTATC
ATTGAAACTGATTTTTTTTTACATGTAGTTTTATGCCATTTATACAGGGAATATAAAAGT
CCCTTGAATTCATTGTGAATTTTCTTAATGCTTAGCCAAGCCCAGAAACAGCATAATTTT
TTTTATATTGCTACCTTGTTTTTGGCAAGAAGCATTTTTATCTTTATGAAAGCGATAATT
GAAAAAAGAAAGAACGAAAAAAAGGTAAAAAACCTCATGGAACCATTTTGTGTGGTTTCT
TCTTTTAGTTTTGCGGTTTCTTCTTTTAGTAAT---------------
>MY5288_Hrupicola_Deadman_Hills
CTTTCGTCATTTTTATCTTTAAGTATTTAATTTTATGTGTTGTTGTTTGTATGTTTAAGG
GAATGTTTTCATTGACTTAAGTAAATGTAGCCTTACATTATTATTTTGTAAAATGTTAAT
TCTACTGGTATCT---------CAATATCAAATTTTTTACTATTGTTTACTTGCATTTTT
TTATACTGTTGAATAATTTTTTTTTAATTTCTAATTTTTCAGTGGTTTGTTGAGTGGTCA
CATTTTGGGTTCTTACCTACAAGAGCGTCTTGATCGCATGACATGGTATAGGGGAGAACT
GTTGACAATGGCTCGCGATCTTGGCTTCAGATTAGTTCCTGCCTTCAATACCACCACTGG
AGTGCCTCATCCTAGGGTACTATTCTATAGTTCTGCTTTATTTTTGATGGTCAAGTTATC
AGTGAAACTGA--TTTTTTTACATGTAGTTGTATGCCATTTATATAGGGAATATAAAAGT
CCCTTGATTTCTTTGGGGGTTTTTTTAATGATTGACTTACCCCTGG----------TTTC
TTTTCTGTTATCCACGTATCTTCCACGAAATATATTTCGGCCATTTCAACGGAAACGTGA
AT----AACAGAAAAGAAAACCAGGGAAAAAACCCAAAAAGTATGTTTAG----------
--------------ATCTATAAAACATAGAAGGAAAAACTTGTCCCTT
>MY5289_Hrupicola_Deadman_Hills
CTTTCGTCATTTTTATCTTTAAGTATTTAATTTTATGTGTTGTTGTTTGTATGTTTAAGG
GAATGTTTTCATTGACTTAAGTAAATGTAGCCTTACATTATTATTTTGTAAAATGTTAAT
TCTACTGGTATCT---------CAATATCAAATTTTTTACTATTGTTTACTTGCATTTTT
TTATACTGTTGAATAATTTTTTTTTAATTTCTAATTTTTCAGTGGTTTGTTGAGTGGTCA
CATTTTGGGTTCTTACCTACAAGAGCGTCTTGATCGCATGACATGGTATAGGGGAGAACT
GTTGACAATGGCTCGCGATCTTGGCTTCAGATTAGTTCCTGCCTTCAATACCACCACTGG
AGTGCCTCATCCTAGGGTACTATTCTATAGTTCTGCTTTATTTTTGATGGTCAAGTTATC
AGTGAAACTGA--TTTTTTTACATGTAGTTGTATGCCATTTATATAGGGAATATAAAAGT
CCCCTGATTTCTTTGGGGGTTTTTTTAATGATTGACTTACCCCTGG----------TTTC
TTTTCTGTTATCCACGTATCTTCCACGAAATATATTTCGGCCATTTCAACGGAAACGTGA
AT----AACAGAAAAGAAAACCAGGGAAAAAACCCAAAAAGTATGTTTAG----------
--------------ATCTATAAAACATAGAAGGAAAAACTTGTCCCTT
>MY5309_Hapachea_JohnnyLyon_Hills
------------------------------TTTTATGTAATGTTGTTT----GTATAAGT
AAATTTTTTCATTGACGTAAGTAACTGTGGCCTTACATTA-TTTTTTTTTAAATGTTAAT
TTTCTTGGAATTCATATTGGTACTATATCAAAATCTTTACTGTTGTTTAGAA--------
-----------------TTTTTTTTAATTATGAATTTTTCAGTGGTTTGTTGAGTGGTCA
CATTTTGGGTTCTTACCTACAAGAGCGTCTTGATCGCATGACATGGTATAGAGGAGAACT
GCTGACAATGGCTCGTGATCTTGGCTTCAGATTAGTTCCTGCCTTCAATACCACCACTGG
AGTGCCTCATCCTAGGGTACTATTGTGTAGTTCTGCTTTATTTTTGATCGTCAAATTGTC
ATTGAAACT--TTTTTTTTTACATGTAGTTTTATGCCATTCATACAGGGAATATAAAAGC
CCTTTGAATTCATTGTGAATTTTCTTAATGCTTAACCAAGCCCAAGAACAGCATAA----
---------------------------------TTTTTTTTTATTATAAGGGTGATATAA
CTTTTTATCAGAAAGAAAAAAAAGTAAAAAAACCTCATGGAACCATTTTCTGTGGTTTCT
TTTTTTAGTCATGCAAGCTTATATCTTAGAAATAAAGCTCTGGTATCT
>MY5310_Hexurella_AntelopeCyn_CerbatMtns
-----------------------------ATTTTATGTAATATTGT-TATATGTTTAAGT
AAATGTTTTCATTGATTT---TAAGTGTAGCCTTACATTATTATTTTGCAAAACATTAAT
TCCCTTGGAATTCATACTGGTACAACATAAAAATTTTTAGTATTGTTTACTTGCCTTTTT
TTATACTGTTGGATAATTTTTTTTTAATTTCTAATTTTTCAGTGGTTTGTTGAGTGGTCA
CATTTTGGGTTCTTACTTACAAGAGCGTCTTGATCGCATGACATGGTATAGAGGAGAACT
GTTGACAATGGCTCGTGATCTTGGCTTCAGATTAGTTCCTGCCTTCAATACCACCACTGG
AGTGCCTCATCCTAGGGTACTATTGTATAGTTCTGCTTTATTTTTGATGGTCAAGTTATA
ATTGAAACTAA--TTTTTTTACATGTA-TGTTTTTCCATTTATGCAGGGAATATAAAAGT
CCTTTGAATTCATTGTGAATTTTCTCAATGCTCAACCAAGCCCAGGAGCAGCATATTTTT
TTTTAAATTGCTACCCTGTCTTTGGAAAGGAGCATTTTTATCATTGTAAGAGTGATATAA
TTTTTAATTAGATAGAAAAATATGTTAAAACACCTCATGGAACCAT--------------
------------------------------------------------
>MY5311_Hexurella_AntelopeCyn_CerbatMtns
--------------ATCGTTAAGTAGTTAATTTTATGTAATATTGTTTATATGTTTAAGT
AAATGTTTTCATTGATTT---TAAGTGTAGCCTTACATTATTATTTTGCAAAACATTAAT
TCCCTTGGAATTCATACTGGTACAACATAAAAATTTTTAGTATTGTTTACTTGCCTTTTT
TTATACTGTTGGATAATTTTTTTTTAATTTCTAATTTTTCAGTGGTTTGTTGAGTGGTCA
CATTTTGGGTTCTTACTTACAAGAGCGTCTTGATCGCATGACATGGTATAGAGGAGAACT
GTTGACAATGGCTCGTGATCTTGGCTTCAGATTAGTTCCTGCCTTCAATACCACCACTGG
AGTGCCTCATCCTAGGGTACTATTGTATAGTTCTGCTTTATTTTTGATGGTCAAGTTATA
ATTGAAACTAA--TTTTTTTACATGTA-TGTTTTTCCATTTATGCAGGGAATATAAAAGT
CCTTTGAATTCATTGTGAATTTTCTCAATGCTCAACCAAGCCCAGGAGCAGCATATTTTT
TTTTAAATTGCTACCCTGTCTTTGGAAAGGAGCATTTTTATCATTGTAAGAGTGATATAA
TTTTTAATTAGATAGAAAAATATGTTAAAACACCTCATGGAACCATTTTGTGTGGTTTCT
TCTTTTAGTCATGCTCTTTTAAATTTTAGAAATAAATCGCTGGTATCT
>MY5312_Hexurella_FoxCyn_MusicMtns
----------------------------AATTTTATGTAATATTGTTTATACGTTTAAGT
AAATGTTTTCATTGATTT---TAAGTGTAGCCTTACATTATTATTTTGCAAAACATTAAT
TCCCTTGGAATTCATACTGGTACAACATAAAAATTTTTACTATTGTTTACTTGCCTTTTT
TTATACTGTTGGATAATTTTTTTTTAATTTCTAATTTTTCAGTGGTTTGTTGAGTGGTCA
CATTTTGGGTTCTTACTTACAAGAGCGTCTTGATCGCATGACATGGTATAGAGGAGAACT
GTTGACAATGGCTCGTGATCTTGGCTTCAGATTAGTTCCTGCCTTCAATACCACCACTGG
AGTGCCTCATCCTAGGGTACTATTGTATAGTTCTGCTTTATTTTTGATGGTCAAGTTATA
ATTGAAACTAA--TTTTTTTACATGTA-TGTTTTTCCATTTATGCAGGGAATATAAAAGT
CCTTTGAATTCATTGTGAATTTTCTCAATGCTCAACCAAGCCCAGGAGCAGCATATTTTT
TTTTAAATTGCTACCCTGTCTTTGGAAACGAGCATTTTTATCATTGTAAGAGTGATATAA
TTTTTAATTAGATAGAAA------------------------------------------
------------------------------------------------
>MY5313_Hexurella_FoxCyn_MusicMtns
CTTACTTCATTTTGATCGTTAAGTAGTTAATTTTATGTAATATTGTTTATACGTTTAAGT
AAATGTTTTCATTGATTT---TAAGTGTAGCCTTACATTATTATTTTGCAAAACATTAAT
TCCCTTGGAATTCATACTGGTACAACATAAAAATTTTTACTATTGTTTACTTGCCTTTTT
TTATACTGTTGGATAATTTTTTTTTAATTTCTAATTTTTCAGTGGTTTGTTGAGTGGTCA
CATTTTGGGTTCTTATTTACAAGAGCGTCTTGATCGCATGACATGGTATAGAGGAGAACT
GTTGACAATGGCTCGTGATCTTGGCTTCAGATTAGTTCCTGCCTTCAATACCACCACTGG
AGTGCCTCATCCTAGGGTACTATTGTATAGTTCTGCTTTATTTTTGATGGTCAAGTTATA
ATTGAAACTAA--TTTTTTTACATGTA-TGTTTTTCCATTTATGCAGGGAATATAAAAGT
CCTTTGAATTCATTGTGAATTTTCTCAATGCTCAACCAAGCCCAGGAGCAGCATATTTTT
TTTTAAATTGCTACCCTGTCTTTGGAAACGAGCATTTTTATCATTGTAAGAGTGATATAA
TTTTTAATTAGATAGAAAAATATGTTAAAACACCTCATGGAACCATTTTGTGTGGTTTCT
TCTTTTAG----------------------------------------
>MY5314_Hexurella_Grasshopper_BrushyMtn
-----------------------------------------------------TTTAAGT
AAATGTTTTCATTGATTT---TAAGTGT-------CATTATTATTTTGCAAAACGTTAAT
TCCCTTGTTACCCATACTGGTACAACATAAAAATTTTTACTATTGTTTACTTGCCTTTTT
TTATACTGTTGGATAA-TTTTTTTTAATTTCTAATTTTTCAGTGGTTTGTTGAGTGGTCA
CATTTTGGGTTCTTACTTACAAGAGCGTCTTGATCGCATGACATGGTATAGAGGAGAACT
GTTGACAATGGCTCGTGATCTTGGCTTCAGATTAGTTCCTGCCTTCAATACCACCACTGG
AGTGCCTCACCCTAGGGTACTATTGTATAGTTCTGCTTTATTTTTGATGGTGAAGTTATA
ATTGAAACTAA--TTTTTTTACATGTA-TGTTTTTCCATTTATGCAGGGAATATAAAAGT
CCTTTGAATTCATTGTGAATTTTCTCAATGCTCAACCAAGCCCAGGAACAGCGTA-TTTT
TTTATAATTGCTACCCTGTCTTTGGAAAGGAGCATTTTTATCATTGTAAGAGTGATATAA
TTTTTAATTAGAAAGAAAAATATGTTAAAACACCTCATGGAACCATTTTGTGTGGTTTCT
TCTTTTAGTTATGCGCTTCTGTGATTTAGCACTAATGTGCTGTTGTGT
>MY5315_Hexurella_WagonerRd_BradshawMtns
----------------------------------------------------GTTTGAGT
AAATGGCTTCAGTTACTCGAATAATTACCAAGGCTTAACATGTATTTAGAAATCCATAAT
TGTATTGGAATTCATACTGGTACAGTATCAAATTTTTTACTATTGTTTACTTGCATTTTT
TTATACTATTGGCTAATTTTTTTTTAATTTCTAATTTTTCAGTGGTTTGTTGAGTGGTCA
CATTTTGGGTTCTTATCTACAAGAGCGTCTTGATCGCATGACATGGTATAGAGGAGAACT
GTTGACAATGGCTCGTGATCTTGGCTTCAGATTAGTTCCTGCCTTCAATACCACCACTGG
AGTGCCTCATCCTAGGGTACTATTGTATAGTTCTGCTTTATTTTTGATGGTCAAGTTATC
ATTAAAACTAA-TTTTTTTTGCATGTA-TGTTTTGCCATTTATACAGGGAATATAAAAGT
CCTTTGAATTCATTGTGAATTTTCACAATGCTCAACCAAGCCGAGGAACAGCA---TTTT
TTTTAAATTGCTACCCTGTCTTTGGAAAGGAGTATTTTTATCATTGTAAGAGTGATATAA
CTTTTAATCAGAAAGAAAAATATGTTAAAACACCTCATGGAACAATTTTGTGTGGTTTCT
TCTTTTAGTCATGCTCAATTAAATTTTAGAAATAAATACC--------
>MY5316_Hexurella_WagonerRd_BradshawMtns
----------------------------------------------------GTTTGAGT
AAATGGCTTCAGTTACTCGAATAATTACCAAGGCTTAACATGTATTTAGAAATCCATAAT
TGTATTGGAATTCATACTGGTACAGTATCAAATTTTTTACTATTGTTTACTTGCATTTTT
TTATACTATTGGCTAATTTTTTTTTAATTTTTAATTTTTCAGTGGTTTGTTGAGTGGTCA
CATTTTGGGTTCTTACCTACAAGAGCGTCTTGATCGCATGACATGGTATAGAGGAGAACT
GTTGACAATGGCTCGTGATCTTGGCTTCAGATTAGTTCCTGCCTTCAATACCACCACTGG
AGTGCCTCATCCTAGGGTACTATTGTATAGTTCTGCTTTATTTTTGATGGTCAAGTTATC
ATTAAAACTAATTTTTTTTTGCATGTA-TGTTTTCCCATTTATACAGGGAATATAAAAGT
CCTTTGAATTCATTGTGAATTTTCACAATGCTTAACCAAGCCCAGGAACAGCA---TTTT
TTTTAAATTTCTACCCTGTCTTTGGAAGGGAGCATTTTTATCATTGTAAGAGTGATATAA
CTTTTAATCAGAAAGAAAAATATGTTAAAACACGTCATGGAACCAAATTGTGTGGTTTCT
TCTTTTAGTCATGCTCTTTTAAATTTTAGA------------------
>MY5317_Hrupicola_Cottonwood_SnYsidroMtns
CTTTCTTCATTTTTATCTATAAGTATTTAACTTTATGTGTTGTTGTTTGTACGTTTAAGC
AAATGTTTTCATTGACTTATGTAAATGTAGCCTTACATTATTATTTTGTAAAATATTAAT
TCTACTGGTATCT---------CAATATCAAATTTTTTACTGTTGTTTACTTGCATTTTT
TTATACTGTTGGATAATTTTTTTTTAATTTCTGATTTTTTAGTGGTTTGTTGAGTGGTCA
CATTTTGGGTTCTTACTTACAAGAGCGTCTTGATCGCATGACATGGTATAGAGGAGAACT
GTTGACAATGGCACGCGATCTTGGCTTCAGATTAGTTCCTGCCTTCAATACCACCACTGG
AGTGCCTCATCCTAGGGTACTATTTTATAGTTCTGCTTTATTTTTGATGGTCAAGTTATC
ATTAAAACTGATTTTATTTTACATGTAGTTTTATGCCATTTATACAGGGAAAATAAAAGT
CCCTTGA----ATTGTGAATTTTCTTAATACTTAGCCAAGCCCAGGAACAGCATAATTTT
TTTTATATTGCTACCTTGTCTTTGGCAAGAAGCATTTTTATCATTATGAAAGTGATAACT
GGAAAAAGAAAGAATGAAAAAAAGGTAAAAAACCTTATGGAACCATT-------------
------------------------------------------------
