# Supplementary material for: ﻿Species delimitation, biogeography, and natural history of dwarf funnel web spiders (Mygalomorphae, Hexurellidae, Hexurella) from the United States / Mexico borderlands
Source: Zookeys. 2023 Jun 14;1167:109–57. doi: 10.3897/zookeys.1167.103463 (PMC10285686; doi:10.3897/zookeys.1167.103463)
Supplement: Supplementary material 3 — Input matrices, analysis log files, and output tree files for nuclear and mitochondrial analyses [file zookeys-1167-109_article-103463__-s003.zip › uce-2001667.fasta]

>MY0059_Hapachea_SantaRitaMtns_MaderaCyn
AACTTTTGCAATGATCTGTTTTCTTGTTCTTTGAAATTTTTGGTAATGTGAAAATAATTT
TAATCTTTCAGGCTTTAATGAAAAATTGGAACCTTTAAAATGGGTAATCGATGTTACCGT
TGGTTACCCCGACTGCTCGAGCCCTTTGGATTTGTTAGCAATCTGTGCGTCAACCCGTCC
TTCATGCACCACATACATGCATTATCGCCGTTACCCTGTGGAAGAGGTGCCATTAGACAG
TATGGATTCTTTAAGGGACTGGGTATATGCTCGATGGGTAGAAAAAGAAGAGCTATTAAA
GGAATTCTATAGCTCTGGGATTTTTCCAGCATTGCCTCAAAACCAACAAGGCTACAGTAG
TAGCTCTCATCACCCGGTTCCACGGAAAAAAGCTCACATGGTGACTTTAAACAATTGGTG
GATTGGGTTTCTTCATGTGTTTTTCTTTTCATCATCAGTTTTACATTGTTACATACT
>MY0139_Hexurella_SanDiego_Guatay
ACCTTTTGCAATTTTCTGCGCTGTTTTGTTTTGTGATAATTGATAATGTGAAATTAATTT
TAATATTTCAGGCTTTAACGAAAAATCGGAACCTTTGAAATGGGTAATAGATGTGACCGT
TGGTTACCCCGACTGCTCGAGCCCTTTGGATCTGTTAGCAATCTGTGCGTCAACCCGTCC
TTCATGCACCACATACATGCATTATCGCCGTTATCCCGTGGAAGAGGTGCCATTAGACAG
TATGGATTCTTTAAGGGACTGGGTATATGCTCGATGGGTAGAAAAAGAAGAGCTCTTAAA
GGAATTCTATAGCTCGGGGATTTTTCCTGCATTGCCTCAAGACCAACAAGGCTACAGTAG
TAGCTCTCATCACCCAGTTCCACGG---AAAGCTCACATGGTGACTTTAAACAATTGGTG
GATTGGGTTTCTTCACGTATTTTTCATTTCATCGTCAGTTTTACATTGTTACATACT
>MY5053_Hexurella_ChiricahuaMtns_PriceCyn
AACTTTTGCAATGATCTGTTTTCTTGTTCTTTGAAATTTTTGGTAATGTGAAAATAATTT
TAATCTTTCAGGCTTTAATGAAAAATTGGAACCTTTAAAATGGGTAATCGATGTTACCGT
TGGTTACCCCGACTGCTCGAGCCCTTTGGATTTGTTAGCAATCTGTGCGTCAACCCGTCC
TTCATGCACCACATACATGCATTATCGCCGTTACCCCGTGGAAGAGGTGCCATTAGACAG
TATGGATTCTTTAAGGGACTGGGTATATGCTCGATGGGTAGAAAAAGAAGAGCTATTAAA
GGAATTCTATAGCTCTGGGATTTTTCCGGCATTGCCTCAAAACCAACAAGGCTACAGTAG
TAGCTCTCATCACCCGGTTCCACGGAAAAAAGCTCACATGGTGACTTTAAACAATTGGTG
GATTGGGTTTCTTCATGTGTTTTTCTTTTCATCATCAGTTTTACATTGTTACATACT
>MY5057_Hexurella_ChiricahuaMtns_PriceCyn
------------------------------------------------------------
------------------------------------------------------------
-------------------AATCTGTC-----------------------TCACCCGTCC
TC--TGCACCAC-TACATGCATTATCGC--GTACCC---GTGAGAGGTGCCATTAGACAG
TATGGATTCTTTAAGGGACTGGGTATATGCTCGATGGGTAGAAAAAGAAGAGCTATTAAA
GGAATTCTATAGCTCTGGGATTTTTCCGG-------------------------------
------------------------------------------------------------
---------------------------------------------------------
>MY5066_Hexurella_MuleMtns_Escabrosa
AACTTTTGCAATTATCTGTTTTCTTGTTCTTTGAAATTTTTGGTAATGTAAAAATAATTT
TAATCTTTCAGGCTTTAATGAAAAATTGGAACCTTTAAAATGGGTAATCGATGTTACCGT
TGGTTACCCCGACTGCTCGAGCCCTTTGGATTTGTTAGCAATCTGTGCGTCAACCCGTCC
TTCATGCACCACATACATGCATTATCGCCGTTACCCTGTGGAGGAGGTGCCATTAGACAG
TATGGATTCTTTAAGGGACTGGGTATATGCTCGATGGGTAGAAAAAGAAGAGCTATTAAA
GGAATTCTATAGCTCTGGGATTTTTCCGGCATTGCCCCAAAACCAACAAGGCTACAGTAG
TAGCTCTCATCACCCGGTTCCACGGAAAAAAGCTCACATGGTGACTTTAAACAATTGGTG
GATTGGGTTTCTTCATGTGTTTTTCTTTTCATCATCAGTTTTACATTGTTACATACT
>MY5071_Hexurella_SantaRitaMtns_AlisoSprings
AACTTTTGCAATGATCTGTTTTCTTGTTCTTTGAAATTTTTGGTAATGTGAAAATAATTT
TAATCTTTCAGGCTTTAATGAAAAATTGGAACCTTTGAAATGGGTAATCGATGTTACCGT
TGGTTACCCCGACTGCTCGAGCCCTTTGGATTTGTTAGCAATCTGTGCGTCAACCCGTCC
TTCATGCACCACATACATGCATTATCGCCGTTACCCTGTGGAAGAGGTGCCAGTAGACAG
TATGGATTCTTTAAGGGACTGGGTATATGCTCGATGGGTGGAAAAAGAAGAGCTATTAAA
GGAGTTCTATAGCTCTGGGATTTTTCCAGCATTGCCTCAAAACCAACAAGGCTACAGTAG
TAGCTCTCATCACCCGGTTCCACGGAAAAAAGCTCACATGGTGACTTTAAACAATTGGTG
GATTGGGTTTCTTCATGTGTTTTTCTTTTCATCATCAGTTTTACATTGTTACATACT
>MY5075_Hexurella_ChiricahuaMtns_CaveCrkCyn
AACTTTTGCAATGATCTGTTTTCTTGTTCTTTGAAATTTTTGGTAATGTGAAAATAATTT
TAATCTTTCAGGCTTTAATGAAAAATTGGAACCTTTGAAATGGGTAATTGATGTTACCGT
TGGTTACCCCGACTGCTCGAGCCCTTTGGATTTGTTAGCAATCTGTGCGTCAACCCGTCC
TTCATGCACCACATACATGCATTATCGCCGTTACCCTGTGGAAGAGGTGCCATTAGACAG
TATGGATTCTCTAAGGGACTGGGTATATGCTCGATGGGTAGAAAAAGAAGAGCTATTAAA
GGAATTCTATAGCTCTGGGATTTTTCCGGCATTGCCGCAAAACCAACAAGGTTACAGTAG
TAGCTCTCATCACCCGGTTCCACGGAAAAAAGCTCACATGGTGACTTTAAACAATTGGTG
GATTGGGTTTCTTCATGTGTTTTTCTTTTCATCATCAGTTTTACATTGTTACATACT
>MY5126_Hexurella_SantaCatalinaMtns_NuggetCyn
AACTTTTGAAATGATCTGTTTTCTTGTTCTTTGAAATTTTTGGTAATGTGAAACTAATTT
TAATCTTTCAGGCTTTAATGGAAAATTGGAACCTTTAAAATGGGTAATTGATGTTACCGT
TGGTTACCCCGACTGCTCGAGCCCTTTGGATTTGTTAGCAATCTGTGCATCAACCCGTCC
TTCATGCACCACATACATGCATTATCGCCGTTACCCTGTGGAAGAGGTACCATTAGACAG
TATGGATTCTTTAAGGGACTGGGTATATGCTCGATGGGTAGAAAAAGAAGAGCTATTAAA
GGAATTCTATAGCTCTGGGATTTTTCCGGCATTGCCTCAAAACCAACAAGGCTACAGTAG
TAGCTCTCATCACCCGGTTCCACGAAAAAAAGCTCACATGGTGACTTTAAACAATTGGTG
GATTGGGTTTCTTCATGTGTTTTTCTTTTCATCATCAGTTTTACATTGTTACATACT
>MY5127_Hexurella_WhetstoneMtns_FrenchJoeCyn
------------------------------------------------------------
--------------------------------------------------------CCGT
TGGTTACCCCGACTGCTCGAGCCCTTTGGATTTGTTAGCAATCTGTGCGTCAACCCGTCC
TTCATGCACCACATACATGCATTATCGCCGTTACCCTGTGGAAGAGGTGCCATTAGACAG
TATGGATTCTTTAAGGGACTGGGTATATGCTCGATGGGTAGAAAAAGAAGAGCTATTAAA
GGAATTCTATAGCTCTGGGATTTTTCCAGCATTGCCTCAAAACCAACAAGGCTACAGTAG
TAGCTCTCATCACCCGGTTCCACGGAAAAAAGCTCACATGGTGAC---------------
---------------------------------------------------------
>MY5128_Hexurella_WhetstoneMtns_FrenchJoeCyn
------------------------------------------------------------
----------------------------------------------------GTTACCGT
TGGTTACCCCGACTGCTCGAGCCCTTTGGATTTGTTAGCAATCTGTGCGACAACCCGTCC
TTCATGCACCACATACATGCATTATCGCCGTTACCCTGTGGAAGAGGTGCCATTAGACAG
TATGGATTCTTTAAGGGACTGGGTATATGCTCGATGGGTAGAAAAAGAAGAGCTATTAAA
GGAATTCTATAGCTCTGGGATTTTTCC-GCATTGCC-CAAAACCAACA------------
------------------------------------------------------------
---------------------------------------------------------
>MY5132_Hexurella_PedregosaMtns_PruneCyn
AACTTTTGCAATGATCTGTTTTCTTCTTCTTTGAAATTTTTGGTAATGTGAAAATAATTT
TAATCTTTCAGGCTTTAATGAAAAATTGGAACCTTTAAAATGGGTAATCGATGTTACCGT
TGGTTACCCCGACTGCTCGAGCCCTTTGGATTTGTTAGCAATCTGTGCGTCAACCCGTCC
TTCATGCACCACATACATGCATTATCGCCGTTACCCTGTGGAAGAGGTGCCATTAGACAG
TATGGATTCTTTAAGGGACTGGGTATATGCTCGATGGGTAGAAAAAGAAGAGCTATTAAA
GGAATTCTATAGCTCTGGGATTTTTCCGGCATTGCCTCAAAACCAACAAGGCTACAGTAG
TAGCTCTCATCACCCGGTTCCACGGAAAAAAGCTCACATGGTGACTTTAAACAATTGGTG
GATTGGGTTTCTTCATGTCTTTTTCTTTTCATCATCAGTTTTACATTGTTACATACT
>MY5136_Hexurella_MiddlemarchCyn
AACTTTTGCAATGATCTGTTTTCTTGTTCTTTGAAATTTTTGATAATGTGAAAATAATTT
TAATCTTTCAGGCTTTAATAAAAAATTGGAACCTTTAAAATGGGTAATCGATGTTACCGT
TGGTTACCCCGACTGCTCGAGCCCTTTGGATTTGTTAGCAATCTGTGCGTCAACCCGTCC
TTCATGCACCACATACATGCATTATCGCCGTTACCCTGTGGAAGAGGTGCCATTAGACAG
TATGGATTCTTTAAGGGACTGGGTATATGCTCGATGGGTAGAAAAAGAAGAGCTGTTAAA
GGAATTTTATAGCTCTGGGATTTTTCCGGCATTGCCTCAAAACCAACAAGGCTACAGTAG
TAGCTCTCATCACCCGGTTCCACGGAAAAAAGCTCACATGGTGACTTTAAACAATTGGTG
GATTGGGTTTCTTCATGTGTTTTTCTTTTCATCATCAGTTTTACATTGTTACATACT
>MY5147_Hexurella_DragoonMtns_NF_345A
AACTTTTGCAATGATCTGTTTTCTTGTTCTTTGAAATTTTTGGTAATGTGAAAATAATTT
TAATCTTTCAGGCTTTAATGAAAAATTGGAACCTTTAAAATGGGTAATCGATGTTACCGT
TGGTTACCCCGACTGTTCGAGCCCTTTGGATTTGTTAGCAATCTGTGCATCAACCCGTCC
TTCATGCACCACATACATGCATTATCGCCGTTACCCTGTGGAAGAGGTGCCATTAGACAG
TATGGATTCTTTAAGGGACTGGGTATATGCTCGATGGGTAGAAAAAGAAGAGCTGTTAAA
GGAATTTTATAGCTCTGGGATTTTTCCGGCATTGCCTCAAAACCAACAAGGCTACAGTAG
TAGCTCTCATCACCCGGTTCCACGGAAAAAAGCTCACATGGTGACTTTAAACAATTGGTG
GATTGGGTTTCTTCATGTGTTTTTCTTTTCATCATCAGTTTTACATTGTTACATACT
>MY5152_Hexurella_WhetstoneMtns_ApacheCyn
AACTTTTGCAATGATCTGTTTTCTTGTTCATTGAAATTTTTGGTAATGTAAAAAAAAATT
TAATCTTTCAGGCTTTAATGAAAAATTGGAACCTTTAAAATGGGTAATCGATGTTACCGT
TGGTTACCCCGACTGCTCGAGCCCTTTGGATTTGTTAGCAATCTGTGCGTCAACCCGTCC
TTCATGCACCACATACATGCATTATCGCCGTTACCCTGTGGAAGAGGTGCCATTAGACAG
TATGGATTCTTTAAGGGACTGGGTATATGCTCGATGGGTAGAAAAAGAAGAGCTATTAAA
GGAATTCTATAGCTCTGGGATTTTTCCAGCATTGCCTCAAAACCAACAAGGCTACAGTAG
TAGCTCTCATCACCCGGTTCCACGGAAAAAAGCTCACATGGTGACTTTAAACAATTGGTG
GATTGGGTTTCTTCATGTGTTTTTCTTTTCATCATCAGTTTTACATTGTTACATACT
>MY5154_Hexurella_SantaRitaMtns_AdobeCyn
AATTTTTGCAATGATCTGTTTTCTTGTTTTTTGAAATTTTTCATAATGTAAAAATAATTT
TAATCTTTCAGGCTTTAATGAAAAATTGGAACCTTTAAAATGGGTAATCGATGTTACCGT
TGGTTACCCCGACTGCTCGAGCCCTTTGGATTTGTTAGCAATCTGTGCGTCAACCCGTCC
TTCATGCACCACATACATGCATTATCGCCGTTACCCTGTGGAAGAGGTGCCATTAGACAG
TATGGATTCTTTAAGGGACTGGGTATATGCTCGATGGGTAGAAAAAGAAGAGCTATTAAA
GGAATTCTATAGCTCTGGGATTTTTCCGGCATTGCCTCAAAACCAACAAGGCTACAGTAG
TAGCTCTCATCACCCGGTTCCACGGAAAAAAGCTCACATGGTGACTTTAAACAATTGGTG
GATTGGGTTTCTTCATGTGTTTTTCTTTTCATCATCAGTTTTACATTGTTACATACT
>MY5157_Hexurella_SantaCatalinaMtns_Redington
AACTTTTGCAATGATCTGTTTTCTTGTTCTTTGAAATTTTTGGTAATGTGAAAATAATTT
TAATCTTTCAGGCTTTAATGAAAAATTGGAACCTTTAAAATGGGTAATCGATGTTACCGT
TGGTTACCCCGACTGCTCGAGCCCTTTGGATTTGTTAGCAATCTGTGCGTCAACCCGTCC
TTCATGCACCACATACATGCATTATCGCCGTTACCCTGTGGAAGAGGTGCCATTAGACAG
TATGGATTCTTTAAGGGACTGGGTATATGCTCGATGGGTAGAAAAAGAAGAGCTATTAAA
GGAATTCTATAGCTCTGGGATTTTTCCGGCATTGCCTCAAAACCAACAAGGCTACAGTAG
TAGCTCTCATCACCCGGTTCCACGGAAAAAAGCTCACATGGTGACTTTAAACAATTGGTG
GATTGGGTTTCTTCATGTGTTTTTCTTTTCATCATCAGTTTTACATTGTTACATACT
>MY5164_Hrupicola_Temecula
-ACTGTTGCAATTTTTTGTGCTATTTTTTTTTGTTATAACTG--AAATTGAAATTAATTT
TAATCTTTCAGGCTTTAACGAAAAATTGGAACCTTTAAAATGGGTAATAGATGTGACCGT
TGGTTACCCCGACTGCTCGAGCCCTTTGGATCTGTTAGCAATCTGTGCGTCAACCCGTCC
TTCATGCACCACATACATGCATTATCGCCGTTATCCCGTGGAAGAGGTGCCATTAGACAG
TATGGATTCTTTAAGGGACTGGGTCTATGCTCGATGGGTAGAAAAAGAAGAGCTCTTAAA
GGAATTCTATAGCTCGGGGATTTTTCCTGCATTGCCTCAAAACCAACAAGGCTACAGTAG
TAGCTCTCATCACCCTGTGCCACGG---AAAGCTCACATGGTGACTTTAAACAATTGGTG
GATTGGAT-------------------------------------------------
>MY5165_Hrupicola_Temecula
------------------------------------------------------------
-------------------------------CCTTTAAAATGGGTAATAGATGTGACCGT
TGGTTACCCCGACTGCTCGAGCCCTTTGGATCTGTTAGCAATCTGTGCGTCAACCCGTCC
TTCATGCACCACATACATGCATTATCGCCGTTATCCCGTGGAAGAGGTGCCATTAGACAG
TATGGATTCTTTAAGGGACTGGGTCTATGCTCGATGGGTAGAAAAAGAAGAGCTCTTAAA
GGAATTCTATAGCTCGGGGATTTTTCCTGCATTGCCTCAAAACCAACAAGGCTACAGTAG
TAGCTCTCATCACCCTGTGCCACGG---AAAGCTCACTTGGTGGAT--------------
----------CTTCACGTATTTTTCATTTCATCATCAGTTTTACATTG---------
>MY5175_Hapachea_HarshawRd_PatagoniaMtns
AACTTTTGCAATGATCTGTTTTCTTGTTCTTTGACATTTTTGGT-ATGTGAAAATAATTT
TAATCTTTCAGGCTTTAACGAAAAATTGGAACCTTTAAAATGGGTAATCGATGTTACCGT
TGGTTACCCCGACTGCTCGAGCCCTTTGGATTTGTTAGCAATCTGTGCGTCAACCCGTCC
TTCATGCACCACATACATGCATTATCGCCGTTACCCTGTGGAAGAGGTGCCATTAGACAG
TATGGATTCTTTAAGGGACTGGGTATATGCTCGATGGGTGGAAAAAGAAGAGCTATTAAA
GGAATTCTATAGCTCTGGGATTTTTCCGGCATTGCCTCAAAACCAACAAGGCTACAGTAG
TAGCTCTCATCACCCGGTTCCACGGAAAAAAGCTCACATGGTGACTTTAAACAATTGGTG
GATTGGGTTTCTTCATGTGTTTTTCTTTTCATCATCAGTTTTACATTGTTACATACT
>MY5180_Hapachea_MustrangPk_MustangMtns
AACTTTTGCAATGATCTGTTTTCTTGTTCGTTGAAAATTTTGGTAATGTAAAAAAAATTT
TAATCTTTCAGGCTTTAATGAAAAATTGGAACCTTTAAAATGGGTAATCGATGTTACCGT
TGGTTACCCCGACTGCTCGAGCCCTTTGGATTTGTTAGCAATCTGTGCGTCAACCCGTCC
TTCATGCACCACATACATGCATTATCGCCGTTACCCTGTGGAAGAGGTGCCATTAGACAG
TATGGATTCTTTAAGGGACTGGGTATATGCTCGATGGGTAGAAAAAGAAGAGCTATTAAA
GGAATTCTATAGCTCTGGGATTTTTCCAGCATTGCCTCAAAACCAGCAAGGCTACAGTAG
TAGCTCTCATCACCCGGTTCCACGGAAAAAAGCTCACATGGTGACTTTAAACAATTGGTG
GATTGGGTTTCTTCATGTGTTTTTCTTTTCATCATCAGTTTTACATTGTTACATACT
>MY5181_Hapachea_MustrangPk_MustangMtns
AACTTTTGCCATGATCTGTTTTCTTGTTCATTGAAATTTTTGGTAATGTAAAAAATTTTT
TAATCTTTCAGGCTTTAATGAAAAATTGGAACCTTTAAAATGGGTAATCGATGTTACCGT
TGGTTATCCCGACTGCTCGAGCCCTTTGGATTTGTTAGCAATCTGTGCGTCAACCCGTCC
TTCATGCACCACATACATGCATTATCGCCGTTACCCTGTGGAAGAGGTGCCATTAGACAG
TATGGATTCTTTAAGGGACTGGGTATATGCTCGATGGGTAGAAAAAGAAGAGCTATTAAA
GGAATTCTATAGCTCTGGGATTTTTCCAGCATTGCCTCAAAACCAACAAGGCTACAGTAG
TAGCTCTCATCACCCGGTTCCACGGAAAAAAGCTCACATGGTGACTTTAAACAATTGGTG
GATTGGGTTTCTTCATGTGTTTTTCTTTTCATCATCAGTTT----------------
>MY5193_Hapachea_HarshawRd_PatagoniaMtns
AACTTTTGC-ATGATCTGTTTTCTTGTTCTTTAAAATTTTTGGTAATGTGAAAATAATTT
TAATCTTTCAGGCTTTAACGAAAAATTGGAACCTTTAAAATGGGTAATCGATGTTACCGT
TGGTTACCCCGACTGCTCGAGCCCTTTGGATTTGTTAGCAATCTGTGCGTCAACCCGTCC
TTCATGCACCACATACATGCATTATCGCCGTTACCCTGTGGAAGAGGTGCCATTAGACAG
TATGGATTCTTTAAGGGACTGGGTATATGCTCGATGGGTGGAAAAAGAAGAGCTATTAAA
GGAATTCTATAGCTCTGGGATTTTTCCGGCATTGCCTCAAAACCAACAAGGCTACAGTAG
TAGCTCTCATCACCCGGTTCCACGGAAAAAAGCTCACATGGTGACTTTAAACAATTGGTG
GATTGGGTTTCTTCACGTGTTTTTCTTTTCATCATCAGTTTTACATTGTTACATACT
>MY5194_Hapachea_Ordsummit_MtOrd
------------------------------------------------------------
------------------------------------------------------------
-GGTTACCCTGACTGCTCGAGCCCTTTGGATTTGTTAGCAATCTGTGCGTCAACCCGTCC
TTCATGCACCACATACATGCATTATCGCCGTTACCCTGTGGAAGAGGTGCCATTAGACAG
TATGGATTCTTT-AGGGACTGGGTATATGCTCGATGGGTAGAAAAAGAAGAGCTGTTAAA
GGAATTCTATAGCTCTGGGATTTTTCCAGCATTGCCTCAAAACCAACAAGGCTACAGTAG
TAGCTCTCATCACCCGGTTCCACGGAAAAAAGCTCACAT---------------------
---------------------------------------------------------
>MY5195_Hapachea_Ordsummit_MtOrd
AACTTTTGCAATAATTTGTTTTCTTGCTCTTTGAAATTATTGGTAATTTGGAAATAATTT
TTTTCTTTCAGGCTTTAATGAAAAATTGGAACCTTTAAAATGGGTAATCGATGTTACCGT
TGGTTACCCTGACTGCTCGAGCCCTTTGGATTTGTTAGCAATCTGTGCGTCAACCCGTCC
TTCATGCACCACATACATGCATTATCGCCGTTACCCTGTGGAAGAGGTGCCATTAGACAG
TATGGATTCTTTAAGGGACTGGGTATATGCTCGATGGGTAGAAAAAGAAGAGCTGTTAAA
GGAATTCTATAGCTCTGGGATTTTTCCAGCATTGCCTCAAAACCAACAAGGCTACAGTAG
TAGCTCTCATCACCCGGTTCCACGGAAAAAAGCTCACATGGTGACTTTAAACAATTGGTG
GATTGGGTTTCTTCATGTGTTTTTCTTTTCATCATCAGTTTTACATTGTTACATACT
>MY5266_Hencina_CerroBolla
AACTTTTGCGATTTTTTGTGCTGTTTTTTTTTGTAATAATTGATAATGTGAAGTTAATTT
TAATCTTTCAGGCTCTAACGAAAAATTGGAACCTTTAAAATGGGTAATAGATGTGACCGT
TGGTTACCCCGACTGCTCGAGCCCTTTGGATCTGTTAGCAATCTGTGCGTCAACCCGTCC
TTCATGCACCACATACATGCATTATCGCCGTTATCCCGTGGAAGAGGTGCCATTAGACAG
TATGGATTCTTTAAGGGACTGGGTATATGCTCGATGGGTAGAAAAAGAAGAGCTCTTAAA
GGAATTCTATAGCTCGGGGATTTTTCCTGCATTGCCTCAAAACCAACAAGGCTACAGTAG
TAGCTCTCATCACCCAGTTCCACGG---AAAGCTCACATGGTGACTTTAAACAATTGGTG
GATTGGGTTTCTTCACGTATTTTTCATTTCATCATCAGTTTTACATTGTTACATACT
>MY5267_Hencina_CerroBolla
AACTTTTGCAATTTTTTGTGCTGTTTTTTTTTGTAATAATTGATAATGTGAAGTTAATTT
TAATCTTTCAGGCTCTAACGCAAAATTGGAACCTTTAAAATGGGTAATAGATGTGACCGT
TGGTTACCCCGACTGCTCGAGCCCTTTGGATCTGTTAGCAATCTGTGCGTCAACCCGTCC
TTCATGCACCACATACATGCATTATCGCCGTTATCCCGTGGAAGAGGTGCCATTAGACAG
TATGGATTCTTTAAGGGACTGGGTATATGCTCGATGGGTAGAAAAAGAAGAGCTCTTAAA
GGAATTCTATAGCTCGGGGATTTTTCCTGCATTGCCTCAAAACCAACAAGGCTACAGTAG
TAGCTCTCATCACCCAGTTCCACGG---AAAGCTCACATGGTGACTTTAAACAATTGGTG
GATTGGGTTTCTTCACGTATTTTTCATTTCATCATCAGTTTTACATTGTTACATACT
>MY5269_Hexurella_GuadalupeValley
AACTTTTGCAATTTTTTGTGCTG-TTTTTTTTGTAATAATTGATAATGTGAAGTTAATTT
TGATCTTTCAGGCTCTAACGAAAAATTGGAACCATTAAAATGGGTAATAGATGTGACCGT
TGGTTACCCCGACTGCTCGAGCCCTTTGGATCTGTTAGCAATCTGTGCGTCAACCCGTCC
TTCATGCACCACATACATGCATTATCGCCGTTATCCCGTGGAAGAGGTGCCATTAGACAG
TATGGATTCTTTAAGGGACTGGGTATATGCTCGATGGGTAGAAAAAGAAGAGCTCTTAAA
GGAATTCTATAGCTCGGGGATTTTTCCTGCATTGCCTCAAAACCAACAAGGCTACAGTAG
TAGCTCTCATCACCCAGTTCCACGG---AAAGCTCACATGGTGACTTTAAACAATTGGTG
GATTGGGTTTCTTCACGTATTTTTCATTTCATCATCAGTTTTACATTGTTACATACT
>MY5271_Hexurella_GuadalupeValley
AACTTTTGCAATTTTTTGTGCTG-TTTTTTTTGTAATAATTGATAATGTGAAGTTAATTT
TAATCTTTCAGGCTCTAACAAAAAATTGGAACCATTAAAATGGGTAATAGATGTGACCGT
TGGTTACCCCGACTGCTCGAGCCCTTTGGATCTGTTAGCAATCTGTGCGTCAACCCGTCC
TTCATGCACCACATACATGCATTATCGCCGTTATCCCGTGGAAGAGGTGCCATTAGACAG
TATGGATTCTTTAAGGGACTGGGTATATGCTCGATGGGTAGAAAAAGAAGAGCTCTTAAA
GGAATTCTATAGCTCGGGGATTTTTCCTGCATTGCCTCAAAACCAACAAGGCTACAGTAG
TAGCTCTCATCACCCAGTTCCACGG---AAAGCTCACATGGTGACTTTAAACAATTGGTG
GATTGGGTTTCTTCATGTATTTTTCATTTCATCATCAGTTTTACATTGTTACATACT
>MY5276_Hexurella_SanPedro_Martir
AACTTTTGCAATTTTTTGTGCTG-TTTTTTTTGTAATAATTGATAATGT-AAATTAATTT
TAATTTTTCAGGCTCTAACGAAAAATTGGAACCTTTAAAATGGGTAATAGATGTGACCGT
TGGTTACCCCGACTGCTCGAGCCCTTTGGATCTGTTAGCAATCTGTGCGTCAACCCGTCC
TTCATGCACCACATACATGCATTATCGCCGTTATCCAGTGGAAGAGGTGCCATTAGACAG
TATGGATTCTTTAAGGGACTGGGTATATGCTCGATGGGTAGAAAAAGAAGAGCTCTTAAA
GGAATTCTATAGCTCGGGGATTTTTCCTGCATTGCCTCAAAACCAACAAGGCTACAGTAG
TAGCTCTCATCACCCAGTTCCACGG---AAAGCTCACATGGTGACTTTAAACAATTGGTG
GATTGGGTTTCTTCACGTATTTTTCATTTCATCATCAGTTTTACATTGTTACATACT
>MY5277_Hexurella_SanPedro_Martir
AACTTTTGCAATTTTTTGTGCTG-TTTTTTTTGTAATAATTGATAATGT-AAATTAATTT
TAATTTTTCAGGCTCTAACGAAAAATTGGAACCTTTAAAATGGGTAATAGATGTGACCGT
TGGTTACCCCGACTGCTCGAGCCCTTTGGATCTGTTAGCAATCTGTGCGTCAACCCGTCC
TTCATGCACCACATACATGCATTATCGCCGTTATCCAGTGGAAGAGGTGCCATTAGACAG
TATGGATTCTTTAAGGGACTGGGTATATGCTCGATGGGTAGAAAAAGAAGAGCTCTTAAA
GGAATTCTATAGCTCGGGGATTTTTCCTGCATTGCCTCAAAACCAACAAGGCTACAGTAG
TAGCTCTCATCACCCAGTTCCACGG---AAAGCTCACATGGTGACTTTAAACAATTGGTG
GATTGGGTTTCTTCACGTATTTTTCATTTCATCATCAGTTTTACATTGTTACATACT
>MY5280_Hexurella_ArroyoSalado
AACTTTTGCAATTTTTTGTGCTG--TTTTTTTGTAATAATTGATAATGTGAAATTAATTT
TAATCTTTCAGGCTCTAACGAAAAATTGGAACCTTTAAAATGGGTAATAGATGTGACCGT
TGGTTACCCCGACTGCTCGAGCCCTTTGGATCTGTTAGCAATCTGTGCGTCAACCCGTCC
TTCATGCACCACATACATGCATTATCGCCGTTATCCCGTGGAAGAGGTGCCATTAGACAG
TATGGATTCTTTAAGGGACTGGGTCTACGCTCGATGGGTAGAAAAAGAAGAGCTCTTAAA
GGAATTCTATAGCTCGGGGATTTTTCCTGCATTGCCTCAAAACCAACAAGGCTACAGTAG
TAGCTCTCATCACCCAGTTCCACGG---AAAGCTCACATGGTGACTTTAAACAATTGGTG
GATTGGGTTTCTTCACGTATTTTTCATTTCATCATCAGTTTTACATTGTTACATACT
>MY5282_Hexurella_ArroyoSalado
AACTTTTGCAATTTTTTGTGCTG--TTTTTTTGTAATAATTGATAATGTGAAATTAATTT
TAATCTTTCAGGCTCTAACGAAAAATTGGAACCTTTAAAATGGGTAATAGATGTGACCGT
TGGTTACCCCGACTGCTCGAGCCCTTTGGATCTGTTAGCAATCTGTGCGTCAACCCGTCC
TTCATGCACCACATACATGCATTATCGCCGTTATCCCGTGGAAGAGGTGCCATTAGACAG
TATGGATTCTTTAAGGGACTGGGTCTACGCTCGATGGGTAGAAAAAGAAGAGCTCTTAAA
GGAATTCTATAGCTCGGGGATTTTTCCTGCATTGCCTCAAAACCAACAAGGCTACAGTAG
TAGCTCTCATCACCCAGTTCCACGG---AAAGCTCACATGGTGACTTTAAACAATTGGTG
GATTGGGTTTCTTCACGTATTTTTCATTTCATCATCAGTTTTACATTGTTACATACT
>MY5286_Hrupicola_SweetwaterSpr_OrdMtn
AACTTTTGCAATTTTTTGTGCTG---TTTTTTGTAATAATTGATAATGTGAAATTAATTT
TAATCTTTCAGGCTCTAACGAAAAATTGGAACCTTTAAAATGGGTAATAGATGTGACCGT
TGGTTACCCTGACTGCTCGAGCCCATTGGATCTGTTAGCAATCTGTGCGTCAACCCGTCC
TTCATGCACCACATACATGCATTATCGCCGTTATCCAGTGGAAGAGGTGCCATTAGACAG
TATGGATTCTTTAAGGGACTGGGTATATGCTCGATGGGTAGAAAAAGAAGAGCTCTTAAA
GGAGTTCTATAGCTCGGGGATTTTTCCTGCATTGCCTCAAAACCAACAAGGCTACAGTAG
TAGCTCTCATCACCCAGTTCCACGG---AAAGCTCACATGGTGACTTTAAACAATTGGTG
GATTGGGTTTCTTCACGTATTTTTCATTTCATCATCTGTTTTACATTGTTACATACT
>MY5287_Hrupicola_SweetwaterSpr_OrdMtn
AACTTTTGCAATTTTTTGTGCTG---TTTTTTGTAATAATTGATAATGTGAAATTAATTT
TAATCTTTCAGGCTCTAACGAAAAATTGGAACCTTTAAAATGGGTAATAGATGTGACCGT
TGGTTACCCTGACTGCTCGAGCCCATTGGATCTGTTAGCAATCTGTGCGTCAACCCGTCC
TTCATGCACCACATACATGCATTATCGCCGTTATCCAGTGGAAGAGGTGCCATTAGACAG
TATGGATTCTTTAAGGGACTGGGTATATGCTCGATGGGTAGAAAAAGAAGAGCTCTTAAA
GGAGTTCTATAGCTCGGGGATTTTTCCTGCATTGCCTCAAAACCAACAAGGCTACAGTAG
TAGCTCTCATCACCCAGTTCCACGG---AAAGCTCACATGGTGACTTTAAACAATTGGTG
GATTGGGTTTCTTCACGTATTTTTCATTTCATCATCTGTTTTACATTGTTACATACT
>MY5288_Hrupicola_Deadman_Hills
----TTTGCAATTTTTTGTGTTG---TTTTTTGTAATGATTGCTAATGTGAAATTAATTT
TAATCTTTCAGGCTTTAATGAAAAATTGGAACCTTTAAAATGGGTAATAGATGTGACCGT
TGGTTACCCCGACTGCTCGAGCCCTTTGGATCTGTTAGCAATCTGTGCGTCAACCCGTCC
TTCATGCACCACATACATGCATTATCGCCGTTATCCCGTGGAAGAGGTGCCATTAGACAG
TATGGATTCTTTAAGGGACTGGGTATATGCTCGATGGGTAGAAAAGGAAGAGCTCTTAAA
GGAGTTCTATAGCTCGGGGATTTTTCCTGCATTGCCTCAAAACCAACAAGGCTACAGTAG
TAGCTCTCATCACCCAGTTCCACGG---AAAGCTCACATGGTGACTTTAAACAATTGGTG
GATTGGGTTTCTTCACGTATTTTTCATTTCATCATCAGTTTTACATTGTTACATACT
>MY5289_Hrupicola_Deadman_Hills
AACTTTTGCAATTTTTTGTGTTG---TTTTTTGTAATGATTGCTAATGTGAAATTAATTT
TAATCTTTCAGGCTTTAATGAAAAATTGGAACCTTTAAAATGGGTAATAGATGTGACCGT
TGGTTACCCCGACTGCTCGAGCCCTTTGGATCTGTTAGCAATCTGTGCGTCAACCCGTCC
TTCATGCACCACATACATGCATTATCGCCGTTATCCCGTGGAAGAGGTGCCATTAGACAG
TATGGATTCTTTAAGGGACTGGGTATATGCTCGATGGGTAGAAAAGGAAGAGCTCTTAAA
GGAGTTCTATAGCTCGGGGATTTTTCCTGCATTGCCTCAAAACCAACAAGGCTACAGTAG
TAGCTCTCATCACCCAGTTCCACGG---AAAGCTCACATGGTGACTTTAAACAATTGGTG
GATTGGGTTTCTTCACGTATTTTTCATTTCATCATCAGTTTTACATTGTTACATACT
>MY5309_Hapachea_JohnnyLyon_Hills
-------------------------------------------TAATGTAAAAATAATTT
TAATCTTTCAGGCTTTAATGAAAAATT-GAACCTTTAAAATGGGTAATCGATGTTACCGT
TGGTTACCCCGACTGCTCGAGCCCTTTGGATTTGTTAGCAATCTGTGCGTCAACCCGTCC
TTCATGCACCACATACATGCATTATCGCCGTTACCCTGTGGAAGAGGTGCCATTAGACAG
TATGGATTCTTTAAGAGACTGGGTATATGCTCGATGGGTAGAAAAAGAAGAGCTATTAAA
GGAATTCTATAGCTCTGGGATTTTTCCAGCATTGCCTCAAAATCAACAAGGCTACAGTAG
TAGCTCTCATCACCCGGTTCCACGGAAAAAAGCTCACATGGTGACTTTAAACAATTGGTG
GATTGGGTTTCTTCA------------------------------------------
>MY5310_Hexurella_AntelopeCyn_CerbatMtns
-----------------------------TTTGAAATTATTGGTAATTTGGAAATAATTT
TTTTCTTTCAGGCATTAATGAAAAATTGGAACCTTTAAAATGGGTAATCGATGTTACCGT
TGGTTATCCTGACTGCTCGAGCCCTTTGGATTTGTTAGCAATCTGTGCGTCAACCCGTCC
TTCATGCACCACATACATGCATTATCGCCGTTACCCTGTGGAAGAGGTGCCATTAGACAG
TATGGATTCTTTAAGGGACTGGGTATATGCTCGATGGGTAGAAAAAGAAGAGCTGTTAAA
GGAATTCTATAGCTCTGGGATTTTTCCAGCATTGCCTCTAAACCAACAAGGCTACAGTAG
TAGCTCTCATCACCCGGTTCCACGGAAAAAAGCTCACATGGTGACTTTAAACAATTGGTG
GATTGGGTTCCTTCATGTGTTTTTCTTTTCATCATCAGT------------------
>MY5311_Hexurella_AntelopeCyn_CerbatMtns
AACTTTTGCAATAATTTGTTTTCTTGTTCTTTGAAATTATTGGTAATTTGGAAATAATTT
TTTTCTTTCAGGCATTAATGAAAAATTGGAACCTTTAAAATGGGTAATCGATGTTACCGT
TGGTTATCCTGACTGCTCGAGCCCTTTGGATTTGTTAGCAATCTGTGCGTCAACCCGTCC
TTCATGCACCACATACATGCATTATCGCCGTTACCCTGTGGAAGAGGTGCCATTAGACAG
TATGGATTCTTTAAGGGACTGGGTATATGCTCGATGGGTAGAAAAAGAAGAGCTGTTAAA
GGAATTCTATAGCTCTGGGATTTTTCCAGCATTGCCTCTAAACCAACAAGGCTACAGTAG
TAGCTCTCATCACCCGGTTCCACGGAAAAAAGCTCACATGGTGACTTTAAACAATTGGTG
GATTGGGTTCCTTC-------------------------------------------
>MY5312_Hexurella_FoxCyn_MusicMtns
-------------ATTTGTTTTCTTGTTCTTTGAAATTATTG-TAATTTGGAAATAATTT
TTTTCTTTCAGGCATTAATGAAAAATTGGAACCTTTAAAATGGGTAATCGATGTTACCGT
TGGTTATCCTGACTGCTCGAGCCCTTTGGATTTGTTAGCAATCTGTGCGTCAACCCGTCC
TTCATGCACCACATACATGCATTATCGCCGTTACCCTGTGGAAGAGGTGCCATTAGACAG
TATGGATTCTTTAAGGGACTGGGTATATGCTCGATGGGTAGAAAAAGAAGAGCTGTTAAA
GGAATTCTATAGCTCTGGGATTTTTCCAGCATTGCCTCTAAACCAACAAGGCTACAGTAG
TAGCTCTCATCACCCGGTTCCACGGAAAAAAGCTCACATGGTGACTTTAAACAATTGGTG
GATTGGGTTCCTTCATGTGTTTTTCTTTTC---------------------------
>MY5313_Hexurella_FoxCyn_MusicMtns
--------------------------TTCTTTGAAATTATTGGTAATTTGGAAATAATTT
TTTTCTTTCAGGCATTAATGAAAAATTGGAACCTTTAAAATGGGTAATCGATGTTACCGT
TGGTTATCCTGACTGCTCGAGCCCTTTGGATTTGTTAGCAATCTGTGCGTCAACCCGTCC
TTCATGCACCACATACATGCATTATCGCCGTTACCCTGTGGAAGAGGTGCCATTAGACAG
TATGGATTCTTTAAGGGACTGGGTATATGCTCGATGGGTAGAAAAAGAAGAGCTGTTAAA
GGAATTCTATAGCTCTGGGATTTTTCCAGCATTGCCTCTAAACCAACAAGGCTACAGTAG
TAGCTCTCATCACCCGGTTCCACGGAAAAAAGCTCACATGGTGACTTTAAACAATTGGTG
GATTGGGTTCCTTCATGTGTTTTTCTTTTCATCATCAGTTTTACATTGTTACATACT
>MY5314_Hexurella_Grasshopper_BrushyMtn
--------------------------------------------------------ATTT
TTTTCTTTCAGGCTTTGATGAGAAATTGGAACCTTTAAAATGGGTAATCGATGTTACCGT
TGGTTACCCTGACTGCTCGAGCCCTTTGGATTTGTTAGCAATCTGTGCGTCAACCCGTCC
TTCATGCACCACATACATGCATTATCGCCGTTACCCTGTGGAAGAGGTGCCATTAGACAG
TATGGATTCTTTAAGGGACTGGGTATATGCTCGATGGGTAGAAAAAGAAGAGCTGTTAAA
GGAATTCTATAGCTCTGGGATTTTTCCAGCATTGCCTCAAAACCAACAAGGCTACAGTAG
TAGCTCTCATCACCCGGTTCCACGGAAAAAAGCTCACATGGTGACTTTAAACAATTGG--
--TTGGGTTCC----------------------------------------------
>MY5315_Hexurella_WagonerRd_BradshawMtns
AACTTTTGCAATAATTTGTTTTCTTGTTCTTTGAAATTATTGGTAATTTGGAAATAATTT
TTTTCTTTCAGGCTTTAATGAAAAATTGGAACCTTTAAAATGGGTAATTGATGTTACTGT
TGGTTACCCTGACTGCTCGAGCCCTTTGGATTTGTTAGCAATCTGTGCGTCAACCCGTCC
TTCATGCACCACATACATGCATTATCGCCGTTACCCTGTGGAAGAGGTGCCATTAGACAG
TATGGATTCTTTAAGGGACTGGGTATATGCTCGATGGGTAGAAAAAGAAGAGCTGTTAAA
GGAATTCTATAGCTCTGGGATTTTTCCAGCATTGCCTCAAAACCAACAAGGCTACAGTAG
TAGCTCTCATCACCCGGTTCCACGGAAAAAAGCTCACATGGTGACTTTAAACAATTGGTG
GATTGGGTTTCTTCATGTGTTTTTCTTTTCAT-------------------------
>MY5316_Hexurella_WagonerRd_BradshawMtns
---TTTTGCAATAATTTGTTTTCTTGTTCTTTGAAATTATTGGTAATTTGGAAATAATTT
TTTTCTTTCAGGCTTTAATGAAAAATTGGAACCTTTAAAATGGGTAATTGATGTTACTGT
TGGTTACCCTGACTGCTCGAGCCCTTTGGATTTGTTAGCAATCTGTGCGTCAACCCGTCC
TTCATGCACCACATACATGCATTATCGCCGTTACCCTGTGGAAGAGGTGCCATTAGACAG
TATGGATTCTTTAAGGGACTGGGTATATGCTCGATGGGTAGAAAAAGAAGAGCTGTTAAA
GGAATTCTATAGCTCTGGGATTTTTCCAGCATTGCCTCAAAACCAACAAGGCTACAGTAG
TAGCTCTCATCACCCGGTACCACGGAAAAAAGCTCACATGGTGACTTTAAACAATTGGTG
GATTGGGTTTCTTCATGTGTTTTTCTTTTCATCATCAGTTTTACATTGTTACATACT
>MY5317_Hrupicola_Cottonwood_SnYsidroMtns
------------------------------------------------------------
-------------------------------------AAATGGGTAATAGATGTGACCGT
TGGTTACCCCGACTGCTCGAGCCCTTTGGATCTGTTAGCAATCTGTGCGTCAACCCGTCC
TTCATGCACCACATACATGCATTATCGCCGTTATCCCGTGGAAGAGGTGCCATTAGACAG
TATGGATTCTTTAAGGGACTGGGTATATGCTCGATGGGTAGAAAAAGAAGAGCTCTTAAA
GGAATTCTATAGCTCGGGGATTTTT-------------------AACAAGGCTACAGT--
------------------------------------------------------------
---------------------------------------------------------
