# Supplementary material for: ﻿Species delimitation, biogeography, and natural history of dwarf funnel web spiders (Mygalomorphae, Hexurellidae, Hexurella) from the United States / Mexico borderlands
Source: Zookeys. 2023 Jun 14;1167:109–57. doi: 10.3897/zookeys.1167.103463 (PMC10285686; doi:10.3897/zookeys.1167.103463)
Supplement: Supplementary material 3 — Input matrices, analysis log files, and output tree files for nuclear and mitochondrial analyses [file zookeys-1167-109_article-103463__-s003.zip › uce-2001679.fasta]

>MY0059_Hapachea_SantaRitaMtns_MaderaCyn
TTATCCCCGATTCAAAATTTTGAAGTTGTGGTAAATTTAATTTTAATGTATTGTAAATCA
GAGGTATGCATGGTGAATGTTTAGCTTTATTTTGGGGATTAGTAAAGCTTAACAATCTTT
AGTACTTTTTTCAAGTTACGCATATTTTCAACTGTAGTTTTCAATGTATTTTTTTACGTC
TTTTGAAAGTTTATCTGGAAGTCAAATTTGAGCTGGTTTATTTCACTTTCAATGTATAAG
GTTATCTTTTCAGATGGTTGCAGTGCATGATTTTTTTTCTTTGTTTTAGCCACAGTGCCT
CCTTTTTACCGTGAAATGTATGATATTGTATGTCCAAATCAGGAAAATGTTGTTGATCAA
GATATGTTTATCAAGTTGCTTGTGAAATCAAGTCTTCCAAAACAGACACTCTCACAGGTA
AGTGTTTTTTAAACT-----CCGTTAATGGACATTACAGTTTTATTGTGTCTGTAATTTG
TGTGTAAAACTGTGATTTTTACAAACTGAAATAAAGAAAACTTTCTCCGCCTTATTGATT
ACAATGATTACATAGAGATATTATGACCATAATGATGTTTTTAACATGTTTATAGAATCC
AGCTGTGATACTAATTTAAACAGTATTTAACCTGATTAACACTCTGTATCATCCCACAAC
AAGGTCATGATTTGTTAGCTGCTTGATTGTGGTGTTGCAGCTTTCT
>MY0139_Hexurella_SanDiego_Guatay
TTATCCATGATTCTGAATTTTGAAGTTGTGGTAAATTTGAGCTTAATGTATTGTAAAATA
GAAGTATGCATGGTGAATGTTTATCTTTATTACAGGGATTA-------------------
-----------------------ATTTTCAACTGTAGTTTTCAATGTACTCTTTGATGCC
TTTAAAAAAATTATCTGAAAGTCAAATTTGAACTGGTTTATTTTGCTTTTAATATACAAG
TTTATCTTATGAGATGGTTGTAGTGCATGTTTTTTCTTTTTGGCTTTAGCCACAGTGCCT
CCTTTTTACCGTGAAATGTATGATATCGTATGTCCAAATCAGGAAAATGTTGTTGATCAA
GATATGTTTATCAAGTTGCTTGTGAAATCAAGTCTTCCAAAACAGACACTATCACAGGTT
GGTGTTTTTTAAACCTGTCCTTATTAATACATGCAACAGTTTTAATGTGTTTGCAATTTG
TGTGCAAAATTGTGAAGTTTACAAACTTGAATAAAGAAAACTTTCTCTACATTATTGATT
ACAATCTGTTTTTAAAGATCTTATGACCACAATGATGTTTTTAACATACTTGTAGAACCC
A-----GATAGTAATTTAAACAGTGTTTAACCTGTGTAAAACTCTGTATCATCCCGGAAC
AAGATCATGATTTGTCAGCTGCTAGAATGCGGTGTTGCAGCTCTCT
>MY5053_Hexurella_ChiricahuaMtns_PriceCyn
TTATCCCTGATTCTAAATTTTGAAGTTGTGGTAAATTTAATTTTAATGCATTGTAAGTCA
GAAGTATGCATGGTGAATGTTTAGCTTTATTGTGGGGATTAGTAAAGCTTAACAATCTTT
AGTAAATTTTTCAAGTTATGCATATTTTCAACTCTAATTTTCAACGTATTTTTTTATGTC
TTTTAAAAATTTATCTGGAAGTCAAATTTGAGCTGGTTTATTTCACTTTCAATATATAAG
GTTATCTTTTGAGATGGTTGTGGTGCATAATTTTTCATCTTTGTTTTAGCCACAGTGCCT
CCTTTCTACCGTGAAATGTATGATATTGTATGTCCAAATCAGGAAAATGTTGTTGATCAA
GATATGTTTATCAAGTTGCTTGTGAAATCAAGTCTTCCAAAACAGACACTATCACAGGTG
AGTATTTTTTAAACC-----CCATTAATGGACATTGCAGTTTTATTGTGACTGTAAT---
--GGTAAAATTCTAGTTTACGGGGCCCGTAAACTAGAA-----TTTACTAATTATTAATT
AGGTTTTGTACACCCAAATTTTATAAAGGCAAAGATTTTTGTGGTTCATTTAAAAAGTTC
TGTGGTAATAAAAATTTCAGCGCTTTTGAGGATTTCAAAATTCCTGCATTTGACCATTGC
TAAATTTCCTGCGGTCAGATGCAATATTGACGTTTTTAAGCCTTTT
>MY5064_Hexurella_MuleMtns_Escabrosa
TTATCCTCGATTCTAAATTTTGAAGTTGTGGTAAATTT-----TAATGTATTGTAAATCA
GAAGTATGCATGGTGAATATTTAGCTTTATTGTGAGGATTAGTAAAGCTTAACAATCTTT
AGTACTTTTTTCAAGTTATGCATATTTTCAACTGTAGTTTTCAATGTGTTTTTTTTTGTC
TTTTGAAAGTTTATCTGGAAGTCAAATTTGAGCTGGTTTATTTCACTTTCAATGTATAAG
GTTATCTTTTGAGATGGTTGTAGTGCATGATTTTTCTTCTTTGTTTTAGCCACAGTGCCT
CCTTTTTACCGTGAAATGTATGATATTGTATGTCCAAATCAGGAAAATGTTGTTGATCAA
GATATGTTTATCAAGTTGCTTGTGAAATCAAGTCTTCCAAAACAGACACTCTCACAGGTA
AGTGCTTTTTAAACC-----CCAATAATGGACATTACAGTTTTATTGTGTCTGTAATTTG
TGTGTAAAACTGTGATTTTTACAAACTGAAATAAAGAAAACTTTCTCCACCTTAATGATT
ACAATGATTACATAGAGATATTATGACCATAATGATGTTTTTAACATGTTTATAGAACCC
AGCTGAGGTACTAATTTAAACAGTATTTAACCTGATTAACACTCTGTATCATCCCACAAC
AAGGTCGTGATTTGTTAGCTGCTTGATTGTGGTGTTGCAGCTTTCT
>MY5066_Hexurella_MuleMtns_Escabrosa
TTATCCCCGATTCTAAATTTTGAAGTTGTGGTAAATTTAATTTTAATGTATTGTAAATCG
GAAGTATGCATGGTGAATGTTTAGCTTTATTGTGGGGATTAGTAAAGCTTAACAATCTTT
AGTACTTTTTTCAAGTTATGCATATTTTCAACTGTAGTTTTCAATGTGTTTTTTTATGTC
TTTTGAAAGTTTATCTGGAAGTCAAATTTGAGCTGGTTTATTTCACTTTCAATGTATAAG
GTTATCTTTTGAGATGGTTGTAGTGCATGATTTTTCTTCTTTGTTTTAGCCACAGTGCCT
CCTTTTTACCGTGAAATGTATGATATTGTATGTCCAAATCAGGAAAATGTTGTTGATCAA
GATATGTTTATCAAGTTGCTTGTGAAATCAAGTCTTCCAAAACAGACACTCTCACAGGTA
AGTGCTTTTTAAACC-----CCAATAATGGACATTACAGTTTTATTGTGTCTGTAATTTG
TGTGTAAAACTGTGATTTTTACAAACTGAAATAAAGAAAACTTTCTCCACCTTAATGATT
ACAATGATTACATAGAGATATTATGACCATAATGATGTTTTTAACATGTTTATAGAACCC
AGCTGAGATACTAATTTAAACAGTATTTAACCTGATTAACACTCTGTATCATCCCACAAC
AAGGTCATGATTTGTTAGCTGCTTGATTGTGGTGTTGCAGCTTTCT
>MY5071_Hexurella_SantaRitaMtns_AlisoSprings
TTATCCCCGATTCTAAATTTTGAAGTTGTGGTAAATTTAATTTTAATGTATTGTAAATCA
GAAGTATGCATGGTGAATGTTTAGCTTTATTGTGGGGATTAGTAAAACTTAACAATCTTT
AGTAC-TTTTTCAAGTAATGTAT-------------GTTTTCAATGTATTTTTTTATGTC
TTTTGAAAGTTTATCTGGAAGTCAAATTTGAGCTGGTTTATTTCACTTTCAATGTATAAG
GTTATCTTTTGAGATGGTTGTAGTGCATGATTTTTCTTCTTTGTTTTAGCCACAGTGCCT
CCTTTTTACCGTGAAATGTATGATATTGTATGTCCAAATCAGGAAAATGTTGTTGATCAA
GATATGTTTATCAAGTTACTTGTGAAATCAAGTCTTCCAAAACAGACACTCTCACAGGTA
AGTGTTTTTTAAACT-----CCATTAATGGACATTACAGTTTTATTGTGTCTGTAATTTG
TGTGTAAAACTGTGATTTTTACAAACTGAAATAAAGAAAACTTTCTCCGCCTTATTGATT
ACAATGATTACATAGAGATATTATGACCATAATGATGTTTTTAACATGTTTATAGAGCCC
AGCTGAGATACTAATTTAAACAGTATTTAACCTGATTAACACTCTGTTTCATCCCACAAC
AAGGTAAAGATTTGTTAGCTGCTTGATTGTGGTGTTGCAGCTTTCT
>MY5075_Hexurella_ChiricahuaMtns_CaveCrkCyn
TTATCCCTGATTCTAA------------------ATTTAATTTTAATGTATTGTAAGTCA
GAAGTATACATGGTGAATGATTAGCTTTATTGTGAGGATT-GTAAAGCTTAACAATCTTT
AGTAATTTTTTCAAGTTATGCATATTTTCAACTGTAGTTTTCAATGTATTTTTTTATGTC
TTTTAAAAATTTATCTGGAAGTCAAATTTGAGCTGGTTTATTTCACTTTCAATATATATG
GTTATCTTTTGAGATGGTTGTAGTGCATGATTTTTCTTCTTTGTTTTAGCCACAGTGCCT
CCTTTTTACCGTGAAATGTACGATATTGTATGTCCAAATCAGGAAAATGTTGTTGATCAA
GATATGTTTATCAAATTGCTTGTGAAATCAAGTCTTCCAAAACAGACACTATCACAGGTA
AGTATTTTTTAAACC-----CCATTAATGGACATTACAGTTTTATTGTGTCTGTAATTTG
TGTGTAAAACTGTGATTTTTACAAACTGAAATAAAGAAAATTTTCTCCGCCTTATTGATT
ACAATGATTACATAGTGATATTATGACCATAATGATGTTTTTAACATGCTTATAGAACCC
AGTTGAGACACTAATTTAAACAGTATTTAACCTGATTAACACTTTGTATCATCGGACAAC
AAGGTAATGATTTGTTAGCTGCTTGA-----------------TCT
>MY5126_Hexurella_SantaCatalinaMtns_NuggetCyn
TTATCCCCGATTCTAAATTTTGAAGTTGTGGTAAATTTAATTTTAATGTATTGTAAATCA
GAAGTATGCATGGTGAATGTTTAGCTTTATTGTGGGGATTAGTAAAGCTTAACAATCTTT
AGTACTTTTTTCAAGTTATGCATATTTTCAACTGTAGTTTTCAATGTATTTTTTTATGTC
TTTTGAAAGTTTATCTGGAAGTCAAATTTGAGCTGGTTTATTTCACTTTCAATGTATAAG
GTTATCTTTTGAGATGGTTGTAGTGCATGATTTTTCTTCTTTGTTTTAGCCACAGTGCCT
CCTTTTTACCGTGAAATGTATGATATTGTATGTCCAAATCAGGAAAATGTTGTTGATCAA
GATATGTTTATCAAGTTGCTTGTGAAATCAAGTCTTCCAAAACAGACACTCTCACAGGTA
AGTGTTTTCTTAACC-----CCATTAATGGACATTACAGTTTTATTGTGTCTGTAATTTG
TGTGTAAAACTGTGATTTTTACAAACTGAAATAAAGAAAACTTTCTCCACCTTATTGATT
ACAATGATTACATAGAGTTATTATGACCATAATGGTGTTTTTAACATGTTTATAGAACCC
AACTGAGATACTAATTTAAACAGTATTTAACCTGATTAACACTCTCTATCATCCCACAAC
AAGGTCATGATTTGTTAGCTGCTTGATTGTGGTGTT---------T
>MY5127_Hexurella_WhetstoneMtns_FrenchJoeCyn
------------------------------------------------------------
------------------------------------------------------------
------------------------------------------------------------
------------------------------------------------------------
--TATCGTTTGAGATGGTTGTAGTGCATGATTTTTCTTCTTTGTTTTAGCCACAGTGCCT
CCTTTTTACCGTGAAATGTATGATATTGTATGTCCAAATCAGGAAAATGTTGTTGATCAA
GATATGTTTATCAAGTTGCTTGTGAAATCAAGTCTTCCAAAACAGACACTTTCACAGGTA
AGTATTTTTTAAAC----------------------------------------------
------------------------------------------------------------
------------------------------------------------------------
------------------------------------------------------------
----------------------------------------------
>MY5131_Hexurella_PedregosaMtns_PruneCyn
TTATCCCTGATTCTAAATTTTGAAGTTGTGGTAAATTTAATTTTAATGTATTGTAAGTCA
GAAGTATGCATGGTGCATGTTTAGCTTTATTGTGGGGATTAGTAAAGCTTAACAATCTTT
AGTAATTTTTTTAAGTTTTGCATATTTTCAACTGTAGTTTTCAATGTATTTTTTTATGTC
TTTTAAAAATTTATCTGGAAGTCAAATTTGAGCTGGTTTATTTCACTTTCAATATATAAG
GTTATCTTTTAAGATGGTTGTGGTGCATAATTTTTCTTCTTTGTTTTAGCCACAGTGCCT
CCTTTCTACCGTGAAATGTATGATATTGTATGTCCAAATCAAGAAAATGTTGTTGATCAA
GATATGTTTATCAAGTTGCTTGTGAAATCAAGTCTTCCAAAACAGACACTATCACAGGTG
AGTATTTTTTAAACC-----CCATTAATGGACATTACAGTTTTATTGTGTCTGTAAT---
--GGTAAAATTCTAGTTTACGGGGCCCCTAAAAGTGAAAATTCCCGCCCACCTGTGACCA
CCCG------------------GTAAACATAGCGATATCGTAAACATGGCGGGAAAAGAA
AAATTAGAAGGTAATGTCAGCTGTCGGAATTCTGTCGCAAAAGTTAAAGTATAGCACAGA
AACGG--------GATAACTTCGCGCCTTCGGCGCTCAAAATTTAT
>MY5132_Hexurella_PedregosaMtns_PruneCyn
TTATCCCTGATTCTAAATTTTGAAGTTGTGGTAAATTTAATTTTAATGTATTGTAAGTCA
GAAGTATGCATGGTGCATGTTTAGCTTTATTGTGGGGATTAGTAAAGCTTAACAATCTTT
AGTAATTTTTTTAAGTTTTGCATATTTTCAACTGTAGTTTTCAATGTATTTTTTTATGTC
TTTTAAAAATTTATCTGGAAGTCAAATTTGAGCTGGTTTATTTCACTTTCAATATATAAG
GTTATCTTTTAAGATGGTTGTGGTGCATAATTTTTCTTCTTTGTTTTAGCCACAGTGCCT
CCTTTCTACCGTGAAATGTATGATATTGTATGTCCAAATCAAGAAAATGTTGTTGATCAA
GATATGTTTATCAAGTTGCTTGTGAAATCAAGTCTTCCAAAACAGACACTATCACAGGTG
AGTATTTTTTAAACC-----CCATTAATGGACATTACAGTTTTATTGTGTCTGTAAT---
--GGTAAAATTCTAGTTTACGGGGCCCCTAAAAGTGAAAATTCCCGCCCACCTGTGACCA
CCCG------------------GTAAACATAGCGATATCGTAAACATGGCGGGAAAAGAA
AAATTAGAAGGTAATGTCAGCTGTCGGAATTCTGTCGCAAAAGTTAAAGTATAGCACAGA
AACGG--------GATAACTTCGCGCCTTCGGCGCTCAAATTCTTA
>MY5136_Hexurella_MiddlemarchCyn
TTATCCCCGATTCTAAATTTTGAAGTTGTGGTAAATTTAATTTTAATGTATTGTAAGTCA
GAAATATGCATGGTGAATGTTTAGCTTTATTGTGGGGATTAGTAAAGCTTAACAATCTTT
AGTAACTTTTTCAAGTTATGCATATTTTCAAATGTGGTTTTCAATGTATTTTTTTATGTC
TTTTAAAAATTTATCTGGAAGTCAAATTTGAGCTGGTTTATTTCACTTTCAATATGTAAG
GCTATCTTTTGAGATGGTTGTAATGCATGATTTTTCTTCTTTGTTTTAGCCACAGTGCCT
CCTTTTTACCGTGAAATGTATGATATTGTATGTCCAAATCAGGAAAATGTTGTTGATCAA
GATATGTTTATCAAGTTGCTTGTGAAATCAAGTCTTCCAAAACAGACACTATCACAGGTA
AGTATTTTTTAAACC-----CCATTAATGGACATTGCAGTTTTATTGTGTCTGTAATTTG
TGTGTAAAACTGTGATTTTTACAAACTGAAATAAAGAAAACTTTCTCCGTCTTATTGATT
ACAATGATTACATAGAGATATTATGACCATAATGATGTTTTTAACATGCTTATAGAACCC
AGTTGAGACACTAATTTAAACAGTATTTAGCCTGATTAACACTCTGTATCATCGCACAAC
AAGGTCATGATTTATTAGCTGCTTGATTGTGGTGTTGCAGTTTTCT
>MY5147_Hexurella_DragoonMtns_NF_345A
TTATCCCCGATTCTAAATTTTGAAACTGTGGTAAATTTAATTTTAATGTATTGTAAGTCA
GTAATATGCATGGTGAATGTTTAGCTTTATTGTGGGGATTAGTAAAGCTTAACAATCTTT
AGTAACTTTTTCAAGTTATGCATATTTTCAACTGTGGTTTTCAATGTATTTTTTTATGTC
TTTTACAAATTTATCTGGAAGTCAAATTTGAGCTGGTTTATTTCACTTTTAATATGTAAG
GCTATCTTTTGAGATGGTTGTAATGCATGATTTTTCTTCTTTGTTTTAGCCACAGTGCCT
CCTTTTTACCGTGAAATGTATGATATTGTATGTCCAAATCAGGAAAATGTTGTTGATCAA
GATATGTTTATCAAGTTGCTTGTGAAATCAAGTCTTCCAAAACAGACACTATCACAGGTA
AGTATTTTTTAAACC-----CCATTAATGGACATTACAGTTTTATTGTGTCTGTAATTTG
TGTGTAAAACTGTGATTTTTGCAAACTGAAATAAAGAACACTTTCTCCGTCTTATTGAGT
ACAATGATTACATAGAGATATTGTGACCATAATGATGTTTTTAACATGCTTATAGAACCC
AGTTGAGACACTAATTTAAACAGTATTTAACCTG-------------ATCATCGCACAAC
AAGGTCATGATTTATTAGCTGCTTGATTGTGGTGTTGCAGTTTTCT
>MY5152_Hexurella_WhetstoneMtns_ApacheCyn
TTACCCCTGATTCCAAATTTTGAAGTTGTGGTAAATTTAATTTTAATGTATTGTAAGTCA
GAAGTATGCATGGTGAATGTTTAGCTTTATTGTGGGGATTAGTAAAGCTTAACAATCTTT
AGTAATTTTTTCAAGTTATGCATATTTTTAACTGTAGTTTTCAATGTATTTTTTTATGTC
TTTGAAAAATTTATCTGGAAGTCAAATTTGAGCCGGTTTATTTCACTTTCAATATATAAG
GTTATCGTTTGAGATGGTTGTAGTGCATGATTTTTTTTCTTTGTTTTAGCCACAGTGCCT
CCTTTTTACCGTGAAATGTATGATATTGTATGTCCAAATCAGGAAAATGTTGTTGATCAA
GATATGTTTATCAAGTTGCTTGTGAAATCAAGTCTTCCAAAACAGACACTATCACAGGTA
AGTATTTTTTAAACC-----CCATTAATGGACATTACAGTTTTATTGTGTCTGTAATTTG
TGTGTAAAATTGTGATTTTTACAAACTGAAATAAAGAAAACTTTCTCCGCCTTATTGATT
A---------CATAGAGATATTATGACCATAATGATGTTTTTAACATGCCTATAGAACCA
AGTTGAGACACTAATTTAAACAGTATTTAACCTGATTAACACTCTGTATCATCGCACAAC
AAGGTCATGATTTGTTAGCTGCTTGATTGTGGTGTTGCAGCTTTCT
>MY5154_Hexurella_SantaRitaMtns_AdobeCyn
TTATCCCCGATTCTAAATTTTGAAGTTGTGGTAAATTTAATTTTAATGTATTGTAAATCA
GAGGTATGCATGGTGAATGTTTAACTTTATTTTGGGGATTAGTAAAGCTTAACAATCTTT
AGTACTTTTTTCAAGTTATGCATATTTTCAACTGTAGTTTTCAATGTATTTTTATACGTC
TTTTGAAAGTTTTTCTGGAAGTCA-ATTTGAGCTGGTTTATTTCACTTTCAATGTATAAG
GTTATCTTTTGAGATGGTTGTAGTGCATGATTTTTCTTCTTTGTTTTAGCCACAGTGCCT
CCTTTTTACCGTGAAATGTATGATATTGTATGTCCAAATCAGGAAAATGTTGTTGATCAA
GATATGTTTATCAAGTTGCTTGTGAAATCAAGTCTTCCAAAACAGACACTCTCACAGGTA
AGTGCTTTTTAAACT-----CCGTTAATGGACATTACAGTTTTATTGTGTCTGTAATTTG
TGTGTAAAACTGTGATTTTTACAAACTGAAATAAAGAAAACTTTCTCCGCCTTATTGATT
ACAATTATTACATAGAGATATTATGACCATAATGATGTTTTTAACATGTTTATAGAACCC
AGCTGAGATACTAATTTAAACAGTATTTAACCTGATTAACACACTATATCATCCCACAAC
AAGGTCATGATTTGTTAGCTGCTTGATTGTGGTGTTGCAGCTTTCT
>MY5157_Hexurella_SantaCatalinaMtns_Redington
-------------------------TTGTGGTAAATTTAATTTTAATGTATTGTAAATCA
GAAGTATGCATGGTGAATGTTTACCTTTATTGTGGGGATTCGTAAAGCTTAACAATCTTT
AGTACTTTTTTCAAGTTATGCATATTTTCAACTGTAGTTTTCAATGTATTTTTTTATGTC
TTTTGAAAGTTTATCTCGAAGTCAAATTTGAGCTGGTTTATTTCATTTTCAATGTATAAG
GTTATCTTTTGAGATGGTTGTAGTGCATGATTTTTCTTCTTTGTTTTAGCCACAGTGCCT
CCTTTTTACCGTGAAATGTATGATATTGTATGTCCAAATCAGGAAAATGTTGTTGATCAA
GATATGTTTATCAAGTTGCTTGTGAAATCAAGTCTTCCAAAACAGACACTCTCACAGGTA
AGTGTTTTTTAAACC-----CCATTAATGGACATTACAGTTTTATAGTGTCTGTAATTTG
TGTGTAAAACTGTGATTTTTACAAACTGAAATAAAGAAAACTTTCTCCACCTTTTTGATT
ACAATGATTACAAAGAGTTATTATGACCATAATGATGTTTTTAACATGTTTATGGAACCC
AGGTGAGATACTAATTTAAACAGTATTTAACCTGATTAACACTCTGTATCATCCCACAAC
AAGGTCATGATTTGTTAGCTGCTTGATTGTGGTGTTGCAGCTTTCT
>MY5165_Hrupicola_Temecula
TTATCCATGATTCTGAATTTTGAAGTTGTAGTAAATTGAAGTTTAATGTATTGTAAATTA
GAAGTATGCATGGTGAATGTTTAGCTTTATTGCTGGGATTA-------------------
-----------------------GTTTTCAACAGTAGTTTTCAATGTACTCTTTGATGCC
TTTAAAAAATACTTCTAAAAGTCAAATTTGAACTGGTTTAGTTTGCTTTTAATATATAAG
TTTATCTTATGAGATGGTTGTAGTGCATGTTTTTTCTTTTTGGTTTTAGCCACAGTGCCT
CCTTTTTACCGTGAAATGTATGATATCGTATGTCCAAATCAGGAAAATGTTGTTGATCAA
GATATGTTCATCAAGTTGCTTGTGAAATCAAGTCTTCCAAAACAGACACTATCACAGGTT
GGTGTTTTTTAAACCTGTCCTTATTAATACATGTGACAGTTTTAGTGTGTATGCAGTTTG
TGTGTAAAATTGTGAAGTTTACAAACTTGAATAAAGAAAACTTTCTCTACATTATTGATT
ACAATCTGTTTTTAGAGATCTTATGACCACAATGATGTTTTTAACATACTTATAGAACCC
A-----GATACTGATTTAAACAGTGTTTAACCTGATTTAAACTCTGTATCATCCCGGAGC
AAGATCATGATTTGTCAGCTGTTTGAACGTGGTGTTGCAGCTTTCT
>MY5175_Hapachea_HarshawRd_PatagoniaMtns
TTATCCCCGATTCTAAATTTTGAAGTTGTGGTAAATTTAATTTTAATGTATTGTAAATCA
GAGGTATGCATGGTGAATGTTTAACTTTATTGTGGGGATTAGTAAAGCTTAACAATCTTT
AGTACTTTTTTCAAGTTAT--ATATTTTCAACTGTAGTTTTCAATGTATTTTTTTATGTC
TTTTGAAAGTTTATCTGGAAGTCAAATTTGAGCTGGTTTATTTCACTTTCAATGTATAAG
GTTATCTTTTGAGATGGTTGTAGTGCATGATTTTTCTACTTTGTTTTAGCCACAGTGCCT
CCTTTTTACCGTGAAATGTATGATATTGTATGTCCAAATCAGGAAAATGTTGTTGATCAA
GATATGTTTATCAAGTTGCTTGTGAAATCAAGTCTTCCAAAACAGACACTCTCACAGGTA
AGTGTTTTTTAAACT-----CCATTAATGGACATTACAGTTTTATT-----------TTG
TGTGTAAAACTGTGATTTTTACAAACTGAAATAAAGAAAACTTTCTCCGCCTTATTGATT
ACAATGATTACATAGAGATATTATGACCATAATGATGTTTTTAACATGTTTATAGAACCC
AGCTGAGATACTAATTTAAACAGTATTTAACCTGATTAACACTCTGTATCATCCCACAAC
AAGGTCATGATTTGTTAGCTGCTTGATTGTGGTGTTGCAGCTTTTT
>MY5180_Hapachea_MustrangPk_MustangMtns
TTTTTTTTTAGTTTAGGTAACAGATTTCTGGAAAGTCGTATGACAAACAACAGTAAAATT
GAAGTGTATTAAGTAACTGGTTAGATTTGATTTGGATATAAGGGTAACCCTGCTATTTTC
GGTGATTTTCAGGAATTACGTATATTTTCAACTGTAGTTTTCAATGTATTTTTTTATGTC
TTTTAAAAATTTATCTGGAAGTCAAATTTGAGCTGGTTTATTTCACTTTCAATATATAAG
GTTATCGTTTGAGATGGTTGTAGTGCATGATTTTTCTTCTTTGTTTTAGCCACAGTGCCT
CCTTTTTACCGTGAAATGTATGATATTGTATGTCCAAATCAGGAAAATGTTGTTGATCAA
GATATGTTTATCAAGTTGCTTGTGAAATCAAGTCTTCCAAAACAGACACTATCACAGGTA
AGTATTTTTTAAACC-----CCATTAATGGACATTACAGTTTTATTGTGTCTGTAGTTTG
TGTGTAAAACTGTGATTTTTACAAACTGAAATAAAGAAAACTTTCTCCGCCTTATTGATT
ACAATGATTACATAGAGATATTATGACCGTAATGATGTTTTTAACATGCTTATAGAACCC
AGTTGAGACACTAATTTAAACAGTATTTAACCTGATTAACACTCTGTATCATCGCACAAC
AAGGTCATGATTTGTTAGCTGCTTGATTGTGGTGTTGCAGCTTTCT
>MY5181_Hapachea_MustrangPk_MustangMtns
TTTTTTTTTAGTTTAGGTAACAGATTTCTGGAAAGTCGTATGACAAACAACAGTAAAAGT
GAAGTGAATTAAGTAACTGGTTAGATTTGATTTGGATATAAGGGTAACCCTGCTATTTTC
GGTGATTTTCAGGAATTACGTATATTTTCAACTGTAGTTTTCAATGTATTTTTTTATGTC
TTTTAAAAATTTATCTGGAAGTCAAATTTGAGCTGGTTTATTTCACTTTCAATATATAAG
GTTATCGTTTGAGATGGTTGTAGTGCATGATTTTTCTTCTTTGTTTTAGCCACAGTGCCT
CCTTTTTACCGTGAAATGTATGATATTGTATGTCCAAATCAGGAAAATGTTGTTGATCAA
GATATGTTTATCAAGTTGCTTGTGAAATCAAGTCTTCCAAAACAGACACTATCACAGGTA
AGTATTTTTTAAACC-----CCATTAATGGACATTACAGTTTTATTGTGTCTGTAGTTTG
TGTGTAAAACTGTGATTTTTACAAACTGAAATAAAGAAAACTTTCTCCGCCTTATTGATT
ACAATGATTACATAGAGATATTATGACCGTAATGATGTTTTTAACATGCTTATAGAACCC
AGTTGAGACACTAATTTAAACAGTATTTAACCTGATTAACACTCTGTATCATCGCACAAC
AAGGTCATGATTTGCTAGCTG-------------------------
>MY5193_Hapachea_HarshawRd_PatagoniaMtns
TTATCCCCGATTCTAAATTTTGAAGTTGTGGTAAATTTAATTTTAATGTATTGTAAATCA
GAGGTATGCATGGTGAATGTTTAACTTTATTGTGGGGATTAGTAAAGCTTAACAATCTTT
AGTACTTTTTTCAAGTTAT--ATATTTTCAACTGTAGTTTTCAATGTATTTTTTTATGTC
TTTTGAAAGTTTATCTGGAAGTCAAATTTGAGCTGGTTTATTTCACTTTCAATGTATAAG
GTTATCTTTTGAGATGGTTGTAGTGCATGATTTTTCTACTTTGTTTTAGCCACAGTGCCT
CCTTTTTACCGTGAAATGTATGATATTGTATGTCCAAATCAGGAAAATGTTGTTGATCAA
GATATGTTTATCAAGTTGCTTGTGAAATCAAGTCTTCCAAAACAGACACTCTCACAGGTA
AGTGTTTTTTAAACT-----CCATTAATGGACATTACAGTTTTATT-----------TTG
TGTGTAAAACTGTGATTTTTACAAACTGAAATAAAGAAAACTTTCTCCGCCTTATTGATT
ACAATGATTACATAGAGATATTATGACCATAATGATGTTTTTAACATGTTTATAGAACCC
AGCTGAGATACTAATTTAAACAGTATTTAACCTGATTAACACTCTGTATCATCCCACAAC
AAGGTCATGATTTGTTAGCTGCTTGATTGTGGTGTTGCAGCTTTTT
>MY5194_Hapachea_Ordsummit_MtOrd
TTACCCAATA-TCTTTACTTTCAAGTTGTGGTAAATTCATTTTTAATGTATTGTAAATCA
GAAGTATGCATGGTGAA--------------------------AAA----AACAGTTTTT
GGTTTGTTTTTCAAGTTATTCATATTTTCAATTGTAGTTTTCAATGAATTTTTTTGTGTC
CTTTAAACATTTATCTGAAAGTCAAATTTGTACTGGTTTCTTTTGCTTTTAATGTACAAG
TTTATCTTATGAGATGGGTATAGTGCATGATTTTTCTTTTTTGTTTTAGCCACAGTGCCT
CCTTTTTACCGTGAAATGTATGATATTGTATGTCCAAATCAGGAAAATGTTGTTGATCAA
GATATGTTTATCAAGTTGCTTGTGAAATCAAGTCTTCCGAAACAGACACTATCACAGGTA
AGTGGTTTTGAAACCTGTTCCCATTAATGGACATTACAGTTTTATTGTGTCTGTCGTTTG
TGTGTAAAACGGTGATTTTTACAAACTGAAATGAAGAAAAGGTTCCCCCATTTGTGCGTG
------CGTTGGTTAGGTCTTCCAGTATGCTATGCTGATGTTGACATGTTTCTCACGTGG
AGCCGTGATATTCATTTGGAGAAGGTTGACCG-------TGCTTTGGGCG----------
-------------------TGTTTGACCATAGTGTTCAACT-AATT
>MY5195_Hapachea_Ordsummit_MtOrd
-----------TCTTTACTTTCAAGTTGTGGTAAATTCATTTTTAATGTATTGTAAATCA
GAAGTATGCATGGTGAA--------------------------AAA----AACAGTTTTT
GGTTTGTTTTTCAAGTTATGCATATTTTCAATTGTAGTTTTCAATGAATTTTTTTGTGTC
CTTTAAACATTTATCTGAAAGTCAAATTTGTACTGGTTTCTTTTGCTTTTAATGTACAAG
TTTATCTTATGAGATGGGTATAGTGCATGATTTTTCTTTTTTGTTTTAGCCACAGTGCCT
CCTTTTTACCGTGAAATGTATGATATTGTATGTCCAAATCAGGAAAATGTTGTTGATCAA
GATATGTTTATCAAGTTGCTTGTGAAATCAAGTCTTCCGAAACAGACACTATCACAGGTA
AGTGGTTTTGAAACCTGTTCCCATTAATGGACATTACAGTTTTATTGTGTCTGTCGTTTG
TGTGTAAAACGGTGATTTTTACAAACTGAAATGAAGAAAAGGTTCCCCCATTTGTGCGTG
------CGTTGGTTAGGTCTTCCAGTATGCTATGCTGATGTTGACATGTTTCTCACGTGG
AGCCGTGATATTCATTTGGAGAAGGTTGACCG--------GCTTTGGGCG----------
-------------------TGTTTGACCATAG--------------
>MY5266_Hencina_CerroBolla
TTATCCAGGATTCTAAATTTTGAAGTTGTGGTAAATTTAAGTTTAATGTATTGTTAATTA
GAAGTATGCATGGTAAATGTTTAGCTTTATTGCTGAGATTA-------------------
-----------------------ATTTTCAACTGTAGTTTTCAATGTACTCTTTGATGCC
TTTAAAAAAATTATCTGAAAG-------TGAACTGGTTTATTTTGCTTTTAATATGTAAG
TTTATCTTATGAGATAGTTGTAGTGCATGTTTTTTCTTTTTGGTTTTAGCCACAGTGCCT
CCTTTTTACCGTGAAATGTATGATATCGTATGTCCAAATCAGGAAAATGTTGTTGATCAA
GATATGTTTATCAAGTTGCTTGTGAAATCAAGTCTTCCAAAACAGACACTATCACAGGTT
AGTGTTTTTTAAACTTGTCCTTATTAATACATGTGTCAGTTTTATTGTGTATACAATTTG
TGTGTAAAACTGTGACTTTTACAAACTTGAATAAAGGAAATTTTCTCTACATTATTGATT
ACAATCTGTTTTTAGAGATCTTACGACCACAATGATGTTTTTAACATACTTATAGAACTC
A-----GATACTAATTTAAACAGTGTTTAACCTGAGTAAAACTCTGTATAATCCGGAAAC
AAGATCATGATTAGTCAGCTGCTTGAATGTGGTGTTGCAGCTTTCT
>MY5267_Hencina_CerroBolla
TTATCCAGGATTCTAAATTTTGAAGTTGTGGTAAATTTAAGTTTAATGTATTGTTAATTA
GAAGTATGCATGGTAAATGTTTAGCTTTATTGCTGAGATTA-------------------
-----------------------ATTTTCAACTGTAGTTTTCAATGTACTCTTTGATGCC
TTTAAAAAAATTATCTGAAAG-------TGAACTGGTTTATTTTGCTTTTAATATGTAAG
TTTATCTTATGAGATAGTTGTAGTGCATGTTTTTTCTTTTTGGTTTTAGCCACAGTGCCT
CCTTTTTACCGTGAAATGTATGATATCGTATGTCCAAATCAGGAAAATGTTGTTGATCAA
GATATGTTTATCAAGTTGCTTGTGAAATCAAGTCTTCCAAAACAGACACTATCACAGGTT
AGTGTTTTTTAAACTTGTCCTTATTAATACATGTGTCAGTTTTATTGTGTATACAATTTG
TGTGTAAAAC--TGACTTTTACAAACTTGAATAAAGGAAATTTTCTCTACATTATTGATT
ACAATCTGTTTTTAGAGATCTTACGACCACAATGATGTTTTTAACATACTTATAGAACTC
A-----GATACTAATTTAAACAGTGTTTAACCTGAGTAAAA--CTGTATAATCCGGAAAC
AAGATCATGATTAGTCAGCTGCTTGAATGTGGTGTTGCAG------
>MY5269_Hexurella_GuadalupeValley
TTATCCAGGATTCTAAATTTTGAAGTTGTGGTAAATTTAAGTTTAATGTATTGTTAATTA
GAAGTATGCATGGTAAATGTTTAGCTTTATTGCTGAGATTA-------------------
-----------------------ATTTTCAACTGTAGTTTTCAATGTACTCTTTGATGCC
TTTAAAAAAATTATCTGAAAGTCGAATTTGAACTGGTTTATTTTGCTTTTAATATGTAAG
TTTATCTTATGAGATAGTTGTAGTGCATGTTTTTTCTTTTTGGTTTTAGCCACAGTGCCT
CCTTTTTACCGTGAAATGTATGATATCGTATGTCCAAATCAGGAAAATGTTGTTGATCAA
GATATGTTTATCAAGTTACTTGTGAAATCAAGTCTTCCAAAACAGACACTATCACAGGTT
AGTGTTTTTTAAACTTGTCCTTATTAATACATGTGTCAGTTTGATTGTGTATACAATTTG
TGTGTAAAACTGTGACTTTTACAAACTTGAATAAAGGAAATTTTCTCTACATTATTGATT
ACAATCTGTTTTTAGAGATCTTACGACCACAATGATGTTTTTAACATACTTATAGAACTC
A-----GATACTAATTTAAACAGTGTTTAACCTGAGTAAAACTCTGTATAATCCGGAAGC
AAGATCATGATTTGTCAGCTGCTTGAATGTGGTGTTGCAGCTTTCT
>MY5271_Hexurella_GuadalupeValley
TTATCCAGGATTCTAAATTTTGAAGTTGTGGTAAATTTAAGTTTAATGTATTGTTAATTA
GAAGTATGCATGGTAAATGTTTAGCTTTATTGCTGAGATTA-------------------
-----------------------ATTTTCAACTGTAGTTTTCAATGTACTCTTTGATGCC
TTTAAAAAAATTATCTGAAAGTCGAATTTGAACTGGTTTATTTTGCTTTTAATATGTAAG
TTTATCTTATGAGATAGTTGTAGTGCATGTTTTTTCTTTTTGGTTTTAGCCACAGTGCCT
CCTTTTTACCGTGAAATGTATGATATCGTATGTCCAAATCAGGAAAATGTTGTTGATCAA
GATATGTTTATCAAGTTACTTGTGAAATCAAGTCTTCCAAAACAGACACTATCACAGGTT
AGTGTTTTTTAAACTTGTCCTTATTAATACATGCGTCAGTTTTATTGTGTATACAATTTG
TGTGTAAAACTGTGACTTTTACAAACTTTTATTATTGA---TTACTCTACATTATTGATT
ACAATCTGTTTTTAGAGATCTTACGACCACAATGATGTTTTTAACATACTTATAGAACTC
A-----GATACTAATTTAAACAGTGTTTAACCTGAGTAAAACTCTGTATAATCCGGAAGC
AAGATCATGATTTGTCAGCTGCTTGAATGTGGTGTTGCAGCTTTCT
>MY5276_Hexurella_SanPedro_Martir
TTATCCATGATTCTGAATTTTGAAGTTGTGGTAAATTTAAGTTTAATGTTTTGTTAATTA
GAAGTATGCATGGTAAATGTTTAGCTTTATTGCTGAGATTA-------------------
-----------------------ATTTTCAGCTGTAGTTTCCAATGTACTCTTTGATGCC
TTTAAAAAATTTATCTGAAAGTCAAATTTGAACTGGTTTATTTTGCTTTTAATATATAAG
TTTATCTTATGAGATGGTTGTAGTGCATGTTTTTTTTTTTTGGTTTTAGCCACAGTGCCT
CCTTTTTACCGTGAAATGTATGATATCGTATGTCCAAATCAGGAAAATGTTGTTGATCAA
GATATGTTTATCAAGTTGCTTGTGAAATCGAGTCTTCCAAAACAGACACTATCACAGGTT
AGTGTTTTTTAAACCTGTCC------ATACATGTGACAGTTTTATTGTGTATGCAATTTG
TGTGTAAAACTGTGATTTTTACTAACTTGAATAAAGAAAACTTTCTCTACATTATTGATT
ACAATCTGTTTTTAGAGATTTTATGACCATAATGATGTTTTTAACATACTTATAGAACCC
A-----GATACTAATTTAAACAGTGTTTAACCTGATTAAAACTCTGTGTCATCCCAGAAC
AAGGTCGTGATTTGTCAGCTGCTTAAATGTGGTGTTGCAGCTTTCT
>MY5277_Hexurella_SanPedro_Martir
TTATCCATGATTCTGAATTTTGAAGTTGTGGTAAATTTAAGTTTAATGTTTTGTTAATTA
GAAGTATGCATGGTAAATGTTTAGCTGTATTGCTGAAATTA-------------------
-----------------------ATTTTCAGCTGTAGTTTCCAATGTACTCTTTGATGCC
TTTAAAAAATTTATCTGAAAGTCAAATTTGAACTGGTTTATTTTGCTTTTAATATATAAG
TTTATCTTATGAGATGGTTGTAGTGCATGTTTTTTTTTTTTGGTTTTAGCCACAGTGCCT
CCTTTTTACCGTGAAATGTATGATATCGTATGTCCAAATCAGGAAAATGTTGTTGATCAA
GATATGTTTATCAAGTTGCTTGTGAAATCGAGTCTTCCAAAACAGACACTATCACAGGTT
AGTGTTTTTTAAACCTGTCC------ATACATGTGACAGTTTTATTGTGTATGCAATTTG
TGTGTAAAACTGTGATTTTTACTAACTTGAATAAAGAAAACTTTCTCTACGTTATTGATT
ACAATCTGTTTTTAGAGATTTTATGACCATAATGATGTTTTTAACATACTTATAGAACCC
A-----GATACTAATTTAAACAGTGTTTAACCTGATTAAAACTCTGTGTCATCCCAGAAC
AAGGTCGTGATTTGTCAGCTGCTTAAATGTGGTGTTGCAGCTTTCT
>MY5280_Hexurella_ArroyoSalado
TTATCCATGATTCTGGATTTTGAAGTTGTGGTAAATTTAAGTTTAATGTATTGTAAATTA
GAAATATGCATGGTGAATGCTTAACTTTATCGCTGGGATTA-------------------
-----------------------ATTTTCAACTGTAATTTTCAATGTAATCTTTGATACC
TTTAAAATAATTGTCTGAAAGTGAAATTTGAACTGGTTTATTTTGCTTTTAATATATAAG
TTTATCTTATGAGATGGTTGTATTGCATGTTTTTTCTTTTTGGTTTTAGCCACAGTGCCT
CCTTTTTACCGTGAAATGTATGATATCGTATGTCCAAATCAGGAAAATGTTGTTGATCAA
GATATGTTTATCAAGTTGCTTGTGAAATCAAGTCTTCCAAAACAGACACTATCACAGGTT
AGTATTTTTTAAAATTGTCCTTATTAATACATGTAACAGCTTTATTGTGTATGCAATTTG
CATGTAAAACTGTGATTTTTACGAACTTGAATAAAGAAAACTTTCTCTACATTATTTATT
ACAATCTGTTTTTAGAGATTTTATGACCATAATGATGTTTTTAACATACTTATAGAACCC
A-----GATACTAATTTAAACAGTGTTTAACCTGATTAAAACTCTGTATCATCCTGAAAC
AAGGTCATGATTTGTCAGCTGCTTGAATGTGGTTTTGCAGCTTTCT
>MY5282_Hexurella_ArroyoSalado
TTATCCATGATTCTGGATT------TTGTGGTAAATTTAAGTTTAATGTATTGTAAATTA
GAAATATGCATGGTGAATGCTTAACTTTATCGCTGGGATTA-------------------
-----------------------ATTTTCAACTGTAATTTTCAATGTAATCTTTGATACC
TTTAAAATAATTGTCTGAAAGTCAAATTTGAACTGGTTTATTTTGCTTTTAATATATAAG
TTTATCTTATGAGATGGTTGTAGTGCATGTTTTTTCTTTTTGGTTTTAGCCACAGTGCCT
CCTTTTTACCGTGAAATGTATGATATCGTATGTCCAAATCAGGAAAATGTTGTTGATCAA
GATATGTTTATCAAGTTGCTTGTGAAATCAAGTCTTCCAAAACAGACACTATCACAGGTT
AGTATTTTTTAAAACTGTCCTTATTAATACATGTAACAGCTTTATTGTGTATGCAATTTG
CATGTAAAACTGTGATTTTTACGAACTTGAATAAAGAAAACTTTCTCTACATTATTTATT
GCAATCTGTTTTTAGAGATTTTATGACCATAATGATGTTTTTAACATACTTATAGAACCC
A-----GATACTAATTTAAACAGTGTTTAACCTGATTAAAACTCTGTATCATCCTGAAAC
AAGGTCATGATTTGTCAGCTGCTTGAATGTGGTTTTGCAGCTTTCT
>MY5286_Hrupicola_SweetwaterSpr_OrdMtn
TTATCCCTGATTATAAA-------GTTTTGGTAAATTTAGTTTTAATGTATTGTAAATTG
G--------------AATGTTTAGCTTTATTGCTGGGATTAGTAAAGCTTAACA------
------TTTTTCGAGTTATGCTTATTTTCATTTATAGTTTTCAATGTACTCTTTGATGTC
ATTAAATTTTTTATCTGAAAGTAAAATTTGAACTGGTTTATTTTGCTTTTGATATATAAG
TTTAACTTATGAGATGGTTGTAGTGCATGATTATTCTTTTTTGTTTCAGCCACAGTGCCT
CCTTTTTACCGAGAAATGTATGATATCGTATGTCCAAATCAGGAAAATGTTGTTGATCAA
GATATGTTTATCAAGTTGCTTGTGAAATCAAGTCTTCCAAAGCAGACACTATCACAGGTA
AGTGTTTTTAAACCATGTCCTTATTAACCCTCCTGGTGCCCTGAACGTCTCCCCGCCCTG
TTCCAAAAGC-----CTTGAACGGAGT-----------------CCCCGCT---------
---------------------------------------GAAAACTTGCC----------
--------------CCTGAACGGGGTGTCCCCTAACTAGAACTCTTTATCATCACAAAGT
ATGGT-------------------------AATACTCTAGGGTATT
>MY5287_Hrupicola_SweetwaterSpr_OrdMtn
TTATCCCTGATTATAAA-------GTTTTGGTAAATTTAGTTTTAATGTATTGTAAATTG
G--------------AATGTTTAGCTTTATTGCTGGGATTAGTAAAGCTTAACA------
------TTTTTCGAGTTATGCTTATTTTCATTTATAGTTTTCAATGTACTCTTTGATGTC
ATTAAATTTTTTATCTGAAAGTAAAATTTGAACTGGTTTATTTTGCTTTTGATATATAAG
TTTAACTTATGAGATGGTTGTAGTGCATGATTATTCTTTTTTGTTTCAGCCACAGTGCCT
CCTTTTTACCGAGAAATGTATGATATCGTATGTCCAAATCAGGAAAATGTTGTTGATCAA
GATATGTTTATCAAGTTGCTTGTGAAATCAAGTCTTCCAAAGCAGACACTATCACAGGTA
AGTGTTTTTAAACCATGTCCTTATTAACCCTCCTGGTGCCCTGAACGTCTCCCCGCCCTG
TTCCAAAAGC-----CTTGAACGGAGT-----------------CCCCGCT---------
---------------------------------------GAAAACTTGCC----------
--------------CCTGAACGGGGTGTCCCCTAACTAGAACTCTTTATCATCACAAAGT
ATGGT-------------------------AATACTCTAGGGTATT
>MY5288_Hrupicola_Deadman_Hills
-------------------ATAAAGTTTTGGTAAATTTAGTTTTAATGTATTGTAAATCA
G--------------AATGTTTAGCTTTATTGCTGGGATTAGTGAAGCTTAACA------
------TTTTTCAAGTTATGCTTATTTTCAACTGTAATTTTCAATGTACTCTTTGATGTC
ATTAAAAAATTTATCTGAAAGTCAAATTTGAACTGGTTCATTTTGCTTTTAATATATAAG
TTTAACTTATGAGATGGTTGTAGTGCATGATTTTTCTTTTTTGTTTCAGCCACAGTGCCT
CCTTTTTACCGTGAAATGTATGATATCGTATGTCCAAATCAGGAAAATGTTGTTGATCAA
GATATGTTTATCAAGTTGCTTGTGAAATCAAGTCTTCCAAAGCAGACACTATCACAGGTA
AGTGTTTTTAAACCCTGTCCTTATTAATACACATGACAGTTTTATTGTTTATGCACTTTG
TGTGTAAAACTCTGATTTTTACAAACTTGAATACAGAA-ACTTTCTCCACATTATTGATT
ACATTTTCTTTTTAGAGATCTTATGACCACTATGGTGTTTTTAAGATGCTTATAGAACCC
AGCTAAGATACTAATTTAAACAG--TTTAACC-----------CTGTATCATTCTGGAAC
AAGATCATGATA-GTTAGCTGCTTGATTGTGGTGTTGCAGCTTTCT
>MY5289_Hrupicola_Deadman_Hills
------------------------------------------------------------
------------------GTTTAGCTTTATTTCTGGGATTAGTAAAGCTTAACA------
------TTTTTCAAGTTATGCTTATTTTCAACTGTAATTTTCAATATATTCTTTGATGTC
ATTAAAAAATTTATCTGAAAGTCAAATTTGAACTGGTTCATTTTGCTTTTAATATATAAG
TTTAACTTATGAGATGGTTGTAGTGCATGATTTTTCTTTTTTGTTTCAGCCACAGTGCCT
CCTTTTTACCGTGAAATGTATGATATTGTATGTCCAAATCAGGAAAATGTTGTTGATCAA
GATATGTTTATCAAGTTGCTTGTGAAATCAAGTCTTCCAAAGCAGACACTATCACAGGTA
AGTGTTTTTAAACCCTGTCCTTATTAATACACATGACAGTTTTATTGTTTATGCACTTTG
TGTGTAAAACTCTGATTTTTGCAAACTTGAATACAGAA-ACTTTCTCCACATTATTGATT
ACATTTTCTTTTTAGAGATCTTACGACCACTATGGTGTTTTTAAGATGCTTATAGAACCC
AGCTAAGATACTAATTTAAACAGTGTGTAACC--TTTAAAAGTCTGTATCATTCTGGAAC
AAGATCATGATATGTTAGCTGCTTGATTGTGGTGTTGCAGCTTTCT
>MY5309_Hapachea_JohnnyLyon_Hills
----TCCTGATTAGTG--CTTAAGTTTTTAGAAAATTT----------------------
------------------------------------------GGTAACATAATTATTTAT
AACAGACCTTCAAAGTTCTTTTT----TCAGTTGTAGAAAACATCA-GTTTTTTTATGTC
TTTTAAAAATTTATCTGGAAATAATATTTGAGCGGGTTTATTTCACTTTCAATATATAAG
GTTATCGTTTGAGATGGTTGTAGTGCATGATTTTTCTTCTTTGTTTTAGCCACAGTGCCT
CCTTTTTACCGTGAAATGTATGATATTGTATGTCCAAATCAGGAAAATGTTGTTGATCAA
GATATGTTTATCAAGTTGCTTGTGAAATCAAGTCTTCCAAAACAGACACTATCACAGGTA
AGTATTTTTTAAACC-----CCATTAATGGACATTACAGTTTTATTGTGTCTGTAATTTG
TGTGTAAAACTGTGATTTTTACAAACCGAAATAAAGAAAACTTTCTCTGCCTTATTGATT
ACAATGATTGCATAGAGATATTATGACCATAATGATGTTTTTAACATGCTTATAGAACCC
AGTTGAGACACTAATTTAAACAGTATTTAACCTGCTTAACACTCTGTATCATCGTACAAC
AAGGTTA---------------------------------------
>MY5310_Hexurella_AntelopeCyn_CerbatMtns
------------------------------------------------------------
-------GCATGGTAAA--------------------------AAA----AACAGTTTTT
GGTTTGTTTTTC-AGTTATGCATATTTTCAATTGTGGTTTTCAATGAATTTCTTTGTGTC
CTTTAAACATTTTTCTGAAAGTCAAATTTGTACTGGTTTCTTTTGCTTTTAATGTACAAG
TTTATCTTATGAGATGGGTATAGTGCATGATTTTTCTTTTTTGTTTTAGCCACAGTGCCT
CCTTTTTACCGTGAAATGTATGATATTGTATGTCCAAATCAGGAAAATGTTGTCGATCAA
GATATGTTTATCAAGTTGCTTGTGAAATCAAGTCTTCCAAAACAGACACTATCACAGGTA
AGTTGTTTTAAAACCTATTCCCATTAATGGACATTACAGTTTTATTGTGTCTGTCGTTTG
TGTGTAAAACGGTGATTTTTACAAACTGAAATGAAGGAAAGGTTCCCCCATTTGTGCATG
TTAGTATGCAGGTTAGGTCTTCCAGTATGCTATGCTGATTTGAATGT---TCTCAC-TGG
AGCCGTGATATTCATTTGGAGAAGGT-GACCG----------------------------
----------------------------------------------
>MY5311_Hexurella_AntelopeCyn_CerbatMtns
------------------------------------------------------------
------------GTAAA--------------------------AAA----AACAGTTTTT
GGTTTGTTTTTCAAGTTATGCATATTTTCAATTGTGGTTTTCAATGAATTTCTTTGTGTC
CTTTAAACATTTTTCTGAAAGTCAAATTTGTACTGGTTTCTTTTGCTTTTAATGTACAAG
TTTATCTTATGAGATGGGTATAGTGCATGATTTTTCTTTTTTGTTTTAGCCACAGTGCCT
CCTTTTTACCGTGAAATGTATGATATTGTATGTCCAAATCAGGAAAATGTTGTCGATCAA
GATATGTTTATCAAGTTGCTTGTGAAATCAAGTCTTCCAAAACAGACACTATCACAGGTA
AGTTGTTTTAAAACCTATTCCCATTAATGGACATTACAGTTTTATTGTGTCTGTCGTTTG
TGTGTAAAACGGTGATTTTTACAAACTGAAATGAAGGAAAGGTTCCCCCATTTGTGCATG
TTAGTATGCAGGTTAGGTCTTCCAGTATGCTATGCTGATGTTGACATGTTTCTCA-----
------------------------------------------------------------
----------------------------------------------
>MY5312_Hexurella_FoxCyn_MusicMtns
------------------------------------------------------------
------------------------------------------------------------
GGTTTGTTTTTCAAGTTATGCATATTTTCAATTGTGGTTTTCAATGAATTTCTTTGTGTC
CTTTAAACATTTTTCTGAAAGTCAAATTTGTACTGGTTTCTTTTGCTTTTAATGTACAAG
TTTATCTTATGAGATGGGTATAGTGCATGATTTTTCTTTTTTGTTTTAGCCACAGTGCCT
CCTTTTTACCGTGAAATGTATGATATTGTATGTCCAAATCAGGAAAATGTTGTCGATCAA
GATATGTTTATCAAGTTGCTTGTGAAATCAAGTCTTCCAAAACAGACACTATCACAGGTA
AGTTGTTTTAAAACCTATTCCCATTAATGGACATTACAGTTTTATTGTGTCTGTCGTTTG
TGTGTAAAACGGTGATTTTTACAAACTGAAATGAAGGAAAGGTTCCCCCATTTGTGCATG
------CGTTGGTTAGGTCTTCCAGTATGCTATGCTGATGTTGACATGTTTCTCACGTG-
------------------------------------------------------------
----------------------------------------------
>MY5313_Hexurella_FoxCyn_MusicMtns
------------------------------------------------------------
---GTATGCATGGTGAA--------------------------AAA----CA---GTTTT
GGTTTGTTTTTCAAGTTATGCATATTTTCAATTGTGGTTTTCAATGAATTTCTTTGTGTC
CTTTAAACATTTTTCTGAAAGTCAAATTTGTACTGGTTTCTTTTGCTTTTAATGTACAAG
TTTATCTTATGAGATGGGTATAGTGCATGATTTTTCTTTTTTGTTTTAGCCACAGTGCCT
CCTTTTTACCGTGAAATGTATGATATTGTATGTCCAAATCAGGAAAATGTTGTCGATCAA
GATATGTTTATCAAGTTGCTTGTGAAATCAAGTCTTCCAAAACAGACACTATCACAGGTA
AGTTGTTTTAAAACCTATTCCCATTAATGGACATTACAGTTTTATTGTGTCTGTCGTTTG
TGTGTAAAACGGTGATTTTTACAAACTGAAATGAAGGAAAGGTTCCCCCATTTGTGCATG
------CGTTGGTTAGGTCTTCCAGTATGCTATGCTGATGTTGACATGTTTCTCACGTGG
AGCCGTGATATTCATTTGGAGAAGGTTGACCA-------CTATTTGGA------------
--------------------ATTCTTCCAT----------------
>MY5314_Hexurella_Grasshopper_BrushyMtn
------------------------------------------------------------
------------------------------------------------------------
------------------------------------------------------------
------------------------------------------------------------
-------------------------------------------TTTTAGCCACAGTGCCT
CCTTTTTACCGTGAAATGTATGATATTGTATGTCCAAATCAGGAAAATGTTGTTGATCAA
GATATGTTTATCAAGTTGCTTGTGAAATCAAGTCTTCCAAAACAGACACTATCACAGGTA
AGTGGTTTTAAAACCTGTTCCCATTAATGGACATTACAGTTTTATTGTGTCTGTCGTTTG
TGTGTAAAACGGTGATCATTACAAACTGAAATGAAGGAAAGGTTCCCCCATTTGTACGTG
------CGTTGGTTAGGTCTTCCAGTATGCTATGCTGATGTTGACATGTTTCTCACGTGG
AGCCGTGATATTCATTTGGAGAAGGTTGACC-----------------------------
----------------------------------------------
>MY5315_Hexurella_WagonerRd_BradshawMtns
TTACCCAATACTCTTTACTTTCAAGTTGTGGTAAATTTATTTTTAATGTATTATAAATCA
GAAGTATGCAGAGTGAA--------------------------AAA----GACAGTTTTT
GGTTTGTTTTTCAAGTTATGCATATTTTCAATTGTAGTTTTCAATGAATTTTTTTGTGTC
CTTTAAACATTTATCTGAAAGTCAAATCTGTACTGGTTTCTTTTGCTTTTAATGTACAAG
TTTATCTTATGAGATGGGTATAGTGCATGATTTTTCGTTTTTGTTTTAGCCACAGTGCCT
CCTTTTTACCGTGAAATGTATGATATTGTATGTCCAAATCAGGAAAATGTTGTTGATCAA
GATATGTTTATCAAGTTGCTTGTGAAATCAAGTCTTCCGAAACAGACACTATCACAGGTA
AGTGGTTTTAAAACCTGTTCCCATTAATGGACATTACAGTTTTATTGTGTCTGTCGTTTG
TGTGTAAAACGGTGATTTTTACAAACTGAAATGAAGAAAAGGTTCCCCCTTTTGTGCGTG
------CGTTGGTTAGGTCTTCCAGTATGCTATGCTGATGTTGACATGTTTCTCACGTGG
AGCTGTGATATTCATTTGGAGAAGATTGACCGGACCGAGAGCTTTGGGCA----------
-------------------CGTTTGGCCATAGTGTTCAAC--ATTT
>MY5316_Hexurella_WagonerRd_BradshawMtns
TTACCCAATACTCTTTACTTTCAAGTTGTGGTAAATTTATTTTTAATGTATTATAAATCA
GAAGTATGCATGGTGAA--------------------------AAA----GACAGTTTTT
GGTTTGTTTTTCAAGTTATGCATATTTTCAATTGTAGTTTTCAATGAATTTTTTTGTGTC
CTTTAAACATTTATCTGAAAGTCAAATCTGTACTGGTTTCTTTTGCTTTTAATGTACAAG
TTTATCTTATGAGATGGGTATAGTGCATGATTTTTCGTTTTTGTTTTAGCCACAGTGCCT
CCTTTTTACCGTGAAATGTATGATATTGTATGTCCAAATCAGGAAAATGTTGTTGATCAA
GATATGTTTATCAAGTTGCTTGTGAAATCAAGTCTTCCGAAACAGACACTATCACAGGTA
AGTGGTTTTAAAACCTGTTCCCATTAATGGACATTACAGTTTTATTGTGTCTGTCGTTTG
TGTGTAAAACGGTGATTTTTACAAACTGAAATGAAGAAAAGGTTCCCCCTTTTGTGCGTG
------TGTTGGTTAGGTCTTCC----TATCTTGCTGATGTTGA-ATGTTTCTCACGTGG
AGCTG-GATATTCATTTGGAGAAGATTGACCG------GACTTTTGGA------------
--------------------ATTTCTCCATAATTTCCGTGTTTCTT
>MY5317_Hrupicola_Cottonwood_SnYsidroMtns
------------------------------------------------------------
------------------------------------------------------------
------------------------------------------------------------
------------------------------------------------------------
------------------------------------------GTTTTAGCCACAGTGCCT
CCTTTTTACCGTGAAATGTATGATATCGTATGTCCAAATCAGGAAAATGTTGTTGATCAA
GATATGTTTATCAAGTTGCTTGTGAAATCAAGTCTTCCAAAACAGACACTATCACAGGTT
GGTGTTTTTTAAACCTGTTCTTATTAATACATGTGACAGTTTTATTGTGTATGCAATTTG
TGTGTAAAATTGTGAAGTTTACAAACTTGAATAAAGAAAACTTTCTCTGCATTATTGATT
ACAATCTGTTTTTAGAGATCTTATGACCGCAATGATGTTTTTAACATACTTATAGAACAC
G-----GATACTAATTTGAACAGTGTTTAACCTGATTAAAACTGTG------------AC
AAGATCAGGATTTGTCAGCTG-----AGGTAGTATCT---------
