# Supplementary material for: ﻿Species delimitation, biogeography, and natural history of dwarf funnel web spiders (Mygalomorphae, Hexurellidae, Hexurella) from the United States / Mexico borderlands
Source: Zookeys. 2023 Jun 14;1167:109–57. doi: 10.3897/zookeys.1167.103463 (PMC10285686; doi:10.3897/zookeys.1167.103463)
Supplement: Supplementary material 3 — Input matrices, analysis log files, and output tree files for nuclear and mitochondrial analyses [file zookeys-1167-109_article-103463__-s003.zip › uce-2001708.fasta]

>MY0059_Hapachea_SantaRitaMtns_MaderaCyn
AACAATTACTGCAACTTACTAACCATTACAAAAATGAACTCCGGGAAAAAAAGGAAGATC
GGCTTACCCAGAAAATCTGCTAATACAGAGAGAGCCCCAATACAGAGACCACCAAAAGCT
GCTGCTGTTGGAATGTATCGGTTCAGTTCGTGAATCATAGATTTTTCTCTGTGACCTCTC
ATTACCATCTGTTGCTCCTTCAGCTGCTTGGCAACCTAGTTAAAACAAGAATAAAAACGC
ACGAATG-AAAAAAAGCAAATAAATCCAAAATATCAACAAAGAAAACAGAACAGTATTTT
ATGAGAAAGCAATTGAAACCAGATATTAAAATAATGAGTAGTGTCAAGAACCTAACCTGT
TGGATCTTGTACAATATTGCTTACAATCCAAGACAACTCCCATTTAAAGGTTCTGAAATT
TTGTCGCTGTCATTTACTCGCCACTTACCTCCCATTTTCA
>MY0139_Hexurella_SanDiego_Guatay
AGGAATTACTACAACTTACTAATCGTTACAAGAACGAAGGATGAGAAAAAACCGAAGATT
AGCTTACCCATGAAATCTGCTAACACAGAGAGAGCCCCAATACAGAGACCACCAAAAGCT
GCTGCTGTTGGAATGTATCTGTTCAATTCATGAATCATAGATTTTTCTCTGTGACCTCGC
ATTACCATCTGTTGCTCCTTCAGCTGCTTGGCAACCTAGTCAAGACAGCAATAAAAACGG
AAAATCGAAAGATTATGACGGAAAAGCGAGGAAGCATTAATACGTCCAAAATGAAGTTTT
AAGAAACTTTGATTGAGTCAAGGTGGTAAAAAGAGGAGTAGAGTCAAAAAATTATAATAG
ATAAACTTGAAAATTGTAACTCTACTTTATAAAAAAAAAAAATTGGGAAGAATTGGATGT
TTATTAACAGCATTTACACAACATCAGTAAACATTTCTCA
>MY5053_Hexurella_ChiricahuaMtns_PriceCyn
AACAATTAGTATATCTTCCTAACCATTACAAAAATGAACTCTGGGAAAA--AGGAAGATG
GGCTTACCCAGAAAATCTGCTAATACAGAGAGAGCCCCAATACAGAGACCACCAAAAGCT
GCTGCTGTTGGAATGTATCGGTTCAGTTCGTGAATCATAGATTTTTCTCTGTGACCTCGC
ATTACCATCTGCTGCTCCTTCAGCTGCTTGGCAACCTAGTTAAAACAAGAATAAAAACGG
ACGAATGGAAAAAAAGCAAATAAATCCAAAATATCAACAAAGAAAACAGAACAGTATTTT
ATGAGAAAGCAATTGAAACCAGATATCAAAATAATGAGTAGTGTCAAGAACGCAACCTGT
TGGGTCTTGTACGATATTGCTTACCATCCAAGACAACTCCCATTTAAAGGTTCTGAAATT
TTGTCGCTGTCATTTACTCGCC------------------
>MY5057_Hexurella_ChiricahuaMtns_PriceCyn
--------------------------------------------------AAGGAAGATG
GGCTTACCCAGAAAATCTGCTAATACAGAGAGAGCCCCAATACAGAGACCACCAAAAGCT
GCTGCTGT-GGAATGTATCGGTTCAGTTCGTGAATCATAGATTTTTCTCTGTGACCTCGC
ATTACCATCTG-TGCTCCTTCAGCTGCTTGGCAACCTAG---------------------
------------------------------------------------------------
------------------------------------------------------------
------------------------------------------------------------
----------------------------------------
>MY5064_Hexurella_MuleMtns_Escabrosa
AACAATTACTACAACTTACTAACCATTACAAAAATGAACTCCGGGAAAA--AGGAAGATC
AGCTTACCCAGAAAATCTGCTAATACAGAGAGAGCCCCAATACAGAGACCACCAAAAGCT
GCTGCTGTCGGAATGTATCGGTTCAGTTCGTGAATCATAGATTTTTCTCTGTGACCTCGC
ATTACCATCTGTTGCTCCTTCAGCTGCTTGGCAACCTAGTTAAAACAAGAATAAAAACGG
ACGAATGAAAAAAAAGCAAATAAATC--------CAACAAAGAAAACAGAACAGTATTTT
ATGAGAAAGCAATTGAAACCAGATATTAAAATAATGAGTAGCGTCAAGAACCTAACCTGT
TGGATCTTGTACGATATTGCTTACCATCCGAGACAAC-----------------------
----------------------------------------
>MY5066_Hexurella_MuleMtns_Escabrosa
AACAATTACTACAACTTACTAACCATTACAAAAATGAACTCCGGGATAA--AGGAAGATT
GGCTTACCCAGAAAATCTGCTAATACAGAGAGAGCCCCAATACAGAGACCACCAAAAGCT
GCTGCTGTCGGAATGTATCGGTTCAGTTCGTGAATCATAGATTTTTCTCTGTGACCTCGC
ATTACCATCTGTTGCTCCTTCAGCTGCTTGGCAACCTAGTTAAAACAAGAATAAAAACGG
ACGAATGGAAAAAAAGCAAATAAATCCAAAATATCAACAAAGAAAACAGAACAGTACTTT
ATGAGAAAGCAATTGAAACCATATATTAAAATAATGAGTAGTGTCAAGAACCTAACCCGT
TGGATCTACTACGATATTGCTTACCATCCAAGACTTCTCCCATTTAAAGGTTCTGAAATT
TTGTCGCTGTCATTTACTCGCCACTTACCTCCCATTTTCA
>MY5071_Hexurella_SantaRitaMtns_AlisoSprings
AACAATTACTGCAACTTACTAACCATTACAAAAATGAACTCCGGGAAAAAAAGGAAGATC
GGCTTACCCAGAAAATCTGCTAATACAGAGAGAGCCCCAATACAGAGACCACCAAAAGCT
GCTGCTGTTGGAATGTATCGGTTCAGTTCGTGAATCATAGATTTTTCTCTGTGACCTCGC
ATTACCATCTGTTGCTCCTTCAGCTGCTTGGCAACCTAGTTAAAACAAGAATAAAGACGG
ACGAATG-AAAAAAAGCAAAAAAATTCAAAATATCAACAAAGAAAACAAAACAGTATATT
ATGAGAAAGCAATTGAAACCTGATATTAAAATAATGAGTAGTGTCAAGAACCTAACCTGC
TGGATCTTGTACGATATTGCTTACCATCCAAGACGACTCCCATTTAAAGGTTCTGAAATT
TTGTCGCTGTCATTTACTCGCCACTTACCTCCCATTTTCA
>MY5075_Hexurella_ChiricahuaMtns_CaveCrkCyn
AACGATTACTACAACTTACTAACCATTACAAAAATAAACTCCAGGAAA---AGAAAGATC
GGCTTACCCAGAAAATCTGCTAATACAGAGAGAGCCCCAATACAGAGACCACCAAAAGCT
GCTGCCGTTGGAATGTATCGGTTCAGTTCGTGAATCATAGATTTTTCTCTGTGACCTCGC
ATTACCATCTGCTGCTCCTTCAGCTGCTTGGCAACCTAGTTAAAACAAGAATAAAAATGG
ACGAATGGAAAAAAAGCAAATAAATCCAAAATATCAATAAAGGAAACAGAACGGTATTTT
ATGAGA-AGCAATTGAAACCAGATATCAAAATAATGAGTAGTGTCAAGAACCTAACCTGT
TG-----------------CTTACCATCCAAGACAACTCCCATTTAAAGGTTCTGAAATT
TTGTC-----------------------------------
>MY5126_Hexurella_SantaCatalinaMtns_NuggetCyn
AACAATTACTGCAACTTACTAACCATTACAAAAATGAACTCAGGGAAAAAAAGGAAGATC
GGCTTACCCAGAAAATCTGCTAATACAGAGAGAGCCCCAATACAGAGACCACCAAAAGCT
GCTGCTGTTGGAATGTATCGGTTCAGTTCGTGAATCATAGATTTTTCTCTGTGACCTCGC
ATTACCATCTGTTGCTCCTTCAGCTGCTTGGCAACCTAGTTAAAACAAGAATAAAAACGG
ACGAATGGAAAAAAAGCAAATAAATCCAAAATATCAACAAAGAAAACAGAACAGTATTTT
ATGAGAAAGCAATTGAAACCAGATATTAAAATAATGAGTAGTGTCAAGAACCTAACCTGT
TGGATCTTG------------TACCATCCAAGACAACTCCCATTTCAAGGTTCTGAAATT
TTGTCGCTGTCATTTACT--GCACTTACCTCCCATTTTCA
>MY5127_Hexurella_WhetstoneMtns_FrenchJoeCyn
----------------------------CAAAAATGAACTCCGGGAAAAGAAGGAAGATC
GGCTTACCCAGAAAATCTGCTAATACAGAGAGAGCCCCAATACAGAGACCACCAAAAGCT
GCTGCTGTTGGAATGTATCGGTTCAGTTCGTGAATCATAGATTTTTCTCTGTGACCTCGC
ATTACCATCTGCTGCTCCGTCAGCTGCTTGGCAACCTAGTTAAAACAAGAACAAAAACGG
ACGAATG-AAAAAAAGCAAA----------------------------------------
------------------------------------------------------------
------------------------------------------------------------
----------------------------------------
>MY5128_Hexurella_WhetstoneMtns_FrenchJoeCyn
--------------CTTACTAACCATTACAAAAATGAACTCC------------------
-----ACCCAGAAAATCTGCTAATACAGAGAGAGCCCCAATACAGAGACCACCAAAAGCT
GCTGCTGTTGGAATGTATCGGTTCAGTTCGTGAATCATAGATTTTTCTCTGTGACCTCGC
ATTACCATCTGCTGCTCCTTCAGCTGCTTGGCAACCT-----------------------
------------------------------------------------------------
------------------------------------------------------------
------------------------------------------------------------
----------------------------------------
>MY5132_Hexurella_PedregosaMtns_PruneCyn
AACAATTACTACAACTTATTAACCATTACAAAAATAAACTCTGGGAAAAAGAGGAAGATG
GGCTTACCCAGAAAATCTGCTAATACAGAGAGAGCCCCAATACAGAGACCACCAAAAGCT
GCTGCTGTTGGAATGTATCGGTTCAGTTCGTGAATCATAGATTTTTCTCTGTGACCTCGC
ATTACCATCTGTTGCTCCTTCAGCTGCTTGGCAACCTAGTTAAAACAAGAATAAAAACGG
ACGAATGGAAAAAAAGCAAATAAATCCAAAACATCAACAAAGAAAACAGAACAGTATTTT
ATGAGA-AGCAATTGAAACCAGATATTAAAATAATGAGTAGTGTCAAGAACCTAACCTGT
TGGATCTTGTACGTTATTGCTTACCATCCAAGACAACTCCCATTTAAAGGTTCTGAAATT
TTTTCGCTGTCATTTACTCGCC------------------
>MY5136_Hexurella_MiddlemarchCyn
AACAATTACTACAACTTACTAACCATTACAAAAATGAACTCCGGGAAAAACAGGAAGATC
GGCTTACCCAGAAAATCTGCTAACACAGAGAGAGCCCCAATACAGAGACCACCAAAAGCC
GCTGCTGTTGGAATGTATCGGTTCAGTTCGTGAATCATAGATTTTTCTCTGTGACCTCGC
ATTACCATCTGCTGCTCCTTCAGCTGCTTGGCAACCTAGTTAAAACAAGAATAAAAACGG
ACGAATG-AAAAAAAGCAAATAAATCCAAAATATCAACAAAGAAAACCGAACAGTATTTC
ATGAGAAAGCAATTGAAACCAGATATTAAAATAATGAGTAGTGTCAAGAACCTAACCTGT
TGGATCTTGTACGATATTGCTTACCATCCAAGACAACTCCCATTTAAAGGTTCTGAAATT
TTGTCGCTGTCATTTACTCGCCACTTACCTCCCATTTTCA
>MY5147_Hexurella_DragoonMtns_NF_345A
AACAATTACTACAACTTACTAACCATTACAAAAATGAACTCCGGGAGAAAAAGGAAGATC
GGCTTACCCAGAAAATCTGCTAATACAGAGAGAGCCCCAATACAGAGACCACCAAAAGCC
GCTGCTGTTGGAATGTATCGGTTCAGTTCGTGAATCATAGATTTTTCTCTGTGACCTCGC
ATTACCATCTGCTGCTCCTTCAGCTGCTTGGCAACCTAGTTAAAACAAGAATAAAAACGG
ACGAATG-AAAAAAAGCAAATAAATCCAAAATATCAACAAAGAAAACCGAACAGTATTTC
ATGAGAAAGCAATTGAAACCAGATATTAAAATAATGAGTAGTGTCAAGAACCTAACCTGC
TGGATCTTGTACGATATTGCTTACCATCCAAGACAACTCCCATTTAAAGGTTCTGAAATT
TTGTCGCTGTCATTTACTCGCCACTTACCTCCCATTTTCA
>MY5152_Hexurella_WhetstoneMtns_ApacheCyn
AACAATTACTACAACTTACTAACCATTACAAAAATGAACTCCGGGAAAAAGAGGAAGATC
GGCTTACCCAGAAAATCTGCTAATACAGAGAGAGCCCCAATACAGAGACCACCAAAAGCT
GCCGCTGTTGGAATGTATCGGTTCAGTTCGTGAATCATGGATTTTTCTCTGTGACCTCGC
ATTACCATCTGCTGCTCCTTCAGCTGCTTGGCAACCT-GTTAAAACAAGAATAAAAACGG
ACGAATGAAAAAAAAGCAAATAAATCCGAAATATCAACAAAGAAAGCAGAACAGTATTTT
ATGAGAAAGCAATTGAAACCAGATATTAAAATAATGAGTAGTGTCAAGAACCTAACCTGT
TGGATCTTGTACGATATTGCTTACCATCCAAGACAACTCCCATTTAAAGGTTCTGAAATT
TTGTCGCTGTCATTTACTCGCCACTTACCTCCCATTTTCA
>MY5154_Hexurella_SantaRitaMtns_AdobeCyn
AACAATTACTACAACTTACTAACCATTACAAAAATGAACTCCCGGAAAAACCGGAAGATC
GGCTTACCCAGAAAATCTGCTAATACAGAGAGAGCCCCAATACAGAGACCACCAAAAGCT
GCTGCTGTTGGAATGTATCGGTTCAGTTCGTGAATCATAGATTTTTCTCTGTGACCTCGC
ATTACCATCTGCTGCTCCTTCAGCTGCTTGGCAACCTAGTTAAAACAAGAATAAACATGG
ACGAATG-GAAAAAAGCAAATAAATTCAAAATATCAACAAAGAAAACAGAACAGTATTTT
ATGAGAAAGCAATTGAAACCAGATATTAAAATAATGAGTATTGTCAAGAACCTAACCTGT
TGGATCTTGTACAATATTGCTTACCATCCGAGACAACTCCCATTTAAAGGTTCTGAAATT
TTGTCGCTGTCATTTACTCGCCACTTACCTCCTATTTTCA
>MY5157_Hexurella_SantaCatalinaMtns_Redington
AACAATTACTGCAACTTACTAACCATTACAAAAATGAACTCCGGGAAAAAAAGGAAGATC
GTCTTACCCAGAAAATCTGCTAATACAGAGAGAGCCCCAATACAGAGACCACCAAAAGCT
GCTGCTGTTGGAATGTATCGGTTCAGTTCATGAATCATAGATTTTTCTCTGTGACCTCGC
ATTACCATCTGCTGCTCCTTCAGCTGCTTGGCAACCTAGTTAAAACAAGAATAAAAATGG
ACGAATGGAAAAAAAGCAAATAAATCCAAAATATCAACAAAGAAAACAGAACAGTATTTT
ATGAGAAAGCAATTGAAACCAGATATTAAAATAATGAGTAGTGTCAAGAACCTAACCTGT
TGGATCTTGTACGATATTGCTTACCATCCAAGACAACTCCCATTTAAAGGTTCTGAAATT
TTGTCGCTGCCATTTACTCGCCACTTACCTCCCATTTTCA
>MY5165_Hrupicola_Temecula
AGGAATTACTACAACTAACTAACCGTTACAAATTTGAAGGATGA-AAAAAACCGAAGATC
AGCTTACCCATGAAATCTGCTAATACAGAGAGAGCCCCAATACAGAGACCACCAAAAGCT
GCTGCTGTTGGAATGTATCTGTTCAATTCATGAATCATAGATTTTTCTCTGTGACCTCGC
ATTACCATCTGTTGCTCCTTCAGCTGCTTGGCAACCTAGTCAAGACAGCAATAAAAACGG
AAAATCGAAAGAGAATGGCGGAAAAGCGAGGAAGCATCCAAAGGTCCAAAATGAAGTTTT
AAGAAACTTTGATTGTGTCAAGGTGGTAAAAAGATGAGTGGAGTCACGAAATTATAATTG
ATAAACTTGAAAATCGTAACTTTGCTTTATAAAAAAA---AAATTGGGAGATCTGGATGT
TTATTAACAGCATTTAGACAACATCAGTGAACATTTCTCA
>MY5175_Hapachea_HarshawRd_PatagoniaMtns
---------------------------------ACGGGTTTTGTGAAAAACAGGAAGATC
GGCTTACCCAGAAAATCTGCTAATACAGAGAGAGCCCCAATACAGAGACCACCAAAAGCT
GCTGCTGTTGGAATGTATCGGTTCAGTTCGTGAATCATAGATTTTTCTCTGTGACCTCGC
ATTACCATCTGTTGCTCCTTCAGCTGCTTGGCAACCTAGTTAAAACAAGAATAAAAACGG
ACGAATGGAAAAAGAGCAAATAAATCCAAAATATCACCAAAGAAAACAGAACAGTATTTT
ATGACAAAGCAATTGAAACCAGATATTAAAATAACGAGTAGTGTCA----------CTGT
TGGATCTTGTACGATATTGCTTACCATCCAAGACAACTCCCATTTAAAGGTTCTGAAATT
TTGTCGCTATCATTTACTCGCCACTTACCTCCCATTTTCA
>MY5180_Hapachea_MustrangPk_MustangMtns
AACAATTACTACAACTTACTAACCATTACAAAAATGAACTCCGGGAAAAAAAGGAAGATC
GGCTTACCCAGAAAATCTGCTAATACAGAGAGAGCCCCAATACAGAGACCACCAAAAGCT
GCCGCTGTTGGAATGTATCGGTTCAGTTCGTGAATCATAGATTTTTCTCTGTGACCTCGC
ATTACCATCTGCTGCTCCTTCAGCTGCTTGGCAACCTAGTTCAAACAAGAATAAAAACGG
ACGAATG-AAAAAAAGCAAATAAATCCGAAATATCAACAAAGAAAACAGAACA-----TT
ATGAGAAAGCAATTGAAACCAGATATTAAAATAATGAGTAGTGTCAAGAACCTAACCTGT
TGGATCTTGTACGATATTGCTTACCATCCAAGACAACTCCCATTGAAAGGTTCTGAAATT
TTGTCGCTGTCATCTACTCGCCACTTACCTCCCATTTTCA
>MY5181_Hapachea_MustrangPk_MustangMtns
AACAATTACTACAACTTACTAACCATTACAAAAATGAACTCCGGGAAAAAAAGGAAGATC
GGCTTACCCAGAAAATCTGCTAATACAGAGAGAGCCCCAATACAGAGACCACCAAAAGCT
GCCGCTGTTGGAATGTATCGGTTCAGTTCGTGAATCATAGATTTTTCTCTGTGACCTCGC
ATTACCATCTGCTGCTCCTTCAGCTGCTTGGCAACCTAGTTAAAACAAGAATAAAAACGG
ACAAATG-AAAAAAAGCAAATAAATCCAAAATATCAACAAAGAAAACAGAACA-----TT
ATGAGAAAGCAATTGAAACCAGATATTAAAATAATGAGTAGTGTCAACAACCTAACCTGT
TGGATCTTGTACGATATTGCTTACCATACAAGACAACTCCCATTGAAAGGTTCTGAAATT
TTGTCGCTGTCCTTTACTCGCCACTTACCTCCCATTTTCA
>MY5193_Hapachea_HarshawRd_PatagoniaMtns
AACAATTACTACAACTTATTAACCATTACAAAAATGAACTCCGGGAAAAAAAGGAAGATC
GGCTTACCCAGAAAATCTGCTAATACAGAGAGAGCCCCAATACAGAGACCACCAAAAGCT
GCTGCTGTTGGAATGTATCGGTTCAGTTCGTGAATCATAGATTTTTCTCTGTGACCTCGC
ATTACCATTTGTTGCTCCTTCAGCTGCTTGGCAACCTAGTTAAAACAAGAATAAAAACGG
ACGAATGGAAAAAGAGCAAATAAATCCAAAATATCACCAAAGAAAACAGAACAGTATTTT
ATGACAAAGCAATTGAAACCAGATATTAAAATAACGAGTAGTGTCA----------CTGT
TGGATCTTGTACGATATTGCTTACCATCCAAGACAACTCCCATTTAAAGG-TCTGAAATT
TTGTCGCTGTCATTTACTCGCCACTTACCTCCCATTTTCA
>MY5194_Hapachea_Ordsummit_MtOrd
ACAATTTACTACAACTTACTAACCATTACAAAAATAAACTACGGGAAAAAACATAAGATC
GGCTTACCCAGAAAATCTGCTAACACAGAGAGAGCCCCAATACAGAGACCACCAAAAGCT
GCTGCTGTTGGAATGTATCTGTTCAATTCATGAATCATAGATTTTTCTCTGTGGCCTCGC
ATTACCATCTGTTGCTCCTTCAGCTGCTTGGCAACCTGGTTAAGACAAGAATGAAAATGG
ATGAATGAAAAAAAAGCAAATAAACCGGAAATATCAACAAAGAACACAGAACAGTACTTT
ATGTGAAAGCATTTGAAACCAGATATTAAAATAATGAGTAGTGCCAGGAACATAACCCAT
TGGATCTTGTACGATATTGCTTACCATTCGAGACAACTCCTGTTTAAAGGTTCGGAAATT
TTGTTGCTGTCACTTACTCGCCACTTATCTCCCATTTTTA
>MY5266_Hencina_CerroBolla
--------------CTAGCTACGCATTACAAGAACAAAGGTTGAGAAAAAGCCGAAGATT
AGCTTACCCATGAAATCTGCTAATACAGAGAGAGCCCCAATACAGAGACCACCAAAAGCT
GCTGCTGTTGGAATGTATCTGTTCAATTCATGAATCATAGATTTTTCTCTGTGACCTCGC
ATTACCATCTGTTGCTCTTTCAGCTGCTTGGCAACCTAGTTAAGACAGCAATGAAAACGG
AAAAGCAAAAGCGAGGAAAA----------------------------------------
------------------------------------------------------------
-------------------------------------------TTGGGGGAGTTGGATGT
TTATTAACAGCGTTTAGACAACATAAGTAAACATTTCTCA
>MY5267_Hencina_CerroBolla
------------------------ATTACAAGAACAAAGGTTGAGAAAAAGCCGAAGATT
AGCTTACCCATGAAATCTGCTAATACAGAGAGAGCCCCAATACAGAGACCACCAAAAGCT
GCTGCTGTTGGAATGTATCTGTTCAATTCATGAATCATGGATTTTTCTCTGTGACCTCGC
ATTACCATCTGTTGCTCTTTCAGCTGCTTGGCAACCTAGTTAAGACAGCAATGAAAACGG
AAAATCAAAAGCGAGGAAAA----------------------------------------
------------------------------------------------------------
-------------------------------------------TTGGGGGAGTTGGATGT
TTATTAACAGCGTTTAGACAACATAAGTAAACATTTCTCA
>MY5269_Hexurella_GuadalupeValley
AGGAATTACTACAACTAACTACGCATTACAGGAACAAAGGTTGAGAAAAACCCGAAGATT
AGCTTACCCATGAAATCTGCTAATACAGAGAGAGCCCCAATACAGAGACCACCAAAAGCT
GCTGCTGTTGGAATGTATCTGTTCAATTCATGAATCATAGATTTTTCTCTGTGACCTCGC
ATTACCATCTGTTGCTCTTTTAGCTGCTTGGCAACCTAGTTAAGACAGCAATGGAAACGG
AAAATCGAAAGCGAGGAAAA----------------------------------------
------------------------------------------------------------
-------------------------------------------TTGGGGGAGTTGGATGT
TTATTAACAGCATTTAGACAACATAAGTAAACATTTCTCA
>MY5271_Hexurella_GuadalupeValley
AGGAATTACTACAACTAACTACGCATTACAGGAACAAAGGTTGAGAAAAACCCGAAGATT
AGCTTACCCATGAAATCTGCTAATACAGAGAGAGCCCCAATACAGAGACCACCAAAAGCT
GCTGCTGTTGGAATGTATCTGTTCAATTCATGAATCATAGATTTTTCTCTGTGACCTCGC
ATTACCATCTGTTGCTCTTTTAGCTGCTTGGCAACCTAGTTAAGACAGCAATGGAAACGG
AAAATCGAAAGCGAGGAAAA----------------------------------------
------------------------------------------------------------
-------------------------------------------TTGGGGGAGTTGGATGT
TTATTAACAGCATTTAGACAACATAAGTAAACATTTCTCA
>MY5276_Hexurella_SanPedro_Martir
AGGAATTACTACAACTAACTACGCATTACAAGAACAAAGGTTGAGAAAAAGCCAAAGATT
AGCTTACCCATGAAATCTGCTAATACAGAGAGAGCCCCAATACAGAGACCGCCAAAAGCT
GCTGCTGTTGGAATGTATCTGTTCAATTCATGAATCATAGATTTTTCTCTGTGACCTCGC
ATTACCATCTGTTGCTCTTTCAGCTGCTTGGCAACCTAGTTAAGACAGCAATGAAAACGG
AAAATCGAAAGCGAGGAAAA----------------------------------------
------------------------------------------------------------
-------------------------------------------TTGGGAGAATTGGATGT
TTATTAACAGCGTTTAGACAACATCGATAAACATTTCTCA
>MY5277_Hexurella_SanPedro_Martir
---AATTACTACAACTAACTACGCATTACAAGAACAAAGGTTGAGAAAAAGCCGAAGATT
AGCTTACCCATGAAATCTGCTAATACAGAGAGAGCCCCAATACAGAGACCGCCAAAAGCT
GCTGCTGTTGGAATGTATCTGTTCAATTCATGAATCATAGATTTTTCTCTGTGACCTCGC
ATTACCATCTGTTGCTCTTTCAGCTGCTTGGCAACCTAGTTAAGACAGCAATGAAAACGG
AAAATCGAAAGCGAGGAAAA----------------------------------------
------------------------------------------------------------
-------------------------------------------TTGGGAGAATTGGATGT
TTATTAACAGCGTTTAGACAATATCGATAAACATTTCTCA
>MY5280_Hexurella_ArroyoSalado
--------CTACAACTAACTAACCATCACAAGAATGAAGGATGAGAAAAAGCCGAAGATT
AGCTTACCCATGAAATCTGCTAATACAGACAGAGCCCCAATACAGAGACCACCAAAAGCC
GCTGCTGTTGGAATGTATCTGTTCAGTTCATGAATCATAGATTTTTCTCTGTGACCTCGC
ATTACCATCTGTTGCTCCTTCAGCTGCTTGGCAACCTAGTTAAGACAGCAATAAAAACGG
AAAATCGAAACAGAAGGATGGAAAAGCGAGGAAGCATCAAAAGTTCCAAAATAAAACTTT
AAGAAACTTTGATCGAGTCAAGGTGGTAAAAAGATGAGAGGAGTCAAAAAATTATAATAG
ATAAACTTGAAAATTGTAACTCTGCTTTATAAAAAAA-----ATTGGGAGAATTGGATGT
TTATTAATAGCATTTAGATAACATCGGTAAACATTTCTCA
>MY5282_Hexurella_ArroyoSalado
--------------CTAACTAACCATCACAAGAATGAAGGATGAGAAAAAGCCGAAGATT
AGCTTACCCATGAAATCTGCTAATACAGACAGAGCCCCAATACAGAGACCACCAAAAGCC
GCTGCTGTTGGAATGTATCTGTTCAGTTCATGAATCATAGATTTTTCTCTGTGACCTCGC
ATTACCATCTGTTGCTCCTTCAGCTGCTTGGCAACCTAGTTAAGACAGCAATAAAAACGG
AAAATCGAAACAGAAGGATGGAAAAGCGAGGAAGCATCAAAAGTTCCAAAATAAAACTTT
AAGAAACTTTGATCGAGTCAAGGTGGTAAAAAGA--------------------------
------------------------------------------------AGAATTGGATGT
TTATTAATAGCATTT-------------------------
>MY5286_Hrupicola_SweetwaterSpr_OrdMtn
-----------------ACTAACCGTTACAAGATCAAAGGATTACAAAAAACCGAAGATT
AGCTTACCCATGAAATCTGCTAATACAGAGAGAGCCCCAATACAGAGACCACCAAAAGCT
GCTGCTGTTGGAATGTATCTGTTCAATTCATGAATCATAGATTTTTCTCTGTGACCTCGC
ATTACCATCTGTTGCTCCTTCAGCTGCTTGGCAACCTAGTTAAGACAGCAATAAAAACGG
AAAATCGAAAGAGAATGACGAAAAAGCGAGGAAGCATCAAATGGTCCAAAATGAAGTTTT
AAGAAACTTTGATTGAGTCAAGGTGGTAAAAAGATGAGTGGAGTCAAGAAATT-TAATAG
ATAAACTTGAAAATTGTGACTCTGCTTTATAAAAAAA--TTTTTTGAGAGAATTAAATGT
TTATTAACAGCATTTAGACAACATCAGTAAACATTTCTCA
>MY5287_Hrupicola_SweetwaterSpr_OrdMtn
---------------------------------------------AAAAAACCGAAGATT
AGCTTACCCATGAAATCTGCTAATACAGAGAGAGCCCCAATACAGAGACCACCAAAAGCT
GCTGCTGTTGGAATGTATCTGTTCAATTCATGAATCATAGATTTTTCTCTGTGACCTCGC
ATTACCATCTGTTGCTCCTTCAGCTGCTTGGCAACCTAGTTAAGACAGCAATAAAAACGG
AAAATCGAAAGAGAATGACGAAAAAGCGAGGAAGCATCAAATGGTCCAAAATGAAGTTTT
AAGAAACTTTGATTGAGTCAAGGTGGTAAAAAGATGAGTGGAGTCAAGAAATT-TAATAG
ATAAACTTGAAAATTGTGACTCTGCTTTATAAAAAAA--TTTTTTGAGAGAATTAAATGT
TTATTAACAGCATTTAGACAACATCAGTAAACATTTCTCA
>MY5288_Hrupicola_Deadman_Hills
---------------TTACTAACCGTTACAAGAACGTAGGATGACAAAAAACCGAAGATT
AGCTTACCCATAAAATCTGCTAATACAGAGAGAGCCCCAATACAGAGACCACCAAAAGCT
GCTGCCGTTGGAATGTATCTGTTCAATTCATGAATCATAGATTTTTCTCTGTGACCTCGC
ATTACCATCTGTTGCTCCTTCAGCTGCTTGGCAACCTAGTTAAGACAGCAAAAGAAAC-G
ATAATCGAAAGAGAACGATGGAAAAGCGAGGAAGCATCAAAAGGTCCAAAATGAAGTTTT
AAGAAACTTTGATCGAGTCAAGGTGGTAAAAAGATGAGTGGAGTCAAGAAATTATAACAG
ATAAACTTGAAAATTGTAACTCTGCTTTATAAAAAAA--AAAATTGGGAGAATTGGATGT
TTATTAACAGCATTT-------ATCACTAAACATTTCTCA
>MY5289_Hrupicola_Deadman_Hills
AAAAATTACTACAACTTACTAACCGTTACAAGAACGTAGGATGACAAAAAACCGAAGATT
AGCTTACCCATAAAATCTGCTAATACAGAGAGAGCCCCAATACAGAGACCACCAAAAGCT
GCTGCCGTTGGAATGTATCTGTTCAATTCATGAATCATAGATTTTTCTCTGTGACCTCGC
ATTACCATCTGTTGCTCCTTCAGCTGCTTGGCAACCTAGTTAAGACAGCAAAAGAAAC-G
ATAATCGAAAGAGAACGATGGAAAAGCGAGGAAGCATCAAAAGGTCCAAAATGAGTT-TT
AAGAAACTTTGATCGAGTCAAGGTGGTAAAAAGATGAGTGGAGTCAAGAAATTAT-ACAG
ATAAACTTGAAAATTGTAACTCTGCTTTATAAAAAAA---AAATTGGGAGAATTGAATGT
TTACTAACAGCATTT-------ATCACTAAACATTTCTCA
>MY5309_Hapachea_JohnnyLyon_Hills
AACAATTACTACAACTTACTAACCATTACAAAAATGAACTCCGGGAGAAAAAGGAAGATC
GGCTTACCCAGAAAATCTGCTAATACAGAGAGAGCTCCAATACAGAGACCACCAAAAGCT
GCTGCTGTTGGAATGTATCGGTTCAGTTCGTGAATCATAGATTTTTCTCTGTGACCTCGC
ATTACCATCTGTTGCTCCTTCAGCTGCTTGGCAACCTAGTTAAAACAAGAATAAAAACGG
ACGAATG-GAAAAAAGCAAATAAATCCAAAATATCAACAAAGAAGACAGAACAGTATTTT
ATGAGAAAGCAATTGAAACCTGATATTAAAATAATGAGTAGTGTCAAGAACCTAACCTGT
TGGATCTGGTACGATATTGCTTACCATCCAAGACA--------------GTTCTGAAATT
TTGTCG----------------------------------
>MY5310_Hexurella_AntelopeCyn_CerbatMtns
AAGATTTAGTACAACTTACTAACCATTACAAAAACAAACTCCGGGAAAAAACATAAGATC
AGCTTACCCAGAAAATCTGCTAACACAGAGAGAGCCCCAATACAGAGACCACCAAAAGCT
GCTGCTGTTGGAATGTATCTGTTCAATTCATGAATCATAGATTTTTCTCTGTGACCTCGC
ATTACCATCTGTTGCTCCTTCAGCTGCTTGGCAACCTGGTTAAGAAAAGAACAAAAACGG
ACAAATGAAAAAAAAGCAAATAAACCAGAAATAACAACAAAGAACACAGAACAGTACTTT
ATGTGAAATCATTTGAAACCAGATATTAAAACACTGAGTAGTGCTAGGAACACAACCCAT
TGGATATTGTACTATATTGCTTACCATTCGAGACAACTCCCGTTTAAAGGTTCT------
----------------------------------------
>MY5312_Hexurella_FoxCyn_MusicMtns
AAGATTTAGTACAACTTACTAACCATTACAAAAACAAACTCCGGGAAAAAACATAAGATC
AGCTTACCCAGAAAATCTGCTAACACAGAGAGAGCCCCAATACAGAGACCACCAAAAGCT
GCTGCTGTTGGAATGTATCTGTTCAATTCATGAATCATAGATTTTTCTCTGTGACCTCGC
ATTACCATCTGTTGCTCCTTCAGCTGCTTGGCAACCTGGTTAAGAAAAGAACGAAAACGG
ACAAATGAAAAAAAAGCAAATAAACCAGAAATAACAACAAAGAACACAGAACAGTACTTT
ATGTGAAATCATTTGAAACCAGATATTAAAACACTGAGTAGTGCCAGGAACATAACCCAT
TGGATCTTGTACTATATTGCTTACCATTC-AGATAACTCCCGTTTAAAGGTTCTGAAATT
TTGCTGCTGTCACTTACTCACC------------------
>MY5313_Hexurella_FoxCyn_MusicMtns
AAGATTTAGTACAACTTACTAACCATTACAAAAACAAACTCCGGGAAAAAACATAAGATC
AGCTTACCCAGAAAATCTGCTAACACAGAGAGAGCCCCAATACAGAGACCACCAAAAGCT
GCTGCTGTTGGAATGTATCTGTTCAATTCATGAATCATAGATTTTTCTCTGTGACCTCGC
ATTACCATCTGTTGCTCCTTCAGCTGCTTGGCAACCTGGTTAAGAAAAGAACGAAAACGG
ACAAATGAAAAAAAAGCAAATAAACCAGAAATAACAACAAAGAACACAGAACAGTACTTT
ATGTGAAATCATTTGAAACCAGATATTAAAACACTGAGTAGTGCCAGGAACATAACCCAT
TGGATCTTGTACTATATTGCTTACCATTCGAGATAACTCCCGTTTAAAGGTTCTGAAATT
TTGCTGCTGTCACTTACTCACCACTTATCTCCCATTTTTA
>MY5314_Hexurella_Grasshopper_BrushyMtn
AAGATTTAGTACAACTTACTAA-CATTACAAAAACAAATTCCGGCAAAAAACATAAGATC
AGCTTACCCAGAAAATCTGCTAACACAGAGAGAGCCCCAATACAGAGACCACCAAAAGCT
GCTGCTGTTGGAATGTATCTGTTCAATTCATGAATCATAGATTTTTCTCTGTGACCTCGC
ATTACCATCTGTTGCTCCTTCAGCTGCTTGGCAACCTGGTTAAGAAAAGAACGAAAACGG
ACAAATGAAAAAAAAGCAAATAAACCAGAAATAACAATAAAGAACACAGAACAGTACTTT
ATGTGAAATCATTTGAAACCAGATATTAAAACACTCAGTAGTGCCAGGAACATAACCCAT
TGGATCTTGTACTATATTGCTTACCATTCGAGACAACTCCCGTTTAAA------------
----------------------------------------
>MY5315_Hexurella_WagonerRd_BradshawMtns
AAGATTTAGTACAACTTACTAACCATTACAAAAATAAACTACGGGAAAAAACATAAGATC
GGCTTACCCAGAAAATCTGCTAACACAGAGAGAGCCCCAATACAGAGACCACCAAAAGCT
GCTGCTGTTGGAATGTATCTGTTCAATTCATGAATCATAGATTTTTCTCTGTGACCTCGC
ATTACCATCTGTTGCTCCTTCAGCTGCTTGGCAACCTGGTTAAGACAAAAATGAAAACGG
ACGAATGAAAAATAAGCAAATAAACCAGAAATATCAACATAGAACACAGAACAATACTTT
ATGTGAAAGCATTTGAAACCAGTTATTAAAATAATGAATAGTGCCAGGAACATAACCCAT
TGGATCTTGTACTATACTGCTTACCATTCGAGACAACTCTCGTTTAAAGGTTCTGAAATT
TTGCTGCCGTCACTTA--CGCCACTTATCTCCTATTTTCA
>MY5316_Hexurella_WagonerRd_BradshawMtns
AAGATTTAGTACAACTTACTAACCATTACAAAAACAAACTCCGGGAAAAAACATAAGATC
AGCTTACCCAGAAAATCTGCTAACACAGAGAGAGCCCCAATACAGAGACCACCAAAAGCT
GCTGCTGTTGGAATGTATCTGTTCAATTCATGAATCATAGATTTTTCTCTGTGACCTCGC
ATTACCATCTGTTGCTCCTTCAGCTGCTTGGCAACCTGGTTAAGACAAAAATGAAAACGG
ACGAATGAAAAATAAGCAAATAAACCAGAAATATCAACATAGAACACAGAACAATACTTT
ATGTGAAAGCATTTGAAACCAGATATTAAAATAATGAATAGTGCCAGGAACATAACCCAT
TGGATCTTGTACTATACTGCTTACCATTCGAGACAACTCTCGTTTAAAGGTTCTGAAATT
TTGCTGCCGTCACTTA--CGCCACTTATCTCCTATTTTCA
>MY5317_Hrupicola_Cottonwood_SnYsidroMtns
-----------------------------AAGAACGAAGGATGAGAAAAAACCGAAGATC
AGCTTACCCATGAAATCTGCTAATACAGAGAGAGCCCCAATACAGAGACCACCAAAAGCT
GCTGCTGTTGGAATGTATCTGTTCAATTCATGAATCATAGATTTTTCTCTGTGACCTCGC
ATTACCATCTGTTGCTCCTTCAGCTGCTTGGCAACCTAGTCAAGACAGCAATAAAAACGG
AAAATCGAAAGAGGATGACGGAAAAGCGAGGAAGCACCAAAAGGTCCAAAAGGAAGTTTT
AAGAAACTTTGATCGAGTCGAGGTGGTAAAAAGATGAGTAGAGTCAAGAAATTATAATAG
ATAAACTTGGAAATTGTAACTCTGCTTTATAAAAAAA-------------AATTGGATGT
TTATTAACAGCATTTACACAACATCACTCA----------
