# Supplementary material for: ﻿Species delimitation, biogeography, and natural history of dwarf funnel web spiders (Mygalomorphae, Hexurellidae, Hexurella) from the United States / Mexico borderlands
Source: Zookeys. 2023 Jun 14;1167:109–57. doi: 10.3897/zookeys.1167.103463 (PMC10285686; doi:10.3897/zookeys.1167.103463)
Supplement: Supplementary material 3 — Input matrices, analysis log files, and output tree files for nuclear and mitochondrial analyses [file zookeys-1167-109_article-103463__-s003.zip › uce-2001728.fasta]

>MY0059_Hapachea_SantaRitaMtns_MaderaCyn
TCTTATTCACTCGCCGAATTGCGCCTAAGAGCATTCCTTTTTCATTTTTCCAGATCGCAA
CAATGTGTACCGAGATTACCTGTACAACCTGGAGAAACTGACAGTGTTCGTGGAAGAGAA
AGGCCGTCTGGAGAGCAGCACAAGCGGTTCCAAATGCGCTTCCATATCGAGGCTCAACAA
TGCCTTGTTTCGACGCACACTGCACTTCGAATGTCCTTCCCATCTCAAGGGACGCTACAT
CTACGTCAAGGCCTACGGTGTACCTAGCCGATGGAACAGATTATATTCGGCCATTTTGTG
CGAAGTTCGAGTCTACTAACAACAACACAACAAAAGTCCTACTG
>MY0139_Hexurella_SanDiego_Guatay
TCTCATTCACTTGCCGAATTGTGCCTAAGAGCATTCCTTTTTGATTTTTCCAGATCGCAA
CAATGTGTACCGTGATTACCTCTACAACCTGGAGAAACTGACAGTGTTCGTAGAAGAGAA
AGGCCGTCTGGAGAGCAGCACAAGCGGTTCCAAATGTGCTTCCATATCGAGGCTTAACAA
TGCCTTGTTTCGACGCACACTGCACTTCGAATGTCCTTCCCACCTCAAGGGACGTTACAT
TTACGTCAAGGCCTATGGTGTACCTAGCCGATGGAACAGATTATATTCGGCCATTTTGTG
TGAAGTTCGAGTCTACTAACAACAGC--AACAAAAGTCCTACTG
>MY5053_Hexurella_ChiricahuaMtns_PriceCyn
TCTCATTCACTCGCCGAAATGCTACTAAGAGCATTCCTTTTTTATTTTTCCAGACCGCAA
CAATGTGTACCGAGATTACCTCTACAACCTGGAGAAACTGACAGTGTTCGTGGAAGAGAA
AGGCCGTCTGGAGAGCAGCACAAGCGGTTCCAAATGCGCTTCCATATCGAGGCTCAACAA
TGCCTTGTTTCGACGCACACTGCACTTCGAATGTCCTTCCCATCTCAAGGGGCGCTACAT
CTACGTCAAGGCCTACGGTGTACCTAGCCGATGGAACAGATTATATTCGGCCATTTTGTG
CGAAGTTCGAGTCTACTAACAACAAC-----AAAAGTCCTACTG
>MY5064_Hexurella_MuleMtns_Escabrosa
TCTCATTCAGTCGCCGAATTGCGCCTAAGAGCATTCCTTTTTTATTTTTCCAGATCGCAA
CAATGTGTACCGAGATTACCTCTACAACCTGGAGAAACTGACGGTGTTCGTGGAAGAGAA
AGGCCGTCTGGAGAGCAGCACAAGCGGTTCCAAATGCGCTTCCATATCGAGGCTCAACAA
TGCCTTGTTTCGACGCACACTGCACTTCGAATGTCCTTCCCATCTCAAGGGACGCTACAT
CTACGTCAAGGCCTACGGTGTACCTAGCCGATGGAACAGATTATATTCGGCCATTTTGTG
CGAAGTTCGAGTCTACT---------------------------
>MY5066_Hexurella_MuleMtns_Escabrosa
TCTCATTCAGTCGCCGAATTGCGCCTAAGAGCATTCCTTTTTTATTTTTCCAGATCGCAA
CAATGTGTACCGAGATTACCTCTATAACCTGGAGAAACTGACAGTGTTCGTGGAAGAGAA
AGGCCGTCTGGAGAGCAGCACAAGCGGTTCCAAATGCGCTTCCATATCGAGGCTCAACAA
TGCCTTGTTTCGACGCACACTGCACTTCGAATGTCCTTCCCATCTCAAGGGACGCTACAT
CTACGTCAAGGCCTACGGTGTACCTAGCCGATGGAACAGATTATATTCGGCCATTTTGTG
CGAAGTTCGAGTCTACTAACAACAACACAACAAAAGTCCTACTG
>MY5071_Hexurella_SantaRitaMtns_AlisoSprings
TCTCATTCACTCGCCGAATTGCGCCTAAGAGCATTCCTTTTTTATTTTTCCAGATCGCAA
CAATGTGTACCGAGATTACCTGTACAACCTGGAGAAACTGACAGTGTTCGTGGAAGAGAA
AGGCCGTCTGGAGAGCAGCACAAGCGGTTCCAAATGCGCTTCCATATCGAGGCTCAACAA
TGCCTTGTTTCGACGCACACTGCACTTCGAATGTCCTTCCCATCTCAAGGGACGCTACAT
CTACGTCAAGGCCTACGGTGTACCTAGCCGATGGAACAGATTATATTCGGCCATTTTGTG
CGAAGTTCGAGTCTACTAACAACAACACAACAAAAGTCCTACTG
>MY5075_Hexurella_ChiricahuaMtns_CaveCrkCyn
TCTCATTCACTCTCCGAATTGCGCCTAAGAGCATTCCTTTCTATTTTTTCCAGATCGCAA
CAATGTGTACAGAGATTACCTTTACAACCTGGAGAAACTGACAGTGTTCGTGGAAGAGAA
AGGCCGTCTGGAGAGCAGCACAAGCGGTTCCAAATGCGCTTCCATATCGAGGCTCAATAA
TGCCTTGTTTCGACGCACACTGCACTTCGAATGTCCTTCCCATCTCAAGGGACGCTACAT
CTACGTCAAGGCCTACGGTGTACCTAGCCGATGGAACAGATTATATTCGGCCATTTTGTG
CGAAGTTCGAGTCTACTAACAACAGCACAACCAAAGTCCCACTG
>MY5126_Hexurella_SantaCatalinaMtns_NuggetCyn
TCTTATTCACTCGCCGAATTGCGCCTAAGAGCATTCCTTTTTTATTTTTCCAGATCGCAA
CAATGTGTACCGAGATTACCTCTACAACCTGGAGAAACTGACAGTGTTCGTGGAAGAGAA
AGGCCGTCTGGAGAGCAGCACAAGCGGTTCCAAATGCGCTTCCATATCGAGGCTCAACAA
TGCCTTGTTTCGACGCACACTGCACTTCGAATGTCCTTCCCATCTCAAGGGACGCTACAT
CTACGTCAAGGCCTACGGTGTACCTAGCCGATGGAACAGATTATATTCGGCCATTTTGTG
CGAAGTTCGAGTCTACTAACAACAACACAACAAAAGTCCTACTG
>MY5127_Hexurella_WhetstoneMtns_FrenchJoeCyn
-----------------------CCTAAGAGCATTCC-----------------------
---------CCGAGATTACCTCTACAACCTGGAGAAACTGACAGTGTTCGTGGAAGAGAA
AGGCCGTCTGGAGAGCAGCACAAGCGGTTCCAAATGCGCTTCCATATCGAGGCTCAACAA
TGCCCTGTTTCGACGCACACTGCACTTCGAATGTCCTTCCCATCTCAAGGGACGCTACAT
CTACGTCAAGGCCTACGGTGTACCAAGCCGATGGAACAGATTATATTCGGCCATTTTGTG
CGAAGTTCGAGTCTACTAACAACAA-------------------
>MY5128_Hexurella_WhetstoneMtns_FrenchJoeCyn
------------------------------------------------------------
------------------------------------------------------------
-----------------------GCGGTTCCAAATGCGCTTCCATATCGAGGCTCAACAA
TGCCCTGTTTCGACGCACACTGCACTTCGAATGTCCTTCCCATCTCAAGGGACGCTACAT
CTACGTCAAGGCCTACGGCGTACCTAGCCGATGGAACAGATTATATTCGGC---------
--------------------------------------------
>MY5131_Hexurella_PedregosaMtns_PruneCyn
TCTCATTCACTCGCCGAACTTCGCCAAAGAGCATTCCTTTTTTATTGTTCCAGATCGCAA
CAATGTCTACCGAGATTACCTCTACAACCTGGAGAAACTGACAGTGTTCGTGGAAGAGAA
AGGCCGTCTGGAGAGCAGCACAAGCGGTTCCAAATGCGCTTCCATATCGAGGCTCAACAA
TGCCCTGTTTCGACGCACGCTGCACTTCGAATGTCCTTCCCATCTCAAGGGACGCTACAT
CTACGTCAAGGCCTACGGTGTACCTAGCCGATGGAACAGATTATATTCGGCCATTTTGTG
CGAAGTTCGAGTCTACTGACAACAACACAACAAAAGTCCTACTG
>MY5132_Hexurella_PedregosaMtns_PruneCyn
TCTCATTCACTCGCCGAACTTCGCCTAAGAGCATTCCTTTTTTATTGTTCCAGATCGCAA
CAATGTCTACCGAGATTACCTCTACAACCTGGAGAAACTGACAGTGTTCGTGGAAGAGAA
AGGCCGTCTGGAGAGCAGCACAAGCGGTTCCAAATGCGCTTCCATATCGAGGCTCAACAA
TGCCCTGTTTCGACGCACGCTGCACTTCGAATGTCCTTCCCATCTCAAGGGACGCTACAT
CTACGTCAAGGCCTACGGTGTACCTAGCCGATGGAACAGATTATATTCGGCCATTTTGTG
CGAAGTTCGAGTCTACTGACAACAACACAACAAAAGTCCTACTG
>MY5136_Hexurella_MiddlemarchCyn
----------------------------GAGCATTCCTTTTTTAATTTTCCAGATCGCAA
CAATGTGTACCGGGATTACCTCTACAACCTGGAGAAACTGACAGTGTTCGTGGAAGAGAA
AGGCCGTCTGGAGAGCAGCACAAGCGGTTCCAAATGCGCTTCCATATCGAGGCTCAACAA
TGCCTTGTTTCGACGCACACTGCACTTCGAATGTCCTTCCCATCTCAAGGGACGCTACAT
CTACGTCAAGGCCTACGGTGTACCTAGCCGATGGAACAGATTATATTCGGCCATTTTGTG
CGAAGTTCGAGTCTACTAACAACAACACAACAAAAGTCCTACTG
>MY5147_Hexurella_DragoonMtns_NF_345A
TCTCATTCACTCGCCGAATTGCGCCTAAGAGCATTCCTGTTTTATTTTTCCAGATCGCAA
CAATGTGTACCGAGATTACCTCTACAACCTGGAGAAACTGACGGTGTTCGTGGAAGAGAA
AGGCCGCCTGGAGAGCAGCACAAGCGGTTCTAAATGCGCTTCCATATCGAGGCTCAACAA
TGCCTTGTTTCGACGCACACTTCACTTCGAATGTCCTTCCCATCTCAAGGGACGCTACAT
CTACGTCAAGGCCTACGGTGTACCTAGCCGATGGAACAGATTATATTCGGCCATTTTGTG
CGAAGTTCGAGTCTACTAACAACAACACAACAAAAGTCCTACTG
>MY5152_Hexurella_WhetstoneMtns_ApacheCyn
TCTCATTCACTCGCCGAATGGCGCCTAAGAGCATTCCTTTGTTATTTTTCCAGATCGCAA
CAATGTGTACCGAGATTACCTCTACAACCTGGAGAAACTGACAGTGTTCGTGGAAGAGAA
AGGCCGTCTGGAGAGCAGCACAAGCGGTTCCAAATGCGCTTCCATATCGAGGCTCAACAA
TGCCTTGTTTCGACGCACGCTGCACTTCGAATGTCCTTCCCATCTCAAGGGACGCTACAT
CTACGTCAAGGCCTACGGTGTACCAAGCCGATGGAACAGATTATATTCGGCCATTTTGTG
CGAAGTCCGAGTCTACTAACAACAACACAACAAAAGTCCTACCG
>MY5154_Hexurella_SantaRitaMtns_AdobeCyn
TCTTATTCACACACCGAATTGCGCCTAAGAGCATTCCTTTTTTATTTTTCCAGATCGCAA
CAATGTGTACCGAGATTACCTGTACAACCTGGAGAAACTGACAGTGTTCGTGGAAGAGAA
AGGCCGTCTGGAGAGCAGCACAAGCGGTTCCAAATGCGCTTCCATATCGAGGCTCAACAA
TGCCTTGTTTCGACGCACACTGCACTTCGAATGTCCTTCCCATCTCAAGGGACGCTACAT
CTACGTCAAGGCCTACGGTGTACCTAGCCGATGGAACAGATTATATTCGGCCATTTTGTG
CGAAGTTCGAGTCTACTAACAACAACACAACAGAAGTCCTACTG
>MY5157_Hexurella_SantaCatalinaMtns_Redington
TCTTATTCACTCGCCGAAATGCGCCTAAGAGCATTCCTTTTTTATTTTTCCAGATCGCAA
CAATGTGTACCGAGATTACCTCTACAACCTGGAGAAACTGACAGTGTTCGTGGAAGAGAA
AGGCCGTCTGGAGAGCAGCACAAGCGGTTCCAAATGCGCTTCCATATCGAGGCTCAACAA
TGCCTTGTTTCGACGCACACTGCACTTCGAATGTCCTTCCCACCTCAAGGGACGCTACAT
CTACGTCAAGGCCTACGGTGTACCTAGCCGATGGAACAGATTATATTCGGCCATTTTGTG
CGAAGTTCGAGTCTACTAACAACAACACAACAAAAGTCCTACTG
>MY5164_Hrupicola_Temecula
------------------------------------------------------------
-----------------------------------------CAGTGTTCGTAGAAGAGAA
AGGCCGTCTGGAGAGCAGCACAAGCGGTTCCAAATGTGCTTCCATATCGAGGCTTAACAA
TGCCTTGTTTCGACGCACACTGCACTTCGAATGTCCTTCCCACCTCAAGGGACGCTACAT
TTACGTCAAGGCCTATGGTGTACCTAGCCGATGGAACA----------------------
--------------------------------------------
>MY5165_Hrupicola_Temecula
----------------------------GAGCATTCCTTTTTGATTTTTCCAGATCGCAA
CAATGTGTACCGAGATTACCTCTACAACCTGGAGAAACTGACAGTGTTCGTAGAAGAGAA
AGGCCGTCTGGAGAGCAGCACAAGCGGTTCCAAATGTGCTTCCATATCGAGGCTTAACAA
TGCCTTGTTTCGACGCACACTGCACTTCGAATGTCCTTCCCACCTCAAGGGACGCTACAT
TTACGTCAAGGCCTATGGTGTACCTAGCCGATGGAACAGATTATATTCGGCCATTTTGTG
TGAAGTTCGAGTCTACTAACAACAGC--AACAAAAGTCC-----
>MY5175_Hapachea_HarshawRd_PatagoniaMtns
TCTCATTCACTCGCCGAATTGCGCGTAAGAGCATTCCTTTTTTATTTTTCCAGATCGCAA
CAATGTGTACCGAGATTACCTCTACAACCTGGAGAAACTGACAGTGTTCGTGGAAGAGAA
AGGCCGTCTGGAGAGCAGCACAAGCGGTTCCAAATGCGCTTCCATATCGAGGCTCAACAA
TGCCCTGTTTCGACGCACACTGCACTTCGAATGTCCTTCCCATCTCAAGGGACGCTACAT
CTACGTCAAGGCCTACGGTGTACCTAGCCGATGGAACAGATTATATTCGGCCATTTTGTG
CGAAGTTCGAGTCTACTAACCACAACACAACAGAAGTCCCACTG
>MY5180_Hapachea_MustrangPk_MustangMtns
TATCATTCACTCGCCGAATTGCGCCTAAGAGCATTCCTTTCTTATTTTTCCAGATCGCAA
CAATGTGTACCGAGATTACCTCTACAACCTGGAGAAACTGACAGTGTTCGTGGAAGAGAA
AGGCCGTCTGGAGAGCAGCACAAGCGGTTCCAAATGCGCTTCCATATCGAGGCTCAACAA
TGCCTTGTTTCGACGCACACTGCACTTCGAATGTCCTTCCCATCTCAAGGGACGCTACAT
CTACGTCAAGGCCTACGGTGTACCAAGCCGATGGAACAGATTATATTCGGCCATTTTGTG
CGAAGTTCGAGTCTACTAACAACAACACAACA------------
>MY5181_Hapachea_MustrangPk_MustangMtns
TCTCATTCACTCGCCGAATTGCGTCTAAGAGCAATCCTTTTTTATTTTTCCAGATCGCAA
CAATGTGTACCGAGATTACCTCTACAACCTGGAGAAACTGACAGTGTTCGTGGAAGAGAA
AGGCCGTCTGGAGAGCAGCACAAGCGGTTCCAAATGCGCTTCCATATCGAGGCTCAACAA
TGCCTTGTTTCGACGCACACTGCACTTCGAATGTCCTTCCCATCTCAAGGGACGCTACAT
CTACGTCAAGGCCTACGGTGTACCAAGCCGATGGAACAGATTATACGTA-----------
--------------------------------------------
>MY5193_Hapachea_HarshawRd_PatagoniaMtns
TCTCATTCACTCGCCGAATTGCGCGTAAGAGCATTCCTTTTTTATTTTTCCAGATCGCAA
CAATGTGTACCGAGATTACCTCTACAACCTGGAGAAACTGACAGTGTTCGTGGAAGAGAA
AGGCCGTCTGGAGAGCAGCACAAGCGGTTCCAAATGCGCTTCCATATCGAGGCTCAACAA
TGCCCTGTTTCGACGCACACTGCACTTCGAATGTCCTTCCCATCTCAAGGGACGCTACAT
CTACGTCAAGGCCTACGGTGTACCTAGCCGATGGAACAGATTATATTCGGCCATTTTGTG
CGAAGTTCGAGTCTACTAACAACAACACAACAGAAGTCCCACTG
>MY5194_Hapachea_Ordsummit_MtOrd
TTTCATTTACTCACCGAATTGTGCCTAAGAGCATTCCC---TTTTTTTTCTAGATCGCAA
CAATGTGTATCGAGATTACCTCTACAACCTGGAGAAACTGACAGTGTTCGTGGAAGAGAA
AGGCCGTCTGGAGAGCAGCACAAGCGGTTCCAAATGCGCTTCCATATCGAGGCTCAACAA
TGCCTTGTTTCGACGCACACTGCACTTCGAATGTCCTTCCCATCTCAAGGGACGCTACGT
CTACGTCAAGGCCTACGGTGTACCTAGCCGATGGAACAGATTATATTCGGCCATTTTGTG
CGAAGTTCGAGTCTACTAATAACCACACAACAAAAATCCTACTG
>MY5195_Hapachea_Ordsummit_MtOrd
-------------------------TAAGAGCATTCCC---TTTTTTTTCTAGATCGCAA
CAATGTGTATCGAGATTACCTCTACAACCTGGAGAAACTGACAGTGTTCGTGGAAGAGAA
AGGCCGTCTGGAGAGCAGCACAAGCGGTTCCAAATGCGCTTCCATATCGAGGCTCAACAA
TGCCTTGTTTCGACGCACACTGCACTTCGAATGTCCTTCCCATCTCAAGGGACGCTACGT
CTA-GTCAAGGCCTACGGTGTACCTAGCCGATGGAACAGATTATATTCGGCCATTTTGTG
CGAAGTTCGAGTCTACTAATAACCACACAACAAAAGTCCTACTG
>MY5266_Hencina_CerroBolla
TCTCATTCACTTGCTTAATTGTGCCTAAGAGCATTCCT-TTTGATTTTTCCAGATCGCAA
CAATGTGTACCGAGATTACCTCTACAACCTAGAGAAACTGACAGTCTTCGTAGAAGAGAA
AGGCCGTCTGGAGAGCAGCACAAGCGGTTCCAAATGTGCTTCCATATCGAGGCTTAACAA
TGCCTTGTTTCGACGCACACTGCACTTCGAATGTCCTTCCCACCTCAAGGGACGCTACAT
CTACGTCAAGGCCTATGGTGTACCTAGCCGATGGAACAGATTATATTCGGCCATTTTGTG
TGAAGTTCGAGTCTACTAACAACAGC--AACAAAAGTCCTACTG
>MY5267_Hencina_CerroBolla
TCTCATTCACTTGCTTAATTGTGCCTAAGAGCATTCCTTTTTGATTTTTCCAGATCGCAA
CAATGTGTACCGAGATTACCTCTACAACCTAGAGAAACTGACAGTCTTCGTAGAAGAGAA
AGGCCGTCTGGAGAGCAGCACAAGCGGTTCCAAATGTGCTTCCATATCGAGGCTTAACAA
TGCCTTGTTTCGACGCACACTGCACTTCGAATGTCCTTCCCACCTCAAGGGACGCTACAT
CTACGTCAAGGCCTATGGTGTACCTAGCCGATGGAACAGATTATATTCGGCCATTTTGTG
TGAAGTT-GAGTCTACTAACAACAGC--AACAAAAGTCCTACTG
>MY5269_Hexurella_GuadalupeValley
TCTCATTCA-TTGCCTAATTGTGCCTAAGAGCATTCCTTTTCGATTTTTCCAGATCGCAA
CAATGTGTACCGAGATTATCTCTACAACCTGGAGAAACTGACAGTCTTCGTAGAAGAGAA
AGGCCGTCTGGAGAGCAGCACAAGCGGTTCCAAATGTGCTTCCATATCGAGGCTTAACAA
TGCCTTGTTTCGACGCACACTGCACTTCGAATGTCCTTCCCACCTCAAGGGACGTTACAT
CTACGTCAAGGCCTATGGTGTACCTAGCCGATGGAA-AGATTATATTCGGCCATTTTGTG
TGAAGTT-------------------------------------
>MY5271_Hexurella_GuadalupeValley
TCTCATTCACTTGCCTAATTGTGCCTAAGAGCATTCCTTTTCGATTTTTCCAGATCGCAA
CAATGTGTACCGAGATTATCTCTACAACCTGGAGAAACTGACAGTCTTCGTAGAAGAGAA
AGGCCGTCTGGAGAGCAGCACAAGCGGTTCCAAATGTGCTTCCATATCGAGGCTTAACAA
TGCCTTGTTTCGACGCACACTGCACTTCGAATGTCCTTCCCACCTCAAGGGACGTTACAT
CTACGTCAAGGCCTATGGTGTACCTAGCCGATGGAACAGATTATATTCGGCCATTTTGTG
TGAAGTTCGAGTCTACTAACAACAGC--AACAAAAGTCCTACTG
>MY5276_Hexurella_SanPedro_Martir
------------------------------------------------------------
---------------TTACCTCTACAACCTGGAGAAATTGACAGTCTTTGTAGAAGAGAA
AGGCCGTCTGGAGAGCAGCACAAGCGGTTCCAAATGTGCTTCCATATCGAGGCTTAACAA
TGCCTTGTTTCGACGCACACTGCACTTCGAATGTCCTTCCCACCTCAAGGGACGCTACAT
CTACGTCAAGGCCTATGGTGTACCTAGCCGATGGAACAGATTATATTCGGCCATTTTGTG
TGAAGTTCGAGTCTACTAACAACAGC--AGCAAAAGTCCTACTG
>MY5277_Hexurella_SanPedro_Martir
TCTCATTCACTTGTTTAATTGTGCCTAAGAGCATTTCTTTTTGATTTTTCCAGATCGCAA
CAATGTGTACCGAGATTACCTCTACAACCTGGAGAAATTGACAGTCTTTGTAGAAGAGAA
AGGCCGTCTGGAGAGCAGCACAAGCGGTTCCAAATGTGCTTCCATATCGAGGCTTAACAA
TGCCTTGTTTCGACGCACACTGCACTTCGAATGTCCTTCCCACCTCAAGGGACGCTACAT
CTACGTCAAGGCCTATGGTGTACCTAGCCGATGGAACAGATTATATTCGGCCATTTTGTG
TGAAGTTCGAGTCTACTAACAACAGC--AGCAAAAGTCCTACTG
>MY5280_Hexurella_ArroyoSalado
TCTCATTCACTTGCCGAATTGTGCCTAAGAGCATTCCTTTTTGATTTTTCCAGATCGCAA
CAATGTGTACCGAGATTACCTCTACAACCTGGAGAAACTGACAGTCTTCGTAGAAGAGAA
AGGCCGTCTGGAGAGCAGCACAAGCGGTTCCAAATGTGCTTCCATATCGAGGCTTAACAA
TGCCTTGTTTCGACGCACACTGCACTTCGAATGTCCTTCCCACCTCAAGGGACGCTACAT
CTACGTCAAGGCCTATGGTGTACCTAGCCGATGGAACAGATTATATTCGGCCATTTTGTG
TGAAGTTCGAGTCTACTAACAACAGC--AACAAAAGTCCTACTG
>MY5282_Hexurella_ArroyoSalado
-----------------------------------------------TTCCAGATCGCAA
CAA--TGTACCGAGATTACCTCTACAACCTGGAGAAACTGACAGTCTTCGTAGAAGAGAA
AGGCCGTCTGGAGAGCAGCACAAGCGGTTCCAAATGTGCTTCCATATCGAGGCTTAACAA
TGCCTTGTTTCGACGCACACTGCACTTCGAATGTCCTTCCCACCTCAAGGGACGCTACAT
CTACGTCAAGGCCTATGGTGTACCTAGCCGATGGAACAGATTATATTCGGCCATTTTGTG
TGAAGTTCGAGTCTACTAACAACAGC--AACAAAAGTCCTACTG
>MY5286_Hrupicola_SweetwaterSpr_OrdMtn
---------------------------------------------------AGATCGCAA
CAATGTGTACCGAGATTACCTCTACAACCTGGAGAAACTGACAGTCTTCGTAGAAGAAAA
AGGCCGTCTGGAGAGCAGCACAAGCGGTTCCAAATGTGCTTCCATATCGAGGCTTAACAA
TGCCTTGTTTAGACGCACACTGCACTTCGAATGTCCTTCCCACCTCAAGGGACGCTACAT
TTACGTCAAGGCCTATGGTGTACCAAGCCGATGGAACAGATTATATTCGGCCATTTTGTG
TGAAGTTCGAGTCTACTAAAAACAGC--AACAAAAGCCCTACTG
>MY5287_Hrupicola_SweetwaterSpr_OrdMtn
TCTCATTCACTTGCCGAATTGTGCCTAAGAGCAGCCCTTTTTGATTTTTCCAGATCGCAA
CAAT-----------CGACCTCTACAACCTGGAGAAACTGACAGTCTTCGTAGAAGAAAA
AGGCCGTCTGGAGAGCAGCACAAGCGGTTCCAAATGTGCTTCCATATCGAGGCTTAACAA
TGCCTTGTTTAGACGCACACTGCACTTCGAATGTCCTTCCCACCTCAAGGGACGCTACAT
TTACGTCAAGGCCTATGGTGTACCAAGCCGATGGAACAGATTATATTCGGCCATTTTGTG
TGAAGTTCGAGTCTACTAAAAACAGC--AACAAAAGCCC-----
>MY5309_Hapachea_JohnnyLyon_Hills
-------CACTCGCCGAATTGCGCCTAAGAGCGTTCCTTTTTCATTTTTCCAGATCGCAA
CAATGTGTACCGAGATTACCTCTACAACCTGGAGAAGCTGACAGTGTTCGTGGAAGAGAA
AGGCCGTCTGGAGAGCAGCACAAGCGGTTCCAAATGCGCTTCCATATCGAGGCTCAACAA
TGCCTTGTTTCGACGCACACTGCACTTCGAATGTCCTTCCCATCTCAAGGGACGCTACAT
CTACGTCAAGGCCTACGGTGTACCAAGCCGATGGAACAGATTATATTCGGCCATTTTGTG
CGAAGTTCGAGTCTACTAACAACAACA-----------------
>MY5310_Hexurella_AntelopeCyn_CerbatMtns
TTTCATTTACTCGCCGAATTGTGCCTAAGAGCATTCCCTGTTTTTTTTTCCAGATCGCAA
CAATGTGTACCGAGATTACCTCTACAACCTGGAGAAACTGACAGTGTTCGTGGAAGAGAA
AGGCCGTCTGGAGAGCAGCACAAGCGGTTCCAAATGCGCTTCCATATCGAGGCTCAACAA
TGCCTTGTTTCGACGCACACTGCACTTCGAATGTCCTTCCCATCTCAAGGGACGCTACGT
CTACGTCAAGGCCTACGGTGTACCTAGCCGATGGAACAGATTATATTCGGCCATTTTGTG
CGAAGTTCGAGTCTACTAATAACCACACAACAAAAGTCCTACTG
>MY5311_Hexurella_AntelopeCyn_CerbatMtns
TTTCATTTACTCGCCGAATTGTGCCTAAGAGCATTCCCTGTTTTTTTTTCCAGATCGCAA
CAATGTGTACCGAGATTACCTCTACAACCTGGAGAAACTGACAGTGTTCGTGGAAGAGAA
AGGCCGTCTGGAGAGCAGCACAAGCGGTTCCAAATGCGCTTCCATATCGAGGCTCAACAA
TGCCTTGTTTCGACGCACACTGCACTTCGAATGTCCTTCCCATCTCAAGGGACGCTACGT
CTACGTCAAGGCCTACGGTGTACCTAGCCGATGGAACAGATTATATTCGGCCATTTTGTG
CGAAGTTCGAGTCTACT---------------------------
>MY5312_Hexurella_FoxCyn_MusicMtns
TTTCATTTACTCACCGAATTGTGCCTAAGAGCATTCCCTGTTTTTTTTTCCAGATCGCAA
CAATGTGTACCGAGATTACCTCTACAACCTGGAGAAACTGACAGTGTTCGTGGAAGAGAA
AGGCCGTCTGGAGAGCAGCACAAGCGGTTCCAAATGCGCTTCCATATCGAGGCTCAACAA
TGCCTTGTTTCGACGCACACTGCACTTCGAATGTCCTTCCCATCTCAAGGGACGCTACGT
CTACGTCAAGGCCTACGGTGTACCTAGCCGATGGAACAGATTATATTCGGCCATTTTGTG
CGAAGTTCGAGTCTACTAATAACCACACAACAAAAGTCCTACTG
>MY5313_Hexurella_FoxCyn_MusicMtns
TTTCATTTACTCACCGAATTGTGCCTAAGAGCATTCCCTGTTTTTTTTTCCAGATCGCAA
CAATGTGTACCGAGATTACCTCTACAACCTGGAGAAACTGACAGTGTTCGTGGAAGAGAA
AGGCCGTCTGGAGAGCAGCACAAGCGGTTCCAAATGCGCTTCCATATCGAGGCTCAACAA
TGCCTTGTTTCGACGCACACTGCACTTCGAATGTCCTTCCCATCTCAAGGGACGCTACGT
CTACGTCAAGGCCTACGGTGTACCTAGCCGATGGAACAGATTATATTCGGCCATTTTGTG
CGAAGTTCGAGTCTACTAATAACCACACAACAAAAGTCCTACTG
>MY5314_Hexurella_Grasshopper_BrushyMtn
------------------------------------------------------------
------------------------------------------------CGTGGAAGAAAA
AGGCCGCCTGGAGAGCAGCACAAGCGGTTCCAAATGCGCTTCCATATCGAGGCTCAACAA
TGCCTTGTTT---CACACACTGCACTTCGAATGTCCTTCCCATCTCAAGGGACGCTACGT
CTACGTCAAGGCCTACGGTGTACCTAGCCGATGGAACAGATTATATTCGGCCATTTTGTG
CGAAGTT-------------------------------------
>MY5315_Hexurella_WagonerRd_BradshawMtns
TTTCATTTACTCGCCGAATTGTGCCTAAGAGCATTCCCTTTTTTTTTTTCCAGATCGCAA
CAATGTGTATCGAGATTACCTCTACAACCTGGAGAAACTGACAGTGTTCGTGGAAGAGAA
AGGCCGTCTGGAGAGCAGCACAAGCGGTTCCAAATGCGCTTCCATATCGAGGCTCAACAA
TGCCTTGTTTCGACGCACACTGCACTTCGAATGTCCTTCCCATCTCAAGGGACGCTACGT
CTACGTCAAAGCCTACGGTGTACCTAGCCGATGGAACAGATTATATTCGGCCATTTTGTG
CGAAGTTCGAGTCTACTAATAACCACACAAAAAAAGTCCTACTG
>MY5316_Hexurella_WagonerRd_BradshawMtns
TTTCATTTACTCACCGAATTGTGCCTAAGAGCATTCCC---TTTTGTTTCCAGACCGCAA
CAATGTGTATCGAGATTACCTCTACAACCTGGAGAAACTGACAGTGTTCGTGGAAGAGAA
AGGCCGTCTGGAGAGCAGCACAAGCGGTTCCAAATGCGCTTCCATATCGAGACTCAACAA
TGCCTTGTTTCGACGCACACTGCACTTCGAATGTCCTTCCCATCTCAAGGGACGCTACGT
CTACGTCAAAGCCTACGGTGTACCTAGCCGATGGAACAGATTATATTCGGCCATTTTGTG
CGAAGTTCGAGTCTACTAATAACCACACAACAAAAGTCCTACTG
>MY5317_Hrupicola_Cottonwood_SnYsidroMtns
------------------------------------------------------------
-----------------------------------------------------AAGAGAA
AGGCCGTCTGGAGAGCAGCACAAGCGGTTCCAAATGTGCTTCCATATCGAGGCTTAACAA
TGCCTTGTTTCGACGCACACTGCACTTCGAATGTCCTTCCCACCTCAAGGGACGCTACAT
CTAC--------------------------------------------------------
--------------------------------------------
