# Supplementary material for: ﻿Species delimitation, biogeography, and natural history of dwarf funnel web spiders (Mygalomorphae, Hexurellidae, Hexurella) from the United States / Mexico borderlands
Source: Zookeys. 2023 Jun 14;1167:109–57. doi: 10.3897/zookeys.1167.103463 (PMC10285686; doi:10.3897/zookeys.1167.103463)
Supplement: Supplementary material 3 — Input matrices, analysis log files, and output tree files for nuclear and mitochondrial analyses [file zookeys-1167-109_article-103463__-s003.zip › uce-2001736.fasta]

>MY0059_Hapachea_SantaRitaMtns_MaderaCyn
AAAGTGATGGACAATAGAAAATGTTTTGCATTTTGTTTACCAATGGATGGTAGTGCTAAT
GAAACTGAACACTAATAATTATCACTTGAACATCATTGCGGTATTGTTCACACTTTGCTG
ACATACGCAATAAGGCAAGATGCTGAGTAGAACAGTACAAAATGGTGGGCAAACTGTTTA
ACATCAAAAGCTTTCAGATTTGACCAGATACGGAAATCCAGGTATCACATCATGTTCGCT
AACTAAGCCCCTTCCCCCACCCACCCGAGAGACAAAGGTGTCACTCACCTGTCCACTCTG
GTTGCTCTCAGGCAAGGGAAGGGGCTTAGCCACACCTATGCGCACCACTCCTTTTGGTGC
CCCCTTCAGCGCTTGCACCGCAGCATCCAGGCTGGCATTCTCCAGGTTAATGTCATTGAC
AAACAGCAAACGATCACCAGGAATCAGTCGTCCATCTTGCTGTGCTACACCACCTGGAAC
AAGGCTTCGTATCACTATCACTGTTTCGTTTGGATTCATTGGATCCTGAATTGGGGGAAA
AAACCACGATGTAATTATGTAAACAACTAACGAGCACAAAAAACTTCTCAGTTTTTATTA
GTATTACTCTAGGTTTAAACATTCCAATACTATCTAGCTTTGAATTTGTATTGTCACCAT
ACAGTATGAAATCAAATGTTCAGTAACCAATGTATTTTAAAACAGATTTATCACATCAAA
GGAACATATGAACTCAGTATGTCTAAGAATGTACTGTGCTTTGCA
>MY0139_Hexurella_SanDiego_Guatay
AAAATGACGGACAATAGAAAACGTTTTGCATTTTGTTTTCCAACAGATGGCAATACTAAT
GAAACTGAACACCAATAATTATCACTTAAACATCATTGCTGTATTGTTCACACTGTGCTG
ACATACGCAATAAGGCAAGATGATGAGTAGAACAGTACAAAATGGTGGGTAAACTGCTTA
ACATCAAAAGCTTTCAGATTTGACCAGACACGGAAATCCAGGTATCACACCACGTTCGCT
AACTAAGCCCCTTCCCCCACCCACCCGAGAGACAAAGGTGTCACTCACCTGTCCACTCTG
GTTGCTCTCGGGCAAGGGAAGGGGCTTAGCCACACCTATGCGCACCACTCCTTTTGGTGC
CCCCTTCAGCGCTTGCACCGCAGCATCCAGGCTGGCATTCTCCAGGTTAATGTCATTGAC
AAACAGCAAACGATCACCAGGAATTAGTCGTCCATCTTGCTGTGCTACACCCCCTGGAAC
AAGGCTTCGTATCACTATCACTGTTTCATTTGGATTCATTGGATCCTGAATTAGGGAAAA
AAA-CTTGATGTAATTATGTAAACAACTAACGAGCACAAAAGATTT--CAGTTTTTTTCT
GTATTACTCTAAGTTTAAACATTAAAATATTCTCCTGCTTCAAATTTGTATTGTTACCGT
ATAGTATGAAATCAAATGTTCTGCAATCAATGTCTTTTAAAATAGATTGATCACATCAAA
GGAACATTTGAAATCAGGATGTCTAAGAATGTACTGTGCTTTGCA
>MY5053_Hexurella_ChiricahuaMtns_PriceCyn
AAAGTGATGGACAATAGAAAATGTTTTGCATTTTGTTTACCAATGGAAGGTAATACTAAT
GAAGCTGAACACTAATAATTATCACTTGAACATCATTGCAGTATTGTTCACACTTTGCTG
ACATACGCAATAAGGCAAGACGCTGAGTAGAACAGTACAAAATGGTGGGCAAACTGTTTA
ACATCAAAAGCTTTCAGATTTGACCAGATACGGAAATCCAGGTATAACATCATGTTCGCT
AACTAAGCCCCTTCCCCCACCCACCCGAGAGACAAAGGTGTCACTCACCTGTCCACTCTG
GTTGCTCTCGGGCAAGGGAAGGGGCTTAGCCACACCTATGCGCACCACTCCTTTTGGTGC
CCCCTTCAGCGCTTGCACCGCAGCATCCAGGCTGGCATTCTCCAGGTTAATGTCATTGAC
AAACAGCAAACGATCACCAGGAATCAGTCGTCCATCTTGCTGTGCTACACCACCTGGAAC
AAGGCTTCGTATCACTATCACTGTTTCGTTTGGATTCATTGGATCCTGAATTGGGGGAAA
AAAGCACAATCTAATTATGTAAACAACTAATGAGCACAAAAAAAGTATCAGTTTTTATTA
GTATTACTCCAGGTTTAAACATTCCAATACTATCTAGCTTTGAATTTGTATTGTTACCAT
ACAGTATGAAATCAAATGTTCAGTAACCAATGTATTTTAAAACAGATTTATCACATCAAA
GGAACATATGAACTCAGTATGTCTAAGAATAAACTGCGCTTTGCA
>MY5057_Hexurella_ChiricahuaMtns_PriceCyn
------------------------------------------------------------
------------------------------------------------------------
------------------------------------------------------------
------------------------------------------------------------
--------------------------------------------------GTCCACTCTG
GTTGCTCTCGGGCAAGGGAAGGGGCTTAGCCACACCTATGCGCACCACTCCTTTTGGTGC
CCCCTTCAGCGCTTGCACCGCAGCATCCAGGCTGGCATTCTCCAGGTTAATGTCATTGAC
AAACAGCAAACGATCACCAGGAATCAGTCGTCCATCTTGCTGTGCTACACCACCTGGAAC
AAGGCTTCGTATC-----------------------------------------------
------------------------------------------------------------
------------------------------------------------------------
------------------------------------------------------------
---------------------------------------------
>MY5064_Hexurella_MuleMtns_Escabrosa
AAAGTGATGGACAATATAAAATGTTTTGCATTTTGTTTACCAATGGATGGTAATACTAAT
GAAACTGAACACTAATAATTATCACTTGAACATCATTGTAGTATTGTTCACACTTTGCTG
ACATACGCCATAAGGCAAGATGCTGAGTAGAACAGTACAAAATGGTGGGAAAACTGTTTA
ACATCAAAAGCTTTCAGATTTGACCAGATACGGAAATCCAGGTATCACATCATGTTCGCT
AACTAAGCCCCTTCCCCCACCCACCCGAGAGACAAAGGTGTCACTCACCTGTCCACTCTG
GTTGCTCTCGGGCAAGGGAAGGGGCTTAGCCACACCTATGCGCACCACTCCTTTTGGTGC
CCCCTTCAGCGCTTGCACCGCAGCATCCAGGCTGGCATTCTCCAGGTTAATGTCATTGAC
AAACAGCAAACGATCACCAGGAATCAGACGTCCATCTTGCTGAGCTACACCACCTGGAAC
AAGGCTTCGTATCACTATCACTGTTTCATTTGGATTCATTGGATCCTGAATTGGGGGAAA
AAA-CATAATGTAATTATGTAAACAACTAATGAGTACAAAAAACTTCTCAGTTTTTATTA
GTATTACTCTAGGTTTAAACATTCCAATACTATCCAGCTTTGAATTTGTATTGTTACCAT
ACAGTATGAAATCAAATGTTCAGTAACCAATGTATTTTAAAACAGATTTATCACATCAAA
GGAACATATGAACTCAGTATGTCTAAGAATGCACTGTGCTTTGCA
>MY5066_Hexurella_MuleMtns_Escabrosa
AAAGTGATGGACAATAGAAAATGTTTTGCATTTTGTTTACCAATGGATGGTAATACTAAT
GAAACTGAACACTAATAATTATCACTTGAACATCATTGTAGTATTGTTCACACTTTGCTG
ACATACGCCATAAGGCAAGATGCTGAGTAGAACAGTACAAAATGGTGGGAAAACTGTTTA
ACATCAAAAGCTTTCAGATTTGACCAGATACGGAAATCCAGGTATCACATCATGTTCGCT
AACTAAGCCCCTTCCCCCACCCACCCGAGAGACAAAGGTGTCACTCACCTGTCCACTCTG
GTTGCTCTCGGGCAAGGGAAGGGGCTTAGCCACACCTATGCGCACCACTCCTTTTGGTGC
CCCCTTCAGCGCTTGCACCGCAGCATCCAGGCTGGCATTCTCCAGGTTAATGTCATTGAC
AAACAGCAAACGATCACCAGGAATCAGTCGTCCATCTTGCTGAGCTACACCACCTGGAAC
AAGGCTTCGTATCACTATCACTGTTTCATTTGGATTCATTGGATCCTGAATTGGGGGAAA
AAA--ATAATGTAATTATGTAAACAACTAATGAGCACAAAAAACTTCTCAGTTTTTATTA
GTATTACTCTAGGTTTAAACATTCCAATACTATCTAGCTTTGAATTTGTATTGTTACCAT
ACAGTATGAAATCAAATGTTCAGTAACCAATGTATTTTAAAACAGATTTATCACATCAAA
GGAACATATGAACTCAGTATGTCTAAGAATGTACTGTGCTTTGCA
>MY5071_Hexurella_SantaRitaMtns_AlisoSprings
AAAGTGATGGACAATAGAAAATGTTTTGCATTTTGTTTACCAATGGATGGTAATACTAAT
GTAACTGAACACTGATAATTATCACTTGAACATCATTGCAGTATTGTTCACACTTTGCTG
ACATACGCAATAAGGCAAGATGCTGAGTAGAACAGTACAAAATGGTGGGCAAACTGTTTA
ACATCAAAAGCTTTCAGATTTGACCAGATACGGAAATCCAGGTATCACATCATGTTCGCT
AACTAAGCCCCTTCCCCCACCCACCCGAGAGACAAAGGTGTCACTCACCTGTCCACTCTG
GTTGCTCTCGGGCAAGGGAAGGGGCTTAGCCACACCTATGCGCACCACTCCTTTTGGTGC
CCCCTTCAGCGCTTGCACCGCAGCATCCAGGCTGGCATTCTCCAGGTTAATGTCATTGAC
AAACAGCAAACGATCACCAGGAATCAGTCGTCCATCTTGCTGTGCTACACCACCTGGAAC
AAGGCTTCGTATCACTATCACTGTTTCGTTTGGATTCATTGGATCCTGAATGGGGGGAAA
AA-CTACAATGTAATTATCTAAACAACTAATGAGCACAAAAAACTTCTCAGTTTTTATTA
GTATTATTCTAGGTTTAAACATTCCAATACTATCTAGCTTTGAATTTGTATTGTTACCAT
ACAGTATGAAATCAAATGTTCAGTAACCAATTTATTTTAAAACAGATTTATCACATCAAA
GGAACATATGAACTCAGTATTTCTAAGAATGCACTGTGCTTTGCA
>MY5075_Hexurella_ChiricahuaMtns_CaveCrkCyn
AAAGTGATGGACAATAGAAAATGTTTTGCATTTTGTTTACCAATGGATGGTAATACTAAT
GAAACTGAACACTAATAATTATCACTTGAACATCATTGCAGTATTGTTCACACTTTGCTG
ACATACGCAATAAGGCAAGATGCTGAGTAGAACAGTACAAAATGGTGGGCAAACTGTTTA
ACATCAAAAGCTTTCAGATTTGACCAGATATGGAAATCCAGGTATAACATCATGTTCGCT
AACTAAGCCCCTTCCCCCACCCACCCGAGAGACAAAGGTGTCACTCACCTGTCCACTCTG
GTTGCTCTCGGGCAAGGGAAGGGGCTTAGCCACACCTATGCGCACCACTCCTTTTGGTGC
CCCCTTCAGCGCTTGCACCGCAGCATCCAGGCTGGCATTCTCCAGGTTAATGTCATTGAC
AAACAGCAAACGATCACCAGGAATCAGTCGTCCATCTTGCTGTGCCACACCACCTGGAAC
AAGGCTTCGTATCACTATCACTGTTTCGTTTGGATTCATTGGATCCTGAATTGGGGGAAA
AAAGCACAATGTAATTATGTAAACAACTAATGAGCACAAAAAACTTCTCAGTTTTTACTA
GTATTACTCTAGGTTTAAACATTCCAATACTATCTAGCTTTGAATTTGTATTGTTACCAT
ACAGTATGAAATCAAATGTTCAGTAACCAATGTATTTTAAAACAGATTTATCACATCAAA
GGAACATATGAACTCAGCATGTCTAAGAATGTACTGTACTTTGCA
>MY5126_Hexurella_SantaCatalinaMtns_NuggetCyn
AAAGTGATGGACAATAGAAAATGTTTTGCATTTTGTTTACCAATGGATGATAATACTAAT
GAAACTGAACACTAATAATTATCACTTGAACATCATTGCAGTATTGTTCACACTTTGCTG
ACATACGCAATAAGGCAAGATGCTGAGTAGAACAGTACAAATGGGTGGGCAAACTGTTTA
ACATCAAAAGCTTTCAGATTTGACCAGATACGGAAATCCAGGTATCACATCATGTTCGCT
AACTAAGCCCCTTCCCCCACCCACCCGAGAGACAAAGGTGTCACTCACCTGTCCACTCTG
GTTGCTCTCGGGCAAGGGAAGGGGCTTAGCCACACCTATGCGCACCACTCCTTTTGGTGC
CCCCTTCAGCGCTTGCACCGCAGCATCCAGGCTGGCATTCTCCAGGTTAATGTCATTGAC
AAACAGCAAACGATCACCAGGAATCAGTCGTCCATCTTGCTGCGCTACACCACCTGGAAC
AAGGCTTCGTATCACTATCACTGTTTCGTTTGGATTCATTGGATCCTGAATTGGGGGAAA
AAACCACAATGTAATTATGAAAACAACTAATGAGCACAAAAAACTTCTCAGTTTTTATTA
GTATTACTCCAGGTTTAAACATTCCAATACTATCTAGCTTTGAATTTGTATTGTTACCAT
ACAGTATGAAATCAAATGTTCAGTAACCAATGTATTTTAAAACAGATTTATCACATCAAA
GGAACATATGAACTCCGTATGTCTAAGAATGTACTGTGCCTTGCA
>MY5128_Hexurella_WhetstoneMtns_FrenchJoeCyn
------------------------------------------------------------
------------------------------------------------------------
------------------------------------------------------------
------------------------------------------------------------
-------------------------------------------CTCACCTGTCCACTCTG
GTTGCTCTCGGGCAAGGGAAGGGGCTTAGCCACACCTATGCGCACCACTCCTTTTGGTGC
CCCCTTCAGCGCTTGCACCGCAGCATCCAGGCTGGCATTCTCCAGGTTAATGTCATTGAC
AAACAGCAAACGATCACCAGGAATCAGTCGTCCATCTTGCTGTGCTACACCACCAGGAAC
AAGGCTTCGTATCACTATCACTGTTTCGTTTGGATTCATTGGATCCTGAATTGGGGGAAA
AAACCACAATG-------------------------------------------------
------------------------------------------------------------
------------------------------------------------------------
---------------------------------------------
>MY5131_Hexurella_PedregosaMtns_PruneCyn
AAAGTGATGGACAATAGAAAATGTTTTGCATTTTGTTTACCAATGGAAGGTAATACTAAT
GAAGCTGAACACTAATAATTATCACTTGAACATCATTGCAGTATTGTTCACACTTTGCTG
ACATACGCAATAAGGCAAGATGCTGAGTAGAACAGTACAAAATGGTGGGCAAACTGTTTA
ACATCAAAAGCTTTCAGATTTGACCAGATACGGAAATCCAGGTATAACATCATGTTCGCT
AACTAAGCCCCTTCCCCCACCCACCCGAGAGACAAAGGTGTCACTCACCTGTCCACTCTG
GTTGCTCTCGGGCAAGGGAAGGGGCTTAGCCACACCTATGCGCACCACTCCTTTTGGTGC
CCCCTTCAGCGCTTGCACCGCAGCATCCAGGCTGGCATTCTCCAGGTTAATGTCATTGAC
AAACAGCAAACGATCACCAGGAATCAGTCGTCCATCTTGCTGTGCTACACCACCTGGAAC
AAGGCTTCGTATCACTATCACTGTTTCGTTTGGATTCATTGGATCCTGAATTGGGGGAAA
AAAGCACAATCTAATTATGTAAACAACTAATGAGCACAAAAAACTTATCAGTTTTTATTA
GTATTACTCTAGGTTTAAACATTCCAATACTATCTAGCTTTGAATTTGTATTGTTACCAT
ACAGTATGAAATCAAATGTTCAGTAACCAATGTATTTTAAAACAGATTTATCACATCAAA
GGAACATATGAACTCAGTATGTCTAAGAATGCACTGCGCTTTGCA
>MY5132_Hexurella_PedregosaMtns_PruneCyn
AAAGTGATGGACAATAGAAAATGTTTTGCATTTTGTTTACCAATGGAAGGTAATACTAAT
GAAGCTGAACACTAATAATTATCACTTGAACATCATTGCAGTATTGTTCACACTTTGCTG
ACATACGCAATAAGGCAAGATGCTGAGTAGAACAGTACAAAATGGTGGGCAAACTGTTTA
ACATCAAAAGCTTTCAGATTTGACCAGATACGGAAATCCAGGTATAACATCATGTTCGCT
AACTAAGCCCCTTCCCCCACCCACCCGAGAGACAAAGGTGTCACTCACCTGTCCACTCTG
GTTGCTCTCGGGCAAGGGAAGGGGCTTAGCCACACCTATGCGCACCACTCCTTTTGGTGC
CCCCTTCAGCGCTTGCACCGCAGCATCCAGGCTGGCATTCTCCAGGTTAATGTCATTGAC
AAACAGCAAACGATCACCAGGAATCAGTCGTCCATCTTGCTGTGCTACACCACCTGGAAC
AAGGCTTCGTATCACTATCACTGTTTCGTTTGGATTCATTGGATCCTGAATTGGGGGAAA
AAAGCACAATCTAATTATGTAAACAACTAATGAGCACAAAAAACTTATCAGTTTTTATTA
GTATTACTCTAGGTTTAAACATTCCAATACTATCTAGCTTTGAATTTGTATTGTTACCAT
ACAGTATGAAATCAAATGTTCAGTAACCAATGTATTTTAAAACAGATTTATCACATCAAA
GGAACATATGAACTCAGTATGTCTAAGAATGCACTGCGCTTTGCA
>MY5136_Hexurella_MiddlemarchCyn
AAAGTGATGGACAATAGAAAATGTTTTGCATTTTGTTTACCAATGGATGGTAATATTAAT
GAAACTGAACACTAATAATTATCACTTGAACATCATTGCAGTATTGTTCACACTTTGCTG
ACATACGCAATAAGGCAAGATGCTGAGTAGAACAGTACAAAATGGTGGGAAAACTGTTTA
ACATCAAAAGCTTTCAGATTTGACCAGATACGGAAATCCAGGTATAACATCATGTTCGCT
AACTAAGCCCCTTCCCCCACCCACCCGAGAGACAAAGGTGTCACTCACCTGTCCACTCTG
GTTGCTCTCGGGCAAGGGAAGGGGCTTAGCCACACCTATGCGCACCACTCCTTTTGGTGC
CCCCTTCAGCGCTTGCACCGCAGCATCCAGGCTGGCATTCTCCAGGTTAATGTCATTGAC
AAACAGCAAACGATCACCAGGAATCAGTCGTCCATCTTGCTGTGCTACACCACCTGGAAC
AAGGCTTCGTATCACTATCACTGTTTCGTTTGGATTCATTGGATCCTGAATTGGGGGAAA
AAACCACACTGTAATTATGTAAACAACTAATGAGCACAAAAAACTTCTCAGTTTTTATTA
GTATTACTCTAGGTTTAAACATTCCAATACTATCCAGCTTTGAATTTGTATTGTTACCAT
ACAGTATGAAATCAAATGTTCAGTAACCAATGTATTTTAAAACAGATTTATCACATCAAA
GGAACATATGAACTCAGTATGTCTAAGAATGTACTGTGCTTTGCA
>MY5147_Hexurella_DragoonMtns_NF_345A
AAAGTGATGGACAATAGAAAATGTTTTGCATTTTGTTTACCAATGGATGGTAATATTAAT
GAAACTGAACACTAATAATTATCACTTGAACATCATTGCAGTATTGTTCACACTTTGCTG
ACATACGCAATAAGGCAAGATGCTGAGTAGAACAGTACAAAATGGTGGGAAAACTGTTTA
ACATCAAAAGCTTTCAGATTTGACCAGATACGGAAATCCAGGTATAACATCATGTTCGCT
AACTAAGCCCCTTCCCACACCCACCCGAGAGACAAAGGTGTCACTCACCTGTCCACTCTG
GTTGCTCTCGGGCAAGGGAAGGGGCTTAGCCACACCTATGCGCACCACTCCTTTTGGTGC
CCCCTTCAGCGCTTGCACCGCAGCATCCAGGCTGGCATTCTCCAGGTTAATGTCATTGAC
AAACAGCAAACGATCACCAGGAATCAGTCGTCCATCTTGCTGTGCTACACCACCTGGAAC
AAGGCTTCGTATCACTATCACTGTTTCGTTTGGATTCATTGGATCCTGAATTGGGGGAAA
AAACCACACTGTAATTATGTAAACAACTAATGAGCACAAAAAACTTCTCAGTTTTTATTA
GTATTACTCTAGGTTTAAACATTCCAATACTATCCAGCTTTGAATTTGTATTGTTACCAT
ACAGTATGAAATCAAATGTTCAGTAACCAATGTATTTTAAAACAGATTTATCACATCAAA
GGAACATATGAACTCAGTATGTCTAAGAATGTACTGTGCTTTGCA
>MY5152_Hexurella_WhetstoneMtns_ApacheCyn
AAAGTGATGGACAATAGAAAATGTTTCGCATTTTGTTTACCAATAGATGGTAATACTAAT
GAAACTGAACACTAATAATTATCACTTGAACATCATTGCAGTATTGTTCACACTTTGCTG
ACATACGCAATAAGGCAAGATGCTGAGTAGAACAGTACAAAATGGTGGGCAAACTGTTTA
ACATCAAAAGCTTTCAGATTTGACCAGATACGGAAATCCAGGTATCACATCATGTTCGCT
AACTAAGCCCCTTCCCCCACCCACCCGAGAGACAAAGGTGTCACTCACCTGTCCACTCTG
GTTGCTCTCGGGCAAGGGAAGGGGCTTAGCCACACCTATGCGCACCACTCCTTTTGGTGC
CCCCTTCAGCGCTTGCACCGCAGCATCCAGGCTGGCATTCTCCAGGTTAATGTCATTGAC
AAACAGCAAACGATCACCAGGAATCAGTCGTCCATCTTGCTGTGCTACACCACCTGGAAC
AAGGCTTCGTATCACTATCACTGTTTCGTTTGGATTCATTGGATCCTGAATTGGGGGAAA
AAACCACAATGTAATTATGTAAACAACTAATGAGCACAAAAAACTTCTCGGTTTTTATTA
GTATTACTCTAGGTTTAAACATTCCAATACTATCTAGCTTTGAATGTGTATTGTTACCAT
ACAGTATGAAATCAAATGTTCAGTAACCAATGTATTTTAAAACAGATTTATCACATCAAA
GGAACATATGAACTCAGTA--------------------------
>MY5154_Hexurella_SantaRitaMtns_AdobeCyn
AAAGTGATGGAGAATAGAAAATGTTTTGCATTTTGTTTACCAATGGATGGTAATACTAAT
GAAACTGAACACTAATAATTATCACTTGAACATCATTGCAGTATTGTTCACACTTTGCTG
ACATACGCAATAAGGCAAGATGCTGAGTAGAACAGTACGAAATGGTGGGCAAACTGTTTA
ACATCAAAAGCTTTCAGATTTGACCAGATACGGAAATCCAGGTATCACATCATGTTCGCT
AACTAAGCCCCTTCCCCCACCCACCCGAGAGACAAAGGTGTCACTCACCTGTCCACTCTG
GTTGCTCTCGGGCAAGGGAAGGGGCTTAGCCACACCTATGCGCACCACTCCTTTTGGTGC
CCCCTTCAGCGCTTGCACCGCAGCATCCAGGCTGGCATTCTCCAGGTTAATGTCATTGAC
AAACAGCAAACGATCACCAGGAATCAGTCGTCCATCTTGCTGTGCTACACCACCTGGAAC
AAGGCTTCGTATCACTATCACTGTTTCGTTTGGATTCATTGGATCCTGAATTGGGGG-AA
AAACCACAATGTAATTATGTAAACAACTAATGAGCACGAAAAACTTCTCAGTTTTTATTA
GTATTACTCTAGGTTTAAACATTCCAATACTATCTAGCTTTGAATTTAAAGTGTTATCAA
AAAGGTAAAAGAGAAATTTTCATCAATTAACATATTTCGGAATTTTTATAAAACAGCATA
TAATCAGCAGCTGTAGATAC-----------------------TA
>MY5157_Hexurella_SantaCatalinaMtns_Redington
AAAGTGATGGACAATAGGAAATGTTTTGCATTTTGTTTACCAATGGATGGTAATACTAAT
GAAACTGAACACTAATAATTATCACTTGAACATCATTGCAGTATTGTTCACACTTTGCTG
ACATACGCAATAAGGCAAGATGCTGAGTAGAACAGTACAAAAGGGTGGGCAAACTGTTTA
ACATCAAAAGCTTTCAGATTTGACCAGATACGGAAATCCAGGTATCACATCATGTTCGCT
AACTAAGCCCCTTCCCCCACCCACCCGAGAGACAAAGGTGTCACTCACCTGTCCACTCTG
GTTGCTCTCGGGCAAGGGAAGGGGCTTAGCCACACCTATGCGCACCACTCCTTTTGGTGC
CCCCTTCAGCGCTTGCACCGCAGCATCCAGGCTGGCATTCTCCAGGTTAATGTCATTGAC
AAACAGCAAACGATCACCAGGAATCAGTCGTCCATCTTGCTGTGCTACACCACCTGGAAC
AAGGCTTCGTATCACTATCACTGTTTCGTTTGGATTCATTGGATCCTGAATTTGGGGAAA
AAACCACAATGTTATTATGTAAACAACTAATGAGCACAAAAAACTTCCCAGTTTTTATTA
GTATTACTCCAGGTTTAAACATTCCAATACTATCTAGCTTTGAATTTGTATTGTTACCAT
ACAGTATGAAATCAAATGTTCAGTAACCAATGTATTTTAAAACAGATTTATCACATCAAA
GGAACATATGAACTCAGTATGTCTAAGAATGTACTGTGCTTTGCA
>MY5164_Hrupicola_Temecula
AAAATGACGGACAATAGAAAACGTTTTGCATTTTGTTTTCCAACAGATGGCAATACTAAT
GAAACTGAACACCAATAATTATCACTTAAACATCATTGCAGTATTGTTCACACTGTGCTG
ACATACGCAATAAGGCAAGATGATGAGTAGAACAGTACAAAATGGTGGGTAAACTGTTTA
ACATCAAAAGCTTTCAGATTTGACAAGACACGGAAATCCAGGTATCACACCACGTTCGCT
AACTAAGCCCCTTCCCCCACCCACCCGAGAGACAAAGGCGTCACTCACCTGTCCACTCTG
GTTGCTCTCGGGCAAGGGAAGGGGCTTAGCCACACCTATGCGCACCACTCCTTTTGGTGC
CCCCTTCAGCGCTTGCACCGCAGCATCCAGGCTGGCATTCTCCAGGTTAATGTCATTGAC
AAACAGCAAACGATCACCAGGAATTAGTCGTCCATCTTGCTGTGCTACACCCCCTGGAAC
AAGGCTTCGTATCACAATCACTGTTTCGTTTGGATTCATTGGATCCTGAATTGGGGAAAA
AAACCTTGATGTAATTATGTAAACAACTAATGAGCACAAAAGATTT--CTGTTTTTTTCT
GTATTACTCTAAGTTTAAATATCCGAATATTCTCCAGCTTCAAATTTGTATTGTTACTGT
ATAGTATGAAATCAAATGTTCTGCAATCAATGTCTTTTA-AACAGATTGATCACATCAGA
GGAACATTTGAAATCAGGATGTCTAAGAATGTACTGTGCTTCGCA
>MY5165_Hrupicola_Temecula
AAAATGACGGACAATAGAAAACGTTTTGCATTTTGTTTTCCAACAGATGGCAATACTAAT
GAAACTGAACACCAATAATTATCACTTAAACATCATTGCAGTATTGTTCACACTGTGCTG
ACATACGCAATAAGGCAAGATGATGAGTAGAACAGTACAAAATGGTGGGTAAACTGTTTA
ACATCAAAAGCTTTCAGATTTGACAAGACACGGAAATCCAGGTATCACACCACGTTCGCT
AACTAAGCCCCTTCCCCCACCCACCCGAGAGACAAAGGCGTCACTCACCTGTCCACTCTG
GTTGCTCTCGGGCAAGGGAAGGGGCTTAGCCACACCTATGCGCACCACTCCTTTTGGTGC
CCCCTTCAGCGCTTGCACCGCAGCATCCAGGCTGGCATTCTCCAGGTTAATGTCATTGAC
AAACAGCAAACGATCACCAGGAATTAGTCGTCCATCTTGCTGTGCTACACCCCCTGGAAC
AAGGCTTCGTATCACAATCACTGTTTCGTTTGGATTCATTGGATCCTGAATTGGGGAAAA
AAACCTTGATGTAATTATGTAAACAACTAATGAGCACAAAAGATTT--CTGTTTTTTTCT
GTATTACTCTAAGTTTAAATATCCGAATATTCTCCAGCTTCAAATTTGTATTGTTACTGT
ATAGTATGAAATCAAATGTTCTGCAATCAATGTCTTTTAAAACAGATTGATCACATCAGA
GGAACATTTGAAATCAGGATGTCTAAGAATGTACTGTGCTTCGCA
>MY5175_Hapachea_HarshawRd_PatagoniaMtns
AAAGTGATGGACAATAGAAAATGTTTTGCATTTTGTTTACCAATGGATGGTAATACTAAT
GAAACTGAACACTAATAATTATCACTTGAACATCATTGCAGTATTGTTCACACTTTGCTG
ACATACGCAATAAGGCAAGATGCTGAGTAGAACAGTACAAAATGGTGGGCAAACTGTTTA
ACATCAAAAGCTTTCAGATTTGACCAGATACGGAAATCCAGGTATCACATCATGTTCGCT
AACTAAGCCCCTTCCCCCACCCACCCGAGAGACAAAGGTGTCACTCACCTGTCCACTCTG
GTTGCTCTCGGGCAAGGGAAGGGGCTTAGCCACACCTATGCGCACCACTCCTTTTGGTGC
CCCCTTCAGCGCTTGCACCGCAGCATCCAGGCTGGCATTCTCCAGGTTAATGTCATTGAC
AAACAGCAAACGATCACCAGGAATCAGTCGTCCATCTTGCTGTGCTACACCACCTGGAAC
AAGGCTTCGTATCACTATCACTGTTTCGTTTGGATTCATTGGATCCTGAATTGGGGG-AA
AAACCACAATGTAATTATGTAAACAACTAATGAGCACAAAAAATTTCTCAGTTTTTATTA
GTATTACTCTAGGTTTAAACATTCCAATACTATCTAGCTTTGAATTTAAAGCTTTATCAA
AAAGGTAAAAGAGAAATTTTCATC-----AAATATTTTGGAATTTTTATAAAACAGCATA
TAATCAGCAGCTGTAGATAC-----------------------TA
>MY5180_Hapachea_MustrangPk_MustangMtns
AAAGTGATGGACAATAGAAAATGTTTCGCATTTTGTTTACCAATGGATGGTAATACTAAT
GAAACTGAACACTAATAATTATCACTTGAACATCATTGCAGTATTGTTCACACTTTGCTG
ACATACGCAATAAGGCAAGATGCTGAGTAGAACAGTACAAAATGGTGGGCAAATTGTTTA
ACATCAAAAGCTTTCAGATTTGACCAGATACGGAAATCCAGGTATCACATCATGTTCGCT
AACTAAGCCCCTTCCCCCACCCACCCGAGAGACAAAGGTGTCACTCACCTGTCCACTCTG
GTTGCTCTCGGGCAAGGGAAGGGGCTTAGCCACACCTATGCGCACCACTCCTTTTGGTGC
CCCCTTCAGCGCTTGCACCGCAGCATCCAGGCTGGCATTCTCCAGGTTAATGTCATTGAC
AAACAGCAAACGATCACCAGGAATCAGTCGTCCATCTTGCTGTGCTACACCACCTGGAAC
AAGGCTTCGTATCACTATCACTGTTTCGTTTGGATTCATTGGATCCTGAATTGGGGGAAA
AAACCACAATGTAATTATGTAAACAACTAATGAGCACAAAAAACTTCTCAGTTTTTATTA
GTATTACTCTAGGTTCAAACATTCCAATACTATCTAGCTTTGAATTTGTATTGTTACCAT
ACAGTATGAAATCAAATGTTCAGTAACCAATGTATTTTAAAACAGATTTATCACATCAAA
GGAACATATGAACTCAGTATGTCTAAGAATGTACTGTGCTTTGCA
>MY5181_Hapachea_MustrangPk_MustangMtns
AAAGTGATGGACAATAGAAAATGTTTCGCATTTTGTTTACCAATGGATGGTAATACTAAT
GAAACTGAACACTAATAATTATCACTTGAACATCATTGCAGTATTGTTCACACTTTGCTG
ACATACGCAATAAGGCAAGATGCTGAGTAGAACAGTACAAAATGGTGGGCAAACTGTTTA
ACATCAAAAGCTTTCAGATTTGACCAGATACGGAAATCCAGGTATCACATCATGTTCGCT
AACTAAGCCCCTTCCCCCACCCACCCGAGAGACAAAGGTGTCACTCACCTGTCCACTCTG
GTTGCTCTCGGGCAAGGGAAGGGGCTTAGCCACACCTATGCGCACCACTCCTTTTGGTGC
CCCCTTCAGCGCTTGCACCGCAGCATCCAGGCTGGCATTCTCCAGGTTAATGTCATTGAC
AAACAGCAAACGATCACCAGGAATCAGTCGTCCATCTTGCTGTGCTACACCACCAGGAAC
AAGGCTTCGTATCACTATCACTGTTTCGTTTGGATTCATTGGATCCTAAAATGGGGGAAA
AAACCACAATGTAATTATGTAAACAACTAATGAGCACAAAAAACTTCTCAGTTTTTATTA
GTATTACTCTAGGTTTAAACATTCCAATACTATCTAGCTTTGAATTTGTATTGTTACCAT
ACAGTATGAAATCAAATGTTCAGTAACCAATGTATTTTAAAACAGATTTATCACATCAAA
GGAACATATGAACTTAGTATGTCTAAGAATGTACTGTGCCTTGCA
>MY5193_Hapachea_HarshawRd_PatagoniaMtns
AAAGTGATGGACAATAGAAAATGTTTTGCATTTTGTTTACCAATGGATGGTAATACTAAT
GAAACTGAACACTAATAATTATCACTTGAACATCATTGCAGTATTGTTCACACTTTGCTG
ACATACGCAATAAGGCAAGATGCTGAGTAGAACAGTACAAAATGGTGGGCAAACTGTTTA
ACATCAAAAGCTTTCAGATTTGACCAGATACGGAAATCCAGGTATCACATCATGTTCGCT
AACTAAGCCCCTTCCCCCACCCACCCGAGAGACAAAGGTGTCACTCACCTGTCCACTCTG
GTTGCTCTCGGGCAAGGGAAGGGGCTTAGCCACACCTATGCGCACCACTCCTTTTGGTGC
CCCCTTCAGCGCTTGCACCGCAGCATCCAGGCTGGCATTCTCCAGGTTAATGTCATTGAC
AAACAGCAAACGATCACCAGGAATCAGTCGTCCATCTTGCTGTGCTACACCACCTGGAAC
AAGGCTTCGTATCACTATCACTGTTTCGTTTGGATTCATTGGATCCTGAATTGGGGG-AA
AAACCACAATGTAATTATGTAAACAACTAATGAGCACAAAAAATTTCTCAGTTTTTATTA
GTATTACTCTAGGTTTAAACATTCCAATACTATCTAGCTTTGAATTTAAAGCTTTATCAA
AAAGGTAAAAGAGAAATTTTCATCAATTAAAATATTTTGGAATTTTTATAAAACAGCATA
TAATCAGCAGCTGTAGATAC-----------------------TA
>MY5194_Hapachea_Ordsummit_MtOrd
-AAGTGATGGACAATAGAAAAAGTTTTGCATTTTGTTTACCAATGGATGGTAATACTAAT
GAAACTGAACACTAATAATTATCAGTTGAACATCATTGCAGTATTGTTCACATTTTGCTG
ACATACGCAATAAGGCAAGATGCTGAGTAGAACAGTATGAAATGGTGGGCAAACTGTTTA
ACATCAAAAGCTTTCAGATTTGACCAGATATGGAAGTCCAGGTATCACATCATGTTCACT
AACTAAGCCCCTTCCCCCACCCACCCGAGAGACAAAGGTGTCACTCACCTGTCCACTCTG
GTTGCTCTCGGGCAAGGGAAGGGGCTTAGCCACACCTATGCGCACCACTCCTTTTGGTGC
CCCCTTCAGCGCTTGCACCGCAGCATCCAGGCTGGCATTCTCCAGGTTAATGTCATTGAC
AAACAGCAAACGATCACCAGGAATCAGTCGTCCATCTTGCTGTGCTACACCACCCGGAAC
AAGGCTTCGTATCACTATCACTGTTTCGTTCGGATTCATTGGATCCTGAATTGGGGGGAA
AAACCATGATGTAATTATGTAAACAACTAATGAGCACAAAAAACTTCTCAGTTTTTATCA
GTATTACTCTAGGTTTAAACATTCAAATACTCTCTAGCTGGAAATTTGTATTATTACTAT
ACAGTATCAAATAAAATGCTCAGTAACCAATGTGTTTTAAAACAGATTTACCACATCAAA
GGAACATATGAACTCAGTATGTCTAAGAGTGTACTCTGCTTTGCA
>MY5195_Hapachea_Ordsummit_MtOrd
AAAGTGATGGACAATAGAAAAAGTTTTGCATTTTGTTTACCAATGGATGGTAATACTAAT
GAAACTGAACACTAATAATTATCAGTTGAACATCATTGCAGTATTGTTCACATTTTGCTG
ACATACGCAATAAGGCAAGATGCTGAGTAGAACAGTATGAAATGGTGGGCAAACTGTTTA
ACATCAAAAGCTTTCAGATTTGACCAGATATGGAAGTCCAGGTATCACATCATGTTCACT
AACTAAGCCCCTTCCCCCACCCACCCGAGAGACAAAGGTGTCACTCACCTGTCCACTCTG
GTTGCTCTCGGGCAAGGGAAGGGGCTTAGCCACACCTATGCGCACCACTCCTTTTGGTGC
CCCCTTCAGCGCTTGCACCGCAGCATCCAGGCTGGCATTCTCCAGGTTAATGTCATTGAC
AAACAGCAAACGATCACCAGGAATCAGTCGTCCATCTTGCTGTGCTACACCACCCGGAAC
AAGGCTTCGTATCACTATCACTGTTTCGTTCGGATTCATTGGATCCTGAATTGGGGGGAA
AAACCATGATGTAATTATGTAAACAACTAATGAGCACAAAAAACTTCTCAGTTTTTATCA
GTATTACTCTAGGTTTAAACATTCAAATACTCTCTAGCTGGAAATTTGTATTATTACTAT
ACAGTATCAAATAAAATGCTCAGTAACCAATGTGTTTTAAAACAGATTTACCACATCAAA
GGAACATATGAACTCAGTATGTCTAAGAGTGTACTCTGCTTTGCA
>MY5266_Hencina_CerroBolla
AAAATGACGGACAATAGAAAACATTTTGCATTTTGTTTACCAACAGGTGGCAATACTAAT
GAAACTGAACACCAATAATTATCACTAAAACATCATTGCAGTATTGTTCACAATGTGCTG
ACATACGCAATAAGGCAAGATGATGAGTAGAACAGTACGAAATGGTGGGTAAACTGTTTA
ACATCAAAAGCTTTCAGATTTGACCAGACACGGAAATCCAGGTATCACACCACGTTCGCT
AACTAAGCCCCTTCCCCCACCCACCCGAGAGACAAAGGTGTCACTCACCTGTCCACTCTG
GTTGCTCTCGGGCAAGGGAAGGGGCTTAGCCACACCTATGCGCACCACTCCTTTTGGTGC
CCCCTTCAGCGCTTGCACCGCAGCATCCAGGCTGGCATTCTCCAGGTTAATGTCATTGAC
AAACAGCAAACGATCACCAGGAATTAGTCGTCCATCTTGCTGTGCTACACCCCCTGGAAC
AAGGCTTCGTATCACTATCACTGTTTCGTTTGGATTCATTGGATCCTGAATTGGGGGAAA
AAA-CTCGATGTAATTATGTAAACAGCTAATGAACACAAAAGATTT--CAGTTTTTTTCT
GTATTACTCTAAATTTAGACATCCAAATACTCCCCAGCTTCAAATTTGTATTGTTACCAT
ATAAAACCATTACAGACTTTTT-------TTTCTGTTTAAAAAATATTAACCGTTTTTAA
GGTTTTTTAGAAGTGACTA-----AAAAATGTACTAAGATTTCCA
>MY5267_Hencina_CerroBolla
AAAATGACGGACAATAGAAAACATTTTGCATTTTGTTTACCAACAGGTGGCAATACTAAT
GAAACTGAACACCAATAATTATCACTAAAACATCATTGCAGTATTGTTCACAATGTGCTG
ACATACGCAATAAGGCAAGATGATGAGTAGAACAGTACGAAATGGTGGGTAAACTGTTTA
ACATCAAAAGCTTTCAGATTTGACCAGACACGGAAATCCAGGTATCACACCACGTTCGCT
AACTAAGCCCCTTCCCCCACCCACCCGAGAGACAAAGGTGTCACTCACCTGTCCACTCTG
GTTGCTCTCGGGCAAGGGAAGGGGCTTAGCCACACCTATGCGCACCACTCCTTTTGGTGC
CCCCTTCAGCGCTTGCACCGCAGCATCCAGGCTGGCATTCTCCAGGTTAATGTCATTGAC
AAACAGCAAACGATCACCAGGAATTAGTCGTCCATCTTGCTGTGCTACACCCCCTGGAAC
AAGGCTTCGTATCACTATCACTGTTTCATTTGGATTCATTGGATCCTGAATTGGGGGAAA
AAA-CTCGATGTAATTATGTAAACAGCTAATGAACACAAAAGATTT--CAGTTTTTTTCT
GTATTACTCCAAATTTAGACATCCAAATACTCCCCAGCTTCAAATTTGTATTGTTACCAT
ATAAAACCATTACAGACTTTTT-------TTTCTGTTTAAAAAATATTAACCGTTTTTAA
GGTTTTTTAGAAGTGACTA-----AAAAATGTACTAAGATTTCCA
>MY5269_Hexurella_GuadalupeValley
AAAATGACGGACAATAGAAAACATTTTGCATTTTGTTTACCAACAGGTGGCAATACTAAT
GAAACTGAACACCAATAATTATCACTAAAACATCATTGCAGTATTGTTCACAATGTGCTG
ACATACGCAATAAGGCAAGATGATGAGTAGAACAGTACGAAATGGTGGGTAAACTGTTTA
ACATCAAAAGCTTTCAGATTTGACCAGACACGGAAATCCAGGTATCACACCACGTTCGCT
AACTAAGCCCCTTCCCCCACCCACCCGAGAGACAAAGGTGTCACTCACCTGTCCACTCTG
GTTGCTCTCGGGCAAGGGAAGGGGCTTAGCCACACCTATGCGCACCACTCCTTTTGGTGC
CCCCTTCAGCGCTTGCACCGCAGCATCCAGGCTGGCATTCTCCAGGTTAATGTCATTGAC
AAACAGCAAACGATCACCAGGAATTAGTCGTCCATCTTGCTGTGCTACACCCCCTGGAAC
AAGGCTTCGTATCACTATCACTGTTTCGTTTGGATTCATTGGATCCTGAATTGGGGGAAA
AAA-CTCGATG-AATTATGTAAACAGCTAATGAGCACAAAAGATTT--CAGTTTTTTTCT
GTATTACTCTAAATTTAAACATCCAAAAACTCCCCAGTTTCAAATTTGTATTGTTACCAT
ATAAAACCATTACAGACTTTTT-------TTTTAGTTTAAAAAATATTAACCGTTTTTAA
GGTTTTTTAGAAATAACTA-----AAAAATGTACTAAGATTTCCA
>MY5271_Hexurella_GuadalupeValley
AAAATGACGGACAATAGAAAACATTTTGCATTTTGTTTACCAACAGGTGGCAATACTAAT
GAAACTGAACACCAATAATTATCACTAAAACATCATTGCAGTATTGTTCACAATGTGCTG
ACATACGCAATAAGGCAAGATGATGAGTAGAACAGTACGAAATGGTGGGTAAACTGTTTA
ACATCAAAAGCTTTCAGATTTGACCAGACACGGAAATCCAGGTATCACACCACGTTCGCT
AACTAAGCCCCTTCCCCCACCCACCCGAGAGACAAAGGTGTCACTCACCTGTCCACTCTG
GTTGCTCTCGGGCAAGGGAAGGGGCTTAGCCACACCTATGCGCACCACTCCTTTTGGTGC
CCCCTTCAGCGCTTGCACCGCAGCATCCAGGCTGGCATTCTCCAGGTTAATGTCATTGAC
AAACAGCAAACGATCACCAGGAATTAGTCGTCCATCTTGCTGTGCTACACCCCCTGGAAC
AAGGCTTCGTATCACTATCACTGTTTCGTTTGGATTCATTGGATCCTGAATTGGGGGAAA
AAA-CTCGATG-AATTATGTAAACAGCTAATGAGCACAAAAGATTT--CAGTTTTTTTCT
GTATTACTCTAAATTTAAACATCCAAAAACTCCCCAGTTTCAAATTTGTATTGTAACCAT
ATAAAACCATTACAGACTTTTT-------TTTTAGTTTAAAAAATATTAACCGTTTTTAA
GGTTTTTTAGAAATGACTA-----AAAAATGTACTAAGATTTCCA
>MY5276_Hexurella_SanPedro_Martir
AAAATGACGGACAATAGAAAACATTTTGCATTTTGTTTACCAACAGGTGGCAATACTAAT
GAAACTGAACACCAATAATTATCACTAAAACATCATTGCAGTATTGTTCACACTGTGCTG
ACATATGCAATAAGGCAAGATGATGAGTAGAACAGTACGAAATGGTGGGTAAACTGTTTA
ACATCAAAAGCTTTCAGATTTGACCAGACACGGAAATCCAGGTATCACACCACGTTCGCT
AACTAAGCCCCTTCCCCCACCCACCCGAGAGACAAAGGTGTCACTCACCTGTCCACTCTG
GTTGCTCTCGGGCAAGGGAAGGGGCTTAGCCACACCTATGCGCACCACTCCTTTTGGTGC
CCCCTTCAGCGCTTGCACCGCAGCATCCAGGCTGGCATTCTCCAGGTTAATGTCATTGAC
AAACAGCAAACGATCACCAGGAATTAGTCGTCCATCTTGCTGTGCTACACCCCCTGGAAC
AAGGCTTCGTATCACTATCACTGTTTCGTTCGGATTCATTGGATCCTGAATTGGGGGAAA
AAA-CTCGATGTAATTATGTAAACAGCTAATGAGCACAAAAGATTT--CAGTTTTTTTCT
GTATTACTCTAAATTTAAACATCCAAATATTCCCCAGCTTCAAATTTGTATTGTTACCAT
ATAAAACCATTACAGACTTTAGTTTGCTGCCGAATTTTAAAGTATGTTTACCTGCGCTAA
AGTTCATGAGAACTAAAT--------------ACAATATTTTATT
>MY5277_Hexurella_SanPedro_Martir
AAAATGACGGACAATAGAAAACATTTTGCATTTTGTTTACCAACAGGTGGCAATACTAAT
GAAACTGAACACCAATAATTATCACTAAAACATCATTGCAGTATTGTTCACACTGTGCTG
ACATATGCAATAAGGCAAGATGATGAGTAGAACAGTACGAAATGGTGGGTAAACTGTTTA
ACATCAAAAGCTTTCAGATTTGACCAGACACGGAAATCCAGGTATCACACCACGTTCGCT
AACTAAGCCCCTTCCCCCACCCACCCGAGAGACAAAGGTGTCACTCACCTGTCCACTCTG
GTTGCTCTCGGGCAAGGGAAGGGGCTTAGCCACACCTATGCGCACCACTCCTTTTGGTGC
CCCCTTCAGCGCTTGCACCGCAGCATCCAGGCTGGCATTCTCCAGGTTAATGTCATTGAC
AAACAGCAAACGATCACCAGGAATTAGTCGTCCATCTTGCTGTGCTACACCCCCTGGAAC
AAGGCTTCGTATCACTATCACTGTTTCGTTCGGATTCATTGGATCCTGAATTGGGGGAAA
AAA-CTCGATGTAATTATGTAAACAGCTAATGAGCACAAAAGATTT--CAGTTTTTTTCT
GTATTACTCTAAATTTAAACATCCAAATACTCCCCAGCTTCAAATTTGTATTGTTACCAT
ATAAAACCATTACAGACTTTAGTTTGCTGCCGAATTTTAAAGTATGTTTACCTGCGCTAA
AGTTCATGAGAACTAAAT--------------ACAATATTTTATT
>MY5280_Hexurella_ArroyoSalado
AGAATGACGGACAATAGAAAATGTTTTGCATTTTGTTTACCAACAGATGGCAATACTAAT
GAAACTGAACACCAATAATTATCACCATAACATCATTGCAGTATTGTTCACACCGTGCTG
ACATACGCAATAAGGCAAGATGATGAGTAGAACAGTACAAAATGGTGGGTAAACTGTTTA
ACATCAAAAGCTTTCAGATTTGACCAGACATGGAAATCCAGGTATCACACCACGTTCGCT
AACTAAGCCCCTTCCCCCACCCACCCGAGAGACAAAGGTGTCACTCACCTGTCCACTCTG
GTTGCTCTCGGGCAAGGGAAGGGGCTTAGCCACACCTATTCGCACCACTCCTTTTGGTGC
CCCCTTCAGCGCTTGCACCGCAGCATCCAGGCTGGCATTCTCCAGGTTAATGTCATTGAC
AAACAGCAAACGATCACCAGGAATTAGTCGTCCATCTTGCTGTGCTACACCCCCTGGAAC
AAGGCTTCGTATCACTATCACTGTTTCGTTTGGATTCATCGGATCCTGAATTGCGGGAAA
AAA-CTCGATGTAATAATGTAAATAACTAATGAGCACAAAAGATTT--CAGTTTTTTTCT
GTATTACTCTAAGTTTAAACATCCAAATACTC-CCAGCTTCAAATTTGTATTGTTACCAT
ATAGTATGAAATCAAATGTTTTGCAATCAATGTATTTCAAAACAGATTGATCACATCAAA
GGAACATATGAACTCAGTATGTCTAAGAACATACTGTGCTTTGCA
>MY5282_Hexurella_ArroyoSalado
AAAATGACGGACAATAGAAAATGTTTTGCATTTTGTTTACCAACAGATGGCAATACTAAT
GAAACTGAACACCAATAATTATCACCATAACATCATTGCAGTATTGTTCACACTGTGCTG
ACATACGCAATAAGGCAAGATGATGAGTAGAACAGTACAAAATGGTGGGTAAACTGTTTA
ACATCAAAAGCTTTCAGATTTGACCAGACATGGAAACCCAGGTATCACACCACGTTCGCT
AACTAAGCCCCTTCCCCCACCCACCCGAGAGACAAAGGTGTCACTCACCTGTCCACTCTG
GTTGCTCTCGGGCAAGGGAAGGGGCTTAGCCACACCTATTCGCACCACTCCTTTTGGTGC
CCCCTTCAGCGCTTGCACCGCAGCATCCAGGCTGGCATTCTCCAGGTTAATGTCATTGAC
AAACAGCAAACGATCACCAGGAATTAGTCGTCCATCTTGCTGTGCTACACCCCCTGGAAC
AAGGCTTCGTATCACTATCACTGTTTCGTTTGGATTCATCGGATCCTGAATTGCGGAAAA
AAA-CTCGATATAATAATGTAAATAACTAATGAGCACAAAAGATTT--CAGTTTTTTTCT
GTATTACTCTAAGTTTAAACATCCAAATACTCCCCAGCTTCAAATTTGTATTGTTACCAT
ATAGTATGAAATCAAATGTTTTGCAATCAATGTATTTCAAAACAGATTGATCACATCAAA
GGAACATATGAACTCAGTATGTCTAAGAACATACTGTGCTTTGCA
>MY5286_Hrupicola_SweetwaterSpr_OrdMtn
-------------------------------TTTGTTTACCAACAGATGGCAATACTAAT
GAAACTGAACACCAATAATTATCACTTAAACATCATTGCAGTATTGTTCACACTGTGCTG
ACATATGCAATAAGGCAAGATGATGAGTAGAACAGTACAAAATGGTGGGTAAACTGTTTA
ACATCAAAAGCTTTCAGATTTGACCAGACACGGAAATCCAGGTATCACACCACGTTCGCT
AACTAAGCCCCTTCCCCCACCCACCCGAGAGACAAAGGTGTCACTCACCTGTCCACTCTG
GTTGCTCTCGGGCAAGGGAAGGGGCTTTGCCACACCTATGCGCACCACTCCTTTTGGTGC
CCCCTTCAGCGCTTGCACCGCAGCATCCAGGCTGGCATTCTCCAGGTTAATGTCATTGAC
AAACAGCAAACGATCACCAGGAATTAGTCGTCCATCTTGCTGCGCTACACCCCCTGGAAC
AAGGCTTCGTATCACTATCACTGTTTCATTTGGATTCATTGGATCCTGAATTGGGGAAAA
AAA-CTCGATGTAATTATGTAAATAACTAATGAGCACAAAAGATTT--CAGTTTTTTTCT
GTATTACTATAGGTTAAAACCTCCAAACACTCCCCAGCTTTAAATTTGTATTGTTACCAT
ATAGTATGAAATCAAATGTTCTGCAACCAATGTATTTTAAAACAGATTGATCACATCCAA
GGAACATATGAACTCAGTATGTCTAAGAAAGCACTGTGCTTTGCA
>MY5287_Hrupicola_SweetwaterSpr_OrdMtn
---------------------------------------------------------AAT
GAAACTGAACACCAATAATTATCACTTAAACATCATTGCAGTATTGTTCACACTGTGCTG
ACATATGCAATAAGGCAAGATGATGAGTAGAACAGTACAAAATGGTGGGTAAACTGTTTA
ACATCAAAAGCTTTCAGATTTGACCAGACACGGAAATCCAGGTATCACACCACGTTCGCT
AACTAAGCCCCTTCCCCCACCCACCCGAGAGACAAAGGTGTCACTCACCTGTCCACTCTG
GTTGCTCTCGGGCAAGGGAAGGGGCTTTGCCACACCTATGCGCACCACTCCTTTTGGTGC
CCCCTTCAGCGCTTGCACCGCAGCATCCAGGCTGGCATTCTCCAGGTTAATGTCATTGAC
AAACAGCAAACGATCACCAGGAATTAGTCGTCCATCTTGCTGCGCTACACCCCCTGGAAC
AAGGCTTCGTATCACTATCACTGTTTCATTTGGATTCATTGGATCCTGAATTGGGGAAAA
AAA-CTCGATGTAATTATGTAAATAACTAATGAGCACAAAAGATTT--CAGTTTTTTTCT
GTATTACTATAGGTTAAAACCTCCAAACACTCCCCAGCTTTAAATTTGTATTGTTACCAT
ATAGTATGAAATCAAA-GTTCTGCAACCAATGTATTTTAAAACAGATTGATCACATCCAA
G--------------------------------------------
>MY5288_Hrupicola_Deadman_Hills
-------------ATAGAAAACGTTTTGCATTTTGTTTACCAACAGATGGCAATACTAAT
GAAACTGAACACCAATAATTATCACTTAAACATCATTGCAGTATTGTTCACACTGTGCTG
ACATATGCAATAAGGCAAGATGATGAGTAGAACAGTA-AAAATGGTGGGTAAACTGTTTA
ACATCAAAAGCTTTCAGATTTGACCAGACACGGAAATCCAGGTATCACACCATGTTCGCT
AACTAAGCCCCTTCCCCCACCCACCCGAGAGACAAAGGTGTCACTCACCTGTCCACTCTG
GTTGCTCTCGGGCAAGGGAAGGGGCTTTGCCACACCTATGCGCACCACTCCTTTTGGTGC
CCCCTTCAGCGCTTGCACCGCAGCATCCAGGCTGGCATTCTCCAGGTTAATGTCATTGAC
AAACAGCAAACGATCACCAGGAATTAGTCGTCCATCTTGCTGTGCTACACCCCCTGGAAC
AAGGCTTCGTATCACTATCACTGTTTCGTTTGGATTCATTGGATCCTGAATTGGGGGAAA
AAA-CTCGATGTAATTATGTAAACAACTAATGAGCACAAAAGATTT--CAGTTTTTTTCT
GCATTACTCTAGGTTTAAACCTCCAAATATTCTCCAGCTTTAAATTTGTATTGTTACCAT
ATAGTATGAAATCAAATGTTCCGCAACCAATGTATTTTAAAACAGATTGATCACATCAAA
GGAACATATGAACTCAGTATGTCTAAGAATGTACTGTGCTTTGCA
>MY5289_Hrupicola_Deadman_Hills
AAAATGACAGACAATAGAAAACGTTTTGCATTTTGTTTACCAACAGATGGCAATACTAAT
GAAACTGAACACCAATAATTATCACTTAAACATCATTGCAGTATTGTTCACACTGTGCTG
ACATATGCAATAAGGCAAGATGATGAGTAGAACAGTA-AAAATGGTGGGTAAACTGTTTA
ACATCAAAAGCTTTCAGATTTGACCAGACACGGAAATCCAGGTATCACACCATGTTCGCT
AACTAAGCCCCTTCCCCCACCCACCCGAGAGACAAAGGTGTCACTCACCTGTCCACTCTG
GTTGCTCTCGGGCAAGGGAAGGGGCTTTGCCACACCTATGCGCACCACTCCTTTTGGTGC
CCCCTTCAGCGCTTGCACCGCAGCATCCAGGCTGGCATTCTCCAGGTTAATGTCATTGAC
AAACAGCAAACGATCACCAGGAATTAGTCGTCCATCTTGCTGTGCTACACCCCCTGGAAC
AAGGCTTCGTATCACTATCACTGTTTCGTTTGGATTCATTGGATCCTGAATTGGGGGAAA
AAA-CTCGATGTAATTATGTAAACAACTAATGAGCACAAAAGATTT--CAGTTTTTTTCT
GCATTACTCTAGGTTTAAACCTCCAAATATTCTCCAGCTTTAAATTTGTATTGTTACCAT
ATAGTATGAAATCAAATGTTCCGCAACCAATGTATTTTAAAACAGATTGATCACATCAAA
GGAACATATGAACTCAGTATGTCTAAGAATGTAC-----------
>MY5309_Hapachea_JohnnyLyon_Hills
------------------------------------TTACCAATGGATGGTAATACTAAT
GAAACTGAACACTAATAATTATCACTTGAACATCATTGCAGTATTGTTCACACTTTGCTG
ACATACGCAATAAGGCAAGATGCTGAGTAGAACAGTACAAAATGGTGGGCAAACTGTTTA
ACATCAAAAGCTTTCAGATTTGACCAGATACGGAAATCCAGGTATCACATCATGTTCGCT
AACTAAGCCCCTTCCCCCACCCACCCGAGAGACAAAGGTGTCACTCACCTGTCCACTCTG
GTTGCTCTCGGGCAAGGGAAGGGGCTTAGCCACACCTATGCGCACCACTCCTTTTGGTGC
CCCCTTCAGCGCTTGCACCGCAGCATCCAGGCTGGCATTCTCCAGGTTAATGTCATTGAC
AAACAGCAAACGATCACCAGGAATCAGTCGTCCATCTTGCTGCGCTACACCACCTGGAAC
AAGGCTTCGTATCACTATCACTGTTTCGTTTGGATTCATTGGATCCTGAATTGGGGGAAA
AA-CCACAATGTAATTATGTAAACAACTAATGAGCACAAAAAACTTCTCAGTTTTTATTA
GTATTACTCTAGGTTCAAACATTCCAATACTATCTAGCTTTGAATTTGTATTGTTACCAT
ACAGTATGAAATCAAATGTTCAGTAACCAATGTATTTTAAAACAGATTT-----------
---------------------------------------------
>MY5310_Hexurella_AntelopeCyn_CerbatMtns
------------------------------------------------------------
----------------------------------ATTGCAGTATTGTTCACATTTTGCTG
ACATATGCAATAAGGCAAGATGCTGAGTAGAACAGTACGAAATGGTGGGCAAACTGTTTA
ACATCAAAAACTTTCAGATTTGACCAGATATGGAAATCCAAGTATCACATCATGTTCGCT
AACTAAGCCCCTTCCCCCACCCACCCGAGAGACAAAGGTGTCACTCACCTGTCCACTCTG
GTTGCTCTCGGGCAAGGGAAGGGGCTTAGCCACACCTATGCGCACCACTCCTTTTGGTGC
CCCCTTCAGCGCTTGCACCGCAGCATCCAGGCTGGCATTCTCCAGGTTAATGTCATTGAC
AAACAGCAAACGATCACCAGGAATCAGTCGTCCATCTTGCTGTGCTACACCACCTGGAAC
AAGGCTTCGTATCACTATCACTGTTTCGTTCGGATTCATTGGATCCTAAATTGGGGG-AA
AAACCACAATGTAATTATGTAAACAACTAATGAGCACAAAAAACTTCTCAGTTTTTATCA
GTATTATTCTAGGCTTAAACATCCAAATACTCTCCAGTCAGAAATTTG------------
------------------------------------------------------------
---------------------------------------------
>MY5311_Hexurella_AntelopeCyn_CerbatMtns
---------------------ATTTTCGCATTTTGTTTACCAATGGATGGTAATACTAAT
GAAACTGAACACCAATAATTATCACTTGAACATCATTGCAGTATTGTTCACATTTTGCTG
ACATATGCAATAAGGCAAGATGCTGAGTAGAACAGTACGAAATGGTGGGCAAACTGTTTA
ACATCAAAAACTTTCAGATTTGACCAGATATGGAAATCCAAGTATCACATCATGTTCGCT
AACTAAGCCCCTTCCCCCACCCACCCGAGAGACAAAGGTGTCACTCACCTGTCCACTCTG
GTTGCTCTCGGGCAAGGGAAGGGGCTTAGCCACACCTATGCGCACCACTCCTTTTGGTGC
CCCCTTCAGCGCTTGCACCGCAGCATCCAGGCTGGCATTCTCCAGGTTAATGTCATTGAC
AAACAGCAAACGATCACCAGGAATCAGTCGTCCATCTTGCTGTGCTACACCACCTGGAAC
AAGGCTTCGTATCACTATCACTGTTTCGTTCGGATTCATTGGATCCTAAATTGGGGG-AA
AAACCACAATGTAATTATGTAAACAACTAATGAGCACAAAAAACTTCTCAGTTTTTATCA
GTATTATTCTAGGCTTAAACATCCAAATACTCTCCAGTCAGAAATTTGAATTATTACCAT
ACAGTATAAAATACAATGTT----------------------------------------
---------------------------------------------
>MY5312_Hexurella_FoxCyn_MusicMtns
------------------------------------------------------------
---------CACCAATAATTATCACTTGAACATCATTGCAGTATTGTTCACATTTTGCTG
ACATATGCAATAAGGCAAGATGCTGAGTAGAACAGTACGAAATGGTGGGCAAACTGTTTA
ACATCAAAAACTTTCAGATTTGACCAGATATGGAAATCCAAGTATCACATCATGTTCGCT
AACTAAGCCCCTTCCCCCACCCACCCGAGAGACAAAGGTGTCACTCACCTGTCCACTCTG
GTTGCTCTCGGGCAAGGGAAGGGGCTTAGCCACACCTATGCGCACCACTCCTTTTGGTGC
CCCCTTCAGCGCTTGCACCGCAGCATCCAGGCTGGCATTCTCCAGGTTAATGTCATTGAC
AAACAGCAAACGATCACCAGGAATCAGTCGTCCATCTTGCTGTGCTACACCACCTGGAAC
AAGGCTTCGTATCACTATCACTGTTTCGTTCGGATTCATTGGATCCTAAATTGGGGG-AA
AAACCACAATGTAATTATGTAAACAACTAATGAGCACAAAAAACTTCTCAGTTTTTATCA
GTATTATTCTAGGATTAAACATCCAAATACTCTCCAGTCGGAAATTTGAATTATTACCAT
ACAGTATAAAATACAATGTTCAGTAACCAATGTATTTTGAAACAGATTTACCACATCAAA
GGAACAGA-------------------------------------
>MY5313_Hexurella_FoxCyn_MusicMtns
--------------------------------------------------------TAAT
GAAACTGAACACCAATAATTATCACTTGAACATCATTGCAGTATTGTTCACATTTTGCTG
ACATATGCAATAAGGCAAGATGCTGAGTAGAACAGTACGAAATGGTGGGCAAACTGTTTA
ACATCAAAAACTTTCAGATTTGACCAGATATGGAAATCCAAGTATCACATCATGTTCGCT
AACTAAGCCCCTTCCCCCACCCACCCGAGAGACAAAGGTGTCACTCACCTGTCCACTCTG
GTTGCTCTCGGGCAAGGGAAGGGGCTTAGCCACACCTATGCGCACCACTCCTTTTGGTGC
CCCCTTCAGCGCTTGCACCGCAGCATCCAGGCTGGCATTCTCCAGGTTAATGTCATTGAC
AAACAGCAAACGATCACCAGGAATCAGTCGTCCATCTTGCTGTGCTACACCACCTGGAAC
AAGGCTTCGTATCACTATCACTGTTTCGTTCGGATTCATTGGATCCTAAATTGGGGG-AA
AAACCACAATGTAATTATGTAAACAACTAATGAGCACAAAAAACTTCTCAGTTTTTATCA
GTATTATTCTAGGATTAAACATCCAAATACTCTCCAGTCGGAAATTTGAATTATTACCAT
ACAGTATAAAATACAATGTTCAGTAAC---------------------------------
---------------------------------------------
>MY5314_Hexurella_Grasshopper_BrushyMtn
------------------------------------------------------------
------------------------------------------------------------
--------------------------------CAGTACGAAATGCTGGGCAAACTGTTTA
ACATCAAAAACTTTCAGATTTGACCAGATATGGAAATCCAAGTATAACATCATGTTCGCT
AACTAAGCCCCTTCCCCCACCCACCCGAGAGACAAAGGTGTCACTCACCTGTCCACTCTG
GTTGCTCTCGGGCAAGGGAAGGGGCTTAGCCACACCTATGCGCACCACTCCTTTCGGTGC
CCCCTTCAGCGCTTGCACCGCAGCATCCAGGCTGGCATTCTCCAGGTTAATGTCATTGAC
AAACAGCAAACGATCACCAGGAATCAGTCGTCCATCTTGCTGTGCTACACCACCTGGAAC
AAGGCTTCGTATCACTATCACTGTTTCGTTCGGATTCATTGGATCCTAAATTGGGGG-GG
AAACCACGATGTAATTATGTAAACAACTAATGAGCAC-AAAAACTTCTCAGTTTTCATCA
GTATTATTCTAGGCTTAAACATCCAAATACTCTCTAGCCGGAAATTTGTATTATTACCAT
ACAGTATAAAATACTATGTTCAGTAACCAATGTATTTTGAAACAGATTTAC---------
---------------------------------------------
>MY5315_Hexurella_WagonerRd_BradshawMtns
AAAGTTAAGGACAATAGAAAAAGTTTTGCATTTTGTTTACCAATGGATGGTAATACTAAT
GAAACTGAACACTAATAATTATCACTTGAACATCATTGCAGTATTGTTCACATTTTGCTG
ACATACGCAATAAGGCAAGATGCTGAGTAGAACAGTACAAAATGGTGGGCAAACTGTTTA
ACATCAAAAGCTTTCAGATTTGACCAGATATGGAAATCCAGGTATCACATCATGTTCACT
AACTAAGCCCCTTCCCCCACCCACCCGAGAGACAAAGGTGTCACTCACCTGTCCACTCTG
GTTGCTCTCGGGCAAGGGAAGGGGCTTAGCCACACCTATGCGCACCACTCCTTTTGGTGC
CCCCTTCAGCGCTTGCACCGCAGCATCCAGGCTGGCATTCTCCAGGTTAATGTCATTGAC
AAACAGCAAACGATCACCAGGAATCAGTCGTCCATCTTGCTGTGCTACACCACCCGGAAC
AAGGCTTCGTATCACTATCACTGTTTCGTTCGGATTCATTGGATCCTGAATTGGGGGAAA
AAACCATGATGTAATTATGTAAACAACTAATGAGCACAAAAAACTTCTCAGTTTTTATCA
GTATTACTCTAGGTTTAAACATTCAAATACTCTCTAGCTGGAAACTTGTATTATTACCAT
ACAGTATCAAATAAAATGTTCAGTAACCAATGTATTTTAAAACAGATTTACCACATCAAA
GGAACATATGAACTCAGTATGTCTAAGAGTGTACTCTGCTTTGCA
>MY5316_Hexurella_WagonerRd_BradshawMtns
--AAAAAAGGACAATAGAAAAAG-TTTGCATTTTGTTTACCAATGGATGGTAATACTAAT
GAAACTGAACACTAATAATTATCACTTGAACATCATTGCAGTATTGTTCACATTTTGCTG
ACATACGCAATAAGGCAAGATGCTGAGTAGAACAGTACGAAATGGTGGGCAAACTGTTTA
ACATCAAAAGCTTTCAGATTTGACCAGATATGGAAATCCAGGTATCACATCATGTTCACT
AACTAAGCCCCTTCCCCCACCCACCCGAGAGACAAAGGTGTCACTCACCTGTCCACTCTG
GTTGCTCTCGGGCAAGGGAAGGGGCTTAGCCACACCTATGCGCACCACTCCTTTTGGTGC
CCCCTTCAGCGCTTGCACCGCAGCATCCAGGCTGGCATTCTCCAGGTTAATGTCATTGAC
AAACAGCAAACGATCACCAGGAATCAGTCGTCCATCTTGCTGTGCTACACCACCCGGAAC
AAGGCTTCGTATCACTATCACTGTTTCGTTCGGATTCATTGGATCCTGAATTGGGGGAAA
AAACCATGATGTAATTATGTAAACAACTAATGAGCACAAAAAACTTCTCAGTTTTTATCA
GTATTACTCTAGGTTTAAACATTCAAATACTCTCTAGCTGGAAATTTGTATTATTACCAT
ACAGTATCAAATAAAATGTTCAGTAACCAATGTATTTTAAAACAGATTTACCATATCAAA
GGAACATATGAACTCAGTATGTCTAAGAGTGTATTCTGCTTTGCA
>MY5317_Hrupicola_Cottonwood_SnYsidroMtns
-AAATGACGGACAATAGAAAACGTTTTGCATTTTGTTTTCCAACAGATGGCAATACTAAT
GAAACTGAACACCAATAATTATCACTTAAACATCATTGCAGTATTGTTCACAATGTGCTG
ACATACGCAATAAGGCAAGATGATGAGTAGAACAGTACAAAATGGTGGGTAAACTGTTTA
ACATCAAAAGCTTTCAGATTTGACCAGACACGGAAATCCAGGTATCACACCACGTTCGCT
AACTAAGCCCCTTCCCCCACCCACCCGAGAGACAAAGGTGTCACTCACCTGTCCACTCTG
GTTGCTCTCGGGCAAGGGAAGGGGCTTAGCCACACCTATGCGCACCACTCCTTTTGGTGC
CCCCTTCAGCGCTTGCACCGCAGCATCCAGGCTAGCATTCTCCAGGTTAATGTCATTGAC
AAACAGCAAACGATCACCAGGAATTAGTCGTCCATCTTGCTGTGCTACACCCCCTGGAAC
AAGGCTTCGTATCACAATCACTGTTTCGTTTGGATTCATCGGATCCTGAATTAGGGAAAA
AAAACTTGATGTAATTATGTAAACAACTAATGAGCACAAAAGATTT--CAGTTTTTTTCT
GTATTACTCTAAGTTTAAACATCCAAATATTCTCCAGCTTCGAATTTGTATTGTTACTGT
ATAGTATGAAATCAAATGTTCTGCAATCAATGTCTTTTAAAACAGATTGATCACATCAGA
AGAACATTTGAAATCAGGATGTCTAAGAATGTACTGTGCTTTGCA
