# Supplementary material for: ﻿Species delimitation, biogeography, and natural history of dwarf funnel web spiders (Mygalomorphae, Hexurellidae, Hexurella) from the United States / Mexico borderlands
Source: Zookeys. 2023 Jun 14;1167:109–57. doi: 10.3897/zookeys.1167.103463 (PMC10285686; doi:10.3897/zookeys.1167.103463)
Supplement: Supplementary material 3 — Input matrices, analysis log files, and output tree files for nuclear and mitochondrial analyses [file zookeys-1167-109_article-103463__-s003.zip › uce-2001750.fasta]

>MY0059_Hapachea_SantaRitaMtns_MaderaCyn
TCTGATTTACCAAGGCACAGTTTTCGCAGTGCATAGGGCAATCCTTGCTGCCCGGTGCCC
TTTTTTCAGAGAGATGCTCAACAGTTTATCATCTATTTGCACTGAGGTAGCAGTAGACAT
TGATATAGCTGGTGTGAGCATATCAATGTTTAATGAACTTTTGCGATACCTCTACACAGG
GGAACTGTCCGTGTCAGAGGGCTATGGTGGTAACTTTGATATTTTGTTTCAGTTAAGTGA
ACAGTTTGGAATTCCAAACCCTTTAGAACAAGACTTGAAGTACTTACTTGAAACTGGAAT
TTATAGTGATATTTCTTTAAGCTTTACTTCACCTGGTGATACTGGTCATTCCGTCATACG
TGGCCAAGCTGCATATATCTGTGATCATATTCTGACTGATGCTGAAGGCAAACCATGCAA
AATCTGCCATGGAACAAATGAATTTTGGTGTCATCGAGCCATCTTGTCAGCTCGCTCACC
TTTCTTTCGCAACGTGATTCATCGTCAGCAGCGTCGTTGTGCTGAATTGCAAGAAACTCA
CAGAACACGAATTTTGTTAGATGACAGTGTAATACCAAGGAGATATGCTTGCATATTGCT
TCGTGCTGTATATCAAGATGCATTAGAGTTTGGTGCAGTTTTAAGTGATGGCTCTAAAAA
AGGAAGTCTGACAGATGTTCATGTACCACAAACTACAGTAGAA
>MY0139_Hexurella_SanDiego_Guatay
TCTGATATACCAAGGCACTGTTTTTGCAGTGCACAGGGCAATCCTTGCTGCCCGATGCCC
CTTTTTCAGAGAGATGCTCAACAGTTTATCATCTATTTGCACTGAGGTGGCAGTAGACAT
TGATATAGCTGGGGTGAGCATATCAATGTTTAACGAACTCTTGCGATACCTCTACACAGG
GGAACTGTCCGTGTCAGAGGGCTATGGTGGTAACTTTGATATTCTGTTTCAGTTAAGTGA
ACAGTTTGGAATTCCAAACCCTTTAGAACAAGACTTGAAGTACTTACTTGAAACTGGAAT
ATATAGTGATATTTCTTTAAGCTTTACTTCACCTGGTGATACTGGTCATTCCGTCATACG
TGGCCAAGCTGCATATATCTGTGATCATATTCTGACTGATGCTGAAGGCAAACCATGCAA
AATCTGCCATGGAACAAATGAATTTTGGTGTCATCGAGCCATCTTGTCAGCTCGCTCACC
TTTCTTTCGCAACGTGATTCATCGGCAGCAGCGTCGTTGTGCTGAATTGCAAGAAACTCA
CAGAACACGAATTTTATTAGACGACAGTGTAATACCAAGGAGATATGCTTGCATATTGCT
TCGTGCTGTATATCAAGATGCATTAGAGTTTGGTGCAGTTTTAAGTGATGGCTCTAAAAA
AGGAAGTCTGACAGATGTTCATGTACCACAAACTACAGTAGAA
>MY5053_Hexurella_ChiricahuaMtns_PriceCyn
TCTGATTTACCAAGGCACAGTTTTCGCAGTGCATAGGGCAATCCTTGCTGCCCGGTGCCC
TTTTTTCAGAGAGATGCTCAACAGTTTATCATCTATTTGCACTGAGGTGGCAGTAGACAT
TGATATAGCTGGTGTGAGCATATCAATGTTTAATGAACTTTTGCGATACCTCTACACGGG
GGAACTGTCCGTGTCAGAGGGCTATGGTGGTAACTTTGATATTTTGTTTCAGTTAAGTGA
ACAGTTTGGAATTCCAAACCCTTTAGAACAAGACTTGAAGTACTTACTTGAAACTGGAAT
TTATAGTGATATTTCTTTAAGCTTTACTTCACCTGGTGATACTGGTCATTCCGTCATACG
TGGCCAAGCTGCATATATCTGTGATCATATTCTGACTGATGCTGAAGGCAAACCATGCAA
AATCTGCCATGGAACAAATGAATTTTGGTGTCATCGAGCCATCTTGTCAGCTCGCTCACC
TTTCTTTCGCAACGTGATTCATCGTCAGCAGCGTCGTTGTGCTGAATTGCAAGAAACTCA
CAGAACACGAATTTTGTTAGATGACAGTGTAATACCAAGGAGATATGCTTGCATATTGCT
TCGTGCTGTATATCAAGATGCATTAGAGTTTGGTGCAGTTTTAAGTGATGGCTCTAAAAA
AGGAAGTCTGACAGATGTTCATGTACCACAAACTACAGTAGAA
>MY5057_Hexurella_ChiricahuaMtns_PriceCyn
------------------------------------------------------------
------------------------------------------------------------
------------------------------------------------------------
------------------------------------------------------------
------------------------------------------------------------
---TAGTGATATTTCTTTAAGCTTTACTTCACCTGGTGATACTGGTCATTCCGTCATACG
TGGCC-AGCTGCATATATCTGTGATCATATTCTGACTGATGCTGAAGGCAAACCATGCAA
AATCTGCCATGGAACAAATGAATTTTGGTGTCATCGAGCCATCTTGTCAGCTCGCTCACC
------------------------------------------------------------
------------------------------------------------------------
------------------------------------------------------------
-------------------------------------------
>MY5071_Hexurella_SantaRitaMtns_AlisoSprings
TCTGATTTACCAAGGCACAGTTTTCGCAGTGCATAGGGCAATCCTTGCTGCCCGGTGCCC
TTTTTTCAGAGAGATGCTCAACAGTTTATCATCTATTTGCACTGAGGTGGCAGTAGACAT
TGATATAGCTGGTGTGAGCATATCAATGTTTAATGAACTTTTGCGATACCTCTACACAGG
GGAACTGTCCGTGTCAGAGGGCTATGGTGGTAACTTTGATATTTTGTTTCAGTTAAGTGA
ACAGTTTGGAATTCCAAACCCTTTAGAACAAGACTTGAAGTACTTACTTGAAACTGGAAT
TTATAGTGATATTTCTTTAAGCTTTACTTCACCTGGTGATACTGGTCATTCCGTCATACG
TGGCCAAGCTGCATATATCTGTGATCATATTCTGACTGATGCTGAAGGCAAACCATGCAA
AATCTGCCATGGAACAAATGAATTTTGGTGTCATCGAGCCATCTTGTCAGCTCGCTCACC
TTTCTTTCGCAACGTGATTCATCGTCAGCAGCGTCGTTGTGCTGAATTGCAAGAAACTCA
CAGAACACGAATTTTGTTAGATGACAGTGTAATACCAAGAAGATATGCTTGCATATTGCT
TCGTGCTGTATATCAAGATGCATTAGAGTTTGGTGCAGTTTTAAGTGATGGCTCTAAAAA
AGGAAGTCTGACAGATGTTCATGTACCACAAACTACAGTAGAA
>MY5075_Hexurella_ChiricahuaMtns_CaveCrkCyn
TCTGATTTACCAAGGCACAGTTTTCGCAGTGCATAGGGCAATCCTTGCTGCCCGGTGCCC
TTTTTTCAGAGAGATGCTCAACAGTTTATCATCTATTTGCACTGAGGTGGCAGTAGACAT
TGATATAGCTGGTGTGAGCATATCAATGTTTAATGAACTTTTGCGATACCTCTACACAGG
GGAACTGTCCGTGTCAGAGGGCTATGGTGGTAACTTTGATATTTTGTTTCAGTTAAGTGA
ACAGTTTGGAATTCCAAACCCTTTAGAACAAGACTTGAAGTACTTACTTGAAACTGGAAT
TTATAGTGATATTTCTTTAAGCTTTACTTCACCTGGTGATACTGGTCATTCCGTCATACG
TGGCCAAGCTGCATATATCTGTGATCATATTCTGACTGATGCTGAAGGCAAACCATGCAA
AATCTGCCATGGAACAAATGAATTTTGGTGTCATCGAGCCATCTTGTCAGCTCGCTCACC
TTTCTTTCGCAACGTGATTCATCGTCAGCAGCGTCGTTGTGCTGAATTGCAAGAAACTCA
CAGAACACGAATTTTGTTAGATGACAGTGTAATACCAAGGAGATATGCTTGCATATTGCT
TCGTGCTGTATATCAAGATGCATTAGAGTTTGGTGCAGTTTTAAGTGATGGCTCTAAAAA
AGGAAGTCTGACAGATGTTCATGTACCACAAACTACAGTAGAA
>MY5126_Hexurella_SantaCatalinaMtns_NuggetCyn
TCTGATTTACCAAGGCACAGTTTTCGCAGTGCATAGGGCAATCCTTGCTGCCCGGTGCCC
TTTTTTCAGAGAGATGCTCAACAGTTTATCATCTATTTGCACTGAGGTGGCAGTAGACAT
TGATATAGCTGGTGTGAGCATATCAATGTTTAATGAACTTTTGCGATACCTCTACACAGG
GGAACTGTCCGTGTCAGAGGGCTATGGTGGTAACTTTGATATTTTGTTTCAGTTAAGTGA
GCAGTTTGGAATTCCAAACCCTTTAGAACAAGACTTGAAGTACTTACTTGAAACTGGAAT
TTATAGTGATATTTCTTTAAGCTTTACTTCACCTGGTGATACTGGTCATTCCGTCATACG
TGGCCAAGCTGCATATATCTGTGATCATATTCTGACTGATGCTGAAGGCAAACCATGCAA
AATCTGCCATGGAACAAATGAATTTTGGTGTCATCGAGCCATCTTGTCAGCTCGCTCACC
TTTCTTTCGCAACGTGATTCATCGTCAGCAGCGTCGTTGTGCTGAATTGCAAGAAACTCA
CAGAACACGAATTTTGTTAGATGACAGTGTAATACCAAGGAGATATGCTTGCATATTGCT
TCGTGCTGTATATCAAGATGCATTAGAGTTTGGTGCAGTTTTAAGTGATGGCTCTAAAAA
AGGAAGTCTGACAGATGTTCATGTACCACAAACTACAGTAGAA
>MY5128_Hexurella_WhetstoneMtns_FrenchJoeCyn
------------------------------------------------------------
------------------------------------------------------------
------------------------------------------------------------
------------------------------------------------------------
----------------------------------------------CTTGAAACTGGAAT
TTATAGTGATATTTCTTTAAGCTTTACTTCACCTGGTGATACTGGTCATTCCGTCATACG
TGGCCAAGCTGCATATATCTGTGATCATATTCTGACTGATGCTGAAGGCAAACCATGCAA
AATCTGCCATGGAACAAATGAATTTTGGTGTCATCGAGCCATCTTGTCAGCTCGCTCACC
TTT-TTTCGCAACGTGATTCATCGTCA---------------------------------
------------------------------------------------------------
------------------------------------------------------------
-------------------------------------------
>MY5131_Hexurella_PedregosaMtns_PruneCyn
TCTGATTTACCAAGGCACAGTTTTCGCAGTGCATAGGGCAATCCTTGCTGCCCGGTGCCC
TTTTTTCAGAGAGATGCTCAACAGTTTATCATCTATTTGCACTGAGGTGGCAGTAGACAT
TGATATAGCTGGTGTGAGCATATCAATGTTTAATGAACTTTTGCGATACCTCTACACAGG
GGAACTGTCCGTGTCAGAGGGCTATGGTGGTAACTTTGATATTTTGTTTCAGTTAAGTGA
ACAGTTTGGAATTCCAAACCCTTTAGAACAAGACTTGAAGTACTTACTTGAAACTGGAAT
TTATAGTGATATTTCTTTAAGCTTTACTTCACCTGGTGATACTGGTCATTCCGTCATACG
TGGCCAAGCTGCATATATCTGTGATCATATTCTGACTGATGCTGAAGGCAAACCATGCAA
AATCTGCCATGGAACAAATGAATTTTGGTGTCATCGAGCCATCTTGTCAGCTCGCTCACC
TTTCTTTCGCAACGTGATTCATCGTCAGCAGCGTCGTTGTGCTGAATTGCAAGAAACTCA
CAGAACACGAATTTTGTTAGATGACAGTGTAATACCAAGGAGATATGCTTGCATATTGCT
TCGTGCTGTATATCAAGATGCATTAGAGTTTGGTGCAGTTTTAAGTGATGGCTCTAAAAA
AGGAAGTCTGACAGATGTTCATGTACCACAAACTACAGTAGAA
>MY5132_Hexurella_PedregosaMtns_PruneCyn
TCTGATTTACCAAGGCACAGTTTTCGCAGTGCATAGGGCAATCCTTGCTGCCCGGTGCCC
TTTTTTCAGAGAGATGCTCAACAGTTTATCATCTATTTGCACTGAGGTGGCAGTAGACAT
TGATATAGCTGGTGTGAGCATATCAATGTTTAATGAACTTTTGCGATACCTCTACACAGG
GGAACTGTCCGTGTCAGAGGGCTATGGTGGTAACTTTGATATTTTGTTTCAGTTAAGTGA
ACAGTTTGGAATTCCAAACCCTTTAGAACAAGACTTGAAGTACTTACTTGAAACTGGAAT
TTATAGTGATATTTCTTTAAGCTTTACTTCACCTGGTGATACTGGTCATTCCGTCATACG
TGGCCAAGCTGCATATATCTGTGATCATATTCTGACTGATGCTGAAGGCAAACCATGCAA
AATCTGCCATGGAACAAATGAATTTTGGTGTCATCGAGCCATCTTGTCAGCTCGCTCACC
TTTCTTTCGCAACGTGATTCATCGTCAGCAGCGTCGTTGTGCTGAATTGCAAGAAACTCA
CAGAACACGAATTTTGTTAGATGACAGTGTAATACCAAGGAGATATGCTTGCATATTGCT
TCGTGCTGTATATCAAGATGCATTAGAGTTTGGTGCAGTTTTAAGTGATGGCTCTAAAAA
AGGAAGTCTGACAGATGTTCATGTACCACAAACTACAGTAGAA
>MY5136_Hexurella_MiddlemarchCyn
TCTGATTTACCAAGGCACAGTTTTCGCAGTGCATAGGGCAATTCTTGCTGCCCGGTGCCC
TTTTTTCAGAGAGATGCTCAACAGTTTATCATCTATTTGCACTGAGGTGGCGGTAGACAT
TGATATAGCTGGTGTGAGCATATCAATGTTTAATGAACTTTTGCGATACCTCTACACAGG
GGAACTGTCCGTGTCAGAGGGCTATGGTGGTAACTTTGATATTTTGTTTCAGTTAAGTGA
ACAGTTTGGAATTCCAAACCCTTTAGAACAAGACTTGAAGTACTTACTTGAAACTGGAAT
TTATAGTGATATTTCTTTAAGCTTTACTTCACCTGGTGATACTGGTCATTCCGTCATACG
TGGCCAAGCTGCATATATCTGTGATCATATTCTGACTGATGCTGAAGGCAAACCATGCAA
AATCTGCCATGGAACAAATGAATTTTGGTGTCATCGAGCCATCTTGTCAGCTCGCTCACC
TTTCTTTCGCAACGTGATTCATCGTCAGCAGCGTCGTTGTGCTGAATTGCAAGAAACTCA
CAGAACACGAATTTTGTTAGATGACAGTGTAATACCAAGGAGATATGCTTGCATATTGCT
TCGTGCTGTATATCAAGATGCATTGGAGTTTGGTGCAGTTTTAAGTGATGGCTCTAAAAA
AGGAAGTCTGACAGATGTTCATGTACCACAAACTACAGTAGAA
>MY5152_Hexurella_WhetstoneMtns_ApacheCyn
TCTGATTTACCAAGGCACAGTTTTCGCAGTGCATAGGGCAATCCTTGCTGCCCGGTGCCC
TTTTTTCAGAGAGATGCTCAACAGTTTATCATCTATTTGCACTGAGGTGGCAGTAGACAT
TGATATAGCTGGTGTGAGCATATCAATGTTTAATGAACTTTTGCGATACCTCTACACAGG
GGAACTGTCCGTGTCAGAGGGCTATGGTGGTAACTTTGATATTTTGTTTCAGTTAAGTGA
ACAGTTTGGAATTCCAAACCCTTTAGAACAAGACTTGAAGTACTTACTTGAAACTGGAAT
TTATAGTGATATTTCTTTAAGCTTTACTTCACCTGGTGATACTGGTCATTCCGTCATACG
TGGCCAAGCTGCATATATCTGTGATCATATTCTGACTGATGCTGAAGGCAAACCATGCAA
AATCTGCCATGGAACAAATGAATTTTGGTGTCATCGAGCCATCTTGTCAGCTCGCTCACC
TTTCTTTCGCAACGTGATTCATCGTCAACAGCGTCGTTGTGCTGAATTGCAAGAAACTCA
CAGAACACGAATTTTGTTAGATGACAGTGTAATACCAAGGAGATATACTTGCATATTGCT
TCGTGCTGTATATCAAGATGCATTAGAGTTCGGTGCAGTTTTAAGTGATGGCTCTAAAAA
AGGAAGTCTGACAGATGTTCATGTACCACAAACTACAGTAGAA
>MY5154_Hexurella_SantaRitaMtns_AdobeCyn
TCTGATTTACCAAGGCACAGTTTTCGCAGTGCATAGGGCAATCCTTGCTGCTCGGTGCCC
TTTTTTCAGAGAGATGCTCAACAGTTTATCATCTATCTGCACTGAGGTGGCAGTAGACAT
TGATATAGCTGGTGTGAGCATATCAATGTTTAATGAACTTTTGCGATACCTCTACACAGG
GGAACTGTCCGTGTCAGAGGGCTATGGTGGTAACTTTGATATTTTGTTTCAGTTAAGTGA
ACAGTTTGGAATTCCAAACCCTTTAGAACAGGACTTGAAGTACTTACTTGAAACTGGAAT
TTATAGTGATATTTCTTTAAGCTTTACTTCACCTGGTGATACTGGTCATTCCGTCATACG
TGGCCAAGCTGCATATATCTGTGATCATATTCTGACTGATGCTGAAGGCAAACCATGCAA
AATCTGCCATGGAACAAATGAATTTTGGTGTCATCGAGCCATCTTGTCAGCTCGCTCACC
TTTCTTTCGCAACGTGATTCATCGTCAGCAGCGTCGTTGTGCTGAATTGCAAGAAACTCA
CAGAACACGAATTTTGTTAGATGACAGTGTAATACCAAGGAGATATGCTTGCATATTGCT
TCGTGCTGTATATCAAGATGCATTAGAGTTTGGTGCAGTTTTAAGTGATGGCTCTAAAAA
AGGAAGTCTGACAGATGTTCATGTACCACAAACTACAGTAGAA
>MY5157_Hexurella_SantaCatalinaMtns_Redington
TCTGATTTACCAAGGCACAGTTTTCGCAGTGCATAGGGCAATCCTTGCTGCCCGGTGCCC
TTTTTTCAGAGAGATGCTCAACAGTTTATCATCTATTTGCACTGAGGTGGCAGTAGACAT
TGATATAGCTGGTGTGAGCATATCAATGTTTAATGAACTTTTGCGATACCTCTACACAGG
GGAACTGTCCGTGTCAGAGGGCTATGGTGGTAACTTTGATATTTTGTTTCAGTTAAGTGA
ACAGTTTGGAATTCCAAACCCTTTAGAACAAGACTTGAAGTACTTACTTGAAACTGGAAT
TTATAGTGATATTTCTTTAAGCTTTACTTCACCTGGTGATACTGGTCATTCCGTCATACG
TGGCCAAGCTGCATATATCTGTGATCATATTCTGACTGATGCTGAAGGCAAACCATGCAA
AATCTGCCATGGAACAAATGAATTTTGGTGTCATCGAGCCATCTTGTCAGCTCGCTCACC
TTTCTTTCGCAACGTGATTCATCGTCAGCAGCGTCGTTGTGCTGAATTGCAAGAAACTCA
CAGAACACGAATTTTGTTAGATGACAGTGTAATACCAAGGAGATATGCTTGCATATTGCT
TCGTGCTGTATATCAAGATGCATTAGAGTTTGGTGCAGTTTTAAGTGATGGCTCTAAAAA
AGGAAGTCTGACAGATGTTCATGTACCACAAACTACAGTAGAA
>MY5164_Hrupicola_Temecula
------------------------------------------------------------
-----------------------------------------CTGAGGTGGCAGTAGACAT
TGATATAGCTGGGGTGAGCATATCAATGTTTAACGAACTCTTGCGATACCTCTACACAGG
GGAACTGTCCGTGTCAGAGGGCTATGGTGGTAACTTTGATATTCTGTTTCAGTTAAGTGA
ACAGTTTGGAATTCCAAACCCTTTAGAACAAGACTTGAAGTACTTACTTGAAACTGGAAT
ATATAGTGATATTTCTTTAAGCTTTACTTCACCTGGTGATACTGGTCATTCCGTCATACG
TGGCCAAGCTGCATATATCTGTGATCATATTCTGACTGATGCTGAAGGCAAACCATGCAA
AATCTGCCATGGAACAAATGAATTTTGGTGTCATCGAGCCATCTTGTCAGCTCGCTCACC
TTTCTTTCGCAACGTGATTCATCGGCAGCAGCGTCGTTGTGCTGAATTGCAGGAAACTCA
CAGAACACGAATTTTATTAGACGACAGTGTAATACCAAGGAGATATGCTTGCATATTGCT
TCGTGCTGTATATCAAGATGCATTAGAGTTTGGTGCAGTTTTAAGTGATGGCTCTAAAAA
AGGAAGTCTGACAGATGTTCATGTACCACAAACTACAGTAGAA
>MY5165_Hrupicola_Temecula
TCGAGCACACC--------------------------------------------TGCTT
TCTTTTTCTAAAAAACCACTTCAACTTAAAATTAACCAGGAATGACGCCGCCGCAGAAAA
TGT-----------------------CGTCTGATGAAACTTTTCAAGGGCTTT---CAGA
TGAGCCATCAAGATTTAAGATC---GGAGCACACCTTGCTTTCTTATTCTAATAAAGTCA
TCTATAAAGCATTTCAAGGGCTTTCAGATGAGCCATCAAGTTCCAACTTGAAACTGGAAT
ATATAGTGATATTTCTTTAAGCTTTACTTCACCTGGTGATACTGGTCATTCCGTCATACG
TGGCCAAGCTGCATATATCTGTGATCATATTCTGACTGATGCTGAAGGCAAACCATGCAA
AATCTGCCATGGAACAAATGAATTTTGGTGTCATCGAGCCATCTTGTCAGCTCGCTCACC
TTTCTTTCGCAACGTGATTCATCGGCAGCAGCGTCGTTGTGCTGAATTGCAGGAAACTCA
CAGAACACGAATTTTATTAGACGACAGTGTAATACCAAGGAGATATGCTTGCATATTGCT
TCGTGCTGTATATCAAGATGCATTAGAGTTTGGTGCAGTTTTAAGTGATGGCTCTAAAAA
AGGAAGTCTGACAGATGTTCATG--------------------
>MY5180_Hapachea_MustrangPk_MustangMtns
TCTGATTTACCAAGGCACAGTTTTCGCAGTGCATAGGGCAATCCTTGCTGCCCGGTGCCC
TTTTTTCAGAGAGATGCTCAACAGTTTATCATCTATTTGCACTGAGGTGGCAGTAGACAT
TGATATAGCTGGTGTGAGCATATCAATGTTTAATGAACTTTTGCGATACCTCTACACAGG
GGAACTGTCCGTGTCAGAGGGCTATGGTGGTAACTTTGATATTTTGTTTCAGTTAAGTGA
ACAGTTTGGAATTCCAAACCCTTTAGAACAAGACTTGAAGTACTTACTTGAAACTGGAAT
TTATAGTGATATTTCTTTAAGCTTTACTTCACCTGGTGATACTGGTCATTCCGTCATACG
TGGCCAAGCTGCATATATCTGTGATCATATTCTGACTGATGCTGAAGGCAAACCATGCAA
AATCTGCCATGGAACAAATGAATTTTGGTGTCATCGAGCCATCTTGTCAGCTCGCTCACC
TTTCTTTCGCAACGTGATTCATCGTCAGCAGCGTCGTTGTGCTGAATTGCAAGAAACTCA
CAGAACACGAATTTTGTTAGATGACAGTGTAATACCAAGGAGATATGCTTGCATATTGCT
TCGTGCTGTATATCAAGATGCATTAGAGTTTGGTGCAGTTTTAAGTGATGGCTCTAAAAA
AGGAAGTCTGACAGATGTTCATGTACCACAAACTACAGTAGAA
>MY5181_Hapachea_MustrangPk_MustangMtns
------------------------------------GGCAATCCTTGCTGCCCGGTG---
----------------CTCAACAGTTTATCATCTATTTGCACTGAGGTGGCAGTAGACAT
TGATATAGCTGGTGTGAGCATATCAATGTTTAATGAACTTTTGCGATACCTCTACACAGG
GGAACTGTCCGTGTCAGAGGGCTATGGTGGTAACTTTGATATTTTGTTTCAGTTAAGTGA
ACAGTTTGGAATTCCAAACCCTTTAGAACAAGACTTGAAGTACTTACTTGAAACTGGAAT
TTATAGTGATATTTCTTTAAGCTTTACTTCACCTGGTGATACTGGTCATTCCGTCATACG
TGGCCAAGCTGCATATATCTGTGATCATATTCTGACTGATGCTGAAGGCAAACCATGCAA
AATCTGCCATGGAACAAATGAATTTTGGTGTCATCGAGCCATCTTGTCAGCTCGCTCACC
TTTCTTTCGCAACGTGATTCATCGTCAGCAGCGTCGTTGTGCTGAATTGCAAGAAACTCA
CAGAACACGAATTTTGTTAGATGACAGTGTAATACCAAGGAGATATGCTTGCATATTGCT
TCGTGCTGTATATCAAGATGCATTAGAGTTCGGTGCAGTTTTAAGTGATGGCTCTAAAAA
AGGAAGTCTGACAGATGTTCATGTACC------TACAGTGGAA
>MY5193_Hapachea_HarshawRd_PatagoniaMtns
TCTGATTTACCAAGGCACAGTTTTCGCAGTGCATAGGGCAATCCTTGCTGCCCGGTGCCC
TTTTTTCAGAGAGATGCTCAACAGTTTATCATCTATTTGCACTGAGGTGGCAGTAGACAT
TGATATAGCTGGTGTGAGCATATCAATGTTTAATGAACTTTTGCGATACCTGTACACAGG
GGAACTGTCCGTGTCAGAGGGCTATGGTGGTAACTTTGATATTTTGTTTCAGTTAAGTGA
ACAGTTTGGAATTCCAAACCCTTTAGAACAAGACTTGAAGTACTTACTTGAAACTGGAAT
TTATAGTGATATTTCTTTAAGCTTTACTTCACCTGGTGATACTGGTCATTCCGTCATACG
TGGCCAAGCTGCATATATCTGTGATCATATTCTGACTGATGCTGAAGGCAAACCATGCAA
AATCTGCCATGGAACAAATGAATTTTGGTGTCATCGAGCCATCTTGTCAGCTCGCTCACC
TTTTTTTCGCAACGTGATTCATCGTCAGCAGCGTCGTTGTGCTGAATTGCAAGAAACTCA
CAGAACACGAATTTTGTTAGATGACAGTGTAATACCAAGGAGATATGCTTGCATATTGCT
TCGTGCTGTATATCAAGATGCATTAGAGTTTGGTGCAGTTTTAAGTGATGGCTCTAAAAA
AGGAAGTCTGACAGATGTTCATGTACCACAAACTACAGTAGAA
>MY5195_Hapachea_Ordsummit_MtOrd
------------------AGTTTTTGCAG--------------------------TGCCC
TTTTTTCAGAGAGATGCTCAACAGTTTATCATCTATTTGCACTGAGGTGGCAGTAGACAT
TGATATAGCTGGTGTGAGCATATCAATGTTTAATGAACTCTTGCGATACCTCTACACAGG
GGAACTGTCCGTGTCAGAAGGCTATGGTGGTAACTTTGATATTTTGTTTCAGTTAAGTGA
ACAGTTTGGAATTCCAAACCCATTAGAACAAGACTTGAAGTACTTACTTGAAACTGGAAT
ATATAGTGATATTTCTTTAAGCTTTACTTCACCTGGTGATACTGGTCATTCCGTCATACG
TGGCCAAGCTGCATATATCTGTGATCATATTCTGACTGATGCTGAAGGCAAACCATGCAA
AATCTGCCATGGAACAAATGAATTTTGGTGTCATCGAGCCATCTTGTCAGCTCGCTCACC
TTTCTTTCGCAACGTGATTCATCGTCAGCAGCGTCGTTGTGCTGAATTGCAAGAAACTCA
CAGAACACGAATTCTGTTAGACGACAGTGTAATACCAAGGAGATATGCTTGCATATTGCT
TCGTGCTGTATATCAAGATGCATTAGAGTTTGGTGCAGTTTTAAGTGATGGCTCTAAAAA
AGGAAGTCTGACAGATGTTCATGTACCACAAACTACAGTA---
>MY5266_Hencina_CerroBolla
TCTGATATACCAAGGCACTGTTTTTGCGGTGCATAGGGCAATCCTTGCTGCCCGATGCCC
ATTTTTCAGAGAGATGCTCAACAGTTTATCATCTATTTGTACTGAGGTGGCAGTAGACAT
TGATATAGCTGGGGTGAGCATATCAATGTTTAACGAACTCTTGCGATACCTCTACACAGG
GGAACTGTCTGTGTCAGAGGGCTATGGTGGTAACTTTGATATTCTGTTTCAGTTAAGTGA
ACAGTTTGGAATTCCAAACCCTTTAGAACAAGACTTGAAGTACTTACTTGAAACTGGAAT
ATATAGTGATATTTCTTTAAGCTTTACTTCACCTGGTGATACTGGTCATTCCGTCATACG
TGGCCAAGCTGCATATATCTGTGATCATATTCTGACTGATGCTGAAGGCAAACCATGCAA
AATCTGCCATGGAACAAATGAATTTTGGTGTCATCGAGCCATCTTGTCAGCTCGCTCACC
TTTCTTTCGCAACGTGATTCATCGGCAGCAGCGTCGTTGTGCTGAATTGCAAGAAACTCA
CAGAACACGAATTTTATTAGACGACAGTGTAATACCAAGGAGATATGCTTGCATATTGCT
TCGTGCTGTATATCAAGATGCATTAGAGTTTGGTGCAGTTTTAAGTGATGGCTCTAAAAA
AGGAAGTCTAACAGATGTTCATGTACCACAAACTACAGTAGAA
>MY5267_Hencina_CerroBolla
TCTGATATACCAAGGTACTGTTTTTGCGGTGCATAGGGCAATCCTTGCTGCCCGATGCCC
ATTTTTCAGAGAGATGCTCAACAGTTTATCATCTATTTGCACTGAGGTGGCAGTAGACAT
TGATATAGCTGGGGTGAGCATATCAATGTTTAACGAACTCTTGCGATACCTCTACACAGG
GGAACTGTCTGTGTCAGAGGGCTATGGTGGTAACTTTGATATTCTGTTTCAGTTAAGTGA
ACAGTTTGGAATTCCAAACCCTTTAGAACAAGACTTGAAGTACTTACTTGAAACTGGAAT
ATATAGTGATATTTCTTTAAGCTTTACTTCACCTGGTGATACTGGTCATTCCGTCATACG
TGGCCAAGCTGCATATATCTGTGATCATATTCTGACTGATGCTGAAGGCAAACCATGCAA
AATCTGCCATGGAACAAATGAATTTTGGTGTCATCGAGCCATCTTGTCAGCTCGCTCACC
TTTCTTTCGCAACGTGATTCATCGGCAGCAGCGTCGTTGTGCTGAATTGCAAGAAACTCA
CAGAACACGAATTTTATTAGACGACAGTGTAATACCAAGGAGATATGCTTGCATATTGCT
TCGTGCTGTATATCAAGATGCATTAGAGTTTGGTGCAGTTTTAAGTGATGGCTCTAAAAA
AGGAAGTCTAACAGATGTTCATGTACCACAAACTACAGTAGAA
>MY5269_Hexurella_GuadalupeValley
TCTGATATACCAAGGCACTGTTTTTGCGGTGCATAGGGCAATCCTTGCTGCCCGATGCCC
ATTTTTCAGAGAGATGCTCAACAGTTTATCATCTATTTGCACTGAGGTGGCAGTAGACAT
TGATATAGCTGGGGTGAGCATATCAATGTTTAATGAACTCTTGAGATACCTCTACACAGG
GGAACTGTCTGTGTCAGAGGGCTATGGTGGTAACTTTGATATTCTGTTTCAGTTAAGTGA
ACAGTTTGGAATTCCAAACCCTTTAGAACAAGACTTGAAGTACTTACTTGAAACTGGAAT
ATATAGTGATATTTCTTTAAGCTTTACTTCACCTGGTGATACTGGTCATTCCGTCATACG
TGGCCAAGCTGCATATATCTGTGATCATATTCTGACTGATGCTGAAGGCAAACCATGCAA
AATCTGCCATGGAACAAATGAATTTTGGTGTCATCGAGCCATATTGTCAGCTCGCTCACC
TTTTTTTCGCAACGTGATTCATCGGCAGCAGCGTCGTTGTGCTGAATTGCAAGAAACTCA
CAGAACACGAATTTTATTAGACGACAGTGTAATACCAAGGAGATATGCTTGCATATTGCT
TCGTGCTGTATATCAAGATGCATTAGAGTTTGGTGCAGTTTTAAGTGATGGCTCTAAAAA
AGGAAGTCTAACAGATGTTCATGTACCACAGACTACAGTAGAA
>MY5271_Hexurella_GuadalupeValley
TCTGATATACCAAGGCACTGTTTTTGCGGTGCATAGGGCAATCCTTGCTGCCCGATGCCC
ATTTTTCAGAGAGATGCTCAACAGTTTATCATCTATTTGCACTGAGGTGGCAGTAGACAT
TGATATAGCTGGGGTGAGCATATCAATGTTTAATGAACTCTTGAGATACCTCTACACAGG
GGAACTGTCTGTGTCAGAGGGCTATGGTGGTAACTTTGATATTCTGTTTCAGTTAAGTGA
ACAGTTTGGAATTCCAAACCCTTTAGAACAAGACTTGAAGTACTTACTTGAAACTGGAAT
ATATAGTGATATTTCTTTAAGCTTTACTTCACCTGGTGATACTGGTCATTCCGTCATACG
TGGCCAAGCTGCATATATCTGTGATCATATTCTGACTGATGCTGAAGGCAAACCATGCAA
AATCTGCCATGGAACAAATGAATTTTGGTGTCATCGAGCCATATTGTCAGCTCGCTCACC
TTTTTTTCGCAACGTGATTCATCGGCAGCAGCGTCGTTGTGCTGAATTGCAAGAAACTCA
CAGAACACGAATTTTATTAGATGACAGTGTAATACCAAGGAGATATGCTTGCATATTGCT
TCGTGCTGTATATCAAGATGCATTAGAGTTTGGTGCAGTTTTAAGTGATGGCTCTAAAAA
AGGAAGTCTAACAGATGTTCATGTACCACAGACTACAGTAGAA
>MY5276_Hexurella_SanPedro_Martir
-----------------CTGTTTTTGCGGTGCATAGGGCAATCCTTGCTGCCCGATGCCC
TTTTTTCAGAGAGATGCTCAACAGTTTATCATCTATTTGCACTGAGGTGGCAGTAGACAT
TGATATAGCTGGGGTGAGCATATCAATGTTTAACGAACTCTTGCGATACCTCTACACAGG
GGAACTGTCTGTGTCAGAGGGCTATGGTGGTAACTTTGATATTCTGTTTCAGTTAAGTGA
ACAGTTTGGAATTCCAAACCCTTTAGAACAAGACTTGAAGTACTTACTTGAAACTGGAAT
ATATAGTGATATTTCTTTAAGCTTTACTTCACCTGGTGATACTGGTCATTCCGTCATACG
TGGCCAAGCTGCATATATCTGTGATCATATTCTGACTGATGCTGAAGGCAAACCATGCAA
AATCTGCCATGGAACAAATGAATTTTGGTGTCATCGAGCCATCTTGTCAGCTCGCTCACC
TTTCTTTCGCAACGTGATTCATCGGCAGCAGCGTCGTTGTGCTGAATTGCAAGAAACTCA
CAGAACACGAATTTTATTAGACGACAGTGTAATACCAAGGAGATACGCTTGCATATTGCT
TCGTGCTGTATATCAAGATGCATTAGAGTTTGGTGCAGTTTTAAGTGATGGCTCTAAAAA
AGGAAGTCTAACAGATGTTCATGTACCACAAACTACAGTAGAA
>MY5277_Hexurella_SanPedro_Martir
TCTGATATACCAAGGCACTGTTTTTGCGGTGCATAGGGCAATCCTTGCTGCCCGATGCCC
TTTTTTCAGAGAGATGCTCAACAGTTTATCATCTATTTGCACTGAGGTGGCAGTAGACAT
TGATATAGCTGGGGTGAGCATATCAATGTTTAACGAACTCTTGCGATACCTCTACACAGG
GGAACTGTCTGTGTCAGAGGGCTATGGTGGTAACTTTGATATTCTGTTTCAGTTAAGTGA
ACAGTTTGGAATTCCAAACCCTTTAGAACAAGACTTGAAGTACTTACTTGAAACTGGAAT
ATATAGTGATATTTCTTTAAGCTTTACTTCACCTGGTGATACTGGTCATTCCGTCATACG
TGGCCAAGCTGCATATATCTGTGATCATATTCTGACTGATGCTGAAGGCAAACCATGCAA
AATCTGCCATGGAACAAATGAATTTTGGTGTCATCGAGCCATCTTGTCAGCTCGCTCACC
TTTCTTTCGCAACGTGATTCATCGGCAGCAGCGTCGTTGTGCTGAATTGCAAGAAACTCA
CAGAACACGAATTTTATTAGACGACAGTGTAATACCAAGGAGATACGCTTGCATATTGCT
TCGTGCTGTATATCAAGATGCATTAGAGTTTGGTGCAGTTTTAAGTGATGGCTCTAAAAA
GGGAAGTCTAACAGATGTTCATGTACCACAAACTACAGTAGAA
>MY5280_Hexurella_ArroyoSalado
TCTGATATACCAAGGCACTGTTTTTGCGGTGCATAGGGCAATCCTTGCTGCCCGATGCCC
TTTTTTCAGAGAGATGCTCAACAGTTTATCATCTATTTGCACTGAGGTGGCAGTAGACAT
TGATATAGCTGGGGTGAGCATATCAATGTTTAACGAACTCTTGCGATACCTCTACACAGG
GGAACTGTCCGTGTCAGAGGGCTATGGTGGTAACTTTGATATTCTGTTTCAGTTAAGTGA
ACAGTTTGGAATTCCAAACCCTTTAGAACAAGACTTGAAGTACTTACTTGAAACTGGAAT
ATATAGTGATATTTCTTTAAGCTTTACTTCACCTGGTGATACTGGTCATTCCGTCATACG
TGGCCAAGCTGCATATATCTGTGATCATATTCTGACTGATGCTGAAGGCAAACCATGCAA
AATCTGCCATGGAACAAATGAATTTTGGTGTCATCGAGCCATCTTGTCAGCTCGCTCACC
TTTCTTTCGCAACGTGATTCATCGGCAGCAGCGTCGTTGTGCCGAATTGCAAGAAACTCA
CAGAACACGAATTTTATTAGACGACAGTGTAATACCAAGGAGATATGCTTGCATATTGCT
TCGTGCTGTATATCAAGATGCATTAGAGTTTGGTGCAGTTTTAAGTGATGGCTCTAAAAA
AGGAAGTCTAACAGATGTTCATGTACCACAAACTACAGTAGAA
>MY5282_Hexurella_ArroyoSalado
TCTGATATACCAAGGCACTGTTTTTGCGGTGCATAGGGCAATCCTTGCTGCCCGATGCCC
TTTTTTCAGAGAGATGCTCAACAGTTTATCATCTATTTGCACTGAGGTGGCAGTAGACAT
TGATATAGCTGGGGTGAGCATATCAATGTTTAACGAACTCTTGCGATACCTCTACACAGG
GGAACTGTCCGTGTCAGAGGGCTATGGTGGTAACTTTGATATTCTGTTTCAGTTAAGTGA
ACAGTTTGGAATTCCAAACCCTTTAGAACAAGACTTGAAGTACTTACTTGAAACTGGAAT
ATATAGTGATATTTCTTTAAGCTTTACTTCACCTGGTGATACTGGTCATTCCGTCATACG
TGGCCAAGCTGCATATATCTGTGATCATATTCTGACTGATGCTGAAGGCAAACCATGCAA
AATCTGCCATGGAACAAATGAATTTTGGTGTCATCGAGCCATCTTGTCAGCTCGCTCACC
TTTCTTTCGCAACGTGATTCATCGGCAGCAGCGTCGTTGTGCTGAATTGCAAGAAACTCA
CAGAACACGAATTTTATTAGACGACAGTGTAATACCAAGGAGATATGCTTGCATATTGCT
TCGTGCTGTATATCAAGATGCATTAGAGTTTGGTGCAGTTTTAAGTGATGGCTCTAAAAA
AGGAAGTCTAACAGATGTTCATGTACCACAAACTACAGTAGAA
>MY5286_Hrupicola_SweetwaterSpr_OrdMtn
TCTGATATACCAAGGCACTGTTTTTGCGGTGCATAGGGCAATCCTTGCTGCCCGATGCCC
ATTTTTCAGAGAGATGCTCAACAGTTTATCATCTATTTGCACTGAGGTGGCAGTAGACAT
TGATATAGCTGGGGTGAGCATATCAATGTTTAACGAACTCTTGCGATACCTCTACACAGG
GGAACTGTCCGTGTCAGAGGGCTATGGTGGTAACTTTGATATTCTGTTTCAGTTAAGTGA
ACAGTTTGGAATTCCAAACCCTTTAGAACAAGACTTGAAGTACTTACTTGAAACTGGAAT
ATATAGTGATATTTCTTTAAGCTTTACTTCACCTGGTGATACTGGTCATTCCGTCATACG
TGGCCAAGCTGCATATATCTGTGATCATATACTGACTGATGCTGAAGGCAAGCCATGCAA
AATCTGCCATGGAACAAATGAATTTTGGTGTCATCGAGCCATCTTGTCAGCTCGTTCACC
TTTCTTTCGCAACGTGATTCATCGGCAGCAGCGTCGTTGTGCTGAATTGCAAGAAACTCA
CAGAACACGAATTTTATTAGACGACAGTGTAATACCAAGGAGATATGCTTGCATATTGCT
TCGTGCTGTATATCAAGATGCATTAGAGTTTGGTGCAGTTTTAAGTGATGGCT-------
-------------------------------------------
>MY5287_Hrupicola_SweetwaterSpr_OrdMtn
------------------------------------------------------------
---------------------------------------CACTGAGGTGGCAGTAGACAT
TGATATAGCTGGGGTGAGCATATCAATGTTTAACGAACTCTTGCGATACCTCTACACAGG
GGAACTGTCCGTGTCAGAGGGCTATGGTGGTAACTTTGATATTCTGTTTCAGTTAAGTGA
ACAGTTTGGAATTCCAAACCCTTTAGAACAAGACTTGAAGTACTTACTTGAAACTGGAAT
ATATAGTGATATTTCTTTAAGCTTTACTTCACCTGGTGATACTGGTCATTCCGTCATACG
TGGCCAAGCTGCATATATCTGTGATCATATACTGACTGATGCTGAAGGCAAGCCATGCAA
AATCTGCCATGGAACAAATGAATTTTGGTGTCATCGAGCCATCTTGTCAGCTCGTTCACC
TTTCTTTCGCAACGTGATTCATCGGCAGCAGCGTCGTTGTGCTGAATTGCAAGAAACTCA
CAGAACACGAATTTTATTAGACGACAGTGTAATACCAAGGAGATATGCTTGCATATTGCT
TCGTGCTGTATATCAAGATGCATTAGAGTTTGGTGCAGTTTTAAGTGATGGCTCTAAAAA
AGGAAGTCTGACAGATGTTCATGTACCACAAACTACAGTAGAA
>MY5288_Hrupicola_Deadman_Hills
TCTGATATACCAAGGCACTGTTTTTGCGGTGCATAGGGCAATCCTTGCTGCCCGATGCCC
TTTTTTCAGAGAGATGCTCAACAGTTTATCATCTATTTGCACTGAGGTGGCAGTAGACAT
TGATATAGCTGGGGTGAGCATATCAATGTTTAACGAACTCTTGCGATACCTCTACACAGG
GGAACTGTCCGTGTCAGAGGGCTATGGTGGTAACTTTGATATTCTGTTTCAGTTAAGTGA
ACAGTTTGGAATTCCAAACCCTTTAGAACAAGACTTGAAGTACTTACTTGAAACTGGAAT
ATATAGTGATATTTCTTTAAGCTTTACTTCACCTGGTGATACTGGTCATTCCGTCATACG
TGGCCAAGCTGCATATATCTGTGATCATATTCTGACTGATGCTGAAGGCAAACCATGCAA
AATCTGCCATGGAACAAATGAATTTTGGTGTCATCGAGCCATCTTGTCAGCTCGCTCACC
TTTCTTTCGCAACGTGATTCATCGGCAGCAGCGTCGTTGTGCTGAATTGCAAGAAACTCA
CAGAACACGAATTTTATTAGACGACAGTGTAATACCACGGAGATATGCTTGCATATTGCT
TCGTGCTGTATATCAAGATGCATTAGAGTTTGACATTGTTTGAAGTG-------------
----------------GTTCA----------------------
>MY5289_Hrupicola_Deadman_Hills
-------------GGCACTGTTTTTGCGGTGCATAGGGCAATCCTTGCTGCCCGATGCCC
TTTTTTCAGAGAGATGCTCAACAGTTTATCATCTATTTGCACTGAGGTGGCAGTAGACAT
TGATATAGCTGGGGTGAGCATATCAATGTTTAACGAACTCTTGCGATACCTCTACACAGG
GGAACTGTCCGTGTCAGAGGGCTATGGTGGTAACTTTGATATTCTGTTTCAGTTAAGTGA
ACAGTTTGGAATTCCAAACCCTTTAGAACAAGACTTGAAGTACTTACTTGAAACTGGAAT
ATATAGTGATATTTCTTTAAGCTTTACTTCACCTGGTGATACTGGTCATTCCGTCATACG
TGGCCAAGCTGCATATATCTGTGATCATATTCTGACTGATGCTGAAGGCAAACCATGCAA
AATCTGCCATGGAACAAATGAATTTTGGTGTCATCGAGCCATCTTGTCAGCTCGCTCACC
TTTCTTTCGCAACGTGATTCATCGGCAGCAGCGTCGTTGTGCTGAATTGCAAGAAACTCA
CAGAACACGAATTTTATTAGACGACAGTGTAATACCACGGAGATATGCTTGCATATTGCT
TCGTGCTGTATATCAAGATGCATTAGAGTTTGGTGCAGTTTTAAGTGATGGCTCTAAAAA
AGGAAGTCTGACAGATGTTCATGTACCACAAAC-ACAGTAG-A
>MY5309_Hapachea_JohnnyLyon_Hills
-------------------------------------------------------TGCCC
TTTTTTCAGAGAGATGCTCAACAGTTTATCATCTATTTGCACTGAGGTGGCAGTAGACAT
TGATATAGCTGGTGTGAGCATATCAATGTTTAATGAACTTTTGCGATACCTCTACACAGG
GGAACTGTCCGTGTCAGAGGGCTATGGTGGTAACTTTGATATTTTGTTTCAGTTAAGTGA
ACAGTTTGGAATTCCAAACCCTTTAGAACAAGACTTGAAGTACTTACTTGAAACTGGAAT
TTATAGTGATATTTCTTTAAGCTTTACTTCACCTGGTGATACTGGTCATTCCGTCATACG
TGGCCAAGCTGCATATATCTGTGATCATATTCTGACTGATGCTGAAGGCAAACCATGCAA
AATCTGCCATGGAACAAATGAATTTTGGTGTCATCGAGCCATCTTGTCAGCTCGCTCACC
TTTCTTTCGCAACGTGATTCATCGTCAGCAGCGTCGTTGTGCTGAATTGCAAGAAACTCA
CAGAACACGAATTTTGTTAGATGACAGTGTAATACCAAGGAGATATGCTTGCATATTGCT
TCGTGCTGTATATCAAGATGCATTAGAGTTTGGTGCAGTTTTAAGTGATGGCTCTAAAAA
AGGAAGTCTGACAGATGTTCATGTACC-CAAACTACAGTA---
>MY5310_Hexurella_AntelopeCyn_CerbatMtns
------------------------------------------------------------
-------------------AACAGTTTATCATCTATTTGCACTGAGGTGGCAGTAGACAT
TGATATAGCTGGTGTGAGCATATCAATGTTTAATGAACTCTTGCGATACCTCTACACAGG
GGAACTGTCCGTGTCAGAAGGCTATGGTGGTAACTTTGATATTTTGTTTCAGTTAAGTGA
ACAGTTTGGAATTCCAAACCCTTTAGAACAAGACTTGAAGTACTTACTTGAAACTGGAAT
ATATAGTGATATTTCTTTAAGCTTTACTTCACCTGGTGATACTGGTCATTCCGTCATACG
TGGCCAAGCTGCATATATCTGTGATCATATTCTGACTGATGCTGAAGGCAAACCATGCAA
AATCTGCCATGGAACAAATGAATTTTGGTGTCATCGAGCCATCTTGTCAGCTCGCTCACC
TTTCTTTCGCAACGTGATTCATCGTCAGCAGCGTCGTTGTGCTGAATTGCAAGAAACTCA
CAGAACACGAATTCTGTTAGACGACAGTGTAATACCAAGGAGATATGCTTGCATATTGCT
TCGTGCTGTATATCAAGATGCATTAGAGTTTGGTGCAGTTTTAAGTGATGGCTCTAAAAA
AGGAAGTC-----------------------------------
>MY5312_Hexurella_FoxCyn_MusicMtns
TCTGATTTACCAAGGCACAGTT------GTGCATAGAGCAATCCTTGCTGCCCGGTGCCC
TTTTTTCAGAGAGATGCTCAACAGTTTATCATCTATTTGCACTGAGGTGGCAGTAGACAT
TGATATAGCTGGTGTGAGCATATCAATGTTTAATGAACTCTTGCGATACCTCTACACAGG
GGAACTGTCCGTGTCAGAAGGCTATGGTGGTAACTTTGATATTTTGTTTCAGTTAAGTGA
ACAGTTTGGAATTCCAAACCCTTTAGAACAAGACTTGAAGTACTTACTTGAAACTGGAAT
ATATAGTGATATTTCTTTAAGCTTTACTTCACCTGGTGATACTGGTCATTCCGTCATACG
TGGCCAAGCTGCATATATCTGTGATCATATTCTGACTGATGCTGAAGGCAAACCATGCAA
AATCTGCCATGGAACAAATGAATTTTGGTGTCATCGAGCCATCTTGTCAGCTCGCTCACC
TTTCTTTCGCAACGTGATTCATCGTCAGCAGCGTCGTTGTGCTGAATTGCAAGAAACTCA
CAGAACACGAATTCTGTTAGACGACAGTGTAATACCAAGGAGATATGCTTGCATATTGCT
TCGTGCTGTATATCAAGATGCATTAGAGTT------------------------------
-------------------------------------------
>MY5313_Hexurella_FoxCyn_MusicMtns
------------------------------------------------------------
-------------ATGCTCAACAGTTTATCATCTATTTGCACTGAGGTGGCAGTAGACAT
TGATATAGCTGGTGTGAGCATATCAATGTTTAATGAACTCTTGCGATACCTCTACACAGG
GGAACTGTCCGTGTCAGAAGGCTATGGTGGTAACTTTGATATTTTGTTTCAGTTAAGTGA
ACAGTTTGGAATTCCAAACCCTTTAGAACAAGACTTGAAGTACTTACTTGAAACTGGAAT
ATATAGTGATATTTCTTTAAGCTTTACTTCACCTGGTGATACTGGTCATTCCGTCATACG
TGGCCAAGCTGCATATATCTGTGATCATATTCTGACTGATGCTGAAGGCAAACCATGCAA
AATCTGCCATGGAACAAATGAATTTTGGTGTCATCGAGCCATCTTGTCAGCTCGCTCACC
TTTCTTTCGCAACGTGATTCATCGTCAGCAGCGTCGTTGTGCTGAATTGCAAGAAACTCA
CAGAACACGAATTCTGTTAGACGACAGTGTAATACCAAGGAGATATGCTTGCATATTGCT
TCGTGCTGTATATCAAGATGCATTAGAGTTTGGTGCAGTTTTAAGTGATGGCTCTAAAAA
AGGAAGTCTGACAGATGTTCAT---------------------
>MY5314_Hexurella_Grasshopper_BrushyMtn
------------------------------------------------------------
------------------------------------------------------------
------------------------AATGTTTAATGAACTCTTGCGATACCTCTACACAGG
GGAACTGTCCGTGTCAGAAGGCTATGGTGGTAACTTTGATATTTTGTTTCAGTTAAGTGA
ACAGTTTGGAATTCCAAACCCTTTAGAACAAGACTTGAAGTACTTACTTGAAACTGGAAT
ATATAGTGATATTTCTTTAAGCTTTACTTCACCTGGTGATACTGGTCATTCCGTCATACG
TGGCCAAGCTGCATATATCTGTGATCATATTCTGACTGATGCTGAAGGCAAACCATGCAA
AATCTGCCATGGAACAAATGAATTTTGGTGTCATCGAGCCATCTTGTCAGCTCGCTCACC
TTTCTTTCGCAACGTGATTCATCGTCAGCAGCGTCGTTGTGCTGAATTGCAAGAAACTCA
CAGAACACGAATTCTGTTAGACGACAGTGTAATACCAAGGAGATATGCTTGCATATTGCT
TC----------------------------------------------------------
-------------------------------------------
>MY5315_Hexurella_WagonerRd_BradshawMtns
TCTGATTTACCAAGGCACAGTTTTTGC-GTGCATAGAGCAATCCTTGCTGCCCGGTGCCC
TTTTTTCAGAGAGATGCTCAACAGTTTATCATCTATTTGCACTGAGGTGGCAGTAGACAT
TGATATAGCTGGTGTGAGCATATCAATGTTTAATGAACTCTTGCGATACCTCTACACAGG
GGAACTGTCCGTGTCAGAAGGCTATGGTGGTAACTTTGATATTTTGTTTCAGTTAAGTGA
ACAGTTTGGAATTCCAAACCCTTTAGAACAAGACTTGAAGTACTTACTTGAAACTGGAAT
ATATAGTGATATTTCTTTAAGCTTTACTTCACCTGGTGATACTGGTCATTCCGTCATACG
TGGCCAAGCTGCATATATCTGTGATCATATTCTGACTGATGCTGAAGGCAAACCATGCAA
AATCTGCCATGGAACAAATGAATTTTGGTGTCATCGAGCCATCTTGTCAGCTCGCTCACC
TTTCTTTCGCAACGTAATTCATCGTCAGCAGCGTCGTTGTGCTGAATTGCAAGAAACTCA
CAGAACACGAATTCTGTTAGACGACAGTGTAATACCAAGGAGATATGCTTGCATATTGCT
TCGTGCTGTATATCAAGATGCATTAGAGTTTGGTGCAGTTTTAAGTGA------------
-------------------------------------------
>MY5317_Hrupicola_Cottonwood_SnYsidroMtns
TCTGATATACCAAGGCACTGTTTTTGCAGTGCACAGGGCAATCCTTGCTGCCCGATGCCC
TTTTTTCAGAGAGATGCTCAACAGTTTATCATCTATTTGCACTGAGGTGGCAGTAGACAT
TGATATAGCTGGGGTGAGCATATCAATGTTTAACGAACTGTTGCGATACCTCTACACAGG
GGAACTATCCGTGTCAGAGGGCTATGGTGGTAACTTTGATATTCTGTTTCAGTTAAGTGA
ACAGTTTGGAATTCCAAACCCTTTAGAACAAGACTTGAAGTACTTACTTGAAACTGGAAT
ATATAGTGATATTTCTTTAAGCTTTACTTCACCTGGTGATACTGGTCATTCCGTCATACG
TGGCCAAGCTGCATATATCTGTGATCATATTCTGACTGATGCTGAAGGCAAACCATGCAA
AATCTGCCATGGAACAAATGAATTTTGGTGTCATCGAGCCATCTTGTCAGCTCGCTCACC
TTTCTTTCGCAACGTGATTCATCGGCAGCAGCGTCGTTGTGCTGAATTGCAAGAAACTCA
CAGAACACGAATTTTATTAGACGACAGTGTAATACCAAGGAGATATGCTTGCATATTGCT
TCGTGCTGTATATCAAGATGCATTAGAGTTTGGTGCAGTTTTAAGTGATGGCTCTAAAAA
AGGAAGTCTGACAGATGTTCA-------CAAACTACAGTAGGA
