# Supplementary material for: ﻿Species delimitation, biogeography, and natural history of dwarf funnel web spiders (Mygalomorphae, Hexurellidae, Hexurella) from the United States / Mexico borderlands
Source: Zookeys. 2023 Jun 14;1167:109–57. doi: 10.3897/zookeys.1167.103463 (PMC10285686; doi:10.3897/zookeys.1167.103463)
Supplement: Supplementary material 3 — Input matrices, analysis log files, and output tree files for nuclear and mitochondrial analyses [file zookeys-1167-109_article-103463__-s003.zip › uce-2001766.fasta]

>MY0059_Hapachea_SantaRitaMtns_MaderaCyn
AAAA-----TAGTTCCACTAATTTTTTTTATGATATATCGCTCTGTTTTGTTCTGTCTTC
TAAGAATTTGAAGTTTAAAGTATTTATTAACAGGAGCACCTGTTTATAACGTATGTTGTG
ATCATTTTCCTATATAATAATGTATTTGTTCTTCGGTAGTAAACCCTGGAGGATGGGCAC
CGGCATCAGTGTTGAGGGCAGTATATAAGCGTGAATATCCAAAGTTCCTAAAGCGCTTTA
CCCAATATGTGAAAGATATGACTGAAAAACAACCCATTATGTTCTGAAATTGCAAAATTC
CATAAACTTGTGGTCATCGAGATTATTGCCCAGCTCTCACTTTGGAAATGTAATGGAGTA
CATTTTGACAAAATTGAAAGAGGGGAACGACGGAAATGTCTTCTAGTATTGCTTCTTAGC
ATATAAGATTAAGCCATCCAAGTAGATCCGTTGCAATTTATATTTCAAAA
>MY0139_Hexurella_SanDiego_Guatay
AATGAGAATTAGTACAGTTGATGTCTTTAATTTTAATTTTATTTATTTTGATTTTTTTTT
TGTAATATTGAACTTCTAAATAGCAGCTACCATGGTCACTTTTGCGGAGGCCCACGGGTG
ACTGTTATTCTGTATAATAATGTATTCGTTCTTCCATAGTAAACCCTGGAGGATGGGCAC
CAGCATCAGTGTTGAGGGCAGTATATAAGCGTGAATATCCAAAGTTCCTAAAGCGCTTTA
CCCAATATGTGAAAGATATGACTGAAAAACAACCAATTATGTTCTGAGATTGCAAAATTC
CATAAACTTGTGGTCATCAAGACTATTGCCCAGCTCTCGCTTTGCAAATGTAATGGAGTA
CATTTTGACAAAATTGAAAGAGGGGAACGACACAAATGTCTTCTAGTATTGCTTCTTAGC
ATATAAGATTAAGCCATCCAAGTAGATCCGTTGCAATTTATATTTCAAGA
>MY5053_Hexurella_ChiricahuaMtns_PriceCyn
AAAATAGTTTAGTTCCACTAATTTTTTTAATGATATATCACTCTGCTTTGATCTGTCTTC
TAAGAATTTAAAGTTTAAAGTATTTATTAACAGGAGCGCCTGTTTATAA-------TATG
ACCATTTTCCTATGTAATAATGTGTTTGTTCTTCGGTAGTAAACCCTGGAGGATGGGCAC
CGGCATCAGTGCTGAGGGCAGTGTATAAGCGTGAATATCCAAAGTTCCTAAAGCGCTTTA
CCCAATATGTGAAAGATATGACTGAAAAACAACCCATTATGTTCTGAAATTGCAAAATTC
CATAAACTTGTGGTCATCGAGATTATTGCCCAGCTCTCACTTTGGAAATGTAATGGAGTA
CATTTTGACAAAATTGAAAGAGGGGAATGACGGAAATGTCTTCTAGTATTGCTTCTTAGC
ATATAAGATTAAGCCATCCAAGTAGATCCGTTGCAATTTATATTTCAAAA
>MY5064_Hexurella_MuleMtns_Escabrosa
AAAATAGTTTAGTTCCACTAATTTTTTTTAAGATATGTCACTCTGCTTTGATCTGTCTTC
TAAAAATTTGAAGTTTGAAGTATTTATTAACAGGAGCACCTGTTTATAACGTATGTTATG
ATCATTTTCCTATATAATAATGTATTTGTTCTTCGGTAGTAAACCCTGGAGGATGGGCAC
CGGCATCAGTGTTGAGGGCAGTATATAAGCGTGAATATCCAAAGTTCCTAAAGCGCTTTA
CCCAATATGTGAAAGATATGACTGAAAAACAACCCATTATGTTCTGAAATTGCAAAATTC
CATAAACTTGTGGTCATCGAGATTATTGCCCAGCTCTCACATTGGAAATGTAATGGAGTA
CATTTTGACAAAATTGAAAGAGGGGAACGACGGAAATGTCTTCTAGTATTGCTTCTTAGC
ATATAAGATTAAGCCATCCAAGTAGATCCGTTGCAATTTATATTTCAAAA
>MY5066_Hexurella_MuleMtns_Escabrosa
AAAATAGTTTAGTTCCACTAATTTTTTTTATGATATGTCGCTCTGCTTTGATCTGTCTTC
TAAGAATTTGAAGTTTAAAGTATTTATAAACAGGAGCACCTGTTTATAACGTATGTTATG
ATCATTTTCCTATGTAATAATGTATTTGTTCTTCGGTAGTAAACCCTGGAGGATGGGCAC
CGGCATCAGTGTTGAGGGCAGTATATAAGCGTGAATATCCAAAGTTCCTAAAGCGCTTTA
CCCAATATGTGAAAGATATGACTGAAAAACAACCCATTATGTTCTGAAATTGCAAAATTC
CATAAACTTGTGGTCATCGAGATTATTGCCCAGCTCTCACTTTGGAAATGTAATGGAGTA
CATTTTGACAAAATTGAAAGAGGGGAACGACGGAAATGTCTTCTAGTATTGCTTCTTAGC
ATATAAGATTAAGCCATCCAAGTAGATCCGTTGCAATTTATATTTCAAAA
>MY5071_Hexurella_SantaRitaMtns_AlisoSprings
AAAATAGTTTAGTTCCACTAATTTTTTTTATGATATATCGCTGTGCTTTGTTCTGTCTTC
CAAGAATTTGAAGTTTAAAGTATTTATTAACAGGAGCACCTGTTTATAACGTATGTTATG
ATCATTTTCCTATATAATAATGTATTTGTTCTTCGGTAGTAAACCCTGGAGGATGGGCAC
CGGCATCAGTTTTGAGGGCAGTATATAAGCGTGAATATCCAAAGTTCCTAAAGCGCTTTA
CCCAATATGTGAAAGATATGACTGAAAAACAACCCATTATGTTCTGAAATTGCAAAATTC
CATAAACTTGTGGTCATCGAGATTATTGCCCAGCTGTCACTTTGGAAATGTAATGGAGTA
CATTTTGACAAAATTGAAAGAGGGGAAGGACGGAAATGTCTTCTAGTATTGCTTCTTAGC
ATATAAGATTAAGCCATCCAAGTAGATCCGTTGCAATTTATATTTCAAAA
>MY5075_Hexurella_ChiricahuaMtns_CaveCrkCyn
---ATAGTTTAGTTCCACTAATTTTTTTAATGATATATCACTCTGCTTTGATCTGTCTTC
TAAGAATTTAAAGTTTAAAATATTTATTAACAGGATCACCTGTTTATAATGTATGTTATG
ACCATTTTCCTTTATAATAATGTATTTGTTCTTCGGTAGTAAACCCTGGAGGATGGGCAC
CGGCATCAGTGTTGAGGGCAGTATATAAGCGTGAATATCCAAAGTTCCTAAAGCGCTTTA
CCCAATATGTGAAAGACATGACTGAAAAACAACCCATTATGTTCTGAAATTGCAAAATTC
CATAAACTTGTGGTCATCGAGATTATTGCCCAGCTCTCACTTTGGAAATGTAATGGAGTA
CATTTTGACAAAATTGAAAGAGGGGAACGACGGAAATGTCTTCTAGTATTGCTTCTTAGC
ATATAAGATTAAGCCATCCAAGTAGATCCGTTG----------TTCAAAA
>MY5126_Hexurella_SantaCatalinaMtns_NuggetCyn
AAAATAGTTTAGTTCCACTAATTTTTTTTATGATATATCACTCTTCTTTGATCTGTCTTC
TAAGAATTTGAAGTTTAAAGTATTTATTAACAGGAGCGCCTGTTTATAACGTATGTTATG
ATCATTTTCCTATGTAATAATGTATTTGTTCTTCGGTAGTAAACCCTGGAGGATGGGCAC
CGGCATCAGTGTTGAGGGCAGTATATAAGCGTGAATATCCAAAGTTCCTAAAGCGCTTTA
CCCAGTATGTGAAAGATATGACTGAAAAACAACCCATTATGTTCTGAAATTGCAAAATTC
CATAAACTTGTGGTCATCGAGATTATTGCCCAACTCTCACTTTGGAAATGTAATGGAGTA
CATTTTGACAAAATTGAAAGAGGGGAACGACGGAAATGTCTTCTAGTATTGCTTCTTAGC
ATATAAGATTAAGCCATCCAAGTAGATCCGTTGCAATTTATATTTCAAAA
>MY5131_Hexurella_PedregosaMtns_PruneCyn
AAAATAGTTTACTTCCACTAATTTTTTTAATGATATATCACTCTGCTTTGATCTGTCTTC
TAAGAATTTAAAGTTTGAAGTATTTATTAACAGGAGCACCTGTTTATAATGTATGTTATG
ACTATTTTCCTATATAATAATGTGTTTGTTCTTCGGTAGTAAACCCTGGAGGATGGGCAC
CGGCATCAGTGTTGAGGGCAGTATATAAGCGTGAATATCCAAAGTTCCTAAAGCGCTTTA
CCCAATATGTGAAAGATATGACTGAAAAACAACCCATTATGTTCTGAAATTTCAAAATTC
--TAAACTTGCGGTCATCGAGATAATTGCCCAGCTCTCACTTTGGAAATGTAATGGAGTA
CATTTTGACAAAATTGAAAGAGGGGAACGACGAAAATGTCTTCTAGTATTGCTTCTTAGC
ATATAAGGTTAAGCCATCCAAGTAGATCCGTTGCAATTTATATTTCAAAA
>MY5132_Hexurella_PedregosaMtns_PruneCyn
AAAATAGTTTACTTCCACTAATTTTTTTAATGATATATCACTCTGCTTTGATCTGTCTTC
TAAGAATTTAAAGTTTGAAGTATTTATTAACAGGAGCACCTGTTTATAATGTATGTTATG
ACTATTTTCCTATATAATAATGTGTTTGTTCTTCGGTAGTAAACCCTGGAGGATGGGCAC
CGGCATCAGTGTTGAGGGCAGTATATAAGCGTGAATATCCAAAGTTCCTAAAGCGCTTTA
CCCAATATGTGAAAGATATGACTGAAAAACAACCCATTATGTTCTGAAATTTCAAAATTC
--TAAACTTGCGGTCATCGAGATAATTGCCCAGCTCTCACTTTGGAAATGTAATGGAGTA
CATTTTGACAAAATTGAAAGAGGGGAACGACGAAAATGTCTTCTAGTATTGCTTCTTAGC
ATATAAGGTTAAGCCATCCAAGTAGATCCGTTGCAATTTATATTTCAAAA
>MY5147_Hexurella_DragoonMtns_NF_345A
AAAATAGTTTAGTTCCACTCATTTTTTTAATGATATATCGCTCTGCTTTGATCTGTCTTC
TAAGAATTTAAAGTTTAAAGTATTTATTAACAGGAGCACCTGTTTATAACGTATGTTATG
ATAATTTTCCTATATAATAATGTATTTGTTCTTTTGTAGTAAACCCTGGAGGATGGGCAC
CTGCATCAGTGTTGAGGGCAGTATATAAGCGTGAATATCCAAAGTTCCTAAAGCGCTTTA
CCCAATATGTGAAAGATATGACTGAAAAACAACCCATTATGTTCTGAAATTGCAAAATTC
CATAAACTTGTGGTCATCGAGATTATTGCCCAGCTCTCACTTTGGAAATGTAATGGAGTA
CATTTTGACAAAATTGAAAGAGGGGAACGACGGAAATGTCTTCTAGTATTGCTTCTTAGC
ATATAAGATTAAGCCATCCAAGTAGATCCGTTGCAATTTATATTTCAAAA
>MY5152_Hexurella_WhetstoneMtns_ApacheCyn
-------------------------------------------------GATCTGTCTTC
TAAGAATTTGAAGTTTAAAGTATTT------AGGAGCACCTGTTTATAACGTATGTGATG
ATCATTTTCCTATGTAATAATGTATTTGTTCTTCGGTAGTAAACCCTGGAGGATGGGCAC
CGGCATCAGTGTTGAGGGCAGTATATAAGCGTGAATATCCAAAGTTCCTAAAGCGCTTTA
CCCAGTATGTGAAAGATATGACTGAAAAACAACCCATTATGTTCTGAAATTGCAAAATTC
CATAAACTTGTGGTCATCGAGATTATTGCC-AGCTCTCACTTTGGA--------------
------------------------------------------------------------
------------------------GATCCGTTGCAATTTATATTTCAAAA
>MY5154_Hexurella_SantaRitaMtns_AdobeCyn
AAAATAGTTTAGTTCCACTAATTTTTTTTATAATATATCACTCTGCTTTGATCTGTCTTC
TTAAAATTTGAAGTTTAAAGTATTTATTAACAGGAGCACCTGTTTATAACGTATGTTATG
ATCATTTTCCTATGTAATAATGTATTTGTTCTTCGGTAGTAAACCCTGGAGGATGGGCAC
CGGCATCAGTGTTGAGGGCAGTATATAAGCGTGAATATCCAAAGTTCCTAAAGCGCTTTA
CTCAATATGTGAAAGATATGACTGAAAAACAACCCATTATGTTCTGAAATTGCAAAATTC
CATAAACTTGTGGTCATCGAGATTATTGCCCAGCTCTCACTTTGGAAATGTAATGGAGTA
CATTTTGACAAAATTGAAAGAGGGGAACGACGGAAATGTCTTCTAGTATTGCTTCTTAGC
ATATAAGATTAAGCCATCCAAGTAGATCCGTTGCAATTTATATTTCAAAA
>MY5157_Hexurella_SantaCatalinaMtns_Redington
------GTTTAGTTCCACTAATTTTTTTTATGATTTATCGCTCTGCTTTGATCTGTCTTC
TAAGAATTTGAAGTTTAAAGTATTTATTAACAGGAGCACCTGTTTATAACGTACGTTATG
ATCATTTTCCTATATAATAATGTATTTGTTCTTCGGTAGTAAACCCTGGAGGATGGGCAC
CGGCATCAGTGTTGAGGGCAGTATATAAGCGTGAATATCCAAAGTTCCTAAAGCGCTTTA
CCCAATATGTGAAAGATATGACTGAAAAACAACCCATTATGTTCTGAAATTGCAAAATTC
CATAAACTTGTGGTCATCGAGATTATTGCCCAGCTCTCACTTTGGAAATGTAATGGAGTA
CATTTTGACAAAATTGAAAGAGGGGAACGACGGAAATGTCTTCTAGTATTGCTTCTTAGC
ATATAAGATTAAGCCAT-CAAGTAGATCCGTTGCAATTTATATTTCAAAA
>MY5164_Hrupicola_Temecula
AATGAGAATTAGTACAGTTAATGTCTTTATTTTTAATTTTATTTATTTTGATTTTTTTTT
TGTAATATTGAACCTCTAAATAGCAGCTACCATGGTCACTTTTGCGGAGGCCCACGGGTG
ACTGTTATTCTGTATAATAATGCATTCGTTCTTCCATAGTAAACCCTGGAGGATGGGCAC
CAGCATCAGTGTTGAGGGCCGTATATAAGCGTGAATATCCGAAGTTCCTAAAGCGCTTTA
CCCAATATGTGAAAGATATGACTGAAAAACAACCAATTATGTTCTGAGATTGCAAAATTC
CATAAAGTTGTGGTCATCAAGACTATTGCCCAGCTCTCACTTTGCAAATGTAATGGAGTA
CATTTTGACAAAATTGAAAGAGGGGAACGACACAAATGTCTTCTAGTATTGCTTCTTAGC
ATATAAGATTAAGCCATCCAAGTAGATCCGTTGCAATTTATATTTCAAGA
>MY5165_Hrupicola_Temecula
AATGAGAATTAGTACAGTTAATGTCTTTATTTTTAATTTTATTTATTTTGATTTTTTTTT
TGTAATATTGAACCTCTAAATAGCAGCTACCATGGTCACTTTTGCGGAGGCCCAAGGGTG
ACTGTTATTCTGTATAATAATGCATTCGTTCTTCCATAGTAAACCCTGGAGGATGGGCAC
CAGCATCAGTGTTGAGGGCCGTATATAAGCGTGAATATCCGAAGTTCCTAAAGCGCTTTA
CCCAATATGTGAAAGATATGACTGAAAAACAACCAATTATGTTCTGAGATTGCAAAATTC
CATAAAGTTGTGGTCATCAAGACTATTGCCCAGCTCTCACTTTGCAAATGTAATGGAGTA
CATTTTGACAAAATTGAAAGAGGGGAACGACACAAATGTCTTCTAGTATTGCTTCTTAGC
ATATAAGATTAAGCCATCCAAGTAGATCCGTTGCAATTTATATTTCAAGA
>MY5175_Hapachea_HarshawRd_PatagoniaMtns
AAAATAGTTTAGTTCCACGTC-------------------------------------TC
TAAGAATTTGAAGTTTAAAGTATTTATTAACAGGAGCACCTGTTTATAACGTATCTTATG
ATCATTTTCCTATGTAATAATGTATTTGTTCTTCGGTAGTAAACCCTGGAGGATGGGCAC
CGGCATCAGTGTTGAGGGCAGTATATAAGCGTGAATATCCAAAGTTCCTAAAGCGCTTTA
CCCAATATGTGAAAGATATGACTGAAAAACAACCCATTATGTTCTGAAATTGCAAAATTC
CATAAACTTGTGGT----------------------------------------------
------------------------------------------------------------
--------------------------------------------------
>MY5180_Hapachea_MustrangPk_MustangMtns
------------------------------------------------------------
----------AAGTTTAAAGTATTTATTAACAGGAGCACCTGTTTGTAACGTATGTTGTG
ATCATTTTCCTATGTAATAATGTATTTGTTCTTCGGTAGTAAACCCTGGAGGATGGGCAC
CGGCATCAGTGTTGAGGGCAGTATATAAGCGTGAATATCCAAAGTTCCTAAAGCGCTTTA
CCCAATATGTGAAAGATATGACTGAAAAACAACCCATTATGTTC----------------
------------------------------------------------------------
------------------------------------------------------------
--------------------------------------------------
>MY5193_Hapachea_HarshawRd_PatagoniaMtns
------------------------------------------------------------
---------------------ATTTATTAACAGGAGCACCTGTTTATAACGTATGTTATG
ATCATTTTCCTATGTAATAATGTATTTGTTCTTCGGTAGTAAACCCTGGAGGATGGGCAC
CGGCATCAGTGTTGAGGGCAGTATATAAGCGTGAATATCCAAAGTTCCTAAAGCGCTTTA
CCCAATATGTGAAAGATATGACTGAAAAACAACCCATTATGTTCTGAAATTGCAAAATTC
CATAAACTTGTGGTCATCGAGATTATTGCCCATCTCTCACTTTGGAAATGTAATGGAGTA
CATTTTG-----------------------------------------------------
--------------------------------------------------
>MY5194_Hapachea_Ordsummit_MtOrd
------------------------------------------------------------
-------------------------------AGGAGCCCCTGTTTAAAATGTTTGTTGTG
ATAATTTACCTATATAATAATGTATTTGTTCTTTGGTAGTAAACCCCGGAGGATGGGCAC
CCGCATCAGTATTGAGGGCAGTGTATAAGCGTGAATATCCAAAGTTCCTAAAGCGCTTTA
CCCAATATGTGAAAGATATGACTGAAAAACAACCCATTATGTTCTGAAATGGCAAAATTC
CATAAACTTGTGGTCATCGGGACTATTGCCCAGCTCTCAC--------TGTAATGGAGTA
CATT--------------------------------------------------------
--------------------------------------------------
>MY5195_Hapachea_Ordsummit_MtOrd
-----TGTCTCCTTTTTGTAA---------------------------------------
----------ATAATTCAGGTGTTTATTAACAGGAGCCCCTGTTTAAAATGTTTGTTGTG
ATAATTTACCTATATAACAATGTATTTGTTCTTTGGTAGTAAACCCCGGAGGATGGGCAC
CCGCATCAGTATTGAGGGCAGTGTATAAGCGTGAATATCCAAAGTTCCTAAAGCGCTTTA
CCCAATATGTGAAAGATATGACTGAAAAACAACCCATTATGTTCTGAAATGGCAAAATTA
CATAAACTTG--------------------------------------------------
------------------------------------------------------------
--------------------------------------------------
>MY5266_Hencina_CerroBolla
AATGAGGATTAGTACAATTAATGTCTTTATTTTTAATTTTATTTATTTTGA-TTTTTTTT
TGTAATATTGAACTTTTAA-TAGCTGCTACCATGGTCACTTTTGTGGAGGCTCACGGGTG
ACCGTTATTCTGTATAATAATGTATTCGTTCTTCTATAGTAAACCCCGGAGGATGGGCAC
CAGCATCAGTGTTGAGGGCAGTATATAAGCGTGAATATCCGAAGTTCCTAAAGCGCTTTA
CCCAATATGTGAAAGATATGACTGAAAAACAACCAATTATGTTCTGAGATTGCAAAATTC
CATAAACTTGTGGTCATCAAGACTATTTCCCAGCTCTCACTTTGCAAATGTAATGGAGTA
CATTTTGACAAAATTGAAAGAGGGGAACGACACAAACGTCTTCTAGTATTGCTTCTTAGC
ATATGAGATTAAGCCATCCAAGTAGATCAGTTGCAATTTATATTTC----
>MY5267_Hencina_CerroBolla
AATGAGGATTAGTACAATTAATGTCTTTATTTTTAATTTTAT---TTTTGA-TTTTTTTT
TGTAATATTGAACTTTTAA-TAGCTGCTACCATGGTCACTTTTGTGGAGGCTCACTGGTG
ACCGTTATTCTGTATAATAATGTATTCGTTCTTCTATAGTAAACCCCGGAGGATGGGCAC
CAGCATCAGTGTTGAGGGCAGTATATAAGCGTGAATATCCGAAGTTCCTAAAGCGCTTTA
CCCAATATGTGAAAGATATGACTGAAAAACAACCAATTATGTTCTGAGATTGCAAAATTC
CATAAACTTGTGGTCATCAAGACTATTTCCCAGCTCTCACTTTGCAAATGTAATGGAGTA
CATTTTGACAAAATTGAAAGAGGGGAACGACACAAACGTCTTCTAGTATTGCTTCTTAGC
ATATGAGATTAAGCCATCCAAGTAGATCAGTTGCAATTTATATTTCAAGA
>MY5269_Hexurella_GuadalupeValley
AATGAGGATTAGTACAATTAATGTCTTTATTTTTAATTTTATTTATTTTGATTTTTTTTT
TGTAATATTGAACTTCTAA-TAGCTGCTACCATGGTCACTTTTGTGGAGGCTCACAAGTG
ACCGTTATTCTGTATAATAATGTATTCGTTCTTCTATAGTAAACCCCGGAGGATGGGCAC
CAGCATCAGTGTTGAGGGCAGTATATAAGCGTGAATATCCGAAGTTCCTAAAGCGCTTTA
CCCAATATGTGAAAGATATGACTGAAAAACAACCAATTATGTTCTGAGATTGCAAAATTC
CATAAACTTGTGGTCATCAAGACTATTTCCCAGCTCTCACTTTGCAAATGTAATGGAGTA
CATTTTGACAAAATTGAAAGAGGGGAGCGACACAAATGTCTTCTAGTATTGCTTCTTAGC
ATATGAGATTAAGCCATCCAAGTAGATCAGTTGCAATTTATATTTCAAGA
>MY5271_Hexurella_GuadalupeValley
AATGAGGATTAGTACAATTAATGTCTTTATTTTTAATTTTATTTATTTTGATTTTTTTTT
TGTAATATTGAACTTCTAA-TAGCTGCTACCATGGTCACTTTTGTGGAGGCTCACAAGTG
ACCGTTATTCTGTATAATAATGTATTCGTTCTTCTATAGTAAACCCCGGAGGATGGGCAC
CAGCATCAGTGTTGAGGGCAGTATATAAGCGTGAATATCCGAAGTTCCTAAAGCGCTTTA
CCCAATATGTGAAAGATATGACTGAAAAACAACCAATTATGTTCTGAGATTGCAAAATTC
CATAAACTTGTGGTCATCAAGACTATTTCCCATCTCTCACTTTGCAAATGTAATGGAGTA
CATTTTGACAAAATTGAAAGAGGGGAACGACACAAATGTCTTCTAGTATTGCTTCTTAGC
ATATGAGATTAAGCCATCCAAGTAGATCAGTTGCAATTTATATTTCAAGA
>MY5276_Hexurella_SanPedro_Martir
AATGAGGATTAGTACAATTGATGTCTTTATTTTTAATTTTATTTATTTTGA--TTTTTTT
TGTAATATTGAACTTCTAA-TAGCTGCTACCATGGTCACTTTTGTGGAGGCTCACGGGTG
ACCGTTATTCTGTATAATAATGTATTCGTTCTTCTATAGTAAACCCCGGAGGATGGGCAC
CAGCATCAGTGTTGAGGGCAGTATATAAGCGTGAATATCCGAAGTTCCTAAAGCGCTTTA
CCCAATATGTGAAAGATATGACTGAAAAACAACCAATTATGTTCTGAGATTGCAAAATTC
CATAAACTTGTGGTCATCAAGACTATTTCCCAGCTCTCACTTTGCAAATGTAATGGAGTA
CATTTTGACAAAATTGAAAGAGGGGAACGACACAAATGTCTTCTAGTATTGCTTCTTAGC
ATATGAGATTAAGCCATCCAAGTAGATCAGTTGCAATTTATATTTCAAAA
>MY5277_Hexurella_SanPedro_Martir
AATGAGGATTAGTACAATTGATGTCTTTATTTTTAATTTTATTTATTTTGA--TTTTTTT
TGTAATATTGAACTTCTAA-TAGCTGCTACCATGGTCACTTTTGTGGAGGCTCACGGGTG
ACCGTTATTCTGTATAATAATGTATTCGTTCTTCTATAGTAAACCCCGGAGGATGGGCAC
CAGCATCAGTGTTGAGGGCAGTATATAAGCGTGAATATCCGAAGTTCCTAAAGCGCTTTA
CCCAATATGTGAAAGATATGACTGAAAAACAACCAATTATGTTCTGAGATTGCAAAATTC
CATAAACTTGTGGTCATCAAGACTATTTCCCAGCTCTCACTTTGCAAATGTAATGGAGTA
CATTTTGACAAAATTGAAAGAGGGGAACGACACAAATGTCTTCTAGTATTGCTTCTTAGC
ATATGAGATTAAGCCATCCAAGTAGATCAGTTGCAATTTATATTTCAAAA
>MY5280_Hexurella_ArroyoSalado
AATGAGGATTAGTACAGTTAATGTCTTTATTTTTAATTTTATTGTTTTTGA---TTTTTT
TGTAATATTGAACTTCTAAATAGCAGCTACCATGGTCACTTTTGCGGAGGCCCACGGGTG
ACCGTTATTCTGTATAATAATGTATTCGTTCTTCCATAGTAAACCCCGGAGGATGGGCAC
CAGCATCAGTGTTGAGGGCAGTATATAAGCGTGAATATCCGAAGTTCCTAAAGCGCTTTA
CCCAATATGTGAAAGATATGACTGAAAAACAACCAATTATGTTCTGAGATTGCAAAATTC
CATAAACTTGTGGTCAGCAAAACTATTTCCCAGCTCTCACTTTGCAAATGTAATGGAGTA
CATTTTGACAAAATTGAAAGAGGGGAACGACACAAATGTCTTCTAGTATTGCTTCTTAGC
ATATAAGATTAAGCCATCCAAGTAGATCCGTTGCAATTTATATTTCAAGA
>MY5282_Hexurella_ArroyoSalado
AATGAGGATTAGTACAGTTAATGTCTTTATTTTTAATTTTATTGTTTTTGA---TTTTTT
TGTAAAATTGAACTTCTAAATAGCAGCTACCATGGTCACTTTTGCGGAGGCCCACGGGTG
ACCGTTATTCTGTATAATAATGTATTCGTTCTTCCATAGTAAACCCCGGAGGATGGGCAC
CAGCATCAGTGTTGAGGGCAGTATATAAGCGTGAATATCCGAAGTTCCTAAAGCGCTTTA
CCCAATATGTGAAAGATATGACTGAAAAACAACCAATTATGTTCTGAGATTGCAAAATTC
CATAAACTTGTGGTCAGCAAAACTATTTCCCAGCTCTCACTTTGCAAATGTAATAGAGTA
CATTTTGACAAAATTGAAAGAGGGGAACGACACAAATGTCTTCTAGTATTGCTTCTTAGC
ATATAAGATTAAGCCATCCAAGTAGATCCGTTGCAATTTATATTTCAAGA
>MY5286_Hrupicola_SweetwaterSpr_OrdMtn
AATGAGGATTAGTACAGTTAATGTCTTTATTTTTAATTTTATTTATTTTGATTTTTTTTT
TGTAATATTGAACTTTTAAATAGCAGCTACCAGGGTCACTTTTGCAGAGGCCCACGGGTG
ACCGTTATTCTGTATAATAATGTATTCGTTCTTCCATAGTAAACCCTGGAGGATGGGCAC
CAGCATCAGTGTTGAGGGCAGTATATAAGCGTGAATATCCGAAGTTCCTAAAGCGCTTTA
CCCAATATGTGAAAGATATGACTGAAAAACAACCAATTATGTTCTGAGATTGCAAAATTC
CATAAACTTGTGGTCATCAAGACTATTGCCCAGCTCTCACTTTGCAAATGTAATGGAGTA
CATTTTGACAAAATTGAAAGAGGGGAATGACACAAATGTCTTCTAGTATTGCTTCTTAGC
ATATAAGATTAAGCCATCCAAGTAGATCCGTTGCAATTTATATTTCAAGA
>MY5287_Hrupicola_SweetwaterSpr_OrdMtn
AATGAGGATTAGTACAGTTAATGTCTTTATTTTTAATTTTATTTATTTTGATTTTTTTTT
TGTAATATTGAACTTTTAAATAGCAGCTACCAGGGTCACTTTTGCAGAGGCCCACGGGTG
ACCGTTATTCTGTATAATAATGTATTCGTTCTTCCATAGTAAACCCTGGAGGATGGGCAC
CAGCATCAGTGTTGAGGGCAGTATATAAGCGTGAATATCCGAAGTTCCTAAAGCGCTTTA
CCCAATATGTGAAAGATATGACTGAAAAACAACCAATTATGTTCTGAGATTGCAAAATTC
CATAAACTTGTGGTCATCAAGACTATTGCCCAGCTCTCACTTTGCAAATGTAATGGAGTA
CATTTTGACAAAATTGAAAGAGGGGAATGACACAAATGTCTTCTAGTATTGCTTCTTAGC
ATATAAGATTAAGCCATCCAAGTAGATCCGTTGCAATTTATATT------
>MY5288_Hrupicola_Deadman_Hills
AATGAGGATTAGTACAGTTAATGTCTTTATTTTTAATTTTATTTATTTTGATTTTTTTTT
TGTAATATTGAACCTTTAAATAGCAACTACCATGGTCACTTTTGCAGAGGCCCACGGGTG
ACCGTTATTCTGTATAATAATGTATTCATTCTTCCATAGTAAACCCTGGAGGATGGGCAC
CAGCATCTGTGTTGAGGGCAGTATATAAGCGTGAATATCCAAAGTTCCTAAAGCGCTTTA
CCCAATATGTGAAAGATATGACTGAAAAACAACCAATTATGTTCTGAGATTGCAAAATTC
CATAAACTTGTGGTCATCAAGACTATTGCCCAGCTCTCACTTTGCAAATGTAATGGAGTA
CATTTTGACAAAATCGAAAGAGAGGAACGACACAAATGTCTTCTAGTATTGCTTCTTAGC
ATATAAGATTAAGCCATCCAAGTAGATCCGTTGCAATTTATATTTCAAGA
>MY5289_Hrupicola_Deadman_Hills
AATGAGGATTAGTACAGTTAATGTCTTTATTTTTAATTTTATTTATTTTGATTTTTTTTT
TGTAATATTGAACCTTTAAATAGCAGCTACCATGGTCACTTTTGCAGAGGCCCACGGGTG
ACCGTTATTCTGTATAATAATGTATTCATTCTTCCATAGTAAACCCTGGAGGATGGGCAC
CAGCATCTGTGTTGAGGGCAGTATATAAGCGTGAATATCCAAAGTTCCTAAAGCGCTTTA
CCCAATATGTGAAAGATATGACTGAAAAACAACCAATTATGTTCTGAGATTGCAAAATTC
CATAAACTTGTGGTCATCAAGACTATTGCCCAGCTCTCACTTTGCAAATGTAATGGAGTA
CATTTTGACAAAATCGAAAGAGAGGAACGACACAAATGTCTTCTAGTATTGCTTCTTAGC
ATATAAGATTAAGCCATCCAAGTAGATCCGTTGCAATTTATATTTCAAGA
>MY5310_Hexurella_AntelopeCyn_CerbatMtns
-------------TTTTGTAA---------------------------------------
----------AAAACTGAAGTGTTTATTAACAGGAGCCCCTGTTTATAATGTTTGTTGTG
ATAATTTACCTATATAATAATGTATTTGTTCTTTGGTAGTAAACCCCGGAGGATGGGCAC
CTGCATCAGTGTTGAGGGCAGTGTATAAGCGTGAATATCCAAAGTTCCTAAAGCGCTTTA
CCCAATATGTGAAAGATATGACTGAAAAACAACCCATTATGTTCTGAAATGGCAAAATTC
CATAAACTTGTGGCCGTCAAGACTATTGCCAAGCTCTCACTTTGGAAATGTAATGGAGTA
CATTTTGACAAAATTGAAAGAGGG------------------------------------
--------------------------------------------------
>MY5311_Hexurella_AntelopeCyn_CerbatMtns
-----------------GTAA---------------------------------------
----------AAAACTGAAGTGTTTATTAACAGGAGCCCCTGTTTATAATGTTTGTTGTG
ATAATTTACCTATATAATAATGTATTTGTTCTTTGGTAGTAAACCCCGGAGGATGGGCAC
CTGCATCAGTGTTGAGGGCAGTGTATAAGCGTGAATATCCAAAGTTCCTAAAGCGCTTTA
CCCAATATGTGAAAGATATGACTGAAAAACAACCCATT----------------------
--------------------GACTATTGCCAAGCTCTCAC--------------------
------------------------------------------------------------
--------------------------------------------------
>MY5312_Hexurella_FoxCyn_MusicMtns
------------------------------------------------------------
-----------------------------------------------------TGTTGTG
ATAATTTACCTATATAATAATGTATTTGTTCTTTGGTAGTAAACCCCGGAGGATGGGCAC
CTGCATCAGTGTTGAGGGCAGTGTATAAGCGTGAATATCCAAAGTTCCTAAAGCGCTTTA
CCCAATATGTGAAAGATATGACT-------------------------------------
------------------------------------------------------------
------------------------------------------------------------
--------------------------------------------------
>MY5313_Hexurella_FoxCyn_MusicMtns
------------------------------------------------------------
------------------------------------------------------------
------------------------------------------ACCCCGGAGGATGGGCAC
CTGCATCAGTGTTGAGGGCAGTGTATAAGCGTGAATATCCAAAGTTCCTAAAGCGCTTTA
CCCAATATGTGAAAGATATGACTGAAAAACAACCCATTAT--------------------
------------------------------------------------------------
------------------------------------------------------------
--------------------------------------------------
>MY5314_Hexurella_Grasshopper_BrushyMtn
------------------------------------------------------------
-----------------------------------------GTTTATAATGTTTTTCAT-
---ATTTTCCTATATAATAATGTATTTGTTCTTTGGTAGTAAACCCTGGAGGATGGGCAC
CCGCATCAGTGTTGAGGGCAGTGTATAAGCGTGAATATCCAAAGTTCCTAAAGCGCTTTA
CCCAATATGTGAAAGATATGACTGAAAAACAAC---------------------------
------------------------------------------------------------
------------------------------------------------------------
--------------------------------------------------
>MY5317_Hrupicola_Cottonwood_SnYsidroMtns
AAAGAGGTTTAGTACAGTTAATGTCTTTATTTTTAATTTTTTTATTTTTATTTTTTTTTT
TGTAATATTGAACTTCTAAATAGCAGCTACCACGGTCACTTTTGCAGAGGCCCACAGGTG
ACCGTTATTCTGTATAATAATGTATTCGTTCTTCCATAGTAAACCCTGGAGGATGGGCAC
CAGCATCAGTGTTGAGGGCAGTATATAAGCGTGAATATCCGAAGTTCCTAAAGCGCTTTA
CCCAATATGTGAAAGATATGACTGAAAAACAACCAATTATGTTCTGAGATTGCAAAATTC
CATAAACTTGTGGTCATCAAGACTATTGCCCAGCTCTCACTTTGCAAATGTAATGGAGTA
CATTTTGACAAAATTGAAAGAGGGGAACGACACAAATGTCTTCTAGTATTGCTTCTTAGC
ATATAAGATTAAGCCATCCAAGTAGATCCGTTGCAATTTATATTTCAAGA
