# Supplementary material for: ﻿Species delimitation, biogeography, and natural history of dwarf funnel web spiders (Mygalomorphae, Hexurellidae, Hexurella) from the United States / Mexico borderlands
Source: Zookeys. 2023 Jun 14;1167:109–57. doi: 10.3897/zookeys.1167.103463 (PMC10285686; doi:10.3897/zookeys.1167.103463)
Supplement: Supplementary material 3 — Input matrices, analysis log files, and output tree files for nuclear and mitochondrial analyses [file zookeys-1167-109_article-103463__-s003.zip › uce-2001767.fasta]

>MY0059_Hapachea_SantaRitaMtns_MaderaCyn
TACAGGAATTATGATTTTTGAACTTTTTATTTTTTACAAATAAAAAAATTATATCAATTT
TATATTATACAATTAACACACAATATCAACTTAAATTCCTGTATGAAGAGTACTCTAATG
ATTTTCTTTTTAAAATTCTTTCTATGTTCTGGGGGCCTGGCAAAGTAAAATCAGAAAACA
TGTCACTTCATTAATACGAAAGTTCTTCCACAAAATCTGATCAATAATTACCTCCTTCTG
TTTCCTGCCAAACAATGCCTTCCAGCATAACACTAGTACCTGGTTCACATGGTCCTAAGC
AATCAGGCTCAGTTATAGTTCCAACTGATGTACAAGTGCTAGTGTCTTTCATCTCTGGCG
GTACAGGAGAGCAAGCAATATCCACCTAAACAAGTAATAATCAAACATCATACCACTCCT
GCAAACATTAAAAACTACATTAACTATGTTACATAGAGCTATACAAAACTAACCAATACA
TGGATGTGGTTCTGTTTTTCCACCATAAAAATTACAAATGTCATTAGATTTCACATGGCT
GGCTCATTGTTAACCCTTAACACAAACAGGTCTAGAGATGTGCAATT
>MY0139_Hexurella_SanDiego_Guatay
TCCGGGAATTATGATTTTTTAAATTTATATTATTCACAAATAAAAAAATTATATTAATTT
TACATTATATCATTAACACACAATATCAATTTAAATTTCCATATGAAAAGTACTCTAATG
ATTTTCTTTTTACG--TCCTTTAAAGTTATGAGGGCATGGCAAAGTAAAAATAGAAAATA
AGTCACTTCATTAATATCAAAGTTCTTCCATAAAATCTGATCAATAATTACCTCCTTCTG
TTTCCTGCCAAACAATGCCTTCCAGCATAACACTAGTACCTGGTTCACATGGTCCTAAGC
AATCAGGCTCAGTTATAGTTCCAACTGATGTACAAGTGCTAGTGTCTTTCATTTCTGGCG
GTACAGGAGAGCAAGCAATATCCACCTAAACAAG---TAATCAAACATCTTACCTCTCCG
TCAAACATTAAAAACTACATTAACTACGTTACATACAGCTGCACAAAACTAATGAACACA
TGGGTGTGGTTTTGTTTTTCCACCATAAAAATTACAAATGTCACTAGATTACACATGGCT
----TATTGCTACCCCTTAACACAAACACGTC---------------
>MY5053_Hexurella_ChiricahuaMtns_PriceCyn
TCCACGAATTATGATTTTTAAACATTTTAATTTTTACAAATAAAAAAATTATACCAATTT
TATATTATATAATTAACACACAATATCAACTTAAATTCCTATATGAAGAGTACTCTAATG
ATTTTCTTTTTAAAATTCTTTCAATGTTCTGGGGGCCTGGCAAAATAAAAACAGAAAATA
TATCACTTTATTAATATGAAAGTTCTTCCACAAAATCTGATCAATAATTACCTCCTTCTG
TTTCCTGCCAAACAATGCCTTCCAGCATAACACTAGTACCTGGTTCACATGGTCCTAAGC
AATCAGGCTCAGTTATAGTTCCAACTGATGTACAAGTGCTAGTGTCTTTCATCTCTGGCG
GTACAGGAGAGCAAGCAATATCCACCTAAACAAGTAATAATCAAACATCATACCTCTTCT
GCAAACATTAAAAACTACATGAACTATGTTACATACAGCTGAACAAAACTAACCAATACA
TGGATGTGGTTCCATTTTTCCACCATAAAAATTACATATGTAATTAGATTACACATGGCT
GGCTCATTGTTAACCCTTAACACAAACAGGTCTAGAGATGTGCAATT
>MY5064_Hexurella_MuleMtns_Escabrosa
TCCAAGAATTCTGATTTTTAAACGTTTTTTTTTTCACAAATAAAAAAATTATATCAATT-
-------TATAAATAACACACAATATCAACTTTAATTCCTGTACGAAGAGTACTCTAATG
ATTTTCTTTTTAAAATTCTTTCAATGTTCTAGGGGCCTGGCAAAGTAAAAACAGAAAATA
TGTCACTTCATTAATATGAAAGTTCTTCCACAAAATCTGATCAATAATTACCTCCTTCTG
TTTCCTGCCAAACAATGCCTTCCAGCATAACACTAGTACCTGGTTCACATGGTCCTAAGC
AATCAGGCTCAGTTATAGTTCCAACTGATGTACAAGTGCTAGTGTCTTTCATCTCTGGCG
GTACAGGAGAGCAAGCAATATCCACCTAAACAAGTAATAATCAAACATCATACCTCTCCT
GCAAACATTAAAAACTACATTAACTATGTTACATACAGCTGTACAAAACTAACCAATACA
TGGATGTGGTTCCGTTTTTCCACCATAAAAATGACAGATGTCATTAGATTACACATGGCT
GGCTCATTTTTAACCCTTAACACAAACAGGTCTAGAGATGTGCAATT
>MY5066_Hexurella_MuleMtns_Escabrosa
TCCAAGAATTCTGATTTTTAAACTTTTTTTTTTTCACAAATAAAAAAATTATATCAATT-
-------TATAAATAACACACAATATCAACTTTAATTCCTGTACGAAGAGTACTCTAATG
ATTTTCTTTTTAAAATTCTTTCAATGTTCTAGGGGCCTGGCAAAGTAAAAACAGAAAAAA
TGTCACTTCATTAATATGAAAGTTCTTCCACAAAATCTGATCAATAATTACCTCCTTCTG
TTTCCTGCCAAACAATGCCTTCCAGCATAACACTAGTACCTGGTTCACATGGTCCTAAGC
AATCAGGCTCAGTTATAGTTCCAACTGATGTACAAGTGCTAGTGTCTTTCATCTCTGGCG
GTACAGGAGAGCAAGCAATATCCACCTAAACAAGTAATAATCAAACATCATACCTCTCCT
GCAAACATTAAAAACTACATTAACTATGTTACATACAGCTGTACAAAACTAACCAATACA
TGGATGTGGTTCCGTTTTTCCACCATAAAAATGACAGATGTCATTAGATTACACATGGCT
GGCTCATTTTTAACCCTTAACACAAACAGGTCTAGAGATGTGCAATT
>MY5071_Hexurella_SantaRitaMtns_AlisoSprings
TCCAGGAATTATGATTTTTAAACTTTTTATTTTTTACAAATAAAAAAATTATATCAATTT
TATATTATATAATTAACACACCATATCAACTTAAATTC----------------------
-----CTTTATAAAATTCTTTCAATGTTCTGGGGGCCTGGCAAAGTAAAAACAGAAAATA
TGTCACTTCATTAATATGAAAGTTCTTCCACAAAATCTGATCAATAATTACCTCCTTCTG
TTTCCTGCCAAACAATGCCTTCCAGCATAACACTAGTACCTGGTTCACATGGTCCTAAGC
AATCAGGCTCAGTTATAGTTCCAACTGATGTACAAGTGCTAGTGTCTTTCATTTCTGGCG
GTACAGGAGAGCAAGCAATATCCACCTAAACAAGTAATAATCAAACATCATACCTCTCCT
GCAAACATTACAAACTACATTAACTATGTTACATACAGCTGTACAAAACTAACCAATACA
TGGAGGTGGTTCCATTTTTCCACCATAAAAATTACAAATGTCATTAGATTACACATGGCT
GGCTCATTGTTAACCCTTAACACAAACAGATCTAGAGATGTACAATT
>MY5075_Hexurella_ChiricahuaMtns_CaveCrkCyn
TCCAGGAATTATGATTTTTAAACATTTTTTTTTTTACAAATAAAAAAATTATATCAATTT
TATATTATATAATTAACACACAATATCAACTTAAATTCCTATATGAAGAGTACTCTAATG
ATTTTCTTTTTAAAATTCTTTCAATGTTCTGGGGGCCTGGCAAAATAAAAACAGAAAATA
TATCACTTTATTAATATGAAAGTTCTTCCACAAAATCAGATCAATAATTACCTCCTTCTG
TTTCCTGCCAAACAATGCCTTCCAGCATAACACTAGTACCTGGTTCACATGGTCCTAAGC
AATCAGGCTCAGTTATAGTTCCAACTGATGTACAAGTGCTAGTGTCTTTCATCTCTGGCG
GTACAGGAGAGCAAGCAATATCCACCTAAACAAGTAATAATCAAACATCATACCTCTCCT
GCAAACATTAAAAACTACATTAACTATGTTACATATAGCTGTACAAAACTAACCAATACA
TGGATGTGGTTCCATTTTTCCACCA-AAAAATTACAAATGTCACTAGATTACACATGGCT
GGCTCATTGTTAACCCTTAACACAAACAGGTCTAGAGATGTGCAATT
>MY5126_Hexurella_SantaCatalinaMtns_NuggetCyn
TCCAGGAATTACGATTAATAAACTTTTTATTTTTTACAAATAAAAAAAATATATTAATTC
TATATTATATAATTAACACACAAT---AACTTAAATTCCTGTATGAAGAGTACTCTAATG
ATTTTCTTTTTAAAATTCTTTCAATGTTCTGGGGGCCTGGCAAAGTAAAAACAGAAAATA
TGTCACTTCATTAATATGAAAGTTCTTCCACAAAATCTGATCAATAATTACCTCCTTCTG
TTTCCTGCCAAACAATGCCTTCCAGCATAACACTAGTACCTGGTTCACATGGTCCTAAGC
AATCAGGCTCAGTTATAGTTCCAACTGATGTACAAGTGCTAGTGTCTTTCATCTCTGGCG
GTACAGGAGAGCAAGCAATATCCACCTAAACAAGTAATAATCAAACATCATACCTCTCCT
GCAAACATTAAAAACTACATTAACTATGCTACATACAGCTGTA----------CAATACA
TGGATGTGATTCCATTTTTCCACCATAAAAATTACGAATGTCATTAGATTACACATGGTT
GGCTCATTGTTAACCCTTAACACAAACAGGCCCAGAGATGTGCAATT
>MY5127_Hexurella_WhetstoneMtns_FrenchJoeCyn
------------------------------------------------------------
------------------------------------------------------------
---TTCTTTTTAAAATTCTTTCAATGCTCTTGGGGCCTGGCAAAATAAAAACAGAAAATA
TGTCACTTCATTAATATGAAAGTTCTTCCACAAAATATGATCAATAATTACCTCCTTCTG
TTTCCTGCCAAACAATGCCTTCCAGCATAACACTAGTACCTGGTTCACATGGTCCTAAGC
AATCAGGCTCAGTTATAGTTCCAACTGATGTACAAGTGCTAGTGTCTTTCATCTCTGGCG
GTACAGGAGAGCAAGCAATATCCACCTAAACAAGTAATAATCAAACATCATACC------
------------------------------------------------------------
------------------------------------------------------------
-----------------------------------------------
>MY5131_Hexurella_PedregosaMtns_PruneCyn
TCCAGGAATTACGATTTTTAAACTATTTATTTTTTGCAAATAAAAAAATTATATCAGTTT
TATATTATATAACTAACACACAATATCAACTTAATTTCCTGTATGAAGAGTACTCTAATG
ATTTTCTTTTTAAAATTCTTTCAATGTTCTGGGGGCCTGGCAAAATAAAAACAGAAAATA
TATCACTTCATTAATATGAAAGTTCTTCCACAAAATCTGATCAATAATTACCTCCTTCTG
TTTCCTGCCAAACAATGCCTTCCAGCATAACACTAGTACCTGGTTCACATGGTCCTAAGC
AATCAGGCTCAGTTATAGTTCCAACTGATGTACAAGTGCTAGTGTCTTTCATCTCTGGCG
GTACAGGAGAGCAAGCAATATCCACCTAAACAAGTAATAATCAAACATCATACCTCTCCT
TCAAACATTAAAAAGTACATTAACTATGTTACATACAGCTGTACAAAACTAACCAATACA
TGGATGTGGTTCCGTTTTTCCACCATAAAAATTACAAATGTCATTAGATTACACATGGCT
GGCTCATTGTTAACCCTTAACACAAACAGGTCTAGAGATGTGCAAAT
>MY5132_Hexurella_PedregosaMtns_PruneCyn
TCCAGGAATTACGATTTTTAAACTATTTATTTTTTGCAAATAAAAAAATTATATCAGTTT
TATATTATATAACTAACACACAATATCAACTTAATTTCCTGTATGAAGAGTACTCTAATG
ATTTTCTTTTTAAAATTCTTTCAATGTTCTGGGGGCCTGGCAAAATAAAAACAGAAAATA
TATCACTTCATTAATATGAAAGTTCTTCCACAAAATCTGATCAATAATTACCTCCTTCTG
TTTCCTGCCAAACAATGCCTTCCAGCATAACACTAGTACCTGGTTCACATGGTCCTAAGC
AATCAGGCTCAGTTATAGTTCCAACTGATGTACAAGTGCTAGTGTCTTTCATCTCTGGCG
GTACAGGAGAGCAAGCAATATCCACCTAAACAAGTAATAATCAAACATCATACCTCTCCT
TCAAACATTAAAAAGTACATTAACCATGTTACATACAGCTGTACAAAACTAACCAATACA
TGGATGTGGTTCCGTTTTTCCACCATAAAAATTACAAATGTCATTAGATTACACATGGCT
GGCTCATTGTTAACCCTTAACACAAACAGGTCTAGAGATGTGCAAAT
>MY5136_Hexurella_MiddlemarchCyn
TCCAGGAATTATGATTTTTAAATTTTTCATTTTTTACAAATACAAAAATTATATCAATCA
TATATTATATAATTAACACACAAAATCAACTTAAATTCCTGTATGAAGAGTACTCTAATG
ATTTTCTTTTTAAAATTCTTTCAATGTTCTGGGGGCCTGGCAAAATAAAAACAGAAAATA
TATCACTTCATTAATATGAAAGTTCTTCCACAAAATCTGATCAATAATTACCTCCTTCTG
TTTCCTGCCAAACAATGCCTTCCAGCATAACACTAGTACCTGGTTCACATGGTCCTAAGC
AATCAGGCTCAGTTATAGTTCCAACTGATGTACAAGTGCTAGTGTCTTTCATCTCTGGCG
GTACAGGAGAGCAAGCAATATCCACCTAAACAAGTAATAATCAAACATCATACCTCTCCT
GCAAACATTAAAAACTACATTAAGTATGTTACATACAGCTGTACAAAACTAACTAATACA
TGGATGTGGTTCCGTTTTTCCACCATAAAAATTACAAATGTCATTAGATTACACATGGCT
GGCTCATTGCTAA--CTTAGCACAAACAGGTCTAGAGATGTGCAATT
>MY5147_Hexurella_DragoonMtns_NF_345A
TCCAGGAATTATGATTTTTAAATTTTTCATTTTTTACAAATAAAAAAATTATATCAATCT
TATATTATATAATTAACACACAAAATCAACTTAAATTCCTGTATGAAGAGTACTCTAATG
ATTTTCTTTTTAAAATTCTTTCAATGTTCTGGGGGCCTGGCAAAATAAAAACAGAAAATA
TATCACTTCATTAATATGAAAGTTCTTCCACAAAATCTGATCAATAATTACCTCCTTCTG
TTTCCTGCCAAACAATGCCTTCCAGCATAACACTAGTACCTGGTTCACATGGTCCTAAGC
AATCAGGCTCAGTTATAGTTCCAACTGATGTACAAGTGCTAGTGTCTTTCATCTCTGGCG
GTACAGGAGAGCAAGCAATATCCACCTAAACAAGTAATAATCAAACATCATACCTCTCCT
GCAAACATTAAAGACTACATTAAGTATGTTACATACAGCTGTACAAAACTAACTAATACA
TGGATGTGGTTCCGTTTTTCCACCATAAAAATTACAAATGTCATTAGATTACACATGGCT
GGCTCATTGTTAA--CTTAACACAAACAGGTCCAGAGATGTGCATTT
>MY5152_Hexurella_WhetstoneMtns_ApacheCyn
TCCAGGAATTATGATTTTTAAACTTTTTATTTTTTACAAATAAAAAAAGTATATCAATTT
TATATTATATAATTAACACACAATATCAACCTAAATTCCTGCATGAAGAGTACTCTAATG
ATTTTCTTTTTAAAATTCTTTCAATGTTTTGGGGGCCTGGCAAAATAAAAACAGAAAATA
TGTCACTTCATTAATATGAAAGTTCTTCCACAAAATCTGATCAATAATTACCTCCTTCTG
TTTCCTGCCAAACAATGCCTTCCAGCATAACACTAGTACCTGGTTCACATGGTCCTAAGC
AATCAGGCTCAGTTATAGTTCCAACTGATGTACAAGTGCTAGTGTCTTTCATCTCTGGCG
GTACAGGAGAGCAAGCAATATCCACCTAAACAAGTAATAATCAAATATCATACCTCTCCT
GCAAACATTAAAAACTACATTAATTATGTTACATACAACTGTACAAAACTAACCAATACA
TGGATGTGGTTACATTTTTCCACCATAAATATTACAAATGTCATTAGATTACACATGGCT
GGCTCATTGTTAACCCTTAACACAAGCAGGTGCAGAGATGTGCAACT
>MY5154_Hexurella_SantaRitaMtns_AdobeCyn
TCCAGGAATTATGATTTTTAAACTTTTTATTTTTTACAAATAAAAAAATTATATCAATTT
TATATTATATAATTAACACACAATATCAACTCAAATTATTATATGAAGAG-----TAATG
ATTTTCTTTTTAAAATTCTTTCAATGTTCTGGGGGCCTGGCAAAGTAAAAACAGAAAATA
TGTCACTTCATTAATATGAAAGTTCTTCCACAAAATCTGATCAATAATTACCTCCTTCTG
TTTCCTGCCAAACAATGCCTTCCAGCATAACACTAGTACCTGGTTCACATGGTCCTAAGC
AATCAGGCTCAGTTATAGTTCCAACTGATGTACAAGTGCTAGTGTCTTTCATCTCTGGCG
GTACAGGAGAGCAAGCAATATCCACCTAAACAAGTAATAATCAAACATCATACCTCTCCT
GCAAACATTAAAAACTACATTAACTATGCTACATACAGCTGTACAAAACTAACTAATACA
TGGATGTGGTTCTGTTTTTCCACCATAAAAATTACAAATGTCATTAGATTACACATGGCT
GGCACATTGTTAACCCTTAACACAAACAGGTCTAGAGATGTGCAATT
>MY5157_Hexurella_SantaCatalinaMtns_Redington
TCCAGGAATTACGATTTTTAAACTTTTTATTTTTTACAAATAAAAAAATAAAATCAGTTT
TATATAATATAATTAACACACAATATGAACTTAAATTCCTGTATGAAAAGTACTCTAATG
ATTTTCTTTTTAAAATTCTTTCAATGTTCTGGGGGCCTGGCAAAGTAAAAACAGAAAATA
TGTCACTTCATTAATATGAAAGTTCTTCCACAAAATCTGATCAATAATTACCTCCTTCTG
TTTCCTGCCAAACAATGCCTTCCAGCATAACACTAGTACCTGGTTCACATGGTCCTAAGC
AATCAGGCTCAGTTATAGTTCCAACTGATGTACAAGTGCTAGTGTCTTTCATCTCTGGCG
GTACAGGAGAGCAAGCAATATCCACCTAAACAAGTAATAATCAAACATCATACCCCTCCT
GCAAACATTAAAAACTACATTAACTATGTTACATACAGCTGTACAAAACTAACCAATACA
TGGATGTGGTTCCGTTTTTACACCATGAAAATTACAAATGTCATTAGATTACACATGGCT
GGCTCATTGTTAACCCATAACACAAACAGGTCTAGAGATGTGCAATT
>MY5164_Hrupicola_Temecula
TCTGGGAATTATGATTTTTTAAATTTATATTATTCACAAATAAAAAAATTATATTAATTT
TACATTATATCATTAACACATAATATCAATTTAAATTTCCATATGAAAAGTACTCTAATG
ATTTTCTTTTTACG--TCTTTTAAAGTTTTAAGGGCATGGCAAAGTAAAAATAGAAAATA
AG-CACTTCATTAATATCTAAGTTCTTCCATAAAATCTGATCAATAATTACCTCCTTCTG
TTTCCTGCCAAACAATGCCTTCCAGCATAACACTAGTACCTGGTTCACATGGTCCTAAGC
AATCAGGCTCAGTTATAGTTCCAACTGATGTACAAGTGCTAGTGTCTTTCATTTCTGGCG
GTACAGGAGAGCAAGCAATATCCACCTAAACAAG---TAATCAAACATCTTACCTCTCCG
TCAAACATTAAGAACTACATTAACTATGTTACATACAGCTGCACAAAATTAATGAACACA
TGGGTGTGGTACTGTTTTTCCACCATAAAAATTACAAATGTCATTAGATTACACATGG--
-----------------------------------------------
>MY5165_Hrupicola_Temecula
TCTGGGAATTATGATTTTTTAAATTTATATTATTCACAAATAAAAAAATTATATTAATTT
TACATTATATCATTAACACATAATATCAATTTAAATTTCCATATGAAAAGTACTCTAATG
ATTTTCTTTTTACG--TCTTTTAAAGTTTTAAGGGCATGGCAAAGTAAAAATAGAAAATA
AG-CACTTCATTAATATCTAAGTTCTTCCATAAAATCTGATCAATAATTACCTCCTTCTG
TTTCCTGCCAAACAATGCCTTCCAGCATAACACTAGTACCTGGTTCACATGGTCCTAAGC
AATCAGGCTCAGTTATAGTTCCAACTGATGTACAAGTGCTAGTGTCTTTCATTTCTGGCG
GTACAGGAGAGCAAGCAATATCCACCTAAACAAG---TAATCAAACATCTTACCTCTCCG
TCAAACATTAAGAACTACATTAACTATGTTACATACAGCTGCACAAAATTAATGAACACA
TGGGTGTGGTACTGTTTCTCCACCATAAAAATTACAAATGTCATTAGATTACACATGGCT
----CATTGCTACCCCTTAACACAAACACGTCTAGAGATCTGGATTT
>MY5175_Hapachea_HarshawRd_PatagoniaMtns
TCCAGGAATTATGATTTTCAAACTAATTATTTTTTACAAATAAAAAAATTATATCAATTT
TATATTATATAATTAACACACAATATCAACTTAAATTCCTGTATGAAGTATACTCTAATT
GTTTTCTTTTTAAAATTCTTTCAATGTTCTGGGGAGCCGGGAAAGTAAAAACAGAAAATA
TGTCACTTCGCTAATATGAAAGTTCTTCCACAAAATCTGATCAATAATTACCTCCTTCTG
TTTCCTGCCAAACAATGCCTTCCAGCATAACACTAGTACCTGGTTCACATGGTCCTAAGC
AATCAGGCTCAGTTATAGTTCCAACTGATGTACAAGTGCTAGTGTCTTTCATCTCTGGCG
GTACAGGAGAGCAAGCAATATCCACCTAAACAAGTAATAATCAAACATCATACCTCTGCT
GCAAACATTAAAAACTACATTAACTATGTTACATACAGCTGTACAAAACTAACCAATTCA
TGGAAGTGGTTCTGTTTTTCCACCACGAAAATTACAAATGTCATTAGATTACCCATGGCT
GGCTCATTGTTAACCCTTAACACAAACAGGTCTAGAGATGTGCAATT
>MY5180_Hapachea_MustrangPk_MustangMtns
TCCAGGAATTATGATTTTTAAACTTTTTATTTTTTACAAATAAAAAAAGTATATCAATTT
TATATTATATAATTAACACACAATATCAACTTAAATTCCTGTACGAAGAGTACTCTAATG
ATTTTCTTTTTAAAATTCTTTCAATGTTCTTGGGGCCTAGCAAAATAAAAACAGAAAATA
TGTCACTTCATTAATATGAAAGTTCTTCCACGAAATCTGATCAATAATTACCTCCTTCTG
TTTCCTGCCAAACAATGCCTTCCAGCATAACACTAGTACCTGGTTCACATGGTCCTAAGC
AATCAGGCTCAGTTATAGTTCCAACTGATGTACAAGTGCTAGTGTCTTTCATCTCTGGCG
GTACAGGAGAGCAAGCAATATCCACCTAAACAAATAATAATCAAACATCATACCTCTCCT
GCAAACATTGAAAACTACATTAATTATGTTACATACAGCTGTACAAAACTAACCAATACA
TGGATGTGGTTACGTTTTTCCACCATAAATATTACAAATGTCTTTAGATTACACATGGCT
GGCCCATTGTTAACCCTTAACACAAGCAGGTCTAGAGATGTGCAACT
>MY5181_Hapachea_MustrangPk_MustangMtns
-----------------------------------ACAAATGAAAAAAGTATATCAATTT
TATATTATATAATTAACACACAATATCAACTTAAATTCCTGCATGAAGAGTACTCTAATG
ATTTTCTTTTTAAAATTCTTTCAATGTTTTGGGGGCCTGGCAAAATAAAAACAGAAAATA
TGTCACTTCATTAATATGAAAGTTCTTCCACAAAATCTGATCAATAATTACCTCCTTCTG
TTTCCTGCCAAACAATGCCTTCCAGCATAACACTAGTACCTGGTTCACATGGTCCTAAGC
AATCAGGCTCAGTTATAGTTCCAACTGATGTACAAGTGCTAGTGTCTTTCATCTCTGGCG
GTACAGGAGAGCAAGCAATATCCACCTAAACAAATAATAATCAAACATCATACCTCTCCT
GCAAACATTAAAAACTACATTAATTATGTTACATACAGCTGTACAAAACTAACCAATACA
TGGATGTGGTTACGTTTTTCCACCATAAATATTACAAATGTCATTAGATTACACATGGCT
GGCTCATTGTTAACCCTTAACATAAGCAGGTCTAGAGATGTGCAATT
>MY5193_Hapachea_HarshawRd_PatagoniaMtns
TCCAGGAATTATGATTTTTAAACTAATTATTTTTTACAAATAAAAAAATTATATCAATTT
TATATTATATAATTAACACACAATATCAACTTAAATTCCTGTATGAAGTATACTCTAATT
GTTTTCTTTTTAAAATTCTTTCAATGTTCTGGGGAGCCGGGAAAGTAAAAACAGAAAATA
TGTCACTTCATTAATATGAAAGTTCTTCCACAAAATCTGATCAATAATTACCTCCTTCTG
TTTCCTGCCAAACAATGCCTTCCAGCATAACACTAGTACCTGGTTCACATGGTCCTAAGC
AATCAGGCTCAGTTATAGTTCCAACTGATGTACAAGTGCTAGTGTCTTTCATCTCTGGCG
GTACAGGAGAGCAAGCAATATCCACCTAAACAAGTAATAATCAAACATCATACCTCTCCT
GCAAACATTAAAAACTACATTAACTATGTTACATACAGCTGTACAAAACTAACCAATTCA
TGGAAGTGGTTCTGTTTTTCCACCACAAAAATTACAAATGTCATTAGATTACCCATGGCT
GGCTCATTGTTAACCCTTAACACAAACAGGTCTAGAGATGTGCAATT
>MY5194_Hapachea_Ordsummit_MtOrd
TCCAGGAATTATGATTTTTATATTTTTTATTATTTACAAATAAAAAAATTATATCAATTT
TATATTATATAATTAATGCAAAATATCAACTTAAATTCCTATATGATGAATACTCTGATG
ATTTTCTTTTTACATGTCTTTCAATGTTCTAATG-CATGTCGAAGTAAAAACAGAACATA
TGTCACTTCATTAATATCAAAGTTCTTCCATAAAATCTGATCATTAATTACCTCCTTCTG
TTTCCTGCCAAACAATGCCTTCCAGCATAACACTAGTACCTGGTTCACATGGTCCTAAGC
AATCAGGCTCAGTTATAGTTCCAACTGATGTACAAGTGCTAGTGTCTTTCATTTCTGGCG
GTACAGGAGAGCAAGCAATATCCACCTAAACAAGTAATAATCAAACATCATACCTCTCCT
GCAAACATTAAAAACTACATTAACTTTGTTACATACAGCTGCACAAAACTAACCAATACA
TGGATGTGGTTCTGTTTTTCCACCATAAAAATTACAAATGTCATTAGATTACACATG---
------------TCCCTTAACACAAACAGATCTAGAGATCTGGAGTT
>MY5195_Hapachea_Ordsummit_MtOrd
TCCAGGAATTATGATTTTTATATTTTTTATTATTTACAAATAAAAAAATTATATCAATTT
TATATTATATAATTAATGCAAAATATCAACTTAAATTCCTATATGATGAATACTCTGATG
ATTTTCTTTTTACATGTCTTTCAATGTTCTAATG-CATGTCGAAGTAAAAACAGAACATA
TGTCACTTCATTAATATCAAAGTTCTTCCATAAAATCTGATCATTAATTACCTCCTTCTG
TTTCCTGCCAAACAATGCCTTCCAGCATAACACTAGTACCTGGTTCACATGGTCCTAAGC
AATCAGGCTCAGTTATAGTTCCAACTGATGTACAAGTGCTAGTGTCTTTCATTTCTGGCG
GTACAGGAGAGCAAGCAATATCCACCTAAACAAGTAATAATCAAACATCATACCTCTCCT
GCAAACATTAAAAACTACATTAACTTTGTTACATACAGCTGCACAAAACTAACCAATACA
TGGATGTGGTTCTGTTTTTCCACCATAAAAATTACAAATGTCATTAGATTACACATGGCT
GGCTCATTGTTATCCCTTAACACAAACA--TCTAGAGATCTGGAGTT
>MY5266_Hencina_CerroBolla
TCCAGGAATTATAATTTTTTAAATTTATATTATTCACAAATAAAAAAATT----------
-------CATCATTAACATAGAATATCAATTTAAATTTCCATATGAAAAGTACTCTAATG
ATTTTCTTTTTACATGTCTTTTAATCTTTTGAGGGCATGGCACAGTAAAAATAGAAAATA
AGTCACTTTACTAATATCACAGTTCTTCCATAAAATCTGATCAATAATTACCTCCTTCTG
TTTCCTGCCAAACAATGCCTTCCAGCATAACACTAGTACCTGGTTCACATGGTCCTAAGC
AATCAGGCTCAGTTATAGTTCCAACTGATGTACAAGTGCTAGTGTCTTTCATTTCTGGCG
GTACAGGAGAGCAAGCAATATCCACCTAAACAAT---TAATCAAACATCTTACCTCTCTG
TCAAACATTAAAAACTACATTACCTATGTTACATACAGCTGCACAAAACTAATGAACACA
TGGGTGTGGTTCCGTTTTCCCACCATAAAAATTACAAATGTCATTAGATTACACATGGCT
----CATTGTTACCCCTTAACACAAACAGGTCTAGAGATCTCGATTT
>MY5267_Hencina_CerroBolla
----GGAATTATAATTTTTTAAATTT-TATTATTCACAAATAAAAAAATT----------
-------TATCATTAACATAGAATATCAATTTAAATTTCCATATGAAAAGTACTCTAATG
ATTTTCTTTTTACATGTCTTTTAATCTTTTGAGGGCATGGCACAGTAAAAATAGAAAATA
AGTCACTTTACTAATATCACAGTTCTTCCATAAAATCTGATCAATAATTACCTCCTTCTG
TTTCCTGCCAAACAATGCCTTCCAGCATAACACTAGTACCTGGTTCACATGGTCCTAAGC
AATCAGGCTCAGTTATAGTTCCAACTGATGTACAAGTGCTAGTGTCTTTCATTTCTGGCG
GTACAGGAGAGCAAGCAATATCCACCTAAACAAT---TAATCAAACATCTTACCTCTCTG
TCAAACATTAAAAACTACATTACCTATGTTACATACAGCTGCACAAAACTAATGAACACA
TGGGTGTGGTTCCGTTTTCCCACCATAAAAATTACAAATGTCATTAGATTACACATGGCT
----CACTGTTACCCCTTAACACAAACAGGTCTAGAGATCTCGATTT
>MY5269_Hexurella_GuadalupeValley
TCCAGGAATTATAATTTCTTAAATTTATATTATTCACAAATAAAAAAATT----------
-------TATCATTAACATAGAATATCAATTTAAATTTCCATATGAAAAGTACTCTAATG
ATTTTTTTTTTACATGTCTTTTAATCTTTTGAGGGCATGGCACAGTAAAAATAGAAAATA
AGTCACTTTACTAATATCACAGTTCTTCCATAAAATCTGATCAATAATTACCTCCTTCTG
TTTCCTGCCAAACAATGCCTTCCAGCATAACACTAGTACCTGGTTCACATGGTCCTAAGC
AATCAGGCTCAGTTATAGTTCCAACTGATGTACAAGTGCTAGTGTCTTTCATTTCTGGCG
GTACAGGAGAGCAAGCAATATCCACCTAAACAAG---TAATCAAACATCTTACCTCTCCG
TCAAACATTAAAAAC-----------TGTTACATACAGCTGCACAAAACTAATGAACACA
TGGGTGTGGT--------------------------------------------------
-----------------------------------------------
>MY5271_Hexurella_GuadalupeValley
TCCAGGAATTATAATTTCTTAAATTTATATTATTCACAAATAAAAAAATT----------
-------TATCATTAACACAGAATATCAATTTAAATTTCCATATGAAAAGTACTCTAATG
ATTTTCTTTTTACATGTCTTTTAATCTTTTGAGGGCATGGCACAGTAAAAATAGAAAATA
AGTCACTTTACTAATATCACAGTTCTTCCATAAAATCTGATCAATAATTACCTCCTTCTG
TTTCCTGCCAAACAATGCCTTCCAGCATAACACTAGTACCTGGTTCACATGGTCCTAAGC
AATCAGGCTCAGTTATAGTTCCAACTGATGTACAAGTGCTAGTGTCTTTCATTTCTGGCG
GTACAGGAGAGCAAGCAATATCCACCTAAACAAG---TAATCAAACATCTTACCTCTTCG
TCAAACATTAAAAAC-----------TGTTACATACAGCTGCACAAAACTAATGAACACA
TGGGTGTGGTTCCGTTTTCCCACCATAAAAATTACAAATGTCATTAGATTACACATGGCT
----CATTGTTACCCCTTAACACAAACAGGTCTAGAGATCTCGATTT
>MY5276_Hexurella_SanPedro_Martir
TCCAGGAGTTCTAATTTCTTAAATTTATATTATTCACAAATAAAAAAATT----------
-------TATCATTAACACAGAATATCAATTTAAATTTCCATATGAAAAGTACTCTAATG
ATTTTCTTTTTACATGTCTTTTAATCTTTTGAAGGCATGGCACAGTAAAAATAGAAAATA
AGTCACTTTACTAATATCACAGTTCTTCCATAAAATCTGATCAATAATTACCTCCTTCTG
TTTCCTGCCAAACAATGCCTTCCAGCATAACACTAGTACCTGGTTCACATGGTCCTAAGC
AATCAGGCTCAGTTATAGTTCCAACTGATGTACAAGTGCTAGTGTCTTTCATTTCTGGCG
GTACAGGAGAGCAAGCAATATCCACCTAAACAAG---TAATCAAACATCTTACCTCTCCG
TCAAACATTAAAAACTACATTACCTATGTTACATACAGCTGCACAAAACTAATGAACACA
TGGGTGTGGTTCCGTTTTCCCACCATAAAAATTACAAATGTCATTAGATTACACATGGCT
----CATTGTTACCCCTTAACACAAACAGGTCTAGAGATCTCGATTT
>MY5277_Hexurella_SanPedro_Martir
TCCAGGAGTTATAATTTCTTAAATTTATATTATTCACAAATAAAAAAATT----------
-------TATCATTAACACAGAATATCAATTTAAATTTCCATATGAAAAGTACTCTAATG
ATTTTCTTTTTACATGTCTTTTAATCTTTTGAAGGCATGGCACAGTAAAAATAGAAAATA
AGTCACTTTACTAATATCACAGTTCTTCCATAAAATCTGATCAATAATTACCTCCTTCTG
TTTCCTGCCAAACAATGCCTTCCAGCATAACACTAGTACCTGGTTCACATGGTCCTAAGC
AATCAGGCTCAGTTATAGTTCCAACTGATGTACAAGTGCTAGTGTCTTTCATTTCTGGCG
GTACAGGAGAGCAAGCAATATCCACCTAAACAAG---TAATCAAACATCTTACCTCTCCG
TCAAACATTAAAAACTACATTACCTATGTTACATACAGCTGCACAAAACTAATGAACACA
TGGGTGTGGTTCCGTTTTCCCACCATAAAAATTACAAATGTCATTAGATTACACATGGCT
----CATTGTTACCCCTTAACACAAACAGGTCTAGAGATCTCGATTT
>MY5280_Hexurella_ArroyoSalado
TCCAGGAATTATGATTTTTTAAATTTATATTATTCACAAATAAGAAAATTATAACAATTT
TACATTATATCATTAACACAGATTACCAATTTAAATTCCCATATGAAAAGTACTCTAATG
ATTTTCTTTTTACATGTCTTTTAATGTTTTGAGGGCATGGCAAAGTAAAAATAGAAAATA
AGTCACTTCACTAATATCAAAGTTCTTCCATAAAATATGATTAATAATTACCTCCTTCTG
TTTCCTGCCAAACAATGCCTTCCAGCATAACACTAGTACCTGGTTCACATGGTCCTAAGC
AATCAGGCTCAGTTATAGTTCCAACTGATGTACAAGTGCTAGTGTCTTTCATTTCTGGCG
GTACAGGAGAGCAAGCAATATCCACCTAAACAAG---TAATCAAACATCTTACCTCTTCG
TCAAACATTAAAAACTACATTAACTATGTTACATACAGCTGCACAAAACTAATGAACAAA
TGGGTGTGGTTCCATTTTTCCATCATAAAAATTACAAATGTCATTAGATTACACATGGCT
----CATTGTTACCCCTTAACACAAACAGGTATAAAGATCTGGAGTT
>MY5282_Hexurella_ArroyoSalado
---------------------------------------------------TAACAATTT
TACATTATATCATTAACACAGATTACCAATTTAAATTCC-ATATGAAAAGTACTCTAATG
ATTTTCTTTTTACATGTCTTTTAATGTTTTGAGGGCATGGCAAAGTAAAAATAGAAAATA
AGTCACTTCACTAATATCAAAGTTCTTCCATAAAATATGATTAATAATTACCTCCTTCTG
TTTCCTGCCAAACAATGCCTTCCAGCATAACACTAGTACCTGGTTCACATGGTCCTAAGC
AATCAGGCTCAGTTATAGTTCCAACTGATGTACAAGTGCTAGTGTCTTTCATTTCTGGCG
GTACAGGAGAGCAAGCAATATCCACCTAAACAAG---TAATCAAACATCTTACCTCTTCG
TCAAACATTAAAAACTACATTAACTATGTTACATACAGCTGCACAAAACTAATGAACAAA
TGGGTGTGGTTCCATTTTTCCATCATAAAAATTACAAATGTCATTAGATTACACATGGCT
----CATTGTTACCCCTTAACACAAACAGGTATAAAGATCTGGAGTT
>MY5286_Hrupicola_SweetwaterSpr_OrdMtn
-----------------------------------ACAAATAAAAAAATTATATAAATTT
TAT----TATCATTAACACAGAATATCAATTTAAATTCCCATATGAAAAGAACTCCAATG
ATTTTCTTTTTACATATCTTTTAACGTTTTGAGGGCATGGCAAAGTAAAAATAGAAAATA
AGTCACTTCATTAATATCAAAGTTCTTCCATAAAATCTGATCAATAATTACCTCCTTCTG
TTTCCTGCCAAACAATGCCTTCCAGCATAACACTAGTACCTGGTTCACATGGTCCTAAGC
AATCAGGCTCAGTTATAGTTCCAACTGATGTACAAGTGCTAGTGTCTTTCATTTCTGGCG
GTACAGGAGAGCAAGCAATATCCACCTAAACGAG---TAATCAAACATCTTACCTCTCCG
TTAAACATTAAAAACTATATTAACTATGTTATATACAGCTGCACAAAACTAACGAACACA
TGGGTGTGGTTCCCTTTTTCCACCATAAAAATTATAAATGTCATTAGATTGCACATGGTT
----CATTGTTACCCCTTAACACAAACAGGTCTAGAGATCAGGGTTT
>MY5287_Hrupicola_SweetwaterSpr_OrdMtn
TCCAGGAATTATGATTTTTTAAATTTATATTATTCACAAATAAAAAAATTATATAAATTT
TAT----TATCATTAACACAGAATATCAATTTAAATTCCCATATGAAAAGAACTCCAATG
ATTTTCTTTTTACATATCTTTTAACGTTTTGAGGGCATGGCAAAGTAAAAATAGAAAATA
AGTCACTTCATTAATATCAAAGTTCTTCCATAAAATCTGATCAATAATTACCTCCTTCTG
TTTCCTGCCAAACAATGCCTTCCAGCATAACACTAGTACCTGGTTCACATGGTCCTAAGC
AATCAGGCTCAGTTATAGTTCCAACTGATGTACAAGTGCTAGTGTCTTTCATTTCTGGCG
GTACAGGAGAGCAAGCAATATCCACCTAAACGAG---TAATCAAACATCTTACCTCTCCG
TTAAACATTAAAAACTATATTAACTATGTTATATACAGCTGCACAAAACTAACGAACACA
TGGGTGTGGTTCCCTTTTTCC---------------------------------------
-----------------------------------------------
>MY5288_Hrupicola_Deadman_Hills
TTCAGGAATTATGATTTTTTAACTTTATATTATTCACAAATAAAAAAATTATATCAATTT
TAC----TATCATTAACACAGAATATCAATTTAAATTCCCACATGAAAAGTACTCTAATG
ATTTTCTTTTTACATATCTTTTAATGTTTTGAGGGCATGGCAAAGTAAAAGTAGAAAATA
AGTCACTTCATTAATATCAAAGTTCTTCCATAAAATCTGATCAATAGTTACCTCCTTCTG
TTTCCTGCCAAACAATGCCTTCCAGCATAACACTAGTACCTGGTTCACATGGTCCTAAGC
AATCAGGCTCAGTTATAGTTCCAACTGATGTACAAGTGCTAGTGTCTTTCATTTCTGGCG
GTACAGGAGAGCAAGCAATATCCACCTAAACAAG---TAATCAAACATCTTACCTCTCCG
TCAAACATTAAAAATTACATTAACTATGTTACATACAGCTGCACAAAACTAATGAACACA
TGGGTGTAGTTCCGTTTTTAAACCATAAAAATTACAAATGTCATTAGATTACACATGGCT
----CATTGTTACCCCTTAACACAAACAGGTCTAGAGATCAGGATTT
>MY5289_Hrupicola_Deadman_Hills
------------------------------------------------------CAATTT
TAC----TATCATTAACACAGAATATCAATTTAAATTCCCACATGAAAAGTACTCTAATG
ATTTTCTTTTTACATATCTTTTAACGTTTTGAGGGCATGGCAAAGTAAAAGTAGAAAATA
AGTCACTTCATTAATATCAAAGTTCTTCCATAAAATCTGATCAATAGTTACCTCCTTCTG
TTTCCTGCCAAACAATGCCTTCCAGCATAACACTAGTACCTGGTTCACATGGTCCTAAGC
AATCAGGCTCAGTTATAGTTCCAACTGATGTACAAGTGCTAGTGTCTTTCATTTCTGGCG
GTACAGGAGAGCAAGCAATATCCACCTAAACAAG---TAATCAAACATCTTACCTCTCCG
TCAAACATTAAAAATTACATTAACTATGTTACATACAGCTGCACAAAACTAATGAACACA
TGGGTGTAGTTCCGTTTTTAAACCATAAAAATTACAAATGTCATTAGATTACACATGGCT
----CATTGTTACCCCTTAACACAAACAGGTCTAGAGATCAGAGGTT
>MY5309_Hapachea_JohnnyLyon_Hills
TCCAGGAATTATGATTTTTAAACTTTTTATTTTTTACAAATAAAAAAAGTATATCAATTT
TATATTATATAATTAA-ACACAATATCAACTTAAATTCCTGCA--AAGAGTACTCTAATG
ATTTTCTTTTTAAAATTCCTTCAATGTTTTGGGGGCCTGGCAAAATAAAAACAGAAAATA
TGTCACTTCATTAATGTGAAAGTTCTTCCACAAAATCTGATCAATAATTACCTCCTTCTG
TTTCCTGCCAAACAATGCCTTCCAGCATAACACTAGTACCTGGTTCACATGGTCCTAAGC
AATCAGGCTCAGTTATAGTTCCAACTGATGTACAAGTGCTAGTGTCTTTCATCTCTGGCG
GTACAGGAGAGCAAGCAATATCCACCTAAACAAGTAATAATCAAACATCATACCTCTCCT
GCAAACATTAAAAACTACATTAATTATGTTACATACAGCTGTACAAAACTAACCAATACA
TGGATGTGGTTACGTTTTCCCACCATAAATATTACAAATGTCATTAGATTACACAT----
-----------------------------------------------
>MY5310_Hexurella_AntelopeCyn_CerbatMtns
TCCAGGAATTATGATTTTTAAATTTTTTATTGTTTACAAATAAAAAA--TATATCAGTTT
TATATTATATAATTAATGCAGAATATCAACTTAAATTCCTGTATGAAGAATACTCTAATG
ATTTTCTTTTTACA--TCTTTTAATGTTCCAATG-CACATCAAAGTAAAAACAGAACATA
TGTCACTTCATTAATATCAAAGTTCTTCCATAAAATCTGATCATTAATTACCTCCTTCTG
TTTCCTGCCAAACAATGCCTTCCAGCATAACACTAGTACCTGGTTCACATGGTCCTAAGC
AATCAGGCTCAGTTATAGTTCCAACTGATGTACAAGTGCTAGTGTCTTTCATTTCTGGCG
GTACAGGAGAGCACGCAATATCCACCTAAACAAGTAATAATCAAACATCATACCTCTCCT
GCAAACATTAAAAACTACATTAACTTCGTTACATACAGCTGCACAAATCTAACCAATACA
TGGATGTGGTTCTGTTTTTCCACCATAAAAATTACAAATGTCATTAGATTACACA-----
-----------------------------------------------
>MY5311_Hexurella_AntelopeCyn_CerbatMtns
---------------------ATTTTTTATTGTTTACAAATAAAAAA--TATATCAGTTT
TATATTATATAATTAATGCAGAATATCAACTTAAATTCCTGTATGAAGAATACTCTAATG
ATTTTCTTTTTACA--TCTTTTAATGTTCCAATG-CACATCAAAGTAAAAACAGAACATA
TGTCACTTCATTAATATCAAAGTTCTTCCATAAAATCTGATCATTAATTACCTCCTTCTG
TTTCCTGCCAAACAATGCCTTCCAGCATAACACTAGTACCTGGTTCACATGGTCCTAAGC
AATCAGGCTCAGTTATAGTTCCAACTGATGTACAAGTGCTAGTGTCTTTCATTTCTGGCG
GTACAGGAGAGCACGCAATATCCACCTAAACAAGTAATAATCAAACATCATACCTCTCCT
GCAAACATTAAAAACTACATTAACTTCGTTACATACAGCTGCACAAATCTAACCAATACA
TGGATGTGGTTCTGTTTTTCCACCATAAAAATTACAAATGTCATTAGATTACACATGGCT
GGTTCATTGTTATCC--------------------------------
>MY5312_Hexurella_FoxCyn_MusicMtns
----------------------------ATTGTTTACAAATAAAAAA--TATATCAGTTT
TATATTATATAATTAATGCAGAATATCAACTTAAATTCCTGTATGAAGAATACTCTAATG
ATTTTCTTTTTACA--TCTTTCAATGTTCCAATG-CACATCAAAGTAAAAACAGAACATA
TGTCACTTCATTAATATCGAAGTTCTTCCATAAAATCTGATCATTAATTACCTCCTTCTG
TTTCCTGCCAAACAATGCCTTCCAGCATAACACTAGTACCTGGTTCACATGGTCCTAAGC
AATCAGGCTCAGTTATAGTTCCAACTGATGTACAAGTGCTAGTGTCTTTCATTTCTGGCG
GTACAGGAGAGCACGCAATATCCACCTAAACAAGTAATAATCAAACATCATACCTCTCCT
GCAAACATTAAAAACTACATTAACTTCGTTACATACAGCTGCACAAATCTAACCAATACA
TGGATGTGGTTCTGTTTTTCCACCATAAAAATTACAA-----------------------
-----------------------------------------------
>MY5313_Hexurella_FoxCyn_MusicMtns
----------------------------------------------------ATCAGTTT
TAT--TATATAATTAATGCAGAATATCAACTTAAATTCCTGTATGAAGAATACTCTAATG
ATTTTCTTTTTACA--TCTTTCAATGTTCCAATG-CACATCAAAGTAAAAACAGAACATA
TGTCACTTCATTAATATCGAAGTTCTTCCATAAAATCTGATCATTAATTACCTCCTTCTG
TTTCCTGCCAAACAATGCCTTCCAGCATAACACTAGTACCTGGTTCACATGGTCCTAAGC
AATCAGGCTCAGTTATAGTTCCAACTGATGTACAAGTGCTAGTGTCTTTCATTTCTGGCG
GTACAGGAGAGCACGCAATATCCACCTAAACAAGTAATAATCAAACATCATACCTCTCCT
GCAAACATTAAAAACTACATTAACTTCGTTACATACAGCTGCACAAATCTAACCAATACA
TGGATGTGGTTCTGTTTTTCCACCATAAAAATTACAAATGTCATTAGATTACACATGGCT
GGTTCATTGTTATCCC-------------------------------
>MY5314_Hexurella_Grasshopper_BrushyMtn
------------------------------------------------------------
------------------------------------------------------------
---------TTACA--TCTTTCAATGTTCTAATG-CACATCGAAGTAAAAACAGAACATA
TGTCACTTCCTTAATATCAAAGTTCTTCCATAAAATCTGATCATTAATTACCTCCTTCCG
TTTCCTGCCAAACAATGCCTTCCAGCATAACACTAGTACCTGGTTCACATGGTCCTAAGC
AATCAGGCTCAGTTATAGTTCCAACTGATGTACAAGTGCTAGTGTCTTTCATTTCTGGCG
GTACAGGAGAGCAAGCAATATCCACCTAAACAAGTAATAATCAAACATCATACCTCTCCT
GCAAACATTAAAAACTACATTAACTTCGTTACATACAGCTGCACAAATCTAACCAATACA
TGGATGTGGTTCTGTTTTTCCACCATAAAAATTACAAAT---------------------
-----------------------------------------------
>MY5315_Hexurella_WagonerRd_BradshawMtns
--------------------------------------AATAAAAAAATTATATCAATTT
TATATTATATAATTAATGCAAAATATCAACTTAAATTCCTATATGAAGAATACTCTGATG
ATTTTCTTTTTACATGTCTTTCAATGTTCTAATG-CATGTCGAAGTAAAAACAGAACATA
TGTCACTTCATTAATATCAAAGTTCTTCCATAAAATCTGATCATTAATTACCTCCTTCTG
TTTCCTGCCAAACAATGCCTTCCAGCATAACACTAGTACCTGGTTCACATGGTCCTAAGC
AATCAGGCTCAGTTATAGTTCCAACTGATGTACAAGTGCTAGTGTCTTTCATTTCTGGCG
GTACAGGAGAGCAAGCAATATCCACCTAAACAAGTAATAATCAAACATCATACCTCTCCT
GCAAACATTAAAAACTACATTAACTTTGTTACATACAGCTGCACAAAACTAACCAATACA
TGGATGTGGTTCTGTTTTTCCACCATAAAAATTACAAATGTCATTAGATTACACATGGCT
GGTTCATTGTTATCCCTTAACACAAACAGGTCTAGAGATCTGGAGTT
>MY5316_Hexurella_WagonerRd_BradshawMtns
-----GAATTATGATTTTTATATTTTTTATTATTTACAAATAAAAAAATTATATCAATTT
TATATTATATAATTAATGCAAAATATCAACTTAAATTCCTATATGAAGAATACTCTGATG
ATTTCCTTTTTACATGTCTTTCAATGTTCTAATG-CATGTCGAAGTAAAAACAGAACAT-
-GTCACTTCATTAATATCAAAGTTCATCCATAAAATCTGATCATTAATTACCTCCTTCTG
TTTCCTGCCAAACAATGCCTTCCAGCATAACACTAGTACCTGGTTCACATGGTCCTAAGC
AATCAGGCTCAGTTATAGTTCCAACTGATGTACAAGTGCTAGTGTCTTTCATTTCTGGCG
GTACAGGAGAGCAAGCAATATCCACCTAAACAAGTAATAATCAAACATCATACCTCTCCT
GCAAACATTAAAAACTACATTAACTTTGTTACATACAGCTGCACAAAACTAACCAATACA
TGGATGTGGTTCTGTTTTTCCACCATAAAAATTACAAATGTCATTAGATTACACATGGCT
GGCTTATTGTTATCCCTTAACACAAACAGGTCTAGAGATCTGGAGTT
>MY5317_Hrupicola_Cottonwood_SnYsidroMtns
---AAGGATTTT-ATTTTTAAATTTAT--TTATTCACAAATAAAAATAT-----TAATTT
TACATTATATCATTAACACAGCATGTCAATTTAAATTTCCATATGAAAAGTACTCTAATG
ATTTTCTTTTTACA--TCTTTTAATGTTTTGAGGGCACGGCAAAGTAAAA-TAGAAAATG
AGTCACTTCATTAATATCAAAGTTCTTCCATAAAATTTGATCAATAATTACCTCCTTCTG
TTTCCTGCCAAACAATGCCTTCCAGCATAACACTAGTACCTGGTTCACATGGTCCTAAGC
AATCAGGCTCAGTTATAGTTCCAACTGATGTACAAGTGCTAGTGTCTTTCATTTCTGGCG
GTACAGGAGAGCAAGCAATATCCACCTAAACAAG---TAATCAAACATCTTAGCTCTCTG
TCAAACATTAAAAACTACATTAACTATGTTACATACAGCTGCACAAAACTAATGAACACA
TGGGTGTGGTTCCGTTTTTCCACCATAAAAATTACAAATGTCATTAGATTACACATGGCT
----TATTGCTACCCCTTAACACAAACA-------------------
