# Supplementary material for: ﻿Species delimitation, biogeography, and natural history of dwarf funnel web spiders (Mygalomorphae, Hexurellidae, Hexurella) from the United States / Mexico borderlands
Source: Zookeys. 2023 Jun 14;1167:109–57. doi: 10.3897/zookeys.1167.103463 (PMC10285686; doi:10.3897/zookeys.1167.103463)
Supplement: Supplementary material 3 — Input matrices, analysis log files, and output tree files for nuclear and mitochondrial analyses [file zookeys-1167-109_article-103463__-s003.zip › uce-2001779.fasta]

>MY0059_Hapachea_SantaRitaMtns_MaderaCyn
TAACTCTATAGTGCGGCTCATCGTTTGGGATCTGCTTGTGAAACGAGATAGTGCTGAACA
TTTCCAGCTAATTCAGATATTGAGTATTCTAAACAGTTCCATTCATTTTAACATGTGGGT
GACGTGCAGAATAACTTGTGAGTTGATGGATAGCGAAGTTGTGAAAGGAGTGGATGCGAA
GTGACGAAAAATACGAGGTGGGTGGGTGGGTGTGCGAGGCATGAGGGGGAGTCAGAACAA
TTTTAAGACTGGGCCGATGCCCTTAAAGAAAAGGGAACTTCGCGAAGTGAGTGCAGTGTA
TATCGGCAGGTCGCCTAGGGTTTTTTCCTTCGGAACATATATATCCGGTCCAAAATAGCC
GAGCCCAGTTACTGAATCAGAGAGGTGAGTCGGCTTAAAAATAACCGCTTCTATGAGTGC
CTAAACCTCAGAATAACGGTTACTGGCTAGCTGGAATTAGAAGTTCTAAAGGCGAAACCT
TCCAAAATTAACAACAAATCTAAACAGTAGGGGACACCGTGGCTGAAGAAGAAGACGCTA
TGCCACTTTTGCCCCAACGAAGAACAGAGGCAGAACGGCAAATTCACATCTCCATCCACC
ATGGAGACGAAAAGGATATGCTCAATGGATTAAACTACAACCCAGGATTACACTGCTCAG
GATTAACGTGTGAGATTATGTAACGGTGTCCAGCTGGTGCTCCTCCGACGACGTCAACAC
TTAACACACACCCAGTGAGTGTCGAGCTTCTAGTGGTGATGGTGGTTGGTTAACCACGT-
AGTGTCAACGATGTCAGTCGTCAACAAGTCGACAAGATACTCCGGATATTTCTTCAACAT
GTCTAGAACATCTTCTGGTGACATTAGAAAGGATACAAATGACAGAGCTACGCCATCCTC
AGGA
>MY0139_Hexurella_SanDiego_Guatay
TAACTCTATGGTGCAGCTCATCGTTTGGGAACTGCTTGAGAAACGAGATAGTGCTTAACA
TTTCTAACTAATACAGATATTGAGTATACTAAACGGTTTCATTCATTTTAACTTGTGGGT
GACGTGAAGAATAACTTGTGAGTTGATGGATAGCGAAGTTGTGAAAGGAGTGGATGCGAA
GTGACGAAAAATACGAGGTGGGTGGTTGGGTGTGCGAGGCATGAGGGGGAGTCAGAACAA
TTTTAAGACTGGGCCGATGCCCTTAAAGAAAAGGGAACTTTGCGAAGTGAGTGCAGTGTA
TATCGGCAGGTCGCCTAGGGTTTTTTCCTTCGGAACATATATATCCGGTCCAAAATAGCC
GAGCCCAGTTACTGAATCAGAGAGGTGAGTCGGCTTAAAAATAACCGCTTCTATGAGTGC
CTAAACCTCAGAATAACGGTTACTGGCTAGCTGGAATTAGAAGTTCTAAAGGCGAAACCT
TCCAAAATTAACAACAAATCTAAACAGTAGGGGACACCGTGGCTGAAGAAGAAGACGCTA
TGCCACTTTTACCCCAACGAAGAACAGAGGCAGAACGGCAAATTCACATCTCCATCCACC
ATGCAGACGAGGATGAGATGCTCAATGGATTAAACTACAATCCAGGATTACACTGCACAG
GATTAACGTGTGGGATTATGCAACGGTGTCCAGCTGGTGCTCCGACGACGACGACAACAC
TTAACAAACACCCAGTGAGAGTCGGGCTTCTAGTGGTAATGGTGGTTGGTTAACCACGTC
AGTGTCAACGCTGTTAGTCGTCAACGAGTCGACAAGGTACTTCGGATATTTCT-CAACAT
GTCTAGAACATCTTCTGGTGACATTAGAAAGGATACAGGTGACAGAGCTACGCCATCCTC
AGGA
>MY5053_Hexurella_ChiricahuaMtns_PriceCyn
TAACTCTATAGTGCGGCTCATCGTTTGGGATCTGCTTGTGAAACGAGATAGTGCTGAACA
TTTCTAGCTAATTCAGATATTGAGTATTCTAAACTGTTCCCTTCATTTTAACATGTGGGT
GACGTGCAGAATAACTTGTGAGTTGATGGATAGCGAAGTTGTGAAAGGAGTGGATGCGAA
GTGACGAAAAATACGAGGTGGGTGGGTGGGTGTGCGGGGCATGAGGGGGAGTCAGAACAA
TTTTAAGACTGGGCCGATGCCCTTAAAGAAAAGGGAACTTCGCGAAGTGAGTGCAGTGTA
TATCGGCAGGTCGCCTAGGGTTTTTTCCTTCGGAACATATATATCCGGTCCAAAATAGCC
GAGCCCAGTTACTGAATCAGAGAGGTGAGTCGGCTTAAAAATAACCGCTTCTATGAGTGC
CTAAACCTCAGAATAACGGTTACTGGCTAGCTGGAATTAGAAGTTCTAAAGGCGAAACCT
TCCAAAATTAACAACAAATCTAAACAGTAGGGGACACCGTGGCTGAAGAAGAAGACGCTA
TGCCACTTTTGCCCCAACGAAGAACAGAGGCAGAACGGCAAATTCACATCTCCATCCACC
ATGGAGACGAGGAGGATATGCTCGATGGATTAAACTACAACCCAGGATTACACTGCTCAG
GATTAACGTGTGAGATTATGTAACGGTGTCCAGCTGGTGCTCCTTCGACGACGTCAACAC
TTAACACACACCCAGTGAGAGTCGAGCTTCTAGTGGTGATGGTGGTTGGTTAACCACGTC
AGTGTCAACGATGTCAGTCGTCAACAAGTCGACAAGATACTCCGGATATTTCTTCAACAT
GTCTAGAACATCTTCTGGTGACATTAGAAAGGATACAAATGACAGAGCTACGCCATCCTC
AGGA
>MY5057_Hexurella_ChiricahuaMtns_PriceCyn
------------------------------------------------------------
------------------------------------------------------------
------------------------------------------------------------
------------------------------------------------------------
--------------------------AGAAAAGGGAACTTCGCGAAGTGAGTGCAGTGTA
TATCGGCAGGTCGCCTAGGGTTTTTTCCTTCGGAACATATATATCCGGTCCAAAATAGCC
GAGCCCAGTTACTGAATCAGAGAGGTGAGTCGGCTTAAAAATAACCGCTTCTATGAGTGC
CTAAACCTCAGAATAACGGTTACTGGCTAGCTGGAATTAGAAGTTCTAAAGGCGAAACCT
TCCAAAATTAACAACAAATCTAAACAGTAGGGGACACCGTGGCTGAAGAAGAAGACGCTA
TGCCACTTTTGCCCCAACGAAGAACAGAGGCAGAACGGCAAATTCACATCTCCATCCACC
ATGGAGACGAGGAGGATATGCTCGATGGATTAAACTACAACCCAGGATTACACTGCTCAG
GATTAACGTGTGAGATTATGTAACGGTGTCCAGCTAGTGCTC------------------
------------------------------------------------------------
------------------------------------------------------------
------------------------------------------------------------
----
>MY5064_Hexurella_MuleMtns_Escabrosa
TAACTCTATAGTGCGGCTCATCGTTTGGGATCTGCTTGTGAAACGAGATAGTGCTGAACA
TTTCTAGCTAATTCAGATATTGAGTATTCTAAACTGCTTCATTCATTTCAACATGTGGGT
GACGTGCAGAATAACTTGTGAGTTGATGGATAGCGAAGTTGTGAAAGGAGTGGATGCGAA
GTGACGAAAAATACGAGGTGGGTGGGTGGGTGTGCGAGGCATGAGGGGGAGTCAGAACAA
TTTTAAGACTGGGCCGATGCCCTTAAAGAAAAGGGAACTTCGCGAAGTGAGTGCAGTGTA
TATCGGCAGGTCGCCTAGGGTTTTTTCCTTCGGAACATATATATCCGGTCCAAAATAGCC
GAGCCCAGTTACTGAATCAGAGAGGTGAGTCGGCTTAAAAATAACCGCTTCTATGAGTGC
CTAAACCTCAGAATAACGGTTACTGGCTAGCTGGAATTAGAAGTTCTAAAGGCGAAACCT
TCCAAAATTAACAACAAATCTAAACAGTAGGGGACACCGTGGCTGAAGAAGAAGACGCTA
TGCCACTTTTGCCCCAACGAAGAACAGAGGCAGAACGGCAAATTCACATCTCCATCCACC
ATGGAGACGAGGAGGATATGCTCAATGGATTAAACTACAACCCAGGATTACACTGCTCAG
GATTAACGTGTGAGATTATGTAACGGTGTCCAGCTGGTGCTCCGACGACGACGT------
TTAACACACACCCAGTGAGAGTCGAGCTTCTAGTGGTGATGGTGGTTGGTTAACCACGTC
AGTGTCAACGATGTCAGTCGTCAACAAGTCGACAAGATACTCCGGAAATTTCTTCAACAT
GTCTAGAACGTCTTCTGGTGACATTAGAAAGGATACAAATGACAGAGCTACGCTATCCTC
AGGA
>MY5066_Hexurella_MuleMtns_Escabrosa
TAACTCTATAGTGCGGCTCATCGTTTGGGATCTGCTTGTGAAACGAGATAGTGCTGAACA
TTTCTGGCTAATTCAGATATTGAGTATTCTAAACTGCTTCATTCATTTCAACATGTGGGT
GACGTGCAGAATAACTTGTGAGTTGATGGATAGCGAAGTTGTGAAAGGAGTGGATGCGAA
GTGACGAAAAATACGAGGTGGGTGGGTGGGTGTGCGAGGCATGAGGGGGAGTCAGAACAA
TTTTAAGACTGGGCCGATGCCCTTAAAGAAAAGGGAACTTCGCGAAGTGAGTGCAGTGTA
TATCGGCAGGTCGCCTAGGGTTTTTTCCTTCGGAACATATATATCCGGTCCAAAATAGCC
GAGCCCAGTTACTGAATCAGAGAGGTGAGTCGGCTTAAAAATAACCGCTTCTATGAGTGC
CTAAACCTCAGAATAACGGTTACTGGCTAGCTGGAATTAGAAGTTCTAAAGGCGAAACCT
TCCAAAATTAACAACAAATCTAAACAGTAGGGGACACCGTGGCTGAAGAAGAAGACGCTA
TGCCACTTTTGCCCCAACGAAGAACAGAGGCAGAACGGCAAATTCACATCTCCATCCACC
ATGGAGACGAGGAGGATATGCTCAATGGATTAAACTACAACCCAGGATTACACTGCTCAG
GATTAACGTGTGAGATTATGTAACGGTGTCCAGCTGGTGCTCCGACGACGACGTCAACAC
TTAACACACACCCAGTGAGAGTCGAGCTTCTAGTGGTGATGGTGGTTGGTTAACCACGTC
AGTGTCAACGATGTCAGTCGTCAACAAGTCGACAAGATACTCCGGAAATTTCTTCAACAT
GTCTAGAACATCTTCTGGTGACATTAGAAAGGATACAAATGACAGAGCTATGCCATCCTC
AGGA
>MY5071_Hexurella_SantaRitaMtns_AlisoSprings
TAACTCTATAGTGCGGCTCATCGTTTGGGATCTGCTTGTGAAACGAGATAGTGCTGAACA
TTTCTAGCTAATTCAGATATTGAGTATTCTAAACTGTTCCATTCATTTTAACATGTGGGT
GACGTGCAGAATAACTTGTGAGTTGATGGATAGCGAAGTTGTGAAAGGAGTGGATGCGAA
GTGACGAAAAATACGAGGTGGGTGGGTGGGTGTGCGAGGCATGAGGGGGAGTCGGAACAA
TTTTAAGACTGGGCCGATGCCCTTAAAGAAAAGGGAACTTCGCGAAGTGAGTGCAGTGTA
TATCGGCAGGTCGCCTAGGGTTTTTTCCTTCGGAACATATATATCCGGTCCAAAATAGCC
GAGCCCAGTTACTGAATCAGAGAGGTGAGTCGGCTTAAAAATAACCGCTTCTATGAGTGC
CTAAACCTCAGAATAACGGTTACTGGCTAGCTGGAATTAGAAGTTCTAAAGGCGAAACCT
TCCAAAATTAACAACAAATCTAAACAGTAGGGGACACCGTGGCTGAAGAAGAAGACGCTA
TGCCACTTTTGCCCCAACGAAGAACAGAGGCAGAACGGCAAATTCACATCTCCATCCACC
ATGGAGACGAGGAGGATATGCTCAATGGATTAAACTACAACCCAGGATTACACTGCTCAG
GATTAACGTGTGAGATTATGTAACGGTGTCCAGCTGGTGCTCTGACGACGACGTCAGCAC
TTAACACACACCCAGTGAGAGTCGAGCTTCTAGTGGTGATGGTGGTTGGTTAACCACGTC
AGTGTCAACGATGTCAGTCGTCAACAAGTCGACAAGATACTCCGGATATTTCTTCAACAT
GTCTAGAACATCTTCTGGTGACATTAGAAAGGATACAAATGACAGAGCTACGCCATCCTC
AGGA
>MY5075_Hexurella_ChiricahuaMtns_CaveCrkCyn
TAACTCTATAGTGCGGCTCATCGTCTGGGATCTGCTTGTGAAACGAAATAGTGCTGAACA
TTTCCAGCTAATTCAGATATTGAGTATTCTAAACTGTTCCATTCATTTTAACATGTGGGT
GACGTGCAGAATAACTTGTGAGTTGATGGATAGCGAAGTTGTGAAAGGAGTGGATGCGAA
GTGACGAAAAATACGAGGTGGGTGGGTGGGTGTGCGGGGCATGAGGGGGAGTCAGAACAA
TTTTAAGACTGGGCCGATGCCCTTAAAGAAAAGGGAACTTCGCGAAGTGAGTGCAATGTA
TATCGGCAGGTCGCCTAGGGTTTTTTCCTTCGGAACATATATATCCGGTCCAAAATAGCC
GAGCCCAGTTACTGAATCAGAGAGGTGAGTCGGCTTAAAAATAACCGCTTCTATGAGTGC
CTAAACCTCAGAATAACGGTTACTGGCTAGCTGGAATTAGAAGTTCTAAAGGCGAAACCT
TCCAAAATTAACAACAAATCTAAACAGTAGGGGACACCGTGGCTGAAGAAGAAGACGCTA
TGCCACTTTTGCCCCAACGAAGAACAGAGGCAGAACGGCAAATTCACATCTCCATCCACC
ATGGAGACGAGGAGGATATGCTCAATGGATTAAACTACAACCCAGGATTACACTGCTCAG
GATTAACGTGTGAGATTATGTAACGGTGTCCAGCTGGTGCTCCTCCGACGACGTCAACAC
TTAACGCACACCTAGTGAGAGTCGAGCTTCTAGTGGTGATGATGGTTGGTTAACCACGTC
AGTGTCAACGATGTCAGTTGTCAACAAGTCGACAAGATACTCCGGATATTTCCTCAACAT
GTCTAGAACATCTTCTGGTGACATTAGAAAGGATACAAATGACAGAGCTACGCCATCCTC
AGGA
>MY5126_Hexurella_SantaCatalinaMtns_NuggetCyn
TAACTCTATAGTGCGGCTCATCGTTTGGGATCTGCTTGTGAAACGAGATAGTGCTGAACA
TTTCTAGCTAATTCAGATATTGAGTATTCTAAACTGTTCCATTCATTTTAACATGTGGGT
GACGTGCAGAATAACTTGTGAGTTGATGGATAGCGAAGTTGTGAAAGGAGTGGATGCGAA
GTGACGAAAAATACGAGGTGGGTGGGTGGGTGTGCGAGGCATGAGGGGGAGTCAGAACAA
TTTTAAGACTGGGCCGATGCCCTTAAAGAAAAGGGAACTTCGCGAAGTGAGTGCAGTGTA
TATCGGCAGGTCGCCTAGGGTTTTTTCCTTCGGAACATATATATCCGGTCCAAAATAGCC
GAGCCCAGTTACTGAATCAGAGAGGTGAGTCGGCTTAAAAATAACCGCTTCTATGAGTGC
CTAAACCTCAGAATAACGGTTACTGGCTAGCTGGAATTAGAAGTTCTAAAGGCGAAACCT
TCCAAAATTAACAACAAATCTAAACAGTAGGGGACACCGTGGCTGAAGAAGAAGACGCTA
TGCCACTTTTGCCCCAACGAAGAACAGAGGCAGAACGGCAAATTCACATCTCCATCCACC
ATGGAGACGAGGAGGATATGCTCAATGGATTAAACTACAACCCAGGATTACACTGCTCAG
GATTAACGTGTGAGATTATGTAACGGTGTCCAGCTGGTGCTCCTCCGACGACGTCAACAC
TTAACACACACCCAGTGAGAGTCGAGCTTCCAGTGGTGATGGTGGTTAGTTAACCACGTC
AGTGTC----------------AACAAGTAGACAAGATACTCCGGATATTTCTTCAACAT
GTCTAGAACATCTTCCGGTGACATTAGAAAGGATACAAATGACAGAGCTACGCCGTCCTC
AGGA
>MY5128_Hexurella_WhetstoneMtns_FrenchJoeCyn
------------------------------------------------------------
------------------------------------------------------------
------------------------------------------------------------
---------------------------------------------------TCAGAACAA
TTTTAAGACTGGGCCGATGCCCTTAAAGAAAAGGGAACTTCGCGAAGTGAGTGCAGTGTA
TATCGGCAGGTCGCCTAGGGTTTTTTCCTTCGGAACATATATATCCGGTCCAAAATAGCC
GAGCCCAGTTACTGAATCAGAGAGGTGAGTCGGCTTAAAAATAACCGCTTCTATGAGTGC
CTAAACCTCAGAATAACGGTTACTGGCTAGCTGGAATTAGAAGTTCTAAAGGCGAAACCT
TCCAAAATTAACAACAAATCTAAACAGTAGGGGACACCGTGGCTGAAAAGAAGACC----
------------------------------------------------------------
------------------------------------------------------------
------------------------------------------------------------
------------------------------------------------------------
------------------------------------------------------------
------------------------------------------------------------
----
>MY5131_Hexurella_PedregosaMtns_PruneCyn
TAACTCTATAGTGCGGTTCATCGTTTGGGATCTGCTTGTGAAACGAGATAGTGCTGAACA
TTTCTAGCTAATTCAGATATTGAGTATTCTAAACTGTTCCATTCATTTTAACATGTGGGT
GACGTGCAGAATAACTTGTGAGTTGATGGATAGCGAAGTTGTGAAAGGAGTGGATGCGAA
GTGACGAAAAATACGAGGTGGATGGGTGGGTGTGCGGGGCATGAGGGGGAGTCAGAACAA
TTTTAAGACTGGGCCGATGCCCTTAAAGAAAAGGGAACTTCGCGAAGTGAGTGCAGTGTA
TATCGGCAGGTCGCCTAGGGTTTTTTCCTTCGGAACATATATATCCGGTCCAAAATAGCC
GAGCCCAGTTACTGAATCAGAGAGGTGAGTCGGCTTAAAAATAACCGCTTCTATGAGTGC
CTAAACCTCAGAATAACGGTTACTGGCTAGCTGGAATTAGAAGTTCTAAAGGCGAAACCT
TCCAAAATTAACAACAAATCTAAACAGTAGGGGACACCGTGGCTGAAGAAGAAGACGCTA
TGCCACTTTTGCCCCAACGAAGAACAGAGGCAGAACGGCAAATTCACATCTCCATCCACC
ATGGAGACGAGGAGGATATGCTCAATGGATTAAACTACAACCCAGGATTACACTGCTCAG
GATTAACGTGTGAGATTATGTAACGGTGTCCAGCTGGTGCTCCTTCGACGACGTCAACAC
TTAACACACACCCAGTGAGAGTCGTGCTTCTAGTGGTGATGGTGGTTGGTTAACCACGTC
AGTGTCAACGATGTCAGTCGTCAACAAGTCGACAAGATACTCCGGATATTTCTTCAACAT
GTCTAGAACATCTTCTGGTGACATTAGAAGGGATACAAATGACAGAGCTACGCCATCCTC
AGGA
>MY5132_Hexurella_PedregosaMtns_PruneCyn
TAACTCTATAGTGCGGTTCATCGTTTGGGATCTGCTTGTGAAACGAGATAGTGCTGAACA
TTTCTAGCTAATTCAGATATTGAGTATTCTAAACTGTTCCATTCATTTTAACATGTGGGT
GACGTGCAGAATAACTTGTGAGTTGATGGATAGCGAAGTTGTGAAAGGAGTGGATGCGAA
GTGACGAAAAATACGAGGTGGGTGGGTGGGTGTGCGGGGCATGAGGGGGAGTCAGAACAA
TTTTAAGACTGGGCCGATGCCCTTAAAGAAAAGGGAACTTCGCGAAGTGAGTGCAGTGTA
TATCGGCAGGTCGCCTAGGGTTTTTTCCTTCGGAACATATATATCCGGTCCAAAATAGCC
GAGCCCAGTTACTGAATCAGAGAGGTGAGTCGGCTTAAAAATAACCGCTTCTATGAGTGC
CTAAACCTCAGAATAACGGTTACTGGCTAGCTGGAATTAGAAGTTCTAAAGGCGAAACCT
TCCAAAATTAACAACAAATCTAAACAGTAGGGGACACCGTGGCTGAAGAAGAAGACGCTA
TGCCACTTTTGCCCCAACGAAGAACAGAGGCAGAACGGCAAATTCACATCTCCATCCACC
ATGGAGACGAGGAGGATATGCTCAATGGATTAAACTACAACCCAGGATTACACTGCTCAG
GATTAACGTGTGAGATTATGTAACGGTGTCCAGCTGGTGCTCCTTCGACGACGTCAACAC
TTAACACACACCCAGTGAGAGTCGTGCTTCTAGTGGTGATGGTGGTTGGTTAACCACGTC
AGTGTCAACGATGTCAGTCGTCAACAAGTCGACAAGATACTCCGGATATTTCTTCAACAT
GTCTAGAACATCTTCTGGTGACATTAGAAGGGATACAAATGACAGAGCTACGCCATCCTC
AGGA
>MY5136_Hexurella_MiddlemarchCyn
TAACTCTATAGTGCGGCTCATCGTTTGGGATCTGCTTGTGAAACGAGCTAGTGCGGAACA
TTTCTAGCTAATTCAGATATTGAGTATTCTAAACTGTTCCATTCATTTTAACATGTGGGT
GACGTGCCGAATAACTTGTGAGTTGATGGATAGCAAAGTTGTGAAAGGAGTGGATGCGAA
GTGACGAAAAATACGAGGTGGGTGGGTGGGTGTGCGAGGCATGAGGGGGAGTCAGAACAA
TTTTAAGACTGGGCCGATGCCCTTAAAGAAAAGGGAACTTCGCGAAGTGAGTGCAGTGTA
TATCGGCAGGTCGCCTAGGGTTTTTTCCTTCGGAACATATATATCCGGTCCAAAATAGCC
GAGCCCAGTTACTGAATCAGAGAGGTGAGTCGGCTTAAAAATAACCGCTTCTATGAGTGC
CTAAACCTCAGAATAACGGTTACTGGCTAGCTGGAATTAGAAGTTCTAAAGGCGAAACCT
TCCAAAATTAACAACAAATCTAAACAGTAGGGGACACCGTGGCTGAAGAAGAAGACGCTA
TGCCACTTTTGCCCCAACGAAGAACAGAGGCAGAACGGCAAATTCACATCTCCATCCACC
GTGGAGACGAGGAGGATATGCTCAATGGATTAAACTACAACCCAGGATTACACTGCTCAG
GATTAACGTGTGAGATTATGTAACGGTGTCCAGCTGGTGCTCCTCCGACGACGTCAACAC
TTAACACACACCCAGTGAGAGTCGAGCTTCTAGTGGTGATGGTGGTTGGTTAACCACGTC
AGTGTCAACGATGTCAGTCGTCAACAAGTCGACAAGATACTCCGGATATTTCTTCAACAT
GTCTAGAACATCTTCTGGTGACATTAGAAAGGATACAAATGACAGAGCTACGCCATCCTC
AGGA
>MY5147_Hexurella_DragoonMtns_NF_345A
TAACTCCATAGTGCGGCTCATCGCTTGGGATCTGCTTGTGAAACGAGCTAGTGCGGAACA
TTTCTAGCTAATTCAGATATTGAGTATTCTAAACTGTTCCATTCATTTTAACATGTGGGT
GACGTGCAGAATAACTTGTGAGTTGATGGATAGCGAAGTTGTGAAAGGAGTGGATGCGAA
GTGACGAAAAATACGAGGCGGGTGGGTGGGTGTGCGAGGCATGAGGGGGAGTCAGAACAA
TTTTAAGACTGGGCCGATGCCCTTAAAGAAAAGGGAACTTCGCGAAGTGAGTGCAGTGTA
TATCGGCAGGTCGCCTAGGGTTTTTTCCTTCGGAACATATATATCCGGTCCAAAATAGCC
GAGCCCAGTTACTGAATCAGAGAGGTGAGTCGGCTTAAAAATAACCGCTTCTATGAGTGC
CTAAACCTCAGAATAACGGTTACTGGCTAGCTGGAATTAGAAGTTCTAAAGGCGAAACCT
TCCAAAATTAACAACAAATCTAAACAGTAGGGGACACCGTGGCTGAAGAAGAAGACGCTA
TGCCACTTTTGCCCCAACGAAGAACAGAGGCAGAACGGCAAATTCACATCTCCATCCACC
ATGGAGACGAGGGGGATATGCTCAATGGATTAAACTACAACCCAGGATTACACTGCTCAG
GATTAACGTGTGAGATTATGTAACGGTGTCCAGCTGGTGCTCCTCCGACGACGTCAACAC
TTAACACACACCCAGTGAGAGTCGAGCTTCTAGTGGTGATGGTGGTTGGTTAACCACGTC
AGTGTCAACGATGTCAGTCGTCAACAAGTCGACAAGATACTCCGGATATTTCTTCAACAT
GTCTAGAACATCTTCTGGTGACATTAGAAAGGATACAAATGACAGAGCTACGCCATCCTT
AGGA
>MY5154_Hexurella_SantaRitaMtns_AdobeCyn
TAACTCTATAGTGCGGCTCATCGTTTGGGATCTGCTTGTGAAACGAGATAGTGCTGAACA
TTTCTAGCTAATTCAGATATTGAGTATTCCAAACTGTTCCATTCATTTTAACATGTGGGT
GACGTGCAGAATAACTTGTGAGTTGATGGATAGCGAAGTTGTGAAAGAAGTGGATGCGAA
GTGACGAAAAATACGAGGTGGGTGGGTGGGTGTGCGAGGCATGAGGGGGAGTCGGAACAA
TTTTAAGACTGGGCCGATGCCCTTAAAGAAAAGGGAACTTCGCGAAGTGAGTGCAGTGTA
TATCGGCAGGTCGCCGAGGGTTTTTTCCTTCGGAACATATATATCCGGTCCAAAATAGCC
GAGCCCAGTTACTGAATCAGAGAGGTGAGTCGGCTTAAAAATAACCGCTTCTATGAGTGC
CTAAACCTCAGAATAACGGTTACTGGCTAGCTGGAATTAGAAGTTCTAAAGGCGAAACCT
TCCAAAATTAACAACAAATCTAAACAGTAGGGGACACCGTGGCTGAAGAAGAAGACGCTA
TGCCACTTTTGCCCCAACGAAGAACAGAGGCAGAACGGCAAATTCACATCTCCATCCACC
ATGGAGACGAGGAGGATATGCTCAATGGATTAAACTACAACCCAGGATTACACTGCTCAG
GATTAACGTGTGAGATTATGTAACGGTGTCCAGCTGGTGCTCCGACGACGACGTCAACAC
TTAACACACACCCAGTGAGAGTCGAGCTTCTAGTGGTGATGGTGGTTGGTTAACCACGTC
AGTGTCAACGATGTCAGTCGTCAACAAGTCGGCAAGATACTCCGGATATTTCTTCAACAT
GTCTAGAACATCTTCTGGTGACATTAGAAAGGATACAAATGACAGAATTACGCCATCCTC
AGGA
>MY5157_Hexurella_SantaCatalinaMtns_Redington
TAACTCTACAGTGCGGCTCATCGTTTGGGATCTGCTTGTGAAACGAGATAGTGCTGAACA
TTTCTAGCTAATTCAGATATTGAGTATTCTAAACTGTTCCATTCATTTTAACATGTGGGT
GACGTGCAGAATAACTCGTGAGTTGATGGATAGCGAAGTTGTAAAAGGAGTGGATGCGAA
GTGACGAAAAATGCGAGGTGGGTGGGTGGGTGTGCGAGGCATGAGGGGGAGTCAGAACAA
TTTTAAGACTGGGCCGATGCCCTTAAAGAAAAGGGAACTTCGCGAAGTGAGTTCAGTGTA
TATCGGCAGGTCGCCTAGGGTTTTTTCCTTCGGAACATATATATCCGGTCCAAAATAGCC
GAGCCCAGTTACTGAATCAGAGAGGTGAGTCGGCTTAAAAATAACCGCTTCTATGAGTGC
CTAAACCTCAGAATAACGGTTACTGGCTAGCTGGAATTAGAAGTTCTAAAGGCGAAACCT
TCCAAAATTAACAACAAATCTAAACAGTAGGGGACACCGTGGCTGAAGAAGAAGACGCTA
TGCCACTTTTGCCCCAACGAAGAACAGAGGCAGAACGGCAAATTCACATCTCCATCCACC
ATGGAGACGAGGAGGATATGCTCAATGGATTAAACTACTACCCAGGATTACACTGCTCAG
GATTAACGTGTGAGATTATGTAACGGTGTCCAGCTGGTGCTCCTCCGACGACGTCAACAC
TTAACACACACCCAGTGAGAGTCGAGCTTCTAGTGGTGATGGTGGTTGGTTAACCACGTC
AGTGTCAACGATGTCTGTCGTTAACAAGTAGACAAGATACTCCGGATATTTCTTCAACAT
GTCTAGAACATCTTCTGGTGACATTAGAAAGGATACAAATGACAGAGCTACGCCATCCTC
AGGA
>MY5164_Hrupicola_Temecula
---------GGTGCAGCTCATCGTTTGGGATCTGCTTGAGAACCGAGTTAGTGCTTAACA
TTTCTAACTAATACTGATATTGAGTATTCTAAACGGTTTCATTCATTTTAACGTGTGGGT
GACGTGTAGAATAACCTGCGAGTTGATGGATAGCGAAGTTGTGAAAGGAGTGGATGCGAA
GTGACGAAAAATACGAGGTGGGTGGTTGGGTGTGCGAGGCATGAGGGGGAGTCAGAACAA
TTTTAAGACTGGGCCGATGCCCTTAAAGAAAAGGGAACTTTGCGAAGTGAGTGCAGTGTA
TATCGGCAGGTCGCCTAGGGTTTTTTCCTTCGGAACATATATATCCGGTCCAAAATAGCC
GAGCCCAGTTACTGAATCAGAGAGGTGAGTCGGCTTAAAAATAACCGCTTCTATGAGTGC
CTAAACCTCAGAATAACGGTTACTGGCTAGCTGGAATTAGAAGTTCTAAAGGCGAAACCT
TCCAAAATTAACAACAAATCTAAACAGTAGGGGACACCGTGGCTGAAGAAGAAGACGCTA
TGCCACTTTTACCCCAACGAAGAACAGAGGCAGAACGTCAAATTCACATCTCCATCCACC
ATGCAGACGAGGATGAGATGCTCAATGGATTAAACTACAATCCAGGATTACACTGCACAG
GATTAACGTGTGGGATTATGTAACGGTGTCCAGCTGGTGCTCCGACGACGACGACAACAC
TTAACAAACACCCAGTGAGAGTCGGGCTTCTAGTGGTAATGGTGGTTGGTTAACCACGTC
AGTGTCAACGCTGTCAGTCGTCAACGAGTCAACAAGGTACTTCGGATATTTCT-CAAGAT
GTCT--------------------------------------------------------
----
>MY5165_Hrupicola_Temecula
TAACTCTATGGTGCAGCTCATCGTTTGGGATCTGCTTGAGAACCGAGTTAGTGCTTAACA
TTTCTAACTAATACTGATATTGAGTATTCTAAACGGTTTCATTCATTTTAACGTGTGGGT
GACGTGTAGAATAACCTGCGAGTTGATGGATAGCGAAGTTGTGAAAGGAGTGGATGCGAA
GTGACGAAAAATACGAGGTGGGTGGTTGGGTGTGCGAGGCATGAGGGGGAGTCAGAACAA
TTTTAAGACTGGGCCGATGCCCTTAAAGAAAAGGGAACTTTGCGAAGTGAGTGCAGTGTA
TATCGGCAGGTCGCCTAGGGTTTTTTCCTTCGGAACATATATATCCGGTCCAAAATAGCC
GAGCCCAGTTACTGAATCAGAGAGGTGAGTCGGCTTAAAAATAACCGCTTCTATGAGTGC
CTAAACCTCAGAATAACGGTTACTGGCTAGCTGGAATTAGAAGTTCTAAAGGCGAAACCT
TCCAAAATTAACAACAAATCTAAACAGTAGGGGACACCGTGGCTGAAGAAGAAGACGCTA
TGCCACTTTTACCCCAACGAAGAACAGAGGCAGAACGTCAAATTCACATCTCCATCCACC
ATGCAGACGAGGATGAGATGCTCAATGGATTAAACTACAATCCAGGATTACACTGCACAG
GATTAACGTGTGGGATTATGTAACGGTGTCCAGCTGGTGCTCCGACGACGACGACAACAC
TTAACAAACACCCAGTGAGAGTCGGGCTTCTAGTGGTAATGGTGGTTGGTTAACCACGTC
AGTGTCAACGCTGTCAGTCGTCAACGAGTCAACAAGGTACTTCGGATATTTCT-CAAGAT
GTCTAGAACATCTTCTGGTGACATTAGAAAGGATACAGGTGACAGAGCTACGCCATCCTC
AGGA
>MY5175_Hapachea_HarshawRd_PatagoniaMtns
TAACTCTATAGTGCGGCTCATCGTTTGGGATCTGCTTGTGAAACGAGACAGTGCTGAACG
TTTCTAGCTAATTCAGATATTGAGTATTCTAAACTGTTCCATTCATTTTAACATGTGGGT
GACGTGCAGAATAACTTGTGAGTTGATGGATAGCGAAGTTGTGAAAGGAGTGGATGCGAA
GTGACGAAAAATACGAGGTGGGTGGGTGGGTGTGCGAGGCATGAGGGGGAGTCAGAACAA
TTTTAAGACTGGGCCGATGCCCTTAAAGAAAAGGGAACTTCGCGAAGTGAGTGCAGTGTA
TATCGGCAGGTCGCCTAGGGTTTTTTCCTTCGGAACATATATATCCGGTCCAAAATAGCC
GAGCCCAGTTACTGAATCAGAGAGGTGAGTCGGCTTAAAAATAACCGCTTCTATGAGTGC
CTAAACCTCAGAATAACGGTTACTGGCTAGCTGGAATTAGAAGTTCTAAAGGCGAAACCT
TCCAAAATTAACAACAAATCTAAACAGTAGGGGACACCGTGGCTGAAGAAGAAGACGCTA
TGCCACTTTTGCCCCAACGAAGAACAGAGGCAGAACGGCAAATTCACATCTCCATCCACC
ATGGAGACGAGGAGGATATGCTCAATGGATTAAACTACAACCCAGGATTACACTGCCCAG
GATTAACGTGTGAGATTATGTAACGGTGTCCAGCTGGTGCTCCTCCGACGACGTCAACAC
TCAACACACACCCAGTGAGAGTCGAGCTTCTAGTGGTGATGGTGGTTGGTTAACCACGTC
AGTGTCAACGATGTCAGTCGTCAACAAGTCGACAAGATACTCCGGATATTTCTTCAACAT
GTCTAGAACATCTTCTGGTGACATTAGAAAGGATACAAATGACAGAGCTACGTCATCCTC
AGGA
>MY5180_Hapachea_MustrangPk_MustangMtns
TAACGCTATAGTGCGGCTCATCGTTTGGGATCTGCTTGTGAAACGAGAGAGTGCTGAACA
TTTCTAGCTAATTCAGATATTGAGTATTCCAAACTGTTCCATTCATTTTAACATGTGGGT
GACGTGCAGAATAACTTGTGAGTTGATGGATAGCGAAGTTGTGAAAGGAGTGAATGCGAA
GTGACGAAAAATACGAGGTGGGTGGGTGGGTGTGCGAGGCATGAGGGGGAGTCAGAACAA
TTTTAAGACTGGGCCGATGCCCTTAAAGAAAAGGGAACTTCGCGAAGTGAGTGCAGTGTA
TATCGGCAGGTCGCCGAGGGTTTTTTCCTTCGGAACATATATATCCGGTCCAAAATAGCC
GAGCCCAGTTACTGAATCAGAGAGGTGAGTCGGCTTAAAAATAACCGCTTCTATGAGTGC
CTAAACCTCAGAATAACGGTTACTGGCTAGCTGGAATTAGAAGTTCTAAAGGCGAAACCT
TCCAAAATTAACAACAAATCTAAACAGTAGGGGACACCGTGGCTGAAGAAGAAGACGCTA
TGCCACTTTTGCCCCAACGAAGAACAGAGGCAGAACGGCAAATTCACATCTCCATCCACC
ATGGCGACGAGGAGGATATGCTCAATGGATTAAACTACAACCCAGGATTACACTGCTCAG
GATTAACGTGTGAGATTATGTAACGGTGTCCAGCTGGTGCTCCTCCGACGACGTCAACAC
TTAACACACACCCAGTGAGAGTCGAGCTTCTAGTGGTGATGGTGGTTGGTTAACCACGTC
AGTGTCAACGATGTCAGTCGTCAACAAGTCGACAAGATACTCCGGATATTTCTTCAACAT
GTCTAGAACATCTTCTGGTGACATTAGAAAGGATACAAATGACAGAGCTACGCCATCCTC
AGGA
>MY5181_Hapachea_MustrangPk_MustangMtns
TAACGCTATAGTGCGGCTCATCGTTTGGGATCTGCTTGTGAAACGAGAGAGTGCTGAACA
TTTCTAGCTAATTCAGATATTGAGTATTCCAAACTGTTCCATTCATTTTAACATGTGGGT
GACGTGCAGAATAACTTGTGAGTTGATGGATAGCGAAGCTGTGAAAGGAGTGGATGCGAA
GTGACGAAAAATACGAGGTGGGTGGGTGGGTGTGCGAGGCATGAGGGGGAGTCAGAACAA
TTTTAAGACTGGGCCGATGCCCTTAAAGAAAAGGGAACTTCGCGAAGTGAGTGCAGTGTA
TATCGGCAGGTCGCCGAGGGTTTTTTCCTTCGGAACATATATATCCGGTCCAAAATAGCC
GAGCCCAGTTACTGAATCAGAGAGGTGAGTCGGCTTAAAAATAACCGCTTCTATGAGTGC
CTAAACCTCAGAATAACGGTTACTGGCTAGCTGGAATTAGAAGTTCTAAAGGCGAAACCT
TCCAAAATTAACAACAAATCTAAACAGTAGGGGACACCGTGGCTGAAGAAGAAGACGCTA
TGCCACTTTTGCCCCAACGAAGAACAGAGGCAGAACGGCAAATTCACATCTCCATCCACC
ATGGAGACGAGGAGGATATGCTCAATGGATTAAACTACAACCCAGGATTACGCTGCTCGG
GATTAACGTGTGAGATTATGTAACGGTGTCCAGCTGGTGCTCCTCCGACGACGTCAACAC
TTAACACACACCCAGTGAGAGTCGAGCTTCTAGTGGTGATGGTGGTTGGTTAACCACGTC
GGTGTCAACGATGTCAGTCGTCAACAAGTCGGCAAGATACTCCCGATATTTCTTCAACAT
GTCTAGAACATCTTCTGGTGACATTAGAAAGGATACAAATGACAGAGCTACGCCATCGTC
AAGA
>MY5193_Hapachea_HarshawRd_PatagoniaMtns
TAACTCTATAGTGCGGCTCATCGTTTGGGATCTGCTTGTGAAACGAGACAGTGCTGAACG
TTTCTAGCTAATTCAGATATTGAGTATTCTAAACTGTTCCATTCATTTTAACATGTGGGT
GACGTGCAGAATAACTTGTGAGTTGATGGATAGCGAAGTTGTGAAAGGAGTGGATGCGAA
GTGACGAAAAATACGAGGTGGGTGGGTGGGTGTGCGAGGCATGAGGGGGAGTCAGAACAA
TTTTAAGACTGGGCCGATGCCCTTAAAGAAAAGGGAACTTCGCGAAGTGAGTGCAGTGTA
TATCGGCAGGTCGCCTAGGGTTTTTTCCTTCGGAACATATATATCCGGTCCAAAATAGCC
GAGCCCAGTTACTGAATCAGAGAGGTGAGTCGGCTTAAAAATAACCGCTTCTATGAGTGC
CTAAACCTCAGAATAACGGTTACTGGCTAGCTGGAATTAGAAGTTCTAAAGGCGAAACCT
TCCAAAATTAACAACAAATCTAAACAGTAGGGGACACCGTGGCTGAAGAAGAAGACGCTA
TGCCACTTTTGCCCCAACGAAGAACAGAGGCAGAACGGCAAATTCACATCTCCATCCACC
ATGGAGACGAGGAGGATATGCTCAATGGATTAAACTACAACCCAGGATTACACTGCTCAG
GATTAACGTGTGAGATTATCTAACGGTGTCCAGCTGGTGCTCTGACGACGACGTCAACAC
TTAACACACACCCAGTGAGAGTCGAGCTTCCAGTGGTGATGGTGGTTGGTTAACCACGTC
AGTGTCAACGATGTCAGTCGTCAACAAGTCGACAAGATACTCCGGATATTTCTTCAACAT
GTCTAGAACATCTTCTGGTGGCATTAGAAAGGATACAAATGACAGAGCTACGCCATCCTC
AGGA
>MY5194_Hapachea_Ordsummit_MtOrd
TAACTCTATAGTGCGGATCATCGTTTGGGATCTGCTTGTGAAACGAGACAGTGCTTACCA
TTTCTAGCTAATACAGATATTGAGTATTCTAAACTGTTTCATTCATTTTAAGATGTGGGT
GACGTGTAGAACAACTTGTGAGTTGATGGATAGCGAAGTTGTGAAAGGAGTGGATGCGAA
GTGACGAAAAATACGAGGTGGGTGGGTGGGT-------GGATGAGGGGGAGTCAGAACAA
TTTTAAGACTGGGCCGATGCCCTTAAAGAAAAGGGAACTTCGCGAAGTGAGTGCCGTGTA
TATCGGCAGGTCGCCTAGGGTTTTTTCCTTCGGAACATATATATCCGGTCCAAAATAGCC
GAGCCCAGTTACTGAATCAGAGAGGTGAGTCGGCTTAAAAATAACCGCTTCTATGAGTGC
CTAAACCTCAGAATAACGGTTACTGGCTAGCTGGAATTAGAAGTTCTAAAGGCGAAACCT
TCCAAAATTAACAACAAATCTAAACAGTAGGGGACACCGTGGCTGAAGAAGAAGACGCTA
TGCCACTTTTGCCCCAACGAAGAACAGAGGCAGAACGGCAAATTCACATCTCCATCCACC
ATGGAGACGACGATGATATGCTCAGTGGATTAAACGACAACCCAGGATTACACTGCTCAG
GATTAACGTGTGAGATTATGTAACGGTGTCCAGCTGGTGCTCTTCCGACGACGTCAACAC
TTAACACACACCAAGTGAGAGTCGAGCTTCTAGCGGTGATGGTGGTTGGTT-ACCACGTC
AGTGTCAACGATGTCAGTCGTCAACAAGTCGACAGGATACTCCGGATATTTCTTCAACAG
GTCTAGAACATCTTCTGGTGACATTAGAAAGGATACAGATGACAGAGCTACGCCATCCTC
AGGG
>MY5195_Hapachea_Ordsummit_MtOrd
TAACTCTATAGTGCGGATCATCGTTTGGGATCTGCTTGTGAAACGAGACAGTGCTTACCA
TTTCTAGCTAATACAGATATTGAGTATTCTAAACTGTTTCATTCATTTTAAGATGTGGGT
GACGTGTAGAACAACTTGTGAGTTGATGGATAGCGAAGTTGTGAAAGGAGTGGATGCGAA
GTGACGAAAAATACGAGGTGGGTGGGTGGGT-------GGATGAGGGGGAGTCAGAACAA
TTTTAAGACTGGGCCGATGCCCTTAAAGAAAAGGGAACTTCGCGAAGTGAGTGCCGTGTA
TATCGGCAGGTCGCCTAGGGTTTTTTCCTTCGGAACATATATATCCGGTCCAAAATAGCC
GAGCCCAGTTACTGAATCAGAGAGGTGAGTCGGCTTAAAAATAACCGCTTCTATGAGTGC
CTAAACCTCAGAATAACGGTTACTGGCTAGCTGGAATTAGAAGTTCTAAAGGCGAAACCT
TCCAAAATTAACAACAAATCTAAACAGTAGGGGACACCGTGGCTGAAGAAGAAGACGCTA
TGCCACTTTTGCCCCAACGAAGAACAGAGGCAGAACGGCAAATTCACATCTCCATCCACC
ATGGAGACGACGATGATATGCTCAGTGGATTAAACGACAACCCAGGATTACACTGCTCAG
GATTAACGTGTGAGATTATGTAACGGTGTCCAGCTGGTGCTCTTCCGACGACGTCAACAC
TTAACACACACCAAGTGAGAGTCGAGCTTCTAGCGGTGATGGTGGTTGGTT-ACCACGTC
AGTGTCAACGATGTCAGTCGTCAACAAGTCGACAGGATACTCCGGATATTTCTTCAACAG
GTCTAGAACATCTTCTGGTGACATTAGAAAGGATACAGATGACAGAGCTACGCCATCCTC
AGGA
>MY5266_Hencina_CerroBolla
------------------------------------------------------------
-----------------------GTATTCTAAACGGTTTCATTCATTTTAATGTGTGGGT
CACATGTAGAATAACTT-TGAGTTGATGGATAGCGAAGTTGTGAAAGGAGTGGATTCGAA
GTGACGAAAAATACGAGGTGG-TGGGTGGGTGTGCGAGGCATGAGGGGGAGTCAGAACAA
TTTTAAGACTGGGCCGATGCCCTTAAAGAAAAGGGAACTTCGCGAAGTGAGTGCAGTGTA
TATCGGCAGGTCGCCTAGGGTTTTTTCCTTCGGAACATATATATCCGGTCCAAAATAGCC
GAGCCCAGTTACTGAATCAGAGAGGTGAGTCGGCTTAAAAATAACCGCTTCTATGAGTGC
CTAAACCTCAGAATAACGGTTACTGGCTAGCTGGAATTAGAAGTTCTAAAGGCGAAACCT
TCCAAAATTAACAACAAATCTAAACAGTAGGGGACACCGTGGCTGAAGAAGAAGACGCTA
TGCCACTTTTACCCCAACGAAGAACAGAGGCAGAACGGCAAATTCACATCTCCATCCACC
ATGAAGACGAGGATGAGATGCTCAATGGATTAAACTACAACCCAGGATTACACTGCACAG
GATTAACGTGTGAGATTATGTAACGGTGTCCAGCTGGTGCTCCGACGACGACGTCAACAC
TTAACAAACATCCACTGAGAGTCGGGCTTCTAGTGGTAATGGTGGTTGGTTAACCACGTC
AGTGTCAATGCTGTCAGTCGTCAACGAGTCGACAAGGTACTCCGGATATTTCTTCAACAT
GTCTAGAACATCTTCTGGTGACATTAGAAGGGATACAGATGACAGAGCTACGCAATCCTC
GGGA
>MY5267_Hencina_CerroBolla
TAACTCTATAGTGCAGCTCATCGTTTGGTACCTGCTTGATAAACAAGATAGTGCTTA---
-------CCAATACAGATATTGAGTATTCTAAACGGTTTCATTCATTTTAATGTGTGGGT
CACATGTAGAATAACTTGTGAGTTGATGGATAGCGAAGTTGTGAAAGGAGTGGATTCGAA
GTGACGAAAAATACGAGGTGGGTGGGTGGGTGTGCGAGGCATGAGGGGGAGTCAGAACAA
TTTTAAGACTGGGCTGATGCCCTTAAAGAAAAGGGAACTTCGTGAAGTGAGTGCAGTGTA
TATCGGCAGGTCGCCTAGGGTTTTTTCCTTCGGAACATATATATCCGGTCCAAAATAGCC
GAGCCCAGTTACTGAATCAGAGAGGTGAGTCGGCTTAAAAATAACCGCTTCTATGAGTGC
CTAAACCTCAGAATAACGGTTACTGGCTAGCTGGAATTAGAAGTTCTAAAGGCGAAACCT
TCCAAAATTAACAACAAATCTAAACAGTAGGGGACACCGTGGCTGAAGAAGAAGACGCTA
TGCCACTTTTACCCCAACGAAGAACAGAGGCAGAACGGCAAATTCACATCTCCATCCACC
ATGAAGACGAGGATGAGATGCTCAATGGATTAAACTACAACCCAGGATTACACTGCACAG
GATTAACGTGTGAGATTATGTAACGGTGTCCAGCTGGTGCTCCGACGACGACGTCAACAC
TTAACAAACATCCACTGAGAGTCGGGCTTCTAGTGGTAATGGTGGTTGGTTAACCACGTC
AGTGTCAATGCTGTCAGTCGTCAACGAGTCGACAAGGTACTCCGGATATTTCTTCAACAT
GTCTAGAACATCTTCTGGTGACATTAGAAGGGATACAGATGACAGAGCTACGCAATCCTC
GGGA
>MY5269_Hexurella_GuadalupeValley
TAACTCTATAGTGCAGCTCATCGTTTGGTATCTGCTTGATAAACGAGATAGTGCTTA---
-------TCAATACAGATATTGAGTATTCTAAACGGTTTCATTCATTTTAATGTGTGGGT
GACATGTAGAATAACTTGTGAGTTGATGGATAGCGAAGTTGTGAAAGGAGTGGATTCGAA
GTGACGAAAAATACGAGGTGGGTGGTTGGGTGTGCGAGGCATGAGGGGGAGTCAGAACAA
TTTTAAGACTGGGCCGATGCCCTTACAGAAAAGGGAACTTCGCGAAGTGAGTGCAGTGTA
TATCGGCAGGTCGCCTAGGGTTTTTTCCTTCGGAACATATATATCCGGTCCAAAATAGCC
GAGCCCAGTTACTGAATCAGAGAGGTGAGTCGGCTTAAAAATAACCGCTTCTATGAGTGC
CTAAACCTCAGAATAACGGTTACTGGCTAGCTGGAATTAGAAGTTCTAAAGGCGAAACCT
TCCAAAATTAACAACAAATCTAAACAGTAGGGGACACCGTGGCTGAAGAAGAAGACGCTA
TGCCACTTTTACCCCAACGAAGAACAGAGGCAGAACGGCAAATTCACATCTCCATCCACC
ATGAAGACGAGGATGAGATGCTCAATGGATTAAACTACAACCCAGGATTACACTGCACAG
GATTAACGTGTGAGATTATGTAACGGTGTCCAGCTGGTGCTCCGACGACGACGTCAACAC
TTAACAAACATCCACTGAGAGTCGGGCTTCTAGTGGTAATGGTGGTTGGTTAACCACGTC
AGTGTCAATGCTGTCAGTCGTCAACGAGTCGACAAGGTACTCCGGATATTTCTTCAACAT
GTCTAGAACATCTTCTGGTGACATTAGAAGGGATACAGATGACAGAGCTACGCAATCCTC
GGGA
>MY5271_Hexurella_GuadalupeValley
TAACTCTATAGTGCAGCTCATCGTTTGGTATCTGCTTGATAAACGAGATAGTGCTTA---
-------TCAATACAGATATTGAGTATTCTAAACGGTTTCATTCATTTTAATGTGTGGGT
GACATGTAGAATAACTTGTGAGTTGATGGATAGCGAAGTTGTGAAAGGAGTGGATTCGAA
GTGACGAAAAATACGAGGTGGGTGGTTGGGTGTGCGAGGCATGAGGGGGAGTCAGAACAA
TTTTAAGACTGGGCCGATGCCCTTCAAGAAAAGGGAACTTCGCGAAGTGAGTGCAGTGTA
TATCGGCAGGTCGCCTAGGGTTTTTTCCTTCGGAACATATATATCCGGTCCAAAATAGCC
GAGCCCAGTTACTGAATCAGAGAGGTGAGTCGGCTTAAAAATAACCGCTTCTATGAGTGC
CTAAACCTCAGAATAACGGTTACTGGCTAGCTGGAATTAGAAGTTCTAAAGGCGAAACCT
TCCAAAATTAACAACAAATCTAAACAGTAGGGGACACCGTGGCTGAAGAAGAAGACGCTA
TGCCACTTTTACCCCAACGAAGAACAGAGGCAGAACGGCAAATTCACATCTCCATCCACC
ATGAAGACGAGGATGAGATGCTCAATGGATTAAACTACAACCCAGGATTACACTGCACAG
GATTAACGTGTGAGATTATGTAACGGTGTCCAGCTGGTGCTCCGACGACGACGTCAACAC
TTAACAAACATCCACTGAGAGTCGGGCTTCTAGTGGTAATGGTGGTTGGTTAACCACGTC
AGTGTCAATGCTGTCAGTCGTCAACGAGTCGACAAGGTACTCCGGATATTTCTTCAACAT
GTCTAGAACATCTTCTGGTGACATTAGAAGGGATACAGATGACAGAGCTACGCAATCCTC
GGGA
>MY5276_Hexurella_SanPedro_Martir
TAACTCTATAGTGCAGCTCATCGTTTGGTACCTGCTTGATAAACGAGATAGTGCTTA---
-------CCAATACAGATATTGAGTATTCTAAACGGTTTCATTCATTTTAATGTGTGGGT
GACATGTAGAATAACTTGTGAGTTGATGGATAGCGAAGTTGTGAAAGGAGTGGATTCGAA
GTGACGAAAAATACGAGATGGGTGGGTGGGTGTGCGAGGCATGAGGGGGAGTCAGAACAA
TTTTAAGACTGGGCCGATGCCCTTAAAGAAAAGGGAACTTCGCGAAGTGAGTGCAGTGTA
TATCGGCAGGTCGCCTAGGGTTTTTTCCTTCGGAACATATATATCCGGTCCAAAATAGCC
GAGCCCAGTTACTGAATCAGAGAGGTGAGTCGGCTTAAAAATAACCGCTTCTATGAGTGC
CTAAACCTCAGAATAACGGTTACTGGCTAGCTGGAATTAGAAGTTCTAAAGGCGAAACCT
TCCAAAATTAACAACAAATCTAAACAGTAGGGGACACCGTGGCTGAAGAAGAAGACGCTA
TGCCACTTTTACCCCAACGAAGAACAGAGGCAGAACGGCAAATTCACATCTCCATCCACC
ATGAAGACGAGGATGAGATGCTCAATGGATTAAACTACAACCCAGGATTACACTGCACAG
GATTAACGTGTGAGATTATGTAACGGTGGCCAGCTGGTGCTCCGACGACGACGTCAACAC
TTAACAAACATCCAGTGAGAGTCGGGCTTCTAGTGGTAATGGTGGTTGGTTAACCACGTC
AGTGTCAACGCTGTCAGTCGTCAACGAGTCGACAAGGTACTCCGGATATTTCTTCAACAT
GTCTAGAACATCTTCTGGTGACATTAGAAAGGATACAGATTACAGAGCTACGCCATCCTC
AGGA
>MY5280_Hexurella_ArroyoSalado
TAACTCTATAGTGCAGCTCATCGTTTGGGACCTGC----------AGACAGTGACTAACA
TTTCTAACTAATACAGATATTGAGTATTCTAAACGGTTTCATTCCTTTTAACGTGTGGGT
GACGTGTAGAATAACTTGTGAGTTGATGGATAGCGAAGTTGTGAAAGGAGTGGATGCGAA
GTGACGAAAAATACGAGGTGGGTGGTTGGGTGTGCGAGGCATGAGGGGGAGTCAGAACAA
TTTTAAGACTGGGCCGATGCCCTTAAAGAAAAGGGAACTTCGCGAAATGAGTGCAGTGTA
TATCGGCAGGTCGCCTAGGGTTTTTTCCTTCGGAACATATATATCCGGTCCAAAATAGCC
GAGCCCAGTTACTGAATCAGAGAGGTGAGTCGGCTTAAAAATAACCGCTTCTATGAGTGC
CTAAACCTCAGAATAACGGTTACTGGCTAGCTGGAATTAGAAGTTCTAAAGGCGAAACCT
TCCAAAATTAACAACAAATCTAAACAGTAGGGGACACCGTGGCTGAAGAAGAAGACGCTA
TGCCACTTTTACCCCAACGAAGAACAGAGGCAGAACGGCAAATTCCCATCTCCATCCACC
ATGCAGTCGAGGATGAGATGCTCAATGGATTAAACTACAACCCAGGATTACACTGCACAG
GATTAACGTGTGAGATTATGTAACGGTGTCCAGCTGGTGCTCCGACGACGACGTCAACAC
TTAACAAACACCCAGTGAGAGTCGGGCTTCTAGTGGTAATGGTGGTTGGTTAACCACGTC
AGTGTCAACGCTGTCAGTCGTCAACGAGTAGACAAGGTACTCCGGATATTTCTTCAACAT
GTCTAGAACATCTTCTGGTGACATTAGAAAGGATACAGATGACAGAGCTACGCCATCCTC
AGGA
>MY5286_Hrupicola_SweetwaterSpr_OrdMtn
TAACTTTATAGTGCAGCTCATCGTTTGGGACCTGCTTGAGAAACGAGATAGTGCTTGACA
TTTCTAGCTAATACAGATATTGAGTATTCTAAACGGTTTCATTCATTTTAACGTGTGGGT
GACGTGTAGAATAACTTGTGAGTTGATGGATAGCGAAGTTGTGAAAGGAGTGGATCCGAA
GTGACGAAAAATACGAGGTGGGTGGTTGGGTGTGCGAGGCATGAGGGGGAGTCAGAACAA
TTTTAAGACTGGGCCGATGCCCTTAAAGAAAAGGGAACTTCGCGAAGTGAGTGCAGTGTA
TATCGGCAGGTCGCCTAGGGTTTTTTCCTTCGGAACATATATATCCGGTCCAAAATAGCC
GAGCCCAGTTACTGAATCAGAGAGGTGAGTCGGCTTAAAAATAACCGCTTCTATGAGTGC
CTAAACCTCAGAATAACGGTTACTGGCTAGCTGGAATTAGAAGTTCTAAAGGCGAAACCT
TCCAAAATTAACAACAAATCTAAACAGTAGGGGACACCGTGGCTGAAGAAGA---CGCTA
TGCCACTTTTACCCCAACGAAGAACAGAGGCAGAACGGCAAATTCACATCTCCATCCACC
ATGCAGACGAGGATGAGATGCTCAATGGATTAAACTACAACCCAGGATTACACTGCACAG
GATTAACGTGTGAGATTATGTAACGGTGTCCAGCTGGTGCTCCGACGACGACGTCAACAC
TTAACAAACACCCAGTGAGAGTCGGGCTTCTGATGGTAATGGTGGTTGGTTAACCACGTC
GGTTTCAACGCTGTCAGTCACCAACAAGCCGATAAGGTACTCCGGATATTTCTTCAACAT
GTCTAGCACATCTTCTGGTGACATTAGAAAGGATACAGATGTCAGAGCTACG--------
----
>MY5287_Hrupicola_SweetwaterSpr_OrdMtn
------------------------------------------------------TTGACA
TTTCTAGCTAATACAGATATTGAGTATTCTAAACGGTTTCATTCATTTTAACGTGTGGGT
GACGTGTAGAATAACTTGTGAGTTGATGGATAGCGAAGTTGTGAAAGGAGTGGATCCGAA
GTGACGAAAAATACGAGGTGGGTGGTTGGGTGTGCGAGGCATGAGGGGGAGTCAGAACAA
TTTTAAGACTGGGCCGACGCCCTTAAAGAAAAGGGAACTTCGCGAAGTGAGTGCAGTGTA
TATCGGCAGGTCGCCTAGGGTTTTTTCCTTCGGAACATATATATCCGGTCCAAAATAGCC
GAGCCCAGTTACTGAATCAGAGAGGTGAGTCGGCTTAAAAATAACCGCTTCTATGAGTGC
CTAAACCTCAGAATAACGGTTACTGGCTAGCTGGAATTAGAAGTTCTAAAGGCGAAACCT
TCCAAAATTAACAACAAATCTAAACAGTAGGGGACACCGTGGCTGAAGAAGA---CGCTA
TGCCACTTTTACCCCAACGAAGAACAGAGGCAGAACGGCAAATTCACATCTCCATCCACC
ATGCAGACGAGGATGAGATGCTCAATGGATTAAACTACAACCCAGGATTACACTGCACAG
GATTAACGTGTGAGATTATGTAACGGTGTCCAGCTGGTGCTCCGACGACGACGTCAACAC
TTAACAAACACCCAGTGAGAGTCGGGCTTCTAGTGGTAATGGTGGTTGGTTAACCACGTC
GGTTTCAACGCTGTCAGTCACCAACAAGCCGATAAGGTACTCCGGATATTTCTTCAACAT
GTCTAGCACATCT-----------------------------------------------
----
>MY5288_Hrupicola_Deadman_Hills
TAACTCTATAGTGCAGCTCA-------GGACCTGCTTGAGAAACGAGATAGTGCTTAACA
TTTCTAGCTAATACAGATATTGAGTATTTTAAACGGTTTGATTCATTTTAACGTGTGGGT
GACGTGTAGAATAACTTGTGAGCTGATGGATAGCGAAGTTGTGAAAGGAGTGGATGCGAA
GTGAGGAAAAATACGAGGTCGGTGGTTGGGTGTGCGAGGCATGAGGGGGAGTCAGAACAA
TTTTAAGACTGGGCCGATGCCCTTAAAGAAAAGGGAACTTCTCGAAGTGAGTGCAGTGTA
TATCGGCAGGTCGCCTAGGGTTTTTTCCTTCGGAACATATATATCCGGTCCAAAATAGCC
GAGCCCAGTTACTGAATCAGAGAGGTGAGTCGGCTTAAAAATAACCGCTTCTATGAGTGC
CTAAACCTCAGAATAACGGTTACTGGCTAGCTGGAATTAGAAGTTCTAAAGGCGAAACCT
TCCAAAATTAACAACAAATCTAAACAGTAGGGGACACCGTGGCTGAAGAAGAAGACGCTA
TGCCACTTTTACCCCAACGAAGAACAGAGGCAGAACGGCAAATTCACATCTCCATCCACC
ATGCAGACGAGGATGACATGCTCAATGGATTAAACTACCACCCAGGATTACACTGCACAG
GATTAACGTGTGAGATTATGTAACGGTGTCCAGCTGGTGCTCCGACGACGACGTCAACAC
TTAACAAACACCCAGTGAGAGTCGGGCTTCTAGTGGTAATGGTGGTTGGTTAACCACGTC
AGTGTCAACGCTGTCAGTCGTCAACAAGTCGACAAGGTACTCCGGATATTTCTTCAACAT
GTTTAGAACATCTTCTGACGACATTAGAAAGGATACAGATGACAGAGCTACGCCACCCTC
AGGA
>MY5289_Hrupicola_Deadman_Hills
TAACTCTATAGTGCAGCTCATCGTTTGGGACCTGCTTGAGAAACGAGATAGTGCTTAACA
TTTCTAGCTAATACAGATATTGAGTATTTTAAACGGTTTGATTCATTTTAACGTGTGGGT
GAAGTGTAGAATAACTTGTGAGCTGATGGATAGCGAAGTTGTGAAAGGAGTGGATGCGAA
GTGAGGAAAAATACGAGGTCGGTGGTTGGGTGTGCGAGGCATGAGGGGGAGTCAGAACAA
TTTTAAGACTGGACCGATGCCCTTAAAGAAAAGGGAACTTCTCGAAGTGAGTGCAGTGTA
TATCGGCAGGTCGCCTAGGGTTTTTTCCTTCGGAACATATATATCCGGTCCAAAATAGCC
GAGCCCAGTTACTGAATCAGAGAGGTGAGTCGGCTTAAAAATAACCGCTTCTATGAGTGC
CTAAACCTCAGAATAACGGTTACTGGCTAGCTGGAATTAGAAGTTCTAAAGGCGAAACCT
TCCAAAATTAACAACAAATCTAAACAGTAGGGGACACCGTGGCTGAAGAAGAAGACGCTA
TGCCACTTTTACCCCAACGAAGAACAGAGGCAGAACGGCAAATTCACATCTCCATCCACC
ATGCAGACGAGGATGAGATGCTCAATGGATTAAACTACCACCCAGGATTACACTGCACAG
GATTAACGTGTGAGATTATGTAACGGTGTCCGGCTGGTGCTCCGACGACGACGTCAACAC
TTAACAAACACCCAGTGAGAGTCGGGCTTGTAGTGGTAATGGTGGTTGGTTAACCACGTC
AGTGTCAACGCTGTCAGTCGTCAACAAGTCGACAAGGTACTCAGGATATTTCTTCAACAT
GTTTAGAACATCTTCTGACGACATTAGAAAGGATACAGATGACAGA-CTACGCCACCCTC
AGGA
>MY5309_Hapachea_JohnnyLyon_Hills
------------------------------------------------------------
------------------------------------------------------------
------------------------------------------------------------
------------------TGGGTGGGTGGGTGCGCGAGGCATGAGGGGGAGTCAGAACAA
TTTTAAGACTGGGCCGATGCCCTTAAAGAAAAGGGAACTTCGCGAAGTGAGTGCAGTGTA
TATCGGCAGGTCGCCTAGGGTTTTTTCCTTCGGAACATATATATCCGGTCCAAAATAGCC
GAGCCCAGTTACTGAATCAGAGAGGTGAGTCGGCTTAAAAATAACCGCTTCTATGAGTGC
CTAAACCTCAGAATAACGGTTACTGGCTAGCTGGAATTAGAAGTTCTAAAGGCGAAACCT
TCCAAAATTAACAACAAATCTAAACAGTAGGGGACACCGTGGCTGAAGAAGAAGACGCTA
TGCCACTTTTGCCCCAACGAAGAACAGAGGCAGAACGGCAAATTCACATCTCCATCCACC
ATGGAGACGAGGAGGATATGCTCAATGGATTAAACTACAACCCAGGATTACACTGCTCAG
GATTAACGTGTGAGATTATGTAACGGTGTCCAGCTGGTGCTCCTCCGACGACGTCAACAC
TTAACACACACCCAGTGAGAGTCGAGCTTCTAGTGGTGATGGTGGTTGGTTAACCACGTC
GGTGTCAACGATGTCAGTCGTCAACAAGTCGACAAGATACTCCGGATATTTCTTCAACAT
GTC---------------------------------------------------------
----
>MY5310_Hexurella_AntelopeCyn_CerbatMtns
------------------------------------------------------------
----------ATACAGATATTGAATATTCTAAACTGTTTCATTCATTTTAATATGTGGGT
GACGTGGAGAACGACTTGTGAGTTGATGGATAGCGAAGTTGTGAAAGGAGTGGATGCGAA
GTGACGAAAAATACGAGGTGGGTGGGTGGGT-------GGATGAGGGGGAGTCAGAACAA
TTTTAAGACTGGGCCGATGCCCTTAAAGAAAAGGGAACTTCGCGAAGTGAGTGCCGTGTA
TATCGGCAGGTCGCCTAGGGTTTTTTCCTTCGGAACATATATATCCGGTCCAAAATAGCC
GAGCCCAGTTACTGAATCAGAGAGGTGAGTCGGCTTAAAAATAACCGCTTCTATGAGTGC
CTAAACCTCAGAATAACGGTTACTGGCTAGCTGGAATTAGAAGTTCTAAAGGCGAAACCT
TCCAAAATTAACAACAAATCTAAACAGTAGGGGACACCGTGGCTGAAGAAGAAGACGCTA
TGCCACTTTTGCCCCAACGAAGAACAGAGGCAGAACGGCAAATTCACATCTCCATCCACC
ATGGAGACGA---TGATATGCTCAATGGATTAAACGACAACCCAGGATTACACTGCTCAG
GATTAAAGTGTGAGATTATGTAACGGTGTCCAGCTGGTGCTCCTCCTCCGACGTCAACAC
TTAACACACACCAAGTGCGAGTCGAGCTTCTAGTGGTGATGGTGGTTGGTT-ACCACGTC
AGTGTCAACGATGTCAGTCGTCAACAAGTCGACAAGATAC--------------------
------------------------------------------------------------
----
>MY5311_Hexurella_AntelopeCyn_CerbatMtns
TATCCGGATGGCGGGATGCAGGGTGGAGAACCTAGCCAAAGAACCAAGTGGAGGTAAA--
-TTTAGCATGATATTAAGGGCGACTGAGCTCAACTGAGCCAACCTCATTAAAGTGTGGGT
GATATAAAACGAATATTGCGGGTTAGTAAAGGGCGGGATCCTGAGCGTAGTGGAGGTGAC
CTGAAAAAGGAAAAAAAGTGGGTGGGTGGGTGGGT---GGATGAGGGGGAGTCAGAACAA
TTTTAAGACTGGGCCGATGCCCTTAAAGAAAAGGGAACTTCGCGAAGTGAGTGCCGTGTA
TATCGGCAGGTCGCCTAGGGTTTTTTCCTTCGGAACATATATATCCGGTCCAAAATAGCC
GAGCCCAGTTACTGAATCAGAGAGGTGAGTCGGCTTAAAAATAACCGCTTCTATGAGTGC
CTAAACCTCAGAATAACGGTTACTGGCTAGCTGGAATTAGAAGTTCTAAAGGCGAAACCT
TCCAAAATTAACAACAAATCTAAACAGTAGGGGACACCGTGGCTGAAGAAGAAGACGCTA
TGCCACTTTTGCCCCAACGAAGAACAGAGGCAGAACGGCAAATTCACATCTCCATCCACC
ATGGAGACGA---TGATATGCTCAATGGATTAAACGACAACCCAGGATTACACTGCTCAG
GATTAAAGTGTGAGATTATGTAACGGTGTCCAGCTGGTGCTCCTCCTCCGACGTCAACAC
TTAACACACACCAAGTGCGAGTCGAGCTTCTAGTGGTGATGGTGGTTGGTT-ACCACGTC
AGTGTCAACGATGTCAGTCGTCAACAAGTCGACAAGATACTCCGGATATTTCTTCAACAT
GTCTAGAACATCTTCTGGTGACATTAGAAAGGATACAGATGACAGAGCTACGCCATCCTC
AGGA
>MY5312_Hexurella_FoxCyn_MusicMtns
------------------------------------------------TAGTGCTTAACA
TTTCTAGCTAATACAGATATTGAATATTCTAAACTGTTTCATTCATTTTAATATGTGGGT
GACGTGGAGAACGACTTGTGAGTTGATGGATAGCGAAGTTGTGAAAGGAGTGGATGCGAA
GTGACGAAAAATACGAGGTGGGTGGGTGGGT-------GGATGAGGGGGAGTCAGAACAA
TTTTAAGACTGGGCCGATGCCCTTAAAGAAAAGGGAACTTCGCGAAGTGAGTGCCGTGTA
TATCGGCAGGTCGCCTAGGGTTTTTTCCTTCGGAACATATATATCCGGTCCAAAATAGCC
GAGCCCAGTTACTGAATCAGAGAGGTGAGTCGGCTTAAAAATAACCGCTTCTATGAGTGC
CTAAACCTCAGAATAACGGTTACTGGCTAGCTGGAATTAGAAGTTCTAAAGGCGAAACCT
TCCAAAATTAACAACAAATCTAAACAGTAGGGGACACCGTGGCTGAAGAAGAAGACGCTA
TGCCACTTTTGCCCCAACGAAGAACAGAGGCAGAACGGCAAATTCACATCTCCATCCACC
ATGGAGACGACGATGATATGCTCAATGGATTAAACGACAACCCAGGATTACACTGCTCAG
GATTAACGTGTGAGATTATGTAACGGTGTCCAGCTGGTGCTCCTCCTCCGACGTCAACAC
TTAACACACACCAAGTGCGAGTCGAGCTTCTAGTGGTGATGGTGGTTGGTT-ACCACGTC
AGTGTCAACGATGTCAGTCGTCAACAAGTCGACAAGATACTCCGG---------------
------------------------------------------------------------
----
>MY5313_Hexurella_FoxCyn_MusicMtns
-------------------------------------------CGAGATAGTGCTTAACA
TTTGTAGCTAATACAGATATTGAATATTCTAAACTGTTTCATTCATTTTAATATGTGGGT
GACGTGGAGAACGACTTGTGAGTTGATGGATAGCGAAGTTGTGAAAGGAGTGGATGCGAA
GTGACGAAAAATACGAGGTGGGTGGGTGGGT-------GGATGAGGGGGAGTCAGAACAA
TTTTAAGACTGGGCCGATGCCCTTAAAGAAAAGGGAACTTCGCGAAGTGAGTGCCGTGTA
TATCGGCAGGTCGCCTAGGGTTTTTTCCTTCGGAACATATATATCCGGTCCAAAATAGCC
GAGCCCAGTTACTGAATCAGAGAGGTGAGTCGGCTTAAAAATAACCGCTTCTATGAGTGC
CTAAACCTCAGAATAACGGTTACTGGCTAGCTGGAATTAGAAGTTCTAAAGGCGAAACCT
TCCAAAATTAACAACAAATCTAAACAGTAGGGGACACCGTGGCTGAAGAAGAAGACGCTA
TGCCACTTTTGCCCCAACGAAGAACAGAGGCAGAACGGCAAATTCACATCTCCATCCACC
ATGGAGACGACGATGATATGCTCAATGGATTAAACGACAACCCAGGATTACACTGCTCAG
GATTAACGTGTGAGATTATGTAACGGTGTCCAGCTGGTGCTCCTCCTCCGACGTCAACAC
TTAACACACACCAAGTGCGAGTCGAGCTTCTAGTGGTGATGGTGGTTGGTT-ACCACGTC
AGTGTCAACGATGTCAGTCGTCAAC-AGTCGACAAG-TACTCCG----------------
------------------------------------------------------------
----
>MY5314_Hexurella_Grasshopper_BrushyMtn
------------------------------------------------------------
------GCTAATACAGATATTGAGTATTCTAAACTGTTTCATTCATTTTAAGATGTGGGT
GACGTGGAGAACGACTTGTGAGTTGATGGATAGCGAAGTTGTGAAAGGAGTGGATGCAAA
GTGACGAAAAATACGAGGTGGGTGGGTGGGT-------GGATGAGGGGGAGTCAGAACAA
TTTTAAGACTGGGCCGATGCCCTTAAAGAAAAGGGAACTTCGCGAAGTGAGTGCCGTGTA
TATCGGCAGGTCGCCTAGGGTTTTTTCCTTCGGAACATATATATCCGGTCCAAAATAGCC
GAGCCCAGTTACTGAATCAGAGAGGTGAGTCGGCTTAAAAATAACCGCTTCTATGAGTGC
CTAAACCTCAGAATAACGGTTACTGGCTAGCTGGAATTAGAAGTTCTAAAGGCGAAACCT
TCCAAAATTAACAACAAATCTAAACAGTAGGGGACACCGTGGCTGAAGAAGAAGACGCTA
TGCCACTTTTGCCCCAACGAAGAACAGAGGCAGAACGGCAAATTCACATCTCCATCCACC
ATGGAGACGACGATGATATGTTCAATGGATTAAACGACAACCTAGGATTACACTGCTCAG
GATTAACGTGTGAGATTATGTAACGGTGTCCAGCTGGTGCTCCTCCGACGACGTCAACAC
TTAACACACACCAAGTGCGAGTCGAGCTTCTAGTGGTGATGGTGGTTGGTT-ACCACGTC
AGTGTCAACGATGTCCGTCGCCAACAAGTCGACAAGATACTCCGGATATTTCTTCAACAT
GTCTAGAACATCTTCTGGTGACATTAGAAAGGATACAGATGACAGAGCTAC---------
----
>MY5315_Hexurella_WagonerRd_BradshawMtns
------------------------------------------------------------
------------------------------------------------------------
---------------------GTTGATGGATAGCGAAGTTGTGAAAGGAGTGGATGCGAA
GTGACGAAAAATACGA-------------TT-------GGATGAGGGGGAGTCAGAACAA
TTTTAAGACTGGGCCGATGCCCTTAAAGAAAAGGGAACTTCGCGAAGTGAGTGCCGTGTA
TATCGGCAGGTCGCCTAGGGTTTTTTCCTTCGGAACATATATATCCGGTCCAAAATAGCC
GAGCCCAGTTACTGAATCAGAGAGGTGAGTCGGCTTAAAAATAACCGCTTCTATGAGTGC
CTAAACCTCAGAATAACGGTTACTGGCTAGCTGGAATTAGAAGTTCTAAAGGCGAAACCT
TCCAAAATTAACAACAAATCTAAACAGTAGGGGACACCGTGGCTGAAGAAGAAGACGCTA
TGCCACTTTTGCCCCAACGAAGAACAGAGGCAGAACGGCAAATTCACATCTCCATCCACC
ATGGAGACGACGATTATATGCTCAATGGATTAAACGACAACCCAGGATTACACTGCTCAG
GATTAACGTGTGAGATTATGTAACGGTGTCCAGCTGGTGCTCCTCCGACGACGTCAACAC
TTAACACACAACAAGTGAGAGTCGAGCTTCTAGTGGTGATGGTGGTTGGTT-ACCACGTC
AGTGTCAACGATGTCAGTCGTCAACAAGTCGACAAGATACTCCGGATATTTCTTCAACAG
GTCTAGAACATCTTCTGGTGACATTAGAAAGGATACAGATGACAGAGCTACGCCATCCTC
AGGA
>MY5316_Hexurella_WagonerRd_BradshawMtns
TAACTCTATAGTGCGGCTCGTCGTTTGGAAACTGCCTGTGAAACGAGATAGTGCTTAACA
TTTCTAGCTAATACAGATATTGAATATTATAAACTGTTTCATTCATTTTAAGATGTGTGT
GACGTGGAGAGCAACTTGTGAGTTGACGGATAGCGAAGTTGTGAAAGGAGTGGATGCGAA
GTGACGAAAAATACGAGGTGGGTGGGTGGGT-------GGATGAGGGGGAGTCAGAACAA
TTTTAAGACTGGGCCGATGCCCTTAAAGAAAAGGGAACTTCGCGAAGTGAGTGCCGTGTA
TATCGGCAGGTCGCCTAGGGTTTTTTCCTTCGGAACATATATATCCGGTCCAAAATAGCC
GAGCCCAGTTACTGAATCAGAGAGGTGAGTCGGCTTAAAAATAACCGCTTCTATGAGTGC
CTAAACCTCAGAATAACGGTTACTGGCTAGCTGGAATTAGAAGTTCTAAAGGCGAAACCT
TCCAAAATTAACAACAAATCTAAACAGTAGGGGACACCGTGGCTGAAGAAGAAGACGCTA
TGCCACTTTTGCCCCAACGAAGAACAGAGGCAGAACGGCAAATTCACATCTCCATCCACC
ATGGAGACGACGATTATATGCTCAATGGATTAAACGACAACCCAGGATTACACTGCTCAG
GATTAACGTGTGAGATTATGTAACGGTGTCCAGCTGGTGCTCCTCCGACGACGTCAACAC
TTAACACACAACAAGTGAGAGTCGAGCTTCTAGTGGTGATGGTGGTTGGTT-ACCACGTC
AGTGTCAACGATGTCAGTCGTCAACAAGTCGACAAGATACTCCGGATATTTCTTCAACAG
GTCTAGAACATCTTCTGGTGACATTAGAAAGGATACAGATGACAGAGCTACGCCATCCTC
AGT-
>MY5317_Hrupicola_Cottonwood_SnYsidroMtns
----------------------------------------------GATAGTGCTTAACA
TTTCTAACTAATACAGATATTGAGTATTCTAAACGTTTTCATTCATTTTAACGTGTGGGT
GATGTGCAGAATAACTTGTGAGTTGATGGATAGCGAAGTTGTGAAAGGAGTGAATGCGAA
GTGACGAAAAATACGAGGTGGGTGGTTGGGTGTGCGAGGCATGAGGGGGAGTCAGAACAA
TTTTAAGACTGGGCCGATGCCCTTAAAGAAAAGGGAACTTTGCGAAGTGAGTGCAGTGTA
TATCGGCAGGTCGCCTAGGGTTTTTTCCTTCGGAACATATATATCCGGTCCAAAATAGCC
GAGCCCAGTTACTGAATCAGAGAGGTGAGTCGGCTTAAAAATAACCGCTTCTATGAGTGC
CTAAACCTCAGAATAACGGTTACTGGCTAGCTGGAATTAGAAGTTCTAAAGGCGAAACCT
TCCAAAATTAACAACAAATCTAAACAGTAGGGGACACCGTGGCTGAAGAAGAAGACGCTA
TGCCACTTTTTCCCCAACGAAGAACAGAGGCAGAACGGCAAATTCACATCTCCATCCACC
ATGCAGACGAGGATGAGATGCTCAATGGATTAAACTACAACCCAGGATTACACTGCACAG
GATTAACGTGTGAGATTGTGTAACGGTGTCCAGCTGGTGCTCCGACGACGACGACAACAC
TTAACAAACACCCAGTGAGAGTCGGGCTTATAGTGGTAATGGTGGTTGGTTAACCATGTC
AGTGTCAACGCTGTCAGTCGTCAACGGGTCGACAAGGTACTCCGGATATTTCTTCAACAT
GT-TAGAACATCTTCAGGTGACATTAGAAAGGATAC------------------------
----
