# Supplementary material for: ﻿Species delimitation, biogeography, and natural history of dwarf funnel web spiders (Mygalomorphae, Hexurellidae, Hexurella) from the United States / Mexico borderlands
Source: Zookeys. 2023 Jun 14;1167:109–57. doi: 10.3897/zookeys.1167.103463 (PMC10285686; doi:10.3897/zookeys.1167.103463)
Supplement: Supplementary material 3 — Input matrices, analysis log files, and output tree files for nuclear and mitochondrial analyses [file zookeys-1167-109_article-103463__-s003.zip › uce-2001788.fasta]

>MY0059_Hapachea_SantaRitaMtns_MaderaCyn
GAAAGCGGCACTTGGACACAAGTATGAACCTCCTCTGAAGGAAAATAAAGTGAGTTTTTT
TACCGTTATTTGCGGGTAATTCGTATCTGAGTAAAACCCGTCTTGCACCAGTTTATTGAT
TCAGGA-AAAAGTATGTAACCATCATTTTTATACCGAATGAGTGGAAAATTGAGGCGATA
TATAATCCTTTGTTATTTTCAGAAACTTCAAATAATGCTGTTGTCGCCACTTCAGGAGCT
TTCCTCTATCCCTCATCCCGACATACGTCAAAAGCAACTGGACTGCGTTTTACAGGTGTT
GCATAGCAGTGGTGACGTCATATCCAGCGGGTGGCCTCAGCTTTTGGATGTAATTGGTGC
TATCAATGAAGCTCATGGGTTAGTTACGTATTTTTATCCTGTTGGTTTTCGTTTAAGGCG
ATTGTTCTAGTGTTGTTGCACAGTAAGAGTCTTTATTTACT----------TTTCCAGGT
GACAAAAATGAGGTAATATTGTATAGATTGTTCGTTGTTGTTTTTCACAGGGAAGCTTTA
ATCCGCTCCGCATTCCAGTGCCTTCAGTTGGTGGTTGCCGATTATCCACCGATTATGCCT
TGCACCTGTATGCAATTGTGTGTTGATACTGCCGCAAAGTTTGGCTCCCAGAATCAAGAG
TTGAATGTGTCTCTAGCGGCCATTGGACTGTTGGTATGTC
>MY0139_Hexurella_SanDiego_Guatay
GAAAGCTGCACTTGGACACAAGTATGAACCTCCTCTGAAGGAAAATAAAGTAAG-TTTTT
TACTGTTATTT-----------------------------------------GTATTGAT
TCAGAAAAAAAGTATATGAACACCATTTTTTTACCAAATGAGTGTAAAATTGAGTTGATG
TGTAATCCTTTGTTA-TTTCAGAAACTTCAAATAATGCTGTTGTCGCCACTTCAAGAGCT
TTCCTCCATTCCTCATCCCGACATACGTCAAAAGCAACTGGACTGTGTTTTACAGGTTTT
GCATAGCAGTGGTGATGTCATATCTAGCGGGTGGCCTCAGCTTTTGGATGTAATTGGTGC
TATCAATGAAGCTCATGGGTTAGTTACCACTTTATTTCTCA-------------TGCGTA
ATTTGCAGAGTGATATTGAAACGTAAGAAACTGTATATACTACAAAAATCATGCCCATGT
GACAAAAATAAGGTAATATTGTATAGATTGTTCGTTGCTGTTTTTTACAGGGAAGCTTTA
ATTCGTTCAGCATTCCAGTGCCTTCAGTTAGTGGTTGCGGATTACCCACCGATTATGCCT
TGCACCTGCATGCAATTGTGTGTCGATACAGCCGCAAAGTTTGGCTCCCAGAATCAAGAG
TTGAATGTGTCTCTAGCAGCCATTGGACTGTTGGTATGTC
>MY5053_Hexurella_ChiricahuaMtns_PriceCyn
GAAAGCGGCACTTGGACACAAGTATGAACCTCCTCTGAAGGAAAATAAAGTGAGTTTTTT
TGCCGTTATTTGCGGGGAATTCGTATCTGAGTAAAACCCGTCTTGCACCAGTTTATTGAT
TCAGGA-AAAACTATGTAATCATCATTTTTATACCGAATGAGTGGGAAATTGAGGCGATA
TATAATCCTTTGTTATTTTCAGAAACTTCAAATAATGCTGTTGTCGCCACTTCAGGAGCT
TTCTTCGATTCCTCATCCCGACATACGTCAAAAGCAACTGGACTGCGTTTTGCAGGTGTT
GCATAGCAGTGGTGACGTCATATCCAGCGGGTGGCCTCAGCTTTTGGATGTGATTGGTGC
TATCAATGAAGCTCATGGGTTAGTTACTTATTTTTTTCCCGTCGGTTTTCGTGTGAGGCG
ATTGTTCTAGTGTTGTTGCAGAGTAAGAGTCTTTATTTACT----------TTTCCAGGT
GACAAAAATGAGGTAATATTGTATAGATTGTTCGTTGTTGTTTTTTACAGGGAAGCTCTC
ATTCGCTCCGCATTCCAGTGCCTTCAGTTGGTGGTTGCCGATTATCCACCGATTATGCCT
TGCACCTGCATGCAATTGTGTGTTGATACTGCCGCAAAGTTTGGCTCCCAGAATCAAGAG
TTGAACGTGTCTCTAGCGGCCATTGGACTGTTGGTATGTC
>MY5057_Hexurella_ChiricahuaMtns_PriceCyn
------------------------------------------------------------
------------------------------------------------------------
------------------------------------------------------------
------------------------------------------GTCGCCACTTCAGGAGCT
TTCTTCGATTCCTCATCCCGACATACGTCAAAAGCAACTGGACTGCGTTTTGCAGGTG-T
GCATAGCAGTGGTGACGTCATATCCAGCGGGTGGCCTCAGCTTTTGGATGTAATTGGTGC
TATCAATGAAGCTCATGGGTTAGTTATTATTTTTTC------------------------
------------------------------------------------------------
------------------------------------------------------------
------------------------------------------------------------
------------------------------------------------------------
----------------------------------------
>MY5066_Hexurella_MuleMtns_Escabrosa
GAAAGCGGCACTTGGACACAAGTATGAACCTCCTCTGAAGGAAAATAAGGTGAGTTTTTT
TACCGTTATTTGCGGGGAATTCGTATCGGAGTAAAGCCCGTCTTGCACCAGTTTATTGAT
TCAGGA-AAAAGTATGTAATAATCATTTTTATACCGAATG------------AGGCGATA
TATAATCCTTCGTTATTTTCAGAAACTTCAAATAATGCTGTTGTCGCCACTTCAGGAGCT
TTCCTCCATTCCTCATCCCGACATACGTCAAAAGCAACTGGACTGCGTTTTACAGGTGTT
GCATAGCAGTGGTGACGTCATATCCAGCGGGTGGCCTCAGCTTTTGGATGTAATTGGTGC
TATCAATGAAGCTCATGGGTTAGTTACTTATTTTTTTCGCGTTGGTTTTCGTGTAAGGTG
ATCGTTCTAGTGTTGTTGCACGGTA--AGTCTTTATTTACT----------TTTCCAGGT
GACAAAAACGAGGTAATATTGTATAGATCGTTCGTTGTTGTTTTTTACAGGGAAGCTTTA
ATTCGCTCCGCATTCCAGTGCCTTCAGTTGGTGGTTGCCGATTATCCACCGATTATGCCT
TGCACCTGCATGCAATTGTGTGTCGATACTGCTGCAAAGTTTGGCTCCCAGAATCAAGAG
TTGAACGTGTCTCTAGCGGCCATTGGACTGTTGGTATGTC
>MY5071_Hexurella_SantaRitaMtns_AlisoSprings
GAAAGCGGCACTTGGACACAAGTATGAACCTCCTCTGAAGGAAAATAAAGTAAGTTTTTT
TACCGTTATTTGCAGGGAATTCGTATCTGAGTAAAACCCGTCTTGCACCAGTTTATTGAT
TCAGGA-AAAAGTATGTAATCATCATTTTTATACCGAATGAGTGGAAAATTGAGGCGATA
TATAATCCTTTGTTATTTTCAGAAACTTCAAATAATGCTGTTGTCGCCACTTCAGGAGCT
TTCCTCCATTCCTCATCCCGACATACGTCAAAAGCAACTGGACTGCGTTTTACAGGTGTT
GCATAGCAGTGGTGACGTCATATCCAGCGGGTGGCCTCAGCTTTTGGATGTAATTGGTGC
TATCAATGAAGCTCATGGGTTAGTTACTTATTTTTATCCCGTTGGTTTTCGTTTAAGGCG
ATTGTTCTAGTGTTGTTGCACAGTAAGAGTCTTTATTTACT----------TTTCCAGGT
GACAAAAATGAGGTAATATTGTATAGATTGTCCGTTGTTGTTTTTTACAGGGAAGCTTTA
ATTCGCTCCGCATTCCAGTGCCTTCAGTTGGTGGTTGCCGATTATCCACCGATTATGCCT
TGCACCTGCATGCAATTATGTGTTGATACTGCCGCAAAGTTTGGCTCCCAGAATCAAGAG
TTGAACGTGTCTCTAGCGGCCATTGGACTGTTGGTATGTC
>MY5075_Hexurella_ChiricahuaMtns_CaveCrkCyn
GAAAGCGGCACTTGGACACAAGTATGAACCTCCTCTGAAGGAAAATAAAGTGAGTTTTTT
TGCCGTTATTTGCGAGGAATTCGTATCTGAGTAAAACCCGTCTTGCACCGGTTTATTGAT
TCAGGA-AAAAGTATGTAATCATCATTTTTATACCGAATGAGTGGAAAATTGAGGCGATA
TATAATCCTTTGTTATTTCCAGAAACTTCAAATAATGCTGTTGTCGCCACTTCAGGAGCT
TTCTTCCATTCCTCATCCCGACATACGTCAAAAGCAACTGGACTGCGTTTTGCAGGTGTT
GCATAGCAGTGGTGACGTCATATCGAGTGGGTGGCCTCAGCTTTTGGATGTAATTGGTGC
TATCAATGAAGCTCATGGGTTAGTTACTTATTTTTTTCCCGTTGGTTTTCGTGTAAGGCG
ATTGTTCTAGTGTTGTTGCACAGTAAGAGTCTTTATTTACT----------TTTCCAGGT
GACAAAAATGAGGTAATATTGTATAGATTGTTCGTTGTTGTTTTTTACAGGGAAGCTTTA
ATTCGCTCCGCATTCCAGTGCCTTCAGTTGGTGGTTGCCGATTATCCACCGATTATGCCT
TGCACCTGCATGCAATTGTGTGTTGATACTGCCGCAAAGTTTGGCTCCCAGAATCAAGAG
TTGAACGTGTCTCTAGCGGCCATTGGACTGTTGGTATGTC
>MY5126_Hexurella_SantaCatalinaMtns_NuggetCyn
GAAAGCGGCACTTGGACACAAGTATGAACCTCCTCTGAAGGAAAATAAAGTGAGATTTTT
TACCGTTATTTGCGAGGAATTCGTATCTGAATAAAACCCGTCTTGCACCAGTTTATTGAT
TCAGGA-AAAAGAATGTAATCATCATTTTTATACCGAATGAGTGGAAAATTGAGGCGATA
TATAATCCTTTGTTGTTTTCAGAAACTTCAAATAATGCTGTTGTCGCCACTTCAGGAGCT
TTCCTCCATTCCTCATCCCGACATACGTCAAAAGCAACTGGACTGCGTTTTACAAGTGTT
GCATAGCAGTGGTGACGTCATATCCAGCGGGTGGCCTCAGCTTTTGGATGTAATTGGTGC
TATCAATGAAGCTCATGGGTTAGTTACTTATTTTTTTCCCGTTGGATTTCGTGTAATGCG
ATTGTTCTAGTGTTGTTGCACAGTAAGAGTCT--ATTTACT----------TTTCTAGGT
GACAAAAATGAGGTAATATTGTATAGATTGTTCGTTGTTGATTTTTACAGGGAAGCTTTA
ATTCGCTCCGCATTCCAGTGCCTTCAGTTGGTGGTTGCCGATTATCCACCGATTATGCCT
TGCACCTGCATGCAATTGTGTGTTGATACTGCCGCAAAGTTTGGCTCCCAGAATCAAGAG
TTGAACGTGTCTCTAGCGGCCATTGGACTGTTGGTATGTC
>MY5127_Hexurella_WhetstoneMtns_FrenchJoeCyn
---------------------------------------GGAAAATAAAGTGAGTTTTTT
TACCGTCATTTGCGGGGAATTCGTATCTGAGTAAAACCCGTCTTACACCAGTTTATTGAT
TCGGGA-AAAAGTATGTAATCATCATTTTTATAC--AATGAGTGGAAA-TTGAGGCGATA
TATAATCCTTTGCTA-TTTCAGAAACTTCAAATAATGCTGTTGTCGCCACTTCAGGAGCT
TTCCTCCATTCCTCATCCCGACATACGTCAAAAGCAACTGGACTGCGTTTTACAGGTGCT
GCATAGCAGTGGTGACGTCATATCCAGCGGGTGGCCTCAGCTTCTGGATGTAATTGGTGC
TATCAATGAAGCTCATGGGTTAGTTACTTATTTTTTTCCCGTTGGTTTTCGTGTAAGGCG
ATTGTTATAGTGCTGTTGCACAGCAAGAGTCGTTATTTACT----------TTTCCAGGT
GACAAAAATGAGGTAATATTGTATAGATTGTTTGTTGTTGTTTTTTGCAGGGAAGCTTTA
ATTCGCTCCGCATTCCAGTGCCTTCAGTTGGTGGTTGCCGATTATCCACCGATTATGCCT
TGCACCTGCATGCAATTGTGTGTTGATACTGCCGCAAAGTTTGGCTCCCAGAATCAAGAG
TTGAACGTGTCTCTAGCGCC--------------------
>MY5128_Hexurella_WhetstoneMtns_FrenchJoeCyn
------------------------------------------------------------
------------------------------------------------------------
-------------------------------------GTTG-----------AGGCGATA
TATAATCCTTTGCTATTTTCAGAAACTTCAAATAATGCTGTTGTCGCCACTTCAGGAGCT
TTCCTCCATTCCTCATCCCGACATACGTCAAAAGCAACTGGACTG-GTTTTACAGGTGTT
GCATAGCAGTGGTGACGTCATATCCAGCGGGTGGCCTCAGC-TCTGGATGTAATTGGTGC
TATCAATGAAGCTCATGGGTTAGTTACTTATTTTTTTCCCGTTGGTTTTCGTGTAAGGCG
ATTGTTCTAGTGTTGTTGCACA-TAAGAGTCTT------------------ATTTCCAGT
GACAAAAATGAGG-----------------------------------------------
------------------------------------------------------------
------------------------------------------------------------
----------------------------------------
>MY5131_Hexurella_PedregosaMtns_PruneCyn
GAAAGCGGCACTTGGACACAAGTATGAACCTCCTCTGAAGGAAAATAAAGTGAGTTTTTT
TGCCGTTATTTGCGGGGAATTCGTATCTGAGTAAAACCCGTCTTGCACCAGTTTATTGAT
TCAGGA-AAAAGTATGTAATCATCATTTTTATACCGAATGAGTGGAAAATTGAGGCGATA
TATAATCCTTTGTTATTTTCAGAAACTTCAAATAATGCTGTTGTCGCCACTTCAGGAGCT
TTCTTCGATTCCTCATCCCGACATACGTCAAAAGCAACTGGACTGCGTTTTGCAGGTGTT
GCATAGCAGTGGTGACGTCATATCCAGCGGGTGGCCTCAGCTTTTGGATGTAATTGGTGC
TATCAATGAAGCTCATGGGTTAGTTAATTATTATTTTGCCCTTGGTTTTTGTGTAAGGCG
ATTGTTCTAGTGTTGTTGCACAGTAAGAGTCTTTATTTACT----------TTTCCAGGT
GACAAAAATGAGGTAATATTGTATAGATTGTTCGTTGTTGTTTTTTACAGGGAAGCTTTA
ATTCGCTCCGCATTCCAGTGCCTTCAGTTGGTGGTTGCCGATTATCCACCGATTATGCCT
TGCACCTGCATGCAATTGTGTGTTGATACTGCCGCAAAGTTTGGCTCCCAGAATCAAGAG
TTGAACGTGTCTCTAGCGGCCATTGGACTGTTGGTATGTC
>MY5132_Hexurella_PedregosaMtns_PruneCyn
GAAAGCGGCACTTGGACACAAGTATGAACCTCCTCTGAAGGAAAATAAAGTGAGTTTTTT
TGCCGTTATTTGCGGGGAATTCGTATCTGAGTAAAACCCGTCTTGCACCAGTTTATTGAT
TCAGGA-AAAAGTATGTAATCATCATTTTTATACCGAATGAGTGGAAAATTGAGGCGATA
TATAATCCTTTGTTATTTTCAGAAACTTCAAATAATGCTGTTGTCGCCACTTCAGGAGCT
ATCTTCGATTCCTCATCCCGACATACGTCAAAAGCAACTGGACTGCGTTTTGCAGGTGTT
GCATAGCAGTGGTGACGTCATATCCAGCGGGTGGCCTCAGCTTTTGGATGTAATTGGTGC
TATCAATGAAGCTCATGGGTTAGTTAATTATTATTTTGCCCTTGGTTTTTGTGTAAGGCG
ATTGTTCTAGTGTTGTTGCACAGTAAGAGTCTTTATTTACT----------TTTCCAGGT
GACAAAAATGAGGTAATATTGTATAGATTGTTCGTTGTTGTTTTTTACAGGGAAGCTTTA
ATTCGCTCCGCATTCCAGTGCCTTCAGTTGGTGGTTGCCGATTATCCACCGATTATGCCT
TGCACCTGCATGCAATTGTGTGTTGATACTGCCGCAAAGTTTGGCTCCCAGAATCAAGAG
TTGAACGTGTCTCTAGCGGCCATTGGACTGTTGGTATGTC
>MY5136_Hexurella_MiddlemarchCyn
GAAAGCGGCACTTGGACACAAGTATGAACCTCCTCTGAAGGAAAATAAAGTGAGTTTTTT
TACCGTTATTTGCGGGGAATTCGTATCTGGGTAAAACCCGTCTTGCACCAGTTTATTGAT
TCAGGA-AAAAGTATGCAATCATTATTTTTATACCGAATGAGTGGAAAATTGAGGTGATA
TATAATCCTTTGTTATTTTCAGAAACTTCAAATAATGCTGTTGTCGCCACTTCAGGAGCT
TTCCTCCATCCCTCATCCCGACATACGTCAAAAGCAACTGGACTGCGTTTTACAGGTGTT
GCATAGCAGTGGTGACGTAATATCCAGCGGGTGGCCTCAGCTTCTGGATGTAATTGGTGC
TATCAATGAAGCTCATGGGTTAGTTACTTATTTTTTTACCGTTGGTTTTCGTGTAAGGCG
ATTGTTCTAGTGTTGTTGCACGGCAAGAGTCTTTATTTACT----------TTTCCACGT
GACAAAAACGAGGTAATATTGTATAGATGGTTCGTTGTTGTTTTTTGCAGGGAAGCTTTA
ATTCGCTCCGCATTCCAGTGCCTTCAGTTGGTGGTTGCCGATTATCCGCCGATTATGCCT
TGCACCTGCATGCAATTGTGTGTGGATACTGCCGCAAAGTTTGGCTCCCAGAATCAAGAG
TTGAACGTGTCTCTAGCGGCCATTGGACTGTTGGTATGTC
>MY5147_Hexurella_DragoonMtns_NF_345A
GAAAGCGGCACTTGGACACAAGTATGAACCTCCTCTGAAGGAAAATAAAGTGAGTTTTTT
TACCGTTATTTGCGGGGTATTCGTATCTGGGTAAAACCCGTCTTGCACCAGTTTATTGAT
TCAGGA-AAAAGTATGCAATCATTATTTTTATACCGAATGAGTGGAAAATTGAGGTGATA
TATAATCCTTTGTTATTTTCAGAAACTTCAAATAATGCTGTTGTCGCCACTTCAGGAGCT
TTCCTCCATTCCTCATCCCGACATACGTCAAAAGCAACTGGACTGCGTTTTACAGGTGTT
GCATAGCAGTGGTGACGTAATATCCAGCGGGTGGCCTCAGCTTCTGGATGTAATTGGTGC
TATCAATGAAGCTCATGGGTTAGTTACTTATTTTTTTCCCGTTGGTTTTGGTGTAAGGCG
ATTGTTCTAGTGTTGTTGCACAGTAAGAGTCTTTATTTACT----------TTTCCACGT
GACAAAAATGAGGTAATATTGTATAGATTGTTCGTTGTTGTTTTTTGCAGGGAAGCTTTA
ATTCGCTCCGCATTCCAGTGCCTTCAGTTGGTGGTTGCCGATTATCCACCGATTATGCCT
TGCACCTGCATGCAATTGTGTGTGGATACTGCCGCAAAGTTTGGCTCCCAGAATCAAGAG
TTGAACGTGTCTCTAGCGGCCATTGGACTGTTGGTATGTC
>MY5152_Hexurella_WhetstoneMtns_ApacheCyn
GAAAGCGGCACTTGGACACAAGTATGAACCTCCTCTGAAGGAAAATAAAGTGAGTTTTTT
TACCGTTATTTG-------------------TAAAACCCGTCTTGCACCAGTTTATTGAT
CCGGGA-AAAAGTATGTAATCATCATTTTTATACTGAATGAGTGGAAAGTTGAGGCGATA
TATAATCCTTTGTTATTTTCAGAAACTTCAAATAATGCTGTTGTCGCCACTTCAGGAGCT
TTCCTCCATTCCTCATCCCGACATACGTCAAAAGCAACTGGACTGCGTTTTACAGGTGTT
GCATAGCAGTGGTGACGTCATATCCAGCGGGTGGCCCCAGCTTCTGGATGTAATTGGTGC
TATCAATGAAGCTCATGGGTTAGTTACCCTTTTTTT-CCCGTTGGTTTTCGTGTAAGGCG
ATTGTTCTAGTGTTGTTGCACAGTAAGAGTCTTCATTTACT----------TTTCCAGGT
GACAAAAATGAGGTAATATTGTATAGATTGTTCGTTGTTGTTTTTTACAGGGAAGCTTTA
ATTCGCTCCGCATTCCAGTGCCTTCAGTTGGTGGTTGCCGATTATCCACCGATTATGCCT
TGCACCTGCATGCAATTGTGTGTTGATACTGCCGCAAAGTTTGGCTCCCAGAATCAAGAG
TTGAACGTGTCTCTAGCGGCCATTGGACTGTTGGTATGTC
>MY5154_Hexurella_SantaRitaMtns_AdobeCyn
GAAAGCGGCACTTGGACACAAGTATGAACCTCCTCTGAAGGAAAATAAAGTGAGTTTTTT
TACCGTTATTTGTGGGGAATTCGTATCTTAGTAAAACCCGACTTGCACCAGTTTATTGAT
TCAGGG-AAAAGTATGTAACCATCATTTTTATACCGAATGAGTGGAAAATTGAGGCGATA
TATAATCCTTTGTTATTTTCAGAAACTTCAAATAATGCTGTTGTCGCCACTTCAGGAGCT
TTCCTCTATTCCTCATCCCGACATACGTCAAAAGCAACTGGACTGCGTTTTACAGGTGTT
GCATAGCAGTGGTGACGTCATATCCAGCGGGTGGCCTCAGCTTTTGGATGTAATTGGTGC
TATCAATGAAGCTCATGGGTTAGTTAGTTATTTTTATGCCGTTGGTTTTCGTTTAAGGCG
ATTGTTCGAGTGTTGTTGCACAGTAAGAGTCTTTATTTACC----------TTTCCAGGT
GACAAAAATGAGGTAATATTGTATAGATTGTCCGTTGTTGTTTTTTACAGGGAAGCTTTA
ATTCGCTCCGCATTCCAGTGCCTTCAGTTGGTGGTTGCTGATTATCCACCGATTATGCCT
TGCACCTGCATGCAATTGTGTGTTGATACTGCCGCAAAGTTTGGCTCCCAGAATCAAGAG
TTGAATGTGTCTCTAGCGGCCATTGGACTGTTGGTATGTC
>MY5157_Hexurella_SantaCatalinaMtns_Redington
GAAAGCTGCACTTGGACACAAGTATGAACCTCCTCTGAAGGAAAATAAAGTAAGTTTTTT
TACTGTTATTTGCGGGGAATTTGTATCTGAGTAAAACCCGTCTTGCACCAGTTTATTGAT
TCAGGA-AAAAGTATGTAATCATCATTTTTATACCGAATGAGTGGAAAATTCAGGCGATA
TGTAATCCTTTGTTATTTTCAGAAACTTCAAATAATGCTGTTGTCGCCACTTCAGGAGCT
TTCCTCCATTCCTCATCCCGACATACGTCAAAAGCAACTGGACTGCGTTTTACAGGTGTT
GCATAGCAGTGGTGACGTCATATCCAGCGGGTGGCCTCAGCTTTTGGATGTAATTGGTGC
TATCAATGAAGCTCATGGGTTAGTTACTTATTTTTTTCCCGTTGCTTTTTGTGTAAGGCA
ATTGTTCTAGTGTTGTTGCACAGTAAGAG--TTTATTTACT----------TTTCCAGGT
GATGAAAATGAGGTAATATTGTATAGATTGTTCGTTGTTGTTTTTTACAGGGAAGCTTTA
ATTCGCTCAGCATTCCAGTGCCTTCAGTTGGTGGTTGCCGATTATCCACCGATTATGCCT
TGCACCTGCATGCAATTGTGTGTTGATACTGCCGCAAAGTTTGGCTCCCAGAATCAAGAG
TTGAACGTGTCTCTAGCGGCCATTGGACTGTTGGTATGTC
>MY5164_Hrupicola_Temecula
------------------------------------------------------------
-------------------------TTTGGGTAAAAACCATCTTCCACCAGTGTATTGAT
TCAGAAAAAAAGTATATGATCATCATTTTTTTACCAAATGAGTGTAAAATTGAGTTGATG
TCTAATCCTTTGTTATTTTCAGAAACTTCAAATAATGCTGTTGTCGCCACTTCAAGAGCT
TTCCTCCATTCCTCATCCCGACATACGTCAAAAGCAACTGGACTGTGTTTTACAGGTTTT
GCATAGCAGTGGTGATGTCATATCTAGCGGGTGGCCTCAGCTTTTGGATGTAATTGGTGC
TATCAACGAAGCTCATGGGTTAGTTACCGCTTTATTTCTCA-------------TGTGTA
ATTTGCAGAGCGATATTGAAACGTAAAAAGCTGTATATACTACGAAAATCATGCCCACGT
GACAAAAATGAGGTAATATTGTATAGATTGTTCGTTGTTGTTTTTTACAGGGAAGCTTTA
ATTCGTTCAGCATTCCAGTGCCTTCAGTTAGTGGTTGCGGATTACCCACCGATTATGCCT
TGCACCTGCATGCAATTGTGTGTTGATACAGCCGCAAAATTTGG----------------
----------------------------------------
>MY5165_Hrupicola_Temecula
GAAAGCTGCACTTGGACACAAGTATGAACCTCCTCTGAAGGAAAATAAAGTAAG-TTTTT
TACTTTTATTTGCGGGGAATTTCTATTTGGGTAAAAACCATCTTCCACCAGTGTATTGAT
TCAGAAAAAAAGTATATGATCATCATTTTTTTACCAAATGAGTGTAAAATTGAGTTGATG
TCTAATCCTTTGTTATTTTCAGAAACTTCAAATAATGCTGTTGTCGCCACTTCAAGAGCT
TTCCTCCATTCCTCATCCCGACATACGTCAAAAGCAACTGGACTGTGTTTTACAGGTTTT
GCATAGCAGTGGTGATGTCATATCTAGCGGGTGGCCTCAGCTTTTGGATGTAATTGGTGC
TATCAACGAAGCTCATGGGTTAGTTACCGCTTTATTTCTCA-------------TGTGTA
ATTTGCAGAGCGATATTGAAACGTAAAAAGCTGTATATACTACGAAAATCATGCCCACGT
GACAAAAATGAGGTAATATTGTATAGATTGTTCGTTGTTGTTTTTTACAGGGAAGCTTTA
ATTCGTTCAGCATTCCAGTGCCTTCAGTTAGTGGTTGCGGATTACCCACCGATTATGCCT
TGCACCTGCATGCAATTGTGTGTTGATACAGCCGCAAAATTTGGCTCCCAGAATCAAGAG
TTGAATGTGTCTCTAGCAGCTATTGGACTGTTGG------
>MY5175_Hapachea_HarshawRd_PatagoniaMtns
GAAAGCGGCACTTGGACACAAGTATGAACCTCCTCTGAAGGAAAATAAAGTGAGTTTTTT
TACCGTTATTTGCGGGGAATTCGTATCTGAGCAAAACCCGTCTTGCACCAGTTTATTGAT
TCAGGA-AAAAGTATGTAACCATTATTTTTATGCCTAATGAGTGGAAAATTGAGGCGATA
TATAATCCTTTGTTATTTTCAGAAACTTCAAATAATGCTGTTGTCGCCACTTCAGGAGCT
TTCCTCTATTCCTCATCCCGACATACGTCAAAAGCAACTGGACTGCGTTTTACAGGTGTT
GCATAGCAGTGGTGACGTCATATCCAGCGGGTGGCCTCAGCTTTTGGATGTAATTGGTGC
TATCAATGAAGCTCATGGGTTAGTTACTTATTTTTATCCCGTTGGTTTTCGTTTAAGGCG
ATTGTTCAAGTGTTGTTGCACAGTAAGAGTCTTTATTTACT----------TTTCCAGGT
GACAAAAATGAGGCAATATTGTATAGATTGTCCGTTGTTGTTTTTTACAGGGAAGCTTTA
ATTCGCTCCGCATTCCAGTGCCTTCAGTTGGTGGTTGCCGATTATCCACCGATTATGCCT
TGCACCTGCATGCAATTGTGTGTTGATACTGCCGCAAAGTTTGGCTCCCAGAATCAAGAG
TTGAATGTGTCTCTAGCGGCCATTGGACTGTTGGTATGTC
>MY5180_Hapachea_MustrangPk_MustangMtns
GAAAGCGGCACTTGGACACAAGTATGAACCTCCTCTGAAGGAAAATAAGGTGAGTTTTTT
TACCTTTATTTGCGGGGAATTCGTATCTGAGTAAAACCCGTCTTTCACCAGTTTATTGAT
TCAGGA-AAAAGTATGTAATCATCATTTTTATACCGAATGAGTGGAAAGTTGAGGCGATA
TATAATCCTTTGTTATTTTCAGAAACTTCAAATAATGCTGTTGTCGCCACTTCAGGAGCT
TTCTTCCATTCCTCATCCCGACATACGTCAAAAGCAACTGGACTGCGTTTTACAGGTGCT
GCATAGCAGTGGTGATGTCATATCCAGCGGGTGGCCCCAGCTTCTGGATGTAATTGGTGC
TATCAATGAAGCTCATGGGTTAGTTACTTATTTTTTTCCCGTTGGTTTTCGTGTAAGGCG
ATTGTTGTAGTGTTGTTGCACAGCAAGAGTCTTTATTTACT----------TTTCCAGGT
GACAAAAATGAGGTAATATTGTATAGATTGTTCGTTGTTGTTTTTTACAGGGAAGCTTTA
ATTCGCTCCGCATTCCAGTGCCTTCAGTTGGTGGTTGCCGATTATCCACCGATTATGCCT
TGCACCTGCATGCAACTGTGTGTTGATACTGCCGCAAAGTTTGGCTCCCAGAATCAAGAG
TTGAACGTGTCTCTAGCGGCCATTGGACTGTTGGTATGTC
>MY5181_Hapachea_MustrangPk_MustangMtns
GAAAGCGGCACTTGGACACAAGTATGAACCTCCTCTGAAGGAAAATAAAGTGAGTTTTTT
TACCGTTATTTGCGGGGAATTCATATCTGAATAAAACCCGTCTTGCACCAGTTTATTGAT
TCAGGA-AAAAGTATGTAATCATCATTTTTATACCGAATGAGAGGAAAATTGAGGCGATA
TATAATCCTTTGTTATTTTCAGAAACTTCAAATAATGCTGTTGTCGCCACTTCAGGAGCT
TTCTTCCATTCCTCATCCCGACATACGTCAAAAGCAACTGGACTGCGTTTTACAGGTGTT
GCATAGCAGTGGTGACGTCATATCCAGCGGGTGGCCTCAGCTTTTGGATGTAATTGGTGC
TATCAATGAAGCTCATGGGTTAGTTACTTATTTTTTTCCCGTTGGTTTTCGTGTAAAGAG
ATTGTTCTAGTGTTGTTGCGCAGCAAGAGTCTTTATTTACT----------TTTCCAGGT
GACAAAAATGAGGTAATATTGTATAGATTGTTCGTTGTTGTTTTTTACAGGGAAGCTTTA
ATTCGCTCCGCATTCCAGTGCCTTCAGTTGGTGGTTGCCGATTATCCACCGATTATGCCT
TGCACCTGCATGCAACTGTGTGTTGATACTGCCGCAAAGTTTGGCTCCCAGAATCAAGAG
TTGAACGTGTCTCTAGCGGCCATTGGACTGTTGGTATGTC
>MY5193_Hapachea_HarshawRd_PatagoniaMtns
GAAAGCGGCACTTGGACACAAGTATGAACCTCCTCTGAAGGAAAATAAAGTGAGTTTTTT
TACCGTTATTTGCGGGGAATTCGTATCTGAGTAAAACCCGTCTTGCACCAGTTTATTGAT
TCAGGA-AAAAGTATGTAACCATCATTTTTATACCGAATGAGTGGAAAATTGAGGCGGTA
TATAATCCTTTGTTATTTTCAGAAACTTCAAATAATGCTGTTGTCGCCACTTCAGGAGCT
TTCCTCTATTCCTCATCCCGACATACGTCAAAAGCAACTGGACTGCGTTTTACAGGTGTT
GCATAGCAGTGGTGACGTCATATCGAGCGGGTGGCCTCAGCTTTTGGATGTAATTGGTGC
TATCAATGAAGCTCATGGGTTAGTTACTTATTTTTATCCCGTTGGTTT------AAGGCG
ATTGTTCAAGTGTTGTTGCACAGTAAGAGTCTTTATTTACT----------TTTCCAGGT
GACAAAAATGAGGTAATATTGTATAGATTGTCCGTTGTTGTTTTTTACAGGGAAGCTTTA
ATTCGCTCCGCATTCCAGTGCCTTCAGTTGGTGGTTGCCGATTATCCACCCATTATGCCT
TGCACCTGCATGCAATTGTGTGTTGATACTGCCGCAAAGTTTGGCTCCCAGAATCAAGAG
TTGAATGTGTCTCTAGCGGCCATTGGACTGTTGGTATGTC
>MY5195_Hapachea_Ordsummit_MtOrd
GAAAGCGGCACTTGGACACAAGTATGAACCTCCTCTGAAGGAAAATAAAGTAAGCTTCTT
TACCGTTATTTGCAGGGAATTTATATTTGAGTCAAAATTGTCTTGTGCCAACGTATTGAT
CCAGGAAAAAAGTATATAATCATCATTTTTTTACCAAATA------------AGTGGATA
TATAATCCTTTATTATTTTCAGAAACTTCAAATAATGCTGTTGTCACCACTTCAGGAGCT
TTCGTCCATTCCTCATCCCGACATACGTCAAAAGCAACTGGACTGTGTTTTACAGGTTTT
GCATAGCAGTGGTGACGTCATATCCAGCGGGTGGCCTCAGCTTTTGGATGTAATTGGTGC
TATCAATGAAGCTCATGGGTTAGTTACTGATTTTTCC---CTTGATTTTCACGTAAGTTG
ATTGTTCTGGTGTCGGTGCACAGTAAGAGTCTTTATATACTACAAAAATCTTTTCCACAT
GACAAAAATGAAGTAATATTGTATAGATTGTTCGTTGTTGTTTTTTACAGGGAAGCTTTA
ATTCGCTCCGCATTCCAGTGCCTTCAGTTGGTGGTTGCCGATTACCCACCAATTATGCCT
TGCACCTGCATGCAACTGTGTGTCGATACTGCTGCAAAGTTCGGCTCCCAGAATCAAGAG
TTGAACGTGTCTCTAGCAGCCATTGGACTGTTGGTATGTC
>MY5266_Hencina_CerroBolla
GAAAGCTGCACTTGGACACAAGTATGAACCTCCTCTGAAGGAAAATAAAGTAAG-TTTAT
TACTGTTATTTGCGGGGAATTTCTATTTGGGTAAAAACCATCTTCCACCAGTGTATTGAT
TCAGGAAAAAAGTGTATGATCACCATTTTTTTACCAAATGAGTGTAAAATTGAGTTGATG
TGTAATCCTTTGTTATTTTCAGAAACTTCAAATAATGCTGTTGTCACCACTTCAAGAGCT
TTCCTCCATTCCTCATCCCGACATACGTCAAAAGCAACTGGACTGTGTTTTACAGGTTTT
GCATAGCAGTGGTGATGTCATATCTAGCGGGTGGCCTCAGCTTTTGGATGTAATTGGTGC
TATCAATGAAGCTCATGGGTTAGTTACAGCTTTATTTCTC---------------GTGTA
ATTTGCAGAGTGATATTGAAACGTAAGAAACTGTATATACTACAAAACTTGTGTCCATGT
GACAAAAATGAGATAAAATTGTATAGATTGTTCGTTG---TTTTTTACAGGGAAGCTTTA
ATTCGTTCAGCATTCCAGTGCCTTCAGTTAGTGGTTGCGGATTACCCACCGATTATGCCT
TGCACCTGCATGCAATTGTGTGTTGATACAGCCGCAAAGTTTGGCTCCCAGAATCAAGAG
TTGAATGTGTCTCTAGCAGCCATTGGACTGTTGGTATGTC
>MY5267_Hencina_CerroBolla
--------------------------------------AGGAAAATAAAGTAAG-TTTAT
TACTGTTATTTGCAGGGAATTTCTATTTGGGTAAAAACCATCTTCCACCAGTGTATTGAT
TCAGGAAAAAAGTGTATGATCACCATTTTTTTACCAAATGAGTGTAAAATTGAGTTGATG
TGTAATCCTTTGTTATTTTCAGAAACTTCAAATAATGCTGTTGTCACCACTTCAAGAGCT
TTCCTCCATTCCTCATCCCGACATACGTCAAAAGCAACTGGACTGTGTTTTACAGGTTTT
GCATAGCAGTGGTGATGTCATATCTAGCGGGTGGCCTCAGCTTTTGGATGTAATTGGTGC
TATCAATGAAGCTCATGGGTAAGTTACCGCTATATTTCTC---------------GTGTA
ATTTGCAGAGTGATATTGAAACGTAAGAAACTGTATATACTACAAAACTTGTGTCCATGT
GACAAAAATGAGATAAAATTGTATAGATTGTTCGTTG---TTTTTTACAGGGAAGCTTTA
ATTCGTTCAGCATTCCAGTGCCTTCAGTTAGTGGTTGCGGATTACCCACCGATTATGCCT
TGCACCTGCATGCAATTGTGTGTTGATACAGCCGCAAAGTTTGGCTCCCAGAATCAAGAG
TTGAATGTGTCTCTAGCGC---------------------
>MY5269_Hexurella_GuadalupeValley
GAAAGCT-CACTTGGACACAAGTATGAACCTCCTCTGAAGGAAAATAAAGTAAG-TTTAT
TACTGTTATTTGCGGGGAATTTCTATTTGGGTAAAAACAATCTTCCACCAGTGTATTGAC
TCAGGAGAAAAGTGTATGATCACCATTTTTTTACCAAATGAGCGTAAAATTGAGTTGATG
TGTAATCCTTTGTTATTTTCAGAAACTTCAAATAATGCTGTTGTCACCACTTCAAGAGCT
TTCCTCCATTCCTCATCCCGACATACGTCAAAAGCAACTGGACTGTGTTTTACAGGTTTT
GCATAGCAGTGGTGATGTCATATCTAGCGGGTGGCCTCAGCTTTTGGATGTAATTGGTGC
TATCAATGAAGCTCATGGGTTAGTTACCGCTTTATTTTTC---------------GTGTA
ATTTGCAGAGTGATATTGAAACGTAAGAAACTGTATATACTACAAAAATTGTGTCCATGT
GACTAAAATGAGGTAAAATTGTATAGATTGTTCGTTG---TTTTTTACAGGGAAGCTTTA
ATTCGTTCAGCATTCCAGTGCCTTCAGTTAGTGGTTGCGGATTACCCACCGATTATGCCT
TGCACCTGCATGCAATTGTGTGTTGATACAGCCGCAAAGTTTGGCTCCCAGAATCAAGAG
TTGAATGTGTCTCTAGCGGCCATTGGACTGTTGGTATGTC
>MY5271_Hexurella_GuadalupeValley
GAAAGCTGCACTTGGACACAAGTATGAACCTCCTCTGAAGGAAAATAAAGTAAG-TTTTT
TACTGTTATTTGCGGGGAATTTCTATTTGGGTAAAAACAATCTTCCACCAGTGTATTGAT
TCAGGAGAAAAGTGTATGATCACCATTTTTTTACCAAATGAGCGTAAAATTGAGTTGATG
TGTAATCCTTTGTTATTTTCAGAAACTTCAAATAATGCTGTTGTCACCACTTCAAGAGCT
TTCCTCCATTCCTCATCCCGACATACGTCAAAAGCAACTGGACTGTGTTTTACAGGTTTT
GCATAGCAGTGGTGATGTCATATCTAGCGGGTGGCCTCAGCTTTTGGATGTAATTGGTGC
TATCAATGAAGCTCATGGGTTAGTTACCGCTTTATTTTTC---------------GTGTA
ATTTGCAGAGTGATATTGAAACGTAAGAAACTGTATATACTGCAAAAATTGTGTCCATGT
GACTAAAATGAGGTAAAATTGTATAGATTGTTCGTTG---TTTTTTACAGGGAAGCTTTA
ATTCGTTCAGCATTCCAGTGCCTTCAGTTAGTGGTTGCGGATTACCCACCGATTATGCCT
TGCACCTGCATGCAATTGTGTGTTGATACAGCCGCAAAGTTTGGCTCCCAGAATCAAGAG
TTGAATGTGTCTCTAGCGGCCATTGGACTGTTGGTATGTC
>MY5276_Hexurella_SanPedro_Martir
GAAAGCTGCACTTGGACACAAGTATGAACCTCCTCTGAAGGAAAATAAAGTAAG-TTTTT
TACTGTTATTTGCGGGGAATTTCTATTTAGGTAAAAACCATCTTCCACCAGTGTATTGAT
TCAGGAAAAAAGTGTATGATCACCATTTTTTTACCAAATGAGTGTAAAATTGAGTTGATG
TGTAATCCTTTGTTATTTTCAGAAACTTCAAATAATGCTGTTGTCACCACTTCAAGAGCT
TTCCTCCATTCCTCATCCCGACATACGTCAAAAGCAACTGGACTGTGTTTTACAGGTTTT
GCATAGCAGTGGTGATGTCATATCTAGTGGGTGGCCTCAGCTTTTGGATGTAATTGGTGC
TATCAATGAAGCTCATGGGTTAGTTATTGCTTTATTTCTC---------------ATGCA
ATTTGCAGAGTGATATTGAAACGTAAGAAACTGTATATACTACAGAAATCGTGTCCATGT
GACGAAAATGAGGTAATATTGTACAGATTGTTCATTGTTGTTTTTTACAGGGAAGCTTTA
ATTCGTTCAGCATTCCAGTGCCTTCAGTTAGTGGTTGCGGATTACCCACCGATTATGCCT
TGCACCTGCATGCAATTGTGTGTTGATACAGCCGCAAAGTTTGGCTCCCAGAATCAAGAG
TTGAATGTGTCTCTAGCGGCCATTGGACTGTTGGTATGTC
>MY5277_Hexurella_SanPedro_Martir
GAAAGCTGCACTTGGACACAAGTATGAACCTCCTCTGAAGGAAAATAAAGTAAG-TTTTT
TACTGTTATTTGCGGGGAATTTCTATTTAGGTAAAAACCATCTTCCACCAGTGTATTGAT
TCAGGAAAAAAGTGTATGATCACCATTTTTTTACCAAATGAGTGTAAAATTGAGTTGATG
TGTAATCCTTTGTTATTTTCAGAAACTTCAAATAATGCTGTTGTCACCACTTCAAGAGCT
TTCCTCCATTCCTCATCCCGACATACGTCAAAAGCAACTGGACTGTGTTTTACAGGTTTT
GCATAGCAGTGGTGATGTCATATCTAGTGGGTGGCCTCAGCTTTTGGATGTAATTGGTGC
TATCAATGAAGCTCATGGGTTAGTTATTGCTTTATTTCTC---------------ATGCA
ATTTGCAGAGTGATATTGAAACGTAAGAAACTGTATATACTACAAAAATCGTGTCCATGT
GACGAAAATGAGGTAATATTGTACAGATTGTTCATTGTTGTTTTTTACAGGGAAGCTTTA
ATTCGTTCAGCATTCCAGTGCCTTCAGTTAGTGGTTGCGGATTACCCACCGATTATGCCT
TGCACCTGCATGCAATTGTGTGTTGATACAGCCGCAAAGTTTGGCTCCCAGAATCAAGAG
TTGAATGTGTCTCTAGCGGCCATTGGACTGTTGGTATGTC
>MY5282_Hexurella_ArroyoSalado
GAAAGCTGCACTTGGACACAAGTATGAACCTCCTCTGAAGGAAAATAAAGTAAGTTTTTT
TACTGTTATTTGCGGGGAATTTCTATTTGGGTAAAAACCATCTTCCACCAGTGTATTGAT
TCAAGAAAAAAGTATATGATCACCATGTTTTTACCAAATCAGTGTAAAATTGAGTTGATG
TGTAATCCTTTGTTATTTTCAGAAACTTCAAATAATGCTGTTGTCACCACTTCAAGAGCT
TTCCTCCATTCCTCATCCCGACATACGTCAAAAGCAACTGGACTGTGTTTTACAGGTTTT
GCATAGCAGTGGTGATGTCATATCGAGCGGGTGGCCTCAGCTTTTGGATGTAATTGGTGC
TATCAATGAAGCTCATGGGTTAGTTACCTCTTTACTTCTC---------------GTGTA
ATTTGCAGAGTGATATTGACACGTAAGAAACTGTATATACTGCAAAAATTGTGTCCATGT
GACAAAGATGAGGTAATGTTGTATGGATTGTTCGTTGTTGTTTTTTACAGGGAAGCTTTA
ATTCGTTCAGCATTCCAGTGCCTTCAGTTAGTGGTTGCGGATTACCCACCGATTATGCCT
TGCACCTGCATGCAATTGTGTGTTGATACAGCCGCAAAGTTTGGCTCCCAGAATCAAGAG
TTGAATGTGTCTCTAGCAGCCATTGGACTGTTGGTATGTC
>MY5286_Hrupicola_SweetwaterSpr_OrdMtn
GAAAGCTGCACTTGGACACAAGTATGAACCTCCTCTGAAGGAAAATAAAGTAAG-TTTTT
TACTGTTATTTGCGGGGAATTTCTATTTGGGTAAATACCATCTTCCACCAATGTATTGAT
TCAGGAAAAAA--GTATGATCACTATTTTTTTATAAAATGAGTGTGAAATTGAGTTGATG
TGTAATCCTTTGTTATTTTCAGAAACTTCAAATAATGCTGTTGTCACCACTTCAAGAGCT
TTCCTCCATTCCTCATCCTGACATACGTCAAAAGCAACTGGACTGTGTTTTACAGGTTTT
GCATAGCAGTGGTGATGTCATATCTAGCGGATGGCCTCAGCTTTTGGATGTAATTGGTGC
TATAAATGAAGCTCATGGGTTAGTTACCAATTTATTTCTT---------------GTGTA
ATTTGCAGAGTGATATTGAAGCGTAAGAAACTGTATATACTACAAAAATCATGACCATGT
GACAAAAATGAGGTAATATTCTATAGATTGTTCGTTGTTGTTTTTTACAGGGAAGCTTTA
ATTCGTTCAGCATTCCAGTGCCTTCAGTTAGTGGTTGCGGATTACCCACCGATTATGCCT
TGCACCTGCATGCAATTGTGTGTTGATACAGCCGCAAAGTTCGGCTCCCAGAATCAAGAG
TTGAATGTGTCTCTAGCGGCCATTGGACTGTTGGTATGTC
>MY5287_Hrupicola_SweetwaterSpr_OrdMtn
----------------------------------CTGAAGGAAAATAAAGTAAG-TTTTT
TACTGTTATTTGCGGGGAATTTCTATTTGGGTAAATACCATCTTCCACCAATGTATTGAT
TCAGGAAAAAA--GTATGATCACTATTTTTTTATAAAATGAGTGTGAAATTGAGTTGATG
TGTAATCCTTTGTTATTTTCAGAAACTTCAAATAATGCTGTTGTCACCACTTCAAGAGCT
TTCCTCCATTCCTCATCCTGACATACGTCAAAAGCAACTGGACTGTGTTTTACAGGTTTT
GCATAGCAGTGGTGATGTCATATCTAGCGGATGGCCTCAGCTTTTGGATGTAATTGGTGC
TATAAATGAAGCTCATGGGTTAGTTACCAATTTATTTCTT---------------GTGTA
ATTTGCAGAGTGATATTGAAGCGTAAGAAACTGTATATACTACAAAAATCATGACCATGT
GACAAAAATGAGGTAATATTCTATAGATTGTTCGTTGTTGTTTTTTACAGGGAAGCTTTA
ATTCGTTCAGCATTCCAGTGCCTTCAGTTAGTGGTTGCGGATTACCCACCGATTATGCCT
TGCACCTGCATGCAATTGTGTGTTGATACAGCCGCAAAGTTCGGCTCCCAGAATCAAGAG
TTGAATGTGTCTCTAGCGGC--------------------
>MY5288_Hrupicola_Deadman_Hills
---------------------------------------------------AAGTTTTTT
TACCGTTATTTGCGGGGAATTTCTATTTGGGTAAAAACCATCTTCCACCAGTGTATTGAT
TCAGGAAAAAAGTATATGATCACCATTTTTTTACCAAATGAGTGTAAAATTGAGTTGATG
TGTAATCCTTTGTTATTTTCAGAAACTTCAAATAATGCTGTTGTCACCACTTCAAGAACT
TTCCTCCATTCCTCATCCTGACATACGTCAAAAGCAACTGGACTGTGTTTTACAGGTTTT
GCATAGCAGTGGTGATGTCATATCTAGCGGGTGGCCTCAGCTTTTGGATGTAATTGGTGC
TATCAATGAAGCTCATGGGTTAGTTACCGCTTTATTTGTC---------------GTGTA
ATTTGC------------------------------------------------------
----A-------------------------------------------------------
------------------------------------------------------------
------------------------------------------------------------
----------------------------------------
>MY5289_Hrupicola_Deadman_Hills
--------------------------AACCTCCTCTGAAGGAAAATAAAGTAAGTTTTTT
TACCGTTATTTGCGGGGAATTTCTATTTGGGTAAAAACCATCTTCCACCAGTGTATTGAT
TCAGGAAAAAAGTATATGATCACCATTTTTTTACCAAATGAGTGTAAAATTGAGTTGATG
TGTAATCCTTTGTTATTTTCAGAAACTTCAAATAATGCTGTTGTCACCACTTCAAGAACT
TTCCTCCATTCCTCATCCTGACATACGTCAAAAGCAACTGGACTGTGTTTTACAGGTTTT
GCATAGCAGTGGTGATGTCATATCTAGCGGGTGGCCTCAGCTTTTGGATGTAATTGGTGC
TATCAATGAAGCTCATGGGTTAGTTACCGCTTTATTTGTC---------------GTGTA
ATTTGCAGAGTGATATTGAAACGTAGGAAACTGTATATACTACAAAAACTGT--------
----A--------------TCTATAGATCGTTTGTTGTTGTTTTTTACAGGGAAGCTTTA
ATTCGTTCAGCATTCCAGTGCCTTCAGTTAGTGGTTGCTGATTACCCACCGATTATGCCT
TGCACCTGCATGCAATTGTGTGTTGATACAGCCGCAAAGTTTGGCTCCCAGAATCAAGAG
TTGAATGTGTCTCTAGCAGCCATTGGACTGTTGGTATGTC
>MY5309_Hapachea_JohnnyLyon_Hills
GAAAGCGGCACTTGGACACAAGTATGAACCTCCTCTGAAGGAAAATAAAGTGAGTTTTTT
TACCGTTATTTGCGGGGAATTCGTATCTGAGTAAAACCCGTCTTGCACCAGTTTATCGAT
TCAGGA-AAAAGTATGTAATCATCATTTTTATACCGAATGAGTGGAAAGTTGAGGCGATA
TAAAATCCTTTGTTATTTTCAGAAACTTCAAATAATGCTGTTGTCGCCACTTCAGGAGCT
TTCTTCCATTCCTCATCCCGACATACGTCAAAAGCAACTGGACTGCGTTTTACAGGTGTT
GCATAGCAGTGGTGACGTCATATCCAGCGGGTGGCCTCAGCTTTTGGATGTAATTGGTGC
TATCAATGAAGCTCATGGGTTAGTTACTTATTTTTTTCCCGTTGGTTTTCGTGCAAGGCT
ATTGTTCTAGTGTTGTTGCACAGTAAGAGTCTTTATTTACT----------TTTCCAGGT
GACAAGAATGAGGTAATATTGTATAGATTGTTCGTTGTTGTTTTTTACAGGGAAGCTTTA
ATTCGCTCCGCATTCCAGTGCCTTCAGTTGGTGGTTGCCGATTATCCACCGATTATGCCT
TGCACCTGCATGCAATTGTGTGTTGATACTGCCGCGAAGTTTGGCTCCCAGAATCAAGAG
TTGAATGTGTCTCTAGCGGCCATTGGACTGTTGGTATGTC
>MY5310_Hexurella_AntelopeCyn_CerbatMtns
-------------------------------------------------GTAGGTTTTTT
TACCGTTATTTGCAGGGAATTTATATTTGAGTCAAAATTGTCTTGTGCCAATGTATTGAT
ACAGGACAAAAGTATATAATCAGCATTTTTTTACCAAATGAGTGGAAAATTGAGTGGATA
TATAATCCTTTGTTATTTTCAGAAACTTCAAATAATGCTGTTGTCACCGCTTCAGGAGCT
TTCCTCCATTCCTCATCCTGACATACGTCAAAAGCAACTGGACTGTGTTTTACAGGTTTT
GCATAGCAGTGGTGACGTCATATCCAGTGGGTGGCCTCAGCTTTTGGATGTAATTGGTGC
TGTCAATGAAGCTCATGGGTTAGTTACTGATTTTTCC---CTTGATTTTCACGTAAGTTG
ATTGTTCTGGTGTTGGTGCACAGTAAGAGTCTTTATATACTACAAAAATCTTTTCCACGT
GACAATAATGAAGTAATATTGTATTGATTGTTTGTTGTTGTTTTTTACAGGGAAGCTTTA
ATTCGCTCCGCATTCCAGTGCCTTCAGTTGGTGGTTGCCGATTACCCACCAATTATGCCT
TGCACTTGCATGCAATTGTGTGTCGATACTGCAGCAAAGTTCGGCTCCCAGAATCAAGAG
TT--------------------------------------
>MY5311_Hexurella_AntelopeCyn_CerbatMtns
GAAAGCGGCACTTGGACACAAGTATGAACCTCCTCTGAAGGAAAATAAAGTAGGTTTTTT
TACCGTTATTTGCAGGGAATTTATATTTGAGTCAAAATTGTCTTGTGCCAATGTATTGAT
ACAGGACAAAAGTATATAATCAGCATTTTTTTACCAAATGAGTGGAAAATTGAGTGGATA
TATAATCCTTTGTTATTTTCAGAAACTTCAAATAATGCTGTTGTCACCGCTTCAGGAGCT
TTCCTCCATTCCTCATCCTGACATACGTCAAAAGCAACTGGACTGTGTTTTACAGGTTTT
GCATAGCAGTGGTGACGTCATATCCAGTGGGTGGCCTCAGCTTTTGGATGTAATTGGTGC
TGTCAATGAAGCTCATGGGTTAGTTACTGATTTTTCC---CTTGATTTTCACGTAAGTTG
ATTGTTCTGGTGTTGGTGCACAGTAAGAGTCTTTATATACTACAAAAATCTTTTCCACGT
GACAATAATGAAGTAATATTGTATTGATTGTTTGTTGTTGTTTTTTACAGGGAAGCTTTA
ATTCGCTCCGCATTCCAGTGCCTTCAGTTGGTGGTTGCCGATTACCCACCAATTATGCCT
TGCACTTGCATGCAATTGTGTGTCGATACTGCAGCAAAGTTCGGCTCCCAGAATCAAGAG
TTGAACGTGTCTCTAGCTGCCATTGGACTGTTGGTATGTC
>MY5312_Hexurella_FoxCyn_MusicMtns
------------------------------------------------------------
-----------G-------------------TCAAAATTGTCTTGTGCCAATGTATTGAT
ACAGGACAAAAGTATATAATCAGCATTTTTTTACCAAATGAGTGGAAAATTGAGTGGATA
TATAATCCTTTGTTATTTTCAGAAACTTCAAATAATGCTGTTGTCACCACTTCAGGAGCT
TTCCTCCATTCCTCATCCTGACATACGTCAAAAGCAACTGGACTGTGTTTTACAGGTTTT
GCATAGCAGTGGTGACGTAATATCCAGTGGGTGGCCGCAGCTTTTGGATGTAATTGGTGC
TGTCAATGAAGCTCATGGGTTAGTTACTGATTTTTCC---CTTGATTTTCACGTAAGTTG
ATTGTTCTGGTGTTGGTGCACAGTAAGAGTCTTTATATACTACAAAAATCTTTTCCACGT
GACAATAATGAAGTAATATTGTATTGATTGTTTGTTGTTGTTTTTTACAGGGAAGCTTTA
ATTCGCTCCGCATTCCAGTGCCTTCAGTTGGTGGTTGCCGATTACCCACCAATTATGCCT
TGCACTTGCATGCAATTGTGTGTCGATACTGCAGCAAAGTTCGGCTCCCAGAATCAAGAG
TTGAACGTGT------------------------------
>MY5313_Hexurella_FoxCyn_MusicMtns
----------------------------------------GAAAATAAAGTAGGTTTTTT
TACCGTTATTTGCAGGGAATTTATATTTGAGTCAAAATTGTCTTGTGCCAATGTATTGAT
ACAGGACAAAAGTATATAATCAGCATTTTTTTACCAAATGAGTGGAAAATTGAGTGGATA
TATAATCCTTTGTTATTTTCAGAAACTTCAAATAATGCTGTTGTCACCACTTCAGGAGCT
TTCCTCCATTCCTCATCCTGACATACGTCAAAAGCAACTGGACTGTGTTTTACAGGTTTT
GCATAGCAGTGGTGACGTAATATCCAGTGGGTGGCCGCAGCTTTTGGATGTAATTGGTGC
TGTCAATGAAGCTCATGGGTTAGTTACTGATTTTTCC---CTTGATTTTCACGTAAGTTG
ATTGTTCTGGTGTTGGTGCACAGTAAGAGTCTTTATATACTACAAAAATCTTTTCCACGT
GACAATAATGAAGTAATATTGTATTGATTGTTTGTTGTTGTTTTTTACAGGGAAGCTTTA
ATTCGCTCCGCATTCCAGTGCCTTCAGTTGGTGGTTGCCGA-------------------
------------------------------------------------------------
----------------------------------------
>MY5314_Hexurella_Grasshopper_BrushyMtn
------------------------------------------------------------
-----TTATTTGCAGGGAATTTATATTTGAGTCAAAACCATCTTGTGCCAGTGTATTGAT
TCAGGAAAAAAGTATATAATCATCATTTTTTTACCAAATGAATG-AAAATTGAGTGGATA
TATAATCCTTTGTTGTTTTCAGAAACTTCAAATAATGCTGTTGTCACCACTTCAGGAGCT
TTCCTCCATTCCTCATCCCGACATACGTCAAAAGCAACTGGACTGTGTTTTACAGGTTTT
GCATAGCAGTGGTGACGTCATATCCAGCGGGTGGCCTCAGCTTTTGGATGTAATTGGTGC
TATCAATGAAGCTCATGGGTTAGTTACTGATTTTTCC---CTTGATTTTCACGTAAGTTG
ATTGTTCTGGTGTTGGTGCACAGTAAGAGTCTTTATATACTACCAAAATCTTTTCCATGT
GACCAAAATGAAGTAATATTGTATAGATTGTTCGTTGTTGTTTTTTACAGGGAAGCTTTA
ATTCGCTCCGCATTCCAGTGCCTTCAGTTGGTGGTTGCCGATTACCCACCAATTATGCCT
TGCACCTGCATGCAATTGTGTGTCGATACTGCAGCAAAGTTCGGCTCCCAGAATCAAGAG
TTGAATGT--------------------------------
>MY5315_Hexurella_WagonerRd_BradshawMtns
GAAAGCGGCACTTGGACACAAGTATGAACCTCCTCTGAAGGAAAATAAAGTAAGTTTTTT
TACCGTTATTTGAAGGGAATTTATATTTGAGTCAAAACTGTCTTGTGCCAACGTATTGAT
CCAGGAAAAAAGTATATAATCATCATTTTTTTACCAAATG------------AACAGATA
TATAATCCTTTGTTATTTTCAGAAACTTCAAATAATGCTGTTGTCACCACTTCAGGAGCT
TTCCTCCATTCCTCATCCCGACATACGTCAAAAGCAACTGGACTGTGTTTTACAGGTTTT
GCATAGCAGTGGTGACGTCATATCCAGCGGGTGGCCTCAGCTTTTGGATGTAATTGGTGC
TATCAATGAAGCTCATGGGTTAGTTACTGATTTTTCC---CTTGATTTTCACGTAAGTTG
ATTGTTTTGGTGTTGGTGCACAGTAAGAGTCTTTATATACTACAAAAATCTTTTCAGCGT
GACAAAAATGAAGTAATATTGTATAGATTGTTCGTTGTTGTTTTTTACAGGGAAGCTTTA
ATTCGCTCCGCATTCCAGTGCCTTCAGTTGGTGGTTGCCGATTACCCACCAATTATGCCT
TGCACCTGCATGCAATTGTGTGTCGATACTGCCGCAAAGTTCGGCTCCCAGAATCAAGAG
TTGAACGTGTCTCTAGCAGCCATTGGACTGTTGGTATGTC
>MY5316_Hexurella_WagonerRd_BradshawMtns
GAAAGCGGCACTTGGACACAAGTATGAACCTCCTCTGAAGGAAAATAAAGTAAGTTTTTT
TACCGTTATTTGAAGGGAATTTATATTTGAGTCAAAACTGTCTTGTGCCAACGTATTGAT
CCAGGAAAAAAGTATATAATCATCATTTTTTTACCAAATG------------AACAGATA
TATAATCCTTTGTTATTTTCAGAAACTTCAAATAATGCTGTTGTCACCACTTCAGGAGCT
TTCCTCCATTCCTCATCCCGACATACGTCAAAAGCAACTGGACTGTGTTTTACAGGTTTT
GCATAGCAGTGGTGACGTCATATCCAGCGGGTGGCCTCAGCTTTTGGATGTAATTGGTGC
TATCAATGAAGCTCATGGGTTAGTTACTGATTTTTCC---CTTGATTTTCACGTAAGTTG
ATTGTTTTGGTGTTGGTGCACAGTAAGAGTCTTTATATACTACAAAAATCTTTTCAGCGT
GACAAAAATGAAGTAATATTGTATAGATTGTTCGTTGTTGTTTTTTACAGGGAAGCTTTA
ATTCGCTCCGCATTCCAGTGCCTTCAGTTGGTGGTTGCCGATTACCCACCAATTATGCCT
TGCACCTGCATGCAATTGTGTGTCGATACTGC-GCAAAGTTCGGCTCCCAGAATCAAGAG
TTGAACGTGTCTCTAGCAGCCATTGGACTGTTGGTATGTC
>MY5317_Hrupicola_Cottonwood_SnYsidroMtns
------------------------------------------------------------
--CTGTTATTT-CAGAGAATTTCTATTTGGGTAAAAAC-ATCTTCCACCAGTGTATTGAT
TCAGAAAAAAAGTATATGATCATCATTTTTTTACCAAATGAGTGTAAA--TTAGTTGATG
TGTAATCCTTTGTTATTTTCAGAAACTTCAAATAATGCTGTTGTCGCCACTTCAAGAGCT
TTCCTCCATTCCCCATCCCGACATACGTCAAAAGCAACTGGACTGTGTTTTACAGGTTTT
GCATAGCAGTGGTGATGTCATATCTAGCGGGTGGCCTCAGCTTTTGGATGTAATTGGTGC
TATCAATGAAGCTCATGGGTTAGTTACCGCTTTATTTCTCA-------------TGTGTA
ATTTGCAGAGTGATATTGAAACGTAAGAAACTGTATATACTACGAAAATCATGTCCATGT
GACAAAAATGAGGTAATACTGTATAGATTGTTTGTTGTTGTGTTTTACAGGGAAGCTTTA
ATTCGTTCAGCATTCCAGTGCCTTCAGTTAGTGGTTGCGGATTACCCACCGATTATGCCT
TGCACCTGCATGCAATTGTGTGTTGATACAGCCGCAAAGTTTGGCTCCCAGAATCAGGAG
TTGAATGTGTCTCTAGCGGCCATTGGACTGTTGGTATGTC
