# Supplementary material for: ﻿Species delimitation, biogeography, and natural history of dwarf funnel web spiders (Mygalomorphae, Hexurellidae, Hexurella) from the United States / Mexico borderlands
Source: Zookeys. 2023 Jun 14;1167:109–57. doi: 10.3897/zookeys.1167.103463 (PMC10285686; doi:10.3897/zookeys.1167.103463)
Supplement: Supplementary material 3 — Input matrices, analysis log files, and output tree files for nuclear and mitochondrial analyses [file zookeys-1167-109_article-103463__-s003.zip › uce-2001840.fasta]

>MY0059_Hapachea_SantaRitaMtns_MaderaCyn
CAAACTGAAAGAATTTATATTTAGTCTTCATCTGGCCAGCATTTCCTCACTAGAATGTTC
TTAAATGATATTTAAACAGTTATATCTTTAGCGACTTATGTGGTTTCCAGGATCTCTGTG
GCGATACATTCGTTCCAGCATGTCACTTTCTGGATACATGCCTCCCCTTTGTGATCCACT
TGATGGTCATCTTCTTCTAGATGGAGGTTATGTGAACAACCTGCCAGGTTAGTAATACTA
TTTTATTGTATAAATATTTGTCATTTAGCTAGCTACAGGTCTTCCTGTTTGTTGGCTACT
TTTTTCATTAGGCTGTCTATGGCGTTACGTTCGTGCCAGCATGACATTCACTGGGCCTTT
GCCACCATTATGTGATCCTGTGGATGGTCATCTACTGGTTGATGGTTGCTATCTGAACAA
TTTGCCAGGTATTATACTGAAAATCTGGTGTATCTGTTGATTATTTCTTGCCTAGTTTCA
CGGAAATTTTGCATTCAAATCAGTGTTACAGCAGTAAGATAACAGTTAAATATCTCAAAG
CCTCTAAATGTAAGAA-CATTGAATTGATCCTAAATTTTTTTCGCAAAACATATCTAAAA
ATCGTGTATATTTAAAGTAAATGTAATAGGGTTACAACTTTAGCACCCAA
>MY0139_Hexurella_SanDiego_Guatay
CAAACTGAAAGAATTTTTATTTAGTCTTCATCTGGCCAGCATTTCCTCACTAGAATGTTC
TTAAATGATATTTAAACAGTTATATCTTTAGCGACTTATGTGGTTTCCAGGATCTCTGTG
GCGATACATTCGTTCCAGCATGTCACTTTCTGGATACATGCCTCCCCTTTGTGATCCTCT
TGATGGTCATCTTCTTCTAGATGGAGGTTATGTGAACAACCTGCCAGGTTAGTAATACTA
TTTTATTGTATATATATTTGTCATTTAGCTAGCTACAGGTCTTCCTGTTTGTTGGCTACT
TTTTTCATTAGGCTGTCTATGGCGTTACGTTCGTGCCAGCATGACATTCACTGGGCCTTT
GCCACCATTATGTGATCCTGTGGATGGTCATCTACTGGTTGATGGTTGCTATCTGAACAA
TTTGCCAGGTATTATGCTGAAAATCTGGTGTATCTGTTGATTATTTCTTGCCTAGTTTCA
CGGAAA-TGTGCATTCAAATCAGTGTTACAGCAGTAAGATAACAGTTAGATATCCTAAAG
CATCTGAATGTGAAAAATGTTAATATAACAGAAAATTTCTTACATGTAACACATCACAGA
AATGTGTATCTTTAAACTGCAAGTGGTAATTTTATCATATTGGTAATTGA
>MY5053_Hexurella_ChiricahuaMtns_PriceCyn
CAAACTGAAAGAATTTATATTTAGTCTTCATCTGGCCAGCATTTCCTCACTAGAATGTTC
TTAAATGATATTTAAACAGTTATATCTTTAGCGACTTATGTGGTTTCCAGGATCTCTGTG
GCGATACATTCGTTCCAGCATGTCACTTTCTGGATACATGCCTCCCCTTTGTGATCCACT
TGATGGTCATCTTCTTCTAGATGGAGGTTATGTGAACAACCTGCCAGGTTAGTAATACTA
TTTTATTGTATATATATTTGTCATTTAGCTAGCTACAGGTCTTCCTGTTTGTTGGCTACT
TTTTTCATTAGGCTGTCTATGGCGTTACGTTCGTGCCAGCATGACATTCACTGGGCCTTT
GCCACCATTATGTGATCCTGTGGATGGTCATCTACTGGTTGATGGTTGCTATCTGAACAA
TTTGCCAGGTATTATACTGAAAATCTGGTGTATCTGTTGATTATTTCTTGCCTAGTTTCA
CGGAAATTTTGCATTCAAATCAGTGTTACAGCAGTAAGATAACAGTTAAATATCTCAAGG
CCTCTGAATGTAAAAA-CATTGAATTAATCCTAAATTTTTTTCGAAAAGCATATTTAAAA
ATCTTGTATATTTAAAGTAAGTGTAATATGGTTACAACTTTAGCACCCAA
>MY5064_Hexurella_MuleMtns_Escabrosa
CAAACTGAAAGAATTTATATTTAGTCTTCATCTGGCCAGCATTTCCTCACTAGAATGTTC
TTAAATGATATTTAAACAGTTATATCTTTAGCGACTTATGTGGTTTCCAGGATCTCTGTG
GCGATACATTCGTTCCAGCATGTCACTTTCTGGATACATGCCTCCCCTTTGTGATCCACT
TGATGGTCATCTTCTTCTAGATGGAGGTTATGTGAACAACCTGCCAGGTTAGTAATACTA
TTTTATTGTATATATATTTGTCATTTAGCTAGCTACAGGTCTTCCTGTTTGTTGGCTACT
TTTTTCATTAGGCTGTCTATGGCGTTACGTTCGTGCCAGCATGACATTCACTGGGCCTTT
GCCACCATTATGTGATCCTGTGGATGGTCATCTACTGGTTGATGGTTGCTATCTGAACAA
TTTGCCAGGTATTATACTGAAAATCTGGTGTATCTGTTGATTATTTCTTGCCTAGTTTCA
CGGAAATTTTGCATTCAAATCAGTGTTACAGCAGTAAGATAGCAGTTAAATATCTCAAAG
CCTCTGAATGTAAAAA-CATTGAATTATTCCTAAATTTTTTTCGCAAAACATATAAAAAA
ATCTTGTATATTTAAAGTAAATGTAATATGGTTACAACTTTAGCACCCAA
>MY5066_Hexurella_MuleMtns_Escabrosa
CAAACTGAAAGAATTTATATTTAGTCTTCATCTGGCCAGCATTTCCTCACTAGAATGTTC
TTAAATGATATTTAAACAGTTATATCTTTAGCGACTTATGTGGTTTCCAGGATCTCTGTG
GCGATACATTCGTTCCAGCATGTCACTTTCTGGATACATGCCTCCCCTTTGTGATCCACT
TGATGGTCATCTTCTTCTAGATGGAGGTTATGTGAACAACCTGCCAGGTTAGTAATACTA
TTTTATTGTATATATATTTGTCATTTAGCTAGCTACAGGTCTTCCTGTTTGTTGGCTACT
TTTTTCATTAGGCTGTCTATGGCGTTACGTTCGTGCCAGCATGACATTCACTGGGCCTTT
GCCACCATTATGTGATCCTGTGGATGGTCATCTACTGGTTGATGGTTGCTATCTGAACAA
TTTGCCAGGTATTATACTGAAAATCTGGTGTATCTGTTGATTATTTCTTGCCTAGTTTCA
CTGAAATTTTGCATTCAAATCAGTGTTACAGCAGTAAGATAGCAGTTAAATATCTCAAAG
CCTCTGAATGTAAAAA-CATTGAATTATTCCTAAATTTTTTTCGCAAAACATATCGAAAA
GTCTTGTATATTTAAAGTAAATGTAATATGGTTACAACTTTAGCACCCAA
>MY5071_Hexurella_SantaRitaMtns_AlisoSprings
CAAACTGAAAGAATTTATATTTAGTCTTCATCTGGCCAGCATTTCCTCACTAGAATGTTC
TTAAATGATATTTAAACAGTTATATCTTTAGCGACTTATGTGGTTTCCAGGATCTCTGTG
GCGATACATTCGTTCCAGCATGTCACTTTCTGGATACATGCCTCCCCTTTGTGATCCACT
TGATGGTCATCTTCTTCTAGATGGAGGTTATGTGAACAACCTGCCAGGTTAGTAATACTA
TTTTATTGTATATATATTTGTCATTTAGCTAGCTACAGGTCTTCCTGTTTGTTGGCTACT
TTTTTCATTAGGCTGTCTATGGCGTTACGTTCGTGCCAGCATGACATTCACTGGGCCTTT
GCCACCATTATGTGATCCTGTGGATGGTCATCTACTGGTTGATGGTTGCTATCTGAACAA
TTTGCCAGGTATTATACTGAAAATCTGGTGTATCTGTTGATTATTTCTTGCCTAGTTTCA
CGGAAATTTTGCATTCAAATCAGTGTTACAGCAGTAAGATAACAGTTAAATATCTCAAAG
CCTCTAAATGTAAGAA-CATTGAATTGATCCTAAATTTTTTTTGCAAAACATATCTAAAA
ATCGTGTATATTTAAAGTAAATGTAATATGGTTACAACTTTAGCACCCAA
>MY5075_Hexurella_ChiricahuaMtns_CaveCrkCyn
----------------------------------------------------GAATGTTC
TTAAATGATATTTAAACAGTTATATCTTTAGCGACTTATGTGGTTTCCAGGATCTCTGTG
GCGATACATTCGTTCCAGCATGTCACTTTCTGGATACATGCCTCCCCTTTGTGATCCACT
TGATGGTCATCTTCTTCTAGATGGAGGTTATGTGAACAACCTGCCAGGTTAGTAATACTA
TTTTATTGTATATATATTTGTCATTTAGCTAGCTACAGGTCTTCCTGTTTGTTGGCTACT
TTTTTCATTAGGCTGTCTATGGCGTTACGTTCGTGCCAGCATGACATTCACTGGGCCTTT
GCCACCATTATGTGATCCTGTGGATGGTCATCTACTGGTTGATGGTTGCTATCTGAACAA
TTTGCCAGGTATTATACTGAAAATCTGGTGTATCTGTTGATTATTTCATGCCTAGTTTCA
CGGAAATTTTACATTCAAATCAGTGTTACAGCAGTAAGATAACAGTTAAATATCTCAAAG
ACTCTGAATGTAAAAA-CATTGAATTAATCCTAAATTTTTTTCGAAAAACATATCTAAAA
ATCTTGTATATTTAAAGTAAATGTAATATGGTTACAACTTTAGCACCCAA
>MY5126_Hexurella_SantaCatalinaMtns_NuggetCyn
CAAACTGAAAGAATTTATATTTAGTCTTCATCTGGCCAGCATTTCCTCTCTAGAATGTTC
TTAAATGATATTTAAACAGTTATATCTTTAGCGACTTATGTGGTTTCCAGGATCTCTGTG
GCGATACATTCGTTCCAGCATGTCACTTTCTGGATACATGCCTCCCCTTTGTGATCCACT
TGATGGTCATCTTCTTCTAGATGGAGGTTATGTGAACAACCTGCCAGGTTAGTAATACTA
TTTTATTGTATATATATTTGTCATTTAGCTAGCTACAGGTCTTCCTGTTTGTTGGCTACT
TTTTTCATTAGGCTGTCTATGGCGTTACGTTCGTGCCAGCATGACATTCACTGGGCCTTT
GCCACCATTATGTGATCCTGTGGATGGTCATCTACTGGTTGATGGTTGCTATCTGAACAA
TTTGCCAGGTATTATACTGAAAATCTGGTGTATCTGTTGATTATTTCTTGCCTAGTTTCA
CGGAAATTTTGCATTCAAATCAGTGTTACAGCAGTAAGATAACAGTTAAATATCTCAAAG
CCTCTGAATGTAAAAA-CATTGAATTGATCCTTAATTTTTTTTGCAAAACGTATCTAAAA
ATCTTGTATATTTAAAGTAAATGTAATATGGTTACAACTTTAGCACCCAA
>MY5127_Hexurella_WhetstoneMtns_FrenchJoeCyn
------------------------------------------------------------
------------------------------------------------------------
------------------------------------------------------------
------------------------------------------------------------
----------TATATATTTGTCATTTAGCTAGCTACAGGTCTTCCTGTTTGTTGGCTACT
TTTTTCATTAGGCTGTCTATGGCGTTACGTTCGTGCCAGCATGACATTCACTGGGCCTTT
GCCACCATTATGTGATCCTGTGGATGGTCATCTACTGGTTGATGGTTGCTATCTGAACAA
TTTGCCAGGTATTATACTGAAAATCTG---------------------------------
------------------------------------------------------------
------------------------------------------------------------
--------------------------------------------------
>MY5131_Hexurella_PedregosaMtns_PruneCyn
CAAACTGAAAGAATTTATATTTAGTCTTCATCTGGCCAGCATTTCCTCACTAGAATGTTC
TTAAATGATATTTAAACAGTTATATCTTTAGCGACTTATGTGGTTTCCAGGATCTCTGTG
GCGATACATTCGTTCCAGCATGTCACTTTCTGGATACATGCCTCCCCTTTGTGATCCACT
TGATGGTCATCTTCTTCTAGATGGAGGTTATGTGAACAACCTGCCAGGTTAGTAATACTA
TTTTATTGTATATATATTTGTCATTTAGCTAGCTACAGGTCTTCCTGTTTGTTGGCTACT
TTTTTCATTAGGCTGTCTATGGCGTTACGTTCGTGCCAGCATGACATTCACTGGGCCTTT
GCCACCATTATGTGATCCTGTGGATGGTCATCTACTGGTTGATGGTTGCTATCTGAACAA
TTTGCCAGGTATTATACTGAAAATCTGGTGTATCTGTTGATTATTTCATGCCTAGTTTCA
CGGAAATTTTGCATTCAAATCAGTGTTACAGCAGTAAGATAACAGTTAAATATCTCAAAG
CCTCTGAATGTAAAAA-CATTGAATTAATCCTAAATTTTTTTCGAAAAACATATCTAAAA
ATCTTGTATATTTAAAGTAAATGTAATATGGTTACAACTTTAGCACCCAA
>MY5132_Hexurella_PedregosaMtns_PruneCyn
CAAACTGAAAGAATTTATATTTAGTCTTCATCTGGCCAGCATTTCCTCACTAGAATGTTC
TTAAATGATATTTAAACAGTTATATCTTTAGCGACTTATGTGGTTTCCAGGATCTCTGTG
GCGATACATTCGTTCCAGCATGTCACTTTCTGGATACATGCCTCCCCTTTGTGATCCACT
TGATGGTCATCTTCTTCTAGATGGAGGTTATGTGAACAACCTGCCAGGTTAGTAATACTA
TTTTATTGTATATATATTTGTCATTTAGCTAGCTACAGGTCTTCCTGTTTGTTGGCTACT
TTTTTCATTAGGCTGTCTATGGCGTTACGTTCGTGCCAGCATGACATTCACTGGGCCTTT
GCCACCATTATGTGATCCTGTGGATGGTCATCTACTGGTTGATGGTTGCTATCTGAACAA
TTTGCCAGGTATTATACTGAAAATCTGGTGTATCTGTTGATTATTTCATGCCTAGTTTCA
CGGAAATTTTGCATTCAAATCAGTGTTACAGCAGTAAGATAACAGTTAAATATCTCAAAG
CCTCTGAATGTAAAAA-CATTGAATTAATCCTAAATTTTTTTCGAAAAACATATCTAAAA
ATCTTGTATATTTAAAGTAAATGTAATATGGTTACAACTTTAGCACCCAA
>MY5136_Hexurella_MiddlemarchCyn
CAAACTGAAAGAATTTATATTTAGTCTTCATCTGGCCAGCATTTCCTCACTAGAATGTTC
TTAAATGATATTTAAACAGTTATATCTTTAGCGACTTATGTGGTTTCCAGGATCTCTGTG
GCGATACATTCGTTCCAGCATGTCACTTTCTGGATACATGCCTCCCCTTTGTGATCCACT
TGATGGTCATCTTCTTCTAGATGGAGGTTATGTGAACAACCTGCCAGGTTAGTAATACTA
TTTTATTGTATATATATTTGTCATTTAGCTAGCTACAGGTCTTCCTGTTTGTTGGCTACT
TTTTTCATTAGGCTGTCTATGGCGTTACGTTCGTGCCAGCATGACATTCACTGGGCCTTT
GCCACCATTATGTGATCCTGTGGATGGTCATCTACTGGTTGATGGTTGCTATCTGAACAA
TTTGCCAGGTATTATACTGAAAATCTGGTGTATCTGTTGATTATTTCTTGCCTAGTTTCA
CGGAAATTTTGCATTCAAATCAGTGTTACAGCAGTAAGATAACAGTTAAATATCTCAAAG
CCTCTGAATGTAAAAA-CATTGAATTAATCCTAAATATTTTTTGAAAAACATTTCTAAAA
ATCTTGTATATTTAAAGTAAATGTAATATGGTTACAACTTTAGCACCCAA
>MY5147_Hexurella_DragoonMtns_NF_345A
CAAACTGAAAGAATTTTTATTTAGTCTTCATCTGGCCAGCATTTCCTCACTAGAATGTTC
TTAAATGATATTTAAACAGTTATATCTTTAGCGACTTATGTGGTTTCCAGGATCTCTGTG
GCGATACATTCGTTCCAGCATGTCACTTTCTGGATACATGCCTCCCCTTTGTGATCCACT
TGATGGTCATCTTCTTCTAGATGGAGGTTATGTGAACAACCTGCCAGGTTAGTAATACTA
TTTTATTGTATATATATTTGTCATTTAGCTAGCTACAGGTCTTCCTGTTTGTTGGCTACT
TTTTTCATTAGGCTGTCTATGGCGTTACGTTCGTGCCAGCATGACATTCACTGGGCCTTT
GCCACCATTATGTGATCCTGTGGATGGTCATCTACTGGTTGATGGTTGCTATCTGAACAA
TTTGCCAGGTATTATACTGAAAATCTGGTGTATCTGTTGATTATTTCTTGCCTAGTTTCA
CGGAAATTTTGCATTCAAATCAGTGTTACAGCAGTAAGATAACAGTTAAATATCTCAAAG
CCTCTGAATGTAAAAA-CATTGAATTAATCCTAAATATTTTTTTAAAAACATTTCTAAAA
ATCTTGTATATTTAAAGTAAATGTAATATGGTTACAACTTTAGCACCCAA
>MY5152_Hexurella_WhetstoneMtns_ApacheCyn
CAAACTGAAAGAATTTATATTTAGTCTTCATCTGGCCAGCATTTCCTCACTAGAATGTTC
TTAAATGATATTTAAACAGTTATATCTTTAGCGACTTATGTGGTTTCCAGGATCTCTGTG
GCGATACATTCGTTCCAGCATGTCACTTTCTGGATACATGCCTCCCCTTTGTGATCCACT
TGATGGTCATCTTCTTCTAGATGGAGGTTATGTGAACAACCTGCCAGGTTAGTAATACTA
TTTTATTGTATATATATTTGTCATTTAGCTGGCTACAGGTCTTCCTGTTTGTTGGCTACT
TTTTTCATTAGGCTGTCTATGGCGTTACGTTCGTGCCAGCATGACATTCACTGGGCCTTT
GCCACCATTATGTGATCCTGTGGATGGTCATCTACTGGTTGATGGTTGCTATCTGAACAA
TTTGCCAGGTATTATACTGAAAATCTGGTGTATCTGTTGATTATTTCTTGCCTAGTTTCA
CAGAAATTTTGCATTCAAATCAGTGTTACAGCAGTAAGATAACAGTTAAATATCTCAAAG
CCTCTGAATGTAAAAA-CATTGAATTAATTCTAA-TTTTTTTCGCAAAACATATCTGAAA
ATCTTGTATATTTAAAGTAAATGTAATATGGTTACAACTTTAGCACCCAA
>MY5154_Hexurella_SantaRitaMtns_AdobeCyn
CAAACTGAAAGAATTTATATTTAGTCTTCATCTGGCCAGCATTTCCTCACTAGATTGTTC
TTAAATGATATTTAAACAGTTATATCTTTAGCGACTTATGTGGTTTCCAGGATCTCTGTG
GCGATACATTCGTTCCAGCATGTCACTTTCTGGATACATGCCTCCCCTTTGTGATCCACT
TGATGGTCATCTTCTTCTAGATGGAGGTTATGTGAACAACCTGCCAGGTTAGTAATACTA
TTTTATTGTATATATATTTGTCATTTAGCTAGCTACAGGTCTTCCTGTTTGTTGGCTACT
TTTTTCATTAGGCTGTCTATGGCGTTACGTTCGTGCCAGCATGACATTCACTGGGCCTTT
GCCACCATTATGTGATCCTGTGGATGGTCATCTACTGGTTGATGGTTGCTATCTGAACAA
TTTGCCAGGTATTATACTGAAAATCTGGTGTGTCTGTTGATTATTTCTTGCCTAGTTTCA
CGGAAATTTTGCATTCAAATCAGTGTTACAGCAGTAAGATAACAGTTAAATATCTCAAAG
CCTCTGAATGTAAAAA-CATTGAATTAATCCTAAGTTTTTTTTGCAAAACATATCTAAAA
ATCATGTATATTTAAAGTAAATGTAATATGGTTACAACTTTAGCACCCAA
>MY5157_Hexurella_SantaCatalinaMtns_Redington
CAAACTGAAAGAATTTATATTTAGTCTTCATCTGGCCAGCATTTCCTCACTAGAATGTTC
TTAAATGATATTTAAACAGTTATATCTTTAGCGACTTATGTGGTTTCCAGGATCTCTGTG
GCGATACATTCGTTCCAGCATGTCACTTTCTGGATACATGCCTCCCCTTTGTGATCCACT
TGATGGTCATCTTCTTCTAGATGGAGGTTATGTGAACAACCTGCCAGGTTAGTAATACTA
TTTTATTGTATATATATTTGTCATTTAGCTAGCTACAGGTCTACCTGTTTGTTGGCTACT
TTTTTCATTAGGCTGTCTATGGCGTTACGTTCGTGCCAGCATGACATTCACTGGGCCTTT
GCCACCATTATGTGATCCTGTGGATGGTCATCTACTGGTTGATGGTTGCTATCTGAACAA
TTTGCCAGGTATTATACTGAAAATCTGGTGTATCTGTTGATTATTTCTTGCCTAGTTTCA
GGGAAATTTTGCATTCAAATCAGTGTTACAGCAGTAAGATAACAGTTAAATATCTCAAAG
CCTCTGAATGTAAAAA-CATTGAATTAATCCTAAATTTTTTTCGCAAAACATATCTAAAA
ATCTTGTATATTTAAAGTAAATGTAATATGGCTACAACTTTAGCACCCAA
>MY5164_Hrupicola_Temecula
------------------------------------------------------------
---------------------------------------GTGGTTTCCAGGATCTCTGTG
GCGATACATTCGTTCCAGCATGTCACTTTCTGGATACATGCCTCCCCTTTGTGATCCTCT
TGATGGTCATCTTCTTCTAGATGGAGGTTATGTGAACAACCTGCCAGGTTAGTAATACTA
TTTTATTGTATATATATTTGTCATTTAGCTAGCTACAGGTCTTCCTGTTTGTTGGCTACT
TTTTTCATTAGGCTGTCTATGGCGTTACGTTCGTGCCAGCATGACATTCACTGGGCCTTT
GCCACCATTATGTGATCCTGTGGATGGTCATCTACTGGTTGATGGTTGCTATCTGAACAA
TTTGCCAGGTATTATGCTGAAAATCTGGTGTATCTGTTGATTATTTCTTGCCTAGTTTCA
TGGAAA-TGTGCATTCAAATCAGTGTTACAGCAGTAAGATAACAGTTAGATATCTGAAAG
CATCTGAATGTGAAAAATGTTAATATAACAGAAAATTTCTTACATGTAACACATCACAGA
AATGTGTATCTTT-------------------------------------
>MY5165_Hrupicola_Temecula
------------------------------------------------------------
------------------------------------------------------------
------------------------------------------------------------
------------------------------------------------------------
------------------------------------------------------------
--------TAGGCTGTCTATGGCGTTACGTTCGTGCCAGCATGACATTCACTGGGCCTTT
GCCACCATTATGTGATCCTGTGGATGGTCATCTACTGGTTGATGGTTGCTATCTGAACAA
TTTGCCAGGTATTATGCTGAAAATCTGGTGTATCTGTTGATTATTTCTTGCCTAGTTTCA
TGGAAA-TGTGCATTCAAATCAGTGTTACAGCAGTAAGATAACAGTTAGATATCTGAAAG
CATCTGAATGTGAAAAATGTTAATATAACAGAAAATTTCTTACATGTAACACATCACAGA
AATGTGTATCTTTAAACTGCAAGTGGTAGG--------------------
>MY5175_Hapachea_HarshawRd_PatagoniaMtns
CAAACTGAAAGAATTTATATTTAGTCTTCATCTGGCCAGCATTTCCTCACTAGAATGTTC
TTAAATGATATTTAAACAGTTATATCTTTAGCGACTTATGTGGTTTCCAGGATCTCTGTG
GCGATACATTCGTTCCAGCATGTCACTTTCTGGATACATGCCTCCCCTTTGTGATCCACT
TGATGGTCATCTTCTTCTAGATGGAGGTTATGTGAACAACCTGCCAGGTTAGTAATACTA
TTTTATTGTATATATATTTGTCATTTAGCTAGCTACAGGTCTTCCTGTTTGTTGGCTACT
TTTTTTATTAGGCTGTCTATGGCGTTACGTTCGTGCCAGCATGACATTCACTGGGCCTTT
GCCACCATTATGTGATCCTGTGGATGGTCATCTACTGGTTGATGGTTGCTATCTGAACAA
TTTGCCAGGTATTATACTGAAAATCTGGTGTGTCTGTTGATTATTTCTTGCATAGTTTCA
CGGAAATTTTGCATTCAAATCAGTGTTACAGCAGTAAGATAACAGTTAAATATCTCAAAG
CTTCTGAATCTAAAAA-CATTGAATTAATCCTAAA-TTTTTTTGCAAAACATATTTAAAA
ATCGTGTATATTTAAAGTAAATGTAATATGATTACAACCTTAGCACCCAA
>MY5180_Hapachea_MustrangPk_MustangMtns
CAAACTGAAAGAATTTATATTTAGTCTTCATCTGGCCAGCATTTCCTCACTAGAATGTTC
TTAAATGATATTTAAACAGTTATATCTTTAGCGACTTATGTGGTTTCCAGGATCTCTGTG
GCGATACATTCGTTCCAGCATGTCACTTTCTGGATACATGCCTCCCCTTTGTGATCCACT
TGATGGTCATCTTCTTCTAGATGGAGGTTATGTGAACAACCTGCCAGGTTAGTAATACTA
TTTTATTGTATATATATTTGTCATTTAGCTAGCTACAGGTCTTCCTGTTTGTTGGCTACT
TTTTTCATTAGGCTGTCTATGGCGTTACGTTCGTGCCAGCATGACATTCACTGGGCCTTT
GCCACCATTATGTGATCCTGTGGATGGTCATCTACTGGTTGATGGTTGCTATCTGAACAA
TTTGCCAGGTATTATACTGAAAATCTGGTGTATCTGTTGATTATTTCTTGCCTAGTTTCA
CGGAAATTTTGCATTCAAATCAGTGTTACAGCAGTAAGATAACAGTTAAATATCTCAAAG
CCTCTGAATGTAAAAA-CATTGAATTAATCCTAAATTTTTTTCGCAAAACATATCTAAAA
ATCTTGTATATTTAAAGTAAATGTAATATGGTTACAACTTTGGCACCCAA
>MY5181_Hapachea_MustrangPk_MustangMtns
------------------------------------------------------------
-----------------------ATCTTTAGCGACTTATGTGGTTTCCAGGATCTCTGTG
GCGATACATTCGTTCCAGCATGTCACTTTCTGGATACATGCCTCCCCTTTGTGATCCACT
TGATGGTCATCTTCTTCTAGATGGAGGTTATGTGAACAACCTGCCAGGTTAGTAATACTA
TTTTATTGTATATTTATTTGTCATTTAGCTAGCTACAGGTCTTCCTGTTTGTTGGCTACT
TTTTTCATTAGGCTGTCTATGGCGTTACGTTCGTGCCAGCATGACATTCACTGGGCCTTT
GCCACCATTATGTGATCCTGTGGATGGTCATCTACTGGTTGATGGTTGCTATCTGAACAA
TTTGCCAGGTATTATACTGAAAATCTGGTGTATCTGTTGATTATTTCTTGCCTAGTTTCA
CGGAAATTTTGCATTCAAATCAGTGTTACAGCAGTAAGATAACAGTTAAATATCTCAAAG
CCTCTGAATGTAAAAA-CATTGAATTAATACTAAATTTTTTTCGCAAAACATATCTAAAA
ATCTTGTATATTT-------------------------------------
>MY5193_Hapachea_HarshawRd_PatagoniaMtns
CAAACTGAAAGAATTTATATTTAGTCTTCATCTGGCCAGCATTTCCTCACTAGAATGTTC
TTAAATGATATTTAAACAGTTATATCTTTAGCGACTTATGTGGTTTCCAGGATCTCTGTG
GCGATACATTCGTTCCAGCATGTCACTTTCTGGATACATGCCTCCCCTTTGTGATCCACT
TGATGGTCATCTTCTTCTAGATGGAGGTTATGTGAACAACCTGCCAGGTTAGTAATACTA
TTTTATTGTATATATATTTGTCATTTAGCTAGCTACAGGTCTTCCTGTTTGTTGGCTACT
TTTTTTATTAGGCTGTCTATGGCGTTACGTTCGTGCCAGCATGACATTCACTGGGCCTTT
GCCACCATTATGTGATCCTGTGGATGGTCATCTACTGGTTGATGGTTGCTATCTGAACAA
TTTGCCAGGTATTATACTGAAAATCTGGTGTGTCTGTTGATTATTTCTTGCATAGTTTCA
CGGAAATTTTGCATTCAAATCAGTGTTACAGCAGTAAGATAACAGTTAAATATCTCAAAG
CTTCTGAATCTAAGAA-CATTGAATTAATCCTAAA-TTTTTTTGCAAAACATATTTAAAA
ATCGTGTATATTTAAAGTAAATGTAATATGGTTACAACCTTAGCACCCAA
>MY5194_Hapachea_Ordsummit_MtOrd
CAAACTGAAAGAATTT------------CATCTGGCCAGCATTTCCTCACTAGAATGTTC
TTAAATGATATTTAAACAGTTATATCTTTAGCGACTTATGTGGTTTCCAGGATCTCTGTG
GCGATACATTCGTTCCAGCATGTCACTTTCTGGATACATGCCTCCCCTTTGTGATCCACT
TGATGGTCATCTTCTTCTAGATGGAGGTTATGTGAACAACCTGCCAGGTTAGTAATACTA
TTTTATTGTATATATATTTGTCATTTAGCTAGCTACAGGTCTTCCTGTTTGTTGGCTACT
TTTTTCATTAGGCTGTCTATGGCGTTACGTTCGTGCCAGCATGACATTCACTGGGCCTTT
GCCACCATTATGTGATCCTGTGGATGGTCATCTACTGGTTGATGGTTGCTATCTGAACAA
TTTGCCAGGTATTATGCTAAATACGTG-----------------TTATTACACAGTT---
-------------------------------------------------ATAAACCGAAA
TCTGCGAAAAAAAAAAATTTTTAATCGAT------TTTTTTTAATCGATTTTTTTTTGAA
AAAAAGTCCACTT-------------------------------------
>MY5195_Hapachea_Ordsummit_MtOrd
CAAACTGAAAGAATTTATATTTAGTCTTCATCTGGCCAGCATTTCCTCACTAGAATGTTC
TTAAATGATATTTAAACAGTTATATCTTTAGCGACTTATGTGGTTTCCAGGATCTCTGTG
GCGATACATTCGTTCCAGCATGTCACTCTCTGGATACATGCCTCCCCTTTGTGATCCACT
TGATGGTCATCTTCTTCTAGATGGAGGTTATGTGAACAACCTGCCAGGTTAGTAATACTA
TTTTATTGTATATATATTTGTCATTTAGCTAGCTACAGGTCTTCCTGTTTGTTGGCTACT
TTTTTCATTAGGCTGTCTATGGCGTTACGTTCGTGCCAGCATGACATTCACTGGGCCTTT
GCCACCATTATGTGATCCTGTGGATGGTCATCTACTGGTTGATGGTTGCTATCTGAACAA
TTTGCCAGGTATTATGCTGAAAATCTGGTGTATCTGTTGATTATTTCTTGCCTAGTTTCA
CGGAAATTGTGCATTCAAATCAGTGTTACAGCAGTAAGATAACAGTTAAATATCTAAAAG
TCTCTAAATGTAAAAAACCTTGAAGTATTCCCAAATTTTTTTCGCAGAACATATCT---A
AATATGTATATTTAAAGTTAATGTAATATGGCTACAACTTTAGCACCCAA
>MY5266_Hencina_CerroBolla
CAAACTGAAAGAATTTATATTTAGTCTTCATCTGGCCAGCATTTCCTCACTAGAATGTTC
TTAAATGATATTTAAACAGTTATATCTTTAGCGACTTATGTGGTTTCCAGGATCTCTGTG
GCGATACATTCGTTCCAGCATGTCACTCTCTGGATACATGCCTCCCCTTTGTGATCCTCT
TGATGGTCATCTTCTTCTAGATGGAGGTTATGTGAACAACCTGCCAGGTTAGTAATACTA
TTTTATTGTATATATATTTGTCATTTAGCTAGCTACAGGTCTTCCTGTTTGTTGGCTACT
TTTTTCATTAGGCTGTCTATGGCGTTACGTTCGTGCCAGCATGACATTCACTGGGCCTTT
GCCACCATTATGTGATCCTGTGGATGGTCATCTACTGGTTGATGGTTGCTATCTGAACAA
TTTGCCAGGTATTATGCTGAAAATCTGGTGTATCTGTTGATTATTTCTTGCCTAGTTTCA
CGGAAA-TGTGCATTCAAATCAGTGTTACAGCAGTAAGATAACAGTTTGATATCTGAAAG
CCTCTGAATGTGAAAAATGTTAATATAACGGAAAATTTCTTACATGTAACGCATCACAGA
AATGCGTATCTTTAAACTGTAAGTGGTAATTTTATCATATTGGTAATAGA
>MY5267_Hencina_CerroBolla
CAAACTGAAAGAATTTATATTTAGTCTTCATCTGGCCAGCATTTCCTCACTAGAATGTTC
TTAAATGATATTTAAACAGTTATATCTTTAGCGACTTATGTGGTTTCCAGGATCTCTGTG
GCGATACATTCGTTCCAGCATGTCACTTTCTGGATACATGCCTCCCCTTTGTGATCCTCT
TGATGGTCATCTTCTTCTAGATGGAGGTTATGTGAACAACCTGCCAGGTTAGTAATACTA
TTTTATTGTATATATATTTGTCATTTAGCTAGCTACAGGTCTTCCTGTTTGTTGGCTACT
TTTTTCATTAGGCTGTCTATGGCGTTACGTTCGTGCCAGCATGACATTCACTGGGCCTTT
GCCACCATTATGTGATCCTGTGGATGGTCATCTACTGGTTGATGGTTGCTATCTGAACAA
TTTGCCAGGTATTATGCTGAAAATCTGGTGTATCTGTTGATTATTTCTTGCCTAGTTTCA
CGGAAA-TGTGCATTCAAATCAGTGTTACAGCAGTAAGATAACAGTTTGATATCTGAAAG
CCTCTGAATGTGAAAAATGTTAATATAACGGAAAATTTCTTACATGTAACGCATCACAGA
AATGCGTATCTTTAAACTGTAAGTGGTAATTTTATCATATTGGTAATAGA
>MY5269_Hexurella_GuadalupeValley
CAAACTGAAAGAATTTGTATTTAGTCTTCATCTGGCCAGCATTTCCTCACTAGAATGTTC
TTAAATGATATTTAAACAGTTATATCTTTAGCGACTTATGTGGTTTCCAGGATCTCTGTG
GCGATACATTCGTTCCAGCATGTCACTTTCTGGATACATGCCTCCCCTTTGTGATCCTCT
TGATGGTCATCTTCTTCTAGATGGAGGTTATGTGAACAACCTGCCAGGTTAGTAATACTA
TTTTATTGTATATATATTTGTCATTTAGCTAGCTACAGGTCTTCCTGTTTGTTGGCTACT
TTTTTTATTAGGCTGTCTATGGCGTTACGTTCGTGCCAGCATGACATTCACTGGGCCTTT
GCCACCTTTATGTGATCCTGTGGATGGTCATCTACTGGTTGATGGTTGCTATCTGAACAA
TTTGCCAGGTATTATGCTGAAAATCTGGTGTATCTGTTGATTATTTCTTGCCTAGTTTCA
CGGAAA-TGTGCATTCAAATCAGTGTTACAGCAGTAAGATGACAGTTAGATATCTGAAAG
CCTCTAAATGTGAAAAATGTTAATATAACAGAAAATTTCTTACATGTAACGCATCACAGA
AATGCGTATCTTTAAACTGTAAGTGGTAATTTTATCATATTGGTAATTGA
>MY5271_Hexurella_GuadalupeValley
CAAACTGAAAGAATTTGTATTTAGTCTTCATCTGGCCAGCATTTCCTCACTAGAATGTTC
TTAAATGATATTTAAACAGTTATATCTTTAGCGACTTATGTGGTTTCCAGGATCTCTGTG
GCGATACATTCGTTCCAGCATGTCACTTTCTGGATACATGCCTCCCCTTTGTGATCCTCT
TGATGGTCATCTTCTTCTAGATGGAGGTTATGTGAACAACCTGCCAGGTTAGTAATACTA
TTTTATTGTATATATATTTGTCATTTAGCTAGCTACAGGTCTTCCTGTTTGTTGGCTACT
TTTTTTATTAGGCTGTCTATGGCGTTACGTTCGTGCCAGCATGACATTCACTGGGCCTTT
GCCACCTTTATGTGATCCTGTGGATGGTCATCTACTGGTTGATGGTTGCTATCTGAACAA
TTTGCCAGGTATTATGCTGAAAATCTGGTGTATCTGTTGATTATTTCTTGCCTAGTTTCA
CGGAAA-TGTGCATTCAAATCAGTGTTACAGCAGTAAGATGACAGTTAGATATCTGAAAG
CCTCTAAATGTGAAAAATGTTAATATAACAGAAAATTTCTTACATGTAACGCATCACAGA
AATGCGTATCTTTAAACTGTAAGTGGTAATTTTATCATATTGGTAATTGA
>MY5276_Hexurella_SanPedro_Martir
CAAACTGAAAGAATTTATATTTAGTCTTCATCTGGGCAGCATTTCCTCACTAGAATGTTC
TTAAATGATATTTAAACAGTTATATCTTTAGCGACTTATGTGGTTTCCAGGATCTCTGTG
GCGATACATTCGTTCCAGCATGTCACTTTCTGGATACATGCCTCCCCTTTGTGATCCTCT
TGATGGTCATCTTCTTCTAGATGGAGGTTATGTGAACAACCTGCCAGGTTAGTAATACTA
TTTTATTGTATATATATTTGTCATTTAGCTAGCTACAGGTCTTCCTGTTTGTTGGCTACT
TTTTTCATTAGGCTGTCTATGGCGTTACGTTCGTGCCAGCATGACATTCACTGGGCCTTT
GCCACCATTATGTGATCCTGTGGATGGTCATCTACTGGTTGATGGTTGCTATCTGAACAA
TTTGCCAGGTATTATGCTGAAAATCTGGTGTATCTGTTGATTATTTCTTGCCTAGTTTCA
CGGAAA-TGTGCATTCAAATCAGTGTTACAGCAGTAAGATAACAGTTAGATATCTGAAAG
CCTCTGAATGTGAAAAACGTTAATATAACAGAAAATTTCTTACATGTAACGCATCACAGA
AATGCGTATCTTTAAACTATAAGTGGTGATTTTATCATATTGGTAATTGA
>MY5277_Hexurella_SanPedro_Martir
CAAACTGAAAGAATTTATATTTAGTCTTCATCTGGGCAGCATTTCCTCACTAGAATGTTC
TTAAATGATATTTAAACAGTTATATCTTTAGCGACTTATGTGGTTTCCAGGATCTCTGTG
GCGATACATTCGTTCCAGCATGTCACTTTCTGGATACATGCCTCCCCTTTGTGATCCTCT
TGATGGTCATCTTCTTCTAGATGGAGGTTATGTGAACAACCTGCCAGGTTAGTAATACTA
TTTTATTGTATATATATTTGTCATTTAGCTAGCTACAGGTCTTCCTGTTTGTTGGCTACT
TTTTTCATTAGGCTGTCTATGGCGTTACGTTCGTGCCAGCATGACATTCACTGGGCCTTT
GCCACCATTATGTGATCCTGTGGATGGTCATCTACTGGTTGATGGTTGCTATCTGAACAA
TTTGCCAGGTATTATGCTGAAAATCTGGTGTATCTGTTGATTATTTCTTGCCTAGTTTCA
CGGAAA-TGTGCATTCAAATCAGTGTTACAGCAGTAAGATAACAGTTAGATATCTGAAAG
CCTCTGAATGTGAAAAACGTTAATATAACAGAAAATTTCTTACATGTAACGCATCACAGA
AATGCGTATCTTTAAACTATAAGTGGTGATTTTATCATATTGGTAATTGA
>MY5280_Hexurella_ArroyoSalado
CAAACTGAAAGAATTTATATTTAGTCTTCATCTGGCCAGCATTTCCTCACTAGAATGTTC
TTAAATGATATTTAAACAGTTATATCTTTAGCGACTTATGTGGTTTCCAGGATCTCTGTG
GCGATACATTCGTTCCAGCATGTCACTTTCTGGATACATGCCTCCCCTTTGTGATCCTCT
TGATGGTCATCTTCTTCTAGATGGAGGTTATGTGAACAACCTGCCAGGTTAGTAATACTA
TTTTATTGTATATATATTTGTCATTTAGCTAGCTACAGGTCTTCCTGTTTGTTGGCTACT
TTTTTCATTAGGCTGTCTATGGCGTTACGTTCGTGCCAGCATGACATTCACTGGGCCTTT
GCCACCATTATGTGATCCTGTGGATGGTCATCTACTGGTTGATGGTTGCTATCAGAACAA
TTTGCCAGGTATTATGCTGAAAATCTGGTGTATCTGTTGATTATTTCTTGCCTAGTTTCA
CAGAAA-TGTGCATTCAAATCAGTGTTGCAGCAGTAAGATAACAGTTAGATATCTGAAAG
CCTCTGAATGTGAAAAATGTTAATATAACAGAAAATTTCTTACATGTAACGCATCACAGA
AATGTGTATCTTTAAACTGTAAGTGGTAATTTTATCGTATTGGTAATTGA
>MY5282_Hexurella_ArroyoSalado
CAAACTGAAAGAATTTATATTTAGTCTTCATCTGGCCAGCATTTCCTCACTAGAATGTTC
TTAAATGATATTTAAACAGTTATATCTTTAGCGACTTATGTGGTTTCCAGGATCTCTGTG
GCGATACATTCGTTCCAGCATGTCACTTTCTGGATACATGCCTCCCCTTTGTGATCCTCT
TGATGGTCATCTTCTTCTAGATGGAGGTTATGTGAACAACCTGCCAGGTTAGTAATACTA
TTTTATTGTATATATATTTGTCATTTAGCTAGCTACAGGTCTTCCTGTTTGTTGGCTACT
TTTTTCATTAGGCTGTCTATGGCGTTACGTTCGTGCCAGCATGACATTCACTGGGCCTTT
GCCACCATTATGTGATCCTGTGGATGGTCATCTACTGGTTGATGGTTGCTATCAGAACAA
TTTGCCAGGTATTATGCTGAAAATCTGGTGTATCTGTTGATTATTTCTTGCCTAGTTTCA
CAGAAA-TGTGCATTCAAATCAGTGTTGCAGCAGTAAGATAACAGTTAGATATCTGAAAG
CCTCTGAATGTGAAAAATGTTAATATAACAGAAAATTTCTTACATGTAACGCATCACAGA
AATGTGTATCTTTAAACTGTAAGTGGTAATTTTATCGTATT-GTAATTGA
>MY5286_Hrupicola_SweetwaterSpr_OrdMtn
CAAACTGAAAGAATTTATATTTAGTCTTCATCTGGCCAGCATTTCCTCACTAGAATGTTC
TTAAATGATATTTAAACAGTTATATCTTTAGCGACTTATGTGGTTTCCAGGATCTCTGTG
GCGATACATTCGTTCCAGCATGTCACTTTCTGGATACATGCCTCCCCTTTGTGATCCTCT
TGATGGTCATCTTCTTCTAGATGGAGGTTATGTGAACAACCTGCCAGGTTAGTAATACTA
TTTTATTGTATATATATTTGTCATTTAGCTAGCTACAGGTCTTCCTGTTTGTTGGCTACT
TTTTTCATTAGGCTGTCTATGGCGTTACGTTCGTGCCAGCATGACATTCACTGGGCCTTT
GCCACCATTATGTGATCCTGTGGATGGTCATCTACTGGTTGATGGTTGCTATCTGAACAA
TTTGCCAGGTATTATGCTGAAAATCTGGAGTATCTGTTGATTATTTCTTGCCTAGTTTCA
CGGAAA-TGTGCATTCAAATCAGTGTTACAGCAGTAAGATAATAGTTAGATATCTGAAAT
CCTCTGAATGTGAAAAACGTTAATATAACAGAAAATTTCTTACATGAAACACATCACAGA
AATGTGTATCTTTAAACTGTAAGTGGTAATTTTGTCATGTTGGTAATTGA
>MY5287_Hrupicola_SweetwaterSpr_OrdMtn
------------------------------------------------------------
--------------------TATATCTTTAGCGACTTATGTGGTTTCCAGGATCTCTGTG
GCGATACATTCGTTCCAGCATGTCACTTTCTGGATACATGCCTCCCCTTTGTGATCCTCT
TGATGGTCATCTTCTTCTAGATGGAGGTTATGTGAACAACCTGCCAGGTTAGTAATACTA
TTTTATTGTATATATATTTGTCATTTAGCTAGCTACAGGTCTTCCTGTTTGTTGGCTACT
TTTTTCATTAGGCTGTCTATGGCGTTACGTTCGTGCCAGCATGACATTCACTGGGCCTTT
GCCACCATTATGTGATCCTGTGGATGGTCATCTACTGGTTGATGGTTGCTATCTGAACAA
TTTGCCAGGTATTATGCTGAAAATCTGGAGTATCTGTTGATTATTTCTTGCCTAGTTTCA
CGGAAA-TGTGCATTCAAATCAGTGTTACAGCAGTAAGATAATAGTTAGATATCTGAAAT
CCTCTGAATGTGAAAAACGTTAATATAACAGAAAATTTCTTACATGAAACACATCACAGA
AATGTGTATCTTT-------------------------------------
>MY5288_Hrupicola_Deadman_Hills
-AAACTGAAAG----TATATTTAGTCTTCATCTGGCCAGCATTTCCTCACTAGAATGTTC
TTAAATGATATTTAAACAGTTATATCTTTAGCGACTTATGTGGTTTCCAGGATCTCTGTG
GCGATACATTCGTTCCAGCATGTCACTTTCTGGATACATGCCTCCCCTTTGTGATCCTCT
TGATGGTCATCTTCTTCTAGATGGAGGTTATGTGAACAACCTGCCAGGTTAGTAATACTA
TTTTATTGTATATATATTTGTCATTTAGCTAGCTACAGGTCTTCCTGTTTGTTGGCTACT
TTTTTCATTAGGCTGTCTATGGCGTTACGTTCGTGCCAGCATGACATTCACTGGGCCTTT
GCCACCATTATGTGATCCTGTGGATGGTCATCTACTGGTTGATGGTTGCTATCTGAACAA
TTTGCCAGGTATTATGCTGAAAATCTGGTGTATCTGTTGATTATTTCTTGCCTAGTTTCA
GGGAAA-TGTGCATTCAAATCAGTGTTACAGCAGTAAGATAACAGTTAGTTATCTGAAAG
CCTCTGAATGTGAAAAATGTTAATATAACAGAAAATTTCTTACATGTAACACATCACAGA
AATGTGTATCTTTAAACTGTAAGTGATAATTTTGTCATATTGGTAATTGA
>MY5289_Hrupicola_Deadman_Hills
CAAACTGAAAGAATTTATATTTAGTCTTCATCTGGCCAGCATTTCCTCACTAGAATGTTC
TTAAATGATATTTAAACAGTTATATCTTTAGCGACTTATGTGGTTTCCAGGATCTCTGTG
GCGATACATTCGTTCCAGCATGTCACTTTCTGGATACATGCCTCCCCTTTGTGATCCTCT
TGATGGTCATCTTCTTCTAGATGGAGGTTATGTGAACAACCTGCCAGGTTAGTAATACTA
TTTTATTGTATATATATTTGTCATTTAGCTAGCTACAGGTCTTCCTGTTTGTTGGCTACT
TTTTTCATTAGGCTGTCTATGGCGTTACGTTCGTGCCAGCATGACATTCACTGGGCCTTT
GCCACCATTATGTGATCCTGTGGATGGTCATCTACTGGTTGATGGTTGCTATCTGAACAA
TTTGCCAGGTATTATGCTGAAAATCTGGTGTATCTGTTGATTATTTCTTGCCTAGTTTCA
GGGAAA-TGTGCATTCAAATCAGTGTTACAGCAGTAAGATAACAGTTAGTTATCTGAAAG
CCTCTGAATGTGAAAAATGTTAATATAACAGAAAATTTCTTACATGTAACACATCACAGA
AATGTGTATCTTTAAACTGTAAGTGATAATTTT-----------------
>MY5309_Hapachea_JohnnyLyon_Hills
------------------------------------------------------------
--AAATGATATTTAAACAGTTATATCTTTAGCGACTTATGTGGTTTCCAGGATCTCTGTG
GCGATACATTCGTTCCAGCATGTCACTTTCTGGATACATGCCTCCCCTTTGTGATCCACT
TGATGGTCATCTTCTTCTAGATGGAGGTTATGTGAACAACCTGCCAGGTTAGTAATACTA
TTTTATTGTATATATATTTGTCATTTAGCTAGCTACAGGTCTTCCTGTTTGTTGGCTACT
TTTTTCATTAGGCTGTCTATGGCGTTACGTTCGTGCCAGCATGACATTCACTGGGCCTTT
GCCACCATTATGTGATCCTGTGGATGGTCATCTACTGGTTGATGGTTGCTATCTGAACAA
TTTGCCAGGTATTATACTGAAAATCTGGTGTATCTGTTGATTATTTCTTGCCTAGTTTCA
CGGAAATTTTGCATTCAAATCAGTGTTACAGCAGTAAGATAACAGTTAAATATCTCAAAG
CCTCTGAATGTAAAAA-CATTGAATTAATCCTAAATTTTTTTCGCAAAACATATCTAAAA
ATCTTGTATATTTAAAGTAAATGTAATATGGTTACAACTTTAGCACCTGA
>MY5310_Hexurella_AntelopeCyn_CerbatMtns
---------------------------------------CATTTCCTCACTAGAATGTTC
TTAAATGATATTTAAACAGTTATATCTTTAGCGACTTATGTGGTTTCCAGGATCTCTGTG
GCGATACATTCGTTCCAGCATGTCACTCTCTGGATACATGCCTCCCCTTTGTGATCCACT
TGATGGTCATCTTCTTCTAGATGGAGGTTATGTGAACAACCTGCCAGGTTAGTAATACTA
TTTTATTGTATATATATTTGTCATTTAGCTAGCTACAGGTCTACCTGTTTGTTGGCTGCT
TTTTTCATTAGGCTGTCTATGGCGTTACGTTCGTGCCAGCATGACATTCACTGGGCCTTT
GCCACCATTATGTGATCCTGTGGATGGTCATCTACTGGTTGATGGTTGCTATCTGAACAA
TTTGCCAGGTATTATGCTGAAAATCTGGTGTATCTGTTGATTATTTCTTGCCTAGTTACA
CGGAAATTGTGCATTCAAATCAGTGTTACAGCAGTAAGATAACTGTTGAATATCTGAAAG
TCTCTAAATGTGAAAAACCTTGAAGTATTCCCAAATTTTTTAT-TTCATTAACTTT---A
AATATACCTATTT-------------------------------------
>MY5311_Hexurella_AntelopeCyn_CerbatMtns
CAAACTGAACGAATTTATATTTAGTCTTCATCTGGCCAGCATTTCCTCACTAGAATGTTC
TTAAATGATATTTAAACAGTTATATCTTTAGCGACTTATGTGGTTTCCAGGATCTCTGTG
GCGATACATTCGTTCCAGCATGTCACTCTCTGGATACATGCCTCCCCTTTGTGATCCACT
TGATGGTCATCTTCTTCTAGATGGAGGTTATGTGAACAACCTGCCAGGTTAGTAATACTA
TTTTATTGTATATATATTTGTCATTTAGCTAGCTACAGGTCTACCTGTTTGTTGGCTACT
TTTTTCATTAGGCTGTCTATGGCGTTACGTTCGTGCCAGCATGACATTCACTGGGCCTTT
GCCACCATTATGTGATCCTGTGGATGGTCATCTACTGGTTGATGGTTGCTATCTGAACAA
TTTGCCAGGTATTATGCTGAAAATCTGGTGTATCTGTTGATTATTTCTTGCCTAGTTACA
CGGAAATTGTGCATTCAAATCAGTGTTACAGCAGTAAGATAACTGTTGAATATCTGAAAG
TCTCTAAATGTGAAAAACCTTGAAGTATTCCCAAATTTTTTAT-TTCATTAACTTT---A
AATATACCTATTTTATGTCCTTGT--------------------------
>MY5312_Hexurella_FoxCyn_MusicMtns
---------------------TAGTCTTCATCTGGCCAGCATTTCCTCACTAGAATGTTC
TTAAATGATATTTAAACAGTTATATCTTTAGCGACTTATGTGGTTTCCAGGATCTCTGTG
GCGATACATTCGTTCCAGCATGTCACTCTCTGGATACATGCCTCCCCTTTGTGATCCACT
TGATGGTCATCTTCTTCTAGATGGAGGTTATGTGAACAACCTGCCAGGTTAGTAATACTA
TTTTATTGTATATATATTTGTCATTTAGCTAGCTACAGGTCTACCTGTTTGTTGGCTACT
TTTTTCATTAGGCTGTCTATGGCGTTACGTTCGTGCCAGCATGACATTCACTGGGCCTTT
GCCACCATTATGTGATCCTGTGGATGGTCATCTACTGGTTGATGGTTGCTATCTGAACAA
TTTGCCAGGTATTATGCTGAAAATCTGGTGTATCTGTTGATTATTTCTTGCCTAGTTACA
CGGAAATTGTGCATTCAAATCAGTGTTACAGCAGTAAGATAACTGTTGAATATCTGAAAG
TCTCTAAATGTGAAAAACCTTGAAGTATTCCCAAATTTTTTAT-TTCATTAACTTT---A
AATATACCTATTTTATGTCCTTGTAGTCAGAATACAATGT----------
>MY5313_Hexurella_FoxCyn_MusicMtns
------------------------------------------------------------
--------------AACAGTTATATCTTTAGCGACTTATGTGGTTTCCAGGATCTCTGTG
GCGATACATTCGTTCCAGCATGTCACTCTCTGGATACATGCCTCCCCTTTGTGATCCACT
TGATGGTCATCTTCTTCTAGATGGAGGTTATGTGAACAACCTGCCAGGTTAGTAATACTA
TTTTATTGTATATATATTTGTCATTTAGCTAGCTACAGGTCTACCTGTTTGTTGGCTACT
TTTTTCATTAGGCTGTCTATGGCGTTACGTTCGTGCCAGCATGACATTCACTGGGCCTTT
GCCACCATTATGTGATCCTGTGGATGGTCATCTACTGGTTGATGGTTGCTATCTGAACAA
TTTGCCAGGTATTATGCTGAAAATCTGGTGTATCTGTTGATTATTTCTTGCCTAGTTACA
CGGAAATTGTGCATTCAAATCAGTGTTACAGCAGTAAGATAACTGTTGAATATCTGAAAG
TCTCTAAATGTGAAAAACCTTGAAGTATTCCCAAATTTTTTAT-TTCATTAACTTT---A
AATATACCTATTTTATGTCCTTGTAGTCAGAATACAATGT----------
>MY5314_Hexurella_Grasshopper_BrushyMtn
------------------------------------------------------------
------------------------------------------------------------
-----------GTTCCAGCATGTCACTCTCTGGATACATGCCTCCCCTTTGTGATCCACT
TGATGGTCATCTTCTTCTAGATGGAGGTTATGTGAACAACCTGCCAGGTTAGTAGTACTA
TTTTATTGTATATATATTTGTCATTTAGCTAGCTACAGGTCTTCCTGTTTGTTGGCTACT
TTTTTCATTAGGCTGTCTATGGCGTTACGTTCGTGCCAGCATGACATTCACTGGACCTTT
GCCACCATTATGTGATCCTGTGGATGGTCATCTACTGGTTGATGGTTGCTATCTGAACAA
TTTGCCAGGTATTATGCTGAAAATCTGGTGTATCTGTTGATTATTTCTTGCCTAGTTACA
CGGAAATTGTGCATTCAAATCAGTGTTACAGCAGTAAGATAACAGTTGAATATCTGAAAG
TCTCTAAATGTGAA----------------------------------------------
--------------------------------------------------
>MY5315_Hexurella_WagonerRd_BradshawMtns
CAAACTGAAAGAATTTGTATTTAGTCTTCATCTGGCCAGCATTTCCTCACTAGAATGTTC
TTAAATGATATTTAAACAGTTATATCTTTAGCGACTTATGTGGTTTCCAGGATCTCTGTG
GCGATACATTCGTTCCAGCATGTCACTCTCTGGATACATGCCTCCCCTTTGTGATCCACT
TGATGGTCATCTTCTTCTAGATGGAGGTTATGTGAACAACCTGCCAGGTTAGTAATACTA
TTTTATTGTATATATATTTGTCATTTAGCTAGCTACAGGTCTTCCTGTTTGTTGGCTACT
TTTTTCATTAGGCTGTCTATGGCGTTACGTTCGTGCCAGCATGACATTCACTGGGCCTTT
GCCACCATTATGTGATCCTGTGGATGGTCATCTACTGGTTGATGGTTGCTATCTGAACAA
TTTGCCAGGTATTATGCTGAAAATCTGGTGTATCTGTTGATTATTTCTTGCCTAGTTTCA
CGGAAATTGTGCATTCAAATCAGTGTTACAACAGTAAGATAACCGTTAAATATCTAAAAG
TCTCTAAATGTAAAAAACCTTGAAGTATTCCCAAATTTTTTTCGCAAAACATATCTAAAA
AATATGTATATTTAAAGTTAATGTAATATGGCTACAACTTTAGCACCCAA
>MY5316_Hexurella_WagonerRd_BradshawMtns
---ACTGAAAGAATTT-TATTTAGTCTTCATCTGGCCAGCATTTCCTCACTAGAATGTTC
TTAAATGATATTTAAACAGTTATATCTTTAGCGACTTATGTGGTTTCCAGGATCTCTGTG
GCGATACATTCGTTCCAGCATGTCACTCTCTGGATACATGCCTCCCCTTTGTGATCCACT
TGATGGTCATCTTCTTCTAGATGGAGGTTATGTGAACAACCTGCCAGGTTAGTAATACTA
TTTTATTGTATATATATTTGTCATTTAGCTAGCTACAGGTCTTCCTGTTTGTTGGCTACT
TTTTTCATTAGGCTGTCTATGGCGTTACGTTCGTGCCAGCATGACATTCACTGGGCCTTT
GCCACCATTATGTGATCCTGTGGATGGTCATCTACTGGTTGATGGTTGCTATCTGAACAA
TTTGCCAGGTATTATGCTGAAAATCTGGTGTATCTGTTGATTATTTCTTGCCTAGTTTCA
CGGAAATTGTGCATTCAAATCAGTGTTACAACAGTAAGATAACCGTTAAATATCTAAAAG
TCTCTAAATGTAAAAAACCTTGAAGTATTCCCAAATTTTTTTCGCAAAACATATCTAAAA
AATATGTATATTTAAAGTTAATGTAATATGACTACAACTTTAGCACCCAA
>MY5317_Hrupicola_Cottonwood_SnYsidroMtns
------------------------------------------------------------
------------------------------------------------------------
-------------------------------------ATGCCTCCCCTTTGTGATCCTCT
TGATGGTCATCTTCTTCTAGATGGAGGTTATGTGAACAACCTGCCAGGTTAGTAATACTA
TTTTATTGTATATATATTTGTCATTTAGCTAGCTACAGGTCTTCCTGTTTGTTGGCTACT
TTTTTCATTAGGCTGTCTATGGCGTTATGTTCGTGCCAGCATGACATTCACTGGGCCTTT
GCCACCATTATGTGATCCTGTGGATGGTCATCTACTGGTTGATGGTTGCTATCTGAACAA
TTTGCCAGGTATTATGCTGAAAATCTGGTGTATCTGTTGATTATTTCTTGCCTAGTTTCA
CGGAAA-TGTGCATTCAAATCAGTGTTACAGCAGTAAGATAACAGTTAGATATCT-----
------------------------------------------------------------
--------------------------------------------------
