# Supplementary material for: ﻿Species delimitation, biogeography, and natural history of dwarf funnel web spiders (Mygalomorphae, Hexurellidae, Hexurella) from the United States / Mexico borderlands
Source: Zookeys. 2023 Jun 14;1167:109–57. doi: 10.3897/zookeys.1167.103463 (PMC10285686; doi:10.3897/zookeys.1167.103463)
Supplement: Supplementary material 3 — Input matrices, analysis log files, and output tree files for nuclear and mitochondrial analyses [file zookeys-1167-109_article-103463__-s003.zip › uce-2001893.fasta]

>MY0059_Hapachea_SantaRitaMtns_MaderaCyn
GTGGTAGATAATAGGGGGAGGTCTTGTTCATTAAGTAAAGGGAAGTCTAGTCTGTGAGAG
TCCTGAATACGACCACTATCTATGCCTGACATTGAATGGCCTCCCCCTACAGGAAGCTTA
ATATGATTGCTAGAAGAACAAGATGCATTCACCACTCTCATCCCACACAAAGGAGTTTGA
GATAGAGGGAAAGAATCAACGAGGCATCTTGGGACGGGTGTTGAATGTGAAGAAACAAAC
CCGGGCAAACATTCGGCATTAGAAACAGAAATTCTTGAATCATATGTATTGATAATATTT
ATATATGTATTCATAGATGTGGTCGTATTCAATAAAAAATGAGACGATTCAGAGGACTCA
TCACAGTTGACATTGTCACTTGCAACAGAAGCAGAAGATGTAGCTACAGGTAATTCATTA
GAGGTTGATGGTACATACTCTTGTACTTTTTCATCTACATTTTCTGTTACTTCAGTCTGT
GCAGTATTTTCACCAGATGCACGAGCTGGTTGAGGTGGAGGCATGGAACTCTGATTTGAT
GAGCTAGAATCAGCTGCATTTGGAGTTTCCGAATTACTGTCTTGCAAACTGGTGTTTGAT
ACCACTGGCTCGGCAGGCTTACTGTCTGGGCTCTTTGTTTCCGGTGACAGTTGGTTATTG
TCAACAGAAGGATTAGAGTCACTTTTACTGTCTTCAGC
>MY0139_Hexurella_SanDiego_Guatay
GTGGTAGAAAATAGGGGGAGGTCTTGTTCATTAAGTAAAGGGAAGTCTAGTCTGTGAGAG
TCCAGAATACGACCACTATCTATGCCTGACATTGAATGGCCTCCCCCTACAGGAAGCTTA
ATGTGATTGCTAGAAGAACAAGATGCATTCACCACTCTCACCCCAGACAACGGAGTTTGA
GATAGAGGGAAAGAATCAATGAGGCATCTTGGGACGGGTGTTGAATGTGAAGAAACAAAC
CCGGGCAAACATTTGGCATTAGAAACAGAAATTCTTGAATCATATGTATTGATAATATTT
ATATATGTATTCATAGATGTGGTCGTATTCAATAAAAAATGAGACGATTCAGAGGACTCA
TCACAGTTGACATTGTCACTTGCAACAGAAGTAGAAGATGTAGCTACAGGTAATTCATTA
GAGGTTGATGGTACATACTCTTGTACTTTTTCACCTACATTTTCTGTCAGTTCAGTCCGC
GCAGTATTTTCACCAGATGTACGAGCTAGTTGAGGTGGAGGCATGGAACTCTGATTTGAA
GAGCTGGAATCAGCTGCATTTGGAGTTTCCGAATTACTGTCTTGCAAACTGGTGTTTGAT
ACCACAGGCTCGGCAGTCTTACTCTCTGGGCTCTTTGTTTCTGGTGACAGTTGGTTATTG
TCAACAGAAGGATTAGAGTCACTTTTACTGTCTTCAGC
>MY5053_Hexurella_ChiricahuaMtns_PriceCyn
GTGGTAGATAATAGGGGGAGGTCTTGTTCATTAAGTAAAGGGAAGTCTAGTCTGTGAGAG
TCCGGAATACGACCACTATCTATGCCTGACATTGAATGGCCTCCCCCTACAGGAAGCTTA
ATATGATTGCTAGAAGAACAAGATGCATTCACCACTCTCATCCCACACGAAGGAGTTTGA
GATAGAGGGAAAGAATCAACGAGGCATCTTGGGACGGGTGTTGAATTTGAAGAAACAAAC
CCGGGCAAACATTCGGCATTAGAAACAGAAATTCTTGAATCATATGTATTGATAATATTT
ATATATGTATTCATAGATGTGGTCGTATTCAATAAAAAATGAGACGATTCAGAGGACTCA
TCACAGTTGACATTGTCACTTGCAACAGAAGCAGAAGATGTAGCTACAGGTAATTCATTA
GAGGTTGATGGTACATACTCTTGTACTTTTTCATCTACATTTTCTGTTACTTCAGTCTGT
GCAGTATTTTCACCAGATGCACGAGTTGGTTGAGGTGGAGGCATGGAACTCTGATTTGAT
GAGCTAGAATCAGCTGCATTTGGAGTTTCCGAATTACTGTCTTGCAAACTGGTGTTTGAT
ACCACAGGCTCGGCAGGCTTACTCTCTGGGCTCTTTGTTTCCGGTGACAGTTGGTTATTG
TCAACAGAAGGATTAGAGTCACTTTTACTGTCTTCAGC
>MY5057_Hexurella_ChiricahuaMtns_PriceCyn
------------------------------------------------------------
------------------------------------------------------------
------------------------------------------------------------
---------------------------------------------------GAAACAAAC
CCGGGCAAACATTCGGCATTAGAAACAGAAATTCTTGAATCATATGTATTGATAATATT-
-TATATGTATTCATAGATGTGGTCGTATTCAATAAAAAATGAGACGATTCAGAGGACTCA
TCACAGTTGACATTGTCACTTGCAACAGA-------------------------------
------------------------------------------------------------
------------------------------------------------------------
------------------------------------------------------------
------------------------------------------------------------
--------------------------------------
>MY5064_Hexurella_MuleMtns_Escabrosa
GTGGTAGATAATAGGGGGAGGTCTTGTTCGTTAAGTAAAGGGAAGTCTAGTCTGTGAGAG
TCCGGAATACGACCACTATCTATGCCTGACATTGAATGGCCTCCCCCTACAGGAAGCTTA
ATATGATTGCTAGAAGAACAAGATGCATTCACCACTCTCATCCCACACAAAGGAGTTTGA
GATAGAGGGAAAGAATCAATGAGGCATCTTGGGACGGGTGTTGAATGTGAAGAAACAAAC
CCGGGTAAACATTCGGCATTAGAAACAGAAATTCTTGAATCATATGTATTGATAATATTT
ATATATGTATTCATAGATGTGGTCGTATTCAATAAAAAATGAGACGATTCAGAGGACTCA
TCACAGTTGACATTGTCACTTGCAACAGAAGCAGAAGATGTAGCTACAGGTAATTCATTA
GAGGTTGATGGTACATACTCTTGTACTTTTTCATCTACATTTTCTGTTACTTCAGTCTGT
GCAGTATTTTCACCAGACGCACGAGCTGGTTGAGGTGGTGGCATGGAACTCTGATTTGAT
GAGCTAGAATCAGCTACATTTGGAGTTTCCGAATTACTGTCTTGCAAACTGGTGTTTGAT
ACCACAGGCTCGGCAGGCTTACTCTCTGGGCTCTTTGTTTCCGGTGACAGTTGGTTATTG
TCAACAGAAGGATTAGAGTCACTTTTACTGTCTTCAGC
>MY5066_Hexurella_MuleMtns_Escabrosa
GTGGTAGATAATAGGGGGAGGTCTTGTTCATTAAGTAAAGGGAAGTCTAGTCTGTGAGAG
TCCGGAATACGACCACTATCTATGCCTGACATTGAATGGCCTCCCCCTACAGGAAGCTTA
ATATGATTGCTAGAAGAACAAGATGCATTCACCACTCTCATCCCACACAAAGGAGTTTGA
GATAGAGGGAAAGAATCAATGAGGCATCTTGGGACGGGTGTTGAATGTGAAGAAACAAAC
CCGGGTAAACATTCGGCATTAGAAACAGAATTTCTTGAATCATATGTATTGATAATATTT
ATATATGTATTCATAGATGTGGTCGTATTCAATAAAAAATGAGACGATTCAGAGGACTCA
TCACAGTTGACATTGTCACTTGCAACAGAAGCAGAAGATGTAGCTACAGGTAATTCATTA
GAGGTTGATGGTACATACTCTTGTACTTTTTCATCTACATTTTCTGTTACTTCAGTCTGT
GCAGTATTTTCACCAGACGCACGAGCTGGTTGAGGTGGAGGCATGGAACTCTGATTTGAT
GAGCTAGAATCAGCTACATTTAGAGTTTCCGAATTACTGTCTTGCAAACTGGTGTTTGAT
ACCACAGGCTCGGCAGGCTTACTCTCTGGGCTCTTTGTTTCCGGTGACAGTTGGTTATTG
TCAACAGAAGGATTAGAGTCACTTTTACTGTCTTCAGC
>MY5071_Hexurella_SantaRitaMtns_AlisoSprings
GTGGTAGATAATAGGGGGAGGTCTTGTTCATTAAGTAAAGGGAAGTCTAGTCTGTGAGAG
TCCTGAATACGACCACTATCTATGCCTGACATTGAATGGCCTCCCCCTACAGGAAGCTTA
ATATGATTGCTAGAAGAACAAGATGCATTCACCACTCTCATCCCACACAAAGGAGTTTGA
GATAGAGGGAAAGAATCAACGAGGCATCTTGGGACGGGTGTTGAATGTGAAGAAACAAAC
CCGGGCAAACATTCGGCATTAGAAACAGAAATTCTTGAATCATATGTATTGATAATATTT
ATATATGTATTCATAGATGTGGTCGTATTCAATAAAAAATGAGACGATTCAGAGGACTCA
TCACAGTTGACATTGTCACTTGCAACAGAAGCAGAAGATGTAGCTACAGGTAATTCATTA
GAAGTTGATGGTACATACTCTTGTACTTTTTCATCTACATTTTCTGTTACTTCAGTCTGT
GCAGTATTTTCACCAGATGCACGAGCTGGTTGAGGTGGAGGCATGGAACTCTGATTGGAA
GAGCTAGAATCAGCTGCATTTGGAGTTTCCGAATTACTGTCTTGCAAACTGGTGTTTGAT
ACCACAGGCTCGGCAGGCTTACTCTCTGGGCTCTTTGTTTCCGGTGACAGTTGGTTATTG
TCAACAGAAGGATTAGAGTCACTTTTACTGTCTTCAGC
>MY5075_Hexurella_ChiricahuaMtns_CaveCrkCyn
GTGGTAGATAATAGGGGGAGGTCTTGTTCATTAAGTAAAGGGAAGTCTAGTCTGTGAGAG
TCCGGAATACGACCACTATCTATGCCTGACATTGAATGGCCTCCCCCTACAGGAAGCTTA
ATATGATTGCTAGAAGAACAAGATGCATTCATCACTCTCATCCCACACGAAGGAGTTTGA
GATAGAGGGAAAGAATCAACGAGGCATCTTGGGACGGGTGTTGAATGTGAAGAAACAAAC
CCGGGCAAACATTCGGCATTAGAAACAGAAATTCTTGAATCATATGTATTGATAATATTT
ATATATGTATTCATAGATGTGGTCGTATTCAATAAAAAATGAGACGATTCAGAGGACTCA
TCACAGTTGACATTGTCACTTGCAACAGAAGCAGAAGATGTAGCTACAGGTAATTCATTA
GAGGTTGATGGTACATACTCTTGTACTTTTTCATCTACATTTTCTGTTACTTCAGTCTGT
GCAGTATTTTCACCAGACACACGAGCTGGTTGAGGTGGAGGCATGGAACTCTGATTTGAT
GAGCTAGAATCAGCTGCATTTGGAGTTTCCGAATTACTGTCTTGCAAACTGGTGTTTGAT
ACCACAGGCTCGGCAGGCTTACTCTCTGGGCTCTTTGTTTCCGGTGACAGTTGGTTATTG
TCAACAGAAGGATTAGAGTCACTTTTACTGTCTTCAGC
>MY5126_Hexurella_SantaCatalinaMtns_NuggetCyn
GTGGTAGATAATAGGGGGAGGTCTTGTTCATTAAGTAAAGGGAAGTCTAGTCTGTGAGAG
TCCGGAATACGACCACTATCTATGCCTGACATTGAATGGCCTCCCCCTACAGGAAGCTTA
ATATGATTGCTAGAAGAACAAGATGCATTCACCACTCTCATCCCACACAAAGGAGTTTGA
GATAGAGGGAAAGAATCAACGAGGCATCTTGGGACGGGTGTTGAATGTGAAGAAACAAAC
CCGGGCAAACATTCGGCATTAGAAACAGAAATTCTTGAATCATATGTATTGATAATATTT
ATATATGTATTCATAGATGTGGTCGTATTCAATAAAAAATGAGACGATTCAGAGGACTCA
TCACAGTTGACATTGTCACTTGCAACAGAAGCAGAAGATGTAGCTACAGGTAATTCATTA
GAGGTTGATGGTACATACTCTTGTACTTTTTCATCTACATTTTCTGTTACTTCAGTCTGT
GCAGTATTTTCACCAGATGCACGAGCTGGTTGAGGTGGAGGCATGGAACTCTGATTTGAT
GAGCTAGAATCAGCTGCAATTGGAGTTTCCGAATTACTGTCTTGCAAACTGGTGTTTGAT
ACCACAGGCTCGGCAGGCTTACTCTCTGGGCTCTTTGTTTCCGGTGACAGTTGGTTATTG
TCAACAGAAGGATTAGAGTCACTTTTACTGTCTTCAGC
>MY5127_Hexurella_WhetstoneMtns_FrenchJoeCyn
------------------------------------------------------------
------------------------------------------------------------
------------------------------------------------------------
-----------------AACGAGGCATCTTGGGACGGGTGTTGAATGTGAAGAAACAAAC
CCGGGCAAACATTCGGCATTAGAAACAGAAATTCTTGAATCATATGTATTGATAATATTT
ATATATGTATTCATAGATGTGGTCGTATTCAATAAAAAATGAGACGATTCAGAGGACTCA
TCACAGTTGACATTGTCACTTGCAACAGAAGCAGAAGATGTAGCTACAGGTAATTCATTA
GAGGTTGATGGTACATACTC----------------------------------------
------------------------------------------------------------
------------------------------------------------------------
------------------------------------------------------------
--------------------------------------
>MY5128_Hexurella_WhetstoneMtns_FrenchJoeCyn
------------------------------------------------------------
------------------------------------------------------------
------------------------------------------------------------
-ATAGAGGGAAAGAA--------GCATCTTGGGACGGGTGTTGAATGTGAAGAAACAAAC
CCGGGCAAACATTCGGCATTAGAAACAGAAATTCTTGAATCATATGTATTGATAATATTT
ATATATGTATTCATAGATGTGGTCGTATTCAATAAAAAATGAGACGATTCAGAGGACTCA
TCACAGTTGACATTGTCACTTGCAACAGAAGCAGAAGATGTAGCTACAGGTAATTCATTA
GAGGTTGATGGTACATACTCTTGTACTTTTTCA---------------ACTTCAG-CTGT
GCAGTATTTTCACCAGATGCACGAGCTGGT------------------------------
-----------------------------CGAATTACTGTCT------------------
------------------------------------------------------------
--------------------------------------
>MY5131_Hexurella_PedregosaMtns_PruneCyn
GTGGTAGATAATAGGGGGAGGTCTTGTTCATTAAGTAAAGGGAAGTCTAGTCTGTGAGAG
TCCTGAATACGACCACTATCTATGCCTGACATTGAATGGCCTCCCCCTACAGGAAGCTTA
ATATGATTGCTAGAAGAACAAGATGCATTCACCACTCTCATCCCACACGAAGGAGTTTGA
GATAGAGGGAAAGAATCAACGAGGCATCTTGGGACGGGTGTTGAATTTGAAGAAACAAAC
CCGGGCAAACATTCGGCATTAGAAACAGAAATTCTTGAATCATATGTATTGATAATATTT
ATATATGTATTCATAGATGTGGTCGTATTCAATAAAAAATGAGACGATTCAGAGGACTCA
TCACAGTTGACATTGTCACTTGCAACAGAAGCAGAAGATGTAGCTACAGGTAATTCATTA
GAGGTTGATGGTACATACTCTTGTACTTTTTCATCTACATTTTCTGTTACTTCAGTCTGT
GCAGTATTTTCACCAGACGCACGAGCTGGTTGAGGTGGAGGCATGGAACTCTGATTTGAT
GAGCTGGAATCAGCTGCATTTGGAGTTTCCGAATTACTGTCTTGCAAACTGGTGTTTGAT
ACCACAGGCTCGGCAGGCTTACTCTCTGGGCTCTTTGTTTCCGGTGACAGTTGGTTATTG
TCAACAGAAGGATTAGAGTCACTTTTACTGTCTTCAGC
>MY5132_Hexurella_PedregosaMtns_PruneCyn
GTGGTAGATAATAGGGGGAGGTCTTGTTCATTAAGTAAAGGGAAGTCTAGTCTGTGAGAG
TCCGGAATACGACCACTATCTATGCCTGACATTGAATGGCCTCCCCCTACAGGAAGCTTA
ATATGATTGCTAGAAGAACAAGATGCATTCACCACTCTCATCCCACACGAAGGAGTTTGA
GATAGAGGGAAAGAATCAACGAGGCATCTTGGGACGGGTGTTGAATTTGAAGAAACAAAC
CCGGGCAAACATTCGGCATTAGAAACAGAAATTCTTGAATCATATGTATTGATAATATTT
ATATATGTATTCATAGATGTGGTCGTATTCAATAAAAAATGAGACGATTCAGAGGACTCA
TCACAGTTGACATTGTCACTTGCAACAGAAGCAGAAGATGTAGCTACAGGTAATTCATTA
GAGGTTGATGGTACATACTCTTGTACTTTTTCATCTACATTTTCTGTTACTTCAGTCTGT
GCAGTATTTTCACCAGACGCACGAGCTGGTTGAGGTGGAGGCATGGAACTCTGATTTGAT
GAGCTGGAATCAGCTGCATTTGGAGTTTCCGAATTACTGTCTTGCAAACTGGTGTTTGAT
ACCACAGGCTCGGCAGGCTTACTCTCTGGGCTCTTTGTTTCCGGTGACAGTTGGTTATTG
TCAACAGAAGGATTAGAGTCACTTTTACTGTCTTCAGC
>MY5136_Hexurella_MiddlemarchCyn
GTGGTAGATAATAGGGGGAGGTCTTGTTCATTAAGTAAAGGGAAGTCTAGTCTGTGAGAG
TCCGGAATACGACCACTATCTATGCCTGACATTGAATGGCCTCCCCCTACAGGAAGCTTA
ATCTGATTGCTAGAAGAACAAGATGCATTCATCACTCTCATCCCACACGAAGGAGTTTGA
GATAGAGGGAAAGAATCAACGAGGCATCTTGGGACGGGTGTTGAATGTAAAGAAACAAAC
CCGGGCAAACATTCGGCATTAGAAACAGAAATTCTTGAATCATATGTATTGATAATATTT
ATATATGTATTCATAGATGTGGTCGTATTCAATAAAAAATGAGACGATTCAGAGGACTCA
TCACAGTTGACATTGTCACTTGCAACAGAAGCAGAAGATGTAGCTACAGGTAATTCATTA
GAGGTTGATGGTACATACTCTTGTACTTTTTCATCTACATTTTCTGTTACTTCAGTCTGT
GCAGTATTTTCACCAGATGCACGAGCTGGTTGAGGTGGAGGCATGGAACTCTGATTTGAT
GAGCTAGAATCAGCTGCATTTGGAGTTTCCGAATTACTGTCTTGCAAACTGGTGTTTGAT
ACCACAGGCTCGGCAGGCTTACTCTCTGGGCTCTTTGTTTCCGGTGACAGTTGGTTATTG
TCAACAGAAGGATTAGAGTCACTTTTACTGTCTTCAGC
>MY5147_Hexurella_DragoonMtns_NF_345A
GTGGTAGATAATAGGGGGAGGTCTTGTTCATTAAGTAAAGGGAAGTCTAGTCTGTGAGAG
TCCGGAATACGACCACTATCTATGCCTGACATTGAATGGCCTCCCCCTACAGGAAGCTTA
ATCTGATTGCTAGAAGAACAAGATGCATTCATCACTCTCATCCCACACGAAGGAGTTTGA
GATAGAGGGAAAGAATCAACGAGGCATCTTGGGACGGGTGTTGAATGTAAAGAAACAAAC
CCGGGCAAACATTCGGCATTAGAAACAGAAATTCTTGAATCATATGTATTGATAATATTT
ATATATGTATTCATAGATGTGGTCGTATTCAATAAAAAATGAGACGATTCAGAGGACTCA
TCACAGTTGACATTGTCACTTGCAACAGAAGCAGAAGATGTAGCTACAGGTAATTCATTA
GAGGTTGATGGTACATACTCTTGTACTTTTTCATCTACATTTTCTGTTACTTCAGTCTGT
GCAGTATTTTCACCAGATGCACGAGCTGGTTGAGGTGGAGGCATGGAACTCTGATTTGAT
GAGCTAGAATCAGCTGCATTTGGAGTTTCCGAATTACTGTCTTGCAAACTGGTGTTTGAT
ACCACAGGCTCGGCAGGCTTACTCTCTGGGCTCTTTGTTTCCGGTGACAGTTGGTTATTG
TCAACAGAAGGATTAGAGTCACTTTTACTGTCTTCAGC
>MY5154_Hexurella_SantaRitaMtns_AdobeCyn
GTGGTAGATAATAGGGGGAGGTCTTGTTCATTAAGTAAAGGGAAGTCTAGTCTGTGAGAG
TCCGGAATACGACCACTATCTATGCCTGACATTGAATGGCCTCCCCCTACAGGAAGCTTA
ATATGATTGCTAGAAGAACAAGATGCATTCACCACTCTCATCCCACACAAAGGAGTTTGA
GATAGAGGGAAAGAATCAACGAGGCATCTTGGGACGGGTGTTGAATGTGAAGAAACAAAC
CCGGGCAAACATTCGGCATTAGAAACAGAAATTCTTGAATCATATGTATTGATAATATTT
ATATATGTATTCATAGATGTGGTCGTATTCAATAAAAAATGAGACGATTCAGAGGACTCA
TCACAGTTGACATTGTCACTTGCAACAGAAGCAGAAGATGTAGCTACAGGTAATTCATTA
GAGGTTGATGGTACATACTCTTGTACTTTTTCATCTACATTTTCTGTTACTTCAGTCTGT
GCAGTATTTTCACCAGATGCACGAGCTGGTTGAGGTGGAGGCATGGAACTCTGATTTGAT
GAGCTAGAATCAGCTGCATTTGGAGTTTCCGAATTACTGTCTTGCAAACTGGTGTTTGAT
ACCACAGGCTCGGCAGACTTACTCTCTGGGCTCTTTGTTTCCGGTGACAGTTGGTTATTG
TCAACAGAAGGATTAGAGTCACTTTTACTGTCTTCAGC
>MY5164_Hrupicola_Temecula
------------------------------------------------------------
--CAGAATACGACCACTATCTATGCCTGACATTGAATGGCCTCCCCCTACAGGAAGCTTA
ATGTGATTGCTAGAAGAACAAGATGCATTCACCACTCTCACCCCAGACAAAGGAGTTTGA
GATAGAGGGAAAGAATCAATGAGGCATCTTGGGACGGGTGTTGAATGTGAAGAAACAAAC
CCGGGCAAACATTTGGCATTAGAAACAGAAATTCTTGAATCATATGTATTGATAATATTT
ATATATGTATTCATAGATGTGGTCGTATTCAATAAAAAATGAGACGATTCAGAGGACTCA
TCACAGTTGACATTGTCACT----------------------------------------
------------------------------------------------------------
------------------------------------------------------------
------------------------------------------------------------
------------------------------------------------------------
--------------------------------------
>MY5165_Hrupicola_Temecula
-------------------GGTCTTGTTCATT------AGGGAAGTCTAGTCTGTGAGAG
TCCAGAATACGACCACTATCTATGCCTGACATTGAATGGCCTCCCCCTACAGGAAGCTTA
ATGTGATTGCTAGAAGAACAAGATGCATTCACCACTCTCACCCCAGACAAAGGAGTTTGA
GATAGAGGGAAAGAATCAATGAGGCATCTTGGGACGGGTGTTGAATGTGAAGAAACAAAC
CCGGGCAAACATTTGGCATTAGAAACAGAAATTCTTGAATCATATGTATTGATAATATTT
ATATATGTATTCATAGATGTGGTCGTATTCAATAAAAAATGAGACGATTCAGAGGACTCA
TCACAGTTGACATTGTCACTTGCAACAGAAGTAGAAGATGTAGCTACAGGTAATTCATTA
GAGGTTGATGGTACATACTCTTGTACTTTTTCACCTACATTTTCTGTTACTTCAGTTCGC
GCAGTATTTTCACCAGATGCACGAGCTAGTTGAGGTGGAGGCATGGAACTCGGATTTGAA
GAGCTGGAATCAGCTGCATTTGGAGTTTCCGAATTACTGTCTTGCAAACTGGTGTTTGAT
ACCACAGGCTCGGCAGTCTTACTCTCTGGGCTCTTTGTTTCTGGTGACAGTTGGTTATTG
TCAACAGAAGGATTAGAGTCACTTTTACTGTCTTCAGC
>MY5175_Hapachea_HarshawRd_PatagoniaMtns
GTGGTAGATAATAGGGGGAGGTCTTGTTCATTAAGTAAAGGGAAGTCTAGTCTGTGAGAG
TCCGGAATACGACCACTATCTATGCCTGACATTGAATGGCCTCCCCCTACAGGAAGCTTA
ATATGATTGCTAGAAGAACAAGATGCATTCACCACTCTCATCCCACACAAAGGAGTTTGA
GATAGAGGGAAAGAATCAACAAGGCATCTTGGGACGGGTGTTGAATGTGAAGAAACAAAC
CCGGGCAAACATTCGGCATTAGAAACAGAAATTCTTGAATCATATGTATTGATAATATTT
ATATATGTATTCATAGATGTGGTCGTATTCAATAAAAAATGAGACGATTCAGAGGACTCA
TCACAGTTGACATTGTCACTTGCAACAGAAGC---AGATGTAGCTACAGGTAATTCATTA
GAGGTTGATGGTACATACTCTTGTACTTTTTCATCTACATTTTCTGTTACTTCAGTCTGT
GCAGTATTTTCACCAGATGCACGAGCTGGTTGAGGTGGAGGCATGGAACTCTGATTTGAT
GAGCTAGAATCAGCTGCATTTGGAGTTTCCGAATTACTGTCTTGCAAACTGGTGTTTGAT
ACCACAGGCTCGGCAGGCTTACTCTCTGGGCTCTTTGTTTCCGGTGACAGTTGGTTATTG
TCAACAGAAGGATTAGAGTCACTTTTACTGTCTTCAGC
>MY5180_Hapachea_MustrangPk_MustangMtns
GTGGTAGATAATAGGGGGAGGTCTTGTTCATTAAGTAAAGGGAAGTCTAGTCTGTGAGAG
TCCGGAATACGACCACTATCTATGCCTGACATTGAATGGCCTCCCCCTACAGGAAGCTTA
ATATGATTGCTAGAAGAACAAGATGCATTCACCACTCTCATCCCACACAAAGGAGTTTGA
GATAGAGGGAAAGAATCAACGAGGCATCTTGGGACGGGTGTTGAATGTGAAGAAACAAAC
CCGGGCAAACATTCGGCATTAGAAACAGAAATTCTTGAATCATATGTATTGATAATATTT
ATATATGTATTCATAGATGTGGTCGTATTCAATAAAAAATGAGACGATTCAGAGGACTCA
TCACAGTTGACATTGTCACTTGCAACAGAAGCAGAAGATGTAGCTACAGGTAATTCATTA
GAGGTTGATGGTACATACTCTTGTACTTTTTCATCTACATTTTCTGTTACTTCAGTCTGT
GCAGTATTTTCACCAGATGCACGAGCTGGTTGAGGTGGAGGCATGGAACTCTGATTTGAT
GAGCTAGAATCAGCTGCATTTGGAGTTTCCGAATTACTGTCTTGCAAACTGGTGTTTGAT
ACCACAGGCTCGGCAGGCTTACTCTCTGGGCTCTTTGTTTCCGGTGACAGTTGGTTATTG
TCAACAGAAGGATTAGAGTCACTTTTACTGTCTTCAGC
>MY5181_Hapachea_MustrangPk_MustangMtns
GTGGTAGATAATAGGGGGAGGTCTTGTTCATTAAGTAAAGGGAAGTCTAGTCTGTGAGAG
TCCGGAATACGACCACTATCTATGCCTGACATTGAATGGCCTCCCCCTACAGGAAGCTTA
ATATGATTGCTAGAAGAACAAGATGCATTCACCACTCTCATCCCACACAAAGGAGTTTGA
GATAGAGGGAAAGAATCAACGAGGCATCTTGGGACGGGTGTTGAATGTGAAGAAACAAAC
CCGGGCAAACATTCGGCATTAGAAACAGAAATTCTTGAATCATATGTATTGATAATATTT
ATATATGTATTCATAGATGTGGTCGTATTCAATAAAAAATGAGACGATTCAGAAGACTCA
TCACAGTTGACATTGTCACTTGCAACAGAAGCAGAAGATGTAGCTACAGGTAATTCATTA
GAGGTTGATGGTACATACTCTTGTACTTTTTCATCTACATTTTCTGTTACTTCAGTTTGT
GCAGTATTTTCACCAGATGCACGAGCTGGTTGAGGTGGAGGCATGGAACTCTGATTTGAT
GAGCTAGAATCAGCTGCATTTGGAGTTTCCGAATTACTGTCTTGCAAACTGGTGTTTGAT
ACCACAGGCTCGGCAGGCTTACTCTCTGGGCTCTTTGTTTCCGGTGACAGTTGGTTATTG
TCAACAGAAGGATTAGAGTCACTTTTACTGTCTTCAGC
>MY5193_Hapachea_HarshawRd_PatagoniaMtns
GTGGTAGATAATAGGGGGAGGTCTTGTTCATTAAGTAAAGGGAAGTCTAGTCTGTGAGAG
TCCGGAATACGACCACTATCTATGCCTGACATTGAATGGCCTCCCCCTACAGGAAGCTTA
ATATGATTGCTAGAAGAACAAGATGCATTCACCACTCTCATCCCACACAAAGGAGTTTGA
GATAGAGGGAAAGAATCAACAAGGCATCTTGGGACGGGTGTTGAATGTGAAGAAACAAAC
CCGGGCAAACATTCGGCATTAGAAACAGAAATTCTTGAATCATATGTATTGATAATATTT
ATATATGTATTCATAGATGTGGTCGTATTCAATAAAAAATGAGACGATTCAGAGGACTCA
TCACAGTTGACATTGTCACTTGCAACAGAAGC---AGATGTAGCTACAGGTAATTCATTG
GAGGTTGATGGTACATACTCTTGTACTTTTTCATCTACATTTTCTGTTACTTCAGTCTGT
GCAGTATTTTCACCAGATGCACGAGCTGGTTGAGGTGGAGGCATGGAACTCTGATTTGAT
GAGCTAGAATCAGCTGCATTTGGAGTTTCCGAATTACTGTCTTGCAAACTGGTGTTTGAT
ACCACAGGCTCGGCAGGCTTACTCTCTGGGCTCTTTGTTTCCGGTGACAGTTGGTTATTG
TCAACAGAAGGATTAGAGTCACTTTTACTGTCTTCAGC
>MY5194_Hapachea_Ordsummit_MtOrd
GTGGTAGATAATAGGGGGAGGTCTTGTTCATTAAGTAAAGGGAAGTCTAGTCTGTGAGAG
TCCGGAATACGACCACTATCTATGCCTGACATTGAATGGCCTCCCCCTACAGGAAGCTTA
ATGTGATTGCTAGAAGAACAAGATGCGTTCACCACTCTCATCCCACACAAAGGAGTTTGA
GATAGAGGGAAAGAATCAATGAGGCATCTTGGGACGGGTGTTGAATGTGAAGAAACAAAC
CCGGGCAAACATTCGGCATTAGAAACAGAAATTCTTGAATCATATGTATTGATAATATTT
ATATATGTATTCATAGATGTGGTCGTATTCAATAAAAAATGAGACGATTCAGAGGACTCA
TCACAGTTGACATTGTCACTTGCAACAGAAGCAGAAGATGTAGCTACAGGTAATTCATTA
GAGGTTGATGGTACATACTCTTGTACTTTTTCACCTACATTTTCTGTTACTTCAGTCCGC
ACAGTATTTTCACCAGATGCACGAGCTGGTTGAGGTGGACGCATGGAACTCTGATTTGAT
GAGCTAGAATCAGCTGTATTTGGAGTTTCCGAATTACTGTCTTGCAAACTGGGGTTTGAT
ACCACAGGCTCTGCAGGCTTACTCTCTGGGCTCTTTG-----------------------
--------------------------------------
>MY5195_Hapachea_Ordsummit_MtOrd
GTGGTAGATAATAGGGGGAGGTCTTGTTCATTAAGTAAAGGGAAGTCTAGTCTGTGAGAG
TCCGGAATACGACCACTATCTATGCCTGACATTGAATGGCCTCCCCCTACAGGAAGCTTA
ATGTGATTGCTAGAAGAACAAGATGCGTTCACCACTCTCATCCCACACAAAGGAGTTTGA
GATAGAGGGAAAGAATCAATGAGGCATCTTGGGACGGGTGTTGAATGTGAAGAAACAAAC
CCGGGCAAACATTCGGCATTAGAAACAGAAATTCTTGAATCATATGTATTGATAATATTT
ATATATGTATTCATAGATGTGGTCGTATTCAATAAAAAATGAGACGATTCAGAGGACTCA
TCACAGTTGACATTGTCACTTGCAACAGAAGCAGAAGATGTAGCTACAGGTAATTCATTA
GAGGTTGATGGTACATACTCTTGTACTTTTTCACCTACATTTTCTGTTACTTCAGTCCGC
ACAGTATTTTCACCAGATGCACGAGCTGGTTGAGGTGGACGCATGGAACTCTGATTTGAT
GAGCTAGAATCAGCTGTATTTGGAGTTTCCGAATTACTGTCTTGCAAACTGGGGTTTGAT
ACCACAGGCTCTGCAGGCTTACTCTCTGGGCTCTTTGTTTCTGGGGACAGTTGGTTATTG
TCAACAGAAGGATTAGAGTCACTCTTACTGTCTTCAGC
>MY5266_Hencina_CerroBolla
GTGGTAGAAAATAGGGGGAGGTCTTGTTCATTAAGTAAAGGGAAGTCTAGTCTGTGAGAG
TCCAGAATACGACCACTATCTATGCCTGACATTGAATGGCCTCCCCCTACAGGAAGCTTA
ATGTGATTGCTAGAAGAACAAGATGCATTCACCACTCTCACCCCAGACAAAGGAGTTTGA
GATAGAGGGAAAGAATCAATGAGGCATCTTGGGACGGGTGTTGAATGTGAAGAAACAAAC
CCGGGCAAACATTTGGCATTAGAAACAGAAATTCTTGAATCATATGTATTGATAATATTT
ATATATGTATTCATAGATGTGGTCGTATTCAATAAAAAATGAGACGATTCAGAGGACTCA
TCACAGTTGACATTGTCACTTGCAACAGAAGCAGAAGATGTAGCTACAGGTAATTCATTA
GAGGTTGATGGTACATACTCTTGTACTTTTTCACCTATATTTTCTGTTACTTCAGTTCGT
GCAGTATTTTCACCAGATGTACGAGCTAGTTGAGGTGGAGGCATGGAACTCTGATTTGAA
GAGCTGGAATCAGCTGCATTTGGAGTTTCCGAATTACTGTCCTGCAAACTGGTGTTTAAT
ACCACAGGTTCGGCAGTCTTACTCTCTGGGCTCTTTGTTTCTGGTGACAGTTGGTTATTG
TCAACAGAAGGATTAGAGTCACTTTTACTGTCTTCAGC
>MY5267_Hencina_CerroBolla
GCTGTAGAAAATAGGGGGAGGTCTTGTTCATTAAGTAAAGGGAAGTCTAGTCTGTGAGAG
TCCAGAATACGACCACTATCTATGCCTGACATTGAATGGCCTCCCCCTACAGGAAGCTTA
ATGTGATTGCTAGAAGAACAAGATGCATTCACCACTCTCACCCCAGACAAAGGAGTTTGA
GATAGAGGGAAAGAATCAATGAGGCATCTTGGGACGGGTGTTGAATGTGAAGAAACAAAC
CCGGGCAAACATTTGGCATTAGAAACAGAAATTCTTGAATCATATGTATTGATAATATTT
ATATATGTATTCATAGATGTGGTCGTATTCAATAAAAAATGAGACGATTCAGAGGACTCA
TCACAGTTGACGTTGTCACTTGCAACAGAAGTAGAAGATGTAGCAACAGGTAATTCATTA
GAGGTTGATGGTACATAATCTTGTACTTTTTCACCTACATTTTCTGTTACTTCAGTCCGT
GCAGTATTTTCACCAGATGTACGAGCTAGTTGAGGTGGAGGCATGGAACTCTGATTTGAA
GAGCTGGAATCAGCTGCATTTGGAGTTTCCGAATTACTGTCCTGCAAACTGGTGTTTGAT
ACCACAGGCTCGGCAGTCTTACTCTCTGGGCTCTTTGTTTCTGGTGACAGTTGGTTATTG
TCAACAGAAGGATTAGAGTCACTTTTACTGTCTTCAGC
>MY5269_Hexurella_GuadalupeValley
GTGGTAGAAAATAGGGGGAGGTCTTGTTCATTAAGTAAAGGGAAGTCTAGTCTGTGAGAG
TCCAGAATACGACCACTATCTATGCCTGACATTGAATGGCCTCCCCCTACAGGAAGCTTA
ATGTGATTGCTAGAAGAACAAGATGCATTCACCACTCTCACCCCAGACAAAGGAGTTTGA
GATAGAGGGAAAGAATCAATGAGGCATCTTGGGACGGGTGTTGAATGTGAAGAAACAAAC
CCGGGCAAACATTTGGCATTAGAAACAGAAATTCTTGAATCATATGTATTGATAATATTT
ATATATGTATTCATAGATGTGGTCGTATTCAATAAAAAATGAGACGATTCAGAGGACTCA
TCACAGTTGACATTGTCACTTGCAACAGAAGCAGAAGATGTAGCTACAGGTAATTCATTA
GAGGTTGATGGTACATACTCTTGTACTTTTTCACCTACATTTTCTGTTACTTCAGTTCGT
GCAGTATTTTCACCAGATGTACGAGCTAGTTGAGGTGGAGGCATGGAACTCTGATTTGAA
GAGCTGGAATCAGCTGCATTTGGAGTTTCCGAATTACTGTCTTGCAAACTGGTGTTTGAT
ACCACAGGCTCAGCAGTCTTACTCTCTGGGCTCTTTGTTTCTGGTGACAGTTGGTTATTG
TCAACAGAAGGATTAGAGTCACTTTTACTGTCTTCAGC
>MY5271_Hexurella_GuadalupeValley
GTGGTAGAAAATAGGGGGAGGTCTTGTTCATTAAGTAAAGGGAAGTCTAGTCTGTGAGAG
TCCAGAATACGACCACTATCTATGCCTGACATTGAATGGCCTCCCCCTACAGGAAGCTTA
ATGTGATTGCTAGAAGAACAAGATGCATTCACCACTCTCACCCCAGACAAAGGAGTTTGA
GATAGAGGGAAAGAATCAATGAGGCATCTTGGGACGGGTGTTGAATGTGAAGAAACAAAC
CCGGGCAAACATTTGGCATTAGAAACAGAAATTCTTGATTCATATGTATTGATAATATTT
ATATATGTATTCATAGATGTGGTCGTATTCAATAAAAAATGAGACGATTCAGAGGACTCA
TCACAGTTGACATTGTCACTTGCAACAGAAGCAGAAGATGTAGCTACAGGTAATTCATTA
GAGGTTGATGGTACATACTCTTGTACTTTTTCACCTACATTTTCTGTTACTTCAGTTCGT
GCAGTATTTTCACCAGATGTACGAGCTAGTTGAGGTGGAGGCATGGAACTCTGATTTGAA
GAGCTGGAATCAGCTGCATTTGGAGTTTCCGAATTACTGTCTTGCAAACTGGTGTTTGAT
ACCACAGGCTCAGCAGTCTTACTCTCTGGGCTCTTTGTTTCTGGTGACAGTTGGTTATTG
TCAACAGAAGGATTAGAGTCACTTTTACTGTCTTCAGC
>MY5276_Hexurella_SanPedro_Martir
GTGGTAGAAAATAGGGGGAGGTCTTGTTCATTAAGTAAAGGGAAGTCTAGTCTGTGAGAG
TCCAGAATACGACCACTATCTATGCCTGACATTGAATGGCCTCCCCCTACAGGAAGCTTA
ATGTGATTGCTAGAAGAACAAGATGCATTCACCACTCTCACCCCAGACAAAGGAGTTTGA
GATAGAGGGAAAGAATCAATGAGGCATCTTGGGACGGGTGTTGAATGTGAAGAAACAAAC
CCGGGCAAACATTTGGCATTAGAAACAGAAATTCTTGAATCATATGTATTGATAATATTT
ATATATGTATTCATAGATGTGGTCGTATTCAATAAAAAATGAGACGATTCAGAGGACTCA
TCACAGTTGACATTGTCACTTGCAACAGAAGCAGAAGATGCAGCTACAGGTAATTCATTA
GACGTTGATGGTACATACTCTTGTACTTTTTCACCTACATTTTCTGTTACTTCAGTCCGT
GCAGTATTTTCACCAGATGTACGAGCTAGTTGAGGTGGAGGCATGGAACTCTGATTTGAA
GAGCTGGAATCAGCTGCATTTGGAGTTTCCGAATTACTGTCTTGCAAACTGGTGTTTGAT
ACCACAGGCTCGGCAGTCTTACTCTCTGGGCTCTTTGTTTCTGGTGACAGTTGGTTATTG
TCAACAGAAGGATTAGAGTCACTTTTACTGTCTTCAGC
>MY5277_Hexurella_SanPedro_Martir
GTGGTAGAAAATAGGGGGAGGTCTTGTTCATTAAGTAAAGGGAAGTCTAGTCTGTGAGAG
TCCAGAATACGACCACTATCTATGCCTGACATTGAATGGCCTCCCCCTACAGGAAGCTTA
ATGTGATTGCTAGAAGAACAAGATGCATTCACCACTCTCACCCCAGACAAAGGAGTTTGA
GATAGAGGGAAAGAATCAATGAGGCATCTTGGGACGGGTGTTGAATGTGAAGAAACAAAC
CCGGGCAAACATTTGGCATTAGAAACAGAAATTCTTGAATCATATGTATTGATAATATTT
ATATATGTATTCATAGATGTGGTCGTATTCAATAAAAAATGAGACGATTCAGAGGACTCA
TCACAGTTGACATTGTCACTTGCAACAGAAGCAGAAGATGCAGCTACAGGTAATTCATTA
GACGTTGATGGTACATACTCTTGTACTTTTTCACCTACATTTTCTGTTACTTCAGTCCGT
GCAGTATTTTCACCAGATGTACGAGCTAGTTGAGGTGGAGGCATGGAACTCTGATTTGAA
GAGCTGGAATCAGCTGCATTTGGAGTTTCCGAATTACTGTCTTGCAAACTGGTGTTTGAT
ACCACAGGCTCGGCAGTCTTACTCTCTGGGCTCTTTGTTTCTGGTGACAGTTGGTTATTG
TCAACAGAAGGATTAGAGTCACTTTTACTGTCTTCAGC
>MY5280_Hexurella_ArroyoSalado
GTGGTAGAAAATAGGGGGAGGTCTTGTTCATTAAGTAAAGGGAAGTCTAGTCTGTGAGAG
TCCAGAATACGACCACTATCTATGCCTGACATTGAATGGCCTCCCCCTACAGGAAGCTTA
ATGTGATTGCTAGAAGAACAAGATGCATTCACCACTCTCACCCCAGACAAAGGAGTTTGA
GATAGAGGGAAAGAATCAATGAGGCATCTTGGGACGGGTGTTGAATGTGAAGAAACAAAC
CCGGGCAAACATTTGGCATTAGAAACAGAAATTCTTGAATCATATGTATTGATAATATTT
ATATATGTATTCATAGATGTGGTCGTATTCAATAAAAAATGAGACGATTCAGAGGACTCA
TCACAGTTGACATTGTCACTTGCAACAGAAGCAGAAGATGTAGCTACAGGTAATTCATTA
GAGGTTGATGGTACATACTCTTGTACTTTTTCACCTACATTTTCTGTTACTTCAGTCCGC
GCAGTATTTTCACCAGATGCACGAGCTAGTTGAGGTGGAGGCATGGAACTCGGATTTGAA
GAGCAGGAATCGGCTGCATTTGGAGTTTCCGAATTACTGTCTTGCAAACTGGTGTTTGAT
ACCACAGGCTCGGCAGTCTTACTCTCTGGGCTCTTTGTTTCTGGTGACAGTTGGTTATTG
TCAACAGAAGGATTAGAGTCACTTTTACTGTCTTCAGC
>MY5282_Hexurella_ArroyoSalado
GTGGTAGAAAATAGGGGGAGGTCTTGTTCATTAAGTAAAGGGAAGTCTAGTCTGTGAGAG
TCCAGAATACGACCACTATCTATGCCTGACATTGAATGGCCTCCCCCTACAGGAAGCTTA
ATGTGATTGCTAGAAGAACAAGATGCATTCACCACTCTCACCCCAGACAAAGGAGTTTGA
GATAGAGGGAAAGAATCAATGAGGCATCTTGGGACGGGTGTTGAATGTGAAGAAACAAAC
CCGGGCAAACATTTGGCATTAGAAACAGAAATTCTTGAATCATATGTATTGATAATATTT
ATATATGTATTCATAGATGTGGTCGTATTCAATAAAAAATGAGACGATTCAGAGGACTCA
TCACAGTTGACATTGTCACTTGCAACAGAAGCAGAAGATGTAGCTACAGGTAATTCATTA
GAGGTTGATGGTACATACTCTTGTACTTTTTCACCTACATTTTCTGTTACTTCAGTCCGC
GCAGTATTTTCACCAGATGCACGAGCTAGTTGAGGTGGAGGCATGGAACTCGGATTTGAA
GAGCAGGAATCGGCTGCATTTGGAGTTTCCGAATTACTGTCTTGCAAACTGGTGTTTGAT
ACCACAGGCTCGGCAGTCTTACTCTCTGGGCTCTTTGTTTCTGGTGACAGTTGGTTATTG
TCAACAGAAGGATTAGAGTCACTTTTACTGTC------
>MY5286_Hrupicola_SweetwaterSpr_OrdMtn
GTGGTAGAAAATAGGGGGAGGTCTTGTTCATTAAGTAAAGGGAAGTCTAGTCTGTGAGAG
TCCAGAATACGACCACTATCTATGCCTGACATTGAATGGCCTCCCCCTACAGGAAGCTTA
ATGTGATTGCTAGAAGAACAAGATGCATTCACCACTCTCACCCCAGACAAAGGAGTTTGA
GATAGAGGGAAAGAATCAATGAGGCATCTTGGGACGGGTGTTGAATGTGAAGAAACAAAC
CCGGGCAAACATTTGGCATTAGAAACAGAAATTCTTGAATCATATGTATTGATAATATTT
ATATATGTATTCATAGATGTGGTCGTATTCAATAAAAAATGAGACGATTCAGAGGACTCA
TCACAGTTGACATTGTCACTTGCAACAGAAGTAGAAGATGTAGCTACAGGTAATTCATTA
GAGGTTGATGGTACATACTCTTGTACTTTTTCACCTACATTTTCTGTTACTTCAGTTCGT
GCAGTATTTTCACCAGATGCACGAGCTAGTTGAGGTGGAGGCATGGAACTCTGATTTGAA
GAGCTGGAATCAGCTGCATTTGGAGTATCCGAATTACTGTCTTGCAAACTGGTGTTCGAT
ACCACAGGCTCAGCAGTCTTACTCTCTGGGCTCTTTGTTTCTGGTGACAGTTGGTTATTG
TCAACAGAAGGATTAGAGTCACTTTTACTGTCTTCAGC
>MY5287_Hrupicola_SweetwaterSpr_OrdMtn
---------------GGGAGGTCTTGTTCATTAAGTAAAGGGAAGTCTAGTCTGTGAGAG
TCCAGAATACGACCACTATCTATGCCTGACATTGAATGG-CTCCCCCTACAGGAAGCTTA
ATGTGATTGCTAGAAGAACAAGATGCATTCACCACTCTCACCCCAGACAAAGGAGTTTGA
GATAGAGGGAAAGAATCAATGAGGCATCTTGGGACGGGTGTTGAATGTGAAGAAACAAAC
CCGGGCAAACATTTGGCATTAGAAACAGAAATTCTTGAATCATATGTATTGATAATATTT
ATATATGTATTCATAGATGTGGTCGTATTCAATAAAAAATGAGACGATTCAGAGGACTCA
TCACAGTTGACATTGTCACTTGCAACAGAAGTAGAAGATGTAGCTACAGGTAATTCATTA
GAGGTTGATGGTACATACTCTTGTACTTTTTCACCTACATTTTCTGTTACTTCAGTTCGT
GCAGTATTTTCACCAGATGCACGAGCTAGTTGAGGTGGAGGCATGGAACTCTGATTTGAA
GAGCTGGAATCAGCTGCATTTGGAGTATCCGAATTACTGTCTTGCAAACTGGTGTTCGAT
ACCACAGGCTCAGCAGTCTTACTCTCTGGGCTCTTTGTTTCTGGTGACAGTTGGTTATTG
TCAACAGAAGGA--------------------------
>MY5288_Hrupicola_Deadman_Hills
GTGGTAGAAAATAGGGGGAGGTCTTGTTTATTAAGTAAAGGGAAGTCTAGTCTGTGAGAG
TCCAGAATACGACCACTATCTATGCCTGACATTGAATGGCCTCCCCCTACAGGAAGCTTA
ATGTGATTGCTAGAAGAACAAGATGCATTCACCACTCTCACCCCAGACAAAGGAGTTTGA
GATAGAGGGAAAGAATCAATGAGGCATCTTGGGACGGGTGTTGAATGTGAAGAAACAAAC
CCGGGCAAACATTTGGCATTAGAAACAGAAATTCTTGAATCATATGTATTGATAATATTT
ATATATGTATTCATAGATGTGGTCGTATTCAATAAAAAATGAGACGATTCAGAGGACTCA
TCACAGTTGACATTGTCACTTGCAACAGAAGCAGAAGATGTAGCTACAGGTAATTCATTA
GAGGTTGATGGTACATACTCTTGTACTTTTTCACCTACATTTTCTGTTACTTCAGTCCTT
GCAGTATTTTCACCAGATGCACGAGCTAGTTGAGGTGGAGGCATGGAACTCTGATTTGAA
GAGCTGGAATCAGCTGCATTTGGAGTTTCCGAATTACTGTCTTGCAAACTGGTGTTTGAT
ACCACAGGCTCGACAGTCTTACTCTCTGGGCTCTTTGTTTCTGGTGACAGTTGGTTATTG
TCAACAGAAGGATTAGAGTCACTTTTACTGTCTTCAGC
>MY5309_Hapachea_JohnnyLyon_Hills
------------------------------------------------------------
-----------------------GCCTGACATTGAATGGCCTCCCCCTACAGGAAGCTTA
ATATGATTGCTAGAAGAACAAGATGCATTCACCACTCTCATCCCACACAAAGGAGTTTGA
GATAGAGGGAAAGAATCAATGAGGCATCTTGGGACGGGTGTTGAATGTGAAGAAACAAAC
CCGGGCAAACATTCGGCATTAGAAACAGAAATTTTTGAATCATATGTATTGATAATATTT
ATATATGTATTCATAGATGTGGTCGTATTCAATAAAAAATGAGACGATTCAGAGGACTCA
TCACAGTTGACATTGTCACTTGCAACAGAAGCAGAAGATGTAGCTACAGGTAATTCATTA
GAGGTTGATGGTACATACTCTTGTACTTTTTCATCTACATTTTCTGTTACTTCAGTCTGT
GCAGTATTTTCACCAGATGCACGAGCTGGTTGAGGTGGAGGCATGGAACTCTGATTTGAT
GAGCTAGAATCAGCTGCATTTGGAGTTTCCGAATTACTGTCTTGCAAACTGGTGTTTGAT
ACCACAGGCTCGGCAGGCTTACTCTCTGGGCTCTTTGTTTCCGGTGACAGTTGGTTATTG
TC------------------------------------
>MY5310_Hexurella_AntelopeCyn_CerbatMtns
------------------------------------------------------------
----GAATACGACCACTATCTATGCCTGACATTGAATGGCCTCCCCCTACAGGAAGCTTA
ATGTGATTGCTAGAAGAACAAGATGCGTTCACCACTCTCATCCCACACAAAGGAGTTTGA
GATAGAGGGAAAGAATCAATGAGGCATCTTGGGACGGGTGTTGAATGTGAAGAAACAAAC
CCGGGCAAACATTCGGCATTAGAAACAGAAATTTTTGAATCATATGTATTGATAATATTT
ATATATGTATTCATAGATGTGGTCGTATTCAATAAAAAATGAGACGATTCAGAGGACTCA
TCACAGTTGACATTGTCACTTGCAACAGAAGCAGAAGATGTACCTACAGGTAATTCATTA
GAGGTTGATGGTACATACTCTTGTACTTTTTCACCTACATTTTCTGTTACTTCAGTTCGC
ACAGTATTTTCACCAGATGCACGAGCTGGTTGAGGTGGAGGCATGGAACTCTGATTTGAT
GAGCTACAATCAGCAGCATTCGGAGTTTCTGAATTACTGTCTTGCAAACTGGGGTTTGAT
ACCACAGGCTCGGCAGGCTTACTCTCTGGGCTCTTTGTTTCTGGTGACAGTTGGTTATTG
TCAACAG-------------------------------
>MY5311_Hexurella_AntelopeCyn_CerbatMtns
-----------TAGGGGGAGGTCT-------------------------GTCTGTGAGAG
TCCGGAATACGACCACTATCTATGCCTGACATTGAATGGCCTCCCCCTACAGGAAGCTTA
ATGTGATTGCTAGAAGAACAAGATGCGTTCACCACTCTCATCCCACACAAAGGAGTTTGA
GATAGAGGGAAAGAATCAATGAGGCATCTTGGGACGGGTGTTGAATGTGAAGAAACAAAC
CCGGGCAAACATTCGGCATTAGAAACAGAAATTTTTGAATCATATGTATTGATAATATTT
ATATATGTATTCATAGATGTGGTCGTATTCAATAAAAAATGAGACGATTCAGAGGACTCA
TCACAGTTGACATTGTCACTTGCAACAGAAGCAGAAGATGTACCTACAGGTAATTCATTA
GAGGTTGATGGTACATACTCTTGTACTTTTTCACCTACATTTTCTGTTACTTCAGTTCGC
ACAGTATTTTCACCAGATGCACGAGCTGGTTGAGGTGGAGGCATGGAACTCTGATTTGAT
GAGCTACAATCAGCAGCATTCGGAGTTTCTGAATTACTGTCTTGCAAACTGGGGTTTGAT
ACCACAGGCTCGGCAGGCTTACTCTCTGGGCTCTTTGTTTCTGGTGACAGTTGGTTATTG
TCAACAGAAGGATTAGAGTCACTCTTACTGTCTTCAGC
>MY5312_Hexurella_FoxCyn_MusicMtns
-----------------------------------------------------GTGAGAG
TCCGGAATACGACCACTATCTATGCCTGACATTGAATGGCCTCCCCCTACAGGAAGCTTA
ATGTGATTGCTAGAAGAACAAGATGCATTCACCACTCTCATCCCACACAAAGGAGTTTGA
GATAGAGGGAAAGAATCAATGAGGCATCTTGGGACGGGTGTTGAATGTGAAGAAACAAAC
CCGGGCAAACATTCGGCATTAGAAACAGAAATTCTTGAATCATATGTATTGATAATATTT
ATATATGTATTCATAGATGTGGTCGTATTCAATAAAAAATGAGACGATTCAGAGGACTCA
TCACAGTTGACATTGTCACTTGCAACAGAAGCAGAAGATGTACCTACAGGTAATTCATTA
GAGGTTGATGGTACATACTCTTGTACTTTTTCACCTACATTTTCTGTTACTTCAGTCCGC
ACAGTATTTTCACCAGATGCACGAGCTGGTTGAGGTGGAGGCATGGAACTCTGATTTGAT
GAGCTACAATCAGCAGCATTCGGAGTTTCCGAATTACTGTCTTGCAAACTGGGGTTTGAT
ACCACAGGCTCG---------------------------------------TGGTTATTG
CA------------------------------------
>MY5313_Hexurella_FoxCyn_MusicMtns
GTGGTAGATAATAGGGGGAGGTCTTGTTCATTAAGTAAAGGGAAGTCTAGTCTGTGAGAG
TCCGGAATACGACCACTATCTATGCCTGACATTGAATGGCCTCCCCCTACAGGAAGCTTA
ATGTGATTGCTAGAAGAACAAGATGCATTCACCACTCTCATCCCACACAAAGGAGTTTGA
GATAGAGGGAAAGAATCAATGAGGCATCTTGGGACGGGTGTTGAATGTGAAGAAACAAAC
CCGGGCAAACATTCGGCATTAGAAACAGAAATTCTTGAATCATATGTATTGATAATATTT
ATATATGTATTCATAGATGTGGTCGTATTCAATAAAAAATGAGACGATTCAGAGGACTCA
TCACAGTTGACATTGTCACTTGCAACAGAAGCAGAAGATGTACCTACAGGTAATTCATTA
GAGGTTGATGGTACATACTCTTGTACTTTTTCACCTACATTTTCTGTTACTTCAGTCCGC
ACAGTATTTTCACCAGATGCACGAGCTGGTTGAGGTGGAGGCATGGAACTCTGATTTGAT
GAGCTACAATCAGCAGCATTCGGAGTTTCCGAATTACTGTCTTGCAAACTGGGGTTTGAT
ACCACAGGCTCGGCAGGCTTACTCTCTGGGCTCTTTGTTTCTGGTGACA-----------
-----------AGAAGAGTCACTCTTACTGT-------
>MY5314_Hexurella_Grasshopper_BrushyMtn
------------------------------------------------------------
------ATACGACCACTATCTATGCCTGACATTGAATGGCCTCCCCCTACAGGAAGCTTA
ATGTGATTGCTAGAAGAACAAGATGCGTTCACCACTCTCATCCCACACAAAGGAGTTTGA
GATAGAGGGAAAGAATCAATGAGGCATCTTGGGACGGGTGTTGAATGTGAAGAAACAAAC
CCGGGCAAACATTCGGCATTAGAAACAGAAATTCTTGAATCATATGTATTGATAATATTT
ATATATGTATTCATAGATGTGGTCGTATTCAATAAAAAATGAGACGATTCAGAGGACTCA
TCACAGATGACATTGTCACTTGCAACAGAAGCAGAAGATGTACCTACAGGTAATTCATTA
GAGGTTGATGGTACATACTCTTGTACTTTTTCACCTATATTTTCTGTTACTTCAGTCCGC
ACAGTATTTTCACCAGATGCACGAGCTGGTTGCGGTGGAGGCATGGACCTCTGATTTGAT
GAGCTACAATCAGCAGCATTCGGAGTTTCCGAATTACTGTCTTGCAAACTGGGGTTTGAT
ACCACAGGCTCGGCAGGCTT----------------------------------------
--------------------------------------
>MY5315_Hexurella_WagonerRd_BradshawMtns
GTGGTAGATAATAGGGGGAGGTCTTGTTCATTAAGTAAAGGGAAGTCTAGTCTGTGAGAG
TCCGGAATACGACCACTATCTATGCCTGACATTGAATGGCCTCCCCCTACAGGAAGCTTA
ATGTGATTGCTAGAAGAACAAGATGCGTTCACCACTCTCATCCCACACAAAGGAGTTTGA
GATATAGGGAAAGAATCAACGAGGCATCTTGGGACGGGTGTTGAATGTGAAGAAACAAAC
CCGGGCAAACATTCGGCATTAGAAACAGAAATTCTTGAATCATATGTATTGATAATATTT
ATATATGTATTCATAGATGTGGTCGTATTCAATAAAAAATGAGACGATTCAGAGGACTCA
TCACAGTTGACATTGTCACTTGCAACAGAAGCAGAAGATGTACCTACAGGTAATTCATTA
GAGGTTGATGGAACATACTCTTGTACTTTTTCACCTACATTTTCTGTTACTTCAGTCCGC
GCAGTATTCTCACCAGATGCACGAGCTGGTTGAGGTGGAGGCATGGAACTCTGATTTGAT
GAGCTAGAATCAGCAGCATTTGGAGTTTCCGAATTACTGTCTTGCAAACTGGGGTTTGAT
ACCACAGGCTCGGCAGGCTTACTCTCTGGGCTCTTTGTTTCTGGTGACAGTTGGTTATTG
TCAACAGAAGGATTAGAGTCACTCTTACTGTCTTCAGC
>MY5316_Hexurella_WagonerRd_BradshawMtns
---------------------------------------------------------GAG
TCCGGAATACGACCACTATCTATGCCTGACATTGAATGGCCTCCCCCTACAGGAAGCTTA
ATGTGATTGCTAGAAGAACAAGATGCGTTCACCACTCTCATCCCACACAAAGGAGTTTGA
GACAGAGGGAAAGAATCAATGAGGCATCTTGGGACGGGTGTTGAATGTGAAGAAACAAAC
CCGGGCAAACATTCGGCATTAGAAACAGAAATTCTTGAATCATATGTATTGATAATATTT
ATATATGTATTCATAGATGTGGTCGTATTCAATAAAAAATGAGACGATTCAGAGGACTCA
TCACAGTTGACATTGTCACTTGCAACAGAAGCAGAAGATGTACCTACAGGTAATTCATTA
GAGGTTGATGGAACATACTCTTGTACTTTTTCACCTACATTTTCTGTTACTTCAGTCCGC
GCAGTATTTTCACCAGATGCACGAGCTGGTTGAGGTGGAGGCATGGAACTCTGATTTGAT
GAACTAGAATCAGCAGCATTTGGAGTTTCCGAATTACTGTCTTGCAAACTGGGGTTTGAT
ACCACAGGCTCGGCAGGCTTACTCTCTGGGCTCTTTGTTTCTGGTGACAGTTGGTTATTG
TCAACAGAAGGATTAGAGTCACTCTTACTGTCTTCAGC
>MY5317_Hrupicola_Cottonwood_SnYsidroMtns
------------------------------------------------------------
--------------------TATGCCTGACATT-----------CCCTACAGGAAGCTTA
ATGTGATTGCTAGAAGAACAAGATGCATTCACCACTCTCACCCCAGACAAAGGAGTTTGA
GATAGAGGGAAAGAATCAATGAGGCATCTTGGGACGGGTGTTGAATGTGAAGAAACAAAC
CCGGGCAAACATTTGGCATTAGAAACAGAAATTCTTGAATCATATGTATTGATAATATTT
ATATATGTATTCATAGATGTGGTCGTATTCAATAAAAAATGAGACGATTCAGAGGACTCA
TCACAGTTGACATTGTCACTTGCAACAGAAGTAGAAGATGTAGCTACAGGTAATTCATTA
GAGGTTGATGGTACATACTCTTGTACTTTTTCACCTACATTTTCTGTTACTTCAGTCCGC
GCAGTATTTTCACTAGATGCACGAGCTAGTTGAGGTGGAGGCATGGAACTCTGATTTGAA
GAGCTGGAATCAGCTGCATTTAGAGTTTCCGAATTACTGTCTTGCAAACTGGTGTTTGAT
ACCACAGGCTCGGCAGTCTTACTCTCTGGGCTCTTTGTTTCTGGTGACAGTTGGTTATTG
TCAACAGAAGGATTAGAGTCACTTTTACTGTCTTCA--
