# Supplementary material for: ﻿Species delimitation, biogeography, and natural history of dwarf funnel web spiders (Mygalomorphae, Hexurellidae, Hexurella) from the United States / Mexico borderlands
Source: Zookeys. 2023 Jun 14;1167:109–57. doi: 10.3897/zookeys.1167.103463 (PMC10285686; doi:10.3897/zookeys.1167.103463)
Supplement: Supplementary material 3 — Input matrices, analysis log files, and output tree files for nuclear and mitochondrial analyses [file zookeys-1167-109_article-103463__-s003.zip › uce-2001959.fasta]

>MY0059_Hapachea_SantaRitaMtns_MaderaCyn
GCTGTGCTCGCACGTTAGCTCTTCAGTGTGCCTCCAAAGATCCTCCAAACTGTGCTCTGA
ATGCATTGACTCTCTGTGAGAGTGAACCCTTTGCTTTTGAAGCAGCGTACCAGATTGTGG
TGGATGCAGCAACCACCAATGTGATGACTTCGTCACAGCTGTTCACAGTGGCACGGTACA
TGGAACATCGTGGTTATCCCCATCGTGCTTATAAACTTGCTGTTTTGGCTATGAAAGGTG
TTCACTTAGCATACAATCAGGATAATCATCCTGCTATAAATGACATTCACTGGGCCTGTG
CTTTAGCACATTCCTTAGGGAAATCTGAACTGACTAATTTGGTTCCCCTCCTTGTTAAAA
ATGTGCAATGTGCCACAGTGTTGTCGGACATCTTGAGACGTTGCTCGATGGCTGCTCCCG
GAATAGCCACCCTGGATGCCAAACGCCGATGCATCAAGCCCTTGTCTCTTGACAAGCCAC
CTCTCAGACAGTTGCTCGAGGCGGCCATCTCTGCATATGTTAATACTACTCACTCCCGTC
TCACACACATTAGTCCACGCCATTATGGCGACTTTATTGAGTTCCTCAGCAAAGCACGAG
AGACATTCCTATTAGCACAGGATGGCCATATTCAGTTTGCACAACTTGTTGACAACATGA
AG
>MY0139_Hexurella_SanDiego_Guatay
GCTGTGCTCGTACGTTAGCTCTTCAGTGTGCCTCCAAAGATCCTCCAAACTGTGCTCTGA
ATGCATTGACTCTCTGTGAGAGTGAACCCTTTGCTTTTGAAGCAGCATACCAGATTGTGG
TGGATGCAGCAACCACCAATGTCATGACTTCATCACAGCTGTTCACAGTGGCACGGTACA
TGGAACATCGTGGTTATCCCCATCGCGCTTATAAACTTGCTGTTTTGGCTATGAAAGGTG
TTCACTTAGCATACAATCAGGATAATCATCCTGCTATAAATGACATTCACTGGGCCTGTG
CTTTAGCACATTCCTTAGGGAAATCTGAACTGACTAATTTGGTTCCCCTCCTTGTTAAAA
ATGTGCAATGTGCCACAGTGTTGTCGGACATCTTGAGACGTTGCTCGATGGCTGCTCCTG
GAATAGCCACCCTGGATGCCAAACGCCGATGCATCAAGCCCTTGTCCCTTGACAAGCCCC
CTCTCAGACAGTTGCTTGAGGCGGCCATCTCTGCATATGTTAATACTACTCACTCCCGTC
TCACACACATTAGTCCACGCCATTATGGCGACTTTATTGAGTTCCTCAGCAAAGCACGAG
AGACATTCCTATTAGCACAGGATGGCCATATTCAGTTTGCACAACTTGTTGACAACATGA
AG
>MY5053_Hexurella_ChiricahuaMtns_PriceCyn
GCTGTGCTCGCACGTTAGCTCTTCAGTGTGCCTCCAAAGATCCTCCAAACTGTGCTCTGA
ATGCATTGACTCTCTGTGAGAGTGAACCCTTTGCTTTTGAAGCAGCGTACCAGATTGTGG
TGGATGCAGCAACCACCAATGTGATGACTTCGTCACAGCTGTTCACAGTGGCACGGTACA
TGGAACATCGTGGTTATCCCCATCGCGCTTATAAACTTGCTGTTTTGGCTATGAAAGGTG
TTCACTTAGCATACAATCAGGATAATCATCCTGCTATAAATGACATTCACTGGGCCTGTG
CTTTAGCACATTCCTTAGGGAAATCTGAACTGACTAATTTGGTTCCCCTCCTTGTTAAAA
ATGTGCAATGTGCCACAGTGTTGTCGGACATCTTGAGACGTTGCTCGATGGCTGCTCCCG
GAATAGCCACCCTGGATGCCAAACGCCGATGCATCAAGCCCTTGTCTCTTGACAAGCCAC
CTCTCAGACAGTTGCTCGAGGCGGCCATCTCTGCATATGTTAATACTACTCACTCCCGTC
TCACACACATTAGTCCACGCCATTATGGCGACTTTATTGAGTTCCTCAGCAAAGCACGAG
AGACATTCCTATTAGCACAGGATGGCCATATTCAGTTTGCACAACTTGTTGACAACATGA
AG
>MY5064_Hexurella_MuleMtns_Escabrosa
GCTGTGCTCGCAC-TTAGC-CTTCAGTGTGCCTCCAAAGATCCTCCAAACTGTGCTCTGA
ACGCATTGACTCTCTGTGAGAGTGAACCCTTTGCTTTTGAAGCAGCATACCAGATTGTGG
TGGATGCAGCAACCACCAATGTGATGACTTCGTCACAGCTGTTCACAGTGGCACGGTACA
TGGAACATCGTGGTTATCCCCATCGTGCTTATAAACTTGCGGTTTTAGCTATGAAAGGTG
TTCACTTAGCATACAATCAGGATAATCATCCTGCTATAAATGACATTCACTGGGCCTGTG
CTTTAGCACATTCCTTAGGGAAATCTGAACTGACTAATTTGGTTCCCCTCCTTGTTAAAA
ATGTGCAATGTGCCACAGTGTTGTCGGACATCTTGAGACGTTGCTCGATGGCTGCTCCCG
GAATAGCCACCCTGGATGCCAAACGCCGATGCATCAAGCCCTTGTCTCTTGACAAGCCAC
CTCTCAGACAGTTGCTCGAGGCGGCCATCTCTGCATATGTTAATACTACTCACTCCCGTC
TCACACACATTAGTCCACGCCATTATGGCGACTTTATTGAGTTCCTCAGCAAAGCACGAG
AGACATTCCTATTAGCACAGGATGGCCATATTCAGTTTGCACAACTTGTTGACAACATGA
AG
>MY5066_Hexurella_MuleMtns_Escabrosa
GCTGTGCTCGCACGTTAGCTCTTCAGTGTGCCTCCAAAGATCCTCCAAATTGTGCTCTGA
ACGCATTGACTCTCTGTGAGAGTGAACCCTTTGCTTTTGAAGCAGCATACCAGATTGTGG
TGGATGCAGCAACCACCAATGTGATGACTTCGTCACAGCTGTTCACAGTGGCACGGTACA
TGGAACATCGTGGTTATCCCCATCGTGCTTATAAACTTGCGGTTTTAGCTATGAAAGGTG
TTCACTTAGCATACAATCAGGATAATCATCCTGCTATAAATGACATTCACTGGGCCTGTG
CTTTAGCACATTCCTTAGGGAAATCTGAACTGACTAATTTGGTTCCCCTCCTTGTTAAAA
ATGTGCAATGTGCCACAGTGTTGTCGGACATCTTGAGACGTTGCTCGATGGCTGCTCCCG
GAATAGCCACCCTGGATGCCAAACGCCGATGCATCAAGCCCTTGTCTCTTGACAAGCCAC
CTCTCAGACAGTTGCTCGAGGCGGCCATCTCTGCATATGTTAATACTACTCACTCCCGTC
TCACACACATTAGTCCACGCCATTATGGCGACTTTATTGAGTTCCTCAGCAAAGCACGAG
AGACATTCCTATTAGCACAGGATGGCCATATTCAGTTTGCACAACTTGTTGACAACATGA
AG
>MY5071_Hexurella_SantaRitaMtns_AlisoSprings
GCTGTGCTCGCACGTTAGCTCTTCAGTGTGCCTCCAAAGATCCTCCAAACTGTGCTCTGA
ATGCATTGACTCTCTGTGAGAGTGAACCCTTTGCTTTTGAAGCAGCGTACCAGATTGTGG
TGGATGCAGCAACCACCAATGTGATGACTTCGTCACAGCTGTTCACAGTGGCACGGTACA
TGGAACATCGTGGTTATCCCCATCGCGCTTATAAACTTGCTGTTTTGGCTATGAAAGGTG
TTCACTTAGCATACAATCAGGATAATCATCCTGCTATAAATGACATTCACTGGGCCTGTG
CTTTAGCACATTCCTTAGGGAAATCTGAACTGACTAATTTGGTTCCCCTCCTTGTTAAAA
ATGTGCAATGTGCCACAGTGTTGTCGGACATCTTGAGACGTTGCTCGATGGCTGCTCCCG
GAATAGCCACCCTGGATGCCAAACGCCGATGCATCAAGCCCTTGTCTCTTGACAAGCCAC
CTCTCAGACAGTTGCTCGAGGCGGCCATCTCTGCATATGTTAATACTACTCACTCCCGTC
TCACACACATTAGTCCACGCCATTATGGCGACTTTATTGAGTTCCTCAGCAAAGCACGAG
AGACATTCCTATTAGCACAGGATGGCCATATTCAGTTTGCACAACTTGTTGACAACATGA
AG
>MY5075_Hexurella_ChiricahuaMtns_CaveCrkCyn
GCTGTGCTCGCACGTTAGCTCTTCAGTGTGCCTCCAAAGATCCTCCAAACTGTGCTCTGA
ATGCATTGACTCTCTGTGAGAGTGAACCCTTTGCTTTTGAAGCAGCGTACCAGATTGTGG
TGGATGCAGCAACCACCAATGTGATGACTTCGTCACAGCTGTTCACAGTGGCACGGTACA
TGGAACATCGTGGTTATCCCCATCGCGCTTATAAACTTGCTGTTTTGGCTATGAAAGGTG
TTCACTTAGCATACAATCAGGATAATCATCCTGCTATAAATGACATTCACTGGGCCTGTG
CTTTAGCACATTCCTTAGGGAAATCTGAACTGACTAATTTGGTTCCCCTCCTTGTTAAAA
ATGTGCAATGTGCCACAGTGTTGTCGGACATCTTGAGACGTTGCTCGATGGCTGCTCCCG
GAATAGCCACCCTGGATGCCAAACGCCGATGCAT-AAGCCCTTGTCTCTTGACAAGCCAC
CTCTCAGACAGTTGCTCGAGGCGGCCATCTCTGC--------------------------
------------------------------------------------------------
------------------------------------------------------------
--
>MY5126_Hexurella_SantaCatalinaMtns_NuggetCyn
----TGCTCGCACGTTAGCTCTTCAGTGTGCCTCCAAAGATCCTCCAAACTGTGCTCTGA
ATGCATTGACTCTCTGTGAGAGTGAACCCTTTGCTTTTGAAGCA-CATACCAGATTGTGG
TGGATGCAGCAACTACCAATGTGATGACTTCGTCACAGCTGTTCACAGTGGCACGGTACA
TGGAACATCGTGGTTATCCCCATCGCGCTTATAAACTTGCTGTTTTGGCTATGAAAGGTG
TTCACTTAGCATACAATCAGGATAATCATCCTGCTATAAATGACATTCACTGGGCCTGTG
CTTTAGCACATTCCTTAGGGAAATCTGAACTGACTAATTTGGTTCCCCTCCTTGTTAAAA
ATGTGCAATGTGCCACAGTGTTGTCGGACATCTTGAGACGTTGCTCGATGGCTGCTCCCG
GAATAGCCACCCTGGATGCCAAACGCCGATGCATCAAGCCCTTGTCTCTTGACAAGCCAC
CTCTCAGACAGTTGCTCGAGGCGGCCATCTCTGCATATGTTAATACTACTCACTCCCGTC
TCACACACATTAGTCCACGCCATTATGGCGACTTTATTGAGTTCCTCAGCAAAGCACGAG
AGACATTCCTATTAGCACAGGATGGCCATATTCAGTTTGCACAACTTGTTGACAACATGA
AG
>MY5127_Hexurella_WhetstoneMtns_FrenchJoeCyn
------------------------------------------------------------
------------------------------------------------------------
------------------------------------------------------------
--------------------------------------------------------GGTG
TTCACTTAGCATACAATCAGGATAATCATCCTGCTATAAATGACATTCACTGGGCCTGTG
CTTTAGCACATTCCTTAGGGAAATCTGAACTGACTAATTTGGTTCCCCTCCTTGTTAAAA
ATGTGCAATGTGCCACAGTGTTGTCGGACATCTTGAGACGTTGCTCGATGGCTG------
------------------------------------------------------------
------------------------------------------------------------
------------------------------------------------------------
------------------------------------------------------------
--
>MY5131_Hexurella_PedregosaMtns_PruneCyn
GCTGTGCTCGCACGTTAGCTCTTCAGTGTGCCTCCAAAGATCCTCCAAACTGTGCTCTGA
ATGCATTGACTCTCTGTGAGAGTGAACCCTTTGCTTTTGAAGCAGCGTACCAGATTGTGG
TGGATGCAGCAACCACCAATGTGATGACTTCGTCACAGCTGTTCACAGTGGCACGGTACA
TGGAGCATCGTGGTTATCCCCATCGCGCTTATAAACTTGCTGTTTTGGCTATGAAAGGTG
TTCACTTAGCATACAATCAGGATAATCATCCTGCTATAAATGACATTCACTGGGCCTGTG
CTTTAGCACATTCCTTAGGGAAATCTGAACTGACTAATTTGGTTCCCCTCCTTGTTAAAA
ATGTGCAATGTGCCACAGTGTTGTCGGACATCTTGAGACGTTGCTCGATGGCTGCTCCCG
GAATAGCCACCCTAGATGCCAAACGCCGATGCATCAAGCCCTTGTCTCTTGACAAGCCAC
CTCTCAGACAGTTGCTCGAGGCGGCCATCTCTGCATATGTTAATACTACTCACTCCCGTC
TCACACACATTAGTCCACGCCATTATGGCGACTTTATTGAGTTCCTCAGCAAAGCACGAG
AGACATTCCTATTAGCACAGGATGGCCATATTCAGTTTGCACAACTTGTTGACAACATGA
AA
>MY5132_Hexurella_PedregosaMtns_PruneCyn
GCTGTGCTCGCACGTTAGCTCTTCAGTGTGCCTCCAAAGATCCTCCAAACTGTGCTCTGA
ATGCATTGACTCTCTGTGAGAGTGAACCCTTTGCTTTTGAAGCAGCGTACCAGATTGTGG
TGGATGCAGCAACCACCAATGTGATGACTTCGTCACAGCTGTTCACAGTGGCACGGTACA
TGGAACATCGTGGTTATCCCCATCGCGCTTATAAACTTGCTGTTTTGGCTATGAAAGGTG
TTCACTTAGCATACAATCAGGATAATCATCCTGCTATAAATGACATTCACTGGGCCTGTG
CTTTAGCACATTCCTTAGGGAAATCTGAACTGACTAATTTGGTTCCCCTCCTTGTTAAAA
ATGTGCAATGTGCCACAGTGTTGTCGGACATCTTGAGACGTTGCTCGATGGCTGCTCCCG
GAATAGCCACCCTAGATGCCAAACGCCGATGCATCAAGCCCTTGTCTCTTGACAAGCCAC
CTCTCAGACAGTTGCTCGAGGCGGCCATCTCTGCATATGTTAATACTACTCACTCCCGTC
TCACACACATTAGTCCACGCCATTATGGCGACTTTATTGAGTTCCTCAGCAAAGCACGAG
AGACATTCCTATTAGCACAGGATGGCCATATTCAGTTTGCACAACTTGTTGACAACATGA
AA
>MY5136_Hexurella_MiddlemarchCyn
GCTGTGCTCGCACGTTAGCTCTTCAGTGTGCCTCCAAAGATCCTCCAAACTGTGCTCTGA
ATGCATTGACTCTCTGTGAGAGTGAACCCTTTGCTTTTGAAGCAGCGTACCAGATTGTGG
TGGATGCAGCAACCACCAATGTGATGACTTCGTCACAGCTGTTCACAGTGGCACGGTACA
TGGAACATCGTGGTTATCCCCATCGCGCTTATAAACTTGCTGTTTTGGCTATGAAAGGTG
TTCACTTAGCATACAATCAGGATAATCATCCTGCTATAAATGACATTCACTGGGCCTGTG
CTTTAGCACATTCCTTAGGGAAATCTGAACTGACTAATTTGGTTCCCCTCCTTGTTAAAA
ATGTGCAATGTGCCACAGTGTTGTCGGACATCTTGAGACGTTGCTCGATGGCTGCTCCCG
GAATAGCCACCCTGGATGCCAAACGCCGATGCATCAAGCCCTTGTCTCTTGACAAGCCAC
CTCTCAGACAGTTGCTTGAGGCGGCCATCTCTGCATATGTTAATACTACTCACTCCCGTC
TCACACACATTAGTCCACGCCATTATGGCGACTTTATTGAGTTCCTCAGCAAAGCACGAG
AGACATTCCTATTAGCACAGGATGGCCATATTCAGTTTGCACAACTTGTTGACAACATGA
AG
>MY5147_Hexurella_DragoonMtns_NF_345A
GCTGTGCTCGCACGTTAGCTCTTCAGTGTGCCTCCAAAGATCCTCCAAACTGTGCTCTGA
ATGCATTGACTCTCTGTGAGAGTGAACCCTTTGCTTTTGAAGCAGCGTACCAGATTGTGG
TGGATGCAGCAACCACCAATGTGATGACTTCGTCACAGCTGTTCACAGTGGCACGGTACA
TGGAACATCGTGGTTATCCCCATCGCGCTTATAAACTTGCTGTTTTGGCTATGAAAGGTG
TTCACTTAGCATACAATCAGGATAATCATCCTGCTATAAATGACATTCACTGGGCCTGTG
CTTTAGCACATTCCTTAGGGAAATCTGAACTGACTAATTTGGTTCCCCTCCTTGTTAAAA
ATGTGCAATGTGCCACAGTGTTGTCGGACATCTTGAGACGTTGCTCGATGGCTGCTCCCG
GAATAGCCACCCTGGATGCCAAACGCCGATGCATCAAGCCCTTGTCTCTTGACAAGCCAC
CTCTCAGACAGTTGCTTGAGGCGGCCATCTCTGCATATGTTAATACTACTCACTCCCGTC
TCACACACATTAGTCCACGCCATTATGGCGACTTTATTGAGTTCCTCAGCAAAGCACGAG
AGACATTCCTATTAGCACAGGATGGCCATATTCAGTTTGCACAACTTGTTGACAACATGA
AG
>MY5152_Hexurella_WhetstoneMtns_ApacheCyn
GCTGTGCTCGCACGTTAGCTCTTCAGTGTGCCTCCAAAGATCCTCCAAACTGTGCTCTGA
ATGCATTGACTCTCTGTGAGAGTGAACCCTTTGCTTTTGAAGCAGCGTACCAGATTGTGG
TGGATGCAGCAACCACCAATGTGATGACTTCGTCACAACTGTTCACAGTGGCACGGTACA
TGGAACATCGTGGTTATCCCCATCGCGCTTATAAACTTGCTGTTTTGGCTATGAAAGGTG
TTCACTTAGCATACAATCAGGATAATCATCCTGCTATAAATGACATTCACTGGGCCTGTG
CTTTAGCACATTCCTTAGGGAAATCTGAACTGACTAATTTGGTTCCCCTCCTTGTTAAAA
ATGTGCAATGTGCCACAGTGTTGTCGGACATCTTGAGACGTTGCTCGATGGCTGCTCCCG
GAATAGCCACCCTGGATGCCAAACGCCGATGCATCAAGCCCTTGTCTCTTGACAAGCCAC
CTCTCAGACAGTTGCTCGAGGCGGCCATCTCTGCATATGTTAATACTACTCACTCCCGTC
TCACACACATTAGTCCACGCCATTATGGCGACTTTATTGAGTTCCTCAGCAAAGCACGAG
AGACATTCCTATTAGCACAGGATGG-CATATTCAGTTTGCACAACTTGTTGACAACATGA
AG
>MY5154_Hexurella_SantaRitaMtns_AdobeCyn
GCTGTGCTCGCACGTTAGCTCTTCAGTGTGCCTCCAAAGATCCTCCAAACTGTGCTCTGA
ATGCATTGACTCTCTGTGAGAGTGAACCCTTTGCTTTTGAAGCAGCGTACCAGATTGTGG
TGGATGCAGCAACCACCAATGTGATGACTTCGTCACAGCTGTTCACAGTGGCACGGTACA
TGGAACATCGTGGTTATCCACATCGCGCTTATAAACTTGCTGTTTTGGCTATGAAAGGTG
TTCACTTAGCATACAATCAGGATAATCATCCTGCTATAAATGACATTCACTGGGCCTGTG
CTTTAGCACATTCCTTAGGGAAATCTGAACTGACTAATTTGGTTCCCCTCCTTGTTAAAA
ATGTGCAATGTGCCACAGTGTTGTCGGACATCTTGAGACGTTGCTCGATGGCTGCTCCCG
GAATAGCCACCCTGGATGCCAAACGCCGATGCATCAAGCCCTTGTCTCTTGACAAGCCAC
CTCTCAGACAGTTGCTCGAGGCGGCCATCTCTGCATATGTTAATACTACTCACTCCCGTC
TCACACACATTAGTCCACGCCATTATGGCGACTTTATTGAGTTCCTCAGCAAAGCACGAG
AGACATTCCTATTAGCACAGGATGGCCATATTCAGTTTGCACAACTTGTTGACAACATGA
AG
>MY5157_Hexurella_SantaCatalinaMtns_Redington
-----------ACGTTAGCTCTTCAGTGTGCCTCCAAAGATCCTCCAAACTGTGCTCTGA
ATGCATTGACTCTCTGTGAGAGTGAACCCTTTGCTTTTGAAGCAGCGTACCAGATTGTGG
TGGATGCAGCAACCACCAATGTGATGACTTCGTCACAGCTGTTCACAGTGGCACGGTACA
TGGAACATCGTGGTTATCCCCATCGCGCTTATAAACTTGCTGTTTTGGCTATGAAAGGTG
TTCACTTAGCATACAATCAGGATAATCATCCTGCTATAAATGACATTCACTGGGCCTGTG
CTTTAGCACATTCCTTAGGGAAATCTGAACTGACTAATTTGGTTCCCCTCCTTGTTAAAA
ATGTGCAATGTGCCACAGTGTTGTCGGACATCTTGAGACGTTGCTCGATGGCTGCTCCCG
GAATAGCCACCCTGGATGCCAAACGCCGATGCATCAAGCCCTTGTCTCTTGACAAGCCAC
CTCTCAGACAGTTGCTCGAGGCGGCCATCTCTGCATATGTTAATACTACTCACTCCCGTC
TCACACACATTAGTCCACGCCATTACGGCGACTTTATTGAGTTCCTCAGCAAAGCACGAG
AGACATTCCTATTAGCACAGGATGGCCATATTCAGTTTGCACAACTTGTTGACAACATGA
AG
>MY5164_Hrupicola_Temecula
---------GTACGTTAGCTCTTCAGTGTGCCTCCAAAGATCCTCCAAACTGTGCTCTGA
ATGCATTGACTCT-TGTGAGAGTGAACCCTTTGCTTTTGAAGCAGCATACCAGATTGTGG
TGGATGCAGCAACCACCAATGTCATGACTTCATCACAGCTGTTCACAGTGGCACGGTACA
TGGAACATCGTGGTTATCCCCATCGCGCTTATAAACTTGCTGTTTTGGCTATGAAAGGTG
TTCACTTAGCATACAATCAGGATAATCATCCTGCTATAAATGACATTCACTGGGCCTGTG
CTTTAGCACATTCCTTAGGGAAATCTGAACTGACTAATTTGGTTCCCCTCCTTGTTAAAA
ATGTGCAATGTGCCACAGTGTTGTCGGACATCTTGAGACGTTGCTCGATGGCTGCTCCTG
GAATAGCCACCCTGGATGCCAAACGCCGATGCATCAAGCCCTTGTCCCTTGACAAGCCCC
CTCTCAGACAGTTGCTTGAGGCGGCCATCTCTGCATATGTTAATACTACTCACTCCCGTC
TCACACACATTAGTCCACGCCATTATGGCGACTTTATTGAGTTCCTCAGCAAAGCACGAG
AGACATTCCTATTAGCACAGGATGGCCATATTCAGTTTGCACAACTTGTTGACAACATGA
AG
>MY5165_Hrupicola_Temecula
-----------------------------------------------AACTGTGCTCTGA
ATGCATTGACTCTCTGTGAGAGTGAACCCTTTGCTTTTGAAGCAGCATACCAGATTGTGG
TGGATGCAGCAACCACCAATGTCATGACTTCATCACAGCTGTTCACAGTGGCACGGTACA
TGGAACATCGTGGTTATCCCCATCGCGCTTATAAACTTGCTGTTTTGGCTATGAAAGGTG
TTCACTTAGCATACAATCAGGATAATCATCCTGCTATAAATGACATTCACTGGGCCTGTG
CTTTAGCACATTCCTTAGGGAAATCTGAACTGACTAATTTGGTTCCCCTCCTTGTTAAAA
ATGTGCAATGTGCCACAGTGTTGTCGGACATCTTGAGACGTTGCTCGATGGCTGCTCCTG
GAATAGCCACCCTGGATGCCAAACGCCGATGCATCAAGCCCTTGTCCCTTGACAAGCCCC
CTCTCAGACAGTTGCTTGAGGCGGCCATCTCTGCATATGTTAATACTACTCACTCCCGTC
TCACACACATTAGTCCACGCCATTATGGCGACTTTATTGAGT------------------
------------------------------------------------------------
--
>MY5175_Hapachea_HarshawRd_PatagoniaMtns
GCTGTGCTCGCACGTTAGCTCTTCAGTGTGCCTCCAAAGATCCTCCAAACTGTGCTCTGA
ATGCATTGACTCTCTGTGAGAGTGAACCCTTTGCTTTTGAAGCAGCGTACCAGATTGTGG
TGGATGCAGCAACCACCAATGTGATGACTTCGTCACAACTGTTCACAGTGGCACGGTACA
TGGAACATCGTGGTTATCCCCATCGCGCTTATAAACTTGCTGTTTTGGCTATGAAAGGTG
TTCACTTAGCATACAATCAGGATAATCATCCTGCTATAAATGACATTCACTGGGCCTGTG
CTTTAGCACATTCCTTAGGGAAATCTGAACTGACTAATTTGGTTCCCCTCCTTGTTAAAA
ATGTGCAATGTGCCACAGTGTTGTCGGACATCTTGAGACGTTGCTCGATGGCTGCTCCTG
GAATAGCCACCCTGGATGCCAAACGCCGATGCATCAAGCCCTTGTCTCTTGACAAGCCAC
CTCTCAGACAGTTGCTTGAGGCGGCCATCTCTGCATATGTTAATACTACTCACTCCCGTC
TCACACACATTAGTCCACGCCATTATGGCGACTTTATTGAGTTCCTCAGCAAAGCACGAG
AGACATTCCTATTAGCACAGGATGGCCATATTCAGTTTGCACAACTTGTTGACAACATGA
AG
>MY5180_Hapachea_MustrangPk_MustangMtns
GCTGTGCTCGCACGTTAGCTCTTCAGTGTGCCTCCAAAGATCCTCCAAACTGTGCTCTGA
ATGCATTGACTCTCTGTGAGAGTGAACCCTTTGCTTTTGAAGCAGCGTACCAGATTGTGG
TGGATGCAGCAACCACCAATGTGATGACTTCGTCACAGCTGTTCACAGTGGCACGGTACA
TGGAACATCGTGGTTATCCCCATCGCGCTTATAAACTTGCTGTTTTGGCTATGAAAGGTG
TTCACTTAGCATACAATCAGGATAATCATCCTGCTATAAATGACATTCACTGGGCCTGTG
CTTTAGCACATTCCTTAGGGAAATCTGAACTGACTAATTTGGTTCCCCTCCTTGTTAAAA
ATGTGCAATGTGCCACAGTGTTGTCGGACATCTTGAGACGTTGCTCGATGGCTGCTCCCG
GAATAGCCACCCTGGATGCCAAACGCCGATGCATCAAGCCCTTGTCTCTTGACAAGCCAC
CTCTCAGACAGTTGCTCGAGGCGGCCATCTCTGCATATGTTAATACTACTCACTCCCGTC
TCACACACATTAGTCCACGCCATTATGGCGACTTTATTGAGTTCCTCAGCAAAGCACGAG
AGACATTCCTATTAGCACAGGATGGCCATATTCAGTTTGCACAACTTGTTGACAACATGA
AG
>MY5181_Hapachea_MustrangPk_MustangMtns
GCTGTGCTCGCACGTTAGCTCTTCAGTGTGCCTCCAAAGATCCTCCAAACTGTGCTCTGA
ATGCATTGACTCTCTGTGAGAGTGAACCCTTTGCTTTTGAAGCAGCGTACCAGATTGTGG
TGGACGCAGCAACCACCAATGTGATGACTTCGTCACAGCTGTTCACAGTGGCACGGTACA
TGGAACATCGTGGTTATCCCCATCGCGCTTATAAACTTGCTGTTTTGGCTATGAAAGGTG
TTCACTTAGCATACAATCAGGATAATCATCCTGCTATAAATGACATTCACTGGGCCTGTG
CTTTAGCACATTCCTTAGGGAAATCTGAACTGACTAATTTGGTTCCCCTCCTTGTTAAAA
ATGTGCAATGTGCCACAGTGTTGTCGGACATCTTGAGACGTTGCTCGATGGCTGCTCCCG
GAATAGCCACCCTGGATGCCAAACGCCGATGCATCAAGCCCTTGTCTCTTGACAAGCCAC
CTCTCAGACAGTTGCTCGAGGCGGCCATCTCTGCATATGTTAATACTACTCACTCCCGTC
TCACACACATTAGTCCACGCCATTATGGCGACTTTATTGAGTTCCTCAGCAAAGCACGAG
AGACATTCCTATTAGCACAGGATGGCCATATTCAGTTTGCACAACTTGTTGACAACATGA
AG
>MY5193_Hapachea_HarshawRd_PatagoniaMtns
GCTGTGCTCGCACGTTAGCTCTTCAGTGTGCCTCCAAAGATCCTCCAAACTGTGCTCTGA
ATGCATTGACTCTCTGTGAGAGTGAACCCTTTGCTTTTGAAGCAGCGTACCAGATTGTGG
TGGATGCAGCAACCACCAATGTGATGACTTCGTCACAACTGTTCACAGTGGCACGGTACA
TGGAACATCGTGGTTATCCCCATCGCGCTTATAAACTTGCTGTTTTGGCTATGAAAGGTG
TTCACTTAGCATACAATCAGGATAATCATCCTGCTATAAATGACATTCACTGGGCCTGTG
CTTTAGCACATTCCTTAGGGAAATCTGAACTGACTAATTTGGTTCCCCTCCTTGTTAAAA
ATGTGCAATGTGCCACAGTGTTGTCGGACATCTTGAGACGTTGCTCGATGGCTGCTCCTG
GAATAGCCACCCTGGATGCCAAACGCCGATGCATCAAGCCCTTGTCTCTGGACAAGCCAC
CTCTCAGACAGTTGCTTGAGGCGGCCATCTCTGCATATGTTAATACTACTCACTCCCGTC
TCACACACATTAGTCCACGCCATTATGGCGACTTTATTGAGTTCCTCAGCAAAGCACGAG
AGACATTCCTATTAGCACAGGATGGCCATATTCAGTTTGCACAACTTGTTGACAACATGA
AG
>MY5194_Hapachea_Ordsummit_MtOrd
GCTGTGCTCGCACGTTAGCTCTTCAGTGTGCCTCCAAAGATCCTCCAAACTGTGCTTTGA
ATGCATTGACTCTCTGTGAGAGTGAACCCTTTGCTTTTGAAGCAGCATACCAGATTGTGG
TAGATGCAGCAACCACCAATGTGATGACTTCATCACAGCTGTTTACAGTGGCACGGTACA
TGGAACATCGTGGTTATCCCCATCGCGCTTATAAACTTGCTGTTTTGGCTATGAAAGGTG
TTCACTTAGCATACAATCAGGATAATCATCCTGCTATAAATGACATTCACTGGGCCTGTG
CTTTAGCACATTCCTTAGGGAAATCTGAACTGACTAATTTGGTTCCCCTCCTTGTTAAAA
ATGTGCAATGTGCCACAGTGTTGTCGGACATCTTGAGACGTTGCTCGATGGCTGCTCCCG
GAATAGCCACCCTGGATGCCAAACGCCGATGCATCAAGCCCTTGTCTCTTGACAAGCCAC
CTCTCAGACAGTTGCTTGAGGCGGCCATCTCTGCATATGTTAATACTACTCACTCCCGTC
TCACACACATTAGTCCACGCCATTATGGCGACTTTATTGAGTTCCTCAGCAAAGCACGAG
AGACATTCCTATTAGCACAGGATGGCCATATTCAGTTTGCACAACTTGTTGACAACATGA
AG
>MY5195_Hapachea_Ordsummit_MtOrd
GCTGTGCTCGCACGTTAGCTCTTCAGTGTGCCTCCAAAGATCCTCCAAACTGTGCTTTGA
ATGCATTGACTCTCTGTGAGAGTGAACCCTTTGCTTTTGAAGCAGCATACCAGATTGTGG
TAGATGCAGCAACCACCAATGTGATGACTTCATCACAGCTGTTTACAGTGGCACGGTACA
TGGAACATCGTGGTTATCCCCATCGCGCTTATAAACTTGCTGTTTTGGCTATGAAAGGTG
TTCACTTAGCATACAATCAGGATAATCATCCTGCTATAAATGACATTCACTGGGCCTGTG
CTTTAGCACATTCCTTAGGGAAATCTGAACTGACTAATTTGGTTCCCCTCCTTGTTAAAA
ATGTGCAATGTGCCACAGTGTTGTCGGACATCTTGAGACGTTGCTCGATGGCTGCTCCCG
GAATAGCCACCCTGGATGCCAAACGCCGATGCATCAAGCCCTTGTCTCTTGACAAGCCAC
CTCTCAGACAGTTGCTTGAGGCGGCCATCTCTGCATATGTTAATACTACTCACTCCCGTC
TCACACACATTAGTCCACGCCATTATGGCGACTTTATTGAGTTCCTCAGCAAAGCACGAG
AGACATTCCTATTAGCACAGGATGGCCATATTCAGTTTGCACAACTTGTTGACAACATGA
AG
>MY5266_Hencina_CerroBolla
GCTGTGCTCGTACATTAGCTCTTCAGTGTGCCTCCAAAGATCCTCCAAACTGTGCTCTGA
ATGCATTGACTCTCTGTGAGAGTGAACCCTTTGCTTTTGAAGCAGCATACCAGATTGTGG
TGGATGCAGCAACCACCAATGTCATGACTTCATCACAGCTGTTCACAGTGGCACGGTACA
TGGAACATCGTGGTTATCCCCATCGCGCTTATAAACTTGCTGTTTTGGCTATGAAAGGTG
TTCACTTAGCATACAATCAGGATAATCATCCTGCTATAAATGACATTCACTGGGCCTGTG
CTTTAGCACATTCCTTAGGGAAATCTGAACTGACTAATTTGGTTCCCCTCCTTGTTAAAA
ATGTGCAATGTGCCACAGTGTTGTCGGACATCTTGAGACGTTGCTCGATGGCTGCTCCTG
GAATAGCCACCCTGGATGCCAAACGCCGATGCATCAAGCCCTTGTCCCTTGACAAGCCCC
CTCTCAGACAGTTGCTTGAGGCGGCCATCTCTGCATATGTTAATACTACTCACTCCCGTC
TCACACACATTAGTCCACGCCATTATGGCGACTTTATTGAGTTCCTCAGCAAAGCACGAG
AGACATTCCTATTAGCACAGGATGGCCATATTCAGTTTGCACAACTTGTTGACAACATGA
AG
>MY5267_Hencina_CerroBolla
GCTGTGCTCGTACATTAGCTCTTCAGTGTGCCTCCAAAGATCCTCCAAACTGTGCTCTGA
ATGCATTGACTCTCTGTGAGAGTGAACCCTTTGCTTTTGAAGCAGCATACCAGATTGTGG
TGGATGCAGCAACCACCAATGTCATGACTTCATCACAGCTGTTCACAGTGGCACGGTACA
TGGAACATCGTGGTTATCCCCATCGCGCTTATAAACTTGCTGTTTTGGCTATGAAAGGTG
TTCACTTAGCATACAATCAGGATAATCATCCTGCTATAAATGACATTCACTGGGCCTGTG
CTTTAGCACATTCCTTAGGGAAATCTGAACTGACTAATTTGGTTCCCCTCCTTGTTAAAA
ATGTGCAATGTGCCACAGTGTTGTCGGACATCTTGAGACGTTGCTCGATGGCTGCTCCTG
GAATAGCCACCCTGGATGCCAAACGCCGATGCATCAAGCCCTTGTCCCTTGACAAGCCCC
CTCTCAGACAGTTGCTTGAGGCGGCCATCTCTGCATATGTTAATACTACTCACTCCCGTC
TCACACACATTAGTCCACGCCATTATGGCGACTTTATTGAGTTCCTCAGCAAAGCACGAG
AGACATTCCTATTAGCACAGGATGGCCATATTCAGTTTGCACAACTTGTTGACA------
--
>MY5269_Hexurella_GuadalupeValley
GCTGTGCTCGTACATTAGCTCTTCAGTGTGCCTCCAAAGATCCTCCAAACTGTGCTCTGA
ATGCATTGACTCTCTGTGAGAGTGAACCCTTTGCTTTTGAAGCAGCATACCAGATTGTGG
TGGATGCAGCAACCACCAATGTCATGACTTCATCACAGCTGTTCACAGTGGCACGGTACA
TGGAACATCGCGGTTATCCCCATCGCGCTTATAAACTTGCTGTTTTGGCTATGAAAGGTG
TTCACTTAGCATACAATCAGGATAATCATCCTGCTATAAATGACATTCACTGGGCCTGTG
CTTTAGCACATTCCTTAGGGAAATCTGAACTGACTAATTTGGTTCCCCTCCTTGTTAAAA
ATGTGCAATGTGCCACAGTGTTGTCGGACATCTTGAGACGTTGCTCGATGGCTGCTCCTG
GAATAGCCACCCTGGATGCCAAACGCCGATGCATCAAGCCCTTGTCCCTTGACAAGCCCC
CTCTCAGACAGTTGCTTGAGGCGGCCATCTCTGCATATGTTAATACTACTCACTCCCGTC
TCACACACATTAGTCCACGCCATTATGGCGACTTTATTGAGTTCCTCAGCAAAGCACGAG
AGACATTCCTATTAGCACAGGATGGCCATATTCAGTTTGCACAACTTGTTGACAACATGA
AG
>MY5271_Hexurella_GuadalupeValley
GCTGTGCTCGTACATTAGCTCTTCAGTGTGCCTCCAAAGATCCTCCAAACTGTGCTCTGA
ATGCATTGACTCTCTGTGAGAGTGAACCCTTTGCTTTTGAAGCAGCATACCAGATTGTGG
TGGATGCAGCAACCACCAATGTCATGACTTCATCACAGCTGTTCACAGTGGCACGGTACA
TGGAACATCGCGGTTATCCCCATCGCGCTTATAAACTTGCTGTTTTGGCTATGAAAGGTG
TTCACTTAGCATACAATCAGGATAATCATCCTGCTATAAATGACATTCACTGGGCCTGTG
CTTTAGCACATTCCTTAGGGAAATCTGAACTGACTAATTTGGTTCCCCTCCTTGTTAAAA
ATGTGCAATGTGCCACAGTGTTGTCGGACATCTTGAGACGTTGCTCGATGGCTGCTCCTG
GAATAGCCACCCTGGATGCCAAACGCCGATGCATCAAGCCCTTGTCCCTTGACAAGCCCC
CTCTCAGACAGTTGCTTGAGGCGGCCATCTCTGCATATGTTAATACTACTCACTCCCGTC
TCACACACATTAGTCCACGCCATTATGGCGACTTTATTGAGTTCCTCAGCAAAGCACGAG
AGACATTCCTATTAGCACAGGATGGCCATATTCAGTTTGCACAACTTGTTGACAACATGA
AG
>MY5276_Hexurella_SanPedro_Martir
GCTGTGCTCGTACATTAGCTCTTCAGTGTGCCTCCAAAGATCCTCCAAACTGTGCTCTGA
ATGCATTGACTCTCTGTGAGAGTGAGCCCTTTGCTTTTGAAGCAGCATACCAGATTGTGG
TGGATGCAGCAACCACCAATGTCATGACTTCATCACAGCTGTTCACAGTGGCACGGTACA
TGGAACATCGTGGTTATCCCCATCGCGCTTATAAACTTGCTGTTTTGGCTATGAAAGGTG
TTCACTTAGCATACAATCAGGATAATCATCCTGCTATAAATGACATTCACTGGGCCTGTG
CTTTAGCACATTCCTTAGGGAAATCTGAACTGACTAATTTGGTTCCCCTCCTTGTTAAAA
ATGTGCAATGTGCCACAGTGTTGTCGGACATCTTGAGACGTTGCTCGATGGCTGCTCCTG
GAATAGCCACCCTGGATGCCAAACGCCGATGCATCAAGCCCTTGTCCCTTGACAAGCCCC
CTCTCAGACAGTTGCTTGAGGCGGCCATCTCTGCATATGTTAATACTACTCACTCCCGTC
TCACACACATTAGTCCACGCCATTATGGCGACTTTATTGAGTTCCTCAGCAAAGCACGAG
AGACATTCCTATTAGCACAGGATGGCCATATTCAGTTTGCACAACTTGTTGACAACATGA
AG
>MY5277_Hexurella_SanPedro_Martir
GCTGTGCTCGTACATTAGCTCTTCAGTGTGCCTCCAAAGATCCTCCAAACTGTGCTCTGA
ATGCATTGACTCTCTGTGAGAGTGAGCCCTTTGCTTTTGAAGCAGCATACCAGATTGTGG
TGGATGCAGCAACCACCAATGTCATGACTTCATCACAGCTGTTCACAGTGGCACGGTACA
TGGAACATCGTGGTTATCCCCATCGCGCTTATAAACTTGCTGTTTTGGCTATGAAAGGTG
TTCACTTAGCATACAATCAGGATAATCATCCTGCTATAAATGACATTCACTGGGCCTGTG
CTTTAGCACATTCCTTAGGGAAATCTGAACTGACTAATTTGGTTCCCCTCCTTGTTAAAA
ATGTGCAATGTGCCACAGTGTTGTCGGACATCTTGAGACGTTGCTCGATGGCTGCTCCTG
GAATAGCCACCCTGGATGCCAAACGCCGATGCATCAAGCCCTTGTCCCTTGACAAGCCCC
CTCTCAGACAGTTGCTTGAGGCGGCCATCTCTGCATATGTTAATACTACTCACTCCCGTC
TCACACACATTAGTCCACGCCATTATGGCGACTTTATTGAGTTCCTCAGCAAAGCACGAG
AGACATTCCTATTAGCACAGGATGGCCATATTCAGTTTGCACAACTTGTTGACAACATGA
AG
>MY5280_Hexurella_ArroyoSalado
GCTGTGCTCGTACATTAGCTCTTCAGTGTGCCTCCAAAGATCCTCCAAACTGTGCTCTGA
ATGCATTGACTCTCTGTGAGAGTGAACCCTTTGCTTTTGAAGCAGCATACCAGATTGTAG
TGGATGCAGCAACCACCAATGTCATGACTTCATCACAGCTGTTCACAGTGGCACGGTACA
TGGAACATCGTGGTTATCCCCATCGCGCTTATAAACTTGCTGTTTTGGCTATGAAAGGTG
TTCACTTAGCATACAATCAGGATAATCATCCTGCTATAAATGACATTCACTGGGCCTGTG
CTTTAGCACATTCCTTAGGGAAATCTGAACTGACTAATTTGGTTCCCCTCCTTGTTAAAA
ATGTGCAATGTGCCACAGTGTTGTCGGACATCTTGAGACGTTGCTCGATGGCTGCTCCTG
GAATAGCCACCCTGGATGCCAAACGCCGATGCATCAAGCCCTTGTCCCTTGACAAGCCCC
CTCTCAGACAGTTGCTCGAGGCGGCCATCTCTGCATATGTTAATACTACTCACTCCCGTC
TCACACACATTAGTCCACGCCATTATGGCGACTTCATTGAGTTCCTCAGCAAAGCACGAG
AGACATTCCTATTAGCACAGGATGGCCATATTCAGTTTGCACAACTTGTTGACAACATGA
AG
>MY5282_Hexurella_ArroyoSalado
GCTGTGCT-GTACATTAGCTCTTCAGTGTGCCTCCAAAGATCCTCCAAACTGTGCTCTGA
ATGCATTGACTCTCTGTGAGAGTGAACCCTTTGCTTTTGAAGCAGCATACCAGATTGTAG
TGGATGCAGCAACCACCAATGTCATGACTTCATCACAGCTGTTCACAGTGGCACGGTACA
TGGAACATCGTGGTTATCCCCATCGCGCTTATAAACTTGCTGTTTTGGCTATGAAAGGTG
TTCACTTAGCATACAATCAGGATAATCATCCTGCTATAAATGACATTCACTGGGCCTGTG
CTTTAGCACATTCCTTAGGGAAATCTGAACTGACTAATTTGGTTCCCCTCCTTGTTAAAA
ATGTGCAATGTGCCACAGTGTTGTCGGACATCTTGAGACGTTGCTCGATGGCTGCTCCTG
GAATAGCCACCCTGGATGCCAAACGCCGATGCATCAAGCCCTTGTCCCTTGACAAGCCCC
CTCTCAGACAGTTGCTCGAGGCGGCCATCTCTGCATATGTTAATACTACTCACTCCCGTC
TCACACACATTAGTCCACGCCATTATGGCGACTTCATTGAGTTCCTCAGCAAAGCACGAG
AGACATTCCTATTAGCACAGGATGGCCATATTCAGTTTGCACAACTTGTTGACAACATGA
AG
>MY5286_Hrupicola_SweetwaterSpr_OrdMtn
GTTGTGCTCGTACGTTAGCTCTTCAGTGTGCCTCCAAAGATCCTCCAAACTGTGCTCTGA
ATGCATTGACTCTCTGTGAGAGTGAACCCTTTGCTTTTGAAGCAGCATACCAGATTGTGG
TGGATGCAGCAACCACCAATGTCATGACTTCATCACAACTGTTCACAGTGGCACGGTACA
TGGAACATCGTGGTTATCCCCATCGCGCTTATAAACTTGCTGTTTTGGCTATGAAAGGTG
TTCACTTAGCATACAATCAGGATAATCATCCTGCTATAAATGACATTCACTGGGCCTGTG
CTTTAGCACATTCCTTAGGGAAATCTGAACTGACTAATTTGGTTCCCCTCCTTGTTAAAA
ATGTGCAATGTGCCACAGTGTTGTCGGACATCTTGAGACGTTGCTCGATGGCTGCTCCTG
GAATAGCCACCCTGGATGCCAAACGCCGATGCATCAAGCCCTTGTCCCTTGACAAGCCCC
CTCTCAGACAGTTGCTTGAGGCGGCCATCTCTGCATATGTTAATACTACTCACTCCCGTC
TCACACACATTAGTCCACGCCATTATGGCGACTTTATTGAGTTCCTCAGCAAAGCACGAG
AGACATTCCTATTAGCACAGGATGGCCATATTCAGTTTGCGCAACTTGTTGACAACATGA
AG
>MY5287_Hrupicola_SweetwaterSpr_OrdMtn
GTTGTGCTCGTACGTTAGCTCTTCAGTGTGCCTCCAAAGATCCTCCAAACTGTGCTCTGA
ATGCATTGACTCTCTGTGAGAGTGAACCCTTTGCTTTTGAAGCAGCATACCAGATTGTGG
TGGATGCAGCAACCACCAATGTCATGACTTCATCACAACTGTTCACAGTGGCACGGTACA
TGGAACATCGTGGTTATCCCCATCGCGCTTATAAACTTGCTGTTTTGGCTATGAAAGGTG
TTCACTTAGCATACAATCAGGATAATCATCCTGCTATAAATGACATTCACTGGGCCTGTG
CTTTAGCACATTCCTTAGGGAAATCTGAACTGACTAATTTGGTTCCCCTCCTTGTTAAAA
ATGTGCAATGTGCCACAGTGTTGTCGGACATCTTGAGACGTTGCTCGATGGCTGCTCCTG
GAATAGCCACCCTGGATGCCAAACGCCGATGCATCAAGCCCTTGTCCCTTGACAAGCCCC
CTCTCAGACAGTTGCTTGAGGCGGCCATCTCTGCATATGTTAATACTACTCACTCCCGTC
TCACACACATTAGTCCACGCCATTATGGCGACTTTATTGAGTTCCTCAGCAAAGCACGAG
AGACATTCCTATTAGCACAGGATGGCCATAT-----------------------------
--
>MY5288_Hrupicola_Deadman_Hills
---GTGCTCGTACGTTAGCTCTTCAGTGTGCCTCCAAAGATCCTCCAAACTGTGCTCTGA
ATGCATTGACTCTCTGTGAGAGTGAACCCTTTGCTTTTGAAGCAGCATACCAGATTGTGG
TGGATGCAGCAACCACCAATGTCATGACTTCATCACAGCTGTTCACAGTGGCACGGTACA
TGGAACATCGTGGTTATCCCCATCGCGCTTATAAACTTGCTGTTTTGGCTATGAAAGGTG
TTCACTTAGCATACAATCAGGATAATCATCCTGCTATAAATGACATTCACTGGGCCTGTG
CTTTAGCACATTCCTTAGGGAAATCTGAACTGACTAATTTGGTTCCCCTCCTTGTTAAAA
ATGTGCAATGTGCCACAGTGTTGTCGGACATCTTGAGACGTTGCTCGATGGCTGCTCCTG
GAATAGCCACCCTGGATGCCAAACGCCGATGCATCAAGCCCTTGTCCCTTGACAAGCCCC
CTCTCAGACAGTTGCTTGAGGCGGCCATCTCTGCATATGTTAATACTACTCACTCCCGTC
TCACACACATTAGTCCACGCCATTATGGCGACTTTATTGAGTTCCTCAGCAAAGCACGAG
AGACATTCCTATGCACA---GATGGCCA-ATTCAGTTTGCAC-ACTTGTTGACA--ATGA
AG
>MY5289_Hrupicola_Deadman_Hills
------------CGTTAGCTCTTCAGTGTGCCTCCAAAGATCCTCCAAACTGTGCTCTGA
ATGCATTGACTCTCTGTGAGAGTGAACCCTTTGCTTTTGAAGCAGCATACCAGATTGTGG
TGGATGCAGCAACCACCAATGTCATGACTTCATCACAGCTGTTCACAGTGGCACGGTACA
TGGAACATCGTGGTTATCCCCATCGCGCTTATAAACTTGCTGTTTTGGCTATGAAAGGTG
TTCACTTAGCATACAATCAGGATAATCATCCTGCTATAAATGACATTCACTGGGCCTGTG
CTTTAGCACATTCCTTAGGGAAATCTGAACTGACTAATTTGGTTCCCCTCCTTGTTAAAA
ATGTGCAATGTGCCACAGTGTTGTCGGACATCTTGAGACGTTGCTCGATGGCTGCTCCTG
GAATAGCCACCCTGGATGCCAAACGCCGATGCATCAAGCCCTTGTCCCTTGACAAGCCCC
CTCTCAGACAGTTGCTTGAGGCGGCCATCTCTGCATATGTTAATACTACTCACTCCCGTC
TCACACACATTAGTCCACGCCATTATGGCGACTTTATTGAGTTCCTCAGCAAAGCACGAG
AGACATTCCTATTAGCACAGGATGGCCATATTC---------------------------
--
>MY5309_Hapachea_JohnnyLyon_Hills
------------------------------------------------------------
---------CTCTCTGTGAGAGTGAACCCTTTGCTTTTGAAGCAGCGTACCAGATTGTGG
TGGATGCAGCAACCACCAATGTGATGACTTCGTCTCAGCTGTTCACAGTAGCACGGTACA
TGGAACATCGTGGTTATCCCCATCGCGCTTATAAACTTGCTGTTTTGGCTATGAAAGGTG
TTCACTTAGCATACAATCAGGATAATCATCCTGCTATAAATGACATTCACTGGGCCTGTG
CTTTAGCACATTCCTTAGGGAAATCTGAACTGACTAATCTGGTTCCCCTCCTTGTTAAAA
ATGTGCAATGTGCCACAGTGTTGTCGGACATCTTGAGACGTTGCTCGATGGCTGCTCCCG
GAATAGCCACCCTGGATGCCAAACGCCGATGCATCAAGCCCTTGTCTCTTGACAAGCCAC
CTCTCAGACAGTTGCTTGAGGCGGCCATCTCTGCATATGTTAATACTACTCACTCCCGTC
TCACACACATTAGTCCACGCCATTATGGCGACTTTATTGAGTTCCTCAGCAAAGCACGAG
AGACATTCCTATTAGCACAGGATGGCCATATTCAGTTTGCACAACTTGTTGACAACATGA
AG
>MY5310_Hexurella_AntelopeCyn_CerbatMtns
------------------------------------------------------------
------------------------------------------------------------
TGGATGCAGCAACCACCAATGTGATGACTTCATCACAGCTGTTTACAGTGGCACGGTACA
TGGAACATCGTGGTTATCCCCATCGCGCTTATAAACTTGCTGTTTTGGCTATGAAAGGTG
TTCACTTAGCATACAATCAGGATAATCATCCTGCTATCAATGACATTCACTGGGCCTGTG
CTTTAGCACATTCCTTAGGGAAGTCTGAACTGACTAATTTGGTTCCCCTACTTGTTAAAA
ATGTGCAATGTGCCACAGTGTTGTCGGACATCTTGAGACGTTGCTCGATGGCTGCTCCCG
GAATAGCCACCCTGGATGCCAAACGCCGATGCATCAAGCCCTTGTCTCTTGACAAGCCAC
CTCTCAGACAGTTGCTCGAGGCGGCCATCTCTGCATATGTTAATACTACTCACTCCCGTC
TCACACACATTAGTCCACGCCATT------------------------------------
------------------------------------------------------------
--
>MY5311_Hexurella_AntelopeCyn_CerbatMtns
------------------------------------------------------------
------------------------------------------------------------
----------------------GATGACTTCATCACAGCTGTTTACAGTGGCACGGTACA
TGGAACATCGTGGTTATCCCCATCGCGCTTATAAACTTGCTGTTTTGGCTATGAAAGGTG
TTCACTTAGCATACAATCAGGATAATCATCCTGCTATCAATGACATTCACTGGGCCTGTG
CTTTAGCACATTCCTTAGGGAAGTCTGAACTGACTAATTTGGTTCCCCTACTTGTTAAAA
ATGTGCAATGTGCCACAGTGTTGTCGGACATCTTGAGACGTTGCTCGATGGCTGCTCCCG
GAATAGCCACCCTGGATGCCAAACGCCGATGCATCAAGCCCTTGTCTCTTGACAAGCCAC
CTCTCAGACAGTTGCTCGAGGCGGCCATCTCTGCATATGTTAATACTACTCAC-------
------------------------------------------------------------
------------------------------------------------------------
--
>MY5312_Hexurella_FoxCyn_MusicMtns
------------------------------------------------------------
------------------------------------------------------------
----------------------------------------------AGTGGCACGGTACA
TGGAACATCGTGGTTATCCCCATCGCGCTTATAAACTTGCTGTTTTGGCTATGAAAGGTG
TTCACTTAGCATACAATCAGGATAATCATCCTGCTATCAATGACATTCACTGGGCCTGTG
CTTTAGCACATTCCTTAGGGAAGTCTGAACTGACTAATTTGGTTCCCCTACTTGTTAAAA
ATGTGCAATGTGCCACAGTGTTGTCGGACATCTTGAGACGTTGCTCGATGGCTGCTCCCG
GAATAGCCACCCTGGATGCCAAACGCCGATGCATCAAGCCCTTGTCTCTTGACAAGCCAC
CTCTCAGACAGTTGCTCGAGGCGGCCATCTCTG-ATATGTTAATACTACTCACTCCCGTC
TCACACACATTAGTCCACGCCATTATGGCGACTTTAT-----------------------
------------------------------------------------------------
--
>MY5313_Hexurella_FoxCyn_MusicMtns
------------------------------------------------------------
------------------------------------------------------------
-------------------------------------------------------GTACA
TGGAACATCGTGGTTATCCCCATCGCGCTTATAAACTTGCTGTTTTGGCTATGAAAGGTG
TTCACTTAGCATACAATCAGGATAATCATCCTGCTATCAATGACATTCACTGGGCCTGTG
CTTTAGCACATTCCTTAGGGAAGTCTGAACTGACTAATTTGGTTCCCCTACTTGTTAAAA
ATGTGCAATGTGCCACAGTGTTGTCGGACATCTTGAGACGTTGCTCGATGGCTGCTCCCG
GAATAGCCACCCTGGATGCCAAACGCCGATGCATCAAGCCCTTGTCTCTTG---------
------------------------------------------------------------
------------------------------------------------------------
------------------------------------------------------------
--
>MY5314_Hexurella_Grasshopper_BrushyMtn
------------------------------------------------------------
-----------------------------------------------------ATTGTGG
TGGATGCAGCAACCACCAATGTGATGACTTCATCACAGCTGTTTACAGTGGCACGGTACA
TGGAACATCGTGGTTATCCCCATCGCGCTTATAAACTTGCTGTTTTGGCTATGAAAGGTG
TTCACTTAGCATACAATCAGGATAATCATCCTGCTATAAATGACATTCACTGGGCCTGTG
CTTTAGCACATTCCTTAGGGAAGTCTGAACTGACTAATTTAGTTCCCCTCCTTGTTAAAA
ATGTGCAATGTGCCACAGTGTTGTCGGACATCTTGAGACGTTGCTCGATGGCTGCTCCCG
GAATAGCCACCCTGGATGCCAAACGCCGATGCATCAAGCCCTTGTCTCTTGACAAGCCAC
CTCTCAGACAGTTGCTCGAGGCGGCCATCTCTGCATATGTTAATACTACTCACTCCCGTC
TCACACACATTAGTCCACGCCATTATGGCGACTTTATTGAGTTCCTCAGCAAGGCA----
------------------------------------------------------------
--
>MY5315_Hexurella_WagonerRd_BradshawMtns
GCTGTGCTCGCACGTTAGCTCTTCAGTGTGCCTCCAAAGATCCTCCAAACTGTGCTTTGA
ATGCATTGACTCTCTGTGAGAGTGAACCCTTTGCTTTTGAAGCAGCATACCAGATTGTGG
TAGATGCAGCAACCACCAATGTGATGACTTCGTCACAGCTGTTTACAGTGGCACGGTACA
TGGAACATCGTGGTTATCCCCATCGCGCTTATAAACTTGCTGTTTTGGCTATGAAAGGTG
TTCACTTAGCATACAATCAGGATAATCATCCTGCTATAAATGACATTCACTGGGCATGTG
CTTTAGCACATTCCTTAGGGAAATCTGAACTGACTAATTTGGTTCCCCTCCTTGTTAAAA
ATGTGCAATGTGCCACAGTGTTGTCGGACATCTTGAGACGTTGCTCGATGGCTGCTCCCG
GAATAGCCACCCTGGATGCCAAACGCCGATGCATCAAGCCCTTGTCTCTTGACAAGCCAC
CTCTCAGACAGTTGCTTGAGGCGGCCATCTCTGCATATGTTAATACTACTCACTCCCGTC
TCACACACATTAGTCCACGCCATTATGGCGACTTTATTGAGTTCCTCAGCAAAGCACGAG
AGACATTCCTATTAGCACAGGATGGCCATATTCAGTTTGCACAACTTGTTGACAACATGA
AG
>MY5316_Hexurella_WagonerRd_BradshawMtns
----TGCTCGCACGTTAGCTCTTCAGTGTGCCTCCAAAGATCCTCCAAACTGTGCTTTGA
ATGCATTGACTCTCTGTGAGAGTGAACCCTTTGCTTTTGAAGCAGCATACCAGATTGTGG
TAGATGCAGCAACCACCAATGTGATGACTTCATCACAGCTGTTTACAGTGGCACGGTACA
TGGAACATCGTGGTTATCCCCATCGCGCTTATAAACTTGCTGTTTTGGCTATGAAAGGTG
TTCACTTAGCATACAATCAGGATAATCATCCTGCTATAAATGACATTCACTGGGCATGTG
CTTTAGCACATTCCTTAGGGAAATCTGAACTGACTAATTTGGTTCCCCTCCTTGTTAAAA
ATGTGCAATGTGCCACAGTGTTGTCGGACATCTTGAGACGTTGCTCGATGGCTGCTCCCG
GAATAGCCACCCTGGATGCCAAACGCCGATGCATCAAGCCCTTGTCTCTTGACAAGCCAC
CTCTCAGACAGTTGCTTGAGGCGGCCATCTCTGCGTATGTTAATACTACTCACTCCCGTC
TCACACACATTAGTCCACGCCATTATGGCGACTTTATTGAGTTCCTCAGCAAAGCACGAG
AGACATTCCTATTAGCACAGGATGGCCATATTCAGTTTGCACAACTTGTTGACAACATGA
AG
>MY5317_Hrupicola_Cottonwood_SnYsidroMtns
GCTGTGCTCGTACATTAGCTCTTCAGTGTGCCTCCAAAGATCCTCCAAACTGTGCTCTGA
ATGCATTGACTCTCTGTGAGAGTGAACCCTTTGCTTTTGAAGCAGCATACCAGATTGTGG
TGGATGCAGCAACCACCAATGTCATGACTTCATCACAGCTGTTCACAGTGGCACGGTACA
TGGAACATCGTGGTTATCCCCATCGCGCTTATAAACTTGCTGTTTTGGCTATGAAAGGTG
TTCACTTAGCATACAATCAGGATAATCATCCTGCTATAAATGACATTCACTGGGCCTGTG
CTTTAGCACATTCCTTAGGGAAATCTGAACTGACTAATTTGGTTCCCCTCCTTGTTAAAA
ATGTGCAATGTGCCACAGTGTTGTCGGACATCTTGAGACGTTGCTCGATGGCTGCTCCTG
GAATAGCCACCCTGGATGCCAAACGCCGATGCATCAAGCCCTTGTCCCTTGACAAGCCCC
CTCTCAGACAGTTGCTTGAGGCGGCCATCTCTGCATATGTTAATACTACTCACTCCCGTC
TCACACACATTAGTCCACGCCATTATGGCGACTTTATTGAGTTCCTCAGCAAAGCACGAG
AGACATTCCTATTAGCACAGGATGGCCATATTCAGTTTGCACAACTTGTTGACA-CATGA
AG
