# Supplementary material for: ﻿Species delimitation, biogeography, and natural history of dwarf funnel web spiders (Mygalomorphae, Hexurellidae, Hexurella) from the United States / Mexico borderlands
Source: Zookeys. 2023 Jun 14;1167:109–57. doi: 10.3897/zookeys.1167.103463 (PMC10285686; doi:10.3897/zookeys.1167.103463)
Supplement: Supplementary material 3 — Input matrices, analysis log files, and output tree files for nuclear and mitochondrial analyses [file zookeys-1167-109_article-103463__-s003.zip › uce-2002012.fasta]

>MY0059_Hapachea_SantaRitaMtns_MaderaCyn
TGTTCAGGTGTATTGTACTGATTTTGCATTTCTGTTTTTGTCCATGACCCGTAAGTCAAT
GCTTTATCGTTTCAAAGAATCTGTTTAA--------TTTTCTTTTAGTGACATTCGGCAT
GATGAGTCCCAACATGTATTACATGACCAAAGTGATAAGCGAACTGTTTTTGGAATCCCC
GTACGAAGACACCAGGAATAATGTCAAGGGATCCACGCAAATTATAGACTTTTGGCGGGT
GAGTCTCTTCTTAAAGTGTTCTTATCTTCTTACGAAAGCATGTC--GTCTGTCTCGAGTG
AAGTAAGTCT---TCTGTTTGTTCTGAACTTAGTTTGAGAAATACGTGATGCACGAC
>MY0139_Hexurella_SanDiego_Guatay
TGTACAGATGTATTGGAATGATTTGACATTGCTGTTTTTGTCCATGACCTGCAACTCAAT
ACTCTATTGTTTCAAAGAATCTGTTTAATGGGTTCATTTCCTTTTAGTGACATTCGGCAT
GATGAGTCCTAACATGTATTACATGACCAAAGTGATAAGCGAACTGTTTTTGGAATCCCC
TTACGAAGACACCAGGAATAATGTCAAGGGATCCACACAAATTATAGATTTTTGGAGGGT
GAGGCTCTTCTTAAAGTGTTCTCATCGTTCTATTTGATCATGTCTACTCTGTTATGGGTT
AAGTCAGTCCACATTTGTTTGTTCTGAACTTAGTTTGAGAAGTACGTGATGCACGAC
>MY5053_Hexurella_ChiricahuaMtns_PriceCyn
-----------------------TTGCATTGCTGTTTTTGTCCATGCCCTGTAAGTCAAT
ACTTTATTGTTTCAAAGAATCTGTGTAA--------TTTTCTTTTAGTGACATTCGGCAT
GATGAGTCCTAACATGTATTACATGACCAAAGTGATAAGCGAACTGTTTTTGGAATCCCC
ATACGAAGACACCAGGAATAATGTCAAGGGATCCACACAAATTATAGATTTCTGGCGGGT
GAGTCTCTTCTTAAAGTGTTCTTATCGTATTACGAAAGCATGTCTAGTCTGTCACGAGTG
AAGTAAGTCTCTGTCTGTTTGTTCTGAACTTAGTTTGAGAAGTACGTGATGCACGAC
>MY5064_Hexurella_MuleMtns_Escabrosa
----------------------------------------TTGAGGACCTGTAAGTCAAT
ACTTCATTGTTTCAAAGAATCTGTTTAA--------TTTTTTTTTAGTGACATTCGG-AT
GATGAGTCCTAACATGTATTACATGACCAAAGTGATAAGCGAACTGTTTTTGGAATCCCC
GTACGAAGACACCAGGAATAATGTCAAGGGATCCACGCAAATTATAGATTTTTGGCGGGT
GAGTCTCTTCTTAAAGTGTTCTTATCGTATTACGAAAGCA--------------------
---------------------------------------------------------
>MY5066_Hexurella_MuleMtns_Escabrosa
------------------------------------------------------------
---------------AGAATCTGTTTAA--------TTTTTTTTTAGTGACATTCGGCAT
GATGAGTCCTAACATGTATTACATGACCAAAGTGATAAGCGAACTGTTTTTGGAATCCCC
GTACGAAGACACCAGGAATAATGTCAAGGGATCCACGCAAATTATAGATTTTTGGCGGGT
GAGTCTCTTCTTAAAGTGTTCCTATCGCATTA----------------------------
---------------------------------------------------------
>MY5071_Hexurella_SantaRitaMtns_AlisoSprings
TGTTCAGGTGTATTGTAGTGATTTTGCATTGCTGTTTTTGTCCATGACCTGTAAGTCAGT
ACTTTATCGTTTCAAAGAATCTGTTTAA---------TTTGTTTTAGTGACATTCGGCAT
GATGAGTCCTAACATGTATTACATGACCAAAGTGATAAGCGAACTGTTTTTGGAATCCCC
GTACGAAGACACCAGGAATAATGTCAAGGGATCCACGCAAATTATAGACTTCTGGCGGGT
GAGTCTCTTCTTAAAGTGTTCTTATCGCATTACGAAAGCATGTCCAGTCTGTCGCGAGTG
AAGTAAGTCCCTGTCTGTTTGTTCTGAACTTAGTTTGAGAAATACGTGATGCACGAC
>MY5075_Hexurella_ChiricahuaMtns_CaveCrkCyn
TGTTCAGGTGTATTGTACTGCTTTTGCATTGCTGTTTTTGTCCATGCCCTGTAAGTCAAT
ACTTTATTGTTTCAAAGAATCTGTATAA--------TTTTCTTTTAGTGACATTCGGCAT
GATGAGCCCCAACATGTATTACATGACCAAAGTGATAAGCGAACTGTTCTTGGAATCCCC
GTACGAAGACACCAGGAATAACGTCAAGGGATCCACACAAATTATAGATTTTTGGCGGGT
GAGTCTCTTCTTAAAGTGTTCTTATCGCATTACGAAAGCATGTCTAGTCTGTCACGAGTG
AAGTAAGTCTCTATCTGTTTGTT------------TGAGAAATACGTGATG------
>MY5126_Hexurella_SantaCatalinaMtns_NuggetCyn
------------------------------------------------------------
-----ATCGTTTCAAAGAATCTGTTTGA--------TTTTCTCTTAGTGACATTCGGCAT
GATGAGTCCTAACATGTATTACATGACCAAAGTGATAAGCGAACTGTTTTTGGAATCCCC
GTACGAAGACACCAGGAATAATGTCAAGGGATCCACGCAAATTATAGACTTTTGGCGGGT
GAGTTTCTTCTTAGAGTGTTCTTATCGTATGACGAAAGCATGTCTATTCTGTCACGAGTG
AAGTAAGTCCCTAT-------------------------------------------
>MY5132_Hexurella_PedregosaMtns_PruneCyn
TGTTCGGGTGTATCGTACTGATTACGCATTGCTGTTTTTGTCCATGCCCTGCCAGTCAAT
ACTTTATTGTTTCAAAGAATCTGTATAA--------TTTTCTTTTAGTGACATTCGGCAT
GATGAGTCCTAACATGTATTACATGACCAAAGTGATAAGCGAACTGTTTTTGGAATCCCC
GTACGAAGACACCAGGAATAATGTCAAGGGATCCACGCAAATTATAGATTTTTGGCGGGT
GAGTCTCTCCTTAAAGTGTTCTTATCGTATTACGAAAGCATGTCTAGTCTGTCACGAGTG
AAGTAAGTCTCTATCTGTTTGTTCCGAACTTAGTTTGAGAAGTACGTGATGCACGAC
>MY5136_Hexurella_MiddlemarchCyn
----------------------------TTGCTGGTTTTGTCCATGCCCTGTAACTCAAT
ACTTTATTGTTTCAAAGAATCTGTATAA--------TTTTCTTTTAGTGACATTCGGCAT
GATGAGTCCTAACATGTATTACATGACCAAAGTGATCAGCGAACTGTTTTTGGAATCCCC
GTACGAAGACACCAGGAATAATGTCAAGGGGTCCACACAAATCATAGATTTTTGGCGGGT
GAGTCTCTTCTTAAAGTGTTCTTATCGTATTACGAAAGCATGT-----------------
---------------------------------------------------------
>MY5147_Hexurella_DragoonMtns_NF_345A
TGTTCAGGTGTATTGTACTGATTTTGCATTGCTGGTTTTGTCCATGCCCTGTAACTCAAT
ACCTTATTGTTTCAAAGAATCTGTATAA--------TTTTCTTTTAGTGACATTCGGCAT
GATGAGTCCTAACATGTATTACATGACCAAAGTGATCAGCGAACTGTTTTTGGAATCCCC
GTACGAAGACACCAGGAATAATGTCAAGGGGTCCACACAAATCATAGATTTCTGGCGGGT
GAGTCTCTTCTTAAAGTGTTCTTGTCGTACTACGAAAGCATGTCTAGTCAGTCGCGAGTG
AAGTAAGTCTCTATCTGTTTGTTCTGAACTTAGTTCGAGAAATACGTGATGCACGAC
>MY5152_Hexurella_WhetstoneMtns_ApacheCyn
TGTTCAGGTGCATTGTACTTATTTTGCATTGCTGTTTTTGTCCATGCCCTGTAAGTCAAC
ACTTTATTGTTTCAAAGAATCTGTTTAA--------TTTTCTTTTAGTGACATTCGGCAT
GATGAGTCCCAACATGTATTACATGACCAAAGTGATAAGCGAACTGTTTTTGGAATCCCC
GTACGAAGACACCAGGAATAATGTCAAGGGATCCACACAAATTATAGATTTTTGGCGGGT
GAGTCTCTTCTTATAGTGTTATTATCGTGTTACGAAAGCATGTCTTGTCTGTCAGGAGTG
AAGTAAGTCTCTATCTGTTTGTTCCGAAC----------------------------
>MY5154_Hexurella_SantaRitaMtns_AdobeCyn
TGTTCAGGTGTATTGTACTGAT-TTGCATCGCTGTTTTTGTCCATGACCTGTAAGTCAAC
ACTTTATTGTTTCAAAGAATCTGTTTAA--------TTTTCTTTTAGTGACGTTCGGCAT
GATGAGTCCTAACATGTATTACATGACCAAAGTGATAAGCGAACTGTTTTTGGAATCCCC
GTACGAAGACACCAGGAATAATGTCAAGGGATCCACACAAATTATAGACTTTTGGAGGGT
GAGTCTCTTCTTAAAGTGTTCTTATCGTATTACGAAAGCATGTCTAGTCTGTCACGAGTG
AGGTAAGTCTTTATCTGTTTGTTCTGAACTTAGTTTGAGAAGTACGTGATGCACGAC
>MY5157_Hexurella_SantaCatalinaMtns_Redington
TGTTCAGGTGTATTGTACTGATTTTGCACTACTGTTTTTGTCCATGACCTGTAAGTCAAT
ACTTTATTGTTTCAAAGAATCTGTTGGA--------TTTCCTTTTAGTGACATTCGGCAT
GATGAGTCCCAACATGTATTACATGACCAAAGTGATAAGCGAACTGTTCTTGGAATCCCC
GTACGAAGACACCAGGAATAATGTCAAGGGATCCACACAAATTATAGACTTCTGGCGGGT
GAGTTTCTTCTTAAAGTGTTCTTATCGTATTGCGAAAGCATGTCTGGTCTGTCACGAGTG
AAGTAAGTCCCTATCCGTTTGTTCTGAACTTAGTTTGAGAAATACGTGATGCACGAC
>MY5164_Hrupicola_Temecula
------------------------------------------------------------
---TTAATGT------------------------CATTTCCTTTTAGTGACATTCGGCAT
GATGAGTCCTAACATGTATTACATGACCAAAGTGATAAGCGAACTGTTTTTGGAATCCCC
TTACGAAGATACCAGGAATAATGTCAAGGGCTCCACACAAATTATAGATTTCTGGAGGGT
GAGG---------AG---------------------------------------------
---------------------------------------------------------
>MY5165_Hrupicola_Temecula
------------------------------------------CATGACCTGCAATTCAAT
ACTCTATTGTTTCAAGGAATCTGTTTAATGAGTTCATTTCCTTTTAGTGACATTCGGCAT
GATGAGTCCTAACATGTATTACATGACCAAAGTGATAAGCGAACTGTTTTTGGAATCCCC
TTACGAAGATACCAGGAATAATGTCAAGGGCTCCACACAAATTATAGATTTCTGGAGGGT
GAGG--------------------------------------------------------
---------------------------------------------------------
>MY5175_Hapachea_HarshawRd_PatagoniaMtns
TGTTCATGTGTATTGTACTGATTTTGCATTGCTGTTTTTGTCCATGACCCGTAAGTCAGT
ACTTTATTGTTTCAAAGAATCTGTTTAA--------TTTTCTTCTAGTGACATTCGGCAT
GATGAGTCCTAACATGTATTACATGACCAAAGTGATAAGCGAACTGTTTTTGGAATCCCC
GTACGAAGACACCCGGAATAATGTCAAGGGATCCACGCAAATTATAGACTTTTGGCGGGT
GAGTCTCTTCTTAAAGTGTTCTTGTCGTATTACGAAAGCATGTCTAGTCTGTCACGAGTG
AAGTAAGTCCCTATCTGTTTGTTCCGAACTTAGTTTGAGAAATACGTGATGCACGAC
>MY5180_Hapachea_MustrangPk_MustangMtns
TGTTCAGGTGCGTTGTACTGATTTTGCATTGCTGTTTTTGTCCATGCCTTGTAAGTCAAC
ACTTTACTGTTTCAAAGAATCCGTTTAA--------TTTTCTTTTAGTGACATTCGGCAT
GATGAGTCCCAACATGTATTACATGACCAAAGTGATAAGCGAACTGTTTTTGGAATCCCC
GTACGAAGACACCAGGAATAATGTCAAGGGATCCACACAAATCATAGATTTTTGGCGGGT
GAGTCTCTTCTTAAAGTGTTCTTATCGTATTACGAAAGCATGTCCAGTCTGTCACGAGTG
AAGTAAGTCTCTATCTGTTTGTTCCGAACTTAGTTTGAGAAATACGTGATGCACGAC
>MY5181_Hapachea_MustrangPk_MustangMtns
TGTTCAGGTGTATTGTACTGATTTTG----------------CATGCCCTGTAAGTCAAT
ACTTTATTGTTTCAAAGAATCCGTTTAA--------TTTTCTTTTAGTGACATTCGGCAT
GATGAGTCCCAACATGTATTACATGACCAAAGTGATAAGCGAACTATTTTTGGAATCCCC
GTACGAAGACACCAGGAATAATGTCAAGGGATCCACACAAATTATAGATTTCTGGCGGGT
GAGTCTCTTCTTAAAGTGTTCTTATCGTATTACGAAAGCATGTCCAG-------------
-------------TCTGTTTGTTCCGAACTTAGTTTGAGAAATACGTGATGCACGAC
>MY5193_Hapachea_HarshawRd_PatagoniaMtns
TGTTCATGTGTATTGTACTGAT-TTGCAT-GCTGTTTTTGTCCATGACCCGTAAGTCAGT
ACTTTATTGTTTCAAAGAATCTGTT--A--------ATTTTCTTTAGTGACATTCGGCAT
GATGAGTCCTAACATGTATTACATGACCAAAGTGATAAGCGAACTGTTTTTGGAATCCCC
GTACGAAGACACCCGGAATAATGTCAAGGGATCCACGCAAATTATAGACTTTTGGCGGGT
GAGTCTCTTCTTAGAGTGTTCTTGTCGTATTACGAAAGCATGTCTAGTCTGTCACGGGTG
AAGTAAGTCCCTATCTGTTTGTTCCGAACTTAGTTTGAGAAATACGTGATGCACGAC
>MY5194_Hapachea_Ordsummit_MtOrd
TGTT-----------GACTGATTTTACATTGCTGTTTTTGTCCATGACCTGTAAGTCAAT
ACTTTATTGTTTCGAAGAATCTGTTTAATGAGTTCATTTTATTTTAGTGACATTCGGCAT
GATGAGTCCTAACATGTATTACATGACCAAAGTGATAAGCGAACTGTTTTTGGAATCCCC
TTACGAAGACACAAGGAACAATGTCAAGGGATCCACACAAATTATAGATTTTTGGCGGGT
GAGTCCCTTCTTAAAGTGTTCTTATCGTATTACGAAAGCATGACTAATCCGTTACGAGTG
AGGTAAGTCTACATTTGTTTGTTCTGAACTTAGTTTGAGAAATACGTGATGCACGAC
>MY5195_Hapachea_Ordsummit_MtOrd
TGTACAAGTGTACTGGACTGATTTTACATTGCTGCTTTTGTCCATGACCTGTAAGTCAAT
ACTTTATTGTTTCGAAGAATCTGTTTAATGAGTTCATTTTATTTTAGTGACATTCGGCAT
GATGAGTCCTAACATGTATTACATGACCAAAGTGATAAGCGAACTGTTTTTGGAATCCCC
TTACGAAGACACAAGGAACAATGTCAAGGGATCCACACAAATTATAGATTTTTGGCGGGT
GAGTCCCTTCTTAAAGTGTTCTTATCGTATTACGAAAGCATGACTAATCCGTTACGAGTG
AGGTAAGTCTACATTTGTTTGTTCTGAACTTAGTTTGAGAAATACGTGATGCACGAC
>MY5266_Hencina_CerroBolla
TGTACAGGTGTACTGGAATGATTTGACATTGCTGTTTTTGTCCATGACCTGCAATTCAAT
ACTCTATTGTTTCAAAGAATCTGTTTAATGGGTTCATTTCCTTTCAGTGACATTCGGCAT
GATGAGTCCTAACATGTATTACATGACCAAAGTGATAAGCGAACTGTTTTTGGAATCCCC
TTACGAAGACACCAGGAATAATGTCAAGGGATCCACACAAATTATAGATTTTTGGAGGGT
GAGCCTCTTCTTGAAGTGTTCTTATCGTTCTATTTGATCATGTCTACTCTGTTATGAGTT
AAGTAAGTCTGCATTTGTTTGTTCTGAACTTAGTTTGAGAAGTACGTGATGCACGAC
>MY5267_Hencina_CerroBolla
TGTACAGGTGTACTGGAATGATTTGACATTGCTGTTTTTGTCCATGACCTGCAATTCAAT
ACTCTATTGTTTGAAAGAATCTGTTTAATGGGTTCATTTCCTTTCAGTGACATTCGGCAT
GATGAGTCCTAACATGTATTACATGACCAAAGTGATAAGCGAACTGTTTTTGGAATCCCC
TTACGAAGACACCAGGAATAATGTCAAGGGATCCACACAAATTATAGATTTTTGGAGGGT
GAGGCTCTTCTTGAAGTGCTCTTATCGTTCTATTTGATCATGTCTACTCTGTTATGAGTT
AAGTAAGTCTACATTTGTTTGTTCTGAACTTAGTTTGAGAAGTACGTGATGCACGAC
>MY5269_Hexurella_GuadalupeValley
TGTACAGGTGTACTGGAATGATTTGACATTGCTGTTTTTGTCCATGACCTGAAATTCAAT
ACTCTATTGTTTCAAAGAATCTGTTTAATGGGTTCATTTCCTTTCAGTGACGTTCGGCAT
GATGAGTCCTAACATGTATTACATGACCAAAGTGATAAGCGAACTGTTTTTGGAATCCCC
TTACGAAGACACCAGGAATAATGTCAAGGGATCCACACAAATTATAGATTTTTGGAGGGT
GAGGCCCTTCTTAAAGTGTTCTTATCGTTCTATTTGATCATGTCTACTCTGTTATGAGTT
AAGTAAGTCTACATTTGTTTGTTCTGAACTTAGTTTGAGAAGTACGTGATGCACGAC
>MY5271_Hexurella_GuadalupeValley
TGTACAGGTGTACTGGAATGATTTGACATTGCTGTTTTTGTCCATGACCTGAAATTCAAT
ACTCTATTGTTTCAAAGAATCTGTTTAATGGGTTCATTTCCTTTCAGTGACATTCGGCAT
GATGAGTCCTAACATGTATTACATGACCAAAGTGATAAGCGAACTGTTTTTGGAATCCCC
TTACGAAGACACCAGGAATAATGTCAAGGGATCCACACAAATTATAGATTTTTGGAGGGT
GAGGCCCTTCTTAAAGTGTTCTTATCGTTCTATTTGATCATGTCTACTCTGTTATGAGTT
AAGTAAGTCTACATTTGTTTGTTCTGAACTTAGTTTGAGAAGTACGTGATGCACGAC
>MY5276_Hexurella_SanPedro_Martir
TGTACAGGTGTACTGGAATGATTTGACATTGCTGTTTTTGTCCATGACCTGAATTTCAAT
ACTCTATTGTTTCAAAGAATCTGTTTAATGGGTTCATTTCCTTTCAGTGACATTCGGCAT
GATGAGTCCTAACATGTATTACATGACCAAAGTGATAAGCGAACTGTTTTTGGAATCCCC
TTACGAAGACACCAGGAATAATGTCAAGGGATCCACACAAATTATAGATTTTTGGAGGGT
GAGGCTCTTCTTGAAGTGTTCTTACCATTCTATTTGATCATGTCTTCCCTGTTATGAGTT
AAGTAAGTCTACATTTGTTTGTTCTGAACTTAGTTTGAGAA----------------
>MY5277_Hexurella_SanPedro_Martir
TGTACAGGTGTACTGGAATGATTTGACATTGCTGTTTTTGTCCATGACCTGAATTTCAAT
ACTCTATTGTTTCAAAGAATCTGTTTAATGGGTTCATTTCCTTTCAGTGACATTCGGCAT
GATGAGTCCTAACATGTATTACATGACCAAAGTGATAAGCGAACTGTTTTTGGAATCCCC
TTACGAAGACACCAGGAATAATGTCAAGGGATCCACACAAATTATAGATTTTTGGAGGGT
GAGGCTCTTCTTGAAGTGTTCTTACCATTCTATTTGATCATGTCTTCCCTGTTATGAGTT
AAGTAAGTCTACATTTGTTTGTTCTGAACTTAGTTTGAGAAGTACGTGATGCACGAC
>MY5280_Hexurella_ArroyoSalado
TGTACAGGTGTACTGGAATGATTTGACATTGCTGTTTTTGTCCATGGCCTGAAATTCATT
ACTTTATTGTTTCAAAGAATCTGTTTAATGGGTTCATTTCCTTTCAGTGACATTCGGCAT
GATGAGTCCTAACATGTATTACATGACCAAAGTGATAAGCGAACTGTTTTTGGAATCCCC
TTACGAAGACACCAGGAATAATGTCAAGGGATCCACACAAATTATAGATTTTTGGAGGGT
GAGGCTCTTCTTAAAGTGTTCTTATCGTTCTATTTGATCATGTCTACTCTGTTTTAAGTT
AAGTAAGTCTACATTTGCTTGTTCTGAACTTAGTTTGAGAAGTACGTGATGCACGAC
>MY5282_Hexurella_ArroyoSalado
TGTACAGGTGTACTGGAATGATTTGACATTGCTGTTTTTGTCCATGGCCTGAAATTCATT
ACTTTATTGTTTCAAAGAATCTGTTTAATGGGTTCATTTCCTTTCAGTGACATTCGGCAT
GATGAGTCCTAACATGTATTACATGACCAAAGTGATAAGCGAACTGTTTTTGGAATCCCC
TTACGAAGACACCAGGAATAATGTCAAAGGATCCACACAAATTATAGATTTTTGGAGGGT
GAGGCTCTTCTTAAAGTGTTCTTATCGTTCTATTTGATCATGTCTACTCTGTTTTAAGTT
AAGTAAGTCTACATTTGTTTGTTCTGAACTTAGTTTGAGAAGTACGTGATGCACGAC
>MY5286_Hrupicola_SweetwaterSpr_OrdMtn
--------TGTACTGGACTGATTTTACATTGCTATTTTTGTCCATGACCTGCAAGTCAAT
GCTCTACTGTTTCAAAGAATCGGTTTAATGGGTTCATTTCCTTTTAGTGACATTCGGCAT
GATGAGTCCTAACATGTATTATATGACCAAAGTGATAAGCGAACTGTTTTTGGAATCTCC
TTACGAAGACACCAGGAATAATGTCAAAGGATCCACGCAAATCATTGATTTTTGGAGGGT
GAGGCTCTTTTTGAAGTATTCTTA------TATTTGATCATGTCTACTCTGTTATGAGTT
AAGTAAGTCTACATTTTTTTGTTCTGAACTTAGTTTGAGAAGTACGTGATGCACGAC
>MY5287_Hrupicola_SweetwaterSpr_OrdMtn
------------------------------GCTATTTTTGTCCATGACCTGCAAGTCAAT
GCTCTACTGTTTCAAAGAATCGGTTTAATGGGTTCATTTCCTTTTAGTGACATTCGGCAT
GATGAGTCCTAACATGTATTATATGACCAAAGTGATAAGCGAACTGTTTTTGGAATCTCC
TTACGAAGACACCAGGAATAATGTCAAAGGATCCACGCAAATCATTGATTTTTGGAGGGT
GAGGCTCTTTTTGAAGTATTCTTA------TATTTGATCATGTCTACTCTGTTATGAGTT
AAGTAAGTCTACATTTTTTTGTTCTGAACTTAGTTTGAGAAGTACGTGATGCACGAC
>MY5288_Hrupicola_Deadman_Hills
TGTACAGGTGTACTGGACTGATTTGACATTGATGTTTTTGTCCATGACC-GCAAGTCAAT
GCTCTATTGTTTCAAAGAATC-GTTTAATGGGTTCATTTCCTTTTAGTGACATTCGGCAT
GATGAGTCCTAACATGTATTATATGACCAAAGT-ATAAGCGAACTGTTTTTGGAATCCCC
TTACGAAGACACCAGGAATAATGTCAAAGGATCCACACAAATTATAGATTTTTGGAGGGT
GAGGCTCTTCTTGAAGTATTCTTATCGTTCTATTTTATCATGTCTACTCTGTTATGAGTT
AAGTAAGTCTACATTTGTTTGTTCTGAACTTAGTTTGAGAAGTACGTGATGCACGAC
>MY5289_Hrupicola_Deadman_Hills
TGTACAGGTGTACTGGACTGATTTGACATTGATGTTTTTGTCCATGACCTGCAAGTCAAT
GCTCTATTGTTTCAAAGAATCTGTTTAATGGGTTCATTTCCTTTTAGTGACATTCGGCAT
GATGAGTCCTAACATGTATTATATGACCAAAGTAATAAGCGAACTGTTTTTGGAATCCCC
TTACGAAGACACCAGGAATAATGTCAAAGGATCCACACAAATTATAGATTTTTGGAGGGT
GAGGCTCTTCTTGAAGTATTCTTATCGTTCTATTTTATCATGTCTACTCTGTTATGAGTT
AAGTAAGTCTACATTTGTTTGTTCTGAACTTAGTTTGAGAAGTACGTGATGCACGAC
>MY5309_Hapachea_JohnnyLyon_Hills
---------------------------------GTTTTTGTCCATGCCCTGTAAGTCAAC
ACTTTATTGTTTCAAAGAATCTGTTTAA--------TTTTCTTTCAGTGACATTCGGCAT
GATGAGTCCTAACATGTATTACATGACCAAAGTGATAAGCGAACTGTTTTTGGAATCCCC
GTACGAAGACACCAGGAATAATGTCAAGGGATCCACACAAATTATAGATTTCTGG-----
------------------------------------------------------------
---------------------------------------------------------
>MY5310_Hexurella_AntelopeCyn_CerbatMtns
TGTACAAGTGTACTGTACTGATTTTACATTACTGTTTTTGTCCGTGACCTGTACGTCAAT
ACTTTATTGTTTCAAAGAATCTGTTTAATGGGTTCATTTTCTTTTAGTGACATTCGGCAT
GATGAGTCCTAACATGTATTACATGACCAAAGTGATAAGTGAACTGTTTTTGGAATCCCC
TTACGAAGACACCAGGAACAATGTCAAGGGATCCACGCAAATTATAGATTTTTGGCGGGT
GAGTCTCTTCTTAAAGTGTTCTTATCGTATTACGAAAGCATGACTAGTCCGTTACGAGTG
AAGAAAGTCTATATTTGTTTGTTCGGAACTTAGTTTGAGAAATACGTGATGCACGAC
>MY5311_Hexurella_AntelopeCyn_CerbatMtns
-------------------GATTTTACATTACTGTTTTTGTCCGTGACCTGTACGTCAAT
ACTTTATTGTTTCAAAGAATCTGTTTAATGGGTTCATTTTCTTTTAGTGACATTCGGCAT
GATGAGTCCTAACATGTATTACATGACCAAAGTGATAAGTGAACTGTTTTTGGAATCCCC
TTACGAAGACACCAGGAACAATGTCAAGGGATCCACGCAAATTATAGATTTTTGGCGGGT
GAGTCTCTTCTTAAAGTGTTCTTATCGTATTACGAAAGCATGACTAGTCCGTTACGAGTG
AAGAAAGTCTATATTTGTTTGTTCGGAACTTAGTTTGAC------------------
>MY5312_Hexurella_FoxCyn_MusicMtns
TGTACAAGTGTACTG-ACTGATTTTACATTGCTGTTTTTGTCTGTGACCTGTAAGTCAAT
ACTTTATTGTTTCAAGGAATCTGTTTAATGGGTTCATTTTCTTTTAGTGACATTCGGCAT
GATGAGTCCTAACATGTATTACATGACCAAAGTGATAAGTGAACTGTTTTTGGAATCCCC
TTACGAAGACACCAGGAACAATGTCAAGGGATCCACGCAAATTATAGATTTTTGGCGGGT
GAGTCTCTTCTTAAAGTGTTCTTATCGTATTACGAAAGCATGACTAGTCCGTTACGAGTG
AAGAAAGTCTATATTTGTTTGTTCGGAACTTAGTTTGAGAAATACGTGATGCACGAC
>MY5313_Hexurella_FoxCyn_MusicMtns
TGTA-AAGTGTACTGTACTGATTTTACATTGCTGTTTTTGTCTGTGACCTGTAAGTCAAT
ACTTTATTGTTTCAAGGAATCTGTTTAATGGGTTCATTTTCTTTTAGTGACATTCGGCAT
GATGAGTCCTAACATGTATTACATGACCAAAGTGATAAGTGAACTGTTTTTGGAATCCCC
TTACGAAGACACCAGGAACAATGTCAAGGGATCCACGCAAATTATAGATTTTTGGCGGGT
GAGTCTCTTCTTAAAGTGTTCTTATCGTATTACGAAAGCATGACTAGTCCGTTACGAGTG
AAGAAAGTCTATATTTGTTTGTTCGGAACTTAGTTTGAGAAATACGTGATGCACGAC
>MY5314_Hexurella_Grasshopper_BrushyMtn
TGTACAAGTGTACTGGACTGATTTTACATTGCTGTTTTTGTCCATGACCTGTAAGTCAAT
ACTTTATTGTTTGAAAGAATCTGTTTAATGGGTTCATTTTCTTTTAGTGACATTCGGCAT
GATGAGTCCTAACATGTATTACATGACCAAAGTGATAAGCGAACTGTTTTTGGAATCCCC
TTACGAAGACACCAGGAACAATGTCAAGGGATCCACACAAATTATAGATTTTTGGCGGGT
GAGTCTCTTCTTAAAGTGTTCTTATCGTATTACGAAAGCATGACTAGTCCGTTACGAGTG
----AAGTCTATATTTGTTTGTTCGGAACTTAGTTTGAGAAATACGTGATGCACGAC
>MY5315_Hexurella_WagonerRd_BradshawMtns
TGTA-AGGTGTACTGGACTGATTTTACATTGCTGTTTTTGTCCATGACCTGTAAGTCAAT
ACCCTATTGTTTCAAAGAATCTGTTCAATGGGTTCATTTTATTTTAGTGACATTCGGCAT
GATGAGTCCTAACATGTATTACATGACCAAAGTGATAAGCGAACTGTTTTTGGAATCCCC
TTACGAAGACACCAGGAACAATGTCAAGGGTTCCACACAAATTATAGATTTTTGGCGGGT
GAGTCTCTTCTTAAAGTGTTCTTATCGTATTACGAAAGCATGACTAGTCCGTTACGAGTG
AAG-TAGTCTACATTTGTTTGTTCTGAACTTAGTTTGAGAAATA-GTGATGCACGAC
>MY5316_Hexurella_WagonerRd_BradshawMtns
-------------------GATTTTACA-------TTTTGTCCATGACCTGTAAATCAAT
ACTTCATTGTTTCAAAGAATCTGTTCAATGGGTTCATTTTATTTTAGTGACATTCGGCAT
GATGAGTCCTAACATGTATTACATGACCAAAGTGATAAGCGAACTGTTTTTGGAATCCCC
TTACGAAGACACCAGGAACAATGT-AAGGGTTCCACACAAATTATAGATTTTTGGCGGGT
GAGTCTCTTCTTAAAGTGTTCTTATCGTATTACGAAAGCATGACTAGTCCGTTACGAGTG
AAGTAAGTCTACATTTGTTTGTTCTGAACTTAGTTTGAGAAATACGTGATGCACGAC
>MY5317_Hrupicola_Cottonwood_SnYsidroMtns
TGTACTGGTGTACTGGAATGATTTGACATTGCTGCTTTTGTCAATGACCTGCAATTCTAT
ACTCTATTGTTTCAAGGAATCTGTTTAATGGGTTCATTTCCTTTTAGTGACATTCGGCAT
GATGAGTCCTAACATGTATTACATGACCAAAGTGATAAGCGAACTGTTTTTGGAATCCCC
TTACGAAGACACCAGGAATAATGTCAAGGGATCCACACAAATTATAGATTTCTGGAGGGT
GAGGCTCTTCTTAAAGTGTTCTTTTTGTTCTATTTGATCATGTCCACTCTGTTATGAGTT
AAGTAAGTCCACATTTGTTTGTTCTGAACTTAG------------------------
