# Supplementary material for: ﻿Species delimitation, biogeography, and natural history of dwarf funnel web spiders (Mygalomorphae, Hexurellidae, Hexurella) from the United States / Mexico borderlands
Source: Zookeys. 2023 Jun 14;1167:109–57. doi: 10.3897/zookeys.1167.103463 (PMC10285686; doi:10.3897/zookeys.1167.103463)
Supplement: Supplementary material 3 — Input matrices, analysis log files, and output tree files for nuclear and mitochondrial analyses [file zookeys-1167-109_article-103463__-s003.zip › uce-2002026.fasta]

>MY0059_Hapachea_SantaRitaMtns_MaderaCyn
AGGCGACCTTTCCCGAAATGGTTGTTCCCGAGAGGACCATTCTGTACAAGGCCCTGGGTA
CTCTCATCAAGGAGCGCAAGTTGTACCACACTGGAGACGGTTATTCCGTGGTCACCCCGG
ACACTTTCCGACTCCTGGCCATGTCCCCTCCTCTGGAGAGGCAAATGCTGCTCACCAACG
AAGAGGCTATCGTCCGCTTACACGGAACGGCCATGACACTGTCCGCTGATGGCGAGCTCT
CCAGGACAGCGTGCACTCAGACCACCCAGAGGGACATGCTGACCACTTGGTCCTCGGCAG
AGAGGATACTCGTGCCGAGCAGATCATCCTCCGGGGATCCCAAGATAGGAAAACTGAAGA
GAAGTC
>MY0139_Hexurella_SanDiego_Guatay
AGTCAACCTTTCCCGAAATGGTTGTTCCAGAGAGGACCATTCTGTACAAGGCCCTGGGTA
CTCTTATCAAGGAGCGCAAGTTGTACCACACTGGAGACGGTTATTCCGTGGTCACCCCGG
ACACTTTTAGACTTCTGGCCATGTCCCCTCCCTTGGAGAGACAAATGCTGCTCACCAACG
AAGAGGCTATTGTCCGCTTACACGGAACCGCAATGACACTGTCCGCCGACGGCGATCTCT
CCAGGACAGCTTGCACTCAGACCACCCAGAGGGACATGCTGACTACTTGGTCCTCGGCAG
AGAGGATTCTCGTGCCAAGCAGACCATCCTCCGGAGATCCCAAGATGGGGAAACTGAAGA
GAAGTC
>MY5053_Hexurella_ChiricahuaMtns_PriceCyn
AGGCGACCTTTCCCGAAATGGTTGTTCCCGAGAGGACCATTCTGTACAAGGCCCTGGGTA
CGCTCATCAAGGAGCGCAAGTTGTACCACACTGGAGACGGTTATTCCGTGGTCACCCCGG
ACACTTTTCGACTCCTGGCCATGTCCCCTCCTCTGGAGAGGCAAATGCTGCTCACCAACG
AAGAGGCCATCGTCCGCTTACACGGAGCGGCCATGACACTGTCCGCTGATGGCGAGCTCT
CCAGGACAGCCTGCACTCAGACCACCCAGAGGGACATGCTGACCACTTGGTCCTCGGCGG
AGAGGATCCTCGTGCCGAGCAGATCATCCTCCGGGGATCCTAAGATGGGAAGACTGAAGA
GAAGTC
>MY5057_Hexurella_ChiricahuaMtns_PriceCyn
------------------------------------------------------------
---------------------------------------------C----------CCGG
ACACTTTTCGACTCCTGGCCATGTCTCCACCTCTGGAGAGGCAAATGCTGCTCACCAACG
AAGAGGCCATCGTCCGCTTACACGGAGCGGCCATGACACTGTC-----------------
------------------------------------------------------------
------------------------------------------------------------
------
>MY5064_Hexurella_MuleMtns_Escabrosa
AGGCGACCTTTCCCGAAATGGTTGTTCCCGAGAGGACCATTCTGTACAAGGCCCTGGGCA
CTCTCATCAAAGAGCGCAAGTTGTACCACACTGGAGACGGTTATTCCGTGGTCACCCCGG
ACACTTTTCGACTCCTGGCCATGTCCCCTCCTCTGGAGAGGCAAATGCTGCTCACCAACG
AAGAGGCCATCGTCCGCTTACACGGAACGGCCGTGACACTGTCCGCTGATGGCGACCTCT
CCAGGACAGCTTGCACTCAGACCACCCAGAGGGACATGTTGACCACTTGGTCCTCGGCAG
AGAGGATACTCGTGCCGAGCAGATCATCCTCCGGGGATCCTAAGATGGGAAAACTGAAGA
GAAGTC
>MY5066_Hexurella_MuleMtns_Escabrosa
AGGCGACCTTTCCCGAAATGGTTGTTCCCGAGAGGACCATTCTGTACAAGGCCCTGGGTA
CTCTCATCAAGGAGCGCAAGTTGTACCACACTGGAGACGGTTATTCGGTGGTCACCCCGG
ACACTTTTCGACTCCTGGCCATGTCCCCTCCTCTGGAGAGGCAAATGCTGCTCACCAACG
AAGAGGCCATCGTCCGCTTGCACGGAACGGCCGTGACACTGTCCGCTGATGGCGACCTCT
CCAGGACAGCTTGCACTCAGACCACCCAGAGGGACATGTTGACCACTTGGTCCTCGGCAG
AGAGGATACTCGTGCCGAGCAGATCATCCTCCGGGGATCCTAAGATGGGAAAACTGAAGA
GAAGTC
>MY5071_Hexurella_SantaRitaMtns_AlisoSprings
AGGCGACCTTTCCCGAAATGGTTGTTCCCGAGAGGACCATTCTGTACAAGGCCCTGGGTA
CTCTCATCAAGGAGCGCAAGTTGTACCACACTGGAGACGGTTATTCGGTGGTCACCCCGG
ACACTTTCCGACTCCTGGCCATGTCCCCTCCTCTGGAGAGGCAAATGCTGCTCACCAACG
AAGAGGCTATCGTCCGCTTACACGGAACGGCCATGACACTGTCCGCTGATGGCGAGCTCT
CCAGGGCAGCTTGCACTCAGACCACTCAGAGGGACATGTTGACCACTTGGTCCTCGGCAG
AGAGGATACTCGTGCCGAGCAGATCATCCTCCGGGGATCCCAAGATAGGAAAACTGAAGA
GAAGTC
>MY5075_Hexurella_ChiricahuaMtns_CaveCrkCyn
AGGCGACCTTTCCCGAAATGGTTGTTCCCGAGAGGACCATTCTGTACAAGGCCCTGGGTA
CTCTCATCAAGGAGCGCAAGTTGTACCACACTGGAGACGGTTATTCCGTGGTCACCCCGG
ACACTTTTCGACTCCTGGCCATGTCCCCTCCTCTGGAGAGGCAAATGCTGCTCACCAACG
AAGAGGCCATCGTCCGCTTACACGGAACGGCCGTGACACTGTCCGCTGATGGCGAGCTCT
CCAGGACAGCCTGCACTCAGACCACCCAGAGGGACATGCTGACCACTTGGTCCTCGGCAG
AGAGGATACTCGTGCCGAGCAGATCATCCTCCGGGGATCCTAAGATGGGAAGACTGAAGA
GAAGTC
>MY5126_Hexurella_SantaCatalinaMtns_NuggetCyn
AGGCGACCTTTCCCGAAATGGTTGTTCCCGAGAGGACCATTCTGTACAAGGCCCTGGGTA
CTCTCATCAAGGAGCGCAAGTTGTACCACACTGGAGACGGTTATTCCGTGGTCACCCCGG
ACACTTTTCGACTCCTGGCCATGTCCCCTCCTCTGGAGAGGCAAATGCTGCTCACCAACG
AAGAGGCTATTGTCCGCTTACACGGAACGGCCATGACACTGTCCGCTGATGGCGAGCTCT
CCAGGACAGCTTGCACTCAGACCACCCAGAGAGACATGTTGACCACTTGGTCCTCGGCAG
AGAGGATACTCGTGCCGAGCAGATCATCCTCCGGGGATCCTAAGATAGGAAAACTGAAGA
GAAGTC
>MY5127_Hexurella_WhetstoneMtns_FrenchJoeCyn
AGGCGACCTTTCCCGAAATGGTTGTTCCCGAGAGGACCATCCTGTACAAGGCCCTGGGCA
CTCTCATCAAGGAGCGCAAGTTGTACCACACTGGAGACGGTTATTCCGTGGTCACCCCGG
ACACTTTTCGACTCCTGGCCATGTCCCCTCCCCTGGAGAGGCAAATGCTGCTCACCAACG
AAGAGGCCATCGTCCGCTTACACGGAACGGCCGTGACACTGTCCGCTGACGGCGAGCTCT
CGAGGACAGCTTGCACTCAGACCACCCAGAGGGACATGTTGACCACTTGGTCCTCGGCAG
AGAGGATACTCGTGCCGAGCAGATCATCC-------------AGATGGGAAAACTGAAG-
------
>MY5128_Hexurella_WhetstoneMtns_FrenchJoeCyn
------------------------------------CCATTCTGTACAAGGCCCTGGGCA
CTCTCATCAAGGAGCGCAAGTTGTACCACACTGGAGACGGTTATTCCGTGGTCACCCCGG
ACACTTTTCGACTCCTGGCCATGTCCCCTCCTCTGGAGAGGCAAATGCTGCTCACCAACG
AAGAGGCCATCGTCCGCTTACACGGAACGGCCGTGACACTGTCCGCTGATGGCGAGCTCT
CGAGGACAGCTTGCACTCAGACCACCCAGAGGGACATGTTGACCACTTGGTCC-------
------------------------------------------------------------
------
>MY5131_Hexurella_PedregosaMtns_PruneCyn
AGGCGACCTTTCCCGAAATGGTTGTTCCCGAGAGGACCATTCTGTACAAGGCCCTGGGTA
CTCTCATCAAGGAGCGCAAGTTGTACCACACTGGAGACGGTTATTCCGTGGTCACCCCGG
ACACTTTTCGACTCCTGGCCATGTCCCCTCCTCTGGAGAGGCAAATGCTGCTCACCAACG
AAGAGGCCATCGTCCGCTTACACGGAACGGCCATGACCCTGTCCGCTGATGGCGAGCTCT
CGAGGACCGCTTGCACTCAGACCACCCAGAGGGACATGCTGACCACTTGGTCCTCGGCGG
AGAGGATACTCGTGCCGAGCGGATCATCCTCCGGGGATCCTAAGATAGGAAGACTGAAGA
GAAGTC
>MY5132_Hexurella_PedregosaMtns_PruneCyn
AGGCGACCTTTCCCGAAATGGTTGTTCCCGAGAGGACCATTCTGTACAAGGCCCTGGGTA
CTCTCATCAAGGAGCGCAAGTTGTTCCACACTGGAGACGGTTATTCCGTGGTCACCCCGG
ACACTTTTCGACTCCTGGCCATGTCCCCTCCTCTGGAGAGGCAAATGCTGCTCACCAACG
AAGAGGCCATCGTCCGCTTACACGGAACGGCCGTGACCCTGTCCGCTGATGGCGAGCTCT
CGAGGACCGCTTGCACTCAGACCACCCAGAGGGACATGCTGACCACTTGGTCCTCGGCGG
AGAGGATACTCGTGCCGAGCAGATCATCCTCCGGGGATCCTAAGATAGGAAGACTGAAGA
GAAGTC
>MY5136_Hexurella_MiddlemarchCyn
AGGCGACCTTTCCCGAAATGGTTGTTCCCGAGAGGACCATTCTGTACAAGGCCCTGGGTA
CTCTCATCAAGGAGCGCAAGTTGTACCACACTGGAGACGGTTATTCCGTCGTCACCCCGG
ACACTTTTCGACTCCTGGCCATGTCCCCTCCCCTGGAGAGGCAAATGCTGCTCACCAACG
AAGAGGCCATCGTCCGCTTACACGGGACGGCCATGACACTGTCAGCTGACGGCGAGCTCT
CCAGGACGGCTTGCACTCAGACCACCCAGAGGGACATGTTGACCACTTGGTCCTCGGCAG
AGAGGATACTCGTGCCGAGCAGATCATCCTCCGGGGATCCTAAGATAGGAAGACTGAAGA
GAAGTC
>MY5147_Hexurella_DragoonMtns_NF_345A
AGGCGACCTTTCCCGAAATGGTTGTTCCCGAGAGGACCATTCTGTACAAGGCCCTGGGTA
CTCTCATCAAGGAGCGCAAGTTGTACCACACTGGAGACGGTTATTCCGTGGTCACCCCGG
ACACTTTTCGACTCCTGGCCATGTCCCCTCCTCTGGAGAGGCAAATGCTGCTCACCAACG
AAGAGGCGATCGTCCGCTTACACGGGACGGCCATGACACTGTCAGCTGACGGCGAGCTCT
CCAGGACGGCTTGCACTCAGACCACCCAGAGGGACATGTTGACCACTTGGTCCTCGGCAG
AGAGGATACTCGTGCCGAGCAGATCATCCTCCGGGGATCCTAAGATAGGAAGACTGAAGA
GAAGTC
>MY5152_Hexurella_WhetstoneMtns_ApacheCyn
AGGCGACCTTTCCCGAAATGGTTGTTCCCGAGAGGACCATTCTGTACAAGGCCCTGGGCA
CTCTCATCAAGGAGCGCAAGTTGTACCACACTGGAGACGGTTATTCCGTGGTCACTCCGG
ACACTTTTCGACTCCTGGCCATGTCCCCTCCCCTGGAGAGGCAAATGCTGCTCACCAACG
AGGAGGCCATCGTCCGCTTACACGGAACGGCCGTGACACTGTCCGCTGATGGCGAGCTCT
CGAGGACAGCTTGCACTCAGACCACCCAGAGGGACATGTTGACCACTTGGTCCTCGGCAG
AGAGGATTCTCGTGCCGAGCAGATCATCCTCCGGGGATCCTAAGATGGGAAAACTGAAGA
GAAGTC
>MY5154_Hexurella_SantaRitaMtns_AdobeCyn
AGGCGACCTTTCCCGAAATGGTTGTTCCCGAGAGGACCATTCTGTACAAGGCCCTGGGTA
CTCTCATCAAGGAGCGCAAGTTGTACCACACTGGAGACGGTTATTCCGTGGTCACCCCGG
ACACTTTCCGACTCCTGGCCATGTCCCCTCCTCTGGAGAGGCAAATGCTGCTCACCAACG
AAGAGGCTATCGTCCGCTTGCACGGAACGGCCATGACACTGTCCGCCGATGGCGAGCTCT
CCAGGACAGCTTGCACTCAGACCACCCAGAGGGACATGTTGACCACTTGGTCCTCGGCGG
AGAGGATACTCGTGCCGAGCAGATCATCCTCCGGGGATCCTAAGATGGGAAAACTGAAGA
GAAGTC
>MY5157_Hexurella_SantaCatalinaMtns_Redington
AGGCGACCTTTCCCGAAATGGTTGTTCCCGAGAGGACCATTCTGTACAAGGCCCTGGGTA
CTCTCATCAAGGAGCGCAAGTTGTACCACACTGGAGACGGTTATTCCGTGGTCACCCCGG
ACACTTTCCGACTCCTGGCCATGTCCCCTCCTCTGGAGAGGCAAATGCTGCTCACCAACG
AGGAGGCTATCGTCCGCTTGCACGGAACGGCCATGACACTGTCCGCTGACGGCGAGCTCT
CGAGGACAGCTTGCACTCAGACCACCCAGAGGGACATGTTGACCACTTGGTCCTCGGCAG
AGAGGATTCTCGTGCCGAGCAGATCATCCTCCGGGGATCCTAAGATGGGAAAACTGAAGA
GAAGTC
>MY5164_Hrupicola_Temecula
---------------------------------GGACCATTCTGTACAAGGCCCTGGGTA
CTCTTATCAAGGAGCGCAAGCTGTACCACACTGGAGACGGTTATTCCGTGGTCACCCCGG
ACACTTTTCGACTTCTGGCCATGTCCCCTCCCTTGGAGAGACAAATGCTGCTCACCAACG
AAGAGGCTATTGTCCGCTTACACGGAACCGCAATGACACTGTCCGCTGATGGCGATCTCT
CCAGGACAGCTTGCACTCAGACCACCCAGAGGGAC-------------------------
------------------------------------------------------------
------
>MY5165_Hrupicola_Temecula
------------------------------------------------------------
--------AAGGAGCGCAAGCTGTACCACACTGGAGACGGTTATTCCGTGGTCACCCCGG
ACACTTTTCGACTTCTGGCCATGTCCCCTCCCTTGGAGAGACAAATGCTGCTCACCAACG
AAGAGGCTATTGTCCGCTTACACGGAACCGCAATGACACTGTCCGCTGATGGCGATCTCT
CCAGGACAGCTTGCACTCAGACCACCCAGAGGGACA------------------------
------------------------------------------------------------
------
>MY5175_Hapachea_HarshawRd_PatagoniaMtns
AGGCGACCTTTCCCGAAATGGTTGTTCCCGAGAGGACCATTCTGTACAAGGCCCTGGGTA
CTCTCATCAAGGAGCGCAAGTTGTACCACACTGGAGACGGTTATTCCGTGGTCACCCCGG
ACACTTTTCGACTCCTGGCCATGTCCCCTCCTCTGGAGAGGCAAATGCTGCTCACCAACG
AAGAGGCTATCGTCCGCTTGCACGGAACGGCCATGACACTGTCCGCCGATGGCGAGCTCT
CCAGGACAGCTTGCACTCAGACCACCCAGAGGGACATGTTGACCACTTGGTCCTCGGCGG
AGAGGATACTCGTGCCGAGCAGATCATCCTCCGGGGATCCCAAGATGGGAAAACTGAAGA
GAAGTC
>MY5180_Hapachea_MustrangPk_MustangMtns
AGGCGACCTTTCCCGAAATGGTTGTTCCCGAGAGGACCATTCTGTACAAGGCCCTGGGCA
CTCTCATCAAGGAGCGCAAGTTGTACCACACTGGAGACGGTTATTCCGTGGTCACCCCGG
ACACTTTTCGACTCCTGGCCATGTCCCCTCCTCTGGAGAGGCAAATGCTGCTCACCAACG
AAGAGGCCATCGTCCGCTTACACGGAACGGCCGTGACACTGTCCGCTGACGGCGAGCTCT
CGAGGACAGCTTGCACTCAGACCACCCAGAGGGACATGTTGACCACTTGGTCCTCGGCAG
AGAGGATACTCGTGCCGAGCAGATCGTCCTCCGGGGATCCCAAGATGGGAAAACTGAAGA
GAAGTC
>MY5181_Hapachea_MustrangPk_MustangMtns
AGGCGACCTTTCCCGAAATGGTTGTTCCCGAGAGGACCATTCTGTACAAGGCCCTGGGCA
CTCTCATCAAGGAGCGCAAGTTGTACCACACTGGAGACGGTTATTCCGTGGTCACCCCGG
ACACTTTTCGACTCCTGGCCATGTCCCCTCCTCTGGAGAGGCAAATGCTGCTCACCAACG
AAGAGGCCATCGTCCGCTTACACGGAACGGCCGTGACACTGTCCGCTGACGGCGAGCTCT
CGAGGACAGCTTGCACTCAGACCACCCAGAGGGACATGTTGACCACTTGGTCCTCGGCAG
AGAGGATACTCGTGCCGAGCAGATCGTCCTCCGGGGATCCCAAGATGGGAAAACTGAAGA
GAAGTC
>MY5193_Hapachea_HarshawRd_PatagoniaMtns
AGGCGACCTTTCCCGAAATGGTTGTTCCCGAGAGGACCATTCTGTACAAGGCCCTGGGTA
CTCTCATCAAGGAGCGCAAGTTGTACCACACTGGAGACGGTTATTCCGTGGTCACCCCGG
ACACTTTTCGACTCCTGGCCATGTCCCCTCCTCTGGAGAGGCAAATGCTGCTCACCAACG
AAGAGGCTATCGTCCGCTTGCACGGAACGGCCATGACACTGTCCGCCGATGGCGAGCTCT
CCAGGACAGCTTGCACTCAGACCACCCAGAGGGACATGTTGACCACTTGGTCCTCGGCAG
AGAGGATACTCGTGCCGAGCAGATCATCCTCCGGGGATCCCAAGATGGGAAAACTGAAGA
GAAGTC
>MY5194_Hapachea_Ordsummit_MtOrd
AGGCGACCTTTCCCGAAATGGTTGTTCCCGAGAGGACCATTCTGTACAAGGCCCTGGGTA
CTCTCATCAAGGAGCGCAAGTTGTACCACACTGGAGACGGTTATTCCGTTGTCACTCCGG
ACACTTTTCGACTCCTGGCCATGTCTCCTCCCCTGGAGAGACAAATGCTGCTCACCAACG
AAGAGGCCATTGTCCGCTTACACGGAACAGCCATGACGCTGTCCGTCGATGGCGAGATCT
CCAGAACAGCTTACACTCAGACCACCCAGAGGGACATGTTGACCCCTTGGTCCT------
------------------------------------------------------------
------
>MY5195_Hapachea_Ordsummit_MtOrd
AGGCGACCTTTCCCGAAATGGTTGTTCCCGAGAGGACCATTCTGTACAAGGCCCTGGGTA
CTCTCATCAAGGAGCGCAAGTTGTACCACACTGGAGACGGTTATTCCGTGGTCACCCCGG
ACACTTTTCGACTCCTGGCCATGTCCCCTCCCCTGGAGAGACAAATGCTGCTCACCAACG
AAGAGGCCATTGTCCGCTTACACGGAACAGCCATGACGCTGTCCGTCGATGGCGAGCTCT
CCAGAACAGCTTACACTCAGACCACCCAGAGGGACATGTTGACCACTTGGTCCTCGGCAG
AGCGGATACTCGTGCCGAGCAGACCATCCTCCGGGGATCCTAAGATGGGAAA--------
------
>MY5266_Hencina_CerroBolla
---------------------------------------------ACAAGGCCCTGGGTA
CTCTCATCAAGGAGCGCAAGTTGTACCACACTGGAGACGGTTATTCCGTGGTCACTCCGG
ACACTTTTCGACTTCTGGCCATGTCCCCTCCCTTGGAGAGACAAATGCTGCTCACCAACG
AAGAGGCTATTGTCCGCTTACACGGAACCGCCATGACACTGTCCGCTGATGGCGATCTCT
CCAGGACAGCTTGCACTCAGACCACTCAGAGGGACATGCTGACTACTTGGTCCTCCGCAG
------------------------------------------------------------
------
>MY5267_Hencina_CerroBolla
----------------AATGGTTGTTCCCGAGAGGACCATTCTGTACAAGGCCCTGGGTA
CTCTCATCAAGGAGCGCAAGTTGTACCACACTGGAGACGGTTATTCCGTGGTCACTCCGG
ACACTTTTCGACTTCTGGCCATGTCCCCTCCCTTGGAGAGACAAATGCTGCTCACCAACG
AAGAGGCTATTGTCCGCTTACACGGAACCGCCATGACACTGTCCGCTGATGGCGATCTCT
CCAGGACAGCTTGCACTCAGACCACTCAGAGGGACATGCTGACTACTTGGTCCTCCGCAG
AGAGGATACTCGTGCCGAGCAGACCATCCTCCGGAGATCCTAAGATGGGAAAACTGAAGA
GAAGTC
>MY5269_Hexurella_GuadalupeValley
------CCTTTCCCGAAATGGTTGTTCCCGAGAGGACCATTCTGTACAAGGCCCTGGGTA
CTCTCATCAAGGA-CGCAAGTTGTACCACACTGGAGACGGTTATTCCGTGGTCACCCCGG
ACACTTTTCGACTTCTGGCCATGTCCCCTCCCTTGGAGAGACAAATGCTGCTCACCAACG
AAGAGGCTATTGTCCGCTTACACGGAACAGCCATGACACTGTCAGCTGATGGCGATCTCT
CCAGGACAGCTTGCACTCAGACCACCCAGAGGGACATGCTGACTACTTG-----------
------------------------------------------------------------
------
>MY5271_Hexurella_GuadalupeValley
----GACCTTTCCCGAAATGGTTGTTCCCGAGAGGACCATTCTGTACAAGGCCCTGGGTA
CTCTCATCAAGGAGCGCAAGTTGTACCACACTGGAGACGGTTATTCCGTGGTCACCCCGG
ACACTTTTCGACTTCTGGCCATGTCCCCTCCCTTGGAGAGACAAATGCTGCTCACCAACG
AAGAGGCTATTGTCCGCTTACACGGAACCGCCATGACACTGTCCGCTGATGGCGATCTCT
CCAGGACAGCTTGCACTCAGACCACCCAGAGGGACATGCTGACTACTTGGTCCTCCGCAG
AGAGGATACTTGTGCCGAG-AGACCATCCTCCGGAGATCCTAAGATGGGAAAACTGAAGA
GAAGTC
>MY5276_Hexurella_SanPedro_Martir
AGTCGACCTTTCCCGAAATGGTTGTTCCCGAGAGGACCATTCTGTACAAGGCCCTGGGTA
CTCTCATCAAGGAGCGCAAGTTGTACCACACTGGAGACGGTTATTCCGTGGTCACCCCGG
ACACTTTTCGACTTCTGGCCATGTCCCCTCCCTTGGAGAGACAAATGCTGCTCACCAACG
AAGAGGCTATTGTCCGCTTACACGGAACCGCCATGACACTGTCCGCTGATGGCGATCTCT
CCAGGACAGCTTGTACTCAGACCACCCAGAGGGACGTGCTGACTACTTGGTCCTCGGCAG
AGAGGATACTCGTGCCGAGCAGACCATCCTCCGGAGATCCTAAGATGGGAAAACTGAAGA
GAAGTC
>MY5277_Hexurella_SanPedro_Martir
--------------GAAATGGTTGTTCCCGAGAGGACCATTCTGTACAAGGCCCTGGGTA
CTCTCATCAAGGAGCGCAAGTTGTACCACACTGGAGACGGTTATTCCGTGGTCACCCCGG
ACACTTTTCGACTTCTGGCCATGTCCCCTCCCTTGGAGAGACAAATGCTGCTCACCAACG
AAGAGGCTATTGTCCGCTTACACGGAACCGCCATGACACTGTCCGCTGATGGCGATCTCT
CCAGGACAGCTTGTACTCAGACCACCCAGAGGGACATGCTGACTACTTGGTCCTCGGCAG
AGAGGATACTCGTGCCGAGCAGACCATCCTCCGGAGATCCTAAGATGGGAAAACTGAAGA
GAAGTC
>MY5286_Hrupicola_SweetwaterSpr_OrdMtn
AGTCGACCTTTCCCGAAATGGTTGTTCCCGAGAGGACCATTCTGTACAAGGCCCTGGGTA
CTCTCATCAAGGAGCGCAAGTTGTACCACACTGGAGAC-GTTATTCCGTGGTCACCCCGG
ACACTTTTCGACTTCTGGCCATGTCCCCTCCCTTGGAGAGACAAATGCTGCTCACCAACG
AAGAGGCTATTGTCCGCTT-CACGGAACG--CATGACACTGTCCGCTGATGGCGATCTCT
CCAGGACAGCTTGCACTCAGACCACCCAGAGAGACATGTTGACTACTTGGTCCTCGGCAG
AGAG--------------------------------------------------------
------
>MY5287_Hrupicola_SweetwaterSpr_OrdMtn
------------------------------------CCATTCTGTACAAGGCCCTGGGTA
CTCTCATCAAGGAGCGCAAGTTGTACCACACTGGAGACGGTTATTCCGTGGTCACCCCGG
ACACTTTTCGACTTCTGGCCATGTCCCCTCCCTTGGAGAGACAAATGCTGCTCACCAACG
AAGAGGCTATTGTCCGCTTACACGGAACCGCAATGACACTGTCCGCTGATGGCGATCTCT
CCAGGACAGCTTGCACTCAGACCACCCAGAGAGACATGTT--------------------
------------------------------------------------------------
------
>MY5288_Hrupicola_Deadman_Hills
-------------------------------------------------GGCCCTGGGTA
CTCTCATCAAGGAGC-CAAGTTGTACCACACTGGAGACGGTTATTCCGTGGTCACCCCGG
ACACTTTTCGACTTCTGGCCATGTCCCCTCCCTTGGAGAGACAAATGCTGCTCACCAACG
AAGAGGCTATCGTCCGCTTACACGGAACCGCAATGACACTGTCCGCTGATGGCGATCTCT
CCAGGACAGCTTGCACTCAGACCACCCAGAGGGACATGCTGACTACTTGGTCCTCGGCAG
AGAGGAT-----------------------------------------------------
------
>MY5289_Hrupicola_Deadman_Hills
-----------------------------------------CTGTACAAGGCCCTGGGTA
CTCTCATCAAGGAGCGCAAGTTGTACCACACTGGTGACGGTTATTCCGTGGTCACCCCGG
ACACTTTTCGACTTCTGGCCATGTCCCCTCCCTTGGAGAGACAAATGCTGCTCACCAACG
AAGAGGCTATTGTCCGCTTACACGGAACCGCAATGACACTGTCCGCTGATGGCGATCTCT
CCAGGACAGCTTGCACTCAGACCACCCAGAGGGACATGCTGACTACTTGGTCCTCGGCAG
AGAGGATACTCGTGCCGAGCAGACCAT---------------------------------
------
>MY5309_Hapachea_JohnnyLyon_Hills
AGGCGACCTTTCCCGAAATGGTTGTTCCCGAGAGGACCATTCTGTACAAGGCCCTGGGTA
CTCTCATCAAGGAGCGCAAGTTGTACCACACTGGAGACGGTTATTCCGTGGTCACCCCGG
ACACTTTTCGACTCCTGGCCATGTCCCCTCCTCTGGAGAGGCAAATGCTGCTCACCAACG
AAGAGGCCATCGTCCGCTTACACGGAACGGCCGTGACACTGTCCGCTGATGGCGAGCTCT
CGAGGACAGCTTGCACTCAGACCACCCAGAGGGACATGTTGACCACTTGGTCCTCGGCAG
AGAGGATACTCGTGCCGAGCAGATCATCCTCCGGGGATCCTAAGATGGGAAAACTGAAGA
GAAGTC
>MY5310_Hexurella_AntelopeCyn_CerbatMtns
-----------------------------------------------------CTGGGTA
CTCTCATAAAGGAGCGCAAGTTGTACCACACTGGGGACGGTTATTCCGTGGTCACCCCGG
ACACTTTTCGACTCCTGGCCATGTCCCCTCCCCTGGAGAGACAAATGCTGCTCACCAACG
AAGAGGCCATTGTCCGCTTACACGGAACAGCCATGACACTGTCCGCCGATGGCGAGCTCT
CCAGAACAGCTTACACTC-GACCACCCAGAGGGACATGTTGACCACTTGGTCCTCGGCAG
AGCGGATACTCGTGCCGAGCAGACCATCC--------TCCTAAGATGGGAAAACTGAAGA
GAAGTC
>MY5311_Hexurella_AntelopeCyn_CerbatMtns
AGGCGACCTTTCCCGAAATGGTTGTTCCCGAGAGGACCATTCTGTACAAGGCCCTGGGTA
CTCTCATAAAGGAGCGCAAGTTGTACCACACTGGGGACGGTTATTCCGTGGTCACCCCGG
ACACTTTTCGACTCCTGGCCATGTCCCCTCCCCTGGAGAGACAAATGCTGCTCACCAACG
AAGAGGCCATTGTCCGCTTACACGGAACAGCCATGACACTGTCCGCCGATGGCGAGCTCT
CCAGAACAGCTTACACTCAGACCACCCAGAGGGACATGTTGACCACTTGGTCCTCGGCAG
AG-GGATACTCGTGCCGAGCAGA-CATCCTCCGGGGATCCTAAGATGGGAAAACTGAAGA
GAAGTC
>MY5312_Hexurella_FoxCyn_MusicMtns
AGGCGACCTTTCCCGAAATGGTTGTTCCCGAGAGGACCATTCTGTACAAGGCCCTGGGTA
CTCTCATCAAGGAGCGCAAGTTGTACCACACTGGGGACGGTTATTCCGTGGTCACCCCGG
ACACTTTTCGACTCCTGGCCATGTCCCCTCCCCTGGAGAGACAAATGCTGCTCACCAACG
AAGAGGCCATTGTCCGCTTACACGGAACAGCCATGACACTGTCCGCCGATGGCGAGCTCT
CCAGAACAGCTTACACTCAGACCACCCAGAGGGACATGTTGACAACTTGGTCCTCGGCAG
AGCGGATACTCGTGCCGAGCAGACCATCCTCCGGGGATCCTAAGATGGGAAAACTGAAGA
GAAGTC
>MY5313_Hexurella_FoxCyn_MusicMtns
AGGCGACCTTTCCCGAAATGGTTGTTCCCGAGAGGACCATTCTGTACAAGGCCCTGGGTA
CTCTCATCAAGGAGCGCAAGTTGTACCACACTGGGGACGGTTATTCCGTGGTCACCCCGG
ACACTTTTCGACTCCTGGCCATGTCCCCTCCCCTGGAGAGACAAATGCTGCTCACCAACG
AAGAGGCCATTGTCCGCTTACACGGAACAGCCATGACACTGTCCGCCGATGGCGAGCTCT
CCAGAACAGCTTACACTCAGACCACCCAGAGGGACATGTTGACAACTTGGTCCTCGGCAG
AGCGGATACTCGTGCCGAGCAGACCATCCTCCGGGGATCCTAAGATGGGAAAA-TGAAGA
GAAGTC
>MY5314_Hexurella_Grasshopper_BrushyMtn
AGGCGACCTTTCCCGAAATGGTTGTTCCCGAGAGGACCATTCTGTACAAGGCCTTAGGTA
CTCTCATCAAGGAGCGCAAGTTGTACCACACTGGGGACGGTTATTCCGTGGTCACCCCGG
ACACTTTTCGACTCCTGGCCATGTCCCCTCCCCTGGAGAGACAAATGCTGCTCACCAACG
AAGAGGCCATTGTCCGCTTACACGGAACAGCCATGACACTGTCCGCCGATGGCGAGCTCT
CCAGAACAGCTTACACTCAGACCACCCAGAGGGACATGTTGACCACTTGGTCCTCGGCAG
AGCGGATACTCGTGCC-AGCAGACCATCCTCCGGGGATCCTAAGATGGGAAAACTGAAGA
GAAGTC
>MY5315_Hexurella_WagonerRd_BradshawMtns
AGGCGACCTTTCCCGAAATGGTTGTTCCCGAGAGGACCATTCTGTACAAGGCCCTGGGTA
CACTCATCAAGGAGCGCAAGTTGTACCACACTGGAGACGGTTATTCCGTGGTCACCCCGG
ACACTTTTCGACTGCTGGCCATGTCCCCTCCCCTGGAGAGACAAATGCTGCTCACCAACG
AAGAGGCCATTGTCCGCTTACACGGAACAGCCATGACACTGTCCGTTGATGGCGAGCTCT
CCAGAACAGCTTACACTCAGACCACCCAGAGGGACATGTTGACCACTTGGTCCTCGGCAG
AGCGGATACTCGTGCCGAGCAGACCCTCCTCCGGGGATCCTAAGATGGGAAAACTGAAGA
GAAGTC
>MY5316_Hexurella_WagonerRd_BradshawMtns
AG-CGACCTTTCCCGAAATGGTTGTTCCCGAGAGGACCATTCTGTACAAGGCCCTGGGTA
CTCTCATCAAGGAGCGCAAGTTGTACCACACTGGAGACGGTTATTCCGTGGTCACCCCGG
ACACTTTTCGACTCCTGGCCATGTCCCCTCCCCTGGAGAGACAAATGCTGCTCACCAACG
AAGAGGCCATTGTCCGCTTACACGGAACAGCCATGACGCTGTCCGCCGATGGCGAGCTCT
CCAGAACAGCTTACACTCAGACCACCCAGAGGGACATGTTGACCACTTGGTCCTCGGCAG
AGCGGATACTCGTGCCGAGCAGACCAT-CTCCGGGGATCCTAAGATGGGAAAACTGAAGA
GAAGTC
