# Supplementary material for: ﻿Species delimitation, biogeography, and natural history of dwarf funnel web spiders (Mygalomorphae, Hexurellidae, Hexurella) from the United States / Mexico borderlands
Source: Zookeys. 2023 Jun 14;1167:109–57. doi: 10.3897/zookeys.1167.103463 (PMC10285686; doi:10.3897/zookeys.1167.103463)
Supplement: Supplementary material 3 — Input matrices, analysis log files, and output tree files for nuclear and mitochondrial analyses [file zookeys-1167-109_article-103463__-s003.zip › uce-2002033.fasta]

>MY0059_Hapachea_SantaRitaMtns_MaderaCyn
AGGCAGACAGATGTCAAAACCGAAAAAGGAAAATGAGAAACGAACAGATGAAGAAACTTA
CCAGGTACTCTTCAATGCGTCTCTCGTACTGGTATCCCCTCTGCACTTTTGTGGCATTGA
GGGCATGGGAAATATGCAAAGCACTGGCATCGAACCTCCCAGACATATTATCACGATGTC
GTATATCTCCATCATGGGTCCTGGGAGAAGATAGTGCACTTTTAATGCCCAAGGCATCGG
CGTCGAAGGTGCCCTTGCCGAAACCCCGGATCTGGTCGTTCACTAGATGATTTGTCTTGG
GAACGCTGAGGGCGGCTTTAATCCCCACTGACATACCATCCAGGTGACCGGGACCCGTCT
TGGGCATATGACTCTGACAGTATACCTCCTTGTCCTCCTGGTCCTGCTGGTTGTTGTAAT
AGGTACGCAGGGTCAATTTGGTCCCGCACACCAGGCACTTGAAACATCCCTGATGGAAGA
AAGTGAAGTCTTTGAGAGGTCCCACCTTGTCCACCTGGTACACGGTCTGTCCACACCGCA
AACATGTGTTCTCGTACCGATTCATGCTTTTTCAAATTGACTTGACGGGGCGCGAAGAAA
CTTCGTTCGGTACTGTACGAAGAGGTGCCAACGTCAGACAACCGACACGTCGAGCACCTC
CGACGAATTTGACACTCCCGGTCTTCGCTGATTGTGAATTTT-ATTTTAGTCCAGACAAG
GTGAGAGAGATTACATGATTGTAGATTTGTCCCAAAGGGGATTGCTGGACGAAGCCTTGG
AAGCAAGATAAAAAAGGGGGCAACAACAAACTTC
>MY0139_Hexurella_SanDiego_Guatay
AGGCAGACATGTGTCAAAACCG-AAAAAAGAAAAGAACAACAAACAGATGAAGAAACTTA
CCAGGTACTCTTCAATGCGTCTTTCATACTGGTATCCCCTCTGCACTTTTGTGGCATTGA
GGGCATGGGAAATATGCAAAGCACTGGCATCGAACCTCCCAGACATATTATCACGATGTC
GTATATCTCCATCATGGGTCCTGGGAGAAGATAGTGCACTTTTAATGCCCAAGGCATCGG
CGTCGAAGGTGCCCTTGCCGAAACCCCGGATCTGGTCGTTCACTAGATGATTTGTCTTGG
GAACGCTGAGGGCGGCTTTAATCCCCACTGACATACCATCCAGATGACCAGGACCCGTCT
TGGGCATATGACTCTGACAGTACACCTCCTTGTCCTCCTGGTCCTGCTGGTTATTGTAAT
AGGTGCGCAGGGTCAATTTGGTTCCGCACACGAGGCACTTGAAACATCCCTGATGGAAGA
AAGTGAAGTCTTTGAGAGGTCCCACCTTGTCCACCTGGTACACGGTCTGTCCACACCGCA
GACATGTGTTCTCGTACCGATTCATGCTTTTTCAAATGGACTTGACGGGGCGAGAAGAAA
CTTCGTTCGGTACTGTACGAAGAGGTGCCAACGTCAGACAACCGACACGTCGAGCACCTC
CGACAAAGTTGACACTCCCTGTTTTTGTTGATTGTGAATTTGTGTTTTAGTCCAGAGAAG
GTGAGAGAGATTACATGATTGTAGATTTGTTCCAAA-GGGATTGCTGAACGAAGCCCCGG
AATAAAAAACAACAGACTAGGCAAAACAAACTTC
>MY5053_Hexurella_ChiricahuaMtns_PriceCyn
AGGCAGACAGATGTCAAAACCGAAAAAAGAAAATGAGAAACGAACAGATGAAGAAACTTA
CCAGGTACTCTTCAATGCGTCTCTCGTACTGGTATCCCCTCTGCACTTTTGTGGCATTGA
GGGCGTGGGAAATATGCAAAGCACTGGCATCGAACCTCCCAGACATATTATCACGATGTC
GTATATCTCCATCATGGGTCCTGGGAGAAGATAGTGCACTTTTGATGCCCAAGGCATCGG
CGTCGAAGGTGCCCTTGCCGAAACCCCGGATCTGGTCGTTCACTAGATGATTTGTCTTGG
GAACGCTGAGGGCGGCTTTAATCCCCACTGACATACCATCCAGGTGACCGGGACCCGTCT
TTGGCATATGACTCTGACAGTACACCTCCTTGTCCTCCTGGTCCTGCTGGTTGTTGTAAT
AGGTACGCAGGGTCAATTTGGTCCCGCACACCAGGCACTTGAAACATCCCTGATGGAAGA
AAGTGAAGTCTTTGAGAGGTCCCACCTTGTCCACCTGGTACACCGTCTGTCCACACCGCA
AACATGTGTTCTCGTAGCGATTCATGCTTTTTCAGATTGACTTGACGGGGGGCGAAGAAA
CTTCGTTCGGTACTGTACGAAGAGGTGCCAACGTCAGACAACCGACACGTCGAGCACCTC
CGACGAAGTTGACACTCCCGGTCTTCGTTGATTGTGAATTTT-ATTTTAGTCCAGACAAG
GTGAGAGAGATTACATGATTGTAGATTTGTCCCAAAGGGGATTTCTGGACGAAGCCTTGG
AAGCAAGA-AAAAAAAGGGCAAACGACGAACTTC
>MY5057_Hexurella_ChiricahuaMtns_PriceCyn
------------------------------------------------------------
------------------------------------------------------------
----------------------------------------------------------TC
GTATATCTCCATCATGGGTCCTGGGAGAAGATAGTGCACTTTTGATGCCCAAGGCATCGG
CGTCGAAGGTGCCCTTGCCGAAACCCCGGATCTGGTCGTTCACTAGATGATTTGTCTTGG
GAACGCTGAGGGCGGCTTTAATCCCCACTGACATACCATCCAGGTGACCGGGACCCGTCT
TTGGCATATGACTCTGACAGTACACCTCCTTGTCCTCCTGGTCCTGCTGGTTGTTGTAAT
AGGTACGCAGGGTCAATTTGGTCCCGCACACCAGGCACTTGAAACATCCCTGATGGAAGA
AAGTGAAGTCTTTGAGAGGTCCCACCTTGTCCACCTGGTACACGGTCTGTCCACACCGCA
AACATGTGTTCTCGTACCGATTCATGCTTTTTTAAATTGACTTGACGGGGGGCGAAGAAA
CTTCGTTCGGTACTGTACGAAGAGGTGCCAACGTCAAACAACCGACACGTCGAGCACCTC
CGACGAAGTTGACACTCCCGGTCTTCGTTGATTGTGAATTTT-ATT--------------
------------------------------------------------------------
----------------------------------
>MY5064_Hexurella_MuleMtns_Escabrosa
AGGCAGACAGATGTCAAAACCGAAAAAAGAAAATGAGAAACGAA-AGATGAAGAAACTTA
CCAGGTACTCTTCAATGCGTCTCTCGTACTGGTATCCCCTCTGCACTTTTGTGGCATTGA
GGGCATGGGAAATATGCAAAGCACTGGCATCGAACCTCCCAGACATATTATCACGATGTC
GTATATCTCCATCATGGGTCCTGGGAGAAGATAGTGCACTTTTAATGCCCAAGGCATCGG
CGTCGAAGGTGCCCTTGCCGAAACCCCGGATCTGGTCGTTCACTAGATGATTTGTCTTGG
GAACGCTGAGGGCGGCTTTAATCCCCACTGACATACCATCCAGGTGACCGGGACCTGTCT
TGGGCATATGACTCTGACAGTACACCTCCTTGTCCTCCTGGTCCTGCTGGTTGTTGTAGT
AGGTACGCAGGGTCAATTTGGTCCCGCACACCAGGCACTTGAAACATCCCTGATGGAAGA
AAGTGAAGTCTTTGAGAGGTCCCACCTTGTCCACCTGGTACACGGTCTGTCCACACCGCA
GACATGTGTTCTCGTACCGATTCATGCTTTTTCAAATTGACTCGACGGGGCGCGAAGAAA
CTTCGTTTGGTACTGTACGAAGAGGTGCCAACGTCAGACAACCGACACGTCGAGCACCTC
CGACGAAGTTGACACTCCCGGTCTTCGTTGATTGTGAATTTTTATTTTAGTCCAGACAAG
GTGAGAGAGATTACATGATTGTAGATTTGTCCCAAAGGGGATTGCTGGACGAAGCCTTGG
AAGCAAGAAAAAAAAACGGGCAACAACAAACTTC
>MY5066_Hexurella_MuleMtns_Escabrosa
AGGCGGACAGATGTCAAAACCGAAAAAAGAAAATGAGAAACGAACAGATGAAGAAACTTA
CCAGGTACTCTTCAATGCGCCTCTCGTACTGGTATCCCCTCTGCACTTTTGTGGCATTGA
GGGCATGGGAAATATGCAAAGCACTGGCATCGAACCTCCCAGACATATTATCACGATGTC
GTATATCTCCATCATGGGTCCTGGGAGAAGATAGTGCACTTTTAATGCCCAAGGCATCGG
CGTCGAAGGTGCCCTTGCCGAAACCCCGGATCTGGTCGTTCACTAGATGATTTGTCTTGG
GAACGCTGAGGGCGGCTTTAATCCCCACTGACATACCATCCAGGTGACCGGGACCCGTCT
TGGGCATATGACTCTGACAGTACACCTCCTTGTCCTCCTGGTCCTGCTGGTTGTTGTAGT
AGGTACGCAGGGTCAATTTGGTCCCGCACACCAGGCACTTGAAACATCCCTGATGGAAGA
AAGTGAAGTCTTTGAGAGGTCCCACCTTGTCCACCTGGTACACGGTCTGTCCACACCGCA
AACATGTGTTCTCGTACCGATTCATGCTTTTTCAAATTGACTTGACGGGGCGCGAAGAAA
CTTCGTTCGGTACTGTACGAAGAGGTGCCAACGTCAGACAACCGACACGTCGAGCACCTC
CGACGAAGTTGACACTCCCGGTCTTCGTTGATTGCGAATTTTTATTTTAGTCCAGACGAG
GTGAGAGAGATTACATGATTGTAGATTTGTCCCAAAGGGGATTGCTGGACGAAGCCTTGG
AAGCAAAAAAACAAAACGGGCAACAACAAACTTC
>MY5071_Hexurella_SantaRitaMtns_AlisoSprings
AGGCAGACAGATGTCAAAACCGAAAAAAGGAAATAGGAAACGAACAGATGAAGAAACTTA
CCAGGTACTCTTCAATGCGTCTCTCGTACTGGTATCCCCTCTGCACTTTTGTGGCATTGA
GGGCATGGGAAATATGCAAAGCACTGGCATCGAACCTCCCAGACATATTATCACGATGTC
GTATATCTCCATCATGGGTCCTGGGAGAAGATAGTGCACTTTTGATGCCCAAGGCATCGG
CGTCGAAGGTGCCCTTGCCGAAACCCCGGATCTGGTCGTTCACTAGATGATTTGTCTTGG
GAACGCTGAGGGCGGCTTTAATCCCCACTGACATACCATCCAGGTGACCGGGACCCGTCT
TGGGCATATGACTCTGACAGTACACCTCCTTGTCCTCCTGGTCCTGCTGGTTGTTGTAAT
AGGTACGCAGGGTCAATTTGGTCCCGCACACCAGGCACTTGAAACATCCCTGATGGAAGA
AAGTGAAGTCTTTGAGAGGTCCCACCTTGTCCACCTGGTACACGGTCTGTCCGCACCGCA
AACATGTGTTCTCGTACCGATTCATGCTTTTTCAAATTGACTTGACGGGGCGCGAAGAAA
CTTCGTTCGGTACTGTACGAAGAGGTGCCAACGTCAGACAACCGACACGTCGAGCACCTC
CGACGAAGTTGACACTCCCGGTCTTCGTTGATTGAGAATTTAAATTTTAGTCCAGACAAG
GTGGGAGAGATTACATGATTGTAGATTGGTCCCAAAGGGGATTGCTGGACGAAGCCTTGG
AAGCAAGA-AAAAAAAGGGGCAACAACAAACTTC
>MY5075_Hexurella_ChiricahuaMtns_CaveCrkCyn
---------------------------------------------------------TTA
CCAGGTACTCTTCAATGCGTCTCTCGTACTGGTATCCCCTCTGCACTTTTGTGGCATTGA
GGGCGTGGGAAATATGCAAAGCACTGGCATCGAACCTCCCAGACATATTATCACGATGTC
GTATATCTCCATCATGGGTCCTGGGAGAAGATAGTGCACTTTTGATGCCCAAGGCATCGG
CGTCGAAGGTGCCCTTGCCGAAACCCCGGATCTGGTCGTTCACTAGATGATTTGTCTTGG
GAACGCTGAGGGCGGCTTTAATCCCCACTGACATACCATCCAGGTGACCGGGACCCGTCT
TGGGCATATGACTCTGACAGTACACCTCCTTGTCCTCCTGGTCCTGCTGGTTGTTGTAAT
AGGTACGCAGGGTCAACTTGGTCCCGCACACCAGGCACTTGAAACATCCCTGATGGAAGA
AAGTGAAGTCTTTGAGAGGTCCCACCTTGTCCACCTGGTACACGGTCTGTCCACACCGCA
AACATGTGTTCTCGTACCGATTCATGCTTTTTTAAATTGACTTGACGGGGGGCGAAGAAA
CTTCGTTCGGTACTGTACGAAGAGGTGCCAACGTCAGACAACCGACACGTCGAGCACCTC
CGACGAAGTTGACACTCCCGGTCTTCGTTGATTGTGAATTTT-ATTTTAGTCCAGACAAG
GTGAGAGAGATTACATGATTGTAGATTTGTCCCAAAGGGGATTGCTGGACGAAGCCTTGG
ATGCAAGAAAAAAAAAGGGGCAACGACGAACTTC
>MY5126_Hexurella_SantaCatalinaMtns_NuggetCyn
AGGCAGACAGATGTCAAAACCGAAAAAAGAAAATGAGAAACGAACAGATGAAGAAACTTA
CCAGGTACTCTTCAATGCGTCTCTCGTACTGGTATCCCCTCTGCACTTTTGTGGCATTGA
GGGCATGGGAAATATGCAAAGCACTGGCATCGAACCTCCCAGACATATTATCACGATGTC
GTATATCTCCATCATGGGTCCTGGGAGAAGATAGTGCACTTTTAATGCCCAAGGCATCGG
CGTCGAAGGTGCCCTTGCCGAAACCCCGGATCTGGTCGTTCACTAGATGATTTGTCTTGG
GAACGCTGAGGGCGGCTTTAATCCCCACTGACATACCATCCAAGTGACCGGGACCTGTCT
TCGGCATATGACTCTGACAGTACACCTCCTTGTCCTCCTGGTCCTGCTGGTTGTTGTAAT
AGGTACGCAGGGTCAATTTGGTCCCGCACACCAGGCACTTGAAACATCCCTGATGGAAGA
AAGTGAAGTCTTTGAGAGGTCCCACCTTGTCCACCTGGTACACGGTCTGTCCACACCGCA
AACATGTGTTCTCGTACCGATTCATGATTTTTCAAATTGACTTGACGGGGCGCGAAGAAA
CTTCGTTCGGTACTGTACGAAGAGGTGCCAACGTCAGACAACCGACACGTCGAGCACCTC
CGACGAAGTTGACACTCCCGGTCTTCGTTGAGTGTGAATTTT-ATTTTAGTCCAGACAAG
GTGAGAGAGATTACATGATTGTAGATTTGTCCCAAAGGGGATTGCTGGACAAAGCCTTTG
AAGCAAGA-AAAAAAAAGGGCAACAACAAACTTC
>MY5128_Hexurella_WhetstoneMtns_FrenchJoeCyn
------------------------------------------------------------
------------------------------------------------------------
------------------------------------------------------------
------------------------------------------------------------
------------------------CCCGGATCTGGTCGTTCACTAGATGATTTGTCTTGG
GAACGCTGAGGGCGGCTTTAATCCCCACTGACATACCATCCAGGTGACCGGGACCCGTCT
TGGGCATATGACTCTGACAGTACACCTCCTTGTCCTCCTGGTCCTGCTGGTTGTTGTAAT
AGGTACGCAGGGTCAATTTGGTCCCGCACACCAGGCACTTGAAACACCCCTGATGGAAGA
AAGTGAAGTCTTTGAGAGGTCCCACCTTGTCCACCTGGTACACGGTCTGTCCACACCGCA
AACATGTGTTCTCGTACCGATTCATGCTTTTTCAAATCGAC-------------------
------------------------------------------------------------
------------------------------------------------------------
------------------------------------------------------------
----------------------------------
>MY5131_Hexurella_PedregosaMtns_PruneCyn
AGGCAGACAGATGTCAAAACCGAAAAAAGAAAATGAGAAACGAACAGATGAAGAAACTTA
CCAGGTACTCTTCAATGCGTCTCTCGTACTGGTATCCCCTCTGCACTTTTGTGGCATTGA
GGGCATGGGAAATATGCAAAGCACTGGCATCGAACCTCCCAGACATATTATCACGATGTC
GTATATCTCCATCATGGGTCCTGGGAGAAGATAGTGCACTTTTGATGCCCAAGGCATCGG
CGTCGAAGGTGCCCTTGCCGAAACCCCGGATCTGGTCGTTCACTAGATGATTTGTCTTGG
GAACGCTGAGGGCGGCTTTAATCCCCACTGACATACCATCCAGGTGACCGGGACCCGTCT
TGGGCATATGACTCTGACAGTACACCTCCTTGTCCTCCTGGTCCTGCTGGTTGTTGTAAT
AGGTACGCAGGGTCAACTTGGTCCCGCACACCAGGCACTTGAAACATCCCTGATGGAAGA
AAGTGAAGTCTTTGAGAGGTCCCACCTTGTCGACCTGGTACACGGTCTGTCCACACCGCA
AACATGTGTTCTCGTACCGATTCATGCTTTTCCAAATTGACTTGACGGGGCGCGATGAAA
CTTCGTTCGGTACTGTACGAAGAGGTGCCAACGTCAGACAACCGACACGTCGAGCACCTC
CGACGAAGTTGACACTCCCGGTCTTCGTTGATTGTGAATTTT-ATTTTAGTCCAGACAAG
GTGAGAGGGATTACATGATTGTAGATTTGTCCCATAGGGGATTGCTGGACGAAGACTTGG
ATGCAAGA-AAAAACAAGGGCAACGACGAACTTC
>MY5136_Hexurella_MiddlemarchCyn
AGGCAGACATATGTCAAAACCGAAAAAAGAAAATAAGAAACGAACAGATGAAGAAACTTA
CCAGGTACTCTTCAATGCGTCTCTCGTACTGGTATCCCCTCTGCACTTTTGTGGCATTGA
GGGCGTGGGAAATATGCAAAGCACTGGCATCGAACCTCCCAGACATATTATCACGATGTC
GTATATCTCCATCGTGGGTCCTGGGAGAAGATAGTGCACTTTTAATGCCCAAGGCATCGG
CGTCGAAGGTGCCCTTGCCGAAACCCCGGATCTGGTCGTTCACTAGATGATTCGTCTTGG
GAACGCTGAGGGCGGCTTTAATCCCCACTGACATACCATCCAGGTGACCGGGACCCGTCT
TGGGCATATGACTCTGACAGTACACCTCCTTGTCCTCCTGGTCCTGCTGGTTGTTGTAAT
AGGTACGCAGGGTCAATTTGGTCCCGCACACCAGGCACTTGAAACATCCCTGATGGAAGA
AAGTGAAGTCTTTGAGAGGTCCCACCTTGTCCACCTGGTACACGGTCTGTCCACACCGCA
AACATGTGTTCTCGTACCGATTCATGCTTTTTCAAATTGACTTGACGGGGCGCGAAGAAA
CTTCGTTCGGTACTGTACGAAGAGGTGCCAACGTCAGACAACCGACACGTCGAGCACCTC
CGACGAAGTTGACACTCCCGGTCTTCGTTGACTGTGAATTTT-ATTTTAGTCCAGACAAG
GTGAGAGAGATTACATGATTGTAGATTTGTCCCAAAGGGGATTGCTGGACGAAGCCTTGG
AAGCAAGAAAAAAAAGGGGGCAACGACGAACTTC
>MY5147_Hexurella_DragoonMtns_NF_345A
AGGCAGACAGATGTCAAAACCGAAAAAAGAAAATAAGAAACGAACAGATGAAGAAACTTA
CCAGGTACTCTTCAATGCGTCTCTCGTACTGGTATCCCCTCTGCACTTTTGTGGCATTGA
GGGCGTGGGAAATATGCAAAGCACTGGCATCGAACCTCCCAGACATATTATCACGATGTC
GTATATCTCCATCGTGGGTCCTGGGAGAAGATAGCGCACTTTTAATGCCCAAGGCATCGG
CGTCGAAGGTGCCCTTGCCGAAACCCCGGATCTGGTCGTTCACTAGATGATTCGTCTTGG
GAACGCTGAGGGCGGCTTTAATCCCCACGGACATACCATCCAGGTGACCGGGACCCGTCT
TGGGCATATGACTCTGACAGTACACCTCCTTGTCCTCCTGGTCCTGCTGGTTGTTGTAAT
AGGTACGCAGGGTCAATTTGGTCCCGCACACCAGGCACTTGAAACATCCCTGATGGAAGA
AAGTGAAGTCTTTGAGAGGTCCCACCTTGTCCACCTGGTACACGGTCTGTCCACACCGCA
AACATGTGTTCTCGTACCGATTCATGCTTTTTCAAATTGACTTGTCGAAGCGCGAAGAAA
CTTCGTTCGGTACTGTACGAAGAGGTGCCAACGTCAGACAACCGACACGTCGAGCACCTC
CGACGAAGTTGACACTCCCGGTCTTCGTTGACTGTGAATTTT-ATTTTAGTCCAGACAAG
GTGAGAGAGATTACATGATTGTAGATTTGTCCCAAAGGGGATTGCTGGACGAAGCCTTGG
AAGCAAGAAAAAAAAGGGGGCAACGACGAACTTC
>MY5152_Hexurella_WhetstoneMtns_ApacheCyn
AGGCAGACAGATGTCAAAACCGAAAAAAGAAAAATGAAAACGAACAGATGAAGAAACTTA
CCAGGTACTCTTCAATGCGTCTCTCGTACTGGTATCCCCTCTGCACTTTTGTGGCATTGA
GGGCATGGGAAATATGCAAAGCACTGGCATCGAACCTCCCCGACATATTATCACGATGTC
GTATATCTCCATCGTGGGTCCTGGGAGAAGATAGTGCACTTTTAATGCCCAAGGCATCGG
CGTCGAAGGTGCCCTTGCCGAAACCCCGGATCTGGTCGTTCACTAGATGATTTGTCTTGG
GAACGCTGAGGGCGGCTTTAATCCCCACTGACATACCATCCAGGTGACCGGGACCTGTCT
TGGGCATATGACTCTGACAGTACACCTCCTTGTCCTCCTGGTCCTGCTGGTTGTTGTAAT
AGGTACGCAGGGTCAATTTGGTCCCGCACACCAGGCACTTGAAACACCCCTGATGGAAGA
AAGTGAAGTCTTTGAGAGGTCCCACCTTGTCCACCTGGTACACGGTCTGTCCACACCGCA
AACATGTGTTCTCGTACCGATTCATGCTTTTTCAAATTGACTTGACGGGGCGCGAAGAAA
CTTCGTTCGGTACTGTACGAAGAGGTGCCAACGTCAGACAACCGACACGTCGAGCACCTC
CGACGAAGTTGACACACCCGGTCTTCGCTGATAGTGAATTTT-ATTTTAGTCCAGACAAG
GTGAGAGAGATTACATGATTGTAGATTTGTCCCAAAGGGGATTGCTGGACGAAGCCTTGG
AAGCAAGC-AAAAAAAAAGGCAACAACAAACTTC
>MY5154_Hexurella_SantaRitaMtns_AdobeCyn
AGGCAGACAGATGTCAAATCCGAAAAAAGAAAATGAGAAACGAACAGATGAAGAAACTTA
CCAGGTACTCTTCAATGCGTCTCTCGTACTGGTATCCCCTCTGCACTTTTGTGGCGTTGA
GGGCATGGGAAATATGCAAAGCACTGGCATCGAACCTCCCAGACATATTATCACGATGTC
GTATATCTCCATCATGGGTCCTGGGAGAAGATAGTGCACTTTTGATGCCCAAGGCATCGG
CGTCGAAGGTGCCCTTGCCGAAACCCCGGATCTGGTCGTTCACTAGATGATTTGTCTTGG
GAACGCTGAGGGCGGCTTTAATCCCCACTGACATACCATCCAGGTGACCGGGACCCGTCT
TGGGCATATGACTCTGACAGTACACCTCCTTGTCCTCCTGGTCCTGCTGGTTGTTGTAAT
AGGTACGCAGGGTCAATTTGGTCCCGCACACCAGGCACTTGAAACATCCCTGATGGAAGA
AAGTGAAGTCTTTGAGAGGTCCCACCTTGTCCACCTGGTACACGGTCTGTCCACACCGCA
AACATGTGTTCTCGTACCGATTCATGATTTTTCAAATTGACTTGACGGGGCGCGAAGAAA
CTTCGTTCGGTACTGTACGAAGAGGTGCCAACGTCAGACAACCGACACGTCGAGCACCTC
CGACGAAGTTGACACTCCCGGTCTTCGTTGATTGTGAATTTTAATTTTAGTCCAGACAAG
GTGAGAGAGATTACATGATTGTAGATTTGTCCCAAAGGGGATTGCTGGACGAAGCCTTGG
AAGCAAGA-AAAAAACAGGGCAACAACAAACTTC
>MY5157_Hexurella_SantaCatalinaMtns_Redington
AGGCG---ACATGTCAAAACCGACAAAAGAAAATGAGAAACGAACAGATGAAGAAACTTA
CCAGGTACTCTTCAATGCGTCTCTCGTACTGGTATCCCCTCTGCACTTTTGTGGCATTGA
GGGCATGGGAAATATGCAAAGCACTGGCATCGAACCTCCCAGACATATTATCACGATGTC
GTATATCTCCATCATGGGTCCTGGGAGAAGATAGTGCACTTTTAATGCCCAAGGCATCGG
CGTCGAAGGTGCCCTTGCCGAAACCCCGGATCTGGTCGTTCACTAGATGATTTGTCTTGG
GAACGCTGAGGGCGGCTTTAATCCCCACTGACATACCATCCAGGTGACCGGGACCCGTCT
TCGGCATATGACTCTGACAGTACACCTCCTTGTCCTCCTGGTCCTGCTGGTTGTTGTAAT
AGGTACGCAGGGTCAATTTGGTCCCGCACACCAGGCACTTGAAACATCCCTGATGGAAGA
AAGTGAAGTCTTTGAGAGGTCCCACCTTGTCCACCTGGTACACGGTCTGTCCACACCGCA
AACATGTGTTCTCGTACCGATTCATGATTTTTCAAATTGACTTGAC--------------
------------------------------------------------------------
------------------------------------------------------------
------------------------------------------------------------
----------------------------------
>MY5164_Hrupicola_Temecula
------------------------------------------------------------
CTAGGTACTCTTCAATGCGTCTCTCATACTGGTATCCCCTCTGCACTTTTGTGGCATTGA
GGGCATGGGAAATATGCAAAGCACTGGCATCGAACCTCCCAGACATATTATCACGATGTC
GTATATCTCCATCATGGGTCCTGGGAGAAGATAGTGCACTTTTAATGCCCAAGGCATCGG
CGTCGAAGGTGCCCTTGCCGAAACCCCGGATCTGGTCGTTCACTAGATGATTTGTCTTGG
GAACGCTGAGGGCGGCTTTAATCCCCACTGACATACCATCCAGATGACCAGGACCTGTCT
TGGGCATATGACTCTGACAGTACACCTCCTTGTCCTCCTGGTCCTGCTGGTTATTGTAAT
AGGTGCGCAGGGTCAATTTGGTCCCGCACACGAGGCACTTGAAACATCCCTGATGGAAGA
AAGTGAAGTCTTTGAGAGGTCCCACCTTGTCCACCTGGTACACGGTCTGTCCACACCGCA
GACATGTGTTCTCGTACCGATTCATGCTTTTTCAAATGGACTTGACGGGGCGAGAAGAAA
CTTCGTTCGGTACTGTACGAAGAGGTGCCAACGTCAGACAACCGACACGTCGAGCACCTC
CGACAAAGTTGACACTCCCGGTTTTTGTTGATTGTGAATTTTTGTTTTAGTCCAGACAAG
GTGAGAGAGATTACATGATTGTAGATTTGTCCCAAA-GGGATTGCTGAACGAAGCCTCGG
AAT--AAAACAACAAACTAGGCAAAACAAACTTC
>MY5165_Hrupicola_Temecula
AGGCAGACATGTGTCAAAACCG-AAAAAAGAAATGAAGAACAAACAGATGAAGAAACTTA
CTAGGTACTCTTCAATGCGTCTCTCATACTGGTATCCCCTCTGCACTTTTGTGGCATTGA
GGGCATGGGAAATATGCAAAGCACTGGCATCGAACCTCCCAGACATATTATCACGATGTC
GTATATCTCCATCATGGGTCCTGGGAGAAGATAGTGCACTTTTAATGCCCAAGGCATCGG
CGTCGAAGGTGCCCTTGCCGAAACCCCGGATCTGGTCGTTCACTAGATGATTTGTCTTGG
GAACGCTGAGGGCGGCTTTAATCCCCACTGACATACCATCCAGATGACCAGGACCTGTCT
TGGGCATATGACTCTGACAGTACACCTCCTTGTCCTCCTGGTCCTGCTGGTTATTGTAAT
AGGTGCGCAGGGTCAATTTGGTCCCGCACACGAGGCACTTGAAACATCCCTGATGGAAGA
AAGTGAAGTCTTTGAGAGGTCCCACCTTGTCCACCTGGTACACGGTCTGTCCACACCGCA
GACATGTGTTCTCGTACCGATTCATGCTTTTTCAAATGGACTTGACGGGGCGAGAAGAAA
CTTCGTTCGGTACTGTACGAAGAGGTGCCAACGTCAGACAACCGACACGTCGAGCACCTC
CGACAAAGTTGACACTCCCGGTTTTTGTTGATTGTGAATTTTTGTTTTAGTCCAGACAAG
GTGAGAGAGATTACATGATTGTAGATTTGTCCCAAA-GGGATTGCTGAACGAAGCCTCGG
AAT--AAAACAACAAACTAGGCAAAACAAACTTC
>MY5175_Hapachea_HarshawRd_PatagoniaMtns
AGGCAGACAGATGTCAAAACCGAAAAAAGAAAATGAGAAACGAACAGATGAAGAAACTTA
CCAGGTACTCTTCAATGCGTCTCTCGTACTGGTATCCCCTCTGCACTTTTGTGGCATTGA
GGGCATGGGAAATATGCAAAGCACTGGCATCGAACCTCCCAGACATATTATCACGATGTC
GTATATCTCCATCATGGGTCCTGGGAGAAGATAGTGCACTTTTAATGCCCAAGGCATCGG
CGTCGAAGGTGCCCTTGCCGAAACCCCGGATCTGGTCGTTCACTAGATGATTTGTCTTGG
GAACGCTGAGGGCGGCTTTAATCCCCACTGACATACCATCCAGGTGACCGGGACCCGTCT
TGGGCATATGACTCTGACAGTACACCTCCTTGTCCTCCTGGTCCTGCTGGTTGTTGTAAT
AGGTACGCAGGGTCAATTTGGTCCCGCACACCAGGCACTTGAAACATCCCTGATGGAAGA
AAGTGAAGTCCTTGAGAGGTCCCACCTTGTCCACCTGGTACACGGTCTGTCCACACCGCA
AACATGTGTTCTCGTACCGATTCATGATTTTTCAAATTGACTTGAC--------------
------------------------------------------------------------
------------------------------------------------------------
------------------------------------------------------------
----------------------------------
>MY5180_Hapachea_MustrangPk_MustangMtns
AGGCAGACAGATGTCAAAACCGAAGAAAGAAAATGAGAAACGAACAGATGAAGAAACTTA
CCAGGTACTCTTCAATGCGTCTCTCGTACTGGTATCCCCTCTGCACTTTTGTGGCATTGA
GGGCATGGGAAATATGCAAAGCACTGGCATCGAACCTCCCAGACATATTATCACGATGTC
GTATATCTCCATCGTGGGTCCTGGGAGAAGATAGTGCACTTTTAATGCCCAAGGCATCGG
CGTCGAAGGTGCCCTTGCCGAAACCCCGGATCTGGTCGTTCACTAGATGATTTGTCTTGG
GAACGCTGAGGGCGGCTTTAATCCCCACTGACATACCATCCAGGTGACCGGGACCCGTCT
TGGGCATATGACTCTGACAGTACACCTCCTTGTCCTCCTGGTCCTGCTGGTTGTTGTAAT
AGGTACGCAGGGTCAATTTGGTCCCGCACACCAGGCACTTGAAACACCCCTGATGGAAGA
AAGTGAAGTCTTTGAGAGGTCCCACCTTGTCCACCTGGTACACGGTCTGTCCACACCGCA
AACATGTGTTCTCGTACCGATTCATGTTTTTTCAAATTGACTTGACGGGGCGCGAAGAAA
CTTCGTTCGGTACTGTACGAAGAGGTGCCAACGTCAGACAACCGACACGTCGAGCACCTC
CGACGAAGTTGACACTCCCGGTCTTCGTTGATTGCGAATTTT-ATTTTAGTCCAGACAAG
GTGAGAGAGATTACATGATTGTAGATTTGTCCCAAAGGGGATTGCTGGACGAAGCCTTGG
AAGCAAGC--AAAAAAAGGGCAACAACAAACTTC
>MY5181_Hapachea_MustrangPk_MustangMtns
AGGCAGACAGATGTCAAAACCGAAAAAAGAAAATGAGAAACGAACAGATGAAGAAACTTA
CCAGGTACTCTTCAATGCGTCTCTCGTACTGGTATCCCCTCTGCACTTTTGTGGCATTGA
GGGCATGGGAAATATGCAAAGCACTGGCATCGAACCTCCCAGACATATTATCACGATGTC
GTATATCTCCATCGTGGGTCCTGGGAGAAGATAGTGCACTTTTAATGCCCAAGGCATCGG
CGTCGAAGGTGCCCTTGCCGAAACCCCGGATCTGGTCGTTCACTAGATGATTTGTCTTGG
GAACGCTGAGGGCGGCTTTAATCCCCACTGACATACCATCCAGGTGACCGGGACCCGTCT
TGGGCATATGACTCTGACAGTACACCTCCTTGTCCTCCTGGTCCTGCTGGTTGTTGTAAT
AGGTACGCAGGGTCAATTTGGTCCCGCACACCAGGCACTTGAAACACCCCTGATGGAAGA
AAGTGAAGTCTTTGAGAGGTCCCACCTTGTCCACCTGGTACACGGTCTGTCCACACCGCA
AACATGTGTTCTCGTACCGATTCATGTTTTTTCAAATTGACTTGACGGGGCGCGAAGAAA
CTTCGTTCGGTACTGTACGAAGAGGTGCCAACGTCAGACAACCGACACGTCGAGCACCTC
CGACGAAGTTGACACTCCCGGTCTTCGTTGATTGTGAATTTT-ATTTTAGTCCCGACAAG
GTGAGAGAGATTACATGATTGTAGATTTGTCCCAAAGGGGATTGCTGGACGAAGCCTTGG
AAGCAAGC--AAAAAAAGGGCAACAACAAACTTC
>MY5193_Hapachea_HarshawRd_PatagoniaMtns
AGGCAGACAGATGTCAAAACCGAAAAAAGAAAATGAGAAACGAACAGATGAAGAAACTTA
CCAGGTACTCTTCAATGCGTCTCTCGTACTGGTATCCCCTCTGCACTTTTGTGGCATTGA
GGGCATGGGAAATATGCAAAGCACTGGCATCGAACCTCCCAGACATATTATCACGATGTC
GTATATCTCCATCATGGGTCCTGGGAGAAGATAGTGCACTTTTAATGCCCAAGGCATCGG
CGTCGAAGGTGCCCTTGCCGAAACCCCGGATCTGGTCGTTCACTAGATGATTTGTCTTGG
GAACGCTGAGGGCGGCTTTAATCCCCACTGACATACCATCCAGGTGACCGGGACCCGTCT
TGGGCATATGACTCTGACAGTACACCTCCTTGTCCTCCTGGTCCTGCTGGTTGTTGTAAT
AGGTACGCAGGGTCAATTTGGTCCCGCACACCAGGCACTTGAAACATCCCTGATGGAAGA
AAGTGAAGTCCTTGAGAGGTCCCACCTTGTCCACCTGGTACACGGTCTGTCCACACCGCA
AACATGTGTTCTCGTAGCGATTCATGATTTTTCAAATTGACTTGAC--------------
------------------------------------------------------------
--ACGTCCTTCCCACTCGCAGCCATCTCGGACTGCCAG-----ATTCAC-----------
------------------------------------GGGAGT-------CGAAGAC----
----------------------------------
>MY5194_Hapachea_Ordsummit_MtOrd
AAGCAGACAGATGTCAAAACCGAAAAAAGAAAAAGAGGAACGATCAGATGAAGAAACTTA
CCAGGTACTCTTCAATGCGTCTCTCATACTGGTATCCCCTCTGCACTTTTGTGGCATTGA
GGGCATGGGAAATATGCAAAGCACTGGCATCGAACCTCCCAGACATATTATCACGATGTC
GGATATCTCCATCATGGGTCCTGGGAGAAGATAGCGCACTTTTAATGCCCAAGGCATCGG
CGTCGAAGGTGCCCTTGCCGAAACCCCGGATCTGGTCGTTCACTAGATGATTTGTCTTGG
GAACGCTGAGGGCGGCTTTAATCCCCACTGACATACCATCCAAGTGACCGGGACCCGTCT
TGGGCATATGACTCTGACAGTACACCTCCTTGTCCTCCTGGTCCTGCTGGTTGTTGTAGT
AGGTACGCAGGGTCAGTTTGGTCCCGCACACCAGGCACTTGAAACATCCCTGATGGAAGA
AAGTGAAGTCTTTGAGAGGTCCCACCTTGTCCACCTGGTACACGGTCTGTCCGCACCGCA
AACATGTGTTCTCGTACCGATTCATGCTTTTTCAAATTGACTTGACGGGAATAGAAGAAA
CTTCGTTCGGTACTGTACGAAGAGGTGCCAACGTCAGACAACCGACACGTCGAGCACCTC
CGACGAAGTTGACACTCCCGGTTTTTGTTGATTGTGAACTTTTATTTTAGTCCAGACAAG
GCGAGAGAGATTACATGATTGTAGATTTGTCCCAAAGGGATTTGCTGGACGAAGCCTCGG
GAGCAAGAAAA--------GGCAAAACAAACTTC
>MY5195_Hapachea_Ordsummit_MtOrd
AAGCAGACAGATGTCAAAACCGAAAAAAAGAAAAGGGGAACGATCAGATGAAGAAACTTA
CCAGGTACTCTTCAATGCGTCTCTCATACTGGTATCCCCTCTGCACTTTTGTGGCATTGA
GGGCATGGGAAATATGCAAAGCACTGGCATCGAACCTCCCAGACATATTATCACGATGTC
GGATATCTCCATCATGGGTCCTGGGAGAAGATAGCGCACTTTTAATGCCCAAGGCATCGG
CGTCGAAGGTGCCCTTGCCGAAACCCCGGATCTGGTCGTTCACTAGATGATTTGTCTTGG
GAACGCTGAGGGCGGCTTTAATCCCCACTGACATACCATCCAAGTGACCGGGACCCGTCT
TGGGCATATGACTCTGACAGTACACCTCCTTGTCCTCCTGGTCCTGCTGGTTGTTGTAGT
AGGTACGCAGGGTCAGTTTGGTCCCGCACACCAGGCACTTGAAACATCCCTGATGGAAGA
AAGTGAAGTCTTTGAGAGGTCCCACCTTGTCCACCTGGTACACGGTCTGTCCACACCGCA
AACATGTGTTCTCGTACCGATTCATGCTTTTTCAAATTGACTTGACGGGAATAGAAGAAA
CTTCGTTCGGTACTGTACGAAGAGGTGCCAACGTCAGACAACCGACACGTCGAGCACCTC
CGACGAAGTTGACACTCCCGGTTTTTGTTGATTGTGAACTTTTATTTTAGTCCAGACAAG
GCGAGAGAGATTACATGATTGTAGATTTGTCCCAAAGGGATTTGCTGGACGAAGCCTC--
----------------------------------
>MY5266_Hencina_CerroBolla
AGGGAGACAGGTGTCAAAATCGAAAAAAAGAAAAGAAGAACGAACAGTTGAAGAAACTTA
CCAGGTACTCTTCAATGCGTCTCTCATACTGGTATCCCCTCTGCACTTTTGTGGCATTGA
GGGCATGGGAAATATGCAAAGCACTGGCATCGAACCTCCCAGACATATTATCACGATGTC
GTATATCTCCATCATGGGTCCTGGGAGAAGATAGTGCACTTTTAATGCCCAAGGCATCGG
CGTCGAAGGTGCCCTTGCCGAAACCCCGGATCTGGTCGTTCACTAGATGATTTGTCTTGG
GAACGCTGAGGGCGGCTTTAATCCCCACTGACATACCATCCAGGTGACCGGGACCCGTCT
TGGGCATATGACTCTGACAGTACACCTCCTTGTCCTCCTGGTCCTGCTGGTTATTGTAAT
AGGTACGCAGGGTCAATTTGGTCCCGCACACCAGGCACTTGAAACATCCCTGATGGAAAA
ACGTGAAGTCTTTGAGAGGTCCCACCTTGTCCACCTGGTACACGGTCTGTCCACACCGCA
GACATGTGTTCTCGTACCGATTCATGCTTTTTCAAATGGTCTTGAAGGGGCGAGAAGAAA
CTTCGTCCGGTACTGTACGAAGAGGTGCCAACGTCAGACAACCGACACGTCGAGCACCTC
CGACAAAGTTGACACTCCCGGTTTTTGTTGATTGTGAATTTTTGTTTTAGTCCAGACAAG
GTGAGAGAGATTACATGATTGTAGATTTGTCCCAAA-GGGATTGCTGAACGCAGCCTCGG
AAT--AAAAAACACAACTAGGCAAAACAAACTTC
>MY5267_Hencina_CerroBolla
AGG-AGACAGGTTCAAA-----AAAAAAAGAAAAGAAGAACGAACAGATGAAGAAACTTA
CCAGGTACTCTTCAATGCGTCTTTCATACTGGTATCCCCTCTGCACTTTTGTGGCATTGA
GGGCATGGGAAATATGCAAAGCACTGGCATCGAACCTCCCAGACATATTATCACGATGTC
GTATATCTCCATCATGGGTCCTGGGAGAAGATAGTGCACTTTTAATGCCCAAGGCATCGG
CGTCGAAGGTGCCCTTGCCGAAACCCCGGATCTGGTCGTTCACTAGATGATTTGTCTTGG
GAACGCTGAGGGCGGCTTTAATCCCCACTGACATACCATCCAGGTGACCGGGACCTGTCT
TGGGCATATGACTCTGACAGTACACCTCCTTGTCCTCCTGGTCCTGCTGGTTATTGTAAT
AGGTACGCAGGGTCAATTTGGTCCCGCACACCAAGCACTTGAAACATCCCTGATGGAAGA
ACGTGAAGTCTTTGAGAGGTCCCACCTTGTCCACCTGGTACACGGTCTGTCCGCATCGCA
GACATGTGTTCTCGTACCGATTCATGCTTTTTCAAATGGTCTTGAAGGGGCGAGAAGAAA
CTTCGTCCGGTACTGTACGAAGAGGTGCCAACGTCAGACAACCGACACGTCGAGCACCTC
CGACAAAGTTGACACTCCCGGTTTCTGTTGATTGTGAATTTTTGTTTTAGTCCAGACAAG
GTGAGAGAGATTACATGATTGTAGATTTGTCCCAAAGGGGATTGCTGAACGAAGCCTCGG
AATAAAAAAAACACAACTAGGCAAAACAAACTTC
>MY5269_Hexurella_GuadalupeValley
AGGCAGACAGGTGTCAAAATCGAAAAAAAGAAAAGAAGAACGAACAGATGAAGAAACTTA
CCAGGTACTCTTCAATGCGTCTCTCATACTGGTATCCCCTCTGCACTTTTGTGGCATTGA
GGGCATGGGAAATATGCAAAGCACTGGCATCGAACCTCCCAGACATATTATCACGATGTC
GTATATCTCCATCATGGGTCCTGGGAGAAGATAGTGCACTTTTAATGCCCAAGGCATCGG
CGTCGAAGGTGCCCTTGCCGAAACCCCGGATCTGGTCGTTCACTAGATGATTTGTCTTGG
GAACGCTGAGGGCGGCTTTAATCCCCACTGACATACCATCCAGGTGACCGGGACCCGTCT
TGGGCATATGACTCTGACAGTACACCTCCTTGTCCTCCTGGTCCTGCTGGTTATTGTAAT
AGGTACGCAGGGTCAATTTGGTCCCGCACACCAGGCACTTGAAACATCCCTGATGGAAGA
ACGTGAAGTCTTTGAGAGGTCCCACCTTGTCCACCTGGTACACGGTCTGTCCACACCGCA
GACATGTGTTCTCGTACCGATTCATGCTTTTTCAAATGGTCTTGAAGGGGCGAGAAGAAA
CTTCGTTCGGTACTGTACGAAGAGGTGCCAACGTCAGACAACCGACACGTCGAGCACCTC
CGACAAAGTTGACACTCCCGGTTTTTGTTGATAGTGAATTTTTGTTTTAGTCCAGACAAG
GTGAGAGAAATTACATGATTGTAGATTTGTCCCAAAGGGGATTGCTGAACGAAGCCTCGG
AAT-AAAAAAGCACAACTAGGCAAAACAAACTTC
>MY5271_Hexurella_GuadalupeValley
AGGCAGACAGGTGTCAAAATCG---AAAAGAAACGAAGAACGAACAGATGAAGAAACTTA
CCAGGTACTCTTCAATGCGTCTCTCATACTGGTATCCCCTCTGCACTTTTGTGGCATTGA
GGGCATGAGAAATATGCAAAGCACTGGCATCGAACCTCCCAGACATATTATCACGATGTC
GTATATCTCCATCATGGGTCCTGGGAGAAGATAGTGCACTTTTAATGCCCAAGGCATCGG
CGTCGAAGGTGCCCTTGCCGAAACCCCGGATCTGGTCGTTCACTAGATGATTTGTCTTGG
GAACGCTGAGGGCGGCTTTAATCCCCACTGACATACCATCCAAGTGACCGGGACCCGTCT
TGGGCATATGACTCTGACAGTACACCTCCTTGTCCTCCTGGTCCTGCTGGTTATTGTAAT
AGGTACGCAGGGTCAATTTGGTCCCGCACACCAGGCACTTGAAACATCCCTGATGGAAGA
ACGTGAAGTCTTTGAGAGGTCCCACCTTGTCCACCTGGTACACGGTCTGTCCACACCGCA
GACATGTGTTCTCGTACCGATTCATGCTTTTTCAAATGGTCTTGAAGGGGCGAGAAGAAA
CTTCGTCCGGTACTGTACGAAGAGGTGCCAACGTCAGACAACCGACACGTCGAGCACCTC
CGACAAAGTTGACACTCCCGGTTTTTGTTGATAGTGAATTTTTGTTTTAGTCCAGACAAG
GTGAGAGAAATTACATGATTGTAGATTTGTCCCAAAGGGGATTGCTGAACGAAGCCTCGG
AAT-AAAAAAGCACAACTAGGCAAAACAAACTTC
>MY5276_Hexurella_SanPedro_Martir
AGGGAGACAGGTGTCAAAATCGAAAAAAAGAAAAGAAGAACGAACAGATGAAGAAACTTA
CCAGGTACTCTTCAATGCGTCTCTCATACTGGTATCCCCTCTGCACTTTTGTGGCATTGA
GGGCATGGGAAATATGCAAAGCACTGGCATCGAACCTCCCAGACATATTATCACGATGTC
GTATATCTCCATCATGGGTCCTGGGAGAAGATAGTGCACTTTTAATGCCCAAGGCATCGG
CGTCGAAGGTGCCCTTGCCGAAACCCCGGATCTGGTCGTTCACTAGATGATTTGTCTTGG
GAACGCTGAGGGCGGCTTTAATCCCCACTGACATACCATCCAGGTGACCGGGACCCGTCT
TGGGCATATGACTCTGACAGTACACCTCCTTGTCCTCCTGGTCCTGCTGGTTATTGTAAT
AGGTACGCAGGGTCAATTTGGTCCCGCACACCAGGCACTTGAAACATCCCTGATGGAAGA
ACGTGAAGTCTTTGAGAGGTCCCACCTTGTCCACCTGGTACACGGTCTGTCCACACCGCA
GACATGTGTTCTCGTACCGATTCATGCTTTTTCAAATGGTCTTGAAGGGGCGAGAAGAAA
CTTCGTCCGGTACTGTACGAAGAGGTGCCAACGTCAGACAACCGACACGTCGAGCACCTC
CGACAAAGTTGACACTCCCGGTTTTTGTTGATTGTGAATTTTTGTTTTAGTCCAGACAAG
GTGAGAGAGATTACATGATTGTAGATTTGTCCCAAA-GGGATTGCTGAACGAAGCCTCGG
AAT-AAAAAAACACAACTAGGCAAAACAAACTTC
>MY5277_Hexurella_SanPedro_Martir
AGGGAGACAGGTGTCAAAATCGAAAAAAAGAAAAGAAGAACGAACAGATGAAGAAACTTA
CCAGGTACTCTTCAATGCGTCTCTCATACTGGTATCCCCTCTGCACTTTTGTGGCATTGA
GGGCATGGGAAATATGCAAAGCACTGGCATCGAACCTCCCAGACATATTATCACGATGTC
GTATATCTCCATCATGGGTCCTGGGAGAAGATAGAGCACTTTTAATGCCCAAGGCATCGG
CGTCGAAGGTGCCCTTGCCGAAACCCCGGATCTGGTCGTTCACTAGATGATTTGTCTTGG
GAACGCTGAGGGCGGCTTTAATCCCCACTGACATACCATCCAGGTGACCGGGACCCGTCT
TGGGCATATGACTCTGACAGTACACCTCCTTGTCCTCCTGGTCCTGCTGGTTATTGTAAT
AGGTACGCAGGGTCAATTTGGTCCCGCACACCAGGCACTTGAAACATCCCTGATGGAAGA
ACGTGAAGTCTTTGAGAGGTCCCACCTTGTCCACCTGGTACACGGTCTGTCCACACCGCA
GACATGTGTTCTCGTACCGATTCATGCTTTTTCAAATGGTCTTGAAGGGGCGAGAAGAAA
CTTCGTCCGGTACTGTACGAAGAGGTGCCAACGTCAGACAACCGACACGTCGAGCACCTC
CGACAAAGTTGACACTCCCGGTTTTTGTTGATTGTGAATTTTTGTTTTAGTCCAGACAAG
GTGAGAGAGATTACATGATTGCAGATTTGTCCCAAA-AGGATTGCTGAACGAAGCCTCGG
AAT-AAAAAAACACGACTAGGCAAAACAAACTTC
>MY5280_Hexurella_ArroyoSalado
AGGCAGACAGGTGTCAAAACCGAAAAAAAGAAAAGAAGAAGGAACAGAGGAAGAAACTTA
CCAGGTACTCTTCAATGCGTCTCTCATACTGGTATCCCCTCTGCACTTTTGTGGCATTGA
GGGCATGGGAAATATGCAAAGCACTGGCATCGAACCTCCCAGACATATTATCACGATGTC
GTATATCTCCATCATGGGTCCTGGGAGAAGATAGTGCACTTTTAATGCCCAAGGCATCGG
CGTCGAAGGTGCCCTTGCCGAAACCCCGGATCTGGTCGTTCACTAGATGATTTGTCTTGG
GAACGCTGAGGGCGGCTTTAATCCCCACTGACATACCATCCAGGTGACCGGGACCCGTCT
TGGGCATATGACTCTGACAGTACACCTCCTTGTCCTCCTGGTCCTGCTGGTTATTGTAAT
AGGTACGCAGGGTCAATTTGGTCCCGCACACCAGGCACTTGAAACATCCCTGATGGAAGA
ACGTGAAGTCTTTGAGAGGTCCCACCTTGTCCACCTGGTACACGGTCTGTCCACATCTCA
GACATGTGTTCTCGTACCGATTCATGCTTTTTCAAATTGGCTTGAAGGGGCGAGAAGAAA
CTTCGTTCGGTACTGTACGAAGAGGTGCCAACGTCAGACAACCGACACGTCGAGCACCTC
CGACAAAGTTGACACTCCCGGGTTTTGTTGATTGTGAATTTTTGTTTTAGTCCAGACAAG
GTGAGAGAGATTACATGATTGTAGATTTGTCCCAAA-GGGATTGCTGAACGAAGCCTGGG
AAT--ACAAATAAACACTGCGCAAAACAAACTTC
>MY5282_Hexurella_ArroyoSalado
AGGCAGACAGGTGTCAAAACCGAAAAAAAGAAAAGAAGAAGGAACAGATGAAGAAACTTA
CCAGGTACTCTTCAATGCGTCTCTCATACTGGTATCCCCTCTGCACTTTTGTGGCATTGA
GGGCATGGGAAATATGCAAAGCACTGGCATCGAACCTCCCAGACATATTATCACGATGTC
GTATATCTCCATCATGGGTCCTGGGAGAAGATAGTGCACTTTTAATGCCCAAGGCATCGG
CGTCGAAGGTGCCCTTGCCGAAACCCCGGATCTGGTCGTTCACTAGATGATTTGTCTTGG
GAACGCTGAGGGCGGCTTTAATCCCCACTGACATACCATCCAGGTGACCGGGACCCGTCT
TGGGCATATGACTCTGACAGTACACCTCCTTGTCCTCCTGGTCCTGCTGGTTATTGTAAT
AGGTACGCAGGGTCAATTTGGTCCCGCACACCAGGCACTTGAAACATCCCTGATGGAAGA
ACGTGAAGTCTTTGAGAGGTCCCACCTTGTCCACCTGGTACACGGTCTGTCCACATCTCA
GACATGTGTTCTCGTACCGATTCATGCTTTTTCAAATTGGCTTGAAGGGGTGAGAAGAAA
CTTCGTTCGGTACTGTACGAAGAGGTGCCAACGTCAGACAACCGACACGTCGAGCACCTC
CGACAAAGTTGACACTCCCGGTTTTTGTTGATTGTGAATTTTTGTTTTAGTCCAGACAAG
GTGAGAGAGATTACATGATTGTAGATTTGTCCCAAA-GGGATTGCTGAACGAAGCCTGGG
AAT--ACAAATAAACACTGCGCAAAACAAACTTC
>MY5287_Hrupicola_SweetwaterSpr_OrdMtn
A-GCAAGCAGGTGTCAAAACCGAAAAAAAGAAAAGAAGAACGAACAGATGAAGAAACTTA
CCAGGTACTCTTCAATGCGTCTCTCATACTGGTATCCCCTCTGCACTTTTGTGGCATTGA
GGGCATGGGAAATATGCAAAGCACTGGCATCGAACCTTCCAGACATATTATCACGATGTC
GTATATCTCCATCATGAGTCCTGGGAGAAGATAGTGCACTTTTAATGCCCAAGGCATCGG
CGTCGAAGGTGCCCTTGCCGAAACCCCGGATCTGGTCGTTCACTAGATGATTTGTCTTGG
GAACGCTGAGGGCGGCTTTAATCCCCACTGACATACCATCCAGGTGACCGGGACCCGTCT
TGGGCATATGACTCTGACAGTACACCTCCTTGTCCTCCTGGTCCTGCTGGTTGTTGTAAT
AGGTACGCAGGGTCAATTTGGTCCCGCACACCAGGCACTTGAAACATCCCTGATGGAAGA
AAGTGAAGTCTTTGAGAGGTCCCACCTTGTCCACCTGGTATACGGTCTGTCCACACCGCA
GACATGTGTTCTCGTACCGATTCATGCTTTTCAAAATTTGCTTGACGGGGCGAGAAGAAA
CTTCGTTCGGTACTGCACGAAGAGGTGCCAACGTCAGACAACCGACACGTCGAGCACCTC
CGACAAAGTTGACACTCCCGGTTTGTGTTGATTGTGAATTTTTGTTTTAG----------
--------AATTA-----------------------------------------------
----------------------------------
>MY5288_Hrupicola_Deadman_Hills
AGGCAGGCAGGTGTCAAAACCG-AAA----AAAAGAAGAACGAACAGATGAAGAAACTTA
CCAGGTACTCTTCAATGCGTCTCTCATACTGGTATCCCCTCTGCACTTTTGTGGCATTGA
GGGCATGAGAAATATGCAAAGCACTGGCATCGAACCTCCCAGACATATTATCACGATGTC
GTATATCTCCATCATGGGTCCTGGGAGAAGATAGTGCACTTTTAATGCCCAAGGCATCGG
CGTCGAAGGTGCCCTTGCCGAAACCCCGGATCTGGTCGTTCACTAGATGATTTGTCTTGG
GAACGCTGAGGGCGGCTTTAATCCCCACTGACATACCATCCAGGTGACCGGGACCCGTCT
TGGGCATATGACTCTGACAGTACACCTCCTTGTCCTCCTGGTCCTGCTGGTTATTGTAAT
AGGTACGCAGGGTCAATTTGGTCCCGCACACCAGGCACTTGAAACACCCCTGATGGAAGA
AAGTGAAGTCTTTGAGTGGTCCCACCTTGTCCACCTGGTACACGGTCTGTCCACACCGCA
GACATGTGTTCTCGTACCGATTCATGCTTTTTCAAATTGACTTGACGGGGCGAGAAGAAA
CTGCGTTCGGTACTGCACGAAGAGGTGCCAACGTCAGACAACCGACACGTCGAGCACCTC
CGACAAAGTTGACACTCCCGGTTTTTGTTGATCGTGAATTTATGTTTTAGTCCAGACAAG
GTGAGAGAGATTACATGATTGTAGATTTGTCCCAAA-GGGATTGCTGAACGAAGCCTCGG
AAT-----AGAAAAAACTAGGCAAAACAAACTTC
>MY5289_Hrupicola_Deadman_Hills
-----------TGTCAAAACCG-AAAAAAGAAAAGAAGAACGAACAGATGAAGAAACTTA
CCAGGTACTCTTCAATGCGTCTCTCATACTGGTATCCCCTCTGCACTTTTGTGGCATTGA
GGGCATGAGAAATATGCAAAGCACTGGCATCGAACCTCCCAGACATATTATCACGATGTC
GTATATCTCCATCATGGGTCCTGGGAGAAGATAGTGCACTTTTAATGCCCAAGGCATCGG
CGTCGAAGGTGCCCTTGCCGAAACCCCGGATCTGGTCGTTCACTAGATGATTTGTCTTGG
GAACGCTGAGGGCGGCTTTAATCCCCACTGACATACCATCCAGGTGACCGGGACCCGTCT
TGGGCATATGACTCTGACAGTACACCTCCTTGTCCTCCTGGTCCTGCTGGTTATTGTAAT
AGGTACGCAGGGTCAATTTGGTCCCGCACACCAGGCACTTGAAACACCCCTGATGGAAGA
AAGTGAAGTCTTTGAGTGGTCCCACCTTGTCCACCTGGTACACGGTCTGTCCACACCGCA
GACATGTGTTCTCGTACCGATTCATGCTTTTTCAAATTGACTTGACGGGGCGAGAAGAAA
CTGCGTTCGGTACTGCACGAAGAGGTGCCAACGTCAGACAACCGACACGTCGAGCACCTC
CGACAAAGTTGACACTCCCGGTTTTTGTTGATCGTGAATTTATGTTTTAGTCCAGACAAG
GTGAGAGAGATTACATGATTGTAGATTTGTCCCAAA-GGGATTGCTGAACGAAGCCTCGG
AAT---AGAAAAAAAACTAGGCAAAACAAAC---
>MY5309_Hapachea_JohnnyLyon_Hills
-----------------------------------------GAACAGATGAAGAAACTTA
CCAGGTACTCTTCAATGCGTCTCTCGTACTGGTATCCCCTCTGCACTTTTGTGGCATTGA
GGGCATGGGAAATATGCAAAGCACTGGCATCGAACCTCCCAGACATATTATCACGATGTC
GTATATCTCCATCATGGGTCCTGGGAGAAGATAGTGCACTTTTAATGCCCAAGGCATCGG
CGTCGAAGGTGCCCTTGCCGAAACCCCGGATCTGGTCGTTCACTAGATGATTTGTCTTGG
GAACGCTGAGGGCGGCTTTAATCCCCACCGACATACCATCCAGGTGACCGGGACCCGTCT
TGGGCATATGACTCTGACAGTACACCTCCTTGTCCTCCTGGTCCTGCTGGTTGTTGTAAT
AGGTACGCAGGGTCAATTTGGTCCCGCACACCAGGCACTTGAAACACCCCTGATGGAAGA
AAGTGAAGTCTTTGAGAGGTCCCACCTTGTCCACCTGGTACACGGTCTGTCCACACCGCA
AACATGTGTTCTCGTACCGATTCATGCTTTTTCAAATTGACTTGACGGGGTGCGAAGAAA
CTTCGTTCGGTACTGTACGAAGAGGTGCCAACGTCAGACAACCGACACGTCGAGCACCTC
CGACGAAGTTGACAATCCCGGTCTTCGTTGATTGTGAATTTT-ATTTTAGTCCAGACAAG
GTGAGAGAGATTACATGATTGTAGATTTGTCCCAAAGGGGATTGCTGGACGAAGCCTTGG
AAGCGAGC--AAAAAAAGGGCAA-----------
>MY5310_Hexurella_AntelopeCyn_CerbatMtns
------------------------------------------------------------
------------------GTCTCTCATACTGGTATCCCCTCTGCACTTTTGTGGCATTGA
GGGCATGGGAAATATGCAAAGCACTGGCATCGAACCTCCCAGACATATTATCACGATGAC
GTATATCTCCATCATGGGTCCTGGGAGAAGATAGTGCACTTTTAATGCCCAAGGCATCGG
CGTCGAAGGTGCCCTTGCCGAAACCCCGGATCTGGTCGTTCACTAGATGATTTGTCTTGG
GAACGCTGAGGGCGGCTTTAATCCCCACTGACATACCATCCAAGTGACCGGGACCCGTCT
TGGGCATATGACTCTGGCAGTACACCTCCTTGTCCTCCTGGTCCTGCTGGTTATTGTAAT
AGGTACGCAGGGTCAATTTGGTCCCGCACACCAGGCACTTGAAACATCCCTGATGGAAGA
AAGTGAAGTCTTTGAGAGGTCCCACCTTGTCCACCTGGTACACGGTCTGTCCACACCGCA
AACATGTGTTCTCGTACCGATTCATGCTTTTTCAAATTGACTTCACGGGACGAGAAGAAA
CTTTGTTCGATACTGTACGAAGAGGTGCCAACGTCAGACAACCGACACGTCGAGCACCTC
CGAGGAAGTTGACACTCCCGGTTTTTGTTGATTGTGAACTTTTATTTTGGT---------
------------------------------------------------------------
----------------------------------
>MY5311_Hexurella_AntelopeCyn_CerbatMtns
-------------------------------------GAACGAACAGATGAAGAAACTTA
CCAGGTACTCTTCAATGCGTCTCTCATACTGGTATCCCCTCTGCACTTTTGTGGCATTGA
GGGCATGGGAAATATGCAAAGCACTGGCATCGAACCTCCCAGACATATTATCACGATGAC
GTATATCTCCATCATGGGTCCTGGGAGAAGATAGTGCACTTTTAATGCCCAAGGCATCGG
CGTCGAAGGTGCCCTTGCCGAAACCCCGGATCTGGTCGTTCACTAGATGATTTGTCTTGG
GAACGCTGAGGGCGGCTTTAATCCCCACTGACATACCATCCAAGTGACCGGGACCCGTCT
TGGGCATATGACTCTGGCAGTACACCTCCTTGTCCTCCTGGTCCTGCTGGTTATTGTAAT
AGGTACGCAGGGTCAATTTGGTCCCGCACACCAGGCACTTGAAACATCCCTGATGGAAGA
AAGTGAAGTCTTTGAGAGGTCCCACCTTGTCCACCTGGTACACGGTCTGTCCACACCGCA
AACATGTGTTCTCGTACCGATTCATGCTTTTTCAAATTGACTTCACGGGACGAGAAGAAA
CTTTGTTCGATACTGTACGAAGAGGTGCCAACGTCAGACAACCGACACGTCGAGCACCTC
CGAGGAAGTTGACACTCCCGGTTTTTGTTGATTGTGAACTTTTATTTTGGTCCAGACAAG
GCGAGAGAGATTACATGATTGTAGATTTCTCCCAAAGGGA-TCGCTG-------------
----------------------------------
>MY5312_Hexurella_FoxCyn_MusicMtns
-------------------------------------------------GAAGAAACTTA
CCAGGTACTCTTCAATGCGTCTCTCATACTGGTATCCCCTCTGCACTTTTGTGGCATTGA
GGGCATGGGAAATATGCAAAGCACTGGCATCGAACCTCCCAGACATATTATCACGATGAC
GTATATCTCCATCATGGGTCCTGGGAGAAGATAGTGCACTTTTAATGCCCAAGGCATCGG
CGTCGAAGGTGCCCTTGCCGAAACCCCGGATCTGGTCGTTCACTAGATGATTTGTCTTGG
GAACGCTGAGGGCGGCTTTAATCCCCACTGACATACCATCCAAGTGACCGGGACCCGTCT
TGGGCATATGACTCTGGCAGTACACCTCCTTGTCCTCCTGGTCCTGCTGGTTATTGTAAT
AGGTACGCAGGGTCAATTTGGTCCCGCACACCAGGCACTTGAAACATCCCTGATGGAAGA
AAGTGAAGTCTTTGAGAGGTCCCACCTTGTCCACCTGGTACACGGTCTGTCCACACCGCA
AACATGTGTTCTCGTACCGATTCATGCTTTTTCAAATTGACTTCACGGGACGAGAAGAAA
CTTTGTTCGATACTGTACGAAGAGGTGCCAACGTCAGACAACCGACACGTCGAGCACCTC
CGACGAAGTTGACACTCCCGGTTTTTGTTGATTGTGAACTTTTATTTTGGCCCAGACAAG
GCGAGAGAGATTACATGATTGTAGATTTCTCCCAAAGGGA-TCGCTGGACGAAGCCTCGG
TAGGTTAGAAA-------AGGCAAAACAAACTTC
>MY5313_Hexurella_FoxCyn_MusicMtns
---------------------------------AGAGGAACGAACAGATGAAGAAACTTA
CCAGGTACTCTTCAATGCGTCTCTCATACTGGTATCCCCTCTGCACTTTTGTGGCATTGA
GGGCATGGGAAATATGCAAAGCACTGGCATCGAACCTCCCAGACATATTATCACGATGAC
GTATATCTCCATCATGGGTCCTGGGAGAAGATAGTGCACTTTTAATGCCCAAGGCATCGG
CGTCGAAGGTGCCCTTGCCGAAACCCCGGATCTGGTCGTTCACTAGATGATTTGTCTTGG
GAACGCTGAGGGCGGCTTTAATCCCCACTGACATACCATCCAAGTGACCGGGACCCGTCT
TGGGCATATGACTCTGGCAGTACACCTCCTTGTCCTCCTGGTCCTGCTGGTTATTGTAAT
AGGTACGCAGGGTCAATTTGGTCCCGCACACCAGGCACTTGAAACATCCCTGATGGAAGA
AAGTGAAGTCTTTGAGAGGTCCCACCTTGTCCACCTGGTACACGGTCTGTCCACACCGCA
AACATGTGTTCTCGTACCGATTCATGCTTTTTCAAATTGACTTCACGGGACGAGAAGAAA
CTTTGTTCGGTACTGTACGAAGAGGTGCCAACGTCAGACAACCGACACGTCGAGCACCTC
CGACGAAGTTGACACTCCCGGTTTTTGTTGATTGTGAACTTTTATTTTGGCCCAGACAAG
GCGAGAGAGATTACATGATT----------------------------------------
----------------------------------
>MY5314_Hexurella_Grasshopper_BrushyMtn
-AGCAGACAGATGTCAAAACCG-AAAAAAGAAAAGAGGAACGAACAGATGAAGAAACTTA
CCAGGTACTCTTCAATGCGTCTCTCATACTGGTATCCCCTCTGCACTTTTGTGGCATTGA
GGGCATGGGAAATATGCAAAGCACTGGCATCGAACCTCCCAGACATATTATCACGATGTC
GTATATCTCCATCATGGGTCCTGGGAGAAGATAGCGCACTTTTAATGCCTAAGGCATCGG
CGTCGAAGGTGCCCTTGCCAAAACCCCGGATCTGGTCGTTCACTAGATGATTTGTCTTGG
GAACGCTGAGGGCGGCTTTAATCCCCACTGACATACCATCCAAGTGACCGGGACCCGTCT
TGGGCATATGACTCTGGCAGTACACCTCCTTGTCCTCCTGGTCCTGCTGGTTGTTGTAAT
AGGTACGCAGGGTCAATTTGGTCCCGCACACCAGGCACTTGAAACATCCCTGATGGAAGA
AAGTGAAGTCTTTGAGAGGTCCCACCTTGTCCACCTGGTACACGGTCTGTCCACACCGCA
AACATGTGTTCTCGTACCGATTCATGCTTTTTCAAATTGACTTGACGGGACGAGAAGAAA
CTTCGTTCGGTACTGTACGAAGAGGTGCCAACGTCAGACAACCGACACGTCGAGCACCTC
CGACGAAGTTGACACTCCCGGTTTTTGCTGATTGTGAACTTTTATTTTGGTCCAGACAAG
GCGAGAGAGATTACATGATTGTAGATTGATCCCAAA-GGGATTGCTGGACGAAGCCTCGG
AAGGTTAGAAA-------AGGCAAAACAAACTTC
>MY5315_Hexurella_WagonerRd_BradshawMtns
AAGCAGACAGATGTCAAAACCGAAAAAAAGAAAAGAGGAACGAACAGATACAGAAACTTA
CCAGGTACTCTTCAATGCGTCTCTCATACTGGTATCCCCTCTGCACTTTTGTGGCATTGA
GGGCATGGGAAATATGCAAAGCACTGGCATCGAACCTCCCAGACATATTATCACGATGTC
GTATATCTCCATCATGGGTCCTGGGAGAAGATAGTGCACTTTTAATGCCCAAGGCATCGG
CGTCGAAGGTGCCCTTGCCGAAACCCCGGATCTGGTCGTTCACTAGATGATTTGTCTTGG
GAACGCTGAGGGCGGCTTTAATCCCCACTGACATACCATCCAAGTGACCGGGACCCGTCT
TGGGCATATGACTCTGACAGTACACCTCCTTGTCCTCCTGGTCCTGCTGGTTGTTGTAGT
AGGTACGCAGGGTCAATTTGGTCCCGCACACCAGGCACTTGAAACATCCCTGATGGAAGA
AAGTGAAGTCTTTGAGAGGTCCCACCTTGTCCACCTGGTACACGGTCTGTCCACACCGCA
AACATGTGTTCTCGTACCGATTCATGCTATTTCAAATGGACTTGACGGGGCGAGAAGAAA
CTTTGTTCGGTACTGCACGAAGAGGTGCCAACGTCAGACAACCGACACGTCGAGCACCTC
CGACGAAGTTGACACTCCCGGTTTTTGTTGATGGTGAACTTTTATTTTAGTCCAGACAAG
GCGAGAGAGATTACATGATTGTACATTTGTCCCAAAGGGATTTGCTGGACGAAGCCTCGG
AAGCAAGAAAA-------AGGCAAAACAAACTTC
>MY5316_Hexurella_WagonerRd_BradshawMtns
AAGCAGACAGATGTCAAAACCGAAAAAAAGAAAAGAGGAACGAACAGATACAGAAACTTA
CCAGGTACTCTTCAATGCGTCTCTCATACTGGTATCCCCTCTGCACTTTAGTGGCATTGA
GGGCATGGGAAATATGCAAAGCACTGGCATCGAACCTCCCAGACATATTATCACGATGTC
GTATATCTCCATCATGGGTCCTGGGAGAAGATAGTGCACTTTTAATGCCCAAGGCATCGG
CGTCGAAGGTGCCCTTGCCGAAACCCCGGATCTGGTCGTTCACTAGATGATTTGTCTTGG
GAACGCTGAGGGCGGCTTTAATCCCCACTGACATACCATCCAAGTGACCGGGACCCGTCT
TGGGCATATGACTCTGACAGTACACCTCCTTGTCCTCCTGGTCCTGCTGGTTGTTGTAGT
AGGTACGCAGGGTCAATTTGGTCCCGCACACCAGGCACTTGAAACATCCCTGATGGAAGA
AAGTGAAGTCTTTGAGAGGTCCCACCTTGTCCACCTGGTACACGGTCTGTCCACACCGCA
AACATGTGTTCTCGTACCGATTCATGCTTTTTCAAATGGACTTGACGGGGCGAGAAGAAA
CTTTGTTCGGTACTGCACGAAGAGGTGCCAACGTCAGACAACCGACACGTCGAGCACCTC
CGACGAAGTTGACACTCCCGGTTTTTGTTGATTGTGAACTTTTATTTTAGTCCAGACAAG
GCGAGAGAGATTACATGATTGTACATTTGTCCCAAAGGGATTTGCTGGACGAAGCCTCGG
AAGCAAGAAAA--------GGCAAAACAAACTTC
>MY5317_Hrupicola_Cottonwood_SnYsidroMtns
AGG-AGACATGTGTCAAAACCG-AAAAAAGAAATGAAGAACAAACAGATGAAGAAACTTA
CCAGGTACTCTTCAATGCGTCTCTCATACTGGTATCCCCTCTGCACTTTTGTGGCATTGA
GGGCATGGGAAATATGCAAAGCACTGGCATCGAACCTCCCAGACATATTATCACGATGTC
GTATATCTCCATCATGGGTCCTGGGAGAAGATAGTGCACTTTTAATGCCCAAGGCATCGG
CGTCGAAGGTGCCCTTGCCGAAACCCCGGATCTGGTCGTTCACTAGATGATTTGTCTTGG
GAACGCTGAGGGCGGCTTTAATCCCCACTGACATACCATCCAGATGACCGGGACCCGTCT
TGGGCATATGACTCTGACAGTACACCTCCTTGTCCTCCTGGTCCTGCTGGTTATTGTAAT
AGGTGCGCAGGGTCAATTTGGTCCCGCACACGAGGCACTTGAAACATCCCTGATGGAAGA
AAGTGAAGTCTTTGAGAGGTCCCACCTTGTCCACCTGGTACACGGTCTGTCCACACCGCA
GACATGTGTTCTCGTACCGATTCATGCTTTTTCAAATGGACTTGACGAGGCGTGAAGAAA
CTTCGTTCGGTACTGTACGAAGAGGTGCCAACGTCAGACAACCGACACGTCGAGCACCTC
CGACAAAGTTGACACTCCCGGTTTTTGTTGATTGTAAATTTTTGTTTTAGTCCAGACAAG
GTGAGAGAGATTACATGATTGTAGATTTGTCCCAAA-GGGATTGCTGAACGAAGACTCGG
AATT------------------------------
