# Supplementary material for: ﻿Species delimitation, biogeography, and natural history of dwarf funnel web spiders (Mygalomorphae, Hexurellidae, Hexurella) from the United States / Mexico borderlands
Source: Zookeys. 2023 Jun 14;1167:109–57. doi: 10.3897/zookeys.1167.103463 (PMC10285686; doi:10.3897/zookeys.1167.103463)
Supplement: Supplementary material 3 — Input matrices, analysis log files, and output tree files for nuclear and mitochondrial analyses [file zookeys-1167-109_article-103463__-s003.zip › uce-2002050.fasta]

>MY0059_Hapachea_SantaRitaMtns_MaderaCyn
GGTGGTGGTGGTGACTATGGTGGACTCGATGAGGGGTACGGCGGAGGAGGTGGAGGAGGT
GGTGGAGACTATTACAGCGGCGGTGGTGGTGGCGGCGAACACTACGGAGGCGGCGGCGGT
GAAGAACACTACGGAGGTGGTGGTGGCGAAGAGTACGGAGGCGGTGGAGGCGACCACTAC
GGAGGCGGAGGTGGCCATCACTACGAGTACAAGAAGTACAAGGAACTGATCGTCCACGTC
ATCCACAAGGACGTTCCAGTCTACCACAAGGTGGCCATCCCCAAGCCAGTACCTGTTCCC
AAGTACTACCCAGTGCCTAAGCCGGTGCACGTCCCTCACCACGTGCCAGTTCCCGTGAAG
GTCCCAGTCTACAAGACCATCCCCAAAGTCATCACCATCCCCAAGACTGTTCCAGTCCAC
AAGATCATCCACGTCCCCAAGCCAGTCCCAGTGGGTGTTCCAGTTCCAGTCTACAAACCA
GAACCCTACCCAGTGTACAAGACCATCCACGTTCCCAAGCCATACCCAGTTCCAGTTCAT
ATCAAGGTGCCAAAATACGTTCCAGTGCCAGTCCACAAAGTCATAAAGGTTCCCAAGCCA
TACCCAGTCCCTGTCAAGGTGCCTGTCTACAAAGAAACGTTGGTTAAGAAGCCAGTCGTC
CTCCACGTTCCGTAAGTATTCAAATTACATTCATTTGTTATATTTATGTAGGTTACTTTT
GCTGTTGTTGCACTGTACTGCACCGAAAATTTGTC
>MY0139_Hexurella_SanDiego_Guatay
GGTGGTGGTGGTGACTATGGTGGACTCGATGAGGGTTATGGCGGAGGAGGTGGAGGAGGT
GGTGGAGAATATTATAGCGGCGGCGGTGGTGGCGGAGAACACTACGGA------GGTGGT
GGCGAACAGTATGGAGGCGGTGGTGGAGAACAGTACGGAGGCGGAGGTGGAGACCACTAC
GGAGCTGGAGGTGGCGACCACTACGAGTACAAGAAGTACAAGGAACCAATTGTCCACGTC
ATCCACAAGGACGTTCCAGTCTACCACAAGGTAGCCATCCCCAAGCCAGTACCTGTTCCC
AAGTACTACCCAGTGCCTAAGCCAGTACATGTTCCGCATCACGTGCCAGTTCCCGTGAAG
GTCCCAGTCTACAAGACCATCCCTAAAGTCATCACCATTCCCAAGACTGTTCCAGTCCAC
AAGATCATCCACGTCCCCAAGCCAGTCCCAGTGGGTGTTCCAGTTCCAGTCTACAAACCA
GAACCCTACCCAGTGTACAAGACAATCCACGTTCCCAAGCCATACCCAGTTCCAGTTCAT
ATCAAGGTGCCAAAATACGTTCCAGTGCCAGTCCACAAAGTCATAAAGGTTCCCAAGCCA
TACCCAGTCCCTGTCAAGGTGCCTGTCTACAAAGAAACGTTGGTTAAGAAGCCTGTCGTC
CTCCACGTTCCGTAAGTATTTAAATTGCATTCATTTATTATATTTATATAGGTTACTTTT
TCCATTGTTGCATCGTACTGCACCGAAAATTTGTC
>MY5064_Hexurella_MuleMtns_Escabrosa
GGTGGTGGTGGTGACTATGGTGGACTCGATGAGGGGTACGGCGGAGGAGGTGGAGGAGGT
GGTGGAGACTATTACAGCGGCGGTGGTGGTGGTGGCGAACACTACGGAGGCGGCGGTGGT
GAAGAACACTACGGAGGTGGTGGTGGCGAAGAGTACGGAGGCGGTGGAGGCGACCACTAC
GGTGGCGGAGGTGGCCATCACTACGAGTACAAGAAGTACAAGGAACCCATTGTCCACGTC
ATCCACAAGGACGTTCCAGTCTACCACAAGGTGGCCATCCCCAAGCCAGTACCTGTTCCC
AAGTACTACCCAGTGCCTAAGCCAGTGCACGTCCCTCACCACGTGCCAGTCCCCGTGAAG
GTCCCAGTCTACAAGACCATCCCCAAAGTCATCACCATTCCCAAGACTGTTCCAGTCCAC
AAGATCATCCACGTCCCCAAGCCAGTCCCAGTGGGTGTTCCAGTTCCAGTCTACAAACCA
GAACCCTACCCAGTGTACAAGACCATCCACGTTCCCAAGCCATACCCAGTTCCAGTTCAT
ATCAAGGTGCCAAAATACGTTCCAGTGCCAGTCCACAAAGTCATAAAGGTTCCCAAGCCA
TACCCAGTCCCTGTCAAGGTGCCTGTCTACAAAGAAACGTTGGTTAAGAAGCCAGTCGTC
CTCCACGTTCCGTAAGTATTCAAATTGAATTCATTTGTTATATTTATATAGGTTACTTTT
GCCGTTGTTGCACTGTACTGCACCGAAAATTTGTC
>MY5066_Hexurella_MuleMtns_Escabrosa
GGTGGTGGTGGTGACTATGGTGGACTCGATGAGGGGTACGGCGGAGGAGGTGGAGGAGGT
GGTGGAGACTATTACAGCGGCGGTGGTGGTGGTGGCGAACACTACGGAGGCGGCGGTGGT
GAAGAACACTACGGAGGTGGTGGTGGCGAAGAGTACGGAGGCGGTGGAGGCGACCACTAC
GGAGGCGGAGGTGGCCATCACTACGAGTACAAGAAGTACAAGGAACCCATTGTCCACGTC
ATCCACAAGGACGTTCCAGTCTACCACAAGGTGGCCATCCCCAAGCCAGTACCTGTTCCC
AAGTACTACCCAGTGCCTAAGCCAGTGCACGTCCCTCACCACGTGCCAGTCCCCGTGAAG
GTCCCAGTCTACAAGACCATCCCCAAAGTCATCACCATTCCCAAGACTGTTCCAGTCCAC
AAGATCATCCACGTCCCCAAGCCAGTCCCAGTGGGTGTTCCAGTTCCAGTCTACAAACCA
GAACCCTACCCAGTGTACAAGACCATCCACGTTCCCAAGCCATACCCAGTTCCAGTTCAT
ATCAAGGTGCCAAAATACGTTCCAGTGCCAGTCCACAAAGTCATAAAGGTTCCCAAGCCA
TACCCAGTCCCTGTCAAGGTGCCTGTCTACAAAGAAACGTTGGTTAAGAAGCCAGTCGTC
CTCCACGTTCCGTAAGTATTCAAATTGAATTCATTTGTTATATTTATATAGGTTACTTTT
GCCGTTGTTGCACTGTACTGCACCGAAAATTTGTC
>MY5071_Hexurella_SantaRitaMtns_AlisoSprings
GGTGGTGGTGGTGACTATGGTGGACTCGATGAGGGGTACGGCGGAGGAGGTGGAGGAGGT
GGTGGAGACTATTACAGCGGCGGCGGTGGTGGTGGCGAACACTACGGAGGCGGCGGCGGT
GAAGAACACTACGGAGGTGGTGGTGGCGAAGAGTACGGAGGCGGTGGAGGCGACCACTAC
GGAGGCGGAGGTGGCCATCACTACGAGTACAAGAAGTACAAGGAACCGATCGTCCACGTC
ATCCACAAGGACGTTCCAGTCTACCACAAGGTGGCCATCCCCAAGCCAGTACCCGTTCCC
AAGTACTACCCAGTGCCTAAGCCAGTGCACGTCCCTCACCACGTGCCAGTTCCCGTGAAG
GTCCCAGTCTACAAGACCATCCCCAAAGTCATCACCATTCCCAAGACTGTTCCAGTCCAC
AAGATCATCCACGTCCCCAAGCCAGTCCCAGTGGGTGTTCCAGTTCCAGTCTACAAACCA
GAACCCTACCCAGTGTACAAGACCATCCACGTTCCCAAGCCATACCCAGTTCCAGTTCAT
ATCAAGGTGCCAAAATACGTTCCAGTGCCAGTCCACAAAATCATAAAGGTTCCCAAGCCA
TACCCAGTCCCTGTCAAGGTGCCTGTCTACAAAGAAACGTTGGTTAAGAAGCCAGTCGTC
CTCCACGTTCCGTAAGTATTCAAATTACATTCATTTGTTATATTTATGCAGGTTACTTTT
GCTGTTGT--------ACTGCACCGAAAATTTGTC
>MY5075_Hexurella_ChiricahuaMtns_CaveCrkCyn
GGTGGTGGCGGTGACTATGGTGGACTCGATGAGGGGTACGGCGGAGG-GGTGGAGGAGGT
GGTGGAGACTATTACAGCGGCGGTGGTGGTGGTGGCGAACACTACGGGGGCGGCGGTGGT
GAAGAACACTACGGAGGTGGTGGTGGCGAAGAGTACGGAGGCGGTGGAGGCGACCACTAC
GGAGGCGGAGGTGGCCATCACTACGAGTACAAGAAGTACAAGGAACCGATTGTCCACGTC
ATCCACAAGGACGTTCCAGTCTACCACAAGGTGGCCATCCCCAAGCCAGTACCTGTTCCC
AAGTACTACCCAGTGCCTAAGCCAGTGCACGTCCCTCACCACGTGCCAGTTCCCGTGAAG
GTCCCAGTCTACAAGACCATCCCCAAAGTCATCACCATTCCCAAGACTGTTCCAGTCCAC
AAGATCATCCACGTCCCCAAGCCAGTCCCAGTGGGTGTTCCAGTTCCAGTCTACAAACCA
GAACCCTACCCAGTGTACAAGACCATCCACGTTCCCAAGCCATACCCAGTTCCAGTTCAT
ATCAAGGTGCCAAAATACGTTCCAGTGCCAGTCCACAAAGTCATAAAGGTTCCCAAGCCA
TACCCAGTCCCTGTCAAGGTGCCTGTCTACAAAGAAACGTTGGTTAAGAAGCCAGTCGTC
CTCCACGTTCCGTAAGTATTCAAATTGCATTCATTTGTTATATTTATATAGGTTACTTTT
GCCGTTGT----------TGCACCGAAAATTTGTC
>MY5126_Hexurella_SantaCatalinaMtns_NuggetCyn
GGTGGTGGTGGTGACTATGGTGGACTCGATGAGGGGTACGGCGGAGGAGGTGGAGGAGGT
GGTGGAGACTATTACAGCGGCGGTGGTGGTGGTGGCGAACACTACGGAGGCGGCGGTGGT
GAAGAACACTACGGAGGTGGTGGTGGCGAAGAGTACGGAGGCGGTGGAGGCGACCACTAC
GGAGGTGGAGGTGGCCATCACTACGAGTACAAGAAGTACAAGGAACCGATTGTCCACGTC
ATCCACAAGGACGTTCCAGTCTACCACAAGGTGGCCATCCCGAAGCCAGTACCTGTTCCC
AAGTACTACCCAGTGCCTAAGCCAGTGCACGTTCCGCACCACGTGCCAGTTCCCGTGAAG
GTCCCAGTCTACAAGACCATCCCCAAAGTCATCACCATTCCCAAGACTGTTCCAGTCCAC
AAGATCATCCACGTCCCCAAGCCAGTCCCAGTGGGTGTTCCAGTTCCAGTCTACAAACCA
GAACCCTACCCAGTGTACAAGACCATCCACGTTCCCAAGCCATACCCAGTTCCAGTTCAT
ATCAAGGTGCCAAAATACGTTCCAGTGCCAGTCCACAAAGTCATAAAGGTTCCCAAGCCA
TACCCAGTCCCTGTCAAGGTGCCTGTCTACAAAGAAACGTTGGTTAAGAAGCCAGTCGTC
CTCCACGTTCCGTAAGTATTCAAATTACATTCATTTGTTATGTTTATATAGGTTACTTTT
GCCGCTGTTGCACTGTACTGCACCGAAAATTTGCC
>MY5127_Hexurella_WhetstoneMtns_FrenchJoeCyn
------------------------------------------------GGTGGAGGAGG-
------------------------------------------------------------
GAAGAACACTACGGAGGTGGTGGTGGCGAAGAGTACGGAGGCGGTGGAGGCGACCACTAC
GGAGGCGGAGGTGGCCACCACTACGAGTACAAGAAGTACAAGGAACCGATTGTCCACGTC
ATCCACAAGGACGTTCCAGTCTACCACAAGGTGGCCATCCCCAAGCCAGTACCTGTTCCC
AAGTACTACCCAGTGCCTAAGCCAGTGCACGTCCCTCACCACGTGCCAGTTCCCGTGAAG
GTCCCAGTCTACAAGACCATCCCCAAAGTCATCACCATTCCCAAGACTGTTCCAGTCCAC
AAGATCATCCACGTCCCCAAGCCAGTCCCAGTGGGTGTTCCAGTTCCAGTCTACAAACCA
GAACCCTACCCAGTGTACAAGACCATCCACGTTCCCAAGCCATACCCAGTTCCAGTTCAT
ATCAAGGTGCCAAAATACGTTCCAGTGCCAGTCCACAAAGTCATAAAGGTTCCCAAGCCA
TACCCAGTCCCTGTCAAGGTGCCTGTCTACAAAGAAACGTTGGTTAAGAAGCCAGTCGTC
CTCCACGTTCCGTAAGTATTCAAATTACATTCATTTGTTATATTTAT-------------
-----------------------------------
>MY5128_Hexurella_WhetstoneMtns_FrenchJoeCyn
------------------------------------------------------------
------------------------------------------------------------
--------------------------------------------------------CTAC
GGAGGCGGTGGTGGCCATCACTACGAGTACAAGAAGTACAAGGAACCGATTGTCCACGTC
ATCCACAAGGACGTTCCAGTCTACCACAAGGTGGCCATCCCCAAGCCAGTACCTGTTCCC
AAGTACTACCCAGTGCCTAAGCCAGTGCACGTCCCTCACCACGTGCCAGTTCCCGTGAAG
GTCCCAGTCTACAAGACCATCCCCAAAGTCATCACCATTCCCAAGACTGTTCCAGTCCAC
AAGATCATCCACGTCCCCAAGCCAGTCCCAGTGGGTGTTCCAGTTCCAGTCTACAAACCA
GAACCCTACCCAGTGTACAAGACCATCCACGTTCCCAAGCCATACCCAGTTCCAGTTCAT
ATCAAGGTGCC-------------------------------------------------
------------------------------------------------------------
------------------------------------------------------------
-----------------------------------
>MY5132_Hexurella_PedregosaMtns_PruneCyn
GGTGGTGGTGGTGACTATGGTGGACTCGATGAGGGGTACGGCGGAGGAGGTGGAGGAGGT
GGTGGAGACTATTACAGCGGCGGTGGTGGTGGCGGCGAGCACTACGGAGGCGGCGGTGGT
GAGGAACACTACGGAGGTGGTGGTGGCGAAGAGTACGGAGGCGGTGGTGGCGACCACTAC
GGAGGCGGAGGTGGCCATCACTACGAGTACAAGAAGTACAAGGAACCGATTGTCCACGTC
ATCCACAAGGACGTTCCAGTCTACCACAAGGTGGCCATCCCCAAGCCAGTACCCGTTCCC
AAGTACTACCCAGTGCCTAAGCCAGTGCACGTCCCTCACCACGTGCCAGTTCCCGTGAAG
GTCCCAGTCTACAAGACCATCCCCAAAGTCATCACCATTCCCAAGACTGTTCCAGTCCAC
AAAATCATCCACGTCCCCAAGCCAGTCCCAGTGGGTGTTCCAGTTCCAGTCTACAAACCG
GAACCCTACCCAGTGTACAAGACCATCCACGTTCCCAAGCCATACCCAGTTCCAGTTCAT
ATCAAGGTGCCAAAATACGTTCCAGTGCCAGTCCACAAAGTCATAAAGGTTCCCAAGCCA
TACCCAGTCCCTGTCAAGGTGCCTGTCTACAAAGAAACGTTGGTTAAGAAGCCAGTCGTC
CTCCACGTTCCGTAAGTATTCAAATTACATTCATTTGTTATATTTATAAAGGTTACTTTT
GCCGTTGTTGCACTGTACTGCACCGAAAATTTGTC
>MY5136_Hexurella_MiddlemarchCyn
GGTGGGGGTGGTGACTATGGTGGACTCGATGAGGGGTACGGCGGAGGAGGTGGAGGAGGT
GGTGGAGACTATTACAGCGGCGGTGGTGGTGGTGGCGAACACTACGGAGGCGGCGGCGGT
GAAGAACACTACGGAGGTGGTGGTGGCGAAGAGTACGGAGGCGGTGGAGGCGACCACTAC
GGAGGCGGAGGTGGCCATCACTACGAGTACAAGAAGTACAAGGAACCGATTGTCCACGTC
ATCCACAAGGACGTTCCAGTCTACCACAAGGTGGCCATCCCCAAGCCAGTACCTGTTCCC
AAGTACTACCCAGTGCCTAAGCCAGTGCACGTCCCTCACCACGTGCCAGTTCCCGTGAAG
GTCCCAGTCTACAAGACCATCCCCAAAGTCATCACCATTCCCAAGACTGTTCCAGTCCAC
AAGATCATCCACGTCCCCAAGCCAGTCCCAGTGGGTGTTCCAGTTCCAGTCTACAAACCA
GAACCCTACCCAGTGTACAAGACCATCCACGTTCCCAAGCCATACCCAGTTCCAGTTCAT
ATCAAGGTGCCAAAATACGTTCCAGTGCCAGTCCACAAAGTCATAAAGGTTCCCAAGCCA
TACCCAGTCCCTGTCAAGGTGCCTGTCTACAAAGAAACGTTGGTTAAGAAGCCAGTCGTC
CTCCACGTTCCGTAAGTATTCAAATTACATTCATTTGTTATATTTATATAGGTTACTTTT
GCCGTTGTTGCACTGTACTGCACCGAAAATTTGTC
>MY5147_Hexurella_DragoonMtns_NF_345A
GGTGGGGGTGGTGACTATGGTGGACTCGACGAGGGGTACGGCGGAGGAGGTGGAGGAGGT
GGTGGAGACTATTACAGCGGCGGTGGTGGTGGAGGCGAACACTACGGAGGCGGCGGCGGT
GAAGAACACTACGGAGGTGGTGGTGGCGAAGAGTACGGAGGCGGTGGAGGCGACCACTAC
GGAGGCGGAGGTGGCCATCACTACGAGTACAAGAAGTACAAGGAACCGATTGTCCACGTC
ATCCACAAGGACGTTCCAGTCTACCACAAGGTGGCCATCCCCAAGCCAGTACCTGTTCCC
AAGTACTACCCAGTGCCTAAGCCAGTGCACGTCCCTCACCACGTGCCAGTTCCCGTGAAG
GTCCCAGTCTACAAGACCATCCCCAAAGTCATCACCATTCCCAAGACTGTTCCAGTCCAC
AAGATCATCCACGTCCCCAAGCCAGTCCCAGTGGGTGTTCCAGTTCCAGTCTACAAGCCA
GAACCCTACCCAGTGTACAAGACCATCCACGTTCCCAAGCCATACCCAGTTCCAGTTCAT
ATAAAGGTGCCAAAATACGTTCCAGTGCCAGTCCACAAAGTCATAAAGGTTCCCAAGCCA
TACCCAGTCCCTGTCAAGGTGCCTGTCTACAAAGAAACGTTGGTTAAGAAGCCAGTCGTC
CTCCACGTTCCGTAAGTATTCAAATTACATTCATTTGTTATATTTATATAGGTTACTTTT
CCCGTTGTTGCACTGTACTGTACCGAAAATTTGTC
>MY5152_Hexurella_WhetstoneMtns_ApacheCyn
GGTGGTGGTGGTGACTATGGTGGACTCGATGAGGGGTACGGCGGAGGAGGTGGAGGAGGT
GGTGGAGAGTATTACAGCGGCGGTGGTGGTGGTGGCGAACACTACGGAGGCGGCGGTGGT
GAAGAACACTACGGAGGTGGTGGTGGCGAAGAGTACGGAGGCGGTGGAGGCGACCACTAC
GGAGGCGGAGGTGGCCACCACTACGAGTACAAGAAGTACAAGGAACCGATTGTCCACGTC
ATCCACAAGGACGTTCCAGTCTACCACAAGGTGGCCATCCCCAAGCCAGTACCCGTTCCC
AAGTACTACCCAGTGCCTAAGCCAGTGCACGTCCCTCACCACGTGCCAGTTCCCGTGAAG
GTCCCAGTCTACAAGACCATCCCCAAAGTCATCACCATTCCCAAGACTGTTCCAGTCCAC
AAGATCATCCACGTCCCCAAGCCGGTCCCAGTGGGTGTTCCAGTTCCAGTCTACAAACCA
GAACCCTACCCAGTGTACAAGACCATCCACGTTCCCAAGCCATACCCAGTTCCAGTTCAT
ATCAAGGTGCCAAAATACGTTCCAGTGCCAGTCCACAAAGTCATAAAGGTTCCCAAGCCA
TACCCAGTCCCTGTCAAGGTGCCTGTCTACAAAGAAACGTTGGTTAAGAAGCCAGTCGTC
CTCCACGTTCCGTAAGTATTCAAATTACATTCATTTGTTATATTTATATAGGTTACTTTT
GTCTTTTG-------------ACCAAAAGTTTGTC
>MY5154_Hexurella_SantaRitaMtns_AdobeCyn
GGTGGTGGTGGTGACTATGGTGGACTCGATGAGGGGTACGGCGGAGGAGGTGGAGGAGGT
GGTGGAGACTATTACAGCGGCGGTGGTGGTGGCGGCGAACACTACGGAGGCGGCGGTGGT
GAAGAACACTACGGAGGTGGTGGTGGCGAAGAGTACGGAGGCGGTGGAGGCGACCACTAC
GGAGGCGGAGGTGGCCATCACTACGAGTACAAGAAGTACAAGGAACCGATTGTCCACGTC
ATCCACAAGGACGTTCCAGTCTACCACAAGGTGGCCATCCCCAAGCCAGTACCCGTTCCC
AAGTACTACCCAGTGCCTAAGCCAGTGCACGTCCCTCACCACGTGCCAGTTCCCGTGAAG
GTCCCAGTCTACAAGACCATCCCCAAAGTCATCACCATTCCCAAGACTGTTCCAGTCCAC
AAGATCATCCACGTCCCCAAGCCAGTCCCAGTGGGTGTTCCAGTTCCAGTCTACAAACCA
GAACCCTACCCAGTGTACAAGACCATCCACGTTCCCAAGCCATACCCAGTTCCAGTTCAT
ATCAAGGTGCCAAAATACGTTCCAGTGCCAGTCCACAAAGTCATAAAGGTTCCCAAGCCA
TACCCAGTCCCTGTCAAGGTGCCTGTCTACAAAGAAACGTTGGTTAAGAAGCCAGTCGTC
CTCCACGTTCCGTAAGTATTCAAATTACATTCATTTGTTATGTTTATATAGGTTACTTTT
GCCGTTGTTGCACTGTACTGCGCCGAAAATTTGTC
>MY5157_Hexurella_SantaCatalinaMtns_Redington
GGTGGTGGTGGTGACTATGGTGGACTCGATGAGGGGTACGGCGGAGGAGGTGGAGGAGGT
GGTGGAGACTATTACAGCGGCGGTGGTGGTGGTGGCGAACACTACGGAGGCGGCGGTGGT
GAAGAACACTACGGAGGTGGTGGTGGCGAAGAGTACGGAGGCGGTGGAGGCGACCACTAC
GGAGGTGGAGGTGGCCATCACTACGAGTACAAGAAGTACAAGGAACCGATTGTCCACGTC
ATCCACAAGGACGTTCCAGTCTACCACAAGGTGGCCATCCCGAAGCCAGTACCTGTTCCC
AAGTACTACCCAGTGCCTAAACCAGTGCACGTTCCGCACCACGTGCCAGTTCCCGTGAAG
GTCCCAGTCTACAAGACCATCCCCAAAGTCATCACCATTCCCAAGACTGTTCCAGTCCAC
AAGATCATCCACGTCCCAAAGCCAGTCCCAGTGGGTGTTCCAGTTCCAGTCTACAAACCG
GAACCCTACCCAGTGTACAAGACCATCCACGTTCCCAAGCCATACCCAGTTCCAGTTCAT
ATCAAGGTGCCAAAATACGTTCCAGTGCCAGTCCACAAAGTCATAAAGGTTCCCAAGCCA
TACCCAGTCCCTGTCAAGGTGCCTGTCTACAAAGAAACGTTGGTTAAGAAGCCAGTCGTC
CTCCACGTTCCGTAAGTATTCAAATTACATTCATTTGTTATGTTTATATAGGTTACATTT
ACCGTTGTTGCACTGTACTGCACCGAAAATTTGTC
>MY5164_Hrupicola_Temecula
GGTGGTGGTGGTGACTATGGTGGACTCGATGAGGGTTACGGCGGAGGAGGTGGAGGAGGT
GGTGGAGAGTATTATAGCGGCGGCGGTGGTGGCGGAGAACACTACGGAGGT---GGTGGT
GGCGAACAGTATGGAGGCGGTGGTGGAGAACAGTACGGAGGCGGAGGTGGAGACCACTAC
GGAGCTGGAGGTGGCGACCACTACGAGTACAAGAAGTACAAGGAACCAATTGTCCACGTC
ATCCACAAGGACGTTCCAGTCTACCACAAGGTAGCCATCCCTAAGCCAGTACCTGTTCCC
AAGTACTACCCAGTGCCTAAGCCTGTACATGTTCCGCATCACGTGCCAGTTCCCGTGAAG
GTCCCAGTCTACAAGACCATCCCTAAAGTCATCACCATTCCCAAGACTGTTCCAGTCCAC
AAGATCATCCACGTCCCCAAGCCAGTCCCAGTGGGTGTTCCAGTTCCAGTCTACAAACCA
GAACCCTACCCAGTGTACAAGACAATCCACGTTCCCAAGCCATACCCAGTTCCAGTTCAT
ATCAAGGTGCCAAAATACGTTCCAGTGCCAGTCCACAAAGTCATAAAGGTTCCCAAGCCA
TACCCAGTCCCTGTCAAGGTGCCTGTCTACAAAGAAACGTTGGTTAAGAAGCCAGTTGTC
CTTCACGTTCCGTAAGTATTCAAATTGGATTCATTTATTATATTTATATAGATTACTTTT
TCCATTGTTGCATTGTACTGCACCGAAAATTTGTC
>MY5165_Hrupicola_Temecula
GGTGGTGGTGGTGACTATGGTGGACTCGATGAGGGTTACGGCGGAGGAGGTGGAGGAGGT
GGTGGAGAGTATTATAGCGGCGGCGGTGGTGGCGGAGAACACTACGGAGGT---GGTGGT
GGCGAACAGTATGGAGGCGGTGGTGGAGAACAGTACGGAGGCGGAGGTGGAGACCACTAC
GGAGCTGGAGGTGGCGACCACTACGAGTACAAGAAGTACAAGGAACCAATTGTCCACGTC
ATCCACAAGGACGTTCCAGTCTACCACAAGGTAGCCATCCCTAAGCCAGTACCTGTTCCC
AAGTACTACCCAGTGCCTAAGCCTGTACATGTTCCGCATCACGTGCCAGTTCCCGTGAAG
GTCCCAGTCTACAAGACCATCCCTAAAGTCATCACCATTCCCAAGACTGTTCCAGTCCAC
AAGATCATCCACGTCCCCAAGCCAGTCCCAGTGGGTGTTCCAGTTCCAGTCTACAAACCA
GAACCCTACCCAGTGTACAAGACAATCCACGTTCCCAAGCCATACCCAGTTCCAGTTCAT
ATCAAGGTGCCAAAATACGTTCCAGTGCCAGTCCACAAAGTCATAAAGGTTCCCAAGCCA
TACCCAGTCCCTGTCAAGGTGCCTGTCTACAAAGAAACGTTGGTTAAGAAGCCAGTTGTC
CTTCACGTTCCGTAAGTATTCAAATTGGATTCATTTATTATATTTATATAGATTACTTTT
TCCATTGTTGCATTGTACTGCACCGAAAATTTGTC
>MY5175_Hapachea_HarshawRd_PatagoniaMtns
GGTGGTGGTGGTGACTATGGTGGACTCGATGAGGGGTACGGCGGAGGAGGTGGAGGAGGT
GGTGGAGACTATTACAGCGGCGGCGGTGGTGGTGGCGAACACTACGGAGGCGGCGGTGGT
GAAGAACACTACGGAGGTGGTGGTGGCGAAGAGTACGGAGGCGGTGGAGGCGACCACTAC
GGAGGCGGAGGTGGCCATCACTACGAGTACAAGAAGTACAAGGAACCGATTGTCCACGTC
ATCCACAAGGACGTTCCAGTCTACCACAAGGTGGCCATCCCCAAGCCAGTACCCGTTCCC
AAGTACTACCCAGTGCCTAAGCCAGTGCACGTCCCTCACCACGTGCCAGTTCCCGTGAAG
GTCCCAGTCTACAAGACCATCCCCAAAGTCATCACCATTCCCAAGACTGTTCCAGTCCAC
AAGATCATCCACGTCCCCAAGCCAGTCCCAGTGGGTGTTCCAGTTCCAGTCTACAAGCCA
GAACCCTACCCAGTGTACAAGACCATCCACGTTCCCAAGCCATACCCAGTTCCAGTTCAT
ATCAAGGTGCCAAAATACGTTCCAGTGCCAGTCCACAAAGTCATAAAGGTTCCCAAGCCA
TACCCAGTCCCTGTCAAGGTGCCTGTCTACAAAGAAACGTTGGTTAAGAAGCCAGTCGTC
CTCCACGTTCCGTAAGTATTCAAATTACATTCATTTGCTATATTTATATTGGTTACTTTT
GCCGTTGTTGCACTGTACTGCACCGAAAATTTGTC
>MY5180_Hapachea_MustrangPk_MustangMtns
GGTGGTGGTGGTGACTATGGTGGACTCGATGAGGGGTACGGCGGAGGAGGTGGAGGAGGT
GGTGGAGACTATTACAGCGGCGGTGGTGGTGGTGGCGAACACTACGGAGGGGGCGGTGGT
GAAGAACACTACGGAGGTGGTGGTGGCGAAGAGTACGGAGGCGGTGGAGGCGACCACTAC
GGAGGCGGAGGTGGCCACCACTACGAGTACAAGAAGTACAAGGAACCGATTGTCCACGTC
ATCCACAAGGACGTTCCAGTCTACCACAAGGTGGCCATCCCCAAGCCAGTACCTGTTCCC
AAGTACTACCCAGTGCCTAAGCCAGTGCACGTCCCTCACCACGTGCCAGTTCCCGTGAAG
GTCCCAGTCTACAAGACCATCCCCAAAGTCATCACCATTCCCAAGACTGTTCCAGTCCAC
AAGATCATCCACGTCCCCAAGCCAGTCCCAGTGGGTGTTCCAGTTCCAGTCTACAAACCA
GAACCCTACCCAGTGTACAAGACCATCCACGTTCCCAAGCCATACCCAGTTCCAGTTCAT
ATCAAGGTGCCAAAATACGTTCCAGTGCCAGTCCACAAAGTCATAAAGGTTCCCAAGCCA
TACCCAGTCCCTGTCAAGGTGCCTGTCTACAAGGAAACGTTGGTTAAGAAGCCAGTCGTC
CTCCACGTTCCGTAAGTATACAAATTACATTCATTTGTTATATGTATATAGGTTACTTTC
GCCGATGTTGCACTGTACTGCACCGAAAATTTGTC
>MY5193_Hapachea_HarshawRd_PatagoniaMtns
GGTGGTGGTGGTGACTATGGTGGACTCGATGAGGGGTACGGCGGAGGAGGTGGAGGAGGT
GGTGGAGACTATTACAGCGCCGGCGGTGGTGGTGGCGAACACTACGGAGGCGGCGGTGGT
GAAGAACACTACGGAGGTGGTGGTGGCGAAGAGTACGGAGGCGGCGGAGGCGACCACTAC
GGAGGCGGAGGTGGCCATCACTACGAGTACAAGAAGTACAAGGAACCGATTGTCCACGTC
ATCCACAAGGACGTTCCAGTCTACCACAAGGTGGCCATCCCCAAGCCAGTACCCGTTCCC
AAGTACTACCCAGTGCCTAAGCCAGTGCACGTCCCTCACCACGTGCCAGTTCCCGTGAAG
GTCCCAGTCTACAAGACCATCCCCAAAGTCATCACCATTCCCAAGACTGTTCCAGTCCAC
AAGATCATCCACGTCCCCAAGCCAGTCCCAGTGGGTGTTCCAGTTCCAGTCTACAAGCCA
GAACCCTACCCAGTGTACAAGACCATCCACGTTCCCAAGCCATACCCAGTTCCAGTTCAT
ATCAAGGTGCCAAAATACGTTCCAGTGCCAGTCCACAAAGTCATAAAGGTTCCCAAGCCA
TACCCAGTCCCTGTCAAGGTGCCTGTCTACAAAGAAACGTTGGTTAAGAAGCCAGTCGTC
CTCCACGTCCCGTAAGTATTCAAATTACATTCATTTGTTATGTTTATACAGGTTACTTTT
GCCGTTGTTGCACTGTACTGCGCCGAAAATTTGTC
>MY5194_Hapachea_Ordsummit_MtOrd
------------------------------------------------------------
------------------------------------------------------------
------------------------------------------------------------
-----------------------------CAAGAAGTACAAGGAGCCAATCGTCCACGTC
ATCCACAAGGACGTTCCCGTCTACCACAAGGTGGCCATCCCCAAGCCAGTACCTGTTCCC
AAGTACTACCCAGTGCCTAAGCCAGTGCACGTTCCGCACCACGTGCCAGTTCCCGTGAAG
GTCCCGGTCTACAAGACCATCCCTAAAGTCATCACCATTCCCAAGACTGTTCCAGTCCAC
AAGATCATCCACGTCCCCAAGCCAGTACCAGTGGGTGTTCCAGTCCCAGTCTACAAACCA
GAACCCTACCCAGTGTACAAGACCATCCACGTTCCCAAGCCATACCCAGTTCCAGTTCAT
ATCAAGGTGCCAAAATACGTTCCAGTGCCAGTCCACAAAGTCATAAAGGTTCCCAAGCCA
TACCCAGTCCCTGTCAAGGTGCCTGTTTACAAAGAAACGTTGGTTAAGAAGCCAGTCGTC
CTCCACGTTCCGTAAGTATTCAAATTACATTCATTTGTTATATTTATAT-----------
-----------------------------------
>MY5195_Hapachea_Ordsummit_MtOrd
------------------------------------------------------------
----------------------------------------------GAGGCGGAGGTGGT
GAAGAACACTACGGAGGCGGTGGTGGCGAGCAGTACGGAGGCGGTGGAGGCGACCAGTAC
GGAGGGGGAGGCGGCCATCACTACGAGTACAAGAAGTACAAGGAGCCAATCGTCCACGTC
ATCCACAAGGACGTTCCAGTCTACCACAAGGTGGCCATCCCCAAGCCAGTACCTGTTCCC
AAGTACTACCCAGTGCCTAAGCCAGTGCACGTTCCGCACCACGTGCCAGTTCCCGTGAAG
GTCCCGGTCTACAAGACCATCCCTAAAGTCATCACCATTCCCAAGACTGTTCCAGTCCAC
AAGATCATCCACGTCCCCAAGCCAGTACCAGTGGGTGTTCCAGTCCCAGTCTACAAACCA
GAACCCTACCCAGTGTACAAGACCATCCACGTTCCCAAGCCATACCCAGTTCCAGTTCAT
ATCAAGGTGCCAAAATACGTTCCAGTGCCAGTCCACAAAGTCATAAAGGTTCCCAAGCCA
TACCCAGTCCCTGTCAAGGTGCCTGTTTACAAGGAAACGTTGGTTAAGAAGCCAGTCGTC
CTCCACGTTCCGTAAGTATTCAAATTACATTCATTTGTTATATTTGTATACGTTACTTTT
G----------------------------------
>MY5266_Hencina_CerroBolla
GGTGGTGGTGGTGACTATGGTGGACTCGATGAGGGTTACGGCGGAGGAGGTGGAGGAGGT
GGTGGAGAATATTACAGCGGCGGCGGTGGAGGCGGAGAACACTACGGAGGT---GGTGGT
GGCGAACAGTATGGAGGCGGTGGTGGAGAACAGTACGGAGGCGGAGGTGGCGACCACTAC
GGAGCTGGAGGTGGCGACCACTACGAGTACAAGAAGTACAAGGAACCAATCGTCCACGTC
ATCCACAAGGACGTTCCAGTCTACCACAAGGTAGCCATCCCCAAGCCAGTACCTGTTCCC
AAGTACTACCCAGTGCCTAAGCCAGTACATGTTCCGCATCACGTGCCAGTTCCCGTGAAG
GTCCCAGTCTACAAGACCATCCCTAAAGTCATCACCATTCCCAAGACTGTTCCAGTCCAC
AAGATCATCCACGTCCCCAAGCCAGTCCCAGTGGGTGTTCCAGTTCCAGTCTACAAACCA
GAACCCTACCCAGTGTACAAGACAATCCACGTTCCCAAGCCATACCCAGTTCCAGTTCAT
ATCAAGGTGCCAAAATACGTTCCAGTGCCAGTCCACAAAGTCATAAAGGTTCCCAAGCCA
TACCCAGTCCCTGTCAAGGTGCCTGTCTACAAAGAAACGTTGGTTAAGAAGCCAGTCGTC
CTCCACGTTCCGTAAGTATTTAAATTGCATTCATTTATGATATTTATATAGGTTACTTTT
TCCATTGTTGCATTGTACTGTACCGAAAATTTGTC
>MY5267_Hencina_CerroBolla
GGTGGTGGTGGTGACTATGGTGGACTCGATGAGGGTTACGGCGGAGGAGGTGGAGGAGGT
GGTGGAGAATATTACAGCGGCGGCGGTGGAGGCGGAGAACACTACGGAGGT---GGTGGT
GGCGAACAGTATGGAGGCGGTGGTGGAGAACAGTACGGAGGCGGAGGTGGCGACCACTAC
GGAGCTGGAGGTGGCGACCACTACGAGTACAAGAAGTACAAGGAACCAATCGTCCACGTC
ATCCACAAGGATGTTCCAGTCTACCACAAGGTAGCCATCCCCAAGCCAGTACCTGTTCCC
AAGTACTACCCAGTGCCTAAGCCAGTACATGTTCCGCATCACGTGCCAGTTCCCGTGAAG
GTCCCAGTCTACAAGACCATCCCTAAAGTCATCACCATTCCCAAGACTGTTCCAGTCCAC
AAGATCATCCACGTCCCCAAGCCAGTCCCAGTGGGTGTTCCAGTTCCAGTCTACAAACCA
GAACCCTACCCAGTGTACAAGACAATCCACGTTCCCAAGCCATACCCAGTTCCAGTTCAT
ATCAAGGTGCCAAAATACGTTCCAGTGCCAGTCCACAAAGTCATAAAGGTTCCCAAGCCA
TACCCAGTCCCTGTCAAGGTGCCTGTCTACAAAGAAACGTTGGTTAAGAAGCCAGTCGTC
CTCCACGTTCCGTAAGTATTTAAATTGCATTCATTTATGATATTTATATAGGTTACTTTT
TCCATTGTTGCATTGTACTGTACCGAAAATTTGTC
>MY5269_Hexurella_GuadalupeValley
GGTGGTGGTGGTGACTATGGTGGACTCGATGAGGGTTACGGCGGAGGAGGTGGAGGAGGT
GGTGGAGAATATTACAGCGGCGGCGGTGGAGGCGGAGAACACTACGGAGGT---GGTGGT
GGCGAACAATATGGAGGCGGTGGTGGAGAACAGTACGGAGGCGGAGGTGGCGACCACTAC
GGAGCTGGAGGTGGCGACCACTACGAGTACAAGAAGTACAAGGAACCAATCGTCCACGTC
ATCCACAAGGACGTTCCAGTCTACCACAAGGTAGCCATCCCCAAGCCAGTACCTGTTCCC
AAGTACTACCCAGTGCCTAAGCCAGTACATGTTCCGCATCACGTGCCAGTTCCCGTGAAG
GTCCCAGTCTACAAGACCATCCCTAAAGTCATCACCATTCCCAAGACTGTTCCAGTCCAC
AAGATCATCCACGTCCCCAAGCCAGTCCCAGTGGGTGTTCCAGTTCCAGTCTACAAACCA
GAACCCTACCCAGTGTACAAGACAATCCACGTTCCCAAGCCATACCCAGTTCCAGTTCAT
ATCAAGGTGCCAAAATACGTTCCAGTGCCAGTCCACAAAGTCATAAAGGTTCCCAAGCCA
TACCCAGTCCCTGTCAAGGTGCCTGTCTACAAAGAAACGTTGGTTAAGAAGCCAGTCGTC
CTCCACGTTCCGTAAGTATTTAAATTGCATTCATTTATGATATTTATATAGGCTACTTTT
TCCATTGTTGCATTGTACTGTACCGAAAATTTGTC
>MY5271_Hexurella_GuadalupeValley
GGTGGTGGTGGTGACTATGGTGGACTCGATGAGGGTTACGGCGGAGGAGGTGGAGGAGGT
GGTGGAGAATATTACAGCGGCGGCGGTGGTGGCGGAGAACACTACGGAGGT---GGTGGT
GGCGAACAATATGGAGGCGGTGGTGGAGAACAGTACGGAGGCGGAGGTGGCGACCACTAC
GGAGCTGGAGGTGGCGACCACTACGAGTACAAGAAGTACAAGGAACCAATCGTCCACGTC
ATCCACAAGGACGTTCCAGTCTACCACAAGGTAGCCATCCCCAAGCCAGTACCTGTTCCC
AAGTACTACCCAGTGCCTAAGCCAGTACATGTTCCGCATCACGTGCCAGTTCCCGTGAAG
GTCCCAGTCTACAAGACCATCCCTAAAGTCATCACCATTCCCAAGACTGTTCCAGTCCAC
AAGATCATCCACGTCCCCAAGCCAGTCCCAGTGGGTGTTCCAGTTCCAGTCTACAAACCA
GAACCCTACCCAGTGTACAAGACAATCCACGTTCCCAAGCCATACCCAGTTCCAGTTCAT
ATCAAGGTGCCAAAATACGTTCCAGTGCCAGTCCACAAAGTCATAAAGGTTCCCAAGCCA
TACCCAGTCCCTGTCAAGGTGCCTGTCTACAAAGAAACGTTGGTTAAGAAGCCAGTCGTC
CTCCACGTTCCGTAAGTATTTAAATTGCATTCATTTATGATATTTATATAGGTTACTTTT
TCCATTGTTGCATTGTACTGTACCGAAAATTTGTC
>MY5276_Hexurella_SanPedro_Martir
GGTGGTGGTGGTGACTATGGTGGACTCGATGAGGGTTACGGCGGAGGAGGTGGAGGAGGT
GGTGGAGAATATTACAGTGGCGGCGGTGGAGGCGGAGAACACTACGGAGGT---GGTGGT
GGCGAACAGTATGGAGGCGGTGGTGGAGAACAGTACGGAGGCGGAGGTGGCGACCACTAC
GGAGCTGGAGGTGGCGACCACTACGAGTACAAGAAGTACAAGGAACCAATCGTCCACGTC
ATCCACAAGGACGTTCCAGTCTACCACAAGGTAGCCATCCCCAAGCCAGTACCTGTTCCC
AAGTACTACCCAGTGCCTAAGCCAGTACATGTTCCGCATCACGTGCCAGTTCCCGTGAAG
GTCCCAGTCTACAAGACCATCCCTAAAGTCATCACCATTCCCAAGACTGTTCCAGTCCAC
AAGATCATCCACGTCCCCAAGCCAGTCCCAGTGGGTGTTCCAGTTCCAGTCTACAAACCA
GAACCCTACCCAGTGTACAAGACAATCCACGTTCCCAAGCCATACCCAGTTCCAGTTCAT
ATCAAGGTGCCAAAATACGTTCCAGTGCCAGTCCACAAAGTCATAAAGGTTCCCAAGCCA
TACCCAGTCCCTGTCAAGGTGCCTGTCTACAAAGAAACGTTGGTTAAGAAGCCAGTCGTC
CTCCACGTTCCGTAAGTATCGAAATTGCAATCATTTATTATATTTATATAGGTTACTTTT
TCCATTGCTGCATTGTACTGTACCGAAAATTTGTC
>MY5277_Hexurella_SanPedro_Martir
GGTGGTGGTGGTGACTATGGTGGACTCGATGAGGGTTACGGCGGAGGAGGTGGAGGAGGT
GGTGGAGAATATTACAGTGGAGGCGGTGGAGGCGGAGAACACTACGGAGGT---GGTGGT
GGCGAACAGTATGGAGGCGGTGGTGGAGAACAGTACGGAGGCGGAGGTGGCGACCACTAC
GGAGCTGGAGGTGGCGACCACTACGAGTACAAGAAGTACAAGGAACCAATCGTCCACGTC
ATCCACAAGGACGTTCCAGTCTACCACAAGGTAGCCATCCCCAAGCCAGTACCTGTTCCC
AAGTACTACCCCGTGCCTAAGCCAGTACATGTTCCGCATCACGTGCCAGTTCCCGTGAAG
GTCCCAGTCTACAAGACCATCCCTAAAGTCATCACCATTCCCAAGACTGTTCCAGTCCAC
AAGATCATCCACGTCCCCAAGCCAGTCCCAGTGGGTGTTCCAGTTCCAGTCTACAAACCA
GAACCCTACCCAGTGTACAAGACAATCCACGTTCCCAAGCCATACCCAGTTCCAGTTCAT
ATCAAGGTGCCAAAATACGTTCCAGTGCCAGTCCACAAAGTCATAAAGGTTCCCAAGCCA
TACCCAGTCCCTGTCAAGGTGCCTGTCTACAAAGAAACGTTGGTTAAGAAGCCAGTTGTC
CTCCACGTTCCGTAAGTATCGAAATTGCAATCATTTATTATATTTATATAGGTTACTTTT
TCCATTGTTGCATTG-ACTGTACCGAAAATTTGTC
>MY5280_Hexurella_ArroyoSalado
GGTGGTGGTGGTGACTATGGTGGACTCGATGAGGGTTACGGCGGAGGAGGTGGAGGAGGT
GGTGGAGAGTATTACAGCGGCGGCGGTGGAGGCGGAGAACACTACGGAGGT---GGTGGT
GGCGAACAGTATGGAGGCGGTGGTGGAGAACAGTACGGGGGCGGAGGTGGCGACCACTAC
GGAGCTGGAGGTGGCGACCACTACGAGTACAAGAAGTACAAGGAACCAATTGTCCACGTC
ATCCACAAGGACGTTCCAGTCTACCACAAGGTAGCCATCCCCAAGCCAGTACCTGTTCCC
AAGTACTACCCAGTGCCTAAGCCAGTACATGTTCCGCATCACGTGCCAGTTCCCGTGAAG
GTCCCAGTCTACAAGACCATCCCTAAAGTCATCACCATTCCCAAGACTGTTCCAGTCCAC
AAGATCATCCACGTCCCCAAGCCAGTCCCAGTGGGTGTTCCAGTTCCAGTCTACAAACCA
GAACCTTACCCAGTGTACAAGACAATCCACGTTCCCAAGCCATACCCAGTTCCAGTTCAT
ATCAAGGTGCCAAAATACGTCCCAGTGCCAGTCCACAAAGTCATAAAGGTTCCCAAGCCA
TACCCAGTCCCTGTCAAGGTGCCTGTCTACAAAGAAACGTTGGTTAAGAAGCCAGTCGTC
CTCCACGTTCCGTAAGTATTTAAATTGCATTCATTTATTGTATTTATATAGGTTACTTTT
TCCATTGTTGCATTGTACTGTACCGAAAATTTGTC
>MY5282_Hexurella_ArroyoSalado
GGTGGTGGTGGTGACTATGGTGGACTCGATGAGGGTTACGGCGGAGGAGGTGGAGGAGGT
GGTGGAGAGTATTACAGCGGCGGCGGTGGAGGCGGAGAACACTACGGAGGT---GGTGGT
GGCGAACAGTATGGAGGCGGTGGTGGAGAACAGTACGGGGGCGGAGGTGGCGACCACTAC
GGAGCTGGAGGTGGCGACCACTACGAGTACAAGAAGTACAAGGAACCAATTGTCCACGTC
ATCCACAAGGACGTTCCAGTCTACCACAAGGTAGCCATCCCCAAGCCAGTACCTGTTCCC
AAGTACTACCCAGTGCCTAAGCCAGTACATGTTCCGCATCACGTGCCAGTTCCCGTGAAG
GTCCCAGTCTACAAGACCATCCCTAAAGTCATCACCATTCCCAAGACTGTTCCAGTCCAC
AAGATCATCCACGTCCCCAAGCCAGTCCCAGTGGGTGTTCCAGTTCCAGTCTACAAACCA
GAACCTTACCCAGTGTACAAGACAATCCACGTTCCCAAGCCATACCCAGTTCCAGTTCAT
ATCAAGGTGCCAAAATACGTCCCAGTGCCAGTCCACAAAGTCATAAAGGTTCCCAAGCCA
TACCCAGTCCCTGTCAAGGTGCCTGTCTACAAAGAAACGTTGGTTAAGAAGCCAGTCGTC
CTCCACGTTCCGTAAGTATTTAAATTGCATTCATTTATTGTATTTATATAGGTTACTTTT
TCCATTGTTGCATTGTACTGTACCGAAAATTTGTC
>MY5287_Hrupicola_SweetwaterSpr_OrdMtn
------------------------------------------GGAGGAGGTGGAGGAGGT
GGTGG-GAATATTACAGCGGCGGCGGTGGGGGCGGAGAACACTACGGAGGT---GGTGGT
GGCGAACAGTATGGTGGCGGTGGTGGAGAACAGTACGGAGGCGGAGGTGGCGACCACTAC
GGAGCTGGAGGTGGCGACCACTACGAGTACAAGAAGTACAAGGAACCAATTGTCCACGTC
ATCCACAAGGACGTTCCAGTCTACCACAAGGTGGCCATCCCCAAGCCAGTACCTGTTCCC
AAGTACTACCCAGTGCCTAAGCCAGTACATGTCCCGCATCACGTGCCAGTTCCCGTGAAG
GTCCCAGTCTACAAGACCATCCCTAAAGTCATCACCATTCCCAAGACTGTTCCAGTCCAC
AAGATCATCCACGTCCCCAAGCCAGTCCCAGTGGGTGTTCCAGTTCCAGTCTACAAACCA
GAACCCTACCCAGTGTACAAGACAATCCACGTTCCCAAGCCATACCCAGTTCCAGTTCAT
ATCAAGGTGCCAAAATACGTTCCAGTGCCAGTCCACAAAATCATAAAGGTTCCCAAGCCA
TACCCAGTCCCTGTCAAGGTGCCTGTCTACAAAGAAACGTTGGTTAAGAAGCCAGTCGTC
CTCCACGTTCCGTAAGTATTTAAATTACATTCATTTATTATATTTATATAGG--------
-----------------------------------
>MY5288_Hrupicola_Deadman_Hills
GGTGGTGGTGGTGACTATGGTGGACTCGATGAGGGTTACGGCGGAGGAGGTGGAGGAGGT
GGTGGAGACTATTACAGCGGCGGCGGTGGTGGCGGAGAACACTACGGAGGT---GGTGGT
GGCGAACAGTATGGAGGAGGTGGTGGAGAACAGTACGGAGGCGGAGGTGGCGACCACTAC
TCAGCTGGAGGTGGCGACCACTACGAGTACAAGAAGTACAAGGAACCAATTGTCCACGTC
ATCCATAAGGACGTTCCAGTCTACCACAAGGTGGCCATCCCCAAACCAGTACCTGTTCCC
AAGTACTACCCAGTGCCTAAGCCAGTACATGTTCCGCATCACGTGCCAGTTCCCGTGAAG
GTCCCAGTCTACAAGACCATCCCTAAAGTCATCACCATTCCCAAGACTGTTCCAGTCCAC
AAGATCATCCACGTCCCTAAGCCAGTCCCAGTGGGTGTTCCAGTTCCAGTCTACAAACCA
GAACCCTACCCAGTGTACAAGACAATCCACGTTCCCAAGCCATACCCAGTTCCAGTTCAT
ATCAAGGTGCCAAAATACGTTCCAGTGCCAGTCCACAAAATCATAAAGGTTCCCAAGCCA
TACCCAGTCCCTGTCAAGGTGCCTGTCTACAAAGAAACGTTGGTTAAGAAGCCAGTCGTC
CTCCACGTTCCGTAAGTATTTAAATTACATTCATTTATTATATTTATATAGGTTACTTTT
TCCATTGTTGCATTGTACTGCACCGAAAATTTGTC
>MY5289_Hrupicola_Deadman_Hills
-----------------------------------------------AGGTGGAGGAGGT
GGTGGAGACTATTACAGCGGCGGCGGTGGTGGCGGAGAACACTACGGAGGT---GGTGGT
GGCGAACAGTATGGAGGAGGTGGTGGAGAACAGTACGGAGGCGGAGGTGGCGACCACTAC
TCAGCTGGAGGTGGCGACCACTACGAGTACAAGAAGTACAAGGAACCAATTGTCCACGTC
ATCCATAAGGACGTTCCAGTCTACCACAAGGTGGCCATCCCCAAACCAGTACCTGTTCCC
AAGTACTACCCAGTGCCTAAGCCAGTACATGTTCCGCATCACGTGCCAGTTCCCGTGAAG
GTCCCAGTCTACAAGACCATCCCTAAAGTCATCACCATTCCCAAGACTGTTCCAGTCCAC
AAGATCATCCACGTCCCTAAGCCAGTCCCAGTGGGTGTTCCAGTTCCAGTCTACAAACCA
GAACCCTACCCAGTGTACAAGACAATCCACGTTCCCAAGCCATACCCAGTTCCAGTTCAT
ATCAAGGTGCCAAAATACGTTCCAGTGCCAGTCCACAAAATCATAAAGGTTCCCAAGCCA
TACCCAGTCCCTGTCAAGGTGCCTGTCTACAAAGAAACGTTGGTTAAGAAGCCAGTCGTC
CTCCACGTTCCGTAAGTATTTAAATTACATTCATTTATTATATTTATATAGGTTACTTTT
TCCATTGTTGCATTGTACTGCACCGAAAATTTGTC
>MY5309_Hapachea_JohnnyLyon_Hills
------------------------------------------------------GGAGGT
GGTGGAGACTATTACAGCGGCGGCGGCGGTGGTGG-GAACACTACGGAGGCGGCGGTGGT
GAAGAACACTACGGAGGTGGTGGTGGCGAAGAGTACGGAGGCGGTGGAGGCGACCACTAC
GGAGGCGGAGGTGGCCACCACTACGAGTACAAGAAGTACAAGGAACCGATTGTCCACGTC
ATCCACAAGGACGTTCCAGTCTACCACAAGGTGGCCATCCCCAAGCCAGTACCTGTTCCC
AAGTACTACCCAGTGCCTAAGCCAGTGCACGTCCCTCACCACGTGCCAGTTCCCGTGAAG
GTCCCAGTCTACAAGACCATCCCCAAAGTCATCACCATTCCCAAAACTGTTCCAGTCCAC
AAGATCATCCACGTCCCCAAGCCAGTCCCAGTGGGTGTTCCAGTTCCAGTCTACAAACCA
GAACCCTACCCAGTGTACAAGACCATCCACGTTCCCAAGCCATACCCAGTTCCAGTTCAT
ATCAAGGTGCCAAAATACGTTCCAGTGCCAGTCCACAAAGTCATAAAGGTTCCCAAGCCA
TACCCAGTCCCTGTCAAGGTGCCTGTCTACAAAGAAACGTTGGTTAAGAAGCCAGTCGTC
CTCCACGTTCCGTAAGTATTCAAATTACATTCATTTGTTATATTTATATAGGTTACTTTT
GCCGTTGTTGCACTGTACTGCAC------------
>MY5310_Hexurella_AntelopeCyn_CerbatMtns
------------------------------------------------------------
---------TATTACAGCGGCGGAGGCGGTGGTGGCGACCACTACGGAGGCGGCGGTGGT
GAAGAACACTACGGAGGCGGTGGTGGCGAGCAGTACGGAGGCGGTGGCGGCGACCACTAC
GGAGGGGGAGGCGGCCATCACTACGAGTACAAGAAGTACAAGGAGCCAATCGTCCACGTC
ATCCACAAGGACGTTCCAGTCTACCACAAGGTGGCCATCCCCAAGCCAGTACCTGTTCCC
AAGTACTACCCAGTGCCTAAGCCAGTGCACGTTCCGCACCACGTGCCAGTTCCCGTGAAG
GTCCCAGTCTACAAGACCATCCCTAAAGTCATCACCATTCCCAAGACTGTTCCAGTTCAC
AAGATCATCCACGTACCCAAGCCAGTACCAGTGGGTGTTCCAGTCCCAGTCTACAAACCA
GAACCCTACCCAGTGTACAAGACCATCCACGTTCCCAAGCCATACCCAGTTCCAGTTCAT
ATCAAGGTGCCAAAATACGTTCCAGTGCCAGTCCACAAAGTCATAAAGGTTCCCAAGCCA
TACCCAGTCCCTGTCAAGGTGCCTGTTTACAAAGAAACGTTGGTTAAGAAGCCAGTCGTC
CTCCACGTTCCGTAAGTATTCAAATTACATTCATTTGTTATATTTATATACGTTACTTTT
GCCTTTGTTACACTGTACCGCACCGAAAATATGTC
>MY5311_Hexurella_AntelopeCyn_CerbatMtns
------------------------------------------------------------
---------TATTACAGCGGCGGAGGCGGTGGTGGCGACCACTACGGAGGCGGCGGTGGT
GAAGAACACTACGGAGGCGGTGGTGGCGAGCAGTACGGAGGCGGTGGCGGCGACCACTAC
GGAGGGGGAGGCGGCCATCACTACGAGTACAAGAAGTACAAGGAGCCAATCGTCCACGTC
ATCCACAAGGACGTTCCAGTCTACCACAAGGTGGCCATCCCCAAGCCAGTACCTGTTCCC
AAGTACTACCCAGTGCCTAAGCCAGTGCACGTTCCGCACCACGTGCCAGTTCCCGTGAAG
GTCCCAGTCTACAAGACCATCCCTAAAGTCATCACCATTCCCAAGACTGTTCCAGTTCAC
AAGATCATCCACGTACCCAAGCCAGTACCAGTGGGTGTTCCAGTCCCAGTCTACAAACCA
GAACCCTACCCAGTGTACAAGACCATCCACGTTCCCAAGCCATACCCAGTTCCAGTTCAT
ATCAAGGTGCCAAAATACGTTCCAGTGCCAGTCCACAAAGTCATAAAGGTTCCCAAGCCA
TACCCAGTCCCTGTCAAGGTGCCTGTTTACAAAGAAACGTTGGTTAAGAAGCCAGTCGTC
CTCCACGTTCCGTAAGTATTCAAATTACATTCATTTGTTATATTTATATACGTTACTTTT
G----------------------------------
>MY5312_Hexurella_FoxCyn_MusicMtns
------------------------------------------------------------
--------------------TGGAGGCGGTGGTGGCGACCACTACGGAGGCGGCGGTGGT
GAAGAACACTACGGAGGCGGTGGTGGCGAGCAGTACGGAGGCGGTGGCGGCGACCACTAC
GGAGGGGGAGGCGGCCATCACTACGAGTACAAGAAGTACAAGGAGCCAATCGTCCACGTC
ATCCACAAGGACGTTCCAGTCTACCACAAGGTGGCCATCCCCAAGCCAGTACCTGTTCCC
AAGTACTACCCAGTGCCTAAGCCAGTGCACGTTCCGCACCACGTGCCAGTTCCCGTGAAG
GTCCCAGTCTACAAGACCATCCCTAAAGTCATCACCATTCCCAAGACTGTTCCAGTCCAC
AAGATCATCCACGTCCCCAAGCCAGTACCAGTGGGTGTTCCAGTCCCAGTCTACAAACCA
GAACCCTACCCAGTGTACAAGACCATCCACGTTCCCAAGCCATACCCAGTTCCAGTTCAT
ATCAAGGTGCCAAAATACGTTCCAGTGCCAGTCCACAAAGTCATAAAGGTTCCCAAGCCA
TACCCAGTCCCTGTCAAGGTGCCTGTTTACAAAGAAACGTTGGTTAAGAAGCCAGTCGTC
CTCCACGTTCCGTAAGTATTCAAATTACATTCATTTGTTATATTTATATACGTTACTTTT
GCCTTT-----------------------------
>MY5313_Hexurella_FoxCyn_MusicMtns
------------------------------------------GGAGGAGGTGGAGGAGGC
GGTGGAGACTATTACAGCGGCGGAGGCGGTGGTGGCGACCACTACGGAGGCGGCGGTGGT
GAAGAACACTACGGAGGCGGTGGTGGCGAGCAGTACGGAGGCGGTGGCGGCGACCACTAC
GGAGGGGGAGGCGGCCATCACTACGAGTACAAGAAGTACAAGGAGCCAATCGTCCACGTC
ATCCACAAGGACGTTCCAGTCTACCACAAGGTGGCCATCCCCAAGCCAGTACCTGTTCCC
AAGTACTACCCAGTGCCTAAGCCAGTGCACGTTCCGCACCACGTGCCAGTTCCCGTGAAG
GTCCCAGTCTACAAGACCATCCCTAAAGTCATCACCATTCCCAAGACTGTTCCAGTTCAC
AAGATCATCCACGTCCCCAAGCCAGTACCAGTGGGTGTTCCAGTCCCAGTCTACAAACCA
GAACCCTACCCAGTGTACAAGACCATCCACGTTCCCAAGCCATACCCAGTTCCAGTTCAT
ATCAAGGTGCCAAAATACGTTCCAGTGCCAGTCCACAAAGTCATAAAGGTTCCCAAGCCA
TACCCAGTCCCTGTCAAGGTGCCTGTTTACAAAGAAACGTTGGTTAAGAAGCCAGTCGTC
CTCCACGTTCCGTAAGTATTCAAATTACATTCATTTGTTATATTTATATACGTTACTTTT
GCCTTTGTTACACTGTACCGCACCGAAAATTG---
>MY5314_Hexurella_Grasshopper_BrushyMtn
------------------------------------------------------------
------------------------------------------------------------
--------CTACGGAGGCGGTGGTGGCGAGCAGTACGGAGGCGGTGGAGGCGACCACTAC
GGAGGGGGAGGCGGCCATCACTACGAGTACAAGAAGTACAAGGAACCAATCGTCCACGTC
ATCCACAAGGACGTTCCAGTCTACCACAAGGTGGCCATCCCCAAGCCAGTACCTGTTCCC
AAGTACTACCCAGTGCCTAAGCCAGTGCACGTTCCGCACCACGTGCCAGTTCCCGTGAAG
GTCCCAGTCTACAAGACCATCCCTAAAGTCATCACCATTCCCAAGACTGTTCCAGTCCAC
AAGATCATCCACGTCCCCAAGCCAGTACCAGTGGGTGTTCCAGTCCCAGTCTACAAACCA
GAACCCTACCCAGTGTACAAGACCATCCACGTTCCCAAGCCATACCCAGTTCCAGTTCAT
ATCAAGGTGCCAAAATACGTTCCAGTGCCAGTCCACAAAGTCATAAAGGTTCCCAAGCCA
TACCCAGTCCCTGTCAAGGTGCCTGTTTACAAAGAAACGTTGGTTAAGAAGCCAGTCGTC
CTCCACGTTCCGTAAGTATTCAAATTACATTCATTTGTTATATTTATATACGTTACTTTT
GCCTTTG----------------------------
>MY5315_Hexurella_WagonerRd_BradshawMtns
GGTGGCGGTGGTGACTATGGTGGACTCGACGAGGGGTACGGCGGAGGAGGTGGAGGAGGC
GGTGGAGACTATTACAGCGGCGGAGGCGGTGGTGGCGACCACTACGGAGGCGGCGGTGGT
GAGGAACACTACGGAGGCGGTGGTGGCGAGCAGTACGGAGGCGGTGGAGGCGACCACTAC
GGAGGGGGAGGCGGCCATCACTACGAGTACAAGAAGTACAAGGAACCGATCGTCCACGTC
ATCCACAAGGACGTTCCAGTCTACCACAAGGTGGCCATCCCCAAGCCAGTACCTGTACCC
AAGTACTACCCAGTGCCGAAGCCAGTGCACGTTCCGCACCACGTGCCAGTTCCCGTGAAG
GTCCCAGTCTACAAGACCATCCCTAAAGTCATCACCATTCCCAAGACTGTTCCAGTCCAC
AAGATCATCCACGTCCCCAAGCCAGTACCAGTGGGTGTTCCAGTCCCAGTCTACAAACCC
GAACCCTACCCAGTGTACAAGACCATCCACGTTCCCAAGCCATACCCAGTTCCAGTTCAT
ATCAAGGTGCCAAAATACGTTCCAGTGCCAGTCCACAAAGTCATAAAGGTTCCCAAGCCA
TACCCAGTCCCTGTCAAGGTGCCTGTTTACAAAGAAACGTTGGTTAAGAAGCCAGTCGTC
CTCCACGTTCCGTAAGTATTCAAATTACATTCATTTGTTATATTTATATACGTTACTTTT
GCTAT------------------------------
>MY5316_Hexurella_WagonerRd_BradshawMtns
------------------------------------------------------------
------GACTATTACAGCGGCGGAGGCGGTGGTGGCGACCACTACGGAGGCGGCGGTGGT
GAGGAACACTACGGAGGCGGTGGTGGCGAGCAGTACGGAGGCGGTGGAGGCGACCACTAC
GGAGGGGGAGGCGGCCATCACTACGAGTACAAGAAGTACAAGGAACCGATCGTCCACGTC
ATCCACAAGGACGTTCCAGTCTACCACAAGGTGGCCATCCCCAAGCCAGTACCTGTACCC
AAGTACTACCCAGTGCCGAAGCCAGTGCACGTTCCGCACCACGTGCCAGTTCCCGTGAAG
GTCCCAGTCTACAAGACCATCCCTAAAGTCATCACCATTCCCAAGACTGTTCCAGTCCAC
AAGATCATCCACGTCCCCAAGCCAGTACCAGTGGGTGTTCCAGTCCCAGTCTACAAACCC
GAACCCTACCCAGTGTACAAGACCATCCACGTTCCCAAGCCATACCCAGTTCCAGTTCAT
ATCAAGGTGCCAAAATACGTTCCAGTGCCAGTCCACAAAGTCATAAAGGTTCCCAAGCCA
TACCCAGTCCCTGTCAAGGTGCCTGTTTACAAAGAAACGTTGGTTAAGAAGCCAGTCGTC
CTCCACGTTCCGTAAGTATTCAAATTACATTCATTTGTCATATTTATATACGTTACTTTT
GCTATTGTTGCACTGTACCGCACCGAAAATTTGTC
>MY5317_Hrupicola_Cottonwood_SnYsidroMtns
GGTGGTGGTGGTGACTATGGTGGACTCGATGAGGGCTA----------------------
-----------------CGGCGGCGGTGGTGGCGGAGAACACTACGGAGGT---GGTGGT
GGCGAACAGTATGGAGGCGGTGGTGGAGAACAGTACGGAGGCGGAGGTGGAGACCACTAT
GGAGCTGGAGGTGGCGACCACTACGAGTACAAGAAGTACAAGGAACCAATTGTCCACGTC
ATCCACAAGGACGTTCCAGTCTACCACAAGGTAGCTATCCCCAAGCCAGTACCTGTTCCC
AAGTACTACCCAGTGCCTAAGCCAGTACATGTTCCTCATCACGTGCCAGTTCCCGTGAAG
GTCCCAGTCTACAAGACCATCCCTAAAGTCATCACCATTCCCAAGACTGTTCCAGTCCAC
AAGATCATCCACGTCCCCAAGCCAGTCCCAGTGGGTGTTCCAGTTCCAGTCTACAAACCA
GAACCCTACCCAGTGTACAAGACAATCCACGTTCCCAAGCCATACCCAGTTCCAGTTCAT
ATCAAGGTGCCAAAATACGTTCCAGTGCCAGTCCACAAAGTCATAAAGGTTCCCAAGCCA
TACCCAGTCCCTGTCAAGGTGCCTGTCTACAAAGAAACGTTGGTTAAGAAGCCAGTCGTC
CTCCACGTTCCGTAAGTATTTAAATTGCATTCATTTATTATATTTATATAGG----TTTT
TCCATTGTTGCATTG--------------------
