# Supplementary material for: ﻿Species delimitation, biogeography, and natural history of dwarf funnel web spiders (Mygalomorphae, Hexurellidae, Hexurella) from the United States / Mexico borderlands
Source: Zookeys. 2023 Jun 14;1167:109–57. doi: 10.3897/zookeys.1167.103463 (PMC10285686; doi:10.3897/zookeys.1167.103463)
Supplement: Supplementary material 3 — Input matrices, analysis log files, and output tree files for nuclear and mitochondrial analyses [file zookeys-1167-109_article-103463__-s003.zip › uce-2002070.fasta]

>MY0059_Hapachea_SantaRitaMtns_MaderaCyn
TAATTTTGATTGTTTATTGGAATTGCTTTTCACCAATTATTTATGATGAGACTTCTATAA
TAATTGTCACAAATTTTATTGAATTTTTAATAATTATTTCTACGGCATATTTTTATTCCA
CAGTTTGTAGCTTTTAAATATGTGGCATGTTGAAAGTCTTGCACTTTATACTGTGTGGAA
ATCTAAGTTCAATGTATCCAGATCTTACTTCCATCAGTAACTATTTTATTATGTTAATGC
ATTATGTAATTTTTCCTTTTTTGTGTGTGTCCTTAGCTCCATAACCACTGTGCCTCTCAA
GTCAAGCCAGAATGTACCCTTGGGGAGCATAGGGATCATATCTTACCTCCTACTTGTATT
TGCCCCATTGTTTTAGTAAGTAGGAAAAGTCCGAAGCTATTTAATATGTTTTCATTTAAA
ACTGCTGTCATTCTACCTATGAAATATTTTTTGCAAACTGAATACTAAAGTGTCAGAAAA
AGTGTTAGCTGTGTACTGTAAATTCAGATCTCTATTTTTCTGTAGCCTTGAATCAGTATG
AATAAAATGTTGATGTTCTTCTGGTGTTAAAGAGTAACACATATTTACTATGGCATTTGA
TTCAGAAGCTAAAAGTAATCGTCTGCAGTTTCATTATCATTTCTGTT
>MY0139_Hexurella_SanDiego_Guatay
TAATTCTCATTATGTATGGGAATTGCTTTTTAACAATTATTTATGATGA--CTTTTATAA
TAATTGTCGCAAATTTTATCCAGTTTTTAATAATTATTTCTGTAATGTATTTTTATTCCA
CAGTTCATAGCTTTCAAATATCTGGCATGTTGAAAGTCTTGCACTC----TTTTAGTGAA
ATTGAATTTCAGTGCATTCATATCTTACTTCCATCAGTAACTATTTTATTATGTTAATGC
ATTATGTAATATTTCCTTTTTTGTGTGTGTTCCTAGCTCCATAACCACTGTGCCTCTCAA
GTCAAACCAGAATGTACCCTTGGGGAGCATAGGGATCATATCTTACCTCCCACTTGTATT
TGCCCCATTGTTTTAGTAAGTAGGAAAAATCCAAAGCTATTTA--ATGTTTTAATTTTCG
AATGCTGTCATTCTA----TCAAACATCTTTTGTGAATTGAATATTAAAGTGTCAGAGAA
AGTGTTAGCTGTGTACTGT----------CTGTATCTTTCTGTGGTCTTGAATCTATATG
AATAAAACATTGATGTTTTTCTGGTGTTAAAAGGTATCTTATATTTTCTGTGACATTTAA
TTCAGAAGATAAAAGGAGAATTCTGCATTTTCATTATCTTTTCTGCT
>MY5053_Hexurella_ChiricahuaMtns_PriceCyn
TAATTTTGATTGTTTATTGGAATTGCTTTTCACCAATTATTTATGATGAGACTTCTATAA
TATTTGTCACAAATTTTATCGAATTTTTAATAATTATTTCTACGACATATTTTTATTCCA
CAGTTTGTAGCGTTTAAATATGTGGCATGTTGAAAGTCTTGCACTTTATACTGTGTGGAA
ATCTAAGTTCAGTTTATCCAGATCTTACTTCTATCAGTAGCTATTTTATTATGTTAATGC
ATTATGTAATTTTTCCTTTTTTTTGTGTGTCCTTAGCTCCATAACCACTGTGCCTCTCAA
GTCAAGCCAGAATGTACCCTTGGGGAGCATAGGGATCATATCTTACCTCCTACTTGTATT
TGCCCCATTGTTTTAGTAAGTAGGAAAAATCCGAAGCTATTTAATATGTTTTAATTTAAA
ACTGCTGTCATTCTACCTATGAAACATTTTTTGCAAACTGAATA----------------
----------------------------------------------------------TG
AATAAAACGTTGATGTTCTTCTGGTGTTAAAGAGTAACACATATTTACTATGACATTTGA
TTCAGAAGCTAAAAGTAATCGTCTGCAGTTTCATTATCATTTCTGTT
>MY5064_Hexurella_MuleMtns_Escabrosa
TAATTTTGATTGTTTATTGGAATTGCTTTTCACCAATTATTTATCATGAGACTTCTATAA
TAATTGTCACAAATTTTATCGAATTTTTAATAATTATTTCTACTACATATTTTCATTCCA
CAGTTTGTAGCTTTTAAATATGTGGCACGTTGAAAGTCTTGCACTTTATACTGTGTGGAA
ATCTGAGTTCCATGTATCTAGATTTTACTTCCAACAGTAACTATTTTATTATGTTAATGC
ATTATGTAATTTTTTCTTTTTTGTGTGTGCCCTTAGCTCCATAACCACTGTGCCTCTCAA
GTCAAGCCAGAATGTACCCTTGGGGAGCATAGGGATCATATCTTACCTCCTACTTGTATT
TGCCCCATTGTTTTAGTAAGTAGGAAAAATCTGAAGCTATTTAATATGTTTTTATTTAAA
ACTGCTGTCATTCTACCTATGAAAATTTTTTTGCGAACTGAATACTAAAGTGTCAGAAAA
AGTGTTAGCTGTGTACTGTAAATTCAGATCTCTATTTTTCTGTAGTCCTGAATCTGTATG
AATAAAACGTTGATGTTCTTCTGGTGTTAATGAGTAACACATACTTACTATGGCATTTGA
TTCATAAGCTAAAAGTAATCGTCTGCAGTTTCATTATCATTTCTGTT
>MY5071_Hexurella_SantaRitaMtns_AlisoSprings
TAATTTTGATTGTTTATTGGAATTGCTTTTCACCAATTATTTATGATGAGACTTCTATAA
TAATTGTCACAAATTTTATCGAATTTTTTATAATTATTTCTACGACATATTTTTCTTCCA
CAGTTTGTAGCTTTTAAATATGTGGCATGTTGAAAGTCTTGCACTTTATACTGTGTGGAA
ATCTAAGTTCAATGTATCCAGATCTTACTTCCATCAGTAACTATTTTATTATGTTAATGC
ATTATGTAATTTTTCCTTTTTTGTGTGTGACCTTAGCTCCATAACCACTGTGCCTCTCAA
GTCAAGCCAGAATGTACCCTTGGGGAGCATAGGGATCATATCTTACCTCCTACTTGTATT
TGCCCCATTGTTTTAGTAAGTAGGAAAAATCTGAAGCTATTTAATATGTTTTAATTTAAA
ACTGCTGTCATTCTACCTATGAAACATTTTTTGCAAACTGAATACTAAAGTGTCAGAAAA
AGTGTTAGCTGTGTACTGTAAATTCAGATCTCTATTTTTCTGTAGTAATGAATCTGTATG
AATAAAACGTTGATGTTCTTCTGGTGTTAAAGAATAACACATATTTACTATGGCATTTGA
TTCAGAAGCTAAAAATAATCGTCTGCAGTTTCATTAT----TCTGTT
>MY5075_Hexurella_ChiricahuaMtns_CaveCrkCyn
TAATTTTGATTGTTTA------------TTCACCAATTATTTATGATGAGACTTCTATAA
TATTTGTCACAAATTTTATCGAATTTTTAATAATTATTTCTAGGACATATTTTTATTTCA
CAGTTTGTAGCTTTTAAATATGTGGCATGTTGAAAGTCTTGCACTTTATACTGTGTGGAA
ATCTAAGTTCAGTTTATCCAGATCTTACTTCCATCAGTAACTATTTTATTATTTTAATGC
ATTATGTAATTTTTCCTTTTTTGTGTGTGTCCTTAGCTCCATAACCACTGTGCCTCTCAA
GTCAAGCCAGAATGTACCCTTGGGGAGCATAGGGATCATATCTTACCTCCTACTTGTATT
TGCCCCATTGTTTTAGTAAGTAGGAAAAATCCGAAGCTATTTA--ATGTTTTAATTTAAA
ACTGCTGTCATTCTACCTATGAAACATTTTTTGCAAACTGAATACTAAAGTGTCAGAAAA
AGTGTTAGCTGCGTACTGTAAATTCAGATCTCTATTTTTCTGTAGTCTTGAATCTGTATG
AATAAAACTTTGATGTTCTTCTGGTGTTAAAGAGTAACACATATTTACTATGACATTTGA
TTCAGAAGCTGAAAGTTATCGTCTGCAGTTTCATTATCATTTCTGTT
>MY5126_Hexurella_SantaCatalinaMtns_NuggetCyn
TAATTTTAATTGTTTATTGGAACTGCTTTTCACCAATTATTTATGATGAGACTTCTATAA
TAATTGTCACACATTTTGTCGAATTTTTAATAATTATTTCTACGACATATTTTTATTCCA
CAGTTTGTAGCTTTCAAATATGTGGCATGTTGAAAGTCTTGCACTTTATACTATGTGGAA
ATCTAAGTTCAATGTATCCAGATCTTACTTCCATCAGTAACTATTTTATTATATTAATGC
ATTATGTAATTTTTCCTTTTTTGTGTGTGTCCTTAGCTCCATAACCACTGTGCCTCTCAA
GTCAAGCCAGAATGTACCCTTGGGGAGCATAGGGATCATATCTTACCTCCTACTTGTATT
TGCCCCATTGTTTTAGTAAGTAGGAAAAGTCCAAAGCTATTTA--ATGTTTTAATTTAAA
ACTGCTGTCATTCTACCTATGAAATATTTTTTGCAATCTGAATACTAAAGTGTCAGAAAA
AGTGTTAACTGTGTACTGTAAATTCAGATCTCTATTTTTCTGTAGTCTTGAATCTGTATG
AATAAAACGTTGATGTTCTTCTGGTGTTAAAGAGTAACACATATTTACTATGGCATTTGA
TTCATAAGCTAAAAGTAATCATCTGCAGTTTCATTATCATTTCTGTT
>MY5127_Hexurella_WhetstoneMtns_FrenchJoeCyn
------------------------------------------------------------
------------------------------------------------------------
------------------------------------------------------------
------------------------------------------------------------
----TGTAATTTTTCCTTTTCTGTGTGTGTCCTTAGCTCCATAACCACTGTGCCTCTCAA
GTCAAGCCAGAATGTACCCTTGGGGAGCATAGGGATCATATCTTACCTCCTACTTGTATT
TGCCCCATTGTTTTAGTAAGTAGAAAAAATCCGAAGCTATTCAATATGTTTTAATTTAAA
ACTGCTGTCATTCTACCTATGAAAGATTTTTTGCAAACTGAATACTAAAGTGTCAGAAAA
AGTGTTAGCTGTATACTGTAAATTCAGATCTCTATTTTTCTGTAG---------------
------------------------------------------------------------
-----------------------------------------------
>MY5131_Hexurella_PedregosaMtns_PruneCyn
TAATTTTAATTGTTTATTGGAATTGCTTTTCACCAATTATTTATGATGAGACTTCTATAA
TATTTGTCACAAATTTTATCGAATTTTTAATAATTATTTCTACTTCATATTTTTATTCCA
CAGTTTGTAGCTTTTAAATATGTGGCATGTTGAAAGTCTTGCACTTTATACTGTGTGGAA
ATCTAAGTTCAGTTTATCCAGATCTTTCTTCCATCAGTAACTATTTTATTATGTTAATGC
ATTATGTAATTTTTCCTTTTTTGTGTGTGTCCTTAGCTCCATAACCACTGTGCCTCTCAA
GTCAAGCCAGAATGTACCCTTGGGGAGCATAGGGATCATATCTTACCTCCTACTTGTATT
TGCCCCATTGTTTTAGTAAGTAGGAAGAATCCGAAGCTATTTAATATGTTTTAATTTAAA
ACTGCTGTCATTCTACCTATGAAACATTTTTTACAAACTGAATACTAAAGTGTCGGAAAA
AGTGTTAGCTGTGTACTGTAAATTCAGATCTCTATTTTTCTGAAGTCTTGAATCTGTATG
AATAAAACGTTGATGTTCTTCTGGTGTTAAAGAGTAACACATATTTACTATGACATTTGA
TTCAGAAGCTAAAAGTAATCGTCTGCAGTTTCATTATCATATCTGTT
>MY5132_Hexurella_PedregosaMtns_PruneCyn
TAATTTTAATTGTTTATTGGAATTGCTTTTCACCAATTATTTATGATGAGACTTCTATAA
TATTTGTCACAAATTTTATCGAATTTTTAATAATTATTTCTACTTCATATTTTTATTCCA
CAGTTTGTAGCTTTTAAATATGTGGCATGTTGAAAGTCTTGCACTTTATACTGTGTGGAA
ATCTAAGTTCAGTTTATCCAGATCTTTCTTCCATCAGTAACTATTTTATTATGTTAATGC
ATTATGTAATTTTTCCTTTTTTGTGTGTGTCCTTAGCTCCATAACCACTGTGCCTCTCAA
GTCAAGCCAGAATGTACCCTTGGGGAGCATAGGGATCATATCTTACCTCCTACTTGTATT
TGCCCCATTGTTTTAGTAAGTAGGAAGAATCCGAAGCTATTTAATATGTTTTAATTTAAA
ACTGCTGTCATTCTACCTATGAAACATTTTTTACAAACTGAATACTAAAGTGTCGGAAAA
AGTGTTAGCTGTGTACTGTAAATTCAGATCTCTATTTTTCTGTAGTCTTGAATCTGTATG
AATAAAACGTTGATGTTCTTCTGGTGTTAAAGAGTAACACATATTTACTATGACCTTTGA
TTCAGAAGCTAAAAGTAATCGTCTGCAGTTTCATTATCATATCTGTT
>MY5136_Hexurella_MiddlemarchCyn
TAATTTTGATTGTTTATTGGAATTGCTTTTCATCAATTATTTATGATGAGACTTCTATAA
TATTTGTCACAAATTTTATCGAATTTTTAATAATTATTTTTGCGACATATTTTTATTCCA
CAGTTTGTAGATTTTAAATATGTGGCATGTTGAAAGTCTTGCACTTTATACTGTGTGGAA
ATCTACGTTCAATGTATCCAGATCTTACTTCCATCAGTAACCATTTTATTATGTTAATGC
ATTATGTAATTTTTCCTTTTTTGTGTGTGTCCTTAGCTCCATAACCACTGTGCCTCTCAA
GTCAAGCCAGAATGTACCCTTGGGGAGCATAGGGATCATATCTTACCTCCTACTTGTATT
TGCCCCATTGTTTTAGTAAGTAGGAAAAGTCTGAAGCTATTTAATATGTTTTAATTTAAA
ACTGCTGTCATTCTACCTATGAAACATTTTTTGCAAACTGAATACTAAAGTGTCAGAAAA
AGTGTTAGCTGTGTACTGTAAATTCAGATCTCTGTTTTTCTGTAGTCTTGAATCTGTATG
AATAAAACATTGATGTTCTTCTGGTGTTAAAGAGTAACACATATTTACTATGGCATTTGA
TTCAGAAGCTAAAAGTAATCGTCTGCAGTTTCATTATCA--------
>MY5147_Hexurella_DragoonMtns_NF_345A
TAATTTTGATTGTTTATTGGAATTGCTTTTCATCAATTATTTATGATGAGACTTCTATAA
TATTTGTCACAAATTTTATCGAATTTTTAATAATTATTTCTGCGACATATTTTTATTCCA
CAGTTTGTAGATTTTAAATATGTGGCATGTTGAAAGTCTTGCACTTTATACTGTGCAGAA
ATCTACGTTCAATGTATCCAGATCTTACTTCCATCAGTAACTATTTTATTATGTTAATGC
ATTATGTAATTTTTCCTTATTTGTGTGTGTCCTTAGCTCCATAACCACTGTGCCTCTCAA
GTCAAGCCAGAATGTACCCTTGGGGAGCATAGGGATCATATCTTACCTCCTACTTGTATT
TGCCCCATTGTTTTAGTAAGTAGGAAAGGTCCGAAGCTATTTAATATGTTTTAATTTAAA
ACTGCTGTCATTCTACCTATGAAACATTTTTTGCAAACTGAATACTAAAGTGTCAGAAAA
AGTGTTGGCTGTGTACTGTAAATTCAGATCTCTGTTTTTCTGTAGTCTTGAATCTGTATG
AATAAAACATTGATGTTCTTCTGGTGTTAAAGAGTAACACATATTTACTATGGCATTTGA
TTCGGAAGCTGAAAGTAATCGTCTGCAGTTTCATTATCATTTCTGTT
>MY5152_Hexurella_WhetstoneMtns_ApacheCyn
TAATTTTGATTGTTTATTGGAATTGCTTTTCGGCAGTTATTTATGATGAGATTTCTATAA
TATTTGTCACAAATTTTATCGAATTTTTAATAATTATTTCTACGACATATTTTTATTCCA
CATTTTGTGGCTTTTAAATATATAGCATGTTGAACGTCTTGCACTTTATACTGTGTGGAA
ATTTAAGTTCAATGTATCCAGATCTTACTTATATCAGTAACTATTTTATTATGTAAATGC
ATTATGTAATTTTCCCTTTTCTGTGTGTGTCCTTAGCTCCATAACCACTGTGCCTCTCAA
GTCAAGCCAGAATGTACCCTTGGAGAGCATAGGGATCATATCTTACCTCCTACTTGTATT
TGCCCCATTGTTTTAGTAAGTAGGAAAAATCCGAAGCTATTCAATATGTTTTAATTTAAA
ACTGCTGTCATTCTACCTATGAAAGATTTTTTGCAAACTGAATACTAAAGTGTCAGAAAA
AGTGTTAGCTGTGTACTGTAAATTCAGATCTCTATTTTTCTGTAGTCTTGAATCTGTATG
AATAAAACGTTGATGTTCTTCTGGTGTTAAAGAGTAACACATATTTACTATGGCATTTGA
TTCAGAAGTTAAACGTAATCGTCTGCATTTTCATTAT----TCTGTT
>MY5154_Hexurella_SantaRitaMtns_AdobeCyn
TAATTTTGATTGTTTATTGGAATTGCTTTTCACCAATTATTTATGATGAGACTTCTATAA
TAATTGTCACAAATTTTATCGAATTTTTAATCATTATTTCTATGGCATATTTTTATTCCA
CAGTTTGTAGCTTTTAAATATGTGGCATGTTGAAAGTCTTGCACTTTATACTGTGTGGAA
ATCTAAGTTCAATGTATCCAGATCTTACTTCCATCAGTAACTATTTTATTATGTTAATGC
ATTATGTAATTTTTCCTTTTTTGTGTGTGTCGTTAGCTCCATAACCACTGTGCCTCTCAA
GTCAAGCCAGAATGTACCCTTGGGGAGCATAGGGATCATATCTTACCTCCTACTTGTATT
TGCCCCATTGTTTTAGTAAGTAGGAAAAGTTCGAAGCTATTTAATATGTTTTAATGTAAA
ACTGCTGTCATTCTACCTATGAAATATTTTTTGCAAACTGAATACTAAAGTGTCAGAAAA
AGTGTTAGCTGTGTACTGTAAATTCAGATCTCTATTTTTCTGTAGTCTTGAATCTGTATG
AATAAAATGTTGATGTTCTTCTGGTGTTAAAGAGTGACACATATTTACTATGGCATTTGA
TTCAGAAGCTAAAAGTAATCGTCTGCAGTTTCATTATCATTTCTGTT
>MY5157_Hexurella_SantaCatalinaMtns_Redington
------------------------------------------------------------
-----------------------------ATAATTATTTATAC-ACATATTTTTATTCCA
CAGTTTGT-GCTTTTAAATATGTGGCATGTTGAAAGTCTTGCACTTTATACTGTGTGGAA
ATCCAAGTTCAATGTATCCAGATCTTACTTCCATCAGTAACTATTCTATTATTTTAATGC
ATTATGTAATTTTTCCTTTTTTGTGTGTGTCCTTAGCTCCATAACCACTGTGCCTCTCAA
GTCAAGCCAGAATGTACCCTTGGGGAGCATAGGGATCATATCTTACCTCCTACTTGTATT
TGCCCCATTGTTTTAGTAAGTAGGAAAAGTTCGAAGCTATTTAATATGTTTTAATTTAAA
ACTGCTGTCATTCTATCTATGAAATATTTTTTGCAAACTGAATACTAAAGTGTCAGAAAA
AGTGTTAGCTGTGTACTGTAAATTCAGATCTCTATTTTTCTGTAGTCTTGAATCTGTATG
ACTAAAACGTTGATGTTCTTCTGGTGTTAAAGAGTAACACATATTTACTATGGTATTTGA
TTCAGAAACTAAAAGTAATCGTCTGCAGTTTCATTAT----TCTGT-
>MY5164_Hrupicola_Temecula
------------------------------------------------------------
------------------------------------------------------------
--------------------------------------------------------TGGA
AAAAAACTTAAA----------------------------------------ACCACTGC
ATTATGTAATATTTCTTTTTTTGTGTGTGTTCCTAGCTCCATAACCACTGTGCCTCTCAA
GTCAAACCAGAATGTACCCTTGGGGAGCATAGGGATCATATCTTACCTCCCACTTGTATT
TGCCCCATTGTTTTAGTAAGTAGGAAAAATCCAAAGCTATTTA--ATGTTTTAATTTTAG
AATGCTGTC---------------------------------------------------
------------------------------------------------------------
------------------------------------------------------------
-----------------------------------------------
>MY5165_Hrupicola_Temecula
TAATTCTCATTATGTATAAGAATTGCTTTTTAACAATTATTTATGATGA--CTTTTATAA
TAATTGTCACAAATTTTATCCAGTTTTTAATAATTATTTCTGTAATGTATTTTTATTCCA
CAGTTCATAGCTTTCAAATATCTGGCATGTTGAAAGTCTTGCACTC----TTTTAGTGAA
ATTGAATTTCAGTGCATTCATATCTTACTTCCATCAGTAACTATTTTATTACGTTAATGC
ATTATGTAATATTTCTTTTTTTGTGTGTGTTCCTAGCTCCATAACCACTGTGCCTCTCAA
GTCAAACCAGAATGTACCCTTGGGGAGCATAGGGATCATATCTTACCTCCCACTTGTATT
TGCCCCATTGTTTTAGTAAGTAGGAAAAATCCAAAGCTATTTA--ATGTTTTAATTTTAG
AATGCTGTCATTCTA----TCAAACATCTTTTGTGAATTGAATATT------------AA
AGTGTTAGCTGTGTACTGT----------CTGTATCTTTCTGTGGTCTTAAATCTATATG
AATAAAACATTGATGTTTTTCTGGTGTTAAAAAGTATCTTATATTTTCTGTGACATTTAA
TTCAGAAGATAAAAGTAGAATTCTGCATTTTCATTATCTTTTCTGCT
>MY5175_Hapachea_HarshawRd_PatagoniaMtns
------------------------------------------------------------
------------------------------------------------------ATTC--
CCGTTTGTAGCTTTTAAATATGTGGCATGCTGAAAGTCTTGCACTTTATACTGTGTGGAA
ATCTAAGTTCAATGTATCCCGATCTTACTTCCATCAGTAACTATTTTATTATGTTAATGC
ATTATGTAATTTTTCCTTTTTTGTGTGTGTCCTTAGCTCCATAACCACTGTGCCTCTCAA
GTCAAGCCAGAATGTACCCTTGGGGAGCATAGGGATCATATCTTACCTCCTACTTGTATT
TGCCCCATTGTTTTAGTAAGTAGGAAAAGTCCGAAGCTATTTA--ATGTTTTAATTTAAA
ACTGCTGTCATTCTACCTATGAAACATTTTTTGCAAACTGAATACTAAAGTGTCAGAAAA
AGTGTTAGCTATGTACTGTAAATTCCGATCTCTATTTTTCTGTAGTCTTGAATCTGTATG
AATAAAATGTTGATGTTCTTCTGGTGTTAAAGAGTAACACATATTTACTATGGCATTTGA
TTCAGAAGCTAAAAGTAATCGTCTGCAGTTTCATTACCATTTCTGTT
>MY5181_Hapachea_MustrangPk_MustangMtns
TAATTTTGATTGTTTATTGGAATTGCCTTTCACCAATTATTTATGATGAGACTTCTATAA
TATTTGTCACAAATTTTATCGAATTTTTAATAATTATTTCTACGACATATTTTTATTCCA
TAGTTTGTAGCTTTAAAATATGTGGCATGTTAAAAGTCTTGCACTTTATACTGTGTGGAA
ATCTAAGTTCAATGTATCCAGATCTTACTTCCATCAGTAACTATTTTATTATGTTAATGC
ATTATGTAATTTTTCCTTTTTTGTGTGTGTCCTTAGCTCCATAACCACTGTGCCTCTCAA
GTCAAGCCAGAATGTACCCTTGGGGAGCATAGAGATCATATCTTACCTCCTACTTGTATT
TGCCCCATTGTTTTAGTAAGTAGGAAAAATCCGAAGCTATTTAATATGTTTTAATTTAAA
ACTGCTGTCATTCTACCTATGAAACATTTTTTGCAAACTGAATAATAAAGTGTCAGAAAA
AGTGTTAGCTGTGTACAGTAAATACAGATCTCTATTTTTCTGTAGTCTTGAATCTGTATG
AATAAAACGTTGATGTTCTTCTGGTGTTAAAGAGTAGCACATATTTACTATTGCATTTGA
TTCAGAAGCTAAAAGTAATCGTCTGCAGTTTAATTATCATTTCTGTT
>MY5193_Hapachea_HarshawRd_PatagoniaMtns
------------------------------------------------------------
------------------------------------------------------------
------------------------------------------------------------
--------------------------------------------TT-ATTATGTTAATGC
ATTATGTAATTTTTCCTTTTTTGTGCGTGTCCTTAGCTCCATAACCACTGTGCCTCTCAA
GTCAAGCCAGAATGTACCCTTGGGGAGCATAGGGATCATATCTTACCTCCTACTTGTATT
TGCCCCATTGTTTTAGTAAGTAGGAAAAATCCGAAGCTATTTAATATGTTTTAATTTAAA
ACTGCTGTCATTCTACCTATGAAACATTTTTTGCAAACTGAATACTAAAGTGTCAGAAAA
AGTGTTACTTGTGTA---------------------------------------------
--------------GTCTTTCTGGTGTT-AAAGATAACACATATTTACTATGGCATTTGA
TTCAGAAGCTAAAAGTAATCATCTGCAGTTTTATCAT----TCTGTT
>MY5194_Hapachea_Ordsummit_MtOrd
-------------TTATTGGAATTGCTTTTCACCAATTATT-ATGATGAGAC-TCTAT-A
TAATTGTC--CAATTTTATCAAATTTTTAATAATTATTTCTACAATGTATTTTTATTCCA
CTGTTCGTAGCTTTCAAATATGTGGCATCTTGAAAGTCTTGCACTTTATACTGTGTGGAA
CTCTAATTTAAATGTATTCAGATCTTACTTCCATAAGTAACTATTTTATTATGTTAATGC
ATTATGTAATTTTTCCCTTTTTGTGTGTGTTCTTAGCTCCATAACCACTGTGCCTCTCAA
GTCAAACCAGAATGTACCCTTGGGGAGCATAGGGATCATATCTTACCTCCTACTTGTATT
TGCCCCATTGTTTTAGTAAGTAGGAAAAATCCGAAGCTATTTAATATGTTTTAATTTGAA
ACTGGTGTCATTCTACCTATCAAATATTTTGTGCAAATTGAATATTAAAGTGTCAG-AAA
AGTGTTAGCTGTGTACTGTAAATTCAGATCTCTG--TTTCTGTAGTATTGAATCTGTATG
AATGACGCATTGATATCCCTCTGGTGTTAAAGAGTAACACATATATACTATGGCATTTGA
TTCAGAGGCTAAAAGTAGTCATCAGCAGTTACATTATCATTTCCATT
>MY5195_Hapachea_Ordsummit_MtOrd
TAATTTTCATTGTTTATTGGAATTGCTTTTCACCAATTATTAATGATGAGACATCTATTA
TAATTGTCACAAATTTTATCAAATTTTTAATAATTATTTCTACAATGTATTTTTATTCCA
CTGTTCGTAGCTTTCAAATATGTGGCATCTTGAAAGTCTTGCACTTTATACTGTGTGGAA
CTCTAATTTAAATGTATTCAGATCTTACTTCCATAAGTAACTATTTTATTATGTTAATGC
ATTATGTAATTTTTCCCTTTTTGTGTGTGTTCTTAGCTCCATAACCACTGTGCCTCTCAA
GTCAAACCAGAATGTACCCTTGGGGAGCATAGGGATCATATCTTACCTCCTACTTGTATT
TGCCCCATTGTTTTAGTAAGTAGGAAAAATCCGAAGCTATTTAATATGTTTTAATTTGAA
ACTGGTGTCATTCTACCTATCAAATATTTTGTGCAAATTGAATATTAAAGTGTCAGAAAA
AGTGTTAGCTGTGTACTGTAAATTCAGATCTCTG--TTTCTGTAGTATTGAATCTGTATG
AATGACGCATTGATATCCCTCTGGTGTTAAAGAGTAACACATATATACTATGGCATTTGA
TTCAGAGGCTAAAAGTAGTCATCAGCAGTTACATTATCATTTCCATT
>MY5266_Hencina_CerroBolla
TCATTCTCATTATGTATGGGAATTGCTTTTTAACAATTATTTATGATGA--CTTTTGTAA
TAATTGTCACAAATTTTATCAAGTTTTTAATAATTATTTCTGTAATGTATTTTTATTCCA
CAGTTCATAGCTTTCAAATATCTGCCATGTTGAAAGTCCTGCACTC----TTTTAGCGAA
ATTGAATTTCAATGCATTCATATCTCACTTCCATCAGTAACTATTTTATTATGTTAATGC
ATTATATAATATTTCCTTTTTTGTATGTGTTCTTAGCTCCATAACCACTGTGCCTCTCAA
GTCAAACCAGAATGTACCCTTGGGGAGCATAGGGATCATATCTTACCTCCCACTTGTATT
TGCCCCATTGTTTTAGTAAGTAGGAAAAATCCAAAGCTATTTA--ATGTTTTAATTTTAG
AATGCTGTCATTCTATCTATCAAACATCTTTTGTGAATTGAATATTAATGTGTCAGAGAA
AGTGTTAGCTGTGTACTGT----------CTGTATTTTTCTGTAGTCTTGAGTCTGTATG
AATAAAACGTTGATGTTTTTCTGGTGTTAAAGAGTATCACATATTTTCTATGGCATTTAA
TTAAGAAGCTAAAAGTAGAATTCTGCAGTTTCATTACCTTTTCTGCT
>MY5267_Hencina_CerroBolla
TCATTCTCATTATGTATGGGAATTGCTTTTTAACAATTATTTATGATGA--CTTTTGTAA
TAATTGTCACAAATTTTATCAAGTTTTTAATAATTATTTCTGTAATGTATTTTTATTCCA
CAGTTCATAGCTTTCAAATATCTGCCATGTTGAAAGTCTTGCACTC----TTTTAGCGAA
ATTGAATTTCAATGCATTCATATCTCTCTTCCATCAGTAACTATTTTATTATGTTAATGC
ATTATATAATATTTCCTTTTTTGTATGTGTTCTTAGCTCCATAACCACTGTGCCTCTCAA
GTCAAACCAGAATGTACCCTTGGGGAGCATAGGGATCATATCTTACCTCCCACTTGTATT
TGCCCCATTGTTTTAGTAAGTAGGAAAAATCCAAAGCTATTTA--ATGTTTTAATTTTAG
AATGCTGTCATTCTATCTATCAAACATCTTTTGTGAATTGAATATTAATGTGTCAGAGAA
AGTGTTAGCTGTGTACTGT----------CTGTATTTTTCTGTAGTCTTGAGTCTGTATG
AATAAAACGTTGATGTTTTTCTGGTGTTAAAGAGTATCACATATTTTCTATGGCATTTAA
TTAAGAAGCTAAAAGTAGAATTCTGCAGTTTCATTACCTTTTCTGCT
>MY5269_Hexurella_GuadalupeValley
TCATTCTCATTATGTATGGGAATTGCTTTTTAACAATTATTTATGATGA--CTTTTGTAA
TAATTGTCGCAAATTTTATCAAGTTTTTAATAATTATTTCTGTAATGTATTTTTATTCCA
CAGTTCATAGCTTTCAAATATCTGCCATGTTGAAAGTCTTGCACTC----TTTTAGCGAA
ATTGAATTTCAATGCATTCATATCTTACTTCTATCAGTAACTATTTTATTACGTTAATGC
ATTATGTAATATTTCCTTTTTTGTATGTGTTCTTAGCTCCATAACCACTGTGCCTCTCAA
GTCAAACCAGAATGTACCCTTGGGGAGCATAGGGATCATATCTTACCTCCCACTTGTATT
TGCCCCATTGTTTTAGTAAGTAGGAAAAATCCAAAGCTATTTA--ATGTTTTAATTTTAG
AATGCTGTCATTCTATCTATCAAACATCTTTTGTGAATTAAATATTAATGTGTCAGAGAA
AGTGTTAGCTGTGTACTGT----------CTGTATTTTTTTGTAGTCTTGAATCTGTATG
AATAAAACATTGATGTTTTTCTGGTGTTAAAGAGTATCGCATATTTTCTATGGCATTTAA
TTAAGAAGATAAAAGTAGAATTCTGCAGTTTCATTACCTTTTCTGCT
>MY5271_Hexurella_GuadalupeValley
TCATTCTCATTATGTATGGGAATTGCTTTTTAACAATTATTTATGATGA--CTTTTGTAA
TAATTGTCGCAAATTTTATCAAGTTTTTAATAATTATTTCTGTAATGTATTTTTATTCCA
CAGTTCATAGCTTTCAAATATCTGCCATGTTGAAAGTCTTGCACTC----TTTTAGCGAA
ATTGAATTTCAATGCATTCATATCTTACTTCTATCAGTAACTATTTTATTACGTTAATGC
ATTATGTAATATTTCCTTTTTTGTATGTGTTCTTAGCTCCATAACCACTGTGCCTCTCAA
GTCAAACCAGAATGTACCCTTGGGGAGCATAGGGATCATATCTTACCTCCCACTTGTATT
TGCCCCATTGTTTTAGTAAGTAGGAAAAATCCAAAGCTATTTA--ATGTTTTAATTTTAG
AATGCTGTCATTCTATCTATCAAACATCTTTTGTGAATTAAATATTAATGTGTCAGAGAA
AGTGTTAGCTGTGTACTGT----------CTGTATTTTTTTGTAGTCTTGAATCTGTATG
AATAAAACATTGATGTTTTTCTGGTGTTAAAGAGTATCGCATATTTTCTATGGCATTTAA
TTAAGAAGATAAAAGTAGAATTCTGCAGTTTCATTACCTTTTCTGCT
>MY5276_Hexurella_SanPedro_Martir
-----CTCATTATGTATGGGAATTGCTTTTTAACAATTATTTATGATGA--CTTTTGTAA
TAATTGTCACAAATTTTATCAAGTTTTTAATAATTATTTCTGTAATGTATTTTTATTCCA
CCGTTCATAGCTTTCAAATATCTGCCATGTTGAAAGTCTTGCACTC----TTTTAGCGAA
ATTGAATTTCAATGTATTCATATCTTACTTCCATCAGTAACTATTTTATTACGTTAATGC
ATTATATAATATTTCCTTTTTTGTATGTGTTCTTAGCTCCATAACCACTGTGCCTCTCAA
GTCAAACCAGAATGTACCCTTGGGGAGCATAGGGATCATATCTTACCTCCCACTTGTATT
TGCCCCATTGTTTTAGTAAGTAGGAAAAATCCAAAGCTATTTAGTACGTTTTAATTTTAG
AATGCTGTCATTCTATCTATCAAACATCTTTTGTGAATTGAATATTAACGTGTCAGAGAA
AGTGTTAGCTGTGTACTGT----------CTGTATTTTTCTGTAGTCTTGAATCTGTATG
AATAAAACATTGATGTTTTTCTGGTGTTAAAGAGTATTGCATATTTTCTATGGCATTTAA
TTCAGAAGCTAAAAGTAGAATTCTGCAGTTTCGTTACCTTTTCTGCT
>MY5277_Hexurella_SanPedro_Martir
TCATTCTCATTATGTATGGGAATTGCTTTTTAACAATTATTTATGATGA--CTTTTGTAA
TAATTGTCACAAATTTTATCAAGTTTTTAATAATTATTTCTGTAATGTATTTTTATTCCA
CCGTTCATAGCTTTCAAATATCTGCCATGTTGAAAGTCTTGCACTC----TTTTAGCGAA
ATTGAATTTCAATGTATTCATATCTTACTTCCATCAGTAACTATTTTATTACGTTAATGC
ATTATATAATATTTCCTTTTTTGTATGTGTTCTTAGCTCCATAACCACTGTGCCTCTCAA
GTCAAACCAGAATGTACCCTTGGGGAGCATAGGGATCATATCTTACCTCCCACTTGTATT
TGCCCCATTGTTTTAGTAAGTAGGAAAAATTCAAAGCTATTTAGTACGTTTTAATTTTAG
AATGCTGTCATTCTATCTATCAAACATCTTTTGTGAATTGAATATTAACGTGTCAGAGAA
AGTGTTAGCTGTGTACTGT----------CTGTATTTTTCTGTAGTCTTGAATCTGTATG
AATAAAACATTGATGTTTTTCTGGTGTTAAAGAGTATTGCATATTTTCTATGGCATTTAA
TTCAGAAGCTAAAAGTAGAATTCTGCAGTTTCGTTACCTTTTCTGCT
>MY5280_Hexurella_ArroyoSalado
TAATTCT------GTATGGGAATTGCTTTTTAACAATTATTTATGATGA--TTTTTATAA
TATTTGTCACAAATTTTATCAAGTTTTTAATAATTATTTCTGTAATGTATTTTTATTCTA
CAGTTCATAGCTTTCAAATATCTGGCATGTTGAAAGTCTTGCACTC----TTTTAGCGAA
ATTGAATTTCAATGCCTTCATATCTTACTTTCATCAGTAACTGTTTTATTACGTTAATGC
ATTATGTAATATTTCCTTTTTTTTATTTGTTCTTAGCTCCATAACCACTGTGCCTCTCAA
GTCAAACCAGAATGTACCCTTGGGGAGCATAGGGATCATATCTTACCTCCCACTTGTATT
TGCCCCATTGTTTTAGTAAGTAGAGAAAATCCAAAGCTATTTAATATGTTTTAATTTTAG
AATGCTGTCATTCTATCTATCAAACATCTTTTGTGAATTGAATATTAAAGTGTCAAAGAA
AGTGTTAGCTGTGTACTGT----------CTGTATTTTTCTGCAGTCTTGAATCTGTATG
AATAAAACATTGATGTTTTTCTGGTGTTAAAGAATATCACATATTTTCTATGGCATTTAA
TTCAGAAGCTAAAAGTAGAATTCTGCAGTTTCATTACCTTTTCTGCT
>MY5282_Hexurella_ArroyoSalado
TAATTCT------GTATGGGAATTGCTTTTTAACAATTATTTATGATGA--TTTTTATAA
TATTTGTCACAAATTTTATCAAGTTTTTAATAATTATTTCTGTAATGTATTTTTATTCTA
CAGTTCATAGCTTTCAAATATCTGGCATGTTGAAAGTCTTGCACTC----TTTTAGCGAA
ATTGAATTTCAATGCCTTCATATCTTACTTTCATCAGTAACTGTTTTATTACGTTAATGC
ATTATGTAATATTTCCTTTTTTTTATTTGTTCTTAGCTCCATAACCACTGTGCCTCTCAA
GTCAAACCAGAATGTACCCTTGGGGAGCATAGGGATCATATCTTACCTCCCACTTGTATT
TGCCCCATTGTTTTAGTAAGTAGAGAAAATCCAAAGCTATTTAATATGTTTTAATTTTAG
AATGCTGTCATTCTATCTATCAAACATCTTTTGTGAATTGAATATTAAAGTGTCAAAGAA
AGTGTTAGCTGTGTACTGT----------CTGTATTTTTCTGCAGTCTTGAATCTGTATG
AATAAAATATTGATGTTTTTCTGGTGTTAAAGAATATCACATATTTTCTATGGCATTTAA
TTCAGAAGCTAAAAGTAGAATTCTGCAGTTTCATTACCTTTTCTGCT
>MY5286_Hrupicola_SweetwaterSpr_OrdMtn
TAATTCTCATCATGTATGGGAATTGCTTTTTAGCATTTATTTATGATGA--CTTTTATAA
TAATTGTCACAAATTTTATCAAGTTTTTAATAATTATTTCTATAATGTATTTTTATTCCA
CAGTTCATAGCTTCCAAATATCTGGCATGTTGAAAGCCTTGCACTC----TTTTAGCAAA
ATTGAATTTCAATGCATTCATATCTTACTTCCATCAGTAACTATTTTATTATGTTAATGC
ATTATGTAATATTTCCCTTTTTGTGTGTGTTCTTAGCTCCATAACCACTGTGCCTCTCAA
GTCAAACCAGAATGTACCCTTGGGGAGCATAGGGATCATATCTTACCTCCCACTTGTATT
TGCCCCATTGTTTTAGTAAGTAGGAAAAATCCAAAACTATTTAATATGTTTTAATTTTGG
AATATTGTCATTCTATCTATCAAACATCATTTGTGAATTGAATATTAAAGTGTCAGAGAA
AGTGTTAGCTGTGTACTGT----------TGGTATTTTTCTGTAGTCTTGAATCTGTATG
AATAAAACGTTGATGTTTCTCTGGTGCTAAAGAGTGTCGCATATTTTCTATGGCATTTTA
TTCAGCAAGTAAAAGTAGAATTCTGCAGTTTCATTATG---------
>MY5287_Hrupicola_SweetwaterSpr_OrdMtn
TAATTCTCATCATGTATGGGAATTGCTTTTTAGCATTTATTTATGATGA--CTTTTATAA
TAATTGTCACAAATTTTATCAAGTTTTTAATAATTATTTCTATAATGTATTTTTATTCCA
CAGTTCATAGCTTCCAAATATCTGGCATGTTGAAAGCCTTGCACTC----TTTTAGCAAA
ATTGAATTTCAATGCATTCATATCTTACTTCCATCAGTAACTATTTTATTATGTTAATGC
ATTATGTAATATTTCCCTTTTTGTGTGTGTTCTTAGCTCCATAACCACTGTGCCTCTCAA
GTCAAACCAGAATGTACCCTTGGGGAGCATAGGGATCATATCTTACCTCCCACTTGTATT
TGCCCCATTGTTTTAGTAAGTAGGAAAAATCCAAAACTATTTAATATGTTTTAATTTTGG
AATATTGTCATTCTATCTATCAAACATCATTTGTGAATTGAATATTAAAGTGTCAGAGAA
AGTGTTAGCTGTGTACTGT----------TGGTATTTTTCTGTAGTCTTGAATCTGTATG
AATAAAACGTTGATGTTTCTCT--------------------------------------
-----------------------------------------------
>MY5288_Hrupicola_Deadman_Hills
TAATTCTCATTATGTATGGGAATTGCTTTTTAAGATTTATTTATGGTGA--CTTTTATAA
TAATTGTCACAAATTTTATCAAGTTTTTAATAATTATTTGTATAATGTATTTTTATTCCA
CAGTTCATAGCTTTCAAATATCTGGCATGTTGAAAGTCTTGCACTC----TTTTAGCAAC
ATTGAATTTCAATGCATTCATATCTTACTTCCATCAGTGACTATTTTATTATGTTAATGC
ATTATGTAATATTTCCTTTTTTGTGTGTGTTCTTAGCTCCATAACCACTGTGCCTCTCAA
GTCAAACCAGAATGTACCCTTGGGGAGCATAGGGATCATATCTTACCTCCCACTTGTATT
TGCCCCATTGTTTTAGTAAGTAGGAAAAATCTAAAGCTATTTAATATGTTTTAATTTTAG
AATATTGTCATTCTATCTGTCAAACATCTTTTGTGAATTGAACATTAAAGTGTCAGAGAA
AGTGTTAGCTATGTACTGT----------CTGTATTTTTCTGTAGTCTTGAATCTGTATG
AATAAAACATTGATGTTTTTCTGATGTTAAAGAGTATTGCATGTTTTCTATGGCATTTCA
TTCAGAAGCCAAAAGTAGAATTCTGCAGTTTCATTATCTTTTCTGCT
>MY5289_Hrupicola_Deadman_Hills
-------------GTATGGGAATTGCTTTTTAAGATTTATTTATGGTGA--CTTTTATAA
TAATTGTCACAAATTTTATCAAGTTTTTAATAATTATTTGTATAATGTATTTTTATTCCA
CAGTTCATAGCTTTCAAATATCTGGCATGTTGAAAGTCTTGCACTC----TTTTAGCAAC
ATTGAATTTCAATGCATTCATATCTTACTTCCATCAGTGACTATTTTATTATGTTAATGC
ATTATGTAATATTTCCTTTTTTGTGTGTGTTCTTAGCTCCATAACCACTGTGCCTCTCAA
GTCAAACCAGAATGTACCCTTGGGGAGCATAGGGATCATATCTTACCTCCCACTTGTATT
TGCCCCATTGTTTTAGTAAGTAGGAAAAATCTAAAGCTATTTAATATGTTTTAATTTTAG
AATATTGTCATTCTATCTGTCAAACATCTTTTGTGAATTGAACATTAAAGTGTCAGAGAA
AGTGTTAGCTATGTACTGT----------CTGTATTTTTCTGTAGTCTTGAATCTGTATG
AATAAAACATTGATGTTTTTCTGGTGTTAAAGAGTATTGCATGTTTTCTATGGCATTTCA
TTCAGAAGCCAAAAGTAGAATTCTGCAGTTTCATTATCTTTTCTGCT
>MY5309_Hapachea_JohnnyLyon_Hills
------------------------------------------------------------
--------------------------------ATTCTTTCTATGATATATTTTTATTCAA
CAGTTTGTAGCTTTTAAATATGTGGCATGTTGAAAGTCTTGCACTTTATACTGTGTGGAA
ATCTAAGTTTAATGTATCCAGATCTTACTTCCATCAGTAACTATTTTATTATGTTAATGC
ATTATGTAATTTTTCCTTTTTTGTGTGTGTCCTTAGCTCCATAACCACTGTGCCTCTCAA
GTCAAGCCAGAATGTACCCTTGGGGAGCATAGGGATCATATCTTACCTCCTACTTGTATT
TGCCCCATTGTTTTAGTAAGTAGGAAAAATCCGAAGCTATTTA--ATGTTTTACTTTAAA
ACTGCTGTCATTCTACCTATGAAACATTTTTTGCAAACTGAATACTAAAGTGTCGGAAAA
AGTGTTAGCTGTGTACTGTAAATTCAGATCTCTATTTTTCTGTAGTCTTGAATCTG----
------------------------------------------------------------
-----------------------------------------------
>MY5310_Hexurella_AntelopeCyn_CerbatMtns
TAATTTTCATTGTTTATTGGAATTGCTTTTCACCAATTATTAATGATGAGACATCTATTA
TAATTGTCACAAATTTTATCACATTTTTAATAATTATTTCTACAATATATTTTTATTCCA
CTGTTCATAGCTTTGAAATATGTGGCATGTTGAAAGTCTTGCACTTTAGACTGTGTGGAA
CTCTAATTTAAATGTATTCAGATCTTACTTCCATCAGTAACTATTTTATTATGTTAATGC
ATTATGTAAGTTTTCCCTTTTTGTGTGTGTTCTTAGCTCCATAACCACTGTGCCTCTCAA
GTCAAACCAGAATGTACCCTTGGGGAGCATAGGGATCATATCTTACCTCCTACTTGTATT
TGCCCCATTGTTTTAGTAAGTAGGAAAAATCCGAAGCTATTTAATATGTTTTAATTTGAA
ACTGCTGTCATTCTACCTATCAAATATTTTGTGCAAATTGAATATTAAAGTGTCAGAAAA
AGTGTTAGCTGTGTACTGTAAATTCAGATCTCTG--TTTCTGTAGTATTGAATCTGTATG
AATGAAGCATTGATGTCCCTCTGGTGTTAAAGAGTAACACGTAT----------------
-----------------------------------------------
>MY5311_Hexurella_AntelopeCyn_CerbatMtns
--------ATTGTTTATTGGAATTGCTTTTCACCAATTAT---TGATGAGACATCTATTA
TAATTGTCACAAATTTTATCACATTTTTAATAATTATTTCTACAATATATTTTTATTCCA
CTGTTCATAGCTTTGAAATATGTGGCATGTTGAAAGTCTTGCACTTTAGACTGTGTGGAA
CTCTGATTTAAATGTATTCAGATCTTACTTCCATCAGTAACTATTTTATTATGTTAATGC
ATTATGTAAGTTTTCCCTTTTTGTGTGTGTTCTTAGCTCCATAACCACTGTGCCTCTCAA
GTCAAACCAGAATGTACCCTTGGGGAGCATAGGGATCATATCTTACCTCCTACTTGTATT
TGCCCCATTGTTTTAGTAAGTAGGAAAAATCCGAAGCTATTTAATATGTTTTAATTTGAA
ACTGCTGTCATTCTACCTATCAAATATTTTGTGCAAATTGAATATTAAAGTGTCAGAAAA
AGTGTTAGCTGTGTACTGTAAATTCAGATCTCTG--TTTCTGTAGTATTGAATCTGTATG
AATGAAGCATTGATGTCCCTCTGGTGTTAAAGAGTAACACGTATTTACTATGGCATTTGA
TTCAGAGTCTAAAAGTAGTCATCAGCAGTTACATTATCATTTCCATT
>MY5312_Hexurella_FoxCyn_MusicMtns
------------TTTATTGGAATTGCTTTTCACCAATTATTAATGATGAGACATCTATTA
TAATTGTCACAAATTTTATCACATTTTTAATAATTATTTCTACAATATATTTTTATTCCA
CTGTTCATAGCTTTCAAATATGTGGCATGTTGAAAGTCTTGCACTTTATACTGTGTGGAA
CTCTAATTTAAATGTATTCAGATCTTACTTCCATCAGTAACTATTTTATTATGTTAATGC
ATTATGTAAGTTTTCCCTTTTTGTGTGTGTTCTTAGCTCCATAACCACTGTGCCTCTCAA
GTCAAACCAGAATGTACCCTTGGGGAGCATAGGGATCATATCTTACCTCCTACTTGTATT
TGCCCCATTGTTTTAGTAAGTAGGAAAAATCCGAAGCTATTTAATATGTTTTAATTTGAA
ACTGCTGTCATTCTACCTATCAAATATTTTGTGCAAATTGAATATTAAAGTGTCAGAAAA
AGTGTTAGCTGTGTACTGTAAATTCAGATCTCTG--TTTCTGTAGTATTGAATCTGTATG
AATGAAGCATTGATGTCCCTCTGATGTTAAAGAGTAACACATATTTACTATGGCATTTGA
TTCAGAGTCTAAAAGTAGTCATCAGCAGTTACATTATCA--------
>MY5313_Hexurella_FoxCyn_MusicMtns
----------------------------------------TAATGATGAGACATCTATTA
TAATTGTCACAAATTTTATCACATTTTTAATAATTATTTCTACAATATATTTTTATTCCA
CTGTTCATAGCTTTCAAATATGTGGCATGTTGAAAGTCTTGCACTTTAGACTGTGTGGAA
CTCTAATTTAAATGTATTCAGATCTTACTTCCATCAGTAACTATTTTATTATGTTAATGC
ATTATGTAAGTTTTCCCTTTTTGTGTGTGTTCTTAGCTCCATAACCACTGTGCCTCTCAA
GTCAAACCAGAATGTACCCTTGGGGAGCATAGGGATCATATCTTACCTCCTACTTGTATT
TGCCCCATTGTTTTAGTAAGTAGGAAAAATCCGAAGCTATTTAATATGTTTTAATTTGAA
ACTGCTGTCATTCTACCTATCAAATATTTTGTGCAAATTGAATATTAAAGTGTCAGAAAA
AGTGTTAGCTGTGTACTGTAAATTCAGATCTCTG--TTTCTGTAGTATTGAATCTGTATG
AATGAAGCATTGATGTCCCTCTGATGTT-------------TATTT--------------
-----------------------------------------------
>MY5314_Hexurella_Grasshopper_BrushyMtn
------------------------------------------CTGCTGAACC--------
------------------------------------------------------------
------------------------------------------------------------
--------------------------------------------GT--------------
---------------------TGTATGTGTTCTTAGCTCCATAACCACTGTGCCTCTCAA
GTCAAACCAGAATGTACCCTTGGGGAGCATAGGGATCATATCTTACCTCCTACTTGTATT
TGCCCCATTGTTTTAGTAAGTAGGAAAAATCCGAAGCTATTTAATATGTTTTAATTTGAA
ACTGCTGTCATTCTACCTATCAAATATTTTGTGCAAATTGAATATTAAAGTGTCAGAAAA
AGTGTTAGCTGTGTACTGTAAATT------------------------------------
-AT---------------------------------------------------------
-----------------------------------------------
>MY5315_Hexurella_WagonerRd_BradshawMtns
TAATTTTCATTGTTTATTGGAATTGCTTTTCACCAATTATTAATGATGAGACATCTATTA
TAATTGTCACAAATTTTATCAAATTTTTAATAATTATTTCTACAGTATATTTTTATTCCA
CTGTTCGTAGCTTTCAAATATGTGGCATGTTGAAAGTCTTGCACTTTATACTGTGTGGAA
CTCTAATTTAAATGTATTCAGATCTTACTTCCATCAGTAACTATTTTATTATGTTAATGC
ATTATGTAATTTTTCCCTTTTTGTGTGTGTTCTTAGCTCCATAACCACTGTGCCTCTCAA
GTCAAACCAGAATGTACCCTTGGGGAGCATAGGGATCATATCTTACCTCCTACTTGTATT
TGCCCCATTGTTTTAGTAAGTAGGAAAAATCCGAAGCTATTTAATATGTTTTAATTTGAA
ACTGGTGTCATTCTACCTATCAAATATTTTGTGCAAATTGAATATTAAAGTGTCAGAAAA
AGTGTTAGCTGTGTACTGTAAATTCAGATCTCTG--TTTCTGTAGTATTGAATCTGTATG
AATGAAGCATTGATGTCCCTCTGGTGTTAAAGAGTAACACATATATACTATGGCATTTGA
TTCAGAGGCTAAAAGTAGTCATCAGCAGTTACATTATCATTTCCATT
>MY5316_Hexurella_WagonerRd_BradshawMtns
TAATTTTCATTGTTTATTGGAATTGCTTTTCACCAATTATTAATGATGAGACATCTATTA
TAATTGTCACAAATTTTATCAAATTTTTAATAATTATTTCTACAGTATATTTTTATTCCA
CTGTTCGTAGCTTTCAAATATGTGGCATGTTGAAAGTCTTGCACTTTATACTGTGTGGAA
CTCTAATTTAAATGTATTCAGATCTTACTTCCATCAGTAACTATTTTATTATGTTAATGC
ATTATGTAATTTTTCCCTTTTTGTGTGTGTTCTTAGCTCCATAACCACTGTGCCTCTCAA
GTCAAACCAGAATGTACCCTTGGGGAGCATAGGGATCATATCTTACCTCCTACTTGTATT
TGCCCCATTGTTTTAGTAAGTAGGAAAAATCCGAAGCTATTTAATATGTTTTAATTTGAA
ACTGGTGTCATTCTACCTATCAAATATTTTGTGCAAATTGAATATTAAAGTGTCAGAAAA
AGTGTTAGCTGTGTACTGTAAATTCAGATCTCTG--TTTCTGTAGTATTGAATCTGTATG
AATGAAGCATTGATGTCCCTCTGGTGTTAAAGAGTAACACATATATACTATGGCATTTGA
TTCAGAGGCTAAAAGTAGTCATCAGCAGTTACATTATCATTTC----
>MY5317_Hrupicola_Cottonwood_SnYsidroMtns
TAATTCTCATTATGT---------GCTTTTTAACAATTATTTATGATGA--CTTTTATAA
TAATTGTTGCAAGTTTTATCAAGTTTTTAATAATTATTTCTGTAATGTATTTTTATTCCA
CAGTTCATAGCTTCCAAATATCTGGCATGTTGAAAGTCTTGCACTC----TTTTAGCGAA
ATTGAATTTCAGTGCATTCATATCTATCTTCAATCAGTAACTATTTTATTACGTTAATGC
ATTAT-TAATATTTCCTTTTTTGTGTGTATTCCTAGCTCCATAACCACTGTGCCTCTCAA
GTCAAACCAGAATGTACCCTTGGGGAGCATAGGGATCATATCTTACCTCCCACTTGTATT
TGCCCCATTGTTTTAGTAAGTAGGAGAAATCCAAAGCTATTTA--ATGTTTTACTGTTAG
AATGCTGTCATTCTA----TCAAACATCTTTTGTGAATTGAATATTAAAGTGTCAAAGAA
AGTGTTAGCTGTGTACTGT----------TAGTATTTTTCTGTGGTCTTGAATCTGTATG
AATAAAACATTGATGTTTTTCTGGTGTTAAAAAGTATCTTATATTTTCTATGACATTTAA
TTCGGAAGATAAAAGTAG-----------------------------
