# Supplementary material for: ﻿Species delimitation, biogeography, and natural history of dwarf funnel web spiders (Mygalomorphae, Hexurellidae, Hexurella) from the United States / Mexico borderlands
Source: Zookeys. 2023 Jun 14;1167:109–57. doi: 10.3897/zookeys.1167.103463 (PMC10285686; doi:10.3897/zookeys.1167.103463)
Supplement: Supplementary material 3 — Input matrices, analysis log files, and output tree files for nuclear and mitochondrial analyses [file zookeys-1167-109_article-103463__-s003.zip › uce-2002071.fasta]

>MY0059_Hapachea_SantaRitaMtns_MaderaCyn
TGAAGAGTGCCGATTACAAAACTTTCATTCTAGGAAATAATAATATTCAGAATCTTGAAA
AACACATTTTTTCTGACTTTTCTGAAATAGGGTAATTTTTTCTGACAATTACAGATTTTC
CCAGTTTTTCAGGCAATGTACAAACTCTGGTATCCTTACAAAACCATGAAATACATATAT
CACTACAGCAAAATTTTTAAAACTAAAAAATGTTTCTTTATACAAATTAATCAGAAAAAA
AAACTTACTTCCCAACACAAGTTGTTTATAGTTTTTGTAACATATATCTCATCATCACTG
TCAAATGTCAAATGATCTGGAGGACCTTTGTAAGGAAACCTTGCTCTCACTTTACCTTCA
GACAAATAAAAATGTAGGAAAAAATAAAAATTCAGTGAAACATTAGTACATTAAGAATGA
TTACGTGGGACAATACATTAATTCCAAATAAATAGCTGCAACATTTTATAGTTTTTCAAA
T------------TTTCATATGTTAAGCATA----------TGTTGCAGAAATTTACCTC
CTAAGGTTAAAAGAAAATAATTTGTATGGGTTATAGTAAAACAGCCCAAAGCCCATAAAT
CAATGTCATGATAAAAAAAAATGTAGAAAAGATT
>MY0139_Hexurella_SanDiego_Guatay
TGAAAAGTAATGATTACAAAACTACTATTCTAGGAAAGAATTTTATTCAGAATCTTGAAA
AACA--TTTTTCCTGACTTTTCTGAAACAATGTAATTTTTTCTGACAATTACAGGTTTTC
CCAGTTTTCCAAGCAATGTACAAACTCTGGTCTCCCAGAAAAACCATAAGATACATATAT
CACTACTCCAAAATTTATATGACTAGAAAATGTTTCCTTAAACAAATTAATCAGAAAAAA
AAACTTACTTCCCAACACAAGTTGTTTATAGTTTTTGTAACATATATCTCATCATCACTG
TCAAATGATAAATGATCTGGAGGACCTTTGTATGGAAACCTTGCCCTCACTTTACCTTCA
GACAAATGAAAAAGCAGTAAAAAACATAAGTTCAATGAAACATTAGTAT----AGAATGA
TTACATGGGGCAATACATTAATTTTAAATAAATAGCTGTAACATTTTATAG-TTTTCAGA
TCAACAACAAGCTTTTCATATGTTAAGCATAATTTAACATATCTTTCACAGACTCATTTC
AAGATATAAAAATTAAGGACTTTTAATGAACTCTAATATAGCAGTGTAGTGGCCTTAGGT
GGAGGGTATGGTGAAGCATTTTGGAAACAAAATT
>MY5053_Hexurella_ChiricahuaMtns_PriceCyn
TGAAGAGTGCCGATTACTAAACTTTCATACTAGGAAATAATAATATTCAGAATCTTGAAA
AACACATTTTTCTTGACTTTTCTGAAATAGTGTAATTTTTCCTGACAATTACAGATTTTC
CCAGTTTTTCAGGCAATGTACAAACTCTGGTATCCTTACAAAACCATGAAATACATATAT
CACTACAGCAAAAATTTTAAAACTAAAAAATGTTTCTTTACACAAATTAATCAGAAAAAA
AAACTTACTTCCCAACACAAGTTGTTTATAGTTTTTGTAACATATATCTCATCATCACTG
TCAAATGTCAAATGATCTGGAGGACCTTTGTAAGGAAACCTTGCTCTCACTTTACCTTCA
GACAAATAAAAATGCAGGAAAAAATAAAAATTCAGTGAAACATTAGTACATTAAGAATGA
TTACGTGGGGCAATACATTAATTCCAAATAAATAGCTGCAACATTTTACAGTTTTTCAGA
TCAACAACAAGCTTTTCATATGTTAAGCATAATTCAGCATATGTTGCAGAAATTTACATC
CTAAGGTTAAAAAAAAATAATTTGTATGGGTTATAGTAAAACAGCCCAAAGCCCATAAAT
CAATGTCATGATAAAAAAAAATGTAGAAAAGATT
>MY5064_Hexurella_MuleMtns_Escabrosa
TGAAGAGTGCCAATTACAAAACTTTCATTCTAGGAAATAATAATATTCAGAATCTTGAAA
AACACATTTTTTCTGACTTTTCTGAAATAGTGTAATTTTTCTTGACAATTACAGATTTTC
CCAGTTTTTCAGGCAATGTACAAACTCTAGTATCCTTACAAAACCATGAAATACAAATAT
CACTACAGCAAAATTTTTAAAACTAAAAAAGGTTTCTTTACACAAATTAATCAGAAAAG-
AAACTTACTTCCCAACACAAGTTGTTTATAGTTTTTGTAACATATATCTCATCATCACTG
TCAAATGTCAAATGATCTGGAGGACCTTTGTAAGGAAACCTTGCTCTCACTTTACCTTCA
GACAAATAAAAATGTAGG-AAAAATAAAAATTTGGTGAAACATTAGTACATTAAGAATGA
TTAAATGGGGCAATACATTAATTCCAAATAAATAGCTGCAACATCTTATAGTTTTTCAGA
TCAACAACAAGCTTTTCATATGTTAAGCATAATTCAGCATATGTTTCAGAAATTTACCTC
CTAAGATTAAAAGAAAATAATTTGTATGGGTTATAGTAAAACAGCCCAAAGCCCATAAAT
CAATGTCATGATAAAAAAATATGTAGAAAAGATT
>MY5066_Hexurella_MuleMtns_Escabrosa
TGAAGAGTGCCAATTACAAAATTCTCATTCTAGGAAAAAATAATATTCAGAATCTTGAAA
AACACATTTTTTCCGACTTTTCTGAAATAGTGTAATTTTTCTTGACAATTACAGATTTTC
CCAGTTTTTCAGGCAATGTACAAACTCT----TCCTTACAAAACCATGAAATACAAATAT
CACCACAGCAAAATTTTTAAAACCAAAAAAGGTTTCTTTACGCAAATTAATCAGAAAAG-
AAACTTACTTCCCAACACAAGTTGTTTATAGTTTTTGTAACATATATCTCATCATCACTG
TCAAATGTCAAATGATCTGGAGGACCTTTGTAAGGAAACCTTGCTCTCACTTTACCTTTA
GACAAATAAAAATGTAGG-AAAAATAAAAATTTGGTGAAACATTAGTACATTAAGAATGA
TTAAATGGGGCAATACATTAATTCCAAATAAATAGCTGCAACATCTTATAGTTTTTCCGA
TCAACAACAAGCTTTTCATATGTTAAGCATAATTCAGCATATGTTTCAGAAATTTACCTC
CTAAGATTAAAAGAAAATAATTTGTATGGGTTATAGTAAAACAGCCCAAAGCCCATAAAT
CAATGTCATGATAAAAAAATATGTAGAAAAGATT
>MY5071_Hexurella_SantaRitaMtns_AlisoSprings
TGAAGAGTGCCGATAACAAAACTTTCATTCTAGGAAATAATAATATTCAGAATCTTGAAA
AACACATTTTTTCTGACTTTTCTGAAATAGTGTAATTTTTTCTGACAATTACAGATTTTC
CCAGTTTTTCAGGCAATGTACAAACTCTGGTATCCTTACAAAACCATGAAATACATATAT
CACTACAGCAAAATTTTTAAAACTGAAAAATGTTTCTTTACACAAATTAATCAGAAAAA-
-AACTTACTTCCCAACACAAGTTGTTTATAGTTTTTGTAACATATATCTCATCATCACTG
TCAAATGTCAAATGATCTGGAGGACCTTTGTAAGGAAACCTTGCTCTCACTTTACCTTCA
GACAAATAAAAATGTAGGAAAAAATAAAAATTCAGTGAAACATTAGTACATTAAGAATGA
TTTCATGGGGCAATACATTAATTCCAAATAAATAGCTGCAACATTTTATAGTTTTTCAAA
T------------TTTCATATGTTAAGCATA----------TGTTGCAGAAATTTACCTC
CTAAGGTTAAAAGAAAATAATTTGTATGGGTTATAGTAAAACGGCCCAAAGCCCATAAAT
CAATGTCATGATAAAAAAAAATGTAGAAAAGATT
>MY5075_Hexurella_ChiricahuaMtns_CaveCrkCyn
TGAAGAGTGCCGATTACAAAACTTTCATTCTAGGAAATAATAATATTCAGAATCTTGAAA
AACACATTTTTCCACACTTTTCTGAAATAGTGTAATTTTTCCTGA---------------
-----TTTTCAGGCAATGTACAAACTCTGGTATCCTGACAAAACCATGAAATACATATAT
CACTACAGCAGAAATTTTAAAACTAAAAAATGTTTCTTTACACAAATTAATCAGAAAAAA
AAACTTACTTCCCAACACAAGTTGTTTATAGTTTTTGTAACATATATCTCATCATCACTG
TCAAATGTCAAATGATCTGGAGGACCTTTGTAAGGAAACCTTGCTCTCACTTTACCTTCA
GACAAATAAAAATGTAGGAAAAAATAAAAATTCAGTGAAACATTAGTACATTAAGAATGA
TTACGTGGGGCAATACATTAATTCCAAATAAATAGCTGCAACATTTTATAGTTTTTCAGA
TCAACAACAAGCTTTTCATATGTTAGGCATAATTCAGCATATGTTGCAGAAATTTACCTC
CTAAGGTTAAAAGAAAATAATTTGCATGGGTTATAATAAAACAGCCCAAAGCCCATAAAT
CAATGTCATGATAAAAAAAAATGTAGAAAAGATT
>MY5126_Hexurella_SantaCatalinaMtns_NuggetCyn
TGAAGAGTGCCGATTACAAAACTTTCATTCTAGGAAATAATAATATTCAGAATTTTGAAA
AACACATTTTTTCTGACTTTTCTGAAATAGTGTAATTTTTTTTGACAATTACAGATTTCC
CCAGTTTTTTAGGCAATGTACAAACTCTGGTATCCTTACAAAACCATGAAATACATATAT
CACTACAGAAAAATTTTTAAAACTAAAAAATTTTTCTTTACACAAATTAATCGGAAAAAA
AAACTTACTTCCCAACACAAGTTGTTTATAGTTTTTGTAACATATATCTCATCATCACTG
TCAAATGTCAAATGATCTGGAGGACCTTTGTAAGGAAACCTTGCTCTCACTTTACCTTCA
GACAAATAAAAATGTAGGAAAAAATAAAAATTCAGTGAAACATTAGCACATTAAGAACGA
TTACGTCGGGCAATACATTAATTCCAAATAAATAGCTGCAACATTTTATAGTTTTTCAGA
T------------TTTCATATGTTAAGCATA----------TGTTGCAGAAATTTACCTC
CTAAGGTTAAAAGAAAATAATTTGTATGGGTTATAGTAAAACAGCCCAAAGCCCATAAAT
CAATGTCATGATAAAAAAAAATGTAGAACAGATT
>MY5127_Hexurella_WhetstoneMtns_FrenchJoeCyn
------------------------------------------------------------
------------------------------------------------------------
------------------------------------------------------------
------------------------------------------------------------
AAACTTACTTCCCAACACAAGTTGTTTATAGTTTTTGTAACATATATCTCATCATCACTG
TCAAATGTCAAATGATCTGGAGGACCTTTGTAAGGAAACCTTGCTCTCACTTTACCTTCA
GACAAATAAAAATGTAGGAAAAAATAAAAATTCAGTGAAACATTAGTACATTAAGAA---
------------------------------------------------------------
------------------------------------------------------------
------------------------------------------------------------
----------------------------------
>MY5128_Hexurella_WhetstoneMtns_FrenchJoeCyn
------------------------------------------------------------
------------------------------------------------------------
------------------------------------------------------------
------------------------------------------------------------
-------------AACACAAGTTGTTTATAGTTTTTGTAACATATATCTCATCATCACTG
TCAAATGTCAAATGATCTGGAGGACCTTTGTAAGGAAACCTTGCTCTCACTTTACCTTCA
GACAAATAAAAATGTAGGAAAAAATAAAAATTCAGT------------------------
------------------------------------------------------------
------------------------------------------------------------
------------------------------------------------------------
----------------------------------
>MY5131_Hexurella_PedregosaMtns_PruneCyn
TGAAGAGTGCCGATTACTAAACTTTCATTCTAGGAAATAATAATATTCAGAATCTTGAAA
AACACATTTTTCTTGACTTTTCTGAAATAGTGTAATTTTTCCTGACAATTACAGATTTTC
CCAGTTTTTCAGGCAATGTACAAACTCTGGTATCCTTACAAAACCATGAAATACATATAT
CACTACAGCAAAAATTTTAAAACTAAAAAATGTTTCTTTACACAAATTAACCAGAAAAAA
AAACTTACTTCCCAACACAAGTTGTTTATAGTTTTTGTAACATATATCTCATCATCACTG
TCAAATGTTAAATGATCTGGAGGACCTTTGTAAGGAAACCTTGCTCTCACTTTACCTTCA
GACAAATAAAAATGCAGGAAAAAATAAAAATTCAGTGAAACATTAGTACATTAAGAATGA
TTACGTGGGGCAATACATTAATTCCAAATAAATAGCGGCAACATTTTATAGTTTTTCAGA
TCAACAACAAGCTTTTCATATGTTAAGCATAAATCAGCATATGTTGCAGAAATTTACATC
CTAAGGTTAAAAAAAAAA---TTGTATGGGTTATAGTAAAACAGCCCAAAGCCCATAAAT
CAATGTCATGATAAAAAAAAATGTAGAAAAGATT
>MY5132_Hexurella_PedregosaMtns_PruneCyn
TGAAGAGTGCCGATTACTAAACTTTCATTCTAGGAAATAATAATATTCAGAATCTTGAAA
AACACATTTTTCTTGACTTTTCTGAAATAGTGTAATTTTTCCTGACAATTACAGATTTTC
CCAGTTTTTCAGGCAATGTACAAACTCTGGTATCCTTACAAAACCATGAAATACATATAT
CACTACAGCAAAAATTTTAAAACTAAAAAATGTTTCTTTACACAAATTAACCAGAAAAAA
AAACTTACTTCCCAACACAAGTTGTTTATAGTTTTTGTAACATATATCTCATCATCACTG
TCAAATGTTAAATGATCTGGAGGACCTTTGTAAGGAAACCTTGCTCTCACTTTACCTTCA
GACAAATAAAAATGCAGGAAAAAATAAAAATTCAGTGAAACATTAGTACATTAAGAATGA
TTACGTGGGGCAATACATTAATTCCAAATAAATAGCTGCAACATTTTATAGTTTTTCAGA
TCAACAACAAGCTTTTCATATGTTAAGCATAAATCAGCATATGTTGCAGAAATTTACATC
CTAAGGTTAAAAAAAAAA---TTGTATGGGTTATAGTAAAACAGCCCAAAGCCCATAAAT
CAATGTCATGATAAAAAAAAATGTAGAAAAGATT
>MY5136_Hexurella_MiddlemarchCyn
TGAAGAGTGCCGATTACAAAACTTTCATTCTAGGAAATAATAATATTCAGAATTTTGAAA
AACA-ATTTTTCCTGACTTTTCTGAAATAGTGTAACTTTTCCTGACAATTACAGATTTTC
CCAGTTTTTCAGGCAATGTGCAAACTCTGGTATCCTTACAAAACCATGAAATACATATAT
CACTACAGCAAAAATTTTAAAACTAAAAAATTTTTCTTTACACAAATTATTCAGAAAAAA
AAACTTACTTCCCAACACAAGTTGTTTATAGTTTTTGTAACATATATCTCATCATCACTG
TCAAATGTCAAATGATCTGGAGGACCTTTGTAAGGAAACCTTGCTCTCACTTTACCTTCA
GACAAATAAAAATGTAGGAAAAAATAAAAATTCAGTGAAACATTAGTACATTAAGAATGA
TTATGTGGGACAATACATTAATTCCAAATAAATAGCTGCCACATTTTATAGTTTTTCAGA
TCAACAACAAGCTTTTTCTGTGTTAAGCATAATTCAGCATATGCTGCAGAAATTTACCTC
CTAAGGTTAAAAGAAAATAATTTGTATGGGTTATAGTAAAACAGCCCAAAGCCCATAAAT
CAATGTCATGATAAAAAAAAATGCAGAAAAGATT
>MY5147_Hexurella_DragoonMtns_NF_345A
TGAAGAGTGCCGATTACAAAACTTTCATTCTAGGAAATAATAATATTCAGAATCTTGAAA
AACA-ATTTTTCCTGACTTTTCTGAAATAGTGTAACTTTTCCTGACAATTACAGAT----
----TTTCTCAGGCAATGTACAAACTCTGGTATCCTTACAAAACCATGAAATACATATAT
CACTACAGCAAAAATTTTAAAACTAAAAAATTTTTCTTTACACAAATTATTCAGAAAAAA
AAACTTACTTCCCAACACAAGTTGTTTATAGTTTTTGTAACATATATCTCATCATCACTG
TCAAATGTCAAATGATCTGGAGGACCTTTGTAAGGAAACCTTGCTCTCACTTTACCTTCA
GACAAATAAAAATGTAGGAAAAAATAAAAATTCAGTGAAACATTAGTACATTAAGAATGA
TTATGTGGGGCAATACATTAATTCCAAATAAATAGCTGCCACATTTTATAGTTTTTCAGA
TCAACAACAAGCTTTTTCTATGTTAAGCATAATTCAGCATATGCTGAAGAAATTTATCTC
CTAAGGTTAAAAGAAAATAATTTGTATGGGTTATAGTAAAACAGCCCAAAGCCCATAAAT
CAATGTCATGATAAAAAAAAATGTAGAAAAGATT
>MY5152_Hexurella_WhetstoneMtns_ApacheCyn
TGAAGAGTGCTGATTACAAAACTTTCATTCTAGGAAATAATAATATTCAGAATCTTGAAA
AACACATTTTTCCTGACTTTTCTGAAATAGTGTAACTTTTCCTGACAATT---------T
GCAGTTTTTCAGGCAATGCGCAAACTCTGGTACCCTTACAAAACCATGAAATACATATAT
CACTACAGCAAAATTTTTAAAACTAAAAAATGTTTCTTTACACAAATTAATCAGAAAAA-
-AACTTACTTCCCAACACAAGTTGTTTATAGTTTTTGTAACATATATCTCATCATCACTG
TCAAATGTCAAATGATCTGGAGGACCTTTGTAAGGAAACCTTGCTCTCACTTTACCTTCA
GACAAATAAAAATGTAGGAAAAAATAAAAATTCAGTGAAACATTAGTACATTAAGAACGA
TTACGTGGGGCAATACATTAATTCCAAATAAATAGCTGCAACATTTTATAGTTTTTCAGA
TCAACAACAAGCTTTTCACATGTTAAGCATAATTCAGCATATGTTGCAGAAATTTACCTC
CTAAGGTTAAAAGAAAATAATTTGTATGGGTTATAGTAAAACAACCCAAAGCCCATAAAT
CAATGTCATGATAAAAAAAAATGCAGAAAAGATT
>MY5154_Hexurella_SantaRitaMtns_AdobeCyn
TGAAGAGTGCCGATTACAAAACATTCATTCTAGGAAATAATAATATTCAGAATCTTGAAA
AACACATTTTTCCCGACTTTTCCGAAATAGTGTAATTTTTCCTGACAATTACAGATTTTC
CCAGTTTTTCAGGCAATGTACAAACTCTGGTATCCTTACAAAACCATGAAATACATATAT
CACTACAGCCAAATTTTTAAAACTCAAAAATGTTTCTTTACACAAATTAATCAGAAAAA-
AAACTTACTTCCCAACACAAGTTGTTTATAGTTTTTGTAACATATATCTCATCATCACTG
TCAAATGTCAAATGATCTGGAGGACCTTTGTAAGGAAACCTTGCTCTCACTTTACCTTCA
GAAAAATAAAAATGTAGGAAAAAATAAAAATTCAGTGAAACATTAGTACATTAAGAATGA
TTATGTGGGGCAATACATTAATTCCAAATAAATAGCTGCAACATTTAATAGTTTTTCAGA
TCAACAACAAGCTTTTCATATGTTAAGCATAATTCAGCATATGCTGCAGAAATTTACCTC
CTAAGGTTAAAAGAAAATAATTTGTATGGGTTATAGTAAAACAGCCCAAAGCCCATAAAT
CAATGTCATGATAAAAAAAAATGTAGAAAAGATT
>MY5157_Hexurella_SantaCatalinaMtns_Redington
TGAAGAGTGCCGATTACAAAACTTTCATTCTAGGAAATAACAATATTCAGAATCTTGAAG
AACACATTTTTTCTGACTTTTCTGAAATAGTGTAATTTTTTCTGACAATTACAGATTTTC
CCAGTTTTTCAGGCAATGTACAAACTTTGGTATCCTTACAAAACCATGAAATACATATAT
CACTACAGCAAAATTTTTAAAACTAAAAAATGTTTCTTTACACAAATTAAACAGAAAAA-
AAACTTACTTCCCAACACAAGTTGTTTATAGTTTTTGTAACATATATCTCATCATCACTG
TCAAATGTCAAATGATCTGGAGGACCTTTGTAAGGAAACCTTGCTCTCACTTTACCTTCA
GATAAATAAAAATGTAGGAAAAAATAAAAATTCAGTGAAACATTAGTACATTAAGAATGA
TTACGTGGGGCAATACATTAATTCCAAATAAATAGCTGCAACATTTTATAGTTTTTCAGA
T------------TTTCATATGTTAAGCATAGTTAAGCATATGTTACAGAAATTTACCTC
CTAAGTTTAAAAGAAAATAATTTGTATGGGTTAG--T-----------------------
----------------------------------
>MY5164_Hrupicola_Temecula
------------------------------------------------------------
-------GTTTCGAAATTTTTTGCAAACAATGTAATTTTTTCTGACAATTACAGGTTTTC
CCAGTTTTCCAAGCAATGTACAAACTCTGGTCTCCCAGAAAAACCATGAGATACATATAT
CACTACTCCAAAATTTATATGACTAGAAAATGTTTCCTTACACAAATTAATCAGAAAAAA
AAACTTACTTCCCAACACAAGTTGTTTATAGTTTTTGTAACGTATATCTCATCATCACTG
TCAAATGATAAATGATCTGGAGGACCTTTGTATGGAAACCTTGCTCTCACTTTACCTTCA
AACAAATGAAAAAGCAGTAAAAAAGAAAAGTTCAATGAAACATTAGTAT----AGAATGA
TTACATGGGGCAATACATTAATTTTAAATAAATAGCTGTAACATTTTATAG-TTTTCAGA
TCAACAACAAGCTTTTCATATGTTAAGCATAATTTAACATATCTTTCAGGAATTTACCTC
CTACGGTTAAAAGAAAATAATTTGTATGGGTTATAATAAAAAAGCCCGAAGTCCAGAAAT
CAATGTCATAAT-GAAAAAAATGTAGAAAAGATT
>MY5165_Hrupicola_Temecula
-------------------------------------GAATTTTATTCGAAATCTTGAAA
AACA--TTTTTCCTGACTTTTCTGAAACAATGTAATTTTTTCTGACAATTACAGGTTTTC
CCAGTTTTCCAAGCAATGTACAAACTCTGGTCTCCCAGAAAAACCATGAGATACATATAT
CACTACTCCAAAATTTATATGACTAGAAAATGTTTCCTTACACAAATTAATCAGAAAAAA
AAACTTACTTCCCAACACAAGTTGTTTATAGTTTTTGTAACGTATATCTCATCATCACTG
TCAAATGATAAATGATCTGGAGGACCTTTGTATGGAAACCTTGCTCTCACTTTACCTTCA
AACAAATGAAAAAGCAGTAAAAAAGAAAAGTTCAATGAAACATTAGTAT----AGAATGA
TTACATGGGGCAATACATTAATTTTAAATAAATAGCTGTAACATTTTATAG-TTTTCAGA
TCAACAACAAGCTTTTCATATGTTAAGCATAATTTAACATATCTTTCAGGAATTTACCTC
CTACGGTTAAAAGAAAATAATTTGTATGGGTTATAATAAAAAAGCCCGAAGTCCAGAAAT
CAATG-----------------------------
>MY5180_Hapachea_MustrangPk_MustangMtns
TGAAGAGTGCCGATTACAAAACTTTCATTCTGGGAAATAATAATATTCAGAATCTTGAAA
AACACATTTTTCCTGACTTTTCTGAAATAGTGTAATTCTTCCTGACAATTACAGATTTTC
CCAGTTTTTCAGGCAATGTACAAACTCTGGTATCCTTACAAAACCATGAAATACATATAT
CACTATAACAAAATTTTTAAAACTAAAAAATGTTTCTTTACACAAATTAATCAGAAAAA-
AAACTTACTTCCCAACACAAGTTGTTTATAGTTTTTGTAACATATATCTCATCATCACTG
TCAAATGTCAAATGATCTGGAGGACCTTTGTAAGGAAACCTTGCTCTCACTTTACCTTCA
GACAAATAAAAATGTAGGAAAAAATAAAAATTCAGTGAAACATTAGTACATTAAGAATGA
TTATGTGGGGCAATACATTAATTCCAAATAAATAGCTGCAACATTTTATAGTTTTTCAGA
TCAACAACAAGTTTTTCATATGTTAAGCATAATTCAGCATATGTTACAGAAATTTACCTC
CTAAAGTTAAAAGAAAATAATTTGTATGGGTTATAGTAAAACAGCCCAAAGCCCATAAAT
CAATGTCATGATAAAAAAAATTTTAGAAAAGATT
>MY5181_Hapachea_MustrangPk_MustangMtns
--------------------------ATTCTGGGAAATAATAATATTCAGAATCTTGAAA
AACACATTTTTCCTG-----------ATAGTGTAATTTTTCCTGACAATTACAGATTTTC
CCAGTTTTTCAGGCAATGTACAAACTCTGGTATCCTTACAAAACCAGGAAATACATATAT
CACTACAGCAAAATTTTTAAAACTAAAAAATGTTTCTTTACACAAATTAATCAGAAAAA-
AAACTTACTTCCCAACACAAGTTGTTTATAGTTTTTGTAACATATATCTCATCATCACTG
TCAAATGTCAAATGATCTGGAGGACCTTTGTAAGGAAACCTTGCTCTCACTTTACCTTCA
GACAAATAAAAATGTAGGAAAAAACAAAAATTCAGTGAAACATTAGTACATTAAGAATGA
TTACGTGGGGCAATACATTAATTCCAAATAAATAGCTGCAACATTTTATAGTTTTTCAGA
TCAACAACAAGTTTTTCATATGTTAAGCATAATTCAGCATATGTTACAGAAATTTACCTC
CTAAAGTTAAAAGAAAATAATTTGTATGGGTTATAGTAAAACAGCCCAAAGCCCATA---
----------------------------------
>MY5193_Hapachea_HarshawRd_PatagoniaMtns
TGAAGAGTGCCGATTACAAAACTTTCATTCTAGGAAATAATAATATTCAGAATCTTGAAA
AACACATTTTTCCTGACTTTTCTGAAATAGTGTAATTTTTTCTGACAGTTACAGATTTTC
CCAGTTTTTCAGGCAATGTACAAACTCTGGTATCCTTACAAAACCATGAAATACATATAT
CACTACAGCAAAATTTTCAAAACTAAAAAAAGTTTCTTTACACAAATTAATCAAAAAAAA
AAACTTACTTCCCAACACAAGTTGTTTATAGTTTTTGTAACATATATCTCATCATCACTG
TCAAATGTCAAATGATCTGGAGGACCTTTGTAAGGAAACCTTGCTCTCACTTTACCTTCA
GACAAATAAAAATGTAGG-AAAAATAAAAATTCGGTGAAACATTAGTACATTAAGAATGA
TTAAATGGGGCAATATATTAATTACAAATAAATAGCTGCAAGATCTTATAGTTTTTCAGA
TCAACAACAAGCTTTTCATATGTTAAGCATAATTTAGCATATGTTTCAGAAATTTAAGTC
CTAAGGCTAAAAGAAAATAATTTGTATGGGTTATAGTAAAACAGTCCAAAGCCCATAAAT
CAATGTCATGATAAAAAAAAATGTAGAAAAGATT
>MY5194_Hapachea_Ordsummit_MtOrd
---------------------CTTCCATTCTAGGAAATAATTTTATTCAAAATCTTGTAA
AACACATTTTTCCCAACTTTTCTGAAACAGAGTAATTTTTCCTGACAATTACAG------
---GTTTTCCAGGCAATGTACAAACTCTGGTATCTGAACAAAACCATGAGATACATATAT
CACAACACCAGAATTTTTAAGACCAGAAAATGTTTCTTTACACAAATTAATCAAAAAAAA
AAACTTACTTCCCAACACAAGTTGTTTATAGTTTTTGTAACATATATCTCATCATCACTG
TCAAATGATAAATGATCTGGAGGACCTTTGTAAGGAAACCTTGCTCTCACTTTACCTTCA
GATAAATAAAAATGCAGG-AAAAACAAAAATTCAGTGAAATATTAGTACATCAAGAATGA
TTACATGAGGCAATACATTAATTTCAAATAAATAGCTGCAACACTTTATACTTTTTTAGA
TCAACAACAAGCTTTTCACATGTTAAGCATAATTCAACATATGTTGCAGAAATTTACCTC
CTAAGGTTAAAAGAAAATAATTTGTATAGGTTATAATAAAATAGCCCAAAGCCCATAAAT
CAAGGTCGTGGT-AAAAAAAATGTAGAAAAGGTT
>MY5195_Hapachea_Ordsummit_MtOrd
CGAAGAGTGCAGATTATAAAACTTCCATTCTAGGAAATAATTTTATTCAAAATCTTGTAA
AACACATTTTTCCCAACTTTTCTGAAACAGAGTAATTTTTCCTGACAATTACAG------
---GTTTTCCAGGCAATGTACAAACTCTGGTATCTGAACAAAACCATGAGATACATATAT
CACAACACCAGAATTTTTAAGACCAGAAAATGTTTCTTTACACAAATTAATCAAAAAAAA
AAACTTACTTCCCAACACAAGTTGTTTATAGTTTTTGTAACATATATCTCATCATCACTG
TCAAATGATAAATGATCTGGAGGACCTTTGTAAGGAAACCTTGCTCTCACTTTACCTTCA
GATAAATAAAAATGCAGG-AAAAACAAAAATTCAGTGAAATATTAGTACATCAAGAATGA
TTACATGAGGCAATACATTAATTTCAAATAAATAGCTGCAACACTTTATACTTTTTTAGA
TCAACAACAAGCTTTTCACATGTTAAGCATAATTCAACATATGTTGCAGAAATTTACCTC
CTAAGGTTAAAAGAAAATAATTTGTATAGGTTATAATAAAATAGCCCAAAGCCCATAAAT
CAAGGTCGTGGT-AAAAAAAATA-----------
>MY5266_Hencina_CerroBolla
TGAAGAGTACTGATTACAAAACTTTCATTCTAGGAAATAATTTTAATCAGAATCTTGAAA
AACACATTTTTCCTGACTTTTCTGAAACAATGTAATTTTTCCTGACAATTAAAGGTTTTA
CCAGTTTTCCAAACAATGTACATACTCTGGTCTCCCAGCAAAACCATGACATACATATAT
CACTACTCCAAAATTTATATGACTAGAAAATGTTTCCTAACACAAATTAATCAGAAAAAA
AAACTTACTTCCCAACACAAGTTGTTTATAGTTTTTGTAACATATATCTCATCATCACTG
TCAAATGATAAATGATCTGGAGGACCTTTGTATGGAAACCTTGCTCTCACTTTACCTTCA
GACAAATGAAAAAACAGTAGAAAACAAAAATTCAGTGAAACATTAGTACGTCAAGAATGA
TTACGTGGGGCAATACATTAATTTTAAATAAATAGCTGTAACATTTTATAGTTTTTCAGA
T---CAACAAGCTTTTCATATGTTAAGCATAATTTAACATATGTTTCAGGAATTTACCTC
CTAAGGTTATAAGAATATAATTTGCATGGGTTATAATAAAACAGCCCAAAGCCCAGAAAT
CAATGTCATGATAAAAAAAAATGTAAAAAAGATT
>MY5267_Hencina_CerroBolla
TGAAGAGTACTGATTACAAAACTTCCATTCTAGGAAATAATTTTAATCAGAATCTTGAAA
AACACATTTTTCCTGACTTTTCTGAAACAATGTAATTTTTCCTGACAATTAAAGGTTTTA
CCAGTTTTCCAAACAATGTACATACTCTGGTCTCCCAGCAAAACCATGACATACATATAT
CACTACTCCAAAATTTATATGACTAGAAAATGTTTCCTAACACAAATTAATCAGAAAAAA
AAACTTACTTCCCAACACAAGTTGTTTATAGTTTTTGTAACATATATCTCATCATCACTG
TCAAATGATAAATGATCTGGAGGACCTTTGTATGGAAACCTTGCTCTCACTTTACCTTCA
GACAAATGAAAAAACAGTAGAAAACAAAAATTCAGTGAAACATTAGTACGTCAAGAATGA
TTACGTGGGGCAATACATTAATTTTAAATAAATAGCTGTAACATTTTATAGTTTTTCAGA
T---CAACAAGCTTTTCATATGTTAAGCATAATTTAACGTATGTTTCAGGAATTTACCTC
CTAAGGTTATAAGAATATAATTTGCATGGGTTATAATAAAACAGCCCAAAGCCCAGAAAT
CAATGTCATGATAAAAAAAAATGTAAAAAAGATT
>MY5269_Hexurella_GuadalupeValley
TGAAGAGTACAGATTACAAAACTTCCATTCTAGGAAATAATTTTAATCAGAATCTTGAAA
AACACAATTTTCCTGACTTTTCTGAAACAACGTAATTTTTCCTGGCAATTAAAGGTTTTA
CCAGTTTTCCAAACAATGTACATACTCTGGTCTCCCAGCAAAACCATGACATACATATAT
CACTACTCCAAAATTTATATGACTAGAAAATGTTTCCTAACACAAATTAATCAGAAAAA-
AAACTTACTTCCCAACACAAGTTGTTTATAGTTTTTGTAACATATATCTCATCATCACTG
TCAAATGATAAATGATCTGGAGGACCTTTGTACGGAAACCTTGCTCTCACTTTACCTTCA
GACAAATGAAAAAACAGTAGAAAACAAAAATTCAGTGAAACATTAGTACGTCAAGAATGA
TTACGTGGGGCAATACATTAATTTTAAATAAATAGCTGTAACATTTTATAGTTTTTCAGA
TCAACAACAAGCTTTTCATATGTTAAGCATAATTTAAC--ATGTTTCAGGAATTTACCTC
CTAAGGTTACAAGAATATAATTTGCATGGGTTATAATAAAACAGCCCAAAGCCCAGAAAT
CAATGTCATAATAAAAAAAAATGTAAAAAAGATT
>MY5271_Hexurella_GuadalupeValley
TGAAGAGTACAGATTACAAAACTTCCATTCTAGGAAATAATTTTAATCAGAATCTTGAAA
AACACAATTTTCCTGACTTTTCTGAAACAACGTAATTTTTCCTGACAATTAAAGGTTTTA
CCAGTTTTCCAAACAATGTACATACTCTGGTCTCCCAGCAAAACCATGACATACATATAT
CACTACTCCAAAATTTATATGACTAGAAAATGTTTCCTAACACAAATTAATCAGAAAAA-
AAACTTACTTCCCAACACAAGTTGTTTATAGTTTTTGTAACATATATCTCATCATCACTG
TCAAATGATAAATGATCTGGAGGACCTTTGTACGGAAACCTTGCTCTCACTTTACCTTCA
GACAAATGAAAAAACAGTAGAAAACAAAAATTCAGTGAAACATTAGTACGTCAAGAATGA
TTACGTGGGGCAATACATTAATTTTAAATAAATAGCTGTAACATTTTATAGTTTTTCAGA
TCAACAACAAGCTTTTCATATGTTAAGCATAATTTAACATATGTTTCAGGAATTTACCTC
CTAAGGTTACAAGAATATAATTTGCATGGGTTATAATAAAACAGCCCAAAGCCCAGAAAT
CAATGTCATAATAAAAAAAAATGTAAAAAAGATT
>MY5276_Hexurella_SanPedro_Martir
TGAAGAGTACTGATTACAAAACTTCCATTCTAGGAAATAATTTTAATCAGAATCTTGAAA
AACACATTTTTCCTGACTTTTCTGAAACAATGTAATTTTTCCTGACAATTACAGGTTTTC
CCAGTTTTACAAACAATGTACATACTCTGGTCTCCCAGCAAAACCCTGAGATACATAAAT
CACTACTCCAAAATTTATATGACTAGAAAATGTTTCCTAACACAAATTAATCAGAAAAAA
AAACTTACTTCCCAACACAAGTTGTTTATAGTTTTTGTAACATATATCTCATCATCACTG
TCAAATGATAAATGATCTGGAGGACCTTTGTATGGAAACCTTGCTCTCACTTTACCTTCA
GACAAAGGAAAAAACAGTAAAAAACAAAAATTCCGTGATACATTAGTACGTCAAGAATGG
TTATGTGGGGCAATACGTTAATTTCAAATAAATAGCTCTAACATTTTATAGTTTTTCAGA
TCAACAACAAGCTTTTCATATGTTAAGCATAATTTAACATATGCTTCAGGAATTTACCTC
CTAAGGTTAAAACAAAATAATTTGCATGGGTTAAAACAAAACAGCCCAAAGCCCAGAAAT
CAATGTCATGATAAAAAAAAATGTACAAAAGATT
>MY5277_Hexurella_SanPedro_Martir
TGAAGAGTACTGATTACAAAACTTCCATTCTAGGAAATAATTTTAATCAGAATCTTGAAA
AACACATTTTTCCTGACTTTTCTGAAACAATGTAATTTTTCCTGACAATTACAGGTTTTC
CCAGTTTTACAAACAATGTACATACTCTGGTCTCCCAGCAAAACCCTGAGATACATAAAT
CACTACTCCAAAATTTATATGACTAGAAAATGTTTCCTAACACAAATTAATCAGAAAAAA
AAACTTACTTCCCAACACAAGTTGTTTATAGTTTTTGTAACATATATCTCATCATCACTG
TCAAATGATAAATGATCTGGAGGACCTTTGTATGGAAACCTTGCTCTCACTTTACCTTCA
GACAAAGGAAAAAACAGTAAAAAACAAAAATTCCGTGATACATTAGTACGTCAAGAATGG
TTATGTGGGGCAATACGTTAATTTCAAATAAATAGCTCTAACATTTTATAGTTTTTCAGA
TCAACAACAAGCTTTTCATATGTTAAGCATAATTTAACATATGCTTCAGGAATTTACCTC
CTAAGGTTAAAACAAAATAATTTGCATGGGTTAAAACAAAACAGCCCAAAGCCCAGAAAT
CAATGTCATGATAAAAAAAAATGTACAAAAGATT
>MY5280_Hexurella_ArroyoSalado
TGAAGAGTACTGATTACAAAACTTCCATTCTAGGAAATAATTTTAATCAGAATCTTGAAA
AACACATTCTTCCTGACTTTTCTGAAACAATATAATTTTTCCTGACAATTACAGGTTTTC
CCAGTTTTACAAGCAATGTACAAACTCTGGTCTCCCAGCAAAACCATGAGATACATGTAT
CACTACTCCAAAATTTATATGACTAGAAAATGTTTCCTTACACAAATTTATCAGAAAAAA
AAACTTACTTCCCAACACAAGTTGTTTATAGTTTTTGTAACATATATCTCATCATCACTG
TCAAATGATAAATGATCTGGAGGACCTTTGTATGGAAACCTTGCTCTCACTTTACCTTCA
GACAAAT--GAAAACAGTAAAAAACAAAAATTCAGTAAAACATTAGTACATTAAGAATGA
TTACGTGGGGCAATACATTAATTTCAAATAAATAGCTGTAACTTTTTATAGTTTTTCAGA
TTAACAACAAAGTTTTCATATGCTAAGCATAATTTAACGTATGTTTCAGGAATTTACCTC
CTAAGGTTAAAAGAAAAAATTTTGCATAGGTTATAATAAAACAGCCCAAAGCTCAGAAAT
CAATGTCATGATAAAAAAAAATGTAAAAAAGATT
>MY5282_Hexurella_ArroyoSalado
TGAAGAGTACTGATTACAAAACTTCCATTCTAGGAAATAATTTTAATCAGAATCTTGAAA
AACACATTCTTCCTGACTTTTCTGAAACAATATAATTTTTCCTGACAATTACAGGTTTTC
CCAGTTTTACAAGCAATGTACAAACTCTGGTCTCCCAGCAAAACCATGAGATACATGTAT
CACTACTCCAAAATTTATATGACTAGAAAATGTTTCCTTACACAAATTTATCAGAAAAAA
AAACTTACTTCCCAACACAAGTTGTTTATAGTTTTTGTAACATATATCTCATCATCACTG
TCAAATGATAAATGATCTGGAGGACCTTTGTATGGAAACCTTGCTCTCACTTTACCTTCA
GACAAAT--GAAAACAGTAAAAAACAAAAATTCAGTAAAACATTAGTACATTAAGAATGA
TTACGTGGGGCAATACATTAATTTCAAATAAATAGCTGTAACTTTTTATAGTTTTTCAGA
TTAACAACAAAGTTTTCATATGCTAAGCATAATTTAACGTATGTTTCAGGAATTTACCTC
CTAAGGTTAAAAGAAAAATTTTTGCATAGGTTATAATAAAACAGCCCAAAGCTCAGAAAT
CAATGTCATGATAAAAAAAAATGTAAAAAAGATT
>MY5286_Hrupicola_SweetwaterSpr_OrdMtn
TGAAGAGTGCTGATTACAAAACTTCCATTCTAAGAAATAATTTTATTCAGAATCTTGAAA
AACACATTTTTCCTGACTTTTCTGAAACAATGTAGTTTTTCCTGACAATTACAG------
---GTTTTCCAAGAAATGTACAAACTCTGGTCTCCCAGCAAAATCATGAGATACATATAT
CACTACTCCAAAATTTATGAGACTAGAAAATGTTTCTTTACACAAATTAATCAGAAAAAA
AAACTTACTTCCCAACACAAGTTGTTTATAGTTTTTGTAACATATATCTCGTCATCACTG
TCAAATGATAAATGATCTGGAGGACCTTTGTATGGAAACCTTGCTCTCACTTTACCTTCA
GACAAGTAAAAAAACAGTAAAAAACAAAAATTCAGTGAAACCTTAGTACATGAAGAATGA
TTACGTGGGGCAATACATTAATTTTAAATAAATAGCTGTAACATTTTATAGTTTTTCAGA
TCAACAACAAGTTTTTCATATGTTAAGCATAATTTAACATATGTTTCAGGAACTTACCTC
CTAAAGTTAAAAGAAAATAA-TTGTATGGGTTATAATAAAATAGCCCAAAGCCCAGAAAT
TAATGTCATGATAAAAACAAATGTAGAAAAGATT
>MY5287_Hrupicola_SweetwaterSpr_OrdMtn
-------------------------------------------------------TGAAA
AACACATTTTTCCTGACTTTTCT---ACAATGTAGTTTTTCCTGACAATTACAG------
---GTTTTCCAAGAAATGTACAAACTCTGGTCTCCCAGCAAAATCATGAGATACATATAT
CACTACTCCAAAATTTATGAGACTAGAAAATGTTTCTTTACACAAATTAATCAGAAAAAA
AAACTTACTTCCCAACACAAGTTGTTTATAGTTTTTGTAACATATATCTCGTCATCACTG
TCAAATGATAAATGATCTGGAGGACCTTTGTATGGAAACCTTGCTCTCACTTTACCTTCA
GACAAGTAAAAAAACAGTAAAAAACAAAAATTCAGTGAAACCTTAGTACATGAAGAATGA
TTACGTGGGGCAATACATTAATTTTAAATAAATAGCTGTAACATTTTATAGTTTTTCAGA
TCAACAACAAGTTTTTCATATGTTAAGCATAATTTAACATATGTTTCAGGAACTTACCTC
CTAAAGTTAAAAGAAAATAA-TTGTATGGGTTATAATAAAATAGCCCAAAGCCCAGAAAT
TAATGTTA----AAAAACAAATGTAGAAAAGATT
>MY5288_Hrupicola_Deadman_Hills
TGAAGAGTACTAATTA-----CTTCCGTTCTAGGAAATAATTTCAATCAGAATCTTGAAA
AACACATTTTTCCTGACTTTTCT--------GTAATTTTTTCTGACAATTACAGGTTT-C
CCAGTTTTCCAAGCAATGTACAAACTCTGGTCTCCCAGCAAAACCATGAGATACATATAT
CACTACTCCAAAATTTATAAGACTAGAAAATGTTTCCTTACACAAATTAATCAGAAAAAA
AAACTTACTTCCCAACACAAGTTGTTTATAGTTTTTGTAACATATATCTCATCATCACTG
TCAAATGATAAATGATCTGGAGGACCTTTGTATGGAAACCTTGCTCTCACTTTACCTTCA
GACAAATGAAAAGACAGTAAAAAACAAAAATTCAGTGAAACATTAGTACATCAAGAATGA
TTACATGGGGCAATACATTAATTTTAAATAAATAGCATTAACATTTCATAGTTTTTCAGA
TTAACAACAAGCTTTTCATATGTTAAGCATAATTTAACATATGTTTCAGGAATTTACTTC
CTAAGGTTAAAAGAAAATAATTTGTATGGGTTATAATAAAATAGCCCAAAGCCCAGAAAT
TAATGTCATGATAAAAAAAAATGTAGAAAATATT
>MY5289_Hrupicola_Deadman_Hills
TGAAGAGTACTAATTACAAAACTTCCGTTCTAGGAAATAATTTCAATCAGAATCTTGAAA
AACACATTTTTCCTGACTTTTCT--------GTAATTTTTCCTGACAATTACAGGTTT-C
CCAGTTTTCCAAGCAATGTACAAACTCTGGTCTCCCAGCAAAACCATGAGATACATATAT
CACTACTCCAAAATTTATAAGACTAGAAAATGTTTCCTTACACAAATTAATCAGAAAAAA
AAACTTACTTCCCAACACAAGTTGTTTATAGTTTTTGTAACATATATCTCATCATCACTG
TCAAATGATAAATGATCTGGAGGACCTTTGTATGGAAACCTTGCTCTCACTTTACCTTCA
GACAAATGAAAAGACAGTAAAAAACAAAAATTCAGTGAAACATTAGTACATCAAGAATGA
TTACATGGGGCAATACATTAATTTTAAATAAATAGCATTAACATTTCATAGTTTTTCAGA
TTAACAACAAGCTTTTCATATGTTAAGCATAATTTAACATATGTTTCAGGAATTTACTTC
CTAAGGTTAAAAGAAAATAATTTGTATGGGTTATAATAAAATAGCCCAAAGCCCAGAAAT
TAATGTCATGATAAAAAAAAATGTAGAAAATATT
>MY5309_Hapachea_JohnnyLyon_Hills
-------------------------------------------TATTCAGAATCTTGAAA
AACACATTTTTCCTGACTTTTCTGAAATAGTGTAATTTTTCCTGACAATTACAGATTTTC
CCAGTTTTTCAGGCAACGTACAAACTCTGGTATCCTTACAAAACCATGAAATACATATAT
CACTACAGCAAAATTTTTAAAACTAAAAAATGTTTTTTTACACAAATTAACCAGAAAAA-
-AACTTACTTCCCAACACAAGTTGTTTATAGTTTTTGTAACATATATCTCATCATCACTG
TCAAATGTCAAATGATCTGGAGGACCTTTGTAAGGAAACCTTGCTCTCACTTTACCTTCA
GACAAATAAAAATGTAGGAAAAAATAAAAATTCAGTGAAACATTAGTACATTAAGAATGA
TTACGTGGGGCAATACATTAATTCCAAATAAATAGCTGTAACATTTTATAGTTTTTCAGA
TCAACAACAAGCTTTTCATATGTCAAGCATAATTCAGCATTTGTTGCAGAAATTTACCTC
CTAAAGTTA---------------------------------------------------
----------------------------------
>MY5310_Hexurella_AntelopeCyn_CerbatMtns
TCAGTGATATATATTTCAAAA---TAATGCACGCACATAAATACATTCCGAAAATTTCAA
AATGGG--------------TCAGATACAGGGCGATTTTTTTT-----------------
------------TCATCATACCATTTCTGTTAT---------------ATGTACATATAT
CACTACACCAAAATTTTTAAGACCAGAAAATGTTTCTTTACACAAATTAATCAAAAAAAA
AAACTTACTTCCCAACACAAATTGTTTATAGTTTTTGTAACATATATCTCATCATCACTG
TCAAATGATAAATGATCTGGAGGACCTTTGTAAGGAAACCTTGCTCTCACTTTACCTTCA
TATAAATAAAAATGCAGG-AAAAACAAAAATTCAGTGAAATATTAGTACATCAAGAATGA
TTACATGAGGCAATACATTAATTTCAAATAAATAGCTGCAACACTTTATACTTTTTTAGA
TCAACAACAAGCTTTTCATATGTTAAGCATAATTCAACATATGTTGCAGAAATTTACCTC
CTAAGGTTAAAAGAAAATAATTTGTATGGGTTATAATAAAATAGCCCAAAGCCCATAAAT
CAAGGTCGTGGT-AAAAAAAATGT----------
>MY5311_Hexurella_AntelopeCyn_CerbatMtns
TCAGTGATATATATTTCAAAA---TAATGCACGCACATAAATACATTCCGAAAATTTCAA
AATGGG--------------TCAGATACAGGGCGATTTTTTTT-----------------
------------TCATCATACCATTTCTGTTAT---------------ATGTACATATAT
CACTACACCAAAATTTTTAAGACCAGAAAATGTTTCTTTACACAAATTAATCAAAAAAAA
AAACTTACTTCCCAACACAAATTGTTTATAGTTTTTGTAACATATATCTCATCATCACTG
TCAAATGATAAATGATCTGGAGGACCTTTGTAAGGAAACCTTGCTCTCACTTTACCTTCA
TATAAATAAAAATGCAGG-AAAAACAAAAATTCAGTGAAATATTAGTACATCGAGAATGA
TTACATGAGGCAATACATTAATTTCAAATAAATAGCTGCAACACTTTATACTTTTTTAGA
TCAACAACAAGCTTTTCATATGTTAAGCATAATTCAACATATGTTGCAGAAATTTACCTC
CTAAGGTTAAAAGAAAATAATTTGTATGGGTTATAATAAAATAGCCCAAAGCCCATAAAT
CAAGG-----------------------------
>MY5312_Hexurella_FoxCyn_MusicMtns
TCAGTGATATATATTTCAAAA---TAATGCACGCACATAAATACATTCCGAAAATTTCAA
AATGGG--------------TCAGATACAGGGCGATTTTTTTT-----------------
------------TCATCATACCATTTCTGTTAT---------------ATGTACATATAT
CACTACACCAAAATTTTTAAGACCAGAAAATGTTTCTTTACACAAATTAATCAAAAAAAA
AAACTTACTTCCCAACACAAATTGTTTATAGTTTTTGTAACATATATCTCATCATCACTG
TCAAATGATAAATGATCTGGAGGACCTTTGTAAGGAAACCTTGCTCTCACTTTACCTTCA
TATAAATAAAAATGCAGG-AAAAACAAAAATTTAGTGAAATATTAGTACATCAAGAATGA
TTACA---GGCAATACATTAATTTCAAATAAATAGCTGCAACACTTTATACTTTTTTAGA
TCAACAACAAGCTTTTCATATGTTAAGCATAATTCAACATATGTTGCAGAAATTTACCTC
CTAAGGTTAAAAGAAAATAATTTGTATGGGTTATAATAAAATAGCCCAAAGCCCATAAAT
CAAGGTCGTGGT-AAAAAAAATGTAGAAAAGGTT
>MY5313_Hexurella_FoxCyn_MusicMtns
--------------------A---TAATGCACGCACATAAATACATTCCGAAAATTTCAA
AATGGG--------------TCAGATACAGGGCGATTTTTTTT-----------------
------------TCATCATACCATTTTTGTTAC---------------ATGTACATATAT
CACTACACCAAAATTTTTAAGACAAGAAAATGTTTCCTTACACAAATTAATCAAAAAAAA
AAACTTACTTCCCAACACAAATTGTTTATAGTTTTTGTAACATATATCTCATCATCACTG
TCAAATGATAAATGATCTGGAGGACCTTTGTAAGGAAACCTTGCTCTCACTTTACCTTCA
TATAAATAAAAATGCAGG-AAAAACAAAAATTTAGTGAAATATTAGTACATCAAGAATGA
TTACA---GGCAATACATTAATTTCAAATAACTATCTGCAACACTTTATACTTTTTTAGA
TCAACAACAAGCTTTTCATATGTTAAGCATAATTCAACATATGTTGCAGAAATTTACCTC
CTAAGGTTAAAAGAAAATAATTTGTATGGGTTATAATAAAATAGCCCAAAGCCCATAAAT
CAAGGTCGTGGT-AAAAAAAA-------------
>MY5314_Hexurella_Grasshopper_BrushyMtn
----------------------------------ATATAAATACATTCCGAACATTTCAA
AATGGG--------------TCAGATATAGGGCGATTTTTTTT-----------------
------------TCATCATACCATTTCTGTTAT---------------ATGCACATATAT
CACTACACCAAAATTTTTAAGACCAGAAAATGTTTCTTTACACAAATTAATCAAAACAAA
AAACTTACTTCCCAACACAAATTGTTTATAGTTTTTGTAACATATATCTCATCATCACTG
TCAAATGATAAATGATCTGGAGGACCTTTGTAAGGAAACCTTGCTCTCACTTTACCTTCA
GATAAATAAAAATGCAGG-AAAAACAAAAATTCAGTGAAATATTAGTACATCAAGAATGA
TTACATGAGGCAATACACTAATTTCAAATAAATAGCTGCAACACTTTATACTTTTTTAGA
TCAACAACAAGCTTTTCATATGTTAAGCATAATTCAACATATGTTGCAGAAATTTACCTC
CTAAGGTTAAAAGAAAA-------------------------------------------
----------------------------------
>MY5315_Hexurella_WagonerRd_BradshawMtns
------GTGCAGATTA------------TCTAGGAAATAATTTTATTCAAAATCTTGTAA
AACACATTTTTCCTAACTTTTCTGAAATAGAGTAATTTTTCCTGACAATTACAG------
---GTTTTCCAGGCAATGTACGAACTCTGGTATCTGAGCAAAACCATGAGATACATATAT
CACTACACCAAAATTTTTAAGACCAGAAAATGTTTCTTTACACAAATTAATCAAAAAAAA
AAACTTACTTCCCAACACAAGTTGTTTATAGTTTTTGTAACATATATCTCATCATCACTG
TCAAATGATAAATGATCTGGAGGACCTTTGTAAGGAAACCTTGCTCTCACTTTACCTTCA
GATAAATAAAAATGTAGG-AAAAACAAAAATTCAGTGAAATATTAGTACATCAAGAATGA
TTACATGAGGCAGTACATTAATTTCAAATAAATAGCTGCAACACTTTATACTTTTTTAGA
TCAACAACAAGCTTTCCATATGTTAAGCATAATTCAACATATGTTGCAGAAATTTACCTT
CTAAGGTTAAAAGAAAATAATTTGTATGGGTTATAATAAAATAGCCCAAAGCCCATAAAT
CAAGGTCGTGGT-AAAAAAAATGTAGAAAAGGTT
>MY5316_Hexurella_WagonerRd_BradshawMtns
TGAAGAGTGCAGATTATAAAACTTCCATTCTAGGAAATAATTTTATTCAAAATCTTGTAA
AACACATTTTTCCTAACTTTTCTGAAATAGAGTAATATTTCCTGACAATTACAG------
---GTTTTCCAGGCAATGCACGAACTCTGGTATCTGAACAAAACCATGAGATACATATAT
CACTACACCAAAATTTTTAAGACCAGAAAATGTTTCTTTACACAAATTAATCAAAAAAAA
AAACTTACTTCCCAACACAAGTTGTTTATAGTTTTTGTAACATATATCTCATCATCACTG
TCAAATGATAAATGATCTGGAGGACCTTTGTAAGGAAACCTTGCTCTCACTTTACCTTCA
GATAAATAAAAATGTAGG-AAAAACAAAAATTCAGTGAAATATTAGTACATCAAGAATGA
TTACATGAGGCAGTACATTAATTTCAAATAAATAGCTGCAACACTTTACACTTTTTTAGA
TCAACAACAAGCTTTCCATATGTTAAGCATAATTCAACATATGTTGCAGAAATTTACCTT
CTAAGGTTAAAAGAAAATAATTTGTATGGGTTATAATAAAATAGCCCAAAGCCCATAAAT
C---------------------------------
>MY5317_Hrupicola_Cottonwood_SnYsidroMtns
------------------------------------------------------------
-------------TGACTTTTCTGAAACAATGTAATTTTTTCTGACAATTACAGGTTTTC
CCAGTTTTCCAAGCAATGTACAAACTCTGGTCTCCCAGAAAAACCATGACATACATATAT
CACTACTCCAAAATTTGTATGACTAGAAAATGTTTCCTTACACAAATTAATCAGAAAAAT
AAACTTACTTCCCAACACAAGTTGTTTATAGTTTTTGTAACATATATCTCATCATCACTG
TCAAATGATAAATGATCTGGAGGACCTTTGTATGGAAACCTTGCTCTCACTTTACCTTCA
GACAAATGAAAAAGCAGTGAAAAACAAAAGTTCAATGAAACATTAATAT----AGAATGA
TTACATGGGGCAATACATTAATTTTAAATAAATAGCTGTAACGTTTTATAG-TTTTCAGA
TCAACAACAAGCTTTTCATATGTTAAGCATAATTTGACATATCTTTCAGGAATTTACCTC
CTAAGGTTAAAAGAAAATAATTTGTATGGGTTATAATAAAATAACCCAAAGTCCAGAAAT
CAATGTCATAAT-GAAAAAAATGT----------
