# Supplementary material for: ﻿Species delimitation, biogeography, and natural history of dwarf funnel web spiders (Mygalomorphae, Hexurellidae, Hexurella) from the United States / Mexico borderlands
Source: Zookeys. 2023 Jun 14;1167:109–57. doi: 10.3897/zookeys.1167.103463 (PMC10285686; doi:10.3897/zookeys.1167.103463)
Supplement: Supplementary material 3 — Input matrices, analysis log files, and output tree files for nuclear and mitochondrial analyses [file zookeys-1167-109_article-103463__-s003.zip › uce-2002073.fasta]

>MY0059_Hapachea_SantaRitaMtns_MaderaCyn
AGTATGGAATTATTCCAACAACACATTACCAGTCCTTGTCAACAGAAGTGCTCCTTATTT
TTATT-AAAAAAGTCATTCTTTTATGTTGCAAAAAAATCAGATTTACCCAGG---ACTGC
ACTACTCTAAATGATATGAACTGAAATGAATGAATCTGACTTGTTTCTACTGTAAATAAT
CAAACATTTAAATTAAATGCAAAAGAAAAATCTACAACAATTACATTTCACTCCTAAGCA
TGACAACA-----------TTGAAGTGGTTTCACTTTTATGCATAAAAAACATGATCAGT
TACCAAGTTCTTGAGTGATTTTCTTCTTTAGGAATTCCATTTTTGAAGCTTCACCATGAA
CCAATAGCACTTTTGCAGGTTCACAATGGCGAATTAATTGCATTATTCCTTTGGCATCGG
CATGAGCACTAAATGACATATATTGAACAGACATCTTCACTTCAACCTGCATATAATAAA
TAGTACCAAAAAAGGAAAAAATTGTTTTAATTATCAAAACATATAAAAAGTTATGAGTGC
ATAAAAGAAAATAATTTCACATTTAACAGAGCAAAAAAAACTTACAACTTGACGATTTTC
AAATTCGATTTTTTTACTGCCACTCAGCACTTTATGGCCAACTGTACCAGCAACACAATA
TCCAGGCATAATAACCTAAAAAAAAAGAAACGAAGAAACACAACTTTATACAGCGTTATA
AGAAAGCAAAATATTAAAAACTTGACGAACAAACATTATTAACTTATCTTTTCTAAAAAT
GTTTAAAAGGGAAAATGAAATCATTCAACATGTTTAGGTTCTACTATCAAATCAACATAG
AA
>MY0139_Hexurella_SanDiego_Guatay
AGTATGAAATTATTCTAACAATACATT----GTCCTTGTCAACAGAAGTACTCCTTGTTG
TTATTAAAAAAAGTCATTCCGTTATTTGGCAAAAATGCCAAACTTACCTAGGATTACTGC
ACTACTCTAAATGATATAAACTGAAATGAATGACTCTAACTTGTTTCTACTATAAATAAT
AAAATATTTAAATTAAATGCACA--AAAAAACTATAACAATTACATTTCACTGCTAAGCA
AAACAATATGAAAGTGTGGTTGAAGTGGTTTTACTTTTATGTATAAAAGACATGATCAGT
TACCAAGTTCTTGAGTAATTTTCTTCTTTAGGAATTCCATTTTTGAAGCTTCACCATGAA
CCAATAGCACTTTTGCAGGTTCACAATGGCGAATTAATTGCATTATTCCTTTGGCATCTG
CATGAGCACTAAATGACATATACTGAACAGACATCTTCACTTCAACCTGCATATAATAAA
CAGTAACAAAATAAGAAAAACTTGCTTTAATTATCAAAACACATAAAAAGGTATGAATGC
ACAAAAGAGAATAATTTCACATTTAACAGAAAGAAAAAAACTCACAACTTGACGATTTTC
AAATTCGATTTTTTTACTGCCACTTAGCACTTTATGGCCAACTGTGCCAGCAACACAATA
TCCAGGCATAATAACCTAAAAAAACGGAAACGAAGAAAAACAACTTTATACAGCTTTAAA
AAAATGCAAAATATTAAAAATTTGATGAAGAAACATTATGAACCCATCTTTTTTAAAAAT
GTTTAAAAGGGAGAATGAAATTGTTCGACATGTTTAGGTTCTACTATCAAATCAACCTAG
TA
>MY5053_Hexurella_ChiricahuaMtns_PriceCyn
AGTATGGAATTATTCCAACAACACATTACCAGTCCTTGTCAACAGAAGTACTCCTTGTTT
TTATT-AAAAAAGTCATTCTTTTATGTTGCAAAAAAATCAAATTTACCCAGGATTACTGC
ACTACTCTAAATGATATGAACTGAAATGAATGAATCTGACTTGTTTCTACTGTAAATAAT
CAAACATTTAAATTAAATGCAAAAGAAAAACCTACAACAATTATATTTCACTGCTAAGCA
TGACATCA-----------TTGAAGTGGTTTCACTTTTATGCATAAAAAACATGATTAGT
TACCAAGTTCTTGAGTGATTTTCTTCTTCAGGAATTCCATTTTTGAAGCTTCACCATGAA
CCAATAGCACTTTTGCAGGTTCACAATGGCGAATTAATTGCATTATTCCTTTGGCATCTG
CATGAGCACTAAATGACATATACTGAACAGACATCTTCACTTCAACCTGCATATAATAAA
TAGTACCAAAAAAGGAAAAAATTGTTTTAATTATCAAAACATATAAAAAGTTATGAGTGC
ATAAAAGAAAATAATTTCACATTTAACAGATCGAAAAAAACTTACAACTTGACGATTTTC
AAATTCGATTTTTTTACAGCCACTCAGCACTTTATGGCCAACTGTACCAGAAACACAATA
TCCAGGCATAATAACCTAAAAAAACAGAAACAAAGAAACATGACTTTATACAGCGTTATA
AGAAAGCAAAATATTAAAAACTTGATGAACAAACATTATGAACTTATCTTTTCTAAAAAT
GTGTAAAAGGGAGAATGAAATCATTCAACATGCTTAGTTTCTACTATCAAATCAACATAG
AA
>MY5057_Hexurella_ChiricahuaMtns_PriceCyn
------------------------------------------------------------
------------------------------------------------------------
------------------------------------------------------------
------------------------------------------------------------
------------------------------------------------------------
------------------TTTTCTTCTTCAGGAATTCCATTTTTGAAGCTTCACCATGAA
CCAATAGCACTTTTGCAGGTTCACAATGGCGAATTAATTGCATTATTCCTTTGGCATCTG
CATGAGCACTAAATGACATATACTGAACAGACATCTTCACTTCAACCTGCATATAATAAA
TAGT-CCAAAAAAGGAAAAAAT--------------------------------------
------------------------------------------------------------
------------------------------------------------------------
------------------------------------------------------------
------------------------------------------------------------
------------------------------------------------------------
--
>MY5064_Hexurella_MuleMtns_Escabrosa
AATATGGAATTATTCCAACAATACATTACCAGTCCTTGTCAACAGAAGTACTCTTTGTTT
TTATT-AAAAAAGTCATTCTTTTATGTTGCAAAAAAATCAAATTTACCCAGGATTACTGC
ACTACTCTAAATGATATGAACTGAAATTAATGAATCTGACTTGTTTCTACTGTAAATAAT
TAAACATTTAAATTAAATGCAAAACAAAAATCTACAACAATTACATTTCACTGCTAAGCA
TGACAACA-----------TTGAAGTGGTTTCACTTTTATGCATAAAAAACATGATCAGT
TACCAAGTTCTTGAGTGATTTTCTTCTTTAGGAATTCCATTTTTGAAGCTTCACCATGAA
CCAATAGCACTTTTGCAGGTTCACAATGGCGAATTAATTGCATTATTCCTTTGGCATCTG
CATGAGCACTAAATGACATATACTGAACAGACATCTTCACTTCAACCTGTATATAATAAA
TAGTACCAAAAAAGGAAAAAATTGTTTTAATATTCAAAACATATAAAAAGTTATGAGTGC
ATAAAAGAAAATAATTTCACATTTAACAGAGCGAAAAAAACTTACAACTTGACGATTTTC
AAATTCGATTTTTTTACTGCCACTCAGCACTTTATGGCCAACTGTACCAGCAACACAATA
TCCAGGCATAATAACCTAAAAAAACAGAAACGAAGAAACACAACTTTATACAGCGTTATA
AGAAAACAAAATATTAAAAACTTGATGAACAAACATTATGAACTTATCTTTTCTAAAAAT
GTTTAAAAGGGAGAATGAAATAATTCAACATGTTTAGGTTCTACTATCAAATCAACATAG
AA
>MY5066_Hexurella_MuleMtns_Escabrosa
AGTATGGAATTATTCCAACAACACATTACCAGTCCTTATCAACAGAAGTACTCTTTGTTT
TTATT-AAAAAAGTCATTCTTTTATGTTGCAAAAAAATCAAATTTACCCAGGATTACTGC
ACTACTCTAAATGATATGAACTGAAATTAATGAATCTGACTTGTTTCTACTGTAAATAAT
TAAACATTTAAATTAAATGCAAAAGAAAAATCTACAACAATTACATTTCACTGCTAAGCA
TGACAACA-----------TTGAAGTGGTTTCACTTTTATGCATAAAAAACATGATCAGT
TACCAAGTTCTTGAGTGATTTTCTTCTTTAGGAATTCCATTTTTGAAGCTTCACCATGAA
CCAATAGCACTTTTGCAGGTTCACAATGGCGAATTAATTGCATTATTCCTTTGGCATCTG
CATGAGCACTAAATGACATATACTGAACAGACATCTTCACTTCAACCTGCATATAAAAAA
TAGTACCAAAAAAGGAAAAAATTGTTTTAATTATCAAAACATATAAAAAGTTATGAGTGC
ATAAAAGAAAATAATTTTACATTTAACAGAGCGAAAAAAACTTACAACTTGACGATTTTC
AAATTCGATTTTCTTACTGCCACTCAGCACTTTATGGCCAACTGTACCAGCAACACAATA
TCCAGGCATAATAACCTAAAAAAACAAAAATGAAGAAACACAACTTTATACAGCGTTATA
AGAAAACAAAATATTAAAAACTTGATGAACAAACATTATGAACTTATCTTTTCTAAAAAT
GTTTAAAAGGAAGAATGAAATCATTAAACATGTTTAGGTTCTACTATCAAATCAACATAG
AA
>MY5071_Hexurella_SantaRitaMtns_AlisoSprings
AGTATGGAATTCTTCCAACAACACATTACCAGTCCTTGTCAACAGAAGTACTCCTTGTTT
TTATT-AAAAAAGTCATTC-TTTATGTTGCAAAAAAATCAAATTTACCCAGGATTACTGC
ACTACTCTAAATGATATGAACTGAAATGAATGAATCTGACTTGTTTCTACTGTAAATAAT
CAAACATTTAAATTAAATGCAAAAGAAAAATCTACAACAATTACATTTCACTACTAAGCA
TGACAACA-----------TTGAAGTGGTTTCACTTTTATGCATAAAAAACATGATCAGT
TACCAAGTTCTTGAGTGATTTTCTTCTTTAGGAATTCCATTTTTGAAGCTTCACCATGAA
CCAATAGCACTTTTGCAGGTTCACAATGGCGAATTAATTGCATTATTCCTTTGGCATCTG
CATGAGCACTAAATGACATATACTGAACAGACATCTTCACTTCAACCTGCATATAATAAA
TAGTACCAAAAAAGGAAAAAATTGTTTTAATTATCAAAACATATAAAAAGTTATGAGTGC
ATAAAAGAAAATAATTTCACATTTAACAGAGCGAAAAAAACTTACAACTTGACGATTTTC
AAATTCGATTTTTTTACTGCCGCTCAGCACTTTATGGCCAACTGTACCAGCAACACAATA
TCCAGGCATAATAACCTAA-----------------------------------------
------------------------------------------------------------
------------------------------------------------------------
--
>MY5075_Hexurella_ChiricahuaMtns_CaveCrkCyn
AGTATGGAATTATTCCAACAACACATTACCAGTCCTTGTCAACAGAAGTACTCTTGGTTT
TTATT-AAAAAAGTCATTCTCTTATGTTGCAAAAAAATCAAATTTACCCAGGATTACTTC
ACTACTCTAAATGATATGAACTGAAATGAATGAATCTGACTTGTTTCTACTGTAAATAAT
CAAACATTTAAATTAAATGCAAAAGAAAAATCTACAACAATTACATTTCACTGCTAAGCA
TGACAACA-----------TTGAAGTGGTTTCACTTTTATGCATAAAAAACATGATCAGT
TACCAAGTTCTTGAGTGATTTTCTTCTTCAGGAATTCCATTTTTGAAGCTTCACCATGAA
CCAATAGCACTTTTGCAGGTTCACAATGGCGAATTAATTGCATTATTCCTTTGGCATCTG
CATGAGCACTAAATGACATATACTGAACAGACATCTTCACTTCAACCTGCATATAATAAA
TAGTTCCAAAAAAGGAAAAAATTGCTTTAATTATCAAAACATATAAAAAGTTATGAGTGA
ATAAAAGAAAATAATTTCACATTTAACAGATTGAAAAAAACTTACAACTTGACGATTTTC
AAATTCAATTTTTTTACAGCCACTCAGCACTTTATGGCCAACTGTACCAGAAACACAATA
TCCAGGCATAATAACCTAAAAAAACAGAAACAAAGAAACACTACTTTATACAGCGTTATA
AGAAAGCAAAATATTAAAAACTTGATGAACAAACATTATGAACTTATCTTTTCTAAAAAT
GTTTAAAAGGGAGAATGAAATCATTCAACATGTTTAGTTTCTACTATCAAATCAACATAG
AA
>MY5126_Hexurella_SantaCatalinaMtns_NuggetCyn
AGTATGGAATTATTCCAACAACACATTACCAGTCCTTGTCAACAGAAGTACTCCTTGTTT
TTATT-ACAAAAGTCATTCTTTTATGTTGCAAAAAAATCAAATTTACCCAGGATTACTGC
ACTACTCTAAATGATATGAATTGAAATGAATGAATCTGACTTGTTTCTACTGTAACTAAT
CAAACATTTAAATTAAATGCAAAAGAAAAATCTACAACAATTACATTTCACTGCTAAGCA
TGACAACA-----------TTGAAGTGGTTTCACTTTTATGCATAAAAAACATGATCAGT
TACCAAGTTCTTGAGTGATTTTCTTCTTTAGGAATTCCATTTTTGAAGCTTCACCATGAA
CCAATAGCACTTTTGCAGGTTCACAATGGCGAATTAATTGCATAATTCCTTTGGCATCTG
CATGAGCACTAAATGACATATACTGAACAGACATCTTCACTTCAACCTGCATATAATAAA
TAGTACCAAAAAAGGAAAAAATTGTTTTAATTATCAAAACA--TAAAAAGTTATGAGTGC
ATAAAAGAAAATAATTTCACATTTAACAGAGAGAAAAAAACTTACAACTTGACGATTTTC
AAATTCGATTTTTTTACTGCCACTCAGCACTTTATGGCCAACTGTACCAGCAACACAATA
TCCAGGCATAATAACCTAAAAAAACAGAAACAAAGAAACACAACTTTATACAGCATTATA
AGAAAGCAAAATATTAAAAACTTGATGAACAAACATTATGAACTTATCTTTTCTAAAAAT
GTTTAAAAGGGAGAATGAAATCATTCAACATGTTTAGGTTCTACTATCAAATCAACATAG
AA
>MY5127_Hexurella_WhetstoneMtns_FrenchJoeCyn
------------------------------------------------------------
------------------------------------------------------------
------------------------------------------------------------
---------------------------------------------------TGCTAAGCA
TGACAACA-----------TTGAAGTGGTTTCACTTTTATGCATAAAAAACATGATCAGT
TACCAAGTTCTTGAGTGATTTTCTTCTTCAGGAATTCCATTTTTGAAGCTTCACCATGAA
CCAATAGCACTTTTGCAGGTTCACAATGGCGAATCAATTGCATTATTCCTTTGGCATCCG
CATGAGCACTAAATGACATATACTGAACAGACATCTTCACTTCAACCTAAATATAATAAA
TAGTACCAAAAAAGGAAAAAAATGTTATAATTATCAAAACATATAAAAAGTTATGA----
------------------------------------------------------------
------------------------------------------------------------
------------------------------------------------------------
------------------------------------------------------------
------------------------------------------------------------
--
>MY5131_Hexurella_PedregosaMtns_PruneCyn
AGTATGGAATTATTCCCACAACACATTACCAGTCCTTGTCAACAGAAGTACTCCTTGTTT
TTATT-AAAAAAGTCATTCTTTTATGTTGCAAAAAAATCAAATTTACCCAGGATTACTGC
ACTACTCTAAATGATATGAACTGAAATGAATGAATCTGACTTGTTTCTACCATAAATAAT
CAAACATTTAAATGAAATGCAAAAGAAAAATCTACAACAATTACATTTCACTGCTAAGCA
TGACAACA-----------TTGAAGTGGTTTCACTTTTATGCATAAAAAACATGATCAGT
TACCAAGTTCTTGAGTGATTTTCTTCTTCAGGAATTCCATTTTTGAAGCTTCACCATGAA
CCAATAGCACTTTTGCAGGTTCACAATGGCGAATTAATTGCATTATTCCTTTGGCATCTG
CATGAGCACTAAATGACATATACTGAACAGACATCTTCACTTCAACCTGCATATAATAAA
TAGTACCAAAAAAGG------TTGTTTTAATTATCAAAACATATAAAAAGTTATGAGTGC
ATAAAAGAAAATAATTTCACATTTAACAGATCGAAAAAAACTTACAACTTGACGATTTTC
AAATTCGATTTTTTTACAGCCACTCAGCACTTTATGGCCAACTGTACCAGAAACACAATA
TCCAGGCATAATAACCTAAAAAAACAGAAACAAAGAAACACGACTTTATACAGCGTTATA
AGAAAGCAAAATATTAAAAACTTGATGAACAAACATTATGAACTTATCTTTTCTAAAAAT
ATTTAAAAGGGAGAATGAAATCATTCAAAAGGTTTAGTTTCTACTATCAAATCAACATAG
AA
>MY5132_Hexurella_PedregosaMtns_PruneCyn
AGTATGGAATTATTCCCACAACACATTACCAGTCCTTGTCAACAGAAGTACTCCTTGTTT
TTATT-AAAAAAGTCATTCTTTTATGTTGCAAAAAAATCAAATTTACCCAGGATTACTGC
ACTACTCTAAATGATATGAACTGAAATGAATGAATCTGACTTGTTTCTACCGTAAATAAT
CAAACATTTAAATGAAATGCAAAAGAAAAATCTACAACAATTACATTTCACTGCTAAGCA
TGACAACA-----------TTGAAGTGGTTTCACTTTTATGCATAAAAAACATGATCAGT
TACCAAGTTCTTGAGTGATTTTCTTCTTCAGGAATTCCATTTTTGAAGCTTCACCATGAA
CCAATAGCACTTTTGCAGGTTCACAATGGCGAATTAATTGCATTATTCCTTTGGCATCTG
CATGAGCACTAAATGACATATACTGAACAGACATCTTCACTTCAACCTGCATATAATAAA
TAGTACCAAAAAAGG------TTGTTTTAATTATCAAAACATATAAAAAGTTATGAGTGC
ATAAAAGAAAATAATTTCACATTTAACAGATCGAAAAAAACTTACAACTTGACGATTTTC
AAATTCGATTTTTTTACAGCCACTCAGCACTTTATGGCCAACTGTACCAGAAACACAATA
TCCAGGCATAATAACCTAAAAAAACAGAAACAAAGAAACACGACTTTATACAGCGTTATA
AGAAAGCAAAATATTAAAAACTTGATGAACAAACATTATGAACTTATCTTTTCTAAAAAT
ATTTAAAAGGGAGAATGAAATCATTCAAAAGGTTTAGTTTCTACTATCAAATCAACATAG
AA
>MY5136_Hexurella_MiddlemarchCyn
AGTATGAAATTATTCCAACAACACATTACCAGTCCTTGTCAACAGAAGTACTCCTTGTTT
TTATT-AAAAAAGTCATTCTTTCATGTTGCAAAAAAATCAAATTTACCCAGGATTACTGC
ACTACTCTAAATGATATGAACTGAAATGAATGAATCTGACTTGTTACTACTGTAAATAAT
CAAACATTTAAATTAAATGCAAAAGAAAAATCTACAACAATTACATTTCAATGCTAAGCA
TGACAATA-----------TTGAAGTGGTTTCACTTTTATGCATAAAAAACATGATCAGT
TACCAAGTTCTTGAGTGATTTTCTTCTTCAGGAATTCCATTTTTGAAGCTTCACCATGAA
CCAACAGCACTTTTGCAGGTTCACAATGGCGAATTAATTGCATTATTCCTTTGGCATCTG
CATGAGCACTAAATGACATATACTGAACAGACATCTTCACTTCAACCTGCATATAATAAA
TAGTACCAAAAAGGGAAAAAAATGTTTCAATTATCAAAACATATAAAAAGTTATGAGTGC
ATAAAAGAAAATAATTTCACATTTAACAGAGCAAAAAAAACTTACAACTTGACGATTTTC
AAATTCGATTTTTTTACTGCCACTCAGCACTTTATGGCCAACTGTACCAGCAACACAATA
TCCAGGCATAATAACCTAAAAAAACAGAAACGAAGAAACACAACTTCATACAGCGTTATA
AGAAAGCAAAATACTAAAAACTTGATGAACAAACATTATGAACTTATCTTTTCTAAAAAT
GTTTAAAAGGGAGAATTAAATTTTTCAACATGTTTAGGTTCTACTATCAAATCAACATAG
AA
>MY5147_Hexurella_DragoonMtns_NF_345A
AGTATGAAATTATTCCAACAACACATTACCAGTCCTTGCCAACAGAAGTACTCCTTGTTT
TTATT-AAAAAAGTCATTCTTTCGTGTTGCAAAAAAATCAAATTTACCCAGGATTACTGC
ACTACTCTAAATGATATGAACTGAAATGAATGAATCTGACTTGTTACTACTGTAAATAAT
CAAACATTTAAATTAAATGCAAAAGAAAAATCTACAACAATTACATTTCAATGCTAAGCA
TGACAATA-----------TTGAAGTGGTTTCACTTTTATGCATAAAAAACATGATCAGT
TACCAAGTTCTTGAGTGATTTTCTTCTTCAGGAATTCCATTTTTGAAGCTTCACCATGAA
CCAACAGCACTTTTGCAGGTTCACAATGGCGAATTAATTGCATTATTCCTTTGGCATCTG
CATGAGCACTAAATGACATATACTGAACAGACATCTTCACTTCAACCTGCATATAATAAA
TAGTACCAAAAAGGGAAAAAAATGTTTTAATTATCAAAACATATAAAAAGTTATGAGTGC
ATAAAAGAAAATAATTTCACATTTAACAGAGCAAAAAAAACTTACAACTTGACGATTTTC
AAATTCGATTTTTTTACTGCCACTCAGCACTTTATGGCCAACTGTACCAGCAACACAATA
TCCAGGCATAATAACCTAAAAAAACAGAAACGAAGAAACACAACTTCATACAGCGTTATA
AGAAAGCAAAATACTAAAAACTTGATGAACAAACATTATGAACTTATCTTTTCTAAAAAT
GTTTAAAAGGGAGAATTAAATTATTCAACATGTTTAGGTTCTACTATCAAATCAACATAG
AA
>MY5152_Hexurella_WhetstoneMtns_ApacheCyn
AGTATGGAATTATTCCAACAACACATTACCAGTCCTTGTCAACAAAAGTACTCCTTGTTT
TTATT-AAAAAAGTCATTCTTTTATGTTGCAAAAAAATCAAATTTACCCAGGATTACTGC
ACTACTCTAAATGATCTGAACTTAAATGAATGAATCAGACTTGTTTCTACTGTAAATAAT
CAAACATTTAAATTAAATGCAAAAGAAAAATCTACAACAATTACATTTCCCTGCTAAGCA
TGACAACA-----------TTGAAGTGGTTTCACTTTTATACATAAAAAACATGATCAGT
TACCAAGTTCTTGAGTGATTTTCTTCTTTAGGAATTCCATTTTTGAAGCTTCACCATGAA
CCAATAGCACTTTTGCAGGTTCACAATGGCGAATTAATTGCATTATTCCTTTGGCATCTG
CATGAGCACT--------------------------------------------------
------------------------------------------------------------
------------------------------------------------------------
------------------------------------------------------------
------------------------------------------------------------
------------------------------------------------------------
------------------------------------------------------------
--
>MY5154_Hexurella_SantaRitaMtns_AdobeCyn
AGTATGGAATTATTCCAACAACACATTACCAGTCCTTGTCAACAGAAGTATTACTTATTT
TTATT-AAAAAAGTCATTCTTCTATGTTGCAAAAAAATCAAATTTACCCAGGATTACTGA
ACTACTCTAAATGATATGAACTGAAATGAATGAATCTGACTTGTTTCTACTGTAAATAAT
CAAACATTTAAATTAAATGCAAAAGAAAAATCTACAACAATTACATTTCACTGCTAAGCA
TGACAACA-----------TTGAAGTGGCTTCACTATTATGCATAAAAAACATGATCAGT
TACCAAGTTCTTGAGTGATTTTCTTCTTTAGGAATTCCATTTTTGAAGCTTCACCATGAA
CCAATAGCACTTTTGCAGGTTCACAATGGCGAATTAATTGCATTATTCCTTTGGCATCTG
CATGAGCACTAAATGACATATACTGAACAGACATCTTCACTTCAACCTGCATATAATAAA
TAATACCAAAAAAGGAAAAATTTGTTTTAATTATCAAAACATATAAAAAGTTATGAGTGC
ATAAAAGAAAATAATTTCACATTTAACAGAGCGAAAAAAACTTACAACTTGACGATTTTC
AAATTCGATTTTTTTACTGCCACTCAGTACTTTATGGCCAACTGTACCAGCAACACAATA
TCCAGGCATAATAACCTAAAAAAACAGAAACGAAGAAACACAACTTTATACAGCGTTATA
AGAAAGCAAAATATTAAAAACTTGATGAACAAACATTATGAACTTATCTTTTCTAAAAAT
GTTTAAAAGGGAGAATGAAATCATTCAACATGTTTAGGTTCTACTATCAAATCAACATAG
AA
>MY5157_Hexurella_SantaCatalinaMtns_Redington
AGTATGGAATTATTCCAACAACACATTACCAGTCCTTGTCAACAGAAGTACTCCTTGTTT
TTATT-AAAAAAGTCATTCTTTTATGTTGCAAAAAAATCAAATTTACCGAGGATTACTGC
ACTACTCTAAATGATACAAACTGAAATGAATGAATCTGGCTTGTTTCTACTGTAAATAAT
CAAACATTTAAATTAAATGCAAAAGAAAAATCTACAACAATTACATTTCACTGCTAAGCA
TGACAACA-----------TTGAAGTGGTTTCCCATTTATGCATAAAAAACATGATCAGT
TACCAAGTTCTTGAGTGATTTTCTTCTTTAGGAATTCCATTTTTGAAGCTTCACCATGAA
CCAATAGCACTTTTGCAGGTTCACAATGGCGAATTAATTGCATTATTCCTTTGGCATCTG
CATGAGCACTAAATGACATATACTGAACAGACATCTTCACTTCAACCTGCATATAACAAA
TAGTACCAAAAAAGGAAAAAATTGTTTTAATTATCAAAACATATAAAAAGTTATGAGTGC
ATAAAAGAAAATAATTTCACATTTAACAGAGAGAAAAAAACTTACAACTTGACGATTTTC
AAATTCGATTTTTTTACTGCCACTCAGCACTTTATGGCCAACTGTACCAGCAACACAATA
TCCAGGCATAATAACCTAAAAAAACAGAAACAAAGAAATACAACTTTTAACAGCGTTATA
AGAAAGCAAAATATTAAAAACTTGATGAACAAACATTATGAACTTATCTTTTCTAAAAAT
GTTTAAAAGGGAGAATGAAATCATTCAACATGTTTAAGTTCTACTATCAAATCAACATAG
AA
>MY5164_Hrupicola_Temecula
-------------------------------------GTCAACAGAAGTACTCCTTGTTG
TTATTAAAAAAGGTCATTCTTTTATGTGGCAAAAATGCCAAACTTACCTAGGATTACTGC
ACTACTCTAAATGATATAAACTGAAATGAACGACTCTAACTTGTTTCTACTATAAATAAT
AAAATATTTAAATTAAATGCACA-AAAAAAACTACAACAATTACATTTCACTGCTAAGCA
CAACAATGTGAAAGTGTGGTTGAAGTGGTTTTACTTTTATGTATAAAAGACACGATCAGT
TACCAAGTTCTTGAGTAATTTTCTTCTTTAGGAATTCCATTTTTGAAGCTTCACCATGAA
CCAATAGCACTTTTGCAGGTTCACAATGGCGAATTAATTGCATTATTCCTTTGGCATCTG
CATGAGCACTAAATGACATATACTGAACAGACATCTTCACTTCAACCTGCATATAATAAA
CAGTAACAAAATAAGAAAAACTTGCTTTAATTATCAAAACACATAAAAAGTTATGAATGC
ACAAAAGAGAATAATTTCACATTTAACAGAAAG-AAAAAACTCACAACTTGACGATTTTC
AAATTCGATTTTTTTACTGCCACTTAGCACTTTATGGCCAACTGTGCCAGCAACACAATA
TCCAGGCATAATAACCTAAAAAAACAGAAACGAAGAAAAACAACTTTATACAGCTTTAAA
AAAATGCAAAATATTAAAAATTTGATGAAGAAACATTATGAACTTATCTTTTTTAAAAAT
GTTTAAAAGGGAGAATGAAATTGTTCAACATGTTCAGGTTCTACTATCAAATCAACCTAG
TA
>MY5165_Hrupicola_Temecula
AGTATGAAATTATTCTAACAATACATT----GTCCTTGTCAACAGAAGTACTCCTTGTTG
TTATTAAAAAAGGTCATTCTTTTATGTGGCAAAAATGCCAAACTTACCTAGGATTACTGC
ACTACTCTAAATGATATAAACTGAAATGAACGACTCTAACTTGTTTCTACTATAAATAAT
AAAATATTTAAATTAAATGCACA-AAAAAAACTACAACAATTACATTTCACTGCTAAGCA
CAACAATGTGAAAGTGTGGTTGAAGTGGTTTTACTTTTATGTATAAAAGACACGATCAGT
TACCAAGTTCTTGAGTAATTTTCTTCTTTAGGAATTCCATTTTTGAAGCTTCACCATGAA
CCAATAGCACTTTTGCAGGTTCACAATGGCGAATTAATTGCATTATTCCTTTGGCATCTG
CATGAGCACTAAATGACATATACTGAACAGACATCTTCACTTCAACCTGCATATAATAAA
CAGTAACAAAATAAGAAAAACTTGCTTTAATTATCAAAACACATAAAAAGTTATGAATGC
ACAAAAGAGAATAATT-CACATTTAACAGAAAG-AAAAAACTCACAACTTGACGATTTTC
AAATTCGATTTTTTTACTGCCACTTAGCACTTTATGGCCAACTGTGCCAGCAACACAATA
TCCAGGCATAATAACCTAAAAAAACAGAAACGAAGAAAAACAACTTTATACAGCTTTAAA
AAAATGCAAAATATTAAAAATTTGATGAAGAAACATTATGAACTTATCTTTTTTAAAAAT
GTTTAAAAGGGAGAATGAAATTGTTCAACATGTTCAGGTTCTACTATCAAATCAACCTAG
TA
>MY5175_Hapachea_HarshawRd_PatagoniaMtns
AGTATAGAATTATTCCAACAACACATTACCAGTCCTTGTCAACAGAAGTACTCCTTGTTT
TTATT-AAAAAAGTCATTCTTTTATGTTGCAAAAAAATCAAATTTACCCAGGATTACTGC
ACTACTCTAAATGATATGAACTGAAATGAATGAATCTGACTTGTTTCTACTGTAAATAAT
CAAACATTTAAATTAAATGCAAAAGAAAAATCTGCAACAATTACATTTCACTGCTAAGCA
TGACAACA-----------TTGAAGTGGTTTCACTTTTATGCATAAAAAACATGATCAGT
TACCAAGTTCCTGAGTGATTTTCTTCTTTAGGAATTCCATTTTTGAAGCTTCACCATGAA
CCAATAGCACTTTTGCAGGTTCACAATGGCGAATTAATTGCATTATTCCTTTGGCATCTG
CATGAGCACTAAATGACATATACTGAACAGACATCTTCACTTCAACCTGCATATAATAAA
TAGTACCAAAAAAGGAAAAAAATGTTTTAATTATCAAAACATATAAAAAGTTATGAGTGC
ATAAAAGAAAATAATTTCACATTTAACAAAGCGAAAAAAACTTACAACTTGACGATTTTC
AAATTCGATTTTTTTACTGCCACTCAGCACTTTATGGCCAACTGTACCAGCAACACAATA
TCCAGGCATAATAACCTAAAAAAACAGAAACGAAGAAACACAACTTTATACAGCGTTATA
AGAAAGCAAAATATTAAAAACTTGATGAACAAACATTATGAACTTATATTTTCTAAAAAT
GTTTAAAAGGGAGAATGAAATCATTTAACATGTTTAAGTTCTACTATCAAATCAACATAG
AA
>MY5180_Hapachea_MustrangPk_MustangMtns
AGTATGGAATTATTCCAACAACACATTACCAGTCCTTGTCAAGAAAAGTACTCCTTGTTT
TTATT-AAAAAAGTCATTCTTTTATGTTGCAAAAAAATCAAATTTACCCAGGATTACTGC
ACTACT-TAAATGATCTGAACTGAAATGAATGAATCAGACTTGTTTCTACTGTAAATAAT
CAAACATTTAAATTAAATGCAAAAGAAAAATCTACAACAATTACATTTTACTGCTAAGCA
TGACAACA-----------TTGAAGTGGTTTCACTTTTATGCATAAAAAACATGATCAGT
TACCAAGTTCTTGAGTGATTTTCTTCTTTAGGAATTCCATTTTTGAAGCTTCACCATGAA
CCAATAGCACTTTTGCAGGTTCACAATGGCGAATTAATTGCATTATTCCTTTGGCATCTG
CATGAGCACTAAATGACATATACTGAACAGACATCTTCACTTCAACCTGCATATAATAAA
TAGTACCAAAAAAGGAAAAAATTGTTTTAATTATCAAAACATATAAAAAGTTATGAGTGC
ATAAAAGAAAATAACTTCACATTTAACAGAGCAAAAAAAACTTACAACTTGACGATTTTC
AAATTCAATTTTTTTACTGCCACTCAGCACTTTATGGCCAACTGTACCAGCAACACAATA
TCCAGGCATAATAACCTAAAAAAACAGAAACGAAGAAACACAACTTTATACAGCGTTATA
AGAAAGCAAAATATTAAAAACTTGATGAACAAACATTATGAACTTATCTTTTCTAAAAAT
GCTTAAAAGGGAGAATGAAATCATTCAACATGTTTAGGTTCTACTATCAAATCAACATGG
AA
>MY5181_Hapachea_MustrangPk_MustangMtns
AGTATGGAATTATTCCAACAACACATTACCAGTCCTTGTCAACAAAAGTACTCATTGTTT
TCATTAAAAAAAGTCATTCTTTCATGTTGCAAAAAAATCAAATTTACCCAGGATTACTGC
ACTA---TAAATGATCTGAACTGAAATGAATGAATCAGACTTGTTTCTACTGTAAATAAT
CAAACATTTAAATTAAATGCAAAAGAAAAATCTACAACAATTACATTTCACTGCTAAGCA
TGACAACA-----------TTGAAGTGGTTTCACTTTTATGCATAAAAAACATGATCAGT
TACCAAGTTCTTGAGTGATTTTCTTCTTTAGGAATTCCATTTTTGAAGCTTCACCATGAA
CCAATAGCACTTTTGCAGGTTCACAATGGCGAATTAATTGCATTATTCCTTTGGCATCTG
CATGAGCACTAAATGACATATACTGAACAGACATCTTCACTTCAACCTGCATATAATAAA
TAGTACCAAAAAAGGAAAAAATTGTTTTAATTATCAAAACATATAAAAAGTTATGAGTGC
ATAAAAGAAAATAACTTCACATTTAACAGAGCAAAAAAAACTTACAACTTGACGATTTTC
AAATTCAATTTTTTTACTGCCACTCAGCACTTTATGGCCAACTGTACCAGCAACACAATA
TCCAGGCATAATAACCTAAAAAAACAGAAACGAAGAACAACAACTTTATACAGCGTTATA
AGAAAGCAAAATATTAAAAACTTGATGAACAAACATTATGAACTTATCTTTTCTAAAAAT
GCTTAAAAGGGAGAATGAAATCATTCAACATGTTTAGGTTCTACTATCAAATCAACATGG
AA
>MY5193_Hapachea_HarshawRd_PatagoniaMtns
AGTATAGAATTATTCCAACAACACATTACCAGTCCTTGTCAACAGAAGTACTCCTTGTTT
TTATT-AAAAAAGTCATTCTTTTATGTTGCAAAAAAATCAAATTTACCCAGGATTACTGC
ACTACTCTAAATGATATGAACTGAAATGAATGAATCTGACTTGTTTCTACTGTAAATAAT
CAAACATTTAAATTAAATGCAAAAGAAAAATCTGCAACAATTACATTTCACTGCTAAGCA
TGACAACA-----------TTGAAGTGGTTTCACTTTTATGCATAAAAAACATGATCAGT
TACCAAGTTCCTGAGTGATTTTCTTCTTTAGGAATTCCATTTTTGAAGCTTCACCATGAA
CCAATAGCACTTTTGCAGGTTCACAATGGCGAATTAATTGCATTATTCCTTTGGCATCTG
CATGAGCACTAAATGACATATACTGAACAGACATCTTCACTTCAACCTGCATATAATAAA
TAGTACCAAAAAAGGAAAAAATTGTTTTAATTATCAAAACATATAAAAAGTTATGAGTGC
ATAAAAGAAAATAATTTCACATTTAACAAAGCGAAAAAAACTTACAACTTGACGATTTTC
AAATTCGATTTTTTTACTGCCACTCAGCACTTTATGGCCAACTGTACCAGCAACACAATA
TCCAGGCATAATAACCTAAAAAAACAGAAGCGAAGAAACACAACTTTATACAGCGTTATA
AGAAAGCAAAATATTAAAAACTTGATGAACAAACATTATGAACTTATATTTTCTAAAAAT
GTTTAAAAGGGAGAATGAAATCATTTAACATGCTTAAGTTCTACTATCAAATCAACATAG
AA
>MY5194_Hapachea_Ordsummit_MtOrd
A------------CACGACAACACATTACCAGTCCTTTTCAACAGAAGTACTCTTTGTTT
TTATTAAAAAAAGTCATTATTTTATGTTACAAAAAAATCAAACTTACTTAGGATTACTGC
ACTACTCTAAATGATATAAACTGAAATGAATG--TCTAACTTGTTTCTACTATAAATAAC
CAAATATT------------GTAAAAAAAATCTACAACAATTACATTTCACAGCTAAGCA
TGACAACATTAAAGTGTGGTTGAAGTGGTTTCACTATTATGAATAAAAGACATGATCAGT
TACCAAGTTCTTGAGTAATTTTCTTCTTTAGGAATTCCATTTTTGAAGCTTCACCATGAA
CCAATAGCACTTTTGCAGGTTCACAATGGCGAATTAATTGCATTATTCCTTTGGCATCTG
CATGAGCACTAAATGACATATACTGAACAGACATCTTCACTTCAACCTGCATATAATAAA
TAGCAACAA------AAAAAATTGTTTTAATTATCAAAACATATAAAAAGTTATGAGTGC
ATAAAAGAGAATAATTT-----TTAACAGAGAGAAAAAAACTTACAACCTGACGATTTTC
AAATTCGATTTTTTTACTGCCACTCAGCACTTTATGACCAACTGTACCAGCAACACAATA
TCCAGGCATAATAACCTAAAAAAACAGAAACAAAGAAATACAACTTTATACAGCGTTATA
AGAAAGCAAAATATTAAAAACTTGATGAAGAAACATTATGAATTTATCTTTTCTAAAAAT
GTTCAAAAGGGGG-----------------------------------------------
--
>MY5195_Hapachea_Ordsummit_MtOrd
------------------------------------------------------------
-------------------------------AAAAAATCAAACTTACTTAGGATTACTGC
ACTACTCTAAATGATATAAACTGAAATGAATG--TCTAACTTGTTTCTACTATAAATAAC
CAAATATT------------GTAAAAAAAATCTACAACAATTACATTTCACAGCTAAGCA
TGACAACATTAAAGTGTGGTTGAAGTGGTTTCACTATTATGAATAAAAGACATGATCAGT
TACCAAGTTCTTGAGTAATTTTCTTCTTTAGGAATTCCATTTTTGAAGCTTCACCATGAA
CCAATAGCACTTTTGCAGGTTCACAATGGCGAATTAATTGCATTATTCCTTTGGCATCTG
CATGAGCACTAAATGACATATACTGAACAGACATCTTCACTTCAACCTGCATATAATAAA
TAGCAACAA------AAAAAATTGTTTTAATTATCAAAACATATAAAAAGTTATGAGTGC
ATAAAAGAGAATAATTT-----TTAACAGAGAGAAAAAAACTTACAACCTGACGATTTTC
AAATTCGATTTTTTTACTGCCACTCAGCACTTTATGACCAACTGTACCAGCAACACAATA
TCCAGGCATAATAACCTAAAAAAACAGAAACGAAGAAATACAACTTTATACAGCGTTATA
AGAAAGCAAAATATTAAAAACTTGATGAAGAAACATTATGAATTTATCTTTTCTAAAAAT
GTTCAAAAGGGGGAATGAAATCATTCAACATGTTTAGGTTCTACTATCAAATCAACATAG
AA
>MY5266_Hencina_CerroBolla
AGTATGAAATTATTCTAATAACACATTACCAGACCTTGTCAACAGAAGTACTCCTTGTTG
TTATTAAAAAAAGTCATTCTTTTAGGTGGCAAAAATGACAAACTTACCAAGGATTACTGC
ACTACTCTAAATGATATAAACTGAAATGAATGACTCTAACTTGTTTCTATTATAAATAAT
AAAATATTTAAATTAAATGTGCAAAAAAAATCTACAACAATTAGATTTCACTGCTAAGCA
TGACAATGCAAAAGTGTGGTTGAAGTGGTTTCACTTTTATGTATAAAAGACATGATCAGT
TACCAAGTTCTTGAGTAATTTTCTTCTTTAGGAATTCCATTTTTGAAGCTTCACCATGAA
CCAATAGTACTTTTGCAGGTTCACAATGGCGAATTAATTGCATTATTCCTTTGGCATCTG
CATGAGCACTAAATGACATATACTGAACAGACATCTTCACTTCAACCTGCATATAATAAA
CAGTAACAAAATAAGAAAAAATTGCTTTAATCATC-AAACACGTGAAAATTTATGAATGC
ATAAAAGAGAACAATTTCACATTTAACAGAAAGAAAAAAACTTACAACTTGACGATTTTC
AAATTCGATCTTTTTACTGCCACTTAGCACTTTATGGCCAACTGTGCCAGCAACACAATA
TCCAGGCATAATAACCTAAAAAAACAGAAACGAAGAAAAACAACTTTATACAGCTTTAAA
AAAATGCAAAATATTAAACATGTGATGAAGAAACATTATGAACTTATCTTTTTTAAAAAT
GTTTAAAAGGGAGAAGGAAATCGTTCAACATGTTTAGGTTCTACTATCAAATCAACCTAG
TA
>MY5267_Hencina_CerroBolla
---ATGAAATTATTCTAATAACACATTACCAGACCTTGTCAACAGAAGTACTCCTTGTTG
TTATTAAAAAAAGTCATTCTTTTAGGTGGCAAAAATGACAAACTTACCAAGGATTACTGC
ACTACTCTAAATGATATAAACTGAAATGAATGACTCTAACTTGTTTCTATTATAAATAAT
AAAATATTTAAATTAAATGTGCAAAAAAAATCTACAACAATTAGATTTCACTGCTAAGCA
TGACAATGCAAAAGTGTGGTTGAAGTGGTTTCACTTTTATGTATAAAAGACATGATCAGT
TACCAAGTTCTTGAGTAATTTTCTTCTTTAGGAATTCCATTTTTGAAGCTTCACCATGAA
CCAATAGTACTTTTGCAGGTTCACAATGGCGAATTAATTGCATTATTCCTTTGGCATCTG
CATGAGCACTAAATGACATATACTGAACAGACATCTTCACTTCAACCTGCATATAATAAA
CAGTAACAAAATAAGAAAAAATTGCTTTAATCATC-AAACACGTGAAAATTTATGAATGC
ATAAAAGAGAACAATTTCACATTTAACAGAAAGAAAAAAACTTACAACTTGACGATTTTC
AAATTCGATCTTTTTACTGCCACTTAGCACTTTATGGCCAACTGTGCCAGCAACACAATA
TCCAGGCATAATAACCTAAAAAAACAGAAACGAAGAAAAACAACTTTATACAGCTTTAAA
AAAATGCAAAATATTAAACATGTGATGAAGAAACATTATGAACTTATCTTTTTTAAAAAT
GTTTAAAAGGGAGAAGGAAATCGTTCAACATGTTTAGGTTCTACTATCAAATCAACCTAG
TA
>MY5269_Hexurella_GuadalupeValley
AGTATGAAATTATTCTAATAACACATTACCAGTCCTTGTCAACAGAAGTACTCCTTGTTG
TTATTAAAAAAAGTCATTCTTTTAGGTGGCAAAAATGACAAACTTACCAAGGATTACTGC
ACTACTCTAAATGATATAAACTGAAATGAATGACTCTAACTTGTTTCTACTATAAATAAT
AAAATATTTAAATTAAATGTGCAAAAAAAATCCACAACTATTAGATTTCACTGCTAAGCA
TGACAATGCGAAAGTGTGGTTGAAGTGGTTTCACTTTTATGTATAAAAGACATGATCAGT
TACCAAGTTCTTGAGTAATTTTCTTCTTTAGGAATTCCATTTTTGAAGCTTCACCATGAA
CCAGTAGCACTTTTGCAGGTTCACAGTGGCGAATTAATTGCATTATTCCTTTGGCATCTG
CATGAGCACTAAATGACATATACTGAACAGACATCTTCACTTCAACCTGCATATAATAAA
CAGTAACAAAATAAGAAAAAATTGCTTTAATCATC-AAACACATGAAAATTTATGAATGC
ATAAAAGAGAACAATTTCACATTTAACAGAAAAAAAAAAGCTTACAACTTGACGATTTTC
AAATTCAATCTTTTTACTGCCACTTAGCACTTTATGGCCAACTGTGCCAGCAACACAATA
TCCAGGCATAATAACCTAAAAAAACAGAAACGAAGAAAAACAACTTTATACAGCTTTAAA
TAAATGCAAAATATTAAACATGTGATGAAGAAACATTATGAACTTATCTTTTTTAAAAAT
GTTTAAAAGGGAGAAGGAAATCATTCAACATGTTTAGGTTCTACTATCAAATCAACCTAG
TA
>MY5271_Hexurella_GuadalupeValley
AGTATGAAATTATTCTAATAACACATTACCAGTCCTTGTCAACAGAAGTACTCCTTGTTG
TTATTAAAAAAAGTCATTCTTTTAGGTGGCAAAAATGACAAACTTACCAAGGATTACTGC
ACTACTCTAAATGATATAAACTGAAATGAATGACTCTAACTTGTTTCTACTATAAATAAT
AAAATATTTAAATTAAATGTGCAAAAAAAATCCACAACTATTAGATTTCACTGCTAAGCA
TGACAATGCGAAAGTGTGGTTGAAGTGGTTTCACTTTTATGTATAAAAGACATGATCAGT
TACCAAGTTCTTGAGTAATTTTCTTCTTTAGGAATTCCATTTTTGAAGCTTCACCATGAA
CCAGTAGCACTTTTGCAGGTTCACAGTGGCGAATTAATTGCATTATTCCTTTGGCATCTG
CATGAGCACTAAATGACATATACTGAACAGACATCTTCACTTCAACCTGCATATAATAAA
CAGTAACAAAATAAGAAAAAATTGCTTTAATCATC-AAACACATGAAAATTTATGAATGC
ATAAAAGAGAACAATTTCACATTTAACAGAAAGAAAAAAGCTTACAACTTGACGATTTTC
AAATTCGATCTTTTTACTGCCACTTAGCACTTTATGGCCAACTGTGCCAGCAACACAATA
TCCAGGCATAATAACCTAAAAAAACAGAAACGAAGAAAAACAACTTTATACAGCTTTAAA
TAAATGCAAAATATTAAACATGTGATGAAGAAACATTATGAACTTATCTTTTTTAAAAAT
GTTTAAAAGGGAGAAGGAAATCGTTCAACATGTTTAGGTTCTACTATCAAATCAACCTAG
TA
>MY5276_Hexurella_SanPedro_Martir
AGTATGAAATTATTCTAATAACACATTACCAGTCCTTGTCAACAGAAGTACTCCTTGTTG
TTATTAAAAAAAGACATTCTTTTAGGTGGCAAAAATGACAAACTTACCAAGGATTACTGC
ACTACTCTAAATGATATAAACTGAAATGAATGACTCTAACTTGTTTCTACTATAAATAAT
AAAATATTTAAATTAAATGTGCAAAAAAAATCTACAACAATTAGATTTCACAGCTAAGCA
TGACAATGCGAAAGTGTGGTTGAAGTGGTTTCACTTTTATGTATAAAAGACATGATCAGT
TACCAAGTTCTTGAGTAATTTTCTTCTTTAGGAATTCCATTTTTGAAGCTTCACCATGAA
CCAATAGCACTTTTGCAGGTTCACAATGGCGAATTAATTGCATTATTCCTTTGGCATCTG
CATGAGCACTAAATGACATATACTGAACAGACATCTTCACTTCAACCTGCATATAATAAA
CAGTAACAAAATAAGAAAAAATTGCTTTAGTCATC-AAACACATGAAAAGTTATGAATGC
ATAAAAGAGAACAATTTCACATTTAACAGAAAGAAAAAAACTTACAACTTGACGATTTTC
AAATTCAATCTTTTTACTGCCACTTAGCACTTTATGGCCAACTGTGCCAGCAACACAATA
TCCAGGCATAATAACCTAAAAAAACAGAAACGAAGAAAAACAACTTTATACAGCTTTAAA
AAAATGCAAAATATTAAACATGTGATGAAGAAACATTATGAACTTATCTTTTTTAAAGAT
GTTTAAAAGGGAGAAGGAAATCGTTCAACATGTTTAGGTTCTACTATCAAATCAACCTAG
TA
>MY5277_Hexurella_SanPedro_Martir
AGTATGAAATTATTCTAATAACACATTACCAGTCCTTGTCAACAGAAGTACTCCTTGTTG
TTATTAAAAAAAGTCATTCTTTCAGGTGGCAAAAATGACAAACTTACCAAGGATTACTGC
ACTACTCTAAATGATATAAACTGAAATGAATGACTCTAACTTGTTTCTACTATAAATAAT
AAAATATTTAAATTAAATGTGCAAAAAAAATCTACAACAATTAGATTTCACAGCTAAGCA
TGACAATGCGAAAGTGTGGTTGAAGTGGTTTCACTTTTATGTATAAAAGACATGATCAGT
TACCAAGTTCTTGAGTAATTTTCTTCTTTAGGAATTCCATTTTTGAAGCTTCACCATGAA
CCAATAGCACTTTTGCAGGTTCACAATGGCGAATTAATTGCATTATTCCTTTGGCATCTG
CATGAGCACTAAATGACATATACTGAACAGACATCTTCACTTCAACCTGCATATAATAAA
CAGTAACAAAATAAGAAAAAATTGCTTTAGTCATC-AAACACATGAAAAGTTATGAATGC
ATAAAAGAGAACAATTTCACATTTAACAGAAAGAAAAAAACTTACAACTTGACGATTTTC
AAATTCAATCTTTTTACTGCCACTTAGCACTTTATGGCCAACTGTGCCAGCAACACAATA
TCCAGGCATAATAACCTAAAAAAACAGAAACGAAGAAAAACAACTTTATACAGCTTTAAA
AAAATGCAAAATATTAAACATGTGATGAAGAAACATTATGAACTTATCTTTTTTAAAGAT
GTTTAAAAGGGAGAAGGAAATCGTTCAACATGTTTAGGTTCTACTATCAAATCAACCTAG
TA
>MY5280_Hexurella_ArroyoSalado
AGTATGAAATTATTCTAACAACACATTACCAGTACTTGTCAACAGAAGTACTCCTTGTTG
TTTTTAAAAAAAGTCATTCTGTTAGGTGGAAAAAATGCCAAACTTACCTAGGATTACTGC
ACTACTCTAAATGATATAAACTGAAATGAATGACTCTAACTTGTTTCTACTATAAATAAT
AAAATATTTAAATTAAATGCAC---AAAAAACTACACCAATTACATTTCACTGCTAAGCA
TGACAATGTGAAAGTGTGGTTGAAGTGGTTTCACTTTTATGTATAAAAGACATGATCAGT
TACCAAGTTCTTGAGTAATTTTCTTCTTTAGGAATTCCATTTTTGAAGCTTCACCATGAA
CCAATAGCACTTTTGCAGGTTCACAATGGCGAATTAGTTGCATTATTCCTTTGGCATCTG
CATGAGCACTAAATGACATATACTGAACAGACATCTTCACTTCAACCTGCATATAATAAA
CAGTAACAAAATAAGAAAAAATTGCTTTAATCAT--AAACACATGAAAAGTTAAGAATGT
ATAAAAGAGAATAATTTCACATTTAACAGAAAG-AAAAAACTTACAACTTGACGATTTTC
AAATTCGATCTTTTTACTGCCACTTAGCACTTTATGGCCAACTGTGCCAGCAACACAATA
TCCAGGCATAATAACCTACAAAAACAGAAACGAAGAAAAACAACTTTATACAACTTTAAA
AAAATGCAAAATATTAAACATTTGATGAAG-AACATTATGAACTTATCTTTTTTAAA-AT
GTTTAAAAGTGAGAATGAAATCATTTAACATGTGTAGGTTCTACTATCCAAAAAACCTAG
TA
>MY5282_Hexurella_ArroyoSalado
AGTATGAAATTATTGTAACAACACATT-------CTTGTCAACAGAAGTACTCCTTGTTG
TTTTTAAAAAAAGTCATTCTGTTAGGTGGAAAAAATGCCAAACTTACCTAGGATTACTGC
ACTACTCTACATGATATAAACTGAAATGAATGACTCTAACTTGTTTCTACTATAAATAAT
AAAATATTTAAATTAAATGCACAAAAAAAAACTACACCAATTACATTTCACTGCTAAGCA
TGACAATGTGAAAGTGTGGTTGAAGTGGTTTCACTTTTATGTATAAAAGACATGATCAGT
TACCAAGTTCTTGAGTAATTTTCTTCTTTAGGAATTCCATTTTTGAAGCTTCACCATGAA
CCAATAGCACTTTTGCAGGTTCACAATGGCGAATTAATTGCATTATTCCTTTGGCATCTG
CATGAGCACTAAATGACATATACTGAACAGACATCTTCACTTCAACCTGCATATAATAAA
CAGTAACAAAATAAGAAAAAATTGCTTTAATCATA-AAACACATGAAAAGTTATGAATGC
ATAAAAGAGAATAATTTCACATTTAACAGAAAG-AAAAAACTTACAACTTGACGATTTTC
AAATTCGATCTTTTTACTGCCACTTAGCACTTTATGGCCAACTGTGCCAGCAACACAATA
TCCAGGCATAATAACCTAAAAAAACAGAAACGAAGAAAAACAACTTTATACAACTTTAAA
AAAATACAAAATATTAAACATTTGATGAAGAAACATTATGAACTTATTTTTTTTAAAAAT
GTTTAAAAGTGAGAATGAAATCATTTAACATGTGTAGGTTCTACTATCAAAAAAACCTAG
TA
>MY5286_Hrupicola_SweetwaterSpr_OrdMtn
AGTATGGAATTATTTCAATAACACATTACCAGTCCTTGTCAACAGAAGTACTGCTTGTTG
TTATTAAAAAAGGTCATTCTTTTATGTGGCAAAAACGTCAAACTTACCTAGGATTACTGT
ACTACTCTAAATGATATAAACTAAAATGAATGATTCTAACTTGTTTCTACTATAAATAAT
CAAATATTTAAATTAAATGCACAAAAAAAATCTAC---------ATTTCACTGCTAAGCA
TGACAATGTGAAAGTGTGGTTGAAGTGGTTTCACTTTTATGTATAAAAGACATAATCAGT
TACCAAGTTCTTGAGTAATTTTCTTCTTCAGGAATTCCATTTTTGAAGCTTCACCATGAA
CCAATAGCACTTTTGCAGGTTCACAATGACGAATTAATTGCATTATTCCTTTGGCATCTG
CATGAGCACTAAATGACATATACTGAACAGACATCTTCACTTCAACCTGCATATAATAAA
CAGCAACAAAATAAGAAAAAAATGCTTTAATTATCAAAACACATAAAAAGTTATGAATGC
ATAAAAGAGAATAATTTCACATTTAACAGAAAGAACAAAACTTACAACTTGACGATTTTC
AAATTCAATTTTTTTACTGCCACTTAGCACTTTATGGCCAACTGTGCCAGCAACACAATA
TCCAGGCATAATAACCTAAAAAAACAGAAACGATGAAAAACAACTTTATACAGCTTTATA
AAAATGCAAAATGTTAAAAATTTGATGAAGAAAC---ATGAACTTATCTTTTCTAAAAAT
GTTCAAAAGGGAGAATGAAATTGTTGAAC-------------------------------
--
>MY5287_Hrupicola_SweetwaterSpr_OrdMtn
---------------------------ACCAGTCCTTGTCAACAGAAGTACTGCTTGTTG
TTATTAAAAAAGGTCATTCTTTTATGTGGCAAAAACGTCAAACTTACCTAGGATTACTGT
ACTACTCTAAATGATATAAACTAAAATGAATGATTCTAACTTGTTTCTACTATAAATAAT
CAAATATTTAAATTAAATGCACAAAAAAAATCTAC---------ATTTCACTGCTAAGCA
TGACAATGTGAAAGTGTGGTTGAAGTGGTTTCACTTTTATGTATAAAAGACATAATCAGT
TACCAAGTTCTTGAGTAATTTTCTTCTTCAGGAATTCCATTTTTGAAGCTTCACCATGAA
CCAATAGCACTTTTGCAGGTTCACAATGACGAATTAATTGCATTATTCCTTTGGCATCTG
CATGAGCACTAAATGACATATACTGAACAGACATCTTCACTTCAACCTGCATATAATAAA
CAGCAACAAAATAAGAAAAAAATGCTTTAATTATCAAAACACATAAAAAGTTATGAATGC
ATAAAAGAGAATAATTTCACATTTAACAGAAAGAACAAAACTTACAACTTGACGATTTTC
AAATTCAATTTTTTTACTGCCACTTAGCACTTTATGGCCAACTGTGCCAGCAACACAATA
TCCAGGCATAATAACCTAAAAAAACAGAAACGATGAAAAACAACTTTATACAGCTTTATA
AA----------------------------------------------------------
------------------------------------------------------------
--
>MY5288_Hrupicola_Deadman_Hills
AGTATGGAATTATTCTAACAACACATTACCAGTCCTTGTCAATAGAAGTACTTCTTGTTG
TTATTAAAAAAGGTCATTCTTTTATGTGGCAAAAATGCCAAACTTACCTAGGATTACTGC
ACTATTCTAAATGATATAAACTAAAATGAATGACTCTAACTTGTTTCTACTATAAATAAT
CAAATATTTAAATTAAATGCACAAAAAATATCTACAACAATTACATTTCACTGCTAAGCA
TGACAATGTGAAAGTGTGGTTGAAGTGGTTTCACTTTTATGTATAAAAAACATGATCAGT
TACCAAGTTCTTGAGTAATTTTCTTCTTCAGGAATTCCATTTTTGAAGCTTCACCATGAA
CCAATAGCACTTTTGCAGGTTCACAATGGCGAATTAATTGCATTATTCCTTTGGCATCTG
CATGAGCACTAAATGACATATACTGAACAGACATCTTCACTTCAACCTGCATATAATAAA
CAGTAACAAAATAAGAAAAAATTGCTTTAATTATCAAAACACATAAAAAGGTATGAATGC
AGAAAAGAGAATAATTTCACATTTAACAGAAAGAAAAAAACTTACAACTTGACGATTTTC
AAATTCGATTTTTTTACTGCCACTTAGCACTTTATGGCCAACTGTGCCAGCAACACAATA
TCCAGGCATAATAACCTAAAAAAACAGAAACGAAGAAAAACAACTTTATACAGCTTTATA
AAAACGCAAAATGTTAAAAATTTGATAAAGAAAC---ATGAACTTATCTTTTCTAAAAAT
GTTTAAAAGGCAGAATGAAATTGTTCGACATGTTCAGGTTCTACT----AATCAACCTAA
TA
>MY5289_Hrupicola_Deadman_Hills
-GTATGGAATTATTCTAACAACACATTACCAGTCCTTGTCAATAGAAGTACTTCTTGTTG
TTATTAAAAAAGGTCATTCTTTTATGTGGCAAAAATGCCAAACTTACCTAGGATTACTGC
ACTATTCTAAATGATATAAACTAAAATGAATGACTCTAACTTGTTTCTACTATAAATAAT
CAAATATTTAAATTAAATGCACAAAAAATATCTACAACAATTACATTTCACTGCTAAGCA
TGACAATGTGAAAGTGTGGTTGAAGTGGTTTCACTTTTATGTATAAAAAACATGATCAGT
TACCAAGTTCTTGAGTAATTTTCTTCTTCAGGAATTCCATTTTTGAAGCTTCACCATGAA
CCAATAGCACTTTTGCAGGTTCACAATGGCGAATTAATTGCATTATTCCTTTGGCATCTG
CATGAGCACTAAATGACATATACTGAACAGACATCTTCACTTCAACCTGCATATAATAAA
CAGTAACAAAATAAGAAAAAATTGCTTTAATTATCAAAACACATAAAAAGGTATGAATGC
AGAAAAGAGAATAATTTCACATTTAACAGAAAGAAAAAAACTTACAACTTGACGATTTTC
AAATTCGATTTTTTTACTGCCACTTAGCACTTTATGGCCAACTGTGCCAGCAACACAATA
TCCAGGCATAATAACCTAAAAAAACAGAAACGAAGAAAAACAACTTTATACAGCTTTATA
AAAACGCAAAATGTTAAAAATTTGATAAAGAAAC---ATGAACTTATCTTTTCTAAAAAT
GTTTAAAAGGCAGAATGAAATTGTTCGACATGTTCAGGTTCTACT----AATCAACCTAA
TA
>MY5309_Hapachea_JohnnyLyon_Hills
-------------------------------------GTCAACAAAATTACTCTTTGTTT
TTATT-AAAAAAGTCATTCTTTTATGTTGCAAAAAAATCAAATTTACCCAGGATTACTGC
ACTACTTTAAATGATCTGAACTGAAATGAATGAATCAGACTTGTTTCTACTGAAAATAAT
CAAACATTCAAATTAAATGCAAAAGAAAAATCTACAACAATTACATTTCACTGCTAAGCA
TGACAACA-----------TTGAAGTGGTTTCACTTTTATGCATAAAAAACATGATCAGT
TACCAAGTTCTTGAGTGATTTTCTTCTTTAGGAATTCCATTTTTGAAGCTTCACCATGAA
CCAATAGCACTTTTGCAGGTTCACAATGGCGAATTAATTGCATTATTCCTTTGGCATCTG
CATGAGCACTAAATGACATATACTGAACAGACATCTTCACTTCAACCTGCATATAATAAA
TAGTACCAAAAAAGGAAAAAATTGTTTTAATTATCAAAACATATAAAAAGTTATGAGTGC
ATAAAAGAAAATAATTTCACATTTAACAGATAAAAAAAAACTTACAACTTGACGATTTTC
AAATTCAATTTTTTTACTGCCACTCAGCACTTTATGTCCAACTGTACCAGCAACACAATA
TCCAGGCATAATAACCTAAAAAAACAGAAACAAAGAAACACAACTTTATACAGCGTTATA
AGAAAGCAAAATATTAAAAACTTAATGAACAAACACTATGAACTCATCTTTTCTAAAAAT
GTTTAAAAGGGAGAAT--------------------------------------------
--
>MY5310_Hexurella_AntelopeCyn_CerbatMtns
---------------------------ACCAGTCCTTTTCAACAGAAGTAATCCTTGTTT
TTATTAAAAAAAGTCATTATTTTATGTTACAAAAAAATCAAACTTACTTAGGATTACTGC
ACTACTCTAAATGATATAAACTGAAATGAATG--TCTAACTTGTTTCTAATATAAATAAC
CAAATATT------------GCAAAAAAAATCTACAACAATTACATTTCACAGCTAAGCA
TGACAACATTAAAGTGTGGTTGAAGTGGTTTCACTTTCATGAATAAAAGACATGATTAGT
TACCAAGTTCTTGAGTAATTTTCTTCTTTAGGAATTCCATTTTTGAAGCTTCACCATGAA
CCAATAGCACTTTCGCAGGTTCACAATGGCGAATTAACTGCATTATTCCTTTGGCATCTG
CATGAGCACTAAATGACATATACTGAACAGACATCTTCACTTCAACCTGCATATAATAAA
TAGCAACAAAATAAGAAAAAATTGTCTTAATTATCAAAACATATAAAAAGTTATGAGTGC
ATAAAAGAGAATAATTTCACATTTAACAGAGAGAAAAAAACTTACAACCTGACGATTTTC
AAATTCGATTTTTTTACTGCCACTCAGCACTTTATGGCCAACTGTACCAGCAACACAATA
TCCAGGCATAATAACCTAAAAAAACAGAAACAAAGAAACACAACTTTATACAGCGTTATA
AGAAAGCAAAATATTAAAAACTTG------------------------------------
------------------------------------------------------------
--
>MY5311_Hexurella_AntelopeCyn_CerbatMtns
---------------------------A-CAGTCCTTTTCAACAGAAGTAATCCTTGTTT
TTATTAAAAAAAGTCATTATTTTATGTTACAAAAAAATCAAACTTACTTAGGATTACTGC
ACTACTCTAAATGATATAAACTGAAATGAATG--TCTAACTTGTTTCTAATATAAATAAC
CAAATATT------------GCAAAAAAAATCTACAACAATTACATTTCACAGCTAAGCA
TGACAACATTAAAGTGTGGTTGAAGTGGTTTCACTTTCATGAATAAAAGACATGATTAGT
TACCAAGTTCTTGAGTAATTTTCTTCTTTAGGAATTCCATTTTTGAAGCTTCACCATGAA
CCAATAGCACTTTCGCAGGTTCACAATGGCGAATTAACTGCATTATTCCTTTGGCATCTG
CATGAGCACTAAATGACATATACTGAACAGACATCTTCACTTCAACCTGCATATAATAAA
TAGCAACAAAATAAGAAAAAATTGTCTTAATTATCAAAACATATAAAAAGTTATGAGTGC
ATAAAAGAGAATAATTTCACATTTAACAGAGAGAAAAAAACTTACAACCTGACGATTTTC
AAATTCGATTTTTTTACTGCCACTCAGCACTTTATGGCCAACTGTACCAGCAACACAATA
TCCAGGCATAATAACCTAAAAAAACAGAAACAAAGAAACACAACTTTATACAGCGTTATA
AGAAAGCAAAATAT----------------------------------------------
------------------------------------------------------------
--
>MY5312_Hexurella_FoxCyn_MusicMtns
---------------------------------------CAACAGAAGTA-TCCTTGTTT
TTATTAAAAAAAGTCATTATTTTATGTTACAAAAAAATCAAACTTACTTAGGATTACTGC
ACTACTCTAAATGATATGAACTGAAATGAATG--TCTAACTTGTTTCTAATATAAATAAC
CAAATATT------------GCAAAAAAAATCTACAACAATTACATTTCACAGCTAAGCA
TGACAACATTAAAGTGTGGTTGAAGTGGTTTCACTTTCATGAATAAAAGACATGATTAGT
TACCAAGTTCTTGAGTAATTTTCTTCTTTAGGAATTCCATTTTTGAAGCTTCACCATGAA
CCAATAGCACTTTTGCAGGTTCACAATGGCGAATTAACTGCATTATTCCTTTGGCATCTG
CATGAGCACTAAATGACATATACTGAACAGACATCTTCACTTCAACCTGCATATAATAAA
TAGCAACAAAATAAGAAAAAATTGTCTTAATTATCAAAACATATAAAAAGTTATGAGTGC
ATAAAAGAGAATAATTTCACATTTAACAGAGAGAAAAAAACTTACAACCTGACGATTTTC
AAATTCGATTTTTTTACTGCCACTCAGCACTTTATGGCCAACTGTACCAGCAACACAATA
TCCAGGCATAATAACCTAAAAAAACAGAAACAAAGAAACACAACTTTATACAGCGTTATA
AGAAAGCAAAATATTAAAAACTTGATGAAGAAACATTATGAATTTATCTTCTCTAAAAAT
GTTCAAAAGGGGGAATGAAATCATTCAACATGTTTAGGTTCTACTATGAAATCAACA---
--
>MY5313_Hexurella_FoxCyn_MusicMtns
---------------------------------------------AAGTA-TCCTTGTTT
TTATTAAAAAAAGTCATTATTTTATGTTACAAAAAAATCAAACTTACTTAGGATTACTGC
ACTACTCTAAATGATATAAACTGAAATGAATG--TCTAACTTGTTTCTAATATAAATAAC
CAAATATT------------GCAAAAAAAATCTACAACAATTACATTTCACAGCTAAGCA
TGACAACATTAAAGTGTGGTTGAAGTGGTTTCACTTTCATGAATAAACGACATGATTAGT
TACCAAGTTCTTGAGTAATTTTCTTCTTTAGGAATTCCATTTTTGAAGCTTCACCATGAA
CCAATAGCACTTTTGCAGGTTCACAATGGCGAATTAACTGCATTATTCCTTTGGCATCTG
CATGAGCACTAAATGACATATACTGAACAGACATCTTCACTTCAACCTGCATATAATAAA
TAGCAACAAAATAAGAAAAAATTGTCTTAATTATCAAAACATATAAAAAGTTATGAGTGC
ATAAAAGAGAATAATTTCACATTTAACAGAGAGAAAAAAACTTACAACCTGACGATTTTC
AAATTCGATTTTTTTACTGCCACTCAGCACTTTATGGCCAACTGTACCAGCAACACAATA
TCCAGGCATAATAACCTAAAAAAACAGAAACAAAGAAACACAACTTTATACAGCGTTATA
AGAAAGCAAAATATTAAAAACTTGATG---------------------------------
------------------------------------------------------------
--
>MY5314_Hexurella_Grasshopper_BrushyMtn
---------------------------ACCAGACCTTTTCAACAGAAGTACTCCTTGGTT
TTATTAAAAAAAGTCACTATTTTATGTTACAAAAAAATCAAACTTACTTAGGATTACTGC
ACTACTCTAAATGATATAAACTGAAATGAATG--TCTAACTTGTTTCTAATATAAATAAC
CAAATATC------------GC-AAAAAAATCTACAACAATTACATTTCACAGCTAAGCA
TGACAACATTAAAGTGTGGTTGAAGTGGTTTCACTTTCATGAATAAAAGACAAGATCAGT
TACCAAGTTCTTGAGTAATTTTCTTCTTTAGGAATTCCATTTTTGAAGCTTCACCATGAA
CCAATAGCACTTTTGCAGGTTCACAATGGCGAATTAACTGCATTATTCCTTTGGCATCTG
CATGAGCACTAAATGACATATACTGAACAGACATCTTCACTTCAACCTGCATACAATAAA
TAGCAACAAAATAAGAAAAAATTGTTTTAATTATCAAAACATATAAAAAGTTATGAGTGT
ATAAAAGAGAATAATTTCACATTTAACAGAGAGAAAAAAACTTACAACCTGACGATTTTC
AAATTCGATTTTTTTACTGCCACTCAGCACTTTATGGCCAACTGTACCAGCAACACAATA
TCCAGGCATAATAACCTAA---------------AAAACA--------------------
------------------------------------------------------------
------------------------------------------------------------
--
>MY5315_Hexurella_WagonerRd_BradshawMtns
AGTATGGAATTATTCCAACAACACATTACCAGTCCTTTTAAACAGAAGTACTCCTTGTTT
TTATTAAAAAAAGTCATTATTTTATGTTACAAAAAAATCAAACTTACTTAGGATTACTGC
ACTACTCTAAATGATATAAACTGAAATGAATG--TCTAACTTGTTTCTACTATAAATAAC
CAAATATT------------GCAAAAAAAATCTACAACAATTACATTTCACAGCTAAGCA
TGACAACATTAAAGTGTGGTTGAAGTGGTTTCACTTTTATGAATAAAAGACATGATCAGT
TACCAAGTTCTTGAGTAATTTTCTTCTTTAAGAATTCCATTTTTGAAGCTTCACCATGAA
CCAATAGCACTTTTGCAGGTTCACAATGGCGAATTAATTGCATTATTCCTTTGGCATCTG
CATGAGCACTAAATGACATATACTGAACAGACATCTTCACTTCAACCTGCATATAATAAA
TAGCAACAAAATAAGAAAAAATTG-CTTAATTATCAAAACATATAAAAAGTTATGAATGC
ATAAAAGAGAATAATTTCACATTTAAC--AGAGAAAAAAACTTACAACCTGACGATTTTC
AAATTCAATTTTTTTACTGCCACTCAGCACTTTATGGCCAACTGTACCAGCAACACAATA
TCCAGGCATAATAACCTAAAAAAACAGAAACAAAGAAACACAACTTTATACAGCGTTATA
AGAAAGCAAAATATTAAAAACTTGATGAAGAAACATTATGAATTTATCTTTTCTAAAAAT
GTTCAAAAGGGGGAATGAAATCATTCAACATGTTTAGGTTCTACTATCAAATCAACATAG
AA
>MY5316_Hexurella_WagonerRd_BradshawMtns
AGTATGGAATTATTCCAACAACACATTACCAGTCCTTTTCAACAGAAGTACTCCCTGTTT
TTATTAAAAAAAGTCATTATTTTATGTTACAAAAAAATCAAACTTACTTAGGATTACTGC
ACTACTCTAAATGATATAAACTGAAATGAATG--TCTAACTTGTTTCTACTATAAATAAC
CAAATATT------------GCAAAAAAAATCTACAACAATTACATTTCACAGCTAAGCA
TGACAACATTAAAGTGTGGTTGAAGTGGTTTCACTTTTATGAATAAAAGACATGATCAGT
TACCAAGTTCTTGAGTAATTTTCTTCTTTAGGAATTCCATTTTTGAAGCTTCACCATGAA
CCAATAGCACTTTTGCAGGTTCACAATGGCGAATTAATTGCATTATTCCTTTGGCATCTG
CATGAGCACTAAATGACATATACTGAACAGACATCTTCACTTCAACCTGCATATAATAAA
TAGCAACAAAATAAGAAAAAATTG-CTTAATTATCAAAACATATAAAAAGTTATGAGTGC
ATAAAAGAGAATAATTTCACATTTAAC--AGAGAAAAAAACTTACAACCTGACGATTTTC
AAATTCAATTTTTTTACTGCCACTCAGCACTTTATGGCCAACTGTACCAGCAACACAATA
TCCAGGCATAATAACCTAAAAAAACAGAAACAAAGAAACACAACTTTATACAGCGTTATA
AGAAAGCAAAATATTAAAAACTTGATGAAGAAACATTATGAATTTATCTTTTCTAAAAAT
GTTCAAAAGGGGGAATGAAATCATTCAACATGTTTAGGTTCTACTATCAAATCAACATAG
AA
>MY5317_Hrupicola_Cottonwood_SnYsidroMtns
AGTATGAAATTATTCTAACAATACATT----GTCCTTGTCAACAGAAGTACTA-TTGTTG
TTATTAAAAAAGGTCATTCTTTTATGTGGCAAAAATGCCAAACTTACCTGAGATTACTGC
ACTACTCTAAACGATATAAACTGAAATGAACGACTCTAGCTTGTTTCTACTATAAATAAT
AAAATATTTAAATTAAATGCAC---AAAAAACTACAACAATTACATTTCACTGCTAAGCA
CAACAATGTGAAAGTGTGGTTGAAGTGGTTTTACTTTTATGTGTAAAAGACATGATCAGT
TACCAAGTTCTTGAGTAATTTTCTTCTTTAGGAATTCCATTTTTGAAGCTTCACCATGAA
CCAATAGCACTTTTGCAGGTTCACAATGGCGAATTAATTGCATTATTCCTTTGGCATCTG
CATGAGCACTAAATGACATATACTGAACAGACATCTTCACTTCAACCTGCATATAATAAA
CAGTAACAAAATTAGAAAAACTTGCTTTAATTATCAAAACACATAAAAAGTTATGAACGC
ACAAAAGAGAATAATTTCACATTTAACAGAAAG-AAAAAACTCACAACTTGACGATTTTC
AAATTCGATTTTTTTACTGCCACTCAGCACTTTATGGCCAACCGTGCCAGCAACACAGTA
TCCAGGCATAATAACCTAAAAAAACAGAAACGAAGAAAAACAACTTCAAACAGCTTTAAA
AAAATGCAAAATATTAAAAATTTGATGAAGAAACATTATGAATTTATCTTTTTTAAAAAT
GTTTAAAAAGGAGAATGAAATTGTTCAACATGTTTAGGTTCTACTATCAAATTAACCTAG
TA
