# Supplementary material for: ﻿Species delimitation, biogeography, and natural history of dwarf funnel web spiders (Mygalomorphae, Hexurellidae, Hexurella) from the United States / Mexico borderlands
Source: Zookeys. 2023 Jun 14;1167:109–57. doi: 10.3897/zookeys.1167.103463 (PMC10285686; doi:10.3897/zookeys.1167.103463)
Supplement: Supplementary material 3 — Input matrices, analysis log files, and output tree files for nuclear and mitochondrial analyses [file zookeys-1167-109_article-103463__-s003.zip › uce-2002074.fasta]

>MY0059_Hapachea_SantaRitaMtns_MaderaCyn
CGAGAATCATTTGGACCTTCCTCTGTATCCGGAGTCCTTGGTCTTTTGCGCCTCTCGGAG
CTATTCTCATTTCGGTTGCCTCGGGAGTGATCATCCCACCAGCCCTGATGATTGCGATTC
CAGTTTCTGAATTCACCATGACGATCTTCTTGTTCGGAAACGGACCACTGATCTCTGCCT
TGTCCTCTTGGGGGCCTGTCATAAAGTGTGTCATATTGTTGGTTATCATACATGTTGTTT
CTTTGCCAGTGGTTATCTAATGAGCCATAATAATCTTCAGATGAAGGTATGTCATTTCGA
ACACCAGCTCTTCGTGTAGATGAGAATGTCTCTTCTTCTCGGAAATTGCTTCTAGAGGGT
GACTGATAATAACTGTATGGACCAGGGTCAGCAAAGTCAACACGCAGTCTCTTGTCTTGT
CCACCTAAAGGAAATCCTCTCATTTCTTGGCAAGCAGCCTGGGCAGCATCAATGCTGTCA
TACTGGATGTATGCATGATTTTCACCTTTAACAAAGTCTATCTTTCTAATCGCACCAAAA
CGATCAAATTCCCTCTCTAAATGTGAAAGAGATGTCCATGGCCCAAGACCTCCAACCCAA
ATGCGGGTTGTAGGAGTAGCTTTACCATAACCTATTTTACATTGAAACTTTCCAATGTAT
TGACCAGACATTTCAACTTTTGCCCTGTGAGCCATGTCCAAATTCAAAAACTTTATAAAT
GCATACGCGTTTCCTTGGCCAGGTGGTGGCCGTTTCACATCAATATCTTCGACAATACCA
TATCTTTCAAAAATCCGTCGCAACTCTGCTTCTGAAATAGTTACTTCTAAGTTGCCCACA
AACAACGTTCTGGTGGCTTTGTCATCTT
>MY0139_Hexurella_SanDiego_Guatay
CGAGAATCATTTGGACCTTCCTCTGTGTCCGGAGTTCTTGGTCTTTTGCGCCTCTCGGAG
CTGTTCTCATTTCGGTTGCCTCGGGAGTGATCATCCCACCAGCCCTGATGATTGCGATTC
CAGTTTCTGAAATCACCATGACGATCTTCTTGTTCGGAAACGGACCACTGATCTCTGCCT
TGTCCTCTCGGAGGCCTGTCATAAAGTGTGTCATATTGTTGATTTTCATACATACTGTTT
CTTTGCCAGTGGTTATCTAACGAGCCATAATAATCTTCGGATGAAGGTATGTCATTTCGA
ACACTCGCTCTTCGTGTAGATGAGAATGTCTCTTCCTCTCGGAAATTGCTTCTAGAGGGC
GACTGATAATAACTGTATGGACCAGGGTCTGCAAAGTCAACGCGCAGTCTTTTGTCTTGT
CCACCTAAAGGAAATCCTCTCATTTCTTGGCAAGCAGCCTGGGCAGCATCGATGCTGTCA
TACTGGATGTATGCATGATTTTCACCTTTGACGAAGTCTATCTTTCTAATCGCACCAAAA
CGATCAAATTCCCTTTCTAAATGTGAAAGAGATGTCCACGGACCGAGACCTCCAACCCAA
ATGCGGGTTGTAGGAGTCGCTTTGCCATAACCTATTTTACATTGAAACTTTCCAATGTAT
TGACCAGACATTTCAACTTTTGCCCTGTGAGCCATGTCCAAATTCAAAAACTTTATAAAT
GCATACGCGTTTCCTTGTCCAGGTGGTGGTCGCTTCACGTCAATATCTTCAACAATACCA
TATCTTTCAAAAATCCTGCGCAATTCTGCTTCTGAAATAGTTACTTCCAAGTTACCCACA
AACAACGTTCTAGTGGCTTTGTCATCTT
>MY5053_Hexurella_ChiricahuaMtns_PriceCyn
CGAGAATCATTTGGACCTTCCTCCGTATCCGGAGTCCTTGGTCTTTTGCGCCTCTCAGAG
CTATTCTCATTTCGGTTGCCTCGGGAGTGATCATCCCACCAGCCCTGATGATTGCGATTC
CAGTTTCTGAATTCACCATGACGATCTTCTTGTTCGGAAACGGACCACTGATCTCTGCCT
TGTCCTCTTGGAGGCCTGTCATAAAGTGTGTCATATTGTTGGTTATCGTACATGTTGTTT
CTTTGCCAGTGGTTATCTAATGAGCCATAATAATCTTCAGATGAAGGTATGTCATTTCGA
ACACCAGCTCTCCGTGTAGATGAGAATGTCTCTTCTTCTCGGAAATTGCTTCTAGAGGGT
GATTGATAATAACTGTATGGACCAGGGTCTGCAAAGTCAACACGTAGTCTCTTGTCTTGT
CCACCTAAAGGAAATCCTCTCATTTCTTGGCAAGCCGCCTGGGCAGCATCAATGCTGTCA
TACTGGATGTATGCATGATTTTCACCTTTAACAAAGTCTATCTTTCTAATCGCACCAAAA
CGATCAAATTCCCTCTCTAAATGTGAAAGAGATGTCCATGGCCCAAGACCTCCAACCCAA
ATGCGGGTTGTAGGAGTAGCTTTACCATAACCTATTTTACATTGAAACTTTCCAATGTAT
TGACCAGACATTTCAACTTTTGCCCTGTGAGCCATGTCCAAATTCAAAAACTTTATAAAT
GCATACGCGTTTCCTTGGCCAGGTGGTGGCCGCTTCACATCAATATCTTCGACAATACCA
TATCTTTCGAAAATCCGTCGCAATTCTGCTTCTGAAATAGTTACTTCTAAGTTGCCCACA
AACAACGTTCGGGTGGCTTTGTCATCTT
>MY5064_Hexurella_MuleMtns_Escabrosa
CGAGAATCATTTGGACCTTCCTCCGTATCCGGAGTCCTTGGTCTTTTGCGCCTCTCGGAG
CTATTCTCATTTCGGTTGCCTCGGGAGTGATCATCCCACCAGCCCTGATGATTGCGATTC
CAGTTTCTGAATTCACCATGACGATCTTCTTGTTCGGAAACAGACCACTGATCTCTGCCT
TGTCCTCTTGGAGGCCTGTCATAAAGTGTGTCATATTGTTGGTTATCATACATGTTGTTT
CTTTGCCAGTGGTTATCTAATGAGCCATAATAATCTTCAGATGAAGGTATGTCATTTCGA
ACACCAGCTCTTCGTGTAGATGAGAATGTCTCTTCTTCTCGGAAATTGCTTCTAGAGGGT
GACTGATAATAACTGTATGGACCAGGGTCTGCAAAGTCAACACGCAGTCTCTTGTCTTGT
CCACCTAAAGGAAATCCTCTCATTTCTTGGCAAGCAGCCTGGGCAGCATCAATGCTGTCA
TACTGGATGTATGCATGATTTTCACCTTTAACAAAGTCTATCTTTCTAATCGCACCAAAG
CGATCAAATTCCCTCTCTAAATGTGAAAGAGATGTCCATGGCCCAAGACCTCCAACCCAA
ATGCGGGTTGTAGGAGTAGCTTTACCGTAACCTATTTTACATTGAAATTTTCCAATGTAT
TGACCAGACATTTCAACTTTTGCCCTGTGAGCCATGTCCAAATTCAAAAACTTTATAAAT
GCATACGCGTTTCCTTGACCAGGTGGTGGCCGCTTCACATCAATATCTTCGACAATACCA
TATCTTTCAAAAATCCGTCGCAATTCTGCTTCTGAAATAGTTACTTCTAAGTTGCCCACA
AACAACGTTCTGGTGGCTTTGTCATCTT
>MY5066_Hexurella_MuleMtns_Escabrosa
CGAGAATCATTTGGACCTTCCTCCGTATCTGGAGTCCTTGGTCTTTTGCGTCTTTCAGAG
CTATTCTCATTTCGGTTGCCTCGGGAGTGATCATCCCACCAGCCCTGATGATTGCGATTC
CAGTTTCTGAATTCACCATGACGATCTTCTTGTTCGGAAACGGACCACTGATCTCTGCCT
TGTCCTCTTGGAGGCCTGTCATAAAGTGTGTCATATTGTTGGTTATCATACATGTTGTTT
CTTTGCCAGTGGTTATCCAATGAGCCATAATAATCTTCAGATGAAGGTATGTCATTTCGA
ACACCAGCTCTTCGTGTAGATGAGAATGTCTCTTCTTCTCGGAAATTGCTTCTAGAGGGT
GACTGATAATAACTGTATGGACCAGGGTCTGCAAAGTCAACACGCAGTCTCTTGTCTTGT
CCACCTAAAGGAAATCCTCTCATTTCTTGGCAAGCAGCCTGGGCAGCATCAATGCTGTCA
TACTGGATGTATGCATGATTTTCACCTTTAACAAAGTCTATCTTTCTAATCGCACCAAAA
CGATCAAATTCCCTCTCTAAATGTGAAAGAGATGTCCATGGCCCAAGACCTCCAACCCAA
ATGCGGGTTGTAGGAGTAGCTTTACCGTAACCTATTTTACATTGAAATTTTCCAATGTAT
TGACCAGACATTTCAACTTTTGCCCTGTGAGCCATGTCCAAATTCAAAAACTTTATAAAT
GCATACGCGTTTCCTTGACCAGGTGGTGGCCGCTTCACATCAATATCTTCGACAATACCA
TATCTTTCAAAAATCCGTCGCAATTCTGCTTCTGAAATAGTTACTTCTAAGTTGCCCACA
AACAACGTTCTGGTGGCTTTGTCATCTT
>MY5071_Hexurella_SantaRitaMtns_AlisoSprings
CGAGAATCATTTGGACCTTCCTCCGTATCCGGAGTCCTTGGTCTTTTGCGCCTCTCGGAG
CTATTCTCATTTCGGTTGCCTCGGGAGTGATCATCCCACCAGCCCTGATGATTGCGATTC
CAGTTTCTGAATTCACCATGACGATCTTCTTGTTCGGAAACGGACCACTGATCTCTGCCT
TGTCCTCTTGGAGGCCTGTCATAAAGTGTGTCATATTGTTGGTTATCATACATGTTGTTT
CTTTGCCAGTGGTTATCTAATGAGCCATAATAATCTTCAGATGAAGGTATGTCATTTCGA
ACACCAGCTCTTCGTGTAGACGAGAATGTCTCTTCTTCTCGGAAATTGCTTCTAGAGGGT
GACTGATAATAACTGTATGGACCAGGGTCTGCAAAGTCAACACGCAGTCTCTTGTCTTGT
CCACCTAAAGGAAATCCTCTCATTTCCTGGCAAGCAGCCTGGGCAGCATCAATGCTGTCA
TACTGGATGTATGCATGATTTTCACCTTTAACAAAGTCTATCTTTCTAATTGCACCAAAA
CGATCAAATTCCCTCTCTAAATGTGAAAGAGATGTCCATGGCCCAAGACCTCCAACCCAA
ATGCGGGTTGTAGGAGTGGCTTTACCATAACCTATTTTACACTGAAACTTTCCAATGTAT
TGACCAGACATTTCAACTTTTGCCCTGTGAGCCATGTCTAAATTCAAAAACTTTATAAAT
GCATACGCGTTTCCTTGGCCAGGTGGTGGCCGCTTCACATCAATATCTTCGACAATACCA
TATCTTTCAAAAATCCGTCGCAATTCTGCTTCTGAAATAGTTACTTCTAAGTTGCCCACA
AACAACGTTCTGGTGGCTTTGTCATCTT
>MY5075_Hexurella_ChiricahuaMtns_CaveCrkCyn
CGAGAATCATTTGGACCTTCCTCCGTATCCGGAGTCCTTGGTCTTTTGCGCCTCTCGGAG
CTATTCTCATTTCGGTTGCCTCGGGAGTGATCATCCCACCAGCCCTGATGATTGCGATTC
CAGTTTCTGAATTCACCATGACGATCTTCTTGTTCGGAAACGGACCACTGATCTCTGCCT
TGTCCTCTTGGAGGCCTGTCATAAAGTGTGTCATATTGTTGGTTATCATACATGTTGTTT
CTTTGCCAGTGGTTATCTAATGAGCCATAATAATCTTCAGATGAAGGTATGTCATTTCGA
ACACCAGCTCTTCGTGTAGATGAGAATGTCTCTTCTTCTCGGAAATTGCTTCTAGAGGGT
GATTGATAATAACTGTATGGACCAGGGTCTGCAAAGTCAACACGCAGTCTCTTGTCTTGT
CCACCTAAAGGAAATCCTCTCATTTCTTGGCAAGCAGCCTGGGCAGCATCAATGCTGTCA
TACTGGATGTATGCATGATTTTCACCTTTAACAAAGTCTATCTTTCTAATCGCACCAAAA
CGATCAAATTCCCTCTCTAAATGTGAAAGAGATGTCCATGGCCCAAGACCTCCAACCCAA
ATGCGGGTTGTAGGAGTAGCTTTACCATAACCTATTTTACATTGAAACTTTCCAATGTAT
TGACCAGACATTTCAACTTTTGCCCTGTGAGCCATGTCCAAATTCAAAAACTTTATAAAT
GCATACGCGTTTCCTTGGCCAGGTGGTGGCCGCTTCACATCAATATCTTCGACAATACCA
TATCTTTCAAAAATCCGTCGCAATTCTGCTTCTGAAATAGTTACTTCTAAGTTGCCCACA
AACAACGTTCTGGTGGCTTTGTCATCTT
>MY5126_Hexurella_SantaCatalinaMtns_NuggetCyn
CGAGAATCATTTGGACCTTCCTCTGTATCCGGAGTCCTAGGTCTTTTGCGCCTCTCGGAG
CTATTCTCATTTCGGTTGCCTCGGGAGTGATCATCCCACCAGCCCTGATGATTGCGATTC
CAGTTTCTGAATTCACCATGACGATCTTCTTGTTCAGAAACGGACCACTGATCTCTGCCT
TGTCCTCTTGGAGGCCTGTCATAAAGTGTGTCATATTGTTGGTTATCATACATGTTGTTT
CTTTGCCAGTGGTTATCTAATGAGCCATAATAATCTTCGGATGAAGGTATGTCATTTCGA
ACACCAGCTCTTCGTGTAGATGAGAATGTCTCTTCTTCTCGGAAATTGCTTCTAGAGGGT
GACTGATAATAACTGTATGGACCAGGGTCTGCAAAGTCAACACGCAGTCTCTTGTCTTGT
CCACCTAAAGGAAATCCTCTCATTTCTTGGCAAGCAGCCTGGGCAGCATCAATGCTGTCA
TACTGGATGTATGCATGATTTTCACCTTTAACAAAGTCTATCTTTCTAATCGCACCAAAA
CGATCAAATTCCCTCTCTAAATGTGAAAGAGATGTCCATGGCCCAAGACCTCCAACCCAA
ATGCGGGTTGTAGGAGTAGCTTTACCATAACCTATTTTACATTGAAACTTTCCAATGTAT
TGACCAGACATTTCAACTTTTGCCCTGTGAGCCATGTCCAAATTCAAAAACTTTATAAAT
GCATACGCGTTTCCTTGGCCAGGTGGTGGCCGCTTCACATCAATATCTTCGACAATACCA
TATCTTTCAAAAATCCGGCGCAATTCTGCTTCTGAAATAGTTACTTCTAAGTTGCCCACA
AACAACGTTCTGGTGGCTTTGTCATCTT
>MY5128_Hexurella_WhetstoneMtns_FrenchJoeCyn
------------------------------------------------------------
------------------------------------------------------------
------------------------------------------------------------
------------------------------------------------------------
------------------------------------------------------------
----CAGCTCTTCGTGTAGATGAGAATGTCTCTTCTTCTCGGAAATTGCTTCTAGAGGGT
GACTGATAATAACTGTATGGACCAGGGTCTGCAAAGTCAACACGCAGTCTCTTGTCTTGT
CCACCTAAAGGAAATCCTCTCATTTCTTGGCAAGCAGCCTGGGCAGCATCAATGCTGTCA
TACTGGATGTATGCATGATTTTCACCTTTAACGAAGTCTA--------------------
-GATCAAATTCCCTCTCTAAATGTGAAA--------------------------------
------------------------------------------------------------
TGACCAGACATTTCAACTTT-GCCTTGAG-------------------------------
------------------------------------------------------------
------------------------------------------------------------
----------------------------
>MY5131_Hexurella_PedregosaMtns_PruneCyn
CGAGAATCATTTGGACCTTCCTCCGTATCCGGAGTCCTTGGTCTTTTGCGCCTCTCGGAG
CTATTCTCATTTCGGTTGCCTCGGGAGTGATCATCCCACCAGCCCTGATGATTGCGATTC
CAGTTTCTGAATTCACCATGACGATCTTCTTGTTCGGAAACGGACCACTGATCTCTGCCT
TGTCCTCTTGGAGGCCTGTCATAAAGTGTGTCATATTGTTGGTTATCATACATGTTGTTT
CTTTGCCAGTGGTTATCTAATGAGGCATAATAATCTTCAGATGAAGGTATGTCATTTCGA
ACACCAGCTCTTCGTGTAGATGAGAATGTCTCCTCTTCTCGGAAATTGCTTCTAGAGGGT
GACTGATAATAACTGTATGGACCAGGGTCTGCAAAGTCAACACGCAGTCTCTTGTCTTGT
CCACCTAAAGGAAATCCTCTCATTTCTTGGCAAGCAGCCTGGGCAGCATCAATGCTGTCA
TACTGGATGTATGCATGATTTTCACCTTTAACAAAGTCTATCTTTCTAATCGCACCAAAA
CGATCAAATTCCCTCTCTAAATGTGAAAGAGATGTCCATGGCCCAAGACCTCCAACCCAA
ATGCGGGTTGTAGGAGTAGCTTTACCATAACCTATTTTACATTGAAACTTTCCAATGTAT
TGACCAGACATTTCAACTTTTGCCCTGTGAGCCATGTCCAAATTCAAAAACTTTATAAAT
GCATACGCGTTTCCTTGGCCAGGTGGTGGCCGCTTCACATCAATATCTTCGACAATACCA
TATCTTTCAAAAATCCGTCGCAATTCTGCTTCTGAAATAGTTACTTCTAAGTTGCCCACA
AACAACGTTCTGGTGGCTTTGTCATCTT
>MY5132_Hexurella_PedregosaMtns_PruneCyn
CGAGAATCATTTGGACCTTCCTCCGTATCCGGAGTCCTTGGTCTTTTGCGCCTCTCGGAG
CTATTCTCATTTCGGTTGCCTCGGGAGTGATCATCCCACCAGCCCTGATGATTGCGATTC
CAGTTTCTGAATTCACCATGACGATCTTCTTGTTCGGAAACGGACCACTGATCTCTGCCT
TGTCCTCTTGGAGGCCTGTCATAAAGTGTGTCATATTGTTGGTTATCATACATGTTGTTT
CTTTGCCAGTGGTTATCTAATGAGGCATAATAATCTTCAGATGAAGGTATGTCATTTCGA
ACACCAGCTCTTCGTGTAGATGAGAATGTCTCTTCTTCTCGGAAATTGCTTCTAGAGGGT
GACTGATAATAACTGTATGGACCAGGGTCCGCAAAGTCAACACGCAGTCTCTTGTCTTGT
CCACCTAAAGGAAATCCTCTCATTTCTTGGCAAGCAGCCTGGGCAGCATCAATGCTGTCA
TACTGGATGTATGCATGATTTTCACCTTTAACAAAGTCTATCTTTCTAATCGCACCAAAA
CGATCAAATTCCCTCTCTAAATGTGAAAGAGATGTCCATGGCCCAAGACCTCCAACCCAA
ATGCGGGTTGTAGGAGTAGCTTTACCATAACCTATTTTACATTGAAACTTTCCAATGTAT
TGACCAGACATTTCAACTTTTGCCCTGTGAGCCATGTCCAAATTCAAAAACTTTATAAAT
GCATACGCGTTTCCTTGGCCAGGTGGTGGCCGCTTCACATCAATATCTTCGACAATACCA
TATCTTTCAAAAATCCGTCTCAATTCTGCTTCTGAAATAGTTACTTCTAAGTTGCCCACA
AACAACGTTCTAGTGGCTTTGTCATCTT
>MY5136_Hexurella_MiddlemarchCyn
CGAGAATCATTTGGACCTTCCTCCGTATCCGGAGTCCTTGGTCTTTTGCGCCTCTCGGAG
CTATTCTCATTTCGGTTGCCTCGGGAGTGATCATCCCACCAGCCTTGATGATTGCGATTC
CAGTTTCTGAATTCACCATGACGATCGTCTTGTTCGGAAACGGACCACTGATCTCTGCCT
TGTCCTCTTGGAGGCCTGTCATAAAGTGTGTCATATTGTTGGTTATCATACATGTTGTTT
CTTTGCCAGTGGTTATCTAATGAGCCATAATAATCTTCAGATGAAGGTAAGTCATTTCGA
ACACCAGCTCTTCGTGTAGATGAGAATGTCTCTTCTTCTCGGAAATTGCTTCTAGAGGGT
GACTGATAATAACTGTATGGACCAGGGTCTGCAAAGTCAACACGCAGTCTCTTGTCTTGT
CCACCTAAAGGAAATCCTCTCATTTCTTGGCAAGCAGCCTGGGCAGCATCAATGCTGTCA
TACTGGATGTACGCATGATTTTCACCTTTAACAAAGTCGATCTTTCTAATCGCACCAAAA
CGATCAAATTCCCTCTCTAAATGTGAAAGAGATGTCCATGGCCCAAGACCTCCAACCCAA
ATGCGGGTTGTAGGAGTAGCTTTACCATAACCTATTTTACATTGAAACTTTCCAATGTAT
TGACCAGACATTTCAACTTTTGCCCTGTGAGCCATGTCCAAATTCAAAAACTTTATAAAT
GCATACGCGTTTCCTTGGCCAGGTGGTGGCCGCTTCACATCAATATCTTCGACAATACCA
TATCTTTCAAAAATCCGTCGCAATTCTGCTTCTGAAATAGTTACTTCTAAATTGCCTACG
AACAACGTTCTGGTGGCTTTGTCATCTT
>MY5147_Hexurella_DragoonMtns_NF_345A
CGAGAATCATTTGGACCTTCCTCTGTATCCGGAGTCCTTGGTCTTTTGCGCCTCTCGGAG
CTATTCTCATTTCGGTTGCCTCGGGAGTGATCATCCCACCAGCCTTGATGATTGCGATTC
CAGTTTCTGAATTCACCATGACGATCGTCTTGTTCGGAAACGGACCACTGATCTCTGCCT
TGTCCTCTTGGAGGCCTGTCATAAAGTGTGTCATATTGTTGGTTATCATACATGTTGTTT
CTTTGCCAGTGGTTATCTAATGAGCCATAATAATCCTCAGATGAAGGTAAGTCATTTCGA
ACACCAGCTCTTCGTGTAGATGAGAATGTCTCTTCTTCTCGGAAATTGCTTCTAGAGGGT
GACTGATAATAACTGTATGGACCAGGGTCTGCAAAGTCAACACGCAGTCTCTTGTCTTGT
CCACCTAAAGGAAATCCTCTCATTTCTTGGCAAGCAGCCTGGGCAGCATCAATGCTGTCA
TACTGGATGTACGCATGATTTTCACCTTTAACAAAGTCGATCTTTCTAATCGCACCAAAA
CGATCAAATTCCCTCTCTAAATGTGAAAGAGATGTCCATGGCCCAAGACCTCCAACCCAA
ATGCGGGTTGTAGGAGTAGCTTTACCATAACCTATTTTACATTGAAACTTTCCAATGTAT
TGACCAGACATTTCAACTTTTGCCCTGTGAGCCATGTCCAAATTCAAAAACTTTATAAAT
GCATACGCGTTTCCTTGGCCAGGTGGTGGCCGCTTCACATCAATATCTTCGACAATACCA
TATCTTTCAAAAATCCGTCGCAATTCTGCTTCTGAAATAGTTACTTCTAAATTGCCCACA
AACAACGTTCTGGTGGCTTTGTCATCTT
>MY5152_Hexurella_WhetstoneMtns_ApacheCyn
CGAGAATCATTGGGACCTTCCTCCGTATCCGGAGTCCTTGGTCTTTTGCGCCTCTCAGAG
CTATTCTCATTTCGGTTGCCTCGGGAGTGATCATCCCACCAGCCCTGATGATTGCGATTC
CAGTTTCTGAATTCACCATGACGATCTTCTTGTTCAGAAACGGACCACTGATCTCTGCCT
TGTCCTCTTGGAGGCCTGTCATAAAGTGCGTCATATTGTTGGTTATCATACATGTTGTTT
CTTTGCCAGTGGTTATCTAATGAGCCATAATAATCCTCAGATGAAGGTATGTCATTTCGA
ACACCAGCTCTTCGTGTAGATGAGAAAGTCTCTTCTTCTCGGAAATTGCTTCTCGAGGGT
GACTGATAATAACTGTATGGACCAGGGTCTGCAAAGTCAACACGCAGTCTCTTGTCTTGT
CCACCTAAAGGAAATCCTCTCATTTCTTGGCAAGCAGCCTGGGCAGCATCAATGCTGTCA
TACTGGATGTATGCATGATTTTCACCTTTAACAAAGTCTATCTTTCTAATCGCACCAAAA
CGATCAAATTCCCTCTCTAAATGTGAAAGTGATGTCCATGGCCCAAGACCTCCAACCCAA
ATGCGGGTTGTAGGAGTAGCTTTACCATAACCTATTTTACATTGAAACTTTCCAATGTAC
TGACCAGACATTTCAACTTTTGCCCTGTGAGCCATGTCCAAATTCAAAAACTTTATAAAT
GCATACGCGTTTCCTTGGCCAGGTGGTGGCCGCTTCACATCAATATCTTCGACAATACCA
TATCTTTCAAAAATCCGTCGCAATTCTGCTTCTGAAATAGTTACTTCTAAGTTGCCCACA
AACAACGTTCTGGTGGCTTTGTCATCTT
>MY5154_Hexurella_SantaRitaMtns_AdobeCyn
CGAGAATCATTTGGACCTTCCTCCGTATCCGGAGTCCTTGGTCTTTTGCGCCTCTCGGAG
CTATTCTCATTTCGGTTGCCTCGGGAGTGATCATCCCACCAGCCCTGATGATTGCGATTC
CAGTTTCTGAATTCACCATGACGATCTTCTTGTTCGGAAACGGACCACTGATCTCTGCCT
TGTCCTCTTGGAGGCCTGTCATAAAGTGTGTCATATTGTTGGTTATCATACATGTTGTTT
CTTTGCCAGTGGTTATCTAATGAACCATAATAATCTTCAGATGAAGGTATGTCATTTCGA
ACACCAGCTCTTCGTGTAGATGAGAATGTCTCTTCTTCTCGGAAATTGCTTCTAGAGGGT
GACTGATAATAACTGTATGGACCAGGGTCTGCAAAGTCAACACGCAGTCTCTTGTCTTGT
CCACCTAAAGGAAATCCTCTCATTTCTTGGCAAGCAGCCTGGGCAGCATCAATGCTGTCA
TACTGGATGTATGCATGATTTTCACCTTTAACAAAGTCTATCTTTCTAATCGCACCAAAA
CGATCAAATTCCCTCTCTAAATGTGAAAGAGATGTCCATGGCCCAAGACCTCCAACCCAA
ATGCGGGTTGTAGGAGTAGCTTTACCATAACCTATTTTACATTGAAACTTTCCAATGTAT
TGACCAGACATTTCAACTTTTGCCCTGTGAGCCATGTCCAAATTCAAAAACTTTATAAAT
GCATACGCGTTTCCTTGGCCAGGTGGTGGCCGCTTCACATCAATATCTTCGACAATACCA
TATCTTTCAAAAATCCGTCGCAATTCTGCTTCTGAAATAGTTACTTCTAAGTTGCCCACA
AACAACGTTCTGGTAGCTTTGTCATCTT
>MY5157_Hexurella_SantaCatalinaMtns_Redington
CGAGAATCATTTGGACCTTCCTCCGTATCCGGAGTCCTTGGTCTTTTGCGCCTCTCGGAG
CTATTCTCATTTCGGTTGCCTCGGGAGTGATCATCCCACCAGCCCTGATGATTGCGATTC
CAGTTTCTGAATTCACCATGACGATCTTCTTGTTCAGAAACGGACCACTGATCTCTGCCT
TGTCCTCTTGGAGGCCTGTCATAAAGTGTGTCATATTGTTGGTTATCATACATGTTGTTT
CTTTGCCAGTGGTTATCTAATGAGCCATAATAATCTTCAGATGAAGGTATGTCATTTCGA
ACACCAGCTCTTCGTGTAGATGAGAATGTCTCTTCTTCTCGGAAATTGCTTCTAGAGGGT
GACTGATAATAACTGTATGGACCAGGGTCTGCAAAGTCAACACGCAGTCTCTTGTCTTGT
CCACCTAAAGGAAATCCTCTCATTTCTTGGCAAGCAGCCTGGGCAGCATCAATGCTGTCA
TACTGGATGTATGCATGATTTTCACCTTTAACAAAGTCTATCTTTCTAATCGCACCAAAA
CGATCAAATTCCCTTTCTAAATGTGAAAGAGATGTCCATGGCCCAAGACCTCCAACCCAA
ATGCGGGTTGTAGGAGTAGCTTTACCATAACCTATTTTACATTGAAACTTTCCAATGTAT
TGACCAGACATTTCAACTTTTGCCCTGTGAGCCATGTCCAAATTCAAAAACTTTATAAAT
GCATACGCGTTTCCTTGGCCAGGTGGTGGCCGCTTCACATCAATATCTTCGACAATACCA
TATCTTTCAAAAATCCGTCGTAATTCTGCTTCTGAAATAGTTACTTCCAAGTTGCCCACA
AACAACGTTCTGGTGGCTTTGTCATCTT
>MY5164_Hrupicola_Temecula
-------------------CCTCTGTGTCCGGAGTTCTTGGTCTTTTGCGCCTCTCGGAG
CTGTTCTCATTTCGGTTGCCTCGGGAGTGATCATCCCACCAGCCCTGATGATTGCGATTC
CAGTTTCTGAAATCACCATGACGATCTTCTTGTTCGGAAACGGACCACTGATCTCTGCCT
TGTCCTCTCGGAGGCCGGTCATAAAGTGTGTCATATTGTTGGTTTTCATACATACTGTTT
CTTTGCCAGTGGTTATCTAATGAACCATAATAATCTTCGGATGAAGGTATGTCATTTCGA
ACACTAGCTCTTCGTGTAGATGAGAATGTCTCTTCCTCTCGGAAATTGCTTCTGGAGGGC
GACTGATAATAACTGTATGGACCAGGGTCTGCAAAGTCAACACGCAGTCTTTTGTCTTGT
CCACCTAAAGGAAATCCTCTCATTTCTTGGCAAGCAGCCTGGGCAGCATCAATGCTGTCA
TACTGGATGTATGCATGATTTTCACCTTTGACGAAGTCTATCTTTCTAATCGCACCAAAA
CGATCAAATTCCCTTTCTAAATGTGAAAGAGATGTCCACGGACCGAGACCTCCAACCCAA
ATGCGGGTTGTAGGAGTAGCTTTGCCGTAACCTATTTTACATTGAAACTTTCCAATGTAT
TGACCAGACATTTCAACTTTTGCCCTGTGAGCCATGTCCAAATTCAAAAACTTTATAAAT
GCATACGCGTTTCCTTGTCCAGGTGGTGGTCGCTTCACATCAATATCTTCGACGATACCA
TATCTTTCAAAAATCCTGCGCAATTCTGCTTCTGAAATAGTTACTTCTAAGTT-------
----------------------------
>MY5165_Hrupicola_Temecula
CGAGAATCATTTGGACCTTCCTCTGTGTCCGGAGTTCTTGGTCTTTTGCGCCTCTCGGAG
CTGTTCTCATTTCGGTTGCCTCGGGAGTGATCATCCCACCAGCCCTGATGATTGCGATTC
CAGTTTCTGAAATCACCATGACGATCTTCTTGTTCGGAAACGGACCACTGATCTCTGCCT
TGTCCTCTCGGAGGCCGGTCATAAAGTGTGTCATATTGTTGGTTTTCATACATACTGTTT
CTTTGCCAGTGGTTATCTAATGAACCATAATAATCTTCGGATGAAGGTATGTCATTTCGA
ACACTAGCTCTTCGTGTAGATGAGAATGTCTCTTCCTCTCGGAAATTGCTTCTGGAGGGC
GACTGATAATAACTGTATGGACCAGGGTCTGCAAAGTCAACACGCAGTCTTTTGTCTTGT
CCACCTAAAGGAAATCCTCTCATTTCTTGGCAAGCAGCCTGGGCAGCATCAATGCTGTCA
TACTGGATGTATGCATGATTTTCACCTTTGACGAAGTCTATCTTTCTAATCGCACCAAAA
CGATCAAATTCCCTTTCTAAATGTGAAAGAGATGTCCACGGACCGAGACCTCCAACCCAA
ATGCGGGTTGTAGGAGTAGCTTTGCCGTAACCTATTTTACATTGAAACTTTCCAATGTAT
TGACCAGACATTTCAACTTTTGCCCTGTGAGCCATGTCCAAATTCAAAAACTTTATAAAT
GCATACGCGTTTCCTTGTCCAGGTGGTGGTCGCTTCACATCAATATCTTCGACGATACCA
TATCTTTCAAAAATCCTGCGCAATTCTGCTTCTGAAATAGTTACTTCTAAGTTACCCACA
AACAACGTTCTAGTGGCTTTGTCATCTT
>MY5175_Hapachea_HarshawRd_PatagoniaMtns
CGAGAATCATTTGGACCTTCCTCCGTATCCGGAGTCCTTGGTCTTTTGCGCCTCTCGGAG
CTATTCTCATTGCGGTTGCCTCGGGAGTGATCATCCCACCAGCCCTGATGATTGCGATTC
CAGTTTCTGAATTCACCATGACGATCTTCTTGTTCGGAAACGGACCACTGATCTCTGCCT
TGTCCTCTTGGAGGCCTGTCATAAAGTGTGTCATATTGTTGGTTATCATACATGTTGTTT
CTTTGCCAGTGGTTATCTAATGAGCCATAATAATCTTCAGATGAAGGTATGTCATTTCGA
ACACCAGCTCTTCGTGTAGATGAGAATGTCTCTTCTTCTCGGAAATTGCTTCTAGAGGGT
GACTGATAATAACTGTATGGACCAGGATCTGCAAAGTCAACACGCAGTCTCTTGTCTTGT
CCACCTAAAGGAAATCCTCTCATTTCTTGGCAAGCAGCCTGGGCAGCATCAATGCTGTCA
TACTGGATGTATGCATGATTTTCACCTTTAACAAAGTCTATCTTCCTAATCGCACCAAAA
CGATCAAATTCCCTCTCTAAATGTGAAAGAGATGTCCATGGCCCAAGACCTCCAACCCAA
ATGCGGGTTGTAGGAGTAGCTTTACCATAACCTATTTTACATTGAAACTTTCCAATGTAT
TGACCAGACATTTCAACTTTTGCCCTGTGAGCCATGTCCAAATTCAAAAACTTTATAAAT
GCATACGCGTTTCCTTGGCCAGGTGGTGGCCGCTTCACATCAATATCTTCGACAATACCA
TATCTTTCAAAAATCCGTCGCAATTCTGCTTCTGAAATAGTTACTTCTAAGTTGCCCACA
AACAACGTTCTGGTGGCTTTGTCATCTT
>MY5180_Hapachea_MustrangPk_MustangMtns
CGAGAATCATTTGGACCTTCCTCCGTATCCGGAGTCCTTGGTCTTTTGCGCCTCTCAGAG
CTATTCTCATTTCGGTTGCCTCGGGAGTGATCATCCCACCAGCCCTGATGATTGCGATTC
CAGTTTCTGAATTCACCATGACGATCTTCTTGTTCAGAAACGGACCACTGATCTCTGCCT
TGTCCTCTTGGAGGCCTGTCATAAAGTGTGTCATATTGTTGGTTATCATACATGTTGTTT
CTTTGCCAGTGGTTATCTAATGAGCCATAATAATCTTCAGATGAAGGTATGTCATTTCGA
ACACCAGCTCTTCGTGTAGATGAGAATGTCTCTTCTTCTCGGAAATTGCTTCTAGAGGGT
GACTGATAATAACTGTATGGACCAGGGTCTGCAAAGTCAACACGCAGTCTCTTGTCTTGT
CCACCTAAAGGAAATCCTCTCATTTCTTGGCAAGCAGCCTGGGCAGCATCAATGCTGTCA
TACTGGATGTATGCATGATTTTCACCTTTAACAAAGTCTATCTTTCTAATCGCACCAAAA
CGATCAAATTCCCTCTCTAAATGTGAAAGTGATGTCCATGGCCCAAGACCTCCAACCCAA
ATGCGGGTTGTAGGAGTAGCTTTACCATAACCTATTTTACATTGAAACTTTCCAATGTAT
TGACCAGACATTTCAACTTTTGCCCTGTGAGCCATGTCCAAATTCAAAAACTTTATAAAT
GCATACGCGTTTCCTTGGCCAGGTGGTGGCCGCTTCACATCAATATCTTCAACAATACCA
TATCTTTCAAAAATCCGTCGCAATTCTGCTTCTGAAATAGTTACTTCTAAGTTGCCCACA
AACAACGTTCTGGTGGCTTTGTCATCTT
>MY5181_Hapachea_MustrangPk_MustangMtns
CGAGAATCATTTGGACCTTCCTCCGTATCCGGAGTCCTTGGTCTTTTGCGCCTCTCAGAG
CTATTCTCATTTCGGTTGCCTCGGGAGTGATCATCCCACCAGCCCTGATGATTGCGATTC
CAGTTTCTGAATTCACCATGACGATCTTCTTGTTCAGAAACGGACCACTGATCTCTGCCT
TGTCCTCTTGGAGGCCTGTCATAAAGTGTGTCATATTGTTGGTTATCATACATGTTGTTT
CTTTGCCAGTGGTTATCTAATGAGCCATAATAATCTTCAGATGAAGGTATGTCATTTCGA
ACACCAGCTCTTCGTGTAGATGAGAATGTCTCTTCTTCTCGGAAATTGCTTCTAGAGGGT
GACTGATAATAACTGTATGGACCAGGGTCTGCAAAGTCAACACGCAGTCTCTTGTCTTGT
CCACCTAAAGGAAATCCTCTCATTTCCTGGCAAGCAGCCTGGGCAGCATCAATGCTGTCA
TACTGGATGTATGCATGATTTTCACCTTTAACAAAGTCTATCTTTCTAATCGCACCAAAA
CGATCAAATTCCCTCTCTAAATGTGAAAGTGATGTCCATGGCCCAAGACCTCCAACCCAA
ATGCGGGTTGTAGGAGTAGCTTTACCATAACCTATTTTACATTGAAACTTTCCAATGTAT
TGACCAGACATTTCAACTTTTGCCCTGTGAGCCATGTCCAAATTCAAAAACTTTATAAAT
GCATACGCGTTTCCTTGGCCAGGTGGTGGCCGCTTCACATCAATATCTTCAACAATACCA
TATCTTTCAAAAATCCGTCGCAATTCTGCTTCTGAAATAGTTACTTCTAAGTTGCCCACA
AACAACGTTCTGGTGGCTTTGTCATCTT
>MY5193_Hapachea_HarshawRd_PatagoniaMtns
CGAGAATCATTTGGACCTTCCTCCGTATCCGGAGTCCTTGGTCTTTTGCGCCTCTCGGAG
CTATTCTCATTGCGGTTGCCTCGGGAGTGATCATCCCACCAGCCCTGATGATTGCGATTC
CAGTTTCTGAATTCACCATGACGATCTTCTTGTTCGGAAACGGACCACTGATCTCTGCCT
TGTCCTCTTGGAGGCCTGTCATAAAGTGTGTCATATTGTTGGTTATCATACATGTTGTTT
CTTTGCCAGTGGTTATCTAATGAGCCATAATAATCTTCAGATGAAGGTATGTCATTTCGA
ACACCAGCTCTTCGTGTAGATGAGAATGTCTCTTCTTCTCGGAAATTGCTTCTAGAGGGT
GACTGATAATAACTGTATGGACCAGGATCTGCAAAGTCAACACGTAGTCTCTTGTCTTGT
CCACCTAAAGGAAATCCTCTCATTTCTTGGCAAGCAGCCTGGGCAGCGTCAATGCTGTCA
TACTGGATGTATGCATGATTTTCACCTTTAACAAAGTCTATCTTTCTAATCGCACCAAAA
CGATCAAATTCCCTCTCTAAATGTGAAAGAGATGTCCATGGCCCAAGACCTCCAACCCAA
ATGCGGGTTGTAGGAGTAGCTTTACCATAACCTATTTTACATTGAAACTTTCCAATGTAT
TGACCAGACATTTCAACTTTTGCCCTGTGAGCCATGTCCAAATTCAAAAACTTTATAAAT
GCATACGCGTTTCCTTGGCCAGGTGGTGGCCGCTTCACATCAATATCTTCGACAATACCA
TATCTTTCAAAAATCCGTCGCAATTCTGCTTCTGAAATAGTTACTTCTAAGTTGCCCACA
AACAACGTTCTGGTGGCTTTGTCATCTT
>MY5194_Hapachea_Ordsummit_MtOrd
--------ATTTGGACCTTCCTCTGTATCCGGAGTCCTTGGTCTCTTGCGCCTCTCGGAG
CTGTTTTCATTTCGATTGCCTCGGGAGTGATCATCCCACCAGCCCTGATGATTGCGATTC
CAGTTTCTGAATTCACCATGACGATCTTCTTGTTCGGAAACAGACCACTGATCTCTGCCT
TGTCCTCTTGGAGGCCTGTCATAAAGTGTGTCATATTGTTGGTTATCATACATGCTGTTT
CTTTGCCAGTGGTTATCTAATGAGCCATAATAATCTTCAGATGAAGGTATGTCATTTCGA
ACACCAGCTCTTCGTGTAGACGAGAATGTCTCTTCTTCTCGGAAATTGCTTCTAGAGGGT
GACTGATAATAACTGTATGGACCAGGGTCTGCAAAGTCAACACGCAGTCTCTTGTCTTGT
CCACCTAAAGGAAATCCTCTCATTTCTTGGCAAGCAGCCTGGGCAGCATCAATGCTGTCA
TACTGGATGTATGCATGATTTTCACCTTTAACAAAGTCTATCTTTCTAATCGCACCAAAA
CGATCAAATTCCCTCTCTAAATGTGAAAGAGATGTCCATGGCCCAAGACCTCCAACCCAA
ATGCGGGTTGTAGGAGTAGCTTTACCATACCCTATTTTACATTGAAACTTTCCAATGTAT
TGACCAGACATTTCAACTTTTGCCCTGTGAGCCATGTCCAAATTCAAAAACTTTATAAAT
GCATACGCGTTTCCTTGGCCAGGTGGTGGTCGCTTCACATCAATATCTTCGACAATACCA
TATCTTTCAAAAATCCGCCGCAATTCTGCTTCTGAAATAGTTACTTCTAAGTTGCCCACA
AACAACGTTCTGGTGGCTTTGTCATCTT
>MY5195_Hapachea_Ordsummit_MtOrd
------------------------------------------------------------
---TTTTCATT---------TCGGGAGTGATCATCCCACCAGCCCTGATGATTGCGATTC
CAGTTTCTGAATTCACCATGACGATCTTCTTGTTCGGAAACAGACCACTGATCTCTGCCT
TGTCCTCTTGGAGGCCTGTCATAAAGTGTGTCATATTGTTGGTTATCATACATGCTGTTT
CTTTGCCAGTGGTTATCTAATGAGCCATAATAATCTTCAGATGAAGGTATGTCATTTCGA
ACACCAGCTCTTCGTGTAGACGAGAATGTCTCTTCTTCTCGGAAATTGCTTCTAGAGGGT
GACTGATAATAACTGTATGGACCAGGGTCTGCAAAGTCAACACGCAGTCTCTTGTCTTGT
CCACCTAAAGGAAATCCTCTCATTTCTTGGCAAGCAGCCTGGGCAGCATCAATGCTGTCA
TACTGGATGTATGCATGATTTTCACCTTTAACAAAGTCTATCTTTCTAATCGCACCAAAA
CGATCAAATTCCCTCTCTAAATGTGAAAGAGATGTCCATGGCCCAAGACCTCCAACCCAA
ATGCGGGTTGTAGGAGTAGCTTTACCATACCCTATTTTACATTGAAACTTTCCAATGTAT
TGACCAGACATTTCAACTTTTGCCCTGTGAGCCATGTCCAAATTCAAAAACTTTATAAAT
GCATACGCGTTTCCTTGGCCAGGTGGTGGTCGCTTCACATCAATATCTTCGACAATACCA
TATCTTTCAAAAATCCGCCGCAATTCTGCTTCTGAAATAGTTACTTCTAAGTTGCCCACA
A---------------------------
>MY5266_Hencina_CerroBolla
CGAGAATCATTTGGACCTTCCTCTGTATCCGGAGTTCTTGGTCTTTTGCGCCTCTCGGAG
CTGTTCTCATTTCGGTTGCCTCGGGAATGATCATCCCACCAGCCCTGATGATTGCGATTC
CAGTTTCTGAAATCACCATGACGATCTTCTTGTTCGGAAACAGACCACTGATCTCTGCCT
TGTCCTCTTGGAGGCCTGTCATAAAGTGTGTCATATTGTTGGTTTTCATACATACTGTTT
CTTTGCCAGTGGTTATCTAATGAGCCATAATAATCTTCAGATGAAGGTATGTCATTTCGA
ACACTAGCTCTTCGTGTAGATGAGAATGTCTCTTCCTCTCGGAAATTGCTTCTAGAGGGT
GATTGATAATAACTGTATGGACCAGGGTCTGCAAAGTCAACACGCAGTCTTTTGTCTTGT
CCACCTAAAGGAAATCCTCTCATTTCTTGGCAAGCAGCCTGGGCTGCATCAATGCTGTCA
TACTGGATGTATGCATGATTTTCACCTTTGACAAAGTCTATCTTTCTAATCGCACCAAAA
CGATCAAATTCCCTTTCTAAATGTGAAAGAGATGTCCACGGACCAAGACCTCCAACCCAA
ATGCGGGTTGTAGGAGTAGCTTTGCCGTAACCTATTTTACATTGAAACTTTCCAATGTAT
TGACCAGACATTTCAACTTTTGCCCTGTGAGCCATGTCCAAATTCAAAAACTTTATAAAT
GCATACGCGTTTCCTTGTCCAGGTGGTGGTCGCTTCACATCAATATCTTCGACAATACCA
TATCTTTCAAAAATCCTGCGCAATTCTGCTTCTGAAATAGTTACTTCTAAGTTACCCACA
AACAACGTTCTAGTAGCTTTGTCATCTT
>MY5267_Hencina_CerroBolla
CGAGAATCATTTGGACCTTCCTCTGTATCCGGAGTTCTTGGTCTTTTGCGCCTCTCGGAG
CTGTTCTCATTTCGGTTGCCTCGGGAATGATCATCCCACCAGCCCTGATGATTGCGATTC
CAGTTTCTGAAATCACCATGACGATCTTCTTGTTCGGAAACAGACCACTGATCTCTGCCT
TGTCCTCTTGGAGGCCTGTCATAAAGTGTGTCATATTGTTGGTTTTCATACATACTGTTT
CTTTGCCAGTGGTTATCTAATGAGCCATAATAATCTTCAGATGAAGGTATGTCATTTCGA
ACACTAGCTCTTCGTGTAGATGAGAATGTCTCTTCCTCTCGGAAATTGCTTCTAGAGGGT
GATTGATAATAACTGTATGGACCAGGGTCTGCAAAGTCAACACGCAGTCTTTTGTCTTGT
CCACCTAAAGGAAATCCTCTCATTTCTTGGCAAGCAGCCTGGGCTGCATCAATGCTGTCA
TACTGGATGTATGCATGATTTTCACCTTTCACAAAGTCTATCTTTCTAATCGCACCAAAA
CGATCAAATTCCCTTTCTAAATGTGAAAGAGATGTCCACGGACCAAGACCTCCAACCCAA
ATGCGGGTTGTAGGAGTAGCTTTGCCGTAACCTATTTTACATTGAAACTTTCCAATGTAT
TGACCAGACATTTCAACTTTTGCCCTGTGAGCCATGTCCAAATTCAAAAACTTTATAAAT
GCATACGCGTTTCCTTGTCCAGGTGGTGGTCGCTTCACATCAATATCTTCGACAATACCA
TATCTTTCAAAAATCCTGCGCAATTCTGCTTCTGAAATAGTTACTTCTAAGTT------A
AACAA-----------------------
>MY5269_Hexurella_GuadalupeValley
CGAGAATCATTTGGACCTTCCTCTGTATCCGGAGTTCTTGGTCTTTTGCGCCTCTCGGAG
CTGTTTTCATTTCGGTTGCCTCGGGAATGATCATCCCACCAGCCCTGATGATTGCGATTC
CAGTTTCTGAAATCACCATGACGATCTTCTTGTTCGGAAACGGACCACTGATCTCTGCCT
TGTCCTCTTGGAGGCCTGTCATAAAGTGTGTCATATTGTTGGTTTTCATACATACTGTTT
CTTTGCCAGTGGTTATCTAATGAGCCATAATAATCTTCAGATGAAGGTATGTCATTTCGA
ACACTAGCTCTTCGTGTAGATGAGAATGTCTCTTCCTCTCGGAAATTGCTTCTAGAGGGT
GATTGATAATAACTGTATGGACCAGGGTCTGCAAAGTCAACACGCAGTCTTTTGTCTTGT
CCACCTAAAGGAAATCCTCTCATTTCTTGGCAAGCAGCCTGGGCCGCATCAATGCTGTCA
TACTGGATGTATGCATGATTTTCACCTTTGACAAAGTCTATCTTTCTAATCGCACCAAAA
CGATCAAATTCCCTTTCTAAATGTGAAAGAGATGTCCACGGACCAAGTCCTCCAACCCAA
ATGCGGGTTGTAGGAGTAGCTTTGCCGTAACCTATTTTACATTGAAACTTTCCAATGTAT
TGACCAGACATTTCAACTTTTGCCCTGTGAGCCATGTCCAAATTCAAAAATTTTATAAAT
GCATACGCGTTTCCTTGTCCAGGTGGTGGTCGCTTCACATCAATATCTTCGACAATACCA
TATCTTTCAAAAATCCTGCGCAATTCTGCTTCTGAAATAGTTACTTCTAAGTTACCCACA
AACAACGTTCTAGTAGCTTTGTCATCTT
>MY5271_Hexurella_GuadalupeValley
CGAGAATCATTTGGACCTTCCTCTGTATCCGGAGTTCTTGGTCTTTTGCGCCTCTCGGAG
CTGTTTTCATTTCGGTTGCCTCGGGAATGATCATCCCACCAGCCCTGATGATTGCGATTC
CAGTTTCTGAAATCACCATGACGATCTTCTTGTTCGGAAACGGACCACTGATCTCTGCCT
TGTCCTCTTGGAGGTCTGTCATAAAGTGTGTCATATTGTTGGTTTTCATACATACTGTTT
CTTTGCCAGTGGTTATCTAATGAGCCATAATAATCTTCAGATGAAGGTATGTCATTTCGA
ACACTAGCTCTTCGTGTAGATGAGAATGTCTCTTCCTCTCGGAAATTGCTTCTAGAGGGT
GATTGATAATAACTGTATGGACCAGGGTCTGCAAAGTCAACACGCAGTCTTTTGTCTTGT
CCACCTAAAGGAAATCCTCTCATTTCTTGGCAAGCAGCCTGGGCCGCATCAATGCTGTCA
TACTGGATGTATGCATGATTTTCACCTTTGACAAAGTCTATCTTTCTAATCGCACCAAAA
CGATCAAATTCCCTTTCTAAATGTGAAAGAGATGTCCACGGACCAAGACCTCCAACCCAA
ATGCGGGTTGTAGGAGTAGCTTTGCCGTAACCTATTTTACATTGAAACTTTCCAATGTAT
TGACCAGACATTTCAACTTTTGCCCTGTGAGCCATGTCCAAATTCAAAAACTTTATAAAT
GCATACGCGTTTCCTTGTCCAGGTGGTGGTCGCTTCACATCAATATCTTCGACAATACCA
TATCTTTCAAAAATCCTGCGCAATTCTGCTTCTGAAATAGTTACTTCTAAGTTACCCACA
AACAACGTTCTAGTAGCTTTGTCATCTT
>MY5276_Hexurella_SanPedro_Martir
CGAGAATCATTTGGACCTTCCTCTGTATCCGGAGTTCTTGGTCTTTTGCGCCTCTCGGAG
CTGTTCTCATTTCGGTTGCCTCGGGAATGATCATCCCACCAGCCCTGATGATTGCGATTC
CAGTTTCTGAAATCACCATGACGATCTTCTTGTTCGGAAACGGACCACTGATCTCTGCCT
TGTCCTCTTGGAGGTCTGTCATAAAGTGTGTCATATTGTTGGTTTTCATACATACTGTTT
CTTTGCCAGTGGTTATCTAATGAGCCATAATAATCTTCAGATGAAGGTATGTCATTTCGA
ACACTAGCTCTTCGTGTAGATGAGAATGTCTCTTCCTCTCGGAAATTGCTCCTAGAGGGT
GATTGATAATAACTGTATGGACCAGGGTCTGCAAAGTCAACACGCAGTCTTTTGTCTTGT
CCACCTAAAGGAAATCCTCTCATTTCTTGGCAAGCAGCCTGGGCAGCATCAATGCTGTCA
TACTGGATGTATGCATGATTTTCACCTTTGACAAAGTCTATCTTTCTAATCGCACCAAAA
CGATCAAATTCCCTTTCTAAATGTGAAAGAGATGTCCACGGACCAAGACCTCCAACCCAA
ATGCGGGTTGTAGGAGTAGCTTTGCCATAACCTATTTTACATTGAAACTTTCCAATGTAT
TGACCAGACATTTCAACTTTTGCCCTGTGAGCCATGTCCAAATTCAAGAACTTTATAAAT
GCATACGCGTTTCCTTGTCCAGGTGGTGGTCGCTTCACATCAATATCTTCAACAATACCA
TATCTTTCAAAAATCCTGCGCAATTCTGCTTCTGAAATAGTTACTTCTAAGTTACCCACA
AACAACGTTCTAGTAGCTTTGTCATCTT
>MY5277_Hexurella_SanPedro_Martir
CGAGAATCATTTGGACCTTCCTCTGTATCCGGAGTTCTTGGTCTTTTGCGCCTCTCGGAG
CTGTTCTCATTTCGGTTGCCTCGGGAATGATCATCCCACCAGCCCTGATGATTGCGATTC
CAGTTTCTGAAATCACCATGACGATCTTCTTGTTCGGAAACGGACCACTGATCTCTGCCT
TGTCCTCTTGGAGGTCTGTCATAAAGTGTGTCATATTGTTGGTTTTCATACATACTGTTT
CTTTGCCAGTGGTTATCTAATGAGCCATAATAATCTTCAGATGAAGGTATGTCATTTCGA
ACACTAGCTCTTCGTGTAGATGAGAATGTCTCTTCCTCTCGGAAATTGCTCCTAGAGGGT
GATTGATAATAACTGTATGGACCAGGGTCTGCAAAGTCAACACGCAGTCTTTTGTCTTGT
CCACCTAAAGGAAATCCTCTCATTTCTTGGCAAGCAGCCTGGGCAGCATCAATGCTGTCA
TACTGGATGTATGCATGATTTTCACCTTTGACAAAGTCTATCTTTCTAATCGCACCAAAA
CGATCAAATTCCCTTTCTAAATGTGAAAGAGATGTCCACGGACCAAGACCTCCAACCCAA
ATGCGGGTTGTAGGAGTAGCTTTGCCATAACCTATTTTACATTGAAACTTTCCAATGTAT
TGACCAGACATTTCAACTTTTGCCCTGTGAGCCATGTCCAAATTCAAGAACTTTATAAAT
GCATACGCGTTTCCTTGTCCAGGTGGTGGTCGCTTCACATCAATATCTTCAACAATACCA
TATCTTTCAAAAATCCTGCGCAATTCTGCTTCTGAAATAGTTACTTCTAAGTTACCCACA
AACAACGTTCTAGTAGCTTTGTCATCTT
>MY5280_Hexurella_ArroyoSalado
CGTGAATCATTTGGACCTTCCTCTGTATCCGGAGTTCTTGGTCTTTTGCGCCTCTCAGAG
CTGTTCTCGTTTCGGTTGCCTCGGGAATGATCATCCCACCAGCCCTGATGATTGCGATTC
CAGTTTCTAAAATCACCATGACGATCTTCTTGTTCGGAAACGGACCACTGATCTCTGCCT
TGTCCTCTTGGAGGCCTGTCATAAAGTGTGTCATATTGTTGGTTTTCATACATACTGTTT
CTTTGCCAGTGGTTATCTAATGAGCCATAATAATCTTCAGATGAAGGTATGTCATTTCGA
ACACTAGCTCTTCGTGTAGATGAGAATGTCTCTTCCTCTCGGAAATTGCTTCTAGAGGGT
GACTGATAATAACTGTATGGACCAGGGTCTGCAAAGTCAACACGCAGTCTTTTGTCTTGT
CCACCTAAAGGAAATCCTCTCATTTCTTGACAAGCAGCCTGGGCAGCATCAATGCTGTCA
TACTGGATGTATGCATGATTTTCACCTTTAACAAAGTCTATCTTTCTAATCGCACCAAAA
CGATCAAATTCCCTTTCTAAATGTGAAAGAGATGTCCACGGACCAAGGCCTCCAACCCAA
ATGCGGGTTGTAGGTGTAGCTTTGCCATAACCTATTTTACATTGAAATTTTCCAATGTAT
TGACCAGACATTTCAACTTTTGCCCTGTGAGCCATGTCCAAATTCAAAAACTTTATAAAT
GCATACGCGTTTCCTTGTCCAGGTGGTGGTCGCTTCACATCAATATCTTCGACAATACCA
TATCTTTCAAAAATCCTGCGCAATTCTGCTTCTGAAATAGTTACTTCTAAGTTACCCACA
AACAACGTTCTAGTGGCTTTGTCATCTT
>MY5282_Hexurella_ArroyoSalado
CGTGAATCATTTGGACCTTCCTCTGTATCCGGAGTTCTTGGTCTTTTGCGCCTCTCAGAG
CTGTTCTCGTTTCGGTTGCCTCGGGAATGATCATCCCACCAGCCCTGATGATTGCGATTC
CAGTTTCTAAAATCACCATGACGATCTTCTTGTTCGGAAACGGACCACTGATCTCTGCCT
TGTCCTCTTGGAGGCCTGTCATAAAGTGTGTCATATTGTTGGTTTTCATACATACTGTTT
CTTTGCCAGTGGTTATCTAATGAGCCATAATAATCTTCAGATGAAGGTATGTCATTTCGA
ACACTAGCTCTTCGTGTAGATGAGAATGTCTCTTCCTCTCGGAAATTGCTTCTAGAGGGT
GACTGATAATAACTGTATGGACCAGGGTCTGCAAAGTCAACACGCAGTCTTTTGTCTTGT
CCACCTAAAGGAAATCCTCTCATTTCTTGACAAGCAGCCTGGGCAGCATCAATGCTGTCA
TACTGGATGTATGCATGATTTTCACCTTTAACAAAGTCTATCTTTCTAATCGCACCAAAA
CGATCAAATTCCCTTTCTAAATGTGAAAGAGATGTCCACGGACCAAGGCCTCCAACCCAA
ATGCGGGTTGTAGGTGTAGCTTTGCCATAACCTATTTTACATTGAAATTTTCCAATGTAT
TGACCAGACATTTCAACTTTTGCCCTGTGAGCCATGTCCAAATTCAAAAACTTTATAAAT
GCATACGCGTTTCCTTGTCCAGGTGGTGGTCGCTTCACATCAATATCTTCGACAATACCA
TATCTTTCAAAAATCCTGCGCAATTCTGCTTCTGAAATAGTTACTTCTAAGTTACCCACA
AACAACGTTCTAGTGGCTTTGTCATCTT
>MY5286_Hrupicola_SweetwaterSpr_OrdMtn
CGAGAAGCATTTTGACCTT------TATCCGGAGTTCTTGGTCTTTTGCGCCTCTCGGAG
CTGTTTTCATTTCGGTTGCCTCGGGAGTGATCATCCCACCAGCCCTGATGATTGCGATTC
CAGTTTCTGAAATCACCATGACGATCTTCTTGTTCGGAAACGGACCACTGATCTCTGCCT
TGTCCTCTTGGAGGCCTGTCATAAAGTGTGTCATATTGTTGGTTATCATACATGCTGTTT
CTTTGCCAGTGGTTATCTAATGAGCCATAATAATCTTCGGATGAAGGTATATCATTTCGA
ACACTAGCTCTTCGTGTAGATGAGAATGTCTCTTCCTCTCGGAAATTGCTTCTAGAGGGT
GACTGATAATAACTGTATGGACCAGGGTCTGCAAAGTCAACACGCAGTCTTTTGTCTTGT
CCACCTAAAGGAAATCCTCTCATTTCTTGGCAAGCAGCCTGGGCAGCATCAATACTGTCA
TACTGGATGTATGCATGATTTTCACCTTTGACAAAGTCTATCTTTCTAATCGCACCAAAA
CGATCAAATTCCCTTTCTAAATGTGAAAGAGATGTCCACGGACCGAGACCTCCAACCCAA
ATGCGGGTTGTAGGAGTAGCTTTGCCATAACCTATTTTACATTGAAACTTTCCAATGTAT
TGACCAGACATTTCAACTTTTGCCCTGTGAGCCATGTCCAAATTCAAAAACTTTATAAAT
GCATACGCATTTCCCTGTCCAGGTGGAGGTCGCTTCACATCAATATCTTCAACAATACCA
TATCTTTCAAAAATCCTGCGCAATTCTGCTTCTGAAATAGTTACTTCTAAGTTACC----
----------------------------
>MY5287_Hrupicola_SweetwaterSpr_OrdMtn
------------------------------------------------------------
--------------GTTGCCTCGGGAGTGATCATCCCACCAGCCCTGATGATTGCGATTC
CAGTTTCTGAAATCACCATGACGATCTTCTTGTTCGGAAACGGACCACTGATCTCTGCCT
TGTCCTCTTGGAGGCCTGTCATAAAGTGTGTCATATTGTTGGTTATCATACATGCTGTTT
CTTTGCCAGTGGTTATCTAATGAGCCATAATAATCTTCGGATGAAGGTATATCATTTCGA
ACACTAGCTCTTCGTGTAGATGAGAATGTCTCTTCCTCTCGGAAATTGCTTCTAGAGGGT
GACTGATAATAACTGTATGGACCAGGGTCTGCAAAGTCAACACGCAGTCTTTTGTCTTGT
CCACCTAAAGGAAATCCTCTCATTTCTTGGCAAGCAGCCTGGGCAGCATCAATACTGTCA
TACTGGATGTATGCATGATTTTCACCTTTGACAAAGTCTATCTTTCTAATCGCACCAAAA
CGATCAAATTCCCTTTCTAAATGTGAAAGAGATGTCCACGGACCGAGACCTCCAACCCAA
ATGCGGGTTGTAGGAGTAGCTTTGCCATAACCTATTTTACATTGAAACTTTCCAATGTAT
TGACCAGACATTTCAACTTTTGCCCTGTGAGCCATGTCCAAATTCAAAAACTTTATAAAT
GCATACGCATTTCCCTGTCCAGGTGGAGGTCGCTTCACATCAATATCTTCAACAATACCA
TATCTTTCAAAAATCCTGCGCAATTCTGCTTCTGAAATAGT-------------------
----------------------------
>MY5288_Hrupicola_Deadman_Hills
CGAGAATCATTTGGACCTTCCTCTGTATCCGGAGTTCTTGGTCTCTTGCGCCTCTCAGAG
CTGTTCTCATTTCGGTTGCCTCGGGAGTGATCGTCCCACCAGCCCTGATGATTGCGATTC
CAGTTTCTGAAATCACCATGACGATCTTCTTGTTCAGAAACGGACCACTGATCTCTGCCT
TGTCCTCTTGGAGGCCTGTCATAAAGCGTGTCATATTGTTGGTTATCATACATGCTGTTT
CTTTGCCAGTGGTTATCTAATGAGCCATAATAATCTTCAGATGAAGGTATGTCATTTCGA
ACACTAGCTCTTCGTGTAGATGAGAATGTCTCTTCCTCTCGGAAATTGCTTCTAGAGGGT
GACTGATAATAACTGTATGGACCAGGATCTGCAAAGTCAACACGCAGTCTTTTGTCTTGT
CCACCTAAAGGAAATCCTCTCATTTCTTGGCAAGCAGCCTGGGCAGCATCAATGCTGTCG
TACTGGATGTATGCATGATTTTCACCTTTGACAAAGTCTATCTTTCTAATCGCACCAAAA
CGATCAAATTCCCTTTCTAAATGTGAAAGAGATGTCCATGGACCAAGACCTCCAACCCAA
ATGCGGGTTGTAGGAGTAGCTTTGCCATAACCTATTTTACATTGAAACTTTCCAATGTAC
TGACCAGACATTTCAACTTTGGCCCTGTGAGCCATGTCCAAATTCAAAAACTTTACAAAT
GCATACGCGTTTCCTTGTCCAGGTGGTGGTCTCTTCACATCAATATCTTCAACAATACCA
TATCTTTCAAAAATCCTGCGCAATTCTGCTTCTGAAATAGTTACTTCTAAGTTACCCACA
AACAACGTTCTAGTGGCTTTGTCATCTT
>MY5289_Hrupicola_Deadman_Hills
CGAGAATCATTTGGACCTTCCTCTGTATCCGGAGTTCTTGGTCTTTTGCGCCTCTCAGAG
CTGTTCTCATTTCGGTTGCCTCGGGAGTGATCATCCCACCAGCCCTGATGATTGCGATTC
CAGTTTCTGAAATCACCATGACGATCTTCTTGTTCGGAAACGGACCACTGATCTCTGCCT
TGTCCTCTTGGAGGCCTGTCATAAAGCGTGTCATATTGTTGGTTATCATACATGCTGTTT
CTTTGCCAGTGGTTATCTAATGAGCCATAATAATCTTCAGATGAAGGTATGTCATTTCGA
ACACTAGCTCTTCGTGTAGATGAGAATGTCTCTTCCTCTCGGAAATTGCTTCTAGAGGGT
GACTGATAATAACTGTATGGACCAGGGTCTGCAAAGTCAACACGCAGTCTTTTGTCTTGT
CCACCTAAAGGAAATCCTCTCATTTCTTGGCAAGCAGCCTGGGCAGCATCAATGCTGTCG
TACTGGATGTATGCATGATTTTCACCTTTGACAAAGTCTATCTTTCTAATCGCACCAAAA
CGATCAAATTCCCTTTCTAAATGTGAAAGAGATGTCCATGGACCAAGACCTCCAACCCAA
ATGCGGGTTGTAGGAGTAGCTTTGCCATAACCTATTTTACATTGAAACTTTCCAATGTAT
TGACCAGACATTTCAACTTTGGCCCTGTGAGCCATGTCCAAATTCAAAAACTTTATAAAT
GCATACGCGTTTCCTTGTCCAGGTGGTGGTCTCTTCACATCAATATCTTCAACAATACCA
TATCTTTCAAAAATCCTGCGCAATTCTGCTTCTGAAATAGTTACTTCTAAGTTACCCACA
AACAACGTTCTAGTGGCTTTGTCATCTT
>MY5309_Hapachea_JohnnyLyon_Hills
------------------------------------------------------------
------------------------------------------------------------
------------------TGACGATCTTCTTGTTCAGAAACGGACCACTGATCTCTGCCT
TGTCCTCTTGGAGGCCTGTCATAAAGTGTGTCATATTGTTGGTTATCATACATGTTGTTT
CTTTGCCAGTGGTTATCTAATGAGCCATAATAATCTTCAGATGAAGGTATGTCATTTCGA
ACACCAGCTCTTCGTGTAGATGAGAATGTCTCTTCTTCTCGGAAATTGCTTCTAGAGGGT
GACTGATAATAACTGTACGGACCAGGGTCCGCAAAGTCAACACGCAGTCTCTTGTCTTGT
CCACCTAAAGGAAATCCTCTCATTTCTTGGCAAGCAGCCTGGGCAGCATCAATGCTGTCA
TACTGGATGTATGCATGATTTTCACCTTTAACAAAGTCTATCTTTCTAATCGCACCAAAA
CGATCAAATTCCCTCTCTAAATGTGAAAGTGATGTCCATGGCCCAAGACCTCCAACCCAA
ATGCGGGTTGTAGGAGTAGCTTTACCATAACCTATTTTACATTGAAACTTTCCAATGTAT
TGACCAGACATTTCAACTTTTGCCCTGTGAGCCATGTCCAAATTCAAAAACTTTATAAAT
GCATACGCGTTTCCTTGGCCAGGTGGTGGCCGCTTCACATCAATATCTTCGACAATACCA
TATCTTTCAAAAATCCGTCGCAATTCTGCTTCTGAAATAGTT------------------
----------------------------
>MY5310_Hexurella_AntelopeCyn_CerbatMtns
------------------------------------------------------------
-------------------------------------------------GATTG-GATTC
CAGTTTCTGAATTCACCATGACGATCTTCTTGTTCGGAAACAGACCACTGATCTCTGCCT
TGTCCTCTTGGAGGCCTGTCATAAAGTGTGTCATATTGTTGGTTATCATACATGCTGTTT
CTTTGCCAGTGGTTATCTAATGAGCCATAATAATCTTCAGATGAAGGTATGTCATTTCGA
ACACCAGCTCTTCGTGTAGACGAGAATGTCTCTTCTTCTCGGAAATTGCTTCTAGAGGGT
GACTGATAATAGCTGTACGGACCAGGGTCTGCAAAGTCAACACGCAGTCTCTTGTCTTGT
CCACCTAAAGGAAATCCTCTCATTTCTTGGCAAGCAGCCTGGGCAGCGTCAATGCTGTCA
TACTGGATGTATGCATGATTTTCACCTTTAACAAAGTCTATCTTTCTAATCGCACCAAAA
CGATCAAATTCCCTCTCTAAATGTGAAAGAGATGTCCATGGCCCAAGACCTCCAACCCAA
ATGCGGGTTGTAGGAGTAGCTTTACCATAGCCTATTTTACATTGAAACTTTCCAATGTAT
TGACCAGACATTTCAACTTTTGCCCTGTGAGCCATGTCCAAATTCAAAAACTTTATAAAT
GCATACGCGTTTCCTTGGCCAGGTGGTGGTCGCTTCACATCAATATCTT-----------
------------------------------------------------------------
----------------------------
>MY5311_Hexurella_AntelopeCyn_CerbatMtns
------------------------------------------------------------
-----------------------------------------------ATGATTGCGATTC
CAGTTTCTGAATTCACCATGACGATCTTCTTGTTCGGAAACAGACCACTGATCTCTGCCT
TGTCCTCTTGGAGGCCTGTCATAAAGTGTGTCATATTGTTGGTTATCATACATGCTGTTT
CTTTGCCAGTGGTTATCTAATGAGCCATAATAATCTTCAGATGAAGGTATGTCATTTCGA
ACACCAGCTCTTCGTGTAGACGAGAATGTCTCTTCTTCTCGGAAATTGCTTCTAGAGGGT
GACTGATAATAGCTGTACGGACCAGGGTCTGCAAAGTCAACACGCAGTCTCTTGTCTTGT
CCACCTAAAGGAAATCCTCTCATTTCTTGGCAAGCAGCCTGGGCAGCGTCAATGCTGTCA
TACTGGATGTATGCATGATTTTCACCTTTAACAAAGTCTATCTTTCTAATCGCACCAAAA
CGATCAAATTCCCTCTCTAAATGTGAAAGAGATGTCCATGGCCCAAGACCTCCAACCCAA
ATGCGGGTTGTAGGAGTAGCTTTACCATAGCCTATTTTACATTGAAACTTTCCAATGTAT
TGACCAGACATTTCAACTTTTGCCCTGTGAGCCATGTCCAAATTCAAAAACTTTATAAAT
GCATACGCGTTTCCTTGGCCAGGTGGTGGTCGCTTCACATCAATATCTTCGACAATACCA
TATCTTTCAAAAATCCGCCGCAATTCTGCTTCTG--------------------------
----------------------------
>MY5312_Hexurella_FoxCyn_MusicMtns
------------------------------------------------------------
------TCATTTCGATTGCCTCGGGAGTGATCATCCCACCAGCCCTGATGATTGCGATTC
CAGTTTCTGAATTCACCATGACGATCTTCTTGTTCGGAAACAGACCACTGATCTCTGCCT
TGTCCTCTTGGAGGCCTGTCATAAAGTGTGTCATATTGTTGGTTATCATACATGCTGTTT
CTTTGCCAGTGGTTATCTAATGAGCCATAATAATCTTCAGATGAAGGTATGTCATTTCGA
ACACCAGCTCTTCGTGTAGACGAGAATGTCTCTTCTTCTCGGAAATTGCTTCTAGAGGGT
GACTGATAATAGCTGTACGGACCAGGGTCTGCAAAGTCAACACGCAGTCTCTTGTCTTGT
CCACCTAAAGGAAATCCTCTCATTTCTTGGCAAGCAGCCTGGGCAGCGTCAATGCTGTCA
TACTGGATGTATGCATGATTTTCACCTTTAACAAAGTCTATCTTTCTAATCGCACCAAAA
CGATCAAATTCCCTCTCTAAATGTGAAAGAGATGTCCATGGCCCAAGACCTCCAACCCAA
ATGCGGGTTGTAGGAGTAGCTTTACCATAGCCTATTTTACATTGAAACTTTCCAATGTAT
TGACCAGACATTTCAACTTTTGCCCTGTGAGCCATGTCCAAATTCAAAAACTTTATAAAT
GCATACGCGTTTCCTTGGCCAGGTGGTGGTCGCTTCACATCAATATCTTCGACAATACCA
TATCTTTCAAAAATCCGCCGCAATTCTGCTTCTGA-------------------------
----------------------------
>MY5313_Hexurella_FoxCyn_MusicMtns
------------------------------------------------------------
-------------------------------------------------------GATTC
CAGTTTCTGAATTCACCATGACGATCTTCTTGTTCGGAAACAGACCACTGATCTCTGCCT
TGTCCTCTTGGAGGCCTGTCATAAAGTGTGTCATATTGTTGGTTATCATACATGCTGTTT
CTTTGCCAGTGGTTATCTAATGAGCCATAATAATCTTCAGATGAAGGTATGTCATTTCGA
ACACCAGCTCTTCGTGTAGACGAGAATGTCTCTTCTTCTCGGAAATTGCTTCTAGAGGGT
GACTGATAATAGCTGTACGGACCAGGGTCTGCAAAGTCAACACGCAGTCTCTTGTCTTGT
CCACCTAAAGGAAATCCTCTCATTTCTTGGCAAGCAGCCTGGGCAGCGTCAATGCTGTCA
TACTGGATGTATGCATGATTTTCACCTTTAACAAAGTCTATCTTTCTAATCGCACCAAAA
CGATCAAATTCCCTCTCTAAATGTGAAAGAGATGTCCATGGCCCAAGACCTCCAACCCAA
ATGCGGGTTGTAGGAGTAGCTTTACCATAGCCTATTTTACATTGAAACTTTCCAATGTAT
TGACCAGACATTTCAACTTTTGCCCTGTGAGCCATGTCCAAATTCAAAAACTTTATAAAT
GCATACGCGTTTCCTTGGCCAGGTGGTGGTCGCTTCACATCAATATCTTCGACAATACCA
TATCTTTCAAAAATCCGCCGCA--------------------------------------
----------------------------
>MY5314_Hexurella_Grasshopper_BrushyMtn
------------------------------------------------------------
------------------------------------------------------------
------------------------TCTTCTTGTTCGGAAACAGACCACTGATCTCTGCCT
TGTCCTCTGGGAGGCCTGTCATAAAGTGTGTCATATTGTTGGTTATCATACATGCTGTTT
CTTTGCCAGTGGTTATCTAATGAGCCATAATAATCTTCAGATGAAGGTATGTCATTTCGA
ACACCAGTTCTTCGTGTAGACGAGAATGTCTCTTCTTCTCGGAAATTGCTTCTAGAGGGT
GACTGATAATAACTGTATGGACCAGGGTCTGCAAAGTCAACACGCAGTCTCTTGTCTTGC
CCACCTAAAGGAAATCCTCTCATTTCTTGGCAAGCAGCCTGGGCAGCATCAATGCTGTCA
TACTGGATGTATGCATGATTTTCACCTTTAACAAAGTCTATCTTTCTAATCGCACCAAAA
CGATCAAATTCCCTCTCTAAATGTGAAAGTGATGTCCATGGCCCAAGACCTCCAACCCAA
ATGCGGGTTGTAGGAGTAGCTTTCCCATAGCCTATTTTACATTGAAACTTTCCAATGTAT
TGACCAGACATTTCAACTTTTGCCCTGTGAGCCATGTCCAAATTCAAAAACTTTATAAAT
GCATACGCATTTCCTTGGCCAGGTGGTGGTCGCTTCACATCAATATCTTCGACAATACCA
TATCTTTCAAAAATCCGGCGCAATTCTGCTTCTGAAATAGTTACTTCTAAGTTGCCCACA
AACAACGTTCTGGTGGCT----------
>MY5315_Hexurella_WagonerRd_BradshawMtns
CGAGCATCATTTGGACCTTCCTCTGTATCCGGAGTCCTTGGTCTTTTGCGCCTCTCGGAG
CTGTTCTCATTTCGATTGCCTCGGGAGTGATCATCCCACCAGCCCTGATGATTGCGATTC
CAGTTTCTGAATTCACCATGACGATCTTCTTGTTCGGAAACAGACCACTGATCTCTGCCT
TGTCCTCTTGGAGGCCTGTCATAAAGTGTGTCATATTGTTGGTTATCATACATGCTGTTT
CTTTGCCAGTGGTTATCTAATGAGCCATAATAATCTTCAGATGAAGGTATGTCATTTCGA
ACACCAGCTCTTCGTGTAGACGAGAATGTCTCTTCTTCTCGGAAATTGCTTCTAGAGGGT
GACTGATAATAACTGTATGGACCAGGGTCTGCAAAGTCAACACGCAGTCTCTTGTCTTGT
CCACCTAAAGGAAATCCTCTCATTTCTTGGCAAGCAGCCTGGGCAGCATCAATGCTGTCA
TACTGGATGTATGCATGATTTTCACCTTTAACAAAGTCTATCTTTCTAATTGCACCAAAA
CGATCAAATTCCCTCTCTAAATGTGAAAGAGATGTCCATGGCCCAAGACCTCCAACCCAA
ATGCGGGTTGTAGGAGTAGCTTTGCCATAGCCTATTTTACATTGAAACTTTCCAATGTAT
TGACCAGACATTTCAACTTTTGCCCTGTGAGCCATGTCCAAATTCAAAAACTTTATAAAT
GCATATGCGTTTCCTTGGCCAGGTGGTGGTCGCTTCACATCGATATCTTCGACAATACCA
TATCTTTCAAAAATCCGCCGCAATTCTGCTTCTGAAATAGTTACTTCTAAGTTGCCCACA
AACAACGTTCGGGTGGCTTTGTCATCTT
>MY5316_Hexurella_WagonerRd_BradshawMtns
----------TTGGACCTTCCTCTGTATCCGGAGTCCTTGGTCTTTTGCGCCTCTCGGAG
CTGTTCTCATTTCGATTGCCTCGGGAGTGATCATCCCACCAGCCCTGATGATTGCGATTC
CAGTTTCTGAATTCACCATGACGATCTTCTTGTTCGGAAACAGACCACTGATCTCTGCCT
TGTCCTCTTGGAGGCCTGTCATAAAGTGTGTCATATTGTTGGTTATCATACATGCTGTTT
CTTTGCCAGTGGTTATCTAATGAGCCATAATAATCTTCAGATGAAGGTATGTCATTTCGA
ACACCAGCTCTTCGTGTAGACGAGAATGTCTCTTCTTCTCGGAAATTGCTTCTAGAGGGT
GACTGATAATAACTGTATGGACCAGGGTCTGCAAAGTCAACACGCAGTCTCTTGTCTTGT
CCACCTAAAGGAAATCCTCTCATTTCTTGGCAAGCAGCCTGGGCAGCATCAATGCTGTCA
TACTGGATGTATGCATGATTTTCACCTTTAACAAAGTCTATCTTTCTAATTGCACCAAAA
CGATCAAATTCCCTCTCTAAATGTGAAAGAGATGTCCATGGCCCAAGACCTCCAACCCAA
ATGCGGGTTGTAGGAGTAGCTTTGCCATAGCCTATTTTACATTGAAACTTTCCAATGTAT
TGACCAGACATTTCAACTTTTGCCCTGTGAGCCATGTCCAAATTCAAAAACTTTATAAAT
GCATATGCGTTTCCTTGGCCAGGTGGTGGTCGCTTCACATCGATATCTTCGACAATACCA
TATCTTTCAAAAATCCGCCGCAATTCTGCTTCTGAAATAGTTACTTCTAAGTTGCCCACA
AACAACGTTCGGGTGGCTTTGTCATCTT
>MY5317_Hrupicola_Cottonwood_SnYsidroMtns
--AGAATCATTTGGACCT--------------------------------CCTCTCGGAG
CTGTTCTCATTTCGGTTGCCTCGGGAGTGATCATCCCACCAGCCCTGATGATTGCGATTC
CAGTTTCTGAAATCACCATGACGATCTTCTTGTTCGGAAACGGACCACTGATCTCTGCCT
TGTCCTCTCGGAGGCCTGTCATAAAGCGTGTCATATTGTTGGTTTTCATACATACTGTTT
CTTTGCCAGTGGTTATCTAATGAGCCATAATAATCTTCGGACGAAGGTATGTCATTTCGA
ACACTAGCTCTTCGTGTAGATGAGAATGTCTCTTCCTCTCGGAAGTTGCTTCTAGAGGGC
GACTGATAATAACTGTATGGACCAGGGTCTGCAAAGTCAACACGCAGTCTTTTGTCTTGT
CCACCTAAAGGAAATCCCCTCATTTCTTGGCAAGCAGCCTGGGCAGCATCGATGCTGTCA
TACTGGATGTATGCGTGATTTTCACCTTTGACGAAGTCTATCTTTCTAATCGCACCAAAA
CGATCAAATTCCCTTTCTAAATGTGAAAGAGATGTCCACGGACCGAGACCTCCAACCCAA
ATGCGGGTTGTAGGAGTCGCTTTGCCATAACCTATTTTACATTGAAACTTTCCAATGTAT
TGACCAGACATTTCAACTTTTGCCCTGTGAGCCATGTCCAAATTCAAAAACTTTATAAAT
GCATACGCGTTTCCTTGTCCAGGTGGTGGTCGCTTCACGTCAATATCTTCGACAATACCA
TATCTTTCAAAAATCCTGCGCAATTCTGCTTC----------------------------
----------------------------
