# Supplementary material for: ﻿Species delimitation, biogeography, and natural history of dwarf funnel web spiders (Mygalomorphae, Hexurellidae, Hexurella) from the United States / Mexico borderlands
Source: Zookeys. 2023 Jun 14;1167:109–57. doi: 10.3897/zookeys.1167.103463 (PMC10285686; doi:10.3897/zookeys.1167.103463)
Supplement: Supplementary material 3 — Input matrices, analysis log files, and output tree files for nuclear and mitochondrial analyses [file zookeys-1167-109_article-103463__-s003.zip › uce-2002138.fasta]

>MY0059_Hapachea_SantaRitaMtns_MaderaCyn
TAATAAATTACTTTTCCTGTTTCCCAATTGTTTTTCACACTAATATTTTTTCAGGGATAT
ACTTCATTCTGGAATGACTGTATATCATCTGGGCTCCGTGGCTGTATATTAGTTGAATTA
GCTATACGAGGAAGAATTGAATTAGAAAAGGCTGGAATGAGACGACGCAGCCTACTGATG
AGAAAAGTATTAGTGAAAAGTGATTCTCCTACTGGTGATGTATTACTAGATGAAGCATTA
AAGCATGTAAAGGAAACAGAACCACCAGAAACTCTTCAAAGCTGGATTGATTATCTGAGT
GGTAAATATTCTTGTATTTTCTTTTTTCAACTGTGACATGGAAGAACCTATAAAACTGTT
TCTCATTTAGGCTTCACATATTGATCATAAGCATGTAAATATTGACAGATCAATTTTTTA
AACAGAAATTTTTTCATATACGAAGTACTGTTGTAGCCACTGGATCAGCCAGAAATTTTT
TTTGTAG
>MY0139_Hexurella_SanDiego_Guatay
TAATAAATTCCTTTTCCTGTCTCCCAGTTGTCTTTCACAGTATATTTTTTTCAGGGATAT
ACTTCATTTTGGAATGACTGTATATCATCTGGGCTCCGTGGTTGTATATTAGTTGAATTA
GCTATACGAGGAAGAATTGAATTAGAAAAGGCTGGAATGAGACGTCGCAGCCTCCTGATG
AGAAAAGTATTAGTAAAAAATGATTCTCCTACTGGTGATGTATTATTAGATGAAGCATTA
AAGCATGTAAAGGAAACAGAGCCACCAGAAACTCTTCAAAGCTGGATTGATTATCTGAGT
GGTAAATATTTTCTTTTTTTCTTTTTTCCACTGTTACATGGAAGAGCCTGTAGAACTGTT
TCTCATGTAGGCTGCACGTAATGATCATAAACATGTAAAAATTGACAGATAAAA-----A
AAAACGTATTTTTCCGTATAGGAAGTATTGTTGTAACCGCTGGATCGGCCAGAAATTTTG
TTTGTAG
>MY5053_Hexurella_ChiricahuaMtns_PriceCyn
TAATAAATTACTTTTCCTGTTTCCCAGTTGTCTTTCTCACTAATATTTTTTCAGGGATAT
ACTTCATTCTGGAATGACTGTATATCGTCTGGGCTCCGTGGCTGTATATTAGTTGAATTA
GCTATACGAGGAAGAATTGAATTAGAAAAGGCTGGAATGAGACGACGCAGCCTACTGATG
AGAAAAGTATTAGTGAAAAGTGATTCTCCTACTGGTGATGTATTACTAGATGAAGCATTA
AAGCATGTAAAGGAAACAGAACCACCAGAAACTCTTCAAAGCTGGATTGATTATCTGAGT
GGTAAATATTCTTGTATTTTCTTTTTTCAACTCCGACATGGAAGAACCTATAAAACTGTT
TCTCATATAGGCTTCACGTATTGATCATAAACATGTAAATATTGACAGATCGATTTTTTA
AGCAGATATTTTTTCATATACGAATTACCGTTGTAGCTACTGGATCAGCCAGAAATTTTG
TTTGTAG
>MY5064_Hexurella_MuleMtns_Escabrosa
TAATAAATTGCTTTTCCTGTTTCCCAGTTGCCTTTCACACTAATATTTTTTCAGGGATAT
ACTTCATTCTGGAATGACTGTATATCATCTGGGCTCCGTGGCTGTATATTAGTTGAATTA
GCTATACGAGGAAGAATTGAATTAGAAAAGGCTGGAATGAGACGACGTAGCCTACTGATG
AGAAAAGTATTAGTGAAAAGTGATTCTCCTACTGGTGATGTATTACTAGATGAAGCATTA
AAGCATGTAAAGGAAACAGAACCACCAGAAACTCTTCAAAGCTGGATTGATTATCTGAGT
GGTAAATATTCTTGTATTTTCTTTTTTCAACTGTGACATGGAAGAACCTATAAAACTGTT
TCTCATATAGGCTTCACATATTGATCATAAACTTGTAAATATTGACCGATCAATTTTT-A
AACAGATATTTTTTCATATACGAAGTACTGTTGTAGCCACTGGATCAGCCAGAAATTTTG
TTTGTAG
>MY5066_Hexurella_MuleMtns_Escabrosa
TAATAAATTACTTTTCCTGTTTTCCAATTGTCTTTCACACTAATATTTTTTCAGGGATAT
ACTTCATTCTGGAATGACTGTATATCATCTGGGCTTCGTGGCTGTATATTAGTTGAATTA
GCTATACGAGGAAGAATTGAATTAGAAAAGGCTGGAATGAGACGACGCAGCCTACTGATG
AGAAAAGTATTAGTGAAAAGTGATTCTCCTACTGGTGATGTATTACTAGATGAAGCATTA
AAGCATGTAAAGGAAACAGAACCACCAGAAACTCTTCAAAGCTGGATTGATTATCTGAGT
GGTAAATATTCTTGTATTTTCTTTTTTCAACTGTGACATGGAAGAACCTATAAAACTGTT
TCTCATATAGGCTTCACATATTGATCATAAACTTGTAAATATTGACCGATCAATTTTTTA
AACAGATATTTTT-CATATACGAAGTACTGTTGTAGCCACTGGATCAGCCAGAAATTTTG
TTTGTAG
>MY5071_Hexurella_SantaRitaMtns_AlisoSprings
TAATAAATTACTTTTCCTGTTTCCCAATTGTCTTTCACACTAATATTTTTTCAGGGATAT
ACTTCATTCTGGAATGACTGTATATCATCTGGGCTCCGTGGCTGTATATTAGTTGAATTA
GCTATACGAGGAAGAATTGAATTAGAAAAGGCTGGAATGAGACGACGCAGCCTACTGATG
AGGAAAGTATTAGTGAAAAGTGATTCTCCTACTGGTGATGTATTACTAGATGAAGCATTA
AAGCATGTAAAGGAAACAGAACCACCAGAAACTCTTCAAAGCTGGATTGATTATCTGAGT
GGTAAATATTCTTGTATTTTCTTTTTTCAACTGTGACATGGAAGAACCTATAAAACTGTT
TCTTATATAGGCTTCACATATTGATCATAAGCATGTAAATATTGACAGATCAATTTTTTA
AACAGATATTTTTTCATATA-------CTGTTGTAGCCACTGAATCGGCCAGAAATTTTG
TTTGTAG
>MY5075_Hexurella_ChiricahuaMtns_CaveCrkCyn
TAATAAATTACTTTTCCTGTTTCCCAGTTGTCTTTCACACTAATATTTTTTCAGGGATAT
ACTTCATTCTGGAATGACTGTATATCATCTGGGCTCCGTGGCTGTATATTAGTTGAATTA
GCTATACGAGGAAGAATTGAATTAGAAAAGGCTGGAATGAGACGACGCAGCCTACTGATG
AGAAAAGTATTAGTGAAAAGTGATTCTCCTACTGGTGATGTATTACTAGATGAAGCATTA
AAGCATGTAAAGGAAACAGAACCACCAGAAACTCTTCAAAGCTGGATTGATTATCTGAGT
GGTAAATATTCTTGTATTTTCTTTTTTCAACTCTGACATGGAAGAACCTATAAAACTGTT
TCTCATATAGGCTTCACATATTGATCATAAACATGTAAATATTGACAGATCAATTTTTTA
AACAGATATTTTTTCGTATATGAAGTACTGTTGTAGCTACTGGATCAGCCAGAAATTTTG
TTTGTAG
>MY5126_Hexurella_SantaCatalinaMtns_NuggetCyn
TAATAAATTATTTTTCCTGTTTCCCAATTGTCTATCACACTAATATTTTTTCAGGGATAT
ACTTCATTCTGGAATGACTGTATATCATCTGGGCTCCGTGGCTGTATATTAGTTGAATTA
GCTATACGAGGAAGAATTGAATTAGAAAAGGCTGGAATGAGACGACGCAGCCTACTGATG
AGAAAAGTATTAGTGAAAAGTGATTCTCCTACTGGTGATGTATTACTAGATGAAGCATTA
AAGCATGTAAAGGAAACAGAACCACCAGAAACTCTTCAAAGCTGGATTGATTATCTGAGT
GGTAAATATTCTTGTATTTTCTTTTTTCAACTGTGACATGGAAGAACCTATAAAACTGTT
TCTCATATAGGCTTCACATATTGATCATAAACATGTAAATATTGACAGGTCAATTTTTTA
AACAGGTATTTTTTCATATATGAAGTACTGTTGTAGCCACTGGATCAGCCAGAAATTTTG
TTTGTAG
>MY5127_Hexurella_WhetstoneMtns_FrenchJoeCyn
TAATAAATTAC-------------------------------------------------
------TTCTGGAATGACTGTATATCATCTGGGCTCCGTGGCTGTATATTAGTTGAATTA
GCTATACGAGGAAGAATTGAATTAGAAAAGGCTGGAATGAGACGACGCAGCCTACTGATG
AGAAAAGTATTAGTGAAAAGTGATTCTCCTACTGGTGATGTATTACTAGATGAAGCATTA
AAGCATGTAAAGGAAACAGAACCACCAGAAACTCTTCAAAGCTGGATTGATTATCTGAGT
GGTAAATATTCTTGTATTTTCTTTTTTCAACTCTGACATGGAAGAACCTATAAAACTGTT
TCTCATACAGACTTCACATATTGATCATAAACATGTAAATATTGACAGATCAATTTTTTA
AACAGAATTTTTTTCATATACGAAG-----------------------------------
-------
>MY5128_Hexurella_WhetstoneMtns_FrenchJoeCyn
------------------------------------------------------------
------------------------------------------------------------
--------------------ATTAGAAAAGGCTGGAATGAGACGACGCAGCCTACTGATG
AGAAAAGTATTAGTGAAAAGTGATTCTCCTACTGGTGATGTATTACTAGATGAAGCATTA
AAGCATGTAAAGGAAACAGAACCACCAGAAACTCTTCAAAGCTGG---------------
------------------------------------------------------------
------------------------------------------------------------
------------------------------------------------------------
-------
>MY5131_Hexurella_PedregosaMtns_PruneCyn
TAATAAATTACTTTTCCTGTTTCCCTATTGTCTTTCACACTAATATTTTTTCAGGGATAT
ACTTCATTCTGGAATGACTGTATATCATCTGGGCTCCGTGGCTGTATATTAGTTGAATTA
GCTATACGAGGAAGAATTGAATTAGAAAAGGCTGGAATGAGACGACGCAGCCTACTGATG
AGAAAAGTATTAGTGAAAAGTGATTCTCCTACTGGTGATGTATTACTAGATGAAGCATTA
AAGCATGTAAAGGAAACCGAACCACCAGAAACTCTTCAAAGCTGGATTGATTATCTGAGT
GGTAAATATTATTGTATTTTCTTTTTTCAACTCTGACATGGAAGAACCTATAAAACTGTT
TCTCATATAGGCTTCACATATTGATCATAAACATGTAAATGTTGACAGATCAATTTTTTA
AACAGATATTTTTTCATATACGAAGTATTGTTGTAGCTACTGGATCAGCCAGAAATTTTG
TTTGTAG
>MY5132_Hexurella_PedregosaMtns_PruneCyn
TAATAAATTACTTTTCCTGTTTCCCTATTGTCTTTCACACTAATATTTTTTCAGGGATAT
ACTTCATTCTGGAATGACTGTATATCATCTGGGCTCCGTGGCTGTATATTAGTTGAATTA
GCTATACGAGGAAGAATTGAATTAGAAAAGGCTGGAATGAGACGACGCAGCCTACTGATG
AGAAAAGTATTAGTGAAAAGTGATTCTCCTACTGGTGATGTATTACTAGATGAAGCATTA
AAGCATGTAAAGGAAACCGAACCACCAGAAACTCTTCAAAGCTGGATTGATTATCTGAGT
GGTAAATATTATTGTATTTTCTTTTTTCAACTCTGACATGGAAGAACCTATAAAACTGTT
TCTCATATAGGCTTCACATATTGATCATAAACATGTAAATGTTGACAGATCAATTTTTTA
AACAGATATTTTTTCATATACGAAGTATTGTTGTAGCTACTGGATCAGCCAGAAATTTTG
TTTGTAG
>MY5136_Hexurella_MiddlemarchCyn
TAATAAATTACTTTTCCTGTTTCCCAATTGTCTTTCACACTAATATTTTTTCAGGGATAT
ACTTCATTCTGGAATGACTGTATATCATCTGGGCTCCGTGGCTGTATATTAGTTGAATTA
GCTATACGAGGAAGAATTGAATTAGAAAAGGCTGGAATGAGACGACGCAGCCTACTGATG
AGAAAAGTATTAGTGAAAAGTGATTCTCCTACTGGTGATGTATTACTAGATGAAGCATTA
AAGCATGTAAAGGAAACAGAACCACCAGAAACTCTTCAAAGCTGGATTGATTATCTGAGT
GGTAAATATTCTTGTATTTTCTTATTTCAACTCTGACATGGAAGAACCTATAAAACTGTT
TCTCATATAGGCTTCACATATTGATCATAAACATGTAAATACTGACAGATCAATTTTTTA
AACAGATGTTTTTTCATATACGAAGTACTATTGTAGCCACTGGATCATCCAGAAATTTTG
TTTGTAG
>MY5147_Hexurella_DragoonMtns_NF_345A
TAATAAATTACTTTTCCTGTTTCCCAATTGTCTTTCACACTAATATTTTTTCAGGGATAT
ACTTCATTCTGGAATGACTGTATATCATCTGGGCTCCGTGGCTGTATATTAGTTGAATTA
GCTATACGAGGAAGAATTGAATTAGAAAAGGCTGGAATGAGACGACGCAGCCTACTGATG
AGAAAAGTATTAGTGAAAAGTGATTCTCCTACTGGTGATGTATTACTAGATGAAGCATTA
AAGCATGTAAAGGAAACAGAACCGCCAGAAACTCTTCAAAGCTGGATTGATTATCTTAGT
GGTAAATATTCTTGTATTTTCTTATTTCAACTCTGACATGGAAGAACCTATAAAACTGTT
TCTCATATAGGCTTCACATATTAATCATAAACATGTAAATATTGACAGATCAATTTTT-A
AACATATATTTTTTCATATACGAAGTACTGTTGAAGCCACTGGATCAGCCAGAAATTTTG
TTTGTAG
>MY5152_Hexurella_WhetstoneMtns_ApacheCyn
TAATAAATTACTTTTCCCGTTTCCCAATTGTCTTTCACACTAATATTTTTTCAGGGATAT
ACTTCATTCTGGAATGACTGTATATCATCTGGGCTCCGTGGCTGTATATTAGTTGAATTA
GCTATACGAGGAAGAATTGAATTAGAAAAGGCTGGAATGAGACGACGCAGCCTACTGATG
AGAAAAGTATTAGTGAAAAGTGATTCTCCTACTGGTGATGTATTACTAGATGAAGCATTA
AAGCATGTAAAGGAAACAGAACCACCAGAAACTCTTCAAAGCTGGATTGATTATCTGAGT
GGTAAATATTCTTGTATTTTCTTTTTTCAACTGTGACATGGAAGAACCTATAAAACTGTT
TCTCATACAGGCTTCACATATTGATCATAAACATGTAAATATTAACAGATCAATTTTTTA
AACCGATATTTTTTCATATACGAAGTACTGTTGTAGCCACTGGATCAGCCAGAAATTTTG
TTGGTAG
>MY5154_Hexurella_SantaRitaMtns_AdobeCyn
TAATAAATTACTTTTCCTGTTTCCCAATTGTCTTTCACACTAATATTTTTTCAGGGATAT
ACTTCATTCTGGAATGACTGTATATCATCTGGGCTCCGTGGCTGTATATTAGTTGAATTA
GCTATACGAGGAAGAATTGAATTAGAAAAGGCTGGAATGAGACGACGCAGCCTACTGATG
AGAAAAGTATTAGTGAAAAGTGATTCTCCTACTGGTGATGTATTACTAGATGAAGCATTA
AAGCATGTAAAGGAAACAGAACCACCAGAAACTCTTCAAAGCTGGATTGATTATCTGAGT
GGTAAATATTCTTGTATTTTCTTTTTTCAACTGTGACATGGAAGAACCTATAAAACTGTT
TCTCATATAGGCTTCACATATTGATCATAAACATGTAAATATTGACAGATAATTTTTTTA
AACAGATATTTTTTCATATACGGAGTACTGTTGTAGCCACTGGATCAGCCAGAAATTTTG
TTTGTAG
>MY5157_Hexurella_SantaCatalinaMtns_Redington
TAATAAATTACTTTTCCTGTTTCCCAATTGTCTTTCACACTAATATTTTTTCAGGGATAT
ACTTCATTCTGGAATGACTGTATATCATCTGGGCTCCGTGGCTGTATATTAGTTGAATTA
GCTATACGAGGAAGAATTGAATTAGAAAAGGCTGGAATGAGACGACGCAGCCTGCTGATG
AGAAAAGTATTAGTGAAAAGTGATTCTCCTACTGGTGATGTATTACTAGATGAAGCATTA
AAGCATGTAAAGGAAACAGAACCACCGGAAACTCTTCAAAGCTGGATTGATTATCTGAGT
GGTAAATATTCTTGTATTTTCTTTTTTCAACTGTGACATGGAAGAAGCTATAAAACTGTT
TCTCATATAGGCTTCACATTTTGATCATAAACATGTAAATATTGACAGATCAATTTTTTA
AACAGGTATTTTTTCATATATGAAGTACTGTTGTAGCCACTGGATCAGCCGGAAATTTTG
TTTGTAG
>MY5164_Hrupicola_Temecula
------------------------------------------------------------
------------------------------------------------------------
----------------------------AGGCTGGAAT--------GCAGCCTCCTGATG
AGAAAAGTATTAGTAAAAAATGATTCTCCTACTGGTGATGT-TTATTAGATGAAGCATTA
AAGCATGTAAAGGAAACAGAGCCACCAGAAACTCTTCAAAGCTGGATTGATTATCTGAGT
GGTGAATATTTTCTTA--------------------------------------------
------------------------------------------------------------
------------------------------------------------------------
-------
>MY5165_Hrupicola_Temecula
------------------------------------------------------------
------------------------------------------TGTATATTAGTTGAATTA
GCTATACGAGGAAGAATTGAATTAGAAAAGGCTGGAATGAGACGTCGCAGCCTCCTGATG
AGAAAAGTATTAGTAAAAAATGATTCTCCTACTGGTGATGTATTATTAGATGAAGCATTA
AAGCATGTAAAGGAAACAGAGCCACCAGAAACTCTTCAAAGCTGGATTGATTATCTGAGT
GGTGAATATTTTCTTATTTTCTTTTTTCCACTGTTACATGGAAGAGCCTGTAGAACTGTT
TCTCATGTAGGCT-----------------------------------------------
------------------------------------------------------------
-------
>MY5175_Hapachea_HarshawRd_PatagoniaMtns
TAATAAATTACTTTTCCTGTTTCCCAATTGTCTTTCACACTAATATTTTTTCAGGGATAT
ACTTCATTCTGGAATGACTGTATATCATCTGGGCTCCGTGGTTGTATATTAGTTGAATTA
GCTATACGAGGAAGAATTGAATTGGAAAAGGCTGGAATGAGACGACGCAGCCTACTGATG
AGAAAAGTATTAGTGAAAAGTGATTCTCCTACTGGTGATGTATTACTAGATGAAGCATTA
AAGCATGTAAAGGAAACAGAACCACCAGAAACTCTTCAAAGCTGGATTGATTATCTGAGT
GGTAAATATTCTTGTATTTTCTTATTTCAACTGTGACATGGAAGAACCTATAAAACTGTT
TCTCATATAGGCTTCACATATTGATCATAAACATGTAAATATTGACAGATCAATTTTTGA
AACGGATATTTTTTCATGTACGAAGTACTGTTGTAGCCACTGGATCAGCCGGAAATTTTG
TTTGTAG
>MY5180_Hapachea_MustrangPk_MustangMtns
TAATAAATTACTTTTCCTGTTTCCCAATTGTCTTTCACACTAATATTTTTTCAGGGATAT
ACTTCATTCTGGAATGACTGTATATCATCTGGGCTCCGTGGCTGTATATTAGTTGAATTA
GCTATACGAGGAAGAATTGAATTAGAAAAGGCTGGAATGAGACGACGCAGCCTACTGATG
AGAAAAGTATTAGTGAAAAGTGATTCTCCTACTGGTGATGTATTACTAGATGAAGCATTA
AAGCATGTAAAGGAAACAGAACCACCAGAAACTCTTCAAAGCTGGATTGATTATCTGAGT
GGTAAATATTTTTGTATTTTCTTTTTTCAACTGTGACATGGAAGAACTTATAAAACTGTT
TCTCATATAGGCTTCACATATTAATCATAAACATGTAAATATTGACAGATCAATTTTTTA
AACAGATATTTTTTCATAAATGAAGTACTGTTGTAGCCACTGGATCAGCCAGAAATTTTG
TTTGTAG
>MY5181_Hapachea_MustrangPk_MustangMtns
TAATAAATTACTTTTCCTGTTTCCCAATTGTCTTTCACACTAATATTTTTTCAGGGATAT
ACTTCATTCTGGAATGACTGTATATCATCTGGGCTCCGTGGCTGTATATTAGTTGAATTA
GCTATACGAGGAAGAATTGAATTAGAAAAGGCTGGAATGAGACGACGCAGCCTACTGATG
AGAAAAGTATTAGTGAAAAGTGATTCTCCTACTGGTGATGTATTACTAGATGAAGCATTA
AAGCATGTAAAGGAAACAGAACCACCAGAAACTCTTCAAAGCTGGATTGATTATCTGAGT
GGTAAATATACTTGTATTTTCTTTTTTCAACTGTGACATGGAAGAACTTATAAAACTGTT
TCTCTTATAGGCTTCACATATTGATCATAAACATGTAAATATTGTCAGATCAATTTTTTA
AACAGATATTTTTTCATAAACGAAGTACTGTTGTAGCCACTGGATCAGCCAGAAATTTTG
TTTGTAG
>MY5193_Hapachea_HarshawRd_PatagoniaMtns
TAATAAATTACTTTTTCTGTTTCCCAATTGTCTTTCACACTAATATTTTTTCAGGGATAT
ACTTCATTCTGGAATGACTGTATATCATCTGGGCTCCGTGGTTGTATATTAGTTGAATTA
GCTATACGAGGAAGAATTGAATTGGAAAAGGCTGGAATGAGACGACGCAGCCTACTGATG
AGAAAAGTATTAGTGAAAAGTGATTCTCCTACTGGTGATGTATTACTAGATGAAGCATTA
AAGCATGTAAAGGAAACAGAACCACCAGAAACTCTTCAAAGCTGGATTGATTATCTGAGT
GGTAAATATTCTTGTATTTTCTTATTTCAACTGTGACATGGAAGAACCTATAAAACTGTT
TCTCATATAGGCTTCACATATTGATCATAAACATGTAAATATTGACAGATCAATTTTTGA
AACGGATATTTTTTCATGTACGAAGTACTGTTGTAGCCACTGGATCAGCTGGAAATTTTG
TTTGTAG
>MY5194_Hapachea_Ordsummit_MtOrd
-----------------------------------------------TTGTCTGGGATAT
ACTTCGTTCTGGAATGATTGTATATCATCTGGGCTCCGTGGCTGTATATTGGTTGAATTA
GCTATACGAGGAAGAATTGAATTAGAAAAGGCTGGAATGAGACGACGCAGCTTACTGATG
AGAAAAGTATTAGTGAAAAATGATTCTCCTACTGGTGATGTATTACTAGATGAAGCATTA
AAGCATGTAAAGGAAACAGAACCACCAGAAACTCTTCAAAGCTGGATTGATTATCTGAGT
GGTAAATATTTTTGTATTTTTTTTTTTCAACTGTGACATGGAAGATCCTATAGAACTGTT
TCTCATATAGGCTTAACGTAATGATCATAAACATGTAAATATTGACACAACAGTTTTTCA
AACAGATATTTTTTCATATACAAAGTGGTGTTGTAACCACTGGATCAGTCAGAAATTTTG
TTTGTAG
>MY5195_Hapachea_Ordsummit_MtOrd
TAACAAATTTTTTTTCTG--TCCCCAATTGTCTTTCACACAAAT-TTTTTTCAGGGATAT
ACTTCGTTCTGGAATGATTGTATATCATCTGGGCTCCGTGGCTGTATATTGGTTGAATTA
GCTATACGAGGAAGAATTGAATTGGAAAAGGCTGGAATGAGACGACGCAGCTTACTGATG
AGAAAAGTATTAGTGAAAAATGATTCTCCTACTGGTGATGTATTACTAGATGAAGCATTA
AAGCATGTAAAGGAAACAGAACCACCAGAAACTCTTCAAAGCTGGATTGATTATCTGAGT
GGTAAATATTTTTGTATTTTTTTTTTTCAACTGTGACATGGAAGATCCTATAGAACTGTT
TCTCATATAGGCTTCACGTAATGATCATAAACATGTAAATATTGACACAACAGTTTTTCA
AACAGATATTTTTTCATATACAAAGTGGTGTTGTAACCACTGGATCAGTCAGAAATTTTG
TTTGTAG
>MY5266_Hencina_CerroBolla
TAATAAATTACTTTTCCTGT-CCCCAATTGTCTTTCACACTAAATTTTTTTCAGGGATAT
ACTTCATTCTGGAATGACTGTATATCATCTGGACTTCGTGGCTGTATATTAGTTGAATTA
GCTATACGAGGAAGAATTGAATTAGAAAAGGCTGGAATGAGACGACGCAGCCTCCTGATG
AGAAAAGTATTAGTGAAAAATGATTCTCCTACTGGTGATGTATTATTAGATGAAGCATTA
AAACATGTAAAGGAAACAGATCCGCCAGAAACTCTTCAAAGCTGGATTGATTATCTGAGT
GGTAAATATTTTTTTATTTTCTTTTTTCAACTGTTACATGGAAGAGCCTGTGGTACTGTT
TCTCATGTAAGCTGCACATAATAATCATAAAAATGTAAATATTGACAGATCAGTTATTCA
AAACCATATTTTTTCCTATAGAAAGTATTGTTGTAACTGCTGGATCAGCCAGAAATTTTG
TTTGTAG
>MY5267_Hencina_CerroBolla
----------------------------TGTCTTTCACACTAAATTTTTTTCAGGGATAT
ACTTCATTCTGGAATGACTGTATATCATCTGGACTTCGTGGCTGTATATTAGTTGAATTA
GCTATACGAGGAAGAATTGAATTAGAAAAGGCTGGAATGAGACGACGCAGCCTCCTGATG
AGAAAAGTATTAGTGAAAAATGATTCTCCTACTGGTGATGTATTATTAGATGAAGCATTA
AAACATGTAAAGGAAACAGAGCCACCAGAAACTCTTCAAAGCTGGATTGATTATCTGAGT
GGTAAATATTTTTTTATTTTCTTTTTTCAACTGTTACATGGAAGAGCCTGTGGTACTGTT
TCTCATGTAAGCTGCACATAATAATCATAAAAATGTAAATATTGACAGATCAATTATTCA
AAACCATATTTTTTCATATAGAAAGTATTGTTGTAACTGCTGGATCAGCCAGAAATTTTG
TTTGTAG
>MY5269_Hexurella_GuadalupeValley
TAATAAATTACTTTTCCTGTCCCCCAATTGTCTTTCACACTAAATTTTTTTCAGGGATAT
ACTTCATTCTGGAATGACTGTATATCATCTGGACTTCGTGGCTGTATATTAGTTGAATTA
GCTATACGAGGAAGAATTGAATTAGAAAAGGCTGGAATGAGACGACGCAGCCTCCTGATG
AGAAAAGTATTAGTGAAAAATGATTCTCCTACTGGTGATGTATTATTAGATGAAGCATTA
AAACATGTAAAGGAAACAGAGCCACCAGAAACTCTTCAAAGCTGGATTGATTATCTGAGT
GGTAAATATTTTTTTATTTTCTTTTTTCAACTGTTACATGGAAGAGCCTGTGGTACTGTT
TCTCATGTAAGCTGCACATAATAATCATAAAAATGTAAATATTGACAGATCAATTATTCA
AAACCATATTTTTTCATATAGAAAGTATTGTTGTAACTGCTGGATCAGCCAGAAATTTTG
TTTGTAG
>MY5271_Hexurella_GuadalupeValley
---------------------------------TTCACACTAAATTTTTTTCAGGGATAT
ACTTCATTCTGGAATGACTGTATATCATCTGGACTTCGTGGCTGTATATTAGTTGAATTA
GCTATACGAGGAAGAATTGAATTAGAAAAGGCTGGAATGAGACGACGCAGCCTCCTGATG
AGAAAAGTATTAGTGAAAAATGATTCTCCTACTGGTGATGTATTATTAGATGAAGCATTA
AAACATGTAAAGGAAACAGAGCCACCAGAAACTCTTCAAAGCTGGATTGATTATCTGAGT
GGTAAATATTTTTTTATTTTCTTTTTTCAACTGTTACATGGAAGAGCCTGTGGTACTGTT
TCTCATGTAAGCTGCACATAATAATCATAAAAATGTAAATATTGACAGATCAATTATTCA
AAACCATATTTTTTCATATAGAAAGTATTGTTGTAACTGCTGGATCAGCCAGAAATTTTG
TTTGTAG
>MY5276_Hexurella_SanPedro_Martir
TAATAAATTACTTTTCCCGTCCCCCAATTGTCTTTCACACTAAATTTTTTTCAGGGATAT
ACTTCATTCTGGAATGACTGTATATCATCTGGACTTCGTGGCTGTATATTAGTTGAATTA
GCTATACGAGGAAGAATTGAATTAGAAAAGGCTGGAATGAGACGACGCAGCCTCCTGATG
AGAAAAGTATTAGTGAAAAATGATTCTCCTACTGGTGATGTATTATTAGATGAAGCATTA
AAACATGTAAAGGAAACAGAGCCACCAGAAACTCTTCAAAGCTGGATTGATTATCTGAGT
GGTAAATATTTTTTTATTTTCTTTTTTCAACTGTTATATGGAAGAGCCTGTGGTACTGTT
TCTCATGTAAGCTGCACATAATAATCATAAAAATGTAAATATTGACAGATCAATTATTCA
AAACCATATTTTTTCATATAGAAAGTATTGTTGTAACTGCTGGATCAGCCAGAAATTTTG
TTTGTAG
>MY5277_Hexurella_SanPedro_Martir
TAATAAATTACTTTTCCCTC-CCCCAATTGTCTTTCACACTAAATTTTTTTCAGGGATAT
ACTTCATTCTGGAATGACTGTATATCATCTGGACTTCGTGGCTGTATATTAGTTGAATTA
GCTATACGAGGAAGAATTGAATTAGAAAAGGCTGGAATGAGACGACGCAGCCTCCTGATG
AGAAAAGTATTAGTGAAAAATGATTCTCCTACTGGTGATGTATTATTAGATGAAGCATTA
AAACATGTAAAGGAAACAGAGCCACCAGAAACTCTTCAAAGCTGGATTGATTATCTGAGT
GGTAAATATTTTTTTATTTTCTTTTTTCAACTGTTATATGGAAGAGCCTGTGGTACTGTT
TCTCATGTAAGCTGCACATAATAATCATAAAAATGTAAATATTGACAGATCAATTATTCA
AAACCATATTTTTTCATATAGAAAGTATTGTTGTAACTGCTGGATCAGCCAGAAATTTTG
TTTGTAG
>MY5280_Hexurella_ArroyoSalado
------------------GTCTCTCAGTTGTCTTTCACACTACA-TTTTTTCAGGGATAT
ACTTCATTCTGGAACGACTGTATATCATCTGGGCTCCGTGGCTGTATATTAGTTGAATTA
GCTATACGAGGAAGAATTGAATTAGAAAAGGCTGGAATGAGACGACGCAGCCTCCTGATG
AGAAAAGTATTAGTGAAAAATGATTCTCCTACTGGTGATGTATTATTAGATGAAGCATTA
AAGCATGTAAAGGAAACAGAGCCACCAGAAACTCTTCAAAGCTGGATTGATTATCTGAGT
GGTAAATAT--------TTTCTTTTTTCAACTGTGATATGGAAGAGCCTGTAGTACTGTT
TCTCATGTAGGCTGCACATAATGATCATAAACATGTAAATATTGACAGATCAATTTTT--
------------------------------------------------------------
-------
>MY5282_Hexurella_ArroyoSalado
------------------GTCTCTCAATTGTCTTTCACACTACA----------------
------------------------------------CGTGGCT-----------------
------------AGAATTGAATTAGAAAAGGCTGGAATGAGACGACGCAGCCTCCTGATG
AGAAAAGTATTAGTGAAAA-TGATTCTCCTACTGGTGATGTATTATTAGATGAAGCATTA
AAGCATGTAAAGGAAACAGAGCCACCAGAAACTCTTCAAAGCTGGATTGATTATCTGAGT
GGTAAATAT--------TTTCTTTTTTCAACTGTGATATGGAAGAGCCTGTAGTACTGTT
TCTCATGTAGGCTGCACATAATGATCATAAACATGTAAATATTGACAGATCAATTTTT--
--------------CATATAGAAAGTATTGTTATAACCACTGGATCAGCCAGAAATTTTG
TTTTTAG
>MY5286_Hrupicola_SweetwaterSpr_OrdMtn
--------------------------ATTG-CTTTCACACTAAATTTTTTTCAG------
------TTCTGGAATGACTGTATATCATCTGGGCTCCGTGGCTGTATATTAGTTGAATTA
GCTATACGAGGGAGAATTGAACTAGAAAAGGCTGGAATGAGACGACGCAGCCTCCTGATG
AGAAAAGTATTAGTTAAAAATGATTCTCCTACTGGTGATGTATTATTAGATGAAGCATTA
AAGCATGTAAAGGAAACAGAGCCACCAGAAACTCTTCAAAGCTGGATTGATTATCTGAGT
GGTAAATATTTTTTTATTTTCTTTTTCCTACTGTGTTAAACAAGTGCCTGTAGTACTGTT
TCTCATGTAGGCTGCACATAATGGTCATAAACATGTAAATATTGACAGATCAATTTC---
---------------------------------------------CAGCCAAAAATTTTG
TTTGTAG
>MY5287_Hrupicola_SweetwaterSpr_OrdMtn
------------------------------------------------------------
------------------------------------------------------------
----------------TCCAACTAGAAAAGGCTGGAATGAGACGACGCAGCCTCCTGATG
AGAAAAGTATTAGTTAAAAATGATTCTCCTACTGGTGATGTATTATTAGATGAAGCATTA
AAGCATGTAAAGGAAACAGAGCCACCAGAAACTCTTCAAAGCTGGATTGATTATCTGAGT
GG---------------------TTTCCTACTGT--------------------------
----------------------GGTCATAAACATGTAAATATT-----------------
------------------------------------------------------------
-------
>MY5288_Hrupicola_Deadman_Hills
TAATAAATTGCTTTTCCTGTCCCCCAATTGTCTTTCACACTAAATTTTTTTCAGGGATAT
ACTTCATTCTGGAATGACTGTATATCATCTGGGCTCCGTGGCTGTATATTAGTTGAATTA
GCTATACGAGGAAGAATTGAATTAGAAAAGGCTGGAATGAGACGACGCAGCCTCCTGATG
AGAAAAGTATTAGTGAAAAATGATTCTCCTACTGGTGATGTATTATTAGATGAAGCATTA
AAGCATGTAAAGGAAACAGAGCCACCAGAAACTCTTCAAAGCTGGATTGATTACCTGAGT
GGTAAATATTTTTTTATTTTCTTTTTTCAACTGTTACATGGAAAAACCTGTAGTACTGTT
TCTCATGTAGGCTGCACATAATGATTATAATCATGTAAATATTGACAGATCAATTTTTCA
AAAGCATATTTTTTAATGTAGAAAGTATTGTTGTAACTGCTGGATCAGCCAGGAATTTTG
TTTGCAG
>MY5289_Hrupicola_Deadman_Hills
TAATAAATTGCTTTTCCTGTCCCCCAATTGTCTTTCACACTAAATTTTTTTCAGGGATAT
ACTTCATTCTGGAATGACTGTATATCATCTGGGCTCCGTGGCTGTATATTAGTTGAATTA
GCTATACGAGGAAGAATTGAATTAGAAAAGGCTGGAATGAGACGACGCAGCCTCCTGATG
AGAAAAGTATTAGTGAAAAATGATTCTCCTACTGGTGATGTATTATTAGATGAAGCATTA
AAGCATGTAAAGGAAACAGAGCCACCAGAAACTCTTCAAAGCTGGATTGATTATCTGAGT
GGTAAATATTTTTTTATTTTCTTTTTTCAACTGTTACATGGAAAAGCCTGTAGTACTGTT
TCTCATGTAGGCTGCACATAATGATCATAATCATGTAAAAG-------------------
------------------------------------------------------------
-------
>MY5309_Hapachea_JohnnyLyon_Hills
------------------------------------------------------------
------------------TGTATATCGTCTGGGCTCCGTGGCTGTATATTAGTTGAATTA
GCTATACGAGGAAGAATTGAATTAGAAAAGGCTGGAATGAGACGACGCAGCCTACTGATG
AGAAAAGTATTAGTGAAAAGTGATTCTCCTACTGGTGATGTATTACTAGATGAAGCATTA
AAGCATGTAAAGGAAACAGAACCACCAGAAACTCTTCAAAGCTGGATTGATTATCTGAGT
GGTAAATATTCTTGTATTTTCTTTTTTCAACTCTGACATGGAAGAACCTATAAAACTGTT
TCTCATATAGGCTTCACATATTGATCATAAACATGTAAATATTGACAGATCAATTTTTTG
AACAGA--TTTTTTCATATACGAAGTACTGTTGTAGCCACTGGATCAGCTGGAAATTTTG
TTTGTAG
>MY5310_Hexurella_AntelopeCyn_CerbatMtns
TAACAAATTATTTTTTCTG-TCCCCAATTGTCTTTCACACTAAATTTTTTTCAGGGATAT
ACTTCATTCTGGAATGATTGTATATCATCTGGGCTCCGTGGCTGTATATTAGTTGAATTA
GCTATACGAGGAAGAATTGAATTAGAAAAGGCTGGAATGAGACGACGCAGCCTACTGATG
AGAAAAGTATTAGTGAAAAATGATTCTCCTACTGGTGATGTATTACTAGATGAAGCATTA
AAGCATGTAAAGGAAACAGAACCACCAGAAACTCTTCAAAGCTGGATTGATTATCTGAGT
GGTAAATATTTTTGTATTTTTTTTTTTCAACTGTGACATGCAAGAGCCTATAGAACTGTT
TCTCATATAGGCTTCACGTAATGATCATAAACATGTAAATAGTGACAGATCAGTTTTTCA
AACAGATATTTTTTCCTATACAAAGTACTGT-----------------------------
-------
>MY5311_Hexurella_AntelopeCyn_CerbatMtns
TAACAAATTATTTTTTCTG-TCCCCAATTGTCTTTCACACTAAATTTTTTTCAGGGATAT
ACTTCATTCTGGAATGATTGTATATCATCTGGGCTCCGTGGCTGTATATTAGTTGAATTA
GCTATACGAGGAAGAATTGAATTAGAAAAGGCTGGAATGAGACGACGCAGCCTACTGATG
AGAAAAGTATTAGTGAAAAATGATTCTCCTACTGGTGATGTATTACTAGATGAAGCATTA
AAGCATGTAAAGGAAACAGAACCACCAGAAACTCTTCAAAGCTGGATTGATTATCTGAGT
GGTAAATATTTTTGTATTTTTTTTTTTCAACTGTGACATGCAAGAGCCTATAGAACTGTT
TCTCATATAGGCTTCACGTAATGATCATAAACATGTAAATAGTGACAGATCAGTTTTTCA
AACAGATATTTTTTCCTATACAAAGTACTGTTGTAACCACTGGATCAGTCAGAAATTTTG
TTTGTAG
>MY5312_Hexurella_FoxCyn_MusicMtns
TAACAAATTATTTTTTCTG-TCCCCAATTGTCTTTCACACTAAATTTTTTTCAGGGATAT
ACTTCATTCTGGAATGATTGTATATCATCTGGGCTCCGTGGCTGTATATTAGTTGAATTA
GCTATACGAGGAAGAATTGAATTAGAAAAGGCTGGAATGAGACGACGCAGCCTACTGATG
AGAAAAGTATTAGTGAAAAATGATTCTCCTACTGGTGATGTATTACTAGATGAAGCATTA
AAGCATGTAAAGGAAACAGAACCACCAGAAACTCTTCAAAGCTGGATTGATTATCTGAGT
GGTAAATATTTTTGTA--TTTTTTTTTCAACTGTGACATGCAAGAGCCTATAGAACTGTT
TCTCATATAGGCTTCACGTAATGATCATAAACATGTAAATAGTGACAGATCAGTTTTTCA
AACAGATATTTTT-----------------------------------------------
-------
>MY5313_Hexurella_FoxCyn_MusicMtns
TAACAAATTATTTTTTCTG-TCCCCAATTGTCTTTCACACTAAATTTTTTTCAGGGATAT
ACTTCATTCTGGAATGATTGTATATCATCTGGGCTCCGTGGCTGTATATTAGTTGAATTA
GCTATACGAGGAAGAATTGAATTAGAAAAGGCTGGAATGAGACGACGCAGCCTACTGATG
AGAAAAGTATTAGTGAAAAATGATTCTCCTACTGGTGATGTATTACTAGATGAAGCATTA
AAGCATGTAAAGGAAACAGAACCACCAGAAACTCTTCAAAGCTGGATTGATTATCTGAGT
GGTAAATATTTTTGTA--TTTTTTTTTCAACTGTGACATGCAAGAGCCTATAGAACTGTT
TCTCATATAGGCTTCACGTAATGATCATAAACATGTAAATAGTGACAGATCAGTTTTTCA
AACAGATATTTTTTCATATACAAAGTACTGTTGTAACCACTGGATCAGTCAGAAA-----
-------
>MY5314_Hexurella_Grasshopper_BrushyMtn
-----------------------------------------AATTTTTTTTCAGGGATAT
ACTTCATTCTGGAATGATTGTATATCATCTGG-CTCCGTGGCTGTATATTAGTTGAATTA
GCTATACGAGGAAGAATTGAATTAGAAAAGGCTGGAATGAGACGACGCAGCCTACTGATG
AGAAAAGTATTAGTGAAAAATGATTCTCCTACTGGTGATGTACTACTAGATGAAGCATTA
AAGCATGTAAAGGAAACAGAACCACCAGAAACTCTTCAAAGCTGGATTGATTATCTGAGT
GGTAAATATCTTTGTA-TTTTTTTTTTCAACTGTGACATGCAAGAGCCTATAGAACTGTT
TCTCATATAGGCTTCACTTAATGATCATAAACATGTAAATATTGACAGATCAGTTTTTCA
AACAGATATTTTTTCATATACAAAGTACTGTTGTAACCACTGGATCAGTCAGAAATTTTG
TTTG---
>MY5315_Hexurella_WagonerRd_BradshawMtns
TAACAAATTATTTTTTCTG-TCCCCAATTGTCTTTCACACTAAATTTTTTTCAGGGATAT
ACTTCATTCTGGAATGATTGTATATCATCTGGGCTCCGTGGCTGTATATTAGTTGAATTA
GCTATACGAGGAAGAATTGAATTAGAAAAGGCTGGAATGAGACGACGCAGCCTACTGATG
AGAAAAGTATTAGTGAAAAATGATTCTCCTACTGGTGATGTATTACTAGATGAAGCATTA
AAGCATGTAAAGGAAACAGAACCACCAGAAACTCTTCAAAGCTGGATTGATTATCTGAGT
GGTAAATATTTTTGTA-TTTTTTTTTTCAACTGTGACATGGAAGAGCCTATAGAACTGTT
TCTCATATAGGCTTCACGTAATGATCATAAACATGTAAATATTGACAGATCAGTTTTTCA
AACAGATATTTTTTCATATACAAAGTACTGTTGTAACCACTGGATCAGTCAGAAATTT--
-------
>MY5316_Hexurella_WagonerRd_BradshawMtns
TAACAAATTATTTTTTCTG-TCCCCAATTGTCTTTCACACTAAATTTTTTTCAGGGATAT
ACTTCATTCTGGAATGATTGTATATCATCTGGGCTCCGTGGCTGTATATTAGTTGAATTA
GCTATACGAGGAAGAATTGAATTAGAAAAGGCTGGAATGAGACGACGCAGCCTACTGATG
AGAAAAGTATTAGTGAAAAATGATTCTCCTACTGGTGATGTATTACTAGATGAAGCATTA
AAGCATGTAAAGGAAACAGAACCACCAGAAACTCTTCAAAGCTGGATTGATTATCTGAGT
GGTAAATATTTTTGTA-TTTTTTTTTTCAACTGTGACATGGAAGAGCCTATAGAACTGTT
TCTCATATAGGCTTCACGTAATGATCATAAACATGTAAATATTGACAGATCAGTTTTTCA
AACAGATATTTTTTCATATACAAAGTACTGTTGTAACCACTGGATCAGTCAGAAATT---
-------
>MY5317_Hrupicola_Cottonwood_SnYsidroMtns
------------------------------------------------------------
-------------------------CATCTGGGCTCCGTGGCTGTATATTAGTTGAATTA
GCTATACGAGGAAGAATTGAATTAGAAAAGGCTGGAATGAGACGGCGCAGCCTCCTGATG
AGAAAAGTATTAGTGAAAAATGATTCTCCTACTGGTGATGTATTATTAGATGAAGCATTA
AAGCATGTAAAGGAAACAGAGCCACCAGAAACTCTTCAAAGCTGGATTGATTATCTGAGT
GGTAAATATTTTTTTATTTTCTTTTTTCAACTGCGACATGGAAGAGCCTGTAGTACTGTT
TCTCATGTAGACTGCACATAATGATCATAAACATGTAAATATTGATAGATTAATTTTTAA
AAGCTGTATTTT------------------------------------------------
-------
