# Supplementary material for: ﻿Species delimitation, biogeography, and natural history of dwarf funnel web spiders (Mygalomorphae, Hexurellidae, Hexurella) from the United States / Mexico borderlands
Source: Zookeys. 2023 Jun 14;1167:109–57. doi: 10.3897/zookeys.1167.103463 (PMC10285686; doi:10.3897/zookeys.1167.103463)
Supplement: Supplementary material 3 — Input matrices, analysis log files, and output tree files for nuclear and mitochondrial analyses [file zookeys-1167-109_article-103463__-s003.zip › uce-2002139.fasta]

>MY0059_Hapachea_SantaRitaMtns_MaderaCyn
ATACATATTCATCAGCCAAACTAAAATGGAACATGTCTGTTTTGAAAGATGGTGCTAAGT
GCTTCACTTTACAAAAGCAGCAAACACCCCCCACATTGTTTCATTAGCACTTGGTTTCAT
GCTTTCTGCTTCTATATCTAGATCTAAAAGTTCACGAACTCGTTTCATGGCAACCTCATA
GTCATCATCGGACAGTGGAGCGAAGGCATTCTCTAGGACATCTGAAGAATGGGCAAGAAT
TATAAGTGATAGCATTCTCTTATCCATTCTGTGTGGATCATTAATCCACTTGCCCAAAAC
AGCATCTTGAACCTTTTTAACAAGTTTAGTCTTAGAACTGGAGTCGGTCAAAGGATGAGT
AGTCATATCAAAAAGGAGAAAATTCTGCTTCTCCGTTGTCAAAACACCTTTCTCCACTAA
ATTCTTTGCTAATCTTTCCCGGACATTTCTTAGCTGGTACTTAAGCTTAAGTGGATTCCA
TGTTTCACCTAAGAAATTCAAATAAAAAGATTCTGTAAGAATTTTCAAATTATATTCAAA
TGTTATATCACAGTTA
>MY0139_Hexurella_SanDiego_Guatay
ATACATATTCATCAGCCAAACTAAAATGGAACATGTCTGTTTTGAAAGACGGCGCTAAGT
GCTTCACTTTACAAAAGCAGCAAACACCCCCCACATTGTTTCATTAGCACTTGGTTTCAT
GCTTTCTGCTTCTATATCTAGATCTAATAGTTCACGAACTCGTTTCATGGCAACCTCATA
GTCATCATCGGACAGTGGAGCGAAGGCATTCTCTAGGACATCTGAAGAATGAGCAAGAAT
TATAAGTGATAGCATTCTCTTATCCATTCTGTGAGGATCATTAATCCACTTGCCCAAAAC
AGCATCTTGAACTTTTTTAACAAGTTTAGTCTTAGCACTGGAGTCGGTCAAAGGATGAGT
AGTCATATCAAAAAGAAGAAAATTTTGCTTCTCTGTTGTCAGCACACCTTTCTCCACCAA
ATTCTTTGCTAATCTTTCCCTGACATTTCTTAGCTGGTACTTAAGCTTAAGGGGATTCCA
TGTTTCACCTAAGAAAATCAAGCAGAAAGATTCTGTAAGAAAGGTTATGTGATGTTTACA
ACACAAACCATAAAAA
>MY5053_Hexurella_ChiricahuaMtns_PriceCyn
ATACATATTCATCAGCCAAACTAAAATGGAACATGTCTGTTTTGAAAGATGGTGCTAAGT
GCTTCACTTTACAAAAGCAGCAAACACCCCCCACATTGTTTCATTAGCACTTGGTTTCAT
GCTTTCTGCTTCTATATCTAAATCTAATAGTTCACGAACTCGTTTCATGGCAACCTCATA
GTCATCATCGGACAGTGGAGCGAAGGCATTCTCTAGGACATCTGAAGAATGGGCAAGAAT
TATAAGTGATAGCATTCTCTTATCCATTCTGTGTGGATCATTAATCCACTTGCCCAAAAC
AGCATCTTGAACCTTTTTAACAAGTTTAGTCTTAGAACTGGAGTCGGTCAAAGGATGAGT
AGTCATATCAAAAAGGAGAAAATTCTGCTTCTCCGTTGTCAAAACACCTTTCTCCACTAA
ATTCTTTGCTAATCTTTCCCGGACATTTCTTAGCTGGTACTTAAGCTTAAGTGGATTCCA
CGTTTCACCTAAGAAAATCAAGTAAAAAGATTCCGTAAGAATTTTCAAATTATATTTAAA
TGTTATATCACAGTTA
>MY5064_Hexurella_MuleMtns_Escabrosa
ATACATATTCATCAGCCAAACTAAAATGGAACATGTCTGTTTTGAAAGACGGTGCTAAGT
GCTTCACTTTACAAAAGCAGCAAACACCCCCCACATTGTTTCATTAGCACTTGGTTTCAT
GCTTTCTGCTTCTATATCTAGATCTAATAGTTCACGAACTCGTTTCATGGCAACCTCATA
GTCATCATCGGACAGTGGAGCGAAGGCATTCTCTAGGACATCTGAAGAATGGGCAAGAAT
GATAAGTGATAGCATTCTCTTATCCATTCTGTGTGGATCATTAATCCACTTGCCCAAAAC
AGCATCTTGAACCTTTTTAACAAGTTTAGTCTTAGAACTGGAGTCGGTCAAAGGATGAGT
AGTCATATCAAAAAGGAGAAAATTCTGCTTCTCCGTTGTCAAAACACCTTTCTCCACTAA
ATTCTTTGCTAATCTTTCCCTGACATTTCTTAGCTGGTACTTAAGCTTAAGTGGATTCCA
CGTTTCACCTAAGAAAATCAAATAAAAAGATTCTGTAAGAATTTTCAAATTATATTTAAA
TGTTATATCACAATTA
>MY5066_Hexurella_MuleMtns_Escabrosa
ATACATATTCATCAGTCAAACTAAAATGGAACATGTCTGTTTTGAAAGACGGTGCTAAGT
GCTTCACTTTACAAAAGCAGCAAACACCCCCCACATTGTTTCATTAGCACTTGGTTTCAT
GCTTTCTGCTTCTATATCTAGATCTAATAGTTCACGAACTCGTTTCATGGCAACCTCATA
GTCATCATCGGACAGTGGAGCGAAGGCATTCTCTAGGACATCTGAAGAATGGGCAAGAAT
GATAAGTGATAGCATTCTCTTATCCATTCTGTGTGGATCATTAATCCACTTGCCCAAAAC
AGCATCTTGAACCTTTTTAACAAGTTTAGTCTTAGAACTGGAGTCGGTCAAAGGATGAGT
AGTCATATCAAAAAGGAGAAAATTCTGCTTCTCCGTTGTCAAAACACCTTTCTCCACTAA
ATTCTTTGCTAATCTTTCCCTGACATTTCTTAGCTGGTACTTAAGCTTAAGTGGATTCCA
CGTTTCACCTAAGAAAATCAAGTAAAAAGATTCTGTAAGAATTTTCAAATTATATTTAAA
TGTTATATCACAAT--
>MY5071_Hexurella_SantaRitaMtns_AlisoSprings
ATACATATTCATCAGCCAAACTAAAATGGAACATGTCTGTTTTGAAAGATGGTGCTAAGT
GCTTCACTTTACAAAAGCAGCAAACACCCCCCACATTGTTTCATTAGCACTTGGTTTCAT
GCTTTCTGCTTCTATATCTAGATCTAATAGTTCACGAACTCGTTTCATGGCAACCTCATA
GTCATCATCGGACAGTGGAGCGAAGGCATTCTCTAGGACATCTGAAGAATGGGCAAGAAT
TATAAGTGATAGCATTCTCTTATCCATTCTGTGTGGATCATTAATCCACTTGCCCAAAAC
AGCATCTTGAACCTTTTTAACAAGTTTAGTCTTAGAACTGGAGTCGGTCAAAGGATGAGT
AGTCATATCAAAAAGGAGAAAATTCTGCTTCTCCGTTGTCAAAACACCTTTCTCCACTAA
ATTCTTTGCTAATCTTTCCCGGACATTTCTTAGCTGGTACTTAAGCTTAAGTGGATTCCA
TGTTTCACCTAAGAAAATCAAGTAAAAAAATTCTGTAAGAATTTTCAAATTATATTCAAA
TGTTATATCACAGTTA
>MY5075_Hexurella_ChiricahuaMtns_CaveCrkCyn
ATACATATTCATCAGCCAAACTAAAATGGAACATGTCTGTTTTGAAAGATGGTGCTAAGT
GCTTCACTTTACAAAAGCAGCAAACACCCCCCACATTGTTTCATTAGCACTTGGTTTCAT
GCTTTCCGCTTCTATATCTAGATCTAATAGTTCACGAACTCGTTTCATGGCAACCTCATA
GTCATCATCGGACAGTGGAGCGAAGGCATTCTCTAGGACATCTGAAGAATGGGCAAGAAT
TATAAGTGATAGCATTCTCTTATCCATTCTGTGTGGATCATTAATCCACTTGCCCAAAAC
AGCATCTTGAACCTTTTTAACAAGTTTAGTCTTAGAACTGGAGTCGGTCAAAGGATGAGT
AGTCATATCAAAAAGGAGAAAATTCTGCTTCTCCGTTGTCAAAACACCTTTCTCCACTAA
ATTCTTTGCTAATCTTTCCCGGACATTTCTTAGCTGGTACTTAAGCTTAAGTGGATTCCA
CGTTTCACCTAAGAAAATCAAGTAAAAAGATTCTGTAAGAATTTTCAAATTATTTTTAAA
TGTTATATCACAGTTA
>MY5126_Hexurella_SantaCatalinaMtns_NuggetCyn
ATACATATTCATCAGCCAAACTAAAATGGAACATGTCTGTTTTGAAAGATGGTGCTAAGT
GCTTCACTTTACAAAAGCAGCAAACACCCCCCACATTGTTTCATTAGCACTTGGTTTCAT
GCTTTCTGCTTCTATATCTAGATCTAATAGTTCACGAACTCGTTTCATGGCAACCTCATA
GTCATCATCGGACAGTGGAGCGAAGGCATTCTCTAGGACATCTGAAGAATGGGCAAGAAT
TATAAGTGATAGCATTCTCTTATCCATTCTGTGTGGATCATTAATCCACTTGCCCAAAAC
AGCATCTTGAACCTTTTTAACAAGTTTAGTCTTAGAACTGGAGTCGGTCAAAGGATGAGT
AGTCATATCAAAAAGGAGAAAATTCTGCTTCTCCGTTGTCAAAACACCTTTCTCCACTAA
ATTCTTTGCTAATCTTTCCCGGACATTTCTTAGCTGGTACTTAAGCTTAAGTGGATTCCA
CGTTTCACCTAAGAAAATCAAGTAAAAAGATTCTGTAATAATATTCAAACTATATTTAAA
TGTTATATCACAATTA
>MY5127_Hexurella_WhetstoneMtns_FrenchJoeCyn
------------------------------------------------------------
------------------------------------------------------------
------------------------------------------------------------
------------------------GGCATTCTCTAGGACATC-GAAGAATG-GCAAGAAT
-----ATAATGAAGCATTCTTTTCCATTCTGT--GGATCATTAATCCACTTGCCC-AAAC
AGCATCTTGAACTTTT---ACAAGTTTAGTCTTAGAACTGGAGTCGGTTAAAGGATGAGT
AGTCATATCAAAAAGGAGAAA---------------------------------------
------------------------------------------------------------
------------------------------------------------------------
----------------
>MY5131_Hexurella_PedregosaMtns_PruneCyn
ATACATATTCATCAGCCAAACTAAAATGGAACATGTCTGTTTTGAAAGATGGTGCTAAGT
GCTTCACTTTACAAAAGCAGCAAACACCCCCCACATTGTTTCATTAGCACTTGGTTTCAT
GCTTTCTGCTTCTATATCTAGATCTAATAGTTCACGAACTCGTTTCATGGCAACCTCATA
GTCATCATCGGACAGTGGAGCGAAGGCATTCTCTAGGACATCTGAAGAATGGGCAAGAAT
TATAAGTGATAGCATTCTCTTATCCATCCTGTGTGGATCATTAATCCACTTGCCCAAAAC
AGCATCTTGAACCTTTTTAACAAGTTTAGTCTTAGAACTGGAGTCGGTCAAAGGATGAGT
AGTCATATCAAAAAGGAGAAAATTCTGCTTCTCCGTTGTCAAAACACCTTTCTCCACTAA
ATTCTTTGCTAATCTTTCCCGGACATTTCTTAGCTGGTACTTAAGCTTAAGTGGATTCCA
CGTTTCACCTAAGAAAATCAAGTAAAAAAATTCTGTAAGAATTTTCAAATTATATTTAAA
TGTTATATCACAGTTA
>MY5132_Hexurella_PedregosaMtns_PruneCyn
ATACATATTCATCAGCCAAACTAAAATGGAACATGTCTGTTTTGAAAGATGGTGCTAAGT
GCTTCACTTTACAAAAGCAGCAAACACCCCCCACATTGTTTCATTAGCACTTGGTTTCAT
GCTTTCTGCTTCTATATCTAGATCTAATAGTTCACGAACTCGTTTCATGGCAACCTCATA
GTCATCATCGGACAGTGGAGCGAAGGCATTCTCTAGGACATCTGAAGAATGGGCAAGAAT
TATAAGTGATAGCATTCTCTTATCCATCCTGTGTGGATCATTAATCCACTTGCCCAAAAC
AGCATCTTGAACCTTTTTAACAAGTTTAGTCTTAGAACTGGAGTCGGTCAAAGGATGAGT
AGTCATATCAAAAAGGAGAAAATTCTGCTTCTCCGTTGTCAAAACACCTTTCTCCACTAA
ATTCTTTGCTAATCTTTCCCGGACATTTCTTAGCTGGTACTTAAGCTTAAGTGGATTCCA
CGTTTCACCTAAGAAAATCAAGTAAAAAAATTCTGTAAGAATTTTCAAATTATATTTAAA
TGTTATATCACAGTTA
>MY5136_Hexurella_MiddlemarchCyn
ATACATATTCATCAGCCAAACTAAAATGGAACATGTCTGTTTTGAAAGATGGTGCTAAGT
GCTTCACTTTACAAAAGCAGCAAACACCCCCCACATTGTTTCATTAGCACTTGGTTTCAT
GCTTTCTGCTTCTATATCTAGATCTAATAGTTCACGAACTCGTTTCATGGCAACCTCATA
GTCATCATCGGACAGTGGAGCGAAGGCATTCTCTAGGACATCCGAAGAATGGGCAAGAAT
TATAAGTGATAGCATTCTCTTATCCATTCTGTGTGGATCATTAATCCACTTGCCCAAAAC
AGCATCTTGAACCTTTTTAACAAGTTTAGTCTTAGAACTGGAGTCGGTCAAAGGATGAGT
AGTCATATCAAAAAGGAGAAAATTCTGCTTCTCCGTTGTCAAAACACCTTTCTCCACTAA
ATTCTTTGCTAATCTTTCCCGGACATTTCTTAGCTGGTACTTAAGCTTAAGTGGATTCCA
CGTTTCACCTAAGAAAATCAAGTAAAAAAATTCTGTAAGAATTTTCAAATTATATTTAAA
TGTTATATCACAGTTA
>MY5147_Hexurella_DragoonMtns_NF_345A
ATACATATTCATCAGCCAAACTAAAATGGAACATGTCTGTTTTGAAAGATGGTGCTAAGT
GCTTCACTTTACAAAAGCAGCAAACACCCCCCACATTGTTTCATTAGCACTTGGTTTCAT
GCTTTCTGCTTCTATATCTAGATCTAATAGTTCACGAACTCGTTTCATGGCAACCTCATA
GTCATCATCGGACAGTGGAGCGAAGGCATTCTCTAGGACATCTGAAGAATGGGCAAGAAT
TATAAGTGATAGCATTCTCTTATCCATTCTGTGTGGATCATTAATCCACTTGCCCAAAAC
AGCATCTTGAACCTTTTTAACAAGTTTAGTCTTAGAACTGGAGTCGGTCAAAGGATGAGT
AGTCATATCAAAAAGGAGAAAATTCTGCTTCTCCGTTGTCAAAACACCTTTCTCCACTAA
ATTCTTTGCTAATCTTTCCCGGACATTTCTTAGCTGGTACTTAAGCTTAAGTGGATTCCA
CGTTTCACCTAAGAAAATCAAGTAAAAAGATTCTGTAAGAATTTTCAAATTATATTTAAA
TGTTATATCACAGTTA
>MY5152_Hexurella_WhetstoneMtns_ApacheCyn
ATACATATTCATCAGCCAAACTAAAATGGAACATGTCTGTTTTGAAAGATGGTGCTAAGT
GCTTCACTTTACAAAAGCAGCAAACACCCCCCACATTGTTTCATTAGCACTTGGTTTCAT
GCTTTCTGCTTCTATATCTAGATCTAATAGTTCACGAACTCGTTTCATGGCAACCTCATA
GTCATCATCGGACAGTGGAGCGAAGGCATTCTCTAGGACATCTGAAGAATGGGCAAGAAT
TATAAGTGATAGCATTCTCTTATCCATTCTGTGTGGATCATTAATCCACTTGCCCAAAAC
AGCATCTTGAACCTTTTTAACAAGTTTAGTCTTAGAACTGGAGTCGGTCAAAGGATGAGT
AGTCATATCAAAAAGGAGAAAATTCTGCTTCTCCGTCGTCAAAACACCTTTCTCCACTAA
ATTCTTTGCTAATCTTTCCCGGACATTTCTTAGCTGGTACTTAAGCTTAAGTGGATTCCA
CGTTTCACCTAAGAAAATCAAGTAAAAAAATTCTGTAAGAACTTTCAAATTATATTCAAA
TGTTATATCACAGTTA
>MY5154_Hexurella_SantaRitaMtns_AdobeCyn
ATACATATTCATCAGCCAAACTAAAATGGAACATGTCTGTTTTGAAAGATGGTGCTAAGT
GCTTCACTTTACAAAAGCAGCAAACACCCCCCACATTGTTTCATTAGCACTTGGTTTCAT
GCTTTCTGCTTCTATATCTAGATCTAATAGTTCCCGAACTCGTTTCATGGCAACCTCATA
GTCATCATCGGACAGTGGAGCGAAGGCATTCTCTAGGACATCTGAAGAATGGGCAAGAAT
TATAAGTGATAGCATTCTCTTATCCATTCTGTGTGGATCATTAATCCACTTGCCCAAAAC
AGCATCTTGAACCTTTTTAACAAGTTTAGTCTTAGAACTGGAGTCGGTCAAAGGATGAGT
AGTCATATCAAAAAGGAGAAAATTCTGCTTCTCCGTTGTCAAAACACCTTTCTCCACTAA
ATTCTTTGCTAATCTTTCCCGGACATTTCTTAGCTGGTACTTAAGCTTAAGTGGATTCCA
CGTTTCACCTAAGAAAATCAAGTAAAAAGATTCTGTAATAATTTTCAAATTATACTCAAA
TTTTATATCACAGTTA
>MY5157_Hexurella_SantaCatalinaMtns_Redington
ATACATATTCATCAGCCAAACTAAAATGGAACATGTCTGTTTTGAAAGATGGTGCTAAGT
GCTTCACTTTACAAAAGCAGCAAACACCCCCCACATTGTTTCATTAGCACTTGGTTTCAT
GCTTTCTGCTTCTATATCTAGATCTAATAGTTCACGAACTCGTTTCATGGCAACCTCATA
GTCATCATCGGACAGTGGAGCGAAGGCATTCTCTAGGACATCTGAAGAATGGGCAAGAAT
TATAAGTGATAGCATTCTCTTATCCATTCTGTGTGGATCATTAATCCACTTGCCCAAAAC
AGCATCTTGAACCTTTTTAACAAGTTTAGTCTTAGAACTGGAGTCGGTCAAAGGATGAGT
AGTCATATCAAAAAGGAGAAAATTCTGCTTCTCCGTTGTCAAAACACCTTTCTCCACTAA
ATTCTTCGCTAATCTTTCCCGGACATTTCTTAGCTGGTACTTAAGCTTAAGTGGATTCCA
CGTTTCACCTAAGAAAATCAAGTAAAAAGATTCTGTAATAATTTTGAAATTATATTCAAA
TGTTATATCACAATTA
>MY5164_Hrupicola_Temecula
ATTTGTA-----------AACCCTAATGAAGTAC--------TGGAAGAGAG----AAGT
GTTTTAAATCAAGCAAATAGTATAAA----GCG-------------------------AG
AGGTTCCGACTTTGAATGTTGATCTATTGGTTCAACAACTTGTTTCAATGCAA-ATGATG
TGTATGATCTGACAAT-----GAAGATAATTTCCATGATATA-GAAGTAGGAGGTGTGGC
TATAGCTACTCGCATTCTCTTATCCATTCTGTGAGGATCATTAATCCACTTGCCCAAAAC
AGCATCTTGAACTTTTTTAACAAGTTTAGTCTTAGCACTGGAGTCGGTCAAAGGATGAGT
AGTCATATCAAAAAGGAGAAAATTCTGC---------------ACAC-------------
------------------------------------------------------------
------------------------------------------------------------
----------------
>MY5165_Hrupicola_Temecula
---------------------AAAAATGGAACATGTCTGTTTTGAAAGATGGCGCTAAGT
GCTTCACTTTACAAAAGCAGCAAACACCCCCCACATTGTTTCATTAGCACTTGGTTTCAT
GCTTTCTGCTTCTATATCTAGATCTAATAGTTCACGAACTC-------------------
GTCATCATCGGACAGTGGAGCGAAGGCATTCTCTAGGACATCTGAAGAATGAGCAAGAAT
TATAAGTGATAGCATTCTCTTATCCATTCTGTGAGGATCATTAATCCACTTGCCCAAAAC
AGCATCTTGAACTTTTTTAACAAGTTTAGTCTTAGCACTGGAGTCGGTCAAAGGATGAGT
AGTCATATCAAAAAGGAGAAAATTCTGCTTCTCTGTTGTCAGCACACCTTTCTCCACCAA
ATTCTTTGCTAATCT---------------------------------------------
------------------------------------------------------------
----------------
>MY5175_Hapachea_HarshawRd_PatagoniaMtns
ATACATATTCATCAGCCAAACTAAAATGGAACATGTCTGTTTTGAAAGATGGTGCTAAGT
GCTTCACTTTACAAAAGCAGCAAACACCCCCCACATTGTTTCATTAGCACTTGGTTTCAT
GCTTTCTGCTTCTATATCTAGATCTAATAGTTCACGAACTCGTTTCATGGCAACCTCATA
GTCATCATCGGACAGTGGAGCGAAGGCATTCTCTAGGACATCTGAAGAATGGGCAAGAAT
TATAAGTGATAGCATTCTCTTATCCATTCTGTGTGGATCATTAATCCACTTGCCCAAAAC
AGCATCTTGAACCTTTTTAACAAGTTTAGTCTTAGAACTGGAGTCGGTCAAAGGATGAGT
AGTCATATCAAAAAGGAGAAAATTCTGCTTCTCCGTTGTCAAAACACCTTTCTCCACTAA
ATTCTTTGCTAATCTTTCCCGGACATTTCTTAGCTGGTACTTAAGCTTAAGTGGATTCCA
CGTTTCACCTAAGAAAATCAAGTAAAAAGATTCTGTAAGAATTTTCAAATTATGATCAAA
TGTTATATCACAGTTA
>MY5180_Hapachea_MustrangPk_MustangMtns
ATACATATTCATCAGCCAAACTAAAATGGAACATGTCTGTTTTGAAAGATGGTGCTAAGT
GCTTCACTTTACAAAAGCAGCAAACACCCCCCACATTGTTTCATTAGCACTTGGTTTCAT
GCTTTCTGCTTCTATATCTAGATCTAATAGTTCACGAACTCGTTTCATGGCAACCTCATA
GTCATCATCGGACAGTGGAGCGAAGGCATTCTCTAGGACATCTGAAGAATGGGCAAGAAT
TATAAGTGATAGCATTCTCTTATCCATTCTGTGTGGATCATTAATCCACTTGCCCAAAAC
AGCATCTTGAACCTTTTTAACAAGTTTAGTCTTAGAACTGGAGTCGGTCAAAGGATGAGT
AGTCATATCAAAAAGGAGAAAATTCTGCTTCTCCGTTGTCAAAACACCTTTCTCCACTAA
ATTCTTTGCTAATCTTTCCCGGACATTTCTTAGCTGGTACTTAAGCTTAAGTGGATTCCA
CGTTTCACCTAAGAAAATCAAGTAAAAAGATTCTGTAAGAATTTTCAAATTATATTCAGA
TGTTACATCACAATTA
>MY5181_Hapachea_MustrangPk_MustangMtns
------------------------------------------------------------
-CTTCACTTTACAAAAGCAGCAAACACCCCCCACATTGTTTCATTAGCACTTGGTTTCAT
GCTTTCTGCTTCTATATCTAGATCTAATAGTTCACGAACTCGTTTCATGGCAACCTCATA
GTCATCATCGGACAGTGGAGCGAAGGCATTCTCTAGGACATCTGAAGAATGGGCAAGAAT
TATAAGTGATAGCATTCTCTTATCCATTCTGTGTGGATCATTAATCCACTTGCCCAAAAC
AGCATCTTGAACCTTTTTAACAAGTTTAGTCTTAGAACTGGAGTCGGTCAAAGGATGAGT
AGTCATATCAAAAAGGAGAAAATTCTGCTTCTCCGTTGTCAAAACACCTTTCTCCACTAA
ATTCTTTGCTAATCTTTCCCGGACATTTCTTAGCTGGTACTTAAGCTTAAGTGGATTCCA
CGTTTCACCTAAGAAAATCAAGTAAAAAG-TTCTGTAAG---------------------
----------------
>MY5193_Hapachea_HarshawRd_PatagoniaMtns
ATACATATTCATCAGCCAAACTAAAATGGAACATGTCTGTTTTGAAAGATGGTGCTAAGT
GCTTCACTTTACAAAAGCAGCAAACACCCCCCACATTGTTTCATTAGCACTTGGTTTCAT
GCTTTCTGCTTCTATATCTAGATCTAATAGTTCACGAACTCGTTTCATGGCAACCTCATA
GTCATCATCGGACAGTGGAGCGAAGGCATTCTCTAGGACATCTGAAGAATGGGCAAGAAT
TATAAGTGATAGCATTCTCTTATCCATTCTGTGTGGATCATTAATCCACTTGCCCAAAAC
AGCATCTTGAACCTTTTTAACAAGTTTAGTCTTAGAACTGGAGTCAGTCAAAGGATGAGT
AGTCATATCAAAAAGGAGAAAATTCTGCTTCTCCGTTGTCAAAACACCTTTCTCCACTAA
ATTCTTTGCTAATCTTTCCCGGACATTTCTTAGCTGGTACTTAAGCTTAAGTGGATTCCA
CGTTTCACCTAAGAAAATCAAGTAAAAAGATTCTGTAAGAATTTTCAAATTATGATCAAA
TGTTATATCACAGTTA
>MY5194_Hapachea_Ordsummit_MtOrd
---------------------------GGAACATGTCA------------------AAGT
GCTTCACTTTACAAAAGCAGCAAACACCCCCCACATTGTTTCATTAGCACTTGGTTTCAT
GCTTTCTGCTTCTATATCTAGATCTAATAGTTCACGAACTCGTTTCATGGCAACCTCATA
GTCATCATCGGACAGTGGTGCGAAGGCATTCTCTAGGACATCTGAAGAATGGGCAAGAAT
TATAAGTGATAGCATTCTCTTATCCATTCTGTGTGGATCATTAATCCACTTGCCCAAAAC
AGCATCTTGAACCTTTTTAACAAGTTTAGTCTTAGAGCTGGAGTCAGTCAAAGGATGAGT
AGTCATATCAAAAAGAAGAAAATTCTGCTTCTCCGTTGTCAAAACACCTTTTTCCACCAA
ATTCTTTGCTAATCTTTCCCTGACATTTCTTAGCTGGTACTTAAGCTTAAGTGGATTCCA
CGTTTCACCTAAGAAAATCAAGCAGACAGATTCTGTAAGAATTTTCAAATTA--TTCAAA
AGATATATCACAGTTA
>MY5195_Hapachea_Ordsummit_MtOrd
ATACATATTCATCAGCCAAACTAAAATGGAACATGTCAGTTTTGAAAGATGGTGCTAAGT
GCTTCACTTTACAAAAGCAGCAAACACCCCCCACATTGTTTCATTAGCACTTGGTTTCAT
GCTTTCTGCTTCTATATCTAGATCTAATAGTTCACGAACTCGTTTCATGGCAACCTCATA
GTCATCATCGGACAGTGGTGCGAAGGCATTCTCTAGGACATCTGAAGAATGGGCAAGAAT
TATAAGTGATAGCATTCTCTTATCCATTCTGTGTGGATCATTAATCCACTTGCCCAAAAC
AGCATCTTGAACCTTTTTAACAAGTTTAGTCTTAGAGCTGGAGTCAGTCAAAGGATGAGT
AGTCATATCAAAAAGAAGAAAATTCTGCTTCTCCGTTGTCAAAACACCTTTTTCCACCAA
ATTCTTTGCTAATCTTTCCCTGACATTTCTTAGCTGGTACTTAAGCTTAAGTGGATTCCA
CGTTTCACCTAAGAAAATCAAGCAGACAGATTCTGTAAGAATTTTCAAATCATATTCAAA
AGATATATCACAGTTA
>MY5266_Hencina_CerroBolla
ATACATATTCATCAGCCAAACTAAAACGGAACATGTCTGTTTTGAAAGACGGCGCTAAGT
GTTTCACTTTACAAAAGCAGCAAACACCCCCCACATTGTTTCATTAGCACTTGGTTTCAT
GCTTTCTGCTTCTATATCTAGATCTAATAGTTCACGAACTCGTTTCATGGCAACCTCATA
GTCATCATCGGACAGTGGAGCGAAGGCATTCTCTAGGACATCTGAAGAATGAGCAAGAAT
TATAAGTGATAGCATTCTCTTATCCATTCTGTGTGGATCATTAATCCACTTGCCCAAAAC
AGCATCTTGAACTTTTTTAACAAGTTTAGTCTTAGCACTGGAGTCGGTCAAAGGATGAGT
AGTCATATCAAAAAGAAGAAAATTCTGCTTCTCTGTTGTCAACACACCTTTCTCCACCAA
ATTCTTTGCTAATCTTTCCCTGACATTTCTTAGCTGGTACTTAAGCTTAAGGGGATTCCA
TGTTTCACCTAAGAAAATCAAGCAGAAAGATTCTGTATGAAAGGTTATATGATGTTTACA
AC--------------
>MY5267_Hencina_CerroBolla
ATACATATTCATCAGCCAAACTAAAACGGAACATATCTGTTTTGAAAGACGGCGCTAAGT
GTTTCACTTTACAAAAGCAGCAAACACCCCCCACATTGTTTCATTAGCACTTGGTTTCAT
GCTTTCTGCTTCTATATCTAGATCTAATAGTTCACGAACTCGTTTCATGGCAACCTCATA
GTCATCATCAGACAGTGGAGCGAAGGCATTCTCTAGGACATCTGAAGAATGAGCAAGAAT
TATAAGTGATAGCATTCTCTTATCCATTCTGTGTGGATCATTAATCCACTTGCCCAAAAC
AGCATCTTGAACTTTTTTAACAAGTTTAGTCTTAGCACTGGAGTCGGTCAAAGGATGAGT
AGTCATATCAAAAAGAAGAAAATTCTGCTTCTCTGTTGTCAACACACCTTTCTCCACCAA
ATTCTTTGCTAATCTTTCCCTGACATTTCTTAGCTGGTACTTAAGCTTAAGGGGATTCCA
TGTTTCACCTAAGAAAATCAAGCAGAAAGATTCTGTATGAATGGTTATATGATATTTACA
ACACAAATCATAAAAA
>MY5269_Hexurella_GuadalupeValley
ATACATATTCATCAGCCAAACTAAAACGGAACATGTCTGTTTTGAAAGACGGCGCTAAGT
GCTTCACTTTACAAAAGCAGCAAACACCCCCCACATTGTTTCATTAGCACTTGGTTTCAT
GCTTTCTGCTTCTATATCTAGATCTAATAGTTCACGAACTCGTTTCATGGCAACCTCATA
GTCATCATCAGACAGTGGAGCGAAGGCATTCTCTAGGACATCTGAAGAATGAGCAAGAAT
TATAAGTGATAACATTCTCTTATCCATTCTGTGTGGATCATTAATCCACTTGCCCAAAAC
AGCATCTTGAACTTTTTTAACAAGTTTAGTCTTAGCACTGGAGTCGGTCAAAGGATGAGT
AGTCATATCAAAAAGAAGAAAATTCTGCTTCTCTGTTGTCAACACACCTTTCTCCACCAA
ATTCTTTGCTAATCTTTCCCTGACATTTCTTAGCTGGTACTTAAGCTTAAGGGGATTCCA
TGTTTCACCTAAGAAAATCAAGCAGAAAGATTCTGTATGAAAGGTTATATGATATTTACA
ACACAAATCATAAAAA
>MY5271_Hexurella_GuadalupeValley
ATACATATTCATCAGCCAAACTAAAACGGAACATGTCTGTTTTGAAAGACGGCGCTAAGT
GCTTCACTTTACAAAAGCAGCAAACACCCCCCACATTGTTTCATTAGCACTTGGTTTCAT
GCTTTCTGCTTCTATATCTAGATCTAATAGTTCACGAACTCGTTTCATGGCAACCTCATA
GTCATCATCAGACAGTGGAGCGAAGGCATTCTCTAGGACATCTGAAGAATGAGCAAGAAT
TATAAGTGATAACATTCTCTTATCCATTCTGTGTGGATCATTAATCCACTTGCCCAAAAC
AGCATCTTGAACTTTTTTAACAAGTTTAGTCTTAGCACTGGAGTCGGTCAAAGGATGAGT
AGTCATATCAAAAAGAAGAAAATTCTGCTTCTCTGTTGTCAACACACCTTTCTCCACCAA
ATTCTTTGCTAATCTTTCCCTGACATTTCTTAGCTGGTACTTAAGCTTAAGGGGATTCCA
TGTTTCACCTAAGAAAATCAAGCAGAAAGATTCTGTATGAAAGGTTATATGATATTTACA
ACACAAATCATAAAAA
>MY5276_Hexurella_SanPedro_Martir
ATACATATTCATCAGACAAACTAAAACGGAACATGTCTGTTTTGAAAGACGGCGCTAAGT
GTTTCACTTTACAAAAGCAGCAAACACCCCCCACATTGTTTCATTAGCACTTGGTTTCAT
GCTTTCTGCTTCTATATCTAGATCTAATAGTTCACGAACTCGTTTCATGGCAACCTCATA
GTCATCATCAGACAGTGGAGCGAAGGCATTCTCTAGGACATCTGAAGAATGAGCAAGAAT
TATAAGTGATAGCATTCTCTTATCCATTCTGTGTGGATCATTAATCCACTTGCCCAAAAC
AGCATCTTGAACTTTTTTAACAAGTTTAGTCTTAGCACTGGAGTCGGTCAAAGGATGAGT
AGTCATATCAAAAAGAAGAAAATTCTGCTTCTCTGTTGTCAACACACCTTTCTCCACCAA
ATTCTTTGCTAATCTTTCCCTGACATTTCTCAGCTGGTACTTAAGCTTAAGGGGATTCCA
TGTTTCACCTAAGAAAATCAAGCAGAAAGATTCTGTATGAAAGGTTATATGATGTTTAAA
ACACAAATCATAAAAA
>MY5277_Hexurella_SanPedro_Martir
ATACATATTCATCAGACAAACTAAAACGGAACATGTCTGTTTTGAAAGACGGCGCTAAGT
GTTTCACTTTACAAAAGCAGCAAACACTCCCCACATTGTTTCATTAGCACTTGGTTTCAT
GCTTTCTGCTTCTATATCTAGATCTAATAGTTCACGAACTCGTTTCATGGCAACCTCATA
GTCATCATCAGACAGTGGAGCGAAGGCATTCTCTAGGACATCTGAAGAATGAGCAAGAAT
TATAAGTGATAGCATTCTCTTATCCATTCTGTGTGGATCATTAATCCACTTGCCCAAAAC
AGCATCTTGAACTTTTTTAACAAGTTTAGTCTTAGCACTGGAGTCGGTCAAAGGATGAGT
AGTCATATCAAAAAGAAGAAAATTCTGCTTCTCTGTTGTCAACACACCTTTCTCCACCAA
ATTCTTTGCTAATCTTTCCCTGACATTTCTCAGCTGGTACTTAAGCTTAAGGGGATTCCA
TGTTTCACCTAAGAAAATCAAGCAGAAAGATTCTGTATGAAAGGTTATATGATGTTTAAA
ACACAAATCATAAAAA
>MY5280_Hexurella_ArroyoSalado
ATACATATTCATCAGCCAAACTAAAATGGAACATGTCTGTTTTGAAAGACGGCGCTAAGT
GCTTCACTTTACAAAAGCAGCAAACACCCCCCACATTGTTTCATTAGCACTTGGTTTCAT
GCTTTCTGCTTCTATATCTAGATCTAATAGTTCACGAACTCGTTTCATGGCAACCTCATA
GTCATCATCGGACAGTGGAGCGAAGGCATTCTCTAGGACATCTGAAGAATGAGCAAGAAT
TATAAGTGATAGCATTCTCTTATCCATTCTGTGTGGATCATTAATCCACTTACCCAAAAC
AGCATCTTGAACTTTTTTAACAAGTTTAGTCTTAGCACTGGAGTCGGTCAAAGGATGAGT
AGTCATATCAAAAAGAAGAAAATTCTGCTTCTCTGTTGTCAACACACCTTTCTCTACCAA
ATTCTTTGCTAATCTTTCCCTGACATTTCTTAGCTGGTACTTAAGCTTAAGGGGATTCCA
TGTTTCACCTAAGAAAATCAAGCAAAAAGATTCTGTAAGAAAGGTTACGTGATGTTTACA
ACATAAATCATAAAAA
>MY5282_Hexurella_ArroyoSalado
ATACATATTCATCAGCCAAACTAAAATGGAACATGTCTGTTTTGAAAGACGGCGCTAAGT
GCTTCACTTTACAAAAGCAGCAAACACCCCCCACATTGTTTCATTAGCACTTGGTTTCAT
GCTTTCTGCTTCTATATCTAGATCTAATAGTTCACGAACTCGTTTCATGGCAACCTCATA
GTCATCATCGGACAGTGGAGCGAAGGCATTCTCTAGGACATCTGAAGAATGAGCAAGAAT
TATAAGTGATAGCATTCTCTTATCCATTCTGTGTGGATCATTAATCCACTTACCCAAAAC
AGCATCTTGAACTTTTTTAACAAGTTTAGTCTTAGCACTGGAGTCGGTCAAAGGATGAGT
AGTCATATCAAAAAGAAGAAAATTCTGCTTCTCTGTTGTCAACACACCTTTCTCTACCAA
ATTCTTTGCTAATCTTTCCCTGACATTTCTTAGCTGGTACTTAAGCTTAAGGGGATTCCA
TGTTTCACCTAAGAAAATCAAGCAAAAAGATTCTGTAAGAAAGGTTACGTGATGTTTACA
ACATAAATCATAAAAA
>MY5286_Hrupicola_SweetwaterSpr_OrdMtn
ATACATATGCATCAGCCAAACTAAAATGAA--CAGTCTGTTTTGAAAGATGGTGCTAAGT
GCTTCACTTTACAAAAGCAGCAAACACCCCCCACATTGTTTCATTAGCACTTGGTTTCAT
GCTTTCTGCTTCTATATCTAGATCTAATAGTTCACGAACTCGTTTCATGGCAACCTCATA
GTCATCATCGGACAGTGGAGCGAAGGCATTCTCTAGGACATCTGAAGAATGAGCAAGAAT
TATAAGTGATAGCATTCTCTTATCCATTCTGTGTGGATCATTAATCCACTTGCCCAAAAC
AGCATCTTGAACTTTTTTAACAAGTTTAGTCTTAGCACTGGAGTCGGTCAAAGGATGAGT
AGTCATATCAAAAAGAAGAAAATTCTGCTTCTCTGTTGTCAACACACCTTTCTCCACCAA
ATTCTTTGCTAATCTTTCCCTGACATTTCTTAGCTGGTACTTAAGTTTAAGGGGATTCCA
TGTTTCACCTAAGAAAATCAAGCAGAAAGATTCTGTAAGAAAGGTTATATGATG------
----------------
>MY5287_Hrupicola_SweetwaterSpr_OrdMtn
-------------------------------------TGTTTTGAAAGATGGTGCTAAGT
GCTTCACTTTACAAAAGCAGCAAACACCCCCCACATTGTTTCATTAGCACTTGGTTTCAT
GCTTTCTGCTTCTATATCTAGATCTAATAGTTCACGAACTCGTTTCATGGCAACCTCATA
GTCATCATCGGACAGTGGAGCGAAGGCATTCTCTAGGACATCTGAAGAATGAGCAAGAAT
TATAAGTGATAGCATTCTCTTATCCATTCTGTGTGGATCATTAATCCACTTGCCCAAAAC
AGCATCTTGAACTTTTTTAACAAGTTTAGTCTTAGCACTGGAGTCGGTCAAAGGATGAGT
AGTCATATCAAAAAGAAGAAAATTCTGCTTCTCTGTTGTCAACACACCTTTCTCCACCAA
ATTCTTTGCTAATCTTTCCCTGACATTTCTTAGCTGGTACTTAAGTTTAAGGGGATTCCA
TGTTTCACCTAAGAAAATCAAGCAGAAA--------------------------------
----------------
>MY5288_Hrupicola_Deadman_Hills
ATACATATTCATCAGCC-------AATGGAACATGTCTGTTTTGAAAGACGGTGCTAAGT
GCTTCACTTTACAAAAGCAGCAAACACCCCCCACATTGTTTCATTAGCACTTGGTTTCAT
GCTTTCTGCTTCTATATCTAGATCTAATAGTTCACGAACTCGTTTCATGGCAACCTCATA
GTCATCATCGGACAGTGGAGCGAAGGCATTCTCTAGGACATCTGAAGAATGAGCAAGAAT
TATAAGTGATAGCATTCTCTTATCCATTCTATGTGGATCATTAATCCACTTGCCCAAAAC
AGCATCTTGAACTTTTTTAACAAGTTTAGTCTTAGCACTGGAGTCGGTCAAAGGATGAGT
AGTCATATCAAAAAGAAGAAAATTCTGCTTCTCTGTTGTCAACACACCTTTCTCCACCAA
ATTCTTTGCTAATCTTTCCCTGACATTTCTTAGCTGGTACTTAAGTTTAAGGGGATTCCA
TGTTTCACCTAAGAAAATCAAACAGAAAGATTTTGTAAGAAAGGTTATATGATATTTACA
ACACAAATCATAAAAA
>MY5289_Hrupicola_Deadman_Hills
--------------------------------------------AAAGACGGTGCTAAGT
GCTTCACTTTACAAAAGCAGCAAACACCCCCCACATTGTTTCATTAGCACTTGGTTTCAT
GCTTTCTGCTTCTATATCTAGATCTAATAGTTCACGAACTCGTTTCATGGCAACCTCATA
GTCATCATCGGACAGTGGAGCGAAGGCATTCTCTAGGACATCTGAAGAATGAGCAAGAAT
TATAAGTGATAGCATTCTCTTATCCATTCTATGTGGATCATTAATCCACTTGCCCAAAAC
AGCATCTTGAACTTTTTTAACAAGTTTAGTCTTAGCACTGGAGTCGGTCAAAGGATGAGT
AGTCATATCAAAAAGAAGAAAATTCTGCTTCTCTGTTGTCAACACACCTTTCTCCACCAA
ATTCTTTGCTAATCTTTCCCTGACATTTCTTAGCTGGTACTTAAGTTTAAGGGGATTCCA
TGTTTCACCTAAGAAAATCAAACAGAAAGATTTTGTAAGAAAGGTTATATGATATTTACA
ACACAAATCATAAAAA
>MY5309_Hapachea_JohnnyLyon_Hills
------------------------------------------------------------
GCTTCACTTTACAAAAGCAGCAAACACCCCCCACATTGTTTCATTAGCACTTGGTTTCAT
GCTTTCTGCTTCTATATCTAGATCTAATAGTTCACGAACTCGTTTCATGGCAACCTCATA
GTCATCATCGGACAGTGGAGCGAAGGCATTCTCTAGGACATCTGAAGAATGGGCAAGAAT
TATAAGTGATAGCATTCTCTTATCCATTCTGTGTGGATCATTAATCCACTTGCCCAAAAC
AGCATCTTGAACCTTTTTAACAAGTTTAGTCTTAGAACTGGAGTCGGTCAAAGGGTGAGT
AGTCATATCAAAAAGGAGAAAATTCTGCTTCTCCGTTGTCAAAACACCTTTCTCCACTAA
ATTCTTTGCTAATCTTTCCCGGACATTTCTTAGCTGGTACTTAAGCTTAAGTGGATTCCA
CGTTTCACCTAAGAAAATCAAGTAAAAAGATTCTGTAAGAATTTTCAAATTATATTCAAA
TGTTATATCACAGTTA
>MY5310_Hexurella_AntelopeCyn_CerbatMtns
------------------------------------------------------------
------------------------------------TGTTTCATTAGCACTTGGTTTCAT
GCTTTCTGCTTCTATATCTAGATCTAATAGTTCACGAACTCGTTTCATGGCAACCTCATA
GTCATCATCGGACAGTGGTGCGAAGGCATTCTCTAGGACATCTGAAGAATGGGCAAGAAT
TATAAGTGATAGCATTCTCTTATCCATTCTGTGTGGATCATTAATCCACTTGCCCAAAAC
AGCATCTTGAACCTTTTTAACCAGTTTAGTCTTAGCACTGGAGTCGGTCAAAGGATGAGT
AGTCATATCAAAAAGAAGAAAATTCTGCTTCTCCGTTGTCAAAACACCTTTTTCCACCAA
ATTCTTTGCTAATCTTTCCCTGACATTTCTTAGCTGGTAC-------------GATTCCA
CTTTT-------------------------------------------------------
----------------
>MY5311_Hexurella_AntelopeCyn_CerbatMtns
--------------------------------ATGTCTGTTTTGAAAGATGGTGCTAAGT
GCTTCACTTTACAAAAGCAGCAAACACCCCCCACATTGTTTCATTAGCACTTGGTTTCAT
GCTTTCTGCTTCTATATCTAGATCTAATAGTTCACGAACTCGTTTCATGGCAACCTCATA
GTCATCATCGGACAGTGGTGCGAAGGCATTCTCTAGGACATCTGAAGAATGGGCAAGAAT
TATAAGTGATAGCATTCTCTTATCCATTCTGTGTGGATCATTAATCCACTTGCCCAAAAC
AGCATCTTGAACCTTTTTAACCAGTTTAGTCTTAGCACTGGAGTCGGTCAAAGGATGAGT
AGTCATATCAAAAAGAAGAAAATTCTGCTTCTCCGTTGTCAAAACACCTTTTTCCACCAA
ATTCTTTGCTAATCTTTCCCTGACATTTCTTAGCTGGTACTTAAGCTTAAGTGGATTCCA
CGTTTCACCTAAGAAAATCAAGCAGAAAGATTCTGTAAGATTTGTCAAATCGAGTTCTAA
GTTGATCTCGCGAGCG
>MY5312_Hexurella_FoxCyn_MusicMtns
------------------------------------------TGAAAGATGGTGCTAAGT
GCTTCACTTTACAAAAGCAGCAAACACCCCCCACATTGTTTCATTAGCACTTGGTTTCAT
GCTTTCTGCTTCTATATCTAGATCTAATAGTTCACGAACTCGTTTCATGGCAACCTCATA
GTCATCATCGGACAGTGGTGCGAAGGCATTCTCTAGGACATCTGAAGAATGGGCAAGAAT
TATAAGTGATAGCATTCTCTTATCCATTCTGTGTGGATCATTAATCCACTTGCCCAAAAC
AGCATCTTGAACCTTTTTAACCAGTTTAGTCTTAGCACTGGAGTCGGTCAAAGGATGAGT
AGTCATATCAAAAAGAAGAAAATTCTGCTTCTCCGTTGTCAAAACACCTTTTTCCACCAA
ATTCTTTGCTAATCTTTCCCTGACATTTCTTAGCTGGTACTTAAGCTTAAGTGGATTCCA
CGTTTCACCTAAGAAAATCAAGCAGAAAGATTCTGTAAGAATTTTCAAATCATATTC---
----------------
>MY5313_Hexurella_FoxCyn_MusicMtns
---------------CCAAACTAAAATGGAACATGTCTGTTTTGAAAGATGGTGCTAAGT
GCTTCACTTTACAAAAGCAGCAAACACCCCCCACATTGTTTCATTAGCACTTGGTTTCAT
GCTTTCTGCTTCTATATCTAGATCTAATAGTTCACGAACTCGTTTCATGGCAACCTCATA
GTCATCATCGGACAGTGGTGCGAAGGCATTCTCTAGGACATCTGAAGAATGGGCAAGAAT
TATAAGTGATAGCATTCTCTTATCCATTCTGTGTGGATCATTAATCCACTTGCCCAAAAC
AGCATCTTGAACCTTTTTAACAAGTTTAGTCTTAGCACTGGAGTCGGTCAAAGGATGAGT
AGTCATATCAAAAAGAAGAAAATTCTGCTTCTCCGTTGTCAAAACACCTTTTTCCACCAA
ATTCTTTGCTAATCTTTCCCTGACATTTCTTAGCTGGTACTTAAGCTTAAGTGGATTCCA
CGTTTCACCTAAGAAAATCAAGCAGAAAGATTCTGTAAG---------------------
----------------
>MY5314_Hexurella_Grasshopper_BrushyMtn
------------------------------------------------------------
------------------------------------------------------------
--------------------GATCTAATAGTTCA-GAACTCGTTTCATGGCAACCTCATA
GTCATCATCGGACAGTGGTGCGAAGGCATTCTCTAGGACATCTGAAGAATGGGCAAGAAT
TATAAGTGATAGCATTCTCTTATCCATTCTGTGTGGATCATTAATCCACTTGCCCAAAAC
AGCATCTTGAACCTTTTTAACAAGTTTAGTCTTAGCACTGGAGTCGGTCAAAGGATGAGT
AGTCATATCAAAAAGAAGAAAATTCTGCTTCTCCGTTGTCAAAACACCTTTTTCCACCAA
ATTCTTTGCTAATCTTTCCCTGACATTTCTTAGCTGGTACTTAAGCTTAAGTGGATTCCA
CGTTTCACCTAAGAAAATCAAGCAGAAAGATTCTGTAAG---------------------
----------------
>MY5315_Hexurella_WagonerRd_BradshawMtns
ATACATATTCATCAGCCAAACTAAAATGGAACATGTCTGTTTTGAAAGATGGTGCTAAGT
GCTTCACTTTACAAAAGCAGCAAACACCCCCCACATTGTTTCATTAGCACTTGGTTTCAT
GCTTTCTGCTTCTATATCTAGATCTAATAGTTCACGAACTCGTTTCATGGCAACCTCATA
GTCATCATCGGACAGTGGTGCGAAGGCATTCTCTAGGACATCTGAAGAATGGGCAAGAAT
TATAAGTGATAGCATTCTCTTATCCATTCTGTGTGGATCATTAATCCACTTGCCCAAAAC
AGCATCTTGAACCTTTTTAACAAGTTTAGTCTTAGCACTGGAGTCGGTCAAAGGATGAGT
AGTCATATCAAAAAGAAGAAAATTCTGTTTCTCCGTTGTCAAAACACCTTTTTCCACCAA
ATTCTTGGCTAATCTTTCCCTGACATTTCTTAGCTGGTACTTAAGCTTAAGTGGATTCCA
CGTTTCACCTAAGAAAATCAAGCAGAAAGATTCTGTAAG-ATTTTCAAATCATATTAAAA
AGTTATATCACAGTTA
>MY5316_Hexurella_WagonerRd_BradshawMtns
-----------------------AAATGGAACATGTCTGTTTTGAAAGATGGTGCTAAGT
GCTTCACTTTACAAAAGCAGCAAACACCCCCCACATTGTTTCATTAGCACTTGGTTTCAT
GCTTTCTGCTTCTATATCTAGATCTAATAGTTCACGAACTCGTTTCATGGCAACCTCATA
GTCATCATCGGACAGTGGTGCGAAGGCATTCTCTAGGACATCTGAAGAATGGGCAAGAAT
TATAAGTGATAGCATTCTCTTATCCATTCTGTGTGGATCATTAATCCACTTGCCCAAAAC
AGCATCTTGAACCTTTTTAACAAGTTTAGTCTTAGCACTGGAGTCGGTCAAAGGATGAGT
AGTCATATCAAAAAGAAGAAAATTCTGTTTCTCCGTTGTCAAAACACCTTTTTCCACCAA
ATTCTTGGCTAATCTTTCCCTGACATTTCTTAGCTGGTACTTAAGCTTAAGTGGATTCCA
CGTTTCACCTAAGAAAATCAAGCAGAAAGATTCTGTAAG-ATTTTCAAATCATATTAAAA
AGTTATATCACAGTTA
>MY5317_Hrupicola_Cottonwood_SnYsidroMtns
------------------------------------------------------------
----------------------------------------TCATTAGCACTTGGTTTCAT
GCTTTCTGCTTCTATATCTAGATCTAGTAGTTCACGAACTCGTTTCATGGCAACCTCATA
GTCATCATCGGACAGTGGAGCGAAGGCATTCTCTAAGACATCTGAAGAATGAGCAAGAAT
TATAAGTGATAGCATTCTCTTATCCATTCTGTGAGGATCATTAATCCACTTGCCCAAAAC
AGCATCTTGAACTTTTTTAACAAGTTTAGTCTTAGCACTGGAGTCGGTCAAAGGATGAGT
AGTCATATCAAAAAGAAGAAAATTCTGCTTCTCTGTTGTCAACACACCTTTCTCCACCAA
ATTCTTTGCTAATCTTTCCCTGACATTTCTTAGCTGGTACTTAAGCTTAAGGGGATTCCA
TGTTTCACCTACGAAAATCAAGCAGAAAGATTCTGTAAGAAACGTTATATGATGTTTACA
ACATAAACCATAAAAA
