# Supplementary material for: ﻿Species delimitation, biogeography, and natural history of dwarf funnel web spiders (Mygalomorphae, Hexurellidae, Hexurella) from the United States / Mexico borderlands
Source: Zookeys. 2023 Jun 14;1167:109–57. doi: 10.3897/zookeys.1167.103463 (PMC10285686; doi:10.3897/zookeys.1167.103463)
Supplement: Supplementary material 3 — Input matrices, analysis log files, and output tree files for nuclear and mitochondrial analyses [file zookeys-1167-109_article-103463__-s003.zip › uce-2002180.fasta]

>MY0059_Hapachea_SantaRitaMtns_MaderaCyn
---------AGAGTCCCATGGGTG-CCGTTATTCAGAGGTTTTACTGTAATTAGGTATTG
ATGTTTATTCAGAATATCATGTTGTGACATATTGGTATATATATTATTTTGAAAAAAAAC
CAGGTAGTAACATCATCTTCGGGTACCCAGGCAATTGCTGTGCCACAAGCAGGCGGTGGT
GTGTCTATAGTTCACGTTGCCATTCCAAACCAACCAGTTCATGTTCAATCAGTTATTCAG
CCAGGACCTAATCAACAATCTGTGATACAAGCTCCAGGTGGAGCTACTTTGCAATCTGTT
CAGGTAATGAGACTGCTTTGTTTCATTGGTTTTTAATGTGTTACTTTTATACATTTTCTG
GGCACAGTCATTAATATTCAACTCCCTTGACTTTGTCCTCAACTTCTGACAACAACCAAC
ACTTTTTAAATACATTTCC------------TGCATGGTCACTAAT--------------
-------------------------------------------------
>MY0139_Hexurella_SanDiego_Guatay
CATGCTTTCAGTAATGCATGAACTTCTGGTTATCTTGCCTTTCAAGATAATTAGAAATGG
ATGTTTATTCGTGATATCATGTTGTAACATATTAATATATGTATTATTTAAAAAAAAACT
CAGGTAGTAACATCATCTTCAAGTACCCAGGCAATTGCCGTGCCACAAGCAGGCGGTGGT
GTGTCTATAGTTCACGTTGCCATTCCAAACCAACCAGTTCACGTTCAATCAGTTATTCAG
CCAGGACCTAACCAGCAATCTGTGATACAAGCTCCGGGTGGAGCTACTTTGCAATCTGTT
CAGGTAATAAGACTTCTTTGTTTCATTTGTTTTTAATGTGTTACTCTTATAGATTTTCTG
GGCACAGTCGTTAATATTCAACCCCCTTGATTTTGTCCTCAACTTCTGACAACAACCTCC
TTTTTTTATATACCTTTCCTAGTGGATATAGTGCATGGT-----------------AGTA
TTAGGTATTGGAAACTGAAACGAAAATCATCTGATTGATCCTGTCTGAA
>MY5053_Hexurella_ChiricahuaMtns_PriceCyn
CACATTTGCAGAGTCCCATGGGTGACCGTTATTCAGAGGTTTTACTGTAATTAGGTATTG
TTGTTTATTCGGAATATCATGTTGTGACATATTGGTATATATATTATTTTGAAAAAAACC
CAGGTAGTAACATCATCTTCAGGTACCCAGGCAATTGCTGTGCCACAAGCAGGCGGTGGT
GTGTCTATAGTTCACGTTGCCATTCCAAACCAACCAGTTCATGTTCAATCAGTTATTCAG
CCAGGACCTAACCAACAATCTGTGATACAAGCTCCAGGTGGAGCTACTTTGCAATCTGTT
CAGGTAATAAGACTGCTTTGTTTCATTGGTTATTAAATTGTTACTTTTATACATTTTCTG
GGCACAGTCATTAATATTCAACTCCCTTGACTTTATCCTCAACTTCTGACAACAACCAAC
ATTTTTTTAATACATTTCCTAGTAGATATAGTGCATGGTCACTAGTCATGTCTAATTGTA
TTAGCTATTGGAAACT---------------------------------
>MY5064_Hexurella_MuleMtns_Escabrosa
CACATTTGCAGAGTACCATGGGTGACCGTTATTCAGAGGTTTTACTGTAATTAGGTATTG
ATGT------ATAATATCATGTTGTGACATATTGGTATATATATTATTTTGAAAAAAACC
CAGGTAGTAACATCATCTTCAGGTACCCAGGCAATTGCTGTGCCACAAGCAGGCGGTGGT
GTGTCTATAGTTCACGTTGCCATTCCAAACCAACCAGTTCATGTTCAATCAGTTATTCAG
CCAGGACCTAACCAACAATCTGTGATACAAGCTCCAGGTGGAGCTACTTTGCAATCTGTT
CAGGTAATAAGACTGCTTTGTTACACTGGTTTTTAATGTGTTACTTTTATACATTTTCTG
GGCACAGTCATTAATATTCAACTCCCTTGACTTTGTCCTCAACTTCTGACAGCAACCAAC
ATTTTTTAAATACAATTCCTAGTAGATATAGTGCATGGTCACTAGTCATGTCTAATTGTA
TTAGGTATTGGAAACTG--------ACCATCTGA---------------
>MY5066_Hexurella_MuleMtns_Escabrosa
CACATTTGCAGAGTCCCATGGGTGACCGTTATTCAGAGGTTTTACTGTAATTAGGTATTG
ATGT------ATAATATCATGTTGTGACATATTGGTATATATATTATTTTGAAAAAAACC
CAGGTAGTAACATCATCTTCAGGTACCCAGGCAATTGCTGTGCCACAAGCAGGCGGTGGT
GTGTCTATAGTTCACGTTGCCATTCCAAACCAACCAGTTCATGTTCAATCAGTTATTCAG
CCAGGACCTAACCAACAATCTGTGATACAAGCTCCAGGTGGAGCTACTTTGCAATCTGTT
CAGGTAATAAAACTGTTTTGTTACACTGGTTTTTAATGTGTTACTTTTATACATTTTCTG
GGGACAGTCATTAATATTCAACTCCCTTGACTTTGTCCTCAACTTCTGACAACAACCAAC
ATTTTTTAAATACAATTCCTAGTAGATATAGTGCATGGTCACTAGTCATGTCTAATTGTA
TTAGG--------------------------------------------
>MY5071_Hexurella_SantaRitaMtns_AlisoSprings
------------------------------------------------------------
---------------------------------------------------AAAAAAATC
CAGGTAGTAACATCATCTTCAGGTACCCAGGCAATTGCTGTGCCACAAGCAGGCGGTGGT
GTGTCTATAGTTCACGTTGCCATTCCAAACCAACCAGTTCATGTTCAATCAGTTATTCAG
CCAGGACCTAATCAACAATCTGTGATACAAGCTCCAGGTGGAGCTACTTTGCAATCTGTT
CAGGTAATGAGACTGCTTTGTTTCATTGGTTTTTAATG----------------------
------------------------------------------------------------
------------------------------------------------------------
-------------------------------------------------
>MY5075_Hexurella_ChiricahuaMtns_CaveCrkCyn
CACCTTTGG---AGTCCAGGTACCT----TATTCAGAGGTTTTACTGTAATTAGGTATTG
ATGTTTATTCAGAATATCATGTTGTGACATATTGGTATATATATTATTTTGAAAAAAACC
CAGGTAGTAACATCATCTTCAGGTACCCAGGCAATTGCTGTGCCACAAGCAGGCGGTGGT
GTGTCTATAGTTCACGTTGCCATTCCAAACCAACCAGTTCATGTTCAATCAGTTATTCAG
CCAGGACCTAACCAACAATCTGTGATACAAGCTCCAGGTGGAGCTACTTTGCAATCTGTT
CAGGTAATAAGACTGCTTTGTTTCATTGGTTATTAAATTGTTACTTATATACATTTTCTG
GGCACAGTCATTAATATTCAACTCCCTTGACTTTGTCCTTAACTTCTGACAACAACCAAC
ATTTTTTAAATACATTTCCTAGTAGATATAGTGCATGGTCACTAGTCATGTCAAGTGGTA
-------------------------------------------------
>MY5126_Hexurella_SantaCatalinaMtns_NuggetCyn
CACATTTGCAGAGTCCCATGGGTGACCGTTATTCAGAGGTTTTACTGTAATTAGGTATTG
ATGTTTATTCAGAATATCATGTTGTGACATATTGGTATATATATTATTTTGAAAAAAACC
CAGGTAGTAACATCATCTTCAGGTACCCAGGCAATTGCTGTGCCACAAGCAGGCGGTGGT
GTGTCTATAGTACACGTTGCCATTCCAAACCAACCAGTTCATGTTCAATCAGTTATTCAG
CCAGGACCTAACCAACAATCTGTGATACAAGCTCCAGGTGGAGCTACTTTGCAATCTGTT
CAGGTAATAAGACTGCTTTGTTTCATTGGTTTTTAATGTGTTACTTTTATACATTTTCTG
GGCACAGTCATTATTATTCAACTCCCTTGACTTTGTCCTCAACTTCGGACAACAACCAAC
ATTTTTTAAATACATTTTGTAGTAGATATAGTGCATGGTCACTAGTCATGTCTAATTGTA
TTAGGTATTGGAAACTGAAATGAAAATCATCTGATCGATCCTGTTTTAA
>MY5127_Hexurella_WhetstoneMtns_FrenchJoeCyn
------------------------------------------------------------
------------------------------------------------------------
-----------------------------------------------AGCAGGCGGTGGT
GTGTCTATAGTTCACGTTGCCATTCCAAACCAACCAGTTCATGTTCAATCAGTTATTCAG
CCAGGACCTAACCAACAATCTGTGATACAAGCTCCAGGTGGAGCTACTTTGCAATCTGTT
CAGGTAATAAGACTGCTTTGT---------------------------------------
------------------------------------------------------------
------------------------------------------------------------
-------------------------------------------------
>MY5131_Hexurella_PedregosaMtns_PruneCyn
CACATTTGCAGAGTCCCATGGGTGACCGTTATTCAGAGGTTTTACTGTAATTAGGTATTG
TTGTTTATTCGGAATATCATGTTGTGACATATTGGTATATATATTATTTTGAAAAAAACC
CAGGTAGTAACATCATCTTCAGGTACCCAGGCAATTGCTGTGCCACAAGCAGGCGGTGGT
GTGTCTATAGTTCACGTTGCCATTCCAAACCAACCAGTTCATGTTCAATCAGTTATTCAG
CCAGGACCTAACCAACAATCTGTGATACAAGCTCCAGGTGGAGCTACTTTGCAATCTGTT
CAGGTAATAAGACTGCTTTGTTTCATTGGTTATTAAATTGTTACTTTTATACATTTTCCG
GGCACAGTCATTAATATTCAACTCCCTTGACTTTATCCTCAACTTCTGACAACAACCAAT
ATTTTTTAAATGCATTTCCTAGTAAATATAGTGCATGGTCACTAGTCATGACTAATTGTA
TTAGGTATTGGAAACTGAAATGAAAATCATCTGATTGATCCTGTCTTAA
>MY5132_Hexurella_PedregosaMtns_PruneCyn
CACATTTGCAGAGTCCCATGGGTGACCGTTATTCAGAGGTTTTACTGTAATTAGGTATTG
TTGTTTATTCGGAATATCATGTTGTGACATATTGGTATATATATTATTTTGAAAAAAACC
CAGGTAGTAACATCATCTTCAGGTACCCAGGCAATTGCTGTGCCACAAGCAGGCGGTGGT
GTGTCTATAGTTCACGTTGCCATTCCAAACCAACCAGTTCATGTTCAATCAGTTATTCAG
CCAGGACCTAACCAACAATCTGTGATACAAGCTCCAGGTGGAGCTACTTTGCAATCTGTT
CAGGTAATAAGACTGCTTTGTTTCATTGGTTATTAAATTGTTACTTTTATACATTTTCTG
GGCACAGTCATTAATATTCAACTCCCTTGACTTTATCCTCAACTTCTGACAACAACCAAC
ATTTTTTAAATACATTTCCTAGTAAATATAGTGCATGGTCACTAGTCATGTCTAATTGTA
TTAGATATTGGAAACTGAAATGAAAATCATCTGATTGATCCTGTCTTAA
>MY5136_Hexurella_MiddlemarchCyn
CACATTTGCGGAGTCCCATGGGTGACCGTTATTCAGAGGTTTTACTGTAATTAGGTATTG
ATGTTTATTCAGAATATCATGTTGTGACATATTGGTACATATATTATTTTGAAAAAAACC
CAGGTAGTAACATCATCTTCAGGTACCCAGGCAATTGCTGTGCCGCAAGCAGGCGGTGGT
GTGTCTATAGTTCACGTTGCCATTCCAAACCAACCAGTTCATGTTCAATCAGTTATTCAG
CCAGGACCTAACCAACAATCTGTGATACAAGCTCCAGGTGGAGCTACTTTGCAATCTGTT
CAGGTAATAAGACTGCTTTGTTTCATTGGTTTTTAATGTGTTACTTTTATACATATTCTG
GGCACAGTCATTAATATTAAACTCCCTTGACTTTGTCTTCAACTTCCGACAACAACCAAC
ATTTTTTAAATACATTTCTTAGTAGATATAGTGCATGGTCACTAGTCATGTCTAATTGTA
TTAGGTATTGGAAACTGAAATGAAAATCATCTGATTGATCCTGTTTTAA
>MY5147_Hexurella_DragoonMtns_NF_345A
CACATTTGCAGAGTCCCATTGGTGACCGTTATTCAGAGGTTTTACTGTAATTAGGTATTG
ATGTTTATTCAGAATATCATGTTGTGACATATTGGTACATATATTATTTTGAAAAAAACC
CAGGTAGTAACATCATCTTCAGGTACCCAGGCAATTGCTGTGCCGCAAGCAGGCGGTGGT
GTGTCTATAGTTCACGTTGCCATTCCAAACCAACCAGTTCATGTTCAATCAGTTATTCAG
CCAGGACCTAACCAACAATCTGTGATACAAGCTCCAGGTGGAGCTACTTTGCAATCTGTT
CAGGTAATAAGACTGCTTTGTTTCATTGGTTTTTAATGTGTTACTTTTATACATATTCTG
GGCACAGTCATTAATATTAAACTCCCTTGACTTTGTCTTCAACTTCCGACAACAACCAAC
ATTTTTTAAATACATTTCCTAGTAGATATAGTGCATGGTCACTAGTCATGTCTAATTGTA
TTAGGTATTGGAAACTGAAATGAAAATCATCTGATTGATCCTGTTTTAA
>MY5152_Hexurella_WhetstoneMtns_ApacheCyn
GATATTTTC------GTAGAAAGTTTTTTTATTTATTTTTTT--------TTAGGTATTG
ATGTTTATTCAGAATATCATGTTGTGACATATTG--GTATATATTATTTTGAAAAAAACC
CAGGTAGTAACATCATCATCAGGTACCCAGGCAATTGCTGTGCCACAAGCAGGCGGTGGT
GTGTCTATAGTTCACGTTGCCATTCCAAACCAACCAGTTCATGTTCAATCAGTTATTCAG
CCAGGACCTAACCAACAATCTGTGATACAAGCTCCAGGTGGAGCTACTTTGCAATCTGTT
CAGGTAATAAGACTGCTTTGTTTCATTGGTTATTAAATTGTTACTTTTATACATTTTCTG
GGCACAGTCATTAATATTCAACTCCCTTGACTTTG-------------------------
---------------------GTGGATATAGTACATG-------------TCTAATTGTA
TTAGGTATTGGAAACTGAAATGAAAATCATCTGATTGATCCTGTCTTAA
>MY5154_Hexurella_SantaRitaMtns_AdobeCyn
------------------------------------------------------------
---------------------------------------TATATTATTTTGAAAAAAATC
CAGGTAGTAACATCATCTTCAGGTACCCAGGCAATTGCTGTGCCACAAGCAGGCGGTGGT
GTGTCTATAGTTCACGTTGCCATTCCAAACCAACCAGTTCATGTTCAATCAGTTATTCA-
CCAGGACCTAA-CAACAATCTGTGATACAAGCTCCAGGTGGAGCTACTTTGCAATCTGTT
CAGGTAATGAGACTGCTTTGTTTCATTGGTTTTTAATGTGTTACTTTTATACATTTTCTG
GGCACAGTCATTAATATTCAACTCCCTTGACTTTGTCCTCAACTTCTGACAACAACCAAC
CACTTT------------------------------------------------------
------------------------------------------GTCTCAA
>MY5157_Hexurella_SantaCatalinaMtns_Redington
CACATTTGCGGAGTCCCACGG--TGACGTTATTCAGAGGTTTTACTGTAATTAGGTATTG
ATGTTTATTCAGAATATCATGTTGTGACATATTGGTATATATATTATTTTGAAAAAAAAC
CAGGTAGTAACATCATCTTCAGGTACCCAGGCAATTGCTGTGCCACAAGCAGGCGGTGGT
GTGTCTATAGTTCACGTTGCCATTCCAAACCAACCAGTTCATGTTCAATCAGTTATTCAG
CCAGGACCTAACCAACAATCTGTGATACAAGCTCCAGGTGGAGCTACTTTGCAATCTGTT
CAGGTAATAAGACTGCTTTGTTTCATTGGTTTTTAATGTGTTACTTTTATACATTTTCTG
GGCACAGTCATTAATATTCAACTCCCTTGACTTTGTCCTCAACTTCGGACAACAACCAAC
ATTTTTTAAATGCATTTCCTAGTAGATATAGTGCATGGTCACTAGTCATGTCTAATTGTA
TTAGGTATTCGAAACTGAAATGAAAATCATCTGATTGATCCTGTCTTAA
>MY5164_Hrupicola_Temecula
------------------------------------------------------------
-----------------------GTAACATATTA----ATATAATTATTTAAAAAAAACT
CAGGTAGTAACATCATCTTCAAGTACCCAGGCAATTGCTGTGCCACAAGCAGGTGGTGGT
GTGTCTATAGTTCACGTTGCCATTCCAAACCAACCAGTTCATGTTCAATCAGTTATTCAG
CCAGGACCTAACCAGCAATCTGTGATACAAGCTCCAGGTGGAGCTACTTTGCAATCTGTT
CAGGTAATAAGACTTCCTTGTTTCATTTGTTTTTAATGTGTT-CTCTTATAGATTTTCTG
GGCACAGTCATTAATATTCAACACCCTTGATTTTGTCCTCAACTTCTGACAACAACCTCC
TTTTTATATATACCTTTCCTAGTGGATATAGTGCATGGTAATAAGTCACATCCAAATGTA
-------------------------------------------------
>MY5165_Hrupicola_Temecula
CATGCTTTCAGTAATGCATGAACTTCTAGTTATTTTGCCTTTCAGTATAATTAGATATGG
ATGTTTATTCATGATATCATGTTGTAACATATTA--ATATATATTA-TTTAAAAAAAACT
CAGGTAGTAACATCATCTTCAAGTACCCAGGCAATTGCTGTGCCACAAGCAGGTGGTGGT
GTGTCTATAGTTCACGTTGCCATTCCAAACCAACCAGTTCATGTTCAATCAGTTATTCAG
CCAGGACCTAACCAGCAATCTGTGATACAAGCTCCAGGTGGAGCTACTTTGCAATCTGTT
CAGGTAATAAGACTTCCTTGTTTCATTTGTTTTTAATGTGTTACTCTTATAGATTTTCTG
GGCACAGTCATTAATATTCAACACCCTTGATTTTGTCCTCAACTTCTGACAACAACCTCC
TTTTTATATATACCTTTCCTAGTGGATATAGTGCATGGTAATAAGTCACATCCAAATGTA
TTAGGTATTG--AACT---------------------------------
>MY5175_Hapachea_HarshawRd_PatagoniaMtns
CACATTTGTAGAGTCCCATGGGTGACCGTTATTCAGAGGTTTTACTGTAATTAGGTATTG
ATGTTTATTCAGAATATCATGTTGTGACATATTGGTATATATATTATTTTGAAAAAAACC
CAGGTAGTAACATCATCTTCAGGTACCCAGGCAATTGCTGTGCCACAAGCAGGCGGTGGT
GTGTCTATAGTTCACGTTGCCATTCCAAACCAACCAGTTCATGTTCAATCAGTTATTCAG
CCAGGACCTAATCAACAATCTGTGATACAAGCTCCAGGTGGAGCTACTTTGCAATCTGTT
CAGGTAATGAGACTGCTTTGTTTCATTGGTTTTTAATGTGTTACTTATATACATTTTCTG
GGCACAGTCATTAATATTCAACTCCCTTGACTTTGTCCTCAACTTCTGACAACAACCAAC
ACTTTTTAAATACATTTCCTAGTAGATATAGTGCATGGTCACTAATCATGTCTAATTGTA
TTAGGTATTGGAAACTGAAATGAAAATCATCTGATTGATCCTGTCTTAA
>MY5181_Hapachea_MustrangPk_MustangMtns
--CCCTTTGCGAGTCCCATGGGTGACCGTTATTCAGAGGTTTTA--GTAATTAGGTATTG
ATGTTTATTCAGAATATCATGTTGTGACATATTGGTATATATATTATTTTGAAAAAAATC
CAGGTAGTAACATCATCTTCAGGTACCCAGGCAATTGCTGTGCCACAAGCAGGCGGTGGT
GTGTCTATAGTTCACGTTGCCATTCCAAACCAACCAGTTCATGTTCAATCAGTTATTCAG
CCAGGACCTAACCAACAATCTGTGATACAAGCTCCAGGTGGAGCTACTTTGCAATCTGTT
CAGGTAATAAGACTGCTTTGTTTCATTGGTTATTAAATTGTTACTTTTATACATTTTCTG
GGCACAGTCATTAATATTCAACTCCCTTGACTTTGTCCTCAACTTCTGACAACAACCAAC
ATTTTTTTAATACATTTCCTAGTAGATATAGTGCATGGTCACTAGTCATGTCTAATTGTA
TTAGGTATTGGAAACTGAAATGAAAATCATCTGATTGATCCTGTCTTAA
>MY5193_Hapachea_HarshawRd_PatagoniaMtns
CACATTTGTAGAGTCCCATGGGTGACTGTTATTCAGAGGTTTTACTGTAATTAGGTATTG
ATGTTTATTCAGAATATCATGTTGTGACATATTGGTATATATATTATTTTGAAAAAAACC
CAGGTAGTAACATCATCTTCAGGTACCCAGGCAATTGCTGTGCCACAAGCAGGCGGTGGT
GTGTCTATAGTTCACGTTGCCATTCCAAACCAACCAGTTCATGTTCAATCAGTTATTCAG
CCAGGACCTAATCAACAATCTGTGATACAAGCTCCAGGTGGAGCTACTTTGCAATCTGTT
CAGGTAATGAGACTGCTTTGTTTCATTGGTTTTTAATGTGTTACTTATATACATTTTCTG
GGCACAGTCATTAATATTCAACTCCCTTGACTTTGTCCTCAACTTCTGACAACAACCAAC
ACTTTTTAAATACATTTCCTAGTAGATATAGTGCATGGTCACTAATCATGTCTAATTGTA
TTAGGTATTGGGAACTGAAATGAAAA-----------------------
>MY5194_Hapachea_Ordsummit_MtOrd
-----------------------------------------------------------G
-----------------------------TATTGGTATATATATTA-------AAAAA-C
CAGGTAGTAGCATCATCTTCAAATACCCAGGCAATTGCTGTGCCACAAGCAGGCGGTGGT
GTGTCTATAGTTCACGTTGCCATTCCAAACCAACCAGTTCATGTTCAATCAGTTATTCAG
CCAGGACCTAACCAACAATCTGTGATACAAGCTCCAGGTGGAGCTACTTTGCAATCTGTT
CAGGTAATAAGTCTGCTTTGTTTCACTGGTTTTTAATGGGTTAATT-TGTACATTTTCTG
AGCACAGTCATTAAAATTCAACACCCTTGACTTTGTCCTCAACTTCTAACAACAACCAAC
ATTTTTTATATACATTTCCTAGTGGATATAGTGCATG-------------TCCAATTGTA
TTAGGTATTGGAAACTGAAATGAAAATCATCCGATTGATCCTGTCTTAA
>MY5195_Hapachea_Ordsummit_MtOrd
CATGCTTTCAGTAATGTATGAACTTCTGGTTATTTT--CTTTCAGGGTAATTAGATATTG
GTGTTTATTCATGATATCATGTTGCGACGTATTGGTATATATATTATTTTTAAAAAAA-C
CAGGTAGTAGCATCATCTTCAAATACCCAGGCAATTGCTGTGCCACAAGCAGGCGGTGGT
GTGTCTATAGTTCACGTTGCCATTCCAAACCAACCAGTTCATGTTCAATCAGTTATTCAG
CCAGGACCTAACCAACAATCTGTGATACAAGCTCCAGGTGGAGCTACTTTGCAATCTGTT
CAGGTAATAAGTCTGCTTTGTTTCACTGGTTTTTAATGGGTTAATT-TGTACATTTTCTG
AGCACAGTCATTAAAATTCAACACCCTTGACTTTGTCCTCAACTTCTAACAACAACCAAC
ATTTTTTATATACATTTCCTAGTGGATATAGTGCATG-------------TCCAATTGTA
TTAGGTATTGGAAACTGAAATGAAAATCATCCGATTGATCCTGTCTTAA
>MY5266_Hencina_CerroBolla
CATGCTTTCAGTAATGCATAAACTTCTGGTTATTTTGCCTTTCAGGATAATTAGATATGG
ATCTTTATTCGTGATATCATGTTGTGACATATTA--ATATGTATTATTTTAAACAAAACT
CAGGTAGTAACATCATCTTCAAGTACCCAGGCAATTGCTGTGCCACAAGCAGGCGGTGGT
GTGTCTATAGTTCACGTTGCCATTCCAAACCAACCAGTTCACGTTCAATCAGTTATTCAG
CCAGGACCTAACCAGCAATCTGTGATACAAGCTCCAGGTGGAGCTACTTTGCAATCTGTT
CAGGTAATAATACTTACTTGTTTCATTGGTTTTTAATGTGTTACTTTTATAGATTTTCTG
GGCACAGTTGTTAATATTCAACACCCTTGATTTTGTCCTCAACTTCTGACAACAACCTAC
ATTTTTTATATACCTTTCTTAGTGGATATAGTGCATGGTCATAAGTCACATCCAAATGTA
TTAGGTATTGGAAACTGACATGAAAATTATCTGATTGATCCTGTTCAAA
>MY5267_Hencina_CerroBolla
CATGCTTTCAGTAATGCATAAACTTCTGGTTATTTTGCCTTTCAGGATAATTAGATATGG
ATCTTTATTCATGATATCATGTTGTGACATATTA--ATATGTATTATTTTAAACAAAACT
CAGGTAGTAACATCATCTTCAAGTACCCAGGCAATTGCTGTGCCACAAGCAGGCGGTGGT
GTGTCTATAGTTCACGTTGCCATTCCAAACCAACCAGTTCACGTTCAATCAGTTATTCAG
CCAGGACCTAACCAGCAATCTGTGATACAAGCTCCAGGTGGAGCTACTTTGCAATCTGTT
CAGGTAATAAGACTTCCTTGTTTCATTGGTTTTTAATGTGTTACTTTTATAGATTTTCTG
GGCACAGTTGTTAATATTCAACACCCTTGATTTTGTCCTCAACTTCTGACAACAACCTAC
ATTTTTTATATACCTTTCTTAGTGGATATAGTGCATGGTCATAAGTCACATCCAAATGTA
TTAGGTATTGGAAACTGACATGAAAATTATCTGATTGATCCTGTTCAAA
>MY5269_Hexurella_GuadalupeValley
CATGCTTTCAGTAATGCATAAACTTCTGGTTATTTTGCCTTTCAGGATAATTAGATATGG
ATGTTTATTCATGATATCATGTTGTGACATATTA--ATATGTTTTATTTTAAACAAAACT
CAGGTAGTAACATCATCTTCAAGTACCCAGGCAATTGCTGTGCCACAAGCAGGTGGTGGT
GTATCTATAGTTCACGTTGCCATTCCAAACCAACCAGTTCACGTTCAATCAGTTATTCAG
CCAGGACCTAACCAGCAATCTGTGATACAAGCTCCAGGTGGAGCTACTTTGCAATCTGTT
CAGGTAATAAGACTTCCTTGTTTCATTGGTTTTTAATGTGTTACTTTTATAGATTTTCTG
GTCACAGTCGTTAATATTCAACACCCTTGATTTTGTTCTCAACTTCTGACAGCAACCTGC
ATTTTTTATATACCTTTCCTAGTGGATATAGTGCATGGTCACAAGTCTCATCCAAATGTA
TTAGGTATTGGAAACTGAAATAAAAATTACCTGATTGATCCTGTCTAAA
>MY5271_Hexurella_GuadalupeValley
CATGCTTTCAGTAATGCATAAACTTCTGGTTATTTTGCCTTT-AGGATAATTAGATATGG
ATGTTTATTCATGATATCATGTTGTGACATATTA--ATATGTATTATTTTAAACAAAACT
CAGGTAGTAACATCATCTTCAAGTACCCAGGCAATTGCTGTGCCACAAGCAGGTGGTGGT
GTATCTATAGTTCACGTTGCCATTCCAAACCAACCAGTTCACGTTCAATCAGTTATTCAG
CCAGGACCTAACCAGCAATCTGTGATACAAGCTCCAGGTGGAGCTACTTTGCAATCTGTT
CAGGTAATAAGACTTCCTTGTTTCATTGGTTTTTAATGTGTTACTTTTATAGATTTTCTG
GTCACAGTCGTTAATATTCAACACCCTTGATTTTGTTCTCAACTTCTGACAGCAACCTGC
ATTTTTTATATACCTTTCCTAGTGGATATAGTGCATGGTCACAAGTCTCATCCAAATGTA
TTAGGTATTGGAAACTGAAATGAAAATTACCTGATTGATCCTGTCTAAA
>MY5276_Hexurella_SanPedro_Martir
CATGCTTTTAGTAATGCATAAACTTCTGGTTATTTTGCCTTTCAGGATAATTAGATATGG
ATCTTTATTCATGATATCATGTTGTGACATATTA--ATATGTATTATTTTAAACAAAACT
CAGGTAGTAACATCATCTTCAAGTACCCAGGCAATTGCTGTGCCACAAGCAGGCGGTGGT
GTGTCTATAGTTCACGTTGCCATTCCAAACCAACCAGTTCACGTTCAATCAGTTATTCAG
CCAGGACCTAACCAGCAATCTGTGATACAAGCTCCAGGTGGAGCTACTTTGCAATCTGTT
CAGGTAATAAGACTTCCTTGTTTCATTGGTTTTTAATGTGTTACTTTTATAGATTTTCTG
GGCACAATCGTTAATATTCAACATCCTTGATTTTGTCCTCAACTTCTGACAACAACCTAC
ATTTTTTATATACCTTTCTTAGTGGATATAGTGCATGATCATAAGTCACATCCAAATGTA
TTAGGTGTTGAAAACTGACATGAAAATTATCTGACTGATCCTGTCTAAA
>MY5277_Hexurella_SanPedro_Martir
CATGCTTTTAGTAATGCATAAACTTCTGGTTATTTTGCCTTTCAGGATAATTAGATATGG
ATCTTTATTCGTGATATCATGTTGTGACATATTA--ATATGTATTATTTTAAACAAAACT
CAGGTAGTAACATCATCTTCAAGTACCCAGGCAATTGCTGTGCCACAAGCAGGCGGTGGT
GTGTCTATAGTTCACGTTGCCATTCCAAACCAACCAGTTCACGTTCAATCAGTTATTCAG
CCAGGACCTAACCAGCAATCTGTGATACAAGCTCCAGGTGGAGCTACTTTGCAATCTGTT
CAGGTAATAAGACTTCCTTGTTTCATTGGTTTTTAATGTGTTACTTTTATAGATTTTCTG
GGCACAATCGTTAATATTCAACATCCTTGATTTTGTCCTCAACTTCTGACAACAACCTAC
ATTTTTTATATACCTTTCTTAGTGGATATAGTGCATGGTCATAAGTCACATCCAAATGTA
TTAGGTGTTGAAAACTGACATGAAAATTATCTGACTGATCCTGTCTAAA
>MY5280_Hexurella_ArroyoSalado
CATGCTTTCAGTAATGCATGAACTTCAGGTTATTTTGCCTTTCAGGATAATTAGATATGG
ATGTTTATTCATGATATCATCTTGTGACATATTA--ATATGTATTATTTTAAACAAAACT
CAGGTAGTGACATCATCTTCAAGTACCCAGGCAATTGCTGTGCCACAAGCAGGCGGTGGT
GTGTCTATTGTTCACGTTGCCATTCCAAACCAACCAGTTCACGTTCAATCAGTTATTCAG
CCAGGACCTAACCAGCAATCTGTGATACAAGCTCCAGGTGGAGCTACTTTGCAATCTGTT
CAGGTAATAAGACTTCCTTGTGTCATTGGTTTTTAATGTGTTACTTTTATAGATTTTCTG
GACACAGTTGTTAATATTCAACACCCTTGATTTCATCCTCAACTTCTGACCACAACCTAC
ATTTTTTATATACCTTTCCTAGTGGATATAGTGCATGGTCATAAGTCACATCCAAATGTA
TTAGGTATTGGAAACTGAAATGAAAATTATCTGATTGATCCTGTCTAAA
>MY5282_Hexurella_ArroyoSalado
----------------CATGAACTTCAGGTTATTTTGCCTTTCAGGATAATTAGATATGG
ATGTTTATTCATGATATCATGTTGTGACATATTA--ATATGTATTATTTTAAACAAAACT
CAGGTAGTAACATCATCTTCAAGTACCCAGGCAATTGCTGTGCCACAAGCAGGCGGTGGT
GTGTCTATTGTTCATGTTGCCATTCCAAACCAACCAGTTCACGTTCAATCAGTTATTCAG
CCAGGACCTAACCAGCAATCTGTGATACAAGCTCCAGGTGGAGCTACTTTGCAATCTGTT
CAGGTAATAAGACTTCCTTGTGTCATTGGTTTTTAATGTGTTACTTTTATAGATTTTCTG
GACACAGTTGTTAATATTCAACACCCTTGATTTCATCCTCAACTTCTGACCACAACCTAC
ATTTTTTATATACCTTTCCTAGTGGATATAGTGCATGGTCATAAGTCACATCCAAATATA
TTAGGTATTGGAAACTG-----------ATCTGATTGATCCTGTCTAAA
>MY5286_Hrupicola_SweetwaterSpr_OrdMtn
CATGCTTTCAGTAATGCATGTACTTCTGGTTATTTTGCCTTTCAGGATAATTAGATATGG
TTGTTTATTCATGATATCATGTTGTGACATATTAATATATGTATTATTTTAATAAAAACT
CAGGTAGTAACATCATCTTCAAGTACCCAGGCAATTGCTGTGCCACAAGCAGGCGGTGGT
GTGTCTATAGTTCACGTTGCCATTCCAAACCAACCAGTTCACGTTCAATCAGTTATTCAG
CCAGGACCTAACCAACAATCTGTGATACAAGCTCCAGGTGGAGCTACTTTGCAATCTGTT
CAGGTAATAAGACTTCCTTGTTTCATTGGTTTTTAATGTGTTACTTTTATAGATTTTCTG
TGCACAGTCGTTAGTATTCAACACCCTTGATTTCGTCCTCAACTTCTGACAACAACCTAC
ATTTTTTATATACCTTTCCTAGTGGATATAGTGCATGGTCATAAGTCACATCCAAATGCA
TTAGGTAGTGGAAACTGAAATGAAAATCATCTGATTGACCCTGTCTAAA
>MY5287_Hrupicola_SweetwaterSpr_OrdMtn
CATGCTTTCAGTAATGCATGTACTTCTGGTTATTTTGCCTTTCAGGATAATTAGATATGG
TTGTTTATTCATGATATCATGTTGTGACATATTAATATATGTATTATTTTAATAAAAACT
CAGGTAGTAACATCATCTTCAAGTACCCAGGCAATTGCTGTGCCACAAGCAGGCGGTGGT
GTGTCTATAGTTCACGTTGCCATTCCAAACCAACCAGTTCACGTTCAATCAGTTATTCAG
CCAGGACCTAACCAACAATCTGTGATACAAGCTCCAGGTGGAGCTACTTTGCAATCTGTT
CAGGTAATAAGACTTCCTTGTTTCATTGGTTTTTAATGTGTTACTTTTATAGATTTTCTG
TGCACAGTCGTTAGTATTCAACACCCTTGATTTCGTCCTCAACTTCTGACAACAACCTAC
ATTTTTTATATACCTTTCCTAGTGGATATAGTGCATGGTCATAAGTCACATCCAAATGCA
TTAGGTAGTGGAAACTGAAATGAAAATCATCTGATTGACCCTGTCTAAA
>MY5288_Hrupicola_Deadman_Hills
CATGCTTTCAGTAATGCATGAACTTCTGGTTATTTTGCCTTTCAGGATAATTGGATATGG
ATGTTTATTCGTGATATCATGTTGTGACATATTAATATATGTATTGTTTTAATGAAAACT
CAGGTAGTAACCTCATCTTCAAGTACCCAGGCAATTGCTGTGCCACAAGCAGGCGGTGGT
GTGTCTATAGTTCACGTTGCCATTCCAAACCAACCAGTTCACGTTCAATCAGTTATTCAG
CCAGGACCTAACCAACAATCTGTGATACAAGCTCCAGGTGGAGCTACTTTGCAATCTGTT
CAGGTAATAAGACTTCCTTGTTTCATTGGTTTTTAATGTGTTACTTTTATAGATTTTCTG
AGCCCAGTCGTTAGTATTCAACACCCTTGATTTTGTCCTCAACTTCCGACAACAACCTAC
ATTTTTTACATACCTTTCCTAGTGGTTATAGTGCATGGTCATAAGTCAGATTCAAATGCA
TTAGGTATTGGAAACTGAAATGAAAATCATCTGATTGACCCTGTCTAAA
>MY5289_Hrupicola_Deadman_Hills
CATGCTTTCAGTAATGCATGAACTTCTGGTTATTTTGCCTTTCAGGATAATTGGATATGG
ATGTTTATTCGTGATATCATGTTGTGACATATTAATATATGTATTGTTTTAATGAAAACT
CAGGTAGTAACCTCATCTTCAAGTACCCAGGCAATTGCTGTGCCACAAGCAGGCGGTGGT
GTGTCTATAGTTCACGTTGCCATTCCAAACCAACCAGTTCACGTTCAATCAGTTATTCAG
CCAGGACCTAACCAACAATCTGTGATACAAGCTCCAGGTGGAGCTACTTTGCAATCTGTT
CAGGTAATAAGACTTCCTTGTTTCATTGGTTTTTAATGTGTTACTTTTATAGATTTTCTG
AGCCCAGTCGTTAGTATTCAACACCCTTGATTTTGTCCTCAACTTCCGACAACAACCTAC
ATTTTTTATATACCTTTCCTAGTGGTTATAGTGCATGGTCATAAGTCAGATTCAAATGCA
TTAGGTATTGGAAACTGAAATGAAAATCATCTGATTGACCCTGTCTAAA
>MY5309_Hapachea_JohnnyLyon_Hills
CACATTTGCCGAGTCCCATGGGTGACCGTTATTCAGAGGTTTTACTGTAATTAGGTATTG
ATGTTTATTCAGAATATCATGTTGTGACATATTGGTATATATATTATTTTGAAAAAAAAC
CAGGTAGTAACATCATCTTCAGGTACCCAGGCAATTGCTGTGCCACAAGCAGGCGGTGGT
GTGTCTATAGTTCACGTTGCCATTCCAAACCAACCAGTTCATGTTCAATCAGTTATTCAG
CCAGGACCTAACCAACAATCTGTGATACAAGCTCCAGGTGGAGCTACTTTGCAATCTGTT
CAGGTAATAAGACTGCTTTGTTTCATTGGTTATTAAATTGTTACTTTTATACATTTTCTG
GGCACAGTCATTAATATTCAACTCCCTTGACTTTGTCCTCAACTTCTGACAACAACCAAC
ATTTTTTAAATACATTTCCTAGTAGATATAGTGCATGGTCACTAGTCATGTCTAATTGTA
TTAGGTATTGGAAACTGAAATGAAAATCACCTGATTGATCCTGTCTTAA
>MY5310_Hexurella_AntelopeCyn_CerbatMtns
-----------------------------------TACCTTTCAGGATAATTAGATATTG
GTGTTCATTCGTGATATCATGTTGCGACATATTGGTATATATATTATTTTTAAAAAAA-C
CAGGTAGTAGCATCATCTTCAAGTACCCAGGCAATTGCTGTGCCACAAGCCGGCGGTGGT
GTGTCTATAGTTCACGTTGCCATTCCAAACCAACCAGTTCATGTTCAATCAGTTATTCAG
CCGGGACCTAACCAACAATCTGTGATACAAGCTCCAGGTGGAGCTACTTTGCAATCTGTT
CAGGTAATAAGTCTGCTTTGTTTCACTGGTTTTTAATGGGTTGCTT-TGTACATTTTCTG
TGCACAGTCATTGAAATTCAACACCCTTGACTTTGTCCTCAACTTCTAACAACAACCAAC
AATTTTTATATACATTTCCTAGTGGATATAGCCCATG-------------TCCAATTGTA
TTAGGTA------------------------------------------
>MY5311_Hexurella_AntelopeCyn_CerbatMtns
-------------------------------ATTTTACCTTTCAGGATAATTAGATATTG
GTGTTCATTCGTGATATCATGTTGCGACATATTGGTATATATATTATTTTTAAAAAAA-C
CAGGTAGTAGCATCATCTTCAAGTACCCAGGCAATTGCTGTGCCACAAGCCGGCGGTGGT
GTGTCTATAGTTCACGTTGCCATTCCAAACCAACCAGTTCATGTTCAATCAGTTATTCAG
CCAGGACCTAACCAACAATCTGTGATACAAGCTCCAGGTGGAGCTACTTTGCAATCTGTT
CAGGTAATAAGTCTGCTTTGTTTCACTGGTTTTTAATGGGTTGCTT-TGTACATTTTCTG
TGCACAGTCATTGAAATTCAACACCCTTGACTTTGTCCTCAACTTCTAACAACAACCAAC
AATTTTTATATACATTTCCTAGTGGATATAGCCCATG-------------TCCAATTGTA
TTAGGTATTGGAAACTGAAATGAAAATCATCCAATTGATCCTGTCTTAA
>MY5312_Hexurella_FoxCyn_MusicMtns
CATGCTGTCAGTAATGTATGAACTTCTGGTTATTTTACCTTTCAGGATAATTAGATATTG
GTGTTCATTCGTGATATCATGTTGCGACATATTGGTATATATATTATTTTTAAAAAAA-C
CAGGTAGTAGCATCATCTTCAAGTACCCAGGCAATTGCTGTGCCACAAGCCGGCGGTGGT
GTGTCTATAGTTCACGTTGCCATTCCAAACCAACCAGTTCATGTTCAATCAGTTATTCAG
CCAGGACCTAACCAACAATCTGTGATACAAGCTCCAGGTGGAGCTACTTTGCAATCTGTT
CAGGTAATAAGTCTGCTTTGTTTCACTGGTTTTTAATGGGTTGCTT-TGTACATTTTCTG
TGCACAGTCATTGAAATTCAACACCCTTGACTTTGTCCTCAACTTCTAACAACAACCAAC
AATTTTTATATACATTTCCTAGTGGATATAGCCCATG-------------TCCAATTGTA
TTAGGTATTGGAAACTGAAATGAAAATCATCCGATTGATCCTGTCTTAA
>MY5313_Hexurella_FoxCyn_MusicMtns
-----------TAATGTATGAACTTCTGGTTATTTTACCTTTCAGGATAATTAGATATTG
GTGTTCATTCGTGATATCATGTTGCGACATATTGGTATATATATTATTTTTAAAAAAA-C
CAGGTAGTAGCATCATCTTCAAGTACCCAGGCAATTGCTGTGCCACAAGCCGGCGGTGGT
GTGTCTATAGTTCACGTTGCCATTCCAAACCAACCAGTTCATGTTCAATCAGTTATTCAG
CCAGGACCTAACCAACAATCTGTGATACAAGCTCCAGGTGGAGCTACTTTGCAATCTGTT
CAGGTAATAAGTCTGCTTTGTTTCACTGGTTTTTAATGGGTTGCTT-TGTACATTTTCTG
TGCACAGTCATTGAAATTCAACACCCTTGACTTTGTCCTCAACTTCTAACAACAACCAAC
AATTTTTATATACATTTCCTAGTGGATATAGCCCATG-------------TCCAATTGTA
TTAGGTATTGGAAACTGAAATGAAAATCATCCGATTG------------
>MY5314_Hexurella_Grasshopper_BrushyMtn
CATGCTGTCAGTAATGTATGATCTTCTGGTTATTTTGCCTTTCGGGATAATTAGGTATTG
GTGTTCATTCATGATATCATGTTGCGACATATTGGTATATATGTTATTTTTAAAAAAA-C
CAGGTAGTAGCATCATCTTCAAGTACCCAGGCAATTGCTGTGCCACAAGCCGGCGGTGGT
GTGTCTATAGTTCACGTTGCCATTCCAAACCAACCAGTTCATGTTCAATCAGTTATTCAG
CCAGGACCTAACCAACAATCTGTGATACAAGCTCCAGGTGGAGCTACTTTGCAATCTGTT
CAGGTAATAAGTCTGCTTTGTTTCACTGGTTTTTAATGGGTTACTT-TGTACATTTTCTG
TG-ACAGTCATTAAAATTCAACACCCTTGACTTTGTCCTCAACTTCTAACTACAACGAAT
ATTTTTTATATACATTTCCTAGTGGATATAGCACATG-----------------------
-------------------------------------ATCCTGTCTTAA
>MY5315_Hexurella_WagonerRd_BradshawMtns
CATGCTTTCAGTAATGTATGAACTTCTGGTTATTTTGCCTTTCAGGGTAATTAGATATTG
GTGTTTATTCATGATATCATGTTGCGACATATTGGTATATATATTATTTTTAAAAAAA-C
CAGGTAGTAGCATCATCTTCAAATACCCAGGCAATAGCTGTGCCACAAGCAGGTGGTGGT
GTGTCTATAGTTCACGTTGCCATTCCAAACCAACCAGTTCATGTTCAATCAGTTATTCAG
CCAGGACCTAACCAACAATCTGTGATACAAGCTCCAGGTGGAGCTACTTTGCAATCTGTT
CAGGTAATAAGTCTGCTTTGTTTCACTGGTTTTTAATGGGTTACTT-TGTACATTTTCTG
TGCACAGTCATTAAAATTCAACACCCTTGACTTTGTCCTCAACTTCTAACATCAACCAAC
ATTTTTTATATACATTTCCTAGTGGATGTAGTGCATG-------------TCCAATTGTA
TTAGGTATTGGAAACTGAAATGAAAATCATCCGATTGATCCTGTCTTAA
>MY5316_Hexurella_WagonerRd_BradshawMtns
CATGCTTTCAGTAATGTATGAACTTCTGGTTATTTTGCCTTTCAGGGTAATTAGATATTG
GTGTTTATTCATGATATCATGTTGCGACATATTGGTATATATATTATTTTTAAAAAAA-C
CAGGTAGTAGCATCATCTTCAAATACCCAGGCAATTGCTGTGCCACAAGCAGGCGGTGGT
GTGTCTATAGTTCACGTTGCCATTCCAAACCAACCAGTTCATGTTCAATCAGTTATTCAG
CCAGGACCTAACCAACAATCTGTGATACAAGCTCCAGGTGGAGCTACTTTGCAATCTGTT
CAGGTAATAAGTCTGCTTTGTTTCACTGGTTTTTAATGGGTTACTT-TCTACATTTTCTG
TGCACAGTCATTAAAATTCAACACCCTTGACTTTGTCCTCAACTTCTAACAACAACCAAC
ATTTTTTATATACATTTCCTAGTGGATATAGTGCATG-------------TTCAATTGTA
TTAGGTATTGGAAACTGAAATGAAAATCATCCGATTGATCCTGTCTTAA
>MY5317_Hrupicola_Cottonwood_SnYsidroMtns
CATGCTTTCAGTAATGCATGAACTTCTAGTTATTTTGCCTTTCAGGATAATTAGATATGG
ATGTTTATTCATGATATCATGTTGTAACATATTAATATATGTATTA-TTTAAAAAAAACT
CAGGTAGTAACATCATCTTCGAGTACCCAGGCAATTGCTGTGCCACAAGCAGGCGGTGGT
GTGTCTATAGTTCACGTTGCCATTCCAAACCAACCAGTTCACGTTCAATCAGTTATTCAG
CCAGGACCTAACCAGCAATCTGTGATACAAGCCCCGGGTGGAGCTACTTTGCAATCTGTT
CAGGTAATAAGACTTCCTTGTTTCATTTGTTTTTAATGTGTTACTCTTACAGATTTTCTG
GGCACAGTCATTAATATTCAAC--------------------------------------
------------------------------------------------------------
--------TGGAAACTGAAACAAAAATCATCTGATGGATCCTGTCTAAA
