# Supplementary material for: ﻿Species delimitation, biogeography, and natural history of dwarf funnel web spiders (Mygalomorphae, Hexurellidae, Hexurella) from the United States / Mexico borderlands
Source: Zookeys. 2023 Jun 14;1167:109–57. doi: 10.3897/zookeys.1167.103463 (PMC10285686; doi:10.3897/zookeys.1167.103463)
Supplement: Supplementary material 3 — Input matrices, analysis log files, and output tree files for nuclear and mitochondrial analyses [file zookeys-1167-109_article-103463__-s003.zip › uce-2002181.fasta]

>MY0059_Hapachea_SantaRitaMtns_MaderaCyn
TGACTTTATCATTCACCTTGTGTTCTGTGTGTGTAGGAGAGTGGCATTGTAGTTGTTGTG
AAAAGTGTTAGTTGTGTACGTGTTATGTGTTTGCAGACGTTGATATTGTGTATTGTCGTC
TGGCTTGTCAAACCGGCTCCTGAAGCTGTTCTGCTCAAATCACCAGGTATGAGGACCCGC
GCCCTGGCCTTGCACCAGCAGGGCTGGTCCTGGACCAAGATAGCCACTGAGTTGGGCTGT
CATCGCACGACGGTGATGCGCCTGGTGCACAAGTGGCAGCAGACCGGATGCATAGCAGAT
CTACCTCATCGGCGGAGGCCCAGGGCCCTGCCAGCCCATCAGCCCCAGCAACAGCTCAAC
AGGAATGGAATGCCTCTCCCAGCACATCATCGGTGAGTTTTCTTTTGCTCTATCATAAGT
CTCGTATCTACATTTTAAATGTCAGGGAACACCCGCAGTCATTTTACATCGTCAGGGAGC
AATTAAAGCATCCGCCAACATGGACGAGATTGTGGGT
>MY0139_Hexurella_SanDiego_Guatay
TGACTTTATCATTCACCTTGTGTTCTGTGTGTGTAGGGGAGTGGCATTGTAGTTGTTGTG
AAAAGTGTTAGTTGTGTACGTGTTATGTGTTTGCAGACGTTGATATTGTGTATTGTCGTC
TGGCTTGTCAAACCGGCTCCTGAAGCTGTTCTGCTCAAATCACCAGGTATGAGGACCCGC
GCCCTGGCCTTGCACCAGCAGGGCTGGTCCTGGACCAAGATAGCCACTGAGTTGGGCTGT
CATCGCACGACGGTGATGCGCCTGGTGCACAAGTGGCAGCAGACCGGATGCATAGCAGAT
CTACCTCATCGGCGGAGGCCCAGGGCCCTGCCAGCCCATCAGCCCCAGCAACAGCTCAAC
AGGAACGGAATGCCTCTTCCAGCACATCATCGGTGAGTTTTCTTTTGCTCTATTACGAGA
CTCGTATCTACATTTTAAATGTCAGGGAACACCCGCAGTTATTTGGCCTAGTCTGGGAGC
AATTAAAGCATCCACCAACACGGACGAGATGGTCGAT
>MY5053_Hexurella_ChiricahuaMtns_PriceCyn
TGACTTTATCATTCACCTTGTGTTCTGTGTGTGTAGGAGAGTGGCATTGTAGTTGTTGTG
AAAAGTGTTAGTTGTGTACGTGTTATGTGTTTGCAGACGTTGATATTGTGTATTGTCGTC
TGGCTTGTCAAACCGGCTCCTGAAGCTGTTCTGCTCAAATCACCAGGTATGAGGACCCGC
GCCCTGGCCTTGCACCAGCAGGGCTGGTCCTGGACCAAGATAGCCACTGAGTTGGGCTGT
CATCGCACGACGGTGATGCGCCTGGTGCACAAGTGGCAGCAGACCGGATGCATAGCAGAT
CTACCTCATCGGCGGCGGCCCAGGGCCCTGCCAGCCCATCAGCCCCAGCAACAGCTCAAC
AGGAATGGAATGCCTCTCCCAGCACATCATCGGTGAGTTTTCTTTTGCTCTATCACAAGT
CTCGTAGCTGCATTTTAAATGTCGGAGAACACCCGCAGTCATTTTACCTCGTCAGGGAGC
AATTAAAGCATCCGCCAACATGGACGAGATTGTGGGT
>MY5057_Hexurella_ChiricahuaMtns_PriceCyn
------------------------------------------------------------
------------------------------------------------------------
-----------------------------------------------------GACCCGC
GCCCTGGCCTTGCACCAGCAGGGCTGGTCCTGGACCAAGATAGCCACTGAGTTGGGCTGT
CATCGCACGACGGTGATGCGCCTGGTGCACAAGTGGCA-CAGA-CGGATGCATAGCGA--
CTACCTCA-CGGCGGAGGCCAGGG--CCTGCCTGCCCACCAGCCC--ACAACAGCTCAAC
AGGAATGGATGCCCTCC----GCACATCATCGGTGAGTTTTCT-----------------
------------------------------------------------------------
-------------------------------------
>MY5064_Hexurella_MuleMtns_Escabrosa
TGACTTTATCATTCACCTTGTGTTCTGTGTGTGTAGGAGAGTGGCATTGTAGTTGTTGTG
AAAAGTGTTAGTTGTGTACGTGTTATGTGTTTGCAGACGTTGATATTGTGTATTGTCGTC
TGGCTTGTCAAACCGGCTCCTGAAGCTGTTCTGCTCAAATCACCAGGTATGAGGACCCGC
GCCCTGGCCTTGCACCAGCAGGGCTGGTCCTGGACCAAGATAGCCACTGAGTTGGGCTGT
CATCGCACGACGGTGATGCGCCTGGTGCACAAGTGGCAGCAGACCGGATGCATAGCAGAT
CTACCTCATCGGCGGAGGCCCAGGGCCCTGCCAGCCCATCAGCCCCAGCAACAGCTCAAC
AGGAATGGAATGCCTCTCCCAGCACATCATCGGTGAGTTTTCTTTTGCTCTATCGCAAGT
CTCGTATCTGCATTTTCAATGTCGGAGAACACCCGCTGTCATTTTACCTCGTCAGGGAGC
AATTAAAGCATCCGCCAACATGGACGAGATTCTGGGT
>MY5066_Hexurella_MuleMtns_Escabrosa
TGACTTTATCATTCACCTTGTGTTCTGTGTGTGTAGGAGAGTGGCATTGTAGTTGTTGTG
AAAAGTGTTAGTTGTGTACGTGTTATGTGTTTGCAGACGTTGATATTGTGTATTGTCGTC
TGGCTTGTCAAACCGGCTCCTGAAGCTGTTCTGCTCAAATCACCAGGTATGAGGACCCGC
GCCCTGGCCTTGCACCAGCAGGGCTGGTCCTGGACCAAGATAGCCACTGAGTTGGGCTGT
CATCGCACGACGGTGATGCGCCTGGTGCACAAGTGGCAGCAGACCGGATGCATAGCAGAT
CTACCTCATCGGCGGAGGCCCAGGGCCCTGCCAGCCCATCAGCCCCAGCAACAGCTCAAC
AGGAATGGAATGCCTCTCCCAGCACATCATCGGTGAGTTTTCTTTTGCTCTATCGCAAGT
CTCGTATCTGCATTTTCAATGTCGGAGAACACCCGCTGTCATTTTACCTCGTCAGGGAGC
AATTAAAGCATCCGCCAACATGGACGAGATTCTGGGT
>MY5071_Hexurella_SantaRitaMtns_AlisoSprings
TGACTTTATCATTCACCTTGTGTTCTGTGTGTGTAGGAGAGTGGCATTGTAGTTGTTGTG
AAAAGTGTTAGTTGTGTACGTGTTATGTGTTTGCAGACGTTGATATTGTGTATTGTCGTC
TGGCTTGTCAAACCGGCTCCTGAAGCTGTTCTGCTCAAATCACCAGGTATGAGGACCCGC
GCCCTGGCCTTGCACCAGCAGGGCTGGTCCTGGACCAAGATAGCCACTGAGTTGGGCTGT
CATCGCACGACGGTGATGCGCCTGGTGCACAAGTGGCAGCAGACCGGATGCATAGCAGAT
CTACCTCATCGGCGGAGGCCCAGGGCCCTGCCAGCCCATCAGCCCCAGCAACAGCTCAAC
AGGAATGGAATGCCTCTCCCAGCACATCATCGGTGAGTTTTCTTTTGCTCTATCACAAGT
CTCGTATCTGCATTTTAAATGTCGGAGAACACCCGCAGTCATTTTACCTCGTCAGGGAGC
AATTAAAGCATCCGCCAACATGGACGAGATTGTGGGT
>MY5075_Hexurella_ChiricahuaMtns_CaveCrkCyn
TGACTTTATCATTCACCTTGTGTTCTGTGTGTGTAGGAGAGTGGCATTGTAGTTGTTGTG
AAAAGTGTTAGTTGTGTACGTGTTATGTGTTTGCAGACGTTGATATTGTGTATTGTCGTC
TGGCTTGTCAAACCGGCTCCTGAAGCTGTTCTGCTCAAATCACCAGGTATGAGGACCCGC
GCCCTGGCCTTGCACCAGCAGGGCTGGTCCTGGACCAAGATAGCCACTGAGTTGGGCTGT
CATCGCACGACGGTGATGCGCCTGGTGCACAAGTGGCAGCAGACCGGATGCATAGCAGAT
CTACCTCATCGGCGGAGGCCCAGGGCCCTGCCAGCCCATCAGCCCCAGCAACAGCTCAAC
AGGAATGGAATGCCTCTCCCAGCACATCATCGGTGAGTTTTCTTTTGCTCTATCACAAGT
CTCGTATCTGCGTTTTAAATGTCGGAGAACACCCGCAGTCATTTTACCTCGTCAGGGAGC
AATTAAAGCATCCGCCAACATGGACGAGATTGTGGGT
>MY5126_Hexurella_SantaCatalinaMtns_NuggetCyn
TGACTTTATCATTCACCTTGTGTTCTGTGTGTGTAGGAGAGTGGCATTGTAGTTGTTGTG
AAAAGTGTTAGTTGTGTACGTGTTATGTGTTTGCAGACGTTGATATTGTGTATTGTCGTC
TGGCTTGTCAAACCGGCTCCTGAAGCTGTTCTGCTCAAATCACCAGGTATGAGGACCCGC
GCCCTGGCCTTGCACCAGCAGGGCTGGTCCTGGACCAAGATAGCCACTGAGTTGGGCTGT
CATCGCACGACGGTGATGCGCCTGGTGCACAAGTGGCAGCAGACCGGATGCATAGCAGAT
CTACCTCATCGGCGGAGGCCCAGGGCCCTGCCAGCCCATCAGCCCCAGCAACAGCTCAAC
AGGAATGGAATGCCTCTCCCAGCACATCATCGGTGAGTTTTCTTTTGCTGTATCACAAGT
CTCGTATCTGCATTTTAAATGTCGGAGAACACCCGCAGTCATTTTACCTCGTCAGGGAGC
AATTAAAGCATCTGCCAACATGGACGAGATTGTGGGT
>MY5127_Hexurella_WhetstoneMtns_FrenchJoeCyn
------------------------------------------------------------
-------------------------------------CGTTGATATTGTGTATTGTCGTC
TGGCTTGTCAAACCGGCTCCTGAAGCTGTTCTGCTCAAATCACCAGGTATGAGGACCCGC
GCCCTGGCCTTGCACCAGCAGGGCTGGTCCTGGACCAAGATAGCCACTGAGTTGGGCTGT
CATCGCACGACGGTGATGCGCCTGGTGCACAAGTGGCAGCAGACCGGATGCATAGCAGAT
CTACCTCATCGGCGGAGGCCCAGGGCCCTGCCAGCCCATCAGCCCCAGCAACAGCTCAAC
AGGAATGGAATGCCTCTCCCAGCACATCATCGGTGAGTTTTTTTTTGCTCTATCACAAGT
CTCGTATCTGCATTTTAAATGACGGAGAACACCCGCAGTCATTTTACCTCGTCAGGGAAC
AATTAAAGCATCCGCCAACGTGGACGAGATTGTGGG-
>MY5128_Hexurella_WhetstoneMtns_FrenchJoeCyn
------------------------------------------------------------
------------------------------------------------------------
------------------CCTGAAGCTGTTCTGCTCAAATCACCAGGTATGAGGACCCGC
GCCCTGGCCTTGCACCAGCAGGGCTGGTCCTGGACCAAGATAGCCACTGAGTTGGGCTGT
CATCGCACGACGGTGATGCGCCTGGTGCACAAGTGGCAGCAGACCGGATGCATAGCAGAT
CTACCTCATCGGCGGAGGCCCAGGGCCCTGCCAGCCCATCAGCCCCAGCAACAGCTCAAC
AGGAATGGAATGCCTCTCCCAGCACATCATCGGTGAGTTTTTTTTTG-------------
------------------------------------------------------------
-------------------------------------
>MY5131_Hexurella_PedregosaMtns_PruneCyn
TGACTTTATCATTCACCTTGTGTTCTGTGTGTGTAGGAGAGTGGCATTGTAGTTGTTGTG
AAAAGTGTTAGTTGTGTACGTGTTATGTGTTTGCAGACGTTGATATTGTGTATTGTCGTC
TGGCTTGTCAAACCGGCTCCTGAAGCTGTTCTGCTCAAATCACCAGGTATGAGGACCCGC
GCCCTGGCCTTGCACCAGCAGGGCTGGTCCTGGACCAAGATAGCCACTGAGTTGGGCTGT
CATCGCACGACGGTGATGCGCCTGGTGCACAAGTGGCAGCAGACCGGATGCATAGCAGAT
CTACCTCATCGGCGGAGGCCCAGGGCCCTGCCAGCCCATCAGCCCCAGCAACAGCTCAAC
AGGAATGGAATGCCTCTCCCAGCACATCATCGGTGAGTTTTCTTTTGCTCTATCACAAGT
CTCGTATCTGCATTTTAAATGTCGGAGAACACCCGCAGTCATTTTACCTCGTCAGGGAGC
AATTAAAGCATCCGCCAACATGGACTAGATTATGGGT
>MY5132_Hexurella_PedregosaMtns_PruneCyn
TGACTTTATCATTCACCTTGTGTTCTGTGTGTGTAGGAGAGTGGCATTGTAGTTGTTGTG
AAAAGTGTTAGTTGTGTACGTGTTATGTGTTTGCAGACGTTGATATTGTGTATTGTCGTC
TGGCTTGTCAAACCGGCTCCTGAAGCTGTTCTGCTCAAATCACCAGGTATGAGGACCCGC
GCCCTGGCCTTGCACCAGCAGGGCTGGTCCTGGACCAAGATAGCCACTGAGTTGGGCTGT
CATCGCACGACGGTGATGCGCCTGGTGCACAAGTGGCAACAGACCGGATGCATAGCAGAT
CTACCTCATCGGCGGAGGCCCAGGGCCCTGCCAGCCCATCAGCCCCAGCAACAGCTCAAC
AGGAATGGAATGCCTCTCCCAGCTCATCATCGGTGAGTTTTCTTTTGCTCTATCACAAGT
CTCGTATCTGCATTTTAAATGTCGGAGAACACCCGCAGTCATTTTACCTCGTCAGGGAGC
AATTAAAGCATCCGCCAACATGGACTAGATTATGGGT
>MY5136_Hexurella_MiddlemarchCyn
TGACTTTATCATTCACCTTGTGTTCTGTGTGTGTAGGAGAGTGGCATTGTAGTTGTTGTG
AAAAGTGTTAGTTGTGTACGTGTTATGTGTTTGCAGACGTTGATATTGTGTATTGTCGTC
TGGCTTGTCAAACCGGCTCCTGAAGCTGTTCTGCTCAAATCACCAGGTATGAGGACCCGC
GCTCTGGCCTTGCACCAGCAGGGCTGGTCCTGGACCAAGATAGCCACTGAGTTGGGCTGT
CATCGCACGACGGTGATGCGCCTGGTGCACAAGTGGCAGCAGACCGGATGCATAGCAGAT
CTACCTCATCGGCGGAGGCCCAGGGCCCTGCCAGCCCATCAGCCCCAGCAACAGCTCAAC
AGGAATGGAATGCCTCTCCCAGCACATCATCGGTGAGTTTTCTTTTGCTCTATCACAAGT
CTCGTATCTGCATTTTAAATGTCGGAGAACACCCGCAGTCATTTTACTTCGTCAGGGGGC
AATTAAAGCATCCGCCAACACGGACGAGATTGTGGGT
>MY5147_Hexurella_DragoonMtns_NF_345A
TGACTTTATCATTCACCTTGTGTTCTGTGTGTGTAGGAGAGTGGCATTGTAGTTGTTGTG
AAAAGTGTTAGTTGTGTACGTGTTATGTGTTTGCAGACGTTGATATTGTGTATTGTCGTC
TGGCTTGTCAAACCGGCTCCTGAAGCTGTTCTGCTCAAATCACCAGGTATGAGGACCCGC
GCCCTGGCCTTGCACCAGCAGGGCTGGTCCTGGACCAAGATAGCCACTGAGTTGGGCTGT
CATCGCACGACGGTGATGCGCCTGGTGCACAAGTGGCAGCAGACCGGATGCATAGCAGAT
CTACCTCATCGGCGGAGGCCCAGGGCCCTGCCAGCCCATCAGCCCCAGCAACAGCTCAAC
AGGAATGGAATGCCTCTCCCAGCACATCATCGGTGAGTTTTCTTTTGCTCTATCACAAGT
CTCGTATCTGCATTTTAAATGTCGGAGAACACCCGCAGTCATTTTACTTCGTCAGGGGGC
AATTAAAGCATCCGCCAGCACGGACGAGATTGTGGGT
>MY5152_Hexurella_WhetstoneMtns_ApacheCyn
TGACTTTATCATTCACCTTGTGTTCTGTGTGTGTAGGAGAGTGGCATTGTAGTTGTTGTG
AAAAGTGTTAGTTGTGTACGTGTTATGTGTTTGCAGACGTTGATATTGTGTATTGTCGTC
TGGCTTGTCAAACCGGCTCCTGAAGCTGTTCTGCTCAAATCACCAGGTATGAGGACCCGC
GCCCTGGCCTTGCACCAGCAGGGCTGGTCCTGGACCAAGATAGCCACTGAGTTGGGCTGT
CATCGCACGACGGTGATGCGCCTGGTGCACAAGTGGCAGCAGACCGGATGCATAGCAGAT
CTACCTCATCGGCGGAGGCCCAGGGCCCTGCCAGCCCATCAGCCCCAGCAACAGCTCAAC
AGGAATGGAATGCCTCTCCCAGCACATCATCGGTGAGTTTTCTTTTGCTCTATCACCAGT
CTCGTATCTGCATTTTAAATGTCGGAGAACACCCGCAGTCATTTTACCTCGTCAGGG---
--------------CCAACATGGACGAGATTGTGGGT
>MY5154_Hexurella_SantaRitaMtns_AdobeCyn
TGACTTTATCATTCACCTTGTCTTCTGTGTGTGTAGGAGAGTGGCATTGTAGTTGTTGTG
AAAAGTGTTAGTTGTGTACGTGTTATGTGTTTGCAGACGTTGATATTGTGTATTGTCGTC
TGGCTTGTCAAACCGGCTCCTGAAGCTGTTCTGCTCAAATCACCAGGTATGAGGACCCGC
GCCCTGGCCTTGCACCAGCAGGGCTGGTCCTGGACCAAGATAGCCACTGAGTTGGGCTGT
CATCGCACGACGGTGATGCGCCTGGTGCACAAGTGGCAGCAGACCGGATGCATAGCAGAT
CTACCTCATCGGCGGAGGCCCAGGGCCCTGCCAGCCCATCAGCCCCAGCAACAGCTCAAC
AGGAATGGAATGCCTCTCCCAGCACATCATCGGTGAGTTTTCTTTTGCTCTATCACAAGT
CTCGTATCTGCATTTTAAATGTCGGAAAACACCCGCAGTCATTTTACATCGTCAGGGAGC
AATTAAAGCATCCGCCAACATGGACGAGATTGTGGGT
>MY5157_Hexurella_SantaCatalinaMtns_Redington
TGACTTTATCATTCACCTTGTGTTCTGTGTGTGTAGGAGAGTGGCATTGTAGTTGTTGTG
AAAAGTGTTAGTTGTGTACGTGTTATGTGTTTGCAGACGTTGATATTGTGTATTGTCGTC
TGGCTTGTCAAACCGGCTCCTGAAGCTGTTCTGCTCAAATCACCAGGTATGAGGACCCGC
GCCCTGGCCTTGCACCAGCAGGGCTGGTCCTGGACCAAGATAGCCACTGAGTTGGGCTGT
CATCGCACGACGGTGATGCGCCTGGTGCACAAGTGGCAGCAGACCGGATGCATAGCAGAT
CTACCTCATCGGCGGAGGCCCAGGGCCCTGCCAGCCCATCAGCCCCAGCAACTGCTCAAC
AGGAATGGAATGCCTCTCCCAGCACATCATCGGTGAGTTTTCTTTTGCTCTATCACAAGT
CTCGTATCTGCATTTTAAATGTCGGAGAACACCCGCAGTCATTTTACCTCGTCAGGGAGC
AATTAAAGCATAACCAA---------AGATTGTGGGT
>MY5164_Hrupicola_Temecula
TGACTTTATCATTCACCTTGTGTTCTGTGTGTGTAGGAGAGTGGCATTGTAGTTGTTGTG
AAAAGTGTTAGTTGTGTACGTGTTATGTGTTTGCAGACGTTGATATTGTGTATTGTCGTC
TGGCTTGTCAAACCGGCTCCTGAAGCTGTTCTGCTCAAATCACCAGGTATGAGGACCCGC
GCCCTGGCCTTGCACCAGCAGGGCTGGTCCTGGACCAAGATAGCCACTGAGTTGGGCTGT
CATCGCACGACGGTGATGCGCCTGGTGCACAAGTGGCAGCAGACCGGATGCATAGCAGAT
CTACCTCATCGGCGGAGGCCCAGGGCCCTGCCAGCCCATCAGCCCCAGCAACAGCTCAAC
AGGAACGGAATGCCTCTTCCAGCACATCATCGGTGAGTTTTCTTTTGCTCTATTACGAGA
CTAGTATCTACGTTTTAAATGTCAGGGAACACCCGCAGTTATTTGGCCTCGTCTGGGAGC
AATTAAAGCATCCACCAACCTGGACGAGATGGTCGGT
>MY5165_Hrupicola_Temecula
TGACTTTATCATTCACCTTGTGTTCTGTGTGTGTAGGAGAGTGGCATTGTAGTTGTTGTG
AAAAGTGTTAGTTGTGTACGTGTTATGTGTTTGCAGACGTTGATATTGTGTATTGTCGTC
TGGCTTGTCAAACCGGCTCCTGAAGCTGTTCTGCTCAAATCACCAGGTATGAGGACCCGC
GCCCTGGCCTTGCACCAGCAGGGCTGGTCCTGGACCAAGATAGCCACTGAGTTGGGCTGT
CATCGCACGACGGTGATGCGCCTGGTGCACAAGTGGCAGCAGACCGGATGCATAGCAGAT
CTACCTCATCGGCGGAGGCCCAGGGCCCTGCCAGCCCATCAGCCCCAGCAACAGCTCAAC
AGGAACGGAATGCCTCTTCCAGCACATCATCGGTGAGTTTTCTTTTGCTCTATTACGAGA
CTAGTATCTACGTTTTAAATGTCAGGGAACACCCGCAGTTAATTTGCCTCGTCTGGGAGC
AATTAAAGCATCCACCAACCTGGACGAGATGG-----
>MY5175_Hapachea_HarshawRd_PatagoniaMtns
TGACTTTATCATTCACCTTGTGTTCTGTGTGTGTAGGAGAGTGGCATTGTAGTTGTTGTG
AAAAGTGTTAGTTGTGTACGTGTTATGTGTTTGCAGACGTTGATATTGTGTATTGTCGTC
TGGCTTGTCAAACCGGCTCCTGAAGCTGTTCTGCTCAAATCACCAGGTATGAGGACCCGC
GCCCTGGCCTTGCACCAGCAGGGCTGGTCCTGGACCAAGATAGCCACTGAGTTGGGCTGT
CATCGCACGACGGTGATGCGCCTGGTGCACAAGTGGCAGCAGACCGGATGCATAGCAGAT
CTACCTCATCGGCGGAGGCCCAGGGCCCTGCCAGCCCATCAGCCCCAGCAACAGCTCAAC
AGGAATGGAATGCCTCTCCCAGCACATCATCGGTAAGTTTTCTTTTGCTCTATCACAAGT
CTCGTATCTGCATTTTAAATGTCGGAGAACACCCGCAGCCATTTTACCTCGTCAGGGAGC
AATTAAAGCATCCGCCAGCATGGACAAGATTGTGGGT
>MY5180_Hapachea_MustrangPk_MustangMtns
TGACTTTATCATTCACCTTGTGTTCTGTGTGTGTAGGAGAGTGGCATTGTAGTTGTTGTG
AAAAGTGTTAGTTGTGTACGTGTTATGTGTTTGCAGACGTTGATATTGTGTATTGTCGTC
TGGCTTGTCAAACCGGCTCCTGAAGCTGTTCTGCTCAAATCACCAGGTATGAGGACCCGC
GCCCTGGCCTTGCACCAGCAGGGCTGGTCCTGGACCAAGATAGCCACTGAGTTGGGCTGT
CATCGCACGACGGTGATGCGCCTGGTGCACAAGTGGCAGCAGACCGGATGCATAGCAGAT
CTACCTCATCGGCGGAGGCCCAGGGCCCTGCCAGCCCATCAGCCCCAGCAACAGCTCAAC
AGGAATGGAATGCCTCTCCCAGCACATCATCGGTGAGTTTTCTTTTGCTCTGTCACAAGT
CTCGTATCTGCATTTTAAATGTCGGAGAACACCCGCAGTCACTTTACCTCGTCAGGGAAC
AATTAAAGCATCCGCCAATATGGACGAGATTGTGGGT
>MY5181_Hapachea_MustrangPk_MustangMtns
----------------------------------------GTGGCATTGTAGTTGTTGTG
AAAAGTGTTAGTTGTGTACGTGTTATGTGTTTGCAGACGTTGATATTGTGTATTGTCGTC
TGGCTTGTCAAACCGGCTCCTGAAGCTGTTCTGCTCAAATCACCAGGTATGAGGACCCGC
GCCCTGGCCTTGCACCAGCAGGGCTGGTCCTGGACCAAGATAGCCACTGAGTTGGGCTGT
CATCGCACGACGGTGATGCGCCTGGTGCACAAGTGGCAGCAGACCGGATGCATAGCAGAT
CTACCTCATCGGCGGAGGCCCAGGGCCCTGCCAGCCCATCAGCCCCAGCAACAGCTCAAC
AGGAATGGAATGCCTCTCCCAGCGCATCATCGGTGAGTTTTTTTTTGCTCTATCACAAGT
CTCGTATCTGCATTTTAAATGTCGGAGAACACCCGCAGTCA-TTTACCTCGTCAGGGAAC
AATTAAAGCATCCGCCAACATGGACGAGATTGTGGGT
>MY5193_Hapachea_HarshawRd_PatagoniaMtns
TGACTTTATCATTCACCTTGTGTTCTGTGTGTGTAGGAGAGTGGCATTGTAGTTGTTGTG
AAAAGTGTTAGTTGTGTACGTGTTATGTGTTTGCAGACGTTGATATTGTGTATTGTCGTC
TGGCTTGTCAAACCGGCTCCTGAAGCTGTTCTGCTCAAATCACCAGGTATGAGGACCCGC
GCCCTGGCCTTGCACCAGCAGGGCTGGTCCTGGACCAAGATAGCCACTGAGTTGGGCTGT
CATCGCACGACGGTGATGCGCCTGGTGCACAAGTGGCAGCAGACCGGATGCATAGCAGAT
CTACCTCATCGGCGGAGGCCCAGGGCCCTGCCAGCCCATCAGCCCCAGCAACAGCTCAAC
AGGAATGGAATGCCTCTCCCAGCACATCATCGGTAAGTTTTCTTTTGCTCTATCACAAGT
CTCGTATCTGCATTTTAAATGTCGGAGAACACCCGCAGCCATTTTACCTCGTCAGGGAGC
AATTAAAGCATCCGCCAGCATGGACAAGATTGTGGGT
>MY5194_Hapachea_Ordsummit_MtOrd
-------ATCATTCACCTTGTGTTCTCTGTGTGTCGGAG---------------------
---------AGTTGTGTACGTGTTATGTGTTTGCAGACGTTGATATTGTGTATTGTCGTC
TGGCTTGTCAAACCGGCTCCTGAAGCTGTTCTGCTCAAATCACCAGGTATGAGGACCCGC
GCCCTGGCCTTGCACCAGCAGGGCTGGTCCTGGACCAAGATAGCCACTGAGTTGGGCTGT
CATCGCACGACGGTGATGCGCCTGGTGCACAAGTGGCAGCAGACCGGATGCATAGCAGAT
CTACCTCATCGGCGGAGGCCCAGGGCCCTGCCAGCCCATCAGCCCCAGCAACAGCTCAAC
AGGAATGGAATGCCTCTTCCAGCACATCATCGGTGAG-----------------------
------------------------------------------------------------
-------------------------------------
>MY5195_Hapachea_Ordsummit_MtOrd
-------------------GTGTTCTCTGTGTGTCGGAGAGTCGCATTGTAGTTGTTATG
AAAAGTGTTAGTTGTGTACGTGTTATGTGTTTGCAGACGTTGATATTGTGTATTGTCGTC
TGGCTTGTCAAACCGGCTCCTGAAGCTGTTCTGCTCAAATCACCAGGTATGAGGACCCGC
GCCCTGGCCTTGCACCAGCAGGGCTGGTCCTGGACCAAGATAGCCACTGAGTTGGGCTGT
CATCGCACGACGGTGATGCGCCTGGTGCACAAGTGGCAGCAGACCGGATGCATAGCAGAT
CTACCTCATCGGCGGAGGCCCAGGGCCCTGCCAGCCCATCAGCCCCAGCAACAGCTCAAC
AGGAATGGAATGCCTCTTCCAGCACATCATCGGTGAGTTTTCTTTTGCTCTATTACAAGA
CTCGTATCTGCATTTTAAATTTCAGAGAATCCCCGCAGTTATTTTGCCTCGT--------
---TAAAGCATCCACCAACATGGACGAAATTGTCTGT
>MY5266_Hencina_CerroBolla
--ACTTTATCATTCACCTTGTGTTCTGTGTGTGTAGGAGAGTGGCATTGTAGTTGTTGTG
AAAAGTGTTAGTTGTGTACGTGTTATGTGTTTGCAGACGTTGATATTGTGTATTGTCGTC
TGGCTTGTCAAACCGGCTCCTGAAGCTGTTCTGCTCAAATCACCAGGTATGAGGACCCGC
GCCCTGGCCTTGCACCAGCAGGGCTGGTCCTGGACCAAGATAGCCACTGAGTTGGGCTGT
CATCGCACGACGGTGATGCGCCTGGTGCACAAGTGGCAGCAGACCGGATGCATAGCAGAT
CTACCTCATCGGCGGAGGCCCAGGGCCCTGCCAGCCCATCAGCCCCAGCAACAGCTCAAC
AGGAACGGAATGCCTCTTCCAGCACATCATCGGTGAGTTTTCTTTTGCTCTATTACGAGA
CTCGTATCTACATTTTAAATGTCAGGGAACACCCGCAGTTATTTTGCCTCGTCTGGGAGC
AATTAAAGCATCCACCAACCTGGACGAGATGGTCGGT
>MY5267_Hencina_CerroBolla
TGACTTTATCATTCACCTTGTGTTCTGTGTGTGTAGGAGAGTGGCATTGTAGTTGTTGTG
AAAAGTGTTAGTTGTGTACGTGTTATGTGTTTGCAGACGTTGATATTGTGTATTGTCGTC
TGGCTTGTCAAACCGGCTCCTGAAGCTGTTCTGCTCAAATCACCAGGTATGAGGACCCGC
GCCCTGGCCTTGCACCAGCAGGGCTGGTCCTGGACCAAGATAGCCACTGAGTTGGGCTGT
CATCGCACGACGGTGATGCGCCTGGTGCACAAGTGGCAGCAGACCGGATGCATAGCAGAT
CTACCTCATCGGCGGAGGCCCAGGGCCCTGCCAGCCCATCAGCCCCAGCAACAGCTCAAC
AGGAACGGAATGCCTCTTCCAGCACATCATCGGTGAGTTTTCTTTTGCTCTATTACGAGA
CTCGTATCTACATTTTAAATGTCAGGGAACACCCGCAGTTATTTTGCCTCGTCTGGGAGC
AATTAAAGCAT--------------------------
>MY5269_Hexurella_GuadalupeValley
TGACTTTATCATTCACCTTGTGTTCTGTGTGTGTAGGAGAGTGGCATTGTAGTTGTTGTG
AAAAGTGTTAGTTGTGTACGTGTTATGTGTTTGCAGACGTTGATATTGTGTATTGTCGTC
TGGCTTGTCAAACCGGCTCCTGAAGCTGTTCTGCTCAAATCACCAGGTATGAGGACCCGC
GCCCTGGCCTTGCACCAGCAGGGCTGGTCCTGGACCAAGATAGCCACTGAGTTGGGCTGT
CATCGCACGACGGTGATGCGCCTGGTGCACAAGTGGCAGCAGACCGGATGCATAGCAGAT
CTACCTCATCGGCGGAGGCCCAGGGCCCTGCCAGCCCATCAGCCCCAGCAGCAGCTCAAC
AGGAACGGAATGCCTCTTCCAGCACATCATCGGTGAGTTTTCTTTTGCTCTATTACGAGA
CTCGTATCTACATTTTAAATGTCAGGGAACACCCGCAGTTATTTTGCCTCGTCTGGGAGC
AATTAAAGCATCCACCAACCTGGACGAGATGGTCGGT
>MY5271_Hexurella_GuadalupeValley
TGACTTTATCATTCACCTTATGTTCTGTGTGTGTAGGAGAGTGGCATTGTAGTTGTTGTG
AAAAGTGTTAGTTGTGTACGTGTTATGTGTTTGCAGACGTTGATATTGTGTATTGTCGTC
TGGCTTGTCAAACCGGCTCCTGAAGCTGTTCTGCTCAAATCACCAGGTATGAGGACCCGC
GCCCTGGCCTTGCACCAGCAGGGCTGGTCCTGGACCAAGATAGCCACTGAGTTGGGCTGT
CATCGCACGACGGTGATGCGCCTGGTGCACAAGTGGCAGCAGACCGGATGCATAGCAGAT
CTACCTCATCGGCGGAGGCCCAGGGCCCTGCCAGCCCATCAGCCCCAGCAACAGCTCAAC
AGGAACGGAATGCCTCTTCCAGCACATCATCGGTGAGTTTTCTTTTGCTCTATTACGAGA
CTCGTATCTACATTTTAAATGTCAGGGAACACCCGCAGTTATTTTGCCTCGTCTGGGAGC
AATTAAAGCATCCACCAACCTGGACGAGATGGTCGGT
>MY5276_Hexurella_SanPedro_Martir
TGACTTTATCATTCACCTTGTGTTCTGTGTGTGTAGGAGAGTGGCATTGTAGTTGTTGTG
AAAAGTGTTAGTTGTGTACGTGTTATGTGTTTGCAGACGTTGATATTGTGTATTGTCGTC
TGGCTTGTCAAACCGGCTCCTGAAGCTGTTCTGCTCAAATCACCAGGTATGAGGACCCGC
GCCCTGGCCTTGCACCAGCAGGGCTGGTCCTGGACCAAGATAGCCACTGAGTTGGGCTGT
CATCGCACGACGGTGATGCGCCTGGTGCACAAGTGGCAGCAGACCGGATGCATAGCAGAT
CTACCTCATCGGCGGAGGCCCAGGGCCCTGCCAGCCCATCAGCCCCAGCAACAGCTCAAC
AGGAACGGAATGCCTCTTCCAGCACATCATCGGTGAGTTTTCTTTTGCTCTATTACGAGA
CTTGTATCTACATTTTAAATGTCAGGGAACACCCGCAGTTATTTTGCCCCTTCTGGGAGC
AATTAAAGCATCCACCAACCTGGACGAGATGGTCGGT
>MY5277_Hexurella_SanPedro_Martir
TGACTTTATCATTCACCTTGTGTTCTGTGTGTGTAGGAGAGTGGCATTGTAGTTGTTGTG
AAAAGTGTTAGTTGTGTACGTGTTATGTGTTTGCAGACGTTGATATTGTGTATTGTCGTC
TGGCTTGTCAAACCGGCTCCTGAAGCTGTTCTGCTCAAATCACCAGGTATGAGGACACGC
GCCCTGGCCTTGCACCAGCAGGGCTGGTCCTGGACCAAGATAGCCACTGAGTTGGGCTGT
CATCGCACGACGGTGATGCGCCTGGTGCACAAGTGGCAGCAGACCGGATGCATAGCAGAT
CTACCTCATCGGCGGAGGCCCAGGGCCCTGCCAGCCCATCAGCCCCAGCAACAGCTCAAC
AGGAATGGAATGCCTCTTCCAGCACATCATCGGTGAGTTTTCTTTTGCTCTATTACGAGA
CTTGTATCTACATTTTAAATGTCAGGGAACACCCGCAGTTATTTTGCCCCTTCTGGGAGC
AATTAAAGCATCCACCAACCTGGACGAGATGGTCGGT
>MY5280_Hexurella_ArroyoSalado
TGACTTTATCATTCACCTTGTGTTCTGTGTGTGTAGGAGAGTGGCATTGTAGTTGTTGTG
AAAAGTGTTAGTTGTGTACGTGTTATGTGTTTGCAGACGTTGATATTGTGTATTGTCGTC
TGGCTTGTCAAACCGGCTCCTGAAGCTGTTCTGCTCAAATCACCAGGTATGAGGACCCGC
GCCCTGGCCTTGCACCAGCAGGGCTGGTCCTGGACCAAGATAGCCACTGAGTTGGGCTGT
CATCGCACGACGGTGATGCGCCTGGTGCACAAGTGGCAGCAGACCGGATGCATAGCAGAT
CTACCTCATCGGCGGAGGCCGAGGGCCCTGCCAGCCCATCAGCCCCAGCAACAGCTCAAC
AGGAACGGAATGCCTCTTCCAGCACATCATCGGTGAGTTTTCTTTTGCTCTATTACGAGA
CTCGTATCTACATTTTAAATGTCAGCGAACACCCGCAGTTATTTTGCCTCGTCTGGGAGC
AATTAAAGCATCCATCAACCTGGACGAGATGCTCAGT
>MY5282_Hexurella_ArroyoSalado
TGACTTTATCATTCACCTTGTGTTCTGTGTGTGTAGGAGAGTGGCATTGTAGTTGTTGTG
AAAAGTGTTAGTTGTGTACGTGTTATGTGTTTGCAGACGTTGATATTGTGTATTGTCGTC
TGGCTTGTCAAACCGGCTCCTGAAGCTGTTCTGCTCAAATCACCAGGTATGAGGACCCGC
GCCCTGGCCTTGCACCAGCAGGGCTGGTCCTGGACCAAGATAGCCACTGAGTTGGGCTGT
CATCGCACGACGGTGATGCGCCTGGTGCACAAGTGGCAGCAGACCGGATGCATAGCAGAT
CTACCTCATCGGCGGAGGCCGAGGGCCCTGCCAGCCCATCAGCCCCAGCAACAGCTCAAC
AGGAACGGAATGCCTCTTCCAGCACATCATCGGTGAGTTTTCTTTTGCTCTATTACGAGA
CTCGTATCTACATTTTAAATGTCAGCGAACACCCGCAGTTATTTTGCCTCGTCTGGGAGC
AATTAAAGCATCCACCAACCTGGACGAGATGCTCAGT
>MY5286_Hrupicola_SweetwaterSpr_OrdMtn
TGACTTTATCATTCACCTTGTGTTCTGTGTGTGTAGGAGAGTGGCATTGTAGTTGTTGTG
AAAAGTGTTAGTTGTGTACGTGTTATGTGTTTGCAGACGTTGATATTGTGTATTGTCGTC
TGGCTTGTCAAACCGGCTCCTGAAGCTGTTCTGCTCAAATCACCAGGTATGAGGACCCGC
GCCCTGGCCTTGCACCAGCAGGGCTGGTCCTGGACCAAGATAGCCACTGAGTTGGGCTGT
CATCGCACGACGGTGATGCGCCTGGTGCACAAGTGGCAGCAGACCGGATGCATAGCAGAT
CTACCTCATCGGCGGAGGCCCAGGGCCCTGCCAGCCCATCAGCCCCAGCAACAGCTCAAC
AGGAACGGAATGCCTCTTCCAGCACATCATCGGTGAGTTTTCTTTTGCTCTATTACGAAA
CTCGTATCTTCATTTTAAATGTCAGGGAACACCCGCAGTTATTTTGCCTCGTCTCGGAGC
AATTAAAGCATCCACCAACCTGGACGAGATGGTCGGT
>MY5287_Hrupicola_SweetwaterSpr_OrdMtn
TGACTTTATCATTCACCTTGTGTTCTGTGTGTGTAGGAGAGTGGCATTGTAGTTGTTGTG
AAAAGTGTTAGTTGTGTACGTGTTATGTGTTTGCAGACGTTGATATTGTGTATTGTCGTC
TGGCTTGTCAAACCGGCTCCTGAAGCTGTTCTGCTCAAATCACCAGGTATGAGGACCCGC
GCCCTGGCCTTGCACCAGCAGGGCTGGTCCTGGACCAAGATAGCCACTGAGTTGGGCTGT
CATCGCACGACGGTGATGCGCCTGGTGCACAAGTGGCAGCAGACCGGATGCATAGCAGAT
CTACCTCATCGGCGGAGGCCCAGGGCCCTGCCAGCCCATCAGCCCCAGCAACAGCTCAAC
AGGAACGGAATGCCTCTTCCAGCACATCATCGGTGAGTTTTCTTTTGCTCTATTACGAAA
CTCGTATCTTCATTTTAAATGTCAGGGAACACCCGCAGTTATTTTGCCTC----------
-------------------------------------
>MY5288_Hrupicola_Deadman_Hills
TGACTTTATCATTCACCTTGTGTTCTGTGTGTGTAGGAGAGTGGCATTGTAGTTGTTGTG
AAAAGTGTTAGTTGTGTACGTGTTATGTGTTTGCAGACGTTGATATTGTGTATTGTCGTC
TGGCTTGTCAAACCGGCTCCTGAAGCTGTTCTGCTCAAATCACCAGGTATGAGGACCCGC
GCCCTGGCCTTGCACCAGCAGGGCTGGTCCTGGACCAAGATAGCCACTGAGTTGGGCTGT
CATCGCACGACGGTGATGCGCCTGGTGCACAAGTGGCAGCAGACCGGATGCATAGCAGAT
CTACCTCATCGGCGGAGGCCCAGGGCCCTGCCAGCCCATCAGCCCCAGCAACAGCTCAAC
AGGAACGGAATGCCTCTTCCAGCACATCATCGGTGAGTTTTCCTTTGCTCTATTACCAGA
CTCGTATCTACATTTTAAATGTCAGGGAACACCCGCAGTTATTTTGCCTCGTCTGGGAGC
AATTAAAGCATCCACCAACCTGGACGAGATGTT----
>MY5289_Hrupicola_Deadman_Hills
-------------------------TGTGTGTGTAGGAGAGTGGCATTGTAGTTGTTGTG
AAAAGTGTTAGTTGTGTACGTGTTATGTGTTTGCAGACGTTGATATTGTGTATTGTCGTC
TGGCTTGTCAAACCGGCTCCTGAA-CTGTTCTGCTCAAATCACCAGGTATGAGGACCCGC
GCCCTGGCCTTGCACCAGCAGGGCTGGTCCTGGACCAAGATAGCCACTGAGTTGGGCTGT
CATCGCACGACGGTGATGCGCCTGGTGCACAAGTGGCAGCAGACCGGATGCATAGCAGAT
CTACCTCATCGGCGGAGGCCCAGGGCCCTGCCAGCCCATCAGCCCCAGCAACAGCTCAAC
AGGAACGGAATGCCTCTTCCAGCACATCATCGGTGAGTTTTCTTTTGCTCTATTACCAGA
CTCGTATCTACATTTTAAATGTCAGGGAACACCCGCAGTTATTTTGCCTCGTCTGGGAGC
AATTAAAGCATCCACCAACCTGGACGAGATGGTC---
>MY5309_Hapachea_JohnnyLyon_Hills
----------------CTTGTGTTCTGTGTGTGTAGGAGAGTGGCATTGTAGTTGTTGTG
AAAAGTGTTAGTTGTGTACGTGTTATGTGTTTGCAGACGTTGATATTGTGTATTGTCGTC
TGGCTTGTCAAACCGGCTCCTGAAGCTGTTCTGCTCAAATCACCAGGTATGAGGACCCGC
GCCCTGGCCTTGCACCAGCAGGGCTGGTCCTGGACCAAGATAGCCACTGAGTTGGGCTGT
CATCGCACGACGGTGATGCGCCTGGTGCACAAGTGGCAGCAGACCGGATGCATAGCAGAT
CTACCTCATCGGCGGAGGCCCAGGGCCCTGCCAGCCCATCAGCCCCAGCAACAGCTCAAC
AGGAATGGAATGCCTCTCCCAGCACATCATCGGTGAGTTTTCTTTTGCTCTATCGCAAGT
CTCGTATCTGCATTTTAAATGTCGGAGAACACCCGCGGTCATTTTACCTCGTCAGGGAAC
AATTAAAGCATCCGCCA-CATGGACGAGAT-GTGGGT
>MY5310_Hexurella_AntelopeCyn_CerbatMtns
-----------------------------------GGAGAGTCGCATTGTAGTCGTTATG
AAAAGTGTTAGTTGTGTACGTGTTATGTGTTTGCAGACGTTGATATTGTGTATTGTCGTC
TGGCTTGTCAAACCGGCTCCTGAAGCTGTTCTGCTCAAATCACCAGGTATGAGGACCCGT
GCCCTGGCCTTGCACCAGCAGGGCTGGTCCTGGACCAAGATAGCCACTGAGTTGGGCTGT
CATCGCACGACGGTGATGCGCCTGGTGCACAAGTGGCAGCAGACCGGATGCATAGCAGAT
CTACCTCATCGGCGGAGGCCCAGGGCCCTGCCAGCCCATCAGCCCCAGCAACAGCTCAAC
AGGAATGGAATGCCTCTTCCAGCACATCATCGGTGAGTTTTCTTTTGCTCTATTACAAGA
CTCGTATCTGCATTTCAAATTTCAGAGAACCCCCGCAGTTATTTTGCCTCGT--------
---TAAAGCATCCACCAACATGGACGAGATTGTCTGT
>MY5311_Hexurella_AntelopeCyn_CerbatMtns
-------------------------------------------------------TTATG
AAAAGTGTTAGTTGTGTACGTGTTATGTGTTTGCAGACGTTGATATTGTGTATTGTCGTC
TGGCTTGTCAAACCGGCTCCTGAAGCTGTTCTGCTCAAATCACCAGGTATGAGGACCCGT
GCCCTGGCCTTGCACCAGCAGGGCTGGTCCTGGACCAAGATAGCCACTGAGTTGGGCTGT
CATCGCACGACGGTGATGCGCCTGGTGCACAAGTGGCAGCAGACCGGATGCATAGCAGAT
CTACCTCATCGGCGGAGGCCCAGGGCCCTGCCAGCCCATCAGCCCCAGCAACAGCTCAAC
AGGAATGGAATGCCTCTTCCAGCACATCATCGGTGAGTTTTCTTTTGCTCTATTACAAGA
CTCGTATCTGCATTTCAAATTTCAGAGAACCCCCGCAGTTATTTTGCCTCGT--------
---TAAAGCATCCACCAACATGGACG-----------
>MY5312_Hexurella_FoxCyn_MusicMtns
-----------TTCACCTTGTGTTCTCTGTGTGTCGGAGAGTCGCATTGTAGTTGTTATG
AAAAGTGTTAGTTGTGTACGTGTTATGTGTTTGCAGACGTTGATATTGTGTATTGTCGTC
TGGCTTGTCAAACCGGCTCCTGAAGCTGTTCTGCTCAAATCACCAGGTATGAGGACCCGT
GCCCTGGCCTTGCACCAGCAGGGCTGGTCCTGGACCAAGATAGCCACTGAGTTGGGCTGT
CATCGCACGACGGTGATGCGCCTGGTGCACAAGTGGCAGCAGACCGGATGCATAGCAGAT
CTACCTCATCGGCGGAGGCCCAGGGCCCTGCCAGCCCATCAGCCCCAGCAACAGCTCAAC
AGGAATGGAATGCCTCTTCCAGCACATCATCGGTGAGTTTTCTTTTGCTCTATTACAAGA
CTCGTATCTGCATTTTAAATTTCAGAGAACCCCCGCAGTTATTTTGCTTCGT--------
---TAAAGCATC-------------------------
>MY5313_Hexurella_FoxCyn_MusicMtns
TGACTTTATCATTCACCTTGTGTTCTCTGTGTGTCGGAGAGTCGCATTGTAGTTGTTATG
AAAAGTGTTAGTTGTGTACGTGTTATGTGTTTGCAGACGTTGATATTGTGTATTGTCGTC
TGGCTTGTCAAACCGGCTCCTGAAGCTGTTCTGCTCAAATCACCAGGTATGAGGACCCGC
GCCCTGGCCTTGCACCAGCAGGGCTGGTCCTGGACCAAGATAGCCACTGAGTTGGGCTGT
CATCGCACGACGGTGATGCGCCTGGTGCACAAGTGGCAGCAGACCGGATGCATAGCAGAT
CTACCTCATCGGCGGAGGCCCAGGGCCCTGCCAGCCCATCAGCCCCAGCAACAGCTCAAC
AGGAATGGAATGCCTCTTCCAGCACATCATCGGTGAGTTTTCTTTTGCTCTATTACAAGA
CTCGTATCTGCATTTTAAATTTCAGAGAACCCCCGCAGTTATTTTGCTTCGT--------
---TAAAGCATCCACCAACATGGACGAGATTGTCTGT
>MY5314_Hexurella_Grasshopper_BrushyMtn
--------------------------------------GAGTCGCATTGTAGTTGTTATG
AAAAGTGTTAGTTGTGTACGTGTTATGTGTTTGCAGACGTTGATATTGTGTATTGTCGTC
TGGCTTGTCAAACCGGCTCCTGAAGCTGTTCTGCTCAAATCACCAGGTATGAGGACCCGC
GCCCTGGCCTTGCACCAGCAGGGCTGGTCCTGGACCAAGATAGCCACTGAGTTGGGCTGT
CATCGCACGACGGTGATGCGCCTGGTGCACAAGTGGCAGCAGACCGGATGCATAGCAGAT
CTACCTCATCGGCGGAGGCCCAGGGCCCTGCCAGCCCATCAGCCCCAGCAACAGCTCAAC
AGGAATGGAATGCCTCTTCCAGCACATCATCGGTGAGTTTTCTTTTGCTCTATTACAAGA
CTCGTATCTGCATTTTAAATT---------------------------------------
-------------------------------------
>MY5315_Hexurella_WagonerRd_BradshawMtns
TGACTTTATCATTCACCTTGTGTTCTCGGTGTGTCGGAGAGTCGCATTGTAGTTGTTATG
AAAAGTGTTAGTTGTGTACGTGTTATGTGTTTGCAGACGTTGATATTGTGTATTGTCGTC
TGGCTTGTCAAACCGGCTCCTGAAGCTGTTCTGCTCAAATCACCAGGTATGAGGACCCGC
GCCCTGGCCTTGCACCAGCAGGGCTGGTCCTGGACCAAGATAGCCACTGAGTTGGGCTGT
CATCGCACGACGGTGATGCGCCTGGTGCACAAGTGGCAGCAGACCGGATGCATAGCAGAT
CTACCTCATCGGCGGAGGCCCAGGGCCCTGCCAGCCCATCAGCCCCAGCAACAGCTCAAC
AGGAATGGAATGCCTCTGCCAGCACATCATCGGTGAGTTTTCTTTTGCTCTATTACAAGA
CTCGTATCTGCATTTTAAATTTCAGAGAACCCCCGCAGTTGTTTTGCCTCGT--------
---TAAAGCATCCACCGAAATGGACGAGATT------
>MY5316_Hexurella_WagonerRd_BradshawMtns
TGACTTTATCATTCACCTTGTGTTCTCGGTGTGTCGGAGAGTCGCATTGTAGTTGTTATG
AAAAGTGTTAGTTGTGTACGTGTTATGTGTTTGCAGACGTTGATATTGTGTATTGTCGTC
TGGCTTGTCAAACCGGCTCCTGAAGCTCTTCTGCTCAAATCACCAGGTATGAGGACCCGC
GCCCTGGCCTTGCACCAGCAGGGCTGGTCCTGGACCAAGATAGCCACTGAGTTGGGCTGT
CATCGCACGACGGTGATGCGCCTGGTGCACAAGTGGCAGCAGACCGGATGCATAGCAGAT
CTACCTCATCGGCGGAGGCCCAGGGCCCTGCCAGCCCATCAGCCCCAGCAACAGCTCAAC
AGGAATGGAATGCCTCTGCCAGCACATCATCGGTGAGTTTTCTTTTGCTCTATTACAAGA
CTCGTATCTGCATTTTAAATTTCAGAGAACCCCCGCAGTTGTTTTGCCTCGT--------
---TAAAGCATCCACCGAAATGGACGAGATTGTCTGT
>MY5317_Hrupicola_Cottonwood_SnYsidroMtns
------------------------------------------------------------
--------------------------------------------TATGTGTATTGTCGTC
TGGCTTGTCAAACCGGCTCCTGAAGCTGTTCTGCTCAAATCACCAGGTATGAGGACCCGC
GCCCTGGCCTTGCACCAGCAGGGCTGGTCCTGGACCAAGATAGCCACTGAGTTGGGCTGT
CATCGCACGACGGTGATGCGCCTGGTGCACAAGTGGCAGCAGACCGGATGCATAGCAGAT
CTACCTCATCGGCGGAGGCCCAGGGCCCTGCCAGCCCATCAGCCCCAGCAACAGCTCAAC
AGAAACGGAATGCCTCTTCCAGCACATCATCGGTGAGTTTTCTTTTGCTCTAATACGAGA
CTCGTATCTACATTTTAAATGTCAGGGAACACCCGCAGTTAT------------------
-------------------------------------
