# Supplementary material for: ﻿Species delimitation, biogeography, and natural history of dwarf funnel web spiders (Mygalomorphae, Hexurellidae, Hexurella) from the United States / Mexico borderlands
Source: Zookeys. 2023 Jun 14;1167:109–57. doi: 10.3897/zookeys.1167.103463 (PMC10285686; doi:10.3897/zookeys.1167.103463)
Supplement: Supplementary material 3 — Input matrices, analysis log files, and output tree files for nuclear and mitochondrial analyses [file zookeys-1167-109_article-103463__-s003.zip › uce-2002187.fasta]

>MY0059_Hapachea_SantaRitaMtns_MaderaCyn
ACAACTGTTTAAAAACATATTTTTATAAAATGCTTTTTAATGAAGTACACCATTGTTTTA
ATAGGTTGAGCTTATTTTCACTATACAAGATACATACTAAAAAAGATCTGCACCATGGCA
GAATTTGTTTAAAGTTATACCTTCACATTTAGTTCCAAAAATTCAGCTCCAAAGGATTCC
ACCTGCTCCTTCACAGCAGCTCTTGTATCAAATGCTCTAACAATTGCACCCATATTTTTG
GCAGTCCCAACAGCTGCTAATCCCGCAACTCCACCCCCAATGACTAATACTTTTGCTGGA
GGTACTTTGCCTGCGGCAGTAATTTGACCTTTAAAAGAAAGTTGCATTTAGGATGACTGA
AACAGTAATTCAAGATCATCAAGTGAATAAATAAATACCAGTCTTCAGATTTAGATTTTT
TCTGACCCACAAAATTTAAACTCTTTTAAAGTATAACAGCATGAGAATTGCAATTACA
>MY0139_Hexurella_SanDiego_Guatay
TTATATGTTTATAAACATATGTTTATAACATGTTCTTTAAAAAAGTTCACATGTTTTTTA
ACAGGTTGAGCTAATTTTTACTACATTAGACACATACTAAAAAAGAACTGCACCATGACA
GAATTTGCACAAAGTAATACCTTTAAATTTAGTTCCAAAAATTCAGCTCCAAAGGATTCC
ACCTGCTCCTTTACAGCAGCTCTTGTATCAAATGCTCTAACAATTGCACCCATATTTTTG
GCAGTTCCAATGGCTGCTAATCCCGCAACTCCACCACCAATGACTAATACTTTTGCTGGT
GGTACTTTGCCTGCGGCAGTAATTTGACCTTTAAAAGAAAGCTACATTTAGTATGACTGA
AACAGTAATCCAAGATCATCAAATGAATAAATAAATACCAATTTACAAATTTAGTTTTTT
TATGACCCACAAAAATTAAACTGTTTTAAAGTATAACAGCATGAGAGTGGCAATCACA
>MY5053_Hexurella_ChiricahuaMtns_PriceCyn
ACAACTGTTTAAAAACATATTTTTATAAAATGTTTTTTAATAAAGTACATCATTTTTTTA
ATAGGTTGAGCTTATTTTCACTATATAAGATACATACTAAAAAAGATCTGCACCATGGCA
GAATTTGTATAAAGTTATACCTTCACATTTAGTTCCAAAAATTCAGCTCCAAAGGATTCC
ACCTGCTCCTTCACAGCAGCTCTTGTATCAAATGCTCTAACAATTGCACCCATATTTTTG
GCAGTCCCAACGGCTGCTAATCCCGCAACTCCACCCCCAATGACTAATACTTTTGCTGGA
GGTACTTTGCCTGCGGCAGTAATTTGACCTTTAAAAGAAAGTTGCATTTAGGATGACTGA
AACAGTAATTCAAGATCATCAACTG----AATAAATACCAGTCTACAGATTTAGATTTCT
TGTGACCCACAAAATTTAAACTCTTTTAAAGTATAACAACATGAGAATTGCAATTACA
>MY5064_Hexurella_MuleMtns_Escabrosa
ACAACTGTTTAAAAACATATTTTTATAAAATGTTTTTTAATAAAGTACACCATTTTTTTA
ATTGGTTGAGCTTATTTTCACTATACTAGATACATACTAAAAAAGATCTGCACCATGGCA
GAATTTGTATAAAGTTATACCTTCACATTTAGTTCCAAAAATTCAGCTCCAAAGGATTCC
ACCTGCTCTTTCACAGCAGCTCTTGTATCAAATGCTCTAACAATTGCACCCATATTTTTG
GCAGTCCCAACGGCTGCTAATCCCGCAACTCCACCCCCAATGACTAATACTTTTGCTGGA
GGTACTTTGCCTGCGGCAGTAATTTGACCTTTAAAAGAAAGTTGCATTTAGGATGACTGA
AACAGTAATTCAAGATCATCAAGTGAATAAATAAATACCAGTCTAAAGATTTAGATTTTT
TGTGACCAACAAAATTTAAACTCTTTTAAAGTATAACAGTATGAGAATTGCAATTACA
>MY5066_Hexurella_MuleMtns_Escabrosa
------------------------------------------------------------
-----TTGAGCTTATTTTCACTATACTAGATACATACTAAAAAAGATCTGCACCATGGCA
GTATTTTTATAAAGTTATACCTTCACATTTAGTTCCAAAAATTCAGCTCCAAAGGATTCC
ACCTGCTCTTTCACAGCAGCTCTTGTATCAAATGCTCTAACAATTGCACCCATATTTTTG
GCAGTCCCAACGGCTGCTAATCCCGCAACTCCACCCCCAATGACTAATACTTTTGCTGGA
GGTACTTTGCCTGCGGCAGTAATTTGACCTTTAAAAGAAAGTTGCATTTAGGATGACTGA
AACAGTAATTCAAGATCATCAAGTGAATAAATAAATACCAGTCTACAGATTTAGATTTTT
TGTGACCCACAAAATTTAAACTCTTTTAAAGTATAACAGCATGAGAATTGCAATTACA
>MY5071_Hexurella_SantaRitaMtns_AlisoSprings
ACAACTGTTTAAAAACATATTTTTATAAAATGTTTTTTAATAAAGTACACCATTTTTTTA
ATAGGTTGAGCTTATTTTCACTATACGAGATACATACTAAAAAAGATCTGCACCATGGCA
GAATTTGTATAAAGTTATACCTTCACATTTATTTCCAAAAATTCAGCTCCAAAGGATTCC
ACCTGCTCCTTCACAGCAGCTCTTGTATCAAATGCTCTAACAATTGCACCCATATTTTTG
GCAGTCCCAACGGCTGCTAGTCCTGCAACTCCACCCCCAATGACTAATACTTTTGCTGGA
GGTACTTTGCCTGCGGCAGTAATTTGACCTTTAAAAGAAAGTTGCATTTAGGATGACTGA
AACAGTAATTCAAGATCATCAAGTGAATAAATAAATACCAGTCTACAGATTTAGATTTTT
TGTGATCCACAAAATTTAAACTCTTTTAAAGTATAACAGCATAAGAATTGCAATTACA
>MY5075_Hexurella_ChiricahuaMtns_CaveCrkCyn
ACAACTGTTTAAAAACATATTTTTATAAAATGTTTTTTAATAAAGTACACCATTTTTTTA
CTAGGTTGAGCTTATTTTCACTATACAAGATACATACTAAAAAAGATCTGCACCATGGCA
GAATTTGTATAAAGTTATACCTTCACATTTAGTTCCAAAAATTCAGCTCCAAAGGATTCC
ACCTGCTCCTTCACAGCAGCTCTTGTATCAAATGCTCTAACAATTGCACCCATATTTTTG
GCAGTACCAACGGCTGCTAATCCCGCAACTCCACCCCCAATGACTAATACTTTTGCTGGA
GGTACTTTGCCTGCGGCAGTAATTTGACCTTTAAAAGAAAGTTGCATTTAGGATGACTGA
AACAGTAATTCAAGATCATCAAGTGAATAAATAAATACCAGTCTACAGATTTAGATTTTT
TGTGACCCACAAAATTTAAACTCTTTTAAAGTATAACAGCATGAGAATTGCAATTACA
>MY5126_Hexurella_SantaCatalinaMtns_NuggetCyn
ACAACTGTTTAAAAACATATTTTTATAAAATGTTTTTTAACAAAGTACACCATTTTTTTA
ATAGGTTGAGCTTATTTTCACTATACAAGATACATACCAAAAAAGATCTGCACCATGGCA
GAATTTGTATAAAGTTATACCTTCACATTTAGTTCCAAAAATTCCGCTCCAAAGGATTCC
ACCTGCTCCTTCACAGCAGCTCTTGTATCAAATGCTCTAACAATTGCACCCATATTTTTG
GCAGTCCCAACGGCTGCTAATCCCGCAACTCCACCCCCAATGACTAATACTTTTGCTGGA
GGTACTTTGCCTGCGGCAGTAATTTGACCTTTAAAAGAAAGTTGCATTTAGGATGACTAA
AACAGTTATTCAAGACCATCAAGTGAATAAATAAATACCAGTCTACAGATTTAGATTTTT
TGTCACCCACAAAATTTAAACTC--TTAAAATATAACAGCATGAGAATTGCAATTACA
>MY5127_Hexurella_WhetstoneMtns_FrenchJoeCyn
------------------------------------------------------------
------------------------------------------------------------
------------------------------CGTTCCAAAAATTCAGCTCCAAAGGATTCC
ACCTGCTCCTTCACAGCAGCTCTTGTATCAAATGCTCTAACAATTGCACCCATATTTTTG
GCAGTCCCAACAGCTGCTAATCCTGCAACTCCACCCCCAATGACTAATACTTTTGCTGGA
GGTACTTTGCCAGCGGCAGTAATTTGACCTTTAAAAGAAAGTTGCATTTAGGATGACTG-
------------------------------------------------------------
----------------------------------------------------------
>MY5128_Hexurella_WhetstoneMtns_FrenchJoeCyn
------------------------------------------------------------
----------------------------------------------------CCATGGCA
GAATTTGTATAAAGTTATACCTTCACATTTAGTTCCAAAAATTCAGCTCCAAAGGATTCC
ACCTGCTCCTTCACAGCAGCTCTTGTATCAAATGCTCTAACAATTGCACCCATATTTTTG
GCAGTCCCAACAGCTGCTAATCCTGCAACTCCACCCCCAATGACTAATACTTTTGCTGGA
GGTACTTTGCCAGCGG--------------------------------------------
------------------------------------------------------------
----------------------------------------------------------
>MY5132_Hexurella_PedregosaMtns_PruneCyn
ACAACTGTTTAAAAACATATTTTTATAAAATGTTTCTTTATAAAGTACACCATTTTTTTA
ATAGGTTGAACTTATTTTCACTATACAAGATACATACT-AAAATGATTTGCACCATGACA
GAATTTGTATAAAGTTATACCTTCACATTTAGTTCCAAAAATTCAGCTCCAAAGGATTCC
ACCTGCTCTTTCACAGCAGCTCTTGTATCAAATGCTCTAACAATTGCACCCATATTTTTG
GCAGTCCCAACGGCTGCTAATCCCGCAACTCCACCCCCAATGACTAATACTTTTGCTGGA
GGTACTTTGCCTGCGGCAGTAATTTGACCTTTAAAAGAAAGTTGCATTTAGGATGACTGA
AACAGTAATTCAAGATCATCAAGTG----AATAAATACCAGTCTACAGATTTAGATTTCT
TGTGACCCACAAAATTTAAACTCTTTTAAAGTATAACAACATGAGAATTGCAATTACA
>MY5136_Hexurella_MiddlemarchCyn
ACAACTGTTTAAAAACATATTTTTATAAAATGTTTTTTA---------------------
ATAGGTTGAGCTTATTTTCACTATACAAGATACATACTAAAAAAGATCTGCACCATGGCA
GAATTTGTATAAAGTTATACCTTCACATTTAGTTCCAAAAATTCAGCTCCAAAGGATTCC
ACCTGCTCCTTCACAGCAGCTCTTGTATCAAATGCTCTAACAATTGCACCCATATTTTTG
GCAGTCCCAACGGCTGCTAATCCCGCAACTCCACCCCCAATGACTAATACTTTTGCTGGA
GGTACTTTGCCTGCGGCAGTAATTTGACCTTTAAAAGAAAGTTGCATTTAGGATGACTGA
AACAGTAATTCAAGATCATCAAGTGAATAAATAAATACCAGTCTACAGATTCAGATTTTT
TCTGACCCACAAAATTTAAACTCTTTTAAAGTATAACAGCATGAGAATTGCAATTACA
>MY5147_Hexurella_DragoonMtns_NF_345A
ACAACTGTTTAAAAACATATTTTTAAAAAATGTTTTTTAATAAAGTACACCATTTTTTTG
ATAGGTTGAGCTTATTTTCACTATACAAGATACATACTAAAAAAGATCTGCACCATGGCA
GAATTTGTATAAAGTTATACCTTCACATTTAGTTCCAAAAATTCAGCTCCAAAGGATTCC
ACCTGCTCTTTCACAGCAGCTCTTGTATCAAATGCTCTAACAATTGCACCCATATTTTTG
GCAGTCCCAACGGCTGCTAAACCCGCAACTCCACCCCCAATGACCAATACTTTTGCTGGA
GGTACTTTGCCTGCGGCAGTAATTTGACCTTTAAAAGAAAGTTGCATTTAGGATGACTGA
AATAGTAATTCAAGATCACCAAGTGAATAAATAAATACCAGTCTACAGATTCAGATTTTT
TCTGACCCACAAAATTTAAACTCTTTTAAAGTATAACAGCATGAAAATTGCAATTACA
>MY5152_Hexurella_WhetstoneMtns_ApacheCyn
ACAACTGCTTAAAAACATA-TTTTATAAAATGTTTTTTAATAAAGTACAAA-TTTTTTTA
ATAGGTTGAGCTTATTTTCACTATACAAGATACATACTAAAAACGATCTGCACCATGGCA
GAATTTGTATAAAGTTATACCTTCACATTTAGTTCCAAAAATTCAGCTCCAAAGGATTCC
ACCTGTTCCTTCACAGCAGCTCTTGTATCAAATGCTCTAACAATTGCACCCATATTTTTG
GCAGTCCCAACGGCTGCTAATCCCGCAACTCCACCCCCAATGACTAATACTTTTGCTGGA
GGTACTTTGCCTGCGGCAGTAATTTGACCTTTAAAAGAAAGTTGCATTTAGGATGACTGA
AACAGTAATTCAAGAACATCAAGTGAATAAATAAATACCAGTCTACATATTTAGATTCTT
TGTGACCCACAAAATTTAAACTCTTTTAAAGTATAACAGCATGAGAATTGCAATTACA
>MY5154_Hexurella_SantaRitaMtns_AdobeCyn
ACAACTGTTTAAAAACATATTTTTATAAAATGTTTTTTAATAAAATACACCATTTTTTTA
ATAGGTTGAGCTTATTTTCACTATACAAGATACATACTAAAAAAGATCTGCACCATGGCA
GAATTTGTATAAAGTTATACCTTCACATTTAGTTCCAAAAATTCAGCTCCAAAGGATTCC
ACCTGCTCCTTCACAGCAGCTCTTGTATCAAATGCTCTAACAATTGCACCCATATTTTTG
GCAGTCCCAACGGCTGCTAGTCCCGCAACTCCACCCCCAATGACTAATACTTTTGCTGGA
GGTACTTTGCCTGCGGCAGTAATTTGACCTTTAAAAGAAAGTTGCATTTAGGATGACTGA
AACAATAATTCAAGATCATCAAGTGAATAAATAAATACCAGTCTACAGATTTAGATTTTT
TGTGACCCACAAAATTGAAACTCTTTTAAAGTATAACAGCATGAGAATTGCAATTACA
>MY5157_Hexurella_SantaCatalinaMtns_Redington
ACAACTGTTTAAAAACATATTTTCATAAAATGCTTTTTAAAAAAGTACACCATTTTTTTA
ATAGGTTGAGCTTATTTCCACTATACAAGATACATACTAAAAAAGATCTGCACCATGGCA
GAATTTGTATAAAGTTATACCTTCACATTTAGTTCCAAAAATTCAGCTCCAAAGGATTCC
ACCTGCTCCTTCACTGCAGCTCTTGTATCAAATGCTCTAACAATTGCACCCATATTTTTG
GCAGTCCCAACGGCTGCTAATCCCGCAACTCCACCCCCAATGACTAATACTTTTGCTGGA
GGTACTTTGCCCGCGGCAGTAATTTGACCTTTAAAAGAAAGTTGCATTTAAGATGACTGA
AACAGTAATTCAAGACCATCAAGTCAATAAATAAATACCAGTCTACAGATTTAGATTTTT
TGTCACCCACAAAATTTAAACTCTTTTAAAATATAACAGAAAGAGAATTGCAATTACA
>MY5164_Hrupicola_Temecula
------------------------------------------------------------
-----------------------------ACATCT----AAAAAAGACTGCACCATG-CA
GAATTTG---AAAAGTATACCTT-AAATTTAGTTCCAAAAATTCAGCTCCAAAGGATTCC
ACCTGCTCCTTTACAGCAGCTCTTGTATCAAATGCTCTAACAATTGCACCCATATTTTTG
GCAGTTCCAATGGCTGCTAATCCCGCAACTCCACCACCAATGACTAATACTTTTGCTGGT
GGTACTTTGCCTGCGGCAGTAATTTGACCTTTAAAAGAAAGTTACATTTAGTATGACTGA
AACAGTAATCCAAGATCATCAAATGAATAAATAAATACCAATTTACGAATTCAGATTTTT
TAAGACCCACAAAAATTAAACTGTTTTAAAGTATAAC---------------------
>MY5165_Hrupicola_Temecula
------------------------------------------------------------
---------GCTAATTTTTACTACATTAGACACATACTAAAAAAGAACTGCACCATGACA
GAATTTGCACAAAGTAATACCTTTAAATTTAGTTCCAAAAATTCAGCTCCAAAGGATTCC
ACCTGCTCCTTTACAGCAGCTCTTGTATCAAATGCTCTAACAATTGCACCCATATTTTTG
GCAGTTCCAATGGCTGCTAATCCCGCAACTCCACCACCAATGACTAATACTTTTGCTGGT
GGTACTTTGCCTGCGGCAGTAATTTGACCTTTAAAAGAAAGTTACATTTAGTATGACTGA
AACAGTAATCCAAGATCATCAAATGAATAAATAAATACCAATTTACGAATTCAGAT----
----------------------------------------------------------
>MY5175_Hapachea_HarshawRd_PatagoniaMtns
ACAACTGTTTAAAAACATA-TTTTATAAAATGTTTTTTAATGAAGTACACCATTGTTTTA
ATAGGTTGAGCTTATTTTCACTATACAAGATACATACTAAAAAAGATCTGCACCATGGCA
GAATTTGTTTAAAGTTATACCTTCACATTTAGTTCCAAAAATTCAGCTCCAAAGGATTCC
ACCTGCTCCTTCACAGCAGCTCTTGTATCAAATGCTCTAACAATTGCACCCATATTTTTG
GCAGTCCCAACAGCTGCTAATCCCGCAACTCCACCCCCAATGACTAATACTTTTGCTGGA
GGTACTTTGCCTGCGGCAGTAATTTGACCTTTAAAAGAAAGTTGCATTTAGGATGACTGA
AACAGTAATTCAAGATCATCAAGTGAATAAATAAATACCAGTCTACAGATTTAGATTTTT
TCTGACCCACAAAATTTAAACTCTTTTAAAGTATAATAGCATGAGAATTGCAATTGCA
>MY5180_Hapachea_MustrangPk_MustangMtns
ACAACTGCTTAAAAACATATTTTTATAAAATGTTTTTTAATAAAGTACACAATTTTTTTA
ATAGGTTGAGCTTATTTTCACTATACAAGATACATACTAAAAAAGACCTGCACCATGGCA
GAATTTGTATAAAGTTATACCTTCACATTTAGTTCCAAAAATTCAGCTCCAAAGGATTCC
ACCTGCTCCTTCACAGCAGCTCTTGTATCAAATGCTCTAACAATTGCACCCATATTTTTG
GCAGTCCCAACGGCTGCTAATCCCGCAACTCCACCCCCAATGACTAATACTTTTGCTGGA
GGTACTTTGCCTGCGGCAGTAATTTGACCTTTAAAAGAAAGTTGCATTTAGGATGACTGA
AACAGAAATTCAAGATCATCAAGTGAATAAATAAATACCAGTCTACAGATTTAGATTTTT
TGTGACCTACAAAATTTGAACTCTTTTAAAGTATAACAGCATGAGAATTGCAGTTACA
>MY5181_Hapachea_MustrangPk_MustangMtns
ACAACTGCTTAAAAACATATTTTTATAAAATGTTTTTTAATAAAGTACACAATTTTATTA
ATAGGTTGAGCTTATTTTCACTACACAAGATACATACTAAAAAAGATCTGCACCATGGCA
GAATTTGTATAAAGTTATACCTTCACATTTAGTTCCAAAAATTCAGCTCCAAAGGATTCC
ACCTGCTCCTTCACAGCAGCTCTTGTATCAAATGCTCTAACAATTGCACCCATATTTTTG
GCAGTCCCAACGGCTGCTAATCCCGCAACTCCACCCCCAATGACTAATACTTTTGCTGGA
GGTACTTTGCCTGCGGCAGTAATTTGACCTTTAAAAGAAAGTTGCATTTAGGATGACTGA
AACAGAAATTCAAGATCATCAAGTGAATAAATAAATACCAGTCTACAGATTTAGATTTTT
TGTGACCCACAAAATTTAAACTCTTTTAAAGTATAACAGCATGAGAATTGCAATTACA
>MY5193_Hapachea_HarshawRd_PatagoniaMtns
ACAACTGTTTAAAAACATATTTTTATAAAATGTTTTTTAATGAAGTACACCATTGTTTTA
ATAGGTTGAGCTTATTTTCACTATACAAGATACATACTAAAAAAGATCTGCACCATGGCA
GAATTTGTTTAAAGTTATACCTTCACATTTAGTTCCAAAAATTCAGCTCCAAAGGATTCC
ACCTGCTCCTTCACAGCAGATCTTGTATCAAATGCTCTAACAATTGCACCCATATTTTTG
GCAGTCCCAACAGCTGCTAATCCCGCAACTCCACCCCCAATGACTAATACTTTTGCTGGA
GGTACTTTGCCTGCGGCAGTAATTTGACCTTTAAAAGAAAGTTGCATTTAGGATGACTGA
AACAGTAATTCAAGATCATCAAGTAAATAAATAAATACCAGTCTACAGATTTAGATTTTT
TCTGACCCACAAAATTTAAACTCTTTTAAAGTATAATAGCATGAGAATTGCAATTGCA
>MY5194_Hapachea_Ordsummit_MtOrd
ACAATTGTTTATAAACATATTTTTATAACATGTTTTTTAATGAAGTACGGCATTTTTTTA
ATAGGTTCAACTGATTTTCACTATACTAGACACATACT-AAAAAGATCTGCACCATGCAA
GGATTTGTATAAAGTTATACCTTCAAATTTAGTTCCAAAAATTCAGCTCCAAAGGATTCC
ACCTGCTCCTTTACAGCAGCTCTTGTATCAAATGCTCTAACAATTGCACCCATATTTTTG
GCAGTCCCAATGGCTGACAATCCCGCAACTCCACCACCAATGACTAATACTTTTGCTGGA
GGTACTTTGCCTGCGGCAGTAATTTGACCTTCGAAAGAAAGTTGCATTTATGATGACTGA
AACAGTAATTCAAGATCACCAAATGACAAAATAAATACCAGTCTACATATTAAGGTTTTT
TATAACCCACAAAATTTACACTGTTTTAAACTTTAACAGCATGAGAACTGCAATTATA
>MY5195_Hapachea_Ordsummit_MtOrd
ACAATTGTTTATAAACATATTTTTATAACATGTTTTTTAATGAAGTACGGCATTTTTTTA
ATAGGTTCAACTGATTTTCACTATACTAGACACATACT-AAAAAGATCTGCACCATGCAA
GGATTTGTATAAAGTTATACCTTCAAATTTAGTTCCAAAAATTCAGCTCCAAAGGATTCC
ACCTGCTCCTTTACAGCAGCTCTTGTATCAAATGCTCTAACAATTGCACCCATATTTTTG
GCAGTCCCAATGGCTGACAATCCCGCAACTCCACCACCAATGACTAATACTTTTGCTGGA
GGTACTTTGCCTGCGGCAGTAATTTGACCTTCGAAAGAAAGTTGCATTTATGATGACTGA
AACAGTAATTCAAGATCACCAAATGACAAAATAAATACCAGTCTACATATTAAGGTTTTT
TATAACCCACAAAATTTACACTGTTTTAAACTTTAACAGCATGAGAACTGCAATTATA
>MY5266_Hencina_CerroBolla
------------------------------------------------------TTTTTA
ACAGGTTGAGCTAATTTTTACTACACTAGACACATACT-AAAAAGAGCTGCACCATGACA
GAATTTGCACAAAATTATACCTTTAAATTTAGTTCCAAAAATTCAGCTCCAAAGGATTCC
ACCTGCTCCTTTACAGCAGCTCTTGTATCAAATGCTCTAACAATTGCACCCATATTTTTG
GCAGTTCCAATGGCTGCTAGTCCCGCAACTCCACCACCAATGACTAATACTTTTGCTGGT
GGTACTTTGCCTGCCGCAGTAATTTGACCTTTAAAAGAAAGTTACATTTAGTATGACTAA
AACAGTAATTCAAGATGATCAAATGAATAAATAAATACCAATTTACAAATTTAGGTTTTT
TGTGACCCACAAAAATTAAACTGTTTTCAAG---------------------------
>MY5267_Hencina_CerroBolla
-----------------------------ATGTTCTTTAAAAAAGTACACCTTTTTTTTA
ACAGGTTGAGCTAATTTTTACTACACTAGACACATACT-AAAAAGAGCTGCACCATGACA
GAATTTGCACAAAATTATACCTTTAAATTTAGTTCCAAAAATTCAGCTCCAAAGGATTCC
ACCTGCTCCTTTACAGCAGCTCTTGTATCAAAAGCTCTAACAATTGCACCCATATTTTTG
GCAGTTCCAATGGCTGCTAGTCCCGCAACTCCACCACCAATGACTAATACTTTTGCTGGT
GGTACTTTGCCTGCCGCAGTAATTTGACCTTTAAAAGAAAGTTACATTTAGTATGACTAA
AACAGTAATTTAAGATGATCAAATGAATAAACAAATACCAATTTACAAATTTAGGTTTTT
TGTGACTCACAAAAATTAAACTGTTTTCAAGTATAACAGCATGAGAGCTGCAATCACG
>MY5269_Hexurella_GuadalupeValley
ATAATTGCTTATAAACATATTTTTATAACATGTTCCTTAAAAAAGTACACA-ATTTTTTA
ACATGTTGAGCTAATTTTTACTACACTAGACACATACT-AAAAAGAGCTGCACCATGACA
GCATTTGCACAAAGTAATACCTTTAAATTTAGTTCCAAAAATTCAGCTCCAAAGGATTCC
ACCTGCTCCTTTACAGCAGCTCTTGTATCAAATGCTCTAACAATTGCACCCATATTTTTG
GCAGTTCCAATGGCTGCTAATCCCGCAACTCCACCACCAATGACTAATACTTTTGCTGGT
GGTACTTTGCCTGCTGCAGTAATTTGACCTTTAAAA-AAAGTTACATTTAGTATGACTGA
AACAGTAATTCAAGATCATCAAATAAATAATTAAATACCAATTTACAAATTTAGGTTTTT
TGTGACCCACAAAAGTTAAACTGTTTTCAAGTATAACAGCATGAGAGTTGCAATCGCA
>MY5271_Hexurella_GuadalupeValley
ATAATTGCATATAAACATATTTTTATAACATGTTCTTTAACAAAGTA-ACA-ATTTTTTA
ACATGTTGAGCTAATTTTTACTACACTAGACACATACT-AAAAAGAGCTGCACCATGACA
GCATTTGCACAAAGTAATACCTTTAAATTTAGTTCCAAAAATTCAGCTCCAAAGGATTCC
ACCTGCTCCTTTACAGCAGCTCTTGTATCAAATGCTCTAACAATTGCACCCATATTTTTG
GCAGTTCCAATGGCTGCTAATCCCGCAACTCCACCACCAATGACTAATACTTTTGCTGGT
GGTACTTTGCCTGCTGCAGTAATTTGACCTTTAAAA-AAAGTTACATTTAGTATGACTGA
AACAGTAATTCAAGATCATCAAATAAATAATTAAATACCCATTTACAAATTTAGGTTTTT
TGTGACCCACAAAAGTTAAACTGTTTTCAAGTATAACAGCATGAGAGTTGCAATCGCA
>MY5276_Hexurella_SanPedro_Martir
ATAATTGCTTATAAACATATTTTTATAACATGTTC----------TACACA---------
---------------TTATACTACACTAGACACATACT-AAAAAGAGCTGCACCATGATA
GCATTTGCACAAAGTAATACCTTTAAATTTAGTTCCAAAAATTCAGCCCCAAAGGATTCC
ACCTGCTCCTTTACAGCAGCTCTTGTATCAAATGCTCTAACAATTGCACCCATATTTTTG
GCAGTTCCAATGGCTGCTAATCCCGCAACTCCACCACCAATGACTAATACTTTTGCTGGT
GGTACTTTGCCTGCTGCAGTAATTTGACCTTTAAAA-AAAGTTACATTTAGTATGACTGA
AACAGTAATTCAAGATCATCAAATGAATAAATAAATACCAATTTACAAATTAGG--TTTT
TGTGACCCACAAAA-TTAAACTGTTTTCAAGTATAACAGCATGAGAGTTGCAAT----
>MY5277_Hexurella_SanPedro_Martir
ATAATTGCTTATAAACATATTTTTATAACATGTTCTTTAAAAAAGTACACA-ATTTTTTA
ACATGTTGAGCTAATTTATACTACACTAGACACATACT-AAAAAGAGCTGCACCATGATA
GCATTTGCACAAAGTAATACCTTTAAATTTAGTTCCAAAAATTCAGCTCCAAAGGATTCC
ACCTGCTCCTTTACAGCAGCTCTTGTATCAAATGCTCTAACAATTGCACCCATATTTTTG
GCAGTTCCAATGGCTGCTAATCCCGCAACTCCACCACCAATGACTAATACTTTTGCTGGT
GGTACTTTGCCTGCTGCAGTAATTTGACCTTTAAAA-AAAGTTACATTTAGTATGACTGA
AACAGTAATTCAAGATCATCAAATAAATAATTAAATACCAATTTACAAATTTAGGTTTTT
TGTGACCCACAAAAGTTAAACTGTTTTCAAGTATAACAGCATGAGAA-----------
>MY5280_Hexurella_ArroyoSalado
ACAATTGTTTATAAACATATTTTTATAACGTGTTCTTTAAAAAAGTACACCTTTCTTTTA
TCAGGTTGAGCTAATTTTTACTACACTAGACACATACT-AAAAAGAGCTGCACCATGACA
GAATTTGCACAAAGTTATACCTTTAAATTTAGTTCCAAAAATTCAGCTCCGAAGGATTCC
ACCTGCTCCTTTACAGCAGCTCTTGTATCAAATGCTCTAACAATTGCACCCATATTTTTG
GCAGTTCCAATGGCTGCTAATCCAGCAACTCCACCACCAATGACTAATACTTTTGCTGGT
GGTACTTTGCCTGCAGCAGTAATTTGACCTTTAAAAGAAAGTTACATTTAGTACGACTGA
AACAGTAACTCAAGATCATCAAATGAATAAATAAATACCAATTTACAAATTTAGGTTTTT
TGTGGCCCACAAAAATTAAACTGTTTTCAAGTATAACAGCATGAGAGTTGCAATCACA
>MY5282_Hexurella_ArroyoSalado
ACAATTGTTTATAAACATATTTTTATAACGTGTTCTTTAAAAAAGTACACCTTTCTTTTA
TCAGGTTGAGCTAATTTTTACTACACTAGACACATACT-AAAAAGAGCTGCACCATGACA
GAATTTGCACAAAGTTATACCTTTAAATTTAGTTCCAAAAATTCAGCTCCGAAGGATTCC
ACCTGCTCCTTTACAGCAGCTCTTGTATCAAATGCTCTAACAATTGCACCCATATTTTTG
GCAGTTCCAATGGCTGCTAATCCAGCAACTCCACCACCGATGACTAATACTTTTGCTGGT
GGTACTTTGCCTGCAGCAGTAATTTGACCTTTAAAAGAAAGTTACATTTAGTACGACTGA
AACAGTAACTCAAGATCATCAAATGAATAAATAAATACCAATTTACAAATTTAGGTTTTT
TGTGACCCACAAAAATTAAACTGTTTTCAAATATAACAGCATGAGAGTTGCA------
>MY5286_Hrupicola_SweetwaterSpr_OrdMtn
-----------------------------------------AAAGTACACCTTTTTTTTA
ACATGTTGAGCTAATTTTTACCACACTAGATACATACTAAAAAAGAACTGCACCATGATA
GAATTTGCACAAAGTTATACCTTTAAATTCAGTTCCAAAAATTCAGCTCCAAAAGATTCC
ACCTGCTCTTTTACAGCAGCTCTTGTATCAAATGCTCTAACAATTGCACCCATATTTTTG
GCAGTTCCAATGGCTGCTAATCCCGCAACTCCACCACCAATGACTAATACTTTTGCTGGT
GGTACTTTGCCTGCGGCAGTAATTTGACCTTTAAAAGAAAGTTACATTTAGTGTGACTGA
AACAGTAATTCACGATCATCAAATGAATAAATAAATACCAATTTAGAAATGTACGTTTTT
TGTGACCCACAAAAACTAAACTGTTTTAATTTAAATCACCTAGAGAGCTGAAA-----
>MY5287_Hrupicola_SweetwaterSpr_OrdMtn
------GTTTATAAACATATTTTTATAACATGTTCTTTAAAAAAGTACACCTTTTTTTTA
ACATGTTGAGCTAATTTTTACCACACTAGATACATACTAAAAAAGAACTGCACCATGATA
GAATTTGCACAAAGTTATACCTTTAAATTCAGTTCCAAAAATTCAGCTCCAAAAGATTCC
ACCTGCTCTTTTACAGCAGCTCTTGTATCAAATGCTCTAACAATTGCACCCATATTTTTG
GCAGTTCCAATGGCTGCTAATCCCGCAACTCCACCACCAATGACTAATACTTTTGCTGGT
GGTACTTTGCCTGCGGCAGTAATTTGACCTTTAAAAGAAAGTTATA--------------
-----------------------------AATAAATACCAATTTAGAAATGTACGTTTTT
TGTGACCCACAAAAACTAAACTGTTTTAAAGTATAGA----------CTGCAATCACA
>MY5288_Hrupicola_Deadman_Hills
------------------------------------------------------------
----------ATAATTTTTACTACACTAGACACATACTAAAAAAGAACTGCACCATGATA
GAATTTGCACAAAGTTATACCTTTAAATTTAGTTCCAAAAATTCAGCTCCAAAGGATTCC
ACCTGCTCCTTTACAGCAGCTCTTGTATCAAATGCTCTAACAATTGCACCCATATTTTTG
GCAGTTCCAATGGCTGCTAATCCCGCAACTCCACCACCAATGACTAATACTTTTGCTGGT
GGTACTTTGCCTGCGGCAGTAATTTGACCTTTAAAAGAAAGTTACATTTAGTATGACTGA
AACAGTAATTCAAGATCATCAAATGAATAAATAAATACCAATTTACAAATTTAGGTTTCT
TGTGACCCACAAAAATTAAACTGTTTTAAAGT--------------------------
>MY5289_Hrupicola_Deadman_Hills
ACAATTGTTTATAAACATATTTTTATAACATGTTCTTTAAAAAAGTACACCTTTTTTTTA
ACAGGTTGAGCTAATTTTTACTACACTAGACACATACTAAAAAAGAACTGCACCATGATA
GAATTTGCACAAAGTTATACCTTTAAATTTAGTTCCAAAAATTCAGCTCCAAAGGATTCC
ACCTGCTCCTTTACAGCAGCTCTTGTATCAAATGCTCTAACAATTGCACCCATATTTTTG
GCAGTTCCAATGGCTGCTAATCCCGCAACTCCACCACCAATGACTAATACTTTTGCTGGT
GGTACTTTGCCTGCGGCAGTAATTTGACCTTTAAAAGAAAGTTACATTTAGTATGACTGA
AACAGTAATTCAAGATCATCAAATGAATAAATAAATACCAATTTACAAATTTAGGTTTCT
TGTGACCCACAAAAATTAAACTGTTTTAAAGTATAACAGCATGAGAGTTGCAATCACA
>MY5309_Hapachea_JohnnyLyon_Hills
ACAACTGCTTAAAAACATATTTTTATAAAATGCTTTTTAATAAAGTACACAATTTTTTCA
ATAGGTTGAGCTTATTTTCACTATACAAGATACATACTAAAAAAGATCTGCACTATGGCA
GAATTTGTATAAAGTTATACCTTCACATTTAGTTCCAAAAATTCAGCTCCAAAGGATTCC
ACCTGCTCCTTCACAGCAGCTCTTGTATCAAATGCTCTAACAATTGCACCCATATTTTTG
GCAGTCCCAACAGCTGCTAATCCCGCAACTCCACCCCCAATGACTAATACTTTTGCTGGA
GGTACTTTGCCTGCGGCAGTAATTTGACCTTTAAAAGAAAGTTGCGTTTAGGATGACTGA
AACAGTAATTCAAGATCATCAAGTGAATAAATAAATACCAGTCTACAGATTTAGATTTTT
TGTGACCCACAAAATTTAAACTCTTTTAAAGTATAACAGCATGAGAATTGCAATTACA
>MY5310_Hexurella_AntelopeCyn_CerbatMtns
ACAATTGTTTATAAACATATTTTTATAACATGGTTTTTAATAAAGTACACCATTTTTTTA
ATAGGTTCAACTGA-TTTTTCCATACTAGACACATACT-AAAAAGATCTGCACCATGCCA
GAATTTGTATAAAATTATACCTTCAAATTTAGTTCCAAAAATTCAGCTCCAAAGGATTCC
ACCTGCTCCTTTACAGCAGCTCTTGTATCAAATGCTCTAACAATTGCACCCATATTTTTG
GCAGTCCCAATGGCTGATAATCCCGCAACTCCACCACCAATGACTAATACTTTTGCTGGA
GGTACTTTGCCTGCGGCAGTAATTTGACCTTCAAAAGAAAGTTGCATTTATGATGACTGA
AACAGTAATTCAAGATCATCAAATAAAAAAATAAATACCAGTCTACATATTAAGGTTTTT
TATAACCCACAAAATTTATACTGTTTTAAAGTATAACAGCATGAGAACTGCAATTA--
>MY5311_Hexurella_AntelopeCyn_CerbatMtns
ACAATTGTTTATAAACATATTTTTATAACATGGTTTTTAATAAAATACACCATTTTTTTA
ATAGGTTCAACTGA-TTTTTCCATACTAGACACATACT-AAAAAGATCTGCACCATGCCA
GAATTTGTATAAAATTATACCTTCAAATTTAGTTCCAAAAATTCAGCTCCAAAGGATTCC
ACCTGCTCCTTTACAGCAGCTCTTGTATCAAATGCTCTAACAATTGCACCCATATTTTTG
GCAGTCCCAATGGCTGATAATCCCGCAACTCCACCACCAATGACTAATACTTTTGCTGGA
GGTACTTTGCCTGCGGCAGTAATTTGACCTTCAAAAGAAAGTTGCATTTATGATGACTGA
AACAGTAATTCAAGATCATCAAATAAAAAAATAAATACCAGTCTACATATTAAGGTTTTT
TATAACCCACAAAATTTATACTGTTTTAAAGTATAACAGCATGAGAATTGCAATTATA
>MY5312_Hexurella_FoxCyn_MusicMtns
ACAATTGTTTATAAACATATTTTTATAACATGGATTTTAATAAA-TACACCATTTTTTTA
ATAGGTTCAACTGA-TTTTTCCATACTAGACACATACT-AAAAAGATCTGCACCATGCCA
AAATTTGTATAAAATTATACCTTCAAATTTAGTTCCAAAAATTCAGCTCCAAAGGATTCC
ACCTGCTCCTTTACAGCAGCTCTTGTATCAAATGCTCTAACAATTGCACCCATATTTTTG
GCAGTCCCAATGGCTGATAATCCCGCAACTCCACCACCAATGACTAATACTTTTGCTGGA
GGTACTTTGCCTGCGGCAGTAATTTGACCTTCAAAAGAAAGTTGCATTTATGATGACTGA
AACAGTAATTCAAGATCATCAAATAAAAAAATAAATACCAGTCTACGTATTAAGGTTTTT
TATAACCCACAAAATTTATACTGTTTTAAAGTATAACAGCATGAGAACTGCAATTATA
>MY5313_Hexurella_FoxCyn_MusicMtns
ACAATTGTTTATAAACATATTTTTATAACATGGATTTTAATAAA-TACACCATTTTTTTA
ATAGGTTCAACTGA-TTTTTCCATACTAGACACATACT-AAAAAGATCTGCACCATGCCA
AAATTTGTATAAAATTATACCTTCAAATTTAGTTCCAAAAATTCAGCTCCAAAGGATTCC
ACCTGCTCCTTTACAGCAGCTCTTGTATCAAATGCTCTAACAATTGCACCCATATTTTTG
GCAGTCCCAATGGCTGATAATCCCGCAACTCCACCACCAATGACTAATACTTTTGCTGGA
GGTACTTTGCCTGCGGCAGTAATTTGACCTTCAAAAGAAAGTTGCATTTATGATGACTGA
AACAGTAATTCAAGATCATCAAATAAAAAAATAAATACCAGTCTACGTATTAAGGTTTTT
TATAACCCACAAAATTTATACTGTTTTAAAGTATAACAGCATGAGAACTGCAATTATA
>MY5314_Hexurella_Grasshopper_BrushyMtn
--------------ACATATTTTTATAACATGGTTTTTAATAAAGTACACCATTTTTTTA
ATAGGTTCAACTGA-TTTTTCCATACTAGACACATACT-AAAAAGATCTGCACCATGCCA
GAATTTGTATAAAATTATACCTTCAAATTTAGTTCCAAAAATTCAGCTCCAAAGGATTCC
ACCTGCTCCTTTACAGCAGCTCTTGTATCAAATGCTCTAACAATTGCACCCATATTTTTG
GCAGTCCCAATGGCTGATAATCCCGCAACTCCACCACCAATGACTAATACTTTTGCTGGA
GGTACTTTGCCTGCGGCAGTAATTTGACCTTCAAAAGAAAGTTGCATTTATGATGACTGA
AACAGTAAATCAAGATCATCAAATAAAAAAATAAATACCAGTCTACATATTAAGGTTTTT
TATAACCCACAAAATTTATACTGTTTTAAAGTATAACAGCATG---------------
>MY5315_Hexurella_WagonerRd_BradshawMtns
--------------------------------------AACGA-----------------
---------------TTTCACTATACTAGACACATTCT-AAAAAGATCTGCACCATGCCA
GAATTTGTATAAAGTTATACCTTCAAATTTAGTTCCAAAAATTCAGCTCCAAAGGATTCC
ACCTGCTCCTTTACAGCAGCTCTTGTATCAAATGCTCTAACAATTGCACCCATATTTTTG
GCAGTTCCAATGGCTG--AAATCCGCAACTCCACCACCAATGACTAATACTTTTGCTGGA
GGTACCTTGCCTGCAGCAGTAATTTGACCTTCGAAAGAAAGTTGCATTTATGATGACTGA
AACAGTAATTCAAGATCATCAAATGACAAAATAAATACCAGTCTAC--ATTAAGGTTTTT
TATAACCCACAAAATTTATACTGTTTTAAAGT-TAACAGCATGAGAACTGCAATTATA
>MY5316_Hexurella_WagonerRd_BradshawMtns
ACAATTGTTTATAAACATATTTTTATAACATGTTTTTTAATAAAGTATGGCATTTTTTTA
ATAGGTTCAACCGATTTTCACTATACTAGACACATACT-AACAAGATCTGCACCATGCAA
GAATTTGTATAAAGTTATACCTTCAAATTTAGTTCCAAAAATTCAGCTCCAAAGGATTCC
ACCTGCTCCTTTACAGCAGCTCTTGTATCAAATGCTCTAACAATTGCACCCATATTTTTG
GCAGTCCCAATGGCTGACAATCCCGCAACTCCACCACCAATGACTAATACTTTTGCTGGA
GGTACTTTGCCTGCAGCAGTAATTTGACCTTCGAAAGAAAGTTGCATTTATGATGACTGA
AACAGTAATTCAAGATCATCAAATGACAAAATAAATACCAGTCTACGTATTAAGGTTTTT
TATAACCCACAAAATTTATACTGTTTTAAAGTTTAACAGCATGAGAACTGCAATTATA
>MY5317_Hrupicola_Cottonwood_SnYsidroMtns
------------------------------------------------------------
------------------------------------------------------------
GAATTTGCACAAAGTAATACCTTTAAATTTAGTTCCAAAAATTCAGCTCCAAAGGATTCC
ACCTGCTCCTTTACAGCAGCTCTTGTATCAAATGCTCTAACAATTGCACCCATATTTTTG
GCAGTTCCAATGGCTGCTAACCCTGCAACTCCACCACCAATGACTAATACTTTTGCTGGT
GGTACTTTGCCTGCGGCAGTAATTTGACCTTTAAAAGAAAGTTACATTTAGTATGACTGA
AACAGTAATCCAAGATCATCAAATGAATAAATAAATACCAATTTAC--------------
----------------------------------------------------------
