# Supplementary material for: ﻿Species delimitation, biogeography, and natural history of dwarf funnel web spiders (Mygalomorphae, Hexurellidae, Hexurella) from the United States / Mexico borderlands
Source: Zookeys. 2023 Jun 14;1167:109–57. doi: 10.3897/zookeys.1167.103463 (PMC10285686; doi:10.3897/zookeys.1167.103463)
Supplement: Supplementary material 3 — Input matrices, analysis log files, and output tree files for nuclear and mitochondrial analyses [file zookeys-1167-109_article-103463__-s003.zip › uce-2002193.fasta]

>MY0139_Hexurella_SanDiego_Guatay
TCTGAACCATCGACTTTTAATATATT-------------TTGACGAAATTTTAGAAA-TT
TCCACGACTATTATTTCTCAGCATTTTTTTCAACATACAATTCATCTTCCAACAGTATCC
TTCTTGAAATGTAACACAATGAAGTAATATTTATTTAACAGTGCCACTTAGGTAGTCGAT
GAAGGATTCATTTTTGTCACTCTCTTTATCATTTTTCTTTACTTTATTCTTATATTTTTG
TTTCCTATCTTTAGGAAAGATTCACTCAAGACATGCAGCCACATTATGTCTACAGTCCTC
GAGAGTTGACTCGTTGGGTAAGAGGAATTTGTGAAGCCATTCGGCCTGTAGAAAATCTTT
CTGTTGAAGGCCTTGTACGTCTATGGGCACATGAAGGATTGCGTCTTTTCCAAGATAGGT
CTGTTTAGGAAACTTTTACTTAAACTAATAAAAATCCAATACTGCATTCTTTCAACAGAC
ACCCTGTTTAAGATTTTTTTACATTATGTTGAAATGGATTTGCTTTGAAGCCCATTTTTA
TAAAAATATTTGAAAGTTTATTTTTGAAATATTTTTGGGAAATAAGGGTATGCACTTTCC
TTTATTGTCATAAAATCAAATTATGCTCTGCATCGTGCCACTTAACA
>MY5053_Hexurella_ChiricahuaMtns_PriceCyn
TCTGAACCATCGACTTATAGTATATTACCCAAATCAGTTTTTACGAAATATAACATGTTT
TTCGCAATTATTGTTTCTCGGCATTTCTTTCAGTGTACAATTCATCTCCCAAGATTATCC
TCCCCAAAGTATAATACAATGGAGTATTATTTACTTAACAAAGCCACTTTGGTAGTCAAT
GTAGGATTTCTTTTTGTCACTCTCTTCATCATTTTTCTTTACTTTATTCTTATATTTTTG
TTTTCTATCTTTAGGAAAGATTCACTCAAGACATGCAGCCACATTATGTCTACAGTCCTC
GAGAGTTGACTCGTTGGGTAAGAGGAATTTGTGAAGCCATTCGCCCTGTAGAAAATCTTT
CTGTTGAAGGCCTTGTACGTCTGTGGGCACATGAAGGATTGCGTCTTTTCCAAGATAGGT
TTGTTTAGAAAACTTTTACTTGAACTAATAAGAATCCAATACTGCATTCTTTTAACAGAC
ACCCTGTTTAAGATTTGTTTACATTGCGTTGAAATAGATTGACTTAGAAACCCATTTTTA
TGAAAATATTTTGGAGTATATTTTTGAAAACTTTTTTGAAAATAAAAGTATGCACTTTCC
TTTGTTGCCATGGAATCGAATTATGTTCTGCATCGTGTCACTTAGCA
>MY5064_Hexurella_MuleMtns_Escabrosa
TCTGAACCATCGACTTATAGTATATTACCTGAATCAGTTTTTACGAA-------AAGTTT
TTTACAATTATTGTTTCTCGGCATTTCTTTCAACGTATAATTCATCTCCCAACAGTATCC
TCCCCAAAGTGCTA----------TATTATTTACTTAACAAAGCCACTTAGGTAGTCAAT
GTAAGATTTCTTTTTGTCGCTCTCTTCATCAT-TTTCTTTACTTTATTCTTATATTTTTG
TTTTCTATCTTTAGGAAAGATTCACTCAAGACATGCAACCACATTATGTCTACAGTCCTC
GAGAGTTGACTCGTTGGGTAAGAGGAATTTGTGAAGCCATTCGCCCTGTAGAAAATCTTT
CTGTTGAAGGCCTTGTACGTCTGTGGGCACATGAAGGATTGCGTCTTTTCCAAGATAGGT
TTGTTTAGGAAACTTTTACTTGAACTAATAAGAATCCAATACTGCATTCTTTTAACAGAC
ACCCTGTTTAAGATTTGTTTACATTGC-TTGAAATAAATTGGCTTCGAAACCC-TTTTTT
TGAAAATATTTTAGAGTGTACTTTTGAAAACTTTTT-GAAAATAAAAGTATGCACTTTC-
TTTGTTGC--TGGAATCAAATTATGTTCTGCATCGAGTCACTTAACA
>MY5075_Hexurella_ChiricahuaMtns_CaveCrkCyn
TCTGAACCATCGACTTATAGTATATTACCCAAACCAGTTTTTACGAAATCTTGCAAGTTT
TTCACAATTATTGTTTCTCGGCATTTCTTTCAACGTAGAATTCATCTCCCAACAGTAACC
TCCCCAAAGTGCAATACAATGTAGTATTATTTACTTAACAAAGCCACTTAGGTAGTCAAT
GTAGGATTTCTTTTTGTCACTCTCTTCATCATTTTTCTTTACTTTATTCTTATATTTTTG
TTTTCTATCTTTAGGAAAGATTCACTCAAGACATGCAGCCACATTATGTCTACAGTCCTC
GAGAGTTGACTCGTTGGGTAAGAGGAATTTGTGAAGCCATTCGCCCTGTGGAAAATCTTT
CTGTTGAAGGCCTTGTACGTCTGTGGGCACATGAAGGATTGCGCCTTTTCCAAGATAGGT
TTGTTTAGAAAACTTTTACTTGAACTAATAAGAATCCAATACTGCATTCTTTTAACAGAC
ACCCTGTTTAAGATTTGTTTACATTGCGTTTAAATAGATTGGCTTAGAAACCCATTTTTA
TGAAAATATTTTAGAGTATATTTT--AAAACTTTTTAGAAAATAAAAGTATGCACTTTCC
TTTGTTACCATGGAATCAAATTATGTTCTGCATTGTGTCACTTAACA
>MY5126_Hexurella_SantaCatalinaMtns_NuggetCyn
TCTGAACCATCGACTTATAGTATATTACCCAAATCAG---TTACGAAATCTTACAAGTTT
TTCACAATTATTGTTTCTCGGCATTTCTTTCAACGTACAATTCATCTCCCAACAGTATCC
TCCCCAAAGTGCAATACAGTGGAGTATTATTTACTTAACAAAGCCACTTAGGTAGTCAAT
GAAGGATTTCTTTTTGTCACTCTCTTCATCATTTTTCTTTACTTTATTCTTATATTTTTG
TTTTCTATCTTTAGGAAAGATTCACTCAAGACATGCAGCCACATTATGTCTACAGTCCTC
GAGAGTTGACTCGTTGGGTAAGAGGAATTTGTGAAGCCATTCGCCCTGTGGAAAATCTTT
CTGTTGAAGGCCTTGTACGTCTGTGGGCACATGAAGGATTGCGTCTTTTCCAAGATAGGT
TTGTTCAGAAAACTTTTACTTGAACTAATAAGAATCCAATACTGCATTCTTTTAACAGAC
ACCCTGTTTAAGATTTGTTTACATTGCGTTGAAATAGATTGGCTTCGAAACCCATTTTTA
TGAAAATATTTTAGAGTATATTTTTGAAAACTTTTTAGAAAATAAAAGTATGCACTTTCT
TTTGTTGCCATGGAATCAAATTATGTTCTGCATAGTGTCACTTAACA
>MY5127_Hexurella_WhetstoneMtns_FrenchJoeCyn
------------------------------------------------------------
------------------------------------------------------------
------------------------------------------------------------
-----GT------------CTCTCTTCATCATTTTTCGTTACTTTATTCTTGTATTTTTG
TTTTGTATCTTTAGGAAAGATTCACTCAAGACATGCAGCCACATTATGTCTACAGTCCTC
GAGAGTTGACTCGTTGGGTAAGAGGAATTTGTGAAGCCATTCGCCCTGT-GAAAATCTTT
CTGTTGAAGGTCTTGTACGTCTGTGGGCACA-GAAGGAT---------------------
------------------------------------------------------------
------------------------------------------------------------
------------------------------------------------------------
-----------------------------------------------
>MY5131_Hexurella_PedregosaMtns_PruneCyn
TCTAAACCATCAACTTATAGTATATTACCCAAATCAGTTTTTACAAAATCTTACAAGTTT
TTCACAATTATTGTTTCTCGGCATTTCTTTCAACCTACAATTCATCTCCCAACAGTATCC
TCCCCAAAGTGCAATACAATGGAGTATTATTTACTTAACAAAGCCACTTAGGTAGTCAAT
GTAGGATTTCTTTTTGTCACTCTCTTCATCATTTTTCTTTACTTTATTCTTATATTTTTG
TTTTCTATCTTTAGGAAAGATTCACTCAAGACATGCAGCCACATTATGTCTACAGTCCTC
GAGAGTTGACTCGTTGGGTAAGAGGAATTTGTGAAGCCATTCGCCCTGTAGAAAATCTTT
CTGTTGAAGGCCTTGTACGTCTATGGGCACATGAAGGATTGCGTCTTTTCCAAGATAGGT
TTGTTTAGAAAACTTTTACTTGAACTAATAAGAATCCAATACTTCATTCTTTTAACAGAC
ACCCTGTTTAAGATTTGTTTACATTGCGTTGAAATAGATTGGCTTCGAAACCCATTTTTA
TAAAAATATTTTAGAGTATATTTTTGAAAACTTTTT-GAAAATAAAAGTATGCACTTTCC
TTTGTTGCCATGGAATCAAATTATGTGCTGCATCGTGTCACTTAACA
>MY5132_Hexurella_PedregosaMtns_PruneCyn
TCTAAACCATCGACTTATAGTATATTACCCAAATCAGTTTTTACAAAATCTTACAAGTTT
TTCACAATTAATGTTTCTC-GCATTTCTTTCAACATACAATTCATCTCCCA-CAGTATCC
TCCCCAAAGTGCAATACAATGGAGTATTATTTACTTAACAAAGCCACTTAGGTAGTCAAT
GTAGGATTTCTTTTTGTCACTCTCTTCATCATTTTTCTTTACTTTATTCTTATATTTT-G
TTTTCTATCTTTAGGAAAGATTCACTCAAGATATGCAGCCACATTATGTCTACAGTCCTC
GAGAGTTGACTCGTTGGGTAAGAGGAATTTGTGAAGCCATTCGCCCTGTCGAAAATCTTT
CTGTTGAAGGCCTTGTACGTCTGTGGGCACATGAAGGATTGCGTCTTTTCCAAGATAGGT
TTGTTT-GAAAACTTTTACTTGAACTAATAAGAATCCAATACTTCATTCTTTTAACAGAC
ACCCTGTTTAAGATTTGTTTACATTGCGTTGAAATAGATTGGCTTCGAAACCCATTTTTA
TAAAAATATTTTAGAGTATATTTTTGAAAACTTTTT-GAAAATAAAAGTATGCACTTTCC
TTTGTTGCCATGGAATCAAATTATGTGCTGCA---------------
>MY5136_Hexurella_MiddlemarchCyn
TCTGAACCATCGACTTATAGTAAATTACCCAGATCAGTTTTTACGAAATCTTGCAAGTTT
GTCACAATTATTGTTTCTCTGCATTTCTTTCAATGTACAATTCATCTCCCAACAGTATCC
TCCCCGAAGTGCAATACAATGGAGTACTATTTACTTAACAAAGCCACTTAGGTAGTCAAT
GTAGGATTTCTTTTTGTCACTCTCTTCATCGTTTTTCTTTACTTTATTCTTATGTTTTTG
TTTTCTATCTTTAGGAAAGATTCACTCAAGACATGCAGCCACATTATGTCTACAGTCCTC
GAGAGTTGACTCGTTGGGTAAGAGGAATTTGTGAAGCCATTCGCCCTGTAGAAAATCTTT
CTGTTGAAGGCCTTGTACGTCTGTGGGCACATGAAGGATTGCGTCTTTTCCAAGATAGGT
TTGTTTAGAAAACTTTTACTTGAACTAATAAGAATCCAATACTGCATTCTTTTAACAGAC
ACCCTGTTTAAGATTTGTTTACATTGCGCTGAAATAGATTGGCTTCGAAACCCATTTTTA
TGAAAGTATTTTAGAGTATATTTTTAAAAACTTTTTAGAAAATAAAAGTGTGCACTTTCC
TTTGTTGCCATGGAATCAAATTATGTTCTGCATCGTGTCACTTAACA
>MY5147_Hexurella_DragoonMtns_NF_345A
TCTGAACCATCGACTTATAGTATATTACCCAGATCAGTTTTTACGAAATCTTACAAGTTT
TTCACAATTATTGTTTCTCGGCATTTCTTTCAATGTACAATTCATCTCCCAACAGTATCC
TCCCCAAAGTGCGATACAATGGAGTACTATTTACTTAACAAAGCCACTTAGGTAGTCAAT
GTGGGATTTCTTTTTGTCACTCTCTTCATCGTTTTTCTTTACTTTATTCTTATGTTTTTG
TTTTCTATCTTTAGGAAAGATTCACTCAAGACATGCAGCCACATTATGTCTACAGTCCTC
GAGAGTTGACTCGTTGGGTAAGAGGAATTTGTGAAGCCATTCGCCCTGTAGAAAATCTTT
CTGTTGAAGGCCTTGTGCGTCTGTGGGCACATGAAGGATTGCGTCTTTTCCAAGATAGGT
TTGTTTAGAAAACTTTTACTTGAACTAATAAGAATACAATACTGCATTCTTTTAACAGAC
ACCCTGTTTAAGATTTGTTTGCATTGCGCTGAAATAGATTGGCTTCGAAACCCATTTTTA
TGAAAGTATTTTAGAGTATATTTTTAAAAACTTTTTAGAAAAAAAAAGTATGCACTTTCC
TTTGTTGCCATGGAATCAAATTATGTTCTGCATCGTGTCACTTAACA
>MY5152_Hexurella_WhetstoneMtns_ApacheCyn
TCTGAACCATCGACTCATAGTATATTACCTGAATCAGTTTTTACGAAATCTTACAAGTTT
TTCACAATTATTGTTTCTCGGCATTTCTTTCAACGTACAATTCATCTCCCAACAGTATCC
TCACCAAAGTGCAATACAATGGAGTATCATATACTTAACAAAGCCACTTAGGTAGCCAAT
GTAGGATTTCTTTTTGTCACTCTCTTCATCATTTCTCTTTACTTTATTCTTGTATTTTTG
TTTTCTATCTTTAGGAAAGATTCACTCAAGACATGCAGCCACATTATGTCTACAGTCCTC
GAGAGTTGACTCGTTGGGTAAGAGGAATTTGTGAAGCAATTCGCCCTGTAGAAAATCTTT
CTGTTGAAGGCCTTGTACGTCTGTGGGCACACGAAGGATTGCGTCTTTTCCAAGATAGGT
TTGTTTAGAAAAGTTTTACTTAAACTAATAAGAATCCAATACTGCATTCTTTTAACAGAC
ACCCTGTTTAAGATTTGTTTACATTGTGTT--AATAGATTGGCTTCGAAACCCATTTTTA
T--------------GTATATTTTTGAAAACTTTTT-AGAAATAAAAGTATGCGCTTTCC
TTTGTTGCCATGGAATCAAATTATGTTCTGCATCGTGTTACTTAACA
>MY5154_Hexurella_SantaRitaMtns_AdobeCyn
TCTGAACCATCGACTTATAGTATATTACCTGAATCAGTTTTTACAAAATCTTACAGGTTT
TTCACAATTATTGTTTCTCGGCATTTATTTCAACGTACATTTCATCTCCCAACAGTATTC
TCCCCAAAGTGCAATACAATGGAGTATTATTTACTTAACAAAGCCACTTATGTAGTCAAT
GTAGGATTTGTTTTTGTCACTCTCTTCATCATTTTTCTTTACTTTATTCTTATATTTTTG
TTTTCTATCTTTAGGAAAGATTCACTCAAGACATGCAGCCACATTATGTCTACAGTCCTC
GAGAGTTGACTCGTTGGGTAAGAGGAATTTGTGAAGCCATTCGCCCTGTAGAAAATCTTT
CTGTTGAAGGCCTTGTACGTCTGTGGGCACATGAAGGATTGCGTCTTTTCCAAGATAGGT
TTGTTTGGAAAACTTTTACTTGAACTAATAAGAATCCAATAGTGCAATCTTTTAACAGAC
ACCCAGTTTAAGATTTGTTTACATTGCGTTGAAATAGCCTGGCTTCAAAACCCATTTTTA
TGAAAATATTTTAGAGTATATTTTTGAAAACCTTTTAGAAAATAAAAGTATGCACT----
---------------------------------CGTGTCACTTAACA
>MY5157_Hexurella_SantaCatalinaMtns_Redington
TCTGAACCATCGACTTATAGTATATTACCCGAATCAGTTTTTATGAAATCTTACAAGTTT
TTCACAATTATTGTTTCTCGGCATTTCTTTCAACGTACAATTCATCTCCCAACAGTATCC
TCCCCAAAGTGCAATACAGCAGAGTATTATTTACTTAATAAAGCCACTTAGGTAGTCAAT
GAAGGATTTCTTTTTGTCACTCTCTTCATCATTTTTCTTTACTTTATTCTTATATTTT--
TTTTCTATCTTTAGGAAAGATTCACTCAAGACATGCAGCCACATTATGTCTACAGTCCTC
GAGAGTTGACTCGTTGGGTAAGAGGAATTTGTGAAGCCATTCGCCCTGTAGAAAATCTTT
CTGTTGAAGGCCTTGTACGTCTGTGGGCACATGAAGGATTGCGTCTTTTCCAAGATAGGT
TTGTTTAGAAAACTTTTACTTGAACTAATAAGAATCCAATACTGCATTCTTTTAATAGAC
ACCCTGTTTGGGATTTGTTTACATTGCGTTGAAATAGATTGGCTTCGAAACCCATTTTTA
TGAAAATATTTTAGAGTATGTTTTTGAAAACTTTTTGGAAAGTAAAAGTATGCGCTTTCC
TTTGTTGCCATGGTATCAAATTATGTTCTGCATTGTGTCACTTAACA
>MY5164_Hrupicola_Temecula
------------------------------------------------------------
CCCACGACTATTATTTCTCACCTTTTTTTTCAACATGCAGTTCATCTTCCAACATTATTC
TTCTTGAAATGGAACACAATGAAGTAATATTT-TTTAACAGTGCCACTTAGGTAGTCAAT
GTAGGATTCATTTTTGTCACTCTCTTTATCATTTTTCTTTACTTTATTCTTACATTTTTG
TTTCCTGTCTTTAGGAAAGATTCACTCAAGACATGCAGCCACATTATGTCTACAGTCCTC
GAGAGTTGACTCGTTGGGTAAGAGGAATATGTGAAGCCATTCGCCCTGTAGAAAATCTTT
CTGTTGAAGGCCTTGTACGTCTGTGGGCGCATGAAGGATTGCGTCTTTTCCAAGATAGGT
CTGTTTAGGAAACTTTTACTTAAACTAATAAGAATCCAATACTGCATTCTTTCAACAGAC
ACCCTGTTTAAGA-----------------------------------------------
------------------------------------------------------------
-----------------------------------------------
>MY5165_Hrupicola_Temecula
------CCATCAACTTTTA-TATATT-------------TTGACGAAATATTCAAAATTT
CCCACGACTATTATTTCTCACCTTTTTTTTCAACATGCAGTTCATCTTCCAACATTATTC
TTCTTGAAATGGAACACAATGAAGTAATATTT-TTTAACAGTGCCACTTAGGTAGTCAAT
GTAGGATTCATTTTTGTCACTCTCTTTATCATTTTTCTTTACTTTATTCTTACATTTTTG
TTTCCTGTCTTTAGGAAAGATTCACTCAAGACATGCAGCCACATTATGTCTACAGTCCTC
GAGAGTTGACTCGTTGGGTAAGAGGAATATGTGAAGCCATTCGCCCTGTAGAAAATCTTT
CTGTTGAAGGCCTTGTACGTCTGTGGGCGCATGAAGGATTGCGTCTTTTCCAAGATAGGT
CTGTTTAGGAAACTTTTACTTAAACTAATAAGAATCCAATACTGCATTCTTTCAACAGAC
ACCCTGTTTAAGATTTCTTTACATTATGTTAAAATGGATTTGCTTTGAAGCCCATTTTTA
TGAAAATATTTGAAAGTATATTTTTGAAAACAATTTGGGAAATAAGGGTATGCACTTTCC
TTTGTTATCATGAATTCAAATTATGTTCTGCATCGTGCCACTTAACA
>MY5175_Hapachea_HarshawRd_PatagoniaMtns
TCTGAACCATCGACTTATAGTATATTACCCGAATCAGTTTTTATGAAATCTTACAAGTTT
TTCGCAATTATTGTTTCTCAGCATTTCTTTCAACGTATAATTCATCTCCCAACAGTGTCC
TCCCCAAAGTGCAATACAATGGAGTATTATTTACTTAGCAAAGCCTCTTAGGTAGTCAAT
GTAGGATTTCCTTTTGTCACTCTCTTCATAATTTTTCTTTACTTTATTCCTATATTTTTG
TTTTCTATCTTTAGGAAAGATTCACTCAAGACATGCAGCCACATTATGTCTACAGTCCTC
GAGAGTTGACTCGTTGGGTAAGAGGAATTTGTGAAGCCATTCGCCCTGTAGAAAATCTTT
CTGTTGAAGGCCTTGTACGTCTGTGGGCACATGAAGGATTGCGTCTTTTCCAAGATAGGT
TTGTTTAGAAAACTTTTACTTGAACTAATGGGAATCCAATACTGCATTCTTTTAACAGAC
ACTCTGTTCGAGATTTGTTTACATTGCGTTGAAATGGATTGGCTTCGAAACCCATTTTTA
TGAAAATATTTTAGAGTGTATTTTTGAAAACTTTTTAGAAAACGAAAGTATGCACTTTCC
TTTGTTGCCATGGAATCAAATTATGTTCTGCATCGTGTCACTTAACA
>MY5180_Hapachea_MustrangPk_MustangMtns
TCTGAACCATCGACTTATAGTATATTACC-GAATCAGTTTTTGCGAAATCTTACAAGTTT
TTCACAATTATTGTTTCTCGGCATTTCTTTCAACGTACAATTCATCTCCCAGCAGTATCC
TCCCCAAAGTGCAATACAATGGAGTATCATTTACTTAACAAAGCCACTTAGGTAGTCAAT
GTAGGATTTCTTTTTGTCACTCTCTTCATCATTTTTCTTTACTTTATTCTTGTATTTTTG
TTTTCTATCTTTAGGAAAGATTCACTCAAGACATGCAGCCGCATTATGTGTACAGTCCTC
GAGAGTTGACTCGTTGGGTAAGAGGAATTTGTGAAGCCATTCGCCCTGTAGAAAATCTTT
CTGTTGAAGGCCTTGTACGTCTGTGGGCACACGAAGGATTGCGTCTTTTCCAAGATAGGT
TTGTTTAGAAAACTTTTACTTGAACTAATAAGAATCCAATACTGCATTCTTTTAACAGAC
ACCCTGTTTAAGATTTGTTTACATTGCGTTGAAATAGATTGGCTTCGAAACCCATTTTTA
TGAAAATATTTTAGAGTATATTTTTGAAAACTTTTTGGAAAATAAAAGTGTGCACTTTCC
TTTGTTGCCATGGAATCAAATTATGTTCAGCATTGTGTCACTTAACA
>MY5181_Hapachea_MustrangPk_MustangMtns
TCTGAACCATCGACTTATAGTATATTACCCGAATCAGTTTTTGCGAAATCTTACAAGTTT
TTCACAATTATTGTTTCTCGGCATTTCTTTCAACGTACAATTCATCTCCCAGCAGTATCC
TCCCCAAAGTGCAATACAATGGAGTATCATTTACTTAACAAAGCCACTTAGGTAGTCAAT
GTAGGATTTCTTTTTGTCACTCTCTTCATCATTTTTCTTTACTTTATTCTTGTATTTTTG
TTTTCTATCTTTAGGAAAGATTCACTCAAGACATGCAGCCACATTATGTGTACAGTCCTC
GAGAGTTGACTCGTTGGGTAAGAGGAATTTGTGAAGCCATTCGCCCTGTAGAAAATCTTT
CTGTTGAAGGCCTTGTACGTCTGTGGGCACACGAAGGATTGCGTCTTTTCCAAGATAGGT
TTGTTTAGAAAACTTTTACTTGAACTAATAAGAATCCAATACTGCATTCTTTTAACAGAC
ACCCTGTTTAAGATTTGTTTACATTGCGTTGAAATAGATTGGCTTCGAAACCCATTTTTA
TGAAAATATTTTAGAGTATATTTTTGAAAACTTTTTGAAAAATAAAAGTGTGCACTTTCC
TTTGTTGCCATGGAATCAAATTATGTTCTGCATCGTGTCACTTAACA
>MY5193_Hapachea_HarshawRd_PatagoniaMtns
TCTGAACCATCGACTTATAGTATATTACCCGAATCAGTTTTTATGAAATCTTACAAGTTT
TTCGCAATTATTGTTTCTCAGCATTTCTTTCAACGTATAATTCATCTCCCAACAGTGTCC
TCCCCAAAGTGCAATACAATGGAGTATTATTTACTTAGCAAAGCCACTTAGGTAGTCAAT
GTAGGATTTCCTTTTGTCACTCTCTTCATAATTTTTCTTTACTTTATTCTTATATTTTTG
TTTTCTATCTTTAGGAAAGATTCACTCAAGACATGCAGCCACATTATGTCTACAGTCCTC
GAGAGTTGACTCGTTGGGTAAGAGGAATTTGTGAAGCCATTCGCCCTGTAGAAAATCTTT
CTGTTGAAGGCCTTGTACGTCTGTGGGCACATGAAGGATTGCGTCTTTTCCAAGATAGGT
TTGTTTAGAAAACTTTTACTTGAACTAATGGGAATCCAATACTGCATTCTTTTAACAGAC
ACTCTGTTCGAGATTTGTTTACATTGCGTTGAAATGGATTGGCTTCGAAACCCATTTTTA
TGAAAATATTTTAGAGTGTATTTTTGAAAACTTTTTAGAAAACGAAAGTATGCACTTTCC
TTTGTTGCCATGGAATCAAATTATGTTCTGCATCGTGTCACTTAACA
>MY5194_Hapachea_Ordsummit_MtOrd
TCTGAACCATCGACTTATAGTATATTACCCGAAACAGTTTTTACAAAATCTTACAAGTTT
CTCACGACTATTGTTTCTCAGCATTTCTTTCAACGTACAATTTATCTCCCAACAGTATCC
TTCCCAAAGTGCAGTACAATGTACTATTATTTATTTAACAGTGCCACTTTGGTAGTAAAT
GTAGGATTCCTTTTTGTCACTCTCTTCATCATTTTTCTGTACTTTATTCTTATATTTTTG
TTTTCTATCTTTAGGAAAGATTCACTCAAGATATGCAGCCACATTATGTCTACAGTCCTC
GAGAGTTGACTCGTTGGGTAAGAGGAATTTGTGAAGCCATTCGCCCTGTAGAAAATCTTT
CTGTTGAAGGCCTTGTACGTCTGTGGGCACATGAAGGATTGCGTCTTTTCCAAGATAGGT
TTGTTTAGAAAACTTTTACTTGAACTAATAAGAATCCAATACTGCATTCTTTTGACAGAC
ATCCTTTTTAAGATTTGTTTACATTATGTTTAAATGAATTGGCTTTGAAACTCATTTTTA
TGAATATATTTTAAAGTCTGTTTCTGAAAACTTTTTGGGAAATAAAAGTAGGCACTTTCC
TTTGTTGTCATGGAATCAAATTATGTACTGCATCCTGTCACTTAACA
>MY5195_Hapachea_Ordsummit_MtOrd
TCTGAACCATCGACTTATAGTATATTACCCGAAACAGTTTTTACAAAATCTTACAAGTTT
CTCACGACTATTGTTTCTCAGCATTTCTTTCAACGTACAATTTATCTCCCAACAGTATCC
TTCCCAAAGTGCAGTACAATGTACTATTATTTATTTAACAGTGCCACTTTGGTAGTAAAT
GTAGGATTCCTTTTTGTCACTCTCTTCATCATTTTTCTGTACTTTATTCTTATATTTTTG
TTTTCTATCTTTAGGAAAGATTCACTCAAGATATGCAGCCACATTATGTCTACAGTCCTC
GAGAGTTGACTCGTTGGGTAAGAGGAATTTGTGAAGCCATTCGCCCTGTAGAAAATCTTT
CTGTTGAAGGCCTTGTACGTCTGTGGGCACATGAAGGATTGCGTCTTTTCCAAGATAGGT
TTGTTTAGAAAACTTTTACTTGAACTAATAAGAATCCAATACTGCATTCTTTTGACAGAC
ATCCTTTTTAAGATTTGTTTACATTATGTTTAAATGAATTGGCTTTGAAACTCATTTTTA
TGAATATATTTTAAAGTCTATTTCTGAAAACTTTTT-GGAAATAAAAGTAGGCACTTTCC
TTTGTTGTCATGGAATCAAATTATGTACTGCATCCTGTCACTTAACA
>MY5266_Hencina_CerroBolla
TCTGAACCATCGACTTTTAATATATT-------------TTGACGAAATTTTAAAAGTTT
CCCACGACTATTATTTCTCAGCATTTTTTTCAACATACAGTTCATCTTCCAACAGTATCC
TTCTTAAAATGCAACACCATGAAGTAATATTTATTTAACAGTGCCACTTAGGTAGTCAAT
GTAGGATTCATTTTTGTCACTCTCTTTATCATTTTTCTTTACTTTATTCTTATATTTTTG
TTTCCTATCTTTAGGAAAGATTCACTCAAGACATGCAGCCACATTATGTCTACAGTCCTC
GAGAGTTGACTCGTTGGGTAAGAGGAATTTGTGAAGCCATTCGCCCTGTAGAAAATCTTT
CTGTTGAAGGCCTTGTACGTCTGTGGGCACATGAAGGATTGCGTCTTTTCCAAGATAGGT
TTGTTTAGGAAACTTTTACTTAAACTAATAAGAATCCAATACTGCATTCTTTCAACAGAC
ACCCTGTTTAAGATTTCCTTACATTATTTTAAAATGGATTTGCTTTGAAGCCGATTTTTA
TGAAAATATTTGAAAGTATATTTCTGAAAACTTTTTGGGAAATAGGGGTATTCACTTTCC
TTTGTTGTCATGAAATCAAATTATGCTCTGCATCGTGCCACTTAACA
>MY5267_Hencina_CerroBolla
TCTGAACCATCGACTTTTAATATATT-------------TTGACGAAATTTTAAAAGTTT
CCCACGACTATTATTTCTCAGCATTTTTTTCAACATACAGTTCATCTTCCAACAGTATCC
TTCTTAAAATGCAACACCATGAAGTAATATTTATTTAACAGTGCCTCTTAGGTAGTCAAT
GTAGGATTCATTTTTGTCACTCTCTTTATCATTTTTCTTTACTTTATTCTTATATTTTTG
TTTCCTATCTTTAGGAAAGATTCACTCAAGACATGCAGCCACATTATGTCTACAGTCCTC
GAGAGTTGACTCGTTGGGTAAGAGGAATTTGTGAAGCCATTCGCCCTGTAGAAAATCTTT
CTGTTGAAGGCCTTGTACGTCTGTGGGCACATGAAGGATTGCGTCTTTTCCAAGATAGGT
TTGTTTAGGAAACTTTTACTTAAACTAATAAGAATCCAATACTGCATTCTTTCAACAGAC
ACCCTATTTAAGATTTCCTTACATTATTTTAAAATGGATTTGCTTTGAAGCCGATTTTTA
TGAAAATATTTGAAAGTATATTTCTGAAAACTTTTTGGGAAATAGGGGTATTCACTTTCC
TTTGTTGTCATGAAATCAAATTATGCTCTGCA--------CTTAACA
>MY5269_Hexurella_GuadalupeValley
TCTGAACCATCGACTTTTAATATAAT-------------TTGACGAAATTTTAGAAGTTT
CCCACGACTATTATTTCTCAGCATTTTTTTCAACATACAGTTCATCTTCCAACAGTATCC
TTCTTAAAATGCAACACCATGAAGTAATATTTATTTAACAGTGCCACTTAGGTAGTCAAT
GTAGGATTCATTTTTGTCACTCTCTTTATCATTTTTCTTTACTTTATTCTTATATTTTTG
TTTCCTATCTTTAGGAAAGATTCACTCAAGACATGCAGCCACATTATGTCTACAGTCCTC
GAGAGTTGACTCGTTGGGTAAGAGGAATTTGTGAAGCCATTCGCCCTGTAGAAAATCTTT
CTGTTGAAGGCCTTGTACGTCTGTGGGCCCATGAAGGATTGCGTCTTTTCCAAGATAGGT
TTGTTTAGGAAACTTTTACTTAAACTAATAAGAATCCAATACTGCATTCTTTCAACAGAC
ACCCTGTTTAAGATTTCCTTACGTTATTTTAAAATGGATTTGCTTTGAAGCCGATTTTTA
TGAAGATATTTGAAAGTATATTTCTGAAAACTTTTTGGGAAATAGGGGTATGCACTTTTC
TTTGTTGTTATGAAATCAAATTATGCTCTGCATCGTGCCACTTAACA
>MY5271_Hexurella_GuadalupeValley
TCTGAACCATCGACTTTTAATATATT-------------TTGACGAAATTTTAAAAGTTT
CCCACGACTAGTATTTCTCAGCATTTTTTTCAACATACAGTTCATCTTCCAACAGTATCC
TTCTTAAAATGCAACACCATGAAGTAATATTTATTTAACAGTGCCACTTAGGTAGTCAAT
GTAGGATTCATTTTTGTCACTCTCTTTATCATATTTCTTTACTTTATTCTGATATTTTTG
TTTCCTATCTTTAGGAAAGATTCACTCAAGACATGCAGCCACATTATGTCTACAGTCCTC
GAGAGTTGACTCGTTGGGTAAGAGGAATTTGTGAAGCCATTCGCCCTGTAGAAAATCTTT
CTGTTGAAGGCCTTGTACGTCTGTGGGCCCATGAAGGATTGCGTCTTTTCCAAGATAGGT
TTGTTTAGGAAACTTTTACTTAAACTAATAAGAATCCAATACTGCATTCTTTCAACAGAC
ACCCTGTTTAAGATTTCCTTACGTTATTTTAAAATGGATTTGCTTTGAAGCCGATTTTTA
TGAAAATATTTGAAAGTATATTTCTGAAAACTTTTTGGGAAATAGAAGTATGCACTTTCC
TTTGTTGTCATGAAATCAAATTATGCTCTGCATCGTGCCACTTGACA
>MY5276_Hexurella_SanPedro_Martir
TCTGAACCATTGACTTTTAATATATT-------------TTGACGAAATTTTAAAAGTTT
CCCACGACTATTATT--TCAGCATTTTTTTTAACATA-----CATCTTCCAACAGTATCC
TTCTTAAAATGCAACACCATGAAGTAATATTTATTTAACAGTGCCACTTAGGTAGTCAAT
GTAGGATTCATTTTTGTCACTCTCTTTATCATTTTTCTTTACTTTATTCTTATATTTTTG
TTTCCTATCTTTAGGAAAGATTCACTCAAGACATGCAGCCACATTATGTCTACAGTCCTC
GAGAGTTGACTCGTTGGGTAAGAGGAATTTGTGAAGCCATTCGCCCTGTAGAAAATCTTT
CTGTTGAAGGCCTTGTACGTCTGTGGGCACATGAAGGATTGCGTCTTTTCCAAGATAGGT
TTGTTTAGGAAACTTTTACTTAAACTAATAAGAATCCAATACTGCATTCTTTCAGCAGAC
ACCCTGTTTAAGATTTCCTTACATTATTTTAAAATAGATTTGCTTTGAAGCCAATTTTTA
TGAAAATATTTGAAAGTATATTTCTGAAAACTTTTTGGGAAATAGGGGTATGCACTTTCA
TTTGTTGTCATGAAATCAAATTATGCACTGCATCGTGCCACTTAACA
>MY5277_Hexurella_SanPedro_Martir
TCTGAACCATTGACTTTTAATATATT-------------TTGACGAAATTTTAAAAGTTT
CCCACGACTATTATT--TCAGCATTTTTTTTAACATA-----CATCTTCCAACAGTATCC
TTCTTAAAATGCAACACCATGAAGTAATATTTATTTAACAGTGCCACTTAGGTAGTCAAT
GTAGGATTCATTTTTGTCACTCTCTTTATCATTTTTCTTTACTTTATTCTTATATTTTTG
TTTCCTATCTTTAGGAAAGATTCACTCAAGACATGCAGCCACATTATGTCTACAGTCCTC
GAGAGTTGACTCGTTGGGTAAGAGGAATTTGTGAAGCCATTCGCCCTGTAGAAAATCTTT
CTGTTGAAGGCCTTGTACGTCTGTGGGCACATGAAGGATTGCGTCTTTTCCAAGATAGGT
TTGTTTAGGAAACTTTTACTTAAACTAATAAGAATCCAATACTGCATTCTTTCAGCAGAC
ACCCTGTTTAAGATTTCCTTACATTATTTTGAAATAGATTTGCTTTGAAGCCAATTTTTA
TGAAAATATTTGAAAGTATATTTCTGAAAACTTTTTGGGAAATAGGGGTATGCACTTTCA
TTTGTTGTCATGAAATCAAATTATGCACTGCATCGTGCCACTTAACA
>MY5280_Hexurella_ArroyoSalado
TCTGAACCATCGACTTTTAATATATT-------------TTGACGAAATTTTAGAAGTTT
CCCACAACTATTATTTTTCAGCATTTTTTGAAACATACAATTCATCTTCCAACAGTATCC
TTCTTAAAATGCAACACAATGAAGTAATATTTATTTAACAGTGCCACTTAGGTAGTCAAT
GTAGGATTCATTTTTGTCAC-------------TTTCTTTATTTTATTCTTATATTTTTG
TTTCCTA-CTTTAGGAAAGATTCACTCAAGACATGCAGCCACATTATGTCTACAGTCCTC
GAGAGTTGACTCGTTGGGTAAGAGGAATTTGTGAAGCCATTCGCCCTGTAGAAAATCTTT
CTGTTGAAGGCCTTGTACGTCTGTGGGCACATGAAGGATTGCGTCTTTTCCAAGATAGGT
TTGTTTAGGAAACTTTTACTTAAACTAATAAGAATCCAATATTGCTTTCTTTTAACAAAC
ACCCTGTTTAAGATTTCTTTACATTATGTTAAAATGGATTTGCTTTAAAGCCCATTTTTA
TGAAAATATTTGAAAGTATATTTTTGAAAACCTTTTGGGAAATAAGGGTATGCACTTTCC
TTTGTTGTCATGAAATCAAGTTATGCTCTGCATCGGGCCACTTAACA
>MY5282_Hexurella_ArroyoSalado
TCTGAACCATCGACTTTTAATATATT-------------TTGACGAAATTTTAGAAGTTT
CCCACAACTATTATTTTTCAGCATTTTTTGAAACATACAATTCATCTTCCAAAAGTATCC
TTCTTAAAATGCAGCACAATGAAGTAATATTTATTTAACAGTGCCACTTAGGTAGTCAAT
GTAGGATTCATTTTTGTCAC-------------TTTCTTTATTTTATTCTTATATTTTTG
TTTCCTA-CTTTAGGAAAGATTCACTCAAGACATGCAGCCACATTATGTCTACAGTCCTC
GAGAGTTGACTCGTTGGGTAAGAGGAATTTGTGAAGCCATTCGCCCTGTAGAAAATCTTT
CTGTTGAAGGCCTTGTACGTCTGTGGGCACATGAAGGATTGCGTCTTTTCCAAGATAGGT
TTGTTTAGGAAACTTTCACTTAAACTAATAAGAATCCAATATTGCATTCTTTCAACAGAC
ACCCTGTTTAAGATTTCTTTACATTATGTTAAAATGGATTTGCTTTGAAGCCCATTTTTA
TGAAAATATTTGAAAGTATATTTTTGAAAACCTTTTGGGAAATAAGGGTATGCACTTTCC
TTT------------------------CTGCA---------------
>MY5286_Hrupicola_SweetwaterSpr_OrdMtn
TCTGAACCATTGACTTTTAATATATT-------------TTGACGAAATTTTAGAAGTTT
CTCACGACTATTGTTTCTCAGCATTTTTTTCAACATACAATTCATCTTCCAACACTATCC
TTCTTAAAACGCAACACAATGAAGTAATATTTATTTAACAGTGCTACTTGGGTAGTCAAT
GTAGGATTCATTTTTGTCACTCTCTTTATCATTTTTCTTTACTTTATTCTTATATTTTTG
TTTCCCATCTTTAGGAAAGATTCACTCAAGACATGCAGCCACATTATGTCTACAGTCCTC
GAGAGTTGACTCGTTGGGTAAGAGGAATTTGTGAAGCCATTCGCCCTGTAGAAAATCTTT
CTGTTGAAGGCCTTGTACGTTTGTGGGCGCATGAAGGATTGCGTCTTTTCCAAGATAGGT
TTGTTTAGGAAACTTTTACTTAAACTAATAGGAATCCAATACTGCATTCTTTCAACAGGC
ACCCTGTTTAATTCTTTTCTACATTATGTTAAAATGGATTTGCTTTCAAGCCCATTTTTA
TGAAAATATTTGAAAGTATATTTTAGAAAACTTTTTGGGAAA--------------TTCC
TTTGTTGTCTTGAAATCAAATTATGCTCTGTA---------------
>MY5287_Hrupicola_SweetwaterSpr_OrdMtn
------------------------------------------ACGAAATTTTAGAAGTTT
CTCACGACTATTGTTTCTCAGCATTTTTTTCAACATACAATTCATCTTCCAACACTATCC
TTCTTAAAACGCAACACAATGAAGTAATATTTATTTAACAGTGCTACTTGGGTAGTCAAT
GTAGGATTCATTTTTGTCACTCTCTTTATCATTTTTCTTTACTTTATTCTTATATTTTTG
TTTCCCATCTTTAGGAAAGATTCACTCAAGACATGCAGCCACATTATGTCTACAGTCCTC
GAGAGTTGACTCGTTGGGTAAGAGGAATTTGTGAAGCCATTCGCCCTGTAGAAAATCTTT
CTGTTGAAGGCCTTGTACGTTTGTGGGCGCATGAAGGATTGCGTCTTTTCCAAGATAGGT
TTGTTTAGGAAACTTTTACTTAAACTAATAGGAATCCAATACTGCATTCTTTCAACAGGC
ACCCTGTTTAATTCTTTTCTACATTATGTTAAAATGGATTTGCTTTCAAGCCCATTTTTA
TGAAAATATTTGAAAGTATATTTTAGAAAACTTTTTGGGAAA--------------TTCC
TTTGTTGTCTTGAAATCAAATTATGCTCTGTATCTTGCCATTTAACA
>MY5288_Hrupicola_Deadman_Hills
TCTAAACCATTGACTTTTAATATATT-------------TTGACGAAATTTTAGAAGTTT
CCCACGACTGTTGTTTCTCAACATTTTTTTCAAAATACAATTCATCTTCCAACAGTGTCC
TT---AAAATTCAACACAATGAAGTAATATTTATTTAACAGTGCTACTTGGGTAGTCAAT
GTAGGATTCATTTTTGTCACTCTCTTTATCATTTTTCTTTACTTTATTCTTATATTTTTG
TTTCCCATCTTTAGGAAAGATTCACTCAAGACATGCAGCCACATTATGTCTACAGTCCTC
GAGAGTTGACTCGTTGGGTAAGAGGAATTTGTGAAGCCATTCGCCCTGTAGAAAATCTTT
CTGTTGAAGGCCTTGTACGTTTGTGGGCACATGAAGGATTGCGTCTTTTCCAAGATAGGT
TTGTTTAGGAAACTTTTACTTAAACTAATAAGAATCCAATATTGCACTCTTTCAACAGAC
ACCCTGTTTAAGATTTCTTTACATTATGTTAAAATGGATTTGCTTTCAAGCCCATTTTTA
TGAAAATATTTGAAAGTATATTTTTAAAAACTTTTTGGGAAA--------------TTCC
TTTCTTGTAATGAAATCAAAGTATGCTCTGGATCGTGCCACTTAACA
>MY5289_Hrupicola_Deadman_Hills
------------------------------------------------------------
------------------------------------------------------------
------------------------------------------GCTACTTGGGTAGTCAAT
GTAGGATTCATTTTTGTCACTCTCTTTATCATTTTTCTTTACTTTATTCTTATATTTTTG
TTTCCCATCTTTAGGAAAGATTCACTCAAGACATGCAGCCACATTATGTCTACAGTCCTC
GAGAGTTGACTCGTTGGGTAAGAGGAATTTGTGAAGCCATTCGCCCTGTAGAAAATCTTT
CTGTTGAAGGCCTTGTACGTTTGTGGGCACATGAAGGATTGCGTCTTTTCCAAGATAGGT
TTGTTTAGGAAACTTTTACTTAAACTAATAAGAATCCAATATTGCACTCTTTCAACAGAC
ACCCTGTTTAAGATTTCTTTACATTATGTTAAAATGGATTTGCTTTCAAGCCCATTTTTA
TGAAAATATTTGAAAGTATATTTTTAAAAACTTTTTGGGAAA--------------TTCC
TTTCTTGTAATGAAATCAAAGTATGCTCTGGATCGTGCCACTTAACA
>MY5309_Hapachea_JohnnyLyon_Hills
TCTGAACCATCGACTTATAGTATATTACCCGAATCAGTTTTTACAAAATCTTACAAGTTT
TTCACAATTATTGTTTCTCGGCATTTCTTTCAACGTACAATTCATCTCCCAACAGTATCC
TCCCCAAAGTGCAGTACAATGGAATATTATTTACCTAACAAAGCCACTTAGGTTGTCAAT
GTAGGATTTCTTTTTGTCACTCTCTTCATCATTTTTCTTTACTTTATTCTTGTATTTTTG
TTTTCTATCTTTAGGAAAGATTCACTCAAGACATGCAGCCACATTATGTCTACAGTCCTC
GAGAGTTGACTCGTTGGGTAAGAGGAATTTGTGAAGCCATTCGCCCTGTAGAAAATCTTT
CTGTTGAAGGCCTTGTACGTCTGTGGGCACATGAAGGATTGCGTCTTTTCCAAGATAGGT
TTGTTTAGAAAACTTTTTCTTGAACTAATAAGAATCCAACACGGCATTCTTTTAACTGAC
ACCCTGTTTAAGATTTATTTACATTGCGTTGAAATAGATTGGCTTCGAAACCCATTTTTA
TGAAAATATTTTAGAGTATATTTTTGAAAACTTTTT-AGAAATAAAAGTGTGCACTTTCC
-----------------------------------------------
>MY5310_Hexurella_AntelopeCyn_CerbatMtns
--------------TTAAAGTATATTACCCGAAACCGTTTTTGCAAAATCTTACAAGTTT
CTCACGACTATTGTTTCTCAGCATTTCTTTCAACGTACAATTTATCTCCCAACAGTATCC
TTCCCAAAGTGCAATACAATGTAGTATTATTTATTTAACAGTGCCACTTTGGTAGTAAAT
GTAGGATTTCTTTTTGTCACTCTCATCATCATTTTTCTGTACTTTATTCTTATATTTTTG
TTTTCTATCTTTAGGAAAGATTCACTCAAGATATGCAGCCACATTATGTCTACAGTCCTC
GAGAGTTGACTCGTTGGGTAAGAGGAATTTGTGAAGCCATTCGCCCTGTAGAAAATCTTT
CTGTTGAAGGCCTTGTACGTCTGTGGGCACATGAAGGATTGCGTCTTTTCCAAGATAGGT
TTGTTTAGAAAACTTTTTCTTAAACTAATAATAATCCAATACTGCATTCTTTTGACAGAC
ATAATTTTTAAGATTTGTTTACATTATGTTGAAATGAATTGGCTTTGAAACCCATTTTTT
TGAATATATTTTAAAGTCTATTTCTGAAAACTTTTTGGGAAATAAAAATAGGCACTTTCC
TTT--------------------------------------------
>MY5311_Hexurella_AntelopeCyn_CerbatMtns
TCTGAACCATCGACTTAAAGTATATTACCCGAAACC-TTTTTGCAAAATCTTACAAGTTT
CTCACGACTATTGTTTCTCAGCATTTCTTTCAACGTACAATTTATCTCCCAACAGTATCC
TTCCCAAAGTGCAATACAATGTAGTATTATTTATTTAACAGTGCCACTTTGGTAGTAAAT
GTAGGATTTCTTTTTGTCACTCTCATCATCATTTTTCTGTACTTTATTCTTATATTTTTG
TTTTCTATCTTTAGGAAAGATTCACTCAAGATATGCAGCCACATTATGTCTACAGTCCTC
GAGAGTTGACTCGTTGGGTAAGAGGAATTTGTGAAGCCATTCGCCCTGTAGAAAATCTTT
CTGTTGAAGGCCTTGTACGTCTGTGGGCACATGAAGGATTGCGTCTTTTCCAAGATAGGT
TTGTTTAGAAAACTTTTTCTTAAACTAATAATAATCCAATACTGCATTCTTTTGACAGAC
ATAATTTTTAAGATTTGTTTACATTATGTTGAAATGAATTGGCTTTGAAACCCATTTTTT
TGAATATATTTTAAAGTCTATTTCTGAAAACTTTTTGGGAAATAAAAATAGGCACTTTCC
TTTGTTGTCATGGAAT-------------------------------
>MY5312_Hexurella_FoxCyn_MusicMtns
-----------GACTTATAGTATATTACCCGAAACAGTTTTTGCAAAATCTTGCGAGTTT
CTCACGACTATTGTTTCTCAGCATTTCTTTCAACGTACAATTTATCTCCCAACAGTATCC
TTCCCAAAGTGCAATACAATGTAGTATTATTTATTTAACAGTGCCACTTTGGTAGTAAAT
GTGGGATTTCTTTTTGTCACTCTCTTCATCATTTTTCTGTACTTTATTCTTATATTTTTG
TTTTCTATCTTTAGGAAAGATTCACTCAAGATATGCAGCCACATTATGTCTACAGTCCTC
GAGAGTTGACTCGTTGGGTAAGAGGAATTTGTGAAGCCATTCGCCCTGTAGAAAATCTTT
CTGTTGAAGGCCTTGTACGTCTGTGGGCACATGAAGGATTGCGTCTTTTCCAAGATAGGT
TTGTTTAGAAAACTTTTTCTTAAACTAATAAGAATCCAATACTGCATTCTTTTGACAGAC
ATCCTTTTTAAGATTTGTTTACATTATGTTGAAATGAATTGGCTTTGAAACCCATTTTTA
TGAATATATTTTAAAGTCTATTTCTGAAAACTTTTTGGGAAATAAAAGTAGGCACTTTCC
TTTGTTGTCATGGAATCAAATTATGTACTGC----------------
>MY5313_Hexurella_FoxCyn_MusicMtns
-------------------------------AAACAGTTTTTGCAAAATCTTGCGAGTTT
CTCACGACTATTGTTTCTCAGCATTTCTTTCAACGTACAATTTATCTCCCAACAGTATCC
TTCCCAAAGTGCAATACAAT---------TTTATTTAACAGTGCCACTTTGGTAGTAAAT
GTGGGATTTCTTTTTGTCACTCTCTTCATCATTTTTCTGTACTTTATTCTTATATTTTTG
TTTTCTATCTTTAGGAAAGATTCACTCAAGATATGCAGCCACATTATGTCTACAGTCCTC
GAGAGTTGACTCGTTGGGTAAGAGGAATTTGTGAAGCCATTCGCCCTGTAGAAAATCTTT
CTGTTGAAGGCCTTGTACGTCTGTGGGCACATGAAGGATTGCGTCTTTTCCAAGATAGGT
TTGTTTAGAAAACTTTTTCTTAAACTAATAAGAATCCAATACTGCATTCTTTTGACAGAC
ATCCTTTTTAAGATTTGTTTACATTATGTTGAAATGAATTGGCTTTGAAACCCATTTTTA
TGAATATATTTTAAAGTCTCTTTCTGAAAACTTTTTGGGAAAT-----------------
-----------------------------------------------
>MY5314_Hexurella_Grasshopper_BrushyMtn
------------------------------------------------------------
------------------------------------------------------------
-----------CAATACAATGTAGTATTATTTATTTAACAGTGCCACTTCGGTAGTAAAT
GTAGGATTTCTTTTTGTCACTCTCTTCATCATTTTTCTGTACTTTATTCTGATATTTTTG
TTTTCTATCTTTAGGAAAGATTCACTCAAGATATGCAGCCACATTATGTTTACAGTCCTC
GAGAGCTGACTCGTTGGGTAAGAGGAATTTGTGAAGCCATTCGCCCTGTAGAAAATCTTT
CTGTTGAAGGCCTTGTACGTCTGTGGGCACATGAAGGATTGCGTCTTTTCCAAGATAGGT
TTGTTTAGAAAACTTTTTCTTAAACTAATAAGAATCCAATACTGGATTCTTTTGACAGAC
ATCCTTTTTAAGATTTGTTTACATTATGTTGAAATGAATTGGCTT---------------
------------------------------------------------------------
-----------------------------------------------
>MY5315_Hexurella_WagonerRd_BradshawMtns
-----------GACTTATAGTATATTACCCGAAACAGTTTTTACAAAATCTTACAAGTTT
CTCACGACTATTGTTTCTCAGCATTTCTTTCAATGTACAATTTATCTCCCAACAGTATCC
TTCCCAAAGTGCAGTACAATGTAGTATTATTTATTTAACAGTGCCACTTTTGTAGTAAAT
GTAGGAT--CTTTTTGTCACTCTCTTCATCATTTTACTGTATTTTATTCTTATATTTTTG
TTTTCTATCTTTAGGAAAGATTCACTCAAGATATGCAGCCACATTATGTCTACAGTCCTC
GAGAGTTGACTCGTTGGGTAAGAGGAATTTGTGAAGCCATTCGCCCTGTAGAAAATCTTT
CTGTTGAAGGCCTTGTACGTCTGTGGGCACATGAAGGATTGCGTCTTTTCCAAGATAGGT
TTGTTTAGAAAACTTTTACTTAAACTAATAAGAATCCAATACTGCATTCTTTTGACAGAC
ATCCTTTTTACGATTTGTTTGCATTATGTTGAAATGAATTGGCTTTGAAACCCATTTTTA
TTAATATATTTTAAAGTATATTTCTGAAAACTTTTTGGGAAATAAAAGTAGGCACTTTCC
TTTGTTGTCATGGAATCAAATTATGTACTGCATCCTGTCAGTTAACA
>MY5316_Hexurella_WagonerRd_BradshawMtns
TCTGAACCATCGACTTATAGTATATTACCCGAAACAGTTTTTACAAAATCTTACAAGTTT
CCCACGACTATTGTTTCTCAGCATTTCTTTCAATGTACAATTTATCTCCCAACAGTATCC
TTCCCAAAGTGCAGTACAATGTAGTATTATTTATTTAACAGTGCCACTTTTGTAGTAAAT
GTAGGAT--CTTTTTGTCACTCTCTTCATCATTTTTCTGTACTTTATTCTTATATTTTTG
TTTTCTATCTTTAGGAAAGATTCACTCAAGATATGCAGCCACATTATGTCTACAGTCCTC
GAGAGTTGACTCGTTGGGTAAGAGGAATTTGTGAAGCCATTCGCCCTGTAGAAAATCTTT
CTGTTGAAGGCCTTGTACGTCTGTGGGCACATGAAGGATTGCGTCTTTTCCAAGATAGGT
TTGTTTAGAAAACTTTTACTTAAACTAATAAGAATCCAATACTGCATTCTTTTGACAGAC
ATCCTTTTTACGATTTGTTTGCATTATGTTGAAATGAATTGGCTTTGAAACCCATTTTTA
TTAATATATTTTAAAGTATATTTCTGAAAACTTTTTGGGAAATAAAAGTAGGCACTTTCC
TTTGTTGTCATGGAATCAAATTATGTACTGCATCCTGTCAGTTAACA
>MY5317_Hrupicola_Cottonwood_SnYsidroMtns
----------------------------------------------------------TT
CTCACGACTATTATTTCTCAGCATTTTTTTCAACATACAATTCATCTTCCAACAGTATCC
TTCTTGAAATGCAACACATTGAAGTAATATTTATTTAACAGTGCCACTTAGGTAGTCAAC
GTAGGATTCATTTTTGTCACTCTCTTTATCATTTTTCTTTACTTTATTCTTATATTTTTG
TTTCCTATCTTTAGGAAAGATTCACTCAAGACATGCAGCCACATTATGTCTACAGTCCTC
GAGAGTTGACTCGTTGGGTAAGAGGAATTTGTGAAGCCATTCGGCCTGTAGAAAATCTTT
CTGTTGAAGGCCTTGTACGTCTATGGGCACATGAAGGATTGCGTCTTTTCCAAGATAGGT
CTGTTTAGGAAACTTTTACTTAAACTAATAAAAATCCAATTCTGCATTCTTTCAACAGAC
ACCCTGTTTAAGATTTCTTTACATTATGTTGAAATGGATTTGCTTTGAAGCCCATTTTTA
TAAAAATATTTGAAAGTATATTTTTGAAATATTTTTGGGAAATAAGGGTATGCACTTTCC
TTTGTTGTCATAAAATCAAATTATGCATTA-----------------
