# Supplementary material for: ﻿Species delimitation, biogeography, and natural history of dwarf funnel web spiders (Mygalomorphae, Hexurellidae, Hexurella) from the United States / Mexico borderlands
Source: Zookeys. 2023 Jun 14;1167:109–57. doi: 10.3897/zookeys.1167.103463 (PMC10285686; doi:10.3897/zookeys.1167.103463)
Supplement: Supplementary material 3 — Input matrices, analysis log files, and output tree files for nuclear and mitochondrial analyses [file zookeys-1167-109_article-103463__-s003.zip › uce-2002199.fasta]

>MY0059_Hapachea_SantaRitaMtns_MaderaCyn
--TAACCGAATGGATATTATTCAGTTTGTCATTTTACCATGTTGATAATACTTTGTCCGC
ATTTGTCCTTCGTCCTTTCTGGCTTTGACTTTTTATGCTTTCTTTTCAGTGGGAGAAGTT
GGAGATGTCTCCCGTGGAACAGAGAAAAGTGTTGTGTTCGATCACGTTTCATGTGGTCGC
CATCACGTGTGTGGTTTGGTCCCTGTACGTTCTCATCGATCGCACAGCGGAGGAAATGCG
GACGGGATTACTGGAATGGCCCTTTTGGACCAAACTGATCGTCGTGGCCATCGGATTCAC
CGGAGGCCTGGTGTTCATGTACGTTCAGTGCAAAATGTACGTTCAACTGTTCAAACGTTG
GCGCGCCTTCAACCGCATCATCTACGTTCAGAACGCCCCCGAAAAGTCCGCCATGTTTGC
GGCCGAACTCGGCGGCTCCGTCCTCAAAGGGGATCTCTCGGACAACGAGAAACGCTTCTC
GCCTGACGAGGAATTTCACAGCTGCCAAAGTGGGAGCAGTGACACTGTCAACGAAG
>MY0139_Hexurella_SanDiego_Guatay
GATAAGCGAACGAATGTTATTCTATTTGTCATTTTACCATATTGATAATACTTTGTTTGC
CTTTGTACTTCGTCCTTTCTGGCTTTAATTTTTTCTGCTTTCTTTTCAGTGGGAGAAATT
GGAGATGTCTCCCGTGGAACAGAGGAAAGTGTTGTGTTCGATCACATTTCACGTGGTCGC
CATCACTTGTGTGGTTTGGTCTCTGTACGTTCTCATCGATCGTACAGCGGAGGAAATGCG
GACGGGGTTATTGGAATGGCCCTTTTGGACCAAACTGATCGTTGTGGCCATCGGATTCAC
CGGAGGCCTAGTGTTCATGTACGTTCAGTGCAAAATGTACGTTCAACTGTTCAAACGTTG
GCGCGCCTTCAACCGCATCATCTACGTTCAGAACGCTCCCGAGAAGTCCGCCATGTTTGT
GGCCGAACTCGGCGGCTCCGTCCTCAAAGGGGATCTCTCGGACAACGAGAAACGCTTCTC
GCCTGACGAGGAATTTCACAGCTGCCAAAGTGGAAGCAGTGACACTGTCAACGAAG
>MY5053_Hexurella_ChiricahuaMtns_PriceCyn
GATAACCGAATGGATATTATTCAGTTGGTCATTTTACCATGTTGATAATACTTTGTTCGC
ATTTGTCCTTCGTCCTTTCTGGCTTTGACTCTTTATGCTTTCTTTTCAGTGGGAGAAGTT
GGAGATGTCTCCCGTGGAACAGAGAAAAGTGTTGTGTTCGATCACGTTTCATGTGGTCGC
CATCACGTGTGTGGTTTGGTCTCTGTACGTTCTCATCGATCGCACGGCGGAGGAAATGCG
GACGGGATTACTGGAATGGCCCTTTTGGACCAAACTGATCGTCGTGGCCATCGGGTTCAC
CGGAGGCCTGGTGTTCATGTACGTTCAGTGCAAAATGTACGTTCAACTGTTCAAACGTTG
GCGCGCCTTCAACCGCATCATCTACGTTCAGAACGCCCCCGAGAAGTCCGCCATGTTTGT
GGCCGAACTCGGCGGCTCCGTCCTCAAAGGGGATCTCTCGGACAACGAGAAACGCTTCTC
GCCTGACGAGGAATTTCACAGCTGCCAAAGTGGAAGCAGTGACACTGTCAACGAAG
>MY5064_Hexurella_MuleMtns_Escabrosa
GGTAACTGAATGGATATTATTCAGTTTGTCATTTTACCATATTAATTATACTTTGTTCGC
ATTTGTCCTTCGTCCTTTCCCGCTTTGACTTTTTATGCTTTCTTTTCAGTGGGAGAAGTT
GGAGATGTCTCCCGTGGAACAGAGAAAAGTGTTGTGTTCGATCACGTTTCACGTGGTCGC
CATCACGTGTGTGGTTTGGTCTCTGTACGTTCTCATCGATCGCACAGCGGAGGAGATGCG
GACGGGATTACTGGAATGGCCCTTTTGGACCAAACTGATCGTCGTGGCCATCGGATTCAC
CGGAGGCCTGGTGTTCATGTACGTTCAGTGCAAAATGTACGTTCAACTGTTCAAACGTTG
GCGCGCCTTCAACCGCATCATCTACGTTCAGAACGCCCCCGAGAAGTCCGCCATGTTTGT
GGCCGAACTCGGCGGCTCCGTCCTCAAAGGGGATCTCTCGGACAACGAGAAACGCTTCTC
GCCCGACGAGGAATTTCACAGCTGCCAAAGTGGAAGCAGTGACACTGTCAACGAAG
>MY5066_Hexurella_MuleMtns_Escabrosa
GATAACCGAATGGATATTATTCAGTTTGTCATTTTACCATATTAATTATACTTTGTTCGC
ATTTGTCCTTCGTCCTTTCCCGCTTTGACTTTTTTTGCTTTCTTTTCAGTGGGAGAAGTT
GGAGATGTCTCCCGTGGAACAGAGAAAAGTGTTGTGTTCGATCACGTTTCATGTGGTCGC
CATCACGTGTGTGGTTTGGTCTCTGTACGTTCTCATCGATCGCACAGCGGAGGAAATGCG
GACGGGATTACTGGAATGGCCCTTTTGGACCAAACTGATCGTCGTGGCCATCGGATTCAC
CGGAGGCCTGGTGTTCATGTACGTTCAGTGCAAAATGTACGTTCAACTGTTCAAACGTTG
GCGCGCCTTCAACCGCATCATCTACGTTCAGAACGCCCCCGAGAAGTCCGCCATGTTTGT
GGCCGAACTCGGCGGCTCCGTCCTCAAAGGGGATCTCTCGGACAACGAGAAACGCTTCTC
GCCCGACGAGGAATTTCACAGCTGCCAAAGTGGAAGCAGTGACACTGTCAACGAAG
>MY5071_Hexurella_SantaRitaMtns_AlisoSprings
GATAATCCAATGGATATTATTCAGTTTGTCATTTTACCACGTTGATAATACTTTGTTCGC
ATTTGTCCTTCGTCCTTTCTGGCTTTGACTTTTTACGCTTTCTTTTCAGTGGGAGAAGTT
GGAGATGTCTCCCGTGGAACAGAGAAAAGTGTTGTGTTCGATCACGTTTCATGTGGTCGC
CATCACGTGTGTGGTTTGGTCCCTGTACGTTCTCATCGATCGCACAGCGGAGGAAATGCG
GACGGGATTACTGGAATGGCCCTTTTGGACCAAACTGATCGTCGTGGCCATCGGATTCAC
CGGAGGCCTGGTGTTCATGTACGTTCAGTGCAAAATGTACGTTCAACTGTTCAAACGTTG
GCGCGCCTTCAACCGCATCATCTACGTTCAGAACGCCCCCGAGAAGTCCGCCATGTTTGT
GGCCGAACTCGGCGGCTCCGTCCTCAAAGGGGATCTCTCGGACAACGAGAAACGCTTCTC
GCCCGACGAGGAATTTCACAGCTGCCAAAGTGGAAGCAGTGACACTGTCAACGAAG
>MY5075_Hexurella_ChiricahuaMtns_CaveCrkCyn
GATAACCGAATGGATATTATTCAGTTTGTCATTTTACCATGTTGATAATACTTTGTTCGC
ATTTGTCCTTCGTCCTTTCTGGCTTTGACTTTTTATGCTTTCTTTTCAGTGGGAGAAGTT
GGAGATGTCTCCCGTGGAACAGAGAAAAGTGTTGTGTTCGATCACGTTTCATGTGGTCGC
CATCACGTGTGTGGTTTGGTCTCTGTACGTTCTCATCGATCGCACGGCGGAGGAAATGCG
GACGGGATTACTGGAATGGCCCTTTTGGACCAAACTGATCGTCGTGGCCATCGGATTCAC
CGGAGGCCTGGTGTTCATGTACGTTCAGTGCAAAATGTACGTTCAACTGTTCAAACGTTG
GCGCGCCTTCAACCGCATCATCTACGTTCAGAACGCCCCCGAGAAGTCCGCCATGTTTGT
GGCCGAACTCGGCGGCTCCGTCCTCAAAGGGGATCTCTCGGACAACGAGAAACGCTTCTC
GCCTGACGAGGAATTTCACAGCTGCCAAAGTGGAAGCAGTGACACTGTCAACGAAG
>MY5126_Hexurella_SantaCatalinaMtns_NuggetCyn
GATAACCGAATGGATATTATTCAGTTTGTCATTTTACGATGTTGATAATACTTTGTTCGC
ATTTGTCCTTCGTCCTTTCTGGCTTTGACTTTTTATGCTTTCTTTTCAGTGGGAGAAGTT
GGAGATGTCTCCCGTGGAACAGAGAAAAGTGTTGTGTTCGATCACGTTTCACGTGGTCGC
CATCACGTGTGTGGTTTGGTCTCTGTACGTTCTCATCGATCGCACAGCGGAGGAAATGCG
GACGGGATTACTGGAATGGCCCTTTTGGACCAAACTGATCGTCGTGGCCATCGGATTCAC
CGGAGGCCTGGTGTTCATGTACGTTCAGTGCAAAATGTACGTTCAACTGTTCAAACGTTG
GCGCGCCTTCAACCGCATCATCTACGTTCAGAACGCCCCCGAGAAGTCCGCCATGTTTGT
GGCCGAACTCGGCGGCTCCGTCCTCAAAGGGGATCTCTCGGACAACGAGAAACGCTTCTC
GCCTGACGAGGAATTTCACAGCTGCCAGAGTGGAAGCAGTGACACTGTCAACGAAG
>MY5128_Hexurella_WhetstoneMtns_FrenchJoeCyn
------------------------------------------------------------
------------------------------------------------------------
----ATGTCTCCCGTGGAACAGAGGAAAGTGTTGTGTTCGATCACGTTTCACGTGGTCGC
CATCACGTGTGTGGTTTGGTCTCTGTACGTTCTCATCGATCGCACGGCGGAGGAAATGCG
GACGGGGTTACTGGAATGGCCCTTTTGGACCAAACTGATCGTCGTGGCCATCGGATTCAC
CGGAGGTCT---------------------------------------------------
------------------------------------------------------------
------------------------------------------------------------
--------------------------------------------------------
>MY5131_Hexurella_PedregosaMtns_PruneCyn
GATAACCGAATGGATATTATTCAGTTTGTCATTTTACCATGTTAATAATACTTTGTTCGC
ATTTGTCCTTCGTCCTTTCTGGCTTTGACTTTTTATGCTTTCTTTTCAGTGGGAGAAGTT
GGAGATGTCTCCCGTGGAACAGAGAAAAGTGTTGTGTTCGATCACGTTTCATGTGGTCGC
CATCACGTGTGTGGTTTGGTCTCTGTACGTTCTCATCGATCGCACAGCGGAGGAAATGCG
GACGGGATTACTGGAATGGCCCTTTTGGACCAAACTGATCGTCGTGGCCATCGGATTCAC
CGGAGGCCTGGTGTTCATGTACGTTCAGTGCAAAATGTACGTTCAACTGTTCAAACGTTG
GCGCGCCTTCAACCGCATCATCTACGTTCAGAACGCCCCCGAGAAGTCCGCCATGTTTGT
GGCCGAACTCGGCGGCTCCGTCCTCAAAGGGGATCTCTCGGACAACGAGAAACGCTTCTC
GCCTGACGAGGAATTTCACAGCTGCCAAAGTGGAAGCAGTGACACTGTCAACGAAG
>MY5132_Hexurella_PedregosaMtns_PruneCyn
GATAACCGAATGGATATTATTCAGTTTGTCATTTTACCATGTTAATAATACTTTGTTCGC
ATTTGTCCTTCGTCCTTTCTGGCTTTGACTTTTTATGCTTTCTTTTCAGTGGGAGAAGTT
GGAGATGTCTCCCGTGGAACAGAGAAAAGTGTTGTGTTCGATCACGTTTCATGTGGTCGC
CATCACGTGTGTGGTTTGGTCTCTGTACGTTCTCATCGATCGCACAGCGGAGGAAATGCG
GACGGGATTACTGGAATGGCCCTTTTGGACCAAACTGATCGTCGTGGCCATCGGATTCAC
CGGAGGCCTGGTGTTCATGTACGTTCAGTGCAAAATGTACGTTCAACTGTTCAAACGTTG
GCGCGCCTTCAACCGCATCATCTACGTTCAGAACGCCCCCGAGAAGTCCGCCATGTTTGT
GGCCGAACTCGGCGGCTCCGTCCTCAAAGGGGATCTCTCGGACAACGAGAAACGCTTCTC
GCCTGACGAGGAATTTCACAGCTGCCAAAGTGGAAGCAGTGACACTGTCAACGAAG
>MY5136_Hexurella_MiddlemarchCyn
AATAACCGAATGGATATTATTCAGTTTGTCATTTTACCATGTTGATAATACTTTGTCCGC
ATTTGTCCTTCGTCCTTTCTGGCTTTGACCTTTTATGCTTTCTTTTCAGTGGGAGAAGTT
GGAGATGTCTCCCGTGGAACAGAGAAAAGTGTTGTGTTCGATCACGTTTCATGTGGTCGC
CATCACGTGTGTGGTTTGGTCTCTGTACGTTCTCATCGATCGCACAGCGGAGGAAATGCG
GACGGGATTACTGGAATGGCCCTTTTGGACCAAACTGATCGTCGTGGCCATCGGATTCAC
CGGAGGCCTGGTGTTCATGTACGTTCAGTGCAAAATGTACGTTCAACTGTTCAAACGTTG
GCGCGCCTTCAACCGCATCATCTACGTTCAGAACGCCCCCGAGAAGTCCGCCATGTTTGC
GGCCGAACTCGGCGGCTCCGTCCTCAAAGGGGATCTCTCGGACAACGAGAAACGCTTCTC
GCCTGACGAGGAATTTCACAGCTGCCAAAGTGGAAGCAGTGACACTGTCAACGAAG
>MY5147_Hexurella_DragoonMtns_NF_345A
GATAACCGAATGGATATTATTCGGTTTGTCATTTTACCATGTTGATAATACTTTGTCCGC
ATTTGTCCTTCGTCCTTTCTGGCTTTGACCTTTTATGCTTTCTTTTCAGTGGGAGAAGTT
GGAGATGTCTCCCGTGGAACAGAGAAAAGTGTTGTGTTCGATCACGTTTCATGTGGTCGC
CATCACGTGTGTGGTTTGGTCTCTGTACGTTCTCATCGATCGCACAGCGGAGGAAATGCG
GACGGGATTACTGGAATGGCCCTTTTGGACCAAACTGATCGTCGTGGCCATCGGATTCAC
CGGAGGCCTGGTGTTCATGTACGTTCAGTGCAAAATGTACGTTCAACTGTTCAAACGTTG
GCGCGCCTTCAACCGCATCATCTACGTTCAGAACGCCCCCGAGAAGTCCGCCATGTTTGC
GGCCGAACTCGGCGGCTCCGTCCTCAAAGGGGATCTCTCGGACAACGAGAAACGCTTCTC
GCCTGACGAGGAATTTCACAGCTGCCAAAGTGGAAGCAGTGACACTGTCAACGAAG
>MY5152_Hexurella_WhetstoneMtns_ApacheCyn
GGTAACCGAATGGATATTATGCAGTTTGTCATTTTACCATGTTGATAATACTTTGCTCGC
ATTTGTCCTTCGTCCTCTCTGGCTTTGACTTTTTATGCTTTTTTTTCAGTGGGAGAAGTT
GGAGATGTCTCCCGTGGAACAGAGGAAAGTGTTGTGTTCGATCACGTTTCACGTGGTCGC
CATCACGTGTGTGGTTTGGTCTCTGTACGTTCTCATCGATCGCACAGCGGAGGAAATGCG
GACGGGGTTACTGGAATGGCCCTTTTGGACCAAACTGATCGTCGTGGCCATCGGATTCAC
CGGAGGCCTGGTGTTCATGTACGTTCAGTGCAAAATGTACGTTCAACTGTTCAAACGTTG
GCGCGCCTTCAACCGCATCATCTACGTTCAGAACGCCCCCGAGAAGTCCGCCATGTTTGT
GGCCGAACTCGGCGGCTCCGTCCTCAAAGGGGATCTCTCGGACAACGAGAAACGCTTCTC
GCCTGACGAGGAATTTCACAGCTGCCAAAGTGGAAGCAGTGACACTGTCAACGAAG
>MY5154_Hexurella_SantaRitaMtns_AdobeCyn
GATAACCGAATGGATATTATTCAGTTTGTCATTTTACCACGTTGATAATACTTTGTTCGC
ATTTGTTATTCGTCCTTTCTGGCTTTGACTTTTTATGCTTTCTTTTCAGTGGGAGAAGTT
GGAGATGTCTCCCGTGGAACAGAGAAAAGTGTTGTGTTCGATCACGTTTCATGTGGTCGC
CATCACGTGTGTGGTTTGGTCCCTGTACGTTCTCATCGATCGCACAGCGGAGGAAATGCG
GACGGGATTACTGGAATGGCCCTTTTGGACCAAACTGATCGTCGTGGCCATCGGATTCAC
CGGAGGCCTGGTGTTCATGTACGTTCAGTGCAAAATGTACGTTCAACTGTTCAAACGTTG
GCGCGCCTTCAACCGCATCATCTACGTTCAGAACGCCCCCGAGAAGTCCGCCATGTTTGT
GGCCGAACTCGGCGGCTCCGTCCTCAAAGGGGATCTCTCGGACAACGAGAAACGCTTCTC
GCCCGACGAGGAATTTCACAGCTGCCAAAGTGGAAGCAGTGACACTGTCAACGAAG
>MY5157_Hexurella_SantaCatalinaMtns_Redington
GATAACCGAATGGATATTATTCAGTTTGTCATTTTACCATGTTGATAATACTTTGTTCGC
ATTTGTCCTTCGTGCTTTCTGGTTTTGACTTTTTATGCTCTCTTTTCAGTGGGAGAAGTT
GGAGATGTCTCCCGTGGAACAGAGAAAAGTGTTGTGTTCGATCACGTTTCATGTGGTCGC
CATCACGTGTGTGGTCTGGTCTCTGTACGTTCTCATCGATCGCACGGCGGAGGAAATGCG
GACGGGGTTACTGGAATGGCCCTTCTGGACCAAACTGATCGTCGTGGCCATCGGATTCAC
CGGAGGCCTGGTGTTCATGTACGTTCAGTGCAAAATGTACGTTCAACTGTTCAAGCGTTG
GCGCGCCTTCAACCGCATCATCTACGTTCAGAACGCCCCCGAGAAGTCCGCCATGTTTGT
GGCCGAACTCGGCGGCTCCGTCCTCAAAGGGGATCTCTCGGACAACGAGAAACGCTTCTC
GCCTGACGAGGAATTTCACAGCTGCCAAAGTGGAAGCAGTGACACTGTCAACGAAG
>MY5164_Hrupicola_Temecula
----------CGAATGTTATTCTATTTGTCATTTTACCATGTTGATAATACTTTGTTTGC
ATTTGTCCTTCGTCCTTTCTGGCTTTAATTTTTTCTGCTTTCCTTTCAGTGGGAGAAATT
GGAGATGTCTCCCGTGGAACAGAGAAAAGTGTTGTGTTCGATTACGTTTCACGTGGTCGC
CATCACTTGTGTGGTTTGGTCTCTGTACGTTCTCATCGATCGTACAGCGGAGGAAATGCG
GACGGGGTTATTGGAATGGCCCTTTTGGACCAAACTGATCGTTGTGGCCATCGGATTCAC
CGGCGGCCTAGTGTTCATGTACGTTCAGTGCAAAATGTACGTTCAACTGTTCAAACGTTG
GCGCGCCTTCAACCGCATCATCTACGTTCAGAACGCTCCCGAGAAGTCCGCCATGTTTGT
GGCCGAACTCGGCGGCTCCGTCCTCAAAGGGGATCTCTCGGACAACGAGAAACGCTTCTC
GCCTGACGAGGAATTTCACAGCTGCC------------------------------
>MY5165_Hrupicola_Temecula
GATAAGCGAACGAATGTTATTCTATTTGTCATTTTACCATGTTGATAATACTTTGTTTGC
ATTTGTCCTTCGTCCTTTCT-GCTTTAATTTTTTCTGCTTTCCTTTCAGTGGGAGAAATT
GGAGATGTCTCCCGTGGAACAGAGAAAAGTGTTGTGTTCGATTACGTTTCACGTGGTCGC
CATCACTTGTGTGGTTTGGTCTCTGTACGTTCTCATCGATCGTACAGCGGAGGAAATGCG
GACGGGGTTATTGGAATGGCCCTTTTGGACCAAACTGATCGTTGTGGCCATCGGATTCAC
CGGCGGCCTAGTGTTCATGTACGTTCAGTGCAAAATGTACGTTCAACTGTTCAAACGTTG
GCGCGCCTTCAACCGCATCATCTACGTTCAGAACGCTCCCGAGAAGTCCGCCATGTTTGT
GGCCGAACTCGGCGGCTCCGTCCTCAAAGGGGATCTCTCGGACAACGAGAAACGCTTCTC
GCCTGACGAGGAATTTCACAGCTGCCAAAGTGGAAGCAGTGACACTGTCAACGAAG
>MY5175_Hapachea_HarshawRd_PatagoniaMtns
GATAATCGAATGGATATTATTCAGTTTGTCATTTTACCATGTTGATAATACTTTGTTCGC
ATTTGTCCTTCGTCCTTTCTGGCTTTGACTTTTTATGCTTTCTTTTCAGTGGGAGAAGTT
GGAGATGTCTCCCGTGGAACAGAGAAAAGTGTTGTGTTCGATCACGTTTCATGTGGTCGC
CATCACGTGTGTGGTTTGGTCTCTGTACGTTCTCATCGACCGCACAGCGGAGGAAATGCG
GACGGGATTACTGGAATGGCCCTTTTGGACCAAACTGATCGTCGTGGCCATCGGATTCAC
CGGAGGCCTGGTGTTCATGTACGTTCAGTGCAAGATGTACGTTCAACTGTTCAAACGTTG
GCGCGCCTTCAACCGCATCATCTACGTTCAGAACGCCCCCGAGAAGTCCGCCATGTTTGT
GGCCGAACTCGGCGGCTCCGTCCTCAAAGGGGATCTCTCGGACAACGAGAAACGCTTCTC
GCCTGACGAGGAGTTTCACAGCTGCCAAAGTGGAAGCAGTGACACTGTCAACGAAG
>MY5180_Hapachea_MustrangPk_MustangMtns
GATAACCGAATGGATATTATGCAGTTTGTCATTTTACCATGTTGATAATACTTTGTTCGC
ATTTGTCCTTCGTCCCTTCTGGCTTTGACTTTTTATGCTTTCTTTTCAGTGGGAGAAGTT
GGAGATGTCTCCCGTGGAACAGAGAAAAGTGCTGTGTTCGATTACGTTTCACGTGGTCGC
CATCACGTGTGTGGTTTGGTCTCTGTACGTTCTCATCGATCGCACGGCGGAGGAAATGCG
GACGGGGTTACTGGAATGGCCCTTTTGGACCAAACTGATCGTCGTGGCCATCGGATTCAC
CGGAGGCCTGGTGTTCATGTACGTTCAGTGCAAAATGTACGTTCAACTGTTCAAACGTTG
GCGCGCCTTCAACCGCATCATCTACGTTCAGAACGCCCCCGAGAAGTCCGCCATGTTTGT
GGCCGAACTCGGCGGCTCCGTCCTCAAAGGGGATCTCTCGGACAACGAGAAACGCTTCTC
GCCTGACGAGGAATTTCACAGCTGCCAAAGTGGAAGCAGTGACACTGTCAACGAAG
>MY5181_Hapachea_MustrangPk_MustangMtns
GATAACCGAATGGATATTATGCAGTTTGTCATTTTACCATGTTGATAATACTTTGTTCGC
ATTTGTCCTTCGTCCCTTCTGGCTTTGACTTTTTATGCTTTCTTTTCAGTGGGAGAAGTT
GGAGATGTCTCCCGTGGAACAGAGAAAAGTGCTGTGTTCGATTACGTTTCACGTGGTCGC
CATCACGTGTGTGGTTTGGTCTCTGTACGTTCTCATCGATCGCACGGCGGAGGAAATGCG
GACGGGATTACTGGAATGGCCCTTTTGGACCAAACTGATCGTCGTGGCCATCGGATTCAC
CGGAGGCCTGGTGTTCATGTACGTTCAGTGCAAAATGTACGTTCAACTGTTCAA-CGTTG
GCGCGCCTTCAACCGCATCATCTACGTTCAGAACGCCCCCGAGAAGTCCGCCATGTTTGT
GGCCGAACTCGGCGGCTCCGTCCTCAAAGGGGATCTCTCGGACAACGAGAAACGCTTCTC
GCCTGACGAGGAATTTCACAGCTGCCAAAGTGGAAGCAGTGACACTGTCAACGAAG
>MY5193_Hapachea_HarshawRd_PatagoniaMtns
GATAATCGAATGGATATTATTCAGTTTGTCATTTTACCATGTTGATAATACTTTGTTCGC
ATTTGTCCTTCGTCCTTTCTGGCTTTGACTTTTTATGCTTTCTTTTCAGTGGGAGAAGTT
GGAGATGTCTCCCGTGGAACAGAGAAAAGTGTTGTGTTCGATCACGTTTCATGTGGTCGC
CATCACGTGTGTGGTTTGGTCTCTGTACGTTCTCATCGATCGCACAGCGGAGGAAATGCG
GACGGGATTACTGGAATGGCCCTTTTGGACCAAACTGATCGTCGTGGCCATCGGATTCAC
CGGAGGCCTGGTGTTCATGTACGTTCAGTGCAAGATGTACGTTCAACTGTTCAAACGTTG
GCGCGCCTTCAACCGCATCATCTACGTTCAGAACGCCCCCGAGAAGTCCGCCATGTTTGT
GGCCGAACTCGGCGGCTCCGTCCTCAAAGGGGATCTCTCGGACAACGAGAAACGCTTCTC
GCCTGACGAGGAATTTCACAGCTGCCAAAGTGGAAGCAGTGACACTGTCAACGAAG
>MY5194_Hapachea_Ordsummit_MtOrd
GATAACCGAATGGATGTTATTCTGTTTGTCATTTTACCATGTTGATAATACTTTGTTTGC
ATTTGTCCTTCGTCCTTTCTGGCTTTGACTTTTTATGCTTTGTTTTCAGTGGGAGAAGTT
GGAGATGTCTCCCGTGGAACAGAGAAAAGTGTTGTGTTCGATCACGTTTCATGTGGTCGC
CATCACGTGTGTGGTTTGGTCTCTGTACGTTCTCATCGATCGCACAGCGGAGGAAATGCG
GACGGGCTTACTGGAATGGCCCTTTTGGACCAAACTGATCGTCGTGGCCATCGGATTCAC
GGGAGGCCTGGTGTTCATGTACGTTCAGTGCAAAATGTACGTTCAACTGTTCAAACGTTG
GCGCGCCTTCAACCGCATCATCTACGTTCAGAACGCCCCCGAGAAGTCCGCCATGTTTGT
GGCCGAACTCGGCGGCTCCGTCCTCAAAGGGGATCTCTCGGACAACGAGAAACGCTTCTC
GCCTGACGAGGAATTTCACAGCTGCCAAAGTGGAAGCAGTGACACTGTCAACGAAG
>MY5195_Hapachea_Ordsummit_MtOrd
GATAACCGAATGGATGTTATTCTGTTTGTCATTTTACCATGTTGATAATACTTTGTTTGC
ATTTGTCCTTCGTCCTTTCTGGCTTTGACTTTTTATGCTTTGTTTTCAGTGGGAGAAGTT
GGAGATGTCTCCCGTGGAACAGAGAAAAGTGTTGTGTTCGATCACGTTTCATGTGGTCGC
CATCACGTGTGTGGTTTGGTCTCTGTACGTTCTCATCGATCGCACAGCGGAGGAAATGCG
GACGGGCTTACTGGAATGGCCCTTTTGGACCAAACTGATCGTCGTGGCCATCGGATTCAC
GGGAGGCCTGGTGTTCATGTACGTTCAGTGCAAAATGTACGTTCAACTGTTCAAACGTTG
GCGCGCCTTCAACCGCATCATCTACGTTCAGAACGCCCCCGAGAAGTCCGCCATGTTTGT
GGCCGAACTCGGCGGCTCCGTCCTCAAAGGGGATCTCTCGGACAACGAGAAACGCTTCTC
GCCTGACGAGGAATTTCACAGCTGCCAAAGTGGAAGCAGTGACACTGTCAACGAAG
>MY5266_Hencina_CerroBolla
GATAAGCGAACGAATGTTATTCTGTTTGT-ATTTTACCATGTTGATAATAATTTGTTAGC
ATTTGTCCTACGTCCTTTCTGGCTTTAAATTTTTCTGCTTTCTTTTCAGTGGGAGAAATT
GGAGATGTCTCCCGTGGAACAGAGAAAAGTTTTGTGTTCGATCACGTTTCACGTGGTTGC
CATCACTTGTGTGGTTTGGTCTCTGTACGTTCTAATCGATCGTACAGCGGAGGAAATGCG
GACGGGGTTACTGGAATGGCCCTTTTGGACCAAACTAATCGTTGTGGCCATCGGATTCAC
CGGAGGCCTAGTGTTCATGTACGTTCAGTGCAAAATGTACGTTCAACTGTTCAAACGTTG
GCGCGCCTTCAACCGCATCATCTATGTTCAGAACGCTCCCGAGAAGTCCGCCATGTTT--
------------------------------------------------------------
--------------------------------------------------------
>MY5267_Hencina_CerroBolla
-----------------------------------------TTGATAATAATTTGTTTGC
ATTTGTCCTACGTCCTTTCTGGCTTTTAATTTTTCTGCTTTCTTTTCAGTGGGAGAAATT
GGAGATGTCTCCCGTGGAACAGAGAAAAGTTTTGTGTTCGATCACGTTTCACGTGGTTGC
CATCACTTGTGTGGTTTGGTCTCTGTACGTTCTAATCGATCGTACAGCGGAGGAAATGCG
GACGGGGTTACTGGAATGGCCCTTTTGGACCAAACTAATCGTTGTGGCCATCGGATTCAC
CGGAGGCCTAGTGTTCATGTACGTTCAGTGCAAAATGTACGTTCAACTGTTCAAACGTTG
GCGCGCCTTCAACCGCATCATCTATGTTCAGAACGCTCCCGAGAAGTCCGCCATGTTTGT
GGCCGAACTCGGCGGCTCCGTCCTCAAAGGGGATCTCTCGGACAACGAGAAACGCTTCTC
GCCTGACGAGGAATTTCACAGCTGCCAAAGTGGAAGCAGTGACACTGTCAACGAAG
>MY5269_Hexurella_GuadalupeValley
GATAAGCGAACGAATGTTATTCTGTTTGTCATTTTACCATGTTGATAATACTTTGTTTGC
ATTTGTCCTACGTCCTTTCTGGCTTTAAATTTTTCTGCTTTCTTTTCAGTGGGAGAAATT
GGAGATGTCTCCCGTGGAACAGAGAAAAGTGTTGTGTTCGATCACGTTTCACGTGGTTGC
CATCACTTGTGTGGTTTGGTCTCTGTACGTTCTAATCGATCGTACAGCGGAGGAAATGCG
GACGGGGTTACTGGAATGGCCCTTTTGGACCAAACTGATCGTTGTGGCCATCGGATTCAC
CGGAGGCCTAGTGTTCATGTACGTTCAGTGCAAAATGTACGTTCAACTGTTCAAACGTTG
GCGCGCCTTCAACCGCATCATCTATGTTCAGAACGCTCCCGAGAAGTCTGCCATGTTTGT
GGCCGAACTCGGCGGCTCCGTCCTCAAAGGGGATCTCTCGGACAACGAGAAACGCTTCTC
GCCTGACGAGGAATTTCACAGCTGCCAAAGTGGAAGC-------------------
>MY5271_Hexurella_GuadalupeValley
-----GCGAACGAATGTTATTCTGTTTGTCATTTTACCATGTTGATAATACTTTGTTTGC
ATTTGTCCTACATCCTTTCTGGCTTTAAATTTTTCTGCTTTCTTTTCAGTGGGAGAAATT
GGAGATGTCTCCCGTGGAACAGAGAAAAGTGTTGTGTTCGATCACGTTTCACGTGGTTGC
CATCACTTGTGTGGTTTGGTCTCTGTACGTTCTAATCGATCGTACAGCGGAGGAAATGCG
GACGGGGTTACTGGAATGGCCCTTTTGGACCAAACTGATCGTTGTGGCCATCGGATTCAC
CGGAGGCCTGGTGTTCATGTACGTTCAGTGCAAAATGTACGTTCAACTGTTCAAACGTTG
GCGCGCCTTCAACCGCATCATCTATGTTCAGAACGCTCCCGAGAAGTCTGCCATGTTTGT
GGCCGAACTCGGCGGCTCCGTCCTCAAAGGGGATCTCTCGGACAACGAGAAACGCTTCTC
GCCTGACGAGGAATTTCACAGCTGCCAAAGTGGAAGCAGTGACACTGTCAACGAAG
>MY5276_Hexurella_SanPedro_Martir
GATAAGCGAACGAATGTTATTCTGTTTGTCATTTTACCATGTTGATAATACTTTGTTTGC
ATTTGTCCTACGTCCTTTCTGGCTTTAAATTTTTCTGCTTTCTTTTCAGTGGGAGAAATT
GGAGATGTCTCCCGTGGAACAGAGAAAAGTGTTGTGTTCGATCACGTTTCACGTGGTTGC
CATCACTTGTGTGGTTTGGTCTCTGTACGTTCTAATCGATCGTACAGCGGAGGAAATGCG
GACGGGGTTACTGGAATGGCCCTTTTGGACCAAACTGATCGTTGTGGCCATCGGATTCAC
CGGAGGCCTAGTGTTCATGTACGTTCAGTGCAAAATGTACGTTCAACTGTTCAAACGTTG
GCGCGCCTTCAACCGCATCATCTATGTTCAGAACGCTCCCGAGAAGTCCGCCATGTTTGT
GGCCGAACTCGGCGGCTCCGTCCTCAAAGGGGATCTCTCGGACAACGAGAAACGCTTCTC
GCCTGACGAGGAATTTCACAGCTGCCAAAGTGGAAGCAGTGACACTGTCAACGAAG
>MY5277_Hexurella_SanPedro_Martir
GATAAGCGAACGAATGTTATTCTGTTTGTCATTTTACCATGTTGATAATACTTTGTTTGC
ATTTGTCCTACGTCCTTTCTGGCTTTAAATTTTTCTGCTTTCTTTTCAGTGGGAGAAATT
GGAGATGTCTCCCGTGGAACAGAGAAAAGTGTTGTGTTCGATCACGTTTCACGTGGTTGC
CATCACTTGTGTGGTTTGGTCTCTGTACGTTCTAATCGATCGTACAGCGGAGGAAATGCG
GACGGGGTTACTGGAATGGCCCTTTTGGACCAAACTGATCGTTGTGGCCATCGGATTCAC
CGGAGGCCTAGTGTTCATGTACGTTCAGTGCAAAATGTACGTTCAACTGTTCAAACGTTG
GCGCGCCTTCAACCGCATCATCTATGTTCAGAACGCTCCCGAGAAGTCCGCCATGTTTGT
GGCCGAACTCGGCGGCTCCGTCCTCAAAGGGGATCTCTCGGACAACGAGAAACGCTTCTC
GCCTGACGAGGAATTTCACAGCTGCCAAAGTGGAAGCAGTGACACTGTCAACGAAG
>MY5280_Hexurella_ArroyoSalado
GATAAACGAACGAATGTTATTCTGTTTGTCATTTTACCATGTTGATAATACTTTGTTTGC
ATTTGTCCTTCGTCTTTTCTGGCTTTAAATTTTTCTGCTTTCTTTTCAGTGGGAGAAATT
GGAGATGTCTCCCGTGGAACAGAGAAAAGTGTTGTGTTCGATCACGTTTCACGTGGTCGC
CATCACTTGTGTGGTTTGGTCTCTGTACGTTCTCATCGATCGTACAGCGGAGGAAATGCG
GACGGGGTTACTGGAATGGCCCTTTTGGACCAAACTGATCGTTGTGGCCATCGGATTCAC
AGGAGGCCTAGTGTTCATGTACGTTCAGTGCAAAATGTACGTTCAACTGTTCAAACGTTG
GCGCGCCTTCAACCGCATCATCTATGTTCAGAACGCTCCCGAGAAGTCCGCCATGTTTGT
GGCCGAACTCGGCGGCTCCGTCCTCAAAGGGGATCTCTCGGACAACG-----CGCTTCTC
GCCTGACGAGGAATTT--------CCAAAGTGGAAGCAGTGACACTGTCGAC----
>MY5282_Hexurella_ArroyoSalado
GATAAACGAACGAATGTTATTCTGTTTGTCATTTTACCATGTTGATAATACTTTGTTTGC
ATTTGTCCTTCGTCTTTTCTGGCTTTAAATTTTTCTGCTTTCTTTTCAGTGGGAGAAATT
GGAGATGTCTCCCGTGGAACAGAGAAAAGTGTTGTGTTCGATCACGTTTCACGTGGTCGC
CATCACTTGTGTGGTTTGGTCTCTGTACGTTCTCATCGATCGTACAGCGGAGGAAATGCG
GACGGGGTTACTGGAATGGCCCTTTTGGACCAAACTGATCGTTGTGGCCATCGGATTCAC
AGGAGGCCTAGTGTTCATGTACGTTCAGTGCAAAATGTACGTTCAACTGTTCAAACGTTG
GCGCGCCTTCAACCGCATCATCTATGTTCAGAACGCTCCCGAGAAGTCCGCCATGTTTGT
GGCCGAACTCGGCGGCTCCGTCCTCAAAGGGGATCTCTCGGACAACGAGAAGCGCTTCTC
GCCTGACGAGGAATTTCACAGCTGCCAAAGTGGAAGCAGTGACACTGTCAACGAAG
>MY5286_Hrupicola_SweetwaterSpr_OrdMtn
---AAGCGAACGAATGTTATTCTGTTTGTGATTTTACCATGTTGATAATACTTTG----C
ATTTGTCCTTCCTCCTTTCTGGCTTTAAATTTTTCTGCTTTCTTTTCAGTGGGAGAAATT
GGAGATGTCTCCCGTGGAACAGAGAAAAGTGTTGTGTTCGATCACGTTTCACGTGGTCGC
CATCACTTGTGTAGTTTGGTCTCTGTACGTTCTCATCGATCGTACAGCGGAGGAAATGCG
GACGGGGTTACTGGAATGGCCCTTTTGGACCAAACTGATCGTTGTGGCCATCGGATTCAC
CGGAGGCCTAGTGTTCATGTACGTTCAGTGCAAAATGTACGTTCAACTGTTCAAACGTTG
GCGCGCCTTCAACCGCATCATCTACGTTCAGAACGCTCCCGAGAAGTCCGCCATGTTTGT
GGCCGAACTCGGCGGCTCCGTCCTCAAAGGGGATCTCTCGGACAACGAGAAACGCTTCTC
GCCTGACGAGGAATTTCACAGCTGCCAAAGACGAAGTGC-----------------
>MY5287_Hrupicola_SweetwaterSpr_OrdMtn
---------------------------GTGATTTTACCATGTTGATAATACTTTG----C
ATTTGTCCTTCCTCCTTTCTGGCTTTAAATTTTTCTGCTTTCTTTTCAGTGGGAGAAATT
GGAGATGTCTCCCGTGGAACAGAGAAAAGTGTTGTGTTCGATCACGTTTCACGTGGTCGC
CATCACTTGTGTAGTTTGGTCTCTGTACGTTCTCATCGATCGTACAGCGGAGGAAATGCG
GACGGGGTTACTGGAATGGCCCTTTTGGACCAAACTGATCGTTGTGGCCATCGGATTCAC
CGGAGGCCTAGTGTTCATGTACGTTCAGTGCAAAATGTACGTTCAACTGTTCAAACGTTG
GCGCGCCTTCAACCGCATCATCTACGTTCAGAACGCTCCCGAGAAGTCCGCCATGTTTGT
GGCCGAACTCGGCGGCTCCGTCCTCAAAGGGGATCTCTCGGACAACGAGAAACGCTTCTC
GCCTGACGAGGAATTTCACA------------------------------------
>MY5288_Hrupicola_Deadman_Hills
----------------------------------------GTTGATAATACTTTGTTTTC
ATTTGTCCTTCCTCCTTTCTGGCTTTAAATTTTTCTGCTTTCTTTTCAGTGGGAGAAATT
GGAGATGTCTCCCGTGGAACAGAGAAAAGTGTTGTGTTCGATCACGTTTCACGTGGTCGC
CATCACTTGTGTGGTTTGGTCTCTGTACGTTCTCATCGATCGTACAGCGGAGGAAATGCG
GACGGGGTTACTGGAATGGCCCTTTTGGACCAAATTGATCGTTGTGGCCATCGGATTCAC
CGGAGGCCTAGTGTTCATGTACGTTCAGTGCAAAATGTACGTTCAACTGTTCAAACGTTG
GCGCGCCTTCAACCGCATCATCTACGTTCAGAACGCTCCCGAGAAGTCCGCCATGTTTGT
------------------------------------------------------------
--------------------------------------------------------
>MY5289_Hrupicola_Deadman_Hills
-----------------------------------------GTTATGATACTTTGTTTTC
ATTTGTCCTTCCTCCTTTCTGGCTTTAAATTTTTCTGCTTTCTTTTCAGTGGGAGAAATT
GGAGATGTCTCCCGTGGAACAGAGAAAAGTGTTGTGTTCGATCACGTTTCACGTGGTCGC
CATCACTTGTGTGGTTTGGTCTCTGTACGTTCTCATCGATCGTACAGCGGAGGAAATGCG
GACGGGGTTACTGGAATGGCCCTTTTGGACCAAATTGATCGTTGTGGCCATCGGATTCAC
CGGAGGCCTAGTGTTCATGTACGTTCAGTGCAAAATGTACGTTCAACTGTTCAAACGTTG
GCGCGCCTTCAACCGCATCATCTACGTTCAGAACGCTCCCGAGAAGTCCGCCATGTTTGT
GGCCGAACTCGGCGGCTCCGTCCTCAAAGGGGATCTCTCGGACAACGAGAAA--------
--------------------------------------------------------
>MY5309_Hapachea_JohnnyLyon_Hills
GATAACCGAATGGATATTATGCAGTTTGTCATTTTACCATGTTGATAATACTTTGTTCGC
ATTTGTCCTTCGTCCTTTCTGACTTTGACTTTTTATGCTTTCTTTTCAGTGGGAGAAGTT
GGAGATGTCTCCCGTGGAACAGAGAAAAGTGTTGTGTTCGATCACGTTTCATGTGGTCGC
CATCACGTGTGTGGTTTGGTCTCTGTACGTTCTCATCGATCGCACAGCGGAGGAAATGCG
GACGGGATTACTGGAATGGCCCTTTTGGACCAAACTGATCGTCGTGGCCATCGGATTCAC
CGGAGGCCTGGTGTTCATGTACGTTCAGTGCAAAATGTACGTTCAACTGTTCAAACGTTG
GCGCGCCTTCAACCGCATCATCTACGTTCAGAACGCCCCCGAGAAGTCGGCCATGTTTGT
GGCCGAACTCGGCGGCTCCGTCCTCAAGGGGGATCTCTCGGACAAC--------------
--------------------------------------------------------
>MY5310_Hexurella_AntelopeCyn_CerbatMtns
GATAACCGAATGGGTATTATTCTGTTTGTCATTTTACCATGTTGATAATATTTTGTTTGC
ATTTGTCCTTTGTCCTTTCTGGCTTTGACTTTTTATGCTTTGTTTTCAGTGGGAGAAGTT
GGAGATGTCTCCCGTGGAACAGAGAAAAGTGTTGTGTTCGATCACGTTTCATGTGGTCGC
CATCACGTGTGTGGTTTGGTCTCTGTACGTTCTCATCGATCGTACAGCGGAGGAAATGCG
GACGGGCTTACTGGAATGGCCCTTTTGGACCAAACTGATCGTCGTGGCCATCGGGTTCAC
CGGAGGCCTGGTGTTCATGTACGTTCAGTGCAAAATGTACGTTCAACTGTTCAAACGTTG
GCGCGCCTTCAACCGCATCATCTACGTTCAGAACGCCCCCGAGAAGTCCGCCATGTTTGT
GGCCGAACTCGGCGGCTCCGTCCTCAAAGGGGATCTCTCGGACAACGAGAAACGCTTCTC
GCCTGACGAGGAATTTCACAGCTGCCAAAGTGGAAGCAGTGACACTGTCAACGAAG
>MY5311_Hexurella_AntelopeCyn_CerbatMtns
------CGAATGGGTATTATTCTGTTTGTCATTTTACCATGTTGATAATATTTTGTTTGC
ATTTGTCCTTTGTCCTTTCTGGCTTTGACTTTTTATGCTTTGTTTTCAGTGGGAGAAGTT
GGAGATGTCTCCCGTGGAACAGAGAAAAGTGTTGTGTTCGATCACGTTTCATGTGGTCGC
CATCACGTGTGTGGTTTGGTCTCTGTACGTTCTCATCGATCGTACAGCGGAGGAAATGCG
GACGGGCTTACTGGAATGGCCCTTTTGGACCAAACTGATCGTCGTGGCCATCGGGTTCAC
CGGAGGCCTGGTGTTCATGTACGTTCAGTGCAAAATGTACGTTCAACTGTTCAAACGTTG
GCGCGCCTTCAACCGCATCATCTACGTTCAGAACGCCCCCGAGAAGTCCGCCATGTTTGT
GGCCGAACTCGGCGGCTCCGTCCTCAAAGGGGATCTCTCGGACAACGAGAAACGCTTCTC
GCCTGACGAGGAATTTCACAGCTGCCAAAGTGGAAGCAGTGACACTGTCAACGAAG
>MY5312_Hexurella_FoxCyn_MusicMtns
----ACCGAATGGGTATTATTCTGTTTGTCATTTTACCATGTTGATAATATTTTGTTTGC
ATTTGTCCTTTGTCCTTTCTGGCTTTGACTTTTTATGCTTTGTTTTCAGTGGGAGAAGTT
GGAGATGTCTCCCGTGGAACAGAGAAAAGTGTTGTGTTCGATCACGTTTCATGTGGTCGC
CATCACGTGTGTGGTTTGGTCTCTGTACGTTCTCATCGATCGTACAGCGGAGGAAATGCG
GACGGGCTTACTGGAATGGCCCTTTTGGACCAAACTGATCGTCGTGGCCATCGGGTTCAC
CGGAGGCCTGGTGTTCATGTACGTTCAGTGCAAAATGTACGTTCAACTGTTCAAACGTTG
GCGCGCCTTCAACCGCATCATCTACGTTCAGAACGCCCCCGAGAAGTCCGCCATGTTTGT
GGCCGAACTCGGCGGCTCCGTCCTCAAAGGGGATCTCTCGGACAACGAGAAACGCTTCTC
GCCTGACGAGGAATTTCACAGCTGCCAAAGTGGAAGCAGTGACACTGT--------
>MY5313_Hexurella_FoxCyn_MusicMtns
--TAACCGAATGGGTATTATTCTGTTTGTCATTTTACCATGTTGATAATATTTTGTTTGC
ATTTGTCCTTTGTCCTTTCTGGCTTTGACTTTTTATGCTTTGTTTTCAGTGGGAGAAGTT
GGAGATGTCTCCCGTGGAACAGAGAAAAGTGTTGTGTTCGATCACGTTTCATGTGGTCGC
CATCACGTGTGTGGTTTGGTCTCTGTACGTTCTCATCGATCGTACAGCGGAGGAAATGCG
GACGGGCTTACTGGAATGGCCCTTTTGGACCAAACTGATCGTCGTGGCCATCGGGTTCAC
CGGAGGCCTGGTGTTCATGTACGTTCAGTGCAAAATGTACGTTCAACTGTTCAAACGTTG
GCGCGCCTTCAACCGCATCATCTACGTTCAGAACGCCCCCGAGAAGTCCGCCATGTTTGT
GGCCGAACTCGGCGGCTCCGTCCTCAAAGGGGATCTCTCGGACAACGAGAAACGCTTCTC
GCCTGACGAGGAATTTCACAGCTGCCAAAGTGGAA---------------------
>MY5314_Hexurella_Grasshopper_BrushyMtn
GATAACCGAATGGATATTATTCTGTTTGTCATTTTACCATGTTGATAATACTTTGTTTGC
ATTTGTCCTTCGTCCTTTCTGGCTTTGACTTTTTATGCTTTGTTTTCAGTGGGAGAAGTT
GGAGATGTCTCCCGTGGAACAGAGAAAAGTGTTGTGTTCGATCACGTTTCATGTGGTCGC
CATCACGTGTGTGGTTTGGTCTCTGTACGTTCTCATCGATCGTACAGCGGAGGAAATGCG
GACGGGCTTACTGGAATGGCCCTTTTGGACCAAACTGATCGTCGTGGCCATCGGATTCAC
CGGAGGCCTGGTGTTCATGTACGTTCAGTGCAAAATGTACGTTCAACTGTTCAAACGTTG
GCGCGCCTTCAACCGCATCATCTACGTTCAGAACGCCCCCGAGAAGTCCGCCATGTTTGT
GGCCGAACTCGGCGGCTCCGTCCTCAAAGGGGATCTCTCGGACAACGAGAAACGCTTCTC
GCCTGACGAGGAATTTC---------------------------------------
>MY5315_Hexurella_WagonerRd_BradshawMtns
GATAACCGAATGGATATTATTCTGTTTGTCATTTTACCATGTTGATAATACTTTGTTTGC
ATTTGTCCTTCGTCATTTCTGGCTTTGACTTTTTATGCTTTGTTTTCAGTGGGAGAAGTT
GGAAATGTCTCCCGTGGAACAGAGAAAAGTGTTGTGTTCGATCACGTTTCATGTGGTCGC
CATCACGTGTGTGGTTTGGTCTCTGTACGTTCTCATCGATCGCACAGCGGAGGAAATGCG
GACGGGCTTACTGGAATGGCCCTTTTGGACCAAACTGATCGTCGTGGCCATCGGATTCAC
GGGAGGCCTGGTGTTCATGTACGTTCAGTGCAAAATGTACGTTCAACTGTTCAAACGTTG
GCGCGCCTTCAACCGCATCATCTACGTTCAGAACGCCCCCGAGAAGTCCGCCATGTTTGT
GGCCGAACTCGGCGGCTCCGTCCTCAAAGGGGATCTCTCGGACAACGAGAAACGCTTCTC
GCCTGACGAGGAATTTCACAGCTGCCAAAGTGGAAGCAGTGACACTGTCAACGAAG
>MY5316_Hexurella_WagonerRd_BradshawMtns
GATAACCGAATGGATATTATTCTGTTTGTCATTTTACCATGTTGATAATACTTTGTTCGC
ATTTGTCCTTCGTCATTTCTGGCTTTGACTTTTTATGCTTTGTTTTCAGTGGGAGAAGTT
GGAAATGTCTCCCGTGGAACAGAGAAAAGTGTTGTGTTCGATCACGTTTCATGTGGTCGC
CATCACGTGTGTGGTTTGGTCTCTGTACGTTCTCATCGATCGCACAGCGGAGGAAATGCG
GACGGGCTTACTGGAATGGCCCTTTTGGACCAAACTGATCGTCGTGGCCATCGGATTCAC
GGGAGGCCTGGTGTTCATGTACGTTCAGTGCAAAATGTACGTTCAACTGTTCAAACGTTG
GCGCGCCTTCAACCGCATCATCTACGTTCAGAACGCCCCCGAGAAGTCCGCCATGTTTGT
GGCCGAACTCGGCGGCTCCGTCCTCAAAGGGGATCTCTCGGACAACGAGAAACGCTTCTC
GCCTGACGAGGAATTTCACAGCTGCCAAAGTGGAAGCAGTGACACTGTCAACGAAG
>MY5317_Hrupicola_Cottonwood_SnYsidroMtns
-------------------------------TTTTACCATGTTGATAATACTTTGTTGGC
ATTTGTCCTTCGTCCTTTCTGGCCTTAAATTTTTCTGCTTTCTTTTCAGTGGGAGAAATT
GGAGATGTCTCCCGTGGAACAGAGAAAAGTGTTGTGTTCGATCACATTTCACGTGGTCGC
CATCACTTGTGTGGTTTGGTCTCTGTACGTTCTCATCGATCGTACAGCGGAGGAAATGCG
GACGGGGTTGTTGGAATGGCCCTTTTGGACCAAACTGATCGTTGTGGCCATCGGATTCAC
CGGAGGCCTAGTGTTCATGTACGTTCAGTGCAAAATGTACGTTCAACTGTTCAAACGTTG
GCGCGCCTTCAACCGCATCATCTACGTTCAGAACGCTCCCGAGAAGTCCGCCATGTTTGT
GGCCGAACTCGGCGGCTCCGTCCTCAAAGGGGATCTCTCGGACAACGAGAAACGCTTCTC
GCCTG-------------------CCAAAGTGG-----------------------
