# Supplementary material for: ﻿Species delimitation, biogeography, and natural history of dwarf funnel web spiders (Mygalomorphae, Hexurellidae, Hexurella) from the United States / Mexico borderlands
Source: Zookeys. 2023 Jun 14;1167:109–57. doi: 10.3897/zookeys.1167.103463 (PMC10285686; doi:10.3897/zookeys.1167.103463)
Supplement: Supplementary material 3 — Input matrices, analysis log files, and output tree files for nuclear and mitochondrial analyses [file zookeys-1167-109_article-103463__-s003.zip › uce-2002220.fasta]

>MY0059_Hapachea_SantaRitaMtns_MaderaCyn
TGTAAAAATTTGTCCAACTCTTTTGTATAAGCTCTCTTCTTGTATAGCATCCACTACTAC
TGGCTGTGTCCTATTACTTCAACTTGAAATGCTTTCTTTTTCTAGGTCGTGTTGGGACGG
CTGTAGCTCTTCGTGCAAAGGCATTTGGTTTTAATGTGATATTTTATGATCCTTATCTTC
CCGATGGCATTGAAAAATCTTTAGGACTTACAAGAGTTTATACATTACAAGACTTACTTT
TCCAGAGTGATTGTGTATCATTGCATTGTACCCTTAATGAGCACAACCATCATTTAATTA
ATGAATATACCATCAAGCAGATGAGACCAGGTAAGACATCAAGTAAGAATCACGTATCTA
CAGTTCAGTATTACTAGTTCAGACTGAAATAAAAAGGGATGTACCGATGCATTGTTAGTG
TCCGCCGATTTTGGTCTACTGTCAGAATCGGCAAAATTTTG
>MY0139_Hexurella_SanDiego_Guatay
TGTAAAAATTTGGCCAGCTCTTTTGTATAAGCTTTCTTCCTATTTCTTCTCCACTACTAC
TGGTTGTGTCCTATTGCTTCAACTTGAAATGCTTTCTTTTTCTAGGTCGTGTTGGGACGG
CTGTAGCTCTTCGTGCAAAGGCATTTGGTTTTAATGTGATATTTTATGATCCTTATCTTC
CCGATGGCATTGAGAAATCTTTAGGACTTACAAGAGTTTATACATTACAAGACTTACTTT
TCCAGAGTGATTGTGTATCATTGCATTGTACCCTTAATGAGCACAACCATCATTTAATTA
ATGAATATACCATCAAGCAGATGAGACCAGGTAAGACATCAAGTAAGAATCACGTATCTA
CAGTTCAGTATTACTAGTTCAGACTGAATTAAAAAGTGATGTACCGATGCATTGGTAGTA
TTAGCCGATTTGGGTCCAGTGTCAAAATCGGTAAAATTTTG
>MY5053_Hexurella_ChiricahuaMtns_PriceCyn
TTTAAAAATTTGTCCAACTCTTTTGTATAAGCTCTCTTCTTGTTTTGCGTCCACTACTAC
TGGCCGTGTCCTATTACTTCAACTTGAAATGCTTTCTTTTTCTAGGTCGTGTTGGGACAG
CTGTAGCTCTTCGTGCAAAGGCATTTGGTTTTAATGTGATATTTTATGATCCTTATCTTC
CCGATGGCATTGAAAAATCTTTAGGACTTACAAGAGTTTATACATTACAAGACTTACTTT
TCCAGAGTGATTGTGTATCATTGCATTGTACCCTTAATGAGCACAACCATCATTTAATTA
ATGAATATACCATCAAGCAGATGAGACCAGGTAAGACATCAAGTAAGAATCACGTATATA
CAGTTCAGTATTACTAGTTCAGACTGAATTAAAAAGAGATGTAGCGATGCATTGGTAGTA
TCCGCTGATTTTGGTCTACTGTCAGAATCGGCAAAATTTTG
>MY5064_Hexurella_MuleMtns_Escabrosa
TGTAAGAATTTGTCCAACTCTTTTGCATAAGCTCTCTTCTTGTTTAGCATCCACTACTAC
TGGCTGTGTCCTATTACTTCAACTGGAAATGCTTTCTTTTTCTAGGTCGTGTTGGGACGG
CTGTAGCTCTTCGTGCAAAGGCATTTGGTTTTAATGTGATATTTTATGATCCTTATCTTC
CCGATGGCATTGAAAAATCTTTAGGACTTACAAGAGTTTATACATTACAAGACTTACTTT
TCCAGAGTGATTGTGTATCATTGCATTGTACCCTTAATGAGCACAACCATCATTTAATTA
ATGAATATACCATCAAGCAGATGAGACCAGGTAAGACATCAAGTAAGAATCACGTATCTA
CAGTTCAGTATTACTAGTTCAGACTGAATTAAAAAGGGATGTACCGATGCATTGTTAGTA
TCCGCCGATTTTGGTCTACTGTCAGAATCGGCAAAATTTTG
>MY5071_Hexurella_SantaRitaMtns_AlisoSprings
TGTAAAAATTTGTCCAACTCTTTTGTATAAGCTCTCTTCTTGTTTAGCATCCACTACTAC
TGGCTGTTTCCTATTACTTCAACTTGAAATGCTTTCTTTTTCTAGGTCGTGTTGGGACGG
CTGTAGCTCTTCGTGCAAAGGCATTTGGTTTTAATGTGATATTTTATGATCCTTATCTTC
CCGATGGCATTGAAAAATCTTTAGGACTTACAAGAGTTTATACATTACAAGACTTACTTT
TCCAGAGTGATTGTGTATCATTGCATTGTACCCTTAATGAGCACAACCATCATTTAATTA
ATGAATATACCATCAAGCAGATGAGACCAGGTAAGACATCAAGTAAGAATCACGTATATA
CAGTTCAGTATTACTAGTTCAGACTGAATTAAAAAGGGATGTACCGATGCATTGTTAGTA
TCCGCTGATTTTGGTCTACTGTCAGAATCGGCAAAATTTTG
>MY5075_Hexurella_ChiricahuaMtns_CaveCrkCyn
TGTAAAAATTTGTCCATCTCTTTTGTATAAGCTCTCTTCTTGTTTAGCATCCACTACTAC
TGGCTGTGTCCTATTACTTCAACTTGAAATGCTTTCTTTTTCTAGGTCGTGTTGGGACGG
CTGTAGCTCTTCGTGCAAAGGCATTTGGTTTTAATGTGATATTTTATGATCCTTATCTTC
CCGATGGCATTGAAAAATCTTTAGGACTTACAAGAGTTTATACATTACAAGACTTACTTT
TCCAGAGTGATTGTGTATCATTGCATTGTACCCTTAATGAGCACAACCATCATTTAATTA
ATGAATATACCATCAAGCAGATGAGACCAGGTAAGACATCAAGTAAGAATCACGTATATA
CAGTTCAGTATTACTAGTTCAGACTAAATTAAAAAGGGATGTACCGATGCATTGTTAGTA
TCTGCCGATTTTGGTCTACTGTCAGAATCGGCAAAATTTTG
>MY5127_Hexurella_WhetstoneMtns_FrenchJoeCyn
------------------------------------------------------------
------------------------------------------------------------
---------------------TGT---------------GATTTTATGATCC---TACTT
CCGATGGCATTGA-AAATCTTTAGGACTTACAAGAGTT--AACATTACAAGA-TTACTTT
TCCAGAGTGA---TGTGTTCTTGCATTGTACCCTTAATGAGCACAACCATCATTTAATTA
ATGAATATACCAT-AAGCAGATGAGACCAGGTAAGACATCAAGTAAGAATCACGTATCTA
CAGTTCAGTATTACTAGT------------------------------------------
-----------------------------------------
>MY5128_Hexurella_WhetstoneMtns_FrenchJoeCyn
------------------------------------------------------------
------------------------------------------------------------
----------------------------------------------------------TC
CCGATGGCATTGAAAAATCTTTAGGACTTACAAGAGTTTATACATTACAAGACTTACTTT
TCCAGAGTGATTGTGTATCATTGCATTGTACCCT--------------------------
------------------------------------------------------------
------------------------------------------------------------
-----------------------------------------
>MY5131_Hexurella_PedregosaMtns_PruneCyn
TGTAAAAATTTGTCCAACTCTTTTGTATAAGCTCTCTTCTTGTTTCGCGTCCACTACTAC
TGGCCGTGTCCTATTACTTCAACTTGAAATGCTTTCTTTTTCTAGGTCGTGTTGGGACAG
CTGTAGCTCTTCGTGCAAAGGCATTTGGTTTTAATGTGATATTTTATGATCCTTATCTTC
CCGATGGCATTGAAAAATCTTTAGGACTTACAAGAGTTTATACATTACAAGACTTACTTT
TCCAGAGTGATTGTGTATCATTGCATTGTACCCTTAATGAGCACAACCATCATTTAATTA
ATGAATATACCATCAAGCAGATGAGACCAGGTAAGACATCAAGTAAGAATCACGTATATA
CAGTTCAGTATTACTAGTTCAGACTGAATTAAAAAGAGATGTACCGATGCATTGTTAGTA
TCCGCCGATTTTGGTCTACTGTCAGAATCGGCAAAATTTTG
>MY5132_Hexurella_PedregosaMtns_PruneCyn
TGTAAAAATTTGTCCAACTCTTTTGTATAAGCTCTCTTCTTGTTTCGCGTCCACTACTAC
TGGCCGTGTCCTATTACTTCAACTTGAAATGCTTTCTTTTTCTAGGTCGTGTTGGGACAG
CTGTAGCTCTTCGTGCAAAGGCATTTGGTTTTAATGTGATATTTTATGATCCTTATCTTC
CCGATGGCATTGAAAAATCTTTAGGACTTACAAGAGTTTATACATTACAAGACTTACTTT
TCCAGAGTGATTGTGTATCATTGCATTGTACCCTTAATGAGCACAACCATCATTTAATTA
ATGAATATACCATCAAGCAGATGAGACCAGGTAAGACATCAAGTAAGAATCACGTATATA
CAGTTCAGTATTACTAGTTCAGACTGAATTAAAAAGAGATGTACCGATGCATTGTTAGTA
TCCGCCGATTTTGGTCTACTGTCAGAATCGGCAAAATTTTG
>MY5136_Hexurella_MiddlemarchCyn
TGTAAGAATTTGTCCAACTCTTTTGTATAAGTTCTCTTCTTGTTTAGCATCCACTACTAC
TGGCTGTGTCCTATTACTTCAACTTGAAATGCTTTCTTTTTCTAGGTCGTGTTGGGACGG
CTGTAGCTCTTCGTGCAAAGGCATTTGGTTTTAATGTGATATTTTATGATCCTTATCTTC
CCGATGGCATTGAAAAATCTTTAGGACTTACAAGAGTTTATACATTACAAGACTTACTTT
TCCAGAGTGATTGTGTATCATTGCATTGTACCCTTAATGAGCACAACCATCATTTAATTA
ATGAATATACCATCAAGCAGATGAGACCAGGTAAGACATCAAGTAAGAATCACGTATCTA
CAGTTCAGTATTATTAGTTCAGACTGAATTAAAAAGGGATGTACCGATGCATTGTTAGTA
TCCGCCAATTTTGGTCTACTGTCAGAATCGGCAAAGTTTTG
>MY5147_Hexurella_DragoonMtns_NF_345A
TGTAAGAATTTGTCCAACTCTTTTGTATAAGCTCTCTTCTTGTTTAGCATCCACTACTAC
TGGCTGTGTCCTATTACTTCAACTTGAAATGCTTTCTTTTTCTAGGTCGTGTTGGGACGG
CTGTAGCTCTTCGTGCAAAGGCATTTGGTTTTAATGTGATATTTTATGATCCTTATCTTC
CCGATGGCATTGAAAAATCTTTAGGACTTACAAGAGTTTATACATTACAAGACTTACTTT
TCCAGAGTGATTGTGTATCATTGCATTGTACCCTTAATGAGCACAACCATCATTTAATTA
ATGAATATACCATCAAGCAGATGAGACCAGGTAAGACATCAAGTAAGAATCACGTATCTA
CAGTTCAGTATTATTAGTTCAGACTGAATTAAAAAGGGATGTACCGATGCATTGTTAGTA
TCCGCCGATTTTGGTCTGCTGTCAGAATCGGCAAAGTTTTG
>MY5154_Hexurella_SantaRitaMtns_AdobeCyn
TGTAAAAAGTTGTCCAACTCTTTTGTATAAGCTCTCTTATTGTATAGCATCCACTACTAC
TGGCTGTGTCCTATTACTTCAACTTGAAATGCTTTCTTTTTCTAGGTCGTGTTGGGACAG
CTGTAGCTCTTCGTGCAAAGGCATTTGGTTTTAATGTGATATTTTATGATCCTTATCTTC
CCGATGGCATTGAAAAATCTTTAGGACTTACAAGAGTTTATACATTACAAGACTTACTTT
TCCAGAGTGATTGTGTATCATTGCATTGTACCCTTAATGAGCACAACCATCATTTAATTA
ATGAATATACCATCAAGCAGATGAGACCAGGTAAGACATCAAGTAAGAATCACGTATCTA
CAGTTCAGTATTACTAGTTCAGACTGAAATAAAAAGGGATATACCGATGCATTGTTAGTA
TCCGCCGATTTTGGTCTACTGTCAGAATCGGCAAAATTTTG
>MY5157_Hexurella_SantaCatalinaMtns_Redington
TGTAAAAATTTGTCCAACTCTTTTGTATAAGCTCTCTTCTTGTTTAGCATCCACTACTAC
TGGCTGTGTCCTATTACTTCAACTTGAAATGCTTTCTTTTTCTAGGTCGTGTTGGGACGG
CTGTAGCTCTTCGTGCAAAGGCATTTGGTTTTAATGTGATATTTTATGATCCTTATCTTC
CCGATGGCATTGAAAAATCTTTAGGACTTACAAGAGTTTATACATTACAAGACTTACTTT
TCCAGAGTGATTGTGTATCATTGCATTGTACCCTTAATGAGCACAACCATCATTTAATTA
ATGAATATACCATCAAGCAGATGAGACCAGGTAAGACATCAAGTAAGAATCACGTATATA
CAGTTCAGTATTACTAGTTCAGACTGAATTAAAAAGGGATGTACCGATGCATTGTTAGTA
TCCGCCGATTTTGGTC---TGTCAGAATCGGCGAAATTTTG
>MY5164_Hrupicola_Temecula
------------------------------------------------------------
-------GTCCTATTACTTCAACTTGAAATGTTTTCTTTTTCTAGGTCGTGTTGGGACGG
CTGTAGCTCTTCGTGCAAAGGCATTTGGTTTTAATGTGATATTTTATGATCCTTATCTTC
CCGATGGCATTGAGAAATCTTTAGGACTTACAAGAGTTTATACATTACAAGACTTACTTT
TCCAGAGTGATTGTGTATCATTGCATTGTACCCTTAATGAGCACAACCATCATTTAATTA
ATGAATATACCATCAAGCAGATGAGACCAGGTAAGACATCAAGTAAGAATCACGTATCTA
CAGTTCAGTATTACTAGTTCAGACTGAATTAAAAAGTGATGTACCGATGCATTGGTAGTA
TCAGCTGATTTGGAC--------------------------
>MY5165_Hrupicola_Temecula
-----------------------------------------GTTTAGCATCTACTACTAC
TGACTGTGTCCTATTACTTCAACTTGAAATG-TTTCTTTTTCTAGGTCGTGTTGGGACGG
CTGTAGCTCTTCGTGCAAAGGCATTTGGTTTTAATGTGATATTTTATGATCCTTATCTTC
CCGATGGCATTGAGAAATCTTTAGGACTTACAAGAGTTTATACATTACAAGACTTACTTT
TCCAGAGTGATTGTGTATCATTGCATTGTACCCTTAATGAGCACAACCATCATTTAATTA
ATGAATATACCATCAAGCAGATGAGACCAGGTAAGACATCAAGTAAGAATCACGTATCTA
CAGTTCAGTATTACTAGTTCAGACTGAATTAAAAAGTGATGTACCGATGCATTGGTAGTA
TCAGCTGATTTGGACCCAGTGTCAAAATCGGTAAAATTTTG
>MY5175_Hapachea_HarshawRd_PatagoniaMtns
TGTAAAAATTTGTCCAACTCTTTTGTATAAGCTCTCTTCTTGTTTAGAATCCACTACTAC
TGGCTGTGTCCAATTACTTCAACTTGAAATGCTTTCTTTTTCTAGGTCGTGTTGGGACGG
CTGTAGCTCTTCGTGCAAAGGCATTTGGTTTTAATGTGATATTTTATGATCCTTATCTTC
CCGATGGCATTGAAAAATCTTTAGGACTTACAAGAGTTTATACATTACAAGACTTACTTT
TCCAGAGTGATTGTGTATCATTGCATTGTACCCTTAATGAGCACAACCATCATTTAATTA
ATGAATATACCATCAAGCAGATGAGACCAGGTAAGACATCAAGTAAGAATCACGTATATA
CAGTTCAGTATTACTAGTTCAGACTGAATTAAAAAGGGATGTACTGATGCATTGTTAGTA
TCCGCTGATTTTGGTCTACTGTCAGAATCGGCAAAATTTTG
>MY5180_Hapachea_MustrangPk_MustangMtns
TGTAAAAATATGTCCAACTCTTTTGTATAAGCTCTCTTCTTGTTTAGCGTCCACTACCAC
AGGCTGTGTCCTATTACTTCAACTTGAAATGCTTTCTTTTTCTAGGTCGTGTTGGGACGG
CTGTAGCTCTTCGTGCAAAGGCATTTGGTTTTAATGTGATATTTTATGATCCTTATCTTC
CCGATGGCATTGAAAAATCTTTAGGACTTACAAGAGTTTATACATTACAAGACTTACTTT
TCCAGAGTGATTGTGTATCATTGCATTGTACCCTTAATGAGCACAACCATCATTTAATTA
ATGAATATACCATCAAGCAGATGAGACCAGGTAAGACATCAAGTAAGAATCACGTATCTA
CAGTTCAGTATTACTAGTTCAGACTGAATTAAAAAGGGATGTACCGATGCATTGTTACTA
TCCGCCGATTTTGGTCTACTGTCAGAATCGGCAAAAATTTG
>MY5181_Hapachea_MustrangPk_MustangMtns
TGTAAAAATATGTCCAACTCTTTTGTATAAGCTCTCTTCTTGTTTAGCGTCCACTACCAC
-GGCTGTGTCCTATTACTTCAACTTGAAATGCTTTCTTTTTCTAGGTCGTGTTGGGACGG
CTGTAGCTCTTCGTGCAAAGGCATTTGGTTTTAATGTGATATTTTATGATCCTTATCTTC
CCGATGGCATTGAAAAATCTTTAGGACTTACAAGAGTTTATACATTACAAGACTTACTTT
TCCAGAGTGATTGTGTATCATTGCATTGTACCCTTAATGAGCACAACCATCATTTAATTA
ATGAATATACCATCAAGCAGATGAGACCAGGTAAGACATCAAGTAAGAATCACGTATCTA
CAGTTCAGTATTACTAGTTCAGACTGAATTAAAAAGGGATGTACCAATGCATTGTTACTA
TCCACCGATTTTGGTCTACTGTCAGAATCGGCAAA------
>MY5193_Hapachea_HarshawRd_PatagoniaMtns
TGTAAAAATTTGTCCAACTCTTTTGTATAAGCTCTCTTCTTGTTTAGCATCCACTACTAC
TGGCTGTGTCCTATTACTTCAACTTGAAATGCTTTCTTTTTCTAGGTCGTGTTGGGACGG
CTGTAGCTCTTCGTGCAAAGGCATTTGGTTTTAATGTGATATTTTATGATCCTTATCTTC
CCGATGGCATTGAAAAATCTTTAGGACTTACAAGAGTTTATACATTACAAGACTTACTTT
TCCAGAGTGATTGTGTATCATTGCATTGTACCCTTAATGAGCACAACCATCATTTAATTA
ATGAATATACCATCAAGCAGATGAGACCAGGTAAGACATCAAGTAAGAATCACGTATATA
CAGTTCAGTATTACTAGTTCAGACTGAATTAAAAAGGGATGTACCGATGCATTGTTAGTA
TCCGCTGATTTTGGTCTACTGTCAGAATCGGCAAAATTTTG
>MY5194_Hapachea_Ordsummit_MtOrd
------------------------------------------------------------
-----------------------------------------------------------G
CTGTAGCTCTTCGTGCAAAGGCATTTGGTTTTAATGTGATATTTTATGATCCTTATCTTC
CCGATGGCATTGAGAAATCTTTAGGACTTACAAGAGTTTATACATTACAAGACTTACTTT
TCCAGAGTGATTGTGTATCATTGCATTGTACCCTTAATGAGCACAACCATCATTTAATTA
ATGAATATACCATCAAGCAGATGAGACCAGGTAAGACATCAAGTAAGAATCACGTACATA
CAGTTCAGTATTACTAGTTGAGACTGAATTAAAA--------------------------
-----------------------------------------
>MY5195_Hapachea_Ordsummit_MtOrd
----------------ACTTTTTTCTATTAGCTTTCTTCTTGTTTAGCA-----------
------TGTCCTATTACTTCAACTTGGAATGCTTTCTTTTTCTAGGTCGTGTTGGGACGG
CTGTAGCTCTTCGTGCAAAGGCATTTGGTTTTAATGTGATATTTTATGATCCTTATCTTC
CCGATGGCATTGAGAAATCTTTAGGACTTACAAGAGTTTATACATTACAAGACTTACTTT
TCCAGAGTGATTGTGTATCATTGCATTGTACCCTTAATGAGCACAACCATCATTTAATTA
ATGAATATACCATCAAGCAGATGAGACCAGGTAAGACATCAAGTAAGAATCACGTACATA
CAGTTCAGTATTACTAGTTGAGACTGAATTAAAAAGTGATGTACCGATGCATTGGTAGTA
TCAACCGATTGTGGTCTAGTGCCAGAATCGGTAAGT-----
>MY5266_Hencina_CerroBolla
TGTAAAAATTTGGCCAACTCTTCTGTATAAGCTTTCTTTCTGTTTAGCATCTACTACTAC
TGACTATGTCTAGTTACTTCAACTTAAAATACTTTCTTTTTTTAGGTCGTGTTGGGACGG
CTGTAGCTCTTCGTGCAAAGGCATTTGGTTTTAATGTGATATTTTATGATCCTTATCTTC
CCGATGGCATTGAGAAATCTTTAGGACTTACAAGAGTTTATACATTACAAGACTTACTTT
TCCAGAGTGATTGTGTATCATTGCATTGTACCCTTAATGAGCACAACCATCATTTAATTA
ATGAATATACCATCAAGCAGATGAGACCAGGTAAGACATCAAGTAAGAATCACGTATCTA
CAGTTCAGTATTACTAGTTCAGACTGAATTAAAAAGTGATGTACCGATGCATTGGTAGTA
TCAGCCGATTTGGGCCCCGTGTCAAAATCGGTAAAATTTTG
>MY5267_Hencina_CerroBolla
TGTAAAAATTTGGCC-----------ATAAGCTTTTTTC---TTTAGCATCCACTACTAC
TGGTTGTGTCCTGTTACTTCAACTTGAAATGCTTTCTTTTTCTAGGTCGTGTTGGGACGG
CTGTAGCTCTTCGTGCAAAGGCATTTGGTTTTAATGTGATATTTTATGATCCTTATCTTC
CCGATGGCATTGAGAAATCTTTAGGACTTACAAGAGTTTATACATTACAAGACTTACTTT
TCCAGAGTGATTGTGTATCATTGCATTGTACCCTTAATGAGCACAACCATCATTTAATTA
ATGAATATACCATCAAGCAGATGAGACCAGGTAAGACATCAAGTAAGAATCACGTATCTA
CAGTTCAGTATTACTAGTTCAGACTGAATTAAAAAGTGATGTACCGATGCATTGGTAGTA
TCAGCCGATTTGGGCCCTGTGTCAAAATCGGTAATATTTTG
>MY5269_Hexurella_GuadalupeValley
TGTAGAAATTTGGCCAACTCTTCTGTATAAGCTTTTTTTCTGTTTAGCATCCACTACTAC
TGGCTGTGTCCTGTTACTTCAACTTGAAATGATTTCTTTTTCTAGGTCGTGTTGGGACGG
CTGTAGCTCTTCGTGCAAAGGCATTTGGTTTTAATGTGATATTTTATGATCCTTATCTTC
CCGATGGCATTGAGAAATCTTTAGGACTTACAAGAGTTTATACATTACAAGACTTACTTT
TCCAGAGTGATTGTGTATCATTGCATTGTACCCTTAATGAGCACAACCATCATTTAATTA
ATGAATATACCATCAAGCAGATGAGACCAGGTAAGACATCAAGTAAGAATCACGTATCTA
CAGTTCAGTATTACTAGTTCAGTCTGAATTAAAAAGTGATGTACCGATGCATTGGTAGTA
TCAGCCGATTTGGGCCCCGTGTCAAAATCGGTAATATTTTG
>MY5271_Hexurella_GuadalupeValley
TGTAGAAATTTGGCCAACTCTTCTGTATAAGCTTTTTTTCTGTTTAGCATCCACTACTAC
TGGCTGTGTCCTGTTACTTCAACTTGAAATGATTTCTTTTTCTAGGTCGTGTTGGGACGG
CTGTAGCTCTTCGTGCAAAGGCATTTGGTTTTAATGTGATATTTTATGATCCTTATCTTC
CCGATGGCATTGAGAAATCTTTAGGACTTACAAGAGTTTATACATTACAAGACTTACTTT
TCCAGAGTGATTGTGTATCATTGCATTGTACCCTTAATGAGCACAACCATCATTTAATTA
ATGAATATACCATCAAGCAGATGAGACCAGGTAAGACATCAAGTAAGAATCACGTATCTA
CAGTTCAGTATTACTAGTTCAGTCTGAATTAAAAAGTGATGTACCGATGCATTGGTAGTA
TCAGCCGATTTGGGCCCCGTGTCAAAATCGGTAATATTTTG
>MY5276_Hexurella_SanPedro_Martir
TGTAAAAATTTGGCCAACTCTTCTGTATAAGTTTTCTTTCTGTTTAGCATCCACTACTAC
TGGCTATGTCTAGTTACTTCCACTTAAAATGCTTTCTTTTTCTAGGTCGTGTTGGGACGG
CTGTAGCTCTTCGTGCAAAGGCATTTGGTTTTAATGTGATATTTTATGATCCTTATCTTC
CCGATGGCATTGAGAAATCTTTAGGACTTACAAGAGTTTATACATTACAAGACTTACTTT
TCCAGAGTGATTGTGTATCATTGCATTGTACCCTTAATGAGCACAACCATCATTTAATTA
ATGAATATACCATCAAGCAGATGAGACCAGGTAAGACATCAAGTAAGAATCACGTATCTA
CAGTTCAGTATTACTAGTTCAGACTGAATTAAAAAGTGATGTACCGATGCATTGGTAGTA
TCAGCCGATTTGGGCCCCGTGTCAAAATCGGTAATATTTTG
>MY5277_Hexurella_SanPedro_Martir
TGTAAAAATTTGGCCAACTCTTCTGTATAAGCTTTCTTTCTGTTTAGCATCCACTACTAC
TGGCTATGTCTAGTTACTTCAGCTTAAAATGCTTTCTTTTTCTAGGTCGTGTTGGGACGG
CTGTAGCTCTTCGTGCAAAGGCATTTGGTTTTAATGTGATATTTTATGATCCTTATCTTC
CCGATGGCATTGAGAAATCTTTAGGACTTACAAGAGTTTATACATTACAAGACTTACTTT
TCCAGAGTGATTGTGTATCATTGCATTGTACCCTTAATGAGCACAACCATCATTTAATTA
ATGAATATACCATCAAGCAGATGAGACCAGGTAAGACATCAAGTAAGAATCACGTATCTA
CAGTTCAGTATTACTAGTTCAGACTGAATTAAAAAGTGATGTACTGATGCATTGGTAGTA
TCAGCCGATTTGGGCCCCGTGTCAAAATCGGTAATATTTTG
>MY5280_Hexurella_ArroyoSalado
TGTAAAAATTTGGCCGACTCTTTTGTATAAGCTTTCTTCTTGTTTAGCATCTGCTGCTAC
TGGCTGTGTCCTGTTACTTCAACTTGAAATGCTTTCTTTTTCTAGGTCGTGTTGGGACGG
CTGTAGCTCTTCGTGCAAAGGCATTTGGTTTTAATGTGATATTTTATGATCCTTATCTTC
CCGATGGCATTGAGAAATCTTTAGGACTTACAAGAGTTTATACATTACAAGACTTACTTT
TCCAGAGTGATTGTGTATCATTGCATTGTACCCTTAATGAGCACAACCATCATTTAATTA
ATGAATATACCATCAAGCAGATGAGACCAGGTAAGACATCAAGTAAGAATCACGTATCTA
CAGTTCAGTATTACTAGTTCAGACTGAATTAAAAAATGATGTACCGATGCATTGGTAGAA
TCAGCCGATTTGGGCCCAGTGTCAAAATCAGTAAAATTTTG
>MY5282_Hexurella_ArroyoSalado
TGTAAAAATTTGGCCGACTCTTTTGTATAAGCTTTCTTCTTGTTTAGCATCTGCTGCTAC
TGGCTGTGTCCTGTTACTTCAACTTGAAATGCTTTCTTTTTCTAGGTCGTGTTGGGACGG
CTGTAGCTCTTCGTGCAAAGGCATTTGGTTTTAATGTGATATTTTATGATCCTTATCTTC
CCGATGGCATTGAGAAATCTTTAGGACTTACAAGAGTTTATACATTACAAGACTTACTTT
TCCAGAGTGATTGTGTATCATTGCATTGTACCCTTAATGAGCACAACCATCATTTAATTA
ATGAATATACCATCAAGCAGATGAGACCAGGTAAGACATCAAGTAAGAATCACGTATCTA
CAGTTCAGTATTACTAGTTCAGACTGAATTAAAAAATGATGTACCGATGCATTGGTAGAA
TCAGCCGATTTGGGCCCAGTGTCAAAATCAGTAAAATTTTG
>MY5286_Hrupicola_SweetwaterSpr_OrdMtn
TGTAAAAATGCGGCCAACTCTTTTGTATAAGCTTTCTTCCTGTTTAGCATCCACTACTAC
TGGCTGTCTCCTATTACTTCAACTTGAAATGCTTTCTTTTTCTAGGTCGTGTTGGGACGG
CTGTAGCTCTTCGTGCAAAGGCATTTGGTTTTAATGTGATATTTTATGATCCTTATCTTC
CCGATGGCATTGAGAAATCTTTAGGACTTACAAGAGTTTATACATTACAAGACTTACTTT
TCCAGAGTGATTGTGTATCATTGCATTGTACCCTTAATGAGCACAACCATCATTTAATTA
ATGAATATACCATCAAGCAGATGAGACCAGGTAAGACATCAAGTAAGAATCACGTATCTA
CAGTTCAGTATTACTAGTTCAGACTGAATTAAAAAGTGATGTACCGATGCATTGGAAGTA
TCAGCCAATTTGGGCCCAGCTTCAAAATTGGTCAAATTTTG
>MY5287_Hrupicola_SweetwaterSpr_OrdMtn
TGTAAAAATGCGGCCAACTCTTTTGTATAAGCTTTCTTCCTGTTTAGCATCCACTACTAC
TGGCTGTCTCCTATTACTTCAACTTGAAATGCTTTCTTTTTCTAGGTCGTGTTGGGACGG
CTGTAGCTCTTCGTGCAAAGGCATTTGGTTTTAATGTGATATTTTATGATCCTTATCTTC
CCGATGGCATTGAGAAATCTTTAGGACTTACAAGAGTTTATACATTACAAGACTTACTTT
TCCAGAGTGATTGTGTATCATTGCATTGTACCCTTAATGAGCACAACCATCATTTAATTA
ATGAATATACCATCAAGCAGATGAGACCAGGTAAGACATCAAGTAAGAATCACGTATCTA
CAGTTCAGTATTACTAGTTCAGACTGAATTAAAAAGTGATGTACCGATGCATTGGAAGTA
TCAGCCAATTTGGGCCCAGCTTCAAAATTGGTCAAATTTTG
>MY5288_Hrupicola_Deadman_Hills
---------------------------------------CTGTTTAACATCCACTACTAC
TGGCTGTGTCCTATTACTTCAACTTGAAATGCTTTCTTTTTCTAGGTCGTGTTGGGACGG
CTGTGGCTCTTCGTGCAAAGGCATTTGGTTTTAATGTGATATTTTATGATCCTTATCTTC
CCGATGGCATTGAGAAATCTTTAGGACTTACAAGAGTTTATACATTACAAGACTTACTTT
TCCAGAGTGATTGTGTATCATTGCATTGTACCCTTAATGAGCACAACCATCATTTAATTA
ATGAATATACCATCAAGCAGATGAGACCAGGTAAGACATCAAGTAAGAATCACGTATCTA
CAGTTCAGTATTACTAGTTCAGACTGAATTAAAAAGTGATGTACCGATGCATTGATAGTA
TCAACCGATTTGGGCCCAGTGTCAAAATCTGTAAAATTTTG
>MY5289_Hrupicola_Deadman_Hills
TATAAAAATTTGACCAACTCTTTTGTATAAGCTTTCTTCCTGTTTAACATCCACTACTAC
TGGCTGTGTCCTATTACTTCAACTTGAAATGCTTTCTTTTTCTAGGTCGTGTTGGGACGG
CTGTGGCTCTTCGTGCAAAGGCATTTGGTTTTAATGTGATATTTTATGATCCTTATCTTC
CCGATGGCATTGAGAAATCTTTAGGACTTACAAGAGTTTATACATTACAAGACTTACTTT
TCCAGAGTGATTGTGTATCATTGCATTGTACCCTTAATGAGCACAACCATCATTTAATTA
ATGAATATACCATCAAGCAGATGAGACCAGGTAAGACATCAAGTAAGAATCACGTATCTA
CAGTTCAGTATTACTAGTTCAGACTGAATTAAAAAGTGATGTACCGATGCATTGATAGTA
TCA-CCGATTTGGGCCCAGTGTCAAAATCTGTAAAATTTTG
>MY5309_Hapachea_JohnnyLyon_Hills
--------TTTGTCCAACTCTTTTGTATAAGCTCTCTTCTTGTTTAGCATCCACTACTAC
TGGCTGTGTCCTATTACTTCAACTTGAAATGCTTTCTTTTTCTAGGTCGTGTTGGGACGG
CTGTAGCTCTTCGTGCAAAGGCATTTGGTTTTAATGTGATATTTTATGATCCTTATCTTC
CCGATGGCATTGAAAAATCTTTAGGACTTACAAGAGTTTATACATTACAAGACTTACTTT
TCCAGAGTGATTGTGTATCATTGCATTGTACCCTTAATGAGCACAACCATCA-TTAATTA
ATGAATATACCATCAAGCAGATGAGACCAGGTAAGACATCAAGTAAGAATCACGTATCTA
CAGTTCAGTATTACTAGTTCAGACTGAATTAAAAAGGGATGTACCGATGTATTGTTAGTA
TCCGCCGATTTTAGTCTACTGTCAGAATCGGCAAAATTTTG
>MY5310_Hexurella_AntelopeCyn_CerbatMtns
------------------------CTGTTAGCTTTCTTCTTGTTTAGCATCCACTACTGC
TGGCTTTGTCCTATTACTTCAACTTGGAATGCTTTCTTTTTCTAGGTCGTGTTGGGACGG
CTGTAGCTCTTCGTGCAAAGGCATTTGGTTTTAATGTGATATTTTATGATCCTTATCTTC
CCGATGGCATTGAGAAATCTTTAGGACTTACAAGAGTTTATACATTACAAGACTTACTTT
TCCAGAGTGATTGTGTATCATTGCATTGTACCCTTAATGAGCACAACCATCATTTAATTA
ATGAATATACCATCAAGCAGATGAGACCAGGTAAGACATCAAGTAAGAATCACGTATATA
CAGTTCAGTATTACTAGTTGAGACTGAATTAAAAAGCGATGTACCGATGCATTGGTAGTA
GCAACCGATTGTGGTCTAGTGCCAG----------------
>MY5311_Hexurella_AntelopeCyn_CerbatMtns
--------------------------------------------------------CTGC
TGGCTTTGTCCTATTACTTCAACTTGGAATGCTTTCTTTTTCTAGGTCGTGTTGGGACGG
CTGTAGCTCTTCGTGCAAAGGCATTTGGTTTTAATGTGATATTTTATGATCCTTATCTTC
CCGATGGCATTGAGAAATCTTTAGGACTTACAAGAGTTTATACATTACAAGACTTACTTT
TCCAGAGTGATTGTGTATCATTGCATTGTACCCTTAATGAGCACAACCATCATTTAATTA
ATGAATATACCATCAAGCAGATGAGACCAGGTAAGACATCAAGTAAGAATCACGTATATA
CAGTTCAGTATTACTAGTTGAGACTGAA--------------------------------
-----------------------------------------
>MY5312_Hexurella_FoxCyn_MusicMtns
------------------------CTGTTAGCTTTCTTCTTGTTTAGCATCCACTACTGC
TGGCTTTGTCCTATTACTTCAACTTGGAATGCTTTCTTTTTTTAGGTCGTGTTGGGACGG
CTGTAGCTCTTCGTGCAAAGGCATTTGGTTTTAATGTGATATTTTATGATCCTTATCTTC
CCGATGGCATTGAGAAATCTTTAGGACTTACAAGAGTTTATACATTACAAGACTTACTTT
TCCAGAGTGATTGTGTATCATTGCATTGTACCCTTAATGAGCACAACCATCATTTAATTA
ATGAATATACCATCAAGCAGATGAGACCAGGTAAGACATCAAGTAAGAATCACGTATATA
CAGTTCAGTATTACTAGTTGAGACTGAATTAAAAAG-GATGTACCGATGCATTGGTAGTA
TCAACCGATTGTGGTCTAGTGCCAGAAT-------------
>MY5313_Hexurella_FoxCyn_MusicMtns
TGTAAAAATTTGGCT-----TTTTCTGTTAGCTTTCTTCTTGT----------CTACTGC
TGGCTTTGTCCTATTACTTCAACTTGGAATGCTTTCTTTTTTTAGGTCGTGTTGGGACGG
CTGTAGCTCTTCGTGCAAAGGCATTTGGTTTTAATGTGATATTTTATGATCCTTATCTTC
CCGATGGCATTGAGAAATCTTTAGGACTTACAAGAGTTTATACATTACAAGACTTACTTT
TCCAGAGTGATTGTGTATCATTGCATTGTACCCTTAATGAGCACAACCATCATTTAATTA
ATGAATATACCATCAAGCAGATGAGACCAGGTAAGACATCAAGTAAGAATCACGTATATA
CAGTTCAGTATTACTAGTTGAGACTGAATTAAAAAGTGATGTACCGATGCATTGGTAGTA
TCAACCGATT-------------------------------
>MY5314_Hexurella_Grasshopper_BrushyMtn
------------------------------------------------------------
------------------------------GCTTTCTTTTTCTAGGTCGTGTTGGGACGG
CTGTAGCTCTTCGTGCAAAGGCATTTGGTTTTAATGTGATATTTTATGATCCTTATCTTC
CCGATGGCATTGAGAAATCTTTAGGACTTACAAGAGTTTATACATTACAAGACTTACTTT
TCCAGAGTGATTGTGTATCATTGCATTGTACCCTTAATGAGCACAACCATCATTTAATTA
ATGAATATACCATCAAGCAGATGAGACCAGGTAAGACATCAAGTAAGAATCACGTATATA
CAGTTCAGTATT------------------------------------------------
-----------------------------------------
>MY5316_Hexurella_WagonerRd_BradshawMtns
TGTAAA--TTTGGCCAACT-TTTTCTATTAGCTTTCTTCTTGTTTAGCATCCACTACTAC
TGGCTGTGTCCTATTACTTCAACTTGGAATGCTTTCTTTTTCTAGGTCGTGTTGGGACGG
CTGTAGCTCTTCGTGCAAAGGCATTTGGTTTTAATGTGATATTTTATGATCCTTATCTTC
CCGATGGCATTGAGAAATCTTTAGGACTTACAAGAGTTTATACATTACAAGACTTACTTT
TCCAGAGTGATTGTGTATCATTGCATTGTACCCTTAATGAGCACAACCATCATTTAATTA
ATGAATATACCATCAAGCAGATGAGACCAGGTAAGACATCAAGTAAGAATCACGCATATA
CAGTTCAGTATTACTAGTTGAGACTGAATTAAAAAGTGATGTACCGATGCATTGGTAGTA
TCAACCGATTTTAATC-------------------------
>MY5317_Hrupicola_Cottonwood_SnYsidroMtns
------------------------------------------------------------
-----------------------------TGCTTTCTTTTTCTAGGTCGTGTTGGGACGG
CTGTAGCTCTTCGTGCAAAGGCATTTGGTTTTAATGTGATATTTTATGATCCTTATCTTC
CCGATGGCATTGAGAAATCTTTAGGACTTACAAGAGTTTATACATTACAAGACTTACTTT
TCCAGAGTGATTGTGTATCATTGCATTGTACCCTTAATGAGCACAACCATCATTTAATTA
ATGAATATACCATCAAGCAGATGAGACCAGGTAAGACATCAAGTAAG-------------
------------------------------------------------------------
-----------------------------------------
