# Supplementary material for: ﻿Species delimitation, biogeography, and natural history of dwarf funnel web spiders (Mygalomorphae, Hexurellidae, Hexurella) from the United States / Mexico borderlands
Source: Zookeys. 2023 Jun 14;1167:109–57. doi: 10.3897/zookeys.1167.103463 (PMC10285686; doi:10.3897/zookeys.1167.103463)
Supplement: Supplementary material 3 — Input matrices, analysis log files, and output tree files for nuclear and mitochondrial analyses [file zookeys-1167-109_article-103463__-s003.zip › uce-2002222.fasta]

>MY0059_Hapachea_SantaRitaMtns_MaderaCyn
GGGGGGGGATTATATCTTTGGCGGAACCTTTCGTGCTGCAGCATTATTAATCATTTTGTG
TTTTGTTACAATGTCTCCCTAATTTTTTACTGTGATTTTCTTTTTTAATTGTGTACTGTC
TTTTAAAAGTGTTAAATAACTTCTTCTAAAGAGTGCCTGCAAAATTGCTTTAACAATTTT
TGTAAGTCATGTTTTTACTTGTAGGTCCACTGAAAGATGCTCCCAACCTCATCTGTACTC
CTCATGCGGCGTGGTATAGTGACGCTAGTTCAACAGAATTGCGTGAGATGGCAGCCTCAG
AAATTAGGAGAGCCATTGTTGGTCGCATCCCAGACTCACTACGAAATTGTGTTAACAAAG
AGTACTTTGTCAGTAGTGGGTATGGCGAAAGTATTAATGGAGCCAGCGGGTACAACTACA
ATCCCATGGGGGTTCCTCATTCCACCACCCTCGAACCCTTGTCTACATCACCAGCCATCC
CTACACCTCATTCACAGCCTCATTCAACTCTTCAAGACACCCCCAATCACATGGCTCCCA
AGCCGGAAAGCTCCGAAGTTCATTAGCTGCTGCTCCTCCTTTTGCCGTGCCATGAAATCG
CATCCCACCTACTTCTTTCTCCAGCAAGTCAGGGCTTATACATACCAAGACAGCTTTTTT
AACAATCCATCTGCAGATTGTTAAATCTAATCCATTGATGTCTGTCTGGACTGCATTGTA
TTATCAGCCATCCAGTCTTGTGATTTAATAGAAATATAACCCTGGGGAATTTGAATGCCT
TTTCTCCCTCAACTGTGTAACAAGCATTTTTATAATAGATTTGTAAAAAAAATAGCATAA
AATGTGTGGTGAATTGAATTATCTTCCTCCCATACTAAAGAAAAAAA
>MY0139_Hexurella_SanDiego_Guatay
-AAAAAAAATTATACCTTCCTCGGAACCTTTTGTATTGCAGCATCATTAAACATTGTGTG
TTTTGGTACAATGTCTCCCAATTTTTTTACTGTGATTTTC-TTTTTTATATTGTACTGTT
TCTTGAAAGTGTTCTACAGCTTCTTCTAA---CTGCATGCAAAATTGTTTTACCAATTTT
TGTAACTCATCTTTTTACTTTCAGGTCCACTGAAAGATGCTCCCAACCTCATCTGTACTC
CTCATGCGGCGTGGTATAGTGACGCTAGTTCAACAGAATTGCGTGAGATGGCAGCCTCAG
AAATTAGGAGAGCCATTGTTGGTCGCATCCCAGACTCACTACGAAATTGTGTTAACAAAG
AGTACTTTGTCAGTAGTGGGTATGGCGAAAGTATTAACGGAGCCAGCGGGTACAACTACA
ATCCCATGGGGGTTCCTCATTCCACCACCCTCGAACCCTTGTCTACATCACCAGCCATCC
CTACACCTCATTCACAGCCTCATTCAACTCTTCAAGACACCCCCAATCACATGGCTCCCA
AGCCGGAAAGCTCCGAAGTTCATTAGCTGCTGCTCCTCCTTTTGCCGTGCCATGAAATCG
CATCCCACCTACTTCTTTCTCCAGCAAGTCAGGGCTTATACATACCAAGACAGCTTTTTT
AACAATCCATCTGCAGATTGTTAAATCTAATCCATTGATGTCTGTCTGGACTGCATTGTA
TTATCAGCCATCCAGTCTTGTGATTTAATAGAAATATAACCCTGGGGAATTCGAATGCCT
TTTCTCCCTCAACTGTGTAACAAGCATTTTTATAATAGATTTGTAAAAAAAATAGCATAA
AATGTGTGGTGAATTGAATTATCTTCCTCCCATACTAAAGAAAAAAA
>MY5053_Hexurella_ChiricahuaMtns_PriceCyn
ATATATAAATTATATCTTTGACGGAACCTTTTGTGCTGCAGCATTATTAATCATTTTGTG
TTTTGTTACAATGTCTCCCTCATTTTTTACTGTGATTTTCTTTTTTAATTGTGTACTGTC
TCCGAAAAGTGTTAAATAACTTCTTCTAAAGAGTGCATGCAAAATTGCTTTAATAATTTT
TGTAAGTCATGTTTTTACTTGTAGGTCCGCTGAAAGATGCTCCCAACCTCATCTGTACTC
CTCATGCGGCGTGGTATAGTGACGCTAGTTCAACAGAATTGCGTGAGATGGCAGCCTCAG
AAATTAGGAGAGCCATTGTTGGTCGCATCCCAGACTCACTACGAAATTGTGTTAACAAAG
AGTACTTTGTCAGTAGTGGGTATGGCGAAAGTATTAACGGAGCCAGCGGGTACAACTACA
ATCCCATGGGGGTTCCTCATTCCACCACCCTCGAACCCTTGTCTACATCACCAGCCATCC
CTACACCTCATTCACAGCCTCATTCAACTCTTCAAGACACCCCCAATCACATGGCTCCCA
AGCCGGAAAGCTCCGAAGTTCATTAGCTGCTGCTCCTCCTTTTGCCGTGCCATGAAATCG
CATCCCACCTACTTCTTTCTCCAGCAAGTCAGGGCTTATACATACCAAGACAGCTTTTTT
AACAATCCATCTGCAGATTGTTAAATCTAATCCATTGATGTCTGTCTGGACTGCATTGTA
TTATCAGCCATCCAGTCTTGTGATTTAATAGAAATATAACCCTGGGGAATTTGAATGCCT
TTTCTCCCTCAACTGTGTAACAAGCATTTTTATAATAGATTTGTAAAAAAAATAGCATAA
AATGTGTGGTGAATTGAATTATCTTCCTCCCATACTAAAGAAAAAAA
>MY5064_Hexurella_MuleMtns_Escabrosa
GGGGGGAAATTATATCTTTAGCGGAACCTTTTGTGCTGCAGCATTATTAATCATTTTGTG
TTTTGTTACAATGTCTCCCTAATTTTTTACTGTGATTTTCTTTTTTAATTGTGTACTGTC
TCCTAAAAGTGTTAAATAACTTCTTCTAAAGAGTGCATGCAAAATTGCTTTAACAATTTT
TGTAAGTCATGTTTTTACTTATAGGTCCACTGAAAGATGCTCCCAACCTCATCTGTACTC
CTCATGCGGCGTGGTATAGTGACGCTAGTTCAACAGAATTGCGTGAGATGGCAGCCTCAG
AAATTAGGAGAGCCATTGTTGGTCGCATCCCAGACTCACTACGAAATTGTGTTAACAAAG
AGTACTTTGTCAGTAGTGGGTATGGCGAAAGTATTAACGGAGCCAGCGGGTACAACTACA
ATCCCATGGGGGTTCCTCATTCCACCACCCTCGAACCCTTGTCTACATCACCAGCCATCC
CTACACCTCATTCACAGCCTCATTCAACTCTTCAAGACACCCCCAATCACATGGCTCCCA
AGCCGGAAAGCTCCGAAGTTCATTAGCTGCTGCTCCTCCTTTTGCCGTGCCATGAAATCG
CATCCCACCTACTTCTTTCTCCAGCAAGTCAGGGCTTATACATACCAAGACAGCTTTTTT
AACAATCCATCTGCAGATTGTTAAATCTAATCCATTGATGTCTGTCTGGACTGCATTGTA
TTATCAGCCATCCAGTCTTGTGATTTAATAGAAATATAACCCTGGGGAATTTGAATGCCT
TTTCTCCCTCAACTGTGTAACAAGCATTTTTATAATAGATTTGTAAAAAAAATAGCATAA
AATGTGTGGTGAATTGAATTATCTTCCTCCCATACTAAAGAAAAAAA
>MY5066_Hexurella_MuleMtns_Escabrosa
GGGGGGAAATTATATCTTTAGCGGAACCTTTTGTGCTGCAGCATTATTAATCATTTTGTG
TTTTGTTACAATGTCTCCCTAATTTTTTACTGTGATTTTCTTTTTTAATTGTGTACTGTC
TCCTAAAAGTGTTAAATAACTTCTTCTAAAGAGTGCATGCAAAATTGGTTTAACAATTTT
TGTAAGTCATGTTTTTACTTGTAGGTCCACTGAAAGATGCTCCCAACCTCATCTGTACTC
CTCATGCGGCGTGGTATAGTGACGCTAGTTCAACAGAATTGCGTGAGATGGCAGCCTCAG
AAATTAGGAGAGCCATTGTTGGTCGCATCCCAGACTCACTACGAAATTGTGTTAACAAAG
AGTACTTTGTCAGTAGTGGGTATGGCGAAAGTATTAACGGAGCCAGCGGGTACAACTACA
ATCCCATGGGGGTTCCTCATTCCACCACCCTCGAACCCTTGTCTACATCACCAGCCATCC
CTACACCTCATTCACAGCCTCATTCAACTCTTCAAGACACCCCCAATCACATGGCTCCCA
AGCCGGAAAGCTCCGAAGTTCATTAGCTGCTGCTCCTCCTTTTGCCGTGCCATGAAATCG
CATCCCACCTACTTCTTTCTCCAGCAAGTCAGGGCTTATACATACCAAGACAGCTTTTTT
AACAATCCATCTGCAGATTGTTAAATCTAATCCATTGATGTCTGTCTGGACTGCATTGTA
TTATCAGCCATCCAGTCTTGTGATTTAATAGAAATATAACCCTGGGGAATTTGAATGCCT
TTTCTCCCTCAACTGTGTAACAAGCATTTTTATAATAGATTTGTAAAAAAAATAGCATAA
AATGTGTGGTGAATTGAATTATCTTCCTCCCATACTAAAGAAAAAAA
>MY5071_Hexurella_SantaRitaMtns_AlisoSprings
GGGGGGGGATTATATCTTTGTCGGAACCTTTTGTGCTGCAGCATTATTAATCATTTTGTG
TTTCGTTACAATGTCTCCCTAATTTTTTACTCTGATTTTCTTTTTCTAATGTGTACTGTC
TCCTAAATGTGTTAAATAA---CTTCTAAAGAGTGCATGCAAAATTGCTTTAACGATTTT
TGTAAGTCATGTTTTTACTTGTAGGTCCGCTGAAAGATGCTCCCAACCTCATCTGTACTC
CTCATGCGGCGTGGTATAGTGACGCTAGTTCAACAGAATTGCGTGAGATGGCAGCCTCAG
AAATTAGGAGAGCCATTGTTGGTCGCATCCCAGACTCACTACGAAATTGTGTTAACAAAG
AGTACTTTGTCAGTAGTGGGTATGGCGAAAGTATTAACGGAGCCAGCGGGTACAACTACA
ATCCCATGGGGGTTCCTCATTCCACCACCCTCGAACCCTTGTCTACATCACCAGCCATCC
CTACACCTCATTCACAGCCTCATTCAACTCTTCAAGACACCCCCAATCACATGGCTCCCA
AGCCGGAAAGCTCCGAAGTTCATTAGCTGCTGCTCCTCCTTTTGCCGTGCCATGAAATCG
CATCCCACCTACTTCTTTCTCCAGCAAGTCAGGGCTTATACATACCAAGACAGCTTTTTT
AACAATCCATCTGCAGATTGTTAAATCTAATCCATTGATGTCTGTCTGGACTGCATTGTA
TTATCAGCCATCCAGTCTTGTGATTTAATAGAAATATAACCCTGGGGAATTTGAATGCCT
TTTCTCCCTCAACTGTGTAACAAGCATTTTTATAATAGATTTGTAAAAAAAATAGCATAA
AATGTGTGGTGAATTGAATTATCTTCCTCCCATACTAAAGAAAAAAA
>MY5075_Hexurella_ChiricahuaMtns_CaveCrkCyn
GGGGGGAAATTATATCTTTGACGGAACCTTTTGTGCTGCAGCATTATTAATAATTTTGTG
TTTTGTTACAATGTCTCCCTCATTTTTTACTGTGATTTTCTTTTTTAATTGTGTACTGTC
TCCTAAAAGTGTTAAATAACTTCTTCCAAAGAGTGCATGCAAAATTGCTTTAATAATTTT
TGTAAGTCATGTTTTTACTTGTAGGTCCACTGAAAGATGCTCCCAACCTCATCTGTACTC
CTCATGCGGCGTGGTATAGTGACGCTAGTTCAACAGAATTGCGTGAGATGGCAGCCTCAG
AAATTAGGAGAGCCATTGTTGGTCGCATCCCAGACTCACTACGAAATTGTGTTAACAAAG
AGTACTTTGTCAGTAGTGGGTATGGCGAAAGTATTAACGGAGCCAGCGGGTACAACTACA
ATCCCATGGGGGTTCCTCATTCCACCACCCTCGAACCCTTGTCTACATCACCAGCCATCC
CTACACCTCATTCACAGCCTCATTCAACTCTTCAAGACACCCCCAATCACATGGCTCCCA
AGCCGGAAAGCTCCGAAGTTCATTAGCTGCTGCTCCTCCTTTTGCCGTGCCATGAAATCG
CATCCCACCTACTTCTTTCTCCAGCAAGTCAGGGCTTATACATACCAAGACAGCTTTTTT
AACAATCCATCTGCAGATTGTTAAATCTAATCCATTGATGTCTGTCTGGACTGCATTGTA
TTATCAGCCATCCAGTCTTGTGATTTAATAGAAATATAACCCTGGGGAATTTGAATGCCT
TTTCTCCCTCAACTGTGTAACAAGCATTTTTATAATAGATTTGTAAAAAAAATAGCATAA
AATGTGTGGTGAATTGAATTATCTTCCTCCCATACTAAAGAAAAAAA
>MY5126_Hexurella_SantaCatalinaMtns_NuggetCyn
GGGGGGGGATTATATCTT-GGCGGAACCTTTTGTGCTGCAGCATTATTAATCATTTTGT-
----GTTACAATGTCTCCCTAATTTTTTACTGTGATTTTCTTTTTTAATTGTGTACTGTC
TCCTAAAAGTGTTAAATAACTTCTTCTAAAGAGTGCAGGCAAAATTGCTTTAACAATTTT
TGTAAGTCATGTTTTTGCTTGTAGGTCCACTGAAAGATGCTCCCAACCTCATCTGTACTC
CTCATGCGGCATGGTATAGTGACGCTAGTTCAACAGAATTGCGTGAGATGGCAGCCTCAG
AAATTAGGAGAGCCATTGTTGGTCGCATCCCAGACTCACTACGAAATTGTGTTAACAAAG
AGTACTTTGTCAGTAGTGGGTATGGCGAAAGTATTAACGGAGCCAGCGGGTACAACTACA
ATCCCATGGGGGTTCCTCATTCCACCACCCTCGAACCCTTGTCTACATCACCAGCCATCC
CTACACCTCATTCACAGCCTCATTCAACTCTTCAAGACACCCCCAATCACATGGCTCCCA
AGCCGGAAAGCTCCGAAGTTCATTAGCTGCTGCTCCTCCTTTTGCCGTGCCATGAAATCG
CATCCCACCTACTTCTTTCTCCAGCAAGTCAGGGCTTATACATACCAAGACAGCTTTTTT
AACAATCCATCTGCAGATTGTTAAATCTAATCCATTGATGTCTGTCTGGACTGCATTGTA
TTATCAGCCATCCAGTCTTGTGATTTAATAGAAATATAACCCTGGGGAATTTGAATGCCT
TTTCTCCCTCAACTGTGTAACAAGCATTTTTATAATAGATTTGTAAAAAAAATAGCATAA
AATGTGTGGTGAATTGAATTATCTTCCTCCCATACTAAAGAAAAAAA
>MY5128_Hexurella_WhetstoneMtns_FrenchJoeCyn
------------------------------------------------------------
------------------------------------------------------------
------------------------------------------------------------
------------------------------------------------------------
-----GCGGCGTGGTATAGTGACGCTAGTTCAACAGAATTGCGTGAGATGGCAGCCTCAG
AAATTAGGAGAG-CATTGTTGGACG-ATCCCAGACTC-CTACGAAATTGTG-TAACAAAG
AGTACTTTGTCAGTAGT-GGTATGGCGAAAGTATTAACGGAGCCAGCGGGTACAACTACA
ATCCCATGGGGGTTCCTCATTCCACCACCCTCGAACCCTTGTCTACATCACCAGCCATCC
CTACACCTCATTCACAGCCTCATTCAACTCTTCAAGACACCCCCAATCACATGGCTCCCA
AGCCGGAAAGCTCCGAAGTTCATTAGCTGCTGCTCCTCCTTTTGCCGTGCCATGAAATCG
CATCCCACCTACTTCTCTC-----------AGGGCTTATACATACCAAGACAGCTTTTTT
AACAATCCATCTGCAGATTGTTAAATCTAATCCATTGATGTCTGTCTGGAC---------
------------------------------------------------------------
------------------------------------------------------------
-----------------------------------------------
>MY5131_Hexurella_PedregosaMtns_PruneCyn
GGGGGGAAATTATATCTTTGACGGAACCTTTTGTGCTGCAGCATTATTAATCATTTTGTG
TTTTGCTACAATGTCTCCCTCATTTTTTACTGTGATTTTCTTTTTTAATTGTGTACTGTC
TCCTAAAAGTGTTAAATAACTTCTTCTAAAGAGTGCATGCAAAATTGCTTTAATAATTTT
TGTAAGTCATGTTTTTACTTGTAGGTCCATTGAAAGATGCTCCCAACCTCATCTGTACTC
CTCATGCGGCGTGGTATAGTGACGCTAGTTCAACAGAATTGCGTGAGATGGCAGCCTCAG
AAATTAGGAGAGCCATTGTTGGTCGCATCCCAGACTCACTACGAAATTGTGTTAACAAAG
AGTACTTTGTCAGTAGTGGGTATGGCGAAAGTATTAACGGAGCCAGCGGGTACAACTACA
ATCCCATGGGGGTTCCTCATTCCACCACCCTCGAACCCTTGTCTACATCACCAGCCATCC
CTACACCTCATTCACAGCCTCATTCAACTCTTCAAGACACCCCCAATCACATGGCTCCCA
AGCCGGAAAGCTCCGAAGTTCATTAGCTGCTGCTCCTCCTTTTGCCGTGCCATGAAATCG
CATCCCACCTACTTCTTTCTCCAGCAAGTCAGGGCTTATACATACCAAGACAGCTTTTTT
AACAATCCATCTGCAGATTGTTAAATCTAATCCATTGATGTCTGTCTGGACTGCATTGTA
TTATCAGCCATCCAGTCTTGTGATTTAATAGAAATATAACCCTGGGGAATTTGAATGCCT
TTTCTCCCTCAACTGTGTAACAAGCATTTTTATAATAGATTTGTAAAAAAAATAGCATAA
AATGTGTGGTGAATTGAATTATCTTCCTCCCATACTAAAGAAAAAAA
>MY5132_Hexurella_PedregosaMtns_PruneCyn
GGGGGGAAATTATATCTTTGACGGAACCTTTTGTGCTGCAGCATTATTAATCATTTTGTG
TTTTGTTACAATGTCTCCCTCATTTTTTACTGTGATTTTCTTTTTTAATTGTGTACTGTC
TCCTAAAAGTGTTAAATAACTTCTTCTAAAGAGTGCATGCAAAATTGCTTTAATAATTTT
TGTAAGTCATGTTTTTACTTGTAGGTCCATTGAAAGATGCTCCCAACCTCATCTGTACTC
CTCATGCGGCGTGGTATAGTGACGCTAGTTCAACAGAATTGCGTGAGATGGCAGCCTCAG
AAATTAGGAGAGCCATTGTTGGTCGCATCCCAGACTCACTACGAAATTGTGTTAACAAAG
AGTACTTTGTCAGTAGTGGGTATGGCGAAAGTATTAACGGAGCCAGCGGGTACAACTACA
ATCCCATGGGGGTTCCTCATTCCACCACCCTCGAACCCTTGTCTACATCACCAGCCATCC
CTACACCTCATTCACAGCCTCATTCAACTCTTCAAGACACCCCCAATCACATGGCTCCCA
AGCCGGAAAGCTCCGAAGTTCATTAGCTGCTGCTCCTCCTTTTGCCGTGCCATGAAATCG
CATCCCACCTACTTCTTTCTCCAGCAAGTCAGGGCTTATACATACCAAGACAGCTTTTTT
AACAATCCATCTGCAGATTGTTAAATCTAATCCATTGATGTCTGTCTGGACTGCATTGTA
TTATCAGCCATCCAGTCTTGTGATTTAATAGAAATATAACCCTGGGGAATTTGAATGCCT
TTTCTCCCTCAACTGTGTAACAAGCATTTTTATAATAGATTTGTAAAAAAAATAGCATAA
AATGTGTGGTGAATTGAATTATCTTCCTCCCATACTAAAGAAAAAAA
>MY5136_Hexurella_MiddlemarchCyn
GGGGGGGGGAATTATCTTTGGCGGAACCTTTCGTGCTGCAGCATTATTAATCATTTTGTG
TTTTGTTACAATGTCTCCCTAATTTTTTACTGCGATTTTCGTTTTTAATTGTATACTATC
TCCTAAAAGTGTTAAATAACTTCTTCTAAAGAGTGCATGCAAAATTGCTTTAATAATTGT
TGTAAGTCATGTTTTTACTTGTAGGTCCACTGAAAGATGCTCCCAACCTCATCTGTACTC
CTCATGCGGCGTGGTATAGTGACGCTAGTTCAACAGAATTGCGTGAGATGGCAGCCTCAG
AAATTAGGAGAGCCATTGTTGGTCGCATCCCAGACTCACTACGAAATTGTGTTAACAAAG
AGTACTTTGTCAGTAGTGGGTATGGCGAAAGTATTAACGGAGCCAGCGGGTACAACTACA
ATCCCATGGGGGTTCCTCATTCCACCACCCTCGAACCCTTGTCTACATCACCAGCCATCC
CTACACCTCATTCACAGCCTCATTCAACTCTTCAAGACACCCCCAATCACATGGCTCCCA
AGCCGGAAAGCTCCGAAGTTCATTAGCTGCTGCTCCTCCTTTTGCCGTGCCATGAAATCG
CATCCCACCTACTTCTTTCTCCAGCAAGTCAGGGCTTATACATACCAAGACAGCTTTTTT
AACAATCCATCTGCAGATTGTTAAATCTAATCCATTGATGTCTGTCTGGACTGCATTGTA
TTATCAGCCATCCAGTCTTGTGATTTAATAGAAATATAACCCTGGGGAATTTGAATGCCT
TTTCTCCCTCAACTGTTTAACAAGCATTTTTATAATAGATTTGTAAAAAAAATAGCATAA
AATGTGTGGTGAATTGAATTATCTTCCTCCCATACTAAAGAAAAAAA
>MY5147_Hexurella_DragoonMtns_NF_345A
GGGGGGAAATTATATCTTTGGCGGAACCTTTCGTGCTGCAGCATTATTAATCATTTTGTG
TTTTGTTACAATGTCTCCCTAATTTTTTACTGTGATTTTCGTTTTTAATTGTGTACTGTC
TCCTAAAAGTGTTAAATAACTTCTTCTAAAGAGTGCATGCAAAATTGCTTTAATAATTTT
TGTAAGTCATGTTTTTACTTGTAGGTCCACTGAAAGATGCTCCCAACCTCATCTGTACTC
CTCATGCGGCGTGGTATAGTGACGCTAGTTCAACAGAATTGCGTGAGATGGCAGCCTCAG
AAATTAGGAGAGCCATTGTTGGTCGCATCCCAGACTCACTACGAAATTGTGTTAACAAAG
AGTACTTTGTCAGTAGTGGGTATGGCGAAAGTATTAACGGAGCCAGCGGGTACAACTACA
ATCCCATGGGGGTTCCTCATTCCACCACCCTCGAACCCTTGTCTACATCACCAGCCATCC
CTACACCTCATTCACAGCCTCATTCAACTCTTCAAGACACCCCCAATCACATGGCTCCCA
AGCCGGAAAGCTCCGAAGTTCATTAGCTGCTGCTCCTCCTTTTGCCGTGCCATGAAATCG
CATCCCACCTACTTCTTTCTCCAGCAAGTCAGGGCTTATACATACCAAGACAGCTTTTTT
AACAATCCATCTGCAGATTGTTAAATCTAATCCATTGATGTCTGTCTGGACTGCATTGTA
TTATCAGCCATCCAGTCTTGTGATTTAATAGAAATATAACCCTGGGGAATTTGAATGCCT
TTTCTCCCTCAACTGTGTAACAAGCATTTTTATAATAGATTTGTAAAAAAAATAGCATAA
AATGTGTGGTGAATTGAATTATCTTCCTCCCATACTAAAGAAAAAAA
>MY5152_Hexurella_WhetstoneMtns_ApacheCyn
GGGGGGGGATTATATCTTTGGCGGAACCTTTTGTGCTGCAGCATTATTAATCATTTTGTG
ATTTGCTGCAATGTCTTCCTAATTTTTTACTGTGATTTTCTTTTTTAATTGTGTACTGTC
TCCTAAAAGTGTTAAATAACTTCTTCTAAAGAGTGCATGCAAAATTGCTTTAATAATTTT
TGTAAGTCATGTTTTTACTTGTAGGTCCACTGAAAGATGCTCCCAACCTCATCTGTACTC
CTCATGCGGCGTGGTATAGTGACGCTAGTTCAACAGAATTGCGTGAGATGGCAGCCTCAG
AAATTAGGAGAGCCATTGTTGGTCGCATCCCAGACTCACTACGAAATTGTGTTAACAAAG
AGTACTTTGTCAGTAGTGGGTATGGCGAAAGTATTAACGGAGCCAGCGGGTACAACTACA
ATCCCATGGGGGTTCCTCATTCCACCACCCTCGAACCCTTGTCTACATCACCAGCCATCC
CTACACCTCATTCACAGCCTCATTCAACTCTTCAAGACACCCCCAATCACATGGCTCCCA
AGCCGGAAAGCTCCGAAGTTCATTAGCTGCTGCTCCTCCTTTTGCCGTGCCATGAAATCG
CATCCCACCTACTTCTTTCTCCAGCAAGTCAGGGCTTATACATACCAAGACAGCTTTTTT
AACAATCCATCTGCAGATTGTTAAATCTAATCCATTGATGTCTGTCTGGACTGCATTGTA
TTATCAGCCATCCAGTCTTGTGATTTAATAGAAATATAACCCTGGGGAATTTGAATGCCT
TTTCTCCCTCAACTGTGTAACAAGCATTTTTATAATAGATTTGTAAAAAAAATAGCATAA
AATGTGTGGTGAATTGAATTATCTTCCTCCCATACTAAAGAAAAAAA
>MY5154_Hexurella_SantaRitaMtns_AdobeCyn
GGGGGGGGATTATATCTTTGGCGGAACCTTTTGTGCTGCAGCATTATTAATCATTTTGTG
TTTTGTTACAATGTCTCCCTAATTTTTTACTGTGATTTTCTTTTCTAATTGTGTACTGTC
TCTTAAAAGTGTT------------CTAAAGAGTGCATGCAAAATTGCTTTAGCGATTTT
TGTAAGTCATGTTTTTACTTGTAGGTCCACTGAAAGATGCTCCCAACCTCATCTGTACTC
CTCATGCGGCGTGGTATAGTGACGCTAGTTCAACAGAATTGCGTGAGATGGCAGCCTCAG
AAATTAGGAGAGCCATTGTTGGTCGCATCCCAGACTCACTACGAAATTGTGTTAACAAAG
AGTACTTTGTCAGTAGTGGGTATGGCGAAAGTATTAACGGAGCCAGCGGGTACAACTACA
ATCCCATGGGGGTTCCTCATTCCACCACCCTCGAACCCTTGTCTACATCACCAGCCATCC
CTACACCTCATTCACAGCCTCATTCAACTCTTCAAGACACCCCCAATCACATGGCTCCCA
AGCCGGAAAGCTCCGAAGTTCATTAGCTGCTGCTCCTCCTTTTGCCGTGCCATGAAATCG
CATCCCACCTACTTCTTTCTCCAGCAAGTAAGGGCTTATACATACCAAGACAGCTTTTTT
AACAATCCATCTGCAGATTGTTAAATCTAATCCATTGATGTCTGTCTGGACTGCATTGTA
TTATCAGCCATCCAGTCTTGTGATTTAATAGAAATATAACCCTGGGGAATTTGAATGCCT
TTTCTCCCTCAACTGTGTAACAAGCATTTTTATAATAGATTTGTAAAAAAAATAGCATAA
AATGTGTGGTGAATTGAATTATCTTCCTCCCATACTAAAGAAAAAAA
>MY5164_Hrupicola_Temecula
GAAAAAAAATTATACCTTCCTCGGAACCTTTTGCATTACAGCATCATTAAACATTTTGTG
TTTTGGTACAATGTCTCCCTATTTTTTTACTGTGATTTTCTTTTTTTATATTGTACTGTT
TCTTGTAAGTGTTCTACAACTTCTTCTAA---CGGCATGCAAAATTGTTTTAACAATTTT
TGTAACTCATTTTTTTACTTTCAGGTCCACTGAAAGATGCTCCCAACCTCATCTGTACTC
CTCATGCGGCGTGGTATAGTGACGCTAGTTCAACAGAATTGCGTGAGATGGCAGCCTCAG
AAATTAGGAGAGCCATTGTTGGTCGCATCCCAGACTCACTACGAAATTGTGTTAACAAAG
AGTACTTTGTCAGTAGTGGGTATGGCGAAAGTATTAACGGAGCCAGCGGGTACAACTACA
ATCCCATGGGGGTTCCTCATTCCACCACCCTCGAACCCTTGTCTACATCACCAGCCATCC
CTACACCTCATTCACAGCCTCATTCAACTCTTCAAGACACCCCCAATCACATGGCTCCCA
AGCCGGAAAGCTCCGAAGTTCATTAGCTGCTGCTCCTCCTTTTGCCGTGCCATGAAATCG
CATCCCACCTACTTCTTTCTCCAGCAAGTCAGGGCTTATACATACCAAGACAGCTTTTTT
AACAATCCATCTGCAGATTGTTAAATCTAATCCATTGATGTCTGTCTGGACTGCATTGTA
TTATCAGCCATCCAGTCTTGTGATTTAATAGAAATATAACCCTGGGGAATTCGAATGCCT
TTTCTCCCTCAACTGTGTAACAAGCATTTTTATAATAGATTTGTAAAAAAAATAGCATAA
AATGTGTGGTGAATTGAATTATCTTCCTCCCATACTAAAGAAAAAAA
>MY5165_Hrupicola_Temecula
GAAAAAAAATTATACCTTCCTCGGAACCTTTTGCATTACAGCATCATTAAACATTTTGTG
TTTTGGTACAATGTCTCCCTATTTTTTTACTGTGATTTTCTTTTTTTATATTGTACTGTT
TCTTGTAAGTGTTCTACAACTTCTTCTAA---CGGCATGCAAAATTGTTTTAACAATTTT
TGTAACTCATTTTTTTACTTTCAGGTCCACTGAAAGATGCTCCCAACCTCATCTGTACTC
CTCATGCGGCGTGGTATAGTGACGCTAGTTCAACAGAATTGCGTGAGATGGCAGCCTCAG
AAATTAGGAGAGCCATTGTTGGTCGCATCCCAGACTCACTACGAAATTGTGTTAACAAAG
AGTACTTTGTCAGTAGTGGGTATGGCGAAAGTATTAACGGAGCCAGCGGGTACAACTACA
ATCCCATGGGGGTTCCTCATTCCACCACCCTCGAACCCTTGTCTACATCACCAGCCATCC
CTACACCTCATTCACAGCCTCATTCAACTCTTCAAGACACCCCCAATCACATGGCTCCCA
AGCCGGAAAGCTCCGAAGTTCATTAGCTGCTGCTCCTCCTTTTGCCGTGCCATGAAATCG
CATCCCACCTACTTCTTTCTCCAGCAAGTCAGGGCTTATACATACCAAGACAGCTTTTTT
AACAATCCATCTGCAGATTGTTAAATCTAATCCATTGATGTCTGTCTGGACTGCATTGTA
TTATCAGCCATCCAGTCTTGTGATTTAATAGAAATATAACCCTGGGGAATTCGAATGCCT
TTTCTCCCTCAACTGTGTAACAAGCATTTTTATAATAGATTTGTAAAAAAAATAGCATAA
AATGTGTGGTGAATTGAATTATCTTCCTCCCATACTAAAGAAAAAAA
>MY5175_Hapachea_HarshawRd_PatagoniaMtns
GGGGGGGGATTATGTCTTTGGCGGAACCTTTTGTG------------------TTTTGTG
TTTTGTTACAAAGTCTCCCTAA-TTTTTACTGTGATTTTCTTTTCTAATTGTGTACTGTC
TCCTAAAAGTGTTAAATAACTTCTTCTAAAGAGTGCATGCAAAATTGCTTTAACGATTTT
TGTAAGTCATGTTTTTACTTGTAGGTCCACTGAAAGATGCTCCCAACCTCATCTGTACTC
CTCATGCGGCGTGGTATAGTGACGCTAGTTCAACAGAATTGCGTGAGATGGCAGCCTCAG
AAATTAGGAGAGCCATTGTTGGTCGCATCCCAGACTCACTACGAAATTGTGTTAACAAAG
AGTACTTTGTCAGTAGTGGGTATGGCGAAAGTATTAACGGAGCCAGCGGGTACAACTACA
ATCCCATGGGGGTTCCTCATTCCACCACCCTCGAACCCTTGTCTACATCACCAGCCATCC
CTACACCTCATTCACAGCCTCATTCAACTCTTCAAGACACCCCCAATCACATGGCTCCCA
AGCCGGAAAGCTCCGAAGTTCATTAGCTGCTGCTCCTCCTTTTGCCGTGCCATGAAATCG
CATCCCACCTACTTCTTTCTCCAGCAAGTCAGGGCTTATACATACCAAGACAGCTTTTTT
AACAATCCATCTGCAGATTGTTAAATCTAATCCATTGATGTCTGTCTGGACTGCATTGTA
TTATCAGCCATCCAGTCTTGTGATTTAATAGAAATATAACCCTGGGGAATTTGAATGCCT
TTTCTCCCTCAACTGTGTAACAAGCATTTTTATAATAGATTTGTAAAAAAAATAGCATAA
AATGTGTGGTGAATTGAATTATCTTCCTCCCATACTAAAGAAAAAAA
>MY5180_Hapachea_MustrangPk_MustangMtns
------------------------------------TGCAGCATTATTAATCATTTTGTG
ATTTGTTACAATGTCTCCCTAATTTTTTACTATGATTTTCTTTTTTAACTGTGTACTGTC
TCCCAAAAGTGTTAAATAACTTCTTCTAAAGAGTGCATGCAAAATTGCTGTAATAATTTT
TGTAAGTAATGTTTTTACTTGTAGGTCCACTGAAAGATGCTCCCAACCTCATCTGTACTC
CTCATGCGGCGTGGTATAGTGACGCTAGTTCAACAGAATTGCGTGAGATGGCAGCCTCAG
AAATTAGGAGAGCCATTGTTGGTCGCATCCCAGACTCACTACGAAATTGTGTTAACAAAG
AGTACTTTGTCAGTAGTGGGTATGGCGAAAGTATTAACGGAGCCAGCGGGTACAACTACA
ATCCCATGGGGGTTCCTCATTCCACCACCCTCGAACCCTTGTCTACATCACCAGCCATCC
CTACACCTCATTCACAGCCTCATTCAACTCTTCAAGACACCCCCAATCACATGGCTCCCA
AGCCGGAAAGCTCCGAAGTTCATTAGCTGCTGCTCCTCCTTTTGCCGTGCCATGAAATCG
CATCCCACCTACTTCTTTCTCCAGCAAGTCAGGGCTTATACATACCAAGACAGCTTTTTT
AACAATCCATCAGCAGATTGTTAAATCTAATCCATTGATGTCTGTCTGGACTGCATTGTA
TTATCAGCCATCCAGTCTTGTGATTTAATAGAAATATAACCCTGGGGAATTTGAATGCCT
TTTCTCCCTCAACTGTGTAACAAGCATTTTTATAATAGATTTGTAAAAAAAATAGCATAA
AATGTGTGGTGAATTGAATTATCTTCCTCCCATACTAAAGAAAAAAA
>MY5181_Hapachea_MustrangPk_MustangMtns
GGGGGGGGGGTATATCTTTGGCGGAACCTTTTGTGCTGCAGCATTATTAATCATTTTGTG
ATTTGTTACAATGTCTCCCTAATTTTTTACTATGATTTTCTTTTGTAACTGTGTACTGTC
TCCCAAAAGTGTTAAATAACTTCTTCTAAAGAGTGCATGCAAAATTGCTTTAATAATTTT
TGTAAGTCATGTTTTTACTTGTAGGTCCACTGAAAGATGCTCCCAACCTCATCTGTACTC
CTCATGCGGCGTGGTATAGTGACGCTAGTTCAACAGAATTGCGTGAGATGGCAGCCTCAG
AAATTAGGAGAGCCATTGTTGGTCGCATCCCAGACTCACTACGAAATTGTGTTAACAAAG
AGTACTTTGTCAGTAGTGGGTATGGCGAAAGTATTAACGGAGCCAGCGGGTACAACTACA
ATCCCATGGGGGTTCCTCATTCCACCACCCTCGAACCCTTGTCTACATCACCAGCCATCC
CTACACCTCATTCACAGCCTCATTCAACTCTTCAAGACACCCCCAATCACATGGCTCCCA
AGCCGGAAAGCTCCGAAGTTCATTAGCTGCTGCTCCTCCTTTTGCCGTGCCATGAAATCG
CATCCCACCTACTTCTTTCTCCAGCAAGTCAGGGCTTATACATACCAAGACAGCTTTTTT
AACAATCCATCTGCAGATTGTTAAATCTAATCCATTGATGTCTGTCTGGACTGCATTGTA
TTATCAGCCATCCAGTCTTGTGATTTAATAGAAATATAACCCTGGGGAATTTGAATGCCT
TTTCTCCCTCAACTGTGTAACAAGCATTTTTATAATAGATTTGTAAAAAAAATAGCATAA
AATGTGTGGTGAATTGAATTATCTTCCTCCCATACTAAAGAAAAAAA
>MY5193_Hapachea_HarshawRd_PatagoniaMtns
------------------------------------------------------------
---CAGCACAAAGTCTCCCTAA-TTTTTACTGTGATTTTCTTTTCTAATTGTGTACTGTC
TCCTAAAAGTGTTAAATAACTTCTTCTAAAGAGTGCATGCAAAATTGCTTTAACGATTTT
TGTAAGTCATGTTTTTACTTGTAGGTCCACTGAAAGATGCTCCCAACCTCATCTGTACTC
CTCATGCGGCGTGGTATAGTGACGCTAGTTCAACAGAATTGCGTGAGATGGCAGCCTCAG
AAATTAGGAGAGCCATTGTTGGTCGCATCCCAGACTCACTACGAAATTGTGTTAACAAAG
AGTACTTTGTCAGTAGTGGGTATGGCGAAAGTATTAACGGAGCCAGCGGGTACAACTACA
ATCCCATGGGGGTTCCTCATTCCACCACCCTCGAACCCTTGTCTACATCACCAGCCATCC
CTACACCTCATTCACA---CCATCCAACCCCCC---------------------------
-----------------------------------------------TGCCATTAAA---
-----------------------------------CAACTCACACTGGAGCACC----TC
AACAAGAAGTTCAGAGGC------------TCCACCTTGATCTACACGGACGGC------
------------------TGTCTTTGAGGAGAAAT----CCTCCGGGGCTTTCACCATTC
CCGATCTCTTGCC---------ACAA-----ATACTCGCTCTGTACACGGAATGACGC--
----------------------------CCTACGCCTCAGACGATGA
>MY5194_Hapachea_Ordsummit_MtOrd
-------------------------------TGGGCTGCAGCATTATTTAGGATTTTGTG
TTTTGTTACAATGTCTCCCTGATTTTTTACTATGATTTTC-TTTTTCATTGAGTACTGTC
TCCTGAAAGTGTTAAATAACATCTTCTAAAGAGTACATGCAAAAATGCTTTAACAATTTT
TATAAGTCATGTTTTTCTTTGCAGGTCCACTGAAAGATGCTCCCAACCTCATCTGTACTC
CTCATGCGGCGTGGTATAGTGACGCTAGTTCAACAGAATTGCGTGAGATGGCAGCCTCAG
AAATTAGGAGAGCCATTGTTGGTCGCATCCCAGACTCACTACGAAATTGTGTTAACAAAG
AGTACTTTGTCAGTAGTGGGTATGGCGAAAGTATTAACGGAGCCAGCGGGTACAACTACA
ATCCCATGGGGGTTCCTCATTCCACCACCCTCGAACCCTTGTCTACATCACCAGCCATCC
CTACACCTCATTCACAGCCTCATTCAACTCTTCAAGACACCCCCAATCACATGGCTCCCA
AGCCGGAAAGCTCCGAAGTTCATTAGCTGCTGCTCCTCCTTTTGCCGTGCCATGAAATCG
CATCCCACCTACTTCTTTCTCCAGCAAGTCAGGGCTTATACATACCAAGACAGCTTTTTT
AACAATCCATCTGCAGATTGTTAAATCTAATCCATTGATGTCTGTCTGGACTGCATTGTA
TTATCAGCCATCCAGTCTTGTGATTTAATAGAAATATAACCCTGGGGAATTTGAATGCCT
TTTCTCCCTCAACTGTGTAACAAGCATTTTTATAATAGATTTGTAAAAAAAATAGCATAA
AATGTGTGGTGAATTGAATTATCTTCCT-------------------
>MY5195_Hapachea_Ordsummit_MtOrd
GAAGAAAAATTATTACTTCTGCGGAACCTTTTGGGCTGCAGCATTATTTAGGATTTTGTG
TTTTGTTACAATGTCTCCCTGATTTTTTACTATGATTTTC-TTTTTCATTGAGTACTGTC
TCCTGAAAGTGTTAAATAACATCTTCTAAAGAGTACATGCAAAAATGCTTTAACAATTTT
TATAAGTCATGTTTTTCTTTGCAGGTCCACTGAAAGATGCTCCCAACCTCATCTGTACTC
CTCATGCGGCGTGGTATAGTGACGCTAGTTCAACAGAATTGCGTGAGATGGCAGCCTCAG
AAATTAGGAGAGCCATTGTTGGTCGCATCCCAGACTCACTACGAAATTGTGTTAACAAAG
AGTACTTTGTCAGTAGTGGGTATGGCGAAAGTATTAACGGAGCCAGCGGGTACAACTACA
ATCCCATGGGGGTTCCTCATTCCACCACCCTCGAACCCTTGTCTACATCACCAGCCATCC
CTACACCTCATTCACAGCCTCATTCAACTCTTCAAGACACCCCCAATCACATGGCTCCCA
AGCCGGAAAGCTCCGAAGTTCATTAGCTGCTGCTCCTCCTTTTGCCGTGCCATGAAATCG
CATCCCACCTACTTCTTTCTCCAGCAAGTCAGGGCTTATACATACCAAGACAGCTTTTTT
AACAATCCATCTGCAGATTGTTAAATCTAATCCATTGATGTCTGTCTGGACTGCATTGTA
TTATCAGCCATCCAGTCTTGTGATTTAATAGAAATATAACCCTGGGGAATTTGAATGCCT
TTTCTCCCTCAACTGTGTAACAAGCATTTTTATAATAGATTTGTAAAAAAAATAGCATAA
AATGTGTGGTGAATTGAATTATC------------------------
>MY5266_Hencina_CerroBolla
GAAAAAAAATTATACCTTCCTCGGAACCTTTTGCGTTGCAGCATTATTGAACATTTTGTG
TTTTGGTTCAATGTCTCCCTATTTTTTTACTGTGATTTTC--TTTTTATATTGTACTCTT
TCCTGTAAGCGTTCAATAA---CTTCTAA---TTGCATGCAAAATTGTTTTAACAGTTTT
TGTAACTCATATTTTTACTTTCAGGTCCACTGAAAGATGCTCCCAACCTCATCTGTACTC
CTCATGCGGCGTGGTATAGTGACGCTAGTTCAACAGAATTGCGTGAGATGGCAGCCTCAG
AAATTAGGAGAGCCATTGTTGGTCGCATCCCAGACTCACTACGAAATTGTGTTAACAAAG
AGTACTTTGTCAGTAGTGGGTATGGCGAAAGTATTAACGGAGCCAGCGGGTACAACTACA
ATCCCATGGGGGTTCCTCATTCCACCACCCTCGAACCCTTGTCTACATCACCAGCCATCC
CTACACCTCATTCACAGCCTCATTCAACTCTTCAAGACACCCCCAATCACATGGCTCCCA
AGCCGGAAAGCTCCGAAGTTCATTAGCTGCTGCTCCTCCTTTTGCCGTGCCATGAAATCG
CATCCCACCTACTTCTTTCTCCAGCAAGTCAGGGCTTATACATACCAAGACAGCTTTTTT
AACAATCCATCTGCAGATTGTTAAATCTAATCCATTGATGTCTGTCTGGACTGCATTGTA
TTATCAGCCATCCAGTCTTGTGATTTAATAGAAATATAACCCTGGGGAATTTGAATGCCT
TTTCTCCCTCAACTGTGTAACAAGCATTTTTATAATAGATTTGTAAAAAAAATAGCATAA
AATGTGTGGTGAATTGAATTATCTTCCTCCCATACTAAAGAAAAAAA
>MY5267_Hencina_CerroBolla
GAAAAAAAATTATACCTTCCTCGGAACCTTTTGCGTTGCAGCATTATTGAACATTTTGTG
TTTTGGTTCAATGTCTCCCTATTTTTTTACTGTGATTTTC--TTTTTATATTGTACTCTT
TCCTGTAAGCGTTCAATAA---CTTCTAA---TTGCATGCAAAATTGTTTTAACAGTTTT
TGTAACTCATATTTTTACTTTCAGGTCCACTGAAAGATGCTCCCAACCTCATCTGTACTC
CTCATGCGGCGTGGTATAGTGACGCTAGTTCAACAGAATTGCGTGAGATGGCAGCCTCAG
AAATTAGGAGAGCCATTGTTGGTCGCATCCCAGACTCACTACGAAATTGTGTTAACAAAG
AGTACTTTGTCAGTAGTGGGTATGGCGAAAGTATTAACGGAGCCAGCGGGTACAACTACA
ATCCCATGGGGGTTCCTCATTCCACCACCCTCGAACCCTTGTCTACATCACCAGCCATCC
CTACACCTCATTCACAGCCTCATTCAACTCTTCAAGACACCCCCAATCACATGGCTCCCA
AGCCGGAAAGCTCCGAAGTTCATTAGCTGCTGCTCCTCCTTTTGCCGTGCCATGAAATCG
CATCCCACCTACTTCTTTCTCCAGCAAGTCAGGGCTTATACATACCAAGACAGCTTTTTT
AACAATCCATCTGCAGATTGTTAAATCTAATCCATTGATGTCTGTCTGGACTGCATTGTA
TTATCAGCCATCCAGTCTTGTGATTTAATAGAAATATAACCCTGGGGAATTTGAATGCCT
TTTCTCCCTCAACTGTGTAACAAGCATTTTTATAATAGATTTGTAAAAAAAATAGCATAA
AATGTGTG---------------------------------AAAAAA
>MY5269_Hexurella_GuadalupeValley
GGAAAAAAATTATACTTTCTTGGGAACCCTTTGCATTGCAGCATCATTGAACATTTTGTG
TTTTGGTTCAATGTCTCCCTATTTTTTTACTGGGATTTTC--TTTTTATATTGTACTCTT
TCCTGTAAGTGTTCAATAA---CTTCTAA---TTGCATGCAAAATTGTTTTAACGGTTTC
TGTAACTCATTTTTTTACTTTCAGGTCCACTGAAAGATGCTCCCAACCTCATCTGTACTC
CTCATGCGGCGTGGTATAGTGACGCTAGTTCAACAGAATTGCGTGAGATGGCAGCCTCAG
AAATTAGGAGAGCCATTGTTGGTCGCATCCCAGACTCACTACGAAATTGTGTTAACAAAG
AGTACTTTGTCAGTAGTGGGTATGGCGAAAGTATTAACGGAGCCAGCGGGTACAACTACA
ATCCCATGGGGGTTCCTCATTCCACCACCCTCGAACCCTTGTCTACATCACCAGCCATCC
CTACACCTCATTCACAGCCTCATTCAACTCTTCAAGACACCCCCAATCACATGGCTCCCA
AGCCGGAAAGCTCCGAAGTTCATTAGCTGCTGCTCCTCCTTTTGCCGTGCCATGAAATCG
CATCCCACCTACTTCTTTCTCCAGCAAGTCAGGGCTTATACATACCAAGACAGCTTTTTT
AACAATCCATCTGCAGATTGTTAAATCTAATCCATTGATGTCTGTCTGGACTGCATTGTA
TTATCAGCCATCCAGTCTTGTGATTTAATAGAAATATAACCCTGGGGAATTTGAATGCCT
TTTCTCCCTCAACTGTGTAACAAGCATTTTTATAATAGATTTGTAAAAAAAATAGCATAA
AATGTGTGGTGAATTGAATTATCTTCCTCCCATACTAAAGAAAAAAA
>MY5271_Hexurella_GuadalupeValley
GGAAAAAAATTATACTTTCTTCGGAACCCTTTGCGTTGCAGCATCATTGAACATTTTGTG
TTTTGGTTCAATGTCTCCCTATTTTTTTACTGCAATTTTC--TTTTTATATTGTACTCTT
TCCTGTAAGTGTTCAGTAA---CTTCTAA---TTGCATGCAAAATTGTTTTAACAGTTTC
TGTAACTCATTTTTTTACTTTCAGGTCCACTGAAAGATGCTCCCAACCTCATCTGTACTC
CTCATGCGGCGTGGTATAGTGACGCTAGTTCAACAGAATTGCGTGAGATGGCAGCCTCAG
AAATTAGGAGAGCCATTGTTGGTCGCATCCCAGACTCACTACGAAATTGTGTTAACAAAG
AGTACTTTGTCAGTAGTGGGTATGGCGAAAGTATTAACGGAGCCAGCGGGTACAACTACA
ATCCCATGGGGGTTCCTCATTCCACCACCCTCGAACCCTTGTCTACATCACCAGCCATCC
CTACACCTCATTCACAGCCTCATTCAACTCTTCAAGACACCCCCAATCACATGGCTCCCA
AGCCGGAAAGCTCCGAAGTTCATTAGCTGCTGCTCCTCCTTTTGCCGTGCCATGAAATCG
CATCCCACCTACTTCTTTCTCCAGCAAGTCAGGGCTTATACATACCAAGACAGCTTTTTT
AACAATCCATCTGCAGATTGTTAAATCTAATCCATTGATGTCTGTCTGGACTGCATTGTA
TTATCAGCCATCCAGTCTTGTGATTTAATAGAAATATAACCCTGGGGAATTTGAATGCCT
TTTCTCCCTCAACTGTGTAACAAGCATTTTTATAATAGATTTGTAAAAAAAATAGCATAA
AATGTGTGGTGAATTGAATTATCTTCCTCCCATACTAAAGAAAAAAA
>MY5276_Hexurella_SanPedro_Martir
GGAAAAAAATTATACTTTCTTCGGAACCCTTTGCGTTGCAGCATCATTGAACATTTTGTG
TTTTGGTTCAATGTCTCCCTATTTTTTTACCGCAATTTTC--TTTTTATATTGTACTCTT
TCCTGTAAGCATTCAATAA---CTTCTAA---TTGCATGCAAAATTGTTTTAATAGTTTC
TGTAACTCATTTTTTTACTTTCAGGTCCACTGAAAGATGCTCCCAACCTCATCTGTACTC
CTCATGCGGCGTGGTATAGTGACGCTAGTTCAACAGAATTGCGTGAGATGGCAGCCTCAG
AAATTAGGAGAGCCATTGTTGGTCGCATCCCAGACTCACTACGAAATTGTGTTAACAAAG
AGTACTTTGTCAGTAGTGGGTATGGCGAAAGTATTAACGGAGCCAGCGGGTACAACTACA
ATCCCATGGGGGTTCCTCATTCCACCACCCTCGAACCCTTGTCTACATCACCAGCCATCC
CTACACCTCATTCACAGCCTCATTCAACTCTTCAAGACACCCCCAATCACATGGCTCCCA
AGCCGGAAAGCTCCGAAGTTCATTAGCTGCTGCTCCTCCTTTTGCCGTGCCATGAAATCG
CATCCCACCTACTTCTTTCTCCAGCAAGTCAGGGCTTATACATACCAAGACAGCTTTTTT
AACAATCCATCTGCAGATTGTTAAATCTAATCCATTGATGTCTGTCTGGACTGCATTGTA
TTATCAGCCATCCAGTCTTGTGATTTAATAGAAATATAACCCTGGGGAATTTGAATGCCT
TTTCTCCCTCAACTGTGTAACAAGCATTTTTATAATAGATTTGTAAAAAAAATAGCATAA
AATGTGTGGTGAATTGAATTATCTTCCTCCCATACTAAAGAAAAAAA
>MY5277_Hexurella_SanPedro_Martir
GGAAAAAAATTATACTTTCTTCGGAACCCTTTGCGTTGCAGCATCATTGAACATTTTGTG
TTTTGGTTCAATGTCTCCCTATTTTTTTACCGCAATTTTC--TTTTTATATTGTACTCTT
TCCTGTAAGCATTCAATAA---CTTCTAA---TTGCATGCAAAATTGTTTTAATAGTTTC
TGTAACTCATTTTTTTACTTTCAGGTCCACTGAAAGATGCTCCCAACCTCATCTGTACTC
CTCATGCGGCGTGGTATAGTGACGCTAGTTCAACAGAATTGCGTGAGATGGCAGCCTCAG
AAATTAGGAGAGCCATTGTTGGTCGCATCCCAGACTCACTACGAAATTGTGTTAACAAAG
AGTACTTTGTCAGTAGTGGGTATGGCGAAAGTATTAACGGAGCCAGCGGGTACAACTACA
ATCCCATGGGGGTTCCTCATTCCACCACCCTCGAACCCTTGTCTACATCACCAGCCATCC
CTACACCTCATTCACAGCCTCATTCAACTCTTCAAGACACCCCCAATCACATGGCTCCCA
AGCCGGAAAGCTCCGAAGTTCATTAGCTGCTGCTCCTCCTTTTGCCGTGCCATGAAATCG
CATCCCACCTACTTCTTTCTCCAGCAAGTCAGGGCTTATACATACCAAGACAGCTTTTTT
AACAATCCATCTGCAGATTGTTAAATCTAATCCATTGATGTCTGTCTGGACTGCATTGTA
TTATCAGCCATCCAGTCTTGTGATTTAATAGAAATATAACCCTGGGGAATTTGAATGCCT
TTTCTCCCTCAACTGTGTAACAAGCATTTTTATAATAGATTTGTAAAAAAAATAGCATAA
AATGTGTGGTGAATTGAATTATCTTCCTCCCATACTAAAGAAAAAAA
>MY5280_Hexurella_ArroyoSalado
GGAAAAAAATTATACCTTCCTCGGAACCATTTGCGTTGCAGCATCATTGAACATTTTGTG
TTTTGGTTCAGTGTCTCGCTATTTTTTTACTGCGATTTTCTGTTTTTATATTGTACTGTT
TCCTGTAAGCGTTCAGTAA---CTTCTAA---TTGCATGCAAAATTGTTTTAACAGTTTT
TGTAACTCATCTTTTTACTTTCAGGTCCACTGAAAGATGCTCCCAACCTCATCTGTACTC
CTCATGCGGCGTGGTATAGTGACGCTAGTTCAACAGAATTGCGTGAGATGGCAGCCTCAG
AAATTAGGAGAGCCATTGTTGGTCGCATCCCAGACTCACTACGAAATTGTGTTAACAAAG
AGTACTTTGTCAGTAGTGGGTATGGCGAAAGTATTAACGGAGCCAGCGGGTACAACTACA
ATCCCATGGGGGTTCCTCATTCCACCACCCTCGAACCCTTGTCTACATCACCAGCCATCC
CTACACCTCATTCACAGCCTCATTCAACTCTTCAAGACACCCCCAATCACATGGCTCCCA
AGCCGGAAAGCTCCGAAGTTCATTAGCTACTGCTCCTCCTTTTGCCGTGCCATGAAATCG
CATCCCACCTACTTCTTTCTCCAGCAAGTCAGGGCTTATACATACCAAGACAGCTTTTTT
AACAATCCATCTGCAGATTGTTAAATCTAATCCATTGATGTCTGTCTGGACTGCATTGTA
TTATCAGCCATCCAGTCTTGTGATTTAATAGAAATATAACCCTGGGGAATTTGAATGCCT
TTTCTCCCTCAACTGTGTAACAAGCATTTTTATAATAGATTTGTAAAAAAAATAGCATAA
AATGTGTGGTGAATTGAATTATCTTCCTCCCATACTAAAGAAAAAAA
>MY5282_Hexurella_ArroyoSalado
GGAAAAAAATTATACCTTCCTCGGAACCTTTTGCATTGCAGCATCATTGAACATTTTGTG
TTTTGCTTCAGTGTCTCGCTATTTTTTTACTGTGATTTTCTGTTCTTATATTGTACTGTT
TCCTGTAAGCGTTCAATAA---CTTCTAA---TTGCATGCAAAATTGTTTTGACAGTTTT
TGTAACTCATCTTTTTACTTTCAGGTCCACTGAAAGATGCTCCCAACCTCATCTGTACTC
CTCATGCGGCGTGGTATAGTGACGCTAGTTCAACAGAATTGCGTGAGATGGCAGCCTCAG
AAATTAGGAGAGCCATTGTTGGTCGCATCCCAGACTCACTACGAAATTGTGTTAACAAAG
AGTACTTTGTCAGTAGTGGGTATGGCGAAAGTATTAACGGAGCCAGCGGGTACAACTACA
ATCCCATGGGGGTTCCTCATTCCACCACCCTCGAACCCTTGTCTACATCACCAGCCATCC
CTACACCTCATTCACAGCCTCATTCAACTCTTCAAGACACCCCCAATCACATGGCTCCCA
AGCCGGAAAGCTCCGAAGTTCATTAGCTACTGCTCCTCCTTTTGCCGTGCCATGAAATCG
CATCCCACCTACTTCTTTCTCCAGCAAGTCAGGGCTTATACATACCAAGACAGCTTTTTT
AACAATCCATCTGCAGATTGTTAAATCTAATCCATTGATGTCTGTCTGGACTGCATTGTA
TTATCAGCCATCCAGTCTTGTGATTTAATAGAAATATAACCCTGGGGAATTTGAATGCCT
TTTCTCCCTCAACTGTGTAACAAGCATTTTTATAATAGATTTGTAAAAAAAATAGCATAA
AATGTGTGGTGAATTGAATTATCTTCCTCCCATACTAAAGAAAAAAA
>MY5286_Hrupicola_SweetwaterSpr_OrdMtn
------------------------------------------------------------
------------------------------------------------------------
--------------------------------ATGCAAGTAAGATGGAAGCACCCACTGT
GAAAAACCCT--------------ACTTATGGAAAAATAGTTCTTAACTGATGCAGATTT
CTCAC----CAGGATTTTATTACGCTAGTTCAACAGAATTGCGTGAGATGGCAGCCTCAG
AAATTAGGAGAGCCATTGTTGGTCGCATCCCAGACTCACTACGAAATTGTGTTAACAAAG
AGTACTTTGTCAGTAGTGGGTATGGCGAAAGTATTAACGGAGCCAGCGGGTACAACTACA
ATCCCATGGGGGTTCCTCATTCCACCACCCTCGAACCCTTGTCTACATCACCAGCCATCC
CTACACCTCATTCACAGCCTCATTCAACTCTTCAAGACACCCCCAATCACATGGCTCCCA
AGCCGGAAAGCTCCGAAGTTCATTAGCTGCTGCTCCTCCTTTTGCCGTGCCATGAAATCG
CATCCCACCTACTTCTTTCTCCAGCAAGTCAGGGCTTATACATACCAAGACAGCTTTTTT
AACAATCCATCTGCAGATTGTTAAATCTAATCCATTGATGTCTGTCTGGACTGCATTGTA
TTATCAGCCATCCAGTCTTGTGATTTAATAGAAATATAACCCTGGGGAATTTGAATGCCT
TTTCTCCCTCAACTGTGTAACAAGCATTTTTATAATAGATTTGT----------------
AATGTGTGG--------------------------------------
>MY5287_Hrupicola_SweetwaterSpr_OrdMtn
GGGAAAAAATTATATCTTCCTCGGAACCTTTTGAGCTGTAGCATTATTAAACATTTTGTG
TTTTGCTAGAATGACTCCCTATTTTTTTACTGTGATTTTC-TTTTTTATATTGTACTGTT
TCCTGTAAGTGTTCAATAA---CTTCTAA---CTGCATGCAAAATTGCTTTAACAGTTTT
TGTAACTCAACTTTTTACTTTCAGGTCCACTGAAAGATGCTCCCAACCTCATCTGTACTC
CTCATGCGGCGTGGTATAGTGACGCTAGTTCAACAGAATTGCGTGAGATGGCAGCCTCAG
AAATTAGGAGAGCCATTGTTGGTCGCATCCCAGACTCACTACGAAATTGTGTTAACAAAG
AGTACTTTGTCAGTAGTGGGTATGGCGAAAGTATTAACGGAGCCAGCGGGTACAACTACA
ATCCCATGGGGGTTCCTCATTCCACCACCCTCGAACCCTTGTCTACATCACCAGCCATCC
CTACACCTCATTCACAGCCTCATTCAACTCTTCAAGACACCCCCAATCACATGGCTCCCA
AGCCGGAAAGCTCCGAAGTTCATTAGCTGCTGCTCCTCCTTTTGCCGTGCCATGAAATCG
CATCCCACCTACTTCTTTCTCCAGCAAGTCAGGGCTTATACATACCAAGACAGCTTTTTT
AACAATCCATCTGCAGATTGTTAAATCTAATCCATTGATGTCTGTCTGGACTGCATTGTA
TTATCAGCCATCCAGTCTTGTGATTTAATAGAAATATAACCCTGGGGAATTTGAATGCCT
TTTCTCCCTCAACTGTGTAACAAGCATTTTTATAATAGATTTG-----------------
-----------------------------------------------
>MY5288_Hrupicola_Deadman_Hills
GGAAAAAAAATATATCTTCCTCGGAACCTTCTGAGCTGTAGCATTAATAAACATTTTGTG
TTTTGGTACAATGACTCCCTATTTTTTTACTGTGATTTTCTTTTTTTATATTGTACTCTT
TCCTGCAAGTGTTCAATAACTTCGTCTAA---CTGCATGCAAAATTGTTTTAAGTTTTTT
AGTAACTCTTCTTTTTACTTTCAGGTCCACTGAAAGATGCTCCCAACCTCATCTGTACTC
CTCATGCGGCGTGGTATAGTGACGCTAGTTCAACAGAATTGCGTGAGATGGCAGCCTCAG
AAATTAGGAGAGCCATTGTTGGTCGCATCCCAGACTCACTACGAAATTGTGTTAACAAAG
AGTACTTTGTCAGTAGTGGGTATGGCGAAAGTATTAACGGAGCCAGCGGGTACAACTACA
ATCCCATGGGGGTTCCTCATTCCACCACCCTCGAACCCTTGTCTACATCACCAGCCATCC
CTACACCTCATTCACAGCCTCATTCAACTCTTCAAGACACCCCCAATCACATGGCTCCCA
AGCCGGAAAGCTCCGAAGTTCATTAGCTGCTGCTCCTCCTTTTGCCGTGCCATGAAATCG
CATCCCACCTACTTCTTTCTCCAGCAAGTCAGGGCTTATACATACCAAGACAGCTTTTTT
AACAATCCATCTGCAGATTGTTAAATCTAATCCATTGATGTCTGTCTGGACTGCATTGTA
TTATCAGCCATCCAGTCTTGTGATTTAATAGAAATATAACCCTGGGGAATTTGAATGCCT
TTTCTCCCTCAACTGTGTAACAAGCATTTTTATAATAGATTTGTAAAAAAAATAGCATAA
AATGTGTGGTGAATTGAATTATCTTCCTCCCATACTAAAGAAAAAAA
>MY5289_Hrupicola_Deadman_Hills
GGAAAAAAAATATATCTTCCTCGGAACCTTCTGAGCTGTAGCATTAATAAACATTTTGTG
TTTTGGTACAATGACTCCCTATTTTTTTACTGTGATTTTCTTTTTTTATATTGTACTCTT
TCCTGCAAGTGTTCAATAACTTCGTCTAA---CTGCATGCAAAATTGTTTTAAGTTTTTT
AGTAACTCTTCTTTTTACTTTCAGGTCCACTGAAAGATGCTCCCAACCTCATCTGTACTC
CTCATGCGGCGTGGTATAGTGACGCTAGTTCAACAGAATTGCGTGAGATGGCAGCCTCAG
AAATTAGGAGAGCCATTGTTGGTCGCATCCCAGACTCACTACGAAATTGTGTTAACAAAG
AGTACTTTGTCAGTAGTGGGTATGGCGAAAGTATTAACGGAGCCAGCGGGTACAACTACA
ATCCCATGGGGGTTCCTCATTCCACCACCCTCGAACCCTTGTCTACATCACCAGCCATCC
CTACACCTCATTCACAGCCTCATTCAACTCTTCAAGACACCCCCAATCACATGGCTCCCA
AGCCGGAAAGCTCCGAAGTTCATTAGCTGCTGCTCCTCCTTTTGCCGTGCCATGAAATCG
CATCCCACCTACTTCTTTCTCCAGCAAGTCAGGGCTTATACATACCAAGACAGCTTTTTT
AACAATCCATCTGCAGATTGTTAAATCTAATCCATTGATGTCTGTCTGGACTGCATTGTA
TTATCAGCCATCCAGTCTTGTGATTTAATAGAAATATAACCCTGGGGAATTTGAATGCCT
TTTCTCCCTCAACTGTGTAACAAGCATTTTTATAATAGATTTGTAAAAAAAATAGCATAA
AATGTGTGGTGAATTGAATTATCTTCCTCCCATACTAAAGAAAA---
>MY5309_Hapachea_JohnnyLyon_Hills
----------------------GGAACCTTTTGTGCTGCAGCATTATTAATCATTTTGTG
ATTTGTTACA---TCTCCCTAATTTTTTACTGTGATTTTCTTTTTTAATTGTGTACTGTC
TCCTAAAAGTGTTAAATAACTTCTTCTAAAGAGTGCATGCAAAATCGCTTTAATAATTTT
TGTAAGTCATGTTTTTACTTGTAGGTCCACTGAAAGATGCTCCCAACCTCATCTGTACTC
CTCATGCGGCGTGGTATAGTGACGCTAGTTCAACAGAATTGCGTGAGATGGCAGCCTCAG
AAATTAGGAGAGCCATTGTTGGTCGCATCCCAGACTCACTACGAAATTGTGTTAACAAAG
AGTACTTTGTCAGTAGTGGGTATGGCGAAAGTATTAACGGAGCCAGCGGGTACAACTACA
ATCCCATGGGGGTTCCTCATTCCACCACCCTCGAACCCTTGTCTACATCACCAGCCATCC
CTACACCTCATTCACAGCCTCATTCAACTCTTCAAGACACCCCCAATCACATGGCTCCCA
AGCCGGAAAGCTCCGAAGTTCATTAGCTGCTGCTCCTCCTTTTGCCGTGCCATGAAATCG
CATCCCACCTACTTCTTTCTCCAGCAAGTCAGGGCTTATACATACCAAGACAGCTTTTTT
AACAATCCATCTGCAGATTGTTAAATCTAATCCATTGATGTCTGTCTGGACTGCATTGTA
TTATCAGCCATCCAGTCTTGTGATTTAATAGAAATATAACCCTGGGGAATTTGAATGCCT
TTTCTCCCTCAACTGTGTAACAAGCATTTTTATAATAGATTTGTAAAAAAAATAGCATAA
AATGTGTGGTGAATTGAATTATCTTCCTCCCATACTAAAGAAAAAAA
>MY5310_Hexurella_AntelopeCyn_CerbatMtns
------------------------------------------------------------
--------CAATGTGTCCCTGATTTTTTACTATGATTTTC-TTTTTTATTGTGTACTGTC
TCCTAAAAGTGTTAAATAACATCTTCTAAAGAGTACATGCAAAAGTGCTTTAACAATTTT
TGTAAGTCATGTTTTTCCTTTCAGGTCCACTGAAAGATGCTCCCAACCTCATCTGTACTC
CTCATGCGGCGTGGTATAGTGACGCTAGTTCAACAGAATTGCGTGAGATGGCAGCCTCAG
AAATTAGGAGAGCCATTGTTGGTCGCATCCCAGACTCACTACGAAATTGTGTTAACAAAG
AGTACTTTGTCAGTAGTGGGTATGGCGAAAGTATTAACGGAGCCAGCGGGTACAACTACA
ATCCCATGGGGGTTCCTCATTCCACCACCCTCGAACCCTTGTCTACATCACCAGCCATCC
CTACACCTCATTCACAGCCTCATTCAACTCTTCAAGACACCCCCAATCACATGGCTCCCA
AGCCGGAAAGCTCCGAAGTTCATTAGCTGCTGCTCCTCCTTTTGCCGTGCCATGAAATCG
CATCCCACCTACTTCTTTCTCCAGCAAGTCAGGGCTTATACATACCAAGACAGCTTTTTT
AACAATCCATCTGCAGATTGTTAAATCTAATCCATTGATGTCTGTCTGGACTGCATTGTA
TTATCAGCCATCCAGTCTTGTGATTTAATAGAAATATAACCCTGGGGAATTTGAATGCCT
TTTCTCCCTCAACTGTGTAACAAGCATTTTTATAATAGATTTGTAAAAAAAATAGCAT--
-----------------------------------------------
>MY5311_Hexurella_AntelopeCyn_CerbatMtns
------------------------------------------------------------
-----------------CCTGATTTTTTACTATGATTTTC-TTTTTTATTGTGTACTGTC
TCCTAAAAGTGTTAAATAACATCTTCTAAAGAGTACATGCAAAAGTGCTTTAACAATTTT
TGTAAGTCATGTTTTTCCTTTCAGGTCCACTGAAAGATGCTCCCAACCTCATCTGTACTC
CTCATGCGGCGTGGTATAGTGACGCTAGTTCAACAGAATTGCGTGAGATGGCAGCCTCAG
AAATTAGGAGAGCCATTGTTGGTCGCATCCCAGACTCACTACGAAATTGTGTTAACAAAG
AGTACTTTGTCAGTAGTGGGTATGGCGAAAGTATTAACGGAGCCAGCGGGTACAACTACA
ATCCCATGGGGGTTCCTCATTCCACCACCCTCGAACCCTTGTCTACATCACCAGCCATCC
CTACACCTCATTCACAGCCTCATTCAACTCTTCAAGACACCCCCAATCACATGGCTCCCA
AGCCGGAAAGCTCCGAAGTTCATTAGCTGCTGCTCCTCCTTTTGCCGTGCCATGAAATCG
CATCCCACCTACTTCTTTCTCCAGCAAGTCAGGGCTTATACATACCAAGACAGCTTTTTT
AACAATCCATCTGCAGATTGTTAAATCTAATCCATTGATGTCTGTCTGGACTGCATTGTA
TTATCAGCCATCCATC--------------------------------------------
------------------------------------------------------------
-----------------------------------------------
>MY5312_Hexurella_FoxCyn_MusicMtns
----AAAAATTATAACTTCTGCGGAACCTTTTGTGCTGCAGCATTATTTAAGATTTTGTG
TTTTGTTACAATGTGTCCCTGATTTTTTACTATGATTTTC-TTTTTTATTGTGTACTGTC
TCCTAAAAGTGTTAAATAACATCTTCTAAAGAGTACATGCAAAAGTGCTTTAACAATTTT
TGTAAGTCATGTTTTTCCTTGCAGGTCCACTGAAAGATGCTCCCAACCTCATCTGTACTC
CTCATGCGGCGTGGTATAGTGACGCTAGTTCAACAGAATTGCGTGAGATGGCAGCCTCAG
AAATTAGGAGAGCCATTGTTGGTCGCATCCCAGACTCACTACGAAATTGTGTTAACAAAG
AGTACTTTGTCAGTAGTGGGTATGGCGAAAGTATTAACGGAGCCAGCGGGTACAACTACA
ATCCCATGGGGGTTCCTCATTCCACCACCCTCGAACCCTTGTCTACATCACCAGCCATCC
CTACACCTCATTCACAGCCTCATTCAACTCTTCAAGACACCCCCAATCACATGGCTCCCA
AGCCGGAAAGCTCCGAAGTTCATTAGCTGCTGCTCCTCCTTTTGCCGTGCCATGAAATCG
CATCCCACCTACTTCTTTCTCCAGCAAGTCAGGGCTTATACATACCAAGACAGCTTTTTT
AACAATCCATCTGCAGATTGTTAAATCTAATCCATTGATGTCTGTCTGGACTGCATTGTA
TTATCAGCCATCCAGTCTTGTGATTTAATAGAAATATAACCCTGGGGAATTTGAATGCCT
TTTCTCCC----------------------------------------------------
-----------------------------------------------
>MY5313_Hexurella_FoxCyn_MusicMtns
----------------------GGAACCTTTTGTGCTGCAGCA----TTAAGATTTTGTG
TTTTGTTACAATGTGTCTCTGATTTTTTACCATGATTTTCTTTTTTTATTGTGTACTGTC
TCCTAAAAGTGTTAAATAACATCTTCTAAAGAGTACATGCAAAAGTGCTTTAACAATTTT
TGTAAGTCATGTTTTTCCTTGCAGGTCCACTGAAAGATGCTCCCAACCTCATCTGTACTC
CTCATGCGGCGTGGTATAGTGACGCTAGTTCAACAGAATTGCGTGAGATGGCAGCCTCAG
AAATTAGGAGAGCCATTGTTGGTCGCATCCCAGACTCACTACGAAATTGTGTTAACAAAG
AGTACTTTGTCAGTAGTGGGTATGGCGAAAGTATTAACGGAGCCAGCGGGTACAACTACA
ATCCCATGGGGGTTCCTCATTCCACCACCCTCGAACCCTTGTCTACATCACCAGCCATCC
CTACACCTCATTCACAGCCTCATTCAACTCTTCAAGACACCCCCAATCACATGGCTCCCA
AGCCGGAAAGCTCCGAAGTTCATTAGCTGCTGCTCCTCCTTTTGCCGTGCCATGAAATCG
CATCCCACCTACTTCTTTCTCCAGCAAGTCAGGGCTTATACATACCAAGACAGCTTTTTT
AACAATCCATCTGCAGATTGTTAAATCTAATCCATTGATGTCTGTCTGGACTGCATTGTA
TTATCAGCCATCCAGTCTTGTGATTTAATAGAAATATAACCCTGGGGAATTTGAATGCCT
TTT---------------------------------------------------------
-----------------------------------------------
>MY5314_Hexurella_Grasshopper_BrushyMtn
----------------------------------------------------ATTTTGTG
TTTTGTTACAATGTCTCCCTGATTTTTTACTATGATTTTCTTTTTTTATTGTGTACTGTC
TCCTAAAAGTGTTAAATAACATCTTCTAAAGAGTACATGCAAAAATGCTTTAACAATTTT
TGTAAGTCATGTTTTTCCTTGCAGGTCCACTGAAAGATGCTCCCAACCTCATCTGTACTC
CTCATGCGGCGTGGTATAGTGACGCTAGTTCAACAGAATTGCGTGAGATGGCAGCCTCAG
AAATTAGGAGAGCCATTGTTGGTCGCATCCCAGACTCACTACGAAATTGTGTTAACAAAG
AGTACTTTGTCAGTAGTGGGTATGGCGAAAGTATTAACGGAGCCAGCGGGTACAACTACA
ATCCCATGGGGGTTCCTCATTCCACCACCCTCGAACCCTTGTCTACATCACCAGCCATCC
CTACACCTCATTCACAGCCTCATTCAACTCTTCAAGACACCCCCAATCACATGGCTCCCA
AGCCGGAAAGCTCCGAAGTTCATTAGCTGCTGCTCCTCCTTTTGCCGTGCCATGAAATCG
CATCCCACCTACTTCTTTCTCCAGCAAGTCAGGGCTTATACATACCAAGACAGCTTTTTT
AACAATCCATCTGCAGATTGTTAAATCTAATCCATTGATGTCTGTCTGGACTGCATTGTA
TTATCAGCCATCCAGTCTTGTGATTTAATAGAAAT-TAACCCTGGGGAATTTGAATGCCT
TTTCTCCCTCAACTGTGTAA----------------------------------------
-----------------------------------------------
>MY5315_Hexurella_WagonerRd_BradshawMtns
GAGGAAAAATTATTACTTCTGCTGAACCATTTGGGCTGCAGCATTATTTAAGATTTTGTG
TTTTGTTACAATGTCTCCCTGATTTTTTACTATGATTTTC-TTTTTCATTGTGTACTGTC
TCCTAAAAGTGTTAAATAACATCTTCTAA-----ACATGCAAAAGTGCTTTAACAATTTT
TGTAAGTCATGTTTTTCCTTGCAGGTCCACTGAAAGATGCTCCCAACCTCATCTGTACTC
CTCATGCGGCGTGGTATAGTGACGCTAGTTCAACAGAATTGCGTGAGATGGCAGCCTCAG
AAATTAGGAGAGCCATTGTTGGTCGCATCCCAGACTCACTACGAAATTGTGTTAACAAAG
AGTACTTTGTCAGTAGTGGGTATGGCGAAAGTATTAACGGAGCCAGCGGGTACAACTACA
ATCCCATGGGGGTTCCTCATTCCACCACCCTCGAACCCTTGTCTACATCACCAGCCATCC
CTACACCTCATTCACAGCCTCATTCAACTCTTCAAGACACCCCCAATCACATGGCTCCCA
AGCCGGAAAGCTCCGAAGTTCATTAGCTGCTGCTCCTCCTTTTGCCGTGCCATGAAATCG
CATCCCACCTACTTCTTTCTCCAGCAAGTCAGGGCTTATACATACCAAGACAGCTTTTTT
AACAATCCATCTGCAGATTGTTAAATCTAATCCATTGATGTCTGTCTGGACTGCATTGTA
TTATCAGCCATCCAGTCTTGTGATTTAATAGAAATATAACCCTGGGGAATTTGAATGCCT
TTTCTCCCTCAACTGTGTAACAAGCATTTTTATAATAGATTTGTAAAAAAAATAGCATAA
AATGTGTGGTGAATTGAATTATCTTCCTCCCATACTAAAGAAAAAAA
>MY5316_Hexurella_WagonerRd_BradshawMtns
GAGGAAAAATTATTACTTCTGCTGAACCATTTGGGCTGCAGCATTATTTAAGATTTTGTG
TTTTGTTACAATGTCTCCCTGATTTTTTACTATGATTTTC-TTTTTCATTGTGTACTGTC
TCCTAAAAGTGTTAAATAACATCTTCTAA-----ACATGCAAAAGTGCTTTAACAATTTT
TGTAAGTCATGTTTTTCCTTGCAGGTCCACTGAAAGATGCTCCCAACCTCATCTGTACTC
CTCATGCGGCGTGGTATAGTGACGCTAGTTCAACAGAATTGCGTGAGATGGCAGCCTCAG
AAATTAGGAGAGCCATTGTTGGTCGCATCCCAGACTCACTACGAAATTGTGTTAACAAAG
AGTACTTTGTCAGTAGTGGGTATGGCGAAAGTATTAACGGAGCCAGCGGGTACAACTACA
ATCCCATGGGGGTTCCTCATTCCACCACCCTCGAACCCTTGTCTACATCACCAGCCATCC
CTACACCTCATTCACAGCCTCATTCAACTCTTCAAGACACCCCCAATCACATGGCTCCCA
AGCCGGAAAGCTCCGAAGTTCATTAGCTGCTGCTCCTCCTTTTGCCGTGCCATGAAATCG
CATCCCACCTACTTCTTTCTCCAGCAAGTCAGGGCTTATACATACCAAGACAGCTTTTTT
AACAATCCATCTGCAGATTGTTAAATCTAATCCATTGATGTCTGTCTGGACTGCATTGTA
TTATCAGCCATCCAGTCTTGTGATTTAATAGAAATATAACCCTGGGGAATTTGAATGCCT
TTTCTCCCTCAACTGTGTAACAG---C---------------------------ACATAA
AATGTGTGGTGAATTGAATTATCTTCCTCCCATACTAAAGAAAAAAA
>MY5317_Hrupicola_Cottonwood_SnYsidroMtns
GAAAAAAAATTATACCTTCCTCGGAGCCTTTTGCATTGCAGCATCATTAA-CATTTTGTG
TTTTGGTGCAATGTCTCCCTATTTTTTTACTGTGATTTTC-TTTTTTATATTGTACTGTT
TCTTGTAAGTGTTCTACAACTTCTTCTAA---CTGCATGCAAAATTGTTTTAACAATTTT
TGTAATTTATCTTTTTACTTTCAGGTCCACTGAAAGATGCTCCCAACCTCATCTGTACTC
CTCATGCGGCGTGGTATAGTGACGCTAGTTCAACAGAATTGCGTGAGATGGCAGCCTCAG
AAATTAGGAGAGCCATTGTTGGTCGCATCCCAGACTCACTACGAAATTGTGTTAACAAAG
AGTACTTTGTCAGTAGTGGGTATGGCGAAAGTATTAACGGAGCCAGCGGGTACAACTACA
ATCCCATGGGGGTTCCTCATTCCACCACCCTCGAACCCTTGTCTACATCACCAGCCATCC
CTACACCTCATTCACAGCCTCATTCAACTCTTCAAGACACCCCCAATCACATGGCTCCCA
AGCCGGAAAGCTCCGAAGTTCATTAGCTGCTGCTCCTCCTTTTGCCGTGCCATGAAATCG
CATCCCACCTACTTCTTTCTCCAGCAAGTCAGGGCTTATACATACCAAGACAGCTTTTTT
AACAATCCATCTGCAGATTGTTAAATCTAATCCATTGATGTCTGTCTGGACTGCATTGTA
TTATCAGCCATCCAGTCTTGTGATTTAATAGAAATATAACCCTGGGGAATTTGAATGCCT
TTTCTCCCTCAACTGTGTAACAAGCATTTTTATAATAGA-----AAAAAAAATAGCATAA
AATGTGTG------TGAATT---------------------------
