# Supplementary material for: ﻿Species delimitation, biogeography, and natural history of dwarf funnel web spiders (Mygalomorphae, Hexurellidae, Hexurella) from the United States / Mexico borderlands
Source: Zookeys. 2023 Jun 14;1167:109–57. doi: 10.3897/zookeys.1167.103463 (PMC10285686; doi:10.3897/zookeys.1167.103463)
Supplement: Supplementary material 3 — Input matrices, analysis log files, and output tree files for nuclear and mitochondrial analyses [file zookeys-1167-109_article-103463__-s003.zip › uce-2002226.fasta]

>MY0059_Hapachea_SantaRitaMtns_MaderaCyn
AATACATAAAGTTACACATTAGTCTGCTCTTATTAAACCACTAAATGTAAATCTTGCTAG
GCTCATATCTCCTTTGGATTAATTCATTTCCATTGCTACGCTCGTAAACTCTTCTAGATT
TAATAATTAATTTCATTCCCGCGCTCGTAATCTCTTTCGGATTACGAGCGTAGCAACAGA
ATTT--AGTTACCATTTTACTTGTTAACAAATTAATATAGGTAAAACATATTTTAATTAA
CAAGCTCTCAAGACCCAAAACAAAGCATGAAAATAATAGTATACAATATACCGATAGCAA
GTCAATTAACTTTCAAGATAAAATTCATTTCGTATTTTCCCACCTTGGTGAACCGCAACA
TTACAGCCTTGACCATCACAATAAACCAAGGGGTTTTCAGCCCATCCACGCTCATCAGAG
CATACACAGCATCCACCAACCATCTCCTTCATTTTGTAAAACGATCCTAGGTAAATAAGA
ATATTTTCCGAAACTGCCTCATTGTTAAAAATACCAAAGACATCCTCATGCCAACATCCG
CCAAAAAACATTCACAACAAACAATCCGAAACAACAAAGATGCGCATGTCTATGCGAATT
ACGTAGTAGTTGTTTTATCTTTTTGCCCCGAATTTCTACCTTGGATTTGATCAGTTGTAC
ATGTTACTTCGGG
>MY0139_Hexurella_SanDiego_Guatay
AATTTTCTACTTTGCGAATATGTTGGCTGTTGCGATTTCATTAAATAGAGGTTCGACTGT
ACTTCAATTGCTTTAGGATTCTTTCCTAGCAATGG-------------------------
-AATTATTCAATTCCTGCCAGCG--------------------------GTAGCTGCAGA
ATTAACAGTTACCATTTTACTTATTAACAAATGAATATGGGTAAAACATATTTTAATTAA
TAAGATCCTGAGACCCAAAACAAGGCATAAAAACAATAGCCTATTATATACCGATAGCAA
GTCAATTAATATTCAAGATATATTTCATTTGGTATTTTCCCACCTTGGTGTACCGCAACA
TTACAGCCTTGACCATCACAATAAACCAAGGGGTTCTCAGCCCATCCACGCTCATCAGAG
CATACACAGCATCCACCAACCATCTCCTTCATTTTGTAGAACAATCCTAGGTAAATAAGA
ATACTTTCCGAAACTGCCTCATTGTTAAAAATACTAACGACACCCTCATGCACACATCCG
CCAAAAAACATTCACAACAAACAACCTCGATCAACAGTGATGCGCATGTCTACACGAATT
GAGTAGTAGTTGTTTCCCTTTTTTTTCCGAGACTGAGAG--CATGCATGGTAA-------
---TCATGCTTAT
>MY5057_Hexurella_ChiricahuaMtns_PriceCyn
------------------------------------------------------------
------------------------------------------------------------
------------------------------------------------------------
---------------------TTTCAACAAATTAATATAGGTAAAACATATTTTAATTAA
TAAGCTCCCGAGACCCAAAACAAAGCATGAAAATAATAATATACAATATACCGATAGCAA
GTCAATTAACTTTCAAGATAAAATTCATTTCGTATTTTCCCACCTTGGTGAACCGCAACA
TTACAGCCTTGACCATCACAATAAACCAAGGGGTTTTCAGCCCATCCACGCTCATCAGAG
CATACACAGCATCCACCAACCATCTCCTTCATTTTGTAAAACGATCCTAGGTAAATAAGA
ATATTTTCCGAAACTGCCTCATTGTTAAAAATACCAAAGACATCCTCATGCCAACATCCG
CCTAAAAGCATTCACAACAAACAATCCGAAACAACAAAGATGCGCATGTCTATGCGAATT
AAGTAGTAGTTGTTTTATCTTTTCATTTCCTACTTCCCTCTCAAACTTCGCC--------
-------------
>MY5064_Hexurella_MuleMtns_Escabrosa
AATACATTAAGTTACACATTAGTCTGCTCTTATTAAACCACTAAATGTAAATCTTGCTAT
GCTCATATCTCTTTTGGATTAATTCATTTCCATTGCTACGCTCGTAATGTCTTCTAGATT
TAATAATTAATTCCATTCCCGTGCTCGTAATCTCTTTCGGATTACGAGCGTAGCAAGAGA
ATTTAAAGTTACCATTTTACTTGTTAACAAATTAATATAGGTAAAACATATTTTAATTAA
TAAGCTCTCGAGACCCAAAACAAAGCATGAAAATAATAGTATACAATACACCGACAGCAA
GTCAATTAACTTTCAAGATAAAATTCATTTCGTATTTTCCCACCTTGGTGAACCGCAACA
TTACAGCCTTGACCATCACAATAAACCAAGGGGTTTTCAGCCCATCCACGCTCATCAGAG
CATACACAGCATCCACCAACCATCTCCTTCATTTTGTAAAACGATCCTAGGTAAATAAGA
ATATTTTCCGAAACTGCCTCATTGTTAAAAATACTAAAGACATCCTCACGCCAACATCCG
CCAAAAAACATTCACAACAAACAATCCGAAACAACAAAGATGCGCATGTCTCTGTGAATT
AAGTAGTAGTTGTTTTATCTTTTCATTTCTTACTTCCCTCTCAAACTTCGCCAACTTTCA
ACA----------
>MY5066_Hexurella_MuleMtns_Escabrosa
AATACATTAAGTTACACATTAGTCTGCTCTTATTAAACCACTAAATGTAAATCTTGCTAT
GCTCATATCTCTTTTGGATTAATTCATTTCCATTGCTACGCTCGTAATGTCTTCTAGATT
TAATAATTAATTCCATTCCCGTGCTCGTAATCTCTTTCGGATTACGAGCGTAGCAAGAGA
ATTTAAAGTTACCATTTTACTTGTTAACAAATTAATATAGGTAAAACATATTTTAATTAA
TAAGCTCTCGAGACCCAAAACAAAGCATGAAAATAATAGTATACAATACACCGACAGCAA
GTCAATTAACTTTCAAGATAAAATTCATTTCGTATTTTCCCACCTTGGTGAACCGCAACA
TTACAGCCTTGACCATCACAATAAACCAAGGGGTTTTCAGCCCATCCACGCTCATCAGAG
CATACACAGCATCCACCAACCATCTCCTTCATTTTGTAAAACGATCCTAGGTAAATAAGA
ATATTTTCCGAAACTGCCTCATTGTTAAAAATACTAAAGACATCCTCACGCCAACATCCG
CCAAAAAACATTCACAACAAACAATCCGAAACAACAAAGATGCGCATGTCTCTGTGAATT
AAGTAGTAGTTGTTTTATCTTTTCATTTCTTACTTCCCTCTCAAACTTCGCCAACTTTCA
ACA----------
>MY5071_Hexurella_SantaRitaMtns_AlisoSprings
AATACATAAAGTTACACATTAGTCTGCTCTTATTAAACCACTAAATGTAAATCTTGCTAG
GCTCATATCTCTTTTGGATTAATTCATTTCCATTGCTACGCTCGTAATCACTTCTAGATT
TAATAATTAATTCCATTCCCGCGCTCGTAATCTCTTTCGGATTACGAGCGTAGCAACAGA
ATTTACAGTTACCATTTTACTTGTTAACAAATTAATATAGGTAAAACATATTTTAATTAA
TAAGCTCTCAAGACCCAAAACAAAGCATGAAAATAATAGTATACAATATACCGATAGTAA
GTCAATTAACCTTCAAGATAAAATTCATTTCGTATTTTCCCACCTTGGTGAACCGCAACA
TTACAGCCTTGACCATCACAATAAACCAAGGGGTTTTCAGCCCATCCACGCTCATCAGAG
CATACACAGCATCCACCAACCATCTCCTTCATTTTGTAAAACGATCCTAGGTAAATAAGA
ATATTTTCCGAAACTGCCTCATTGTTAAAAATACCAAAGACATCCTCATGCCAACATCCG
CCAAAAACCATTCACAACAAACAATCCGAAACAACAAAGATGCGCATGTCTATGCGAATT
AAGTAGTAGTTGTTTTATCTTTTCATTTTCTACTTCCCTTCCACTTCACTCCAGCCTTTA
ACCCCAAAGACAA
>MY5075_Hexurella_ChiricahuaMtns_CaveCrkCyn
AATTCATTAAGTTACACATTAGTCTGCTCTTATTAAACCACTAAATGTAAATCTTGCTAC
GTTCATATCTCTTTTGGATTAATTCATTTCCATTGCTACGCTCGTAATCTCTTCTAGATT
TAATAATTAATTCCATTCCCGCGCTCGTAATCTCTTTCGGATTACGAGAGTAGCAACAGA
ATTTACAGTTACCA-------TTTTAACAAATTAATATAGGTAAAACATATTTTAATTAA
TAAGCTCTCGAGACCCAAAACAAAGCATGAAAATAATAGTATACAATATACCGATAGCAA
GTCAATTAACTTTCAAGATAAAATTCATTTCGTATTTTCCCACCTTGGTGAACCGCAACA
TTACAGCCTTGACCATCACAATAAACCAAGGGGTTTTCAGCCCATCCACGCTCATCAGAG
CATACACAGCATCCACCAACCATCTCCTTCATTTTGTAAAACGATCCTAGGTAAATAAGA
ATATTTTCCGAAACTGCCCCATTGTTAAAAATACCAAAGACATCCTCATGCCAACATCCG
CCAAAAAACATTCACAACAAACAATCCGAAACAACAAAGATGCGCATGTCTATGCGAATT
AAGTAGTAGTTGTTTTATCTTTTCATTTCCCAGTTCCCTCTCAAACTTCGCCAATTGTCA
GCATTGCAGCGAA
>MY5128_Hexurella_WhetstoneMtns_FrenchJoeCyn
------------------------------------------------------------
------------------------------------------------------------
------------------------------------------------------------
------------------------------------------------------------
------------------------------------------------------------
-----------------------------------------------GTGAACCGCAACA
TTACAGCCTTGACCATCACAATAAACCAAGGGGTTTTCAGCCCATCCACGCTCATCAGAG
CATACACAGCATCCACCAACCATCTCCTTCATTTTGTAAAACGATCCTAGGTAAATAAGA
ATATTTTCCGAAACTGCCTCATTGTTAAAAATACCAAATACATCCGCATGCCAACATCCG
CCAAAAAACATTCACAACAAACAATCC---------------------------------
------------------------------------------------------------
-------------
>MY5136_Hexurella_MiddlemarchCyn
AATACATTAAGTTACACATTAGTCTGCTCTTATTAAACCACTAAATGAAAATCTTGCTAC
GCTCATATCTCTTTTGGATTAATTCATTTCCATTGCTACGCTCGTAATCTCTTCTAGATT
TAATAATTAATTCCATTCCCGCGCTCGTAATCTCTTTCGGATTACGGGCGTAGCAACAGA
ATTTACAGTTACCATTTTACTTGTTAACAAATTAATATACGTAAAACATATTTTAATTAA
TAAGCTCTCGAGACCCAAAACAAAGCGAGAAAATAATAGTATACAATATACCGATAGCAA
GTCAATTAACTTTCAAGATAAAATTCATTTCGTATTTTCCCACCTTGGTGAACCGCAACA
TTACAGCCTTGACCATCACAATAAACCAAGGGGTTTTCAGCCCATCCACGCTCATCAGAG
CATACACAGCATCCACCAACCATCTCCTTCATTTTGTAAAACGATCCTAGGTAAATAAGA
ATATTTTCCGAAACGGCCTCATTGTTAAAAACACCAAAGACATCCTCACACCAACATCCG
CCAAAAAACATTCACAACAAACAATCCGAAACAACAAAGATGCGCATGTCTATGCGAATT
AAGTAGTAGTTGTTTTATCTTTTCATTTCCTACTTCCCTCTCAAACTTCGTCAACTGTCA
TCATTGCAGCGAA
>MY5147_Hexurella_DragoonMtns_NF_345A
AATACATTATGTTACACATTAGTCTGCTCTTATTAAACCATTAAATGTAAATCTTGCTAT
GCTCATATCTCTTTTGGATTAATTCATTTCCATTGCTACGCTCGTAATCTCTTCTAGATT
TAATAATTAATTCCATTCCCGCGCTCGTAATCTCTTTCGGATTACGAGCGTAGCAACAGA
ATTTACAGTTACCATTTTACTTGTTAACAAAGTAATATAGGTAAAACATGTTTTAATTAA
TAAGCTCTCGAGACCCAAAACAAAGCATGAAAATAATAGTATACAATATACCGATAGCAA
GTCAATTAACTTTCAAGATAAAATTCATTTCGTATTTTCCCACCTTGGTGAACCGCAACA
TTACAGCCTTGACCATCACAATAAACCAAGGGGTTTTCAGCCCATCCACGCTCATCAGAG
CATACACAGCATCCACCAACCATCTCCTTCATTTTGTAAAACGATCCTAGGTAAATAAGA
ATATTTTCCGAAACGGCCTCATTGTTAAAAACACCAAAGACATCCTCACACCAACATCCG
CCAAAAAACATTCACAACAAACAATCCGAAACAACAAAGATGCGCATGTCTATGCGAATT
AAGTAGTAGTTGTTTTATCTTGTCATTTCCTACTTCCCTCTCAAACTTCGCCAACTGTCA
TCA----------
>MY5157_Hexurella_SantaCatalinaMtns_Redington
AATACATTAAGTTGCACATTAGTCTGCT--TATTAAACCACTAAATGTAAATCTTGCTAC
GCTCATATCTCTTTTGGATTAATTCATTTCCATTGCTACGCTCGTAATCTCTTCTAGATT
TAATAATTAATTCCATTCCCGCGCTCGTAATCTCTTTCGGATTACGAGAGTAGCAACAGA
ATTT--AGTTACCATTTTACTTGTTAACAAATTAATATAGGTAAAACATATTTT-ATTAA
TAAGCTCTCAAGACCCAAAACAAAGCATGAAAATAATAGTATACAATATACCGATAGCAA
GTCAATTAACTTTCAAGATAAAATTCATTTCGTATTTTCCCACCTTGGTGAACCGCAACA
TTACAGCCTTGACCATCACAATAAACCAAGGGGTTTTCAGCCCATCCACGCTCATCAGAG
CATACACAGCATCCACCAACCATCTCCTTCATTTTGTAAAACGATCCTAGGTAAATAAGA
ATATTTTCCGAAACTGCCTCATTGTTAAAAATACCAAAGACATCCTCATGCCAACATCCG
CCAAAAAACATTCACAACAAACAATCCGAAACAACAAAGATGCGCATGTCTATGCCAATT
AAGTAGTAGTTGTTTTATCTTTTCATTTTCTACTTGCCTCTCAAACTTCGCCGACTGTCA
GCATTGCAGCGAA
>MY5164_Hrupicola_Temecula
AATTTTCTACTTTGCGAATATGTTGGCCGTTACGATTTCGTTAATTAGAGTTTGGACTGT
ACTTCAATTGCTTTTGGATTCTTTCCTAGCAATGG-------------------------
-AATTATTCAATTCCTGCCAACG--------------------------GTAGCTGCAAA
ATTAACAGTTACCATTTTACTTATTAACAAATTAATATGGGTAAAACATATTTTAATTAA
TAAGATCCTGAGACCCAAAACAATGCATAAAAACAATAGCATATAATATACCGATAGCAA
GTCAATTAATTTTCAAGATATATTTCATTTGGTATTTTCCCACCTTGGTGTACCGCAACA
TTACAGCCTTGACCATCACAATAAACCAAGGGGTTCTCAGCCCATCCACGCTCATCAGAG
CATACACAGCATCCACCAACCATCTCCTTCATTTTGTAGAACGATCCTAGGTAAATAAGA
ATACTTTCCGAAACTGCCTCATTGTTAAAAATACCAACGACATCCTCATGCACACATCCG
CCAAAAAACATTCACAACAAACAATCTCGATCAACAGTGATGCGCATGTCTACACGAATT
GAGTAGTAGTTGTTTCTCTTTTTTTTCCGAGACTGGGAA--CATGCACTGCAA-------
-------------
>MY5175_Hapachea_HarshawRd_PatagoniaMtns
AATACATAAAGTTACACATTAGTCTGCTCTTATTAAACCAGTAAATGTAAATCTTGCTAC
GCTCATATCTCTTTTGGATTAATTCATTTCCATTGCTACGCTCGTAATCTCTTCTAGATT
TAATAAATAATTCCATTTCCGCGCTTGTAATCTCTTTCGGATTACGAGCGTAGCAACAGA
ATTTACAGTTACCATTTTACTTGTTAACAAATTAATATAGGTAAAACATATTTTAATTAA
TAAGCTCTCAAGACCCAAAACAAAGCATGAAAATAATTGTATACAATATACCGATAGCAA
GTCAATTAACTTTCGAGATAAAATTCATTTCGTATTTTCCCACCTTGGTGAACCGCAACA
TTACAGCCTTGACCATCACAATAAACCAAGGGGTTTTCAGCCCATCCACGCTCATCAGAG
CATACACAGCATCCACCAACCATCTCCTTCATTTTGTAAAACGATCCTAGGTAAATAAGA
ACATTTTCCGAAACTGCCTCATTGTTAAAAATACCAAAGACATCCTCACGCCAACATCCG
CCAAAAATCATTCACAACAAACAATCCGAAACAACAAAGATGCGCATGTCTATGCGAATT
AAGTAGTAGTTGTTTTATCTTTTCATTTTCTACTTCCCTCTCAAACTTCGCCAACTGACA
GCATTGCAGCGAA
>MY5180_Hapachea_MustrangPk_MustangMtns
AATACATTAAGTTACACATTAGTCTGCTCTTATTAAACTACTAAATGTAAATCTTGCTAC
GCTCATATCTCTTTTGGATTAATTCATTTCCATTGCTACACTCGTAATCTCTTCCAGATT
TAGTAATTAATTCCATTCCTGCGCTGGTAATATCTTTCGGATTACGAGCGTAGC------
----ACAGTTACCATTTTACTTGTTAACAAATTAATATAGGTAAAACATATTTTAATTAA
TAAGCTCTCGAGACCCAAAACAAAGCATGAAAATAATAGTATACAATATACCGATAGCAA
GTCAATTAACTTTCAAGATAAAATTCATTTCATATTTTCCCACCTTGGTGAACCGCAACA
TTACAGCCTTGACCATCACAATAAACCAAGGGGTTTTCAGCCCATCCACGCTCATCAGAG
CATACACAGCATCCACCAACCATCTCCTTCATTTTGTAAAACGATCCTAGGTAAATAAGA
ATATTTTCCGAAACTGCCTCATTGTTAAAAATACCAAATACATCCGCATGCCAACATCCG
CCAAATATCATTCACAACAAACAATCCGAAACAACAAAGATGCGCATGTCTATGCGAATT
AAGTAGTAGTTGTTTTATCTTTTCATTTCCTACTTCCCTCTCAAACTTCGCCAACTGTCA
GCATTGCAGCGAA
>MY5181_Hapachea_MustrangPk_MustangMtns
AATACATTAAGTTACACATTAGTCTGCTCTTATTAAACTACTAAATGTAAATCTTGCTAC
GCTCGTATCTCTTTTGGATTAATTCATTTCCATTGCTACACTCGTAATCTCTTCCAGATT
TAGTAATTAATTCCATTCCTGCGCTGGTAATATCTTTCGGATTACGAGCGTAGCAACAGA
ATTTACAGTTACCATTTTACTTGTTAACAAATTAATATAGGTAAAACATATTTTAATTAA
TAAGCTCTCGAGACCCAAAACAAAGCATGAAAATAATAGTATACAATATACCGATAGCAA
GTCAATTAACTTTCAAGATAAAATTCATTTCATATTTTCCCACCTTGGTGAACCGCAACA
TTACAGCCTTGACCATCACAATAAACCAAGGGGTTTTCAGCCCATCCACGCTCATCAGAG
CATACACAGCATCCACCAACCATCTCCTTCATTTTGTAAAACGATCCTAGGTAAATAAGA
ATATTTTCCGAAACTGCCTCATTGTTAAAAATACCAAATACATCCGCATGCCAACATCCG
CCAAATATCATTCACAACAAACAATCCGAAACAACAAAGATGCGCATGTCTATGCGAATT
AAGTAGTAGTTGTTTTATCTTTTCATTTCCTACTTCCCTCTCAAACTTCGCCAACTGTCA
GCATTGCAGCGAA
>MY5193_Hapachea_HarshawRd_PatagoniaMtns
AATACATAAAGTTACACATTAGTCTGCTCTTATTAAACCACTAAATGTAAATCTTGCTAC
GCTCATATCTCTTTTGGATTAATTCATTTCCATTGCTACACTCGTAATCTCTTCTAGATT
TAATAATTAATTCCATTTCCGCGCTCGTAATCCCTTTCGGATTACGAGCGTAGCAACAGA
ATTTACAGTTACCATTTTACTTGTTAACAAATTAATATAGGTAAAACATATTTTAATTAA
TAAGCTCTCAAGACCCAAAACAAAGCATGAAAATAATTGTATACAATATATCGATAGCAA
GTCAATTAACTTTCAAGATAAAATTCATTTCGTATTTTCCCACCTTGGTGAACCGCAACA
TTACAGCCTTGACCATCACAATAAACCAAGGGGTTTTCAGCCCATCCACGCTCATCAGAG
CATACACAGCATCCACCAACCATCTCCTTCATTTTGTAAAACGATCCTAGGTAAATAAGA
ATATTTTCCGAAACTGCCTCATTGTGAAAAATACCAAAGACATTCTCACGCCAACATCCG
CCAAAAATCATTCACAACAAACAATCCGAAACAACAAAGATGCGCATGTCTATGCGAATT
AAGTAGTAGTTGTTTTATCTTTTCATTTTCTACTTCCCTCTCAAACTTCGCCAACTGACA
GCATTGCAGCGAA
>MY5194_Hapachea_Ordsummit_MtOrd
AATATACTAAGTTACACATTAGTCTGTCTTTATCAAACCACTGAATGTAAACCTTGCTAC
GCTCGTATCTCTTTTGGA--------------TTGTTAAGCTCGTAATCTCTTTTAGATT
TAATAATCAATTCCGTTCCTACGCTCGTAATCTCTTTTGGCTTACGAGCGTAGTAACAGA
ATTAACAGTTATCATTTTACTTCTTAACAAATTAATATGGGTAAAACATATTTTAATTAA
CAAGTTCTTGAGATCCAAGACAAAGCATTAAAATAATAGTATATAATATACCGACAGCAA
GTCAATTAATTTTCAAGATATAATCCATTTGGTATTTTCTCACCTTGGTGTACTGCAACA
TTACAGCCTTGACCATCACAATAAACCAAGGGGTTTTCAGCCCATCCACGCTCATCAGAG
CATACACAGCATCCACCAACCATCTCCTTCATTTTGTAGAACGATCCTAGGTAAATAAGA
ATATTTTCCGAAACTGCCTCATAGTTAAAAGTACCAAAATCATCTTCATGCCAACATCCG
CCAAAAA-CATTTACCACAAACAGTTCCAATCAACAAAGATGCGCATGTCTATGCGAATT
CAGTAGTAGTTGTTTT------TTATTCTTTTTTTTAATCGAATCTTTTATTAACATGCC
CCATCAAGTTCAA
>MY5195_Hapachea_Ordsummit_MtOrd
---------AGTTACACATTAGTCTGTCTTTATCAAACCACTGAATGTAAACCTTGCTAC
GCTCGTATCTCTTTTGGA--------------TTGTTAAGCTCGTAATCTCTTTTAGATT
TAATAATCAATTCCGTTCCTACGCTCGTAATCTCTTTTGGCTTACGAGCGTAGTAACAGA
ATTAACAGTTATCATTTTACTTCTTAACAAATTAATATGGGTAAAACATATTTTAATTAA
CAAGTTCTTGAGATCCAAGACAAAGCATTAAAATAATAGTATATAATATACCGACAGCAA
GTCAATTAATTTTCAAGATATAATCCATTTGGTATTTTCTCACCTTGGTGTACTGCAACA
TTACAGCCTTGACCATCACAATAAACCAAGGGGTTTTCAGCCCATCCACGCTCATCAGAG
CATACACAGCATCCACCAACCATCTCCTTCATTTTGTAGAACGATCCTAGGTAAATAAGA
ATATTTTCCGAAACTGCCTCATAGTTAAAAGTACCAAAATCATCTTCATGCCAACATCCG
CCAAAAA-CATTTACCACAAACAGTTCCAATCAACAAAGATGCGCATGTCTATGCGAATT
CAGTAGTAGTTGTTTT------TTATTCTTTTTTTTAATCGAATCTTTTATTAACATGCC
CCATCAAGTTCAA
>MY5266_Hencina_CerroBolla
AATTTTCTACTTTGAGAATATGTTGGCGGTTACGACTTCGTTAAATGGAGGTTCGACTGT
ACTTCCTTGGCTTTTAGATTGTTTCCTAGCAATGG-------------------------
-AATTATTAGATCCCTGCCAACG--------------------------GTAGCTGGAGA
ATTAACAGTTACCATTTTACTTATTAACAAATTAATATGGGTAAAACATATTTTAATTAA
AAGGATCTTGAGACCCAAAACAAGGCATGAAAACAATAGCTTATGATATACCGATAACAA
GTCAATTAATTTTCAAGATATATTTCATTTGGTATTTTCCCACCTTGGTGTACCGCAACA
TTACAGCCTTGACCATCACAATAAACCAAGGGGTTCTCAGCCCATCCACGCTCATCAGAG
CATACACAGCATCCACCAACCATCTCCTTCATTTTGTAGAACGATCCTAGGTAAATAAGA
ATACTTTCCGAAACTGCCTCATTGTTAAAAATACTAACGACATCCTCATGCACACATCCG
CCAAAAAACATCCACAACAAACAATCCCGTTCAACAGTGATGCGCATGTCTACACGAAAT
GAGTACTAGTTGTTTTTCTTCTTTTTCCGCGACTTGGAGTTCATGCATAACCA-------
---TCAGGTAAAA
>MY5267_Hencina_CerroBolla
AATTTTCTACTTTGAGAATATGTTGGCGGTTACGACTTCGTTAAATGGAGGTTCGACTGT
ACTTCCTTGGCTTTTAGATTGTTTCCTAGCAATGG-------------------------
-AATTATTAGATCCCTGCCAACG--------------------------GTAGCTGGAGA
ATTAACAGTTACCATTTTACTTATTAACAAATTAATATGGGTAAAACATATTTTAATTAA
AAGGATCTTGAGACCCAAAACAAGGCATGAAAACAATAGCTTATGATATACCGATAACAA
GTCAATTAATTTTCAAGATATATTTCATTTGGTATTTTCCCACCTTGGTGTACCGCAACA
TTACAGCCTTGACCATCACAATAAACCAAGGGGTTCTCAGCCCATCCACGCTCATCAGAG
CATACACAGCATCCACCAACCATCTCCTTCATTTTGTAGAACGATCCTAGGTAAATAAGA
ATACTTTCCGAAACTGCCTCATTGTTAAAAATACTAACGACATCCTCATGCACACATCCG
CCAAAAAACATCCACAACAAACAATCCCGTTCAACAGTGATGCGCATGTCTACACGAAAT
GAGTACTAGTTGTTTTTCTTCTTTTTCCGCGACTTGGAGTTCATGCATAACCA-------
---TCAGGTAAAA
>MY5269_Hexurella_GuadalupeValley
AATTTTCTACTTTGAGAATATGTTGGCGGTTACGATTTCGTTAAATGGAGGTTCGACTGT
ACTTCCATGGCTTTTAGATTGTTTCCTAGCAATGG-------------------------
-AATTATTAGATTCCTGCCAACG--------------------------GTAGCTGGAGA
ATTAACAGTTACCATTTTACTTATTAACAAATTAATATGGGTAAAACATATTTTAATTAA
AAGGATCTTGAGACCCAAAACAAAGCATGAAAACAATAGCTTATGATATACCGATAACAA
GTCAATTAATTTTCAAGATATATTTCATTTGGTATTTTCCCACCTTGGTGTACCGCAACA
TTACAGCCTTGACCATCACAATAAACCAAGGGGTTCTCAGCCCATCCACGCTCATCAGAG
CATACACAGCATCCACCAACCATCTCCTTCATTTTGTAGAACGATCCTAGGTAAATAAGA
ATACTTTCCGAAACTGCCTCATTGTTAAAAATACTAACGACATCCTCATGCACACATCCG
CCAAAAAACATCCACAACAAACAATCCCTTTCAACAGTGATGCGCATGTCTACACAAATT
GAGTAGTAGTTGTTTTTCTTCTTTTTCCCCGACTTGGAGTTCATGGACTTTAACT-----
---TCGAGATTGA
>MY5271_Hexurella_GuadalupeValley
AATTTTCTACTTTGAGAATATGTTGGCGGTTACGATTTCGTTAAATGGAGGTTCGACTGT
ACTTCCATGGCTTTTAGATTGTTTCCTAGCAATGG-------------------------
-AATTATTAGATTCCTGCCAACG--------------------------GTAGCTGGAGA
ATTAACAGTTACCATTTTACTTATTAACAAATTAATATGGGTAAAACATATTTTAATTAA
AAGGATCTTGAGACCCAAAACAAAGCATGAAAACAATAGCTTATGATATGCCGATAACAA
GTCAATTAATTTTCAAGATATATTTCATTTGGTATTTTCCCACCTTGGTGTACCGCAACA
TTACAGCCTTGACCATCACAATAAACCAAGGGGTTCTCAGCCCATCCACGCTCATCAGAG
CATACACAGCATCCACCAACCATCTCCTTCATTTTGTAGAACGATCCTAGGTAAATAAGA
ATACTTTCCGAAACTGCCTCATTGTTAAAAATACTAACGACATCCTCATGCACACATCCG
CCAAAAAACATCCACAACAAACAATCCCTTTCAACAGTGATGCGCATGTCTACACAAATT
GAGTAGTAGTTGTTTTTCTTCTTTTTCCCCGACTTGGAGTTCATGGACTTTAACT-----
---TCGAGATTGA
>MY5276_Hexurella_SanPedro_Martir
AATTTTCTACTTTGAGAATATGTTGGCGGTTACGACTTCGTTAAATGGAGGTTCGACTGT
ACTTCCATGGCTTTTAGATTGTTCCCTAGCAATGG-------------------------
-AATTATTCGATTCCTGCCAACG--------------------------GTAGCTGGAGA
ATTATCAGTTACCATTTTACTTATTAACAAATTAATATGGGTAAAACATATTTTAATTAA
AAGAATCTTGAGACCCAAAACAAAGCATGAAAACAATAGCTTATGATATACCGATAACAA
GTCAATTAATTTTCAAGATATATTTCATTTGGTATTTTCCCACCTTGGTGTACCGCAACA
TTACAGCCTTGACCATCGCAATAAACCAAGGGGTTCTCAGCCCATCCACGCTCATCAGAG
CATACACAGCATCCACCAACCATCTCCTTCATTTTGTAGAACGATCCTAGGTAAATAAGA
ATACTTTCCGAAACTGCCTCATTGTTAAAAATACTAACGACATCCTCATGCACACATCCG
CCAAAAAACATCCACAACAAACAATCCCGTTCAACAGTGATGCGCATGTCTACACGAATT
GAGTAGTAGTTGTTGT--TTTTTTTTCCTCGACTTGGAGTTCATTCATAACCGCCAA---
--CTGGGAACGAA
>MY5277_Hexurella_SanPedro_Martir
AATTTTCTACTTTGAGAATATGTTGGCGGTTACGACTTCGTTAAATGGAGGTTCGACTGT
ACTTCCATGGCTTTTAGATTGTTCCCTAGCAATGG-------------------------
-AATTATTCGATTCCTGCCAACG--------------------------GTAGCTGGAGA
ATTATCAGTTACCATTTTACTTATTAACAAATTAATATGGGTAAAACATATTTTAATTAA
AAGAATCTTGAGACCCAAAACAAAGCATGAAAACAATAGCTTATGATATACCGATAACAA
GTCAATTAATTTTCAAGATATATTTCATTTGGTATTTTCCCACCTTGGTGTACCGCAACA
TTACAGCCTTGACCATCGCAATAAACCAAGGGGTTCTCAGCCCATCCACGCTCATCAGAG
CATACACAGCATCCACCAACCATCTCCTTCATTTTGTAGAACGATCCTAGGTAAATAAGA
ATACTTTCCGAAACTGCCTCATTGTTAAAAATACTAACGACATCCTCATGCACACATCCG
CCAAAAAACATCCACAACAAACAATCCCGTTCAACAGTGATGCGCATGTCTACACGAATT
GAGTAGTAGTTGTTGT--TTTTTTTTCCTCGACTTGGAGTTCATTCATAACCGCCAA---
--CTGGGAACGAA
>MY5280_Hexurella_ArroyoSalado
AATTTTCTACTTGGCGAATATGTTGGCGGTTACGACTTTGTTACATGAAGGTTTGACTGT
ACTTCCATCGCTTTTGGATTCTTTCCTAGCAATGG-------------------------
-AATTATTCAATTCCTACCAACG--------------------------GTAGCTGGAAA
ATTAACAGTTACCATTTTACTTATTAACAAATTAAAATGGGTAAAACATATTTCAATTAA
AAGGATCCTGAGACCCAAAACAACGCATGAAAACAATAGCATATAATATACCGATAGCAA
GTCAATTAATTTTCAAGATATATTTCATTTGGTATTTTCCCACCTTGGTGTACAGCAACA
TTACAGCCTTGACCATCACAATAAACCAAGGGGTTCTCAGCCCATCCACGCTCATCAGAG
CATACACAGCATCCACCAACCATCTCCTTCATTTTGTAGAACGATCCTAGGTAAGTAAGA
ATACTTTCCGAAACTGCCTCATTGTTAAAAATACTGACGACAACCTCATGCACACATCCG
CCAAAATACATTCACAACAAACAATCCCTATCAGCAGTGATGCGCATGTCTAAACGAATT
GAGTAATAGTTGTTTTTCTTTTTTTTCCGAGACTTGCAGC-CATCGACTTTAACT-----
---TCGAGATTGA
>MY5282_Hexurella_ArroyoSalado
AATTTTCTACTTGGCGAATATGTTGGCGGTTACGACTTTGTTACATGAAGGTTTGACTGT
ACTTCCATTGCTTTTGGATTCTTTCCTAGCAATGG-------------------------
-AATTATTCAATTCCTACCAACG--------------------------GTAGCTGGAAA
ATTAACAGTTACCATTTTACTTATTAACAAATTAAAATGGGTAAAACATATTTCAATTAA
AAGGATCCTGAGACCCAAAACAACGCATGAAAACAATAGCATATAATATACCGATAGCAA
GTCAATTAATTTTCAAGATATATTTCATTTGGTATTTTCCCACCTTGGTGTACAGCAACA
TTACAGCCTTGACCATCACAATAAACCAAGGGGTTCTCAGCCCATCCACGCTCATCAGAG
CATACACAGCATCCACCAACCATCTCCTTCATTTTGTAGAACGATCCTAGGTAAGTAAGA
ATACTTTCCGAAACTGCCTCATTGTTAAAAATACTGACGACAACCTCATGCACACATCCG
CCAAAATACATTCACAACAAACAATCCCTATCAGCAGTGATGCGCATGTCTAAACGAATT
GAGTAATAGTTGTTTTTCTTTTTTTTCCGAGACTTGCAGC-CATCGACTTTAACT-----
---TCGAGATTGA
>MY5286_Hrupicola_SweetwaterSpr_OrdMtn
--------ACTTTGCGAATATGTTGGCGGTTACGACTTCGTTAAATGTAGGTTCGACTGT
ACTTTCAATTCTTTTGGATTCTTTCCTAGCAATGG-------------------------
-AATTATTCAATTCGTGCCAA-G--------------------------GTAGCTGCAGA
ATTAACAGTTACCATTTTACTTATTAACAAATTAATATGGGTAAAACATATTTTAATTAA
TAAAGTCTTGAGACCCAAAACAAAGCATGAAAACAATAGCATATAATATACCGATAGCAG
GTCAATTAATTTTCAAGATATATTTCATTTGGTATTTTCCCACCTTGGTGTACCGCAACA
TTACAGCCTTGACCATCACAATAAACCAAGGGGTTTTCAGCCCATCCACGCTCATCAGAG
CATACACAGCATCCACCAACCATCTCCTTCATTTTGTAGAACGATCCTAGGTAAATAAGA
ATACTTTCCGAAACTGTCTCATTGTTAAAAATACTAACGACATGCTCATGCAAACTTCCG
CCAAGAAACATTCACAACAAACAATCCCGATCAACAGTGATGCGCATGTCTACACGAATC
GAGTAGTAGTCGTTTTTCTTTTTTATCCAAGACTTGGAG--CATTCATGGCAA-------
---TTGAACTGAA
>MY5287_Hrupicola_SweetwaterSpr_OrdMtn
-----------------------------------CTTCGTTA-------------CTGT
ACTTTCAATTCTTTTGGATTCTTTCCTAGCAATGG-------------------------
-AATTATTCAATTCGTGCCAA-G--------------------------GTAGCTGCAGA
ATTAACAGTTACCATTTTACTTATTAACAAATTAATATGGGTAAAACATATTTTAATTAA
TAAAGTCTTGAGACCCAAAACAAAGCATGAAAACAATAGCATATAATATACCGATAGCAG
GTCAATTAATTTTCAAGATATATTTCATTTGGTATTTTCCCACCTTGGTGTACCGCAACA
TTACAGCCTTGACCATCACAATAAACCAAGGGGTTTTCAGCCCATCCACGCTCATCAGAG
CATACACAGCATCCACCAACCATCTCCTTCATTTTGTAGAACGATCCTAGGTAAATAAGA
ATACTTTCCGAAACTGTCTCATTGTTAAAAATACTAACGACATGCTCATGCAAACTTCCG
CCAAGAAACATTCACAACAAACAATCCCGATCAACAGTGATGCGCATGTCTACACGAATC
GAGTAGTAGTCGTTTTTCTTTTTTATCCAAGACTTGGAG--CATTCATGGCAA-------
---TTGAACTGAA
>MY5289_Hrupicola_Deadman_Hills
AATTTTCCACATCGCGAATATGTTCGCTCTTACGACTTCGTTAAATAGAGTTTCGACAGT
ACTTCCATTGCTTTTGGATTCTTTCCTAGCAACGG-------------------------
-AATTATTCAATTCCTGCCAACG--------------------------GTAGCTGCAGA
ATTAACAGTTACCATTTTACTTATTAACAAATTAATATGGGTAAAACATATTTTAACTAA
TAAGATCTTGAGACTCAAAACAAAGCATGAAAACAATAGCATATAATATACCGATAGC--
-------AATTTTCAAGATATATTTCATTTGGTATTTTCCCACCTTGGTGTACCGCAACA
TTACAGCCTTGACCATCACAATAAACCAAGGGGTTCTCAGCCCATCCACGCTCATCAGAG
CATACACAGCATCCACCAACCATCTCCTTCATTTTGTAGAACGATCCTAGGTAAATAAGA
ATACTTTCCGAAACTGCCTCATTGTTAAAAATACTAACGCCATCCTCATGCACACATCCG
CCAAAAAACATTCACAACAAATAATACCGATCAACAGAGATGCGCATGTCTACACGAATT
GAGTAGTAGTT-TTTTTCTTTTTTTTCCGATACTTGGAG--CATGCATGGCAAGCA----
---CTGAG---GA
>MY5309_Hapachea_JohnnyLyon_Hills
AATACATTAAGTTACACATTAGTCTGCTCTTATTAAACCACTAAATGTAAATCTTGCTAC
GCTCATAGCCCTTTTGGATTAATTCATTTCCATTGCTACACTCGTAATCTCTTCTAGATT
TAATAATTAATTC-------------------TCTTTCGGAATACGAGCGTAGCAACAGA
ATTTACAGTTACCATTTTACTTGTTAACAAATTAGTATAGGTAAAACATATTTTAATTAA
TAAGCTCTCGAGACCCAAAACAAAGCATGAAAATAATAGTATACAATATACCGATAGCAA
GTCAATTAACTTTCAAGATAAAATTCATTTCGTATTTTCCCACCTTGGTGAACCGCAACA
TTACAGCCTTGACCATCACAATAAACCAAGGGGTTTTCAGCCCATCCACGCTCATCAGAG
CATACACAGCATCCACCAACCATCTCCTTCATTTTGTAAAACGATCCTAGGTAAATAAGA
ATATTTTCCGAAACTGCCTCATTGTTAAAAATATCAAATACATTAGCATGCCAACATCCG
CCAAAAAACATACACAACAAACAATCCGAAACAACAATGATGCGCATGTCTATGCGAATT
AAGTAGTAGTTGTTTTATCTTTTCATTTCCTACTTCCCTCTCAAACTTCGCCAACTGTCA
GCATTGCAGCGAA
>MY5310_Hexurella_AntelopeCyn_CerbatMtns
------------------------------------------------------------
--------------------------------TTGCTAAGCTCGTAATCTCTTTTAGATT
TAATAATCAATTCCATTCCTACGCTCGTAATCTCTTTTGGCTTACGAGCGTAGTAACAGA
ATTAACAGTTATCATTTTACTTCTTAACAAATTAATATGGGTAAAACATATTTTAATTAA
TAGGTTCTTGAGATCCAAGACAAAGCATTAAAATAATAGTATATAATATACCGACAGCAA
GTCAATTAATTTTCAAGATATAATCCATTTGGTATTTTCTCACCTTGGTGTACTGCAACA
TTACAGCCTTGACCATCACAATAAACCAAGGGGTTTTCAGCCCATCCACGCTCATCAGAG
CATACACAGCATCCACCAACCATCTCCTTCATTTTGTAGAACGATCCTAGGTAAATAAGA
ATATTTTCCGAAACTGCCTCATTGTTAAAAGTACCAAAATCATCTTCATGCCAACATCCG
CCAAAAA-CATTAACCACCACCAATTCCAATCAACAAAGATGCGCATGTCTTTGCGAATT
CAGTAGTAGTTGTTTT------TTATTCTTTTTTTTAATCGAATCTTTTATTAACACGCC
CCATCAAGTTCAA
>MY5311_Hexurella_AntelopeCyn_CerbatMtns
------------------------------------------------------------
------------------------------------------------------------
------------------CCCCACTCTTCACCACCTTCAG--------------------
----GCAGTGATTAAGCCATT---------------------------------------
-------------------ATGAACC----------------------------------
------------------------CTCCCTTTCATTTTCTCACCTTGGTGTACTGCAACA
TTACAGCCTTGACCATCACAATAAACCAAGGGGTTTTCAGCCCATCCACGCTCATCAGAG
CATACACAGCATCCACCAACCATCTCCTTCATTTTGTAGAACGATCCTAGGTAAATAAGA
ATATTTTCCGAAACTGCCTCATTGTTAAAAGTACCAAAATCATCTTCATGCCAACATCCG
CCAAAAA-CATTAACCACCACCAATTCCAATCAACAAAGATGCGCATGTCTTTGCGAATT
CAGTAGTAGTTGTTTT------TTATTCTTTTTTTTAATCGAATCTTTTATTAACACGCC
CCATCAAGTTCAA
>MY5312_Hexurella_FoxCyn_MusicMtns
-----------------------------------AACCACTGAATGTAAACCTTGCTAC
GCTCATATCTCTTTTGGATTAATTCATTTCCATTGCTAAGCTCGTAATCTCTTTTAGATT
TAATAATCAATTCCATTCCTACGCTCGTAATCTCTTTTGGCTTACGAGCGTAGTAACAGA
ATTAACAGTTATCATTTTACTTCTTAACAAATTAATATGGGTAAAACATATTTTAATTAA
TAGGTTCTTGAGATCCAAGACAAAGCATTAAAATAATAGTATATAATATACCGACAGCAA
GTCAATTAATTTTCAAGATATAATCCATTTGGTATTTTCTCACCTTGGTGTACTGCAACA
TTACAGCCTTGACCATCACAATAAACCAAGGGGTTTTCAGCCCATCCACGCTCATCAGAG
CATACACAGCATCCACCAACCATCTCCTTCATTTTGTAGAACGATCCTAGGTAAATAAGA
ATATTTTCCGAAACTGCCTCATTGTTAAAAGTACCAAAATCATCTTCATGCCAACATCCG
CCAAAAA-CATTAACCACCACCAATTCCAATCAACAAAGATGCGCATGTCTTTGCGAATT
CAGTAGTAGTTGTTTT------TTATTCTTTTTTTTAATCGAATCTTTTATTAACACGCC
CCATCAAGTTCAA
>MY5313_Hexurella_FoxCyn_MusicMtns
----------------------------------------CTGAATGTAAACCTTGCTAC
GCTCATATCTCTTTTGGATTAATTCATTTCCATTGCTAAGCTCGTAATCTCTTTTAGATT
TAATAATCAATTCCATTCCTACGCTCGTAATCTCTTTTGGCTTACGAGCGTAGTAACAGA
ATTAACAGTTATCATTTTACTTCTTAACAAATTAATATGGGTAAAACATATTTTAATTAA
TAGGTTCTTGAGATCCAAGACAAAGCATTAAAATAATAGTATATAATATACCGACAGCAA
GTCAATTAATTTTCAAGATATAATCCATTTGGTATTTTCTCACCTTGGTGTACTGCAACA
TTACAGCCTTGACCATCACAATAAACCAAGGGGTTTTCAGCCCATCCACGCTCATCAGAG
CATACACAGCATCCACCAACCATCTCCTTCATTTTGTAGAACGATCCTAGGTAAATAAGA
ATATTTTCCGAAACTGCCTCATTGTTAAAAGTACCAAAATCATCTTCATGCCAACATCCG
CCAAAAA-CATTAACCACCACCAATTCCAATCAACAAAGATGCGCATGTCTTTGCGAATT
CAGTAGTAGTTGTTTT------TTATTCTTTTTTTTAATCGAATCTTTTATTAACACGCC
CCATCAAGTTCAA
>MY5315_Hexurella_WagonerRd_BradshawMtns
-------------------------------------------AATATGCGCCTTGCTAC
ACTCATATCTCTTTTGGATTAATTCATTTCCATTGTTAAGCTCGTAATCTCTTTTAGTTT
TAATAATCAATTCCATTCCTACGCTCGTAATCTCTTTTGGCTTAGGAGCGTAGTAACAGA
ATTAACAGTTATCATTTTACTTCTTAACAAATTAATATGGGTAAAACATATTTTAATTAA
CAAGTTCTTGAGATCCAAGACAAAGCATTAAAATAATAGTATATAATATACCGACAGCAA
GTCAATTAATTTTCAAGATATAATCCATTTGGTATTTTCTCACCTTGGTGTACTGCAACA
TTACAGCCTTGACCATCACAATAAACCAAGGGGTTTTCAGCCCATCCACGCTCATCAGAG
CATACACAGCATCCACCAACCATCTCCTTCATTTTGTAGAACGATCCTAGGTAAATAAGA
ATATTTTCCGAAACTGCCTCATTGTTAGAAGTACCAAAGTCATCTTCATGCCAACATCCG
CCAAAAA-CATTAACCACAAACAATTTCAATCAACAAAGATGCGCATGTCTATGCGAATT
CAGTAGTAGTTGTTTT------TTATTCTTTTTTTTAATCGAATCTTTTATTAACACGCC
CCATCAAGTTCAA
>MY5316_Hexurella_WagonerRd_BradshawMtns
-------------------------------------------AATATGTGCCTTGCTAC
ACTCATATCTCTTTTGGATTAATTCATTTCCATTGTTAAGCTCGTAATCTCTTTTAGTTT
TAATAATCAATTCCATTCCTACGCTCGTAATCTCTTTTGGCTTAGGAGCGTAGTAACAGA
ATTAACAGTTATCATTTTACTTCTTAACAAATTAATATGGGTAAAACATATTTTAATTAA
CAAGTTCTTGAGATCCAAGACAAAGCATTAAAATAATAGTATATAATATACCGACAGCAA
GTCAATTAATTTTCAAGATATAATCCATTTGGTATTTTCTCACCTTGGTGTACTGCAACA
TTACAGCCTTGACCATCACAATAAACCAAGGGGTTTTCAGCCCATCCACGCTCATCAGAG
CATACACAGCATCCACCAACCATCTCCTTCATTTTGTAGAACGATCCTAGGTAAATAAGA
ATATTTTCCGAAACTGCCTCATTGTTAGAAGTACCAAAGTCATCTTCATGCCAACATCCG
CCAAAAA-CATTAACCACAAACAATTTCAATCAACAAAGATGCGCATGTCTATGCGAATT
CAGTAGTAGTTGTTTT------TTATTCTTTTTTTTAATCGAATCTTTTATTAACACGCC
CCATCAAGTTCAA
>MY5317_Hrupicola_Cottonwood_SnYsidroMtns
AATTTTCTACTTTGCGAATATGTTGGATGTTACGATTTCGTTAAATAGTGGTTCGACTGT
ACTTCAATTGCTTTTGGATTCTTTCCTAGCAATGG-------------------------
-AATTATTCAATTCCTGCCAACG--------------------------GTAGCTGCAGA
ATTAACAGTTACCATTTTACTTACTAACAAATTAATATGGGTAAAACATATTTTAATTAA
TAAGATCCTGAGACCCAAAACAAAGCATAAAAACAATAGCATACAATATACCGATAGCAA
GTCAATTAATTTTCAAGATATATTTCATTTGGTATTTTCCCACCTTGGTGTACCGCAACA
TTACAGCCTTGACCATCACAATAAACCAAGGGGTTCTCAGCCCATCCACGCTCATCAGAG
CATACACAGCATCCACCAACCATCTCCTTCATTTTGTAGAACGATCCTAGGTAAATAAGA
ATACTTTCCGAAACTGCCTCATTGTTAAAAATACTAACGACATCCTCATGCACACATCCG
CCAAAAAACATTCACAACAAACAACCTCGATCAACAGTGATGCGCATGTCTACACGAATT
GAGTAGTAGTTGTTTCCCTTTT-TTTCCGAGACTGGGAG--CATGCATGGCAA-------
---TCA-------
