# Supplementary material for: ﻿Species delimitation, biogeography, and natural history of dwarf funnel web spiders (Mygalomorphae, Hexurellidae, Hexurella) from the United States / Mexico borderlands
Source: Zookeys. 2023 Jun 14;1167:109–57. doi: 10.3897/zookeys.1167.103463 (PMC10285686; doi:10.3897/zookeys.1167.103463)
Supplement: Supplementary material 3 — Input matrices, analysis log files, and output tree files for nuclear and mitochondrial analyses [file zookeys-1167-109_article-103463__-s003.zip › uce-2002250.fasta]

>MY0059_Hapachea_SantaRitaMtns_MaderaCyn
CTCATGGCACAAAAGAAGAGTGTATTAAAGTGTCTGGAACAAATGAACCTTGCAACAAAC
TTCATTTTAAAAAAATAATTCAAAAGCATACAGATGACTCATTGGGTGACTGCTCATTTC
TTAACACTTGTTTTCACATGGATACTTGTAAATATGTTCACTATGAAGTTGATTACTCCA
CAGTGACACAGAGTTCAAAGTCTCAAAAAAGTGATAAATTGGATGTAAAAGTAGCACACG
ATGGCAAGTTACCTGTACTGTTTTCACCTCAGTGGATTCAATGTGATCTCCGTTACTTTG
ATATGACAATACTAGGAAAGTTTGCTGTTGTTATGGCTGATCCTCCATGGGATATTCACA
TGGAGCTCCCTTATGGTACCATGTCTGATGATGAAATGAGACGCTTAAATGTTCCTAGTT
TGCAAGACGAGGGACTTATATTCTTGTGGGTTACAGGGAGGGCTATGGAATTAGGAAGAG
AGTGTCTGCAGCTATGGGGCTATGAACGTTGTGATGAAATCATATGGGTTAAAACAAATC
AGCTTCAAAGAATAATAAGGACAGGCAGGACAGGTCATTGGTTGAATCATGGAAAGGAAC
ATTGTTTAGTAGGCGTTAAAGGTAATCCTAAAGACATTAACCGTGGTCTTGATTGTGATG
TAATTGTTGCCGAAGTGAGAGCTACTAGCCATAAGCCGGATGAAATATATGGCATTATTG
AAAGGCTCTCTCCAGGAACAAGAAAAATAGAACTGTTTGGGAGACCGCATAATGTTCAGC
CAAACTGGATTACGTTAGGTAATCAGGTAGATGGTGTTCGTCTCATG
>MY0139_Hexurella_SanDiego_Guatay
CTCATGGCACAAAAGAAGAGTGTATTAAAGTGTCTGGAACAAATGAGCCTTGCAACAAAC
TTCATTTTAAAAAAATAATTCAAAAGCATACAGATGACTCGTTGGGTGACTGCTCATTTC
TTAACACTTGTTTTCACATGGACACTTGTAAATATGTTCACTATGAAGTTGATTACTCCA
CAGTGATACAAAGTTCAAAGTCACAAAAGAGTGATAAATTGGATGTAAAAGTACCACACG
ATGGCAAGTTACCAGTACTGTTTTCACCTCAGTGGATTCAGTGTGATCTCCGTTACTTTG
ACATGACAATACTAGGAAAGTTTGCTGTTGTTATGGCTGATCCTCCATGGGATATTCACA
TGGAGCTCCCTTATGGTACAATGTCTGATGATGAAATGAGACGCTTAAATGTTCCTAGTT
TGCAAGATGAGGGACTTATATTCTTGTGGGTTACAGGGAGGGCTATGGAATTAGGAAGAG
AGTGTCTGCAACTATGGGGCTATGAACGTTGTGATGAAATCATATGGGTTAAAACAAATC
AGCTTCAAAGAATAATAAGGACAGGCAGAACAGGTCATTGGTTAAACCATGGAAAGGAAC
ATTGTCTAGTAGGTGTTAAAGGTAATCCTAAGGACATTAACCGTGGTCTTGATTGTGATG
TAATTGTTGCAGAAGTGAGAGCTACTAGCCATAAGCCAGATGAAATATATGGCATTATTG
AAAGGCTCTCTCCAGGAACAAGAAAAATAGAACTGTTTGGGAGACCACACAATGTTCAGC
CAAACTGGATTACGTTAGGTAATCAGGTAGATGGTGTTCGCCTTATG
>MY5053_Hexurella_ChiricahuaMtns_PriceCyn
CTCATGGCACAAAAGAAGAGTGTATTAAAGTGTCTGGAACAAATGAACCTTGCAACAAAC
TTCATTTTAAAAAAATAATTCAAAAGCATACAGATGACTCATTGGGTGACTGCTCATTTC
TTAACACTTGTTTTCACATGGATACTTGTAAATATGTTCACTATGAAGTTGATTACTCCA
CAGTGACACAAAGTTCAAAGTCTCAAAAAAGTGATAAATTGGATGTAAAAGTAGCACACG
ATGGCAAGTTACCAGTACTGTTTTCACCTCAGTGGATTCAATGTGATCTCCGTTACTTTG
ATATGACAATACTAGGAAAGTTTGCTGTTGTTATGGCCGATCCTCCATGGGATATTCACA
TGGAACTCCCTTATGGTACCATGTCTGATGATGAAATGAGACGCTTAAATGTTCCTAGTT
TGCAAGACGAGGGACTTATATTCTTGTGGGTTACAGGGAGGGCTATGGAATTAGGAAGAG
AGTGTCTGCAGCTATGGGGCTATGAACGTTGTGATGAAATCATATGGGTTAAAACAAATC
AGCTTCAAAGAATAATAAGGACAGGCAGGACAGGTCATTGGTTGAATCATGGAAAGGAAC
ATTGTTTAGTAGGCGTTAAAGGTAATCCTAAAGACATTAACCGTGGTCTTGATTGTGATG
TAATTGTTGCTGAAGTGAGAGCTACTAGCCATAAGCCAGATGAAATATATGGCATTATTG
AAAGGCTCTCTCCGGGAACAAGAAAAATAGAACTGTTTGGGAGACCGCATAATGTTCAGC
CAAACTGGATTACGTTAGGTAATCAGGTAGATGGTGTTCGTCTTATG
>MY5064_Hexurella_MuleMtns_Escabrosa
CTCATGGCACAAAAGAAGAGTGTATTAAAGTGTCTGGAACAAATGAACCTTGCAACAAAC
TTCATTTTAAAAAAATAATTCAAAAGCATACTGATGACTCATTGGGTGACTGCTCATTTC
TTAACACTTGTTTTCACATGGATACTTGTAAATATGTTCACTATGAAGTTGATTACTCCA
CAGTGACACAAAGTTCAAAGTCTCAAAAAAGTGATAAATTGGATGTAAAAGTAGCACACG
ATGGCAAGTTACCAGTACTGTTTTCACCTCAGTGGATTCAATGTGATCTCCGTTACTTTG
ATATGACAATACTAGGAAAGTTTGCTGTTGTTATGGCCGATCCTCCATGGGATATTCACA
TGGAGCTCCCTTATGGTACCATGTCTGATGATGAAATGAGACGCTTAAATGTTCCTAGTT
TGCAAGACGAGGGACTTATATTCTTGTGGGTTACAGGGAGGGCTATGGAATTAGGAAGAG
AGTGTTTGCAGCTATGGGGCTATGAACGTTGTGATGAAATCATATGGGTTAAAACAAATC
AGCTTCAAAGAATAATAAGGACAGGCAGGACAGGTCATTGGTTGAATCATGGAAAGGAAC
ATTGTTTAGTAGGCGTTAAAGGTAATCCTAAAGACATTAACCGTGGTCTTGATTGCGATG
TAATTGTTGCCGAAGTGAGAGCTACTAGCCATAAGCCAGATGAAATATATGGCATTATTG
AAAGGCTCTCTCCAGGAACAAGAAAAATAGAACTGTTTGGGAGACCGCACAATGTTCAGC
CAAACTGGATTACGTTAGGTAATCAGGTAGACGGTGTTCGTCTTATG
>MY5066_Hexurella_MuleMtns_Escabrosa
CTCATGGCACAAAAGAAGAGTGTATTAAAGTGTCTGGAACAAATGAACCTTGCAACAAAC
TTCATTTTAAAAAAATAATTCAAAAGCATACTGATGACTCATTGGGTGACTGCTCATTTC
TTAACACTTGTTTTCACATGGATACTTGTAAATATGTTCACTATGAAGTTGATTACTCCA
CAGTGACACAAAGTTCAAAGTCTCAAAAAAGTGATAAATTGGATGTAAAAGTAGCACACG
ATGGCAAGTTACCAGTACTGTTTTCACCTCAGTGGATTCAATGTGATCTCCGTTACTTTG
ATATGACAATACTAGGAAAGTTTGCTGTTGTTATGGCCGATCCTCCATGGGATATTCACA
TGGAGCTCCCTTATGGTACCATGTCTGATGATGAAATGAGACGCTTAAATGTTCCTAGTT
TGCAAGACGAGGGACTTATATTCTTGTGGGTTACAGGGAGGGCTATGGAATTAGGAAGAG
AGTGTCTGCAGCTATGGGGCTATGAACGTTGTGATGAAATCATATGGGTTAAAACAAATC
AGCTTCAAAGAATAATAAGGACAGGCAGGACAGGTCATTGGTTGAATCATGGAAAGGAGC
ATTGTTTAGTAGGCGTTAAAGGTAATCCTAAAGACATTAACCGTGGTCTTGATTGTGATG
TAATTGTTGCCGAAGTGAGAGCTACTAGCCATAAGCCAGATGAAATATATGGCATTATTG
AAAGGCTCTCTCCAGGAACAAGAAAAATAGAACTGTTTGGAAGACCGCATAATGTTCAGC
CAAACTGGATTACATTAGGTAATCAGGTAGATGGTGTTCGTCTTATG
>MY5071_Hexurella_SantaRitaMtns_AlisoSprings
CTCATGGCACAAAAGAAGAGTGTATTAAAGTGTCTGGAACAAATGAACCTTGCAACAAAC
TTCATTTTAAAAAAATAATTCAAAAGCATACAGATGACTCATTGGGTGACTGCTCATTTC
TTAACACTTGTTTTCACATGGATACTTGTAAATATGTTCACTATGAAGTTGATTACTCGA
CAGTGACACAAAGTTCTAAGTCTCAAAAAAGTGATAAATTGGATGTAAAAGTAGCACACG
ATGGCAAGTTACCAGTACTGTTTTCACCTCAGTGGATTCAATGTGATCTCCGTTACTTTG
ATATGACAATACTAGGAAAGTTTGCTGTTGTTATGGCCGATCCTCCATGGGATATTCACA
TGGAGCTCCCTTATGGTACCATGTCTGATGATGAAATGAGACGTTTAAATGTTCCTAGTT
TGCAAGACGAGGGACTTATATTCTTGTGGGTTACAGGGAGGGCTATGGAATTAGGAAGAG
AGTGTCTGCAGCTATGGGGCTATGAACGTTGTGATGAAATCATATGGGTTAAAACAAATC
AGCTTCAAAGAATAATAAGGACAGGCAGGACAGGTCATTGGTTGAATCATGGAAAGGAAC
ATTGTTTAGTAGGCGTTAAAGGTAATCCTAAAGACATTAACCGTGGTCTTGATTGTGATG
TAATTGTTGCCGAAGTGAGAGCTACTAGCCATAAGCCAGATGAAATATATGGCATTATTG
AAAGGCTCTCTCCAGGAACAAGAAAAATAGAACTGTTTGGGAGACCGCATAATGTTCAGC
CAAACTGGATTACGTTAGGTAATCAGGTAGATGGTGTTCGTCTTATG
>MY5075_Hexurella_ChiricahuaMtns_CaveCrkCyn
CTCATGGCACAAAAGAAGAGTGTATTAAAGTGTCTGGAACAAATGAGCCTTTCAACAAAC
TTCATTTTAAAAAAATAATTCAAAAGCATACAGATGACTCATTGGGTGACTGCTCATTTC
TTAACACTTGTTTTCACATGGATACTTGTAAATATGTTCACTATGAAGTTGATTACTCCA
CAGTAACACAAAGTTCAAAGTCTCAAAAAAGTGATAAATTGGATGTAAAAGTGGCACACG
ATGGCAAATTACCAGTACTGTTTTCACCTCAGTGGATTCAATGTGATCTCCGTTACTTTG
ATATGACAATACTAGGAAAGTTTGCTGTTGTTATGGCCGATCCTCCATGGGATATTCACA
TGGAGCTCCCTTATGGTACCATGTCTGATGATGAAATGAGACGCTTAAATGTTCCTAGTT
TGCAAGACGAGGGACTTATATTCTTGTGGGTTACAGGGAGGGCTATGGAATTAGGAAGAG
AGTGTCTGCAGCTATGGGGCTATGAACGTTGTGATGAAATCATATGGGTTAAAACAAATC
AGCTTCAAAGAATAATAAGGACAGGCAGGACAGGTCATTGGTTGAATCATGGAAAGGAAC
ACTGTTTAGTAGGCGTTAAAGGTAATCCTAAAGACATTAACCGTGGTCTTGATTGTGACG
TAATTGTTGCCGAAGTGAGAGCTACTAGCCATAAGCCAGATGAAATATATGGCATTATTG
AAAGGCTCTCTCCAGGAACGAGAAAAATAGAACTGTTTGGGAGACCGCATAATGTTCAGC
CAAACTGGATTACGTTAGGTAATCAGGTAGATGGTGTTCGTCTTATG
>MY5126_Hexurella_SantaCatalinaMtns_NuggetCyn
CTCATGGCACAAAAGAAGAGTGTATTAAAGTGTCTGGAACAAATGAACCTTGCAACAAAC
TTCATTTTAAAAAAATAATTCAAAAGCATACAGATGACTCATTGGGTGACTGCTCATTTC
TTAACACTTGTTTTCACATGGATACTTGTAAATATGTTCACTATGAAGTTGATTACTCCA
CAGTGACACAAAGTTCAAAGTCTCAAAAAAGTGATAAATTGGATGTAAAAGTAGCACACG
ATGGCAAGTTACCAGTACTGTTTTCACCTCAGTGGATTCAATGTGATCTCCGTTACTTTG
ATATGACAATACTAGGAAAGTTTGCTGTTGTTATGGCCGATCCTCCATGGGATATTCACA
TGGAGCTCCCTTATGGTACCATGTCTGATGATGAAATGAGACGCTTAAATGTTCCTAGTT
TGCAAGACGAGGGACTTATATTCTTGTGGGTTACAGGGAGGGCTATGGAATTAGGAAGAG
AGTGTCTGCAGCTATGGGGCTATGAACGTTGTGATGAAATCATATGGGTTAAAACAAATC
AGCTTCAAAGAATAATAAGGACAGGCAGGACAGGTCATTGGTTGAATCATGGAAAGGAAC
ATTGTTTAGTAGGCGTTAAAGGTAATCCTAAAGACATTAACCGTGGTCTTGATTGTGATG
TAATTGTTGCCGAAGTGAGAGCTACTAGCCATAAGCCAGATGAAATATATGGCATTATTG
AAAGGCTCTCTCCAGGAACAAGAAAAATAGAACTGTTTGGGAGACCGCATAATGTTCAGC
CAAACTGGATTACGTTAGGTAATCAGGTAGATGGTGTTCGTCTTATG
>MY5127_Hexurella_WhetstoneMtns_FrenchJoeCyn
------------------------------------------------------------
------------------------------------------------------------
------------------------------------------------------------
------------------------------------------------------------
---------------TACTGTTTTCACCTCAGTGGATTCAATGTGATCTCCGTTACTTTG
ATATGACAATACTAGGAAAGTTTGCTGTTGTTATGGCCGATCCTCCATGGGATATTCACA
TGGAGCTCCCTTATGGTACCATGTCTGATGATGAAATGAGACGCTTAAATGTTCCTAGTT
TGCAAGACGAGGGACTTATATTCTTGTGGGTTACAGGGAGGGCTATGGAATTAGGAAGAG
AGTGTCTGCAGCTATGGGGCTATGAACGTTGTGATGAAATC-------------------
------------------------------------------------------------
------------------------------------------------------------
------------------------------------------------------------
------------------------------------------------------------
-----------------------------------------------
>MY5131_Hexurella_PedregosaMtns_PruneCyn
CTCATGGCACAAAAGAAGAGTGTATTAAAGTGTCTGGAACAAATGAACCTTGCAACAAAC
TTCATTTTAAAAAAATAATTCAAAAGCATACAGATGACTCATTAGGTGACTGCTCATTTC
TTAACACTTGTTTTCACATGGATACTTGTAAATATGTTCACTATGAAGTTGATTACTCCA
CAGTGACACAAAGTTCAAAGTCTCAAAAAAGTGATAAATTGGATGTAAAAGTAGCACACG
ATGGCAAGTTACCAGTACTGTTTTCACCTCAGTGGATTCAATGTGATCTCCGTTACTTTG
ATATGACAATACTAGGAAAGTTTGCTGTTGTTATGGCCGATCCTCCATGGGATATTCACA
TGGAGCTCCCTTATGGTACCATGTCTGATGATGAAATGAGACGCTTAAATGTTCCTAGTT
TGCAAGACGAAGGACTTATATTCTTGTGGGTTACAGGGAGGGCTATGGAATTAGGAAGAG
AGTGTCTGCAGCTATGGGGCTATGAACGTTGTGATGAAATCATATGGGTTAAAACAAATC
AGCTTCAAAGAATAATAAGGACAGGCAGGACAGGTCATTGGTTGAATCATGGAAAGGAAC
ATTGTTTAGTAGGCGTTAAAGGTAATCCTAAAGACATTAACCGTGGTCTTGATTGTGATG
TAATTGTTGCCGAAGTGAGAGCTACTAGCCATAAGCCAGATGAAATATATGGCATTATTG
AAAGGCTTTCTCCAGGAACAAGAAAAATAGAACTGTTTGGGAGACCGCATAATGTTCAGC
CAAACTGGATTACGTTAGGTAATCAGGTAGATGGTGTTCGTCTTATG
>MY5132_Hexurella_PedregosaMtns_PruneCyn
CTCATGGCACAAAAGAAGAGTGTATTAAAGTGTCTGGAACAAATGAACCTTGCAACAAAC
TTCATTTTAAAAAAATAATTCAAAAGCATACAGATGACTCATTAGGTGACTGCTCATTTC
TTAACACTTGTTTTCACATGGATACTTGTAAATATGTTCACTATGAAGTTGATTACTCCA
CAGTGACACAAAGTTCAAAGTCTCAAAAAAGTGATAAATTGGATGTAAAAGTAGCACACG
ATGGCAAGTTACCAGTACTGTTTTCACCTCAGTGGATTCAATGTGATCTCCGTTACTTTG
ATATGACAATACTAGGAAAGTTTGCTGTTGTTATGGCCGATCCTCCATGGGATATTCACA
TGGAGCTCCCTTATGGTACCATGTCTGATGATGAAATGAGACGCTTAAATGTTCCTAGTT
TGCAAGACGAAGGACTTATATTCTTGTGGGTTACAGGGAGGGCTATGGAATTAGGAAGAG
AGTGTCTGCAGCTATGGGGCTATGAACGTTGTGATGAAATCATATGGGTTAAAACAAATC
AGCTTCAAAGAATAATAAGGACAGGCAGGACAGGTCATTGGTTGAATCATGGAAAGGAAC
ATTGTTTAGTAGGCGTTAAAGGTAATCCTAAAGACATTAACCGTGGTCTTGATTGTGATG
TAATTGTTGCCGAAGTGAGAGCTACTAGCCATAAGCCAGATGAAATATATGGCATTATTG
AAAGGCTCTCTCCAGGAACAAGAAAAATAGAACTGTTTGGGAGACCGCATAATGTTCAGC
CAAACTGGATTACGTTAGGTAATCAGGTAGATGGTGTTCGTCTTATG
>MY5136_Hexurella_MiddlemarchCyn
CTCATGGCACAAAAGAAGAGTGTATTAAAGTGTCTGGAACAAATGAACCTTGCAACAAAC
TTCATTTTAAAAAAATAATTCAAAAGCATACAGATGACTCATTGGGTGACTGCTCATTTC
TTAACACTTGTTTTCACATGGATACTTGTAAATATGTTCACTATGAAGTTGATTACTCCA
CAGTGACACAAAGTTCAAAGTCTCAAAAAAGTGATAAATTGGATGTAAAAGTAGCGCACG
ATGGCAAGTTACCAGTACTGTTTTCACCTCAGTGGATTCAATGTGATCTCCGTTACTTTG
ATATGACAATACTAGGAAAGTTTGCTGTTGTTATGGCTGATCCTCCATGGGATATTCACA
TGGAGCTCCCTTATGGTACCATGTCTGATGATGAAATGAGACGCTTAAATGTTCCTAGTT
TGCAAGACGAGGGACTTATATTCTTGTGGGTTACAGGGAGGGCTATGGAATTAGGAAGAG
AGTGTCTGCAGCTATGGGGCTATGAACGTTGTGATGAAATCATATGGGTTAAAACAAATC
AGCTTCAAAGAATAATAAGGACAGGCAGGACAGGTCATTGGTTGAATCATGGAAAGGAAC
ATTGTTTAGTAGGCGTTAAAGGTAATCCTAAAGACATTAACCGTGGTCTTGATTGTGATG
TAATTGTTGCTGAAGTGAGAGCTACTAGCCATAAGCCAGATGAAATATATGGCATTATTG
AAAGGCTCTCTCCAGGAACAAGAAAAATAGAACTGTTTGGGAGACCGCATAATGTTCAGC
CAAACTGGATTACGTTAGGTAATCAGGTAGATGGTGTTCGTCTTATG
>MY5147_Hexurella_DragoonMtns_NF_345A
CTCATGGCACAAAAGAAGAGTGTATTAAAGTGTCTGGAACAAATGAACCTTGCAACAAAC
TTCATTTTAAAAAAATAATTCAAAAGCATACAGATGACTCATTGGGTGACTGCTCATTTC
TTAACACTTGTTTTCACATGGATACTTGTAAATATGTTCACTATGAAGTTGATTACTCCA
CAGTGACACAAAGTTCAAAGTCTCAAAAAAGTGATAAATTGGATGTAAAAGTAGCGCACG
ATGGCAAGTTACCAGTACTGTTTTCACCTCAGTGGATTCAATGTGATCTCCGTTACTTTG
ATATGACAATACTAGGAAAGTTTGCTGTTGTTATGGCTGATCCTCCATGGGATATTCACA
TGGAGCTCCCTTATGGTACCATGTCTGATGATGAAATGAGACGCTTAAATGTTCCTAGTT
TGCAAGACGAGGGACTTATATTCTTGTGGGTTACAGGGAGGGCTATGGAATTAGGAAGAG
AGTGTCTGCAGCTATGGGGCTATGAACGTTGTGATGAAATCATATGGGTTAAAACAAATC
AGCTTCAAAGAATAATAAGGACAGGCAGGACAGGTCATTGGTTGAATCATGGAAAGGAAC
ATTGTTTAGTAGGCGTTAAAGGTAATCCTAAAGACATTAACCGTGGTCTTGATTGTGATG
TAATTGTTGCCGAAGTGAGAGCTACTAGCCATAAGCCAGATGAAATATATGGCATTATTG
AAAGGCTCTCTCCAGGAACAAGAAAAATAGAACTGTTTGGGAGACCGCATAATGTTCAGC
CAAACTGGATTACGTTAGGTAATCAGGTAGATGGTGTTCGTCTTATG
>MY5152_Hexurella_WhetstoneMtns_ApacheCyn
CTCATGGCACAAAAGAAGAGTGTATTAAAGTGTCTGGAACAAATGAACCTTGCAACAAAC
TTCATTTTAAAAAAATAATTCAAAAGCATACAGATGACTCATTGGGTGACTGCTCATTTC
TTAACACTTGTTTTCACATGGATACTTGTAAATATGTTCACTATGAAGTTGATTACTCCA
CAGTGACACAAAGTTCAAAGTCTCAAAAAAGTGATAAATTGGATGTAAAAGTAGCACACG
ATGGCAAGTTACCAGTACTGTTTTCACCTCAGTGGATTCAATGTGATCTCCGTTACTTTG
ATATGACAATACTAGGAAAGTTTGCTGTTGTTATGGCCGATCCTCCATGGGATATTCACA
TGGAGCTCCCTTATGGTACCATGTCTGATGATGAAATGAGACGCTTAAATGTTCCTAGTT
TGCAAGACGAGGGACTTATATTCTTGTGGGTTACAGGGAGGGCTATGGAATTAGGAAGAG
AGTGTCTGCAGCTATGGGGCTATGAACGTTGTGATGAAATCATATGGGTTAAAACAAATC
AGCTTCAAAGAATAATAAGGACAGGCAGGACAGGTCATTGGTTGAATCATGGAAAGGAAC
ACTGTTTAGTAGGCGTTAAAGGTAATCCTAAAGACATTAATCGTGGTCTTGATTGTGATG
TAATTGTTGCCGAAGTGAGAGCTACTAGCCATAAGCCAGATGAAATATATGGCATTATTG
AAAGGCTCTCTCCAGGAACAAGAAAAATAGAACTGTTTGGGAGACCGCATAATGTTCAGC
CAAACTGGATTACGTTAGGTAATCAGGTAGATGGTGTTCGTCTTATG
>MY5154_Hexurella_SantaRitaMtns_AdobeCyn
CTCATGGCACAAAAGAAGAGTGTATTAAAGTGTCTGGAACAAATGAACCTTGCAACAAGC
TTCATTTTAAAAAAATAATTCAAAAGCATACAGATGACTCATTGGGTGACTGCTCATTTC
TTAACACTTGTTTTCACATGGATACTTGTAAATATGTTCACTATGAAGTTGATTACTCCA
CAGTGACACAGAGTTCAAAGTCTCAAAAAAGTGATAAATTGGATGTAAAAGTAGCACACG
ATGGCAAGTTACCAGTACTGTTTTCACCTCAGTGGATTCAATGTGATCTCCGTTACTTTG
ATATGACAATACTAGGAAAGTTTGCTGTTGTTATGGCTGATCCTCCATGGGATATTCACA
TGGAGCTCCCTTATGGTACCATGTCTGATGATGAAATGAGACGCTTAAATGTTCCTAGTT
TGCAAGACGAGGGACTTATATTCTTGTGGGTTACAGGCAGGGCTATGGAATTAGGAAGAG
AGTGTCTGCAGCTATGGGGCTATGAACGTTGTGATGAAATCATATGGGTTAAAACAAATC
AGCTTCAAAGAATAATAAGGACAGGCAGGACAGGTCATTGGTTGAATCATGGAAAGGAAC
ATTGTTTAGTAGGCGTTAAAGGTAATCCTAAAGACATTAACCGTGGTCTTGATTGTGATG
TAATTGTTGCCGAAGTGAGAGCTACTAGCCATAAGCCAGATGAAATATATGGCATTATTG
AAAGGCTCTCTCCAGGAACAAGAAAAATAGAACTGTTTGGAAGACCGCATAATGTCCAGC
CAAACTGGATTACGTTAGGTAATCAGGTAGATGGTGTTCGTCTTATG
>MY5157_Hexurella_SantaCatalinaMtns_Redington
CTCATGGCACAAAAGAAGAGTGTATTAAAGTGTCTGGAACAAATGAACCTTGCAGCAAAC
TTCATTTTAAAAAAATAATTCAAAAGCATACAGATGACTCATTGGGTGACTGCTCATTTC
TTAACACTTGTTTTCACATGGATACTTGTAAATATGTTCACTATGAAGTTGATTACTCCA
CAGTGACACAAAGTTCAAAGTCTCAGAAAAGTGATAAATTGGATGTAAAAGTAGCACACG
ATGGCAAGTTACCAGTACTGTTTTCACCTCAATGGATTCAATGTGATCTCCGTTACTTTG
ATATGACAATACTAGGAAAGTTTGCTGTTGTTATGGCCGATCCTCCATGGGATATTCACA
TGGAGCTCCCTTATGGTACCATGTCTGATGATGAAATGAGACGCTTAAATGTTCCTAGTT
TGCAAGACGAGGGACTTATATTCTTGTGGGTTACAGGGAGGGCTATGGAATTAGGAAGAG
AGTGTCTGCAGCTATGGGGCTATGAACGTTGTGATGAAATCATATGGGTTAAAACAAATC
AGCTTCAAAGAATAATAAGGACAGGCAGGACAGGTCATTGGTTGAATCATGGAAAGGAAC
ATTGTTTAGTAGGCGTTAAAGGTAATCCTAAAGACATTAACCGTGGTCTTGATTGTGATG
TAATTGTTGCCGAAGTGAGAGCTACTAGCCATAAGCCAGATGAAATATATGGCATTATTG
AAAGGCTCTCTCCAGGAACAAGAAAAATAGAACTGTTTGGGAGACCGCATAATGTTCAGC
CAAACTGGATTACGTTAGGTAATCAGGTAGATGGTGTTCGTCTTATG
>MY5165_Hrupicola_Temecula
CTCATGGCACAAAAGAAGAGTGTATTAAAGTGTCTGGAACAAATGAGCCTTGCAACAAAC
TTCATTTTAAAAAAATAATTCAAAAGCATACAGATGACTCGTTGGGTGACTGCTCATTTC
TTAACACTTGTTTTCACATGGACACTTGTAAATATGTTCACTATGAAGTTGATTACTCCA
CAGTGATACAAAGTTCAAAGTCACAAAAAAGTGATAAATTGGATGTAAAAGTGCCACACG
ATGGCAAGTTACCAGTACTGTTTTCACCTCAGTGGATTCAGTGTGATCTCCGTTACTTTG
ACATGACAATACTGGGAAAGTTTGCTGTTGTTATGGCTGATCCTCCATGGGATATTCACA
TGGAGCTCCCTTATGGTACAATGTCTGATGATGAAATGAGACGCTTAAATGTTCCTAGTT
TGCAAGATGAGGGACTTATATTCTTGTGGGTTACAGGGAGGGCTATGGAATTAGGAAGAG
AGTGTCTGCAGCTATGGGGCTATGAACGTTGTGATGAAATCATATGGGTTAAAACAAATC
AGCTTCAAAGAATAATAAGGACAGGCAGAACAGGTCATTGGTTAAATCATGGAAAGGAAC
ATTGTCTAGTAGGTGTTAAAGGTAATCCTAAAGACATTAACCGTGGTCTTGATTGTGACG
TCATTGTTGCAGAAGTGAGAGCTACTAGCCATAAGCCAGATGAAATATATGGCATTATTG
AAAGACTCTCTCCTGGAACAAGAAAAATAGAACTGTTTGGGAGACCGCACAATGTTCAGC
CAAACTGGATTACCTTAGGTAATCAGGTAGATGGTGTTCGCCTTATG
>MY5175_Hapachea_HarshawRd_PatagoniaMtns
CTCATGGCACAAAAGAAGAGTGTATTAAAGTGTCTGGAACCAATGAACCTTGCAACAAAC
TTCATTTTAAAAAAATAATTCAAAAGCATACAGATGACTCATTGGGTGACTGCTCATTTC
TTAACACTTGTTTTCACATGGATACTTGTAAATATGTTCACTATGAAGTTGATTACTCCA
CAGTGACACAAAGTTCAAAGTCTCAAAAAAGTGATAAATTGGATGTAAAAGTAGCACACG
ATGGCAAGTTACCAGTACTGTTTTCACCTCAGTGGATTCAATGTGATCTCCGTTACTTTG
ATATGACAATACTAGGAAAGTTTGCTGTTGTTATGGCCGATCCTCCATGGGATATTCACA
TGGAGCTCCCTTATGGTACCATGTCTGATGATGAAATGAGACGCTTAAATGTACCTAGTT
TGCAAGACGAGGGACTTATATTCTTGTGGGTTACAGGGAGGGCTATGGAATTAGGAAGAG
AGTGTCTGCAGCTATGGGGCTATGAACGTTGTGATGAAATCATATGGGTTAAAACAAATC
AGCTTCAAAGAATAATAAGGACAGGCAGGACAGGTCATTGGTTGAATCATGGAAAGGAAC
ATTGTTTAGTAGGCGTTAAAGGTAATCCTAAAGACATTAACCGTGGTCTTGATTGTGATG
TAATTGTTGCTGAAGTGAGAGCTACTAGCCATAAGCCAGATGAAATATATGGCATTATTG
AAAGGCTCTCTCCAGGAACAAGAAAAATAGAACTATTTGGGAGACCGCATAATGTTCAGC
CAAACTGGATTACGTTAGGTAATCAGGTAGATGGTGTTCGTCTTATG
>MY5180_Hapachea_MustrangPk_MustangMtns
CTCATGGCACAAAAGAAGAGTGTATTAAAGTGTCTGGAACAAATGAACCTTGCAACAAAC
TTCATTTTAAAAAAATAATTCAAAAGCATACAGATGACTCATTGGGTGACTGCTCATTTC
TTAACACTTGTTTTCACATGGATACTTGTAAATATGTTCACTATGAAGTTGATTACTCCA
CAGTGACACAAAGTTCAAAGTCTCAAAAAAGTGATAAATTGGATGTAAAAGTAGCACACG
ATGGCAAGTTACCAGTACTGTTTTCACCTCAGTGGATTCAATGTGATCTCCGTTACTTTG
ATATGACAATACTAGGAAAGTTTGCTGTTGTTATGGCCGATCCTCCATGGGATATTCACA
TGGAGCTCCCTTATGGTACCATGTCTGATGATGAAATGAGACGCTTAAATGTTCCTAGTT
TGCAAGACGAGGGACTTATATTCTTGTGGGTTACAGGGAGGGCTATGGAATTAGGAAGAG
AGTGTCTGCAGCTATGGGGCTATGAACGTTGTGATGAAATCATATGGGTTAAAACAAATC
AGCTTCAAAGAATAATAAGGACAGGCAGGACAGGTCATTGGTTGAATCATGGAAAGGAAC
ACTGTTTAGTGGGCGTTAAAGGTAATCCTAAAGACATTAATCGTGGTCTTGATTGTGATG
TAATTGTTGCCGAAGTGAGAGCTACTAGCCATAAGCCAGATGAAATATATGGCATTATTG
AAAGGCTCTCTCCAGGAACAAGAAAAATAGAACTGTTTGGGAGACCGCATAATGTTCAGC
CAAACTGGATTACGTTAGGTAATCAGGTAGATGGTGTTCGTCTTATG
>MY5181_Hapachea_MustrangPk_MustangMtns
-----------------------AATAAAGTGTCTGGAACAAATGAACCTTGCAACAAAC
TTCATTTTAAAAAAATAATTCAAAAGCATACAGATGACTCATTGGGTGACTGCTCATTTC
TTAACACTTGTTTTCACATGGATACTTGTAAATATGTTCACTATGAAGTTGATTACTCCA
CAGTGACACAAAGTTCAAAGTCTCAAAAAAGTGATAAATTGGATGTAAAAGTAGCACACG
ATGGCAAGTTACCAGTACTGTTTTCACCTCAGTGGATTCAATGTGATCTCCGTTACTTTG
ATATGACAATACTAGGAAAGTTTGCTGTTGTTATGGCCGATCCTCCATGGGATATTCACA
TGGAGCTCCCTTATGGTACCATGTCTGATGATGAAATGAGACGCTTAAATGTTCCTAGTT
TGCAAGACGAGGGACTTATATTCTTGTGGGTTACAGGGAGGGCTATGGAATTAGGAAGAG
AGTGTCTGCAGCTATGGGGCTATGAACGTTGTGATGAAATCATATGGGTTAAAACAAATC
AGCTTCAAAGAATAATAAGGACAGGCAGGACAGGTCATTGGTTGAATCATGGAAAGGAAC
ACTGTTTAGTGGGCGTTAAAGGTAATCCTAAAGACATTAATCGTGGTCTTGATTGTGATG
TAATTGTTGCCGAAGTGAGAGCTACTAGCCATAAGCCAGATGAAATATATGGCATTATTG
AAAGGCTCTCTCCAGGAACAAGAAAAATAGAACTGTTTGGGAGACCGCATAATGTCTGG-
-----------------------------------GTTCGTCTTATG
>MY5193_Hapachea_HarshawRd_PatagoniaMtns
CTCATGGCACAAAAGAAGAGTGTATTAAAGTGTCTGGAACCAATGAACCTTGCAACAAAC
TTCATTTTAAAAAAATAATTCAAAAGCATACAGATGACTCATTGGGTGACTGCTCATTTC
TTAACACTTGTTTTCACATGGATACTTGTAAATATGTTCACTATGAAGTTGATTACTCCA
CAGTGACACAAAGTTCAAAGTCTCAAAAAAGTGATAAATTGGATGTAAAAGTAGCACACG
ATGGCAAGTTACCAGTACTGTTTTCACCTCAGTGGATTCAATGTGATCTCCGTTACTTTG
ATATGACAATACTAGGAAAGTTTGCTGTTGTTATGGCCGATCCTCCATGGGATATTCACA
TGGAGCTCCCTTATGGTACCATGTCTGATGATGAAATGAGACGCTTAAATGTACCTAGTT
TGCAAGACGAGGGACTTATATTCTTGTGGGTTACAGGGAGGGCTATGGAATTAGGAAGAG
AGTGTCTGCAGCTATGGGGCTATGAACGTTGTGATGAAATCATATGGGTTAAAACAAATC
AGCTTCAAAGAATAATAAGGACAGGCAGGACAGGTCATTGGTTGAATCATGGAAAGGAAC
ATTGTTTAGTAGGCGTTAAAGGTAATCCTAAAGACATTAACCGTGGTCTTGATTGTGATG
TAATTGTTGCTGAAGTGAGAGCTACTAGCCATAAGCCAGATGAAATATATGGCATTATTG
AAAGGCTCTCTCCAGGAACAAGAAAAATAGAACTATTTGGGAGACCGCATAATGTTCAGC
CAAACTGGATTACGTTAGGTAATCAGGTAGATGGTGTTCGTCTTATG
>MY5194_Hapachea_Ordsummit_MtOrd
CTCATGGCACAAAAGAAGAATGTATTAAAGTGTCTGGAACAAATGAGCCTTGCAACAAAC
TTCATTTTAAAAAAATAATTCAAAAGCATACAGATGACTCATTGGGTGACTGTTCATTTC
TTAACACTTGTTTTCATATGGACACTTGTAAATATGTTCACTATGAAGTTGATTACTCCA
CAGTGACACAAAGTTCAAAGTCACAGAAAAGTGATAAATTGGATGTAAAAGTACCACACG
ATGGTAAGTTACCGGTACTGTTTTCACCTCAATGGATTCAGTGTGACCTCCGTTACTTTG
ATATGACAATTCTAGGAAAGTTTGCTGTTGTTATGGCTGATCCTCCGTGGGATATTCACA
TGGAGCTCCCTTATGGTACAATGTCTGATGATGAAATGAGGCGCTTAAATGTTCCTAGTT
TGCAAGATGAGGGACTTATATTCTTGTGGGTTACAGGAAGGGCAATGGAATTAGGAAGAG
AGTGTCTGCAGCTATGGGGCTATGAACGTTGTGATGAAATCATATGGGTTAAAACAAATC
AACTTCAAAGAATAATAAGGACAGGCAGGACAGGTCATTGGTTAAATCATGGAAAAGAAC
ATTGTTTAGTAGGCGTTAAAGGTAATCCTAAAGACATTAACCGTGGACTTGATTGTGACG
TCATTGTTGCCGAAGTGAGAGCTACTAGCCATAAACCAGATGAAATATATGGTATTATTG
AAAGGCTGTCTCCAGGAACAAGAAAAATAGAACTGTTTGGGAGACCGCATAATGTTCAGC
CGAACTGGATTACATTAGGTAATCAGGTAGATGGTGTTCGTCTTATG
>MY5195_Hapachea_Ordsummit_MtOrd
-------------------------------------AACAAATGAGCCTTGCAACAAAC
TTCATTTTAAAAAAATAATTCAAAAGCATACAGATGACTCATTGGGTGACTGTTCATTTC
TTAACACTTGTTTTCATATGGACACTTGTAAATATGTTCACTATGAAGTTGATTACTCCA
CAGTGACACAAAGTTCAAAGTCACAGAAAAGTGATAAATTGGATGTAAAAGTACCACACG
ATGGTAAGTTACCGGTACTGTTTTCACCTCAATGGATTCAGTGTGACCTCCGTTACTTTG
ATATGACAATTCTAGGAAAGTTTGCTGTTGTTATGGCTGATCCTCCGTGGGATATTCACA
TGGAGCTCCCTTATGGTACAATGTCTGATGATGAAATGAGGCGCTTAAATGTTCCTAGTT
TGCAAGATGAGGGACTTATATTCTTGTGGGTTACAGGAAGGGCAATGGAATTAGGAAGAG
AGTGTCTGCAGCTATGGGGCTATGAACGTTGTGATGAAATCATATGGGTTAAAACAAATC
AACTTCAAAGAATAATAAGGACAGGCAGGACAGGTCATTGGTTAAATCATGGAAAAGAAC
ATTGTTTAGTAGGCGTTAAAGGTAATCCTAAAGACATTAACCGTGGACTTGATTGTGACG
TCATTGTTGCCGAAGTGAGAGCTACTAGCCATAAACCAGATGA-----------------
------------------------------------------------------------
-----------------------------------------------
>MY5266_Hencina_CerroBolla
CTCATGGCACAAAAGAAGAGTGTATTAAAGTGTCTGGAACAAATGAGCCTTGCAACAAAC
TTCATTTTAAAAAAATAATTCAAAAGCATACAGATGAATCATTGGGTGACTGCTCATTTC
TTAACACTTGTTTTCACATGGACACTTGTAAATATGTTCACTATGAAGTTGATTACTCCA
CAGTGATACAAAGTTCAAAGTCACAAAAAAGTGATAAATTGGATGTAAAAGTACCACACG
ACGGCAAGTTACCAGTACTGTTTTCACCTCAGTGGATTCAGTGCGATCTTCGTTACTTTG
ACATGACAATACTAGGAAAGTTTGCTGTTGTTATGGCTGATCCTCCATGGGATATTCACA
TGGAGCTGCCTTATGGTACAATGTCTGATGATGAAATGAGACGCTTAAATGTTCCTAGTT
TGCAAGATGAGGGACTTATATTCTTGTGGGTTACAGGGAGGGCTATGGAATTAGGAAGAG
AGTGTCTGCAGCTATGGGGATATGAACGTTGTGATGAAATCATATGGGTTAAAACAAATC
AGCTTCAAAGAATAATAAGGACCGGCAGAACAGGTCATTGGTTAAATCATGGAAAGGAAC
ATTGTTTAGTAGGTGTTAAAGGTAATCCTAAAGACATTAACCGTGGTCTTGATTGTGATG
TAATTGTTGCAGAAGTGAGAGCTACTAGCCATAAACCAGATGAAATATATGGCATTATTG
AAAGGCTCTCTCCAGGAACAAGAAAAATAGAACTGTTTGGGAGACCACACAATGTTCAGC
CAAACTGGATTACGTTAGGTAATCAGGTTGATGGTGTTCGCCTTATG
>MY5267_Hencina_CerroBolla
CTCATGGCACAAAAGAAGAGTGTATTAAAGTGTCTGGAACAAATGAGCCTTGCAACAAAC
TTCATTTTAAAAAAATAATTCAAAAGCATACAGATGAATCATTGGGTGACTGCTCATTTC
TTAACACTTGTTTTCACATGGACACTTGTAAATATGTTCACTATGAAGTTGATTACTCCA
CAGTGATACAAAGTTCAAAGTCACAAAAAAGTGATAAATTGGATGTAAAAGTACCACACG
ACGGCAAGTTACCAGTACTGTTTTCACCTCAGTGGATTCAGTGCGATCTTCGTTACTTTG
ACATGACAATACTAGGAAAGTTTGCTGTTGTTATGGCTGATCCTCCATGGGATATTCACA
TGGAGCTGCCTTATGGTACAATGTCTGATGATGAAATGAGACGCTTAAATGTTCCTAGTT
TGCAAGATGAGGGACTTATATTCTTGTGGGTTACAGGGAGGGCTATGGAATTAGGAAGAG
AGTGTCTGCAGCTATGGGGATATGAACGTTGTGATGAAATCATATGGGTTAAAACAAATC
AGCTTCAAAGAATAATAAGGACCGGCAGAACAGGTCATTGGTTAAATCATGGAAAGGAAC
ATTGTTTAGTAGGTGTTAAAGGTAATCCTAAAGACATTAACCGTGGTCTTGATTGTGATG
TAATTGTTGCAGAAGTGAGAGCTACTAGCCATAAACCAGATGAAATATATGGCATTATTG
AAAGGCTCTCTCCAGGAACAAGAAAAATAGAACTGTTTGGGAGACCACACAATGTTCAGC
CAAACTGGATTACGTTAGGTAATCAGGTTGATGGTGTTCGCCTTATG
>MY5269_Hexurella_GuadalupeValley
CTCATGGCACAAAAGAAGAGTGTATTAAAGTGTCTGGAACAAATGAGCCTTGCAACAAAC
TTCATTTTAAAAAAATAATTCAAAAGCATACAGATGACTCATTGGGTGACTGCTCATTTC
TTAACACTTGTTTTCACATGGACACTTGTAAATATGTTCACTATGAAGTTGATTACTCCA
CAGTGATACAAAGTTCAAAGTCACAAAAAAGTGATAAATTGGATGTAAAAGTACCACATG
ACGGCAAGTTACCAGTACTGTTTTCACCTCAGTGGATTCAGTGCGATCTCCGTTACTTTG
ACATGACAATACTAGGAAAGTTTGCTGTTGTTATGGCTGATCCTCCATGGGATATTCACA
TGGAGCTGCCTTATGGTACAATGTCTGATGATGAAATGAGACGCTTAAATGTTCCTAGTT
TGCAAGATGAGGGACTTATATTCTTGTGGGTTACAGGGAGGGCTATGGAATTAGGAAGAG
AGTGTCTGCAGCTATGGGGCTATGAACGTTGTGATGAAATCATATGGGTTAAAACAAATC
AGCTTCAAAGAATAATAAGGACCGGCAGAACAGGTCATTGGTTAAATCATGGAAAGGAAC
ATTGTCTAGTAGGTGTTAAAGGTAATCCTAAAGACATTAACCGTGGTCTTGATTGTGATG
TAATTGTTGCAGAAGTGAGAGCTACTAGCCATAAACCAGATGAAATATATGGCATTATTG
AAAGACTCTCTCCAGGAACAAGAAAAATAGAACTGTTTGGGAGACCACACAATGTTCAGC
CAAACTGGATTACGTTAGGTAATCAGGTTGATGGTGTTCGCCTTATG
>MY5271_Hexurella_GuadalupeValley
CTCATGGCACAAAAGAAGAGTGTATTAAGGTGTCTGGAACAAATGAGCCTTGCAACAAAC
TTCATTTTAAAAAAATAATTCAAAAGCATACAGATGACTCATTGGGTGACTGCTCATTTC
TTAACACTTGTTTTCACATGGACACTTGTAAATATGTTCACTATGAAGTTGATTACTCCA
CAGTGATACAAAGTTCAAAGTCACAAAAAAGTGATAAATTGGATGTAAAAGTACCACACG
ACGGCAAGTTACCAGTACTGTTTTCACCTCAGTGGATTCAGTGCGATCTCCGTTACTTTG
ACATGACAATACTAGGAAAGTTTGCTGTTGTTATGGCTGATCCTCCGTGGGATATTCACA
TGGAGCTGCCTTATGGTACAATGTCTGATGATGAAATGAGACGCTTAAATGTTCCTAGTT
TGCAAGATGAGGGACTTATATTCTTGTGGGTTACAGGGAGGGCTATGGAATTAGGAAGAG
AGTGTCTGCAGCTATGGGGCTATGAACGTTGTGATGAAATCATATGGGTTAAAACAAATC
AGCTTCAAAGAATAATAAGGACCGGCAGAACAGGTCATTGGTTAAATCATGGAAAGGAAC
ATTGTCTAGTAGGTGTTAAAGGTAATCCTAAAGACATTAACCGTGGTCTTGATTGTGATG
TAATTGTTGCAGAAGTGAGAGCTACTAGCCATAAACCAGATGAAATATATGGCATTATTG
AAAGACTCTCTCCAGGAACAAGAAAAATAGAACTGTTTGGGAGACCACACAATGTTCAGC
CAAACTGGATTACGTTAGGTAATCAGGTTGATGGTGTTCGCCTTATG
>MY5276_Hexurella_SanPedro_Martir
CTCATGGCACAAAAGAAGAGTGTATTAAAGTGTCTGGAACAAATGAGCCTTGCAACAAAC
TTCATTTTAAAAAAATAATTCAAAAGCATACAGATGACTCATTGGGTGACTGCTCATTTC
TTAACACTTGTTTTCACATGGACACTTGTAAATATGTTCACTATGAAGTTGATTACTCCA
CAGTGATACAAAGTTCAAAGTTACAAAAAAGTGATAAATTGGATGTAAAAGTACCACACG
ACGGCAAGTTACCAGTACTGTTTTCACCTCAGTGGATTCAGTGCGATCTTCGTTACTTTG
ACATGACAATACTAGGAAAGTTTGCTGTTGTTATGGCTGATCCTCCATGGGATATTCACA
TGGAGCTGCCTTATGGTACAATGTCTGATGATGAAATGAGACGCTTAAATGTTCCTAGTT
TGCAAGATGAGGGACTTATATTCTTGTGGGTTACAGGGAGGGCTATGGAATTAGGAAGAG
AGTGTCTGCAGCTATGGGGCTATGAACGTTGTGATGAAATCATATGGGTTAAAACAAATC
AGCTTCAAAGAATAATAAGGACCGGCAGAACAGGTCATTGGTTAAATCATGGAAAGGAAC
ATTGTCTAGTAGGTGTTAAAGGTAATCCTAAAGACATTAACCGTGGTCTTGATTGTGATG
TAATTGTTGCAGAAGTGAGAGCTACTAGCCATAAACCAGATGAAATATATGGCATTATTG
AAAGGCTCTCTCCAGGAACAAGAAAAATAGAACTGTTTGGGAGACCACACAATGTTCAGC
CAAACTGGATTACGTTAGGTAATCAGGTTGATGGTGTTCGCCTTATG
>MY5277_Hexurella_SanPedro_Martir
CTCATGGCACAAAAGAAGAGTGTATTAAAGTGTCTGGAACAAATGAGCCTTGCAACAAAC
TTCATTTTAAAAAAATAATTCAAAAGCATACAGATGACTCATTGGGTGACTGCTCATTTC
TTAACACTTGTTTTCACATGGACACTTGTAAATATGTTCACTATGAAGTTGATTACTCCA
CAGTGATACAAAGTTCAAAGTTACAAAAAAGTGATAAATTGGATGTAAAAGTACCACACG
ACGGCAAGTTACCAGTACTGTTTTCACCTCAGTGGATTCAGTGCGATCTTCGTTACTTTG
ACATGACAATACTAGGAAAGTTTGCTGTTGTTATGGCTGATCCTCCATGGGATATTCACA
TGGAGCTGCCTTATGGTACAATGTCTGATGATGAAATGAGACGCTTAAATGTTCCTAGTT
TGCAAGATGAGGGACTTATATTCTTGTGGGTTACAGGGAGGGCTATGGAATTAGGAAGAG
AGTGTCTGCAGCTATGGGGCTATGAACGTTGTGATGAAATCATATGGGTTAAAACAAATC
AGCTTCAAAGAATAATAAGGACCGGCAGAACAGGTCATTGGTTAAATCATGGAAAGGAAC
ATTGTCTAGTAGGTGTTAAAGGTAATCCTAAAGACATTAACCGTGGTCTTGATTGTGATG
TAATTGTTGCAGAAGTGAGAGCTACTAGCCATAAACCAGATGAAATATATGGCATTATTG
AAAGGCTCTCTCCAGGAACAAGAAAAATAGAACTGTTTGGGAGACCACACAATGTTCAGC
CAAACTGGATTACGTTAGGTAATCAGGTTGATGGTGTTCGCCTTATG
>MY5280_Hexurella_ArroyoSalado
CTCATGGCACAAAAGAAGAGTGTATTAAAGTGTCTGGAACAAATGAGCCTTGCAACAAAC
TTCATTTTAAAAAAATAATTCAAAAGCATACAGATGACTCATTGGGTGACTGCTCATTTC
TTAACACTTGTTTTCACATGGACACTTGTAAATATGTTCACTATGAAGTTGATTACTCCA
CAGTGATACAAAGTTCAAAGTCACAAAAATGTGATAAATTGGATGTAAAAGTACCACACG
ATGGCAAGTTACCAGTACTGTTTTCACCTCAGTGGATTCAGTGTGATCTCCGTTACTTTG
ACATGACAATACTAGGAAAGTTTGCTGTTGTTATGGCTGATCCTCCATGGGATATTCACA
TGGAGCTCCCTTATGGTACAATGTCTGATGATGAAATGAGACGCTTAAACGTTCCTAGTT
TGCAAGACGAGGGACTTATATTCTTATGGGTTACAGGGAGGGCTATGGAATTAGGAAGAG
AGTGTCTGCAGCTATGGGGCTATGAACGTTGTGATGAAATCATATGGGTTAAAACAAATC
AACTTCAAAGAATAATAAGGACAGGCAGAACAGGTCATTGGTTAAATCATGGAAAGGAAC
ATTGTCTAGTAGGTGTTAAAGGTAATCCTAAAGACATTAACCGTGGTCTTGATTGTGATG
TAATTGTTGCAGAAGTGAGAGCTACTAGCCATAAGCCAGATGAAATATATGGCATTATTG
AAAGGCTCTCTCCGGGAACAAGAAAAATAGAACTGTTTGGAAGACCGCACAATGTTCAGC
CAAACTGGATTACGTTAGGTAATCAGGTAGATGGTGTTCGCCTTATG
>MY5282_Hexurella_ArroyoSalado
CTCATGGCACAAAAGAAGAGTGTATTAAAGTGTCTGGAACAAATTTGCCTTGCAACAAAC
TTCATTTTAAAAAAATAATTCAAAAGCATACAGATGACTCATTGGGTGACTGCTCATTTC
TTAACACTTGTTTTCACATGGACACTTGTAAATATGTTCACTATGAAGTTGATTACTCCA
CAGTGATACAAAGTTCAAAGTCACAAAAATGTGATAAATTGGATGTAAAAGTACCACACG
ATGGCAAGTTACCAGTGCTGTTTTCACCTCAGTGGATTCAGTGTGATCTCCGTTACTTTG
ACATGACAATACTAGGAAAGTTTGCTGTTGTTATGGCTGATCCTCCATGGGATATTCACA
TGGAGCTCCCTTATGGTACTATGTCTGATGATGAAATGAGACGCTTAAACGTTCCTAGTT
TGCAAGACGAGGGACTTATATTCTTGTGGGTTACAGGGAGGGCTATGGAATTAGGAAGAG
AGTGTCTGCAGCTATGGGGCTATGAACGTTGTGATGAAATCATATGGGTTAAAACAAATC
AACTTCAAAGAATAATAAGGACAGGCAGAACAGGTCATTGGTTAAATCATGGAAAGGAAC
ATTGTCTAGTAGGTGTTAAAGGTAATCCTAAAGACATTAACCGTGGTCTTGATTGTGATG
TAATTGTTGCAGAAGTGAGAGCTACTAGCCATAAGCCTGATGAAATATATGGCATTATTG
AAAGGCTCTCTCCAGGAACAAGAAAAATAGAACTGTTTGGAAGACCGCACAATGTTCAGC
CAAACTGGATTACGTTAGGTAATCAGGTAGATGGTGT----------
>MY5286_Hrupicola_SweetwaterSpr_OrdMtn
---------CAAAAGAAGAGTGTATTAAAGTGTCTGGAACAAATGAGCCTTGCAACAAAC
TTCATTTTAAAAAAATAATTCAAAAGCATACAGATGACTCGTTGGGTGACTGCTCATTTC
TTAACACTTGTTTTCACATGGACACTTGTAAATATGTTCACTATGAAGTTGATTACTCCA
CAGTGATACAAAGTTCAAAGTCACAAAAAAGTGATAAATTGGATGTAAAAGTACCACATG
ATGGCAAGTTACCAGTCCTGTTTTCACCTCAATGGATTCAGTGTGATCTCCGTTACTTCG
ACATGACAATACTAGGAAAGTTTGCTGTTGTTATGGCTGATCCTCCATGGGATATTCACA
TGGAGCTCCCTTATGGTACAATGTCTGATGATGAAATGAGACGCTTAAATGTTCCTAGTT
TGCAAGATGAGGGACTTATATTCTTGTGGGTTACAGGGAGAGCTATGGAATTAGGAAGAG
AGTGTCTGCAGCTATGGGGCTATGAACGTTGTGATGAAATCATATGGGTTAAAACAAATC
AGCTTCAAAGAATAATAAGGACAGGCAGAACAGGTCATTGGTTAAATCACGGAAAGGAAC
ATTGTCTAGTAGGTGTTAAAGGTAATCCTAAAGACATTAACCGTGGTCTTGATTGTGATG
TTATTGTTGCAGAAGTGAGAGCTACTAGCCATAAGCCAGATGAAATATATGGCATTATTG
AAAGGCTTTCTCCAGGAACAAGAAAAATAGAACTGTTTGGGAGACCGCACAATGTTCAGC
CAAACTGGATTACGTTAGGTAATCAGGTAGATGGTGTTCGCCTTATG
>MY5287_Hrupicola_SweetwaterSpr_OrdMtn
-------------------------TAAAGTGTCTGGAACAAATGAGCCTTGCAACAAAC
TTCATTTTAAAAAAATAATTCAAAAGCATACAGATGACTCGTTGGGTGACTGCTCATTTC
TTAACACTTGTTTTCACATGGACACTTGTAAATATGTTCACTATGAAGTTGATTACTCCA
CAGTGATACAAAGTTCAAAGTCACAAAAAAGTGATAAATTGGATGTAAAAGTACCACATG
ATGGCAAGTTACCAGTCCTGTTTTCACCTCAATGGATTCAGTGTGATCTCCGTTACTTCG
ACATGACAATACTAGGAAAGTTTGCTGTTGTTATGGCTGATCCTCCATGGGATATTCACA
TGGAGCTCCCTTATGGTACAATGTCTGATGATGAAATGAGACGCTTAAATGTTCCTAGTT
TGCAAGATGAGGGACTTATATTCTTGTGGGTTACAGGGAGAGCTATGGAATTAGGAAGAG
AGTGTCTGCAGCTATGGGGCTATGAACGTTGTGATGAAATCATATGGGTTAAAACAAATC
AGCTTCAAAGAATAATAAGGACAGGCAGAACAGGTCATTGGTTAAATCACGGAAAGGAAC
ATTGTCTAGTAGGTGTTAAAGGTAATCCTAAAGACATTAACCGTGGTCTTGATTGTGATG
TTATTGTTGCAGAAGTGAGAGCTACTAGCCATAAGCCAGATGAAATATATGGCATTATTG
AAAGGCTTTCTCCAGGAACAAGAAAAATAGAACTGTTTGGGAGACCGCACAATGTTCAGC
CAAACTGGATTACGTTAGGTAATCAGGTAGATGGTGTTCGCCTTATG
>MY5288_Hrupicola_Deadman_Hills
CTCATGGCACAAAAGAAGAGTGTATTAAAGTGTCTGGAACAAATGAGCCTTGCAACAAAC
TTCATTTTAAAAAAATAATTCAAAAGCATACAGATGACTCGTTGGGTGACTGCTCATTTC
TTAATACTTGTTTTCACATGGACACTTGTAAATATGTTCACTATGAAGTTGATTACTCCA
CAGTGATACAAAGTTCAAAGTCACAAAAGAGTGATAAATTGGATGTAAAAGTACCACACG
ATGGCAAGTTACCAGTACTGTTTTCACCTCAGTGGATTCAGTGTGATCTCCGTTACTTTG
ACATGACAATACTAGGAAAGTTTGCTGTTGTTATGGCTGATCCTCCATGGGATATTCACA
TGGAGCTCCCTTATGGTACAATGTCTGATGATGAAATGAGACGCTTAAATGTTCCTAGTT
TGCAAGACGAGGGACTTATATTCTTGTGGGTTACAGGGAGGGCTATGGAATTAGGAAGAG
AGTGTCTGCAGCTTTGGGGCTATGAACGCTGTGATGAAATCATATGGGTTAAAACAAATC
AGCTACAAAGAATAATAAGGACAGGCAGAACAGGTCATTGGTTAAACCATGGAAAGGAAC
ATTGTCTAGTAGGTGTTAAAGGTAATCCTAAAGACATTAACCGTGGTCTTGATTGTGATG
TAATTGTTGCAGAAGTGAGAGCTACTAGCCATAAGCCAGATGAAATATATGGCATTATTG
AAAGGCTCTCTCCAGGAACAAGAAAAATAGAACTGTTTGGGAGACCGCACAATGTTCAGC
CAAACTGGATTACGTTAGGTAATCAGGTAGATGGCGTTTGCC-TATG
>MY5289_Hrupicola_Deadman_Hills
CTCATGGCACAAAAGAAGAGTGTATTAAAGTGTCTGGAACAAATGAGCCTTGCAACAAAC
TTCATTTTAAAAAAATAATTCAAAAGCATACAGATGACTCGTTGGGTGACTGCTCATTTC
TTAATACTTGTTTTCACATGGACACTTGTAAATATGTTCACTATGAAGTTGATTACTCCA
CAGTGATACAAAGTTCAAAGTCACAAAAGAGTGATAAATTGGATGTAAAAGTACCACACG
ATGGCAAGTTACCAGTACTGTTTTCACCTCAGTGGATTCAGTGTGATCTCCGTTACTTTG
ACATGACAATACTAGGAAAGTTTGCTGTTGTTATGGCTGATCCTCCATGGGATATTCACA
TGGAGCTCCCTTATGGTACAATGTCTGATGATGAAATGAGACGCTTAAATGTTCCTAGTT
TGCAAGACGAGGGACTTATATTCTTGTGGGTTACAGGGAGGGCTATGGAATTAGGAAGAG
AGTGTCTGCAGCTTTGGGGCTATGAACGCTGTGATGAAATCATATGGGTTAAAACAAATC
AGCTACAAAGAATAATAAGGACAGGCAGAACAGGTCATTGGTTAAACCATGGAAAGGAAC
ATTGTCTAGTAGGTGTTAAAGGTAATCCTAAAGACATTAACCGTGGTCTTGATTGTGATG
TAATTGTTGCAGAAGTGAGAGCTACTAGCCATAAGCCAGATGAAATATATGGCATTATTG
AAAGGCTCTCTCCAGGAACAAGAAAAATAGAACTGTTTGGGAGACCGCACAATGTTCAGC
CAAACTGGATTACGTTAGGTAATCAGGTAGATGGCGTTTGCCTTATG
>MY5309_Hapachea_JohnnyLyon_Hills
------------------------------------------------------------
--------------------------------------TCATTGGGTGACTGCTCATTTC
TTAACACTTGTTTTCACATGGATACTTGTAAATATGTTCACTATGAAGTTGATTACTCCA
CAGTGACACAAAGTTCGAAGTCTCAAAAAAGTGATAAATTGGATGTAAAAGTAGCACACG
ATGGCAAATTACCAGTACTGTTTTCACCTCAGTGGATTCAATGTGATCTCCGATACTTTG
ATATGACAATACTAGGAAAGTTTGCGGTTGTTATGGCTGATCCTCCATGGGATATTCACA
TGGAGCTCCCTTATGGTACCATGTCTGATGATGAAATGAGACGCTTAAATGTTCCTAGTT
TGCAAGACGAGGGACTTATATTCTTGTGGGTTACAGGGAGGGCTATGGAATTAGGAAGAG
AGTGTCTGCAGCTATGGGGCTATGAACGTTGTGATGAAATCATATGGGTTAAAACAAATC
AGCTTCAAAGAATAATAAGGACAGGCAGGACAGGTCATTGGTTGAATCATGGAAAGGAAC
ACTGTTTAGTAGGCGTTAAAGGTAATCCTAAAGACATTAACCGTGGTCTTGATTGTGATG
TAATTGTTGCCGAAGTGAGAGCTACTAGCCATAAGCCAGATGAAATATATGGCATTATTG
AAAGGCTCTCTCCAGGAACAAGAAAAATAGAACTGTT-----------------------
-----------------------------------------------
>MY5310_Hexurella_AntelopeCyn_CerbatMtns
------------------------------------------------------------
--------------------------CATACAGATGACTCATTGGGTGACTGCTCCTTTC
TTAACACTTGTTTTCACATGGACACTTGTAAATATGTTCACTATGAAGTTGATTACTCCA
CAGTGACACAAAGTTCAAAGTCACAGAAAAGTGATAAATTGGATGTAAAAGTACCACATG
ATGGTAAGTTACCGGTACTGTTTTCACCTCAGTGGATACAGTGTGACCTCCGTTACTTTG
ATATGACAATTCTAGGAAAGTTTGCTGTCGTTATGGCTGACCCTCCATGGGATATTCACA
TGGAACTCCCTTATGGTACAATGTCTGATGATGAAATGAGGCGCTTAAACGTTCCTAGTT
TGCAAGATGAGGGACTTATATTCTTGTGGGTTACAGGGAGGGCAATGGAATTAGGAAGAG
AGTGTCTGCAGCTATGGGGCTATGAACGTTGTGATGAAATCATATGGGTTAAAACAAATC
AACTTCAAAGAATTATAAGGACAGGCAGGACAGGTCATTGGTTAAATCATGGAAAAGAAC
ATTGTTTAGTAGGCGTTAAAGGTAATCCTAAAGACATTAACCGTGGTCTTGATTGTGATG
TAATTGTTGCCGAAGTGAGAGCTACTAGCCATAAGCC-----------------------
------------------------------------------------------------
-----------------------------------------------
>MY5311_Hexurella_AntelopeCyn_CerbatMtns
------------------------------------------------------------
-----------------------AAGCATACAGATGACTCATTGGGTGACTGCTCCTTTC
TTAACACTTGTTTTCACATGGACACTTGTAAATATGTTCACTATGAAGTTGATTACTCCA
CAGTGACACAAAGTTCAAAGTCACAGAAAAGTGATAAATTGGATGTAAAAGTACCACATG
ATGGTAAGTTACCGGTACTGTTTTCACCTCAGTGGATACAGTGTGACCTCCGTTACTTTG
ATATGACAATTCTAGGAAAGTTTGCTGTCGTTATGGCTGACCCTCCATGGGATATTCACA
TGGAACTCCCTTATGGTACAATGTCTGATGATGAAATGAGGCGCTTAAACGTTCCTAGTT
TGCAAGATGAGGGACTTATATTCTTGTGGGTTACAGGGAGGGCAATGGAATTAGGAAGAG
AGTGTCTGCAGCTATGGGGCTATGAACGTTGTGATGAAATCATATGGGTTAAAACAAATC
AACTTCAAAGAATTATAAGGACAGGCAGGACAGGTCATTGGTTAAATCATGGAAAAGAAC
ATTGTTTAGTAGGCGTTAAAGGTAATCCTAAAGACATTAACCGTGGTCTTGATTGTGATG
TAATTGTTGCCGAAGTGAGAGCTACTAGCCATAAGCCAGATGAAATATATGGCATTATTG
AAAG--------------------------------------------------------
-----------------------------------------------
>MY5312_Hexurella_FoxCyn_MusicMtns
------------------------------------------------------------
------------------------------CAGATG-CTCATTGGGTGACTGCTCCTTTC
TTAACACTTGTTTTCACATGGACACTTGTAAATATGTTCACTATGAAGTTGATTACTCCA
CAGTGACACAAAGTTCAAAGTCACAGAAAAGTGATAAATTGGATGTAAAAGTACCACATG
ATGGTAAGTTACCGGTACTGTTTTCACCTCAGTGGATACAGTGTGACCTCCGTTACTTTG
ATATGACAATTCTAGGAAAGTTTGCTGTCGTTATGGCTGACCCTCCATGGGATATTCACA
TGGAACTCCCTTATGGTACAATGTCTGATGATGAAATGAGGCGCTTAAACGTTCCTAGTT
TGCAAGATGAGGGACTTATATTCTTGTGGGTTACAGGGAGGGCAATGGAATTAGGAAGAG
AGTGTCTGCAGCTATGGGGCTATGAACGTTGTGATGAAATCATATGGGTTAAAACAAATC
AACTTCAAAGAATTATAAGGACAGGCAGGACAGGTCATTGGTTAAATCATGGAAAAGAAC
ATTGTTTAGTAGGCGTTAAAGGTAATCCTAAAGACATTAACCGTGGTCTTGATTGTGATG
TAATTGTTGCCGAAGTGAGAGCTACTAGCCATAAGCCAGATGAATTAT---GGATTATTG
AAAGC-------------------------------------------------------
-----------------------------------------------
>MY5313_Hexurella_FoxCyn_MusicMtns
------------------------------------------------------------
--------AAAAAAATAATTCAAAAGCATACAGATGACTCATTGGGTGACTGCTCCTTTC
TTAACACTTGTTTTCACATGGACACTTGTAAATATGTTCACTATGAAGTTGATTACTCCA
CAGTGACACAAAGTTCAAAGTCACAGAAAAGTGATAAATTGGATGTAAAAGTACCACATG
ATGGTAAGTTACCGGTACTGTTTTCACCTCAGTGGATACAGTGTGACCTCCGTTACTTTG
ATATGACAATTCTAGGAAAGTTTGCTGTCGTTATGGCTGACCCTCCATGGGATATTCACA
TGGAACTCCCTTATGGTACAATGTCTGATGATGAAATGAGGCGCTTAAACGTTCCTAGTT
TGCAAGATGAGGGACTTATATTCTTGTGGGTTACAGGGAGGGCAATGGAATTAGGAAGAG
AGTGTCTGCAGCTATGGGGCTATGAACGTTGTGATGAAATCATATGGGTTAAAACAAATC
AACTTCAAAGAATTATAAGGACAGGCAGGACAGGTCATTGGTTAAATCATGGAAAAGAAC
ATTGTTTAGTAGGCGTTAAAGGTAATCCTAAAGACATTAACCGTGGTCTTGATTGTGATG
TAATTGTTGCCGAAGTGAGAG---------------------------------------
------------------------------------------------------------
-----------------------------------------------
>MY5314_Hexurella_Grasshopper_BrushyMtn
------------------------------------------------------------
------------------------------------------------------------
--------------------A-----------------TACTATGAAGTTGATTACTCCA
CAGTGACACAAAGTTCAAAGTCACAGAAAAGTGATAAATTGGATGTAAAAGTACCACATG
ATGGTAAGTTACCGGTGCTGTTTTCACCTCAGTGGATTCAGTGTGACCTCCGTTACTTTG
ATATGACAATTCTAGGAAAGTTTGCTGTCGTTATGGCTGACCCTCCATGGGATATTCACA
TGGAGCTCCCGTATGGTACAATGTCTGATGATGAAATGAGGCGCTTAAACGTTCCTAGTT
TGCAAGATGAGGGACTTATATTCTTGTGGGTTACAGGGAGGGCAATGGAATTAGGAAGAG
AGTGTCTGCAGCTATGGGGCTATGAACGTTGTGATGAAATCATATGGGTTAAAACAAATC
AACTTCAAAGAATTATAAGGACAGGCAGGACAGGTCATTGGTTAAATCATGGAAAAGAAC
ATTGTTTAGTAGGCGTTAAAGGTAATCCTAAAGACATTAACCGTGGTCTTGATTGTGATG
TAATTGTTGCCGAAGTGA------------------------------------------
------------------------------------------------------------
-----------------------------------------------
>MY5315_Hexurella_WagonerRd_BradshawMtns
----------------------------AGTGTCTGGAACAAATGAGCCTTGCAACAAAC
TTCATTTTAAAAAAATCATTCAAAAGCATACAGATGACTCATTGGGTGACTGCTCATTTC
TTAACACTTGTTTTCATATGGACACTTGTAAATATGTTCACTATGAAGTTGATTACTCCA
CAGTGACACAAAGTTCAAAGTCACAGAAAAGTGATAAATTGGATGTAAAAGTACCACACG
ATGGTAAGTTACCGGTACTGTTTTCACCTCAATGGATTCAGTGTGACCTCCGTTACTTTG
ATATGACAATTCTAGGAAAGTTTGCTGTTGTTATGGCTGATCCTCCATGGGATATTCACA
TGGAGCTCCCTTATGGTACAATGTCTGATGATGAAATGAGGCGTTTAAATGTACCTAGTT
TGCAAGATGAGGGACTTATATTCTTGTGGGTTACAGGAAGGGCAATGGAATTAGGAAGAG
AGTGTCTGCAGCTATGGGGCTATGAACGTTGTGATGAAATCATATGGGTTAAAACAAATC
AACTTCAAAGAATAATAAGGACAGGCAGGACAGGTCATTGGTTAAATCATGGAAAAGAAC
ATTGTTTAGTAGGCGTTAAAGGTAATCCTAAAGACATTAACCGTGGACTTGATTGTGACG
TCATTGTTGCCGAAGTGAGAGCTACTAGCCATAAACCAGATGAAATATATGGCATTATTG
AAAGGCTGTCTCCAGGAACAAGAAAAATAGAACTGTTTGGGAGACCGCATAATGTTCAGC
C----------------------------------------------
>MY5316_Hexurella_WagonerRd_BradshawMtns
CTCATGGCACAAAAGAAGAATGTATTAAAGTGTCTGGAACAAATGAGCCTTGCAACAAAC
TTCATTTTAAAAAAATAATTCAAAAGCATACAGATGACTCATTGGGTGACTGCTCATTTC
TTAACACTTGTTTTCATATGGACACTTGTAAATATGTTCACTATGAAGTTGATTACTCCA
CAGTGACACAAAGTTCAAAGTCACAGAAAAGTGATAAATTGGATGTAAAAGTACCACACG
ATGGTAAGTTACCGGTACTGTTTTCACCTCAATGGATTCAGTGTGACCTCCGTTACTTTG
ATATGACAATTCTAGGAAAGTTTGCTGTTGTTATGGCTGATCCTCCATGGGATATTCACA
TGGAGCTCCCTTATGGTACAATGTCTGATGATGAAATGAGGCGCTTAAATGTTCCTAGTT
TGCAAGATGAGGGACTTATATTCTTGTGGGTTACAGGAAGGGCAATGGAATTAGGAAGAG
AGTGTCTGCAGCTATGGGGCTATGAACGTTGTGATGAAATCATATGGGTTAAAACAAATC
AACTTCAAAGAATAATAAGGACAGGCAGGACAGGTCATTGGTTAAATCATGGAAAAGAAC
ATTGTTTAGTAGGCGTTAAAGGTAATCCTAAAGACATTAACCGTGGACTTGATTGTGACG
TCATTGTTGCCGAAGTGAGAGCTACTAGCCATAAACCAGATGAAATATATGGCATTATTG
AAAGGCTGTCTCCAGGAACAAGAAAAATAGAACTGT------------------------
-----------------------------------------------
>MY5317_Hrupicola_Cottonwood_SnYsidroMtns
CTCATGGCACAAAGGAAGAGTGTATTAAAGTGTCTGGAACAAATGAGCCTTGCA-CAAAC
TTCATTTTAAAAAAATAATTC---AGCATAC-GATGACTC-TTGGGTGACTGCTCATTTC
TTAACACTTGTTTTCACATGGACACTTGTAAATATGTTCACTATGAAGTTGATTACTCCA
CAGTGATACAAAGTTCAAAGACACAAAAAAGTGATAAATTGGATGTAAAAGTACCACACG
ATGGCAAGTTACCAGTACTGTTTTCACCTCAGTGGATTCAGTGTGATCTCCGTTACTTTG
ACATGACAATACTGGGAAAGTTTGCTGTTGTTATGGCTGATCCTCCATGGGATATTCACA
TGGAGCTCCCTTATGGTACAATGTCTGATGATGAAATGAGACGCTTAAATGTTCCTAGTT
TGCAAGATGAGGGACTTATATTCTTGTGGGTTACAGGAAGGGCTATGGAATTAGGAAGAG
AGTGTCTGCAGCTATGGGGCTATGAACGTTGTGATGAAATCATATGGGTTAAAACAAATC
AGCTTCAAAGAATAATAAGGACAGGCAGAACAGGTCATTGGTTAAATCATGGAAAGGAAC
ATTGTCTAGTAGGTGTTAAAGGTAATCCTAAAGACATTAACCGTGGTCTTGATTGTGATG
TAATTGTTGCAGAAGTGAGAGCCACTAGCCATAAGCCAGATGAAATATATGGCATTATTG
AAAGGCTCTCCCCAGGAAC-AGAAAAATAGAACTGTTTGGGAGACC--------------
-----------------------------------------------
