# Supplementary material for: ﻿Species delimitation, biogeography, and natural history of dwarf funnel web spiders (Mygalomorphae, Hexurellidae, Hexurella) from the United States / Mexico borderlands
Source: Zookeys. 2023 Jun 14;1167:109–57. doi: 10.3897/zookeys.1167.103463 (PMC10285686; doi:10.3897/zookeys.1167.103463)
Supplement: Supplementary material 3 — Input matrices, analysis log files, and output tree files for nuclear and mitochondrial analyses [file zookeys-1167-109_article-103463__-s003.zip › uce-2002261.fasta]

>MY0059_Hapachea_SantaRitaMtns_MaderaCyn
TGTGTGTGTAATTATTCGTGCCATTTGTATGATTTATTATTAAAAATAATTGTTTTTAGA
TGAAAAAATTACTCATATGGTTGGAAGTTATGCTCCCAAACTGGAATTGCAATCGTACTC
AACTCCGGTGGATGAGATGCCTTCAGGATTACTGACTAGGGGCACGTACACAGTTAAATC
TTTGTTCACAGATGATGACAAGAACGAGCACCTTAAGTGGGAATGGAGCTTTGAGTTGAA
AAAAGACTGGGAATGATTTCTCTGTTTTTATATGCTTGCAAGTATGCAATATTTGTGCAT
ATTTTCTGAAAACTAACGGTGATTTACAGAAGTAAACAATCTAGTATCGATTTCTCCTGC
AATAAGTTTCAGACTTCTGCTGTTAAAGATTTAAATGACTAGATGTAAATACATTG
>MY0139_Hexurella_SanDiego_Guatay
TGTGTTTG-AATTATTCGTGCCACCTGTATGATTTGTCATTAATAAAAATTGTTTTTAGA
TGAAAAAATTACTCATATGGTTGGAAGTTATGCTCCCAAACTGGAATTGCAATCATACTC
AACTCCGGTGGATGAAATGCCTTCAGGATTGCTGACTAGGGGCACTTACACAGTTAAATC
TTTGTTCACAGATGATGACAAGAACGAACACCTTAAATGGGAATGGAGCTTTGAGCTGAA
AAAAGACTGGGAATGATTTTTCTGTTTTTACATGCTTGCAAGTATGCAATATTTGTGCAT
ATTTTCTGAAAACTAACGGTGATTTACAGAAGTAAACAATCTAGTATCGATTTCTCCTGC
AATAAGCCTCAGACGTCTGCTGTTAAAGATTTAAATGACTAGATGTAAATAGATTG
>MY5053_Hexurella_ChiricahuaMtns_PriceCyn
TGTGTGTGTAATTATTCGTGCCATTTGTATGATTTATTATTAAAAAAAATTGTTTTTAGA
TGAAAAAATTACTCATATGGTTGGAAGTTATGCTCCCAAACTGGAATTGCAATCGTACTC
AACTCCGGTGGATGAGATGCCTTCAGGATTACTGACTAGGGGCACGTACACAGTTAAATC
TTTGTTCACAGACGATGACAAGAATGAGCACCTTAAGTGGGAATGGAGCTTTGAGTTGAA
AAAAGACTGGGAATGATTTCTCTGTTTTTATACGCTTGCAAGTATGCAATATTTGTGCAT
ATTTTCTGAAAACTAACGGTGATTTACGGAAGTAAACAATCTAGTATCGATTTCTCCTGC
AATAAGTTTCAGACTTCTGCTGTTAAAGATTTAAATGACTAGATGTAAATACATTG
>MY5064_Hexurella_MuleMtns_Escabrosa
TGTGTGTGTAATTATTCATGCCATTTGTATGATTTATTATTAAAAAAAATTGTTTTTAGA
TGAAAAAATTACTCATATGGTTGGAAGTTATGCTCCCAAACTGGAATTGCAATCGTACTC
AACTCCGGTGGATGAGATGCCTTCAGGATTACTGACTAGGGGCACGTACACAGTTAAATC
TTTGTTCACAGATGATGACAAGAACGAGCACCTTAAGTGGGAATGGAGCTTTGAGTTGAA
AAAAGACTGGGAATGATTTCTCTGTTTTTATACGCTTGCAAGTATGCAATATTTGTGCAT
ATTTTCTGAAAACTAACGGTGATTTACAGAAGTAAACAATCTAGTATTGATTTCTCCTGC
AATAAGTTTCAGACTTCTGCTGTTAAAGATTTAAATGACTAGATGTAAATACATTG
>MY5066_Hexurella_MuleMtns_Escabrosa
TGTGTGTGTAATTATTCATGCCATTTGTATGATTTATTATTAAAAAAAATTGTTTTTAGA
TGAAAAAATTACTCATATGGTTGGAAGTTATGCTCCCAAACTGGAATTGCAATCGTACTC
AACTCCGGTGGATGAGATGCCTTCAGGATTACTGACTAGGGGCACGTACACAGTTAAATC
TTTGTTCACAGATGATGACAAGAACGAGCACCTTAAGTGGGAATGGAGCTTTGAGTTGAA
AAAAGACTGGGAATGATTTCTCTGTTTTTATACGCTTGCAAGTATGCAATATTTGTGCAT
ATTTTCTGAAAACTAACGGTGATTTACAGAAGTAAACAATCTAGTATTGATTTCTCCTGC
AATAAGTTTCAGACTTCTGCTGTTAAAGATTTAAATGACTAGATGTAAATACATTG
>MY5071_Hexurella_SantaRitaMtns_AlisoSprings
TGTGTGTGTAATTATTCGTGCCATTTGTATGATTTATTATT-AAAAAAATTGTTTTTAGA
TGAAAAAATTACTCATATGGTTGGAAGTTATGCTCCCAAACTGGAATTGCAATCGTACTC
AACTCCGGTGGATGAGATGCCTTCAGGATTACTGACTAGGGGCACATACACAGTTAAATC
TTTGTTCACAGATGATGACAAGAACGAGCACCTTAAGTGGGAATGGAGCTTTGAGTTGAA
AAAAGACTGGGAATGATTTCTCTGTTTTTATACACTTGCAAGTATGCAATATTTGTGCAT
ATTTTCTGAAAACTAACGGTGATTTACAGAAATAAACAATCTAGTATCGATTTCTCCTGC
AATAAGTTTCAGACTTCTGCTGTTAAAGATTTAAATGACTAGATGTAAATACATTG
>MY5075_Hexurella_ChiricahuaMtns_CaveCrkCyn
TGTGTGTGTAATTATTCGTGCCATTTGTATGATTTATTATTAAAAAAAATTGTTTTTAGA
TGAAAAAATTACTCATATGGTTGGAAGTTATGCTCCCAAACTGGAATTGCAATCGTACTC
AACTCCGGTGGATGAGATGCCTTCAGGATTACTGACTAGGGGCACGTACACAGTTAAATC
TTTGTTCACAGATGATGACAAGAATGAGCACCTTAAGTGGGAATGGAGCTTTGAGTTGAA
AAAAGACTGGGAATGATTTCTCTGTTTTTATACGCTTGCAAGTATGCAATATTTGTGCAT
ATTTTCTGAAAACTAACGGTGATTTACAGAAGTAAACAATCTAGTATCGATTTCTCCTGC
AATAAGTTTCAGACTTCTGCTGTTAAAGATTTAAATGACTAGATGTAAATACATTG
>MY5126_Hexurella_SantaCatalinaMtns_NuggetCyn
CGTGAGTGTAATTATTTGTGCCATTTGTATGATTTATTATTAAAAAAAATTGTTTTTAGA
TGAAAAAATTACTCATATGGTTGGAAGTTACGCTCCCAAACTGGAATTGCAATCGTACTC
AACTCCGGTGGATGAGATGCCTTCAGGATTACTGACTAGGGGCACGTACACAGTTAAATC
TTTGTTCACAGATGATGACAAGAATGAGCATCTTAAGTGGGAATGGAGCTTTGAGTTGAA
AAAAGACTGGGAATGATTTCTCTGTTTTTATACGCTTGCAAGTATGCAATATTTGTGCAT
ATTTTCTGAAAACTAACGGTGATTTACAGAAGTAAACAATCTAGTATCGATTTCTCCTGC
AATAAGTTTCAGACTTCTGCTGTTAAAGATTTAAATGACTAGATGTAAATACATTG
>MY5127_Hexurella_WhetstoneMtns_FrenchJoeCyn
------------------------------------------------------------
------------------------------------------------------------
----CCGGTGGATGAGATGCCTTCAGGATTACTGACTAGGGGCACGTACACAGTTAAATC
TTTGTTCACAGATGATGACAAGAACGAGCACCTTAAGTGGGAATGGAGCTTTGAGTTGAA
AAAAGACTGGGAATGATTTCTCTGTTTTTATA----------------------------
------------------------------------------------------------
--------------------------------------------------------
>MY5131_Hexurella_PedregosaMtns_PruneCyn
TGTGTGTGTAATTATTTGTGCCATTTGTATGATTTATTATTAAAAAAAATTGTTTTTAGA
TGAAAAAATTACTCATATGGTTGGAAGTTATGCTCCCAAACTGGAATTGCAATCGTACTC
AACTCCGGTGGATGAGATGCCTTCAGGATTACTGACTAGGGGCACATACACAGTTAAATC
TTTGTTCACAGATGATGACAAGAATGAGCACCTTAAGTGGGAATGGAGCTTTGAGTTGAA
AAAAGACTGGGAATGATTTCTCTGTTTTTATACGCTTGCAAGTATGCAATATTTGTGCAT
ATTTTCTGAAAACTAACGGTGATTTACAGAAGTAAACAATCTAGTATCGATTTCCCCTGC
AATAAGTTTCAGACTTCTGCTGTTAAAGATTTAAATGACTAGATGTAAATACATTG
>MY5132_Hexurella_PedregosaMtns_PruneCyn
TGTGTGTGTAATTATTTGTGCCATTTGTATGATTTATTATTAAAAAAAATTGTTTTTAGA
TGAAAAAATTACTCATATGGTTGGAAGTTATGCTCCCAAACTGGAATTGCAATCGTACTC
AACTCCGGTGGATGAGATGCCTTCAGGATTACTGACTAGGGGCACATACACAGTTAAATC
TTTGTTCACAGATGATGACAAGAATGAGCACCTTAAGTGGGAATGGAGCTTTGAGTTGAA
AAAAGACTGGGAATGATTTCTCTGTTTTTATACGCTTGCAAGTATGCAATATTTGTGCAT
ATTTTCTGAAAACTAACGGTGATTTACAGAAGTAAACAATCTAGTATCGATTTCTCCTGC
AATAAGTTTCAGACTTCTGCTGTTAAAGATTTAAATGACTAGATGTAAATACATTG
>MY5136_Hexurella_MiddlemarchCyn
TGTGTGTGTAATTATTCGTGCCATTTGTATAATTTATTATTAAAAAAAATTGTTTTTAGA
TGAAAAAATTACTCATATGGTTGGAAGTTATGCTCCCAAACTGGAATTGCAATCGTACTC
AACTCCGGTGGATGAGATGCCTTCAGGAT--CTGACTAGGGGCAC-TACACAGTTAAATC
TTTGTTCACAGATGATGACAAGAACGAGCACCTTAA-TGGGAATGGAGCTTTGAGTTGAA
AAAAGACTGGGAATGATTTCTCTG-TTTTATACGCTTGCAAGTATGCAATATTTGTGCAT
ATTTTCTGAAAACTAACGGTGATTTACAGTAGTAAACAATCTAGTATCGATTTCTCCTGC
AATAAGTTTCAGACTTCTGCTGTTAAAGATTTAAATGACTAGATGTAAATACATTG
>MY5147_Hexurella_DragoonMtns_NF_345A
TGTGTGTGTAATTATTCGTGCCATTTGTATAATTTATTATTAAAAAAAATTGTTTTTAGA
TGAAAAAATTACTCATATGGTTGGAAGTTATGCTCCCAAACTGGAATTGCAATCGTACTC
AACTCCGGTGGATGAGATGCCTTCAGGATTACTGACTAGGGGCACGTACACAGTTAAATC
TTTGTTCACAGATGATGACAAGAACGAGCACCTTAAGTGGGAATGGAGCTTTGAGTTGAA
AAAAGACTGGGAATGATTTCTCTGTTTTTATACGCTTGCAAGTATGCAATATTTGTGCAT
ATTTTCTGAAAACTAACGGTGATTTACAGTAGTAAACAATCTAGTATCGATTTCTCCTGC
AATAAGTTTCAGACTTCTGCTGTTAAAGATTTAAATGACTAGATGTAAATACATTG
>MY5152_Hexurella_WhetstoneMtns_ApacheCyn
TGTGTGTATAATTATTCGTGCCATTTGTATGATTTATTATTAAAAAAAATTGTTTTTAGA
TGAAAAAATTACTCACATGGTTGGAAGTTATGCTCCCAAACTGGAATTGCAATCGTACTC
AACTCCGGTGGATGAGATGCCTTCAGGATTACTGACTAGGGGCACATACACAGTTAAATC
TTTGTTCACAGATGATGACAAGAACGAGCACCTTAAGTGGGAATGGAGCTTTGAGTTGAA
AAAAGACTGGGAATGATTTCTCTGTTTTTATATGCTTGCAAGTATGCAATATTTGTGCAT
ATTTTCTGAAAACTAACGGTGATTTACAGAAGTAAACAATCTAGTATCGATTTCTCCTGC
AATAAGTTTCAGACTTCTGCTGTTAAAGATTTAAATGACTAGATGTAAATACATTG
>MY5154_Hexurella_SantaRitaMtns_AdobeCyn
TGTGTGTGTAATTATTTGTGCCATTTGTATGATTTATTATTAAAAAAAATTGTTTTTAGA
TGAAAAAATTACTCATATGGTTGGAAGTTATGCTCCCAAACTGGAATTGCAATCGTACTC
AACTCCTGTGGATGAGATGCCTTCAGGATTACTGACTAGGGGCACGTACACAGTTAAATC
TTTGTTCACAGATGATGACAAGAACGAGCATCTTAAGTGGGAATGGAGCTTTGAGTTGAA
AAAAGACTGGGAATGATTTCTCTGTTTTTATACGCTTGCAAGTATGCAATATTTGTGCAT
ATTTTCTGAAAACTAACGGTGATTTACAGAAGTAAACAATCTAGTATCGATTTCTCCTGC
AATAAGTTTCAGACTTCTGCTGTTAAAGATTTAAATGACTAGATGTAAATACATTG
>MY5157_Hexurella_SantaCatalinaMtns_Redington
TGTGTGTGTAATTATTTGTGCCATTTGTATCATTTATTATTAAAAAAAATTGTTTTTAGA
TGAAAAAATTACTCATATGGTTGGAAGTTATGCTCCCAAACTGGAATTGCAATCGTACTC
AACTCCGGTGGATGAGATGCCTTCAGGATTACTGACTAGGGGCACGTACACAGTTAAATC
TTTGTTCACAGATGATGACAAGAACGAGCACCTTAAGTGGGAATGGAGCTTTGAGTTGAA
AAAAGACTGGGAATGATTTCTCTGTTTTTATACGCTTGCGAGTATGCAATATTTGTGCAT
ATTTTCTGAAAACTAACGGTGATTTACAGAAGTAAACAATCTAGTATCGATTTCTCCTGC
AATAAGTTTCAGACTTCTGCTGTTAAAGATTTAAATGACTAGATGTAAATACATTG
>MY5164_Hrupicola_Temecula
---------GATGATTAATA----------GATTGAATATTTATGCAAATCTTCTATTAA
TAAAAAAATTACTCATATGGTTGGAAGTTATGCTCCCAAACTGGAATTGCAATCATACTC
AACTCCGGTGGATGAAATGCCTTCAGGATTACTGACTAGGGGCACTTACACAGTTAAATC
TTTGTTCACAGATGATGACAAGAACGAGCACCTTAAATGGGAATGGAGCTTTGAGCTGAA
AAAAGACTGGGAATGATTTTTCTGTTTTTATATGCTTGCAAGTATGCAATATTTGTA---
------------------------------------------------------------
--------------------------------------------------------
>MY5165_Hrupicola_Temecula
-----------------------------------------AGTAAAGATTTTTTTTAGA
TGAAAAAATTACTCATATGGTTGGAAGTTATGCTCCCAAACTGGAATTGCAATCATACTC
AACTCCGGTGGATGAAATGCCTTCAGGATTACTGACTAGGGGCACTTACACAGTTAAATC
TTTGTTCACAGATGATGACAAGAACGAGCACCTTAAATGGGAATGGAGCTTTGAGCTGAA
AAAAGACTGGGAATGATTTTTCTGTTTTTATATGCTTGCAAGTATGCAATATTTGTGCAT
ATTTTCTGAAAACTAACGGTGATTTACAAAAGTAAACAATCTAGTA--------------
--------------------------------------------------------
>MY5175_Hapachea_HarshawRd_PatagoniaMtns
TGTGTGTGTAATCATTCGTGCCATTTGTATGATTTATTATTAAAAAAAATTGTTTTTAGA
TGAAAAAATTACTCATATGGTTGGAAGTTATGCTCCCAAACTGGAATTGCAATCGTACTC
AACTCCGGTGGATGAGATGCCTTCAGGATTACTGACTAGGGGCACGTACACAGTTAAATC
TTTGTTCACAGATGATGACAAGAACGAGCACCTTAAGTGGGAATGGAGCTTTGAGTTGAA
AAAAGACTGGGAATGATTTCTCTGATTTTATGCGCTTGCAAGTATGCAATATTTGTGCAT
ATTTTCTGAAAACTAACGGTGATTTACAGAAGTAAACAATCTAGTATCGATTTCTCCTGC
AATAAGTTTCAGACTTCTGCTGTTAAAGATTTAAATGACTAGATGTAAATACATTG
>MY5180_Hapachea_MustrangPk_MustangMtns
----------------------------------------------AAATTGTTTTTAGA
TGAAAAAATTACTCACATGGTTGGAAGTTATGCTCCCAAACTGGAATTGCAATCGTACTC
AACTCCGGTGGATGAGATGCCTTCAGGATTACTGACTAGGGGCACGTACACAGTTAAATC
TTTGTTCACAGATGATGACAAGAACGAGCACCTTAAGTGGGAATGGAGCTTTGAGTTGAA
AAAAGACTGGGAATGATTTCTCTGTTTTTATACGCTTGCAAGTATGCAATATTCGTGCAT
ATTTTCTGAAAACTAACGGTGATTTAC-GAAGTAAACAATCTAGTATCGATTTCTCCTGC
AATAAGTTTCAGA-------------------------------------------
>MY5181_Hapachea_MustrangPk_MustangMtns
-----------------------------------------AAAAAAAATTGTTTTTAGA
TGAAAAAATTACTCACATGGTTGGAAGTTATGCTCCCAAACTGGAATTGCAATCGTACTC
AACTCCGGTGGATGAGATGCCTTCAGGATTACTGACTAGGGGCACGTACACAGTTAAATC
TTTGTTCACAGATGATGACAAGAACGAGCACCTTAAGTGGGAATGGAGCTTTGAGTTGAA
AAAAGACTGGGAATGATTTCTCTGTTTTTATACGCTTGCAAGTATGCAATATTTGTGCAT
ATTTTCTGAAAACTAACGGTGATTTACAGAAGTAAACAATCTAGTATCGATTT-------
---------------------------------------TAGATGTAAATACATTG
>MY5193_Hapachea_HarshawRd_PatagoniaMtns
TGTGTGTGTAATCATTC-TGCCATTTGTATGATTTATTATTAAAAAAAATTGTTTTTAGA
TG-----ATTACTCATATGGTTGGAAGTTATGCTCCCAAACTGGAATTGCAATCGTACTC
AACTCCGGTGGATGAGATGCCTTCAGGATTACTGACTAGGGGCACGTACACAGTTAAATC
TTTGTTCACAGATGATGACAAGAACGAGCACCTTAAGTGGGAATGGAGCTTTGAGTTGAA
AAAAGACTGGGAATGATTTCTCTGATTTTATGCGCTTGCAAGTATGCAATATTTGTGCAT
ATTTTCTGAAAACTAACGGTGATTTACAGAAGTAAACTATCTAGTATCGATTTCTCCTGC
AATAAGTTTCAGACTTCTGCTGTTAAAGATTTAAATGACTAGATGTAAATACATTG
>MY5194_Hapachea_Ordsummit_MtOrd
------------------------------------------------------------
--AAAAAATTACTCATATGGTTGGTAGTTATGCTCCCAAACTGGAATTGCAATCATACTC
AACTCCGGTAGATGAAATGCCTTCAGGATTACTGACTAGAGGCACATACACAGTTAAATC
TTTGTTCACAGACGATGACAAGAACGAGCACCTTAAGTGGGAATGGAGCTTCGAGTTGAA
AAAAGACTGGGAATGATTTCTCTGTTTTTATACACTTTCAAGTATGCAATATTTGTGCAT
ATTTTCTGAAAACTAACGGTGATTTACAGAAGTAAACAATCTAGTATCGATTTC------
--------------------------------------------------------
>MY5195_Hapachea_Ordsummit_MtOrd
TGTGTGTGTAAT--------------------TTTGTCATT-AAAAAAATT-TTTTTAGA
TGAAAAAATTACTCATATGGTTGGTAGTTATGCTCCCAAACTGGAATTGCAATCATACTC
AACTCCGGTAGATGAAATGCCTTCAGGATTACTGACTAGAGGCACATACACAGTTAAATC
TTTGTTCACAGACGATGACAAGAACGAGCACCTTAAGTGGGAATGGAGCTTCGAGTTGAA
AAAAGACTGGGAATGATTTCTCTGTTTTTATACACTTTCAAGTATGCAATATTTGTGCAT
ATTTTCTGAAAACTAACGGTGATTTACAGAAGTAAACAATCTAGTATCGATTTCTCCTGC
AATAAGCTTCAGAC-------GTTAAAGATTTAAATGACTAGATGTAA--------
>MY5266_Hencina_CerroBolla
TGTGTGTGTAATTATTTGTGCCACTTGTATGATTTGTCATTAATAAAAATTGCTTTTAGA
TGAAAAAATTACTCATATGGTTGGAAGTTATGCTCCCAAACTGGAATTGCAATCATACTC
AACTCCAGTGGATGAAATGCCTTCAGGATTGCTGACTAGGGGCACTTACACAGTTAAATC
TTTGTTCACAGATGATGACAAGAACGAGCACCTTAAATGGGAATGGAGCTTTGAGCTGAA
AAAAGACTGGGAATGATTTCTCTGTTTTTATATGCTTGCAAGTATGCAATATTTGTGCAT
ATTTTCTGAAAACTAACGGTGATTTACAGAACTAAACAATCTAGTTTCGATTTCTCCTGC
AATAAGCCTCAGACGTCTGCTGTTAAAGATTTAAATGACTAGATGTAAATAGATTG
>MY5267_Hencina_CerroBolla
TGTGTGTGTAATTATTTGTGCCACTTGTATGATTTGTCATTAATAAAAATTGTTTTTAGA
TGAAAAAATTACTCATATGGTTGGAAGTTATGCTCCCAAACTGGAATTGCAATCCTACTC
AACTCCAGTGGATGAAATGCCTTCAGGATTGCTGACTAGGGGCACTTACACAGTTAAATC
TTTGTTCACAGATGATGACAAGAACGAGCACCTTAAATGGGAATGGAGCTTTGAGCTGAA
AAAAGACTGGGAATGATTTCTCTGTTTTTATATGCTTGCAAGTATGCAATATTTGTGCAT
ATTTTCTGAAAACTAACGGTGATTTACAGAGCTAAACAATCTAGTTTCGATTTCTCCTGC
AATAAGCCTCAGACGTCTGCTGTTAAAGATTTAAATGACTAGATGTAAATAGATTG
>MY5269_Hexurella_GuadalupeValley
TGTGTGTGTAATTATTCGTGCCACTTATATGATTTGTCATTAATAAAAATTGCTTATAGA
TGAAAAAATTACTCATATGGTTGGAAGTTATGCTCCCAAACTGGAATTGCAATCATACTC
AACTCCAGTGGATGAAATGCCTTCAGGACTGCTGACTAGGGGCACTTACACAGTTAAATC
TTTGTTCACAGATGATGACAAGAACGAGCACCTTAAATGGGAATGGAGCTTTGAGCTGAA
AAAAGACTGGGAATGATTTCTTTGTTTTTATACGCTTGCAAGTATGCAATATTTGTGCAT
ATTTTCTGAAAACTAACGGTGATTTACAGAACTAAACAATCAAGTTTCGATTTCTCCTGC
AATAAGCCTCAGACGTCTGCTGTTAAAGATTTAAATGACTAGATGTAAATAGATTA
>MY5271_Hexurella_GuadalupeValley
TGTGTGTGTAATTATTCGTGCCACTTGTATGATTTGTCATTAATAAAAATTGCTTTTAGA
TGAAAAAATTACTCATATGGTTGGAAGTTATGCTCCCAAACTGGAATTGCAATCATACTC
AACTCCAGTGGATGAAATGCCTTCAGGACTGCTGACTAGGGGCACTTACACAGTTAAATC
TTTGTTCACAGATGATGACAAGAACGAGCACCTTAAATGGGAATGGAGCTTTGAGCTGAA
AAAAGACTGGGAATGATTTCTTTGTTTTTATACGCTTGCAAGTATGCAATATTTGTGCAT
ATTTTCTGAAAACTAACGGTGATTTACAGAACTAAACAATCAAGTTTCGATTTCTCCTGC
AATAAGCCTCAGACGTCTGCTGTTAAAGATTTAAATGACTAGATGTAAATAGATTG
>MY5276_Hexurella_SanPedro_Martir
TGTGTGTGTAATTATTTGTGCCACCTATATGATTTATCATTAATAAAAATTGTTTTTAGA
TGAAAAAATTACTCATATGGTTGGAAGTTATGCTCCCAAACTAGAATTGCAATCATACTC
AACTCCGGTGGATGAAATGCCTTCAGGATTGCTGACTAGGGGCACTTACACAGTTAAATC
TTTGTTCACAGATGATGACAAGAACGAGCACCTTAAATGGGAATGGAGCTTTGAGCTGAA
AAAAGACTGGGAATGATTTTTCTGTTTTTATATGCTTGCAAGTATGCAATATTTGTGCAT
ATTTTCTGAAAACTAATGGTGATTTACTGAAGTAAACAATCTAGTATCGATTTCTCCTGC
AATAAGCCTCAGATGCCTGCTGTTAAAGATTTAAATGACTAGGTGTAAATAGATTG
>MY5277_Hexurella_SanPedro_Martir
TGTGTGTGTAATTATTTGTGCCACCTATATGATTTATCATTAATAAAAATTGTTTTTAGA
TGAAAAAATTACTCATATGGTTGGAAGTTATGCTCCCAAACTAGAATTGCAATCATACTC
AACTCCGGTGGATGAAATGCCTTCAGGATTGCTGACTAGGGGCACTTACACAGTTAAATC
TTTGTTCACAGATGATGACAAGAATGAGCACCTTAAATGGGAATGGAGCTTTGAGCTGAA
AAAAGACTGGGAATGATTTTTCTGTTTTTATATGCTTGCAAGTATGCAATATTTGTGCAT
ATTTTCTGAAAACTAATGGTGATTTACTGAAGTAAACAATCTAGTATCGATTTCTCCTGC
AATAAGCCTCAGATGCCTGCTGTTAAAGATTTAAATGACTAGGTGTAAATAGATTG
>MY5280_Hexurella_ArroyoSalado
TGTGTGTGTAATTACTTGTGCCACCTGTATGATTTGTCATTAATAAAAATTGTTTTTAGA
TGAAAAAATTACTCATATGGTTGGAAGTTATGCTCCTAAACTGGAATTGCAATCCTATTC
AACTCCGGTGGATGAAATGCCTTCAGGATTGCTGACTAGGGGCACTTACACAGTTAAATC
TTTGTTCACAGATGATGACAAGAACGAGCACCTTAAATGGGAATGGAGCTTTGAGCTGAA
AAAAGACTGGGAATGATTTCTCTGTTTTTGTACGCTTGCAGGTATGCAATATTTGTGCAT
ATTTTCTGAAAACTAACGGTGATTTACAGAACTAAACAATCTAGTATCAATTTCTCCTGC
AATAAGCCTCAGACTTCTGCTGTTAAAGATTTAAATGACTAGATGTAAATAGATTG
>MY5282_Hexurella_ArroyoSalado
TGTGTGTGTAATTACTTGTGCCACCTGTATGATTTGTCATTAATAAAAATTGTTTTTAGA
TG-----------------------------------AAACTGGAATTGCAATCCTATTC
AACTCCGGTGGATGAAATGCCTTCAGGATTGCTGACTAGGGGCACTTACACAGTTAAATC
TTTGTTCACAGATGATGACAAGAACGAGCACCTTAAATGGGAATGGAGCTTTGAGCTGAA
AAAAGACTGGGAATGATTTCTCTGTTTTTGTACGCTTGCAGGTATGCAATATTTGTGCAT
ATTTTCTGAAAACTAACGGTGATTTACAGAACTAAACAATCTAGTATCAATTTCTCCTGC
AATAAGCCTCAGACTTCTGCT-TTAAAGATTTAAATGACTAGATGTAAATAGATTG
>MY5286_Hrupicola_SweetwaterSpr_OrdMtn
--TGTGTG-AATTATTTGTGCCACCTGTATGATTTGTCATTAATAAAAATTGTTTTTAGA
TGAAAAAATTACTCATATGGTTGGAAGTTATGCTCCGAAACTGGAATTGCAATCATACTC
AACTCCGGTGGATGAAATGCCTTCAGGATTGCTGACTAGGGGCACTTACACAGTTAAATC
ATTGTTCACAGATGATGACAAGAATGAGCACCTTAAATGGGAATGGAGCTTTGAGCTGAA
AAAAGACTGGGAATGATTTTTCTGTTTTTATATGCTTGCAAGTATGCAATATTTGTGCAT
ATTTTCTGAAAACTAACGGTGATTTACAGAAGTAAACAATCTAGTATCGATTTCTCCTGC
AATAAACCTCAGACGTCTGCTGTTAAAGATTTAAATGACTAGATGTAAATAGATTG
>MY5287_Hrupicola_SweetwaterSpr_OrdMtn
--TGTGTG-AATTATTTGTGCCACCTGTATGATTTGTCATTAATAAAAATTGTTTTTAGA
TGAAAAAATTACTCATATGGTTGGAAGTTATGCTCCGAAACTGGAATTGCAATCATACTC
AACTCCGGTGGATGAAATGCCTTCAGGATTGCTGACTAGGGGCACTTACACAGTTAAATC
ATTGTTCACAGATGATGACAAGAATGAGCACCTTAAATGGGAATGGAGCTTTGAGCTGAA
AAAAGACTGGGAATGATTTTTCTGTTTTTATATGCTTGCAAGTATGCAATATTTGTGCAT
ATTTTCTGAAAACTAACGGTGATTTACAGAAGTAAACAATCTAGTATCGATTTCTCCTGC
AATAAACCTCAGACGTCTGCTGTTAAAGA----------TAGATGTAAATAGATTG
>MY5288_Hrupicola_Deadman_Hills
TGTGTGTGTAATTATTTGTGCCACCTGTGTGATTTGTCATTAATAAAAATTGTTTTTAGA
TGAAAAAATTACTCATATGGTTGGAAGTTATGCTCCCAAACTGGAATTGCAATCATACTC
AACTCCGGTGGATGAAATGCCTTCAGGATTGCTGACTAGGGGCACTTACACAGTTAAATC
TTTGTTCACAGATGATGACAAGAATGAGCACCTTAAATGGGAATGGAGCTTTGAGCTGAA
AAAAGACTGGGAATGATTTTTCTGTTTTTATATGCTTGCAAGTATGCAATATTTGTGCAT
ATTTT-TGAAAATTAACGGTGATTTACAGAAGTAAACAATCTAGTATCGATTTCTCCTGC
AATAAGCCTCAGACGTCTGCTGTTAAAGATTTAAATGACTAGATGTAAATAGATTG
>MY5289_Hrupicola_Deadman_Hills
TGTGTGTGTAATTATTTGTGCCACCTGTGTGATTTGTCATTAATAAAAATTGTTTTTAGA
TGAAAAAATTACTCATATGGTTGGAAGTTATGCTCCCAAACTGGAATTGCAATCATACTC
AACTCCGGTGGATGAAATGCCTTCAGGATTGCTGACTAGGGGCACTTACACAGTTAAATC
TTTGTTCACAGATGACGACAAGAATGAGCACCTTAAATGGGAATGGAGCTTTGAGCTGAA
AAAAGATTGGGAATGATTTTTCTGTTTTTATATGCTTGCAAGTATGCAATATTTGTGCAT
ATTTTCTGAAAATTAACGGTGATTTACAGAAGTAAACAATCTAGTATCGATTTCTC----
-----------------TGCTGTTAAAGATTTAAATGACTAGATGTAAATAGATTG
>MY5309_Hapachea_JohnnyLyon_Hills
TGTGTGTGTAATTATTCGTGCCATTTGTATGATTTATTATTAAAAAAAATTGTTTTTAGA
TGAAAAAATTACTCATATGGTTGGAAGTTATGCTCCCAAACTGGAATTGCAATCGTACTC
AACTCCGGTGGATGAGATGCCTTCAGGATTACTGACTAGGGGCACGTACACAGTTAAATC
TTTGTTCACAGATGATGACAAGAACGAGCACCTTAAGTGGGAATGGAGCTTTGAGTTGAA
AAAAGACTGGGAATGATTTCTCTGTTTTTATACGCTTGCAAGTATGCAATATCTGTGCAT
ATTTTCTGAAAACTAACGGTGATTTACAGAAGTAAACAATCTAGTATCGATTTCTCCTGC
AATAAGTTTCAGA------------AAGATTTAAATGACTAGATGTAAATACATTG
>MY5310_Hexurella_AntelopeCyn_CerbatMtns
------------------------------------------------------------
--------------------------------------------AATTGCAATCATACTC
AACTCCTGTAGATGAAATGCCTTCAGGATTACTGACTAGGGGCACATACACAGTTAAATC
TTTGTTCACAGACGATGACAAGAACGAGCACCTTAAGTGGGAATGGAGCTTCGAGTTGAA
AAAAGACTGGGAATGATTTCTCTGTTTTTATACGCTTGCAAGTATGCAATATTTGTGCAT
ATTTTCTGAAAACTAACGGTGATTTACAGAAGTAAAAAGTCTAGTATCGATTTCTCCTGC
AATAAGCTTCAGACTTCTGCTGTTAAAGAT--------------------------
>MY5311_Hexurella_AntelopeCyn_CerbatMtns
TGTGTGTGT---------------------------------------------------
--------------------TTGGAAGTTATGCTCCCAAACTGGAATTGCAATCATACTC
AACTCCTGTAGATGAAATGCCTTCAGGATTACTGACTAGGGGCACATACACAGTTAAATC
TTTGTTCACAGACGATGACAAGAACGAGCACCTTAAGTGGGAATGGAGCTTCGAGTTGAA
AAAAGACTGGGAATGATTTCTCTGTTTTTATACGCTTGCAAGTATGCAATATTTGTGCAT
ATTTTCTGAAAACTAACGGTGATTTACAG-------------------------------
--------------------------------------------------------
>MY5312_Hexurella_FoxCyn_MusicMtns
TGTGTGTGTAATTATTTGTGCCATTTGTATGATTTGTCATTAAAAAACATTATTTTTAGA
TGAAAAAATTACTCATATGGTTGGAAGTTATGCTCCCAAACTGGAATTGCAATCATACTC
AACTCCTGTAGATGAAATGCCTTCAGGATTACTGACTAGGGGCACATACACAGTTAAATC
TTTGTTCACAGACGATGACAAGAACGAGCACCTTAAGTGGGAATGGAGCTTCGAGTTGAA
AAAAGACTGGGAATGATTTCTCTGTTTTTATACGCTTGCAAGTATGCAATATTTGTGCAT
ATTTTCTGAAAACTAACGGTGATTTACAGAAGTAAAAAGTCTAGTATCGATTTCTCCTGC
AATAAGCTTCAGACTTCTGCTGTTAAAGATTTAAATGACTAGATGTAAATAGACTG
>MY5313_Hexurella_FoxCyn_MusicMtns
TGTGTGTGTAATTATTTGTGCCATTTGTATGATTTGTCATTAAAAAACATTATTTTTAGA
TGAAAAAATTACTCATATGGTTGGAAGTTATGCTCCCAAACTG-AATTGCAATCATACTC
AACTCCTGTAGATGAAATGCCTTCAGGATTACTGACTAGGGGCAC-TACACAGTTAAATC
TTTGTTCACAGACGATGACAAGAACGAGCACCTTAAGTGGGAATGGAGCTTCGAGTTGAA
AAAAGACTGGGAATGATTTCTCTGTTTTTATACGCTTGCAAGTATGCAATATTTGTGCAT
ATTTTCTGAAAACTAACGGTGATTTACAGAAGTAAAAAGTCTAGTATCGATTTCTCCTGC
AATAAGCTTCAGACTTCTGCTGTTAAAGATTTAAATGACTAGATGTAA--------
>MY5314_Hexurella_Grasshopper_BrushyMtn
------------------------------------------------------------
-----------CTCATATGGTTGGAAGTTATGCTCCCAAACTGGAATTGCAATCATACTC
AACTCCGGTAGATGAAATGCCTTCAGGATTACTGACTAGGGGCACATACACAGTTAAATC
TTTGTTCACAGATGATGACAAGAACGAGCACCTTAAGTGGGAATGGAGCTTCGAGTTGAA
AAAAGACTGGGAATGATTTCTCTGTTTTTATATGCTTGCAAGTATGCAATATTTGTGCAT
ATTTTCTGAAAACTAACGGTGATTTACAGAAGTAAACAGTCTAGTATCGATTTCTCCTGC
AATAAGCTTCAGACTTCTGCTGTTAAAGATTTAAATGACTAGATGTAAATAG----
>MY5315_Hexurella_WagonerRd_BradshawMtns
------------------------------------------------------------
--AAAAAATTACTCATATGGTTGGAAGTTATGCTCCCAAACTGGAATTGCAATCATACTC
AACTCCGGTAGATGAAATGCCTTCAGGATTACTGACTAGGGGCACATACACAGTTAAATC
TTTGTTCACAGACGATGACAAGAACGAGCACCTTAAGTGGGAATGGAGCTTCGAGTTGAA
AAAAGACTGGGAATGATTTCTCAGTTTTTATACGCTTGCAAGTATGCAATATTTGTGCAT
ATTTTCTGAAAACTAACGGTGATTT-----------------------------------
--------------------------------------------------------
>MY5316_Hexurella_WagonerRd_BradshawMtns
-----------------GTGCCATTTGTATGA----------------ATTATTTTTAG-
--------------ATACTGTTGGAAGTTATGCTCCCAAACTGGAATTGCAATCATACTC
AACTCCGGCAGATGAAATGCCTTCAGGATTACTGACTAGGGGCACATACACAGTTAAATC
TTTGTTCACAGACGATGACAAGAACGAGCACCTTAAGTGGGAATGGAGCTTCGAGTTGAA
AAAAGACTGGGAATGATTTCTCAGTTTTTATACGCTTGCAAGTATGCAATATTTGTGCAT
ATTTTCTGAAAACTAACGGTGATTTACAGAAGTAAACAATCTAGTATCGATTTCTCCTGC
AAAAG------------------CAAAGATTTAAATGACTAGATGTAAATAGATTG
>MY5317_Hrupicola_Cottonwood_SnYsidroMtns
TGTGTGTGTAATTATTCTTGCCACCTGTATGATTTGTCATTAATAAAAATTGTTTTTAGA
TGAAAAAATTACTCATATGGTTGGAAGTTATGCTCCCAAACTGGAATTGCAATCATACCC
AACTCCGGTGGATGAAATGCCTTCAGGATTGCTGACTAGGGGCACTTACACAGTTAAATC
TTTGTTCACAGATGATGACAAGAA----GACCCTTAATGGGAATGGAGCTTTGAGCTGAA
AAAAGACTGGGAATGATTTTTCTGTTTTTACATGCTTGCAAGTATGCAATATTTGTGCAT
ATTTTCTGAAAACTAACGGTGATTTACAGAAGTAAACAATCTAGTATCGATTTCTCATGC
AATAAGCCTCAGACGTCTGCTGTTAAAGATTTAAATGACTAGATGTAAATAGATTG
